# Supplementary material for: Environmental change makes robust ecological networks fragile
Source: Nat Commun. 2016 Aug 11;7:12462. doi: 10.1038/ncomms12462 (PMC4987532; doi:10.1038/ncomms12462)
Supplement: Supplementary Data 1 — Host-parasite networks and host extinction sequences in Avida experiments. The compressed archive includes the 100 co-evolved host-parasite networks and the host extinction sequences in the historical scenario. [file ncomms12462-s2.zip › Supplementary_data_S1/host_extinction_sequence_69.csv]

643_5_1	344_12_3	345_4_1	346_4_3	347_3_4	340_1_4	341_04_6	342_4_7	343_4_1	348_4_3	349_4_3	298_3_3	299_03_5	296_1_6	297_4_2	294_4_3	295_4_3	292_3_5	293_4_7	290_4_1	291_4_4	270_4_4	271_4_3	272_4_2	273_4_1	274_0_1	275_4_4	276_4_3	277_3_5	278_4_5	279_0_8	642_3_3	108_5_1	109_4_16	102_5_5	103_3_20	100_4_4	101_4_1	106_4_4	107_5_5	104_4_22	105_4_2	99_4_5	98_1_6	91_3_2	90_5_1	93_4_2	92_3_5	95_4_5	94_34_10
199_01_4	619_3_5	593_4_1	452_3_2	1559_4_2	965_5_2	294_4_6	527_5_4	1144_4_2	1257_5_2	453_01_1	1145_4_2	818_4_1	345_4_2	346_4_4	347_3_3	340_1_4	341_04_7	342_4_7	343_4_1	1252_3_1	812_01_3	504_1_4	348_4_3	349_4_4	816_0_1	411_04_1	595_4_1	664_4_4	1250_0_5	719_4_2	718_4_4	717_4_1	716_4_3	715_4_1	714_4_4	1511_03_2	711_01_5	662_01_2	1490_01_1	1397_4_1	891_4_2	1493_3_2	1494_0_1	1496_4_1	1497_0_1	1498_4_2	1499_4_2	660_4_1	655_4_2
965_5_2	1144_4_5	428_4_1	1145_4_1	818_4_1	345_4_1	346_4_4	347_3_4	340_1_3	341_04_7	342_4_7	343_4_3	812_01_6	504_1_2	348_4_2	349_4_3	817_1_1	595_4_1	664_4_5	1522_4_5	719_4_7	718_4_3	717_4_4	716_4_3	715_4_2	714_4_3	711_01_5	1490_01_1	915_12_8	891_4_6	1493_3_3	1496_4_1	1498_4_1	1499_4_5	1395_4_2	916_01_4	1393_03_1	1168_1_1	1065_4_1	619_3_5	1066_3_3	298_3_3	299_03_1	296_1_2	297_4_4	294_4_9	426_4_2	292_3_4	293_4_7	290_4_3
1144_4_5	428_4_1	818_4_2	345_4_2	346_4_5	347_3_3	340_1_2	341_04_9	342_4_7	343_4_5	812_01_8	504_1_1	348_4_2	349_4_3	817_1_1	595_4_1	664_4_1	1250_0_8	719_4_9	718_4_2	717_4_4	716_4_2	715_4_4	714_4_5	711_01_8	1490_01_1	915_12_13	1493_3_3	1496_4_1	1498_4_1	1499_4_4	1395_4_2	916_01_9	1393_03_1	1065_4_1	619_3_4	1066_3_2	298_3_2	299_03_1	296_1_2	297_4_4	294_4_11	295_4_2	292_3_5	293_4_7	290_4_4	291_4_2	1128_3_1	1085_4_9	1084_4_3
1144_4_6	428_4_1	345_4_1	346_4_6	347_3_3	340_1_1	341_04_11	342_4_8	343_4_5	812_01_6	349_4_1	1149_4_2	1250_0_7	719_4_8	718_4_2	717_4_2	716_4_1	715_4_4	714_4_8	711_01_8	1490_01_1	915_12_22	1493_3_3	1496_4_2	1498_4_1	1499_4_1	1395_4_5	916_01_9	911_4_1	619_3_8	1066_3_1	296_1_2	297_4_4	294_4_15	295_4_1	292_3_8	293_4_8	290_4_4	1128_3_1	1085_4_16	1084_4_6	1083_4_2	198_12_4	597_5_4	596_4_10	195_5_6	197_4_6	196_4_4	191_4_4	190_2_4
345_4_1	346_4_6	347_3_2	340_1_1	341_04_6	342_4_8	343_4_4	812_01_6	815_1_3	1149_4_3	1250_0_10	719_4_8	718_4_2	717_4_1	716_4_1	715_4_5	714_4_5	711_01_15	915_12_22	1496_4_2	1499_4_2	1395_4_9	911_4_1	619_3_6	1066_3_1	296_1_2	297_4_4	294_4_15	292_3_8	293_4_9	290_4_4	1085_4_13	1084_4_4	1083_4_2	198_12_5	597_5_2	596_4_4	195_5_4	197_4_4	196_4_3	191_4_9	190_2_4	193_4_11	1127_3_4	270_4_20	271_4_3	272_4_5	276_4_2	277_3_4	278_4_5
345_4_1	346_4_2	347_3_2	340_1_1	341_04_8	342_4_11	343_4_7	812_01_3	815_1_4	1250_0_5	719_4_5	718_4_1	717_4_4	716_4_1	715_4_3	714_4_7	711_01_12	915_12_26	1496_4_2	1499_4_2	1395_4_11	619_3_5	910_4_15	296_1_2	297_4_2	294_4_22	292_3_11	293_4_7	290_4_5	1085_4_8	1084_4_4	1083_4_1	198_12_5	596_4_1	195_5_4	197_4_5	196_4_4	191_4_8	190_2_3	193_4_14	1127_3_3	270_4_12	19_4_18	272_4_4	276_4_2	277_3_5	278_4_5	527_5_7	521_4_6	523_4_10
345_4_1	340_1_1	341_04_13	342_4_15	343_4_9	812_01_1	815_1_6	1250_0_9	719_4_3	717_4_2	715_4_1	714_4_5	711_01_14	915_12_25	1496_4_2	1499_4_4	423_1_19	619_3_6	910_4_14	297_4_2	294_4_20	292_3_9	293_4_8	290_4_4	1085_4_6	1084_4_2	1083_4_3	198_12_7	1080_5_6	195_5_8	197_4_4	196_4_2	191_4_11	190_2_3	193_4_12	1127_3_3	270_4_9	19_4_18	272_4_3	276_4_1	277_3_8	278_4_9	527_5_6	521_4_8	523_4_12	1402_5_6	528_5_1	529_03_9	1339_5_1	693_4_4
345_4_1	340_1_1	341_04_7	342_4_7	343_4_6	815_1_2	1250_0_16	719_4_3	717_4_5	714_4_6	711_01_20	421_4_3	1496_4_6	1499_4_3	423_1_20	619_3_4	910_4_15	297_4_1	294_4_21	292_3_7	293_4_8	290_4_4	1085_4_10	1084_4_2	1083_4_4	198_12_9	1080_5_12	195_5_12	197_4_5	196_4_4	191_4_12	190_2_1	193_4_13	1127_3_4	270_4_10	19_4_25	276_4_1	277_3_8	278_4_12	527_5_7	521_4_4	523_4_25	1402_5_3	528_5_1	529_03_22	1339_5_1	443_4_3	441_4_9	440_4_10	1333_01_2
345_4_1	340_1_1	341_04_7	342_4_9	343_4_6	815_1_1	1250_0_35	719_4_3	717_4_1	714_4_2	711_01_22	1496_4_6	423_1_22	910_4_22	294_4_27	292_3_8	293_4_12	290_4_7	1085_4_7	1084_4_3	1083_4_6	198_12_11	1080_5_11	195_5_9	197_4_8	196_4_1	191_4_21	190_2_2	193_4_7	1127_3_2	270_4_4	276_4_1	277_3_13	278_4_16	527_5_4	521_4_2	523_4_22	1402_5_8	528_5_1	529_03_14	1339_5_2	443_4_5	441_4_9	440_4_12	1333_01_2	444_4_5	108_5_1	109_4_15	102_5_1	103_3_31
345_4_1	340_1_1	341_04_9	342_4_4	343_4_5	815_1_1	1250_0_71	719_4_3	717_4_1	714_4_2	711_01_18	1496_4_3	423_1_18	910_4_19	294_4_29	292_3_4	293_4_15	290_4_8	1085_4_8	1084_4_4	1083_4_4	198_12_21	1080_5_11	195_5_8	197_4_9	196_4_2	191_4_25	193_4_6	1127_3_4	270_4_3	276_4_1	277_3_16	278_4_14	527_5_1	521_4_1	523_4_20	1402_5_7	528_5_1	529_03_15	1339_5_4	443_4_5	441_4_12	440_4_10	444_4_5	108_5_1	109_4_11	102_5_1	103_3_32	1134_4_1	104_4_15
345_4_1	340_1_1	341_04_11	342_4_5	343_4_7	1250_0_89	719_4_3	717_4_3	714_4_1	711_01_11	1496_4_2	423_1_21	910_4_14	294_4_27	292_3_4	293_4_12	290_4_11	1085_4_11	1084_4_6	1083_4_5	198_12_17	1080_5_14	195_5_12	197_4_12	196_4_2	191_4_21	193_4_2	1127_3_2	276_4_1	277_3_22	278_4_13	521_4_2	523_4_12	1402_5_5	528_5_1	529_03_14	1339_5_5	443_4_5	441_4_11	440_4_14	444_4_4	108_5_1	109_4_15	102_5_1	103_3_39	104_4_14	39_4_1	38_5_18	907_3_23	33_5_1
345_4_1	340_1_1	341_04_8	342_4_4	343_4_7	1522_4_20	719_4_2	714_4_1	711_01_6	423_1_20	910_4_13	294_4_18	292_3_2	293_4_11	290_4_10	1085_4_6	1084_4_6	1083_4_6	198_12_23	1080_5_14	195_5_11	197_4_13	196_4_2	191_4_25	193_4_2	1088_4_8	276_4_1	277_3_17	278_4_17	521_4_3	523_4_6	1402_5_5	528_5_1	529_03_13	1339_5_9	443_4_7	441_4_8	440_4_17	444_4_4	108_5_1	109_4_9	102_5_1	103_3_48	104_4_12	39_4_1	38_5_14	907_3_19	33_5_1	31_3_1	30_4_5
345_4_1	340_1_1	341_04_6	342_4_1	343_4_10	1522_4_18	719_4_2	1566_4_3	714_4_1	711_01_8	423_1_22	910_4_13	294_4_23	293_4_15	290_4_9	1085_4_4	1084_4_7	1083_4_5	198_12_23	1080_5_20	195_5_13	197_4_13	191_4_11	193_4_2	1088_4_7	276_4_1	277_3_19	278_4_23	521_4_5	523_4_9	1402_5_5	528_5_1	529_03_19	1339_5_5	441_4_10	440_4_19	444_4_2	108_5_1	109_4_5	102_5_1	103_3_43	104_4_7	39_4_1	38_5_17	907_3_32	33_5_1	31_3_1	30_4_3	37_4_1	36_4_109
216_4_5	66_1_15	215_3_1	265_3_15	322_4_1	666_3_29	1149_4_17	1308_4_4	214_5_1	764_3_25	227_4_1	131_4_20	130_4_1	498_5_1	499_4_4	134_4_11	120_5_1	41_5_1	225_01_50	1301_01_22	67_4_1	25_4_7	26_4_36	92_3_3	21_4_5	1078_4_16	1541_4_14	146_4_1	239_5_1	28_3_29	137_4_1	222_4_1	289_1_10	345_4_1	939_4_15	546_4_3	4_4_11	544_4_1	572_4_50	281_4_30	1464_1_1	548_4_19	930_01_7	619_3_6	408_4_10	994_3_4	991_1_16	1250_0_212	719_4_1	1024_4_6
216_4_7	66_1_8	619_3_10	265_3_12	322_4_1	666_3_26	1149_4_9	1308_4_5	214_5_1	764_3_23	227_4_1	131_4_29	130_4_1	498_5_1	499_4_5	134_4_17	120_5_1	41_5_1	225_01_68	1301_01_43	67_4_1	25_4_8	26_4_43	92_3_8	21_4_4	1078_4_15	1541_4_22	146_4_1	239_5_1	28_3_24	137_4_1	222_4_1	289_1_15	345_4_1	939_4_11	546_4_3	4_4_12	544_4_1	343_4_8	281_4_28	1464_1_1	548_4_17	930_01_9	408_4_9	994_3_7	991_1_14	1250_0_252	1024_4_8	674_4_1	677_4_1
216_4_8	66_1_11	619_3_4	265_3_16	322_4_1	666_3_22	1149_4_11	1308_4_9	214_5_1	764_3_22	227_4_1	131_4_26	130_4_1	498_5_1	499_4_5	134_4_11	41_5_1	225_01_82	1301_01_71	67_4_1	25_4_16	26_4_51	92_3_7	21_4_10	1078_4_21	1541_4_28	146_4_1	239_5_1	28_3_18	137_4_1	222_4_1	289_1_11	345_4_1	939_4_12	546_4_1	4_4_12	544_4_1	343_4_6	281_4_40	8_4_1	548_4_11	930_01_6	408_4_15	994_3_6	991_1_9	1250_0_259	1024_4_11	677_4_1	1151_5_11	711_01_5
216_4_5	66_1_7	619_3_9	265_3_14	322_4_1	666_3_21	1149_4_11	1308_4_9	214_5_1	764_3_10	227_4_1	131_4_29	130_4_1	498_5_1	499_4_8	134_4_10	41_5_1	225_01_91	1301_01_121	25_4_13	26_4_45	21_4_6	1078_4_23	1541_4_27	146_4_1	239_5_1	28_3_12	137_4_1	222_4_1	289_1_13	345_4_1	939_4_12	546_4_2	4_4_11	343_4_9	281_4_54	8_4_1	548_4_14	930_01_5	408_4_18	994_3_7	991_1_8	1250_0_266	10_4_1	677_4_1	1151_5_8	711_01_2	120_5_1	122_0_1	12_1_1
216_4_7	66_1_6	619_3_8	265_3_15	322_4_1	666_3_30	1149_4_14	1308_4_5	214_5_1	764_3_15	227_4_1	131_4_25	130_4_1	498_5_1	499_4_5	134_4_9	41_5_1	225_01_104	1301_01_147	25_4_19	26_4_53	21_4_9	1078_4_27	1541_4_31	146_4_1	239_5_1	28_3_8	137_4_1	222_4_1	289_1_11	345_4_1	939_4_13	546_4_1	4_4_12	343_4_9	281_4_53	8_4_1	548_4_15	930_01_6	408_4_25	994_3_4	991_1_6	1250_0_219	677_4_1	1151_5_5	120_5_1	122_0_1	12_1_1	267_5_19	126_4_11
216_4_5	66_1_5	619_3_5	265_3_18	322_4_1	666_3_36	1149_4_13	1308_4_9	214_5_1	764_3_4	227_4_1	131_4_27	130_4_1	498_5_1	499_4_7	134_4_9	41_5_1	225_01_113	1301_01_173	25_4_20	26_4_42	21_4_18	1078_4_28	1541_4_28	146_4_1	239_5_1	28_3_5	137_4_1	222_4_1	289_1_17	345_4_1	939_4_14	340_1_1	4_4_10	343_4_6	281_4_50	8_4_1	548_4_16	930_01_3	408_4_16	994_3_4	991_1_6	1158_4_26	677_4_1	120_5_1	122_0_1	12_1_1	267_5_19	126_4_17	264_01_21
216_4_8	66_1_5	619_3_8	265_3_13	322_4_1	666_3_30	1149_4_17	1308_4_10	214_5_1	764_3_2	227_4_1	131_4_32	130_4_1	498_5_1	499_4_3	134_4_6	41_5_1	225_01_128	1301_01_201	25_4_17	26_4_50	21_4_14	1078_4_26	1541_4_26	146_4_1	239_5_1	28_3_1	137_4_1	222_4_1	289_1_11	345_4_1	939_4_16	340_1_1	4_4_18	343_4_2	281_4_40	8_4_1	548_4_6	930_01_1	408_4_15	991_1_6	1158_4_19	677_4_1	120_5_1	122_0_1	12_1_1	267_5_14	126_4_18	264_01_25	128_4_8
216_4_5	66_1_8	619_3_6	265_3_11	322_4_1	666_3_40	1149_4_13	1308_4_11	214_5_1	764_3_4	164_4_1	131_4_31	130_4_1	498_5_1	499_4_2	134_4_8	41_5_1	225_01_132	1301_01_230	25_4_16	26_4_41	21_4_18	1078_4_26	1541_4_20	146_4_1	239_5_1	28_3_4	137_4_1	222_4_1	289_1_12	345_4_1	939_4_15	340_1_1	4_4_25	343_4_3	281_4_48	8_4_1	548_4_13	282_01_1	408_4_8	991_1_8	1158_4_28	677_4_1	120_5_1	122_0_1	12_1_1	267_5_11	126_4_18	264_01_36	128_4_18
216_4_4	66_1_7	619_3_10	265_3_12	322_4_1	666_3_34	1149_4_16	1308_4_10	214_5_1	764_3_7	164_4_1	131_4_30	130_4_1	498_5_1	134_4_3	41_5_1	225_01_149	1301_01_257	25_4_25	26_4_57	21_4_20	1078_4_28	1541_4_21	146_4_1	239_5_1	28_3_3	222_4_1	289_1_8	345_4_1	939_4_14	340_1_1	4_4_26	343_4_4	281_4_24	8_4_1	548_4_8	282_01_1	408_4_9	991_1_7	1158_4_17	677_4_1	120_5_1	122_0_1	12_1_1	267_5_8	126_4_13	264_01_51	128_4_17	129_4_1	118_5_1
216_4_4	66_1_8	619_3_8	265_3_15	322_4_1	666_3_34	1149_4_20	1308_4_11	214_5_1	764_3_10	164_4_1	131_4_31	130_4_1	498_5_1	134_4_6	41_5_1	225_01_146	1301_01_288	25_4_18	26_4_55	21_4_23	1078_4_22	1541_4_14	146_4_1	239_5_1	28_3_5	222_4_1	289_1_11	345_4_1	939_4_11	340_1_1	4_4_36	343_4_1	281_4_24	8_4_1	548_4_8	282_01_1	408_4_5	991_1_6	1158_4_15	677_4_1	120_5_1	122_0_1	12_1_1	267_5_6	126_4_24	264_01_67	128_4_16	129_4_1	118_5_1
216_4_4	66_1_2	619_3_12	265_3_15	322_4_1	666_3_33	1149_4_26	1308_4_14	214_5_1	764_3_12	164_4_1	131_4_36	130_4_1	498_5_1	134_4_4	41_5_1	225_01_155	1301_01_340	25_4_17	26_4_68	21_4_19	1078_4_13	1541_4_22	146_4_1	239_5_1	28_3_3	222_4_1	289_1_10	345_4_1	939_4_7	340_1_1	4_4_35	343_4_2	281_4_26	8_4_1	548_4_4	282_01_1	408_4_5	991_1_8	1158_4_21	677_4_1	120_5_1	122_0_1	12_1_1	267_5_7	126_4_27	264_01_96	128_4_24	129_4_1	118_5_1
216_4_3	66_1_1	619_3_15	265_3_16	666_3_34	1149_4_28	1308_4_10	214_5_1	764_3_6	164_4_1	131_4_28	130_4_1	498_5_1	134_4_3	41_5_1	225_01_167	1301_01_361	25_4_16	26_4_76	21_4_19	1078_4_13	1541_4_15	146_4_1	239_5_1	28_3_1	222_4_1	289_1_8	345_4_1	939_4_8	340_1_1	4_4_44	343_4_2	281_4_25	8_4_1	548_4_6	282_01_1	408_4_6	991_1_5	1158_4_34	677_4_1	120_5_1	12_1_1	267_5_6	126_4_37	264_01_103	128_4_22	129_4_1	118_5_1	17_5_1	132_4_1
216_4_4	66_1_2	619_3_10	126_4_38	666_3_30	1149_4_27	1308_4_7	214_5_1	764_3_9	164_4_1	131_4_42	130_4_1	498_5_1	134_4_5	41_5_1	225_01_170	1301_01_401	25_4_21	26_4_66	21_4_16	1078_4_12	1541_4_16	146_4_1	222_4_1	289_1_2	345_4_1	939_4_16	340_1_1	4_4_40	343_4_2	281_4_31	8_4_1	548_4_10	282_01_1	408_4_8	991_1_3	1158_4_38	677_4_1	120_5_1	12_1_1	267_5_4	7_4_16	265_3_16	264_01_99	128_4_38	118_5_1	132_4_1	1559_4_2	57_4_1	56_01_1
216_4_3	66_1_3	619_3_11	126_4_49	666_3_45	1149_4_25	1308_4_11	214_5_1	764_3_5	164_4_1	131_4_38	130_4_1	498_5_1	134_4_6	41_5_1	166_5_1	1301_01_421	25_4_11	26_4_75	21_4_20	1078_4_13	1541_4_19	146_4_1	222_4_1	289_1_3	345_4_1	939_4_22	340_1_1	4_4_45	343_4_3	281_4_13	8_4_1	548_4_9	282_01_1	408_4_12	991_1_7	1158_4_31	677_4_1	120_5_1	12_1_1	267_5_4	7_4_29	265_3_16	264_01_81	128_4_33	118_5_1	132_4_1	1559_4_2	57_4_1	56_01_1
216_4_1	66_1_2	619_3_8	126_4_62	666_3_43	1149_4_38	1308_4_16	214_5_1	764_3_2	164_4_1	131_4_50	130_4_1	498_5_1	134_4_5	41_5_1	166_5_1	1301_01_459	25_4_17	26_4_57	21_4_26	1078_4_13	1541_4_17	146_4_1	222_4_1	407_5_1	345_4_1	939_4_20	340_1_1	4_4_39	343_4_8	281_4_17	8_4_1	548_4_11	282_01_1	408_4_11	991_1_9	1158_4_39	677_4_1	120_5_1	12_1_1	267_5_5	7_4_28	265_3_12	264_01_59	128_4_35	118_5_1	132_4_1	57_4_1	56_01_1	51_1_6
216_4_2	66_1_3	619_3_5	126_4_47	666_3_37	1149_4_29	1308_4_15	214_5_1	764_3_4	164_4_1	131_4_44	130_4_1	498_5_1	134_4_10	41_5_1	166_5_1	1301_01_456	25_4_17	26_4_75	21_4_18	1078_4_22	1541_4_21	146_4_1	222_4_1	407_5_1	345_4_1	939_4_19	340_1_1	4_4_41	343_4_13	281_4_15	8_4_1	548_4_10	282_01_1	408_4_24	991_1_11	1158_4_36	677_4_1	120_5_1	12_1_1	267_5_8	7_4_40	265_3_6	264_01_32	128_4_27	118_5_1	132_4_1	57_4_1	56_01_1	51_1_6
216_4_2	66_1_6	619_3_2	126_4_56	666_3_42	1149_4_47	1308_4_18	214_5_1	764_3_5	164_4_1	131_4_32	130_4_1	498_5_1	134_4_14	41_5_1	166_5_1	1301_01_490	25_4_13	26_4_68	21_4_35	1078_4_25	1541_4_19	146_4_1	222_4_1	407_5_1	345_4_1	939_4_20	340_1_1	4_4_35	343_4_12	281_4_18	8_4_1	548_4_5	282_01_1	408_4_21	991_1_5	1158_4_46	677_4_1	120_5_1	12_1_1	267_5_4	7_4_33	265_3_6	264_01_17	128_4_30	118_5_1	132_4_1	57_4_1	56_01_1	51_1_5
66_1_1	619_3_1	126_4_51	666_3_26	1149_4_44	1308_4_16	214_5_1	764_3_6	164_4_1	131_4_35	130_4_1	498_5_1	134_4_18	41_5_1	166_5_1	1301_01_456	25_4_11	26_4_73	21_4_31	1078_4_31	1541_4_22	146_4_1	222_4_1	407_5_1	345_4_1	939_4_21	340_1_1	4_4_41	343_4_9	281_4_10	8_4_1	548_4_6	282_01_1	408_4_26	991_1_4	1158_4_49	677_4_1	120_5_1	12_1_1	267_5_4	7_4_48	265_3_5	264_01_12	128_4_34	118_5_1	57_4_1	56_01_1	51_1_8	62_3_1	53_4_27
66_1_4	619_3_1	1301_01_386	666_3_40	1149_4_49	1308_4_16	214_5_1	764_3_10	164_4_1	131_4_25	130_4_1	498_5_1	134_4_25	41_5_1	166_5_1	1147_4_4	25_4_11	26_4_70	21_4_30	1078_4_23	1541_4_17	146_4_1	222_4_1	345_4_1	939_4_14	340_1_1	4_4_34	343_4_5	281_4_14	8_4_1	548_4_4	282_01_1	408_4_20	991_1_3	1158_4_44	677_4_1	120_5_1	12_1_1	267_5_1	7_4_48	265_3_8	264_01_14	128_4_53	118_5_1	57_4_1	56_01_1	51_1_8	62_3_1	53_4_28	424_4_25
66_1_1	619_3_1	1301_01_286	666_3_28	1149_4_47	1308_4_21	214_5_1	764_3_10	164_4_1	131_4_18	130_4_1	498_5_1	134_4_27	41_5_1	166_5_1	1147_4_5	25_4_15	26_4_84	21_4_25	1078_4_21	1541_4_25	146_4_1	222_4_1	345_4_1	939_4_20	340_1_1	4_4_27	343_4_5	281_4_9	8_4_1	548_4_3	282_01_1	408_4_7	991_1_2	1158_4_55	677_4_1	120_5_1	12_1_1	7_4_59	265_3_4	264_01_19	128_4_61	118_5_1	57_4_1	56_01_1	51_1_8	62_3_1	53_4_38	424_4_22	532_4_1
214_5_1	619_3_1	1301_01_182	666_3_21	1149_4_56	1308_4_14	764_3_8	164_4_1	131_4_16	130_4_1	498_5_1	134_4_33	41_5_1	166_5_1	1147_4_1	25_4_15	26_4_85	21_4_24	1078_4_18	1541_4_21	146_4_1	222_4_1	345_4_1	939_4_9	340_1_1	4_4_32	343_4_2	281_4_9	8_4_1	548_4_2	282_01_1	408_4_8	991_1_2	1158_4_50	677_4_1	120_5_1	265_3_2	264_01_34	128_4_70	118_5_1	57_4_1	56_01_1	51_1_10	62_3_1	53_4_28	424_4_16	532_4_1	531_4_17	1410_4_18	1411_4_5
214_5_1	619_3_1	1301_01_123	666_3_8	1149_4_45	1308_4_12	764_3_11	164_4_1	131_4_21	130_4_1	498_5_1	134_4_47	41_5_1	166_5_1	25_4_19	26_4_90	21_4_21	1078_4_20	1541_4_22	146_4_1	222_4_1	345_4_1	939_4_7	340_1_1	4_4_24	343_4_4	281_4_5	8_4_1	282_01_1	408_4_8	991_1_2	1158_4_48	677_4_1	120_5_1	126_4_50	264_01_55	128_4_79	118_5_1	57_4_1	56_01_1	51_1_6	62_3_1	53_4_30	424_4_32	532_4_1	531_4_11	1410_4_10	1411_4_7	372_4_66	1381_3_5
214_5_1	619_3_1	1301_01_95	666_3_10	1149_4_49	1308_4_5	764_3_10	164_4_1	131_4_19	130_4_1	498_5_1	134_4_57	41_5_1	166_5_1	25_4_18	26_4_79	21_4_25	1078_4_15	1541_4_20	146_4_1	222_4_1	345_4_1	939_4_2	340_1_1	4_4_26	343_4_4	281_4_7	8_4_1	282_01_1	408_4_9	991_1_1	1158_4_40	677_4_1	120_5_1	126_4_57	264_01_90	128_4_68	118_5_1	57_4_1	56_01_1	51_1_7	62_3_1	53_4_25	424_4_24	532_4_1	531_4_15	1410_4_4	1411_4_7	372_4_51	1381_3_1
214_5_1	619_3_1	1301_01_78	666_3_8	1149_4_55	1308_4_7	764_3_9	164_4_1	131_4_25	130_4_1	498_5_1	134_4_61	41_5_1	166_5_1	25_4_14	26_4_94	21_4_15	1078_4_19	1541_4_18	146_4_1	222_4_1	345_4_1	939_4_6	340_1_1	4_4_22	343_4_3	281_4_5	8_4_1	282_01_1	408_4_12	991_1_1	1158_4_52	677_4_1	120_5_1	126_4_56	264_01_112	128_4_59	118_5_1	57_4_1	56_01_1	51_1_5	62_3_1	53_4_29	424_4_21	532_4_1	531_4_9	1410_4_6	1411_4_9	372_4_61	1381_3_2
214_5_1	619_3_1	1301_01_92	666_3_7	1149_4_53	1308_4_6	764_3_6	131_4_34	130_4_1	498_5_1	134_4_63	41_5_1	93_4_1	25_4_19	26_4_84	21_4_19	1078_4_11	1541_4_28	222_4_1	345_4_1	939_4_9	340_1_1	4_4_36	343_4_3	281_4_5	8_4_1	282_01_1	408_4_9	1158_4_47	677_4_1	120_5_1	126_4_66	264_01_125	128_4_41	118_5_1	57_4_1	56_01_1	51_1_6	62_3_1	53_4_24	424_4_16	532_4_1	531_4_5	1410_4_3	1411_4_8	372_4_40	1381_3_4	290_4_15	376_4_1	146_4_1
214_5_1	619_3_1	1301_01_116	666_3_3	1149_4_57	1308_4_6	764_3_5	131_4_39	130_4_1	498_5_1	134_4_70	41_5_1	93_4_1	25_4_16	26_4_67	21_4_11	1078_4_4	1541_4_25	222_4_1	345_4_1	939_4_4	340_1_1	4_4_25	343_4_3	281_4_10	8_4_1	282_01_1	408_4_7	1158_4_62	677_4_1	120_5_1	126_4_62	264_01_109	128_4_39	118_5_1	57_4_1	56_01_1	51_1_2	62_3_1	53_4_34	424_4_15	532_4_1	531_4_1	1410_4_4	1411_4_7	372_4_45	1381_3_5	290_4_17	376_4_1	146_4_1
214_5_1	619_3_1	1301_01_141	1149_4_55	1308_4_2	764_3_3	131_4_48	130_4_1	498_5_1	134_4_77	41_5_1	93_4_1	25_4_16	26_4_69	21_4_11	1078_4_6	1541_4_22	222_4_1	345_4_1	939_4_5	340_1_1	4_4_23	343_4_1	281_4_6	8_4_1	282_01_1	408_4_11	1158_4_70	677_4_1	120_5_1	126_4_63	264_01_77	128_4_33	118_5_1	57_4_1	56_01_1	62_3_1	53_4_22	532_4_1	531_4_1	1410_4_2	1411_4_8	372_4_46	1381_3_5	290_4_21	376_4_1	146_4_1	1084_4_17	198_12_15	313_4_48
214_5_1	619_3_1	1301_01_182	1149_4_60	1308_4_2	764_3_5	131_4_52	130_4_1	498_5_1	134_4_76	41_5_1	93_4_1	25_4_22	26_4_66	21_4_3	1078_4_7	1541_4_21	222_4_1	345_4_1	939_4_6	340_1_1	4_4_16	343_4_1	281_4_1	8_4_1	282_01_1	408_4_10	1158_4_56	677_4_1	120_5_1	126_4_63	264_01_55	128_4_32	57_4_1	56_01_1	62_3_1	53_4_33	531_4_1	1411_4_12	372_4_54	293_4_23	290_4_16	376_4_1	146_4_1	1084_4_19	198_12_12	313_4_65	705_4_11	706_4_9	310_4_3
214_5_1	1301_01_211	1149_4_51	764_3_3	131_4_50	130_4_1	498_5_1	134_4_86	41_5_1	93_4_1	25_4_24	26_4_76	21_4_2	1078_4_9	1541_4_22	222_4_1	345_4_1	939_4_5	340_1_1	4_4_22	343_4_2	281_4_1	8_4_1	282_01_1	408_4_18	1158_4_64	714_4_1	120_5_1	126_4_71	264_01_33	128_4_27	57_4_1	56_01_1	62_3_1	53_4_17	531_4_4	1411_4_13	372_4_50	293_4_27	290_4_19	376_4_1	146_4_1	1084_4_32	198_12_6	313_4_53	705_4_14	706_4_8	310_4_4	22_4_1	892_34_30
214_5_1	1301_01_257	1149_4_59	764_3_1	131_4_76	130_4_1	498_5_1	134_4_73	41_5_1	93_4_1	25_4_27	26_4_68	21_4_1	1078_4_14	1541_4_18	222_4_1	345_4_1	939_4_4	340_1_1	4_4_18	343_4_3	281_4_2	8_4_1	282_01_1	408_4_11	1158_4_54	714_4_1	120_5_1	126_4_63	264_01_20	128_4_18	57_4_1	56_01_1	62_3_1	53_4_25	531_4_1	1411_4_11	372_4_46	293_4_27	290_4_19	376_4_1	146_4_1	1084_4_27	198_12_13	313_4_70	705_4_9	706_4_20	310_4_2	22_4_1	892_34_30
214_5_1	1301_01_302	1149_4_82	764_3_1	131_4_63	130_4_1	498_5_1	134_4_67	41_5_1	93_4_1	25_4_26	26_4_78	21_4_4	1078_4_9	1541_4_24	222_4_1	345_4_1	939_4_4	340_1_1	341_04_75	343_4_3	8_4_1	282_01_1	408_4_4	1158_4_67	714_4_1	120_5_1	126_4_62	264_01_19	128_4_13	56_01_1	62_3_1	53_4_22	1411_4_15	372_4_44	293_4_41	290_4_21	376_4_1	146_4_1	1084_4_26	198_12_5	313_4_53	705_4_10	197_4_46	22_4_1	144_4_13	1088_4_22	115_4_18	114_4_27	116_4_44
214_5_1	1301_01_343	1149_4_81	764_3_1	131_4_74	130_4_1	498_5_1	134_4_58	41_5_1	93_4_1	25_4_24	26_4_69	21_4_1	1078_4_10	1541_4_29	222_4_1	345_4_1	340_1_1	341_04_70	343_4_5	8_4_1	282_01_1	408_4_2	1158_4_59	714_4_1	120_5_1	126_4_59	264_01_23	128_4_12	56_01_1	62_3_1	53_4_30	1411_4_11	372_4_46	293_4_29	290_4_31	376_4_1	146_4_1	1084_4_24	198_12_2	313_4_63	705_4_4	197_4_64	144_4_9	1088_4_20	115_4_11	114_4_27	116_4_50	396_4_9	119_01_5
214_5_1	1301_01_364	1149_4_90	131_4_58	130_4_1	498_5_1	134_4_68	41_5_1	93_4_1	25_4_27	26_4_73	21_4_1	1078_4_10	1541_4_34	222_4_1	345_4_1	340_1_1	341_04_86	343_4_3	8_4_1	282_01_1	1158_4_67	714_4_1	120_5_1	126_4_59	264_01_28	128_4_15	56_01_1	62_3_1	53_4_30	1411_4_22	372_4_60	293_4_35	290_4_24	376_4_1	146_4_1	1084_4_23	198_12_1	313_4_46	705_4_5	197_4_45	892_34_32	1088_4_14	115_4_16	114_4_31	116_4_38	396_4_3	119_01_1	87_4_21	173_4_16
214_5_1	1301_01_415	1149_4_75	131_4_73	130_4_1	498_5_1	134_4_69	41_5_1	93_4_1	25_4_24	26_4_59	21_4_1	1078_4_12	1541_4_34	222_4_1	345_4_1	340_1_1	341_04_70	343_4_6	8_4_1	282_01_1	1158_4_58	714_4_1	120_5_1	126_4_53	264_01_42	128_4_9	56_01_1	62_3_1	53_4_33	1411_4_17	372_4_57	293_4_29	290_4_35	376_4_1	146_4_1	1084_4_30	198_12_2	313_4_46	705_4_5	197_4_59	892_34_39	1088_4_8	115_4_8	114_4_45	116_4_44	396_4_2	119_01_1	87_4_17	173_4_16
214_5_1	1301_01_437	1149_4_76	131_4_65	130_4_1	498_5_1	134_4_74	41_5_1	93_4_1	25_4_17	26_4_74	21_4_1	1078_4_8	1541_4_29	345_4_1	340_1_1	341_04_71	343_4_6	8_4_1	282_01_1	1158_4_63	714_4_1	120_5_1	126_4_49	264_01_57	128_4_7	56_01_1	62_3_1	53_4_23	1411_4_27	826_4_137	293_4_19	290_4_24	376_4_1	146_4_1	1084_4_33	313_4_51	705_4_5	197_4_57	144_4_10	1088_4_8	115_4_4	114_4_50	116_4_58	87_4_14	173_4_20	7_4_92	523_4_21	367_4_1	423_1_7
214_5_1	1301_01_448	1149_4_64	131_4_75	130_4_1	498_5_1	134_4_69	41_5_1	93_4_1	25_4_20	26_4_55	21_4_1	1078_4_11	1541_4_28	345_4_1	340_1_1	341_04_61	343_4_5	8_4_1	282_01_1	1158_4_75	714_4_1	120_5_1	126_4_63	264_01_86	128_4_1	56_01_1	53_4_21	1411_4_21	826_4_130	293_4_21	290_4_29	376_4_1	146_4_1	1084_4_24	313_4_50	705_4_2	197_4_68	144_4_9	1088_4_5	115_4_5	114_4_72	116_4_63	87_4_15	173_4_27	7_4_102	523_4_15	367_4_1	423_1_6	365_4_1
214_5_1	1301_01_371	1149_4_73	131_4_66	130_4_1	498_5_1	134_4_99	41_5_1	25_4_19	26_4_77	21_4_1	1078_4_11	1541_4_24	345_4_1	340_1_1	341_04_69	343_4_6	8_4_1	282_01_1	1158_4_72	714_4_1	120_5_1	126_4_67	264_01_96	56_01_1	53_4_17	1411_4_37	826_4_123	293_4_19	290_4_28	376_4_1	146_4_1	1084_4_25	313_4_54	705_4_3	197_4_67	144_4_12	1088_4_4	115_4_3	114_4_70	116_4_52	87_4_10	173_4_21	7_4_105	523_4_20	367_4_1	423_1_1	365_4_1	303_4_5	241_2_2
214_5_1	1301_01_294	1149_4_67	131_4_76	130_4_1	498_5_1	134_4_99	41_5_1	25_4_18	26_4_72	21_4_1	1078_4_11	1541_4_23	345_4_1	340_1_1	4_4_14	343_4_5	8_4_1	282_01_1	1158_4_87	714_4_1	120_5_1	126_4_75	264_01_137	56_01_1	53_4_14	1411_4_33	826_4_119	293_4_18	290_4_39	376_4_1	146_4_1	1084_4_19	313_4_52	705_4_2	197_4_68	144_4_11	1088_4_4	115_4_2	114_4_79	116_4_58	87_4_9	173_4_32	7_4_102	523_4_20	367_4_1	423_1_2	365_4_1	303_4_6	241_2_3
214_5_1	1301_01_227	1149_4_71	131_4_60	130_4_1	134_4_127	41_5_1	25_4_14	26_4_88	21_4_1	1078_4_8	1541_4_19	345_4_1	340_1_1	4_4_12	343_4_9	8_4_1	282_01_1	1158_4_66	714_4_1	120_5_1	126_4_73	264_01_175	56_01_1	53_4_8	1411_4_42	826_4_113	293_4_11	290_4_26	376_4_1	146_4_1	1084_4_17	313_4_52	705_4_5	197_4_60	144_4_17	1088_4_6	115_4_2	114_4_81	116_4_45	87_4_2	173_4_28	7_4_105	523_4_27	367_4_1	423_1_1	365_4_1	303_4_8	241_2_3	385_4_8
214_5_1	1301_01_182	1149_4_74	131_4_57	130_4_1	134_4_129	41_5_1	25_4_14	26_4_79	21_4_1	1078_4_7	1541_4_23	345_4_1	340_1_1	4_4_16	343_4_10	8_4_1	282_01_1	1158_4_71	714_4_1	120_5_1	126_4_77	264_01_219	56_01_1	53_4_13	1411_4_43	826_4_126	293_4_17	290_4_29	376_4_1	146_4_1	1084_4_6	313_4_52	705_4_5	197_4_64	144_4_12	1088_4_6	115_4_3	114_4_73	116_4_46	87_4_2	173_4_42	7_4_88	523_4_27	367_4_1	423_1_4	365_4_1	303_4_8	241_2_2	385_4_10
214_5_1	1301_01_149	1149_4_62	131_4_38	130_4_1	134_4_165	41_5_1	25_4_19	26_4_82	21_4_1	1078_4_6	1541_4_19	345_4_1	340_1_1	4_4_10	343_4_15	8_4_1	282_01_1	1158_4_59	714_4_1	120_5_1	126_4_80	264_01_257	56_01_1	53_4_15	1411_4_55	826_4_108	293_4_19	290_4_20	376_4_1	146_4_1	1084_4_9	313_4_55	705_4_5	197_4_72	144_4_20	1088_4_9	115_4_4	114_4_54	116_4_36	87_4_4	173_4_40	7_4_97	523_4_34	367_4_1	423_1_3	365_4_1	303_4_10	241_2_2	385_4_10
214_5_1	1301_01_124	1149_4_77	131_4_42	130_4_1	134_4_155	41_5_1	25_4_9	26_4_75	21_4_1	1078_4_7	1541_4_25	345_4_1	340_1_1	4_4_13	343_4_16	8_4_1	282_01_1	1158_4_88	714_4_1	120_5_1	126_4_82	264_01_290	56_01_1	53_4_19	1411_4_33	826_4_129	293_4_27	290_4_20	376_4_1	146_4_1	1084_4_7	313_4_54	705_4_5	197_4_80	144_4_22	1088_4_3	115_4_3	114_4_52	116_4_32	87_4_6	173_4_48	7_4_94	523_4_36	367_4_1	423_1_3	365_4_1	303_4_8	241_2_2	385_4_12
214_5_1	1301_01_108	1149_4_65	131_4_37	130_4_1	134_4_201	41_5_1	25_4_8	26_4_80	21_4_1	1078_4_7	1541_4_22	345_4_1	340_1_1	4_4_11	343_4_21	8_4_1	282_01_1	1158_4_63	714_4_1	120_5_1	126_4_81	264_01_276	56_01_1	53_4_17	1411_4_34	826_4_106	293_4_30	290_4_17	376_4_1	146_4_1	1084_4_8	313_4_58	705_4_1	197_4_83	144_4_35	1088_4_7	115_4_12	114_4_43	116_4_23	87_4_9	173_4_41	7_4_97	523_4_37	367_4_1	423_1_1	365_4_1	303_4_14	241_2_3	385_4_10
214_5_1	1301_01_114	1149_4_51	131_4_44	130_4_1	134_4_168	41_5_1	25_4_9	26_4_63	21_4_1	1078_4_10	1541_4_25	345_4_1	340_1_1	4_4_18	343_4_16	8_4_1	282_01_1	1158_4_82	714_4_1	120_5_1	126_4_88	264_01_222	56_01_1	53_4_24	1411_4_25	826_4_113	293_4_36	290_4_20	376_4_1	146_4_1	1084_4_4	313_4_55	197_4_88	144_4_26	1088_4_7	115_4_8	114_4_47	116_4_30	87_4_11	173_4_45	7_4_80	523_4_47	367_4_1	303_4_12	385_4_10	243_1_17	242_4_1	249_4_19	104_4_38
214_5_1	1301_01_137	1149_4_41	131_4_44	130_4_1	134_4_198	41_5_1	25_4_13	26_4_60	21_4_1	1078_4_6	1541_4_24	345_4_1	340_1_1	4_4_7	343_4_15	8_4_1	282_01_1	1158_4_70	714_4_1	120_5_1	126_4_71	264_01_195	56_01_1	53_4_28	1411_4_28	826_4_93	293_4_36	290_4_19	376_4_1	146_4_1	1084_4_6	313_4_48	197_4_84	144_4_25	1088_4_9	115_4_16	114_4_45	116_4_27	87_4_15	173_4_49	7_4_93	523_4_38	367_4_1	303_4_10	385_4_13	243_1_18	242_4_1	249_4_20	104_4_42
214_5_1	1301_01_133	1149_4_51	131_4_50	130_4_1	134_4_180	41_5_1	25_4_13	26_4_50	21_4_1	1078_4_8	1541_4_24	345_4_1	340_1_1	4_4_13	343_4_7	8_4_1	282_01_1	1158_4_67	714_4_1	120_5_1	126_4_69	264_01_193	56_01_1	53_4_28	1411_4_19	826_4_113	293_4_47	290_4_17	376_4_1	146_4_1	1084_4_4	313_4_48	197_4_69	144_4_19	1088_4_8	115_4_20	114_4_55	116_4_30	87_4_11	173_4_63	7_4_85	523_4_50	367_4_1	303_4_10	385_4_15	243_1_18	242_4_1	249_4_28	104_4_59
214_5_1	1301_01_150	1149_4_49	131_4_55	130_4_1	134_4_172	41_5_1	25_4_21	26_4_56	21_4_1	1078_4_7	1541_4_25	345_4_1	340_1_1	4_4_9	343_4_9	8_4_1	282_01_1	1158_4_89	714_4_1	120_5_1	126_4_60	264_01_188	56_01_1	53_4_41	1411_4_22	826_4_112	293_4_35	290_4_25	376_4_1	146_4_1	1084_4_5	313_4_48	197_4_73	144_4_25	1088_4_7	115_4_16	114_4_44	116_4_33	87_4_15	173_4_55	7_4_115	523_4_43	367_4_1	303_4_12	385_4_15	243_1_15	242_4_1	249_4_20	104_4_56
214_5_1	1301_01_195	1149_4_58	131_4_54	130_4_1	134_4_137	41_5_1	25_4_25	26_4_51	21_4_1	1078_4_7	1541_4_29	345_4_1	340_1_1	4_4_7	343_4_8	8_4_1	282_01_1	1158_4_73	714_4_1	120_5_1	126_4_54	264_01_176	56_01_1	53_4_30	1411_4_17	826_4_105	293_4_31	290_4_21	376_4_1	146_4_1	1084_4_7	313_4_42	197_4_63	144_4_17	1088_4_9	115_4_20	114_4_65	116_4_26	87_4_22	173_4_67	7_4_119	523_4_57	367_4_1	303_4_10	385_4_20	243_1_21	242_4_1	249_4_26	104_4_66
214_5_1	1301_01_210	1149_4_66	131_4_63	130_4_1	134_4_121	41_5_1	25_4_42	26_4_49	21_4_1	1078_4_7	1541_4_36	345_4_1	4_4_4	343_4_13	8_4_1	282_01_1	1158_4_87	714_4_1	120_5_1	126_4_61	264_01_181	56_01_1	53_4_34	1411_4_24	826_4_87	293_4_20	290_4_19	376_4_1	146_4_1	1084_4_10	313_4_41	197_4_71	144_4_27	1088_4_5	115_4_18	114_4_63	116_4_31	87_4_15	173_4_54	7_4_120	523_4_52	367_4_1	303_4_9	385_4_15	243_1_23	242_4_1	249_4_21	104_4_47	38_5_3
214_5_1	1301_01_191	1149_4_62	131_4_64	130_4_1	134_4_108	41_5_1	25_4_31	26_4_38	21_4_1	1078_4_6	1541_4_31	345_4_1	4_4_4	343_4_9	8_4_1	282_01_1	1158_4_65	714_4_1	120_5_1	126_4_55	264_01_209	56_01_1	53_4_25	1411_4_20	826_4_84	293_4_19	290_4_11	376_4_1	146_4_1	1084_4_10	313_4_33	197_4_65	144_4_25	1088_4_5	115_4_19	114_4_70	116_4_32	87_4_24	173_4_80	7_4_135	523_4_42	367_4_1	303_4_8	385_4_17	243_1_23	242_4_1	249_4_22	104_4_54	38_5_2
214_5_1	1301_01_183	1149_4_65	131_4_70	130_4_1	134_4_126	41_5_1	25_4_36	26_4_41	21_4_1	1078_4_5	1541_4_31	345_4_1	4_4_7	343_4_11	8_4_1	282_01_1	1158_4_74	714_4_1	120_5_1	126_4_46	264_01_234	56_01_1	53_4_26	1411_4_32	826_4_72	293_4_19	290_4_12	376_4_1	146_4_1	1084_4_12	313_4_26	197_4_80	144_4_30	1088_4_4	115_4_14	114_4_70	116_4_41	87_4_13	173_4_69	7_4_137	523_4_29	367_4_1	303_4_5	385_4_18	243_1_23	242_4_1	249_4_14	104_4_31	38_5_2
214_5_1	1301_01_200	1149_4_59	131_4_73	130_4_1	134_4_117	41_5_1	25_4_27	26_4_44	21_4_1	1078_4_2	1541_4_16	345_4_1	4_4_5	343_4_9	8_4_1	282_01_1	1158_4_61	714_4_1	120_5_1	126_4_44	264_01_241	56_01_1	53_4_27	1411_4_21	826_4_71	293_4_20	290_4_9	376_4_1	146_4_1	1084_4_18	313_4_26	197_4_75	144_4_29	1088_4_9	115_4_18	114_4_71	116_4_42	87_4_20	173_4_70	7_4_170	523_4_24	367_4_1	303_4_2	385_4_28	243_1_28	242_4_1	249_4_19	104_4_28	372_4_32
214_5_1	1301_01_177	1149_4_75	131_4_70	130_4_1	134_4_130	41_5_1	25_4_46	26_4_38	21_4_1	1078_4_5	1541_4_21	345_4_1	4_4_3	343_4_11	8_4_1	282_01_1	1158_4_60	714_4_1	120_5_1	126_4_47	264_01_278	56_01_1	53_4_22	1411_4_31	826_4_75	293_4_18	290_4_9	376_4_1	146_4_1	1084_4_18	313_4_16	197_4_90	144_4_42	1088_4_8	115_4_12	114_4_64	116_4_40	87_4_16	173_4_66	7_4_153	523_4_28	367_4_1	303_4_2	385_4_22	243_1_24	242_4_1	249_4_17	104_4_30	372_4_35
214_5_1	1301_01_107	1149_4_78	131_4_68	130_4_1	134_4_138	41_5_1	25_4_36	26_4_40	21_4_1	1078_4_1	1541_4_12	345_4_1	4_4_3	343_4_10	8_4_1	282_01_1	1158_4_61	714_4_1	120_5_1	126_4_45	264_01_277	56_01_1	53_4_24	1411_4_29	826_4_79	293_4_11	290_4_6	376_4_1	146_4_1	1084_4_17	313_4_13	197_4_79	144_4_32	1088_4_12	115_4_19	114_4_46	116_4_35	87_4_21	173_4_65	7_4_176	523_4_31	367_4_1	303_4_1	385_4_17	243_1_25	242_4_1	249_4_23	104_4_37	372_4_23
214_5_1	1301_01_91	1149_4_87	131_4_56	130_4_1	134_4_144	41_5_1	25_4_35	26_4_46	21_4_1	1078_4_2	1541_4_11	345_4_1	4_4_3	343_4_6	8_4_1	282_01_1	1158_4_61	714_4_1	120_5_1	126_4_48	264_01_292	56_01_1	53_4_24	1411_4_28	826_4_94	293_4_12	290_4_5	376_4_1	146_4_1	1084_4_16	313_4_6	197_4_85	144_4_32	1088_4_10	115_4_18	114_4_54	116_4_35	87_4_17	173_4_66	7_4_166	523_4_33	367_4_1	385_4_15	243_1_28	242_4_1	249_4_16	104_4_30	372_4_18	780_4_1
214_5_1	1301_01_87	1149_4_86	131_4_53	130_4_1	134_4_151	41_5_1	25_4_37	26_4_48	21_4_1	1078_4_2	1541_4_13	345_4_1	4_4_3	343_4_2	8_4_1	282_01_1	1158_4_69	714_4_1	120_5_1	126_4_45	264_01_251	56_01_1	53_4_22	1411_4_23	826_4_96	293_4_15	290_4_3	376_4_1	146_4_1	1084_4_19	313_4_3	197_4_92	144_4_25	1088_4_8	115_4_17	114_4_50	116_4_37	87_4_16	173_4_79	7_4_159	523_4_29	367_4_1	385_4_17	243_1_28	242_4_1	249_4_14	104_4_25	372_4_26	780_4_2
214_5_1	1301_01_93	1149_4_98	131_4_53	130_4_1	134_4_148	41_5_1	25_4_34	26_4_44	21_4_1	1078_4_2	1541_4_15	345_4_1	4_4_5	343_4_1	8_4_1	282_01_1	1158_4_66	714_4_1	120_5_1	126_4_49	264_01_210	56_01_1	53_4_19	1411_4_28	826_4_102	293_4_15	290_4_6	376_4_1	146_4_1	1084_4_16	313_4_3	197_4_95	144_4_41	1088_4_3	115_4_11	114_4_61	116_4_45	87_4_13	173_4_70	7_4_161	523_4_47	367_4_1	385_4_13	243_1_23	242_4_1	249_4_10	104_4_18	372_4_26	781_5_28
214_5_1	1301_01_79	1149_4_94	131_4_56	130_4_1	134_4_165	41_5_1	25_4_24	26_4_51	21_4_1	1078_4_2	1541_4_12	345_4_1	4_4_9	343_4_3	8_4_1	282_01_1	1158_4_72	714_4_1	120_5_1	126_4_54	264_01_162	56_01_1	53_4_30	1411_4_29	826_4_96	293_4_11	290_4_5	376_4_1	146_4_1	1084_4_17	313_4_5	197_4_91	144_4_41	1088_4_4	115_4_5	114_4_56	116_4_45	87_4_16	173_4_56	7_4_160	523_4_45	367_4_1	385_4_10	243_1_24	242_4_1	249_4_9	104_4_18	372_4_24	781_5_31
214_5_1	1301_01_80	1149_4_92	131_4_55	130_4_1	134_4_176	41_5_1	25_4_28	26_4_46	21_4_1	1078_4_4	1541_4_21	345_4_1	4_4_8	343_4_2	8_4_1	282_01_1	1158_4_59	714_4_1	120_5_1	126_4_57	264_01_143	56_01_1	53_4_32	1411_4_35	826_4_112	293_4_8	290_4_2	376_4_1	146_4_1	1084_4_14	313_4_3	197_4_96	144_4_48	1088_4_4	115_4_5	114_4_55	116_4_57	87_4_18	173_4_59	7_4_148	523_4_72	367_4_1	385_4_10	243_1_16	242_4_1	249_4_9	104_4_18	372_4_25	781_5_25
214_5_1	1301_01_72	1149_4_93	131_4_55	130_4_1	134_4_175	41_5_1	25_4_36	26_4_71	1078_4_1	1541_4_14	345_4_1	4_4_12	8_4_1	282_01_1	1158_4_54	714_4_1	120_5_1	126_4_67	264_01_164	56_01_1	53_4_34	1411_4_45	826_4_127	293_4_7	290_4_4	376_4_1	146_4_1	1084_4_10	313_4_2	197_4_118	144_4_42	1088_4_3	115_4_4	114_4_58	116_4_39	87_4_16	173_4_41	7_4_124	523_4_70	367_4_1	385_4_15	243_1_17	242_4_1	249_4_10	104_4_18	372_4_21	781_5_22	783_4_1	33_5_1
214_5_1	1301_01_52	1149_4_101	131_4_60	130_4_1	134_4_170	41_5_1	25_4_31	26_4_63	1078_4_2	1541_4_17	345_4_1	4_4_9	8_4_1	282_01_1	1158_4_50	714_4_1	120_5_1	126_4_69	264_01_180	56_01_1	53_4_36	1411_4_38	826_4_114	293_4_8	290_4_2	376_4_1	146_4_1	1084_4_6	313_4_1	197_4_135	144_4_46	1088_4_3	115_4_1	114_4_69	116_4_40	87_4_17	173_4_58	7_4_150	523_4_80	367_4_1	385_4_21	243_1_18	242_4_1	249_4_14	104_4_12	372_4_19	781_5_24	783_4_1	33_5_1
214_5_1	1301_01_26	1149_4_102	131_4_62	130_4_1	134_4_145	41_5_1	25_4_40	26_4_76	1078_4_2	1541_4_13	345_4_1	4_4_8	8_4_1	282_01_1	1158_4_42	714_4_1	120_5_1	126_4_71	264_01_180	56_01_1	53_4_57	1411_4_45	826_4_125	293_4_11	376_4_1	146_4_1	1084_4_7	313_4_1	197_4_140	144_4_44	1088_4_2	114_4_64	116_4_24	118_5_1	173_4_60	7_4_142	523_4_74	367_4_1	385_4_34	243_1_16	242_4_1	249_4_13	104_4_14	372_4_25	781_5_31	783_4_3	33_5_1	36_4_145	35_4_1
214_5_1	1301_01_37	1149_4_73	131_4_68	130_4_1	134_4_141	41_5_1	25_4_36	26_4_63	1078_4_4	1541_4_19	345_4_1	4_4_11	8_4_1	282_01_1	1158_4_47	714_4_1	120_5_1	126_4_59	264_01_143	56_01_1	53_4_64	1411_4_38	826_4_97	293_4_10	376_4_1	146_4_1	1084_4_5	197_4_155	144_4_52	114_4_84	116_4_27	118_5_1	173_4_57	7_4_169	523_4_66	367_4_1	385_4_35	243_1_15	242_4_1	249_4_7	104_4_18	372_4_23	781_5_29	783_4_3	33_5_1	36_4_135	35_4_1	34_4_46	335_4_1
214_5_1	1301_01_43	1149_4_71	131_4_73	130_4_1	134_4_137	41_5_1	25_4_53	26_4_71	1078_4_3	1541_4_17	345_4_1	4_4_10	8_4_1	282_01_1	1158_4_65	714_4_1	120_5_1	126_4_70	264_01_127	56_01_1	53_4_76	1411_4_42	826_4_113	293_4_15	376_4_1	146_4_1	1084_4_5	197_4_167	144_4_43	114_4_64	116_4_19	118_5_1	173_4_49	7_4_148	523_4_71	367_4_1	385_4_27	243_1_15	242_4_1	249_4_12	104_4_21	372_4_27	781_5_25	783_4_5	33_5_1	36_4_128	35_4_1	34_4_55	335_4_1
214_5_1	1301_01_51	1149_4_67	131_4_80	130_4_1	134_4_121	41_5_1	25_4_44	26_4_74	1078_4_6	1541_4_20	345_4_1	4_4_6	8_4_1	282_01_1	1158_4_77	714_4_1	120_5_1	126_4_70	264_01_133	56_01_1	53_4_69	1411_4_37	826_4_116	293_4_14	376_4_1	146_4_1	1084_4_7	197_4_157	144_4_50	114_4_65	116_4_21	118_5_1	173_4_60	7_4_149	523_4_52	367_4_1	385_4_36	243_1_16	242_4_1	249_4_8	104_4_27	372_4_32	781_5_22	783_4_5	33_5_1	36_4_129	35_4_1	34_4_53	335_4_1
214_5_1	1301_01_62	1149_4_75	131_4_72	130_4_1	134_4_108	41_5_1	25_4_49	26_4_78	1078_4_2	1541_4_11	345_4_1	4_4_3	8_4_1	282_01_1	1158_4_72	714_4_1	120_5_1	126_4_71	264_01_116	56_01_1	53_4_72	1411_4_45	826_4_107	293_4_18	376_4_1	146_4_1	1084_4_9	197_4_162	144_4_39	114_4_72	116_4_21	118_5_1	173_4_49	7_4_150	523_4_71	367_4_1	385_4_35	243_1_6	242_4_1	249_4_16	104_4_25	372_4_36	781_5_22	783_4_9	33_5_1	36_4_121	35_4_1	34_4_68	335_4_1
214_5_1	1301_01_81	1149_4_83	131_4_96	130_4_1	134_4_78	41_5_1	25_4_29	26_4_74	1078_4_5	1541_4_10	345_4_1	4_4_2	8_4_1	282_01_1	1158_4_76	714_4_1	120_5_1	126_4_70	264_01_117	56_01_1	53_4_77	1411_4_37	826_4_116	293_4_17	376_4_1	146_4_1	1084_4_11	197_4_134	144_4_25	114_4_77	116_4_13	87_4_24	173_4_65	7_4_150	523_4_69	367_4_1	385_4_55	243_1_11	242_4_1	249_4_16	104_4_31	372_4_43	781_5_27	783_4_7	33_5_1	36_4_142	35_4_1	34_4_58	335_4_1
214_5_1	1301_01_96	1149_4_67	131_4_70	130_4_1	134_4_98	41_5_1	25_4_31	26_4_80	1078_4_5	1541_4_14	345_4_1	341_04_81	8_4_1	282_01_1	1158_4_63	714_4_1	120_5_1	126_4_61	264_01_109	56_01_1	53_4_80	1411_4_46	826_4_99	293_4_18	376_4_1	146_4_1	1084_4_13	197_4_123	144_4_34	114_4_82	116_4_19	87_4_19	173_4_60	7_4_158	523_4_61	367_4_1	385_4_46	243_1_8	242_4_1	249_4_17	104_4_34	372_4_29	781_5_28	783_4_4	33_5_1	36_4_125	35_4_1	34_4_65	335_4_1
214_5_1	1301_01_104	1149_4_87	131_4_81	130_4_1	134_4_80	41_5_1	25_4_26	26_4_95	1078_4_4	1541_4_13	345_4_1	341_04_59	8_4_1	282_01_1	1158_4_73	714_4_1	120_5_1	126_4_60	264_01_116	56_01_1	53_4_96	1411_4_49	826_4_101	293_4_23	376_4_1	146_4_1	1084_4_14	197_4_115	144_4_28	114_4_81	116_4_20	87_4_30	173_4_68	7_4_171	523_4_54	367_4_1	385_4_45	243_1_11	242_4_1	249_4_20	104_4_35	372_4_37	781_5_23	783_4_4	33_5_1	36_4_126	35_4_1	34_4_84	335_4_1
214_5_1	1301_01_92	1149_4_83	131_4_82	130_4_1	134_4_99	41_5_1	25_4_26	26_4_84	1078_4_5	1541_4_14	345_4_1	341_04_67	8_4_1	282_01_1	1158_4_65	714_4_1	120_5_1	126_4_49	264_01_98	56_01_1	53_4_99	1411_4_49	826_4_81	293_4_12	376_4_1	146_4_1	1084_4_16	197_4_112	144_4_29	114_4_103	116_4_24	87_4_22	173_4_77	7_4_187	523_4_51	367_4_1	385_4_52	243_1_8	242_4_1	249_4_20	104_4_29	372_4_27	781_5_33	783_4_5	33_5_1	36_4_123	35_4_1	34_4_69	335_4_1
214_5_1	1301_01_69	1149_4_93	131_4_87	130_4_1	134_4_98	41_5_1	25_4_32	26_4_98	1078_4_3	1541_4_11	345_4_1	341_04_61	8_4_1	282_01_1	1158_4_53	714_4_1	120_5_1	126_4_50	264_01_74	56_01_1	53_4_100	1411_4_45	826_4_84	293_4_6	376_4_1	146_4_1	1084_4_15	197_4_123	144_4_26	114_4_99	116_4_19	87_4_26	7_4_201	523_4_55	367_4_1	385_4_64	243_1_12	242_4_1	249_4_18	104_4_27	372_4_32	781_5_32	783_4_8	33_5_1	36_4_129	35_4_1	34_4_76	335_4_1	572_4_34
214_5_1	1301_01_59	1149_4_89	131_4_84	130_4_1	134_4_84	41_5_1	25_4_24	26_4_88	1078_4_2	1541_4_13	345_4_1	341_04_68	8_4_1	282_01_1	1158_4_50	714_4_1	120_5_1	126_4_28	264_01_49	56_01_1	53_4_100	1411_4_41	826_4_99	293_4_5	376_4_1	146_4_1	1084_4_19	197_4_116	144_4_24	114_4_118	116_4_22	87_4_23	7_4_194	523_4_57	367_4_1	385_4_64	243_1_12	242_4_1	249_4_14	104_4_31	372_4_26	781_5_49	783_4_8	33_5_1	36_4_137	35_4_1	34_4_71	335_4_1	572_4_36
214_5_1	1301_01_46	1149_4_85	131_4_85	130_4_1	134_4_95	41_5_1	25_4_33	26_4_93	1078_4_2	1541_4_5	345_4_1	341_04_62	8_4_1	282_01_1	1158_4_39	714_4_1	120_5_1	126_4_32	264_01_33	56_01_1	53_4_108	1411_4_47	826_4_111	293_4_6	376_4_1	146_4_1	1084_4_16	197_4_129	144_4_21	114_4_104	116_4_22	87_4_28	7_4_186	523_4_67	367_4_1	385_4_48	243_1_10	242_4_1	249_4_20	104_4_26	372_4_32	781_5_47	783_4_10	33_5_1	36_4_126	35_4_1	34_4_67	335_4_1	572_4_31
214_5_1	1301_01_61	1149_4_96	131_4_109	130_4_1	134_4_77	41_5_1	25_4_24	26_4_90	22_4_1	1541_4_3	345_4_1	341_04_50	8_4_1	282_01_1	1158_4_37	714_4_1	120_5_1	126_4_23	264_01_27	56_01_1	53_4_100	1411_4_54	826_4_123	293_4_7	376_4_1	146_4_1	1084_4_22	197_4_124	144_4_30	114_4_123	116_4_17	87_4_39	7_4_193	523_4_66	385_4_55	243_1_11	242_4_1	249_4_11	104_4_35	372_4_31	781_5_43	783_4_2	33_5_1	36_4_133	35_4_1	34_4_60	335_4_1	572_4_42	63_4_1
214_5_1	1301_01_75	1149_4_94	131_4_102	130_4_1	134_4_93	41_5_1	25_4_28	26_4_86	22_4_1	1541_4_2	345_4_1	341_04_50	8_4_1	282_01_1	1158_4_31	714_4_1	120_5_1	126_4_30	264_01_35	56_01_1	53_4_100	1411_4_57	826_4_112	293_4_14	376_4_1	146_4_1	1084_4_16	197_4_116	144_4_42	114_4_124	116_4_23	87_4_42	7_4_192	523_4_61	385_4_50	243_1_6	242_4_1	249_4_10	104_4_20	372_4_31	781_5_57	783_4_4	33_5_1	36_4_124	35_4_1	34_4_55	335_4_1	572_4_31	63_4_1
214_5_1	1301_01_99	1149_4_112	131_4_102	130_4_1	134_4_108	41_5_1	25_4_23	26_4_101	22_4_1	341_04_36	8_4_1	282_01_1	1158_4_32	714_4_1	120_5_1	126_4_34	264_01_67	56_01_1	53_4_105	1411_4_56	826_4_106	293_4_13	376_4_1	146_4_1	1084_4_24	197_4_131	144_4_52	114_4_107	116_4_23	87_4_52	7_4_190	523_4_60	385_4_44	243_1_6	242_4_1	249_4_7	104_4_28	372_4_32	781_5_42	783_4_1	33_5_1	36_4_115	35_4_1	34_4_59	335_4_1	572_4_31	63_4_1	179_1_47	68_4_1
214_5_1	1301_01_150	1149_4_121	131_4_82	130_4_1	134_4_109	41_5_1	25_4_26	26_4_88	22_4_1	341_04_26	8_4_1	282_01_1	1158_4_24	714_4_1	120_5_1	126_4_39	264_01_95	56_01_1	53_4_94	1411_4_50	826_4_121	293_4_18	376_4_1	146_4_1	1084_4_23	197_4_112	144_4_64	114_4_125	116_4_28	87_4_64	7_4_176	523_4_50	385_4_48	243_1_3	242_4_1	249_4_3	104_4_25	372_4_30	781_5_50	783_4_1	33_5_1	36_4_115	35_4_1	34_4_39	335_4_1	572_4_30	63_4_1	179_1_42	68_4_1
214_5_1	1301_01_190	1149_4_105	131_4_89	130_4_1	134_4_113	41_5_1	25_4_25	26_4_101	22_4_1	341_04_24	8_4_1	282_01_1	1158_4_25	714_4_1	120_5_1	126_4_56	264_01_141	56_01_1	53_4_86	1411_4_51	826_4_106	293_4_18	376_4_1	146_4_1	1084_4_17	197_4_118	144_4_59	114_4_134	116_4_37	87_4_66	7_4_171	523_4_52	385_4_41	243_1_2	242_4_1	249_4_3	104_4_25	372_4_30	781_5_45	783_4_1	33_5_1	36_4_107	35_4_1	34_4_36	335_4_1	572_4_26	63_4_1	179_1_49	68_4_1
214_5_1	1301_01_226	1149_4_135	131_4_98	130_4_1	134_4_101	25_4_18	26_4_70	22_4_1	341_04_19	8_4_1	282_01_1	1158_4_32	714_4_1	120_5_1	126_4_55	264_01_177	118_5_1	56_01_1	53_4_65	1411_4_44	826_4_122	293_4_13	376_4_1	146_4_1	1084_4_28	197_4_111	144_4_79	114_4_137	116_4_25	87_4_84	7_4_165	523_4_62	385_4_50	243_1_1	242_4_1	104_4_25	372_4_25	781_5_42	33_5_1	36_4_134	35_4_1	34_4_32	335_4_1	572_4_32	63_4_1	179_1_44	68_4_1	173_4_92	257_4_73
214_5_1	1301_01_255	1149_4_106	131_4_96	130_4_1	134_4_105	25_4_24	26_4_73	22_4_1	341_04_27	8_4_1	282_01_1	1158_4_48	714_4_1	120_5_1	126_4_64	264_01_218	118_5_1	56_01_1	53_4_66	1411_4_39	826_4_111	374_4_1	376_4_1	146_4_1	1084_4_23	197_4_99	144_4_71	114_4_145	116_4_31	87_4_68	7_4_176	523_4_61	385_4_42	242_4_1	104_4_22	372_4_35	781_5_48	33_5_1	36_4_111	35_4_1	34_4_39	335_4_1	572_4_28	63_4_1	179_1_39	68_4_1	173_4_98	257_4_72	254_4_53
214_5_1	1301_01_236	1149_4_110	131_4_100	130_4_1	134_4_82	25_4_24	26_4_53	22_4_1	341_04_13	8_4_1	282_01_1	1158_4_42	714_4_1	120_5_1	126_4_58	264_01_275	118_5_1	56_01_1	53_4_63	1411_4_38	826_4_132	374_4_1	376_4_1	146_4_1	1084_4_24	197_4_112	144_4_80	114_4_139	116_4_24	87_4_80	7_4_156	523_4_57	385_4_50	242_4_1	104_4_24	372_4_27	781_5_41	33_5_1	36_4_109	35_4_1	34_4_41	335_4_1	572_4_34	63_4_1	179_1_41	68_4_1	173_4_84	257_4_48	254_4_65
214_5_1	1301_01_196	1149_4_85	131_4_102	130_4_1	134_4_83	25_4_25	26_4_59	22_4_1	341_04_11	8_4_1	282_01_1	1158_4_54	714_4_1	120_5_1	126_4_65	264_01_290	118_5_1	56_01_1	53_4_62	1411_4_30	826_4_124	374_4_1	376_4_1	146_4_1	1084_4_18	197_4_117	144_4_70	114_4_133	116_4_27	87_4_61	7_4_185	523_4_71	385_4_36	242_4_1	104_4_29	372_4_35	781_5_51	33_5_1	36_4_69	35_4_1	34_4_47	335_4_1	572_4_32	63_4_1	179_1_44	68_4_1	173_4_73	257_4_59	254_4_55
214_5_1	1301_01_185	1149_4_87	131_4_97	130_4_1	134_4_87	25_4_16	26_4_58	22_4_1	341_04_10	8_4_1	282_01_1	1158_4_54	714_4_1	120_5_1	126_4_66	264_01_282	118_5_1	56_01_1	53_4_56	1411_4_27	826_4_140	374_4_1	376_4_1	146_4_1	1084_4_21	197_4_127	144_4_76	114_4_127	116_4_22	87_4_84	7_4_162	523_4_69	385_4_37	242_4_1	104_4_31	372_4_39	781_5_44	33_5_1	36_4_60	35_4_1	34_4_51	335_4_1	572_4_51	63_4_1	179_1_34	68_4_1	173_4_59	257_4_50	254_4_65
214_5_1	1301_01_182	1149_4_72	131_4_94	130_4_1	134_4_96	25_4_20	26_4_65	22_4_1	341_04_12	8_4_1	282_01_1	1158_4_59	714_4_1	120_5_1	126_4_57	264_01_242	118_5_1	56_01_1	53_4_67	1411_4_28	826_4_158	374_4_1	376_4_1	146_4_1	1084_4_18	197_4_134	144_4_59	114_4_128	116_4_24	87_4_80	7_4_174	523_4_70	385_4_36	242_4_1	104_4_34	372_4_32	781_5_57	33_5_1	36_4_41	35_4_1	34_4_44	335_4_1	572_4_59	63_4_1	179_1_32	68_4_1	173_4_51	257_4_46	254_4_45
214_5_1	1301_01_180	1149_4_79	131_4_84	130_4_1	134_4_92	25_4_21	26_4_64	22_4_1	341_04_11	8_4_1	282_01_1	1158_4_66	714_4_1	120_5_1	126_4_73	264_01_216	118_5_1	56_01_1	53_4_68	1411_4_30	826_4_159	374_4_1	376_4_1	146_4_1	1084_4_28	197_4_137	144_4_66	114_4_111	116_4_18	87_4_106	7_4_174	523_4_65	385_4_35	242_4_1	104_4_30	372_4_29	781_5_46	33_5_1	36_4_34	35_4_1	34_4_54	335_4_1	572_4_59	63_4_1	179_1_24	68_4_1	173_4_44	257_4_35	254_4_46
214_5_1	1301_01_178	1149_4_61	131_4_89	130_4_1	134_4_87	25_4_26	26_4_69	22_4_1	341_04_14	8_4_1	282_01_1	1158_4_67	714_4_1	120_5_1	126_4_69	264_01_196	118_5_1	56_01_1	53_4_82	1411_4_33	826_4_162	374_4_1	376_4_1	146_4_1	1084_4_28	197_4_136	144_4_72	114_4_107	116_4_16	87_4_108	7_4_171	523_4_77	385_4_32	242_4_1	104_4_35	372_4_33	781_5_65	33_5_1	36_4_19	35_4_1	34_4_56	335_4_1	572_4_56	63_4_1	179_1_15	68_4_1	173_4_41	257_4_37	254_4_29
214_5_1	1301_01_160	1149_4_73	131_4_77	130_4_1	134_4_90	25_4_22	26_4_72	22_4_1	341_04_8	8_4_1	282_01_1	1158_4_59	714_4_1	120_5_1	126_4_71	264_01_165	118_5_1	56_01_1	53_4_83	1411_4_36	826_4_149	374_4_1	376_4_1	146_4_1	1084_4_43	197_4_142	144_4_82	114_4_96	116_4_16	87_4_120	7_4_178	523_4_100	385_4_39	242_4_1	104_4_35	372_4_32	781_5_50	33_5_1	36_4_19	35_4_1	34_4_49	335_4_1	572_4_64	63_4_1	179_1_21	68_4_1	173_4_41	257_4_33	254_4_39
214_5_1	1301_01_140	1149_4_80	131_4_80	130_4_1	134_4_89	25_4_20	26_4_65	22_4_1	341_04_9	8_4_1	282_01_1	1158_4_73	714_4_1	120_5_1	126_4_65	264_01_127	118_5_1	56_01_1	53_4_93	1411_4_46	826_4_151	374_4_1	376_4_1	146_4_1	1084_4_34	197_4_142	144_4_78	114_4_111	116_4_20	87_4_120	7_4_191	523_4_113	385_4_39	242_4_1	104_4_38	372_4_44	781_5_77	33_5_1	36_4_17	35_4_1	34_4_38	335_4_1	572_4_70	63_4_1	179_1_19	68_4_1	173_4_39	257_4_41	254_4_35
214_5_1	1301_01_131	1149_4_74	131_4_86	130_4_1	134_4_80	25_4_25	26_4_73	22_4_1	341_04_3	8_4_1	282_01_1	1158_4_64	714_4_1	120_5_1	126_4_74	264_01_87	118_5_1	56_01_1	53_4_77	1411_4_44	826_4_135	374_4_1	376_4_1	146_4_1	1084_4_46	197_4_135	144_4_74	114_4_119	116_4_23	87_4_132	7_4_205	523_4_108	385_4_46	242_4_1	104_4_45	372_4_48	781_5_67	33_5_1	36_4_17	35_4_1	34_4_38	335_4_1	572_4_80	63_4_1	179_1_19	68_4_1	173_4_43	257_4_35	254_4_32
214_5_1	1301_01_125	1149_4_97	131_4_76	130_4_1	134_4_80	25_4_23	26_4_49	22_4_1	341_04_7	8_4_1	282_01_1	1158_4_54	714_4_1	120_5_1	126_4_79	264_01_103	118_5_1	56_01_1	53_4_79	1411_4_69	826_4_148	374_4_1	376_4_1	146_4_1	1084_4_38	197_4_122	144_4_71	114_4_140	116_4_24	87_4_120	7_4_184	523_4_110	385_4_61	242_4_1	104_4_52	372_4_69	781_5_70	33_5_1	36_4_16	35_4_1	34_4_46	335_4_1	572_4_81	63_4_1	179_1_21	68_4_1	173_4_39	257_4_39	254_4_29
214_5_1	1301_01_155	1149_4_76	131_4_76	130_4_1	134_4_63	25_4_20	26_4_46	22_4_1	341_04_7	8_4_1	282_01_1	1158_4_49	714_4_1	120_5_1	126_4_54	264_01_137	118_5_1	56_01_1	53_4_72	1411_4_67	826_4_131	374_4_1	376_4_1	146_4_1	1084_4_32	197_4_112	144_4_75	114_4_160	116_4_19	87_4_139	7_4_210	523_4_114	385_4_61	242_4_1	104_4_37	372_4_58	781_5_90	33_5_1	36_4_22	35_4_1	34_4_49	335_4_1	572_4_64	63_4_1	179_1_24	68_4_1	173_4_45	257_4_40	254_4_35
214_5_1	1301_01_146	1149_4_98	131_4_76	130_4_1	134_4_66	25_4_27	26_4_33	22_4_1	341_04_7	8_4_1	282_01_1	1158_4_58	714_4_1	120_5_1	126_4_49	264_01_128	118_5_1	56_01_1	53_4_76	1411_4_77	826_4_164	374_4_1	376_4_1	146_4_1	1084_4_24	197_4_91	144_4_59	114_4_187	116_4_21	87_4_118	7_4_190	523_4_117	385_4_71	242_4_1	104_4_36	372_4_62	781_5_95	33_5_1	36_4_25	35_4_1	34_4_43	335_4_1	572_4_71	63_4_1	179_1_27	68_4_1	173_4_42	257_4_48	254_4_40
214_5_1	1301_01_127	1149_4_89	131_4_82	130_4_1	134_4_70	25_4_30	26_4_44	22_4_1	341_04_6	8_4_1	282_01_1	1158_4_64	714_4_1	120_5_1	126_4_44	264_01_98	118_5_1	56_01_1	53_4_88	1411_4_62	826_4_147	374_4_1	376_4_1	146_4_1	1084_4_26	197_4_88	144_4_65	114_4_177	116_4_24	87_4_105	7_4_198	523_4_129	385_4_76	242_4_1	104_4_24	372_4_61	781_5_105	33_5_1	36_4_27	35_4_1	34_4_54	335_4_1	572_4_70	63_4_1	179_1_24	68_4_1	173_4_55	257_4_41	254_4_52
214_5_1	1301_01_117	1149_4_90	131_4_83	130_4_1	134_4_92	25_4_30	26_4_36	22_4_1	341_04_3	8_4_1	282_01_1	1158_4_66	714_4_1	120_5_1	126_4_40	264_01_65	118_5_1	56_01_1	53_4_94	1411_4_69	826_4_127	374_4_1	376_4_1	146_4_1	1084_4_32	197_4_72	144_4_57	114_4_197	116_4_36	87_4_92	7_4_184	523_4_140	385_4_90	242_4_1	104_4_17	372_4_62	781_5_104	33_5_1	36_4_34	35_4_1	34_4_47	335_4_1	572_4_83	63_4_1	179_1_17	68_4_1	173_4_58	257_4_38	254_4_54
214_5_1	1301_01_113	1149_4_80	131_4_101	130_4_1	134_4_97	25_4_27	26_4_46	22_4_1	341_04_2	8_4_1	282_01_1	1158_4_56	714_4_1	120_5_1	126_4_40	264_01_78	118_5_1	56_01_1	53_4_86	1411_4_70	826_4_133	374_4_1	376_4_1	146_4_1	1084_4_33	197_4_98	144_4_60	114_4_180	116_4_39	87_4_92	7_4_181	523_4_120	385_4_72	242_4_1	104_4_16	372_4_61	781_5_102	33_5_1	36_4_40	35_4_1	34_4_59	335_4_1	572_4_81	63_4_1	179_1_17	68_4_1	173_4_63	257_4_41	254_4_54
883_4_47	741_4_76	826_4_120	1084_4_32	77_4_1	126_4_33	201_4_1	335_4_1	572_4_96	197_4_88	1149_4_86	892_34_149	552_4_17	130_4_1	114_4_198	131_4_105	116_4_37	35_4_1	179_1_15	134_4_87	68_4_1	41_5_1	173_4_62	257_4_39	254_4_67	1301_01_127	25_4_29	26_4_39	374_4_1	22_4_1	63_4_1	40_4_1	87_4_102	656_5_28	320_4_48	326_01_401	4_4_1	7_4_187	185_4_110	8_4_1	282_01_1	1296_4_282	706_4_4	1294_4_47	187_4_1	630_4_77	144_4_61	633_5_30	142_4_1	1158_4_59
883_4_57	741_4_62	826_4_136	1084_4_29	77_4_1	126_4_37	201_4_1	335_4_1	572_4_96	197_4_111	1149_4_92	892_34_143	552_4_13	114_4_192	131_4_106	116_4_26	35_4_1	179_1_14	134_4_81	68_4_1	41_5_1	173_4_69	257_4_42	254_4_63	1301_01_129	25_4_16	26_4_50	374_4_1	22_4_1	63_4_1	40_4_1	87_4_115	656_5_30	320_4_36	326_01_317	4_4_1	7_4_182	185_4_98	8_4_1	282_01_1	1296_4_272	1294_4_36	187_4_1	630_4_82	144_4_65	633_5_30	142_4_1	1158_4_65	239_5_1	166_5_1
883_4_44	741_4_71	826_4_119	1084_4_28	77_4_1	126_4_37	201_4_1	335_4_1	572_4_109	197_4_100	1149_4_83	892_34_150	552_4_8	114_4_188	131_4_93	116_4_39	35_4_1	179_1_15	134_4_63	68_4_1	41_5_1	173_4_68	257_4_43	254_4_59	1301_01_126	25_4_17	26_4_50	374_4_1	22_4_1	63_4_1	40_4_1	87_4_136	656_5_39	320_4_45	326_01_211	4_4_1	7_4_174	185_4_107	8_4_1	282_01_1	1296_4_271	1294_4_33	187_4_1	630_4_98	144_4_63	633_5_28	142_4_1	1158_4_58	239_5_1	166_5_1
883_4_60	741_4_69	826_4_125	1084_4_28	77_4_1	126_4_36	201_4_1	335_4_1	572_4_103	197_4_112	1149_4_86	892_34_163	552_4_8	114_4_187	131_4_85	116_4_39	35_4_1	179_1_15	134_4_59	68_4_1	41_5_1	173_4_75	257_4_47	254_4_52	1301_01_144	25_4_10	26_4_55	374_4_1	22_4_1	63_4_1	40_4_1	87_4_170	656_5_40	320_4_41	326_01_221	4_4_1	7_4_141	185_4_98	8_4_1	282_01_1	1296_4_250	1294_4_22	187_4_1	630_4_93	144_4_53	633_5_37	142_4_1	1158_4_65	239_5_1	166_5_1
883_4_57	741_4_79	826_4_109	1084_4_38	77_4_1	126_4_37	201_4_1	335_4_1	572_4_108	197_4_103	1149_4_62	892_34_145	552_4_15	114_4_163	131_4_85	116_4_40	35_4_1	179_1_16	134_4_67	68_4_1	41_5_1	173_4_66	257_4_30	254_4_61	1301_01_124	25_4_14	26_4_43	374_4_1	22_4_1	63_4_1	40_4_1	87_4_187	656_5_35	320_4_44	326_01_216	4_4_1	7_4_128	185_4_119	8_4_1	282_01_1	1296_4_261	1294_4_19	187_4_1	630_4_98	144_4_56	633_5_41	142_4_1	1158_4_62	239_5_1	166_5_1
883_4_72	741_4_91	826_4_114	1084_4_33	77_4_1	126_4_35	201_4_1	335_4_1	572_4_112	197_4_75	1149_4_57	892_34_142	552_4_7	114_4_153	131_4_85	116_4_45	35_4_1	179_1_27	134_4_59	68_4_1	41_5_1	173_4_61	257_4_29	254_4_60	1301_01_129	25_4_12	26_4_31	374_4_1	22_4_1	63_4_1	40_4_1	87_4_194	656_5_31	320_4_47	326_01_269	4_4_1	7_4_95	185_4_107	8_4_1	282_01_1	1296_4_245	1294_4_11	187_4_1	630_4_120	144_4_51	633_5_38	142_4_1	1158_4_68	239_5_1	166_5_1
883_4_50	741_4_89	826_4_113	1084_4_40	77_4_1	126_4_48	201_4_1	335_4_1	572_4_113	197_4_62	1149_4_49	892_34_139	552_4_9	114_4_125	131_4_75	116_4_46	35_4_1	179_1_18	134_4_49	68_4_1	41_5_1	173_4_53	257_4_19	254_4_77	1301_01_124	25_4_20	26_4_37	374_4_1	22_4_1	63_4_1	40_4_1	87_4_217	656_5_23	320_4_42	326_01_277	4_4_1	7_4_87	185_4_111	8_4_1	282_01_1	1296_4_242	1294_4_3	187_4_1	630_4_105	144_4_53	633_5_35	142_4_1	1158_4_66	239_5_1	166_5_1
883_4_44	741_4_87	826_4_110	1084_4_34	77_4_1	126_4_47	201_4_1	335_4_1	572_4_127	197_4_49	1149_4_43	892_34_133	552_4_5	114_4_140	131_4_76	116_4_46	35_4_1	179_1_17	134_4_48	68_4_1	41_5_1	173_4_71	257_4_12	254_4_75	1301_01_115	25_4_20	26_4_32	374_4_1	22_4_1	63_4_1	40_4_1	87_4_191	656_5_19	320_4_43	326_01_298	4_4_1	7_4_100	185_4_117	8_4_1	282_01_1	1296_4_216	1294_4_1	187_4_1	630_4_128	144_4_51	633_5_29	142_4_1	1158_4_80	239_5_1	166_5_1
883_4_44	741_4_85	826_4_123	1084_4_57	77_4_1	126_4_52	201_4_1	335_4_1	572_4_110	197_4_50	1149_4_52	892_34_122	552_4_4	114_4_122	131_4_51	116_4_29	35_4_1	179_1_11	134_4_50	68_4_1	41_5_1	173_4_66	257_4_13	254_4_75	1301_01_112	25_4_13	26_4_37	374_4_1	22_4_1	63_4_1	40_4_1	87_4_201	656_5_23	320_4_35	326_01_320	4_4_1	7_4_99	185_4_111	8_4_1	282_01_1	1296_4_202	1294_4_4	187_4_1	630_4_120	144_4_54	633_5_32	142_4_1	1158_4_84	239_5_1	166_5_1
883_4_34	741_4_95	826_4_115	1084_4_51	77_4_1	126_4_49	201_4_1	335_4_1	572_4_123	197_4_49	1149_4_32	892_34_122	552_4_2	114_4_120	131_4_46	116_4_35	35_4_1	179_1_15	134_4_45	68_4_1	41_5_1	173_4_76	257_4_13	254_4_79	1301_01_87	25_4_17	26_4_29	374_4_1	22_4_1	63_4_1	40_4_1	87_4_200	656_5_20	320_4_47	326_01_292	4_4_1	7_4_115	185_4_124	8_4_1	282_01_1	1296_4_233	1294_4_3	187_4_1	630_4_134	144_4_34	633_5_22	142_4_1	1158_4_75	239_5_1	166_5_1
883_4_48	741_4_93	826_4_148	1084_4_54	77_4_1	126_4_54	201_4_1	335_4_1	572_4_113	197_4_70	1149_4_31	892_34_98	552_4_4	114_4_114	131_4_40	116_4_29	35_4_1	179_1_18	134_4_36	68_4_1	41_5_1	173_4_67	257_4_12	254_4_82	1301_01_65	25_4_18	26_4_35	374_4_1	22_4_1	63_4_1	40_4_1	87_4_201	656_5_16	320_4_39	326_01_330	4_4_1	7_4_126	185_4_98	8_4_1	282_01_1	1296_4_244	1294_4_8	187_4_1	630_4_105	144_4_38	633_5_27	142_4_1	1158_4_66	239_5_1	166_5_1
883_4_42	741_4_83	826_4_153	1084_4_38	77_4_1	126_4_36	201_4_1	335_4_1	572_4_110	197_4_52	1149_4_26	892_34_82	552_4_8	114_4_156	131_4_42	116_4_40	35_4_1	179_1_20	134_4_34	68_4_1	41_5_1	173_4_66	257_4_23	254_4_86	1301_01_52	25_4_21	26_4_26	374_4_1	22_4_1	63_4_1	40_4_1	87_4_180	656_5_19	320_4_46	326_01_383	4_4_1	7_4_154	185_4_100	8_4_1	282_01_1	1296_4_254	1294_4_5	187_4_1	630_4_127	144_4_38	633_5_17	142_4_1	1158_4_68	239_5_1	166_5_1
883_4_38	741_4_89	826_4_160	1084_4_41	77_4_1	126_4_29	201_4_1	335_4_1	572_4_82	197_4_63	1149_4_27	892_34_83	552_4_15	114_4_148	131_4_41	116_4_34	35_4_1	179_1_24	134_4_45	68_4_1	41_5_1	173_4_49	257_4_28	254_4_76	1301_01_58	25_4_18	26_4_35	374_4_1	22_4_1	63_4_1	40_4_1	87_4_184	656_5_19	320_4_46	326_01_448	4_4_1	7_4_150	185_4_75	8_4_1	282_01_1	1296_4_242	1294_4_8	187_4_1	630_4_117	144_4_46	633_5_23	142_4_1	1158_4_60	239_5_1	166_5_1
883_4_42	741_4_71	826_4_163	1084_4_28	77_4_1	126_4_14	201_4_1	335_4_1	572_4_90	197_4_63	1149_4_28	892_34_77	552_4_15	114_4_143	131_4_43	116_4_40	35_4_1	179_1_24	134_4_39	68_4_1	41_5_1	173_4_58	257_4_35	254_4_73	1301_01_59	25_4_15	26_4_33	374_4_1	22_4_1	63_4_1	40_4_1	87_4_146	656_5_21	320_4_41	326_01_535	4_4_1	7_4_183	185_4_89	8_4_1	282_01_1	1296_4_256	1294_4_7	187_4_1	630_4_128	144_4_38	633_5_22	142_4_1	1158_4_54	239_5_1	166_5_1
883_4_45	741_4_71	826_4_172	1084_4_34	77_4_1	126_4_16	201_4_1	335_4_1	572_4_80	197_4_81	1149_4_34	892_34_57	552_4_13	114_4_117	131_4_51	116_4_32	35_4_1	179_1_27	134_4_42	68_4_1	41_5_1	173_4_51	257_4_44	254_4_67	1301_01_94	25_4_18	26_4_46	22_4_1	63_4_1	40_4_1	87_4_151	656_5_14	320_4_35	326_01_564	187_4_1	7_4_184	185_4_62	8_4_1	282_01_1	1296_4_262	1294_4_9	630_4_109	144_4_44	633_5_22	142_4_1	1158_4_58	239_5_1	166_5_1	523_4_204	242_4_1
883_4_28	741_4_75	826_4_171	1084_4_24	77_4_1	126_4_21	201_4_1	335_4_1	572_4_88	197_4_96	1149_4_31	892_34_51	552_4_10	114_4_125	131_4_64	116_4_51	35_4_1	179_1_31	134_4_30	68_4_1	41_5_1	173_4_45	257_4_62	254_4_80	1301_01_111	25_4_11	26_4_42	22_4_1	63_4_1	40_4_1	87_4_129	656_5_23	320_4_38	326_01_584	187_4_1	7_4_219	185_4_66	8_4_1	282_01_1	1296_4_294	1294_4_8	630_4_101	144_4_37	633_5_25	142_4_1	1158_4_43	239_5_1	166_5_1	523_4_206	242_4_1
883_4_30	741_4_65	826_4_183	1084_4_22	77_4_1	126_4_18	201_4_1	335_4_1	572_4_70	197_4_112	1149_4_40	892_34_41	552_4_7	114_4_124	131_4_56	116_4_51	35_4_1	179_1_23	134_4_36	68_4_1	41_5_1	173_4_41	257_4_78	254_4_58	1301_01_115	25_4_11	26_4_58	22_4_1	63_4_1	40_4_1	87_4_143	656_5_30	320_4_45	326_01_580	187_4_1	7_4_213	185_4_40	8_4_1	282_01_1	1296_4_282	1294_4_12	630_4_102	144_4_48	633_5_25	142_4_1	1158_4_56	239_5_1	166_5_1	523_4_185	242_4_1
883_4_34	741_4_70	826_4_178	1084_4_14	77_4_1	126_4_26	201_4_1	335_4_1	572_4_83	197_4_120	1149_4_25	892_34_42	552_4_10	114_4_126	131_4_70	116_4_64	35_4_1	179_1_18	134_4_28	68_4_1	41_5_1	173_4_43	257_4_74	254_4_70	1301_01_123	25_4_14	26_4_60	22_4_1	63_4_1	40_4_1	87_4_155	656_5_36	320_4_54	326_01_540	187_4_1	7_4_225	185_4_44	8_4_1	282_01_1	1296_4_275	1294_4_8	630_4_101	144_4_38	633_5_17	142_4_1	1158_4_53	239_5_1	166_5_1	523_4_200	242_4_1
883_4_42	741_4_70	826_4_170	1084_4_24	77_4_1	126_4_22	201_4_1	335_4_1	572_4_91	197_4_131	1149_4_38	892_34_29	552_4_7	114_4_125	131_4_61	116_4_44	35_4_1	179_1_15	134_4_24	68_4_1	41_5_1	173_4_50	257_4_97	254_4_68	1301_01_129	25_4_9	26_4_62	22_4_1	63_4_1	40_4_1	87_4_175	656_5_41	320_4_51	326_01_557	187_4_1	7_4_201	185_4_39	8_4_1	282_01_1	1296_4_221	1294_4_15	630_4_111	144_4_40	633_5_21	142_4_1	1158_4_49	239_5_1	166_5_1	523_4_193	242_4_1
883_4_38	741_4_90	826_4_143	1084_4_20	77_4_1	126_4_23	201_4_1	335_4_1	572_4_102	197_4_131	1149_4_33	892_34_33	552_4_5	114_4_117	131_4_74	116_4_45	35_4_1	179_1_26	134_4_24	68_4_1	41_5_1	173_4_46	257_4_94	254_4_84	1301_01_144	25_4_12	26_4_68	22_4_1	63_4_1	40_4_1	87_4_178	656_5_20	320_4_60	326_01_515	187_4_1	7_4_187	185_4_42	8_4_1	282_01_1	1296_4_221	1294_4_12	630_4_126	144_4_36	633_5_25	142_4_1	1158_4_47	239_5_1	166_5_1	523_4_181	242_4_1
883_4_36	741_4_73	826_4_136	1084_4_25	77_4_1	126_4_20	201_4_1	335_4_1	572_4_117	197_4_133	1149_4_33	892_34_26	552_4_4	114_4_93	131_4_69	116_4_42	35_4_1	179_1_22	134_4_24	68_4_1	41_5_1	173_4_56	257_4_98	254_4_79	1301_01_162	25_4_12	26_4_60	22_4_1	63_4_1	40_4_1	87_4_204	656_5_16	320_4_67	326_01_520	187_4_1	7_4_185	185_4_49	8_4_1	282_01_1	1296_4_191	1294_4_17	630_4_132	144_4_39	633_5_27	142_4_1	1158_4_34	239_5_1	166_5_1	523_4_192	242_4_1
883_4_31	741_4_73	826_4_123	1084_4_15	77_4_1	126_4_12	201_4_1	335_4_1	572_4_133	197_4_125	1149_4_43	892_34_27	552_4_7	114_4_103	131_4_78	116_4_45	35_4_1	179_1_34	134_4_23	68_4_1	41_5_1	173_4_46	257_4_93	254_4_110	1301_01_157	25_4_14	26_4_74	22_4_1	63_4_1	40_4_1	87_4_212	656_5_15	320_4_70	326_01_448	187_4_1	7_4_169	185_4_44	8_4_1	282_01_1	1296_4_185	1294_4_7	630_4_146	144_4_37	633_5_25	142_4_1	1158_4_39	239_5_1	166_5_1	523_4_193	242_4_1
883_4_32	741_4_75	826_4_126	1084_4_9	77_4_1	126_4_10	201_4_1	335_4_1	572_4_144	197_4_106	1149_4_37	892_34_32	552_4_3	114_4_98	131_4_59	116_4_31	35_4_1	179_1_25	134_4_29	68_4_1	41_5_1	173_4_39	257_4_119	254_4_102	1301_01_176	25_4_12	26_4_50	22_4_1	63_4_1	40_4_1	87_4_235	656_5_20	320_4_72	326_01_380	187_4_1	7_4_181	185_4_40	8_4_1	282_01_1	1296_4_214	1294_4_5	630_4_159	144_4_40	633_5_35	142_4_1	1158_4_37	239_5_1	166_5_1	523_4_183	242_4_1
883_4_31	741_4_83	826_4_119	1084_4_4	77_4_1	126_4_9	201_4_1	335_4_1	572_4_173	197_4_110	1149_4_60	892_34_31	552_4_2	114_4_99	131_4_66	116_4_28	35_4_1	179_1_28	134_4_23	68_4_1	41_5_1	173_4_29	257_4_95	254_4_128	1301_01_198	25_4_9	26_4_53	22_4_1	63_4_1	40_4_1	87_4_236	656_5_21	320_4_64	326_01_280	187_4_1	7_4_164	185_4_32	8_4_1	282_01_1	1296_4_236	1294_4_6	630_4_145	144_4_36	633_5_36	142_4_1	1158_4_54	239_5_1	166_5_1	523_4_174	242_4_1
883_4_34	741_4_74	826_4_128	1084_4_5	77_4_1	126_4_7	201_4_1	335_4_1	572_4_204	197_4_113	1149_4_39	892_34_35	552_4_3	114_4_114	131_4_53	116_4_29	35_4_1	179_1_23	134_4_21	68_4_1	41_5_1	173_4_28	257_4_113	254_4_132	1301_01_209	25_4_6	26_4_41	22_4_1	63_4_1	40_4_1	87_4_243	656_5_22	320_4_44	326_01_176	187_4_1	7_4_198	185_4_30	8_4_1	282_01_1	1296_4_278	1294_4_8	630_4_136	144_4_36	633_5_49	142_4_1	1158_4_41	239_5_1	166_5_1	523_4_165	242_4_1
883_4_37	741_4_76	214_5_1	1084_4_3	77_4_1	126_4_5	201_4_1	335_4_1	572_4_191	197_4_129	1149_4_53	892_34_32	552_4_2	114_4_106	131_4_64	116_4_23	35_4_1	179_1_35	134_4_26	68_4_1	41_5_1	173_4_28	257_4_99	254_4_133	1301_01_135	25_4_7	26_4_48	22_4_1	63_4_1	40_4_1	87_4_238	656_5_20	320_4_50	326_01_100	187_4_1	7_4_205	185_4_30	8_4_1	282_01_1	1296_4_290	1294_4_10	630_4_142	144_4_39	633_5_50	142_4_1	1158_4_47	239_5_1	166_5_1	523_4_163	242_4_1
883_4_40	741_4_76	214_5_1	1084_4_8	77_4_1	126_4_3	201_4_1	335_4_1	572_4_203	197_4_129	1149_4_43	892_34_37	552_4_3	114_4_119	131_4_49	116_4_24	35_4_1	179_1_42	134_4_24	68_4_1	41_5_1	173_4_34	257_4_106	254_4_147	1301_01_104	25_4_5	26_4_30	22_4_1	63_4_1	40_4_1	87_4_229	656_5_16	320_4_45	326_01_81	187_4_1	7_4_235	185_4_43	8_4_1	282_01_1	1296_4_329	1294_4_9	630_4_151	144_4_45	633_5_51	142_4_1	1158_4_39	239_5_1	166_5_1	523_4_171	242_4_1
883_4_38	741_4_74	214_5_1	1084_4_16	77_4_1	126_4_1	201_4_1	335_4_1	572_4_194	197_4_158	1149_4_44	892_34_37	552_4_5	114_4_117	131_4_53	116_4_24	35_4_1	179_1_36	134_4_16	68_4_1	41_5_1	173_4_26	257_4_116	254_4_119	1301_01_93	25_4_3	26_4_37	22_4_1	63_4_1	40_4_1	87_4_265	656_5_15	320_4_38	326_01_107	187_4_1	7_4_217	185_4_43	8_4_1	282_01_1	1296_4_316	1294_4_10	630_4_118	144_4_42	633_5_53	142_4_1	1158_4_32	239_5_1	166_5_1	523_4_153	242_4_1
883_4_37	741_4_92	214_5_1	1084_4_14	77_4_1	126_4_1	201_4_1	335_4_1	572_4_206	197_4_130	1149_4_48	892_34_43	552_4_11	114_4_139	131_4_40	116_4_25	35_4_1	179_1_36	134_4_25	68_4_1	41_5_1	173_4_34	257_4_92	254_4_122	1301_01_88	25_4_4	26_4_24	22_4_1	63_4_1	40_4_1	87_4_221	656_5_17	320_4_45	326_01_116	187_4_1	7_4_234	185_4_53	8_4_1	282_01_1	1296_4_354	1294_4_8	630_4_134	144_4_44	633_5_71	142_4_1	1158_4_35	239_5_1	166_5_1	523_4_158	242_4_1
883_4_47	741_4_84	214_5_1	1084_4_8	77_4_1	1301_01_98	201_4_1	335_4_1	572_4_224	197_4_122	1149_4_57	892_34_35	552_4_10	114_4_117	131_4_48	116_4_23	35_4_1	179_1_31	134_4_30	68_4_1	41_5_1	173_4_32	257_4_109	254_4_113	25_4_1	26_4_29	22_4_1	63_4_1	40_4_1	87_4_218	656_5_11	320_4_39	326_01_122	187_4_1	7_4_256	185_4_54	8_4_1	282_01_1	1296_4_366	1294_4_7	630_4_123	144_4_49	633_5_74	142_4_1	1158_4_38	239_5_1	166_5_1	523_4_173	242_4_1	120_5_1
883_4_44	741_4_99	214_5_1	1084_4_6	77_4_1	1301_01_71	201_4_1	335_4_1	572_4_199	197_4_131	1149_4_66	892_34_31	552_4_7	114_4_139	131_4_56	116_4_16	35_4_1	179_1_37	134_4_25	68_4_1	41_5_1	173_4_37	257_4_106	254_4_128	25_4_2	26_4_32	22_4_1	63_4_1	40_4_1	87_4_228	656_5_13	320_4_30	326_01_100	187_4_1	7_4_258	185_4_47	8_4_1	282_01_1	1296_4_345	1294_4_5	630_4_132	144_4_37	633_5_69	142_4_1	1158_4_44	239_5_1	166_5_1	523_4_170	242_4_1	120_5_1
883_4_42	741_4_88	214_5_1	1084_4_8	77_4_1	1301_01_86	201_4_1	335_4_1	572_4_221	197_4_115	1149_4_60	892_34_28	552_4_12	114_4_127	131_4_50	116_4_11	35_4_1	179_1_40	134_4_16	68_4_1	41_5_1	173_4_33	257_4_111	254_4_116	26_4_29	22_4_1	63_4_1	40_4_1	87_4_210	656_5_9	320_4_21	326_01_112	187_4_1	7_4_269	185_4_47	8_4_1	282_01_1	1296_4_370	1294_4_5	630_4_137	144_4_46	633_5_73	142_4_1	1158_4_40	239_5_1	166_5_1	523_4_201	242_4_1	120_5_1	98_1_1
883_4_46	741_4_103	214_5_1	1084_4_9	77_4_1	1301_01_122	201_4_1	335_4_1	572_4_199	197_4_132	1149_4_49	892_34_31	552_4_9	114_4_119	131_4_46	116_4_17	35_4_1	179_1_38	134_4_17	68_4_1	41_5_1	173_4_51	257_4_120	254_4_118	26_4_34	22_4_1	63_4_1	40_4_1	87_4_223	656_5_15	320_4_21	326_01_118	187_4_1	7_4_261	185_4_44	8_4_1	282_01_1	1296_4_311	1294_4_2	630_4_145	144_4_46	633_5_55	142_4_1	1158_4_37	239_5_1	166_5_1	523_4_174	242_4_1	120_5_1	98_1_1
883_4_40	741_4_90	214_5_1	1084_4_8	77_4_1	1301_01_195	201_4_1	335_4_1	572_4_209	197_4_118	1149_4_78	892_34_24	552_4_3	114_4_147	131_4_35	116_4_19	35_4_1	179_1_37	134_4_17	68_4_1	41_5_1	173_4_52	257_4_95	254_4_108	26_4_21	22_4_1	63_4_1	40_4_1	87_4_181	656_5_17	320_4_23	326_01_137	187_4_1	7_4_258	185_4_38	8_4_1	282_01_1	1296_4_312	1294_4_5	630_4_153	144_4_46	633_5_65	142_4_1	1158_4_48	239_5_1	166_5_1	523_4_171	242_4_1	120_5_1	98_1_1
883_4_35	741_4_84	214_5_1	1084_4_5	77_4_1	1301_01_277	201_4_1	335_4_1	572_4_210	197_4_101	1149_4_78	892_34_14	552_4_2	114_4_127	131_4_33	116_4_20	35_4_1	179_1_26	134_4_14	68_4_1	41_5_1	173_4_48	257_4_97	254_4_102	26_4_24	22_4_1	63_4_1	40_4_1	87_4_196	656_5_11	320_4_12	326_01_126	187_4_1	7_4_287	185_4_24	8_4_1	282_01_1	1296_4_305	1294_4_2	630_4_161	144_4_40	633_5_61	142_4_1	1158_4_46	239_5_1	166_5_1	523_4_179	242_4_1	120_5_1	98_1_1
883_4_35	741_4_74	214_5_1	1084_4_3	77_4_1	1301_01_324	201_4_1	335_4_1	572_4_198	197_4_114	1149_4_82	892_34_15	114_4_148	131_4_33	116_4_19	35_4_1	179_1_25	134_4_15	68_4_1	41_5_1	173_4_56	257_4_90	254_4_100	26_4_19	22_4_1	63_4_1	40_4_1	87_4_183	656_5_10	320_4_15	326_01_152	187_4_1	7_4_279	185_4_18	8_4_1	282_01_1	1296_4_303	1294_4_4	630_4_158	144_4_41	633_5_53	142_4_1	1158_4_51	239_5_1	166_5_1	523_4_147	242_4_1	120_5_1	98_1_1	74_4_1
883_4_37	741_4_70	214_5_1	1084_4_4	77_4_1	1301_01_355	201_4_1	335_4_1	572_4_207	197_4_89	1149_4_77	892_34_13	114_4_132	131_4_44	116_4_20	35_4_1	179_1_16	134_4_16	68_4_1	41_5_1	173_4_57	257_4_79	254_4_87	26_4_21	22_4_1	63_4_1	40_4_1	87_4_194	656_5_9	320_4_17	326_01_161	187_4_1	7_4_286	185_4_13	8_4_1	282_01_1	1296_4_315	1294_4_5	630_4_161	144_4_47	633_5_56	142_4_1	1158_4_44	239_5_1	166_5_1	523_4_174	242_4_1	120_5_1	98_1_1	74_4_1
883_4_28	741_4_76	214_5_1	1084_4_4	77_4_1	1301_01_332	201_4_1	335_4_1	572_4_205	197_4_98	1149_4_64	892_34_20	114_4_122	131_4_44	116_4_13	35_4_1	179_1_23	134_4_8	68_4_1	41_5_1	173_4_63	257_4_96	254_4_87	26_4_20	22_4_1	63_4_1	40_4_1	87_4_186	656_5_7	320_4_21	326_01_173	187_4_1	7_4_268	185_4_15	8_4_1	282_01_1	1296_4_302	1294_4_4	630_4_153	144_4_41	633_5_42	142_4_1	1158_4_45	239_5_1	166_5_1	523_4_157	242_4_1	120_5_1	98_1_1	74_4_1
883_4_32	741_4_67	214_5_1	1084_4_6	77_4_1	1301_01_315	201_4_1	335_4_1	572_4_207	197_4_92	1149_4_83	892_34_22	114_4_116	131_4_45	116_4_15	35_4_1	179_1_18	134_4_14	68_4_1	41_5_1	173_4_67	257_4_93	254_4_88	26_4_14	22_4_1	63_4_1	40_4_1	87_4_196	656_5_6	320_4_18	326_01_149	187_4_1	7_4_225	185_4_12	8_4_1	282_01_1	1296_4_286	1294_4_7	630_4_151	144_4_48	633_5_46	142_4_1	1158_4_52	239_5_1	166_5_1	523_4_195	242_4_1	120_5_1	98_1_1	74_4_1
883_4_36	741_4_67	214_5_1	1084_4_5	77_4_1	1301_01_294	201_4_1	335_4_1	572_4_215	197_4_80	1149_4_76	892_34_21	114_4_120	131_4_24	116_4_8	35_4_1	179_1_24	134_4_8	68_4_1	41_5_1	173_4_71	257_4_119	254_4_95	26_4_16	22_4_1	63_4_1	40_4_1	87_4_205	656_5_7	320_4_27	326_01_130	187_4_1	7_4_201	185_4_10	8_4_1	282_01_1	1296_4_277	1294_4_8	630_4_137	144_4_47	633_5_36	142_4_1	1158_4_51	239_5_1	166_5_1	523_4_190	242_4_1	120_5_1	98_1_1	74_4_1
883_4_41	741_4_44	214_5_1	1084_4_10	77_4_1	1301_01_323	201_4_1	335_4_1	572_4_248	197_4_61	1149_4_103	892_34_20	114_4_123	131_4_21	116_4_13	35_4_1	179_1_14	134_4_5	68_4_1	41_5_1	173_4_72	257_4_109	254_4_91	26_4_13	22_4_1	63_4_1	40_4_1	87_4_202	656_5_7	320_4_28	326_01_107	187_4_1	7_4_158	185_4_10	8_4_1	282_01_1	1296_4_294	1294_4_8	630_4_144	144_4_49	633_5_36	142_4_1	1158_4_51	239_5_1	166_5_1	523_4_193	242_4_1	120_5_1	98_1_1	74_4_1
883_4_33	741_4_45	214_5_1	1084_4_5	77_4_1	1301_01_299	201_4_1	335_4_1	572_4_225	197_4_72	1149_4_87	892_34_20	114_4_102	131_4_23	116_4_7	35_4_1	179_1_11	134_4_1	68_4_1	41_5_1	173_4_66	257_4_129	254_4_105	26_4_15	22_4_1	63_4_1	40_4_1	87_4_224	656_5_5	320_4_39	326_01_99	187_4_1	7_4_178	185_4_13	8_4_1	282_01_1	1296_4_292	1294_4_5	630_4_138	144_4_41	633_5_31	142_4_1	1158_4_53	239_5_1	166_5_1	523_4_185	242_4_1	120_5_1	98_1_1	74_4_1
883_4_30	741_4_29	214_5_1	1084_4_4	77_4_1	1301_01_370	201_4_1	335_4_1	572_4_230	197_4_64	1149_4_123	892_34_21	114_4_113	131_4_21	116_4_12	35_4_1	179_1_8	134_4_2	68_4_1	41_5_1	173_4_78	257_4_108	254_4_104	26_4_16	22_4_1	63_4_1	40_4_1	87_4_206	656_5_2	320_4_37	326_01_70	187_4_1	7_4_144	185_4_12	8_4_1	282_01_1	1296_4_305	1294_4_8	630_4_148	144_4_50	633_5_31	142_4_1	1158_4_62	239_5_1	166_5_1	523_4_199	242_4_1	120_5_1	98_1_1	74_4_1
883_4_20	741_4_18	214_5_1	1084_4_6	1301_01_428	201_4_1	335_4_1	572_4_211	197_4_65	1149_4_138	892_34_18	114_4_90	131_4_27	116_4_8	35_4_1	179_1_2	68_4_1	41_5_1	173_4_72	257_4_115	254_4_134	26_4_19	22_4_1	146_4_1	40_4_1	87_4_227	320_4_49	326_01_65	187_4_1	7_4_168	185_4_19	8_4_1	282_01_1	1296_4_320	1294_4_8	630_4_135	144_4_36	633_5_31	142_4_1	1158_4_64	166_5_1	523_4_193	242_4_1	77_4_1	98_1_1	74_4_1	390_4_21	385_4_97	489_5_44	264_01_251
883_4_26	741_4_15	214_5_1	1084_4_8	1301_01_450	201_4_1	335_4_1	572_4_226	197_4_61	1149_4_165	892_34_15	114_4_92	131_4_33	116_4_13	35_4_1	179_1_2	68_4_1	41_5_1	173_4_84	257_4_97	254_4_124	26_4_18	22_4_1	146_4_1	40_4_1	87_4_206	320_4_44	326_01_87	187_4_1	7_4_149	185_4_20	8_4_1	282_01_1	1296_4_330	1294_4_9	630_4_133	144_4_46	633_5_31	142_4_1	1158_4_69	166_5_1	523_4_210	242_4_1	77_4_1	98_1_1	74_4_1	390_4_16	385_4_105	489_5_27	264_01_220
883_4_22	741_4_21	214_5_1	1084_4_6	1301_01_471	201_4_1	335_4_1	572_4_210	197_4_58	1149_4_157	892_34_7	114_4_73	131_4_34	116_4_9	35_4_1	68_4_1	41_5_1	173_4_79	257_4_115	254_4_138	26_4_14	22_4_1	146_4_1	40_4_1	87_4_209	320_4_43	326_01_101	187_4_1	7_4_167	185_4_14	8_4_1	282_01_1	1296_4_344	1294_4_6	630_4_134	144_4_35	633_5_28	142_4_1	1158_4_58	166_5_1	523_4_215	242_4_1	77_4_1	74_4_1	390_4_12	385_4_94	489_5_32	264_01_224	714_4_1	70_4_1
883_4_20	741_4_12	214_5_1	1084_4_10	1301_01_454	201_4_1	335_4_1	572_4_227	197_4_70	1149_4_175	892_34_11	114_4_79	131_4_36	116_4_13	35_4_1	68_4_1	41_5_1	173_4_88	257_4_106	254_4_129	26_4_12	22_4_1	146_4_1	40_4_1	87_4_200	320_4_40	326_01_147	187_4_1	7_4_163	185_4_13	8_4_1	282_01_1	1296_4_329	1294_4_4	630_4_116	144_4_42	633_5_31	142_4_1	1158_4_70	166_5_1	523_4_240	242_4_1	77_4_1	74_4_1	390_4_7	385_4_93	489_5_25	264_01_216	714_4_1	70_4_1
883_4_18	741_4_18	214_5_1	1084_4_6	1301_01_389	201_4_1	335_4_1	572_4_185	197_4_77	1149_4_150	892_34_9	114_4_70	131_4_44	116_4_10	35_4_1	68_4_1	41_5_1	173_4_74	257_4_128	254_4_145	26_4_9	22_4_1	146_4_1	40_4_1	87_4_219	320_4_41	326_01_211	187_4_1	7_4_174	185_4_12	8_4_1	282_01_1	1296_4_314	1294_4_3	630_4_95	144_4_31	633_5_25	142_4_1	1158_4_50	166_5_1	523_4_234	242_4_1	77_4_1	74_4_1	390_4_9	385_4_85	489_5_28	264_01_215	714_4_1	70_4_1
883_4_32	741_4_25	214_5_1	1084_4_6	1301_01_329	201_4_1	335_4_1	572_4_194	197_4_80	1149_4_156	892_34_12	114_4_70	131_4_43	116_4_14	35_4_1	68_4_1	41_5_1	173_4_94	257_4_104	254_4_125	26_4_6	22_4_1	146_4_1	40_4_1	87_4_219	320_4_30	326_01_276	187_4_1	7_4_170	185_4_10	8_4_1	282_01_1	1296_4_285	1294_4_2	630_4_90	144_4_36	633_5_26	142_4_1	1158_4_51	166_5_1	523_4_248	242_4_1	77_4_1	74_4_1	390_4_4	385_4_86	489_5_14	264_01_228	714_4_1	70_4_1
883_4_25	741_4_27	214_5_1	1084_4_6	1301_01_309	201_4_1	335_4_1	572_4_184	197_4_70	1149_4_158	892_34_9	114_4_58	131_4_34	116_4_11	35_4_1	68_4_1	41_5_1	173_4_85	257_4_100	254_4_136	26_4_7	22_4_1	146_4_1	40_4_1	87_4_213	320_4_32	326_01_314	187_4_1	7_4_199	185_4_17	8_4_1	282_01_1	1296_4_279	630_4_86	144_4_31	633_5_20	142_4_1	1158_4_39	166_5_1	523_4_271	242_4_1	77_4_1	74_4_1	390_4_9	385_4_85	489_5_20	264_01_213	714_4_1	70_4_1	104_4_16
883_4_24	741_4_24	214_5_1	1084_4_6	1301_01_336	201_4_1	335_4_1	572_4_194	197_4_93	1149_4_160	892_34_11	114_4_68	131_4_33	116_4_13	35_4_1	68_4_1	41_5_1	173_4_99	257_4_76	254_4_131	26_4_4	22_4_1	146_4_1	40_4_1	87_4_179	320_4_30	326_01_351	187_4_1	7_4_203	185_4_15	8_4_1	282_01_1	1296_4_262	630_4_75	144_4_45	633_5_22	142_4_1	1158_4_43	166_5_1	523_4_304	242_4_1	77_4_1	74_4_1	390_4_9	385_4_87	489_5_10	264_01_191	714_4_1	70_4_1	104_4_14
883_4_26	741_4_34	214_5_1	1084_4_1	1301_01_332	201_4_1	335_4_1	572_4_158	197_4_86	1149_4_165	892_34_5	114_4_64	131_4_27	116_4_11	35_4_1	68_4_1	41_5_1	173_4_92	257_4_67	254_4_132	26_4_2	22_4_1	146_4_1	40_4_1	87_4_186	320_4_26	326_01_389	187_4_1	7_4_202	185_4_17	8_4_1	282_01_1	1296_4_239	630_4_75	144_4_42	633_5_22	142_4_1	1158_4_29	166_5_1	523_4_309	242_4_1	77_4_1	74_4_1	390_4_9	385_4_100	489_5_7	264_01_207	714_4_1	70_4_1	104_4_19
883_4_21	741_4_29	214_5_1	1084_4_4	1301_01_336	201_4_1	335_4_1	572_4_162	197_4_101	1149_4_151	892_34_10	114_4_50	131_4_30	116_4_11	35_4_1	68_4_1	41_5_1	173_4_97	257_4_48	254_4_126	26_4_2	22_4_1	146_4_1	40_4_1	87_4_166	320_4_16	326_01_424	187_4_1	7_4_216	185_4_17	8_4_1	282_01_1	1296_4_239	630_4_63	144_4_51	633_5_17	142_4_1	1158_4_41	166_5_1	523_4_314	242_4_1	77_4_1	74_4_1	390_4_7	385_4_109	489_5_4	264_01_244	714_4_1	70_4_1	104_4_19
883_4_7	741_4_32	214_5_1	1084_4_4	1301_01_308	201_4_1	335_4_1	572_4_163	197_4_97	1149_4_183	892_34_7	114_4_47	131_4_29	116_4_12	35_4_1	68_4_1	41_5_1	173_4_86	257_4_59	254_4_124	26_4_2	22_4_1	146_4_1	40_4_1	87_4_155	320_4_14	326_01_438	187_4_1	7_4_214	185_4_19	8_4_1	282_01_1	1296_4_265	630_4_73	144_4_43	633_5_7	142_4_1	1158_4_30	166_5_1	523_4_328	242_4_1	77_4_1	74_4_1	390_4_6	385_4_95	489_5_3	264_01_266	714_4_1	70_4_1	104_4_18
883_4_7	741_4_23	214_5_1	1084_4_3	1301_01_257	201_4_1	335_4_1	572_4_163	197_4_110	1149_4_188	892_34_10	114_4_44	131_4_25	116_4_11	35_4_1	68_4_1	41_5_1	173_4_82	257_4_72	254_4_133	26_4_2	22_4_1	146_4_1	40_4_1	87_4_146	320_4_8	326_01_451	187_4_1	7_4_216	185_4_26	8_4_1	282_01_1	1296_4_253	630_4_58	144_4_61	633_5_10	142_4_1	1158_4_34	166_5_1	523_4_291	242_4_1	77_4_1	74_4_1	390_4_10	385_4_107	489_5_4	264_01_286	714_4_1	70_4_1	104_4_18
883_4_3	741_4_30	214_5_1	1084_4_1	1301_01_253	201_4_1	335_4_1	572_4_147	197_4_75	1149_4_233	892_34_6	114_4_54	131_4_23	116_4_9	35_4_1	68_4_1	41_5_1	173_4_89	257_4_67	254_4_135	22_4_1	146_4_1	40_4_1	87_4_148	320_4_7	326_01_447	187_4_1	7_4_200	185_4_21	8_4_1	282_01_1	1296_4_242	630_4_75	144_4_51	633_5_11	142_4_1	1158_4_34	166_5_1	523_4_298	242_4_1	77_4_1	74_4_1	390_4_10	385_4_103	489_5_6	264_01_269	714_4_1	70_4_1	104_4_15	1024_4_65
883_4_2	741_4_26	214_5_1	1084_4_1	1301_01_259	201_4_1	335_4_1	572_4_134	197_4_75	1149_4_235	892_34_8	114_4_50	131_4_16	116_4_10	35_4_1	68_4_1	41_5_1	173_4_89	257_4_71	254_4_144	22_4_1	146_4_1	40_4_1	87_4_126	320_4_8	326_01_412	187_4_1	7_4_211	185_4_25	8_4_1	282_01_1	1296_4_238	630_4_66	144_4_60	633_5_5	142_4_1	1158_4_43	166_5_1	523_4_295	242_4_1	77_4_1	74_4_1	390_4_14	385_4_111	489_5_3	264_01_215	714_4_1	70_4_1	104_4_22	1024_4_69
883_4_1	741_4_35	214_5_1	1301_01_225	201_4_1	335_4_1	572_4_132	197_4_55	1149_4_261	892_34_10	114_4_41	131_4_14	116_4_10	35_4_1	68_4_1	41_5_1	173_4_68	257_4_72	254_4_142	22_4_1	146_4_1	40_4_1	87_4_119	320_4_13	326_01_347	187_4_1	7_4_213	185_4_24	8_4_1	282_01_1	1296_4_248	630_4_87	144_4_52	633_5_7	142_4_1	1158_4_46	166_5_1	523_4_317	242_4_1	77_4_1	74_4_1	390_4_8	385_4_117	489_5_7	264_01_128	714_4_1	70_4_1	104_4_26	1024_4_77	967_4_95
883_4_1	741_4_36	214_5_1	1301_01_181	201_4_1	335_4_1	572_4_137	197_4_76	1149_4_238	892_34_6	114_4_38	131_4_17	116_4_7	35_4_1	68_4_1	41_5_1	173_4_81	257_4_74	254_4_133	22_4_1	146_4_1	40_4_1	87_4_126	320_4_18	326_01_254	187_4_1	7_4_228	185_4_22	8_4_1	282_01_1	1296_4_256	630_4_98	144_4_52	633_5_6	142_4_1	1158_4_51	166_5_1	523_4_323	242_4_1	77_4_1	74_4_1	390_4_13	385_4_130	489_5_7	264_01_86	714_4_1	70_4_1	104_4_27	1024_4_61	967_4_82
883_4_2	741_4_34	214_5_1	1301_01_127	201_4_1	335_4_1	572_4_153	197_4_68	1149_4_270	892_34_4	114_4_41	131_4_22	116_4_11	35_4_1	68_4_1	41_5_1	173_4_61	257_4_62	254_4_162	22_4_1	146_4_1	40_4_1	87_4_141	320_4_26	326_01_179	187_4_1	7_4_211	185_4_13	8_4_1	282_01_1	1296_4_271	630_4_96	144_4_54	633_5_2	142_4_1	1158_4_55	166_5_1	523_4_362	242_4_1	77_4_1	74_4_1	390_4_10	385_4_124	489_5_12	264_01_101	714_4_1	70_4_1	104_4_31	1024_4_60	967_4_104
883_4_1	741_4_25	214_5_1	1301_01_112	201_4_1	335_4_1	572_4_171	197_4_86	1149_4_259	892_34_2	114_4_51	131_4_21	116_4_5	35_4_1	68_4_1	41_5_1	173_4_66	257_4_74	254_4_146	22_4_1	146_4_1	40_4_1	87_4_131	320_4_25	326_01_134	187_4_1	7_4_207	185_4_15	8_4_1	282_01_1	1296_4_294	630_4_106	144_4_63	633_5_4	142_4_1	1158_4_66	166_5_1	523_4_373	242_4_1	77_4_1	74_4_1	390_4_15	385_4_135	489_5_13	264_01_138	714_4_1	70_4_1	104_4_35	1024_4_51	967_4_71
883_4_1	741_4_22	214_5_1	1301_01_138	201_4_1	335_4_1	572_4_186	197_4_79	1149_4_284	892_34_7	114_4_39	131_4_23	116_4_5	35_4_1	68_4_1	41_5_1	173_4_62	257_4_46	254_4_156	22_4_1	146_4_1	40_4_1	87_4_166	320_4_30	326_01_113	187_4_1	7_4_191	185_4_12	8_4_1	282_01_1	1296_4_307	630_4_112	144_4_62	633_5_7	142_4_1	1158_4_66	166_5_1	523_4_375	242_4_1	77_4_1	74_4_1	390_4_9	385_4_154	489_5_22	264_01_137	714_4_1	70_4_1	104_4_30	1024_4_66	967_4_91
883_4_1	741_4_22	214_5_1	1301_01_156	201_4_1	335_4_1	572_4_193	197_4_86	1149_4_280	892_34_5	114_4_41	131_4_19	116_4_7	35_4_1	68_4_1	41_5_1	173_4_47	257_4_56	254_4_163	22_4_1	146_4_1	40_4_1	87_4_146	320_4_33	326_01_105	187_4_1	7_4_181	185_4_17	8_4_1	282_01_1	1296_4_334	630_4_112	144_4_79	633_5_6	142_4_1	1158_4_76	166_5_1	523_4_390	242_4_1	77_4_1	74_4_1	390_4_7	385_4_147	489_5_17	264_01_120	714_4_1	70_4_1	104_4_40	1024_4_72	967_4_87
741_4_42	214_5_1	1301_01_226	201_4_1	335_4_1	572_4_191	197_4_94	1149_4_240	892_34_2	114_4_35	131_4_21	116_4_8	35_4_1	68_4_1	41_5_1	173_4_58	257_4_50	254_4_165	22_4_1	146_4_1	40_4_1	87_4_160	320_4_37	326_01_84	187_4_1	7_4_191	185_4_26	8_4_1	282_01_1	1296_4_305	630_4_113	144_4_76	633_5_8	142_4_1	1158_4_84	166_5_1	523_4_386	242_4_1	77_4_1	390_4_13	385_4_134	489_5_26	264_01_103	70_4_1	104_4_45	1024_4_96	967_4_81	15_4_1	781_5_179	33_5_1
741_4_51	214_5_1	1301_01_327	201_4_1	335_4_1	572_4_199	197_4_82	1149_4_235	892_34_1	114_4_46	131_4_22	116_4_11	35_4_1	68_4_1	41_5_1	173_4_49	257_4_35	254_4_178	22_4_1	146_4_1	40_4_1	87_4_154	320_4_57	326_01_75	187_4_1	7_4_186	185_4_17	8_4_1	282_01_1	1296_4_291	630_4_119	144_4_96	633_5_6	142_4_1	1158_4_74	166_5_1	523_4_397	242_4_1	77_4_1	390_4_11	385_4_121	489_5_23	264_01_97	70_4_1	104_4_58	1024_4_99	967_4_75	15_4_1	781_5_157	33_5_1
741_4_48	214_5_1	1301_01_416	201_4_1	335_4_1	572_4_190	197_4_104	1149_4_200	892_34_1	114_4_38	131_4_13	116_4_6	35_4_1	68_4_1	41_5_1	173_4_63	257_4_24	254_4_168	22_4_1	146_4_1	40_4_1	87_4_172	320_4_58	326_01_77	187_4_1	7_4_218	185_4_25	8_4_1	282_01_1	1296_4_284	630_4_126	144_4_89	633_5_12	142_4_1	1158_4_85	166_5_1	523_4_382	242_4_1	77_4_1	390_4_18	385_4_115	489_5_20	264_01_111	70_4_1	104_4_51	1024_4_95	967_4_64	15_4_1	781_5_146	33_5_1
741_4_47	214_5_1	1301_01_487	201_4_1	335_4_1	572_4_217	197_4_90	1149_4_209	114_4_30	131_4_11	116_4_11	35_4_1	68_4_1	41_5_1	173_4_54	257_4_29	254_4_183	22_4_1	146_4_1	40_4_1	87_4_184	320_4_61	326_01_82	187_4_1	7_4_202	185_4_15	8_4_1	282_01_1	1296_4_255	630_4_119	144_4_91	633_5_8	142_4_1	1158_4_68	166_5_1	523_4_366	242_4_1	77_4_1	390_4_15	385_4_112	489_5_16	264_01_103	70_4_1	104_4_57	1024_4_109	967_4_84	15_4_1	781_5_136	33_5_1	56_01_1
741_4_38	214_5_1	1301_01_542	201_4_1	335_4_1	572_4_218	197_4_100	1149_4_205	114_4_30	131_4_12	116_4_4	35_4_1	68_4_1	41_5_1	173_4_63	257_4_40	254_4_177	22_4_1	146_4_1	40_4_1	87_4_190	320_4_44	326_01_105	187_4_1	7_4_214	185_4_21	8_4_1	282_01_1	1296_4_249	630_4_126	144_4_88	633_5_10	142_4_1	1158_4_53	166_5_1	523_4_365	242_4_1	77_4_1	390_4_19	385_4_112	489_5_12	264_01_90	70_4_1	104_4_53	1024_4_111	967_4_66	15_4_1	781_5_125	33_5_1	56_01_1
741_4_44	214_5_1	1301_01_570	201_4_1	335_4_1	572_4_214	197_4_84	1149_4_202	114_4_37	131_4_20	116_4_5	35_4_1	68_4_1	41_5_1	173_4_54	257_4_33	254_4_166	22_4_1	146_4_1	40_4_1	87_4_206	320_4_38	326_01_116	187_4_1	7_4_203	185_4_12	8_4_1	282_01_1	1296_4_248	630_4_135	144_4_76	633_5_8	142_4_1	1158_4_53	166_5_1	523_4_333	242_4_1	77_4_1	390_4_14	385_4_115	489_5_15	264_01_76	70_4_1	104_4_50	1024_4_145	967_4_86	15_4_1	781_5_104	33_5_1	56_01_1
741_4_22	214_5_1	1301_01_530	201_4_1	335_4_1	572_4_199	197_4_84	1149_4_220	114_4_41	131_4_17	116_4_4	35_4_1	68_4_1	41_5_1	173_4_56	257_4_47	254_4_141	22_4_1	146_4_1	40_4_1	87_4_213	320_4_35	326_01_152	187_4_1	7_4_185	185_4_14	8_4_1	282_01_1	1296_4_280	630_4_112	144_4_80	633_5_9	142_4_1	1158_4_54	166_5_1	523_4_331	242_4_1	77_4_1	390_4_15	385_4_103	489_5_8	264_01_84	70_4_1	104_4_56	1024_4_137	967_4_77	15_4_1	781_5_114	33_5_1	56_01_1
741_4_30	214_5_1	1301_01_537	201_4_1	335_4_1	572_4_220	197_4_59	1149_4_239	114_4_40	131_4_17	116_4_4	35_4_1	68_4_1	41_5_1	173_4_47	257_4_43	254_4_141	22_4_1	146_4_1	40_4_1	87_4_222	320_4_38	326_01_133	187_4_1	7_4_184	185_4_6	8_4_1	282_01_1	1296_4_254	630_4_111	144_4_79	633_5_8	142_4_1	1158_4_72	166_5_1	523_4_312	242_4_1	77_4_1	390_4_11	385_4_109	489_5_10	264_01_104	70_4_1	104_4_48	1024_4_147	967_4_81	15_4_1	781_5_110	33_5_1	56_01_1
741_4_26	214_5_1	1301_01_540	201_4_1	335_4_1	572_4_203	197_4_67	1149_4_241	114_4_43	131_4_21	116_4_8	35_4_1	68_4_1	41_5_1	173_4_53	257_4_43	254_4_128	22_4_1	146_4_1	40_4_1	87_4_206	320_4_41	326_01_140	187_4_1	7_4_193	185_4_11	8_4_1	282_01_1	1296_4_278	630_4_110	144_4_84	633_5_12	142_4_1	1158_4_59	166_5_1	523_4_320	242_4_1	77_4_1	390_4_17	385_4_96	489_5_7	264_01_116	70_4_1	104_4_55	1024_4_123	967_4_90	15_4_1	781_5_111	33_5_1	56_01_1
741_4_40	214_5_1	1301_01_521	201_4_1	335_4_1	572_4_197	197_4_60	1149_4_247	114_4_41	131_4_20	116_4_10	35_4_1	68_4_1	41_5_1	173_4_48	257_4_46	254_4_118	22_4_1	146_4_1	40_4_1	87_4_212	320_4_41	326_01_118	187_4_1	7_4_175	185_4_7	8_4_1	282_01_1	1296_4_261	630_4_110	144_4_87	633_5_9	142_4_1	1158_4_63	166_5_1	523_4_314	242_4_1	77_4_1	390_4_17	385_4_97	489_5_8	264_01_108	70_4_1	104_4_60	1024_4_145	967_4_93	15_4_1	781_5_111	33_5_1	56_01_1
741_4_38	214_5_1	1301_01_455	201_4_1	335_4_1	572_4_193	197_4_58	1149_4_238	114_4_38	131_4_23	116_4_16	35_4_1	68_4_1	41_5_1	173_4_53	257_4_53	254_4_105	22_4_1	146_4_1	40_4_1	87_4_204	320_4_31	326_01_128	187_4_1	7_4_171	185_4_3	8_4_1	282_01_1	1296_4_273	630_4_117	144_4_85	633_5_13	142_4_1	1158_4_71	166_5_1	523_4_335	242_4_1	77_4_1	390_4_18	385_4_99	489_5_10	264_01_94	70_4_1	104_4_58	1024_4_147	967_4_95	15_4_1	781_5_112	33_5_1	56_01_1
741_4_45	214_5_1	1301_01_445	201_4_1	335_4_1	572_4_203	197_4_53	1149_4_224	114_4_36	131_4_20	116_4_13	35_4_1	68_4_1	41_5_1	173_4_49	257_4_52	254_4_123	22_4_1	146_4_1	40_4_1	87_4_207	320_4_37	326_01_112	187_4_1	7_4_178	185_4_2	8_4_1	282_01_1	1296_4_256	630_4_118	144_4_89	633_5_10	142_4_1	1158_4_65	166_5_1	523_4_334	242_4_1	77_4_1	390_4_18	385_4_116	489_5_9	264_01_103	70_4_1	104_4_53	1024_4_170	967_4_98	15_4_1	781_5_100	33_5_1	56_01_1
741_4_46	214_5_1	1301_01_406	201_4_1	335_4_1	572_4_211	197_4_48	1149_4_207	114_4_47	131_4_15	116_4_15	35_4_1	68_4_1	41_5_1	173_4_54	257_4_66	254_4_123	22_4_1	146_4_1	40_4_1	87_4_188	320_4_31	326_01_104	187_4_1	7_4_158	185_4_3	8_4_1	282_01_1	1296_4_236	630_4_132	144_4_92	633_5_9	142_4_1	1158_4_58	166_5_1	523_4_387	242_4_1	77_4_1	390_4_25	385_4_109	489_5_6	264_01_96	70_4_1	104_4_48	1024_4_160	967_4_104	15_4_1	781_5_89	33_5_1	56_01_1
741_4_64	214_5_1	1301_01_372	201_4_1	335_4_1	572_4_197	197_4_52	1149_4_186	114_4_37	131_4_11	116_4_10	35_4_1	68_4_1	41_5_1	173_4_38	257_4_63	254_4_135	22_4_1	146_4_1	40_4_1	87_4_183	320_4_37	326_01_93	187_4_1	7_4_178	185_4_3	8_4_1	282_01_1	1296_4_277	630_4_138	144_4_92	633_5_8	142_4_1	1158_4_58	166_5_1	523_4_379	242_4_1	77_4_1	390_4_21	385_4_118	489_5_4	264_01_105	70_4_1	104_4_54	1024_4_168	967_4_102	15_4_1	781_5_105	33_5_1	56_01_1
741_4_55	214_5_1	1301_01_315	201_4_1	335_4_1	572_4_203	197_4_50	1149_4_192	114_4_50	131_4_7	116_4_10	35_4_1	68_4_1	41_5_1	173_4_37	257_4_72	254_4_123	22_4_1	146_4_1	40_4_1	87_4_181	320_4_33	326_01_91	187_4_1	7_4_158	185_4_3	8_4_1	282_01_1	1296_4_277	630_4_136	144_4_94	633_5_8	142_4_1	1158_4_42	166_5_1	523_4_394	242_4_1	77_4_1	390_4_24	385_4_135	489_5_6	264_01_121	70_4_1	104_4_59	1024_4_156	967_4_111	15_4_1	781_5_112	33_5_1	56_01_1
741_4_72	214_5_1	1301_01_316	201_4_1	335_4_1	572_4_223	197_4_64	1149_4_178	114_4_49	131_4_7	116_4_8	35_4_1	68_4_1	41_5_1	173_4_37	257_4_83	254_4_137	22_4_1	146_4_1	40_4_1	87_4_166	320_4_34	326_01_70	187_4_1	7_4_181	185_4_3	8_4_1	282_01_1	1296_4_328	630_4_116	144_4_96	633_5_6	142_4_1	1158_4_60	166_5_1	523_4_399	242_4_1	77_4_1	390_4_21	385_4_123	489_5_9	264_01_119	70_4_1	104_4_51	1024_4_159	967_4_99	15_4_1	781_5_109	33_5_1	56_01_1
741_4_63	214_5_1	1301_01_317	201_4_1	335_4_1	572_4_217	197_4_69	1149_4_176	114_4_64	131_4_11	116_4_15	35_4_1	68_4_1	41_5_1	173_4_42	257_4_79	254_4_153	22_4_1	146_4_1	40_4_1	87_4_154	320_4_35	326_01_46	187_4_1	7_4_158	185_4_2	8_4_1	282_01_1	1296_4_307	630_4_139	144_4_110	633_5_4	142_4_1	1158_4_47	166_5_1	523_4_408	242_4_1	77_4_1	390_4_28	385_4_117	489_5_5	264_01_103	70_4_1	104_4_52	1024_4_140	967_4_111	15_4_1	781_5_116	33_5_1	56_01_1
741_4_67	214_5_1	1301_01_241	201_4_1	335_4_1	572_4_232	197_4_73	1149_4_200	114_4_54	131_4_17	116_4_22	35_4_1	68_4_1	41_5_1	173_4_38	257_4_76	254_4_167	22_4_1	146_4_1	40_4_1	87_4_132	320_4_25	326_01_20	187_4_1	7_4_187	185_4_1	8_4_1	282_01_1	1296_4_300	630_4_127	144_4_106	633_5_7	142_4_1	1158_4_58	166_5_1	523_4_457	242_4_1	77_4_1	390_4_24	385_4_116	489_5_8	264_01_96	70_4_1	104_4_55	1024_4_134	967_4_102	15_4_1	781_5_99	33_5_1	56_01_1
741_4_76	214_5_1	1301_01_226	201_4_1	335_4_1	572_4_225	197_4_80	1149_4_176	114_4_46	131_4_13	116_4_24	35_4_1	68_4_1	41_5_1	173_4_47	257_4_79	254_4_173	22_4_1	146_4_1	40_4_1	87_4_131	320_4_26	326_01_39	187_4_1	7_4_204	523_4_445	8_4_1	282_01_1	1296_4_292	630_4_137	144_4_105	633_5_7	142_4_1	1158_4_62	166_5_1	242_4_1	77_4_1	390_4_33	385_4_133	489_5_4	264_01_98	70_4_1	104_4_44	1024_4_130	967_4_124	15_4_1	781_5_106	33_5_1	56_01_1	36_4_204
741_4_76	214_5_1	1301_01_259	201_4_1	335_4_1	572_4_216	197_4_89	1149_4_186	114_4_43	131_4_12	116_4_22	35_4_1	68_4_1	41_5_1	173_4_41	257_4_81	254_4_195	22_4_1	146_4_1	40_4_1	87_4_127	320_4_26	326_01_45	187_4_1	7_4_191	523_4_471	8_4_1	282_01_1	1296_4_287	630_4_141	144_4_86	633_5_9	142_4_1	1158_4_57	166_5_1	242_4_1	77_4_1	390_4_29	385_4_141	489_5_6	264_01_98	70_4_1	104_4_58	1024_4_123	967_4_90	15_4_1	781_5_103	33_5_1	56_01_1	36_4_218
741_4_71	214_5_1	1301_01_297	201_4_1	335_4_1	572_4_212	197_4_88	1149_4_155	114_4_51	131_4_7	116_4_14	35_4_1	68_4_1	41_5_1	173_4_49	257_4_81	254_4_214	22_4_1	146_4_1	40_4_1	87_4_134	320_4_26	326_01_36	187_4_1	7_4_213	523_4_431	8_4_1	282_01_1	1296_4_316	630_4_132	144_4_82	633_5_11	142_4_1	1158_4_64	166_5_1	242_4_1	77_4_1	390_4_30	385_4_148	489_5_1	264_01_96	70_4_1	104_4_51	1024_4_118	967_4_93	15_4_1	781_5_117	33_5_1	56_01_1	36_4_210
741_4_73	1301_01_353	201_4_1	335_4_1	572_4_200	197_4_92	1149_4_146	114_4_53	131_4_7	116_4_15	35_4_1	68_4_1	173_4_51	257_4_95	254_4_210	22_4_1	146_4_1	40_4_1	87_4_140	320_4_29	326_01_43	187_4_1	7_4_176	523_4_428	8_4_1	282_01_1	1296_4_297	630_4_113	144_4_62	633_5_13	142_4_1	1158_4_42	242_4_1	77_4_1	390_4_34	385_4_162	70_4_1	264_01_109	166_5_1	104_4_45	1024_4_124	967_4_90	15_4_1	781_5_111	33_5_1	56_01_1	36_4_242	53_4_44	471_4_91	826_4_321
741_4_81	1301_01_372	201_4_1	335_4_1	572_4_175	197_4_80	1149_4_144	114_4_40	131_4_9	116_4_20	35_4_1	68_4_1	173_4_53	257_4_109	254_4_223	22_4_1	146_4_1	40_4_1	87_4_172	320_4_33	326_01_24	187_4_1	7_4_180	523_4_419	8_4_1	282_01_1	1296_4_326	630_4_108	144_4_45	633_5_17	142_4_1	1158_4_50	242_4_1	77_4_1	390_4_27	385_4_142	70_4_1	264_01_124	166_5_1	104_4_45	1024_4_125	967_4_70	15_4_1	781_5_120	33_5_1	56_01_1	36_4_244	53_4_40	471_4_83	826_4_344
741_4_76	1301_01_389	201_4_1	335_4_1	572_4_144	197_4_82	1149_4_145	114_4_38	131_4_8	116_4_22	35_4_1	68_4_1	173_4_65	257_4_115	254_4_215	22_4_1	146_4_1	40_4_1	87_4_173	320_4_36	326_01_21	187_4_1	7_4_200	523_4_438	8_4_1	282_01_1	1296_4_315	630_4_91	144_4_27	633_5_20	142_4_1	1158_4_37	242_4_1	77_4_1	390_4_30	385_4_142	70_4_1	264_01_121	166_5_1	104_4_41	1024_4_121	967_4_72	15_4_1	781_5_117	33_5_1	56_01_1	36_4_267	53_4_46	471_4_100	826_4_335
741_4_86	1301_01_354	201_4_1	335_4_1	572_4_148	197_4_78	1149_4_182	114_4_33	131_4_6	116_4_38	35_4_1	68_4_1	173_4_55	257_4_121	254_4_212	22_4_1	146_4_1	40_4_1	87_4_168	320_4_39	326_01_35	187_4_1	7_4_207	523_4_429	8_4_1	282_01_1	1296_4_325	630_4_95	144_4_21	633_5_23	142_4_1	1158_4_40	242_4_1	77_4_1	390_4_14	385_4_125	70_4_1	264_01_115	166_5_1	104_4_34	1024_4_118	967_4_69	15_4_1	781_5_120	33_5_1	56_01_1	36_4_271	53_4_43	471_4_84	826_4_346
741_4_89	1301_01_335	201_4_1	335_4_1	572_4_161	197_4_84	1149_4_171	114_4_38	131_4_5	116_4_29	35_4_1	68_4_1	173_4_47	257_4_107	254_4_202	22_4_1	146_4_1	40_4_1	87_4_182	320_4_36	326_01_44	187_4_1	7_4_238	523_4_388	8_4_1	282_01_1	1296_4_344	630_4_87	144_4_31	633_5_20	142_4_1	1158_4_41	242_4_1	77_4_1	390_4_17	385_4_125	70_4_1	264_01_97	166_5_1	104_4_12	1024_4_128	967_4_92	15_4_1	781_5_129	33_5_1	56_01_1	36_4_275	53_4_50	471_4_86	826_4_335
741_4_72	1301_01_343	201_4_1	335_4_1	572_4_169	197_4_76	1149_4_184	114_4_33	131_4_9	116_4_35	35_4_1	68_4_1	173_4_48	257_4_129	254_4_196	22_4_1	146_4_1	40_4_1	87_4_174	320_4_32	326_01_73	187_4_1	7_4_229	523_4_406	8_4_1	282_01_1	1296_4_310	630_4_82	144_4_38	633_5_27	142_4_1	1158_4_30	242_4_1	77_4_1	390_4_10	385_4_118	70_4_1	264_01_99	166_5_1	104_4_15	1024_4_128	967_4_78	15_4_1	781_5_146	33_5_1	56_01_1	36_4_251	53_4_51	471_4_91	826_4_338
741_4_69	1301_01_314	201_4_1	335_4_1	572_4_159	197_4_73	1149_4_174	114_4_33	131_4_5	116_4_32	35_4_1	68_4_1	173_4_54	257_4_116	254_4_184	22_4_1	146_4_1	40_4_1	87_4_171	320_4_39	326_01_83	187_4_1	7_4_234	523_4_352	8_4_1	282_01_1	1296_4_332	630_4_77	144_4_39	633_5_24	142_4_1	1158_4_43	242_4_1	77_4_1	390_4_20	385_4_125	70_4_1	264_01_117	166_5_1	104_4_13	1024_4_133	967_4_84	15_4_1	781_5_144	33_5_1	56_01_1	36_4_220	53_4_49	471_4_95	826_4_352
741_4_49	1301_01_315	201_4_1	335_4_1	572_4_181	197_4_75	1149_4_165	114_4_24	131_4_9	116_4_38	35_4_1	68_4_1	173_4_50	257_4_134	254_4_185	22_4_1	146_4_1	40_4_1	87_4_183	320_4_33	326_01_99	187_4_1	7_4_223	523_4_330	8_4_1	282_01_1	1296_4_292	630_4_84	144_4_48	633_5_31	142_4_1	1158_4_22	242_4_1	77_4_1	390_4_18	385_4_137	70_4_1	264_01_150	166_5_1	104_4_20	1024_4_126	967_4_87	15_4_1	781_5_135	33_5_1	56_01_1	36_4_211	53_4_50	471_4_85	826_4_345
741_4_53	1301_01_289	201_4_1	335_4_1	572_4_216	197_4_63	1149_4_189	114_4_23	131_4_8	116_4_45	35_4_1	68_4_1	173_4_57	257_4_116	254_4_171	22_4_1	146_4_1	40_4_1	87_4_198	320_4_33	326_01_85	187_4_1	7_4_219	523_4_329	8_4_1	282_01_1	1296_4_316	630_4_81	144_4_56	633_5_28	142_4_1	1158_4_18	242_4_1	77_4_1	390_4_24	385_4_121	70_4_1	264_01_157	166_5_1	104_4_15	1024_4_122	967_4_76	15_4_1	781_5_148	33_5_1	56_01_1	36_4_214	53_4_59	471_4_69	826_4_330
741_4_39	1301_01_273	201_4_1	335_4_1	572_4_246	197_4_59	1149_4_165	114_4_27	131_4_9	116_4_36	35_4_1	68_4_1	173_4_52	257_4_135	254_4_168	22_4_1	146_4_1	40_4_1	87_4_190	320_4_27	326_01_87	187_4_1	7_4_235	523_4_328	8_4_1	282_01_1	1296_4_319	630_4_87	144_4_53	633_5_41	142_4_1	1158_4_14	242_4_1	77_4_1	390_4_24	385_4_122	70_4_1	264_01_154	166_5_1	104_4_22	1024_4_137	967_4_94	15_4_1	781_5_140	33_5_1	56_01_1	36_4_224	53_4_49	471_4_79	826_4_319
741_4_41	1301_01_242	201_4_1	335_4_1	572_4_253	197_4_52	1149_4_186	114_4_20	131_4_10	116_4_44	35_4_1	68_4_1	173_4_62	257_4_134	254_4_160	22_4_1	146_4_1	40_4_1	87_4_184	320_4_16	326_01_112	187_4_1	7_4_210	523_4_332	8_4_1	282_01_1	1296_4_305	630_4_81	144_4_66	633_5_46	142_4_1	1158_4_15	242_4_1	77_4_1	390_4_24	385_4_131	70_4_1	264_01_158	166_5_1	104_4_27	1024_4_147	967_4_98	15_4_1	781_5_161	33_5_1	56_01_1	36_4_220	53_4_65	471_4_74	826_4_295
741_4_53	1301_01_173	201_4_1	335_4_1	572_4_252	197_4_49	1149_4_172	114_4_23	131_4_13	116_4_30	35_4_1	68_4_1	173_4_53	257_4_139	254_4_135	22_4_1	146_4_1	40_4_1	87_4_193	320_4_21	326_01_153	187_4_1	7_4_241	523_4_327	8_4_1	282_01_1	1296_4_311	630_4_90	144_4_69	633_5_57	142_4_1	1158_4_18	242_4_1	77_4_1	390_4_36	385_4_133	70_4_1	264_01_134	166_5_1	104_4_29	1024_4_144	967_4_106	15_4_1	781_5_145	33_5_1	56_01_1	36_4_224	53_4_57	471_4_87	826_4_291
741_4_44	1301_01_144	201_4_1	335_4_1	572_4_257	197_4_40	1149_4_192	114_4_24	131_4_17	116_4_43	35_4_1	68_4_1	173_4_60	257_4_172	254_4_153	22_4_1	146_4_1	40_4_1	87_4_216	320_4_10	326_01_184	187_4_1	7_4_246	523_4_325	8_4_1	282_01_1	1296_4_263	630_4_75	144_4_80	633_5_72	142_4_1	1158_4_12	242_4_1	77_4_1	390_4_21	385_4_176	70_4_1	264_01_139	166_5_1	104_4_34	1024_4_115	967_4_91	15_4_1	781_5_143	33_5_1	56_01_1	36_4_217	53_4_52	471_4_60	826_4_287
741_4_47	1301_01_129	201_4_1	335_4_1	572_4_283	197_4_43	1149_4_191	114_4_32	131_4_20	116_4_34	35_4_1	68_4_1	173_4_57	257_4_157	254_4_133	22_4_1	146_4_1	40_4_1	87_4_229	320_4_9	326_01_171	187_4_1	7_4_243	523_4_309	8_4_1	282_01_1	1296_4_319	630_4_68	144_4_85	633_5_54	142_4_1	1158_4_15	242_4_1	77_4_1	390_4_23	385_4_165	70_4_1	264_01_150	166_5_1	104_4_30	1024_4_109	967_4_104	15_4_1	781_5_146	33_5_1	56_01_1	36_4_230	53_4_44	471_4_69	826_4_311
741_4_40	1301_01_125	201_4_1	335_4_1	572_4_263	197_4_51	1149_4_168	114_4_24	131_4_19	116_4_32	35_4_1	68_4_1	173_4_52	257_4_192	254_4_145	22_4_1	146_4_1	40_4_1	87_4_226	320_4_9	326_01_183	187_4_1	7_4_271	523_4_315	8_4_1	282_01_1	1296_4_315	630_4_70	144_4_86	633_5_71	142_4_1	1158_4_13	242_4_1	77_4_1	390_4_18	385_4_174	70_4_1	264_01_168	166_5_1	104_4_38	1024_4_103	967_4_104	15_4_1	781_5_127	33_5_1	56_01_1	36_4_196	53_4_43	471_4_59	826_4_323
741_4_30	1301_01_143	201_4_1	335_4_1	572_4_268	197_4_40	1149_4_188	114_4_18	131_4_20	116_4_32	35_4_1	68_4_1	173_4_52	257_4_197	254_4_133	22_4_1	146_4_1	40_4_1	87_4_237	320_4_9	326_01_163	187_4_1	7_4_246	523_4_323	8_4_1	282_01_1	1296_4_347	630_4_73	144_4_90	633_5_52	142_4_1	1158_4_14	242_4_1	77_4_1	390_4_23	385_4_159	70_4_1	264_01_136	166_5_1	104_4_37	1024_4_128	967_4_111	15_4_1	781_5_116	33_5_1	56_01_1	36_4_213	53_4_57	471_4_54	826_4_320
741_4_36	1301_01_157	201_4_1	335_4_1	572_4_259	197_4_46	1149_4_131	114_4_12	131_4_22	116_4_21	35_4_1	68_4_1	173_4_47	257_4_193	254_4_143	22_4_1	146_4_1	40_4_1	87_4_226	320_4_10	326_01_139	187_4_1	7_4_299	523_4_329	8_4_1	282_01_1	1296_4_372	630_4_69	144_4_91	633_5_54	142_4_1	1158_4_14	242_4_1	77_4_1	390_4_27	385_4_164	70_4_1	264_01_137	166_5_1	104_4_38	1024_4_118	967_4_125	15_4_1	781_5_87	33_5_1	56_01_1	36_4_209	53_4_50	471_4_42	826_4_345
741_4_31	1301_01_186	201_4_1	335_4_1	572_4_245	197_4_51	1149_4_114	114_4_13	131_4_16	116_4_22	35_4_1	68_4_1	173_4_53	257_4_201	254_4_135	22_4_1	146_4_1	40_4_1	87_4_217	320_4_7	326_01_116	187_4_1	7_4_307	523_4_364	8_4_1	282_01_1	1296_4_377	630_4_77	144_4_95	633_5_44	142_4_1	1158_4_10	242_4_1	77_4_1	390_4_29	385_4_133	70_4_1	264_01_137	166_5_1	104_4_35	1024_4_125	967_4_104	15_4_1	781_5_102	33_5_1	56_01_1	36_4_222	53_4_54	471_4_48	826_4_340
741_4_29	1301_01_221	201_4_1	335_4_1	572_4_237	197_4_36	1149_4_104	114_4_13	131_4_15	116_4_13	35_4_1	68_4_1	173_4_52	257_4_168	254_4_126	22_4_1	146_4_1	40_4_1	87_4_209	320_4_4	326_01_106	187_4_1	7_4_304	523_4_344	8_4_1	282_01_1	1296_4_434	630_4_87	144_4_85	633_5_42	142_4_1	1158_4_11	242_4_1	77_4_1	390_4_33	385_4_127	70_4_1	264_01_129	166_5_1	104_4_32	1024_4_125	967_4_126	15_4_1	781_5_106	33_5_1	56_01_1	36_4_238	53_4_50	471_4_52	826_4_345
741_4_29	1301_01_309	201_4_1	335_4_1	572_4_235	197_4_50	1149_4_102	114_4_9	131_4_15	116_4_13	35_4_1	68_4_1	173_4_55	257_4_203	254_4_142	22_4_1	146_4_1	40_4_1	87_4_208	320_4_6	326_01_115	187_4_1	7_4_331	523_4_344	8_4_1	282_01_1	1296_4_434	630_4_70	144_4_93	633_5_55	142_4_1	1158_4_9	242_4_1	77_4_1	390_4_16	385_4_107	70_4_1	264_01_106	166_5_1	104_4_40	1024_4_110	967_4_94	15_4_1	781_5_99	33_5_1	56_01_1	36_4_218	53_4_53	471_4_38	826_4_305
741_4_19	1301_01_307	201_4_1	335_4_1	572_4_258	197_4_33	1149_4_120	114_4_11	131_4_23	116_4_13	35_4_1	68_4_1	173_4_54	257_4_180	254_4_152	22_4_1	146_4_1	40_4_1	87_4_217	320_4_5	326_01_129	187_4_1	7_4_317	523_4_351	8_4_1	282_01_1	1296_4_436	630_4_77	144_4_86	633_5_42	142_4_1	1158_4_10	242_4_1	77_4_1	390_4_20	385_4_101	70_4_1	264_01_83	166_5_1	104_4_45	1024_4_103	967_4_105	15_4_1	781_5_88	33_5_1	56_01_1	36_4_240	53_4_56	471_4_39	826_4_299
741_4_23	1301_01_342	201_4_1	335_4_1	572_4_232	197_4_41	1149_4_125	114_4_9	131_4_21	116_4_13	35_4_1	68_4_1	173_4_70	257_4_199	254_4_151	22_4_1	146_4_1	40_4_1	87_4_214	320_4_4	326_01_165	187_4_1	7_4_346	523_4_315	8_4_1	282_01_1	1296_4_396	630_4_63	144_4_97	633_5_57	142_4_1	1158_4_9	242_4_1	77_4_1	390_4_15	385_4_112	70_4_1	264_01_89	166_5_1	104_4_38	1024_4_78	967_4_96	15_4_1	781_5_83	33_5_1	56_01_1	36_4_226	53_4_57	471_4_37	826_4_294
741_4_15	1301_01_359	201_4_1	335_4_1	572_4_238	197_4_32	1149_4_99	114_4_6	131_4_17	116_4_11	35_4_1	68_4_1	173_4_65	257_4_201	254_4_154	22_4_1	146_4_1	40_4_1	87_4_197	320_4_3	326_01_220	187_4_1	7_4_349	523_4_305	8_4_1	282_01_1	1296_4_412	630_4_72	144_4_83	633_5_53	142_4_1	1158_4_9	242_4_1	77_4_1	390_4_11	385_4_105	70_4_1	264_01_83	166_5_1	104_4_33	1024_4_87	967_4_95	15_4_1	781_5_83	33_5_1	56_01_1	36_4_237	53_4_50	471_4_43	826_4_304
741_4_17	1301_01_323	201_4_1	335_4_1	572_4_221	197_4_27	1149_4_95	114_4_4	131_4_11	116_4_11	35_4_1	68_4_1	173_4_90	257_4_199	254_4_145	22_4_1	146_4_1	40_4_1	87_4_195	320_4_5	326_01_245	187_4_1	7_4_395	523_4_293	8_4_1	282_01_1	1296_4_407	630_4_59	144_4_86	633_5_50	142_4_1	1158_4_10	242_4_1	77_4_1	390_4_7	385_4_114	70_4_1	264_01_95	166_5_1	104_4_30	1024_4_76	967_4_93	15_4_1	781_5_88	33_5_1	56_01_1	36_4_218	53_4_54	471_4_37	826_4_317
741_4_11	1301_01_294	201_4_1	335_4_1	572_4_233	197_4_16	1149_4_85	114_4_2	131_4_12	116_4_7	35_4_1	68_4_1	173_4_90	257_4_191	254_4_146	22_4_1	146_4_1	40_4_1	87_4_195	320_4_6	326_01_284	187_4_1	7_4_372	523_4_289	8_4_1	282_01_1	1296_4_386	630_4_51	144_4_86	633_5_41	142_4_1	1158_4_8	242_4_1	77_4_1	390_4_14	385_4_112	70_4_1	264_01_116	166_5_1	104_4_22	1024_4_87	967_4_104	15_4_1	781_5_92	33_5_1	56_01_1	36_4_230	53_4_45	471_4_41	826_4_343
741_4_7	1301_01_285	201_4_1	335_4_1	572_4_237	197_4_19	1149_4_96	131_4_22	116_4_4	35_4_1	68_4_1	173_4_96	257_4_169	254_4_129	22_4_1	146_4_1	40_4_1	87_4_188	320_4_4	326_01_286	187_4_1	7_4_388	523_4_299	8_4_1	282_01_1	1296_4_427	630_4_57	144_4_91	633_5_40	142_4_1	1158_4_7	242_4_1	77_4_1	390_4_13	385_4_113	70_4_1	264_01_136	166_5_1	104_4_17	1024_4_69	967_4_99	15_4_1	781_5_82	33_5_1	56_01_1	36_4_198	53_4_41	471_4_44	826_4_323	374_4_1
741_4_7	1301_01_259	201_4_1	335_4_1	572_4_264	197_4_9	1149_4_84	131_4_15	116_4_6	35_4_1	68_4_1	173_4_83	257_4_186	254_4_133	22_4_1	146_4_1	40_4_1	87_4_196	320_4_2	326_01_303	187_4_1	7_4_392	523_4_256	8_4_1	282_01_1	1296_4_446	630_4_61	144_4_76	633_5_35	142_4_1	1158_4_4	242_4_1	77_4_1	390_4_13	385_4_109	70_4_1	264_01_115	166_5_1	104_4_18	1024_4_79	967_4_104	15_4_1	781_5_89	33_5_1	56_01_1	36_4_201	53_4_40	471_4_39	826_4_345	374_4_1
741_4_9	1301_01_235	201_4_1	335_4_1	572_4_267	197_4_10	1149_4_104	131_4_18	116_4_9	68_4_1	173_4_88	257_4_146	254_4_116	22_4_1	146_4_1	40_4_1	87_4_202	326_01_351	187_4_1	7_4_393	523_4_241	8_4_1	282_01_1	1296_4_452	630_4_74	144_4_68	633_5_31	142_4_1	1158_4_2	242_4_1	77_4_1	390_4_6	385_4_115	70_4_1	264_01_87	166_5_1	104_4_29	1024_4_73	967_4_93	15_4_1	781_5_71	33_5_1	56_01_1	36_4_200	53_4_50	471_4_38	826_4_381	374_4_1
741_4_10	1301_01_234	201_4_1	335_4_1	572_4_292	197_4_5	1149_4_82	131_4_12	116_4_8	68_4_1	173_4_101	257_4_162	254_4_104	22_4_1	146_4_1	40_4_1	87_4_211	326_01_351	187_4_1	7_4_410	523_4_235	8_4_1	282_01_1	1296_4_421	630_4_65	144_4_56	633_5_33	142_4_1	1158_4_1	242_4_1	77_4_1	390_4_3	385_4_105	70_4_1	264_01_73	166_5_1	104_4_32	1024_4_89	967_4_99	15_4_1	781_5_71	33_5_1	56_01_1	36_4_204	53_4_55	471_4_27	826_4_388	374_4_1
741_4_11	1301_01_238	335_4_1	572_4_266	197_4_3	1149_4_82	131_4_16	116_4_8	68_4_1	173_4_122	257_4_180	254_4_79	22_4_1	146_4_1	40_4_1	87_4_219	326_01_354	187_4_1	7_4_384	523_4_243	8_4_1	282_01_1	1296_4_447	630_4_61	144_4_55	633_5_31	142_4_1	242_4_1	77_4_1	390_4_4	385_4_110	70_4_1	264_01_76	166_5_1	104_4_40	1024_4_81	967_4_106	201_4_1	781_5_64	33_5_1	56_01_1	36_4_172	53_4_66	471_4_36	826_4_381	374_4_1
741_4_14	1301_01_237	335_4_1	572_4_260	197_4_8	1149_4_80	131_4_12	116_4_9	68_4_1	173_4_103	257_4_192	254_4_93	22_4_1	146_4_1	40_4_1	87_4_222	326_01_340	187_4_1	7_4_406	523_4_239	8_4_1	282_01_1	1296_4_453	630_4_50	144_4_51	633_5_37	142_4_1	242_4_1	77_4_1	390_4_2	385_4_116	70_4_1	264_01_103	166_5_1	104_4_36	1024_4_81	967_4_112	201_4_1	781_5_58	33_5_1	56_01_1	36_4_156	53_4_55	471_4_28	826_4_395	374_4_1
741_4_11	1301_01_268	335_4_1	572_4_226	197_4_7	1149_4_85	131_4_8	116_4_4	68_4_1	173_4_101	257_4_164	254_4_91	22_4_1	146_4_1	40_4_1	87_4_256	326_01_303	187_4_1	7_4_374	523_4_267	8_4_1	282_01_1	1296_4_479	630_4_41	144_4_64	633_5_35	142_4_1	242_4_1	77_4_1	390_4_3	385_4_116	70_4_1	264_01_143	166_5_1	104_4_33	1024_4_62	967_4_126	201_4_1	781_5_55	33_5_1	56_01_1	36_4_139	53_4_64	471_4_34	826_4_407	374_4_1
741_4_19	1301_01_274	335_4_1	572_4_237	197_4_8	1149_4_96	131_4_2	116_4_1	68_4_1	173_4_70	257_4_174	254_4_86	22_4_1	146_4_1	40_4_1	87_4_271	326_01_268	187_4_1	7_4_398	523_4_300	8_4_1	282_01_1	1296_4_440	630_4_35	144_4_43	633_5_40	142_4_1	242_4_1	77_4_1	390_4_3	385_4_112	70_4_1	264_01_167	166_5_1	104_4_33	1024_4_59	967_4_121	201_4_1	781_5_54	33_5_1	56_01_1	36_4_155	53_4_65	471_4_20	826_4_389	374_4_1
741_4_11	1301_01_301	335_4_1	572_4_216	197_4_5	1149_4_70	131_4_3	116_4_3	68_4_1	173_4_74	257_4_178	254_4_80	22_4_1	146_4_1	40_4_1	87_4_283	326_01_250	187_4_1	7_4_349	523_4_328	8_4_1	282_01_1	1296_4_485	630_4_45	144_4_56	633_5_44	142_4_1	242_4_1	77_4_1	390_4_4	385_4_108	70_4_1	264_01_182	166_5_1	104_4_26	1024_4_47	967_4_113	201_4_1	781_5_57	33_5_1	56_01_1	36_4_124	53_4_63	471_4_24	826_4_395	374_4_1
741_4_12	1301_01_292	335_4_1	572_4_212	197_4_5	1149_4_99	131_4_2	116_4_1	68_4_1	173_4_65	257_4_203	254_4_87	22_4_1	146_4_1	40_4_1	87_4_304	326_01_209	187_4_1	7_4_343	523_4_352	8_4_1	282_01_1	1296_4_478	630_4_31	144_4_41	633_5_42	142_4_1	242_4_1	77_4_1	390_4_4	385_4_113	70_4_1	264_01_186	166_5_1	104_4_23	1024_4_41	967_4_108	201_4_1	781_5_51	33_5_1	56_01_1	36_4_126	53_4_56	471_4_22	826_4_386	374_4_1
741_4_11	1301_01_319	335_4_1	572_4_186	197_4_1	1149_4_85	390_4_2	68_4_1	173_4_79	87_4_297	254_4_86	22_4_1	40_4_1	257_4_212	326_01_205	187_4_1	7_4_337	523_4_392	8_4_1	282_01_1	1296_4_484	630_4_37	144_4_26	633_5_38	142_4_1	242_4_1	77_4_1	146_4_1	385_4_119	70_4_1	264_01_176	166_5_1	104_4_17	1024_4_40	967_4_104	201_4_1	781_5_44	33_5_1	56_01_1	36_4_127	53_4_53	471_4_34	826_4_393	374_4_1
741_4_15	1301_01_293	335_4_1	572_4_208	1149_4_90	390_4_4	68_4_1	173_4_81	87_4_300	254_4_98	22_4_1	40_4_1	257_4_218	326_01_204	187_4_1	7_4_344	523_4_387	8_4_1	282_01_1	1296_4_504	630_4_25	144_4_28	633_5_39	142_4_1	242_4_1	77_4_1	146_4_1	385_4_122	70_4_1	264_01_132	166_5_1	104_4_13	1024_4_38	967_4_93	201_4_1	781_5_59	33_5_1	56_01_1	36_4_137	53_4_45	471_4_30	826_4_393	374_4_1
741_4_16	1301_01_284	335_4_1	572_4_188	1149_4_73	390_4_6	68_4_1	173_4_92	87_4_295	254_4_85	22_4_1	40_4_1	257_4_206	326_01_230	187_4_1	7_4_321	523_4_390	8_4_1	282_01_1	1296_4_484	630_4_34	144_4_22	633_5_43	142_4_1	242_4_1	77_4_1	146_4_1	385_4_134	70_4_1	264_01_84	166_5_1	104_4_15	1024_4_39	967_4_122	201_4_1	781_5_65	33_5_1	56_01_1	36_4_157	53_4_45	471_4_44	826_4_416	374_4_1
741_4_16	1301_01_266	335_4_1	572_4_208	1149_4_100	390_4_8	68_4_1	173_4_105	87_4_305	254_4_105	22_4_1	40_4_1	257_4_218	326_01_235	187_4_1	7_4_317	523_4_385	8_4_1	282_01_1	1296_4_461	630_4_31	144_4_24	633_5_38	142_4_1	242_4_1	77_4_1	146_4_1	385_4_135	70_4_1	264_01_79	166_5_1	104_4_19	1024_4_33	967_4_112	201_4_1	781_5_65	33_5_1	56_01_1	36_4_174	53_4_34	471_4_36	826_4_417	374_4_1
741_4_24	1301_01_247	335_4_1	572_4_194	1149_4_85	390_4_8	68_4_1	173_4_118	87_4_322	254_4_103	22_4_1	40_4_1	257_4_205	326_01_262	187_4_1	7_4_342	523_4_383	8_4_1	282_01_1	1296_4_418	630_4_31	144_4_31	633_5_41	142_4_1	242_4_1	77_4_1	146_4_1	385_4_127	70_4_1	264_01_73	166_5_1	104_4_26	1024_4_33	967_4_105	201_4_1	781_5_67	33_5_1	56_01_1	36_4_185	53_4_31	471_4_39	826_4_436	374_4_1
741_4_33	1301_01_184	335_4_1	572_4_220	1149_4_95	390_4_4	68_4_1	173_4_138	87_4_316	254_4_110	22_4_1	40_4_1	257_4_208	326_01_321	187_4_1	7_4_345	523_4_353	8_4_1	282_01_1	1296_4_404	630_4_22	144_4_34	633_5_49	142_4_1	242_4_1	77_4_1	146_4_1	385_4_132	70_4_1	264_01_85	166_5_1	104_4_36	1024_4_24	967_4_103	201_4_1	781_5_84	33_5_1	56_01_1	36_4_163	53_4_27	471_4_34	826_4_420	374_4_1
741_4_30	1301_01_150	335_4_1	572_4_207	1149_4_99	390_4_5	68_4_1	173_4_138	87_4_331	254_4_103	22_4_1	40_4_1	257_4_199	326_01_393	187_4_1	7_4_361	523_4_367	8_4_1	282_01_1	1296_4_376	630_4_32	144_4_41	633_5_42	142_4_1	242_4_1	77_4_1	146_4_1	385_4_134	70_4_1	264_01_104	166_5_1	104_4_39	1024_4_37	967_4_100	201_4_1	781_5_74	33_5_1	56_01_1	36_4_147	53_4_22	471_4_41	826_4_413	374_4_1
741_4_31	1301_01_176	335_4_1	572_4_232	1149_4_98	390_4_6	68_4_1	173_4_148	87_4_316	254_4_97	22_4_1	40_4_1	257_4_188	326_01_475	187_4_1	7_4_368	523_4_354	8_4_1	282_01_1	1296_4_342	630_4_27	144_4_48	633_5_47	142_4_1	242_4_1	77_4_1	146_4_1	385_4_129	70_4_1	264_01_117	166_5_1	104_4_41	1024_4_27	967_4_92	201_4_1	781_5_79	33_5_1	56_01_1	36_4_140	53_4_13	471_4_36	826_4_411	374_4_1
741_4_38	1301_01_212	335_4_1	572_4_231	1149_4_106	390_4_11	68_4_1	173_4_131	87_4_298	254_4_93	22_4_1	40_4_1	257_4_187	326_01_485	187_4_1	7_4_405	523_4_331	8_4_1	282_01_1	1296_4_363	630_4_28	144_4_45	633_5_48	142_4_1	242_4_1	77_4_1	146_4_1	385_4_143	70_4_1	264_01_108	166_5_1	104_4_41	1024_4_24	967_4_90	201_4_1	781_5_72	33_5_1	56_01_1	36_4_153	53_4_13	471_4_39	826_4_364	374_4_1
741_4_33	1301_01_240	335_4_1	572_4_268	1149_4_92	390_4_6	68_4_1	173_4_127	87_4_314	254_4_85	22_4_1	40_4_1	257_4_163	326_01_465	187_4_1	7_4_389	523_4_336	8_4_1	282_01_1	1296_4_380	630_4_30	144_4_38	633_5_52	142_4_1	242_4_1	77_4_1	146_4_1	385_4_136	70_4_1	264_01_119	166_5_1	104_4_35	1024_4_16	967_4_81	201_4_1	781_5_73	33_5_1	56_01_1	36_4_138	53_4_12	471_4_40	826_4_361	374_4_1
741_4_30	1301_01_210	335_4_1	572_4_283	1149_4_108	390_4_8	68_4_1	173_4_121	87_4_310	254_4_90	22_4_1	40_4_1	257_4_207	326_01_419	187_4_1	7_4_394	523_4_339	8_4_1	282_01_1	1296_4_380	630_4_33	144_4_40	633_5_59	142_4_1	242_4_1	77_4_1	146_4_1	385_4_129	70_4_1	264_01_109	166_5_1	104_4_24	1024_4_19	967_4_82	201_4_1	781_5_68	33_5_1	56_01_1	36_4_142	53_4_15	471_4_39	826_4_337	374_4_1
741_4_22	1301_01_229	335_4_1	572_4_311	1149_4_107	390_4_12	68_4_1	173_4_132	87_4_317	254_4_80	22_4_1	40_4_1	257_4_183	326_01_323	187_4_1	7_4_392	523_4_314	8_4_1	282_01_1	1296_4_399	630_4_23	144_4_32	633_5_49	142_4_1	242_4_1	77_4_1	146_4_1	385_4_135	70_4_1	264_01_90	166_5_1	104_4_26	1024_4_19	967_4_82	201_4_1	781_5_63	33_5_1	56_01_1	36_4_132	53_4_16	471_4_48	826_4_357	374_4_1
741_4_23	1301_01_237	335_4_1	572_4_304	1149_4_113	390_4_16	68_4_1	173_4_101	87_4_311	254_4_73	22_4_1	40_4_1	257_4_171	326_01_287	187_4_1	7_4_374	523_4_331	8_4_1	282_01_1	1296_4_409	630_4_17	144_4_34	633_5_52	142_4_1	242_4_1	77_4_1	146_4_1	385_4_139	70_4_1	264_01_90	166_5_1	104_4_27	1024_4_32	967_4_90	201_4_1	781_5_56	33_5_1	56_01_1	36_4_121	53_4_27	471_4_51	826_4_350	374_4_1
741_4_12	1301_01_292	335_4_1	572_4_298	1149_4_101	390_4_15	68_4_1	173_4_106	87_4_322	254_4_74	22_4_1	40_4_1	257_4_159	326_01_228	187_4_1	7_4_381	523_4_302	8_4_1	282_01_1	1296_4_421	630_4_24	144_4_39	633_5_45	142_4_1	242_4_1	77_4_1	146_4_1	385_4_151	70_4_1	264_01_92	166_5_1	104_4_31	1024_4_36	967_4_81	201_4_1	781_5_57	33_5_1	56_01_1	36_4_121	53_4_17	471_4_64	826_4_378	374_4_1
741_4_16	1301_01_320	335_4_1	572_4_320	1149_4_107	390_4_24	68_4_1	173_4_91	87_4_304	254_4_90	22_4_1	40_4_1	257_4_179	326_01_207	187_4_1	7_4_377	523_4_295	8_4_1	282_01_1	1296_4_415	630_4_17	144_4_54	633_5_44	142_4_1	242_4_1	77_4_1	146_4_1	385_4_167	70_4_1	264_01_91	166_5_1	104_4_24	1024_4_50	967_4_80	201_4_1	781_5_61	33_5_1	56_01_1	36_4_129	53_4_27	471_4_57	826_4_348	374_4_1
741_4_11	1301_01_381	335_4_1	572_4_303	1149_4_105	390_4_23	68_4_1	173_4_100	87_4_308	254_4_84	22_4_1	40_4_1	257_4_160	326_01_213	187_4_1	7_4_385	523_4_313	8_4_1	282_01_1	1296_4_406	630_4_16	144_4_46	633_5_57	142_4_1	242_4_1	77_4_1	146_4_1	385_4_148	70_4_1	264_01_75	166_5_1	104_4_35	1024_4_43	967_4_81	201_4_1	781_5_48	33_5_1	56_01_1	36_4_157	53_4_19	471_4_58	826_4_375	374_4_1
741_4_10	1301_01_421	335_4_1	572_4_314	1149_4_104	390_4_26	68_4_1	173_4_95	87_4_315	254_4_79	22_4_1	40_4_1	257_4_152	326_01_224	187_4_1	7_4_349	523_4_337	8_4_1	282_01_1	1296_4_404	630_4_7	144_4_53	633_5_53	142_4_1	242_4_1	77_4_1	146_4_1	385_4_146	70_4_1	264_01_67	166_5_1	104_4_37	1024_4_56	967_4_87	201_4_1	781_5_55	33_5_1	56_01_1	36_4_183	53_4_18	471_4_49	826_4_361	374_4_1
741_4_12	1301_01_440	335_4_1	572_4_303	1149_4_110	390_4_24	68_4_1	173_4_117	87_4_295	254_4_84	22_4_1	40_4_1	257_4_143	326_01_238	187_4_1	7_4_398	523_4_332	8_4_1	282_01_1	1296_4_407	630_4_3	144_4_43	633_5_54	142_4_1	242_4_1	77_4_1	146_4_1	385_4_146	70_4_1	264_01_52	166_5_1	104_4_47	1024_4_53	967_4_71	201_4_1	781_5_46	33_5_1	56_01_1	36_4_177	53_4_8	471_4_40	826_4_367	374_4_1
741_4_12	1301_01_417	335_4_1	572_4_342	1149_4_90	390_4_22	68_4_1	173_4_136	87_4_278	254_4_78	22_4_1	40_4_1	257_4_153	326_01_263	187_4_1	7_4_365	523_4_336	8_4_1	282_01_1	1296_4_395	630_4_2	144_4_39	633_5_46	142_4_1	242_4_1	77_4_1	146_4_1	385_4_137	70_4_1	264_01_45	166_5_1	104_4_39	1024_4_65	967_4_86	201_4_1	781_5_57	33_5_1	56_01_1	36_4_180	53_4_3	471_4_35	826_4_360	374_4_1
741_4_10	1301_01_370	335_4_1	572_4_303	1149_4_121	390_4_24	68_4_1	173_4_147	87_4_281	254_4_70	22_4_1	40_4_1	257_4_157	326_01_300	187_4_1	7_4_350	523_4_326	8_4_1	282_01_1	1296_4_392	630_4_2	144_4_38	633_5_59	142_4_1	242_4_1	77_4_1	146_4_1	385_4_130	70_4_1	264_01_49	166_5_1	104_4_49	1024_4_69	967_4_92	201_4_1	781_5_48	33_5_1	56_01_1	36_4_181	53_4_1	471_4_39	826_4_357	374_4_1
741_4_10	1301_01_303	335_4_1	572_4_332	1149_4_102	390_4_35	68_4_1	173_4_125	87_4_252	254_4_71	22_4_1	40_4_1	257_4_169	326_01_369	187_4_1	7_4_289	523_4_338	8_4_1	282_01_1	1296_4_403	201_4_1	144_4_45	633_5_47	142_4_1	242_4_1	77_4_1	146_4_1	385_4_132	70_4_1	264_01_57	166_5_1	104_4_39	1024_4_66	967_4_92	781_5_54	33_5_1	56_01_1	36_4_192	53_4_4	471_4_29	826_4_371	374_4_1
741_4_7	1301_01_251	335_4_1	572_4_278	1149_4_135	390_4_31	68_4_1	173_4_142	87_4_253	254_4_67	22_4_1	40_4_1	257_4_186	326_01_396	187_4_1	7_4_335	523_4_285	8_4_1	282_01_1	1296_4_415	201_4_1	144_4_33	633_5_71	142_4_1	242_4_1	77_4_1	146_4_1	385_4_136	70_4_1	264_01_58	166_5_1	104_4_56	1024_4_63	967_4_98	781_5_59	33_5_1	56_01_1	36_4_173	53_4_3	471_4_36	826_4_332	374_4_1
741_4_4	1301_01_289	335_4_1	572_4_283	1149_4_97	390_4_36	68_4_1	173_4_134	87_4_240	254_4_64	22_4_1	40_4_1	257_4_172	326_01_428	187_4_1	7_4_307	523_4_282	8_4_1	282_01_1	1296_4_444	201_4_1	144_4_38	633_5_60	142_4_1	242_4_1	77_4_1	146_4_1	385_4_136	70_4_1	264_01_44	166_5_1	104_4_44	1024_4_66	967_4_99	781_5_68	33_5_1	56_01_1	36_4_183	53_4_2	471_4_36	826_4_351	374_4_1
741_4_4	1301_01_368	335_4_1	572_4_258	1149_4_120	390_4_41	68_4_1	173_4_114	87_4_267	254_4_65	22_4_1	40_4_1	257_4_176	326_01_389	187_4_1	7_4_331	523_4_240	8_4_1	282_01_1	1296_4_437	201_4_1	144_4_19	633_5_62	142_4_1	242_4_1	77_4_1	146_4_1	385_4_120	70_4_1	264_01_52	166_5_1	104_4_69	1024_4_75	967_4_94	781_5_56	33_5_1	56_01_1	36_4_211	53_4_2	471_4_39	826_4_317	374_4_1
741_4_1	1301_01_399	335_4_1	572_4_316	1149_4_94	390_4_43	68_4_1	173_4_111	87_4_249	254_4_49	22_4_1	40_4_1	257_4_151	326_01_355	187_4_1	7_4_344	523_4_239	8_4_1	282_01_1	1296_4_480	201_4_1	144_4_23	633_5_44	142_4_1	242_4_1	77_4_1	146_4_1	385_4_125	70_4_1	264_01_59	166_5_1	104_4_45	1024_4_45	967_4_80	781_5_45	33_5_1	56_01_1	36_4_226	53_4_3	471_4_49	826_4_358	374_4_1
741_4_1	1301_01_430	335_4_1	572_4_300	1149_4_96	390_4_36	68_4_1	173_4_105	87_4_276	254_4_50	22_4_1	40_4_1	257_4_155	326_01_345	187_4_1	7_4_368	523_4_200	8_4_1	282_01_1	1296_4_474	201_4_1	144_4_16	633_5_42	142_4_1	242_4_1	77_4_1	146_4_1	385_4_110	70_4_1	264_01_46	166_5_1	104_4_58	1024_4_50	967_4_83	781_5_45	33_5_1	56_01_1	36_4_236	53_4_4	471_4_65	826_4_334	374_4_1
741_4_2	1301_01_440	335_4_1	572_4_341	1149_4_83	390_4_36	68_4_1	173_4_102	87_4_284	254_4_47	22_4_1	40_4_1	257_4_143	326_01_337	187_4_1	7_4_379	523_4_191	8_4_1	282_01_1	1296_4_510	201_4_1	144_4_17	633_5_40	142_4_1	242_4_1	77_4_1	146_4_1	385_4_115	70_4_1	264_01_43	166_5_1	104_4_38	1024_4_35	967_4_68	781_5_32	33_5_1	56_01_1	36_4_218	53_4_4	471_4_71	826_4_346	374_4_1
741_4_2	1301_01_438	335_4_1	572_4_279	1149_4_90	390_4_27	68_4_1	173_4_90	87_4_296	254_4_54	22_4_1	40_4_1	257_4_158	326_01_350	187_4_1	7_4_397	523_4_175	8_4_1	282_01_1	1296_4_511	201_4_1	144_4_18	633_5_50	142_4_1	242_4_1	77_4_1	146_4_1	385_4_106	70_4_1	264_01_48	166_5_1	104_4_48	1024_4_42	967_4_75	781_5_26	33_5_1	56_01_1	36_4_214	53_4_4	471_4_81	826_4_340	374_4_1
741_4_4	1301_01_346	335_4_1	572_4_298	1149_4_78	390_4_23	68_4_1	173_4_83	87_4_283	254_4_48	22_4_1	40_4_1	257_4_136	326_01_402	187_4_1	7_4_421	523_4_194	8_4_1	282_01_1	1296_4_484	201_4_1	144_4_23	633_5_35	142_4_1	242_4_1	77_4_1	146_4_1	385_4_130	70_4_1	264_01_49	166_5_1	104_4_30	1024_4_40	967_4_67	781_5_36	33_5_1	56_01_1	36_4_230	53_4_4	471_4_75	826_4_368	374_4_1
741_4_4	1301_01_236	335_4_1	572_4_262	1149_4_103	390_4_23	68_4_1	173_4_94	87_4_299	254_4_46	22_4_1	40_4_1	257_4_139	326_01_460	187_4_1	7_4_427	523_4_176	8_4_1	282_01_1	1296_4_448	201_4_1	144_4_16	633_5_37	142_4_1	242_4_1	77_4_1	146_4_1	385_4_136	70_4_1	264_01_53	166_5_1	104_4_37	1024_4_41	967_4_74	781_5_37	33_5_1	56_01_1	36_4_194	53_4_6	471_4_89	826_4_388	374_4_1
741_4_4	1301_01_157	335_4_1	572_4_295	1149_4_108	390_4_17	68_4_1	173_4_74	87_4_297	254_4_43	22_4_1	40_4_1	257_4_139	326_01_492	187_4_1	7_4_430	523_4_200	8_4_1	282_01_1	1296_4_442	201_4_1	144_4_14	633_5_19	142_4_1	242_4_1	77_4_1	146_4_1	385_4_149	70_4_1	264_01_56	166_5_1	104_4_31	1024_4_57	967_4_76	781_5_39	33_5_1	56_01_1	36_4_214	53_4_5	471_4_81	826_4_434	374_4_1
741_4_3	1301_01_144	335_4_1	572_4_253	1149_4_127	390_4_17	68_4_1	173_4_74	87_4_312	254_4_37	22_4_1	40_4_1	257_4_149	326_01_545	187_4_1	7_4_453	523_4_207	8_4_1	282_01_1	1296_4_395	201_4_1	144_4_7	633_5_27	142_4_1	242_4_1	77_4_1	146_4_1	385_4_161	70_4_1	264_01_74	166_5_1	104_4_40	1024_4_55	967_4_80	781_5_38	33_5_1	56_01_1	36_4_199	53_4_4	471_4_88	826_4_427	374_4_1
741_4_2	1301_01_133	335_4_1	572_4_293	1149_4_146	390_4_19	68_4_1	173_4_72	87_4_286	254_4_27	22_4_1	40_4_1	257_4_181	326_01_498	187_4_1	7_4_468	523_4_216	8_4_1	282_01_1	1296_4_393	201_4_1	144_4_15	633_5_26	142_4_1	242_4_1	77_4_1	146_4_1	385_4_173	70_4_1	264_01_96	166_5_1	104_4_43	1024_4_59	967_4_75	781_5_34	33_5_1	56_01_1	36_4_181	53_4_1	471_4_72	826_4_421	374_4_1
146_4_1	1301_01_130	335_4_1	572_4_283	1149_4_146	390_4_16	68_4_1	173_4_94	87_4_322	254_4_20	22_4_1	40_4_1	257_4_197	326_01_421	187_4_1	7_4_488	523_4_231	8_4_1	282_01_1	1296_4_339	201_4_1	144_4_13	633_5_38	142_4_1	242_4_1	77_4_1	385_4_158	70_4_1	264_01_132	166_5_1	104_4_46	1024_4_62	967_4_82	781_5_29	33_5_1	56_01_1	36_4_154	53_4_2	471_4_71	826_4_421	374_4_1
146_4_1	1301_01_141	335_4_1	572_4_326	1149_4_154	390_4_18	68_4_1	173_4_74	87_4_307	254_4_29	40_4_1	257_4_199	326_01_291	187_4_1	7_4_486	523_4_253	8_4_1	282_01_1	1296_4_365	201_4_1	144_4_13	633_5_29	142_4_1	242_4_1	77_4_1	385_4_155	70_4_1	264_01_145	166_5_1	104_4_53	1024_4_60	967_4_87	781_5_24	33_5_1	56_01_1	36_4_170	471_4_69	826_4_427	374_4_1
146_4_1	1301_01_173	335_4_1	572_4_330	1149_4_141	390_4_17	68_4_1	173_4_90	87_4_300	254_4_30	40_4_1	257_4_191	326_01_276	187_4_1	7_4_477	523_4_270	8_4_1	282_01_1	1296_4_382	201_4_1	144_4_10	633_5_41	142_4_1	242_4_1	77_4_1	385_4_139	70_4_1	264_01_127	166_5_1	104_4_45	1024_4_50	967_4_81	781_5_21	33_5_1	56_01_1	36_4_178	471_4_79	826_4_453	374_4_1
146_4_1	1301_01_204	335_4_1	572_4_356	1149_4_137	390_4_23	68_4_1	173_4_86	87_4_281	254_4_29	40_4_1	257_4_182	326_01_288	187_4_1	7_4_514	523_4_245	8_4_1	282_01_1	1296_4_408	201_4_1	144_4_16	633_5_31	142_4_1	242_4_1	77_4_1	385_4_146	70_4_1	264_01_103	166_5_1	104_4_40	1024_4_52	967_4_69	781_5_31	33_5_1	56_01_1	36_4_176	471_4_71	826_4_425	374_4_1
146_4_1	1301_01_205	335_4_1	572_4_372	1149_4_119	390_4_20	68_4_1	173_4_86	87_4_247	254_4_25	40_4_1	257_4_173	326_01_325	187_4_1	7_4_481	523_4_271	8_4_1	282_01_1	1296_4_402	201_4_1	144_4_18	633_5_29	142_4_1	242_4_1	77_4_1	385_4_140	70_4_1	264_01_96	166_5_1	104_4_48	1024_4_43	967_4_52	781_5_31	33_5_1	56_01_1	36_4_207	471_4_80	826_4_464	374_4_1
146_4_1	1301_01_194	335_4_1	572_4_400	1149_4_146	390_4_18	68_4_1	173_4_93	87_4_229	254_4_26	40_4_1	257_4_161	326_01_339	187_4_1	7_4_494	523_4_267	8_4_1	282_01_1	1296_4_421	201_4_1	144_4_16	633_5_22	142_4_1	242_4_1	77_4_1	385_4_152	70_4_1	264_01_71	166_5_1	104_4_48	1024_4_45	967_4_47	781_5_39	33_5_1	56_01_1	36_4_198	471_4_74	826_4_434	374_4_1
146_4_1	1301_01_224	335_4_1	572_4_391	1149_4_130	390_4_12	68_4_1	173_4_98	87_4_245	254_4_24	40_4_1	257_4_158	326_01_351	187_4_1	7_4_473	523_4_289	8_4_1	282_01_1	1296_4_423	201_4_1	144_4_14	633_5_13	142_4_1	242_4_1	77_4_1	385_4_126	70_4_1	264_01_53	166_5_1	104_4_46	1024_4_50	967_4_46	781_5_33	33_5_1	56_01_1	36_4_219	471_4_76	826_4_456	374_4_1
146_4_1	1301_01_220	335_4_1	572_4_398	1149_4_128	390_4_13	68_4_1	173_4_100	87_4_263	254_4_31	40_4_1	257_4_137	326_01_356	187_4_1	7_4_491	523_4_289	8_4_1	282_01_1	1296_4_420	201_4_1	144_4_15	633_5_16	142_4_1	242_4_1	77_4_1	385_4_138	70_4_1	264_01_43	166_5_1	104_4_39	1024_4_51	967_4_44	781_5_47	33_5_1	56_01_1	36_4_214	471_4_68	826_4_409	374_4_1
146_4_1	1301_01_224	335_4_1	572_4_394	1149_4_117	390_4_12	68_4_1	173_4_104	87_4_286	254_4_31	40_4_1	257_4_150	326_01_339	187_4_1	7_4_439	523_4_330	8_4_1	282_01_1	1296_4_382	201_4_1	144_4_13	633_5_14	142_4_1	242_4_1	77_4_1	385_4_117	70_4_1	264_01_56	166_5_1	104_4_50	1024_4_57	967_4_55	781_5_45	33_5_1	56_01_1	36_4_245	471_4_76	826_4_420	374_4_1
146_4_1	1301_01_214	335_4_1	572_4_413	1149_4_116	390_4_17	68_4_1	173_4_98	87_4_281	254_4_31	40_4_1	257_4_117	326_01_298	187_4_1	7_4_464	523_4_310	8_4_1	282_01_1	1296_4_400	201_4_1	144_4_17	633_5_24	142_4_1	242_4_1	77_4_1	385_4_133	70_4_1	264_01_92	166_5_1	104_4_54	1024_4_71	967_4_54	781_5_48	33_5_1	56_01_1	36_4_220	471_4_75	826_4_402	374_4_1
146_4_1	1301_01_194	335_4_1	572_4_425	1149_4_133	390_4_22	68_4_1	173_4_72	87_4_292	254_4_28	40_4_1	257_4_90	326_01_295	187_4_1	7_4_478	523_4_341	8_4_1	282_01_1	1296_4_415	201_4_1	144_4_12	633_5_19	142_4_1	242_4_1	77_4_1	385_4_131	70_4_1	264_01_119	166_5_1	104_4_56	1024_4_57	967_4_65	781_5_53	33_5_1	56_01_1	36_4_221	471_4_79	826_4_359	374_4_1
146_4_1	1301_01_197	335_4_1	572_4_407	1149_4_126	390_4_28	68_4_1	173_4_88	87_4_290	254_4_27	40_4_1	257_4_81	326_01_290	187_4_1	7_4_476	523_4_326	8_4_1	282_01_1	1296_4_409	201_4_1	144_4_12	633_5_25	142_4_1	242_4_1	77_4_1	385_4_138	70_4_1	264_01_144	166_5_1	104_4_65	1024_4_60	967_4_76	781_5_58	33_5_1	56_01_1	36_4_200	471_4_72	826_4_365	374_4_1
146_4_1	1301_01_221	335_4_1	572_4_395	1149_4_146	390_4_34	68_4_1	173_4_83	87_4_276	254_4_22	40_4_1	257_4_73	326_01_289	187_4_1	7_4_464	523_4_315	8_4_1	282_01_1	1296_4_469	201_4_1	144_4_10	633_5_15	142_4_1	242_4_1	77_4_1	385_4_152	70_4_1	264_01_143	166_5_1	104_4_66	1024_4_73	967_4_79	781_5_68	33_5_1	56_01_1	36_4_215	471_4_70	826_4_310	374_4_1
146_4_1	1301_01_208	335_4_1	572_4_395	1149_4_116	390_4_34	68_4_1	173_4_92	87_4_268	254_4_18	40_4_1	257_4_77	326_01_286	187_4_1	7_4_472	523_4_340	8_4_1	282_01_1	1296_4_441	201_4_1	144_4_14	633_5_18	142_4_1	242_4_1	77_4_1	385_4_160	70_4_1	264_01_145	166_5_1	104_4_72	1024_4_62	967_4_75	781_5_63	33_5_1	56_01_1	36_4_220	471_4_62	826_4_358	374_4_1
146_4_1	1301_01_227	335_4_1	572_4_394	1149_4_128	390_4_42	68_4_1	173_4_77	87_4_263	254_4_18	40_4_1	257_4_66	326_01_290	187_4_1	7_4_517	523_4_328	8_4_1	282_01_1	1296_4_455	201_4_1	144_4_10	633_5_12	142_4_1	242_4_1	77_4_1	385_4_167	70_4_1	264_01_125	166_5_1	104_4_66	1024_4_64	967_4_76	781_5_62	33_5_1	56_01_1	36_4_222	471_4_61	826_4_315	374_4_1
146_4_1	1301_01_210	335_4_1	572_4_376	1149_4_127	390_4_30	68_4_1	173_4_95	87_4_237	254_4_13	40_4_1	257_4_64	326_01_320	187_4_1	7_4_499	523_4_348	8_4_1	282_01_1	1296_4_454	201_4_1	144_4_9	633_5_11	142_4_1	242_4_1	77_4_1	385_4_182	70_4_1	264_01_100	166_5_1	104_4_86	1024_4_69	967_4_59	781_5_72	33_5_1	56_01_1	36_4_199	471_4_54	826_4_359	374_4_1
146_4_1	1301_01_181	335_4_1	572_4_414	1149_4_125	390_4_26	68_4_1	173_4_99	87_4_224	254_4_16	40_4_1	257_4_37	326_01_323	187_4_1	7_4_522	523_4_328	8_4_1	282_01_1	1296_4_468	201_4_1	144_4_7	633_5_7	142_4_1	242_4_1	77_4_1	385_4_210	70_4_1	264_01_57	166_5_1	104_4_74	1024_4_80	967_4_59	781_5_79	33_5_1	56_01_1	36_4_202	471_4_48	826_4_347	374_4_1
146_4_1	1301_01_149	335_4_1	572_4_384	1149_4_107	390_4_19	68_4_1	173_4_96	87_4_233	254_4_9	40_4_1	257_4_44	326_01_323	187_4_1	7_4_500	523_4_344	8_4_1	282_01_1	1296_4_531	201_4_1	144_4_8	633_5_5	142_4_1	242_4_1	77_4_1	385_4_224	70_4_1	264_01_34	166_5_1	104_4_78	1024_4_70	967_4_62	781_5_89	33_5_1	56_01_1	36_4_206	471_4_43	826_4_385	374_4_1
146_4_1	1301_01_138	335_4_1	572_4_397	1149_4_111	390_4_18	68_4_1	173_4_120	87_4_245	254_4_9	40_4_1	257_4_37	326_01_338	187_4_1	7_4_526	523_4_325	8_4_1	282_01_1	1296_4_506	201_4_1	144_4_7	633_5_7	142_4_1	242_4_1	77_4_1	385_4_245	70_4_1	264_01_18	166_5_1	104_4_73	1024_4_73	967_4_48	781_5_82	33_5_1	56_01_1	36_4_202	471_4_50	826_4_387	374_4_1
146_4_1	1301_01_129	335_4_1	572_4_375	1149_4_116	390_4_23	68_4_1	173_4_127	87_4_250	254_4_7	40_4_1	257_4_35	326_01_343	187_4_1	7_4_560	523_4_308	8_4_1	282_01_1	1296_4_546	201_4_1	144_4_8	633_5_9	142_4_1	242_4_1	77_4_1	385_4_248	70_4_1	264_01_15	166_5_1	104_4_71	1024_4_63	967_4_54	781_5_84	33_5_1	56_01_1	36_4_187	471_4_50	826_4_379	374_4_1
146_4_1	1301_01_108	335_4_1	572_4_379	1149_4_108	390_4_36	68_4_1	173_4_147	87_4_261	254_4_11	40_4_1	257_4_21	326_01_310	187_4_1	7_4_536	523_4_302	8_4_1	282_01_1	1296_4_520	201_4_1	144_4_7	633_5_6	142_4_1	242_4_1	77_4_1	385_4_256	70_4_1	264_01_25	166_5_1	104_4_68	1024_4_80	967_4_56	781_5_101	33_5_1	56_01_1	36_4_188	471_4_60	826_4_407	374_4_1
146_4_1	1301_01_112	335_4_1	572_4_389	1149_4_130	390_4_33	68_4_1	173_4_152	87_4_264	254_4_13	40_4_1	257_4_16	326_01_282	187_4_1	7_4_532	523_4_354	8_4_1	282_01_1	1296_4_510	201_4_1	144_4_9	633_5_5	142_4_1	242_4_1	77_4_1	385_4_240	70_4_1	264_01_25	166_5_1	104_4_67	1024_4_75	967_4_63	781_5_109	33_5_1	56_01_1	36_4_181	471_4_56	826_4_369	374_4_1
146_4_1	1301_01_112	335_4_1	572_4_380	1149_4_112	390_4_36	68_4_1	173_4_141	87_4_268	254_4_21	40_4_1	257_4_12	326_01_279	187_4_1	7_4_512	523_4_347	8_4_1	282_01_1	1296_4_524	201_4_1	144_4_5	633_5_3	142_4_1	242_4_1	77_4_1	385_4_249	70_4_1	264_01_36	166_5_1	104_4_74	1024_4_89	967_4_53	781_5_113	33_5_1	56_01_1	36_4_169	471_4_67	826_4_395	374_4_1
146_4_1	1301_01_89	335_4_1	572_4_389	1149_4_108	390_4_29	68_4_1	173_4_136	87_4_281	254_4_27	40_4_1	257_4_7	326_01_297	187_4_1	7_4_571	523_4_361	8_4_1	282_01_1	1296_4_493	201_4_1	144_4_3	142_4_1	242_4_1	77_4_1	385_4_240	70_4_1	264_01_59	166_5_1	104_4_75	1024_4_75	967_4_47	781_5_108	33_5_1	56_01_1	36_4_164	471_4_68	826_4_394	374_4_1
146_4_1	1301_01_90	335_4_1	572_4_376	1149_4_96	390_4_23	68_4_1	173_4_136	87_4_280	254_4_19	40_4_1	257_4_4	326_01_339	187_4_1	7_4_568	523_4_340	8_4_1	282_01_1	1296_4_488	201_4_1	144_4_2	142_4_1	242_4_1	77_4_1	385_4_247	70_4_1	264_01_92	166_5_1	104_4_75	1024_4_86	967_4_43	781_5_127	33_5_1	56_01_1	36_4_144	471_4_57	826_4_402	374_4_1
146_4_1	1301_01_70	335_4_1	572_4_403	1149_4_103	390_4_22	68_4_1	173_4_135	87_4_240	254_4_27	40_4_1	257_4_3	326_01_360	187_4_1	7_4_606	523_4_345	8_4_1	282_01_1	1296_4_471	201_4_1	144_4_2	142_4_1	242_4_1	77_4_1	385_4_242	70_4_1	264_01_102	166_5_1	104_4_66	1024_4_78	967_4_39	781_5_120	33_5_1	56_01_1	36_4_149	471_4_50	826_4_413	374_4_1
146_4_1	1301_01_51	335_4_1	572_4_376	1149_4_115	390_4_15	68_4_1	173_4_132	87_4_230	254_4_13	40_4_1	257_4_4	326_01_360	187_4_1	7_4_637	523_4_347	8_4_1	282_01_1	1296_4_482	201_4_1	144_4_1	142_4_1	242_4_1	77_4_1	385_4_223	70_4_1	264_01_108	166_5_1	104_4_81	1024_4_91	967_4_47	781_5_115	33_5_1	56_01_1	36_4_155	471_4_39	826_4_411	374_4_1
146_4_1	1301_01_38	335_4_1	572_4_402	1149_4_120	390_4_12	68_4_1	173_4_144	87_4_229	254_4_9	40_4_1	257_4_2	326_01_396	187_4_1	7_4_649	523_4_317	8_4_1	282_01_1	1296_4_448	201_4_1	144_4_1	142_4_1	242_4_1	77_4_1	385_4_195	70_4_1	264_01_108	166_5_1	104_4_67	1024_4_87	967_4_39	781_5_124	33_5_1	56_01_1	36_4_151	471_4_41	826_4_436	374_4_1
146_4_1	1301_01_28	335_4_1	572_4_389	1149_4_131	390_4_5	68_4_1	173_4_124	87_4_218	254_4_2	40_4_1	257_4_2	326_01_438	187_4_1	7_4_662	523_4_346	8_4_1	282_01_1	1296_4_465	201_4_1	142_4_1	242_4_1	77_4_1	385_4_179	70_4_1	264_01_68	166_5_1	104_4_79	1024_4_86	967_4_36	781_5_134	33_5_1	56_01_1	36_4_156	471_4_26	826_4_425	374_4_1
146_4_1	1301_01_23	335_4_1	572_4_421	1149_4_123	390_4_4	68_4_1	173_4_131	87_4_210	254_4_5	40_4_1	257_4_4	326_01_477	187_4_1	7_4_630	523_4_339	8_4_1	282_01_1	1296_4_471	201_4_1	142_4_1	242_4_1	77_4_1	385_4_182	70_4_1	264_01_35	166_5_1	104_4_59	1024_4_78	967_4_41	781_5_138	33_5_1	56_01_1	36_4_142	471_4_28	826_4_440	374_4_1
146_4_1	1301_01_27	335_4_1	572_4_401	1149_4_155	390_4_7	68_4_1	173_4_123	87_4_194	254_4_4	40_4_1	257_4_1	326_01_541	187_4_1	7_4_625	523_4_338	8_4_1	282_01_1	1296_4_472	201_4_1	142_4_1	242_4_1	77_4_1	385_4_166	70_4_1	264_01_18	166_5_1	104_4_61	1024_4_76	967_4_34	781_5_134	33_5_1	56_01_1	36_4_150	471_4_12	826_4_447	374_4_1
146_4_1	1301_01_28	335_4_1	572_4_365	1149_4_144	390_4_5	68_4_1	173_4_119	87_4_202	254_4_8	40_4_1	326_01_591	187_4_1	7_4_610	523_4_340	8_4_1	282_01_1	1296_4_482	201_4_1	142_4_1	242_4_1	77_4_1	385_4_174	70_4_1	264_01_16	166_5_1	104_4_66	1024_4_74	967_4_44	781_5_136	33_5_1	56_01_1	36_4_129	471_4_13	826_4_453	374_4_1
146_4_1	1301_01_32	335_4_1	572_4_366	1149_4_154	390_4_5	68_4_1	173_4_111	87_4_183	254_4_9	40_4_1	326_01_638	187_4_1	7_4_602	523_4_336	8_4_1	282_01_1	1296_4_453	201_4_1	142_4_1	242_4_1	77_4_1	385_4_148	70_4_1	264_01_20	166_5_1	104_4_68	1024_4_80	967_4_46	781_5_119	33_5_1	56_01_1	36_4_171	471_4_14	826_4_460	374_4_1
146_4_1	1301_01_35	335_4_1	572_4_345	1149_4_135	390_4_2	68_4_1	173_4_104	87_4_187	254_4_18	40_4_1	326_01_638	187_4_1	7_4_626	523_4_328	8_4_1	282_01_1	1296_4_480	201_4_1	142_4_1	242_4_1	77_4_1	385_4_152	70_4_1	264_01_32	166_5_1	104_4_68	1024_4_85	967_4_51	781_5_110	33_5_1	56_01_1	36_4_148	471_4_8	826_4_444	374_4_1
146_4_1	1301_01_39	335_4_1	572_4_359	1149_4_129	390_4_4	68_4_1	173_4_111	87_4_184	254_4_18	40_4_1	326_01_621	187_4_1	7_4_643	523_4_311	8_4_1	282_01_1	1296_4_447	201_4_1	142_4_1	242_4_1	77_4_1	385_4_139	70_4_1	264_01_36	166_5_1	104_4_63	1024_4_82	967_4_43	781_5_104	33_5_1	56_01_1	36_4_174	471_4_2	826_4_475	374_4_1
1301_01_54	335_4_1	572_4_324	1149_4_124	390_4_4	68_4_1	173_4_116	87_4_177	254_4_22	40_4_1	326_01_592	187_4_1	7_4_625	523_4_326	8_4_1	282_01_1	1296_4_493	201_4_1	142_4_1	242_4_1	77_4_1	385_4_151	70_4_1	264_01_28	166_5_1	104_4_86	1024_4_88	967_4_47	781_5_96	33_5_1	56_01_1	36_4_167	826_4_474	374_4_1
1301_01_77	335_4_1	572_4_333	1149_4_112	390_4_9	68_4_1	173_4_129	87_4_189	254_4_27	40_4_1	326_01_531	187_4_1	7_4_603	523_4_327	8_4_1	282_01_1	1296_4_498	201_4_1	142_4_1	242_4_1	77_4_1	385_4_149	70_4_1	264_01_29	166_5_1	104_4_81	1024_4_78	967_4_55	781_5_116	33_5_1	56_01_1	36_4_180	826_4_466	374_4_1
1301_01_115	335_4_1	572_4_335	1149_4_128	390_4_11	68_4_1	173_4_126	87_4_160	254_4_23	40_4_1	326_01_466	187_4_1	7_4_604	523_4_329	8_4_1	282_01_1	1296_4_514	201_4_1	142_4_1	242_4_1	77_4_1	385_4_158	70_4_1	264_01_28	166_5_1	104_4_99	1024_4_81	967_4_52	781_5_106	33_5_1	56_01_1	36_4_187	826_4_461	374_4_1
1301_01_166	335_4_1	572_4_338	1149_4_117	390_4_21	68_4_1	173_4_126	87_4_160	254_4_24	40_4_1	326_01_408	187_4_1	7_4_602	523_4_365	8_4_1	282_01_1	1296_4_523	201_4_1	142_4_1	242_4_1	77_4_1	385_4_163	70_4_1	264_01_31	166_5_1	104_4_98	1024_4_74	967_4_54	781_5_108	33_5_1	56_01_1	36_4_198	826_4_427	374_4_1
1301_01_215	335_4_1	572_4_332	1149_4_137	390_4_20	68_4_1	173_4_110	87_4_146	254_4_19	40_4_1	326_01_389	187_4_1	7_4_601	523_4_356	8_4_1	282_01_1	1296_4_525	201_4_1	142_4_1	242_4_1	77_4_1	385_4_139	70_4_1	264_01_39	166_5_1	104_4_114	1024_4_74	967_4_47	781_5_111	33_5_1	56_01_1	36_4_216	826_4_424	374_4_1
1301_01_279	335_4_1	572_4_347	1149_4_116	390_4_27	68_4_1	173_4_126	87_4_155	254_4_24	40_4_1	326_01_399	187_4_1	7_4_563	523_4_362	8_4_1	282_01_1	1296_4_527	201_4_1	142_4_1	242_4_1	77_4_1	385_4_148	70_4_1	264_01_50	166_5_1	104_4_107	1024_4_68	967_4_51	781_5_111	33_5_1	56_01_1	36_4_197	826_4_367	374_4_1
1301_01_317	335_4_1	572_4_355	1149_4_115	390_4_25	68_4_1	173_4_114	87_4_172	254_4_16	40_4_1	326_01_392	187_4_1	7_4_530	523_4_372	8_4_1	282_01_1	1296_4_539	201_4_1	142_4_1	242_4_1	77_4_1	385_4_138	70_4_1	264_01_57	166_5_1	104_4_112	1024_4_65	967_4_39	781_5_97	33_5_1	56_01_1	36_4_217	826_4_384	374_4_1
1301_01_330	335_4_1	572_4_345	1149_4_111	390_4_26	68_4_1	173_4_118	87_4_169	254_4_20	40_4_1	326_01_386	187_4_1	7_4_482	523_4_341	8_4_1	282_01_1	1296_4_552	201_4_1	142_4_1	242_4_1	77_4_1	385_4_154	70_4_1	264_01_80	166_5_1	104_4_104	1024_4_88	967_4_48	781_5_117	33_5_1	56_01_1	36_4_212	826_4_365	374_4_1
1301_01_305	335_4_1	572_4_344	1149_4_105	390_4_28	68_4_1	173_4_116	87_4_185	254_4_20	40_4_1	326_01_402	187_4_1	7_4_469	523_4_330	8_4_1	282_01_1	1296_4_508	201_4_1	142_4_1	242_4_1	77_4_1	385_4_140	70_4_1	264_01_92	166_5_1	104_4_126	1024_4_81	967_4_44	781_5_95	33_5_1	56_01_1	36_4_249	826_4_386	374_4_1
1301_01_192	335_4_1	572_4_326	1149_4_101	390_4_24	68_4_1	173_4_116	87_4_191	254_4_33	40_4_1	326_01_427	187_4_1	7_4_454	523_4_311	8_4_1	282_01_1	1296_4_543	201_4_1	142_4_1	242_4_1	77_4_1	385_4_165	70_4_1	264_01_100	166_5_1	104_4_135	1024_4_81	967_4_42	781_5_112	33_5_1	56_01_1	36_4_206	826_4_385	374_4_1
1301_01_102	335_4_1	572_4_326	1149_4_108	390_4_21	68_4_1	173_4_101	87_4_192	254_4_26	40_4_1	326_01_424	187_4_1	7_4_440	523_4_338	8_4_1	282_01_1	1296_4_534	201_4_1	142_4_1	242_4_1	77_4_1	385_4_155	70_4_1	264_01_104	166_5_1	104_4_156	1024_4_74	967_4_39	781_5_94	33_5_1	56_01_1	36_4_213	826_4_420	374_4_1
1301_01_37	335_4_1	572_4_304	1149_4_118	390_4_19	68_4_1	173_4_91	87_4_193	254_4_33	40_4_1	326_01_402	187_4_1	7_4_459	523_4_344	8_4_1	282_01_1	1296_4_553	201_4_1	142_4_1	242_4_1	77_4_1	385_4_160	70_4_1	264_01_112	166_5_1	104_4_142	1024_4_93	967_4_53	781_5_97	33_5_1	56_01_1	36_4_194	826_4_448	374_4_1
1301_01_29	335_4_1	572_4_311	1149_4_113	390_4_16	68_4_1	173_4_96	87_4_164	254_4_22	40_4_1	326_01_416	187_4_1	7_4_461	523_4_398	8_4_1	282_01_1	1296_4_542	201_4_1	142_4_1	242_4_1	77_4_1	385_4_156	70_4_1	264_01_103	166_5_1	104_4_141	1024_4_93	967_4_49	781_5_81	33_5_1	56_01_1	36_4_207	826_4_443	374_4_1
1301_01_25	335_4_1	572_4_297	1149_4_116	390_4_11	68_4_1	173_4_122	87_4_165	254_4_30	40_4_1	326_01_441	187_4_1	7_4_529	523_4_368	8_4_1	282_01_1	1296_4_523	201_4_1	142_4_1	242_4_1	77_4_1	385_4_165	70_4_1	264_01_102	166_5_1	104_4_129	1024_4_117	967_4_49	781_5_69	33_5_1	56_01_1	36_4_159	826_4_469	374_4_1
1301_01_28	335_4_1	572_4_276	1149_4_113	390_4_10	68_4_1	173_4_142	87_4_172	254_4_17	40_4_1	326_01_494	187_4_1	7_4_569	523_4_390	8_4_1	282_01_1	1296_4_502	201_4_1	142_4_1	242_4_1	77_4_1	385_4_150	70_4_1	264_01_110	166_5_1	104_4_125	1024_4_99	967_4_46	781_5_74	33_5_1	56_01_1	36_4_138	826_4_460	374_4_1
1301_01_28	335_4_1	572_4_273	1149_4_140	390_4_4	68_4_1	173_4_158	87_4_152	254_4_37	40_4_1	326_01_496	187_4_1	7_4_625	523_4_371	8_4_1	282_01_1	1296_4_477	201_4_1	142_4_1	242_4_1	77_4_1	385_4_151	70_4_1	264_01_118	166_5_1	104_4_132	1024_4_78	967_4_44	781_5_69	33_5_1	56_01_1	36_4_121	826_4_499	374_4_1
1301_01_43	335_4_1	572_4_236	1149_4_136	390_4_6	68_4_1	173_4_155	87_4_158	254_4_28	40_4_1	326_01_518	187_4_1	7_4_649	523_4_364	8_4_1	282_01_1	1296_4_500	201_4_1	142_4_1	242_4_1	77_4_1	385_4_136	70_4_1	264_01_136	166_5_1	104_4_128	1024_4_84	967_4_66	781_5_73	33_5_1	56_01_1	36_4_129	826_4_475	374_4_1
1301_01_47	335_4_1	572_4_236	1149_4_164	390_4_7	68_4_1	173_4_153	87_4_142	254_4_30	40_4_1	326_01_552	187_4_1	7_4_681	523_4_350	8_4_1	282_01_1	1296_4_481	201_4_1	142_4_1	242_4_1	77_4_1	385_4_134	70_4_1	264_01_148	166_5_1	104_4_125	1024_4_80	967_4_40	781_5_56	33_5_1	56_01_1	36_4_143	826_4_463	374_4_1
1301_01_50	335_4_1	572_4_211	1149_4_170	390_4_9	68_4_1	173_4_148	87_4_148	254_4_36	40_4_1	326_01_554	187_4_1	7_4_697	523_4_338	8_4_1	282_01_1	1296_4_459	201_4_1	142_4_1	242_4_1	77_4_1	385_4_144	70_4_1	264_01_159	166_5_1	104_4_120	1024_4_84	967_4_53	781_5_70	33_5_1	56_01_1	36_4_143	826_4_432	374_4_1
1301_01_67	335_4_1	572_4_214	1149_4_162	390_4_4	68_4_1	173_4_118	87_4_136	254_4_34	40_4_1	326_01_538	187_4_1	7_4_722	523_4_371	8_4_1	282_01_1	1296_4_473	201_4_1	142_4_1	242_4_1	77_4_1	385_4_120	70_4_1	264_01_152	166_5_1	104_4_142	1024_4_73	967_4_41	781_5_41	33_5_1	56_01_1	36_4_156	826_4_416	374_4_1
1301_01_68	335_4_1	572_4_214	1149_4_163	390_4_6	68_4_1	173_4_101	87_4_134	254_4_38	40_4_1	326_01_511	187_4_1	7_4_731	523_4_354	8_4_1	282_01_1	1296_4_478	201_4_1	142_4_1	242_4_1	77_4_1	385_4_120	70_4_1	264_01_163	166_5_1	104_4_141	1024_4_99	967_4_38	781_5_37	33_5_1	56_01_1	36_4_153	826_4_408	374_4_1
1301_01_69	335_4_1	572_4_218	1149_4_154	390_4_5	68_4_1	173_4_81	87_4_155	254_4_30	40_4_1	326_01_453	187_4_1	7_4_733	523_4_384	8_4_1	282_01_1	1296_4_440	201_4_1	142_4_1	242_4_1	77_4_1	385_4_98	70_4_1	264_01_187	166_5_1	104_4_158	1024_4_87	967_4_30	781_5_24	33_5_1	56_01_1	36_4_188	826_4_440	374_4_1
1301_01_62	335_4_1	572_4_213	1149_4_174	390_4_3	68_4_1	173_4_71	87_4_174	254_4_33	40_4_1	326_01_363	187_4_1	7_4_737	523_4_360	8_4_1	282_01_1	1296_4_446	201_4_1	142_4_1	242_4_1	77_4_1	385_4_101	70_4_1	264_01_199	166_5_1	104_4_169	1024_4_104	967_4_27	781_5_24	33_5_1	56_01_1	36_4_189	826_4_487	374_4_1
1301_01_48	335_4_1	572_4_223	1149_4_167	390_4_1	68_4_1	173_4_65	87_4_196	254_4_26	40_4_1	326_01_326	187_4_1	7_4_760	523_4_364	8_4_1	282_01_1	1296_4_469	201_4_1	142_4_1	242_4_1	77_4_1	385_4_94	70_4_1	264_01_188	166_5_1	104_4_159	1024_4_85	967_4_24	781_5_17	33_5_1	56_01_1	36_4_216	826_4_505	374_4_1
1301_01_34	335_4_1	572_4_238	1149_4_171	68_4_1	173_4_69	87_4_225	254_4_32	40_4_1	326_01_337	187_4_1	7_4_713	523_4_353	8_4_1	282_01_1	1296_4_502	201_4_1	142_4_1	242_4_1	77_4_1	385_4_112	70_4_1	264_01_168	166_5_1	104_4_134	1024_4_97	967_4_25	781_5_25	33_5_1	56_01_1	36_4_223	826_4_491	374_4_1
1301_01_34	335_4_1	572_4_243	1149_4_148	68_4_1	173_4_71	87_4_214	254_4_23	40_4_1	326_01_386	187_4_1	7_4_744	523_4_358	8_4_1	282_01_1	1296_4_552	201_4_1	142_4_1	242_4_1	77_4_1	385_4_96	70_4_1	264_01_103	166_5_1	104_4_143	1024_4_82	967_4_30	781_5_22	33_5_1	56_01_1	36_4_204	826_4_485	374_4_1
1301_01_41	335_4_1	572_4_262	1149_4_149	68_4_1	173_4_84	87_4_215	254_4_32	40_4_1	326_01_375	187_4_1	7_4_727	523_4_357	8_4_1	282_01_1	1296_4_565	201_4_1	142_4_1	242_4_1	77_4_1	385_4_102	70_4_1	264_01_84	166_5_1	104_4_141	1024_4_81	967_4_24	781_5_29	33_5_1	56_01_1	36_4_205	826_4_488	374_4_1
1301_01_38	335_4_1	572_4_241	1149_4_126	68_4_1	173_4_68	87_4_224	254_4_25	40_4_1	326_01_391	187_4_1	7_4_696	523_4_369	8_4_1	282_01_1	1296_4_598	201_4_1	142_4_1	242_4_1	77_4_1	385_4_93	70_4_1	264_01_67	166_5_1	104_4_150	1024_4_68	967_4_19	781_5_40	33_5_1	56_01_1	36_4_221	826_4_508	374_4_1
1301_01_39	335_4_1	572_4_251	1149_4_119	68_4_1	173_4_73	87_4_234	254_4_23	40_4_1	326_01_439	187_4_1	7_4_665	523_4_382	8_4_1	282_01_1	1296_4_617	201_4_1	142_4_1	242_4_1	77_4_1	385_4_102	70_4_1	264_01_50	166_5_1	104_4_132	1024_4_55	967_4_10	781_5_35	33_5_1	56_01_1	36_4_214	826_4_519	374_4_1
1301_01_35	335_4_1	572_4_236	1149_4_112	68_4_1	173_4_72	87_4_253	254_4_23	40_4_1	326_01_469	187_4_1	7_4_649	523_4_370	8_4_1	282_01_1	1296_4_630	201_4_1	142_4_1	242_4_1	77_4_1	385_4_103	70_4_1	264_01_49	166_5_1	104_4_128	1024_4_71	967_4_11	781_5_38	33_5_1	56_01_1	36_4_217	826_4_537	374_4_1
1301_01_61	335_4_1	572_4_220	1149_4_107	68_4_1	173_4_63	87_4_255	254_4_33	40_4_1	326_01_523	187_4_1	7_4_607	523_4_375	8_4_1	282_01_1	1296_4_637	201_4_1	142_4_1	242_4_1	77_4_1	385_4_106	70_4_1	264_01_45	166_5_1	104_4_147	1024_4_55	967_4_5	781_5_23	33_5_1	56_01_1	36_4_220	826_4_541	374_4_1
1301_01_97	335_4_1	572_4_213	1149_4_118	68_4_1	173_4_56	87_4_258	254_4_40	40_4_1	326_01_567	187_4_1	7_4_602	523_4_367	8_4_1	282_01_1	1296_4_632	201_4_1	142_4_1	242_4_1	77_4_1	385_4_99	70_4_1	264_01_55	166_5_1	104_4_158	1024_4_58	967_4_3	781_5_24	33_5_1	56_01_1	36_4_209	826_4_487	374_4_1
1301_01_130	335_4_1	572_4_197	1149_4_115	68_4_1	173_4_45	87_4_252	254_4_21	40_4_1	326_01_643	187_4_1	7_4_556	523_4_383	8_4_1	282_01_1	1296_4_635	201_4_1	142_4_1	242_4_1	77_4_1	385_4_99	70_4_1	264_01_66	166_5_1	104_4_164	1024_4_56	781_5_9	33_5_1	56_01_1	36_4_221	826_4_462	374_4_1
1301_01_139	335_4_1	572_4_173	1149_4_119	68_4_1	173_4_59	87_4_256	254_4_30	40_4_1	326_01_674	187_4_1	7_4_498	523_4_383	8_4_1	282_01_1	1296_4_616	201_4_1	142_4_1	242_4_1	77_4_1	385_4_108	70_4_1	264_01_85	166_5_1	104_4_161	1024_4_62	781_5_7	33_5_1	56_01_1	36_4_209	826_4_469	374_4_1
1301_01_130	335_4_1	572_4_159	1149_4_138	68_4_1	173_4_56	87_4_251	254_4_27	40_4_1	326_01_699	187_4_1	7_4_466	523_4_388	8_4_1	282_01_1	1296_4_616	201_4_1	142_4_1	242_4_1	77_4_1	385_4_88	70_4_1	264_01_107	166_5_1	104_4_161	1024_4_62	781_5_9	33_5_1	56_01_1	36_4_204	826_4_488	374_4_1
1301_01_100	335_4_1	572_4_173	1149_4_145	68_4_1	173_4_47	87_4_228	254_4_32	40_4_1	326_01_733	187_4_1	7_4_431	523_4_413	8_4_1	282_01_1	1296_4_628	201_4_1	142_4_1	242_4_1	77_4_1	385_4_90	70_4_1	264_01_119	166_5_1	104_4_165	1024_4_64	781_5_10	33_5_1	56_01_1	36_4_190	826_4_465	374_4_1
1301_01_90	335_4_1	572_4_165	1149_4_157	68_4_1	173_4_34	87_4_236	254_4_18	40_4_1	326_01_775	187_4_1	7_4_393	523_4_427	8_4_1	282_01_1	1296_4_666	201_4_1	142_4_1	242_4_1	77_4_1	385_4_69	70_4_1	264_01_97	166_5_1	104_4_166	1024_4_52	781_5_10	33_5_1	56_01_1	36_4_186	826_4_489	374_4_1
1301_01_87	335_4_1	572_4_205	1149_4_139	68_4_1	173_4_31	87_4_224	254_4_28	40_4_1	326_01_800	187_4_1	7_4_363	523_4_412	8_4_1	282_01_1	1296_4_657	201_4_1	142_4_1	242_4_1	77_4_1	385_4_63	70_4_1	264_01_82	166_5_1	104_4_162	1024_4_58	781_5_9	33_5_1	56_01_1	36_4_161	826_4_517	374_4_1
1301_01_65	335_4_1	572_4_188	1149_4_158	68_4_1	173_4_31	87_4_218	254_4_20	40_4_1	326_01_786	187_4_1	7_4_369	523_4_412	8_4_1	282_01_1	1296_4_678	201_4_1	142_4_1	242_4_1	77_4_1	385_4_38	70_4_1	264_01_66	166_5_1	104_4_168	1024_4_49	781_5_7	33_5_1	56_01_1	36_4_169	826_4_559	374_4_1
1301_01_54	335_4_1	572_4_195	1149_4_126	68_4_1	173_4_29	87_4_210	254_4_27	40_4_1	326_01_741	187_4_1	7_4_391	523_4_421	8_4_1	282_01_1	1296_4_675	201_4_1	142_4_1	242_4_1	77_4_1	385_4_60	70_4_1	264_01_83	166_5_1	104_4_143	1024_4_68	781_5_10	33_5_1	56_01_1	36_4_158	826_4_566	374_4_1
1301_01_63	335_4_1	572_4_151	1149_4_159	68_4_1	173_4_28	87_4_207	254_4_19	40_4_1	326_01_610	187_4_1	7_4_426	523_4_373	8_4_1	282_01_1	1296_4_677	201_4_1	142_4_1	242_4_1	77_4_1	385_4_38	70_4_1	264_01_130	166_5_1	104_4_154	1024_4_71	781_5_8	33_5_1	56_01_1	36_4_187	826_4_560	374_4_1
1301_01_86	335_4_1	572_4_154	1149_4_146	68_4_1	173_4_27	87_4_192	254_4_23	40_4_1	326_01_533	187_4_1	7_4_466	523_4_407	8_4_1	282_01_1	1296_4_679	201_4_1	142_4_1	242_4_1	77_4_1	385_4_47	70_4_1	264_01_147	166_5_1	104_4_131	1024_4_70	781_5_12	33_5_1	56_01_1	36_4_166	826_4_516	374_4_1
1301_01_127	335_4_1	572_4_141	1149_4_144	68_4_1	173_4_14	87_4_197	254_4_18	40_4_1	326_01_486	187_4_1	7_4_493	523_4_395	8_4_1	282_01_1	1296_4_662	201_4_1	142_4_1	242_4_1	77_4_1	385_4_23	70_4_1	264_01_166	166_5_1	104_4_147	1024_4_70	781_5_17	33_5_1	56_01_1	36_4_192	826_4_501	374_4_1
1301_01_147	335_4_1	572_4_145	1149_4_130	68_4_1	173_4_12	87_4_182	254_4_30	40_4_1	326_01_503	187_4_1	7_4_529	523_4_390	8_4_1	282_01_1	1296_4_696	201_4_1	142_4_1	242_4_1	77_4_1	385_4_36	70_4_1	264_01_171	166_5_1	104_4_134	1024_4_66	781_5_13	33_5_1	56_01_1	36_4_157	826_4_475	374_4_1
1301_01_148	335_4_1	572_4_144	1149_4_136	68_4_1	173_4_8	87_4_197	254_4_21	40_4_1	326_01_509	187_4_1	7_4_572	523_4_384	8_4_1	282_01_1	1296_4_707	201_4_1	142_4_1	242_4_1	77_4_1	385_4_33	70_4_1	264_01_167	166_5_1	104_4_136	1024_4_52	781_5_13	33_5_1	56_01_1	36_4_182	826_4_475	374_4_1
1301_01_124	335_4_1	572_4_152	1149_4_152	68_4_1	173_4_10	87_4_201	254_4_29	40_4_1	326_01_505	187_4_1	7_4_624	523_4_358	8_4_1	282_01_1	1296_4_715	201_4_1	142_4_1	242_4_1	77_4_1	385_4_44	70_4_1	264_01_160	166_5_1	104_4_133	1024_4_54	781_5_12	33_5_1	56_01_1	36_4_163	826_4_470	374_4_1
1301_01_83	335_4_1	572_4_145	1149_4_140	68_4_1	173_4_5	87_4_209	254_4_22	40_4_1	326_01_462	187_4_1	7_4_687	523_4_329	8_4_1	282_01_1	1296_4_742	201_4_1	142_4_1	242_4_1	77_4_1	385_4_55	70_4_1	264_01_149	166_5_1	104_4_135	1024_4_55	781_5_17	33_5_1	56_01_1	36_4_178	826_4_475	374_4_1
1301_01_49	335_4_1	572_4_168	1149_4_128	68_4_1	173_4_6	87_4_222	254_4_37	40_4_1	326_01_415	187_4_1	7_4_720	523_4_291	8_4_1	282_01_1	1296_4_750	201_4_1	142_4_1	242_4_1	77_4_1	385_4_63	70_4_1	264_01_145	166_5_1	104_4_119	1024_4_50	781_5_13	33_5_1	56_01_1	36_4_161	826_4_498	374_4_1
1301_01_60	335_4_1	572_4_192	1149_4_112	68_4_1	173_4_7	87_4_222	254_4_22	40_4_1	326_01_314	187_4_1	7_4_742	523_4_305	8_4_1	282_01_1	1296_4_785	201_4_1	142_4_1	242_4_1	77_4_1	385_4_69	70_4_1	264_01_135	166_5_1	104_4_105	1024_4_42	781_5_19	33_5_1	56_01_1	36_4_175	826_4_489	374_4_1
1301_01_62	335_4_1	572_4_219	1149_4_122	68_4_1	173_4_12	87_4_221	254_4_34	40_4_1	326_01_299	187_4_1	7_4_749	523_4_326	8_4_1	282_01_1	1296_4_753	201_4_1	142_4_1	242_4_1	77_4_1	385_4_76	70_4_1	264_01_149	166_5_1	104_4_104	1024_4_39	781_5_17	33_5_1	56_01_1	36_4_165	826_4_466	374_4_1
1301_01_67	335_4_1	572_4_199	1149_4_148	68_4_1	173_4_13	87_4_242	254_4_31	40_4_1	326_01_250	187_4_1	7_4_748	523_4_324	8_4_1	282_01_1	1296_4_764	201_4_1	142_4_1	242_4_1	77_4_1	385_4_70	70_4_1	264_01_187	166_5_1	104_4_107	1024_4_32	781_5_23	33_5_1	56_01_1	36_4_151	826_4_501	374_4_1
1301_01_44	335_4_1	572_4_196	1149_4_169	68_4_1	173_4_16	87_4_259	254_4_37	40_4_1	326_01_173	187_4_1	7_4_793	523_4_317	8_4_1	282_01_1	1296_4_712	201_4_1	142_4_1	242_4_1	77_4_1	385_4_68	70_4_1	264_01_225	166_5_1	104_4_114	1024_4_24	781_5_15	33_5_1	56_01_1	36_4_164	826_4_565	374_4_1
1301_01_42	335_4_1	572_4_193	1149_4_177	68_4_1	173_4_18	87_4_271	254_4_26	40_4_1	326_01_119	187_4_1	7_4_804	523_4_345	8_4_1	282_01_1	1296_4_782	201_4_1	142_4_1	242_4_1	77_4_1	385_4_78	70_4_1	264_01_216	166_5_1	104_4_87	1024_4_15	781_5_13	33_5_1	56_01_1	36_4_139	826_4_598	374_4_1
1301_01_33	335_4_1	572_4_189	1149_4_185	68_4_1	173_4_14	87_4_286	254_4_39	40_4_1	326_01_97	187_4_1	7_4_793	523_4_342	8_4_1	282_01_1	1296_4_774	201_4_1	142_4_1	242_4_1	77_4_1	385_4_61	70_4_1	264_01_235	166_5_1	104_4_89	1024_4_14	781_5_15	33_5_1	56_01_1	36_4_159	826_4_628	374_4_1
1301_01_19	335_4_1	572_4_202	1149_4_185	68_4_1	173_4_16	87_4_281	254_4_37	40_4_1	326_01_134	187_4_1	7_4_815	523_4_348	8_4_1	282_01_1	1296_4_796	201_4_1	142_4_1	242_4_1	77_4_1	385_4_57	70_4_1	264_01_230	166_5_1	104_4_75	1024_4_8	781_5_12	33_5_1	56_01_1	36_4_135	826_4_633	374_4_1
1301_01_10	335_4_1	572_4_230	1149_4_170	68_4_1	173_4_19	87_4_265	254_4_37	40_4_1	326_01_191	187_4_1	7_4_778	523_4_338	8_4_1	282_01_1	1296_4_835	201_4_1	142_4_1	242_4_1	77_4_1	385_4_48	70_4_1	264_01_213	166_5_1	104_4_87	1024_4_5	781_5_8	33_5_1	56_01_1	36_4_131	826_4_604	374_4_1
1301_01_9	335_4_1	572_4_210	1149_4_191	68_4_1	173_4_25	87_4_273	254_4_54	40_4_1	326_01_206	187_4_1	7_4_770	523_4_358	8_4_1	282_01_1	1296_4_798	201_4_1	142_4_1	242_4_1	77_4_1	385_4_47	70_4_1	264_01_214	104_4_84	1024_4_6	56_01_1	36_4_112	826_4_631	374_4_1
1301_01_4	335_4_1	572_4_194	1149_4_191	68_4_1	173_4_17	87_4_279	254_4_37	40_4_1	326_01_199	187_4_1	7_4_789	523_4_367	8_4_1	282_01_1	1296_4_826	201_4_1	142_4_1	242_4_1	77_4_1	385_4_50	70_4_1	264_01_207	104_4_78	1024_4_8	56_01_1	36_4_116	826_4_639	374_4_1
1301_01_3	335_4_1	572_4_166	1149_4_200	68_4_1	173_4_21	87_4_263	254_4_38	40_4_1	326_01_209	187_4_1	7_4_783	523_4_392	8_4_1	282_01_1	1296_4_843	201_4_1	142_4_1	242_4_1	77_4_1	385_4_48	70_4_1	264_01_241	104_4_90	1024_4_8	56_01_1	36_4_109	826_4_604	374_4_1
1301_01_5	335_4_1	572_4_157	1149_4_189	68_4_1	173_4_27	87_4_292	254_4_33	40_4_1	326_01_291	187_4_1	7_4_784	523_4_381	8_4_1	282_01_1	1296_4_828	201_4_1	142_4_1	242_4_1	77_4_1	385_4_58	70_4_1	264_01_221	104_4_59	1024_4_12	56_01_1	36_4_108	826_4_567	374_4_1
1301_01_11	335_4_1	572_4_143	1149_4_177	68_4_1	173_4_22	87_4_282	254_4_28	40_4_1	326_01_348	187_4_1	7_4_754	523_4_374	8_4_1	282_01_1	1296_4_835	201_4_1	142_4_1	242_4_1	77_4_1	385_4_46	70_4_1	264_01_251	104_4_65	1024_4_13	56_01_1	36_4_131	826_4_535	374_4_1
1301_01_24	335_4_1	572_4_141	1149_4_165	68_4_1	173_4_30	87_4_294	254_4_31	40_4_1	326_01_361	187_4_1	7_4_714	523_4_353	8_4_1	282_01_1	1296_4_856	201_4_1	142_4_1	242_4_1	77_4_1	385_4_49	70_4_1	264_01_270	104_4_56	1024_4_4	56_01_1	36_4_131	826_4_523	374_4_1
1301_01_41	335_4_1	572_4_126	1149_4_163	68_4_1	173_4_29	87_4_264	254_4_27	40_4_1	326_01_340	187_4_1	7_4_711	523_4_338	8_4_1	282_01_1	1296_4_852	201_4_1	142_4_1	242_4_1	77_4_1	385_4_41	70_4_1	264_01_341	104_4_73	1024_4_7	56_01_1	36_4_145	826_4_498	374_4_1
1301_01_50	335_4_1	572_4_105	1149_4_180	68_4_1	173_4_35	87_4_252	254_4_32	40_4_1	326_01_291	187_4_1	7_4_683	523_4_323	8_4_1	282_01_1	1296_4_840	201_4_1	142_4_1	242_4_1	77_4_1	385_4_59	70_4_1	264_01_418	104_4_71	1024_4_3	56_01_1	36_4_164	826_4_500	374_4_1
1301_01_38	335_4_1	572_4_99	1149_4_159	68_4_1	173_4_44	87_4_238	254_4_31	40_4_1	326_01_236	187_4_1	7_4_741	523_4_296	8_4_1	282_01_1	1296_4_836	201_4_1	142_4_1	242_4_1	77_4_1	385_4_45	70_4_1	264_01_468	104_4_81	1024_4_7	56_01_1	36_4_161	826_4_510	374_4_1
1301_01_30	335_4_1	572_4_104	1149_4_168	68_4_1	173_4_48	87_4_264	254_4_38	40_4_1	326_01_253	187_4_1	7_4_718	523_4_299	8_4_1	282_01_1	1296_4_838	201_4_1	142_4_1	242_4_1	77_4_1	385_4_46	70_4_1	264_01_456	104_4_66	1024_4_3	56_01_1	36_4_142	826_4_514	374_4_1
1301_01_13	335_4_1	572_4_97	1149_4_151	68_4_1	173_4_37	87_4_256	254_4_35	40_4_1	326_01_254	187_4_1	7_4_738	523_4_285	8_4_1	282_01_1	1296_4_863	201_4_1	142_4_1	242_4_1	77_4_1	385_4_49	70_4_1	264_01_466	104_4_65	1024_4_4	56_01_1	36_4_146	826_4_506	374_4_1
1301_01_13	335_4_1	572_4_103	1149_4_172	68_4_1	173_4_52	87_4_255	254_4_35	40_4_1	326_01_297	187_4_1	7_4_717	523_4_299	8_4_1	282_01_1	1296_4_858	201_4_1	142_4_1	242_4_1	77_4_1	385_4_58	70_4_1	264_01_418	104_4_47	1024_4_4	56_01_1	36_4_145	826_4_496	374_4_1
1301_01_30	335_4_1	572_4_104	1149_4_136	68_4_1	173_4_45	87_4_227	254_4_27	40_4_1	326_01_307	187_4_1	7_4_745	523_4_310	8_4_1	282_01_1	1296_4_903	201_4_1	142_4_1	242_4_1	77_4_1	385_4_51	70_4_1	264_01_297	104_4_72	1024_4_7	56_01_1	36_4_154	826_4_512	374_4_1
1301_01_41	335_4_1	572_4_97	1149_4_163	68_4_1	173_4_48	87_4_225	254_4_27	40_4_1	326_01_267	187_4_1	7_4_748	523_4_364	8_4_1	282_01_1	1296_4_887	201_4_1	142_4_1	242_4_1	77_4_1	385_4_72	70_4_1	264_01_185	104_4_71	1024_4_5	56_01_1	36_4_157	826_4_530	374_4_1
1301_01_36	335_4_1	572_4_123	1149_4_150	68_4_1	173_4_46	87_4_206	254_4_24	40_4_1	326_01_213	187_4_1	7_4_769	523_4_387	8_4_1	282_01_1	1296_4_925	201_4_1	142_4_1	242_4_1	77_4_1	385_4_73	70_4_1	264_01_146	104_4_84	1024_4_9	56_01_1	36_4_170	826_4_555	374_4_1
1301_01_28	335_4_1	572_4_123	1149_4_153	68_4_1	173_4_46	87_4_195	254_4_35	40_4_1	326_01_166	187_4_1	7_4_788	523_4_407	8_4_1	282_01_1	1296_4_913	201_4_1	142_4_1	242_4_1	77_4_1	385_4_69	70_4_1	264_01_172	104_4_94	1024_4_5	56_01_1	36_4_170	826_4_551	374_4_1
1301_01_22	335_4_1	572_4_140	1149_4_152	68_4_1	173_4_48	87_4_217	254_4_31	40_4_1	326_01_151	187_4_1	7_4_786	523_4_419	8_4_1	282_01_1	1296_4_902	201_4_1	142_4_1	242_4_1	77_4_1	385_4_80	70_4_1	264_01_236	104_4_81	1024_4_7	56_01_1	36_4_152	826_4_530	374_4_1
1301_01_20	335_4_1	572_4_127	1149_4_141	68_4_1	173_4_54	87_4_200	254_4_40	40_4_1	326_01_189	187_4_1	7_4_768	523_4_430	8_4_1	282_01_1	1296_4_954	201_4_1	142_4_1	242_4_1	77_4_1	385_4_66	70_4_1	264_01_299	104_4_67	1024_4_8	56_01_1	36_4_140	826_4_511	374_4_1
1301_01_18	335_4_1	572_4_134	1149_4_156	68_4_1	173_4_49	87_4_226	254_4_44	40_4_1	326_01_211	187_4_1	7_4_766	523_4_436	8_4_1	282_01_1	1296_4_891	201_4_1	142_4_1	242_4_1	77_4_1	385_4_79	70_4_1	264_01_327	104_4_60	1024_4_3	56_01_1	36_4_157	826_4_484	374_4_1
1301_01_33	335_4_1	572_4_136	1149_4_156	68_4_1	173_4_43	87_4_234	254_4_43	40_4_1	326_01_234	187_4_1	7_4_733	523_4_464	8_4_1	282_01_1	1296_4_906	201_4_1	142_4_1	242_4_1	77_4_1	385_4_66	70_4_1	264_01_309	104_4_77	1024_4_3	56_01_1	36_4_138	826_4_455	374_4_1
1301_01_39	335_4_1	572_4_141	1149_4_177	68_4_1	173_4_41	87_4_241	254_4_48	40_4_1	326_01_235	187_4_1	7_4_716	523_4_449	8_4_1	282_01_1	1296_4_850	201_4_1	142_4_1	242_4_1	77_4_1	385_4_81	70_4_1	264_01_311	104_4_76	1024_4_5	56_01_1	36_4_140	826_4_438	374_4_1
1301_01_38	335_4_1	572_4_148	1149_4_192	68_4_1	173_4_43	87_4_240	254_4_50	40_4_1	326_01_226	187_4_1	7_4_717	523_4_446	8_4_1	282_01_1	1296_4_818	201_4_1	142_4_1	242_4_1	77_4_1	385_4_63	70_4_1	264_01_295	104_4_89	1024_4_1	56_01_1	36_4_137	826_4_450	374_4_1
1301_01_49	335_4_1	572_4_155	1149_4_190	68_4_1	173_4_47	87_4_237	254_4_59	40_4_1	326_01_221	187_4_1	7_4_705	523_4_449	8_4_1	282_01_1	1296_4_843	242_4_1	77_4_1	385_4_68	70_4_1	264_01_280	104_4_86	56_01_1	36_4_123	826_4_429	374_4_1
1301_01_82	335_4_1	572_4_148	1149_4_170	68_4_1	173_4_33	87_4_258	254_4_47	40_4_1	326_01_231	187_4_1	7_4_721	523_4_449	8_4_1	282_01_1	1296_4_892	242_4_1	77_4_1	385_4_58	70_4_1	264_01_282	104_4_92	56_01_1	36_4_118	826_4_397	374_4_1
1301_01_119	335_4_1	572_4_159	1149_4_140	68_4_1	173_4_36	87_4_267	254_4_54	40_4_1	326_01_243	187_4_1	7_4_698	523_4_469	8_4_1	282_01_1	1296_4_868	242_4_1	77_4_1	385_4_69	70_4_1	264_01_289	104_4_78	56_01_1	36_4_111	826_4_368	374_4_1
1301_01_124	335_4_1	572_4_147	1149_4_140	68_4_1	173_4_42	87_4_278	254_4_41	40_4_1	326_01_217	187_4_1	7_4_682	523_4_481	8_4_1	282_01_1	1296_4_889	242_4_1	77_4_1	385_4_59	70_4_1	264_01_280	104_4_83	56_01_1	36_4_115	826_4_376	374_4_1
1301_01_125	335_4_1	572_4_152	1149_4_129	68_4_1	173_4_50	87_4_259	254_4_43	40_4_1	326_01_240	187_4_1	7_4_681	523_4_498	8_4_1	282_01_1	1296_4_890	242_4_1	77_4_1	385_4_59	70_4_1	264_01_284	104_4_77	56_01_1	36_4_84	826_4_387	374_4_1
1301_01_97	335_4_1	572_4_144	1149_4_106	68_4_1	173_4_41	87_4_277	254_4_46	40_4_1	326_01_252	187_4_1	7_4_664	523_4_498	8_4_1	282_01_1	1296_4_880	242_4_1	77_4_1	385_4_68	70_4_1	264_01_294	104_4_80	56_01_1	36_4_102	826_4_429	374_4_1
1301_01_48	335_4_1	572_4_152	1149_4_105	68_4_1	173_4_38	87_4_265	254_4_55	40_4_1	326_01_300	187_4_1	7_4_650	523_4_541	8_4_1	282_01_1	1296_4_837	242_4_1	77_4_1	385_4_80	70_4_1	264_01_320	104_4_59	56_01_1	36_4_75	826_4_449	374_4_1
1301_01_30	335_4_1	572_4_147	1149_4_95	68_4_1	173_4_33	87_4_285	254_4_54	40_4_1	326_01_333	187_4_1	7_4_640	523_4_505	8_4_1	282_01_1	1296_4_790	242_4_1	77_4_1	385_4_87	70_4_1	264_01_332	104_4_73	56_01_1	36_4_92	826_4_490	374_4_1
1301_01_26	335_4_1	572_4_124	1149_4_82	68_4_1	173_4_35	87_4_268	254_4_72	40_4_1	326_01_377	187_4_1	7_4_660	523_4_513	8_4_1	282_01_1	1296_4_809	242_4_1	77_4_1	385_4_72	70_4_1	264_01_372	104_4_67	56_01_1	36_4_66	826_4_487	374_4_1
1301_01_30	335_4_1	572_4_123	1149_4_77	68_4_1	173_4_26	87_4_282	254_4_61	40_4_1	326_01_435	187_4_1	7_4_651	523_4_491	8_4_1	282_01_1	1296_4_752	242_4_1	77_4_1	385_4_74	70_4_1	264_01_403	104_4_68	56_01_1	36_4_67	826_4_504	374_4_1
1301_01_39	335_4_1	572_4_101	1149_4_82	68_4_1	173_4_37	87_4_277	254_4_63	40_4_1	326_01_462	187_4_1	7_4_616	523_4_482	8_4_1	282_01_1	1296_4_748	242_4_1	77_4_1	385_4_47	70_4_1	264_01_459	104_4_68	56_01_1	36_4_64	826_4_521	374_4_1
1301_01_38	335_4_1	572_4_100	1149_4_83	68_4_1	173_4_29	87_4_264	254_4_62	40_4_1	326_01_480	187_4_1	7_4_611	523_4_499	8_4_1	282_01_1	1296_4_738	242_4_1	77_4_1	385_4_53	70_4_1	264_01_473	104_4_58	56_01_1	36_4_64	826_4_514	374_4_1
1301_01_28	335_4_1	572_4_85	1149_4_63	68_4_1	173_4_41	87_4_242	254_4_61	40_4_1	326_01_494	187_4_1	7_4_547	523_4_533	8_4_1	282_01_1	1296_4_759	242_4_1	77_4_1	385_4_34	70_4_1	264_01_509	104_4_57	56_01_1	36_4_55	826_4_540	374_4_1
1301_01_19	335_4_1	572_4_85	1149_4_60	68_4_1	173_4_32	87_4_207	254_4_46	40_4_1	326_01_490	187_4_1	7_4_559	523_4_581	8_4_1	282_01_1	1296_4_738	242_4_1	77_4_1	385_4_25	70_4_1	264_01_554	104_4_50	56_01_1	36_4_53	826_4_527	374_4_1
1301_01_20	335_4_1	572_4_96	1149_4_64	68_4_1	173_4_38	87_4_191	254_4_52	40_4_1	326_01_481	187_4_1	7_4_551	523_4_552	8_4_1	282_01_1	1296_4_772	242_4_1	77_4_1	385_4_17	70_4_1	264_01_535	104_4_66	56_01_1	36_4_54	826_4_513	374_4_1
1301_01_25	335_4_1	572_4_87	1149_4_67	68_4_1	173_4_35	87_4_186	254_4_51	40_4_1	326_01_450	187_4_1	7_4_557	523_4_562	8_4_1	282_01_1	1296_4_783	242_4_1	77_4_1	385_4_19	70_4_1	264_01_516	104_4_54	56_01_1	36_4_58	826_4_491	374_4_1
1301_01_38	335_4_1	572_4_87	1149_4_59	68_4_1	173_4_40	87_4_188	254_4_44	40_4_1	326_01_404	187_4_1	7_4_529	523_4_578	8_4_1	282_01_1	1296_4_823	242_4_1	77_4_1	385_4_16	70_4_1	264_01_473	104_4_65	56_01_1	36_4_57	826_4_473	374_4_1
1301_01_63	335_4_1	572_4_89	1149_4_63	68_4_1	173_4_35	87_4_197	254_4_39	40_4_1	326_01_320	187_4_1	7_4_520	523_4_594	8_4_1	282_01_1	1296_4_873	242_4_1	77_4_1	385_4_21	70_4_1	264_01_471	104_4_64	56_01_1	36_4_62	826_4_398	374_4_1
1301_01_85	335_4_1	572_4_90	1149_4_79	68_4_1	173_4_50	87_4_222	254_4_33	40_4_1	326_01_211	187_4_1	7_4_531	523_4_593	8_4_1	282_01_1	1296_4_889	242_4_1	77_4_1	385_4_11	70_4_1	264_01_427	104_4_65	56_01_1	36_4_53	826_4_385	374_4_1
1301_01_113	335_4_1	572_4_94	1149_4_80	68_4_1	173_4_38	87_4_243	254_4_20	40_4_1	326_01_167	187_4_1	7_4_544	523_4_599	8_4_1	282_01_1	1296_4_921	242_4_1	77_4_1	385_4_13	70_4_1	264_01_474	104_4_58	56_01_1	36_4_51	826_4_350	374_4_1
1301_01_111	335_4_1	572_4_103	1149_4_92	68_4_1	173_4_44	87_4_245	254_4_17	40_4_1	326_01_161	187_4_1	7_4_553	523_4_625	8_4_1	282_01_1	1296_4_923	242_4_1	77_4_1	385_4_14	70_4_1	264_01_473	104_4_75	56_01_1	36_4_54	826_4_310	374_4_1
1301_01_96	335_4_1	572_4_105	1149_4_93	68_4_1	173_4_32	87_4_253	254_4_20	40_4_1	326_01_178	187_4_1	7_4_583	523_4_649	8_4_1	282_01_1	1296_4_959	242_4_1	77_4_1	385_4_10	70_4_1	264_01_393	104_4_67	56_01_1	36_4_64	826_4_298	374_4_1
1301_01_55	335_4_1	572_4_127	1149_4_112	68_4_1	173_4_38	87_4_269	254_4_24	40_4_1	326_01_206	187_4_1	7_4_606	523_4_604	8_4_1	282_01_1	1296_4_943	242_4_1	77_4_1	385_4_11	70_4_1	264_01_334	104_4_62	56_01_1	36_4_79	826_4_297	374_4_1
1301_01_41	335_4_1	572_4_124	1149_4_115	68_4_1	173_4_24	87_4_266	254_4_30	40_4_1	326_01_228	187_4_1	7_4_602	523_4_646	8_4_1	282_01_1	1296_4_941	242_4_1	77_4_1	385_4_9	70_4_1	264_01_343	104_4_53	56_01_1	36_4_70	826_4_307	374_4_1
1301_01_41	335_4_1	572_4_132	1149_4_107	68_4_1	173_4_30	87_4_277	254_4_29	40_4_1	326_01_265	187_4_1	7_4_638	523_4_622	8_4_1	282_01_1	1296_4_912	242_4_1	77_4_1	385_4_13	70_4_1	264_01_355	104_4_60	56_01_1	36_4_66	826_4_312	374_4_1
1301_01_26	335_4_1	572_4_123	1149_4_108	68_4_1	173_4_16	87_4_268	254_4_30	40_4_1	326_01_258	187_4_1	7_4_712	523_4_612	8_4_1	282_01_1	1296_4_912	242_4_1	77_4_1	385_4_11	70_4_1	264_01_339	104_4_67	56_01_1	36_4_62	826_4_344	374_4_1
1301_01_12	335_4_1	572_4_118	1149_4_135	68_4_1	173_4_22	87_4_282	254_4_43	40_4_1	326_01_262	187_4_1	7_4_699	523_4_615	8_4_1	282_01_1	1296_4_873	242_4_1	77_4_1	385_4_9	70_4_1	264_01_311	104_4_77	56_01_1	36_4_79	826_4_361	374_4_1
1301_01_7	335_4_1	572_4_120	1149_4_146	68_4_1	173_4_14	87_4_254	254_4_40	40_4_1	326_01_254	187_4_1	7_4_705	523_4_621	8_4_1	282_01_1	1296_4_881	242_4_1	77_4_1	385_4_7	70_4_1	264_01_305	104_4_70	56_01_1	36_4_80	826_4_385	374_4_1
1301_01_4	335_4_1	572_4_122	1149_4_137	68_4_1	173_4_17	87_4_262	254_4_37	40_4_1	326_01_285	187_4_1	7_4_725	523_4_578	8_4_1	282_01_1	1296_4_891	242_4_1	77_4_1	385_4_9	70_4_1	264_01_292	104_4_78	56_01_1	36_4_63	826_4_403	374_4_1
1301_01_5	335_4_1	572_4_121	1149_4_154	68_4_1	173_4_16	87_4_245	254_4_36	40_4_1	326_01_332	187_4_1	7_4_719	523_4_611	8_4_1	282_01_1	1296_4_847	242_4_1	77_4_1	385_4_11	70_4_1	264_01_314	104_4_65	56_01_1	36_4_71	826_4_410	374_4_1
1301_01_8	335_4_1	572_4_120	1149_4_137	68_4_1	173_4_20	87_4_268	254_4_39	40_4_1	326_01_387	187_4_1	7_4_691	523_4_602	8_4_1	282_01_1	1296_4_860	242_4_1	77_4_1	385_4_16	70_4_1	264_01_313	104_4_73	56_01_1	36_4_60	826_4_392	374_4_1
1301_01_21	335_4_1	572_4_128	1149_4_129	68_4_1	173_4_16	87_4_239	254_4_51	40_4_1	326_01_394	187_4_1	7_4_673	523_4_595	8_4_1	282_01_1	1296_4_861	242_4_1	77_4_1	385_4_13	70_4_1	264_01_281	104_4_71	56_01_1	36_4_68	826_4_419	374_4_1
1301_01_25	335_4_1	572_4_131	1149_4_113	68_4_1	173_4_18	87_4_266	254_4_51	40_4_1	326_01_338	187_4_1	7_4_657	523_4_568	8_4_1	282_01_1	1296_4_898	242_4_1	77_4_1	385_4_14	70_4_1	264_01_262	104_4_81	56_01_1	36_4_64	826_4_408	374_4_1
1301_01_32	335_4_1	572_4_133	1149_4_116	68_4_1	173_4_17	87_4_263	254_4_56	40_4_1	326_01_288	187_4_1	7_4_660	523_4_596	8_4_1	282_01_1	1296_4_895	242_4_1	77_4_1	385_4_17	70_4_1	264_01_228	104_4_80	56_01_1	36_4_64	826_4_403	374_4_1
1301_01_28	335_4_1	572_4_153	1149_4_120	68_4_1	173_4_20	87_4_285	254_4_46	40_4_1	326_01_223	187_4_1	7_4_711	523_4_550	8_4_1	282_01_1	1296_4_915	242_4_1	77_4_1	385_4_14	70_4_1	264_01_240	104_4_89	56_01_1	36_4_51	826_4_418	374_4_1
1301_01_29	335_4_1	572_4_161	1149_4_126	68_4_1	173_4_22	87_4_300	254_4_49	40_4_1	326_01_196	187_4_1	7_4_729	523_4_547	8_4_1	282_01_1	1296_4_940	242_4_1	77_4_1	385_4_14	70_4_1	264_01_265	104_4_74	56_01_1	36_4_55	826_4_403	374_4_1
1301_01_21	335_4_1	572_4_146	1149_4_144	68_4_1	173_4_30	87_4_318	254_4_42	40_4_1	326_01_187	187_4_1	7_4_732	523_4_551	8_4_1	282_01_1	1296_4_914	242_4_1	77_4_1	385_4_15	70_4_1	264_01_311	104_4_70	56_01_1	36_4_56	826_4_412	374_4_1
1301_01_25	335_4_1	572_4_137	1149_4_154	68_4_1	173_4_29	87_4_312	254_4_52	40_4_1	326_01_202	187_4_1	7_4_719	523_4_521	8_4_1	282_01_1	1296_4_924	242_4_1	77_4_1	385_4_21	70_4_1	264_01_317	104_4_59	56_01_1	36_4_71	826_4_406	374_4_1
1301_01_35	335_4_1	572_4_156	1149_4_160	68_4_1	173_4_26	87_4_295	254_4_57	40_4_1	326_01_182	187_4_1	7_4_705	523_4_503	8_4_1	282_01_1	1296_4_998	242_4_1	77_4_1	385_4_19	70_4_1	264_01_290	104_4_59	56_01_1	36_4_50	826_4_416	374_4_1
1301_01_42	335_4_1	572_4_164	1149_4_178	68_4_1	173_4_21	87_4_273	254_4_56	40_4_1	326_01_190	187_4_1	7_4_710	523_4_544	8_4_1	282_01_1	1296_4_967	242_4_1	77_4_1	385_4_18	70_4_1	264_01_320	104_4_49	56_01_1	36_4_45	826_4_396	374_4_1
1301_01_36	335_4_1	572_4_164	1149_4_195	68_4_1	173_4_29	87_4_286	254_4_62	40_4_1	326_01_183	187_4_1	7_4_691	523_4_533	8_4_1	282_01_1	1296_4_924	242_4_1	77_4_1	385_4_23	70_4_1	264_01_365	104_4_48	56_01_1	36_4_41	826_4_404	374_4_1
1301_01_27	335_4_1	572_4_171	1149_4_205	68_4_1	173_4_14	87_4_277	254_4_53	40_4_1	326_01_194	187_4_1	7_4_671	523_4_546	8_4_1	282_01_1	1296_4_882	242_4_1	77_4_1	385_4_29	70_4_1	264_01_420	104_4_54	56_01_1	36_4_24	826_4_431	374_4_1
1301_01_20	335_4_1	572_4_183	1149_4_221	68_4_1	173_4_10	87_4_294	254_4_50	40_4_1	326_01_196	187_4_1	7_4_632	523_4_535	8_4_1	282_01_1	1296_4_865	242_4_1	77_4_1	385_4_22	70_4_1	264_01_457	104_4_44	56_01_1	36_4_26	826_4_446	374_4_1
1301_01_13	335_4_1	572_4_181	1149_4_233	68_4_1	173_4_8	87_4_283	254_4_36	40_4_1	326_01_207	187_4_1	7_4_666	523_4_578	8_4_1	282_01_1	1296_4_809	242_4_1	77_4_1	385_4_27	70_4_1	264_01_439	104_4_50	56_01_1	36_4_20	826_4_459	374_4_1
1301_01_15	335_4_1	572_4_173	1149_4_232	68_4_1	173_4_9	87_4_314	254_4_42	40_4_1	326_01_227	187_4_1	7_4_651	523_4_568	8_4_1	282_01_1	1296_4_759	242_4_1	77_4_1	385_4_30	70_4_1	264_01_453	104_4_48	56_01_1	36_4_17	826_4_478	374_4_1
1301_01_21	335_4_1	572_4_162	1149_4_237	68_4_1	173_4_8	87_4_283	254_4_33	40_4_1	326_01_283	187_4_1	7_4_628	523_4_603	8_4_1	282_01_1	1296_4_743	242_4_1	77_4_1	385_4_30	70_4_1	264_01_421	104_4_54	56_01_1	36_4_14	826_4_487	374_4_1
1301_01_33	335_4_1	572_4_178	1149_4_263	68_4_1	173_4_6	87_4_284	254_4_40	40_4_1	326_01_300	187_4_1	7_4_619	523_4_535	8_4_1	282_01_1	1296_4_764	242_4_1	77_4_1	385_4_27	70_4_1	264_01_359	104_4_74	56_01_1	36_4_15	826_4_487	374_4_1
1301_01_33	335_4_1	572_4_180	1149_4_236	68_4_1	173_4_4	87_4_227	254_4_26	40_4_1	326_01_298	187_4_1	7_4_572	523_4_559	8_4_1	282_01_1	1296_4_808	242_4_1	77_4_1	385_4_36	70_4_1	264_01_358	104_4_92	56_01_1	36_4_13	826_4_500	374_4_1
1301_01_24	335_4_1	572_4_203	1149_4_232	68_4_1	173_4_4	87_4_209	254_4_33	40_4_1	326_01_298	187_4_1	7_4_551	523_4_531	8_4_1	282_01_1	1296_4_883	242_4_1	77_4_1	385_4_29	70_4_1	264_01_363	104_4_84	56_01_1	36_4_15	826_4_492	374_4_1
1301_01_17	335_4_1	572_4_185	1149_4_230	68_4_1	173_4_2	87_4_185	254_4_18	40_4_1	326_01_304	187_4_1	7_4_500	523_4_598	8_4_1	282_01_1	1296_4_924	242_4_1	77_4_1	385_4_31	70_4_1	264_01_392	104_4_81	56_01_1	36_4_14	826_4_493	374_4_1
1301_01_10	335_4_1	572_4_188	1149_4_223	68_4_1	173_4_1	87_4_183	254_4_20	40_4_1	326_01_277	187_4_1	7_4_489	523_4_596	8_4_1	282_01_1	1296_4_920	242_4_1	77_4_1	385_4_19	70_4_1	264_01_444	104_4_85	56_01_1	36_4_16	826_4_514	374_4_1
1301_01_10	335_4_1	572_4_189	1149_4_223	68_4_1	173_4_1	87_4_189	254_4_19	40_4_1	326_01_203	187_4_1	7_4_461	523_4_590	8_4_1	282_01_1	1296_4_989	242_4_1	77_4_1	385_4_24	70_4_1	264_01_466	104_4_87	56_01_1	36_4_13	826_4_511	374_4_1
1301_01_14	335_4_1	572_4_201	1149_4_222	68_4_1	173_4_1	87_4_197	254_4_15	40_4_1	326_01_132	187_4_1	7_4_486	523_4_628	8_4_1	282_01_1	1296_4_1016	242_4_1	77_4_1	385_4_17	70_4_1	264_01_442	104_4_78	56_01_1	36_4_13	826_4_510	374_4_1
1301_01_25	335_4_1	572_4_182	1149_4_219	87_4_205	254_4_12	264_01_447	40_4_1	326_01_104	187_4_1	7_4_475	523_4_556	8_4_1	282_01_1	1296_4_1057	77_4_1	385_4_22	70_4_1	242_4_1	104_4_57	56_01_1	36_4_13	826_4_563	374_4_1
1301_01_36	335_4_1	572_4_185	1149_4_223	87_4_176	254_4_15	264_01_384	40_4_1	326_01_116	187_4_1	7_4_477	523_4_577	8_4_1	282_01_1	1296_4_1081	77_4_1	385_4_18	70_4_1	242_4_1	104_4_51	56_01_1	36_4_14	826_4_567	374_4_1
1301_01_30	335_4_1	572_4_166	1149_4_242	87_4_198	254_4_21	264_01_350	40_4_1	326_01_115	187_4_1	7_4_493	523_4_538	8_4_1	282_01_1	1296_4_1105	77_4_1	385_4_15	70_4_1	242_4_1	104_4_66	56_01_1	36_4_18	826_4_559	374_4_1
1301_01_32	335_4_1	572_4_161	1149_4_265	87_4_186	254_4_27	264_01_287	40_4_1	326_01_97	187_4_1	7_4_526	523_4_596	8_4_1	282_01_1	1296_4_1114	77_4_1	385_4_16	70_4_1	242_4_1	104_4_46	56_01_1	36_4_19	826_4_545	374_4_1
1301_01_28	335_4_1	572_4_176	1149_4_281	87_4_218	254_4_29	264_01_267	40_4_1	326_01_78	187_4_1	7_4_571	523_4_514	8_4_1	282_01_1	1296_4_1144	77_4_1	385_4_11	70_4_1	242_4_1	104_4_48	56_01_1	36_4_23	826_4_534	374_4_1
1301_01_20	335_4_1	572_4_179	1149_4_328	87_4_196	254_4_25	264_01_279	40_4_1	326_01_55	187_4_1	7_4_576	523_4_490	8_4_1	282_01_1	1296_4_1166	77_4_1	385_4_14	70_4_1	242_4_1	104_4_36	56_01_1	36_4_15	826_4_556	374_4_1
1301_01_30	335_4_1	572_4_170	1149_4_346	87_4_205	254_4_24	264_01_285	40_4_1	326_01_37	187_4_1	7_4_578	523_4_506	8_4_1	282_01_1	1296_4_1165	77_4_1	385_4_13	70_4_1	242_4_1	104_4_46	56_01_1	36_4_17	826_4_568	374_4_1
1301_01_46	335_4_1	572_4_187	1149_4_363	87_4_184	254_4_31	264_01_353	40_4_1	326_01_34	187_4_1	7_4_597	523_4_452	8_4_1	282_01_1	1296_4_1139	77_4_1	385_4_12	70_4_1	242_4_1	104_4_57	56_01_1	36_4_22	826_4_541	374_4_1
1301_01_55	335_4_1	572_4_175	1149_4_383	87_4_171	254_4_28	264_01_378	40_4_1	326_01_40	187_4_1	7_4_615	523_4_440	8_4_1	282_01_1	1296_4_1096	77_4_1	385_4_12	70_4_1	242_4_1	104_4_69	56_01_1	36_4_12	826_4_579	374_4_1
1301_01_68	335_4_1	572_4_160	1149_4_368	87_4_156	254_4_24	264_01_426	40_4_1	326_01_62	187_4_1	7_4_614	523_4_396	8_4_1	282_01_1	1296_4_1127	77_4_1	385_4_17	70_4_1	242_4_1	104_4_60	56_01_1	36_4_16	826_4_555	374_4_1
1301_01_75	335_4_1	572_4_149	1149_4_373	87_4_155	254_4_23	264_01_423	40_4_1	326_01_76	187_4_1	7_4_629	523_4_396	8_4_1	282_01_1	1296_4_1103	77_4_1	385_4_12	70_4_1	242_4_1	104_4_54	56_01_1	36_4_14	826_4_539	374_4_1
1301_01_84	335_4_1	572_4_127	1149_4_356	87_4_160	254_4_32	264_01_440	40_4_1	326_01_124	187_4_1	7_4_602	523_4_365	8_4_1	282_01_1	1296_4_1089	77_4_1	385_4_6	70_4_1	242_4_1	104_4_64	56_01_1	36_4_20	826_4_505	374_4_1
1301_01_78	335_4_1	572_4_129	1149_4_344	87_4_167	254_4_33	264_01_489	40_4_1	326_01_154	187_4_1	7_4_573	523_4_367	8_4_1	282_01_1	1296_4_1021	77_4_1	385_4_7	70_4_1	242_4_1	104_4_56	56_01_1	36_4_13	826_4_518	374_4_1
1301_01_83	335_4_1	572_4_128	1149_4_313	87_4_177	254_4_29	264_01_521	40_4_1	326_01_174	187_4_1	7_4_559	523_4_356	8_4_1	282_01_1	1296_4_1033	77_4_1	385_4_1	70_4_1	242_4_1	104_4_61	56_01_1	36_4_9	826_4_501	374_4_1
1301_01_99	335_4_1	572_4_134	1149_4_308	87_4_191	254_4_29	264_01_529	40_4_1	326_01_202	187_4_1	7_4_495	523_4_392	8_4_1	282_01_1	1296_4_993	77_4_1	242_4_1	104_4_57	56_01_1	36_4_13	826_4_481	374_4_1
1301_01_77	335_4_1	572_4_164	1149_4_313	87_4_228	254_4_22	264_01_519	40_4_1	326_01_180	187_4_1	7_4_470	523_4_358	8_4_1	282_01_1	1296_4_1011	77_4_1	242_4_1	104_4_60	56_01_1	36_4_18	826_4_506	374_4_1
1301_01_72	335_4_1	572_4_161	1149_4_322	87_4_234	254_4_18	264_01_554	40_4_1	326_01_149	187_4_1	7_4_440	523_4_382	8_4_1	282_01_1	1296_4_980	77_4_1	242_4_1	104_4_57	56_01_1	36_4_17	826_4_532	374_4_1
1301_01_53	335_4_1	572_4_167	1149_4_310	87_4_243	254_4_21	264_01_579	40_4_1	326_01_118	187_4_1	7_4_452	523_4_366	8_4_1	282_01_1	1296_4_964	77_4_1	242_4_1	104_4_62	56_01_1	36_4_19	826_4_560	374_4_1
1301_01_35	335_4_1	572_4_179	1149_4_318	87_4_216	254_4_9	264_01_642	40_4_1	326_01_82	187_4_1	7_4_447	523_4_366	8_4_1	282_01_1	1296_4_960	77_4_1	242_4_1	104_4_46	56_01_1	36_4_19	826_4_573	374_4_1
1301_01_23	335_4_1	572_4_172	1149_4_332	87_4_209	254_4_13	264_01_668	40_4_1	326_01_57	187_4_1	7_4_468	523_4_371	8_4_1	282_01_1	1296_4_904	77_4_1	242_4_1	104_4_61	56_01_1	36_4_21	826_4_616	374_4_1
1301_01_25	335_4_1	572_4_174	1149_4_349	87_4_200	254_4_15	264_01_626	40_4_1	326_01_43	187_4_1	7_4_483	523_4_368	8_4_1	282_01_1	1296_4_910	77_4_1	242_4_1	104_4_48	56_01_1	36_4_19	826_4_663	374_4_1
1301_01_25	335_4_1	572_4_171	1149_4_355	87_4_198	254_4_19	264_01_588	40_4_1	326_01_29	187_4_1	7_4_490	523_4_379	8_4_1	282_01_1	1296_4_922	77_4_1	242_4_1	104_4_53	56_01_1	36_4_21	826_4_697	374_4_1
1301_01_28	335_4_1	572_4_168	1149_4_399	87_4_188	254_4_22	264_01_512	40_4_1	326_01_30	187_4_1	7_4_516	523_4_387	8_4_1	282_01_1	1296_4_933	77_4_1	242_4_1	104_4_36	56_01_1	36_4_20	826_4_682	374_4_1
1301_01_31	335_4_1	572_4_178	1149_4_377	87_4_188	254_4_19	264_01_467	40_4_1	326_01_42	187_4_1	7_4_506	523_4_376	8_4_1	282_01_1	1296_4_981	77_4_1	242_4_1	104_4_45	56_01_1	36_4_20	826_4_680	374_4_1
1301_01_13	335_4_1	572_4_176	1149_4_378	87_4_195	254_4_26	264_01_434	40_4_1	326_01_66	187_4_1	7_4_541	523_4_379	8_4_1	282_01_1	1296_4_941	77_4_1	242_4_1	104_4_45	56_01_1	36_4_18	826_4_685	374_4_1
1301_01_11	335_4_1	572_4_185	1149_4_384	87_4_200	254_4_25	264_01_442	40_4_1	326_01_90	187_4_1	7_4_527	523_4_352	8_4_1	282_01_1	1296_4_935	77_4_1	242_4_1	104_4_59	56_01_1	36_4_12	826_4_693	374_4_1
1301_01_20	335_4_1	572_4_179	1149_4_400	87_4_198	254_4_20	264_01_473	40_4_1	326_01_128	187_4_1	7_4_569	523_4_315	8_4_1	282_01_1	1296_4_926	77_4_1	242_4_1	104_4_64	56_01_1	36_4_8	826_4_659	374_4_1
1301_01_18	335_4_1	572_4_205	1149_4_396	87_4_202	254_4_21	264_01_523	40_4_1	326_01_167	187_4_1	7_4_531	523_4_283	8_4_1	282_01_1	1296_4_907	77_4_1	242_4_1	104_4_87	56_01_1	36_4_5	826_4_644	374_4_1
1301_01_11	335_4_1	572_4_199	1149_4_421	87_4_209	254_4_24	264_01_527	40_4_1	326_01_179	187_4_1	7_4_513	523_4_285	8_4_1	282_01_1	1296_4_909	77_4_1	242_4_1	104_4_85	56_01_1	36_4_2	826_4_651	374_4_1
1301_01_6	335_4_1	572_4_199	1149_4_446	87_4_211	254_4_18	264_01_564	40_4_1	326_01_223	187_4_1	7_4_500	523_4_258	8_4_1	282_01_1	1296_4_898	77_4_1	242_4_1	104_4_110	56_01_1	36_4_2	826_4_593	374_4_1
282_01_1	242_4_1	1149_4_446	56_01_1	1301_01_5	335_4_1	572_4_197	523_4_253	40_4_1	374_4_1	77_4_1	326_01_241	254_4_29	7_4_560	264_01_556	8_4_1	826_4_548	1296_4_859	87_4_225	104_4_103	187_4_1
282_01_1	242_4_1	1149_4_425	56_01_1	1301_01_4	335_4_1	572_4_192	523_4_231	40_4_1	374_4_1	77_4_1	326_01_281	254_4_33	7_4_569	264_01_543	8_4_1	826_4_513	1296_4_889	87_4_224	104_4_113	187_4_1
282_01_1	242_4_1	1149_4_448	56_01_1	1301_01_2	335_4_1	572_4_189	523_4_222	40_4_1	374_4_1	77_4_1	326_01_327	254_4_47	7_4_564	264_01_467	8_4_1	826_4_550	1296_4_857	87_4_221	104_4_96	187_4_1
242_4_1	1149_4_463	56_01_1	335_4_1	572_4_179	523_4_208	40_4_1	374_4_1	77_4_1	326_01_383	254_4_42	7_4_592	264_01_378	8_4_1	826_4_502	1296_4_893	87_4_217	104_4_90	187_4_1
242_4_1	1149_4_471	56_01_1	335_4_1	572_4_162	523_4_205	40_4_1	374_4_1	77_4_1	326_01_395	254_4_64	7_4_588	264_01_326	8_4_1	826_4_517	1296_4_917	87_4_216	104_4_88	187_4_1
242_4_1	1149_4_486	56_01_1	335_4_1	572_4_137	523_4_197	40_4_1	374_4_1	77_4_1	326_01_388	254_4_53	7_4_624	264_01_348	8_4_1	826_4_533	1296_4_895	87_4_239	104_4_64	187_4_1
242_4_1	1149_4_485	56_01_1	335_4_1	572_4_130	523_4_193	40_4_1	374_4_1	77_4_1	326_01_353	254_4_50	7_4_596	264_01_383	8_4_1	826_4_572	1296_4_921	87_4_239	104_4_55	187_4_1
242_4_1	1149_4_478	56_01_1	335_4_1	572_4_118	523_4_193	40_4_1	374_4_1	77_4_1	326_01_288	254_4_41	7_4_619	264_01_411	8_4_1	826_4_572	1296_4_936	87_4_238	104_4_53	187_4_1
242_4_1	1149_4_496	56_01_1	335_4_1	572_4_134	523_4_201	40_4_1	374_4_1	77_4_1	326_01_229	254_4_45	7_4_600	264_01_422	8_4_1	826_4_538	1296_4_948	87_4_217	104_4_55	187_4_1
242_4_1	1149_4_499	56_01_1	335_4_1	572_4_129	523_4_198	40_4_1	374_4_1	77_4_1	326_01_154	254_4_27	7_4_629	264_01_419	8_4_1	826_4_568	1296_4_950	87_4_221	104_4_56	187_4_1
242_4_1	1149_4_537	56_01_1	335_4_1	572_4_140	523_4_210	40_4_1	374_4_1	77_4_1	326_01_140	254_4_19	7_4_610	264_01_457	8_4_1	826_4_526	1296_4_955	87_4_192	104_4_54	187_4_1
242_4_1	1149_4_510	56_01_1	335_4_1	572_4_159	523_4_211	40_4_1	374_4_1	77_4_1	326_01_103	254_4_15	7_4_571	264_01_520	8_4_1	826_4_574	1296_4_949	87_4_209	104_4_47	187_4_1
242_4_1	1149_4_523	56_01_1	335_4_1	572_4_180	523_4_235	40_4_1	374_4_1	77_4_1	326_01_100	254_4_22	7_4_548	264_01_551	8_4_1	826_4_525	1296_4_972	87_4_194	104_4_42	187_4_1
242_4_1	1149_4_507	56_01_1	335_4_1	572_4_190	523_4_236	40_4_1	374_4_1	77_4_1	326_01_114	254_4_17	7_4_574	264_01_533	8_4_1	826_4_565	1296_4_945	87_4_211	104_4_43	187_4_1
242_4_1	1149_4_489	56_01_1	335_4_1	572_4_234	523_4_242	40_4_1	374_4_1	77_4_1	326_01_139	254_4_19	7_4_591	264_01_533	8_4_1	826_4_523	1296_4_948	87_4_206	104_4_48	187_4_1
242_4_1	1149_4_489	56_01_1	335_4_1	572_4_217	523_4_262	40_4_1	374_4_1	77_4_1	326_01_114	254_4_13	7_4_593	264_01_544	8_4_1	826_4_569	1296_4_911	87_4_221	104_4_47	187_4_1
242_4_1	1149_4_468	56_01_1	335_4_1	572_4_226	523_4_260	40_4_1	374_4_1	77_4_1	326_01_111	254_4_19	7_4_640	264_01_488	8_4_1	826_4_569	1296_4_941	87_4_211	104_4_57	187_4_1
242_4_1	1149_4_458	56_01_1	335_4_1	572_4_245	523_4_261	40_4_1	374_4_1	77_4_1	326_01_85	254_4_19	7_4_648	264_01_429	8_4_1	826_4_579	1296_4_954	87_4_221	104_4_52	187_4_1
242_4_1	1149_4_462	56_01_1	335_4_1	572_4_256	523_4_251	40_4_1	374_4_1	77_4_1	326_01_84	254_4_24	7_4_676	264_01_352	8_4_1	826_4_619	1296_4_905	87_4_233	104_4_54	187_4_1
242_4_1	1149_4_430	56_01_1	335_4_1	572_4_214	523_4_300	40_4_1	374_4_1	77_4_1	326_01_93	254_4_38	7_4_655	264_01_312	8_4_1	826_4_614	1296_4_957	87_4_238	104_4_53	187_4_1
242_4_1	1149_4_444	56_01_1	335_4_1	572_4_214	523_4_306	40_4_1	374_4_1	77_4_1	326_01_101	254_4_30	7_4_633	264_01_315	8_4_1	826_4_679	1296_4_944	87_4_238	104_4_58	187_4_1
242_4_1	1149_4_431	56_01_1	335_4_1	572_4_210	523_4_312	40_4_1	374_4_1	77_4_1	326_01_127	254_4_32	7_4_678	264_01_314	8_4_1	826_4_699	1296_4_936	87_4_243	104_4_40	187_4_1
242_4_1	1149_4_434	56_01_1	335_4_1	572_4_218	523_4_339	40_4_1	374_4_1	77_4_1	326_01_120	254_4_22	7_4_654	264_01_309	8_4_1	826_4_723	1296_4_909	87_4_238	104_4_47	187_4_1
242_4_1	1149_4_453	56_01_1	335_4_1	572_4_203	523_4_318	40_4_1	374_4_1	77_4_1	326_01_127	254_4_28	7_4_645	264_01_297	8_4_1	826_4_748	1296_4_961	87_4_218	104_4_36	187_4_1
242_4_1	1149_4_457	56_01_1	335_4_1	572_4_189	523_4_354	40_4_1	374_4_1	77_4_1	326_01_137	254_4_25	7_4_637	264_01_283	8_4_1	826_4_710	1296_4_975	87_4_233	104_4_25	187_4_1
242_4_1	1149_4_460	56_01_1	335_4_1	572_4_206	523_4_307	40_4_1	374_4_1	77_4_1	326_01_131	254_4_24	7_4_659	264_01_265	8_4_1	826_4_745	1296_4_986	87_4_219	104_4_19	187_4_1
242_4_1	1149_4_447	56_01_1	335_4_1	572_4_199	523_4_303	40_4_1	374_4_1	77_4_1	326_01_145	254_4_20	7_4_724	264_01_257	8_4_1	826_4_715	1296_4_970	87_4_221	104_4_18	187_4_1
242_4_1	1149_4_444	56_01_1	335_4_1	572_4_204	523_4_306	40_4_1	374_4_1	77_4_1	326_01_129	254_4_17	7_4_711	264_01_230	8_4_1	826_4_761	1296_4_943	87_4_221	104_4_15	187_4_1
242_4_1	1149_4_422	56_01_1	335_4_1	572_4_217	523_4_292	40_4_1	374_4_1	77_4_1	326_01_117	254_4_28	7_4_720	264_01_264	8_4_1	826_4_790	1296_4_903	87_4_227	104_4_20	187_4_1
242_4_1	1149_4_395	56_01_1	335_4_1	572_4_207	523_4_345	40_4_1	374_4_1	77_4_1	326_01_106	254_4_23	7_4_719	264_01_291	8_4_1	826_4_750	1296_4_919	87_4_229	104_4_15	187_4_1
242_4_1	1149_4_403	56_01_1	335_4_1	572_4_220	523_4_332	40_4_1	374_4_1	77_4_1	326_01_107	254_4_23	7_4_668	264_01_329	8_4_1	826_4_820	1296_4_877	87_4_225	104_4_13	187_4_1
242_4_1	1149_4_396	56_01_1	335_4_1	572_4_190	523_4_343	40_4_1	374_4_1	77_4_1	326_01_100	254_4_19	7_4_661	264_01_380	8_4_1	826_4_827	1296_4_901	87_4_212	104_4_7	187_4_1
242_4_1	1149_4_403	56_01_1	335_4_1	572_4_186	523_4_342	40_4_1	374_4_1	77_4_1	326_01_106	254_4_20	7_4_606	264_01_431	8_4_1	826_4_866	1296_4_923	87_4_166	104_4_7	187_4_1
242_4_1	1149_4_381	56_01_1	335_4_1	572_4_171	523_4_287	40_4_1	374_4_1	77_4_1	326_01_99	254_4_26	7_4_587	264_01_465	8_4_1	826_4_913	1296_4_963	87_4_146	104_4_5	187_4_1
242_4_1	1149_4_384	56_01_1	335_4_1	572_4_166	523_4_302	40_4_1	374_4_1	77_4_1	326_01_101	254_4_16	7_4_573	264_01_494	8_4_1	826_4_870	1296_4_990	87_4_126	104_4_2	187_4_1
242_4_1	1149_4_362	56_01_1	335_4_1	572_4_175	523_4_262	40_4_1	374_4_1	77_4_1	326_01_88	254_4_15	7_4_623	264_01_485	8_4_1	826_4_926	1296_4_926	87_4_113	104_4_1	187_4_1
242_4_1	1149_4_371	56_01_1	335_4_1	572_4_158	264_01_549	40_4_1	374_4_1	77_4_1	326_01_81	187_4_1	7_4_583	523_4_277	8_4_1	826_4_917	1296_4_944	87_4_94	254_4_16
242_4_1	1149_4_374	56_01_1	335_4_1	572_4_151	264_01_616	40_4_1	374_4_1	77_4_1	326_01_80	187_4_1	7_4_582	523_4_249	8_4_1	826_4_977	1296_4_882	87_4_82	254_4_17
242_4_1	1149_4_389	56_01_1	335_4_1	572_4_150	264_01_629	40_4_1	374_4_1	77_4_1	326_01_82	187_4_1	7_4_592	523_4_255	8_4_1	826_4_914	1296_4_909	87_4_78	254_4_16
242_4_1	1149_4_380	56_01_1	335_4_1	572_4_155	264_01_662	40_4_1	374_4_1	77_4_1	326_01_84	187_4_1	7_4_537	523_4_265	8_4_1	826_4_939	1296_4_889	87_4_80	254_4_15
242_4_1	1149_4_373	56_01_1	335_4_1	572_4_177	264_01_583	40_4_1	374_4_1	77_4_1	326_01_96	187_4_1	7_4_581	523_4_254	8_4_1	826_4_907	1296_4_903	87_4_102	254_4_10
242_4_1	1149_4_374	56_01_1	335_4_1	572_4_204	264_01_504	40_4_1	374_4_1	77_4_1	326_01_73	187_4_1	7_4_556	523_4_299	8_4_1	826_4_911	1296_4_889	87_4_103	254_4_5
242_4_1	1149_4_369	56_01_1	335_4_1	572_4_204	264_01_421	40_4_1	374_4_1	77_4_1	326_01_86	187_4_1	7_4_595	523_4_288	8_4_1	826_4_906	1296_4_902	87_4_108	254_4_1
242_4_1	1149_4_348	56_01_1	335_4_1	572_4_225	264_01_385	40_4_1	374_4_1	326_01_104	7_4_522	523_4_318	8_4_1	826_4_921	1296_4_921	87_4_120
242_4_1	1149_4_351	56_01_1	335_4_1	572_4_215	264_01_385	40_4_1	374_4_1	326_01_167	7_4_554	523_4_273	8_4_1	826_4_892	1296_4_945	87_4_121
242_4_1	1149_4_335	56_01_1	335_4_1	572_4_225	264_01_428	40_4_1	374_4_1	326_01_203	7_4_558	523_4_296	8_4_1	826_4_858	1296_4_937	87_4_126
242_4_1	1149_4_332	56_01_1	335_4_1	572_4_198	264_01_409	40_4_1	374_4_1	326_01_265	7_4_561	523_4_250	8_4_1	826_4_883	1296_4_953	87_4_143
242_4_1	1149_4_358	56_01_1	335_4_1	572_4_210	264_01_356	40_4_1	374_4_1	326_01_312	7_4_577	523_4_244	8_4_1	826_4_844	1296_4_973	87_4_143
242_4_1	1149_4_344	56_01_1	335_4_1	572_4_201	264_01_309	40_4_1	374_4_1	326_01_342	7_4_553	523_4_210	8_4_1	826_4_910	1296_4_957	87_4_164
242_4_1	1149_4_331	56_01_1	335_4_1	572_4_198	264_01_320	40_4_1	374_4_1	326_01_346	7_4_578	523_4_220	8_4_1	826_4_870	1296_4_974	87_4_158
242_4_1	1149_4_337	56_01_1	335_4_1	572_4_209	264_01_392	40_4_1	374_4_1	326_01_340	7_4_519	523_4_235	8_4_1	826_4_913	1296_4_912	87_4_166
242_4_1	1149_4_360	56_01_1	335_4_1	572_4_198	264_01_418	40_4_1	374_4_1	326_01_298	7_4_544	523_4_208	8_4_1	826_4_893	1296_4_925	87_4_158
242_4_1	1149_4_352	56_01_1	335_4_1	572_4_192	264_01_423	40_4_1	374_4_1	326_01_274	7_4_553	523_4_229	8_4_1	826_4_896	1296_4_915	87_4_149
242_4_1	1149_4_323	56_01_1	335_4_1	572_4_161	264_01_458	40_4_1	374_4_1	326_01_248	7_4_579	523_4_233	8_4_1	826_4_887	1296_4_894	87_4_163
242_4_1	1149_4_296	56_01_1	335_4_1	572_4_178	264_01_478	40_4_1	374_4_1	326_01_186	7_4_556	523_4_292	8_4_1	826_4_880	1296_4_883	87_4_169
242_4_1	1149_4_290	56_01_1	335_4_1	572_4_181	264_01_510	40_4_1	374_4_1	326_01_133	7_4_573	523_4_283	8_4_1	826_4_890	1296_4_836	87_4_169
242_4_1	1149_4_308	56_01_1	335_4_1	572_4_197	264_01_487	40_4_1	374_4_1	326_01_121	7_4_577	523_4_332	8_4_1	826_4_862	1296_4_825	87_4_151
242_4_1	1149_4_328	56_01_1	335_4_1	572_4_202	264_01_415	40_4_1	374_4_1	326_01_146	7_4_600	523_4_315	8_4_1	826_4_914	1296_4_819	87_4_154
242_4_1	1149_4_350	56_01_1	335_4_1	572_4_190	264_01_309	40_4_1	374_4_1	326_01_175	7_4_651	523_4_335	8_4_1	826_4_904	1296_4_835	87_4_152
242_4_1	1149_4_358	56_01_1	335_4_1	572_4_185	264_01_248	40_4_1	374_4_1	326_01_233	7_4_625	523_4_295	8_4_1	826_4_966	1296_4_837	87_4_145
242_4_1	1149_4_405	56_01_1	335_4_1	572_4_172	264_01_239	40_4_1	374_4_1	326_01_263	7_4_684	523_4_301	8_4_1	826_4_868	1296_4_885	87_4_121
242_4_1	1149_4_402	56_01_1	335_4_1	572_4_187	264_01_234	40_4_1	374_4_1	326_01_251	7_4_680	523_4_297	8_4_1	826_4_956	1296_4_868	87_4_106
242_4_1	1149_4_416	56_01_1	335_4_1	572_4_193	264_01_251	40_4_1	374_4_1	326_01_229	7_4_710	523_4_309	8_4_1	826_4_899	1296_4_905	87_4_85
242_4_1	1149_4_375	56_01_1	335_4_1	572_4_183	264_01_308	40_4_1	374_4_1	326_01_192	7_4_691	523_4_330	8_4_1	826_4_954	1296_4_894	87_4_71
242_4_1	1149_4_380	56_01_1	335_4_1	572_4_172	264_01_347	40_4_1	374_4_1	326_01_144	7_4_615	523_4_325	8_4_1	826_4_991	1296_4_941	87_4_68
242_4_1	1149_4_376	56_01_1	335_4_1	572_4_152	264_01_463	40_4_1	374_4_1	326_01_129	7_4_605	523_4_361	8_4_1	826_4_963	1296_4_891	87_4_66
242_4_1	1149_4_342	56_01_1	335_4_1	572_4_154	264_01_504	40_4_1	374_4_1	326_01_123	7_4_553	523_4_327	8_4_1	826_4_1027	1296_4_923	87_4_72
242_4_1	1149_4_340	56_01_1	335_4_1	572_4_156	264_01_541	40_4_1	374_4_1	326_01_88	7_4_578	523_4_374	8_4_1	826_4_990	1296_4_872	87_4_63
242_4_1	1149_4_351	56_01_1	335_4_1	572_4_153	264_01_543	40_4_1	374_4_1	326_01_85	7_4_545	523_4_368	8_4_1	826_4_1021	1296_4_848	87_4_70
242_4_1	1149_4_382	56_01_1	335_4_1	572_4_151	264_01_572	40_4_1	374_4_1	326_01_88	7_4_542	523_4_373	8_4_1	826_4_954	1296_4_881	87_4_58
242_4_1	1149_4_378	56_01_1	335_4_1	572_4_144	264_01_540	40_4_1	374_4_1	326_01_96	7_4_523	523_4_375	8_4_1	826_4_1004	1296_4_851	87_4_62
242_4_1	1149_4_389	56_01_1	335_4_1	572_4_157	264_01_477	40_4_1	374_4_1	326_01_65	7_4_552	523_4_367	8_4_1	826_4_1002	1296_4_879	87_4_65
242_4_1	1149_4_405	56_01_1	335_4_1	572_4_142	264_01_387	40_4_1	374_4_1	326_01_58	7_4_552	523_4_402	8_4_1	826_4_1051	1296_4_854	87_4_76
242_4_1	1149_4_429	56_01_1	335_4_1	572_4_145	264_01_266	40_4_1	374_4_1	326_01_70	7_4_573	523_4_391	8_4_1	826_4_1064	1296_4_903	87_4_72
242_4_1	1149_4_448	56_01_1	335_4_1	572_4_125	264_01_218	40_4_1	374_4_1	326_01_64	7_4_591	523_4_415	8_4_1	826_4_1109	1296_4_914	87_4_76
242_4_1	1149_4_411	56_01_1	335_4_1	572_4_114	264_01_243	40_4_1	374_4_1	326_01_70	7_4_593	523_4_402	8_4_1	826_4_1119	1296_4_953	87_4_75
242_4_1	1149_4_438	56_01_1	335_4_1	572_4_109	264_01_263	40_4_1	374_4_1	326_01_60	7_4_599	523_4_428	8_4_1	826_4_1071	1296_4_975	87_4_71
242_4_1	1149_4_427	56_01_1	335_4_1	572_4_104	264_01_298	40_4_1	374_4_1	326_01_39	7_4_631	523_4_456	8_4_1	826_4_1059	1296_4_950	87_4_69
242_4_1	1149_4_416	56_01_1	335_4_1	572_4_109	264_01_312	40_4_1	374_4_1	326_01_34	7_4_637	523_4_417	8_4_1	826_4_1086	1296_4_961	87_4_58
242_4_1	1149_4_464	56_01_1	335_4_1	572_4_91	264_01_281	40_4_1	374_4_1	326_01_18	7_4_638	523_4_430	8_4_1	826_4_1152	1296_4_908	87_4_46
242_4_1	1149_4_399	56_01_1	335_4_1	572_4_103	264_01_312	40_4_1	374_4_1	326_01_23	7_4_686	523_4_417	8_4_1	826_4_1184	1296_4_881	87_4_45
242_4_1	1149_4_430	56_01_1	335_4_1	572_4_109	264_01_367	40_4_1	374_4_1	326_01_26	7_4_663	523_4_407	8_4_1	826_4_1178	1296_4_865	87_4_33
242_4_1	1149_4_400	56_01_1	335_4_1	572_4_112	264_01_455	40_4_1	374_4_1	326_01_30	7_4_634	523_4_430	8_4_1	826_4_1125	1296_4_851	87_4_25
242_4_1	1149_4_396	56_01_1	335_4_1	572_4_117	264_01_497	40_4_1	374_4_1	326_01_30	7_4_577	523_4_429	8_4_1	826_4_1132	1296_4_829	87_4_25
242_4_1	1149_4_393	56_01_1	335_4_1	572_4_105	264_01_610	40_4_1	374_4_1	326_01_15	7_4_609	523_4_449	8_4_1	826_4_1030	1296_4_780	87_4_26
242_4_1	1149_4_358	56_01_1	335_4_1	572_4_90	264_01_630	40_4_1	374_4_1	326_01_6	7_4_594	523_4_445	8_4_1	826_4_1050	1296_4_784	87_4_26
242_4_1	1149_4_352	56_01_1	335_4_1	572_4_76	264_01_640	40_4_1	374_4_1	326_01_4	7_4_604	523_4_458	8_4_1	826_4_1006	1296_4_777	87_4_38
242_4_1	1149_4_335	56_01_1	335_4_1	572_4_89	264_01_651	40_4_1	374_4_1	326_01_6	7_4_536	523_4_443	8_4_1	826_4_1040	1296_4_814	87_4_31
242_4_1	1149_4_344	56_01_1	335_4_1	572_4_67	264_01_669	40_4_1	374_4_1	326_01_6	7_4_546	523_4_443	8_4_1	826_4_1021	1296_4_814	87_4_45
242_4_1	1149_4_340	56_01_1	335_4_1	572_4_75	264_01_669	40_4_1	374_4_1	326_01_9	7_4_507	523_4_439	8_4_1	826_4_1022	1296_4_860	87_4_49
242_4_1	1149_4_317	56_01_1	335_4_1	572_4_63	264_01_676	40_4_1	374_4_1	326_01_13	7_4_528	523_4_449	8_4_1	826_4_1005	1296_4_874	87_4_56
242_4_1	1149_4_311	56_01_1	335_4_1	572_4_62	264_01_708	40_4_1	374_4_1	326_01_17	7_4_523	523_4_447	8_4_1	826_4_1022	1296_4_863	87_4_44
242_4_1	1149_4_308	56_01_1	335_4_1	572_4_46	264_01_650	40_4_1	374_4_1	326_01_15	7_4_543	523_4_485	8_4_1	826_4_996	1296_4_879	87_4_42
242_4_1	1149_4_299	56_01_1	335_4_1	572_4_43	264_01_565	40_4_1	374_4_1	326_01_9	7_4_537	523_4_498	8_4_1	826_4_1041	1296_4_867	87_4_44
242_4_1	1149_4_311	56_01_1	335_4_1	572_4_44	264_01_510	40_4_1	374_4_1	326_01_2	7_4_551	523_4_515	8_4_1	826_4_1086	1296_4_807	87_4_39
242_4_1	1149_4_289	56_01_1	335_4_1	572_4_33	264_01_505	40_4_1	374_4_1	326_01_1	7_4_574	523_4_561	8_4_1	826_4_1051	1296_4_788	87_4_42
242_4_1	1149_4_292	335_4_1	572_4_36	264_01_546	40_4_1	374_4_1	7_4_565	523_4_536	8_4_1	826_4_1080	1296_4_791	87_4_43
242_4_1	1149_4_292	335_4_1	572_4_21	264_01_641	40_4_1	374_4_1	7_4_575	523_4_526	8_4_1	826_4_1064	1296_4_795	87_4_39
242_4_1	1149_4_302	335_4_1	572_4_19	264_01_744	40_4_1	374_4_1	7_4_580	523_4_499	8_4_1	826_4_1049	1296_4_768	87_4_38
242_4_1	1149_4_319	335_4_1	572_4_12	264_01_814	40_4_1	374_4_1	7_4_571	523_4_484	8_4_1	826_4_1067	1296_4_725	87_4_46
242_4_1	1149_4_324	335_4_1	572_4_12	264_01_883	40_4_1	374_4_1	7_4_554	523_4_466	8_4_1	826_4_1012	1296_4_759	87_4_39
242_4_1	1149_4_319	335_4_1	572_4_5	264_01_925	40_4_1	374_4_1	7_4_554	523_4_460	8_4_1	826_4_1013	1296_4_714	87_4_46
242_4_1	1149_4_300	335_4_1	572_4_7	264_01_920	40_4_1	374_4_1	7_4_563	523_4_467	8_4_1	826_4_964	1296_4_767	87_4_45
242_4_1	1149_4_335	335_4_1	572_4_5	264_01_872	40_4_1	374_4_1	7_4_537	523_4_464	8_4_1	826_4_948	1296_4_795	87_4_47
242_4_1	1149_4_331	335_4_1	572_4_9	264_01_759	40_4_1	374_4_1	7_4_532	523_4_467	8_4_1	826_4_930	1296_4_836	87_4_44
242_4_1	1149_4_354	335_4_1	572_4_12	264_01_639	40_4_1	374_4_1	7_4_552	523_4_432	8_4_1	826_4_969	1296_4_814	87_4_48
242_4_1	1149_4_357	335_4_1	572_4_21	264_01_636	40_4_1	374_4_1	7_4_594	523_4_410	8_4_1	826_4_920	1296_4_813	87_4_47
242_4_1	1149_4_363	335_4_1	572_4_25	264_01_587	40_4_1	374_4_1	7_4_605	523_4_411	8_4_1	826_4_950	1296_4_831	87_4_63
242_4_1	1149_4_357	335_4_1	572_4_34	264_01_492	40_4_1	374_4_1	7_4_622	523_4_434	8_4_1	826_4_1010	1296_4_878	87_4_54
242_4_1	1149_4_374	335_4_1	572_4_39	264_01_411	40_4_1	374_4_1	7_4_627	523_4_418	8_4_1	826_4_1095	1296_4_878	87_4_56
242_4_1	1149_4_395	335_4_1	572_4_47	264_01_381	40_4_1	374_4_1	7_4_595	523_4_446	8_4_1	826_4_1131	1296_4_880	87_4_52
242_4_1	1149_4_391	335_4_1	572_4_60	264_01_434	40_4_1	374_4_1	7_4_609	523_4_416	8_4_1	826_4_1143	1296_4_871	87_4_45
242_4_1	1149_4_403	335_4_1	572_4_39	264_01_477	40_4_1	374_4_1	7_4_602	523_4_454	8_4_1	826_4_1107	1296_4_878	87_4_35
242_4_1	1149_4_396	335_4_1	572_4_40	264_01_506	40_4_1	374_4_1	7_4_572	523_4_455	8_4_1	826_4_1134	1296_4_891	87_4_27
242_4_1	1149_4_401	335_4_1	572_4_32	264_01_577	40_4_1	374_4_1	7_4_568	523_4_398	8_4_1	826_4_1136	1296_4_879	87_4_34
242_4_1	1149_4_377	335_4_1	572_4_43	264_01_632	40_4_1	374_4_1	7_4_539	523_4_400	8_4_1	826_4_1116	1296_4_879	87_4_25
242_4_1	1149_4_373	335_4_1	572_4_42	264_01_739	40_4_1	374_4_1	7_4_522	523_4_316	8_4_1	826_4_1172	1296_4_820	87_4_30
242_4_1	1149_4_343	335_4_1	572_4_45	264_01_763	40_4_1	374_4_1	7_4_516	523_4_300	8_4_1	826_4_1165	1296_4_832	87_4_21
242_4_1	1149_4_359	335_4_1	572_4_35	264_01_793	40_4_1	374_4_1	7_4_548	523_4_266	8_4_1	826_4_1144	1296_4_823	87_4_21
242_4_1	1149_4_364	335_4_1	572_4_30	264_01_810	40_4_1	374_4_1	7_4_545	523_4_311	8_4_1	826_4_1109	1296_4_809	87_4_18
242_4_1	1149_4_372	335_4_1	572_4_26	264_01_823	40_4_1	374_4_1	7_4_558	523_4_323	8_4_1	826_4_1107	1296_4_761	87_4_17
242_4_1	1149_4_382	335_4_1	572_4_31	264_01_877	40_4_1	374_4_1	7_4_526	523_4_321	8_4_1	826_4_1093	1296_4_731	87_4_24
242_4_1	1149_4_372	335_4_1	572_4_33	264_01_877	40_4_1	374_4_1	7_4_506	523_4_359	8_4_1	826_4_1091	1296_4_721	87_4_22
242_4_1	1149_4_406	335_4_1	572_4_43	264_01_859	40_4_1	374_4_1	7_4_475	523_4_374	8_4_1	826_4_1091	1296_4_706	87_4_34
242_4_1	1149_4_414	335_4_1	572_4_37	264_01_784	40_4_1	374_4_1	7_4_468	523_4_393	8_4_1	826_4_1106	1296_4_704	87_4_32
242_4_1	1149_4_405	335_4_1	572_4_64	264_01_734	40_4_1	374_4_1	7_4_450	523_4_374	8_4_1	826_4_1125	1296_4_698	87_4_34
242_4_1	1149_4_425	335_4_1	572_4_63	264_01_680	40_4_1	374_4_1	7_4_452	523_4_383	8_4_1	826_4_1142	1296_4_722	87_4_24
242_4_1	1149_4_423	335_4_1	572_4_69	264_01_726	40_4_1	374_4_1	7_4_461	523_4_344	8_4_1	826_4_1111	1296_4_743	87_4_21
242_4_1	1149_4_408	335_4_1	572_4_60	264_01_675	40_4_1	374_4_1	7_4_479	523_4_362	8_4_1	826_4_1120	1296_4_778	87_4_20
242_4_1	1149_4_406	335_4_1	572_4_62	264_01_611	40_4_1	374_4_1	7_4_512	523_4_328	8_4_1	826_4_1189	1296_4_785	87_4_18
242_4_1	1149_4_406	335_4_1	572_4_66	264_01_518	40_4_1	374_4_1	7_4_541	523_4_371	8_4_1	826_4_1186	1296_4_830	87_4_22
242_4_1	1149_4_443	335_4_1	572_4_81	264_01_386	40_4_1	374_4_1	7_4_571	523_4_353	8_4_1	826_4_1265	1296_4_775	87_4_34
242_4_1	1149_4_462	335_4_1	572_4_74	264_01_333	40_4_1	374_4_1	7_4_577	523_4_338	8_4_1	826_4_1297	1296_4_813	87_4_34
242_4_1	1149_4_489	335_4_1	572_4_64	264_01_352	40_4_1	374_4_1	7_4_566	523_4_308	8_4_1	826_4_1340	1296_4_807	87_4_28
242_4_1	1149_4_460	335_4_1	572_4_74	264_01_393	40_4_1	374_4_1	7_4_561	523_4_318	8_4_1	826_4_1346	1296_4_802	87_4_28
242_4_1	1149_4_456	335_4_1	572_4_51	264_01_408	40_4_1	374_4_1	7_4_555	523_4_347	8_4_1	826_4_1344	1296_4_785	87_4_27
242_4_1	1149_4_429	335_4_1	572_4_50	264_01_443	40_4_1	374_4_1	7_4_569	523_4_353	8_4_1	826_4_1343	1296_4_789	87_4_27
242_4_1	1149_4_421	335_4_1	572_4_44	264_01_537	40_4_1	374_4_1	7_4_540	523_4_369	8_4_1	826_4_1310	1296_4_796	87_4_29
242_4_1	1149_4_391	335_4_1	572_4_44	264_01_606	40_4_1	374_4_1	7_4_568	523_4_371	8_4_1	826_4_1281	1296_4_755	87_4_43
242_4_1	1149_4_367	335_4_1	572_4_49	264_01_615	40_4_1	374_4_1	7_4_538	523_4_378	8_4_1	826_4_1266	1296_4_785	87_4_52
242_4_1	1149_4_348	335_4_1	572_4_37	264_01_697	40_4_1	374_4_1	7_4_575	523_4_361	8_4_1	826_4_1275	1296_4_710	87_4_58
242_4_1	1149_4_333	335_4_1	572_4_42	264_01_820	40_4_1	374_4_1	7_4_527	523_4_341	8_4_1	826_4_1316	1296_4_642	87_4_55
242_4_1	1149_4_295	335_4_1	572_4_29	264_01_926	40_4_1	374_4_1	7_4_529	523_4_326	8_4_1	826_4_1287	1296_4_647	87_4_50
242_4_1	1149_4_287	335_4_1	572_4_40	264_01_978	40_4_1	374_4_1	7_4_542	523_4_323	8_4_1	826_4_1250	1296_4_616	87_4_54
242_4_1	1149_4_247	335_4_1	572_4_29	264_01_1051	40_4_1	374_4_1	7_4_510	523_4_336	8_4_1	826_4_1243	1296_4_634	87_4_39
242_4_1	1149_4_235	335_4_1	572_4_37	264_01_1072	40_4_1	374_4_1	7_4_537	523_4_314	8_4_1	826_4_1269	1296_4_573	87_4_36
242_4_1	1149_4_213	335_4_1	572_4_32	264_01_1061	40_4_1	374_4_1	7_4_524	523_4_338	8_4_1	826_4_1254	1296_4_573	87_4_28
242_4_1	1149_4_197	335_4_1	572_4_25	264_01_1056	40_4_1	374_4_1	7_4_543	523_4_341	8_4_1	826_4_1218	1296_4_576	87_4_28
242_4_1	1149_4_191	335_4_1	572_4_20	264_01_1047	40_4_1	374_4_1	7_4_499	523_4_342	8_4_1	826_4_1181	1296_4_631	87_4_24
242_4_1	1149_4_181	335_4_1	572_4_21	264_01_1071	40_4_1	374_4_1	7_4_501	523_4_325	8_4_1	826_4_1149	1296_4_616	87_4_24
242_4_1	1149_4_190	335_4_1	572_4_17	264_01_1036	40_4_1	374_4_1	7_4_525	523_4_316	8_4_1	826_4_1075	1296_4_660	87_4_21
242_4_1	1149_4_189	335_4_1	572_4_17	264_01_1037	40_4_1	374_4_1	7_4_571	523_4_291	8_4_1	826_4_1056	1296_4_664	87_4_14
242_4_1	1149_4_209	335_4_1	572_4_17	264_01_1038	40_4_1	374_4_1	7_4_559	523_4_291	8_4_1	826_4_1024	1296_4_673	87_4_12
242_4_1	1149_4_209	335_4_1	572_4_17	264_01_1061	40_4_1	374_4_1	7_4_566	523_4_295	8_4_1	826_4_1010	1296_4_648	87_4_8
242_4_1	1149_4_249	335_4_1	572_4_16	264_01_1088	40_4_1	374_4_1	7_4_561	523_4_251	8_4_1	826_4_1023	1296_4_647	87_4_6
242_4_1	1149_4_248	335_4_1	572_4_17	264_01_1074	40_4_1	374_4_1	7_4_579	523_4_245	8_4_1	826_4_1045	1296_4_638	87_4_5
242_4_1	1149_4_269	335_4_1	572_4_18	264_01_1026	40_4_1	374_4_1	7_4_568	523_4_220	8_4_1	826_4_1065	1296_4_665	87_4_2
242_4_1	1149_4_238	335_4_1	572_4_22	264_01_908	40_4_1	374_4_1	7_4_585	523_4_214	8_4_1	826_4_1154	1296_4_661	87_4_3
242_4_1	1149_4_273	335_4_1	572_4_16	264_01_809	40_4_1	374_4_1	7_4_567	523_4_208	8_4_1	826_4_1258	1296_4_631	87_4_1
242_4_1	1149_4_248	335_4_1	572_4_22	264_01_786	40_4_1	7_4_626	523_4_249	826_4_1322	1296_4_571	374_4_1
242_4_1	1149_4_254	335_4_1	572_4_18	264_01_768	40_4_1	7_4_607	523_4_237	826_4_1395	1296_4_573	374_4_1
242_4_1	1149_4_246	335_4_1	572_4_13	264_01_765	40_4_1	7_4_609	523_4_248	826_4_1437	1296_4_561	374_4_1
242_4_1	1149_4_265	335_4_1	572_4_10	264_01_721	40_4_1	7_4_621	523_4_248	826_4_1451	1296_4_588	374_4_1
242_4_1	1149_4_264	335_4_1	572_4_8	264_01_637	40_4_1	7_4_643	523_4_289	826_4_1460	1296_4_593	374_4_1
242_4_1	1149_4_264	335_4_1	572_4_9	264_01_508	40_4_1	7_4_628	523_4_303	826_4_1484	1296_4_655	374_4_1
242_4_1	1149_4_262	335_4_1	572_4_8	264_01_492	40_4_1	7_4_623	523_4_331	826_4_1475	1296_4_693	374_4_1
242_4_1	1149_4_261	335_4_1	572_4_13	264_01_507	40_4_1	7_4_671	523_4_336	826_4_1433	1296_4_714	374_4_1
242_4_1	1149_4_291	335_4_1	572_4_11	264_01_541	40_4_1	7_4_641	523_4_342	826_4_1390	1296_4_759	374_4_1
242_4_1	1149_4_280	335_4_1	572_4_12	264_01_569	40_4_1	7_4_703	523_4_358	826_4_1340	1296_4_726	374_4_1
242_4_1	1149_4_307	335_4_1	572_4_10	264_01_575	40_4_1	7_4_683	523_4_351	826_4_1332	1296_4_747	374_4_1
242_4_1	1149_4_302	335_4_1	572_4_17	264_01_636	40_4_1	7_4_718	523_4_349	826_4_1291	1296_4_676	374_4_1
242_4_1	1149_4_301	335_4_1	572_4_11	264_01_651	40_4_1	7_4_709	523_4_368	826_4_1258	1296_4_696	374_4_1
242_4_1	1149_4_282	335_4_1	572_4_13	264_01_564	40_4_1	7_4_800	523_4_385	826_4_1233	1296_4_678	374_4_1
242_4_1	1149_4_279	335_4_1	572_4_14	264_01_534	40_4_1	7_4_806	523_4_387	826_4_1236	1296_4_710	374_4_1
242_4_1	1149_4_284	335_4_1	572_4_15	264_01_536	40_4_1	7_4_809	523_4_418	826_4_1190	1296_4_722	374_4_1
242_4_1	1149_4_285	335_4_1	572_4_9	264_01_539	40_4_1	7_4_863	523_4_396	826_4_1151	1296_4_767	374_4_1
242_4_1	1149_4_297	335_4_1	572_4_9	264_01_524	40_4_1	7_4_846	523_4_417	826_4_1143	1296_4_777	374_4_1
242_4_1	1149_4_280	335_4_1	572_4_4	264_01_470	40_4_1	7_4_869	523_4_410	826_4_1136	1296_4_789	374_4_1
242_4_1	1149_4_295	335_4_1	572_4_3	264_01_444	40_4_1	7_4_787	523_4_436	826_4_1130	1296_4_826	374_4_1
242_4_1	1149_4_273	335_4_1	572_4_5	264_01_473	40_4_1	7_4_808	523_4_442	826_4_1115	1296_4_812	374_4_1
242_4_1	1149_4_274	335_4_1	572_4_1	264_01_541	40_4_1	7_4_774	523_4_443	826_4_1115	1296_4_812	374_4_1
242_4_1	1149_4_300	335_4_1	572_4_3	264_01_605	40_4_1	7_4_733	523_4_464	826_4_1059	1296_4_807	374_4_1
242_4_1	1149_4_315	335_4_1	572_4_2	264_01_670	40_4_1	7_4_723	523_4_433	826_4_1024	1296_4_828	374_4_1
242_4_1	1149_4_314	335_4_1	572_4_2	264_01_728	40_4_1	7_4_679	523_4_413	826_4_1026	1296_4_836	374_4_1
242_4_1	1149_4_300	335_4_1	572_4_4	264_01_734	40_4_1	7_4_694	523_4_363	826_4_1043	1296_4_844	374_4_1
242_4_1	1149_4_310	335_4_1	572_4_6	264_01_767	40_4_1	7_4_671	523_4_371	826_4_1000	1296_4_863	374_4_1
242_4_1	1149_4_280	335_4_1	572_4_8	264_01_776	40_4_1	7_4_742	523_4_321	826_4_1063	1296_4_784	374_4_1
242_4_1	1149_4_297	335_4_1	572_4_10	264_01_791	40_4_1	7_4_708	523_4_318	826_4_1042	1296_4_802	374_4_1
242_4_1	1149_4_288	335_4_1	572_4_10	264_01_750	40_4_1	7_4_776	523_4_321	826_4_1073	1296_4_719	374_4_1
242_4_1	1149_4_309	335_4_1	572_4_6	264_01_731	40_4_1	7_4_750	523_4_338	826_4_1060	1296_4_754	374_4_1
242_4_1	1149_4_282	335_4_1	572_4_8	264_01_725	40_4_1	7_4_822	523_4_348	826_4_1110	1296_4_699	374_4_1
242_4_1	1149_4_289	335_4_1	572_4_3	264_01_634	40_4_1	7_4_802	523_4_370	826_4_1083	1296_4_782	374_4_1
242_4_1	1149_4_284	335_4_1	572_4_8	264_01_510	40_4_1	7_4_849	523_4_367	826_4_1129	1296_4_755	374_4_1
242_4_1	1149_4_280	335_4_1	572_4_4	264_01_423	40_4_1	7_4_825	523_4_383	826_4_1107	1296_4_829	374_4_1
242_4_1	1149_4_287	335_4_1	572_4_4	264_01_387	40_4_1	7_4_811	523_4_393	826_4_1111	1296_4_876	374_4_1
242_4_1	1149_4_252	335_4_1	572_4_2	264_01_425	40_4_1	7_4_824	523_4_379	826_4_1122	1296_4_904	374_4_1
242_4_1	1149_4_251	335_4_1	572_4_1	264_01_485	40_4_1	7_4_763	523_4_386	826_4_1086	1296_4_985	374_4_1
242_4_1	1149_4_235	335_4_1	572_4_2	264_01_546	40_4_1	7_4_766	523_4_385	826_4_1076	1296_4_980	374_4_1
335_4_1	264_01_585	1149_4_217	40_4_1	7_4_717	523_4_387	826_4_1065	1296_4_1027	374_4_1
335_4_1	264_01_644	1149_4_199	40_4_1	7_4_761	523_4_367	826_4_1031	1296_4_1003	374_4_1
335_4_1	264_01_732	1149_4_156	40_4_1	7_4_737	523_4_361	826_4_1023	1296_4_991	374_4_1
335_4_1	264_01_737	1149_4_173	40_4_1	7_4_731	523_4_318	826_4_1040	1296_4_1012	374_4_1
335_4_1	264_01_684	1149_4_174	40_4_1	7_4_741	523_4_338	826_4_1056	1296_4_997	374_4_1
335_4_1	264_01_573	1149_4_182	40_4_1	7_4_745	523_4_345	826_4_1124	1296_4_997	374_4_1
335_4_1	264_01_540	1149_4_172	40_4_1	7_4_819	523_4_355	826_4_1144	1296_4_934	374_4_1
335_4_1	264_01_537	1149_4_197	40_4_1	7_4_763	523_4_371	826_4_1128	1296_4_936	374_4_1
335_4_1	264_01_556	1149_4_199	40_4_1	7_4_810	523_4_414	826_4_1114	1296_4_849	374_4_1
335_4_1	264_01_569	1149_4_218	40_4_1	7_4_711	523_4_415	826_4_1127	1296_4_882	374_4_1
335_4_1	264_01_576	1149_4_243	40_4_1	7_4_741	523_4_407	826_4_1129	1296_4_846	374_4_1
335_4_1	264_01_671	1149_4_249	40_4_1	7_4_694	523_4_397	826_4_1047	1296_4_895	374_4_1
335_4_1	264_01_713	1149_4_280	40_4_1	7_4_698	523_4_363	826_4_1052	1296_4_863	374_4_1
335_4_1	264_01_742	1149_4_263	40_4_1	7_4_715	523_4_359	826_4_1023	1296_4_895	374_4_1
335_4_1	264_01_768	1149_4_267	40_4_1	7_4_715	523_4_373	826_4_1002	1296_4_881	374_4_1
335_4_1	264_01_740	1149_4_280	40_4_1	7_4_718	523_4_369	826_4_1024	1296_4_873	374_4_1
335_4_1	264_01_654	1149_4_299	40_4_1	7_4_720	523_4_378	826_4_1002	1296_4_893	374_4_1
335_4_1	264_01_601	1149_4_273	40_4_1	7_4_686	523_4_357	826_4_1045	1296_4_891	374_4_1
335_4_1	264_01_621	1149_4_278	40_4_1	7_4_658	523_4_351	826_4_1076	1296_4_883	374_4_1
335_4_1	264_01_721	1149_4_260	40_4_1	7_4_621	523_4_338	826_4_1113	1296_4_857	374_4_1
335_4_1	264_01_779	1149_4_240	40_4_1	7_4_599	523_4_350	826_4_1084	1296_4_931	374_4_1
335_4_1	264_01_764	1149_4_238	40_4_1	7_4_610	523_4_356	826_4_1146	1296_4_879	374_4_1
335_4_1	264_01_757	1149_4_247	40_4_1	7_4_601	523_4_362	826_4_1071	1296_4_931	374_4_1
335_4_1	264_01_724	1149_4_234	40_4_1	7_4_659	523_4_332	826_4_1118	1296_4_878	374_4_1
335_4_1	264_01_720	1149_4_228	40_4_1	7_4_660	523_4_356	826_4_1062	1296_4_903	374_4_1
335_4_1	264_01_683	1149_4_243	40_4_1	7_4_696	523_4_356	826_4_1097	1296_4_844	374_4_1
335_4_1	264_01_626	1149_4_220	40_4_1	7_4_687	523_4_337	826_4_1070	1296_4_926	374_4_1
335_4_1	264_01_614	1149_4_233	40_4_1	7_4_712	523_4_335	826_4_1092	1296_4_872	374_4_1
335_4_1	264_01_601	1149_4_198	40_4_1	7_4_708	523_4_330	826_4_1128	1296_4_895	374_4_1
335_4_1	264_01_594	1149_4_219	40_4_1	7_4_742	523_4_335	826_4_1142	1296_4_869	374_4_1
335_4_1	264_01_555	1149_4_153	40_4_1	7_4_758	523_4_370	826_4_1190	1296_4_859	374_4_1
335_4_1	264_01_519	1149_4_174	40_4_1	7_4_777	523_4_402	826_4_1173	1296_4_848	374_4_1
335_4_1	264_01_505	1149_4_141	40_4_1	7_4_778	523_4_445	826_4_1211	1296_4_840	374_4_1
335_4_1	264_01_524	1149_4_128	40_4_1	7_4_788	523_4_425	826_4_1231	1296_4_862	374_4_1
335_4_1	264_01_490	1149_4_133	40_4_1	7_4_810	523_4_452	826_4_1210	1296_4_872	374_4_1
335_4_1	264_01_452	1149_4_100	40_4_1	7_4_827	523_4_434	826_4_1231	1296_4_890	374_4_1
335_4_1	264_01_422	1149_4_126	40_4_1	7_4_857	523_4_449	826_4_1166	1296_4_916	374_4_1
335_4_1	264_01_462	1149_4_115	40_4_1	7_4_830	523_4_442	826_4_1172	1296_4_948	374_4_1
335_4_1	264_01_518	1149_4_132	40_4_1	7_4_860	523_4_401	826_4_1117	1296_4_983	374_4_1
335_4_1	264_01_568	1149_4_123	40_4_1	7_4_836	523_4_421	826_4_1157	1296_4_935	374_4_1
335_4_1	264_01_611	1149_4_124	40_4_1	7_4_856	523_4_408	826_4_1127	1296_4_901	374_4_1
335_4_1	264_01_619	1149_4_141	40_4_1	7_4_857	523_4_410	826_4_1136	1296_4_853	374_4_1
335_4_1	264_01_642	1149_4_145	40_4_1	7_4_862	523_4_414	826_4_1109	1296_4_846	374_4_1
335_4_1	264_01_705	1149_4_159	40_4_1	7_4_856	523_4_421	826_4_1089	1296_4_790	374_4_1
335_4_1	264_01_722	1149_4_145	40_4_1	7_4_856	523_4_440	826_4_1072	1296_4_782	374_4_1
335_4_1	264_01_713	1149_4_147	40_4_1	7_4_876	523_4_417	826_4_1074	1296_4_774	374_4_1
335_4_1	264_01_720	1149_4_122	40_4_1	7_4_828	523_4_419	826_4_1082	1296_4_797	374_4_1
335_4_1	264_01_697	1149_4_117	40_4_1	7_4_796	523_4_378	826_4_1077	1296_4_852	374_4_1
335_4_1	264_01_748	1149_4_84	40_4_1	7_4_774	523_4_406	826_4_1102	1296_4_832	374_4_1
335_4_1	264_01_768	1149_4_89	40_4_1	7_4_770	523_4_397	826_4_1071	1296_4_869	374_4_1
335_4_1	264_01_752	1149_4_85	40_4_1	7_4_752	523_4_408	826_4_1090	1296_4_890	374_4_1
335_4_1	264_01_712	1149_4_97	40_4_1	7_4_767	523_4_410	826_4_1035	1296_4_881	374_4_1
335_4_1	264_01_649	1149_4_85	40_4_1	7_4_793	523_4_421	826_4_1025	1296_4_885	374_4_1
335_4_1	264_01_623	1149_4_82	40_4_1	7_4_827	523_4_451	826_4_964	1296_4_910	374_4_1
335_4_1	264_01_583	1149_4_102	40_4_1	7_4_846	523_4_441	826_4_951	1296_4_935	374_4_1
335_4_1	264_01_556	1149_4_94	40_4_1	7_4_874	523_4_418	826_4_969	1296_4_974	374_4_1
335_4_1	264_01_548	1149_4_130	40_4_1	7_4_938	523_4_411	826_4_945	1296_4_962	374_4_1
335_4_1	264_01_522	1149_4_109	40_4_1	7_4_938	523_4_410	826_4_1007	1296_4_961	374_4_1
335_4_1	264_01_497	1149_4_136	40_4_1	7_4_983	523_4_421	826_4_992	1296_4_949	374_4_1
335_4_1	264_01_548	1149_4_123	40_4_1	7_4_964	523_4_405	826_4_1063	1296_4_880	374_4_1
335_4_1	264_01_586	1149_4_150	40_4_1	7_4_966	523_4_395	826_4_1061	1296_4_846	374_4_1
335_4_1	264_01_604	1149_4_137	40_4_1	7_4_955	523_4_380	826_4_1100	1296_4_817	374_4_1
335_4_1	264_01_583	1149_4_140	40_4_1	7_4_978	523_4_381	826_4_1084	1296_4_823	374_4_1
335_4_1	264_01_556	1149_4_138	40_4_1	7_4_960	523_4_353	826_4_1109	1296_4_855	374_4_1
335_4_1	264_01_541	1149_4_120	40_4_1	7_4_915	523_4_361	826_4_1112	1296_4_893	374_4_1
335_4_1	264_01_604	1149_4_138	40_4_1	7_4_898	523_4_344	826_4_1084	1296_4_896	374_4_1
335_4_1	264_01_658	1149_4_112	40_4_1	7_4_850	523_4_339	826_4_1090	1296_4_927	374_4_1
335_4_1	264_01_681	1149_4_115	40_4_1	7_4_847	523_4_350	826_4_1045	1296_4_948	374_4_1
335_4_1	264_01_736	1149_4_105	40_4_1	7_4_818	523_4_346	826_4_1070	1296_4_905	374_4_1
335_4_1	264_01_725	1149_4_115	40_4_1	7_4_843	523_4_373	826_4_1023	1296_4_904	374_4_1
335_4_1	264_01_666	1149_4_107	40_4_1	7_4_851	523_4_382	826_4_1069	1296_4_896	374_4_1
335_4_1	264_01_636	1149_4_104	40_4_1	7_4_894	523_4_384	826_4_1043	1296_4_891	374_4_1
335_4_1	264_01_633	1149_4_101	40_4_1	7_4_870	523_4_384	826_4_1067	1296_4_877	374_4_1
335_4_1	264_01_598	1149_4_112	40_4_1	7_4_882	523_4_377	826_4_1058	1296_4_894	374_4_1
335_4_1	264_01_641	1149_4_118	40_4_1	7_4_852	523_4_365	826_4_1094	1296_4_851	374_4_1
335_4_1	264_01_630	1149_4_123	40_4_1	7_4_857	523_4_327	826_4_1108	1296_4_894	374_4_1
335_4_1	264_01_595	1149_4_123	40_4_1	7_4_835	523_4_356	826_4_1133	1296_4_874	374_4_1
335_4_1	264_01_589	1149_4_130	40_4_1	7_4_831	523_4_339	826_4_1194	1296_4_862	374_4_1
335_4_1	264_01_546	1149_4_144	40_4_1	7_4_812	523_4_349	826_4_1246	1296_4_855	374_4_1
335_4_1	264_01_529	1149_4_134	40_4_1	7_4_791	523_4_350	826_4_1244	1296_4_913	374_4_1
335_4_1	264_01_626	1149_4_140	40_4_1	7_4_760	523_4_339	826_4_1209	1296_4_910	374_4_1
335_4_1	264_01_704	1149_4_105	40_4_1	7_4_769	523_4_321	826_4_1174	1296_4_890	374_4_1
335_4_1	264_01_710	1149_4_117	40_4_1	7_4_760	523_4_351	826_4_1124	1296_4_896	374_4_1
335_4_1	264_01_685	1149_4_91	40_4_1	7_4_808	523_4_356	826_4_1116	1296_4_884	374_4_1
335_4_1	264_01_671	1149_4_109	40_4_1	7_4_826	523_4_381	826_4_1056	1296_4_882	374_4_1
335_4_1	264_01_644	1149_4_82	40_4_1	7_4_864	523_4_392	826_4_1109	1296_4_855	374_4_1
335_4_1	264_01_657	1149_4_87	40_4_1	7_4_877	523_4_394	826_4_1034	1296_4_905	374_4_1
335_4_1	264_01_650	1149_4_78	40_4_1	7_4_860	523_4_394	826_4_1096	1296_4_882	374_4_1
335_4_1	264_01_655	1149_4_78	40_4_1	7_4_883	523_4_377	826_4_1082	1296_4_880	374_4_1
335_4_1	264_01_639	1149_4_71	40_4_1	7_4_926	523_4_369	826_4_1120	1296_4_827	374_4_1
335_4_1	264_01_662	1149_4_68	40_4_1	7_4_952	523_4_368	826_4_1058	1296_4_843	374_4_1
335_4_1	264_01_697	1149_4_70	40_4_1	7_4_963	523_4_363	826_4_1079	1296_4_803	374_4_1
335_4_1	264_01_714	1149_4_49	40_4_1	7_4_999	523_4_366	826_4_1025	1296_4_836	374_4_1
335_4_1	264_01_686	1149_4_62	40_4_1	7_4_1035	523_4_375	826_4_1000	1296_4_818	374_4_1
335_4_1	264_01_633	1149_4_64	40_4_1	7_4_1069	523_4_376	826_4_992	1296_4_832	374_4_1
335_4_1	264_01_563	1149_4_75	40_4_1	7_4_1058	523_4_367	826_4_1001	1296_4_870	374_4_1
335_4_1	264_01_509	1149_4_83	40_4_1	7_4_1092	523_4_367	826_4_1027	1296_4_877	374_4_1
335_4_1	264_01_523	1149_4_85	40_4_1	7_4_1100	523_4_359	826_4_997	1296_4_912	374_4_1
335_4_1	264_01_531	1149_4_68	40_4_1	7_4_1132	523_4_369	826_4_993	1296_4_915	374_4_1
335_4_1	264_01_543	1149_4_88	40_4_1	7_4_1114	523_4_346	826_4_1000	1296_4_915	374_4_1
335_4_1	264_01_567	1149_4_81	40_4_1	7_4_1144	523_4_354	826_4_973	1296_4_887	374_4_1
335_4_1	264_01_596	1149_4_81	40_4_1	7_4_1125	523_4_322	826_4_982	1296_4_894	374_4_1
335_4_1	264_01_584	1149_4_82	40_4_1	7_4_1152	523_4_313	826_4_990	1296_4_854	374_4_1
335_4_1	264_01_562	1149_4_93	40_4_1	7_4_1117	523_4_316	826_4_950	1296_4_904	374_4_1
335_4_1	264_01_552	1149_4_95	40_4_1	7_4_1057	523_4_324	826_4_998	1296_4_895	374_4_1
335_4_1	264_01_526	1149_4_88	40_4_1	7_4_1031	523_4_325	826_4_981	1296_4_933	374_4_1
335_4_1	264_01_588	1149_4_101	40_4_1	7_4_1025	523_4_336	826_4_948	1296_4_918	374_4_1
335_4_1	264_01_668	1149_4_70	40_4_1	7_4_979	523_4_336	826_4_979	1296_4_915	374_4_1
335_4_1	264_01_691	1149_4_72	40_4_1	7_4_977	523_4_360	826_4_965	1296_4_884	374_4_1
335_4_1	264_01_764	1149_4_75	40_4_1	7_4_942	523_4_358	826_4_947	1296_4_872	374_4_1
335_4_1	264_01_798	1149_4_75	40_4_1	7_4_899	523_4_374	826_4_958	1296_4_863	374_4_1
335_4_1	264_01_795	1149_4_72	40_4_1	7_4_843	523_4_388	826_4_981	1296_4_864	374_4_1
335_4_1	264_01_782	1149_4_90	40_4_1	7_4_825	523_4_424	826_4_983	1296_4_870	374_4_1
335_4_1	264_01_768	1149_4_94	40_4_1	7_4_820	523_4_447	826_4_981	1296_4_878	374_4_1
335_4_1	264_01_720	1149_4_110	40_4_1	7_4_765	523_4_471	826_4_1002	1296_4_899	374_4_1
335_4_1	264_01_713	1149_4_95	40_4_1	7_4_744	523_4_476	826_4_1005	1296_4_907	374_4_1
335_4_1	264_01_606	1149_4_104	40_4_1	7_4_782	523_4_506	826_4_944	1296_4_971	374_4_1
335_4_1	264_01_559	1149_4_96	40_4_1	7_4_768	523_4_535	826_4_944	1296_4_980	374_4_1
335_4_1	264_01_574	1149_4_107	40_4_1	7_4_831	523_4_483	826_4_924	1296_4_986	374_4_1
335_4_1	264_01_616	1149_4_105	40_4_1	7_4_859	523_4_498	826_4_891	1296_4_990	374_4_1
335_4_1	264_01_670	1149_4_98	40_4_1	7_4_897	523_4_461	826_4_884	1296_4_985	374_4_1
335_4_1	264_01_802	1149_4_100	40_4_1	7_4_941	523_4_430	826_4_807	1296_4_939	374_4_1
335_4_1	264_01_872	1149_4_89	40_4_1	7_4_970	523_4_394	826_4_787	1296_4_929	374_4_1
335_4_1	264_01_888	1149_4_92	40_4_1	7_4_950	523_4_409	826_4_769	1296_4_920	374_4_1
335_4_1	264_01_904	1149_4_76	40_4_1	7_4_922	523_4_393	826_4_810	1296_4_892	374_4_1
335_4_1	264_01_933	1149_4_81	40_4_1	7_4_911	523_4_368	826_4_807	1296_4_862	374_4_1
335_4_1	264_01_919	1149_4_63	40_4_1	7_4_912	523_4_353	826_4_818	1296_4_864	374_4_1
335_4_1	264_01_866	1149_4_72	40_4_1	7_4_885	523_4_388	826_4_851	1296_4_852	374_4_1
335_4_1	264_01_872	1149_4_54	40_4_1	7_4_851	523_4_375	826_4_903	1296_4_844	374_4_1
335_4_1	264_01_776	1149_4_67	40_4_1	7_4_811	523_4_435	826_4_912	1296_4_871	374_4_1
335_4_1	264_01_797	1149_4_77	40_4_1	7_4_794	523_4_430	826_4_889	1296_4_895	374_4_1
335_4_1	264_01_727	1149_4_86	40_4_1	7_4_802	523_4_478	826_4_912	1296_4_901	374_4_1
335_4_1	264_01_678	1149_4_96	40_4_1	7_4_749	523_4_480	826_4_936	1296_4_960	374_4_1
335_4_1	264_01_628	1149_4_117	40_4_1	7_4_755	523_4_490	826_4_944	1296_4_967	374_4_1
335_4_1	264_01_661	1149_4_117	40_4_1	7_4_679	523_4_490	826_4_1003	1296_4_947	374_4_1
335_4_1	264_01_685	1149_4_116	40_4_1	7_4_683	523_4_476	826_4_1040	1296_4_935	374_4_1
335_4_1	264_01_732	1149_4_122	40_4_1	7_4_681	523_4_433	826_4_1084	1296_4_895	374_4_1
335_4_1	264_01_757	1149_4_107	40_4_1	7_4_738	523_4_403	826_4_1076	1296_4_872	374_4_1
335_4_1	264_01_754	1149_4_123	40_4_1	7_4_738	523_4_375	826_4_1083	1296_4_856	374_4_1
335_4_1	264_01_814	1149_4_119	40_4_1	7_4_804	523_4_338	826_4_1017	1296_4_857	374_4_1
335_4_1	264_01_824	1149_4_138	40_4_1	7_4_794	523_4_343	826_4_1037	1296_4_811	374_4_1
335_4_1	264_01_815	1149_4_126	40_4_1	7_4_868	523_4_350	826_4_1002	1296_4_792	374_4_1
335_4_1	264_01_784	1149_4_127	40_4_1	7_4_854	523_4_381	826_4_1022	1296_4_765	374_4_1
335_4_1	264_01_740	1149_4_120	40_4_1	7_4_881	523_4_388	826_4_1018	1296_4_734	374_4_1
335_4_1	264_01_772	1149_4_116	40_4_1	7_4_831	523_4_423	826_4_1062	1296_4_690	374_4_1
335_4_1	264_01_796	1149_4_103	40_4_1	7_4_874	523_4_431	826_4_1058	1296_4_670	374_4_1
335_4_1	264_01_812	1149_4_100	40_4_1	7_4_864	523_4_434	826_4_1061	1296_4_692	374_4_1
335_4_1	264_01_808	1149_4_85	40_4_1	7_4_879	523_4_432	826_4_1089	1296_4_677	374_4_1
335_4_1	264_01_780	1149_4_76	40_4_1	7_4_870	523_4_439	826_4_1129	1296_4_685	374_4_1
335_4_1	264_01_751	1149_4_71	40_4_1	7_4_838	523_4_445	826_4_1192	1296_4_669	374_4_1
335_4_1	264_01_734	1149_4_64	40_4_1	7_4_871	523_4_483	826_4_1163	1296_4_670	374_4_1
335_4_1	264_01_768	1149_4_59	40_4_1	7_4_851	523_4_467	826_4_1225	1296_4_648	374_4_1
335_4_1	264_01_774	1149_4_65	40_4_1	7_4_877	523_4_513	826_4_1126	1296_4_648	374_4_1
335_4_1	264_01_774	1149_4_66	40_4_1	7_4_812	523_4_475	826_4_1189	1296_4_615	374_4_1
335_4_1	264_01_772	1149_4_78	40_4_1	7_4_813	523_4_430	826_4_1129	1296_4_646	374_4_1
335_4_1	264_01_766	1149_4_78	40_4_1	7_4_744	523_4_422	826_4_1117	1296_4_648	374_4_1
335_4_1	264_01_795	1149_4_77	40_4_1	7_4_725	523_4_382	826_4_1044	1296_4_725	374_4_1
335_4_1	264_01_848	1149_4_81	40_4_1	7_4_678	523_4_382	826_4_1053	1296_4_773	374_4_1
335_4_1	264_01_904	1149_4_68	40_4_1	7_4_709	523_4_362	826_4_1005	1296_4_817	374_4_1
335_4_1	264_01_954	1149_4_59	40_4_1	7_4_711	523_4_367	826_4_1001	1296_4_835	374_4_1
335_4_1	264_01_951	1149_4_68	40_4_1	7_4_728	523_4_343	826_4_983	1296_4_868	374_4_1
335_4_1	264_01_896	1149_4_73	40_4_1	7_4_745	523_4_401	826_4_924	1296_4_896	374_4_1
335_4_1	264_01_762	1149_4_76	40_4_1	7_4_749	523_4_389	826_4_944	1296_4_925	374_4_1
335_4_1	264_01_668	1149_4_81	40_4_1	7_4_736	523_4_432	826_4_933	1296_4_944	374_4_1
335_4_1	264_01_636	1149_4_81	40_4_1	7_4_732	523_4_402	826_4_975	1296_4_978	374_4_1
335_4_1	264_01_627	1149_4_79	40_4_1	7_4_723	523_4_456	826_4_1007	1296_4_973	374_4_1
335_4_1	264_01_649	1149_4_72	40_4_1	7_4_753	523_4_426	826_4_1027	1296_4_978	374_4_1
335_4_1	264_01_665	1149_4_73	40_4_1	7_4_738	523_4_491	826_4_971	1296_4_966	374_4_1
335_4_1	264_01_722	1149_4_63	40_4_1	7_4_754	523_4_442	826_4_988	1296_4_941	374_4_1
335_4_1	264_01_705	1149_4_61	40_4_1	7_4_774	523_4_526	826_4_924	1296_4_949	374_4_1
335_4_1	264_01_716	1149_4_43	40_4_1	7_4_821	523_4_509	826_4_928	1296_4_934	374_4_1
335_4_1	264_01_623	1149_4_43	40_4_1	7_4_831	523_4_560	826_4_928	1296_4_949	374_4_1
335_4_1	264_01_527	1149_4_24	40_4_1	7_4_868	523_4_556	826_4_983	1296_4_931	374_4_1
335_4_1	264_01_405	1149_4_32	40_4_1	7_4_889	523_4_550	826_4_1021	1296_4_951	374_4_1
335_4_1	264_01_386	1149_4_34	40_4_1	7_4_908	523_4_548	826_4_1045	1296_4_945	374_4_1
335_4_1	264_01_436	1149_4_34	40_4_1	7_4_928	523_4_547	826_4_1078	1296_4_903	374_4_1
335_4_1	264_01_478	1149_4_35	40_4_1	7_4_932	523_4_562	826_4_1049	1296_4_914	374_4_1
335_4_1	264_01_486	1149_4_31	40_4_1	7_4_945	523_4_534	826_4_1118	1296_4_886	374_4_1
335_4_1	264_01_465	1149_4_34	40_4_1	7_4_911	523_4_556	826_4_1141	1296_4_916	374_4_1
335_4_1	264_01_544	1149_4_30	40_4_1	7_4_870	523_4_536	826_4_1120	1296_4_935	374_4_1
335_4_1	264_01_601	1149_4_36	40_4_1	7_4_867	523_4_520	826_4_1132	1296_4_896	374_4_1
335_4_1	264_01_643	1149_4_38	40_4_1	7_4_819	523_4_521	826_4_1146	1296_4_890	374_4_1
335_4_1	264_01_679	1149_4_34	40_4_1	7_4_795	523_4_520	826_4_1153	1296_4_870	374_4_1
335_4_1	264_01_683	1149_4_43	40_4_1	7_4_759	523_4_526	826_4_1152	1296_4_887	374_4_1
335_4_1	264_01_691	1149_4_37	40_4_1	7_4_716	523_4_498	826_4_1185	1296_4_898	374_4_1
335_4_1	264_01_654	1149_4_48	40_4_1	7_4_717	523_4_473	826_4_1133	1296_4_938	374_4_1
335_4_1	264_01_650	1149_4_30	40_4_1	7_4_669	523_4_432	826_4_1168	1296_4_950	374_4_1
335_4_1	264_01_643	1149_4_51	40_4_1	7_4_665	523_4_399	826_4_1170	1296_4_918	374_4_1
335_4_1	264_01_670	1149_4_37	40_4_1	7_4_618	523_4_365	826_4_1213	1296_4_906	374_4_1
335_4_1	264_01_647	1149_4_49	40_4_1	7_4_594	523_4_356	826_4_1286	1296_4_899	374_4_1
335_4_1	264_01_622	1149_4_39	40_4_1	7_4_609	523_4_336	826_4_1305	1296_4_928	374_4_1
335_4_1	264_01_603	1149_4_43	40_4_1	7_4_656	523_4_335	826_4_1335	1296_4_886	374_4_1
335_4_1	264_01_545	1149_4_47	40_4_1	7_4_664	523_4_362	826_4_1398	1296_4_848	374_4_1
335_4_1	264_01_480	1149_4_61	40_4_1	7_4_687	523_4_362	826_4_1469	1296_4_821	374_4_1
335_4_1	264_01_460	1149_4_68	40_4_1	7_4_724	523_4_382	826_4_1496	1296_4_788	374_4_1
335_4_1	264_01_453	1149_4_62	40_4_1	7_4_722	523_4_387	826_4_1528	1296_4_793	374_4_1
335_4_1	264_01_449	1149_4_70	40_4_1	7_4_714	523_4_396	826_4_1525	1296_4_812	374_4_1
335_4_1	264_01_465	1149_4_55	40_4_1	7_4_703	523_4_419	826_4_1514	1296_4_816	374_4_1
335_4_1	264_01_499	1149_4_67	40_4_1	7_4_723	523_4_412	826_4_1462	1296_4_841	374_4_1
335_4_1	264_01_610	1149_4_51	40_4_1	7_4_691	523_4_390	826_4_1411	1296_4_835	374_4_1
335_4_1	264_01_707	1149_4_60	40_4_1	7_4_688	523_4_372	826_4_1363	1296_4_830	374_4_1
335_4_1	264_01_838	1149_4_56	40_4_1	7_4_694	523_4_362	826_4_1260	1296_4_831	374_4_1
335_4_1	264_01_913	1149_4_50	40_4_1	7_4_712	523_4_318	826_4_1225	1296_4_831	374_4_1
335_4_1	264_01_920	1149_4_43	40_4_1	7_4_735	523_4_289	826_4_1229	1296_4_833	374_4_1
335_4_1	264_01_910	1149_4_32	40_4_1	7_4_754	523_4_295	826_4_1246	1296_4_784	374_4_1
335_4_1	264_01_858	1149_4_29	40_4_1	7_4_751	523_4_293	826_4_1281	1296_4_750	374_4_1
335_4_1	264_01_816	1149_4_29	40_4_1	7_4_770	523_4_284	826_4_1286	1296_4_708	374_4_1
335_4_1	264_01_745	1149_4_36	40_4_1	7_4_768	523_4_279	826_4_1267	1296_4_739	374_4_1
335_4_1	264_01_771	1149_4_29	40_4_1	7_4_739	523_4_285	826_4_1318	1296_4_724	374_4_1
335_4_1	264_01_819	1149_4_29	40_4_1	7_4_731	523_4_291	826_4_1338	1296_4_717	374_4_1
335_4_1	264_01_745	1149_4_21	40_4_1	7_4_741	523_4_316	826_4_1368	1296_4_758	374_4_1
335_4_1	264_01_657	1149_4_16	40_4_1	7_4_713	523_4_323	826_4_1437	1296_4_780	374_4_1
335_4_1	264_01_573	1149_4_12	40_4_1	7_4_736	523_4_351	826_4_1419	1296_4_806	374_4_1
335_4_1	264_01_584	1149_4_22	40_4_1	7_4_708	523_4_324	826_4_1402	1296_4_823	374_4_1
335_4_1	264_01_599	1149_4_13	40_4_1	7_4_720	523_4_331	826_4_1405	1296_4_827	374_4_1
335_4_1	264_01_597	1149_4_17	40_4_1	7_4_719	523_4_292	826_4_1429	1296_4_865	374_4_1
335_4_1	264_01_615	1149_4_11	40_4_1	7_4_723	523_4_287	826_4_1428	1296_4_889	374_4_1
335_4_1	264_01_661	1149_4_13	40_4_1	7_4_701	523_4_280	826_4_1479	1296_4_864	374_4_1
335_4_1	264_01_677	1149_4_16	40_4_1	7_4_722	523_4_293	826_4_1419	1296_4_901	374_4_1
335_4_1	264_01_726	1149_4_19	40_4_1	7_4_664	523_4_290	826_4_1430	1296_4_910	374_4_1
335_4_1	264_01_765	1149_4_22	40_4_1	7_4_685	523_4_268	826_4_1409	1296_4_913	374_4_1
335_4_1	264_01_858	1149_4_18	40_4_1	7_4_647	523_4_285	826_4_1378	1296_4_878	374_4_1
335_4_1	264_01_923	1149_4_19	40_4_1	7_4_642	523_4_259	826_4_1372	1296_4_856	374_4_1
335_4_1	264_01_1017	1149_4_17	40_4_1	7_4_607	523_4_269	826_4_1277	1296_4_876	374_4_1
335_4_1	264_01_1085	1149_4_16	40_4_1	7_4_597	523_4_259	826_4_1257	1296_4_848	374_4_1
335_4_1	264_01_1129	1149_4_17	40_4_1	7_4_625	523_4_256	826_4_1214	1296_4_816	374_4_1
335_4_1	264_01_1159	1149_4_16	40_4_1	7_4_589	523_4_274	826_4_1252	1296_4_752	374_4_1
335_4_1	264_01_1158	1149_4_16	40_4_1	7_4_608	523_4_280	826_4_1207	1296_4_741	374_4_1
335_4_1	264_01_1188	1149_4_16	40_4_1	7_4_584	523_4_325	826_4_1177	1296_4_687	374_4_1
335_4_1	264_01_1169	1149_4_15	40_4_1	7_4_607	523_4_300	826_4_1135	1296_4_656	374_4_1
335_4_1	264_01_1109	1149_4_12	40_4_1	7_4_590	523_4_317	826_4_1171	1296_4_596	374_4_1
335_4_1	264_01_1066	1149_4_7	40_4_1	7_4_637	523_4_297	826_4_1141	1296_4_584	374_4_1
335_4_1	264_01_1048	1149_4_5	40_4_1	7_4_633	523_4_316	826_4_1186	1296_4_543	374_4_1
335_4_1	264_01_1099	1149_4_5	40_4_1	7_4_672	523_4_307	826_4_1162	1296_4_509	374_4_1
335_4_1	264_01_1161	1149_4_2	40_4_1	7_4_650	523_4_356	826_4_1170	1296_4_503	374_4_1
335_4_1	264_01_1187	1149_4_2	40_4_1	7_4_680	523_4_360	826_4_1223	1296_4_485	374_4_1
335_4_1	264_01_1206	1149_4_2	40_4_1	7_4_708	523_4_383	826_4_1213	1296_4_480	374_4_1
335_4_1	264_01_1222	40_4_1	7_4_719	523_4_386	826_4_1223	1296_4_465	374_4_1
335_4_1	264_01_1217	40_4_1	7_4_736	523_4_383	826_4_1208	1296_4_465	374_4_1
335_4_1	264_01_1197	40_4_1	7_4_716	523_4_384	826_4_1254	1296_4_444	374_4_1
335_4_1	264_01_1188	40_4_1	7_4_701	523_4_384	826_4_1256	1296_4_480	374_4_1
335_4_1	264_01_1121	40_4_1	7_4_660	523_4_373	826_4_1305	1296_4_487	374_4_1
335_4_1	264_01_1012	40_4_1	7_4_691	523_4_356	826_4_1285	1296_4_520	374_4_1
335_4_1	264_01_917	40_4_1	7_4_619	523_4_363	826_4_1290	1296_4_579	374_4_1
335_4_1	264_01_818	40_4_1	7_4_629	523_4_344	826_4_1260	1296_4_631	374_4_1
335_4_1	264_01_718	40_4_1	7_4_651	523_4_306	826_4_1272	1296_4_671	374_4_1
335_4_1	264_01_727	40_4_1	7_4_658	523_4_303	826_4_1223	1296_4_743	374_4_1
335_4_1	264_01_704	40_4_1	7_4_661	523_4_318	826_4_1282	1296_4_748	374_4_1
335_4_1	264_01_745	40_4_1	7_4_715	523_4_305	826_4_1264	1296_4_779	374_4_1
335_4_1	264_01_758	40_4_1	7_4_743	523_4_333	826_4_1287	1296_4_777	374_4_1
335_4_1	264_01_801	40_4_1	7_4_744	523_4_341	826_4_1286	1296_4_776	374_4_1
335_4_1	264_01_793	40_4_1	7_4_744	523_4_357	826_4_1300	1296_4_770	374_4_1
335_4_1	264_01_774	40_4_1	7_4_785	523_4_333	826_4_1356	1296_4_715	374_4_1
335_4_1	264_01_729	40_4_1	7_4_778	523_4_343	826_4_1329	1296_4_719	374_4_1
335_4_1	264_01_710	40_4_1	7_4_794	523_4_338	826_4_1319	1296_4_689	374_4_1
335_4_1	264_01_673	40_4_1	7_4_749	523_4_372	826_4_1329	1296_4_667	374_4_1
335_4_1	264_01_714	40_4_1	7_4_759	523_4_365	826_4_1338	1296_4_634	374_4_1
335_4_1	264_01_759	40_4_1	7_4_727	523_4_400	826_4_1371	1296_4_568	374_4_1
335_4_1	264_01_836	40_4_1	7_4_739	523_4_357	826_4_1387	1296_4_563	374_4_1
335_4_1	264_01_800	40_4_1	7_4_725	523_4_397	826_4_1401	1296_4_581	374_4_1
335_4_1	264_01_885	40_4_1	7_4_717	523_4_344	826_4_1455	1296_4_538	374_4_1
335_4_1	264_01_907	40_4_1	7_4_698	523_4_404	826_4_1372	1296_4_562	374_4_1
335_4_1	264_01_899	40_4_1	7_4_688	523_4_421	826_4_1404	1296_4_530	374_4_1
335_4_1	264_01_914	40_4_1	7_4_674	523_4_427	826_4_1352	1296_4_576	374_4_1
335_4_1	264_01_881	40_4_1	7_4_665	523_4_425	826_4_1373	1296_4_585	374_4_1
335_4_1	264_01_836	40_4_1	7_4_666	523_4_416	826_4_1324	1296_4_675	374_4_1
335_4_1	264_01_772	40_4_1	7_4_668	523_4_406	826_4_1383	1296_4_659	374_4_1
335_4_1	264_01_694	40_4_1	7_4_697	523_4_408	826_4_1376	1296_4_697	374_4_1
335_4_1	264_01_669	40_4_1	7_4_712	523_4_390	826_4_1442	1296_4_657	374_4_1
335_4_1	264_01_674	40_4_1	7_4_748	523_4_335	826_4_1438	1296_4_699	374_4_1
335_4_1	264_01_756	40_4_1	7_4_777	523_4_267	826_4_1452	1296_4_685	374_4_1
335_4_1	264_01_807	40_4_1	7_4_800	523_4_259	826_4_1418	1296_4_707	374_4_1
335_4_1	264_01_870	40_4_1	7_4_798	523_4_254	826_4_1441	1296_4_645	374_4_1
335_4_1	264_01_864	40_4_1	7_4_793	523_4_251	826_4_1416	1296_4_674	374_4_1
335_4_1	264_01_848	40_4_1	7_4_819	523_4_259	826_4_1411	1296_4_615	374_4_1
335_4_1	264_01_823	40_4_1	7_4_799	523_4_263	826_4_1376	1296_4_645	374_4_1
335_4_1	264_01_863	40_4_1	7_4_809	523_4_283	826_4_1329	1296_4_585	374_4_1
335_4_1	264_01_811	40_4_1	7_4_833	523_4_266	826_4_1340	1296_4_584	374_4_1
335_4_1	264_01_844	40_4_1	7_4_785	523_4_314	826_4_1333	1296_4_550	374_4_1
335_4_1	264_01_839	40_4_1	7_4_774	523_4_309	826_4_1370	1296_4_546	374_4_1
335_4_1	264_01_838	40_4_1	7_4_759	523_4_370	826_4_1362	1296_4_517	374_4_1
335_4_1	264_01_733	40_4_1	7_4_762	523_4_354	826_4_1419	1296_4_544	374_4_1
335_4_1	264_01_660	40_4_1	7_4_733	523_4_416	826_4_1433	1296_4_574	374_4_1
335_4_1	264_01_558	40_4_1	7_4_710	523_4_367	826_4_1537	1296_4_633	374_4_1
335_4_1	264_01_494	40_4_1	7_4_747	523_4_386	826_4_1539	1296_4_672	374_4_1
335_4_1	264_01_497	40_4_1	7_4_772	523_4_342	826_4_1561	1296_4_721	374_4_1
335_4_1	264_01_546	40_4_1	7_4_762	523_4_333	826_4_1516	1296_4_773	374_4_1
335_4_1	264_01_598	40_4_1	7_4_780	523_4_363	826_4_1496	1296_4_737	374_4_1
335_4_1	264_01_601	40_4_1	7_4_812	523_4_336	826_4_1462	1296_4_784	374_4_1
335_4_1	264_01_602	40_4_1	7_4_775	523_4_342	826_4_1477	1296_4_771	374_4_1
335_4_1	264_01_607	40_4_1	7_4_750	523_4_293	826_4_1483	1296_4_826	374_4_1
335_4_1	264_01_671	40_4_1	7_4_717	523_4_308	826_4_1491	1296_4_762	374_4_1
335_4_1	264_01_650	40_4_1	7_4_729	523_4_282	826_4_1518	1296_4_774	374_4_1
335_4_1	264_01_732	40_4_1	7_4_694	523_4_313	826_4_1519	1296_4_718	374_4_1
335_4_1	264_01_705	40_4_1	7_4_728	523_4_314	826_4_1537	1296_4_716	374_4_1
335_4_1	264_01_661	40_4_1	7_4_742	523_4_336	826_4_1589	1296_4_672	374_4_1
335_4_1	264_01_634	40_4_1	7_4_755	523_4_337	826_4_1570	1296_4_660	374_4_1
335_4_1	264_01_581	40_4_1	7_4_795	523_4_354	826_4_1589	1296_4_640	374_4_1
335_4_1	264_01_539	40_4_1	7_4_823	523_4_353	826_4_1636	1296_4_586	374_4_1
335_4_1	264_01_509	40_4_1	7_4_837	523_4_351	826_4_1654	1296_4_581	374_4_1
335_4_1	264_01_495	40_4_1	7_4_842	523_4_357	826_4_1681	1296_4_553	374_4_1
335_4_1	264_01_463	40_4_1	7_4_849	523_4_339	826_4_1688	1296_4_600	374_4_1
335_4_1	264_01_426	40_4_1	7_4_831	523_4_360	826_4_1696	1296_4_593	374_4_1
335_4_1	264_01_422	40_4_1	7_4_847	523_4_344	826_4_1698	1296_4_624	374_4_1
335_4_1	264_01_433	40_4_1	7_4_827	523_4_369	826_4_1670	1296_4_652	374_4_1
335_4_1	264_01_475	40_4_1	7_4_816	523_4_324	826_4_1694	1296_4_672	374_4_1
335_4_1	264_01_429	40_4_1	7_4_786	523_4_323	826_4_1757	1296_4_706	374_4_1
335_4_1	264_01_376	40_4_1	7_4_808	523_4_319	826_4_1842	1296_4_661	374_4_1
335_4_1	264_01_378	40_4_1	7_4_779	523_4_314	826_4_1903	1296_4_647	374_4_1
335_4_1	264_01_365	40_4_1	7_4_796	523_4_328	826_4_1895	1296_4_619	374_4_1
335_4_1	264_01_426	40_4_1	7_4_788	523_4_286	826_4_1897	1296_4_615	374_4_1
335_4_1	264_01_434	40_4_1	7_4_777	523_4_309	826_4_1880	1296_4_615	374_4_1
335_4_1	264_01_461	40_4_1	7_4_783	523_4_322	826_4_1889	1296_4_572	374_4_1
335_4_1	264_01_512	40_4_1	7_4_781	523_4_316	826_4_1823	1296_4_607	374_4_1
335_4_1	264_01_578	40_4_1	7_4_745	523_4_306	826_4_1818	1296_4_589	374_4_1
335_4_1	264_01_664	40_4_1	7_4_763	523_4_276	826_4_1710	1296_4_624	374_4_1
335_4_1	264_01_648	40_4_1	7_4_764	523_4_279	826_4_1701	1296_4_633	374_4_1
335_4_1	264_01_610	40_4_1	7_4_759	523_4_237	826_4_1735	1296_4_629	374_4_1
335_4_1	264_01_632	40_4_1	7_4_738	523_4_279	826_4_1690	1296_4_616	374_4_1
335_4_1	264_01_647	40_4_1	7_4_771	523_4_258	826_4_1692	1296_4_590	374_4_1
335_4_1	264_01_638	40_4_1	7_4_807	523_4_256	826_4_1675	1296_4_579	374_4_1
335_4_1	264_01_669	40_4_1	7_4_810	523_4_248	826_4_1706	1296_4_522	374_4_1
335_4_1	264_01_629	40_4_1	7_4_846	523_4_260	826_4_1709	1296_4_513	374_4_1
335_4_1	264_01_580	40_4_1	7_4_840	523_4_241	826_4_1762	1296_4_512	374_4_1
335_4_1	264_01_508	40_4_1	7_4_837	523_4_239	826_4_1775	1296_4_519	374_4_1
335_4_1	264_01_503	40_4_1	7_4_801	523_4_232	826_4_1785	1296_4_557	374_4_1
335_4_1	264_01_557	40_4_1	7_4_795	523_4_246	826_4_1745	1296_4_586	374_4_1
335_4_1	264_01_619	40_4_1	7_4_753	523_4_259	826_4_1748	1296_4_605	374_4_1
335_4_1	264_01_621	40_4_1	7_4_746	523_4_231	826_4_1789	1296_4_621	374_4_1
335_4_1	264_01_589	40_4_1	7_4_756	523_4_219	826_4_1798	1296_4_634	374_4_1
335_4_1	264_01_599	40_4_1	7_4_722	523_4_231	826_4_1775	1296_4_669	374_4_1
335_4_1	264_01_593	40_4_1	7_4_775	523_4_220	826_4_1753	1296_4_655	374_4_1
335_4_1	264_01_615	40_4_1	7_4_727	523_4_200	826_4_1762	1296_4_697	374_4_1
335_4_1	264_01_601	40_4_1	7_4_736	523_4_182	826_4_1808	1296_4_688	374_4_1
335_4_1	264_01_624	40_4_1	7_4_700	523_4_192	826_4_1828	1296_4_682	374_4_1
335_4_1	264_01_716	40_4_1	7_4_681	523_4_168	826_4_1799	1296_4_676	374_4_1
335_4_1	264_01_782	40_4_1	7_4_684	523_4_149	826_4_1805	1296_4_639	374_4_1
335_4_1	264_01_826	40_4_1	7_4_649	523_4_170	826_4_1806	1296_4_625	374_4_1
335_4_1	264_01_859	40_4_1	7_4_652	523_4_166	826_4_1797	1296_4_603	374_4_1
335_4_1	264_01_876	40_4_1	7_4_623	523_4_154	826_4_1817	1296_4_615	374_4_1
335_4_1	264_01_908	40_4_1	7_4_659	523_4_156	826_4_1794	1296_4_553	374_4_1
335_4_1	264_01_983	40_4_1	7_4_625	523_4_156	826_4_1765	1296_4_519	374_4_1
335_4_1	264_01_984	40_4_1	7_4_624	523_4_143	826_4_1769	1296_4_478	374_4_1
335_4_1	264_01_980	40_4_1	7_4_600	523_4_172	826_4_1710	1296_4_471	374_4_1
335_4_1	264_01_978	40_4_1	7_4_600	523_4_169	826_4_1649	1296_4_451	374_4_1
335_4_1	264_01_949	40_4_1	7_4_607	523_4_176	826_4_1612	1296_4_460	374_4_1
335_4_1	264_01_988	40_4_1	7_4_609	523_4_158	826_4_1580	1296_4_457	374_4_1
335_4_1	264_01_1051	40_4_1	7_4_589	523_4_141	826_4_1594	1296_4_459	374_4_1
335_4_1	264_01_1154	40_4_1	7_4_547	523_4_129	826_4_1654	1296_4_420	374_4_1
335_4_1	264_01_1252	40_4_1	7_4_526	523_4_126	826_4_1611	1296_4_438	374_4_1
335_4_1	264_01_1258	40_4_1	7_4_547	523_4_113	826_4_1647	1296_4_428	374_4_1
335_4_1	264_01_1257	40_4_1	7_4_592	523_4_120	826_4_1596	1296_4_442	374_4_1
335_4_1	264_01_1204	40_4_1	7_4_575	523_4_129	826_4_1640	1296_4_447	374_4_1
335_4_1	264_01_1174	40_4_1	7_4_615	523_4_110	826_4_1571	1296_4_469	374_4_1
335_4_1	264_01_1057	40_4_1	7_4_578	523_4_133	826_4_1652	1296_4_466	374_4_1
335_4_1	264_01_1001	40_4_1	7_4_578	523_4_147	826_4_1659	1296_4_480	374_4_1
335_4_1	264_01_914	40_4_1	7_4_510	523_4_151	826_4_1753	1296_4_489	374_4_1
335_4_1	264_01_809	40_4_1	7_4_515	523_4_151	826_4_1793	1296_4_507	374_4_1
335_4_1	264_01_705	40_4_1	7_4_495	523_4_162	826_4_1821	1296_4_540	374_4_1
335_4_1	264_01_711	40_4_1	7_4_499	523_4_136	826_4_1818	1296_4_579	374_4_1
335_4_1	264_01_724	40_4_1	7_4_484	523_4_142	826_4_1828	1296_4_598	374_4_1
335_4_1	264_01_794	40_4_1	7_4_482	523_4_120	826_4_1828	1296_4_629	374_4_1
335_4_1	264_01_754	40_4_1	7_4_490	523_4_118	826_4_1892	1296_4_631	374_4_1
335_4_1	264_01_688	40_4_1	7_4_553	523_4_104	826_4_1899	1296_4_643	374_4_1
335_4_1	264_01_519	40_4_1	7_4_593	523_4_123	826_4_2034	1296_4_595	374_4_1
335_4_1	264_01_443	40_4_1	7_4_636	523_4_127	826_4_2083	1296_4_552	374_4_1
335_4_1	264_01_437	40_4_1	7_4_665	523_4_124	826_4_2127	1296_4_524	374_4_1
335_4_1	264_01_503	40_4_1	7_4_663	523_4_125	826_4_2147	1296_4_500	374_4_1
335_4_1	264_01_612	40_4_1	7_4_679	523_4_104	826_4_2117	1296_4_479	374_4_1
335_4_1	264_01_687	40_4_1	7_4_700	523_4_98	826_4_2125	1296_4_436	374_4_1
335_4_1	264_01_733	40_4_1	7_4_734	523_4_78	826_4_2054	1296_4_458	374_4_1
335_4_1	264_01_772	40_4_1	7_4_791	523_4_79	826_4_1973	1296_4_447	374_4_1
335_4_1	264_01_821	40_4_1	7_4_719	523_4_69	826_4_1948	1296_4_477	374_4_1
335_4_1	264_01_837	40_4_1	7_4_764	523_4_74	826_4_1844	1296_4_458	374_4_1
335_4_1	264_01_898	40_4_1	7_4_677	523_4_87	826_4_1813	1296_4_447	374_4_1
335_4_1	264_01_899	40_4_1	7_4_704	523_4_96	826_4_1768	1296_4_430	374_4_1
335_4_1	264_01_928	40_4_1	7_4_649	523_4_124	826_4_1742	1296_4_442	374_4_1
335_4_1	264_01_922	40_4_1	7_4_691	523_4_121	826_4_1725	1296_4_458	374_4_1
335_4_1	264_01_875	40_4_1	7_4_648	523_4_133	826_4_1795	1296_4_483	374_4_1
335_4_1	264_01_812	40_4_1	7_4_707	523_4_111	826_4_1758	1296_4_517	374_4_1
335_4_1	264_01_770	40_4_1	7_4_676	523_4_123	826_4_1826	1296_4_537	374_4_1
335_4_1	264_01_765	40_4_1	7_4_728	523_4_116	826_4_1792	1296_4_545	374_4_1
335_4_1	264_01_742	40_4_1	7_4_711	523_4_121	826_4_1808	1296_4_578	374_4_1
335_4_1	264_01_677	40_4_1	7_4_751	523_4_108	826_4_1774	1296_4_621	374_4_1
335_4_1	264_01_648	40_4_1	7_4_714	523_4_113	826_4_1784	1296_4_647	374_4_1
335_4_1	264_01_654	40_4_1	7_4_736	523_4_91	826_4_1761	1296_4_650	374_4_1
335_4_1	264_01_692	40_4_1	7_4_695	523_4_82	826_4_1799	1296_4_662	374_4_1
335_4_1	264_01_731	40_4_1	7_4_686	523_4_82	826_4_1763	1296_4_660	374_4_1
335_4_1	264_01_766	40_4_1	7_4_628	523_4_113	826_4_1766	1296_4_659	374_4_1
335_4_1	264_01_826	40_4_1	7_4_611	523_4_122	826_4_1763	1296_4_617	374_4_1
335_4_1	264_01_886	40_4_1	7_4_600	523_4_124	826_4_1707	1296_4_615	374_4_1
335_4_1	264_01_945	40_4_1	7_4_529	523_4_126	826_4_1742	1296_4_620	374_4_1
335_4_1	264_01_1019	40_4_1	7_4_536	523_4_127	826_4_1722	1296_4_596	374_4_1
335_4_1	264_01_1058	40_4_1	7_4_544	523_4_144	826_4_1697	1296_4_589	374_4_1
335_4_1	264_01_1112	40_4_1	7_4_522	523_4_134	826_4_1673	1296_4_588	374_4_1
335_4_1	264_01_1129	40_4_1	7_4_464	523_4_132	826_4_1744	1296_4_558	374_4_1
335_4_1	264_01_1095	40_4_1	7_4_459	523_4_115	826_4_1732	1296_4_586	374_4_1
335_4_1	264_01_1047	40_4_1	7_4_446	523_4_134	826_4_1736	1296_4_590	374_4_1
335_4_1	264_01_935	40_4_1	7_4_473	523_4_101	826_4_1783	1296_4_616	374_4_1
335_4_1	264_01_852	40_4_1	7_4_464	523_4_96	826_4_1858	1296_4_628	374_4_1
335_4_1	264_01_742	40_4_1	7_4_503	523_4_77	826_4_1897	1296_4_640	374_4_1
335_4_1	264_01_630	40_4_1	7_4_475	523_4_77	826_4_1972	1296_4_646	374_4_1
335_4_1	264_01_507	40_4_1	7_4_500	523_4_64	826_4_2000	1296_4_667	374_4_1
335_4_1	264_01_486	40_4_1	7_4_517	523_4_57	826_4_2008	1296_4_681	374_4_1
335_4_1	264_01_526	40_4_1	7_4_541	523_4_46	826_4_2035	1296_4_677	374_4_1
335_4_1	264_01_587	40_4_1	7_4_573	523_4_31	826_4_2010	1296_4_687	374_4_1
335_4_1	264_01_653	40_4_1	7_4_583	523_4_23	826_4_2038	1296_4_660	374_4_1
335_4_1	264_01_673	40_4_1	7_4_630	523_4_14	826_4_2000	1296_4_661	374_4_1
335_4_1	264_01_682	40_4_1	7_4_606	523_4_11	826_4_2019	1296_4_647	374_4_1
335_4_1	264_01_737	40_4_1	7_4_647	523_4_11	826_4_1852	1296_4_696	374_4_1
335_4_1	264_01_659	40_4_1	7_4_613	523_4_14	826_4_1900	1296_4_696	374_4_1
335_4_1	264_01_600	40_4_1	7_4_656	523_4_22	826_4_1824	1296_4_745	374_4_1
335_4_1	264_01_544	40_4_1	7_4_647	523_4_21	826_4_1830	1296_4_758	374_4_1
335_4_1	264_01_487	40_4_1	7_4_642	523_4_31	826_4_1836	1296_4_815	374_4_1
335_4_1	264_01_419	40_4_1	7_4_636	523_4_42	826_4_1911	1296_4_804	374_4_1
335_4_1	264_01_396	40_4_1	7_4_639	523_4_40	826_4_2019	1296_4_797	374_4_1
335_4_1	264_01_350	40_4_1	7_4_645	523_4_47	826_4_2089	1296_4_830	374_4_1
335_4_1	264_01_366	40_4_1	7_4_644	523_4_40	826_4_2117	1296_4_822	374_4_1
335_4_1	264_01_386	40_4_1	7_4_637	523_4_31	826_4_2144	1296_4_828	374_4_1
335_4_1	264_01_460	40_4_1	7_4_604	523_4_32	826_4_2118	1296_4_811	374_4_1
335_4_1	264_01_519	40_4_1	7_4_620	523_4_22	826_4_2066	1296_4_817	374_4_1
335_4_1	264_01_614	40_4_1	7_4_630	523_4_21	826_4_2017	1296_4_788	374_4_1
335_4_1	264_01_696	40_4_1	7_4_591	523_4_20	826_4_2004	1296_4_749	374_4_1
335_4_1	264_01_768	40_4_1	7_4_588	523_4_15	826_4_1948	1296_4_725	374_4_1
335_4_1	264_01_794	40_4_1	7_4_578	523_4_20	826_4_1941	1296_4_715	374_4_1
335_4_1	264_01_782	40_4_1	7_4_579	523_4_20	826_4_1992	1296_4_671	374_4_1
335_4_1	264_01_811	40_4_1	7_4_549	523_4_28	826_4_1975	1296_4_658	374_4_1
335_4_1	264_01_812	40_4_1	7_4_577	523_4_24	826_4_1960	1296_4_634	374_4_1
335_4_1	264_01_839	40_4_1	7_4_546	523_4_24	826_4_1944	1296_4_622	374_4_1
335_4_1	264_01_841	40_4_1	7_4_519	523_4_21	826_4_1962	1296_4_614	374_4_1
335_4_1	264_01_861	40_4_1	7_4_521	523_4_29	826_4_1940	1296_4_571	374_4_1
335_4_1	264_01_827	40_4_1	7_4_536	523_4_23	826_4_1918	1296_4_600	374_4_1
335_4_1	264_01_768	40_4_1	7_4_527	523_4_23	826_4_1951	1296_4_598	374_4_1
335_4_1	264_01_677	40_4_1	7_4_516	523_4_11	826_4_1967	1296_4_648	374_4_1
335_4_1	264_01_543	40_4_1	7_4_535	523_4_9	826_4_2040	1296_4_680	374_4_1
335_4_1	264_01_505	40_4_1	7_4_553	523_4_6	826_4_2087	1296_4_711	374_4_1
335_4_1	264_01_458	40_4_1	7_4_553	523_4_10	826_4_2134	1296_4_731	374_4_1
335_4_1	264_01_462	40_4_1	7_4_529	523_4_10	826_4_2156	1296_4_748	374_4_1
335_4_1	264_01_502	40_4_1	7_4_551	523_4_7	826_4_2186	1296_4_717	374_4_1
335_4_1	264_01_517	40_4_1	7_4_535	523_4_5	826_4_2223	1296_4_699	374_4_1
335_4_1	264_01_530	40_4_1	7_4_474	523_4_5	826_4_2282	1296_4_689	374_4_1
335_4_1	264_01_523	40_4_1	7_4_489	523_4_7	826_4_2263	1296_4_695	374_4_1
335_4_1	264_01_479	40_4_1	7_4_496	523_4_11	826_4_2228	1296_4_740	374_4_1
335_4_1	264_01_491	40_4_1	7_4_472	523_4_13	826_4_2190	1296_4_758	374_4_1
335_4_1	264_01_533	40_4_1	7_4_455	523_4_11	826_4_2186	1296_4_760	374_4_1
335_4_1	264_01_520	40_4_1	7_4_461	523_4_19	826_4_2213	1296_4_773	374_4_1
335_4_1	264_01_569	40_4_1	7_4_471	523_4_9	826_4_2149	1296_4_797	374_4_1
335_4_1	264_01_567	40_4_1	7_4_490	523_4_13	826_4_2123	1296_4_782	374_4_1
335_4_1	264_01_594	40_4_1	7_4_500	523_4_6	826_4_2053	1296_4_808	374_4_1
335_4_1	264_01_584	40_4_1	7_4_477	523_4_9	826_4_2112	1296_4_801	374_4_1
335_4_1	264_01_638	40_4_1	7_4_492	523_4_8	826_4_2089	1296_4_771	374_4_1
335_4_1	264_01_663	40_4_1	7_4_464	523_4_8	826_4_2076	1296_4_793	374_4_1
335_4_1	264_01_720	40_4_1	7_4_456	523_4_8	826_4_2026	1296_4_799	374_4_1
335_4_1	264_01_739	40_4_1	7_4_450	523_4_8	826_4_2005	1296_4_790	374_4_1
335_4_1	264_01_730	40_4_1	7_4_456	523_4_6	826_4_2040	1296_4_754	374_4_1
335_4_1	264_01_792	40_4_1	7_4_472	523_4_8	826_4_1944	1296_4_750	374_4_1
335_4_1	264_01_829	40_4_1	7_4_500	523_4_10	826_4_1952	1296_4_691	374_4_1
335_4_1	264_01_911	40_4_1	7_4_500	523_4_9	826_4_1913	1296_4_681	374_4_1
335_4_1	264_01_957	40_4_1	7_4_485	523_4_12	826_4_1906	1296_4_662	374_4_1
335_4_1	264_01_1002	40_4_1	7_4_503	523_4_11	826_4_1865	1296_4_631	374_4_1
335_4_1	264_01_971	40_4_1	7_4_461	523_4_18	826_4_1888	1296_4_646	374_4_1
335_4_1	264_01_947	40_4_1	7_4_430	523_4_20	826_4_1895	1296_4_680	374_4_1
335_4_1	264_01_902	40_4_1	7_4_404	523_4_19	826_4_1915	1296_4_686	374_4_1
335_4_1	264_01_799	40_4_1	7_4_425	523_4_18	826_4_1940	1296_4_699	374_4_1
335_4_1	264_01_724	40_4_1	7_4_413	523_4_20	826_4_2053	1296_4_684	374_4_1
335_4_1	264_01_685	40_4_1	7_4_457	523_4_14	826_4_2065	1296_4_667	374_4_1
335_4_1	264_01_667	40_4_1	7_4_495	523_4_19	826_4_2041	1296_4_699	374_4_1
335_4_1	264_01_614	40_4_1	7_4_469	523_4_11	826_4_2103	1296_4_703	374_4_1
335_4_1	264_01_530	40_4_1	7_4_508	523_4_14	826_4_2127	1296_4_705	374_4_1
335_4_1	264_01_551	40_4_1	7_4_512	523_4_11	826_4_2147	1296_4_668	374_4_1
335_4_1	264_01_601	40_4_1	7_4_501	523_4_7	826_4_2128	1296_4_687	374_4_1
335_4_1	264_01_603	40_4_1	7_4_516	523_4_7	826_4_2187	1296_4_635	374_4_1
335_4_1	264_01_600	40_4_1	7_4_499	523_4_11	826_4_2189	1296_4_637	374_4_1
335_4_1	264_01_619	40_4_1	7_4_505	523_4_15	826_4_2121	1296_4_653	374_4_1
335_4_1	264_01_644	40_4_1	7_4_487	523_4_9	826_4_2132	1296_4_665	374_4_1
335_4_1	264_01_624	40_4_1	7_4_494	523_4_14	826_4_2100	1296_4_690	374_4_1
335_4_1	264_01_605	40_4_1	7_4_461	523_4_14	826_4_2152	1296_4_653	374_4_1
335_4_1	264_01_637	40_4_1	7_4_455	523_4_16	826_4_2108	1296_4_665	374_4_1
335_4_1	264_01_716	40_4_1	7_4_432	523_4_18	826_4_2073	1296_4_670	374_4_1
335_4_1	264_01_747	40_4_1	7_4_420	523_4_16	826_4_2051	1296_4_696	374_4_1
335_4_1	264_01_771	40_4_1	7_4_408	523_4_15	826_4_2077	1296_4_677	374_4_1
335_4_1	264_01_843	40_4_1	7_4_430	523_4_17	826_4_2032	1296_4_662	374_4_1
335_4_1	264_01_828	40_4_1	7_4_374	523_4_15	826_4_2052	1296_4_685	374_4_1
335_4_1	264_01_799	40_4_1	7_4_377	523_4_16	826_4_2048	1296_4_719	374_4_1
335_4_1	264_01_733	40_4_1	7_4_341	523_4_20	826_4_2163	1296_4_674	374_4_1
335_4_1	264_01_605	40_4_1	7_4_377	523_4_28	826_4_2199	1296_4_690	374_4_1
335_4_1	264_01_541	40_4_1	7_4_379	523_4_20	826_4_2266	1296_4_683	374_4_1
335_4_1	264_01_424	40_4_1	7_4_406	523_4_25	826_4_2326	1296_4_696	374_4_1
335_4_1	264_01_380	40_4_1	7_4_434	523_4_25	826_4_2384	1296_4_699	374_4_1
335_4_1	264_01_362	40_4_1	7_4_449	523_4_22	826_4_2405	1296_4_726	374_4_1
335_4_1	264_01_322	40_4_1	7_4_483	523_4_29	826_4_2429	1296_4_703	374_4_1
335_4_1	264_01_273	40_4_1	7_4_538	523_4_29	826_4_2417	1296_4_717	374_4_1
335_4_1	264_01_280	40_4_1	7_4_517	523_4_35	826_4_2432	1296_4_741	374_4_1
335_4_1	264_01_299	40_4_1	7_4_549	523_4_35	826_4_2409	1296_4_733	374_4_1
335_4_1	264_01_332	40_4_1	7_4_520	523_4_31	826_4_2444	1296_4_720	374_4_1
335_4_1	264_01_430	40_4_1	7_4_528	523_4_32	826_4_2387	1296_4_688	374_4_1
335_4_1	264_01_474	40_4_1	7_4_503	523_4_27	826_4_2386	1296_4_676	374_4_1
335_4_1	264_01_511	40_4_1	7_4_484	523_4_25	826_4_2381	1296_4_653	374_4_1
335_4_1	264_01_531	40_4_1	7_4_438	523_4_26	826_4_2380	1296_4_666	374_4_1
335_4_1	264_01_596	40_4_1	7_4_466	523_4_30	826_4_2302	1296_4_636	374_4_1
335_4_1	264_01_636	40_4_1	7_4_450	523_4_38	826_4_2231	1296_4_646	374_4_1
335_4_1	264_01_606	40_4_1	7_4_488	523_4_36	826_4_2184	1296_4_666	374_4_1
335_4_1	264_01_627	40_4_1	7_4_511	523_4_34	826_4_2167	1296_4_636	374_4_1
335_4_1	264_01_621	40_4_1	7_4_524	523_4_39	826_4_2178	1296_4_612	374_4_1
335_4_1	264_01_608	40_4_1	7_4_551	523_4_41	826_4_2177	1296_4_590	374_4_1
335_4_1	264_01_653	40_4_1	7_4_524	523_4_59	826_4_2203	1296_4_563	374_4_1
335_4_1	264_01_687	40_4_1	7_4_509	523_4_50	826_4_2207	1296_4_558	374_4_1
335_4_1	264_01_739	40_4_1	7_4_487	523_4_57	826_4_2189	1296_4_550	374_4_1
335_4_1	264_01_788	40_4_1	7_4_496	523_4_45	826_4_2129	1296_4_574	374_4_1
335_4_1	264_01_804	40_4_1	7_4_489	523_4_51	826_4_2089	1296_4_587	374_4_1
335_4_1	264_01_839	40_4_1	7_4_451	523_4_37	826_4_2050	1296_4_628	374_4_1
335_4_1	264_01_825	40_4_1	7_4_463	523_4_34	826_4_1999	1296_4_650	374_4_1
335_4_1	264_01_801	40_4_1	7_4_449	523_4_34	826_4_2020	1296_4_629	374_4_1
335_4_1	264_01_777	40_4_1	7_4_455	523_4_45	826_4_1959	1296_4_660	374_4_1
335_4_1	264_01_795	40_4_1	7_4_454	523_4_41	826_4_1959	1296_4_653	374_4_1
335_4_1	264_01_785	40_4_1	7_4_455	523_4_37	826_4_1987	1296_4_666	374_4_1
335_4_1	264_01_791	40_4_1	7_4_426	523_4_27	826_4_2064	1296_4_642	374_4_1
335_4_1	264_01_836	40_4_1	7_4_430	523_4_28	826_4_2060	1296_4_624	374_4_1
335_4_1	264_01_855	40_4_1	7_4_428	523_4_32	826_4_2078	1296_4_621	374_4_1
335_4_1	264_01_902	40_4_1	7_4_454	523_4_33	826_4_2003	1296_4_612	374_4_1
335_4_1	264_01_928	40_4_1	7_4_447	523_4_41	826_4_1954	1296_4_611	374_4_1
335_4_1	264_01_923	40_4_1	7_4_423	523_4_48	826_4_1936	1296_4_612	374_4_1
335_4_1	264_01_1000	40_4_1	7_4_412	523_4_52	826_4_1876	1296_4_577	374_4_1
335_4_1	264_01_1005	40_4_1	7_4_434	523_4_66	826_4_1876	1296_4_540	374_4_1
335_4_1	264_01_1016	40_4_1	7_4_464	523_4_72	826_4_1804	1296_4_536	374_4_1
335_4_1	264_01_946	40_4_1	7_4_434	523_4_73	826_4_1918	1296_4_498	374_4_1
335_4_1	264_01_961	40_4_1	7_4_431	523_4_68	826_4_1898	1296_4_502	374_4_1
335_4_1	264_01_970	40_4_1	7_4_377	523_4_59	826_4_1988	1296_4_491	374_4_1
335_4_1	264_01_937	40_4_1	7_4_394	523_4_57	826_4_1995	1296_4_491	374_4_1
335_4_1	264_01_806	40_4_1	7_4_409	523_4_46	826_4_2032	1296_4_502	374_4_1
335_4_1	264_01_789	40_4_1	7_4_383	523_4_55	826_4_2011	1296_4_529	374_4_1
335_4_1	264_01_824	40_4_1	7_4_360	523_4_52	826_4_2050	1296_4_489	374_4_1
335_4_1	264_01_838	40_4_1	7_4_361	523_4_50	826_4_1991	1296_4_545	374_4_1
335_4_1	264_01_790	40_4_1	7_4_376	523_4_47	826_4_2073	1296_4_518	374_4_1
335_4_1	264_01_746	40_4_1	7_4_405	523_4_47	826_4_2040	1296_4_587	374_4_1
335_4_1	264_01_634	40_4_1	7_4_423	523_4_37	826_4_2117	1296_4_574	374_4_1
335_4_1	264_01_635	40_4_1	7_4_465	523_4_49	826_4_2060	1296_4_603	374_4_1
335_4_1	264_01_690	40_4_1	7_4_443	523_4_39	826_4_2093	1296_4_583	374_4_1
335_4_1	264_01_700	40_4_1	7_4_482	523_4_47	826_4_2065	1296_4_594	374_4_1
335_4_1	264_01_746	40_4_1	7_4_487	523_4_40	826_4_2094	1296_4_555	374_4_1
335_4_1	264_01_751	40_4_1	7_4_498	523_4_44	826_4_2065	1296_4_557	374_4_1
335_4_1	264_01_738	40_4_1	7_4_504	523_4_40	826_4_2080	1296_4_562	374_4_1
335_4_1	264_01_708	40_4_1	7_4_456	523_4_45	826_4_2118	1296_4_547	374_4_1
335_4_1	264_01_726	40_4_1	7_4_449	523_4_34	826_4_2142	1296_4_537	374_4_1
335_4_1	264_01_741	40_4_1	7_4_461	523_4_37	826_4_2158	1296_4_496	374_4_1
335_4_1	264_01_721	40_4_1	7_4_439	523_4_19	826_4_2214	1296_4_478	374_4_1
335_4_1	264_01_717	40_4_1	7_4_444	523_4_26	826_4_2218	1296_4_482	374_4_1
335_4_1	264_01_646	40_4_1	7_4_462	523_4_22	826_4_2267	1296_4_492	374_4_1
335_4_1	264_01_589	40_4_1	7_4_488	523_4_26	826_4_2248	1296_4_525	374_4_1
335_4_1	264_01_618	40_4_1	7_4_473	523_4_26	826_4_2208	1296_4_556	374_4_1
335_4_1	264_01_653	40_4_1	7_4_450	523_4_31	826_4_2217	1296_4_554	374_4_1
335_4_1	264_01_655	40_4_1	7_4_467	523_4_30	826_4_2190	1296_4_586	374_4_1
335_4_1	264_01_617	40_4_1	7_4_467	523_4_27	826_4_2191	1296_4_638	374_4_1
335_4_1	264_01_635	40_4_1	7_4_443	523_4_32	826_4_2165	1296_4_674	374_4_1
335_4_1	264_01_570	40_4_1	7_4_435	523_4_22	826_4_2260	1296_4_669	374_4_1
335_4_1	264_01_507	40_4_1	7_4_443	523_4_24	826_4_2287	1296_4_693	374_4_1
335_4_1	264_01_438	40_4_1	7_4_448	523_4_12	826_4_2401	1296_4_655	374_4_1
335_4_1	264_01_394	40_4_1	7_4_472	523_4_7	826_4_2430	1296_4_621	374_4_1
335_4_1	264_01_387	40_4_1	7_4_511	523_4_9	826_4_2478	1296_4_591	374_4_1
335_4_1	264_01_431	40_4_1	7_4_496	523_4_10	826_4_2453	1296_4_619	374_4_1
335_4_1	264_01_486	40_4_1	7_4_503	523_4_7	826_4_2387	1296_4_639	374_4_1
335_4_1	264_01_505	40_4_1	7_4_509	523_4_6	826_4_2371	1296_4_612	374_4_1
335_4_1	264_01_511	40_4_1	7_4_486	523_4_11	826_4_2351	1296_4_648	374_4_1
335_4_1	264_01_485	40_4_1	7_4_526	523_4_10	826_4_2331	1296_4_642	374_4_1
335_4_1	264_01_559	40_4_1	7_4_521	523_4_15	826_4_2298	1296_4_633	374_4_1
335_4_1	264_01_615	40_4_1	7_4_540	523_4_15	826_4_2259	1296_4_612	374_4_1
335_4_1	264_01_698	40_4_1	7_4_508	523_4_15	826_4_2220	1296_4_612	374_4_1
335_4_1	264_01_737	40_4_1	7_4_504	523_4_24	826_4_2202	1296_4_567	374_4_1
335_4_1	264_01_742	40_4_1	7_4_504	523_4_15	826_4_2160	1296_4_586	374_4_1
335_4_1	264_01_772	40_4_1	7_4_479	523_4_20	826_4_2187	1296_4_551	374_4_1
335_4_1	264_01_756	40_4_1	7_4_521	523_4_21	826_4_2140	1296_4_549	374_4_1
335_4_1	264_01_804	40_4_1	7_4_503	523_4_24	826_4_2119	1296_4_548	374_4_1
335_4_1	264_01_832	40_4_1	7_4_533	523_4_21	826_4_2110	1296_4_525	374_4_1
335_4_1	264_01_849	40_4_1	7_4_545	523_4_25	826_4_2052	1296_4_552	374_4_1
335_4_1	264_01_885	40_4_1	7_4_559	523_4_24	826_4_2053	1296_4_528	374_4_1
335_4_1	264_01_896	40_4_1	7_4_559	523_4_30	826_4_2048	1296_4_538	374_4_1
335_4_1	264_01_895	40_4_1	7_4_547	523_4_27	826_4_2098	1296_4_490	374_4_1
335_4_1	264_01_866	40_4_1	7_4_532	523_4_30	826_4_2104	1296_4_481	374_4_1
335_4_1	264_01_877	40_4_1	7_4_502	523_4_38	826_4_2077	1296_4_450	374_4_1
335_4_1	264_01_796	40_4_1	7_4_498	523_4_35	826_4_2115	1296_4_425	374_4_1
335_4_1	264_01_757	40_4_1	7_4_495	523_4_35	826_4_2123	1296_4_388	374_4_1
335_4_1	264_01_759	40_4_1	7_4_502	523_4_35	826_4_2112	1296_4_361	374_4_1
335_4_1	264_01_784	40_4_1	7_4_499	523_4_45	826_4_2077	1296_4_361	374_4_1
335_4_1	264_01_782	40_4_1	7_4_520	523_4_30	826_4_2046	1296_4_386	374_4_1
335_4_1	264_01_770	40_4_1	7_4_500	523_4_33	826_4_2089	1296_4_413	374_4_1
335_4_1	264_01_739	40_4_1	7_4_502	523_4_26	826_4_2130	1296_4_430	374_4_1
335_4_1	264_01_692	40_4_1	7_4_495	523_4_34	826_4_2144	1296_4_459	374_4_1
335_4_1	264_01_662	40_4_1	7_4_482	523_4_29	826_4_2221	1296_4_441	374_4_1
335_4_1	264_01_697	40_4_1	7_4_448	523_4_31	826_4_2252	1296_4_423	374_4_1
335_4_1	264_01_762	40_4_1	7_4_457	523_4_24	826_4_2265	1296_4_411	374_4_1
335_4_1	264_01_756	40_4_1	7_4_445	523_4_28	826_4_2299	1296_4_430	374_4_1
335_4_1	264_01_719	40_4_1	7_4_426	523_4_24	826_4_2383	1296_4_423	374_4_1
335_4_1	264_01_670	40_4_1	7_4_427	523_4_24	826_4_2412	1296_4_443	374_4_1
335_4_1	264_01_599	40_4_1	7_4_448	523_4_17	826_4_2412	1296_4_450	374_4_1
335_4_1	264_01_532	40_4_1	7_4_417	523_4_18	826_4_2457	1296_4_447	374_4_1
335_4_1	264_01_497	40_4_1	7_4_460	523_4_15	826_4_2454	1296_4_442	374_4_1
335_4_1	264_01_495	40_4_1	7_4_446	523_4_13	826_4_2490	1296_4_459	374_4_1
335_4_1	264_01_539	40_4_1	7_4_435	523_4_12	826_4_2479	1296_4_464	374_4_1
335_4_1	264_01_524	40_4_1	7_4_429	523_4_7	826_4_2559	1296_4_443	374_4_1
335_4_1	264_01_549	40_4_1	7_4_464	523_4_11	826_4_2539	1296_4_413	374_4_1
335_4_1	264_01_527	40_4_1	7_4_491	523_4_7	826_4_2497	1296_4_424	374_4_1
335_4_1	264_01_542	40_4_1	7_4_509	523_4_9	826_4_2492	1296_4_419	374_4_1
335_4_1	264_01_542	40_4_1	7_4_513	523_4_4	826_4_2488	1296_4_396	374_4_1
335_4_1	264_01_502	40_4_1	7_4_523	523_4_7	826_4_2531	1296_4_401	374_4_1
335_4_1	264_01_487	40_4_1	7_4_559	523_4_10	826_4_2487	1296_4_412	374_4_1
335_4_1	264_01_459	40_4_1	7_4_560	523_4_19	826_4_2530	1296_4_397	374_4_1
335_4_1	264_01_509	40_4_1	7_4_559	523_4_19	826_4_2515	1296_4_378	374_4_1
335_4_1	264_01_524	40_4_1	7_4_544	523_4_19	826_4_2528	1296_4_378	374_4_1
335_4_1	264_01_527	40_4_1	7_4_523	523_4_17	826_4_2558	1296_4_372	374_4_1
335_4_1	264_01_555	40_4_1	7_4_509	523_4_15	826_4_2547	1296_4_382	374_4_1
335_4_1	264_01_490	40_4_1	7_4_497	523_4_18	826_4_2587	1296_4_384	374_4_1
335_4_1	264_01_524	40_4_1	7_4_521	523_4_7	826_4_2563	1296_4_368	374_4_1
335_4_1	264_01_572	40_4_1	7_4_514	523_4_5	826_4_2571	1296_4_354	374_4_1
335_4_1	264_01_598	40_4_1	7_4_528	523_4_8	826_4_2524	1296_4_364	374_4_1
335_4_1	264_01_606	40_4_1	7_4_529	523_4_5	826_4_2500	1296_4_366	374_4_1
335_4_1	264_01_605	40_4_1	7_4_532	523_4_5	826_4_2490	1296_4_346	374_4_1
335_4_1	264_01_636	40_4_1	7_4_526	523_4_6	826_4_2461	1296_4_342	374_4_1
335_4_1	264_01_688	40_4_1	7_4_535	523_4_5	826_4_2424	1296_4_342	374_4_1
335_4_1	264_01_794	40_4_1	7_4_562	523_4_3	826_4_2312	1296_4_340	374_4_1
335_4_1	264_01_861	40_4_1	7_4_544	523_4_4	826_4_2293	1296_4_347	374_4_1
335_4_1	264_01_944	40_4_1	7_4_556	523_4_3	826_4_2232	1296_4_327	374_4_1
335_4_1	264_01_994	40_4_1	7_4_514	523_4_4	826_4_2217	1296_4_327	374_4_1
335_4_1	264_01_1018	40_4_1	7_4_570	523_4_6	826_4_2141	1296_4_331	374_4_1
335_4_1	264_01_1067	40_4_1	7_4_554	523_4_5	826_4_2091	1296_4_335	374_4_1
335_4_1	264_01_1034	40_4_1	7_4_532	523_4_8	826_4_2140	1296_4_328	374_4_1
335_4_1	264_01_1085	40_4_1	7_4_563	523_4_6	826_4_2050	1296_4_331	374_4_1
335_4_1	264_01_1123	40_4_1	7_4_574	523_4_6	826_4_2043	1296_4_292	374_4_1
335_4_1	264_01_1163	40_4_1	7_4_610	523_4_1	826_4_1939	1296_4_298	374_4_1
335_4_1	40_4_1	7_4_644	264_01_1190	826_4_1871	1296_4_269
335_4_1	40_4_1	7_4_635	264_01_1204	826_4_1805	1296_4_262
335_4_1	40_4_1	7_4_656	264_01_1204	826_4_1760	1296_4_234
335_4_1	40_4_1	7_4_640	264_01_1136	826_4_1800	1296_4_227
335_4_1	40_4_1	7_4_662	264_01_1131	826_4_1780	1296_4_204
335_4_1	40_4_1	7_4_609	264_01_1155	826_4_1798	1296_4_199
335_4_1	40_4_1	7_4_608	264_01_1163	826_4_1796	1296_4_194
335_4_1	40_4_1	7_4_580	264_01_1134	826_4_1875	1296_4_201
335_4_1	40_4_1	7_4_572	264_01_1077	826_4_1969	1296_4_211
335_4_1	40_4_1	7_4_519	264_01_965	826_4_2065	1296_4_236
335_4_1	40_4_1	7_4_548	264_01_823	826_4_2142	1296_4_225
335_4_1	40_4_1	7_4_514	264_01_757	826_4_2210	1296_4_233
335_4_1	40_4_1	7_4_539	264_01_665	826_4_2295	1296_4_211
335_4_1	40_4_1	7_4_514	264_01_567	826_4_2385	1296_4_226
335_4_1	40_4_1	7_4_496	264_01_513	826_4_2542	1296_4_190
335_4_1	40_4_1	7_4_510	264_01_545	826_4_2585	1296_4_213
335_4_1	40_4_1	7_4_497	264_01_514	826_4_2671	1296_4_206
335_4_1	40_4_1	7_4_489	264_01_503	826_4_2719	1296_4_207
335_4_1	40_4_1	7_4_505	264_01_455	826_4_2737	1296_4_228
335_4_1	40_4_1	7_4_536	264_01_452	826_4_2686	1296_4_243
335_4_1	40_4_1	7_4_575	264_01_532	826_4_2599	1296_4_245
335_4_1	40_4_1	7_4_585	264_01_610	826_4_2552	1296_4_250
335_4_1	40_4_1	7_4_575	264_01_636	826_4_2561	1296_4_248
335_4_1	40_4_1	7_4_583	264_01_651	826_4_2558	1296_4_239
335_4_1	40_4_1	7_4_580	264_01_762	826_4_2457	1296_4_228
335_4_1	40_4_1	7_4_581	264_01_798	826_4_2465	1296_4_183
335_4_1	40_4_1	7_4_557	264_01_866	826_4_2387	1296_4_192
335_4_1	40_4_1	7_4_542	264_01_883	826_4_2357	1296_4_183
335_4_1	40_4_1	7_4_529	264_01_862	826_4_2335	1296_4_192
335_4_1	40_4_1	7_4_536	264_01_900	826_4_2307	1296_4_163
335_4_1	40_4_1	7_4_547	264_01_859	826_4_2343	1296_4_148
335_4_1	40_4_1	7_4_525	264_01_890	826_4_2347	1296_4_149
335_4_1	40_4_1	7_4_532	264_01_863	826_4_2389	1296_4_137
335_4_1	40_4_1	7_4_526	264_01_825	826_4_2433	1296_4_132
335_4_1	40_4_1	7_4_520	264_01_793	826_4_2475	1296_4_139
335_4_1	40_4_1	7_4_489	264_01_755	826_4_2521	1296_4_146
335_4_1	40_4_1	7_4_500	264_01_690	826_4_2558	1296_4_155
335_4_1	40_4_1	7_4_501	264_01_616	826_4_2638	1296_4_143
335_4_1	40_4_1	7_4_504	264_01_615	826_4_2661	1296_4_144
335_4_1	40_4_1	7_4_504	264_01_631	826_4_2668	1296_4_131
335_4_1	40_4_1	7_4_507	264_01_674	826_4_2612	1296_4_138
335_4_1	40_4_1	7_4_513	264_01_635	826_4_2673	1296_4_123
335_4_1	40_4_1	7_4_462	264_01_686	826_4_2646	1296_4_147
335_4_1	40_4_1	7_4_447	264_01_612	826_4_2720	1296_4_135
335_4_1	40_4_1	7_4_423	264_01_576	826_4_2746	1296_4_147
335_4_1	40_4_1	7_4_419	264_01_550	826_4_2811	1296_4_134
335_4_1	40_4_1	7_4_403	264_01_567	826_4_2825	1296_4_132
335_4_1	40_4_1	7_4_431	264_01_603	826_4_2799	1296_4_120
335_4_1	40_4_1	7_4_457	264_01_623	826_4_2759	1296_4_127
335_4_1	40_4_1	7_4_516	264_01_577	826_4_2731	1296_4_126
335_4_1	40_4_1	7_4_530	264_01_578	826_4_2710	1296_4_113
335_4_1	40_4_1	7_4_559	264_01_626	826_4_2674	1296_4_131
335_4_1	40_4_1	7_4_559	264_01_708	826_4_2648	1296_4_104
335_4_1	40_4_1	7_4_531	264_01_759	826_4_2627	1296_4_106
335_4_1	40_4_1	7_4_510	264_01_832	826_4_2608	1296_4_86
335_4_1	40_4_1	7_4_487	264_01_876	826_4_2588	1296_4_86
335_4_1	40_4_1	7_4_465	264_01_966	826_4_2505	1296_4_77
335_4_1	40_4_1	7_4_446	264_01_904	826_4_2539	1296_4_97
335_4_1	40_4_1	7_4_442	264_01_812	826_4_2580	1296_4_74
335_4_1	40_4_1	7_4_402	264_01_721	826_4_2620	1296_4_71
335_4_1	40_4_1	7_4_381	264_01_683	826_4_2652	1296_4_81
335_4_1	40_4_1	7_4_381	264_01_664	826_4_2702	1296_4_85
335_4_1	40_4_1	7_4_421	264_01_543	826_4_2764	1296_4_105
335_4_1	40_4_1	7_4_405	264_01_528	826_4_2855	1296_4_106
335_4_1	40_4_1	7_4_455	264_01_544	826_4_2814	1296_4_131
335_4_1	40_4_1	7_4_425	264_01_619	826_4_2824	1296_4_130
335_4_1	40_4_1	7_4_461	264_01_696	826_4_2724	1296_4_149
335_4_1	40_4_1	7_4_475	264_01_709	826_4_2724	1296_4_140
335_4_1	40_4_1	7_4_489	264_01_741	826_4_2666	1296_4_140
335_4_1	40_4_1	7_4_506	264_01_782	826_4_2606	1296_4_142
335_4_1	40_4_1	7_4_494	264_01_822	826_4_2523	1296_4_174
335_4_1	40_4_1	7_4_507	264_01_848	826_4_2453	1296_4_163
335_4_1	40_4_1	7_4_479	264_01_891	826_4_2386	1296_4_146
335_4_1	40_4_1	7_4_454	264_01_845	826_4_2406	1296_4_127
335_4_1	40_4_1	7_4_434	264_01_837	826_4_2432	1296_4_112
335_4_1	40_4_1	7_4_411	264_01_844	826_4_2440	1296_4_90
335_4_1	40_4_1	7_4_415	264_01_728	826_4_2509	1296_4_108
335_4_1	40_4_1	7_4_445	264_01_569	826_4_2657	1296_4_103
335_4_1	40_4_1	7_4_442	264_01_477	826_4_2745	1296_4_108
335_4_1	40_4_1	7_4_478	264_01_405	826_4_2828	1296_4_110
335_4_1	40_4_1	7_4_495	264_01_370	826_4_2913	1296_4_101
335_4_1	40_4_1	7_4_501	264_01_351	826_4_2992	1296_4_108
335_4_1	40_4_1	7_4_529	264_01_403	826_4_2950	1296_4_106
335_4_1	40_4_1	7_4_508	264_01_490	826_4_2932	1296_4_95
335_4_1	40_4_1	7_4_510	264_01_518	826_4_2909	1296_4_109
335_4_1	40_4_1	7_4_469	264_01_545	826_4_2897	1296_4_103
335_4_1	40_4_1	7_4_478	264_01_538	826_4_2851	1296_4_132
335_4_1	40_4_1	7_4_444	264_01_585	826_4_2836	1296_4_139
335_4_1	40_4_1	7_4_434	264_01_646	826_4_2794	1296_4_145
335_4_1	40_4_1	7_4_449	264_01_644	826_4_2793	1296_4_143
335_4_1	40_4_1	7_4_414	264_01_677	826_4_2800	1296_4_123
335_4_1	40_4_1	7_4_452	264_01_715	826_4_2733	1296_4_119
335_4_1	40_4_1	7_4_442	264_01_753	826_4_2705	1296_4_111
335_4_1	40_4_1	7_4_467	264_01_815	826_4_2613	1296_4_132
335_4_1	40_4_1	7_4_429	264_01_889	826_4_2592	1296_4_139
335_4_1	40_4_1	7_4_415	264_01_937	826_4_2529	1296_4_171
335_4_1	40_4_1	7_4_418	264_01_959	826_4_2508	1296_4_156
335_4_1	40_4_1	7_4_426	264_01_1032	826_4_2455	1296_4_144
335_4_1	40_4_1	7_4_445	264_01_1075	826_4_2410	1296_4_131
335_4_1	40_4_1	7_4_449	264_01_1139	826_4_2357	1296_4_127
335_4_1	40_4_1	7_4_475	264_01_1134	826_4_2310	1296_4_153
335_4_1	40_4_1	7_4_450	264_01_1125	826_4_2329	1296_4_156
335_4_1	40_4_1	7_4_449	264_01_1088	826_4_2308	1296_4_172
335_4_1	40_4_1	7_4_460	264_01_1026	826_4_2300	1296_4_159
335_4_1	40_4_1	7_4_437	264_01_903	826_4_2307	1296_4_170
335_4_1	40_4_1	7_4_428	264_01_770	826_4_2366	1296_4_155
335_4_1	40_4_1	7_4_447	264_01_656	826_4_2344	1296_4_186
335_4_1	40_4_1	7_4_445	264_01_620	826_4_2428	1296_4_171
335_4_1	40_4_1	7_4_419	264_01_618	826_4_2458	1296_4_199
335_4_1	40_4_1	7_4_442	264_01_612	826_4_2528	1296_4_200
335_4_1	40_4_1	7_4_409	264_01_563	826_4_2636	1296_4_222
335_4_1	40_4_1	7_4_412	264_01_445	826_4_2762	1296_4_224
335_4_1	40_4_1	7_4_397	264_01_380	826_4_2821	1296_4_240
335_4_1	40_4_1	7_4_443	264_01_393	826_4_2882	1296_4_184
335_4_1	40_4_1	7_4_404	264_01_405	826_4_2963	1296_4_172
335_4_1	40_4_1	7_4_411	264_01_380	826_4_3002	1296_4_182
335_4_1	40_4_1	7_4_397	264_01_395	826_4_3029	1296_4_190
335_4_1	40_4_1	7_4_372	264_01_439	826_4_3014	1296_4_189
335_4_1	40_4_1	7_4_359	264_01_491	826_4_3005	1296_4_187
335_4_1	40_4_1	7_4_341	264_01_494	826_4_3042	1296_4_167
335_4_1	40_4_1	7_4_339	264_01_496	826_4_3013	1296_4_169
335_4_1	40_4_1	7_4_340	264_01_523	826_4_2968	1296_4_163
335_4_1	40_4_1	7_4_313	264_01_559	826_4_2968	1296_4_167
335_4_1	40_4_1	7_4_331	264_01_596	826_4_2924	1296_4_170
335_4_1	40_4_1	7_4_320	264_01_661	826_4_2882	1296_4_156
335_4_1	40_4_1	7_4_340	264_01_674	826_4_2864	1296_4_148
335_4_1	40_4_1	7_4_331	264_01_689	826_4_2860	1296_4_163
335_4_1	40_4_1	7_4_380	264_01_682	826_4_2798	1296_4_163
335_4_1	40_4_1	7_4_389	264_01_652	826_4_2764	1296_4_185
335_4_1	40_4_1	7_4_424	264_01_700	826_4_2679	1296_4_179
335_4_1	40_4_1	7_4_412	264_01_714	826_4_2672	1296_4_198
335_4_1	40_4_1	7_4_415	264_01_699	826_4_2644	1296_4_190
335_4_1	40_4_1	7_4_420	264_01_643	826_4_2673	1296_4_196
335_4_1	40_4_1	7_4_425	264_01_600	826_4_2683	1296_4_213
335_4_1	40_4_1	7_4_385	264_01_555	826_4_2735	1296_4_231
335_4_1	40_4_1	7_4_391	264_01_504	826_4_2792	1296_4_240
335_4_1	40_4_1	7_4_394	264_01_493	826_4_2855	1296_4_220
335_4_1	40_4_1	7_4_415	264_01_534	826_4_2820	1296_4_211
335_4_1	40_4_1	7_4_435	264_01_521	826_4_2841	1296_4_178
335_4_1	40_4_1	7_4_439	264_01_599	826_4_2806	1296_4_170
335_4_1	40_4_1	7_4_456	264_01_614	826_4_2792	1296_4_144
335_4_1	40_4_1	7_4_462	264_01_739	826_4_2693	1296_4_120
335_4_1	40_4_1	7_4_441	264_01_877	826_4_2608	1296_4_106
335_4_1	40_4_1	7_4_443	264_01_914	826_4_2594	1296_4_93
335_4_1	40_4_1	7_4_399	264_01_995	826_4_2568	1296_4_98
335_4_1	40_4_1	7_4_439	264_01_977	826_4_2545	1296_4_98
335_4_1	40_4_1	7_4_389	264_01_985	826_4_2530	1296_4_111
335_4_1	40_4_1	7_4_391	264_01_898	826_4_2530	1296_4_109
335_4_1	40_4_1	7_4_349	264_01_834	826_4_2550	1296_4_121
335_4_1	40_4_1	7_4_365	264_01_739	826_4_2596	1296_4_105
335_4_1	40_4_1	7_4_358	264_01_696	826_4_2632	1296_4_108
335_4_1	40_4_1	7_4_358	264_01_680	826_4_2638	1296_4_129
335_4_1	40_4_1	7_4_324	264_01_745	826_4_2641	1296_4_142
335_4_1	40_4_1	7_4_358	264_01_722	826_4_2683	1296_4_144
335_4_1	40_4_1	7_4_375	264_01_681	826_4_2733	1296_4_152
335_4_1	40_4_1	7_4_375	264_01_590	826_4_2804	1296_4_151
335_4_1	40_4_1	7_4_378	264_01_486	826_4_2873	1296_4_157
335_4_1	40_4_1	7_4_386	264_01_459	826_4_2905	1296_4_157
335_4_1	40_4_1	7_4_402	264_01_430	826_4_2903	1296_4_174
335_4_1	40_4_1	7_4_416	264_01_463	826_4_2921	1296_4_144
335_4_1	40_4_1	7_4_424	264_01_431	826_4_2975	1296_4_141
335_4_1	40_4_1	7_4_425	264_01_446	826_4_2980	1296_4_144
335_4_1	40_4_1	7_4_474	264_01_457	826_4_2958	1296_4_118
335_4_1	40_4_1	7_4_475	264_01_510	826_4_2911	1296_4_126
335_4_1	40_4_1	7_4_466	264_01_612	826_4_2837	1296_4_125
335_4_1	40_4_1	7_4_470	264_01_673	826_4_2761	1296_4_144
335_4_1	40_4_1	7_4_469	264_01_634	826_4_2778	1296_4_129
335_4_1	40_4_1	7_4_468	264_01_569	826_4_2796	1296_4_145
335_4_1	40_4_1	7_4_450	264_01_526	826_4_2826	1296_4_135
335_4_1	40_4_1	7_4_453	264_01_492	826_4_2825	1296_4_146
335_4_1	40_4_1	7_4_411	264_01_508	826_4_2856	1296_4_159
335_4_1	40_4_1	7_4_416	264_01_497	826_4_2898	1296_4_157
335_4_1	40_4_1	7_4_374	264_01_526	826_4_2914	1296_4_150
335_4_1	40_4_1	7_4_343	264_01_555	826_4_2939	1296_4_143
335_4_1	40_4_1	7_4_316	264_01_600	826_4_2933	1296_4_152
335_4_1	40_4_1	7_4_267	264_01_656	826_4_2959	1296_4_146
335_4_1	40_4_1	7_4_249	264_01_686	826_4_2965	1296_4_129
335_4_1	40_4_1	7_4_227	264_01_735	826_4_2954	1296_4_121
335_4_1	40_4_1	7_4_235	264_01_795	826_4_2919	1296_4_95
335_4_1	40_4_1	7_4_208	264_01_876	826_4_2863	1296_4_95
335_4_1	40_4_1	7_4_244	264_01_879	826_4_2844	1296_4_78
335_4_1	40_4_1	7_4_263	264_01_921	826_4_2768	1296_4_72
335_4_1	40_4_1	7_4_300	264_01_861	826_4_2739	1296_4_78
335_4_1	40_4_1	7_4_312	264_01_832	826_4_2680	1296_4_101
335_4_1	40_4_1	7_4_304	264_01_833	826_4_2638	1296_4_86
335_4_1	40_4_1	7_4_316	264_01_862	826_4_2610	1296_4_81
335_4_1	40_4_1	7_4_324	264_01_898	826_4_2572	1296_4_74
335_4_1	40_4_1	7_4_349	264_01_856	826_4_2559	1296_4_97
335_4_1	40_4_1	7_4_355	264_01_801	826_4_2609	1296_4_84
335_4_1	40_4_1	7_4_348	264_01_737	826_4_2689	1296_4_90
335_4_1	40_4_1	7_4_352	264_01_703	826_4_2743	1296_4_81
335_4_1	40_4_1	7_4_345	264_01_729	826_4_2756	1296_4_95
335_4_1	40_4_1	7_4_313	264_01_708	826_4_2766	1296_4_91
335_4_1	40_4_1	7_4_298	264_01_714	826_4_2784	1296_4_87
335_4_1	40_4_1	7_4_300	264_01_692	826_4_2777	1296_4_78
335_4_1	40_4_1	7_4_321	264_01_634	826_4_2814	1296_4_72
335_4_1	40_4_1	7_4_324	264_01_552	826_4_2846	1296_4_69
335_4_1	40_4_1	7_4_340	264_01_577	826_4_2849	1296_4_64
335_4_1	40_4_1	7_4_349	264_01_588	826_4_2897	1296_4_73
335_4_1	40_4_1	7_4_338	264_01_649	826_4_2902	1296_4_78
335_4_1	40_4_1	7_4_327	264_01_655	826_4_2944	1296_4_80
335_4_1	40_4_1	7_4_314	264_01_672	826_4_2959	1296_4_73
335_4_1	40_4_1	7_4_288	264_01_687	826_4_2973	1296_4_67
335_4_1	40_4_1	7_4_265	264_01_669	826_4_2955	1296_4_65
335_4_1	40_4_1	7_4_285	264_01_583	826_4_2958	1296_4_43
335_4_1	40_4_1	7_4_295	264_01_528	826_4_2970	1296_4_39
335_4_1	40_4_1	7_4_304	264_01_513	826_4_2995	1296_4_37
335_4_1	40_4_1	7_4_310	264_01_475	826_4_3029	1296_4_42
335_4_1	40_4_1	7_4_313	264_01_473	826_4_3042	1296_4_51
335_4_1	40_4_1	7_4_315	264_01_478	826_4_3078	1296_4_42
335_4_1	40_4_1	7_4_297	264_01_486	826_4_3110	1296_4_41
335_4_1	40_4_1	7_4_301	264_01_473	826_4_3137	1296_4_40
335_4_1	40_4_1	7_4_281	264_01_467	826_4_3144	1296_4_42
335_4_1	40_4_1	7_4_272	264_01_479	826_4_3162	1296_4_39
335_4_1	40_4_1	7_4_279	264_01_529	826_4_3126	1296_4_49
335_4_1	40_4_1	7_4_267	264_01_511	826_4_3147	1296_4_46
335_4_1	40_4_1	7_4_254	264_01_498	826_4_3161	1296_4_37
335_4_1	40_4_1	7_4_254	264_01_533	826_4_3146	1296_4_30
335_4_1	40_4_1	7_4_254	264_01_574	826_4_3158	1296_4_19
335_4_1	40_4_1	7_4_261	264_01_612	826_4_3130	1296_4_21
335_4_1	40_4_1	7_4_271	264_01_606	826_4_3115	1296_4_21
335_4_1	40_4_1	7_4_276	264_01_622	826_4_3070	1296_4_21
335_4_1	40_4_1	7_4_292	264_01_550	826_4_3093	1296_4_21
335_4_1	40_4_1	7_4_283	264_01_525	826_4_3119	1296_4_17
335_4_1	40_4_1	7_4_290	264_01_528	826_4_3112	1296_4_16
335_4_1	40_4_1	7_4_298	264_01_543	826_4_3109	1296_4_13
335_4_1	40_4_1	7_4_305	264_01_544	826_4_3103	1296_4_15
335_4_1	40_4_1	7_4_294	264_01_540	826_4_3101	1296_4_13
335_4_1	40_4_1	7_4_288	264_01_562	826_4_3111	1296_4_19
335_4_1	40_4_1	7_4_298	264_01_600	826_4_3072	1296_4_20
335_4_1	40_4_1	7_4_294	264_01_590	826_4_3103	1296_4_23
335_4_1	40_4_1	7_4_295	264_01_590	826_4_3136	1296_4_21
335_4_1	40_4_1	7_4_282	264_01_556	826_4_3146	1296_4_22
335_4_1	40_4_1	7_4_281	264_01_516	826_4_3163	1296_4_17
335_4_1	40_4_1	7_4_282	264_01_456	826_4_3179	1296_4_36
335_4_1	40_4_1	7_4_258	264_01_446	826_4_3209	1296_4_32
335_4_1	40_4_1	7_4_252	264_01_478	826_4_3187	1296_4_27
335_4_1	40_4_1	7_4_250	264_01_516	826_4_3159	1296_4_28
335_4_1	40_4_1	7_4_268	264_01_595	826_4_3087	1296_4_19
335_4_1	40_4_1	7_4_284	264_01_619	826_4_3076	1296_4_19
335_4_1	40_4_1	7_4_283	264_01_719	826_4_2989	1296_4_19
335_4_1	40_4_1	7_4_281	264_01_758	826_4_2955	1296_4_23
335_4_1	40_4_1	7_4_300	264_01_738	826_4_2923	1296_4_25
335_4_1	40_4_1	7_4_286	264_01_744	826_4_2893	1296_4_25
335_4_1	40_4_1	7_4_299	264_01_750	826_4_2858	1296_4_22
335_4_1	40_4_1	7_4_289	264_01_771	826_4_2849	1296_4_27
335_4_1	40_4_1	7_4_307	264_01_785	826_4_2842	1296_4_22
335_4_1	40_4_1	7_4_296	264_01_835	826_4_2845	1296_4_15
335_4_1	40_4_1	7_4_297	264_01_890	826_4_2811	1296_4_16
335_4_1	40_4_1	7_4_310	264_01_904	826_4_2797	1296_4_21
335_4_1	40_4_1	7_4_281	264_01_870	826_4_2835	1296_4_16
335_4_1	40_4_1	7_4_278	264_01_862	826_4_2808	1296_4_20
335_4_1	40_4_1	7_4_253	264_01_764	826_4_2839	1296_4_21
335_4_1	40_4_1	7_4_224	264_01_755	826_4_2810	1296_4_33
335_4_1	40_4_1	7_4_188	264_01_749	826_4_2846	1296_4_39
335_4_1	40_4_1	7_4_197	264_01_743	826_4_2845	1296_4_44
335_4_1	40_4_1	7_4_175	264_01_754	826_4_2877	1296_4_44
335_4_1	40_4_1	7_4_163	264_01_802	826_4_2897	1296_4_46
335_4_1	40_4_1	7_4_118	264_01_870	826_4_2881	1296_4_49
335_4_1	40_4_1	7_4_125	264_01_917	826_4_2862	1296_4_44
335_4_1	40_4_1	7_4_112	264_01_895	826_4_2905	1296_4_35
335_4_1	40_4_1	7_4_137	264_01_852	826_4_2874	1296_4_37
335_4_1	40_4_1	7_4_142	264_01_781	826_4_2894	1296_4_39
335_4_1	40_4_1	7_4_181	264_01_672	826_4_2939	1296_4_35
335_4_1	40_4_1	7_4_211	264_01_581	826_4_3013	1296_4_36
335_4_1	40_4_1	7_4_245	264_01_568	826_4_3037	1296_4_36
335_4_1	40_4_1	7_4_239	264_01_570	826_4_3057	1296_4_37
335_4_1	40_4_1	7_4_224	264_01_558	826_4_3134	1296_4_34
335_4_1	40_4_1	7_4_243	264_01_631	826_4_3088	1296_4_36
335_4_1	40_4_1	7_4_244	264_01_685	826_4_3042	1296_4_42
335_4_1	40_4_1	7_4_287	264_01_709	826_4_2965	1296_4_43
335_4_1	40_4_1	7_4_288	264_01_720	826_4_2943	1296_4_49
335_4_1	40_4_1	7_4_307	264_01_792	826_4_2870	1296_4_39
335_4_1	40_4_1	7_4_309	264_01_843	826_4_2795	1296_4_47
335_4_1	40_4_1	7_4_327	264_01_919	826_4_2740	1296_4_33
335_4_1	40_4_1	7_4_321	264_01_934	826_4_2706	1296_4_35
335_4_1	40_4_1	7_4_334	264_01_953	826_4_2664	1296_4_42
335_4_1	40_4_1	7_4_306	264_01_924	826_4_2700	1296_4_46
335_4_1	40_4_1	7_4_292	264_01_869	826_4_2726	1296_4_44
335_4_1	40_4_1	7_4_285	264_01_864	826_4_2696	1296_4_50
335_4_1	40_4_1	7_4_292	264_01_866	826_4_2650	1296_4_53
335_4_1	40_4_1	7_4_313	264_01_881	826_4_2633	1296_4_48
335_4_1	40_4_1	7_4_318	264_01_871	826_4_2616	1296_4_45
335_4_1	40_4_1	7_4_292	264_01_889	826_4_2634	1296_4_46
335_4_1	40_4_1	7_4_292	264_01_884	826_4_2666	1296_4_44
335_4_1	40_4_1	7_4_305	264_01_834	826_4_2702	1296_4_41
335_4_1	40_4_1	7_4_316	264_01_837	826_4_2746	1296_4_37
335_4_1	40_4_1	7_4_301	264_01_835	826_4_2772	1296_4_30
335_4_1	40_4_1	7_4_289	264_01_869	826_4_2740	1296_4_34
335_4_1	40_4_1	7_4_268	264_01_807	826_4_2807	1296_4_37
335_4_1	40_4_1	7_4_272	264_01_776	826_4_2814	1296_4_41
335_4_1	40_4_1	7_4_269	264_01_677	826_4_2879	1296_4_49
335_4_1	40_4_1	7_4_267	264_01_633	826_4_2904	1296_4_47
335_4_1	40_4_1	7_4_296	264_01_571	826_4_2928	1296_4_48
335_4_1	40_4_1	7_4_301	264_01_567	826_4_2960	1296_4_51
335_4_1	40_4_1	7_4_306	264_01_531	826_4_2999	1296_4_52
335_4_1	40_4_1	7_4_312	264_01_530	826_4_3019	1296_4_54
335_4_1	40_4_1	7_4_307	264_01_525	826_4_3056	1296_4_55
335_4_1	40_4_1	7_4_289	264_01_542	826_4_3078	1296_4_56
335_4_1	40_4_1	7_4_284	264_01_539	826_4_3081	1296_4_75
335_4_1	40_4_1	7_4_270	264_01_531	826_4_3110	1296_4_68
335_4_1	40_4_1	7_4_279	264_01_489	826_4_3133	1296_4_79
335_4_1	40_4_1	7_4_263	264_01_476	826_4_3149	1296_4_88
335_4_1	40_4_1	7_4_267	264_01_509	826_4_3136	1296_4_92
335_4_1	40_4_1	7_4_227	264_01_559	826_4_3122	1296_4_99
335_4_1	40_4_1	7_4_232	264_01_628	826_4_3064	1296_4_103
335_4_1	40_4_1	7_4_207	264_01_698	826_4_3027	1296_4_116
335_4_1	40_4_1	7_4_201	264_01_759	826_4_2997	1296_4_99
335_4_1	40_4_1	7_4_204	264_01_826	826_4_2911	1296_4_104
335_4_1	40_4_1	7_4_196	264_01_794	826_4_2921	1296_4_97
335_4_1	40_4_1	7_4_199	264_01_853	826_4_2850	1296_4_93
335_4_1	40_4_1	7_4_188	264_01_847	826_4_2796	1296_4_85
335_4_1	40_4_1	7_4_228	264_01_814	826_4_2762	1296_4_93
335_4_1	40_4_1	7_4_246	264_01_798	826_4_2758	1296_4_98
335_4_1	40_4_1	7_4_298	264_01_830	826_4_2739	1296_4_79
335_4_1	40_4_1	7_4_283	264_01_804	826_4_2767	1296_4_74
335_4_1	40_4_1	7_4_314	264_01_815	826_4_2735	1296_4_63
335_4_1	40_4_1	7_4_290	264_01_803	826_4_2772	1296_4_60
335_4_1	40_4_1	7_4_315	264_01_798	826_4_2750	1296_4_54
335_4_1	40_4_1	7_4_298	264_01_825	826_4_2759	1296_4_40
335_4_1	40_4_1	7_4_312	264_01_892	826_4_2699	1296_4_37
335_4_1	40_4_1	7_4_298	264_01_929	826_4_2729	1296_4_34
335_4_1	40_4_1	7_4_316	264_01_902	826_4_2759	1296_4_29
335_4_1	40_4_1	7_4_308	264_01_868	826_4_2721	1296_4_41
335_4_1	40_4_1	7_4_313	264_01_815	826_4_2706	1296_4_41
335_4_1	40_4_1	7_4_297	264_01_708	826_4_2716	1296_4_57
335_4_1	40_4_1	7_4_311	264_01_660	826_4_2709	1296_4_62
335_4_1	40_4_1	7_4_323	264_01_721	826_4_2665	1296_4_72
335_4_1	40_4_1	7_4_314	264_01_779	826_4_2712	1296_4_73
335_4_1	40_4_1	7_4_316	264_01_836	826_4_2693	1296_4_83
335_4_1	40_4_1	7_4_327	264_01_796	826_4_2720	1296_4_84
335_4_1	40_4_1	7_4_338	264_01_773	826_4_2690	1296_4_86
335_4_1	40_4_1	7_4_346	264_01_671	826_4_2769	1296_4_78
335_4_1	40_4_1	7_4_366	264_01_587	826_4_2808	1296_4_65
335_4_1	40_4_1	7_4_352	264_01_581	826_4_2906	1296_4_47
335_4_1	40_4_1	7_4_344	264_01_588	826_4_2923	1296_4_44
335_4_1	40_4_1	7_4_323	264_01_568	826_4_2996	1296_4_26
335_4_1	40_4_1	7_4_360	264_01_518	826_4_3026	1296_4_23
335_4_1	40_4_1	7_4_329	264_01_561	826_4_3044	1296_4_19
335_4_1	40_4_1	7_4_369	264_01_621	826_4_2980	1296_4_26
335_4_1	40_4_1	7_4_345	264_01_739	826_4_2932	1296_4_18
335_4_1	40_4_1	7_4_345	264_01_773	826_4_2924	1296_4_10
335_4_1	40_4_1	7_4_319	264_01_823	826_4_2911	1296_4_11
335_4_1	40_4_1	7_4_342	264_01_871	826_4_2818	1296_4_6
335_4_1	40_4_1	7_4_359	264_01_865	826_4_2747	1296_4_10
335_4_1	40_4_1	7_4_365	264_01_871	826_4_2712	1296_4_9
335_4_1	40_4_1	7_4_372	264_01_896	826_4_2687	1296_4_11
335_4_1	40_4_1	7_4_386	264_01_916	826_4_2651	1296_4_7
335_4_1	40_4_1	7_4_376	264_01_915	826_4_2642	1296_4_9
335_4_1	40_4_1	7_4_342	264_01_888	826_4_2676	1296_4_13
335_4_1	40_4_1	7_4_332	264_01_837	826_4_2669	1296_4_17
335_4_1	40_4_1	7_4_320	264_01_792	826_4_2674	1296_4_18
335_4_1	40_4_1	7_4_296	264_01_771	826_4_2723	1296_4_30
335_4_1	40_4_1	7_4_274	264_01_778	826_4_2772	1296_4_28
335_4_1	40_4_1	7_4_272	264_01_760	826_4_2794	1296_4_42
335_4_1	40_4_1	7_4_276	264_01_772	826_4_2801	1296_4_39
335_4_1	40_4_1	7_4_300	264_01_743	826_4_2799	1296_4_43
335_4_1	40_4_1	7_4_315	264_01_743	826_4_2770	1296_4_33
335_4_1	40_4_1	7_4_376	264_01_731	826_4_2772	1296_4_39
335_4_1	40_4_1	7_4_418	264_01_695	826_4_2769	1296_4_30
335_4_1	40_4_1	7_4_467	264_01_570	826_4_2836	1296_4_25
335_4_1	40_4_1	7_4_452	264_01_500	826_4_2859	1296_4_15
335_4_1	40_4_1	7_4_500	264_01_498	826_4_2843	1296_4_17
335_4_1	40_4_1	7_4_494	264_01_507	826_4_2885	1296_4_14
335_4_1	40_4_1	7_4_534	264_01_573	826_4_2810	1296_4_11
335_4_1	40_4_1	7_4_519	264_01_604	826_4_2834	1296_4_14
335_4_1	40_4_1	7_4_569	264_01_625	826_4_2775	1296_4_9
335_4_1	40_4_1	7_4_578	264_01_635	826_4_2782	1296_4_8
335_4_1	40_4_1	7_4_575	264_01_713	826_4_2728	1296_4_3
335_4_1	40_4_1	7_4_575	264_01_724	826_4_2716	1296_4_4
335_4_1	40_4_1	7_4_548	264_01_691	826_4_2760	1296_4_2
335_4_1	40_4_1	7_4_577	264_01_649	826_4_2769	1296_4_2
335_4_1	40_4_1	7_4_568	264_01_544	826_4_2830	1296_4_2
335_4_1	40_4_1	7_4_579	264_01_418	826_4_2862	1296_4_2
826_4_2885	40_4_1	7_4_579	264_01_357
826_4_2895	40_4_1	7_4_601	264_01_377
826_4_2953	40_4_1	7_4_596	264_01_418
826_4_2940	40_4_1	7_4_599	264_01_453
826_4_2945	40_4_1	7_4_617	264_01_457
826_4_2908	40_4_1	7_4_611	264_01_489
826_4_2855	40_4_1	7_4_607	264_01_555
826_4_2844	40_4_1	7_4_600	264_01_581
826_4_2833	40_4_1	7_4_595	264_01_592
826_4_2824	40_4_1	7_4_564	264_01_611
826_4_2780	40_4_1	7_4_562	264_01_657
826_4_2720	40_4_1	7_4_547	264_01_706
826_4_2681	40_4_1	7_4_548	264_01_712
826_4_2666	40_4_1	7_4_569	264_01_672
826_4_2720	40_4_1	7_4_541	264_01_666
826_4_2732	40_4_1	7_4_550	264_01_660
826_4_2773	40_4_1	7_4_529	264_01_665
826_4_2773	40_4_1	7_4_555	264_01_639
826_4_2813	40_4_1	7_4_535	264_01_612
826_4_2784	40_4_1	7_4_572	264_01_627
826_4_2770	40_4_1	7_4_600	264_01_637
826_4_2762	40_4_1	7_4_618	264_01_647
826_4_2784	40_4_1	7_4_601	264_01_656
826_4_2709	40_4_1	7_4_597	264_01_750
826_4_2689	40_4_1	7_4_567	264_01_823
826_4_2634	40_4_1	7_4_514	264_01_949
826_4_2600	40_4_1	7_4_494	264_01_1010
826_4_2546	40_4_1	7_4_451	264_01_1117
826_4_2443	40_4_1	7_4_442	264_01_1235
826_4_2352	40_4_1	7_4_417	264_01_1354
826_4_2273	40_4_1	7_4_414	264_01_1438
826_4_2192	40_4_1	7_4_456	264_01_1472
826_4_2134	40_4_1	7_4_454	264_01_1515
826_4_2107	40_4_1	7_4_483	264_01_1498
826_4_2099	40_4_1	7_4_462	264_01_1503
826_4_2083	40_4_1	7_4_469	264_01_1487
826_4_2056	40_4_1	7_4_499	264_01_1475
826_4_2036	40_4_1	7_4_500	264_01_1492
826_4_2010	40_4_1	7_4_556	264_01_1465
826_4_2032	40_4_1	7_4_576	264_01_1410
826_4_2022	40_4_1	7_4_595	264_01_1380
826_4_2063	40_4_1	7_4_592	264_01_1282
826_4_2090	40_4_1	7_4_598	264_01_1143
826_4_2144	40_4_1	7_4_545	264_01_1010
826_4_2126	40_4_1	7_4_537	264_01_936
826_4_2201	40_4_1	7_4_490	264_01_900
826_4_2239	40_4_1	7_4_479	264_01_908
826_4_2284	40_4_1	7_4_480	264_01_944
826_4_2269	40_4_1	7_4_503	264_01_1022
826_4_2266	40_4_1	7_4_534	264_01_1100
826_4_2260	40_4_1	7_4_555	264_01_1169
826_4_2268	40_4_1	7_4_552	264_01_1211
826_4_2282	40_4_1	7_4_525	264_01_1236
826_4_2309	40_4_1	7_4_525	264_01_1168
826_4_2333	40_4_1	7_4_511	264_01_1127
826_4_2294	40_4_1	7_4_515	264_01_1120
826_4_2247	40_4_1	7_4_505	264_01_1138
826_4_2181	40_4_1	7_4_528	264_01_1125
826_4_2182	40_4_1	7_4_498	264_01_1031
826_4_2176	40_4_1	7_4_521	264_01_971
826_4_2174	40_4_1	7_4_505	264_01_978
826_4_2177	40_4_1	7_4_500	264_01_1030
826_4_2187	40_4_1	7_4_471	264_01_1109
826_4_2215	40_4_1	7_4_460	264_01_1160
826_4_2258	40_4_1	7_4_431	264_01_1164
826_4_2319	40_4_1	7_4_417	264_01_1098
826_4_2357	40_4_1	7_4_402	264_01_995
826_4_2379	40_4_1	7_4_423	264_01_909
826_4_2457	40_4_1	7_4_428	264_01_810
826_4_2563	40_4_1	7_4_415	264_01_758
826_4_2669	40_4_1	7_4_449	264_01_636
826_4_2752	40_4_1	7_4_461	264_01_527
826_4_2834	40_4_1	7_4_449	264_01_491
826_4_2862	40_4_1	7_4_463	264_01_512
826_4_2815	40_4_1	7_4_490	264_01_587
826_4_2767	40_4_1	7_4_511	264_01_663
826_4_2700	40_4_1	7_4_531	264_01_765
826_4_2649	40_4_1	7_4_570	264_01_807
826_4_2577	40_4_1	7_4_565	264_01_892
826_4_2560	40_4_1	7_4_568	264_01_867
826_4_2577	40_4_1	7_4_555	264_01_819
826_4_2585	40_4_1	7_4_578	264_01_741
826_4_2574	40_4_1	7_4_566	264_01_726
826_4_2585	40_4_1	7_4_550	264_01_742
826_4_2619	40_4_1	7_4_534	264_01_763
826_4_2631	40_4_1	7_4_546	264_01_773
826_4_2663	40_4_1	7_4_540	264_01_787
826_4_2671	40_4_1	7_4_497	264_01_854
826_4_2678	40_4_1	7_4_492	264_01_842
826_4_2694	40_4_1	7_4_494	264_01_782
826_4_2642	40_4_1	7_4_504	264_01_748
826_4_2624	40_4_1	7_4_510	264_01_716
826_4_2667	40_4_1	7_4_537	264_01_594
826_4_2732	40_4_1	7_4_539	264_01_532
826_4_2813	40_4_1	7_4_582	264_01_421
826_4_2902	40_4_1	7_4_588	264_01_392
826_4_2923	40_4_1	7_4_583	264_01_452
826_4_2923	40_4_1	7_4_565	264_01_478
826_4_2925	40_4_1	7_4_542	264_01_517
826_4_2834	40_4_1	7_4_578	264_01_590
826_4_2761	40_4_1	7_4_572	264_01_690
826_4_2709	40_4_1	7_4_559	264_01_759
826_4_2707	40_4_1	7_4_560	264_01_742
826_4_2703	40_4_1	7_4_574	264_01_707
826_4_2655	40_4_1	7_4_598	264_01_717
826_4_2649	40_4_1	7_4_573	264_01_774
826_4_2621	40_4_1	7_4_590	264_01_783
826_4_2603	40_4_1	7_4_593	264_01_766
826_4_2621	40_4_1	7_4_559	264_01_723
826_4_2639	40_4_1	7_4_561	264_01_676
826_4_2726	40_4_1	7_4_553	264_01_615
826_4_2811	40_4_1	7_4_551	264_01_533
826_4_2832	40_4_1	7_4_542	264_01_533
826_4_2891	40_4_1	7_4_545	264_01_461
826_4_2885	40_4_1	7_4_556	264_01_479
826_4_2826	40_4_1	7_4_585	264_01_567
826_4_2690	40_4_1	7_4_615	264_01_712
826_4_2581	40_4_1	7_4_630	264_01_829
826_4_2498	40_4_1	7_4_608	264_01_935
826_4_2459	40_4_1	7_4_590	264_01_976
826_4_2419	40_4_1	7_4_588	264_01_1023
826_4_2417	40_4_1	7_4_598	264_01_1008
826_4_2417	40_4_1	7_4_583	264_01_1007
826_4_2402	40_4_1	7_4_596	264_01_963
826_4_2461	40_4_1	7_4_585	264_01_850
826_4_2510	40_4_1	7_4_601	264_01_718
826_4_2629	40_4_1	7_4_552	264_01_629
826_4_2663	40_4_1	7_4_550	264_01_600
826_4_2783	40_4_1	7_4_497	264_01_566
826_4_2832	40_4_1	7_4_465	264_01_562
826_4_2924	40_4_1	7_4_430	264_01_584
826_4_2951	40_4_1	7_4_417	264_01_591
826_4_2935	40_4_1	7_4_413	264_01_596
826_4_2931	40_4_1	7_4_427	264_01_627
826_4_2911	40_4_1	7_4_433	264_01_671
826_4_2971	40_4_1	7_4_463	264_01_563
826_4_2932	40_4_1	7_4_482	264_01_505
826_4_2952	40_4_1	7_4_496	264_01_401
826_4_2930	40_4_1	7_4_523	264_01_416
826_4_2916	40_4_1	7_4_526	264_01_472
826_4_2884	40_4_1	7_4_546	264_01_535
826_4_2868	40_4_1	7_4_551	264_01_556
826_4_2817	40_4_1	7_4_541	264_01_650
826_4_2763	40_4_1	7_4_540	264_01_737
826_4_2698	40_4_1	7_4_543	264_01_766
826_4_2661	40_4_1	7_4_522	264_01_802
826_4_2661	40_4_1	7_4_511	264_01_801
826_4_2629	40_4_1	7_4_512	264_01_848
826_4_2587	40_4_1	7_4_528	264_01_888
826_4_2540	40_4_1	7_4_539	264_01_926
826_4_2565	40_4_1	7_4_547	264_01_854
826_4_2581	40_4_1	7_4_548	264_01_794
826_4_2603	40_4_1	7_4_546	264_01_694
826_4_2643	40_4_1	7_4_545	264_01_631
826_4_2678	40_4_1	7_4_543	264_01_621
826_4_2707	40_4_1	7_4_558	264_01_594
826_4_2712	40_4_1	7_4_580	264_01_599
826_4_2699	40_4_1	7_4_619	264_01_627
826_4_2685	40_4_1	7_4_615	264_01_652
826_4_2631	40_4_1	7_4_649	264_01_653
826_4_2595	40_4_1	7_4_649	264_01_679
826_4_2570	40_4_1	7_4_665	264_01_713
826_4_2579	40_4_1	7_4_624	264_01_751
826_4_2553	40_4_1	7_4_590	264_01_800
826_4_2549	40_4_1	7_4_571	264_01_779
826_4_2582	40_4_1	7_4_565	264_01_727
826_4_2651	40_4_1	7_4_554	264_01_671
826_4_2657	40_4_1	7_4_569	264_01_664
826_4_2658	40_4_1	7_4_575	264_01_686
826_4_2610	40_4_1	7_4_598	264_01_713
826_4_2564	40_4_1	7_4_636	264_01_770
826_4_2537	40_4_1	7_4_646	264_01_784
826_4_2543	40_4_1	7_4_661	264_01_744
826_4_2532	40_4_1	7_4_674	264_01_710
826_4_2552	40_4_1	7_4_678	264_01_675
826_4_2567	40_4_1	7_4_648	264_01_685
826_4_2622	40_4_1	7_4_631	264_01_662
826_4_2637	40_4_1	7_4_652	264_01_643
826_4_2655	40_4_1	7_4_636	264_01_656
826_4_2617	40_4_1	7_4_642	264_01_680
826_4_2590	40_4_1	7_4_703	264_01_661
826_4_2548	40_4_1	7_4_711	264_01_705
826_4_2541	40_4_1	7_4_694	264_01_767
826_4_2504	40_4_1	7_4_736	264_01_786
826_4_2483	40_4_1	7_4_745	264_01_797
826_4_2440	40_4_1	7_4_765	264_01_811
826_4_2406	40_4_1	7_4_741	264_01_802
826_4_2364	40_4_1	7_4_731	264_01_754
826_4_2347	40_4_1	7_4_706	264_01_757
826_4_2405	40_4_1	7_4_716	264_01_705
826_4_2412	40_4_1	7_4_713	264_01_715
826_4_2458	40_4_1	7_4_750	264_01_628
826_4_2530	40_4_1	7_4_738	264_01_540
826_4_2600	40_4_1	7_4_730	264_01_485
826_4_2642	40_4_1	7_4_740	264_01_448
826_4_2651	40_4_1	7_4_753	264_01_488
826_4_2647	40_4_1	7_4_761	264_01_560
826_4_2577	40_4_1	7_4_736	264_01_700
826_4_2553	40_4_1	7_4_733	264_01_739
826_4_2551	40_4_1	7_4_693	264_01_783
826_4_2556	40_4_1	7_4_646	264_01_801
826_4_2577	40_4_1	7_4_618	264_01_788
826_4_2639	40_4_1	7_4_642	264_01_659
826_4_2671	40_4_1	7_4_656	264_01_539
826_4_2673	40_4_1	7_4_694	264_01_490
826_4_2720	40_4_1	7_4_707	264_01_464
826_4_2794	40_4_1	7_4_709	264_01_410
826_4_2802	40_4_1	7_4_719	264_01_429
826_4_2846	40_4_1	7_4_723	264_01_441
826_4_2808	40_4_1	7_4_721	264_01_474
826_4_2812	40_4_1	7_4_727	264_01_474
826_4_2830	40_4_1	7_4_713	264_01_462
826_4_2817	40_4_1	7_4_692	264_01_530
826_4_2801	40_4_1	7_4_679	264_01_557
826_4_2741	40_4_1	7_4_708	264_01_542
826_4_2723	40_4_1	7_4_719	264_01_508
826_4_2654	40_4_1	7_4_754	264_01_534
826_4_2655	40_4_1	7_4_770	264_01_556
826_4_2592	40_4_1	7_4_794	264_01_609
826_4_2537	40_4_1	7_4_799	264_01_686
826_4_2497	40_4_1	7_4_793	264_01_752
826_4_2461	40_4_1	7_4_786	264_01_788
826_4_2386	40_4_1	7_4_781	264_01_857
826_4_2347	40_4_1	7_4_800	264_01_836
826_4_2333	40_4_1	7_4_813	264_01_795
826_4_2332	40_4_1	7_4_814	264_01_772
826_4_2342	40_4_1	7_4_817	264_01_741
826_4_2371	40_4_1	7_4_779	264_01_756
826_4_2395	40_4_1	7_4_740	264_01_784
826_4_2406	40_4_1	7_4_715	264_01_779
826_4_2424	40_4_1	7_4_703	264_01_786
826_4_2411	40_4_1	7_4_691	264_01_806
826_4_2437	40_4_1	7_4_681	264_01_783
826_4_2504	40_4_1	7_4_649	264_01_704
826_4_2585	40_4_1	7_4_660	264_01_557
826_4_2648	40_4_1	7_4_645	264_01_477
826_4_2711	40_4_1	7_4_659	264_01_459
826_4_2764	40_4_1	7_4_684	264_01_466
826_4_2795	40_4_1	7_4_657	264_01_527
826_4_2817	40_4_1	7_4_651	264_01_559
826_4_2713	40_4_1	7_4_658	264_01_637
826_4_2678	40_4_1	7_4_644	264_01_689
826_4_2661	40_4_1	7_4_651	264_01_697
826_4_2626	40_4_1	7_4_637	264_01_754
826_4_2586	40_4_1	7_4_639	264_01_806
826_4_2554	40_4_1	7_4_618	264_01_836
826_4_2574	40_4_1	7_4_590	264_01_789
826_4_2584	40_4_1	7_4_607	264_01_734
826_4_2571	40_4_1	7_4_613	264_01_732
826_4_2568	40_4_1	7_4_625	264_01_716
826_4_2626	40_4_1	7_4_614	264_01_658
826_4_2638	40_4_1	7_4_628	264_01_608
826_4_2705	40_4_1	7_4_646	264_01_562
826_4_2673	40_4_1	7_4_681	264_01_568
826_4_2689	40_4_1	7_4_678	264_01_592
826_4_2662	40_4_1	7_4_699	264_01_592
826_4_2692	40_4_1	7_4_702	264_01_562
826_4_2719	40_4_1	7_4_714	264_01_517
826_4_2695	40_4_1	7_4_693	264_01_589
826_4_2668	40_4_1	7_4_683	264_01_652
826_4_2630	40_4_1	7_4_682	264_01_685
826_4_2605	40_4_1	7_4_679	264_01_688
826_4_2591	40_4_1	7_4_672	264_01_676
826_4_2602	40_4_1	7_4_625	264_01_732
826_4_2589	40_4_1	7_4_605	264_01_749
826_4_2620	40_4_1	7_4_607	264_01_719
826_4_2676	40_4_1	7_4_609	264_01_616
826_4_2687	40_4_1	7_4_622	264_01_610
826_4_2742	40_4_1	7_4_599	264_01_579
826_4_2812	40_4_1	7_4_607	264_01_504
826_4_2844	40_4_1	7_4_610	264_01_461
826_4_2876	40_4_1	7_4_618	264_01_444
826_4_2853	40_4_1	7_4_577	264_01_538
826_4_2853	40_4_1	7_4_573	264_01_571
826_4_2839	40_4_1	7_4_565	264_01_615
826_4_2785	40_4_1	7_4_601	264_01_618
826_4_2799	40_4_1	7_4_562	264_01_625
826_4_2757	40_4_1	7_4_599	264_01_649
826_4_2714	40_4_1	7_4_601	264_01_680
826_4_2667	40_4_1	7_4_621	264_01_692
826_4_2645	40_4_1	7_4_648	264_01_683
826_4_2678	40_4_1	7_4_627	264_01_648
826_4_2660	40_4_1	7_4_647	264_01_644
826_4_2723	40_4_1	7_4_598	264_01_637
826_4_2705	40_4_1	7_4_601	264_01_657
826_4_2742	40_4_1	7_4_534	264_01_701
826_4_2751	40_4_1	7_4_514	264_01_703
826_4_2765	40_4_1	7_4_485	264_01_726
826_4_2742	40_4_1	7_4_458	264_01_777
826_4_2720	40_4_1	7_4_450	264_01_788
826_4_2687	40_4_1	7_4_471	264_01_784
826_4_2676	40_4_1	7_4_497	264_01_747
826_4_2670	40_4_1	7_4_523	264_01_703
826_4_2711	40_4_1	7_4_523	264_01_631
826_4_2745	40_4_1	7_4_511	264_01_648
826_4_2792	40_4_1	7_4_519	264_01_654
826_4_2803	40_4_1	7_4_531	264_01_636
826_4_2753	40_4_1	7_4_535	264_01_643
826_4_2742	40_4_1	7_4_528	264_01_681
826_4_2713	40_4_1	7_4_488	264_01_763
826_4_2694	40_4_1	7_4_465	264_01_786
826_4_2706	40_4_1	7_4_465	264_01_765
826_4_2756	40_4_1	7_4_454	264_01_743
826_4_2806	40_4_1	7_4_415	264_01_744
826_4_2808	40_4_1	7_4_446	264_01_727
826_4_2805	40_4_1	7_4_460	264_01_718
826_4_2810	40_4_1	7_4_469	264_01_681
826_4_2767	40_4_1	7_4_504	264_01_659
826_4_2724	40_4_1	7_4_494	264_01_669
826_4_2765	40_4_1	7_4_512	264_01_570
826_4_2810	40_4_1	7_4_521	264_01_501
826_4_2877	40_4_1	7_4_528	264_01_483
826_4_2851	40_4_1	7_4_527	264_01_548
826_4_2838	40_4_1	7_4_527	264_01_615
826_4_2718	40_4_1	7_4_540	264_01_720
826_4_2755	40_4_1	7_4_531	264_01_684
826_4_2716	40_4_1	7_4_505	264_01_770
826_4_2780	40_4_1	7_4_501	264_01_710
826_4_2786	40_4_1	7_4_483	264_01_725
826_4_2865	40_4_1	7_4_451	264_01_666
826_4_2851	40_4_1	7_4_447	264_01_665
826_4_2875	40_4_1	7_4_437	264_01_609
826_4_2843	40_4_1	7_4_429	264_01_621
826_4_2867	40_4_1	7_4_423	264_01_617
826_4_2908	40_4_1	7_4_401	264_01_593
826_4_2948	40_4_1	7_4_411	264_01_564
826_4_2965	40_4_1	7_4_390	264_01_602
826_4_2915	40_4_1	7_4_399	264_01_674
826_4_2894	40_4_1	7_4_389	264_01_696
826_4_2829	40_4_1	7_4_390	264_01_725
826_4_2822	40_4_1	7_4_389	264_01_735
826_4_2842	40_4_1	7_4_351	264_01_778
826_4_2853	40_4_1	7_4_359	264_01_809
826_4_2781	40_4_1	7_4_349	264_01_905
826_4_2705	40_4_1	7_4_366	264_01_966
826_4_2662	40_4_1	7_4_359	264_01_1018
826_4_2635	40_4_1	7_4_352	264_01_1059
826_4_2571	40_4_1	7_4_373	264_01_1116
826_4_2538	40_4_1	7_4_358	264_01_1161
826_4_2497	40_4_1	7_4_378	264_01_1155
826_4_2483	40_4_1	7_4_363	264_01_1127
826_4_2472	40_4_1	7_4_375	264_01_1064
826_4_2475	40_4_1	7_4_358	264_01_1013
[truncated: 3,001 more rows]
[truncated: 1,254 more columns]
