# Supplementary material for: Environmental change makes robust ecological networks fragile
Source: Nat Commun. 2016 Aug 11;7:12462. doi: 10.1038/ncomms12462 (PMC4987532; doi:10.1038/ncomms12462)
Supplement: Supplementary Data 1 — Host-parasite networks and host extinction sequences in Avida experiments. The compressed archive includes the 100 co-evolved host-parasite networks and the host extinction sequences in the historical scenario. [file ncomms12462-s2.zip › Supplementary_data_S1/host_extinction_sequence_7.csv]

643_0_1	344_346_9	345_46_7	346_25_5	347_12_3	340_035_8	341_035_2	342_25_2	343_046_4	348_035_3	349_046_8	298_035_9	299_046_2	296_12_2	297_035_5	294_46_8	295_25_1	292_01_2	293_0345_2	290_046_3	291_25_4	270_035_13	271_035_3	272_125_2	273_12_2	274_0_2	275_046_2	276_035_2	277_046_1	278_46_7	279_25_1	642_035_2	108_035_8	109_0345_5	102_0345_2	103_046_6	100_046_4	101_0345_1	106_0345_2	107_035_2	104_0345_1	105_5_1	99_035_7	98_046_3	91_035_11	90_05_4	93_0_1	92_12_4	95_0345_8	94_0345_2
344_346_9	345_46_8	346_25_5	347_12_6	340_035_9	341_035_2	342_25_2	343_046_4	348_035_3	349_046_9	298_035_9	299_046_3	296_12_2	297_035_5	294_46_7	295_25_1	292_01_2	293_0345_2	290_046_3	291_25_5	270_035_14	271_035_3	272_125_3	273_12_3	274_0_2	275_046_2	276_035_2	277_046_1	278_46_8	279_25_1	642_035_2	108_035_6	109_0345_5	102_0345_2	103_046_7	100_046_4	101_0345_1	106_0345_2	107_035_2	104_0345_1	105_5_1	99_035_7	98_046_2	91_035_11	90_05_4	93_0_1	92_12_4	95_0345_7	94_0345_2	97_25_1
344_346_4	345_46_9	346_25_3	347_12_7	340_035_9	341_035_2	342_25_2	343_046_4	348_035_3	349_046_9	298_035_8	299_046_3	296_12_2	297_035_5	294_46_7	295_25_1	292_01_2	293_0345_2	290_046_3	291_25_9	270_035_16	271_035_3	272_125_4	273_12_3	274_0_2	275_046_2	276_035_2	277_046_1	278_46_8	279_25_1	108_035_6	109_0345_5	102_0345_2	103_046_5	100_046_4	101_0345_1	106_0345_1	107_035_2	104_0345_1	105_5_1	99_035_7	98_046_2	91_035_11	90_05_4	93_0_1	92_12_3	95_0345_7	94_0345_2	97_25_1	96_25_9
199_035_1	619_012_3	318_046_4	452_0345_2	1140_035_2	1559_035_2	965_035_1	1141_0_1	527_0345_2	198_25_40	1144_035_1	508_0_1	818_46_7	345_46_7	346_25_3	347_12_6	340_035_8	341_035_2	342_25_2	343_046_3	810_0345_3	811_25_1	812_046_1	813_046_1	348_035_3	349_046_10	816_035_2	1253_0_1	595_035_7	664_345_1	719_046_1	718_35_3	717_5_3	663_03_2	715_0345_2	714_0_1	713_035_1	712_01_1	711_046_2	662_013_3	1490_25_1	915_0345_1	1493_0345_1	1494_035_1	661_02_1	1496_035_1	1498_046_1	1395_046_1	1069_25_2	1068_046_1
248_0345_5	619_012_2	318_046_5	452_0345_1	1140_035_2	1559_035_2	965_035_1	1141_0_1	527_0345_2	198_25_42	429_046_5	508_0_1	818_46_2	345_46_7	346_25_2	347_12_8	340_035_9	341_035_2	342_25_2	666_0_1	810_0345_2	811_25_1	812_046_1	813_046_1	348_035_3	349_046_10	816_035_2	1253_0_1	595_035_7	664_345_1	719_046_1	718_35_6	717_5_2	663_03_1	715_0345_2	714_0_1	713_035_1	712_01_1	711_046_3	662_013_3	1490_25_1	915_0345_1	1493_0345_1	1494_035_1	661_02_2	1498_046_1	505_035_2	917_35_2	1069_25_2	1068_046_1
199_035_1	619_012_2	452_0345_2	527_0345_2	198_25_35	818_46_2	345_46_7	347_12_9	340_035_6	341_035_3	342_25_1	343_046_1	810_0345_4	348_035_2	349_046_12	664_345_1	719_046_2	718_35_8	717_5_8	715_0345_2	714_0_1	712_01_2	711_046_3	618_0_6	1491_46_3	1498_046_1	505_035_1	917_35_2	594_046_2	1068_046_2	916_035_3	1061_046_1	911_046_1	1168_46_7	1064_345_9	1067_46_4	1066_013_3	427_046_2	298_035_2	299_046_4	296_12_4	297_035_3	294_46_16	1259_046_5	292_01_2	1662_035_2	290_046_2	291_25_22	590_046_3	1085_5_5
199_035_1	619_012_2	452_0345_2	527_0345_1	198_25_29	818_46_4	345_46_9	347_12_7	340_035_6	341_035_2	342_25_1	343_046_1	810_0345_3	348_035_2	349_046_14	664_345_1	719_046_3	718_35_8	717_5_9	715_0345_2	714_0_1	712_01_2	711_046_4	618_0_6	1491_46_4	1498_046_1	917_35_2	594_046_2	1068_046_2	916_035_2	1061_046_1	911_046_1	1168_46_7	1064_345_9	1067_46_3	1066_013_3	1258_035_2	298_035_2	299_046_2	296_12_3	297_035_4	294_46_15	1259_046_4	292_01_1	1662_035_1	290_046_2	291_25_24	590_046_3	1085_5_2	592_05_2
199_035_1	452_0345_2	527_0345_2	198_25_25	818_46_5	345_46_12	347_12_6	340_035_6	341_035_2	342_25_1	343_046_1	810_0345_2	348_035_1	349_046_15	719_046_4	718_35_11	717_5_9	715_0345_3	714_0_1	712_01_2	711_046_4	618_0_6	1491_46_4	1498_046_1	594_046_3	1068_046_1	916_035_1	1061_046_1	911_046_1	1168_46_2	1064_345_9	1067_46_3	1066_013_3	1258_035_3	298_035_2	299_046_1	296_12_7	297_035_6	294_46_17	1259_046_6	292_01_1	1662_035_1	290_046_1	291_25_29	590_046_4	1085_5_1	592_05_2	595_035_5	1082_35_4	597_05_2
199_035_1	452_0345_1	527_0345_2	198_25_26	818_46_4	345_46_13	347_12_6	340_035_6	341_035_1	342_25_1	343_046_1	810_0345_3	814_035_5	349_046_12	719_046_4	718_35_10	717_5_7	715_0345_2	712_01_2	711_046_4	1491_46_3	1498_046_1	594_046_2	1068_046_1	916_035_1	1061_046_1	911_046_1	1064_345_9	1067_46_4	1066_013_4	1258_035_3	298_035_3	299_046_2	296_12_9	297_035_7	294_46_12	1259_046_6	292_01_1	1662_035_1	290_046_1	291_25_29	590_046_6	1085_5_1	592_05_2	595_035_5	1082_35_3	597_05_2	596_0345_1	599_046_3	194_046_16
199_035_1	527_0345_2	198_25_27	818_46_4	345_46_15	347_12_5	340_035_4	341_035_1	342_25_1	343_046_1	810_0345_2	814_035_5	349_046_11	719_046_5	718_35_10	717_5_5	715_0345_3	712_01_3	711_046_5	1491_46_3	594_046_1	1068_046_1	911_046_2	1064_345_13	1067_46_6	1066_013_5	1258_035_1	298_035_2	299_046_1	296_12_11	297_035_8	294_46_10	1259_046_6	1662_035_1	290_046_2	291_25_27	590_046_6	1085_5_1	592_05_4	595_035_7	1082_35_2	597_05_4	596_0345_1	599_046_3	194_046_20	190_035_4	1127_5_13	270_035_10	271_035_5	272_125_15
199_035_1	527_0345_2	198_25_24	818_46_3	345_46_19	347_12_3	340_035_4	341_035_1	342_25_1	343_046_1	810_0345_2	814_035_5	349_046_10	719_046_6	718_35_7	717_5_4	715_0345_4	712_01_2	711_046_8	1491_46_1	594_046_1	1068_046_1	911_046_1	1064_345_15	1067_46_4	1066_013_5	1258_035_1	298_035_3	1668_0345_7	296_12_10	297_035_9	294_46_9	1259_046_6	1662_035_1	290_046_2	291_25_30	590_046_7	592_05_4	595_035_7	1082_35_1	597_05_3	596_0345_1	599_046_2	194_046_23	190_035_5	1127_5_13	270_035_10	271_035_6	272_125_18	274_0_1
199_035_1	527_0345_3	818_46_3	345_46_19	347_12_3	340_035_4	342_25_1	343_046_1	810_0345_3	814_035_3	349_046_9	719_046_5	718_35_5	717_5_3	715_0345_4	712_01_2	711_046_8	1491_46_1	594_046_1	1068_046_1	911_046_2	1064_345_14	1067_46_4	1066_013_5	1258_035_1	298_035_3	1668_0345_5	296_12_8	297_035_8	294_46_11	1259_046_5	1662_035_2	290_046_3	291_25_28	590_046_6	592_05_4	595_035_5	1082_35_1	597_05_2	599_046_1	194_046_20	190_035_4	1127_5_11	270_035_7	271_035_6	272_125_16	274_0_1	275_046_5	276_035_1	278_46_20
199_035_1	527_0345_2	818_46_2	345_46_22	347_12_2	340_035_5	342_25_1	343_046_1	810_0345_2	814_035_6	349_046_8	719_046_4	718_35_3	717_5_4	715_0345_3	712_01_1	711_046_9	594_046_2	1068_046_1	911_046_2	1064_345_10	1067_46_2	1066_013_6	298_035_3	1668_0345_6	296_12_12	297_035_9	294_46_12	1259_046_6	1662_035_2	290_046_3	291_25_27	590_046_6	592_05_3	595_035_5	1082_35_1	597_05_2	599_046_1	194_046_21	190_035_6	1127_5_10	270_035_7	271_035_6	272_125_19	274_0_2	275_046_6	278_46_19	344_346_9	910_25_6	524_035_2
199_035_1	527_0345_3	818_46_1	345_46_23	347_12_2	340_035_4	342_25_1	343_046_1	810_0345_2	814_035_4	349_046_10	719_046_4	718_35_1	717_5_4	715_0345_3	711_046_7	594_046_2	911_046_2	1064_345_8	1067_46_1	1066_013_6	298_035_3	1668_0345_6	296_12_15	297_035_7	294_46_14	1259_046_7	1662_035_2	290_046_6	291_25_28	590_046_6	592_05_5	595_035_5	1082_35_1	597_05_3	599_046_1	194_046_22	190_035_6	1127_5_9	270_035_4	271_035_7	272_125_21	274_0_2	275_046_6	278_46_14	344_346_7	910_25_6	524_035_2	525_046_8	1408_035_1
199_035_1	527_0345_2	818_46_1	345_46_25	347_12_1	340_035_4	342_25_1	343_046_1	810_0345_3	814_035_5	349_046_15	719_046_5	718_35_1	717_5_4	715_0345_4	711_046_7	425_46_63	1064_345_6	1066_013_6	298_035_1	1668_0345_9	296_12_16	297_035_8	294_46_11	1259_046_6	1662_035_2	290_046_4	291_25_29	590_046_7	592_05_6	595_035_4	198_25_19	597_05_3	599_046_1	194_046_26	190_035_5	1127_5_7	270_035_6	271_035_6	272_125_23	274_0_2	275_046_9	278_46_12	344_346_8	910_25_8	524_035_3	525_046_6	1408_035_1	520_046_14	522_25_4
199_035_1	527_0345_2	818_46_1	345_46_26	347_12_1	340_035_4	342_25_1	343_046_1	810_0345_2	814_035_4	349_046_15	719_046_4	717_5_5	715_0345_5	711_046_6	425_46_73	1064_345_3	1066_013_6	298_035_1	1668_0345_10	296_12_17	297_035_8	294_46_11	1259_046_5	1662_035_2	290_046_5	291_25_36	590_046_6	592_05_8	595_035_5	198_25_16	597_05_2	599_046_1	194_046_21	190_035_5	1127_5_10	270_035_4	271_035_5	272_125_17	274_0_2	275_046_8	278_46_7	344_346_5	910_25_8	524_035_3	525_046_5	1408_035_1	520_046_14	522_25_5	1015_05_3
199_035_1	527_0345_2	344_346_4	345_46_25	340_035_4	342_25_1	343_046_1	810_0345_1	814_035_4	349_046_17	719_046_3	717_5_6	715_0345_3	711_046_7	425_46_73	1064_345_2	1066_013_6	298_035_1	1668_0345_11	296_12_20	297_035_9	294_46_14	1259_046_4	1662_035_4	290_046_4	291_25_34	590_046_5	592_05_4	595_035_3	198_25_15	597_05_2	194_046_25	190_035_6	1127_5_9	270_035_4	271_035_7	272_125_17	274_0_2	275_046_9	278_46_6	910_25_8	524_035_2	525_046_5	1408_035_2	520_046_14	522_25_6	1015_05_3	528_123_5	529_25_1	1013_46_7
527_0345_3	344_346_7	345_46_23	340_035_3	342_25_1	343_046_1	810_0345_2	814_035_3	349_046_19	719_046_5	717_5_7	715_0345_1	711_046_7	425_46_73	1064_345_1	1066_013_7	1668_0345_10	296_12_16	297_035_8	294_46_14	1259_046_3	1662_035_4	290_046_3	291_25_28	590_046_6	592_05_4	595_035_3	198_25_14	597_05_1	194_046_23	190_035_6	1127_5_9	270_035_5	271_035_7	272_125_18	274_0_3	275_046_5	278_46_4	910_25_9	524_035_2	525_046_6	1408_035_2	520_046_13	522_25_7	1015_05_2	528_123_4	529_25_1	1013_46_4	449_25_1	448_035_3
527_0345_3	344_346_8	345_46_28	340_035_2	342_25_1	343_046_1	810_0345_1	814_035_2	349_046_16	719_046_3	717_5_5	715_0345_2	711_046_7	1066_013_7	1668_0345_8	296_12_20	297_035_9	294_46_7	1259_046_3	1662_035_5	290_046_3	291_25_22	590_046_8	592_05_5	595_035_4	198_25_16	597_05_1	194_046_24	190_035_5	1127_5_9	270_035_5	271_035_7	272_125_15	274_0_3	275_046_5	278_46_4	910_25_7	524_035_4	525_046_4	1408_035_2	520_046_12	522_25_11	1015_05_4	528_123_5	529_25_1	1013_46_2	449_25_1	448_035_2	1231_35_20	441_5_20
527_0345_4	344_346_6	345_46_31	340_035_2	342_25_1	343_046_1	814_035_3	349_046_14	719_046_4	717_5_5	715_0345_1	711_046_7	1066_013_7	1668_0345_8	148_046_5	297_035_11	294_46_7	1259_046_3	1662_035_3	290_046_3	291_25_17	590_046_8	592_05_4	595_035_3	198_25_14	597_05_2	194_046_28	190_035_4	1127_5_11	270_035_5	271_035_3	272_125_19	274_0_2	275_046_6	278_46_2	910_25_7	524_035_4	525_046_3	1408_035_2	520_046_13	522_25_9	1015_05_4	528_123_6	529_25_1	1013_46_2	449_25_1	448_035_2	1231_35_22	441_5_16	1336_035_2
527_0345_4	344_346_6	345_46_31	340_035_1	342_25_1	343_046_1	814_035_2	349_046_14	719_046_4	717_5_6	711_046_10	1066_013_6	1668_0345_8	148_046_5	297_035_13	294_46_7	1662_035_2	290_046_2	291_25_16	590_046_10	592_05_3	595_035_3	198_25_12	194_046_27	190_035_4	1127_5_9	270_035_4	271_035_5	272_125_20	274_0_2	275_046_6	278_46_2	910_25_5	524_035_4	525_046_2	1408_035_2	520_046_8	522_25_12	1015_05_5	528_123_7	529_25_1	1013_46_2	449_25_1	448_035_1	1231_35_23	441_5_16	1336_035_1	447_035_3	446_046_4	444_046_7
527_0345_4	344_346_5	345_46_29	340_035_2	342_25_1	343_046_1	814_035_2	349_046_15	719_046_4	717_5_9	711_046_11	1066_013_8	1668_0345_8	148_046_3	297_035_12	294_46_6	1662_035_2	291_25_12	590_046_11	592_05_4	595_035_3	198_25_9	194_046_28	190_035_4	1127_5_13	270_035_5	271_035_4	272_125_20	275_046_8	910_25_4	524_035_3	525_046_2	1408_035_2	520_046_8	522_25_10	1015_05_5	528_123_8	529_25_1	1013_46_2	449_25_1	448_035_1	1231_35_23	441_5_16	447_035_2	446_046_4	444_046_6	108_035_2	109_0345_4	100_046_2	101_0345_1
527_0345_4	344_346_2	345_46_28	340_035_2	342_25_1	343_046_1	814_035_2	349_046_16	719_046_2	717_5_10	711_046_12	1066_013_6	1668_0345_9	148_046_3	297_035_10	294_46_6	1662_035_2	291_25_10	590_046_9	592_05_3	595_035_3	198_25_5	194_046_27	190_035_5	1127_5_10	270_035_2	271_035_5	272_125_22	275_046_8	524_035_3	525_046_2	1408_035_2	520_046_10	522_25_9	1015_05_3	528_123_11	529_25_1	449_25_1	1231_35_29	441_5_12	447_035_1	446_046_5	444_046_4	108_035_3	109_0345_3	100_046_1	101_0345_1	106_0345_1	107_035_1	39_035_7
527_0345_6	345_46_35	340_035_1	342_25_1	343_046_1	814_035_2	349_046_13	719_046_1	717_5_13	711_046_15	1066_013_7	1668_0345_8	148_046_2	297_035_11	294_46_5	291_25_9	590_046_9	592_05_2	595_035_2	198_25_3	194_046_26	190_035_5	1127_5_12	270_035_1	271_035_3	272_125_21	275_046_7	524_035_2	525_046_2	1408_035_3	520_046_11	522_25_6	1015_05_1	528_123_10	529_25_1	449_25_1	1231_35_32	441_5_11	447_035_2	446_046_7	444_046_4	108_035_2	109_0345_4	100_046_2	101_0345_1	106_0345_1	107_035_1	39_035_7	907_25_3	33_035_3
527_0345_3	345_46_30	340_035_1	342_25_1	343_046_1	814_035_1	349_046_15	719_046_2	717_5_14	711_046_14	1066_013_7	1668_0345_11	148_046_3	297_035_11	294_46_7	291_25_4	590_046_9	592_05_2	595_035_2	198_25_3	194_046_22	190_035_4	1127_5_16	270_035_1	271_035_4	272_125_16	275_046_5	524_035_2	525_046_2	1408_035_3	520_046_7	522_25_3	1015_05_2	528_123_14	529_25_1	449_25_1	1231_35_33	441_5_10	447_035_1	446_046_8	444_046_5	108_035_3	109_0345_5	100_046_2	101_0345_1	106_0345_1	107_035_1	39_035_8	907_25_3	33_035_2
527_0345_2	345_46_35	340_035_1	342_25_1	343_046_1	814_035_2	349_046_12	719_046_2	717_5_16	711_046_14	1066_013_7	1668_0345_9	296_12_18	297_035_11	294_46_10	291_25_3	590_046_10	592_05_1	595_035_2	198_25_2	194_046_24	190_035_4	1127_5_22	270_035_1	271_035_4	272_125_19	275_046_5	524_035_2	525_046_3	1408_035_3	520_046_9	522_25_2	1015_05_2	528_123_14	529_25_1	1231_35_34	441_5_8	447_035_2	446_046_6	444_046_4	108_035_4	109_0345_6	100_046_2	101_0345_1	106_0345_1	107_035_1	39_035_7	907_25_2	33_035_3	32_046_4
527_0345_2	345_46_28	340_035_1	342_25_1	343_046_1	814_035_2	349_046_14	719_046_3	717_5_17	711_046_19	1066_013_7	1668_0345_10	296_12_17	297_035_14	294_46_9	291_25_2	590_046_8	592_05_2	595_035_2	198_25_3	194_046_25	190_035_5	1127_5_22	270_035_1	271_035_5	272_125_19	275_046_3	524_035_3	525_046_3	1408_035_4	520_046_9	522_25_3	1015_05_2	528_123_19	529_25_1	1231_35_38	441_5_7	447_035_2	446_046_5	444_046_5	108_035_5	109_0345_8	100_046_1	101_0345_1	106_0345_1	107_035_1	39_035_6	33_035_2	32_046_4	31_046_5
345_46_34	340_035_2	342_25_1	343_046_1	814_035_2	349_046_13	719_046_2	717_5_14	711_046_14	1066_013_7	1668_0345_9	296_12_15	297_035_12	294_46_9	291_25_2	590_046_10	592_05_2	595_035_2	198_25_3	194_046_27	190_035_5	1127_5_27	270_035_1	271_035_6	272_125_19	275_046_4	524_035_1	525_046_3	527_0345_2	520_046_8	522_25_2	1015_05_2	528_123_22	529_25_1	1231_35_38	441_5_10	447_035_3	446_046_4	444_046_5	108_035_4	109_0345_7	100_046_1	101_0345_1	106_0345_1	107_035_1	39_035_4	33_035_1	32_046_4	31_046_6	30_035_16
345_46_28	340_035_2	342_25_1	343_046_1	814_035_2	349_046_14	719_046_2	717_5_13	711_046_11	1066_013_7	1668_0345_7	296_12_16	297_035_11	294_46_12	590_046_12	595_035_2	198_25_2	194_046_25	190_035_4	1127_5_22	270_035_1	271_035_4	272_125_19	275_046_5	524_035_1	525_046_1	527_0345_2	520_046_7	522_25_3	1015_05_2	528_123_20	529_25_1	1231_35_44	441_5_16	447_035_3	446_046_4	444_046_4	108_035_3	109_0345_7	101_0345_1	106_0345_1	107_035_1	39_035_4	33_035_1	32_046_3	31_046_7	30_035_18	37_035_15	35_046_2	34_0345_8
345_46_27	340_035_2	342_25_1	343_046_1	814_035_2	349_046_12	719_046_2	717_5_14	711_046_11	1066_013_6	1668_0345_9	296_12_12	297_035_8	294_46_15	590_046_12	595_035_3	198_25_2	194_046_27	190_035_3	1127_5_16	270_035_1	271_035_4	272_125_18	275_046_4	524_035_1	525_046_1	527_0345_2	520_046_9	522_25_2	1015_05_1	528_123_20	529_25_1	1231_35_54	441_5_20	447_035_3	446_046_4	444_046_4	108_035_2	109_0345_5	101_0345_1	106_0345_1	107_035_1	39_035_3	33_035_2	32_046_4	31_046_6	30_035_23	37_035_15	35_046_1	34_0345_7
345_46_21	340_035_1	342_25_1	343_046_1	814_035_4	349_046_12	719_046_2	717_5_13	711_046_9	1066_013_6	1668_0345_10	296_12_13	297_035_9	294_46_14	590_046_12	595_035_3	198_25_1	194_046_29	190_035_3	1127_5_11	270_035_1	271_035_3	272_125_14	275_046_6	524_035_2	525_046_2	527_0345_1	520_046_10	522_25_2	1015_05_1	528_123_20	529_25_1	1231_35_64	441_5_21	447_035_4	446_046_5	444_046_1	108_035_2	109_0345_8	101_0345_1	106_0345_1	107_035_1	39_035_3	33_035_2	32_046_3	31_046_9	30_035_24	37_035_9	35_046_1	34_0345_7
345_46_18	340_035_2	342_25_1	343_046_1	814_035_4	349_046_11	719_046_1	717_5_12	711_046_9	1066_013_6	1668_0345_10	296_12_11	297_035_13	294_46_10	590_046_13	595_035_2	198_25_1	194_046_28	190_035_2	1127_5_10	271_035_3	272_125_12	275_046_6	524_035_3	525_046_2	527_0345_2	520_046_11	522_25_1	1015_05_2	528_123_17	529_25_1	1231_35_64	441_5_21	447_035_2	446_046_5	444_046_1	108_035_1	109_0345_6	101_0345_1	106_0345_1	107_035_1	39_035_3	33_035_2	32_046_3	31_046_6	30_035_21	37_035_8	35_046_2	34_0345_7	1241_035_4
345_46_19	340_035_2	342_25_1	343_046_1	814_035_3	349_046_11	719_046_2	717_5_14	711_046_11	1066_013_8	1668_0345_9	296_12_12	297_035_11	294_46_7	590_046_12	595_035_2	198_25_1	194_046_31	190_035_1	1127_5_16	271_035_1	272_125_13	275_046_6	524_035_3	525_046_3	527_0345_2	520_046_11	522_25_1	1015_05_2	528_123_18	529_25_1	1231_35_66	441_5_16	447_035_1	446_046_5	444_046_1	108_035_1	109_0345_7	101_0345_1	106_0345_1	107_035_1	39_035_3	33_035_3	32_046_2	31_046_7	30_035_20	37_035_5	35_046_3	34_0345_7	1241_035_4
345_46_17	340_035_2	342_25_1	343_046_1	814_035_3	349_046_10	719_046_2	717_5_15	711_046_12	1066_013_7	1668_0345_10	296_12_10	297_035_11	294_46_6	590_046_14	595_035_2	198_25_1	194_046_29	190_035_1	1127_5_15	272_125_11	275_046_6	524_035_4	525_046_3	527_0345_3	520_046_11	522_25_1	1015_05_2	528_123_17	529_25_1	1231_35_67	441_5_12	447_035_1	446_046_5	444_046_1	108_035_1	109_0345_7	106_0345_1	107_035_1	39_035_2	33_035_2	32_046_2	31_046_5	30_035_18	37_035_6	35_046_3	34_0345_7	1241_035_5	1242_12_13	438_12_35
345_46_23	340_035_2	342_25_1	343_046_1	814_035_4	349_046_9	719_046_3	717_5_18	711_046_12	1066_013_7	1668_0345_10	296_12_11	297_035_10	294_46_5	590_046_14	595_035_1	198_25_1	194_046_32	190_035_1	1127_5_13	272_125_13	275_046_4	524_035_4	525_046_4	527_0345_2	520_046_11	1015_05_1	528_123_18	529_25_1	1231_35_66	441_5_8	447_035_2	446_046_4	444_046_2	108_035_2	109_0345_9	106_0345_1	107_035_1	39_035_3	33_035_3	32_046_3	31_046_5	30_035_18	37_035_7	35_046_4	34_0345_5	1241_035_4	1242_12_13	438_12_32	439_46_1
345_46_19	340_035_1	342_25_1	814_035_5	349_046_8	719_046_3	717_5_22	711_046_11	1066_013_7	1668_0345_10	296_12_8	297_035_12	294_46_6	590_046_13	198_25_1	194_046_29	190_035_1	1127_5_11	272_125_10	275_046_2	524_035_3	525_046_4	527_0345_2	520_046_10	1015_05_1	528_123_19	529_25_1	1231_35_63	441_5_9	447_035_1	446_046_5	444_046_2	108_035_1	109_0345_9	106_0345_1	107_035_1	39_035_4	33_035_3	32_046_3	31_046_3	30_035_21	37_035_6	35_046_6	34_0345_4	1241_035_4	1242_12_10	438_12_37	439_46_1	437_0345_1	432_035_3
345_46_20	340_035_1	342_25_1	814_035_4	349_046_11	719_046_5	717_5_25	711_046_9	1066_013_7	1668_0345_9	296_12_10	297_035_11	294_46_9	590_046_13	198_25_1	194_046_32	190_035_1	1127_5_12	272_125_9	275_046_2	524_035_4	525_046_3	527_0345_2	520_046_8	1015_05_2	528_123_17	529_25_1	1231_35_67	441_5_14	447_035_1	446_046_5	444_046_2	108_035_1	109_0345_10	106_0345_1	107_035_1	39_035_5	33_035_3	32_046_4	908_046_1	30_035_17	37_035_6	35_046_7	34_0345_5	1241_035_3	1242_12_10	438_12_37	439_46_1	437_0345_2	432_035_2
217_046_33	214_035_4	215_035_4	210_046_5	960_035_1	525_046_5	127_5_1	766_046_8	765_12_40	132_035_13	131_046_1	527_0345_2	499_046_20	135_25_1	134_12_14	139_035_1	138_035_1	493_0345_10	24_035_4	322_5_74	26_0345_13	27_25_5	696_46_5	21_0345_3	323_0345_11	1076_12_17	160_035_4	211_035_1	28_046_21	29_035_17	137_12_73	1071_035_4	289_035_2	345_46_19	541_125_2	403_046_11	402_035_2	401_035_6	281_0_1	280_035_13	548_035_3	1466_0_14	814_035_5	349_046_13	286_123_134	995_0_6	453_046_2	990_46_7	719_046_4	717_5_28
217_046_33	214_035_4	215_035_4	210_046_5	960_035_2	525_046_3	127_5_1	766_046_8	765_12_38	132_035_12	131_046_1	527_0345_2	499_046_20	135_25_1	134_12_14	139_035_1	138_035_1	493_0345_10	24_035_3	322_5_86	26_0345_11	27_25_4	696_46_3	21_0345_4	323_0345_9	1076_12_16	160_035_3	211_035_1	28_046_19	29_035_20	137_12_72	1071_035_5	289_035_2	345_46_21	541_125_3	403_046_14	221_12_1	401_035_5	281_0_1	280_035_16	548_035_2	1466_0_10	814_035_4	349_046_12	286_123_139	995_0_5	453_046_3	990_46_9	719_046_3	717_5_26
217_046_27	214_035_4	215_035_5	210_046_5	211_035_1	42_0345_1	127_5_1	766_046_9	765_12_43	132_035_11	131_046_1	527_0345_2	499_046_23	135_25_1	134_12_16	139_035_1	138_035_1	493_0345_11	24_035_3	322_5_82	26_0345_11	27_25_4	696_46_3	21_0345_2	323_0345_6	1076_12_13	160_035_3	28_046_25	29_035_17	137_12_67	1071_035_4	289_035_1	345_46_22	541_125_3	403_046_14	221_12_1	401_035_5	281_0_1	280_035_15	548_035_1	1466_0_9	814_035_5	349_046_12	286_123_145	995_0_2	453_046_2	990_46_13	719_046_3	717_5_35	663_03_2
217_046_30	214_035_4	215_035_6	210_046_7	211_035_1	42_0345_1	127_5_1	766_046_10	765_12_42	132_035_13	131_046_1	527_0345_1	499_046_20	135_25_1	134_12_14	139_035_1	138_035_1	493_0345_9	24_035_3	322_5_87	26_0345_9	27_25_3	696_46_2	21_0345_1	323_0345_6	1076_12_10	160_035_2	28_046_24	29_035_13	137_12_66	1071_035_4	289_035_1	345_46_23	541_125_2	403_046_15	221_12_1	401_035_2	281_0_1	280_035_13	548_035_1	1466_0_9	814_035_4	349_046_13	286_123_148	995_0_4	453_046_2	990_46_15	719_046_3	717_5_32	663_03_2
217_046_29	214_035_4	215_035_5	210_046_5	211_035_1	42_0345_1	127_5_1	766_046_12	765_12_42	132_035_10	131_046_1	527_0345_2	499_046_20	135_25_1	134_12_13	139_035_1	138_035_1	493_0345_8	24_035_5	322_5_81	26_0345_10	27_25_1	696_46_1	21_0345_1	323_0345_6	1076_12_11	160_035_2	28_046_25	29_035_12	137_12_76	1071_035_4	289_035_1	345_46_25	541_125_2	403_046_13	221_12_1	401_035_2	281_0_1	280_035_13	548_035_1	1466_0_9	814_035_6	349_046_12	286_123_154	995_0_4	453_046_2	990_46_12	719_046_5	717_5_31	663_03_1
217_046_32	214_035_2	215_035_4	210_046_6	211_035_1	42_0345_1	127_5_1	766_046_12	765_12_40	132_035_9	131_046_1	527_0345_2	499_046_19	135_25_1	134_12_13	139_035_1	138_035_1	493_0345_7	24_035_4	1_035_1	26_0345_11	27_25_2	20_046_6	21_0345_1	323_0345_5	1076_12_8	160_035_2	28_046_25	29_035_13	137_12_84	1071_035_3	345_46_18	541_125_2	403_046_14	221_12_1	401_035_2	281_0_1	280_035_13	1466_0_6	814_035_6	349_046_13	286_123_161	995_0_4	453_046_3	1312_12_120	719_046_3	717_5_29	663_03_1	998_035_4	711_046_2
217_046_33	214_035_2	215_035_3	210_046_5	211_035_1	42_0345_1	127_5_1	766_046_12	765_12_43	132_035_8	131_046_1	527_0345_2	499_046_24	135_25_1	134_12_17	139_035_1	138_035_1	493_0345_5	24_035_4	1_035_1	26_0345_11	27_25_1	20_046_4	21_0345_1	323_0345_4	1076_12_6	160_035_4	28_046_22	29_035_13	137_12_82	1071_035_4	345_46_13	541_125_2	403_046_14	221_12_1	401_035_2	281_0_1	280_035_14	1466_0_4	814_035_7	349_046_16	286_123_171	995_0_4	453_046_1	1312_12_114	719_046_2	717_5_31	663_03_1	998_035_3	711_046_3
217_046_32	214_035_1	215_035_4	210_046_6	211_035_1	42_0345_1	127_5_1	766_046_15	765_12_43	132_035_7	131_046_1	527_0345_2	499_046_24	135_25_1	134_12_18	139_035_1	138_035_1	493_0345_4	24_035_7	1_035_1	26_0345_12	27_25_1	20_046_2	21_0345_1	323_0345_3	1076_12_4	160_035_5	28_046_24	29_035_14	137_12_85	1071_035_4	345_46_12	404_045_4	403_046_15	221_12_1	401_035_4	281_0_1	280_035_15	1466_0_5	814_035_7	349_046_16	286_123_178	995_0_3	453_046_1	1312_12_122	719_046_3	717_5_30	663_03_1	998_035_3	711_046_4
217_046_29	214_035_1	215_035_5	210_046_4	211_035_1	42_0345_1	127_5_1	766_046_17	765_12_44	132_035_9	131_046_1	527_0345_3	499_046_24	135_25_1	134_12_18	139_035_1	138_035_1	493_0345_4	24_035_4	1_035_1	26_0345_12	27_25_1	20_046_4	21_0345_1	323_0345_4	1076_12_3	160_035_5	28_046_20	29_035_16	137_12_81	1071_035_4	345_46_8	404_045_4	403_046_13	221_12_1	401_035_4	281_0_1	280_035_18	1466_0_5	814_035_8	349_046_15	286_123_181	995_0_4	453_046_1	1312_12_117	719_046_2	717_5_34	663_03_1	998_035_4	711_046_3
217_046_33	214_035_1	215_035_3	210_046_4	211_035_1	42_0345_1	127_5_1	766_046_19	765_12_41	132_035_9	131_046_1	527_0345_2	499_046_26	135_25_1	134_12_22	139_035_1	138_035_1	493_0345_1	24_035_3	1_035_1	26_0345_10	27_25_1	20_046_3	21_0345_1	323_0345_5	1076_12_3	160_035_7	28_046_22	29_035_16	137_12_78	1071_035_3	345_46_6	404_045_5	403_046_14	221_12_1	401_035_5	281_0_1	280_035_16	1466_0_5	814_035_8	349_046_11	286_123_176	995_0_4	453_046_1	1312_12_118	719_046_2	717_5_43	998_035_5	711_046_3	71_046_1
217_046_37	215_035_4	210_046_3	211_035_1	42_0345_1	127_5_1	766_046_21	765_12_43	132_035_10	131_046_1	527_0345_1	499_046_25	135_25_1	134_12_23	139_035_1	138_035_1	493_0345_1	24_035_2	1_035_1	26_0345_10	27_25_1	20_046_1	21_0345_1	323_0345_4	1076_12_3	160_035_5	28_046_25	29_035_17	137_12_70	1071_035_1	345_46_4	404_045_4	403_046_13	221_12_1	401_035_6	281_0_1	280_035_14	1466_0_4	814_035_8	349_046_13	286_123_170	995_0_3	453_046_1	1312_12_123	719_046_3	717_5_48	998_035_1	711_046_2	71_046_1	263_046_14
217_046_38	215_035_3	210_046_4	211_035_1	42_0345_1	127_5_1	766_046_19	765_12_48	132_035_8	131_046_1	527_0345_2	499_046_29	135_25_1	134_12_26	139_035_1	138_035_1	493_0345_1	24_035_3	1_035_1	26_0345_9	27_25_1	21_0345_1	323_0345_5	1076_12_3	160_035_5	28_046_23	29_035_21	137_12_61	1071_035_2	345_46_1	404_045_2	403_046_14	221_12_1	401_035_5	281_0_1	280_035_12	1466_0_3	814_035_8	349_046_13	286_123_172	995_0_3	453_046_1	1312_12_130	719_046_2	717_5_47	998_035_1	711_046_4	71_046_1	263_046_15	121_046_5
217_046_35	215_035_3	210_046_4	42_0345_1	127_5_1	766_046_18	765_12_41	132_035_9	131_046_1	527_0345_2	499_046_34	135_25_1	134_12_26	139_035_1	138_035_1	493_0345_2	24_035_2	1_035_1	26_0345_7	27_25_1	323_0345_5	1076_12_3	160_035_4	28_046_28	29_035_18	137_12_64	1071_035_2	404_045_1	403_046_12	221_12_1	401_035_6	281_0_1	280_035_14	1466_0_5	814_035_7	349_046_10	286_123_171	995_0_4	453_046_1	1312_12_134	719_046_1	717_5_51	13_035_1	711_046_4	71_046_1	263_046_13	121_046_6	122_046_1	260_035_2	124_035_5
217_046_37	215_035_2	210_046_3	42_0345_1	127_5_1	766_046_20	765_12_43	132_035_10	131_046_1	527_0345_2	499_046_36	135_25_1	134_12_26	139_035_1	138_035_1	493_0345_2	24_035_1	1_035_1	26_0345_6	27_25_1	323_0345_6	1076_12_3	160_035_2	28_046_27	29_035_21	137_12_63	1071_035_2	404_045_1	403_046_8	221_12_1	401_035_2	281_0_1	280_035_15	1466_0_5	814_035_9	349_046_11	286_123_166	995_0_4	1312_12_126	719_046_3	717_5_56	13_035_1	711_046_4	71_046_1	263_046_13	121_046_6	122_046_1	260_035_2	124_035_6	125_035_11
217_046_37	215_035_1	210_046_4	42_0345_1	127_5_1	766_046_17	765_12_45	132_035_7	131_046_1	137_12_60	499_046_33	135_25_1	134_12_23	139_035_1	138_035_1	493_0345_2	24_035_1	1_035_1	26_0345_9	27_25_1	323_0345_7	160_035_3	28_046_23	29_035_16	1071_035_2	938_35_10	403_046_11	221_12_1	401_035_1	281_0_1	280_035_15	1466_0_4	814_035_7	349_046_13	286_123_171	995_0_4	1312_12_125	719_046_2	717_5_61	13_035_1	711_046_6	71_046_1	263_046_14	121_046_2	122_046_1	260_035_2	124_035_5	125_035_14	265_035_1	420_0345_10
217_046_43	215_035_1	210_046_4	42_0345_1	127_5_1	766_046_16	765_12_37	132_035_5	131_046_1	137_12_59	499_046_33	135_25_1	134_12_24	139_035_1	138_035_1	493_0345_3	1_035_1	26_0345_8	27_25_1	1110_25_29	160_035_3	28_046_24	29_035_18	1071_035_2	938_35_8	403_046_13	221_12_1	401_035_1	281_0_1	280_035_17	1466_0_5	814_035_4	349_046_15	286_123_180	995_0_2	1312_12_123	719_046_1	717_5_62	13_035_1	711_046_6	71_046_1	263_046_13	121_046_2	122_046_1	260_035_3	124_035_7	125_035_13	265_035_1	420_0345_11	129_046_15
217_046_40	215_035_2	210_046_3	42_0345_1	127_5_1	766_046_16	765_12_33	132_035_4	131_046_1	137_12_59	499_046_32	135_25_1	134_12_22	139_035_1	138_035_1	493_0345_2	1_035_1	26_0345_8	27_25_1	1110_25_24	160_035_3	28_046_24	29_035_17	1071_035_2	938_35_11	403_046_12	401_035_1	281_0_1	280_035_17	1466_0_3	814_035_3	349_046_15	286_123_186	995_0_1	1312_12_115	719_046_1	717_5_62	13_035_1	711_046_6	71_046_1	263_046_11	121_046_3	122_046_1	260_035_3	124_035_5	125_035_15	265_035_1	420_0345_10	129_046_17	332_123_31
217_046_40	215_035_2	210_046_2	42_0345_1	127_5_1	766_046_14	765_12_30	132_035_5	131_046_1	137_12_62	499_046_28	135_25_1	134_12_24	139_035_1	138_035_1	493_0345_3	1_035_1	26_0345_8	27_25_1	1110_25_20	160_035_3	28_046_26	29_035_14	1071_035_2	938_35_12	403_046_13	401_035_1	281_0_1	280_035_15	1466_0_4	814_035_4	349_046_12	286_123_191	995_0_1	1312_12_112	719_046_2	717_5_65	13_035_1	711_046_5	71_046_1	263_046_9	121_046_2	122_046_1	260_035_2	124_035_8	125_035_12	265_035_1	420_0345_11	129_046_16	332_123_32
217_046_44	215_035_3	210_046_3	42_0345_1	127_5_1	766_046_14	765_12_28	132_035_5	131_046_1	137_12_65	499_046_26	135_25_1	134_12_29	139_035_1	138_035_1	493_0345_3	1_035_1	26_0345_9	27_25_1	1110_25_17	160_035_4	28_046_27	29_035_14	1071_035_2	938_35_9	403_046_12	401_035_1	281_0_1	280_035_14	1466_0_3	814_035_3	349_046_16	286_123_185	995_0_1	1312_12_111	719_046_2	717_5_57	13_035_1	711_046_6	71_046_1	263_046_7	121_046_2	122_046_1	260_035_2	124_035_6	125_035_11	265_035_1	420_0345_11	129_046_15	332_123_34
217_046_43	215_035_2	210_046_1	42_0345_1	127_5_1	766_046_13	765_12_26	132_035_5	131_046_1	137_12_73	499_046_30	135_25_1	134_12_33	139_035_1	138_035_1	493_0345_4	1_035_1	26_0345_10	27_25_1	1110_25_18	160_035_6	28_046_22	29_035_14	1071_035_1	938_35_6	403_046_11	401_035_1	281_0_1	280_035_15	1466_0_2	814_035_5	349_046_15	286_123_197	995_0_1	1312_12_112	719_046_1	717_5_64	13_035_1	711_046_9	263_046_7	121_046_1	122_046_1	260_035_1	124_035_7	125_035_9	265_035_1	420_0345_8	129_046_16	332_123_31	14_046_1
217_046_38	215_035_2	210_046_1	42_0345_1	127_5_1	766_046_14	765_12_28	132_035_6	131_046_1	137_12_70	499_046_35	135_25_1	134_12_35	139_035_1	138_035_1	493_0345_3	1_035_1	26_0345_13	27_25_1	1110_25_23	160_035_5	28_046_20	29_035_12	1071_035_1	938_35_4	403_046_11	401_035_1	281_0_1	280_035_14	1466_0_2	814_035_6	349_046_15	286_123_190	995_0_1	1312_12_107	719_046_2	717_5_66	13_035_1	711_046_7	263_046_6	121_046_1	122_046_1	260_035_1	124_035_6	125_035_11	265_035_1	420_0345_10	129_046_14	332_123_27	14_046_1
217_046_35	215_035_1	42_0345_1	127_5_1	766_046_14	765_12_27	132_035_3	131_046_1	137_12_71	499_046_39	135_25_1	134_12_36	139_035_1	138_035_1	493_0345_5	1_035_1	26_0345_12	27_25_1	1110_25_24	160_035_5	28_046_18	29_035_10	1071_035_1	938_35_4	403_046_11	401_035_1	281_0_1	280_035_14	1466_0_4	814_035_8	349_046_18	286_123_190	995_0_1	1312_12_113	719_046_2	717_5_85	13_035_1	711_046_6	263_046_7	121_046_1	122_046_1	260_035_1	124_035_6	125_035_12	265_035_1	420_0345_11	129_046_14	1228_046_5	14_046_1	59_035_4
217_046_37	215_035_1	42_0345_1	127_5_1	766_046_17	765_12_24	132_035_4	131_046_1	137_12_65	499_046_38	135_25_1	134_12_40	139_035_1	138_035_1	493_0345_3	1_035_1	26_0345_13	27_25_1	1110_25_22	160_035_5	28_046_19	29_035_7	1071_035_1	938_35_5	403_046_10	401_035_1	281_0_1	280_035_14	1466_0_4	814_035_7	349_046_15	286_123_202	1312_12_111	719_046_3	717_5_96	13_035_1	711_046_6	263_046_8	121_046_1	122_046_1	260_035_1	124_035_6	125_035_12	265_035_1	420_0345_11	129_046_15	1228_046_5	14_046_1	59_035_4	362_46_14
217_046_35	215_035_1	42_0345_1	127_5_1	766_046_16	765_12_20	132_035_5	131_046_1	137_12_67	499_046_38	135_25_1	134_12_39	139_035_1	138_035_1	493_0345_1	1_035_1	26_0345_11	27_25_1	1110_25_20	160_035_5	28_046_20	29_035_9	1071_035_1	938_35_5	403_046_8	401_035_1	281_0_1	280_035_18	1466_0_4	814_035_8	349_046_13	286_123_210	990_46_5	719_046_1	717_5_97	13_035_1	711_046_5	263_046_9	121_046_2	122_046_1	260_035_1	124_035_7	125_035_8	265_035_1	420_0345_11	129_046_19	1228_046_6	14_046_1	59_035_4	362_46_15
217_046_33	215_035_1	42_0345_1	127_5_1	766_046_12	765_12_26	132_035_6	131_046_1	137_12_65	499_046_37	135_25_1	134_12_37	139_035_1	138_035_1	493_0345_1	1_035_1	26_0345_12	1110_25_19	160_035_6	28_046_18	29_035_6	1071_035_2	938_35_6	403_046_10	401_035_1	281_0_1	280_035_17	1466_0_2	814_035_9	349_046_15	286_123_218	990_46_4	719_046_1	717_5_102	13_035_1	711_046_6	263_046_9	121_046_1	122_046_1	260_035_1	124_035_8	125_035_9	265_035_1	420_0345_14	129_046_15	1228_046_5	14_046_1	59_035_3	362_46_13	1066_013_1
217_046_37	215_035_1	42_0345_1	127_5_1	766_046_8	765_12_31	132_035_8	131_046_1	137_12_64	499_046_34	135_25_1	134_12_39	139_035_1	138_035_1	493_0345_2	1_035_1	26_0345_8	1110_25_22	160_035_5	28_046_18	29_035_6	1071_035_2	938_35_5	403_046_10	401_035_1	281_0_1	280_035_22	1466_0_1	814_035_10	349_046_14	286_123_216	1312_12_112	719_046_1	717_5_107	13_035_1	711_046_5	263_046_8	121_046_1	122_046_1	260_035_1	124_035_10	125_035_11	265_035_1	420_0345_12	129_046_12	1228_046_7	14_046_1	59_035_2	362_46_10	1066_013_2
217_046_35	215_035_1	42_0345_1	127_5_1	766_046_8	765_12_33	132_035_8	131_046_1	137_12_59	499_046_33	135_25_1	134_12_39	139_035_1	138_035_1	493_0345_2	1_035_1	26_0345_9	1110_25_23	160_035_5	28_046_21	29_035_7	1071_035_2	938_35_2	403_046_9	401_035_1	281_0_1	280_035_18	1466_0_2	814_035_11	349_046_11	286_123_227	1312_12_105	1092_12_39	717_5_108	13_035_1	711_046_6	263_046_7	121_046_1	122_046_1	12_046_1	124_035_8	125_035_10	265_035_1	420_0345_9	129_046_14	1228_046_8	14_046_1	59_035_3	362_46_9	1066_013_2
217_046_32	215_035_1	42_0345_1	127_5_1	766_046_9	765_12_32	132_035_8	131_046_1	137_12_50	499_046_35	135_25_1	134_12_38	139_035_1	138_035_1	493_0345_2	1_035_1	26_0345_8	1110_25_26	160_035_6	28_046_24	29_035_8	1071_035_1	938_35_1	403_046_9	401_035_1	281_0_1	280_035_18	1466_0_2	814_035_12	349_046_12	286_123_238	1312_12_106	1092_12_36	717_5_101	13_035_1	711_046_3	263_046_7	121_046_1	122_046_1	12_046_1	124_035_8	125_035_10	265_035_1	420_0345_10	129_046_18	1228_046_8	14_046_1	59_035_4	362_46_7	1066_013_2
217_046_31	1192_035_12	42_0345_1	127_5_1	766_046_11	765_12_26	132_035_8	131_046_1	137_12_55	499_046_37	135_25_1	134_12_41	139_035_1	138_035_1	493_0345_1	1_035_1	26_0345_4	1110_25_29	160_035_7	28_046_28	29_035_6	1071_035_2	938_35_1	403_046_9	401_035_1	281_0_1	280_035_17	1466_0_2	814_035_10	349_046_12	286_123_245	1312_12_102	1092_12_33	717_5_97	711_046_3	263_046_6	121_046_1	122_046_1	12_046_1	124_035_7	125_035_11	265_035_1	420_0345_10	129_046_18	1228_046_7	14_046_1	59_035_4	362_46_5	1066_013_2	411_12_4
217_046_25	1192_035_10	42_0345_1	127_5_1	766_046_8	765_12_26	132_035_7	131_046_1	137_12_60	499_046_37	135_25_1	134_12_45	139_035_1	138_035_1	1_035_1	26_0345_3	1110_25_28	160_035_7	28_046_26	29_035_4	1071_035_1	403_046_11	401_035_1	281_0_1	280_035_16	1466_0_2	814_035_6	349_046_14	286_123_238	1312_12_109	1092_12_34	717_5_95	711_046_5	263_046_6	121_046_1	122_046_1	12_046_1	124_035_7	125_035_15	265_035_1	420_0345_10	129_046_17	1228_046_4	14_046_1	59_035_1	362_46_3	1066_013_1	411_12_4	1668_0345_16	297_035_9
217_046_25	1192_035_8	42_0345_1	127_5_1	766_046_8	765_12_26	132_035_8	131_046_1	137_12_67	499_046_38	135_25_1	134_12_41	139_035_1	138_035_1	1_035_1	26_0345_6	1110_25_26	160_035_7	28_046_25	29_035_6	1071_035_1	403_046_10	401_035_1	281_0_1	280_035_15	1466_0_3	814_035_5	349_046_17	286_123_241	1312_12_106	1092_12_37	717_5_96	711_046_5	263_046_6	121_046_1	122_046_1	12_046_1	124_035_7	125_035_17	265_035_1	420_0345_9	129_046_18	1228_046_5	14_046_1	59_035_1	362_46_1	1066_013_1	411_12_3	1668_0345_18	297_035_10
217_046_28	1192_035_8	42_0345_1	127_5_1	766_046_11	765_12_27	132_035_7	131_046_1	137_12_72	499_046_35	135_25_1	134_12_35	139_035_1	138_035_1	1_035_1	26_0345_5	1110_25_30	160_035_6	28_046_26	29_035_9	1071_035_2	403_046_6	401_035_1	281_0_1	280_035_14	1466_0_3	814_035_4	349_046_16	286_123_250	1312_12_95	1092_12_37	717_5_95	711_046_5	263_046_4	121_046_1	122_046_1	12_046_1	124_035_6	125_035_18	265_035_1	420_0345_9	129_046_20	1228_046_5	14_046_1	59_035_2	362_46_1	1066_013_2	411_12_3	1668_0345_22	297_035_9
217_046_26	1192_035_10	42_0345_1	127_5_1	766_046_9	765_12_27	132_035_7	131_046_1	137_12_69	499_046_37	135_25_1	134_12_39	139_035_1	138_035_1	1_035_1	26_0345_6	1110_25_28	160_035_7	28_046_23	29_035_7	1071_035_2	403_046_5	401_035_1	281_0_1	280_035_18	1466_0_3	814_035_4	349_046_16	286_123_244	1312_12_99	1092_12_43	717_5_95	711_046_5	263_046_2	121_046_1	122_046_1	12_046_1	124_035_6	125_035_17	265_035_1	420_0345_11	129_046_18	1228_046_4	14_046_1	59_035_2	362_46_1	1066_013_2	411_12_1	1668_0345_21	297_035_7
217_046_24	1192_035_8	42_0345_1	127_5_1	766_046_13	765_12_26	132_035_10	131_046_1	137_12_62	499_046_42	135_25_1	134_12_45	139_035_1	138_035_1	1_035_1	26_0345_5	1110_25_26	160_035_7	28_046_22	29_035_5	1071_035_3	403_046_5	401_035_1	281_0_1	280_035_20	1466_0_3	814_035_4	349_046_17	286_123_254	1312_12_105	1092_12_42	717_5_90	711_046_5	263_046_2	121_046_1	122_046_1	12_046_1	124_035_6	125_035_15	265_035_1	420_0345_11	129_046_16	1228_046_5	14_046_1	59_035_1	362_46_1	1066_013_3	1668_0345_18	297_035_7	374_035_5
217_046_26	1192_035_6	42_0345_1	127_5_1	766_046_12	765_12_22	132_035_9	131_046_1	137_12_61	499_046_41	135_25_1	134_12_56	139_035_1	138_035_1	1_035_1	26_0345_6	323_0345_3	160_035_9	28_046_23	29_035_6	1071_035_2	403_046_6	401_035_1	281_0_1	280_035_22	1466_0_3	814_035_3	349_046_17	286_123_259	1312_12_104	1092_12_42	717_5_94	711_046_5	263_046_2	122_046_1	12_046_1	124_035_5	125_035_14	265_035_1	420_0345_10	129_046_15	1228_046_6	14_046_1	59_035_1	528_123_15	1066_013_3	1668_0345_16	297_035_4	374_035_5	376_046_4
217_046_26	1192_035_7	42_0345_1	127_5_1	766_046_11	765_12_18	132_035_11	131_046_1	137_12_62	499_046_35	135_25_1	134_12_55	139_035_1	138_035_1	1_035_1	26_0345_9	323_0345_1	160_035_8	28_046_20	29_035_4	1071_035_2	403_046_5	401_035_1	281_0_1	280_035_19	52_035_8	814_035_3	349_046_14	286_123_252	1312_12_104	1092_12_49	717_5_95	711_046_7	263_046_1	122_046_1	12_046_1	124_035_4	125_035_16	265_035_1	420_0345_10	129_046_15	1228_046_9	14_046_1	59_035_1	528_123_17	1066_013_4	1668_0345_13	297_035_2	374_035_5	376_046_2
217_046_26	1192_035_5	42_0345_1	127_5_1	766_046_10	765_12_11	132_035_8	131_046_1	137_12_59	499_046_36	135_25_1	134_12_58	139_035_1	138_035_1	1_035_1	26_0345_11	323_0345_1	160_035_9	28_046_23	29_035_5	1071_035_1	403_046_3	401_035_1	281_0_1	280_035_15	52_035_10	814_035_3	349_046_13	286_123_240	1312_12_101	1092_12_49	717_5_89	711_046_7	122_046_1	12_046_1	124_035_6	125_035_16	265_035_1	420_0345_10	129_046_17	1228_046_10	14_046_1	59_035_2	528_123_20	1066_013_4	1668_0345_13	297_035_3	374_035_7	376_046_1	590_046_17
217_046_27	1192_035_7	42_0345_1	127_5_1	766_046_10	765_12_16	132_035_7	131_046_1	137_12_58	499_046_38	135_25_1	134_12_59	139_035_1	138_035_1	1_035_1	26_0345_12	323_0345_2	160_035_9	28_046_23	29_035_4	1071_035_1	403_046_3	401_035_1	281_0_1	280_035_13	52_035_9	814_035_3	349_046_12	286_123_235	1312_12_117	1092_12_53	717_5_105	711_046_8	122_046_1	12_046_1	124_035_6	125_035_16	265_035_1	420_0345_11	129_046_18	1228_046_9	14_046_1	59_035_2	528_123_22	1066_013_3	1668_0345_14	297_035_3	374_035_8	376_046_3	590_046_20
217_046_27	1192_035_8	42_0345_1	127_5_1	766_046_9	765_12_15	132_035_6	131_046_1	137_12_62	499_046_42	135_25_1	134_12_56	139_035_1	138_035_1	1_035_1	26_0345_13	323_0345_2	160_035_10	28_046_27	29_035_6	403_046_3	401_035_1	281_0_1	280_035_12	52_035_9	814_035_4	349_046_12	286_123_238	1312_12_120	1092_12_51	717_5_109	711_046_7	122_046_1	12_046_1	124_035_7	125_035_13	265_035_1	420_0345_15	129_046_18	1228_046_9	14_046_1	59_035_2	528_123_27	1066_013_6	1668_0345_15	297_035_3	374_035_8	376_046_2	590_046_18	708_035_20
217_046_30	1192_035_8	42_0345_1	127_5_1	766_046_6	765_12_15	132_035_6	131_046_1	137_12_58	499_046_37	135_25_1	134_12_53	139_035_1	138_035_1	1_035_1	26_0345_12	323_0345_3	160_035_11	28_046_25	29_035_7	403_046_2	401_035_1	281_0_1	280_035_11	52_035_9	814_035_8	349_046_12	286_123_231	1312_12_137	1092_12_49	717_5_110	711_046_8	122_046_1	12_046_1	124_035_8	125_035_11	265_035_1	420_0345_19	129_046_15	1228_046_13	14_046_1	59_035_1	528_123_26	1066_013_6	1668_0345_18	297_035_2	374_035_7	376_046_2	590_046_19	708_035_22
217_046_31	1192_035_8	42_0345_1	127_5_1	766_046_5	765_12_13	132_035_6	131_046_1	137_12_63	499_046_44	135_25_1	134_12_50	139_035_1	138_035_1	1_035_1	26_0345_13	323_0345_2	160_035_14	28_046_23	29_035_7	403_046_2	401_035_1	281_0_1	280_035_11	52_035_8	814_035_8	349_046_11	286_123_230	1312_12_148	1092_12_39	717_5_117	711_046_9	122_046_1	12_046_1	124_035_11	125_035_13	265_035_1	420_0345_21	129_046_12	1228_046_12	14_046_1	59_035_2	528_123_26	1066_013_8	1668_0345_19	297_035_3	374_035_7	376_046_3	590_046_15	708_035_26
217_046_26	1192_035_10	42_0345_1	127_5_1	766_046_5	765_12_13	132_035_6	131_046_1	137_12_60	499_046_41	135_25_1	134_12_42	139_035_1	138_035_1	1_035_1	26_0345_14	323_0345_2	160_035_16	28_046_29	29_035_4	403_046_1	401_035_1	281_0_1	280_035_13	52_035_8	814_035_9	349_046_10	286_123_230	1312_12_167	1092_12_40	717_5_119	711_046_10	122_046_1	12_046_1	124_035_12	125_035_11	265_035_1	420_0345_21	129_046_11	1228_046_11	14_046_1	59_035_1	528_123_29	1066_013_8	1668_0345_18	297_035_2	374_035_4	376_046_2	590_046_16	708_035_24
217_046_29	1192_035_10	42_0345_1	127_5_1	766_046_2	765_12_11	132_035_6	131_046_1	137_12_65	499_046_47	135_25_1	134_12_45	139_035_1	138_035_1	1_035_1	26_0345_13	323_0345_1	160_035_18	28_046_31	29_035_6	403_046_3	401_035_1	281_0_1	280_035_9	52_035_9	814_035_9	349_046_6	286_123_245	1312_12_172	1092_12_40	717_5_119	711_046_12	122_046_1	12_046_1	124_035_10	125_035_10	265_035_1	420_0345_15	129_046_14	1228_046_12	14_046_1	59_035_1	528_123_35	1066_013_8	1668_0345_19	297_035_3	374_035_4	376_046_3	590_046_18	708_035_22
217_046_31	1192_035_13	42_0345_1	127_5_1	765_12_10	132_035_9	131_046_1	137_12_59	499_046_45	135_25_1	134_12_33	139_035_1	138_035_1	1_035_1	26_0345_13	160_035_23	28_046_28	29_035_6	403_046_3	401_035_1	281_0_1	280_035_11	52_035_10	814_035_8	349_046_6	286_123_243	990_46_7	1092_12_38	717_5_112	711_046_14	122_046_1	12_046_1	124_035_12	125_035_10	265_035_1	420_0345_10	129_046_17	1228_046_11	14_046_1	59_035_1	528_123_31	1066_013_10	1668_0345_16	297_035_1	374_035_2	376_046_2	590_046_16	708_035_26	194_046_49	706_035_1
217_046_31	1192_035_13	42_0345_1	127_5_1	765_12_12	132_035_11	131_046_1	137_12_64	499_046_45	135_25_1	134_12_35	139_035_1	138_035_1	1_035_1	26_0345_13	160_035_22	28_046_28	29_035_8	403_046_3	401_035_1	281_0_1	280_035_11	52_035_9	814_035_9	349_046_4	286_123_244	990_46_7	1092_12_36	717_5_122	711_046_11	122_046_1	12_046_1	124_035_15	125_035_11	265_035_1	420_0345_12	129_046_17	1228_046_11	14_046_1	59_035_1	528_123_33	1066_013_12	1668_0345_19	297_035_2	374_035_4	376_046_2	590_046_18	708_035_27	194_046_54	706_035_1
217_046_31	1192_035_12	42_0345_1	127_5_1	765_12_12	132_035_11	131_046_1	137_12_52	499_046_49	135_25_1	134_12_35	139_035_1	138_035_1	1_035_1	26_0345_13	160_035_22	28_046_31	29_035_8	403_046_1	401_035_1	281_0_1	280_035_9	52_035_10	814_035_12	349_046_7	286_123_251	990_46_7	1092_12_30	717_5_121	711_046_10	122_046_1	12_046_1	124_035_13	125_035_12	265_035_1	420_0345_11	129_046_16	1228_046_11	14_046_1	528_123_35	1066_013_9	1668_0345_23	297_035_3	374_035_3	376_046_1	590_046_18	708_035_26	194_046_47	706_035_1	317_046_1
217_046_33	1192_035_9	42_0345_1	127_5_1	765_12_12	132_035_10	131_046_1	137_12_55	499_046_46	135_25_1	134_12_36	139_035_1	138_035_1	1_035_1	26_0345_11	160_035_20	28_046_29	29_035_7	401_035_1	281_0_1	280_035_9	52_035_7	814_035_11	349_046_8	286_123_244	990_46_6	1092_12_27	717_5_136	711_046_11	12_046_1	124_035_16	125_035_12	265_035_1	420_0345_10	129_046_16	1228_046_10	14_046_1	528_123_37	1066_013_11	1668_0345_27	297_035_3	374_035_5	376_046_1	590_046_22	708_035_25	194_046_40	706_035_1	315_046_1	1127_5_21	114_035_5
217_046_36	1192_035_11	42_0345_1	127_5_1	765_12_15	132_035_10	131_046_1	137_12_50	499_046_46	135_25_1	134_12_37	139_035_1	138_035_1	1_035_1	26_0345_13	160_035_21	28_046_25	29_035_7	401_035_1	281_0_1	280_035_12	52_035_7	814_035_7	349_046_10	286_123_253	1312_12_181	1092_12_29	717_5_137	711_046_14	124_035_15	125_035_9	265_035_1	420_0345_7	129_046_12	1228_046_11	14_046_1	528_123_33	1066_013_6	1668_0345_27	297_035_2	374_035_5	376_046_2	590_046_19	708_035_24	194_046_42	706_035_1	315_046_1	1127_5_26	114_035_5	80_046_1
217_046_35	1192_035_9	42_0345_1	127_5_1	765_12_15	132_035_10	131_046_1	137_12_44	499_046_52	135_25_1	134_12_34	139_035_1	138_035_1	1_035_1	26_0345_11	160_035_19	28_046_25	29_035_3	401_035_1	281_0_1	280_035_14	52_035_8	814_035_9	349_046_8	286_123_261	990_46_6	1092_12_29	717_5_143	711_046_13	124_035_14	125_035_7	265_035_1	420_0345_10	129_046_12	1228_046_13	14_046_1	528_123_40	1066_013_5	1668_0345_23	297_035_4	374_035_6	376_046_2	590_046_22	708_035_27	194_046_53	706_035_1	315_046_1	1127_5_33	114_035_6	80_046_1
217_046_34	1192_035_7	42_0345_1	127_5_1	765_12_14	132_035_4	131_046_1	137_12_34	499_046_55	135_25_1	134_12_37	139_035_1	138_035_1	1_035_1	26_0345_12	160_035_22	28_046_25	29_035_5	281_0_1	280_035_17	52_035_7	814_035_10	349_046_8	286_123_261	990_46_6	1092_12_27	717_5_144	711_046_15	124_035_14	125_035_8	265_035_1	420_0345_12	129_046_10	1228_046_13	14_046_1	528_123_39	1066_013_4	1668_0345_23	297_035_4	374_035_6	376_046_3	590_046_25	708_035_24	194_046_51	706_035_1	315_046_1	1127_5_41	114_035_7	80_046_1	81_03_2
217_046_31	1192_035_7	42_0345_1	127_5_1	765_12_14	132_035_7	131_046_1	137_12_28	499_046_58	135_25_1	134_12_40	139_035_1	138_035_1	1_035_1	26_0345_12	160_035_21	28_046_27	29_035_4	281_0_1	280_035_14	52_035_7	814_035_7	349_046_6	286_123_259	990_46_8	1092_12_23	717_5_146	711_046_14	124_035_14	125_035_6	265_035_1	420_0345_11	129_046_10	1228_046_12	14_046_1	528_123_45	1066_013_3	1668_0345_23	297_035_5	374_035_4	376_046_1	590_046_25	708_035_21	194_046_58	706_035_1	315_046_1	1127_5_43	114_035_5	80_046_1	81_03_2
217_046_31	1192_035_7	42_0345_1	127_5_1	765_12_13	132_035_9	131_046_1	137_12_18	499_046_62	135_25_1	134_12_41	139_035_1	138_035_1	1_035_1	26_0345_13	160_035_23	28_046_28	29_035_3	281_0_1	280_035_14	52_035_8	814_035_5	349_046_8	286_123_257	1312_12_158	1092_12_25	717_5_149	711_046_15	124_035_15	125_035_7	265_035_1	420_0345_12	129_046_7	1228_046_12	14_046_1	528_123_52	1066_013_1	1668_0345_24	297_035_5	374_035_4	376_046_1	590_046_26	708_035_20	194_046_54	706_035_1	315_046_1	1127_5_44	114_035_3	80_046_1	81_03_2
217_046_31	1192_035_8	42_0345_1	127_5_1	765_12_16	132_035_6	131_046_1	137_12_15	499_046_64	135_25_1	134_12_44	139_035_1	138_035_1	1_035_1	26_0345_13	160_035_20	28_046_29	29_035_3	281_0_1	280_035_9	52_035_12	814_035_7	349_046_7	286_123_258	990_46_3	1092_12_23	717_5_159	711_046_18	124_035_15	125_035_8	265_035_1	420_0345_11	129_046_8	1228_046_14	14_046_1	528_123_51	1066_013_2	1668_0345_24	297_035_4	374_035_4	376_046_1	590_046_29	708_035_23	194_046_55	706_035_1	315_046_1	1127_5_48	114_035_3	80_046_1	81_03_2
217_046_28	1192_035_6	42_0345_1	127_5_1	765_12_17	132_035_6	131_046_1	137_12_9	499_046_60	135_25_1	134_12_38	139_035_1	138_035_1	1_035_1	26_0345_9	160_035_20	28_046_30	29_035_3	281_0_1	280_035_5	52_035_10	814_035_7	349_046_6	286_123_255	1312_12_174	1092_12_22	717_5_161	711_046_17	124_035_14	125_035_9	265_035_1	420_0345_13	129_046_7	1228_046_15	14_046_1	528_123_50	1066_013_2	1668_0345_23	297_035_3	374_035_4	376_046_1	590_046_28	708_035_19	194_046_52	706_035_1	315_046_1	1127_5_56	114_035_3	80_046_1	81_03_4
217_046_33	1192_035_6	42_0345_1	127_5_1	765_12_15	132_035_4	131_046_1	137_12_8	499_046_54	135_25_1	134_12_37	139_035_1	138_035_1	1_035_1	26_0345_7	160_035_21	28_046_31	29_035_5	281_0_1	280_035_5	52_035_11	814_035_7	349_046_5	286_123_254	1312_12_184	1092_12_24	717_5_158	711_046_20	124_035_13	125_035_9	265_035_1	420_0345_14	129_046_8	1228_046_15	14_046_1	528_123_53	1066_013_3	1668_0345_24	297_035_4	374_035_5	376_046_2	590_046_28	708_035_11	194_046_50	706_035_1	315_046_1	1127_5_54	114_035_2	80_046_1	81_03_4
217_046_31	1192_035_5	42_0345_1	765_12_14	132_035_7	131_046_1	137_12_6	499_046_55	135_25_1	134_12_33	139_035_1	138_035_1	1_035_1	26_0345_9	160_035_18	28_046_36	29_035_7	281_0_1	280_035_6	52_035_10	814_035_6	349_046_6	286_123_258	1312_12_190	1092_12_15	717_5_159	711_046_17	124_035_13	125_035_12	265_035_1	127_5_1	129_046_9	1228_046_11	14_046_1	528_123_58	1066_013_2	1668_0345_20	297_035_4	374_035_5	376_046_1	590_046_28	708_035_14	194_046_47	706_035_1	315_046_1	1127_5_56	114_035_1	80_046_1	81_03_7	119_035_9
217_046_32	1192_035_6	42_0345_1	765_12_12	132_035_8	131_046_1	137_12_6	499_046_50	135_25_1	134_12_36	139_035_1	138_035_1	1_035_1	26_0345_10	160_035_18	28_046_34	29_035_8	281_0_1	280_035_6	52_035_11	814_035_5	349_046_9	286_123_271	1312_12_186	1092_12_13	717_5_152	711_046_17	124_035_13	125_035_9	265_035_1	127_5_1	129_046_12	1228_046_15	14_046_1	528_123_56	1066_013_2	1668_0345_21	297_035_3	374_035_4	376_046_1	590_046_31	708_035_15	194_046_42	315_046_1	1127_5_48	114_035_1	80_046_1	81_03_3	119_035_11	520_046_3
217_046_28	1192_035_8	42_0345_1	765_12_13	132_035_8	131_046_1	137_12_5	499_046_50	135_25_1	134_12_40	139_035_1	138_035_1	1_035_1	26_0345_11	160_035_21	28_046_32	29_035_6	281_0_1	280_035_6	52_035_11	814_035_6	349_046_7	286_123_263	1312_12_177	1092_12_12	717_5_147	711_046_20	124_035_11	125_035_9	265_035_1	127_5_1	129_046_9	1228_046_14	14_046_1	528_123_59	1066_013_2	1668_0345_24	297_035_4	374_035_4	376_046_1	590_046_33	708_035_12	194_046_45	315_046_1	1127_5_52	114_035_1	80_046_1	81_03_3	119_035_12	520_046_3
217_046_27	1192_035_8	42_0345_1	765_12_10	132_035_8	131_046_1	137_12_4	499_046_51	135_25_1	134_12_44	139_035_1	138_035_1	1_035_1	26_0345_8	160_035_22	28_046_33	29_035_9	281_0_1	280_035_9	52_035_12	814_035_6	349_046_6	286_123_263	1312_12_174	1092_12_13	717_5_142	711_046_23	124_035_11	125_035_9	265_035_1	127_5_1	129_046_10	1228_046_9	14_046_1	528_123_56	1066_013_2	1668_0345_21	297_035_4	374_035_4	376_046_1	590_046_40	708_035_12	194_046_46	315_046_1	1127_5_47	114_035_1	80_046_1	81_03_5	119_035_10	520_046_4
217_046_23	1192_035_9	42_0345_1	765_12_14	132_035_6	131_046_1	137_12_4	499_046_48	135_25_1	134_12_45	139_035_1	138_035_1	1_035_1	26_0345_7	160_035_23	28_046_26	29_035_9	281_0_1	280_035_6	52_035_12	814_035_6	349_046_4	286_123_256	1312_12_183	1092_12_11	717_5_144	711_046_22	124_035_11	125_035_9	265_035_1	127_5_1	129_046_9	1228_046_11	14_046_1	528_123_53	1066_013_3	1668_0345_27	297_035_4	374_035_5	376_046_1	590_046_39	708_035_11	194_046_47	315_046_1	1127_5_43	114_035_1	80_046_1	81_03_2	119_035_13	520_046_5
217_046_22	1192_035_10	765_12_12	132_035_6	131_046_1	137_12_2	499_046_51	135_25_1	134_12_39	139_035_1	138_035_1	1_035_1	26_0345_6	160_035_24	28_046_22	29_035_11	280_035_5	282_035_1	814_035_6	349_046_4	286_123_258	1312_12_192	1092_12_11	717_5_141	711_046_25	124_035_14	125_035_11	265_035_1	127_5_1	129_046_11	1228_046_8	14_046_1	528_123_46	1066_013_3	1668_0345_27	297_035_5	374_035_6	376_046_1	590_046_39	708_035_12	194_046_49	315_046_1	1127_5_40	114_035_1	80_046_1	52_035_11	119_035_12	520_046_6	7_035_1	369_12_113
217_046_20	1192_035_7	765_12_13	132_035_7	131_046_1	137_12_2	499_046_54	135_25_1	134_12_39	139_035_1	138_035_1	1_035_1	26_0345_5	160_035_24	28_046_21	29_035_10	280_035_4	282_035_1	814_035_7	349_046_3	286_123_272	1312_12_210	1092_12_8	717_5_142	711_046_27	124_035_16	125_035_13	265_035_1	127_5_1	129_046_10	1228_046_8	14_046_1	528_123_44	1066_013_2	1668_0345_31	297_035_6	374_035_5	590_046_39	708_035_13	194_046_48	315_046_1	1127_5_31	114_035_1	80_046_1	52_035_11	119_035_10	520_046_8	7_035_1	369_12_116	420_0345_15
217_046_19	1192_035_9	765_12_16	132_035_8	131_046_1	137_12_3	499_046_47	135_25_1	134_12_31	139_035_1	138_035_1	1_035_1	26_0345_6	160_035_22	28_046_20	29_035_7	280_035_5	282_035_1	814_035_7	349_046_2	286_123_280	1312_12_212	1092_12_10	717_5_140	711_046_25	124_035_20	125_035_15	265_035_1	127_5_1	129_046_6	1228_046_9	14_046_1	528_123_39	1066_013_2	1668_0345_34	297_035_6	374_035_5	590_046_39	708_035_10	194_046_46	315_046_1	1127_5_33	114_035_1	80_046_1	52_035_10	119_035_11	520_046_10	7_035_1	369_12_115	420_0345_13
217_046_17	1192_035_9	765_12_18	132_035_5	131_046_1	137_12_1	499_046_48	135_25_1	134_12_29	139_035_1	138_035_1	1_035_1	26_0345_7	160_035_24	28_046_26	29_035_9	280_035_4	282_035_1	814_035_4	349_046_3	286_123_290	1312_12_221	1092_12_10	717_5_152	711_046_27	124_035_18	125_035_16	265_035_1	127_5_1	129_046_5	1228_046_7	14_046_1	528_123_34	1066_013_4	1668_0345_38	297_035_7	374_035_4	590_046_35	708_035_9	194_046_46	315_046_1	1127_5_31	114_035_1	80_046_1	52_035_13	119_035_13	520_046_7	7_035_1	369_12_117	420_0345_15
217_046_19	1192_035_9	765_12_19	132_035_6	131_046_1	137_12_1	499_046_51	135_25_1	134_12_26	139_035_1	138_035_1	1_035_1	26_0345_6	160_035_19	28_046_26	29_035_7	280_035_1	282_035_1	814_035_4	349_046_3	286_123_290	1312_12_228	1092_12_13	717_5_152	711_046_24	124_035_18	125_035_17	265_035_1	127_5_1	129_046_7	1228_046_4	14_046_1	528_123_32	1066_013_4	1668_0345_35	297_035_9	374_035_2	590_046_35	708_035_9	194_046_49	315_046_1	1127_5_28	114_035_1	80_046_1	52_035_9	119_035_13	520_046_8	7_035_1	369_12_119	420_0345_13
217_046_22	1192_035_10	765_12_17	132_035_7	131_046_1	137_12_1	499_046_53	135_25_1	134_12_22	139_035_1	138_035_1	1_035_1	26_0345_8	160_035_19	28_046_28	29_035_6	280_035_1	282_035_1	814_035_5	349_046_5	286_123_284	1312_12_239	1092_12_13	717_5_157	711_046_23	124_035_17	125_035_15	265_035_1	127_5_1	129_046_8	1228_046_7	14_046_1	528_123_31	1066_013_3	1668_0345_31	297_035_7	374_035_3	590_046_37	708_035_10	194_046_48	315_046_1	1127_5_22	114_035_1	80_046_1	52_035_12	119_035_11	520_046_8	7_035_1	369_12_118	420_0345_9
217_046_25	1192_035_11	765_12_15	132_035_5	131_046_1	137_12_2	499_046_59	135_25_1	134_12_18	139_035_1	138_035_1	1_035_1	26_0345_9	160_035_20	28_046_24	29_035_6	280_035_1	282_035_1	814_035_6	349_046_6	286_123_285	1312_12_225	1092_12_15	717_5_156	711_046_21	124_035_17	125_035_13	265_035_1	127_5_1	129_046_5	1228_046_8	14_046_1	528_123_28	1066_013_4	1668_0345_31	297_035_12	374_035_4	590_046_39	708_035_14	194_046_51	315_046_1	1127_5_20	114_035_1	80_046_1	52_035_10	119_035_11	520_046_7	7_035_1	369_12_115	420_0345_7
217_046_23	1192_035_11	765_12_16	132_035_5	131_046_1	137_12_3	499_046_59	135_25_1	134_12_20	139_035_1	138_035_1	1_035_1	26_0345_8	160_035_16	28_046_19	29_035_5	8_035_20	282_035_1	814_035_5	349_046_5	286_123_294	1312_12_233	1092_12_14	717_5_161	711_046_20	124_035_16	125_035_14	127_5_1	129_046_5	1228_046_6	14_046_1	528_123_25	1066_013_5	1668_0345_30	297_035_10	374_035_4	590_046_37	708_035_13	194_046_48	315_046_1	1127_5_17	114_035_1	80_046_1	52_035_11	119_035_8	520_046_8	7_035_1	369_12_114	420_0345_5	425_46_171
217_046_20	1192_035_11	765_12_15	132_035_7	131_046_1	137_12_4	499_046_62	135_25_1	134_12_20	139_035_1	138_035_1	1_035_1	26_0345_5	160_035_16	28_046_20	29_035_6	8_035_19	282_035_1	814_035_6	349_046_5	286_123_285	1312_12_234	1092_12_12	717_5_164	711_046_20	124_035_18	125_035_13	127_5_1	129_046_5	1228_046_6	14_046_1	528_123_24	1066_013_4	1668_0345_30	297_035_9	374_035_4	590_046_35	708_035_17	194_046_49	315_046_1	1127_5_15	114_035_1	80_046_1	52_035_8	119_035_7	520_046_6	7_035_1	369_12_111	420_0345_6	425_46_172
217_046_17	1192_035_11	765_12_13	132_035_6	131_046_1	137_12_4	499_046_69	135_25_1	134_12_18	139_035_1	138_035_1	1_035_1	26_0345_5	160_035_19	28_046_17	29_035_7	8_035_23	282_035_1	814_035_5	349_046_3	286_123_288	1312_12_231	1092_12_12	717_5_172	711_046_22	124_035_19	125_035_13	127_5_1	129_046_5	1228_046_5	14_046_1	528_123_23	1066_013_4	1668_0345_31	297_035_9	374_035_2	590_046_36	708_035_14	194_046_45	315_046_1	1127_5_9	114_035_1	80_046_1	52_035_12	119_035_7	520_046_8	7_035_1	369_12_114	420_0345_8	425_46_170
217_046_16	1192_035_11	765_12_15	132_035_5	131_046_1	137_12_5	499_046_66	135_25_1	134_12_23	139_035_1	138_035_1	1_035_1	26_0345_7	160_035_22	28_046_18	29_035_5	8_035_21	282_035_1	814_035_7	349_046_2	286_123_280	1312_12_250	1092_12_12	717_5_167	711_046_23	124_035_16	125_035_16	127_5_1	129_046_4	1228_046_5	14_046_1	528_123_26	1066_013_7	1668_0345_31	297_035_11	374_035_2	590_046_39	708_035_17	194_046_45	315_046_1	1127_5_7	114_035_1	80_046_1	52_035_14	119_035_7	520_046_11	7_035_1	369_12_114	420_0345_7	425_46_168
217_046_15	1192_035_11	765_12_14	132_035_5	131_046_1	137_12_4	499_046_69	135_25_1	134_12_27	139_035_1	138_035_1	1_035_1	26_0345_6	160_035_22	28_046_18	29_035_7	8_035_29	282_035_1	814_035_5	349_046_3	286_123_273	1312_12_235	1092_12_13	717_5_171	711_046_26	124_035_14	125_035_18	127_5_1	129_046_2	1228_046_4	14_046_1	528_123_30	1066_013_3	1668_0345_33	297_035_9	374_035_2	590_046_39	708_035_14	194_046_43	315_046_1	1127_5_4	114_035_1	80_046_1	52_035_14	119_035_5	520_046_10	7_035_1	369_12_116	420_0345_5	425_46_181
217_046_13	1192_035_11	765_12_9	132_035_6	131_046_1	137_12_3	499_046_75	135_25_1	134_12_25	139_035_1	138_035_1	1_035_1	26_0345_5	160_035_23	28_046_20	29_035_8	8_035_29	282_035_1	814_035_6	349_046_1	286_123_277	1312_12_241	1092_12_12	717_5_175	711_046_25	124_035_11	125_035_17	127_5_1	129_046_3	1228_046_2	14_046_1	528_123_33	1066_013_2	1668_0345_37	297_035_11	374_035_2	590_046_44	708_035_12	194_046_39	315_046_1	1127_5_3	114_035_1	80_046_1	52_035_12	119_035_6	520_046_10	7_035_1	369_12_112	420_0345_7	425_46_183
217_046_12	1192_035_8	765_12_6	132_035_7	131_046_1	137_12_3	499_046_70	135_25_1	134_12_29	139_035_1	138_035_1	1_035_1	26_0345_4	160_035_20	28_046_21	29_035_8	8_035_30	282_035_1	814_035_6	349_046_1	286_123_283	1312_12_247	1092_12_5	717_5_165	711_046_28	124_035_11	125_035_18	127_5_1	129_046_2	1228_046_1	14_046_1	528_123_32	1066_013_2	1668_0345_38	297_035_9	374_035_1	590_046_44	708_035_9	194_046_37	315_046_1	1127_5_3	114_035_1	80_046_1	52_035_12	119_035_8	520_046_12	7_035_1	369_12_109	420_0345_6	425_46_188
217_046_14	1192_035_9	765_12_3	132_035_10	131_046_1	137_12_2	499_046_67	135_25_1	134_12_31	139_035_1	138_035_1	1_035_1	26_0345_5	160_035_20	28_046_22	29_035_6	8_035_29	282_035_1	814_035_4	349_046_1	286_123_303	1312_12_246	1092_12_8	717_5_172	711_046_26	124_035_10	125_035_19	127_5_1	129_046_2	14_046_1	528_123_35	1066_013_3	1668_0345_36	297_035_8	374_035_1	590_046_48	708_035_8	194_046_33	315_046_1	1127_5_3	114_035_1	80_046_1	52_035_13	119_035_10	520_046_10	7_035_1	369_12_109	420_0345_7	425_46_184	1391_46_25
217_046_12	1192_035_8	765_12_5	132_035_7	131_046_1	137_12_1	499_046_62	135_25_1	134_12_29	139_035_1	138_035_1	1_035_1	26_0345_6	160_035_24	28_046_24	29_035_6	8_035_30	282_035_1	814_035_2	349_046_1	286_123_301	1312_12_243	1092_12_6	717_5_167	711_046_27	124_035_10	125_035_21	127_5_1	129_046_2	14_046_1	528_123_38	1066_013_1	1668_0345_35	297_035_8	374_035_2	590_046_54	708_035_10	194_046_31	315_046_1	1127_5_5	114_035_1	80_046_1	52_035_14	119_035_10	520_046_14	7_035_1	369_12_113	420_0345_6	425_46_180	1391_46_22
217_046_10	1192_035_10	765_12_3	132_035_6	131_046_1	137_12_1	499_046_55	135_25_1	134_12_30	139_035_1	138_035_1	1_035_1	26_0345_5	160_035_23	28_046_22	29_035_7	8_035_29	282_035_1	814_035_2	286_123_304	1312_12_244	1092_12_7	717_5_160	711_046_26	124_035_8	125_035_21	127_5_1	129_046_2	14_046_1	528_123_41	1066_013_1	1668_0345_35	297_035_8	374_035_2	590_046_53	708_035_11	194_046_33	315_046_1	1127_5_4	114_035_1	80_046_1	52_035_16	119_035_11	520_046_11	7_035_1	369_12_113	420_0345_7	425_46_183	1391_46_20	912_035_12
217_046_8	1192_035_10	765_12_4	132_035_7	131_046_1	137_12_1	499_046_48	135_25_1	134_12_29	139_035_1	138_035_1	1_035_1	26_0345_2	160_035_23	28_046_26	29_035_9	8_035_32	282_035_1	814_035_1	286_123_297	1312_12_237	1092_12_9	717_5_159	711_046_24	124_035_10	125_035_18	127_5_1	129_046_1	14_046_1	528_123_35	1066_013_1	1668_0345_37	297_035_6	374_035_3	590_046_54	708_035_11	194_046_38	315_046_1	1127_5_6	114_035_1	80_046_1	52_035_16	119_035_12	520_046_11	7_035_1	369_12_114	420_0345_8	425_46_176	1391_46_13	912_035_10
217_046_7	1192_035_11	765_12_2	132_035_7	131_046_1	137_12_1	499_046_49	135_25_1	134_12_28	139_035_1	138_035_1	1_035_1	26_0345_2	160_035_21	28_046_25	29_035_6	8_035_30	282_035_1	814_035_2	286_123_297	1312_12_239	1092_12_14	717_5_144	711_046_24	124_035_12	125_035_19	127_5_1	129_046_1	14_046_1	528_123_31	52_035_16	1668_0345_34	297_035_9	374_035_3	590_046_56	708_035_5	194_046_36	315_046_1	1127_5_9	114_035_1	80_046_1	119_035_12	520_046_12	7_035_1	369_12_118	420_0345_9	425_46_175	1391_46_14	912_035_10	585_12_35
217_046_9	1192_035_12	765_12_3	132_035_5	131_046_1	137_12_1	499_046_45	135_25_1	134_12_31	139_035_1	138_035_1	1_035_1	26_0345_2	160_035_22	28_046_26	29_035_5	8_035_28	282_035_1	814_035_2	286_123_282	1312_12_225	1092_12_17	717_5_147	711_046_21	124_035_14	125_035_23	127_5_1	129_046_1	14_046_1	528_123_28	52_035_19	1668_0345_41	297_035_12	374_035_4	590_046_59	708_035_7	194_046_32	315_046_1	1127_5_11	114_035_1	80_046_1	119_035_11	520_046_13	7_035_1	369_12_106	420_0345_9	425_46_187	1391_46_15	912_035_11	585_12_33
217_046_9	1192_035_13	765_12_2	132_035_5	131_046_1	499_046_38	134_12_35	139_035_1	138_035_1	1_035_1	26_0345_2	160_035_22	28_046_28	29_035_7	8_035_26	282_035_1	814_035_2	286_123_260	1312_12_215	1092_12_21	717_5_155	711_046_19	124_035_15	125_035_24	127_5_1	129_046_2	14_046_1	528_123_21	52_035_16	1668_0345_46	297_035_13	374_035_2	590_046_57	708_035_8	194_046_31	315_046_1	1127_5_7	114_035_1	80_046_1	119_035_13	520_046_13	7_035_1	369_12_108	420_0345_9	425_46_197	1391_46_14	912_035_15	585_12_39	1231_35_5	580_046_20
217_046_10	1192_035_15	765_12_3	132_035_5	131_046_1	499_046_33	134_12_35	139_035_1	138_035_1	1_035_1	26_0345_3	160_035_20	28_046_32	29_035_7	8_035_27	282_035_1	814_035_2	286_123_260	1312_12_213	1092_12_19	717_5_152	711_046_17	124_035_16	125_035_24	127_5_1	129_046_3	14_046_1	528_123_20	52_035_13	1668_0345_51	297_035_12	374_035_2	590_046_60	708_035_12	194_046_30	315_046_1	1127_5_6	114_035_1	80_046_1	119_035_13	520_046_8	7_035_1	369_12_118	420_0345_9	425_46_195	1391_46_10	912_035_12	585_12_38	1231_35_4	580_046_21
217_046_10	1192_035_15	765_12_3	132_035_3	131_046_1	499_046_34	134_12_31	139_035_1	138_035_1	1_035_1	26_0345_3	160_035_20	28_046_33	29_035_11	8_035_23	282_035_1	814_035_4	286_123_263	1312_12_216	1092_12_20	717_5_148	711_046_13	124_035_11	125_035_26	127_5_1	129_046_3	14_046_1	528_123_21	52_035_14	1668_0345_50	297_035_10	374_035_2	590_046_58	708_035_9	194_046_32	315_046_1	1127_5_6	80_046_1	119_035_14	520_046_7	7_035_1	369_12_115	420_0345_5	425_46_190	1391_46_9	912_035_19	585_12_36	1231_35_5	580_046_22	25_046_1
217_046_15	1192_035_11	765_12_2	132_035_2	131_046_1	499_046_34	134_12_29	139_035_1	138_035_1	1_035_1	26_0345_5	160_035_18	28_046_32	29_035_9	8_035_21	282_035_1	814_035_3	286_123_256	1312_12_226	1092_12_17	717_5_156	711_046_13	124_035_12	125_035_32	127_5_1	129_046_2	14_046_1	528_123_21	52_035_16	1668_0345_48	297_035_8	374_035_1	590_046_62	708_035_7	194_046_31	315_046_1	1127_5_1	80_046_1	119_035_14	520_046_7	7_035_1	369_12_121	420_0345_8	425_46_192	1391_46_11	912_035_17	585_12_39	1231_35_7	580_046_22	25_046_1
217_046_13	765_12_3	132_035_3	131_046_1	499_046_34	134_12_30	139_035_1	138_035_1	1_035_1	26_0345_5	160_035_15	28_046_34	29_035_11	8_035_22	282_035_1	814_035_3	286_123_278	1312_12_212	1092_12_17	717_5_152	711_046_15	124_035_11	125_035_28	127_5_1	129_046_2	14_046_1	528_123_18	52_035_16	1668_0345_45	297_035_4	374_035_2	590_046_66	708_035_6	194_046_30	315_046_1	985_035_24	80_046_1	119_035_14	520_046_5	7_035_1	369_12_115	420_0345_5	425_46_210	1391_46_8	912_035_19	585_12_39	1231_35_8	580_046_22	25_046_1	446_046_10
217_046_14	765_12_3	132_035_4	131_046_1	499_046_32	134_12_35	139_035_1	138_035_1	1_035_1	26_0345_6	160_035_17	28_046_37	29_035_12	8_035_19	282_035_1	814_035_4	286_123_283	1312_12_213	1092_12_20	717_5_148	711_046_15	124_035_9	125_035_29	127_5_1	129_046_1	14_046_1	528_123_13	52_035_13	1668_0345_42	297_035_6	374_035_2	590_046_69	708_035_5	194_046_34	315_046_1	985_035_26	80_046_1	119_035_15	520_046_3	7_035_1	369_12_117	420_0345_4	425_46_197	1391_46_9	912_035_14	585_12_40	1231_35_6	580_046_23	25_046_1	446_046_9
217_046_13	765_12_2	132_035_4	131_046_1	499_046_30	134_12_28	139_035_1	138_035_1	1_035_1	26_0345_2	95_0345_31	28_046_39	29_035_12	8_035_15	282_035_1	814_035_2	286_123_285	1312_12_208	1092_12_21	717_5_166	711_046_16	124_035_9	125_035_33	127_5_1	129_046_1	14_046_1	425_46_196	52_035_14	1668_0345_41	297_035_4	374_035_2	590_046_66	708_035_5	194_046_33	315_046_1	985_035_27	80_046_1	119_035_17	520_046_4	7_035_1	369_12_117	420_0345_3	528_123_9	1391_46_10	912_035_11	585_12_39	1231_35_6	580_046_30	25_046_1	446_046_10
217_046_9	765_12_2	132_035_4	131_046_1	499_046_27	134_12_29	139_035_1	138_035_1	1_035_1	26_0345_3	95_0345_30	28_046_39	29_035_14	8_035_14	282_035_1	814_035_3	286_123_281	1312_12_212	1092_12_19	717_5_166	711_046_15	124_035_9	125_035_33	127_5_1	129_046_1	14_046_1	425_46_194	52_035_13	1668_0345_39	297_035_4	374_035_1	590_046_71	708_035_6	194_046_23	315_046_1	985_035_28	80_046_1	119_035_19	520_046_4	7_035_1	369_12_111	420_0345_4	528_123_7	1391_46_10	912_035_12	585_12_45	1231_35_5	580_046_28	25_046_1	446_046_9
217_046_9	765_12_3	132_035_3	131_046_1	499_046_25	134_12_26	139_035_1	138_035_1	1_035_1	26_0345_2	95_0345_27	28_046_37	29_035_13	8_035_17	282_035_1	814_035_2	286_123_290	1312_12_205	1092_12_20	717_5_182	711_046_17	124_035_9	125_035_30	127_5_1	129_046_1	14_046_1	425_46_209	52_035_12	1668_0345_40	297_035_3	374_035_2	590_046_66	708_035_6	194_046_24	315_046_1	985_035_27	80_046_1	119_035_18	520_046_7	7_035_1	369_12_111	420_0345_5	528_123_6	1391_46_11	912_035_12	585_12_39	1231_35_5	580_046_30	25_046_1	446_046_9
217_046_10	765_12_2	132_035_3	131_046_1	499_046_23	134_12_26	139_035_1	138_035_1	1_035_1	26_0345_2	95_0345_22	28_046_39	29_035_11	8_035_17	282_035_1	814_035_1	286_123_270	1312_12_217	1092_12_17	717_5_200	711_046_17	124_035_10	125_035_31	127_5_1	129_046_1	14_046_1	425_46_230	52_035_7	1668_0345_41	297_035_3	374_035_3	590_046_65	708_035_6	194_046_27	315_046_1	985_035_26	80_046_1	119_035_17	520_046_6	7_035_1	369_12_108	420_0345_6	528_123_7	1391_46_16	912_035_10	585_12_41	1231_35_5	580_046_29	25_046_1	446_046_9
217_046_11	765_12_1	132_035_3	131_046_1	499_046_28	134_12_27	139_035_1	138_035_1	1_035_1	26_0345_4	95_0345_20	28_046_38	29_035_13	8_035_18	282_035_1	286_123_273	1312_12_222	1092_12_16	717_5_214	711_046_18	124_035_8	125_035_29	127_5_1	129_046_1	14_046_1	528_123_7	52_035_6	1668_0345_44	297_035_4	374_035_3	590_046_62	708_035_6	194_046_25	315_046_1	985_035_27	80_046_1	119_035_15	520_046_7	7_035_1	369_12_109	420_0345_8	425_46_237	1391_46_18	912_035_10	585_12_42	1231_35_8	580_046_33	25_046_1	446_046_10	444_046_12
217_046_11	765_12_2	132_035_5	131_046_1	499_046_25	134_12_24	139_035_1	138_035_1	1_035_1	26_0345_4	95_0345_20	28_046_34	29_035_13	8_035_16	282_035_1	286_123_272	1312_12_228	1092_12_17	717_5_215	711_046_19	124_035_7	125_035_28	127_5_1	129_046_1	14_046_1	528_123_9	52_035_6	1668_0345_38	297_035_4	374_035_3	590_046_67	708_035_8	194_046_28	315_046_1	985_035_27	80_046_1	119_035_11	520_046_7	7_035_1	369_12_107	420_0345_5	425_46_238	1391_46_15	912_035_12	585_12_41	1231_35_7	580_046_34	25_046_1	446_046_8	444_046_9
217_046_11	765_12_1	132_035_4	131_046_1	499_046_24	134_12_23	139_035_1	138_035_1	1_035_1	26_0345_3	95_0345_15	28_046_36	29_035_13	8_035_17	282_035_1	286_123_266	1312_12_217	1092_12_17	717_5_219	711_046_19	124_035_8	125_035_28	127_5_1	129_046_1	14_046_1	528_123_8	52_035_6	1668_0345_40	297_035_4	374_035_4	590_046_63	708_035_9	194_046_34	315_046_1	985_035_26	80_046_1	119_035_13	520_046_7	7_035_1	369_12_101	420_0345_6	425_46_245	1391_46_17	912_035_11	585_12_50	1231_35_7	580_046_36	25_046_1	446_046_9	444_046_9
217_046_11	765_12_1	132_035_3	131_046_1	499_046_24	134_12_15	139_035_1	138_035_1	1_035_1	26_0345_2	95_0345_18	28_046_33	29_035_14	8_035_16	282_035_1	286_123_276	1312_12_201	1092_12_16	717_5_218	711_046_17	124_035_6	125_035_30	127_5_1	129_046_1	14_046_1	528_123_12	52_035_5	1668_0345_45	297_035_3	374_035_4	590_046_66	708_035_9	194_046_34	315_046_1	985_035_26	80_046_1	119_035_14	520_046_7	7_035_1	369_12_98	420_0345_5	425_46_237	1391_46_17	912_035_10	585_12_42	1231_35_6	580_046_38	25_046_1	446_046_8	444_046_9
217_046_10	765_12_1	132_035_3	131_046_1	499_046_22	134_12_13	139_035_1	138_035_1	1_035_1	26_0345_3	95_0345_16	28_046_36	29_035_11	8_035_18	282_035_1	286_123_269	1312_12_190	1092_12_14	717_5_228	711_046_12	124_035_8	125_035_29	127_5_1	129_046_1	14_046_1	528_123_15	52_035_4	1668_0345_42	297_035_5	374_035_4	590_046_67	708_035_11	194_046_35	985_035_27	80_046_1	119_035_15	520_046_8	7_035_1	369_12_96	420_0345_7	425_46_258	1391_46_18	912_035_6	585_12_44	1231_35_4	580_046_36	25_046_1	446_046_8	444_046_7	108_035_31
217_046_12	132_035_4	131_046_1	499_046_19	134_12_13	139_035_1	138_035_1	25_046_1	26_0345_3	95_0345_16	28_046_38	29_035_10	8_035_18	282_035_1	286_123_283	1312_12_194	1092_12_11	717_5_230	711_046_14	124_035_7	125_035_27	127_5_1	129_046_1	14_046_1	528_123_25	52_035_4	1668_0345_45	297_035_7	374_035_4	590_046_68	708_035_9	194_046_37	985_035_26	80_046_1	119_035_15	520_046_9	7_035_1	369_12_97	420_0345_7	425_46_253	1391_46_18	912_035_6	585_12_41	1231_35_5	580_046_32	446_046_5	444_046_8	108_035_31	240_046_86	243_46_142
217_046_11	132_035_3	131_046_1	499_046_15	134_12_11	139_035_1	138_035_1	25_046_1	26_0345_2	95_0345_16	28_046_43	29_035_10	8_035_23	282_035_1	286_123_295	1312_12_197	1092_12_14	717_5_245	711_046_9	124_035_6	125_035_25	127_5_1	129_046_1	14_046_1	528_123_22	52_035_4	1668_0345_50	297_035_7	374_035_3	590_046_63	708_035_4	194_046_32	985_035_23	80_046_1	119_035_11	520_046_8	7_035_1	369_12_92	420_0345_4	425_46_249	1391_46_18	912_035_4	585_12_41	1231_35_5	580_046_30	446_046_7	444_046_10	108_035_30	240_046_100	243_46_146
217_046_13	132_035_1	131_046_1	499_046_15	134_12_10	139_035_1	138_035_1	25_046_1	26_0345_1	95_0345_12	28_046_50	29_035_6	8_035_21	282_035_1	286_123_289	1312_12_195	1092_12_13	717_5_241	711_046_12	124_035_5	125_035_25	127_5_1	129_046_1	14_046_1	528_123_26	52_035_3	1668_0345_51	297_035_8	374_035_2	590_046_65	708_035_3	194_046_20	985_035_24	80_046_1	119_035_13	520_046_4	7_035_1	369_12_95	420_0345_4	425_46_247	1391_46_18	912_035_3	585_12_48	1231_35_4	580_046_32	446_046_8	444_046_11	108_035_26	240_046_100	243_46_159
217_046_14	132_035_3	131_046_1	499_046_15	134_12_11	139_035_1	138_035_1	25_046_1	26_0345_1	95_0345_15	28_046_54	29_035_7	8_035_19	282_035_1	286_123_291	1312_12_200	1092_12_13	717_5_239	711_046_9	124_035_6	125_035_24	127_5_1	129_046_1	14_046_1	528_123_26	52_035_3	1668_0345_52	297_035_10	374_035_2	590_046_63	708_035_3	194_046_21	985_035_29	80_046_1	119_035_12	520_046_5	7_035_1	369_12_91	420_0345_5	425_46_241	1391_46_14	912_035_4	585_12_52	1231_35_4	580_046_32	446_046_7	444_046_13	108_035_29	240_046_100	243_46_157
217_046_16	132_035_3	131_046_1	499_046_13	134_12_8	139_035_1	138_035_1	25_046_1	26_0345_1	95_0345_16	28_046_57	29_035_9	8_035_18	282_035_1	286_123_288	1312_12_208	1092_12_11	717_5_256	711_046_8	124_035_7	125_035_28	127_5_1	129_046_1	14_046_1	528_123_21	52_035_5	1668_0345_58	297_035_10	374_035_1	590_046_64	708_035_4	194_046_20	985_035_24	80_046_1	119_035_14	520_046_6	7_035_1	369_12_93	420_0345_5	425_46_230	1391_46_9	912_035_4	585_12_56	1231_35_2	580_046_35	446_046_8	444_046_13	108_035_31	240_046_99	243_46_168
217_046_14	132_035_5	131_046_1	499_046_15	134_12_9	139_035_1	138_035_1	25_046_1	26_0345_1	95_0345_11	28_046_64	29_035_8	8_035_22	282_035_1	286_123_289	1312_12_204	1092_12_12	717_5_269	711_046_11	124_035_7	125_035_32	127_5_1	129_046_1	14_046_1	528_123_14	52_035_5	1668_0345_62	297_035_6	374_035_1	590_046_68	708_035_4	194_046_15	985_035_22	80_046_1	119_035_12	520_046_6	7_035_1	369_12_94	420_0345_4	425_46_210	1391_46_6	912_035_7	585_12_57	1231_35_1	580_046_38	446_046_7	444_046_11	108_035_30	240_046_106	243_46_176
217_046_12	132_035_4	131_046_1	499_046_17	134_12_10	139_035_1	138_035_1	25_046_1	26_0345_2	95_0345_10	28_046_62	29_035_11	8_035_22	282_035_1	286_123_289	1312_12_202	1092_12_12	717_5_266	711_046_15	124_035_6	125_035_32	127_5_1	129_046_1	14_046_1	528_123_14	52_035_4	1668_0345_67	297_035_7	374_035_2	590_046_67	708_035_5	194_046_15	985_035_22	80_046_1	119_035_10	520_046_6	7_035_1	369_12_97	420_0345_4	425_46_206	1391_46_3	912_035_10	585_12_54	580_046_37	446_046_6	444_046_13	108_035_28	240_046_109	243_46_181	784_5_121
217_046_13	132_035_4	131_046_1	499_046_18	134_12_8	139_035_1	138_035_1	25_046_1	26_0345_3	95_0345_8	28_046_62	29_035_8	8_035_23	282_035_1	286_123_292	1312_12_183	1092_12_13	717_5_275	711_046_10	124_035_6	125_035_33	127_5_1	129_046_1	14_046_1	528_123_13	52_035_5	1668_0345_64	297_035_8	374_035_3	590_046_62	708_035_6	194_046_16	985_035_24	80_046_1	119_035_11	520_046_5	7_035_1	369_12_96	420_0345_4	425_46_207	1391_46_7	912_035_10	585_12_48	580_046_33	446_046_7	444_046_12	108_035_27	240_046_104	243_46_174	784_5_123
217_046_12	132_035_4	131_046_1	499_046_20	134_12_6	139_035_1	138_035_1	25_046_1	26_0345_2	95_0345_11	28_046_65	29_035_8	8_035_23	282_035_1	286_123_310	1312_12_174	1092_12_12	717_5_290	711_046_12	124_035_7	125_035_33	127_5_1	129_046_1	14_046_1	528_123_15	52_035_5	1668_0345_70	297_035_9	374_035_3	590_046_62	708_035_5	194_046_18	985_035_25	80_046_1	119_035_11	520_046_7	7_035_1	369_12_97	420_0345_4	425_46_189	1391_46_9	912_035_12	585_12_47	580_046_33	446_046_5	444_046_8	108_035_22	240_046_106	243_46_184	784_5_124
217_046_11	132_035_4	131_046_1	499_046_20	134_12_3	139_035_1	138_035_1	25_046_1	26_0345_3	95_0345_14	28_046_72	29_035_11	8_035_24	282_035_1	286_123_310	1312_12_181	1092_12_8	717_5_286	711_046_14	124_035_6	125_035_37	127_5_1	129_046_1	14_046_1	528_123_16	52_035_4	1668_0345_66	297_035_9	374_035_3	590_046_53	708_035_3	194_046_17	985_035_20	80_046_1	119_035_13	520_046_6	7_035_1	369_12_90	420_0345_3	425_46_192	1391_46_7	912_035_9	585_12_47	580_046_36	446_046_4	444_046_9	108_035_19	240_046_99	243_46_193	784_5_130
217_046_8	132_035_4	131_046_1	499_046_19	134_12_2	139_035_1	138_035_1	25_046_1	26_0345_5	95_0345_12	28_046_77	29_035_10	8_035_20	282_035_1	286_123_320	1312_12_179	1092_12_7	717_5_283	711_046_10	124_035_5	125_035_34	127_5_1	129_046_1	14_046_1	528_123_11	52_035_4	1668_0345_65	297_035_10	374_035_4	590_046_51	708_035_4	194_046_18	985_035_19	80_046_1	119_035_13	520_046_6	7_035_1	369_12_91	420_0345_4	425_46_193	1391_46_8	912_035_9	585_12_49	580_046_34	446_046_3	444_046_9	108_035_20	240_046_101	243_46_202	784_5_138
217_046_6	132_035_4	131_046_1	499_046_20	134_12_2	139_035_1	138_035_1	25_046_1	26_0345_4	95_0345_12	28_046_84	29_035_12	8_035_22	282_035_1	286_123_313	1312_12_162	1092_12_8	717_5_289	711_046_14	124_035_6	125_035_36	127_5_1	129_046_1	14_046_1	528_123_11	52_035_3	1668_0345_72	297_035_10	374_035_4	590_046_49	708_035_4	194_046_18	985_035_18	80_046_1	119_035_9	520_046_6	7_035_1	369_12_92	420_0345_5	425_46_188	1391_46_10	912_035_6	585_12_48	580_046_35	446_046_5	444_046_10	108_035_22	240_046_98	243_46_193	784_5_135
217_046_5	132_035_6	131_046_1	499_046_21	134_12_1	139_035_1	138_035_1	25_046_1	26_0345_6	95_0345_12	28_046_85	29_035_10	8_035_21	282_035_1	286_123_313	1312_12_154	1092_12_10	717_5_289	711_046_16	124_035_7	125_035_35	127_5_1	129_046_1	14_046_1	528_123_7	52_035_4	1668_0345_76	297_035_13	374_035_4	590_046_50	708_035_6	194_046_18	985_035_19	80_046_1	119_035_8	520_046_3	7_035_1	369_12_92	420_0345_8	425_46_179	1391_46_9	912_035_5	585_12_49	580_046_34	446_046_5	444_046_5	108_035_21	240_046_101	243_46_176	784_5_126
217_046_7	132_035_5	131_046_1	499_046_23	134_12_2	139_035_1	138_035_1	25_046_1	26_0345_6	95_0345_15	28_046_85	29_035_12	8_035_20	282_035_1	286_123_316	1312_12_144	1092_12_8	717_5_305	711_046_17	124_035_7	125_035_37	127_5_1	129_046_1	14_046_1	528_123_6	52_035_3	1668_0345_69	297_035_11	374_035_4	590_046_46	708_035_6	194_046_16	985_035_17	80_046_1	119_035_5	520_046_2	7_035_1	369_12_89	420_0345_8	425_46_177	1391_46_11	912_035_4	585_12_46	580_046_31	446_046_5	444_046_4	108_035_19	240_046_100	243_46_181	784_5_120
217_046_7	132_035_6	131_046_1	499_046_27	134_12_2	139_035_1	138_035_1	25_046_1	26_0345_5	95_0345_15	28_046_82	29_035_8	8_035_23	282_035_1	286_123_315	1312_12_129	1092_12_7	717_5_322	711_046_13	124_035_8	125_035_38	127_5_1	129_046_1	14_046_1	528_123_7	52_035_4	1668_0345_73	297_035_9	374_035_4	590_046_41	708_035_6	194_046_17	985_035_18	80_046_1	119_035_5	520_046_2	7_035_1	369_12_94	420_0345_8	425_46_181	1391_46_14	912_035_4	585_12_52	580_046_28	446_046_5	444_046_2	108_035_17	240_046_96	243_46_182	784_5_117
217_046_7	132_035_7	131_046_1	499_046_24	134_12_4	139_035_1	138_035_1	25_046_1	26_0345_7	95_0345_7	28_046_88	29_035_10	8_035_22	282_035_1	286_123_323	1312_12_127	1092_12_4	717_5_327	711_046_17	124_035_9	125_035_36	127_5_1	129_046_1	14_046_1	528_123_4	52_035_5	1668_0345_78	297_035_9	374_035_2	590_046_46	708_035_5	194_046_16	985_035_17	80_046_1	119_035_4	520_046_2	7_035_1	369_12_93	420_0345_9	425_46_170	1391_46_15	912_035_4	585_12_48	580_046_29	446_046_4	444_046_1	108_035_15	240_046_100	243_46_192	784_5_113
217_046_9	132_035_7	131_046_1	499_046_23	134_12_5	139_035_1	138_035_1	25_046_1	26_0345_8	95_0345_6	28_046_91	29_035_8	8_035_22	282_035_1	286_123_328	1312_12_131	1092_12_1	717_5_340	711_046_18	124_035_10	125_035_33	127_5_1	129_046_1	14_046_1	528_123_4	52_035_5	1668_0345_76	297_035_9	374_035_2	590_046_46	708_035_5	194_046_13	985_035_14	80_046_1	119_035_4	520_046_2	7_035_1	369_12_93	420_0345_9	425_46_180	1391_46_16	912_035_1	585_12_51	580_046_34	446_046_4	444_046_1	108_035_17	240_046_92	243_46_181	784_5_119
217_046_8	132_035_7	131_046_1	499_046_22	134_12_5	139_035_1	138_035_1	25_046_1	26_0345_10	95_0345_6	28_046_94	29_035_10	8_035_24	282_035_1	286_123_330	1312_12_131	1092_12_1	717_5_339	711_046_17	124_035_12	125_035_35	127_5_1	129_046_1	14_046_1	528_123_3	52_035_4	1668_0345_74	297_035_9	374_035_2	590_046_49	708_035_6	194_046_14	985_035_16	80_046_1	119_035_5	520_046_4	7_035_1	369_12_89	420_0345_8	425_46_191	1391_46_21	912_035_1	585_12_49	580_046_35	446_046_3	444_046_1	108_035_16	240_046_93	243_46_182	784_5_118
217_046_10	132_035_4	131_046_1	499_046_21	134_12_4	139_035_1	138_035_1	25_046_1	26_0345_8	95_0345_7	28_046_90	29_035_11	8_035_23	282_035_1	286_123_320	1312_12_142	717_5_335	711_046_18	124_035_10	125_035_41	127_5_1	129_046_1	1020_35_76	528_123_2	52_035_3	1668_0345_73	297_035_7	374_035_2	590_046_47	708_035_6	194_046_14	985_035_16	80_046_1	119_035_5	520_046_4	7_035_1	369_12_80	420_0345_7	425_46_195	1391_46_22	912_035_1	585_12_52	580_046_34	446_046_4	444_046_1	108_035_16	240_046_93	243_46_169	784_5_115	34_0345_22
217_046_9	132_035_3	131_046_1	499_046_16	134_12_5	139_035_1	138_035_1	25_046_1	26_0345_8	95_0345_7	28_046_92	29_035_10	8_035_22	282_035_1	286_123_322	1312_12_134	717_5_321	711_046_17	124_035_9	125_035_39	127_5_1	129_046_1	1020_35_80	528_123_1	52_035_3	1668_0345_73	297_035_7	374_035_2	590_046_42	708_035_6	194_046_14	985_035_19	80_046_1	119_035_6	520_046_5	7_035_1	369_12_83	420_0345_8	425_46_200	1391_46_23	912_035_1	585_12_47	580_046_43	446_046_4	444_046_2	108_035_16	240_046_96	243_46_161	784_5_109	34_0345_24
217_046_11	132_035_2	131_046_1	499_046_13	134_12_6	139_035_1	138_035_1	25_046_1	26_0345_5	95_0345_7	28_046_83	29_035_9	8_035_21	282_035_1	286_123_320	1312_12_132	717_5_317	711_046_18	124_035_11	125_035_35	127_5_1	129_046_1	1020_35_89	528_123_1	52_035_3	1668_0345_68	297_035_8	374_035_3	590_046_41	708_035_5	194_046_14	985_035_16	80_046_1	119_035_6	520_046_7	7_035_1	369_12_86	420_0345_8	425_46_198	1391_46_25	912_035_1	585_12_48	580_046_49	446_046_6	444_046_2	108_035_16	240_046_99	243_46_151	784_5_100	34_0345_23
217_046_11	132_035_1	131_046_1	499_046_13	134_12_4	139_035_1	138_035_1	25_046_1	26_0345_5	95_0345_7	28_046_86	29_035_12	8_035_23	282_035_1	286_123_312	1312_12_134	717_5_323	711_046_18	124_035_12	125_035_38	127_5_1	129_046_1	1020_35_88	528_123_3	52_035_2	1668_0345_67	297_035_8	374_035_2	590_046_41	708_035_5	194_046_17	985_035_16	80_046_1	119_035_8	520_046_7	7_035_1	369_12_80	420_0345_7	425_46_206	1391_46_24	912_035_1	585_12_49	580_046_47	446_046_6	444_046_1	108_035_15	240_046_106	243_46_141	784_5_93	34_0345_23
217_046_7	132_035_2	131_046_1	499_046_17	134_12_5	139_035_1	138_035_1	25_046_1	26_0345_6	95_0345_6	28_046_90	29_035_11	8_035_21	282_035_1	286_123_320	1312_12_133	717_5_317	711_046_18	124_035_15	125_035_40	127_5_1	129_046_1	1020_35_85	528_123_2	52_035_2	1668_0345_67	297_035_9	374_035_1	590_046_43	708_035_5	194_046_20	985_035_19	80_046_1	119_035_8	520_046_7	7_035_1	369_12_79	420_0345_6	425_46_209	1391_46_20	912_035_2	585_12_44	580_046_45	446_046_5	444_046_2	108_035_13	240_046_107	243_46_137	784_5_95	34_0345_22
217_046_8	132_035_1	131_046_1	499_046_20	134_12_4	139_035_1	138_035_1	25_046_1	26_0345_3	95_0345_6	28_046_95	29_035_12	8_035_17	282_035_1	286_123_317	1312_12_119	717_5_320	711_046_18	124_035_14	125_035_44	127_5_1	129_046_1	1020_35_93	528_123_3	52_035_1	1668_0345_75	297_035_7	374_035_1	590_046_45	708_035_6	194_046_21	985_035_16	80_046_1	119_035_8	520_046_6	7_035_1	369_12_74	420_0345_5	425_46_213	1391_46_20	585_12_49	580_046_43	446_046_5	444_046_2	108_035_15	240_046_112	243_46_141	784_5_105	34_0345_23	439_46_1
217_046_10	131_046_1	499_046_18	134_12_3	139_035_1	138_035_1	25_046_1	26_0345_4	95_0345_3	28_046_99	29_035_12	8_035_19	282_035_1	286_123_326	1312_12_122	717_5_331	711_046_16	124_035_15	125_035_37	127_5_1	129_046_1	1020_35_75	528_123_4	52_035_1	1668_0345_72	297_035_9	374_035_1	590_046_42	708_035_7	194_046_21	985_035_18	80_046_1	119_035_10	520_046_8	7_035_1	369_12_70	420_0345_6	425_46_204	1391_46_26	585_12_51	580_046_42	446_046_6	444_046_3	108_035_17	240_046_105	243_46_142	784_5_111	34_0345_23	439_46_1	517_2_220
217_046_8	131_046_1	499_046_15	134_12_3	139_035_1	138_035_1	25_046_1	26_0345_3	95_0345_5	28_046_103	29_035_14	8_035_19	282_035_1	286_123_325	1312_12_120	717_5_325	711_046_19	124_035_12	125_035_38	127_5_1	129_046_1	1020_35_73	528_123_6	52_035_2	1668_0345_77	297_035_6	374_035_2	590_046_43	708_035_7	194_046_19	985_035_18	80_046_1	119_035_7	520_046_9	369_12_68	420_0345_4	425_46_206	1391_46_19	585_12_49	580_046_38	446_046_6	444_046_4	108_035_18	240_046_108	243_46_148	784_5_117	34_0345_23	439_46_1	517_2_218	625_5_194
217_046_9	131_046_1	499_046_16	134_12_4	139_035_1	138_035_1	25_046_1	26_0345_1	95_0345_5	28_046_99	29_035_12	8_035_20	282_035_1	286_123_330	1312_12_112	717_5_340	711_046_19	124_035_10	125_035_37	127_5_1	129_046_1	1020_35_76	528_123_8	52_035_2	1668_0345_77	297_035_8	374_035_3	590_046_46	708_035_6	194_046_19	985_035_16	80_046_1	119_035_7	520_046_12	369_12_72	420_0345_4	425_46_201	1391_46_19	585_12_50	580_046_35	446_046_2	444_046_5	108_035_20	240_046_111	243_46_150	784_5_115	34_0345_23	439_46_1	517_2_220	625_5_193
217_046_9	131_046_1	499_046_16	134_12_4	139_035_1	138_035_1	25_046_1	26_0345_1	95_0345_5	28_046_105	29_035_13	8_035_19	282_035_1	286_123_347	1312_12_111	717_5_351	711_046_19	124_035_7	125_035_35	127_5_1	129_046_1	1020_35_82	528_123_10	52_035_1	1668_0345_81	297_035_8	374_035_3	590_046_41	708_035_6	194_046_18	985_035_18	80_046_1	119_035_7	520_046_9	369_12_71	420_0345_3	425_46_190	1391_46_19	585_12_46	580_046_35	446_046_1	444_046_6	108_035_19	240_046_106	243_46_144	784_5_105	34_0345_20	439_46_1	517_2_213	625_5_203
217_046_7	131_046_1	499_046_20	134_12_4	139_035_1	138_035_1	25_046_1	26_0345_1	95_0345_5	28_046_102	29_035_14	8_035_16	282_035_1	286_123_350	1312_12_95	717_5_352	711_046_16	124_035_7	125_035_38	127_5_1	129_046_1	1020_35_78	528_123_13	52_035_1	1668_0345_82	297_035_8	374_035_2	590_046_38	708_035_4	194_046_17	985_035_14	80_046_1	119_035_8	520_046_10	369_12_77	420_0345_2	425_46_204	1391_46_23	585_12_44	580_046_35	446_046_1	444_046_4	108_035_18	240_046_104	243_46_149	784_5_107	34_0345_21	439_46_1	517_2_210	625_5_206
217_046_7	131_046_1	499_046_16	134_12_3	139_035_1	138_035_1	25_046_1	26_0345_1	95_0345_3	28_046_98	29_035_14	8_035_19	282_035_1	286_123_350	1312_12_93	717_5_349	711_046_19	124_035_5	125_035_41	127_5_1	129_046_1	1020_35_91	528_123_14	1668_0345_78	297_035_5	374_035_1	590_046_36	708_035_7	194_046_17	985_035_13	80_046_1	119_035_6	520_046_11	369_12_82	420_0345_2	425_46_212	1391_46_25	585_12_39	580_046_32	446_046_1	444_046_5	108_035_18	240_046_101	243_46_147	784_5_105	34_0345_26	439_46_1	517_2_200	625_5_203	332_123_34
217_046_7	131_046_1	499_046_11	134_12_4	139_035_1	138_035_1	25_046_1	26_0345_2	95_0345_2	28_046_94	29_035_13	8_035_23	282_035_1	286_123_338	1312_12_85	717_5_361	711_046_18	124_035_6	125_035_47	127_5_1	129_046_1	1020_35_100	528_123_15	1668_0345_82	297_035_9	374_035_2	590_046_36	708_035_5	194_046_18	985_035_9	80_046_1	119_035_5	520_046_14	369_12_85	420_0345_2	425_46_212	1391_46_27	585_12_40	580_046_34	444_046_4	108_035_21	240_046_108	243_46_138	784_5_106	34_0345_26	439_46_1	517_2_199	625_5_208	332_123_32	60_035_23
217_046_8	131_046_1	499_046_9	134_12_4	139_035_1	138_035_1	25_046_1	26_0345_2	95_0345_3	28_046_93	29_035_11	8_035_23	282_035_1	286_123_331	1312_12_89	717_5_366	711_046_20	124_035_5	125_035_42	127_5_1	129_046_1	1020_35_105	528_123_14	1668_0345_74	297_035_4	374_035_2	590_046_30	708_035_4	194_046_19	985_035_11	80_046_1	119_035_7	520_046_11	369_12_92	420_0345_3	425_46_207	1391_46_24	585_12_36	580_046_28	444_046_6	108_035_23	240_046_109	243_46_150	784_5_109	34_0345_28	439_46_1	517_2_205	625_5_210	332_123_34	60_035_21
217_046_9	131_046_1	499_046_10	134_12_3	139_035_1	138_035_1	25_046_1	26_0345_2	95_0345_2	28_046_92	29_035_15	8_035_23	282_035_1	286_123_335	1312_12_81	717_5_354	711_046_19	124_035_6	125_035_42	127_5_1	129_046_1	1020_35_106	528_123_15	1668_0345_75	297_035_3	374_035_1	590_046_29	708_035_2	194_046_16	985_035_9	80_046_1	119_035_7	520_046_13	369_12_91	425_46_206	1391_46_24	585_12_34	580_046_32	444_046_4	108_035_23	240_046_114	243_46_153	784_5_124	34_0345_27	439_46_1	517_2_219	625_5_198	332_123_33	60_035_22	259_035_12
217_046_7	131_046_1	499_046_6	134_12_3	139_035_1	138_035_1	25_046_1	26_0345_1	95_0345_1	28_046_94	29_035_13	8_035_23	282_035_1	286_123_341	1312_12_76	717_5_366	711_046_22	124_035_6	125_035_39	127_5_1	129_046_1	1020_35_97	528_123_15	1668_0345_74	297_035_2	374_035_1	590_046_25	708_035_3	194_046_17	985_035_12	80_046_1	119_035_7	520_046_14	369_12_89	425_46_215	1391_46_24	585_12_31	580_046_31	444_046_4	108_035_20	240_046_113	243_46_157	784_5_128	34_0345_23	439_46_1	517_2_235	625_5_189	332_123_32	60_035_29	259_035_13
217_046_5	131_046_1	499_046_5	134_12_4	139_035_1	138_035_1	25_046_1	26_0345_2	95_0345_1	28_046_94	29_035_13	8_035_20	286_123_328	1312_12_75	717_5_357	711_046_17	124_035_6	125_035_40	127_5_1	129_046_1	1020_35_93	528_123_10	1668_0345_67	297_035_2	590_046_21	708_035_3	194_046_16	985_035_12	80_046_1	119_035_4	520_046_12	369_12_90	425_46_224	1391_46_23	585_12_37	580_046_28	444_046_2	108_035_21	240_046_120	243_46_161	784_5_127	34_0345_24	439_46_1	517_2_235	625_5_192	332_123_35	60_035_30	259_035_12	178_035_42	257_035_1
217_046_6	131_046_1	499_046_4	134_12_6	139_035_1	138_035_1	25_046_1	26_0345_1	95_0345_1	28_046_104	29_035_10	8_035_20	286_123_337	1312_12_79	717_5_346	711_046_19	124_035_4	125_035_41	127_5_1	129_046_1	1020_35_93	528_123_12	1668_0345_69	297_035_2	590_046_19	708_035_3	194_046_19	985_035_11	80_046_1	119_035_5	520_046_13	369_12_94	425_46_213	1391_46_24	585_12_35	580_046_26	444_046_2	108_035_20	240_046_104	243_46_157	784_5_124	34_0345_21	439_46_1	517_2_244	625_5_181	332_123_40	60_035_33	259_035_13	178_035_46	257_035_1
217_046_7	131_046_1	499_046_7	134_12_6	139_035_1	138_035_1	25_046_1	26_0345_1	95_0345_2	28_046_115	29_035_14	8_035_22	286_123_342	1312_12_70	717_5_333	711_046_21	124_035_4	125_035_40	127_5_1	129_046_1	1020_35_92	528_123_12	1668_0345_67	297_035_3	590_046_23	708_035_3	194_046_14	985_035_10	80_046_1	119_035_4	520_046_14	369_12_87	425_46_209	1391_46_21	585_12_34	580_046_29	444_046_2	108_035_21	240_046_103	243_46_140	784_5_130	34_0345_22	439_46_1	517_2_242	625_5_178	332_123_33	60_035_32	259_035_12	178_035_42	257_035_1
217_046_8	131_046_1	499_046_7	134_12_5	139_035_1	138_035_1	25_046_1	95_0345_3	28_046_112	29_035_11	8_035_18	286_123_342	1312_12_72	717_5_328	711_046_20	124_035_3	125_035_41	127_5_1	129_046_1	1020_35_97	528_123_14	1668_0345_63	297_035_3	590_046_21	708_035_2	194_046_11	985_035_7	80_046_1	119_035_3	520_046_10	369_12_91	425_46_206	1391_46_21	585_12_34	580_046_31	444_046_1	108_035_21	240_046_102	243_46_141	784_5_122	34_0345_23	439_46_1	517_2_248	625_5_181	332_123_34	60_035_33	259_035_13	178_035_42	257_035_1	170_035_1
217_046_8	131_046_1	499_046_8	134_12_5	139_035_1	138_035_1	25_046_1	95_0345_2	28_046_116	29_035_12	8_035_18	286_123_343	1312_12_79	717_5_325	711_046_23	124_035_2	125_035_42	127_5_1	129_046_1	1020_35_95	528_123_13	1668_0345_67	297_035_2	590_046_20	708_035_1	194_046_13	985_035_4	80_046_1	119_035_3	520_046_7	369_12_88	425_46_198	1391_46_20	585_12_33	580_046_30	444_046_1	108_035_20	240_046_106	243_46_140	784_5_133	34_0345_20	439_46_1	517_2_244	625_5_162	332_123_33	60_035_33	259_035_12	178_035_43	257_035_1	170_035_1
568_5_1	217_046_7	1192_035_1	625_5_153	590_046_20	194_046_11	134_12_4	332_123_27	60_035_36	131_046_1	259_035_9	499_046_7	178_035_44	5_035_1	80_046_1	138_035_1	119_035_4	257_035_1	170_035_1	25_046_1	947_0345_1	162_046_1	160_035_12	637_046_130	28_046_121	29_035_10	40_0345_37	41_123_197	1_035_1	657_035_1	127_5_1	611_035_49	520_046_7	187_046_2	369_12_94	8_035_15	328_046_1	1509_046_3	425_46_214	1391_46_20	1035_12_175	630_46_69	1213_046_4	585_12_25	205_12_65	1312_12_85	580_046_32	141_046_120	717_5_328	467_12_11
568_5_1	217_046_8	5_035_1	625_5_133	590_046_18	194_046_14	134_12_1	332_123_30	60_035_39	131_046_1	259_035_13	499_046_7	178_035_46	80_046_1	138_035_1	119_035_5	257_035_1	170_035_1	25_046_1	947_0345_1	162_046_1	47_035_1	637_046_129	28_046_126	29_035_10	40_0345_39	41_123_187	1_035_1	657_035_1	127_5_1	611_035_51	520_046_7	187_046_1	369_12_94	8_035_17	328_046_1	1509_046_3	425_46_204	1391_46_18	1035_12_170	630_46_70	1213_046_4	585_12_26	205_12_64	1312_12_96	580_046_31	141_046_115	717_5_326	467_12_9	563_035_7
568_5_1	217_046_8	5_035_1	625_5_124	590_046_19	194_046_16	134_12_1	332_123_29	60_035_34	131_046_1	259_035_15	499_046_10	178_035_52	80_046_1	138_035_1	119_035_8	257_035_1	170_035_1	25_046_1	947_0345_1	162_046_1	47_035_1	637_046_128	28_046_123	29_035_7	40_0345_36	41_123_179	1_035_1	657_035_1	127_5_1	611_035_50	520_046_11	187_046_1	369_12_86	8_035_17	328_046_1	1509_046_5	425_46_228	1391_46_17	1035_12_164	630_46_77	1213_046_5	585_12_20	205_12_63	1312_12_90	580_046_31	141_046_110	717_5_323	467_12_8	563_035_7
568_5_1	217_046_8	5_035_1	625_5_122	590_046_21	194_046_16	134_12_1	332_123_26	60_035_32	131_046_1	259_035_16	499_046_13	178_035_53	80_046_1	138_035_1	119_035_6	257_035_1	170_035_1	25_046_1	947_0345_1	162_046_1	47_035_1	637_046_135	28_046_130	29_035_8	40_0345_35	41_123_167	1_035_1	657_035_1	127_5_1	611_035_50	520_046_9	187_046_2	369_12_99	8_035_18	328_046_1	1509_046_4	425_46_221	1391_46_18	1035_12_158	630_46_64	1213_046_5	585_12_20	205_12_56	1312_12_100	580_046_28	141_046_109	717_5_342	467_12_7	563_035_5
568_5_1	217_046_9	5_035_1	625_5_115	590_046_25	194_046_15	134_12_1	332_123_34	60_035_29	131_046_1	259_035_13	499_046_14	178_035_47	80_046_1	138_035_1	119_035_7	257_035_1	170_035_1	25_046_1	947_0345_1	162_046_1	47_035_1	637_046_129	28_046_133	29_035_8	40_0345_33	41_123_163	1_035_1	657_035_1	127_5_1	611_035_58	520_046_10	187_046_2	369_12_97	8_035_17	328_046_1	1509_046_5	425_46_239	1391_46_14	1035_12_160	630_46_66	1213_046_6	585_12_14	205_12_55	1312_12_93	580_046_31	141_046_96	717_5_356	467_12_9	563_035_5
568_5_1	217_046_11	5_035_1	625_5_119	590_046_28	194_046_17	134_12_1	332_123_34	60_035_29	131_046_1	259_035_15	499_046_13	178_035_49	80_046_1	138_035_1	119_035_6	257_035_1	170_035_1	25_046_1	947_0345_1	162_046_1	47_035_1	637_046_127	28_046_132	29_035_10	40_0345_36	41_123_160	1_035_1	657_035_1	127_5_1	611_035_58	520_046_9	187_046_2	369_12_99	8_035_18	328_046_1	1509_046_6	425_46_240	1391_46_14	1035_12_155	630_46_62	1213_046_6	585_12_13	205_12_61	1312_12_88	580_046_31	141_046_98	717_5_349	467_12_6	563_035_5
568_5_1	217_046_12	5_035_1	625_5_124	590_046_27	194_046_18	134_12_1	332_123_33	60_035_25	131_046_1	259_035_14	499_046_11	178_035_53	80_046_1	138_035_1	119_035_6	257_035_1	170_035_1	25_046_1	947_0345_1	162_046_1	47_035_1	637_046_128	28_046_142	29_035_10	40_0345_44	41_123_165	1_035_1	657_035_1	127_5_1	611_035_56	520_046_10	187_046_1	369_12_101	8_035_17	328_046_1	1509_046_6	425_46_223	1391_46_15	1035_12_146	630_46_57	1213_046_7	585_12_13	205_12_55	1312_12_79	580_046_28	141_046_100	717_5_350	467_12_7	563_035_3
568_5_1	217_046_11	5_035_1	625_5_114	590_046_26	194_046_19	134_12_1	332_123_33	60_035_26	131_046_1	259_035_17	499_046_10	178_035_49	80_046_1	138_035_1	119_035_6	257_035_1	170_035_1	25_046_1	947_0345_1	162_046_1	47_035_1	637_046_124	28_046_148	29_035_9	40_0345_45	41_123_178	1_035_1	657_035_1	127_5_1	611_035_49	520_046_10	187_046_1	369_12_105	8_035_19	328_046_1	1509_046_4	425_46_236	1391_46_17	1035_12_152	630_46_54	1213_046_7	585_12_13	205_12_45	1312_12_81	580_046_31	141_046_105	717_5_343	467_12_5	563_035_2
568_5_1	217_046_12	5_035_1	625_5_99	590_046_23	194_046_20	134_12_1	332_123_33	60_035_31	131_046_1	259_035_16	499_046_11	178_035_46	80_046_1	138_035_1	119_035_4	257_035_1	170_035_1	25_046_1	947_0345_1	162_046_1	47_035_1	637_046_115	28_046_150	29_035_10	40_0345_43	41_123_179	1_035_1	657_035_1	127_5_1	611_035_47	520_046_12	187_046_1	369_12_110	8_035_14	328_046_1	1509_046_4	425_46_224	1391_46_22	1035_12_163	630_46_50	1213_046_9	585_12_13	205_12_52	1312_12_73	580_046_33	141_046_108	717_5_348	467_12_5	563_035_2
568_5_1	217_046_11	5_035_1	625_5_101	590_046_25	194_046_18	134_12_1	332_123_33	60_035_35	131_046_1	259_035_13	499_046_10	178_035_42	80_046_1	138_035_1	119_035_5	257_035_1	170_035_1	25_046_1	947_0345_1	47_035_1	637_046_107	28_046_151	29_035_10	40_0345_45	41_123_186	1_035_1	657_035_1	127_5_1	611_035_45	520_046_11	162_046_1	369_12_115	8_035_16	328_046_1	1509_046_3	425_46_212	1391_46_22	1035_12_165	630_46_48	1213_046_9	585_12_15	205_12_46	1312_12_67	580_046_35	141_046_100	717_5_355	467_12_5	563_035_1	461_046_37
568_5_1	217_046_10	5_035_1	625_5_97	590_046_21	194_046_16	134_12_1	332_123_33	60_035_38	131_046_1	259_035_9	499_046_14	178_035_45	80_046_1	138_035_1	119_035_3	257_035_1	170_035_1	25_046_1	947_0345_1	47_035_1	637_046_117	28_046_151	29_035_10	40_0345_45	41_123_181	1_035_1	657_035_1	127_5_1	611_035_53	520_046_12	162_046_1	369_12_116	8_035_16	328_046_1	1509_046_2	425_46_218	1391_46_19	1035_12_162	630_46_50	1213_046_8	585_12_13	205_12_51	1312_12_62	580_046_40	141_046_107	717_5_361	467_12_5	563_035_2	461_046_35
568_5_1	217_046_8	5_035_1	625_5_94	590_046_15	194_046_17	134_12_1	332_123_32	60_035_36	131_046_1	259_035_10	499_046_14	178_035_40	80_046_1	138_035_1	119_035_5	257_035_1	170_035_1	25_046_1	947_0345_1	47_035_1	637_046_118	28_046_155	29_035_10	40_0345_47	41_123_188	1_035_1	657_035_1	127_5_1	611_035_51	520_046_10	162_046_1	369_12_116	8_035_16	328_046_1	425_46_219	1391_46_16	1035_12_163	630_46_51	1213_046_8	585_12_20	205_12_47	1312_12_63	580_046_42	141_046_106	717_5_367	467_12_5	563_035_2	461_046_31	711_046_15
568_5_1	217_046_4	5_035_1	625_5_99	590_046_14	194_046_14	134_12_1	332_123_34	60_035_36	131_046_1	259_035_8	499_046_17	178_035_41	80_046_1	138_035_1	119_035_3	257_035_1	170_035_1	25_046_1	947_0345_1	47_035_1	637_046_119	28_046_152	29_035_9	40_0345_48	41_123_186	1_035_1	657_035_1	127_5_1	611_035_53	520_046_10	162_046_1	369_12_121	8_035_20	328_046_1	425_46_224	1391_46_13	1035_12_162	630_46_52	1213_046_7	585_12_19	205_12_45	1312_12_58	580_046_44	141_046_101	717_5_390	467_12_5	563_035_3	461_046_32	711_046_18
568_5_1	217_046_4	5_035_1	625_5_105	590_046_11	194_046_14	134_12_1	332_123_37	60_035_35	131_046_1	259_035_10	499_046_13	178_035_38	80_046_1	138_035_1	119_035_3	257_035_1	170_035_1	25_046_1	947_0345_1	47_035_1	637_046_116	28_046_154	29_035_9	40_0345_54	41_123_188	1_035_1	657_035_1	127_5_1	611_035_55	520_046_12	162_046_1	369_12_113	8_035_16	328_046_1	425_46_223	1391_46_9	1035_12_169	630_46_58	1213_046_8	585_12_16	205_12_41	1312_12_60	580_046_41	141_046_104	717_5_393	467_12_5	563_035_3	461_046_23	711_046_19
568_5_1	217_046_6	5_035_1	625_5_96	590_046_12	194_046_17	134_12_1	332_123_31	60_035_39	131_046_1	259_035_11	499_046_12	178_035_38	80_046_1	138_035_1	119_035_2	257_035_1	170_035_1	25_046_1	947_0345_1	47_035_1	637_046_118	28_046_154	29_035_10	40_0345_56	41_123_195	1_035_1	657_035_1	127_5_1	611_035_53	520_046_10	162_046_1	369_12_116	8_035_13	328_046_1	425_46_243	1391_46_6	1035_12_176	630_46_58	1213_046_5	585_12_18	205_12_39	1312_12_57	580_046_36	141_046_108	717_5_396	467_12_3	563_035_3	461_046_23	711_046_15
568_5_1	217_046_8	5_035_1	625_5_107	590_046_10	194_046_15	134_12_1	332_123_35	60_035_46	131_046_1	259_035_12	499_046_12	178_035_32	80_046_1	138_035_1	119_035_2	257_035_1	170_035_1	25_046_1	47_035_1	637_046_111	28_046_153	29_035_10	40_0345_55	41_123_184	1_035_1	657_035_1	127_5_1	520_046_13	162_046_1	369_12_114	8_035_13	328_046_1	425_46_235	1391_46_1	1035_12_184	630_46_65	1213_046_7	585_12_18	205_12_37	1312_12_62	580_046_36	141_046_104	717_5_397	467_12_2	563_035_3	461_046_21	711_046_16	444_046_14	75_0345_59
568_5_1	217_046_5	5_035_1	625_5_109	590_046_9	194_046_14	127_5_1	332_123_44	60_035_49	131_046_1	259_035_8	499_046_9	178_035_31	80_046_1	138_035_1	119_035_2	257_035_1	170_035_1	25_046_1	47_035_1	637_046_110	28_046_155	29_035_9	40_0345_55	41_123_182	657_035_1	520_046_12	162_046_1	369_12_116	8_035_12	328_046_1	425_46_233	1035_12_192	630_46_70	1213_046_6	585_12_18	205_12_35	1312_12_54	580_046_33	141_046_99	717_5_395	563_035_4	461_046_19	711_046_14	444_046_9	75_0345_60	240_046_119	243_46_99	488_35_113	129_046_1
568_5_1	217_046_5	5_035_1	625_5_114	590_046_9	194_046_11	127_5_1	332_123_39	60_035_53	131_046_1	259_035_9	499_046_9	178_035_29	80_046_1	138_035_1	119_035_1	257_035_1	170_035_1	25_046_1	47_035_1	637_046_109	28_046_157	29_035_9	40_0345_52	41_123_170	657_035_1	520_046_13	162_046_1	369_12_114	8_035_14	328_046_1	425_46_219	1035_12_197	630_46_70	1213_046_8	585_12_19	205_12_30	1312_12_63	580_046_31	141_046_98	717_5_398	563_035_5	461_046_21	711_046_19	444_046_10	75_0345_66	240_046_126	243_46_90	488_35_117	129_046_1
568_5_1	217_046_3	5_035_1	625_5_112	590_046_9	194_046_14	127_5_1	332_123_42	60_035_56	131_046_1	259_035_10	499_046_8	178_035_30	80_046_1	138_035_1	119_035_2	257_035_1	170_035_1	25_046_1	47_035_1	637_046_107	28_046_153	29_035_8	40_0345_55	41_123_167	657_035_1	520_046_15	162_046_1	369_12_110	8_035_14	328_046_1	425_46_238	1035_12_201	630_46_68	1213_046_8	585_12_19	205_12_29	1312_12_59	580_046_32	141_046_96	717_5_395	563_035_6	461_046_22	711_046_19	444_046_9	75_0345_79	240_046_117	243_46_87	488_35_125	129_046_1
568_5_1	217_046_6	5_035_1	625_5_109	590_046_10	194_046_13	127_5_1	332_123_44	60_035_53	131_046_1	259_035_12	499_046_8	178_035_31	80_046_1	138_035_1	119_035_1	257_035_1	170_035_1	25_046_1	47_035_1	637_046_107	28_046_156	29_035_8	40_0345_55	41_123_170	657_035_1	520_046_14	162_046_1	369_12_112	8_035_13	328_046_1	425_46_230	1035_12_192	630_46_68	1213_046_6	585_12_19	205_12_28	1312_12_58	580_046_33	141_046_95	717_5_395	563_035_5	461_046_21	711_046_16	444_046_10	75_0345_84	240_046_120	243_46_81	488_35_133	129_046_1
568_5_1	217_046_4	5_035_1	625_5_117	590_046_11	194_046_14	127_5_1	332_123_45	60_035_49	131_046_1	259_035_14	499_046_6	178_035_35	80_046_1	138_035_1	119_035_2	257_035_1	170_035_1	25_046_1	47_035_1	637_046_101	28_046_154	29_035_9	40_0345_53	41_123_171	657_035_1	520_046_15	162_046_1	369_12_106	8_035_9	328_046_1	425_46_225	1035_12_203	630_46_68	1213_046_6	585_12_20	205_12_28	1312_12_57	580_046_33	141_046_87	717_5_399	563_035_5	461_046_19	711_046_17	444_046_12	75_0345_83	240_046_118	243_46_78	488_35_135	129_046_1
568_5_1	217_046_3	5_035_1	625_5_120	590_046_12	194_046_15	127_5_1	332_123_41	60_035_49	131_046_1	259_035_16	499_046_8	178_035_34	80_046_1	138_035_1	119_035_2	257_035_1	170_035_1	25_046_1	47_035_1	637_046_105	28_046_157	29_035_6	40_0345_54	41_123_165	657_035_1	520_046_15	162_046_1	369_12_99	8_035_14	328_046_1	425_46_224	1035_12_207	630_46_52	1213_046_5	585_12_17	205_12_29	1312_12_63	580_046_34	141_046_79	717_5_393	563_035_6	461_046_22	711_046_18	444_046_10	75_0345_82	240_046_121	243_46_80	488_35_141	129_046_1
568_5_1	217_046_7	5_035_1	625_5_112	590_046_11	194_046_14	127_5_1	332_123_39	60_035_49	131_046_1	259_035_13	499_046_10	178_035_36	80_046_1	138_035_1	119_035_2	257_035_1	170_035_1	25_046_1	47_035_1	637_046_108	28_046_159	29_035_5	40_0345_50	41_123_173	657_035_1	520_046_15	162_046_1	369_12_93	8_035_14	328_046_1	425_46_234	1035_12_208	630_46_44	1213_046_5	585_12_18	205_12_27	1312_12_62	580_046_28	141_046_81	717_5_377	563_035_4	461_046_20	711_046_16	444_046_10	75_0345_84	240_046_115	243_46_80	488_35_143	129_046_1
568_5_1	217_046_8	5_035_1	625_5_114	590_046_11	194_046_13	127_5_1	332_123_37	60_035_53	131_046_1	259_035_15	499_046_11	178_035_43	80_046_1	138_035_1	119_035_2	257_035_1	170_035_1	25_046_1	47_035_1	637_046_101	28_046_156	29_035_5	40_0345_52	41_123_168	657_035_1	520_046_16	162_046_1	369_12_89	8_035_19	328_046_1	425_46_223	1035_12_215	630_46_46	1213_046_3	585_12_19	205_12_27	1312_12_68	580_046_28	141_046_76	717_5_388	563_035_4	461_046_16	711_046_13	444_046_10	75_0345_82	240_046_116	243_46_89	488_35_134	129_046_1
568_5_1	217_046_6	5_035_1	625_5_124	590_046_10	194_046_12	127_5_1	332_123_38	60_035_57	131_046_1	259_035_15	499_046_11	178_035_41	80_046_1	138_035_1	119_035_3	257_035_1	170_035_1	25_046_1	47_035_1	637_046_103	28_046_152	29_035_2	40_0345_51	41_123_167	657_035_1	520_046_16	162_046_1	369_12_86	8_035_18	328_046_1	425_46_209	1035_12_210	630_46_53	1213_046_2	585_12_21	205_12_29	1312_12_76	580_046_27	141_046_76	717_5_379	563_035_4	461_046_16	711_046_11	444_046_11	75_0345_80	240_046_112	243_46_88	488_35_118	129_046_1
568_5_1	217_046_3	5_035_1	625_5_126	590_046_10	194_046_14	127_5_1	332_123_40	60_035_59	131_046_1	259_035_13	499_046_12	178_035_43	80_046_1	138_035_1	119_035_3	257_035_1	170_035_1	25_046_1	47_035_1	637_046_103	28_046_165	29_035_2	40_0345_53	41_123_168	657_035_1	520_046_14	162_046_1	369_12_84	8_035_18	328_046_1	425_46_207	1035_12_203	630_46_52	1213_046_1	585_12_13	205_12_29	1312_12_70	580_046_23	141_046_65	717_5_392	563_035_3	461_046_16	711_046_10	444_046_11	75_0345_83	240_046_121	243_46_90	488_35_122	129_046_1
568_5_1	217_046_2	5_035_1	625_5_131	590_046_10	194_046_12	127_5_1	332_123_40	60_035_61	131_046_1	259_035_13	499_046_13	178_035_43	80_046_1	138_035_1	119_035_4	257_035_1	170_035_1	25_046_1	47_035_1	637_046_108	28_046_170	29_035_3	40_0345_49	41_123_166	657_035_1	520_046_15	162_046_1	369_12_84	8_035_14	328_046_1	425_46_210	1035_12_204	630_46_52	1213_046_1	585_12_15	205_12_27	1312_12_72	580_046_17	141_046_64	717_5_387	563_035_2	461_046_22	711_046_14	444_046_13	75_0345_88	240_046_115	243_46_96	488_35_122	129_046_1
568_5_1	217_046_3	5_035_1	625_5_129	590_046_9	194_046_12	127_5_1	332_123_32	60_035_63	131_046_1	259_035_12	499_046_13	178_035_45	80_046_1	138_035_1	119_035_4	257_035_1	170_035_1	25_046_1	47_035_1	637_046_110	28_046_174	29_035_2	40_0345_55	41_123_169	657_035_1	520_046_16	162_046_1	369_12_81	8_035_19	328_046_1	425_46_213	1035_12_201	630_46_59	1213_046_1	585_12_11	205_12_29	1312_12_65	580_046_21	141_046_62	717_5_374	563_035_4	461_046_24	711_046_15	444_046_11	75_0345_82	240_046_117	243_46_93	488_35_116	129_046_1
568_5_1	217_046_4	5_035_1	625_5_135	590_046_6	194_046_11	127_5_1	332_123_30	60_035_66	131_046_1	259_035_12	499_046_17	178_035_47	80_046_1	138_035_1	119_035_3	257_035_1	170_035_1	25_046_1	47_035_1	637_046_108	28_046_164	29_035_2	40_0345_47	41_123_166	657_035_1	520_046_18	162_046_1	369_12_85	8_035_17	328_046_1	425_46_211	1035_12_198	630_46_55	147_046_1	585_12_13	205_12_25	1312_12_62	580_046_21	141_046_62	717_5_395	563_035_3	461_046_26	711_046_20	444_046_6	75_0345_88	240_046_112	243_46_89	488_35_120	129_046_1
568_5_1	217_046_4	5_035_1	625_5_131	590_046_7	194_046_12	127_5_1	332_123_27	60_035_68	131_046_1	259_035_10	499_046_17	178_035_44	80_046_1	138_035_1	119_035_5	257_035_1	170_035_1	25_046_1	47_035_1	637_046_101	28_046_175	29_035_2	40_0345_50	41_123_170	657_035_1	520_046_20	162_046_1	369_12_82	8_035_19	328_046_1	425_46_206	1035_12_200	630_46_54	147_046_1	585_12_8	205_12_26	1312_12_62	580_046_22	141_046_61	717_5_403	563_035_3	461_046_29	711_046_20	444_046_7	75_0345_87	240_046_113	243_46_82	488_35_120	129_046_1
568_5_1	217_046_4	5_035_1	625_5_135	590_046_7	194_046_12	127_5_1	332_123_26	60_035_66	131_046_1	259_035_9	499_046_19	178_035_42	80_046_1	138_035_1	119_035_5	257_035_1	170_035_1	25_046_1	47_035_1	637_046_107	28_046_169	29_035_3	40_0345_45	41_123_170	657_035_1	520_046_19	162_046_1	369_12_82	8_035_23	328_046_1	425_46_208	1035_12_195	630_46_53	147_046_1	585_12_9	205_12_21	1312_12_65	580_046_22	141_046_63	717_5_414	563_035_2	461_046_29	711_046_18	444_046_7	75_0345_96	240_046_109	243_46_75	488_35_127	129_046_1
568_5_1	217_046_4	5_035_1	625_5_138	590_046_8	194_046_12	127_5_1	332_123_26	60_035_69	131_046_1	259_035_9	499_046_16	178_035_40	80_046_1	138_035_1	119_035_4	257_035_1	170_035_1	25_046_1	47_035_1	637_046_99	28_046_168	29_035_3	40_0345_46	41_123_167	657_035_1	520_046_18	162_046_1	369_12_78	8_035_20	328_046_1	425_46_193	1035_12_201	630_46_57	147_046_1	585_12_8	205_12_22	1312_12_67	580_046_21	141_046_62	717_5_411	563_035_2	461_046_32	711_046_22	444_046_8	75_0345_89	240_046_111	243_46_73	488_35_123	129_046_1
568_5_1	217_046_3	5_035_1	625_5_138	590_046_7	194_046_8	127_5_1	332_123_26	60_035_75	131_046_1	259_035_7	499_046_19	178_035_38	80_046_1	138_035_1	119_035_5	257_035_1	170_035_1	25_046_1	47_035_1	637_046_98	28_046_173	29_035_2	40_0345_45	41_123_167	657_035_1	520_046_18	162_046_1	369_12_79	8_035_23	328_046_1	425_46_193	1035_12_211	630_46_53	147_046_1	585_12_10	205_12_18	1312_12_64	580_046_28	141_046_64	717_5_409	563_035_2	461_046_35	711_046_28	444_046_7	75_0345_86	240_046_116	243_46_79	488_35_118	129_046_1
568_5_1	217_046_3	5_035_1	625_5_142	590_046_4	194_046_7	127_5_1	332_123_26	60_035_63	131_046_1	259_035_8	499_046_20	178_035_38	80_046_1	138_035_1	119_035_5	257_035_1	170_035_1	25_046_1	47_035_1	637_046_95	28_046_183	29_035_1	40_0345_43	41_123_171	657_035_1	520_046_20	162_046_1	369_12_77	8_035_20	328_046_1	425_46_176	1035_12_214	630_46_52	147_046_1	585_12_11	205_12_20	1312_12_66	580_046_21	141_046_62	717_5_421	563_035_3	461_046_34	711_046_26	444_046_7	75_0345_83	240_046_114	243_46_77	488_35_118	129_046_1
568_5_1	217_046_3	5_035_1	625_5_146	590_046_3	194_046_7	127_5_1	332_123_29	60_035_56	131_046_1	259_035_9	499_046_20	178_035_33	80_046_1	138_035_1	119_035_4	257_035_1	170_035_1	25_046_1	47_035_1	637_046_97	28_046_185	29_035_1	40_0345_50	41_123_174	657_035_1	520_046_13	162_046_1	369_12_74	8_035_20	328_046_1	425_46_166	1035_12_216	630_46_55	147_046_1	585_12_12	205_12_17	1312_12_65	580_046_23	141_046_56	717_5_426	563_035_2	461_046_32	711_046_29	444_046_5	75_0345_85	240_046_117	243_46_79	488_35_114	129_046_1
568_5_1	217_046_3	5_035_1	625_5_164	590_046_3	194_046_7	127_5_1	332_123_24	60_035_59	131_046_1	259_035_10	499_046_18	178_035_23	80_046_1	138_035_1	119_035_3	257_035_1	170_035_1	25_046_1	47_035_1	637_046_98	28_046_184	29_035_2	40_0345_44	41_123_162	657_035_1	520_046_14	162_046_1	369_12_68	8_035_22	328_046_1	425_46_158	1035_12_228	630_46_67	147_046_1	585_12_14	205_12_18	1312_12_65	580_046_20	141_046_60	717_5_412	563_035_2	461_046_32	711_046_29	444_046_6	75_0345_86	240_046_124	243_46_82	488_35_105	129_046_1
568_5_1	217_046_2	5_035_1	625_5_166	590_046_1	194_046_9	127_5_1	332_123_24	60_035_62	131_046_1	259_035_12	499_046_17	178_035_21	80_046_1	138_035_1	119_035_4	257_035_1	170_035_1	25_046_1	47_035_1	637_046_96	28_046_187	29_035_2	40_0345_42	41_123_158	657_035_1	520_046_14	162_046_1	369_12_71	8_035_22	328_046_1	425_46_163	1035_12_225	630_46_72	147_046_1	585_12_14	205_12_17	1312_12_65	580_046_19	141_046_53	717_5_421	563_035_2	461_046_42	711_046_31	444_046_6	75_0345_88	240_046_121	243_46_80	488_35_110	129_046_1
568_5_1	217_046_1	5_035_1	625_5_177	590_046_1	194_046_10	127_5_1	332_123_26	60_035_73	131_046_1	259_035_7	499_046_17	178_035_14	80_046_1	138_035_1	119_035_5	257_035_1	170_035_1	25_046_1	47_035_1	637_046_88	28_046_187	29_035_1	40_0345_38	41_123_155	657_035_1	520_046_15	162_046_1	369_12_76	8_035_26	328_046_1	425_46_161	1035_12_227	630_46_84	147_046_1	585_12_13	205_12_18	1312_12_56	580_046_19	141_046_51	717_5_427	563_035_1	461_046_39	711_046_36	444_046_5	75_0345_90	240_046_115	243_46_75	488_35_119	129_046_1
568_5_1	217_046_2	5_035_1	625_5_167	590_046_1	194_046_11	127_5_1	332_123_22	60_035_78	131_046_1	259_035_7	499_046_16	178_035_12	80_046_1	138_035_1	119_035_6	257_035_1	170_035_1	25_046_1	47_035_1	637_046_81	28_046_176	29_035_1	40_0345_34	41_123_155	657_035_1	520_046_16	369_12_76	8_035_27	328_046_1	425_46_159	1035_12_239	630_46_92	147_046_1	585_12_12	205_12_20	1312_12_58	580_046_21	141_046_53	717_5_418	611_035_16	461_046_42	711_046_40	444_046_4	75_0345_90	240_046_114	243_46_73	488_35_127	129_046_1	149_035_85
568_5_1	217_046_2	5_035_1	625_5_162	590_046_2	194_046_13	127_5_1	332_123_22	60_035_86	131_046_1	259_035_7	499_046_18	178_035_11	80_046_1	138_035_1	119_035_5	257_035_1	170_035_1	25_046_1	47_035_1	637_046_80	28_046_188	29_035_2	40_0345_38	41_123_157	657_035_1	520_046_14	369_12_71	8_035_28	328_046_1	425_46_172	1035_12_238	630_46_95	147_046_1	585_12_14	205_12_22	1312_12_51	580_046_21	141_046_52	717_5_408	611_035_14	461_046_42	711_046_36	444_046_3	75_0345_94	240_046_108	243_46_69	488_35_128	129_046_1	149_035_88
568_5_1	217_046_4	5_035_1	625_5_154	590_046_1	194_046_12	127_5_1	332_123_21	60_035_85	131_046_1	259_035_6	499_046_16	178_035_12	80_046_1	138_035_1	119_035_7	257_035_1	170_035_1	25_046_1	47_035_1	637_046_82	28_046_192	29_035_2	40_0345_35	41_123_163	657_035_1	520_046_11	369_12_69	8_035_28	328_046_1	425_46_173	1035_12_243	630_46_94	147_046_1	585_12_14	205_12_23	1312_12_49	580_046_23	141_046_51	717_5_408	611_035_15	461_046_38	711_046_40	444_046_3	75_0345_95	240_046_99	243_46_74	488_35_130	129_046_1	149_035_83
568_5_1	217_046_4	5_035_1	625_5_144	590_046_1	194_046_15	127_5_1	332_123_18	60_035_92	131_046_1	259_035_4	499_046_18	178_035_12	80_046_1	138_035_1	119_035_6	257_035_1	170_035_1	25_046_1	47_035_1	637_046_80	28_046_197	29_035_2	40_0345_37	41_123_174	657_035_1	520_046_9	369_12_67	8_035_26	328_046_1	425_46_178	1035_12_262	630_46_86	585_12_16	205_12_20	1312_12_44	580_046_20	141_046_48	717_5_416	611_035_12	461_046_36	711_046_38	149_035_76	75_0345_95	240_046_95	243_46_71	488_35_123	129_046_1	985_035_4	160_035_9
568_5_1	217_046_5	5_035_1	625_5_128	590_046_1	194_046_13	127_5_1	332_123_14	60_035_89	131_046_1	259_035_7	499_046_19	178_035_11	80_046_1	138_035_1	119_035_6	257_035_1	170_035_1	25_046_1	47_035_1	637_046_66	28_046_201	29_035_3	40_0345_38	41_123_161	657_035_1	520_046_10	369_12_65	8_035_27	328_046_1	425_46_178	1035_12_264	630_46_75	585_12_15	205_12_17	1312_12_42	580_046_24	141_046_48	717_5_425	611_035_14	461_046_41	711_046_36	149_035_90	75_0345_97	240_046_108	243_46_65	488_35_121	129_046_1	985_035_5	160_035_8
568_5_1	217_046_5	5_035_1	625_5_124	590_046_1	194_046_14	127_5_1	332_123_11	60_035_101	131_046_1	259_035_5	499_046_18	178_035_13	80_046_1	138_035_1	119_035_6	257_035_1	170_035_1	25_046_1	47_035_1	637_046_70	28_046_206	29_035_4	40_0345_41	41_123_162	657_035_1	520_046_8	369_12_60	8_035_26	328_046_1	425_46_181	1035_12_261	630_46_67	585_12_18	205_12_16	1312_12_40	580_046_24	141_046_43	717_5_438	611_035_12	461_046_41	711_046_35	149_035_79	75_0345_103	240_046_102	243_46_68	488_35_120	129_046_1	985_035_4	160_035_9
568_5_1	217_046_5	5_035_1	625_5_128	590_046_2	194_046_11	127_5_1	332_123_10	60_035_97	131_046_1	259_035_5	499_046_20	178_035_14	80_046_1	138_035_1	119_035_5	257_035_1	170_035_1	25_046_1	47_035_1	637_046_67	28_046_203	29_035_4	40_0345_38	41_123_156	657_035_1	520_046_9	369_12_61	8_035_28	328_046_1	425_46_183	1035_12_269	630_46_65	585_12_17	205_12_15	1312_12_31	580_046_23	141_046_41	717_5_439	611_035_12	461_046_40	711_046_41	149_035_84	75_0345_97	240_046_96	243_46_77	488_35_118	129_046_1	985_035_4	160_035_10
568_5_1	217_046_6	5_035_1	625_5_135	590_046_2	194_046_11	127_5_1	332_123_10	60_035_92	131_046_1	259_035_4	499_046_23	178_035_15	80_046_1	138_035_1	119_035_6	257_035_1	170_035_1	25_046_1	47_035_1	637_046_64	28_046_198	29_035_3	40_0345_31	41_123_160	657_035_1	520_046_8	369_12_65	8_035_27	328_046_1	425_46_182	1035_12_275	630_46_68	585_12_18	205_12_17	1312_12_37	580_046_24	141_046_35	717_5_435	611_035_12	461_046_36	711_046_44	149_035_86	75_0345_106	240_046_94	243_46_73	488_35_118	129_046_1	985_035_4	160_035_11
568_5_1	217_046_9	5_035_1	625_5_133	590_046_2	194_046_9	127_5_1	332_123_10	60_035_86	131_046_1	259_035_4	499_046_23	178_035_15	80_046_1	138_035_1	119_035_4	257_035_1	170_035_1	25_046_1	47_035_1	637_046_67	28_046_198	29_035_2	40_0345_32	41_123_163	657_035_1	520_046_7	369_12_71	8_035_33	328_046_1	425_46_182	1035_12_270	630_46_76	585_12_21	205_12_17	1312_12_36	580_046_21	141_046_34	717_5_442	611_035_14	461_046_39	711_046_44	149_035_81	75_0345_99	240_046_89	243_46_81	488_35_122	129_046_1	985_035_5	160_035_13
568_5_1	217_046_8	5_035_1	625_5_137	194_046_12	127_5_1	332_123_12	60_035_89	259_035_4	499_046_21	178_035_13	80_046_1	138_035_1	119_035_4	257_035_1	170_035_1	25_046_1	47_035_1	637_046_70	28_046_196	29_035_1	40_0345_30	41_123_162	657_035_1	520_046_8	369_12_72	8_035_29	328_046_1	425_46_162	1035_12_276	630_46_65	585_12_23	205_12_17	1312_12_37	580_046_20	141_046_33	717_5_449	611_035_14	461_046_44	711_046_42	149_035_84	75_0345_98	240_046_82	243_46_79	488_35_120	129_046_1	985_035_4	160_035_15	162_046_1	14_046_1
568_5_1	217_046_9	5_035_1	625_5_145	194_046_13	127_5_1	332_123_9	60_035_88	259_035_5	499_046_21	178_035_15	80_046_1	138_035_1	119_035_5	257_035_1	170_035_1	25_046_1	47_035_1	637_046_70	28_046_200	29_035_1	40_0345_27	41_123_156	657_035_1	520_046_7	369_12_82	8_035_32	328_046_1	425_46_155	1035_12_262	630_46_65	585_12_25	205_12_13	1312_12_41	580_046_19	141_046_35	717_5_440	611_035_12	461_046_41	711_046_44	149_035_93	75_0345_100	240_046_86	243_46_82	488_35_115	129_046_1	985_035_4	160_035_14	162_046_1	14_046_1
568_5_1	217_046_8	5_035_1	625_5_136	194_046_15	127_5_1	332_123_9	60_035_81	259_035_4	499_046_23	178_035_14	80_046_1	138_035_1	119_035_7	257_035_1	170_035_1	25_046_1	47_035_1	637_046_64	28_046_203	29_035_1	40_0345_24	41_123_156	657_035_1	520_046_6	369_12_77	8_035_30	328_046_1	425_46_139	1035_12_262	630_46_60	585_12_29	205_12_10	1312_12_41	580_046_18	141_046_33	717_5_434	611_035_13	461_046_41	711_046_44	149_035_97	75_0345_111	240_046_82	243_46_82	488_35_114	129_046_1	985_035_4	160_035_13	162_046_1	14_046_1
568_5_1	217_046_9	5_035_1	625_5_144	194_046_16	127_5_1	332_123_5	60_035_87	259_035_5	499_046_18	178_035_15	80_046_1	138_035_1	119_035_6	257_035_1	170_035_1	25_046_1	47_035_1	637_046_65	28_046_212	29_035_1	40_0345_27	41_123_153	657_035_1	520_046_7	369_12_86	8_035_29	328_046_1	425_46_137	1035_12_259	630_46_61	585_12_29	205_12_8	1312_12_42	580_046_16	141_046_36	717_5_409	611_035_13	461_046_41	711_046_39	149_035_95	75_0345_113	240_046_85	243_46_100	488_35_114	129_046_1	985_035_5	160_035_13	162_046_1	14_046_1
568_5_1	217_046_9	5_035_1	625_5_150	194_046_17	127_5_1	332_123_4	60_035_83	259_035_6	499_046_16	178_035_17	80_046_1	138_035_1	119_035_6	257_035_1	170_035_1	25_046_1	47_035_1	637_046_70	28_046_213	29_035_1	40_0345_21	41_123_163	657_035_1	520_046_8	369_12_84	8_035_27	328_046_1	425_46_133	1035_12_274	630_46_58	585_12_33	205_12_5	1312_12_33	580_046_14	141_046_33	717_5_417	611_035_16	461_046_45	711_046_38	149_035_103	75_0345_117	240_046_80	243_46_107	488_35_119	129_046_1	985_035_3	160_035_11	162_046_1	14_046_1
568_5_1	217_046_9	5_035_1	625_5_143	194_046_17	127_5_1	332_123_5	60_035_78	259_035_3	499_046_18	178_035_18	80_046_1	138_035_1	119_035_6	257_035_1	170_035_1	25_046_1	47_035_1	637_046_70	28_046_220	29_035_1	40_0345_20	41_123_171	657_035_1	520_046_8	369_12_84	8_035_26	328_046_1	425_46_147	1035_12_283	630_46_57	585_12_32	205_12_7	1312_12_25	580_046_16	141_046_36	717_5_406	611_035_14	461_046_48	711_046_37	149_035_114	75_0345_114	240_046_86	243_46_103	488_35_120	129_046_1	985_035_2	160_035_10	162_046_1	14_046_1
568_5_1	217_046_9	5_035_1	625_5_160	194_046_18	127_5_1	332_123_5	60_035_81	259_035_4	499_046_16	178_035_20	80_046_1	138_035_1	119_035_6	257_035_1	170_035_1	25_046_1	47_035_1	637_046_73	28_046_216	29_035_1	40_0345_19	41_123_168	657_035_1	520_046_7	369_12_79	8_035_26	328_046_1	425_46_137	1035_12_274	630_46_55	585_12_32	205_12_9	1312_12_21	580_046_15	141_046_36	717_5_411	611_035_13	461_046_52	711_046_44	149_035_114	75_0345_120	240_046_86	243_46_101	488_35_134	129_046_1	985_035_3	160_035_9	162_046_1	14_046_1
568_5_1	217_046_9	5_035_1	625_5_160	194_046_14	127_5_1	332_123_6	60_035_87	259_035_3	499_046_15	178_035_22	80_046_1	138_035_1	119_035_9	257_035_1	170_035_1	25_046_1	47_035_1	637_046_72	28_046_222	29_035_1	40_0345_21	41_123_161	657_035_1	520_046_7	369_12_76	8_035_27	328_046_1	425_46_145	1035_12_275	630_46_61	585_12_31	205_12_9	1312_12_18	580_046_16	141_046_31	717_5_416	611_035_14	461_046_46	711_046_49	149_035_117	75_0345_118	240_046_78	243_46_98	488_35_139	129_046_1	985_035_3	160_035_9	162_046_1	14_046_1
568_5_1	217_046_10	5_035_1	625_5_156	194_046_15	127_5_1	332_123_6	60_035_90	259_035_1	499_046_14	178_035_25	80_046_1	138_035_1	119_035_7	257_035_1	170_035_1	25_046_1	47_035_1	637_046_79	28_046_223	29_035_1	40_0345_25	41_123_157	657_035_1	520_046_4	369_12_74	8_035_26	328_046_1	425_46_143	1035_12_285	630_46_65	585_12_30	205_12_8	1312_12_18	580_046_17	141_046_28	717_5_418	611_035_15	461_046_39	711_046_52	149_035_112	75_0345_115	240_046_82	243_46_93	488_35_149	129_046_1	985_035_4	160_035_9	162_046_1	14_046_1
568_5_1	217_046_10	5_035_1	625_5_153	194_046_13	127_5_1	332_123_5	60_035_95	259_035_1	499_046_16	178_035_27	80_046_1	138_035_1	119_035_6	257_035_1	170_035_1	25_046_1	47_035_1	637_046_82	28_046_224	29_035_1	40_0345_26	41_123_148	657_035_1	520_046_3	369_12_70	8_035_26	328_046_1	425_46_138	1035_12_281	630_46_61	585_12_33	205_12_6	1312_12_20	580_046_15	141_046_37	717_5_396	611_035_18	461_046_38	711_046_50	149_035_110	75_0345_119	240_046_86	243_46_96	488_35_152	129_046_1	985_035_3	160_035_10	162_046_1	14_046_1
568_5_1	217_046_12	5_035_1	625_5_162	194_046_14	127_5_1	332_123_6	60_035_92	259_035_2	499_046_11	178_035_29	80_046_1	138_035_1	119_035_7	257_035_1	170_035_1	25_046_1	47_035_1	637_046_89	28_046_226	29_035_1	40_0345_24	41_123_148	657_035_1	520_046_4	369_12_70	8_035_23	328_046_1	425_46_133	1035_12_288	630_46_62	585_12_35	205_12_7	1312_12_13	580_046_18	141_046_34	717_5_395	611_035_19	461_046_41	711_046_52	149_035_110	75_0345_115	240_046_79	243_46_99	488_35_137	129_046_1	985_035_1	160_035_11	162_046_1	14_046_1
568_5_1	217_046_13	5_035_1	625_5_160	194_046_16	127_5_1	332_123_5	60_035_85	259_035_1	499_046_13	178_035_25	80_046_1	138_035_1	119_035_7	257_035_1	170_035_1	25_046_1	47_035_1	637_046_91	28_046_233	29_035_1	40_0345_25	41_123_152	657_035_1	520_046_5	369_12_70	8_035_23	328_046_1	425_46_135	1035_12_279	630_46_59	585_12_37	205_12_6	1312_12_15	580_046_19	141_046_32	717_5_409	611_035_22	461_046_44	711_046_52	149_035_107	75_0345_115	240_046_71	243_46_83	488_35_127	129_046_1	985_035_1	160_035_11	162_046_1	14_046_1
568_5_1	217_046_10	5_035_1	625_5_173	194_046_17	127_5_1	332_123_5	60_035_88	259_035_1	499_046_15	178_035_21	80_046_1	138_035_1	119_035_6	257_035_1	170_035_1	25_046_1	47_035_1	637_046_92	28_046_225	29_035_1	40_0345_22	41_123_154	657_035_1	520_046_6	369_12_63	8_035_26	328_046_1	425_46_125	1035_12_272	630_46_52	585_12_41	205_12_8	1312_12_17	580_046_20	141_046_27	717_5_423	611_035_24	461_046_47	711_046_61	149_035_112	75_0345_116	240_046_65	243_46_76	488_35_116	129_046_1	985_035_1	160_035_13	162_046_1	14_046_1
568_5_1	217_046_13	5_035_1	625_5_178	194_046_16	127_5_1	332_123_4	60_035_91	499_046_14	178_035_21	80_046_1	138_035_1	119_035_3	257_035_1	25_046_1	47_035_1	637_046_93	28_046_227	29_035_1	40_0345_24	41_123_154	657_035_1	520_046_5	369_12_67	8_035_27	328_046_1	425_46_129	286_123_361	630_46_55	585_12_41	205_12_7	1312_12_20	580_046_21	141_046_25	717_5_434	611_035_26	461_046_49	711_046_60	149_035_111	75_0345_116	240_046_69	243_46_71	488_35_106	129_046_1	985_035_1	160_035_13	162_046_1	14_046_1	784_5_60	10_046_2
568_5_1	217_046_11	5_035_1	625_5_181	194_046_16	127_5_1	332_123_7	60_035_90	499_046_17	178_035_17	80_046_1	138_035_1	119_035_4	257_035_1	25_046_1	47_035_1	637_046_88	28_046_224	29_035_1	40_0345_22	41_123_152	657_035_1	520_046_5	369_12_68	8_035_25	328_046_1	425_46_126	1035_12_279	630_46_60	585_12_36	205_12_4	1312_12_23	580_046_19	141_046_18	717_5_433	611_035_27	461_046_41	711_046_59	149_035_118	75_0345_107	240_046_63	243_46_81	488_35_98	129_046_1	985_035_2	160_035_13	162_046_1	14_046_1	784_5_60	10_046_1
568_5_1	217_046_15	5_035_1	625_5_174	194_046_13	127_5_1	332_123_7	60_035_90	499_046_13	178_035_18	80_046_1	138_035_1	119_035_6	257_035_1	25_046_1	47_035_1	637_046_87	28_046_220	29_035_1	40_0345_22	41_123_158	657_035_1	520_046_4	369_12_73	8_035_23	328_046_1	425_46_135	1035_12_267	630_46_65	585_12_37	205_12_6	1312_12_28	580_046_18	141_046_14	717_5_420	611_035_25	461_046_45	711_046_54	149_035_123	75_0345_119	240_046_60	243_46_76	488_35_95	129_046_1	985_035_2	160_035_12	162_046_1	14_046_1	784_5_62	10_046_1
568_5_1	217_046_15	5_035_1	625_5_171	194_046_14	127_5_1	332_123_7	60_035_93	499_046_11	178_035_15	80_046_1	138_035_1	119_035_5	257_035_1	25_046_1	47_035_1	637_046_93	28_046_213	29_035_1	40_0345_21	41_123_161	657_035_1	520_046_5	369_12_76	8_035_21	328_046_1	425_46_140	1035_12_289	630_46_62	585_12_35	205_12_5	1312_12_28	580_046_17	141_046_14	717_5_422	611_035_22	461_046_43	711_046_57	149_035_117	75_0345_117	240_046_65	243_46_82	488_35_86	129_046_1	985_035_1	160_035_12	162_046_1	14_046_1	784_5_58	10_046_1
568_5_1	217_046_17	5_035_1	625_5_174	194_046_15	127_5_1	332_123_7	60_035_89	499_046_9	178_035_18	80_046_1	138_035_1	119_035_6	257_035_1	25_046_1	47_035_1	637_046_90	28_046_221	29_035_1	40_0345_19	41_123_155	657_035_1	520_046_5	369_12_77	8_035_19	328_046_1	425_46_131	286_123_354	630_46_66	585_12_34	205_12_2	1312_12_30	580_046_17	141_046_10	717_5_431	611_035_23	461_046_42	711_046_60	149_035_133	75_0345_107	240_046_58	243_46_93	488_35_77	129_046_1	985_035_3	160_035_13	162_046_1	14_046_1	784_5_60	139_035_1
568_5_1	217_046_15	5_035_1	625_5_170	194_046_18	127_5_1	332_123_4	60_035_94	499_046_9	178_035_18	80_046_1	138_035_1	119_035_5	257_035_1	25_046_1	47_035_1	637_046_81	28_046_212	29_035_1	40_0345_22	41_123_154	657_035_1	520_046_4	369_12_81	8_035_20	328_046_1	425_46_130	286_123_365	630_46_69	585_12_33	205_12_3	1312_12_29	580_046_14	141_046_13	717_5_438	611_035_20	461_046_41	711_046_61	149_035_126	75_0345_117	240_046_54	243_46_91	488_35_76	129_046_1	985_035_1	160_035_11	162_046_1	14_046_1	784_5_63	139_035_1
568_5_1	217_046_15	5_035_1	625_5_176	194_046_19	127_5_1	332_123_2	60_035_102	499_046_10	178_035_16	80_046_1	138_035_1	119_035_5	257_035_1	25_046_1	47_035_1	637_046_85	28_046_199	29_035_1	40_0345_23	41_123_155	657_035_1	520_046_5	369_12_80	8_035_17	328_046_1	425_46_126	286_123_362	630_46_58	585_12_35	205_12_1	1312_12_29	580_046_14	141_046_9	717_5_457	611_035_18	461_046_39	711_046_63	149_035_122	75_0345_119	240_046_58	243_46_99	488_35_72	129_046_1	985_035_1	160_035_16	162_046_1	14_046_1	784_5_59	139_035_1
568_5_1	217_046_13	5_035_1	625_5_168	194_046_23	127_5_1	332_123_4	60_035_103	499_046_7	178_035_16	80_046_1	138_035_1	119_035_5	257_035_1	25_046_1	47_035_1	637_046_81	28_046_207	29_035_1	40_0345_27	41_123_141	657_035_1	520_046_7	369_12_80	8_035_17	328_046_1	425_46_132	286_123_375	630_46_53	585_12_35	205_12_1	1312_12_28	580_046_15	141_046_8	717_5_472	611_035_14	461_046_35	711_046_61	149_035_124	75_0345_121	240_046_48	243_46_105	488_35_62	129_046_1	985_035_1	160_035_15	162_046_1	14_046_1	784_5_62	139_035_1
568_5_1	217_046_12	5_035_1	625_5_177	194_046_25	127_5_1	332_123_1	60_035_109	499_046_9	178_035_18	80_046_1	138_035_1	119_035_6	257_035_1	25_046_1	637_046_89	28_046_209	29_035_1	40_0345_19	41_123_133	520_046_7	369_12_80	8_035_16	328_046_1	425_46_130	286_123_371	630_46_57	585_12_28	205_12_1	1312_12_31	580_046_13	141_046_7	717_5_459	611_035_12	461_046_42	711_046_61	149_035_115	75_0345_120	240_046_42	243_46_107	488_35_53	129_046_1	160_035_18	162_046_1	14_046_1	784_5_58	139_035_1	1020_35_28	949_035_99	947_0345_1
568_5_1	217_046_15	5_035_1	625_5_176	194_046_23	127_5_1	332_123_1	60_035_111	499_046_7	178_035_20	80_046_1	138_035_1	119_035_6	257_035_1	25_046_1	637_046_89	28_046_207	29_035_1	40_0345_23	41_123_138	520_046_7	369_12_84	8_035_16	328_046_1	425_46_137	286_123_374	630_46_62	585_12_29	1312_12_30	580_046_12	141_046_7	717_5_459	611_035_14	461_046_38	711_046_58	149_035_118	75_0345_119	240_046_37	243_46_110	488_35_42	129_046_1	160_035_21	162_046_1	14_046_1	784_5_54	139_035_1	1020_35_28	949_035_102	947_0345_1	1605_46_442
568_5_1	217_046_14	5_035_1	625_5_172	194_046_27	127_5_1	332_123_1	60_035_117	499_046_7	178_035_20	80_046_1	138_035_1	119_035_6	257_035_1	25_046_1	637_046_80	28_046_203	29_035_1	40_0345_22	41_123_126	520_046_10	369_12_87	8_035_15	328_046_1	425_46_135	286_123_361	630_46_67	585_12_28	1312_12_27	580_046_12	141_046_7	717_5_456	611_035_16	461_046_43	711_046_64	149_035_114	75_0345_123	240_046_39	243_46_99	488_35_32	129_046_1	160_035_19	162_046_1	14_046_1	784_5_56	139_035_1	1020_35_25	949_035_109	947_0345_1	1605_46_457
568_5_1	217_046_16	5_035_1	625_5_166	194_046_24	127_5_1	60_035_113	499_046_7	178_035_22	80_046_1	138_035_1	119_035_6	257_035_1	25_046_1	637_046_87	28_046_200	29_035_1	40_0345_20	41_123_118	520_046_6	369_12_86	8_035_15	328_046_1	425_46_137	286_123_351	630_46_68	585_12_30	1312_12_21	580_046_13	141_046_9	717_5_460	611_035_21	461_046_43	711_046_66	149_035_110	75_0345_121	240_046_41	243_46_89	488_35_31	129_046_1	160_035_19	162_046_1	14_046_1	784_5_50	139_035_1	1020_35_27	949_035_117	947_0345_1	1605_46_475	108_035_4
568_5_1	217_046_15	5_035_1	625_5_173	194_046_23	127_5_1	60_035_116	499_046_7	178_035_22	80_046_1	138_035_1	119_035_5	257_035_1	25_046_1	637_046_85	28_046_196	29_035_1	40_0345_20	41_123_109	520_046_6	369_12_90	8_035_11	328_046_1	425_46_135	286_123_353	630_46_55	585_12_36	1312_12_21	580_046_12	141_046_6	717_5_474	611_035_22	461_046_41	711_046_65	149_035_108	75_0345_118	240_046_41	243_46_78	488_35_26	129_046_1	160_035_24	162_046_1	14_046_1	784_5_49	139_035_1	1020_35_25	949_035_115	947_0345_1	1605_46_482	108_035_4
568_5_1	217_046_18	5_035_1	625_5_166	194_046_26	127_5_1	60_035_121	499_046_8	178_035_23	80_046_1	138_035_1	119_035_5	257_035_1	25_046_1	637_046_85	28_046_206	29_035_1	40_0345_19	41_123_105	520_046_3	369_12_92	8_035_13	328_046_1	425_46_131	286_123_346	630_46_52	585_12_34	1312_12_19	580_046_15	141_046_7	717_5_490	611_035_26	461_046_37	711_046_65	149_035_103	75_0345_115	240_046_40	243_46_68	488_35_22	129_046_1	160_035_24	162_046_1	14_046_1	784_5_51	139_035_1	1020_35_28	949_035_113	947_0345_1	1605_46_491	108_035_5
568_5_1	217_046_17	5_035_1	625_5_175	194_046_27	127_5_1	60_035_116	499_046_10	178_035_23	80_046_1	138_035_1	119_035_4	257_035_1	25_046_1	637_046_87	28_046_204	29_035_1	40_0345_23	41_123_96	520_046_3	369_12_94	8_035_12	328_046_1	425_46_122	286_123_361	630_46_42	585_12_36	1312_12_16	580_046_16	141_046_8	717_5_504	611_035_22	461_046_38	711_046_58	149_035_99	75_0345_111	240_046_41	243_46_63	488_35_19	129_046_1	160_035_26	162_046_1	14_046_1	784_5_51	139_035_1	1020_35_27	949_035_120	947_0345_1	1605_46_520	108_035_6
568_5_1	217_046_19	5_035_1	625_5_182	194_046_31	127_5_1	60_035_118	499_046_10	178_035_23	80_046_1	138_035_1	119_035_4	257_035_1	25_046_1	637_046_92	28_046_212	29_035_1	40_0345_22	41_123_96	520_046_3	369_12_104	8_035_11	328_046_1	425_46_123	286_123_352	630_46_44	585_12_35	1312_12_15	580_046_13	141_046_9	717_5_488	611_035_21	461_046_39	711_046_52	149_035_101	75_0345_111	240_046_40	243_46_58	488_35_17	129_046_1	160_035_27	162_046_1	14_046_1	784_5_52	139_035_1	1020_35_23	949_035_116	947_0345_1	1605_46_524	108_035_6
568_5_1	217_046_21	5_035_1	625_5_172	194_046_32	127_5_1	60_035_111	499_046_8	178_035_19	80_046_1	138_035_1	119_035_3	257_035_1	25_046_1	637_046_89	28_046_211	29_035_1	40_0345_22	41_123_97	520_046_1	369_12_102	8_035_12	328_046_1	425_46_124	286_123_357	630_46_46	585_12_32	1312_12_17	580_046_18	141_046_9	717_5_485	611_035_21	461_046_37	711_046_54	149_035_100	75_0345_111	240_046_38	243_46_65	488_35_19	129_046_1	160_035_28	162_046_1	14_046_1	784_5_56	139_035_1	1020_35_24	949_035_122	947_0345_1	1605_46_531	108_035_5
568_5_1	217_046_19	5_035_1	625_5_163	194_046_32	127_5_1	60_035_114	499_046_6	178_035_17	80_046_1	138_035_1	119_035_3	257_035_1	25_046_1	637_046_86	28_046_204	29_035_1	40_0345_21	41_123_100	520_046_1	369_12_104	8_035_14	328_046_1	425_46_115	286_123_364	630_46_55	585_12_31	1312_12_15	580_046_16	141_046_8	717_5_492	611_035_23	461_046_36	711_046_55	149_035_96	75_0345_112	240_046_39	243_46_71	488_35_16	129_046_1	160_035_26	162_046_1	14_046_1	784_5_57	139_035_1	1020_35_24	949_035_122	947_0345_1	1605_46_532	108_035_5
568_5_1	217_046_19	5_035_1	625_5_159	194_046_33	127_5_1	60_035_117	499_046_4	178_035_14	80_046_1	138_035_1	119_035_3	257_035_1	25_046_1	637_046_84	28_046_196	29_035_1	40_0345_22	41_123_98	520_046_2	369_12_109	8_035_11	328_046_1	425_46_111	286_123_368	630_46_60	585_12_23	1312_12_13	580_046_16	141_046_8	717_5_482	611_035_17	461_046_40	711_046_53	149_035_91	75_0345_110	240_046_42	243_46_61	488_35_15	129_046_1	160_035_28	162_046_1	14_046_1	784_5_62	139_035_1	1020_35_23	949_035_127	947_0345_1	1605_46_553	108_035_7
568_5_1	217_046_18	5_035_1	625_5_163	194_046_34	127_5_1	60_035_110	499_046_4	178_035_16	80_046_1	138_035_1	119_035_3	257_035_1	25_046_1	637_046_81	28_046_199	29_035_1	40_0345_22	41_123_102	520_046_1	369_12_101	8_035_10	328_046_1	425_46_116	286_123_359	630_46_68	585_12_22	1312_12_10	580_046_16	141_046_8	717_5_493	611_035_15	461_046_43	711_046_49	149_035_95	75_0345_109	240_046_40	243_46_66	488_35_14	129_046_1	160_035_30	162_046_1	14_046_1	784_5_56	139_035_1	1020_35_24	949_035_131	947_0345_1	1605_46_535	108_035_7
568_5_1	217_046_18	5_035_1	625_5_150	194_046_35	127_5_1	60_035_120	499_046_4	178_035_16	80_046_1	138_035_1	119_035_3	257_035_1	25_046_1	637_046_84	28_046_190	29_035_1	40_0345_20	41_123_105	520_046_1	369_12_87	8_035_10	328_046_1	425_46_110	286_123_365	630_46_74	585_12_22	1312_12_11	580_046_18	141_046_7	717_5_495	611_035_16	461_046_46	711_046_47	149_035_101	75_0345_114	240_046_39	243_46_73	488_35_16	129_046_1	160_035_35	162_046_1	14_046_1	784_5_48	139_035_1	1020_35_21	949_035_128	947_0345_1	1605_46_524	108_035_5
568_5_1	217_046_15	5_035_1	625_5_144	194_046_34	127_5_1	60_035_115	499_046_3	178_035_17	80_046_1	138_035_1	119_035_3	257_035_1	25_046_1	637_046_81	28_046_188	29_035_1	40_0345_22	41_123_101	520_046_1	369_12_86	8_035_9	328_046_1	425_46_107	286_123_372	630_46_64	585_12_24	1312_12_9	580_046_17	141_046_4	717_5_520	611_035_18	461_046_44	711_046_40	149_035_107	75_0345_108	240_046_40	243_46_89	488_35_16	129_046_1	160_035_40	162_046_1	14_046_1	784_5_49	139_035_1	1020_35_23	949_035_135	947_0345_1	1605_46_505	108_035_5
568_5_1	217_046_12	5_035_1	625_5_144	194_046_40	127_5_1	60_035_118	499_046_3	178_035_20	80_046_1	138_035_1	119_035_4	257_035_1	25_046_1	637_046_80	28_046_190	29_035_1	40_0345_23	41_123_92	520_046_2	369_12_80	8_035_12	328_046_1	425_46_105	286_123_378	630_46_68	585_12_23	1312_12_8	580_046_14	141_046_5	717_5_515	611_035_15	461_046_43	711_046_49	149_035_107	75_0345_108	240_046_42	243_46_94	488_35_18	129_046_1	160_035_39	162_046_1	14_046_1	784_5_49	139_035_1	1020_35_26	949_035_139	947_0345_1	1605_46_482	108_035_5
568_5_1	217_046_10	5_035_1	625_5_140	194_046_35	127_5_1	60_035_113	499_046_4	178_035_15	80_046_1	138_035_1	119_035_3	257_035_1	25_046_1	637_046_75	28_046_184	29_035_1	40_0345_22	41_123_101	520_046_2	369_12_79	8_035_13	328_046_1	425_46_100	286_123_369	630_46_84	585_12_19	1312_12_10	580_046_12	141_046_3	717_5_511	611_035_18	461_046_44	711_046_43	149_035_116	75_0345_111	240_046_45	243_46_102	488_35_18	129_046_1	160_035_36	162_046_1	14_046_1	784_5_50	139_035_1	1020_35_29	949_035_144	947_0345_1	1605_46_470	108_035_6
568_5_1	217_046_10	5_035_1	625_5_125	194_046_37	127_5_1	60_035_112	499_046_2	178_035_18	80_046_1	138_035_1	119_035_4	257_035_1	25_046_1	637_046_82	28_046_188	29_035_1	40_0345_25	41_123_97	520_046_2	369_12_78	8_035_8	328_046_1	425_46_100	286_123_369	630_46_83	585_12_16	1312_12_9	580_046_13	141_046_3	717_5_534	611_035_21	461_046_38	711_046_45	149_035_124	75_0345_117	240_046_43	243_46_96	488_35_12	129_046_1	160_035_40	162_046_1	14_046_1	784_5_41	139_035_1	1020_35_20	949_035_152	947_0345_1	1605_46_457	108_035_3
568_5_1	217_046_14	5_035_1	625_5_112	194_046_36	127_5_1	60_035_104	499_046_2	178_035_18	80_046_1	138_035_1	119_035_3	257_035_1	25_046_1	637_046_85	28_046_193	29_035_1	40_0345_22	41_123_94	520_046_2	369_12_81	8_035_9	328_046_1	425_46_91	286_123_379	630_46_96	585_12_12	1312_12_8	580_046_15	141_046_1	717_5_535	611_035_19	461_046_37	711_046_46	149_035_130	75_0345_122	240_046_37	243_46_101	488_35_9	129_046_1	160_035_38	162_046_1	14_046_1	784_5_37	139_035_1	1020_35_18	949_035_155	947_0345_1	1605_46_441	108_035_4
568_5_1	217_046_13	5_035_1	625_5_108	194_046_36	127_5_1	60_035_102	499_046_2	178_035_17	80_046_1	138_035_1	119_035_5	257_035_1	25_046_1	637_046_73	28_046_206	29_035_1	40_0345_20	41_123_86	520_046_2	369_12_74	8_035_9	328_046_1	425_46_79	286_123_373	630_46_101	585_12_13	1312_12_11	580_046_15	141_046_1	717_5_543	611_035_21	461_046_35	711_046_51	149_035_134	75_0345_126	240_046_34	243_46_96	488_35_10	129_046_1	160_035_38	162_046_1	14_046_1	784_5_26	139_035_1	1020_35_20	949_035_157	947_0345_1	1605_46_446	108_035_6
568_5_1	217_046_15	5_035_1	625_5_104	194_046_32	127_5_1	60_035_104	499_046_3	178_035_17	80_046_1	138_035_1	119_035_3	257_035_1	25_046_1	637_046_68	28_046_193	29_035_1	40_0345_22	41_123_81	520_046_4	369_12_74	8_035_5	328_046_1	425_46_80	286_123_367	630_46_106	585_12_10	1312_12_14	580_046_19	141_046_1	717_5_538	611_035_23	461_046_35	711_046_49	149_035_122	75_0345_116	240_046_37	243_46_103	488_35_11	129_046_1	160_035_35	162_046_1	14_046_1	784_5_24	139_035_1	1020_35_15	949_035_145	947_0345_1	1605_46_470	108_035_6
568_5_1	217_046_14	5_035_1	625_5_105	194_046_31	127_5_1	60_035_108	499_046_3	178_035_17	80_046_1	138_035_1	119_035_3	257_035_1	25_046_1	637_046_70	28_046_198	29_035_1	40_0345_22	41_123_93	520_046_2	369_12_69	8_035_6	328_046_1	425_46_71	286_123_377	630_46_123	585_12_11	1312_12_12	580_046_20	141_046_1	717_5_536	611_035_24	461_046_39	711_046_52	149_035_122	75_0345_115	240_046_33	243_46_100	488_35_9	129_046_1	160_035_31	162_046_1	14_046_1	784_5_29	139_035_1	1020_35_11	949_035_143	947_0345_1	1605_46_443	108_035_7
568_5_1	217_046_15	5_035_1	625_5_114	194_046_31	127_5_1	60_035_107	499_046_5	178_035_18	80_046_1	138_035_1	119_035_3	257_035_1	25_046_1	637_046_71	28_046_190	29_035_1	40_0345_22	41_123_85	520_046_1	369_12_69	8_035_6	328_046_1	425_46_64	286_123_389	630_46_127	585_12_11	1312_12_9	580_046_20	141_046_1	717_5_527	611_035_21	461_046_39	711_046_52	149_035_123	75_0345_119	240_046_33	243_46_102	488_35_10	129_046_1	160_035_27	162_046_1	14_046_1	784_5_32	139_035_1	1020_35_8	949_035_142	947_0345_1	1605_46_461	108_035_4
568_5_1	217_046_17	5_035_1	625_5_115	194_046_27	127_5_1	60_035_119	499_046_4	178_035_16	80_046_1	138_035_1	119_035_3	257_035_1	25_046_1	637_046_70	28_046_196	29_035_1	40_0345_21	41_123_92	520_046_2	369_12_73	8_035_7	328_046_1	425_46_69	286_123_375	630_46_132	585_12_13	1312_12_11	580_046_17	141_046_1	717_5_519	611_035_18	461_046_43	711_046_55	149_035_124	75_0345_126	240_046_33	243_46_105	488_35_9	129_046_1	160_035_31	162_046_1	14_046_1	784_5_32	139_035_1	1020_35_8	949_035_147	947_0345_1	1605_46_445	108_035_5
568_5_1	217_046_15	5_035_1	625_5_105	194_046_29	127_5_1	60_035_121	499_046_5	178_035_13	80_046_1	138_035_1	119_035_4	257_035_1	25_046_1	28_046_202	29_035_1	40_0345_23	41_123_79	520_046_2	369_12_68	8_035_6	328_046_1	425_46_69	286_123_371	630_46_122	585_12_17	1312_12_11	580_046_20	637_046_73	717_5_537	611_035_17	461_046_44	711_046_55	149_035_123	75_0345_134	240_046_32	243_46_112	488_35_8	129_046_1	160_035_32	162_046_1	14_046_1	784_5_26	139_035_1	1020_35_10	949_035_148	947_0345_1	1605_46_445	108_035_5	34_0345_48
568_5_1	217_046_13	5_035_1	625_5_98	194_046_27	127_5_1	60_035_123	499_046_5	178_035_13	80_046_1	138_035_1	119_035_4	257_035_1	25_046_1	28_046_195	29_035_1	40_0345_24	41_123_85	520_046_2	369_12_72	8_035_9	328_046_1	425_46_69	286_123_372	630_46_125	585_12_18	1312_12_12	580_046_22	637_046_70	717_5_541	611_035_18	461_046_46	711_046_52	149_035_116	75_0345_138	240_046_30	243_46_105	488_35_7	129_046_1	160_035_33	162_046_1	14_046_1	784_5_26	139_035_1	1020_35_11	949_035_151	947_0345_1	1605_46_434	108_035_5	34_0345_48
568_5_1	217_046_13	5_035_1	625_5_100	194_046_23	127_5_1	60_035_123	499_046_6	178_035_12	80_046_1	138_035_1	119_035_4	257_035_1	25_046_1	28_046_192	29_035_1	40_0345_24	41_123_79	520_046_3	369_12_66	8_035_6	328_046_1	425_46_58	286_123_371	630_46_118	585_12_20	1312_12_15	580_046_22	637_046_74	717_5_553	611_035_22	461_046_43	711_046_44	149_035_122	75_0345_150	240_046_29	243_46_114	488_35_6	129_046_1	160_035_31	162_046_1	14_046_1	784_5_26	139_035_1	1020_35_12	949_035_147	947_0345_1	1605_46_435	108_035_6	34_0345_43
568_5_1	217_046_9	5_035_1	625_5_110	194_046_23	127_5_1	60_035_120	499_046_5	178_035_13	80_046_1	138_035_1	119_035_4	257_035_1	25_046_1	28_046_207	29_035_1	40_0345_24	41_123_73	520_046_2	369_12_65	8_035_6	328_046_1	425_46_52	286_123_367	630_46_118	585_12_21	1312_12_12	580_046_20	637_046_76	717_5_562	611_035_19	461_046_42	711_046_48	149_035_125	75_0345_144	240_046_26	243_46_124	488_35_5	129_046_1	160_035_35	162_046_1	14_046_1	784_5_31	139_035_1	1020_35_15	949_035_155	947_0345_1	1605_46_431	108_035_5	34_0345_45
568_5_1	217_046_9	5_035_1	625_5_113	194_046_21	127_5_1	60_035_117	499_046_4	178_035_12	80_046_1	138_035_1	119_035_5	257_035_1	25_046_1	28_046_220	29_035_1	40_0345_22	41_123_63	520_046_2	369_12_60	8_035_6	328_046_1	425_46_44	286_123_387	630_46_126	585_12_19	1312_12_12	580_046_20	637_046_73	717_5_565	611_035_19	461_046_45	711_046_44	149_035_126	75_0345_149	240_046_27	243_46_120	488_35_5	129_046_1	160_035_33	162_046_1	14_046_1	784_5_35	139_035_1	1020_35_13	949_035_157	947_0345_1	1605_46_430	108_035_7	34_0345_49
568_5_1	217_046_8	5_035_1	625_5_109	194_046_23	127_5_1	60_035_126	499_046_3	178_035_12	80_046_1	138_035_1	119_035_4	257_035_1	25_046_1	28_046_224	29_035_1	40_0345_22	41_123_53	520_046_1	369_12_66	8_035_7	328_046_1	425_46_37	286_123_385	630_46_119	585_12_23	1312_12_16	580_046_19	637_046_74	717_5_566	611_035_16	461_046_44	711_046_48	149_035_117	75_0345_143	240_046_24	243_46_120	488_35_2	129_046_1	160_035_36	162_046_1	14_046_1	784_5_29	139_035_1	1020_35_13	949_035_175	947_0345_1	1605_46_433	108_035_6	34_0345_45
568_5_1	217_046_10	5_035_1	625_5_117	194_046_18	127_5_1	60_035_131	499_046_3	178_035_12	80_046_1	138_035_1	119_035_7	257_035_1	25_046_1	28_046_224	29_035_1	40_0345_21	41_123_48	520_046_2	369_12_67	8_035_9	328_046_1	425_46_28	286_123_377	630_46_126	585_12_26	1312_12_17	580_046_20	637_046_81	717_5_557	611_035_19	461_046_43	711_046_40	149_035_113	75_0345_145	240_046_20	243_46_113	488_35_1	129_046_1	160_035_38	162_046_1	14_046_1	784_5_29	139_035_1	1020_35_11	949_035_174	947_0345_1	1605_46_446	108_035_7	34_0345_45
568_5_1	217_046_8	5_035_1	625_5_119	194_046_15	127_5_1	60_035_131	499_046_4	178_035_11	80_046_1	138_035_1	119_035_4	257_035_1	25_046_1	28_046_229	29_035_1	40_0345_24	41_123_38	520_046_1	369_12_67	8_035_6	328_046_1	425_46_16	286_123_376	630_46_132	585_12_26	1312_12_15	580_046_23	637_046_76	717_5_557	611_035_17	461_046_47	711_046_43	149_035_119	75_0345_143	240_046_18	243_46_108	488_35_1	129_046_1	160_035_43	162_046_1	14_046_1	784_5_26	139_035_1	1020_35_13	949_035_170	947_0345_1	1605_46_455	108_035_7	34_0345_43
568_5_1	217_046_6	5_035_1	625_5_113	194_046_16	127_5_1	60_035_134	499_046_5	178_035_10	80_046_1	138_035_1	119_035_4	257_035_1	25_046_1	28_046_235	29_035_1	40_0345_26	41_123_36	520_046_1	369_12_66	8_035_5	328_046_1	425_46_14	286_123_377	630_46_135	585_12_29	1312_12_18	580_046_26	637_046_83	717_5_553	611_035_19	461_046_47	711_046_45	149_035_125	75_0345_148	240_046_20	243_46_106	488_35_1	129_046_1	160_035_38	162_046_1	14_046_1	784_5_19	139_035_1	1020_35_8	949_035_176	947_0345_1	1605_46_454	108_035_7	34_0345_40
568_5_1	217_046_6	5_035_1	625_5_109	194_046_11	127_5_1	60_035_139	499_046_5	178_035_10	80_046_1	138_035_1	119_035_3	257_035_1	25_046_1	28_046_252	29_035_1	40_0345_25	41_123_46	520_046_1	369_12_68	8_035_5	328_046_1	425_46_14	286_123_373	630_46_135	585_12_30	1312_12_17	580_046_27	637_046_84	717_5_570	611_035_17	461_046_46	711_046_43	149_035_128	75_0345_137	240_046_22	243_46_103	488_35_1	129_046_1	160_035_40	162_046_1	14_046_1	784_5_16	139_035_1	1020_35_8	949_035_175	947_0345_1	1605_46_455	108_035_7	34_0345_41
568_5_1	217_046_4	5_035_1	625_5_101	194_046_14	127_5_1	60_035_147	499_046_4	178_035_9	80_046_1	138_035_1	119_035_3	257_035_1	25_046_1	28_046_255	29_035_1	40_0345_22	41_123_47	520_046_2	369_12_67	8_035_7	328_046_1	425_46_17	286_123_378	630_46_136	585_12_34	1312_12_18	580_046_26	637_046_78	717_5_558	611_035_18	461_046_43	711_046_42	149_035_130	75_0345_145	240_046_26	243_46_95	488_35_1	129_046_1	160_035_41	162_046_1	14_046_1	784_5_11	139_035_1	1020_35_6	949_035_175	947_0345_1	1605_46_458	108_035_9	34_0345_44
568_5_1	217_046_5	5_035_1	625_5_95	194_046_13	127_5_1	60_035_140	499_046_5	178_035_10	80_046_1	138_035_1	119_035_3	257_035_1	25_046_1	28_046_270	29_035_1	40_0345_25	41_123_44	520_046_2	369_12_70	8_035_7	328_046_1	425_46_14	286_123_389	630_46_135	585_12_38	1312_12_20	580_046_25	637_046_76	717_5_563	611_035_19	461_046_37	711_046_45	149_035_126	75_0345_149	240_046_22	243_46_87	488_35_1	129_046_1	160_035_47	162_046_1	14_046_1	784_5_11	139_035_1	1020_35_6	949_035_173	947_0345_1	1605_46_455	108_035_12	34_0345_39
568_5_1	217_046_4	5_035_1	625_5_89	194_046_11	127_5_1	60_035_140	499_046_6	178_035_11	80_046_1	138_035_1	119_035_2	257_035_1	25_046_1	28_046_269	29_035_1	40_0345_28	41_123_43	520_046_2	369_12_74	8_035_7	328_046_1	425_46_16	286_123_390	630_46_140	585_12_40	1312_12_17	580_046_22	637_046_66	717_5_565	611_035_18	461_046_41	711_046_53	149_035_125	75_0345_145	240_046_25	243_46_86	488_35_1	129_046_1	160_035_44	162_046_1	14_046_1	784_5_13	139_035_1	1020_35_4	949_035_181	947_0345_1	1605_46_442	108_035_12	34_0345_40
568_5_1	217_046_4	5_035_1	625_5_93	194_046_10	127_5_1	60_035_144	499_046_6	178_035_7	80_046_1	138_035_1	119_035_2	257_035_1	25_046_1	28_046_282	29_035_1	40_0345_29	41_123_44	520_046_3	369_12_74	8_035_6	328_046_1	425_46_14	286_123_387	630_46_152	585_12_43	1312_12_22	580_046_24	637_046_73	717_5_550	611_035_16	461_046_34	711_046_53	149_035_113	75_0345_147	240_046_26	243_46_82	488_35_1	129_046_1	160_035_38	162_046_1	14_046_1	784_5_8	139_035_1	1020_35_4	949_035_186	947_0345_1	1605_46_458	108_035_13	34_0345_41
568_5_1	217_046_6	5_035_1	625_5_89	194_046_10	127_5_1	60_035_144	499_046_6	178_035_6	80_046_1	138_035_1	119_035_1	257_035_1	25_046_1	28_046_279	29_035_1	40_0345_24	41_123_48	520_046_4	369_12_78	8_035_4	328_046_1	425_46_8	286_123_404	630_46_153	585_12_43	1312_12_17	580_046_20	637_046_73	717_5_539	611_035_14	461_046_38	711_046_54	149_035_114	75_0345_158	240_046_25	243_46_73	488_35_1	129_046_1	160_035_45	162_046_1	14_046_1	784_5_5	139_035_1	1020_35_1	949_035_189	947_0345_1	1605_46_459	108_035_13	34_0345_40
568_5_1	217_046_7	5_035_1	625_5_86	194_046_9	127_5_1	60_035_148	499_046_8	178_035_6	80_046_1	138_035_1	119_035_1	257_035_1	25_046_1	28_046_284	29_035_1	40_0345_23	41_123_47	520_046_5	369_12_76	8_035_2	328_046_1	425_46_8	286_123_400	630_46_154	585_12_39	1312_12_17	580_046_18	637_046_74	717_5_550	611_035_13	461_046_34	711_046_51	149_035_112	75_0345_165	240_046_27	243_46_64	488_35_1	129_046_1	160_035_50	162_046_1	14_046_1	784_5_3	139_035_1	1020_35_1	949_035_191	947_0345_1	1605_46_465	108_035_16	34_0345_39
568_5_1	217_046_9	5_035_1	625_5_90	194_046_9	60_035_147	499_046_7	178_035_8	80_046_1	138_035_1	119_035_1	257_035_1	25_046_1	28_046_286	29_035_1	40_0345_23	41_123_50	520_046_4	369_12_78	8_035_3	328_046_1	425_46_8	286_123_401	630_46_164	585_12_36	1312_12_18	580_046_18	637_046_72	717_5_572	611_035_15	461_046_37	711_046_48	149_035_108	75_0345_162	240_046_31	243_46_66	127_5_1	129_046_1	160_035_48	162_046_1	784_5_2	139_035_1	14_046_1	949_035_186	947_0345_1	1605_46_456	108_035_11	34_0345_46	1360_046_10	1668_0345_214
568_5_1	217_046_10	5_035_1	625_5_73	194_046_9	60_035_149	499_046_7	178_035_8	80_046_1	138_035_1	119_035_1	257_035_1	25_046_1	28_046_291	29_035_1	40_0345_22	41_123_42	520_046_5	369_12_81	8_035_3	328_046_1	425_46_6	286_123_384	630_46_160	585_12_38	1312_12_18	580_046_19	637_046_71	717_5_592	611_035_14	461_046_44	711_046_47	149_035_109	75_0345_157	240_046_27	243_46_72	127_5_1	129_046_1	160_035_50	162_046_1	784_5_1	139_035_1	14_046_1	949_035_182	947_0345_1	1605_46_445	108_035_12	34_0345_44	1360_046_9	1668_0345_212
568_5_1	217_046_11	5_035_1	625_5_71	194_046_6	60_035_146	499_046_7	178_035_8	80_046_1	138_035_1	119_035_2	257_035_1	25_046_1	28_046_302	29_035_1	40_0345_20	41_123_42	520_046_2	369_12_73	8_035_1	328_046_1	425_46_5	286_123_395	630_46_163	585_12_32	1312_12_18	580_046_17	637_046_67	717_5_596	611_035_14	461_046_41	711_046_46	149_035_111	75_0345_165	240_046_27	243_46_69	127_5_1	129_046_1	160_035_46	162_046_1	784_5_1	139_035_1	14_046_1	949_035_181	947_0345_1	1605_46_446	108_035_10	34_0345_43	1360_046_10	1668_0345_206
568_5_1	217_046_11	625_5_70	194_046_6	60_035_155	499_046_6	178_035_8	80_046_1	138_035_1	119_035_2	257_035_1	25_046_1	28_046_303	29_035_1	40_0345_18	41_123_38	520_046_3	369_12_74	5_035_1	328_046_1	425_46_5	286_123_400	630_46_177	585_12_33	1312_12_15	580_046_18	637_046_65	717_5_574	611_035_13	461_046_38	711_046_51	149_035_102	75_0345_169	240_046_26	243_46_67	127_5_1	129_046_1	160_035_43	162_046_1	784_5_1	139_035_1	14_046_1	949_035_176	947_0345_1	1605_46_454	108_035_9	34_0345_49	1360_046_8	1668_0345_211	1035_12_325
568_5_1	217_046_9	625_5_70	194_046_8	60_035_160	499_046_5	178_035_7	80_046_1	138_035_1	119_035_1	257_035_1	25_046_1	28_046_301	29_035_1	40_0345_21	41_123_40	520_046_2	369_12_75	5_035_1	328_046_1	425_46_7	286_123_405	630_46_176	585_12_33	1312_12_15	580_046_16	637_046_73	717_5_592	611_035_13	461_046_38	711_046_45	149_035_98	75_0345_156	240_046_24	243_46_68	129_046_1	160_035_39	162_046_1	139_035_1	14_046_1	949_035_174	947_0345_1	1605_46_456	108_035_11	34_0345_49	1360_046_7	1668_0345_216	1035_12_343	517_2_433	439_46_1
568_5_1	217_046_8	625_5_64	194_046_8	60_035_157	499_046_6	178_035_6	80_046_1	138_035_1	257_035_1	25_046_1	28_046_305	40_0345_17	41_123_41	520_046_2	369_12_79	5_035_1	328_046_1	425_46_9	286_123_397	630_46_163	585_12_35	1312_12_18	580_046_13	637_046_66	717_5_616	611_035_16	461_046_40	711_046_44	149_035_97	75_0345_163	240_046_22	243_46_67	129_046_1	160_035_37	162_046_1	139_035_1	14_046_1	949_035_170	947_0345_1	1605_46_446	108_035_6	34_0345_55	1360_046_9	1668_0345_213	1035_12_332	517_2_444	439_46_1
568_5_1	217_046_7	625_5_73	194_046_7	60_035_159	499_046_5	178_035_5	80_046_1	138_035_1	257_035_1	25_046_1	28_046_300	40_0345_15	41_123_46	520_046_2	369_12_80	5_035_1	328_046_1	425_46_10	286_123_396	630_46_158	585_12_36	1312_12_12	580_046_14	637_046_77	717_5_613	611_035_15	461_046_44	711_046_38	149_035_101	75_0345_165	240_046_22	243_46_75	129_046_1	160_035_45	162_046_1	139_035_1	14_046_1	949_035_171	947_0345_1	1605_46_458	108_035_5	34_0345_59	1360_046_8	1668_0345_215	1035_12_321	517_2_440	439_46_1
568_5_1	217_046_5	625_5_76	194_046_10	60_035_156	499_046_5	178_035_4	80_046_1	138_035_1	257_035_1	25_046_1	28_046_297	40_0345_15	41_123_39	520_046_1	369_12_81	5_035_1	328_046_1	425_46_14	286_123_388	630_46_167	585_12_38	1312_12_11	580_046_13	637_046_66	717_5_614	611_035_15	461_046_40	711_046_36	149_035_109	75_0345_166	240_046_21	243_46_74	129_046_1	160_035_42	162_046_1	139_035_1	14_046_1	949_035_174	947_0345_1	1605_46_452	108_035_4	34_0345_68	1360_046_6	1668_0345_205	1035_12_311	517_2_463	439_46_1
568_5_1	217_046_7	625_5_72	194_046_9	60_035_153	499_046_5	178_035_3	80_046_1	138_035_1	257_035_1	25_046_1	28_046_307	40_0345_11	41_123_42	5_035_1	369_12_83	328_046_1	425_46_14	286_123_387	630_46_183	585_12_36	1312_12_12	580_046_11	637_046_74	717_5_616	611_035_14	461_046_43	711_046_32	149_035_110	75_0345_169	240_046_23	243_46_80	129_046_1	160_035_47	162_046_1	139_035_1	14_046_1	949_035_163	947_0345_1	1605_46_452	108_035_4	34_0345_71	1360_046_7	1668_0345_199	1035_12_316	517_2_464	439_46_1
568_5_1	217_046_6	625_5_64	194_046_12	60_035_151	499_046_6	178_035_1	80_046_1	138_035_1	257_035_1	25_046_1	28_046_308	40_0345_10	41_123_36	5_035_1	369_12_87	328_046_1	425_46_11	286_123_398	630_46_180	585_12_36	1312_12_10	580_046_11	637_046_69	717_5_619	611_035_16	461_046_44	711_046_28	149_035_110	75_0345_182	240_046_22	243_46_81	129_046_1	160_035_46	162_046_1	139_035_1	14_046_1	949_035_152	947_0345_1	1605_46_441	108_035_6	34_0345_69	1360_046_6	1668_0345_197	1035_12_325	517_2_476	439_46_1
568_5_1	217_046_7	625_5_69	194_046_11	60_035_151	499_046_5	178_035_1	80_046_1	138_035_1	257_035_1	25_046_1	28_046_313	40_0345_8	41_123_42	5_035_1	369_12_89	328_046_1	425_46_11	286_123_411	630_46_202	585_12_33	1312_12_9	580_046_10	637_046_74	717_5_594	611_035_16	461_046_40	711_046_33	149_035_111	75_0345_178	240_046_18	243_46_79	129_046_1	160_035_48	162_046_1	139_035_1	14_046_1	949_035_149	947_0345_1	1605_46_427	108_035_7	34_0345_64	1360_046_7	1668_0345_195	1035_12_335	517_2_448	439_46_1
568_5_1	217_046_8	625_5_58	194_046_15	60_035_143	499_046_5	178_035_1	80_046_1	138_035_1	257_035_1	25_046_1	28_046_307	40_0345_11	41_123_47	5_035_1	369_12_86	328_046_1	425_46_8	286_123_408	630_46_215	585_12_31	1312_12_7	580_046_13	637_046_76	717_5_589	611_035_18	461_046_37	711_046_33	149_035_110	75_0345_184	240_046_16	243_46_72	129_046_1	160_035_56	162_046_1	139_035_1	14_046_1	949_035_159	947_0345_1	1605_46_437	108_035_7	34_0345_59	1360_046_8	1668_0345_198	1035_12_332	517_2_464	439_46_1
568_5_1	217_046_8	625_5_57	194_046_14	60_035_145	499_046_5	178_035_1	80_046_1	138_035_1	257_035_1	25_046_1	28_046_319	40_0345_10	41_123_52	5_035_1	369_12_91	328_046_1	425_46_6	286_123_405	630_46_194	585_12_33	1312_12_7	580_046_12	637_046_81	717_5_606	611_035_15	461_046_34	711_046_34	149_035_103	75_0345_186	240_046_16	243_46_72	129_046_1	160_035_57	162_046_1	139_035_1	14_046_1	949_035_159	947_0345_1	1605_46_436	108_035_6	34_0345_61	1360_046_9	1668_0345_194	1035_12_332	517_2_448	439_46_1
568_5_1	217_046_7	625_5_51	194_046_18	60_035_149	499_046_5	178_035_1	80_046_1	138_035_1	257_035_1	25_046_1	28_046_332	40_0345_10	41_123_50	5_035_1	369_12_89	328_046_1	425_46_5	286_123_411	630_46_192	585_12_31	1312_12_2	580_046_9	637_046_84	717_5_625	611_035_17	461_046_36	711_046_35	149_035_99	75_0345_196	240_046_18	243_46_77	129_046_1	160_035_52	162_046_1	139_035_1	14_046_1	949_035_156	947_0345_1	1605_46_440	108_035_7	34_0345_63	1360_046_10	1668_0345_195	1035_12_313	517_2_443	439_46_1
568_5_1	217_046_3	625_5_45	194_046_19	60_035_156	499_046_5	178_035_1	80_046_1	138_035_1	257_035_1	25_046_1	28_046_326	40_0345_12	41_123_46	5_035_1	369_12_89	328_046_1	425_46_5	286_123_410	630_46_196	585_12_33	1312_12_2	580_046_9	637_046_74	717_5_616	611_035_15	461_046_32	711_046_36	149_035_99	75_0345_193	240_046_21	243_46_68	129_046_1	160_035_48	162_046_1	139_035_1	14_046_1	949_035_160	947_0345_1	1605_46_413	108_035_10	34_0345_63	1360_046_10	1668_0345_196	1035_12_306	517_2_459	439_46_1
568_5_1	217_046_3	625_5_38	194_046_22	60_035_149	499_046_5	178_035_1	80_046_1	138_035_1	257_035_1	25_046_1	28_046_337	40_0345_13	41_123_46	5_035_1	369_12_86	328_046_1	425_46_3	286_123_420	630_46_171	585_12_33	1312_12_3	580_046_7	637_046_80	717_5_625	611_035_15	461_046_36	711_046_40	149_035_96	75_0345_196	240_046_22	243_46_76	129_046_1	160_035_49	162_046_1	139_035_1	14_046_1	949_035_164	947_0345_1	1605_46_417	108_035_10	34_0345_59	1360_046_11	1668_0345_195	1035_12_299	517_2_446	439_46_1
568_5_1	217_046_2	625_5_35	194_046_23	60_035_144	499_046_6	178_035_1	80_046_1	138_035_1	257_035_1	25_046_1	28_046_340	40_0345_13	41_123_47	5_035_1	369_12_84	328_046_1	425_46_2	286_123_415	630_46_192	585_12_33	1312_12_4	580_046_8	637_046_76	717_5_606	611_035_18	461_046_32	711_046_42	149_035_99	75_0345_200	240_046_26	243_46_82	129_046_1	160_035_54	162_046_1	139_035_1	14_046_1	949_035_157	947_0345_1	1605_46_407	108_035_8	34_0345_55	1360_046_9	1668_0345_198	1035_12_291	517_2_448	439_46_1
568_5_1	217_046_3	625_5_32	194_046_21	60_035_147	499_046_5	80_046_1	138_035_1	257_035_1	25_046_1	28_046_346	40_0345_16	41_123_50	5_035_1	369_12_93	328_046_1	425_46_2	286_123_420	630_46_196	585_12_34	1312_12_3	580_046_9	637_046_87	717_5_602	611_035_17	461_046_32	711_046_38	149_035_89	75_0345_185	240_046_25	243_46_83	129_046_1	160_035_53	162_046_1	139_035_1	14_046_1	949_035_165	947_0345_1	1605_46_407	108_035_8	34_0345_56	1360_046_11	1668_0345_191	1035_12_291	517_2_447	439_46_1
568_5_1	217_046_3	625_5_36	194_046_18	60_035_146	499_046_6	80_046_1	138_035_1	257_035_1	25_046_1	28_046_345	40_0345_15	41_123_51	5_035_1	369_12_89	328_046_1	425_46_2	286_123_419	630_46_178	585_12_33	1312_12_3	580_046_9	637_046_87	717_5_620	611_035_20	461_046_29	711_046_37	149_035_84	75_0345_182	240_046_25	243_46_71	129_046_1	160_035_51	162_046_1	139_035_1	14_046_1	949_035_167	947_0345_1	1605_46_417	108_035_8	34_0345_57	1360_046_11	1668_0345_190	1035_12_289	517_2_468	439_46_1
568_5_1	217_046_3	625_5_28	194_046_17	60_035_136	499_046_6	80_046_1	138_035_1	257_035_1	25_046_1	28_046_337	40_0345_18	41_123_52	5_035_1	369_12_92	328_046_1	425_46_3	286_123_401	630_46_184	585_12_35	1312_12_3	580_046_12	637_046_91	717_5_613	611_035_23	461_046_29	711_046_38	149_035_89	75_0345_182	240_046_22	243_46_63	129_046_1	160_035_48	162_046_1	139_035_1	14_046_1	949_035_156	947_0345_1	1605_46_434	108_035_10	34_0345_61	1360_046_9	1668_0345_204	1035_12_287	517_2_458	439_46_1
568_5_1	217_046_3	625_5_30	194_046_19	60_035_130	499_046_4	80_046_1	138_035_1	257_035_1	25_046_1	28_046_355	40_0345_16	41_123_57	5_035_1	369_12_94	328_046_1	425_46_3	286_123_398	630_46_179	585_12_33	1312_12_5	580_046_13	637_046_80	717_5_624	611_035_25	461_046_27	711_046_45	149_035_92	75_0345_184	240_046_25	243_46_59	129_046_1	160_035_47	162_046_1	139_035_1	14_046_1	949_035_166	947_0345_1	1605_46_418	108_035_9	34_0345_58	1360_046_8	1668_0345_209	1035_12_278	517_2_463	439_46_1
568_5_1	217_046_3	625_5_29	194_046_17	60_035_123	499_046_3	80_046_1	138_035_1	257_035_1	25_046_1	28_046_345	40_0345_13	41_123_59	5_035_1	369_12_106	328_046_1	425_46_3	286_123_400	630_46_181	585_12_37	1312_12_6	580_046_12	637_046_80	717_5_629	611_035_24	461_046_31	711_046_41	149_035_92	75_0345_177	240_046_26	243_46_53	129_046_1	160_035_44	162_046_1	139_035_1	14_046_1	949_035_173	947_0345_1	1605_46_436	108_035_11	34_0345_60	1360_046_8	1668_0345_206	1035_12_270	517_2_461	439_46_1
568_5_1	217_046_2	625_5_32	194_046_16	60_035_123	80_046_1	138_035_1	257_035_1	25_046_1	28_046_360	40_0345_12	41_123_61	5_035_1	369_12_102	425_46_1	286_123_400	630_46_194	585_12_36	1312_12_4	580_046_15	637_046_81	717_5_609	611_035_27	461_046_27	711_046_40	149_035_92	75_0345_177	240_046_25	243_46_55	129_046_1	160_035_48	162_046_1	139_035_1	14_046_1	949_035_176	947_0345_1	1605_46_431	108_035_10	34_0345_59	1360_046_9	1668_0345_209	1035_12_270	517_2_464	439_46_1
568_5_1	217_046_3	625_5_33	194_046_18	60_035_122	80_046_1	138_035_1	257_035_1	25_046_1	28_046_361	40_0345_13	41_123_62	5_035_1	369_12_106	286_123_408	630_46_186	585_12_34	1312_12_4	580_046_12	637_046_83	717_5_620	611_035_28	461_046_25	711_046_41	149_035_85	75_0345_172	240_046_24	243_46_48	129_046_1	160_035_45	162_046_1	139_035_1	14_046_1	949_035_172	947_0345_1	1605_46_455	108_035_10	34_0345_61	1360_046_9	1668_0345_202	1035_12_258	517_2_481	439_46_1
568_5_1	217_046_3	625_5_33	194_046_17	60_035_112	80_046_1	138_035_1	257_035_1	25_046_1	28_046_349	40_0345_13	41_123_61	5_035_1	369_12_98	286_123_417	630_46_188	585_12_36	1312_12_4	580_046_14	637_046_88	717_5_626	611_035_30	461_046_27	711_046_44	149_035_86	75_0345_172	240_046_26	243_46_48	129_046_1	160_035_42	162_046_1	139_035_1	14_046_1	949_035_177	947_0345_1	1605_46_450	108_035_11	34_0345_60	1360_046_6	1668_0345_208	1035_12_271	517_2_472	439_46_1
568_5_1	217_046_1	625_5_31	194_046_16	60_035_115	80_046_1	138_035_1	257_035_1	25_046_1	28_046_357	40_0345_15	41_123_55	5_035_1	369_12_104	286_123_411	630_46_184	585_12_37	1312_12_5	580_046_13	637_046_82	717_5_617	611_035_28	461_046_20	711_046_41	149_035_80	75_0345_167	240_046_26	243_46_46	129_046_1	160_035_40	162_046_1	139_035_1	14_046_1	949_035_171	947_0345_1	1605_46_451	108_035_10	34_0345_64	1360_046_4	1668_0345_205	1035_12_280	517_2_500	439_46_1
568_5_1	217_046_1	625_5_26	194_046_16	60_035_114	80_046_1	138_035_1	257_035_1	25_046_1	28_046_352	40_0345_13	41_123_54	5_035_1	369_12_99	286_123_407	630_46_199	585_12_36	1312_12_5	580_046_11	637_046_77	717_5_612	611_035_33	461_046_21	711_046_39	149_035_80	75_0345_176	240_046_28	243_46_47	129_046_1	160_035_35	162_046_1	139_035_1	14_046_1	949_035_161	947_0345_1	1605_46_440	108_035_10	34_0345_70	1360_046_3	1668_0345_200	1035_12_292	517_2_490	439_46_1
568_5_1	217_046_1	625_5_25	194_046_12	60_035_114	80_046_1	138_035_1	257_035_1	25_046_1	28_046_356	40_0345_11	41_123_58	5_035_1	369_12_100	286_123_412	630_46_214	585_12_36	1312_12_5	580_046_9	637_046_80	717_5_604	611_035_34	461_046_22	711_046_36	149_035_71	75_0345_177	240_046_29	243_46_41	129_046_1	160_035_32	162_046_1	139_035_1	14_046_1	949_035_164	947_0345_1	1605_46_458	108_035_10	34_0345_72	1360_046_3	1668_0345_191	1035_12_287	517_2_501	439_46_1
568_5_1	217_046_1	625_5_20	194_046_10	60_035_114	80_046_1	138_035_1	257_035_1	25_046_1	28_046_350	40_0345_12	41_123_53	5_035_1	369_12_91	286_123_417	630_46_210	585_12_39	1312_12_5	580_046_10	637_046_75	717_5_612	611_035_34	461_046_26	711_046_39	149_035_64	75_0345_182	240_046_27	243_46_39	129_046_1	160_035_34	162_046_1	139_035_1	14_046_1	949_035_174	947_0345_1	1605_46_450	108_035_11	34_0345_73	1360_046_6	1668_0345_207	1035_12_286	517_2_503	439_46_1
568_5_1	217_046_1	625_5_24	194_046_9	60_035_117	80_046_1	138_035_1	257_035_1	25_046_1	28_046_359	40_0345_12	41_123_54	5_035_1	369_12_92	286_123_418	630_46_211	585_12_37	1312_12_5	580_046_13	637_046_72	717_5_619	611_035_32	461_046_28	711_046_39	149_035_55	75_0345_181	240_046_27	243_46_41	129_046_1	160_035_38	162_046_1	139_035_1	14_046_1	949_035_168	947_0345_1	1605_46_454	108_035_6	34_0345_69	1360_046_5	1668_0345_209	1035_12_284	517_2_494	439_46_1
568_5_1	625_5_17	194_046_9	60_035_114	80_046_1	138_035_1	257_035_1	28_046_342	40_0345_9	41_123_47	5_035_1	369_12_97	286_123_424	630_46_213	585_12_32	1312_12_4	580_046_16	637_046_74	717_5_622	611_035_31	461_046_31	711_046_41	149_035_46	75_0345_174	240_046_23	243_46_38	129_046_1	160_035_38	162_046_1	139_035_1	14_046_1	949_035_172	947_0345_1	1605_46_466	108_035_5	34_0345_74	1360_046_6	1668_0345_215	1035_12_291	517_2_492	439_46_1
568_5_1	625_5_20	194_046_7	60_035_120	80_046_1	138_035_1	257_035_1	28_046_340	40_0345_8	41_123_46	5_035_1	369_12_92	286_123_420	630_46_204	585_12_32	1312_12_6	580_046_17	637_046_70	717_5_636	611_035_28	461_046_29	711_046_39	149_035_47	75_0345_176	240_046_20	243_46_40	129_046_1	160_035_36	162_046_1	139_035_1	14_046_1	949_035_179	947_0345_1	1605_46_460	108_035_8	34_0345_63	1360_046_6	1668_0345_214	1035_12_303	517_2_483	439_46_1
568_5_1	625_5_20	194_046_7	60_035_114	80_046_1	138_035_1	257_035_1	28_046_341	40_0345_9	41_123_50	5_035_1	369_12_92	286_123_426	630_46_170	585_12_29	1312_12_7	580_046_16	637_046_69	717_5_647	611_035_24	461_046_30	711_046_43	149_035_46	75_0345_179	240_046_17	243_46_42	129_046_1	160_035_35	162_046_1	139_035_1	14_046_1	949_035_177	947_0345_1	1605_46_471	108_035_9	34_0345_63	1360_046_7	1668_0345_214	1035_12_295	517_2_482	439_46_1
568_5_1	625_5_25	194_046_6	60_035_122	80_046_1	138_035_1	257_035_1	28_046_349	40_0345_8	41_123_58	5_035_1	369_12_93	286_123_428	630_46_162	585_12_28	1312_12_8	580_046_19	637_046_68	717_5_626	611_035_23	461_046_30	711_046_44	149_035_41	75_0345_185	240_046_11	243_46_46	129_046_1	160_035_36	162_046_1	139_035_1	14_046_1	949_035_176	947_0345_1	1605_46_474	108_035_9	34_0345_65	1360_046_8	1668_0345_217	1035_12_290	517_2_480	439_46_1
568_5_1	625_5_21	194_046_7	60_035_120	80_046_1	138_035_1	257_035_1	28_046_349	40_0345_7	41_123_61	5_035_1	369_12_94	286_123_423	630_46_158	585_12_31	1312_12_9	580_046_18	637_046_66	717_5_643	611_035_23	461_046_34	711_046_48	149_035_40	75_0345_196	240_046_11	243_46_45	129_046_1	160_035_31	162_046_1	139_035_1	14_046_1	949_035_171	947_0345_1	1605_46_473	108_035_9	34_0345_57	1360_046_9	1668_0345_216	1035_12_294	517_2_498	439_46_1
568_5_1	625_5_20	194_046_7	60_035_125	80_046_1	138_035_1	257_035_1	28_046_344	40_0345_7	41_123_59	5_035_1	369_12_93	286_123_414	630_46_171	585_12_33	1312_12_8	580_046_20	637_046_67	717_5_650	611_035_21	461_046_38	711_046_52	149_035_34	75_0345_196	240_046_11	243_46_45	129_046_1	160_035_25	162_046_1	139_035_1	14_046_1	949_035_182	947_0345_1	1605_46_460	108_035_9	34_0345_53	1360_046_9	1668_0345_208	1035_12_305	517_2_482	439_46_1
568_5_1	625_5_28	194_046_9	60_035_129	80_046_1	138_035_1	257_035_1	28_046_345	40_0345_6	41_123_57	5_035_1	369_12_94	286_123_400	630_46_159	585_12_34	1312_12_10	580_046_23	637_046_74	717_5_655	611_035_21	461_046_41	711_046_46	149_035_33	75_0345_195	240_046_10	243_46_44	129_046_1	160_035_21	162_046_1	139_035_1	14_046_1	949_035_188	947_0345_1	1605_46_465	108_035_10	34_0345_55	1360_046_10	1668_0345_206	1035_12_288	517_2_502	439_46_1
568_5_1	625_5_28	194_046_7	60_035_128	80_046_1	138_035_1	257_035_1	28_046_343	40_0345_4	41_123_53	5_035_1	369_12_97	286_123_396	630_46_163	585_12_37	1312_12_9	580_046_20	637_046_79	717_5_652	611_035_23	461_046_41	711_046_50	149_035_35	75_0345_184	240_046_12	243_46_43	129_046_1	160_035_20	162_046_1	139_035_1	14_046_1	949_035_196	947_0345_1	1605_46_467	108_035_11	34_0345_60	1360_046_12	1668_0345_212	1035_12_281	517_2_500	439_46_1
568_5_1	625_5_24	194_046_7	60_035_120	80_046_1	138_035_1	257_035_1	28_046_357	40_0345_3	41_123_56	5_035_1	369_12_90	286_123_388	630_46_182	585_12_42	1312_12_11	580_046_15	637_046_80	717_5_636	611_035_25	461_046_45	711_046_52	149_035_32	75_0345_180	240_046_10	243_46_42	129_046_1	160_035_21	162_046_1	139_035_1	14_046_1	949_035_201	947_0345_1	1605_46_455	108_035_9	34_0345_60	1360_046_13	1668_0345_215	1035_12_278	517_2_496	439_46_1
568_5_1	625_5_23	194_046_9	60_035_127	80_046_1	138_035_1	257_035_1	28_046_355	40_0345_3	41_123_55	5_035_1	369_12_103	286_123_404	630_46_182	585_12_39	1312_12_11	580_046_11	637_046_74	717_5_630	611_035_22	461_046_47	711_046_61	149_035_28	75_0345_173	240_046_8	243_46_38	129_046_1	160_035_17	162_046_1	139_035_1	14_046_1	949_035_197	947_0345_1	1605_46_451	108_035_11	34_0345_67	1360_046_13	1668_0345_228	1035_12_284	517_2_477	439_46_1
568_5_1	625_5_16	194_046_10	60_035_130	80_046_1	138_035_1	257_035_1	28_046_352	40_0345_4	41_123_57	5_035_1	369_12_102	286_123_401	630_46_166	585_12_40	1312_12_14	580_046_13	637_046_79	717_5_631	611_035_21	461_046_44	711_046_56	149_035_29	75_0345_171	240_046_7	243_46_46	129_046_1	160_035_16	162_046_1	139_035_1	14_046_1	949_035_204	947_0345_1	1605_46_457	108_035_11	34_0345_62	1360_046_14	1668_0345_240	1035_12_287	517_2_482	439_46_1
568_5_1	625_5_13	194_046_9	60_035_134	80_046_1	138_035_1	257_035_1	28_046_365	40_0345_4	41_123_58	5_035_1	369_12_108	286_123_416	630_46_167	585_12_34	1312_12_13	580_046_12	637_046_80	717_5_616	611_035_22	461_046_50	711_046_55	149_035_23	75_0345_169	240_046_8	243_46_51	129_046_1	160_035_16	162_046_1	139_035_1	14_046_1	949_035_201	947_0345_1	1605_46_460	108_035_12	34_0345_58	1360_046_16	1668_0345_233	1035_12_280	517_2_475	439_46_1
568_5_1	625_5_12	194_046_6	60_035_144	80_046_1	138_035_1	257_035_1	28_046_353	40_0345_2	41_123_53	5_035_1	369_12_112	286_123_397	630_46_163	585_12_36	1312_12_14	580_046_12	637_046_80	717_5_616	611_035_21	461_046_46	711_046_55	149_035_20	75_0345_170	240_046_8	243_46_56	129_046_1	160_035_21	162_046_1	139_035_1	14_046_1	949_035_204	947_0345_1	1605_46_451	108_035_13	34_0345_55	1360_046_17	1668_0345_245	1035_12_274	517_2_484	439_46_1
568_5_1	625_5_12	194_046_7	60_035_146	80_046_1	138_035_1	257_035_1	28_046_362	40_0345_3	41_123_47	5_035_1	369_12_119	286_123_397	630_46_157	585_12_30	1312_12_14	580_046_14	637_046_89	717_5_625	611_035_21	461_046_47	711_046_51	149_035_19	75_0345_163	240_046_11	243_46_68	129_046_1	160_035_23	162_046_1	139_035_1	14_046_1	949_035_196	947_0345_1	1605_46_449	108_035_13	34_0345_52	1360_046_19	1668_0345_240	1035_12_280	517_2_488	439_46_1
568_5_1	625_5_12	194_046_8	60_035_150	80_046_1	138_035_1	257_035_1	28_046_369	40_0345_3	41_123_44	5_035_1	369_12_119	286_123_399	630_46_167	585_12_26	1312_12_15	580_046_9	637_046_92	717_5_626	611_035_19	461_046_49	711_046_52	149_035_16	75_0345_164	240_046_9	243_46_66	129_046_1	160_035_26	162_046_1	139_035_1	14_046_1	949_035_201	947_0345_1	1605_46_440	108_035_10	34_0345_53	1360_046_21	1668_0345_234	1035_12_265	517_2_491	439_46_1
568_5_1	625_5_14	194_046_9	60_035_153	80_046_1	138_035_1	257_035_1	28_046_364	40_0345_3	41_123_49	5_035_1	369_12_117	286_123_404	630_46_182	585_12_23	1312_12_12	580_046_8	637_046_91	717_5_621	611_035_17	461_046_51	711_046_53	149_035_14	75_0345_162	240_046_10	243_46_69	129_046_1	160_035_20	162_046_1	139_035_1	14_046_1	949_035_202	947_0345_1	1605_46_435	108_035_12	34_0345_55	1360_046_22	1668_0345_232	1035_12_262	517_2_489	439_46_1
568_5_1	625_5_11	194_046_9	60_035_160	80_046_1	138_035_1	257_035_1	28_046_367	40_0345_3	41_123_50	5_035_1	369_12_104	286_123_406	630_46_194	585_12_22	1312_12_15	580_046_8	637_046_95	717_5_620	611_035_19	461_046_54	711_046_49	149_035_15	75_0345_167	240_046_11	243_46_66	129_046_1	160_035_24	162_046_1	139_035_1	14_046_1	949_035_203	947_0345_1	1605_46_427	108_035_13	34_0345_54	1360_046_23	1668_0345_224	1035_12_265	517_2_480	439_46_1
568_5_1	625_5_10	194_046_10	60_035_167	80_046_1	138_035_1	257_035_1	28_046_378	40_0345_4	41_123_53	5_035_1	369_12_100	286_123_422	630_46_192	585_12_22	1312_12_15	580_046_7	637_046_102	717_5_615	611_035_19	461_046_53	711_046_48	149_035_15	75_0345_166	240_046_10	243_46_68	129_046_1	160_035_28	162_046_1	139_035_1	14_046_1	949_035_204	947_0345_1	1605_46_418	108_035_10	34_0345_53	1360_046_24	1668_0345_221	1035_12_265	517_2_481	439_46_1
568_5_1	625_5_12	194_046_9	60_035_160	80_046_1	138_035_1	257_035_1	28_046_383	40_0345_4	41_123_44	5_035_1	369_12_96	286_123_422	630_46_169	585_12_23	1312_12_13	580_046_8	637_046_109	717_5_619	611_035_19	461_046_57	711_046_53	149_035_16	75_0345_166	240_046_9	243_46_66	129_046_1	160_035_29	162_046_1	139_035_1	14_046_1	949_035_212	947_0345_1	1605_46_431	108_035_9	34_0345_53	1360_046_25	1668_0345_226	1035_12_251	517_2_460	439_46_1
568_5_1	625_5_9	194_046_8	60_035_162	80_046_1	138_035_1	257_035_1	28_046_387	40_0345_2	41_123_45	5_035_1	369_12_99	286_123_418	630_46_148	585_12_25	1312_12_9	580_046_11	637_046_101	717_5_626	611_035_16	461_046_52	711_046_52	149_035_16	75_0345_180	240_046_11	243_46_61	129_046_1	160_035_29	162_046_1	139_035_1	14_046_1	949_035_216	947_0345_1	1605_46_422	108_035_8	34_0345_54	1360_046_25	1668_0345_229	1035_12_236	517_2_475	439_46_1
568_5_1	625_5_8	194_046_9	60_035_159	80_046_1	138_035_1	257_035_1	28_046_396	40_0345_2	41_123_36	5_035_1	369_12_98	286_123_418	630_46_144	585_12_28	1312_12_9	580_046_12	637_046_99	717_5_641	611_035_17	461_046_54	711_046_48	149_035_15	75_0345_185	240_046_11	243_46_60	129_046_1	160_035_32	162_046_1	139_035_1	14_046_1	949_035_215	947_0345_1	1605_46_438	108_035_11	34_0345_56	1360_046_26	1668_0345_221	1035_12_237	517_2_479	439_46_1
568_5_1	625_5_7	194_046_11	60_035_157	80_046_1	138_035_1	257_035_1	28_046_392	40_0345_4	41_123_37	5_035_1	369_12_96	286_123_418	630_46_143	585_12_29	1312_12_12	580_046_16	637_046_104	717_5_642	611_035_21	461_046_51	711_046_51	149_035_14	75_0345_190	240_046_10	243_46_53	129_046_1	160_035_27	162_046_1	139_035_1	14_046_1	949_035_214	947_0345_1	1605_46_427	108_035_11	34_0345_55	1360_046_27	1668_0345_235	1035_12_243	517_2_476	439_46_1
568_5_1	625_5_7	194_046_7	60_035_152	80_046_1	138_035_1	257_035_1	28_046_396	40_0345_4	41_123_36	5_035_1	369_12_100	286_123_434	630_46_139	585_12_28	1312_12_11	580_046_19	637_046_106	717_5_647	611_035_19	461_046_45	711_046_52	149_035_15	75_0345_190	240_046_11	243_46_51	129_046_1	160_035_26	162_046_1	139_035_1	14_046_1	949_035_219	947_0345_1	1605_46_427	108_035_14	34_0345_58	1360_046_30	1668_0345_236	1035_12_236	517_2_490	439_46_1
568_5_1	625_5_5	194_046_6	60_035_154	80_046_1	138_035_1	257_035_1	28_046_400	40_0345_2	41_123_34	5_035_1	369_12_96	286_123_429	630_46_136	585_12_32	1312_12_9	580_046_17	637_046_114	717_5_645	611_035_20	461_046_48	711_046_58	149_035_17	75_0345_202	240_046_9	243_46_46	129_046_1	160_035_27	162_046_1	139_035_1	14_046_1	949_035_220	947_0345_1	1605_46_422	108_035_10	34_0345_51	1360_046_31	1668_0345_236	1035_12_240	517_2_504	439_46_1
568_5_1	625_5_3	194_046_5	60_035_149	80_046_1	138_035_1	257_035_1	28_046_403	40_0345_2	41_123_33	5_035_1	369_12_91	286_123_423	630_46_136	585_12_34	1312_12_10	580_046_16	637_046_111	717_5_647	611_035_23	461_046_49	711_046_60	149_035_19	75_0345_202	240_046_9	243_46_51	129_046_1	160_035_32	162_046_1	139_035_1	14_046_1	949_035_235	947_0345_1	1605_46_426	108_035_8	34_0345_53	1360_046_33	1668_0345_241	1035_12_234	517_2_483	439_46_1
568_5_1	625_5_4	194_046_5	60_035_155	80_046_1	138_035_1	257_035_1	28_046_410	40_0345_1	41_123_33	5_035_1	369_12_96	286_123_410	630_46_137	585_12_37	1312_12_12	580_046_14	637_046_105	717_5_643	611_035_22	461_046_49	711_046_55	149_035_25	75_0345_196	240_046_11	243_46_51	129_046_1	160_035_30	162_046_1	139_035_1	14_046_1	949_035_225	947_0345_1	1605_46_424	108_035_9	34_0345_53	1360_046_32	1668_0345_236	1035_12_236	517_2_507	439_46_1
568_5_1	625_5_3	194_046_6	60_035_153	80_046_1	138_035_1	257_035_1	28_046_406	40_0345_1	41_123_35	5_035_1	369_12_92	286_123_410	630_46_128	585_12_38	1312_12_13	580_046_14	637_046_99	717_5_653	611_035_22	461_046_49	711_046_51	149_035_28	75_0345_204	240_046_12	243_46_54	129_046_1	160_035_30	162_046_1	139_035_1	14_046_1	949_035_230	947_0345_1	1605_46_443	108_035_10	34_0345_49	1360_046_32	1668_0345_227	1035_12_234	517_2_507	439_46_1
568_5_1	625_5_3	194_046_3	60_035_151	80_046_1	138_035_1	257_035_1	28_046_406	40_0345_1	41_123_29	5_035_1	369_12_93	286_123_410	630_46_137	585_12_39	1312_12_12	580_046_13	637_046_100	717_5_640	611_035_24	461_046_48	711_046_48	149_035_24	75_0345_197	240_046_11	243_46_56	129_046_1	160_035_25	162_046_1	139_035_1	14_046_1	949_035_232	947_0345_1	1605_46_459	108_035_13	34_0345_50	1360_046_32	1668_0345_230	1035_12_228	517_2_513	439_46_1
568_5_1	625_5_3	194_046_2	60_035_139	80_046_1	138_035_1	257_035_1	28_046_401	40_0345_1	41_123_33	5_035_1	369_12_85	286_123_419	630_46_140	585_12_36	1312_12_10	580_046_14	637_046_91	717_5_629	611_035_23	461_046_50	711_046_49	149_035_25	75_0345_210	240_046_10	243_46_56	129_046_1	160_035_24	162_046_1	139_035_1	14_046_1	949_035_236	947_0345_1	1605_46_477	108_035_9	34_0345_46	1360_046_34	1668_0345_226	1035_12_236	517_2_527	439_46_1
568_5_1	625_5_4	194_046_2	60_035_132	80_046_1	138_035_1	257_035_1	28_046_411	40_0345_1	41_123_33	5_035_1	369_12_80	286_123_422	630_46_145	585_12_34	1312_12_11	580_046_11	637_046_89	717_5_637	611_035_24	461_046_51	711_046_49	149_035_28	75_0345_199	240_046_8	243_46_61	129_046_1	160_035_21	162_046_1	139_035_1	14_046_1	949_035_237	947_0345_1	1605_46_477	108_035_10	34_0345_43	1360_046_31	1668_0345_215	1035_12_243	517_2_522	439_46_1
568_5_1	625_5_3	194_046_3	60_035_132	80_046_1	138_035_1	257_035_1	28_046_411	41_123_31	5_035_1	369_12_81	286_123_423	630_46_135	585_12_36	1312_12_10	580_046_10	637_046_88	717_5_642	611_035_21	461_046_55	711_046_51	149_035_30	75_0345_207	240_046_8	243_46_59	129_046_1	160_035_22	162_046_1	139_035_1	14_046_1	949_035_236	947_0345_1	1605_46_478	108_035_10	34_0345_38	1360_046_32	1668_0345_223	1035_12_241	517_2_509	439_46_1
568_5_1	625_5_4	194_046_2	60_035_115	80_046_1	138_035_1	257_035_1	28_046_420	41_123_28	5_035_1	369_12_79	286_123_425	630_46_156	585_12_38	1312_12_8	580_046_13	637_046_83	717_5_628	611_035_23	461_046_54	711_046_50	149_035_30	75_0345_213	240_046_10	243_46_60	129_046_1	160_035_20	162_046_1	139_035_1	14_046_1	949_035_238	947_0345_1	1605_46_474	108_035_16	34_0345_41	1360_046_29	1668_0345_217	1035_12_250	517_2_513	439_46_1
568_5_1	625_5_3	194_046_2	60_035_119	80_046_1	138_035_1	257_035_1	28_046_410	41_123_28	5_035_1	369_12_71	286_123_423	630_46_161	585_12_38	1312_12_10	580_046_12	637_046_81	717_5_620	611_035_25	461_046_48	711_046_47	149_035_30	75_0345_216	240_046_11	243_46_55	129_046_1	160_035_18	162_046_1	139_035_1	14_046_1	949_035_244	947_0345_1	1605_46_475	108_035_16	34_0345_40	1360_046_28	1668_0345_206	1035_12_247	517_2_531	439_46_1
568_5_1	625_5_4	194_046_2	60_035_115	80_046_1	138_035_1	257_035_1	28_046_419	41_123_23	5_035_1	369_12_76	286_123_415	630_46_167	585_12_34	1312_12_10	580_046_14	637_046_76	717_5_610	611_035_26	461_046_47	711_046_51	149_035_27	75_0345_217	240_046_12	243_46_56	129_046_1	160_035_19	162_046_1	139_035_1	14_046_1	949_035_244	947_0345_1	1605_46_476	108_035_14	34_0345_38	1360_046_24	1668_0345_202	1035_12_249	517_2_516	439_46_1
568_5_1	625_5_3	194_046_3	60_035_114	80_046_1	138_035_1	257_035_1	28_046_414	41_123_25	5_035_1	369_12_74	286_123_410	630_46_184	585_12_37	1312_12_9	580_046_9	637_046_77	717_5_617	611_035_27	461_046_47	711_046_47	149_035_27	75_0345_215	240_046_9	243_46_51	129_046_1	160_035_22	162_046_1	139_035_1	14_046_1	949_035_235	947_0345_1	1605_46_473	108_035_13	34_0345_37	1360_046_24	1668_0345_209	1035_12_243	517_2_521	439_46_1
568_5_1	625_5_5	194_046_3	60_035_114	80_046_1	138_035_1	257_035_1	28_046_421	41_123_24	5_035_1	369_12_75	286_123_417	630_46_185	585_12_39	1312_12_8	580_046_9	637_046_79	717_5_619	611_035_30	461_046_50	711_046_39	149_035_22	75_0345_210	240_046_11	243_46_51	129_046_1	160_035_27	162_046_1	139_035_1	14_046_1	949_035_221	947_0345_1	1605_46_468	108_035_9	34_0345_43	1360_046_29	1668_0345_199	1035_12_256	517_2_512	439_46_1
568_5_1	625_5_4	194_046_4	60_035_110	80_046_1	138_035_1	257_035_1	28_046_426	41_123_24	5_035_1	369_12_71	286_123_430	630_46_182	585_12_43	1312_12_8	580_046_7	637_046_76	717_5_633	611_035_30	461_046_51	711_046_41	149_035_24	75_0345_205	240_046_11	243_46_52	129_046_1	160_035_28	162_046_1	139_035_1	14_046_1	949_035_228	947_0345_1	1605_46_468	108_035_8	34_0345_39	1360_046_31	1668_0345_208	1035_12_244	517_2_504	439_46_1
568_5_1	625_5_4	194_046_4	60_035_106	80_046_1	138_035_1	257_035_1	28_046_428	41_123_21	5_035_1	369_12_77	286_123_427	630_46_175	585_12_40	1312_12_5	580_046_7	637_046_71	717_5_667	611_035_29	461_046_45	711_046_45	149_035_20	75_0345_217	240_046_7	243_46_44	129_046_1	160_035_26	162_046_1	139_035_1	14_046_1	949_035_221	947_0345_1	1605_46_446	108_035_7	34_0345_42	1360_046_28	1668_0345_208	1035_12_239	517_2_520	439_46_1
568_5_1	625_5_5	194_046_3	60_035_102	80_046_1	138_035_1	257_035_1	28_046_433	41_123_23	5_035_1	369_12_74	286_123_408	630_46_183	585_12_48	1312_12_5	580_046_7	637_046_75	717_5_674	611_035_27	461_046_45	711_046_49	149_035_17	75_0345_219	240_046_6	243_46_40	129_046_1	160_035_23	162_046_1	139_035_1	14_046_1	949_035_217	947_0345_1	1605_46_446	108_035_7	34_0345_42	1360_046_31	1668_0345_217	1035_12_239	517_2_524	439_46_1
568_5_1	625_5_4	194_046_3	60_035_102	80_046_1	138_035_1	257_035_1	28_046_431	41_123_24	5_035_1	369_12_84	286_123_423	630_46_183	585_12_46	1312_12_3	580_046_7	637_046_78	717_5_669	611_035_29	461_046_45	711_046_48	149_035_18	75_0345_210	240_046_4	243_46_39	129_046_1	160_035_19	162_046_1	139_035_1	14_046_1	949_035_218	947_0345_1	1605_46_443	108_035_7	34_0345_41	1360_046_32	1668_0345_204	1035_12_244	517_2_530	439_46_1
568_5_1	625_5_2	194_046_3	60_035_85	80_046_1	138_035_1	257_035_1	28_046_452	41_123_25	5_035_1	369_12_91	286_123_434	630_46_161	585_12_49	1312_12_2	580_046_8	637_046_78	717_5_685	611_035_26	461_046_44	711_046_51	149_035_17	75_0345_199	240_046_2	243_46_31	129_046_1	160_035_19	162_046_1	139_035_1	14_046_1	949_035_222	947_0345_1	1605_46_447	108_035_8	34_0345_37	1360_046_33	1668_0345_210	1035_12_240	517_2_537	439_46_1
568_5_1	625_5_3	194_046_2	60_035_76	80_046_1	138_035_1	257_035_1	28_046_452	41_123_18	5_035_1	369_12_82	286_123_426	630_46_163	585_12_51	1312_12_1	580_046_9	637_046_74	717_5_680	611_035_20	461_046_45	711_046_52	149_035_18	75_0345_194	240_046_2	243_46_27	129_046_1	160_035_19	162_046_1	139_035_1	14_046_1	949_035_233	947_0345_1	1605_46_445	108_035_8	34_0345_41	1360_046_32	1668_0345_220	1035_12_233	517_2_534	439_46_1
568_5_1	625_5_2	194_046_2	60_035_72	80_046_1	138_035_1	257_035_1	28_046_462	41_123_16	5_035_1	369_12_82	286_123_427	630_46_160	585_12_53	1312_12_1	580_046_8	637_046_85	717_5_681	611_035_21	461_046_43	711_046_50	149_035_17	75_0345_203	240_046_2	243_46_25	129_046_1	160_035_19	162_046_1	139_035_1	14_046_1	949_035_230	947_0345_1	1605_46_460	108_035_6	34_0345_37	1360_046_32	1668_0345_225	1035_12_222	517_2_532	439_46_1
568_5_1	194_046_2	60_035_73	80_046_1	138_035_1	257_035_1	28_046_476	41_123_12	5_035_1	369_12_91	286_123_438	630_46_168	585_12_54	1312_12_2	580_046_8	637_046_76	717_5_692	611_035_21	461_046_45	711_046_51	149_035_14	75_0345_193	240_046_2	243_46_21	129_046_1	160_035_16	162_046_1	139_035_1	14_046_1	949_035_226	947_0345_1	1605_46_444	108_035_6	34_0345_39	1360_046_33	1668_0345_219	1035_12_212	517_2_532	439_46_1
568_5_1	194_046_2	60_035_75	80_046_1	138_035_1	257_035_1	28_046_475	41_123_11	5_035_1	369_12_88	286_123_430	630_46_176	585_12_55	1312_12_2	580_046_11	637_046_74	717_5_667	611_035_21	461_046_49	711_046_56	149_035_12	75_0345_201	240_046_4	243_46_17	129_046_1	160_035_14	162_046_1	139_035_1	14_046_1	949_035_231	947_0345_1	1605_46_440	108_035_7	34_0345_41	1360_046_37	1668_0345_210	1035_12_201	517_2_530	439_46_1
568_5_1	194_046_2	60_035_73	80_046_1	138_035_1	257_035_1	28_046_468	41_123_11	5_035_1	369_12_97	286_123_426	630_46_191	585_12_61	1312_12_2	580_046_10	637_046_82	717_5_681	611_035_21	461_046_60	711_046_46	149_035_13	75_0345_187	240_046_4	243_46_14	129_046_1	160_035_13	162_046_1	139_035_1	14_046_1	949_035_230	947_0345_1	1605_46_430	108_035_6	34_0345_44	1360_046_37	1668_0345_209	1035_12_211	517_2_519	439_46_1
568_5_1	194_046_2	60_035_75	80_046_1	138_035_1	257_035_1	28_046_481	41_123_8	5_035_1	369_12_102	286_123_443	630_46_200	585_12_58	1312_12_2	580_046_11	637_046_74	717_5_667	611_035_20	461_046_58	711_046_50	149_035_13	75_0345_191	240_046_5	243_46_10	129_046_1	160_035_14	162_046_1	139_035_1	14_046_1	949_035_224	947_0345_1	1605_46_424	108_035_4	34_0345_40	1360_046_36	1668_0345_204	1035_12_219	517_2_522	439_46_1
568_5_1	194_046_2	60_035_77	80_046_1	138_035_1	257_035_1	28_046_480	41_123_12	5_035_1	369_12_96	286_123_438	630_46_186	585_12_55	1312_12_3	580_046_11	637_046_82	717_5_693	611_035_21	461_046_53	711_046_46	149_035_14	75_0345_186	240_046_5	243_46_10	129_046_1	160_035_14	162_046_1	139_035_1	14_046_1	949_035_228	947_0345_1	1605_46_410	108_035_6	34_0345_40	1360_046_39	1668_0345_220	1035_12_222	517_2_524	439_46_1
568_5_1	194_046_3	60_035_81	80_046_1	138_035_1	257_035_1	28_046_486	41_123_11	5_035_1	369_12_89	286_123_441	630_46_190	585_12_55	1312_12_2	580_046_15	637_046_77	717_5_683	611_035_19	461_046_55	711_046_45	149_035_13	75_0345_186	240_046_6	243_46_6	129_046_1	160_035_13	162_046_1	139_035_1	14_046_1	949_035_230	947_0345_1	1605_46_411	108_035_7	34_0345_38	1360_046_43	1668_0345_217	1035_12_218	517_2_527	439_46_1
568_5_1	194_046_3	60_035_78	80_046_1	138_035_1	257_035_1	28_046_482	41_123_11	5_035_1	369_12_91	286_123_445	630_46_182	585_12_53	1312_12_2	580_046_15	637_046_72	717_5_688	611_035_20	461_046_50	711_046_47	149_035_15	75_0345_186	240_046_5	243_46_7	129_046_1	160_035_13	162_046_1	139_035_1	14_046_1	949_035_236	947_0345_1	1605_46_425	108_035_5	34_0345_42	1360_046_46	1668_0345_216	1035_12_222	517_2_527	439_46_1
568_5_1	194_046_2	60_035_73	80_046_1	138_035_1	257_035_1	28_046_489	41_123_8	5_035_1	369_12_84	286_123_445	630_46_172	585_12_57	1312_12_1	580_046_13	637_046_71	717_5_694	611_035_20	461_046_51	711_046_47	149_035_16	75_0345_187	240_046_6	243_46_8	129_046_1	160_035_18	162_046_1	139_035_1	14_046_1	949_035_234	947_0345_1	1605_46_418	108_035_4	34_0345_41	1360_046_50	1668_0345_220	1035_12_225	517_2_518	439_46_1
568_5_1	194_046_1	60_035_69	80_046_1	138_035_1	257_035_1	28_046_490	41_123_6	5_035_1	369_12_86	286_123_454	630_46_155	585_12_59	1312_12_1	580_046_11	637_046_68	717_5_724	611_035_22	461_046_47	711_046_42	149_035_18	75_0345_174	240_046_6	243_46_6	129_046_1	160_035_17	162_046_1	139_035_1	14_046_1	949_035_237	947_0345_1	1605_46_422	108_035_4	34_0345_49	1360_046_47	1668_0345_215	1035_12_236	517_2_517	439_46_1
568_5_1	194_046_1	60_035_64	80_046_1	138_035_1	257_035_1	28_046_498	41_123_7	5_035_1	369_12_79	286_123_439	630_46_169	585_12_63	1312_12_1	580_046_13	637_046_62	717_5_723	611_035_24	461_046_43	711_046_36	149_035_16	75_0345_171	240_046_5	243_46_9	129_046_1	160_035_20	162_046_1	139_035_1	14_046_1	949_035_242	947_0345_1	1605_46_427	108_035_3	34_0345_50	1360_046_50	1668_0345_218	1035_12_230	517_2_530	439_46_1
568_5_1	194_046_2	60_035_62	80_046_1	138_035_1	257_035_1	28_046_504	41_123_9	5_035_1	369_12_78	286_123_466	630_46_178	585_12_55	1312_12_1	580_046_10	637_046_61	717_5_747	611_035_22	461_046_36	711_046_39	149_035_17	75_0345_172	240_046_4	243_46_7	129_046_1	160_035_19	162_046_1	139_035_1	14_046_1	949_035_251	947_0345_1	1605_46_415	108_035_4	34_0345_54	1360_046_55	1668_0345_213	1035_12_223	517_2_527	439_46_1
568_5_1	194_046_2	60_035_61	80_046_1	138_035_1	257_035_1	28_046_506	41_123_10	5_035_1	369_12_82	286_123_486	630_46_181	585_12_51	1312_12_1	580_046_9	637_046_64	717_5_764	611_035_21	461_046_40	711_046_32	149_035_18	75_0345_176	240_046_4	243_46_6	129_046_1	160_035_22	162_046_1	139_035_1	14_046_1	949_035_255	947_0345_1	1605_46_391	108_035_6	34_0345_51	1360_046_55	1668_0345_211	1035_12_231	517_2_505	439_46_1
568_5_1	194_046_1	60_035_58	80_046_1	138_035_1	257_035_1	28_046_504	41_123_11	5_035_1	369_12_81	286_123_466	630_46_192	585_12_51	1312_12_1	580_046_8	637_046_56	717_5_763	611_035_21	461_046_39	711_046_29	149_035_18	75_0345_188	240_046_6	243_46_6	129_046_1	160_035_22	162_046_1	139_035_1	14_046_1	949_035_251	947_0345_1	1605_46_375	108_035_5	34_0345_56	1360_046_59	1668_0345_218	1035_12_231	517_2_492	439_46_1
568_5_1	194_046_1	60_035_59	80_046_1	138_035_1	257_035_1	28_046_510	41_123_8	5_035_1	369_12_80	286_123_458	630_46_207	585_12_51	1312_12_1	580_046_7	637_046_57	717_5_747	611_035_18	461_046_36	711_046_30	149_035_14	75_0345_186	240_046_7	243_46_5	129_046_1	160_035_24	162_046_1	139_035_1	14_046_1	949_035_246	947_0345_1	1605_46_376	108_035_5	34_0345_59	1360_046_60	1668_0345_223	1035_12_224	517_2_501	439_46_1
568_5_1	194_046_1	60_035_54	80_046_1	138_035_1	257_035_1	28_046_509	41_123_11	5_035_1	369_12_80	286_123_455	630_46_215	585_12_58	1312_12_1	580_046_6	637_046_53	717_5_732	611_035_18	461_046_33	711_046_30	149_035_15	75_0345_195	240_046_7	243_46_3	129_046_1	160_035_31	162_046_1	139_035_1	14_046_1	949_035_256	947_0345_1	1605_46_385	108_035_7	34_0345_57	1360_046_60	1668_0345_222	1035_12_215	517_2_490	439_46_1
568_5_1	60_035_50	80_046_1	138_035_1	257_035_1	28_046_508	41_123_9	5_035_1	369_12_80	286_123_456	630_46_217	585_12_55	1312_12_1	580_046_6	637_046_55	717_5_717	611_035_17	461_046_34	711_046_32	149_035_15	75_0345_194	240_046_7	243_46_2	129_046_1	160_035_34	162_046_1	139_035_1	14_046_1	949_035_262	947_0345_1	1605_46_379	108_035_7	34_0345_60	1360_046_61	1668_0345_222	1035_12_217	517_2_481	439_46_1
568_5_1	60_035_50	80_046_1	138_035_1	257_035_1	28_046_512	41_123_13	5_035_1	369_12_75	286_123_451	630_46_232	585_12_56	580_046_7	637_046_51	717_5_710	611_035_17	461_046_38	711_046_24	149_035_14	108_035_8	240_046_8	243_46_1	129_046_1	160_035_33	162_046_1	14_046_1	949_035_261	947_0345_1	1605_46_371	75_0345_199	34_0345_65	1360_046_62	1668_0345_222	1035_12_219	517_2_476	439_46_1
568_5_1	60_035_43	80_046_1	138_035_1	257_035_1	28_046_512	41_123_15	5_035_1	369_12_73	286_123_470	630_46_233	585_12_56	580_046_7	637_046_47	717_5_721	611_035_18	461_046_40	711_046_29	149_035_10	108_035_8	240_046_10	129_046_1	160_035_31	162_046_1	14_046_1	949_035_242	947_0345_1	1605_46_385	75_0345_200	34_0345_64	1360_046_70	1668_0345_218	1035_12_220	517_2_479	439_46_1
568_5_1	60_035_45	80_046_1	138_035_1	257_035_1	28_046_511	41_123_13	5_035_1	369_12_71	286_123_478	630_46_218	585_12_59	580_046_6	637_046_47	717_5_731	611_035_17	461_046_41	711_046_25	149_035_13	108_035_9	240_046_7	129_046_1	160_035_37	162_046_1	14_046_1	949_035_251	947_0345_1	1605_46_389	75_0345_203	34_0345_65	1360_046_70	1668_0345_212	1035_12_221	517_2_483	439_46_1
568_5_1	60_035_45	80_046_1	138_035_1	257_035_1	28_046_518	41_123_14	5_035_1	369_12_66	286_123_472	630_46_214	585_12_53	580_046_7	637_046_49	717_5_730	611_035_21	461_046_45	711_046_23	149_035_12	108_035_8	240_046_6	129_046_1	160_035_39	162_046_1	14_046_1	949_035_251	947_0345_1	1605_46_384	75_0345_216	34_0345_69	1360_046_76	1668_0345_214	1035_12_224	517_2_477	439_46_1
568_5_1	60_035_44	80_046_1	138_035_1	257_035_1	28_046_522	41_123_14	5_035_1	369_12_74	286_123_480	630_46_202	585_12_50	580_046_5	637_046_54	717_5_735	611_035_21	461_046_50	711_046_25	149_035_13	108_035_8	240_046_6	129_046_1	160_035_47	162_046_1	14_046_1	949_035_251	947_0345_1	1605_46_385	75_0345_209	34_0345_70	1360_046_70	1668_0345_206	1035_12_214	517_2_480	439_46_1
568_5_1	60_035_42	80_046_1	138_035_1	257_035_1	28_046_519	41_123_17	5_035_1	369_12_75	286_123_480	630_46_209	585_12_47	580_046_4	637_046_57	717_5_713	611_035_22	461_046_49	711_046_22	149_035_13	108_035_9	240_046_7	129_046_1	160_035_41	162_046_1	14_046_1	949_035_245	947_0345_1	1605_46_372	75_0345_214	34_0345_77	1360_046_68	1668_0345_213	1035_12_218	517_2_491	439_46_1
568_5_1	60_035_35	80_046_1	138_035_1	257_035_1	28_046_515	41_123_17	5_035_1	369_12_80	286_123_476	630_46_202	585_12_46	580_046_5	637_046_54	717_5_715	611_035_18	461_046_51	711_046_26	149_035_14	108_035_13	240_046_6	129_046_1	160_035_42	162_046_1	14_046_1	949_035_248	947_0345_1	1605_46_374	75_0345_211	34_0345_73	1360_046_71	1668_0345_219	1035_12_210	517_2_485	439_46_1
568_5_1	60_035_34	80_046_1	138_035_1	257_035_1	28_046_515	41_123_17	5_035_1	369_12_81	286_123_474	630_46_213	585_12_44	580_046_7	637_046_54	717_5_695	611_035_19	461_046_50	711_046_28	149_035_14	108_035_13	240_046_4	129_046_1	160_035_38	162_046_1	14_046_1	949_035_247	947_0345_1	1605_46_358	75_0345_222	34_0345_87	1360_046_74	1668_0345_213	1035_12_199	517_2_473	439_46_1
568_5_1	60_035_36	80_046_1	138_035_1	257_035_1	28_046_522	41_123_16	5_035_1	369_12_80	286_123_479	630_46_205	585_12_46	580_046_8	637_046_54	717_5_690	611_035_20	461_046_45	711_046_31	149_035_14	108_035_12	240_046_4	129_046_1	160_035_39	162_046_1	14_046_1	949_035_237	947_0345_1	1605_46_352	75_0345_222	34_0345_90	1360_046_76	1668_0345_206	1035_12_191	517_2_495	439_46_1
568_5_1	60_035_41	80_046_1	138_035_1	257_035_1	28_046_520	41_123_13	5_035_1	369_12_86	286_123_480	630_46_210	585_12_47	580_046_8	637_046_55	717_5_705	611_035_23	461_046_46	711_046_31	149_035_13	108_035_16	240_046_4	129_046_1	160_035_38	162_046_1	14_046_1	949_035_226	947_0345_1	1605_46_349	75_0345_219	34_0345_88	1360_046_74	1668_0345_205	1035_12_207	517_2_473	439_46_1
568_5_1	60_035_37	80_046_1	138_035_1	257_035_1	28_046_518	41_123_15	5_035_1	369_12_79	286_123_488	630_46_219	585_12_42	580_046_10	637_046_60	717_5_697	611_035_23	461_046_50	711_046_37	149_035_18	108_035_14	240_046_3	129_046_1	160_035_37	162_046_1	14_046_1	949_035_231	947_0345_1	1605_46_358	75_0345_213	34_0345_97	1360_046_71	1668_0345_206	1035_12_196	517_2_483	439_46_1
568_5_1	60_035_37	80_046_1	138_035_1	257_035_1	28_046_515	41_123_13	5_035_1	369_12_75	286_123_495	630_46_226	585_12_36	580_046_10	637_046_64	717_5_687	611_035_26	461_046_49	711_046_36	149_035_16	108_035_15	240_046_4	129_046_1	160_035_39	162_046_1	14_046_1	949_035_234	947_0345_1	1605_46_359	75_0345_209	34_0345_97	1360_046_75	1668_0345_202	1035_12_199	517_2_494	439_46_1
568_5_1	60_035_35	80_046_1	138_035_1	257_035_1	28_046_521	41_123_13	5_035_1	369_12_86	286_123_501	630_46_230	585_12_36	580_046_9	637_046_66	717_5_693	611_035_24	461_046_48	711_046_33	149_035_16	108_035_15	240_046_4	129_046_1	160_035_34	162_046_1	14_046_1	949_035_232	947_0345_1	1605_46_353	75_0345_216	34_0345_88	1360_046_74	1668_0345_207	1035_12_195	517_2_485	439_46_1
568_5_1	60_035_35	80_046_1	138_035_1	257_035_1	28_046_517	41_123_13	5_035_1	369_12_95	286_123_519	630_46_245	585_12_36	580_046_10	637_046_70	717_5_699	611_035_22	461_046_54	711_046_35	149_035_13	108_035_19	240_046_3	129_046_1	160_035_36	162_046_1	14_046_1	949_035_233	947_0345_1	1605_46_343	75_0345_220	34_0345_88	1360_046_78	1668_0345_187	1035_12_193	517_2_490	439_46_1
568_5_1	60_035_37	80_046_1	138_035_1	257_035_1	28_046_522	41_123_8	5_035_1	369_12_96	286_123_517	630_46_260	585_12_39	580_046_8	637_046_71	717_5_685	611_035_18	461_046_55	711_046_34	149_035_14	108_035_15	240_046_1	129_046_1	160_035_34	162_046_1	14_046_1	949_035_232	947_0345_1	1605_46_332	75_0345_215	34_0345_84	1360_046_78	1668_0345_185	1035_12_193	517_2_515	439_46_1
568_5_1	60_035_38	80_046_1	138_035_1	257_035_1	28_046_528	41_123_8	5_035_1	369_12_97	286_123_492	630_46_263	585_12_39	580_046_8	637_046_72	717_5_693	611_035_18	461_046_59	711_046_33	149_035_13	108_035_14	240_046_1	129_046_1	160_035_35	162_046_1	14_046_1	949_035_239	947_0345_1	1605_46_318	75_0345_214	34_0345_81	1360_046_78	1668_0345_183	1035_12_209	517_2_493	439_46_1
568_5_1	60_035_38	80_046_1	138_035_1	257_035_1	28_046_513	41_123_6	5_035_1	369_12_96	286_123_500	630_46_282	585_12_38	580_046_12	637_046_75	717_5_677	611_035_19	461_046_61	711_046_28	149_035_14	108_035_16	129_046_1	160_035_33	162_046_1	14_046_1	949_035_241	947_0345_1	1605_46_297	75_0345_207	34_0345_88	1360_046_83	1668_0345_176	1035_12_197	517_2_504	439_46_1
568_5_1	60_035_33	80_046_1	138_035_1	257_035_1	28_046_526	41_123_7	5_035_1	369_12_84	286_123_495	630_46_270	585_12_36	580_046_11	637_046_70	717_5_671	611_035_17	461_046_63	711_046_30	149_035_13	108_035_17	129_046_1	160_035_30	162_046_1	14_046_1	949_035_252	947_0345_1	1605_46_295	75_0345_212	34_0345_84	1360_046_83	1668_0345_181	1035_12_209	517_2_498	439_46_1
568_5_1	60_035_34	80_046_1	138_035_1	257_035_1	28_046_525	41_123_7	5_035_1	369_12_87	286_123_499	630_46_274	585_12_36	580_046_11	637_046_69	717_5_677	611_035_17	461_046_66	711_046_30	149_035_12	108_035_17	129_046_1	160_035_32	162_046_1	14_046_1	949_035_260	947_0345_1	1605_46_286	75_0345_204	34_0345_83	1360_046_85	1668_0345_180	1035_12_208	517_2_505	439_46_1
568_5_1	60_035_35	80_046_1	138_035_1	257_035_1	28_046_535	41_123_6	5_035_1	369_12_79	286_123_478	630_46_259	585_12_34	580_046_10	637_046_74	717_5_700	611_035_17	461_046_65	711_046_28	149_035_15	108_035_14	129_046_1	160_035_33	162_046_1	14_046_1	949_035_259	947_0345_1	1605_46_270	75_0345_200	34_0345_80	1360_046_88	1668_0345_185	1035_12_221	517_2_505	439_46_1
568_5_1	60_035_43	80_046_1	138_035_1	257_035_1	28_046_529	41_123_4	5_035_1	369_12_84	286_123_485	630_46_249	585_12_33	580_046_11	637_046_70	717_5_721	611_035_17	461_046_68	711_046_28	149_035_17	108_035_13	129_046_1	160_035_35	162_046_1	14_046_1	949_035_262	947_0345_1	1605_46_247	75_0345_201	34_0345_86	1360_046_90	1668_0345_189	1035_12_208	517_2_503	439_46_1
568_5_1	60_035_47	80_046_1	138_035_1	257_035_1	28_046_539	41_123_5	5_035_1	369_12_87	286_123_494	630_46_247	585_12_31	580_046_10	637_046_71	717_5_725	611_035_19	461_046_70	711_046_28	149_035_13	108_035_13	129_046_1	160_035_32	162_046_1	14_046_1	949_035_257	947_0345_1	1605_46_236	75_0345_202	34_0345_86	1360_046_95	1668_0345_193	1035_12_196	517_2_488	439_46_1
568_5_1	60_035_48	80_046_1	138_035_1	257_035_1	28_046_543	41_123_4	5_035_1	369_12_84	286_123_503	630_46_254	585_12_34	580_046_8	637_046_65	717_5_729	611_035_19	461_046_71	711_046_27	149_035_13	108_035_14	129_046_1	160_035_34	162_046_1	14_046_1	949_035_266	947_0345_1	1605_46_239	75_0345_206	34_0345_85	1360_046_95	1668_0345_192	1035_12_189	517_2_494	439_46_1
568_5_1	60_035_52	80_046_1	138_035_1	257_035_1	28_046_534	41_123_5	5_035_1	369_12_85	286_123_501	630_46_253	585_12_35	580_046_7	637_046_64	717_5_756	611_035_22	461_046_76	711_046_26	149_035_10	108_035_13	129_046_1	160_035_31	162_046_1	14_046_1	949_035_259	947_0345_1	1605_46_250	75_0345_201	34_0345_85	1360_046_96	1668_0345_194	1035_12_217	517_2_466	439_46_1
568_5_1	60_035_49	80_046_1	138_035_1	257_035_1	28_046_525	41_123_7	5_035_1	369_12_78	286_123_511	630_46_260	585_12_33	580_046_8	637_046_68	717_5_754	611_035_20	461_046_79	711_046_25	149_035_9	108_035_12	129_046_1	160_035_33	162_046_1	14_046_1	949_035_267	947_0345_1	1605_46_252	75_0345_208	34_0345_79	1360_046_100	1668_0345_198	1035_12_216	517_2_463	439_46_1
568_5_1	60_035_50	80_046_1	138_035_1	257_035_1	28_046_520	41_123_7	5_035_1	369_12_71	286_123_509	630_46_268	585_12_37	580_046_8	637_046_66	717_5_754	611_035_20	461_046_80	711_046_25	149_035_11	108_035_9	129_046_1	160_035_30	162_046_1	14_046_1	949_035_281	947_0345_1	1605_46_249	75_0345_204	34_0345_76	1360_046_106	1668_0345_196	1035_12_222	517_2_456	439_46_1
568_5_1	60_035_53	80_046_1	138_035_1	257_035_1	28_046_532	41_123_5	5_035_1	369_12_78	286_123_516	630_46_280	585_12_34	580_046_7	637_046_70	717_5_744	611_035_22	461_046_74	711_046_24	149_035_12	108_035_10	129_046_1	160_035_31	162_046_1	14_046_1	949_035_273	947_0345_1	1605_46_260	75_0345_196	34_0345_71	1360_046_100	1668_0345_200	1035_12_211	517_2_468	439_46_1
568_5_1	60_035_55	80_046_1	138_035_1	257_035_1	28_046_527	41_123_5	5_035_1	369_12_77	286_123_514	630_46_258	585_12_36	580_046_8	637_046_72	717_5_753	611_035_28	461_046_76	711_046_23	149_035_12	108_035_11	129_046_1	160_035_33	162_046_1	14_046_1	949_035_273	947_0345_1	1605_46_253	75_0345_204	34_0345_64	1360_046_105	1668_0345_199	1035_12_218	517_2_448	439_46_1
568_5_1	60_035_50	80_046_1	138_035_1	257_035_1	28_046_523	41_123_4	5_035_1	369_12_80	286_123_524	630_46_263	585_12_35	580_046_8	637_046_79	717_5_749	611_035_24	461_046_75	711_046_21	149_035_12	108_035_12	129_046_1	160_035_33	162_046_1	14_046_1	949_035_275	947_0345_1	1605_46_231	75_0345_212	34_0345_63	1360_046_114	1668_0345_204	1035_12_193	517_2_465	439_46_1
568_5_1	60_035_47	80_046_1	138_035_1	257_035_1	28_046_530	41_123_3	5_035_1	369_12_77	286_123_527	630_46_277	585_12_36	580_046_6	637_046_88	717_5_744	611_035_24	461_046_77	711_046_23	149_035_13	108_035_13	129_046_1	160_035_26	162_046_1	14_046_1	949_035_275	947_0345_1	1605_46_216	75_0345_220	34_0345_66	1360_046_112	1668_0345_201	1035_12_196	517_2_456	439_46_1
568_5_1	60_035_45	80_046_1	138_035_1	257_035_1	28_046_535	41_123_1	5_035_1	369_12_67	286_123_534	630_46_280	585_12_33	580_046_7	637_046_87	717_5_712	611_035_24	461_046_76	711_046_24	149_035_12	108_035_9	129_046_1	160_035_26	162_046_1	14_046_1	949_035_282	947_0345_1	1605_46_218	75_0345_230	34_0345_62	1360_046_117	1668_0345_196	1035_12_189	517_2_459	439_46_1
568_5_1	60_035_44	80_046_1	138_035_1	257_035_1	28_046_531	41_123_1	5_035_1	369_12_70	286_123_537	630_46_280	585_12_30	580_046_6	637_046_79	717_5_715	611_035_20	461_046_76	711_046_23	149_035_9	108_035_10	129_046_1	160_035_22	162_046_1	14_046_1	949_035_267	947_0345_1	1605_46_222	75_0345_219	34_0345_69	1360_046_117	1668_0345_196	1035_12_219	517_2_456	439_46_1
568_5_1	60_035_51	80_046_1	138_035_1	257_035_1	28_046_532	41_123_1	5_035_1	369_12_66	286_123_537	630_46_290	585_12_30	580_046_6	637_046_70	717_5_718	611_035_17	461_046_88	711_046_17	149_035_9	108_035_6	129_046_1	160_035_20	162_046_1	14_046_1	949_035_274	947_0345_1	1605_46_218	75_0345_230	34_0345_62	1360_046_116	1668_0345_200	1035_12_208	517_2_465	439_46_1
568_5_1	60_035_50	80_046_1	138_035_1	257_035_1	28_046_522	5_035_1	369_12_71	286_123_556	630_46_279	585_12_29	580_046_3	637_046_62	717_5_735	611_035_17	461_046_88	711_046_14	149_035_10	108_035_7	129_046_1	160_035_17	162_046_1	14_046_1	949_035_261	947_0345_1	1605_46_214	75_0345_235	34_0345_62	1360_046_113	1668_0345_197	1035_12_223	517_2_467	439_46_1
568_5_1	60_035_59	80_046_1	138_035_1	257_035_1	28_046_520	5_035_1	369_12_69	286_123_569	630_46_294	585_12_28	580_046_3	637_046_66	717_5_711	611_035_18	461_046_95	711_046_15	149_035_8	108_035_4	129_046_1	160_035_19	162_046_1	14_046_1	949_035_255	947_0345_1	1605_46_218	75_0345_232	34_0345_58	1360_046_114	1668_0345_199	1035_12_222	517_2_459	439_46_1
568_5_1	60_035_61	80_046_1	138_035_1	257_035_1	28_046_514	5_035_1	369_12_67	286_123_575	630_46_303	585_12_25	580_046_3	637_046_65	717_5_684	611_035_18	461_046_95	711_046_19	149_035_8	108_035_4	129_046_1	160_035_22	162_046_1	14_046_1	949_035_256	947_0345_1	1605_46_221	75_0345_244	34_0345_60	1360_046_118	1668_0345_201	1035_12_224	517_2_460	439_46_1
568_5_1	60_035_61	80_046_1	138_035_1	257_035_1	28_046_508	5_035_1	369_12_64	286_123_578	630_46_300	585_12_23	580_046_4	637_046_61	717_5_693	611_035_15	461_046_96	711_046_20	149_035_9	108_035_3	129_046_1	160_035_19	162_046_1	14_046_1	949_035_260	947_0345_1	1605_46_206	75_0345_244	34_0345_62	1360_046_122	1668_0345_196	1035_12_226	517_2_474	439_46_1
568_5_1	60_035_62	80_046_1	138_035_1	257_035_1	28_046_499	5_035_1	369_12_66	286_123_569	630_46_304	585_12_26	580_046_4	637_046_68	717_5_692	611_035_15	461_046_89	711_046_20	149_035_12	108_035_4	129_046_1	160_035_20	162_046_1	14_046_1	949_035_264	947_0345_1	1605_46_203	75_0345_237	34_0345_57	1360_046_117	1668_0345_214	1035_12_228	517_2_489	439_46_1
568_5_1	60_035_67	80_046_1	138_035_1	257_035_1	28_046_505	5_035_1	369_12_70	286_123_568	630_46_285	585_12_26	580_046_6	637_046_67	717_5_698	611_035_11	461_046_93	711_046_20	149_035_10	108_035_5	129_046_1	160_035_20	162_046_1	14_046_1	949_035_268	947_0345_1	1605_46_200	75_0345_244	34_0345_66	1360_046_120	1668_0345_198	1035_12_230	517_2_476	439_46_1
568_5_1	60_035_70	80_046_1	138_035_1	257_035_1	28_046_495	5_035_1	369_12_76	286_123_575	630_46_290	585_12_27	580_046_8	637_046_68	717_5_714	611_035_13	461_046_86	711_046_22	149_035_9	108_035_1	129_046_1	160_035_16	162_046_1	14_046_1	949_035_256	947_0345_1	1605_46_207	75_0345_237	34_0345_58	1360_046_121	1668_0345_189	1035_12_228	517_2_472	439_46_1
568_5_1	60_035_67	80_046_1	138_035_1	257_035_1	28_046_486	5_035_1	369_12_78	286_123_561	630_46_297	585_12_30	580_046_6	637_046_68	717_5_707	611_035_13	461_046_78	711_046_20	149_035_8	75_0345_247	129_046_1	160_035_19	162_046_1	14_046_1	949_035_251	947_0345_1	1605_46_212	34_0345_59	1360_046_131	1668_0345_185	1035_12_218	517_2_496	439_46_1
568_5_1	60_035_71	80_046_1	138_035_1	257_035_1	28_046_488	5_035_1	369_12_77	286_123_544	630_46_305	585_12_32	580_046_6	637_046_73	717_5_706	611_035_13	461_046_80	711_046_17	149_035_9	75_0345_250	129_046_1	160_035_16	162_046_1	14_046_1	949_035_263	947_0345_1	1605_46_211	34_0345_55	1360_046_121	1668_0345_197	1035_12_204	517_2_484	439_46_1
568_5_1	60_035_70	80_046_1	138_035_1	257_035_1	28_046_482	5_035_1	369_12_79	286_123_543	630_46_309	585_12_28	580_046_7	637_046_71	717_5_701	611_035_14	461_046_81	711_046_16	149_035_10	75_0345_256	129_046_1	160_035_18	162_046_1	14_046_1	949_035_253	947_0345_1	1605_46_217	34_0345_55	1360_046_124	1668_0345_189	1035_12_209	517_2_493	439_46_1
568_5_1	60_035_67	80_046_1	138_035_1	257_035_1	28_046_485	5_035_1	369_12_82	286_123_553	630_46_323	585_12_28	580_046_7	637_046_77	717_5_691	611_035_15	461_046_84	711_046_16	149_035_9	75_0345_246	129_046_1	160_035_15	162_046_1	14_046_1	949_035_245	947_0345_1	1605_46_215	34_0345_54	1360_046_128	1668_0345_183	1035_12_209	517_2_491	439_46_1
568_5_1	60_035_69	80_046_1	138_035_1	257_035_1	28_046_482	5_035_1	369_12_78	286_123_552	630_46_328	585_12_29	580_046_7	637_046_74	717_5_684	611_035_16	461_046_80	711_046_16	149_035_9	75_0345_246	129_046_1	160_035_13	162_046_1	14_046_1	949_035_250	947_0345_1	1605_46_218	34_0345_56	1360_046_127	1668_0345_183	1035_12_215	517_2_487	439_46_1
568_5_1	60_035_62	80_046_1	138_035_1	257_035_1	28_046_486	5_035_1	369_12_74	286_123_550	630_46_319	585_12_29	580_046_4	637_046_70	717_5_693	611_035_15	461_046_86	711_046_12	149_035_9	75_0345_240	129_046_1	160_035_13	162_046_1	14_046_1	949_035_254	947_0345_1	1605_46_219	34_0345_57	1360_046_131	1668_0345_184	1035_12_215	517_2_495	439_46_1
568_5_1	60_035_64	80_046_1	138_035_1	257_035_1	28_046_488	5_035_1	369_12_68	286_123_536	630_46_330	585_12_29	580_046_4	637_046_70	717_5_713	611_035_14	461_046_83	711_046_9	149_035_8	75_0345_246	129_046_1	160_035_14	162_046_1	14_046_1	949_035_267	947_0345_1	1605_46_198	34_0345_57	1360_046_129	1668_0345_189	1035_12_218	517_2_466	439_46_1
568_5_1	60_035_62	80_046_1	138_035_1	257_035_1	28_046_488	5_035_1	369_12_67	286_123_552	630_46_334	585_12_29	580_046_2	637_046_69	717_5_711	611_035_13	461_046_81	711_046_8	149_035_7	75_0345_250	129_046_1	160_035_13	162_046_1	14_046_1	949_035_270	947_0345_1	1605_46_200	34_0345_59	1360_046_135	1668_0345_188	1035_12_216	517_2_474	439_46_1
568_5_1	60_035_61	80_046_1	138_035_1	257_035_1	28_046_500	5_035_1	369_12_73	286_123_545	630_46_312	585_12_29	580_046_2	637_046_66	717_5_752	611_035_15	461_046_90	711_046_6	149_035_5	75_0345_260	129_046_1	160_035_12	162_046_1	14_046_1	949_035_261	947_0345_1	1605_46_196	34_0345_66	1360_046_132	1668_0345_184	1035_12_213	517_2_452	439_46_1
568_5_1	60_035_58	80_046_1	138_035_1	257_035_1	28_046_499	5_035_1	369_12_72	286_123_540	630_46_318	585_12_28	580_046_1	637_046_67	717_5_754	611_035_17	461_046_87	711_046_4	149_035_5	75_0345_254	129_046_1	160_035_10	162_046_1	14_046_1	949_035_265	947_0345_1	1605_46_194	34_0345_71	1360_046_138	1668_0345_193	1035_12_198	517_2_453	439_46_1
568_5_1	60_035_59	80_046_1	138_035_1	257_035_1	28_046_489	5_035_1	369_12_73	286_123_530	630_46_312	585_12_27	580_046_1	637_046_70	717_5_767	611_035_20	461_046_88	711_046_5	149_035_6	75_0345_258	129_046_1	160_035_10	162_046_1	14_046_1	949_035_264	947_0345_1	1605_46_192	34_0345_69	1360_046_134	1668_0345_199	1035_12_201	517_2_436	439_46_1
568_5_1	60_035_57	80_046_1	138_035_1	257_035_1	28_046_495	5_035_1	369_12_71	286_123_547	630_46_315	585_12_23	580_046_1	637_046_68	717_5_744	611_035_20	461_046_85	711_046_6	149_035_8	75_0345_253	129_046_1	160_035_12	162_046_1	14_046_1	949_035_272	947_0345_1	1605_46_181	34_0345_65	1360_046_138	1668_0345_201	1035_12_203	517_2_446	439_46_1
568_5_1	60_035_60	80_046_1	138_035_1	257_035_1	28_046_488	5_035_1	369_12_75	286_123_529	630_46_318	585_12_19	580_046_3	637_046_66	717_5_717	611_035_21	461_046_90	711_046_6	149_035_8	75_0345_262	129_046_1	160_035_13	162_046_1	14_046_1	949_035_271	947_0345_1	1605_46_187	34_0345_73	1360_046_142	1668_0345_200	1035_12_203	517_2_447	439_46_1
568_5_1	60_035_60	80_046_1	138_035_1	257_035_1	28_046_482	5_035_1	369_12_67	286_123_524	630_46_325	585_12_21	580_046_2	637_046_70	717_5_714	611_035_21	461_046_94	711_046_7	149_035_7	75_0345_269	129_046_1	160_035_10	162_046_1	14_046_1	949_035_274	947_0345_1	1605_46_187	34_0345_83	1360_046_143	1668_0345_193	1035_12_206	517_2_444	439_46_1
568_5_1	60_035_62	80_046_1	138_035_1	257_035_1	28_046_484	5_035_1	369_12_66	286_123_541	630_46_326	585_12_16	580_046_3	637_046_68	717_5_702	611_035_23	461_046_89	711_046_7	149_035_7	75_0345_269	129_046_1	160_035_10	162_046_1	14_046_1	949_035_277	947_0345_1	1605_46_187	34_0345_77	1360_046_144	1668_0345_190	1035_12_205	517_2_463	439_46_1
568_5_1	60_035_64	80_046_1	138_035_1	257_035_1	28_046_488	5_035_1	369_12_55	286_123_529	630_46_340	585_12_23	580_046_3	637_046_63	717_5_705	611_035_24	461_046_91	711_046_7	149_035_6	75_0345_285	129_046_1	160_035_10	162_046_1	14_046_1	949_035_274	947_0345_1	1605_46_189	34_0345_84	1360_046_136	1668_0345_181	1035_12_206	517_2_452	439_46_1
568_5_1	60_035_69	80_046_1	138_035_1	257_035_1	28_046_494	5_035_1	369_12_48	286_123_542	630_46_351	585_12_21	580_046_4	637_046_55	717_5_700	611_035_20	461_046_88	711_046_9	149_035_6	75_0345_292	129_046_1	160_035_10	162_046_1	14_046_1	949_035_275	947_0345_1	1605_46_174	34_0345_83	1360_046_130	1668_0345_172	1035_12_219	517_2_467	439_46_1
568_5_1	60_035_63	80_046_1	138_035_1	257_035_1	28_046_490	5_035_1	369_12_42	286_123_537	630_46_356	585_12_20	580_046_4	637_046_58	717_5_719	611_035_25	461_046_88	711_046_11	149_035_6	75_0345_285	129_046_1	160_035_12	162_046_1	14_046_1	949_035_280	947_0345_1	1605_46_167	34_0345_97	1360_046_134	1668_0345_162	1035_12_225	517_2_460	439_46_1
568_5_1	60_035_60	80_046_1	138_035_1	257_035_1	28_046_491	5_035_1	369_12_36	286_123_536	630_46_336	585_12_21	580_046_3	637_046_55	717_5_731	611_035_24	461_046_91	711_046_8	149_035_6	75_0345_300	129_046_1	160_035_13	162_046_1	14_046_1	949_035_282	947_0345_1	1605_46_173	34_0345_91	1360_046_139	1668_0345_169	1035_12_230	517_2_447	439_46_1
568_5_1	60_035_60	80_046_1	138_035_1	257_035_1	28_046_489	5_035_1	369_12_32	286_123_545	630_46_354	585_12_27	580_046_3	637_046_50	717_5_706	611_035_26	461_046_93	711_046_9	149_035_6	75_0345_307	129_046_1	160_035_13	162_046_1	14_046_1	949_035_291	947_0345_1	1605_46_166	34_0345_81	1360_046_139	1668_0345_169	1035_12_224	517_2_436	439_46_1
568_5_1	60_035_59	80_046_1	138_035_1	257_035_1	28_046_494	5_035_1	369_12_28	286_123_561	630_46_375	585_12_25	580_046_2	637_046_48	717_5_693	611_035_26	461_046_90	711_046_9	149_035_7	75_0345_317	129_046_1	160_035_16	162_046_1	14_046_1	949_035_279	947_0345_1	1605_46_164	34_0345_78	1360_046_148	1668_0345_152	1035_12_226	517_2_445	439_46_1
568_5_1	60_035_60	80_046_1	138_035_1	257_035_1	28_046_493	5_035_1	369_12_32	286_123_545	630_46_375	585_12_23	580_046_2	637_046_49	717_5_693	611_035_24	461_046_87	711_046_9	149_035_8	75_0345_321	129_046_1	160_035_15	162_046_1	14_046_1	949_035_278	947_0345_1	1605_46_157	34_0345_88	1360_046_148	1668_0345_161	1035_12_239	517_2_445	439_46_1
568_5_1	60_035_63	80_046_1	138_035_1	257_035_1	28_046_497	5_035_1	369_12_28	286_123_550	630_46_383	585_12_24	580_046_3	637_046_53	717_5_687	611_035_25	461_046_90	711_046_8	149_035_9	75_0345_322	129_046_1	160_035_14	162_046_1	14_046_1	949_035_283	947_0345_1	1605_46_153	34_0345_87	1360_046_141	1668_0345_163	1035_12_235	517_2_431	439_46_1
568_5_1	60_035_61	80_046_1	138_035_1	257_035_1	28_046_498	5_035_1	369_12_29	286_123_554	630_46_403	585_12_22	580_046_2	637_046_55	717_5_679	611_035_21	461_046_81	711_046_5	149_035_7	75_0345_318	129_046_1	160_035_13	162_046_1	14_046_1	949_035_296	947_0345_1	1605_46_146	34_0345_93	1360_046_147	1668_0345_169	1035_12_217	517_2_432	439_46_1
568_5_1	60_035_68	80_046_1	138_035_1	257_035_1	28_046_492	5_035_1	369_12_30	286_123_560	630_46_398	585_12_23	580_046_2	637_046_55	717_5_685	611_035_20	461_046_86	711_046_5	149_035_8	75_0345_322	129_046_1	160_035_9	162_046_1	14_046_1	949_035_292	947_0345_1	1605_46_147	34_0345_91	1360_046_148	1668_0345_170	1035_12_197	517_2_437	439_46_1
568_5_1	60_035_65	80_046_1	138_035_1	257_035_1	28_046_492	5_035_1	369_12_30	286_123_565	630_46_397	585_12_20	580_046_2	637_046_59	717_5_693	611_035_19	461_046_90	711_046_5	149_035_9	75_0345_323	129_046_1	160_035_10	162_046_1	14_046_1	949_035_291	947_0345_1	1605_46_141	34_0345_88	1360_046_148	1668_0345_163	1035_12_201	517_2_446	439_46_1
568_5_1	60_035_65	80_046_1	138_035_1	257_035_1	28_046_491	5_035_1	369_12_34	286_123_569	630_46_400	585_12_19	580_046_1	637_046_59	717_5_681	611_035_22	461_046_88	711_046_5	149_035_10	75_0345_313	129_046_1	160_035_10	162_046_1	14_046_1	949_035_294	947_0345_1	1605_46_128	34_0345_93	1360_046_146	1668_0345_159	1035_12_204	517_2_447	439_46_1
568_5_1	60_035_64	80_046_1	138_035_1	257_035_1	28_046_503	5_035_1	369_12_31	286_123_571	630_46_384	585_12_20	580_046_2	637_046_55	717_5_707	611_035_20	461_046_86	711_046_6	149_035_10	75_0345_312	129_046_1	160_035_8	162_046_1	14_046_1	949_035_296	947_0345_1	1605_46_124	34_0345_88	1360_046_157	1668_0345_156	1035_12_198	517_2_458	439_46_1
568_5_1	60_035_70	80_046_1	138_035_1	257_035_1	28_046_507	5_035_1	369_12_33	286_123_571	630_46_396	585_12_17	580_046_1	637_046_56	717_5_677	611_035_20	461_046_84	711_046_6	149_035_7	75_0345_311	129_046_1	160_035_8	162_046_1	14_046_1	949_035_287	947_0345_1	1605_46_118	34_0345_85	1360_046_154	1668_0345_159	1035_12_208	517_2_448	439_46_1
568_5_1	60_035_69	80_046_1	138_035_1	257_035_1	28_046_510	5_035_1	369_12_40	286_123_575	630_46_410	585_12_19	580_046_1	637_046_57	717_5_664	611_035_18	461_046_82	711_046_7	149_035_6	75_0345_296	129_046_1	160_035_5	162_046_1	14_046_1	949_035_290	947_0345_1	1605_46_121	34_0345_78	1360_046_154	1668_0345_170	1035_12_205	517_2_439	439_46_1
568_5_1	60_035_75	80_046_1	138_035_1	257_035_1	28_046_503	5_035_1	369_12_40	286_123_563	630_46_404	585_12_15	439_46_1	637_046_63	717_5_676	611_035_16	461_046_74	711_046_7	149_035_4	75_0345_306	129_046_1	160_035_6	162_046_1	14_046_1	949_035_295	947_0345_1	1605_46_126	34_0345_82	1360_046_160	1668_0345_176	1035_12_199	517_2_439
568_5_1	60_035_71	80_046_1	138_035_1	257_035_1	28_046_504	5_035_1	369_12_41	286_123_566	630_46_410	585_12_17	439_46_1	637_046_65	717_5_671	611_035_17	461_046_69	711_046_9	149_035_4	75_0345_308	129_046_1	160_035_6	162_046_1	14_046_1	949_035_299	947_0345_1	1605_46_119	34_0345_82	1360_046_164	1668_0345_175	1035_12_208	517_2_442
568_5_1	60_035_71	80_046_1	138_035_1	257_035_1	28_046_509	5_035_1	369_12_45	286_123_577	630_46_392	585_12_15	439_46_1	637_046_67	717_5_702	611_035_16	461_046_70	711_046_8	149_035_3	75_0345_318	129_046_1	160_035_4	162_046_1	14_046_1	949_035_297	947_0345_1	1605_46_114	34_0345_82	1360_046_166	1668_0345_185	1035_12_210	517_2_428
568_5_1	60_035_71	80_046_1	138_035_1	257_035_1	28_046_493	5_035_1	369_12_47	286_123_578	630_46_394	585_12_13	439_46_1	637_046_63	717_5_697	611_035_15	461_046_70	711_046_8	149_035_3	75_0345_316	129_046_1	160_035_4	162_046_1	14_046_1	949_035_309	947_0345_1	1605_46_123	34_0345_85	1360_046_170	1668_0345_186	1035_12_207	517_2_415
568_5_1	60_035_72	80_046_1	138_035_1	257_035_1	28_046_491	5_035_1	369_12_44	286_123_593	630_46_399	585_12_13	439_46_1	637_046_59	717_5_692	611_035_19	461_046_72	711_046_4	149_035_5	75_0345_320	129_046_1	160_035_4	162_046_1	14_046_1	949_035_308	947_0345_1	1605_46_128	34_0345_80	1360_046_173	1668_0345_177	1035_12_218	517_2_403
568_5_1	60_035_77	80_046_1	138_035_1	257_035_1	28_046_487	5_035_1	369_12_46	286_123_582	630_46_400	585_12_10	439_46_1	637_046_65	717_5_686	611_035_20	461_046_67	711_046_4	149_035_5	75_0345_326	129_046_1	160_035_5	162_046_1	14_046_1	949_035_306	947_0345_1	1605_46_129	34_0345_77	1360_046_176	1668_0345_172	1035_12_229	517_2_389
568_5_1	60_035_78	80_046_1	138_035_1	257_035_1	28_046_482	5_035_1	369_12_54	286_123_591	630_46_404	585_12_9	439_46_1	637_046_64	717_5_686	611_035_16	461_046_64	711_046_4	149_035_8	75_0345_319	129_046_1	160_035_6	162_046_1	14_046_1	949_035_308	947_0345_1	1605_46_118	34_0345_74	1360_046_170	1668_0345_173	1035_12_231	517_2_400
568_5_1	60_035_74	80_046_1	138_035_1	257_035_1	28_046_482	5_035_1	369_12_55	286_123_596	630_46_398	585_12_10	439_46_1	637_046_66	717_5_705	611_035_21	461_046_54	711_046_4	149_035_8	75_0345_323	129_046_1	160_035_5	162_046_1	14_046_1	949_035_304	947_0345_1	1605_46_109	34_0345_71	1360_046_169	1668_0345_172	1035_12_226	517_2_423
568_5_1	60_035_73	80_046_1	138_035_1	257_035_1	28_046_491	5_035_1	369_12_59	286_123_597	630_46_417	585_12_8	439_46_1	637_046_59	717_5_688	611_035_17	461_046_49	711_046_4	149_035_10	75_0345_314	129_046_1	160_035_5	162_046_1	14_046_1	949_035_313	947_0345_1	1605_46_116	34_0345_64	1360_046_170	1668_0345_173	1035_12_235	517_2_427
568_5_1	60_035_77	80_046_1	138_035_1	257_035_1	28_046_491	5_035_1	369_12_57	286_123_594	630_46_406	585_12_6	439_46_1	637_046_57	717_5_676	611_035_19	461_046_52	711_046_4	149_035_10	75_0345_327	129_046_1	160_035_6	162_046_1	14_046_1	949_035_314	947_0345_1	1605_46_120	34_0345_65	1360_046_166	1668_0345_183	1035_12_213	517_2_441
568_5_1	60_035_79	80_046_1	138_035_1	257_035_1	28_046_478	5_035_1	369_12_59	286_123_596	630_46_405	585_12_5	439_46_1	637_046_55	717_5_670	611_035_17	461_046_50	711_046_5	149_035_10	75_0345_330	129_046_1	160_035_5	162_046_1	14_046_1	949_035_309	947_0345_1	1605_46_128	34_0345_72	1360_046_161	1668_0345_183	1035_12_216	517_2_452
568_5_1	60_035_78	80_046_1	138_035_1	257_035_1	28_046_481	5_035_1	369_12_60	286_123_592	630_46_401	585_12_3	439_46_1	637_046_55	717_5_675	611_035_20	461_046_48	711_046_3	149_035_9	75_0345_322	129_046_1	160_035_7	162_046_1	14_046_1	949_035_315	947_0345_1	1605_46_133	34_0345_70	1360_046_149	1668_0345_189	1035_12_220	517_2_452
568_5_1	60_035_74	80_046_1	138_035_1	257_035_1	28_046_497	5_035_1	369_12_56	286_123_585	630_46_382	585_12_2	439_46_1	637_046_61	717_5_682	611_035_19	461_046_44	711_046_2	149_035_7	75_0345_325	129_046_1	160_035_6	162_046_1	14_046_1	949_035_321	947_0345_1	1605_46_135	34_0345_73	1360_046_153	1668_0345_175	1035_12_213	517_2_440
568_5_1	60_035_70	80_046_1	138_035_1	257_035_1	28_046_508	5_035_1	369_12_55	286_123_586	630_46_393	585_12_1	439_46_1	637_046_57	717_5_670	611_035_20	461_046_43	711_046_1	149_035_8	75_0345_325	129_046_1	160_035_6	162_046_1	14_046_1	949_035_322	947_0345_1	1605_46_143	34_0345_69	1360_046_156	1668_0345_180	1035_12_201	517_2_449
568_5_1	60_035_67	80_046_1	138_035_1	257_035_1	28_046_503	5_035_1	369_12_51	286_123_571	630_46_375	585_12_1	439_46_1	637_046_52	717_5_705	611_035_19	461_046_46	711_046_1	149_035_8	75_0345_320	129_046_1	160_035_4	162_046_1	14_046_1	949_035_320	947_0345_1	1605_46_139	34_0345_79	1360_046_164	1668_0345_180	1035_12_199	517_2_455
568_5_1	60_035_71	80_046_1	138_035_1	257_035_1	28_046_498	5_035_1	369_12_46	286_123_578	630_46_387	439_46_1	637_046_48	717_5_732	611_035_18	461_046_42	149_035_8	75_0345_314	129_046_1	160_035_3	162_046_1	14_046_1	949_035_332	947_0345_1	1605_46_136	34_0345_75	1360_046_161	1668_0345_174	1035_12_211	517_2_452
568_5_1	60_035_71	80_046_1	138_035_1	257_035_1	28_046_496	5_035_1	369_12_55	286_123_576	630_46_386	439_46_1	637_046_47	717_5_715	611_035_19	461_046_45	149_035_5	75_0345_310	129_046_1	160_035_3	162_046_1	14_046_1	949_035_318	947_0345_1	1605_46_131	34_0345_77	1360_046_167	1668_0345_174	1035_12_210	517_2_456
568_5_1	60_035_76	80_046_1	138_035_1	257_035_1	28_046_496	5_035_1	369_12_56	286_123_564	630_46_380	439_46_1	637_046_51	717_5_708	611_035_21	461_046_39	149_035_5	75_0345_308	129_046_1	160_035_2	162_046_1	14_046_1	949_035_311	947_0345_1	1605_46_130	34_0345_81	1360_046_155	1668_0345_179	1035_12_215	517_2_462
568_5_1	60_035_70	80_046_1	138_035_1	257_035_1	28_046_480	5_035_1	369_12_56	286_123_572	630_46_385	439_46_1	637_046_52	717_5_713	611_035_21	461_046_40	149_035_4	75_0345_308	129_046_1	160_035_2	162_046_1	14_046_1	949_035_310	947_0345_1	1605_46_137	34_0345_78	1360_046_161	1668_0345_177	1035_12_215	517_2_475
568_5_1	60_035_71	80_046_1	138_035_1	257_035_1	28_046_476	5_035_1	369_12_61	286_123_575	630_46_387	439_46_1	637_046_55	717_5_720	611_035_21	461_046_42	149_035_3	75_0345_301	129_046_1	160_035_2	162_046_1	14_046_1	949_035_317	947_0345_1	1605_46_136	34_0345_82	1360_046_168	1668_0345_172	1035_12_221	517_2_481
568_5_1	60_035_71	80_046_1	138_035_1	257_035_1	28_046_468	5_035_1	369_12_59	286_123_564	630_46_378	439_46_1	637_046_53	717_5_732	611_035_20	461_046_43	149_035_4	75_0345_306	129_046_1	160_035_3	162_046_1	14_046_1	949_035_308	947_0345_1	1605_46_133	34_0345_87	1360_046_171	1668_0345_176	1035_12_225	517_2_476
568_5_1	60_035_76	80_046_1	138_035_1	257_035_1	28_046_454	5_035_1	369_12_54	286_123_564	630_46_384	439_46_1	637_046_48	717_5_750	611_035_22	461_046_42	149_035_4	75_0345_326	129_046_1	160_035_4	162_046_1	14_046_1	949_035_293	947_0345_1	1605_46_134	34_0345_90	1360_046_170	1668_0345_163	1035_12_232	517_2_460
568_5_1	60_035_76	80_046_1	138_035_1	257_035_1	28_046_441	5_035_1	369_12_48	286_123_553	630_46_405	439_46_1	637_046_45	717_5_745	611_035_24	461_046_44	149_035_3	75_0345_338	129_046_1	160_035_4	162_046_1	14_046_1	949_035_298	947_0345_1	1605_46_134	34_0345_89	1360_046_165	1668_0345_165	1035_12_222	517_2_456
568_5_1	60_035_75	80_046_1	138_035_1	257_035_1	28_046_447	5_035_1	369_12_49	286_123_548	630_46_404	439_46_1	637_046_47	717_5_734	611_035_21	461_046_47	149_035_4	75_0345_326	129_046_1	160_035_4	162_046_1	14_046_1	949_035_295	947_0345_1	1605_46_135	34_0345_88	1360_046_161	1668_0345_165	1035_12_229	517_2_472
568_5_1	60_035_82	80_046_1	138_035_1	257_035_1	28_046_442	5_035_1	369_12_54	286_123_559	630_46_423	439_46_1	637_046_51	717_5_719	611_035_27	461_046_49	149_035_4	75_0345_323	129_046_1	160_035_4	162_046_1	14_046_1	949_035_287	947_0345_1	1605_46_130	34_0345_93	1360_046_151	1668_0345_169	1035_12_230	517_2_468
568_5_1	60_035_83	80_046_1	138_035_1	257_035_1	28_046_443	5_035_1	369_12_51	286_123_554	630_46_389	439_46_1	637_046_49	717_5_723	611_035_31	461_046_53	149_035_3	75_0345_330	129_046_1	160_035_3	162_046_1	14_046_1	949_035_298	947_0345_1	1605_46_136	34_0345_85	1360_046_161	1668_0345_173	1035_12_222	517_2_463
568_5_1	60_035_83	80_046_1	138_035_1	257_035_1	28_046_447	5_035_1	369_12_49	286_123_570	630_46_399	439_46_1	637_046_50	717_5_707	611_035_30	461_046_57	149_035_2	75_0345_327	129_046_1	160_035_4	162_046_1	14_046_1	949_035_296	947_0345_1	1605_46_144	34_0345_85	1360_046_157	1668_0345_170	1035_12_228	517_2_476
568_5_1	60_035_93	80_046_1	138_035_1	257_035_1	28_046_455	5_035_1	369_12_53	286_123_580	630_46_435	439_46_1	637_046_48	717_5_654	611_035_30	461_046_53	149_035_2	75_0345_325	129_046_1	160_035_5	162_046_1	14_046_1	949_035_293	947_0345_1	1605_46_131	34_0345_85	1360_046_152	1668_0345_167	1035_12_233	517_2_472
568_5_1	60_035_92	80_046_1	138_035_1	257_035_1	28_046_457	5_035_1	369_12_49	286_123_574	630_46_429	439_46_1	637_046_48	717_5_650	611_035_29	461_046_57	149_035_3	75_0345_331	129_046_1	160_035_5	162_046_1	14_046_1	949_035_280	947_0345_1	1605_46_130	34_0345_83	1360_046_148	1668_0345_171	1035_12_232	517_2_487
568_5_1	60_035_97	80_046_1	138_035_1	257_035_1	28_046_440	5_035_1	369_12_50	286_123_571	630_46_431	439_46_1	637_046_51	717_5_652	611_035_26	461_046_56	149_035_3	75_0345_337	129_046_1	160_035_6	162_046_1	14_046_1	949_035_291	947_0345_1	1605_46_128	34_0345_87	1360_046_153	1668_0345_175	1035_12_222	517_2_470
568_5_1	60_035_98	80_046_1	138_035_1	257_035_1	28_046_435	5_035_1	369_12_54	286_123_566	630_46_457	439_46_1	637_046_49	717_5_632	611_035_26	461_046_54	149_035_4	75_0345_338	129_046_1	160_035_4	162_046_1	14_046_1	949_035_289	947_0345_1	1605_46_127	34_0345_92	1360_046_154	1668_0345_174	1035_12_218	517_2_467
568_5_1	60_035_96	80_046_1	138_035_1	257_035_1	28_046_430	5_035_1	369_12_50	286_123_560	630_46_447	439_46_1	637_046_49	717_5_656	611_035_28	461_046_58	149_035_4	75_0345_342	129_046_1	160_035_3	162_046_1	14_046_1	949_035_285	947_0345_1	1605_46_121	34_0345_89	1360_046_159	1668_0345_171	1035_12_214	517_2_466
568_5_1	60_035_97	80_046_1	138_035_1	257_035_1	28_046_428	5_035_1	369_12_52	286_123_561	630_46_435	439_46_1	637_046_49	717_5_672	611_035_30	461_046_59	149_035_5	75_0345_339	129_046_1	160_035_1	162_046_1	14_046_1	949_035_302	947_0345_1	1605_46_118	34_0345_86	1360_046_163	1668_0345_174	1035_12_206	517_2_458
568_5_1	60_035_106	80_046_1	138_035_1	257_035_1	28_046_433	5_035_1	369_12_55	286_123_573	630_46_410	439_46_1	637_046_51	717_5_704	611_035_30	461_046_57	149_035_5	75_0345_349	129_046_1	160_035_2	162_046_1	14_046_1	949_035_298	947_0345_1	1605_46_105	34_0345_87	1360_046_158	1668_0345_162	1035_12_205	517_2_467
568_5_1	60_035_104	80_046_1	138_035_1	257_035_1	28_046_423	5_035_1	369_12_57	286_123_577	630_46_421	439_46_1	637_046_53	717_5_707	611_035_32	461_046_55	149_035_5	75_0345_358	129_046_1	160_035_3	162_046_1	14_046_1	949_035_291	947_0345_1	1605_46_100	34_0345_84	1360_046_165	1668_0345_162	1035_12_210	517_2_476
568_5_1	60_035_102	80_046_1	138_035_1	257_035_1	28_046_422	5_035_1	369_12_58	286_123_580	630_46_449	439_46_1	637_046_51	717_5_682	611_035_26	461_046_58	149_035_5	75_0345_359	129_046_1	160_035_3	162_046_1	14_046_1	949_035_288	947_0345_1	1605_46_98	34_0345_81	1360_046_161	1668_0345_165	1035_12_199	517_2_485
568_5_1	60_035_101	80_046_1	138_035_1	257_035_1	28_046_424	5_035_1	369_12_67	286_123_599	630_46_451	439_46_1	637_046_45	717_5_687	611_035_27	461_046_63	149_035_5	75_0345_364	129_046_1	160_035_3	162_046_1	14_046_1	949_035_277	947_0345_1	1605_46_94	34_0345_74	1360_046_165	1668_0345_149	1035_12_207	517_2_481
568_5_1	60_035_102	80_046_1	138_035_1	257_035_1	28_046_433	5_035_1	369_12_58	286_123_596	630_46_447	439_46_1	637_046_49	717_5_695	611_035_33	461_046_64	149_035_7	75_0345_368	129_046_1	160_035_2	162_046_1	14_046_1	949_035_272	947_0345_1	1605_46_99	34_0345_69	1360_046_163	1668_0345_137	1035_12_207	517_2_488
568_5_1	60_035_103	80_046_1	138_035_1	257_035_1	28_046_443	5_035_1	369_12_57	286_123_591	630_46_451	439_46_1	637_046_51	717_5_703	611_035_38	461_046_58	149_035_5	75_0345_370	129_046_1	162_046_1	14_046_1	949_035_269	947_0345_1	1605_46_102	34_0345_71	1360_046_157	1668_0345_137	1035_12_217	517_2_484
568_5_1	60_035_105	80_046_1	138_035_1	257_035_1	28_046_442	5_035_1	369_12_56	286_123_581	630_46_447	439_46_1	637_046_45	717_5_702	611_035_41	461_046_56	149_035_4	75_0345_362	129_046_1	162_046_1	14_046_1	949_035_269	947_0345_1	1605_46_111	34_0345_72	1360_046_158	1668_0345_135	1035_12_211	517_2_488
568_5_1	60_035_104	80_046_1	138_035_1	257_035_1	28_046_441	5_035_1	369_12_51	286_123_583	630_46_451	439_46_1	637_046_43	717_5_697	611_035_41	461_046_58	149_035_4	75_0345_365	129_046_1	162_046_1	14_046_1	949_035_277	947_0345_1	1605_46_112	34_0345_75	1360_046_160	1668_0345_141	1035_12_187	517_2_489
568_5_1	60_035_108	80_046_1	138_035_1	257_035_1	28_046_429	5_035_1	369_12_58	286_123_559	630_46_418	439_46_1	637_046_40	717_5_742	611_035_47	461_046_62	149_035_4	75_0345_373	129_046_1	162_046_1	14_046_1	949_035_273	947_0345_1	1605_46_110	34_0345_69	1360_046_154	1668_0345_146	1035_12_193	517_2_482
568_5_1	60_035_107	80_046_1	138_035_1	257_035_1	28_046_416	5_035_1	369_12_56	286_123_575	630_46_423	439_46_1	637_046_41	717_5_744	611_035_50	461_046_64	149_035_3	75_0345_366	129_046_1	162_046_1	14_046_1	949_035_276	947_0345_1	1605_46_106	34_0345_71	1360_046_153	1668_0345_153	1035_12_177	517_2_479
568_5_1	60_035_109	80_046_1	138_035_1	257_035_1	28_046_414	5_035_1	369_12_46	286_123_565	630_46_428	439_46_1	637_046_40	717_5_749	611_035_51	461_046_63	149_035_3	75_0345_369	129_046_1	162_046_1	14_046_1	949_035_280	947_0345_1	1605_46_104	34_0345_74	1360_046_153	1668_0345_151	1035_12_176	517_2_483
568_5_1	60_035_107	80_046_1	138_035_1	257_035_1	28_046_412	5_035_1	369_12_47	286_123_580	630_46_439	439_46_1	637_046_41	717_5_727	611_035_52	461_046_68	149_035_2	75_0345_394	129_046_1	162_046_1	14_046_1	949_035_274	947_0345_1	1605_46_112	34_0345_70	1360_046_147	1668_0345_151	1035_12_169	517_2_466
568_5_1	60_035_106	80_046_1	138_035_1	257_035_1	28_046_406	5_035_1	369_12_47	286_123_603	630_46_459	439_46_1	637_046_38	717_5_694	611_035_46	461_046_69	149_035_2	75_0345_386	129_046_1	162_046_1	14_046_1	949_035_294	947_0345_1	1605_46_108	34_0345_69	1360_046_154	1668_0345_148	1035_12_168	517_2_479
568_5_1	60_035_108	80_046_1	138_035_1	257_035_1	28_046_405	5_035_1	369_12_47	286_123_609	630_46_462	439_46_1	637_046_36	717_5_685	611_035_45	461_046_65	149_035_2	75_0345_400	129_046_1	162_046_1	14_046_1	949_035_295	947_0345_1	1605_46_103	34_0345_69	1360_046_150	1668_0345_144	1035_12_169	517_2_472
568_5_1	60_035_108	80_046_1	138_035_1	257_035_1	28_046_408	5_035_1	369_12_42	286_123_619	630_46_462	439_46_1	637_046_32	717_5_679	611_035_45	461_046_63	149_035_2	75_0345_395	129_046_1	162_046_1	14_046_1	949_035_286	947_0345_1	1605_46_109	34_0345_70	1360_046_144	1668_0345_139	1035_12_167	517_2_498
568_5_1	60_035_114	80_046_1	138_035_1	257_035_1	28_046_411	5_035_1	369_12_52	286_123_613	630_46_461	439_46_1	637_046_32	717_5_682	611_035_44	461_046_56	149_035_3	75_0345_387	129_046_1	162_046_1	14_046_1	949_035_279	947_0345_1	1605_46_100	34_0345_73	1360_046_144	1668_0345_150	1035_12_173	517_2_488
568_5_1	60_035_114	80_046_1	138_035_1	257_035_1	28_046_423	5_035_1	369_12_47	286_123_607	630_46_446	439_46_1	637_046_32	717_5_714	611_035_49	461_046_55	149_035_2	75_0345_395	129_046_1	162_046_1	14_046_1	949_035_285	947_0345_1	1605_46_91	34_0345_82	1360_046_141	1668_0345_140	1035_12_167	517_2_487
568_5_1	60_035_117	80_046_1	138_035_1	257_035_1	28_046_426	5_035_1	369_12_48	286_123_620	630_46_454	439_46_1	637_046_30	717_5_722	611_035_51	461_046_53	149_035_2	75_0345_378	129_046_1	162_046_1	14_046_1	949_035_285	947_0345_1	1605_46_88	34_0345_84	1360_046_134	1668_0345_125	1035_12_171	517_2_487
568_5_1	60_035_116	80_046_1	138_035_1	257_035_1	28_046_432	5_035_1	369_12_49	286_123_612	630_46_477	439_46_1	637_046_28	717_5_695	611_035_49	461_046_56	149_035_2	75_0345_376	129_046_1	162_046_1	14_046_1	949_035_293	947_0345_1	1605_46_101	34_0345_79	1360_046_127	1668_0345_128	1035_12_177	517_2_481
568_5_1	60_035_108	80_046_1	138_035_1	257_035_1	28_046_443	5_035_1	369_12_50	286_123_619	630_46_477	439_46_1	637_046_27	717_5_688	611_035_54	461_046_63	149_035_3	75_0345_380	129_046_1	162_046_1	14_046_1	949_035_281	947_0345_1	1605_46_100	34_0345_76	1360_046_132	1668_0345_131	1035_12_174	517_2_475
568_5_1	60_035_109	80_046_1	138_035_1	257_035_1	28_046_450	5_035_1	369_12_47	286_123_621	630_46_478	439_46_1	637_046_29	717_5_696	611_035_50	461_046_57	149_035_2	75_0345_381	129_046_1	162_046_1	14_046_1	949_035_298	947_0345_1	1605_46_99	34_0345_76	1360_046_133	1668_0345_125	1035_12_177	517_2_467
568_5_1	60_035_112	80_046_1	138_035_1	257_035_1	28_046_450	5_035_1	369_12_48	286_123_609	630_46_488	439_46_1	637_046_25	717_5_681	611_035_51	461_046_62	149_035_3	75_0345_395	129_046_1	162_046_1	14_046_1	949_035_291	947_0345_1	1605_46_88	34_0345_76	1360_046_133	1668_0345_131	1035_12_185	517_2_464
568_5_1	60_035_113	80_046_1	138_035_1	257_035_1	28_046_460	5_035_1	369_12_50	286_123_595	630_46_496	439_46_1	637_046_25	717_5_666	611_035_42	461_046_55	149_035_2	75_0345_387	129_046_1	162_046_1	14_046_1	949_035_301	947_0345_1	1605_46_94	34_0345_82	1360_046_121	1668_0345_137	1035_12_181	517_2_469
568_5_1	60_035_113	80_046_1	138_035_1	257_035_1	28_046_458	5_035_1	369_12_53	286_123_581	630_46_470	439_46_1	637_046_23	717_5_674	611_035_45	461_046_59	149_035_3	75_0345_396	129_046_1	162_046_1	14_046_1	949_035_297	947_0345_1	1605_46_96	34_0345_81	1360_046_124	1668_0345_126	1035_12_185	517_2_461
568_5_1	60_035_117	80_046_1	138_035_1	257_035_1	28_046_455	5_035_1	369_12_45	286_123_594	630_46_458	439_46_1	637_046_23	717_5_697	611_035_47	461_046_56	149_035_3	75_0345_403	129_046_1	162_046_1	14_046_1	949_035_305	947_0345_1	1605_46_100	34_0345_73	1360_046_122	1668_0345_124	1035_12_177	517_2_471
568_5_1	60_035_119	80_046_1	138_035_1	257_035_1	28_046_446	5_035_1	369_12_45	286_123_611	630_46_458	439_46_1	637_046_22	717_5_695	611_035_56	461_046_56	149_035_3	75_0345_403	129_046_1	162_046_1	14_046_1	949_035_302	947_0345_1	1605_46_99	34_0345_71	1360_046_112	1668_0345_121	1035_12_169	517_2_466
568_5_1	60_035_120	80_046_1	138_035_1	257_035_1	28_046_447	5_035_1	369_12_43	286_123_622	630_46_454	439_46_1	637_046_25	717_5_720	611_035_47	461_046_53	149_035_3	75_0345_415	129_046_1	162_046_1	14_046_1	949_035_305	947_0345_1	1605_46_104	34_0345_71	1360_046_109	1668_0345_111	1035_12_173	517_2_463
568_5_1	60_035_115	80_046_1	138_035_1	257_035_1	28_046_453	5_035_1	369_12_42	286_123_632	630_46_472	439_46_1	637_046_24	717_5_708	611_035_47	461_046_49	149_035_3	75_0345_414	129_046_1	162_046_1	14_046_1	949_035_307	947_0345_1	1605_46_103	34_0345_69	1360_046_105	1668_0345_110	1035_12_170	517_2_459
568_5_1	60_035_123	80_046_1	138_035_1	257_035_1	28_046_440	5_035_1	369_12_47	286_123_657	630_46_481	439_46_1	637_046_26	717_5_699	611_035_48	461_046_50	149_035_5	75_0345_396	129_046_1	162_046_1	14_046_1	949_035_314	947_0345_1	1605_46_97	34_0345_72	1360_046_102	1668_0345_105	1035_12_162	517_2_451
568_5_1	60_035_127	80_046_1	138_035_1	257_035_1	28_046_447	5_035_1	369_12_45	286_123_652	630_46_493	439_46_1	637_046_23	717_5_697	611_035_47	461_046_44	149_035_5	75_0345_412	129_046_1	162_046_1	14_046_1	949_035_313	947_0345_1	1605_46_99	34_0345_68	1360_046_102	1668_0345_101	1035_12_159	517_2_452
568_5_1	60_035_125	80_046_1	138_035_1	257_035_1	28_046_449	5_035_1	369_12_50	286_123_650	630_46_488	439_46_1	637_046_23	717_5_685	611_035_43	461_046_47	149_035_7	75_0345_405	129_046_1	162_046_1	14_046_1	949_035_319	947_0345_1	1605_46_110	34_0345_63	1360_046_103	1668_0345_102	1035_12_156	517_2_445
568_5_1	60_035_129	80_046_1	138_035_1	257_035_1	28_046_453	5_035_1	369_12_48	286_123_653	630_46_487	439_46_1	637_046_24	717_5_682	611_035_48	461_046_46	149_035_6	75_0345_408	129_046_1	162_046_1	14_046_1	949_035_320	947_0345_1	1605_46_120	34_0345_59	1360_046_103	1668_0345_99	1035_12_154	517_2_449
568_5_1	60_035_130	80_046_1	138_035_1	257_035_1	28_046_450	5_035_1	369_12_58	286_123_645	630_46_464	439_46_1	637_046_25	717_5_703	611_035_49	461_046_49	149_035_5	75_0345_405	129_046_1	162_046_1	14_046_1	949_035_320	947_0345_1	1605_46_126	34_0345_56	1360_046_109	1668_0345_94	1035_12_142	517_2_455
568_5_1	60_035_129	80_046_1	138_035_1	257_035_1	28_046_444	5_035_1	369_12_67	286_123_647	630_46_465	439_46_1	637_046_26	717_5_706	611_035_47	461_046_45	149_035_4	75_0345_393	129_046_1	162_046_1	14_046_1	949_035_318	947_0345_1	1605_46_132	34_0345_58	1360_046_100	1668_0345_91	1035_12_145	517_2_450
568_5_1	60_035_125	80_046_1	138_035_1	257_035_1	28_046_440	5_035_1	369_12_65	286_123_653	630_46_455	439_46_1	637_046_25	717_5_722	611_035_40	461_046_43	149_035_4	75_0345_392	129_046_1	162_046_1	14_046_1	949_035_334	947_0345_1	1605_46_130	34_0345_52	1360_046_103	1668_0345_91	1035_12_140	517_2_444
568_5_1	60_035_129	80_046_1	138_035_1	257_035_1	28_046_438	5_035_1	369_12_71	286_123_659	630_46_442	439_46_1	637_046_26	717_5_732	611_035_37	461_046_42	149_035_6	75_0345_387	129_046_1	162_046_1	14_046_1	949_035_340	947_0345_1	1605_46_142	34_0345_54	1360_046_103	1668_0345_86	1035_12_133	517_2_433
568_5_1	60_035_126	80_046_1	138_035_1	257_035_1	28_046_428	5_035_1	369_12_72	286_123_678	630_46_443	439_46_1	637_046_22	717_5_744	611_035_32	461_046_44	149_035_6	75_0345_388	129_046_1	162_046_1	14_046_1	949_035_347	947_0345_1	1605_46_146	34_0345_49	1360_046_111	1668_0345_92	1035_12_132	517_2_432
568_5_1	60_035_126	80_046_1	138_035_1	257_035_1	28_046_417	5_035_1	369_12_66	286_123_660	630_46_433	439_46_1	637_046_22	717_5_745	611_035_34	461_046_52	149_035_4	75_0345_394	129_046_1	162_046_1	14_046_1	949_035_350	947_0345_1	1605_46_155	34_0345_47	1360_046_110	1668_0345_90	1035_12_130	517_2_444
568_5_1	60_035_130	80_046_1	138_035_1	257_035_1	28_046_434	5_035_1	369_12_69	286_123_658	630_46_447	439_46_1	637_046_24	717_5_708	611_035_27	461_046_47	149_035_2	75_0345_383	129_046_1	162_046_1	14_046_1	949_035_363	947_0345_1	1605_46_151	34_0345_52	1360_046_106	1668_0345_86	1035_12_135	517_2_440
568_5_1	60_035_134	80_046_1	138_035_1	257_035_1	28_046_421	5_035_1	369_12_68	286_123_669	630_46_442	439_46_1	637_046_28	717_5_695	611_035_26	461_046_46	149_035_1	75_0345_393	129_046_1	162_046_1	14_046_1	949_035_360	947_0345_1	1605_46_165	34_0345_49	1360_046_105	1668_0345_86	1035_12_136	517_2_443
568_5_1	60_035_127	80_046_1	138_035_1	257_035_1	28_046_408	5_035_1	369_12_68	286_123_656	630_46_447	439_46_1	637_046_24	717_5_700	611_035_30	461_046_49	149_035_2	75_0345_397	129_046_1	162_046_1	14_046_1	949_035_341	947_0345_1	1605_46_166	34_0345_46	1360_046_118	1668_0345_83	1035_12_144	517_2_454
568_5_1	60_035_132	80_046_1	138_035_1	257_035_1	28_046_402	5_035_1	369_12_64	286_123_679	630_46_445	439_46_1	637_046_23	717_5_692	611_035_29	461_046_52	149_035_2	75_0345_405	129_046_1	162_046_1	14_046_1	949_035_340	947_0345_1	1605_46_165	34_0345_46	1360_046_116	1668_0345_79	1035_12_138	517_2_459
568_5_1	60_035_126	80_046_1	138_035_1	257_035_1	28_046_396	5_035_1	369_12_67	286_123_666	630_46_463	439_46_1	637_046_25	717_5_683	611_035_28	461_046_50	149_035_3	75_0345_409	129_046_1	162_046_1	14_046_1	949_035_336	947_0345_1	1605_46_164	34_0345_49	1360_046_117	1668_0345_86	1035_12_135	517_2_456
568_5_1	60_035_127	80_046_1	138_035_1	257_035_1	28_046_391	5_035_1	369_12_69	286_123_676	630_46_466	439_46_1	637_046_31	717_5_683	611_035_25	461_046_48	149_035_2	75_0345_403	129_046_1	162_046_1	14_046_1	949_035_334	947_0345_1	1605_46_146	34_0345_47	1360_046_122	1668_0345_78	1035_12_139	517_2_451
568_5_1	60_035_130	80_046_1	138_035_1	257_035_1	28_046_378	5_035_1	369_12_66	286_123_676	630_46_465	439_46_1	637_046_32	717_5_685	611_035_26	461_046_53	149_035_3	75_0345_397	129_046_1	162_046_1	14_046_1	949_035_347	947_0345_1	1605_46_137	34_0345_49	1360_046_123	1668_0345_80	1035_12_129	517_2_444
568_5_1	60_035_130	80_046_1	138_035_1	257_035_1	28_046_376	5_035_1	369_12_61	286_123_671	630_46_468	439_46_1	637_046_38	717_5_691	611_035_20	461_046_49	149_035_1	75_0345_394	129_046_1	162_046_1	14_046_1	949_035_364	947_0345_1	1605_46_128	34_0345_51	1360_046_120	1668_0345_82	1035_12_120	517_2_442
568_5_1	60_035_132	80_046_1	138_035_1	257_035_1	28_046_364	5_035_1	369_12_65	286_123_659	630_46_471	439_46_1	637_046_38	717_5_695	611_035_25	461_046_48	149_035_1	75_0345_403	129_046_1	162_046_1	14_046_1	949_035_363	947_0345_1	1605_46_124	34_0345_52	1360_046_111	1668_0345_88	1035_12_130	517_2_438
568_5_1	60_035_134	80_046_1	138_035_1	257_035_1	28_046_360	5_035_1	369_12_64	286_123_702	630_46_487	439_46_1	637_046_42	717_5_679	611_035_28	461_046_40	149_035_1	75_0345_400	129_046_1	162_046_1	14_046_1	949_035_357	947_0345_1	1605_46_128	34_0345_52	1360_046_114	1668_0345_83	1035_12_119	517_2_424
568_5_1	60_035_138	80_046_1	138_035_1	257_035_1	28_046_344	5_035_1	369_12_65	286_123_690	630_46_479	439_46_1	637_046_41	717_5_706	611_035_29	461_046_42	149_035_2	75_0345_414	129_046_1	162_046_1	14_046_1	949_035_357	947_0345_1	1605_46_123	34_0345_57	1360_046_112	1668_0345_85	1035_12_120	517_2_420
568_5_1	60_035_135	80_046_1	138_035_1	257_035_1	28_046_336	5_035_1	369_12_66	286_123_698	630_46_476	439_46_1	637_046_43	717_5_692	611_035_30	461_046_40	149_035_2	75_0345_413	129_046_1	162_046_1	14_046_1	949_035_359	947_0345_1	1605_46_133	34_0345_59	1360_046_113	1668_0345_90	1035_12_118	517_2_429
568_5_1	60_035_137	80_046_1	138_035_1	257_035_1	28_046_336	5_035_1	369_12_67	286_123_707	630_46_470	439_46_1	637_046_48	717_5_715	611_035_26	461_046_39	149_035_2	75_0345_418	129_046_1	162_046_1	14_046_1	949_035_365	947_0345_1	1605_46_131	34_0345_55	1360_046_111	1668_0345_87	1035_12_123	517_2_431
568_5_1	60_035_133	80_046_1	138_035_1	257_035_1	28_046_336	5_035_1	369_12_68	286_123_716	630_46_467	439_46_1	637_046_47	717_5_701	611_035_30	461_046_40	149_035_1	75_0345_418	129_046_1	162_046_1	14_046_1	949_035_363	947_0345_1	1605_46_130	34_0345_61	1360_046_107	1668_0345_100	1035_12_113	517_2_442
568_5_1	60_035_130	80_046_1	138_035_1	257_035_1	28_046_333	5_035_1	369_12_77	286_123_689	630_46_459	439_46_1	637_046_50	717_5_691	611_035_27	461_046_34	149_035_1	75_0345_408	129_046_1	162_046_1	14_046_1	949_035_380	947_0345_1	1605_46_151	34_0345_59	1360_046_103	1668_0345_98	1035_12_110	517_2_440
568_5_1	60_035_135	80_046_1	138_035_1	257_035_1	28_046_324	5_035_1	369_12_66	286_123_685	630_46_480	439_46_1	637_046_48	717_5_669	611_035_29	461_046_34	149_035_2	75_0345_410	129_046_1	162_046_1	14_046_1	949_035_383	947_0345_1	1605_46_148	34_0345_59	1360_046_103	1668_0345_103	1035_12_109	517_2_447
568_5_1	60_035_128	80_046_1	138_035_1	257_035_1	28_046_322	5_035_1	369_12_62	286_123_698	630_46_481	439_46_1	637_046_44	717_5_684	611_035_32	461_046_33	149_035_2	75_0345_419	129_046_1	162_046_1	14_046_1	949_035_367	947_0345_1	1605_46_151	34_0345_54	1360_046_107	1668_0345_92	1035_12_117	517_2_437
568_5_1	60_035_140	80_046_1	138_035_1	257_035_1	28_046_335	5_035_1	369_12_60	286_123_704	630_46_482	439_46_1	637_046_47	717_5_666	611_035_30	461_046_30	149_035_2	75_0345_418	129_046_1	162_046_1	14_046_1	949_035_374	947_0345_1	1605_46_143	34_0345_50	1360_046_96	1668_0345_89	1035_12_109	517_2_463
568_5_1	60_035_141	80_046_1	138_035_1	257_035_1	28_046_331	5_035_1	369_12_57	286_123_704	630_46_485	439_46_1	637_046_50	717_5_672	611_035_32	461_046_32	149_035_2	75_0345_420	129_046_1	162_046_1	14_046_1	949_035_374	947_0345_1	1605_46_149	34_0345_55	1360_046_91	1668_0345_93	1035_12_103	517_2_454
568_5_1	60_035_146	80_046_1	138_035_1	257_035_1	28_046_334	5_035_1	369_12_52	286_123_698	630_46_484	439_46_1	637_046_49	717_5_674	611_035_33	461_046_32	149_035_1	75_0345_431	129_046_1	162_046_1	14_046_1	949_035_371	947_0345_1	1605_46_145	34_0345_54	1360_046_85	1668_0345_96	1035_12_99	517_2_450
568_5_1	60_035_142	80_046_1	138_035_1	257_035_1	28_046_330	5_035_1	369_12_48	286_123_720	630_46_476	439_46_1	637_046_48	717_5_687	611_035_36	461_046_32	149_035_2	75_0345_424	129_046_1	162_046_1	14_046_1	949_035_365	947_0345_1	1605_46_158	34_0345_49	1360_046_89	1668_0345_97	1035_12_89	517_2_460
568_5_1	60_035_139	80_046_1	138_035_1	257_035_1	28_046_340	5_035_1	369_12_50	286_123_718	630_46_485	439_46_1	637_046_51	717_5_687	611_035_35	461_046_31	149_035_2	75_0345_423	129_046_1	162_046_1	14_046_1	949_035_351	947_0345_1	1605_46_162	34_0345_50	1360_046_85	1668_0345_99	1035_12_85	517_2_459
568_5_1	60_035_136	80_046_1	138_035_1	257_035_1	28_046_340	5_035_1	369_12_58	286_123_723	630_46_478	439_46_1	637_046_52	717_5_674	611_035_33	461_046_34	149_035_3	75_0345_413	129_046_1	162_046_1	14_046_1	949_035_344	947_0345_1	1605_46_179	34_0345_48	1360_046_88	1668_0345_107	1035_12_80	517_2_443
568_5_1	60_035_138	80_046_1	138_035_1	257_035_1	28_046_339	5_035_1	369_12_55	286_123_713	630_46_483	439_46_1	637_046_52	717_5_663	611_035_34	461_046_36	149_035_3	75_0345_418	129_046_1	162_046_1	14_046_1	949_035_334	947_0345_1	1605_46_172	34_0345_48	1360_046_89	1668_0345_115	1035_12_82	517_2_435
568_5_1	60_035_141	80_046_1	138_035_1	257_035_1	28_046_328	5_035_1	369_12_57	286_123_733	630_46_476	439_46_1	637_046_47	717_5_643	611_035_39	461_046_39	149_035_4	75_0345_403	129_046_1	162_046_1	14_046_1	949_035_343	947_0345_1	1605_46_173	34_0345_46	1360_046_91	1668_0345_114	1035_12_80	517_2_432
568_5_1	60_035_142	80_046_1	138_035_1	257_035_1	28_046_334	5_035_1	369_12_57	286_123_747	630_46_460	439_46_1	637_046_46	717_5_640	611_035_31	461_046_34	149_035_4	75_0345_406	129_046_1	162_046_1	14_046_1	949_035_344	947_0345_1	1605_46_179	34_0345_42	1360_046_90	1668_0345_108	1035_12_78	517_2_450
568_5_1	60_035_145	80_046_1	138_035_1	257_035_1	28_046_341	5_035_1	369_12_60	286_123_738	630_46_446	439_46_1	637_046_49	717_5_640	611_035_36	461_046_33	149_035_1	75_0345_408	129_046_1	162_046_1	14_046_1	949_035_340	947_0345_1	1605_46_193	34_0345_39	1360_046_88	1668_0345_117	1035_12_80	517_2_456
568_5_1	60_035_145	80_046_1	138_035_1	257_035_1	28_046_344	5_035_1	369_12_64	286_123_738	630_46_441	439_46_1	637_046_53	717_5_653	611_035_37	461_046_38	149_035_1	75_0345_410	129_046_1	162_046_1	14_046_1	949_035_339	947_0345_1	1605_46_192	34_0345_39	1360_046_86	1668_0345_123	1035_12_78	517_2_450
568_5_1	60_035_146	80_046_1	138_035_1	257_035_1	28_046_349	5_035_1	369_12_61	286_123_735	630_46_434	439_46_1	637_046_52	717_5_669	611_035_34	461_046_39	149_035_1	75_0345_402	129_046_1	162_046_1	14_046_1	949_035_339	947_0345_1	1605_46_185	34_0345_37	1360_046_83	1668_0345_123	1035_12_79	517_2_463
568_5_1	60_035_142	80_046_1	138_035_1	257_035_1	28_046_337	5_035_1	369_12_56	286_123_732	630_46_429	439_46_1	637_046_51	717_5_665	611_035_35	461_046_36	149_035_1	75_0345_402	129_046_1	162_046_1	14_046_1	949_035_351	947_0345_1	1605_46_192	34_0345_36	1360_046_84	1668_0345_122	1035_12_76	517_2_457
568_5_1	60_035_146	80_046_1	138_035_1	257_035_1	28_046_325	5_035_1	369_12_57	286_123_737	630_46_439	439_46_1	637_046_53	717_5_673	611_035_37	461_046_33	149_035_1	75_0345_405	129_046_1	162_046_1	14_046_1	949_035_339	947_0345_1	1605_46_185	34_0345_40	1360_046_86	1668_0345_110	1035_12_78	517_2_461
568_5_1	60_035_145	80_046_1	138_035_1	257_035_1	28_046_322	5_035_1	369_12_51	286_123_730	630_46_438	439_46_1	637_046_50	717_5_669	611_035_42	461_046_35	149_035_1	75_0345_414	129_046_1	162_046_1	14_046_1	949_035_332	947_0345_1	1605_46_184	34_0345_44	1360_046_91	1668_0345_107	1035_12_86	517_2_480
568_5_1	60_035_139	80_046_1	138_035_1	257_035_1	28_046_319	5_035_1	369_12_52	286_123_746	630_46_435	439_46_1	637_046_45	717_5_670	611_035_40	461_046_34	149_035_2	75_0345_406	129_046_1	162_046_1	14_046_1	949_035_325	947_0345_1	1605_46_192	34_0345_45	1360_046_98	1668_0345_102	1035_12_84	517_2_482
568_5_1	60_035_142	80_046_1	138_035_1	257_035_1	28_046_327	5_035_1	369_12_53	286_123_716	630_46_425	439_46_1	637_046_49	717_5_671	611_035_42	461_046_36	149_035_3	75_0345_414	129_046_1	162_046_1	14_046_1	949_035_329	947_0345_1	1605_46_192	34_0345_42	1360_046_96	1668_0345_107	1035_12_73	517_2_480
568_5_1	60_035_145	80_046_1	138_035_1	257_035_1	28_046_326	5_035_1	369_12_55	286_123_711	630_46_428	439_46_1	637_046_46	717_5_658	611_035_44	461_046_34	149_035_2	75_0345_419	129_046_1	162_046_1	14_046_1	949_035_318	947_0345_1	1605_46_186	34_0345_41	1360_046_98	1668_0345_114	1035_12_80	517_2_482
568_5_1	60_035_143	80_046_1	138_035_1	257_035_1	28_046_322	5_035_1	369_12_61	286_123_725	630_46_421	439_46_1	637_046_46	717_5_662	611_035_46	461_046_33	149_035_3	75_0345_414	129_046_1	162_046_1	14_046_1	949_035_336	947_0345_1	1605_46_185	34_0345_36	1360_046_98	1668_0345_116	1035_12_81	517_2_477
568_5_1	60_035_145	80_046_1	138_035_1	257_035_1	28_046_316	5_035_1	369_12_60	286_123_732	630_46_443	439_46_1	637_046_41	717_5_646	611_035_49	461_046_32	149_035_3	75_0345_427	129_046_1	162_046_1	14_046_1	949_035_321	947_0345_1	1605_46_190	34_0345_36	1360_046_104	1668_0345_120	1035_12_83	517_2_480
568_5_1	60_035_142	80_046_1	138_035_1	257_035_1	28_046_318	5_035_1	369_12_57	286_123_714	630_46_456	439_46_1	637_046_42	717_5_634	611_035_51	461_046_29	149_035_5	75_0345_430	129_046_1	162_046_1	14_046_1	949_035_331	947_0345_1	1605_46_194	34_0345_38	1360_046_108	1668_0345_117	1035_12_81	517_2_471
568_5_1	60_035_147	80_046_1	138_035_1	257_035_1	28_046_312	5_035_1	369_12_59	286_123_719	630_46_432	439_46_1	637_046_40	717_5_652	611_035_49	461_046_37	149_035_3	75_0345_428	129_046_1	162_046_1	14_046_1	949_035_327	947_0345_1	1605_46_199	34_0345_38	1360_046_103	1668_0345_127	1035_12_89	517_2_463
568_5_1	60_035_145	80_046_1	138_035_1	257_035_1	28_046_314	5_035_1	369_12_56	286_123_723	630_46_432	439_46_1	637_046_46	717_5_649	611_035_54	461_046_41	149_035_4	75_0345_426	129_046_1	162_046_1	14_046_1	949_035_338	947_0345_1	1605_46_196	34_0345_32	1360_046_107	1668_0345_121	1035_12_86	517_2_446
568_5_1	60_035_144	80_046_1	138_035_1	257_035_1	28_046_308	5_035_1	369_12_61	286_123_732	630_46_429	439_46_1	637_046_45	717_5_648	611_035_47	461_046_42	149_035_4	75_0345_424	129_046_1	162_046_1	14_046_1	949_035_333	947_0345_1	1605_46_189	34_0345_34	1360_046_105	1668_0345_129	1035_12_79	517_2_455
568_5_1	60_035_140	80_046_1	138_035_1	257_035_1	28_046_319	5_035_1	369_12_62	286_123_737	630_46_426	439_46_1	637_046_44	717_5_649	611_035_54	461_046_36	149_035_5	75_0345_423	129_046_1	162_046_1	14_046_1	949_035_347	947_0345_1	1605_46_194	34_0345_28	1360_046_110	1668_0345_121	1035_12_83	517_2_450
568_5_1	60_035_147	80_046_1	138_035_1	257_035_1	28_046_305	5_035_1	369_12_62	286_123_739	630_46_422	439_46_1	637_046_46	717_5_625	611_035_52	461_046_40	149_035_5	75_0345_424	129_046_1	162_046_1	14_046_1	949_035_339	947_0345_1	1605_46_204	34_0345_29	1360_046_116	1668_0345_128	1035_12_77	517_2_449
568_5_1	60_035_144	80_046_1	138_035_1	257_035_1	28_046_288	5_035_1	369_12_57	286_123_755	630_46_436	439_46_1	637_046_44	717_5_628	611_035_49	461_046_40	149_035_6	75_0345_428	129_046_1	162_046_1	14_046_1	949_035_346	947_0345_1	1605_46_209	34_0345_29	1360_046_117	1668_0345_126	1035_12_77	517_2_462
568_5_1	60_035_144	80_046_1	138_035_1	257_035_1	28_046_291	5_035_1	369_12_67	286_123_744	630_46_433	439_46_1	637_046_43	717_5_646	611_035_42	461_046_40	149_035_6	75_0345_432	129_046_1	162_046_1	14_046_1	949_035_335	947_0345_1	1605_46_201	34_0345_31	1360_046_110	1668_0345_132	1035_12_69	517_2_489
568_5_1	60_035_151	80_046_1	138_035_1	257_035_1	28_046_286	5_035_1	369_12_62	286_123_741	630_46_444	439_46_1	637_046_41	717_5_638	611_035_38	461_046_38	149_035_6	75_0345_437	129_046_1	162_046_1	14_046_1	949_035_327	947_0345_1	1605_46_204	34_0345_30	1360_046_112	1668_0345_125	1035_12_73	517_2_489
568_5_1	60_035_147	80_046_1	138_035_1	257_035_1	28_046_276	5_035_1	369_12_56	286_123_737	630_46_453	439_46_1	637_046_38	717_5_645	611_035_37	461_046_40	149_035_6	75_0345_437	129_046_1	162_046_1	14_046_1	949_035_328	947_0345_1	1605_46_203	34_0345_28	1360_046_125	1668_0345_133	1035_12_78	517_2_487
568_5_1	60_035_143	80_046_1	138_035_1	257_035_1	28_046_278	5_035_1	369_12_59	286_123_746	630_46_472	439_46_1	637_046_41	717_5_646	611_035_40	461_046_41	149_035_7	75_0345_435	129_046_1	162_046_1	14_046_1	949_035_320	947_0345_1	1605_46_192	34_0345_35	1360_046_121	1668_0345_125	1035_12_77	517_2_495
568_5_1	60_035_142	80_046_1	138_035_1	257_035_1	28_046_283	5_035_1	369_12_60	286_123_745	630_46_472	439_46_1	637_046_43	717_5_655	611_035_37	461_046_39	149_035_7	75_0345_441	129_046_1	162_046_1	14_046_1	949_035_307	947_0345_1	1605_46_194	34_0345_39	1360_046_123	1668_0345_123	1035_12_73	517_2_485
568_5_1	60_035_138	80_046_1	138_035_1	257_035_1	28_046_274	5_035_1	369_12_60	286_123_740	630_46_457	439_46_1	637_046_47	717_5_660	611_035_38	461_046_38	149_035_7	75_0345_441	129_046_1	162_046_1	14_046_1	949_035_315	947_0345_1	1605_46_188	34_0345_37	1360_046_121	1668_0345_124	1035_12_73	517_2_479
568_5_1	60_035_140	80_046_1	138_035_1	257_035_1	28_046_266	5_035_1	369_12_64	286_123_722	630_46_448	439_46_1	637_046_53	717_5_674	611_035_39	461_046_35	149_035_9	75_0345_448	129_046_1	162_046_1	14_046_1	949_035_305	947_0345_1	1605_46_182	34_0345_42	1360_046_119	1668_0345_124	1035_12_71	517_2_468
568_5_1	60_035_145	80_046_1	138_035_1	257_035_1	28_046_265	5_035_1	369_12_60	286_123_724	630_46_438	439_46_1	637_046_53	717_5_687	611_035_36	461_046_41	149_035_9	75_0345_447	129_046_1	162_046_1	14_046_1	949_035_317	947_0345_1	1605_46_174	34_0345_41	1360_046_117	1668_0345_121	1035_12_77	517_2_465
568_5_1	60_035_147	80_046_1	138_035_1	257_035_1	28_046_273	5_035_1	369_12_59	286_123_721	630_46_438	439_46_1	637_046_50	717_5_681	611_035_37	461_046_42	149_035_10	75_0345_452	129_046_1	162_046_1	14_046_1	949_035_321	947_0345_1	1605_46_175	34_0345_42	1360_046_121	1668_0345_116	1035_12_81	517_2_470
568_5_1	60_035_145	80_046_1	138_035_1	257_035_1	28_046_277	5_035_1	369_12_56	286_123_722	630_46_446	439_46_1	637_046_48	717_5_668	611_035_36	461_046_42	149_035_10	75_0345_466	129_046_1	162_046_1	14_046_1	949_035_320	947_0345_1	1605_46_169	34_0345_44	1360_046_119	1668_0345_119	1035_12_80	517_2_483
568_5_1	60_035_144	80_046_1	138_035_1	257_035_1	28_046_282	5_035_1	369_12_59	286_123_731	630_46_437	439_46_1	637_046_51	717_5_687	611_035_37	461_046_44	149_035_9	75_0345_456	129_046_1	162_046_1	14_046_1	949_035_323	947_0345_1	1605_46_169	34_0345_43	1360_046_123	1668_0345_114	1035_12_69	517_2_478
568_5_1	60_035_138	80_046_1	138_035_1	257_035_1	28_046_284	5_035_1	369_12_52	286_123_748	630_46_434	439_46_1	637_046_53	717_5_676	611_035_38	461_046_42	149_035_8	75_0345_450	129_046_1	162_046_1	14_046_1	949_035_314	947_0345_1	1605_46_168	34_0345_38	1360_046_124	1668_0345_112	1035_12_68	517_2_463
568_5_1	60_035_144	80_046_1	138_035_1	257_035_1	28_046_274	5_035_1	369_12_56	286_123_760	630_46_419	439_46_1	637_046_46	717_5_685	611_035_38	461_046_43	149_035_9	75_0345_460	129_046_1	162_046_1	14_046_1	949_035_317	947_0345_1	1605_46_183	34_0345_32	1360_046_122	1668_0345_112	1035_12_65	517_2_469
568_5_1	60_035_146	80_046_1	138_035_1	257_035_1	28_046_274	5_035_1	369_12_58	286_123_764	630_46_406	439_46_1	637_046_51	717_5_699	611_035_33	461_046_42	149_035_6	75_0345_460	129_046_1	162_046_1	14_046_1	949_035_304	947_0345_1	1605_46_191	34_0345_33	1360_046_128	1668_0345_99	1035_12_59	517_2_467
568_5_1	60_035_147	80_046_1	138_035_1	257_035_1	28_046_273	5_035_1	369_12_54	286_123_743	630_46_409	439_46_1	637_046_50	717_5_688	611_035_32	461_046_42	149_035_6	75_0345_460	129_046_1	162_046_1	14_046_1	949_035_314	947_0345_1	1605_46_194	34_0345_29	1360_046_127	1668_0345_99	1035_12_58	517_2_472
568_5_1	60_035_145	80_046_1	138_035_1	257_035_1	28_046_286	5_035_1	369_12_54	286_123_749	630_46_405	439_46_1	637_046_51	717_5_690	611_035_29	461_046_41	149_035_7	75_0345_480	129_046_1	162_046_1	14_046_1	949_035_318	947_0345_1	1605_46_190	34_0345_29	1360_046_118	1668_0345_94	1035_12_56	517_2_471
568_5_1	60_035_136	80_046_1	138_035_1	257_035_1	28_046_297	5_035_1	369_12_49	286_123_727	630_46_413	439_46_1	637_046_47	717_5_668	611_035_30	461_046_41	149_035_7	75_0345_482	129_046_1	162_046_1	14_046_1	949_035_326	947_0345_1	1605_46_192	34_0345_31	1360_046_121	1668_0345_97	1035_12_49	517_2_478
568_5_1	60_035_134	80_046_1	138_035_1	257_035_1	28_046_288	5_035_1	369_12_47	286_123_738	630_46_410	439_46_1	637_046_47	717_5_652	611_035_26	461_046_42	149_035_8	75_0345_486	129_046_1	162_046_1	14_046_1	949_035_322	947_0345_1	1605_46_181	34_0345_32	1360_046_127	1668_0345_101	1035_12_63	517_2_483
568_5_1	60_035_139	80_046_1	138_035_1	257_035_1	28_046_290	5_035_1	369_12_42	286_123_745	630_46_419	439_46_1	637_046_45	717_5_662	611_035_22	461_046_44	149_035_8	75_0345_477	129_046_1	162_046_1	14_046_1	949_035_316	947_0345_1	1605_46_184	34_0345_33	1360_046_127	1668_0345_97	1035_12_57	517_2_499
568_5_1	60_035_144	80_046_1	138_035_1	257_035_1	28_046_289	5_035_1	369_12_38	286_123_751	630_46_410	439_46_1	637_046_49	717_5_656	611_035_24	461_046_40	149_035_8	75_0345_471	129_046_1	162_046_1	14_046_1	949_035_324	947_0345_1	1605_46_186	34_0345_33	1360_046_123	1668_0345_90	1035_12_56	517_2_501
568_5_1	60_035_139	80_046_1	138_035_1	257_035_1	28_046_301	5_035_1	369_12_35	286_123_771	630_46_427	439_46_1	637_046_45	717_5_657	611_035_21	461_046_42	149_035_7	75_0345_475	129_046_1	162_046_1	14_046_1	949_035_320	947_0345_1	1605_46_184	34_0345_30	1360_046_122	1668_0345_85	1035_12_56	517_2_501
568_5_1	60_035_142	80_046_1	138_035_1	257_035_1	28_046_290	5_035_1	369_12_36	286_123_769	630_46_409	439_46_1	637_046_46	717_5_684	611_035_21	461_046_38	149_035_9	75_0345_492	129_046_1	162_046_1	14_046_1	949_035_329	947_0345_1	1605_46_182	34_0345_37	1360_046_122	1668_0345_85	1035_12_57	517_2_482
568_5_1	60_035_145	80_046_1	138_035_1	257_035_1	28_046_288	5_035_1	369_12_33	286_123_770	630_46_411	439_46_1	637_046_42	717_5_688	611_035_22	461_046_37	149_035_7	75_0345_487	129_046_1	162_046_1	14_046_1	949_035_337	947_0345_1	1605_46_177	34_0345_40	1360_046_122	1668_0345_76	1035_12_63	517_2_473
568_5_1	60_035_148	80_046_1	138_035_1	257_035_1	28_046_280	5_035_1	369_12_37	286_123_769	630_46_406	439_46_1	637_046_43	717_5_713	611_035_20	461_046_35	149_035_6	75_0345_493	129_046_1	162_046_1	14_046_1	949_035_331	947_0345_1	1605_46_187	34_0345_36	1360_046_112	1668_0345_81	1035_12_59	517_2_472
568_5_1	60_035_151	80_046_1	138_035_1	257_035_1	28_046_279	5_035_1	369_12_35	286_123_753	630_46_396	439_46_1	637_046_46	717_5_723	611_035_21	461_046_34	149_035_5	75_0345_503	129_046_1	162_046_1	14_046_1	949_035_334	947_0345_1	1605_46_179	34_0345_34	1360_046_111	1668_0345_71	1035_12_55	517_2_471
568_5_1	60_035_144	80_046_1	138_035_1	257_035_1	28_046_277	5_035_1	369_12_36	286_123_766	630_46_406	439_46_1	637_046_53	717_5_719	611_035_21	461_046_34	149_035_4	75_0345_511	129_046_1	162_046_1	14_046_1	949_035_331	947_0345_1	1605_46_192	34_0345_28	1360_046_111	1668_0345_80	1035_12_50	517_2_455
568_5_1	60_035_146	80_046_1	138_035_1	257_035_1	28_046_280	5_035_1	369_12_36	286_123_772	630_46_401	439_46_1	637_046_46	717_5_721	611_035_20	461_046_36	149_035_3	75_0345_515	129_046_1	162_046_1	14_046_1	949_035_326	947_0345_1	1605_46_184	34_0345_30	1360_046_107	1668_0345_80	1035_12_51	517_2_472
568_5_1	60_035_146	80_046_1	138_035_1	257_035_1	28_046_287	5_035_1	369_12_32	286_123_772	630_46_410	439_46_1	637_046_39	717_5_709	611_035_19	461_046_34	149_035_2	75_0345_531	129_046_1	162_046_1	14_046_1	949_035_321	947_0345_1	1605_46_189	34_0345_31	1360_046_103	1668_0345_82	1035_12_46	517_2_456
568_5_1	60_035_146	80_046_1	138_035_1	257_035_1	28_046_286	5_035_1	369_12_26	286_123_772	630_46_390	439_46_1	637_046_40	717_5_704	611_035_21	461_046_33	149_035_2	75_0345_543	129_046_1	162_046_1	14_046_1	949_035_312	947_0345_1	1605_46_201	34_0345_33	1360_046_101	1668_0345_77	1035_12_45	517_2_460
568_5_1	60_035_149	80_046_1	138_035_1	257_035_1	28_046_290	5_035_1	369_12_24	1668_0345_74	286_123_774	630_46_378	637_046_33	717_5_710	611_035_19	461_046_28	75_0345_555	129_046_1	162_046_1	14_046_1	949_035_312	947_0345_1	1605_46_202	34_0345_31	1360_046_99	439_46_1	1035_12_40	517_2_475
568_5_1	60_035_153	80_046_1	138_035_1	257_035_1	28_046_296	5_035_1	369_12_24	1668_0345_68	286_123_783	630_46_396	637_046_34	717_5_710	611_035_22	461_046_24	75_0345_549	129_046_1	162_046_1	14_046_1	949_035_321	947_0345_1	1605_46_205	34_0345_29	1360_046_96	439_46_1	1035_12_40	517_2_448
568_5_1	60_035_157	80_046_1	138_035_1	257_035_1	28_046_288	5_035_1	369_12_25	1668_0345_70	286_123_780	630_46_404	637_046_42	717_5_715	611_035_19	461_046_19	75_0345_544	129_046_1	162_046_1	14_046_1	949_035_312	947_0345_1	1605_46_200	34_0345_30	1360_046_95	439_46_1	1035_12_33	517_2_454
568_5_1	60_035_164	80_046_1	138_035_1	257_035_1	28_046_286	5_035_1	369_12_23	1668_0345_73	286_123_771	630_46_421	637_046_44	717_5_708	611_035_16	461_046_19	75_0345_542	129_046_1	162_046_1	14_046_1	949_035_336	947_0345_1	1605_46_205	34_0345_25	1360_046_90	439_46_1	1035_12_34	517_2_452
568_5_1	60_035_161	80_046_1	138_035_1	257_035_1	28_046_296	5_035_1	369_12_22	1668_0345_71	286_123_788	630_46_436	637_046_44	717_5_737	611_035_16	461_046_22	75_0345_549	129_046_1	162_046_1	14_046_1	949_035_323	947_0345_1	1605_46_185	34_0345_23	1360_046_82	439_46_1	1035_12_29	517_2_447
568_5_1	60_035_162	80_046_1	138_035_1	257_035_1	28_046_297	5_035_1	369_12_23	1668_0345_61	286_123_809	630_46_437	637_046_48	717_5_724	611_035_13	461_046_24	75_0345_545	129_046_1	162_046_1	14_046_1	949_035_324	947_0345_1	1605_46_186	34_0345_27	1360_046_84	439_46_1	1035_12_29	517_2_444
568_5_1	60_035_158	80_046_1	138_035_1	257_035_1	28_046_307	5_035_1	369_12_25	1668_0345_66	286_123_793	630_46_425	637_046_51	717_5_729	611_035_14	461_046_23	75_0345_532	129_046_1	162_046_1	14_046_1	949_035_325	947_0345_1	1605_46_203	34_0345_24	1360_046_82	439_46_1	1035_12_26	517_2_448
568_5_1	60_035_160	80_046_1	138_035_1	257_035_1	28_046_304	5_035_1	369_12_26	1668_0345_72	286_123_788	630_46_441	637_046_52	717_5_698	611_035_16	461_046_25	75_0345_521	129_046_1	162_046_1	14_046_1	949_035_345	947_0345_1	1605_46_195	34_0345_23	1360_046_79	439_46_1	1035_12_34	517_2_444
568_5_1	60_035_154	80_046_1	138_035_1	257_035_1	28_046_295	5_035_1	369_12_26	1668_0345_61	286_123_810	630_46_429	637_046_56	717_5_692	611_035_18	461_046_24	75_0345_521	129_046_1	162_046_1	14_046_1	949_035_341	947_0345_1	1605_46_215	34_0345_19	1360_046_77	439_46_1	1035_12_41	517_2_449
568_5_1	60_035_148	80_046_1	138_035_1	257_035_1	28_046_291	5_035_1	369_12_31	1668_0345_56	286_123_805	630_46_411	637_046_58	717_5_709	611_035_16	461_046_27	75_0345_521	129_046_1	162_046_1	14_046_1	949_035_338	947_0345_1	1605_46_232	34_0345_20	1360_046_73	439_46_1	1035_12_35	517_2_445
568_5_1	60_035_143	80_046_1	138_035_1	257_035_1	28_046_277	5_035_1	369_12_31	1668_0345_57	286_123_805	630_46_409	637_046_61	717_5_697	611_035_14	461_046_28	75_0345_528	129_046_1	162_046_1	14_046_1	949_035_339	947_0345_1	1605_46_242	34_0345_21	1360_046_77	439_46_1	1035_12_36	517_2_439
568_5_1	60_035_139	80_046_1	138_035_1	257_035_1	28_046_286	5_035_1	369_12_34	1668_0345_54	286_123_819	630_46_401	637_046_59	717_5_710	611_035_14	461_046_24	75_0345_515	129_046_1	162_046_1	14_046_1	949_035_323	947_0345_1	1605_46_247	34_0345_21	1360_046_81	439_46_1	1035_12_38	517_2_435
568_5_1	60_035_146	80_046_1	138_035_1	257_035_1	28_046_273	5_035_1	369_12_35	1668_0345_56	286_123_825	630_46_381	637_046_63	717_5_719	611_035_15	461_046_24	75_0345_514	129_046_1	162_046_1	14_046_1	949_035_329	947_0345_1	1605_46_245	34_0345_20	1360_046_76	439_46_1	1035_12_34	517_2_439
568_5_1	60_035_140	80_046_1	138_035_1	257_035_1	28_046_277	5_035_1	369_12_35	1668_0345_51	286_123_826	630_46_387	637_046_65	717_5_721	611_035_16	461_046_21	75_0345_517	129_046_1	162_046_1	14_046_1	949_035_313	947_0345_1	1605_46_257	34_0345_15	1360_046_83	439_46_1	1035_12_41	517_2_449
568_5_1	60_035_152	80_046_1	138_035_1	257_035_1	28_046_258	5_035_1	369_12_40	1668_0345_56	286_123_830	630_46_399	637_046_61	717_5_717	611_035_16	461_046_20	75_0345_503	129_046_1	162_046_1	14_046_1	949_035_305	947_0345_1	1605_46_249	34_0345_20	1360_046_80	439_46_1	1035_12_48	517_2_449
568_5_1	60_035_144	80_046_1	138_035_1	257_035_1	28_046_259	5_035_1	369_12_41	1668_0345_57	286_123_823	630_46_392	637_046_62	717_5_722	611_035_15	461_046_19	75_0345_500	129_046_1	162_046_1	14_046_1	949_035_316	947_0345_1	1605_46_246	34_0345_18	1360_046_74	439_46_1	1035_12_57	517_2_450
568_5_1	60_035_156	80_046_1	138_035_1	257_035_1	28_046_263	5_035_1	369_12_37	1668_0345_55	286_123_811	630_46_403	637_046_55	717_5_715	611_035_14	461_046_15	75_0345_520	129_046_1	162_046_1	14_046_1	949_035_299	947_0345_1	1605_46_245	34_0345_22	1360_046_73	439_46_1	1035_12_54	517_2_440
568_5_1	60_035_162	80_046_1	138_035_1	257_035_1	28_046_265	5_035_1	369_12_34	1668_0345_54	286_123_797	630_46_387	637_046_55	717_5_715	611_035_14	461_046_17	75_0345_529	129_046_1	162_046_1	14_046_1	949_035_299	947_0345_1	1605_46_255	34_0345_18	1360_046_68	439_46_1	1035_12_54	517_2_439
568_5_1	60_035_155	80_046_1	138_035_1	257_035_1	28_046_258	5_035_1	369_12_35	1668_0345_55	286_123_791	630_46_387	637_046_53	717_5_726	611_035_15	461_046_15	75_0345_544	129_046_1	162_046_1	14_046_1	949_035_295	947_0345_1	1605_46_258	34_0345_19	1360_046_70	439_46_1	1035_12_55	517_2_424
568_5_1	60_035_154	80_046_1	138_035_1	257_035_1	28_046_259	5_035_1	369_12_34	1668_0345_49	286_123_780	630_46_390	637_046_57	717_5_725	611_035_17	461_046_15	75_0345_554	129_046_1	162_046_1	14_046_1	949_035_296	947_0345_1	1605_46_261	34_0345_18	1360_046_73	439_46_1	1035_12_56	517_2_433
568_5_1	60_035_155	80_046_1	138_035_1	257_035_1	28_046_255	5_035_1	369_12_33	1668_0345_42	286_123_774	630_46_400	637_046_55	717_5_689	611_035_19	461_046_15	75_0345_565	129_046_1	162_046_1	14_046_1	949_035_288	947_0345_1	1605_46_270	34_0345_18	1360_046_76	439_46_1	1035_12_59	517_2_448
568_5_1	60_035_156	80_046_1	138_035_1	257_035_1	28_046_270	5_035_1	369_12_35	1668_0345_46	286_123_770	630_46_412	637_046_52	717_5_692	611_035_20	461_046_14	75_0345_568	129_046_1	162_046_1	14_046_1	949_035_289	947_0345_1	1605_46_256	34_0345_16	1360_046_69	439_46_1	1035_12_56	517_2_445
568_5_1	60_035_155	80_046_1	138_035_1	257_035_1	28_046_268	5_035_1	369_12_41	1668_0345_50	286_123_769	630_46_415	637_046_50	717_5_699	611_035_20	461_046_12	75_0345_577	129_046_1	162_046_1	14_046_1	949_035_296	947_0345_1	1605_46_248	34_0345_11	1360_046_70	439_46_1	1035_12_64	517_2_448
568_5_1	60_035_154	80_046_1	138_035_1	257_035_1	28_046_265	5_035_1	369_12_41	1668_0345_46	286_123_780	630_46_397	637_046_57	717_5_735	611_035_20	461_046_11	75_0345_573	129_046_1	162_046_1	14_046_1	949_035_304	947_0345_1	1605_46_251	34_0345_10	1360_046_70	439_46_1	1035_12_62	517_2_427
568_5_1	60_035_160	80_046_1	138_035_1	257_035_1	28_046_260	5_035_1	369_12_39	1668_0345_49	286_123_790	630_46_397	637_046_55	717_5_705	611_035_19	461_046_11	75_0345_570	129_046_1	162_046_1	14_046_1	949_035_296	947_0345_1	1605_46_262	34_0345_9	1360_046_72	439_46_1	1035_12_68	517_2_421
568_5_1	60_035_156	80_046_1	138_035_1	257_035_1	28_046_265	5_035_1	369_12_39	1668_0345_46	286_123_796	630_46_380	637_046_53	717_5_726	611_035_18	461_046_9	75_0345_565	129_046_1	162_046_1	14_046_1	949_035_296	947_0345_1	1605_46_259	34_0345_13	1360_046_72	439_46_1	1035_12_74	517_2_417
568_5_1	60_035_152	80_046_1	138_035_1	257_035_1	28_046_267	5_035_1	369_12_40	1668_0345_40	286_123_818	630_46_377	637_046_52	717_5_750	611_035_20	461_046_13	75_0345_557	129_046_1	162_046_1	14_046_1	949_035_294	947_0345_1	1605_46_255	34_0345_12	1360_046_75	439_46_1	1035_12_75	517_2_403
568_5_1	60_035_159	80_046_1	138_035_1	257_035_1	28_046_254	5_035_1	369_12_43	1668_0345_43	286_123_822	630_46_379	637_046_60	717_5_741	611_035_19	461_046_15	75_0345_554	129_046_1	162_046_1	14_046_1	949_035_287	947_0345_1	1605_46_260	34_0345_12	1360_046_71	439_46_1	1035_12_72	517_2_394
568_5_1	60_035_169	80_046_1	138_035_1	257_035_1	28_046_241	5_035_1	369_12_42	1668_0345_45	286_123_826	630_46_399	637_046_58	717_5_737	611_035_19	461_046_14	75_0345_561	129_046_1	162_046_1	14_046_1	949_035_288	947_0345_1	1605_46_248	34_0345_12	1360_046_70	439_46_1	1035_12_68	517_2_391
568_5_1	60_035_172	80_046_1	138_035_1	257_035_1	28_046_250	5_035_1	369_12_46	1668_0345_49	286_123_792	630_46_398	637_046_63	717_5_740	611_035_21	461_046_15	75_0345_557	129_046_1	162_046_1	14_046_1	949_035_277	947_0345_1	1605_46_243	34_0345_15	1360_046_75	439_46_1	1035_12_66	517_2_397
568_5_1	60_035_175	80_046_1	138_035_1	257_035_1	28_046_241	5_035_1	369_12_46	1668_0345_42	286_123_794	630_46_420	637_046_56	717_5_761	611_035_21	461_046_18	75_0345_556	129_046_1	162_046_1	14_046_1	949_035_284	947_0345_1	1605_46_221	34_0345_17	1360_046_79	439_46_1	1035_12_71	517_2_389
568_5_1	60_035_174	80_046_1	138_035_1	257_035_1	28_046_242	5_035_1	369_12_46	1668_0345_45	286_123_788	630_46_442	637_046_63	717_5_741	611_035_18	461_046_17	75_0345_556	129_046_1	162_046_1	14_046_1	949_035_276	947_0345_1	1605_46_225	34_0345_20	1360_046_80	439_46_1	1035_12_70	517_2_395
568_5_1	60_035_170	80_046_1	138_035_1	257_035_1	28_046_244	5_035_1	369_12_38	1668_0345_43	286_123_797	630_46_427	637_046_64	717_5_724	611_035_16	461_046_16	75_0345_562	129_046_1	162_046_1	14_046_1	949_035_278	947_0345_1	1605_46_252	34_0345_17	1360_046_80	439_46_1	1035_12_68	517_2_391
568_5_1	60_035_168	80_046_1	138_035_1	257_035_1	28_046_249	5_035_1	369_12_40	1668_0345_50	286_123_823	630_46_432	637_046_67	717_5_710	611_035_16	461_046_16	75_0345_550	129_046_1	162_046_1	14_046_1	949_035_268	947_0345_1	1605_46_256	34_0345_17	1360_046_84	439_46_1	1035_12_70	517_2_385
568_5_1	60_035_165	80_046_1	138_035_1	257_035_1	28_046_259	5_035_1	369_12_43	1668_0345_51	286_123_791	630_46_418	637_046_66	717_5_704	611_035_19	461_046_19	75_0345_546	129_046_1	162_046_1	14_046_1	949_035_274	947_0345_1	1605_46_252	34_0345_19	1360_046_83	439_46_1	1035_12_73	517_2_384
568_5_1	60_035_164	80_046_1	138_035_1	257_035_1	28_046_262	5_035_1	369_12_44	1668_0345_50	286_123_810	630_46_411	637_046_71	717_5_715	611_035_18	461_046_22	75_0345_538	129_046_1	162_046_1	14_046_1	949_035_276	947_0345_1	1605_46_245	34_0345_18	1360_046_80	439_46_1	1035_12_71	517_2_389
568_5_1	60_035_165	80_046_1	138_035_1	257_035_1	28_046_268	5_035_1	369_12_46	1668_0345_56	286_123_796	630_46_415	637_046_71	717_5_706	611_035_15	461_046_22	75_0345_539	129_046_1	162_046_1	14_046_1	949_035_283	947_0345_1	1605_46_235	34_0345_20	1360_046_81	439_46_1	1035_12_69	517_2_387
568_5_1	60_035_159	80_046_1	138_035_1	257_035_1	28_046_268	5_035_1	369_12_49	1668_0345_63	286_123_786	630_46_421	637_046_72	717_5_724	611_035_13	461_046_19	75_0345_540	129_046_1	162_046_1	14_046_1	949_035_289	947_0345_1	1605_46_228	34_0345_23	1360_046_84	439_46_1	1035_12_65	517_2_397
568_5_1	60_035_161	80_046_1	138_035_1	257_035_1	28_046_265	5_035_1	369_12_50	1668_0345_68	286_123_790	630_46_428	637_046_72	717_5_738	611_035_12	461_046_23	75_0345_529	129_046_1	162_046_1	14_046_1	949_035_279	947_0345_1	1605_46_204	34_0345_22	1360_046_81	439_46_1	1035_12_69	517_2_409
568_5_1	60_035_170	80_046_1	138_035_1	257_035_1	28_046_256	5_035_1	369_12_48	1668_0345_67	286_123_779	630_46_437	637_046_72	717_5_730	611_035_9	461_046_23	75_0345_535	129_046_1	162_046_1	14_046_1	949_035_283	947_0345_1	1605_46_198	34_0345_25	1360_046_77	439_46_1	1035_12_74	517_2_424
568_5_1	60_035_160	80_046_1	138_035_1	257_035_1	28_046_246	5_035_1	369_12_42	1668_0345_73	286_123_782	630_46_437	637_046_72	717_5_735	611_035_11	461_046_21	75_0345_529	129_046_1	162_046_1	14_046_1	949_035_283	947_0345_1	1605_46_192	34_0345_27	1360_046_84	439_46_1	1035_12_76	517_2_428
568_5_1	60_035_160	80_046_1	138_035_1	257_035_1	28_046_244	5_035_1	369_12_43	1668_0345_71	286_123_791	630_46_438	637_046_73	717_5_719	611_035_10	461_046_22	75_0345_530	129_046_1	162_046_1	14_046_1	949_035_283	947_0345_1	1605_46_194	34_0345_25	1360_046_84	439_46_1	1035_12_79	517_2_437
568_5_1	60_035_160	80_046_1	138_035_1	257_035_1	28_046_231	5_035_1	369_12_43	1668_0345_72	286_123_779	630_46_429	637_046_75	717_5_694	611_035_12	461_046_20	75_0345_536	129_046_1	162_046_1	14_046_1	949_035_285	947_0345_1	1605_46_207	34_0345_24	1360_046_98	439_46_1	1035_12_84	517_2_454
568_5_1	60_035_160	80_046_1	138_035_1	257_035_1	28_046_235	5_035_1	369_12_41	1668_0345_73	286_123_765	630_46_442	637_046_83	717_5_663	611_035_10	461_046_18	75_0345_543	129_046_1	162_046_1	14_046_1	949_035_299	947_0345_1	1605_46_216	34_0345_30	1360_046_101	439_46_1	1035_12_78	517_2_456
568_5_1	60_035_156	80_046_1	138_035_1	257_035_1	28_046_234	5_035_1	369_12_36	1668_0345_72	286_123_761	630_46_462	637_046_90	717_5_642	611_035_12	461_046_18	75_0345_546	129_046_1	162_046_1	14_046_1	949_035_296	947_0345_1	1605_46_223	34_0345_30	1360_046_104	439_46_1	1035_12_77	517_2_444
568_5_1	60_035_156	80_046_1	138_035_1	257_035_1	28_046_230	5_035_1	369_12_40	1668_0345_72	286_123_763	630_46_462	637_046_92	717_5_623	611_035_11	461_046_19	75_0345_535	129_046_1	162_046_1	14_046_1	949_035_307	947_0345_1	1605_46_222	34_0345_31	1360_046_100	439_46_1	1035_12_80	517_2_438
568_5_1	60_035_152	80_046_1	138_035_1	257_035_1	28_046_226	5_035_1	369_12_37	1668_0345_67	286_123_778	630_46_497	637_046_86	717_5_646	611_035_11	461_046_21	75_0345_539	129_046_1	162_046_1	14_046_1	949_035_298	947_0345_1	1605_46_197	34_0345_30	1360_046_96	439_46_1	1035_12_83	517_2_424
568_5_1	60_035_155	80_046_1	138_035_1	257_035_1	28_046_215	5_035_1	369_12_40	1668_0345_72	286_123_766	630_46_500	637_046_88	717_5_656	611_035_11	461_046_17	75_0345_553	129_046_1	162_046_1	14_046_1	949_035_306	947_0345_1	1605_46_183	34_0345_27	1360_046_101	439_46_1	1035_12_82	517_2_442
568_5_1	60_035_158	80_046_1	138_035_1	257_035_1	28_046_208	5_035_1	369_12_39	1668_0345_76	286_123_776	630_46_501	637_046_90	717_5_651	611_035_15	461_046_19	75_0345_546	129_046_1	162_046_1	14_046_1	949_035_315	947_0345_1	1605_46_184	34_0345_28	1360_046_96	439_46_1	1035_12_89	517_2_438
568_5_1	60_035_146	80_046_1	138_035_1	257_035_1	28_046_199	5_035_1	369_12_45	1668_0345_80	286_123_760	630_46_468	637_046_103	717_5_671	611_035_13	461_046_18	75_0345_551	129_046_1	162_046_1	14_046_1	949_035_313	947_0345_1	1605_46_207	34_0345_27	1360_046_97	439_46_1	1035_12_92	517_2_452
568_5_1	60_035_143	80_046_1	138_035_1	257_035_1	28_046_200	5_035_1	369_12_38	1668_0345_82	286_123_751	630_46_472	637_046_93	717_5_684	611_035_14	461_046_15	75_0345_560	129_046_1	162_046_1	14_046_1	949_035_318	947_0345_1	1605_46_208	34_0345_25	1360_046_93	439_46_1	1035_12_98	517_2_457
568_5_1	60_035_140	80_046_1	138_035_1	257_035_1	28_046_197	5_035_1	369_12_40	1668_0345_81	286_123_757	630_46_457	637_046_91	717_5_675	611_035_14	461_046_14	75_0345_557	129_046_1	162_046_1	14_046_1	949_035_314	947_0345_1	1605_46_227	34_0345_30	1360_046_99	439_46_1	1035_12_106	517_2_462
568_5_1	60_035_140	80_046_1	138_035_1	257_035_1	28_046_201	5_035_1	369_12_33	1668_0345_92	286_123_751	630_46_458	637_046_84	717_5_664	611_035_16	461_046_18	75_0345_560	129_046_1	162_046_1	14_046_1	949_035_321	947_0345_1	1605_46_229	34_0345_31	1360_046_100	439_46_1	1035_12_104	517_2_455
568_5_1	60_035_139	80_046_1	138_035_1	257_035_1	28_046_203	5_035_1	369_12_38	1668_0345_88	286_123_760	630_46_458	637_046_88	717_5_676	611_035_19	461_046_17	75_0345_543	129_046_1	162_046_1	14_046_1	949_035_318	947_0345_1	1605_46_220	34_0345_25	1360_046_97	439_46_1	1035_12_102	517_2_461
568_5_1	60_035_136	80_046_1	138_035_1	257_035_1	28_046_198	5_035_1	369_12_37	1668_0345_97	286_123_751	630_46_447	637_046_89	717_5_660	611_035_18	461_046_19	75_0345_545	129_046_1	162_046_1	14_046_1	949_035_316	947_0345_1	1605_46_221	34_0345_27	1360_046_96	439_46_1	1035_12_98	517_2_450
568_5_1	60_035_131	80_046_1	138_035_1	257_035_1	28_046_204	5_035_1	369_12_37	1668_0345_88	286_123_750	630_46_462	637_046_94	717_5_663	611_035_20	461_046_18	75_0345_532	129_046_1	162_046_1	14_046_1	949_035_317	947_0345_1	1605_46_209	34_0345_27	1360_046_90	439_46_1	1035_12_91	517_2_463
568_5_1	60_035_133	80_046_1	138_035_1	257_035_1	28_046_205	5_035_1	369_12_33	1668_0345_94	286_123_773	630_46_449	637_046_91	717_5_659	611_035_16	461_046_19	75_0345_538	129_046_1	162_046_1	14_046_1	949_035_313	947_0345_1	1605_46_222	34_0345_24	1360_046_90	439_46_1	1035_12_91	517_2_443
568_5_1	60_035_134	80_046_1	138_035_1	257_035_1	28_046_202	5_035_1	369_12_33	1668_0345_94	286_123_791	630_46_430	637_046_88	717_5_689	611_035_16	461_046_19	75_0345_535	129_046_1	162_046_1	14_046_1	949_035_304	947_0345_1	1605_46_214	34_0345_23	1360_046_87	439_46_1	1035_12_80	517_2_435
568_5_1	60_035_138	80_046_1	138_035_1	257_035_1	28_046_192	5_035_1	369_12_30	1668_0345_97	286_123_797	630_46_414	637_046_94	717_5_700	611_035_17	461_046_20	75_0345_557	129_046_1	162_046_1	14_046_1	949_035_291	947_0345_1	1605_46_227	34_0345_21	1360_046_89	439_46_1	1035_12_80	517_2_421
568_5_1	60_035_138	80_046_1	138_035_1	257_035_1	28_046_189	5_035_1	369_12_31	1668_0345_103	286_123_796	630_46_417	637_046_96	717_5_703	611_035_13	461_046_17	75_0345_549	129_046_1	162_046_1	14_046_1	949_035_300	947_0345_1	1605_46_232	34_0345_22	1360_046_85	439_46_1	1035_12_79	517_2_406
568_5_1	60_035_142	80_046_1	138_035_1	257_035_1	28_046_182	5_035_1	369_12_30	1668_0345_101	286_123_783	630_46_410	637_046_101	717_5_713	611_035_12	461_046_17	75_0345_551	129_046_1	162_046_1	14_046_1	949_035_299	947_0345_1	1605_46_228	34_0345_22	1360_046_80	439_46_1	1035_12_93	517_2_430
568_5_1	60_035_143	80_046_1	138_035_1	257_035_1	28_046_177	5_035_1	369_12_28	1668_0345_104	286_123_779	630_46_419	637_046_107	717_5_685	611_035_13	461_046_16	75_0345_550	129_046_1	162_046_1	14_046_1	949_035_301	947_0345_1	1605_46_224	34_0345_27	1360_046_82	439_46_1	1035_12_85	517_2_431
568_5_1	60_035_140	80_046_1	138_035_1	257_035_1	28_046_166	5_035_1	369_12_31	1668_0345_100	286_123_775	630_46_418	637_046_105	717_5_699	611_035_14	461_046_17	75_0345_545	129_046_1	162_046_1	14_046_1	949_035_299	947_0345_1	1605_46_241	34_0345_33	1360_046_83	439_46_1	1035_12_82	517_2_433
568_5_1	60_035_131	80_046_1	138_035_1	257_035_1	28_046_153	5_035_1	369_12_38	1668_0345_97	286_123_789	630_46_423	637_046_103	717_5_715	611_035_14	461_046_20	75_0345_540	129_046_1	162_046_1	14_046_1	949_035_302	947_0345_1	1605_46_249	34_0345_35	1360_046_79	439_46_1	1035_12_67	517_2_436
568_5_1	60_035_127	80_046_1	138_035_1	257_035_1	28_046_154	5_035_1	369_12_34	1668_0345_93	286_123_802	630_46_438	637_046_98	717_5_718	611_035_11	461_046_20	75_0345_546	129_046_1	162_046_1	14_046_1	949_035_296	947_0345_1	1605_46_255	34_0345_37	1360_046_80	439_46_1	1035_12_70	517_2_444
568_5_1	60_035_128	80_046_1	138_035_1	257_035_1	28_046_158	5_035_1	369_12_36	1668_0345_103	286_123_793	630_46_456	637_046_99	717_5_733	611_035_13	461_046_18	75_0345_533	129_046_1	162_046_1	14_046_1	949_035_297	947_0345_1	1605_46_238	34_0345_35	1360_046_80	439_46_1	1035_12_60	517_2_452
568_5_1	60_035_130	80_046_1	138_035_1	257_035_1	28_046_142	5_035_1	369_12_36	1668_0345_91	286_123_819	630_46_453	637_046_103	717_5_732	611_035_15	461_046_20	75_0345_530	129_046_1	162_046_1	14_046_1	949_035_293	947_0345_1	1605_46_232	34_0345_33	1360_046_83	439_46_1	1035_12_68	517_2_455
568_5_1	60_035_134	80_046_1	138_035_1	257_035_1	28_046_135	5_035_1	369_12_33	1668_0345_95	286_123_823	630_46_432	637_046_99	717_5_713	611_035_17	461_046_24	75_0345_528	129_046_1	162_046_1	14_046_1	949_035_303	947_0345_1	1605_46_243	34_0345_34	1360_046_75	439_46_1	1035_12_65	517_2_472
568_5_1	60_035_132	80_046_1	138_035_1	257_035_1	28_046_131	5_035_1	369_12_30	1668_0345_97	286_123_813	630_46_441	637_046_99	717_5_725	611_035_12	461_046_27	75_0345_541	129_046_1	162_046_1	14_046_1	949_035_305	947_0345_1	1605_46_203	34_0345_34	1360_046_74	439_46_1	1035_12_63	517_2_460
568_5_1	60_035_129	80_046_1	138_035_1	257_035_1	28_046_138	5_035_1	369_12_30	1668_0345_98	286_123_801	630_46_426	637_046_103	717_5_728	611_035_13	461_046_27	75_0345_553	129_046_1	162_046_1	14_046_1	949_035_314	947_0345_1	1605_46_191	34_0345_37	1360_046_78	439_46_1	1035_12_61	517_2_449
568_5_1	60_035_139	80_046_1	138_035_1	257_035_1	28_046_135	5_035_1	369_12_30	1668_0345_97	286_123_798	630_46_435	637_046_104	717_5_688	611_035_13	461_046_28	75_0345_549	129_046_1	162_046_1	14_046_1	949_035_330	947_0345_1	1605_46_196	34_0345_42	1360_046_82	439_46_1	1035_12_61	517_2_454
568_5_1	60_035_141	80_046_1	138_035_1	257_035_1	28_046_141	5_035_1	369_12_27	1668_0345_88	286_123_784	630_46_440	637_046_101	717_5_673	611_035_15	461_046_28	75_0345_560	129_046_1	162_046_1	14_046_1	949_035_333	947_0345_1	1605_46_184	34_0345_43	1360_046_85	439_46_1	1035_12_58	517_2_445
568_5_1	60_035_138	80_046_1	138_035_1	257_035_1	28_046_131	5_035_1	369_12_26	1668_0345_95	286_123_780	630_46_438	637_046_104	717_5_691	611_035_15	461_046_24	75_0345_561	129_046_1	162_046_1	14_046_1	949_035_333	947_0345_1	1605_46_187	34_0345_44	1360_046_88	439_46_1	1035_12_56	517_2_443
568_5_1	60_035_138	80_046_1	138_035_1	257_035_1	28_046_120	5_035_1	369_12_27	1668_0345_88	286_123_801	630_46_452	637_046_108	717_5_697	611_035_17	461_046_25	75_0345_555	129_046_1	162_046_1	14_046_1	949_035_333	947_0345_1	1605_46_182	34_0345_41	1360_046_83	439_46_1	1035_12_57	517_2_444
568_5_1	60_035_142	80_046_1	138_035_1	257_035_1	28_046_120	5_035_1	369_12_30	1668_0345_85	286_123_792	630_46_441	637_046_105	717_5_698	611_035_17	461_046_24	75_0345_554	129_046_1	162_046_1	14_046_1	949_035_338	947_0345_1	1605_46_173	34_0345_37	1360_046_89	439_46_1	1035_12_72	517_2_455
568_5_1	60_035_146	80_046_1	138_035_1	257_035_1	28_046_130	5_035_1	369_12_29	1668_0345_80	286_123_778	630_46_463	637_046_105	717_5_693	611_035_16	461_046_22	75_0345_560	129_046_1	162_046_1	14_046_1	949_035_337	947_0345_1	1605_46_160	34_0345_41	1360_046_84	439_46_1	1035_12_75	517_2_458
568_5_1	60_035_154	80_046_1	138_035_1	257_035_1	28_046_133	5_035_1	369_12_35	1668_0345_88	286_123_784	630_46_461	637_046_113	717_5_684	611_035_14	461_046_19	75_0345_545	129_046_1	162_046_1	14_046_1	949_035_349	947_0345_1	1605_46_132	34_0345_40	1360_046_84	439_46_1	1035_12_76	517_2_452
568_5_1	60_035_163	80_046_1	138_035_1	257_035_1	28_046_140	5_035_1	369_12_30	1668_0345_78	286_123_784	630_46_504	637_046_117	717_5_672	611_035_14	461_046_20	75_0345_551	129_046_1	162_046_1	14_046_1	949_035_335	947_0345_1	1605_46_108	34_0345_39	1360_046_89	439_46_1	1035_12_68	517_2_464
568_5_1	60_035_169	80_046_1	138_035_1	257_035_1	28_046_135	5_035_1	369_12_36	1668_0345_89	286_123_796	630_46_525	637_046_110	717_5_641	611_035_15	461_046_18	75_0345_551	129_046_1	162_046_1	14_046_1	949_035_336	947_0345_1	1605_46_102	34_0345_36	1360_046_88	439_46_1	1035_12_62	517_2_449
568_5_1	60_035_164	80_046_1	138_035_1	257_035_1	28_046_137	5_035_1	369_12_37	1668_0345_84	286_123_798	630_46_538	637_046_116	717_5_631	611_035_15	461_046_20	75_0345_544	129_046_1	162_046_1	14_046_1	949_035_327	947_0345_1	1605_46_99	34_0345_36	1360_046_90	439_46_1	1035_12_58	517_2_464
568_5_1	60_035_168	80_046_1	138_035_1	257_035_1	28_046_128	5_035_1	369_12_41	1668_0345_85	286_123_805	630_46_551	637_046_116	717_5_646	611_035_11	461_046_21	75_0345_540	129_046_1	162_046_1	14_046_1	949_035_327	947_0345_1	1605_46_92	34_0345_36	1360_046_90	439_46_1	1035_12_57	517_2_470
568_5_1	60_035_160	80_046_1	138_035_1	257_035_1	28_046_129	5_035_1	369_12_41	1668_0345_72	286_123_832	630_46_552	637_046_112	717_5_644	611_035_13	461_046_22	75_0345_535	129_046_1	162_046_1	14_046_1	949_035_331	947_0345_1	1605_46_93	34_0345_39	1360_046_89	439_46_1	1035_12_62	517_2_479
568_5_1	60_035_162	80_046_1	138_035_1	257_035_1	28_046_139	5_035_1	369_12_40	1668_0345_72	286_123_819	630_46_563	637_046_113	717_5_635	611_035_10	461_046_23	75_0345_532	129_046_1	162_046_1	14_046_1	949_035_341	947_0345_1	1605_46_94	34_0345_41	1360_046_84	439_46_1	1035_12_59	517_2_478
568_5_1	60_035_159	80_046_1	138_035_1	257_035_1	28_046_142	5_035_1	369_12_40	1668_0345_61	286_123_828	630_46_573	637_046_112	717_5_649	611_035_11	461_046_26	75_0345_525	129_046_1	162_046_1	14_046_1	949_035_336	947_0345_1	1605_46_76	34_0345_45	1360_046_84	439_46_1	1035_12_65	517_2_490
568_5_1	60_035_158	80_046_1	138_035_1	257_035_1	28_046_148	5_035_1	369_12_41	1668_0345_56	286_123_831	630_46_580	637_046_114	717_5_673	611_035_9	461_046_26	75_0345_534	129_046_1	162_046_1	14_046_1	949_035_342	947_0345_1	1605_46_64	34_0345_46	1360_046_82	439_46_1	1035_12_55	517_2_474
568_5_1	60_035_157	80_046_1	138_035_1	257_035_1	28_046_146	5_035_1	369_12_40	1668_0345_50	286_123_800	630_46_559	637_046_118	717_5_692	611_035_12	461_046_25	75_0345_539	129_046_1	162_046_1	14_046_1	949_035_348	947_0345_1	1605_46_66	34_0345_44	1360_046_75	439_46_1	1035_12_49	517_2_463
568_5_1	60_035_156	80_046_1	138_035_1	257_035_1	28_046_155	5_035_1	369_12_42	1668_0345_53	286_123_793	630_46_557	637_046_123	717_5_689	611_035_12	461_046_27	75_0345_534	129_046_1	162_046_1	14_046_1	949_035_344	947_0345_1	1605_46_61	34_0345_55	1360_046_77	439_46_1	1035_12_51	517_2_452
568_5_1	60_035_154	80_046_1	138_035_1	257_035_1	28_046_150	5_035_1	369_12_37	1668_0345_52	286_123_783	630_46_592	637_046_119	717_5_672	611_035_9	461_046_27	75_0345_547	129_046_1	162_046_1	14_046_1	949_035_340	947_0345_1	1605_46_60	34_0345_54	1360_046_80	439_46_1	1035_12_48	517_2_454
568_5_1	60_035_150	80_046_1	138_035_1	257_035_1	28_046_157	5_035_1	369_12_32	1668_0345_53	286_123_774	630_46_581	637_046_119	717_5_665	611_035_10	461_046_29	75_0345_554	129_046_1	162_046_1	14_046_1	949_035_332	947_0345_1	1605_46_70	34_0345_54	1360_046_80	439_46_1	1035_12_48	517_2_441
568_5_1	60_035_145	80_046_1	138_035_1	257_035_1	28_046_170	5_035_1	369_12_36	1668_0345_57	286_123_743	630_46_567	637_046_118	717_5_673	611_035_11	461_046_26	75_0345_571	129_046_1	162_046_1	14_046_1	949_035_320	947_0345_1	1605_46_84	34_0345_63	1360_046_75	439_46_1	1035_12_46	517_2_434
568_5_1	60_035_134	80_046_1	138_035_1	257_035_1	28_046_173	5_035_1	369_12_40	1668_0345_53	286_123_753	630_46_567	637_046_118	717_5_691	611_035_11	461_046_24	75_0345_572	129_046_1	162_046_1	14_046_1	949_035_318	947_0345_1	1605_46_89	34_0345_60	1360_046_65	439_46_1	1035_12_53	517_2_449
568_5_1	60_035_129	80_046_1	138_035_1	257_035_1	28_046_177	5_035_1	369_12_44	1668_0345_54	286_123_770	630_46_554	637_046_116	717_5_707	611_035_9	461_046_24	75_0345_562	129_046_1	162_046_1	14_046_1	949_035_320	947_0345_1	1605_46_90	34_0345_63	1360_046_63	439_46_1	1035_12_50	517_2_472
568_5_1	60_035_131	80_046_1	138_035_1	257_035_1	28_046_170	5_035_1	369_12_46	1668_0345_48	286_123_777	630_46_549	637_046_123	717_5_702	611_035_9	461_046_29	75_0345_579	129_046_1	162_046_1	14_046_1	949_035_324	947_0345_1	1605_46_98	34_0345_62	1360_046_65	439_46_1	1035_12_49	517_2_470
568_5_1	60_035_134	80_046_1	138_035_1	257_035_1	28_046_169	5_035_1	369_12_47	1668_0345_48	286_123_774	630_46_562	637_046_125	717_5_688	611_035_10	461_046_26	75_0345_569	129_046_1	162_046_1	14_046_1	949_035_327	947_0345_1	1605_46_97	34_0345_66	1360_046_61	439_46_1	1035_12_46	517_2_475
568_5_1	60_035_131	80_046_1	138_035_1	257_035_1	28_046_171	5_035_1	369_12_55	1668_0345_48	286_123_765	630_46_545	637_046_134	717_5_682	611_035_12	461_046_23	75_0345_565	129_046_1	162_046_1	14_046_1	949_035_327	947_0345_1	1605_46_96	34_0345_64	1360_046_56	439_46_1	1035_12_45	517_2_472
568_5_1	60_035_131	80_046_1	138_035_1	257_035_1	28_046_168	5_035_1	369_12_59	1668_0345_49	286_123_771	630_46_537	637_046_126	717_5_676	611_035_16	461_046_23	75_0345_557	129_046_1	162_046_1	14_046_1	949_035_319	947_0345_1	1605_46_102	34_0345_65	1360_046_58	439_46_1	1035_12_43	517_2_478
568_5_1	60_035_121	80_046_1	138_035_1	257_035_1	28_046_168	5_035_1	369_12_67	1668_0345_41	286_123_774	630_46_554	637_046_126	717_5_676	611_035_19	461_046_18	75_0345_563	129_046_1	162_046_1	14_046_1	949_035_318	947_0345_1	1605_46_108	34_0345_64	1360_046_61	439_46_1	1035_12_46	517_2_464
568_5_1	60_035_116	80_046_1	138_035_1	257_035_1	28_046_175	5_035_1	369_12_68	1668_0345_42	286_123_774	630_46_556	637_046_135	717_5_667	611_035_21	461_046_17	75_0345_569	129_046_1	162_046_1	14_046_1	949_035_328	947_0345_1	1605_46_107	34_0345_68	1360_046_56	439_46_1	1035_12_40	517_2_459
568_5_1	60_035_117	80_046_1	138_035_1	257_035_1	28_046_173	5_035_1	369_12_72	1668_0345_42	286_123_770	630_46_531	637_046_135	717_5_707	611_035_22	461_046_17	75_0345_554	129_046_1	162_046_1	14_046_1	949_035_331	947_0345_1	1605_46_105	34_0345_70	1360_046_55	439_46_1	1035_12_40	517_2_451
568_5_1	60_035_106	80_046_1	138_035_1	257_035_1	28_046_168	5_035_1	369_12_62	1668_0345_46	286_123_782	630_46_521	637_046_134	717_5_707	611_035_23	461_046_22	75_0345_553	129_046_1	162_046_1	14_046_1	949_035_336	947_0345_1	1605_46_113	34_0345_63	1360_046_63	439_46_1	1035_12_33	517_2_456
568_5_1	60_035_100	80_046_1	138_035_1	257_035_1	28_046_172	5_035_1	369_12_67	1668_0345_43	286_123_784	630_46_518	637_046_131	717_5_710	611_035_26	461_046_22	75_0345_557	129_046_1	162_046_1	14_046_1	949_035_336	947_0345_1	1605_46_105	34_0345_62	1360_046_62	439_46_1	1035_12_31	517_2_445
568_5_1	60_035_98	80_046_1	138_035_1	257_035_1	28_046_168	5_035_1	369_12_65	1668_0345_41	286_123_789	630_46_510	637_046_133	717_5_729	611_035_25	461_046_26	75_0345_563	129_046_1	162_046_1	14_046_1	949_035_336	947_0345_1	1605_46_106	34_0345_55	1360_046_61	439_46_1	1035_12_31	517_2_436
568_5_1	60_035_103	80_046_1	138_035_1	257_035_1	28_046_171	5_035_1	369_12_61	1668_0345_40	286_123_788	630_46_530	637_046_130	717_5_706	611_035_21	461_046_23	75_0345_571	129_046_1	162_046_1	14_046_1	949_035_343	947_0345_1	1605_46_119	34_0345_59	1360_046_61	439_46_1	1035_12_26	517_2_447
568_5_1	60_035_106	80_046_1	138_035_1	257_035_1	28_046_168	5_035_1	369_12_59	1668_0345_33	286_123_805	630_46_502	637_046_131	717_5_717	611_035_23	461_046_25	75_0345_558	129_046_1	162_046_1	14_046_1	949_035_346	947_0345_1	1605_46_135	34_0345_63	1360_046_58	439_46_1	1035_12_27	517_2_430
568_5_1	60_035_102	80_046_1	138_035_1	257_035_1	28_046_168	5_035_1	369_12_62	1668_0345_30	286_123_810	630_46_512	637_046_137	717_5_706	611_035_21	461_046_27	75_0345_559	129_046_1	162_046_1	14_046_1	949_035_335	947_0345_1	1605_46_131	34_0345_66	1360_046_58	439_46_1	1035_12_20	517_2_443
568_5_1	60_035_109	80_046_1	138_035_1	257_035_1	28_046_160	5_035_1	369_12_59	1668_0345_31	286_123_790	630_46_533	637_046_138	717_5_678	611_035_22	461_046_28	75_0345_560	129_046_1	162_046_1	14_046_1	949_035_331	947_0345_1	1605_46_128	34_0345_69	1360_046_61	439_46_1	1035_12_18	517_2_456
568_5_1	60_035_107	80_046_1	138_035_1	257_035_1	28_046_158	5_035_1	369_12_59	1668_0345_28	286_123_786	630_46_539	637_046_141	717_5_688	611_035_24	461_046_25	75_0345_550	129_046_1	162_046_1	14_046_1	949_035_335	947_0345_1	1605_46_125	34_0345_70	1360_046_61	439_46_1	1035_12_18	517_2_445
568_5_1	60_035_98	80_046_1	138_035_1	257_035_1	28_046_165	5_035_1	369_12_57	1668_0345_28	286_123_806	630_46_552	637_046_139	717_5_680	611_035_25	461_046_24	75_0345_548	129_046_1	162_046_1	14_046_1	949_035_331	947_0345_1	1605_46_123	34_0345_68	1360_046_55	439_46_1	1035_12_16	517_2_463
568_5_1	60_035_93	80_046_1	138_035_1	257_035_1	28_046_162	5_035_1	369_12_59	1668_0345_26	286_123_834	630_46_553	637_046_142	717_5_691	611_035_24	461_046_25	75_0345_560	129_046_1	162_046_1	14_046_1	949_035_316	947_0345_1	1605_46_115	34_0345_62	1360_046_58	439_46_1	1035_12_16	517_2_458
568_5_1	60_035_86	80_046_1	138_035_1	257_035_1	28_046_167	5_035_1	369_12_56	1668_0345_23	286_123_856	630_46_560	637_046_132	717_5_692	611_035_25	461_046_25	75_0345_582	129_046_1	162_046_1	14_046_1	949_035_310	947_0345_1	1605_46_119	34_0345_70	1360_046_55	439_46_1	1035_12_15	517_2_442
568_5_1	60_035_85	80_046_1	138_035_1	257_035_1	28_046_168	5_035_1	369_12_57	1668_0345_27	286_123_848	630_46_572	637_046_139	717_5_668	611_035_20	461_046_25	75_0345_577	129_046_1	162_046_1	14_046_1	949_035_328	947_0345_1	1605_46_118	34_0345_65	1360_046_56	439_46_1	1035_12_11	517_2_428
568_5_1	60_035_83	80_046_1	138_035_1	257_035_1	28_046_169	5_035_1	369_12_57	1668_0345_22	286_123_852	630_46_568	637_046_129	717_5_663	611_035_25	461_046_28	75_0345_577	129_046_1	162_046_1	14_046_1	949_035_349	947_0345_1	1605_46_120	34_0345_66	1360_046_59	439_46_1	1035_12_13	517_2_406
568_5_1	60_035_89	80_046_1	138_035_1	257_035_1	28_046_178	5_035_1	369_12_55	1668_0345_23	286_123_844	630_46_576	637_046_128	717_5_666	611_035_27	461_046_34	75_0345_585	129_046_1	162_046_1	14_046_1	949_035_346	947_0345_1	1605_46_113	34_0345_65	1360_046_52	439_46_1	1035_12_12	517_2_407
568_5_1	60_035_90	80_046_1	138_035_1	257_035_1	28_046_173	5_035_1	369_12_58	1668_0345_22	286_123_831	630_46_549	637_046_121	717_5_681	611_035_25	461_046_28	75_0345_588	129_046_1	162_046_1	14_046_1	949_035_347	947_0345_1	1605_46_114	34_0345_67	1360_046_57	439_46_1	1035_12_12	517_2_421
568_5_1	60_035_84	80_046_1	138_035_1	257_035_1	28_046_173	5_035_1	369_12_54	1668_0345_19	286_123_837	630_46_548	637_046_124	717_5_679	611_035_26	461_046_26	75_0345_596	129_046_1	162_046_1	14_046_1	949_035_342	947_0345_1	1605_46_111	34_0345_63	1360_046_65	439_46_1	1035_12_17	517_2_404
568_5_1	60_035_74	80_046_1	138_035_1	257_035_1	28_046_173	5_035_1	369_12_48	1668_0345_16	286_123_833	630_46_528	637_046_126	717_5_699	611_035_32	461_046_27	75_0345_589	129_046_1	162_046_1	14_046_1	949_035_367	947_0345_1	1605_46_124	34_0345_66	1360_046_68	439_46_1	1035_12_19	517_2_395
568_5_1	60_035_78	80_046_1	138_035_1	257_035_1	28_046_175	5_035_1	369_12_48	1668_0345_15	286_123_820	630_46_535	637_046_123	717_5_693	611_035_33	461_046_25	75_0345_604	129_046_1	162_046_1	14_046_1	949_035_353	947_0345_1	1605_46_122	34_0345_71	1360_046_62	439_46_1	1035_12_25	517_2_407
568_5_1	60_035_88	80_046_1	138_035_1	257_035_1	28_046_169	5_035_1	369_12_44	1668_0345_13	286_123_826	630_46_544	637_046_120	717_5_671	611_035_37	461_046_27	75_0345_605	129_046_1	162_046_1	14_046_1	949_035_360	947_0345_1	1605_46_118	34_0345_70	1360_046_63	439_46_1	1035_12_22	517_2_423
568_5_1	60_035_89	80_046_1	138_035_1	257_035_1	28_046_164	5_035_1	369_12_41	1668_0345_15	286_123_827	630_46_551	637_046_111	717_5_666	611_035_35	461_046_26	75_0345_622	129_046_1	162_046_1	14_046_1	949_035_352	947_0345_1	1605_46_127	34_0345_67	1360_046_63	439_46_1	1035_12_24	517_2_430
568_5_1	60_035_81	80_046_1	138_035_1	257_035_1	28_046_160	5_035_1	369_12_35	1668_0345_12	286_123_830	630_46_547	637_046_114	717_5_698	611_035_41	461_046_24	75_0345_625	129_046_1	162_046_1	14_046_1	949_035_351	947_0345_1	1605_46_121	34_0345_64	1360_046_64	439_46_1	1035_12_25	517_2_426
568_5_1	60_035_79	80_046_1	138_035_1	257_035_1	28_046_158	5_035_1	369_12_30	1668_0345_11	286_123_818	630_46_560	637_046_120	717_5_687	611_035_39	461_046_24	75_0345_623	129_046_1	162_046_1	14_046_1	949_035_360	947_0345_1	1605_46_121	34_0345_61	1360_046_66	439_46_1	1035_12_25	517_2_429
568_5_1	60_035_90	80_046_1	138_035_1	257_035_1	28_046_161	5_035_1	369_12_33	1668_0345_12	286_123_826	630_46_559	637_046_116	717_5_706	611_035_45	461_046_23	75_0345_607	129_046_1	162_046_1	14_046_1	949_035_348	947_0345_1	1605_46_116	34_0345_59	1360_046_72	439_46_1	1035_12_27	517_2_412
568_5_1	60_035_90	80_046_1	138_035_1	257_035_1	28_046_151	5_035_1	369_12_36	1668_0345_15	286_123_827	630_46_564	637_046_109	717_5_703	611_035_47	461_046_30	75_0345_596	129_046_1	162_046_1	14_046_1	949_035_349	947_0345_1	1605_46_135	34_0345_62	1360_046_78	439_46_1	1035_12_31	517_2_413
568_5_1	60_035_95	80_046_1	138_035_1	257_035_1	28_046_150	5_035_1	369_12_39	1668_0345_14	286_123_854	630_46_556	637_046_106	717_5_685	611_035_44	461_046_28	75_0345_603	129_046_1	162_046_1	14_046_1	949_035_344	947_0345_1	1605_46_150	34_0345_67	1360_046_69	439_46_1	1035_12_27	517_2_407
568_5_1	60_035_99	80_046_1	138_035_1	257_035_1	28_046_150	5_035_1	369_12_37	1668_0345_14	286_123_866	630_46_557	637_046_104	717_5_677	611_035_45	461_046_28	75_0345_583	129_046_1	162_046_1	14_046_1	949_035_350	947_0345_1	1605_46_157	34_0345_64	1360_046_67	439_46_1	1035_12_32	517_2_401
568_5_1	60_035_104	80_046_1	138_035_1	257_035_1	28_046_150	5_035_1	369_12_37	1668_0345_14	286_123_862	630_46_553	637_046_103	717_5_701	611_035_43	461_046_23	75_0345_587	129_046_1	162_046_1	14_046_1	949_035_346	947_0345_1	1605_46_153	34_0345_65	1360_046_69	439_46_1	1035_12_31	517_2_390
568_5_1	60_035_102	80_046_1	138_035_1	257_035_1	28_046_149	5_035_1	369_12_35	1668_0345_17	286_123_852	630_46_546	637_046_102	717_5_706	611_035_42	461_046_27	75_0345_581	129_046_1	162_046_1	14_046_1	949_035_338	947_0345_1	1605_46_162	34_0345_74	1360_046_66	439_46_1	1035_12_28	517_2_380
568_5_1	60_035_102	80_046_1	138_035_1	257_035_1	28_046_149	5_035_1	369_12_40	1668_0345_13	286_123_858	630_46_525	637_046_99	717_5_724	611_035_36	461_046_32	75_0345_581	129_046_1	162_046_1	14_046_1	949_035_342	947_0345_1	1605_46_174	34_0345_79	1360_046_69	439_46_1	1035_12_24	517_2_347
568_5_1	60_035_104	80_046_1	138_035_1	257_035_1	28_046_150	5_035_1	369_12_42	1668_0345_16	286_123_858	630_46_524	637_046_98	717_5_744	611_035_33	461_046_32	75_0345_562	129_046_1	162_046_1	14_046_1	949_035_331	947_0345_1	1605_46_185	34_0345_74	1360_046_66	439_46_1	1035_12_24	517_2_346
568_5_1	60_035_105	80_046_1	138_035_1	257_035_1	28_046_152	5_035_1	369_12_48	1668_0345_13	286_123_853	630_46_533	637_046_92	717_5_712	611_035_30	461_046_32	75_0345_551	129_046_1	162_046_1	14_046_1	949_035_342	947_0345_1	1605_46_185	34_0345_77	1360_046_74	439_46_1	1035_12_24	517_2_339
568_5_1	60_035_105	80_046_1	138_035_1	257_035_1	28_046_144	5_035_1	369_12_58	1668_0345_10	286_123_869	630_46_520	637_046_79	717_5_735	611_035_26	461_046_32	75_0345_546	129_046_1	162_046_1	14_046_1	949_035_346	947_0345_1	1605_46_189	34_0345_79	1360_046_79	439_46_1	1035_12_25	517_2_350
568_5_1	60_035_98	80_046_1	138_035_1	257_035_1	28_046_142	5_035_1	369_12_59	1668_0345_10	286_123_854	630_46_504	637_046_75	717_5_735	611_035_28	461_046_34	75_0345_542	129_046_1	162_046_1	14_046_1	949_035_356	947_0345_1	1605_46_190	34_0345_80	1360_046_81	439_46_1	1035_12_20	517_2_353
568_5_1	60_035_111	80_046_1	138_035_1	257_035_1	28_046_140	5_035_1	369_12_59	1668_0345_9	286_123_872	630_46_488	637_046_74	717_5_734	611_035_26	461_046_36	75_0345_539	129_046_1	162_046_1	14_046_1	949_035_358	947_0345_1	1605_46_198	34_0345_74	1360_046_82	439_46_1	1035_12_26	517_2_347
568_5_1	60_035_105	80_046_1	138_035_1	257_035_1	28_046_143	5_035_1	369_12_57	1668_0345_8	286_123_861	630_46_482	637_046_76	717_5_737	611_035_27	461_046_39	75_0345_546	129_046_1	162_046_1	14_046_1	949_035_346	947_0345_1	1605_46_208	34_0345_82	1360_046_86	439_46_1	1035_12_30	517_2_362
568_5_1	60_035_110	80_046_1	138_035_1	257_035_1	28_046_147	5_035_1	369_12_55	1668_0345_8	286_123_870	630_46_466	637_046_73	717_5_751	611_035_22	461_046_40	75_0345_533	129_046_1	162_046_1	14_046_1	949_035_372	947_0345_1	1605_46_211	34_0345_81	1360_046_88	439_46_1	1035_12_28	517_2_356
568_5_1	60_035_109	80_046_1	138_035_1	257_035_1	28_046_140	5_035_1	369_12_58	1668_0345_8	286_123_876	630_46_481	637_046_77	717_5_736	611_035_19	461_046_42	75_0345_528	129_046_1	162_046_1	14_046_1	949_035_359	947_0345_1	1605_46_210	34_0345_77	1360_046_94	439_46_1	1035_12_33	517_2_354
568_5_1	60_035_111	80_046_1	138_035_1	257_035_1	28_046_141	5_035_1	369_12_58	1668_0345_8	286_123_844	630_46_488	637_046_71	717_5_736	611_035_24	461_046_46	75_0345_533	129_046_1	162_046_1	14_046_1	949_035_363	947_0345_1	1605_46_219	34_0345_78	1360_046_96	439_46_1	1035_12_31	517_2_350
568_5_1	60_035_112	80_046_1	138_035_1	257_035_1	28_046_136	5_035_1	369_12_53	1668_0345_7	286_123_833	630_46_471	637_046_69	717_5_763	611_035_26	461_046_44	75_0345_541	129_046_1	162_046_1	14_046_1	949_035_367	947_0345_1	1605_46_217	34_0345_82	1360_046_95	439_46_1	1035_12_31	517_2_354
568_5_1	60_035_108	80_046_1	138_035_1	257_035_1	28_046_126	5_035_1	369_12_54	1668_0345_8	286_123_836	630_46_489	637_046_63	717_5_771	611_035_26	461_046_51	75_0345_540	129_046_1	162_046_1	14_046_1	949_035_361	947_0345_1	1605_46_213	34_0345_84	1360_046_96	439_46_1	1035_12_32	517_2_336
568_5_1	60_035_108	80_046_1	138_035_1	257_035_1	28_046_121	5_035_1	369_12_52	1668_0345_8	286_123_844	630_46_502	637_046_56	717_5_752	611_035_29	461_046_52	75_0345_530	129_046_1	162_046_1	14_046_1	949_035_373	947_0345_1	1605_46_213	34_0345_81	1360_046_93	439_46_1	1035_12_29	517_2_341
568_5_1	60_035_102	80_046_1	138_035_1	257_035_1	28_046_125	5_035_1	369_12_57	1668_0345_10	286_123_841	630_46_508	637_046_56	717_5_747	611_035_29	461_046_59	75_0345_531	129_046_1	162_046_1	14_046_1	949_035_374	947_0345_1	1605_46_223	34_0345_85	1360_046_94	439_46_1	1035_12_30	517_2_324
568_5_1	60_035_111	80_046_1	138_035_1	257_035_1	28_046_110	5_035_1	369_12_54	1668_0345_9	286_123_829	630_46_510	637_046_52	717_5_739	611_035_38	461_046_54	75_0345_526	129_046_1	162_046_1	14_046_1	949_035_381	947_0345_1	1605_46_228	34_0345_85	1360_046_100	439_46_1	1035_12_35	517_2_325
568_5_1	60_035_114	80_046_1	138_035_1	257_035_1	28_046_107	5_035_1	369_12_54	1668_0345_9	286_123_850	630_46_527	637_046_51	717_5_709	611_035_38	461_046_58	75_0345_514	129_046_1	162_046_1	14_046_1	949_035_390	947_0345_1	1605_46_217	34_0345_83	1360_046_92	439_46_1	1035_12_40	517_2_338
568_5_1	60_035_106	80_046_1	138_035_1	257_035_1	28_046_106	5_035_1	369_12_58	1668_0345_10	286_123_872	630_46_533	637_046_46	717_5_726	611_035_40	461_046_58	75_0345_499	129_046_1	162_046_1	14_046_1	949_035_391	947_0345_1	1605_46_219	34_0345_80	1360_046_88	439_46_1	1035_12_38	517_2_345
568_5_1	60_035_91	80_046_1	138_035_1	257_035_1	28_046_99	5_035_1	369_12_56	1668_0345_14	286_123_876	630_46_517	637_046_53	717_5_753	611_035_38	461_046_62	75_0345_492	129_046_1	162_046_1	14_046_1	949_035_373	947_0345_1	1605_46_229	34_0345_75	1360_046_88	439_46_1	1035_12_41	517_2_358
568_5_1	60_035_86	80_046_1	138_035_1	257_035_1	28_046_94	5_035_1	369_12_60	1668_0345_13	286_123_877	630_46_532	637_046_50	717_5_768	611_035_42	461_046_62	75_0345_481	129_046_1	162_046_1	14_046_1	949_035_373	947_0345_1	1605_46_226	34_0345_82	1360_046_82	439_46_1	1035_12_37	517_2_356
568_5_1	60_035_89	80_046_1	138_035_1	257_035_1	28_046_91	5_035_1	369_12_60	1668_0345_13	286_123_867	630_46_555	637_046_46	717_5_740	611_035_43	461_046_58	75_0345_482	129_046_1	162_046_1	14_046_1	949_035_379	947_0345_1	1605_46_245	34_0345_87	1360_046_77	439_46_1	1035_12_40	517_2_354
568_5_1	60_035_79	80_046_1	138_035_1	257_035_1	28_046_86	5_035_1	369_12_61	1668_0345_13	286_123_885	630_46_547	637_046_43	717_5_743	611_035_42	461_046_53	75_0345_479	129_046_1	162_046_1	14_046_1	949_035_380	947_0345_1	1605_46_231	34_0345_91	1360_046_86	439_46_1	1035_12_36	517_2_339
568_5_1	60_035_82	80_046_1	138_035_1	257_035_1	28_046_86	5_035_1	369_12_66	1668_0345_16	286_123_889	630_46_541	637_046_45	717_5_722	611_035_45	461_046_57	75_0345_474	129_046_1	162_046_1	14_046_1	949_035_371	947_0345_1	1605_46_227	34_0345_90	1360_046_86	439_46_1	1035_12_38	517_2_327
568_5_1	60_035_70	80_046_1	138_035_1	257_035_1	28_046_88	5_035_1	369_12_56	1668_0345_14	286_123_901	630_46_531	637_046_50	717_5_734	611_035_51	461_046_53	75_0345_471	129_046_1	162_046_1	14_046_1	949_035_367	947_0345_1	1605_46_224	34_0345_87	1360_046_89	439_46_1	1035_12_42	517_2_335
568_5_1	60_035_66	80_046_1	138_035_1	257_035_1	28_046_90	5_035_1	369_12_51	1668_0345_17	286_123_926	630_46_522	637_046_52	717_5_734	611_035_43	461_046_58	75_0345_466	129_046_1	162_046_1	14_046_1	949_035_353	947_0345_1	1605_46_222	34_0345_89	1360_046_81	439_46_1	1035_12_37	517_2_338
568_5_1	60_035_60	80_046_1	138_035_1	257_035_1	28_046_82	5_035_1	369_12_53	1668_0345_15	286_123_911	630_46_531	637_046_52	717_5_743	611_035_44	461_046_64	75_0345_454	129_046_1	162_046_1	14_046_1	949_035_361	947_0345_1	1605_46_198	34_0345_100	1360_046_88	439_46_1	1035_12_35	517_2_341
568_5_1	60_035_70	80_046_1	138_035_1	257_035_1	28_046_73	5_035_1	369_12_54	1668_0345_12	286_123_908	630_46_545	637_046_50	717_5_740	611_035_49	461_046_67	75_0345_453	129_046_1	162_046_1	14_046_1	949_035_352	947_0345_1	1605_46_202	34_0345_98	1360_046_85	439_46_1	1035_12_30	517_2_337
568_5_1	60_035_70	80_046_1	138_035_1	257_035_1	28_046_79	5_035_1	369_12_49	1668_0345_11	286_123_897	630_46_544	637_046_52	717_5_754	611_035_47	461_046_72	75_0345_443	129_046_1	162_046_1	14_046_1	949_035_363	947_0345_1	1605_46_199	34_0345_100	1360_046_77	439_46_1	1035_12_24	517_2_347
568_5_1	60_035_63	80_046_1	138_035_1	257_035_1	28_046_73	5_035_1	369_12_50	1668_0345_14	286_123_926	630_46_550	637_046_54	717_5_773	611_035_48	461_046_73	75_0345_446	129_046_1	162_046_1	14_046_1	949_035_354	947_0345_1	1605_46_189	34_0345_95	1360_046_73	439_46_1	1035_12_27	517_2_351
568_5_1	60_035_64	80_046_1	138_035_1	257_035_1	28_046_81	5_035_1	369_12_52	1668_0345_14	286_123_911	630_46_534	637_046_58	717_5_772	611_035_41	461_046_72	75_0345_456	129_046_1	162_046_1	14_046_1	949_035_337	947_0345_1	1605_46_193	34_0345_98	1360_046_71	439_46_1	1035_12_29	517_2_342
568_5_1	60_035_60	80_046_1	138_035_1	257_035_1	28_046_82	5_035_1	369_12_54	1668_0345_12	286_123_909	630_46_545	637_046_62	717_5_791	611_035_46	461_046_73	75_0345_447	129_046_1	162_046_1	14_046_1	949_035_344	947_0345_1	1605_46_193	34_0345_105	1360_046_66	439_46_1	1035_12_28	517_2_329
568_5_1	60_035_60	80_046_1	138_035_1	257_035_1	28_046_86	5_035_1	369_12_55	1668_0345_10	286_123_905	630_46_555	637_046_59	717_5_780	611_035_40	461_046_68	75_0345_450	129_046_1	162_046_1	14_046_1	949_035_352	947_0345_1	1605_46_189	34_0345_114	1360_046_71	439_46_1	1035_12_28	517_2_341
568_5_1	60_035_56	80_046_1	138_035_1	257_035_1	28_046_86	5_035_1	369_12_51	1668_0345_13	286_123_923	630_46_533	637_046_62	717_5_779	611_035_46	461_046_65	75_0345_442	129_046_1	162_046_1	14_046_1	949_035_347	947_0345_1	1605_46_204	34_0345_116	1360_046_59	439_46_1	1035_12_28	517_2_344
568_5_1	60_035_51	80_046_1	138_035_1	257_035_1	28_046_94	5_035_1	369_12_52	1668_0345_16	286_123_931	630_46_525	637_046_63	717_5_798	611_035_43	461_046_57	75_0345_437	129_046_1	162_046_1	14_046_1	949_035_346	947_0345_1	1605_46_210	34_0345_109	1360_046_52	439_46_1	1035_12_31	517_2_335
568_5_1	60_035_50	80_046_1	138_035_1	257_035_1	28_046_89	5_035_1	369_12_59	1668_0345_12	286_123_929	630_46_543	637_046_63	717_5_776	611_035_43	461_046_60	75_0345_439	129_046_1	162_046_1	14_046_1	949_035_339	947_0345_1	1605_46_219	34_0345_106	1360_046_50	439_46_1	1035_12_31	517_2_351
568_5_1	60_035_46	80_046_1	138_035_1	257_035_1	28_046_102	5_035_1	369_12_63	1668_0345_12	286_123_927	630_46_535	637_046_62	717_5_797	611_035_46	461_046_53	75_0345_440	129_046_1	162_046_1	14_046_1	949_035_341	947_0345_1	1605_46_218	34_0345_108	1360_046_40	439_46_1	1035_12_32	517_2_342
568_5_1	60_035_42	80_046_1	138_035_1	257_035_1	28_046_96	5_035_1	369_12_61	1668_0345_16	286_123_925	630_46_529	637_046_61	717_5_795	611_035_44	461_046_54	75_0345_439	129_046_1	162_046_1	14_046_1	949_035_357	947_0345_1	1605_46_221	34_0345_103	1360_046_44	439_46_1	1035_12_31	517_2_357
568_5_1	60_035_42	80_046_1	138_035_1	257_035_1	28_046_104	5_035_1	369_12_62	1668_0345_19	286_123_910	630_46_531	637_046_65	717_5_792	611_035_47	461_046_45	75_0345_445	129_046_1	162_046_1	14_046_1	949_035_373	947_0345_1	1605_46_215	34_0345_107	1360_046_41	439_46_1	1035_12_29	517_2_336
568_5_1	60_035_43	80_046_1	138_035_1	257_035_1	28_046_105	5_035_1	369_12_55	1668_0345_17	286_123_876	630_46_538	637_046_68	717_5_772	611_035_45	461_046_49	75_0345_476	129_046_1	162_046_1	14_046_1	949_035_369	947_0345_1	1605_46_226	34_0345_118	1360_046_42	439_46_1	1035_12_23	517_2_335
568_5_1	60_035_37	80_046_1	138_035_1	257_035_1	28_046_109	5_035_1	369_12_51	1668_0345_17	286_123_871	630_46_521	637_046_71	717_5_767	611_035_36	461_046_51	75_0345_482	129_046_1	162_046_1	14_046_1	949_035_353	947_0345_1	1605_46_238	34_0345_125	1360_046_36	439_46_1	1035_12_25	517_2_343
568_5_1	60_035_34	80_046_1	138_035_1	257_035_1	28_046_108	5_035_1	369_12_52	1668_0345_17	286_123_903	630_46_517	637_046_77	717_5_751	611_035_33	461_046_52	75_0345_480	129_046_1	162_046_1	14_046_1	949_035_347	947_0345_1	1605_46_257	34_0345_117	1360_046_34	439_46_1	1035_12_23	517_2_344
568_5_1	60_035_30	80_046_1	138_035_1	257_035_1	28_046_99	5_035_1	369_12_48	1668_0345_19	286_123_903	630_46_522	637_046_73	717_5_776	611_035_30	461_046_52	75_0345_479	129_046_1	162_046_1	14_046_1	949_035_357	947_0345_1	1605_46_251	34_0345_116	1360_046_32	439_46_1	1035_12_22	517_2_339
568_5_1	60_035_35	80_046_1	138_035_1	257_035_1	28_046_97	5_035_1	369_12_54	1668_0345_17	286_123_902	630_46_518	637_046_76	717_5_760	611_035_35	461_046_50	75_0345_489	129_046_1	162_046_1	14_046_1	949_035_363	947_0345_1	1605_46_253	34_0345_115	1360_046_32	439_46_1	1035_12_20	517_2_331
568_5_1	60_035_38	80_046_1	138_035_1	257_035_1	28_046_96	5_035_1	369_12_54	1668_0345_18	286_123_903	630_46_534	637_046_78	717_5_758	611_035_38	461_046_51	75_0345_477	129_046_1	162_046_1	14_046_1	949_035_373	947_0345_1	1605_46_251	34_0345_104	1360_046_29	439_46_1	1035_12_23	517_2_332
568_5_1	60_035_36	80_046_1	138_035_1	257_035_1	28_046_90	5_035_1	369_12_48	1668_0345_19	286_123_922	630_46_518	637_046_82	717_5_761	611_035_36	461_046_49	75_0345_488	129_046_1	162_046_1	14_046_1	949_035_356	947_0345_1	1605_46_263	34_0345_101	1360_046_26	439_46_1	1035_12_22	517_2_327
568_5_1	60_035_31	80_046_1	138_035_1	257_035_1	28_046_91	5_035_1	369_12_62	1668_0345_22	286_123_909	630_46_526	637_046_84	717_5_751	611_035_39	461_046_43	75_0345_486	129_046_1	162_046_1	14_046_1	949_035_350	947_0345_1	1605_46_266	34_0345_102	1360_046_25	439_46_1	1035_12_25	517_2_311
568_5_1	60_035_29	80_046_1	138_035_1	257_035_1	28_046_89	5_035_1	369_12_56	1668_0345_22	286_123_918	630_46_539	637_046_91	717_5_750	611_035_40	461_046_48	75_0345_492	129_046_1	162_046_1	14_046_1	949_035_352	947_0345_1	1605_46_249	34_0345_104	1360_046_22	439_46_1	1035_12_28	517_2_300
568_5_1	60_035_29	80_046_1	138_035_1	257_035_1	28_046_93	5_035_1	369_12_58	1668_0345_24	286_123_917	630_46_551	637_046_97	717_5_740	611_035_42	461_046_47	75_0345_491	129_046_1	162_046_1	14_046_1	949_035_361	947_0345_1	1605_46_251	34_0345_107	1360_046_18	439_46_1	1035_12_26	517_2_279
568_5_1	60_035_25	80_046_1	138_035_1	257_035_1	28_046_88	5_035_1	369_12_62	1668_0345_25	286_123_947	630_46_543	637_046_108	717_5_727	611_035_43	461_046_49	75_0345_476	129_046_1	162_046_1	14_046_1	949_035_359	947_0345_1	1605_46_246	34_0345_100	1360_046_16	439_46_1	1035_12_28	517_2_286
568_5_1	60_035_27	80_046_1	138_035_1	257_035_1	28_046_87	5_035_1	369_12_62	1668_0345_28	286_123_964	630_46_544	637_046_113	717_5_733	611_035_44	461_046_44	75_0345_483	129_046_1	162_046_1	14_046_1	949_035_355	947_0345_1	1605_46_251	34_0345_94	1360_046_16	439_46_1	1035_12_21	517_2_284
568_5_1	60_035_27	80_046_1	138_035_1	257_035_1	28_046_89	5_035_1	369_12_62	1668_0345_27	286_123_939	630_46_518	637_046_112	717_5_748	611_035_42	461_046_44	75_0345_496	129_046_1	162_046_1	14_046_1	949_035_341	947_0345_1	1605_46_269	34_0345_99	1360_046_16	439_46_1	1035_12_21	517_2_284
568_5_1	60_035_28	80_046_1	138_035_1	257_035_1	28_046_87	5_035_1	369_12_59	1668_0345_28	286_123_967	630_46_493	637_046_106	717_5_774	611_035_43	461_046_42	75_0345_495	129_046_1	162_046_1	14_046_1	949_035_343	947_0345_1	1605_46_285	34_0345_99	1360_046_16	439_46_1	1035_12_22	517_2_275
568_5_1	60_035_34	80_046_1	138_035_1	257_035_1	28_046_89	5_035_1	369_12_57	1668_0345_31	286_123_976	630_46_477	637_046_100	717_5_754	611_035_39	461_046_45	75_0345_498	129_046_1	162_046_1	14_046_1	949_035_330	947_0345_1	1605_46_305	34_0345_100	1360_046_14	439_46_1	1035_12_16	517_2_295
568_5_1	60_035_31	80_046_1	138_035_1	257_035_1	28_046_81	5_035_1	369_12_59	1668_0345_31	286_123_965	630_46_476	637_046_99	717_5_761	611_035_34	461_046_49	75_0345_504	129_046_1	162_046_1	14_046_1	949_035_342	947_0345_1	1605_46_317	34_0345_101	1360_046_11	439_46_1	1035_12_18	517_2_301
568_5_1	60_035_29	80_046_1	138_035_1	257_035_1	28_046_78	5_035_1	369_12_50	1668_0345_33	286_123_955	630_46_440	637_046_101	717_5_754	611_035_37	461_046_46	75_0345_510	129_046_1	162_046_1	14_046_1	949_035_335	947_0345_1	1605_46_329	34_0345_94	1360_046_17	439_46_1	1035_12_16	517_2_318
568_5_1	60_035_30	80_046_1	138_035_1	257_035_1	28_046_81	5_035_1	369_12_48	1668_0345_28	286_123_953	630_46_449	637_046_99	717_5_758	611_035_38	461_046_43	75_0345_513	129_046_1	162_046_1	14_046_1	949_035_338	947_0345_1	1605_46_322	34_0345_101	1360_046_16	439_46_1	1035_12_16	517_2_330
568_5_1	60_035_26	80_046_1	138_035_1	257_035_1	28_046_80	5_035_1	369_12_48	1668_0345_28	286_123_955	630_46_428	637_046_104	717_5_755	611_035_34	461_046_41	75_0345_521	129_046_1	162_046_1	14_046_1	949_035_337	947_0345_1	1605_46_329	34_0345_99	1360_046_21	439_46_1	1035_12_17	517_2_336
568_5_1	60_035_31	80_046_1	138_035_1	257_035_1	28_046_78	5_035_1	369_12_43	1668_0345_28	286_123_972	630_46_416	637_046_111	717_5_750	611_035_36	461_046_41	75_0345_527	129_046_1	162_046_1	14_046_1	949_035_329	947_0345_1	1605_46_320	34_0345_103	1360_046_19	439_46_1	1035_12_16	517_2_327
568_5_1	60_035_35	80_046_1	138_035_1	257_035_1	28_046_85	5_035_1	369_12_48	1668_0345_31	286_123_948	630_46_426	637_046_102	717_5_744	611_035_36	461_046_42	75_0345_520	129_046_1	162_046_1	14_046_1	949_035_331	947_0345_1	1605_46_323	34_0345_98	1360_046_20	439_46_1	1035_12_16	517_2_327
568_5_1	60_035_36	80_046_1	138_035_1	257_035_1	28_046_84	5_035_1	369_12_43	1668_0345_32	286_123_928	630_46_400	637_046_100	717_5_748	611_035_42	461_046_47	75_0345_524	129_046_1	162_046_1	14_046_1	949_035_336	947_0345_1	1605_46_344	34_0345_105	1360_046_19	439_46_1	1035_12_16	517_2_326
568_5_1	60_035_34	80_046_1	138_035_1	257_035_1	28_046_84	5_035_1	369_12_45	1668_0345_36	286_123_925	630_46_387	637_046_92	717_5_755	611_035_41	461_046_49	75_0345_526	129_046_1	162_046_1	14_046_1	949_035_355	947_0345_1	1605_46_362	34_0345_111	1360_046_18	439_46_1	1035_12_16	517_2_311
568_5_1	60_035_29	80_046_1	138_035_1	257_035_1	28_046_87	5_035_1	369_12_50	1668_0345_38	286_123_930	630_46_397	637_046_93	717_5_761	611_035_41	461_046_52	75_0345_530	129_046_1	162_046_1	14_046_1	949_035_344	947_0345_1	1605_46_356	34_0345_114	1360_046_16	439_46_1	1035_12_16	517_2_311
568_5_1	60_035_27	80_046_1	138_035_1	257_035_1	28_046_78	5_035_1	369_12_46	1668_0345_43	286_123_938	630_46_410	637_046_92	717_5_757	611_035_43	461_046_52	75_0345_525	129_046_1	162_046_1	14_046_1	949_035_351	947_0345_1	1605_46_360	34_0345_112	1360_046_15	439_46_1	1035_12_18	517_2_304
568_5_1	60_035_28	80_046_1	138_035_1	257_035_1	28_046_82	5_035_1	369_12_42	1668_0345_45	286_123_954	630_46_428	637_046_100	717_5_766	611_035_43	461_046_56	75_0345_532	129_046_1	162_046_1	14_046_1	949_035_333	947_0345_1	1605_46_339	34_0345_111	1360_046_18	439_46_1	1035_12_15	517_2_298
568_5_1	60_035_28	80_046_1	138_035_1	257_035_1	28_046_79	5_035_1	369_12_43	1668_0345_39	286_123_961	630_46_425	637_046_101	717_5_759	611_035_41	461_046_54	75_0345_543	129_046_1	162_046_1	14_046_1	949_035_323	947_0345_1	1605_46_354	34_0345_99	1360_046_16	439_46_1	1035_12_14	517_2_299
568_5_1	60_035_29	80_046_1	138_035_1	257_035_1	28_046_82	5_035_1	369_12_31	1668_0345_42	286_123_965	630_46_411	637_046_104	717_5_751	611_035_41	461_046_56	75_0345_528	129_046_1	162_046_1	14_046_1	949_035_322	947_0345_1	1605_46_345	34_0345_103	1360_046_16	439_46_1	1035_12_16	517_2_307
568_5_1	60_035_25	80_046_1	138_035_1	257_035_1	28_046_82	5_035_1	369_12_30	1668_0345_44	286_123_954	630_46_422	637_046_105	717_5_745	611_035_38	461_046_58	75_0345_539	129_046_1	162_046_1	14_046_1	949_035_313	947_0345_1	1605_46_336	34_0345_103	1360_046_15	439_46_1	1035_12_18	517_2_306
568_5_1	60_035_21	80_046_1	138_035_1	257_035_1	28_046_84	5_035_1	369_12_34	1668_0345_47	286_123_945	630_46_417	637_046_114	717_5_755	611_035_36	461_046_50	75_0345_543	129_046_1	162_046_1	14_046_1	949_035_308	947_0345_1	1605_46_334	34_0345_103	1360_046_18	439_46_1	1035_12_15	517_2_316
568_5_1	60_035_16	80_046_1	138_035_1	257_035_1	28_046_84	5_035_1	369_12_39	1668_0345_45	286_123_966	630_46_423	637_046_109	717_5_762	611_035_36	461_046_46	75_0345_531	129_046_1	162_046_1	14_046_1	949_035_312	947_0345_1	1605_46_336	34_0345_98	1360_046_20	439_46_1	1035_12_17	517_2_310
568_5_1	60_035_16	80_046_1	138_035_1	257_035_1	28_046_82	5_035_1	369_12_40	1668_0345_53	286_123_974	630_46_431	637_046_102	717_5_762	611_035_34	461_046_46	75_0345_539	129_046_1	162_046_1	14_046_1	949_035_303	947_0345_1	1605_46_354	34_0345_101	1360_046_19	439_46_1	1035_12_12	517_2_290
568_5_1	60_035_17	80_046_1	138_035_1	257_035_1	28_046_89	5_035_1	369_12_44	1668_0345_53	286_123_961	630_46_411	637_046_97	717_5_741	611_035_33	461_046_37	75_0345_548	129_046_1	162_046_1	14_046_1	949_035_303	947_0345_1	1605_46_374	34_0345_97	1360_046_17	439_46_1	1035_12_12	517_2_300
568_5_1	60_035_20	80_046_1	138_035_1	257_035_1	28_046_89	5_035_1	369_12_46	1668_0345_59	286_123_941	630_46_412	637_046_96	717_5_752	611_035_30	461_046_37	75_0345_560	129_046_1	162_046_1	14_046_1	949_035_301	947_0345_1	1605_46_361	34_0345_104	1360_046_17	439_46_1	1035_12_11	517_2_301
568_5_1	60_035_20	80_046_1	138_035_1	257_035_1	28_046_90	5_035_1	369_12_50	1668_0345_59	286_123_948	630_46_417	637_046_88	717_5_723	611_035_26	461_046_41	75_0345_555	129_046_1	162_046_1	14_046_1	949_035_291	947_0345_1	1605_46_383	34_0345_107	1360_046_17	439_46_1	1035_12_11	517_2_311
568_5_1	60_035_21	80_046_1	138_035_1	257_035_1	28_046_92	5_035_1	369_12_53	1668_0345_63	286_123_945	630_46_432	637_046_92	717_5_724	611_035_23	461_046_39	75_0345_560	129_046_1	162_046_1	14_046_1	949_035_299	947_0345_1	1605_46_380	34_0345_104	1360_046_19	439_46_1	1035_12_8	517_2_307
568_5_1	60_035_20	80_046_1	138_035_1	257_035_1	28_046_90	5_035_1	369_12_48	1668_0345_59	286_123_941	630_46_432	637_046_87	717_5_742	611_035_23	461_046_41	75_0345_562	129_046_1	162_046_1	14_046_1	949_035_300	947_0345_1	1605_46_374	34_0345_100	1360_046_16	439_46_1	1035_12_10	517_2_288
568_5_1	60_035_21	80_046_1	138_035_1	257_035_1	28_046_92	5_035_1	369_12_49	1668_0345_58	286_123_938	630_46_432	637_046_81	717_5_759	611_035_25	461_046_33	75_0345_560	129_046_1	162_046_1	14_046_1	949_035_317	947_0345_1	1605_46_370	34_0345_102	1360_046_17	439_46_1	1035_12_12	517_2_284
568_5_1	60_035_20	80_046_1	138_035_1	257_035_1	28_046_93	5_035_1	369_12_49	1668_0345_56	286_123_938	630_46_427	637_046_88	717_5_758	611_035_32	461_046_36	75_0345_551	129_046_1	162_046_1	14_046_1	949_035_322	947_0345_1	1605_46_370	34_0345_102	1360_046_17	439_46_1	1035_12_12	517_2_270
568_5_1	60_035_20	80_046_1	138_035_1	257_035_1	28_046_93	5_035_1	369_12_49	1668_0345_53	286_123_944	630_46_445	637_046_95	717_5_739	611_035_30	461_046_32	75_0345_549	129_046_1	162_046_1	14_046_1	949_035_308	947_0345_1	1605_46_374	34_0345_107	1360_046_17	439_46_1	1035_12_12	517_2_282
568_5_1	60_035_17	80_046_1	138_035_1	257_035_1	28_046_96	5_035_1	369_12_49	1668_0345_53	286_123_962	630_46_447	637_046_100	717_5_730	611_035_31	461_046_32	75_0345_548	129_046_1	162_046_1	14_046_1	949_035_315	947_0345_1	1605_46_363	34_0345_96	1360_046_13	439_46_1	1035_12_9	517_2_283
568_5_1	60_035_21	80_046_1	138_035_1	257_035_1	28_046_95	5_035_1	369_12_41	1668_0345_49	286_123_942	630_46_425	637_046_106	717_5_731	611_035_34	461_046_34	75_0345_556	129_046_1	162_046_1	14_046_1	949_035_287	947_0345_1	1605_46_383	34_0345_103	1360_046_12	439_46_1	1035_12_7	517_2_305
568_5_1	60_035_18	80_046_1	138_035_1	257_035_1	28_046_94	5_035_1	369_12_42	1668_0345_57	286_123_965	630_46_411	637_046_111	717_5_732	611_035_30	461_046_31	75_0345_552	129_046_1	162_046_1	14_046_1	949_035_304	947_0345_1	1605_46_378	34_0345_104	1360_046_8	439_46_1	1035_12_7	517_2_310
568_5_1	60_035_17	80_046_1	138_035_1	257_035_1	28_046_96	5_035_1	369_12_46	1668_0345_58	286_123_941	630_46_399	637_046_117	717_5_736	611_035_30	461_046_29	75_0345_567	129_046_1	162_046_1	14_046_1	949_035_295	947_0345_1	1605_46_395	34_0345_107	1360_046_8	439_46_1	1035_12_8	517_2_305
568_5_1	60_035_18	80_046_1	138_035_1	257_035_1	28_046_103	5_035_1	369_12_48	1668_0345_54	286_123_938	630_46_413	637_046_110	717_5_713	611_035_30	461_046_23	75_0345_568	129_046_1	162_046_1	14_046_1	949_035_298	947_0345_1	1605_46_404	34_0345_106	1360_046_8	439_46_1	1035_12_11	517_2_314
568_5_1	60_035_19	80_046_1	138_035_1	257_035_1	28_046_98	5_035_1	369_12_44	1668_0345_57	286_123_919	630_46_431	637_046_108	717_5_739	611_035_30	461_046_25	75_0345_577	129_046_1	162_046_1	14_046_1	949_035_281	947_0345_1	1605_46_372	34_0345_102	1360_046_9	439_46_1	1035_12_10	517_2_319
568_5_1	60_035_16	80_046_1	138_035_1	257_035_1	28_046_92	5_035_1	369_12_38	1668_0345_49	286_123_926	630_46_416	637_046_103	717_5_772	611_035_40	461_046_23	75_0345_562	129_046_1	162_046_1	14_046_1	949_035_288	947_0345_1	1605_46_363	34_0345_106	1360_046_11	439_46_1	1035_12_8	517_2_328
568_5_1	60_035_11	80_046_1	138_035_1	257_035_1	28_046_94	5_035_1	369_12_38	1668_0345_52	286_123_920	630_46_412	637_046_108	717_5_794	611_035_33	461_046_22	75_0345_566	129_046_1	162_046_1	14_046_1	949_035_276	947_0345_1	1605_46_369	34_0345_103	1360_046_10	439_46_1	1035_12_3	517_2_320
568_5_1	60_035_12	80_046_1	138_035_1	257_035_1	28_046_95	5_035_1	369_12_35	1668_0345_53	286_123_916	630_46_405	637_046_107	717_5_813	611_035_38	461_046_22	75_0345_560	129_046_1	162_046_1	14_046_1	949_035_259	947_0345_1	1605_46_375	34_0345_105	1360_046_8	439_46_1	1035_12_3	517_2_323
568_5_1	60_035_12	80_046_1	138_035_1	257_035_1	28_046_99	5_035_1	369_12_29	1668_0345_52	286_123_919	630_46_396	637_046_107	717_5_807	611_035_36	461_046_20	75_0345_557	129_046_1	162_046_1	14_046_1	949_035_252	947_0345_1	1605_46_392	34_0345_109	1360_046_5	439_46_1	1035_12_3	517_2_321
568_5_1	60_035_14	80_046_1	138_035_1	257_035_1	28_046_94	5_035_1	369_12_29	1668_0345_46	286_123_932	630_46_368	637_046_111	717_5_814	611_035_33	461_046_21	75_0345_565	129_046_1	162_046_1	14_046_1	949_035_236	947_0345_1	1605_46_410	34_0345_107	1360_046_4	439_46_1	1035_12_3	517_2_345
568_5_1	60_035_12	80_046_1	138_035_1	257_035_1	28_046_85	5_035_1	369_12_32	1668_0345_52	286_123_914	630_46_351	637_046_115	717_5_841	611_035_27	461_046_17	75_0345_558	129_046_1	162_046_1	14_046_1	949_035_237	947_0345_1	1605_46_419	34_0345_113	1360_046_4	439_46_1	1035_12_4	517_2_342
568_5_1	60_035_14	80_046_1	138_035_1	257_035_1	28_046_83	5_035_1	369_12_33	1668_0345_50	286_123_922	630_46_345	637_046_122	717_5_851	611_035_24	461_046_17	75_0345_567	129_046_1	162_046_1	14_046_1	949_035_241	947_0345_1	1605_46_423	34_0345_112	1360_046_4	439_46_1	1035_12_3	517_2_345
568_5_1	60_035_13	80_046_1	138_035_1	257_035_1	28_046_86	5_035_1	369_12_39	1668_0345_52	286_123_913	630_46_333	637_046_129	717_5_849	611_035_29	461_046_20	75_0345_565	129_046_1	162_046_1	14_046_1	949_035_240	947_0345_1	1605_46_426	34_0345_107	1360_046_3	439_46_1	1035_12_3	517_2_347
568_5_1	60_035_9	80_046_1	138_035_1	257_035_1	28_046_89	5_035_1	369_12_41	1668_0345_53	286_123_907	630_46_340	637_046_137	717_5_831	611_035_28	461_046_24	75_0345_568	129_046_1	162_046_1	14_046_1	949_035_242	947_0345_1	1605_46_425	34_0345_101	1360_046_2	439_46_1	1035_12_2	517_2_344
568_5_1	60_035_6	80_046_1	138_035_1	257_035_1	28_046_88	5_035_1	369_12_37	1668_0345_49	286_123_912	630_46_348	637_046_143	717_5_819	611_035_30	461_046_18	75_0345_575	129_046_1	162_046_1	14_046_1	949_035_244	947_0345_1	1605_46_425	34_0345_104	1360_046_3	439_46_1	1035_12_3	517_2_337
568_5_1	60_035_4	80_046_1	138_035_1	257_035_1	28_046_99	5_035_1	369_12_38	1668_0345_48	286_123_904	630_46_342	637_046_149	717_5_799	611_035_29	461_046_20	75_0345_580	129_046_1	162_046_1	14_046_1	949_035_237	947_0345_1	1605_46_441	34_0345_98	1360_046_3	439_46_1	1035_12_3	517_2_340
568_5_1	60_035_5	80_046_1	138_035_1	257_035_1	28_046_92	5_035_1	369_12_35	1668_0345_45	286_123_899	630_46_338	637_046_145	717_5_787	611_035_29	461_046_21	75_0345_595	129_046_1	162_046_1	14_046_1	949_035_240	947_0345_1	1605_46_446	34_0345_94	1360_046_3	439_46_1	1035_12_3	517_2_337
568_5_1	60_035_4	80_046_1	138_035_1	257_035_1	28_046_95	5_035_1	369_12_36	1668_0345_46	286_123_919	630_46_321	637_046_143	717_5_779	611_035_30	461_046_25	75_0345_568	129_046_1	162_046_1	14_046_1	949_035_246	947_0345_1	1605_46_450	34_0345_98	1360_046_3	439_46_1	1035_12_2	517_2_337
568_5_1	60_035_4	80_046_1	138_035_1	257_035_1	28_046_95	5_035_1	369_12_37	1668_0345_54	286_123_902	630_46_316	637_046_141	717_5_780	611_035_29	461_046_24	75_0345_561	129_046_1	162_046_1	14_046_1	949_035_256	947_0345_1	1605_46_440	34_0345_101	1360_046_3	439_46_1	1035_12_1	517_2_338
568_5_1	60_035_3	80_046_1	138_035_1	257_035_1	28_046_86	5_035_1	369_12_38	1668_0345_58	286_123_925	630_46_316	637_046_141	717_5_797	611_035_33	461_046_24	75_0345_557	129_046_1	162_046_1	14_046_1	949_035_241	947_0345_1	1605_46_416	34_0345_100	1360_046_4	439_46_1	1035_12_1	517_2_355
568_5_1	60_035_3	80_046_1	138_035_1	257_035_1	28_046_81	5_035_1	369_12_35	1668_0345_64	286_123_935	630_46_303	637_046_143	717_5_816	611_035_41	461_046_23	75_0345_561	129_046_1	162_046_1	14_046_1	949_035_237	947_0345_1	1605_46_411	34_0345_100	1360_046_4	439_46_1	1035_12_2	517_2_355
568_5_1	60_035_2	80_046_1	138_035_1	257_035_1	28_046_88	5_035_1	369_12_37	1668_0345_59	286_123_960	630_46_306	637_046_144	717_5_826	611_035_46	461_046_20	75_0345_559	129_046_1	162_046_1	14_046_1	949_035_230	947_0345_1	1605_46_419	34_0345_94	1360_046_3	439_46_1	1035_12_2	517_2_334
568_5_1	60_035_2	80_046_1	138_035_1	257_035_1	28_046_89	5_035_1	369_12_35	1668_0345_57	286_123_947	630_46_313	637_046_135	717_5_853	611_035_50	461_046_21	75_0345_569	129_046_1	162_046_1	14_046_1	949_035_222	947_0345_1	1605_46_435	34_0345_91	1360_046_5	439_46_1	1035_12_4	517_2_341
568_5_1	60_035_3	80_046_1	138_035_1	257_035_1	28_046_87	5_035_1	369_12_41	1668_0345_63	286_123_957	630_46_296	637_046_135	717_5_832	611_035_51	461_046_19	75_0345_559	129_046_1	162_046_1	14_046_1	949_035_242	947_0345_1	1605_46_470	34_0345_84	1360_046_3	439_46_1	1035_12_5	517_2_335
568_5_1	60_035_3	80_046_1	138_035_1	257_035_1	28_046_82	5_035_1	369_12_44	1668_0345_60	286_123_948	630_46_308	637_046_118	717_5_828	611_035_47	461_046_21	75_0345_563	129_046_1	162_046_1	14_046_1	949_035_239	947_0345_1	1605_46_470	34_0345_94	1360_046_4	439_46_1	1035_12_4	517_2_351
568_5_1	60_035_2	80_046_1	138_035_1	257_035_1	28_046_77	5_035_1	369_12_44	1668_0345_51	286_123_970	630_46_284	637_046_114	717_5_801	611_035_50	461_046_22	75_0345_553	129_046_1	162_046_1	14_046_1	949_035_249	947_0345_1	1605_46_496	34_0345_99	1360_046_2	439_46_1	1035_12_6	517_2_346
568_5_1	60_035_2	80_046_1	138_035_1	257_035_1	28_046_74	5_035_1	369_12_41	1668_0345_49	286_123_965	630_46_263	637_046_114	717_5_811	611_035_53	461_046_23	75_0345_560	129_046_1	162_046_1	14_046_1	949_035_245	947_0345_1	1605_46_506	34_0345_97	1360_046_2	439_46_1	1035_12_6	517_2_341
568_5_1	60_035_2	80_046_1	138_035_1	257_035_1	28_046_77	5_035_1	369_12_41	1668_0345_48	286_123_959	630_46_260	637_046_125	717_5_825	611_035_56	461_046_22	75_0345_550	129_046_1	162_046_1	14_046_1	949_035_233	947_0345_1	1605_46_501	34_0345_90	1360_046_1	439_46_1	1035_12_6	517_2_356
568_5_1	60_035_4	80_046_1	138_035_1	257_035_1	28_046_76	5_035_1	369_12_39	1668_0345_49	286_123_977	630_46_242	637_046_125	717_5_816	611_035_56	461_046_18	75_0345_553	162_046_1	14_046_1	949_035_250	947_0345_1	1605_46_495	34_0345_84	439_46_1	1035_12_6	517_2_355
568_5_1	60_035_3	80_046_1	138_035_1	257_035_1	28_046_81	5_035_1	369_12_36	1668_0345_48	286_123_980	630_46_230	637_046_131	717_5_808	611_035_55	461_046_18	75_0345_538	162_046_1	14_046_1	949_035_254	947_0345_1	1605_46_515	34_0345_91	439_46_1	1035_12_5	517_2_372
568_5_1	60_035_3	80_046_1	138_035_1	257_035_1	28_046_90	5_035_1	369_12_30	1668_0345_56	286_123_950	630_46_235	637_046_124	717_5_781	611_035_56	461_046_16	75_0345_558	162_046_1	14_046_1	949_035_255	947_0345_1	1605_46_530	34_0345_91	439_46_1	1035_12_4	517_2_360
568_5_1	60_035_4	80_046_1	138_035_1	257_035_1	28_046_86	5_035_1	369_12_27	1668_0345_53	286_123_946	630_46_246	637_046_121	717_5_764	611_035_57	461_046_21	75_0345_567	162_046_1	14_046_1	949_035_249	947_0345_1	1605_46_527	34_0345_86	439_46_1	1035_12_4	517_2_347
568_5_1	60_035_4	80_046_1	138_035_1	257_035_1	28_046_87	5_035_1	369_12_29	1668_0345_58	286_123_936	630_46_240	637_046_117	717_5_767	611_035_55	461_046_20	75_0345_566	162_046_1	14_046_1	949_035_251	947_0345_1	1605_46_537	34_0345_90	439_46_1	1035_12_5	517_2_339
568_5_1	60_035_4	80_046_1	138_035_1	257_035_1	28_046_86	5_035_1	369_12_27	1668_0345_57	286_123_929	630_46_244	637_046_124	717_5_751	611_035_54	461_046_25	75_0345_590	162_046_1	14_046_1	949_035_246	947_0345_1	1605_46_543	34_0345_87	439_46_1	1035_12_4	517_2_320
568_5_1	60_035_2	80_046_1	138_035_1	257_035_1	28_046_87	5_035_1	369_12_31	1668_0345_59	286_123_943	630_46_251	637_046_121	717_5_745	611_035_51	461_046_24	75_0345_580	162_046_1	14_046_1	949_035_244	947_0345_1	1605_46_550	34_0345_84	439_46_1	1035_12_5	517_2_334
568_5_1	60_035_4	80_046_1	138_035_1	257_035_1	28_046_93	5_035_1	369_12_26	1668_0345_59	286_123_908	630_46_248	637_046_128	717_5_766	611_035_50	461_046_26	75_0345_594	162_046_1	14_046_1	949_035_241	947_0345_1	1605_46_560	34_0345_91	439_46_1	1035_12_3	517_2_322
568_5_1	60_035_4	80_046_1	138_035_1	257_035_1	28_046_89	5_035_1	369_12_30	1668_0345_50	286_123_931	630_46_226	637_046_143	717_5_752	611_035_51	461_046_23	75_0345_592	162_046_1	14_046_1	949_035_234	947_0345_1	1605_46_558	34_0345_91	439_46_1	1035_12_5	517_2_317
568_5_1	60_035_3	80_046_1	138_035_1	257_035_1	28_046_89	5_035_1	369_12_27	1668_0345_52	286_123_963	630_46_213	637_046_144	717_5_756	611_035_55	461_046_26	75_0345_592	162_046_1	14_046_1	949_035_234	947_0345_1	1605_46_569	34_0345_92	439_46_1	1035_12_6	517_2_312
568_5_1	60_035_2	80_046_1	138_035_1	257_035_1	28_046_86	5_035_1	369_12_27	1668_0345_46	286_123_1004	630_46_213	637_046_148	717_5_758	611_035_53	461_046_24	75_0345_581	162_046_1	14_046_1	949_035_229	947_0345_1	1605_46_558	34_0345_93	439_46_1	1035_12_6	517_2_319
568_5_1	60_035_3	80_046_1	138_035_1	257_035_1	28_046_96	5_035_1	369_12_28	1668_0345_53	286_123_986	630_46_213	637_046_142	717_5_738	611_035_51	461_046_21	75_0345_592	162_046_1	14_046_1	949_035_242	947_0345_1	1605_46_559	34_0345_90	439_46_1	1035_12_4	517_2_316
568_5_1	60_035_3	80_046_1	138_035_1	257_035_1	28_046_98	5_035_1	369_12_25	1668_0345_46	286_123_1008	630_46_222	637_046_130	717_5_747	611_035_56	461_046_24	75_0345_593	162_046_1	14_046_1	949_035_242	947_0345_1	1605_46_560	34_0345_90	439_46_1	1035_12_4	517_2_319
568_5_1	60_035_3	80_046_1	138_035_1	257_035_1	28_046_98	5_035_1	369_12_24	1668_0345_42	286_123_1002	630_46_210	637_046_121	717_5_728	611_035_53	461_046_20	75_0345_590	162_046_1	14_046_1	949_035_257	947_0345_1	1605_46_588	34_0345_100	439_46_1	1035_12_3	517_2_309
568_5_1	60_035_3	80_046_1	138_035_1	257_035_1	28_046_87	5_035_1	369_12_22	1668_0345_43	286_123_1021	630_46_227	637_046_122	717_5_697	611_035_58	461_046_18	75_0345_572	162_046_1	14_046_1	949_035_260	947_0345_1	1605_46_593	34_0345_100	439_46_1	1035_12_2	517_2_322
568_5_1	60_035_2	80_046_1	138_035_1	257_035_1	28_046_91	5_035_1	369_12_19	1668_0345_41	286_123_992	630_46_233	637_046_118	717_5_715	611_035_60	461_046_16	75_0345_578	162_046_1	14_046_1	949_035_272	947_0345_1	1605_46_573	34_0345_107	439_46_1	1035_12_3	517_2_314
568_5_1	60_035_2	80_046_1	138_035_1	257_035_1	28_046_96	5_035_1	369_12_25	1668_0345_44	286_123_966	630_46_241	637_046_122	717_5_731	611_035_56	461_046_17	75_0345_595	162_046_1	14_046_1	949_035_266	947_0345_1	1605_46_547	34_0345_103	439_46_1	1035_12_3	517_2_317
568_5_1	60_035_1	80_046_1	138_035_1	257_035_1	28_046_97	5_035_1	369_12_20	1668_0345_46	286_123_976	630_46_234	637_046_119	717_5_728	611_035_56	461_046_15	75_0345_584	162_046_1	14_046_1	949_035_273	947_0345_1	1605_46_551	34_0345_105	439_46_1	517_2_334
568_5_1	60_035_1	80_046_1	138_035_1	257_035_1	28_046_94	5_035_1	369_12_20	1668_0345_42	286_123_967	630_46_246	637_046_124	717_5_727	611_035_64	461_046_21	75_0345_578	162_046_1	14_046_1	949_035_270	947_0345_1	1605_46_542	34_0345_101	439_46_1	517_2_330
568_5_1	60_035_1	80_046_1	138_035_1	257_035_1	28_046_98	5_035_1	369_12_20	1668_0345_38	286_123_980	630_46_242	637_046_122	717_5_750	611_035_63	461_046_18	75_0345_571	162_046_1	14_046_1	949_035_264	947_0345_1	1605_46_541	34_0345_102	439_46_1	517_2_353
568_5_1	60_035_3	80_046_1	138_035_1	257_035_1	28_046_96	5_035_1	369_12_20	1668_0345_32	286_123_987	630_46_251	637_046_131	717_5_740	611_035_59	461_046_17	75_0345_579	162_046_1	14_046_1	949_035_256	947_0345_1	1605_46_540	34_0345_93	439_46_1	517_2_359
568_5_1	60_035_4	80_046_1	138_035_1	257_035_1	28_046_97	5_035_1	369_12_22	1668_0345_32	286_123_1026	630_46_237	637_046_128	717_5_728	611_035_57	461_046_18	75_0345_586	162_046_1	14_046_1	949_035_265	947_0345_1	1605_46_541	34_0345_86	439_46_1	517_2_348
568_5_1	60_035_3	80_046_1	138_035_1	257_035_1	28_046_96	5_035_1	369_12_25	1668_0345_37	286_123_994	630_46_235	637_046_138	717_5_742	611_035_56	461_046_15	75_0345_581	162_046_1	14_046_1	949_035_281	947_0345_1	1605_46_512	34_0345_97	439_46_1	517_2_346
568_5_1	60_035_3	80_046_1	138_035_1	257_035_1	28_046_91	5_035_1	369_12_24	1668_0345_38	286_123_996	630_46_234	637_046_134	717_5_745	611_035_58	461_046_14	75_0345_581	162_046_1	14_046_1	949_035_285	947_0345_1	1605_46_496	34_0345_99	439_46_1	517_2_348
568_5_1	60_035_2	80_046_1	138_035_1	257_035_1	28_046_98	5_035_1	369_12_24	1668_0345_39	286_123_964	630_46_220	637_046_142	717_5_754	611_035_57	461_046_12	75_0345_580	162_046_1	14_046_1	949_035_297	947_0345_1	1605_46_493	34_0345_104	439_46_1	517_2_333
568_5_1	60_035_1	80_046_1	138_035_1	257_035_1	28_046_96	5_035_1	369_12_23	1668_0345_39	286_123_979	630_46_222	637_046_151	717_5_761	611_035_57	461_046_10	75_0345_566	162_046_1	14_046_1	949_035_301	947_0345_1	1605_46_493	34_0345_99	439_46_1	517_2_337
568_5_1	60_035_1	80_046_1	138_035_1	257_035_1	28_046_95	5_035_1	369_12_22	1668_0345_38	286_123_978	630_46_228	637_046_142	717_5_746	611_035_60	461_046_8	75_0345_561	162_046_1	14_046_1	949_035_309	947_0345_1	1605_46_493	34_0345_94	439_46_1	517_2_342
568_5_1	60_035_2	80_046_1	138_035_1	257_035_1	28_046_91	5_035_1	369_12_20	1668_0345_34	286_123_1003	630_46_250	637_046_138	717_5_723	611_035_64	461_046_8	75_0345_570	162_046_1	14_046_1	949_035_305	947_0345_1	1605_46_502	34_0345_97	439_46_1	517_2_343
568_5_1	60_035_2	80_046_1	138_035_1	257_035_1	28_046_97	5_035_1	369_12_16	1668_0345_33	286_123_1012	630_46_256	637_046_134	717_5_719	611_035_67	461_046_9	75_0345_581	162_046_1	14_046_1	949_035_304	947_0345_1	1605_46_503	34_0345_92	439_46_1	517_2_336
568_5_1	60_035_2	80_046_1	138_035_1	257_035_1	28_046_97	5_035_1	369_12_14	1668_0345_32	286_123_985	630_46_247	637_046_137	717_5_727	611_035_64	461_046_12	75_0345_587	162_046_1	14_046_1	949_035_295	947_0345_1	1605_46_515	34_0345_98	439_46_1	517_2_339
568_5_1	60_035_2	80_046_1	138_035_1	257_035_1	28_046_96	5_035_1	369_12_11	1668_0345_31	286_123_988	630_46_248	637_046_134	717_5_722	611_035_67	461_046_11	75_0345_606	162_046_1	14_046_1	949_035_295	947_0345_1	1605_46_515	34_0345_93	439_46_1	517_2_335
568_5_1	60_035_4	80_046_1	138_035_1	257_035_1	28_046_95	5_035_1	369_12_12	1668_0345_31	286_123_1004	630_46_256	637_046_135	717_5_719	611_035_74	461_046_11	75_0345_581	162_046_1	14_046_1	949_035_293	947_0345_1	1605_46_519	34_0345_98	439_46_1	517_2_329
568_5_1	60_035_4	80_046_1	138_035_1	257_035_1	28_046_94	5_035_1	369_12_11	1668_0345_31	286_123_1009	630_46_266	637_046_127	717_5_705	611_035_69	461_046_9	75_0345_598	162_046_1	14_046_1	949_035_283	947_0345_1	1605_46_532	34_0345_98	439_46_1	517_2_350
568_5_1	60_035_5	80_046_1	138_035_1	257_035_1	28_046_86	5_035_1	369_12_12	1668_0345_33	286_123_993	630_46_254	637_046_117	717_5_744	611_035_63	461_046_8	75_0345_596	162_046_1	14_046_1	949_035_287	947_0345_1	1605_46_530	34_0345_96	439_46_1	517_2_352
568_5_1	60_035_5	80_046_1	138_035_1	257_035_1	28_046_89	5_035_1	369_12_10	1668_0345_30	286_123_994	630_46_252	637_046_123	717_5_764	611_035_64	461_046_7	75_0345_594	162_046_1	14_046_1	949_035_279	947_0345_1	1605_46_516	34_0345_97	439_46_1	517_2_340
568_5_1	60_035_4	80_046_1	138_035_1	257_035_1	28_046_87	5_035_1	369_12_12	1668_0345_30	286_123_976	630_46_234	637_046_123	717_5_756	611_035_64	461_046_6	75_0345_589	162_046_1	14_046_1	949_035_276	947_0345_1	1605_46_542	34_0345_100	439_46_1	517_2_354
568_5_1	60_035_3	80_046_1	138_035_1	257_035_1	28_046_92	5_035_1	369_12_14	1668_0345_26	286_123_976	630_46_241	637_046_115	717_5_724	611_035_59	461_046_5	75_0345_589	162_046_1	14_046_1	949_035_291	947_0345_1	1605_46_557	34_0345_99	439_46_1	517_2_361
568_5_1	60_035_3	80_046_1	138_035_1	257_035_1	28_046_90	5_035_1	369_12_14	1668_0345_30	286_123_986	630_46_234	637_046_114	717_5_727	611_035_57	461_046_9	75_0345_589	162_046_1	14_046_1	949_035_291	947_0345_1	1605_46_541	34_0345_102	439_46_1	517_2_366
568_5_1	60_035_1	80_046_1	138_035_1	257_035_1	28_046_90	5_035_1	369_12_14	1668_0345_28	286_123_961	630_46_233	637_046_106	717_5_733	611_035_53	461_046_8	75_0345_594	162_046_1	14_046_1	949_035_297	947_0345_1	1605_46_537	34_0345_105	439_46_1	517_2_383
568_5_1	60_035_2	80_046_1	138_035_1	257_035_1	28_046_87	5_035_1	369_12_12	1668_0345_30	286_123_968	630_46_233	637_046_100	717_5_738	611_035_49	461_046_7	75_0345_587	162_046_1	14_046_1	949_035_282	947_0345_1	1605_46_537	34_0345_107	439_46_1	517_2_385
568_5_1	60_035_2	80_046_1	138_035_1	257_035_1	28_046_85	5_035_1	369_12_12	1668_0345_28	286_123_1001	630_46_236	637_046_101	717_5_720	611_035_50	461_046_6	75_0345_582	162_046_1	14_046_1	949_035_281	947_0345_1	1605_46_556	34_0345_100	439_46_1	517_2_402
568_5_1	80_046_1	138_035_1	257_035_1	28_046_87	369_12_14	1668_0345_25	286_123_982	630_46_236	637_046_100	717_5_719	611_035_50	461_046_6	75_0345_576	162_046_1	14_046_1	949_035_294	947_0345_1	1605_46_564	34_0345_99	439_46_1	517_2_387
568_5_1	80_046_1	138_035_1	257_035_1	28_046_87	369_12_11	1668_0345_23	286_123_967	630_46_220	637_046_96	717_5_738	611_035_50	461_046_6	75_0345_582	162_046_1	14_046_1	949_035_296	947_0345_1	1605_46_564	34_0345_109	439_46_1	517_2_382
568_5_1	80_046_1	138_035_1	257_035_1	28_046_84	369_12_11	1668_0345_24	286_123_942	630_46_216	637_046_98	717_5_749	611_035_53	461_046_6	75_0345_574	162_046_1	14_046_1	949_035_310	947_0345_1	1605_46_567	34_0345_99	439_46_1	517_2_374
568_5_1	80_046_1	138_035_1	257_035_1	28_046_84	369_12_12	1668_0345_22	286_123_928	630_46_200	637_046_89	717_5_752	611_035_47	461_046_6	75_0345_574	162_046_1	14_046_1	949_035_310	947_0345_1	1605_46_570	34_0345_105	439_46_1	517_2_382
568_5_1	80_046_1	138_035_1	257_035_1	28_046_91	369_12_12	1668_0345_19	286_123_925	630_46_217	637_046_94	717_5_731	611_035_47	461_046_5	75_0345_570	162_046_1	14_046_1	949_035_326	947_0345_1	1605_46_577	34_0345_97	439_46_1	517_2_377
568_5_1	80_046_1	138_035_1	257_035_1	28_046_93	369_12_12	1668_0345_23	286_123_948	630_46_219	637_046_89	717_5_751	611_035_38	461_046_4	75_0345_582	162_046_1	14_046_1	949_035_323	947_0345_1	1605_46_564	34_0345_99	439_46_1	517_2_372
568_5_1	80_046_1	138_035_1	257_035_1	28_046_98	369_12_10	1668_0345_19	286_123_944	630_46_217	637_046_87	717_5_760	611_035_40	461_046_2	75_0345_582	162_046_1	14_046_1	949_035_320	947_0345_1	1605_46_570	34_0345_102	439_46_1	517_2_386
568_5_1	80_046_1	138_035_1	257_035_1	28_046_93	369_12_13	1668_0345_20	286_123_949	630_46_197	637_046_88	717_5_784	611_035_40	461_046_4	75_0345_590	162_046_1	14_046_1	949_035_310	947_0345_1	1605_46_571	34_0345_103	439_46_1	517_2_385
568_5_1	80_046_1	138_035_1	257_035_1	28_046_97	369_12_13	1668_0345_19	286_123_946	630_46_196	637_046_90	717_5_754	611_035_35	461_046_5	75_0345_581	162_046_1	14_046_1	949_035_309	947_0345_1	1605_46_597	34_0345_100	439_46_1	517_2_373
568_5_1	80_046_1	138_035_1	257_035_1	28_046_96	369_12_12	1668_0345_23	286_123_931	630_46_205	637_046_91	717_5_748	611_035_36	461_046_4	75_0345_601	162_046_1	14_046_1	949_035_316	947_0345_1	1605_46_574	34_0345_96	439_46_1	517_2_387
568_5_1	80_046_1	138_035_1	257_035_1	28_046_94	369_12_10	1668_0345_25	286_123_941	630_46_202	637_046_99	717_5_752	611_035_39	461_046_4	75_0345_592	162_046_1	14_046_1	949_035_321	947_0345_1	1605_46_570	34_0345_97	439_46_1	517_2_375
568_5_1	80_046_1	138_035_1	257_035_1	28_046_103	369_12_13	1668_0345_22	286_123_934	630_46_177	637_046_97	717_5_750	611_035_34	461_046_8	75_0345_597	162_046_1	14_046_1	949_035_318	947_0345_1	1605_46_591	34_0345_96	439_46_1	517_2_375
568_5_1	80_046_1	138_035_1	257_035_1	28_046_105	369_12_13	1668_0345_18	286_123_949	630_46_174	637_046_106	717_5_746	611_035_35	461_046_6	75_0345_600	162_046_1	14_046_1	949_035_332	947_0345_1	1605_46_562	34_0345_91	439_46_1	517_2_348
568_5_1	80_046_1	138_035_1	257_035_1	28_046_105	369_12_14	1668_0345_18	286_123_952	630_46_168	637_046_105	717_5_735	611_035_35	461_046_7	75_0345_612	162_046_1	14_046_1	949_035_340	947_0345_1	1605_46_572	34_0345_85	439_46_1	517_2_345
568_5_1	80_046_1	138_035_1	257_035_1	28_046_100	369_12_20	1668_0345_17	286_123_992	630_46_168	637_046_108	717_5_723	611_035_29	461_046_7	75_0345_609	162_046_1	14_046_1	949_035_350	947_0345_1	1605_46_572	34_0345_84	439_46_1	517_2_352
568_5_1	80_046_1	138_035_1	257_035_1	28_046_95	369_12_20	1668_0345_17	286_123_972	630_46_158	637_046_110	717_5_725	611_035_31	461_046_6	75_0345_625	162_046_1	14_046_1	949_035_339	947_0345_1	1605_46_595	34_0345_85	439_46_1	517_2_361
568_5_1	80_046_1	138_035_1	257_035_1	28_046_98	369_12_19	1668_0345_20	286_123_990	630_46_133	637_046_111	717_5_706	611_035_30	461_046_7	75_0345_631	162_046_1	14_046_1	949_035_345	947_0345_1	1605_46_615	34_0345_72	439_46_1	517_2_358
568_5_1	80_046_1	138_035_1	257_035_1	28_046_96	369_12_18	1668_0345_22	286_123_970	630_46_126	637_046_110	717_5_701	611_035_34	461_046_6	75_0345_642	162_046_1	14_046_1	949_035_339	947_0345_1	1605_46_622	34_0345_70	439_46_1	517_2_378
568_5_1	80_046_1	138_035_1	257_035_1	28_046_88	369_12_17	1668_0345_21	286_123_969	630_46_123	637_046_104	717_5_694	611_035_36	461_046_7	75_0345_661	162_046_1	14_046_1	949_035_337	947_0345_1	1605_46_620	34_0345_72	439_46_1	517_2_377
568_5_1	80_046_1	138_035_1	257_035_1	28_046_94	369_12_20	1668_0345_20	286_123_959	630_46_115	637_046_109	717_5_696	611_035_38	461_046_4	75_0345_669	162_046_1	14_046_1	949_035_340	947_0345_1	1605_46_595	34_0345_75	439_46_1	517_2_373
568_5_1	80_046_1	138_035_1	257_035_1	28_046_90	369_12_18	1668_0345_19	286_123_950	630_46_112	637_046_112	717_5_697	611_035_38	461_046_4	75_0345_675	162_046_1	14_046_1	949_035_322	947_0345_1	1605_46_588	34_0345_77	439_46_1	517_2_371
568_5_1	80_046_1	138_035_1	257_035_1	28_046_91	369_12_18	1668_0345_22	286_123_955	630_46_98	637_046_116	717_5_728	611_035_40	461_046_4	75_0345_675	162_046_1	14_046_1	949_035_341	947_0345_1	1605_46_577	34_0345_77	439_46_1	517_2_375
568_5_1	80_046_1	138_035_1	257_035_1	28_046_93	369_12_20	1668_0345_24	286_123_950	630_46_100	637_046_119	717_5_737	611_035_37	461_046_5	75_0345_684	162_046_1	14_046_1	949_035_346	947_0345_1	1605_46_570	34_0345_77	439_46_1	517_2_363
568_5_1	80_046_1	138_035_1	257_035_1	28_046_93	369_12_21	1668_0345_24	286_123_953	630_46_98	637_046_131	717_5_721	611_035_40	461_046_6	75_0345_686	162_046_1	14_046_1	949_035_349	947_0345_1	1605_46_586	34_0345_73	439_46_1	517_2_368
568_5_1	80_046_1	138_035_1	257_035_1	28_046_95	369_12_27	1668_0345_30	286_123_958	630_46_102	637_046_147	717_5_719	611_035_39	461_046_8	75_0345_689	162_046_1	14_046_1	949_035_348	947_0345_1	1605_46_569	34_0345_69	439_46_1	517_2_357
568_5_1	80_046_1	138_035_1	257_035_1	28_046_96	369_12_28	1668_0345_26	286_123_925	630_46_100	637_046_150	717_5_720	611_035_38	461_046_5	75_0345_684	162_046_1	14_046_1	949_035_358	947_0345_1	1605_46_573	34_0345_77	439_46_1	517_2_368
568_5_1	80_046_1	138_035_1	257_035_1	28_046_92	369_12_27	1668_0345_26	286_123_925	630_46_100	637_046_152	717_5_713	611_035_43	461_046_6	75_0345_678	162_046_1	14_046_1	949_035_360	947_0345_1	1605_46_591	34_0345_76	439_46_1	517_2_369
568_5_1	80_046_1	138_035_1	257_035_1	28_046_97	369_12_24	1668_0345_23	286_123_913	630_46_93	637_046_148	717_5_714	611_035_42	461_046_5	75_0345_670	162_046_1	14_046_1	949_035_374	947_0345_1	1605_46_611	34_0345_74	439_46_1	517_2_368
568_5_1	80_046_1	138_035_1	257_035_1	28_046_100	369_12_27	1668_0345_26	286_123_914	630_46_85	637_046_146	717_5_710	611_035_44	461_046_3	75_0345_687	162_046_1	14_046_1	949_035_366	947_0345_1	1605_46_622	34_0345_74	439_46_1	517_2_371
568_5_1	80_046_1	138_035_1	257_035_1	28_046_102	369_12_26	1668_0345_28	286_123_925	630_46_79	637_046_151	717_5_709	611_035_37	461_046_3	75_0345_681	162_046_1	14_046_1	949_035_358	947_0345_1	1605_46_616	34_0345_80	439_46_1	517_2_364
568_5_1	80_046_1	138_035_1	257_035_1	28_046_102	369_12_26	1668_0345_29	286_123_939	630_46_79	637_046_157	717_5_711	611_035_30	461_046_4	75_0345_686	162_046_1	14_046_1	949_035_359	947_0345_1	1605_46_621	34_0345_70	439_46_1	517_2_370
568_5_1	80_046_1	138_035_1	257_035_1	28_046_92	369_12_28	1668_0345_27	286_123_938	630_46_75	637_046_153	717_5_717	611_035_28	461_046_2	75_0345_688	162_046_1	14_046_1	949_035_360	947_0345_1	1605_46_623	34_0345_65	439_46_1	517_2_373
568_5_1	80_046_1	138_035_1	257_035_1	28_046_91	369_12_36	1668_0345_31	286_123_934	630_46_83	637_046_149	717_5_716	611_035_31	461_046_3	75_0345_692	162_046_1	14_046_1	949_035_367	947_0345_1	1605_46_602	34_0345_72	439_46_1	517_2_368
568_5_1	80_046_1	138_035_1	257_035_1	28_046_91	369_12_33	1668_0345_30	286_123_931	630_46_88	637_046_151	717_5_712	611_035_27	461_046_3	75_0345_692	162_046_1	14_046_1	949_035_361	947_0345_1	1605_46_598	34_0345_73	439_46_1	517_2_382
568_5_1	80_046_1	138_035_1	257_035_1	28_046_94	369_12_36	1668_0345_26	286_123_968	630_46_84	637_046_165	717_5_728	611_035_28	461_046_4	75_0345_686	162_046_1	14_046_1	949_035_348	947_0345_1	1605_46_583	34_0345_72	439_46_1	517_2_385
568_5_1	80_046_1	138_035_1	257_035_1	28_046_98	369_12_41	1668_0345_23	286_123_968	630_46_90	637_046_167	717_5_716	611_035_26	461_046_4	75_0345_703	162_046_1	14_046_1	949_035_337	947_0345_1	1605_46_588	34_0345_67	439_46_1	517_2_386
568_5_1	80_046_1	138_035_1	257_035_1	28_046_101	369_12_41	1668_0345_23	286_123_955	630_46_101	637_046_166	717_5_726	611_035_25	461_046_5	75_0345_700	162_046_1	14_046_1	949_035_340	947_0345_1	1605_46_593	34_0345_68	439_46_1	517_2_367
568_5_1	80_046_1	138_035_1	257_035_1	28_046_106	369_12_40	1668_0345_25	286_123_937	630_46_101	637_046_180	717_5_709	611_035_25	461_046_5	75_0345_688	162_046_1	14_046_1	949_035_336	947_0345_1	1605_46_583	34_0345_72	439_46_1	517_2_376
568_5_1	80_046_1	138_035_1	257_035_1	28_046_102	369_12_37	1668_0345_27	286_123_913	630_46_124	637_046_175	717_5_697	611_035_27	461_046_5	75_0345_726	162_046_1	14_046_1	949_035_345	947_0345_1	1605_46_576	34_0345_70	439_46_1	517_2_363
568_5_1	80_046_1	138_035_1	257_035_1	28_046_102	369_12_31	1668_0345_30	286_123_871	630_46_128	637_046_175	717_5_675	611_035_27	461_046_6	75_0345_753	162_046_1	14_046_1	949_035_336	947_0345_1	1605_46_604	34_0345_70	439_46_1	517_2_362
568_5_1	80_046_1	138_035_1	257_035_1	28_046_97	369_12_32	1668_0345_25	286_123_863	630_46_125	637_046_175	717_5_674	611_035_28	461_046_4	75_0345_739	162_046_1	14_046_1	949_035_329	947_0345_1	1605_46_607	34_0345_75	439_46_1	517_2_360
568_5_1	80_046_1	138_035_1	257_035_1	28_046_99	369_12_32	1668_0345_27	286_123_866	630_46_108	637_046_176	717_5_683	611_035_29	461_046_3	75_0345_734	162_046_1	14_046_1	949_035_324	947_0345_1	1605_46_612	34_0345_79	439_46_1	517_2_359
568_5_1	80_046_1	138_035_1	257_035_1	28_046_104	369_12_29	1668_0345_27	286_123_873	630_46_114	637_046_189	717_5_666	611_035_25	461_046_3	75_0345_730	162_046_1	14_046_1	949_035_334	947_0345_1	1605_46_623	34_0345_73	439_46_1	517_2_369
568_5_1	80_046_1	138_035_1	257_035_1	28_046_108	369_12_33	1668_0345_35	286_123_894	630_46_99	637_046_185	717_5_668	611_035_26	461_046_3	75_0345_734	162_046_1	14_046_1	949_035_344	947_0345_1	1605_46_630	34_0345_67	439_46_1	517_2_368
568_5_1	80_046_1	138_035_1	257_035_1	28_046_111	369_12_36	1668_0345_38	286_123_885	630_46_83	637_046_173	717_5_671	611_035_21	461_046_3	75_0345_741	162_046_1	14_046_1	949_035_343	947_0345_1	1605_46_638	34_0345_68	439_46_1	517_2_380
568_5_1	80_046_1	138_035_1	257_035_1	28_046_107	369_12_36	1668_0345_38	286_123_915	630_46_63	637_046_164	717_5_684	611_035_16	461_046_2	75_0345_738	162_046_1	14_046_1	949_035_343	947_0345_1	1605_46_647	34_0345_70	439_46_1	517_2_379
568_5_1	80_046_1	138_035_1	257_035_1	28_046_107	369_12_35	1668_0345_42	286_123_912	630_46_55	637_046_170	717_5_709	611_035_13	461_046_3	75_0345_730	162_046_1	14_046_1	949_035_351	947_0345_1	1605_46_639	34_0345_69	439_46_1	517_2_371
568_5_1	80_046_1	138_035_1	257_035_1	28_046_106	369_12_32	1668_0345_42	286_123_929	630_46_45	637_046_170	717_5_694	611_035_13	461_046_3	75_0345_705	162_046_1	14_046_1	949_035_352	947_0345_1	1605_46_655	34_0345_76	439_46_1	517_2_383
568_5_1	80_046_1	138_035_1	257_035_1	28_046_110	369_12_26	1668_0345_39	286_123_922	630_46_31	637_046_168	717_5_707	611_035_14	461_046_3	75_0345_700	162_046_1	14_046_1	949_035_350	947_0345_1	1605_46_655	34_0345_76	439_46_1	517_2_387
568_5_1	80_046_1	138_035_1	257_035_1	28_046_108	369_12_31	1668_0345_36	286_123_926	630_46_22	637_046_165	717_5_717	611_035_13	461_046_4	75_0345_704	162_046_1	14_046_1	949_035_346	947_0345_1	1605_46_660	34_0345_72	439_46_1	517_2_393
568_5_1	80_046_1	138_035_1	257_035_1	28_046_106	369_12_30	1668_0345_41	286_123_914	630_46_21	637_046_154	717_5_713	611_035_12	461_046_3	75_0345_696	162_046_1	14_046_1	949_035_356	947_0345_1	1605_46_678	34_0345_77	439_46_1	517_2_396
568_5_1	80_046_1	138_035_1	257_035_1	28_046_101	369_12_28	1668_0345_42	286_123_921	630_46_20	637_046_144	717_5_723	611_035_13	461_046_3	75_0345_702	162_046_1	14_046_1	949_035_351	947_0345_1	1605_46_665	34_0345_80	439_46_1	517_2_402
568_5_1	80_046_1	138_035_1	257_035_1	28_046_100	369_12_20	1668_0345_38	286_123_916	630_46_13	637_046_150	717_5_744	611_035_14	461_046_4	75_0345_700	162_046_1	14_046_1	949_035_352	947_0345_1	1605_46_675	34_0345_80	439_46_1	517_2_395
568_5_1	80_046_1	138_035_1	257_035_1	28_046_105	369_12_20	1668_0345_39	286_123_925	630_46_10	637_046_155	717_5_740	611_035_15	461_046_5	75_0345_702	162_046_1	14_046_1	949_035_349	947_0345_1	1605_46_661	34_0345_77	439_46_1	517_2_395
568_5_1	80_046_1	138_035_1	257_035_1	28_046_107	369_12_22	1668_0345_41	286_123_951	630_46_10	637_046_160	717_5_750	611_035_14	461_046_7	75_0345_704	162_046_1	14_046_1	949_035_335	947_0345_1	1605_46_645	34_0345_74	439_46_1	517_2_382
568_5_1	80_046_1	138_035_1	257_035_1	28_046_111	369_12_26	1668_0345_38	286_123_957	630_46_4	637_046_158	717_5_747	611_035_13	461_046_8	75_0345_701	162_046_1	14_046_1	949_035_334	947_0345_1	1605_46_632	34_0345_69	439_46_1	517_2_374
568_5_1	80_046_1	138_035_1	257_035_1	28_046_106	369_12_27	1668_0345_40	286_123_949	630_46_2	637_046_168	717_5_725	611_035_13	461_046_7	75_0345_702	162_046_1	14_046_1	949_035_338	947_0345_1	1605_46_635	34_0345_72	439_46_1	517_2_381
568_5_1	80_046_1	138_035_1	257_035_1	28_046_111	369_12_34	1668_0345_33	286_123_944	630_46_2	637_046_183	717_5_712	611_035_11	461_046_10	75_0345_694	162_046_1	14_046_1	949_035_330	947_0345_1	1605_46_627	34_0345_76	439_46_1	517_2_374
568_5_1	80_046_1	138_035_1	257_035_1	28_046_113	369_12_36	1668_0345_33	286_123_920	630_46_1	637_046_175	717_5_699	611_035_10	461_046_8	75_0345_704	162_046_1	14_046_1	949_035_338	947_0345_1	1605_46_640	34_0345_70	439_46_1	517_2_379
568_5_1	637_046_183	611_035_7	14_046_1	439_46_1	949_035_330	717_5_676	461_046_8	1668_0345_28	28_046_119	34_0345_68	75_0345_715	947_0345_1	257_035_1	162_046_1	369_12_37	80_046_1	138_035_1	1605_46_660	517_2_363	286_123_932
568_5_1	637_046_188	611_035_7	14_046_1	439_46_1	949_035_337	717_5_687	461_046_5	1668_0345_31	28_046_115	34_0345_77	75_0345_722	947_0345_1	257_035_1	162_046_1	369_12_41	80_046_1	138_035_1	1605_46_642	517_2_365	286_123_920
568_5_1	637_046_201	611_035_9	14_046_1	439_46_1	949_035_335	717_5_696	461_046_4	1668_0345_32	28_046_113	34_0345_73	75_0345_725	947_0345_1	257_035_1	162_046_1	369_12_39	80_046_1	138_035_1	1605_46_648	517_2_361	286_123_908
568_5_1	637_046_193	611_035_8	14_046_1	439_46_1	949_035_333	717_5_699	461_046_4	1668_0345_30	28_046_107	34_0345_64	75_0345_731	947_0345_1	257_035_1	162_046_1	369_12_44	80_046_1	138_035_1	1605_46_639	517_2_347	286_123_931
568_5_1	637_046_202	611_035_8	14_046_1	439_46_1	949_035_322	717_5_704	461_046_4	1668_0345_32	28_046_109	34_0345_61	75_0345_728	947_0345_1	257_035_1	162_046_1	369_12_41	80_046_1	138_035_1	1605_46_657	517_2_349	286_123_927
568_5_1	637_046_214	611_035_5	14_046_1	439_46_1	949_035_320	717_5_733	461_046_3	1668_0345_31	28_046_108	34_0345_66	75_0345_746	947_0345_1	257_035_1	162_046_1	369_12_41	80_046_1	138_035_1	1605_46_640	517_2_348	286_123_914
568_5_1	637_046_224	611_035_4	14_046_1	439_46_1	949_035_314	717_5_712	461_046_4	1668_0345_26	28_046_105	34_0345_64	75_0345_749	947_0345_1	257_035_1	162_046_1	369_12_38	80_046_1	138_035_1	1605_46_657	517_2_333	286_123_943
568_5_1	637_046_225	611_035_5	14_046_1	439_46_1	949_035_304	717_5_724	461_046_4	1668_0345_28	28_046_102	34_0345_63	75_0345_746	947_0345_1	257_035_1	162_046_1	369_12_36	80_046_1	138_035_1	1605_46_640	517_2_340	286_123_957
568_5_1	637_046_230	611_035_6	14_046_1	439_46_1	949_035_311	717_5_737	461_046_4	1668_0345_24	28_046_97	34_0345_52	75_0345_732	947_0345_1	257_035_1	162_046_1	369_12_33	80_046_1	138_035_1	1605_46_632	517_2_350	286_123_964
568_5_1	637_046_235	611_035_6	14_046_1	439_46_1	949_035_313	717_5_753	461_046_3	1668_0345_21	28_046_94	34_0345_49	75_0345_748	947_0345_1	257_035_1	162_046_1	369_12_32	80_046_1	138_035_1	1605_46_630	517_2_361	286_123_944
568_5_1	637_046_238	611_035_6	14_046_1	439_46_1	949_035_305	717_5_736	461_046_3	1668_0345_22	28_046_85	34_0345_50	75_0345_728	947_0345_1	257_035_1	162_046_1	369_12_36	80_046_1	138_035_1	1605_46_665	517_2_365	286_123_925
568_5_1	637_046_246	611_035_6	14_046_1	439_46_1	949_035_283	717_5_730	461_046_3	1668_0345_24	28_046_90	34_0345_50	75_0345_733	947_0345_1	257_035_1	162_046_1	369_12_40	80_046_1	138_035_1	1605_46_663	517_2_383	286_123_935
568_5_1	637_046_252	611_035_6	14_046_1	439_46_1	949_035_299	717_5_745	461_046_3	1668_0345_23	28_046_90	34_0345_57	75_0345_726	947_0345_1	257_035_1	162_046_1	369_12_38	80_046_1	138_035_1	1605_46_641	517_2_381	286_123_929
568_5_1	637_046_258	611_035_6	14_046_1	439_46_1	949_035_298	717_5_740	461_046_3	1668_0345_23	28_046_94	34_0345_57	75_0345_725	947_0345_1	257_035_1	162_046_1	369_12_34	80_046_1	138_035_1	1605_46_639	517_2_377	286_123_943
568_5_1	637_046_261	611_035_4	14_046_1	439_46_1	949_035_301	717_5_758	461_046_2	1668_0345_23	28_046_89	34_0345_58	75_0345_737	947_0345_1	257_035_1	162_046_1	369_12_32	80_046_1	138_035_1	1605_46_617	517_2_378	286_123_927
568_5_1	637_046_262	611_035_4	14_046_1	439_46_1	949_035_298	717_5_763	461_046_3	1668_0345_23	28_046_86	34_0345_64	75_0345_738	947_0345_1	257_035_1	162_046_1	369_12_31	80_046_1	138_035_1	1605_46_631	517_2_378	286_123_921
568_5_1	637_046_262	611_035_4	14_046_1	439_46_1	949_035_281	717_5_767	461_046_2	1668_0345_25	28_046_85	34_0345_65	75_0345_730	947_0345_1	257_035_1	162_046_1	369_12_30	80_046_1	138_035_1	1605_46_622	517_2_391	286_123_926
568_5_1	637_046_265	611_035_3	14_046_1	439_46_1	949_035_282	717_5_763	461_046_2	1668_0345_28	28_046_89	34_0345_69	75_0345_733	947_0345_1	257_035_1	162_046_1	369_12_29	80_046_1	138_035_1	1605_46_609	517_2_385	286_123_924
568_5_1	637_046_284	611_035_3	14_046_1	439_46_1	949_035_271	717_5_746	461_046_2	1668_0345_26	28_046_89	34_0345_71	75_0345_747	947_0345_1	257_035_1	162_046_1	369_12_32	80_046_1	138_035_1	1605_46_618	517_2_384	286_123_913
568_5_1	637_046_284	611_035_2	14_046_1	439_46_1	949_035_268	717_5_734	461_046_2	1668_0345_30	28_046_84	34_0345_82	75_0345_771	947_0345_1	257_035_1	162_046_1	369_12_32	80_046_1	138_035_1	1605_46_625	517_2_368	286_123_882
568_5_1	637_046_267	611_035_2	14_046_1	439_46_1	949_035_278	717_5_733	461_046_4	1668_0345_29	28_046_95	34_0345_78	75_0345_777	947_0345_1	257_035_1	162_046_1	369_12_32	80_046_1	138_035_1	1605_46_613	517_2_371	286_123_881
568_5_1	637_046_266	611_035_1	14_046_1	439_46_1	949_035_278	717_5_732	461_046_3	1668_0345_26	28_046_88	34_0345_75	75_0345_784	947_0345_1	257_035_1	162_046_1	369_12_30	80_046_1	138_035_1	1605_46_610	517_2_381	286_123_885
568_5_1	637_046_274	947_0345_1	14_046_1	439_46_1	949_035_287	717_5_755	461_046_4	1668_0345_28	28_046_91	34_0345_71	75_0345_781	257_035_1	162_046_1	369_12_33	80_046_1	1605_46_592	517_2_376	286_123_887
568_5_1	637_046_284	947_0345_1	14_046_1	439_46_1	949_035_267	717_5_767	461_046_4	1668_0345_25	28_046_89	34_0345_74	75_0345_782	257_035_1	162_046_1	369_12_34	80_046_1	1605_46_600	517_2_387	286_123_895
568_5_1	637_046_271	947_0345_1	14_046_1	439_46_1	949_035_291	717_5_756	461_046_2	1668_0345_27	28_046_93	34_0345_78	75_0345_785	257_035_1	162_046_1	369_12_31	80_046_1	1605_46_602	517_2_400	286_123_868
568_5_1	637_046_266	947_0345_1	14_046_1	439_46_1	949_035_287	717_5_758	461_046_2	1668_0345_26	28_046_95	34_0345_74	75_0345_792	257_035_1	162_046_1	369_12_36	80_046_1	1605_46_598	517_2_407	286_123_867
568_5_1	637_046_267	947_0345_1	14_046_1	439_46_1	949_035_283	717_5_756	461_046_3	1668_0345_23	28_046_93	34_0345_69	75_0345_796	257_035_1	162_046_1	369_12_38	80_046_1	1605_46_601	517_2_398	286_123_871
568_5_1	637_046_277	947_0345_1	14_046_1	439_46_1	949_035_289	717_5_743	461_046_4	1668_0345_25	28_046_97	34_0345_76	75_0345_782	257_035_1	162_046_1	369_12_39	80_046_1	1605_46_604	517_2_401	286_123_855
568_5_1	637_046_280	947_0345_1	14_046_1	439_46_1	949_035_284	717_5_718	461_046_5	1668_0345_26	28_046_93	34_0345_74	75_0345_788	257_035_1	162_046_1	369_12_37	80_046_1	1605_46_626	517_2_393	286_123_849
568_5_1	637_046_299	947_0345_1	14_046_1	439_46_1	949_035_289	717_5_726	461_046_4	1668_0345_22	28_046_87	34_0345_66	75_0345_781	257_035_1	162_046_1	369_12_40	80_046_1	1605_46_607	517_2_386	286_123_858
568_5_1	637_046_298	947_0345_1	14_046_1	439_46_1	949_035_286	717_5_703	461_046_1	1668_0345_22	28_046_86	34_0345_65	75_0345_766	257_035_1	162_046_1	369_12_40	80_046_1	1605_46_617	517_2_398	286_123_859
568_5_1	637_046_301	947_0345_1	14_046_1	439_46_1	949_035_286	717_5_700	461_046_1	1668_0345_18	28_046_94	34_0345_64	75_0345_783	257_035_1	162_046_1	369_12_39	80_046_1	1605_46_625	517_2_397	286_123_863
568_5_1	637_046_301	947_0345_1	14_046_1	439_46_1	949_035_272	717_5_699	461_046_2	1668_0345_14	28_046_85	34_0345_64	75_0345_796	257_035_1	162_046_1	369_12_45	80_046_1	1605_46_630	517_2_407	286_123_860
568_5_1	637_046_297	947_0345_1	14_046_1	439_46_1	949_035_269	717_5_702	461_046_2	1668_0345_18	28_046_85	34_0345_70	75_0345_782	257_035_1	162_046_1	369_12_46	80_046_1	1605_46_636	517_2_404	286_123_876
568_5_1	637_046_289	947_0345_1	14_046_1	439_46_1	949_035_251	717_5_708	461_046_2	1668_0345_15	28_046_80	34_0345_79	75_0345_785	257_035_1	162_046_1	369_12_46	80_046_1	1605_46_652	517_2_396	286_123_883
568_5_1	637_046_292	947_0345_1	14_046_1	439_46_1	949_035_272	717_5_736	461_046_1	1668_0345_17	28_046_81	34_0345_74	75_0345_774	257_035_1	162_046_1	369_12_44	80_046_1	1605_46_623	517_2_400	286_123_868
568_5_1	637_046_282	947_0345_1	14_046_1	439_46_1	949_035_256	717_5_762	461_046_2	1668_0345_19	28_046_78	34_0345_71	75_0345_778	257_035_1	162_046_1	369_12_42	80_046_1	1605_46_614	517_2_393	286_123_882
568_5_1	637_046_277	947_0345_1	14_046_1	439_46_1	949_035_255	717_5_750	461_046_2	1668_0345_17	28_046_75	34_0345_70	75_0345_779	257_035_1	162_046_1	369_12_39	80_046_1	1605_46_634	517_2_410	286_123_879
568_5_1	637_046_275	947_0345_1	14_046_1	439_46_1	949_035_255	717_5_778	461_046_2	1668_0345_19	28_046_72	34_0345_76	75_0345_768	257_035_1	162_046_1	369_12_47	80_046_1	1605_46_623	517_2_410	286_123_909
568_5_1	637_046_259	947_0345_1	14_046_1	439_46_1	949_035_250	717_5_781	461_046_3	1668_0345_20	28_046_73	34_0345_74	75_0345_781	257_035_1	162_046_1	369_12_39	80_046_1	1605_46_629	517_2_400	286_123_901
568_5_1	637_046_271	947_0345_1	14_046_1	439_46_1	949_035_243	717_5_767	461_046_2	1668_0345_23	28_046_73	34_0345_83	75_0345_794	257_035_1	162_046_1	369_12_33	80_046_1	1605_46_641	517_2_400	286_123_885
568_5_1	637_046_267	947_0345_1	14_046_1	439_46_1	949_035_230	717_5_757	461_046_3	1668_0345_21	28_046_72	34_0345_79	75_0345_780	257_035_1	162_046_1	369_12_35	80_046_1	1605_46_657	517_2_424	286_123_898
568_5_1	637_046_257	947_0345_1	14_046_1	439_46_1	949_035_219	717_5_764	461_046_1	1668_0345_21	28_046_71	34_0345_91	75_0345_793	257_035_1	162_046_1	369_12_37	80_046_1	1605_46_654	517_2_432	286_123_857
568_5_1	637_046_266	947_0345_1	14_046_1	439_46_1	949_035_222	717_5_765	461_046_1	1668_0345_19	28_046_66	34_0345_84	75_0345_790	257_035_1	162_046_1	369_12_36	80_046_1	1605_46_638	517_2_443	286_123_849
568_5_1	637_046_282	947_0345_1	14_046_1	439_46_1	949_035_223	717_5_763	461_046_1	1668_0345_22	28_046_68	34_0345_88	75_0345_784	257_035_1	162_046_1	369_12_34	80_046_1	1605_46_633	517_2_443	286_123_868
568_5_1	637_046_281	947_0345_1	14_046_1	439_46_1	949_035_216	717_5_746	461_046_1	1668_0345_24	28_046_66	34_0345_90	75_0345_762	257_035_1	162_046_1	369_12_34	80_046_1	1605_46_637	517_2_467	286_123_867
568_5_1	637_046_284	947_0345_1	14_046_1	439_46_1	949_035_218	717_5_771	461_046_1	1668_0345_25	28_046_62	34_0345_92	75_0345_770	257_035_1	162_046_1	369_12_28	80_046_1	1605_46_615	517_2_471	286_123_860
568_5_1	637_046_284	947_0345_1	14_046_1	439_46_1	949_035_216	717_5_800	461_046_2	1668_0345_24	28_046_61	34_0345_97	75_0345_773	257_035_1	162_046_1	369_12_25	80_046_1	1605_46_592	517_2_464	286_123_863
568_5_1	637_046_274	947_0345_1	14_046_1	439_46_1	949_035_217	717_5_788	461_046_2	1668_0345_25	28_046_62	34_0345_95	75_0345_783	257_035_1	162_046_1	369_12_29	80_046_1	1605_46_618	517_2_461	286_123_850
568_5_1	637_046_280	947_0345_1	14_046_1	439_46_1	949_035_218	717_5_791	461_046_1	1668_0345_24	28_046_63	34_0345_106	75_0345_779	257_035_1	162_046_1	369_12_23	80_046_1	1605_46_600	517_2_477	286_123_815
568_5_1	637_046_294	947_0345_1	14_046_1	439_46_1	949_035_217	717_5_797	461_046_1	1668_0345_25	28_046_60	34_0345_112	75_0345_778	257_035_1	162_046_1	369_12_25	80_046_1	1605_46_615	517_2_467	286_123_795
568_5_1	637_046_299	947_0345_1	14_046_1	439_46_1	949_035_236	717_5_782	1605_46_613	1668_0345_21	28_046_61	34_0345_110	75_0345_764	162_046_1	369_12_27	257_035_1	517_2_456	286_123_811
568_5_1	637_046_297	947_0345_1	14_046_1	439_46_1	949_035_240	717_5_789	1605_46_595	1668_0345_21	28_046_62	34_0345_105	75_0345_792	162_046_1	369_12_25	257_035_1	517_2_446	286_123_814
568_5_1	637_046_306	947_0345_1	14_046_1	439_46_1	949_035_245	717_5_771	1605_46_598	1668_0345_19	28_046_66	34_0345_111	75_0345_795	162_046_1	369_12_21	257_035_1	517_2_455	286_123_791
568_5_1	637_046_299	947_0345_1	14_046_1	439_46_1	949_035_233	717_5_765	1605_46_606	1668_0345_24	28_046_67	34_0345_114	75_0345_815	162_046_1	369_12_16	257_035_1	517_2_434	286_123_803
568_5_1	637_046_303	947_0345_1	14_046_1	439_46_1	949_035_236	717_5_784	1605_46_574	1668_0345_21	28_046_71	34_0345_124	75_0345_831	162_046_1	369_12_21	257_035_1	517_2_426	286_123_796
568_5_1	637_046_308	947_0345_1	14_046_1	439_46_1	949_035_238	717_5_779	1605_46_580	1668_0345_19	28_046_76	34_0345_110	75_0345_841	162_046_1	369_12_16	257_035_1	517_2_410	286_123_799
568_5_1	637_046_310	947_0345_1	14_046_1	439_46_1	949_035_238	717_5_744	1605_46_586	1668_0345_22	28_046_77	34_0345_111	75_0345_841	162_046_1	369_12_14	257_035_1	517_2_428	286_123_820
568_5_1	637_046_315	947_0345_1	14_046_1	439_46_1	949_035_222	717_5_767	1605_46_617	1668_0345_24	28_046_85	34_0345_112	75_0345_840	162_046_1	369_12_10	257_035_1	517_2_440	286_123_806
568_5_1	637_046_329	947_0345_1	14_046_1	439_46_1	949_035_218	717_5_761	1605_46_615	1668_0345_24	28_046_81	34_0345_107	75_0345_859	162_046_1	369_12_12	257_035_1	517_2_433	286_123_808
568_5_1	637_046_320	947_0345_1	14_046_1	439_46_1	949_035_213	717_5_758	1605_46_605	1668_0345_20	28_046_81	34_0345_101	75_0345_850	162_046_1	369_12_13	257_035_1	517_2_445	286_123_831
568_5_1	637_046_320	947_0345_1	14_046_1	439_46_1	949_035_216	717_5_758	1605_46_603	1668_0345_20	28_046_80	34_0345_103	75_0345_831	162_046_1	369_12_20	257_035_1	517_2_451	286_123_825
568_5_1	637_046_317	947_0345_1	14_046_1	439_46_1	949_035_225	717_5_790	1605_46_593	1668_0345_18	28_046_85	34_0345_115	75_0345_815	162_046_1	369_12_21	257_035_1	517_2_453	286_123_850
568_5_1	637_046_316	947_0345_1	14_046_1	439_46_1	949_035_216	717_5_794	1605_46_592	1668_0345_20	28_046_81	34_0345_116	75_0345_818	162_046_1	369_12_22	257_035_1	517_2_448	286_123_841
568_5_1	637_046_318	947_0345_1	14_046_1	439_46_1	949_035_216	717_5_792	1605_46_610	1668_0345_17	28_046_76	34_0345_110	75_0345_827	162_046_1	369_12_22	257_035_1	517_2_461	286_123_808
568_5_1	637_046_313	947_0345_1	14_046_1	439_46_1	949_035_211	717_5_830	1605_46_591	1668_0345_18	28_046_79	34_0345_115	75_0345_809	162_046_1	369_12_21	257_035_1	517_2_448	286_123_812
568_5_1	637_046_313	947_0345_1	14_046_1	439_46_1	949_035_214	717_5_836	1605_46_598	1668_0345_15	28_046_78	34_0345_107	75_0345_807	162_046_1	369_12_20	257_035_1	517_2_439	286_123_808
568_5_1	637_046_311	947_0345_1	14_046_1	439_46_1	949_035_213	717_5_823	1605_46_604	1668_0345_17	28_046_82	34_0345_93	75_0345_816	162_046_1	369_12_23	257_035_1	517_2_444	286_123_781
568_5_1	637_046_300	947_0345_1	14_046_1	439_46_1	949_035_216	717_5_796	1605_46_626	1668_0345_16	28_046_80	34_0345_84	75_0345_825	162_046_1	369_12_28	257_035_1	517_2_436	286_123_803
568_5_1	637_046_293	947_0345_1	14_046_1	439_46_1	949_035_217	717_5_801	1605_46_652	1668_0345_16	28_046_79	34_0345_87	75_0345_801	162_046_1	369_12_26	257_035_1	517_2_442	286_123_817
568_5_1	637_046_302	947_0345_1	14_046_1	439_46_1	949_035_208	717_5_795	1605_46_650	1668_0345_18	28_046_81	34_0345_95	75_0345_801	162_046_1	369_12_27	257_035_1	517_2_431	286_123_805
568_5_1	637_046_298	947_0345_1	14_046_1	439_46_1	949_035_208	717_5_764	1605_46_684	1668_0345_23	28_046_85	34_0345_93	75_0345_810	162_046_1	369_12_24	257_035_1	517_2_436	286_123_782
568_5_1	637_046_297	947_0345_1	14_046_1	439_46_1	949_035_203	717_5_771	1605_46_663	1668_0345_27	28_046_86	34_0345_97	75_0345_805	162_046_1	369_12_26	257_035_1	517_2_432	286_123_787
568_5_1	637_046_293	947_0345_1	14_046_1	439_46_1	949_035_205	717_5_787	1605_46_665	1668_0345_26	28_046_79	34_0345_93	75_0345_800	162_046_1	369_12_29	257_035_1	517_2_452	286_123_773
568_5_1	637_046_294	947_0345_1	14_046_1	439_46_1	949_035_209	717_5_803	1605_46_671	1668_0345_27	28_046_78	34_0345_97	75_0345_793	162_046_1	369_12_30	257_035_1	517_2_442	286_123_769
568_5_1	637_046_307	947_0345_1	14_046_1	439_46_1	949_035_211	717_5_807	1605_46_658	1668_0345_26	28_046_77	34_0345_103	75_0345_765	162_046_1	369_12_30	257_035_1	517_2_447	286_123_799
568_5_1	637_046_331	947_0345_1	14_046_1	439_46_1	949_035_224	717_5_794	1605_46_653	1668_0345_24	28_046_79	34_0345_103	75_0345_756	162_046_1	369_12_33	257_035_1	517_2_441	286_123_793
568_5_1	637_046_322	947_0345_1	14_046_1	439_46_1	949_035_216	717_5_804	1605_46_650	1668_0345_25	28_046_83	34_0345_107	75_0345_751	162_046_1	369_12_34	257_035_1	517_2_438	286_123_803
568_5_1	637_046_329	947_0345_1	14_046_1	439_46_1	949_035_216	717_5_810	1605_46_634	1668_0345_26	28_046_79	34_0345_107	75_0345_747	162_046_1	369_12_29	257_035_1	517_2_430	286_123_812
568_5_1	637_046_335	947_0345_1	14_046_1	439_46_1	949_035_225	717_5_810	1605_46_629	1668_0345_22	28_046_79	34_0345_112	75_0345_739	162_046_1	369_12_30	257_035_1	517_2_429	286_123_820
568_5_1	637_046_346	947_0345_1	14_046_1	439_46_1	949_035_221	717_5_820	1605_46_610	1668_0345_22	28_046_74	34_0345_110	75_0345_736	162_046_1	369_12_31	257_035_1	517_2_433	286_123_831
568_5_1	637_046_355	947_0345_1	14_046_1	439_46_1	949_035_208	717_5_797	1605_46_623	1668_0345_18	28_046_77	34_0345_113	75_0345_732	162_046_1	369_12_34	257_035_1	517_2_413	286_123_852
568_5_1	637_046_375	947_0345_1	14_046_1	439_46_1	949_035_207	717_5_803	1605_46_601	1668_0345_18	28_046_75	34_0345_104	75_0345_737	162_046_1	369_12_32	257_035_1	517_2_427	286_123_855
568_5_1	637_046_362	947_0345_1	14_046_1	439_46_1	949_035_210	717_5_828	1605_46_608	1668_0345_21	28_046_76	34_0345_101	75_0345_742	162_046_1	369_12_33	257_035_1	517_2_412	286_123_851
568_5_1	637_046_356	947_0345_1	14_046_1	439_46_1	949_035_201	717_5_844	1605_46_593	1668_0345_19	28_046_75	34_0345_106	75_0345_731	162_046_1	369_12_32	257_035_1	517_2_415	286_123_873
568_5_1	637_046_351	947_0345_1	14_046_1	439_46_1	949_035_208	717_5_826	1605_46_583	1668_0345_22	28_046_72	34_0345_102	75_0345_730	162_046_1	369_12_35	257_035_1	517_2_408	286_123_878
568_5_1	637_046_351	947_0345_1	14_046_1	439_46_1	949_035_200	717_5_814	1605_46_581	1668_0345_24	28_046_66	34_0345_109	75_0345_737	162_046_1	369_12_34	257_035_1	517_2_391	286_123_898
568_5_1	637_046_343	947_0345_1	14_046_1	439_46_1	949_035_201	717_5_819	1605_46_595	1668_0345_22	28_046_61	34_0345_100	75_0345_745	162_046_1	369_12_32	257_035_1	517_2_363	286_123_918
568_5_1	637_046_330	947_0345_1	14_046_1	439_46_1	949_035_187	717_5_835	1605_46_584	1668_0345_22	28_046_62	34_0345_101	75_0345_753	162_046_1	369_12_28	257_035_1	517_2_371	286_123_929
568_5_1	637_046_332	947_0345_1	14_046_1	439_46_1	949_035_193	717_5_841	1605_46_588	1668_0345_23	28_046_63	34_0345_98	75_0345_765	162_046_1	369_12_30	257_035_1	517_2_362	286_123_929
568_5_1	637_046_329	947_0345_1	14_046_1	439_46_1	949_035_189	717_5_852	1605_46_585	1668_0345_27	28_046_60	34_0345_97	75_0345_756	162_046_1	369_12_29	257_035_1	517_2_355	286_123_919
568_5_1	637_046_343	947_0345_1	14_046_1	439_46_1	949_035_192	717_5_857	1605_46_583	1668_0345_25	28_046_55	34_0345_95	75_0345_741	162_046_1	369_12_28	257_035_1	517_2_344	286_123_961
568_5_1	637_046_345	947_0345_1	14_046_1	439_46_1	949_035_193	717_5_823	1605_46_596	1668_0345_29	28_046_49	34_0345_96	75_0345_740	162_046_1	369_12_26	257_035_1	517_2_376	286_123_945
568_5_1	637_046_353	947_0345_1	14_046_1	439_46_1	949_035_193	717_5_787	1605_46_598	1668_0345_28	28_046_54	34_0345_94	75_0345_746	162_046_1	369_12_27	257_035_1	517_2_372	286_123_914
568_5_1	637_046_370	947_0345_1	14_046_1	439_46_1	949_035_185	717_5_776	1605_46_601	1668_0345_29	28_046_54	34_0345_89	75_0345_739	162_046_1	369_12_24	257_035_1	517_2_375	286_123_926
568_5_1	637_046_370	947_0345_1	14_046_1	439_46_1	949_035_200	717_5_789	1605_46_587	1668_0345_28	28_046_53	34_0345_91	75_0345_723	162_046_1	369_12_29	257_035_1	517_2_373	286_123_930
568_5_1	637_046_367	947_0345_1	14_046_1	439_46_1	949_035_203	717_5_799	1605_46_586	1668_0345_28	28_046_50	34_0345_85	75_0345_720	162_046_1	369_12_35	257_035_1	517_2_374	286_123_931
568_5_1	637_046_376	947_0345_1	14_046_1	439_46_1	949_035_197	717_5_822	1605_46_590	1668_0345_33	28_046_46	34_0345_90	75_0345_707	162_046_1	369_12_38	257_035_1	517_2_357	286_123_923
568_5_1	637_046_381	947_0345_1	14_046_1	439_46_1	949_035_186	717_5_833	1605_46_586	1668_0345_26	28_046_46	34_0345_84	75_0345_723	162_046_1	369_12_39	257_035_1	517_2_362	286_123_924
568_5_1	637_046_367	947_0345_1	14_046_1	439_46_1	949_035_187	717_5_824	1605_46_598	1668_0345_29	28_046_48	34_0345_77	75_0345_711	162_046_1	369_12_41	257_035_1	517_2_368	286_123_932
568_5_1	637_046_353	947_0345_1	14_046_1	439_46_1	949_035_168	717_5_814	1605_46_610	1668_0345_31	28_046_49	34_0345_76	75_0345_708	162_046_1	369_12_41	257_035_1	517_2_378	286_123_909
568_5_1	637_046_347	947_0345_1	14_046_1	439_46_1	949_035_172	717_5_810	1605_46_617	1668_0345_33	28_046_44	34_0345_80	75_0345_705	162_046_1	369_12_37	257_035_1	517_2_395	286_123_920
568_5_1	637_046_333	947_0345_1	14_046_1	439_46_1	949_035_178	717_5_817	1605_46_631	1668_0345_30	28_046_43	34_0345_78	75_0345_701	162_046_1	369_12_29	257_035_1	517_2_388	286_123_919
568_5_1	637_046_329	947_0345_1	14_046_1	439_46_1	949_035_174	717_5_813	1605_46_653	1668_0345_32	28_046_43	34_0345_82	75_0345_697	162_046_1	369_12_34	257_035_1	517_2_394	286_123_904
568_5_1	637_046_332	947_0345_1	14_046_1	439_46_1	949_035_169	717_5_797	1605_46_659	1668_0345_33	28_046_42	34_0345_82	75_0345_696	162_046_1	369_12_38	257_035_1	517_2_391	286_123_897
568_5_1	637_046_333	947_0345_1	14_046_1	439_46_1	949_035_176	717_5_782	1605_46_682	1668_0345_31	28_046_42	34_0345_83	75_0345_699	162_046_1	369_12_36	257_035_1	517_2_391	286_123_886
568_5_1	637_046_322	947_0345_1	14_046_1	439_46_1	949_035_179	717_5_805	1605_46_681	1668_0345_28	28_046_41	34_0345_75	75_0345_702	162_046_1	369_12_43	257_035_1	517_2_376	286_123_883
568_5_1	637_046_329	947_0345_1	14_046_1	439_46_1	949_035_174	717_5_813	1605_46_674	1668_0345_25	28_046_41	34_0345_75	75_0345_696	162_046_1	369_12_41	257_035_1	517_2_384	286_123_869
568_5_1	637_046_318	947_0345_1	14_046_1	439_46_1	949_035_194	717_5_813	1605_46_690	1668_0345_28	28_046_45	34_0345_72	75_0345_706	162_046_1	369_12_40	257_035_1	517_2_356	286_123_865
568_5_1	637_046_321	947_0345_1	14_046_1	439_46_1	949_035_191	717_5_817	1605_46_702	1668_0345_27	28_046_43	34_0345_77	75_0345_694	162_046_1	369_12_43	257_035_1	517_2_350	286_123_857
568_5_1	637_046_326	947_0345_1	14_046_1	439_46_1	949_035_196	717_5_805	1605_46_714	1668_0345_25	28_046_35	34_0345_76	75_0345_687	162_046_1	369_12_45	257_035_1	517_2_353	286_123_885
568_5_1	637_046_334	947_0345_1	14_046_1	439_46_1	949_035_186	717_5_803	1605_46_696	1668_0345_27	28_046_36	34_0345_69	75_0345_706	162_046_1	369_12_43	257_035_1	517_2_357	286_123_884
568_5_1	637_046_328	947_0345_1	14_046_1	439_46_1	949_035_190	717_5_779	1605_46_705	1668_0345_22	28_046_38	34_0345_79	75_0345_687	162_046_1	369_12_37	257_035_1	517_2_367	286_123_886
568_5_1	637_046_327	947_0345_1	14_046_1	439_46_1	949_035_186	717_5_770	1605_46_702	1668_0345_24	28_046_41	34_0345_76	75_0345_707	162_046_1	369_12_34	257_035_1	517_2_379	286_123_881
568_5_1	637_046_322	947_0345_1	14_046_1	439_46_1	949_035_198	717_5_788	1605_46_679	1668_0345_22	28_046_36	34_0345_82	75_0345_698	162_046_1	369_12_34	257_035_1	517_2_397	286_123_867
568_5_1	637_046_329	947_0345_1	14_046_1	439_46_1	949_035_188	717_5_803	1605_46_658	1668_0345_23	28_046_34	34_0345_80	75_0345_715	162_046_1	369_12_36	257_035_1	517_2_391	286_123_881
568_5_1	637_046_330	947_0345_1	14_046_1	439_46_1	949_035_182	717_5_810	1605_46_681	1668_0345_18	28_046_38	34_0345_74	75_0345_721	162_046_1	369_12_37	257_035_1	517_2_391	286_123_884
568_5_1	637_046_328	947_0345_1	14_046_1	439_46_1	949_035_189	717_5_813	1605_46_696	1668_0345_21	28_046_38	34_0345_69	75_0345_720	162_046_1	369_12_34	257_035_1	517_2_403	286_123_870
568_5_1	637_046_321	947_0345_1	14_046_1	439_46_1	949_035_189	717_5_812	1605_46_691	1668_0345_24	28_046_39	34_0345_73	75_0345_748	162_046_1	369_12_36	257_035_1	517_2_372	286_123_855
568_5_1	637_046_324	947_0345_1	14_046_1	439_46_1	949_035_187	717_5_823	1605_46_694	1668_0345_24	28_046_42	34_0345_73	75_0345_746	162_046_1	369_12_40	257_035_1	517_2_379	286_123_840
568_5_1	637_046_320	947_0345_1	14_046_1	439_46_1	949_035_185	717_5_842	1605_46_689	1668_0345_21	28_046_42	34_0345_69	75_0345_761	162_046_1	369_12_42	257_035_1	517_2_365	286_123_837
568_5_1	637_046_327	947_0345_1	14_046_1	439_46_1	949_035_185	717_5_832	1605_46_691	1668_0345_23	28_046_42	34_0345_67	75_0345_761	162_046_1	369_12_41	257_035_1	517_2_372	286_123_820
568_5_1	637_046_323	947_0345_1	14_046_1	439_46_1	949_035_178	717_5_814	1605_46_706	1668_0345_22	28_046_47	34_0345_65	75_0345_784	162_046_1	369_12_35	257_035_1	517_2_377	286_123_825
568_5_1	637_046_348	947_0345_1	14_046_1	439_46_1	949_035_186	717_5_799	1605_46_682	1668_0345_24	28_046_42	34_0345_66	75_0345_801	162_046_1	369_12_38	257_035_1	517_2_378	286_123_810
568_5_1	637_046_348	947_0345_1	14_046_1	439_46_1	949_035_182	717_5_812	1605_46_660	1668_0345_25	28_046_45	34_0345_68	75_0345_789	162_046_1	369_12_38	257_035_1	517_2_387	286_123_821
568_5_1	637_046_353	947_0345_1	14_046_1	439_46_1	949_035_190	717_5_803	1605_46_661	1668_0345_22	28_046_48	34_0345_68	75_0345_798	162_046_1	369_12_38	257_035_1	517_2_378	286_123_828
568_5_1	637_046_357	947_0345_1	14_046_1	439_46_1	949_035_192	717_5_808	1605_46_634	1668_0345_23	28_046_46	34_0345_72	75_0345_803	162_046_1	369_12_49	257_035_1	517_2_367	286_123_836
568_5_1	637_046_359	947_0345_1	14_046_1	439_46_1	949_035_187	717_5_798	1605_46_632	1668_0345_25	28_046_52	34_0345_70	75_0345_799	162_046_1	369_12_45	257_035_1	517_2_365	286_123_827
568_5_1	637_046_378	947_0345_1	14_046_1	439_46_1	949_035_182	717_5_800	1605_46_631	1668_0345_25	28_046_45	34_0345_73	75_0345_790	162_046_1	369_12_46	257_035_1	517_2_380	286_123_859
568_5_1	637_046_371	947_0345_1	14_046_1	439_46_1	949_035_188	717_5_806	1605_46_630	1668_0345_25	28_046_48	34_0345_72	75_0345_775	162_046_1	369_12_48	257_035_1	517_2_388	286_123_866
568_5_1	637_046_380	947_0345_1	14_046_1	439_46_1	949_035_192	717_5_823	1605_46_617	1668_0345_22	28_046_49	34_0345_71	75_0345_763	162_046_1	369_12_54	257_035_1	517_2_387	286_123_889
568_5_1	637_046_377	947_0345_1	14_046_1	439_46_1	949_035_190	717_5_803	1605_46_628	1668_0345_21	28_046_46	34_0345_71	75_0345_783	162_046_1	369_12_51	257_035_1	517_2_385	286_123_868
568_5_1	637_046_374	947_0345_1	14_046_1	439_46_1	949_035_187	717_5_808	1605_46_631	1668_0345_24	28_046_50	34_0345_76	75_0345_752	162_046_1	369_12_54	257_035_1	517_2_388	286_123_884
568_5_1	637_046_375	947_0345_1	14_046_1	439_46_1	949_035_182	717_5_789	1605_46_639	1668_0345_23	28_046_48	34_0345_78	75_0345_768	162_046_1	369_12_55	257_035_1	517_2_382	286_123_867
568_5_1	637_046_361	947_0345_1	14_046_1	439_46_1	949_035_177	717_5_810	1605_46_633	1668_0345_18	28_046_50	34_0345_80	75_0345_758	162_046_1	369_12_61	257_035_1	517_2_380	286_123_866
568_5_1	637_046_357	947_0345_1	14_046_1	439_46_1	949_035_182	717_5_800	1605_46_647	1668_0345_19	28_046_46	34_0345_75	75_0345_761	162_046_1	369_12_68	257_035_1	517_2_363	286_123_859
568_5_1	637_046_357	947_0345_1	14_046_1	439_46_1	949_035_178	717_5_806	1605_46_668	1668_0345_17	28_046_47	34_0345_74	75_0345_771	162_046_1	369_12_66	257_035_1	517_2_354	286_123_865
568_5_1	637_046_361	947_0345_1	14_046_1	439_46_1	949_035_184	717_5_786	1605_46_659	1668_0345_16	28_046_43	34_0345_74	75_0345_748	162_046_1	369_12_69	257_035_1	517_2_356	286_123_872
568_5_1	637_046_362	947_0345_1	14_046_1	439_46_1	949_035_182	717_5_795	1605_46_641	1668_0345_18	28_046_36	34_0345_76	75_0345_743	162_046_1	369_12_78	257_035_1	517_2_364	286_123_885
568_5_1	637_046_368	947_0345_1	14_046_1	439_46_1	949_035_193	717_5_791	1605_46_632	1668_0345_16	28_046_37	34_0345_79	75_0345_717	162_046_1	369_12_78	257_035_1	517_2_383	286_123_883
568_5_1	637_046_371	947_0345_1	14_046_1	439_46_1	949_035_184	717_5_777	1605_46_632	1668_0345_15	28_046_37	34_0345_73	75_0345_732	162_046_1	369_12_80	257_035_1	517_2_390	286_123_865
568_5_1	637_046_381	947_0345_1	14_046_1	439_46_1	949_035_176	717_5_759	1605_46_654	1668_0345_13	28_046_34	34_0345_76	75_0345_743	162_046_1	369_12_79	257_035_1	517_2_382	286_123_886
568_5_1	637_046_389	947_0345_1	14_046_1	439_46_1	949_035_158	717_5_759	1605_46_652	1668_0345_15	28_046_38	34_0345_76	75_0345_739	162_046_1	369_12_75	257_035_1	517_2_397	286_123_899
568_5_1	637_046_381	947_0345_1	14_046_1	439_46_1	949_035_166	717_5_770	1605_46_651	1668_0345_18	28_046_35	34_0345_73	75_0345_751	162_046_1	369_12_76	257_035_1	517_2_369	286_123_898
568_5_1	637_046_380	947_0345_1	14_046_1	439_46_1	949_035_165	717_5_796	1605_46_652	1668_0345_22	28_046_30	34_0345_72	75_0345_755	162_046_1	369_12_74	257_035_1	517_2_380	286_123_873
568_5_1	637_046_370	947_0345_1	14_046_1	439_46_1	949_035_169	717_5_787	1605_46_679	1668_0345_20	28_046_26	34_0345_72	75_0345_749	162_046_1	369_12_80	257_035_1	517_2_377	286_123_876
568_5_1	637_046_370	947_0345_1	14_046_1	439_46_1	949_035_176	717_5_775	1605_46_684	1668_0345_19	28_046_27	34_0345_72	75_0345_741	162_046_1	369_12_86	257_035_1	517_2_376	286_123_863
568_5_1	637_046_364	947_0345_1	14_046_1	439_46_1	949_035_169	717_5_780	1605_46_667	1668_0345_16	28_046_29	34_0345_75	75_0345_771	162_046_1	369_12_82	257_035_1	517_2_373	286_123_847
568_5_1	637_046_358	947_0345_1	14_046_1	439_46_1	949_035_155	717_5_770	1605_46_686	1668_0345_12	28_046_30	34_0345_79	75_0345_778	162_046_1	369_12_84	257_035_1	517_2_371	286_123_854
568_5_1	637_046_349	947_0345_1	14_046_1	439_46_1	949_035_147	717_5_792	1605_46_679	1668_0345_12	28_046_29	34_0345_84	75_0345_793	162_046_1	369_12_76	257_035_1	517_2_376	286_123_826
568_5_1	637_046_351	947_0345_1	14_046_1	439_46_1	949_035_147	717_5_808	1605_46_660	1668_0345_12	28_046_31	34_0345_80	75_0345_804	162_046_1	369_12_72	257_035_1	517_2_368	286_123_840
568_5_1	637_046_352	947_0345_1	14_046_1	439_46_1	949_035_141	717_5_773	1605_46_678	1668_0345_11	28_046_31	34_0345_81	75_0345_811	162_046_1	369_12_68	257_035_1	517_2_356	286_123_843
568_5_1	637_046_346	947_0345_1	14_046_1	439_46_1	949_035_137	717_5_779	1605_46_668	1668_0345_12	28_046_32	34_0345_74	75_0345_808	162_046_1	369_12_68	257_035_1	517_2_373	286_123_862
568_5_1	637_046_346	947_0345_1	14_046_1	439_46_1	949_035_144	717_5_776	1605_46_683	1668_0345_10	28_046_32	34_0345_68	75_0345_814	162_046_1	369_12_66	257_035_1	517_2_380	286_123_843
568_5_1	637_046_327	947_0345_1	14_046_1	439_46_1	949_035_147	717_5_785	1605_46_700	1668_0345_10	28_046_31	34_0345_71	75_0345_794	162_046_1	369_12_60	257_035_1	517_2_373	286_123_860
568_5_1	637_046_320	947_0345_1	14_046_1	439_46_1	949_035_144	717_5_767	1605_46_736	1668_0345_12	28_046_27	34_0345_74	75_0345_798	162_046_1	369_12_67	257_035_1	517_2_371	286_123_874
568_5_1	637_046_309	947_0345_1	14_046_1	439_46_1	949_035_146	717_5_778	1605_46_722	1668_0345_12	28_046_37	34_0345_77	75_0345_777	162_046_1	369_12_64	257_035_1	517_2_376	286_123_887
568_5_1	637_046_311	947_0345_1	14_046_1	439_46_1	949_035_150	717_5_770	1605_46_717	1668_0345_10	28_046_31	34_0345_76	75_0345_780	162_046_1	369_12_57	257_035_1	517_2_365	286_123_902
568_5_1	637_046_302	947_0345_1	14_046_1	439_46_1	949_035_146	717_5_774	1605_46_706	1668_0345_9	28_046_36	34_0345_75	75_0345_786	162_046_1	369_12_57	257_035_1	517_2_354	286_123_932
568_5_1	637_046_301	947_0345_1	14_046_1	439_46_1	949_035_149	717_5_764	1605_46_713	1668_0345_7	28_046_34	34_0345_80	75_0345_787	162_046_1	369_12_59	257_035_1	517_2_346	286_123_936
568_5_1	637_046_293	947_0345_1	14_046_1	439_46_1	949_035_146	717_5_767	1605_46_714	1668_0345_6	28_046_31	34_0345_82	75_0345_785	162_046_1	369_12_60	257_035_1	517_2_351	286_123_918
568_5_1	637_046_290	947_0345_1	14_046_1	439_46_1	949_035_152	717_5_795	1605_46_709	1668_0345_7	28_046_29	34_0345_84	75_0345_765	162_046_1	369_12_62	257_035_1	517_2_349	286_123_925
568_5_1	637_046_294	947_0345_1	14_046_1	439_46_1	949_035_142	717_5_800	1605_46_724	1668_0345_9	28_046_33	34_0345_70	75_0345_778	162_046_1	369_12_61	257_035_1	517_2_347	286_123_941
568_5_1	637_046_292	947_0345_1	14_046_1	439_46_1	949_035_135	717_5_776	1605_46_749	1668_0345_10	28_046_37	34_0345_71	75_0345_780	162_046_1	369_12_60	257_035_1	517_2_349	286_123_929
568_5_1	637_046_293	947_0345_1	14_046_1	439_46_1	949_035_125	717_5_794	1605_46_743	1668_0345_13	28_046_39	34_0345_66	75_0345_790	162_046_1	369_12_58	257_035_1	517_2_345	286_123_915
568_5_1	637_046_295	947_0345_1	14_046_1	439_46_1	949_035_129	717_5_820	1605_46_739	1668_0345_13	28_046_37	34_0345_66	75_0345_804	162_046_1	369_12_54	257_035_1	517_2_326	286_123_905
568_5_1	637_046_298	947_0345_1	14_046_1	439_46_1	949_035_122	717_5_832	1605_46_717	1668_0345_12	28_046_35	34_0345_63	75_0345_787	162_046_1	369_12_49	257_035_1	517_2_338	286_123_914
568_5_1	637_046_298	947_0345_1	14_046_1	439_46_1	949_035_132	717_5_848	1605_46_698	1668_0345_14	28_046_32	34_0345_55	75_0345_786	162_046_1	369_12_56	257_035_1	517_2_339	286_123_922
568_5_1	637_046_295	947_0345_1	14_046_1	439_46_1	949_035_123	717_5_853	1605_46_685	1668_0345_14	28_046_30	34_0345_58	75_0345_788	162_046_1	369_12_58	257_035_1	517_2_340	286_123_932
568_5_1	637_046_288	947_0345_1	14_046_1	439_46_1	949_035_122	717_5_871	1605_46_668	1668_0345_14	28_046_31	34_0345_64	75_0345_779	162_046_1	369_12_62	257_035_1	517_2_344	286_123_930
568_5_1	637_046_286	947_0345_1	14_046_1	439_46_1	949_035_121	717_5_883	1605_46_666	1668_0345_14	28_046_25	34_0345_66	75_0345_783	162_046_1	369_12_55	257_035_1	517_2_358	286_123_915
568_5_1	637_046_282	947_0345_1	14_046_1	439_46_1	949_035_119	717_5_861	1605_46_665	1668_0345_14	28_046_25	34_0345_62	75_0345_781	162_046_1	369_12_56	257_035_1	517_2_359	286_123_925
568_5_1	637_046_282	947_0345_1	14_046_1	439_46_1	949_035_111	717_5_883	1605_46_632	1668_0345_13	28_046_26	34_0345_56	75_0345_772	162_046_1	369_12_56	257_035_1	517_2_392	286_123_923
568_5_1	637_046_283	947_0345_1	14_046_1	439_46_1	949_035_105	717_5_869	1605_46_650	1668_0345_16	28_046_25	34_0345_58	75_0345_789	162_046_1	369_12_55	257_035_1	517_2_385	286_123_932
568_5_1	637_046_287	947_0345_1	14_046_1	439_46_1	949_035_106	717_5_842	1605_46_642	1668_0345_19	28_046_27	34_0345_59	75_0345_792	162_046_1	369_12_55	257_035_1	517_2_385	286_123_900
568_5_1	637_046_283	947_0345_1	14_046_1	439_46_1	949_035_103	717_5_845	1605_46_648	1668_0345_20	28_046_28	34_0345_61	75_0345_802	162_046_1	369_12_54	257_035_1	517_2_372	286_123_903
568_5_1	637_046_287	947_0345_1	14_046_1	439_46_1	949_035_97	717_5_833	1605_46_655	1668_0345_21	28_046_28	34_0345_60	75_0345_796	162_046_1	369_12_56	257_035_1	517_2_369	286_123_912
568_5_1	637_046_281	947_0345_1	14_046_1	439_46_1	949_035_89	717_5_846	1605_46_643	1668_0345_19	28_046_27	34_0345_69	75_0345_787	162_046_1	369_12_53	257_035_1	517_2_365	286_123_936
568_5_1	637_046_277	947_0345_1	14_046_1	439_46_1	949_035_96	717_5_829	1605_46_662	1668_0345_21	28_046_25	34_0345_67	75_0345_797	162_046_1	369_12_50	257_035_1	517_2_353	286_123_948
568_5_1	637_046_272	947_0345_1	14_046_1	439_46_1	949_035_97	717_5_833	1605_46_647	1668_0345_20	28_046_32	34_0345_67	75_0345_795	162_046_1	369_12_49	257_035_1	517_2_342	286_123_952
568_5_1	637_046_279	947_0345_1	14_046_1	439_46_1	949_035_114	717_5_824	1605_46_674	1668_0345_24	28_046_34	34_0345_67	75_0345_791	162_046_1	369_12_49	257_035_1	517_2_353	286_123_923
568_5_1	637_046_279	947_0345_1	14_046_1	439_46_1	949_035_102	717_5_810	1605_46_704	1668_0345_21	28_046_39	34_0345_60	75_0345_803	162_046_1	369_12_47	257_035_1	517_2_350	286_123_935
568_5_1	637_046_278	947_0345_1	14_046_1	439_46_1	949_035_107	717_5_808	1605_46_711	1668_0345_22	28_046_40	34_0345_61	75_0345_814	162_046_1	369_12_46	257_035_1	517_2_363	286_123_895
568_5_1	637_046_265	947_0345_1	14_046_1	439_46_1	949_035_110	717_5_784	1605_46_746	1668_0345_25	28_046_39	34_0345_65	75_0345_808	162_046_1	369_12_52	257_035_1	517_2_344	286_123_893
568_5_1	637_046_263	947_0345_1	14_046_1	439_46_1	949_035_115	717_5_782	1605_46_728	1668_0345_26	28_046_40	34_0345_71	75_0345_804	162_046_1	369_12_50	257_035_1	517_2_345	286_123_903
568_5_1	637_046_257	947_0345_1	14_046_1	439_46_1	949_035_118	717_5_801	1605_46_718	1668_0345_25	28_046_37	34_0345_67	75_0345_802	162_046_1	369_12_47	257_035_1	517_2_346	286_123_922
568_5_1	637_046_256	947_0345_1	14_046_1	439_46_1	949_035_115	717_5_813	1605_46_726	1668_0345_26	28_046_36	34_0345_72	75_0345_789	162_046_1	369_12_46	257_035_1	517_2_347	286_123_933
568_5_1	637_046_251	947_0345_1	14_046_1	439_46_1	949_035_105	717_5_815	1605_46_716	1668_0345_31	28_046_28	34_0345_71	75_0345_810	162_046_1	369_12_44	257_035_1	517_2_357	286_123_935
568_5_1	637_046_252	947_0345_1	14_046_1	439_46_1	949_035_101	717_5_817	1605_46_733	1668_0345_32	28_046_30	34_0345_72	75_0345_812	162_046_1	369_12_41	257_035_1	517_2_357	286_123_924
568_5_1	637_046_246	947_0345_1	14_046_1	439_46_1	949_035_101	717_5_809	1605_46_749	1668_0345_28	28_046_23	34_0345_69	75_0345_828	162_046_1	369_12_39	257_035_1	517_2_364	286_123_930
568_5_1	637_046_239	947_0345_1	14_046_1	439_46_1	949_035_108	717_5_799	1605_46_747	1668_0345_28	28_046_24	34_0345_69	75_0345_823	162_046_1	369_12_35	257_035_1	517_2_349	286_123_921
568_5_1	637_046_258	947_0345_1	14_046_1	439_46_1	949_035_115	717_5_796	1605_46_733	1668_0345_29	28_046_25	34_0345_64	75_0345_848	162_046_1	369_12_32	257_035_1	517_2_356	286_123_898
568_5_1	637_046_258	947_0345_1	14_046_1	439_46_1	949_035_115	717_5_787	1605_46_747	1668_0345_30	28_046_27	34_0345_58	75_0345_839	162_046_1	369_12_34	257_035_1	517_2_379	286_123_886
568_5_1	637_046_239	947_0345_1	14_046_1	439_46_1	949_035_120	717_5_817	1605_46_744	1668_0345_26	28_046_25	34_0345_56	75_0345_839	162_046_1	369_12_37	257_035_1	517_2_375	286_123_903
568_5_1	637_046_239	947_0345_1	14_046_1	439_46_1	949_035_126	717_5_803	1605_46_736	1668_0345_28	28_046_25	34_0345_57	75_0345_848	162_046_1	369_12_41	257_035_1	517_2_375	286_123_892
568_5_1	637_046_236	947_0345_1	14_046_1	439_46_1	949_035_134	717_5_792	1605_46_722	1668_0345_25	28_046_30	34_0345_52	75_0345_849	162_046_1	369_12_48	257_035_1	517_2_375	286_123_890
568_5_1	637_046_247	947_0345_1	14_046_1	439_46_1	949_035_136	717_5_802	1605_46_716	1668_0345_25	28_046_27	34_0345_52	75_0345_830	162_046_1	369_12_50	257_035_1	517_2_393	286_123_888
568_5_1	637_046_252	947_0345_1	14_046_1	439_46_1	949_035_144	717_5_803	1605_46_688	1668_0345_29	28_046_24	34_0345_56	75_0345_830	162_046_1	369_12_50	257_035_1	517_2_386	286_123_891
568_5_1	637_046_249	947_0345_1	14_046_1	439_46_1	949_035_150	717_5_816	1605_46_673	1668_0345_28	28_046_22	34_0345_56	75_0345_834	162_046_1	369_12_46	257_035_1	517_2_386	286_123_872
568_5_1	637_046_255	947_0345_1	14_046_1	439_46_1	949_035_145	717_5_798	1605_46_670	1668_0345_31	28_046_27	34_0345_57	75_0345_818	162_046_1	369_12_45	257_035_1	517_2_399	286_123_903
568_5_1	637_046_257	947_0345_1	14_046_1	439_46_1	949_035_138	717_5_782	1605_46_659	1668_0345_28	28_046_24	34_0345_53	75_0345_816	162_046_1	369_12_43	257_035_1	517_2_417	286_123_913
568_5_1	637_046_259	947_0345_1	14_046_1	439_46_1	949_035_132	717_5_782	1605_46_676	1668_0345_28	28_046_21	34_0345_57	75_0345_821	162_046_1	369_12_42	257_035_1	517_2_424	286_123_915
568_5_1	637_046_250	947_0345_1	14_046_1	439_46_1	949_035_131	717_5_798	1605_46_676	1668_0345_25	28_046_22	34_0345_57	75_0345_819	162_046_1	369_12_50	257_035_1	517_2_425	286_123_925
568_5_1	637_046_245	947_0345_1	14_046_1	439_46_1	949_035_119	717_5_806	1605_46_666	1668_0345_28	28_046_20	34_0345_60	75_0345_816	162_046_1	369_12_52	257_035_1	517_2_425	286_123_910
568_5_1	637_046_242	947_0345_1	14_046_1	439_46_1	949_035_121	717_5_786	1605_46_689	1668_0345_28	28_046_18	34_0345_61	75_0345_831	162_046_1	369_12_55	257_035_1	517_2_422	286_123_907
568_5_1	637_046_236	947_0345_1	14_046_1	439_46_1	949_035_116	717_5_795	1605_46_691	1668_0345_28	28_046_17	34_0345_69	75_0345_822	162_046_1	369_12_55	257_035_1	517_2_420	286_123_906
568_5_1	637_046_244	947_0345_1	14_046_1	439_46_1	949_035_119	717_5_797	1605_46_671	1668_0345_31	28_046_17	34_0345_64	75_0345_813	162_046_1	369_12_56	257_035_1	517_2_408	286_123_908
568_5_1	637_046_244	947_0345_1	14_046_1	439_46_1	949_035_116	717_5_830	1605_46_653	1668_0345_35	28_046_16	34_0345_66	75_0345_813	162_046_1	369_12_52	257_035_1	517_2_392	286_123_909
568_5_1	637_046_247	947_0345_1	14_046_1	439_46_1	949_035_109	717_5_811	1605_46_662	1668_0345_34	28_046_16	34_0345_61	75_0345_844	162_046_1	369_12_49	257_035_1	517_2_385	286_123_906
568_5_1	637_046_252	947_0345_1	14_046_1	439_46_1	949_035_108	717_5_781	1605_46_671	1668_0345_35	28_046_18	34_0345_57	75_0345_863	162_046_1	369_12_43	257_035_1	517_2_386	286_123_907
568_5_1	637_046_245	947_0345_1	14_046_1	439_46_1	949_035_113	717_5_770	1605_46_674	1668_0345_30	28_046_22	34_0345_62	75_0345_855	162_046_1	369_12_43	257_035_1	517_2_392	286_123_893
568_5_1	637_046_256	947_0345_1	14_046_1	439_46_1	949_035_116	717_5_740	1605_46_710	1668_0345_31	28_046_19	34_0345_68	75_0345_855	162_046_1	369_12_41	257_035_1	517_2_381	286_123_896
568_5_1	637_046_249	947_0345_1	14_046_1	439_46_1	949_035_113	717_5_759	1605_46_693	1668_0345_32	28_046_15	34_0345_67	75_0345_860	162_046_1	369_12_40	257_035_1	517_2_394	286_123_897
568_5_1	637_046_248	947_0345_1	14_046_1	439_46_1	949_035_108	717_5_791	1605_46_682	1668_0345_27	28_046_14	34_0345_68	75_0345_846	162_046_1	369_12_34	257_035_1	517_2_401	286_123_920
568_5_1	637_046_244	947_0345_1	14_046_1	439_46_1	949_035_99	717_5_801	1605_46_689	1668_0345_33	28_046_18	34_0345_66	75_0345_858	162_046_1	369_12_33	257_035_1	517_2_412	286_123_928
568_5_1	637_046_247	947_0345_1	14_046_1	439_46_1	949_035_94	717_5_811	1605_46_700	1668_0345_34	28_046_21	34_0345_67	75_0345_859	162_046_1	369_12_35	257_035_1	517_2_414	286_123_910
568_5_1	637_046_253	947_0345_1	14_046_1	439_46_1	949_035_96	717_5_836	1605_46_666	1668_0345_30	28_046_22	34_0345_66	75_0345_863	162_046_1	369_12_34	257_035_1	517_2_399	286_123_917
568_5_1	637_046_249	947_0345_1	14_046_1	439_46_1	949_035_97	717_5_831	1605_46_671	1668_0345_32	28_046_24	34_0345_73	75_0345_861	162_046_1	369_12_33	257_035_1	517_2_401	286_123_907
568_5_1	637_046_259	947_0345_1	14_046_1	439_46_1	949_035_89	717_5_819	1605_46_670	1668_0345_29	28_046_25	34_0345_76	75_0345_861	162_046_1	369_12_37	257_035_1	517_2_399	286_123_906
568_5_1	637_046_251	947_0345_1	14_046_1	439_46_1	949_035_93	717_5_816	1605_46_652	1668_0345_29	28_046_25	34_0345_70	75_0345_878	162_046_1	369_12_39	257_035_1	517_2_385	286_123_918
568_5_1	637_046_248	947_0345_1	14_046_1	439_46_1	949_035_93	717_5_810	1605_46_650	1668_0345_31	28_046_28	34_0345_68	75_0345_869	162_046_1	369_12_38	257_035_1	517_2_373	286_123_929
568_5_1	637_046_249	947_0345_1	14_046_1	439_46_1	949_035_93	717_5_803	1605_46_675	1668_0345_32	28_046_28	34_0345_69	75_0345_878	162_046_1	369_12_35	257_035_1	517_2_365	286_123_932
568_5_1	637_046_247	947_0345_1	14_046_1	439_46_1	949_035_102	717_5_811	1605_46_679	1668_0345_31	28_046_28	34_0345_68	75_0345_876	162_046_1	369_12_33	257_035_1	517_2_356	286_123_939
568_5_1	637_046_251	947_0345_1	14_046_1	439_46_1	949_035_99	717_5_815	1605_46_712	1668_0345_33	28_046_31	34_0345_69	75_0345_864	162_046_1	369_12_37	257_035_1	517_2_360	286_123_932
568_5_1	637_046_253	947_0345_1	14_046_1	439_46_1	949_035_97	717_5_793	1605_46_718	1668_0345_27	28_046_33	34_0345_73	75_0345_844	162_046_1	369_12_36	257_035_1	517_2_366	286_123_955
568_5_1	637_046_249	947_0345_1	14_046_1	439_46_1	949_035_93	717_5_777	1605_46_721	1668_0345_27	28_046_27	34_0345_73	75_0345_862	162_046_1	369_12_32	257_035_1	517_2_369	286_123_933
568_5_1	637_046_243	947_0345_1	14_046_1	439_46_1	949_035_85	717_5_792	1605_46_705	1668_0345_24	28_046_23	34_0345_72	75_0345_860	162_046_1	369_12_28	257_035_1	517_2_384	286_123_943
568_5_1	637_046_236	947_0345_1	14_046_1	439_46_1	949_035_84	717_5_773	1605_46_729	1668_0345_29	28_046_22	34_0345_68	75_0345_840	162_046_1	369_12_30	257_035_1	517_2_387	286_123_953
568_5_1	637_046_232	947_0345_1	14_046_1	439_46_1	949_035_80	717_5_774	1605_46_742	1668_0345_28	28_046_25	34_0345_62	75_0345_868	162_046_1	369_12_24	257_035_1	517_2_380	286_123_955
568_5_1	637_046_230	947_0345_1	14_046_1	439_46_1	949_035_83	717_5_795	1605_46_736	1668_0345_25	28_046_28	34_0345_61	75_0345_868	162_046_1	369_12_27	257_035_1	517_2_378	286_123_941
568_5_1	637_046_225	947_0345_1	14_046_1	439_46_1	949_035_85	717_5_814	1605_46_724	1668_0345_25	28_046_23	34_0345_63	75_0345_864	162_046_1	369_12_28	257_035_1	517_2_381	286_123_956
568_5_1	637_046_230	947_0345_1	14_046_1	439_46_1	949_035_83	717_5_826	1605_46_728	1668_0345_24	28_046_23	34_0345_68	75_0345_874	162_046_1	369_12_29	257_035_1	517_2_375	286_123_945
568_5_1	637_046_225	947_0345_1	14_046_1	439_46_1	949_035_86	717_5_798	1605_46_743	1668_0345_21	28_046_24	34_0345_62	75_0345_864	162_046_1	369_12_34	257_035_1	517_2_371	286_123_942
568_5_1	637_046_220	947_0345_1	14_046_1	439_46_1	949_035_85	717_5_791	1605_46_741	1668_0345_21	28_046_24	34_0345_58	75_0345_880	162_046_1	369_12_31	257_035_1	517_2_347	286_123_938
568_5_1	637_046_223	947_0345_1	14_046_1	439_46_1	949_035_91	717_5_794	1605_46_741	1668_0345_27	28_046_24	34_0345_58	75_0345_885	162_046_1	369_12_33	257_035_1	517_2_351	286_123_905
568_5_1	637_046_212	947_0345_1	14_046_1	439_46_1	949_035_97	717_5_797	1605_46_746	1668_0345_26	28_046_24	34_0345_54	75_0345_871	162_046_1	369_12_28	257_035_1	517_2_364	286_123_912
568_5_1	637_046_211	947_0345_1	14_046_1	439_46_1	949_035_102	717_5_795	1605_46_741	1668_0345_30	28_046_25	34_0345_48	75_0345_857	162_046_1	369_12_21	257_035_1	517_2_356	286_123_933
568_5_1	637_046_221	947_0345_1	14_046_1	439_46_1	949_035_98	717_5_796	1605_46_747	1668_0345_29	28_046_29	34_0345_42	75_0345_854	162_046_1	369_12_23	257_035_1	517_2_367	286_123_958
568_5_1	637_046_212	947_0345_1	14_046_1	439_46_1	949_035_104	717_5_810	1605_46_726	1668_0345_33	28_046_25	34_0345_45	75_0345_870	162_046_1	369_12_20	257_035_1	517_2_372	286_123_937
568_5_1	637_046_210	947_0345_1	14_046_1	439_46_1	949_035_108	717_5_829	1605_46_735	1668_0345_33	28_046_23	34_0345_45	75_0345_870	162_046_1	369_12_14	257_035_1	517_2_370	286_123_948
568_5_1	637_046_200	947_0345_1	14_046_1	439_46_1	949_035_100	717_5_818	1605_46_730	1668_0345_32	28_046_25	34_0345_49	75_0345_873	162_046_1	369_12_14	257_035_1	517_2_365	286_123_959
568_5_1	637_046_197	947_0345_1	14_046_1	439_46_1	949_035_103	717_5_838	1605_46_714	1668_0345_31	28_046_24	34_0345_55	75_0345_879	162_046_1	369_12_11	257_035_1	517_2_363	286_123_961
568_5_1	637_046_203	947_0345_1	14_046_1	439_46_1	949_035_99	717_5_808	1605_46_726	1668_0345_34	28_046_22	34_0345_55	75_0345_882	162_046_1	369_12_13	257_035_1	517_2_363	286_123_950
568_5_1	637_046_206	947_0345_1	14_046_1	439_46_1	949_035_103	717_5_830	1605_46_702	1668_0345_41	28_046_21	34_0345_58	75_0345_893	162_046_1	369_12_10	257_035_1	517_2_359	286_123_937
568_5_1	637_046_199	947_0345_1	14_046_1	439_46_1	949_035_107	717_5_829	1605_46_709	1668_0345_38	28_046_21	34_0345_56	75_0345_896	162_046_1	369_12_11	257_035_1	517_2_360	286_123_946
568_5_1	637_046_203	947_0345_1	14_046_1	439_46_1	949_035_110	717_5_818	1605_46_731	1668_0345_36	28_046_21	34_0345_55	75_0345_912	162_046_1	369_12_11	257_035_1	517_2_354	286_123_936
568_5_1	637_046_192	947_0345_1	14_046_1	439_46_1	949_035_101	717_5_824	1605_46_747	1668_0345_35	28_046_19	34_0345_59	75_0345_917	162_046_1	369_12_10	257_035_1	517_2_353	286_123_930
568_5_1	637_046_186	947_0345_1	14_046_1	439_46_1	949_035_111	717_5_845	1605_46_745	1668_0345_36	28_046_18	34_0345_58	75_0345_897	162_046_1	369_12_10	257_035_1	517_2_357	286_123_919
568_5_1	637_046_190	947_0345_1	14_046_1	439_46_1	949_035_116	717_5_845	1605_46_727	1668_0345_32	28_046_16	34_0345_59	75_0345_904	162_046_1	369_12_10	257_035_1	517_2_361	286_123_908
568_5_1	637_046_199	947_0345_1	14_046_1	439_46_1	949_035_119	717_5_823	1605_46_748	1668_0345_31	28_046_19	34_0345_60	75_0345_898	162_046_1	369_12_10	257_035_1	517_2_364	286_123_910
568_5_1	637_046_210	947_0345_1	14_046_1	439_46_1	949_035_125	717_5_811	1605_46_763	1668_0345_31	28_046_18	34_0345_66	75_0345_911	162_046_1	369_12_8	257_035_1	517_2_361	286_123_904
568_5_1	637_046_207	947_0345_1	14_046_1	439_46_1	949_035_124	717_5_811	1605_46_754	1668_0345_36	28_046_17	34_0345_66	75_0345_903	162_046_1	369_12_7	257_035_1	517_2_359	286_123_917
568_5_1	637_046_205	947_0345_1	14_046_1	439_46_1	949_035_119	717_5_814	1605_46_772	1668_0345_31	28_046_14	34_0345_67	75_0345_910	162_046_1	369_12_9	257_035_1	517_2_350	286_123_923
568_5_1	637_046_205	947_0345_1	14_046_1	439_46_1	949_035_114	717_5_816	1605_46_765	1668_0345_24	28_046_14	34_0345_67	75_0345_903	162_046_1	369_12_7	257_035_1	517_2_365	286_123_940
568_5_1	637_046_205	947_0345_1	14_046_1	439_46_1	949_035_118	717_5_815	1605_46_767	1668_0345_25	28_046_17	34_0345_72	75_0345_901	162_046_1	369_12_8	257_035_1	517_2_352	286_123_931
568_5_1	637_046_213	947_0345_1	14_046_1	439_46_1	949_035_117	717_5_791	1605_46_797	1668_0345_27	28_046_14	34_0345_65	75_0345_891	162_046_1	369_12_6	257_035_1	517_2_345	286_123_948
568_5_1	637_046_211	947_0345_1	14_046_1	439_46_1	949_035_113	717_5_805	1605_46_789	1668_0345_26	28_046_12	34_0345_68	75_0345_905	162_046_1	369_12_5	257_035_1	517_2_337	286_123_952
568_5_1	637_046_219	947_0345_1	14_046_1	439_46_1	949_035_109	717_5_792	1605_46_781	1668_0345_27	28_046_12	34_0345_68	75_0345_920	162_046_1	369_12_4	257_035_1	517_2_332	286_123_955
568_5_1	637_046_218	947_0345_1	14_046_1	439_46_1	949_035_104	717_5_808	1605_46_777	1668_0345_26	28_046_12	34_0345_73	75_0345_887	162_046_1	369_12_4	257_035_1	517_2_340	286_123_955
568_5_1	637_046_225	947_0345_1	14_046_1	439_46_1	949_035_101	717_5_825	1605_46_754	1668_0345_27	28_046_13	34_0345_79	75_0345_873	162_046_1	369_12_5	257_035_1	517_2_327	286_123_948
568_5_1	637_046_218	947_0345_1	14_046_1	439_46_1	949_035_107	717_5_819	1605_46_758	1668_0345_24	28_046_14	34_0345_85	75_0345_881	162_046_1	369_12_4	257_035_1	517_2_346	286_123_927
568_5_1	637_046_224	947_0345_1	14_046_1	439_46_1	949_035_108	717_5_786	1605_46_754	1668_0345_24	28_046_13	34_0345_85	75_0345_897	162_046_1	369_12_6	257_035_1	517_2_346	286_123_911
568_5_1	637_046_225	947_0345_1	14_046_1	439_46_1	949_035_116	717_5_785	1605_46_767	1668_0345_27	28_046_13	34_0345_83	75_0345_882	162_046_1	369_12_4	257_035_1	517_2_351	286_123_897
568_5_1	637_046_229	947_0345_1	14_046_1	439_46_1	949_035_112	717_5_749	1605_46_784	1668_0345_26	28_046_15	34_0345_80	75_0345_880	162_046_1	369_12_4	257_035_1	517_2_358	286_123_920
568_5_1	637_046_226	947_0345_1	14_046_1	439_46_1	949_035_105	717_5_768	1605_46_763	1668_0345_30	28_046_16	34_0345_91	75_0345_875	162_046_1	369_12_4	257_035_1	517_2_363	286_123_910
568_5_1	637_046_226	947_0345_1	14_046_1	439_46_1	949_035_107	717_5_739	1605_46_767	1668_0345_28	28_046_15	34_0345_92	75_0345_865	162_046_1	369_12_4	257_035_1	517_2_361	286_123_908
568_5_1	637_046_228	947_0345_1	14_046_1	439_46_1	949_035_112	717_5_770	1605_46_731	1668_0345_30	28_046_13	34_0345_94	75_0345_876	162_046_1	369_12_4	257_035_1	517_2_363	286_123_910
568_5_1	637_046_235	947_0345_1	14_046_1	439_46_1	949_035_103	717_5_781	1605_46_713	1668_0345_29	28_046_17	34_0345_100	75_0345_890	162_046_1	369_12_3	257_035_1	517_2_367	286_123_916
568_5_1	637_046_232	947_0345_1	14_046_1	439_46_1	949_035_91	717_5_800	1605_46_706	1668_0345_31	28_046_15	34_0345_95	75_0345_876	162_046_1	369_12_4	257_035_1	517_2_382	286_123_934
568_5_1	637_046_223	947_0345_1	14_046_1	439_46_1	949_035_87	717_5_810	1605_46_712	1668_0345_27	28_046_13	34_0345_102	75_0345_882	162_046_1	369_12_3	257_035_1	517_2_387	286_123_930
568_5_1	637_046_227	947_0345_1	14_046_1	439_46_1	949_035_73	717_5_792	1605_46_747	1668_0345_26	28_046_14	34_0345_103	75_0345_877	162_046_1	369_12_4	257_035_1	517_2_377	286_123_947
568_5_1	637_046_238	947_0345_1	14_046_1	439_46_1	949_035_73	717_5_791	1605_46_739	1668_0345_21	28_046_13	34_0345_92	75_0345_882	162_046_1	369_12_4	257_035_1	517_2_386	286_123_944
568_5_1	637_046_230	947_0345_1	14_046_1	439_46_1	949_035_77	717_5_803	1605_46_743	1668_0345_21	28_046_11	34_0345_93	75_0345_874	162_046_1	369_12_4	257_035_1	517_2_392	286_123_936
568_5_1	637_046_231	947_0345_1	14_046_1	439_46_1	949_035_71	717_5_791	1605_46_740	1668_0345_19	28_046_13	34_0345_95	75_0345_863	162_046_1	369_12_4	257_035_1	517_2_409	286_123_927
568_5_1	637_046_228	947_0345_1	14_046_1	439_46_1	949_035_68	717_5_803	1605_46_732	1668_0345_19	28_046_14	34_0345_92	75_0345_877	162_046_1	369_12_4	257_035_1	517_2_412	286_123_917
568_5_1	637_046_228	947_0345_1	14_046_1	439_46_1	949_035_64	717_5_789	1605_46_747	1668_0345_20	28_046_13	34_0345_93	75_0345_854	162_046_1	369_12_3	257_035_1	517_2_423	286_123_913
568_5_1	637_046_225	947_0345_1	14_046_1	439_46_1	949_035_72	717_5_824	1605_46_727	1668_0345_22	28_046_15	34_0345_87	75_0345_876	162_046_1	369_12_1	257_035_1	517_2_406	286_123_891
568_5_1	637_046_219	947_0345_1	14_046_1	439_46_1	949_035_65	717_5_820	1605_46_731	1668_0345_24	28_046_13	34_0345_88	75_0345_875	162_046_1	369_12_2	257_035_1	517_2_410	286_123_884
568_5_1	637_046_212	947_0345_1	14_046_1	439_46_1	949_035_50	717_5_800	1605_46_754	1668_0345_24	28_046_18	34_0345_81	75_0345_875	162_046_1	369_12_1	257_035_1	517_2_418	286_123_892
568_5_1	947_0345_1	14_046_1	439_46_1	949_035_48	717_5_814	1605_46_748	637_046_216	28_046_18	34_0345_82	75_0345_884	162_046_1	1668_0345_20	257_035_1	517_2_422	286_123_878
568_5_1	947_0345_1	14_046_1	439_46_1	949_035_57	717_5_806	1605_46_757	637_046_220	28_046_18	34_0345_80	75_0345_863	162_046_1	1668_0345_22	257_035_1	517_2_439	286_123_897
568_5_1	947_0345_1	14_046_1	439_46_1	949_035_55	717_5_811	1605_46_763	637_046_215	28_046_17	34_0345_79	75_0345_876	162_046_1	1668_0345_19	257_035_1	517_2_432	286_123_881
568_5_1	947_0345_1	14_046_1	439_46_1	949_035_55	717_5_827	1605_46_769	637_046_206	28_046_17	34_0345_81	75_0345_867	162_046_1	1668_0345_19	257_035_1	517_2_438	286_123_880
568_5_1	947_0345_1	14_046_1	439_46_1	949_035_50	717_5_826	1605_46_777	637_046_190	28_046_18	34_0345_83	75_0345_869	162_046_1	1668_0345_19	257_035_1	517_2_455	286_123_838
568_5_1	947_0345_1	14_046_1	439_46_1	949_035_48	717_5_815	1605_46_791	637_046_190	28_046_18	34_0345_81	75_0345_869	162_046_1	1668_0345_24	257_035_1	517_2_453	286_123_861
568_5_1	947_0345_1	14_046_1	439_46_1	949_035_47	717_5_814	1605_46_784	637_046_199	28_046_18	34_0345_78	75_0345_869	162_046_1	1668_0345_23	257_035_1	517_2_483	286_123_841
568_5_1	947_0345_1	14_046_1	439_46_1	949_035_43	717_5_808	1605_46_777	637_046_198	28_046_16	34_0345_87	75_0345_885	162_046_1	1668_0345_22	257_035_1	517_2_466	286_123_844
568_5_1	947_0345_1	14_046_1	439_46_1	949_035_42	717_5_797	1605_46_792	637_046_186	28_046_13	34_0345_93	75_0345_874	162_046_1	1668_0345_21	257_035_1	517_2_462	286_123_844
568_5_1	947_0345_1	14_046_1	439_46_1	949_035_40	717_5_764	1605_46_804	637_046_189	28_046_16	34_0345_92	75_0345_858	162_046_1	1668_0345_23	257_035_1	517_2_478	286_123_854
568_5_1	947_0345_1	14_046_1	439_46_1	949_035_45	717_5_791	1605_46_816	637_046_185	28_046_18	34_0345_95	75_0345_844	162_046_1	1668_0345_19	257_035_1	517_2_483	286_123_852
568_5_1	947_0345_1	14_046_1	439_46_1	949_035_46	717_5_753	1605_46_828	637_046_190	28_046_15	34_0345_97	75_0345_864	162_046_1	1668_0345_18	257_035_1	517_2_481	286_123_831
568_5_1	947_0345_1	14_046_1	439_46_1	949_035_46	717_5_781	1605_46_810	637_046_194	28_046_17	34_0345_95	75_0345_872	162_046_1	1668_0345_19	257_035_1	517_2_477	286_123_797
568_5_1	947_0345_1	14_046_1	439_46_1	949_035_49	717_5_795	1605_46_787	637_046_194	28_046_19	34_0345_95	75_0345_868	162_046_1	1668_0345_22	257_035_1	517_2_503	286_123_797
568_5_1	947_0345_1	14_046_1	439_46_1	949_035_42	717_5_804	1605_46_780	637_046_198	28_046_15	34_0345_93	75_0345_859	162_046_1	1668_0345_21	257_035_1	517_2_498	286_123_818
568_5_1	947_0345_1	14_046_1	439_46_1	949_035_43	717_5_793	1605_46_786	637_046_205	28_046_16	34_0345_94	75_0345_866	162_046_1	1668_0345_21	257_035_1	517_2_517	286_123_802
568_5_1	947_0345_1	14_046_1	439_46_1	949_035_49	717_5_786	1605_46_778	637_046_210	28_046_17	34_0345_105	75_0345_869	162_046_1	1668_0345_23	257_035_1	517_2_505	286_123_802
568_5_1	947_0345_1	14_046_1	439_46_1	949_035_54	717_5_780	1605_46_778	637_046_214	28_046_15	34_0345_102	75_0345_856	162_046_1	1668_0345_25	257_035_1	517_2_514	286_123_830
568_5_1	947_0345_1	14_046_1	439_46_1	949_035_53	717_5_810	1605_46_770	637_046_208	28_046_16	34_0345_104	75_0345_855	162_046_1	1668_0345_28	257_035_1	517_2_516	286_123_809
568_5_1	947_0345_1	14_046_1	439_46_1	949_035_58	717_5_813	1605_46_747	637_046_220	28_046_15	34_0345_106	75_0345_850	162_046_1	1668_0345_31	257_035_1	517_2_525	286_123_790
568_5_1	947_0345_1	14_046_1	439_46_1	949_035_63	717_5_802	1605_46_756	637_046_220	28_046_16	34_0345_105	75_0345_849	162_046_1	1668_0345_31	257_035_1	517_2_527	286_123_772
568_5_1	947_0345_1	14_046_1	439_46_1	949_035_61	717_5_782	1605_46_786	637_046_220	28_046_16	34_0345_101	75_0345_848	162_046_1	1668_0345_33	257_035_1	517_2_532	286_123_785
568_5_1	947_0345_1	14_046_1	439_46_1	949_035_61	717_5_775	1605_46_772	637_046_219	28_046_19	34_0345_98	75_0345_857	162_046_1	1668_0345_33	257_035_1	517_2_538	286_123_768
568_5_1	947_0345_1	14_046_1	439_46_1	949_035_60	717_5_789	1605_46_787	637_046_211	28_046_17	34_0345_97	75_0345_861	162_046_1	1668_0345_32	257_035_1	517_2_538	286_123_791
568_5_1	947_0345_1	14_046_1	439_46_1	949_035_66	717_5_819	1605_46_764	637_046_207	28_046_20	34_0345_97	75_0345_867	162_046_1	1668_0345_31	257_035_1	517_2_523	286_123_791
[truncated: 3,783 more rows]
[truncated: 1,434 more columns]
