# Supplementary material for: Environmental change makes robust ecological networks fragile
Source: Nat Commun. 2016 Aug 11;7:12462. doi: 10.1038/ncomms12462 (PMC4987532; doi:10.1038/ncomms12462)
Supplement: Supplementary Data 1 — Host-parasite networks and host extinction sequences in Avida experiments. The compressed archive includes the 100 co-evolved host-parasite networks and the host extinction sequences in the historical scenario. [file ncomms12462-s2.zip › Supplementary_data_S1/host_extinction_sequence_70.csv]

1200_35_3	643_025_2	592_35_5	344_0125_1	345_046_2	346_12_10	347_025_9	340_025_11	341_46_8	342_46_2	343_023_4	348_01235_5	349_46_2	1653_01235_1	594_46_7	298_025_1	299_46_1	296_025_2	297_46_5	294_125_1	295_46_1	292_135_9	293_13_3	290_35_1	291_46_4	270_13_1	271_46_2	272_46_2	273_46_1	274_46_5	275_46_1	276_0125_9	277_35_2	278_023_4	279_15_2	642_025_4	108_0125_12	109_35_4	102_125_10	103_46_11	100_46_6	101_025_2	106_46_9	107_12_8	104_46_18	105_46_6	2047_46_1	2044_13_1	2045_46_1	2042_0_1
1200_35_4	592_35_5	344_0125_1	345_046_1	346_12_10	347_025_8	340_025_12	341_46_8	342_46_2	343_023_4	348_01235_4	349_46_2	1653_01235_1	594_46_7	298_025_1	299_46_1	296_025_2	297_46_5	294_125_1	295_46_1	292_135_10	293_13_3	290_35_1	291_46_4	270_13_1	271_46_2	272_46_1	273_46_1	274_46_5	275_46_1	276_0125_9	277_35_2	278_023_4	279_15_2	642_025_3	108_0125_12	109_35_4	102_125_9	103_46_11	100_46_5	101_025_2	106_46_9	107_12_8	104_46_20	105_46_6	2047_46_1	2044_13_1	2045_46_1	2042_0_1	2040_6_1
1200_35_3	592_35_5	344_0125_1	345_046_1	346_12_13	347_025_1	340_025_8	341_46_7	342_46_4	343_023_3	348_01235_4	349_46_2	298_025_1	299_46_1	297_46_9	295_46_1	292_135_13	293_13_2	290_35_1	291_46_3	270_13_1	271_46_4	272_46_1	273_46_2	274_46_5	275_46_1	276_0125_8	277_35_1	278_023_3	279_15_2	2146_46_1	1132_01235_5	108_0125_2	109_35_2	102_125_7	103_46_12	100_46_6	101_025_1	106_46_10	107_12_8	104_46_22	105_46_6	2047_46_1	2044_13_1	2045_46_1	2040_6_1	2048_025_1	99_025_2	98_02_2	91_246_5
1200_35_4	345_046_1	346_12_10	340_025_8	341_46_6	342_46_4	343_023_3	348_01235_2	349_46_2	298_025_1	299_46_1	297_46_9	295_46_1	292_135_13	293_13_3	291_46_1	270_13_1	271_46_5	272_46_1	273_46_3	274_46_6	275_46_1	276_0125_5	277_35_1	278_023_3	279_15_1	1132_01235_3	108_0125_5	109_35_3	102_125_11	103_46_12	100_46_9	101_025_1	106_46_10	107_12_7	104_46_17	105_46_4	2044_13_1	2045_46_1	2040_6_1	2048_025_1	99_025_2	98_02_2	91_246_11	90_46_5	93_46_16	92_246_20	94_46_10	97_35_3	96_025_19
953_0346_1	199_46_1	318_135_8	1790_02_4	1141_04_10	993_025_1	1418_02_2	1144_025_3	189_025_1	428_025_1	1942_05_2	1943_46_2	1941_125_1	1254_0125_7	1944_046_1	345_046_1	346_12_9	1659_135_2	340_025_13	341_46_2	342_46_1	343_023_3	919_125_4	813_46_1	348_01235_2	349_46_5	816_46_4	918_012_11	664_46_3	1399_35_2	718_123_6	717_125_4	716_46_2	180_46_7	2175_0_2	713_15_6	1993_02_2	711_46_5	1794_015_5	421_46_2	1493_46_3	1495_025_3	1264_46_1	1738_46_3	961_46_2	1069_46_1	1068_025_12	1703_0235_3	1704_025_1	1705_012345_1
953_0346_1	199_46_1	318_135_7	1790_02_1	1141_04_14	1418_02_1	1144_025_3	2069_46_1	1943_46_2	1941_125_1	407_46_1	1254_0125_7	1944_046_1	346_12_9	1255_046_1	340_025_16	341_46_4	342_46_2	343_023_1	919_125_2	813_46_2	348_01235_3	349_46_4	816_46_1	918_012_8	718_123_6	717_125_4	716_46_3	180_46_6	2175_0_1	713_15_8	1993_02_2	711_46_2	1794_015_11	915_46_3	1493_46_1	1495_025_2	1396_35_3	1264_46_1	1738_46_3	1069_46_1	1068_025_11	1703_0235_5	1704_025_1	1705_012345_1	1706_025_10	1707_46_2	1708_025_1	1393_12_1	1168_125_20
199_46_1	318_135_8	1418_02_1	1144_025_3	1943_46_2	1941_125_2	1254_0125_11	346_12_9	340_025_18	341_46_2	342_46_2	343_023_2	919_125_3	813_46_1	348_01235_6	349_46_5	816_46_1	918_012_6	718_123_2	717_125_6	716_46_4	180_46_3	1790_02_2	713_15_11	1993_02_1	711_46_2	1794_015_13	915_46_3	1172_025_1	1495_025_3	1396_35_1	1264_46_1	1738_46_1	594_46_7	1068_025_10	1703_0235_6	1704_025_1	1705_012345_1	1706_025_10	1707_46_2	1708_025_1	1393_12_1	1168_125_20	1062_46_1	621_025_1	1066_5_2	2184_46_11	2105_46_6	1669_025_1	299_46_1
199_46_1	1144_025_4	1941_125_1	1254_0125_10	346_12_7	340_025_20	341_46_2	342_46_2	343_023_2	919_125_3	813_46_1	348_01235_6	349_46_7	918_012_3	718_123_1	717_125_4	716_46_6	180_46_4	1790_02_3	713_15_9	711_46_3	1794_015_16	915_46_2	1172_025_1	1495_025_3	1396_35_1	1738_46_1	594_46_7	1068_025_10	1703_0235_5	1704_025_1	1705_012345_1	1706_025_12	1707_46_1	1708_025_1	1393_12_1	1062_46_2	1066_5_1	2184_46_10	1669_025_1	299_46_1	297_46_7	195_46_5	1664_46_2	292_135_37	293_13_2	291_46_3	1087_35_13	590_46_5	1085_46_1
199_46_1	1144_025_4	1145_12_22	1254_0125_15	346_12_6	340_025_21	341_46_4	342_46_3	343_023_4	919_125_2	348_01235_6	349_46_6	918_012_2	718_123_1	717_125_7	716_46_6	6_025_1	1790_02_2	713_15_9	711_46_2	1794_015_21	1491_46_9	1172_025_1	1495_025_2	1396_35_1	1395_46_6	594_46_8	1068_025_12	1703_0235_5	1704_025_1	1705_012345_1	1706_025_12	1707_46_1	1708_025_1	425_46_1	1066_5_1	2184_46_12	1669_025_1	299_46_1	297_46_6	195_46_6	295_46_1	292_135_45	293_13_2	291_46_5	1087_35_8	590_46_5	1085_46_1	592_35_1	595_46_6
199_46_1	1144_025_4	1145_12_29	1254_0125_20	346_12_7	340_025_24	341_46_5	342_46_3	343_023_2	919_125_2	348_01235_7	349_46_9	918_012_2	718_123_1	717_125_6	716_46_7	6_025_1	1398_246_14	713_15_4	1794_015_22	1491_46_11	1172_025_1	1495_025_4	1396_35_1	1395_46_7	594_46_5	1068_025_10	1703_0235_4	1704_025_1	1706_025_13	1707_46_1	425_46_1	1066_5_1	2184_46_13	298_025_1	299_46_1	297_46_5	295_46_1	292_135_50	293_13_1	291_46_4	1087_35_8	590_46_3	1085_46_1	592_35_1	595_46_5	1082_125_12	1081_025_4	596_46_1	195_46_5
199_46_1	1144_025_6	1145_12_37	1254_0125_22	346_12_7	340_025_30	341_46_6	342_46_1	343_023_2	919_125_2	348_01235_7	349_46_11	918_012_2	718_123_1	717_125_6	716_46_8	6_025_1	1398_246_11	713_15_4	1794_015_23	1491_46_8	1495_025_3	1395_46_6	1700_35_1	1068_025_9	1703_0235_7	1704_025_1	1706_025_11	425_46_1	1066_5_1	2184_46_10	298_025_1	297_46_8	295_46_1	292_135_48	291_46_5	1087_35_8	590_46_3	1085_46_1	592_35_1	595_46_11	1082_125_12	1081_025_5	596_46_1	195_46_4	194_35_3	197_46_25	196_025_2	191_46_5	190_46_12
199_46_1	1200_35_10	669_02_9	1145_12_36	1254_0125_20	346_12_5	340_025_29	341_46_7	342_46_1	343_023_4	919_125_1	348_01235_5	349_46_8	918_012_3	718_123_1	717_125_3	716_46_5	6_025_1	1398_246_12	713_15_5	1794_015_27	1491_46_8	1495_025_3	1395_46_6	1700_35_1	1068_025_6	1703_0235_6	1706_025_13	2184_46_13	298_025_1	297_46_6	295_46_1	292_135_53	291_46_3	1087_35_6	590_46_6	1085_46_2	592_35_1	595_46_12	1082_125_11	1081_025_5	195_46_6	194_35_5	197_46_26	196_025_1	191_46_5	190_46_9	1126_012_12	192_46_1	271_46_7
199_46_1	1200_35_13	1144_025_4	1145_12_39	1254_0125_21	346_12_3	340_025_24	341_46_11	342_46_1	343_023_4	2107_01235_1	348_01235_6	349_46_7	918_012_5	718_123_1	717_125_2	716_46_5	6_025_1	1398_246_11	713_15_5	1794_015_31	1491_46_12	1395_46_7	1700_35_1	1068_025_8	1703_0235_7	1706_025_13	2184_46_15	298_025_1	297_46_6	295_46_1	292_135_54	291_46_4	1087_35_4	590_46_6	1085_46_5	592_35_2	595_46_12	1082_125_9	1081_025_6	195_46_2	194_35_5	197_46_23	196_025_1	191_46_5	190_46_7	1126_012_11	192_46_3	271_46_5	714_46_1
199_46_1	1200_35_16	1144_025_4	1145_12_41	1254_0125_19	346_12_3	340_025_28	341_46_7	342_46_1	343_023_5	2107_01235_1	348_01235_9	349_46_7	918_012_2	718_123_1	717_125_1	716_46_9	6_025_1	1398_246_8	713_15_2	1794_015_32	1491_46_14	1700_35_1	1068_025_12	1703_0235_7	1706_025_13	2184_46_12	298_025_1	297_46_3	295_46_1	292_135_62	291_46_2	1087_35_4	590_46_6	1085_46_7	592_35_2	595_46_10	1082_125_9	1081_025_7	195_46_3	194_35_1	197_46_31	191_46_9	190_46_7	1126_012_9	192_46_3	271_46_4	714_46_1	274_46_17	276_0125_1
199_46_1	1200_35_18	1144_025_5	1145_12_49	1254_0125_20	346_12_5	340_025_30	341_46_6	342_46_1	343_023_3	2107_01235_1	348_01235_8	349_46_6	918_012_1	718_123_1	717_125_1	716_46_8	6_025_1	1398_246_8	713_15_2	1794_015_23	1491_46_15	1068_025_15	1703_0235_6	1706_025_18	2184_46_12	298_025_1	297_46_1	295_46_1	292_135_69	1087_35_4	590_46_8	1085_46_6	592_35_4	595_46_15	1082_125_7	1081_025_7	195_46_5	194_35_2	197_46_32	191_46_12	190_46_10	1126_012_8	192_46_3	271_46_4	714_46_1	274_46_22	276_0125_2	277_35_1	524_46_2
1200_35_18	1144_025_4	1145_12_46	1254_0125_18	346_12_3	340_025_27	341_46_8	342_46_1	343_023_3	2107_01235_1	348_01235_6	349_46_6	918_012_2	718_123_1	717_125_2	716_46_9	6_025_1	1398_246_7	713_15_1	1794_015_27	1491_46_11	1068_025_13	1703_0235_8	1706_025_20	2184_46_13	298_025_1	295_46_1	292_135_74	1087_35_6	590_46_11	1085_46_4	592_35_3	595_46_22	1082_125_4	1081_025_8	195_46_3	194_35_2	197_46_28	191_46_9	190_46_10	1126_012_9	192_46_4	271_46_2	714_46_1	274_46_26	276_0125_4	277_35_1	524_46_2	527_025_1	520_025_12
1200_35_14	1144_025_2	1145_12_58	1254_0125_17	346_12_3	340_025_27	341_46_10	2107_01235_1	348_01235_10	349_46_8	918_012_1	664_46_1	717_125_4	716_46_10	6_025_1	1398_246_9	713_15_1	1794_015_28	1491_46_10	1068_025_14	1703_0235_7	1706_025_21	298_025_1	295_46_1	292_135_70	1087_35_5	590_46_6	1085_46_3	592_35_2	595_46_24	1082_125_3	1081_025_8	195_46_1	194_35_1	197_46_29	191_46_9	190_46_8	1126_012_7	192_46_6	271_46_1	714_46_1	274_46_17	276_0125_1	277_35_1	524_46_4	527_025_1	520_025_12	1132_01235_1	1014_46_7	1541_025_1
1200_35_15	1144_025_3	1145_12_58	2170_46_20	346_12_4	340_025_28	341_46_10	2107_01235_1	348_01235_10	349_46_5	664_46_1	717_125_2	716_46_8	6_025_1	1398_246_6	713_15_1	1794_015_27	1491_46_7	1068_025_16	1703_0235_8	1706_025_18	298_025_1	295_46_1	292_135_77	1087_35_6	590_46_4	1085_46_7	592_35_2	595_46_29	1082_125_3	1081_025_6	195_46_1	194_35_1	197_46_26	191_46_9	190_46_10	1126_012_7	192_46_5	271_46_1	714_46_1	274_46_17	276_0125_1	277_35_1	524_46_3	527_025_1	520_025_7	1132_01235_1	1014_46_10	1541_025_1	1016_5_7
1200_35_16	669_02_7	1145_12_56	2170_46_20	346_12_3	340_025_33	341_46_9	2107_01235_1	348_01235_8	349_46_3	664_46_1	717_125_1	716_46_9	6_025_1	1398_246_8	1794_015_28	1491_46_7	1068_025_15	1703_0235_6	1706_025_19	298_025_1	295_46_1	292_135_96	1087_35_6	590_46_4	1085_46_6	592_35_1	595_46_27	1082_125_2	1081_025_2	195_46_1	194_35_1	197_46_20	191_46_10	190_46_8	1126_012_5	192_46_3	271_46_2	714_46_1	274_46_15	277_35_1	524_46_3	527_025_1	520_025_6	1132_01235_1	1014_46_6	1541_025_1	1016_5_9	1017_025_1	1011_125_3
1200_35_17	669_02_9	1145_12_48	2170_46_20	346_12_1	340_025_38	341_46_8	2107_01235_1	348_01235_6	349_46_5	664_46_1	717_125_1	716_46_7	6_025_1	1398_246_7	1794_015_28	1491_46_7	1068_025_17	1703_0235_6	1706_025_21	298_025_1	295_46_1	292_135_101	1087_35_6	590_46_5	1085_46_7	592_35_1	595_46_25	1082_125_1	1081_025_2	195_46_2	194_35_1	197_46_21	191_46_14	190_46_4	1126_012_2	192_46_1	271_46_2	714_46_1	274_46_12	277_35_1	524_46_5	527_025_1	520_025_7	1014_46_7	1541_025_1	1016_5_8	1017_025_1	1011_125_3	448_0235_3
1200_35_23	669_02_9	1145_12_47	2170_46_15	346_12_1	340_025_31	341_46_7	2107_01235_1	348_01235_7	349_46_6	664_46_1	717_125_1	716_46_5	1523_025_7	1794_015_28	1491_46_4	1068_025_18	1703_0235_7	1706_025_17	298_025_1	295_46_1	292_135_108	1087_35_7	590_46_4	1085_46_7	592_35_1	595_46_24	1082_125_1	1081_025_2	195_46_1	194_35_1	197_46_22	191_46_14	190_46_4	192_46_1	271_46_3	714_46_1	274_46_11	277_35_1	524_46_3	527_025_1	520_025_4	1014_46_6	1541_025_1	1016_5_8	1017_025_1	1011_125_3	448_0235_3	1338_015_1	1335_46_9
1200_35_26	669_02_6	1145_12_46	2170_46_11	346_12_1	340_025_29	341_46_7	2107_01235_1	348_01235_8	349_46_5	664_46_1	717_125_1	716_46_5	1523_025_8	1794_015_28	1491_46_6	1068_025_18	1703_0235_7	1706_025_14	298_025_1	295_46_1	292_135_112	1087_35_5	590_46_5	1085_46_10	595_46_17	594_46_21	1081_025_1	195_46_1	194_35_1	197_46_18	191_46_18	190_46_4	192_46_1	271_46_4	714_46_1	274_46_9	277_35_1	524_46_1	527_025_1	520_025_2	1014_46_6	1541_025_1	1016_5_4	1017_025_1	1011_125_2	448_0235_1	1338_015_1	1335_46_12	442_46_21
1200_35_36	669_02_6	1145_12_40	2170_46_13	340_025_27	341_46_5	2107_01235_1	348_01235_9	349_46_5	716_46_4	1523_025_4	1794_015_27	1491_46_2	1068_025_23	1703_0235_9	1706_025_19	298_025_1	295_46_1	292_135_122	1087_35_3	590_46_4	1085_46_15	595_46_16	594_46_25	1081_025_2	195_46_1	194_35_1	197_46_16	191_46_19	190_46_6	271_46_7	714_46_1	274_46_9	277_35_1	524_46_1	527_025_1	1014_46_7	1541_025_1	1016_5_2	1017_025_1	448_0235_1	1338_015_1	1335_46_9	442_46_28	440_025_1	447_125_1	1330_0235_1	445_46_8	108_0125_36	109_35_14
1144_025_4	1145_12_34	2170_46_11	340_025_21	341_46_5	2107_01235_1	348_01235_8	349_46_5	716_46_5	1523_025_5	1794_015_25	1491_46_2	1068_025_27	1703_0235_8	1706_025_17	298_025_1	295_46_1	292_135_141	1087_35_2	590_46_6	1085_46_12	595_46_18	594_46_24	1081_025_1	195_46_1	194_35_1	197_46_16	191_46_18	190_46_4	271_46_9	714_46_1	274_46_14	277_35_1	524_46_1	527_025_1	1014_46_9	1541_025_1	1017_025_1	1338_015_1	1335_46_8	442_46_37	440_025_1	447_125_1	1330_0235_1	445_46_3	108_0125_37	109_35_14	102_125_4	103_46_33	100_46_11
1145_12_40	2170_46_13	340_025_16	341_46_4	2107_01235_1	348_01235_8	349_46_8	716_46_3	1523_025_6	1794_015_22	1491_46_1	1068_025_22	1703_0235_8	1706_025_15	298_025_1	295_46_1	292_135_144	1087_35_2	590_46_4	1085_46_10	595_46_19	594_46_28	1081_025_1	195_46_1	194_35_1	197_46_18	191_46_17	190_46_4	271_46_7	714_46_1	274_46_14	277_35_1	524_46_2	527_025_1	1014_46_10	1541_025_1	1017_025_1	1338_015_1	1335_46_6	442_46_39	447_125_1	445_46_2	108_0125_33	109_35_13	102_125_6	103_46_30	100_46_10	589_46_1	106_46_2	104_46_42
1145_12_47	2170_46_10	340_025_15	341_46_5	2107_01235_1	348_01235_4	349_46_11	716_46_4	1523_025_8	1794_015_24	1491_46_1	1068_025_18	1703_0235_9	1706_025_17	298_025_1	295_46_1	292_135_166	1087_35_1	590_46_5	1085_46_13	595_46_20	594_46_34	1081_025_2	195_46_1	194_35_1	197_46_24	191_46_18	190_46_6	271_46_6	714_46_1	274_46_15	277_35_1	527_025_1	1014_46_7	1541_025_1	1017_025_1	1338_015_1	1335_46_7	442_46_41	447_125_1	445_46_2	108_0125_28	109_35_11	102_125_6	103_46_34	100_46_8	589_46_1	106_46_1	104_46_37	902_135_126
1145_12_40	2170_46_13	340_025_16	341_46_3	2107_01235_1	348_01235_5	349_46_16	716_46_1	1523_025_8	1794_015_22	1491_46_1	1068_025_9	1703_0235_10	1706_025_16	298_025_1	295_46_1	292_135_167	1087_35_1	590_46_5	1085_46_17	595_46_25	594_46_38	1081_025_1	195_46_1	194_35_1	197_46_23	191_46_23	190_46_7	271_46_5	714_46_1	274_46_14	277_35_1	527_025_1	1014_46_8	1541_025_1	1017_025_1	1338_015_1	1335_46_4	442_46_56	447_125_1	445_46_1	108_0125_26	109_35_8	102_125_5	103_46_24	100_46_10	1134_125_15	106_46_1	104_46_40	902_135_129
1145_12_51	2170_46_13	340_025_12	341_46_3	2107_01235_1	348_01235_6	349_46_15	1523_025_6	1794_015_22	1068_025_13	1703_0235_10	1706_025_18	298_025_1	295_46_1	292_135_165	1087_35_1	590_46_4	1085_46_18	595_46_20	594_46_49	1081_025_1	195_46_1	194_35_1	197_46_28	191_46_24	190_46_8	271_46_9	714_46_1	274_46_16	277_35_1	527_025_1	1014_46_11	1541_025_1	1017_025_1	1338_015_1	1335_46_3	442_46_59	447_125_1	445_46_2	108_0125_30	109_35_6	102_125_4	103_46_19	100_46_11	1134_125_12	106_46_1	104_46_40	902_135_126	39_125_39	38_46_1
1145_12_52	2170_46_13	340_025_15	341_46_5	2107_01235_1	348_01235_7	349_46_18	1523_025_6	1794_015_18	1068_025_12	1703_0235_11	1706_025_19	298_025_1	295_46_1	292_135_165	590_46_6	1085_46_21	595_46_21	594_46_54	1081_025_1	195_46_1	194_35_1	197_46_30	191_46_26	190_46_9	271_46_8	714_46_1	274_46_18	277_35_1	527_025_1	1014_46_16	1541_025_1	1017_025_1	1338_015_1	1335_46_1	442_46_59	447_125_1	445_46_3	108_0125_32	109_35_4	102_125_4	103_46_19	100_46_9	1134_125_14	106_46_1	104_46_36	902_135_119	39_125_45	38_46_1	904_46_34
1145_12_56	2170_46_13	340_025_13	341_46_2	2107_01235_1	348_01235_5	349_46_18	1523_025_6	1794_015_15	1068_025_10	1703_0235_10	1706_025_16	298_025_1	295_46_1	292_135_160	590_46_4	1085_46_25	595_46_25	594_46_46	597_46_1	195_46_1	194_35_1	197_46_29	191_46_26	190_46_11	271_46_9	714_46_1	274_46_17	277_35_1	527_025_1	1014_46_14	1541_025_1	1017_025_1	1338_015_1	442_46_56	447_125_1	445_46_1	108_0125_34	109_35_4	102_125_5	103_46_23	100_46_14	1134_125_9	106_46_1	104_46_42	902_135_116	39_125_46	38_46_1	904_46_44	33_46_1
1145_12_64	2170_46_19	340_025_15	341_46_1	2107_01235_1	348_01235_7	349_46_18	1523_025_5	1794_015_12	1068_025_9	1703_0235_11	1706_025_16	298_025_1	295_46_1	292_135_146	590_46_4	1085_46_27	595_46_24	594_46_42	597_46_1	195_46_1	194_35_1	197_46_27	191_46_27	190_46_12	271_46_8	714_46_1	274_46_14	277_35_1	527_025_1	1014_46_11	1541_025_1	1017_025_1	1338_015_1	442_46_52	447_125_1	445_46_2	108_0125_36	109_35_4	102_125_4	103_46_26	100_46_15	1134_125_5	106_46_1	104_46_42	902_135_113	39_125_50	38_46_1	904_46_45	33_46_1
1145_12_63	2170_46_24	340_025_12	2107_01235_1	348_01235_7	349_46_18	1523_025_5	1068_025_11	1703_0235_11	1706_025_15	298_025_1	295_46_1	292_135_140	590_46_2	1085_46_26	595_46_28	594_46_40	597_46_1	195_46_1	194_35_1	197_46_24	191_46_31	190_46_9	271_46_8	714_46_1	274_46_13	277_35_1	527_025_1	1014_46_10	1017_025_1	442_46_55	447_125_1	445_46_2	108_0125_41	109_35_3	102_125_7	103_46_27	100_46_16	1134_125_4	104_46_40	902_135_118	39_125_50	38_46_1	904_46_44	33_46_1	32_025_1	30_025_1	1846_025_10	34_46_34	1533_35_4
1145_12_61	2170_46_35	340_025_13	2107_01235_1	348_01235_8	349_46_15	1523_025_2	1068_025_12	1703_0235_12	1706_025_14	298_025_1	295_46_1	292_135_137	590_46_2	1085_46_21	595_46_33	594_46_42	195_46_1	194_35_1	197_46_30	191_46_36	190_46_10	271_46_9	714_46_1	274_46_12	277_35_1	527_025_1	1014_46_10	1017_025_1	442_46_60	447_125_1	445_46_2	108_0125_52	109_35_4	102_125_8	103_46_24	100_46_21	1134_125_5	104_46_42	902_135_110	39_125_45	38_46_1	904_46_39	33_46_1	32_025_1	30_025_1	1846_025_9	34_46_39	1533_35_4	439_46_25
1145_12_58	2170_46_34	340_025_11	2107_01235_1	348_01235_7	349_46_16	1523_025_1	1068_025_14	1703_0235_13	1706_025_15	298_025_1	295_46_1	292_135_132	590_46_3	1085_46_22	595_46_31	594_46_35	195_46_1	194_35_1	197_46_34	191_46_27	190_46_10	271_46_9	714_46_1	274_46_14	277_35_1	527_025_1	1014_46_7	1017_025_1	442_46_58	447_125_1	445_46_1	108_0125_56	109_35_3	102_125_5	103_46_27	100_46_17	1134_125_3	104_46_35	902_135_111	39_125_47	38_46_1	904_46_44	33_46_1	32_025_1	30_025_1	1846_025_9	34_46_38	1533_35_3	439_46_24
1145_12_59	2170_46_32	340_025_13	2107_01235_1	348_01235_7	349_46_14	1523_025_1	1068_025_11	1703_0235_15	1706_025_15	295_46_1	292_135_134	590_46_1	1085_46_29	595_46_30	594_46_30	598_46_1	197_46_33	191_46_19	190_46_10	271_46_4	714_46_1	274_46_12	277_35_1	527_025_1	1014_46_7	1017_025_1	442_46_46	447_125_1	108_0125_65	109_35_2	102_125_4	103_46_39	100_46_21	1134_125_1	104_46_32	902_135_103	39_125_46	38_46_1	904_46_40	33_46_1	32_025_1	30_025_1	1846_025_10	34_46_37	439_46_20	648_0246_1	2166_46_31	432_46_1	431_46_9
1145_12_63	2170_46_37	340_025_11	348_01235_7	349_46_19	1523_025_1	1511_02_2	1068_025_12	1703_0235_14	1706_025_17	295_46_1	292_135_118	1085_46_23	595_46_32	594_46_35	598_46_1	197_46_25	191_46_18	190_46_9	271_46_10	274_46_12	277_35_1	527_025_1	1014_46_7	1017_025_1	442_46_47	447_125_1	108_0125_67	109_35_2	102_125_5	103_46_36	100_46_16	101_025_1	104_46_35	902_135_100	39_125_49	38_46_1	904_46_41	33_46_1	32_025_1	30_025_1	1846_025_12	34_46_29	439_46_17	648_0246_1	2166_46_30	432_46_1	431_46_8	338_46_1	335_46_2
1145_12_50	2170_46_45	340_025_8	348_01235_5	349_46_16	714_46_1	1068_025_13	1703_0235_13	1706_025_18	295_46_1	292_135_108	1085_46_30	595_46_33	594_46_41	598_46_1	197_46_26	191_46_23	190_46_10	271_46_9	274_46_10	277_35_1	527_025_1	1014_46_9	1017_025_1	442_46_53	447_125_1	108_0125_75	109_35_3	102_125_1	103_46_41	100_46_14	101_025_1	104_46_42	902_135_98	39_125_53	904_46_45	33_46_1	1511_02_1	30_025_1	1846_025_10	34_46_25	439_46_15	437_025_1	2166_46_33	432_46_1	431_46_9	338_46_1	335_46_4	336_46_1	331_46_27
1145_12_46	2170_46_52	340_025_7	348_01235_5	349_46_10	714_46_1	1068_025_14	1703_0235_14	1706_025_19	295_46_1	292_135_96	1085_46_38	595_46_33	594_46_42	194_35_1	197_46_27	191_46_24	190_46_14	271_46_11	274_46_12	277_35_1	527_025_1	1014_46_8	1017_025_1	442_46_60	447_125_1	108_0125_77	103_46_34	100_46_13	104_46_38	902_135_100	39_125_62	904_46_41	33_46_1	30_025_1	1846_025_8	34_46_26	439_46_16	437_025_1	2166_46_29	432_46_1	431_46_8	338_46_1	335_46_6	336_46_1	331_46_24	1903_12_14	852_46_1	6_025_1	98_02_5
1145_12_49	340_025_4	348_01235_6	349_46_7	714_46_1	1068_025_18	1703_0235_15	1706_025_19	295_46_1	292_135_87	1085_46_28	595_46_28	594_46_33	194_35_1	197_46_29	191_46_24	190_46_15	271_46_9	274_46_11	277_35_1	527_025_1	1014_46_9	1017_025_1	442_46_61	447_125_1	108_0125_75	103_46_32	100_46_12	104_46_39	902_135_100	39_125_60	904_46_45	33_46_1	30_025_1	1846_025_8	34_46_25	439_46_12	437_025_1	2166_46_36	432_46_1	431_46_9	338_46_1	335_46_6	336_46_1	331_46_24	1903_12_10	852_46_1	6_025_1	98_02_6	92_246_1
1142_025_39	1304_01235_1	295_46_1	1301_46_26	1302_01235_48	668_46_16	1262_025_17	2184_46_13	767_46_12	219_46_1	937_025_1	134_35_1	15_46_1	139_125_1	138_125_46	1832_025_48	167_46_1	20_46_1	669_02_5	22_025_10	1772_025_21	30_025_1	698_46_9	211_025_9	28_46_20	29_025_19	178_025_1	542_46_4	541_46_8	546_46_4	2152_135_8	114_46_1	8_46_72	548_135_15	163_46_1	348_01235_6	349_46_5	595_46_32	664_46_1	679_46_20	1093_46_14	714_46_1	672_35_13	673_025_15	158_46_44	121_46_11	123_46_8	124_46_14	126_46_1	127_025_41
1142_025_35	1304_01235_1	295_46_1	1301_46_25	1302_01235_49	668_46_19	1262_025_18	2184_46_20	767_46_15	219_46_1	937_025_1	134_35_1	15_46_1	139_125_1	138_125_42	24_025_21	167_46_1	20_46_1	669_02_4	22_025_13	1772_025_25	30_025_1	698_46_16	211_025_6	28_46_24	29_025_22	178_025_1	542_46_7	541_46_11	546_46_5	2152_135_8	114_46_1	8_46_68	548_135_10	163_46_1	348_01235_5	349_46_3	595_46_36	664_46_1	679_46_22	1093_46_8	714_46_1	672_35_12	673_025_13	158_46_46	121_46_7	123_46_8	124_46_15	126_46_1	127_025_44
1142_025_33	1304_01235_1	295_46_1	1301_46_31	1302_01235_49	668_46_14	1262_025_19	2184_46_22	767_46_18	219_46_1	937_025_1	134_35_1	15_46_1	139_125_1	138_125_42	24_025_21	167_46_1	20_46_1	669_02_5	22_025_15	1772_025_26	30_025_1	698_46_22	211_025_7	28_46_30	29_025_24	178_025_1	542_46_7	541_46_5	546_46_4	2152_135_8	114_46_1	8_46_58	548_135_7	163_46_1	348_01235_6	349_46_5	595_46_36	664_46_1	679_46_30	1093_46_10	714_46_1	672_35_11	673_025_10	158_46_53	121_46_10	123_46_10	124_46_7	126_46_1	127_025_41
1142_025_37	1304_01235_1	295_46_1	1301_46_37	1302_01235_49	668_46_13	1262_025_19	2184_46_25	767_46_16	219_46_1	937_025_1	134_35_1	139_125_1	138_125_51	24_025_21	167_46_1	20_46_1	669_02_3	22_025_15	1772_025_29	30_025_1	698_46_22	211_025_10	28_46_30	29_025_25	178_025_1	542_46_8	541_46_7	546_46_2	2152_135_7	8_46_55	548_135_8	163_46_1	348_01235_6	349_46_5	595_46_38	664_46_1	679_46_38	1093_46_12	714_46_1	672_35_10	673_025_13	158_46_49	121_46_13	123_46_10	124_46_6	126_46_1	127_025_35	128_46_5	15_46_1
1142_025_34	1304_01235_1	295_46_1	1301_46_34	1302_01235_47	668_46_15	1262_025_18	2184_46_30	767_46_14	219_46_1	937_025_1	134_35_1	139_125_1	138_125_44	24_025_25	20_46_1	21_025_45	22_025_16	1772_025_26	30_025_1	698_46_17	211_025_14	28_46_29	29_025_26	178_025_1	542_46_7	541_46_6	546_46_1	2152_135_7	8_46_52	548_135_5	163_46_1	348_01235_8	349_46_3	595_46_41	664_46_1	679_46_41	1093_46_13	714_46_1	672_35_10	673_025_9	158_46_49	121_46_14	123_46_7	124_46_6	126_46_1	127_025_34	128_46_6	15_46_1	268_025_12
1142_025_29	1304_01235_1	295_46_1	1301_46_33	1302_01235_54	668_46_15	1262_025_18	2184_46_26	767_46_17	219_46_1	937_025_1	134_35_1	139_125_1	138_125_44	24_025_27	20_46_1	21_025_37	22_025_19	1772_025_22	30_025_1	698_46_12	211_025_15	28_46_23	29_025_24	178_025_1	542_46_9	541_46_6	546_46_1	2152_135_5	8_46_58	548_135_7	163_46_1	348_01235_7	349_46_2	595_46_30	664_46_1	679_46_33	1093_46_12	714_46_1	672_35_9	673_025_10	158_46_50	121_46_12	123_46_11	124_46_7	126_46_1	127_025_34	128_46_4	15_46_1	268_025_15
1142_025_28	1304_01235_1	295_46_1	1301_46_29	1302_01235_51	668_46_18	1262_025_19	2184_46_27	767_46_15	937_025_1	134_35_1	139_125_1	138_125_35	24_025_28	20_46_1	21_025_33	22_025_14	1772_025_17	30_025_1	698_46_8	211_025_20	28_46_14	29_025_26	178_025_1	542_46_10	541_46_7	546_46_1	2152_135_6	8_46_60	548_135_5	163_46_1	348_01235_9	349_46_3	595_46_30	664_46_1	679_46_27	1093_46_19	714_46_1	672_35_12	673_025_8	158_46_53	121_46_15	123_46_11	124_46_5	126_46_1	127_025_35	128_46_4	15_46_1	268_025_16	364_46_33
1142_025_29	1304_01235_1	295_46_1	1301_46_35	1302_01235_51	668_46_23	1262_025_19	2184_46_28	767_46_16	937_025_1	134_35_1	139_125_1	138_125_40	1832_025_54	20_46_1	21_025_35	22_025_12	1772_025_11	30_025_1	698_46_8	211_025_24	28_46_15	29_025_26	178_025_1	542_46_11	541_46_6	546_46_1	2152_135_6	8_46_59	548_135_7	163_46_1	348_01235_10	349_46_4	595_46_16	664_46_1	679_46_37	1093_46_23	714_46_1	672_35_10	673_025_5	158_46_48	121_46_22	123_46_11	124_46_7	126_46_1	127_025_36	128_46_3	15_46_1	268_025_18	364_46_37
1142_025_23	1304_01235_1	295_46_1	1301_46_36	1302_01235_52	668_46_24	1262_025_21	2184_46_29	767_46_13	937_025_1	134_35_1	139_125_1	138_125_35	1832_025_55	20_46_1	21_025_35	22_025_13	1772_025_11	30_025_1	698_46_7	211_025_24	28_46_12	29_025_23	178_025_1	542_46_18	541_46_3	546_46_1	2152_135_5	8_46_60	548_135_5	163_46_1	348_01235_7	349_46_8	595_46_15	664_46_1	679_46_41	1093_46_18	714_46_1	672_35_5	673_025_8	158_46_48	121_46_27	123_46_12	124_46_9	126_46_1	127_025_43	128_46_3	15_46_1	268_025_20	364_46_41
1142_025_23	1304_01235_1	295_46_1	1301_46_26	1302_01235_56	668_46_26	1262_025_20	2184_46_30	767_46_15	937_025_1	134_35_1	139_125_1	138_125_37	24_025_22	20_46_1	21_025_40	22_025_8	1772_025_6	30_025_1	698_46_7	211_025_22	28_46_11	29_025_21	178_025_1	542_46_20	541_46_2	340_025_4	2152_135_7	8_46_63	548_135_3	163_46_1	348_01235_6	349_46_9	595_46_17	664_46_1	679_46_33	1093_46_21	714_46_1	672_35_5	673_025_8	158_46_40	121_46_25	123_46_18	124_46_6	126_46_1	127_025_36	128_46_4	15_46_1	268_025_28	364_46_39
1142_025_20	1304_01235_1	295_46_1	1301_46_28	1302_01235_55	668_46_21	1262_025_19	2184_46_30	767_46_25	937_025_1	134_35_1	139_125_1	138_125_31	1832_025_49	20_46_1	21_025_42	22_025_6	1772_025_5	30_025_1	698_46_7	211_025_21	28_46_14	29_025_22	178_025_1	542_46_16	541_46_3	340_025_3	2152_135_6	8_46_65	548_135_2	163_46_1	348_01235_5	349_46_8	595_46_16	664_46_1	679_46_29	1093_46_16	714_46_1	672_35_5	673_025_7	158_46_36	121_46_21	123_46_22	124_46_6	126_46_1	127_025_38	128_46_5	15_46_1	268_025_31	1395_46_1
1142_025_15	1304_01235_1	295_46_1	1301_46_27	1302_01235_53	668_46_18	1262_025_18	2184_46_34	767_46_26	937_025_1	134_35_1	139_125_1	138_125_33	1832_025_48	20_46_1	21_025_45	22_025_4	1772_025_6	30_025_1	698_46_6	211_025_20	28_46_11	29_025_21	178_025_1	542_46_10	541_46_1	340_025_6	2152_135_8	8_46_60	163_46_1	348_01235_3	349_46_7	595_46_20	664_46_1	679_46_27	1093_46_21	714_46_1	672_35_3	673_025_4	158_46_37	121_46_25	123_46_31	124_46_10	126_46_1	127_025_39	128_46_8	15_46_1	268_025_35	1395_46_1	1551_46_14
1142_025_13	1304_01235_1	295_46_1	1301_46_24	1302_01235_54	668_46_21	1262_025_18	2184_46_31	767_46_28	937_025_1	134_35_1	139_125_1	138_125_29	24_025_22	20_46_1	21_025_53	22_025_5	1772_025_7	30_025_1	698_46_7	211_025_19	28_46_14	29_025_21	178_025_1	542_46_14	404_01235_1	340_025_3	2152_135_6	8_46_63	163_46_1	348_01235_3	349_46_10	595_46_19	679_46_33	1093_46_20	714_46_1	672_35_3	673_025_3	158_46_37	121_46_30	123_46_30	124_46_9	126_46_1	127_025_44	128_46_5	15_46_1	268_025_41	1395_46_1	1551_46_17	1068_025_19
1142_025_16	1304_01235_1	295_46_1	1301_46_23	1302_01235_57	668_46_17	1262_025_18	2184_46_34	767_46_23	937_025_1	134_35_1	139_125_1	138_125_30	24_025_29	20_46_1	21_025_60	22_025_4	1772_025_3	30_025_1	698_46_6	211_025_23	28_46_12	29_025_21	178_025_1	542_46_12	404_01235_1	340_025_4	2152_135_6	8_46_73	163_46_1	348_01235_3	349_46_7	595_46_20	679_46_32	1093_46_28	714_46_1	672_35_3	673_025_3	158_46_41	121_46_31	123_46_27	124_46_9	126_46_1	127_025_43	128_46_3	15_46_1	268_025_44	1395_46_1	1551_46_16	1068_025_21
1142_025_16	1304_01235_1	295_46_1	1301_46_21	1302_01235_56	668_46_16	1262_025_18	2184_46_31	767_46_22	937_025_1	134_35_1	139_125_1	138_125_32	24_025_27	20_46_1	21_025_51	22_025_2	1772_025_3	30_025_1	698_46_7	211_025_29	28_46_11	29_025_22	178_025_1	542_46_13	404_01235_1	340_025_2	2152_135_9	8_46_74	163_46_1	348_01235_2	349_46_6	595_46_20	679_46_27	1093_46_34	714_46_1	672_35_3	673_025_1	158_46_51	121_46_29	123_46_28	124_46_9	127_025_44	128_46_2	15_46_1	268_025_44	1395_46_1	1551_46_17	1068_025_29	1706_025_22
1142_025_15	1304_01235_1	295_46_1	1301_46_24	1302_01235_51	668_46_16	1262_025_18	2184_46_28	767_46_20	937_025_1	134_35_1	139_125_1	138_125_36	24_025_26	20_46_1	21_025_51	22_025_2	1772_025_5	30_025_1	698_46_7	211_025_26	28_46_10	29_025_17	178_025_1	542_46_16	404_01235_1	340_025_2	2152_135_11	8_46_70	163_46_1	348_01235_2	349_46_6	595_46_15	679_46_28	1093_46_27	714_46_1	672_35_7	673_025_1	158_46_49	121_46_35	123_46_33	124_46_11	127_025_39	128_46_4	15_46_1	268_025_37	1395_46_1	1551_46_13	1068_025_30	1706_025_21
1142_025_12	1304_01235_1	295_46_1	1301_46_28	1302_01235_49	668_46_13	1262_025_18	2184_46_31	767_46_24	937_025_1	134_35_1	139_125_1	138_125_37	24_025_23	20_46_1	21_025_49	22_025_1	1772_025_3	30_025_1	698_46_3	211_025_28	28_46_9	29_025_15	178_025_1	542_46_19	404_01235_1	340_025_2	2152_135_13	8_46_67	163_46_1	348_01235_2	349_46_6	595_46_12	679_46_26	1093_46_26	714_46_1	672_35_11	158_46_53	121_46_37	123_46_35	124_46_14	127_025_40	128_46_3	15_46_1	268_025_39	1395_46_1	1551_46_15	1068_025_30	1706_025_21	54_46_1
1142_025_12	1304_01235_1	295_46_1	1301_46_26	1302_01235_49	668_46_18	2184_46_30	767_46_28	937_025_1	134_35_1	138_125_37	24_025_23	20_46_1	21_025_44	22_025_1	1772_025_4	30_025_1	698_46_4	211_025_29	28_46_10	29_025_13	178_025_1	542_46_20	404_01235_1	340_025_1	2152_135_9	8_46_66	163_46_1	285_025_37	349_46_7	595_46_13	679_46_27	1093_46_35	714_46_1	672_35_4	158_46_49	121_46_29	123_46_36	124_46_15	127_025_43	128_46_2	15_46_1	268_025_32	1395_46_1	1551_46_10	1068_025_37	1706_025_22	54_46_1	57_46_48	51_46_1
1142_025_7	1304_01235_1	295_46_1	1301_46_23	1302_01235_49	668_46_21	2184_46_35	767_46_25	937_025_1	138_125_41	24_025_18	20_46_1	21_025_47	22_025_2	1772_025_4	30_025_1	698_46_4	211_025_32	28_46_15	29_025_13	178_025_1	542_46_21	404_01235_1	340_025_1	2152_135_6	8_46_63	163_46_1	285_025_31	349_46_6	595_46_14	679_46_25	1093_46_29	714_46_1	672_35_3	158_46_44	121_46_18	123_46_25	124_46_16	127_025_45	128_46_1	15_46_1	268_025_29	1395_46_1	1551_46_10	1068_025_34	1706_025_22	54_46_1	57_46_49	51_46_1	479_46_51
1142_025_7	1304_01235_1	295_46_1	1301_46_24	1302_01235_51	668_46_26	2184_46_28	767_46_26	937_025_1	138_125_46	24_025_16	20_46_1	21_025_46	22_025_2	1772_025_6	30_025_1	698_46_6	211_025_32	28_46_21	29_025_8	178_025_1	542_46_19	404_01235_1	340_025_1	2152_135_3	8_46_55	163_46_1	285_025_36	349_46_7	595_46_11	679_46_23	1093_46_20	714_46_1	672_35_3	158_46_40	121_46_20	123_46_28	124_46_16	127_025_40	114_46_1	268_025_32	1395_46_1	1551_46_9	1068_025_43	54_46_1	57_46_35	51_46_1	479_46_52	414_025_63	19_46_1
1142_025_7	1304_01235_1	295_46_1	1301_46_20	1302_01235_53	668_46_17	2184_46_24	767_46_30	937_025_1	138_125_56	24_025_17	20_46_1	21_025_43	22_025_2	1772_025_5	30_025_1	698_46_8	211_025_30	28_46_22	29_025_11	178_025_1	542_46_18	404_01235_1	340_025_1	2152_135_5	8_46_59	163_46_1	285_025_35	349_46_7	595_46_2	679_46_20	1093_46_23	714_46_1	672_35_2	158_46_38	121_46_18	123_46_27	124_46_16	127_025_44	114_46_1	268_025_28	1395_46_1	1551_46_10	1068_025_41	54_46_1	57_46_41	51_46_1	479_46_47	414_025_59	19_46_1
1142_025_7	1304_01235_1	295_46_1	1301_46_21	1302_01235_52	668_46_16	2184_46_27	767_46_31	937_025_1	138_125_59	24_025_19	20_46_1	21_025_43	22_025_1	1772_025_3	30_025_1	698_46_3	211_025_34	28_46_20	29_025_11	178_025_1	542_46_23	404_01235_1	340_025_1	2152_135_5	8_46_62	163_46_1	285_025_32	349_46_8	679_46_18	1093_46_22	714_46_1	672_35_2	158_46_40	121_46_24	123_46_28	124_46_17	127_025_45	114_46_1	268_025_26	1395_46_1	1551_46_15	1068_025_44	54_46_1	57_46_38	51_46_1	479_46_47	414_025_57	19_46_1	63_46_1
1142_025_4	1304_01235_1	295_46_1	1301_46_22	1302_01235_50	668_46_23	2184_46_24	767_46_36	937_025_1	138_125_48	24_025_20	20_46_1	21_025_45	22_025_1	1772_025_2	30_025_1	698_46_4	211_025_34	28_46_21	29_025_9	178_025_1	542_46_24	404_01235_1	340_025_2	2152_135_4	8_46_74	163_46_1	285_025_33	349_46_7	679_46_15	1093_46_25	714_46_1	672_35_2	158_46_41	121_46_33	123_46_28	124_46_17	127_025_45	114_46_1	268_025_28	1395_46_1	1551_46_13	1068_025_45	54_46_1	57_46_40	51_46_1	479_46_37	414_025_61	19_46_1	63_46_1
1142_025_4	1304_01235_1	295_46_1	1301_46_17	1302_01235_51	668_46_21	2184_46_20	767_46_40	937_025_1	138_125_50	24_025_22	20_46_1	21_025_40	22_025_1	1772_025_1	30_025_1	698_46_2	211_025_33	28_46_20	29_025_8	178_025_1	542_46_26	404_01235_1	340_025_2	2152_135_5	8_46_73	163_46_1	285_025_27	349_46_8	679_46_20	1093_46_29	714_46_1	672_35_1	158_46_41	121_46_31	123_46_30	124_46_11	127_025_46	268_025_28	1395_46_1	1551_46_11	1068_025_44	54_46_1	57_46_40	51_46_1	479_46_44	414_025_59	19_46_1	63_46_1	411_46_18
1142_025_6	1304_01235_1	295_46_1	1301_46_14	1302_01235_52	668_46_18	2184_46_21	767_46_40	138_125_47	24_025_22	20_46_1	21_025_42	22_025_1	23_025_1	698_46_2	211_025_26	28_46_19	29_025_5	178_025_1	542_46_33	404_01235_1	340_025_3	2152_135_3	8_46_67	163_46_1	285_025_30	349_46_8	679_46_26	1093_46_24	714_46_1	672_35_2	158_46_48	121_46_32	123_46_36	124_46_15	127_025_50	268_025_27	1395_46_1	1551_46_7	1068_025_42	54_46_1	57_46_36	51_46_1	479_46_36	414_025_55	19_46_1	63_46_1	411_46_22	824_46_3	827_46_26
1142_025_7	1304_01235_1	295_46_1	1301_46_12	1302_01235_50	668_46_15	2184_46_15	767_46_35	138_125_43	24_025_20	20_46_1	21_025_36	22_025_1	23_025_1	698_46_3	211_025_19	28_46_16	29_025_4	178_025_1	542_46_33	404_01235_1	340_025_3	2152_135_3	8_46_71	163_46_1	285_025_38	349_46_7	679_46_28	1093_46_20	714_46_1	672_35_2	158_46_58	121_46_38	123_46_45	124_46_18	127_025_47	268_025_29	1395_46_1	1551_46_5	1068_025_39	54_46_1	57_46_37	51_46_1	479_46_36	414_025_56	19_46_1	411_46_28	824_46_4	827_46_25	826_46_3
1142_025_4	1304_01235_1	295_46_1	1301_46_14	1302_01235_53	668_46_13	2184_46_19	767_46_33	138_125_46	24_025_15	20_46_1	21_025_37	22_025_1	23_025_1	698_46_2	211_025_23	28_46_14	29_025_3	178_025_1	542_46_32	404_01235_1	340_025_4	2152_135_4	8_46_73	163_46_1	285_025_33	349_46_5	679_46_24	1093_46_19	714_46_1	672_35_3	158_46_54	121_46_35	123_46_59	124_46_12	127_025_48	268_025_32	1395_46_1	1551_46_9	1068_025_40	54_46_1	57_46_37	51_46_1	479_46_24	414_025_51	19_46_1	411_46_25	824_46_5	827_46_32	826_46_2
1142_025_5	1304_01235_1	295_46_1	1301_46_10	1302_01235_55	668_46_16	2184_46_27	767_46_29	138_125_42	24_025_11	20_46_1	21_025_40	22_025_1	23_025_1	698_46_2	211_025_19	28_46_15	29_025_5	178_025_1	542_46_27	404_01235_1	340_025_5	2152_135_4	8_46_84	163_46_1	285_025_28	349_46_8	679_46_24	1093_46_21	714_46_1	672_35_3	158_46_52	121_46_28	123_46_68	124_46_10	127_025_52	268_025_29	1395_46_1	1551_46_8	1068_025_42	54_46_1	57_46_43	51_46_1	479_46_33	414_025_52	19_46_1	411_46_22	824_46_6	827_46_33	826_46_1
1142_025_6	1304_01235_1	295_46_1	1301_46_11	1302_01235_59	668_46_19	2184_46_24	767_46_34	138_125_34	24_025_9	20_46_1	21_025_34	22_025_1	23_025_1	698_46_1	211_025_22	28_46_12	29_025_6	178_025_1	542_46_23	404_01235_1	340_025_7	2152_135_2	8_46_88	163_46_1	285_025_30	349_46_11	679_46_29	1093_46_22	714_46_1	672_35_4	158_46_46	121_46_32	123_46_65	124_46_10	127_025_51	268_025_32	1395_46_1	1551_46_11	1068_025_41	54_46_1	57_46_43	51_46_1	479_46_30	414_025_57	19_46_1	411_46_20	824_46_6	827_46_40	826_46_1
1142_025_3	1304_01235_1	295_46_1	1301_46_8	1302_01235_58	668_46_15	2184_46_21	767_46_32	138_125_28	24_025_7	20_46_1	21_025_37	22_025_1	23_025_1	698_46_1	211_025_17	28_46_11	29_025_8	178_025_1	542_46_21	404_01235_1	340_025_8	2152_135_1	8_46_84	163_46_1	285_025_32	349_46_9	679_46_28	1093_46_21	714_46_1	672_35_3	158_46_41	121_46_40	123_46_63	124_46_8	127_025_50	268_025_34	1395_46_1	1551_46_10	1068_025_42	54_46_1	57_46_42	51_46_1	479_46_36	414_025_51	19_46_1	411_46_17	824_46_7	827_46_37	826_46_2
1142_025_3	1304_01235_1	295_46_1	1301_46_6	1302_01235_62	668_46_18	2184_46_23	767_46_37	138_125_29	24_025_5	20_46_1	21_025_46	22_025_1	23_025_1	698_46_1	211_025_18	28_46_7	29_025_13	178_025_1	542_46_14	404_01235_1	340_025_6	2152_135_2	8_46_80	163_46_1	285_025_40	349_46_9	679_46_28	1093_46_17	714_46_1	672_35_1	158_46_38	121_46_44	123_46_67	124_46_13	127_025_53	268_025_43	1395_46_1	1551_46_15	1068_025_50	54_46_1	57_46_42	51_46_1	479_46_41	414_025_55	19_46_1	411_46_16	824_46_5	827_46_31	826_46_2
1142_025_6	1304_01235_1	295_46_1	1301_46_8	1302_01235_60	668_46_17	2184_46_21	767_46_38	138_125_27	24_025_5	20_46_1	21_025_44	22_025_1	23_025_1	698_46_2	211_025_15	28_46_8	29_025_13	178_025_1	542_46_12	404_01235_1	340_025_8	2152_135_2	8_46_89	163_46_1	285_025_44	349_46_9	679_46_27	1093_46_17	714_46_1	672_35_2	158_46_40	121_46_39	123_46_67	124_46_11	127_025_47	268_025_49	1395_46_1	1551_46_17	1068_025_55	54_46_1	57_46_37	51_46_1	479_46_43	414_025_58	19_46_1	411_46_20	824_46_5	827_46_29	826_46_1
1142_025_4	1304_01235_1	295_46_1	1301_46_9	1302_01235_61	668_46_14	2184_46_15	767_46_43	138_125_27	24_025_5	20_46_1	21_025_39	22_025_1	23_025_1	698_46_1	211_025_15	28_46_5	29_025_12	178_025_1	542_46_11	404_01235_1	340_025_8	2152_135_3	8_46_82	163_46_1	285_025_47	349_46_8	679_46_33	1093_46_14	714_46_1	672_35_2	158_46_38	121_46_37	123_46_62	124_46_10	127_025_47	268_025_45	1395_46_1	1551_46_19	1068_025_57	54_46_1	57_46_39	51_46_1	479_46_53	414_025_50	19_46_1	411_46_23	824_46_4	827_46_25	826_46_1
1142_025_4	1304_01235_1	295_46_1	1301_46_3	1302_01235_64	668_46_11	2184_46_13	767_46_40	138_125_31	24_025_7	20_46_1	21_025_38	22_025_1	23_025_1	698_46_1	211_025_16	28_46_3	29_025_9	178_025_1	542_46_15	404_01235_1	340_025_10	2152_135_3	8_46_85	163_46_1	285_025_45	349_46_9	679_46_31	1093_46_6	714_46_1	672_35_1	158_46_43	121_46_37	123_46_64	124_46_14	127_025_46	268_025_47	1395_46_1	1551_46_20	1068_025_63	54_46_1	57_46_33	51_46_1	479_46_49	414_025_52	19_46_1	411_46_27	824_46_7	827_46_21	826_46_1
1142_025_7	1304_01235_1	1301_46_2	1302_01235_62	668_46_10	2184_46_12	767_46_41	138_125_29	24_025_9	20_46_1	21_025_30	22_025_1	23_025_1	211_025_15	28_46_3	29_025_10	178_025_1	542_46_12	404_01235_1	340_025_10	2152_135_2	8_46_71	163_46_1	285_025_41	349_46_11	679_46_25	1093_46_7	714_46_1	672_35_3	158_46_44	121_46_34	123_46_56	124_46_12	127_025_48	268_025_47	1395_46_1	1551_46_27	1068_025_65	54_46_1	57_46_31	51_46_1	479_46_59	414_025_51	19_46_1	411_46_24	824_46_8	827_46_14	295_46_1	924_46_38	419_46_1
1142_025_8	1304_01235_1	1301_46_1	1302_01235_62	668_46_7	2184_46_12	767_46_45	138_125_22	24_025_7	20_46_1	21_025_27	22_025_1	23_025_1	211_025_16	28_46_5	29_025_4	178_025_1	542_46_11	404_01235_1	340_025_11	2152_135_3	8_46_79	163_46_1	285_025_40	349_46_13	679_46_24	1093_46_7	714_46_1	672_35_1	158_46_47	121_46_31	123_46_62	124_46_16	127_025_48	268_025_50	1395_46_1	1551_46_31	1068_025_68	54_46_1	57_46_31	51_46_1	479_46_62	414_025_57	19_46_1	411_46_19	824_46_10	827_46_17	295_46_1	924_46_42	419_46_1
1142_025_9	1304_01235_1	1302_01235_47	668_46_7	2184_46_14	767_46_42	138_125_21	24_025_6	20_46_1	21_025_25	22_025_1	23_025_1	211_025_17	28_46_3	29_025_4	178_025_1	542_46_12	404_01235_1	340_025_8	2152_135_5	8_46_69	163_46_1	285_025_47	349_46_14	679_46_22	1093_46_7	714_46_1	672_35_1	158_46_41	121_46_33	123_46_57	124_46_16	127_025_49	268_025_41	1395_46_1	1551_46_38	1068_025_68	54_46_1	57_46_45	51_46_1	479_46_69	414_025_59	19_46_1	411_46_25	824_46_8	827_46_13	295_46_1	924_46_47	419_46_1	376_46_147
1142_025_9	1304_01235_1	1302_01235_48	668_46_6	2184_46_14	767_46_35	138_125_19	1832_025_49	20_46_1	21_025_20	22_025_1	23_025_1	211_025_12	28_46_5	29_025_6	178_025_1	542_46_13	404_01235_1	340_025_10	2152_135_4	8_46_64	163_46_1	285_025_52	349_46_15	679_46_21	1093_46_4	714_46_1	158_46_45	121_46_39	123_46_61	124_46_16	127_025_44	268_025_41	1395_46_1	1551_46_42	1068_025_68	54_46_1	57_46_51	51_46_1	479_46_71	414_025_61	19_46_1	411_46_27	824_46_8	827_46_11	295_46_1	924_46_45	419_46_1	376_46_141	1323_46_2
1142_025_8	1304_01235_1	1302_01235_49	668_46_10	2184_46_14	767_46_25	138_125_16	1832_025_48	20_46_1	21_025_20	22_025_1	23_025_1	211_025_13	28_46_4	29_025_5	178_025_1	542_46_12	404_01235_1	340_025_11	2152_135_4	8_46_65	163_46_1	285_025_59	349_46_14	679_46_25	158_46_43	121_46_42	123_46_58	124_46_16	127_025_44	268_025_39	1395_46_1	1551_46_45	1068_025_68	54_46_1	57_46_52	51_46_1	479_46_72	414_025_57	19_46_1	411_46_30	824_46_8	827_46_10	295_46_1	924_46_48	419_46_1	376_46_137	1323_46_2	1320_35_30	318_135_21
1142_025_9	1304_01235_1	1302_01235_47	668_46_11	2184_46_15	767_46_25	138_125_12	1832_025_51	20_46_1	21_025_18	22_025_1	23_025_1	211_025_12	28_46_4	29_025_5	178_025_1	542_46_11	404_01235_1	340_025_8	2152_135_4	8_46_59	163_46_1	285_025_58	349_46_14	679_46_26	158_46_38	121_46_35	123_46_54	124_46_17	127_025_38	268_025_31	1395_46_1	1551_46_44	1068_025_75	54_46_1	57_46_52	51_46_1	479_46_70	414_025_61	19_46_1	411_46_25	824_46_8	827_46_8	295_46_1	924_46_48	419_46_1	376_46_138	1323_46_5	1320_35_44	318_135_16
1142_025_7	1304_01235_1	1302_01235_47	668_46_15	2184_46_17	767_46_23	138_125_15	1832_025_51	20_46_1	21_025_19	22_025_1	23_025_1	211_025_12	28_46_4	29_025_5	178_025_1	542_46_11	404_01235_1	340_025_11	2152_135_3	8_46_59	163_46_1	285_025_67	349_46_16	679_46_27	158_46_41	121_46_32	123_46_53	124_46_16	127_025_38	268_025_38	1395_46_1	1551_46_45	1068_025_76	54_46_1	57_46_48	51_46_1	479_46_74	414_025_74	19_46_1	411_46_24	824_46_4	827_46_9	295_46_1	924_46_53	419_46_1	376_46_137	1323_46_6	1320_35_47	318_135_18
1142_025_7	1304_01235_1	1302_01235_46	668_46_21	2184_46_15	767_46_21	138_125_12	1832_025_52	20_46_1	21_025_17	22_025_1	23_025_1	211_025_14	28_46_5	29_025_5	178_025_1	542_46_11	404_01235_1	340_025_13	2152_135_3	8_46_62	163_46_1	285_025_67	349_46_13	679_46_23	158_46_46	121_46_29	123_46_63	124_46_19	127_025_38	268_025_43	1395_46_1	1551_46_44	1068_025_80	54_46_1	57_46_43	51_46_1	479_46_72	414_025_73	19_46_1	411_46_22	824_46_5	827_46_7	295_46_1	924_46_57	419_46_1	376_46_138	1323_46_2	1320_35_46	318_135_16
1142_025_7	1304_01235_1	1302_01235_45	668_46_35	2184_46_12	767_46_15	138_125_8	1832_025_53	20_46_1	21_025_17	22_025_1	23_025_1	211_025_13	28_46_7	29_025_1	178_025_1	542_46_11	404_01235_1	340_025_16	2152_135_4	8_46_60	163_46_1	285_025_74	349_46_12	679_46_21	158_46_42	121_46_34	123_46_70	124_46_19	127_025_47	268_025_35	1395_46_1	1551_46_46	1068_025_74	54_46_1	57_46_42	51_46_1	479_46_67	414_025_63	19_46_1	411_46_29	824_46_4	827_46_9	295_46_1	924_46_55	419_46_1	376_46_144	1323_46_3	1320_35_46	318_135_16
1142_025_3	1304_01235_1	1302_01235_45	668_46_33	2184_46_10	767_46_15	138_125_6	24_025_1	20_46_1	21_025_19	22_025_1	23_025_1	211_025_9	28_46_7	29_025_1	178_025_1	542_46_11	404_01235_1	340_025_16	2152_135_2	8_46_65	163_46_1	285_025_77	349_46_13	679_46_12	158_46_49	121_46_48	123_46_69	124_46_18	127_025_47	268_025_36	1551_46_43	1068_025_80	54_46_1	57_46_35	51_46_1	479_46_80	414_025_58	19_46_1	411_46_29	824_46_3	827_46_9	295_46_1	924_46_58	419_46_1	376_46_125	1323_46_3	1320_35_48	318_135_22	1326_025_157
1142_025_1	1304_01235_1	1302_01235_44	668_46_45	2184_46_12	767_46_15	138_125_6	1832_025_59	20_46_1	21_025_19	22_025_1	23_025_1	211_025_7	28_46_7	29_025_1	178_025_1	542_46_10	404_01235_1	340_025_18	2152_135_2	8_46_62	163_46_1	285_025_81	349_46_11	679_46_13	158_46_49	121_46_42	123_46_69	124_46_21	127_025_44	268_025_39	1551_46_44	1068_025_77	54_46_1	57_46_41	51_46_1	479_46_75	414_025_64	19_46_1	411_46_22	824_46_1	827_46_5	295_46_1	924_46_57	419_46_1	376_46_136	1323_46_2	1320_35_43	318_135_18	1326_025_156
1142_025_1	1304_01235_1	1302_01235_46	668_46_51	2184_46_12	767_46_16	138_125_7	1832_025_61	20_46_1	21_025_19	22_025_1	23_025_1	211_025_11	28_46_5	29_025_1	178_025_1	542_46_11	404_01235_1	340_025_18	2152_135_1	8_46_60	163_46_1	285_025_79	349_46_12	679_46_19	121_46_44	123_46_59	124_46_19	127_025_39	268_025_41	1551_46_38	1068_025_92	54_46_1	57_46_41	51_46_1	479_46_73	414_025_70	19_46_1	411_46_31	824_46_1	827_46_4	295_46_1	924_46_58	419_46_1	376_46_133	1323_46_2	1320_35_36	318_135_20	1326_025_138	594_46_1
1142_025_1	1304_01235_1	1302_01235_44	668_46_46	2184_46_12	767_46_15	138_125_8	1832_025_66	20_46_1	21_025_14	22_025_1	23_025_1	211_025_13	28_46_6	178_025_1	542_46_8	404_01235_1	340_025_20	2152_135_1	8_46_66	163_46_1	285_025_76	349_46_13	679_46_15	121_46_34	123_46_60	124_46_17	127_025_44	268_025_43	1551_46_38	1068_025_98	54_46_1	57_46_39	51_46_1	479_46_73	414_025_69	19_46_1	411_46_34	824_46_2	827_46_2	295_46_1	924_46_59	419_46_1	376_46_140	1323_46_2	1320_35_38	318_135_14	1326_025_145	200_46_1	312_46_83
1302_01235_29	668_46_45	2184_46_15	767_46_16	138_125_8	1832_025_68	20_46_1	21_025_12	22_025_1	23_025_1	211_025_9	28_46_5	178_025_1	542_46_9	340_025_21	2152_135_1	8_46_61	163_46_1	285_025_76	349_46_11	679_46_19	121_46_35	123_46_67	267_46_130	127_025_46	268_025_47	1551_46_31	1068_025_92	54_46_1	57_46_32	51_46_1	479_46_75	414_025_72	19_46_1	411_46_27	824_46_1	827_46_2	295_46_1	924_46_60	419_46_1	376_46_139	1323_46_2	1320_35_34	318_135_14	1326_025_159	200_46_1	312_46_89	197_46_117	310_46_2	191_46_10
1302_01235_30	668_46_45	2184_46_18	767_46_21	138_125_8	1832_025_66	20_46_1	21_025_14	22_025_1	23_025_1	211_025_10	28_46_6	178_025_1	542_46_11	340_025_16	2152_135_1	8_46_54	163_46_1	285_025_76	349_46_12	679_46_20	121_46_34	123_46_72	267_46_138	127_025_48	268_025_39	1551_46_35	1068_025_87	54_46_1	57_46_36	51_46_1	479_46_75	414_025_74	19_46_1	411_46_23	824_46_2	827_46_3	295_46_1	924_46_60	419_46_1	376_46_144	1323_46_3	1320_35_28	318_135_13	1326_025_163	200_46_1	312_46_87	197_46_138	310_46_2	191_46_9
1302_01235_30	668_46_47	2184_46_20	767_46_20	138_125_10	1832_025_65	20_46_1	21_025_8	22_025_1	23_025_1	211_025_12	28_46_9	178_025_1	542_46_8	340_025_18	2152_135_2	8_46_59	163_46_1	285_025_85	349_46_11	679_46_22	121_46_34	123_46_72	267_46_142	127_025_49	268_025_38	1551_46_32	1068_025_90	54_46_1	57_46_37	51_46_1	479_46_79	414_025_72	19_46_1	411_46_18	824_46_1	827_46_1	295_46_1	924_46_55	419_46_1	376_46_148	1323_46_3	1320_35_25	318_135_6	1326_025_158	200_46_1	312_46_88	197_46_139	310_46_1	191_46_8
1302_01235_32	668_46_42	2184_46_8	767_46_20	138_125_7	1832_025_68	20_46_1	21_025_8	22_025_1	23_025_1	211_025_12	28_46_9	178_025_1	542_46_5	340_025_18	2152_135_2	8_46_56	285_025_86	349_46_13	679_46_25	121_46_31	123_46_69	267_46_136	127_025_51	268_025_39	1551_46_29	1068_025_84	54_46_1	57_46_43	51_46_1	479_46_80	414_025_68	19_46_1	411_46_17	824_46_1	827_46_1	924_46_58	419_46_1	376_46_143	1323_46_2	1320_35_24	318_135_3	1326_025_171	200_46_1	312_46_90	197_46_136	310_46_1	191_46_7	252_46_1	117_46_19
1302_01235_29	668_46_37	2184_46_10	767_46_19	138_125_8	1832_025_65	20_46_1	21_025_4	22_025_1	23_025_1	211_025_12	28_46_5	178_025_1	542_46_6	340_025_16	8_46_58	285_025_98	349_46_15	679_46_28	121_46_30	123_46_66	267_46_155	127_025_51	268_025_36	1551_46_29	1068_025_74	54_46_1	57_46_38	51_46_1	479_46_76	414_025_74	19_46_1	411_46_16	827_46_1	924_46_58	419_46_1	376_46_153	1323_46_4	1320_35_14	318_135_5	1326_025_176	200_46_1	312_46_89	197_46_145	310_46_2	191_46_11	252_46_1	117_46_13	893_01235_1	274_46_18
1302_01235_29	668_46_29	2184_46_9	767_46_12	138_125_12	1832_025_62	20_46_1	21_025_4	22_025_1	23_025_1	211_025_12	28_46_5	178_025_1	542_46_5	340_025_16	8_46_62	285_025_107	349_46_17	679_46_22	121_46_31	123_46_72	267_46_142	127_025_60	268_025_30	1551_46_31	1068_025_70	54_46_1	57_46_35	51_46_1	479_46_66	414_025_75	19_46_1	411_46_24	827_46_1	924_46_54	419_46_1	376_46_158	1323_46_3	1320_35_16	318_135_4	1326_025_182	200_46_1	312_46_99	197_46_132	310_46_1	191_46_14	252_46_1	117_46_10	893_01235_1	274_46_22
1302_01235_29	668_46_29	2184_46_6	767_46_14	138_125_15	1832_025_61	20_46_1	21_025_3	22_025_1	23_025_1	211_025_14	28_46_4	178_025_1	542_46_6	340_025_15	8_46_63	285_025_105	349_46_11	679_46_13	121_46_29	123_46_67	267_46_151	127_025_49	268_025_29	1551_46_35	1068_025_70	54_46_1	57_46_34	51_46_1	479_46_67	414_025_78	19_46_1	411_46_22	827_46_1	924_46_66	419_46_1	376_46_170	1323_46_1	1320_35_8	318_135_2	1326_025_207	200_46_1	312_46_112	197_46_145	310_46_2	191_46_16	252_46_1	117_46_8	893_01235_1	274_46_17
1302_01235_29	668_46_30	2184_46_8	767_46_15	138_125_21	1832_025_57	20_46_1	21_025_3	22_025_1	23_025_1	211_025_11	28_46_5	178_025_1	542_46_4	340_025_16	8_46_75	285_025_111	349_46_9	679_46_13	121_46_17	123_46_58	267_46_165	127_025_45	268_025_37	1551_46_36	1068_025_66	54_46_1	57_46_41	51_46_1	479_46_68	414_025_78	19_46_1	411_46_18	827_46_1	924_46_66	419_46_1	376_46_183	1323_46_1	1320_35_4	318_135_2	1326_025_213	200_46_1	312_46_110	197_46_147	310_46_5	191_46_12	252_46_1	117_46_9	893_01235_1	274_46_19
1302_01235_30	668_46_35	2184_46_10	767_46_11	138_125_25	1832_025_56	20_46_1	21_025_3	22_025_1	23_025_1	211_025_9	28_46_2	178_025_1	542_46_5	340_025_18	8_46_76	285_025_115	349_46_9	679_46_11	121_46_11	123_46_45	267_46_165	127_025_46	268_025_35	1551_46_35	1068_025_58	54_46_1	57_46_34	51_46_1	479_46_64	414_025_81	19_46_1	411_46_19	827_46_1	924_46_68	419_46_1	376_46_188	1323_46_1	1320_35_1	318_135_2	1326_025_229	200_46_1	312_46_114	197_46_163	310_46_6	191_46_15	252_46_1	117_46_9	893_01235_1	274_46_22
1302_01235_30	668_46_32	2184_46_11	767_46_10	138_125_29	1832_025_58	20_46_1	21_025_3	22_025_1	23_025_1	211_025_6	28_46_3	178_025_1	542_46_2	340_025_18	8_46_81	285_025_116	349_46_11	679_46_10	121_46_9	123_46_45	267_46_163	127_025_41	268_025_34	1551_46_25	1068_025_54	54_46_1	57_46_31	51_46_1	479_46_67	414_025_84	19_46_1	411_46_18	827_46_1	924_46_75	419_46_1	376_46_189	1323_46_1	1320_35_1	318_135_1	1326_025_234	200_46_1	312_46_109	197_46_177	310_46_8	191_46_14	252_46_1	117_46_8	893_01235_1	274_46_25
1302_01235_29	668_46_30	2184_46_11	767_46_3	138_125_27	1832_025_57	20_46_1	21_025_3	22_025_1	23_025_1	211_025_8	28_46_2	178_025_1	542_46_4	340_025_13	8_46_86	285_025_123	349_46_8	679_46_11	121_46_12	123_46_42	267_46_160	127_025_35	268_025_29	1551_46_21	1068_025_48	54_46_1	57_46_34	51_46_1	479_46_75	414_025_87	411_46_17	924_46_74	419_46_1	376_46_175	1323_46_1	1320_35_1	1326_025_234	200_46_1	312_46_104	197_46_193	310_46_8	191_46_9	252_46_1	117_46_4	893_01235_1	274_46_22	113_025_1	194_35_1	84_01235_1
1302_01235_29	668_46_21	2184_46_6	767_46_3	138_125_22	1832_025_57	20_46_1	21_025_1	22_025_1	23_025_1	211_025_9	28_46_1	178_025_1	542_46_4	340_025_12	8_46_86	285_025_124	349_46_8	679_46_15	121_46_11	123_46_46	267_46_164	127_025_29	268_025_31	1551_46_20	1068_025_52	54_46_1	57_46_32	51_46_1	479_46_74	414_025_90	411_46_19	924_46_86	419_46_1	376_46_161	1323_46_1	1326_025_255	200_46_1	312_46_92	197_46_195	310_46_12	191_46_8	252_46_1	117_46_4	893_01235_1	274_46_19	113_025_1	84_01235_1	85_46_62	429_01235_1
1302_01235_29	668_46_15	2184_46_4	767_46_1	138_125_22	1832_025_53	20_46_1	21_025_1	22_025_1	23_025_1	211_025_7	28_46_1	178_025_1	542_46_3	340_025_13	8_46_99	285_025_125	349_46_7	679_46_9	121_46_11	123_46_48	267_46_167	127_025_27	268_025_26	1551_46_16	1068_025_52	54_46_1	57_46_35	51_46_1	479_46_62	414_025_87	411_46_17	924_46_95	419_46_1	376_46_147	1323_46_1	1326_025_274	200_46_1	312_46_89	197_46_205	310_46_12	191_46_7	252_46_1	117_46_2	893_01235_1	274_46_26	113_025_1	84_01235_1	85_46_60	429_01235_1
1302_01235_29	668_46_14	2184_46_5	138_125_18	1832_025_53	20_46_1	22_025_1	23_025_1	211_025_5	178_025_1	542_46_2	340_025_12	8_46_94	285_025_127	349_46_6	679_46_12	121_46_14	123_46_46	267_46_170	127_025_28	268_025_20	1551_46_7	1068_025_52	54_46_1	57_46_36	51_46_1	479_46_57	414_025_80	411_46_18	924_46_87	419_46_1	376_46_155	1326_025_268	200_46_1	312_46_85	197_46_193	310_46_13	191_46_9	252_46_1	117_46_1	893_01235_1	274_46_30	113_025_1	84_01235_1	85_46_62	429_01235_1	2170_46_6	171_46_20	1132_01235_1	364_46_43
1302_01235_30	668_46_8	2184_46_4	138_125_20	1832_025_52	20_46_1	22_025_1	23_025_1	211_025_6	178_025_1	542_46_3	340_025_13	8_46_91	285_025_130	349_46_4	679_46_16	121_46_12	123_46_52	267_46_165	127_025_26	268_025_24	1551_46_4	1068_025_54	54_46_1	57_46_38	51_46_1	414_025_77	411_46_19	924_46_87	419_46_1	376_46_153	1326_025_279	309_01235_1	312_46_70	197_46_188	310_46_12	191_46_7	252_46_1	117_46_2	893_01235_1	274_46_30	113_025_1	84_01235_1	85_46_67	429_01235_1	2170_46_5	171_46_20	1132_01235_1	364_46_40	361_46_1
1302_01235_30	668_46_6	2184_46_6	138_125_24	1832_025_54	20_46_1	22_025_1	23_025_1	211_025_8	178_025_1	542_46_5	340_025_17	8_46_90	285_025_124	349_46_1	679_46_14	121_46_13	123_46_31	267_46_177	127_025_22	268_025_25	1551_46_2	1068_025_60	54_46_1	57_46_30	51_46_1	414_025_80	411_46_15	924_46_94	419_46_1	376_46_159	1326_025_289	309_01235_1	312_46_69	197_46_181	310_46_15	191_46_10	252_46_1	117_46_1	893_01235_1	274_46_33	113_025_1	84_01235_1	85_46_64	429_01235_1	2170_46_5	171_46_24	1132_01235_1	364_46_35	361_46_1
668_46_6	2184_46_7	138_125_28	1832_025_55	20_46_1	22_025_1	23_025_1	211_025_7	178_025_1	542_46_4	340_025_20	8_46_93	285_025_122	284_025_32	679_46_9	121_46_12	123_46_42	267_46_193	127_025_23	268_025_23	1551_46_2	1068_025_57	54_46_1	57_46_38	51_46_1	414_025_76	411_46_16	924_46_91	419_46_1	376_46_163	1326_025_284	312_46_66	197_46_170	310_46_7	191_46_3	252_46_1	117_46_2	274_46_25	113_025_1	84_01235_1	85_46_62	429_01235_1	2170_46_5	171_46_22	364_46_35	361_46_1	308_46_9	24_025_1	584_46_1	581_46_3
668_46_5	2184_46_7	138_125_34	1832_025_53	20_46_1	22_025_1	23_025_1	211_025_5	178_025_1	542_46_8	340_025_13	8_46_81	285_025_127	284_025_30	679_46_11	121_46_14	123_46_38	267_46_187	127_025_19	268_025_17	1551_46_4	1068_025_53	54_46_1	57_46_39	51_46_1	414_025_75	411_46_10	924_46_80	419_46_1	376_46_159	1326_025_291	312_46_66	197_46_152	310_46_7	191_46_2	252_46_1	88_46_1	274_46_25	113_025_1	84_01235_1	85_46_69	429_01235_1	2170_46_6	171_46_25	364_46_32	361_46_1	308_46_5	24_025_1	584_46_1	581_46_4
668_46_11	2184_46_7	138_125_33	1832_025_55	20_46_1	22_025_1	23_025_1	211_025_5	178_025_1	542_46_7	340_025_16	8_46_89	285_025_118	284_025_29	679_46_14	121_46_8	123_46_37	267_46_188	127_025_16	268_025_18	1551_46_7	1068_025_51	54_46_1	57_46_35	51_46_1	414_025_74	411_46_13	924_46_84	419_46_1	376_46_146	1326_025_279	312_46_70	197_46_158	310_46_4	191_46_1	252_46_1	88_46_1	274_46_22	113_025_1	84_01235_1	85_46_69	429_01235_1	2170_46_6	171_46_27	364_46_25	361_46_1	308_46_6	24_025_1	584_46_1	581_46_6
668_46_14	2184_46_6	138_125_37	1832_025_53	20_46_1	22_025_1	23_025_1	211_025_5	178_025_1	542_46_4	340_025_16	8_46_85	285_025_120	284_025_31	679_46_13	121_46_9	123_46_31	267_46_194	127_025_16	268_025_19	1551_46_7	1068_025_52	54_46_1	57_46_38	51_46_1	414_025_79	411_46_15	924_46_88	419_46_1	376_46_144	1326_025_284	312_46_67	197_46_161	310_46_4	191_46_1	252_46_1	88_46_1	274_46_26	113_025_1	84_01235_1	85_46_67	429_01235_1	2170_46_7	171_46_29	364_46_29	361_46_1	308_46_5	24_025_1	584_46_1	581_46_7
668_46_13	2184_46_9	138_125_32	1832_025_49	20_46_1	22_025_1	23_025_1	211_025_3	178_025_1	542_46_6	340_025_17	8_46_81	285_025_123	284_025_29	679_46_13	121_46_8	123_46_26	267_46_200	127_025_17	268_025_19	1551_46_4	1068_025_50	54_46_1	57_46_48	51_46_1	414_025_75	411_46_13	924_46_80	419_46_1	376_46_133	1326_025_292	312_46_71	197_46_159	310_46_3	191_46_1	252_46_1	88_46_1	274_46_34	113_025_1	84_01235_1	85_46_54	429_01235_1	2170_46_10	171_46_28	364_46_32	361_46_1	308_46_5	24_025_1	584_46_1	581_46_6
668_46_11	2184_46_9	138_125_32	1832_025_47	20_46_1	22_025_1	23_025_1	211_025_5	178_025_1	542_46_7	340_025_19	8_46_88	285_025_124	284_025_32	679_46_24	121_46_12	123_46_20	267_46_212	127_025_14	268_025_17	1551_46_6	1068_025_54	54_46_1	57_46_48	51_46_1	414_025_81	411_46_14	924_46_81	419_46_1	376_46_129	1326_025_296	312_46_71	197_46_154	310_46_3	191_46_1	252_46_1	88_46_1	274_46_32	113_025_1	84_01235_1	85_46_46	429_01235_1	2170_46_10	171_46_25	364_46_35	361_46_1	308_46_6	24_025_1	584_46_1	581_46_7
668_46_8	2184_46_11	138_125_33	1832_025_46	20_46_1	22_025_1	23_025_1	211_025_7	178_025_1	542_46_6	340_025_22	8_46_85	285_025_113	284_025_26	679_46_19	121_46_17	123_46_17	267_46_213	127_025_14	268_025_17	1551_46_8	1068_025_46	54_46_1	57_46_42	51_46_1	414_025_87	411_46_13	924_46_80	419_46_1	376_46_136	1326_025_303	312_46_75	197_46_155	310_46_5	191_46_1	252_46_1	88_46_1	274_46_33	113_025_1	84_01235_1	85_46_47	429_01235_1	2170_46_9	171_46_27	364_46_36	361_46_1	308_46_6	24_025_1	584_46_1	581_46_6
668_46_8	2184_46_10	138_125_32	1832_025_46	20_46_1	22_025_1	23_025_1	211_025_9	178_025_1	542_46_11	340_025_27	8_46_85	285_025_122	284_025_27	679_46_21	121_46_22	123_46_19	267_46_224	127_025_14	268_025_15	1551_46_12	1068_025_43	54_46_1	57_46_41	51_46_1	414_025_86	411_46_18	924_46_76	419_46_1	376_46_143	1326_025_307	312_46_84	197_46_145	310_46_8	191_46_1	252_46_1	88_46_1	274_46_33	113_025_1	84_01235_1	85_46_46	429_01235_1	2170_46_13	171_46_32	364_46_34	361_46_1	308_46_4	24_025_1	584_46_1	581_46_4
668_46_12	2184_46_13	138_125_36	1832_025_48	20_46_1	22_025_1	23_025_1	211_025_10	178_025_1	542_46_11	340_025_23	1378_46_68	285_025_113	284_025_31	679_46_20	121_46_22	123_46_16	267_46_231	127_025_15	268_025_11	1551_46_17	1068_025_40	54_46_1	57_46_39	51_46_1	414_025_81	411_46_15	924_46_77	419_46_1	376_46_149	1326_025_319	312_46_84	197_46_143	310_46_11	191_46_1	252_46_1	88_46_1	274_46_28	113_025_1	84_01235_1	85_46_45	429_01235_1	2170_46_11	171_46_36	364_46_47	361_46_1	308_46_2	24_025_1	584_46_1	581_46_5
668_46_8	2184_46_15	138_125_37	1832_025_47	20_46_1	22_025_1	23_025_1	211_025_13	178_025_1	542_46_10	340_025_21	1378_46_64	285_025_106	284_025_30	679_46_15	121_46_20	123_46_13	267_46_252	127_025_13	268_025_15	1551_46_17	1068_025_46	54_46_1	57_46_39	51_46_1	414_025_72	411_46_14	924_46_78	419_46_1	376_46_155	1326_025_312	312_46_85	197_46_160	310_46_11	191_46_1	252_46_1	88_46_1	274_46_31	113_025_1	84_01235_1	85_46_46	429_01235_1	2170_46_12	171_46_33	364_46_44	361_46_1	308_46_2	24_025_1	584_46_1	581_46_6
668_46_10	2184_46_16	138_125_36	1832_025_47	20_46_1	22_025_1	23_025_1	211_025_14	178_025_1	542_46_15	340_025_23	1378_46_65	285_025_107	284_025_26	679_46_11	121_46_17	123_46_21	267_46_255	127_025_11	268_025_19	1551_46_20	1068_025_43	54_46_1	57_46_35	51_46_1	414_025_66	411_46_16	924_46_71	419_46_1	376_46_159	1326_025_314	312_46_89	197_46_155	310_46_16	191_46_1	252_46_1	88_46_1	274_46_22	113_025_1	84_01235_1	85_46_45	429_01235_1	2170_46_15	364_46_42	361_46_1	24_025_1	584_46_1	581_46_5	300_025_1	442_46_20
668_46_7	2184_46_18	138_125_35	1832_025_49	20_46_1	22_025_1	23_025_1	211_025_14	178_025_1	542_46_12	340_025_20	1378_46_69	285_025_105	284_025_27	679_46_11	121_46_14	123_46_21	267_46_240	127_025_12	268_025_13	1551_46_18	1068_025_40	54_46_1	57_46_37	51_46_1	414_025_62	411_46_15	924_46_69	419_46_1	376_46_155	1326_025_320	312_46_84	197_46_176	310_46_11	191_46_1	252_46_1	88_46_1	274_46_22	113_025_1	84_01235_1	85_46_44	429_01235_1	2170_46_15	364_46_48	361_46_1	24_025_1	584_46_1	581_46_7	300_025_1	442_46_18
668_46_8	2184_46_23	138_125_29	1832_025_49	20_46_1	22_025_1	23_025_1	211_025_14	178_025_1	542_46_15	340_025_25	1378_46_75	285_025_104	284_025_25	679_46_9	121_46_18	123_46_27	267_46_248	127_025_11	268_025_14	1551_46_18	1068_025_42	54_46_1	57_46_39	51_46_1	414_025_58	411_46_12	924_46_71	419_46_1	376_46_175	1326_025_325	312_46_83	197_46_157	310_46_14	191_46_1	252_46_1	88_46_1	274_46_25	113_025_1	84_01235_1	85_46_38	429_01235_1	2170_46_12	364_46_41	361_46_1	24_025_1	584_46_1	581_46_8	300_025_1	442_46_21
668_46_5	2184_46_19	138_125_29	1832_025_49	20_46_1	22_025_1	23_025_1	211_025_13	178_025_1	542_46_9	340_025_28	1378_46_78	285_025_104	284_025_27	679_46_5	121_46_20	123_46_23	267_46_245	127_025_14	268_025_16	1551_46_19	1068_025_47	54_46_1	57_46_37	51_46_1	414_025_63	411_46_11	924_46_71	419_46_1	376_46_188	1326_025_326	312_46_95	197_46_149	310_46_12	191_46_1	252_46_1	88_46_1	274_46_21	113_025_1	84_01235_1	85_46_33	429_01235_1	2170_46_7	364_46_35	361_46_1	24_025_1	584_46_1	581_46_8	300_025_1	442_46_14
668_46_6	2184_46_18	138_125_30	1832_025_49	20_46_1	22_025_1	23_025_1	211_025_10	178_025_1	542_46_14	340_025_32	1378_46_72	285_025_102	284_025_26	679_46_8	121_46_17	123_46_20	267_46_262	127_025_14	268_025_13	1551_46_22	1068_025_49	54_46_1	57_46_43	51_46_1	414_025_70	411_46_11	924_46_76	419_46_1	376_46_186	1326_025_326	312_46_97	197_46_144	310_46_14	191_46_1	252_46_1	88_46_1	274_46_16	113_025_1	84_01235_1	85_46_34	429_01235_1	2170_46_4	364_46_31	361_46_1	24_025_1	584_46_1	581_46_9	300_025_1	442_46_14
668_46_8	2184_46_14	138_125_32	1832_025_53	20_46_1	22_025_1	23_025_1	211_025_14	542_46_8	340_025_34	1378_46_75	285_025_103	284_025_32	679_46_8	121_46_20	123_46_15	267_46_280	127_025_10	268_025_14	1551_46_23	1068_025_49	54_46_1	57_46_44	51_46_1	414_025_79	411_46_12	924_46_70	419_46_1	376_46_176	1326_025_320	312_46_96	197_46_148	310_46_17	191_46_1	252_46_1	88_46_1	274_46_16	113_025_1	84_01235_1	85_46_34	429_01235_1	2170_46_2	364_46_35	361_46_1	24_025_1	584_46_1	581_46_9	300_025_1	442_46_8	307_46_2
668_46_7	2184_46_16	138_125_27	1832_025_54	20_46_1	22_025_1	23_025_1	211_025_12	542_46_5	340_025_34	1378_46_75	285_025_104	284_025_35	679_46_4	121_46_24	123_46_13	267_46_298	127_025_9	268_025_16	1551_46_26	1068_025_47	54_46_1	57_46_49	51_46_1	414_025_85	411_46_13	924_46_70	419_46_1	376_46_183	1326_025_316	312_46_99	197_46_140	310_46_16	191_46_1	252_46_1	88_46_1	274_46_22	113_025_1	84_01235_1	85_46_40	429_01235_1	2170_46_1	364_46_32	361_46_1	24_025_1	584_46_1	581_46_10	300_025_1	442_46_3	307_46_2
668_46_8	2184_46_15	138_125_23	1832_025_56	20_46_1	22_025_1	23_025_1	211_025_10	542_46_4	340_025_35	1378_46_81	285_025_101	284_025_35	679_46_4	121_46_24	123_46_15	267_46_324	127_025_9	268_025_10	1551_46_28	1068_025_45	54_46_1	57_46_59	51_46_1	414_025_88	411_46_7	924_46_66	419_46_1	376_46_189	1326_025_295	312_46_95	197_46_141	310_46_13	191_46_1	252_46_1	88_46_1	274_46_25	113_025_1	84_01235_1	85_46_39	429_01235_1	2170_46_1	364_46_30	361_46_1	24_025_1	584_46_1	581_46_10	300_025_1	442_46_2	307_46_2
668_46_9	2184_46_10	138_125_26	1832_025_55	20_46_1	22_025_1	23_025_1	211_025_7	542_46_4	340_025_33	1378_46_78	285_025_93	284_025_36	679_46_2	121_46_17	123_46_14	267_46_300	127_025_10	268_025_10	1551_46_31	1068_025_47	54_46_1	57_46_60	51_46_1	414_025_98	411_46_5	924_46_78	419_46_1	376_46_197	1326_025_288	312_46_98	197_46_136	310_46_14	191_46_1	252_46_1	88_46_1	274_46_29	113_025_1	84_01235_1	85_46_33	429_01235_1	364_46_37	361_46_1	24_025_1	584_46_1	581_46_14	300_025_1	442_46_3	307_46_1	178_025_1
668_46_10	2184_46_12	138_125_26	1832_025_55	20_46_1	22_025_1	23_025_1	211_025_6	542_46_1	340_025_36	1378_46_84	285_025_90	284_025_29	679_46_2	121_46_22	123_46_10	267_46_272	127_025_9	268_025_12	1551_46_33	1068_025_55	54_46_1	57_46_62	51_46_1	414_025_105	411_46_9	924_46_80	419_46_1	376_46_202	1326_025_298	312_46_96	197_46_134	310_46_12	191_46_1	252_46_1	88_46_1	274_46_27	113_025_1	84_01235_1	85_46_26	429_01235_1	364_46_45	361_46_1	24_025_1	584_46_1	581_46_13	300_025_1	442_46_3	589_46_1	178_025_1
668_46_11	2184_46_14	138_125_26	1832_025_54	20_46_1	22_025_1	23_025_1	211_025_9	340_025_44	1378_46_84	285_025_89	284_025_30	679_46_3	121_46_29	123_46_14	267_46_279	127_025_9	268_025_12	1551_46_31	1068_025_54	54_46_1	57_46_56	51_46_1	414_025_104	411_46_9	924_46_77	419_46_1	376_46_209	1326_025_281	312_46_119	197_46_137	310_46_10	191_46_1	114_46_1	88_46_1	274_46_30	113_025_1	84_01235_1	85_46_31	429_01235_1	364_46_52	361_46_1	24_025_1	584_46_1	581_46_10	300_025_1	442_46_4	589_46_1	178_025_1	108_0125_47
668_46_11	2184_46_11	138_125_28	1832_025_54	20_46_1	22_025_1	23_025_1	211_025_9	340_025_38	1378_46_78	285_025_76	284_025_32	679_46_3	121_46_33	123_46_14	267_46_293	127_025_10	268_025_17	1551_46_32	1068_025_52	54_46_1	57_46_62	51_46_1	414_025_112	411_46_9	924_46_71	419_46_1	376_46_196	1326_025_275	312_46_123	197_46_128	310_46_12	191_46_1	114_46_1	88_46_1	274_46_33	113_025_1	84_01235_1	85_46_35	429_01235_1	364_46_53	361_46_1	24_025_1	584_46_1	581_46_7	300_025_1	442_46_3	589_46_1	178_025_1	108_0125_50
668_46_1	2184_46_11	138_125_25	67_025_328	20_46_1	22_025_1	23_025_1	211_025_6	340_025_41	1378_46_84	285_025_82	284_025_27	679_46_2	121_46_33	123_46_11	267_46_300	127_025_8	268_025_19	1551_46_36	1068_025_62	54_46_1	57_46_54	51_46_1	414_025_126	411_46_8	924_46_67	419_46_1	376_46_196	1326_025_292	312_46_121	197_46_130	310_46_13	191_46_1	114_46_1	88_46_1	274_46_28	113_025_1	84_01235_1	85_46_28	429_01235_1	364_46_55	361_46_1	1832_025_54	584_46_1	581_46_6	300_025_1	442_46_3	589_46_1	178_025_1	108_0125_47
668_46_3	2184_46_12	138_125_23	67_025_345	20_46_1	22_025_1	23_025_1	211_025_5	340_025_40	1378_46_87	285_025_85	284_025_27	679_46_2	121_46_29	123_46_11	267_46_310	127_025_6	268_025_19	1551_46_38	1068_025_68	54_46_1	57_46_55	51_46_1	414_025_124	411_46_7	924_46_68	419_46_1	376_46_208	1326_025_288	312_46_118	197_46_117	310_46_9	191_46_1	114_46_1	88_46_1	274_46_34	113_025_1	84_01235_1	85_46_24	429_01235_1	364_46_56	361_46_1	1832_025_54	584_46_1	581_46_7	300_025_1	442_46_4	589_46_1	178_025_1	108_0125_53
668_46_2	2184_46_14	138_125_22	67_025_348	20_46_1	22_025_1	23_025_1	211_025_7	340_025_40	1378_46_101	285_025_92	284_025_25	679_46_1	121_46_31	123_46_14	267_46_319	127_025_6	268_025_17	1551_46_41	1068_025_72	54_46_1	57_46_48	51_46_1	414_025_116	411_46_7	924_46_63	419_46_1	376_46_220	1326_025_296	312_46_107	197_46_117	310_46_11	191_46_1	114_46_1	88_46_1	274_46_26	113_025_1	84_01235_1	85_46_25	429_01235_1	364_46_52	361_46_1	1832_025_55	584_46_1	581_46_4	300_025_1	442_46_4	589_46_1	178_025_1	108_0125_54
668_46_2	2184_46_12	138_125_18	67_025_370	22_025_1	23_025_1	211_025_5	340_025_38	1378_46_113	285_025_90	284_025_24	121_46_25	123_46_11	267_46_322	127_025_7	268_025_19	1551_46_50	1068_025_65	54_46_1	57_46_47	51_46_1	414_025_121	411_46_9	924_46_59	419_46_1	376_46_231	1326_025_294	312_46_115	197_46_109	310_46_12	191_46_1	114_46_1	88_46_1	274_46_27	113_025_1	84_01235_1	85_46_26	429_01235_1	364_46_52	361_46_1	1832_025_53	584_46_1	581_46_4	300_025_1	442_46_2	589_46_1	178_025_1	108_0125_58	249_025_1	39_125_164
668_46_1	2184_46_8	138_125_17	67_025_368	22_025_1	23_025_1	211_025_7	340_025_40	1378_46_101	285_025_86	284_025_25	121_46_34	123_46_10	267_46_309	127_025_7	268_025_16	1551_46_48	1068_025_67	54_46_1	57_46_53	51_46_1	414_025_123	411_46_6	924_46_49	419_46_1	376_46_250	1326_025_276	312_46_114	197_46_110	310_46_18	191_46_1	114_46_1	88_46_1	274_46_30	113_025_1	84_01235_1	85_46_31	429_01235_1	364_46_50	361_46_1	1832_025_52	584_46_1	581_46_3	300_025_1	442_46_1	589_46_1	178_025_1	108_0125_64	249_025_1	39_125_162
211_025_9	2184_46_8	138_125_18	24_025_1	22_025_1	23_025_1	340_025_42	1378_46_93	285_025_79	284_025_25	121_46_41	123_46_13	267_46_329	127_025_9	268_025_21	1551_46_49	1068_025_68	54_46_1	57_46_56	51_46_1	414_025_133	411_46_7	924_46_47	419_46_1	376_46_259	1326_025_281	312_46_126	197_46_107	310_46_20	191_46_1	114_46_1	88_46_1	274_46_34	113_025_1	84_01235_1	85_46_28	429_01235_1	364_46_48	361_46_1	1832_025_50	584_46_1	581_46_2	300_025_1	442_46_1	589_46_1	178_025_1	108_0125_61	249_025_1	39_125_154	904_46_21
211_025_14	2184_46_8	138_125_21	24_025_1	22_025_1	23_025_1	340_025_50	1378_46_102	285_025_83	284_025_32	121_46_40	123_46_11	267_46_319	127_025_11	268_025_20	1551_46_43	1068_025_67	54_46_1	57_46_56	51_46_1	414_025_130	411_46_6	292_135_1	419_46_1	376_46_251	1326_025_283	312_46_129	197_46_115	310_46_19	191_46_1	114_46_1	88_46_1	274_46_31	113_025_1	84_01235_1	85_46_31	429_01235_1	364_46_46	361_46_1	1832_025_41	584_46_1	581_46_2	300_025_1	589_46_1	178_025_1	108_0125_56	249_025_1	39_125_154	904_46_16	924_46_54
211_025_17	2184_46_8	138_125_18	24_025_1	22_025_1	23_025_1	340_025_50	1378_46_93	285_025_83	284_025_18	121_46_42	123_46_11	267_46_313	127_025_10	268_025_21	1551_46_41	1068_025_74	54_46_1	57_46_50	51_46_1	414_025_131	411_46_3	292_135_1	419_46_1	376_46_235	1326_025_294	312_46_129	197_46_126	310_46_22	191_46_1	114_46_1	88_46_1	274_46_37	113_025_1	84_01235_1	85_46_27	429_01235_1	364_46_50	361_46_1	1832_025_41	584_46_1	581_46_3	300_025_1	589_46_1	178_025_1	108_0125_52	249_025_1	39_125_165	904_46_14	924_46_56
211_025_14	2184_46_7	138_125_16	24_025_1	22_025_1	23_025_1	340_025_53	1378_46_78	285_025_78	284_025_20	121_46_38	123_46_11	267_46_327	127_025_11	268_025_21	1551_46_40	1068_025_73	54_46_1	57_46_50	51_46_1	414_025_129	292_135_1	419_46_1	376_46_241	1326_025_288	312_46_124	197_46_116	310_46_23	191_46_1	114_46_1	88_46_1	274_46_36	113_025_1	84_01235_1	85_46_21	429_01235_1	364_46_60	361_46_1	584_46_1	581_46_3	300_025_1	589_46_1	178_025_1	108_0125_54	249_025_1	39_125_151	904_46_13	924_46_59	30_025_1	1846_025_7
211_025_13	2184_46_7	138_125_23	24_025_1	22_025_1	23_025_1	340_025_54	1378_46_86	285_025_81	284_025_24	121_46_45	123_46_10	267_46_328	127_025_14	268_025_19	1551_46_37	1068_025_69	54_46_1	57_46_50	51_46_1	414_025_134	292_135_1	419_46_1	376_46_234	1326_025_291	312_46_128	197_46_133	310_46_20	191_46_1	114_46_1	88_46_1	274_46_37	113_025_1	84_01235_1	85_46_19	429_01235_1	364_46_56	361_46_1	584_46_1	581_46_4	300_025_1	589_46_1	178_025_1	108_0125_49	249_025_1	39_125_150	904_46_10	924_46_59	30_025_1	1846_025_7
211_025_12	2184_46_6	138_125_22	24_025_1	22_025_1	23_025_1	340_025_63	1378_46_85	285_025_88	284_025_27	121_46_45	123_46_11	267_46_331	127_025_13	268_025_16	1551_46_32	1068_025_71	54_46_1	57_46_49	51_46_1	414_025_137	292_135_1	419_46_1	376_46_243	1326_025_283	312_46_126	197_46_129	310_46_20	191_46_1	114_46_1	88_46_1	274_46_33	113_025_1	84_01235_1	85_46_19	429_01235_1	364_46_61	361_46_1	584_46_1	581_46_5	300_025_1	589_46_1	178_025_1	108_0125_50	249_025_1	39_125_143	904_46_12	924_46_67	30_025_1	1846_025_4
211_025_14	2184_46_7	138_125_21	24_025_1	22_025_1	23_025_1	340_025_73	1378_46_81	285_025_85	284_025_31	121_46_43	123_46_18	267_46_343	127_025_12	268_025_18	1551_46_32	1068_025_65	54_46_1	57_46_50	51_46_1	414_025_136	292_135_1	419_46_1	376_46_213	1326_025_298	312_46_130	197_46_139	310_46_14	191_46_1	114_46_1	88_46_1	274_46_34	113_025_1	84_01235_1	85_46_21	364_46_62	361_46_1	584_46_1	581_46_2	300_025_1	589_46_1	178_025_1	108_0125_50	249_025_1	39_125_133	904_46_10	924_46_65	30_025_1	1846_025_5	519_025_52
211_025_13	2184_46_9	138_125_20	24_025_1	22_025_1	23_025_1	340_025_71	1378_46_71	285_025_83	284_025_32	121_46_40	123_46_17	267_46_342	127_025_15	268_025_23	1551_46_33	1068_025_61	54_46_1	57_46_50	51_46_1	414_025_144	292_135_1	419_46_1	376_46_204	1326_025_300	312_46_130	197_46_129	310_46_15	191_46_1	114_46_1	88_46_1	274_46_38	113_025_1	84_01235_1	85_46_16	364_46_68	361_46_1	584_46_1	581_46_2	300_025_1	589_46_1	178_025_1	108_0125_41	249_025_1	39_125_137	904_46_12	924_46_63	30_025_1	1846_025_2	519_025_50
211_025_14	2184_46_9	138_125_19	24_025_1	22_025_1	23_025_1	340_025_78	1378_46_80	285_025_83	284_025_27	121_46_37	123_46_24	267_46_358	127_025_14	268_025_25	1551_46_31	1068_025_59	54_46_1	57_46_49	51_46_1	414_025_137	292_135_1	419_46_1	376_46_201	1326_025_312	312_46_135	197_46_112	310_46_15	191_46_1	114_46_1	88_46_1	274_46_34	113_025_1	84_01235_1	85_46_17	364_46_62	361_46_1	584_46_1	581_46_2	300_025_1	589_46_1	178_025_1	108_0125_45	249_025_1	39_125_137	904_46_13	924_46_62	30_025_1	1846_025_2	519_025_44
211_025_16	2184_46_11	138_125_18	24_025_1	22_025_1	23_025_1	340_025_88	1378_46_73	285_025_84	284_025_38	121_46_44	123_46_24	267_46_352	127_025_11	268_025_27	1551_46_36	1068_025_57	54_46_1	57_46_56	51_46_1	414_025_131	292_135_1	419_46_1	376_46_204	1326_025_318	312_46_136	197_46_125	310_46_9	191_46_1	114_46_1	88_46_1	274_46_31	113_025_1	84_01235_1	85_46_19	364_46_76	361_46_1	584_46_1	581_46_1	300_025_1	589_46_1	178_025_1	108_0125_50	249_025_1	39_125_136	904_46_12	924_46_66	30_025_1	1846_025_4	519_025_44
211_025_14	2184_46_14	138_125_19	24_025_1	22_025_1	23_025_1	340_025_87	1378_46_84	285_025_83	284_025_39	121_46_47	123_46_22	267_46_348	127_025_13	268_025_26	1551_46_37	1068_025_57	54_46_1	57_46_55	51_46_1	414_025_129	292_135_1	419_46_1	376_46_202	1326_025_314	312_46_134	197_46_130	310_46_16	191_46_1	114_46_1	88_46_1	274_46_32	113_025_1	84_01235_1	85_46_24	364_46_77	361_46_1	584_46_1	581_46_1	300_025_1	589_46_1	178_025_1	108_0125_42	249_025_1	39_125_135	904_46_11	924_46_64	30_025_1	1846_025_4	519_025_43
211_025_18	2184_46_11	138_125_18	24_025_1	22_025_1	23_025_1	340_025_90	1378_46_87	285_025_87	284_025_39	121_46_47	123_46_25	267_46_354	127_025_14	268_025_25	1551_46_28	1068_025_61	54_46_1	57_46_60	51_46_1	414_025_126	292_135_1	419_46_1	376_46_196	1326_025_304	312_46_127	197_46_135	310_46_17	191_46_1	114_46_1	88_46_1	274_46_34	113_025_1	84_01235_1	85_46_27	364_46_71	361_46_1	584_46_1	581_46_1	300_025_1	589_46_1	178_025_1	108_0125_42	249_025_1	39_125_140	904_46_14	924_46_65	30_025_1	1846_025_4	519_025_49
211_025_19	2184_46_15	138_125_19	24_025_1	22_025_1	23_025_1	340_025_87	1378_46_94	285_025_85	284_025_36	121_46_44	123_46_23	267_46_357	127_025_15	268_025_27	1551_46_28	1068_025_66	54_46_1	57_46_59	51_46_1	414_025_131	292_135_1	419_46_1	376_46_190	1326_025_310	312_46_135	197_46_127	310_46_18	191_46_1	114_46_1	88_46_1	274_46_39	113_025_1	84_01235_1	85_46_33	364_46_72	361_46_1	584_46_1	581_46_1	300_025_1	589_46_1	178_025_1	108_0125_45	249_025_1	39_125_130	904_46_14	924_46_51	30_025_1	1846_025_3	519_025_48
211_025_20	2184_46_18	138_125_20	24_025_1	22_025_1	23_025_1	340_025_92	1378_46_94	285_025_83	284_025_36	121_46_39	123_46_18	267_46_351	127_025_14	268_025_27	1551_46_26	1068_025_69	54_46_1	57_46_66	51_46_1	414_025_131	292_135_1	419_46_1	376_46_184	1326_025_328	312_46_131	197_46_132	310_46_15	191_46_1	114_46_1	88_46_1	274_46_37	113_025_1	84_01235_1	85_46_34	364_46_79	361_46_1	584_46_1	581_46_1	300_025_1	589_46_1	178_025_1	108_0125_48	249_025_1	39_125_120	904_46_10	924_46_57	30_025_1	1846_025_1	519_025_51
211_025_21	2184_46_18	138_125_17	24_025_1	22_025_1	23_025_1	340_025_97	1378_46_96	285_025_86	284_025_42	121_46_38	123_46_18	267_46_344	127_025_15	268_025_25	1551_46_27	1068_025_59	54_46_1	57_46_61	51_46_1	414_025_129	292_135_1	419_46_1	376_46_183	1326_025_335	312_46_128	197_46_127	310_46_18	191_46_1	114_46_1	88_46_1	274_46_38	113_025_1	84_01235_1	85_46_36	364_46_78	361_46_1	584_46_1	581_46_1	300_025_1	589_46_1	178_025_1	108_0125_44	249_025_1	39_125_112	904_46_9	924_46_64	30_025_1	519_025_51	510_46_21
211_025_22	2184_46_19	138_125_21	24_025_1	22_025_1	23_025_1	340_025_95	1378_46_91	285_025_80	284_025_42	121_46_41	123_46_20	267_46_337	127_025_18	268_025_29	1551_46_31	1068_025_56	54_46_1	57_46_64	51_46_1	414_025_134	292_135_1	419_46_1	376_46_208	1326_025_321	312_46_130	197_46_118	310_46_18	191_46_1	114_46_1	88_46_1	274_46_36	113_025_1	84_01235_1	85_46_40	364_46_67	361_46_1	584_46_1	581_46_1	300_025_1	589_46_1	178_025_1	108_0125_40	249_025_1	39_125_119	904_46_9	924_46_63	30_025_1	519_025_49	510_46_19
211_025_20	2184_46_19	138_125_25	24_025_1	22_025_1	23_025_1	340_025_96	1378_46_82	285_025_85	284_025_38	121_46_35	123_46_23	267_46_325	127_025_19	268_025_30	1551_46_33	1068_025_51	54_46_1	57_46_66	51_46_1	414_025_124	292_135_1	419_46_1	376_46_201	1326_025_338	312_46_124	197_46_119	310_46_21	191_46_1	114_46_1	88_46_1	274_46_39	113_025_1	84_01235_1	85_46_43	364_46_72	361_46_1	584_46_1	581_46_1	300_025_1	589_46_1	178_025_1	108_0125_40	249_025_1	39_125_110	904_46_9	924_46_52	30_025_1	519_025_46	510_46_17
211_025_22	2184_46_17	138_125_31	24_025_1	22_025_1	23_025_1	340_025_90	1378_46_89	285_025_92	284_025_40	121_46_32	123_46_19	267_46_325	127_025_21	268_025_34	1551_46_26	1068_025_46	54_46_1	57_46_69	51_46_1	414_025_134	292_135_1	419_46_1	376_46_239	1326_025_325	312_46_119	197_46_100	310_46_18	191_46_1	114_46_1	88_46_1	274_46_45	113_025_1	84_01235_1	85_46_47	364_46_72	361_46_1	584_46_1	300_025_1	589_46_1	178_025_1	108_0125_34	249_025_1	39_125_107	904_46_10	924_46_47	30_025_1	519_025_46	510_46_18	512_025_3
211_025_22	2184_46_16	138_125_24	24_025_1	22_025_1	23_025_1	340_025_88	1378_46_103	285_025_92	284_025_36	121_46_28	123_46_17	267_46_337	127_025_23	268_025_28	1551_46_26	1068_025_46	54_46_1	57_46_64	51_46_1	414_025_135	292_135_1	419_46_1	376_46_232	1326_025_328	312_46_125	197_46_97	310_46_16	191_46_1	114_46_1	88_46_1	274_46_41	113_025_1	84_01235_1	85_46_45	364_46_71	361_46_1	584_46_1	300_025_1	589_46_1	178_025_1	108_0125_39	249_025_1	39_125_102	904_46_11	924_46_47	30_025_1	519_025_50	510_46_10	512_025_2
211_025_23	2184_46_20	138_125_23	24_025_1	22_025_1	23_025_1	340_025_92	1378_46_104	285_025_99	284_025_29	121_46_28	123_46_14	267_46_312	127_025_26	268_025_36	1551_46_30	1068_025_41	54_46_1	57_46_65	51_46_1	414_025_141	292_135_1	419_46_1	376_46_246	1326_025_334	312_46_134	197_46_81	310_46_19	191_46_1	114_46_1	88_46_1	274_46_40	113_025_1	84_01235_1	85_46_45	364_46_79	361_46_1	584_46_1	300_025_1	589_46_1	178_025_1	108_0125_45	249_025_1	39_125_104	904_46_11	924_46_47	30_025_1	519_025_44	510_46_7	512_025_2
211_025_19	2184_46_18	138_125_29	24_025_1	22_025_1	23_025_1	340_025_92	1378_46_114	285_025_96	284_025_32	121_46_31	123_46_15	267_46_321	127_025_27	268_025_34	1551_46_33	1068_025_38	54_46_1	57_46_64	51_46_1	414_025_146	292_135_1	419_46_1	376_46_270	1326_025_348	312_46_131	197_46_73	310_46_26	191_46_1	114_46_1	88_46_1	274_46_33	113_025_1	84_01235_1	85_46_48	364_46_71	361_46_1	584_46_1	300_025_1	589_46_1	178_025_1	108_0125_43	249_025_1	39_125_87	904_46_8	924_46_38	30_025_1	519_025_43	510_46_6	512_025_3
211_025_18	2184_46_17	138_125_28	24_025_1	22_025_1	23_025_1	340_025_95	1378_46_117	285_025_103	284_025_30	121_46_28	123_46_15	267_46_317	127_025_21	268_025_38	1551_46_39	1068_025_37	54_46_1	57_46_61	51_46_1	414_025_154	292_135_1	419_46_1	376_46_275	1326_025_355	312_46_127	197_46_75	310_46_31	191_46_1	114_46_1	88_46_1	274_46_27	113_025_1	84_01235_1	85_46_39	364_46_70	361_46_1	584_46_1	300_025_1	589_46_1	178_025_1	108_0125_34	249_025_1	39_125_80	904_46_5	924_46_37	30_025_1	519_025_41	510_46_4	512_025_3
211_025_18	2184_46_14	138_125_33	24_025_1	22_025_1	23_025_1	340_025_98	1378_46_115	285_025_102	284_025_26	121_46_22	123_46_13	267_46_325	127_025_19	268_025_38	1551_46_36	1068_025_38	54_46_1	57_46_64	51_46_1	414_025_163	292_135_1	419_46_1	376_46_267	1326_025_329	312_46_116	197_46_73	310_46_29	191_46_1	114_46_1	88_46_1	274_46_33	113_025_1	84_01235_1	85_46_36	364_46_65	361_46_1	584_46_1	300_025_1	589_46_1	178_025_1	108_0125_31	249_025_1	39_125_83	904_46_5	924_46_46	30_025_1	519_025_45	510_46_9	512_025_4
211_025_19	2184_46_13	138_125_36	24_025_1	22_025_1	23_025_1	340_025_100	1378_46_113	285_025_94	284_025_25	121_46_21	123_46_12	267_46_327	127_025_18	268_025_39	1551_46_33	1068_025_37	54_46_1	57_46_67	51_46_1	414_025_156	292_135_1	419_46_1	376_46_290	1326_025_344	312_46_121	197_46_67	310_46_33	191_46_1	114_46_1	88_46_1	274_46_29	113_025_1	84_01235_1	85_46_31	364_46_69	361_46_1	584_46_1	300_025_1	589_46_1	178_025_1	108_0125_30	249_025_1	39_125_89	904_46_6	924_46_38	30_025_1	519_025_48	510_46_13	512_025_2
211_025_16	2184_46_15	138_125_33	24_025_1	22_025_1	23_025_1	340_025_102	1378_46_108	285_025_102	284_025_23	121_46_16	123_46_18	267_46_344	127_025_19	268_025_35	1551_46_29	1068_025_39	54_46_1	57_46_60	51_46_1	414_025_137	292_135_1	419_46_1	376_46_286	1326_025_330	312_46_109	197_46_74	310_46_47	191_46_1	114_46_1	88_46_1	274_46_28	113_025_1	84_01235_1	85_46_37	364_46_76	361_46_1	584_46_1	300_025_1	589_46_1	178_025_1	108_0125_27	249_025_1	39_125_94	904_46_6	924_46_43	30_025_1	519_025_52	510_46_11	2166_46_194
211_025_16	2184_46_16	138_125_33	24_025_1	22_025_1	23_025_1	340_025_107	1378_46_92	285_025_98	284_025_23	121_46_20	123_46_19	267_46_348	127_025_21	268_025_32	1551_46_25	1068_025_39	54_46_1	57_46_59	51_46_1	414_025_131	292_135_1	419_46_1	376_46_284	1326_025_341	312_46_120	197_46_60	310_46_47	191_46_1	114_46_1	88_46_1	274_46_31	113_025_1	84_01235_1	85_46_43	364_46_73	361_46_1	584_46_1	300_025_1	589_46_1	178_025_1	108_0125_22	249_025_1	39_125_83	904_46_5	924_46_53	30_025_1	519_025_62	510_46_7	2166_46_188
211_025_15	2184_46_18	138_125_26	24_025_1	22_025_1	23_025_1	340_025_96	1378_46_85	285_025_99	284_025_25	121_46_21	123_46_21	267_46_334	127_025_25	268_025_36	1551_46_20	1068_025_39	54_46_1	57_46_45	51_46_1	414_025_126	292_135_1	419_46_1	376_46_273	1326_025_343	312_46_129	197_46_59	310_46_52	191_46_1	114_46_1	88_46_1	274_46_31	113_025_1	84_01235_1	85_46_42	364_46_72	361_46_1	584_46_1	300_025_1	589_46_1	178_025_1	108_0125_21	249_025_1	39_125_84	904_46_6	924_46_58	30_025_1	519_025_62	510_46_11	2166_46_192
211_025_20	2184_46_16	138_125_31	24_025_1	22_025_1	23_025_1	340_025_93	1378_46_78	285_025_91	284_025_25	121_46_23	123_46_20	267_46_338	127_025_23	268_025_34	1551_46_20	1068_025_39	54_46_1	57_46_45	51_46_1	414_025_125	292_135_1	419_46_1	376_46_284	1326_025_342	312_46_134	197_46_64	310_46_51	191_46_1	114_46_1	88_46_1	274_46_23	113_025_1	84_01235_1	85_46_46	364_46_71	361_46_1	584_46_1	300_025_1	589_46_1	178_025_1	108_0125_23	249_025_1	39_125_88	904_46_4	924_46_62	30_025_1	519_025_67	510_46_10	2166_46_179
211_025_17	2184_46_18	138_125_25	24_025_1	22_025_1	23_025_1	340_025_95	1378_46_69	285_025_88	284_025_21	121_46_23	123_46_18	267_46_338	127_025_25	268_025_34	1551_46_20	1068_025_38	54_46_1	57_46_56	51_46_1	414_025_125	292_135_1	419_46_1	376_46_287	1326_025_346	312_46_128	197_46_59	310_46_53	191_46_1	114_46_1	88_46_1	274_46_15	113_025_1	84_01235_1	85_46_42	364_46_62	361_46_1	584_46_1	300_025_1	589_46_1	178_025_1	108_0125_26	249_025_1	39_125_91	904_46_6	924_46_56	30_025_1	519_025_70	510_46_12	2166_46_185
211_025_19	2184_46_13	138_125_23	24_025_1	22_025_1	23_025_1	340_025_91	1378_46_63	285_025_97	284_025_20	121_46_26	123_46_21	267_46_346	127_025_26	268_025_37	1551_46_16	1068_025_35	54_46_1	57_46_52	51_46_1	414_025_131	292_135_1	419_46_1	376_46_296	1326_025_342	312_46_136	197_46_55	310_46_46	191_46_1	114_46_1	88_46_1	274_46_10	113_025_1	84_01235_1	85_46_28	364_46_65	361_46_1	584_46_1	300_025_1	589_46_1	178_025_1	108_0125_24	249_025_1	39_125_99	904_46_5	924_46_56	30_025_1	519_025_63	510_46_10	2166_46_191
211_025_22	2184_46_15	138_125_28	24_025_1	22_025_1	23_025_1	340_025_94	1378_46_58	285_025_86	284_025_20	121_46_24	123_46_25	267_46_353	127_025_27	268_025_35	1551_46_14	1068_025_33	54_46_1	57_46_54	51_46_1	414_025_129	292_135_1	419_46_1	376_46_279	1326_025_363	312_46_144	197_46_57	310_46_40	191_46_1	114_46_1	88_46_1	274_46_11	113_025_1	84_01235_1	85_46_22	364_46_60	361_46_1	584_46_1	300_025_1	589_46_1	178_025_1	108_0125_24	249_025_1	39_125_108	904_46_7	924_46_53	30_025_1	519_025_60	510_46_7	2166_46_196
211_025_26	2184_46_15	138_125_37	24_025_1	22_025_1	23_025_1	340_025_83	1378_46_58	285_025_77	284_025_16	121_46_21	123_46_25	267_46_354	127_025_34	268_025_36	1551_46_13	1068_025_36	54_46_1	57_46_56	51_46_1	414_025_128	292_135_1	419_46_1	376_46_284	1326_025_368	312_46_141	197_46_57	310_46_41	191_46_1	114_46_1	88_46_1	274_46_17	113_025_1	84_01235_1	85_46_20	364_46_69	361_46_1	584_46_1	300_025_1	589_46_1	178_025_1	108_0125_30	249_025_1	39_125_112	904_46_7	924_46_50	30_025_1	519_025_53	510_46_7	2166_46_195
211_025_28	2184_46_14	138_125_40	24_025_1	22_025_1	23_025_1	340_025_80	1378_46_63	285_025_80	284_025_19	121_46_29	123_46_15	267_46_361	127_025_27	268_025_39	1551_46_8	1068_025_37	54_46_1	57_46_56	51_46_1	414_025_132	292_135_1	419_46_1	376_46_299	1326_025_348	312_46_144	197_46_50	310_46_43	191_46_1	114_46_1	88_46_1	274_46_11	113_025_1	84_01235_1	85_46_22	364_46_69	361_46_1	584_46_1	300_025_1	589_46_1	178_025_1	108_0125_32	249_025_1	39_125_107	904_46_9	924_46_51	30_025_1	519_025_49	510_46_6	2166_46_200
211_025_30	2184_46_14	138_125_44	24_025_1	22_025_1	23_025_1	340_025_89	8_46_123	285_025_74	284_025_18	121_46_32	123_46_16	267_46_380	127_025_23	268_025_44	1551_46_9	1068_025_30	54_46_1	57_46_54	51_46_1	414_025_136	292_135_1	419_46_1	376_46_293	1326_025_359	312_46_155	197_46_47	310_46_43	191_46_1	114_46_1	88_46_1	274_46_9	113_025_1	84_01235_1	85_46_22	364_46_67	361_46_1	584_46_1	300_025_1	589_46_1	178_025_1	108_0125_34	249_025_1	39_125_105	904_46_9	924_46_53	30_025_1	519_025_45	510_46_9	2166_46_189
211_025_30	2184_46_12	138_125_45	24_025_1	22_025_1	23_025_1	340_025_86	8_46_123	285_025_76	284_025_15	121_46_27	123_46_13	267_46_383	127_025_26	268_025_42	1551_46_9	1068_025_23	54_46_1	57_46_56	51_46_1	414_025_133	292_135_1	419_46_1	376_46_296	1326_025_370	312_46_166	197_46_64	310_46_37	191_46_1	114_46_1	88_46_1	274_46_5	113_025_1	84_01235_1	85_46_20	364_46_62	361_46_1	584_46_1	300_025_1	589_46_1	178_025_1	108_0125_33	249_025_1	39_125_108	904_46_7	924_46_54	30_025_1	519_025_46	510_46_13	2166_46_183
211_025_32	2184_46_10	138_125_49	24_025_1	22_025_1	23_025_1	340_025_89	8_46_127	285_025_80	284_025_15	121_46_29	123_46_6	267_46_392	127_025_25	268_025_43	1551_46_9	1068_025_23	54_46_1	57_46_60	51_46_1	414_025_138	292_135_1	419_46_1	376_46_321	1326_025_348	312_46_160	197_46_56	310_46_39	191_46_1	114_46_1	88_46_1	274_46_4	113_025_1	84_01235_1	85_46_24	364_46_62	361_46_1	584_46_1	300_025_1	589_46_1	178_025_1	108_0125_29	249_025_1	39_125_103	904_46_6	924_46_54	30_025_1	519_025_44	510_46_14	2166_46_182
211_025_38	2184_46_12	138_125_46	24_025_1	22_025_1	23_025_1	340_025_95	8_46_130	285_025_85	284_025_17	121_46_26	123_46_5	267_46_388	127_025_23	268_025_39	1551_46_7	1068_025_22	54_46_1	57_46_67	51_46_1	414_025_142	292_135_1	419_46_1	376_46_317	1326_025_341	312_46_154	197_46_53	310_46_35	191_46_1	114_46_1	88_46_1	274_46_2	113_025_1	84_01235_1	85_46_19	364_46_66	361_46_1	584_46_1	300_025_1	589_46_1	178_025_1	108_0125_33	249_025_1	39_125_107	904_46_8	924_46_58	30_025_1	519_025_41	510_46_17	2166_46_186
211_025_35	2184_46_16	138_125_45	24_025_1	22_025_1	23_025_1	340_025_101	8_46_115	285_025_87	284_025_14	121_46_22	123_46_10	267_46_374	127_025_27	268_025_44	1551_46_9	1068_025_22	54_46_1	57_46_64	51_46_1	414_025_139	292_135_1	419_46_1	376_46_344	1326_025_350	312_46_150	197_46_48	310_46_33	191_46_1	114_46_1	88_46_1	274_46_2	113_025_1	84_01235_1	85_46_11	364_46_58	361_46_1	584_46_1	300_025_1	589_46_1	178_025_1	108_0125_35	249_025_1	39_125_114	904_46_2	924_46_58	30_025_1	519_025_39	510_46_19	2166_46_182
211_025_31	2184_46_13	138_125_40	24_025_1	22_025_1	23_025_1	340_025_109	8_46_115	285_025_93	284_025_14	121_46_25	123_46_8	267_46_389	127_025_29	268_025_40	1551_46_8	1068_025_18	54_46_1	57_46_57	51_46_1	414_025_142	292_135_1	419_46_1	376_46_362	1326_025_337	312_46_140	197_46_44	310_46_40	191_46_1	114_46_1	88_46_1	274_46_3	113_025_1	84_01235_1	85_46_9	364_46_49	361_46_1	584_46_1	300_025_1	589_46_1	178_025_1	108_0125_35	249_025_1	39_125_122	904_46_2	924_46_62	30_025_1	519_025_41	510_46_22	2166_46_182
211_025_30	2184_46_16	138_125_37	24_025_1	22_025_1	23_025_1	340_025_119	8_46_124	285_025_97	284_025_12	121_46_21	123_46_9	267_46_368	127_025_29	268_025_41	1551_46_10	1068_025_13	54_46_1	57_46_55	51_46_1	414_025_140	292_135_1	419_46_1	376_46_364	1326_025_333	312_46_138	197_46_46	310_46_50	191_46_1	114_46_1	88_46_1	274_46_4	113_025_1	84_01235_1	85_46_8	364_46_56	361_46_1	584_46_1	300_025_1	589_46_1	178_025_1	108_0125_35	249_025_1	39_125_138	904_46_2	924_46_62	30_025_1	519_025_43	510_46_18	2166_46_154
211_025_32	2184_46_14	138_125_42	24_025_1	22_025_1	23_025_1	340_025_118	8_46_119	285_025_112	284_025_14	121_46_17	123_46_4	267_46_364	127_025_27	268_025_36	1551_46_11	1068_025_10	54_46_1	57_46_45	51_46_1	414_025_140	292_135_1	419_46_1	376_46_361	1326_025_338	312_46_120	197_46_39	310_46_48	191_46_1	114_46_1	88_46_1	274_46_3	113_025_1	84_01235_1	85_46_5	364_46_46	361_46_1	584_46_1	300_025_1	589_46_1	178_025_1	108_0125_32	249_025_1	39_125_147	924_46_65	30_025_1	519_025_37	510_46_17	2166_46_160	331_46_53
211_025_32	2184_46_14	138_125_39	24_025_1	22_025_1	23_025_1	340_025_113	8_46_134	285_025_110	284_025_16	121_46_21	123_46_4	267_46_369	127_025_25	268_025_39	1551_46_12	1068_025_9	54_46_1	57_46_57	51_46_1	414_025_140	292_135_1	419_46_1	376_46_352	1326_025_344	312_46_126	197_46_41	310_46_46	191_46_1	114_46_1	88_46_1	274_46_3	113_025_1	84_01235_1	85_46_4	364_46_47	361_46_1	584_46_1	300_025_1	589_46_1	178_025_1	108_0125_33	249_025_1	39_125_154	924_46_61	30_025_1	519_025_36	510_46_21	2166_46_147	331_46_50
211_025_34	2184_46_17	138_125_36	24_025_1	22_025_1	23_025_1	340_025_107	8_46_131	285_025_114	284_025_15	121_46_22	123_46_2	267_46_348	127_025_28	268_025_33	1551_46_17	1068_025_9	54_46_1	57_46_54	51_46_1	414_025_135	292_135_1	419_46_1	376_46_363	1326_025_354	312_46_121	197_46_37	310_46_45	191_46_1	114_46_1	88_46_1	274_46_2	113_025_1	84_01235_1	85_46_4	364_46_49	361_46_1	584_46_1	300_025_1	589_46_1	178_025_1	108_0125_30	249_025_1	39_125_147	924_46_62	30_025_1	519_025_32	510_46_16	2166_46_136	331_46_46
211_025_33	2184_46_14	138_125_30	24_025_1	22_025_1	23_025_1	340_025_106	8_46_125	285_025_117	284_025_13	121_46_19	123_46_1	267_46_367	127_025_28	268_025_39	1551_46_15	1068_025_8	54_46_1	57_46_51	51_46_1	414_025_139	292_135_1	419_46_1	376_46_369	1326_025_339	312_46_127	197_46_34	310_46_46	191_46_1	114_46_1	88_46_1	274_46_3	113_025_1	84_01235_1	85_46_2	364_46_50	361_46_1	584_46_1	300_025_1	589_46_1	178_025_1	108_0125_32	249_025_1	39_125_152	924_46_70	30_025_1	519_025_34	510_46_13	2166_46_128	331_46_47
211_025_32	2184_46_15	138_125_32	24_025_1	22_025_1	23_025_1	340_025_102	8_46_116	285_025_109	284_025_12	121_46_17	123_46_4	267_46_371	127_025_28	268_025_36	1551_46_18	1068_025_11	54_46_1	57_46_48	51_46_1	414_025_133	292_135_1	419_46_1	376_46_385	1326_025_332	312_46_143	197_46_45	310_46_39	191_46_1	114_46_1	88_46_1	274_46_2	113_025_1	84_01235_1	85_46_2	364_46_48	361_46_1	584_46_1	300_025_1	589_46_1	178_025_1	108_0125_33	249_025_1	39_125_154	924_46_71	30_025_1	519_025_38	510_46_12	2166_46_122	331_46_46
211_025_30	2184_46_16	138_125_33	24_025_1	22_025_1	23_025_1	340_025_99	8_46_116	285_025_112	284_025_12	121_46_20	123_46_5	267_46_376	127_025_25	268_025_32	1551_46_18	1068_025_10	54_46_1	57_46_48	51_46_1	414_025_134	292_135_1	419_46_1	376_46_373	1326_025_337	312_46_159	197_46_53	310_46_41	191_46_1	114_46_1	88_46_1	274_46_4	113_025_1	84_01235_1	364_46_52	361_46_1	584_46_1	300_025_1	589_46_1	178_025_1	108_0125_40	249_025_1	39_125_161	924_46_71	30_025_1	519_025_36	510_46_10	2166_46_131	331_46_45	60_025_40
211_025_32	2184_46_11	138_125_29	24_025_1	22_025_1	23_025_1	340_025_102	8_46_103	285_025_107	284_025_11	121_46_13	123_46_4	267_46_361	127_025_20	268_025_37	1551_46_16	1068_025_9	54_46_1	57_46_55	51_46_1	414_025_134	292_135_1	419_46_1	376_46_382	1326_025_337	312_46_147	197_46_60	310_46_39	191_46_1	114_46_1	88_46_1	274_46_4	113_025_1	84_01235_1	364_46_57	361_46_1	584_46_1	300_025_1	589_46_1	178_025_1	108_0125_40	249_025_1	39_125_154	924_46_76	30_025_1	519_025_33	510_46_12	2166_46_137	331_46_46	60_025_39
211_025_31	2184_46_8	138_125_35	24_025_1	22_025_1	23_025_1	340_025_105	8_46_105	285_025_98	284_025_11	121_46_12	123_46_3	267_46_368	127_025_19	268_025_37	1551_46_15	1068_025_6	54_46_1	57_46_67	51_46_1	414_025_147	292_135_1	419_46_1	376_46_379	1326_025_324	312_46_142	197_46_51	310_46_38	191_46_1	114_46_1	88_46_1	274_46_6	113_025_1	84_01235_1	364_46_61	361_46_1	584_46_1	300_025_1	589_46_1	178_025_1	108_0125_40	249_025_1	39_125_154	924_46_74	30_025_1	519_025_28	510_46_15	2166_46_138	331_46_47	60_025_36
211_025_36	2184_46_8	138_125_43	24_025_1	22_025_1	23_025_1	340_025_103	8_46_115	285_025_104	284_025_12	121_46_8	123_46_2	267_46_366	127_025_18	268_025_38	1551_46_17	1068_025_8	54_46_1	57_46_57	51_46_1	414_025_153	292_135_1	419_46_1	376_46_387	1326_025_318	312_46_151	197_46_46	310_46_40	191_46_1	114_46_1	88_46_1	274_46_3	113_025_1	84_01235_1	364_46_71	361_46_1	584_46_1	300_025_1	589_46_1	178_025_1	108_0125_40	249_025_1	39_125_167	924_46_79	30_025_1	519_025_25	510_46_9	2166_46_146	331_46_36	60_025_34
211_025_36	2184_46_11	138_125_48	24_025_1	22_025_1	23_025_1	340_025_100	8_46_113	285_025_109	284_025_10	121_46_11	123_46_2	267_46_363	127_025_21	268_025_40	1551_46_19	1068_025_7	54_46_1	57_46_53	51_46_1	414_025_149	292_135_1	419_46_1	376_46_387	1326_025_312	312_46_144	197_46_46	310_46_44	191_46_1	114_46_1	88_46_1	274_46_3	113_025_1	84_01235_1	364_46_64	361_46_1	584_46_1	300_025_1	589_46_1	178_025_1	108_0125_41	249_025_1	39_125_153	924_46_76	30_025_1	519_025_25	510_46_6	2166_46_128	331_46_33	60_025_30
211_025_37	2184_46_9	138_125_53	24_025_1	22_025_1	23_025_1	340_025_103	8_46_112	285_025_109	284_025_10	121_46_10	123_46_1	267_46_373	127_025_22	268_025_47	1551_46_16	1068_025_5	54_46_1	57_46_59	51_46_1	414_025_146	292_135_1	419_46_1	376_46_385	1326_025_324	312_46_132	197_46_46	310_46_38	191_46_1	114_46_1	88_46_1	274_46_4	113_025_1	84_01235_1	364_46_64	361_46_1	584_46_1	300_025_1	589_46_1	178_025_1	108_0125_39	249_025_1	39_125_144	924_46_71	30_025_1	519_025_26	510_46_5	2166_46_129	331_46_31	60_025_24
211_025_41	2184_46_9	138_125_51	24_025_1	22_025_1	23_025_1	340_025_97	8_46_95	285_025_112	284_025_10	121_46_4	123_46_2	267_46_362	127_025_22	268_025_47	1551_46_17	1068_025_4	54_46_1	57_46_58	51_46_1	414_025_150	292_135_1	419_46_1	376_46_383	1326_025_327	312_46_140	197_46_49	310_46_44	191_46_1	114_46_1	88_46_1	274_46_2	113_025_1	84_01235_1	364_46_69	361_46_1	584_46_1	300_025_1	589_46_1	178_025_1	108_0125_40	249_025_1	39_125_151	924_46_72	30_025_1	519_025_25	510_46_7	2166_46_129	331_46_30	60_025_22
211_025_45	2184_46_6	138_125_47	24_025_1	22_025_1	23_025_1	340_025_85	8_46_104	285_025_115	284_025_8	121_46_5	123_46_6	267_46_373	127_025_25	268_025_45	1551_46_19	1068_025_2	54_46_1	57_46_56	51_46_1	414_025_138	292_135_1	419_46_1	376_46_406	1326_025_323	312_46_124	197_46_48	310_46_43	191_46_1	114_46_1	88_46_1	274_46_3	113_025_1	84_01235_1	364_46_68	361_46_1	584_46_1	300_025_1	589_46_1	178_025_1	108_0125_41	249_025_1	39_125_152	924_46_78	30_025_1	519_025_24	510_46_9	2166_46_138	331_46_29	60_025_25
211_025_45	2184_46_5	138_125_48	24_025_1	22_025_1	23_025_1	340_025_91	8_46_94	285_025_111	284_025_5	121_46_6	123_46_4	267_46_387	127_025_22	268_025_48	1551_46_19	1068_025_1	54_46_1	57_46_63	51_46_1	414_025_144	292_135_1	419_46_1	376_46_417	1326_025_333	312_46_136	197_46_38	310_46_45	191_46_1	114_46_1	88_46_1	274_46_2	113_025_1	84_01235_1	364_46_75	361_46_1	584_46_1	300_025_1	589_46_1	178_025_1	108_0125_47	249_025_1	39_125_159	924_46_75	30_025_1	519_025_19	510_46_9	2166_46_144	331_46_26	60_025_24
211_025_53	2184_46_7	138_125_45	24_025_1	22_025_1	23_025_1	340_025_86	8_46_97	285_025_115	284_025_2	121_46_5	123_46_8	267_46_383	127_025_21	268_025_47	1551_46_14	1068_025_3	54_46_1	57_46_60	51_46_1	414_025_150	292_135_1	419_46_1	376_46_430	1326_025_333	312_46_129	197_46_43	310_46_47	191_46_1	114_46_1	88_46_1	274_46_2	113_025_1	84_01235_1	364_46_71	361_46_1	584_46_1	300_025_1	589_46_1	178_025_1	108_0125_44	249_025_1	39_125_145	924_46_61	30_025_1	519_025_19	510_46_7	2166_46_155	331_46_32	60_025_19
211_025_51	2184_46_6	138_125_39	24_025_1	22_025_1	23_025_1	340_025_90	8_46_81	285_025_122	284_025_2	121_46_3	123_46_6	267_46_399	127_025_21	268_025_46	1551_46_12	1068_025_1	54_46_1	57_46_66	51_46_1	414_025_154	292_135_1	419_46_1	376_46_446	1326_025_337	312_46_139	197_46_43	310_46_38	191_46_1	114_46_1	88_46_1	274_46_3	113_025_1	84_01235_1	364_46_75	361_46_1	584_46_1	300_025_1	589_46_1	178_025_1	108_0125_42	249_025_1	39_125_149	924_46_70	30_025_1	519_025_21	510_46_9	2166_46_151	331_46_33	60_025_18
211_025_48	2184_46_7	138_125_42	24_025_1	22_025_1	23_025_1	340_025_104	8_46_76	285_025_117	284_025_1	121_46_2	123_46_7	267_46_405	127_025_18	268_025_52	1551_46_14	1068_025_1	54_46_1	57_46_66	51_46_1	414_025_152	292_135_1	419_46_1	376_46_435	1326_025_332	312_46_139	197_46_47	310_46_38	191_46_1	114_46_1	88_46_1	274_46_2	113_025_1	84_01235_1	364_46_69	361_46_1	584_46_1	300_025_1	589_46_1	178_025_1	108_0125_39	249_025_1	39_125_158	924_46_70	30_025_1	519_025_20	510_46_13	2166_46_166	331_46_35	60_025_18
211_025_47	2184_46_8	138_125_41	24_025_1	22_025_1	23_025_1	340_025_111	8_46_81	285_025_119	284_025_1	121_46_2	123_46_6	267_46_414	127_025_19	268_025_45	1551_46_18	1068_025_2	54_46_1	57_46_64	51_46_1	414_025_155	292_135_1	419_46_1	376_46_422	1326_025_330	312_46_151	197_46_51	310_46_38	191_46_1	114_46_1	88_46_1	274_46_1	113_025_1	84_01235_1	364_46_81	361_46_1	584_46_1	300_025_1	589_46_1	178_025_1	108_0125_43	249_025_1	39_125_161	924_46_60	30_025_1	519_025_17	510_46_15	2166_46_160	331_46_35	60_025_19
211_025_52	2184_46_6	138_125_45	24_025_1	22_025_1	23_025_1	340_025_110	8_46_73	285_025_126	284_025_1	121_46_2	123_46_10	267_46_408	127_025_19	268_025_43	1551_46_16	1068_025_4	54_46_1	57_46_69	51_46_1	414_025_160	292_135_1	419_46_1	376_46_428	1326_025_336	312_46_144	197_46_48	310_46_37	191_46_1	114_46_1	88_46_1	274_46_1	113_025_1	84_01235_1	364_46_80	361_46_1	584_46_1	300_025_1	589_46_1	178_025_1	108_0125_41	249_025_1	39_125_163	924_46_63	30_025_1	519_025_19	510_46_19	2166_46_154	331_46_34	60_025_22
211_025_52	2184_46_5	138_125_42	24_025_1	22_025_1	23_025_1	340_025_101	8_46_79	285_025_128	284_025_1	121_46_2	123_46_12	267_46_418	127_025_20	268_025_44	1551_46_12	1068_025_5	54_46_1	57_46_66	51_46_1	414_025_167	292_135_1	419_46_1	376_46_418	1326_025_332	312_46_153	197_46_53	310_46_37	191_46_1	114_46_1	88_46_1	274_46_2	113_025_1	84_01235_1	364_46_72	361_46_1	584_46_1	300_025_1	589_46_1	178_025_1	108_0125_47	249_025_1	39_125_156	924_46_68	30_025_1	519_025_20	510_46_20	2166_46_134	331_46_36	60_025_23
211_025_50	2184_46_7	138_125_35	24_025_1	22_025_1	23_025_1	340_025_113	8_46_79	285_025_125	121_46_5	123_46_15	267_46_403	127_025_17	268_025_39	1551_46_9	1068_025_5	54_46_1	57_46_65	51_46_1	414_025_167	292_135_1	419_46_1	376_46_445	1326_025_335	312_46_142	197_46_57	310_46_46	191_46_1	114_46_1	88_46_1	274_46_2	113_025_1	84_01235_1	364_46_59	361_46_1	584_46_1	300_025_1	589_46_1	108_0125_42	249_025_1	39_125_161	924_46_61	519_025_19	510_46_22	2166_46_138	331_46_38	60_025_18	61_46_58	2197_46_42	68_46_28
6_025_1	1326_025_346	600_46_4	211_025_55	24_025_1	312_46_138	197_46_55	310_46_41	331_46_40	552_125_191	60_025_20	61_46_61	88_46_1	145_025_52	274_46_6	113_025_1	2197_46_49	234_025_37	155_01235_271	175_025_6	138_125_32	84_01235_1	51_46_1	67_025_517	519_025_20	114_46_1	472_46_1	22_025_1	23_025_1	46_025_1	483_46_1	44_46_1	328_46_1	182_46_8	1500_46_1	340_025_107	158_46_13	8_46_73	364_46_66	1036_025_134	68_46_22	361_46_1	147_46_145	584_46_1	1358_135_66	757_46_139	468_46_231	1378_46_87	300_025_1	191_46_1
6_025_1	1326_025_352	600_46_3	211_025_52	24_025_1	312_46_127	197_46_58	310_46_44	331_46_38	552_125_201	60_025_19	61_46_67	88_46_1	145_025_49	274_46_10	113_025_1	2197_46_56	234_025_36	155_01235_258	175_025_6	138_125_31	84_01235_1	51_46_1	67_025_537	519_025_21	114_46_1	472_46_1	22_025_1	23_025_1	46_025_1	483_46_1	44_46_1	328_46_1	182_46_6	1500_46_1	340_025_105	158_46_11	8_46_77	364_46_60	1036_025_143	68_46_17	361_46_1	147_46_142	584_46_1	1358_135_67	757_46_124	468_46_219	1378_46_98	300_025_1	191_46_1
6_025_1	1326_025_358	600_46_3	211_025_53	24_025_1	312_46_130	197_46_50	310_46_44	331_46_39	552_125_202	60_025_18	61_46_69	88_46_1	145_025_52	274_46_10	113_025_1	2197_46_53	234_025_39	155_01235_258	175_025_6	138_125_34	84_01235_1	51_46_1	67_025_532	519_025_25	114_46_1	472_46_1	22_025_1	23_025_1	46_025_1	483_46_1	44_46_1	328_46_1	182_46_7	1500_46_1	340_025_108	158_46_10	8_46_79	364_46_60	1036_025_140	68_46_23	361_46_1	147_46_142	584_46_1	1358_135_54	757_46_126	468_46_219	1378_46_103	300_025_1	191_46_1
1326_025_357	600_46_4	211_025_55	24_025_1	312_46_135	197_46_49	310_46_42	331_46_43	584_46_1	552_125_213	60_025_15	61_46_74	88_46_1	145_025_58	274_46_5	113_025_1	2197_46_57	234_025_41	155_01235_251	175_025_2	138_125_28	84_01235_1	51_46_1	67_025_538	519_025_22	114_46_1	472_46_1	22_025_1	23_025_1	46_025_1	483_46_1	44_46_1	328_46_1	182_46_8	1500_46_1	340_025_102	158_46_8	8_46_71	364_46_63	285_025_117	68_46_18	361_46_1	147_46_132	54_46_1	1358_135_52	757_46_132	468_46_235	1378_46_107	300_025_1	191_46_1
1326_025_361	600_46_4	211_025_53	24_025_1	312_46_123	197_46_53	310_46_34	331_46_40	584_46_1	552_125_196	60_025_18	61_46_74	88_46_1	145_025_56	274_46_4	113_025_1	2197_46_65	234_025_41	155_01235_263	175_025_2	138_125_26	84_01235_1	51_46_1	67_025_557	519_025_20	114_46_1	472_46_1	22_025_1	23_025_1	46_025_1	483_46_1	44_46_1	328_46_1	182_46_3	1500_46_1	340_025_98	158_46_8	8_46_74	364_46_74	285_025_117	68_46_22	361_46_1	147_46_138	54_46_1	1358_135_47	757_46_144	468_46_241	1378_46_103	300_025_1	191_46_1
1326_025_375	600_46_3	211_025_46	24_025_1	312_46_132	197_46_43	310_46_32	331_46_39	584_46_1	552_125_192	60_025_17	61_46_66	88_46_1	145_025_59	274_46_5	113_025_1	2197_46_66	234_025_36	155_01235_257	175_025_1	138_125_26	84_01235_1	51_46_1	67_025_537	519_025_24	114_46_1	472_46_1	22_025_1	23_025_1	46_025_1	483_46_1	44_46_1	328_46_1	182_46_3	1500_46_1	340_025_102	158_46_9	8_46_84	364_46_78	285_025_106	68_46_28	361_46_1	147_46_139	54_46_1	1358_135_52	757_46_143	468_46_237	1378_46_98	300_025_1	191_46_1
1326_025_397	600_46_5	211_025_44	24_025_1	312_46_133	197_46_39	310_46_38	331_46_34	584_46_1	552_125_185	60_025_19	61_46_67	88_46_1	145_025_58	274_46_4	113_025_1	2197_46_68	234_025_39	155_01235_250	175_025_1	138_125_27	84_01235_1	51_46_1	67_025_543	519_025_23	114_46_1	472_46_1	22_025_1	23_025_1	46_025_1	483_46_1	44_46_1	328_46_1	182_46_2	1500_46_1	340_025_107	158_46_14	8_46_98	364_46_80	285_025_106	68_46_29	361_46_1	147_46_140	54_46_1	1358_135_45	757_46_153	468_46_236	1378_46_84	300_025_1	191_46_1
1326_025_378	600_46_4	211_025_36	24_025_1	312_46_118	197_46_47	310_46_36	331_46_33	584_46_1	552_125_182	60_025_19	61_46_60	88_46_1	145_025_62	274_46_2	113_025_1	2197_46_76	234_025_37	155_01235_259	175_025_1	138_125_29	84_01235_1	51_46_1	67_025_521	519_025_21	472_46_1	22_025_1	23_025_1	46_025_1	483_46_1	44_46_1	328_46_1	182_46_2	1500_46_1	340_025_111	158_46_10	8_46_92	364_46_69	285_025_110	68_46_24	361_46_1	147_46_138	54_46_1	1358_135_38	757_46_157	468_46_234	1378_46_97	300_025_1	191_46_1	6_025_1
1326_025_378	600_46_3	211_025_34	24_025_1	312_46_121	197_46_45	310_46_28	331_46_40	584_46_1	552_125_192	60_025_23	61_46_61	88_46_1	145_025_66	274_46_5	113_025_1	2197_46_74	234_025_31	155_01235_254	175_025_1	138_125_30	84_01235_1	51_46_1	67_025_518	519_025_24	472_46_1	22_025_1	23_025_1	46_025_1	483_46_1	44_46_1	328_46_1	182_46_3	1500_46_1	340_025_104	158_46_12	8_46_89	364_46_71	285_025_117	68_46_25	361_46_1	147_46_137	54_46_1	1358_135_37	757_46_155	468_46_231	1378_46_111	300_025_1	191_46_1	6_025_1
1326_025_376	211_025_35	24_025_1	312_46_107	197_46_45	310_46_25	331_46_37	584_46_1	552_125_188	60_025_23	61_46_54	88_46_1	145_025_72	274_46_6	113_025_1	2197_46_66	234_025_31	155_01235_232	138_125_31	84_01235_1	67_025_523	519_025_30	472_46_1	22_025_1	23_025_1	46_025_1	483_46_1	44_46_1	328_46_1	1500_46_1	340_025_100	158_46_11	8_46_89	364_46_85	285_025_120	68_46_22	361_46_1	147_46_128	54_46_1	1358_135_39	757_46_174	468_46_233	1378_46_109	300_025_1	191_46_1	6_025_1	589_46_1	1594_125_47	108_0125_47	123_46_20
1326_025_402	211_025_37	24_025_1	312_46_99	197_46_48	310_46_22	331_46_33	584_46_1	552_125_188	60_025_20	61_46_38	88_46_1	145_025_73	274_46_4	113_025_1	2197_46_72	234_025_30	155_01235_227	138_125_28	84_01235_1	67_025_512	519_025_32	472_46_1	22_025_1	23_025_1	46_025_1	483_46_1	44_46_1	328_46_1	1500_46_1	340_025_105	158_46_10	8_46_97	364_46_77	285_025_118	68_46_22	361_46_1	147_46_135	54_46_1	1358_135_40	757_46_188	468_46_238	1378_46_116	300_025_1	191_46_1	6_025_1	589_46_1	1594_125_42	108_0125_48	123_46_24
1326_025_392	211_025_42	24_025_1	312_46_98	197_46_49	310_46_14	331_46_32	584_46_1	552_125_179	60_025_28	61_46_38	88_46_1	145_025_72	274_46_4	113_025_1	2197_46_78	234_025_30	155_01235_221	138_125_26	84_01235_1	67_025_505	519_025_35	472_46_1	22_025_1	23_025_1	46_025_1	483_46_1	44_46_1	328_46_1	1500_46_1	340_025_97	158_46_7	8_46_99	364_46_71	285_025_129	68_46_22	361_46_1	147_46_132	54_46_1	1358_135_40	757_46_193	468_46_227	1378_46_125	300_025_1	191_46_1	6_025_1	589_46_1	1594_125_31	108_0125_46	123_46_25
1326_025_396	211_025_36	24_025_1	312_46_96	197_46_46	310_46_10	331_46_36	584_46_1	552_125_193	60_025_30	61_46_36	88_46_1	145_025_71	274_46_6	113_025_1	2197_46_67	234_025_34	155_01235_218	138_125_27	84_01235_1	67_025_510	519_025_35	472_46_1	22_025_1	23_025_1	46_025_1	483_46_1	44_46_1	328_46_1	1500_46_1	340_025_97	158_46_3	8_46_106	364_46_75	285_025_132	68_46_20	361_46_1	147_46_126	54_46_1	1358_135_46	757_46_199	468_46_231	1378_46_122	300_025_1	191_46_1	6_025_1	589_46_1	1594_125_38	108_0125_49	123_46_17
1326_025_389	211_025_40	24_025_1	312_46_95	197_46_49	310_46_12	331_46_35	584_46_1	552_125_185	60_025_31	61_46_33	88_46_1	145_025_67	274_46_2	113_025_1	2197_46_64	234_025_35	155_01235_210	138_125_28	84_01235_1	67_025_515	519_025_34	472_46_1	22_025_1	23_025_1	46_025_1	483_46_1	44_46_1	328_46_1	1500_46_1	340_025_94	158_46_3	8_46_103	364_46_71	285_025_127	68_46_29	361_46_1	147_46_130	54_46_1	1358_135_39	757_46_176	468_46_234	1378_46_133	300_025_1	191_46_1	6_025_1	589_46_1	1594_125_43	108_0125_44	123_46_19
1326_025_390	211_025_37	24_025_1	312_46_90	197_46_44	310_46_10	331_46_38	584_46_1	552_125_174	60_025_26	61_46_34	88_46_1	145_025_61	274_46_1	113_025_1	2197_46_72	234_025_40	155_01235_219	138_125_26	84_01235_1	67_025_531	519_025_34	472_46_1	22_025_1	23_025_1	46_025_1	483_46_1	44_46_1	328_46_1	1500_46_1	340_025_102	158_46_4	8_46_100	364_46_64	285_025_130	68_46_32	361_46_1	147_46_134	54_46_1	1358_135_35	757_46_172	468_46_242	1378_46_125	300_025_1	191_46_1	6_025_1	589_46_1	1594_125_36	108_0125_37	123_46_17
1326_025_397	211_025_33	24_025_1	312_46_86	197_46_40	310_46_7	331_46_38	584_46_1	552_125_185	60_025_24	61_46_32	88_46_1	145_025_59	274_46_2	113_025_1	2197_46_74	234_025_44	155_01235_219	138_125_32	84_01235_1	67_025_532	519_025_36	472_46_1	22_025_1	23_025_1	46_025_1	483_46_1	44_46_1	328_46_1	1500_46_1	340_025_103	158_46_2	8_46_99	364_46_61	285_025_128	68_46_31	361_46_1	147_46_141	54_46_1	1358_135_40	757_46_190	468_46_239	1378_46_123	300_025_1	191_46_1	6_025_1	589_46_1	1594_125_28	108_0125_34	123_46_18
1326_025_421	211_025_37	24_025_1	312_46_91	197_46_46	310_46_6	331_46_37	584_46_1	552_125_174	60_025_22	61_46_34	88_46_1	145_025_56	274_46_1	113_025_1	2197_46_73	234_025_40	155_01235_214	138_125_29	84_01235_1	67_025_554	519_025_38	472_46_1	22_025_1	23_025_1	46_025_1	483_46_1	44_46_1	328_46_1	1500_46_1	340_025_99	158_46_1	8_46_86	364_46_62	285_025_124	68_46_29	361_46_1	147_46_148	54_46_1	1358_135_40	757_46_168	468_46_226	1378_46_128	300_025_1	191_46_1	6_025_1	589_46_1	1594_125_26	108_0125_27	123_46_21
1326_025_422	211_025_36	24_025_1	312_46_91	197_46_44	310_46_4	331_46_34	584_46_1	552_125_185	60_025_24	61_46_35	88_46_1	145_025_53	274_46_1	113_025_1	2197_46_53	234_025_36	155_01235_199	138_125_27	84_01235_1	67_025_567	519_025_39	472_46_1	22_025_1	23_025_1	46_025_1	483_46_1	44_46_1	328_46_1	1500_46_1	340_025_99	6_025_1	8_46_92	364_46_69	285_025_124	68_46_26	361_46_1	147_46_155	54_46_1	1358_135_46	757_46_170	468_46_236	1378_46_108	300_025_1	191_46_1	589_46_1	1594_125_27	108_0125_27	123_46_15	267_46_475
1326_025_429	211_025_33	24_025_1	312_46_63	197_46_50	310_46_4	331_46_26	584_46_1	552_125_179	60_025_22	61_46_30	88_46_1	145_025_61	274_46_1	113_025_1	2197_46_35	234_025_41	155_01235_196	138_125_28	84_01235_1	67_025_573	519_025_32	472_46_1	22_025_1	23_025_1	46_025_1	483_46_1	44_46_1	328_46_1	1500_46_1	340_025_101	6_025_1	8_46_104	364_46_71	285_025_136	68_46_32	361_46_1	147_46_163	54_46_1	1358_135_41	757_46_182	468_46_241	1378_46_107	300_025_1	191_46_1	589_46_1	1594_125_23	108_0125_25	123_46_12	267_46_485
1326_025_424	211_025_37	24_025_1	312_46_77	197_46_48	310_46_4	331_46_24	584_46_1	552_125_170	60_025_19	61_46_25	88_46_1	145_025_64	274_46_1	113_025_1	2197_46_27	234_025_51	155_01235_192	138_125_29	84_01235_1	67_025_553	519_025_34	472_46_1	22_025_1	23_025_1	46_025_1	483_46_1	44_46_1	328_46_1	1500_46_1	340_025_100	6_025_1	8_46_101	364_46_75	285_025_136	68_46_32	361_46_1	147_46_181	54_46_1	1358_135_39	757_46_179	468_46_241	1378_46_113	300_025_1	191_46_1	589_46_1	1594_125_23	108_0125_24	123_46_13	267_46_488
1326_025_397	211_025_43	24_025_1	312_46_85	197_46_45	310_46_4	331_46_24	584_46_1	552_125_170	60_025_24	61_46_23	88_46_1	145_025_69	274_46_3	113_025_1	2197_46_27	234_025_40	155_01235_186	138_125_29	84_01235_1	67_025_561	519_025_31	472_46_1	22_025_1	23_025_1	46_025_1	483_46_1	44_46_1	328_46_1	1500_46_1	340_025_101	6_025_1	8_46_98	364_46_68	285_025_130	68_46_35	361_46_1	147_46_180	54_46_1	1358_135_44	757_46_171	468_46_251	1378_46_115	300_025_1	191_46_1	589_46_1	1594_125_26	108_0125_22	123_46_16	267_46_475
1326_025_388	211_025_39	24_025_1	312_46_73	197_46_42	310_46_3	331_46_18	584_46_1	552_125_168	60_025_22	61_46_23	88_46_1	145_025_81	274_46_3	113_025_1	2197_46_18	234_025_40	155_01235_165	138_125_22	84_01235_1	67_025_545	519_025_34	472_46_1	22_025_1	23_025_1	46_025_1	483_46_1	44_46_1	328_46_1	1500_46_1	340_025_109	6_025_1	8_46_105	364_46_66	285_025_140	68_46_36	361_46_1	147_46_182	54_46_1	1358_135_45	757_46_182	468_46_258	1378_46_125	300_025_1	191_46_1	589_46_1	1594_125_25	108_0125_24	123_46_11	267_46_485
1326_025_399	211_025_40	24_025_1	312_46_71	197_46_37	310_46_2	331_46_18	584_46_1	552_125_166	60_025_24	61_46_21	88_46_1	145_025_84	274_46_1	113_025_1	2197_46_18	234_025_42	155_01235_150	138_125_18	84_01235_1	67_025_557	519_025_32	472_46_1	22_025_1	23_025_1	46_025_1	483_46_1	44_46_1	328_46_1	1500_46_1	340_025_110	6_025_1	8_46_107	364_46_68	285_025_136	68_46_42	361_46_1	147_46_179	54_46_1	1358_135_47	757_46_168	468_46_249	1378_46_123	300_025_1	191_46_1	589_46_1	1594_125_24	108_0125_19	123_46_13	267_46_507
1326_025_423	211_025_43	312_46_74	197_46_42	67_025_572	331_46_16	584_46_1	552_125_136	60_025_23	61_46_19	88_46_1	145_025_83	113_025_1	2197_46_13	234_025_42	155_01235_146	138_125_14	84_01235_1	24_025_1	519_025_31	472_46_1	22_025_1	23_025_1	46_025_1	483_46_1	44_46_1	328_46_1	1500_46_1	340_025_109	6_025_1	8_46_107	364_46_67	285_025_137	68_46_44	361_46_1	147_46_187	54_46_1	1358_135_51	757_46_183	468_46_246	1378_46_135	300_025_1	191_46_1	589_46_1	1594_125_31	108_0125_14	123_46_9	267_46_509	127_025_38	268_025_56
1326_025_424	211_025_43	312_46_66	197_46_36	67_025_540	331_46_14	584_46_1	552_125_135	60_025_26	61_46_16	88_46_1	145_025_91	113_025_1	2197_46_12	234_025_39	155_01235_141	138_125_19	84_01235_1	24_025_1	519_025_35	472_46_1	22_025_1	23_025_1	46_025_1	483_46_1	44_46_1	328_46_1	1500_46_1	340_025_109	6_025_1	8_46_120	364_46_69	285_025_127	68_46_38	361_46_1	147_46_187	54_46_1	1358_135_59	757_46_183	468_46_259	1378_46_137	300_025_1	191_46_1	589_46_1	1594_125_30	108_0125_13	123_46_7	267_46_512	127_025_36	268_025_58
1326_025_435	211_025_47	312_46_62	197_46_30	67_025_559	331_46_15	584_46_1	552_125_146	60_025_30	61_46_17	88_46_1	145_025_96	113_025_1	2197_46_15	234_025_30	155_01235_142	138_125_14	84_01235_1	24_025_1	519_025_33	472_46_1	22_025_1	23_025_1	46_025_1	483_46_1	44_46_1	328_46_1	1500_46_1	340_025_104	6_025_1	8_46_128	364_46_66	285_025_129	68_46_32	361_46_1	147_46_185	54_46_1	1358_135_57	757_46_193	468_46_261	1378_46_124	300_025_1	191_46_1	589_46_1	1594_125_25	108_0125_19	123_46_6	267_46_525	127_025_38	268_025_51
1326_025_440	211_025_37	312_46_65	197_46_20	67_025_547	331_46_16	584_46_1	552_125_140	60_025_28	61_46_15	88_46_1	145_025_105	113_025_1	2197_46_12	234_025_26	155_01235_155	138_125_17	84_01235_1	24_025_1	519_025_32	472_46_1	22_025_1	23_025_1	46_025_1	483_46_1	44_46_1	328_46_1	1500_46_1	340_025_110	6_025_1	8_46_128	364_46_65	285_025_129	68_46_33	361_46_1	147_46_180	54_46_1	1358_135_58	757_46_198	468_46_257	1378_46_125	300_025_1	191_46_1	589_46_1	1594_125_25	108_0125_19	123_46_10	267_46_551	127_025_36	268_025_50
1326_025_446	211_025_46	312_46_73	197_46_18	67_025_574	331_46_12	584_46_1	552_125_137	60_025_29	61_46_9	88_46_1	145_025_97	113_025_1	2197_46_14	234_025_28	155_01235_157	138_125_18	84_01235_1	24_025_1	519_025_33	472_46_1	22_025_1	23_025_1	46_025_1	483_46_1	44_46_1	328_46_1	1500_46_1	340_025_91	6_025_1	8_46_125	364_46_53	285_025_127	68_46_29	361_46_1	147_46_180	54_46_1	1358_135_57	757_46_185	468_46_251	1378_46_128	300_025_1	191_46_1	589_46_1	1594_125_22	108_0125_24	123_46_12	267_46_549	127_025_33	268_025_51
1326_025_463	211_025_41	312_46_82	197_46_18	67_025_561	331_46_11	584_46_1	552_125_142	60_025_28	61_46_11	88_46_1	145_025_100	113_025_1	2197_46_10	234_025_27	155_01235_154	138_125_17	84_01235_1	24_025_1	519_025_31	472_46_1	22_025_1	23_025_1	46_025_1	483_46_1	44_46_1	328_46_1	1500_46_1	340_025_101	6_025_1	8_46_109	364_46_55	285_025_126	68_46_23	361_46_1	147_46_166	54_46_1	1358_135_57	757_46_187	468_46_262	1378_46_125	300_025_1	191_46_1	589_46_1	1594_125_16	108_0125_30	123_46_13	267_46_550	127_025_33	268_025_57
1326_025_467	211_025_44	312_46_73	197_46_20	67_025_558	331_46_9	584_46_1	552_125_130	60_025_31	61_46_15	88_46_1	145_025_108	113_025_1	2197_46_11	234_025_22	155_01235_148	138_125_19	84_01235_1	24_025_1	519_025_33	472_46_1	22_025_1	23_025_1	46_025_1	483_46_1	44_46_1	328_46_1	1500_46_1	340_025_100	6_025_1	8_46_107	364_46_70	285_025_124	68_46_22	361_46_1	147_46_162	54_46_1	1358_135_57	757_46_215	468_46_266	1378_46_119	300_025_1	191_46_1	589_46_1	1594_125_17	108_0125_28	123_46_8	267_46_543	127_025_33	268_025_51
1326_025_440	211_025_43	312_46_75	197_46_22	67_025_565	331_46_8	584_46_1	552_125_124	60_025_34	61_46_20	88_46_1	145_025_109	113_025_1	2197_46_9	234_025_23	155_01235_154	138_125_16	84_01235_1	24_025_1	519_025_32	472_46_1	22_025_1	23_025_1	46_025_1	483_46_1	44_46_1	328_46_1	1500_46_1	340_025_106	6_025_1	8_46_114	364_46_56	285_025_129	68_46_32	361_46_1	147_46_150	54_46_1	1358_135_49	757_46_216	468_46_258	1378_46_123	300_025_1	191_46_1	589_46_1	1594_125_17	108_0125_27	123_46_14	267_46_536	127_025_31	268_025_49
1326_025_452	211_025_46	312_46_78	197_46_20	67_025_572	331_46_8	584_46_1	552_125_130	60_025_29	61_46_15	88_46_1	145_025_112	113_025_1	2197_46_6	234_025_20	155_01235_154	138_125_17	84_01235_1	24_025_1	519_025_23	472_46_1	22_025_1	23_025_1	46_025_1	483_46_1	44_46_1	328_46_1	1500_46_1	340_025_108	6_025_1	8_46_115	364_46_63	285_025_133	68_46_23	361_46_1	147_46_141	54_46_1	1358_135_43	757_46_221	468_46_252	1378_46_120	300_025_1	191_46_1	589_46_1	1594_125_18	108_0125_27	123_46_18	267_46_517	127_025_29	268_025_47
1326_025_452	211_025_57	312_46_82	197_46_19	67_025_558	331_46_10	584_46_1	552_125_124	60_025_26	61_46_18	88_46_1	145_025_112	113_025_1	2197_46_7	234_025_16	155_01235_155	138_125_21	84_01235_1	24_025_1	519_025_26	472_46_1	22_025_1	23_025_1	46_025_1	483_46_1	44_46_1	328_46_1	1500_46_1	340_025_108	6_025_1	8_46_106	364_46_69	285_025_133	68_46_26	361_46_1	147_46_150	54_46_1	1358_135_42	757_46_245	468_46_249	1378_46_105	300_025_1	191_46_1	589_46_1	1594_125_19	108_0125_27	123_46_17	267_46_532	127_025_27	268_025_47
1326_025_439	211_025_67	312_46_66	197_46_16	67_025_557	331_46_10	584_46_1	552_125_143	60_025_21	61_46_25	88_46_1	145_025_115	113_025_1	2197_46_4	234_025_17	155_01235_157	138_125_23	84_01235_1	24_025_1	519_025_27	472_46_1	22_025_1	23_025_1	46_025_1	483_46_1	44_46_1	328_46_1	1500_46_1	340_025_98	6_025_1	8_46_108	364_46_70	285_025_133	68_46_23	361_46_1	147_46_161	54_46_1	1358_135_35	757_46_265	468_46_255	1378_46_113	300_025_1	191_46_1	589_46_1	1594_125_18	108_0125_26	123_46_19	267_46_520	127_025_25	268_025_48
1326_025_454	211_025_76	312_46_65	197_46_15	67_025_560	331_46_9	584_46_1	552_125_139	60_025_22	61_46_27	88_46_1	145_025_120	113_025_1	2197_46_7	234_025_18	155_01235_153	138_125_25	84_01235_1	24_025_1	519_025_29	472_46_1	22_025_1	23_025_1	46_025_1	483_46_1	44_46_1	328_46_1	1500_46_1	340_025_88	6_025_1	8_46_116	364_46_74	285_025_134	68_46_27	361_46_1	147_46_162	54_46_1	1358_135_28	757_46_264	468_46_248	1378_46_122	300_025_1	191_46_1	589_46_1	1594_125_18	108_0125_29	123_46_21	267_46_524	127_025_26	268_025_46
1326_025_460	211_025_77	312_46_50	197_46_18	67_025_563	331_46_7	584_46_1	552_125_155	60_025_20	61_46_35	88_46_1	145_025_122	113_025_1	2197_46_6	234_025_16	155_01235_160	138_125_26	84_01235_1	24_025_1	519_025_26	472_46_1	22_025_1	23_025_1	46_025_1	483_46_1	44_46_1	1500_46_1	340_025_82	6_025_1	8_46_116	364_46_56	285_025_139	68_46_31	361_46_1	147_46_133	54_46_1	1358_135_33	757_46_263	468_46_250	1378_46_129	300_025_1	191_46_1	589_46_1	1594_125_15	108_0125_25	123_46_19	267_46_529	127_025_24	268_025_45	223_01235_28
1326_025_456	211_025_84	312_46_52	197_46_27	67_025_570	331_46_6	584_46_1	552_125_150	60_025_17	61_46_40	88_46_1	145_025_121	113_025_1	2197_46_7	234_025_19	155_01235_153	138_125_31	84_01235_1	24_025_1	519_025_32	472_46_1	22_025_1	23_025_1	46_025_1	483_46_1	44_46_1	1500_46_1	340_025_78	6_025_1	8_46_120	364_46_55	285_025_141	68_46_29	361_46_1	147_46_133	54_46_1	1358_135_31	757_46_260	468_46_252	1378_46_134	300_025_1	191_46_1	589_46_1	1594_125_17	108_0125_26	123_46_19	267_46_532	127_025_26	268_025_45	223_01235_32
1326_025_453	211_025_81	312_46_55	197_46_25	67_025_560	331_46_4	584_46_1	552_125_163	60_025_18	61_46_39	88_46_1	145_025_120	113_025_1	2197_46_5	234_025_16	155_01235_153	138_125_33	84_01235_1	24_025_1	519_025_31	472_46_1	22_025_1	23_025_1	46_025_1	483_46_1	44_46_1	1500_46_1	340_025_74	6_025_1	8_46_117	364_46_53	285_025_144	68_46_24	361_46_1	147_46_138	54_46_1	1358_135_30	757_46_260	468_46_242	1378_46_126	300_025_1	191_46_1	589_46_1	1594_125_19	108_0125_27	123_46_28	267_46_521	127_025_25	268_025_43	223_01235_27
1326_025_455	211_025_79	312_46_62	197_46_21	67_025_566	331_46_3	584_46_1	552_125_170	60_025_19	61_46_29	88_46_1	145_025_123	113_025_1	2197_46_4	234_025_13	155_01235_149	138_125_37	84_01235_1	24_025_1	519_025_30	472_46_1	22_025_1	23_025_1	46_025_1	483_46_1	44_46_1	1500_46_1	340_025_73	6_025_1	8_46_123	364_46_49	285_025_146	68_46_18	361_46_1	147_46_132	54_46_1	1358_135_31	757_46_258	468_46_252	1378_46_125	300_025_1	191_46_1	589_46_1	1594_125_18	108_0125_28	123_46_30	267_46_534	127_025_23	268_025_45	223_01235_29
1326_025_441	211_025_81	312_46_65	197_46_19	67_025_537	331_46_2	584_46_1	552_125_171	60_025_20	61_46_26	88_46_1	145_025_141	113_025_1	2197_46_5	234_025_13	155_01235_162	138_125_42	84_01235_1	24_025_1	519_025_30	472_46_1	22_025_1	23_025_1	46_025_1	483_46_1	44_46_1	1500_46_1	340_025_74	6_025_1	8_46_125	364_46_46	285_025_148	68_46_16	361_46_1	147_46_130	54_46_1	1358_135_31	757_46_267	468_46_256	1378_46_117	300_025_1	191_46_1	589_46_1	1594_125_18	108_0125_27	123_46_31	267_46_536	127_025_19	268_025_47	223_01235_26
1326_025_460	211_025_78	312_46_66	197_46_20	67_025_540	331_46_3	584_46_1	552_125_167	60_025_18	61_46_21	88_46_1	145_025_142	113_025_1	2197_46_4	234_025_11	155_01235_158	138_125_38	84_01235_1	24_025_1	519_025_33	472_46_1	22_025_1	23_025_1	46_025_1	483_46_1	44_46_1	1500_46_1	340_025_79	6_025_1	8_46_141	364_46_58	285_025_153	68_46_17	361_46_1	147_46_116	54_46_1	1358_135_35	757_46_248	468_46_271	1378_46_118	300_025_1	191_46_1	589_46_1	1594_125_14	108_0125_27	123_46_32	267_46_529	127_025_17	268_025_43	223_01235_27
1326_025_462	211_025_76	312_46_64	197_46_23	67_025_529	331_46_3	584_46_1	552_125_178	60_025_19	61_46_17	88_46_1	145_025_129	113_025_1	2197_46_3	234_025_10	155_01235_145	138_125_42	84_01235_1	24_025_1	519_025_32	472_46_1	22_025_1	23_025_1	46_025_1	44_46_1	1500_46_1	340_025_72	6_025_1	8_46_138	364_46_61	285_025_160	68_46_27	361_46_1	147_46_123	54_46_1	1358_135_32	757_46_244	468_46_258	1378_46_108	300_025_1	191_46_1	589_46_1	1594_125_17	108_0125_26	123_46_27	267_46_568	127_025_10	268_025_41	223_01235_28	78_46_1
1326_025_454	211_025_81	312_46_74	197_46_22	67_025_529	331_46_3	584_46_1	552_125_179	60_025_16	61_46_20	88_46_1	145_025_143	113_025_1	2197_46_5	234_025_9	155_01235_148	138_125_43	84_01235_1	24_025_1	519_025_31	472_46_1	22_025_1	23_025_1	46_025_1	44_46_1	1500_46_1	340_025_67	6_025_1	8_46_131	364_46_63	285_025_165	68_46_27	361_46_1	147_46_124	54_46_1	1358_135_29	757_46_243	468_46_264	1378_46_92	300_025_1	191_46_1	589_46_1	1594_125_18	108_0125_32	123_46_25	267_46_572	127_025_12	268_025_42	223_01235_30	78_46_1
1326_025_434	211_025_77	312_46_67	197_46_32	67_025_536	331_46_1	584_46_1	552_125_177	60_025_15	61_46_18	88_46_1	145_025_135	113_025_1	2197_46_7	234_025_11	155_01235_147	138_125_42	84_01235_1	24_025_1	519_025_30	472_46_1	22_025_1	23_025_1	46_025_1	44_46_1	1500_46_1	340_025_66	6_025_1	8_46_133	364_46_71	285_025_171	68_46_33	361_46_1	147_46_126	54_46_1	1358_135_32	757_46_227	468_46_269	1378_46_98	300_025_1	191_46_1	589_46_1	1594_125_12	108_0125_34	123_46_32	267_46_560	127_025_15	268_025_43	223_01235_30	78_46_1
1326_025_444	211_025_80	312_46_68	197_46_36	67_025_531	331_46_1	584_46_1	552_125_160	60_025_18	61_46_21	88_46_1	145_025_140	113_025_1	2197_46_10	234_025_11	155_01235_143	138_125_42	84_01235_1	24_025_1	519_025_33	472_46_1	22_025_1	23_025_1	46_025_1	44_46_1	1500_46_1	340_025_64	6_025_1	8_46_132	364_46_65	285_025_169	68_46_34	361_46_1	147_46_116	54_46_1	1358_135_37	757_46_247	468_46_247	1378_46_99	300_025_1	191_46_1	589_46_1	1594_125_12	108_0125_42	123_46_27	267_46_564	127_025_17	268_025_46	223_01235_27	78_46_1
1326_025_425	211_025_82	312_46_58	197_46_34	67_025_533	331_46_1	584_46_1	552_125_171	60_025_19	61_46_26	88_46_1	145_025_125	113_025_1	2197_46_6	234_025_12	155_01235_142	138_125_45	84_01235_1	24_025_1	519_025_33	472_46_1	22_025_1	23_025_1	46_025_1	44_46_1	1500_46_1	340_025_62	6_025_1	8_46_128	364_46_56	285_025_178	68_46_38	361_46_1	147_46_129	54_46_1	1358_135_36	757_46_258	468_46_243	1378_46_100	300_025_1	191_46_1	589_46_1	1594_125_17	108_0125_45	123_46_33	267_46_593	127_025_20	268_025_43	223_01235_24	78_46_1
1326_025_427	211_025_79	312_46_67	197_46_36	67_025_540	331_46_1	584_46_1	552_125_166	60_025_20	61_46_26	88_46_1	145_025_129	113_025_1	2197_46_6	234_025_11	155_01235_147	138_125_37	84_01235_1	24_025_1	519_025_34	472_46_1	22_025_1	23_025_1	46_025_1	44_46_1	1500_46_1	340_025_61	6_025_1	8_46_142	364_46_59	285_025_178	68_46_43	361_46_1	147_46_128	54_46_1	1358_135_28	757_46_271	468_46_245	1378_46_92	300_025_1	191_46_1	589_46_1	1594_125_23	108_0125_43	123_46_36	267_46_604	127_025_22	268_025_40	223_01235_19	78_46_1
1326_025_419	211_025_88	312_46_59	197_46_36	67_025_571	331_46_2	584_46_1	552_125_168	60_025_22	61_46_31	88_46_1	145_025_115	113_025_1	2197_46_5	234_025_11	155_01235_150	138_125_36	84_01235_1	24_025_1	519_025_36	472_46_1	22_025_1	23_025_1	46_025_1	44_46_1	1500_46_1	340_025_58	6_025_1	8_46_143	364_46_60	285_025_183	68_46_36	361_46_1	147_46_124	54_46_1	1358_135_29	757_46_249	468_46_247	1378_46_99	300_025_1	191_46_1	589_46_1	1594_125_27	108_0125_38	123_46_47	267_46_603	127_025_24	268_025_38	223_01235_29	78_46_1
1326_025_417	211_025_79	312_46_55	197_46_40	67_025_571	191_46_1	584_46_1	552_125_196	60_025_23	61_46_29	88_46_1	145_025_102	113_025_1	2197_46_6	234_025_8	155_01235_149	138_125_45	84_01235_1	24_025_1	519_025_39	472_46_1	22_025_1	23_025_1	46_025_1	44_46_1	1500_46_1	340_025_58	6_025_1	8_46_142	364_46_59	285_025_176	68_46_31	361_46_1	147_46_130	54_46_1	1358_135_31	757_46_262	468_46_266	1378_46_105	300_025_1	589_46_1	1594_125_26	108_0125_39	123_46_46	267_46_610	127_025_27	268_025_37	223_01235_25	78_46_1	11_025_1
1326_025_401	211_025_86	312_46_61	197_46_35	67_025_594	191_46_1	584_46_1	552_125_193	60_025_23	61_46_33	88_46_1	145_025_101	113_025_1	2197_46_10	234_025_8	155_01235_134	138_125_44	84_01235_1	24_025_1	519_025_42	472_46_1	22_025_1	23_025_1	46_025_1	44_46_1	1500_46_1	340_025_57	6_025_1	8_46_150	364_46_57	285_025_187	68_46_32	361_46_1	147_46_121	54_46_1	1358_135_36	757_46_276	468_46_253	1378_46_85	300_025_1	589_46_1	1594_125_32	108_0125_37	123_46_47	267_46_611	127_025_23	268_025_35	223_01235_25	78_46_1	11_025_1
1326_025_379	211_025_90	312_46_68	197_46_33	67_025_599	191_46_1	584_46_1	552_125_183	60_025_22	61_46_35	88_46_1	145_025_101	113_025_1	2197_46_12	234_025_7	155_01235_130	138_125_45	84_01235_1	24_025_1	519_025_38	472_46_1	22_025_1	23_025_1	46_025_1	44_46_1	1500_46_1	340_025_51	6_025_1	8_46_147	364_46_57	285_025_190	68_46_28	361_46_1	147_46_117	54_46_1	1358_135_35	757_46_290	468_46_253	1378_46_88	300_025_1	589_46_1	1594_125_34	108_0125_45	123_46_43	267_46_626	127_025_21	268_025_35	223_01235_30	78_46_1	11_025_1
1326_025_401	211_025_98	312_46_58	197_46_29	67_025_613	191_46_1	584_46_1	552_125_166	60_025_20	61_46_39	88_46_1	145_025_98	113_025_1	2197_46_9	234_025_4	155_01235_126	138_125_53	84_01235_1	24_025_1	519_025_37	472_46_1	22_025_1	23_025_1	46_025_1	44_46_1	1500_46_1	340_025_50	6_025_1	8_46_150	364_46_63	285_025_185	68_46_32	361_46_1	147_46_122	54_46_1	1358_135_29	757_46_291	468_46_267	1378_46_84	300_025_1	589_46_1	1594_125_26	108_0125_47	123_46_48	267_46_628	127_025_23	268_025_35	223_01235_26	78_46_1	11_025_1
1326_025_392	211_025_94	312_46_55	197_46_31	67_025_614	191_46_1	584_46_1	552_125_143	60_025_25	61_46_35	88_46_1	145_025_93	113_025_1	2197_46_13	234_025_5	155_01235_139	138_125_54	84_01235_1	24_025_1	519_025_38	472_46_1	22_025_1	23_025_1	46_025_1	44_46_1	1500_46_1	340_025_50	6_025_1	8_46_161	364_46_65	285_025_186	68_46_38	361_46_1	147_46_117	54_46_1	1358_135_30	757_46_291	468_46_242	1378_46_81	300_025_1	589_46_1	1594_125_28	108_0125_45	123_46_43	267_46_617	127_025_20	268_025_38	223_01235_21	78_46_1	11_025_1
1326_025_393	211_025_103	312_46_55	197_46_26	67_025_593	191_46_1	584_46_1	552_125_138	60_025_23	61_46_27	88_46_1	145_025_99	113_025_1	2197_46_12	234_025_4	155_01235_137	138_125_52	84_01235_1	24_025_1	519_025_39	472_46_1	22_025_1	23_025_1	46_025_1	44_46_1	1500_46_1	340_025_61	6_025_1	8_46_154	364_46_73	285_025_187	68_46_30	361_46_1	147_46_103	54_46_1	1358_135_30	757_46_294	468_46_261	1378_46_84	300_025_1	589_46_1	1594_125_26	108_0125_50	123_46_50	267_46_618	127_025_23	268_025_39	223_01235_23	78_46_1	11_025_1
1326_025_395	211_025_91	312_46_63	197_46_23	67_025_601	191_46_1	584_46_1	552_125_147	60_025_23	61_46_27	88_46_1	145_025_112	113_025_1	2197_46_15	234_025_3	155_01235_139	138_125_42	84_01235_1	24_025_1	519_025_37	472_46_1	22_025_1	23_025_1	46_025_1	44_46_1	1500_46_1	340_025_59	6_025_1	8_46_164	364_46_82	285_025_191	68_46_26	361_46_1	147_46_96	54_46_1	1358_135_26	757_46_306	468_46_243	1378_46_83	300_025_1	589_46_1	1594_125_22	108_0125_57	123_46_47	267_46_607	127_025_20	268_025_38	223_01235_19	78_46_1	11_025_1
1326_025_407	211_025_85	312_46_62	197_46_28	67_025_597	191_46_1	584_46_1	552_125_147	60_025_21	61_46_19	88_46_1	145_025_117	113_025_1	2197_46_22	234_025_4	155_01235_150	138_125_51	84_01235_1	24_025_1	519_025_39	472_46_1	22_025_1	23_025_1	46_025_1	44_46_1	1500_46_1	340_025_58	6_025_1	8_46_155	364_46_79	285_025_190	68_46_23	361_46_1	147_46_97	54_46_1	1358_135_18	757_46_318	468_46_226	1378_46_78	300_025_1	589_46_1	1594_125_20	108_0125_55	123_46_46	267_46_606	127_025_20	268_025_39	223_01235_15	78_46_1	11_025_1
1326_025_403	211_025_88	312_46_74	197_46_18	67_025_580	191_46_1	584_46_1	552_125_151	60_025_23	61_46_21	88_46_1	145_025_122	113_025_1	2197_46_17	234_025_4	155_01235_148	138_125_47	84_01235_1	24_025_1	519_025_39	472_46_1	22_025_1	23_025_1	46_025_1	44_46_1	1500_46_1	340_025_57	6_025_1	8_46_139	364_46_90	285_025_202	68_46_13	361_46_1	147_46_97	54_46_1	1358_135_16	757_46_342	468_46_226	1378_46_79	300_025_1	589_46_1	1594_125_25	108_0125_51	123_46_42	267_46_630	127_025_19	268_025_41	223_01235_14	78_46_1	11_025_1
1326_025_391	211_025_87	312_46_68	197_46_19	67_025_600	191_46_1	584_46_1	552_125_135	60_025_20	61_46_18	88_46_1	145_025_134	113_025_1	2197_46_17	234_025_4	155_01235_137	138_125_47	84_01235_1	24_025_1	519_025_37	472_46_1	22_025_1	23_025_1	46_025_1	44_46_1	1500_46_1	340_025_53	6_025_1	8_46_148	364_46_83	285_025_203	68_46_10	361_46_1	147_46_91	54_46_1	1358_135_18	757_46_351	468_46_227	1378_46_82	300_025_1	589_46_1	1594_125_29	108_0125_52	123_46_49	267_46_651	127_025_19	268_025_42	223_01235_23	78_46_1	11_025_1
1326_025_402	211_025_100	312_46_72	197_46_19	67_025_588	191_46_1	584_46_1	552_125_134	60_025_21	61_46_19	88_46_1	145_025_146	113_025_1	2197_46_13	234_025_3	155_01235_132	138_125_38	84_01235_1	24_025_1	519_025_36	472_46_1	22_025_1	23_025_1	46_025_1	44_46_1	1500_46_1	340_025_53	6_025_1	8_46_145	364_46_73	285_025_206	68_46_6	361_46_1	147_46_86	54_46_1	1358_135_14	757_46_349	468_46_227	1378_46_70	300_025_1	589_46_1	1594_125_37	108_0125_61	123_46_56	267_46_654	127_025_16	268_025_42	223_01235_20	78_46_1	11_025_1
1326_025_428	211_025_100	312_46_67	197_46_14	67_025_595	191_46_1	584_46_1	552_125_131	60_025_21	61_46_14	88_46_1	145_025_145	113_025_1	2197_46_13	234_025_4	155_01235_136	138_125_37	84_01235_1	24_025_1	519_025_37	472_46_1	22_025_1	23_025_1	46_025_1	44_46_1	1500_46_1	340_025_53	6_025_1	8_46_128	364_46_75	285_025_203	68_46_10	361_46_1	147_46_85	54_46_1	1358_135_14	757_46_368	468_46_226	1378_46_75	300_025_1	589_46_1	1594_125_30	108_0125_59	123_46_56	267_46_650	127_025_16	268_025_43	223_01235_15	78_46_1	11_025_1
1326_025_429	211_025_101	312_46_70	197_46_17	67_025_597	191_46_1	584_46_1	552_125_136	60_025_20	61_46_20	88_46_1	145_025_152	113_025_1	2197_46_13	234_025_3	155_01235_154	138_125_28	84_01235_1	24_025_1	519_025_45	472_46_1	22_025_1	23_025_1	46_025_1	44_46_1	1500_46_1	340_025_49	6_025_1	8_46_124	364_46_81	285_025_211	68_46_6	361_46_1	147_46_76	54_46_1	1358_135_10	757_46_384	468_46_209	1378_46_63	300_025_1	589_46_1	1594_125_32	108_0125_60	123_46_58	267_46_634	127_025_17	268_025_43	223_01235_17	78_46_1	11_025_1
1326_025_428	211_025_87	312_46_72	197_46_14	67_025_601	191_46_1	584_46_1	552_125_132	60_025_22	61_46_19	88_46_1	145_025_147	113_025_1	2197_46_15	234_025_3	155_01235_161	138_125_34	84_01235_1	24_025_1	519_025_45	472_46_1	22_025_1	23_025_1	46_025_1	44_46_1	1500_46_1	340_025_50	6_025_1	8_46_137	364_46_83	285_025_210	68_46_6	361_46_1	147_46_63	54_46_1	1358_135_12	757_46_365	468_46_201	1378_46_61	300_025_1	589_46_1	1594_125_37	108_0125_57	123_46_69	267_46_634	127_025_20	268_025_42	223_01235_14	78_46_1	11_025_1
1326_025_448	211_025_92	312_46_75	197_46_16	67_025_577	191_46_1	584_46_1	552_125_133	60_025_23	61_46_21	88_46_1	145_025_157	113_025_1	2197_46_17	234_025_2	155_01235_161	138_125_35	84_01235_1	24_025_1	519_025_47	472_46_1	22_025_1	23_025_1	46_025_1	44_46_1	1500_46_1	340_025_52	6_025_1	8_46_121	364_46_106	285_025_197	68_46_6	361_46_1	147_46_75	54_46_1	1358_135_12	757_46_370	468_46_211	1378_46_63	300_025_1	589_46_1	1594_125_41	108_0125_60	123_46_60	267_46_619	127_025_14	268_025_41	223_01235_12	78_46_1	11_025_1
1326_025_453	211_025_101	312_46_81	197_46_21	67_025_599	191_46_1	584_46_1	552_125_129	60_025_23	61_46_18	88_46_1	145_025_156	113_025_1	2197_46_14	234_025_2	155_01235_155	138_125_35	84_01235_1	24_025_1	519_025_47	472_46_1	22_025_1	23_025_1	46_025_1	44_46_1	1500_46_1	340_025_48	6_025_1	8_46_124	364_46_100	285_025_189	68_46_3	361_46_1	147_46_80	54_46_1	1358_135_11	757_46_362	468_46_211	1378_46_57	300_025_1	589_46_1	1594_125_37	108_0125_65	123_46_61	267_46_621	127_025_8	268_025_42	223_01235_12	78_46_1	11_025_1
1326_025_447	211_025_100	312_46_86	197_46_16	67_025_563	191_46_1	584_46_1	552_125_144	60_025_22	61_46_23	88_46_1	145_025_158	113_025_1	2197_46_14	234_025_3	155_01235_155	138_125_44	84_01235_1	24_025_1	519_025_50	472_46_1	22_025_1	23_025_1	46_025_1	44_46_1	1500_46_1	340_025_49	6_025_1	8_46_119	364_46_94	285_025_192	68_46_4	361_46_1	147_46_76	54_46_1	1358_135_11	757_46_353	468_46_196	1378_46_68	300_025_1	589_46_1	1594_125_38	108_0125_69	123_46_67	267_46_623	127_025_7	268_025_35	223_01235_17	78_46_1	11_025_1
1326_025_450	211_025_101	312_46_95	197_46_15	67_025_572	191_46_1	584_46_1	552_125_146	60_025_21	61_46_18	88_46_1	145_025_155	113_025_1	2197_46_15	234_025_3	155_01235_150	138_125_41	84_01235_1	24_025_1	519_025_55	472_46_1	22_025_1	23_025_1	46_025_1	44_46_1	1500_46_1	340_025_54	6_025_1	8_46_125	364_46_84	285_025_195	68_46_4	361_46_1	147_46_77	54_46_1	1358_135_8	757_46_341	468_46_201	1378_46_83	300_025_1	589_46_1	1594_125_36	108_0125_74	123_46_71	267_46_629	127_025_8	268_025_35	223_01235_16	78_46_1	11_025_1
1326_025_449	211_025_98	312_46_86	197_46_15	67_025_578	191_46_1	584_46_1	552_125_151	60_025_15	61_46_12	88_46_1	145_025_148	113_025_1	2197_46_14	234_025_3	155_01235_155	138_125_42	84_01235_1	24_025_1	519_025_54	472_46_1	22_025_1	23_025_1	46_025_1	44_46_1	1500_46_1	340_025_53	6_025_1	8_46_138	364_46_93	285_025_191	68_46_3	361_46_1	147_46_75	54_46_1	1358_135_10	757_46_304	468_46_212	1378_46_73	300_025_1	589_46_1	1594_125_35	108_0125_71	123_46_81	267_46_622	127_025_3	268_025_42	223_01235_20	78_46_1	11_025_1
1326_025_431	211_025_92	312_46_97	197_46_12	67_025_596	191_46_1	584_46_1	552_125_157	60_025_18	61_46_11	88_46_1	145_025_144	113_025_1	2197_46_22	234_025_3	155_01235_158	138_125_46	84_01235_1	24_025_1	519_025_58	472_46_1	22_025_1	23_025_1	46_025_1	44_46_1	1500_46_1	340_025_56	6_025_1	8_46_140	364_46_92	285_025_191	68_46_1	361_46_1	147_46_63	54_46_1	1358_135_10	757_46_309	468_46_210	1378_46_65	300_025_1	589_46_1	1594_125_37	108_0125_80	123_46_77	267_46_623	127_025_1	268_025_41	223_01235_16	78_46_1	11_025_1
1326_025_435	211_025_82	312_46_94	197_46_14	67_025_593	191_46_1	584_46_1	552_125_151	60_025_19	61_46_13	88_46_1	145_025_139	113_025_1	2197_46_21	234_025_4	155_01235_158	138_125_38	84_01235_1	24_025_1	519_025_60	472_46_1	22_025_1	23_025_1	46_025_1	44_46_1	1500_46_1	340_025_53	6_025_1	8_46_134	364_46_91	285_025_187	68_46_1	361_46_1	147_46_56	54_46_1	1358_135_7	757_46_303	468_46_196	1378_46_69	300_025_1	589_46_1	1594_125_43	108_0125_71	123_46_84	267_46_626	127_025_1	268_025_37	223_01235_14	78_46_1	11_025_1
1326_025_443	211_025_82	312_46_82	197_46_17	67_025_605	191_46_1	584_46_1	552_125_153	60_025_16	61_46_12	88_46_1	145_025_129	113_025_1	2197_46_27	234_025_6	155_01235_158	138_125_42	84_01235_1	24_025_1	519_025_56	472_46_1	22_025_1	23_025_1	46_025_1	44_46_1	1500_46_1	340_025_53	6_025_1	8_46_137	364_46_91	285_025_186	292_135_1	361_46_1	147_46_66	54_46_1	1358_135_9	757_46_294	468_46_202	1378_46_66	300_025_1	589_46_1	1594_125_55	108_0125_74	123_46_74	267_46_629	127_025_1	268_025_35	223_01235_17	78_46_1	11_025_1
1326_025_459	211_025_77	312_46_78	197_46_18	67_025_586	191_46_1	584_46_1	552_125_156	60_025_17	61_46_20	88_46_1	145_025_126	113_025_1	2197_46_22	234_025_5	155_01235_164	138_125_45	84_01235_1	24_025_1	519_025_52	472_46_1	22_025_1	23_025_1	46_025_1	44_46_1	1500_46_1	340_025_57	6_025_1	8_46_142	364_46_83	285_025_189	292_135_1	361_46_1	147_46_60	54_46_1	1358_135_6	757_46_290	468_46_212	1378_46_67	300_025_1	589_46_1	1594_125_49	108_0125_74	123_46_63	267_46_638	127_025_1	268_025_36	223_01235_12	78_46_1	11_025_1
1326_025_454	211_025_71	312_46_71	197_46_19	67_025_574	191_46_1	584_46_1	552_125_176	60_025_15	61_46_14	88_46_1	145_025_129	113_025_1	2197_46_24	234_025_6	155_01235_173	138_125_53	84_01235_1	24_025_1	519_025_50	472_46_1	22_025_1	23_025_1	46_025_1	44_46_1	1500_46_1	340_025_58	6_025_1	8_46_144	364_46_96	285_025_183	292_135_1	361_46_1	147_46_63	54_46_1	1358_135_5	757_46_298	468_46_211	1378_46_69	300_025_1	589_46_1	1594_125_47	108_0125_72	123_46_64	267_46_617	127_025_2	268_025_31	223_01235_8	78_46_1	11_025_1
1326_025_418	211_025_70	312_46_67	197_46_23	67_025_589	191_46_1	584_46_1	552_125_186	60_025_15	61_46_16	88_46_1	145_025_131	113_025_1	2197_46_22	234_025_8	155_01235_179	138_125_51	84_01235_1	24_025_1	519_025_57	472_46_1	22_025_1	23_025_1	46_025_1	44_46_1	1500_46_1	340_025_57	6_025_1	8_46_157	364_46_87	285_025_191	292_135_1	361_46_1	147_46_59	54_46_1	1358_135_4	757_46_294	468_46_210	1378_46_65	300_025_1	589_46_1	1594_125_52	108_0125_79	123_46_56	267_46_623	127_025_3	268_025_29	223_01235_5	78_46_1	11_025_1
1326_025_413	211_025_69	312_46_68	197_46_26	67_025_599	191_46_1	584_46_1	552_125_199	60_025_15	61_46_17	88_46_1	145_025_132	113_025_1	2197_46_13	234_025_7	155_01235_176	138_125_42	84_01235_1	24_025_1	519_025_55	472_46_1	22_025_1	23_025_1	46_025_1	44_46_1	1500_46_1	340_025_58	6_025_1	8_46_159	364_46_98	285_025_192	292_135_1	361_46_1	147_46_61	54_46_1	1358_135_5	757_46_294	468_46_219	1378_46_66	300_025_1	589_46_1	1594_125_53	108_0125_75	123_46_55	267_46_629	127_025_5	268_025_24	223_01235_4	78_46_1	11_025_1
1326_025_418	211_025_81	312_46_64	197_46_25	67_025_579	191_46_1	584_46_1	552_125_214	60_025_13	61_46_19	88_46_1	145_025_142	113_025_1	2197_46_16	234_025_9	155_01235_164	138_125_44	84_01235_1	24_025_1	519_025_50	472_46_1	22_025_1	23_025_1	46_025_1	44_46_1	1500_46_1	340_025_56	6_025_1	8_46_149	364_46_96	285_025_199	292_135_1	361_46_1	147_46_72	54_46_1	1358_135_7	757_46_301	468_46_217	1378_46_67	300_025_1	589_46_1	1594_125_57	108_0125_81	123_46_67	267_46_619	127_025_5	268_025_20	223_01235_3	78_46_1	11_025_1
1326_025_428	211_025_77	312_46_55	197_46_20	67_025_562	191_46_1	584_46_1	552_125_228	60_025_9	61_46_21	88_46_1	145_025_143	113_025_1	2197_46_13	234_025_9	155_01235_167	138_125_49	84_01235_1	24_025_1	519_025_52	472_46_1	22_025_1	23_025_1	46_025_1	44_46_1	1500_46_1	340_025_59	6_025_1	8_46_153	364_46_93	285_025_192	292_135_1	361_46_1	147_46_59	54_46_1	1358_135_8	757_46_296	468_46_227	1378_46_64	300_025_1	589_46_1	1594_125_57	108_0125_68	123_46_60	267_46_634	127_025_7	268_025_23	223_01235_2	78_46_1	11_025_1
1326_025_445	211_025_76	312_46_63	197_46_21	67_025_558	191_46_1	584_46_1	552_125_235	60_025_7	61_46_22	88_46_1	145_025_144	113_025_1	2197_46_14	234_025_7	155_01235_173	138_125_50	84_01235_1	24_025_1	519_025_60	472_46_1	22_025_1	23_025_1	46_025_1	44_46_1	1500_46_1	340_025_56	6_025_1	8_46_149	364_46_84	285_025_188	292_135_1	361_46_1	147_46_50	54_46_1	1358_135_9	757_46_303	468_46_223	1378_46_63	300_025_1	589_46_1	1594_125_63	108_0125_73	123_46_67	267_46_618	127_025_7	268_025_19	223_01235_5	78_46_1	11_025_1
1326_025_437	211_025_62	312_46_69	197_46_21	67_025_536	191_46_1	584_46_1	552_125_252	60_025_8	61_46_22	88_46_1	145_025_151	113_025_1	2197_46_11	234_025_5	155_01235_169	138_125_41	84_01235_1	24_025_1	519_025_53	472_46_1	22_025_1	23_025_1	46_025_1	44_46_1	1500_46_1	340_025_60	6_025_1	8_46_140	364_46_78	285_025_199	292_135_1	361_46_1	147_46_55	54_46_1	1358_135_10	757_46_321	468_46_228	1378_46_73	300_025_1	589_46_1	1594_125_69	108_0125_74	123_46_67	267_46_613	127_025_5	268_025_20	223_01235_5	78_46_1	11_025_1
1326_025_433	211_025_74	312_46_57	197_46_22	67_025_523	191_46_1	584_46_1	552_125_281	60_025_7	61_46_17	88_46_1	145_025_150	113_025_1	2197_46_6	234_025_4	155_01235_149	138_125_44	84_01235_1	24_025_1	519_025_58	472_46_1	22_025_1	23_025_1	46_025_1	44_46_1	1500_46_1	340_025_67	6_025_1	8_46_139	364_46_72	285_025_208	292_135_1	361_46_1	147_46_49	54_46_1	1358_135_9	757_46_326	468_46_233	1378_46_69	300_025_1	589_46_1	1594_125_73	108_0125_71	123_46_75	267_46_637	127_025_6	268_025_19	223_01235_8	78_46_1	11_025_1
1326_025_443	211_025_68	312_46_53	197_46_27	67_025_503	191_46_1	584_46_1	552_125_308	60_025_8	61_46_19	88_46_1	145_025_143	113_025_1	2197_46_5	234_025_4	155_01235_159	138_125_47	84_01235_1	24_025_1	519_025_66	472_46_1	22_025_1	23_025_1	46_025_1	44_46_1	1500_46_1	340_025_65	6_025_1	8_46_139	364_46_64	285_025_199	292_135_1	361_46_1	147_46_43	54_46_1	1358_135_4	757_46_327	468_46_226	1378_46_75	300_025_1	589_46_1	1594_125_71	108_0125_65	123_46_79	267_46_640	127_025_7	268_025_20	223_01235_5	78_46_1	11_025_1
1326_025_447	211_025_58	312_46_52	197_46_24	67_025_493	191_46_1	584_46_1	552_125_324	60_025_9	61_46_16	88_46_1	145_025_137	113_025_1	2197_46_5	234_025_2	155_01235_158	138_125_53	84_01235_1	24_025_1	519_025_61	472_46_1	22_025_1	23_025_1	46_025_1	44_46_1	1500_46_1	340_025_67	6_025_1	8_46_152	364_46_68	285_025_208	292_135_1	361_46_1	147_46_45	54_46_1	1358_135_4	757_46_307	468_46_221	1378_46_93	300_025_1	589_46_1	1594_125_71	108_0125_63	123_46_74	267_46_634	127_025_5	268_025_15	223_01235_6	78_46_1	11_025_1
1326_025_464	211_025_58	312_46_52	197_46_24	67_025_491	191_46_1	584_46_1	552_125_353	60_025_9	61_46_11	88_46_1	145_025_140	113_025_1	2197_46_3	234_025_2	155_01235_157	138_125_52	84_01235_1	24_025_1	519_025_55	472_46_1	22_025_1	23_025_1	46_025_1	44_46_1	1500_46_1	340_025_67	6_025_1	8_46_163	364_46_61	285_025_212	292_135_1	361_46_1	147_46_51	54_46_1	1358_135_4	757_46_321	468_46_207	1378_46_96	300_025_1	589_46_1	1594_125_75	108_0125_68	123_46_67	267_46_635	127_025_6	268_025_7	223_01235_6	78_46_1	11_025_1
1326_025_465	211_025_52	312_46_53	197_46_21	67_025_473	191_46_1	584_46_1	552_125_375	60_025_9	61_46_11	88_46_1	145_025_135	113_025_1	2197_46_2	234_025_2	155_01235_166	138_125_56	84_01235_1	24_025_1	519_025_60	472_46_1	22_025_1	23_025_1	46_025_1	44_46_1	1500_46_1	340_025_63	6_025_1	8_46_170	364_46_55	285_025_219	292_135_1	361_46_1	147_46_46	54_46_1	1358_135_3	757_46_323	468_46_212	1378_46_93	300_025_1	589_46_1	1594_125_74	108_0125_61	123_46_78	267_46_607	127_025_6	268_025_2	223_01235_8	78_46_1	11_025_1
1326_025_445	211_025_51	312_46_56	197_46_22	67_025_470	191_46_1	584_46_1	552_125_390	60_025_6	61_46_10	88_46_1	145_025_150	113_025_1	2197_46_3	234_025_3	155_01235_166	138_125_56	84_01235_1	24_025_1	519_025_61	472_46_1	22_025_1	23_025_1	46_025_1	44_46_1	1500_46_1	340_025_63	6_025_1	8_46_177	364_46_54	285_025_223	292_135_1	361_46_1	147_46_43	54_46_1	1358_135_3	757_46_323	468_46_216	1378_46_95	300_025_1	589_46_1	1594_125_77	108_0125_62	123_46_83	267_46_616	127_025_3	268_025_1	223_01235_8	78_46_1	11_025_1
1326_025_441	211_025_50	312_46_57	197_46_23	67_025_463	191_46_1	552_125_402	60_025_6	61_46_7	88_46_1	145_025_150	113_025_1	2197_46_2	234_025_3	155_01235_171	138_125_57	84_01235_1	24_025_1	519_025_64	472_46_1	22_025_1	23_025_1	46_025_1	44_46_1	1500_46_1	340_025_54	6_025_1	8_46_177	364_46_55	285_025_224	292_135_1	361_46_1	147_46_38	584_46_1	1358_135_3	757_46_366	468_46_208	1378_46_101	300_025_1	589_46_1	1594_125_80	108_0125_65	123_46_86	267_46_615	127_025_4	223_01235_5	78_46_1	54_46_1	39_125_166	946_46_122
1326_025_444	211_025_59	312_46_60	197_46_26	67_025_456	191_46_1	552_125_408	60_025_5	61_46_13	88_46_1	145_025_168	113_025_1	2197_46_2	234_025_3	155_01235_171	138_125_60	84_01235_1	24_025_1	519_025_75	472_46_1	22_025_1	23_025_1	46_025_1	44_46_1	1500_46_1	340_025_49	6_025_1	8_46_165	364_46_49	285_025_232	292_135_1	361_46_1	147_46_40	584_46_1	1358_135_3	757_46_363	468_46_197	1378_46_92	300_025_1	589_46_1	1594_125_75	108_0125_70	123_46_94	267_46_611	127_025_5	223_01235_6	78_46_1	54_46_1	39_125_155	946_46_133
1326_025_424	211_025_54	312_46_58	197_46_33	67_025_452	191_46_1	552_125_417	60_025_5	61_46_14	88_46_1	145_025_184	113_025_1	2197_46_2	234_025_5	155_01235_176	138_125_59	84_01235_1	24_025_1	519_025_70	472_46_1	22_025_1	23_025_1	46_025_1	44_46_1	1500_46_1	340_025_43	6_025_1	8_46_174	364_46_55	285_025_234	292_135_1	361_46_1	147_46_41	584_46_1	1358_135_4	757_46_380	468_46_189	1378_46_95	300_025_1	589_46_1	1594_125_66	108_0125_73	123_46_77	267_46_616	127_025_4	223_01235_8	78_46_1	54_46_1	39_125_153	946_46_121
1326_025_410	211_025_45	312_46_53	197_46_38	2184_46_39	191_46_1	552_125_416	60_025_2	61_46_14	88_46_1	145_025_181	113_025_1	67_025_469	234_025_5	155_01235_168	138_125_60	84_01235_1	24_025_1	519_025_69	472_46_1	22_025_1	23_025_1	46_025_1	44_46_1	1500_46_1	340_025_43	6_025_1	8_46_185	364_46_60	285_025_229	292_135_1	361_46_1	147_46_32	584_46_1	1358_135_8	757_46_385	468_46_196	1378_46_100	300_025_1	589_46_1	1594_125_59	108_0125_69	123_46_70	267_46_621	127_025_5	223_01235_7	78_46_1	39_125_156	946_46_113	947_46_132
1326_025_418	211_025_37	312_46_45	197_46_30	2184_46_32	191_46_1	552_125_415	60_025_2	61_46_17	88_46_1	145_025_187	113_025_1	67_025_470	234_025_3	155_01235_175	138_125_59	84_01235_1	24_025_1	519_025_69	472_46_1	22_025_1	23_025_1	46_025_1	44_46_1	1500_46_1	340_025_43	6_025_1	8_46_175	364_46_51	285_025_223	292_135_1	361_46_1	147_46_33	584_46_1	1358_135_12	757_46_376	468_46_196	1378_46_95	300_025_1	589_46_1	1594_125_55	108_0125_69	123_46_67	267_46_621	127_025_5	223_01235_6	78_46_1	39_125_156	946_46_121	947_46_125
1326_025_428	211_025_48	312_46_39	197_46_38	2184_46_22	191_46_1	552_125_410	60_025_2	61_46_10	88_46_1	145_025_172	113_025_1	67_025_462	234_025_3	155_01235_166	138_125_67	84_01235_1	24_025_1	519_025_68	472_46_1	22_025_1	23_025_1	46_025_1	44_46_1	1500_46_1	340_025_45	6_025_1	8_46_180	364_46_49	285_025_224	292_135_1	361_46_1	147_46_41	584_46_1	1358_135_13	757_46_361	468_46_207	1378_46_92	300_025_1	589_46_1	1594_125_55	108_0125_72	123_46_66	267_46_637	127_025_7	223_01235_4	78_46_1	39_125_139	946_46_124	947_46_132
1326_025_409	211_025_49	312_46_36	197_46_34	2184_46_25	191_46_1	552_125_387	60_025_1	61_46_7	88_46_1	145_025_174	113_025_1	67_025_463	234_025_3	155_01235_163	138_125_67	84_01235_1	24_025_1	519_025_71	472_46_1	22_025_1	23_025_1	46_025_1	44_46_1	1500_46_1	340_025_46	6_025_1	8_46_191	364_46_50	285_025_225	292_135_1	361_46_1	147_46_38	584_46_1	1358_135_11	757_46_368	468_46_220	1378_46_89	300_025_1	589_46_1	1594_125_61	108_0125_60	123_46_64	267_46_648	127_025_7	223_01235_2	78_46_1	39_125_137	946_46_124	947_46_130
1326_025_416	211_025_46	312_46_32	197_46_36	2184_46_26	191_46_1	552_125_363	61_46_6	88_46_1	145_025_184	113_025_1	67_025_471	234_025_2	155_01235_161	138_125_66	84_01235_1	24_025_1	519_025_74	472_46_1	22_025_1	23_025_1	46_025_1	44_46_1	1500_46_1	340_025_50	6_025_1	8_46_195	364_46_49	285_025_232	292_135_1	361_46_1	147_46_38	584_46_1	1358_135_16	757_46_380	468_46_201	1378_46_93	300_025_1	589_46_1	1594_125_61	108_0125_66	123_46_61	267_46_632	127_025_8	223_01235_1	78_46_1	39_125_131	946_46_129	947_46_119	2080_46_65
1326_025_419	211_025_63	312_46_35	197_46_38	2184_46_30	191_46_1	552_125_359	61_46_5	88_46_1	145_025_189	113_025_1	67_025_473	234_025_2	155_01235_163	138_125_53	84_01235_1	24_025_1	519_025_65	472_46_1	22_025_1	23_025_1	46_025_1	44_46_1	1500_46_1	340_025_56	6_025_1	8_46_195	364_46_53	285_025_231	292_135_1	361_46_1	147_46_33	584_46_1	1358_135_12	757_46_358	468_46_206	1378_46_95	300_025_1	589_46_1	1594_125_67	108_0125_59	123_46_78	267_46_600	127_025_10	223_01235_1	78_46_1	39_125_125	946_46_114	947_46_124	2080_46_75
1326_025_416	211_025_59	312_46_36	197_46_38	2184_46_27	191_46_1	552_125_373	61_46_8	88_46_1	145_025_192	113_025_1	67_025_482	234_025_1	155_01235_150	138_125_54	84_01235_1	24_025_1	519_025_72	472_46_1	22_025_1	23_025_1	46_025_1	44_46_1	1500_46_1	340_025_53	6_025_1	8_46_201	364_46_49	285_025_230	292_135_1	361_46_1	147_46_31	584_46_1	1358_135_12	757_46_369	468_46_178	1378_46_85	300_025_1	589_46_1	1594_125_74	108_0125_55	123_46_75	267_46_616	127_025_8	223_01235_3	78_46_1	39_125_122	946_46_116	947_46_125	2080_46_73
1326_025_415	211_025_66	312_46_36	197_46_40	2184_46_25	191_46_1	552_125_360	61_46_7	88_46_1	145_025_191	113_025_1	67_025_478	155_01235_147	138_125_45	84_01235_1	519_025_73	472_46_1	22_025_1	23_025_1	46_025_1	44_46_1	1500_46_1	340_025_56	6_025_1	8_46_209	364_46_49	285_025_234	292_135_1	361_46_1	147_46_40	584_46_1	1358_135_13	757_46_362	468_46_178	1378_46_95	300_025_1	589_46_1	1594_125_71	108_0125_54	123_46_74	267_46_606	127_025_7	223_01235_4	78_46_1	39_125_135	946_46_118	947_46_108	2080_46_77	943_125_1	419_46_1
1326_025_423	211_025_58	312_46_37	197_46_33	2184_46_20	191_46_1	552_125_337	61_46_7	88_46_1	145_025_197	113_025_1	67_025_482	155_01235_156	138_125_43	84_01235_1	519_025_74	472_46_1	22_025_1	23_025_1	46_025_1	44_46_1	1500_46_1	340_025_55	6_025_1	8_46_202	364_46_54	285_025_232	292_135_1	361_46_1	147_46_35	584_46_1	1358_135_12	757_46_383	468_46_182	1378_46_100	300_025_1	589_46_1	1594_125_80	108_0125_60	123_46_75	267_46_610	127_025_11	223_01235_4	78_46_1	39_125_120	946_46_103	947_46_106	2080_46_87	943_125_1	419_46_1
1326_025_422	211_025_66	312_46_37	197_46_33	2184_46_20	191_46_1	552_125_312	61_46_9	88_46_1	145_025_192	113_025_1	67_025_499	155_01235_153	138_125_51	84_01235_1	519_025_69	472_46_1	22_025_1	23_025_1	46_025_1	44_46_1	1500_46_1	340_025_59	6_025_1	8_46_200	364_46_61	285_025_230	292_135_1	361_46_1	147_46_30	584_46_1	1358_135_10	757_46_407	468_46_181	1378_46_90	300_025_1	589_46_1	1594_125_79	108_0125_57	123_46_64	267_46_620	127_025_8	223_01235_1	78_46_1	39_125_126	946_46_95	947_46_108	2080_46_98	943_125_1	419_46_1
1326_025_451	211_025_69	312_46_32	197_46_30	2184_46_15	191_46_1	552_125_305	61_46_6	88_46_1	145_025_205	113_025_1	67_025_470	155_01235_145	138_125_49	84_01235_1	519_025_56	472_46_1	22_025_1	23_025_1	46_025_1	44_46_1	1500_46_1	340_025_61	6_025_1	8_46_201	364_46_63	285_025_226	292_135_1	361_46_1	147_46_27	584_46_1	1358_135_11	757_46_406	468_46_176	1378_46_82	300_025_1	589_46_1	1594_125_78	108_0125_51	123_46_64	267_46_637	127_025_4	223_01235_2	78_46_1	39_125_134	946_46_110	947_46_96	2080_46_100	943_125_1	419_46_1
1326_025_446	211_025_74	312_46_35	197_46_28	2184_46_12	191_46_1	552_125_290	61_46_10	88_46_1	145_025_197	113_025_1	67_025_491	155_01235_152	138_125_43	84_01235_1	519_025_57	472_46_1	22_025_1	23_025_1	46_025_1	44_46_1	1500_46_1	340_025_52	6_025_1	8_46_217	364_46_49	285_025_233	292_135_1	361_46_1	147_46_22	584_46_1	1358_135_11	757_46_401	468_46_173	1378_46_85	300_025_1	589_46_1	1594_125_83	108_0125_49	123_46_62	267_46_636	127_025_4	223_01235_1	78_46_1	39_125_127	946_46_129	947_46_89	2080_46_91	943_125_1	419_46_1
1326_025_443	211_025_80	312_46_27	197_46_29	2184_46_11	191_46_1	552_125_286	61_46_10	88_46_1	145_025_206	113_025_1	67_025_509	155_01235_152	138_125_42	84_01235_1	519_025_55	472_46_1	22_025_1	23_025_1	46_025_1	44_46_1	1500_46_1	340_025_50	6_025_1	8_46_205	364_46_50	285_025_236	292_135_1	361_46_1	147_46_15	584_46_1	1358_135_7	757_46_401	468_46_169	1378_46_74	300_025_1	589_46_1	1594_125_79	108_0125_49	123_46_64	267_46_651	127_025_3	78_46_1	39_125_123	946_46_136	947_46_87	2080_46_89	943_125_1	419_46_1	414_025_136
1326_025_437	211_025_74	312_46_30	197_46_36	2184_46_11	191_46_1	552_125_279	61_46_8	88_46_1	145_025_226	113_025_1	67_025_483	155_01235_165	138_125_44	84_01235_1	519_025_62	472_46_1	22_025_1	23_025_1	46_025_1	44_46_1	1500_46_1	340_025_53	6_025_1	8_46_199	364_46_55	285_025_241	292_135_1	361_46_1	147_46_15	584_46_1	1358_135_6	757_46_398	468_46_158	1378_46_82	300_025_1	589_46_1	1594_125_86	108_0125_46	123_46_67	267_46_637	127_025_2	78_46_1	39_125_120	946_46_135	947_46_92	2080_46_85	943_125_1	419_46_1	414_025_133
1326_025_435	211_025_86	312_46_43	197_46_42	2184_46_8	191_46_1	552_125_270	61_46_7	88_46_1	145_025_226	113_025_1	67_025_489	155_01235_164	138_125_44	84_01235_1	519_025_58	472_46_1	22_025_1	23_025_1	46_025_1	44_46_1	1500_46_1	340_025_52	6_025_1	8_46_183	364_46_44	285_025_245	292_135_1	361_46_1	147_46_16	584_46_1	1358_135_5	757_46_422	468_46_135	1378_46_86	300_025_1	589_46_1	1594_125_95	108_0125_44	123_46_57	267_46_652	127_025_4	78_46_1	39_125_111	946_46_129	947_46_105	2080_46_91	943_125_1	419_46_1	414_025_125
1326_025_434	211_025_84	312_46_39	197_46_36	2184_46_7	191_46_1	552_125_248	61_46_7	88_46_1	145_025_231	113_025_1	67_025_497	155_01235_162	138_125_42	84_01235_1	519_025_67	472_46_1	22_025_1	23_025_1	46_025_1	44_46_1	1500_46_1	340_025_50	6_025_1	8_46_189	364_46_54	285_025_259	292_135_1	361_46_1	147_46_11	584_46_1	1358_135_6	757_46_393	468_46_143	1378_46_89	300_025_1	589_46_1	1594_125_96	108_0125_48	123_46_64	267_46_664	127_025_3	78_46_1	39_125_105	946_46_129	947_46_109	2080_46_88	943_125_1	419_46_1	414_025_125
1326_025_438	211_025_86	312_46_44	197_46_37	2184_46_12	191_46_1	552_125_244	61_46_4	88_46_1	145_025_230	113_025_1	67_025_492	155_01235_158	138_125_41	84_01235_1	519_025_69	472_46_1	22_025_1	23_025_1	46_025_1	44_46_1	1500_46_1	340_025_54	6_025_1	8_46_195	364_46_56	285_025_249	292_135_1	361_46_1	147_46_10	584_46_1	1358_135_6	757_46_414	468_46_146	1378_46_95	300_025_1	589_46_1	1594_125_93	108_0125_46	123_46_56	267_46_673	127_025_3	78_46_1	39_125_105	946_46_124	947_46_99	2080_46_81	943_125_1	419_46_1	414_025_135
1326_025_432	211_025_80	312_46_44	197_46_45	2184_46_13	191_46_1	552_125_234	61_46_4	88_46_1	145_025_230	113_025_1	67_025_480	155_01235_154	138_125_51	84_01235_1	519_025_75	472_46_1	22_025_1	23_025_1	46_025_1	44_46_1	1500_46_1	340_025_53	6_025_1	8_46_203	364_46_52	285_025_243	292_135_1	361_46_1	147_46_6	584_46_1	1358_135_9	757_46_443	468_46_158	1378_46_91	300_025_1	589_46_1	1594_125_92	108_0125_41	123_46_42	267_46_690	127_025_3	78_46_1	39_125_111	946_46_119	947_46_97	2080_46_74	943_125_1	419_46_1	414_025_128
1326_025_439	211_025_85	312_46_49	197_46_41	2184_46_14	191_46_1	552_125_229	61_46_3	88_46_1	145_025_224	113_025_1	67_025_499	155_01235_142	138_125_48	84_01235_1	519_025_77	472_46_1	22_025_1	23_025_1	46_025_1	44_46_1	1500_46_1	340_025_50	6_025_1	8_46_211	364_46_57	285_025_246	292_135_1	361_46_1	147_46_4	584_46_1	1358_135_10	757_46_464	468_46_155	1378_46_93	300_025_1	589_46_1	1594_125_92	108_0125_46	123_46_41	267_46_681	127_025_2	78_46_1	39_125_115	946_46_120	947_46_89	2080_46_66	943_125_1	419_46_1	414_025_121
1326_025_450	211_025_83	312_46_45	197_46_45	2184_46_16	191_46_1	552_125_229	61_46_3	88_46_1	145_025_224	113_025_1	67_025_502	155_01235_139	138_125_46	84_01235_1	519_025_74	472_46_1	22_025_1	23_025_1	46_025_1	44_46_1	1500_46_1	340_025_51	6_025_1	8_46_203	364_46_59	285_025_234	292_135_1	361_46_1	147_46_2	584_46_1	1358_135_7	757_46_477	468_46_146	1378_46_85	300_025_1	589_46_1	1594_125_93	108_0125_44	123_46_50	267_46_682	127_025_1	78_46_1	39_125_119	946_46_109	947_46_85	2080_46_65	943_125_1	419_46_1	414_025_114
1326_025_406	211_025_83	312_46_44	197_46_51	2184_46_17	191_46_1	552_125_237	61_46_7	88_46_1	145_025_228	113_025_1	67_025_500	155_01235_140	138_125_44	84_01235_1	519_025_77	472_46_1	22_025_1	23_025_1	46_025_1	44_46_1	1500_46_1	340_025_47	6_025_1	8_46_207	364_46_62	285_025_250	292_135_1	361_46_1	147_46_1	584_46_1	1358_135_8	757_46_474	468_46_140	300_025_1	589_46_1	1594_125_95	108_0125_41	123_46_54	267_46_693	1378_46_75	78_46_1	39_125_122	946_46_96	947_46_88	2080_46_56	943_125_1	419_46_1	414_025_127	1036_025_142
1326_025_405	211_025_81	312_46_44	197_46_45	2184_46_18	191_46_1	552_125_238	61_46_5	88_46_1	145_025_223	113_025_1	67_025_518	155_01235_143	138_125_42	84_01235_1	519_025_80	472_46_1	22_025_1	23_025_1	46_025_1	44_46_1	1500_46_1	340_025_45	6_025_1	8_46_196	364_46_50	285_025_250	292_135_1	361_46_1	584_46_1	1358_135_12	757_46_460	468_46_128	300_025_1	589_46_1	1594_125_95	108_0125_41	123_46_57	267_46_703	1378_46_85	78_46_1	39_125_124	946_46_100	947_46_92	2080_46_58	943_125_1	419_46_1	414_025_131	1036_025_151	510_46_36
1326_025_423	211_025_81	312_46_43	197_46_51	2184_46_12	191_46_1	552_125_238	61_46_6	88_46_1	145_025_223	113_025_1	67_025_513	155_01235_137	138_125_41	84_01235_1	519_025_74	472_46_1	22_025_1	23_025_1	46_025_1	44_46_1	1500_46_1	340_025_49	6_025_1	8_46_225	364_46_40	285_025_250	292_135_1	361_46_1	584_46_1	1358_135_12	757_46_444	468_46_118	300_025_1	589_46_1	1594_125_94	108_0125_42	123_46_61	267_46_704	1378_46_91	78_46_1	39_125_140	946_46_99	947_46_94	2080_46_55	943_125_1	419_46_1	414_025_134	1036_025_139	510_46_34
1326_025_423	211_025_79	312_46_40	197_46_48	2184_46_8	191_46_1	552_125_238	61_46_6	88_46_1	145_025_242	113_025_1	67_025_505	155_01235_127	138_125_41	84_01235_1	519_025_77	472_46_1	22_025_1	23_025_1	46_025_1	44_46_1	1500_46_1	340_025_56	6_025_1	8_46_224	364_46_44	285_025_243	292_135_1	361_46_1	584_46_1	1358_135_14	757_46_454	468_46_107	300_025_1	589_46_1	1594_125_99	108_0125_41	123_46_57	267_46_703	1378_46_95	78_46_1	39_125_151	946_46_94	947_46_98	2080_46_57	943_125_1	419_46_1	414_025_134	1036_025_135	510_46_26
1326_025_426	211_025_83	312_46_37	197_46_62	2184_46_9	191_46_1	552_125_233	61_46_6	88_46_1	145_025_247	113_025_1	67_025_517	155_01235_121	138_125_47	84_01235_1	519_025_70	472_46_1	22_025_1	23_025_1	46_025_1	44_46_1	1500_46_1	340_025_44	6_025_1	8_46_229	364_46_51	285_025_243	292_135_1	361_46_1	584_46_1	1358_135_16	757_46_443	468_46_92	300_025_1	589_46_1	1594_125_93	108_0125_33	123_46_57	267_46_691	1378_46_91	78_46_1	39_125_151	946_46_106	947_46_105	2080_46_56	943_125_1	419_46_1	414_025_141	1036_025_133	510_46_29
1326_025_438	211_025_79	312_46_36	197_46_57	2184_46_10	191_46_1	552_125_236	61_46_11	88_46_1	145_025_251	113_025_1	67_025_522	155_01235_120	138_125_47	84_01235_1	519_025_77	472_46_1	22_025_1	23_025_1	46_025_1	44_46_1	1500_46_1	340_025_46	6_025_1	8_46_228	364_46_54	285_025_247	292_135_1	361_46_1	584_46_1	1358_135_19	757_46_431	468_46_79	300_025_1	589_46_1	1594_125_90	108_0125_40	123_46_60	267_46_676	1378_46_93	78_46_1	39_125_155	946_46_112	947_46_100	2080_46_56	943_125_1	419_46_1	414_025_128	1036_025_129	510_46_31
1326_025_450	211_025_81	312_46_43	197_46_40	2184_46_8	191_46_1	552_125_231	61_46_10	88_46_1	145_025_262	113_025_1	67_025_545	155_01235_125	138_125_43	84_01235_1	519_025_78	472_46_1	22_025_1	23_025_1	46_025_1	44_46_1	1500_46_1	340_025_47	6_025_1	8_46_229	364_46_68	285_025_253	292_135_1	361_46_1	584_46_1	1358_135_14	757_46_444	468_46_78	300_025_1	589_46_1	1594_125_88	108_0125_31	123_46_50	267_46_679	1378_46_93	78_46_1	39_125_153	946_46_113	947_46_100	2080_46_50	943_125_1	419_46_1	414_025_134	1036_025_124	510_46_29
1326_025_426	211_025_88	312_46_47	197_46_35	2184_46_12	191_46_1	552_125_229	61_46_10	88_46_1	145_025_268	113_025_1	67_025_573	155_01235_109	138_125_35	84_01235_1	519_025_81	472_46_1	22_025_1	23_025_1	46_025_1	44_46_1	1500_46_1	340_025_51	6_025_1	8_46_225	364_46_67	285_025_244	292_135_1	361_46_1	584_46_1	1358_135_12	757_46_448	468_46_79	300_025_1	589_46_1	1594_125_77	108_0125_32	123_46_49	267_46_659	1378_46_86	78_46_1	39_125_165	946_46_127	947_46_100	2080_46_55	943_125_1	419_46_1	414_025_127	1036_025_124	510_46_29
1326_025_438	211_025_83	312_46_52	197_46_32	2184_46_13	191_46_1	552_125_238	61_46_12	88_46_1	145_025_264	113_025_1	67_025_572	155_01235_107	138_125_37	84_01235_1	519_025_82	472_46_1	22_025_1	23_025_1	46_025_1	44_46_1	1500_46_1	340_025_49	6_025_1	8_46_228	364_46_53	285_025_241	292_135_1	361_46_1	584_46_1	1358_135_11	757_46_456	468_46_78	300_025_1	589_46_1	1594_125_73	108_0125_33	123_46_35	267_46_669	1378_46_84	78_46_1	39_125_164	946_46_137	947_46_118	2080_46_48	943_125_1	419_46_1	414_025_130	1036_025_126	510_46_29
1326_025_446	211_025_87	312_46_64	197_46_29	2184_46_12	191_46_1	552_125_239	61_46_15	88_46_1	145_025_263	113_025_1	67_025_597	155_01235_104	138_125_36	84_01235_1	519_025_78	472_46_1	22_025_1	23_025_1	46_025_1	44_46_1	1500_46_1	340_025_49	6_025_1	8_46_229	364_46_56	285_025_248	292_135_1	361_46_1	584_46_1	1358_135_9	757_46_439	468_46_69	300_025_1	589_46_1	1594_125_75	108_0125_36	123_46_34	267_46_675	1378_46_87	78_46_1	39_125_161	946_46_141	947_46_118	2080_46_44	943_125_1	419_46_1	414_025_132	1036_025_124	510_46_23
1326_025_426	211_025_86	312_46_68	197_46_25	2184_46_11	191_46_1	552_125_249	61_46_15	88_46_1	145_025_254	113_025_1	67_025_608	155_01235_94	138_125_41	84_01235_1	519_025_88	472_46_1	22_025_1	23_025_1	46_025_1	44_46_1	1500_46_1	340_025_47	6_025_1	8_46_205	364_46_50	285_025_258	292_135_1	361_46_1	584_46_1	1358_135_6	757_46_470	468_46_60	300_025_1	589_46_1	1594_125_72	108_0125_31	123_46_32	267_46_680	1378_46_85	78_46_1	39_125_153	946_46_141	947_46_126	2080_46_42	943_125_1	419_46_1	414_025_141	1036_025_120	510_46_27
1326_025_419	211_025_90	312_46_72	197_46_19	2184_46_10	191_46_1	552_125_271	61_46_7	88_46_1	145_025_256	113_025_1	67_025_580	155_01235_84	138_125_49	84_01235_1	519_025_85	472_46_1	22_025_1	23_025_1	46_025_1	44_46_1	1500_46_1	340_025_47	6_025_1	8_46_214	364_46_50	285_025_258	292_135_1	361_46_1	584_46_1	1358_135_5	757_46_467	468_46_54	300_025_1	589_46_1	1594_125_73	108_0125_28	123_46_25	267_46_657	1378_46_88	78_46_1	39_125_154	946_46_153	947_46_124	2080_46_42	943_125_1	419_46_1	414_025_139	1036_025_122	510_46_28
1326_025_415	211_025_89	312_46_73	197_46_20	2184_46_9	191_46_1	552_125_284	61_46_7	88_46_1	145_025_242	113_025_1	67_025_576	155_01235_84	138_125_50	84_01235_1	519_025_85	472_46_1	22_025_1	23_025_1	46_025_1	44_46_1	1500_46_1	340_025_48	6_025_1	8_46_218	364_46_48	285_025_259	292_135_1	361_46_1	584_46_1	1358_135_2	757_46_432	468_46_55	300_025_1	589_46_1	1594_125_78	108_0125_29	123_46_22	267_46_673	1378_46_86	78_46_1	39_125_154	946_46_155	947_46_127	2080_46_42	943_125_1	419_46_1	414_025_132	1036_025_117	510_46_38
1326_025_420	211_025_80	312_46_78	197_46_21	2184_46_8	191_46_1	552_125_281	61_46_9	88_46_1	145_025_249	113_025_1	67_025_575	155_01235_87	138_125_49	84_01235_1	519_025_80	472_46_1	22_025_1	23_025_1	46_025_1	44_46_1	1500_46_1	340_025_46	6_025_1	8_46_206	364_46_40	285_025_261	292_135_1	361_46_1	584_46_1	1358_135_2	757_46_447	468_46_59	300_025_1	589_46_1	1594_125_84	108_0125_27	123_46_18	267_46_676	1378_46_79	78_46_1	39_125_139	946_46_161	947_46_126	2080_46_40	943_125_1	419_46_1	414_025_147	1036_025_116	510_46_40
1326_025_427	211_025_88	312_46_83	197_46_22	2184_46_4	191_46_1	552_125_267	61_46_11	88_46_1	113_025_1	67_025_557	155_01235_84	138_125_55	84_01235_1	414_025_143	472_46_1	22_025_1	23_025_1	46_025_1	44_46_1	1500_46_1	340_025_51	6_025_1	8_46_208	364_46_46	285_025_258	361_46_1	584_46_1	145_025_251	757_46_475	468_46_52	300_025_1	589_46_1	1594_125_90	108_0125_29	123_46_19	267_46_648	1378_46_82	78_46_1	39_125_143	946_46_174	947_46_135	2080_46_31	943_125_1	419_46_1	519_025_84	1036_025_118	510_46_44	2166_46_19	924_46_19
1326_025_426	211_025_86	312_46_87	197_46_24	2184_46_4	191_46_1	552_125_271	61_46_3	88_46_1	113_025_1	67_025_557	155_01235_88	138_125_62	84_01235_1	414_025_156	472_46_1	22_025_1	23_025_1	46_025_1	44_46_1	1500_46_1	340_025_53	6_025_1	8_46_217	364_46_45	1036_025_113	361_46_1	584_46_1	145_025_259	757_46_439	468_46_50	300_025_1	589_46_1	1594_125_76	108_0125_32	123_46_23	267_46_666	1378_46_85	78_46_1	39_125_133	946_46_180	285_025_268	2080_46_21	943_125_1	419_46_1	519_025_84	947_46_144	510_46_33	2166_46_21	924_46_23
1326_025_425	211_025_94	312_46_92	197_46_22	2184_46_6	191_46_1	552_125_271	61_46_4	88_46_1	113_025_1	67_025_547	155_01235_80	138_125_62	84_01235_1	414_025_162	472_46_1	22_025_1	23_025_1	46_025_1	44_46_1	1500_46_1	340_025_58	6_025_1	8_46_210	364_46_34	1036_025_112	361_46_1	584_46_1	145_025_247	757_46_463	468_46_54	300_025_1	589_46_1	1594_125_78	108_0125_34	123_46_17	267_46_671	1378_46_85	78_46_1	39_125_121	946_46_180	285_025_273	2080_46_29	943_125_1	419_46_1	519_025_84	947_46_140	510_46_38	2166_46_20	924_46_29
1326_025_432	211_025_105	312_46_92	197_46_25	2184_46_6	191_46_1	552_125_249	88_46_1	113_025_1	67_025_541	155_01235_76	138_125_62	84_01235_1	414_025_152	472_46_1	22_025_1	23_025_1	46_025_1	44_46_1	1500_46_1	340_025_58	6_025_1	8_46_213	364_46_31	1036_025_110	361_46_1	584_46_1	145_025_262	757_46_477	468_46_51	300_025_1	589_46_1	1594_125_89	108_0125_33	123_46_17	267_46_654	1378_46_81	78_46_1	39_125_123	946_46_188	285_025_285	2080_46_29	943_125_1	419_46_1	519_025_81	947_46_133	510_46_29	2166_46_13	924_46_26	57_46_71
1326_025_433	211_025_107	312_46_108	197_46_14	2184_46_5	191_46_1	552_125_250	88_46_1	113_025_1	67_025_543	155_01235_74	138_125_56	84_01235_1	414_025_162	472_46_1	22_025_1	23_025_1	46_025_1	44_46_1	1500_46_1	340_025_60	6_025_1	8_46_208	364_46_24	1036_025_98	361_46_1	584_46_1	145_025_261	757_46_508	468_46_56	300_025_1	589_46_1	1594_125_81	108_0125_31	123_46_11	267_46_667	1378_46_65	78_46_1	39_125_120	946_46_207	285_025_288	2080_46_31	943_125_1	419_46_1	519_025_83	947_46_111	510_46_28	2166_46_12	924_46_25	57_46_78
1326_025_425	211_025_104	312_46_99	197_46_17	2184_46_6	191_46_1	552_125_271	88_46_1	113_025_1	67_025_530	155_01235_71	138_125_56	84_01235_1	414_025_164	472_46_1	22_025_1	23_025_1	46_025_1	44_46_1	1500_46_1	340_025_64	6_025_1	8_46_203	364_46_26	1036_025_101	361_46_1	584_46_1	145_025_263	757_46_514	468_46_58	300_025_1	589_46_1	1594_125_87	108_0125_23	123_46_9	267_46_673	1378_46_69	78_46_1	39_125_133	946_46_204	285_025_271	2080_46_35	943_125_1	419_46_1	519_025_87	947_46_111	510_46_23	2166_46_13	924_46_21	57_46_79
1326_025_427	211_025_98	312_46_91	197_46_23	2184_46_5	191_46_1	552_125_282	88_46_1	113_025_1	67_025_532	155_01235_70	138_125_61	84_01235_1	414_025_155	472_46_1	22_025_1	23_025_1	46_025_1	44_46_1	1500_46_1	340_025_66	6_025_1	8_46_195	364_46_26	1036_025_104	361_46_1	584_46_1	145_025_267	757_46_506	468_46_55	300_025_1	589_46_1	1594_125_81	108_0125_22	123_46_9	267_46_669	1378_46_58	78_46_1	39_125_132	946_46_219	285_025_283	2080_46_40	943_125_1	419_46_1	519_025_88	947_46_115	510_46_26	2166_46_10	924_46_23	57_46_79
1326_025_427	211_025_97	312_46_87	197_46_23	2184_46_4	191_46_1	552_125_270	88_46_1	113_025_1	67_025_529	155_01235_69	138_125_64	84_01235_1	414_025_153	472_46_1	22_025_1	23_025_1	46_025_1	44_46_1	1500_46_1	340_025_67	6_025_1	8_46_217	364_46_29	1036_025_108	361_46_1	584_46_1	145_025_275	757_46_496	468_46_53	300_025_1	589_46_1	1594_125_82	108_0125_20	123_46_11	267_46_686	1378_46_49	78_46_1	39_125_141	946_46_216	285_025_291	2080_46_36	943_125_1	419_46_1	519_025_82	947_46_116	510_46_34	2166_46_7	924_46_20	57_46_71
1326_025_392	211_025_100	312_46_89	197_46_17	2184_46_3	191_46_1	552_125_258	88_46_1	113_025_1	67_025_550	155_01235_70	138_125_75	84_01235_1	414_025_164	472_46_1	22_025_1	23_025_1	46_025_1	44_46_1	1500_46_1	340_025_75	6_025_1	8_46_229	364_46_28	285_025_285	361_46_1	584_46_1	145_025_268	757_46_494	468_46_62	300_025_1	589_46_1	1594_125_81	108_0125_19	123_46_7	267_46_690	1378_46_52	78_46_1	39_125_147	946_46_218	947_46_117	2080_46_30	943_125_1	419_46_1	519_025_72	1036_025_106	510_46_45	2166_46_10	924_46_16	57_46_69
1326_025_401	211_025_98	312_46_92	197_46_21	2184_46_5	191_46_1	552_125_252	88_46_1	113_025_1	67_025_557	155_01235_70	138_125_75	84_01235_1	414_025_172	472_46_1	22_025_1	23_025_1	46_025_1	44_46_1	1500_46_1	340_025_74	6_025_1	8_46_230	364_46_25	285_025_295	361_46_1	584_46_1	145_025_256	757_46_519	468_46_57	300_025_1	589_46_1	1594_125_77	108_0125_17	123_46_4	267_46_700	1378_46_47	78_46_1	39_125_138	946_46_209	947_46_125	2080_46_31	943_125_1	419_46_1	519_025_80	1036_025_98	510_46_37	2166_46_7	924_46_14	57_46_61
1326_025_389	211_025_91	312_46_89	197_46_24	2184_46_5	191_46_1	552_125_260	88_46_1	113_025_1	67_025_554	155_01235_65	138_125_77	84_01235_1	414_025_177	472_46_1	22_025_1	23_025_1	46_025_1	44_46_1	1500_46_1	340_025_75	6_025_1	8_46_220	364_46_30	1036_025_102	361_46_1	584_46_1	145_025_254	757_46_498	468_46_63	300_025_1	589_46_1	1594_125_75	108_0125_13	123_46_3	267_46_706	1378_46_51	78_46_1	39_125_140	946_46_205	285_025_278	2080_46_38	943_125_1	419_46_1	519_025_85	947_46_119	510_46_40	2166_46_4	924_46_17	57_46_71
1326_025_382	211_025_97	312_46_95	197_46_21	2184_46_6	191_46_1	552_125_246	88_46_1	113_025_1	67_025_556	155_01235_65	138_125_64	84_01235_1	414_025_188	472_46_1	22_025_1	23_025_1	46_025_1	44_46_1	1500_46_1	340_025_72	6_025_1	8_46_231	364_46_31	1036_025_97	361_46_1	584_46_1	145_025_246	757_46_501	468_46_64	300_025_1	589_46_1	1594_125_77	108_0125_13	123_46_4	267_46_703	1378_46_56	78_46_1	39_125_143	946_46_206	285_025_284	2080_46_32	943_125_1	419_46_1	519_025_82	947_46_113	510_46_34	2166_46_7	924_46_17	57_46_75
1326_025_396	211_025_100	312_46_95	197_46_18	2184_46_9	191_46_1	552_125_227	88_46_1	113_025_1	67_025_554	155_01235_66	138_125_73	84_01235_1	414_025_189	472_46_1	22_025_1	23_025_1	46_025_1	44_46_1	1500_46_1	340_025_68	6_025_1	8_46_230	364_46_31	1036_025_96	361_46_1	584_46_1	145_025_240	757_46_508	468_46_62	300_025_1	589_46_1	1594_125_72	108_0125_19	123_46_6	267_46_674	1378_46_59	78_46_1	39_125_143	946_46_224	285_025_280	2080_46_39	943_125_1	419_46_1	519_025_80	947_46_112	510_46_39	2166_46_7	924_46_10	57_46_82
1326_025_398	211_025_94	312_46_92	197_46_27	2184_46_6	191_46_1	552_125_239	88_46_1	113_025_1	67_025_541	155_01235_54	138_125_77	84_01235_1	414_025_183	472_46_1	22_025_1	23_025_1	46_025_1	44_46_1	1500_46_1	340_025_69	6_025_1	8_46_206	364_46_33	1036_025_96	361_46_1	584_46_1	145_025_238	757_46_509	468_46_63	300_025_1	589_46_1	1594_125_72	108_0125_21	123_46_7	267_46_704	1378_46_68	78_46_1	39_125_147	946_46_215	285_025_269	2080_46_34	943_125_1	419_46_1	519_025_88	947_46_108	510_46_45	2166_46_6	924_46_14	57_46_85
1326_025_410	211_025_92	312_46_102	197_46_23	2184_46_4	191_46_1	552_125_231	88_46_1	113_025_1	67_025_527	155_01235_51	138_125_78	84_01235_1	414_025_174	472_46_1	22_025_1	23_025_1	46_025_1	44_46_1	1500_46_1	340_025_62	6_025_1	8_46_212	364_46_43	1036_025_110	361_46_1	584_46_1	145_025_254	757_46_504	468_46_60	300_025_1	589_46_1	1594_125_73	108_0125_22	123_46_10	267_46_721	1378_46_77	78_46_1	39_125_152	946_46_195	285_025_265	2080_46_29	943_125_1	419_46_1	519_025_84	947_46_98	510_46_46	2166_46_5	924_46_17	57_46_85
1326_025_414	211_025_94	312_46_97	197_46_28	2184_46_4	191_46_1	552_125_223	88_46_1	113_025_1	67_025_547	155_01235_50	138_125_79	84_01235_1	414_025_184	472_46_1	22_025_1	23_025_1	46_025_1	44_46_1	1500_46_1	340_025_57	6_025_1	8_46_219	364_46_41	1036_025_112	361_46_1	584_46_1	145_025_251	757_46_516	468_46_56	300_025_1	589_46_1	1594_125_65	108_0125_23	123_46_10	267_46_707	1378_46_78	78_46_1	39_125_141	946_46_201	285_025_256	2080_46_36	943_125_1	419_46_1	519_025_78	947_46_93	510_46_39	2166_46_5	924_46_25	57_46_87
1326_025_417	211_025_101	312_46_96	197_46_31	2184_46_6	191_46_1	552_125_242	88_46_1	113_025_1	67_025_544	155_01235_45	138_125_61	84_01235_1	414_025_180	472_46_1	22_025_1	23_025_1	46_025_1	44_46_1	1500_46_1	340_025_60	6_025_1	8_46_221	364_46_40	285_025_266	361_46_1	584_46_1	145_025_252	757_46_505	468_46_53	300_025_1	589_46_1	1594_125_70	108_0125_24	123_46_10	267_46_715	1378_46_83	78_46_1	39_125_144	946_46_187	947_46_93	2080_46_41	943_125_1	419_46_1	519_025_75	1036_025_108	510_46_42	2166_46_7	924_46_31	57_46_83
1326_025_433	211_025_91	312_46_97	197_46_34	2184_46_8	191_46_1	552_125_231	88_46_1	113_025_1	67_025_540	155_01235_46	138_125_70	84_01235_1	414_025_180	472_46_1	22_025_1	23_025_1	46_025_1	44_46_1	1500_46_1	340_025_61	6_025_1	8_46_213	364_46_38	285_025_261	361_46_1	584_46_1	145_025_258	757_46_527	468_46_57	300_025_1	589_46_1	1594_125_74	108_0125_24	123_46_10	267_46_732	1378_46_76	78_46_1	39_125_148	946_46_177	947_46_85	2080_46_39	943_125_1	419_46_1	519_025_71	1036_025_101	510_46_45	2166_46_6	924_46_29	57_46_81
1326_025_439	211_025_92	312_46_92	197_46_27	2184_46_8	191_46_1	552_125_215	88_46_1	113_025_1	67_025_571	155_01235_44	138_125_79	84_01235_1	414_025_184	472_46_1	22_025_1	23_025_1	46_025_1	44_46_1	1500_46_1	340_025_63	6_025_1	8_46_212	364_46_42	285_025_275	361_46_1	584_46_1	145_025_256	757_46_519	468_46_57	300_025_1	589_46_1	1594_125_72	108_0125_27	123_46_12	267_46_722	1378_46_74	78_46_1	39_125_139	946_46_175	947_46_79	2080_46_41	943_125_1	419_46_1	519_025_69	1036_025_98	510_46_40	2166_46_6	924_46_42	57_46_71
1326_025_455	211_025_94	312_46_93	197_46_33	2184_46_4	191_46_1	552_125_206	88_46_1	113_025_1	67_025_586	155_01235_44	138_125_82	84_01235_1	414_025_180	472_46_1	22_025_1	23_025_1	46_025_1	44_46_1	1500_46_1	340_025_67	6_025_1	8_46_201	364_46_34	285_025_272	361_46_1	584_46_1	145_025_244	757_46_507	468_46_52	300_025_1	589_46_1	1594_125_72	108_0125_30	123_46_7	267_46_731	1378_46_80	78_46_1	39_125_142	946_46_182	947_46_78	2080_46_53	943_125_1	419_46_1	519_025_69	1036_025_93	510_46_37	2166_46_8	924_46_41	57_46_74
1326_025_460	211_025_97	312_46_97	197_46_37	2184_46_2	191_46_1	552_125_199	88_46_1	113_025_1	67_025_577	155_01235_41	138_125_83	84_01235_1	414_025_175	472_46_1	22_025_1	23_025_1	46_025_1	44_46_1	1500_46_1	340_025_69	6_025_1	8_46_194	364_46_31	285_025_265	361_46_1	584_46_1	145_025_276	757_46_499	468_46_52	300_025_1	589_46_1	1594_125_66	108_0125_31	123_46_2	267_46_716	1378_46_80	78_46_1	39_125_132	946_46_204	947_46_80	2080_46_60	943_125_1	419_46_1	519_025_67	1036_025_100	510_46_39	2166_46_9	924_46_34	57_46_74
1326_025_453	211_025_94	312_46_91	197_46_42	191_46_1	552_125_195	88_46_1	113_025_1	67_025_583	155_01235_39	138_125_76	84_01235_1	414_025_181	472_46_1	22_025_1	23_025_1	46_025_1	44_46_1	1500_46_1	340_025_69	6_025_1	8_46_221	364_46_33	285_025_252	361_46_1	145_025_261	757_46_504	468_46_55	300_025_1	589_46_1	1594_125_64	108_0125_29	123_46_3	267_46_713	1378_46_77	78_46_1	39_125_140	946_46_211	947_46_78	2080_46_56	943_125_1	419_46_1	519_025_62	1036_025_99	510_46_38	2166_46_7	924_46_32	57_46_63	376_46_523
1326_025_447	211_025_90	312_46_88	197_46_36	191_46_1	552_125_196	88_46_1	113_025_1	67_025_585	155_01235_35	138_125_84	84_01235_1	414_025_177	472_46_1	22_025_1	23_025_1	46_025_1	44_46_1	1500_46_1	340_025_72	6_025_1	8_46_224	364_46_27	285_025_250	361_46_1	145_025_260	757_46_517	468_46_48	300_025_1	589_46_1	1594_125_58	108_0125_34	123_46_2	267_46_719	1378_46_82	78_46_1	39_125_154	946_46_210	947_46_73	2080_46_48	943_125_1	419_46_1	519_025_56	1036_025_106	510_46_48	2166_46_6	924_46_34	57_46_67	376_46_512
1326_025_467	211_025_89	312_46_92	197_46_33	191_46_1	552_125_176	88_46_1	113_025_1	67_025_591	155_01235_33	138_125_82	84_01235_1	414_025_172	472_46_1	22_025_1	23_025_1	46_025_1	44_46_1	1500_46_1	340_025_73	6_025_1	8_46_234	364_46_24	285_025_243	361_46_1	145_025_263	757_46_526	468_46_54	300_025_1	589_46_1	1594_125_64	108_0125_32	123_46_4	267_46_727	1378_46_85	78_46_1	39_125_146	946_46_193	947_46_56	2080_46_55	943_125_1	419_46_1	519_025_56	1036_025_105	510_46_47	2166_46_7	924_46_35	57_46_70	376_46_512
1326_025_460	211_025_86	312_46_90	197_46_27	191_46_1	552_125_178	88_46_1	113_025_1	67_025_596	155_01235_33	138_125_88	84_01235_1	414_025_174	472_46_1	22_025_1	23_025_1	46_025_1	44_46_1	1500_46_1	340_025_73	6_025_1	8_46_231	364_46_30	285_025_244	361_46_1	145_025_256	757_46_538	468_46_52	300_025_1	589_46_1	1594_125_64	108_0125_28	123_46_3	267_46_721	1378_46_95	78_46_1	39_125_159	946_46_185	947_46_60	2080_46_46	943_125_1	419_46_1	519_025_59	1036_025_103	510_46_54	2166_46_7	924_46_37	57_46_67	376_46_513
1326_025_458	211_025_93	312_46_88	197_46_29	191_46_1	552_125_176	88_46_1	113_025_1	67_025_600	155_01235_37	138_125_91	84_01235_1	414_025_180	472_46_1	22_025_1	23_025_1	46_025_1	44_46_1	1500_46_1	340_025_70	6_025_1	8_46_233	364_46_25	1036_025_90	361_46_1	145_025_253	757_46_534	468_46_57	300_025_1	589_46_1	1594_125_64	108_0125_24	123_46_6	267_46_744	1378_46_97	78_46_1	39_125_157	946_46_163	285_025_251	2080_46_55	943_125_1	419_46_1	519_025_53	947_46_50	510_46_54	2166_46_8	924_46_38	57_46_66	376_46_508
1326_025_468	211_025_87	312_46_83	197_46_30	191_46_1	552_125_154	88_46_1	113_025_1	67_025_601	155_01235_34	138_125_98	84_01235_1	414_025_181	472_46_1	22_025_1	23_025_1	46_025_1	44_46_1	1500_46_1	340_025_69	6_025_1	8_46_225	364_46_28	1036_025_80	361_46_1	145_025_256	757_46_525	468_46_65	300_025_1	589_46_1	1594_125_56	108_0125_25	123_46_8	267_46_746	1378_46_98	78_46_1	39_125_165	946_46_181	285_025_252	2080_46_56	943_125_1	419_46_1	519_025_54	947_46_46	510_46_56	2166_46_9	924_46_36	57_46_68	376_46_511
1326_025_437	211_025_101	312_46_77	197_46_31	191_46_1	552_125_152	88_46_1	113_025_1	67_025_602	155_01235_37	138_125_93	84_01235_1	414_025_185	472_46_1	22_025_1	23_025_1	46_025_1	44_46_1	1500_46_1	340_025_62	6_025_1	8_46_220	364_46_32	1036_025_80	361_46_1	145_025_276	757_46_546	468_46_68	300_025_1	589_46_1	1594_125_48	108_0125_25	123_46_8	267_46_756	1378_46_89	78_46_1	39_125_180	946_46_166	285_025_262	2080_46_52	943_125_1	419_46_1	519_025_60	947_46_45	510_46_63	2166_46_6	924_46_34	57_46_59	376_46_509
1326_025_423	211_025_107	312_46_81	197_46_31	191_46_1	552_125_141	88_46_1	113_025_1	67_025_613	155_01235_41	138_125_84	84_01235_1	414_025_183	472_46_1	22_025_1	23_025_1	46_025_1	44_46_1	1500_46_1	340_025_58	6_025_1	8_46_217	364_46_27	1036_025_80	361_46_1	145_025_271	757_46_535	468_46_60	300_025_1	589_46_1	1594_125_58	108_0125_28	123_46_7	267_46_773	1378_46_89	78_46_1	39_125_172	946_46_171	285_025_272	2080_46_45	943_125_1	419_46_1	519_025_68	947_46_54	510_46_64	2166_46_5	924_46_47	57_46_53	376_46_516
1326_025_404	211_025_108	312_46_77	197_46_30	191_46_1	552_125_138	88_46_1	113_025_1	67_025_633	155_01235_47	138_125_75	84_01235_1	414_025_192	472_46_1	22_025_1	23_025_1	46_025_1	44_46_1	1500_46_1	340_025_56	6_025_1	8_46_225	364_46_24	285_025_265	361_46_1	145_025_257	757_46_518	468_46_55	300_025_1	589_46_1	1594_125_58	108_0125_25	123_46_5	267_46_765	1378_46_93	78_46_1	39_125_177	946_46_179	947_46_50	2080_46_56	943_125_1	419_46_1	519_025_71	1036_025_79	510_46_59	2166_46_4	924_46_48	57_46_56	376_46_533
1326_025_398	211_025_116	312_46_75	197_46_35	191_46_1	552_125_119	88_46_1	113_025_1	67_025_628	155_01235_41	138_125_72	84_01235_1	414_025_199	472_46_1	22_025_1	23_025_1	46_025_1	44_46_1	1500_46_1	340_025_61	6_025_1	8_46_238	364_46_25	1036_025_75	361_46_1	145_025_253	757_46_504	468_46_49	300_025_1	589_46_1	1594_125_56	108_0125_23	123_46_6	267_46_773	1378_46_93	78_46_1	39_125_187	946_46_186	285_025_283	2080_46_53	943_125_1	419_46_1	519_025_64	947_46_55	510_46_50	2166_46_3	924_46_45	57_46_52	376_46_543
1326_025_397	211_025_116	312_46_68	197_46_37	191_46_1	552_125_116	88_46_1	113_025_1	67_025_625	155_01235_43	138_125_74	84_01235_1	414_025_189	472_46_1	22_025_1	23_025_1	46_025_1	44_46_1	1500_46_1	340_025_57	6_025_1	8_46_241	364_46_23	1036_025_77	361_46_1	145_025_249	757_46_514	468_46_49	300_025_1	589_46_1	1594_125_65	108_0125_20	123_46_4	267_46_783	1378_46_88	78_46_1	39_125_184	946_46_173	285_025_286	2080_46_60	943_125_1	419_46_1	519_025_59	947_46_60	510_46_46	2166_46_2	924_46_38	57_46_53	376_46_559
1326_025_396	211_025_118	312_46_61	197_46_38	191_46_1	552_125_106	88_46_1	113_025_1	67_025_631	155_01235_41	138_125_81	84_01235_1	414_025_183	472_46_1	22_025_1	23_025_1	46_025_1	44_46_1	1500_46_1	340_025_65	6_025_1	8_46_235	364_46_28	1036_025_74	361_46_1	145_025_246	757_46_529	468_46_50	300_025_1	589_46_1	1594_125_72	108_0125_18	123_46_4	267_46_756	1378_46_81	78_46_1	39_125_177	946_46_179	285_025_299	2080_46_65	943_125_1	419_46_1	519_025_59	947_46_59	510_46_40	2166_46_3	924_46_42	57_46_54	376_46_569
1326_025_392	211_025_127	312_46_59	197_46_45	191_46_1	552_125_98	88_46_1	113_025_1	67_025_629	155_01235_40	138_125_78	84_01235_1	414_025_183	472_46_1	22_025_1	23_025_1	46_025_1	44_46_1	1500_46_1	340_025_69	6_025_1	8_46_233	364_46_28	1036_025_72	361_46_1	145_025_240	757_46_542	468_46_45	300_025_1	589_46_1	1594_125_64	108_0125_18	123_46_6	267_46_754	1378_46_84	78_46_1	39_125_161	946_46_181	285_025_311	2080_46_63	943_125_1	419_46_1	519_025_62	947_46_49	510_46_40	2166_46_3	924_46_35	57_46_57	376_46_580
1326_025_382	211_025_126	312_46_60	197_46_42	191_46_1	552_125_100	88_46_1	113_025_1	67_025_642	155_01235_44	138_125_79	84_01235_1	414_025_170	472_46_1	22_025_1	23_025_1	46_025_1	44_46_1	1500_46_1	340_025_63	6_025_1	8_46_239	364_46_29	1036_025_77	361_46_1	145_025_240	757_46_545	468_46_54	300_025_1	589_46_1	1594_125_70	108_0125_19	123_46_3	267_46_741	1378_46_90	78_46_1	39_125_164	946_46_182	285_025_312	2080_46_57	943_125_1	419_46_1	519_025_59	947_46_54	510_46_37	2166_46_2	924_46_37	57_46_61	376_46_573
1326_025_383	211_025_127	312_46_63	197_46_33	191_46_1	552_125_82	88_46_1	113_025_1	67_025_632	155_01235_48	138_125_79	84_01235_1	414_025_178	472_46_1	22_025_1	23_025_1	46_025_1	44_46_1	1500_46_1	340_025_62	6_025_1	8_46_245	364_46_37	1036_025_75	361_46_1	145_025_233	757_46_539	468_46_44	300_025_1	589_46_1	1594_125_72	108_0125_17	123_46_2	267_46_734	1378_46_107	78_46_1	39_125_159	946_46_195	285_025_308	2080_46_53	943_125_1	419_46_1	519_025_60	947_46_51	510_46_34	2166_46_3	924_46_42	57_46_53	376_46_599
1326_025_392	211_025_118	312_46_57	197_46_24	191_46_1	552_125_70	88_46_1	113_025_1	67_025_641	155_01235_47	138_125_81	84_01235_1	414_025_164	472_46_1	22_025_1	23_025_1	46_025_1	44_46_1	1500_46_1	340_025_60	6_025_1	8_46_240	364_46_41	1036_025_72	361_46_1	145_025_242	757_46_547	468_46_44	300_025_1	589_46_1	1594_125_87	108_0125_18	123_46_5	267_46_725	1378_46_106	78_46_1	39_125_161	946_46_186	285_025_318	2080_46_53	943_125_1	419_46_1	519_025_57	947_46_54	510_46_35	2166_46_4	924_46_40	57_46_64	376_46_606
1326_025_384	211_025_121	312_46_52	197_46_20	191_46_1	552_125_71	88_46_1	113_025_1	67_025_639	155_01235_35	138_125_87	84_01235_1	414_025_173	472_46_1	22_025_1	23_025_1	46_025_1	44_46_1	1500_46_1	340_025_65	6_025_1	8_46_238	364_46_48	1036_025_68	361_46_1	145_025_251	757_46_540	468_46_45	300_025_1	589_46_1	1594_125_93	108_0125_18	123_46_3	267_46_712	1378_46_122	78_46_1	39_125_153	946_46_183	285_025_329	2080_46_61	943_125_1	419_46_1	519_025_56	947_46_56	510_46_26	2166_46_4	924_46_35	57_46_60	376_46_613
1326_025_388	211_025_110	312_46_58	197_46_24	191_46_1	552_125_67	88_46_1	113_025_1	67_025_673	155_01235_37	138_125_76	84_01235_1	414_025_172	472_46_1	22_025_1	23_025_1	46_025_1	44_46_1	1500_46_1	340_025_59	6_025_1	8_46_250	364_46_52	1036_025_71	361_46_1	145_025_250	757_46_530	468_46_46	300_025_1	589_46_1	1594_125_83	108_0125_16	123_46_3	267_46_697	1378_46_121	78_46_1	39_125_157	946_46_199	285_025_314	2080_46_62	943_125_1	419_46_1	519_025_50	947_46_61	510_46_20	2166_46_6	924_46_45	57_46_60	376_46_613
1326_025_388	211_025_114	312_46_58	197_46_26	191_46_1	552_125_71	88_46_1	113_025_1	67_025_646	155_01235_40	138_125_71	84_01235_1	414_025_164	472_46_1	22_025_1	23_025_1	46_025_1	44_46_1	1500_46_1	340_025_55	6_025_1	8_46_243	364_46_48	285_025_303	361_46_1	145_025_256	757_46_530	468_46_46	300_025_1	589_46_1	1594_125_95	108_0125_17	123_46_2	267_46_688	1378_46_116	78_46_1	39_125_153	946_46_231	947_46_56	2080_46_54	943_125_1	419_46_1	519_025_59	1036_025_72	510_46_25	2166_46_9	924_46_42	57_46_68	376_46_621
1326_025_378	211_025_111	312_46_54	197_46_22	191_46_1	552_125_74	88_46_1	113_025_1	67_025_632	155_01235_39	138_125_61	84_01235_1	414_025_176	472_46_1	22_025_1	23_025_1	46_025_1	44_46_1	1500_46_1	340_025_58	6_025_1	8_46_249	364_46_51	285_025_326	361_46_1	145_025_248	757_46_562	468_46_40	300_025_1	589_46_1	1594_125_95	108_0125_17	267_46_686	1378_46_117	78_46_1	39_125_150	946_46_218	947_46_50	2080_46_52	943_125_1	419_46_1	519_025_60	1036_025_71	510_46_21	2166_46_16	924_46_42	57_46_64	376_46_626
1326_025_369	211_025_103	312_46_53	197_46_23	191_46_1	552_125_87	88_46_1	113_025_1	67_025_645	155_01235_47	138_125_68	84_01235_1	414_025_177	472_46_1	22_025_1	23_025_1	46_025_1	44_46_1	1500_46_1	340_025_54	6_025_1	8_46_253	364_46_55	1036_025_66	361_46_1	145_025_235	757_46_551	468_46_39	300_025_1	589_46_1	1594_125_94	108_0125_22	267_46_667	1378_46_117	78_46_1	39_125_147	946_46_225	285_025_337	2080_46_45	943_125_1	419_46_1	519_025_55	947_46_54	510_46_16	2166_46_18	924_46_47	57_46_72	376_46_642
1326_025_380	211_025_103	312_46_49	197_46_22	191_46_1	552_125_96	88_46_1	113_025_1	67_025_634	155_01235_44	138_125_77	84_01235_1	414_025_167	472_46_1	22_025_1	23_025_1	46_025_1	44_46_1	1500_46_1	340_025_55	6_025_1	8_46_281	364_46_52	1036_025_74	361_46_1	145_025_227	757_46_537	468_46_42	300_025_1	589_46_1	1594_125_92	108_0125_25	267_46_687	1378_46_119	78_46_1	39_125_134	946_46_230	285_025_319	2080_46_41	943_125_1	419_46_1	519_025_53	947_46_44	510_46_17	2166_46_22	924_46_51	57_46_71	376_46_628
1326_025_379	211_025_107	312_46_45	197_46_22	191_46_1	552_125_99	88_46_1	113_025_1	67_025_647	155_01235_41	138_125_80	84_01235_1	414_025_168	472_46_1	22_025_1	23_025_1	46_025_1	44_46_1	1500_46_1	340_025_52	6_025_1	8_46_259	364_46_58	285_025_311	361_46_1	145_025_228	757_46_525	468_46_41	300_025_1	589_46_1	1594_125_87	108_0125_24	267_46_695	1378_46_118	78_46_1	39_125_136	946_46_238	947_46_42	2080_46_32	943_125_1	419_46_1	519_025_61	1036_025_65	510_46_17	2166_46_25	924_46_45	57_46_84	376_46_639
1326_025_389	211_025_110	312_46_39	197_46_19	191_46_1	552_125_91	88_46_1	113_025_1	67_025_650	155_01235_41	138_125_78	84_01235_1	414_025_171	472_46_1	22_025_1	23_025_1	46_025_1	44_46_1	1500_46_1	340_025_56	6_025_1	8_46_273	364_46_55	1036_025_68	361_46_1	145_025_234	757_46_546	468_46_37	300_025_1	589_46_1	1594_125_79	108_0125_24	267_46_710	1378_46_105	78_46_1	39_125_136	946_46_222	285_025_316	2080_46_28	943_125_1	419_46_1	519_025_59	947_46_41	510_46_19	2166_46_28	924_46_41	57_46_83	376_46_629
1326_025_377	211_025_108	312_46_38	197_46_26	191_46_1	552_125_89	88_46_1	113_025_1	67_025_661	155_01235_42	138_125_66	84_01235_1	414_025_168	472_46_1	22_025_1	23_025_1	46_025_1	44_46_1	1500_46_1	340_025_52	6_025_1	8_46_277	364_46_56	1036_025_69	361_46_1	145_025_236	757_46_524	468_46_37	300_025_1	589_46_1	1594_125_84	108_0125_26	267_46_736	1378_46_82	78_46_1	39_125_152	946_46_231	285_025_306	2080_46_32	943_125_1	419_46_1	519_025_52	947_46_39	510_46_22	2166_46_27	924_46_43	57_46_75	376_46_639
1326_025_374	211_025_106	312_46_35	197_46_34	191_46_1	552_125_81	88_46_1	113_025_1	67_025_648	155_01235_38	138_125_63	84_01235_1	414_025_166	472_46_1	22_025_1	23_025_1	46_025_1	44_46_1	1500_46_1	340_025_54	6_025_1	8_46_299	364_46_62	285_025_318	361_46_1	145_025_236	757_46_535	468_46_40	300_025_1	589_46_1	1594_125_78	108_0125_25	267_46_715	1378_46_73	78_46_1	39_125_149	946_46_234	947_46_44	2080_46_35	943_125_1	419_46_1	519_025_59	1036_025_76	510_46_23	2166_46_30	924_46_38	57_46_72	376_46_632
1326_025_387	211_025_120	312_46_34	197_46_32	191_46_1	552_125_74	88_46_1	113_025_1	67_025_635	155_01235_31	138_125_66	84_01235_1	414_025_158	472_46_1	22_025_1	23_025_1	46_025_1	44_46_1	1500_46_1	340_025_58	6_025_1	8_46_298	364_46_54	1036_025_72	361_46_1	145_025_241	757_46_512	468_46_34	300_025_1	589_46_1	1594_125_78	108_0125_25	267_46_721	1378_46_80	78_46_1	39_125_156	946_46_229	285_025_309	2080_46_37	943_125_1	419_46_1	519_025_63	947_46_54	510_46_21	2166_46_37	924_46_37	57_46_69	376_46_635
1326_025_390	211_025_112	312_46_32	197_46_36	191_46_1	552_125_72	88_46_1	113_025_1	67_025_640	155_01235_33	138_125_73	84_01235_1	414_025_162	472_46_1	22_025_1	23_025_1	46_025_1	44_46_1	1500_46_1	340_025_70	6_025_1	8_46_287	364_46_55	1036_025_66	361_46_1	145_025_240	757_46_549	468_46_29	300_025_1	589_46_1	1594_125_81	108_0125_27	267_46_702	1378_46_85	78_46_1	39_125_150	946_46_240	285_025_321	2080_46_30	943_125_1	419_46_1	519_025_57	947_46_54	510_46_25	2166_46_33	924_46_43	57_46_67	376_46_609
1326_025_385	211_025_117	312_46_26	197_46_38	191_46_1	552_125_71	88_46_1	113_025_1	67_025_638	155_01235_41	138_125_82	84_01235_1	414_025_166	472_46_1	22_025_1	23_025_1	46_025_1	44_46_1	1500_46_1	340_025_57	6_025_1	8_46_291	364_46_60	1036_025_59	361_46_1	145_025_229	757_46_549	468_46_30	300_025_1	589_46_1	1594_125_90	108_0125_28	267_46_699	1378_46_89	78_46_1	39_125_173	946_46_241	285_025_311	2080_46_26	943_125_1	419_46_1	519_025_56	947_46_49	510_46_23	2166_46_34	924_46_42	57_46_63	376_46_605
1326_025_381	211_025_109	312_46_22	197_46_43	191_46_1	552_125_75	88_46_1	113_025_1	67_025_614	155_01235_34	138_125_90	84_01235_1	414_025_163	472_46_1	22_025_1	23_025_1	46_025_1	44_46_1	1500_46_1	340_025_61	6_025_1	8_46_263	364_46_74	1036_025_67	361_46_1	145_025_239	757_46_554	468_46_35	300_025_1	589_46_1	1594_125_102	108_0125_30	267_46_716	1378_46_88	78_46_1	39_125_178	946_46_224	285_025_289	2080_46_35	943_125_1	419_46_1	519_025_49	947_46_52	510_46_21	2166_46_26	924_46_47	57_46_68	376_46_613
1326_025_382	211_025_104	312_46_26	197_46_49	191_46_1	552_125_76	88_46_1	113_025_1	67_025_615	155_01235_28	138_125_108	84_01235_1	414_025_170	472_46_1	22_025_1	23_025_1	46_025_1	44_46_1	1500_46_1	340_025_60	6_025_1	8_46_270	364_46_67	285_025_288	361_46_1	145_025_227	757_46_584	468_46_37	300_025_1	589_46_1	1594_125_106	108_0125_26	267_46_698	1378_46_77	78_46_1	39_125_171	946_46_208	947_46_55	2080_46_48	943_125_1	419_46_1	519_025_47	1036_025_74	510_46_21	2166_46_21	924_46_45	57_46_60	376_46_605
1326_025_369	211_025_111	312_46_26	197_46_55	191_46_1	552_125_90	88_46_1	113_025_1	67_025_620	155_01235_31	138_125_117	84_01235_1	414_025_172	472_46_1	22_025_1	23_025_1	46_025_1	44_46_1	1500_46_1	340_025_65	6_025_1	8_46_274	364_46_75	1036_025_68	361_46_1	145_025_215	757_46_569	468_46_38	300_025_1	589_46_1	1594_125_109	108_0125_25	267_46_700	1378_46_90	78_46_1	39_125_181	946_46_206	285_025_285	2080_46_43	943_125_1	419_46_1	519_025_43	947_46_42	510_46_25	2166_46_21	924_46_52	57_46_56	376_46_591
1326_025_362	211_025_103	312_46_20	197_46_51	191_46_1	552_125_99	88_46_1	113_025_1	67_025_616	155_01235_33	138_125_121	84_01235_1	414_025_179	472_46_1	22_025_1	23_025_1	46_025_1	44_46_1	1500_46_1	340_025_69	6_025_1	8_46_284	364_46_68	1036_025_69	361_46_1	145_025_209	757_46_541	468_46_43	300_025_1	589_46_1	1594_125_106	108_0125_29	267_46_709	1378_46_93	78_46_1	39_125_173	946_46_211	285_025_275	2080_46_47	943_125_1	419_46_1	519_025_51	947_46_42	510_46_29	2166_46_21	924_46_48	57_46_58	376_46_606
1326_025_382	211_025_95	312_46_15	197_46_51	191_46_1	552_125_108	88_46_1	113_025_1	67_025_609	155_01235_34	138_125_127	84_01235_1	414_025_165	472_46_1	22_025_1	23_025_1	46_025_1	44_46_1	1500_46_1	340_025_69	6_025_1	8_46_279	364_46_66	1036_025_69	361_46_1	145_025_209	757_46_546	468_46_51	300_025_1	589_46_1	1594_125_111	108_0125_32	267_46_710	1378_46_101	78_46_1	39_125_165	946_46_217	285_025_267	2080_46_59	943_125_1	419_46_1	519_025_49	947_46_36	510_46_23	2166_46_20	924_46_41	57_46_54	376_46_612
1326_025_397	211_025_92	312_46_16	197_46_45	191_46_1	552_125_113	88_46_1	113_025_1	67_025_624	155_01235_33	138_125_146	84_01235_1	414_025_164	472_46_1	22_025_1	23_025_1	46_025_1	44_46_1	1500_46_1	340_025_70	6_025_1	8_46_292	364_46_60	1036_025_68	361_46_1	145_025_212	757_46_523	468_46_45	300_025_1	589_46_1	1594_125_107	108_0125_29	267_46_718	1378_46_105	78_46_1	39_125_162	946_46_211	285_025_271	2080_46_60	943_125_1	419_46_1	519_025_48	947_46_30	510_46_25	2166_46_15	924_46_39	57_46_52	376_46_613
1326_025_409	211_025_91	312_46_20	197_46_35	191_46_1	552_125_104	88_46_1	113_025_1	67_025_635	155_01235_25	138_125_143	84_01235_1	414_025_158	472_46_1	22_025_1	23_025_1	46_025_1	44_46_1	1500_46_1	340_025_70	6_025_1	8_46_296	364_46_57	285_025_269	361_46_1	145_025_214	757_46_513	468_46_48	300_025_1	589_46_1	1594_125_96	108_0125_27	267_46_736	1378_46_106	78_46_1	39_125_160	946_46_207	947_46_33	2080_46_55	943_125_1	419_46_1	519_025_51	1036_025_70	510_46_18	2166_46_9	924_46_39	57_46_55	376_46_640
1326_025_403	211_025_92	312_46_24	197_46_27	191_46_1	552_125_101	88_46_1	113_025_1	67_025_626	155_01235_23	138_125_160	84_01235_1	414_025_154	472_46_1	22_025_1	23_025_1	46_025_1	44_46_1	1500_46_1	340_025_69	6_025_1	8_46_289	364_46_48	1036_025_72	361_46_1	145_025_221	757_46_510	468_46_38	300_025_1	589_46_1	1594_125_96	108_0125_26	267_46_740	1378_46_115	78_46_1	39_125_160	946_46_199	285_025_270	2080_46_51	943_125_1	419_46_1	519_025_57	947_46_32	510_46_18	2166_46_8	924_46_35	57_46_54	376_46_657
1326_025_386	211_025_97	312_46_26	197_46_20	191_46_1	552_125_117	88_46_1	113_025_1	67_025_597	155_01235_20	138_125_167	84_01235_1	414_025_165	472_46_1	22_025_1	23_025_1	46_025_1	44_46_1	1500_46_1	340_025_72	6_025_1	8_46_293	364_46_49	285_025_282	361_46_1	145_025_230	757_46_504	468_46_34	300_025_1	589_46_1	1594_125_103	108_0125_25	267_46_709	1378_46_119	78_46_1	39_125_148	946_46_198	947_46_33	2080_46_66	943_125_1	419_46_1	519_025_53	1036_025_69	510_46_16	2166_46_7	924_46_30	57_46_58	376_46_663
1326_025_382	211_025_102	312_46_20	197_46_13	191_46_1	552_125_132	88_46_1	113_025_1	67_025_609	155_01235_20	138_125_176	84_01235_1	414_025_164	472_46_1	22_025_1	23_025_1	46_025_1	44_46_1	1500_46_1	340_025_69	6_025_1	8_46_293	364_46_54	285_025_290	361_46_1	145_025_227	757_46_506	468_46_33	300_025_1	589_46_1	1594_125_104	108_0125_24	267_46_736	1378_46_116	78_46_1	39_125_155	946_46_192	947_46_31	2080_46_60	943_125_1	419_46_1	519_025_51	1036_025_60	510_46_17	2166_46_8	924_46_22	57_46_47	376_46_658
1326_025_366	211_025_99	312_46_21	197_46_17	191_46_1	552_125_133	88_46_1	113_025_1	67_025_590	155_01235_20	138_125_178	84_01235_1	414_025_165	472_46_1	22_025_1	23_025_1	46_025_1	44_46_1	1500_46_1	340_025_70	6_025_1	8_46_288	364_46_44	285_025_295	361_46_1	145_025_234	757_46_493	468_46_32	300_025_1	589_46_1	1594_125_109	108_0125_24	267_46_745	1378_46_118	78_46_1	39_125_144	946_46_178	947_46_31	2080_46_72	943_125_1	419_46_1	519_025_55	1036_025_61	510_46_15	2166_46_8	924_46_24	57_46_56	376_46_679
1326_025_360	211_025_92	312_46_21	197_46_17	191_46_1	552_125_123	88_46_1	113_025_1	67_025_601	155_01235_26	138_125_186	84_01235_1	414_025_163	472_46_1	22_025_1	23_025_1	46_025_1	44_46_1	1500_46_1	340_025_75	6_025_1	8_46_291	364_46_35	1036_025_67	361_46_1	145_025_242	757_46_520	468_46_29	300_025_1	589_46_1	1594_125_115	108_0125_33	267_46_702	1378_46_118	78_46_1	39_125_139	946_46_192	285_025_283	2080_46_67	943_125_1	419_46_1	519_025_59	947_46_27	510_46_16	2166_46_9	924_46_28	57_46_50	376_46_671
1326_025_357	211_025_96	312_46_26	197_46_10	191_46_1	552_125_115	88_46_1	113_025_1	67_025_609	155_01235_24	138_125_192	84_01235_1	414_025_166	472_46_1	22_025_1	23_025_1	46_025_1	44_46_1	1500_46_1	340_025_81	6_025_1	8_46_291	364_46_31	1036_025_70	361_46_1	145_025_257	757_46_542	468_46_29	300_025_1	589_46_1	1594_125_112	108_0125_36	267_46_701	1378_46_131	78_46_1	39_125_130	946_46_187	285_025_280	2080_46_60	943_125_1	419_46_1	519_025_57	947_46_18	510_46_16	2166_46_8	924_46_21	57_46_52	376_46_661
1326_025_347	211_025_97	312_46_26	197_46_10	191_46_1	552_125_122	88_46_1	113_025_1	67_025_610	155_01235_23	138_125_183	84_01235_1	414_025_168	472_46_1	22_025_1	23_025_1	46_025_1	44_46_1	1500_46_1	340_025_85	6_025_1	8_46_278	364_46_32	1036_025_65	361_46_1	145_025_259	757_46_534	468_46_29	300_025_1	589_46_1	1594_125_112	108_0125_39	267_46_720	1378_46_129	78_46_1	39_125_122	946_46_186	285_025_285	2080_46_58	943_125_1	419_46_1	519_025_61	947_46_16	510_46_15	2166_46_6	924_46_19	57_46_56	376_46_673
1326_025_335	211_025_100	312_46_26	197_46_11	191_46_1	552_125_121	88_46_1	113_025_1	67_025_619	155_01235_21	138_125_193	84_01235_1	414_025_163	472_46_1	22_025_1	23_025_1	46_025_1	44_46_1	1500_46_1	340_025_86	6_025_1	8_46_285	364_46_28	1036_025_65	361_46_1	145_025_265	757_46_523	468_46_27	300_025_1	589_46_1	1594_125_117	108_0125_42	267_46_706	1378_46_139	78_46_1	39_125_122	946_46_185	285_025_293	2080_46_59	943_125_1	419_46_1	519_025_51	947_46_14	510_46_21	2166_46_4	924_46_21	57_46_56	376_46_667
1326_025_325	211_025_105	312_46_21	197_46_11	191_46_1	552_125_116	88_46_1	113_025_1	67_025_624	155_01235_14	138_125_192	84_01235_1	414_025_160	472_46_1	22_025_1	23_025_1	46_025_1	44_46_1	1500_46_1	340_025_94	6_025_1	8_46_272	364_46_18	1036_025_58	361_46_1	145_025_249	757_46_539	468_46_26	300_025_1	589_46_1	1594_125_118	108_0125_44	267_46_727	1378_46_121	78_46_1	39_125_116	946_46_197	285_025_314	2080_46_58	943_125_1	419_46_1	519_025_51	947_46_14	510_46_18	2166_46_5	924_46_25	57_46_56	376_46_668
1326_025_320	211_025_99	312_46_17	197_46_12	191_46_1	552_125_116	88_46_1	113_025_1	67_025_614	155_01235_6	138_125_192	84_01235_1	414_025_170	472_46_1	22_025_1	23_025_1	46_025_1	44_46_1	1500_46_1	340_025_94	6_025_1	8_46_265	364_46_19	1036_025_63	361_46_1	145_025_258	757_46_556	468_46_23	300_025_1	589_46_1	1594_125_125	108_0125_43	267_46_725	1378_46_122	78_46_1	39_125_116	946_46_185	285_025_316	2080_46_60	943_125_1	419_46_1	519_025_48	947_46_17	510_46_21	2166_46_8	924_46_26	57_46_53	376_46_663
1326_025_324	211_025_102	312_46_18	197_46_7	191_46_1	552_125_122	88_46_1	113_025_1	67_025_618	155_01235_6	138_125_188	84_01235_1	414_025_158	472_46_1	22_025_1	23_025_1	46_025_1	44_46_1	1500_46_1	340_025_96	6_025_1	8_46_264	364_46_21	1036_025_64	361_46_1	145_025_253	757_46_563	468_46_25	300_025_1	589_46_1	1594_125_124	108_0125_45	267_46_722	1378_46_112	78_46_1	39_125_120	946_46_180	285_025_317	2080_46_60	943_125_1	419_46_1	519_025_46	947_46_27	510_46_23	2166_46_9	924_46_29	57_46_53	376_46_663
1326_025_322	211_025_101	312_46_18	197_46_9	191_46_1	552_125_112	88_46_1	113_025_1	67_025_615	155_01235_4	138_125_186	84_01235_1	414_025_163	472_46_1	22_025_1	23_025_1	46_025_1	44_46_1	1500_46_1	340_025_92	6_025_1	8_46_255	364_46_20	1036_025_69	361_46_1	145_025_259	757_46_545	468_46_26	300_025_1	589_46_1	1594_125_127	108_0125_46	267_46_717	1378_46_106	78_46_1	39_125_110	946_46_196	285_025_317	2080_46_59	943_125_1	419_46_1	519_025_49	947_46_26	510_46_27	2166_46_10	924_46_32	57_46_65	376_46_681
1326_025_328	211_025_108	312_46_21	197_46_11	191_46_1	552_125_108	88_46_1	113_025_1	67_025_616	155_01235_4	138_125_162	84_01235_1	414_025_172	472_46_1	22_025_1	23_025_1	46_025_1	44_46_1	1500_46_1	340_025_94	6_025_1	8_46_235	364_46_13	1036_025_71	361_46_1	145_025_256	757_46_585	468_46_22	300_025_1	589_46_1	1594_125_135	108_0125_44	267_46_735	1378_46_100	78_46_1	39_125_98	946_46_192	285_025_311	2080_46_58	943_125_1	419_46_1	519_025_51	947_46_24	510_46_30	2166_46_14	924_46_27	57_46_60	376_46_685
1326_025_316	211_025_100	312_46_25	197_46_9	191_46_1	552_125_108	88_46_1	113_025_1	67_025_632	155_01235_3	138_125_175	84_01235_1	414_025_172	472_46_1	22_025_1	23_025_1	46_025_1	44_46_1	1500_46_1	340_025_82	6_025_1	8_46_234	364_46_15	1036_025_69	361_46_1	145_025_275	757_46_589	468_46_20	300_025_1	589_46_1	1594_125_130	108_0125_47	267_46_738	1378_46_90	78_46_1	39_125_97	946_46_186	285_025_304	2080_46_66	943_125_1	419_46_1	519_025_58	947_46_29	510_46_29	2166_46_14	924_46_26	57_46_61	376_46_678
1326_025_310	211_025_93	312_46_27	197_46_5	191_46_1	552_125_109	88_46_1	113_025_1	67_025_620	155_01235_2	138_125_184	84_01235_1	414_025_170	472_46_1	22_025_1	23_025_1	46_025_1	44_46_1	1500_46_1	340_025_81	6_025_1	8_46_232	364_46_16	1036_025_70	361_46_1	145_025_264	757_46_572	468_46_16	300_025_1	589_46_1	1594_125_145	108_0125_42	267_46_767	1378_46_87	78_46_1	39_125_97	946_46_171	285_025_309	2080_46_68	943_125_1	419_46_1	519_025_60	947_46_34	510_46_30	2166_46_16	924_46_15	57_46_72	376_46_688
1326_025_319	211_025_97	312_46_31	197_46_4	191_46_1	552_125_88	88_46_1	113_025_1	67_025_629	155_01235_3	138_125_165	84_01235_1	414_025_171	472_46_1	22_025_1	23_025_1	46_025_1	44_46_1	1500_46_1	340_025_86	6_025_1	8_46_247	364_46_20	1036_025_67	361_46_1	145_025_257	757_46_571	468_46_14	300_025_1	589_46_1	1594_125_153	108_0125_41	267_46_749	1378_46_86	78_46_1	39_125_90	946_46_162	285_025_318	2080_46_72	943_125_1	419_46_1	519_025_60	947_46_32	510_46_37	2166_46_18	924_46_20	57_46_61	376_46_690
1326_025_303	211_025_96	312_46_36	197_46_4	191_46_1	552_125_89	88_46_1	113_025_1	67_025_628	155_01235_3	138_125_173	84_01235_1	414_025_181	472_46_1	22_025_1	23_025_1	46_025_1	44_46_1	1500_46_1	340_025_91	6_025_1	8_46_250	364_46_17	1036_025_62	361_46_1	145_025_263	757_46_575	468_46_15	300_025_1	589_46_1	1594_125_161	108_0125_36	267_46_734	1378_46_97	78_46_1	39_125_94	946_46_177	285_025_318	2080_46_67	943_125_1	419_46_1	519_025_58	947_46_26	510_46_31	2166_46_19	924_46_24	57_46_58	376_46_685
1326_025_290	211_025_105	312_46_29	197_46_9	191_46_1	552_125_68	88_46_1	113_025_1	67_025_644	155_01235_5	138_125_180	84_01235_1	414_025_185	472_46_1	22_025_1	23_025_1	46_025_1	44_46_1	1500_46_1	340_025_93	6_025_1	8_46_229	364_46_20	1036_025_67	361_46_1	145_025_275	757_46_576	468_46_17	300_025_1	589_46_1	1594_125_155	108_0125_35	267_46_716	1378_46_112	78_46_1	39_125_100	946_46_177	285_025_313	2080_46_65	943_125_1	419_46_1	519_025_56	947_46_26	510_46_33	2166_46_21	924_46_21	57_46_58	376_46_693
1326_025_290	211_025_98	312_46_35	197_46_9	191_46_1	552_125_56	88_46_1	113_025_1	67_025_659	155_01235_5	138_125_182	84_01235_1	414_025_195	472_46_1	22_025_1	23_025_1	46_025_1	44_46_1	1500_46_1	340_025_88	6_025_1	8_46_240	364_46_21	1036_025_65	361_46_1	145_025_272	757_46_582	468_46_20	300_025_1	589_46_1	1594_125_143	108_0125_32	267_46_721	1378_46_106	78_46_1	39_125_105	946_46_180	285_025_323	2080_46_48	943_125_1	419_46_1	519_025_49	947_46_31	510_46_26	2166_46_18	924_46_17	57_46_52	376_46_691
1326_025_288	211_025_97	312_46_36	197_46_9	191_46_1	552_125_59	88_46_1	113_025_1	67_025_655	155_01235_3	138_125_192	84_01235_1	414_025_193	472_46_1	22_025_1	23_025_1	46_025_1	44_46_1	1500_46_1	340_025_94	6_025_1	8_46_227	364_46_23	1036_025_68	361_46_1	145_025_261	757_46_576	468_46_19	300_025_1	589_46_1	1594_125_139	108_0125_29	267_46_720	1378_46_119	78_46_1	39_125_109	946_46_178	285_025_332	2080_46_61	943_125_1	419_46_1	519_025_48	947_46_29	510_46_34	2166_46_15	924_46_17	57_46_55	376_46_683
1326_025_292	211_025_108	312_46_35	197_46_6	191_46_1	552_125_59	88_46_1	113_025_1	67_025_656	155_01235_3	138_125_201	84_01235_1	414_025_196	472_46_1	22_025_1	23_025_1	46_025_1	44_46_1	1500_46_1	340_025_91	6_025_1	8_46_210	364_46_22	1036_025_71	361_46_1	145_025_241	757_46_607	468_46_14	300_025_1	589_46_1	1594_125_134	108_0125_32	267_46_694	1378_46_120	78_46_1	39_125_104	946_46_192	285_025_323	2080_46_61	943_125_1	419_46_1	519_025_55	947_46_30	510_46_36	2166_46_16	924_46_12	57_46_57	376_46_692
1326_025_274	211_025_99	312_46_39	197_46_3	191_46_1	552_125_56	88_46_1	113_025_1	67_025_637	155_01235_3	138_125_224	84_01235_1	414_025_196	472_46_1	22_025_1	23_025_1	46_025_1	44_46_1	1500_46_1	340_025_95	6_025_1	8_46_211	364_46_19	1036_025_68	361_46_1	145_025_239	757_46_602	468_46_16	300_025_1	589_46_1	1594_125_142	108_0125_32	267_46_702	1378_46_127	78_46_1	39_125_105	946_46_198	285_025_334	2080_46_53	943_125_1	419_46_1	519_025_54	947_46_40	510_46_31	2166_46_18	924_46_7	57_46_55	376_46_676
1326_025_290	211_025_96	312_46_48	197_46_4	191_46_1	552_125_47	88_46_1	113_025_1	67_025_630	155_01235_3	138_125_228	84_01235_1	414_025_200	472_46_1	22_025_1	23_025_1	46_025_1	44_46_1	1500_46_1	340_025_98	6_025_1	8_46_199	364_46_13	1036_025_69	361_46_1	145_025_226	757_46_620	468_46_15	300_025_1	589_46_1	1594_125_154	108_0125_24	267_46_721	1378_46_127	78_46_1	39_125_97	946_46_195	285_025_343	2080_46_53	943_125_1	419_46_1	519_025_55	947_46_40	510_46_36	2166_46_19	924_46_3	57_46_57	376_46_651
1326_025_272	211_025_86	312_46_45	197_46_3	191_46_1	552_125_35	88_46_1	113_025_1	67_025_644	155_01235_3	138_125_221	84_01235_1	414_025_200	472_46_1	22_025_1	23_025_1	46_025_1	44_46_1	1500_46_1	340_025_106	6_025_1	8_46_184	364_46_15	1036_025_68	361_46_1	145_025_222	757_46_601	468_46_16	300_025_1	589_46_1	1594_125_164	108_0125_27	267_46_753	1378_46_111	78_46_1	39_125_89	946_46_192	285_025_353	2080_46_58	943_125_1	419_46_1	519_025_53	947_46_48	510_46_37	2166_46_21	924_46_3	57_46_55	376_46_665
1326_025_268	211_025_86	312_46_43	197_46_2	191_46_1	552_125_33	88_46_1	113_025_1	67_025_651	155_01235_3	138_125_228	84_01235_1	414_025_193	472_46_1	22_025_1	23_025_1	46_025_1	44_46_1	1500_46_1	340_025_107	6_025_1	8_46_193	364_46_13	1036_025_75	361_46_1	145_025_214	757_46_616	468_46_15	300_025_1	589_46_1	1594_125_163	108_0125_33	267_46_774	1378_46_120	78_46_1	39_125_101	946_46_183	285_025_348	2080_46_48	943_125_1	419_46_1	519_025_45	947_46_41	510_46_31	2166_46_21	924_46_3	57_46_48	376_46_658
1326_025_276	211_025_88	312_46_47	197_46_1	191_46_1	552_125_29	88_46_1	113_025_1	67_025_619	155_01235_4	138_125_255	84_01235_1	414_025_214	472_46_1	22_025_1	23_025_1	46_025_1	44_46_1	1500_46_1	340_025_102	6_025_1	8_46_181	364_46_13	1036_025_78	361_46_1	145_025_227	757_46_612	468_46_18	300_025_1	589_46_1	1594_125_157	108_0125_39	267_46_788	1378_46_122	78_46_1	39_125_96	946_46_176	285_025_344	2080_46_49	943_125_1	419_46_1	519_025_46	947_46_42	510_46_31	2166_46_15	924_46_1	57_46_48	376_46_641
1326_025_279	211_025_84	312_46_35	197_46_1	191_46_1	552_125_27	88_46_1	113_025_1	67_025_647	155_01235_6	138_125_257	84_01235_1	414_025_196	472_46_1	22_025_1	23_025_1	46_025_1	44_46_1	1500_46_1	340_025_104	6_025_1	8_46_201	364_46_18	285_025_332	361_46_1	145_025_222	757_46_613	468_46_17	300_025_1	589_46_1	1594_125_160	108_0125_35	267_46_788	1378_46_116	78_46_1	39_125_108	946_46_171	947_46_42	2080_46_44	943_125_1	419_46_1	519_025_47	1036_025_83	510_46_25	2166_46_16	57_46_56	376_46_628
1326_025_268	211_025_77	312_46_28	191_46_1	552_125_27	88_46_1	113_025_1	67_025_644	155_01235_5	138_125_270	84_01235_1	414_025_199	472_46_1	22_025_1	23_025_1	46_025_1	1500_46_1	340_025_104	6_025_1	8_46_208	364_46_16	285_025_347	361_46_1	145_025_246	757_46_580	468_46_19	300_025_1	589_46_1	1594_125_161	108_0125_38	267_46_802	1378_46_110	78_46_1	39_125_100	946_46_186	947_46_40	2080_46_46	943_125_1	419_46_1	519_025_46	1036_025_82	510_46_26	2166_46_13	57_46_54	376_46_622
1326_025_260	211_025_79	312_46_31	191_46_1	552_125_28	88_46_1	113_025_1	67_025_629	155_01235_8	138_125_276	84_01235_1	414_025_211	472_46_1	22_025_1	23_025_1	46_025_1	1500_46_1	340_025_112	6_025_1	8_46_194	364_46_16	285_025_349	361_46_1	145_025_254	757_46_563	468_46_20	300_025_1	589_46_1	1594_125_162	108_0125_35	267_46_801	1378_46_109	78_46_1	39_125_96	946_46_207	947_46_40	2080_46_53	943_125_1	419_46_1	519_025_47	1036_025_81	510_46_28	2166_46_14	57_46_47	376_46_611
1326_025_261	211_025_72	312_46_29	191_46_1	552_125_29	88_46_1	113_025_1	67_025_646	155_01235_7	138_125_264	84_01235_1	414_025_209	472_46_1	22_025_1	23_025_1	46_025_1	1500_46_1	340_025_112	6_025_1	8_46_209	364_46_23	285_025_327	361_46_1	145_025_240	757_46_565	468_46_24	300_025_1	589_46_1	1594_125_160	108_0125_30	267_46_784	1378_46_109	78_46_1	39_125_98	946_46_214	947_46_38	2080_46_59	943_125_1	419_46_1	519_025_55	1036_025_80	510_46_14	2166_46_11	57_46_48	376_46_621
1326_025_234	211_025_76	312_46_31	191_46_1	552_125_32	88_46_1	113_025_1	67_025_651	155_01235_5	138_125_246	84_01235_1	414_025_219	472_46_1	22_025_1	23_025_1	46_025_1	1500_46_1	340_025_113	6_025_1	8_46_193	364_46_20	285_025_337	361_46_1	145_025_232	757_46_611	468_46_23	300_025_1	589_46_1	1594_125_163	108_0125_27	267_46_758	1378_46_100	78_46_1	39_125_101	946_46_218	947_46_42	2080_46_66	943_125_1	419_46_1	519_025_64	1036_025_71	510_46_14	2166_46_7	57_46_45	376_46_648
1326_025_228	211_025_82	312_46_23	191_46_1	552_125_30	88_46_1	113_025_1	67_025_662	155_01235_4	138_125_266	84_01235_1	414_025_221	472_46_1	22_025_1	23_025_1	46_025_1	1500_46_1	340_025_97	6_025_1	8_46_196	364_46_22	285_025_348	361_46_1	145_025_226	757_46_587	468_46_21	300_025_1	589_46_1	1594_125_161	108_0125_25	267_46_778	1378_46_103	78_46_1	39_125_100	946_46_202	947_46_36	2080_46_78	943_125_1	419_46_1	519_025_66	1036_025_67	510_46_14	2166_46_9	57_46_44	376_46_655
1326_025_234	211_025_79	312_46_23	191_46_1	552_125_28	88_46_1	113_025_1	67_025_640	155_01235_7	138_125_268	84_01235_1	414_025_229	472_46_1	22_025_1	23_025_1	46_025_1	1500_46_1	340_025_95	6_025_1	8_46_198	364_46_28	285_025_348	361_46_1	145_025_228	757_46_570	468_46_18	300_025_1	589_46_1	1594_125_167	108_0125_28	267_46_762	1378_46_103	78_46_1	39_125_101	946_46_202	947_46_38	2080_46_83	943_125_1	419_46_1	519_025_73	1036_025_70	510_46_8	2166_46_7	57_46_45	376_46_673
1326_025_233	211_025_84	312_46_24	191_46_1	552_125_29	88_46_1	113_025_1	67_025_636	155_01235_8	138_125_249	84_01235_1	414_025_238	472_46_1	22_025_1	23_025_1	46_025_1	1500_46_1	340_025_90	6_025_1	8_46_205	364_46_22	285_025_349	361_46_1	145_025_236	757_46_559	468_46_18	300_025_1	589_46_1	1594_125_156	108_0125_25	267_46_771	1378_46_100	78_46_1	39_125_95	946_46_209	947_46_39	2080_46_93	943_125_1	419_46_1	519_025_72	1036_025_66	510_46_12	2166_46_6	57_46_38	376_46_685
1326_025_241	211_025_75	312_46_23	191_46_1	552_125_30	88_46_1	113_025_1	67_025_627	155_01235_9	138_125_232	84_01235_1	414_025_243	472_46_1	22_025_1	23_025_1	46_025_1	1500_46_1	340_025_87	6_025_1	8_46_189	364_46_16	285_025_343	361_46_1	145_025_246	757_46_550	468_46_23	300_025_1	589_46_1	1594_125_155	108_0125_30	267_46_800	1378_46_96	78_46_1	39_125_88	946_46_207	947_46_37	2080_46_90	943_125_1	419_46_1	519_025_77	1036_025_62	510_46_14	2166_46_5	57_46_45	376_46_706
1326_025_238	211_025_74	312_46_22	191_46_1	552_125_31	88_46_1	113_025_1	67_025_630	155_01235_8	138_125_231	84_01235_1	414_025_241	472_46_1	22_025_1	23_025_1	46_025_1	1500_46_1	340_025_83	6_025_1	8_46_186	364_46_17	285_025_338	361_46_1	145_025_249	757_46_560	468_46_21	300_025_1	589_46_1	1594_125_163	108_0125_26	267_46_798	1378_46_98	78_46_1	39_125_92	946_46_211	947_46_31	2080_46_77	943_125_1	419_46_1	519_025_76	1036_025_63	510_46_17	2166_46_6	57_46_42	376_46_710
1326_025_238	211_025_73	312_46_26	191_46_1	552_125_26	88_46_1	113_025_1	67_025_628	155_01235_8	138_125_218	84_01235_1	414_025_245	472_46_1	22_025_1	23_025_1	46_025_1	1500_46_1	340_025_86	6_025_1	8_46_197	364_46_10	285_025_336	361_46_1	145_025_239	757_46_557	468_46_21	300_025_1	589_46_1	1594_125_171	108_0125_26	267_46_798	1378_46_94	78_46_1	39_125_90	946_46_225	947_46_22	2080_46_80	943_125_1	419_46_1	519_025_69	1036_025_68	510_46_15	2166_46_7	57_46_44	376_46_723
1326_025_247	211_025_65	312_46_25	191_46_1	552_125_29	88_46_1	113_025_1	67_025_623	155_01235_8	138_125_211	84_01235_1	414_025_235	472_46_1	22_025_1	23_025_1	46_025_1	1500_46_1	340_025_93	6_025_1	8_46_186	364_46_9	285_025_342	361_46_1	145_025_246	757_46_562	468_46_24	300_025_1	589_46_1	1594_125_169	108_0125_26	267_46_808	1378_46_88	78_46_1	39_125_102	946_46_208	947_46_24	2080_46_84	943_125_1	419_46_1	519_025_68	1036_025_70	510_46_16	2166_46_4	57_46_49	376_46_732
1326_025_248	211_025_66	312_46_31	191_46_1	552_125_21	88_46_1	113_025_1	67_025_634	155_01235_9	138_125_207	84_01235_1	414_025_253	472_46_1	22_025_1	23_025_1	46_025_1	1500_46_1	340_025_93	6_025_1	8_46_198	364_46_11	285_025_350	361_46_1	145_025_234	757_46_540	468_46_28	300_025_1	589_46_1	1594_125_169	108_0125_19	267_46_812	1378_46_95	78_46_1	39_125_98	946_46_219	947_46_18	2080_46_80	943_125_1	419_46_1	519_025_70	1036_025_70	510_46_15	2166_46_4	57_46_46	376_46_719
1326_025_269	211_025_62	312_46_32	191_46_1	552_125_18	88_46_1	113_025_1	67_025_641	155_01235_10	138_125_200	84_01235_1	414_025_245	472_46_1	22_025_1	23_025_1	46_025_1	1500_46_1	340_025_98	6_025_1	8_46_192	364_46_6	285_025_348	361_46_1	145_025_221	757_46_562	468_46_28	300_025_1	589_46_1	1594_125_173	108_0125_14	267_46_831	1378_46_86	78_46_1	39_125_93	946_46_221	947_46_14	2080_46_75	943_125_1	419_46_1	519_025_64	1036_025_71	510_46_10	2166_46_3	57_46_45	376_46_722
1326_025_265	211_025_63	312_46_35	191_46_1	552_125_21	88_46_1	113_025_1	67_025_623	155_01235_10	138_125_205	84_01235_1	414_025_252	472_46_1	22_025_1	23_025_1	46_025_1	1500_46_1	340_025_95	6_025_1	8_46_182	364_46_8	285_025_350	361_46_1	145_025_228	757_46_556	468_46_29	300_025_1	589_46_1	1594_125_189	108_0125_8	267_46_830	1378_46_92	78_46_1	39_125_87	946_46_215	947_46_10	2080_46_78	943_125_1	419_46_1	519_025_68	1036_025_63	510_46_11	2166_46_3	57_46_47	376_46_735
1326_025_260	211_025_64	312_46_27	191_46_1	552_125_22	88_46_1	113_025_1	67_025_641	155_01235_12	138_125_190	84_01235_1	414_025_257	472_46_1	22_025_1	23_025_1	46_025_1	1500_46_1	340_025_102	6_025_1	8_46_179	364_46_5	285_025_356	361_46_1	145_025_232	757_46_565	468_46_27	300_025_1	589_46_1	1594_125_198	108_0125_6	267_46_819	1378_46_91	78_46_1	39_125_74	946_46_213	947_46_10	2080_46_81	943_125_1	419_46_1	519_025_69	1036_025_65	510_46_9	2166_46_3	57_46_49	376_46_745
1326_025_253	211_025_73	312_46_30	191_46_1	552_125_16	88_46_1	113_025_1	67_025_639	155_01235_8	138_125_180	84_01235_1	414_025_259	472_46_1	22_025_1	23_025_1	46_025_1	1500_46_1	340_025_104	6_025_1	8_46_184	364_46_6	285_025_361	361_46_1	145_025_216	757_46_601	468_46_31	300_025_1	589_46_1	1594_125_210	108_0125_7	267_46_774	1378_46_107	78_46_1	39_125_66	946_46_213	947_46_9	2080_46_76	943_125_1	419_46_1	519_025_72	1036_025_71	510_46_8	2166_46_5	57_46_51	376_46_742
1326_025_253	211_025_67	312_46_34	191_46_1	552_125_14	88_46_1	113_025_1	67_025_655	155_01235_6	138_125_189	84_01235_1	414_025_278	472_46_1	22_025_1	23_025_1	46_025_1	1500_46_1	340_025_99	6_025_1	8_46_167	364_46_6	285_025_364	361_46_1	145_025_209	757_46_608	468_46_26	300_025_1	589_46_1	1594_125_205	108_0125_6	267_46_777	1378_46_106	78_46_1	39_125_65	946_46_217	947_46_5	2080_46_74	943_125_1	419_46_1	519_025_62	1036_025_70	510_46_7	2166_46_5	57_46_48	376_46_747
1326_025_270	211_025_64	312_46_30	191_46_1	552_125_14	88_46_1	113_025_1	67_025_645	155_01235_5	138_125_196	84_01235_1	414_025_280	472_46_1	22_025_1	23_025_1	46_025_1	1500_46_1	340_025_105	6_025_1	8_46_178	364_46_7	285_025_342	361_46_1	145_025_204	757_46_594	468_46_30	300_025_1	589_46_1	1594_125_207	108_0125_5	267_46_757	1378_46_108	78_46_1	39_125_60	946_46_230	947_46_5	2080_46_82	943_125_1	419_46_1	519_025_54	1036_025_76	510_46_6	2166_46_8	57_46_53	376_46_745
1326_025_267	211_025_70	312_46_30	191_46_1	552_125_12	88_46_1	113_025_1	67_025_656	155_01235_5	138_125_206	84_01235_1	414_025_281	472_46_1	22_025_1	23_025_1	46_025_1	1500_46_1	340_025_103	6_025_1	8_46_181	364_46_10	285_025_349	361_46_1	145_025_205	757_46_600	468_46_37	300_025_1	589_46_1	1594_125_213	108_0125_4	267_46_757	1378_46_104	78_46_1	39_125_60	946_46_215	947_46_4	2080_46_86	943_125_1	419_46_1	519_025_55	1036_025_76	510_46_3	2166_46_8	57_46_55	376_46_718
1326_025_255	211_025_57	312_46_34	191_46_1	552_125_13	88_46_1	113_025_1	67_025_646	155_01235_2	138_125_212	84_01235_1	414_025_288	472_46_1	22_025_1	23_025_1	46_025_1	1500_46_1	340_025_98	6_025_1	8_46_185	364_46_10	285_025_350	361_46_1	145_025_201	757_46_621	468_46_43	300_025_1	589_46_1	1594_125_217	108_0125_4	267_46_769	1378_46_88	78_46_1	39_125_54	946_46_210	947_46_4	2080_46_76	943_125_1	419_46_1	519_025_59	1036_025_77	510_46_2	2166_46_8	57_46_53	376_46_726
1326_025_270	211_025_46	312_46_38	191_46_1	552_125_15	88_46_1	113_025_1	67_025_642	155_01235_2	138_125_214	84_01235_1	414_025_274	472_46_1	22_025_1	23_025_1	46_025_1	1500_46_1	340_025_100	6_025_1	8_46_191	364_46_11	285_025_333	361_46_1	145_025_204	757_46_608	468_46_41	300_025_1	589_46_1	1594_125_224	108_0125_7	267_46_783	1378_46_96	78_46_1	39_125_64	946_46_199	947_46_5	2080_46_76	943_125_1	419_46_1	519_025_55	1036_025_85	510_46_1	2166_46_6	57_46_49	376_46_716
1326_025_278	211_025_41	312_46_39	191_46_1	552_125_17	88_46_1	113_025_1	67_025_629	155_01235_2	138_125_214	84_01235_1	414_025_269	472_46_1	22_025_1	23_025_1	46_025_1	1500_46_1	340_025_107	6_025_1	8_46_185	364_46_10	285_025_328	361_46_1	145_025_211	757_46_620	468_46_37	300_025_1	589_46_1	1594_125_238	108_0125_6	267_46_768	1378_46_95	78_46_1	39_125_62	946_46_201	947_46_7	2080_46_78	943_125_1	419_46_1	519_025_56	1036_025_82	510_46_2	2166_46_7	57_46_57	376_46_717
1326_025_280	211_025_41	312_46_36	191_46_1	552_125_20	88_46_1	113_025_1	67_025_639	155_01235_3	138_125_242	84_01235_1	414_025_271	472_46_1	22_025_1	23_025_1	46_025_1	1500_46_1	340_025_111	6_025_1	8_46_186	364_46_10	285_025_337	361_46_1	145_025_204	757_46_598	468_46_32	300_025_1	589_46_1	1594_125_215	108_0125_7	267_46_781	1378_46_90	78_46_1	39_125_62	946_46_201	947_46_5	2080_46_72	943_125_1	419_46_1	519_025_51	1036_025_85	510_46_5	2166_46_5	57_46_54	376_46_719
1326_025_282	211_025_43	312_46_34	191_46_1	552_125_21	88_46_1	113_025_1	67_025_645	155_01235_3	138_125_259	84_01235_1	414_025_278	472_46_1	22_025_1	23_025_1	46_025_1	1500_46_1	340_025_98	6_025_1	8_46_188	364_46_13	285_025_330	361_46_1	145_025_190	757_46_608	468_46_27	300_025_1	589_46_1	1594_125_230	108_0125_6	267_46_741	1378_46_85	78_46_1	39_125_57	946_46_214	947_46_6	2080_46_76	943_125_1	419_46_1	519_025_53	1036_025_93	510_46_13	2166_46_5	57_46_56	376_46_722
1326_025_262	211_025_41	312_46_30	191_46_1	552_125_21	88_46_1	113_025_1	67_025_646	155_01235_5	138_125_282	84_01235_1	414_025_287	472_46_1	22_025_1	23_025_1	46_025_1	1500_46_1	340_025_105	6_025_1	8_46_196	364_46_11	285_025_331	361_46_1	145_025_170	757_46_575	468_46_23	300_025_1	589_46_1	1594_125_227	108_0125_9	267_46_774	1378_46_75	78_46_1	39_125_48	946_46_218	947_46_7	2080_46_68	943_125_1	419_46_1	519_025_52	1036_025_98	510_46_13	2166_46_4	57_46_45	376_46_744
1326_025_259	211_025_42	312_46_28	191_46_1	552_125_24	88_46_1	113_025_1	67_025_633	155_01235_8	138_125_307	84_01235_1	414_025_285	472_46_1	22_025_1	23_025_1	46_025_1	1500_46_1	340_025_111	6_025_1	8_46_184	364_46_7	285_025_322	361_46_1	145_025_170	757_46_597	468_46_29	300_025_1	589_46_1	1594_125_218	108_0125_12	267_46_732	1378_46_77	78_46_1	39_125_48	946_46_206	947_46_10	2080_46_70	943_125_1	419_46_1	519_025_51	1036_025_98	510_46_13	2166_46_4	57_46_52	376_46_770
1326_025_268	211_025_42	312_46_25	191_46_1	552_125_24	88_46_1	113_025_1	67_025_632	155_01235_8	138_125_327	84_01235_1	414_025_287	472_46_1	22_025_1	23_025_1	46_025_1	1500_46_1	340_025_111	6_025_1	8_46_176	364_46_8	285_025_319	361_46_1	145_025_168	757_46_561	468_46_38	300_025_1	589_46_1	1594_125_218	108_0125_13	267_46_734	1378_46_91	78_46_1	39_125_41	946_46_182	947_46_7	2080_46_78	943_125_1	419_46_1	519_025_52	1036_025_92	510_46_11	2166_46_4	57_46_53	376_46_796
1326_025_255	211_025_46	312_46_27	191_46_1	552_125_22	88_46_1	113_025_1	67_025_627	155_01235_6	138_125_351	84_01235_1	414_025_292	472_46_1	22_025_1	23_025_1	46_025_1	1500_46_1	340_025_109	6_025_1	8_46_170	364_46_9	285_025_305	361_46_1	145_025_167	757_46_568	468_46_41	300_025_1	589_46_1	1594_125_208	108_0125_11	267_46_738	1378_46_87	78_46_1	39_125_51	946_46_171	947_46_6	2080_46_75	943_125_1	419_46_1	519_025_50	1036_025_93	510_46_15	2166_46_3	57_46_52	376_46_804
1326_025_236	211_025_43	312_46_31	191_46_1	552_125_21	88_46_1	113_025_1	67_025_629	155_01235_6	138_125_366	84_01235_1	414_025_279	472_46_1	22_025_1	23_025_1	46_025_1	1500_46_1	340_025_111	6_025_1	8_46_175	364_46_17	285_025_314	361_46_1	145_025_166	757_46_527	468_46_43	300_025_1	589_46_1	1594_125_213	108_0125_12	267_46_766	1378_46_83	78_46_1	39_125_48	946_46_163	947_46_9	2080_46_60	943_125_1	419_46_1	519_025_57	1036_025_88	510_46_16	2166_46_2	57_46_54	376_46_805
1326_025_227	211_025_41	312_46_30	191_46_1	552_125_20	88_46_1	113_025_1	67_025_616	155_01235_8	138_125_371	84_01235_1	414_025_286	472_46_1	22_025_1	23_025_1	46_025_1	1500_46_1	340_025_99	6_025_1	8_46_191	364_46_14	285_025_313	361_46_1	145_025_181	757_46_518	468_46_36	300_025_1	589_46_1	1594_125_228	108_0125_14	267_46_762	1378_46_99	78_46_1	39_125_44	946_46_146	947_46_6	2080_46_61	943_125_1	419_46_1	519_025_51	1036_025_85	510_46_15	2166_46_1	57_46_47	376_46_818
1326_025_242	211_025_40	312_46_31	191_46_1	552_125_17	88_46_1	113_025_1	67_025_589	155_01235_9	138_125_394	84_01235_1	414_025_285	472_46_1	22_025_1	23_025_1	46_025_1	1500_46_1	340_025_98	6_025_1	8_46_193	364_46_13	285_025_298	361_46_1	145_025_197	757_46_505	468_46_35	300_025_1	589_46_1	1594_125_239	108_0125_16	267_46_733	1378_46_107	78_46_1	39_125_45	946_46_148	947_46_7	2080_46_69	943_125_1	419_46_1	519_025_47	1036_025_91	510_46_12	2166_46_2	57_46_47	376_46_819
1326_025_249	211_025_36	312_46_33	191_46_1	552_125_16	88_46_1	113_025_1	67_025_588	155_01235_9	138_125_402	84_01235_1	414_025_281	472_46_1	22_025_1	23_025_1	46_025_1	1500_46_1	340_025_97	6_025_1	8_46_200	364_46_15	285_025_282	361_46_1	145_025_184	757_46_481	468_46_39	300_025_1	589_46_1	1594_125_246	108_0125_15	267_46_774	1378_46_98	78_46_1	39_125_40	946_46_130	947_46_7	2080_46_77	943_125_1	419_46_1	519_025_46	1036_025_87	510_46_13	2166_46_4	57_46_43	376_46_839
1326_025_249	211_025_35	312_46_36	191_46_1	552_125_15	88_46_1	113_025_1	67_025_587	155_01235_13	138_125_400	84_01235_1	414_025_278	472_46_1	22_025_1	23_025_1	46_025_1	1500_46_1	340_025_98	6_025_1	8_46_205	364_46_19	285_025_278	361_46_1	145_025_194	757_46_491	468_46_39	300_025_1	589_46_1	1594_125_240	108_0125_15	267_46_789	1378_46_88	78_46_1	39_125_37	946_46_125	947_46_8	2080_46_65	943_125_1	419_46_1	519_025_58	1036_025_79	510_46_12	2166_46_5	57_46_42	376_46_828
1326_025_264	211_025_34	312_46_37	191_46_1	552_125_12	88_46_1	113_025_1	67_025_573	155_01235_14	138_125_406	84_01235_1	414_025_276	472_46_1	22_025_1	23_025_1	46_025_1	1500_46_1	340_025_98	6_025_1	8_46_206	364_46_23	285_025_267	361_46_1	145_025_202	757_46_478	468_46_39	300_025_1	589_46_1	1594_125_240	108_0125_12	267_46_808	1378_46_87	78_46_1	39_125_38	946_46_117	947_46_8	2080_46_61	943_125_1	419_46_1	519_025_62	1036_025_75	510_46_13	2166_46_3	57_46_36	376_46_839
1326_025_270	211_025_40	312_46_42	191_46_1	552_125_10	88_46_1	113_025_1	67_025_569	155_01235_13	138_125_399	84_01235_1	414_025_279	472_46_1	22_025_1	23_025_1	46_025_1	1500_46_1	340_025_91	6_025_1	8_46_218	364_46_24	285_025_247	361_46_1	145_025_196	757_46_471	468_46_43	300_025_1	589_46_1	1594_125_256	108_0125_7	267_46_803	1378_46_88	78_46_1	39_125_41	946_46_135	947_46_4	2080_46_66	943_125_1	419_46_1	519_025_60	1036_025_67	510_46_10	2166_46_4	57_46_38	376_46_842
1326_025_260	211_025_39	312_46_43	191_46_1	552_125_12	88_46_1	113_025_1	67_025_577	155_01235_15	138_125_382	84_01235_1	414_025_284	472_46_1	22_025_1	23_025_1	46_025_1	1500_46_1	340_025_88	6_025_1	8_46_210	364_46_21	285_025_236	361_46_1	145_025_199	757_46_504	468_46_50	300_025_1	589_46_1	1594_125_269	108_0125_7	267_46_809	1378_46_80	78_46_1	39_125_40	946_46_134	947_46_3	2080_46_60	943_125_1	419_46_1	519_025_59	1036_025_72	510_46_7	2166_46_2	57_46_40	376_46_828
1326_025_236	211_025_38	312_46_45	191_46_1	552_125_10	88_46_1	113_025_1	67_025_576	155_01235_16	138_125_377	84_01235_1	414_025_305	472_46_1	22_025_1	23_025_1	46_025_1	1500_46_1	340_025_97	6_025_1	8_46_219	364_46_25	285_025_249	361_46_1	145_025_200	757_46_524	468_46_48	300_025_1	589_46_1	1594_125_281	108_0125_6	267_46_807	1378_46_73	78_46_1	39_125_39	946_46_134	947_46_3	2080_46_54	943_125_1	419_46_1	519_025_62	1036_025_66	510_46_11	2166_46_2	57_46_32	376_46_793
1326_025_231	211_025_35	312_46_57	191_46_1	552_125_8	88_46_1	113_025_1	67_025_574	155_01235_14	138_125_347	84_01235_1	414_025_305	472_46_1	22_025_1	23_025_1	46_025_1	1500_46_1	340_025_90	6_025_1	8_46_234	364_46_21	285_025_237	361_46_1	145_025_211	757_46_546	468_46_56	300_025_1	589_46_1	1594_125_312	108_0125_7	267_46_780	1378_46_71	78_46_1	39_125_37	946_46_147	947_46_3	2080_46_58	943_125_1	419_46_1	519_025_70	1036_025_63	510_46_11	2166_46_1	57_46_35	376_46_774
1326_025_240	211_025_35	312_46_54	191_46_1	552_125_12	88_46_1	113_025_1	67_025_557	155_01235_17	138_125_335	84_01235_1	414_025_310	472_46_1	22_025_1	23_025_1	46_025_1	1500_46_1	340_025_93	6_025_1	8_46_232	364_46_24	285_025_211	361_46_1	145_025_223	757_46_533	468_46_54	300_025_1	589_46_1	1594_125_339	108_0125_7	267_46_816	1378_46_64	78_46_1	39_125_31	946_46_148	947_46_1	2080_46_57	943_125_1	419_46_1	519_025_77	1036_025_63	510_46_12	2166_46_1	57_46_31	376_46_773
1326_025_235	211_025_35	312_46_56	191_46_1	552_125_12	88_46_1	113_025_1	67_025_551	155_01235_20	138_125_326	84_01235_1	414_025_322	472_46_1	22_025_1	23_025_1	46_025_1	1500_46_1	340_025_92	6_025_1	8_46_228	364_46_19	285_025_199	361_46_1	145_025_235	757_46_546	468_46_53	300_025_1	589_46_1	1594_125_337	108_0125_7	267_46_831	1378_46_60	78_46_1	39_125_29	946_46_148	947_46_2	2080_46_55	943_125_1	419_46_1	519_025_80	1036_025_66	510_46_9	2166_46_1	57_46_28	376_46_771
1326_025_230	211_025_35	312_46_63	191_46_1	552_125_8	88_46_1	113_025_1	67_025_540	155_01235_21	138_125_320	84_01235_1	414_025_316	472_46_1	22_025_1	23_025_1	46_025_1	1500_46_1	340_025_94	6_025_1	8_46_224	364_46_28	285_025_186	361_46_1	145_025_245	757_46_536	468_46_42	300_025_1	589_46_1	1594_125_379	108_0125_4	267_46_830	1378_46_65	78_46_1	39_125_29	946_46_141	947_46_2	2080_46_71	943_125_1	419_46_1	519_025_81	1036_025_62	510_46_8	2166_46_1	57_46_24	376_46_780
1326_025_232	211_025_39	312_46_66	191_46_1	552_125_9	88_46_1	113_025_1	67_025_544	155_01235_17	138_125_292	84_01235_1	414_025_322	472_46_1	22_025_1	23_025_1	46_025_1	1500_46_1	340_025_98	6_025_1	8_46_207	364_46_39	285_025_170	361_46_1	145_025_254	757_46_524	468_46_39	300_025_1	589_46_1	1594_125_390	108_0125_3	267_46_830	1378_46_59	78_46_1	39_125_30	946_46_155	947_46_1	2080_46_85	943_125_1	419_46_1	519_025_80	1036_025_64	510_46_8	2166_46_1	57_46_34	376_46_780
1326_025_222	211_025_37	312_46_67	191_46_1	552_125_10	88_46_1	113_025_1	67_025_544	155_01235_13	138_125_277	84_01235_1	414_025_313	472_46_1	22_025_1	23_025_1	46_025_1	1500_46_1	340_025_101	6_025_1	8_46_215	364_46_34	285_025_171	361_46_1	145_025_244	757_46_556	468_46_34	300_025_1	589_46_1	1594_125_417	108_0125_3	267_46_822	1378_46_57	78_46_1	39_125_22	946_46_160	947_46_1	2080_46_92	943_125_1	419_46_1	519_025_76	1036_025_64	510_46_8	2166_46_1	57_46_22	376_46_775
1326_025_222	211_025_32	312_46_65	552_125_9	88_46_1	113_025_1	67_025_547	155_01235_12	138_125_282	84_01235_1	414_025_308	472_46_1	22_025_1	23_025_1	46_025_1	340_025_99	6_025_1	8_46_229	364_46_24	285_025_163	361_46_1	145_025_249	757_46_537	468_46_38	300_025_1	1594_125_427	108_0125_1	267_46_828	1378_46_63	78_46_1	39_125_24	946_46_170	1036_025_56	2080_46_96	943_125_1	519_025_76	510_46_6	57_46_20	376_46_772
1326_025_225	211_025_33	312_46_63	552_125_12	88_46_1	113_025_1	67_025_535	155_01235_15	138_125_280	84_01235_1	414_025_306	472_46_1	22_025_1	23_025_1	46_025_1	340_025_102	6_025_1	8_46_241	364_46_20	285_025_143	361_46_1	145_025_243	757_46_541	468_46_40	300_025_1	1594_125_452	108_0125_1	267_46_805	1378_46_65	78_46_1	39_125_30	946_46_199	1036_025_61	2080_46_91	943_125_1	519_025_76	510_46_5	57_46_21	376_46_766
1326_025_234	211_025_36	312_46_72	552_125_14	88_46_1	113_025_1	67_025_536	155_01235_11	138_125_247	84_01235_1	414_025_295	472_46_1	22_025_1	23_025_1	46_025_1	340_025_104	6_025_1	8_46_262	364_46_13	285_025_144	361_46_1	145_025_232	757_46_536	468_46_37	300_025_1	1594_125_460	108_0125_2	267_46_828	1378_46_63	78_46_1	39_125_26	946_46_191	1036_025_60	2080_46_91	943_125_1	519_025_79	510_46_4	57_46_19	376_46_768
1326_025_242	211_025_38	312_46_71	552_125_15	88_46_1	113_025_1	67_025_522	155_01235_11	138_125_231	84_01235_1	414_025_300	472_46_1	22_025_1	23_025_1	46_025_1	340_025_104	6_025_1	8_46_271	364_46_18	285_025_137	361_46_1	145_025_230	757_46_543	468_46_36	300_025_1	1594_125_487	108_0125_4	267_46_831	1378_46_58	78_46_1	39_125_24	946_46_186	1036_025_62	2080_46_100	943_125_1	519_025_72	510_46_7	57_46_19	376_46_748
1326_025_236	211_025_36	312_46_76	552_125_16	88_46_1	113_025_1	67_025_516	155_01235_6	138_125_241	84_01235_1	414_025_304	472_46_1	22_025_1	23_025_1	46_025_1	340_025_113	6_025_1	8_46_274	364_46_20	285_025_133	361_46_1	145_025_222	757_46_533	468_46_43	300_025_1	1594_125_495	108_0125_3	267_46_831	1378_46_62	78_46_1	39_125_22	946_46_178	1036_025_60	2080_46_105	943_125_1	519_025_69	510_46_4	57_46_25	376_46_739
1326_025_241	211_025_37	312_46_69	552_125_16	88_46_1	113_025_1	67_025_518	155_01235_2	138_125_232	84_01235_1	414_025_313	472_46_1	22_025_1	23_025_1	46_025_1	340_025_114	6_025_1	8_46_283	364_46_15	285_025_131	361_46_1	145_025_226	757_46_557	468_46_39	300_025_1	1594_125_484	108_0125_1	267_46_798	1378_46_64	78_46_1	39_125_25	946_46_189	1036_025_62	2080_46_106	943_125_1	519_025_74	510_46_4	57_46_25	376_46_746
1326_025_247	211_025_44	312_46_63	552_125_17	88_46_1	113_025_1	67_025_521	155_01235_5	138_125_231	84_01235_1	414_025_319	472_46_1	22_025_1	23_025_1	46_025_1	340_025_108	6_025_1	8_46_287	364_46_15	285_025_128	361_46_1	145_025_204	757_46_577	468_46_40	300_025_1	1594_125_465	108_0125_1	267_46_795	1378_46_65	78_46_1	39_125_19	946_46_194	1036_025_68	2080_46_97	943_125_1	519_025_82	510_46_4	57_46_28	376_46_745
1326_025_264	211_025_34	312_46_63	552_125_18	88_46_1	113_025_1	67_025_501	155_01235_7	138_125_232	84_01235_1	414_025_315	472_46_1	22_025_1	23_025_1	46_025_1	340_025_105	6_025_1	8_46_306	364_46_15	285_025_135	361_46_1	145_025_193	757_46_589	468_46_45	300_025_1	1594_125_459	108_0125_1	267_46_807	1378_46_69	78_46_1	39_125_18	946_46_180	1036_025_65	2080_46_100	943_125_1	519_025_71	510_46_4	57_46_23	376_46_742
1326_025_262	211_025_35	312_46_58	552_125_32	88_46_1	113_025_1	67_025_502	155_01235_8	138_125_234	84_01235_1	414_025_318	472_46_1	22_025_1	23_025_1	46_025_1	340_025_105	6_025_1	8_46_307	364_46_18	285_025_123	361_46_1	145_025_198	757_46_608	468_46_55	300_025_1	1594_125_464	267_46_779	1378_46_60	78_46_1	39_125_14	946_46_205	1036_025_68	2080_46_101	943_125_1	519_025_69	510_46_4	57_46_24	376_46_727
1326_025_265	211_025_25	312_46_58	552_125_38	88_46_1	113_025_1	67_025_504	155_01235_8	138_125_237	84_01235_1	414_025_320	472_46_1	22_025_1	23_025_1	46_025_1	340_025_111	6_025_1	8_46_298	364_46_16	285_025_120	361_46_1	145_025_186	757_46_628	468_46_57	300_025_1	1594_125_468	267_46_770	1378_46_65	78_46_1	39_125_16	946_46_217	1036_025_69	2080_46_90	943_125_1	519_025_75	510_46_5	57_46_18	376_46_711
1326_025_264	211_025_27	312_46_54	552_125_45	88_46_1	113_025_1	67_025_498	155_01235_10	138_125_233	84_01235_1	414_025_327	472_46_1	22_025_1	23_025_1	46_025_1	340_025_110	6_025_1	8_46_298	364_46_14	285_025_120	361_46_1	145_025_198	757_46_628	468_46_62	300_025_1	1594_125_460	267_46_776	1378_46_66	78_46_1	39_125_16	946_46_205	1036_025_68	2080_46_99	943_125_1	519_025_71	510_46_6	57_46_21	376_46_702
1326_025_258	211_025_28	312_46_56	552_125_48	88_46_1	113_025_1	67_025_481	155_01235_11	138_125_223	84_01235_1	414_025_331	472_46_1	22_025_1	23_025_1	46_025_1	340_025_118	6_025_1	8_46_289	364_46_17	285_025_125	361_46_1	145_025_215	757_46_653	468_46_61	300_025_1	1594_125_472	267_46_769	1378_46_66	78_46_1	39_125_13	946_46_192	1036_025_73	2080_46_105	943_125_1	519_025_72	510_46_8	57_46_15	376_46_687
1326_025_274	211_025_27	312_46_61	552_125_50	88_46_1	113_025_1	67_025_474	155_01235_8	138_125_222	84_01235_1	414_025_323	472_46_1	22_025_1	23_025_1	46_025_1	340_025_131	6_025_1	8_46_272	364_46_16	285_025_121	361_46_1	145_025_210	757_46_673	468_46_54	300_025_1	1594_125_465	267_46_762	1378_46_64	78_46_1	39_125_13	946_46_184	1036_025_77	2080_46_116	943_125_1	519_025_71	510_46_7	57_46_14	376_46_689
1326_025_291	211_025_27	312_46_61	552_125_45	88_46_1	113_025_1	67_025_474	155_01235_11	138_125_216	84_01235_1	414_025_321	472_46_1	22_025_1	23_025_1	46_025_1	340_025_129	6_025_1	8_46_250	364_46_20	285_025_125	361_46_1	145_025_211	757_46_663	468_46_51	300_025_1	1594_125_480	267_46_786	1378_46_64	78_46_1	39_125_14	946_46_190	1036_025_73	2080_46_112	943_125_1	519_025_66	510_46_4	57_46_18	376_46_680
1326_025_270	211_025_29	312_46_64	552_125_40	88_46_1	113_025_1	67_025_472	155_01235_9	138_125_205	84_01235_1	414_025_321	472_46_1	22_025_1	23_025_1	46_025_1	340_025_130	6_025_1	8_46_255	364_46_24	285_025_131	361_46_1	145_025_217	757_46_704	468_46_52	300_025_1	1594_125_461	267_46_770	1378_46_66	78_46_1	39_125_11	946_46_189	1036_025_83	2080_46_107	943_125_1	519_025_61	510_46_4	57_46_11	376_46_689
1326_025_279	211_025_26	312_46_65	552_125_40	88_46_1	113_025_1	67_025_489	155_01235_9	138_125_199	84_01235_1	414_025_320	472_46_1	22_025_1	23_025_1	46_025_1	340_025_132	6_025_1	8_46_253	364_46_19	285_025_135	361_46_1	145_025_218	757_46_705	468_46_49	300_025_1	1594_125_447	267_46_763	1378_46_66	78_46_1	39_125_13	946_46_194	1036_025_84	2080_46_110	943_125_1	519_025_68	510_46_1	57_46_11	376_46_680
1326_025_278	211_025_26	312_46_62	552_125_30	88_46_1	113_025_1	67_025_494	155_01235_12	138_125_207	84_01235_1	414_025_333	472_46_1	22_025_1	23_025_1	46_025_1	340_025_139	6_025_1	8_46_254	364_46_20	285_025_135	361_46_1	145_025_217	757_46_670	468_46_49	300_025_1	1594_125_423	267_46_783	1378_46_73	78_46_1	39_125_13	946_46_194	1036_025_86	2080_46_109	943_125_1	519_025_75	510_46_3	57_46_16	376_46_668
1326_025_277	211_025_32	312_46_64	552_125_28	88_46_1	113_025_1	67_025_494	155_01235_11	138_125_195	84_01235_1	414_025_319	472_46_1	22_025_1	23_025_1	46_025_1	340_025_137	6_025_1	8_46_278	364_46_17	285_025_147	361_46_1	145_025_217	757_46_672	468_46_37	300_025_1	1594_125_424	267_46_781	1378_46_62	78_46_1	39_125_14	946_46_201	1036_025_83	2080_46_118	943_125_1	519_025_74	510_46_2	57_46_14	376_46_668
1326_025_266	211_025_34	312_46_64	552_125_30	88_46_1	113_025_1	67_025_486	155_01235_10	138_125_182	84_01235_1	414_025_319	472_46_1	22_025_1	23_025_1	46_025_1	340_025_152	6_025_1	8_46_282	364_46_21	285_025_146	361_46_1	145_025_215	757_46_637	468_46_40	300_025_1	1594_125_423	267_46_834	1378_46_62	78_46_1	39_125_14	946_46_192	1036_025_86	2080_46_108	943_125_1	519_025_75	510_46_2	57_46_10	376_46_682
1326_025_280	211_025_29	312_46_68	552_125_27	88_46_1	113_025_1	67_025_490	155_01235_8	138_125_181	84_01235_1	414_025_322	472_46_1	22_025_1	23_025_1	46_025_1	340_025_153	6_025_1	8_46_273	364_46_21	285_025_156	361_46_1	145_025_223	757_46_625	468_46_35	300_025_1	1594_125_418	267_46_843	1378_46_63	78_46_1	39_125_12	946_46_191	1036_025_89	2080_46_104	943_125_1	519_025_72	510_46_2	57_46_11	376_46_674
1326_025_288	211_025_33	312_46_65	552_125_29	88_46_1	113_025_1	67_025_478	155_01235_8	138_125_184	84_01235_1	414_025_333	472_46_1	22_025_1	23_025_1	46_025_1	340_025_157	6_025_1	8_46_263	364_46_35	285_025_157	361_46_1	145_025_227	757_46_621	468_46_34	300_025_1	1594_125_402	267_46_840	1378_46_54	78_46_1	39_125_9	946_46_186	1036_025_89	2080_46_112	943_125_1	519_025_70	510_46_2	57_46_12	376_46_694
1326_025_299	211_025_35	312_46_62	552_125_25	88_46_1	113_025_1	67_025_475	155_01235_8	138_125_192	84_01235_1	414_025_327	472_46_1	22_025_1	23_025_1	46_025_1	340_025_155	6_025_1	8_46_249	364_46_28	285_025_160	361_46_1	145_025_231	757_46_634	468_46_43	300_025_1	1594_125_397	267_46_850	1378_46_48	78_46_1	39_125_10	946_46_194	1036_025_83	2080_46_97	943_125_1	519_025_70	510_46_3	57_46_7	376_46_706
1326_025_309	211_025_39	312_46_70	552_125_29	88_46_1	113_025_1	67_025_473	155_01235_6	138_125_187	84_01235_1	414_025_324	472_46_1	22_025_1	23_025_1	46_025_1	340_025_164	6_025_1	8_46_247	364_46_28	285_025_161	361_46_1	145_025_238	757_46_643	468_46_47	300_025_1	1594_125_377	267_46_861	1378_46_42	78_46_1	39_125_9	946_46_176	1036_025_80	2080_46_96	943_125_1	519_025_70	510_46_3	57_46_6	376_46_690
1326_025_314	211_025_45	312_46_71	552_125_31	88_46_1	113_025_1	67_025_498	155_01235_4	138_125_165	84_01235_1	414_025_330	472_46_1	22_025_1	23_025_1	46_025_1	340_025_168	6_025_1	8_46_251	364_46_26	285_025_169	361_46_1	145_025_242	757_46_671	468_46_39	300_025_1	1594_125_350	267_46_870	1378_46_42	78_46_1	39_125_9	946_46_165	1036_025_80	2080_46_88	943_125_1	519_025_67	510_46_1	57_46_7	376_46_672
1326_025_318	211_025_47	312_46_63	552_125_29	88_46_1	113_025_1	67_025_484	155_01235_2	138_125_143	84_01235_1	414_025_333	472_46_1	22_025_1	23_025_1	46_025_1	340_025_175	6_025_1	8_46_247	364_46_27	285_025_169	361_46_1	145_025_248	757_46_675	468_46_42	300_025_1	1594_125_348	267_46_851	1378_46_38	78_46_1	39_125_9	946_46_188	1036_025_82	2080_46_85	943_125_1	519_025_67	510_46_2	57_46_9	376_46_680
1326_025_334	211_025_54	312_46_65	552_125_21	88_46_1	113_025_1	67_025_498	155_01235_2	138_125_147	84_01235_1	414_025_324	472_46_1	22_025_1	23_025_1	46_025_1	340_025_172	6_025_1	8_46_261	364_46_32	285_025_167	361_46_1	145_025_234	757_46_687	468_46_43	300_025_1	1594_125_332	267_46_834	1378_46_39	78_46_1	39_125_8	946_46_176	1036_025_80	2080_46_88	943_125_1	519_025_66	510_46_2	57_46_7	376_46_685
1326_025_347	211_025_58	312_46_59	552_125_20	88_46_1	113_025_1	67_025_486	155_01235_2	138_125_156	84_01235_1	414_025_338	472_46_1	22_025_1	23_025_1	46_025_1	340_025_167	6_025_1	8_46_263	364_46_35	285_025_165	361_46_1	145_025_238	757_46_676	468_46_45	300_025_1	1594_125_326	267_46_850	1378_46_38	78_46_1	39_125_7	946_46_166	1036_025_84	2080_46_86	943_125_1	519_025_65	510_46_3	57_46_10	376_46_676
1326_025_346	211_025_65	312_46_55	552_125_19	88_46_1	113_025_1	67_025_498	138_125_149	414_025_339	472_46_1	22_025_1	23_025_1	46_025_1	340_025_167	6_025_1	8_46_268	364_46_37	285_025_166	361_46_1	145_025_241	757_46_691	468_46_50	300_025_1	1594_125_320	267_46_836	1378_46_42	78_46_1	39_125_5	946_46_141	1036_025_85	2080_46_95	943_125_1	519_025_65	510_46_2	57_46_11	376_46_678
1326_025_360	211_025_62	312_46_54	552_125_18	88_46_1	113_025_1	67_025_506	138_125_139	414_025_345	472_46_1	22_025_1	23_025_1	46_025_1	340_025_168	6_025_1	8_46_280	364_46_38	285_025_166	361_46_1	145_025_237	757_46_675	468_46_50	300_025_1	1594_125_317	267_46_831	1378_46_47	78_46_1	39_125_4	946_46_154	1036_025_82	2080_46_96	943_125_1	519_025_66	510_46_4	57_46_10	376_46_660
1326_025_374	211_025_59	312_46_56	552_125_17	88_46_1	113_025_1	67_025_486	138_125_142	414_025_343	472_46_1	22_025_1	23_025_1	46_025_1	340_025_176	6_025_1	8_46_270	364_46_42	285_025_169	361_46_1	145_025_242	757_46_677	468_46_58	300_025_1	1594_125_319	267_46_831	1378_46_57	78_46_1	39_125_6	946_46_163	1036_025_77	2080_46_93	943_125_1	519_025_68	510_46_4	57_46_9	376_46_635
1326_025_389	211_025_62	312_46_49	552_125_16	88_46_1	113_025_1	67_025_501	138_125_137	414_025_329	472_46_1	22_025_1	23_025_1	46_025_1	340_025_179	6_025_1	8_46_280	364_46_49	285_025_174	361_46_1	145_025_239	757_46_686	468_46_55	300_025_1	1594_125_315	267_46_789	1378_46_61	78_46_1	39_125_4	946_46_174	1036_025_76	2080_46_91	943_125_1	519_025_66	510_46_5	57_46_13	376_46_640
1326_025_386	211_025_54	312_46_50	552_125_18	88_46_1	113_025_1	67_025_517	138_125_139	414_025_339	472_46_1	22_025_1	23_025_1	46_025_1	340_025_177	6_025_1	8_46_283	364_46_48	285_025_185	361_46_1	145_025_235	757_46_703	468_46_44	300_025_1	1594_125_283	267_46_777	1378_46_59	78_46_1	39_125_5	946_46_175	1036_025_82	2080_46_93	943_125_1	519_025_65	510_46_4	57_46_14	376_46_644
1326_025_393	211_025_58	312_46_59	552_125_19	88_46_1	113_025_1	67_025_516	138_125_132	414_025_333	472_46_1	22_025_1	23_025_1	46_025_1	340_025_176	6_025_1	8_46_292	364_46_50	285_025_174	361_46_1	145_025_232	757_46_701	468_46_38	300_025_1	1594_125_287	267_46_788	1378_46_59	78_46_1	39_125_7	946_46_181	1036_025_76	2080_46_83	943_125_1	519_025_68	510_46_3	57_46_17	376_46_637
1326_025_389	211_025_59	312_46_53	552_125_16	88_46_1	113_025_1	67_025_533	138_125_132	414_025_330	472_46_1	22_025_1	23_025_1	46_025_1	340_025_167	6_025_1	8_46_281	364_46_50	285_025_169	361_46_1	145_025_229	757_46_715	468_46_44	300_025_1	1594_125_302	267_46_797	1378_46_65	78_46_1	39_125_6	946_46_168	1036_025_78	2080_46_83	943_125_1	519_025_68	510_46_5	57_46_13	376_46_631
1326_025_371	211_025_62	312_46_51	552_125_11	88_46_1	113_025_1	67_025_551	138_125_119	414_025_338	472_46_1	22_025_1	23_025_1	46_025_1	340_025_169	6_025_1	8_46_291	364_46_40	285_025_172	361_46_1	145_025_237	757_46_744	468_46_42	300_025_1	1594_125_288	267_46_797	1378_46_55	78_46_1	39_125_6	946_46_151	1036_025_76	2080_46_79	943_125_1	519_025_71	510_46_4	57_46_9	376_46_643
1326_025_365	211_025_56	312_46_52	552_125_11	88_46_1	113_025_1	67_025_542	138_125_115	414_025_338	472_46_1	22_025_1	23_025_1	46_025_1	340_025_173	6_025_1	8_46_311	364_46_33	285_025_166	361_46_1	145_025_227	757_46_736	468_46_41	300_025_1	1594_125_306	267_46_785	1378_46_52	78_46_1	39_125_7	946_46_154	1036_025_78	2080_46_83	943_125_1	519_025_77	510_46_3	57_46_8	376_46_658
1326_025_363	211_025_57	312_46_55	552_125_8	88_46_1	113_025_1	67_025_542	138_125_117	414_025_325	472_46_1	22_025_1	23_025_1	46_025_1	340_025_170	6_025_1	8_46_295	364_46_39	285_025_172	361_46_1	145_025_238	757_46_768	468_46_44	300_025_1	1594_125_302	267_46_762	1378_46_51	78_46_1	39_125_8	946_46_147	1036_025_85	2080_46_95	943_125_1	519_025_75	510_46_5	57_46_3	376_46_651
1326_025_370	211_025_59	312_46_59	552_125_6	88_46_1	113_025_1	67_025_528	138_125_113	414_025_319	472_46_1	22_025_1	23_025_1	46_025_1	340_025_168	6_025_1	8_46_303	364_46_34	285_025_181	361_46_1	145_025_240	757_46_766	468_46_43	300_025_1	1594_125_317	267_46_750	1378_46_51	78_46_1	39_125_6	946_46_152	1036_025_81	2080_46_102	943_125_1	519_025_79	510_46_6	57_46_4	376_46_648
1326_025_377	211_025_63	312_46_56	552_125_8	88_46_1	113_025_1	67_025_528	138_125_113	414_025_323	472_46_1	22_025_1	23_025_1	46_025_1	340_025_169	6_025_1	8_46_289	364_46_33	285_025_187	361_46_1	145_025_239	757_46_773	468_46_46	300_025_1	1594_125_306	267_46_755	1378_46_51	78_46_1	39_125_6	946_46_137	1036_025_80	2080_46_120	943_125_1	519_025_77	510_46_7	57_46_3	376_46_642
1326_025_390	211_025_58	312_46_54	552_125_11	88_46_1	113_025_1	67_025_544	138_125_120	414_025_319	472_46_1	22_025_1	23_025_1	46_025_1	340_025_165	6_025_1	8_46_310	364_46_34	285_025_172	361_46_1	145_025_253	757_46_734	468_46_36	300_025_1	1594_125_299	267_46_759	1378_46_51	78_46_1	39_125_5	946_46_152	1036_025_80	2080_46_111	943_125_1	519_025_82	510_46_8	57_46_4	376_46_639
1326_025_390	211_025_60	312_46_52	552_125_11	88_46_1	113_025_1	67_025_545	138_125_123	414_025_320	472_46_1	22_025_1	23_025_1	46_025_1	340_025_155	6_025_1	8_46_307	364_46_35	285_025_179	361_46_1	145_025_260	757_46_763	468_46_33	300_025_1	1594_125_300	267_46_726	1378_46_58	78_46_1	39_125_4	946_46_147	1036_025_82	2080_46_111	943_125_1	519_025_70	510_46_8	57_46_3	376_46_648
1326_025_379	211_025_65	312_46_52	552_125_11	88_46_1	113_025_1	67_025_552	138_125_119	414_025_312	472_46_1	22_025_1	23_025_1	46_025_1	340_025_157	6_025_1	8_46_277	364_46_37	285_025_181	361_46_1	145_025_264	757_46_794	468_46_33	300_025_1	1594_125_308	267_46_722	1378_46_49	78_46_1	39_125_6	946_46_150	1036_025_76	2080_46_115	943_125_1	519_025_75	510_46_10	57_46_4	376_46_638
1326_025_361	211_025_55	312_46_59	552_125_9	88_46_1	113_025_1	67_025_550	138_125_127	414_025_314	472_46_1	22_025_1	23_025_1	46_025_1	340_025_170	6_025_1	8_46_286	364_46_48	285_025_181	361_46_1	145_025_263	757_46_776	468_46_38	300_025_1	1594_125_291	267_46_740	1378_46_41	78_46_1	39_125_4	946_46_155	1036_025_70	2080_46_113	943_125_1	519_025_87	510_46_9	57_46_1	376_46_635
1326_025_357	211_025_50	312_46_67	552_125_8	88_46_1	113_025_1	67_025_559	138_125_123	414_025_311	472_46_1	22_025_1	23_025_1	46_025_1	340_025_185	6_025_1	8_46_272	364_46_37	285_025_187	361_46_1	145_025_254	757_46_833	468_46_34	300_025_1	1594_125_287	267_46_730	1378_46_43	78_46_1	39_125_7	946_46_138	1036_025_72	2080_46_99	943_125_1	519_025_82	510_46_12	376_46_635
1326_025_353	211_025_53	312_46_67	552_125_14	88_46_1	113_025_1	67_025_546	138_125_127	414_025_313	472_46_1	22_025_1	23_025_1	46_025_1	340_025_183	6_025_1	8_46_291	364_46_36	285_025_179	361_46_1	145_025_233	757_46_843	468_46_34	300_025_1	1594_125_283	267_46_732	1378_46_45	78_46_1	39_125_7	946_46_126	1036_025_65	2080_46_97	943_125_1	519_025_81	510_46_10	376_46_655
1326_025_349	211_025_63	312_46_67	552_125_12	88_46_1	113_025_1	67_025_558	138_125_134	414_025_293	472_46_1	22_025_1	23_025_1	46_025_1	340_025_176	6_025_1	8_46_280	364_46_41	285_025_183	361_46_1	145_025_225	757_46_853	468_46_29	300_025_1	1594_125_297	267_46_732	1378_46_43	78_46_1	39_125_16	946_46_122	1036_025_63	2080_46_93	943_125_1	519_025_71	510_46_12	376_46_658
1326_025_363	211_025_70	312_46_70	552_125_10	88_46_1	113_025_1	67_025_568	138_125_137	414_025_287	472_46_1	22_025_1	23_025_1	46_025_1	340_025_182	6_025_1	8_46_257	364_46_44	285_025_186	361_46_1	145_025_225	757_46_872	468_46_28	300_025_1	1594_125_278	267_46_717	1378_46_46	78_46_1	39_125_18	946_46_128	1036_025_60	2080_46_87	943_125_1	519_025_76	510_46_12	376_46_655
1326_025_387	211_025_70	312_46_67	552_125_7	88_46_1	113_025_1	67_025_574	138_125_135	414_025_285	472_46_1	22_025_1	23_025_1	46_025_1	340_025_183	6_025_1	8_46_260	364_46_42	285_025_189	361_46_1	145_025_248	757_46_862	468_46_23	300_025_1	1594_125_282	267_46_710	1378_46_41	78_46_1	39_125_14	946_46_139	1036_025_65	2080_46_82	943_125_1	519_025_70	510_46_9	376_46_637
1326_025_386	211_025_73	312_46_67	552_125_4	88_46_1	113_025_1	67_025_596	138_125_142	414_025_297	472_46_1	22_025_1	23_025_1	46_025_1	340_025_176	6_025_1	8_46_260	364_46_37	285_025_179	361_46_1	145_025_240	757_46_894	468_46_24	300_025_1	1594_125_290	267_46_711	1378_46_34	78_46_1	39_125_11	946_46_137	1036_025_57	2080_46_80	943_125_1	519_025_61	510_46_10	376_46_621
1326_025_380	211_025_78	312_46_63	552_125_3	88_46_1	113_025_1	67_025_579	138_125_139	414_025_306	472_46_1	22_025_1	23_025_1	46_025_1	340_025_185	6_025_1	8_46_252	364_46_41	285_025_177	361_46_1	145_025_243	757_46_906	468_46_20	300_025_1	1594_125_291	267_46_691	1378_46_31	78_46_1	39_125_7	946_46_139	1036_025_56	2080_46_74	943_125_1	519_025_57	510_46_15	376_46_650
1326_025_387	211_025_74	312_46_71	552_125_3	88_46_1	113_025_1	67_025_578	138_125_129	414_025_292	472_46_1	22_025_1	23_025_1	46_025_1	340_025_204	6_025_1	8_46_247	364_46_39	285_025_181	361_46_1	145_025_233	757_46_912	468_46_13	300_025_1	1594_125_293	267_46_681	1378_46_27	78_46_1	39_125_9	946_46_158	1036_025_59	2080_46_68	943_125_1	519_025_52	510_46_17	376_46_657
1326_025_391	211_025_66	312_46_62	552_125_5	88_46_1	113_025_1	67_025_600	138_125_117	414_025_290	472_46_1	22_025_1	23_025_1	46_025_1	340_025_198	6_025_1	8_46_225	364_46_48	285_025_180	361_46_1	145_025_217	757_46_918	468_46_12	300_025_1	1594_125_296	267_46_705	1378_46_25	78_46_1	39_125_8	946_46_151	1036_025_61	2080_46_62	943_125_1	519_025_40	510_46_21	376_46_676
1326_025_390	211_025_69	312_46_69	552_125_5	88_46_1	113_025_1	67_025_598	138_125_115	414_025_299	472_46_1	22_025_1	23_025_1	46_025_1	340_025_194	6_025_1	8_46_223	364_46_46	285_025_175	361_46_1	145_025_226	757_46_915	468_46_7	300_025_1	1594_125_293	267_46_691	1378_46_23	78_46_1	39_125_11	946_46_169	1036_025_62	2080_46_66	943_125_1	519_025_39	510_46_26	376_46_667
1326_025_404	211_025_73	312_46_72	552_125_6	88_46_1	113_025_1	67_025_582	138_125_111	414_025_283	472_46_1	22_025_1	23_025_1	46_025_1	340_025_196	6_025_1	8_46_202	364_46_41	285_025_160	361_46_1	145_025_242	757_46_946	468_46_8	300_025_1	1594_125_300	267_46_679	1378_46_21	78_46_1	39_125_10	946_46_162	1036_025_71	2080_46_65	943_125_1	519_025_36	510_46_27	376_46_684
1326_025_400	211_025_71	312_46_64	552_125_7	88_46_1	113_025_1	67_025_571	138_125_116	414_025_300	472_46_1	22_025_1	23_025_1	46_025_1	340_025_189	6_025_1	8_46_206	364_46_34	285_025_159	361_46_1	145_025_249	757_46_946	468_46_7	300_025_1	1594_125_300	267_46_672	1378_46_19	78_46_1	39_125_12	946_46_166	1036_025_76	2080_46_63	943_125_1	519_025_29	510_46_31	376_46_697
1326_025_403	211_025_77	312_46_81	552_125_6	88_46_1	113_025_1	67_025_581	138_125_112	414_025_300	472_46_1	22_025_1	23_025_1	46_025_1	340_025_177	6_025_1	8_46_203	364_46_35	285_025_158	361_46_1	145_025_255	757_46_947	468_46_9	300_025_1	1594_125_304	267_46_650	1378_46_22	78_46_1	39_125_18	946_46_183	1036_025_68	2080_46_59	943_125_1	519_025_27	510_46_30	376_46_678
1326_025_398	211_025_77	312_46_80	552_125_8	88_46_1	113_025_1	67_025_572	138_125_119	414_025_307	472_46_1	22_025_1	23_025_1	46_025_1	340_025_170	6_025_1	8_46_192	364_46_36	285_025_149	361_46_1	145_025_260	757_46_943	468_46_8	300_025_1	1594_125_309	267_46_655	1378_46_16	78_46_1	39_125_21	946_46_182	1036_025_73	2080_46_63	943_125_1	519_025_32	510_46_30	376_46_677
1326_025_398	211_025_76	312_46_77	552_125_8	88_46_1	113_025_1	67_025_579	138_125_120	414_025_304	472_46_1	22_025_1	23_025_1	46_025_1	340_025_167	6_025_1	8_46_185	364_46_41	285_025_162	361_46_1	145_025_256	757_46_922	468_46_6	300_025_1	1594_125_304	267_46_659	1378_46_18	78_46_1	39_125_18	946_46_180	1036_025_68	2080_46_62	943_125_1	519_025_31	510_46_30	376_46_708
1326_025_392	211_025_72	312_46_81	552_125_7	88_46_1	113_025_1	67_025_595	138_125_130	414_025_306	472_46_1	22_025_1	23_025_1	46_025_1	340_025_164	6_025_1	8_46_163	364_46_41	285_025_169	361_46_1	145_025_244	757_46_931	468_46_6	300_025_1	1594_125_305	267_46_651	1378_46_22	78_46_1	39_125_15	946_46_190	1036_025_64	2080_46_63	943_125_1	519_025_31	510_46_26	376_46_716
1326_025_386	211_025_72	312_46_83	552_125_4	88_46_1	113_025_1	67_025_606	138_125_125	414_025_309	472_46_1	22_025_1	23_025_1	46_025_1	340_025_152	6_025_1	8_46_170	364_46_39	285_025_166	361_46_1	145_025_248	757_46_938	468_46_6	300_025_1	1594_125_310	267_46_665	1378_46_22	78_46_1	39_125_14	946_46_173	1036_025_60	2080_46_71	943_125_1	519_025_35	510_46_26	376_46_694
1326_025_394	211_025_72	312_46_88	552_125_5	88_46_1	113_025_1	67_025_597	138_125_125	414_025_312	472_46_1	22_025_1	23_025_1	46_025_1	340_025_146	6_025_1	8_46_176	364_46_43	285_025_176	361_46_1	145_025_248	757_46_930	468_46_7	300_025_1	1594_125_298	267_46_674	1378_46_20	78_46_1	39_125_12	946_46_160	1036_025_56	2080_46_73	943_125_1	519_025_32	510_46_17	376_46_713
1326_025_382	211_025_75	312_46_84	552_125_3	88_46_1	113_025_1	67_025_597	138_125_123	414_025_326	472_46_1	22_025_1	23_025_1	46_025_1	340_025_144	6_025_1	8_46_167	364_46_44	285_025_166	361_46_1	145_025_250	757_46_924	468_46_8	300_025_1	1594_125_303	267_46_670	1378_46_22	78_46_1	39_125_13	946_46_169	1036_025_62	2080_46_77	943_125_1	519_025_30	510_46_20	376_46_714
1326_025_375	211_025_73	312_46_88	552_125_2	88_46_1	113_025_1	67_025_590	138_125_136	414_025_313	472_46_1	22_025_1	23_025_1	46_025_1	340_025_148	6_025_1	8_46_153	364_46_38	285_025_172	361_46_1	145_025_254	757_46_944	468_46_6	300_025_1	1594_125_304	267_46_681	1378_46_15	78_46_1	39_125_13	946_46_166	1036_025_66	2080_46_82	943_125_1	519_025_35	510_46_20	376_46_707
1326_025_371	211_025_68	312_46_98	552_125_1	88_46_1	113_025_1	67_025_581	138_125_128	414_025_305	472_46_1	22_025_1	23_025_1	46_025_1	340_025_153	6_025_1	8_46_149	364_46_46	285_025_182	361_46_1	145_025_261	757_46_993	468_46_7	300_025_1	1594_125_287	267_46_647	1378_46_21	78_46_1	39_125_14	946_46_143	1036_025_62	2080_46_79	943_125_1	519_025_47	510_46_26	376_46_703
1326_025_360	211_025_62	312_46_89	552_125_1	88_46_1	113_025_1	67_025_586	138_125_126	414_025_292	472_46_1	22_025_1	23_025_1	46_025_1	340_025_152	6_025_1	8_46_148	364_46_44	285_025_185	361_46_1	145_025_280	757_46_991	468_46_4	300_025_1	1594_125_301	267_46_660	1378_46_17	78_46_1	39_125_18	946_46_134	1036_025_60	2080_46_84	943_125_1	519_025_51	510_46_19	376_46_714
1326_025_362	211_025_57	312_46_92	552_125_1	88_46_1	113_025_1	67_025_594	138_125_130	414_025_281	472_46_1	22_025_1	23_025_1	46_025_1	340_025_147	6_025_1	8_46_141	364_46_41	285_025_192	361_46_1	145_025_292	757_46_980	468_46_5	300_025_1	1594_125_293	267_46_682	1378_46_13	78_46_1	39_125_11	946_46_121	1036_025_63	2080_46_91	943_125_1	519_025_54	510_46_12	376_46_718
1326_025_362	211_025_51	312_46_84	552_125_1	88_46_1	113_025_1	67_025_607	138_125_127	414_025_285	472_46_1	22_025_1	23_025_1	46_025_1	340_025_136	6_025_1	8_46_139	364_46_34	285_025_198	361_46_1	145_025_297	757_46_977	468_46_5	300_025_1	1594_125_290	267_46_697	1378_46_18	78_46_1	39_125_16	946_46_126	1036_025_60	2080_46_82	943_125_1	519_025_55	510_46_16	376_46_709
1326_025_381	211_025_46	312_46_84	552_125_1	88_46_1	113_025_1	67_025_624	138_125_118	414_025_290	472_46_1	22_025_1	23_025_1	46_025_1	340_025_131	6_025_1	8_46_146	364_46_39	285_025_196	361_46_1	145_025_296	757_46_1001	468_46_4	300_025_1	1594_125_264	267_46_678	1378_46_15	78_46_1	39_125_16	946_46_115	1036_025_56	2080_46_79	943_125_1	519_025_52	510_46_14	376_46_717
1326_025_376	211_025_46	312_46_84	88_46_1	113_025_1	67_025_643	138_125_98	414_025_288	472_46_1	22_025_1	23_025_1	46_025_1	340_025_138	6_025_1	1378_46_15	364_46_40	285_025_201	361_46_1	145_025_275	757_46_1009	468_46_4	300_025_1	1594_125_256	267_46_680	8_46_135	78_46_1	39_125_19	946_46_116	1036_025_51	2080_46_77	943_125_1	519_025_56	510_46_10	376_46_739
1326_025_370	211_025_43	312_46_77	88_46_1	113_025_1	67_025_648	138_125_105	414_025_306	472_46_1	22_025_1	23_025_1	46_025_1	340_025_130	6_025_1	1378_46_16	364_46_32	285_025_199	361_46_1	145_025_267	757_46_1011	468_46_6	300_025_1	1594_125_237	267_46_699	8_46_129	78_46_1	39_125_18	946_46_114	1036_025_48	2080_46_68	943_125_1	519_025_60	510_46_6	376_46_755
1326_025_375	211_025_38	312_46_73	88_46_1	113_025_1	67_025_661	138_125_102	414_025_307	472_46_1	22_025_1	23_025_1	46_025_1	340_025_135	6_025_1	1378_46_16	364_46_48	285_025_202	361_46_1	145_025_272	757_46_1019	468_46_9	300_025_1	1594_125_217	267_46_676	8_46_125	78_46_1	39_125_16	946_46_117	1036_025_52	2080_46_60	943_125_1	519_025_65	510_46_4	376_46_761
1326_025_370	211_025_37	312_46_70	88_46_1	113_025_1	67_025_686	138_125_102	414_025_305	472_46_1	22_025_1	23_025_1	46_025_1	340_025_132	6_025_1	1378_46_18	364_46_52	285_025_199	361_46_1	145_025_289	757_46_1021	468_46_7	300_025_1	1594_125_222	267_46_690	8_46_119	78_46_1	39_125_19	946_46_111	1036_025_47	2080_46_57	943_125_1	519_025_64	510_46_4	376_46_738
1326_025_368	211_025_36	312_46_77	88_46_1	113_025_1	67_025_686	138_125_106	414_025_308	472_46_1	22_025_1	23_025_1	46_025_1	340_025_134	6_025_1	1378_46_18	364_46_49	285_025_208	361_46_1	145_025_288	757_46_1009	468_46_6	300_025_1	1594_125_211	267_46_701	8_46_132	78_46_1	39_125_21	946_46_104	1036_025_46	2080_46_54	943_125_1	519_025_67	510_46_5	376_46_731
1326_025_369	211_025_34	312_46_66	88_46_1	113_025_1	67_025_690	138_125_104	414_025_315	472_46_1	22_025_1	23_025_1	46_025_1	340_025_128	6_025_1	1378_46_24	364_46_46	285_025_217	361_46_1	145_025_295	757_46_1021	468_46_8	300_025_1	1594_125_222	267_46_690	8_46_122	78_46_1	39_125_17	946_46_107	1036_025_42	2080_46_49	943_125_1	519_025_64	510_46_6	376_46_732
1326_025_371	211_025_36	312_46_66	88_46_1	113_025_1	67_025_701	138_125_117	414_025_331	472_46_1	22_025_1	23_025_1	46_025_1	340_025_119	6_025_1	1378_46_24	364_46_37	285_025_214	361_46_1	145_025_281	757_46_1024	468_46_7	300_025_1	1594_125_231	267_46_704	8_46_135	78_46_1	39_125_19	946_46_105	1036_025_41	2080_46_37	943_125_1	519_025_58	510_46_8	376_46_713
1326_025_354	211_025_38	312_46_62	88_46_1	113_025_1	67_025_673	138_125_114	414_025_349	472_46_1	22_025_1	23_025_1	46_025_1	340_025_130	6_025_1	1378_46_25	364_46_33	285_025_214	361_46_1	145_025_286	757_46_1040	468_46_5	300_025_1	1594_125_238	267_46_709	8_46_123	78_46_1	39_125_21	946_46_104	1036_025_43	2080_46_41	943_125_1	519_025_59	510_46_8	376_46_713
1326_025_360	211_025_37	312_46_51	88_46_1	113_025_1	67_025_682	138_125_125	414_025_368	472_46_1	22_025_1	23_025_1	46_025_1	340_025_132	6_025_1	1378_46_25	364_46_35	285_025_209	361_46_1	145_025_288	757_46_1022	468_46_3	300_025_1	1594_125_243	267_46_711	8_46_123	78_46_1	39_125_18	946_46_110	1036_025_36	2080_46_34	943_125_1	519_025_67	510_46_5	376_46_701
1326_025_387	211_025_36	312_46_49	88_46_1	113_025_1	67_025_704	138_125_131	414_025_362	472_46_1	22_025_1	23_025_1	46_025_1	340_025_122	6_025_1	1378_46_20	364_46_34	285_025_194	361_46_1	145_025_279	757_46_1014	468_46_2	300_025_1	1594_125_233	267_46_721	8_46_124	78_46_1	39_125_16	946_46_119	1036_025_32	2080_46_35	943_125_1	519_025_70	510_46_3	376_46_694
1326_025_395	211_025_36	312_46_43	88_46_1	113_025_1	67_025_686	138_125_137	414_025_353	472_46_1	22_025_1	23_025_1	46_025_1	340_025_125	6_025_1	1378_46_18	364_46_36	285_025_198	361_46_1	145_025_255	757_46_1036	468_46_2	300_025_1	1594_125_256	267_46_686	8_46_136	78_46_1	39_125_18	946_46_122	1036_025_33	2080_46_34	943_125_1	519_025_73	376_46_709
1326_025_383	211_025_35	312_46_45	88_46_1	113_025_1	67_025_667	138_125_157	414_025_357	472_46_1	22_025_1	23_025_1	46_025_1	340_025_128	6_025_1	1378_46_20	364_46_33	285_025_187	361_46_1	145_025_258	757_46_1015	468_46_1	300_025_1	1594_125_258	267_46_705	8_46_138	78_46_1	39_125_17	946_46_132	1036_025_35	2080_46_28	943_125_1	519_025_70	376_46_719
1326_025_395	211_025_29	312_46_42	88_46_1	113_025_1	67_025_655	138_125_171	414_025_359	472_46_1	22_025_1	23_025_1	46_025_1	340_025_141	6_025_1	1378_46_17	364_46_25	285_025_184	361_46_1	145_025_251	757_46_1031	468_46_2	300_025_1	1594_125_267	267_46_695	8_46_139	78_46_1	39_125_18	946_46_119	1036_025_32	2080_46_22	943_125_1	519_025_68	376_46_719
1326_025_385	211_025_28	312_46_48	88_46_1	113_025_1	67_025_663	138_125_172	414_025_357	472_46_1	22_025_1	23_025_1	46_025_1	340_025_141	6_025_1	1378_46_16	364_46_29	285_025_187	361_46_1	145_025_244	757_46_1030	468_46_3	300_025_1	1594_125_286	267_46_685	8_46_138	78_46_1	39_125_13	946_46_115	1036_025_37	2080_46_24	943_125_1	519_025_67	376_46_720
1326_025_385	211_025_28	312_46_48	88_46_1	113_025_1	67_025_652	138_125_156	414_025_354	472_46_1	22_025_1	23_025_1	46_025_1	340_025_147	6_025_1	1378_46_17	364_46_25	285_025_200	361_46_1	145_025_240	757_46_1023	468_46_2	300_025_1	1594_125_291	267_46_696	8_46_143	78_46_1	39_125_12	946_46_114	1036_025_32	2080_46_31	943_125_1	519_025_65	376_46_713
1326_025_400	211_025_29	312_46_46	88_46_1	113_025_1	67_025_662	138_125_163	414_025_345	472_46_1	22_025_1	23_025_1	46_025_1	340_025_144	6_025_1	1378_46_9	364_46_25	285_025_209	361_46_1	145_025_249	757_46_1057	468_46_2	300_025_1	1594_125_282	267_46_674	8_46_131	78_46_1	39_125_15	946_46_113	1036_025_35	2080_46_32	943_125_1	519_025_71	376_46_693
1326_025_411	211_025_30	312_46_46	88_46_1	113_025_1	67_025_642	138_125_149	414_025_317	472_46_1	22_025_1	23_025_1	46_025_1	340_025_156	6_025_1	1378_46_6	364_46_28	285_025_212	361_46_1	145_025_236	757_46_1042	468_46_1	300_025_1	1594_125_285	267_46_687	8_46_137	78_46_1	39_125_21	946_46_118	1036_025_37	2080_46_31	943_125_1	519_025_67	376_46_711
1326_025_441	211_025_35	312_46_43	88_46_1	113_025_1	67_025_613	138_125_138	414_025_320	472_46_1	22_025_1	23_025_1	46_025_1	340_025_150	6_025_1	1378_46_7	364_46_31	285_025_205	361_46_1	145_025_251	757_46_1030	300_025_1	1594_125_279	267_46_705	8_46_138	78_46_1	39_125_20	946_46_120	1036_025_41	2080_46_34	943_125_1	519_025_72	376_46_700
1326_025_426	211_025_38	312_46_47	88_46_1	113_025_1	67_025_623	138_125_125	414_025_304	472_46_1	22_025_1	23_025_1	46_025_1	340_025_138	6_025_1	1378_46_4	364_46_35	285_025_210	361_46_1	145_025_240	757_46_1035	300_025_1	1594_125_306	267_46_713	8_46_140	78_46_1	39_125_24	946_46_118	1036_025_42	2080_46_26	943_125_1	519_025_63	376_46_699
1326_025_417	211_025_40	312_46_50	88_46_1	113_025_1	67_025_628	138_125_125	414_025_296	472_46_1	22_025_1	23_025_1	46_025_1	340_025_136	6_025_1	1378_46_5	364_46_38	285_025_215	361_46_1	145_025_236	757_46_1045	300_025_1	1594_125_314	267_46_710	8_46_124	78_46_1	39_125_19	946_46_125	1036_025_46	2080_46_26	943_125_1	519_025_62	376_46_702
1326_025_430	211_025_44	312_46_40	88_46_1	113_025_1	67_025_631	138_125_124	414_025_307	472_46_1	22_025_1	23_025_1	46_025_1	340_025_135	6_025_1	1378_46_5	364_46_34	285_025_201	361_46_1	145_025_233	757_46_1053	300_025_1	1594_125_312	267_46_716	8_46_123	78_46_1	39_125_22	946_46_128	1036_025_45	2080_46_24	943_125_1	519_025_63	376_46_691
1326_025_450	211_025_47	312_46_38	88_46_1	113_025_1	67_025_625	138_125_126	414_025_301	472_46_1	22_025_1	23_025_1	46_025_1	340_025_134	6_025_1	1378_46_5	364_46_33	285_025_192	361_46_1	145_025_216	757_46_1078	300_025_1	1594_125_319	267_46_698	8_46_127	78_46_1	39_125_18	946_46_128	1036_025_50	2080_46_24	943_125_1	519_025_63	376_46_691
1326_025_445	211_025_40	312_46_41	88_46_1	113_025_1	67_025_621	138_125_129	414_025_304	472_46_1	22_025_1	23_025_1	46_025_1	340_025_137	6_025_1	1378_46_7	364_46_30	285_025_193	361_46_1	145_025_221	757_46_1084	300_025_1	1594_125_322	267_46_694	8_46_132	78_46_1	39_125_23	946_46_123	1036_025_55	2080_46_19	943_125_1	519_025_59	376_46_684
1326_025_436	211_025_40	312_46_38	88_46_1	113_025_1	67_025_635	138_125_129	414_025_311	472_46_1	22_025_1	23_025_1	46_025_1	340_025_139	6_025_1	1378_46_5	364_46_36	285_025_197	361_46_1	145_025_219	757_46_1073	300_025_1	1594_125_324	267_46_665	8_46_146	78_46_1	39_125_23	946_46_123	1036_025_61	2080_46_26	943_125_1	519_025_50	376_46_690
1326_025_451	211_025_50	312_46_44	88_46_1	113_025_1	67_025_624	138_125_134	414_025_303	472_46_1	22_025_1	23_025_1	46_025_1	340_025_145	6_025_1	1378_46_1	364_46_42	285_025_201	361_46_1	145_025_221	757_46_1069	300_025_1	1594_125_318	267_46_664	8_46_130	78_46_1	39_125_19	946_46_127	1036_025_58	2080_46_30	943_125_1	519_025_54	376_46_674
1326_025_462	211_025_50	312_46_35	88_46_1	113_025_1	67_025_626	138_125_135	414_025_299	472_46_1	22_025_1	23_025_1	46_025_1	340_025_154	6_025_1	1378_46_1	364_46_34	285_025_199	361_46_1	145_025_237	757_46_1096	300_025_1	1594_125_313	267_46_649	8_46_128	78_46_1	39_125_15	946_46_122	1036_025_49	2080_46_24	943_125_1	519_025_58	376_46_679
1326_025_465	211_025_42	312_46_29	88_46_1	113_025_1	67_025_649	138_125_136	414_025_304	472_46_1	22_025_1	23_025_1	46_025_1	340_025_140	6_025_1	1378_46_1	364_46_32	285_025_189	361_46_1	145_025_244	757_46_1095	300_025_1	1594_125_300	267_46_637	8_46_145	78_46_1	39_125_14	946_46_120	1036_025_49	2080_46_31	943_125_1	519_025_63	376_46_679
1326_025_455	211_025_34	312_46_28	88_46_1	113_025_1	67_025_650	138_125_141	414_025_312	472_46_1	22_025_1	23_025_1	46_025_1	340_025_140	6_025_1	1378_46_1	364_46_31	285_025_185	361_46_1	145_025_245	757_46_1095	300_025_1	1594_125_296	267_46_630	8_46_140	78_46_1	39_125_17	946_46_114	1036_025_63	2080_46_36	943_125_1	519_025_62	376_46_689
1326_025_467	211_025_32	312_46_25	88_46_1	113_025_1	67_025_659	138_125_133	414_025_311	472_46_1	22_025_1	23_025_1	46_025_1	340_025_142	6_025_1	1378_46_1	364_46_28	285_025_185	361_46_1	145_025_261	757_46_1097	300_025_1	1594_125_279	267_46_634	8_46_144	78_46_1	39_125_14	946_46_118	1036_025_61	2080_46_32	943_125_1	519_025_57	376_46_698
1326_025_462	211_025_27	312_46_28	88_46_1	113_025_1	67_025_681	138_125_125	414_025_304	472_46_1	22_025_1	23_025_1	46_025_1	340_025_139	6_025_1	1378_46_1	364_46_32	285_025_185	361_46_1	145_025_250	757_46_1064	300_025_1	1594_125_296	267_46_650	8_46_149	78_46_1	39_125_11	946_46_104	1036_025_61	2080_46_37	943_125_1	519_025_52	376_46_714
1326_025_449	211_025_22	312_46_27	88_46_1	113_025_1	67_025_701	138_125_134	414_025_314	472_46_1	22_025_1	23_025_1	46_025_1	340_025_126	6_025_1	1378_46_1	364_46_28	285_025_198	361_46_1	145_025_250	757_46_1067	300_025_1	1594_125_295	267_46_663	8_46_157	78_46_1	39_125_8	946_46_83	1036_025_57	2080_46_34	943_125_1	519_025_50	376_46_703
1326_025_433	211_025_17	312_46_26	88_46_1	113_025_1	67_025_680	138_125_138	414_025_324	472_46_1	22_025_1	23_025_1	46_025_1	340_025_128	6_025_1	1378_46_1	364_46_29	285_025_197	361_46_1	145_025_257	757_46_1084	300_025_1	1594_125_301	267_46_657	8_46_156	78_46_1	39_125_9	946_46_82	1036_025_56	2080_46_33	943_125_1	519_025_49	376_46_703
1326_025_432	211_025_17	312_46_24	88_46_1	113_025_1	67_025_683	138_125_154	414_025_333	472_46_1	22_025_1	23_025_1	46_025_1	340_025_124	6_025_1	1378_46_1	364_46_33	285_025_197	361_46_1	145_025_253	757_46_1102	300_025_1	1594_125_308	267_46_600	8_46_179	78_46_1	39_125_9	946_46_80	1036_025_55	2080_46_34	943_125_1	519_025_48	376_46_696
1326_025_431	211_025_14	312_46_34	88_46_1	113_025_1	67_025_691	138_125_176	414_025_333	472_46_1	22_025_1	23_025_1	46_025_1	340_025_116	6_025_1	1378_46_2	364_46_30	285_025_195	361_46_1	145_025_260	757_46_1113	300_025_1	1594_125_298	267_46_599	8_46_163	78_46_1	39_125_7	946_46_74	1036_025_58	2080_46_33	943_125_1	519_025_44	376_46_693
1326_025_428	211_025_13	312_46_31	88_46_1	113_025_1	67_025_687	138_125_195	414_025_327	472_46_1	22_025_1	23_025_1	46_025_1	340_025_113	6_025_1	1378_46_3	364_46_21	285_025_215	361_46_1	145_025_259	757_46_1115	300_025_1	1594_125_290	267_46_617	8_46_159	78_46_1	39_125_6	946_46_60	1036_025_51	2080_46_29	943_125_1	519_025_47	376_46_703
1326_025_443	211_025_11	312_46_34	88_46_1	113_025_1	67_025_694	138_125_203	414_025_322	472_46_1	22_025_1	23_025_1	46_025_1	340_025_114	6_025_1	1378_46_2	364_46_17	285_025_204	361_46_1	145_025_253	757_46_1084	300_025_1	1594_125_281	267_46_632	8_46_162	78_46_1	39_125_5	946_46_64	1036_025_48	2080_46_30	943_125_1	519_025_52	376_46_720
1326_025_441	211_025_9	312_46_42	88_46_1	113_025_1	67_025_693	138_125_209	414_025_309	472_46_1	22_025_1	23_025_1	46_025_1	340_025_116	6_025_1	1378_46_2	364_46_14	285_025_199	361_46_1	145_025_254	757_46_1099	300_025_1	1594_125_267	267_46_619	8_46_159	78_46_1	39_125_5	946_46_70	1036_025_52	2080_46_26	943_125_1	519_025_58	376_46_732
1326_025_458	211_025_7	312_46_46	88_46_1	113_025_1	67_025_695	138_125_217	414_025_315	472_46_1	22_025_1	23_025_1	46_025_1	340_025_114	6_025_1	1378_46_3	364_46_12	285_025_194	361_46_1	145_025_228	757_46_1109	300_025_1	1594_125_251	267_46_599	8_46_179	78_46_1	39_125_6	946_46_65	1036_025_50	2080_46_25	943_125_1	519_025_59	376_46_729
1326_025_472	211_025_8	312_46_43	88_46_1	113_025_1	67_025_688	138_125_222	414_025_317	472_46_1	22_025_1	23_025_1	46_025_1	340_025_107	6_025_1	1378_46_1	364_46_14	285_025_194	361_46_1	145_025_215	757_46_1077	300_025_1	1594_125_232	267_46_609	8_46_182	78_46_1	39_125_5	946_46_71	1036_025_45	2080_46_22	943_125_1	519_025_60	376_46_762
1326_025_493	211_025_12	312_46_42	88_46_1	113_025_1	67_025_693	138_125_223	414_025_322	472_46_1	22_025_1	23_025_1	46_025_1	340_025_108	6_025_1	1378_46_1	364_46_12	285_025_193	361_46_1	145_025_213	757_46_1074	300_025_1	1594_125_214	267_46_609	8_46_191	78_46_1	39_125_5	946_46_63	1036_025_47	2080_46_27	943_125_1	519_025_56	376_46_760
1326_025_515	211_025_15	312_46_40	88_46_1	113_025_1	67_025_675	138_125_236	414_025_313	472_46_1	22_025_1	23_025_1	46_025_1	340_025_104	6_025_1	1378_46_1	364_46_19	285_025_203	361_46_1	145_025_215	757_46_1065	300_025_1	1594_125_221	267_46_602	8_46_205	78_46_1	39_125_5	946_46_64	1036_025_41	2080_46_20	943_125_1	519_025_50	376_46_740
1326_025_521	211_025_16	312_46_40	88_46_1	113_025_1	67_025_644	138_125_240	414_025_327	22_025_1	23_025_1	46_025_1	340_025_106	6_025_1	8_46_188	364_46_22	285_025_205	361_46_1	145_025_210	757_46_1081	300_025_1	1594_125_230	267_46_606	78_46_1	39_125_5	946_46_60	1036_025_41	2080_46_23	943_125_1	519_025_51	376_46_734
1326_025_523	211_025_12	312_46_39	88_46_1	113_025_1	67_025_645	138_125_250	414_025_323	22_025_1	23_025_1	46_025_1	340_025_99	6_025_1	8_46_199	364_46_20	285_025_206	361_46_1	145_025_215	757_46_1065	300_025_1	1594_125_235	267_46_602	78_46_1	39_125_6	946_46_63	1036_025_40	2080_46_16	943_125_1	519_025_53	376_46_741
1326_025_509	211_025_13	312_46_33	88_46_1	113_025_1	67_025_626	138_125_266	414_025_315	22_025_1	23_025_1	46_025_1	340_025_107	6_025_1	8_46_200	364_46_25	285_025_218	361_46_1	145_025_208	757_46_1072	300_025_1	1594_125_233	267_46_579	78_46_1	39_125_8	946_46_70	1036_025_41	2080_46_15	943_125_1	519_025_55	376_46_758
1326_025_515	211_025_14	312_46_34	88_46_1	113_025_1	67_025_585	138_125_253	414_025_316	22_025_1	23_025_1	46_025_1	340_025_108	6_025_1	8_46_211	364_46_24	285_025_214	361_46_1	145_025_216	757_46_1060	300_025_1	1594_125_250	267_46_567	78_46_1	39_125_8	946_46_68	1036_025_39	2080_46_18	943_125_1	519_025_62	376_46_777
1326_025_519	211_025_13	312_46_32	88_46_1	113_025_1	67_025_569	138_125_249	414_025_306	22_025_1	23_025_1	46_025_1	340_025_113	6_025_1	8_46_201	364_46_26	285_025_221	361_46_1	145_025_224	757_46_1067	300_025_1	1594_125_254	267_46_557	78_46_1	39_125_8	946_46_64	1036_025_40	2080_46_21	943_125_1	519_025_72	376_46_773
1326_025_524	211_025_10	312_46_35	88_46_1	113_025_1	67_025_561	138_125_242	414_025_301	22_025_1	23_025_1	46_025_1	340_025_125	6_025_1	8_46_221	364_46_26	285_025_215	361_46_1	145_025_233	757_46_1060	300_025_1	1594_125_270	267_46_528	78_46_1	39_125_8	946_46_71	1036_025_39	2080_46_24	943_125_1	519_025_65	376_46_769
1326_025_526	211_025_13	312_46_38	88_46_1	113_025_1	67_025_542	138_125_242	414_025_318	22_025_1	23_025_1	46_025_1	340_025_125	6_025_1	8_46_212	364_46_22	285_025_232	361_46_1	145_025_220	757_46_1070	300_025_1	1594_125_271	267_46_531	78_46_1	39_125_10	946_46_69	1036_025_37	2080_46_21	943_125_1	519_025_62	376_46_782
1326_025_519	211_025_12	312_46_29	88_46_1	113_025_1	67_025_558	138_125_244	414_025_330	22_025_1	23_025_1	46_025_1	340_025_116	6_025_1	8_46_200	364_46_24	285_025_236	361_46_1	145_025_213	757_46_1071	300_025_1	1594_125_279	267_46_535	78_46_1	39_125_7	946_46_72	1036_025_36	2080_46_22	943_125_1	519_025_59	376_46_787
1326_025_536	211_025_10	312_46_34	88_46_1	113_025_1	67_025_569	138_125_241	414_025_328	22_025_1	23_025_1	46_025_1	340_025_114	6_025_1	8_46_177	364_46_25	285_025_239	361_46_1	145_025_213	757_46_1076	300_025_1	1594_125_258	267_46_524	78_46_1	39_125_6	946_46_81	1036_025_36	2080_46_23	943_125_1	519_025_64	376_46_800
1326_025_531	211_025_9	312_46_29	88_46_1	113_025_1	67_025_566	138_125_234	414_025_324	22_025_1	23_025_1	46_025_1	340_025_119	6_025_1	8_46_180	364_46_20	285_025_237	361_46_1	145_025_211	757_46_1085	300_025_1	1594_125_261	267_46_541	78_46_1	39_125_9	946_46_78	1036_025_36	2080_46_23	943_125_1	519_025_61	376_46_795
1326_025_513	211_025_6	312_46_30	88_46_1	113_025_1	67_025_551	138_125_239	414_025_327	22_025_1	23_025_1	46_025_1	340_025_121	6_025_1	8_46_192	364_46_22	285_025_239	361_46_1	145_025_205	757_46_1053	300_025_1	1594_125_295	267_46_536	78_46_1	39_125_9	946_46_94	1036_025_38	2080_46_27	943_125_1	519_025_68	376_46_795
1326_025_513	211_025_6	312_46_31	88_46_1	113_025_1	67_025_532	138_125_247	414_025_335	22_025_1	23_025_1	46_025_1	340_025_119	6_025_1	8_46_159	364_46_25	285_025_243	361_46_1	145_025_196	757_46_1085	300_025_1	1594_125_301	267_46_516	78_46_1	39_125_13	946_46_101	1036_025_38	2080_46_29	943_125_1	519_025_67	376_46_792
1326_025_517	211_025_10	312_46_31	88_46_1	113_025_1	67_025_533	138_125_248	414_025_350	22_025_1	23_025_1	46_025_1	340_025_123	6_025_1	8_46_141	364_46_18	285_025_227	361_46_1	145_025_175	757_46_1101	300_025_1	1594_125_296	267_46_511	78_46_1	39_125_11	946_46_105	1036_025_37	2080_46_28	943_125_1	519_025_69	376_46_810
1326_025_529	211_025_12	312_46_32	88_46_1	113_025_1	67_025_531	138_125_236	414_025_335	22_025_1	23_025_1	46_025_1	340_025_125	6_025_1	8_46_153	364_46_23	285_025_222	361_46_1	145_025_171	757_46_1089	300_025_1	1594_125_321	267_46_516	78_46_1	39_125_12	946_46_105	1036_025_38	2080_46_28	943_125_1	519_025_67	376_46_808
1326_025_504	211_025_10	312_46_38	88_46_1	113_025_1	67_025_513	138_125_219	414_025_344	22_025_1	23_025_1	46_025_1	340_025_132	6_025_1	8_46_140	364_46_19	285_025_213	361_46_1	145_025_171	757_46_1130	300_025_1	1594_125_348	267_46_507	78_46_1	39_125_12	946_46_109	1036_025_35	2080_46_33	943_125_1	519_025_76	376_46_802
1326_025_499	211_025_9	312_46_38	88_46_1	113_025_1	67_025_527	138_125_217	414_025_351	22_025_1	23_025_1	46_025_1	340_025_121	6_025_1	8_46_125	364_46_20	285_025_211	361_46_1	145_025_163	757_46_1146	300_025_1	1594_125_354	267_46_524	78_46_1	39_125_15	946_46_92	1036_025_37	2080_46_37	943_125_1	519_025_81	376_46_783
1326_025_497	211_025_13	312_46_47	88_46_1	113_025_1	67_025_506	138_125_207	414_025_359	22_025_1	23_025_1	46_025_1	340_025_106	6_025_1	8_46_132	364_46_16	285_025_196	361_46_1	145_025_175	757_46_1155	300_025_1	1594_125_380	267_46_510	78_46_1	39_125_11	946_46_96	1036_025_37	2080_46_34	943_125_1	519_025_81	376_46_781
1326_025_496	211_025_10	312_46_46	88_46_1	113_025_1	67_025_519	138_125_211	414_025_368	22_025_1	23_025_1	46_025_1	340_025_111	6_025_1	8_46_123	364_46_15	285_025_193	361_46_1	145_025_177	757_46_1145	300_025_1	1594_125_376	267_46_500	78_46_1	39_125_9	946_46_103	1036_025_33	2080_46_33	943_125_1	519_025_93	376_46_795
1326_025_509	211_025_10	312_46_48	88_46_1	113_025_1	67_025_523	138_125_211	414_025_362	22_025_1	23_025_1	46_025_1	340_025_102	6_025_1	8_46_118	364_46_17	285_025_194	361_46_1	145_025_187	757_46_1153	300_025_1	1594_125_394	267_46_490	78_46_1	39_125_8	946_46_86	1036_025_29	2080_46_37	943_125_1	519_025_79	376_46_804
1326_025_507	211_025_9	312_46_51	88_46_1	113_025_1	67_025_510	138_125_205	414_025_372	22_025_1	23_025_1	46_025_1	340_025_99	6_025_1	8_46_108	364_46_25	285_025_205	361_46_1	145_025_176	757_46_1178	300_025_1	1594_125_395	267_46_475	78_46_1	39_125_8	946_46_95	1036_025_29	2080_46_35	943_125_1	519_025_81	376_46_804
1326_025_511	211_025_7	312_46_46	88_46_1	113_025_1	67_025_532	138_125_197	414_025_368	22_025_1	23_025_1	46_025_1	340_025_85	6_025_1	8_46_111	364_46_27	285_025_219	361_46_1	145_025_185	757_46_1131	300_025_1	1594_125_392	267_46_475	78_46_1	39_125_9	946_46_106	1036_025_19	2080_46_39	943_125_1	519_025_84	376_46_829
1326_025_531	211_025_8	312_46_42	88_46_1	113_025_1	67_025_501	138_125_202	414_025_350	22_025_1	23_025_1	46_025_1	340_025_85	6_025_1	8_46_113	364_46_25	285_025_227	361_46_1	145_025_186	757_46_1148	300_025_1	1594_125_410	267_46_462	78_46_1	39_125_5	946_46_98	1036_025_16	2080_46_40	943_125_1	519_025_81	376_46_838
1326_025_539	211_025_6	312_46_45	88_46_1	113_025_1	67_025_488	138_125_200	414_025_340	22_025_1	23_025_1	46_025_1	340_025_84	6_025_1	8_46_112	364_46_16	285_025_218	361_46_1	145_025_191	757_46_1158	300_025_1	1594_125_422	267_46_455	78_46_1	39_125_4	946_46_101	1036_025_19	2080_46_35	943_125_1	519_025_80	376_46_858
1326_025_546	211_025_5	312_46_40	88_46_1	113_025_1	67_025_486	138_125_197	414_025_343	22_025_1	23_025_1	46_025_1	340_025_75	6_025_1	8_46_112	364_46_16	285_025_219	361_46_1	145_025_197	757_46_1142	300_025_1	1594_125_411	267_46_478	78_46_1	39_125_4	946_46_103	1036_025_26	2080_46_34	943_125_1	519_025_78	376_46_859
1326_025_527	211_025_5	312_46_34	88_46_1	113_025_1	67_025_462	138_125_181	414_025_348	22_025_1	23_025_1	46_025_1	340_025_84	6_025_1	8_46_110	364_46_20	285_025_217	361_46_1	145_025_203	757_46_1163	300_025_1	1594_125_428	267_46_479	78_46_1	39_125_4	946_46_108	1036_025_26	2080_46_32	943_125_1	519_025_78	376_46_858
1326_025_531	211_025_5	312_46_32	88_46_1	113_025_1	67_025_485	138_125_169	414_025_344	22_025_1	23_025_1	46_025_1	340_025_74	6_025_1	8_46_116	364_46_18	285_025_227	361_46_1	145_025_204	757_46_1175	300_025_1	1594_125_423	267_46_479	78_46_1	39_125_4	946_46_107	1036_025_20	2080_46_37	943_125_1	519_025_73	376_46_840
1326_025_518	211_025_5	312_46_35	88_46_1	113_025_1	67_025_492	138_125_158	414_025_348	22_025_1	23_025_1	46_025_1	340_025_77	6_025_1	8_46_128	364_46_21	285_025_233	361_46_1	145_025_211	757_46_1168	300_025_1	1594_125_416	267_46_459	78_46_1	39_125_6	946_46_104	1036_025_19	2080_46_41	943_125_1	519_025_77	376_46_845
1326_025_528	211_025_4	312_46_36	88_46_1	113_025_1	67_025_494	138_125_160	414_025_346	22_025_1	23_025_1	46_025_1	340_025_72	6_025_1	8_46_123	364_46_20	285_025_218	361_46_1	145_025_210	757_46_1176	300_025_1	1594_125_417	267_46_438	78_46_1	39_125_8	946_46_116	1036_025_20	2080_46_44	943_125_1	519_025_73	376_46_852
1326_025_519	211_025_6	312_46_33	88_46_1	113_025_1	67_025_505	138_125_164	414_025_351	22_025_1	23_025_1	46_025_1	340_025_68	6_025_1	8_46_122	364_46_21	285_025_230	361_46_1	145_025_219	757_46_1183	300_025_1	1594_125_407	267_46_415	78_46_1	39_125_7	946_46_133	1036_025_23	2080_46_46	943_125_1	519_025_67	376_46_854
1326_025_523	211_025_7	312_46_37	88_46_1	113_025_1	67_025_518	138_125_165	414_025_343	22_025_1	23_025_1	46_025_1	340_025_66	6_025_1	8_46_121	364_46_27	285_025_227	361_46_1	145_025_216	757_46_1152	300_025_1	1594_125_391	267_46_434	78_46_1	39_125_7	946_46_137	1036_025_25	2080_46_39	943_125_1	519_025_70	376_46_863
1326_025_536	211_025_3	312_46_43	88_46_1	113_025_1	67_025_504	138_125_161	414_025_333	22_025_1	23_025_1	46_025_1	340_025_73	6_025_1	8_46_135	364_46_25	285_025_236	361_46_1	145_025_218	757_46_1178	300_025_1	1594_125_393	267_46_428	78_46_1	39_125_7	946_46_134	1036_025_19	2080_46_33	943_125_1	519_025_78	376_46_829
1326_025_532	211_025_3	312_46_41	88_46_1	113_025_1	67_025_488	138_125_167	414_025_332	22_025_1	23_025_1	46_025_1	340_025_68	6_025_1	8_46_136	364_46_24	285_025_244	361_46_1	145_025_212	757_46_1186	300_025_1	1594_125_423	267_46_412	78_46_1	39_125_8	946_46_132	1036_025_20	2080_46_33	943_125_1	519_025_76	376_46_829
1326_025_549	211_025_4	312_46_42	88_46_1	113_025_1	67_025_494	138_125_161	414_025_312	22_025_1	23_025_1	46_025_1	340_025_75	6_025_1	8_46_131	364_46_18	285_025_240	361_46_1	145_025_209	757_46_1160	300_025_1	1594_125_422	267_46_439	78_46_1	39_125_10	946_46_129	1036_025_21	2080_46_30	943_125_1	519_025_63	376_46_856
1326_025_534	211_025_5	312_46_43	88_46_1	113_025_1	67_025_499	138_125_147	414_025_319	22_025_1	23_025_1	46_025_1	340_025_77	6_025_1	8_46_133	364_46_16	285_025_239	361_46_1	145_025_218	757_46_1158	300_025_1	1594_125_440	267_46_471	78_46_1	39_125_9	946_46_131	1036_025_19	2080_46_25	943_125_1	519_025_65	376_46_822
1326_025_532	211_025_6	312_46_45	88_46_1	113_025_1	67_025_511	138_125_140	414_025_303	22_025_1	23_025_1	46_025_1	340_025_81	6_025_1	8_46_126	364_46_20	285_025_247	361_46_1	145_025_216	757_46_1164	300_025_1	1594_125_443	267_46_447	78_46_1	39_125_8	946_46_125	1036_025_18	2080_46_20	943_125_1	519_025_76	376_46_836
1326_025_522	211_025_5	312_46_46	88_46_1	113_025_1	67_025_500	138_125_137	414_025_300	22_025_1	23_025_1	46_025_1	340_025_91	6_025_1	8_46_114	364_46_20	285_025_252	361_46_1	145_025_218	757_46_1186	300_025_1	1594_125_461	267_46_461	78_46_1	39_125_8	946_46_114	1036_025_15	2080_46_21	943_125_1	519_025_72	376_46_831
1326_025_521	211_025_3	312_46_50	88_46_1	113_025_1	67_025_521	138_125_132	414_025_301	22_025_1	23_025_1	46_025_1	340_025_88	6_025_1	8_46_116	364_46_23	285_025_224	361_46_1	145_025_221	757_46_1187	300_025_1	1594_125_461	267_46_458	78_46_1	39_125_5	946_46_111	1036_025_13	2080_46_19	943_125_1	519_025_75	376_46_833
1326_025_524	211_025_5	312_46_50	88_46_1	113_025_1	67_025_536	138_125_126	414_025_298	22_025_1	23_025_1	46_025_1	340_025_84	6_025_1	8_46_112	364_46_22	285_025_230	361_46_1	145_025_227	757_46_1175	300_025_1	1594_125_452	267_46_474	78_46_1	39_125_6	946_46_100	1036_025_8	2080_46_19	943_125_1	519_025_77	376_46_843
1326_025_526	211_025_5	312_46_48	88_46_1	113_025_1	67_025_537	138_125_128	414_025_296	22_025_1	23_025_1	46_025_1	340_025_85	6_025_1	8_46_114	364_46_29	285_025_231	361_46_1	145_025_245	757_46_1174	300_025_1	1594_125_451	267_46_454	78_46_1	39_125_5	946_46_87	1036_025_7	2080_46_22	943_125_1	519_025_73	376_46_853
1326_025_521	211_025_6	312_46_50	88_46_1	113_025_1	67_025_550	138_125_129	414_025_300	22_025_1	23_025_1	46_025_1	340_025_76	6_025_1	8_46_118	364_46_28	285_025_209	361_46_1	145_025_240	757_46_1177	300_025_1	1594_125_454	267_46_465	78_46_1	39_125_4	946_46_78	1036_025_4	2080_46_25	943_125_1	519_025_77	376_46_860
1326_025_533	211_025_7	312_46_56	88_46_1	113_025_1	67_025_560	138_125_110	414_025_292	22_025_1	23_025_1	46_025_1	340_025_74	6_025_1	8_46_112	364_46_32	285_025_217	361_46_1	145_025_237	757_46_1191	300_025_1	1594_125_456	267_46_440	78_46_1	39_125_7	946_46_81	1036_025_5	2080_46_29	943_125_1	519_025_76	376_46_853
1326_025_538	211_025_11	312_46_56	88_46_1	113_025_1	67_025_561	138_125_111	414_025_296	22_025_1	23_025_1	46_025_1	340_025_71	6_025_1	8_46_107	364_46_37	285_025_197	361_46_1	145_025_234	757_46_1208	300_025_1	1594_125_478	267_46_444	78_46_1	39_125_7	946_46_82	1036_025_2	2080_46_20	943_125_1	519_025_66	376_46_848
1326_025_539	211_025_15	312_46_56	88_46_1	113_025_1	67_025_545	138_125_112	414_025_304	22_025_1	23_025_1	46_025_1	340_025_71	6_025_1	8_46_106	364_46_39	285_025_186	361_46_1	145_025_232	757_46_1200	300_025_1	1594_125_491	267_46_453	78_46_1	39_125_7	946_46_86	1036_025_3	2080_46_23	943_125_1	519_025_56	376_46_847
1326_025_539	211_025_13	312_46_60	88_46_1	113_025_1	67_025_542	138_125_110	414_025_289	22_025_1	23_025_1	46_025_1	340_025_59	6_025_1	8_46_113	364_46_49	285_025_180	361_46_1	145_025_231	757_46_1198	300_025_1	1594_125_522	267_46_446	78_46_1	39_125_8	946_46_74	1036_025_1	2080_46_25	943_125_1	519_025_53	376_46_856
1326_025_521	211_025_13	312_46_60	88_46_1	113_025_1	67_025_544	138_125_99	414_025_294	22_025_1	23_025_1	46_025_1	340_025_63	6_025_1	8_46_112	364_46_61	285_025_168	361_46_1	145_025_225	757_46_1193	300_025_1	1594_125_543	267_46_426	78_46_1	39_125_6	946_46_87	1036_025_1	2080_46_26	943_125_1	519_025_51	376_46_872
1326_025_517	211_025_17	312_46_68	88_46_1	113_025_1	67_025_536	138_125_103	414_025_293	22_025_1	23_025_1	46_025_1	340_025_63	6_025_1	8_46_114	364_46_60	285_025_164	361_46_1	145_025_239	757_46_1192	300_025_1	1594_125_533	267_46_421	78_46_1	39_125_6	946_46_92	1036_025_2	2080_46_23	943_125_1	519_025_55	376_46_872
1326_025_494	211_025_16	312_46_80	88_46_1	113_025_1	67_025_549	138_125_98	414_025_303	22_025_1	23_025_1	46_025_1	340_025_57	6_025_1	8_46_101	364_46_60	285_025_170	361_46_1	145_025_226	757_46_1157	300_025_1	1594_125_535	267_46_445	78_46_1	39_125_5	946_46_96	1036_025_1	2080_46_29	943_125_1	519_025_45	376_46_897
1326_025_493	211_025_20	312_46_81	88_46_1	113_025_1	67_025_544	138_125_97	414_025_310	22_025_1	23_025_1	46_025_1	340_025_59	6_025_1	8_46_104	364_46_57	285_025_163	361_46_1	145_025_229	757_46_1152	300_025_1	1594_125_519	267_46_441	78_46_1	39_125_7	946_46_104	1036_025_1	2080_46_27	943_125_1	519_025_45	376_46_907
1326_025_499	211_025_25	312_46_69	88_46_1	113_025_1	67_025_549	138_125_102	414_025_306	22_025_1	23_025_1	46_025_1	340_025_63	6_025_1	8_46_103	364_46_51	285_025_172	361_46_1	145_025_216	757_46_1180	300_025_1	1594_125_497	267_46_421	78_46_1	39_125_7	946_46_109	1036_025_2	2080_46_26	943_125_1	519_025_46	376_46_918
1326_025_516	211_025_24	312_46_67	88_46_1	113_025_1	67_025_539	138_125_93	414_025_316	22_025_1	23_025_1	46_025_1	340_025_67	6_025_1	8_46_94	364_46_42	285_025_166	361_46_1	145_025_224	757_46_1128	300_025_1	1594_125_489	267_46_474	78_46_1	39_125_4	946_46_117	1036_025_2	2080_46_27	943_125_1	519_025_45	376_46_941
1326_025_546	211_025_21	312_46_72	88_46_1	113_025_1	67_025_517	138_125_85	414_025_301	22_025_1	23_025_1	46_025_1	340_025_73	6_025_1	8_46_108	364_46_38	285_025_153	361_46_1	145_025_237	757_46_1124	300_025_1	1594_125_495	267_46_468	78_46_1	39_125_4	946_46_136	1036_025_1	2080_46_29	943_125_1	519_025_39	376_46_923
1326_025_562	211_025_21	312_46_73	88_46_1	113_025_1	67_025_511	138_125_88	414_025_303	22_025_1	23_025_1	46_025_1	340_025_76	6_025_1	8_46_107	364_46_45	285_025_154	361_46_1	145_025_245	757_46_1097	300_025_1	1594_125_471	267_46_486	78_46_1	39_125_4	946_46_123	1036_025_1	2080_46_33	943_125_1	519_025_43	376_46_923
1326_025_551	211_025_21	312_46_65	88_46_1	113_025_1	67_025_506	138_125_91	414_025_305	22_025_1	23_025_1	46_025_1	340_025_82	6_025_1	8_46_115	364_46_44	285_025_154	361_46_1	145_025_262	757_46_1074	300_025_1	1594_125_467	267_46_478	78_46_1	39_125_4	946_46_125	1036_025_1	2080_46_40	943_125_1	519_025_46	376_46_927
1326_025_564	211_025_21	312_46_66	88_46_1	113_025_1	67_025_517	138_125_87	414_025_302	22_025_1	23_025_1	46_025_1	340_025_79	6_025_1	8_46_124	364_46_50	285_025_143	361_46_1	145_025_272	757_46_1078	300_025_1	1594_125_467	267_46_461	78_46_1	39_125_1	946_46_129	1036_025_1	2080_46_44	943_125_1	519_025_49	376_46_907
1326_025_535	211_025_21	312_46_79	88_46_1	113_025_1	67_025_517	138_125_91	414_025_293	22_025_1	23_025_1	46_025_1	340_025_90	6_025_1	8_46_123	364_46_49	285_025_152	361_46_1	145_025_287	757_46_1038	300_025_1	1594_125_470	267_46_497	78_46_1	946_46_140	1036_025_1	2080_46_38	943_125_1	519_025_55	376_46_891
1326_025_554	211_025_22	312_46_75	88_46_1	67_025_513	138_125_85	414_025_301	22_025_1	23_025_1	46_025_1	340_025_93	6_025_1	8_46_120	364_46_55	285_025_150	361_46_1	145_025_303	757_46_1035	300_025_1	1594_125_451	267_46_485	78_46_1	946_46_141	2080_46_48	943_125_1	519_025_59	376_46_886
1326_025_574	211_025_17	312_46_86	88_46_1	67_025_516	138_125_76	414_025_298	22_025_1	23_025_1	46_025_1	340_025_96	6_025_1	8_46_127	364_46_50	285_025_154	361_46_1	145_025_286	757_46_1054	300_025_1	1594_125_443	267_46_480	78_46_1	946_46_130	2080_46_48	943_125_1	519_025_59	376_46_873
1326_025_560	211_025_18	312_46_95	88_46_1	67_025_524	138_125_79	414_025_305	22_025_1	23_025_1	46_025_1	340_025_98	6_025_1	8_46_128	364_46_50	285_025_155	361_46_1	145_025_267	757_46_1049	300_025_1	1594_125_443	267_46_514	78_46_1	946_46_112	2080_46_50	943_125_1	519_025_57	376_46_856
1326_025_562	211_025_21	312_46_83	88_46_1	67_025_531	138_125_73	414_025_309	22_025_1	23_025_1	46_025_1	340_025_93	6_025_1	8_46_130	364_46_49	285_025_157	361_46_1	145_025_270	757_46_1052	300_025_1	1594_125_435	267_46_520	78_46_1	946_46_106	2080_46_51	943_125_1	519_025_67	376_46_866
1326_025_545	211_025_19	312_46_101	88_46_1	67_025_526	138_125_84	414_025_323	22_025_1	23_025_1	46_025_1	340_025_98	6_025_1	8_46_138	364_46_46	285_025_160	361_46_1	145_025_268	757_46_1064	300_025_1	1594_125_422	267_46_500	78_46_1	946_46_96	2080_46_54	943_125_1	519_025_73	376_46_858
1326_025_568	211_025_16	312_46_105	88_46_1	67_025_517	138_125_85	414_025_301	22_025_1	23_025_1	46_025_1	340_025_103	6_025_1	8_46_130	364_46_42	285_025_160	361_46_1	145_025_252	757_46_1083	300_025_1	1594_125_418	267_46_510	78_46_1	946_46_99	2080_46_54	943_125_1	519_025_75	376_46_846
1326_025_567	211_025_18	312_46_96	88_46_1	67_025_539	138_125_83	414_025_294	22_025_1	23_025_1	46_025_1	340_025_99	6_025_1	8_46_136	364_46_47	285_025_172	361_46_1	145_025_243	757_46_1055	300_025_1	1594_125_410	267_46_528	78_46_1	946_46_110	2080_46_56	943_125_1	519_025_66	376_46_846
1326_025_557	211_025_11	312_46_89	88_46_1	67_025_568	138_125_83	414_025_283	22_025_1	23_025_1	46_025_1	340_025_89	6_025_1	8_46_140	364_46_46	285_025_163	361_46_1	145_025_253	757_46_1071	300_025_1	1594_125_426	267_46_522	78_46_1	946_46_101	2080_46_57	943_125_1	519_025_63	376_46_850
1326_025_553	211_025_11	312_46_91	88_46_1	67_025_575	138_125_90	414_025_285	22_025_1	23_025_1	46_025_1	340_025_92	6_025_1	8_46_142	364_46_46	285_025_168	361_46_1	145_025_252	757_46_1049	300_025_1	1594_125_450	267_46_535	78_46_1	946_46_93	2080_46_58	943_125_1	519_025_60	376_46_825
1326_025_570	211_025_14	312_46_83	88_46_1	67_025_551	138_125_94	414_025_279	22_025_1	23_025_1	46_025_1	340_025_92	6_025_1	8_46_141	364_46_50	285_025_156	361_46_1	145_025_238	757_46_1042	300_025_1	1594_125_472	267_46_552	78_46_1	946_46_91	2080_46_58	943_125_1	519_025_51	376_46_841
1326_025_574	211_025_13	312_46_80	88_46_1	67_025_527	138_125_94	414_025_283	22_025_1	23_025_1	46_025_1	340_025_101	6_025_1	8_46_147	364_46_44	285_025_153	361_46_1	145_025_235	757_46_1047	300_025_1	1594_125_489	267_46_546	78_46_1	946_46_84	2080_46_58	943_125_1	519_025_51	376_46_839
1326_025_576	211_025_15	312_46_70	88_46_1	67_025_527	138_125_103	414_025_289	22_025_1	23_025_1	46_025_1	340_025_96	6_025_1	8_46_136	364_46_53	285_025_143	361_46_1	145_025_229	757_46_1002	300_025_1	1594_125_465	267_46_583	78_46_1	946_46_81	2080_46_57	943_125_1	519_025_52	376_46_878
1326_025_569	211_025_17	312_46_73	88_46_1	67_025_523	138_125_110	414_025_283	22_025_1	23_025_1	46_025_1	340_025_101	6_025_1	8_46_149	364_46_51	285_025_138	361_46_1	145_025_217	757_46_970	300_025_1	1594_125_488	267_46_592	78_46_1	946_46_85	2080_46_55	943_125_1	519_025_53	376_46_880
1326_025_582	211_025_14	312_46_67	88_46_1	67_025_516	138_125_108	414_025_286	22_025_1	23_025_1	46_025_1	340_025_107	6_025_1	8_46_165	364_46_47	285_025_138	361_46_1	145_025_231	757_46_979	300_025_1	1594_125_474	267_46_569	78_46_1	946_46_81	2080_46_59	943_125_1	519_025_57	376_46_878
1326_025_580	211_025_11	312_46_66	88_46_1	67_025_504	138_125_101	414_025_289	22_025_1	23_025_1	46_025_1	340_025_102	6_025_1	8_46_168	364_46_54	285_025_133	361_46_1	145_025_251	757_46_967	300_025_1	1594_125_486	267_46_566	78_46_1	946_46_74	2080_46_64	943_125_1	519_025_56	376_46_882
1326_025_579	211_025_13	312_46_60	88_46_1	67_025_507	138_125_100	414_025_267	22_025_1	23_025_1	46_025_1	340_025_104	6_025_1	8_46_159	364_46_58	285_025_132	361_46_1	145_025_247	757_46_974	300_025_1	1594_125_497	267_46_569	78_46_1	946_46_72	2080_46_70	943_125_1	519_025_61	376_46_883
1326_025_563	211_025_16	312_46_67	88_46_1	67_025_491	138_125_109	414_025_270	22_025_1	23_025_1	46_025_1	340_025_105	6_025_1	8_46_164	364_46_56	285_025_139	361_46_1	145_025_266	757_46_937	300_025_1	1594_125_513	267_46_585	78_46_1	946_46_74	2080_46_66	943_125_1	519_025_65	376_46_885
1326_025_562	211_025_15	312_46_64	88_46_1	67_025_504	138_125_111	414_025_272	22_025_1	23_025_1	46_025_1	340_025_102	6_025_1	8_46_164	364_46_46	285_025_135	361_46_1	145_025_255	757_46_923	300_025_1	1594_125_528	267_46_598	78_46_1	946_46_68	2080_46_73	943_125_1	519_025_75	376_46_878
1326_025_561	211_025_18	312_46_54	88_46_1	67_025_507	138_125_113	414_025_264	22_025_1	23_025_1	46_025_1	340_025_103	6_025_1	8_46_165	364_46_48	285_025_137	361_46_1	145_025_255	757_46_913	300_025_1	1594_125_531	267_46_628	78_46_1	946_46_71	2080_46_62	943_125_1	519_025_78	376_46_868
1326_025_546	211_025_18	312_46_61	88_46_1	67_025_493	138_125_115	414_025_279	22_025_1	23_025_1	46_025_1	340_025_104	6_025_1	8_46_177	364_46_49	285_025_139	361_46_1	145_025_252	757_46_903	300_025_1	1594_125_526	267_46_634	78_46_1	946_46_60	2080_46_61	943_125_1	519_025_83	376_46_863
1326_025_561	211_025_16	312_46_74	88_46_1	67_025_502	138_125_111	414_025_280	22_025_1	23_025_1	46_025_1	340_025_97	6_025_1	8_46_169	364_46_48	285_025_131	361_46_1	145_025_250	757_46_919	300_025_1	1594_125_518	267_46_626	78_46_1	946_46_64	2080_46_59	943_125_1	519_025_86	376_46_835
1326_025_543	211_025_13	312_46_78	88_46_1	67_025_477	138_125_118	414_025_278	22_025_1	23_025_1	46_025_1	340_025_108	6_025_1	8_46_178	364_46_54	285_025_126	361_46_1	145_025_251	757_46_904	300_025_1	1594_125_555	267_46_612	78_46_1	946_46_65	2080_46_65	943_125_1	519_025_85	376_46_845
1326_025_553	211_025_12	312_46_77	88_46_1	67_025_467	138_125_131	414_025_282	22_025_1	23_025_1	46_025_1	340_025_120	6_025_1	8_46_178	364_46_53	285_025_119	361_46_1	145_025_245	757_46_937	300_025_1	1594_125_545	267_46_610	78_46_1	946_46_59	2080_46_65	943_125_1	519_025_85	376_46_823
1326_025_557	211_025_9	312_46_78	88_46_1	67_025_484	138_125_114	414_025_284	22_025_1	23_025_1	46_025_1	340_025_121	6_025_1	8_46_182	364_46_48	285_025_107	361_46_1	145_025_246	757_46_909	300_025_1	1594_125_544	267_46_618	78_46_1	946_46_59	2080_46_63	943_125_1	519_025_88	376_46_853
1326_025_545	211_025_10	312_46_71	88_46_1	67_025_483	138_125_112	414_025_291	22_025_1	23_025_1	46_025_1	340_025_118	6_025_1	8_46_200	364_46_65	285_025_97	361_46_1	145_025_252	757_46_894	300_025_1	1594_125_552	267_46_583	78_46_1	946_46_74	2080_46_68	943_125_1	519_025_91	376_46_851
1326_025_545	211_025_8	312_46_76	88_46_1	67_025_492	138_125_104	414_025_289	22_025_1	23_025_1	46_025_1	340_025_114	6_025_1	8_46_202	364_46_66	285_025_101	361_46_1	145_025_257	757_46_895	300_025_1	1594_125_549	267_46_572	78_46_1	946_46_81	2080_46_72	943_125_1	519_025_93	376_46_834
1326_025_565	211_025_5	312_46_79	88_46_1	67_025_500	138_125_102	414_025_292	22_025_1	23_025_1	46_025_1	340_025_106	6_025_1	8_46_196	364_46_65	285_025_100	361_46_1	145_025_258	757_46_868	300_025_1	1594_125_547	267_46_610	78_46_1	946_46_84	2080_46_70	943_125_1	519_025_101	376_46_815
1326_025_544	211_025_4	312_46_73	88_46_1	67_025_481	138_125_95	414_025_300	22_025_1	23_025_1	46_025_1	340_025_117	6_025_1	8_46_199	364_46_77	285_025_107	361_46_1	145_025_252	757_46_892	300_025_1	1594_125_558	267_46_564	78_46_1	946_46_101	2080_46_74	943_125_1	519_025_109	376_46_815
1326_025_561	211_025_3	312_46_74	88_46_1	67_025_475	138_125_99	414_025_278	22_025_1	23_025_1	46_025_1	340_025_116	6_025_1	8_46_220	364_46_84	285_025_110	361_46_1	145_025_246	757_46_864	300_025_1	1594_125_574	267_46_570	78_46_1	946_46_101	2080_46_65	943_125_1	519_025_106	376_46_814
1326_025_555	211_025_2	312_46_71	88_46_1	67_025_502	138_125_93	414_025_278	22_025_1	23_025_1	46_025_1	340_025_113	6_025_1	8_46_218	364_46_84	285_025_117	361_46_1	145_025_240	757_46_859	300_025_1	1594_125_562	267_46_577	78_46_1	946_46_101	2080_46_75	943_125_1	519_025_112	376_46_803
1326_025_531	211_025_1	312_46_74	88_46_1	67_025_504	138_125_92	414_025_281	22_025_1	23_025_1	46_025_1	340_025_117	6_025_1	8_46_200	364_46_86	285_025_130	361_46_1	145_025_218	757_46_881	300_025_1	1594_125_584	267_46_575	78_46_1	946_46_104	2080_46_83	943_125_1	519_025_113	376_46_788
1326_025_520	312_46_65	88_46_1	67_025_498	138_125_111	414_025_284	22_025_1	23_025_1	46_025_1	340_025_116	6_025_1	8_46_185	364_46_72	285_025_138	361_46_1	145_025_206	757_46_894	300_025_1	1594_125_589	267_46_562	78_46_1	946_46_116	2080_46_83	943_125_1	519_025_111	376_46_803
1326_025_542	312_46_67	88_46_1	67_025_503	138_125_108	414_025_281	22_025_1	23_025_1	46_025_1	340_025_115	6_025_1	8_46_178	364_46_59	285_025_145	361_46_1	145_025_208	757_46_889	300_025_1	1594_125_588	267_46_601	78_46_1	946_46_114	2080_46_73	943_125_1	519_025_106	376_46_774
1326_025_547	312_46_65	88_46_1	67_025_511	138_125_99	414_025_267	22_025_1	23_025_1	46_025_1	340_025_120	6_025_1	8_46_178	364_46_54	285_025_139	361_46_1	145_025_199	757_46_915	300_025_1	1594_125_600	267_46_580	78_46_1	946_46_116	2080_46_77	943_125_1	519_025_103	376_46_778
1326_025_539	312_46_57	88_46_1	67_025_517	138_125_103	414_025_275	22_025_1	23_025_1	46_025_1	340_025_111	6_025_1	8_46_160	364_46_56	285_025_153	361_46_1	145_025_197	757_46_899	300_025_1	1594_125_588	267_46_614	78_46_1	946_46_117	2080_46_78	943_125_1	519_025_104	376_46_775
1326_025_507	312_46_50	88_46_1	67_025_537	138_125_103	414_025_274	22_025_1	23_025_1	46_025_1	340_025_111	6_025_1	8_46_166	364_46_49	285_025_155	361_46_1	145_025_190	757_46_894	300_025_1	1594_125_597	267_46_623	78_46_1	946_46_114	2080_46_81	943_125_1	519_025_109	376_46_781
1326_025_508	312_46_50	88_46_1	67_025_542	138_125_102	414_025_270	22_025_1	23_025_1	46_025_1	340_025_106	6_025_1	8_46_175	364_46_39	285_025_154	361_46_1	145_025_177	757_46_886	300_025_1	1594_125_614	267_46_637	78_46_1	946_46_114	2080_46_75	943_125_1	519_025_105	376_46_787
1326_025_475	312_46_46	88_46_1	67_025_546	138_125_100	414_025_271	22_025_1	23_025_1	46_025_1	340_025_115	6_025_1	8_46_180	364_46_34	285_025_176	361_46_1	145_025_172	757_46_856	300_025_1	1594_125_592	267_46_675	78_46_1	946_46_114	2080_46_77	943_125_1	519_025_108	376_46_815
1326_025_466	312_46_41	88_46_1	67_025_555	138_125_102	414_025_267	22_025_1	23_025_1	46_025_1	340_025_116	6_025_1	8_46_175	364_46_34	285_025_180	361_46_1	145_025_159	757_46_912	300_025_1	1594_125_593	267_46_663	78_46_1	946_46_95	2080_46_67	943_125_1	519_025_109	376_46_821
1326_025_461	312_46_41	88_46_1	67_025_564	138_125_102	414_025_263	22_025_1	23_025_1	46_025_1	340_025_111	6_025_1	8_46_164	364_46_33	285_025_168	361_46_1	145_025_175	757_46_894	300_025_1	1594_125_585	267_46_686	78_46_1	946_46_86	2080_46_65	943_125_1	519_025_120	376_46_842
1326_025_464	312_46_35	88_46_1	67_025_543	138_125_91	414_025_281	22_025_1	23_025_1	46_025_1	340_025_126	6_025_1	8_46_148	364_46_31	285_025_174	361_46_1	145_025_183	757_46_901	300_025_1	1594_125_569	267_46_719	78_46_1	946_46_84	2080_46_63	943_125_1	519_025_119	376_46_826
1326_025_456	312_46_34	88_46_1	67_025_533	138_125_87	414_025_284	22_025_1	23_025_1	46_025_1	340_025_126	6_025_1	8_46_169	364_46_28	285_025_168	361_46_1	145_025_191	757_46_915	300_025_1	1594_125_568	267_46_704	78_46_1	946_46_76	2080_46_59	943_125_1	519_025_120	376_46_834
1326_025_485	312_46_33	88_46_1	67_025_524	138_125_86	414_025_279	22_025_1	23_025_1	46_025_1	340_025_130	6_025_1	8_46_172	364_46_32	285_025_170	361_46_1	145_025_186	757_46_922	300_025_1	1594_125_563	267_46_697	78_46_1	946_46_75	2080_46_46	943_125_1	519_025_112	376_46_843
1326_025_496	312_46_27	88_46_1	67_025_506	138_125_85	414_025_283	22_025_1	23_025_1	46_025_1	340_025_139	6_025_1	8_46_170	364_46_32	285_025_169	361_46_1	145_025_178	757_46_935	300_025_1	1594_125_562	267_46_676	78_46_1	946_46_79	2080_46_43	943_125_1	519_025_121	376_46_856
1326_025_511	312_46_36	88_46_1	67_025_499	138_125_79	414_025_283	22_025_1	23_025_1	46_025_1	340_025_148	6_025_1	8_46_180	364_46_31	285_025_166	361_46_1	145_025_181	757_46_928	300_025_1	1594_125_582	267_46_667	78_46_1	946_46_86	2080_46_42	943_125_1	519_025_123	376_46_827
1326_025_515	312_46_37	88_46_1	67_025_488	138_125_67	414_025_288	22_025_1	23_025_1	46_025_1	340_025_141	6_025_1	8_46_173	364_46_34	285_025_167	361_46_1	145_025_174	757_46_947	300_025_1	1594_125_621	267_46_656	78_46_1	946_46_82	2080_46_42	943_125_1	519_025_116	376_46_827
1326_025_501	312_46_37	88_46_1	67_025_491	138_125_68	414_025_295	22_025_1	23_025_1	46_025_1	340_025_132	6_025_1	8_46_183	364_46_33	285_025_175	361_46_1	145_025_168	757_46_935	300_025_1	1594_125_603	267_46_656	78_46_1	946_46_86	2080_46_38	943_125_1	519_025_113	376_46_856
1326_025_480	312_46_31	88_46_1	67_025_488	138_125_68	414_025_294	22_025_1	23_025_1	46_025_1	340_025_132	6_025_1	8_46_170	364_46_36	285_025_181	361_46_1	145_025_166	757_46_940	300_025_1	1594_125_591	267_46_669	78_46_1	946_46_92	2080_46_28	943_125_1	519_025_114	376_46_887
1326_025_488	312_46_20	88_46_1	67_025_476	138_125_64	414_025_278	22_025_1	23_025_1	46_025_1	340_025_135	6_025_1	8_46_173	364_46_36	285_025_183	361_46_1	145_025_177	757_46_928	300_025_1	1594_125_590	267_46_694	78_46_1	946_46_81	2080_46_28	943_125_1	519_025_114	376_46_906
1326_025_484	312_46_15	88_46_1	67_025_481	138_125_63	414_025_271	22_025_1	23_025_1	46_025_1	340_025_133	6_025_1	8_46_173	364_46_35	285_025_190	361_46_1	145_025_190	757_46_959	300_025_1	1594_125_568	267_46_673	78_46_1	946_46_82	2080_46_32	943_125_1	519_025_111	376_46_903
1326_025_489	312_46_15	88_46_1	67_025_480	138_125_50	414_025_264	22_025_1	23_025_1	46_025_1	340_025_138	6_025_1	8_46_190	364_46_37	285_025_190	361_46_1	145_025_193	757_46_977	300_025_1	1594_125_574	267_46_662	78_46_1	946_46_75	2080_46_30	943_125_1	519_025_120	376_46_889
1326_025_476	312_46_11	88_46_1	67_025_499	138_125_45	414_025_264	22_025_1	23_025_1	46_025_1	340_025_135	6_025_1	8_46_181	364_46_34	285_025_190	361_46_1	145_025_196	757_46_980	300_025_1	1594_125_583	267_46_659	78_46_1	946_46_78	2080_46_31	943_125_1	519_025_119	376_46_877
1326_025_488	312_46_15	88_46_1	67_025_508	138_125_44	414_025_269	22_025_1	23_025_1	46_025_1	340_025_128	6_025_1	8_46_187	364_46_36	285_025_187	361_46_1	145_025_196	757_46_942	300_025_1	1594_125_583	267_46_664	78_46_1	946_46_83	2080_46_23	943_125_1	519_025_115	376_46_900
1326_025_472	312_46_16	88_46_1	67_025_520	138_125_46	414_025_249	22_025_1	23_025_1	46_025_1	340_025_139	6_025_1	8_46_183	364_46_40	285_025_206	361_46_1	145_025_193	757_46_956	300_025_1	1594_125_566	267_46_648	78_46_1	946_46_78	2080_46_28	943_125_1	519_025_124	376_46_894
1326_025_461	312_46_22	88_46_1	67_025_541	138_125_32	414_025_239	22_025_1	23_025_1	46_025_1	340_025_134	6_025_1	8_46_180	364_46_36	285_025_211	361_46_1	145_025_204	757_46_994	300_025_1	1594_125_567	267_46_642	78_46_1	946_46_73	2080_46_25	943_125_1	519_025_122	376_46_879
1326_025_479	312_46_23	88_46_1	67_025_548	138_125_32	414_025_242	22_025_1	23_025_1	46_025_1	340_025_131	6_025_1	8_46_177	364_46_31	285_025_201	361_46_1	145_025_198	757_46_1015	300_025_1	1594_125_556	267_46_648	78_46_1	946_46_63	2080_46_22	943_125_1	519_025_116	376_46_889
1326_025_478	312_46_16	88_46_1	67_025_549	138_125_27	414_025_237	22_025_1	23_025_1	46_025_1	340_025_145	6_025_1	8_46_187	364_46_31	285_025_205	361_46_1	145_025_201	757_46_994	300_025_1	1594_125_558	267_46_657	78_46_1	946_46_53	2080_46_23	943_125_1	519_025_112	376_46_901
1326_025_469	312_46_20	88_46_1	67_025_561	138_125_27	414_025_235	22_025_1	23_025_1	46_025_1	340_025_143	6_025_1	8_46_192	364_46_41	285_025_196	361_46_1	145_025_209	757_46_1016	300_025_1	1594_125_561	267_46_644	78_46_1	946_46_54	2080_46_20	943_125_1	519_025_111	376_46_864
1326_025_482	312_46_23	88_46_1	67_025_579	138_125_27	414_025_217	22_025_1	23_025_1	46_025_1	340_025_135	6_025_1	8_46_210	364_46_32	285_025_191	361_46_1	145_025_200	757_46_987	300_025_1	1594_125_557	267_46_662	78_46_1	946_46_65	2080_46_19	943_125_1	519_025_121	376_46_859
1326_025_490	312_46_21	88_46_1	67_025_594	138_125_26	414_025_211	22_025_1	23_025_1	46_025_1	340_025_130	6_025_1	8_46_205	364_46_40	285_025_184	361_46_1	145_025_208	757_46_997	300_025_1	1594_125_535	267_46_655	78_46_1	946_46_53	2080_46_20	943_125_1	519_025_125	376_46_871
1326_025_484	312_46_29	88_46_1	67_025_578	138_125_27	414_025_219	22_025_1	23_025_1	46_025_1	340_025_142	6_025_1	8_46_203	364_46_41	285_025_184	361_46_1	145_025_215	757_46_1028	300_025_1	1594_125_534	267_46_635	78_46_1	946_46_54	2080_46_23	943_125_1	519_025_122	376_46_850
1326_025_475	312_46_28	88_46_1	67_025_578	138_125_26	414_025_240	22_025_1	23_025_1	46_025_1	340_025_138	6_025_1	8_46_212	364_46_43	285_025_184	361_46_1	145_025_204	757_46_1051	300_025_1	1594_125_526	267_46_624	78_46_1	946_46_49	2080_46_16	943_125_1	519_025_121	376_46_848
1326_025_470	312_46_32	88_46_1	67_025_595	138_125_23	414_025_246	22_025_1	23_025_1	46_025_1	340_025_136	6_025_1	8_46_204	364_46_41	285_025_186	361_46_1	145_025_201	757_46_1065	300_025_1	1594_125_499	267_46_635	78_46_1	946_46_42	2080_46_16	943_125_1	519_025_118	376_46_847
1326_025_463	312_46_30	88_46_1	67_025_614	138_125_20	414_025_248	22_025_1	23_025_1	46_025_1	340_025_135	6_025_1	8_46_216	364_46_42	285_025_183	361_46_1	145_025_209	757_46_1052	300_025_1	1594_125_503	267_46_596	78_46_1	946_46_40	2080_46_17	943_125_1	519_025_123	376_46_871
1326_025_456	312_46_29	88_46_1	67_025_618	138_125_19	414_025_256	22_025_1	23_025_1	46_025_1	340_025_135	6_025_1	8_46_222	364_46_40	285_025_182	361_46_1	145_025_208	757_46_1016	300_025_1	1594_125_509	267_46_598	78_46_1	946_46_37	2080_46_14	943_125_1	519_025_123	376_46_904
1326_025_471	312_46_18	88_46_1	67_025_607	138_125_19	414_025_259	22_025_1	23_025_1	46_025_1	340_025_129	6_025_1	8_46_215	364_46_30	285_025_183	361_46_1	145_025_218	757_46_1029	300_025_1	1594_125_483	267_46_614	78_46_1	946_46_43	2080_46_20	943_125_1	519_025_132	376_46_892
1326_025_488	312_46_25	88_46_1	67_025_621	138_125_19	414_025_252	22_025_1	23_025_1	46_025_1	340_025_131	6_025_1	8_46_209	364_46_31	285_025_178	361_46_1	145_025_223	757_46_1020	300_025_1	1594_125_464	267_46_610	78_46_1	946_46_52	2080_46_24	943_125_1	519_025_138	376_46_882
1326_025_474	312_46_23	88_46_1	67_025_636	138_125_24	414_025_245	22_025_1	23_025_1	46_025_1	340_025_115	6_025_1	8_46_198	364_46_36	285_025_185	361_46_1	145_025_222	757_46_1033	300_025_1	1594_125_481	267_46_605	78_46_1	946_46_51	2080_46_25	943_125_1	519_025_148	376_46_876
1326_025_486	312_46_28	88_46_1	67_025_638	138_125_25	414_025_246	22_025_1	23_025_1	46_025_1	340_025_118	6_025_1	8_46_185	364_46_40	285_025_179	361_46_1	145_025_205	757_46_1052	300_025_1	1594_125_475	267_46_584	78_46_1	946_46_54	2080_46_35	943_125_1	519_025_151	376_46_872
1326_025_478	312_46_26	88_46_1	67_025_638	138_125_30	414_025_252	22_025_1	23_025_1	46_025_1	340_025_111	6_025_1	8_46_175	364_46_38	285_025_177	361_46_1	145_025_184	757_46_1088	300_025_1	1594_125_481	267_46_593	78_46_1	946_46_49	2080_46_38	943_125_1	519_025_148	376_46_862
1326_025_487	312_46_25	88_46_1	67_025_641	138_125_30	414_025_253	22_025_1	23_025_1	46_025_1	340_025_118	6_025_1	8_46_157	364_46_40	285_025_178	361_46_1	145_025_163	757_46_1074	300_025_1	1594_125_471	267_46_615	78_46_1	946_46_53	2080_46_35	943_125_1	519_025_141	376_46_892
1326_025_484	312_46_27	88_46_1	67_025_645	138_125_26	414_025_251	22_025_1	23_025_1	46_025_1	340_025_118	6_025_1	8_46_156	364_46_43	285_025_188	361_46_1	145_025_169	757_46_1064	300_025_1	1594_125_459	267_46_599	78_46_1	946_46_66	2080_46_39	943_125_1	519_025_145	376_46_911
1326_025_488	312_46_27	88_46_1	67_025_633	138_125_28	414_025_256	22_025_1	23_025_1	46_025_1	340_025_109	6_025_1	8_46_160	364_46_44	285_025_192	361_46_1	145_025_159	757_46_1078	300_025_1	1594_125_454	267_46_610	78_46_1	946_46_75	2080_46_49	943_125_1	519_025_142	376_46_879
1326_025_472	312_46_29	88_46_1	67_025_631	138_125_27	414_025_255	22_025_1	23_025_1	46_025_1	340_025_110	6_025_1	8_46_152	364_46_45	285_025_188	361_46_1	145_025_164	757_46_1082	300_025_1	1594_125_471	267_46_602	78_46_1	946_46_62	2080_46_61	943_125_1	519_025_145	376_46_886
1326_025_459	312_46_21	88_46_1	67_025_647	138_125_23	414_025_244	22_025_1	23_025_1	46_025_1	340_025_118	6_025_1	8_46_155	364_46_48	285_025_190	361_46_1	145_025_159	757_46_1103	300_025_1	1594_125_468	267_46_588	78_46_1	946_46_64	2080_46_58	943_125_1	519_025_149	376_46_881
1326_025_449	312_46_17	88_46_1	67_025_616	138_125_19	414_025_246	22_025_1	23_025_1	46_025_1	340_025_127	6_025_1	8_46_142	364_46_46	285_025_190	361_46_1	145_025_143	757_46_1129	300_025_1	1594_125_489	267_46_607	78_46_1	946_46_69	2080_46_61	943_125_1	519_025_148	376_46_871
1326_025_431	312_46_16	88_46_1	67_025_622	138_125_20	414_025_240	22_025_1	23_025_1	46_025_1	340_025_119	6_025_1	8_46_127	364_46_41	285_025_202	361_46_1	145_025_133	757_46_1167	300_025_1	1594_125_512	267_46_605	78_46_1	946_46_66	2080_46_53	943_125_1	519_025_156	376_46_863
1326_025_443	312_46_13	88_46_1	67_025_611	138_125_21	414_025_240	22_025_1	23_025_1	46_025_1	340_025_122	6_025_1	8_46_104	364_46_41	285_025_208	361_46_1	145_025_116	757_46_1199	300_025_1	1594_125_513	267_46_622	78_46_1	946_46_56	2080_46_46	943_125_1	519_025_147	376_46_880
1326_025_437	312_46_9	88_46_1	67_025_611	138_125_23	414_025_242	22_025_1	23_025_1	46_025_1	340_025_110	6_025_1	8_46_104	364_46_38	285_025_198	361_46_1	145_025_121	757_46_1237	300_025_1	1594_125_502	267_46_611	78_46_1	946_46_53	2080_46_49	943_125_1	519_025_154	376_46_883
1326_025_438	312_46_13	88_46_1	67_025_603	138_125_27	414_025_238	22_025_1	23_025_1	46_025_1	340_025_121	6_025_1	8_46_119	364_46_36	285_025_201	361_46_1	145_025_133	757_46_1235	300_025_1	1594_125_485	267_46_607	78_46_1	946_46_56	2080_46_48	943_125_1	519_025_155	376_46_867
1326_025_431	312_46_12	88_46_1	67_025_604	138_125_25	414_025_226	22_025_1	23_025_1	46_025_1	340_025_115	6_025_1	8_46_117	364_46_33	285_025_196	361_46_1	145_025_132	757_46_1232	300_025_1	1594_125_486	267_46_616	78_46_1	946_46_57	2080_46_41	943_125_1	519_025_160	376_46_883
1326_025_437	312_46_16	88_46_1	67_025_609	138_125_31	414_025_226	22_025_1	23_025_1	46_025_1	340_025_105	6_025_1	8_46_92	364_46_38	285_025_205	361_46_1	145_025_126	757_46_1230	300_025_1	1594_125_481	267_46_625	78_46_1	946_46_61	2080_46_43	943_125_1	519_025_160	376_46_882
1326_025_439	312_46_16	88_46_1	67_025_597	138_125_36	414_025_232	22_025_1	23_025_1	46_025_1	340_025_111	6_025_1	8_46_87	364_46_28	285_025_203	361_46_1	145_025_130	757_46_1231	300_025_1	1594_125_442	267_46_653	78_46_1	946_46_62	2080_46_45	943_125_1	519_025_168	376_46_879
1326_025_424	312_46_12	88_46_1	67_025_585	138_125_52	414_025_233	22_025_1	23_025_1	46_025_1	340_025_109	6_025_1	8_46_74	364_46_25	285_025_211	361_46_1	145_025_133	757_46_1229	300_025_1	1594_125_428	267_46_673	78_46_1	946_46_57	2080_46_46	943_125_1	519_025_168	376_46_900
1326_025_442	312_46_11	88_46_1	67_025_586	138_125_59	414_025_245	22_025_1	23_025_1	46_025_1	340_025_98	6_025_1	8_46_65	364_46_26	285_025_200	361_46_1	145_025_131	757_46_1201	300_025_1	1594_125_445	267_46_703	78_46_1	946_46_58	2080_46_47	943_125_1	519_025_162	376_46_880
1326_025_448	312_46_9	88_46_1	67_025_583	138_125_63	414_025_244	22_025_1	23_025_1	46_025_1	340_025_104	6_025_1	8_46_77	364_46_21	285_025_197	361_46_1	145_025_137	757_46_1191	300_025_1	1594_125_433	267_46_698	78_46_1	946_46_54	2080_46_50	943_125_1	519_025_162	376_46_886
1326_025_435	312_46_7	88_46_1	67_025_600	138_125_70	414_025_249	22_025_1	23_025_1	46_025_1	340_025_110	6_025_1	8_46_88	364_46_24	285_025_202	361_46_1	145_025_139	757_46_1181	300_025_1	1594_125_429	267_46_688	78_46_1	946_46_53	2080_46_55	943_125_1	519_025_167	376_46_866
1326_025_453	312_46_13	88_46_1	67_025_615	138_125_64	414_025_248	22_025_1	23_025_1	46_025_1	340_025_109	6_025_1	8_46_77	364_46_30	285_025_192	361_46_1	145_025_132	757_46_1178	300_025_1	1594_125_431	267_46_696	78_46_1	946_46_47	2080_46_57	943_125_1	519_025_161	376_46_870
1326_025_456	312_46_15	88_46_1	67_025_601	138_125_60	414_025_248	22_025_1	23_025_1	46_025_1	340_025_105	6_025_1	8_46_73	364_46_34	285_025_200	361_46_1	145_025_148	757_46_1180	300_025_1	1594_125_433	267_46_698	78_46_1	946_46_46	2080_46_63	943_125_1	519_025_146	376_46_871
1326_025_455	312_46_9	88_46_1	67_025_595	138_125_59	414_025_249	22_025_1	23_025_1	46_025_1	340_025_106	6_025_1	8_46_68	364_46_40	285_025_210	361_46_1	145_025_147	757_46_1189	300_025_1	1594_125_422	267_46_687	78_46_1	946_46_45	2080_46_66	943_125_1	519_025_148	376_46_881
1326_025_452	312_46_10	88_46_1	67_025_591	138_125_64	414_025_244	22_025_1	23_025_1	46_025_1	340_025_119	6_025_1	8_46_64	364_46_40	285_025_209	361_46_1	145_025_144	757_46_1206	300_025_1	1594_125_406	267_46_692	78_46_1	946_46_37	2080_46_70	943_125_1	519_025_162	376_46_873
1326_025_462	312_46_10	88_46_1	67_025_603	138_125_63	414_025_233	22_025_1	23_025_1	46_025_1	340_025_116	6_025_1	8_46_67	364_46_49	285_025_196	361_46_1	145_025_147	757_46_1186	300_025_1	1594_125_407	267_46_688	78_46_1	946_46_35	2080_46_82	943_125_1	519_025_171	376_46_874
1326_025_470	312_46_8	88_46_1	67_025_616	138_125_66	414_025_236	22_025_1	23_025_1	46_025_1	340_025_117	6_025_1	8_46_62	364_46_50	285_025_185	361_46_1	145_025_143	757_46_1192	300_025_1	1594_125_402	267_46_672	78_46_1	946_46_39	2080_46_79	943_125_1	519_025_168	376_46_875
1326_025_453	312_46_9	88_46_1	67_025_628	138_125_69	414_025_241	22_025_1	23_025_1	46_025_1	340_025_114	6_025_1	8_46_42	364_46_42	285_025_197	361_46_1	145_025_138	757_46_1196	300_025_1	1594_125_401	267_46_685	78_46_1	946_46_46	2080_46_82	943_125_1	519_025_178	376_46_855
1326_025_458	312_46_8	88_46_1	67_025_631	138_125_70	414_025_236	22_025_1	23_025_1	46_025_1	340_025_114	6_025_1	8_46_41	364_46_42	285_025_188	361_46_1	145_025_139	757_46_1228	300_025_1	1594_125_411	267_46_677	78_46_1	946_46_50	2080_46_81	943_125_1	519_025_173	376_46_831
1326_025_451	312_46_12	88_46_1	67_025_653	138_125_69	414_025_236	22_025_1	23_025_1	46_025_1	340_025_112	6_025_1	8_46_44	364_46_43	285_025_197	361_46_1	145_025_141	757_46_1215	300_025_1	1594_125_406	267_46_672	78_46_1	946_46_44	2080_46_85	943_125_1	519_025_164	376_46_829
1326_025_445	312_46_17	88_46_1	67_025_640	138_125_66	414_025_240	22_025_1	23_025_1	46_025_1	340_025_115	6_025_1	8_46_45	364_46_38	285_025_209	361_46_1	145_025_151	757_46_1203	300_025_1	1594_125_397	267_46_685	78_46_1	946_46_40	2080_46_81	943_125_1	519_025_163	376_46_841
1326_025_437	312_46_14	88_46_1	67_025_659	138_125_63	414_025_254	22_025_1	23_025_1	46_025_1	340_025_113	6_025_1	8_46_47	364_46_32	285_025_209	361_46_1	145_025_141	757_46_1173	300_025_1	1594_125_418	267_46_693	78_46_1	946_46_34	2080_46_82	943_125_1	519_025_171	376_46_847
1326_025_446	312_46_19	88_46_1	67_025_676	138_125_76	414_025_260	22_025_1	23_025_1	46_025_1	340_025_113	6_025_1	8_46_50	364_46_31	285_025_203	361_46_1	145_025_132	757_46_1139	300_025_1	1594_125_419	267_46_714	78_46_1	946_46_39	2080_46_78	943_125_1	519_025_162	376_46_828
1326_025_433	312_46_21	88_46_1	67_025_702	138_125_75	414_025_269	22_025_1	23_025_1	46_025_1	340_025_116	6_025_1	8_46_54	364_46_30	285_025_206	361_46_1	145_025_130	757_46_1122	300_025_1	1594_125_408	267_46_717	78_46_1	946_46_28	2080_46_89	943_125_1	519_025_155	376_46_821
1326_025_441	312_46_21	88_46_1	67_025_712	138_125_76	414_025_276	22_025_1	23_025_1	46_025_1	340_025_112	6_025_1	8_46_45	364_46_24	285_025_200	361_46_1	145_025_138	757_46_1137	300_025_1	1594_125_407	267_46_717	78_46_1	946_46_32	2080_46_92	943_125_1	519_025_154	376_46_801
1326_025_441	312_46_26	88_46_1	67_025_667	138_125_77	414_025_272	22_025_1	23_025_1	46_025_1	340_025_107	6_025_1	8_46_46	364_46_28	285_025_192	361_46_1	145_025_143	757_46_1131	300_025_1	1594_125_438	267_46_726	78_46_1	946_46_22	2080_46_94	943_125_1	519_025_151	376_46_819
1326_025_441	312_46_25	88_46_1	67_025_667	138_125_78	414_025_286	22_025_1	23_025_1	46_025_1	340_025_117	6_025_1	8_46_58	364_46_32	285_025_182	361_46_1	145_025_149	757_46_1134	300_025_1	1594_125_430	267_46_708	78_46_1	946_46_22	2080_46_85	943_125_1	519_025_142	376_46_824
1326_025_426	312_46_19	88_46_1	67_025_664	138_125_88	414_025_282	22_025_1	23_025_1	46_025_1	340_025_113	6_025_1	8_46_54	364_46_27	285_025_178	361_46_1	145_025_151	757_46_1101	300_025_1	1594_125_430	267_46_744	78_46_1	946_46_18	2080_46_87	943_125_1	519_025_139	376_46_856
1326_025_419	312_46_13	88_46_1	67_025_667	138_125_86	414_025_286	22_025_1	23_025_1	46_025_1	340_025_110	6_025_1	8_46_50	364_46_28	285_025_164	361_46_1	145_025_153	757_46_1079	300_025_1	1594_125_459	267_46_761	78_46_1	946_46_18	2080_46_87	943_125_1	519_025_130	376_46_859
1326_025_413	312_46_12	88_46_1	67_025_677	138_125_92	414_025_298	22_025_1	23_025_1	46_025_1	340_025_108	6_025_1	8_46_45	364_46_31	285_025_152	361_46_1	145_025_156	757_46_1067	300_025_1	1594_125_468	267_46_778	78_46_1	946_46_22	2080_46_81	943_125_1	519_025_125	376_46_846
1326_025_420	312_46_11	88_46_1	67_025_658	138_125_99	414_025_312	22_025_1	23_025_1	46_025_1	340_025_106	6_025_1	8_46_61	364_46_26	285_025_155	361_46_1	145_025_162	757_46_1060	300_025_1	1594_125_448	267_46_786	78_46_1	946_46_25	2080_46_79	943_125_1	519_025_116	376_46_856
1326_025_403	312_46_15	88_46_1	67_025_665	138_125_95	414_025_302	22_025_1	23_025_1	46_025_1	340_025_110	6_025_1	8_46_60	364_46_26	285_025_165	361_46_1	145_025_173	757_46_1066	300_025_1	1594_125_470	267_46_767	78_46_1	946_46_30	2080_46_74	943_125_1	519_025_117	376_46_855
1326_025_388	312_46_13	88_46_1	67_025_663	138_125_94	414_025_305	22_025_1	23_025_1	46_025_1	340_025_111	6_025_1	8_46_50	364_46_28	285_025_153	361_46_1	145_025_181	757_46_1081	300_025_1	1594_125_489	267_46_771	78_46_1	946_46_33	2080_46_73	943_125_1	519_025_122	376_46_841
1326_025_402	312_46_15	88_46_1	67_025_678	138_125_84	414_025_316	22_025_1	23_025_1	46_025_1	340_025_106	6_025_1	8_46_58	364_46_23	285_025_156	361_46_1	145_025_191	757_46_1072	300_025_1	1594_125_458	267_46_762	78_46_1	946_46_32	2080_46_76	943_125_1	519_025_113	376_46_850
1326_025_404	312_46_18	88_46_1	67_025_663	138_125_75	414_025_323	22_025_1	23_025_1	46_025_1	340_025_115	6_025_1	8_46_60	364_46_26	285_025_152	361_46_1	145_025_185	757_46_1081	300_025_1	1594_125_459	267_46_767	78_46_1	946_46_31	2080_46_78	943_125_1	519_025_112	376_46_841
1326_025_386	312_46_22	88_46_1	67_025_674	138_125_61	414_025_323	22_025_1	23_025_1	46_025_1	340_025_120	6_025_1	8_46_49	364_46_22	285_025_150	361_46_1	145_025_190	757_46_1088	300_025_1	1594_125_481	267_46_777	78_46_1	946_46_41	2080_46_65	943_125_1	519_025_119	376_46_822
1326_025_385	312_46_23	88_46_1	67_025_705	138_125_62	414_025_325	22_025_1	23_025_1	46_025_1	340_025_116	6_025_1	8_46_51	364_46_26	285_025_144	361_46_1	145_025_185	757_46_1083	300_025_1	1594_125_484	267_46_751	78_46_1	946_46_40	2080_46_65	943_125_1	519_025_112	376_46_826
1326_025_399	312_46_22	88_46_1	67_025_707	138_125_67	414_025_320	22_025_1	23_025_1	46_025_1	340_025_113	6_025_1	8_46_53	364_46_30	285_025_144	361_46_1	145_025_191	757_46_1054	300_025_1	1594_125_488	267_46_751	78_46_1	946_46_45	2080_46_57	943_125_1	519_025_112	376_46_828
1326_025_384	312_46_26	88_46_1	67_025_726	138_125_58	414_025_315	22_025_1	23_025_1	46_025_1	340_025_118	6_025_1	8_46_47	364_46_34	285_025_148	361_46_1	145_025_194	757_46_1046	300_025_1	1594_125_486	267_46_739	78_46_1	946_46_50	2080_46_54	943_125_1	519_025_114	376_46_827
1326_025_380	312_46_24	88_46_1	67_025_738	138_125_58	414_025_315	22_025_1	23_025_1	46_025_1	340_025_130	6_025_1	8_46_44	364_46_26	285_025_155	361_46_1	145_025_188	757_46_1006	300_025_1	1594_125_479	267_46_749	78_46_1	946_46_50	2080_46_75	943_125_1	519_025_112	376_46_828
1326_025_383	312_46_24	88_46_1	67_025_740	138_125_66	414_025_322	22_025_1	23_025_1	46_025_1	340_025_129	6_025_1	8_46_45	364_46_26	285_025_138	361_46_1	145_025_181	757_46_1001	300_025_1	1594_125_499	267_46_736	78_46_1	946_46_54	2080_46_74	943_125_1	519_025_102	376_46_852
1326_025_377	312_46_20	88_46_1	67_025_754	138_125_57	414_025_318	22_025_1	23_025_1	46_025_1	340_025_133	6_025_1	8_46_42	364_46_29	285_025_139	361_46_1	145_025_181	757_46_998	300_025_1	1594_125_501	267_46_736	78_46_1	946_46_66	2080_46_68	943_125_1	519_025_107	376_46_835
1326_025_383	312_46_16	88_46_1	67_025_760	138_125_53	414_025_308	22_025_1	23_025_1	46_025_1	340_025_134	6_025_1	8_46_43	364_46_27	285_025_138	361_46_1	145_025_183	757_46_991	300_025_1	1594_125_505	267_46_739	78_46_1	946_46_68	2080_46_77	943_125_1	519_025_119	376_46_805
1326_025_393	312_46_21	88_46_1	67_025_750	138_125_49	414_025_308	22_025_1	23_025_1	46_025_1	340_025_132	6_025_1	8_46_49	364_46_27	285_025_136	361_46_1	145_025_188	757_46_951	300_025_1	1594_125_505	267_46_757	78_46_1	946_46_81	2080_46_84	943_125_1	519_025_120	376_46_805
1326_025_386	312_46_19	88_46_1	67_025_768	138_125_40	414_025_303	22_025_1	23_025_1	46_025_1	340_025_125	6_025_1	8_46_49	364_46_22	285_025_138	361_46_1	145_025_175	757_46_933	300_025_1	1594_125_517	267_46_754	78_46_1	946_46_88	2080_46_96	943_125_1	519_025_118	376_46_819
1326_025_384	312_46_19	88_46_1	67_025_747	138_125_41	414_025_308	22_025_1	23_025_1	46_025_1	340_025_132	6_025_1	8_46_43	364_46_19	285_025_138	361_46_1	145_025_174	757_46_919	300_025_1	1594_125_510	267_46_764	78_46_1	946_46_93	2080_46_101	943_125_1	519_025_118	376_46_833
1326_025_398	312_46_27	88_46_1	67_025_764	138_125_38	414_025_300	22_025_1	23_025_1	46_025_1	340_025_125	6_025_1	8_46_39	364_46_23	285_025_144	361_46_1	145_025_175	757_46_904	300_025_1	1594_125_503	267_46_786	78_46_1	946_46_92	2080_46_104	943_125_1	519_025_122	376_46_800
1326_025_383	312_46_27	88_46_1	67_025_755	138_125_32	414_025_292	22_025_1	23_025_1	46_025_1	340_025_123	6_025_1	8_46_39	364_46_22	285_025_153	361_46_1	145_025_175	757_46_941	300_025_1	1594_125_520	267_46_785	78_46_1	946_46_81	2080_46_89	943_125_1	519_025_119	376_46_812
1326_025_378	312_46_27	88_46_1	67_025_743	138_125_27	414_025_298	22_025_1	23_025_1	46_025_1	340_025_123	6_025_1	8_46_30	364_46_19	285_025_151	361_46_1	145_025_174	757_46_968	300_025_1	1594_125_546	267_46_777	78_46_1	946_46_87	2080_46_83	943_125_1	519_025_122	376_46_806
1326_025_375	312_46_33	88_46_1	67_025_761	138_125_27	414_025_299	22_025_1	23_025_1	46_025_1	340_025_113	6_025_1	8_46_29	364_46_31	285_025_147	361_46_1	145_025_161	757_46_950	300_025_1	1594_125_527	267_46_777	78_46_1	946_46_74	2080_46_87	943_125_1	519_025_129	376_46_838
1326_025_352	312_46_46	88_46_1	67_025_744	138_125_28	414_025_302	22_025_1	23_025_1	46_025_1	340_025_110	6_025_1	8_46_37	364_46_24	285_025_157	361_46_1	145_025_151	757_46_959	300_025_1	1594_125_557	267_46_783	78_46_1	946_46_78	2080_46_81	943_125_1	519_025_119	376_46_824
1326_025_345	312_46_45	88_46_1	67_025_734	138_125_28	414_025_294	22_025_1	23_025_1	46_025_1	340_025_108	6_025_1	8_46_34	364_46_19	285_025_162	361_46_1	145_025_146	757_46_926	300_025_1	1594_125_596	267_46_793	78_46_1	946_46_82	2080_46_83	943_125_1	519_025_126	376_46_834
1326_025_339	312_46_49	88_46_1	67_025_730	138_125_31	414_025_292	22_025_1	23_025_1	46_025_1	340_025_109	6_025_1	8_46_34	364_46_15	285_025_165	361_46_1	145_025_143	757_46_958	300_025_1	1594_125_581	267_46_781	78_46_1	946_46_74	2080_46_72	943_125_1	519_025_135	376_46_849
1326_025_343	312_46_53	88_46_1	67_025_718	138_125_36	414_025_283	22_025_1	23_025_1	46_025_1	340_025_96	6_025_1	8_46_47	364_46_17	285_025_170	361_46_1	145_025_146	757_46_930	300_025_1	1594_125_569	267_46_777	78_46_1	946_46_87	2080_46_72	943_125_1	519_025_141	376_46_876
1326_025_356	312_46_50	88_46_1	67_025_723	138_125_34	414_025_273	22_025_1	23_025_1	46_025_1	340_025_102	6_025_1	8_46_44	364_46_23	285_025_172	361_46_1	145_025_130	757_46_944	300_025_1	1594_125_557	267_46_777	78_46_1	946_46_90	2080_46_61	943_125_1	519_025_142	376_46_883
1326_025_372	312_46_51	88_46_1	67_025_725	138_125_39	414_025_269	22_025_1	23_025_1	46_025_1	340_025_101	6_025_1	8_46_35	364_46_28	285_025_167	361_46_1	145_025_130	757_46_984	300_025_1	1594_125_575	267_46_759	78_46_1	946_46_89	2080_46_61	943_125_1	519_025_130	376_46_853
1326_025_374	312_46_50	88_46_1	67_025_741	138_125_35	414_025_261	22_025_1	23_025_1	46_025_1	340_025_117	6_025_1	8_46_31	364_46_32	285_025_157	361_46_1	145_025_122	757_46_1022	300_025_1	1594_125_575	267_46_727	78_46_1	946_46_84	2080_46_60	943_125_1	519_025_129	376_46_849
1326_025_364	312_46_57	88_46_1	67_025_742	138_125_36	414_025_265	22_025_1	23_025_1	46_025_1	340_025_115	6_025_1	8_46_31	364_46_31	285_025_168	361_46_1	145_025_118	757_46_1039	300_025_1	1594_125_626	267_46_707	78_46_1	946_46_77	2080_46_53	943_125_1	519_025_124	376_46_817
1326_025_346	312_46_65	88_46_1	67_025_726	138_125_38	414_025_255	22_025_1	23_025_1	46_025_1	340_025_113	6_025_1	8_46_28	364_46_33	285_025_170	361_46_1	145_025_112	757_46_1046	300_025_1	1594_125_631	267_46_718	78_46_1	946_46_72	2080_46_56	943_125_1	519_025_128	376_46_823
1326_025_348	312_46_59	88_46_1	67_025_738	138_125_40	414_025_254	22_025_1	23_025_1	46_025_1	340_025_116	6_025_1	8_46_32	364_46_32	285_025_168	361_46_1	145_025_104	757_46_1038	300_025_1	1594_125_617	267_46_703	78_46_1	946_46_70	2080_46_51	943_125_1	519_025_132	376_46_855
1326_025_338	312_46_55	88_46_1	67_025_728	138_125_36	414_025_241	22_025_1	23_025_1	46_025_1	340_025_115	6_025_1	8_46_29	364_46_37	285_025_161	361_46_1	145_025_114	757_46_1023	300_025_1	1594_125_608	267_46_726	78_46_1	946_46_85	2080_46_49	943_125_1	519_025_143	376_46_867
1326_025_340	312_46_59	88_46_1	67_025_715	138_125_46	414_025_241	22_025_1	23_025_1	46_025_1	340_025_119	6_025_1	8_46_28	364_46_36	285_025_168	361_46_1	145_025_110	757_46_1007	300_025_1	1594_125_602	267_46_726	78_46_1	946_46_90	2080_46_56	943_125_1	519_025_138	376_46_873
1326_025_342	312_46_51	88_46_1	67_025_718	138_125_51	414_025_223	22_025_1	23_025_1	46_025_1	340_025_123	6_025_1	8_46_24	364_46_32	285_025_164	361_46_1	145_025_98	757_46_994	300_025_1	1594_125_619	267_46_733	78_46_1	946_46_85	2080_46_62	943_125_1	519_025_147	376_46_906
1326_025_354	312_46_41	88_46_1	67_025_719	138_125_53	414_025_210	22_025_1	23_025_1	46_025_1	340_025_107	6_025_1	8_46_24	364_46_36	285_025_155	361_46_1	145_025_96	757_46_996	300_025_1	1594_125_618	267_46_741	78_46_1	946_46_86	2080_46_60	943_125_1	519_025_141	376_46_923
1326_025_353	312_46_52	88_46_1	67_025_716	138_125_47	414_025_205	22_025_1	23_025_1	46_025_1	340_025_112	6_025_1	8_46_33	364_46_34	285_025_164	361_46_1	145_025_95	757_46_979	300_025_1	1594_125_622	267_46_754	78_46_1	946_46_97	2080_46_50	943_125_1	519_025_138	376_46_912
1326_025_343	312_46_66	88_46_1	67_025_710	138_125_48	414_025_210	22_025_1	23_025_1	46_025_1	340_025_115	6_025_1	8_46_24	364_46_32	285_025_159	361_46_1	145_025_95	757_46_1015	300_025_1	1594_125_607	267_46_715	78_46_1	946_46_90	2080_46_43	943_125_1	519_025_143	376_46_944
1326_025_337	312_46_60	88_46_1	67_025_728	138_125_38	414_025_204	22_025_1	23_025_1	46_025_1	340_025_107	6_025_1	8_46_24	364_46_30	285_025_155	361_46_1	145_025_92	757_46_1019	300_025_1	1594_125_622	267_46_727	78_46_1	946_46_94	2080_46_52	943_125_1	519_025_139	376_46_936
1326_025_337	312_46_61	88_46_1	67_025_729	138_125_37	414_025_201	22_025_1	23_025_1	46_025_1	340_025_106	6_025_1	8_46_27	364_46_32	285_025_146	361_46_1	145_025_88	757_46_1008	300_025_1	1594_125_635	267_46_759	78_46_1	946_46_89	2080_46_44	943_125_1	519_025_141	376_46_933
1326_025_328	312_46_63	88_46_1	67_025_737	138_125_36	414_025_198	22_025_1	23_025_1	46_025_1	340_025_115	6_025_1	8_46_26	364_46_32	285_025_143	361_46_1	145_025_81	757_46_1001	300_025_1	1594_125_650	267_46_802	78_46_1	946_46_76	2080_46_49	943_125_1	519_025_128	376_46_904
1326_025_343	312_46_63	88_46_1	67_025_723	138_125_38	414_025_213	22_025_1	23_025_1	46_025_1	340_025_112	6_025_1	8_46_23	364_46_33	285_025_141	361_46_1	145_025_74	757_46_990	300_025_1	1594_125_658	267_46_792	78_46_1	946_46_74	2080_46_50	943_125_1	519_025_121	376_46_933
1326_025_339	312_46_61	88_46_1	67_025_720	138_125_38	414_025_218	22_025_1	23_025_1	46_025_1	340_025_114	6_025_1	8_46_24	364_46_32	285_025_154	361_46_1	145_025_76	757_46_970	300_025_1	1594_125_653	267_46_788	78_46_1	946_46_81	2080_46_46	943_125_1	519_025_121	376_46_949
1326_025_335	312_46_57	88_46_1	67_025_702	138_125_36	414_025_233	22_025_1	23_025_1	46_025_1	340_025_112	6_025_1	8_46_27	364_46_33	285_025_163	361_46_1	145_025_80	757_46_967	300_025_1	1594_125_637	267_46_810	78_46_1	946_46_77	2080_46_45	943_125_1	519_025_128	376_46_943
1326_025_333	312_46_62	88_46_1	67_025_697	138_125_38	414_025_228	22_025_1	23_025_1	46_025_1	340_025_128	6_025_1	8_46_25	364_46_31	285_025_171	361_46_1	145_025_76	757_46_960	300_025_1	1594_125_625	267_46_814	78_46_1	946_46_68	2080_46_52	943_125_1	519_025_119	376_46_944
1326_025_334	312_46_63	88_46_1	67_025_688	138_125_37	414_025_240	22_025_1	23_025_1	46_025_1	340_025_118	6_025_1	8_46_24	364_46_28	285_025_177	361_46_1	145_025_73	757_46_958	300_025_1	1594_125_650	267_46_832	78_46_1	946_46_50	2080_46_51	943_125_1	519_025_117	376_46_935
1326_025_325	312_46_64	88_46_1	67_025_682	138_125_33	414_025_248	22_025_1	23_025_1	46_025_1	340_025_118	6_025_1	8_46_22	364_46_34	285_025_187	361_46_1	145_025_78	757_46_960	300_025_1	1594_125_607	267_46_835	78_46_1	946_46_46	2080_46_52	943_125_1	519_025_126	376_46_951
1326_025_327	312_46_61	88_46_1	67_025_684	138_125_29	414_025_238	22_025_1	23_025_1	46_025_1	340_025_120	6_025_1	8_46_27	364_46_38	285_025_187	361_46_1	145_025_84	757_46_966	300_025_1	1594_125_610	267_46_825	78_46_1	946_46_40	2080_46_50	943_125_1	519_025_126	376_46_954
1326_025_340	312_46_76	88_46_1	67_025_685	138_125_28	414_025_239	22_025_1	23_025_1	46_025_1	340_025_118	6_025_1	8_46_25	364_46_41	285_025_186	361_46_1	145_025_91	757_46_944	300_025_1	1594_125_606	267_46_819	78_46_1	946_46_48	2080_46_49	943_125_1	519_025_131	376_46_941
1326_025_331	312_46_85	88_46_1	67_025_693	138_125_27	414_025_241	22_025_1	23_025_1	46_025_1	340_025_108	6_025_1	8_46_31	364_46_38	285_025_177	361_46_1	145_025_93	757_46_955	300_025_1	1594_125_612	267_46_848	78_46_1	946_46_45	2080_46_41	943_125_1	519_025_138	376_46_903
1326_025_318	312_46_90	88_46_1	67_025_693	138_125_28	414_025_240	22_025_1	23_025_1	46_025_1	340_025_108	6_025_1	8_46_36	364_46_33	285_025_185	361_46_1	145_025_93	757_46_961	300_025_1	1594_125_622	267_46_840	78_46_1	946_46_51	2080_46_39	943_125_1	519_025_141	376_46_889
1326_025_319	312_46_94	88_46_1	67_025_712	138_125_26	414_025_237	22_025_1	23_025_1	46_025_1	340_025_101	6_025_1	8_46_34	364_46_31	285_025_193	361_46_1	145_025_87	757_46_972	300_025_1	1594_125_613	267_46_832	78_46_1	946_46_51	2080_46_44	943_125_1	519_025_143	376_46_879
1326_025_329	312_46_102	88_46_1	67_025_720	138_125_21	414_025_236	22_025_1	23_025_1	46_025_1	340_025_107	6_025_1	8_46_35	364_46_26	285_025_193	361_46_1	145_025_83	757_46_984	300_025_1	1594_125_606	267_46_828	78_46_1	946_46_57	2080_46_33	943_125_1	519_025_137	376_46_872
1326_025_333	312_46_96	88_46_1	67_025_726	138_125_20	414_025_241	22_025_1	23_025_1	46_025_1	340_025_113	6_025_1	8_46_26	364_46_33	285_025_182	361_46_1	145_025_82	757_46_980	300_025_1	1594_125_607	267_46_842	78_46_1	946_46_55	2080_46_22	943_125_1	519_025_126	376_46_894
1326_025_292	312_46_95	88_46_1	67_025_767	138_125_17	414_025_259	22_025_1	23_025_1	46_025_1	340_025_123	6_025_1	8_46_26	364_46_28	285_025_180	361_46_1	145_025_82	757_46_951	300_025_1	1594_125_601	267_46_891	78_46_1	946_46_54	2080_46_17	943_125_1	519_025_127	376_46_877
1326_025_272	312_46_97	88_46_1	67_025_780	138_125_11	414_025_250	22_025_1	23_025_1	46_025_1	340_025_117	6_025_1	8_46_23	364_46_20	285_025_183	361_46_1	145_025_78	757_46_976	300_025_1	1594_125_596	267_46_863	78_46_1	946_46_65	2080_46_20	943_125_1	519_025_134	376_46_901
1326_025_272	312_46_101	88_46_1	67_025_804	138_125_10	414_025_255	22_025_1	23_025_1	46_025_1	340_025_123	6_025_1	8_46_28	364_46_20	285_025_181	361_46_1	145_025_76	757_46_950	300_025_1	1594_125_583	267_46_853	78_46_1	946_46_59	2080_46_22	943_125_1	519_025_130	376_46_911
1326_025_280	312_46_105	88_46_1	67_025_816	138_125_7	414_025_263	22_025_1	23_025_1	46_025_1	340_025_122	6_025_1	8_46_28	364_46_19	285_025_181	361_46_1	145_025_70	757_46_940	300_025_1	1594_125_562	267_46_858	78_46_1	946_46_60	2080_46_23	943_125_1	519_025_127	376_46_924
1326_025_276	312_46_104	88_46_1	67_025_793	138_125_6	414_025_259	22_025_1	23_025_1	46_025_1	340_025_129	6_025_1	8_46_32	364_46_15	285_025_182	361_46_1	145_025_66	757_46_952	300_025_1	1594_125_569	267_46_870	78_46_1	946_46_54	2080_46_20	943_125_1	519_025_126	376_46_929
1326_025_289	312_46_107	88_46_1	67_025_807	138_125_8	414_025_264	22_025_1	23_025_1	46_025_1	340_025_126	6_025_1	8_46_27	364_46_13	285_025_180	361_46_1	145_025_65	757_46_977	300_025_1	1594_125_555	267_46_876	78_46_1	946_46_41	2080_46_21	943_125_1	519_025_119	376_46_903
1326_025_271	312_46_123	88_46_1	67_025_839	138_125_6	414_025_264	22_025_1	23_025_1	46_025_1	340_025_125	6_025_1	8_46_29	364_46_14	285_025_183	361_46_1	145_025_67	757_46_946	300_025_1	1594_125_549	267_46_884	78_46_1	946_46_32	2080_46_21	943_125_1	519_025_122	376_46_902
1326_025_257	312_46_133	88_46_1	67_025_836	138_125_7	414_025_268	22_025_1	23_025_1	46_025_1	340_025_127	6_025_1	8_46_32	364_46_16	285_025_190	361_46_1	145_025_61	757_46_951	300_025_1	1594_125_574	267_46_847	78_46_1	946_46_29	2080_46_25	943_125_1	519_025_130	376_46_887
1326_025_267	312_46_130	88_46_1	67_025_863	138_125_5	414_025_262	22_025_1	23_025_1	46_025_1	340_025_108	6_025_1	8_46_29	364_46_18	285_025_191	361_46_1	145_025_55	757_46_959	300_025_1	1594_125_600	267_46_828	78_46_1	946_46_34	2080_46_17	943_125_1	519_025_129	376_46_879
1326_025_270	312_46_124	88_46_1	67_025_865	138_125_3	414_025_264	22_025_1	23_025_1	46_025_1	340_025_108	6_025_1	8_46_33	364_46_27	285_025_180	361_46_1	145_025_67	757_46_933	300_025_1	1594_125_619	267_46_809	78_46_1	946_46_37	2080_46_21	943_125_1	519_025_124	376_46_897
1326_025_267	312_46_126	88_46_1	67_025_854	138_125_2	414_025_271	22_025_1	23_025_1	46_025_1	340_025_112	6_025_1	8_46_37	364_46_29	285_025_180	361_46_1	145_025_62	757_46_925	300_025_1	1594_125_618	267_46_827	78_46_1	946_46_37	2080_46_24	943_125_1	519_025_120	376_46_892
1326_025_275	312_46_138	88_46_1	67_025_811	138_125_3	414_025_263	22_025_1	23_025_1	46_025_1	340_025_120	6_025_1	8_46_29	364_46_31	285_025_176	361_46_1	145_025_67	757_46_935	300_025_1	1594_125_611	267_46_850	78_46_1	946_46_39	2080_46_25	943_125_1	519_025_131	376_46_866
1326_025_271	312_46_136	88_46_1	67_025_810	138_125_2	414_025_270	22_025_1	23_025_1	46_025_1	340_025_115	6_025_1	8_46_35	364_46_31	285_025_183	361_46_1	145_025_61	757_46_909	300_025_1	1594_125_595	267_46_889	78_46_1	946_46_38	2080_46_28	943_125_1	519_025_128	376_46_877
1326_025_262	312_46_144	88_46_1	67_025_811	138_125_5	414_025_272	22_025_1	23_025_1	46_025_1	340_025_104	6_025_1	8_46_37	364_46_37	285_025_176	361_46_1	145_025_54	757_46_921	300_025_1	1594_125_599	267_46_899	78_46_1	946_46_31	2080_46_32	943_125_1	519_025_126	376_46_868
1326_025_260	312_46_154	88_46_1	67_025_797	138_125_8	414_025_286	22_025_1	23_025_1	46_025_1	340_025_95	6_025_1	8_46_33	364_46_36	285_025_182	361_46_1	145_025_54	757_46_918	300_025_1	1594_125_595	267_46_913	78_46_1	946_46_44	2080_46_25	943_125_1	519_025_116	376_46_865
1326_025_257	312_46_151	88_46_1	67_025_791	138_125_8	414_025_284	22_025_1	23_025_1	46_025_1	340_025_94	6_025_1	8_46_35	364_46_34	285_025_176	361_46_1	145_025_49	757_46_955	300_025_1	1594_125_584	267_46_902	78_46_1	946_46_40	2080_46_27	943_125_1	519_025_112	376_46_864
1326_025_257	312_46_147	88_46_1	67_025_781	138_125_10	414_025_278	22_025_1	23_025_1	46_025_1	340_025_99	6_025_1	8_46_34	364_46_33	285_025_178	361_46_1	145_025_54	757_46_937	300_025_1	1594_125_581	267_46_912	78_46_1	946_46_41	2080_46_34	943_125_1	519_025_116	376_46_881
1326_025_252	312_46_146	88_46_1	67_025_794	138_125_9	414_025_280	22_025_1	23_025_1	46_025_1	340_025_93	6_025_1	8_46_31	364_46_28	285_025_182	361_46_1	145_025_57	757_46_948	300_025_1	1594_125_588	267_46_910	78_46_1	946_46_44	2080_46_27	943_125_1	519_025_102	376_46_883
1326_025_225	312_46_160	88_46_1	67_025_792	138_125_13	414_025_271	22_025_1	23_025_1	46_025_1	340_025_99	6_025_1	8_46_29	364_46_31	285_025_188	361_46_1	145_025_49	757_46_917	300_025_1	1594_125_605	267_46_911	78_46_1	946_46_35	2080_46_32	943_125_1	519_025_110	376_46_903
1326_025_233	312_46_135	88_46_1	67_025_810	138_125_13	414_025_281	22_025_1	23_025_1	46_025_1	340_025_92	6_025_1	8_46_20	364_46_24	285_025_190	361_46_1	145_025_35	757_46_928	300_025_1	1594_125_603	267_46_923	78_46_1	946_46_34	2080_46_27	943_125_1	519_025_113	376_46_917
1326_025_221	312_46_142	88_46_1	67_025_836	138_125_12	414_025_281	22_025_1	23_025_1	46_025_1	340_025_103	6_025_1	8_46_19	364_46_31	285_025_180	361_46_1	145_025_38	757_46_940	300_025_1	1594_125_568	267_46_925	78_46_1	946_46_32	2080_46_30	943_125_1	519_025_111	376_46_909
1326_025_230	312_46_150	88_46_1	67_025_865	138_125_11	414_025_269	22_025_1	23_025_1	46_025_1	340_025_93	6_025_1	8_46_21	364_46_25	285_025_184	361_46_1	145_025_35	757_46_937	300_025_1	1594_125_553	267_46_917	78_46_1	946_46_35	2080_46_37	943_125_1	519_025_120	376_46_908
1326_025_224	312_46_141	88_46_1	67_025_879	138_125_11	414_025_255	22_025_1	23_025_1	46_025_1	340_025_97	6_025_1	8_46_29	364_46_20	285_025_189	361_46_1	145_025_33	757_46_955	300_025_1	1594_125_547	267_46_897	78_46_1	946_46_36	2080_46_34	943_125_1	519_025_122	376_46_918
1326_025_206	312_46_139	88_46_1	67_025_856	138_125_10	414_025_240	22_025_1	23_025_1	46_025_1	340_025_100	6_025_1	8_46_24	364_46_16	285_025_198	361_46_1	145_025_35	757_46_939	300_025_1	1594_125_565	267_46_922	78_46_1	946_46_38	2080_46_34	943_125_1	519_025_136	376_46_927
1326_025_208	312_46_155	88_46_1	67_025_876	138_125_11	414_025_242	22_025_1	23_025_1	46_025_1	340_025_92	6_025_1	8_46_32	364_46_16	285_025_210	361_46_1	145_025_38	757_46_914	300_025_1	1594_125_572	267_46_888	78_46_1	946_46_42	2080_46_34	943_125_1	519_025_132	376_46_926
1326_025_215	312_46_150	88_46_1	67_025_866	138_125_7	414_025_232	22_025_1	23_025_1	46_025_1	340_025_98	6_025_1	8_46_38	364_46_20	285_025_212	361_46_1	145_025_43	757_46_919	300_025_1	1594_125_561	267_46_855	78_46_1	946_46_47	2080_46_24	943_125_1	519_025_141	376_46_957
1326_025_228	312_46_148	88_46_1	67_025_842	138_125_6	414_025_233	22_025_1	23_025_1	46_025_1	340_025_91	6_025_1	8_46_40	364_46_28	285_025_214	361_46_1	145_025_44	757_46_900	300_025_1	1594_125_570	267_46_850	78_46_1	946_46_50	2080_46_21	943_125_1	519_025_154	376_46_974
1326_025_230	312_46_146	88_46_1	67_025_860	138_125_8	414_025_241	22_025_1	23_025_1	46_025_1	340_025_88	6_025_1	8_46_38	364_46_29	285_025_209	361_46_1	145_025_49	757_46_915	300_025_1	1594_125_542	267_46_822	78_46_1	946_46_55	2080_46_21	943_125_1	519_025_149	376_46_988
1326_025_253	312_46_157	88_46_1	67_025_855	138_125_7	414_025_231	22_025_1	23_025_1	46_025_1	340_025_89	6_025_1	8_46_40	364_46_30	285_025_209	361_46_1	145_025_53	757_46_890	300_025_1	1594_125_546	267_46_830	78_46_1	946_46_57	2080_46_25	943_125_1	519_025_143	376_46_972
1326_025_245	312_46_155	88_46_1	67_025_832	138_125_6	414_025_235	22_025_1	23_025_1	46_025_1	340_025_88	6_025_1	8_46_35	364_46_30	285_025_205	361_46_1	145_025_57	757_46_892	300_025_1	1594_125_562	267_46_838	78_46_1	946_46_51	2080_46_24	943_125_1	519_025_143	376_46_973
1326_025_247	312_46_161	88_46_1	67_025_835	138_125_5	414_025_236	22_025_1	23_025_1	46_025_1	340_025_93	6_025_1	8_46_30	364_46_33	285_025_216	361_46_1	145_025_64	757_46_886	300_025_1	1594_125_553	267_46_833	78_46_1	946_46_57	2080_46_24	943_125_1	519_025_142	376_46_960
1326_025_244	312_46_168	88_46_1	67_025_826	138_125_4	414_025_244	22_025_1	23_025_1	46_025_1	340_025_94	6_025_1	8_46_32	364_46_34	285_025_222	361_46_1	145_025_67	757_46_859	300_025_1	1594_125_552	267_46_855	78_46_1	946_46_58	2080_46_29	943_125_1	519_025_134	376_46_959
1326_025_247	312_46_163	88_46_1	67_025_832	138_125_3	414_025_251	22_025_1	23_025_1	46_025_1	340_025_82	6_025_1	8_46_26	364_46_37	285_025_234	361_46_1	145_025_67	757_46_855	300_025_1	1594_125_526	267_46_863	78_46_1	946_46_54	2080_46_38	943_125_1	519_025_125	376_46_975
1326_025_243	312_46_168	88_46_1	67_025_846	138_125_4	414_025_252	22_025_1	23_025_1	46_025_1	340_025_75	6_025_1	8_46_29	364_46_32	285_025_245	361_46_1	145_025_68	757_46_860	300_025_1	1594_125_503	267_46_865	78_46_1	946_46_50	2080_46_29	943_125_1	519_025_119	376_46_994
1326_025_252	312_46_155	88_46_1	67_025_865	138_125_3	414_025_247	22_025_1	23_025_1	46_025_1	340_025_72	6_025_1	8_46_28	364_46_28	285_025_237	361_46_1	145_025_69	757_46_880	300_025_1	1594_125_484	267_46_861	78_46_1	946_46_46	2080_46_31	943_125_1	519_025_116	376_46_996
1326_025_261	312_46_143	88_46_1	67_025_878	138_125_2	414_025_244	22_025_1	23_025_1	46_025_1	340_025_74	6_025_1	8_46_36	364_46_28	285_025_253	361_46_1	145_025_72	757_46_874	300_025_1	1594_125_467	267_46_847	78_46_1	946_46_54	2080_46_35	943_125_1	519_025_124	376_46_990
1326_025_250	312_46_157	88_46_1	67_025_874	138_125_3	414_025_242	22_025_1	23_025_1	46_025_1	340_025_67	6_025_1	8_46_33	364_46_27	285_025_259	361_46_1	145_025_67	757_46_835	300_025_1	1594_125_484	267_46_893	78_46_1	946_46_53	2080_46_39	943_125_1	519_025_118	376_46_980
1326_025_261	312_46_145	88_46_1	67_025_869	138_125_5	414_025_242	22_025_1	23_025_1	46_025_1	340_025_69	6_025_1	8_46_31	364_46_18	285_025_252	361_46_1	145_025_63	757_46_871	300_025_1	1594_125_458	267_46_891	78_46_1	946_46_48	2080_46_31	943_125_1	519_025_123	376_46_990
1326_025_251	312_46_129	88_46_1	67_025_875	138_125_5	414_025_237	22_025_1	23_025_1	46_025_1	340_025_77	6_025_1	8_46_32	364_46_18	285_025_260	361_46_1	145_025_62	757_46_861	300_025_1	1594_125_458	267_46_865	78_46_1	946_46_54	2080_46_34	943_125_1	519_025_126	376_46_1023
1326_025_256	312_46_131	88_46_1	67_025_885	138_125_5	414_025_249	22_025_1	23_025_1	46_025_1	340_025_76	6_025_1	8_46_41	364_46_19	285_025_262	361_46_1	145_025_65	757_46_846	300_025_1	1594_125_465	267_46_844	78_46_1	946_46_54	2080_46_38	943_125_1	519_025_128	376_46_1021
1326_025_261	312_46_123	88_46_1	67_025_873	138_125_5	414_025_239	22_025_1	23_025_1	46_025_1	340_025_72	6_025_1	8_46_36	364_46_20	285_025_264	361_46_1	145_025_65	757_46_869	300_025_1	1594_125_458	267_46_836	78_46_1	946_46_51	2080_46_45	943_125_1	519_025_137	376_46_1026
1326_025_253	312_46_115	88_46_1	67_025_853	138_125_5	414_025_265	22_025_1	23_025_1	46_025_1	340_025_77	6_025_1	8_46_40	364_46_16	285_025_266	361_46_1	145_025_66	757_46_837	300_025_1	1594_125_474	267_46_841	78_46_1	946_46_47	2080_46_44	943_125_1	519_025_125	376_46_1052
1326_025_256	312_46_103	88_46_1	67_025_854	138_125_4	414_025_266	22_025_1	23_025_1	46_025_1	340_025_76	6_025_1	8_46_36	364_46_27	285_025_265	361_46_1	145_025_65	757_46_802	300_025_1	1594_125_479	267_46_884	78_46_1	946_46_46	2080_46_40	943_125_1	519_025_116	376_46_1058
1326_025_248	312_46_103	88_46_1	67_025_866	138_125_2	414_025_265	22_025_1	23_025_1	46_025_1	340_025_70	6_025_1	8_46_38	364_46_21	285_025_274	361_46_1	145_025_63	757_46_826	300_025_1	1594_125_479	267_46_841	78_46_1	946_46_46	2080_46_43	943_125_1	519_025_108	376_46_1090
1326_025_248	312_46_117	88_46_1	67_025_870	138_125_2	414_025_269	22_025_1	23_025_1	46_025_1	340_025_70	6_025_1	8_46_38	364_46_16	285_025_274	361_46_1	145_025_55	757_46_782	300_025_1	1594_125_506	267_46_867	78_46_1	946_46_49	2080_46_38	943_125_1	519_025_110	376_46_1080
1326_025_249	312_46_114	88_46_1	67_025_873	138_125_1	414_025_272	22_025_1	23_025_1	46_025_1	340_025_66	6_025_1	8_46_51	364_46_18	285_025_286	361_46_1	145_025_52	757_46_773	300_025_1	1594_125_487	267_46_869	78_46_1	946_46_44	2080_46_36	943_125_1	519_025_103	376_46_1095
1326_025_243	312_46_117	88_46_1	67_025_909	138_125_1	414_025_268	22_025_1	23_025_1	46_025_1	340_025_68	6_025_1	8_46_52	364_46_17	285_025_285	361_46_1	145_025_52	757_46_729	300_025_1	1594_125_490	267_46_882	78_46_1	946_46_45	2080_46_33	943_125_1	519_025_96	376_46_1099
1326_025_254	312_46_114	88_46_1	67_025_903	138_125_2	414_025_260	22_025_1	23_025_1	46_025_1	340_025_71	6_025_1	8_46_55	364_46_13	285_025_283	361_46_1	145_025_50	757_46_731	300_025_1	1594_125_481	267_46_886	78_46_1	946_46_42	2080_46_34	943_125_1	519_025_95	376_46_1110
1326_025_252	312_46_124	88_46_1	67_025_912	138_125_2	414_025_233	22_025_1	23_025_1	46_025_1	340_025_71	6_025_1	8_46_52	364_46_8	285_025_285	361_46_1	145_025_53	757_46_720	300_025_1	1594_125_497	267_46_869	78_46_1	946_46_48	2080_46_33	943_125_1	519_025_96	376_46_1123
1326_025_248	312_46_139	88_46_1	67_025_940	138_125_1	414_025_233	22_025_1	23_025_1	46_025_1	340_025_67	6_025_1	8_46_44	364_46_6	285_025_290	361_46_1	145_025_42	757_46_720	300_025_1	1594_125_535	267_46_840	78_46_1	946_46_54	2080_46_32	943_125_1	519_025_89	376_46_1104
1326_025_243	312_46_145	88_46_1	67_025_920	138_125_1	414_025_239	22_025_1	23_025_1	46_025_1	340_025_74	6_025_1	8_46_47	364_46_6	285_025_291	361_46_1	145_025_41	757_46_729	300_025_1	1594_125_572	267_46_811	78_46_1	946_46_62	2080_46_30	943_125_1	519_025_89	376_46_1067
1326_025_247	312_46_145	88_46_1	67_025_901	138_125_1	414_025_232	22_025_1	23_025_1	46_025_1	340_025_81	6_025_1	8_46_48	364_46_7	285_025_289	361_46_1	145_025_45	757_46_727	300_025_1	1594_125_585	267_46_829	78_46_1	946_46_54	2080_46_32	943_125_1	519_025_93	376_46_1053
1326_025_235	312_46_142	88_46_1	67_025_892	138_125_1	414_025_227	22_025_1	23_025_1	46_025_1	340_025_75	6_025_1	8_46_40	364_46_9	285_025_280	361_46_1	145_025_45	757_46_746	300_025_1	1594_125_595	267_46_818	78_46_1	946_46_62	2080_46_33	943_125_1	519_025_92	376_46_1070
1326_025_222	312_46_134	88_46_1	67_025_919	138_125_1	414_025_225	22_025_1	23_025_1	46_025_1	340_025_72	6_025_1	8_46_45	364_46_6	285_025_287	361_46_1	145_025_39	757_46_714	300_025_1	1594_125_618	267_46_813	78_46_1	946_46_67	2080_46_36	943_125_1	519_025_98	376_46_1065
1326_025_234	312_46_112	88_46_1	67_025_889	138_125_1	414_025_223	22_025_1	23_025_1	46_025_1	340_025_72	6_025_1	8_46_38	364_46_8	285_025_280	361_46_1	145_025_39	757_46_720	300_025_1	1594_125_645	267_46_855	78_46_1	946_46_66	2080_46_22	943_125_1	519_025_98	376_46_1065
1326_025_241	312_46_111	88_46_1	67_025_865	138_125_1	414_025_206	22_025_1	23_025_1	46_025_1	340_025_69	6_025_1	8_46_41	364_46_7	285_025_283	361_46_1	145_025_33	757_46_725	300_025_1	1594_125_697	267_46_849	78_46_1	946_46_69	2080_46_21	943_125_1	519_025_107	376_46_1040
1326_025_221	312_46_116	88_46_1	67_025_893	138_125_1	414_025_204	22_025_1	23_025_1	46_025_1	340_025_64	6_025_1	8_46_35	364_46_4	285_025_293	361_46_1	145_025_27	757_46_755	300_025_1	1594_125_702	267_46_823	78_46_1	946_46_67	2080_46_23	943_125_1	519_025_92	376_46_1036
1326_025_220	312_46_118	88_46_1	67_025_874	138_125_1	414_025_197	22_025_1	23_025_1	46_025_1	340_025_63	6_025_1	8_46_43	364_46_6	285_025_296	361_46_1	145_025_28	757_46_747	300_025_1	1594_125_721	267_46_842	78_46_1	946_46_57	2080_46_22	943_125_1	519_025_96	376_46_1031
1326_025_230	312_46_113	88_46_1	67_025_852	414_025_194	22_025_1	23_025_1	46_025_1	340_025_64	6_025_1	8_46_40	364_46_8	285_025_304	361_46_1	145_025_23	757_46_733	300_025_1	1594_125_758	267_46_832	78_46_1	946_46_63	2080_46_25	943_125_1	519_025_89	376_46_1038
1326_025_228	312_46_120	88_46_1	67_025_849	414_025_195	22_025_1	23_025_1	46_025_1	340_025_59	6_025_1	8_46_43	364_46_3	285_025_303	361_46_1	145_025_29	757_46_747	300_025_1	1594_125_737	267_46_825	78_46_1	946_46_61	2080_46_23	943_125_1	519_025_91	376_46_1046
1326_025_231	312_46_128	88_46_1	67_025_864	414_025_208	22_025_1	23_025_1	46_025_1	340_025_60	6_025_1	8_46_49	364_46_4	285_025_302	361_46_1	145_025_27	757_46_770	300_025_1	1594_125_704	267_46_801	78_46_1	946_46_61	2080_46_22	943_125_1	519_025_88	376_46_1047
1326_025_233	312_46_118	88_46_1	67_025_860	414_025_203	22_025_1	23_025_1	46_025_1	340_025_62	6_025_1	8_46_50	364_46_5	285_025_311	361_46_1	145_025_28	757_46_776	300_025_1	1594_125_681	267_46_802	78_46_1	946_46_73	2080_46_19	943_125_1	519_025_92	376_46_1050
1326_025_237	312_46_115	88_46_1	67_025_884	414_025_210	22_025_1	23_025_1	46_025_1	340_025_68	6_025_1	8_46_51	364_46_8	285_025_309	361_46_1	145_025_25	757_46_768	300_025_1	1594_125_675	267_46_773	78_46_1	946_46_79	2080_46_21	943_125_1	519_025_85	376_46_1064
1326_025_240	312_46_127	88_46_1	67_025_870	414_025_220	22_025_1	23_025_1	46_025_1	340_025_61	6_025_1	8_46_50	364_46_10	285_025_299	361_46_1	145_025_22	757_46_825	300_025_1	1594_125_687	267_46_739	78_46_1	946_46_75	2080_46_19	943_125_1	519_025_85	376_46_1038
1326_025_220	312_46_128	88_46_1	67_025_866	414_025_230	22_025_1	23_025_1	46_025_1	340_025_61	6_025_1	8_46_43	364_46_14	285_025_318	361_46_1	145_025_21	757_46_831	300_025_1	1594_125_673	267_46_742	78_46_1	946_46_77	2080_46_20	943_125_1	519_025_88	376_46_1026
1326_025_227	312_46_131	88_46_1	67_025_860	414_025_228	22_025_1	23_025_1	46_025_1	340_025_60	6_025_1	8_46_43	364_46_13	285_025_325	361_46_1	145_025_23	757_46_815	300_025_1	1594_125_666	267_46_749	78_46_1	946_46_80	2080_46_14	943_125_1	519_025_90	376_46_1036
1326_025_233	312_46_133	88_46_1	67_025_866	414_025_221	22_025_1	23_025_1	46_025_1	340_025_52	6_025_1	8_46_38	364_46_10	285_025_321	361_46_1	145_025_26	757_46_818	300_025_1	1594_125_670	267_46_750	78_46_1	946_46_77	2080_46_13	943_125_1	519_025_84	376_46_1034
1326_025_239	312_46_132	88_46_1	67_025_873	414_025_221	22_025_1	23_025_1	46_025_1	340_025_59	6_025_1	8_46_28	364_46_9	285_025_330	361_46_1	145_025_26	757_46_827	300_025_1	1594_125_641	267_46_755	78_46_1	946_46_70	2080_46_12	943_125_1	519_025_82	376_46_1052
1326_025_253	312_46_127	88_46_1	67_025_879	414_025_211	22_025_1	23_025_1	46_025_1	340_025_53	6_025_1	8_46_41	364_46_6	285_025_324	361_46_1	145_025_28	757_46_835	300_025_1	1594_125_642	267_46_741	78_46_1	946_46_79	2080_46_12	943_125_1	519_025_84	376_46_1049
1326_025_248	312_46_138	88_46_1	67_025_885	414_025_211	22_025_1	23_025_1	46_025_1	340_025_49	6_025_1	8_46_43	364_46_7	285_025_326	361_46_1	145_025_26	757_46_837	300_025_1	1594_125_619	267_46_744	78_46_1	946_46_76	2080_46_18	943_125_1	519_025_92	376_46_1057
1326_025_264	312_46_140	88_46_1	67_025_872	414_025_221	22_025_1	23_025_1	46_025_1	340_025_52	6_025_1	8_46_46	364_46_11	285_025_335	361_46_1	145_025_24	757_46_854	300_025_1	1594_125_600	267_46_748	78_46_1	946_46_73	2080_46_19	943_125_1	519_025_88	376_46_1031
1326_025_260	312_46_125	88_46_1	67_025_878	414_025_231	22_025_1	23_025_1	46_025_1	340_025_54	6_025_1	8_46_54	364_46_14	285_025_329	361_46_1	145_025_19	757_46_869	300_025_1	1594_125_592	267_46_736	78_46_1	946_46_78	2080_46_20	943_125_1	519_025_91	376_46_1030
1326_025_252	312_46_125	88_46_1	67_025_889	414_025_238	22_025_1	23_025_1	46_025_1	340_025_52	6_025_1	8_46_53	364_46_17	285_025_333	361_46_1	145_025_22	757_46_872	300_025_1	1594_125_594	267_46_726	78_46_1	946_46_78	2080_46_11	943_125_1	519_025_86	376_46_1033
1326_025_244	312_46_120	88_46_1	67_025_890	414_025_250	22_025_1	23_025_1	46_025_1	340_025_57	6_025_1	8_46_51	364_46_17	285_025_343	361_46_1	145_025_23	757_46_924	300_025_1	1594_125_578	267_46_721	78_46_1	946_46_79	2080_46_12	943_125_1	519_025_84	376_46_993
1326_025_238	312_46_109	88_46_1	67_025_875	414_025_246	22_025_1	23_025_1	46_025_1	340_025_52	6_025_1	8_46_40	364_46_13	285_025_337	361_46_1	145_025_26	757_46_899	300_025_1	1594_125_586	267_46_754	78_46_1	946_46_91	2080_46_15	943_125_1	519_025_83	376_46_1024
1326_025_246	312_46_101	88_46_1	67_025_883	414_025_251	22_025_1	23_025_1	46_025_1	340_025_53	6_025_1	8_46_39	364_46_14	285_025_346	361_46_1	145_025_25	757_46_919	300_025_1	1594_125_561	267_46_752	78_46_1	946_46_87	2080_46_11	943_125_1	519_025_77	376_46_1021
1326_025_228	312_46_110	88_46_1	67_025_887	414_025_252	22_025_1	23_025_1	46_025_1	340_025_49	6_025_1	8_46_38	364_46_8	285_025_348	361_46_1	145_025_25	757_46_947	300_025_1	1594_125_553	267_46_745	78_46_1	946_46_81	2080_46_11	943_125_1	519_025_76	376_46_1021
1326_025_222	312_46_101	88_46_1	67_025_896	414_025_254	22_025_1	23_025_1	46_025_1	340_025_47	6_025_1	8_46_44	364_46_8	285_025_334	361_46_1	145_025_25	757_46_944	300_025_1	1594_125_566	267_46_717	78_46_1	946_46_91	2080_46_12	943_125_1	519_025_83	376_46_1036
1326_025_219	312_46_101	88_46_1	67_025_932	414_025_244	22_025_1	23_025_1	46_025_1	340_025_43	6_025_1	8_46_43	364_46_8	285_025_336	361_46_1	145_025_29	757_46_979	300_025_1	1594_125_557	267_46_686	78_46_1	946_46_90	2080_46_10	943_125_1	519_025_88	376_46_1006
1326_025_211	312_46_97	88_46_1	67_025_946	414_025_245	22_025_1	23_025_1	46_025_1	340_025_40	6_025_1	8_46_39	364_46_7	285_025_337	361_46_1	145_025_33	757_46_1010	300_025_1	1594_125_562	267_46_672	78_46_1	946_46_93	2080_46_10	943_125_1	519_025_89	376_46_987
1326_025_206	312_46_103	88_46_1	67_025_960	414_025_246	22_025_1	23_025_1	46_025_1	340_025_35	6_025_1	8_46_43	364_46_7	285_025_328	361_46_1	145_025_32	757_46_1028	300_025_1	1594_125_561	267_46_661	78_46_1	946_46_96	2080_46_6	943_125_1	519_025_91	376_46_983
1326_025_212	312_46_100	88_46_1	67_025_957	414_025_250	22_025_1	23_025_1	46_025_1	340_025_34	6_025_1	8_46_48	364_46_9	285_025_312	361_46_1	145_025_34	757_46_1058	300_025_1	1594_125_551	267_46_619	78_46_1	946_46_90	2080_46_2	943_125_1	519_025_94	376_46_1009
1326_025_221	312_46_86	88_46_1	67_025_943	414_025_254	22_025_1	23_025_1	46_025_1	340_025_35	6_025_1	8_46_42	364_46_9	285_025_294	361_46_1	145_025_34	757_46_1060	300_025_1	1594_125_578	267_46_633	78_46_1	946_46_87	2080_46_4	943_125_1	519_025_93	376_46_1006
1326_025_229	312_46_90	88_46_1	67_025_950	414_025_243	22_025_1	23_025_1	46_025_1	340_025_37	6_025_1	8_46_52	364_46_8	285_025_288	361_46_1	145_025_34	757_46_1078	300_025_1	1594_125_549	267_46_629	78_46_1	946_46_83	2080_46_3	943_125_1	519_025_105	376_46_996
1326_025_240	312_46_88	88_46_1	67_025_940	414_025_248	22_025_1	23_025_1	46_025_1	340_025_38	6_025_1	8_46_45	364_46_7	285_025_289	361_46_1	145_025_30	757_46_1104	300_025_1	1594_125_523	267_46_623	78_46_1	946_46_82	2080_46_4	943_125_1	519_025_95	376_46_1015
1326_025_243	312_46_93	88_46_1	67_025_944	414_025_252	22_025_1	23_025_1	46_025_1	340_025_33	6_025_1	8_46_46	364_46_7	285_025_270	361_46_1	145_025_34	757_46_1096	300_025_1	1594_125_505	267_46_624	78_46_1	946_46_90	2080_46_4	943_125_1	519_025_89	376_46_1037
1326_025_242	312_46_105	88_46_1	67_025_962	414_025_242	22_025_1	23_025_1	46_025_1	340_025_27	6_025_1	8_46_47	364_46_9	285_025_266	361_46_1	145_025_32	757_46_1074	300_025_1	1594_125_509	267_46_633	78_46_1	946_46_80	2080_46_5	943_125_1	519_025_102	376_46_1037
1326_025_246	312_46_110	88_46_1	67_025_960	414_025_244	22_025_1	23_025_1	46_025_1	340_025_32	6_025_1	8_46_34	364_46_5	285_025_262	361_46_1	145_025_32	757_46_1112	300_025_1	1594_125_494	267_46_606	78_46_1	946_46_84	2080_46_6	943_125_1	519_025_103	376_46_1043
1326_025_240	312_46_104	88_46_1	67_025_962	414_025_256	22_025_1	23_025_1	46_025_1	340_025_28	6_025_1	8_46_22	364_46_3	285_025_269	361_46_1	145_025_36	757_46_1091	300_025_1	1594_125_496	267_46_653	78_46_1	946_46_82	2080_46_3	943_125_1	519_025_102	376_46_1023
1326_025_245	312_46_112	88_46_1	67_025_973	414_025_263	22_025_1	23_025_1	46_025_1	340_025_32	6_025_1	8_46_22	364_46_2	285_025_277	361_46_1	145_025_41	757_46_1094	300_025_1	1594_125_470	267_46_632	78_46_1	946_46_85	2080_46_2	943_125_1	519_025_95	376_46_1035
1326_025_247	312_46_116	88_46_1	67_025_968	414_025_250	22_025_1	23_025_1	46_025_1	340_025_33	6_025_1	8_46_26	364_46_2	285_025_286	361_46_1	145_025_38	757_46_1122	300_025_1	1594_125_470	267_46_609	78_46_1	946_46_76	2080_46_1	943_125_1	519_025_107	376_46_1025
1326_025_245	312_46_109	88_46_1	67_025_1008	414_025_259	22_025_1	23_025_1	46_025_1	340_025_33	6_025_1	8_46_24	364_46_2	285_025_287	361_46_1	145_025_41	757_46_1115	300_025_1	1594_125_433	267_46_583	78_46_1	946_46_79	2080_46_1	943_125_1	519_025_105	376_46_1052
1326_025_234	312_46_108	88_46_1	67_025_1005	414_025_261	22_025_1	23_025_1	46_025_1	340_025_33	6_025_1	8_46_17	364_46_2	285_025_292	361_46_1	145_025_34	757_46_1102	300_025_1	1594_125_444	267_46_596	78_46_1	946_46_75	2080_46_3	943_125_1	519_025_106	376_46_1066
1326_025_231	312_46_95	88_46_1	67_025_1015	414_025_270	22_025_1	23_025_1	46_025_1	340_025_34	6_025_1	8_46_14	364_46_1	285_025_299	361_46_1	145_025_38	757_46_1095	300_025_1	1594_125_450	267_46_595	78_46_1	946_46_64	2080_46_3	943_125_1	519_025_94	376_46_1070
1326_025_221	312_46_91	88_46_1	67_025_1036	414_025_271	22_025_1	23_025_1	46_025_1	340_025_35	6_025_1	8_46_16	364_46_1	285_025_299	361_46_1	145_025_31	757_46_1077	300_025_1	1594_125_433	267_46_600	78_46_1	946_46_67	2080_46_1	943_125_1	519_025_95	376_46_1093
1326_025_231	312_46_90	88_46_1	67_025_1031	414_025_279	22_025_1	23_025_1	46_025_1	340_025_31	6_025_1	8_46_17	364_46_1	285_025_299	361_46_1	145_025_29	757_46_1050	300_025_1	1594_125_440	267_46_618	78_46_1	946_46_61	2080_46_1	943_125_1	519_025_101	376_46_1094
1326_025_240	312_46_98	88_46_1	67_025_1023	414_025_274	22_025_1	23_025_1	46_025_1	340_025_31	6_025_1	8_46_20	364_46_1	285_025_282	361_46_1	145_025_29	757_46_1038	300_025_1	1594_125_441	267_46_603	78_46_1	946_46_69	2080_46_4	943_125_1	519_025_102	376_46_1110
1326_025_230	312_46_102	88_46_1	67_025_1048	414_025_266	22_025_1	23_025_1	46_025_1	340_025_31	6_025_1	8_46_22	364_46_1	285_025_265	361_46_1	145_025_36	757_46_1041	300_025_1	1594_125_469	267_46_600	78_46_1	946_46_65	2080_46_3	943_125_1	519_025_101	376_46_1090
1326_025_242	312_46_97	88_46_1	67_025_1042	414_025_267	22_025_1	23_025_1	46_025_1	340_025_28	6_025_1	8_46_23	285_025_260	361_46_1	145_025_35	757_46_1039	300_025_1	1594_125_496	267_46_594	78_46_1	946_46_62	2080_46_4	943_125_1	519_025_97	376_46_1090
1326_025_257	312_46_97	88_46_1	67_025_1048	414_025_265	22_025_1	23_025_1	46_025_1	340_025_36	6_025_1	8_46_29	285_025_266	361_46_1	145_025_35	757_46_1025	300_025_1	1594_125_476	267_46_590	78_46_1	946_46_53	2080_46_5	943_125_1	519_025_98	376_46_1090
1326_025_254	312_46_95	88_46_1	67_025_1061	414_025_273	22_025_1	23_025_1	46_025_1	340_025_42	6_025_1	8_46_31	285_025_244	361_46_1	145_025_36	757_46_1013	300_025_1	1594_125_473	267_46_596	78_46_1	946_46_45	2080_46_4	943_125_1	519_025_95	376_46_1105
1326_025_265	312_46_93	88_46_1	67_025_1058	414_025_282	22_025_1	23_025_1	46_025_1	340_025_42	6_025_1	8_46_30	285_025_228	361_46_1	145_025_38	757_46_993	300_025_1	1594_125_481	267_46_627	78_46_1	946_46_31	2080_46_1	943_125_1	519_025_92	376_46_1113
1326_025_247	312_46_104	88_46_1	67_025_1066	414_025_289	22_025_1	23_025_1	46_025_1	340_025_39	6_025_1	8_46_27	285_025_222	361_46_1	145_025_37	757_46_1012	300_025_1	1594_125_498	267_46_605	78_46_1	946_46_28	2080_46_1	943_125_1	519_025_94	376_46_1112
1326_025_245	312_46_99	88_46_1	67_025_1052	414_025_286	22_025_1	23_025_1	46_025_1	340_025_47	6_025_1	8_46_34	285_025_202	361_46_1	145_025_41	757_46_1021	300_025_1	1594_125_513	267_46_579	78_46_1	946_46_32	2080_46_1	943_125_1	519_025_93	376_46_1122
519_025_101	145_025_36	1326_025_260	22_025_1	23_025_1	946_46_42	312_46_101	6_025_1	300_025_1	943_125_1	414_025_271	1594_125_501	88_46_1	46_025_1	267_46_574	340_025_46	67_025_1066	757_46_995	8_46_34	285_025_202	376_46_1142
519_025_98	145_025_38	1326_025_266	22_025_1	23_025_1	946_46_48	312_46_102	6_025_1	300_025_1	943_125_1	414_025_268	1594_125_505	88_46_1	46_025_1	267_46_588	340_025_52	67_025_1052	757_46_944	8_46_41	285_025_195	376_46_1163
519_025_95	145_025_34	1326_025_257	22_025_1	23_025_1	946_46_38	312_46_98	6_025_1	300_025_1	943_125_1	414_025_273	1594_125_499	88_46_1	46_025_1	267_46_586	340_025_50	67_025_1067	757_46_938	8_46_39	285_025_196	376_46_1187
519_025_98	145_025_33	1326_025_279	22_025_1	23_025_1	946_46_41	312_46_90	6_025_1	300_025_1	943_125_1	414_025_259	1594_125_515	88_46_1	46_025_1	267_46_577	340_025_46	67_025_1053	757_46_962	8_46_33	285_025_202	376_46_1161
519_025_94	145_025_40	1326_025_278	22_025_1	23_025_1	946_46_44	312_46_98	6_025_1	300_025_1	943_125_1	414_025_267	1594_125_498	88_46_1	46_025_1	267_46_574	340_025_53	67_025_1037	757_46_987	8_46_39	285_025_184	376_46_1163
519_025_94	145_025_40	1326_025_279	22_025_1	23_025_1	946_46_42	312_46_94	6_025_1	300_025_1	943_125_1	414_025_268	1594_125_512	88_46_1	46_025_1	267_46_562	340_025_56	67_025_1029	757_46_988	8_46_34	285_025_177	376_46_1182
519_025_104	145_025_41	1326_025_275	22_025_1	23_025_1	946_46_49	312_46_104	6_025_1	300_025_1	943_125_1	414_025_258	1594_125_512	88_46_1	46_025_1	267_46_545	340_025_52	67_025_1045	757_46_980	8_46_30	285_025_179	376_46_1185
519_025_108	145_025_42	1326_025_279	22_025_1	23_025_1	946_46_36	312_46_106	6_025_1	300_025_1	943_125_1	414_025_247	1594_125_518	88_46_1	46_025_1	267_46_562	340_025_49	67_025_1045	757_46_987	8_46_28	285_025_162	376_46_1175
519_025_101	145_025_43	1326_025_287	22_025_1	23_025_1	946_46_33	312_46_101	6_025_1	300_025_1	943_125_1	414_025_256	1594_125_528	88_46_1	46_025_1	267_46_578	340_025_55	67_025_1054	757_46_993	8_46_28	285_025_162	376_46_1145
519_025_102	145_025_42	1326_025_294	22_025_1	23_025_1	946_46_37	312_46_112	6_025_1	300_025_1	943_125_1	414_025_241	1594_125_545	88_46_1	46_025_1	267_46_565	340_025_53	67_025_1038	757_46_991	8_46_27	285_025_155	376_46_1159
519_025_102	145_025_41	1326_025_303	22_025_1	23_025_1	946_46_37	312_46_114	6_025_1	300_025_1	943_125_1	414_025_232	1594_125_570	88_46_1	46_025_1	267_46_558	340_025_53	67_025_1014	757_46_1009	8_46_27	285_025_144	376_46_1137
519_025_105	145_025_46	1326_025_300	22_025_1	23_025_1	946_46_33	312_46_106	6_025_1	300_025_1	943_125_1	414_025_237	1594_125_566	88_46_1	46_025_1	267_46_576	340_025_56	67_025_996	757_46_1010	8_46_30	285_025_142	376_46_1148
519_025_96	145_025_46	1326_025_317	22_025_1	23_025_1	946_46_34	312_46_103	6_025_1	300_025_1	943_125_1	414_025_239	1594_125_567	88_46_1	46_025_1	267_46_570	340_025_58	67_025_972	757_46_1008	8_46_21	285_025_143	376_46_1173
519_025_101	145_025_53	1326_025_325	22_025_1	23_025_1	946_46_28	312_46_106	6_025_1	300_025_1	943_125_1	414_025_232	1594_125_563	88_46_1	46_025_1	267_46_564	340_025_60	67_025_968	757_46_1018	8_46_20	285_025_148	376_46_1164
519_025_98	145_025_58	1326_025_330	22_025_1	23_025_1	946_46_34	312_46_99	6_025_1	300_025_1	943_125_1	414_025_239	1594_125_566	88_46_1	46_025_1	267_46_570	340_025_63	67_025_963	757_46_1018	8_46_22	285_025_139	376_46_1155
519_025_109	145_025_55	1326_025_334	22_025_1	23_025_1	946_46_44	312_46_97	6_025_1	300_025_1	943_125_1	414_025_229	1594_125_565	88_46_1	46_025_1	267_46_592	340_025_59	67_025_954	757_46_1014	8_46_20	285_025_135	376_46_1156
519_025_112	145_025_52	1326_025_342	22_025_1	23_025_1	946_46_45	312_46_101	6_025_1	300_025_1	943_125_1	414_025_231	1594_125_571	88_46_1	46_025_1	267_46_598	340_025_62	67_025_946	757_46_1009	8_46_19	285_025_130	376_46_1145
519_025_107	145_025_48	1326_025_348	22_025_1	23_025_1	946_46_56	312_46_100	6_025_1	300_025_1	943_125_1	414_025_230	1594_125_578	88_46_1	46_025_1	267_46_602	340_025_64	67_025_904	757_46_1008	8_46_10	285_025_131	376_46_1169
519_025_104	145_025_51	1326_025_347	22_025_1	23_025_1	946_46_58	312_46_102	6_025_1	300_025_1	943_125_1	414_025_238	1594_125_566	88_46_1	46_025_1	267_46_633	340_025_60	67_025_895	757_46_991	8_46_6	285_025_128	376_46_1179
519_025_106	145_025_50	1326_025_352	22_025_1	23_025_1	946_46_52	312_46_100	6_025_1	300_025_1	943_125_1	414_025_242	1594_125_580	88_46_1	46_025_1	267_46_642	340_025_50	67_025_911	757_46_985	8_46_5	285_025_131	376_46_1155
519_025_109	145_025_46	1326_025_363	22_025_1	23_025_1	946_46_52	312_46_105	6_025_1	300_025_1	943_125_1	414_025_236	1594_125_589	88_46_1	46_025_1	267_46_644	340_025_53	67_025_889	757_46_990	8_46_5	285_025_125	376_46_1153
519_025_108	145_025_45	1326_025_367	22_025_1	23_025_1	946_46_55	312_46_108	6_025_1	300_025_1	943_125_1	414_025_236	1594_125_578	88_46_1	46_025_1	267_46_623	340_025_56	67_025_894	757_46_1025	8_46_2	285_025_124	376_46_1147
519_025_94	145_025_42	1326_025_377	22_025_1	23_025_1	946_46_58	312_46_102	6_025_1	300_025_1	943_125_1	414_025_246	1594_125_567	88_46_1	46_025_1	267_46_631	340_025_53	67_025_888	757_46_1011	8_46_4	285_025_122	376_46_1163
519_025_97	145_025_46	1326_025_355	22_025_1	23_025_1	946_46_61	312_46_108	6_025_1	300_025_1	943_125_1	414_025_251	1594_125_566	88_46_1	46_025_1	267_46_635	340_025_58	67_025_919	757_46_979	8_46_3	285_025_124	376_46_1163
519_025_94	145_025_44	1326_025_362	22_025_1	23_025_1	946_46_62	312_46_104	6_025_1	300_025_1	943_125_1	414_025_253	1594_125_548	88_46_1	46_025_1	267_46_618	340_025_60	67_025_930	757_46_998	8_46_6	285_025_127	376_46_1159
519_025_92	145_025_41	1326_025_351	22_025_1	23_025_1	946_46_62	312_46_111	6_025_1	300_025_1	943_125_1	414_025_263	1594_125_570	88_46_1	46_025_1	267_46_625	340_025_61	67_025_935	757_46_996	8_46_8	285_025_126	376_46_1142
519_025_98	145_025_43	1326_025_330	22_025_1	23_025_1	946_46_58	312_46_118	6_025_1	300_025_1	943_125_1	414_025_253	1594_125_585	88_46_1	46_025_1	267_46_614	340_025_63	67_025_944	757_46_971	8_46_10	285_025_139	376_46_1151
519_025_97	145_025_48	1326_025_333	22_025_1	23_025_1	946_46_61	312_46_109	6_025_1	300_025_1	943_125_1	414_025_255	1594_125_580	88_46_1	46_025_1	267_46_598	340_025_61	67_025_921	757_46_976	8_46_10	285_025_136	376_46_1185
519_025_98	145_025_47	1326_025_324	22_025_1	23_025_1	946_46_59	312_46_107	6_025_1	300_025_1	943_125_1	414_025_245	1594_125_609	88_46_1	46_025_1	267_46_597	340_025_63	67_025_914	757_46_981	8_46_10	285_025_146	376_46_1178
519_025_105	145_025_52	1326_025_317	22_025_1	23_025_1	946_46_55	312_46_107	6_025_1	300_025_1	943_125_1	414_025_244	1594_125_623	88_46_1	46_025_1	267_46_623	340_025_65	67_025_922	757_46_957	8_46_8	285_025_146	376_46_1152
519_025_90	145_025_52	1326_025_316	22_025_1	23_025_1	946_46_54	312_46_111	6_025_1	300_025_1	943_125_1	414_025_245	1594_125_605	88_46_1	46_025_1	267_46_587	340_025_69	67_025_908	757_46_952	8_46_9	285_025_154	376_46_1217
519_025_92	145_025_57	1326_025_296	22_025_1	23_025_1	946_46_51	312_46_121	6_025_1	300_025_1	943_125_1	414_025_241	1594_125_618	88_46_1	46_025_1	267_46_587	340_025_67	67_025_902	757_46_965	8_46_9	285_025_171	376_46_1185
519_025_95	145_025_55	1326_025_305	22_025_1	23_025_1	946_46_48	312_46_120	6_025_1	300_025_1	943_125_1	414_025_233	1594_125_633	88_46_1	46_025_1	267_46_593	340_025_72	67_025_894	757_46_933	8_46_4	285_025_172	376_46_1215
519_025_96	145_025_54	1326_025_300	22_025_1	23_025_1	946_46_55	312_46_121	6_025_1	300_025_1	943_125_1	414_025_221	1594_125_634	88_46_1	46_025_1	267_46_605	340_025_69	67_025_912	757_46_884	8_46_4	285_025_186	376_46_1242
519_025_100	145_025_54	1326_025_304	22_025_1	23_025_1	946_46_64	312_46_132	6_025_1	300_025_1	943_125_1	414_025_218	1594_125_616	88_46_1	46_025_1	267_46_607	340_025_64	67_025_951	757_46_871	8_46_4	285_025_188	376_46_1215
519_025_100	145_025_58	1326_025_297	22_025_1	23_025_1	946_46_80	312_46_134	6_025_1	300_025_1	943_125_1	414_025_219	1594_125_621	88_46_1	46_025_1	267_46_603	340_025_65	67_025_964	757_46_837	8_46_3	285_025_200	376_46_1216
519_025_100	145_025_55	1326_025_315	22_025_1	23_025_1	946_46_81	312_46_143	6_025_1	300_025_1	943_125_1	414_025_202	1594_125_598	88_46_1	46_025_1	267_46_612	340_025_73	67_025_972	757_46_840	8_46_1	285_025_202	376_46_1189
519_025_101	145_025_46	1326_025_309	22_025_1	23_025_1	946_46_74	312_46_141	6_025_1	300_025_1	943_125_1	414_025_206	1594_125_620	88_46_1	46_025_1	267_46_600	67_025_977	757_46_871	340_025_69	285_025_197	376_46_1169
519_025_95	145_025_44	1326_025_302	22_025_1	23_025_1	946_46_84	312_46_148	6_025_1	300_025_1	943_125_1	414_025_212	1594_125_630	88_46_1	46_025_1	267_46_598	67_025_954	757_46_844	340_025_78	285_025_201	376_46_1192
519_025_91	145_025_42	1326_025_297	22_025_1	23_025_1	946_46_82	312_46_147	6_025_1	300_025_1	943_125_1	414_025_223	1594_125_615	88_46_1	46_025_1	267_46_563	67_025_952	757_46_862	340_025_85	285_025_205	376_46_1220
519_025_96	145_025_48	1326_025_293	22_025_1	23_025_1	946_46_74	312_46_148	6_025_1	300_025_1	943_125_1	414_025_209	1594_125_633	88_46_1	46_025_1	267_46_557	67_025_936	757_46_853	340_025_85	285_025_218	376_46_1236
519_025_99	145_025_50	1326_025_297	22_025_1	23_025_1	946_46_69	312_46_138	6_025_1	300_025_1	943_125_1	414_025_207	1594_125_608	88_46_1	46_025_1	267_46_545	67_025_925	757_46_855	340_025_96	285_025_215	376_46_1283
519_025_91	145_025_49	1326_025_304	22_025_1	23_025_1	946_46_66	312_46_145	6_025_1	300_025_1	943_125_1	414_025_204	1594_125_616	88_46_1	46_025_1	267_46_544	67_025_900	757_46_874	340_025_90	285_025_222	376_46_1280
519_025_90	145_025_56	1326_025_315	22_025_1	23_025_1	946_46_69	312_46_143	6_025_1	300_025_1	943_125_1	414_025_198	1594_125_617	88_46_1	46_025_1	267_46_520	67_025_911	757_46_853	340_025_77	285_025_214	376_46_1312
519_025_92	145_025_55	1326_025_310	22_025_1	23_025_1	946_46_58	312_46_140	6_025_1	300_025_1	943_125_1	414_025_204	1594_125_612	88_46_1	46_025_1	267_46_518	67_025_912	757_46_880	340_025_70	285_025_207	376_46_1318
519_025_91	145_025_57	1326_025_303	22_025_1	23_025_1	946_46_42	312_46_131	6_025_1	300_025_1	943_125_1	414_025_200	1594_125_602	88_46_1	46_025_1	267_46_497	67_025_924	757_46_920	340_025_74	285_025_203	376_46_1327
519_025_90	145_025_65	1326_025_310	22_025_1	23_025_1	946_46_43	312_46_129	6_025_1	300_025_1	943_125_1	414_025_205	1594_125_569	88_46_1	46_025_1	267_46_501	67_025_920	757_46_938	340_025_67	285_025_195	376_46_1324
519_025_93	145_025_67	1326_025_309	22_025_1	23_025_1	946_46_51	312_46_132	6_025_1	300_025_1	943_125_1	414_025_203	1594_125_554	88_46_1	46_025_1	267_46_509	67_025_913	757_46_935	340_025_65	285_025_194	376_46_1339
519_025_95	145_025_66	1326_025_320	22_025_1	23_025_1	946_46_53	312_46_133	6_025_1	300_025_1	943_125_1	414_025_197	1594_125_535	88_46_1	46_025_1	267_46_491	67_025_925	757_46_950	340_025_68	285_025_196	376_46_1337
519_025_96	145_025_73	1326_025_299	22_025_1	23_025_1	946_46_52	312_46_137	6_025_1	300_025_1	943_125_1	414_025_191	1594_125_544	88_46_1	46_025_1	267_46_465	67_025_943	757_46_992	340_025_74	285_025_189	376_46_1303
519_025_100	145_025_71	1326_025_292	22_025_1	23_025_1	946_46_54	312_46_135	6_025_1	300_025_1	943_125_1	414_025_198	1594_125_541	88_46_1	46_025_1	267_46_456	67_025_966	757_46_987	340_025_70	285_025_196	376_46_1309
519_025_96	145_025_76	1326_025_278	22_025_1	23_025_1	946_46_49	312_46_129	6_025_1	300_025_1	943_125_1	414_025_204	1594_125_540	88_46_1	46_025_1	267_46_447	67_025_948	757_46_1001	340_025_74	285_025_204	376_46_1322
519_025_98	145_025_78	1326_025_285	22_025_1	23_025_1	946_46_49	312_46_124	6_025_1	300_025_1	943_125_1	414_025_195	1594_125_522	88_46_1	46_025_1	267_46_455	67_025_937	757_46_1024	340_025_77	285_025_198	376_46_1328
519_025_99	145_025_78	1326_025_272	22_025_1	23_025_1	946_46_56	312_46_117	6_025_1	300_025_1	943_125_1	414_025_194	1594_125_500	88_46_1	46_025_1	267_46_446	67_025_962	757_46_1010	340_025_80	285_025_207	376_46_1348
519_025_99	145_025_78	1326_025_282	22_025_1	23_025_1	946_46_46	312_46_112	6_025_1	300_025_1	943_125_1	414_025_202	1594_125_486	88_46_1	46_025_1	267_46_457	67_025_964	757_46_969	340_025_79	285_025_213	376_46_1387
519_025_96	145_025_79	1326_025_304	22_025_1	23_025_1	946_46_41	312_46_113	6_025_1	300_025_1	943_125_1	414_025_193	1594_125_502	88_46_1	46_025_1	267_46_436	67_025_971	757_46_976	340_025_77	285_025_219	376_46_1382
519_025_87	145_025_86	1326_025_300	22_025_1	23_025_1	946_46_50	312_46_111	6_025_1	300_025_1	943_125_1	414_025_209	1594_125_500	88_46_1	46_025_1	267_46_423	67_025_960	757_46_972	340_025_75	285_025_221	376_46_1390
519_025_92	145_025_88	1326_025_285	22_025_1	23_025_1	946_46_42	312_46_122	6_025_1	300_025_1	943_125_1	414_025_203	1594_125_495	88_46_1	46_025_1	267_46_423	67_025_973	757_46_942	340_025_74	285_025_227	376_46_1407
519_025_96	145_025_83	1326_025_290	22_025_1	23_025_1	946_46_41	312_46_118	6_025_1	300_025_1	943_125_1	414_025_192	1594_125_486	88_46_1	46_025_1	267_46_428	67_025_992	757_46_941	340_025_79	285_025_219	376_46_1400
519_025_97	145_025_81	1326_025_277	22_025_1	23_025_1	946_46_45	312_46_107	6_025_1	300_025_1	943_125_1	414_025_191	1594_125_475	88_46_1	46_025_1	267_46_411	67_025_1028	757_46_964	340_025_78	285_025_213	376_46_1399
519_025_95	145_025_77	1326_025_284	22_025_1	23_025_1	946_46_49	312_46_102	6_025_1	300_025_1	943_125_1	414_025_188	1594_125_460	88_46_1	46_025_1	267_46_433	67_025_1033	757_46_933	340_025_75	285_025_214	376_46_1424
519_025_98	145_025_85	1326_025_280	22_025_1	23_025_1	946_46_51	312_46_117	6_025_1	300_025_1	943_125_1	414_025_185	1594_125_452	88_46_1	46_025_1	267_46_428	67_025_1004	757_46_932	340_025_76	285_025_216	376_46_1439
519_025_99	145_025_89	1326_025_272	22_025_1	23_025_1	946_46_51	312_46_109	6_025_1	300_025_1	943_125_1	414_025_191	1594_125_468	88_46_1	46_025_1	267_46_443	67_025_993	757_46_907	340_025_79	285_025_231	376_46_1447
519_025_104	145_025_90	1326_025_285	22_025_1	23_025_1	946_46_51	312_46_112	6_025_1	300_025_1	943_125_1	414_025_178	1594_125_470	88_46_1	46_025_1	267_46_444	67_025_994	757_46_895	340_025_74	285_025_230	376_46_1442
519_025_103	145_025_87	1326_025_268	22_025_1	23_025_1	946_46_51	312_46_111	6_025_1	300_025_1	943_125_1	414_025_187	1594_125_475	88_46_1	46_025_1	267_46_432	67_025_1011	757_46_904	340_025_74	285_025_217	376_46_1451
519_025_104	145_025_84	1326_025_264	22_025_1	23_025_1	946_46_55	312_46_112	6_025_1	300_025_1	943_125_1	414_025_185	1594_125_490	88_46_1	46_025_1	267_46_430	67_025_979	757_46_887	340_025_76	285_025_222	376_46_1475
519_025_106	145_025_84	1326_025_264	22_025_1	23_025_1	946_46_51	312_46_113	6_025_1	300_025_1	943_125_1	414_025_195	1594_125_494	88_46_1	46_025_1	267_46_413	67_025_961	757_46_919	340_025_89	285_025_225	376_46_1443
519_025_104	145_025_84	1326_025_275	22_025_1	23_025_1	946_46_56	312_46_117	6_025_1	300_025_1	943_125_1	414_025_207	1594_125_504	88_46_1	46_025_1	267_46_407	67_025_933	757_46_926	340_025_94	285_025_218	376_46_1432
519_025_99	145_025_72	1326_025_259	22_025_1	23_025_1	946_46_53	312_46_109	6_025_1	300_025_1	943_125_1	414_025_207	1594_125_525	88_46_1	46_025_1	267_46_427	67_025_964	757_46_916	340_025_89	285_025_227	376_46_1415
519_025_106	145_025_76	1326_025_258	22_025_1	23_025_1	946_46_51	312_46_108	6_025_1	300_025_1	943_125_1	414_025_208	1594_125_534	88_46_1	46_025_1	267_46_421	67_025_966	757_46_931	340_025_87	285_025_231	376_46_1389
519_025_108	145_025_75	1326_025_248	22_025_1	23_025_1	946_46_58	312_46_102	6_025_1	300_025_1	943_125_1	414_025_199	1594_125_550	88_46_1	46_025_1	267_46_433	67_025_938	757_46_937	340_025_83	285_025_239	376_46_1394
519_025_115	145_025_78	1326_025_244	22_025_1	23_025_1	946_46_57	312_46_103	6_025_1	300_025_1	943_125_1	414_025_189	1594_125_546	88_46_1	46_025_1	267_46_453	67_025_930	757_46_924	340_025_76	285_025_233	376_46_1416
519_025_106	145_025_77	1326_025_233	22_025_1	23_025_1	946_46_56	312_46_91	6_025_1	300_025_1	943_125_1	414_025_192	1594_125_574	88_46_1	46_025_1	267_46_462	67_025_922	757_46_918	340_025_73	285_025_220	376_46_1429
519_025_103	145_025_83	1326_025_247	22_025_1	23_025_1	946_46_60	312_46_95	6_025_1	300_025_1	943_125_1	414_025_194	1594_125_559	88_46_1	46_025_1	267_46_451	67_025_926	757_46_920	340_025_71	285_025_224	376_46_1433
519_025_112	145_025_88	1326_025_247	22_025_1	23_025_1	946_46_63	312_46_93	6_025_1	300_025_1	943_125_1	414_025_193	1594_125_546	88_46_1	46_025_1	267_46_465	67_025_936	757_46_896	340_025_66	285_025_220	376_46_1447
519_025_107	145_025_93	1326_025_250	22_025_1	23_025_1	946_46_55	312_46_90	6_025_1	300_025_1	943_125_1	414_025_185	1594_125_563	88_46_1	46_025_1	267_46_500	67_025_933	757_46_881	340_025_60	285_025_218	376_46_1444
519_025_99	145_025_91	1326_025_267	22_025_1	23_025_1	946_46_54	312_46_88	6_025_1	300_025_1	943_125_1	414_025_181	1594_125_550	88_46_1	46_025_1	267_46_516	67_025_933	757_46_879	340_025_64	285_025_235	376_46_1425
519_025_103	145_025_89	1326_025_267	22_025_1	23_025_1	946_46_51	312_46_103	6_025_1	300_025_1	943_125_1	414_025_193	1594_125_524	88_46_1	46_025_1	267_46_532	67_025_889	757_46_885	340_025_60	285_025_239	376_46_1436
519_025_103	145_025_93	1326_025_272	22_025_1	23_025_1	946_46_51	312_46_101	6_025_1	300_025_1	943_125_1	414_025_203	1594_125_527	88_46_1	46_025_1	267_46_515	67_025_894	757_46_874	340_025_58	285_025_227	376_46_1451
519_025_106	145_025_90	1326_025_282	22_025_1	23_025_1	946_46_46	312_46_99	6_025_1	300_025_1	943_125_1	414_025_200	1594_125_538	88_46_1	46_025_1	267_46_518	67_025_899	757_46_860	340_025_62	285_025_231	376_46_1444
519_025_101	145_025_89	1326_025_262	22_025_1	23_025_1	946_46_44	312_46_102	6_025_1	300_025_1	943_125_1	414_025_195	1594_125_531	88_46_1	46_025_1	267_46_513	67_025_919	757_46_897	340_025_74	285_025_225	376_46_1416
519_025_100	145_025_87	1326_025_256	22_025_1	23_025_1	946_46_41	312_46_109	6_025_1	300_025_1	943_125_1	414_025_182	1594_125_537	88_46_1	46_025_1	267_46_512	67_025_940	757_46_863	340_025_79	285_025_224	376_46_1439
519_025_105	145_025_91	1326_025_260	22_025_1	23_025_1	946_46_38	312_46_109	6_025_1	300_025_1	943_125_1	414_025_191	1594_125_543	88_46_1	46_025_1	267_46_510	67_025_924	757_46_829	340_025_78	285_025_228	376_46_1465
519_025_94	145_025_94	1326_025_248	22_025_1	23_025_1	946_46_33	312_46_95	6_025_1	300_025_1	943_125_1	414_025_184	1594_125_535	88_46_1	46_025_1	267_46_503	67_025_953	757_46_829	340_025_82	285_025_236	376_46_1482
519_025_98	145_025_100	1326_025_259	22_025_1	23_025_1	946_46_25	312_46_87	6_025_1	300_025_1	943_125_1	414_025_179	1594_125_526	88_46_1	46_025_1	267_46_492	67_025_968	757_46_842	340_025_74	285_025_242	376_46_1484
519_025_92	145_025_93	1326_025_262	22_025_1	23_025_1	946_46_24	312_46_98	6_025_1	300_025_1	943_125_1	414_025_173	1594_125_540	88_46_1	46_025_1	267_46_480	67_025_980	757_46_834	340_025_70	285_025_250	376_46_1480
519_025_92	145_025_101	1326_025_270	22_025_1	23_025_1	946_46_18	312_46_92	6_025_1	300_025_1	943_125_1	414_025_178	1594_125_554	88_46_1	46_025_1	267_46_482	67_025_953	757_46_832	340_025_67	285_025_247	376_46_1496
519_025_89	145_025_100	1326_025_263	22_025_1	23_025_1	946_46_16	312_46_95	6_025_1	300_025_1	943_125_1	414_025_189	1594_125_572	88_46_1	46_025_1	267_46_456	67_025_933	757_46_846	340_025_65	285_025_249	376_46_1501
519_025_85	145_025_100	1326_025_244	22_025_1	23_025_1	946_46_15	312_46_100	6_025_1	300_025_1	943_125_1	414_025_187	1594_125_600	88_46_1	46_025_1	267_46_464	67_025_940	757_46_846	340_025_55	285_025_234	376_46_1490
519_025_83	145_025_103	1326_025_234	22_025_1	23_025_1	946_46_15	312_46_103	6_025_1	300_025_1	943_125_1	414_025_184	1594_125_599	88_46_1	46_025_1	267_46_467	67_025_929	757_46_816	340_025_57	285_025_234	376_46_1537
519_025_83	145_025_110	1326_025_227	22_025_1	23_025_1	946_46_15	312_46_108	6_025_1	300_025_1	943_125_1	414_025_183	1594_125_619	88_46_1	46_025_1	267_46_469	67_025_921	757_46_810	340_025_53	285_025_237	376_46_1534
519_025_90	145_025_106	1326_025_222	22_025_1	23_025_1	946_46_14	312_46_108	6_025_1	300_025_1	943_125_1	414_025_180	1594_125_645	88_46_1	46_025_1	267_46_457	67_025_910	757_46_833	340_025_54	285_025_225	376_46_1530
519_025_99	145_025_103	1326_025_202	22_025_1	23_025_1	946_46_16	312_46_111	6_025_1	300_025_1	943_125_1	414_025_158	1594_125_646	88_46_1	46_025_1	267_46_449	67_025_932	757_46_847	340_025_54	285_025_231	376_46_1521
519_025_106	145_025_113	1326_025_190	22_025_1	23_025_1	946_46_23	312_46_114	6_025_1	300_025_1	943_125_1	414_025_169	1594_125_642	88_46_1	46_025_1	267_46_465	67_025_903	757_46_847	340_025_56	285_025_233	376_46_1506
519_025_109	145_025_107	1326_025_184	22_025_1	23_025_1	946_46_24	312_46_120	6_025_1	300_025_1	943_125_1	414_025_176	1594_125_643	88_46_1	46_025_1	267_46_472	67_025_890	757_46_842	340_025_64	285_025_230	376_46_1507
519_025_116	145_025_108	1326_025_194	22_025_1	23_025_1	946_46_22	312_46_109	6_025_1	300_025_1	943_125_1	414_025_183	1594_125_642	88_46_1	46_025_1	267_46_481	67_025_914	757_46_811	340_025_59	285_025_230	376_46_1507
519_025_118	145_025_108	1326_025_205	22_025_1	23_025_1	946_46_27	312_46_105	6_025_1	300_025_1	943_125_1	414_025_195	1594_125_634	88_46_1	46_025_1	267_46_485	67_025_890	757_46_768	340_025_59	285_025_223	376_46_1560
519_025_121	145_025_106	1326_025_211	22_025_1	23_025_1	946_46_19	312_46_110	6_025_1	300_025_1	943_125_1	414_025_187	1594_125_621	88_46_1	46_025_1	267_46_490	67_025_900	757_46_764	340_025_59	285_025_221	376_46_1561
519_025_120	145_025_115	1326_025_209	22_025_1	23_025_1	946_46_17	312_46_123	6_025_1	300_025_1	943_125_1	414_025_183	1594_125_613	88_46_1	46_025_1	267_46_519	67_025_879	757_46_744	340_025_56	285_025_213	376_46_1574
519_025_116	145_025_118	1326_025_212	22_025_1	23_025_1	946_46_19	312_46_127	6_025_1	300_025_1	943_125_1	414_025_206	1594_125_608	88_46_1	46_025_1	267_46_497	67_025_888	757_46_746	340_025_41	285_025_211	376_46_1581
519_025_114	145_025_115	1326_025_225	22_025_1	23_025_1	946_46_19	312_46_139	6_025_1	300_025_1	943_125_1	414_025_208	1594_125_604	88_46_1	46_025_1	267_46_486	67_025_904	757_46_750	340_025_40	285_025_217	376_46_1557
519_025_110	145_025_117	1326_025_213	22_025_1	23_025_1	946_46_23	312_46_146	6_025_1	300_025_1	943_125_1	414_025_204	1594_125_595	88_46_1	46_025_1	267_46_475	67_025_914	757_46_726	340_025_46	285_025_226	376_46_1575
519_025_104	145_025_109	1326_025_213	22_025_1	23_025_1	946_46_21	312_46_151	6_025_1	300_025_1	943_125_1	414_025_212	1594_125_587	88_46_1	46_025_1	267_46_460	67_025_925	757_46_728	340_025_48	285_025_230	376_46_1580
519_025_108	145_025_117	1326_025_190	22_025_1	23_025_1	946_46_20	312_46_140	6_025_1	300_025_1	943_125_1	414_025_221	1594_125_567	88_46_1	46_025_1	267_46_444	67_025_927	757_46_727	340_025_46	285_025_249	376_46_1607
519_025_109	145_025_113	1326_025_203	22_025_1	23_025_1	946_46_19	312_46_143	6_025_1	300_025_1	943_125_1	414_025_237	1594_125_567	88_46_1	46_025_1	267_46_456	67_025_938	757_46_705	340_025_42	285_025_246	376_46_1598
519_025_107	145_025_108	1326_025_218	22_025_1	23_025_1	946_46_20	312_46_143	6_025_1	300_025_1	943_125_1	414_025_231	1594_125_571	88_46_1	46_025_1	267_46_438	67_025_933	757_46_721	340_025_35	285_025_259	376_46_1602
519_025_117	145_025_112	1326_025_214	22_025_1	23_025_1	946_46_17	312_46_118	6_025_1	300_025_1	943_125_1	414_025_228	1594_125_562	88_46_1	46_025_1	267_46_441	67_025_949	757_46_730	340_025_36	285_025_250	376_46_1602
519_025_110	145_025_113	1326_025_210	22_025_1	23_025_1	946_46_13	312_46_114	6_025_1	300_025_1	943_125_1	414_025_240	1594_125_551	88_46_1	46_025_1	267_46_453	67_025_951	757_46_718	340_025_40	285_025_244	376_46_1617
519_025_112	145_025_111	1326_025_212	22_025_1	23_025_1	946_46_13	312_46_120	6_025_1	300_025_1	943_125_1	414_025_232	1594_125_570	88_46_1	46_025_1	267_46_452	67_025_941	757_46_706	340_025_45	285_025_237	376_46_1626
519_025_124	145_025_122	1326_025_227	22_025_1	23_025_1	946_46_16	312_46_119	6_025_1	300_025_1	943_125_1	414_025_237	1594_125_551	88_46_1	46_025_1	267_46_454	67_025_922	757_46_685	340_025_43	285_025_243	376_46_1639
519_025_119	145_025_116	1326_025_231	22_025_1	23_025_1	946_46_15	312_46_123	6_025_1	300_025_1	943_125_1	414_025_248	1594_125_539	88_46_1	46_025_1	267_46_441	67_025_921	757_46_675	340_025_44	285_025_245	376_46_1663
519_025_123	145_025_118	1326_025_238	22_025_1	23_025_1	946_46_17	312_46_129	6_025_1	300_025_1	943_125_1	414_025_246	1594_125_542	88_46_1	46_025_1	267_46_447	67_025_924	757_46_686	340_025_36	285_025_249	376_46_1626
519_025_123	145_025_125	1326_025_228	22_025_1	23_025_1	946_46_18	312_46_141	6_025_1	300_025_1	943_125_1	414_025_247	1594_125_540	88_46_1	46_025_1	267_46_442	67_025_895	757_46_699	340_025_34	285_025_234	376_46_1663
519_025_118	145_025_128	1326_025_232	22_025_1	23_025_1	946_46_22	312_46_156	6_025_1	300_025_1	943_125_1	414_025_236	1594_125_539	88_46_1	46_025_1	267_46_435	67_025_917	757_46_726	340_025_35	285_025_234	376_46_1610
519_025_125	145_025_132	1326_025_237	22_025_1	23_025_1	946_46_19	312_46_151	6_025_1	300_025_1	943_125_1	414_025_222	1594_125_542	88_46_1	46_025_1	267_46_429	67_025_929	757_46_724	340_025_35	285_025_233	376_46_1610
519_025_124	145_025_142	1326_025_238	22_025_1	23_025_1	946_46_18	312_46_144	6_025_1	300_025_1	943_125_1	414_025_210	1594_125_546	88_46_1	46_025_1	267_46_416	67_025_887	757_46_755	340_025_28	285_025_232	376_46_1640
519_025_124	145_025_139	1326_025_248	22_025_1	23_025_1	946_46_17	312_46_152	6_025_1	300_025_1	943_125_1	414_025_219	1594_125_530	88_46_1	46_025_1	267_46_418	67_025_888	757_46_790	340_025_29	285_025_237	376_46_1581
519_025_129	145_025_148	1326_025_257	22_025_1	23_025_1	946_46_14	312_46_144	6_025_1	300_025_1	943_125_1	414_025_221	1594_125_520	88_46_1	46_025_1	267_46_442	67_025_890	757_46_782	340_025_24	285_025_232	376_46_1579
519_025_129	145_025_154	1326_025_247	22_025_1	23_025_1	946_46_12	312_46_141	6_025_1	300_025_1	943_125_1	414_025_226	1594_125_516	88_46_1	46_025_1	267_46_439	67_025_877	757_46_796	340_025_20	285_025_238	376_46_1582
519_025_134	145_025_146	1326_025_246	22_025_1	23_025_1	946_46_14	312_46_153	6_025_1	300_025_1	943_125_1	414_025_228	1594_125_508	88_46_1	46_025_1	267_46_419	67_025_875	757_46_808	340_025_23	285_025_227	376_46_1592
519_025_138	145_025_151	1326_025_259	22_025_1	23_025_1	946_46_14	312_46_147	6_025_1	300_025_1	943_125_1	414_025_222	1594_125_479	88_46_1	46_025_1	267_46_402	67_025_874	757_46_794	340_025_24	285_025_228	376_46_1641
519_025_150	145_025_152	1326_025_256	22_025_1	23_025_1	946_46_11	312_46_158	6_025_1	300_025_1	943_125_1	414_025_228	1594_125_472	88_46_1	46_025_1	267_46_385	67_025_891	757_46_781	340_025_21	285_025_235	376_46_1648
519_025_144	145_025_159	1326_025_253	22_025_1	23_025_1	946_46_8	312_46_141	6_025_1	300_025_1	943_125_1	414_025_242	1594_125_448	88_46_1	46_025_1	267_46_399	67_025_867	757_46_780	340_025_20	285_025_234	376_46_1687
519_025_137	145_025_161	1326_025_247	22_025_1	23_025_1	946_46_9	312_46_159	6_025_1	300_025_1	943_125_1	414_025_234	1594_125_458	88_46_1	46_025_1	267_46_415	67_025_859	757_46_772	340_025_27	285_025_234	376_46_1666
519_025_145	145_025_154	1326_025_246	22_025_1	23_025_1	946_46_7	312_46_157	6_025_1	300_025_1	943_125_1	414_025_233	1594_125_472	88_46_1	46_025_1	267_46_396	67_025_876	757_46_753	340_025_30	285_025_247	376_46_1671
519_025_158	145_025_151	1326_025_246	22_025_1	23_025_1	946_46_8	312_46_144	6_025_1	300_025_1	943_125_1	414_025_220	1594_125_453	88_46_1	46_025_1	267_46_409	67_025_893	757_46_750	340_025_30	285_025_242	376_46_1684
519_025_157	145_025_152	1326_025_250	22_025_1	23_025_1	946_46_6	312_46_146	6_025_1	300_025_1	943_125_1	414_025_221	1594_125_449	88_46_1	46_025_1	267_46_400	67_025_893	757_46_708	340_025_30	285_025_242	376_46_1731
519_025_161	145_025_155	1326_025_234	22_025_1	23_025_1	946_46_6	312_46_151	6_025_1	300_025_1	943_125_1	414_025_224	1594_125_446	88_46_1	46_025_1	267_46_392	67_025_888	757_46_712	340_025_30	285_025_241	376_46_1726
519_025_160	145_025_163	1326_025_231	22_025_1	23_025_1	946_46_6	312_46_144	6_025_1	300_025_1	943_125_1	414_025_224	1594_125_429	88_46_1	46_025_1	267_46_406	67_025_892	757_46_719	340_025_26	285_025_251	376_46_1722
519_025_164	145_025_168	1326_025_225	22_025_1	23_025_1	946_46_3	312_46_141	6_025_1	300_025_1	943_125_1	414_025_233	1594_125_412	88_46_1	46_025_1	267_46_394	67_025_913	757_46_741	340_025_27	285_025_247	376_46_1708
519_025_159	145_025_162	1326_025_232	22_025_1	23_025_1	946_46_3	312_46_124	6_025_1	300_025_1	943_125_1	414_025_240	1594_125_399	88_46_1	46_025_1	267_46_377	67_025_925	757_46_747	340_025_27	285_025_242	376_46_1735
519_025_160	145_025_165	1326_025_226	22_025_1	23_025_1	946_46_2	312_46_115	6_025_1	300_025_1	943_125_1	414_025_241	1594_125_403	88_46_1	46_025_1	267_46_378	67_025_924	757_46_713	340_025_25	285_025_243	376_46_1776
519_025_154	145_025_171	1326_025_214	22_025_1	23_025_1	300_025_1	312_46_120	6_025_1	943_125_1	414_025_237	1594_125_384	88_46_1	46_025_1	267_46_366	67_025_907	757_46_737	340_025_24	285_025_262	376_46_1788
519_025_162	145_025_170	1326_025_208	22_025_1	23_025_1	300_025_1	312_46_119	6_025_1	943_125_1	414_025_228	1594_125_381	88_46_1	46_025_1	267_46_376	67_025_930	757_46_717	340_025_29	285_025_254	376_46_1790
519_025_161	145_025_169	1326_025_217	22_025_1	23_025_1	300_025_1	312_46_116	6_025_1	943_125_1	414_025_221	1594_125_388	88_46_1	46_025_1	267_46_369	67_025_943	757_46_708	340_025_28	285_025_257	376_46_1806
519_025_167	145_025_164	1326_025_227	22_025_1	23_025_1	300_025_1	312_46_110	6_025_1	943_125_1	414_025_212	1594_125_388	88_46_1	46_025_1	267_46_360	67_025_928	757_46_654	340_025_33	285_025_263	376_46_1878
519_025_164	145_025_163	1326_025_222	22_025_1	23_025_1	300_025_1	312_46_122	6_025_1	943_125_1	414_025_211	1594_125_382	88_46_1	46_025_1	267_46_376	67_025_946	757_46_629	340_025_45	285_025_253	376_46_1871
519_025_164	145_025_164	1326_025_224	22_025_1	23_025_1	300_025_1	312_46_124	6_025_1	943_125_1	414_025_207	1594_125_377	88_46_1	46_025_1	267_46_370	67_025_954	757_46_591	340_025_45	285_025_252	376_46_1914
519_025_176	145_025_160	1326_025_229	22_025_1	23_025_1	300_025_1	312_46_120	6_025_1	943_125_1	414_025_204	1594_125_364	88_46_1	46_025_1	267_46_368	67_025_955	757_46_591	340_025_41	285_025_261	376_46_1909
519_025_172	145_025_148	1326_025_211	22_025_1	23_025_1	300_025_1	312_46_118	6_025_1	943_125_1	414_025_204	1594_125_377	88_46_1	46_025_1	267_46_367	67_025_983	757_46_610	340_025_36	285_025_272	376_46_1881
519_025_173	145_025_148	1326_025_208	22_025_1	23_025_1	300_025_1	312_46_128	6_025_1	943_125_1	414_025_206	1594_125_382	88_46_1	46_025_1	267_46_357	67_025_984	757_46_598	340_025_40	285_025_272	376_46_1879
519_025_175	145_025_149	1326_025_222	22_025_1	23_025_1	300_025_1	312_46_136	6_025_1	943_125_1	414_025_210	1594_125_367	88_46_1	46_025_1	267_46_340	67_025_986	757_46_588	340_025_38	285_025_275	376_46_1891
519_025_179	145_025_146	1326_025_228	22_025_1	23_025_1	300_025_1	312_46_139	6_025_1	943_125_1	414_025_203	1594_125_375	88_46_1	46_025_1	267_46_329	67_025_1009	757_46_620	340_025_41	285_025_287	376_46_1818
519_025_188	145_025_152	1326_025_229	22_025_1	23_025_1	300_025_1	312_46_139	6_025_1	943_125_1	414_025_194	1594_125_381	88_46_1	46_025_1	267_46_322	67_025_992	757_46_601	340_025_39	285_025_291	376_46_1851
519_025_186	145_025_142	1326_025_222	22_025_1	23_025_1	300_025_1	312_46_139	6_025_1	943_125_1	414_025_203	1594_125_388	88_46_1	46_025_1	267_46_325	67_025_969	757_46_614	340_025_41	285_025_295	376_46_1852
519_025_193	145_025_135	1326_025_231	22_025_1	23_025_1	300_025_1	312_46_132	6_025_1	943_125_1	414_025_193	1594_125_399	88_46_1	46_025_1	267_46_322	67_025_995	757_46_608	340_025_44	285_025_291	376_46_1835
519_025_182	145_025_136	1326_025_211	22_025_1	23_025_1	300_025_1	312_46_132	6_025_1	943_125_1	414_025_192	1594_125_406	88_46_1	46_025_1	267_46_296	67_025_1004	757_46_646	340_025_43	285_025_294	376_46_1816
519_025_186	145_025_142	1326_025_203	22_025_1	23_025_1	300_025_1	312_46_129	6_025_1	943_125_1	414_025_183	1594_125_405	88_46_1	46_025_1	267_46_313	67_025_996	757_46_642	340_025_44	285_025_297	376_46_1826
519_025_178	145_025_140	1326_025_198	22_025_1	23_025_1	300_025_1	312_46_121	6_025_1	943_125_1	414_025_181	1594_125_428	88_46_1	46_025_1	267_46_324	67_025_1001	757_46_640	340_025_50	285_025_299	376_46_1804
519_025_179	145_025_122	1326_025_191	22_025_1	23_025_1	300_025_1	312_46_123	6_025_1	943_125_1	414_025_176	1594_125_444	88_46_1	46_025_1	267_46_321	67_025_1013	757_46_642	340_025_51	285_025_301	376_46_1799
519_025_179	145_025_127	1326_025_193	22_025_1	23_025_1	300_025_1	312_46_122	6_025_1	943_125_1	414_025_171	1594_125_458	88_46_1	46_025_1	267_46_303	67_025_982	757_46_654	340_025_51	285_025_300	376_46_1825
519_025_174	145_025_133	1326_025_189	22_025_1	23_025_1	300_025_1	312_46_128	6_025_1	943_125_1	414_025_168	1594_125_455	88_46_1	46_025_1	267_46_297	67_025_965	757_46_696	340_025_53	285_025_300	376_46_1798
519_025_179	145_025_130	1326_025_205	22_025_1	23_025_1	300_025_1	312_46_120	6_025_1	943_125_1	414_025_155	1594_125_461	88_46_1	46_025_1	267_46_315	67_025_963	757_46_667	340_025_60	285_025_291	376_46_1810
519_025_196	145_025_125	1326_025_206	22_025_1	23_025_1	300_025_1	312_46_117	6_025_1	943_125_1	414_025_157	1594_125_482	88_46_1	46_025_1	267_46_308	67_025_973	757_46_657	340_025_58	285_025_276	376_46_1809
519_025_206	145_025_132	1326_025_211	22_025_1	23_025_1	300_025_1	312_46_118	6_025_1	943_125_1	414_025_149	1594_125_468	88_46_1	46_025_1	267_46_288	67_025_954	757_46_688	340_025_58	285_025_278	376_46_1814
519_025_210	145_025_139	1326_025_205	22_025_1	23_025_1	300_025_1	312_46_124	6_025_1	943_125_1	414_025_142	1594_125_518	88_46_1	46_025_1	267_46_288	67_025_926	757_46_676	340_025_50	285_025_269	376_46_1818
519_025_209	145_025_144	1326_025_220	22_025_1	23_025_1	300_025_1	312_46_119	6_025_1	943_125_1	414_025_140	1594_125_534	88_46_1	46_025_1	267_46_286	67_025_921	757_46_679	340_025_50	285_025_262	376_46_1809
519_025_212	145_025_155	1326_025_220	22_025_1	23_025_1	300_025_1	312_46_122	6_025_1	943_125_1	414_025_134	1594_125_522	88_46_1	46_025_1	267_46_285	67_025_935	757_46_651	340_025_46	285_025_262	376_46_1834
519_025_210	145_025_145	1326_025_228	22_025_1	23_025_1	300_025_1	312_46_133	6_025_1	943_125_1	414_025_127	1594_125_531	88_46_1	46_025_1	267_46_276	67_025_909	757_46_679	340_025_47	285_025_267	376_46_1815
519_025_208	145_025_151	1326_025_240	22_025_1	23_025_1	300_025_1	312_46_138	6_025_1	943_125_1	414_025_119	1594_125_548	88_46_1	46_025_1	267_46_272	67_025_882	757_46_685	340_025_44	285_025_264	376_46_1817
519_025_204	145_025_145	1326_025_245	22_025_1	23_025_1	300_025_1	312_46_120	6_025_1	943_125_1	414_025_119	1594_125_573	88_46_1	46_025_1	267_46_273	67_025_876	757_46_668	340_025_35	285_025_262	376_46_1843
519_025_210	145_025_150	1326_025_226	22_025_1	23_025_1	300_025_1	312_46_136	6_025_1	943_125_1	414_025_99	1594_125_630	88_46_1	46_025_1	267_46_266	67_025_877	757_46_676	340_025_33	285_025_263	376_46_1799
519_025_215	145_025_159	1326_025_215	22_025_1	23_025_1	300_025_1	312_46_135	6_025_1	943_125_1	414_025_97	1594_125_632	88_46_1	46_025_1	267_46_266	67_025_881	757_46_656	340_025_34	285_025_259	376_46_1819
519_025_217	145_025_154	1326_025_213	22_025_1	23_025_1	300_025_1	312_46_133	6_025_1	943_125_1	414_025_97	1594_125_655	88_46_1	46_025_1	267_46_262	67_025_862	757_46_636	340_025_32	285_025_257	376_46_1857
519_025_224	145_025_149	1326_025_225	22_025_1	23_025_1	300_025_1	312_46_130	6_025_1	943_125_1	414_025_99	1594_125_666	88_46_1	46_025_1	267_46_257	67_025_856	757_46_654	340_025_31	285_025_257	376_46_1826
519_025_231	145_025_149	1326_025_235	22_025_1	23_025_1	300_025_1	312_46_122	6_025_1	943_125_1	414_025_99	1594_125_649	88_46_1	46_025_1	267_46_230	67_025_877	757_46_650	340_025_33	285_025_262	376_46_1834
519_025_231	145_025_154	1326_025_241	22_025_1	23_025_1	300_025_1	312_46_123	6_025_1	943_125_1	414_025_96	1594_125_666	88_46_1	46_025_1	267_46_215	67_025_848	757_46_668	340_025_38	285_025_255	376_46_1846
519_025_219	145_025_148	1326_025_257	22_025_1	23_025_1	300_025_1	312_46_121	6_025_1	943_125_1	414_025_93	1594_125_677	88_46_1	46_025_1	267_46_218	67_025_836	757_46_651	340_025_40	285_025_260	376_46_1861
519_025_199	145_025_141	1326_025_270	22_025_1	23_025_1	300_025_1	312_46_121	6_025_1	943_125_1	414_025_87	1594_125_694	88_46_1	46_025_1	267_46_192	67_025_833	757_46_637	340_025_42	285_025_260	376_46_1897
519_025_198	145_025_145	1326_025_283	22_025_1	23_025_1	300_025_1	312_46_116	6_025_1	943_125_1	414_025_84	1594_125_663	88_46_1	46_025_1	267_46_213	67_025_847	757_46_656	340_025_37	285_025_260	376_46_1869
519_025_198	145_025_150	1326_025_274	22_025_1	23_025_1	300_025_1	312_46_112	6_025_1	943_125_1	414_025_87	1594_125_653	88_46_1	46_025_1	267_46_218	67_025_820	757_46_669	340_025_40	285_025_269	376_46_1868
519_025_195	145_025_149	1326_025_274	22_025_1	23_025_1	300_025_1	312_46_123	6_025_1	943_125_1	414_025_86	1594_125_626	88_46_1	46_025_1	267_46_225	67_025_801	757_46_659	340_025_35	285_025_268	376_46_1913
519_025_192	145_025_145	1326_025_287	22_025_1	23_025_1	300_025_1	312_46_124	6_025_1	943_125_1	414_025_96	1594_125_629	88_46_1	46_025_1	267_46_228	67_025_809	757_46_643	340_025_33	285_025_260	376_46_1916
519_025_186	145_025_141	1326_025_295	22_025_1	23_025_1	300_025_1	312_46_126	6_025_1	943_125_1	414_025_97	1594_125_643	88_46_1	46_025_1	267_46_228	67_025_790	757_46_630	340_025_40	285_025_253	376_46_1943
519_025_185	145_025_143	1326_025_305	22_025_1	23_025_1	300_025_1	312_46_130	6_025_1	943_125_1	414_025_97	1594_125_667	88_46_1	46_025_1	267_46_214	67_025_748	757_46_628	340_025_37	285_025_269	376_46_1946
519_025_186	145_025_142	1326_025_299	22_025_1	23_025_1	300_025_1	312_46_133	6_025_1	943_125_1	414_025_98	1594_125_680	88_46_1	46_025_1	267_46_200	67_025_769	757_46_616	340_025_34	285_025_277	376_46_1942
519_025_196	145_025_146	1326_025_286	22_025_1	23_025_1	300_025_1	312_46_145	6_025_1	943_125_1	414_025_92	1594_125_671	88_46_1	46_025_1	267_46_212	67_025_770	757_46_634	340_025_40	285_025_285	376_46_1904
519_025_186	145_025_148	1326_025_294	22_025_1	23_025_1	300_025_1	312_46_142	6_025_1	943_125_1	414_025_102	1594_125_668	88_46_1	46_025_1	267_46_216	67_025_762	757_46_627	340_025_41	285_025_293	376_46_1912
519_025_176	145_025_146	1326_025_289	22_025_1	23_025_1	300_025_1	312_46_146	6_025_1	943_125_1	414_025_100	1594_125_676	88_46_1	46_025_1	267_46_197	67_025_780	757_46_639	340_025_37	285_025_290	376_46_1911
519_025_173	145_025_149	1326_025_290	22_025_1	23_025_1	300_025_1	312_46_142	6_025_1	943_125_1	414_025_105	1594_125_676	88_46_1	46_025_1	267_46_208	67_025_768	757_46_598	340_025_39	285_025_284	376_46_1947
519_025_171	145_025_158	1326_025_275	22_025_1	23_025_1	300_025_1	312_46_129	6_025_1	943_125_1	414_025_108	1594_125_662	88_46_1	46_025_1	267_46_204	67_025_751	757_46_601	340_025_33	285_025_295	376_46_1976
519_025_168	145_025_155	1326_025_284	22_025_1	23_025_1	300_025_1	312_46_129	6_025_1	943_125_1	414_025_117	1594_125_661	88_46_1	46_025_1	267_46_218	67_025_764	757_46_576	340_025_35	285_025_296	376_46_1962
519_025_158	145_025_155	1326_025_290	22_025_1	23_025_1	300_025_1	312_46_137	6_025_1	943_125_1	414_025_121	1594_125_638	88_46_1	46_025_1	267_46_215	67_025_771	757_46_575	340_025_35	285_025_292	376_46_1986
519_025_170	145_025_160	1326_025_288	22_025_1	23_025_1	300_025_1	312_46_142	6_025_1	943_125_1	414_025_108	1594_125_657	88_46_1	46_025_1	267_46_206	67_025_786	757_46_545	340_025_37	285_025_280	376_46_1990
519_025_161	145_025_157	1326_025_290	22_025_1	23_025_1	300_025_1	312_46_155	6_025_1	943_125_1	414_025_112	1594_125_668	88_46_1	46_025_1	267_46_183	67_025_777	757_46_560	340_025_43	285_025_275	376_46_1995
519_025_164	145_025_152	1326_025_294	22_025_1	23_025_1	300_025_1	312_46_158	6_025_1	943_125_1	414_025_107	1594_125_661	88_46_1	46_025_1	267_46_186	67_025_794	757_46_569	340_025_49	285_025_273	376_46_1976
519_025_174	145_025_155	1326_025_290	22_025_1	23_025_1	300_025_1	312_46_158	6_025_1	943_125_1	414_025_111	1594_125_654	88_46_1	46_025_1	267_46_174	67_025_790	757_46_589	340_025_49	285_025_277	376_46_1960
519_025_169	145_025_149	1326_025_281	22_025_1	23_025_1	300_025_1	312_46_149	6_025_1	943_125_1	414_025_118	1594_125_680	88_46_1	46_025_1	267_46_172	67_025_778	757_46_565	340_025_48	285_025_309	376_46_1961
519_025_159	145_025_163	1326_025_272	22_025_1	23_025_1	300_025_1	312_46_151	6_025_1	943_125_1	414_025_118	1594_125_659	88_46_1	46_025_1	267_46_150	67_025_768	757_46_554	340_025_53	285_025_306	376_46_2023
519_025_152	145_025_158	1326_025_273	22_025_1	23_025_1	300_025_1	312_46_169	6_025_1	943_125_1	414_025_112	1594_125_668	88_46_1	46_025_1	267_46_158	67_025_765	757_46_569	340_025_56	285_025_297	376_46_1999
519_025_155	145_025_163	1326_025_270	22_025_1	23_025_1	300_025_1	312_46_162	6_025_1	943_125_1	414_025_109	1594_125_671	88_46_1	46_025_1	267_46_162	67_025_755	757_46_553	340_025_55	285_025_299	376_46_2020
519_025_144	145_025_147	1326_025_279	22_025_1	23_025_1	300_025_1	312_46_165	6_025_1	943_125_1	414_025_112	1594_125_675	88_46_1	46_025_1	267_46_159	67_025_755	757_46_561	340_025_55	285_025_301	376_46_2016
519_025_134	145_025_138	1326_025_279	22_025_1	23_025_1	300_025_1	312_46_174	6_025_1	943_125_1	414_025_101	1594_125_669	88_46_1	46_025_1	267_46_173	67_025_752	757_46_570	340_025_57	285_025_320	376_46_2007
519_025_129	145_025_139	1326_025_261	22_025_1	23_025_1	300_025_1	312_46_170	6_025_1	943_125_1	414_025_114	1594_125_675	88_46_1	46_025_1	267_46_183	67_025_755	757_46_544	340_025_58	285_025_335	376_46_2017
519_025_137	145_025_144	1326_025_266	22_025_1	23_025_1	300_025_1	312_46_170	6_025_1	943_125_1	414_025_115	1594_125_676	88_46_1	46_025_1	267_46_173	67_025_745	757_46_542	340_025_58	285_025_333	376_46_2009
519_025_135	145_025_143	1326_025_265	22_025_1	23_025_1	300_025_1	312_46_188	6_025_1	943_125_1	414_025_111	1594_125_690	88_46_1	46_025_1	267_46_180	67_025_731	757_46_549	340_025_64	285_025_348	376_46_1970
519_025_137	145_025_144	1326_025_261	22_025_1	23_025_1	300_025_1	312_46_185	6_025_1	943_125_1	414_025_109	1594_125_727	88_46_1	46_025_1	267_46_177	67_025_729	757_46_523	340_025_59	285_025_342	376_46_1975
519_025_145	145_025_150	1326_025_263	22_025_1	23_025_1	300_025_1	312_46_177	6_025_1	943_125_1	414_025_114	1594_125_705	88_46_1	46_025_1	267_46_165	67_025_734	757_46_532	340_025_54	285_025_346	376_46_1986
519_025_144	145_025_148	1326_025_254	22_025_1	23_025_1	300_025_1	312_46_189	6_025_1	943_125_1	414_025_115	1594_125_722	88_46_1	46_025_1	267_46_162	67_025_754	757_46_541	340_025_56	285_025_356	376_46_1924
519_025_139	145_025_150	1326_025_259	22_025_1	23_025_1	300_025_1	312_46_196	6_025_1	943_125_1	414_025_117	1594_125_744	88_46_1	46_025_1	267_46_163	67_025_766	757_46_532	340_025_67	285_025_349	376_46_1892
519_025_142	145_025_135	1326_025_272	22_025_1	23_025_1	300_025_1	312_46_184	6_025_1	943_125_1	414_025_116	1594_125_775	88_46_1	46_025_1	267_46_154	67_025_768	757_46_529	340_025_71	285_025_350	376_46_1875
519_025_138	145_025_144	1326_025_254	22_025_1	23_025_1	300_025_1	312_46_183	6_025_1	943_125_1	414_025_115	1594_125_808	88_46_1	46_025_1	267_46_145	67_025_762	757_46_530	340_025_75	285_025_342	376_46_1867
519_025_139	145_025_132	1326_025_256	22_025_1	23_025_1	300_025_1	312_46_182	6_025_1	943_125_1	414_025_101	1594_125_785	88_46_1	46_025_1	267_46_153	67_025_796	757_46_515	340_025_83	285_025_327	376_46_1900
519_025_134	145_025_128	1326_025_261	22_025_1	23_025_1	300_025_1	312_46_179	6_025_1	943_125_1	414_025_113	1594_125_786	88_46_1	46_025_1	267_46_153	67_025_797	757_46_511	340_025_89	285_025_323	376_46_1891
519_025_128	145_025_128	1326_025_276	22_025_1	23_025_1	300_025_1	312_46_157	6_025_1	943_125_1	414_025_111	1594_125_815	88_46_1	46_025_1	267_46_141	67_025_792	757_46_504	340_025_85	285_025_337	376_46_1899
519_025_136	145_025_132	1326_025_273	22_025_1	23_025_1	300_025_1	312_46_139	6_025_1	943_125_1	414_025_109	1594_125_842	88_46_1	46_025_1	267_46_125	67_025_788	757_46_470	340_025_78	285_025_331	376_46_1938
519_025_145	145_025_136	1326_025_258	22_025_1	23_025_1	300_025_1	312_46_142	6_025_1	943_125_1	414_025_103	1594_125_840	88_46_1	46_025_1	267_46_100	67_025_791	757_46_464	340_025_86	285_025_333	376_46_1957
519_025_145	145_025_141	1326_025_244	22_025_1	23_025_1	300_025_1	312_46_153	6_025_1	943_125_1	414_025_104	1594_125_843	88_46_1	46_025_1	267_46_106	67_025_779	757_46_458	340_025_89	285_025_319	376_46_1959
519_025_139	145_025_142	1326_025_235	22_025_1	23_025_1	300_025_1	312_46_148	6_025_1	943_125_1	414_025_104	1594_125_838	88_46_1	46_025_1	267_46_116	67_025_758	757_46_456	340_025_96	285_025_326	376_46_1968
519_025_143	145_025_143	1326_025_234	22_025_1	23_025_1	300_025_1	312_46_141	6_025_1	943_125_1	414_025_106	1594_125_819	88_46_1	46_025_1	267_46_104	67_025_744	757_46_462	340_025_96	285_025_329	376_46_1996
519_025_128	145_025_149	1326_025_240	22_025_1	23_025_1	300_025_1	312_46_156	6_025_1	943_125_1	414_025_109	1594_125_816	88_46_1	46_025_1	267_46_90	67_025_756	757_46_458	340_025_100	285_025_308	376_46_2006
519_025_123	145_025_153	1326_025_222	22_025_1	23_025_1	300_025_1	312_46_162	6_025_1	943_125_1	414_025_98	1594_125_824	88_46_1	46_025_1	267_46_78	67_025_738	757_46_461	340_025_112	285_025_305	376_46_2027
519_025_132	145_025_153	1326_025_230	22_025_1	23_025_1	300_025_1	312_46_180	6_025_1	943_125_1	414_025_95	1594_125_836	88_46_1	46_025_1	267_46_76	67_025_734	757_46_475	340_025_116	285_025_292	376_46_1990
519_025_125	145_025_154	1326_025_241	22_025_1	23_025_1	300_025_1	312_46_188	6_025_1	943_125_1	414_025_94	1594_125_799	88_46_1	46_025_1	267_46_84	67_025_720	757_46_496	340_025_119	285_025_289	376_46_2003
519_025_121	145_025_156	1326_025_237	22_025_1	23_025_1	300_025_1	312_46_192	6_025_1	943_125_1	414_025_97	1594_125_775	88_46_1	46_025_1	267_46_86	67_025_731	757_46_504	340_025_118	285_025_297	376_46_2008
519_025_123	145_025_158	1326_025_243	22_025_1	23_025_1	300_025_1	312_46_174	6_025_1	943_125_1	414_025_92	1594_125_782	88_46_1	46_025_1	267_46_96	67_025_712	757_46_516	340_025_133	285_025_290	376_46_2021
519_025_134	145_025_153	1326_025_239	22_025_1	23_025_1	300_025_1	312_46_182	6_025_1	943_125_1	414_025_89	1594_125_768	88_46_1	46_025_1	267_46_91	67_025_695	757_46_523	340_025_149	285_025_288	376_46_2025
519_025_132	145_025_153	1326_025_235	22_025_1	23_025_1	300_025_1	312_46_174	6_025_1	943_125_1	414_025_93	1594_125_779	88_46_1	46_025_1	267_46_76	67_025_691	757_46_546	340_025_142	285_025_277	376_46_2040
519_025_136	145_025_161	1326_025_238	22_025_1	23_025_1	300_025_1	312_46_181	6_025_1	943_125_1	414_025_108	1594_125_760	88_46_1	46_025_1	267_46_77	67_025_669	757_46_540	340_025_140	285_025_280	376_46_2059
519_025_145	145_025_156	1326_025_230	22_025_1	23_025_1	300_025_1	312_46_193	6_025_1	943_125_1	414_025_106	1594_125_763	88_46_1	46_025_1	267_46_71	67_025_668	757_46_533	340_025_139	285_025_296	376_46_2056
519_025_144	145_025_157	1326_025_236	22_025_1	23_025_1	300_025_1	312_46_204	6_025_1	943_125_1	414_025_120	1594_125_769	88_46_1	46_025_1	267_46_80	67_025_651	757_46_519	340_025_137	285_025_282	376_46_2058
519_025_153	145_025_156	1326_025_224	22_025_1	23_025_1	300_025_1	312_46_203	6_025_1	943_125_1	414_025_123	1594_125_797	88_46_1	46_025_1	267_46_78	67_025_618	757_46_513	340_025_137	285_025_272	376_46_2087
519_025_155	145_025_151	1326_025_214	22_025_1	23_025_1	300_025_1	312_46_206	6_025_1	943_125_1	414_025_128	1594_125_790	88_46_1	46_025_1	267_46_77	67_025_639	757_46_508	340_025_144	285_025_283	376_46_2066
519_025_158	145_025_158	1326_025_211	22_025_1	23_025_1	300_025_1	312_46_216	6_025_1	943_125_1	414_025_131	1594_125_783	88_46_1	46_025_1	267_46_86	67_025_647	757_46_519	340_025_152	285_025_272	376_46_2036
519_025_141	145_025_168	1326_025_219	22_025_1	23_025_1	300_025_1	312_46_211	6_025_1	943_125_1	414_025_136	1594_125_798	88_46_1	46_025_1	267_46_80	67_025_629	757_46_525	340_025_155	285_025_279	376_46_2029
519_025_139	145_025_163	1326_025_239	22_025_1	23_025_1	300_025_1	312_46_206	6_025_1	943_125_1	414_025_149	1594_125_795	88_46_1	46_025_1	267_46_65	67_025_596	757_46_539	340_025_148	285_025_280	376_46_2050
519_025_135	145_025_163	1326_025_241	22_025_1	23_025_1	300_025_1	312_46_212	6_025_1	943_125_1	414_025_150	1594_125_807	88_46_1	46_025_1	267_46_66	67_025_590	757_46_547	340_025_141	285_025_278	376_46_2038
519_025_149	145_025_168	1326_025_257	22_025_1	23_025_1	300_025_1	312_46_200	6_025_1	943_125_1	414_025_146	1594_125_769	88_46_1	46_025_1	267_46_58	67_025_592	757_46_534	340_025_138	285_025_274	376_46_2089
519_025_144	145_025_162	1326_025_254	22_025_1	23_025_1	300_025_1	312_46_223	6_025_1	943_125_1	414_025_136	1594_125_765	88_46_1	46_025_1	267_46_56	67_025_598	757_46_533	340_025_147	285_025_283	376_46_2071
[truncated: 3,908 more rows]
[truncated: 1,836 more columns]
