# Supplementary material for: Environmental change makes robust ecological networks fragile
Source: Nat Commun. 2016 Aug 11;7:12462. doi: 10.1038/ncomms12462 (PMC4987532; doi:10.1038/ncomms12462)
Supplement: Supplementary Data 1 — Host-parasite networks and host extinction sequences in Avida experiments. The compressed archive includes the 100 co-evolved host-parasite networks and the host extinction sequences in the historical scenario. [file ncomms12462-s2.zip › Supplementary_data_S1/host_extinction_sequence_71.csv]

818_56_1	345_04_1	346_5_6	347_56_1	340_56_1	341_56_3	342_56_1	343_0_1	810_56_1	813_0_1	348_56_6	349_56_6	816_0_1	817_56_2	595_56_1	719_56_1	718_5_1	717_3_1	716_5_1	715_35_4	714_56_1	713_56_1	712_56_1	711_56_2	662_0_4	618_56_3	505_5_1	917_5_1	1069_56_1	916_56_1	1061_56_1	1060_56_1	1063_56_1	1066_56_1	913_5_1	298_1356_3	299_56_1	296_3_1	297_56_3	294_56_2	912_56_1	292_356_3	293_56_1	290_3_1	291_56_1	591_56_4	590_5_3	593_356_3	592_56_3	199_56_3
818_56_2	819_56_2	346_5_5	347_56_1	340_56_2	341_56_2	342_56_1	343_0_1	810_56_1	813_0_1	348_56_6	349_56_8	816_0_1	817_56_2	595_56_1	719_56_1	718_5_1	716_5_1	715_35_9	714_56_2	713_56_1	711_56_3	662_0_3	618_56_3	917_5_2	1069_56_2	1061_56_2	1060_56_2	1063_56_2	1066_56_1	913_5_1	298_1356_3	299_56_1	296_3_1	297_56_3	294_56_3	295_56_4	292_356_2	293_56_1	290_3_1	291_56_1	591_56_3	590_5_6	593_356_4	592_56_5	199_56_2	198_56_6	596_56_1	197_56_6	196_56_6
818_56_3	819_56_2	346_5_5	347_56_1	340_56_1	341_56_3	342_56_1	810_56_1	348_56_6	349_56_8	816_0_1	817_56_2	595_56_1	719_56_1	718_5_1	715_35_15	714_56_1	711_56_2	710_56_6	917_5_2	1069_56_3	1060_56_3	1063_56_1	298_1356_1	299_56_1	296_3_1	297_56_3	294_56_4	295_56_6	292_356_2	293_56_1	591_56_2	590_5_8	593_356_7	592_56_5	199_56_3	198_56_5	197_56_7	196_56_2	191_56_2	190_56_1	193_25_1	192_56_9	19_56_2	272_56_3	273_56_12	274_5_1	275_0_2	276_56_1	277_56_1
818_56_4	819_56_2	346_5_5	347_56_1	340_56_1	341_56_3	342_56_1	348_56_10	349_56_5	817_56_2	719_56_1	718_5_1	715_35_22	710_56_10	917_5_5	1069_56_4	1060_56_4	1063_56_1	298_1356_2	296_3_1	297_56_2	294_56_2	295_56_4	292_356_1	293_56_1	591_56_1	590_5_5	593_356_6	592_56_4	199_56_1	198_56_8	197_56_6	196_56_1	191_56_2	190_56_1	193_25_1	192_56_5	19_56_2	272_56_3	273_56_15	274_5_1	275_0_2	276_56_1	278_56_1	279_56_1	1018_56_3	1019_56_5	522_6_1	1010_56_6	1012_456_4
818_56_2	819_56_1	346_5_3	340_56_1	341_56_4	348_56_10	349_56_1	715_35_29	710_56_11	423_56_12	1069_56_8	1060_56_3	1063_56_1	298_1356_1	148_56_20	294_56_1	295_56_4	590_5_6	593_356_5	592_56_2	199_56_1	198_56_11	195_156_1	197_56_6	196_56_1	190_56_1	192_56_2	273_56_13	274_5_1	278_56_1	520_5_13	1019_56_4	1010_56_6	1012_456_3	443_56_5	446_56_1	108_56_4	103_56_4	100_4_14	101_56_1	106_5_16	107_56_23	104_56_12	105_56_10	900_56_1	38_56_31	905_56_4	33_456_3	32_56_25	31_56_9
818_56_1	819_56_1	346_5_4	340_56_2	341_56_2	348_56_10	349_56_2	715_35_38	710_56_10	1069_56_7	1060_56_4	298_1356_1	148_56_25	294_56_1	295_56_4	590_5_5	593_356_6	592_56_2	199_56_1	198_56_13	195_156_1	197_56_6	196_56_1	190_56_1	192_56_2	273_56_11	278_56_1	520_5_16	1019_56_1	1010_56_7	1012_456_3	443_56_3	446_56_1	108_56_7	103_56_4	100_4_14	101_56_1	106_5_13	107_56_23	104_56_8	105_56_14	39_56_12	38_56_24	905_56_6	33_456_2	32_56_25	31_56_9	30_56_40	37_5_20	36_56_5
217_56_1	66_56_7	45_56_8	318_4_18	265_5_1	669_456_16	668_5_1	667_25_16	666_56_7	665_35_8	228_5_4	662_0_11	218_56_20	219_56_10	133_56_23	91_56_12	131_5_18	130_56_1	137_5_6	136_56_23	135_56_3	90_25_4	494_56_4	495_5_4	139_35_1	138_56_1	493_56_2	24_456_15	26_56_15	27_5_4	20_5_2	210_5_1	22_456_34	695_3_8	146_5_1	28_5_10	29_56_1	161_456_23	818_56_1	288_56_9	346_5_10	546_4_2	402_5_3	544_56_10	153_456_1	5_56_19	283_56_1	140_456_1	348_56_17	349_56_1
217_56_1	66_56_7	45_56_8	318_4_18	265_5_1	669_456_10	668_5_1	667_25_28	666_56_8	665_35_7	662_0_7	218_56_23	219_56_11	133_56_20	91_56_13	131_5_19	130_56_1	137_5_7	136_56_19	135_56_3	90_25_6	494_56_2	495_5_6	139_35_1	138_56_1	338_56_1	24_456_15	26_56_16	27_5_2	20_5_2	21_56_53	22_456_38	695_3_9	28_5_8	29_56_1	161_456_19	289_56_7	288_56_11	346_5_12	402_5_3	544_56_12	5_56_19	283_56_1	140_456_1	348_56_31	349_56_2	286_56_12	119_56_1	570_56_1	675_56_1
217_56_1	66_56_10	45_56_7	318_4_21	669_456_7	668_5_1	667_25_34	666_56_7	665_35_10	662_0_2	218_56_17	219_56_12	133_56_25	91_56_19	131_5_22	130_56_1	137_5_6	136_56_14	135_56_8	90_25_10	494_56_2	495_5_9	139_35_1	138_56_1	338_56_1	24_456_17	26_56_9	27_5_4	20_5_2	21_56_58	22_456_43	695_3_6	28_5_6	29_56_1	161_456_18	289_56_5	288_56_8	346_5_17	402_5_2	544_56_19	5_56_24	283_56_1	140_456_1	348_56_26	349_56_2	286_56_12	119_56_1	570_56_1	675_56_1	715_35_11
217_56_1	66_56_11	45_56_7	318_4_22	669_456_9	668_5_1	667_25_35	666_56_7	665_35_3	218_56_20	219_56_19	133_56_33	91_56_17	131_5_16	130_56_1	137_5_9	136_56_10	135_56_10	90_25_8	494_56_1	495_5_10	139_35_1	138_56_1	338_56_1	24_456_20	26_56_13	27_5_5	20_5_3	21_56_56	22_456_57	695_3_4	28_5_3	29_56_1	222_56_9	289_56_7	288_56_5	346_5_22	402_5_2	544_56_18	5_56_28	283_56_1	140_456_1	348_56_24	349_56_1	286_56_11	119_56_1	570_56_1	675_56_1	13_25_1	710_56_10
217_56_1	66_56_8	45_56_6	318_4_27	669_456_6	668_5_1	667_25_36	666_56_10	665_35_7	218_56_14	219_56_25	133_56_34	91_56_15	131_5_15	130_56_1	137_5_11	136_56_9	135_56_14	90_25_6	495_5_15	139_35_1	138_56_1	338_56_1	24_456_15	26_56_7	27_5_4	20_5_5	21_56_55	22_456_50	695_3_6	28_5_2	29_56_1	222_56_9	289_56_10	288_56_2	346_5_21	402_5_2	544_56_25	5_56_32	283_56_1	140_456_1	348_56_25	349_56_2	286_56_14	119_56_1	570_56_1	675_56_1	13_25_1	710_56_19	120_56_1
217_56_1	66_56_7	45_56_4	669_456_5	668_5_1	667_25_33	666_56_7	665_35_5	218_56_9	219_56_28	133_56_45	91_56_21	131_5_23	130_56_1	137_5_8	136_56_10	135_56_14	90_25_5	495_5_18	139_35_1	138_56_1	338_56_1	24_456_18	26_56_13	27_5_1	20_5_8	21_56_60	22_456_51	695_3_3	28_5_1	29_56_1	222_56_15	289_56_6	288_56_3	346_5_21	402_5_2	544_56_21	5_56_27	283_56_1	140_456_1	348_56_24	286_56_15	570_56_1	675_56_1	13_25_1	710_56_18	120_56_1	122_56_6	124_56_5	125_56_30
217_56_1	66_56_8	45_56_2	669_456_5	668_5_1	667_25_30	666_56_6	665_35_4	218_56_11	219_56_35	133_56_49	91_56_28	131_5_27	130_56_1	137_5_5	136_56_6	135_56_15	90_25_7	495_5_15	139_35_1	138_56_1	338_56_1	24_456_15	26_56_17	27_5_1	20_5_7	21_56_61	22_456_57	695_3_1	28_5_1	29_56_1	222_56_12	289_56_8	288_56_2	346_5_29	402_5_4	544_56_18	5_56_25	283_56_1	140_456_1	348_56_23	286_56_22	570_56_1	675_56_1	710_56_18	120_56_1	122_56_5	124_56_4	125_56_38	126_56_7
217_56_1	66_56_7	669_456_4	668_5_1	667_25_24	666_56_4	665_35_7	218_56_11	219_56_30	133_56_56	91_56_27	131_5_26	130_56_1	137_5_4	136_56_7	135_56_12	90_25_8	495_5_17	139_35_1	138_56_1	338_56_1	24_456_10	26_56_23	27_5_1	20_5_6	21_56_56	22_456_47	695_3_1	28_5_1	29_56_1	222_56_14	289_56_6	346_5_30	402_5_8	544_56_21	5_56_33	283_56_1	140_456_1	348_56_21	286_56_22	570_56_1	675_56_1	710_56_21	120_56_1	122_56_5	124_56_4	125_56_38	126_56_8	127_56_1	128_56_39
217_56_1	66_56_7	669_456_2	668_5_1	667_25_30	666_56_2	665_35_5	218_56_10	219_56_29	133_56_60	91_56_23	131_5_31	130_56_1	137_5_1	136_56_9	135_56_7	90_25_10	495_5_20	139_35_1	138_56_1	338_56_1	24_456_12	26_56_18	27_5_1	20_5_6	21_56_41	22_456_55	695_3_1	28_5_1	29_56_1	94_56_1	289_56_5	346_5_33	402_5_3	544_56_19	5_56_27	283_56_1	348_56_12	286_56_25	570_56_1	675_56_1	710_56_21	120_56_1	122_56_1	124_56_1	125_56_59	126_56_14	127_56_1	128_56_37	660_56_5
217_56_1	66_56_3	669_456_4	668_5_1	667_25_29	666_56_2	665_35_3	218_56_13	219_56_24	133_56_54	91_56_21	131_5_35	130_56_1	137_5_1	136_56_13	135_56_6	90_25_10	495_5_18	139_35_1	138_56_1	338_56_1	24_456_15	26_56_10	27_5_1	20_5_3	21_56_35	22_456_65	23_5_1	28_5_1	29_56_1	94_56_1	289_56_3	346_5_35	402_5_2	544_56_9	5_56_20	283_56_1	348_56_9	286_56_28	675_56_1	710_56_16	120_56_1	261_56_4	124_56_1	125_56_52	126_56_10	127_56_1	128_56_29	660_56_5	1069_56_37
217_56_1	66_56_1	669_456_5	668_5_1	667_25_26	666_56_3	665_35_1	218_56_11	219_56_14	133_56_49	91_56_19	131_5_34	130_56_1	137_5_1	136_56_10	135_56_6	90_25_15	495_5_19	139_35_1	138_56_1	338_56_1	24_456_12	26_56_12	27_5_1	20_5_7	21_56_22	22_456_69	23_5_1	28_5_1	94_56_1	289_56_3	346_5_28	402_5_2	544_56_7	5_56_16	283_56_1	348_56_18	286_56_23	675_56_1	710_56_18	120_56_1	261_56_4	124_56_1	125_56_57	126_56_7	127_56_1	128_56_31	660_56_1	1069_56_25	455_5_1
217_56_1	66_56_2	669_456_5	668_5_1	667_25_26	666_56_1	218_56_10	219_56_6	133_56_54	91_56_22	131_5_46	130_56_1	137_5_1	136_56_7	135_56_7	90_25_16	495_5_17	138_56_1	24_456_13	26_56_10	27_5_1	20_5_6	21_56_21	22_456_85	23_5_1	28_5_1	289_56_7	346_5_19	402_5_1	544_56_10	5_56_12	283_56_1	348_56_9	286_56_15	675_56_1	710_56_15	120_56_1	122_56_1	124_56_1	125_56_66	126_56_8	127_56_1	128_56_31	660_56_1	1069_56_18	455_5_1	58_56_1	55_56_1	54_56_68	57_5_1
217_56_1	66_56_7	669_456_13	668_5_1	667_25_28	666_56_1	218_56_7	219_56_4	133_56_57	91_56_29	131_5_58	137_5_1	136_56_7	135_56_8	90_25_14	495_5_6	138_56_1	24_456_17	26_56_2	27_5_1	20_5_3	21_56_13	22_456_85	23_5_1	28_5_1	289_56_12	346_5_17	402_5_2	544_56_9	5_56_16	283_56_1	348_56_7	286_56_14	675_56_1	710_56_15	124_56_1	125_56_76	126_56_7	127_56_1	128_56_20	660_56_1	1069_56_19	455_5_1	58_56_1	55_56_1	54_56_61	57_5_1	51_56_1	62_56_1	53_56_1
217_56_1	66_56_8	669_456_9	668_5_1	667_25_27	218_56_9	219_56_1	133_56_52	131_5_52	137_5_1	136_56_6	135_56_7	90_25_16	495_5_6	138_56_1	24_456_15	26_56_2	27_5_1	20_5_5	21_56_11	22_456_77	23_5_1	28_5_1	289_56_13	346_5_19	402_5_3	544_56_9	5_56_15	283_56_1	348_56_3	286_56_11	675_56_1	710_56_13	124_56_1	125_56_80	126_56_9	128_56_20	660_56_1	1069_56_18	455_5_1	58_56_1	55_56_1	54_56_67	57_5_1	51_56_1	62_56_1	53_56_1	371_56_9	824_5_2	373_56_14
217_56_1	66_56_7	669_456_4	668_5_1	667_25_26	218_56_11	219_56_1	133_56_62	131_5_52	136_56_7	135_56_9	90_25_14	495_5_5	138_56_1	24_456_17	26_56_4	27_5_1	20_5_6	21_56_11	22_456_70	23_5_1	28_5_1	289_56_13	346_5_14	402_5_1	544_56_15	5_56_13	283_56_1	348_56_2	286_56_9	675_56_1	710_56_13	124_56_1	125_56_89	126_56_6	128_56_13	660_56_1	1069_56_24	455_5_1	58_56_1	55_56_1	54_56_63	51_56_1	62_56_1	53_56_1	371_56_9	824_5_2	373_56_20	826_456_21	590_5_2
217_56_1	66_56_9	669_456_5	668_5_1	667_25_24	218_56_9	133_56_59	131_5_43	136_56_6	135_56_7	90_25_11	495_5_6	138_56_1	24_456_12	26_56_2	27_5_1	20_5_5	21_56_11	22_456_69	23_5_1	28_5_1	289_56_13	346_5_10	402_5_3	544_56_15	5_56_13	283_56_1	348_56_5	286_56_5	675_56_1	710_56_16	124_56_1	125_56_88	126_56_11	128_56_12	1069_56_26	455_5_1	58_56_1	55_56_1	54_56_72	51_56_1	62_56_1	53_56_1	371_56_8	824_5_2	373_56_21	826_456_32	318_4_31	199_56_1	709_56_25
217_56_1	66_56_7	669_456_4	668_5_1	667_25_28	218_56_12	133_56_52	131_5_44	136_56_4	135_56_7	90_25_13	495_5_10	138_56_1	24_456_9	26_56_2	27_5_1	20_5_2	21_56_9	22_456_66	23_5_1	28_5_1	289_56_10	405_356_2	402_5_9	544_56_21	5_56_8	283_56_1	348_56_3	675_56_1	710_56_15	124_56_1	125_56_94	126_56_12	128_56_7	1069_56_28	455_5_1	58_56_1	55_56_1	54_56_66	51_56_1	62_56_1	53_56_1	371_56_4	824_5_4	373_56_17	826_456_44	318_4_27	199_56_1	709_56_29	200_56_9
217_56_1	66_56_5	669_456_4	668_5_1	667_25_22	218_56_7	133_56_52	131_5_33	136_56_3	135_56_7	90_25_12	495_5_6	138_56_1	24_456_8	27_5_1	20_5_2	21_56_8	22_456_78	23_5_1	28_5_1	289_56_9	405_356_1	402_5_8	544_56_19	5_56_7	283_56_1	675_56_1	710_56_18	124_56_1	125_56_103	126_56_13	128_56_6	1069_56_43	455_5_1	58_56_1	55_56_1	54_56_68	51_56_1	62_56_1	53_56_1	371_56_4	824_5_5	373_56_17	826_456_37	318_4_33	199_56_1	709_56_23	200_56_8	195_156_1	134_56_1
217_56_1	66_56_2	669_456_3	668_5_1	667_25_24	218_56_11	133_56_44	131_5_42	136_56_2	135_56_4	90_25_7	495_5_9	138_56_1	24_456_10	27_5_1	20_5_2	21_56_5	22_456_83	23_5_1	28_5_1	289_56_4	346_5_15	402_5_16	544_56_24	5_56_3	283_56_1	675_56_1	710_56_19	124_56_1	125_56_109	126_56_11	128_56_5	1069_56_42	455_5_1	58_56_1	55_56_1	54_56_65	51_56_1	62_56_1	53_56_1	371_56_7	824_5_5	373_56_21	826_456_26	318_4_23	199_56_1	709_56_23	200_56_7	195_156_1	134_56_1
217_56_1	66_56_6	669_456_2	668_5_1	667_25_22	218_56_7	133_56_37	131_5_40	136_56_1	135_56_7	90_25_12	495_5_20	138_56_1	24_456_7	27_5_1	20_5_4	21_56_6	22_456_96	23_5_1	289_56_6	346_5_14	402_5_18	544_56_25	5_56_3	283_56_1	675_56_1	710_56_18	124_56_1	125_56_117	126_56_12	128_56_5	1069_56_47	455_5_1	58_56_1	55_56_1	54_56_69	51_56_1	53_56_1	371_56_5	824_5_7	373_56_21	826_456_33	318_4_18	199_56_1	709_56_24	200_56_7	195_156_1	134_56_1	316_56_31	68_56_71
217_56_1	66_56_6	668_5_1	667_25_20	218_56_5	133_56_44	131_5_34	136_56_1	135_56_5	90_25_13	495_5_15	24_456_8	27_5_1	20_5_4	21_56_9	22_456_104	23_5_1	289_56_6	346_5_12	402_5_10	544_56_20	5_56_1	283_56_1	675_56_1	710_56_21	124_56_1	125_56_115	126_56_12	1069_56_48	455_5_1	58_56_1	55_56_1	54_56_67	51_56_1	53_56_1	371_56_6	824_5_6	373_56_26	826_456_37	318_4_17	199_56_1	709_56_25	147_56_73	195_156_1	134_56_1	316_56_27	68_56_62	88_56_1	89_56_8	397_56_16
217_56_1	66_56_3	668_5_1	667_25_24	218_56_4	133_56_45	131_5_42	136_56_1	135_56_3	90_25_8	495_5_9	24_456_9	27_5_1	20_5_1	21_56_7	22_456_87	23_5_1	289_56_6	346_5_10	402_5_9	544_56_28	5_56_2	283_56_1	675_56_1	710_56_15	124_56_1	125_56_118	126_56_15	1069_56_51	455_5_1	58_56_1	55_56_1	54_56_55	51_56_1	53_56_1	371_56_4	824_5_12	373_56_26	826_456_48	318_4_10	199_56_1	709_56_29	147_56_63	195_156_1	134_56_1	316_56_26	68_56_57	88_56_1	89_56_6	397_56_14
217_56_1	66_56_1	668_5_1	667_25_19	218_56_2	133_56_46	131_5_33	136_56_1	135_56_1	90_25_2	495_5_12	24_456_9	27_5_1	20_5_2	21_56_6	22_456_90	23_5_1	289_56_6	346_5_14	402_5_6	544_56_21	5_56_2	283_56_1	675_56_1	710_56_16	124_56_1	125_56_126	126_56_16	1069_56_39	455_5_1	58_56_1	55_56_1	54_56_60	51_56_1	53_56_1	371_56_2	824_5_11	373_56_24	826_456_52	318_4_8	199_56_1	709_56_24	147_56_57	195_156_1	134_56_1	316_56_23	68_56_59	88_56_1	89_56_5	397_56_20
217_56_1	668_5_1	667_25_21	218_56_2	133_56_39	131_5_32	136_56_1	90_25_2	495_5_12	24_456_4	27_5_1	20_5_2	21_56_7	22_456_88	23_5_1	289_56_3	346_5_7	402_5_5	544_56_16	5_56_1	283_56_1	675_56_1	710_56_16	124_56_1	125_56_134	126_56_15	1069_56_36	455_5_1	58_56_1	55_56_1	54_56_60	51_56_1	53_56_1	824_5_9	373_56_17	826_456_50	318_4_8	199_56_1	709_56_24	147_56_49	195_156_1	134_56_1	316_56_27	68_56_70	88_56_1	89_56_5	397_56_21	82_56_1	81_56_26	84_456_17
217_56_1	668_5_1	667_25_17	218_56_1	133_56_36	131_5_38	136_56_1	90_25_4	495_5_13	24_456_3	27_5_1	21_56_8	22_456_80	23_5_1	289_56_3	346_5_7	402_5_5	544_56_11	5_56_1	283_56_1	675_56_1	710_56_14	124_56_1	125_56_139	126_56_14	1069_56_43	455_5_1	58_56_1	55_56_1	54_56_63	51_56_1	53_56_1	824_5_12	373_56_12	826_456_49	318_4_8	199_56_1	709_56_23	147_56_53	195_156_1	134_56_1	316_56_22	68_56_72	88_56_1	89_56_3	397_56_22	82_56_1	81_56_27	84_456_14	251_56_28
217_56_1	668_5_1	667_25_18	218_56_1	133_56_39	131_5_28	136_56_1	90_25_4	495_5_4	24_456_4	27_5_1	21_56_3	22_456_71	23_5_1	289_56_6	346_5_4	402_5_4	544_56_10	5_56_1	283_56_1	675_56_1	710_56_12	124_56_1	125_56_157	126_56_11	1069_56_39	455_5_1	58_56_1	55_56_1	54_56_74	51_56_1	53_56_1	824_5_16	373_56_11	826_456_49	318_4_5	199_56_1	709_56_20	147_56_54	195_156_1	134_56_1	316_56_24	68_56_74	88_56_1	89_56_3	397_56_33	82_56_1	81_56_33	84_456_18	251_56_19
217_56_1	668_5_1	667_25_20	133_56_42	131_5_30	136_56_1	90_25_5	495_5_7	24_456_5	27_5_1	21_56_1	22_456_73	23_5_1	289_56_13	346_5_3	402_5_1	544_56_12	5_56_1	283_56_1	675_56_1	710_56_17	124_56_1	125_56_174	126_56_17	1069_56_32	455_5_1	58_56_1	55_56_1	54_56_72	51_56_1	53_56_1	824_5_23	373_56_7	826_456_53	318_4_7	199_56_1	709_56_15	147_56_48	195_156_1	134_56_1	316_56_16	68_56_68	88_56_1	89_56_1	397_56_26	82_56_1	81_56_45	84_456_19	251_56_19	837_56_88
217_56_1	668_5_1	667_25_24	133_56_58	131_5_39	136_56_1	90_25_1	495_5_4	24_456_1	27_5_1	21_56_1	22_456_76	289_56_5	346_5_2	544_56_10	5_56_1	283_56_1	675_56_1	710_56_12	124_56_1	125_56_186	126_56_17	1069_56_44	455_5_1	58_56_1	55_56_1	54_56_76	51_56_1	53_56_1	824_5_22	373_56_5	826_456_57	318_4_8	199_56_1	709_56_17	147_56_56	195_156_1	134_56_1	316_56_14	68_56_77	88_56_1	273_56_43	397_56_24	82_56_1	81_56_40	84_456_23	251_56_16	837_56_90	1019_56_6	423_56_35
217_56_1	668_5_1	667_25_22	133_56_63	131_5_29	136_56_1	134_56_1	495_5_3	24_456_1	27_5_1	21_56_1	22_456_80	289_56_6	544_56_7	5_56_1	283_56_1	675_56_1	710_56_14	124_56_1	125_56_188	126_56_17	1069_56_38	455_5_1	58_56_1	54_56_63	51_56_1	53_56_1	824_5_24	373_56_2	826_456_69	318_4_4	199_56_1	709_56_12	147_56_59	195_156_1	196_56_1	316_56_16	68_56_75	88_56_1	273_56_35	397_56_25	82_56_1	81_56_36	84_456_16	251_56_12	837_56_89	1019_56_6	423_56_34	365_56_43	1010_56_19
217_56_1	668_5_1	667_25_22	133_56_75	131_5_27	136_56_1	134_56_1	495_5_3	24_456_1	27_5_1	21_56_1	22_456_74	289_56_2	544_56_4	5_56_1	283_56_1	675_56_1	710_56_15	124_56_1	125_56_193	126_56_18	1069_56_38	58_56_1	54_56_61	51_56_1	53_56_1	824_5_27	373_56_1	826_456_90	318_4_7	199_56_1	709_56_9	195_156_1	316_56_14	68_56_74	88_56_1	273_56_27	397_56_34	82_56_1	81_56_47	84_456_16	251_56_10	837_56_94	1019_56_12	423_56_30	365_56_45	1010_56_19	305_56_85	306_56_1	446_56_24
217_56_1	668_5_1	667_25_23	133_56_85	131_5_26	136_56_1	134_56_1	495_5_5	24_456_1	27_5_1	21_56_1	22_456_84	289_56_3	544_56_3	5_56_1	283_56_1	675_56_1	710_56_12	124_56_1	125_56_196	126_56_15	1069_56_47	58_56_1	54_56_66	51_56_1	53_56_1	824_5_24	373_56_1	826_456_67	318_4_9	199_56_1	709_56_8	195_156_1	316_56_7	68_56_65	88_56_1	273_56_27	397_56_32	82_56_1	81_56_54	84_456_21	251_56_12	837_56_94	1019_56_16	423_56_26	365_56_37	1010_56_23	305_56_85	306_56_1	446_56_21
217_56_1	668_5_1	667_25_18	133_56_88	131_5_16	136_56_1	134_56_1	495_5_2	24_456_1	27_5_1	21_56_1	22_456_87	289_56_6	544_56_2	5_56_1	283_56_1	675_56_1	710_56_7	124_56_1	125_56_196	126_56_10	1069_56_44	58_56_1	54_56_66	51_56_1	53_56_1	824_5_22	373_56_1	826_456_76	318_4_3	199_56_1	709_56_8	195_156_1	316_56_8	68_56_75	88_56_1	273_56_31	397_56_36	82_56_1	81_56_50	84_456_21	251_56_9	837_56_106	1019_56_13	423_56_29	365_56_31	1010_56_18	305_56_90	306_56_1	446_56_16
217_56_1	668_5_1	667_25_18	133_56_73	131_5_16	136_56_1	134_56_1	495_5_1	24_456_1	27_5_1	21_56_1	22_456_100	289_56_7	544_56_4	5_56_1	283_56_1	675_56_1	710_56_5	124_56_1	125_56_184	126_56_4	1069_56_25	58_56_1	54_56_63	51_56_1	53_56_1	824_5_23	373_56_1	826_456_81	318_4_2	709_56_10	195_156_1	316_56_12	68_56_71	88_56_1	273_56_24	397_56_36	82_56_1	81_56_43	84_456_21	837_56_100	1019_56_15	423_56_27	365_56_28	1010_56_22	305_56_95	306_56_1	446_56_17	108_56_99	246_56_22
217_56_1	668_5_1	667_25_19	133_56_59	131_5_15	136_56_1	134_56_1	24_456_1	27_5_1	21_56_1	22_456_99	289_56_9	544_56_5	5_56_1	283_56_1	675_56_1	710_56_3	124_56_1	125_56_190	126_56_2	1069_56_25	58_56_1	54_56_53	51_56_1	53_56_1	824_5_23	373_56_1	826_456_83	318_4_1	709_56_8	195_156_1	316_56_15	252_456_10	88_56_1	273_56_29	397_56_40	82_56_1	81_56_42	84_456_14	837_56_109	1019_56_20	423_56_30	365_56_33	1010_56_22	305_56_97	306_56_1	446_56_12	108_56_79	246_56_19	241_56_44
217_56_1	668_5_1	667_25_22	133_56_53	131_5_13	136_56_1	134_56_1	24_456_1	27_5_1	21_56_1	22_456_107	289_56_11	544_56_4	5_56_1	283_56_1	675_56_1	710_56_6	124_56_1	125_56_213	126_56_1	1069_56_27	58_56_1	54_56_56	51_56_1	53_56_1	824_5_22	373_56_1	826_456_71	709_56_3	195_156_1	316_56_17	252_456_6	88_56_1	273_56_37	397_56_41	82_56_1	81_56_30	84_456_16	837_56_105	1019_56_19	423_56_22	365_56_33	1010_56_25	305_56_92	306_56_1	446_56_11	108_56_83	246_56_17	241_56_38	243_56_14
217_56_1	668_5_1	667_25_23	133_56_54	131_5_12	136_56_1	134_56_1	24_456_1	27_5_1	21_56_1	22_456_108	289_56_10	544_56_2	5_56_1	283_56_1	675_56_1	710_56_10	124_56_1	125_56_213	1069_56_29	58_56_1	54_56_62	51_56_1	53_56_1	824_5_20	373_56_1	826_456_78	709_56_2	195_156_1	316_56_20	252_456_7	88_56_1	273_56_34	397_56_28	82_56_1	81_56_27	84_456_17	837_56_105	1019_56_23	423_56_26	365_56_30	1010_56_24	305_56_89	306_56_1	446_56_6	108_56_90	246_56_20	241_56_38	243_56_12	242_25_26
217_56_1	668_5_1	667_25_22	133_56_51	131_5_8	136_56_1	134_56_1	24_456_1	27_5_1	21_56_1	22_456_106	289_56_14	544_56_2	5_56_1	283_56_1	675_56_1	710_56_10	124_56_1	125_56_216	1069_56_27	58_56_1	54_56_67	51_56_1	53_56_1	824_5_25	373_56_1	826_456_72	195_156_1	316_56_19	252_456_9	88_56_1	273_56_32	397_56_32	82_56_1	81_56_19	84_456_17	837_56_104	1019_56_15	423_56_26	365_56_28	1010_56_18	305_56_78	306_56_1	446_56_2	108_56_77	246_56_17	241_56_49	243_56_8	242_25_32	103_56_1
217_56_1	668_5_1	667_25_21	133_56_62	131_5_9	136_56_1	134_56_1	24_456_1	27_5_1	21_56_1	22_456_120	289_56_18	544_56_6	5_56_1	283_56_1	675_56_1	710_56_6	124_56_1	125_56_208	1069_56_28	58_56_1	54_56_70	51_56_1	53_56_1	824_5_23	373_56_1	826_456_74	195_156_1	316_56_12	252_456_12	88_56_1	273_56_32	397_56_40	82_56_1	81_56_21	84_456_19	837_56_97	1019_56_9	423_56_35	365_56_31	1010_56_18	305_56_80	306_56_1	446_56_4	108_56_82	246_56_18	241_56_66	243_56_6	242_25_34	103_56_1
217_56_1	668_5_1	667_25_19	133_56_76	131_5_8	136_56_1	134_56_1	24_456_1	27_5_1	21_56_1	22_456_122	289_56_23	544_56_10	5_56_1	283_56_1	675_56_1	710_56_3	124_56_1	125_56_215	1069_56_45	58_56_1	54_56_79	51_56_1	53_56_1	824_5_27	373_56_1	826_456_71	195_156_1	316_56_9	252_456_17	88_56_1	273_56_34	397_56_46	82_56_1	81_56_22	84_456_23	837_56_93	1019_56_6	423_56_36	365_56_31	1010_56_20	305_56_83	306_56_1	446_56_6	108_56_89	246_56_20	241_56_67	243_56_4	242_25_28	103_56_1
217_56_1	668_5_1	667_25_22	133_56_96	131_5_15	136_56_1	134_56_1	24_456_1	27_5_1	21_56_1	22_456_131	289_56_28	544_56_10	5_56_1	283_56_1	675_56_1	710_56_2	124_56_1	125_56_212	1069_56_39	58_56_1	54_56_88	51_56_1	53_56_1	824_5_27	373_56_1	826_456_67	316_56_2	68_56_44	88_56_1	273_56_19	397_56_56	82_56_1	81_56_24	84_456_21	837_56_88	1019_56_5	423_56_41	365_56_34	1010_56_24	305_56_86	306_56_1	446_56_5	108_56_91	246_56_27	241_56_70	243_56_2	242_25_35	103_56_1	101_56_1
217_56_1	668_5_1	667_25_22	133_56_91	131_5_14	136_56_1	134_56_1	24_456_1	27_5_1	21_56_1	22_456_126	289_56_24	544_56_12	5_56_1	283_56_1	675_56_1	710_56_1	124_56_1	125_56_208	1069_56_47	58_56_1	54_56_75	51_56_1	53_56_1	824_5_24	373_56_1	826_456_58	316_56_3	68_56_39	88_56_1	273_56_10	397_56_73	82_56_1	81_56_33	84_456_24	837_56_87	1019_56_6	423_56_46	365_56_34	1010_56_17	305_56_112	306_56_1	446_56_2	108_56_85	246_56_27	241_56_67	243_56_1	242_25_43	103_56_1	101_56_1
217_56_1	668_5_1	667_25_21	133_56_107	131_5_11	136_56_1	134_56_1	24_456_1	27_5_1	21_56_1	22_456_121	289_56_18	544_56_13	5_56_1	283_56_1	675_56_1	710_56_3	124_56_1	125_56_203	1069_56_53	58_56_1	54_56_77	53_56_1	824_5_21	373_56_1	826_456_46	316_56_2	252_456_19	88_56_1	273_56_19	397_56_77	82_56_1	81_56_36	84_456_26	837_56_75	1019_56_3	423_56_45	365_56_50	1010_56_14	305_56_126	306_56_1	108_56_81	246_56_30	241_56_74	243_56_1	242_25_40	103_56_1	101_56_1	249_25_33	107_56_14
217_56_1	668_5_1	667_25_21	133_56_107	131_5_14	24_456_1	27_5_1	21_56_1	22_456_129	289_56_15	544_56_11	5_56_1	283_56_1	675_56_1	710_56_1	124_56_1	125_56_207	1069_56_46	58_56_1	54_56_68	53_56_1	824_5_19	373_56_1	826_456_41	316_56_1	252_456_19	88_56_1	273_56_19	397_56_75	82_56_1	81_56_36	84_456_20	837_56_80	1019_56_3	423_56_41	365_56_47	1010_56_16	305_56_135	306_56_1	108_56_76	246_56_32	241_56_86	242_25_41	103_56_1	101_56_1	249_25_28	107_56_7	105_56_101	39_56_16	38_56_42
217_56_1	668_5_1	667_25_22	133_56_104	131_5_14	24_456_1	27_5_1	21_56_1	22_456_126	289_56_13	544_56_7	5_56_1	283_56_1	675_56_1	124_56_1	125_56_194	1069_56_51	58_56_1	54_56_69	53_56_1	824_5_13	373_56_1	826_456_35	252_456_19	88_56_1	273_56_27	397_56_74	82_56_1	81_56_34	84_456_20	837_56_78	1019_56_3	423_56_48	365_56_51	1010_56_15	305_56_138	306_56_1	108_56_77	246_56_40	241_56_78	242_25_38	103_56_1	101_56_1	249_25_27	107_56_1	105_56_113	39_56_30	38_56_35	32_56_6	30_56_99
217_56_1	668_5_1	667_25_21	133_56_95	131_5_18	24_456_1	27_5_1	21_56_1	22_456_127	289_56_11	544_56_4	5_56_1	283_56_1	675_56_1	124_56_1	125_56_190	1069_56_51	58_56_1	54_56_74	53_56_1	824_5_11	373_56_1	826_456_38	252_456_20	88_56_1	273_56_38	397_56_81	82_56_1	81_56_33	84_456_21	837_56_63	1019_56_3	423_56_41	365_56_41	1010_56_16	305_56_145	306_56_1	108_56_95	246_56_41	241_56_86	242_25_31	103_56_1	101_56_1	249_25_25	105_56_108	39_56_34	38_56_36	32_56_5	30_56_113	36_56_1
217_56_1	668_5_1	667_25_24	133_56_101	131_5_29	24_456_1	27_5_1	21_56_1	22_456_120	289_56_3	544_56_7	5_56_1	283_56_1	675_56_1	124_56_1	125_56_192	1069_56_44	58_56_1	54_56_65	53_56_1	824_5_14	373_56_1	826_456_33	252_456_26	88_56_1	273_56_40	397_56_85	82_56_1	81_56_35	84_456_16	837_56_52	1019_56_5	423_56_38	365_56_30	1010_56_13	305_56_150	306_56_1	108_56_88	246_56_38	241_56_78	242_25_28	103_56_1	101_56_1	249_25_32	105_56_111	39_56_34	38_56_32	32_56_4	30_56_112	36_56_1
217_56_1	668_5_1	667_25_34	133_56_109	131_5_37	24_456_1	27_5_1	21_56_1	22_456_119	289_56_1	544_56_3	5_56_1	283_56_1	675_56_1	124_56_1	125_56_199	1069_56_36	58_56_1	54_56_57	53_56_1	824_5_11	373_56_1	826_456_26	252_456_27	88_56_1	273_56_38	397_56_90	82_56_1	81_56_31	84_456_11	837_56_64	1019_56_6	423_56_41	365_56_26	1010_56_6	305_56_146	306_56_1	108_56_89	246_56_48	241_56_79	242_25_36	103_56_1	101_56_1	249_25_30	105_56_126	39_56_30	38_56_30	32_56_4	30_56_106	36_56_1
217_56_1	668_5_1	667_25_35	133_56_123	131_5_27	24_456_1	27_5_1	21_56_1	22_456_114	289_56_1	544_56_6	5_56_1	283_56_1	675_56_1	124_56_1	125_56_195	1069_56_37	58_56_1	54_56_57	53_56_1	824_5_12	373_56_1	826_456_20	252_456_24	88_56_1	273_56_42	397_56_93	82_56_1	81_56_21	84_456_13	837_56_54	1019_56_6	423_56_43	365_56_29	1010_56_12	305_56_154	306_56_1	108_56_85	246_56_47	241_56_81	242_25_37	103_56_1	101_56_1	249_25_31	105_56_132	39_56_29	38_56_37	32_56_6	30_56_102	36_56_1
217_56_1	668_5_1	667_25_32	133_56_140	131_5_37	24_456_1	27_5_1	21_56_1	22_456_114	289_56_1	544_56_5	5_56_1	283_56_1	675_56_1	124_56_1	125_56_195	1069_56_45	58_56_1	54_56_51	53_56_1	824_5_17	373_56_1	826_456_15	252_456_27	88_56_1	273_56_42	397_56_96	82_56_1	81_56_19	84_456_15	837_56_49	1019_56_2	423_56_49	365_56_33	1010_56_11	305_56_164	306_56_1	108_56_79	246_56_47	241_56_65	242_25_41	103_56_1	101_56_1	249_25_30	105_56_119	39_56_21	38_56_36	32_56_6	30_56_108	36_56_1
217_56_1	668_5_1	667_25_26	133_56_130	131_5_46	24_456_1	27_5_1	21_56_1	22_456_124	289_56_1	544_56_7	5_56_1	283_56_1	675_56_1	124_56_1	125_56_206	1069_56_44	58_56_1	54_56_44	53_56_1	824_5_20	373_56_1	826_456_12	252_456_22	88_56_1	273_56_47	397_56_92	82_56_1	81_56_16	84_456_20	837_56_44	423_56_51	365_56_28	1010_56_10	305_56_176	306_56_1	108_56_76	246_56_55	241_56_64	242_25_47	103_56_1	101_56_1	249_25_31	105_56_122	39_56_16	38_56_36	32_56_8	30_56_107	36_56_1	35_56_1
217_56_1	668_5_1	667_25_28	133_56_132	131_5_35	24_456_1	27_5_1	21_56_1	22_456_123	289_56_1	544_56_2	5_56_1	283_56_1	675_56_1	124_56_1	125_56_209	1069_56_51	58_56_1	54_56_53	53_56_1	824_5_22	373_56_1	826_456_6	252_456_16	88_56_1	273_56_60	397_56_108	82_56_1	81_56_12	84_456_30	837_56_49	423_56_46	365_56_30	1010_56_7	305_56_164	306_56_1	108_56_77	246_56_51	241_56_74	242_25_48	103_56_1	101_56_1	249_25_33	105_56_113	39_56_11	38_56_41	32_56_12	30_56_104	36_56_1	35_56_1
217_56_1	668_5_1	667_25_34	133_56_135	131_5_33	24_456_1	27_5_1	21_56_1	22_456_109	289_56_1	5_56_1	283_56_1	675_56_1	124_56_1	125_56_210	1069_56_49	58_56_1	54_56_56	53_56_1	824_5_22	373_56_1	826_456_10	252_456_19	88_56_1	273_56_56	397_56_102	82_56_1	81_56_12	84_456_36	837_56_54	423_56_49	365_56_27	1010_56_4	305_56_160	306_56_1	108_56_69	246_56_47	241_56_87	242_25_44	103_56_1	249_25_24	105_56_109	39_56_11	38_56_42	32_56_5	30_56_94	36_56_1	35_56_1	34_56_21	519_56_9
217_56_1	668_5_1	667_25_30	133_56_141	131_5_32	24_456_1	27_5_1	21_56_1	22_456_93	289_56_1	5_56_1	283_56_1	675_56_1	124_56_1	125_56_212	1069_56_42	58_56_1	54_56_55	53_56_1	824_5_18	373_56_1	826_456_12	252_456_21	88_56_1	273_56_54	397_56_103	82_56_1	81_56_7	84_456_35	837_56_61	423_56_41	365_56_21	1010_56_2	305_56_155	306_56_1	108_56_49	246_56_53	241_56_92	242_25_46	103_56_1	249_25_26	105_56_119	39_56_10	38_56_36	32_56_5	30_56_95	36_56_1	35_56_1	34_56_31	519_56_15
217_56_1	668_5_1	667_25_44	133_56_144	131_5_30	24_456_1	27_5_1	21_56_1	22_456_94	289_56_1	5_56_1	283_56_1	675_56_1	124_56_1	125_56_216	1069_56_36	58_56_1	54_56_41	53_56_1	824_5_16	373_56_1	826_456_14	252_456_25	88_56_1	273_56_72	397_56_99	82_56_1	81_56_6	84_456_32	837_56_56	423_56_47	365_56_12	1010_56_3	305_56_152	306_56_1	108_56_43	246_56_52	241_56_97	242_25_37	103_56_1	249_25_18	105_56_116	39_56_9	38_56_30	32_56_2	30_56_93	36_56_1	35_56_1	34_56_25	519_56_13
217_56_1	668_5_1	667_25_47	133_56_143	131_5_26	24_456_1	27_5_1	21_56_1	22_456_85	289_56_1	5_56_1	283_56_1	675_56_1	124_56_1	125_56_229	1069_56_43	58_56_1	54_56_44	53_56_1	824_5_12	373_56_1	826_456_17	252_456_23	88_56_1	273_56_83	397_56_103	82_56_1	81_56_3	84_456_34	837_56_55	423_56_45	365_56_10	1010_56_3	305_56_156	306_56_1	108_56_42	246_56_53	241_56_107	242_25_46	103_56_1	249_25_15	105_56_109	39_56_9	38_56_26	32_56_1	30_56_90	36_56_1	35_56_1	34_56_21	519_56_11
217_56_1	668_5_1	667_25_41	133_56_155	131_5_27	24_456_1	27_5_1	21_56_1	22_456_91	289_56_1	5_56_1	283_56_1	675_56_1	124_56_1	125_56_238	1069_56_57	58_56_1	54_56_42	53_56_1	824_5_12	373_56_1	826_456_24	252_456_19	88_56_1	273_56_76	397_56_89	82_56_1	84_456_38	837_56_59	423_56_49	365_56_10	1010_56_6	305_56_155	306_56_1	108_56_32	246_56_55	241_56_104	242_25_48	103_56_1	249_25_9	105_56_91	39_56_10	38_56_23	32_56_1	30_56_93	36_56_1	35_56_1	34_56_28	519_56_11	1007_56_75
217_56_1	668_5_1	667_25_45	133_56_156	131_5_25	24_456_1	27_5_1	21_56_1	22_456_90	289_56_1	5_56_1	283_56_1	675_56_1	124_56_1	125_56_242	1069_56_49	58_56_1	54_56_46	53_56_1	824_5_12	373_56_1	826_456_26	252_456_22	88_56_1	273_56_76	397_56_88	82_56_1	84_456_29	837_56_60	423_56_49	365_56_9	1010_56_6	305_56_150	306_56_1	108_56_37	246_56_64	241_56_101	242_25_47	103_56_1	249_25_10	105_56_88	39_56_6	38_56_29	32_56_1	30_56_86	36_56_1	35_56_1	34_56_21	519_56_13	1007_56_67
217_56_1	668_5_1	667_25_42	133_56_161	131_5_19	24_456_1	27_5_1	21_56_1	22_456_81	289_56_1	5_56_1	283_56_1	675_56_1	124_56_1	125_56_244	1069_56_52	58_56_1	54_56_60	53_56_1	824_5_7	373_56_1	826_456_25	252_456_21	88_56_1	273_56_69	397_56_89	82_56_1	84_456_25	837_56_67	423_56_50	365_56_11	1010_56_7	305_56_150	306_56_1	108_56_41	246_56_69	241_56_117	242_25_37	103_56_1	249_25_11	105_56_88	39_56_9	38_56_27	32_56_1	30_56_72	36_56_1	35_56_1	34_56_19	519_56_13	1007_56_70
217_56_1	668_5_1	667_25_34	133_56_160	131_5_20	24_456_1	27_5_1	21_56_1	22_456_70	289_56_1	5_56_1	283_56_1	675_56_1	124_56_1	125_56_237	1069_56_53	58_56_1	54_56_61	53_56_1	824_5_5	373_56_1	826_456_20	252_456_25	88_56_1	273_56_69	397_56_109	82_56_1	84_456_20	837_56_69	423_56_62	365_56_13	1010_56_7	305_56_154	306_56_1	108_56_40	246_56_67	241_56_118	242_25_43	103_56_1	249_25_8	105_56_79	39_56_9	38_56_27	32_56_1	30_56_68	36_56_1	35_56_1	34_56_18	519_56_18	1007_56_69
217_56_1	668_5_1	667_25_34	133_56_171	131_5_26	24_456_1	27_5_1	21_56_1	22_456_78	289_56_1	5_56_1	283_56_1	675_56_1	124_56_1	125_56_247	1069_56_46	58_56_1	54_56_64	53_56_1	824_5_9	826_456_18	252_456_37	88_56_1	273_56_58	397_56_108	84_456_17	837_56_70	423_56_71	365_56_19	1010_56_9	305_56_155	306_56_1	108_56_45	246_56_61	241_56_107	242_25_46	103_56_1	249_25_5	105_56_69	39_56_7	38_56_32	32_56_1	30_56_71	36_56_1	35_56_1	34_56_21	519_56_23	1007_56_77	338_56_1	455_5_1
217_56_1	668_5_1	667_25_38	133_56_169	131_5_21	24_456_1	27_5_1	21_56_1	22_456_72	289_56_1	5_56_1	283_56_1	675_56_1	124_56_1	125_56_255	1069_56_50	58_56_1	54_56_80	53_56_1	824_5_5	826_456_16	252_456_39	88_56_1	273_56_59	397_56_133	84_456_18	837_56_62	423_56_72	365_56_20	1010_56_13	305_56_160	306_56_1	108_56_41	246_56_53	241_56_109	242_25_45	103_56_1	249_25_4	105_56_67	39_56_8	38_56_35	32_56_1	30_56_93	36_56_1	35_56_1	34_56_19	519_56_23	1007_56_61	338_56_1	455_5_1
217_56_1	668_5_1	667_25_32	133_56_166	131_5_21	24_456_1	27_5_1	21_56_1	22_456_75	289_56_1	5_56_1	283_56_1	675_56_1	124_56_1	125_56_258	1069_56_63	58_56_1	54_56_93	53_56_1	824_5_5	826_456_18	252_456_35	88_56_1	273_56_61	397_56_141	84_456_28	837_56_59	423_56_77	365_56_27	1010_56_16	305_56_165	306_56_1	108_56_43	246_56_51	241_56_99	242_25_46	103_56_1	249_25_6	105_56_46	39_56_5	38_56_42	32_56_1	30_56_99	36_56_1	35_56_1	34_56_21	519_56_14	1007_56_63	338_56_1	455_5_1
217_56_1	668_5_1	667_25_26	133_56_175	131_5_22	24_456_1	27_5_1	21_56_1	22_456_66	289_56_1	5_56_1	283_56_1	675_56_1	124_56_1	125_56_258	1069_56_47	58_56_1	54_56_98	53_56_1	824_5_4	826_456_20	252_456_37	88_56_1	273_56_70	397_56_148	84_456_29	837_56_71	423_56_86	365_56_26	1010_56_18	305_56_162	306_56_1	108_56_44	246_56_44	241_56_101	242_25_50	103_56_1	249_25_7	105_56_35	39_56_4	38_56_58	32_56_1	30_56_112	36_56_1	35_56_1	34_56_22	519_56_9	1007_56_55	338_56_1	455_5_1
217_56_1	668_5_1	667_25_25	133_56_167	131_5_23	24_456_1	27_5_1	21_56_1	22_456_62	289_56_1	5_56_1	283_56_1	675_56_1	124_56_1	125_56_266	1069_56_48	58_56_1	54_56_89	53_56_1	824_5_4	826_456_19	252_456_44	88_56_1	273_56_72	397_56_158	84_456_34	837_56_67	423_56_82	365_56_18	1010_56_11	305_56_151	306_56_1	108_56_30	246_56_48	241_56_112	242_25_59	103_56_1	249_25_7	105_56_40	39_56_3	38_56_60	32_56_1	30_56_109	36_56_1	35_56_1	34_56_16	519_56_9	1007_56_50	338_56_1	455_5_1
217_56_1	668_5_1	667_25_25	133_56_173	131_5_20	24_456_1	27_5_1	21_56_1	22_456_62	289_56_1	5_56_1	283_56_1	675_56_1	124_56_1	125_56_267	1069_56_48	58_56_1	54_56_86	53_56_1	824_5_2	826_456_25	252_456_52	88_56_1	273_56_67	397_56_163	84_456_32	837_56_64	423_56_78	365_56_13	1010_56_7	305_56_142	306_56_1	108_56_35	246_56_53	241_56_115	242_25_49	103_56_1	249_25_6	105_56_47	39_56_1	38_56_50	32_56_1	30_56_117	36_56_1	35_56_1	34_56_18	519_56_9	1007_56_65	338_56_1	455_5_1
217_56_1	668_5_1	667_25_20	133_56_169	131_5_24	24_456_1	27_5_1	21_56_1	22_456_70	289_56_1	5_56_1	283_56_1	675_56_1	124_56_1	125_56_281	1069_56_46	58_56_1	54_56_81	53_56_1	824_5_1	826_456_39	252_456_48	88_56_1	273_56_66	397_56_158	84_456_25	837_56_70	423_56_77	365_56_10	1010_56_1	305_56_141	306_56_1	108_56_40	246_56_39	241_56_122	242_25_44	103_56_1	249_25_3	105_56_47	38_56_44	32_56_1	30_56_111	36_56_1	35_56_1	34_56_21	519_56_7	1007_56_61	338_56_1	455_5_1	62_56_1
217_56_1	667_25_27	133_56_170	131_5_30	24_456_1	27_5_1	21_56_1	22_456_78	289_56_1	5_56_1	283_56_1	675_56_1	124_56_1	125_56_281	1069_56_48	58_56_1	54_56_82	53_56_1	826_456_46	252_456_39	88_56_1	273_56_67	397_56_160	84_456_27	837_56_56	423_56_77	365_56_8	305_56_142	306_56_1	108_56_34	246_56_37	241_56_120	242_25_40	103_56_1	249_25_2	105_56_47	38_56_56	32_56_1	30_56_106	36_56_1	35_56_1	34_56_18	519_56_8	1007_56_58	338_56_1	62_56_1	63_56_24	179_156_140	68_56_134	251_56_13
217_56_1	667_25_27	133_56_157	131_5_34	24_456_1	27_5_1	21_56_1	22_456_88	289_56_1	5_56_1	283_56_1	675_56_1	124_56_1	125_56_298	1069_56_49	58_56_1	54_56_77	53_56_1	826_456_47	252_456_35	88_56_1	273_56_74	397_56_148	84_456_29	837_56_60	423_56_79	365_56_8	305_56_116	306_56_1	108_56_42	246_56_42	241_56_104	242_25_39	103_56_1	249_25_6	105_56_50	38_56_58	32_56_1	30_56_107	36_56_1	35_56_1	34_56_15	519_56_10	1007_56_56	338_56_1	62_56_1	63_56_17	179_156_121	68_56_143	251_56_17
217_56_1	667_25_30	133_56_151	131_5_39	24_456_1	27_5_1	21_56_1	22_456_83	289_56_1	5_56_1	283_56_1	675_56_1	124_56_1	125_56_310	1069_56_53	58_56_1	54_56_71	53_56_1	826_456_55	252_456_35	88_56_1	273_56_85	397_56_137	84_456_28	837_56_60	423_56_83	365_56_6	305_56_106	306_56_1	108_56_50	246_56_44	241_56_109	242_25_35	103_56_1	249_25_2	105_56_48	38_56_69	32_56_1	30_56_103	36_56_1	35_56_1	34_56_16	519_56_13	1007_56_53	338_56_1	62_56_1	63_56_20	179_156_113	68_56_149	251_56_27
217_56_1	667_25_39	133_56_142	131_5_40	24_456_1	27_5_1	21_56_1	22_456_100	289_56_1	5_56_1	283_56_1	675_56_1	124_56_1	125_56_310	1069_56_41	58_56_1	54_56_83	53_56_1	826_456_58	252_456_35	88_56_1	273_56_95	397_56_148	84_456_33	837_56_55	423_56_79	365_56_1	305_56_93	306_56_1	108_56_44	246_56_55	241_56_113	242_25_36	103_56_1	249_25_5	105_56_46	38_56_78	32_56_1	30_56_92	36_56_1	35_56_1	34_56_12	519_56_8	1007_56_53	338_56_1	62_56_1	63_56_16	179_156_109	68_56_142	251_56_34
217_56_1	338_56_1	667_25_41	556_456_29	58_56_1	133_56_139	68_56_125	131_5_31	63_56_16	397_56_151	239_5_46	179_156_110	103_56_1	252_456_32	251_56_37	84_456_32	143_56_1	24_456_1	47_456_1	857_56_29	837_56_53	22_456_84	49_56_1	249_25_7	188_56_1	88_56_1	979_56_4	41_56_46	289_56_1	27_5_1	320_25_40	326_56_73	508_56_54	6_56_1	9_56_35	5_56_1	423_56_85	147_56_101	283_56_1	757_56_14	324_56_16	140_456_1	43_56_1	675_56_1	466_56_1	35_56_1	305_56_110	148_56_23	76_56_65	108_56_45
217_56_1	338_56_1	667_25_35	556_456_28	58_56_1	133_56_134	68_56_105	131_5_40	63_56_17	397_56_152	239_5_40	179_156_110	103_56_1	252_456_40	251_56_43	84_456_39	143_56_1	24_456_1	47_456_1	857_56_21	837_56_52	22_456_73	49_56_1	249_25_11	188_56_1	88_56_1	979_56_4	41_56_58	289_56_1	27_5_1	320_25_31	326_56_75	508_56_66	6_56_1	9_56_44	5_56_1	423_56_82	147_56_84	283_56_1	757_56_15	324_56_16	140_456_1	43_56_1	675_56_1	466_56_1	35_56_1	305_56_106	148_56_21	76_56_69	108_56_48
217_56_1	338_56_1	667_25_46	556_456_18	58_56_1	133_56_143	68_56_104	131_5_44	63_56_14	397_56_164	239_5_42	179_156_97	103_56_1	252_456_38	251_56_49	84_456_47	143_56_1	24_456_1	47_456_1	857_56_21	837_56_44	22_456_80	49_56_1	249_25_9	188_56_1	88_56_1	979_56_4	41_56_52	289_56_1	27_5_1	320_25_32	326_56_75	508_56_65	6_56_1	9_56_48	5_56_1	423_56_82	147_56_85	283_56_1	757_56_8	324_56_24	140_456_1	43_56_1	675_56_1	466_56_1	35_56_1	305_56_100	148_56_13	76_56_65	108_56_44
217_56_1	338_56_1	667_25_54	556_456_12	58_56_1	133_56_158	68_56_85	131_5_37	63_56_11	397_56_170	239_5_36	179_156_89	103_56_1	252_456_40	251_56_59	84_456_50	143_56_1	24_456_1	47_456_1	857_56_19	837_56_50	22_456_74	49_56_1	249_25_11	188_56_1	88_56_1	979_56_2	41_56_51	289_56_1	27_5_1	320_25_30	326_56_80	508_56_53	6_56_1	9_56_48	5_56_1	423_56_94	147_56_73	283_56_1	757_56_5	324_56_23	140_456_1	43_56_1	675_56_1	466_56_1	35_56_1	305_56_111	148_56_10	76_56_63	108_56_48
217_56_1	338_56_1	667_25_39	556_456_16	58_56_1	133_56_141	68_56_76	131_5_56	63_56_12	397_56_155	239_5_33	179_156_75	103_56_1	252_456_38	251_56_54	84_456_46	143_56_1	24_456_1	47_456_1	857_56_20	837_56_50	22_456_78	49_56_1	249_25_14	188_56_1	88_56_1	979_56_1	41_56_54	289_56_1	27_5_1	320_25_19	326_56_91	508_56_62	6_56_1	9_56_44	5_56_1	423_56_90	147_56_73	283_56_1	757_56_6	324_56_30	140_456_1	43_56_1	675_56_1	466_56_1	35_56_1	305_56_110	148_56_8	76_56_62	108_56_62
217_56_1	338_56_1	667_25_52	556_456_14	58_56_1	133_56_126	68_56_68	131_5_58	63_56_13	397_56_155	239_5_18	179_156_67	103_56_1	252_456_42	251_56_52	84_456_54	143_56_1	24_456_1	47_456_1	857_56_24	837_56_48	22_456_80	49_56_1	249_25_10	188_56_1	88_56_1	979_56_2	41_56_55	289_56_1	27_5_1	320_25_22	326_56_96	508_56_55	6_56_1	9_56_43	5_56_1	423_56_84	147_56_70	283_56_1	757_56_4	324_56_29	140_456_1	43_56_1	675_56_1	466_56_1	35_56_1	305_56_102	148_56_7	76_56_69	108_56_72
217_56_1	338_56_1	667_25_63	556_456_15	58_56_1	133_56_139	68_56_75	131_5_60	63_56_12	397_56_154	239_5_19	179_156_66	103_56_1	252_456_45	251_56_58	84_456_45	143_56_1	24_456_1	47_456_1	857_56_16	837_56_42	22_456_86	49_56_1	249_25_8	88_56_1	41_56_57	289_56_1	27_5_1	320_25_18	326_56_102	508_56_45	6_56_1	9_56_50	5_56_1	423_56_90	147_56_61	283_56_1	757_56_2	324_56_34	140_456_1	43_56_1	675_56_1	466_56_1	35_56_1	305_56_110	148_56_5	76_56_68	108_56_72	246_56_43	241_56_122
217_56_1	338_56_1	667_25_47	556_456_16	58_56_1	133_56_148	68_56_72	131_5_56	63_56_12	397_56_163	239_5_25	179_156_59	103_56_1	252_456_43	251_56_58	84_456_48	143_56_1	24_456_1	47_456_1	857_56_16	837_56_33	22_456_76	49_56_1	249_25_5	88_56_1	41_56_50	289_56_1	27_5_1	320_25_21	326_56_117	508_56_55	6_56_1	9_56_59	5_56_1	423_56_91	147_56_72	283_56_1	757_56_2	324_56_34	140_456_1	43_56_1	675_56_1	466_56_1	35_56_1	305_56_111	148_56_5	76_56_55	108_56_77	246_56_43	241_56_113
217_56_1	338_56_1	667_25_46	556_456_14	58_56_1	133_56_139	68_56_76	131_5_52	63_56_11	397_56_151	239_5_35	179_156_64	103_56_1	252_456_48	251_56_68	84_456_49	143_56_1	24_456_1	47_456_1	857_56_19	837_56_28	22_456_87	49_56_1	249_25_5	88_56_1	41_56_48	289_56_1	27_5_1	320_25_29	326_56_113	508_56_44	6_56_1	9_56_55	5_56_1	423_56_93	147_56_73	283_56_1	324_56_42	140_456_1	43_56_1	466_56_1	675_56_1	305_56_114	148_56_5	76_56_64	108_56_87	246_56_54	241_56_112	125_56_252	71_56_4
217_56_1	338_56_1	667_25_53	556_456_14	58_56_1	133_56_120	68_56_70	131_5_40	63_56_11	397_56_150	239_5_31	179_156_71	103_56_1	252_456_49	251_56_57	84_456_46	143_56_1	24_456_1	47_456_1	857_56_15	837_56_19	22_456_105	49_56_1	249_25_4	88_56_1	41_56_49	289_56_1	27_5_1	320_25_31	326_56_104	508_56_41	6_56_1	9_56_56	5_56_1	423_56_86	147_56_77	283_56_1	324_56_41	140_456_1	43_56_1	466_56_1	675_56_1	305_56_109	148_56_6	76_56_46	108_56_86	246_56_52	241_56_128	125_56_259	71_56_4
217_56_1	338_56_1	667_25_47	556_456_11	58_56_1	133_56_130	68_56_69	131_5_32	63_56_6	397_56_170	239_5_29	179_156_67	103_56_1	252_456_46	251_56_72	84_456_49	143_56_1	24_456_1	47_456_1	857_56_17	837_56_19	22_456_103	49_56_1	249_25_6	88_56_1	41_56_47	289_56_1	27_5_1	320_25_30	326_56_89	508_56_43	6_56_1	9_56_63	5_56_1	423_56_91	147_56_89	283_56_1	324_56_34	140_456_1	43_56_1	466_56_1	675_56_1	305_56_114	148_56_9	76_56_46	108_56_85	246_56_59	241_56_127	125_56_256	71_56_2
217_56_1	338_56_1	667_25_43	556_456_11	58_56_1	133_56_135	68_56_59	131_5_23	63_56_7	397_56_187	239_5_27	179_156_67	103_56_1	252_456_50	251_56_75	84_456_52	143_56_1	24_456_1	47_456_1	857_56_19	837_56_21	22_456_121	49_56_1	249_25_8	88_56_1	41_56_47	289_56_1	27_5_1	320_25_28	326_56_101	508_56_41	6_56_1	9_56_65	5_56_1	423_56_89	147_56_77	283_56_1	324_56_41	140_456_1	43_56_1	466_56_1	675_56_1	305_56_111	148_56_9	76_56_43	108_56_91	246_56_58	241_56_137	125_56_236	71_56_1
217_56_1	338_56_1	667_25_45	556_456_6	58_56_1	133_56_134	68_56_48	131_5_17	63_56_14	397_56_193	239_5_22	179_156_52	103_56_1	252_456_41	251_56_65	84_456_56	143_56_1	24_456_1	857_56_16	837_56_25	22_456_140	49_56_1	249_25_6	88_56_1	41_56_49	289_56_1	27_5_1	320_25_28	326_56_100	324_56_34	6_56_1	9_56_71	5_56_1	423_56_91	147_56_77	283_56_1	508_56_43	140_456_1	43_56_1	466_56_1	675_56_1	305_56_113	148_56_11	76_56_41	108_56_101	246_56_69	241_56_120	125_56_247	47_456_1	242_25_32
217_56_1	338_56_1	667_25_33	556_456_12	58_56_1	133_56_128	68_56_43	131_5_15	63_56_21	397_56_193	239_5_15	179_156_43	103_56_1	252_456_44	251_56_55	84_456_61	143_56_1	24_456_1	857_56_14	837_56_30	22_456_151	49_56_1	249_25_7	88_56_1	41_56_44	289_56_1	27_5_1	320_25_25	326_56_95	324_56_33	6_56_1	9_56_69	5_56_1	423_56_97	147_56_72	283_56_1	508_56_53	140_456_1	43_56_1	466_56_1	675_56_1	305_56_110	148_56_6	76_56_39	108_56_127	246_56_75	241_56_127	125_56_250	47_456_1	242_25_43
217_56_1	338_56_1	667_25_26	556_456_12	58_56_1	133_56_141	68_56_38	131_5_12	63_56_18	397_56_206	239_5_16	179_156_44	103_56_1	252_456_46	251_56_62	84_456_72	143_56_1	24_456_1	857_56_13	837_56_35	22_456_156	49_56_1	249_25_10	88_56_1	41_56_51	289_56_1	27_5_1	320_25_23	326_56_108	324_56_36	6_56_1	9_56_69	5_56_1	423_56_109	147_56_63	283_56_1	508_56_57	140_456_1	43_56_1	466_56_1	675_56_1	305_56_102	148_56_3	76_56_44	108_56_138	246_56_68	241_56_127	125_56_254	47_456_1	242_25_37
217_56_1	338_56_1	667_25_25	556_456_11	58_56_1	133_56_136	68_56_39	131_5_8	63_56_19	397_56_222	239_5_11	179_156_41	103_56_1	252_456_53	251_56_70	84_456_76	143_56_1	24_456_1	857_56_16	837_56_38	22_456_149	49_56_1	249_25_10	88_56_1	41_56_45	289_56_1	27_5_1	320_25_26	326_56_97	324_56_31	6_56_1	9_56_73	5_56_1	423_56_128	147_56_47	283_56_1	508_56_56	140_456_1	43_56_1	466_56_1	675_56_1	305_56_98	148_56_4	76_56_52	108_56_149	246_56_67	241_56_135	125_56_256	47_456_1	242_25_43
217_56_1	338_56_1	667_25_28	556_456_20	58_56_1	133_56_131	68_56_33	131_5_6	63_56_18	397_56_219	239_5_10	179_156_38	103_56_1	252_456_50	251_56_69	84_456_91	143_56_1	24_456_1	857_56_20	837_56_37	22_456_168	49_56_1	249_25_9	88_56_1	41_56_34	289_56_1	27_5_1	320_25_16	326_56_100	324_56_31	6_56_1	9_56_75	5_56_1	423_56_118	147_56_49	283_56_1	508_56_58	140_456_1	43_56_1	466_56_1	675_56_1	305_56_92	148_56_3	76_56_53	108_56_151	246_56_76	241_56_141	125_56_240	47_456_1	242_25_38
217_56_1	338_56_1	667_25_23	556_456_18	58_56_1	133_56_129	68_56_38	131_5_7	63_56_17	397_56_234	239_5_14	179_156_51	103_56_1	252_456_52	251_56_81	84_456_95	143_56_1	24_456_1	857_56_16	837_56_35	22_456_199	49_56_1	249_25_7	88_56_1	41_56_27	289_56_1	27_5_1	320_25_18	326_56_103	324_56_26	6_56_1	9_56_82	5_56_1	423_56_132	147_56_46	283_56_1	508_56_63	140_456_1	43_56_1	466_56_1	675_56_1	305_56_88	148_56_1	76_56_48	108_56_147	246_56_62	241_56_135	125_56_250	47_456_1	242_25_32
217_56_1	338_56_1	667_25_26	556_456_17	58_56_1	133_56_110	68_56_37	131_5_8	63_56_21	397_56_235	239_5_13	179_156_64	103_56_1	252_456_53	251_56_101	84_456_84	143_56_1	24_456_1	857_56_20	837_56_35	22_456_222	49_56_1	249_25_5	88_56_1	41_56_26	289_56_1	27_5_1	320_25_21	326_56_93	324_56_29	6_56_1	9_56_92	5_56_1	423_56_146	147_56_62	283_56_1	508_56_61	140_456_1	43_56_1	466_56_1	675_56_1	305_56_87	306_56_1	76_56_50	108_56_146	246_56_59	241_56_119	125_56_254	47_456_1	242_25_29
217_56_1	338_56_1	667_25_32	556_456_19	58_56_1	133_56_126	68_56_33	131_5_8	63_56_21	397_56_222	239_5_14	179_156_63	103_56_1	252_456_54	251_56_98	84_456_85	143_56_1	24_456_1	857_56_16	837_56_35	22_456_227	49_56_1	249_25_1	88_56_1	41_56_31	289_56_1	27_5_1	320_25_22	326_56_78	324_56_32	6_56_1	9_56_88	5_56_1	423_56_147	147_56_62	283_56_1	508_56_51	140_456_1	43_56_1	466_56_1	675_56_1	305_56_99	306_56_1	76_56_65	108_56_142	246_56_64	241_56_109	125_56_244	47_456_1	242_25_36
217_56_1	338_56_1	667_25_29	556_456_11	58_56_1	133_56_131	68_56_41	131_5_1	63_56_19	397_56_224	239_5_18	179_156_56	103_56_1	252_456_53	251_56_95	84_456_65	143_56_1	24_456_1	857_56_20	837_56_25	22_456_238	49_56_1	249_25_1	88_56_1	41_56_30	289_56_1	27_5_1	320_25_28	326_56_74	324_56_23	6_56_1	9_56_86	5_56_1	423_56_164	147_56_59	283_56_1	508_56_59	140_456_1	43_56_1	466_56_1	675_56_1	305_56_107	306_56_1	76_56_64	108_56_137	246_56_67	241_56_107	125_56_242	47_456_1	242_25_31
217_56_1	338_56_1	667_25_34	556_456_12	58_56_1	133_56_138	68_56_35	131_5_1	63_56_18	397_56_220	239_5_16	179_156_49	103_56_1	252_456_42	251_56_100	84_456_65	143_56_1	24_456_1	857_56_16	837_56_22	22_456_229	49_56_1	47_456_1	88_56_1	41_56_36	289_56_1	27_5_1	320_25_18	326_56_75	324_56_23	6_56_1	9_56_82	5_56_1	423_56_159	147_56_70	283_56_1	508_56_62	140_456_1	43_56_1	466_56_1	675_56_1	305_56_108	306_56_1	76_56_59	108_56_140	246_56_70	241_56_111	125_56_238	70_56_1	242_25_33
217_56_1	338_56_1	667_25_40	556_456_13	58_56_1	133_56_133	68_56_37	88_56_1	63_56_13	397_56_224	239_5_11	179_156_49	103_56_1	252_456_34	251_56_87	84_456_68	143_56_1	24_456_1	857_56_10	837_56_24	22_456_215	49_56_1	47_456_1	43_56_1	41_56_34	289_56_1	27_5_1	320_25_15	326_56_81	324_56_23	6_56_1	9_56_82	5_56_1	423_56_152	147_56_65	283_56_1	508_56_64	140_456_1	675_56_1	466_56_1	305_56_112	306_56_1	76_56_66	108_56_145	246_56_70	241_56_109	125_56_240	70_56_1	242_25_37	91_56_4
217_56_1	338_56_1	667_25_34	556_456_16	58_56_1	133_56_140	68_56_30	88_56_1	63_56_9	397_56_237	239_5_12	179_156_55	103_56_1	252_456_22	251_56_94	84_456_59	143_56_1	24_456_1	857_56_11	837_56_23	22_456_221	49_56_1	47_456_1	43_56_1	41_56_47	289_56_1	27_5_1	320_25_18	326_56_67	324_56_19	6_56_1	9_56_81	5_56_1	423_56_148	147_56_59	283_56_1	508_56_72	140_456_1	675_56_1	466_56_1	305_56_117	306_56_1	76_56_58	108_56_140	246_56_56	241_56_121	125_56_238	70_56_1	242_25_30	91_56_8
217_56_1	338_56_1	667_25_27	556_456_18	58_56_1	133_56_147	68_56_26	88_56_1	63_56_10	397_56_262	239_5_11	179_156_46	103_56_1	252_456_22	251_56_103	84_456_60	143_56_1	24_456_1	857_56_11	837_56_15	22_456_220	49_56_1	47_456_1	43_56_1	41_56_50	289_56_1	27_5_1	320_25_20	326_56_71	324_56_17	6_56_1	9_56_74	5_56_1	423_56_146	147_56_53	283_56_1	508_56_78	140_456_1	675_56_1	466_56_1	305_56_101	306_56_1	76_56_78	108_56_144	246_56_53	241_56_118	125_56_266	70_56_1	242_25_28	91_56_6
217_56_1	338_56_1	667_25_22	556_456_15	58_56_1	133_56_157	68_56_26	88_56_1	63_56_15	397_56_256	239_5_9	179_156_45	103_56_1	252_456_25	251_56_105	84_456_69	143_56_1	24_456_1	857_56_9	837_56_21	22_456_217	49_56_1	47_456_1	43_56_1	41_56_63	289_56_1	27_5_1	320_25_22	326_56_68	324_56_13	6_56_1	9_56_69	5_56_1	423_56_156	147_56_56	283_56_1	508_56_79	140_456_1	675_56_1	466_56_1	305_56_85	306_56_1	76_56_84	108_56_152	246_56_57	241_56_122	125_56_285	70_56_1	242_25_30	91_56_6
217_56_1	338_56_1	667_25_9	556_456_16	58_56_1	133_56_154	68_56_29	88_56_1	63_56_18	397_56_268	239_5_14	179_156_47	103_56_1	252_456_29	251_56_114	84_456_67	143_56_1	24_456_1	857_56_7	837_56_21	22_456_207	49_56_1	47_456_1	43_56_1	41_56_66	289_56_1	27_5_1	320_25_33	326_56_59	324_56_15	6_56_1	9_56_63	5_56_1	423_56_176	147_56_41	283_56_1	508_56_79	140_456_1	675_56_1	466_56_1	305_56_87	306_56_1	76_56_84	108_56_153	246_56_62	241_56_125	125_56_285	70_56_1	242_25_18	91_56_3
217_56_1	338_56_1	667_25_9	556_456_17	58_56_1	133_56_155	68_56_21	88_56_1	63_56_18	397_56_306	239_5_23	179_156_48	103_56_1	252_456_26	251_56_98	84_456_61	143_56_1	24_456_1	857_56_4	837_56_13	22_456_226	49_56_1	47_456_1	43_56_1	41_56_66	289_56_1	27_5_1	320_25_33	326_56_68	324_56_16	6_56_1	9_56_52	5_56_1	423_56_167	147_56_39	283_56_1	508_56_87	140_456_1	675_56_1	466_56_1	305_56_81	306_56_1	76_56_88	108_56_149	246_56_76	241_56_118	125_56_269	70_56_1	242_25_22	91_56_1
217_56_1	338_56_1	667_25_6	556_456_16	133_56_172	68_56_23	88_56_1	63_56_20	397_56_312	239_5_24	179_156_46	103_56_1	252_456_33	251_56_93	84_456_56	143_56_1	24_456_1	857_56_4	837_56_13	22_456_228	49_56_1	47_456_1	43_56_1	41_56_69	289_56_1	27_5_1	320_25_34	326_56_61	324_56_23	6_56_1	9_56_47	5_56_1	423_56_165	147_56_47	283_56_1	508_56_86	140_456_1	675_56_1	466_56_1	305_56_67	306_56_1	76_56_91	108_56_145	246_56_65	241_56_99	125_56_279	70_56_1	242_25_30	90_25_1	106_5_7
217_56_1	338_56_1	667_25_5	556_456_19	133_56_167	68_56_24	88_56_1	63_56_21	397_56_314	239_5_27	179_156_47	103_56_1	252_456_28	251_56_87	84_456_47	143_56_1	24_456_1	857_56_6	837_56_9	22_456_245	49_56_1	47_456_1	43_56_1	41_56_63	289_56_1	27_5_1	320_25_31	326_56_61	324_56_16	6_56_1	9_56_46	5_56_1	423_56_154	147_56_37	283_56_1	508_56_75	140_456_1	675_56_1	466_56_1	305_56_74	306_56_1	76_56_101	108_56_172	246_56_63	241_56_84	125_56_275	70_56_1	242_25_20	90_25_1	106_5_5
217_56_1	667_25_7	556_456_13	133_56_158	68_56_25	88_56_1	63_56_11	397_56_306	239_5_28	179_156_51	103_56_1	252_456_25	251_56_76	84_456_67	143_56_1	24_456_1	857_56_7	837_56_11	22_456_237	49_56_1	47_456_1	43_56_1	41_56_52	289_56_1	27_5_1	320_25_36	326_56_76	324_56_14	6_56_1	9_56_52	5_56_1	423_56_141	147_56_40	283_56_1	508_56_77	140_456_1	675_56_1	466_56_1	305_56_77	306_56_1	76_56_104	108_56_158	246_56_73	241_56_88	125_56_263	242_25_19	90_25_1	106_5_3	222_56_65	79_56_52
667_25_10	556_456_9	133_56_174	68_56_28	88_56_1	63_56_14	397_56_305	239_5_30	179_156_58	103_56_1	252_456_33	251_56_83	84_456_73	143_56_1	24_456_1	857_56_4	837_56_10	22_456_219	49_56_1	47_456_1	43_56_1	41_56_48	289_56_1	27_5_1	320_25_39	326_56_78	324_56_13	6_56_1	9_56_42	5_56_1	423_56_127	147_56_37	283_56_1	508_56_74	140_456_1	675_56_1	466_56_1	305_56_76	306_56_1	76_56_119	108_56_150	246_56_62	241_56_79	125_56_262	242_25_24	90_25_1	106_5_2	222_56_60	79_56_54	105_56_91
667_25_11	556_456_5	133_56_160	68_56_35	88_56_1	63_56_17	397_56_301	239_5_32	179_156_66	103_56_1	252_456_29	251_56_69	84_456_89	143_56_1	24_456_1	857_56_7	837_56_14	22_456_216	49_56_1	47_456_1	43_56_1	41_56_60	289_56_1	27_5_1	320_25_35	326_56_93	324_56_8	6_56_1	9_56_41	5_56_1	423_56_129	147_56_34	283_56_1	508_56_66	140_456_1	675_56_1	466_56_1	305_56_69	306_56_1	76_56_120	108_56_151	246_56_53	241_56_76	125_56_267	242_25_15	90_25_1	106_5_1	222_56_52	79_56_62	105_56_97
667_25_14	556_456_8	133_56_148	68_56_30	88_56_1	63_56_18	397_56_301	239_5_37	179_156_67	103_56_1	252_456_36	251_56_54	84_456_107	143_56_1	24_456_1	857_56_8	837_56_14	22_456_209	49_56_1	47_456_1	43_56_1	41_56_69	289_56_1	27_5_1	320_25_32	326_56_93	324_56_8	6_56_1	9_56_40	5_56_1	423_56_144	147_56_43	283_56_1	508_56_62	140_456_1	675_56_1	466_56_1	305_56_70	306_56_1	76_56_121	108_56_152	246_56_57	241_56_52	125_56_264	242_25_13	90_25_1	222_56_47	79_56_60	105_56_97	10_56_106
667_25_17	556_456_5	133_56_134	68_56_27	88_56_1	63_56_17	397_56_287	239_5_40	179_156_55	103_56_1	252_456_34	251_56_45	84_456_116	143_56_1	24_456_1	857_56_7	837_56_16	22_456_223	49_56_1	47_456_1	43_56_1	41_56_58	289_56_1	27_5_1	320_25_37	326_56_89	324_56_6	6_56_1	9_56_38	5_56_1	423_56_158	147_56_47	283_56_1	508_56_50	140_456_1	675_56_1	466_56_1	305_56_77	306_56_1	76_56_112	108_56_155	246_56_61	241_56_37	125_56_279	242_25_17	90_25_1	222_56_48	79_56_60	105_56_108	10_56_104
667_25_19	556_456_10	133_56_122	68_56_34	88_56_1	63_56_14	397_56_308	239_5_29	179_156_44	103_56_1	252_456_29	251_56_40	84_456_108	143_56_1	24_456_1	857_56_11	837_56_14	22_456_232	49_56_1	47_456_1	43_56_1	41_56_69	289_56_1	27_5_1	320_25_50	326_56_97	324_56_5	6_56_1	9_56_37	5_56_1	423_56_153	147_56_53	283_56_1	508_56_40	140_456_1	675_56_1	466_56_1	305_56_78	306_56_1	76_56_123	108_56_132	246_56_72	241_56_30	125_56_280	242_25_15	90_25_1	222_56_42	79_56_70	105_56_118	10_56_112
667_25_14	556_456_12	133_56_124	68_56_33	88_56_1	63_56_8	397_56_320	239_5_27	179_156_44	103_56_1	252_456_33	251_56_36	84_456_98	143_56_1	24_456_1	857_56_15	837_56_15	22_456_233	49_56_1	47_456_1	43_56_1	41_56_71	289_56_1	27_5_1	320_25_48	326_56_97	324_56_8	6_56_1	9_56_48	5_56_1	423_56_161	147_56_56	283_56_1	508_56_31	140_456_1	675_56_1	466_56_1	305_56_74	306_56_1	76_56_114	108_56_134	246_56_80	241_56_28	125_56_298	242_25_14	90_25_1	222_56_41	79_56_73	105_56_103	10_56_113
667_25_13	556_456_13	133_56_117	68_56_36	88_56_1	63_56_4	397_56_344	239_5_32	179_156_31	103_56_1	252_456_43	251_56_29	84_456_89	143_56_1	24_456_1	857_56_14	837_56_13	22_456_248	49_56_1	47_456_1	43_56_1	41_56_79	289_56_1	27_5_1	320_25_45	326_56_92	324_56_10	6_56_1	9_56_54	5_56_1	423_56_166	147_56_52	283_56_1	508_56_26	140_456_1	675_56_1	466_56_1	305_56_68	306_56_1	76_56_113	108_56_122	246_56_84	241_56_24	125_56_296	242_25_16	90_25_1	222_56_48	79_56_71	105_56_117	10_56_123
667_25_12	556_456_9	133_56_107	68_56_37	88_56_1	63_56_2	397_56_359	239_5_24	179_156_35	103_56_1	252_456_44	251_56_25	84_456_74	143_56_1	24_456_1	857_56_6	837_56_10	22_456_260	49_56_1	47_456_1	43_56_1	41_56_94	289_56_1	27_5_1	320_25_38	326_56_91	324_56_11	6_56_1	9_56_54	5_56_1	423_56_162	147_56_47	283_56_1	508_56_27	140_456_1	675_56_1	466_56_1	305_56_70	306_56_1	76_56_126	108_56_126	246_56_87	241_56_21	125_56_306	242_25_13	90_25_1	222_56_53	79_56_79	105_56_116	10_56_112
667_25_10	556_456_20	133_56_97	68_56_40	88_56_1	63_56_2	397_56_357	239_5_36	179_156_31	103_56_1	252_456_49	251_56_21	84_456_79	143_56_1	24_456_1	857_56_8	837_56_10	22_456_266	49_56_1	47_456_1	43_56_1	41_56_97	289_56_1	27_5_1	320_25_31	326_56_81	324_56_15	6_56_1	9_56_54	5_56_1	423_56_151	147_56_57	283_56_1	508_56_29	140_456_1	675_56_1	466_56_1	305_56_60	306_56_1	76_56_136	108_56_107	246_56_99	241_56_17	125_56_304	242_25_11	90_25_1	222_56_62	79_56_97	105_56_106	10_56_130
667_25_5	556_456_22	133_56_92	68_56_40	88_56_1	273_56_87	397_56_362	239_5_35	179_156_32	103_56_1	252_456_42	251_56_25	84_456_86	143_56_1	24_456_1	857_56_9	837_56_9	22_456_268	49_56_1	47_456_1	43_56_1	41_56_101	289_56_1	27_5_1	320_25_26	326_56_78	324_56_14	6_56_1	9_56_55	5_56_1	423_56_137	147_56_63	283_56_1	508_56_27	140_456_1	675_56_1	466_56_1	305_56_52	306_56_1	76_56_133	108_56_102	246_56_98	241_56_15	125_56_298	242_25_8	90_25_1	222_56_72	79_56_91	105_56_101	10_56_146
667_25_3	556_456_15	133_56_93	68_56_53	88_56_1	273_56_84	397_56_361	239_5_27	179_156_27	103_56_1	252_456_35	251_56_23	84_456_95	143_56_1	24_456_1	857_56_15	837_56_9	22_456_281	49_56_1	47_456_1	43_56_1	41_56_113	289_56_1	27_5_1	320_25_20	326_56_88	324_56_13	6_56_1	9_56_57	5_56_1	423_56_141	147_56_56	283_56_1	508_56_30	140_456_1	675_56_1	466_56_1	305_56_50	306_56_1	76_56_154	108_56_89	246_56_96	241_56_16	125_56_288	242_25_6	90_25_1	222_56_60	79_56_86	105_56_107	10_56_152
667_25_1	556_456_11	133_56_91	68_56_45	88_56_1	273_56_74	397_56_365	239_5_24	179_156_22	103_56_1	252_456_39	251_56_18	84_456_98	143_56_1	24_456_1	857_56_13	837_56_10	22_456_289	49_56_1	47_456_1	43_56_1	41_56_115	289_56_1	27_5_1	320_25_18	326_56_87	324_56_5	6_56_1	9_56_38	5_56_1	423_56_141	147_56_55	283_56_1	508_56_29	140_456_1	675_56_1	466_56_1	305_56_52	306_56_1	76_56_159	108_56_99	246_56_87	241_56_17	125_56_293	242_25_1	90_25_1	222_56_68	79_56_85	105_56_122	10_56_165
556_456_12	133_56_97	68_56_26	88_56_1	273_56_70	397_56_379	239_5_34	179_156_20	103_56_1	252_456_38	251_56_19	84_456_99	143_56_1	24_456_1	857_56_29	837_56_10	22_456_279	49_56_1	47_456_1	43_56_1	41_56_107	289_56_1	27_5_1	320_25_14	326_56_92	324_56_2	6_56_1	9_56_38	5_56_1	423_56_153	147_56_46	283_56_1	508_56_25	140_456_1	675_56_1	466_56_1	305_56_50	306_56_1	76_56_155	108_56_89	246_56_95	241_56_19	125_56_290	90_25_1	222_56_69	79_56_91	105_56_126	10_56_147	13_25_1	38_56_65
556_456_14	133_56_95	68_56_11	88_56_1	273_56_68	397_56_374	239_5_39	179_156_29	103_56_1	252_456_34	251_56_18	84_456_94	24_456_1	857_56_31	837_56_11	22_456_272	49_56_1	47_456_1	43_56_1	41_56_108	289_56_1	27_5_1	320_25_8	326_56_100	508_56_27	6_56_1	9_56_34	5_56_1	423_56_155	147_56_42	143_56_1	140_456_1	675_56_1	466_56_1	305_56_58	306_56_1	76_56_157	108_56_93	246_56_89	241_56_19	125_56_289	90_25_1	222_56_73	79_56_97	105_56_135	10_56_152	13_25_1	38_56_69	14_56_1	16_56_63
556_456_17	133_56_92	68_56_12	88_56_1	273_56_79	397_56_383	239_5_35	179_156_35	103_56_1	252_456_34	251_56_18	84_456_79	24_456_1	857_56_23	837_56_17	22_456_292	49_56_1	47_456_1	43_56_1	41_56_102	289_56_1	27_5_1	320_25_7	326_56_106	508_56_28	6_56_1	9_56_38	5_56_1	423_56_150	147_56_34	143_56_1	140_456_1	675_56_1	466_56_1	305_56_61	306_56_1	76_56_157	108_56_88	246_56_64	241_56_17	125_56_305	90_25_1	222_56_68	79_56_100	105_56_155	10_56_142	13_25_1	38_56_62	14_56_1	16_56_42
556_456_22	133_56_91	68_56_8	88_56_1	273_56_81	397_56_371	239_5_38	179_156_39	103_56_1	252_456_27	251_56_23	84_456_84	24_456_1	857_56_24	837_56_14	22_456_274	49_56_1	47_456_1	43_56_1	41_56_97	289_56_1	27_5_1	320_25_3	326_56_105	508_56_30	6_56_1	9_56_39	5_56_1	423_56_152	147_56_33	143_56_1	140_456_1	675_56_1	466_56_1	305_56_73	306_56_1	76_56_159	108_56_87	246_56_60	241_56_12	125_56_316	90_25_1	222_56_73	79_56_98	105_56_151	10_56_124	13_25_1	38_56_66	14_56_1	16_56_48
556_456_23	133_56_84	68_56_4	88_56_1	273_56_89	397_56_402	239_5_42	179_156_42	103_56_1	252_456_27	251_56_26	84_456_85	24_456_1	857_56_25	837_56_8	22_456_276	49_56_1	47_456_1	43_56_1	41_56_110	289_56_1	27_5_1	320_25_2	326_56_101	508_56_27	6_56_1	9_56_43	5_56_1	423_56_151	147_56_25	143_56_1	140_456_1	675_56_1	466_56_1	305_56_68	306_56_1	76_56_151	108_56_90	246_56_53	241_56_7	125_56_316	90_25_1	222_56_66	79_56_99	105_56_149	10_56_128	13_25_1	38_56_69	14_56_1	16_56_51
556_456_26	133_56_88	68_56_2	88_56_1	273_56_97	397_56_402	239_5_37	179_156_58	103_56_1	252_456_29	251_56_21	84_456_97	24_456_1	857_56_19	837_56_9	22_456_272	49_56_1	47_456_1	43_56_1	41_56_118	289_56_1	27_5_1	320_25_4	326_56_94	508_56_19	6_56_1	9_56_46	5_56_1	423_56_150	147_56_22	143_56_1	140_456_1	675_56_1	466_56_1	305_56_65	306_56_1	76_56_123	108_56_93	246_56_38	241_56_7	125_56_315	90_25_1	222_56_69	79_56_99	105_56_169	10_56_111	13_25_1	38_56_70	14_56_1	16_56_53
556_456_25	133_56_70	88_56_1	273_56_102	397_56_394	239_5_45	179_156_61	103_56_1	252_456_23	251_56_20	84_456_94	24_456_1	857_56_22	837_56_8	22_456_249	49_56_1	47_456_1	43_56_1	41_56_136	289_56_1	27_5_1	320_25_4	326_56_87	508_56_19	6_56_1	9_56_37	5_56_1	423_56_147	147_56_25	143_56_1	140_456_1	675_56_1	466_56_1	305_56_68	306_56_1	76_56_122	108_56_88	246_56_34	241_56_4	125_56_311	90_25_1	222_56_70	79_56_116	105_56_183	10_56_116	13_25_1	38_56_68	14_56_1	16_56_58	19_56_1
556_456_30	133_56_73	88_56_1	273_56_104	397_56_376	239_5_65	179_156_59	103_56_1	252_456_24	251_56_17	84_456_81	24_456_1	857_56_24	837_56_6	22_456_236	49_56_1	47_456_1	43_56_1	41_56_147	289_56_1	27_5_1	320_25_4	326_56_93	508_56_8	6_56_1	9_56_26	5_56_1	423_56_138	147_56_30	143_56_1	140_456_1	675_56_1	466_56_1	305_56_73	306_56_1	76_56_112	108_56_79	246_56_36	241_56_6	125_56_296	90_25_1	222_56_81	79_56_131	105_56_184	10_56_126	13_25_1	38_56_95	14_56_1	16_56_53	19_56_1
556_456_31	133_56_62	88_56_1	273_56_95	397_56_401	239_5_56	179_156_54	103_56_1	252_456_30	251_56_16	84_456_90	24_456_1	857_56_29	837_56_5	22_456_247	49_56_1	47_456_1	43_56_1	41_56_144	289_56_1	27_5_1	320_25_5	326_56_108	508_56_7	6_56_1	9_56_27	5_56_1	423_56_149	147_56_32	143_56_1	140_456_1	675_56_1	466_56_1	305_56_66	306_56_1	76_56_95	108_56_72	246_56_32	241_56_4	125_56_306	90_25_1	222_56_81	79_56_128	105_56_190	10_56_119	13_25_1	38_56_95	14_56_1	16_56_48	19_56_1
556_456_40	133_56_59	88_56_1	273_56_70	397_56_391	239_5_66	179_156_59	252_456_31	251_56_21	84_456_94	24_456_1	857_56_30	837_56_7	22_456_250	49_56_1	47_456_1	43_56_1	41_56_143	289_56_1	27_5_1	326_56_103	508_56_8	6_56_1	9_56_27	5_56_1	423_56_158	147_56_36	143_56_1	140_456_1	675_56_1	466_56_1	305_56_77	306_56_1	76_56_94	108_56_70	246_56_30	241_56_1	125_56_308	103_56_1	222_56_77	79_56_131	105_56_209	10_56_105	38_56_90	14_56_1	16_56_49	19_56_1	54_56_93	30_56_115	36_56_1
556_456_46	133_56_67	88_56_1	273_56_66	397_56_369	239_5_85	179_156_67	252_456_30	251_56_25	84_456_111	24_456_1	857_56_27	837_56_7	22_456_234	49_56_1	47_456_1	43_56_1	41_56_154	289_56_1	27_5_1	326_56_114	508_56_6	6_56_1	9_56_25	5_56_1	423_56_157	147_56_45	143_56_1	140_456_1	675_56_1	466_56_1	305_56_69	306_56_1	76_56_86	108_56_75	246_56_26	241_56_1	125_56_318	103_56_1	222_56_74	79_56_121	105_56_214	10_56_105	38_56_81	14_56_1	16_56_44	19_56_1	54_56_99	30_56_115	36_56_1
556_456_37	133_56_68	88_56_1	273_56_48	397_56_388	239_5_70	179_156_68	252_456_43	251_56_29	84_456_105	24_456_1	857_56_33	837_56_6	22_456_224	49_56_1	47_456_1	43_56_1	41_56_164	289_56_1	27_5_1	326_56_114	508_56_7	6_56_1	9_56_16	5_56_1	423_56_168	147_56_48	143_56_1	140_456_1	675_56_1	466_56_1	305_56_66	306_56_1	76_56_77	108_56_62	246_56_27	241_56_1	125_56_331	103_56_1	222_56_63	79_56_124	105_56_227	10_56_109	38_56_68	14_56_1	16_56_37	19_56_1	54_56_95	30_56_133	36_56_1
556_456_36	133_56_73	88_56_1	273_56_40	397_56_372	239_5_66	179_156_70	252_456_46	251_56_29	84_456_104	24_456_1	857_56_30	837_56_7	22_456_229	49_56_1	47_456_1	43_56_1	41_56_186	289_56_1	27_5_1	326_56_122	508_56_8	6_56_1	9_56_19	5_56_1	423_56_164	147_56_59	143_56_1	140_456_1	675_56_1	466_56_1	305_56_63	306_56_1	76_56_81	108_56_69	246_56_28	241_56_1	125_56_360	103_56_1	222_56_44	79_56_122	105_56_228	10_56_95	38_56_55	14_56_1	16_56_36	19_56_1	54_56_87	30_56_122	36_56_1
556_456_40	133_56_75	88_56_1	273_56_45	397_56_362	239_5_69	179_156_74	252_456_41	251_56_31	84_456_107	24_456_1	857_56_30	837_56_5	22_456_208	49_56_1	47_456_1	43_56_1	41_56_182	289_56_1	27_5_1	326_56_133	508_56_8	6_56_1	9_56_19	5_56_1	423_56_161	147_56_66	143_56_1	140_456_1	675_56_1	466_56_1	305_56_53	306_56_1	76_56_82	108_56_67	246_56_20	241_56_1	125_56_378	103_56_1	222_56_41	79_56_112	105_56_224	10_56_78	38_56_45	14_56_1	16_56_33	19_56_1	54_56_106	30_56_116	36_56_1
556_456_44	133_56_74	88_56_1	273_56_36	397_56_328	239_5_82	179_156_70	252_456_42	251_56_29	84_456_105	24_456_1	857_56_32	837_56_3	22_456_213	49_56_1	47_456_1	43_56_1	41_56_195	289_56_1	27_5_1	326_56_146	508_56_10	6_56_1	9_56_12	5_56_1	423_56_153	147_56_64	143_56_1	140_456_1	675_56_1	466_56_1	305_56_59	306_56_1	76_56_78	108_56_66	246_56_20	241_56_1	125_56_389	103_56_1	222_56_46	79_56_115	105_56_217	10_56_90	38_56_40	14_56_1	16_56_31	19_56_1	54_56_104	30_56_107	36_56_1
556_456_40	133_56_64	88_56_1	273_56_39	397_56_315	239_5_83	179_156_87	252_456_51	251_56_23	84_456_107	24_456_1	857_56_35	837_56_2	22_456_202	49_56_1	47_456_1	43_56_1	41_56_215	289_56_1	27_5_1	326_56_147	508_56_12	6_56_1	9_56_10	5_56_1	423_56_154	147_56_63	143_56_1	140_456_1	675_56_1	466_56_1	305_56_66	306_56_1	76_56_82	108_56_66	246_56_21	241_56_1	125_56_388	103_56_1	222_56_40	79_56_128	105_56_200	10_56_90	38_56_30	14_56_1	16_56_37	19_56_1	54_56_107	30_56_98	36_56_1
556_456_47	133_56_61	88_56_1	273_56_53	397_56_313	239_5_79	179_156_96	252_456_56	251_56_18	84_456_117	24_456_1	857_56_30	837_56_3	22_456_178	49_56_1	47_456_1	43_56_1	41_56_222	289_56_1	27_5_1	326_56_140	508_56_16	6_56_1	9_56_11	5_56_1	423_56_162	147_56_66	143_56_1	140_456_1	675_56_1	466_56_1	305_56_56	306_56_1	76_56_95	108_56_60	246_56_20	241_56_1	125_56_391	103_56_1	222_56_37	79_56_134	105_56_214	10_56_80	38_56_30	14_56_1	16_56_39	19_56_1	54_56_107	30_56_85	36_56_1
556_456_50	133_56_57	88_56_1	273_56_52	397_56_321	239_5_81	179_156_101	252_456_47	251_56_20	84_456_114	24_456_1	857_56_30	837_56_9	22_456_188	49_56_1	47_456_1	43_56_1	41_56_214	289_56_1	27_5_1	326_56_131	508_56_15	6_56_1	9_56_7	5_56_1	423_56_151	147_56_63	143_56_1	140_456_1	675_56_1	466_56_1	305_56_57	306_56_1	76_56_101	108_56_46	246_56_21	241_56_1	125_56_409	103_56_1	222_56_40	79_56_150	105_56_227	10_56_77	38_56_33	14_56_1	16_56_30	19_56_1	54_56_96	30_56_78	36_56_1
556_456_62	133_56_58	88_56_1	273_56_48	397_56_334	239_5_72	179_156_91	252_456_41	251_56_22	84_456_112	24_456_1	857_56_28	837_56_10	22_456_166	49_56_1	47_456_1	43_56_1	41_56_238	289_56_1	27_5_1	326_56_145	508_56_17	6_56_1	9_56_7	5_56_1	423_56_163	147_56_76	143_56_1	140_456_1	675_56_1	466_56_1	305_56_46	306_56_1	76_56_91	108_56_53	246_56_21	241_56_1	125_56_407	103_56_1	222_56_42	79_56_150	105_56_214	10_56_74	38_56_30	14_56_1	16_56_22	19_56_1	54_56_107	30_56_78	36_56_1
556_456_68	133_56_56	88_56_1	273_56_51	397_56_352	239_5_69	179_156_85	252_456_43	251_56_35	84_456_121	24_456_1	857_56_30	837_56_12	22_456_155	49_56_1	47_456_1	43_56_1	41_56_250	289_56_1	27_5_1	326_56_139	508_56_14	6_56_1	9_56_6	5_56_1	423_56_173	147_56_70	143_56_1	140_456_1	675_56_1	466_56_1	305_56_48	306_56_1	76_56_85	108_56_50	246_56_22	241_56_1	125_56_385	103_56_1	222_56_33	79_56_154	105_56_189	10_56_66	38_56_44	14_56_1	16_56_28	19_56_1	54_56_114	30_56_82	36_56_1
556_456_57	133_56_52	88_56_1	273_56_56	397_56_349	239_5_75	179_156_68	252_456_43	251_56_36	84_456_115	24_456_1	857_56_31	837_56_15	22_456_147	49_56_1	47_456_1	43_56_1	41_56_270	289_56_1	27_5_1	326_56_135	508_56_16	6_56_1	9_56_5	5_56_1	423_56_193	147_56_67	143_56_1	140_456_1	675_56_1	466_56_1	305_56_39	306_56_1	76_56_86	108_56_52	246_56_17	241_56_1	125_56_381	103_56_1	222_56_33	79_56_159	105_56_216	10_56_79	38_56_39	14_56_1	16_56_32	19_56_1	54_56_88	30_56_100	36_56_1
556_456_61	133_56_34	88_56_1	273_56_55	397_56_368	239_5_55	179_156_69	252_456_46	251_56_41	84_456_126	24_456_1	857_56_27	837_56_15	22_456_130	49_56_1	47_456_1	43_56_1	41_56_278	289_56_1	27_5_1	326_56_147	508_56_10	6_56_1	9_56_4	5_56_1	423_56_211	147_56_64	143_56_1	140_456_1	675_56_1	466_56_1	305_56_36	306_56_1	76_56_81	108_56_43	246_56_16	241_56_1	125_56_380	103_56_1	222_56_27	79_56_162	105_56_223	10_56_80	38_56_41	14_56_1	16_56_42	19_56_1	54_56_86	30_56_100	36_56_1
556_456_55	133_56_31	88_56_1	273_56_64	397_56_360	239_5_68	179_156_72	252_456_58	251_56_35	84_456_126	24_456_1	857_56_20	837_56_19	22_456_129	49_56_1	47_456_1	43_56_1	41_56_310	289_56_1	27_5_1	326_56_135	508_56_14	6_56_1	9_56_3	5_56_1	423_56_196	147_56_56	143_56_1	140_456_1	675_56_1	466_56_1	305_56_41	306_56_1	76_56_67	108_56_51	246_56_10	241_56_1	125_56_375	103_56_1	222_56_23	79_56_160	105_56_232	10_56_89	38_56_44	14_56_1	16_56_38	19_56_1	54_56_79	30_56_103	36_56_1
556_456_53	133_56_29	88_56_1	273_56_71	397_56_349	239_5_79	179_156_67	252_456_63	251_56_26	84_456_134	24_456_1	857_56_18	837_56_15	22_456_157	49_56_1	47_456_1	43_56_1	41_56_312	289_56_1	27_5_1	326_56_137	508_56_14	6_56_1	9_56_2	5_56_1	423_56_196	147_56_61	143_56_1	140_456_1	675_56_1	466_56_1	305_56_42	306_56_1	76_56_86	108_56_41	246_56_4	241_56_1	125_56_367	103_56_1	222_56_22	79_56_164	105_56_235	10_56_79	38_56_34	14_56_1	16_56_31	19_56_1	54_56_90	30_56_101	36_56_1
556_456_49	133_56_41	88_56_1	273_56_77	397_56_380	239_5_71	179_156_67	252_456_66	251_56_29	84_456_133	24_456_1	857_56_13	837_56_12	22_456_164	49_56_1	47_456_1	43_56_1	41_56_304	289_56_1	27_5_1	326_56_152	508_56_12	6_56_1	9_56_2	5_56_1	423_56_190	147_56_51	143_56_1	140_456_1	675_56_1	466_56_1	305_56_39	306_56_1	76_56_80	108_56_37	246_56_1	241_56_1	125_56_379	103_56_1	222_56_13	79_56_164	105_56_236	10_56_77	38_56_38	14_56_1	16_56_27	19_56_1	54_56_72	30_56_109	36_56_1
556_456_53	133_56_45	88_56_1	273_56_74	397_56_381	239_5_72	179_156_72	252_456_63	251_56_27	84_456_140	24_456_1	857_56_13	837_56_11	22_456_172	49_56_1	47_456_1	43_56_1	41_56_302	289_56_1	27_5_1	326_56_158	508_56_10	6_56_1	9_56_1	5_56_1	423_56_179	147_56_59	143_56_1	140_456_1	675_56_1	466_56_1	305_56_44	306_56_1	76_56_75	108_56_32	246_56_1	241_56_1	125_56_399	103_56_1	222_56_13	79_56_176	105_56_222	10_56_91	38_56_45	14_56_1	16_56_14	19_56_1	54_56_69	30_56_106	36_56_1
556_456_52	133_56_54	88_56_1	273_56_73	397_56_365	239_5_86	179_156_76	252_456_63	251_56_25	84_456_133	24_456_1	857_56_17	837_56_12	22_456_187	49_56_1	47_456_1	43_56_1	41_56_277	289_56_1	326_56_161	508_56_9	6_56_1	5_56_1	423_56_182	147_56_62	143_56_1	140_456_1	675_56_1	466_56_1	305_56_47	306_56_1	76_56_82	108_56_20	27_5_1	241_56_1	125_56_416	103_56_1	222_56_13	79_56_164	105_56_210	10_56_89	38_56_38	14_56_1	16_56_15	19_56_1	54_56_70	30_56_114	36_56_1	32_56_1	1007_56_23
556_456_46	133_56_56	88_56_1	273_56_73	397_56_371	239_5_73	179_156_85	252_456_62	251_56_23	84_456_137	24_456_1	857_56_18	837_56_19	22_456_187	49_56_1	47_456_1	43_56_1	41_56_276	289_56_1	326_56_148	508_56_8	6_56_1	5_56_1	423_56_179	147_56_60	143_56_1	140_456_1	675_56_1	466_56_1	305_56_50	306_56_1	76_56_76	108_56_19	27_5_1	241_56_1	125_56_404	103_56_1	222_56_11	79_56_179	105_56_214	10_56_114	38_56_21	14_56_1	16_56_18	19_56_1	54_56_56	30_56_120	36_56_1	32_56_1	1007_56_25
556_456_42	133_56_60	88_56_1	273_56_84	397_56_373	239_5_81	179_156_87	252_456_60	251_56_18	84_456_132	24_456_1	857_56_15	837_56_23	22_456_185	49_56_1	47_456_1	43_56_1	41_56_274	289_56_1	326_56_140	508_56_11	6_56_1	5_56_1	423_56_163	147_56_56	143_56_1	140_456_1	675_56_1	466_56_1	305_56_48	306_56_1	76_56_75	108_56_14	27_5_1	241_56_1	125_56_410	103_56_1	222_56_15	79_56_192	105_56_222	10_56_114	38_56_15	14_56_1	16_56_15	19_56_1	54_56_55	30_56_125	36_56_1	32_56_1	1007_56_22
556_456_29	133_56_73	88_56_1	273_56_81	397_56_347	239_5_97	179_156_103	252_456_68	251_56_15	84_456_120	24_456_1	857_56_9	837_56_22	22_456_195	49_56_1	47_456_1	43_56_1	41_56_280	289_56_1	326_56_146	508_56_14	6_56_1	5_56_1	423_56_153	147_56_57	143_56_1	140_456_1	675_56_1	466_56_1	305_56_45	306_56_1	76_56_83	108_56_19	27_5_1	241_56_1	125_56_401	103_56_1	222_56_21	79_56_185	105_56_228	10_56_101	38_56_15	14_56_1	16_56_16	19_56_1	54_56_56	30_56_134	36_56_1	32_56_1	1007_56_14
556_456_22	133_56_75	88_56_1	273_56_81	397_56_348	239_5_87	179_156_85	252_456_70	251_56_17	84_456_114	24_456_1	857_56_5	837_56_22	22_456_174	49_56_1	47_456_1	43_56_1	41_56_292	289_56_1	326_56_155	508_56_13	6_56_1	5_56_1	423_56_152	147_56_54	143_56_1	140_456_1	675_56_1	466_56_1	305_56_42	306_56_1	76_56_90	108_56_17	27_5_1	241_56_1	125_56_405	103_56_1	222_56_17	79_56_199	105_56_235	10_56_98	38_56_12	14_56_1	16_56_13	19_56_1	54_56_62	30_56_135	36_56_1	32_56_1	1007_56_17
556_456_22	133_56_74	88_56_1	273_56_91	397_56_363	239_5_80	179_156_88	252_456_77	251_56_16	84_456_117	24_456_1	857_56_3	837_56_14	22_456_168	49_56_1	47_456_1	43_56_1	41_56_285	289_56_1	326_56_164	508_56_20	6_56_1	5_56_1	423_56_150	147_56_48	143_56_1	140_456_1	675_56_1	466_56_1	305_56_42	306_56_1	76_56_94	108_56_18	27_5_1	241_56_1	125_56_397	103_56_1	222_56_17	79_56_193	105_56_244	10_56_96	38_56_15	14_56_1	16_56_16	19_56_1	54_56_54	30_56_126	36_56_1	32_56_1	1007_56_15
556_456_26	133_56_86	88_56_1	273_56_95	397_56_363	239_5_101	179_156_94	252_456_63	251_56_23	84_456_107	24_456_1	857_56_3	837_56_14	22_456_183	49_56_1	47_456_1	43_56_1	41_56_277	289_56_1	326_56_143	508_56_20	6_56_1	5_56_1	423_56_135	147_56_54	143_56_1	140_456_1	675_56_1	466_56_1	305_56_32	306_56_1	76_56_97	108_56_18	27_5_1	241_56_1	125_56_400	103_56_1	222_56_17	79_56_189	105_56_227	10_56_97	38_56_21	14_56_1	16_56_18	19_56_1	54_56_59	30_56_109	36_56_1	32_56_1	1007_56_21
556_456_30	133_56_88	88_56_1	273_56_99	397_56_371	239_5_106	179_156_107	252_456_73	251_56_26	84_456_104	24_456_1	857_56_3	837_56_10	22_456_194	49_56_1	47_456_1	43_56_1	41_56_246	289_56_1	326_56_142	508_56_17	6_56_1	5_56_1	423_56_139	147_56_56	143_56_1	140_456_1	675_56_1	466_56_1	305_56_27	306_56_1	76_56_98	108_56_15	27_5_1	241_56_1	125_56_397	103_56_1	222_56_11	79_56_183	105_56_216	10_56_97	38_56_24	14_56_1	16_56_24	19_56_1	54_56_55	30_56_103	36_56_1	32_56_1	1007_56_22
556_456_35	133_56_83	88_56_1	273_56_98	397_56_385	239_5_80	179_156_114	252_456_86	251_56_26	84_456_100	24_456_1	857_56_6	837_56_10	22_456_199	49_56_1	47_456_1	43_56_1	41_56_243	289_56_1	326_56_156	508_56_16	6_56_1	5_56_1	423_56_141	147_56_59	143_56_1	140_456_1	675_56_1	466_56_1	305_56_17	306_56_1	76_56_111	108_56_14	27_5_1	241_56_1	125_56_418	103_56_1	222_56_11	79_56_187	105_56_212	10_56_100	38_56_30	14_56_1	16_56_24	19_56_1	54_56_52	30_56_98	36_56_1	32_56_1	1007_56_16
556_456_29	133_56_68	88_56_1	273_56_106	397_56_398	239_5_67	179_156_121	252_456_93	251_56_25	84_456_87	24_456_1	857_56_6	837_56_11	22_456_202	49_56_1	47_456_1	43_56_1	41_56_238	289_56_1	326_56_160	508_56_15	6_56_1	5_56_1	423_56_161	147_56_63	143_56_1	140_456_1	675_56_1	466_56_1	305_56_16	306_56_1	76_56_116	108_56_12	27_5_1	241_56_1	125_56_407	103_56_1	222_56_6	79_56_172	105_56_210	10_56_109	38_56_32	14_56_1	16_56_17	19_56_1	54_56_52	30_56_114	36_56_1	32_56_1	1007_56_21
556_456_36	133_56_62	88_56_1	273_56_120	397_56_384	239_5_61	179_156_129	252_456_86	251_56_33	84_456_97	24_456_1	857_56_9	837_56_13	22_456_185	49_56_1	47_456_1	43_56_1	41_56_258	289_56_1	326_56_163	508_56_9	6_56_1	5_56_1	423_56_148	147_56_69	143_56_1	140_456_1	675_56_1	466_56_1	305_56_15	306_56_1	76_56_109	108_56_11	27_5_1	241_56_1	125_56_415	103_56_1	222_56_5	79_56_183	105_56_212	10_56_139	38_56_25	14_56_1	16_56_16	19_56_1	54_56_49	30_56_95	36_56_1	32_56_1	1007_56_23
556_456_37	133_56_55	88_56_1	273_56_112	397_56_380	239_5_58	179_156_120	252_456_105	251_56_43	84_456_106	24_456_1	857_56_11	837_56_13	22_456_153	49_56_1	43_56_1	41_56_254	289_56_1	326_56_160	508_56_11	6_56_1	5_56_1	423_56_147	147_56_70	143_56_1	140_456_1	675_56_1	466_56_1	305_56_13	306_56_1	76_56_122	108_56_10	27_5_1	241_56_1	125_56_411	103_56_1	222_56_6	79_56_177	105_56_193	10_56_148	38_56_40	14_56_1	16_56_25	19_56_1	54_56_45	30_56_91	36_56_1	32_56_1	1007_56_16
556_456_46	133_56_55	88_56_1	273_56_116	397_56_352	239_5_69	179_156_114	252_456_88	251_56_40	84_456_105	24_456_1	857_56_17	837_56_9	22_456_161	49_56_1	43_56_1	41_56_270	289_56_1	326_56_155	508_56_9	6_56_1	5_56_1	423_56_144	147_56_62	143_56_1	140_456_1	675_56_1	466_56_1	305_56_15	306_56_1	76_56_128	108_56_7	27_5_1	241_56_1	125_56_433	103_56_1	222_56_6	79_56_197	105_56_201	10_56_142	38_56_37	14_56_1	16_56_27	19_56_1	54_56_39	30_56_102	36_56_1	32_56_1	1007_56_14
556_456_62	133_56_55	88_56_1	273_56_106	397_56_342	239_5_76	179_156_112	252_456_83	251_56_37	84_456_120	24_456_1	857_56_16	837_56_9	22_456_154	49_56_1	43_56_1	41_56_264	289_56_1	326_56_155	508_56_10	6_56_1	5_56_1	423_56_134	147_56_56	143_56_1	140_456_1	675_56_1	466_56_1	305_56_14	306_56_1	76_56_125	108_56_7	27_5_1	241_56_1	125_56_428	103_56_1	222_56_5	79_56_204	105_56_183	10_56_168	38_56_37	14_56_1	16_56_18	19_56_1	54_56_42	30_56_102	36_56_1	32_56_1	1007_56_16
556_456_61	133_56_49	88_56_1	273_56_108	397_56_350	239_5_68	179_156_120	252_456_79	251_56_34	84_456_117	24_456_1	857_56_19	837_56_11	22_456_171	49_56_1	43_56_1	41_56_268	289_56_1	326_56_141	508_56_8	6_56_1	5_56_1	423_56_128	147_56_52	143_56_1	140_456_1	675_56_1	466_56_1	305_56_9	306_56_1	76_56_132	108_56_7	27_5_1	241_56_1	125_56_426	103_56_1	222_56_5	79_56_200	105_56_171	10_56_188	38_56_45	14_56_1	16_56_16	19_56_1	54_56_47	30_56_110	36_56_1	32_56_1	1007_56_10
556_456_54	133_56_58	88_56_1	273_56_114	397_56_367	239_5_62	179_156_113	252_456_70	251_56_37	84_456_101	24_456_1	857_56_28	837_56_7	22_456_165	49_56_1	43_56_1	41_56_252	289_56_1	326_56_137	508_56_10	6_56_1	5_56_1	423_56_102	147_56_45	143_56_1	140_456_1	675_56_1	466_56_1	305_56_9	306_56_1	76_56_144	108_56_9	27_5_1	241_56_1	125_56_436	103_56_1	222_56_9	79_56_194	105_56_172	10_56_203	38_56_58	14_56_1	16_56_10	19_56_1	54_56_48	30_56_116	36_56_1	32_56_1	1007_56_8
556_456_51	133_56_52	88_56_1	273_56_120	397_56_377	239_5_68	179_156_125	252_456_77	251_56_31	84_456_107	24_456_1	857_56_27	837_56_7	22_456_176	49_56_1	43_56_1	41_56_237	289_56_1	326_56_131	508_56_8	6_56_1	5_56_1	423_56_91	147_56_37	143_56_1	140_456_1	675_56_1	466_56_1	305_56_3	306_56_1	76_56_132	108_56_6	27_5_1	241_56_1	125_56_430	103_56_1	222_56_9	79_56_196	105_56_182	10_56_203	38_56_72	14_56_1	16_56_9	19_56_1	54_56_41	30_56_113	36_56_1	32_56_1	1007_56_7
556_456_49	133_56_52	88_56_1	273_56_114	397_56_417	239_5_61	179_156_117	252_456_85	251_56_32	84_456_104	24_456_1	857_56_28	837_56_7	22_456_190	49_56_1	43_56_1	41_56_233	289_56_1	326_56_115	508_56_11	6_56_1	5_56_1	423_56_82	147_56_40	143_56_1	140_456_1	675_56_1	466_56_1	306_56_1	76_56_125	108_56_10	27_5_1	241_56_1	125_56_423	103_56_1	222_56_9	79_56_196	105_56_185	10_56_216	38_56_78	14_56_1	16_56_9	19_56_1	54_56_43	30_56_109	36_56_1	32_56_1	1007_56_5
556_456_51	133_56_59	88_56_1	273_56_100	397_56_404	239_5_51	179_156_115	252_456_88	251_56_37	84_456_109	24_456_1	857_56_24	837_56_10	22_456_184	49_56_1	43_56_1	41_56_236	289_56_1	326_56_129	508_56_12	6_56_1	5_56_1	423_56_76	147_56_33	143_56_1	140_456_1	675_56_1	466_56_1	306_56_1	76_56_124	108_56_13	27_5_1	241_56_1	125_56_427	103_56_1	222_56_7	79_56_195	105_56_172	10_56_231	38_56_80	14_56_1	16_56_10	19_56_1	54_56_47	30_56_112	36_56_1	32_56_1	1007_56_7
556_456_48	133_56_66	88_56_1	273_56_92	397_56_399	239_5_49	179_156_120	252_456_92	251_56_38	84_456_110	24_456_1	857_56_26	837_56_8	22_456_202	49_56_1	43_56_1	41_56_255	289_56_1	326_56_125	508_56_11	6_56_1	5_56_1	423_56_83	147_56_20	143_56_1	140_456_1	675_56_1	466_56_1	306_56_1	76_56_115	108_56_11	27_5_1	241_56_1	125_56_435	103_56_1	222_56_7	79_56_197	105_56_169	10_56_230	38_56_85	14_56_1	16_56_4	19_56_1	54_56_49	30_56_108	36_56_1	32_56_1	1007_56_5
556_456_44	133_56_71	88_56_1	273_56_89	397_56_403	239_5_48	179_156_126	252_456_96	251_56_42	84_456_103	24_456_1	857_56_24	837_56_4	22_456_222	49_56_1	43_56_1	41_56_250	289_56_1	326_56_128	508_56_13	6_56_1	5_56_1	423_56_87	147_56_22	143_56_1	140_456_1	675_56_1	466_56_1	306_56_1	76_56_109	108_56_11	27_5_1	241_56_1	125_56_460	103_56_1	222_56_6	79_56_205	105_56_149	10_56_225	38_56_86	14_56_1	16_56_1	19_56_1	54_56_52	30_56_93	36_56_1	32_56_1	1007_56_5
556_456_34	133_56_77	88_56_1	273_56_94	397_56_401	239_5_47	179_156_140	252_456_89	251_56_51	84_456_104	24_456_1	857_56_26	837_56_2	22_456_211	49_56_1	43_56_1	41_56_259	289_56_1	326_56_131	508_56_6	6_56_1	5_56_1	423_56_83	147_56_33	143_56_1	140_456_1	675_56_1	466_56_1	306_56_1	76_56_101	108_56_15	27_5_1	241_56_1	125_56_481	103_56_1	222_56_6	79_56_209	105_56_166	10_56_213	38_56_91	14_56_1	16_56_2	19_56_1	54_56_42	30_56_70	36_56_1	32_56_1	1007_56_5
556_456_41	133_56_71	88_56_1	273_56_92	397_56_414	239_5_56	179_156_141	252_456_87	251_56_56	84_456_127	24_456_1	857_56_20	837_56_2	22_456_195	49_56_1	43_56_1	41_56_250	289_56_1	326_56_135	508_56_2	6_56_1	5_56_1	423_56_87	147_56_36	143_56_1	140_456_1	675_56_1	466_56_1	306_56_1	76_56_101	108_56_13	27_5_1	241_56_1	125_56_502	103_56_1	222_56_2	79_56_222	105_56_158	10_56_190	38_56_87	14_56_1	16_56_3	19_56_1	54_56_36	30_56_53	36_56_1	32_56_1	1007_56_3
556_456_43	133_56_76	88_56_1	273_56_106	397_56_393	239_5_72	179_156_146	252_456_87	251_56_57	84_456_137	24_456_1	857_56_26	837_56_1	22_456_199	49_56_1	43_56_1	41_56_239	289_56_1	326_56_139	508_56_2	6_56_1	5_56_1	423_56_83	147_56_33	143_56_1	140_456_1	675_56_1	466_56_1	306_56_1	76_56_106	108_56_11	27_5_1	241_56_1	125_56_484	103_56_1	222_56_2	79_56_217	105_56_132	10_56_199	38_56_82	14_56_1	16_56_2	19_56_1	54_56_41	30_56_45	36_56_1	32_56_1	1007_56_5
556_456_39	133_56_87	88_56_1	273_56_102	397_56_400	239_5_70	179_156_135	252_456_94	251_56_52	84_456_140	24_456_1	857_56_16	22_456_186	49_56_1	43_56_1	41_56_236	289_56_1	326_56_135	508_56_2	6_56_1	5_56_1	423_56_81	147_56_37	143_56_1	140_456_1	466_56_1	306_56_1	76_56_118	108_56_11	27_5_1	241_56_1	125_56_492	103_56_1	222_56_2	79_56_231	105_56_139	10_56_186	38_56_92	14_56_1	16_56_1	19_56_1	54_56_36	30_56_51	36_56_1	32_56_1	1007_56_5
556_456_37	133_56_80	88_56_1	273_56_96	397_56_392	239_5_61	179_156_153	252_456_108	251_56_54	84_456_135	24_456_1	857_56_13	22_456_180	49_56_1	43_56_1	41_56_227	289_56_1	326_56_122	508_56_1	6_56_1	5_56_1	423_56_76	147_56_40	143_56_1	140_456_1	466_56_1	306_56_1	76_56_128	108_56_10	27_5_1	241_56_1	125_56_513	103_56_1	79_56_244	105_56_128	10_56_192	38_56_99	14_56_1	19_56_1	54_56_43	30_56_52	36_56_1	32_56_1	1007_56_4
556_456_35	133_56_75	88_56_1	273_56_93	397_56_391	239_5_52	179_156_153	252_456_123	251_56_40	84_456_139	24_456_1	857_56_15	22_456_179	49_56_1	43_56_1	41_56_244	289_56_1	326_56_116	508_56_1	6_56_1	5_56_1	423_56_84	147_56_39	143_56_1	140_456_1	466_56_1	306_56_1	76_56_136	108_56_8	27_5_1	241_56_1	125_56_509	103_56_1	79_56_232	105_56_110	10_56_190	38_56_93	14_56_1	19_56_1	54_56_50	30_56_55	36_56_1	32_56_1	1007_56_4
556_456_32	133_56_73	88_56_1	273_56_99	397_56_365	239_5_50	179_156_179	252_456_103	251_56_40	84_456_127	24_456_1	857_56_10	22_456_202	49_56_1	43_56_1	41_56_265	289_56_1	326_56_109	6_56_1	5_56_1	423_56_78	147_56_40	140_456_1	466_56_1	306_56_1	76_56_125	108_56_9	27_5_1	241_56_1	125_56_530	103_56_1	79_56_237	105_56_109	10_56_180	38_56_91	14_56_1	19_56_1	54_56_47	30_56_48	36_56_1	32_56_1	1007_56_3
556_456_44	133_56_59	88_56_1	273_56_100	397_56_363	239_5_47	179_156_177	252_456_101	251_56_43	84_456_114	24_456_1	857_56_10	22_456_187	49_56_1	43_56_1	41_56_282	289_56_1	326_56_116	6_56_1	5_56_1	423_56_73	147_56_47	140_456_1	466_56_1	306_56_1	76_56_126	108_56_12	27_5_1	241_56_1	125_56_542	103_56_1	79_56_236	105_56_101	10_56_170	38_56_94	14_56_1	19_56_1	54_56_45	30_56_45	36_56_1	32_56_1	1007_56_3
556_456_48	133_56_60	88_56_1	273_56_85	397_56_368	239_5_45	179_156_176	252_456_113	251_56_41	84_456_136	24_456_1	857_56_7	22_456_179	49_56_1	43_56_1	41_56_266	289_56_1	326_56_124	6_56_1	5_56_1	423_56_64	147_56_46	140_456_1	466_56_1	306_56_1	76_56_148	108_56_12	27_5_1	241_56_1	125_56_526	103_56_1	79_56_229	105_56_115	10_56_166	38_56_104	14_56_1	19_56_1	54_56_37	30_56_40	36_56_1	32_56_1	1007_56_3
556_456_36	133_56_64	88_56_1	273_56_96	397_56_371	239_5_40	179_156_187	252_456_106	251_56_42	84_456_148	24_456_1	857_56_4	22_456_176	49_56_1	43_56_1	41_56_253	289_56_1	326_56_120	6_56_1	5_56_1	423_56_70	147_56_73	140_456_1	466_56_1	306_56_1	76_56_142	108_56_13	27_5_1	241_56_1	125_56_510	103_56_1	79_56_237	105_56_121	10_56_169	38_56_97	14_56_1	19_56_1	54_56_26	30_56_43	36_56_1	32_56_1	1007_56_4
556_456_36	133_56_75	88_56_1	273_56_101	397_56_372	239_5_42	179_156_181	252_456_97	251_56_47	84_456_154	24_456_1	857_56_2	22_456_179	49_56_1	43_56_1	41_56_244	289_56_1	326_56_108	6_56_1	5_56_1	423_56_70	147_56_69	140_456_1	466_56_1	306_56_1	76_56_135	108_56_17	27_5_1	241_56_1	125_56_502	103_56_1	79_56_240	105_56_120	10_56_188	38_56_87	14_56_1	19_56_1	54_56_18	30_56_37	36_56_1	32_56_1	1007_56_5
556_456_39	133_56_87	88_56_1	273_56_94	397_56_369	239_5_51	179_156_199	252_456_90	251_56_50	84_456_146	24_456_1	27_5_1	22_456_173	49_56_1	43_56_1	41_56_231	326_56_97	6_56_1	5_56_1	423_56_69	147_56_83	140_456_1	306_56_1	76_56_121	108_56_26	241_56_1	125_56_494	79_56_230	105_56_111	10_56_209	38_56_88	14_56_1	19_56_1	54_56_15	30_56_29	36_56_1	32_56_1	1007_56_8
556_456_32	133_56_100	88_56_1	273_56_98	397_56_361	239_5_57	179_156_201	252_456_72	251_56_51	84_456_152	24_456_1	27_5_1	22_456_165	49_56_1	43_56_1	41_56_233	326_56_88	6_56_1	5_56_1	423_56_76	147_56_89	140_456_1	306_56_1	76_56_117	108_56_23	241_56_1	125_56_487	79_56_241	105_56_100	10_56_216	38_56_97	14_56_1	19_56_1	54_56_20	30_56_30	36_56_1	32_56_1	1007_56_8
556_456_30	133_56_112	88_56_1	273_56_97	397_56_361	239_5_63	179_156_186	252_456_70	251_56_53	84_456_176	24_456_1	27_5_1	22_456_161	49_56_1	43_56_1	41_56_231	326_56_74	6_56_1	5_56_1	423_56_87	147_56_99	140_456_1	306_56_1	76_56_135	108_56_26	241_56_1	125_56_467	79_56_249	105_56_97	10_56_212	38_56_99	14_56_1	19_56_1	54_56_23	30_56_40	36_56_1	32_56_1	1007_56_8
556_456_27	133_56_100	88_56_1	273_56_86	397_56_379	239_5_51	179_156_169	252_456_71	251_56_53	84_456_168	24_456_1	27_5_1	22_456_167	49_56_1	43_56_1	41_56_252	326_56_63	6_56_1	5_56_1	423_56_94	147_56_108	140_456_1	306_56_1	76_56_155	108_56_27	241_56_1	125_56_484	79_56_245	105_56_91	10_56_215	38_56_92	14_56_1	19_56_1	54_56_18	30_56_39	36_56_1	32_56_1	1007_56_7
556_456_26	133_56_96	88_56_1	273_56_80	397_56_393	239_5_48	179_156_159	252_456_69	251_56_59	84_456_175	24_456_1	27_5_1	22_456_159	49_56_1	43_56_1	41_56_246	326_56_71	6_56_1	5_56_1	423_56_102	147_56_112	140_456_1	306_56_1	76_56_143	108_56_25	241_56_1	125_56_493	79_56_242	105_56_91	10_56_227	38_56_94	14_56_1	19_56_1	54_56_16	30_56_32	36_56_1	32_56_1	1007_56_8
556_456_30	133_56_84	88_56_1	273_56_69	397_56_382	239_5_57	179_156_160	252_456_90	251_56_60	84_456_173	24_456_1	27_5_1	22_456_150	49_56_1	43_56_1	41_56_263	326_56_65	6_56_1	5_56_1	423_56_123	147_56_113	140_456_1	306_56_1	76_56_136	108_56_25	241_56_1	125_56_506	79_56_228	105_56_89	10_56_211	38_56_100	14_56_1	19_56_1	54_56_19	30_56_35	36_56_1	32_56_1	1007_56_10
556_456_42	133_56_89	88_56_1	273_56_64	397_56_388	239_5_53	179_156_146	252_456_91	251_56_65	84_456_152	24_456_1	27_5_1	22_456_135	49_56_1	43_56_1	41_56_288	326_56_61	6_56_1	5_56_1	423_56_132	147_56_131	140_456_1	306_56_1	76_56_136	108_56_32	241_56_1	125_56_506	79_56_205	105_56_87	10_56_232	38_56_103	14_56_1	19_56_1	54_56_25	30_56_30	36_56_1	32_56_1	1007_56_11
556_456_40	133_56_92	88_56_1	273_56_69	397_56_373	239_5_67	179_156_153	252_456_111	251_56_64	84_456_155	24_456_1	27_5_1	22_456_154	49_56_1	43_56_1	41_56_283	326_56_55	6_56_1	5_56_1	423_56_125	147_56_130	140_456_1	306_56_1	76_56_121	108_56_30	241_56_1	125_56_494	79_56_199	105_56_102	10_56_238	38_56_91	14_56_1	19_56_1	54_56_26	30_56_33	36_56_1	32_56_1	1007_56_14
556_456_40	133_56_93	88_56_1	273_56_61	397_56_383	239_5_66	179_156_132	252_456_107	251_56_82	84_456_161	24_456_1	27_5_1	22_456_157	49_56_1	43_56_1	41_56_284	326_56_55	6_56_1	5_56_1	423_56_139	147_56_126	140_456_1	306_56_1	76_56_127	108_56_30	241_56_1	125_56_502	79_56_196	105_56_112	10_56_227	38_56_91	14_56_1	19_56_1	54_56_18	30_56_19	36_56_1	32_56_1	1007_56_19
556_456_38	133_56_93	88_56_1	273_56_60	397_56_372	239_5_66	179_156_149	252_456_118	251_56_89	84_456_152	24_456_1	27_5_1	22_456_151	49_56_1	43_56_1	41_56_279	326_56_47	6_56_1	5_56_1	423_56_143	147_56_114	140_456_1	306_56_1	76_56_136	108_56_34	241_56_1	125_56_509	79_56_197	105_56_108	10_56_237	38_56_99	14_56_1	19_56_1	54_56_12	30_56_19	36_56_1	32_56_1	1007_56_16
556_456_45	133_56_84	88_56_1	273_56_60	397_56_381	239_5_69	179_156_167	252_456_111	251_56_85	84_456_153	24_456_1	27_5_1	22_456_142	49_56_1	43_56_1	41_56_300	326_56_49	6_56_1	5_56_1	423_56_119	147_56_109	140_456_1	306_56_1	76_56_144	108_56_34	241_56_1	125_56_507	79_56_189	105_56_102	10_56_232	38_56_88	14_56_1	19_56_1	54_56_10	30_56_24	36_56_1	32_56_1	1007_56_23
556_456_49	133_56_92	88_56_1	273_56_50	397_56_397	239_5_76	179_156_149	252_456_119	251_56_79	84_456_151	24_456_1	27_5_1	22_456_153	49_56_1	43_56_1	41_56_320	326_56_45	6_56_1	5_56_1	423_56_133	147_56_105	140_456_1	306_56_1	76_56_148	108_56_34	241_56_1	125_56_490	79_56_184	105_56_88	10_56_218	38_56_101	14_56_1	19_56_1	54_56_13	30_56_25	36_56_1	32_56_1	1007_56_18
556_456_46	133_56_88	88_56_1	273_56_49	397_56_393	239_5_64	179_156_167	252_456_124	251_56_79	84_456_152	24_456_1	27_5_1	22_456_155	49_56_1	43_56_1	41_56_299	326_56_53	6_56_1	5_56_1	423_56_139	147_56_108	140_456_1	306_56_1	76_56_152	108_56_34	241_56_1	125_56_505	79_56_177	105_56_72	10_56_219	38_56_97	14_56_1	19_56_1	54_56_10	30_56_25	36_56_1	32_56_1	1007_56_16
556_456_43	133_56_78	88_56_1	273_56_61	397_56_386	239_5_70	179_156_164	252_456_120	251_56_78	84_456_159	24_456_1	27_5_1	22_456_155	49_56_1	43_56_1	41_56_287	326_56_53	6_56_1	5_56_1	423_56_135	147_56_111	140_456_1	306_56_1	76_56_152	108_56_25	241_56_1	125_56_505	79_56_192	105_56_59	10_56_223	38_56_101	14_56_1	19_56_1	54_56_9	30_56_21	36_56_1	32_56_1	1007_56_19
556_456_41	133_56_72	88_56_1	273_56_66	397_56_381	239_5_55	179_156_161	252_456_116	251_56_75	84_456_178	24_456_1	27_5_1	22_456_150	49_56_1	43_56_1	41_56_309	326_56_51	6_56_1	5_56_1	423_56_129	147_56_126	140_456_1	306_56_1	76_56_133	108_56_23	241_56_1	125_56_492	79_56_179	105_56_50	10_56_252	38_56_89	14_56_1	19_56_1	54_56_13	30_56_16	36_56_1	32_56_1	1007_56_24
556_456_43	133_56_61	88_56_1	273_56_59	397_56_383	239_5_58	179_156_148	252_456_113	251_56_75	84_456_206	24_456_1	27_5_1	22_456_149	49_56_1	43_56_1	41_56_290	326_56_62	6_56_1	5_56_1	423_56_135	147_56_111	140_456_1	306_56_1	76_56_119	108_56_17	241_56_1	125_56_480	79_56_204	105_56_43	10_56_264	38_56_97	14_56_1	19_56_1	54_56_17	30_56_7	36_56_1	32_56_1	1007_56_23
556_456_40	133_56_64	88_56_1	273_56_59	397_56_381	239_5_77	179_156_143	252_456_113	251_56_69	84_456_202	24_456_1	27_5_1	22_456_155	49_56_1	43_56_1	41_56_270	326_56_63	6_56_1	5_56_1	423_56_138	147_56_126	140_456_1	306_56_1	76_56_108	108_56_24	241_56_1	125_56_492	79_56_210	105_56_41	10_56_279	38_56_93	14_56_1	19_56_1	54_56_17	30_56_1	36_56_1	32_56_1	1007_56_25
556_456_40	133_56_73	88_56_1	273_56_71	397_56_361	239_5_79	179_156_142	252_456_112	251_56_73	84_456_190	24_456_1	27_5_1	22_456_160	49_56_1	43_56_1	41_56_268	326_56_57	6_56_1	5_56_1	423_56_146	147_56_123	140_456_1	306_56_1	76_56_117	108_56_20	241_56_1	125_56_464	79_56_231	105_56_37	10_56_271	38_56_77	14_56_1	19_56_1	54_56_10	30_56_1	36_56_1	32_56_1	1007_56_28
556_456_37	133_56_82	88_56_1	273_56_80	397_56_369	239_5_83	179_156_139	252_456_116	251_56_74	84_456_169	24_456_1	27_5_1	22_456_151	49_56_1	43_56_1	41_56_250	326_56_60	6_56_1	5_56_1	423_56_164	147_56_118	140_456_1	306_56_1	76_56_126	108_56_19	241_56_1	125_56_457	79_56_238	105_56_31	10_56_258	38_56_80	14_56_1	19_56_1	54_56_6	36_56_1	32_56_1	1007_56_21
556_456_39	133_56_86	88_56_1	273_56_78	397_56_375	239_5_85	179_156_132	252_456_119	251_56_77	84_456_165	24_456_1	27_5_1	22_456_139	49_56_1	43_56_1	41_56_248	326_56_64	6_56_1	5_56_1	423_56_157	147_56_123	140_456_1	306_56_1	76_56_132	108_56_15	241_56_1	125_56_452	79_56_237	105_56_35	10_56_257	38_56_84	14_56_1	19_56_1	54_56_7	36_56_1	32_56_1	1007_56_11
556_456_37	133_56_75	88_56_1	273_56_70	397_56_365	239_5_95	179_156_131	252_456_123	251_56_69	84_456_182	24_456_1	27_5_1	22_456_137	49_56_1	43_56_1	41_56_263	326_56_65	6_56_1	5_56_1	423_56_169	147_56_131	140_456_1	306_56_1	76_56_123	108_56_14	241_56_1	125_56_434	79_56_241	105_56_35	10_56_261	38_56_66	14_56_1	19_56_1	54_56_13	36_56_1	32_56_1	1007_56_6
556_456_38	133_56_66	88_56_1	273_56_74	397_56_359	239_5_103	179_156_139	252_456_125	251_56_80	84_456_179	24_456_1	27_5_1	22_456_130	49_56_1	43_56_1	41_56_257	326_56_58	6_56_1	5_56_1	423_56_179	147_56_120	140_456_1	306_56_1	76_56_126	108_56_13	241_56_1	125_56_425	79_56_235	105_56_43	10_56_249	38_56_67	14_56_1	19_56_1	54_56_12	36_56_1	32_56_1	1007_56_4
556_456_36	133_56_64	88_56_1	273_56_83	397_56_398	239_5_81	179_156_156	252_456_136	251_56_81	84_456_178	24_456_1	27_5_1	22_456_124	49_56_1	43_56_1	41_56_249	326_56_51	6_56_1	5_56_1	423_56_195	147_56_130	140_456_1	306_56_1	76_56_136	108_56_11	241_56_1	125_56_432	79_56_224	105_56_44	10_56_226	38_56_61	14_56_1	19_56_1	54_56_12	36_56_1	32_56_1	1007_56_5
556_456_45	133_56_65	88_56_1	273_56_81	397_56_399	239_5_74	179_156_180	252_456_148	251_56_80	84_456_191	24_456_1	27_5_1	22_456_129	49_56_1	43_56_1	41_56_232	326_56_48	6_56_1	5_56_1	423_56_163	147_56_142	140_456_1	306_56_1	76_56_136	108_56_15	241_56_1	125_56_453	79_56_212	105_56_40	10_56_209	38_56_68	14_56_1	19_56_1	54_56_11	36_56_1	32_56_1	1007_56_4
556_456_58	133_56_58	88_56_1	273_56_104	397_56_378	239_5_77	179_156_190	252_456_139	251_56_82	84_456_190	24_456_1	27_5_1	22_456_114	49_56_1	43_56_1	41_56_258	326_56_45	6_56_1	5_56_1	423_56_183	147_56_139	140_456_1	306_56_1	76_56_127	108_56_16	241_56_1	125_56_432	79_56_208	105_56_54	10_56_218	38_56_68	14_56_1	19_56_1	54_56_7	36_56_1	32_56_1	1007_56_4
556_456_63	133_56_56	88_56_1	273_56_112	397_56_378	239_5_62	179_156_194	252_456_140	251_56_76	84_456_212	24_456_1	27_5_1	22_456_132	49_56_1	43_56_1	41_56_250	326_56_50	6_56_1	5_56_1	423_56_175	147_56_148	140_456_1	306_56_1	76_56_132	108_56_19	241_56_1	125_56_425	79_56_220	105_56_33	10_56_229	38_56_61	14_56_1	19_56_1	54_56_8	36_56_1	32_56_1	1007_56_5
556_456_61	133_56_56	88_56_1	273_56_118	397_56_379	239_5_68	179_156_189	252_456_135	251_56_80	84_456_214	24_456_1	27_5_1	22_456_134	49_56_1	43_56_1	41_56_257	326_56_49	6_56_1	5_56_1	423_56_178	147_56_143	140_456_1	306_56_1	76_56_119	108_56_15	241_56_1	125_56_436	79_56_230	105_56_48	10_56_219	38_56_51	14_56_1	19_56_1	54_56_8	36_56_1	32_56_1	1007_56_6
556_456_72	133_56_77	88_56_1	273_56_113	397_56_385	239_5_74	179_156_180	252_456_135	251_56_77	84_456_200	24_456_1	27_5_1	22_456_122	49_56_1	43_56_1	41_56_273	326_56_45	6_56_1	5_56_1	423_56_181	147_56_159	140_456_1	306_56_1	76_56_122	108_56_11	241_56_1	125_56_405	79_56_224	105_56_46	10_56_214	38_56_42	14_56_1	19_56_1	54_56_7	36_56_1	32_56_1	1007_56_12
556_456_79	133_56_88	88_56_1	273_56_110	397_56_370	239_5_76	179_156_178	252_456_136	251_56_78	84_456_207	24_456_1	27_5_1	22_456_116	49_56_1	43_56_1	41_56_274	326_56_47	6_56_1	5_56_1	423_56_196	147_56_150	140_456_1	306_56_1	76_56_116	108_56_6	241_56_1	125_56_409	79_56_250	105_56_44	10_56_202	38_56_39	14_56_1	19_56_1	54_56_5	36_56_1	32_56_1	1007_56_19
556_456_79	133_56_88	88_56_1	273_56_109	397_56_404	239_5_73	179_156_166	252_456_138	251_56_70	84_456_218	24_456_1	27_5_1	22_456_114	49_56_1	43_56_1	41_56_259	326_56_56	6_56_1	5_56_1	423_56_192	147_56_142	140_456_1	306_56_1	76_56_108	108_56_7	241_56_1	125_56_416	79_56_232	105_56_49	10_56_190	38_56_41	14_56_1	19_56_1	54_56_2	36_56_1	32_56_1	1007_56_16
556_456_86	133_56_92	88_56_1	273_56_96	397_56_399	239_5_81	179_156_165	252_456_129	251_56_70	84_456_206	24_456_1	27_5_1	22_456_116	49_56_1	43_56_1	41_56_241	326_56_47	6_56_1	5_56_1	423_56_205	147_56_140	140_456_1	306_56_1	76_56_103	108_56_12	241_56_1	125_56_409	79_56_236	105_56_51	10_56_219	38_56_31	14_56_1	19_56_1	54_56_1	36_56_1	32_56_1	1007_56_21
556_456_80	133_56_89	88_56_1	273_56_87	397_56_397	239_5_83	179_156_173	252_456_148	251_56_65	84_456_201	24_456_1	27_5_1	22_456_97	49_56_1	43_56_1	41_56_230	326_56_47	6_56_1	5_56_1	423_56_183	147_56_166	140_456_1	306_56_1	76_56_92	108_56_12	241_56_1	125_56_430	79_56_241	105_56_48	10_56_236	38_56_19	14_56_1	19_56_1	32_56_1	36_56_1	1007_56_29
556_456_81	133_56_72	88_56_1	273_56_91	397_56_405	239_5_82	179_156_178	252_456_144	251_56_76	84_456_209	24_456_1	27_5_1	22_456_85	49_56_1	43_56_1	41_56_225	326_56_37	6_56_1	5_56_1	423_56_199	147_56_176	140_456_1	306_56_1	76_56_97	108_56_12	241_56_1	125_56_420	79_56_251	105_56_51	10_56_236	38_56_24	14_56_1	19_56_1	32_56_1	36_56_1	1007_56_27
556_456_78	133_56_62	88_56_1	273_56_100	397_56_414	239_5_64	179_156_167	252_456_151	251_56_78	84_456_221	24_456_1	27_5_1	22_456_69	49_56_1	43_56_1	41_56_246	326_56_35	6_56_1	5_56_1	423_56_207	147_56_187	140_456_1	306_56_1	76_56_99	108_56_9	241_56_1	125_56_411	79_56_263	105_56_48	10_56_246	38_56_15	14_56_1	19_56_1	32_56_1	36_56_1	1007_56_34
556_456_82	133_56_67	88_56_1	273_56_117	397_56_427	239_5_64	179_156_136	252_456_145	251_56_73	84_456_239	24_456_1	27_5_1	22_456_64	49_56_1	43_56_1	41_56_267	326_56_34	6_56_1	5_56_1	423_56_217	147_56_175	140_456_1	306_56_1	76_56_103	108_56_9	241_56_1	125_56_420	79_56_273	105_56_49	10_56_232	38_56_10	14_56_1	19_56_1	32_56_1	36_56_1	1007_56_40
556_456_80	133_56_63	88_56_1	273_56_131	397_56_442	239_5_66	179_156_137	252_456_155	251_56_66	84_456_242	24_456_1	27_5_1	22_456_62	49_56_1	43_56_1	41_56_271	326_56_31	6_56_1	5_56_1	423_56_200	147_56_186	140_456_1	306_56_1	76_56_103	108_56_9	241_56_1	125_56_411	79_56_250	105_56_50	10_56_242	38_56_13	14_56_1	19_56_1	32_56_1	36_56_1	1007_56_39
556_456_79	133_56_64	88_56_1	273_56_133	397_56_435	239_5_66	179_156_115	252_456_143	251_56_68	84_456_225	24_456_1	27_5_1	22_456_77	49_56_1	43_56_1	41_56_287	326_56_45	6_56_1	5_56_1	423_56_194	147_56_200	140_456_1	306_56_1	76_56_107	108_56_17	241_56_1	125_56_410	79_56_250	105_56_59	10_56_243	38_56_12	14_56_1	19_56_1	32_56_1	36_56_1	1007_56_30
556_456_81	133_56_57	88_56_1	273_56_130	397_56_434	239_5_51	179_156_132	252_456_142	251_56_70	84_456_228	24_456_1	27_5_1	22_456_69	49_56_1	43_56_1	41_56_292	326_56_45	6_56_1	5_56_1	423_56_221	147_56_193	140_456_1	306_56_1	76_56_102	108_56_21	241_56_1	125_56_388	79_56_243	105_56_51	10_56_243	38_56_12	14_56_1	19_56_1	32_56_1	36_56_1	1007_56_25
556_456_84	133_56_54	88_56_1	273_56_120	397_56_419	239_5_61	179_156_140	252_456_142	251_56_59	84_456_252	24_456_1	27_5_1	22_456_66	49_56_1	43_56_1	41_56_281	326_56_48	6_56_1	5_56_1	423_56_206	147_56_208	140_456_1	306_56_1	76_56_111	108_56_23	241_56_1	125_56_387	79_56_243	105_56_60	10_56_230	38_56_17	14_56_1	19_56_1	32_56_1	36_56_1	1007_56_23
556_456_82	133_56_51	88_56_1	273_56_116	397_56_427	239_5_57	179_156_133	252_456_142	251_56_54	84_456_262	24_456_1	27_5_1	22_456_56	49_56_1	43_56_1	41_56_260	326_56_52	6_56_1	5_56_1	423_56_231	147_56_218	140_456_1	306_56_1	76_56_100	108_56_26	241_56_1	125_56_379	79_56_249	105_56_59	10_56_223	38_56_20	14_56_1	19_56_1	32_56_1	36_56_1	1007_56_20
556_456_83	133_56_40	88_56_1	273_56_101	397_56_429	239_5_56	179_156_139	252_456_143	251_56_59	84_456_252	24_456_1	27_5_1	22_456_54	49_56_1	43_56_1	41_56_257	326_56_56	6_56_1	5_56_1	423_56_236	147_56_222	140_456_1	306_56_1	76_56_80	108_56_21	241_56_1	125_56_390	79_56_248	105_56_68	10_56_219	38_56_16	14_56_1	19_56_1	32_56_1	36_56_1	1007_56_15
556_456_72	133_56_32	88_56_1	273_56_102	397_56_420	239_5_59	179_156_147	252_456_159	251_56_54	84_456_250	24_456_1	27_5_1	22_456_55	49_56_1	43_56_1	41_56_256	326_56_59	6_56_1	5_56_1	423_56_235	147_56_213	140_456_1	306_56_1	76_56_89	108_56_20	241_56_1	125_56_395	79_56_264	105_56_64	10_56_211	38_56_12	14_56_1	19_56_1	32_56_1	36_56_1	1007_56_9
556_456_69	133_56_35	88_56_1	273_56_99	397_56_393	239_5_69	179_156_148	252_456_155	251_56_45	84_456_241	24_456_1	27_5_1	22_456_57	49_56_1	43_56_1	41_56_270	326_56_65	6_56_1	5_56_1	423_56_240	147_56_231	140_456_1	306_56_1	76_56_78	108_56_27	241_56_1	125_56_374	79_56_261	105_56_65	10_56_205	38_56_9	14_56_1	19_56_1	32_56_1	36_56_1	1007_56_8
556_456_62	133_56_36	88_56_1	273_56_107	397_56_385	239_5_76	179_156_146	252_456_159	251_56_43	84_456_233	24_456_1	27_5_1	22_456_59	49_56_1	43_56_1	41_56_291	326_56_63	6_56_1	5_56_1	423_56_209	147_56_231	140_456_1	306_56_1	76_56_67	108_56_39	241_56_1	125_56_390	79_56_276	105_56_58	10_56_201	38_56_12	14_56_1	19_56_1	32_56_1	36_56_1	1007_56_6
556_456_61	133_56_38	88_56_1	273_56_122	397_56_401	239_5_73	179_156_146	252_456_160	251_56_39	84_456_232	24_456_1	27_5_1	22_456_64	49_56_1	43_56_1	41_56_275	326_56_71	6_56_1	5_56_1	423_56_244	147_56_231	140_456_1	306_56_1	76_56_63	108_56_39	241_56_1	125_56_385	79_56_279	105_56_52	10_56_179	38_56_12	14_56_1	19_56_1	32_56_1	36_56_1	1007_56_8
556_456_66	133_56_36	88_56_1	273_56_133	397_56_404	239_5_94	179_156_142	252_456_155	251_56_30	84_456_232	24_456_1	27_5_1	22_456_73	49_56_1	43_56_1	41_56_285	326_56_63	6_56_1	5_56_1	423_56_238	147_56_219	140_456_1	306_56_1	76_56_61	108_56_46	241_56_1	125_56_366	79_56_296	105_56_47	10_56_163	38_56_11	14_56_1	19_56_1	32_56_1	36_56_1	1007_56_4
556_456_72	133_56_35	88_56_1	273_56_136	397_56_420	239_5_77	179_156_139	252_456_159	251_56_31	84_456_236	24_456_1	27_5_1	22_456_64	49_56_1	43_56_1	41_56_292	326_56_74	6_56_1	5_56_1	423_56_233	147_56_201	140_456_1	306_56_1	76_56_64	108_56_41	241_56_1	125_56_372	79_56_314	105_56_43	10_56_157	38_56_10	14_56_1	19_56_1	32_56_1	36_56_1	1007_56_5
556_456_75	133_56_40	88_56_1	273_56_130	397_56_415	239_5_76	179_156_143	252_456_149	251_56_24	84_456_238	24_456_1	27_5_1	22_456_83	49_56_1	43_56_1	41_56_314	326_56_73	6_56_1	5_56_1	423_56_248	147_56_184	140_456_1	306_56_1	76_56_56	108_56_40	241_56_1	125_56_377	79_56_292	105_56_44	10_56_149	38_56_14	14_56_1	19_56_1	32_56_1	36_56_1	1007_56_3
556_456_65	133_56_50	88_56_1	273_56_140	397_56_415	239_5_81	179_156_118	252_456_146	251_56_29	84_456_248	24_456_1	27_5_1	22_456_95	49_56_1	43_56_1	41_56_310	326_56_80	6_56_1	5_56_1	423_56_234	147_56_173	140_456_1	306_56_1	76_56_41	108_56_44	241_56_1	125_56_371	79_56_286	105_56_47	10_56_159	38_56_15	14_56_1	32_56_1	36_56_1
556_456_57	133_56_64	88_56_1	273_56_148	397_56_422	239_5_70	179_156_120	252_456_146	251_56_24	84_456_274	24_456_1	27_5_1	22_456_88	49_56_1	43_56_1	41_56_321	326_56_70	6_56_1	5_56_1	423_56_221	147_56_163	140_456_1	306_56_1	76_56_46	108_56_46	241_56_1	125_56_366	79_56_284	105_56_35	10_56_175	38_56_15	14_56_1	32_56_1	36_56_1
556_456_58	133_56_68	88_56_1	273_56_149	397_56_446	239_5_60	179_156_118	252_456_152	251_56_24	84_456_271	24_456_1	27_5_1	22_456_76	49_56_1	43_56_1	41_56_333	326_56_59	6_56_1	5_56_1	423_56_197	147_56_163	140_456_1	306_56_1	76_56_37	108_56_45	241_56_1	125_56_356	79_56_269	105_56_33	10_56_185	38_56_14	14_56_1	32_56_1	36_56_1
556_456_72	133_56_70	88_56_1	273_56_143	397_56_447	239_5_51	179_156_120	252_456_137	251_56_19	84_456_289	24_456_1	27_5_1	22_456_68	49_56_1	43_56_1	41_56_316	326_56_61	6_56_1	5_56_1	423_56_184	147_56_162	140_456_1	306_56_1	76_56_49	108_56_45	241_56_1	125_56_360	79_56_267	105_56_33	10_56_185	38_56_14	14_56_1	32_56_1	36_56_1
556_456_66	133_56_70	88_56_1	273_56_132	397_56_434	239_5_54	179_156_115	252_456_140	251_56_18	84_456_299	24_456_1	27_5_1	22_456_57	49_56_1	43_56_1	41_56_302	326_56_69	6_56_1	5_56_1	423_56_205	147_56_175	140_456_1	306_56_1	76_56_59	108_56_37	241_56_1	125_56_346	79_56_281	105_56_33	10_56_171	38_56_20	14_56_1	32_56_1	36_56_1
556_456_71	133_56_69	88_56_1	273_56_114	397_56_445	239_5_50	179_156_120	252_456_143	251_56_19	84_456_308	24_456_1	27_5_1	22_456_67	49_56_1	43_56_1	41_56_289	326_56_74	6_56_1	5_56_1	423_56_200	147_56_160	140_456_1	306_56_1	76_56_57	108_56_36	241_56_1	125_56_339	79_56_268	105_56_35	10_56_183	38_56_23	14_56_1	32_56_1	36_56_1
556_456_62	133_56_73	88_56_1	273_56_111	397_56_446	239_5_53	179_156_105	252_456_152	251_56_23	84_456_290	24_456_1	27_5_1	22_456_59	49_56_1	43_56_1	41_56_304	326_56_61	6_56_1	5_56_1	423_56_218	147_56_145	140_456_1	306_56_1	76_56_70	108_56_42	241_56_1	125_56_335	79_56_267	105_56_28	10_56_185	38_56_31	14_56_1	32_56_1	36_56_1
556_456_53	133_56_68	88_56_1	273_56_97	397_56_439	239_5_61	179_156_111	252_456_166	251_56_22	84_456_293	24_456_1	27_5_1	22_456_67	49_56_1	43_56_1	41_56_304	326_56_65	6_56_1	5_56_1	423_56_233	147_56_149	140_456_1	306_56_1	76_56_77	108_56_43	241_56_1	125_56_303	79_56_263	105_56_27	10_56_200	38_56_32	14_56_1	32_56_1	36_56_1
556_456_62	133_56_68	88_56_1	273_56_92	397_56_434	239_5_62	179_156_127	252_456_167	251_56_13	84_456_285	24_456_1	27_5_1	22_456_64	49_56_1	43_56_1	41_56_315	326_56_56	6_56_1	5_56_1	423_56_233	147_56_146	140_456_1	306_56_1	76_56_91	108_56_38	241_56_1	125_56_323	79_56_246	105_56_33	10_56_206	38_56_41	14_56_1	32_56_1	36_56_1
556_456_58	133_56_64	88_56_1	273_56_91	397_56_451	239_5_62	179_156_147	252_456_176	251_56_12	84_456_308	24_456_1	27_5_1	22_456_56	49_56_1	43_56_1	41_56_315	326_56_53	6_56_1	5_56_1	423_56_240	147_56_141	140_456_1	306_56_1	76_56_81	108_56_29	241_56_1	125_56_315	79_56_245	105_56_29	10_56_213	38_56_54	14_56_1	32_56_1	36_56_1
556_456_55	133_56_59	88_56_1	273_56_98	397_56_429	239_5_67	179_156_142	252_456_189	251_56_15	84_456_319	24_456_1	27_5_1	22_456_63	49_56_1	43_56_1	41_56_301	326_56_59	6_56_1	5_56_1	423_56_220	147_56_163	140_456_1	306_56_1	76_56_85	108_56_21	241_56_1	125_56_313	79_56_243	105_56_23	10_56_248	38_56_49	14_56_1	32_56_1	36_56_1
556_456_56	133_56_77	88_56_1	273_56_100	397_56_424	239_5_54	179_156_136	252_456_196	251_56_19	84_456_309	24_456_1	27_5_1	22_456_66	49_56_1	43_56_1	41_56_277	326_56_56	6_56_1	5_56_1	423_56_220	147_56_157	140_456_1	306_56_1	76_56_80	108_56_23	241_56_1	125_56_341	79_56_244	105_56_26	10_56_247	38_56_66	14_56_1	32_56_1	36_56_1
556_456_58	133_56_82	88_56_1	273_56_119	397_56_408	239_5_52	179_156_144	252_456_200	251_56_27	84_456_271	24_456_1	27_5_1	22_456_73	49_56_1	43_56_1	41_56_263	326_56_73	6_56_1	5_56_1	423_56_216	147_56_154	140_456_1	306_56_1	76_56_70	108_56_30	241_56_1	125_56_346	79_56_234	105_56_34	10_56_263	38_56_63	14_56_1	32_56_1	36_56_1
556_456_60	133_56_73	88_56_1	273_56_131	397_56_404	239_5_60	179_156_137	252_456_187	251_56_22	84_456_237	24_456_1	27_5_1	22_456_77	49_56_1	43_56_1	41_56_269	326_56_72	6_56_1	5_56_1	423_56_206	147_56_171	140_456_1	306_56_1	76_56_79	108_56_25	241_56_1	125_56_359	79_56_232	105_56_29	10_56_267	38_56_66	14_56_1	32_56_1	36_56_1
556_456_59	133_56_60	88_56_1	273_56_127	397_56_433	239_5_66	179_156_141	252_456_162	251_56_25	84_456_229	24_456_1	27_5_1	22_456_60	49_56_1	43_56_1	41_56_258	326_56_67	6_56_1	5_56_1	423_56_214	147_56_164	140_456_1	306_56_1	76_56_76	108_56_27	241_56_1	125_56_379	79_56_213	105_56_39	10_56_268	38_56_75	14_56_1	32_56_1	36_56_1
556_456_68	133_56_53	88_56_1	273_56_136	397_56_420	239_5_57	179_156_146	252_456_156	251_56_20	84_456_220	24_456_1	27_5_1	22_456_52	49_56_1	43_56_1	41_56_267	326_56_83	6_56_1	5_56_1	423_56_186	147_56_166	140_456_1	306_56_1	76_56_72	108_56_27	241_56_1	125_56_376	79_56_215	105_56_40	10_56_258	38_56_84	14_56_1	32_56_1	36_56_1
556_456_66	133_56_47	88_56_1	273_56_128	397_56_442	239_5_52	179_156_151	252_456_159	251_56_20	84_456_236	24_456_1	27_5_1	22_456_56	49_56_1	43_56_1	41_56_275	326_56_91	6_56_1	5_56_1	423_56_201	147_56_195	140_456_1	306_56_1	76_56_74	108_56_17	241_56_1	125_56_368	79_56_199	105_56_39	10_56_245	38_56_63	14_56_1	32_56_1	36_56_1
556_456_68	133_56_37	88_56_1	273_56_127	397_56_468	239_5_55	179_156_140	252_456_164	251_56_18	84_456_237	24_456_1	27_5_1	22_456_63	49_56_1	43_56_1	41_56_259	326_56_73	6_56_1	5_56_1	423_56_198	147_56_200	140_456_1	306_56_1	76_56_58	108_56_14	241_56_1	125_56_391	79_56_197	105_56_54	10_56_250	38_56_69	14_56_1	32_56_1	36_56_1
556_456_70	133_56_40	88_56_1	273_56_122	397_56_483	239_5_54	179_156_144	252_456_166	251_56_15	84_456_235	24_456_1	27_5_1	22_456_52	49_56_1	43_56_1	41_56_227	326_56_85	6_56_1	5_56_1	423_56_211	147_56_222	140_456_1	306_56_1	76_56_46	108_56_10	241_56_1	125_56_388	79_56_210	105_56_61	10_56_249	38_56_58	14_56_1	32_56_1	36_56_1
556_456_77	133_56_42	88_56_1	273_56_121	397_56_481	239_5_59	179_156_141	252_456_160	251_56_20	84_456_261	24_456_1	27_5_1	22_456_60	49_56_1	43_56_1	41_56_216	326_56_94	6_56_1	5_56_1	423_56_195	147_56_246	140_456_1	306_56_1	76_56_37	108_56_8	241_56_1	125_56_365	79_56_211	105_56_65	10_56_253	38_56_54	14_56_1	32_56_1	36_56_1
556_456_74	133_56_60	88_56_1	273_56_106	397_56_482	239_5_63	179_156_128	252_456_134	251_56_28	84_456_270	24_456_1	27_5_1	22_456_67	49_56_1	43_56_1	41_56_197	326_56_101	6_56_1	5_56_1	423_56_178	147_56_243	140_456_1	306_56_1	76_56_33	108_56_7	241_56_1	125_56_373	79_56_216	105_56_58	10_56_279	38_56_66	14_56_1	32_56_1	36_56_1
556_456_83	133_56_63	88_56_1	273_56_79	397_56_466	239_5_64	179_156_148	252_456_116	251_56_21	84_456_254	24_456_1	27_5_1	22_456_61	49_56_1	43_56_1	41_56_192	326_56_100	6_56_1	5_56_1	423_56_182	147_56_269	140_456_1	306_56_1	76_56_38	108_56_8	241_56_1	125_56_387	79_56_236	105_56_45	10_56_259	38_56_61	14_56_1	32_56_1	36_56_1
556_456_76	133_56_62	88_56_1	273_56_80	397_56_439	239_5_60	179_156_140	252_456_110	251_56_18	84_456_243	24_456_1	27_5_1	22_456_75	49_56_1	43_56_1	41_56_204	326_56_104	6_56_1	5_56_1	423_56_182	147_56_298	140_456_1	306_56_1	76_56_35	108_56_7	241_56_1	125_56_387	79_56_239	105_56_45	10_56_246	38_56_59	14_56_1	32_56_1	36_56_1
556_456_80	133_56_57	88_56_1	273_56_79	397_56_419	239_5_62	179_156_140	252_456_112	251_56_19	84_456_222	24_456_1	27_5_1	22_456_75	49_56_1	43_56_1	41_56_194	326_56_111	6_56_1	5_56_1	423_56_214	147_56_323	140_456_1	306_56_1	76_56_30	108_56_7	241_56_1	125_56_369	79_56_253	105_56_29	10_56_250	38_56_71	14_56_1	32_56_1	36_56_1
556_456_83	133_56_56	88_56_1	273_56_85	397_56_429	239_5_66	179_156_132	252_456_99	251_56_17	84_456_235	24_456_1	27_5_1	22_456_81	49_56_1	43_56_1	41_56_194	326_56_114	6_56_1	5_56_1	423_56_241	147_56_295	140_456_1	306_56_1	76_56_24	108_56_4	241_56_1	125_56_343	79_56_264	105_56_42	10_56_241	38_56_63	14_56_1	32_56_1	36_56_1
556_456_87	133_56_57	88_56_1	273_56_80	397_56_430	239_5_69	179_156_121	252_456_81	251_56_13	84_456_225	24_456_1	27_5_1	22_456_80	49_56_1	43_56_1	41_56_200	326_56_104	6_56_1	5_56_1	423_56_265	147_56_316	140_456_1	306_56_1	76_56_30	108_56_3	241_56_1	125_56_336	79_56_265	105_56_45	10_56_249	38_56_75	14_56_1	32_56_1	36_56_1
556_456_92	133_56_58	88_56_1	273_56_69	397_56_439	239_5_70	179_156_109	252_456_85	251_56_10	84_456_222	24_456_1	27_5_1	22_456_63	49_56_1	43_56_1	41_56_183	326_56_101	6_56_1	5_56_1	423_56_264	147_56_297	140_456_1	306_56_1	76_56_35	108_56_4	241_56_1	125_56_339	79_56_282	105_56_37	10_56_267	38_56_75	14_56_1	32_56_1	36_56_1
556_456_95	133_56_46	88_56_1	273_56_69	397_56_447	239_5_65	179_156_118	252_456_95	251_56_9	84_456_212	24_456_1	27_5_1	22_456_59	49_56_1	43_56_1	41_56_184	326_56_94	6_56_1	5_56_1	423_56_282	147_56_298	140_456_1	306_56_1	76_56_30	108_56_4	241_56_1	125_56_317	79_56_299	105_56_39	10_56_263	38_56_77	14_56_1	32_56_1	36_56_1
556_456_109	133_56_44	88_56_1	273_56_52	397_56_462	239_5_59	179_156_103	252_456_82	251_56_11	84_456_229	24_456_1	27_5_1	22_456_54	49_56_1	43_56_1	41_56_196	326_56_89	6_56_1	5_56_1	423_56_289	147_56_293	140_456_1	306_56_1	76_56_32	108_56_8	241_56_1	125_56_317	79_56_306	105_56_46	10_56_250	38_56_80	14_56_1	32_56_1	36_56_1
556_456_107	133_56_51	88_56_1	273_56_48	397_56_486	239_5_63	179_156_90	252_456_85	251_56_8	84_456_247	24_456_1	27_5_1	22_456_55	49_56_1	43_56_1	41_56_213	326_56_102	6_56_1	5_56_1	423_56_271	147_56_263	140_456_1	306_56_1	76_56_27	108_56_13	241_56_1	125_56_316	79_56_299	105_56_44	10_56_235	38_56_77	14_56_1	32_56_1	36_56_1
556_456_95	133_56_57	88_56_1	273_56_54	397_56_509	239_5_62	179_156_82	252_456_85	251_56_9	84_456_238	24_456_1	27_5_1	22_456_50	49_56_1	43_56_1	41_56_206	326_56_115	6_56_1	5_56_1	423_56_259	147_56_265	140_456_1	306_56_1	76_56_27	108_56_19	241_56_1	125_56_319	79_56_317	105_56_44	10_56_218	38_56_67	14_56_1	32_56_1	36_56_1
556_456_102	133_56_57	88_56_1	273_56_57	397_56_537	239_5_62	179_156_82	252_456_81	251_56_11	84_456_235	24_456_1	27_5_1	22_456_59	49_56_1	43_56_1	41_56_207	326_56_113	6_56_1	5_56_1	423_56_221	147_56_252	140_456_1	306_56_1	76_56_27	108_56_22	241_56_1	125_56_320	79_56_305	105_56_63	10_56_201	38_56_59	14_56_1	32_56_1	36_56_1
556_456_102	133_56_61	88_56_1	273_56_55	397_56_548	239_5_46	179_156_79	252_456_87	251_56_10	84_456_241	24_456_1	27_5_1	22_456_69	49_56_1	43_56_1	41_56_188	326_56_119	6_56_1	5_56_1	423_56_232	147_56_250	140_456_1	306_56_1	76_56_30	108_56_28	241_56_1	125_56_330	79_56_286	105_56_58	10_56_196	38_56_46	14_56_1	32_56_1	36_56_1
556_456_94	133_56_62	88_56_1	273_56_57	397_56_555	239_5_46	179_156_71	252_456_77	251_56_7	84_456_247	24_456_1	27_5_1	22_456_74	49_56_1	43_56_1	41_56_174	326_56_131	6_56_1	5_56_1	423_56_243	147_56_234	140_456_1	306_56_1	76_56_30	108_56_23	241_56_1	125_56_369	79_56_298	105_56_57	10_56_203	38_56_47	14_56_1	32_56_1	36_56_1
556_456_96	133_56_59	88_56_1	273_56_52	397_56_527	239_5_53	179_156_65	252_456_67	251_56_4	84_456_247	24_456_1	27_5_1	22_456_81	49_56_1	43_56_1	41_56_158	326_56_120	6_56_1	5_56_1	423_56_258	147_56_226	140_456_1	306_56_1	76_56_32	108_56_28	241_56_1	125_56_383	79_56_321	105_56_54	10_56_213	38_56_56	14_56_1	32_56_1	36_56_1
556_456_87	133_56_68	88_56_1	273_56_48	397_56_525	239_5_50	179_156_73	252_456_72	251_56_3	84_456_256	24_456_1	27_5_1	22_456_84	49_56_1	43_56_1	41_56_151	326_56_113	6_56_1	5_56_1	423_56_268	147_56_236	140_456_1	306_56_1	76_56_29	108_56_28	241_56_1	125_56_389	79_56_330	105_56_53	10_56_213	38_56_60	14_56_1	32_56_1	36_56_1
556_456_89	133_56_76	88_56_1	273_56_42	397_56_515	239_5_52	179_156_77	252_456_67	251_56_1	84_456_279	24_456_1	27_5_1	22_456_73	49_56_1	43_56_1	41_56_130	326_56_114	6_56_1	5_56_1	423_56_255	147_56_238	140_456_1	306_56_1	76_56_29	108_56_25	241_56_1	125_56_403	79_56_321	105_56_47	10_56_219	38_56_70	14_56_1	32_56_1	36_56_1
556_456_88	133_56_74	88_56_1	273_56_39	397_56_494	239_5_46	179_156_72	252_456_63	84_456_273	24_456_1	27_5_1	22_456_66	49_56_1	43_56_1	41_56_120	326_56_112	6_56_1	5_56_1	423_56_280	147_56_244	140_456_1	306_56_1	76_56_38	108_56_30	241_56_1	125_56_393	79_56_327	105_56_58	10_56_227	38_56_65	14_56_1	32_56_1	36_56_1
556_456_85	133_56_63	88_56_1	273_56_29	397_56_492	239_5_44	179_156_69	252_456_70	84_456_269	24_456_1	27_5_1	22_456_71	49_56_1	43_56_1	41_56_124	326_56_106	6_56_1	5_56_1	423_56_263	147_56_243	140_456_1	306_56_1	76_56_37	108_56_31	241_56_1	125_56_393	79_56_328	105_56_60	10_56_236	38_56_86	14_56_1	32_56_1	36_56_1
556_456_81	133_56_57	88_56_1	273_56_27	397_56_511	239_5_44	179_156_65	252_456_79	84_456_253	24_456_1	27_5_1	22_456_66	49_56_1	43_56_1	41_56_135	326_56_117	6_56_1	5_56_1	423_56_272	147_56_245	140_456_1	306_56_1	76_56_28	108_56_38	241_56_1	125_56_379	79_56_320	105_56_56	10_56_264	38_56_99	14_56_1	32_56_1	36_56_1
556_456_88	133_56_70	88_56_1	273_56_26	397_56_517	239_5_50	179_156_67	252_456_66	84_456_247	24_456_1	27_5_1	22_456_66	49_56_1	43_56_1	41_56_138	326_56_113	6_56_1	5_56_1	423_56_269	147_56_273	140_456_1	306_56_1	76_56_33	108_56_48	241_56_1	125_56_365	79_56_323	105_56_58	10_56_248	38_56_87	14_56_1	32_56_1	36_56_1
556_456_87	133_56_65	88_56_1	273_56_25	397_56_515	239_5_48	179_156_65	252_456_80	84_456_239	24_456_1	27_5_1	22_456_82	49_56_1	43_56_1	41_56_136	326_56_98	6_56_1	5_56_1	423_56_265	147_56_268	140_456_1	306_56_1	76_56_31	108_56_41	241_56_1	125_56_347	79_56_325	105_56_65	10_56_266	38_56_88	14_56_1	32_56_1	36_56_1
556_456_71	133_56_76	88_56_1	273_56_27	397_56_549	239_5_39	179_156_65	252_456_90	84_456_229	24_456_1	27_5_1	22_456_80	49_56_1	43_56_1	41_56_134	326_56_106	6_56_1	5_56_1	423_56_281	147_56_261	140_456_1	306_56_1	76_56_34	108_56_37	241_56_1	125_56_336	79_56_333	105_56_77	10_56_267	38_56_65	14_56_1	32_56_1	36_56_1
556_456_86	133_56_76	88_56_1	273_56_22	397_56_580	239_5_42	179_156_52	252_456_75	84_456_227	24_456_1	27_5_1	22_456_83	49_56_1	43_56_1	41_56_159	326_56_92	6_56_1	5_56_1	423_56_294	147_56_236	140_456_1	306_56_1	76_56_28	108_56_42	241_56_1	125_56_330	79_56_320	105_56_73	10_56_269	38_56_75	14_56_1	32_56_1	36_56_1
556_456_85	133_56_67	88_56_1	273_56_27	397_56_554	239_5_38	179_156_45	252_456_76	84_456_213	24_456_1	27_5_1	22_456_93	49_56_1	43_56_1	41_56_175	326_56_75	6_56_1	5_56_1	423_56_310	147_56_239	140_456_1	306_56_1	76_56_27	108_56_40	241_56_1	125_56_336	79_56_348	105_56_74	10_56_269	38_56_68	14_56_1	32_56_1	36_56_1
556_456_96	133_56_72	88_56_1	273_56_34	397_56_564	239_5_36	179_156_45	252_456_69	84_456_224	24_456_1	27_5_1	22_456_93	49_56_1	43_56_1	41_56_186	326_56_93	6_56_1	5_56_1	423_56_290	147_56_218	140_456_1	306_56_1	76_56_37	108_56_25	241_56_1	125_56_349	79_56_328	105_56_73	10_56_273	38_56_71	14_56_1	32_56_1	36_56_1
556_456_87	133_56_51	88_56_1	273_56_35	397_56_541	239_5_44	179_156_44	252_456_58	84_456_225	24_456_1	27_5_1	22_456_92	49_56_1	43_56_1	41_56_191	326_56_90	6_56_1	5_56_1	423_56_290	147_56_212	140_456_1	306_56_1	76_56_36	108_56_19	241_56_1	125_56_360	79_56_354	105_56_64	10_56_289	38_56_77	14_56_1	32_56_1	36_56_1
556_456_88	133_56_50	88_56_1	273_56_39	397_56_547	239_5_46	179_156_55	252_456_56	84_456_229	24_456_1	27_5_1	22_456_85	49_56_1	43_56_1	41_56_200	326_56_81	6_56_1	5_56_1	423_56_296	147_56_210	140_456_1	306_56_1	76_56_35	108_56_17	241_56_1	125_56_368	79_56_347	105_56_58	10_56_281	38_56_79	14_56_1	32_56_1	36_56_1
556_456_80	133_56_48	88_56_1	273_56_37	397_56_554	239_5_36	179_156_62	252_456_56	84_456_232	24_456_1	27_5_1	22_456_78	49_56_1	43_56_1	41_56_208	326_56_81	6_56_1	5_56_1	423_56_275	147_56_223	140_456_1	306_56_1	76_56_22	108_56_12	241_56_1	125_56_392	79_56_350	105_56_69	10_56_277	38_56_78	14_56_1	32_56_1	36_56_1
556_456_62	133_56_45	88_56_1	273_56_39	397_56_555	239_5_32	179_156_63	252_456_66	84_456_225	24_456_1	27_5_1	22_456_86	49_56_1	43_56_1	41_56_224	326_56_87	6_56_1	5_56_1	423_56_283	147_56_205	140_456_1	306_56_1	76_56_18	108_56_11	241_56_1	125_56_397	79_56_349	105_56_75	10_56_277	38_56_74	14_56_1	32_56_1	36_56_1
556_456_70	133_56_42	88_56_1	273_56_34	397_56_562	239_5_31	179_156_62	252_456_72	84_456_227	24_456_1	27_5_1	22_456_91	49_56_1	43_56_1	41_56_226	326_56_88	6_56_1	5_56_1	423_56_275	147_56_210	140_456_1	306_56_1	76_56_9	108_56_8	241_56_1	125_56_395	79_56_337	105_56_68	10_56_287	38_56_67	14_56_1	32_56_1	36_56_1
556_456_76	133_56_31	88_56_1	273_56_37	397_56_586	239_5_22	179_156_59	252_456_65	84_456_219	24_456_1	27_5_1	22_456_96	49_56_1	43_56_1	41_56_205	326_56_75	6_56_1	5_56_1	423_56_282	147_56_213	140_456_1	306_56_1	76_56_15	108_56_11	241_56_1	125_56_409	79_56_320	105_56_78	10_56_297	38_56_80	14_56_1	32_56_1	36_56_1
556_456_70	133_56_33	88_56_1	273_56_47	397_56_587	239_5_17	179_156_59	252_456_91	84_456_214	24_456_1	27_5_1	22_456_82	49_56_1	43_56_1	41_56_214	326_56_84	6_56_1	5_56_1	423_56_276	147_56_193	140_456_1	306_56_1	76_56_18	108_56_11	241_56_1	125_56_389	79_56_313	105_56_82	10_56_288	38_56_88	14_56_1	32_56_1	36_56_1
556_456_65	133_56_35	88_56_1	273_56_36	397_56_578	239_5_13	179_156_71	252_456_88	84_456_219	24_456_1	27_5_1	22_456_81	49_56_1	43_56_1	41_56_225	326_56_85	6_56_1	5_56_1	423_56_303	147_56_171	140_456_1	306_56_1	76_56_13	108_56_8	241_56_1	125_56_405	79_56_318	105_56_86	10_56_294	38_56_83	14_56_1	32_56_1	36_56_1
556_456_57	133_56_38	88_56_1	273_56_33	397_56_563	239_5_8	179_156_66	252_456_94	84_456_209	24_456_1	27_5_1	22_456_81	49_56_1	43_56_1	41_56_236	326_56_87	6_56_1	5_56_1	423_56_318	147_56_162	140_456_1	306_56_1	76_56_12	108_56_11	241_56_1	125_56_412	79_56_320	105_56_92	10_56_268	38_56_93	14_56_1	32_56_1	36_56_1
556_456_51	133_56_33	88_56_1	273_56_33	397_56_575	239_5_6	179_156_54	252_456_86	84_456_205	24_456_1	27_5_1	22_456_79	49_56_1	43_56_1	41_56_230	326_56_95	6_56_1	5_56_1	423_56_324	147_56_149	140_456_1	306_56_1	76_56_15	108_56_8	241_56_1	125_56_425	79_56_337	105_56_98	10_56_245	38_56_94	14_56_1	32_56_1	36_56_1
556_456_55	133_56_36	88_56_1	273_56_24	397_56_585	239_5_5	179_156_61	252_456_83	84_456_217	24_456_1	27_5_1	22_456_71	49_56_1	43_56_1	41_56_219	326_56_105	6_56_1	5_56_1	423_56_316	147_56_138	140_456_1	306_56_1	76_56_14	108_56_7	241_56_1	125_56_425	79_56_341	105_56_90	10_56_254	38_56_93	14_56_1	32_56_1	36_56_1
556_456_55	133_56_40	88_56_1	273_56_34	397_56_557	239_5_6	179_156_70	252_456_71	84_456_203	24_456_1	27_5_1	22_456_62	49_56_1	43_56_1	41_56_224	326_56_135	6_56_1	5_56_1	423_56_319	147_56_150	140_456_1	306_56_1	76_56_13	108_56_5	241_56_1	125_56_420	79_56_318	105_56_81	10_56_244	38_56_82	14_56_1	32_56_1	36_56_1
556_456_61	133_56_33	88_56_1	273_56_51	397_56_595	239_5_5	179_156_84	252_456_62	84_456_223	24_456_1	27_5_1	22_456_61	49_56_1	43_56_1	41_56_213	326_56_148	6_56_1	5_56_1	423_56_316	147_56_122	140_456_1	306_56_1	76_56_14	108_56_7	241_56_1	125_56_401	79_56_282	105_56_73	10_56_237	38_56_91	14_56_1	32_56_1	36_56_1
556_456_82	133_56_28	88_56_1	273_56_46	397_56_584	239_5_7	179_156_87	252_456_41	84_456_234	24_456_1	27_5_1	22_456_66	49_56_1	43_56_1	41_56_212	326_56_141	6_56_1	5_56_1	423_56_335	147_56_124	140_456_1	306_56_1	76_56_11	108_56_11	241_56_1	125_56_367	79_56_287	105_56_67	10_56_256	38_56_88	14_56_1	32_56_1	36_56_1
556_456_88	133_56_26	88_56_1	273_56_52	397_56_590	239_5_9	179_156_85	252_456_43	84_456_252	24_456_1	27_5_1	22_456_56	49_56_1	43_56_1	41_56_222	326_56_135	6_56_1	5_56_1	423_56_318	147_56_132	140_456_1	306_56_1	76_56_15	108_56_8	241_56_1	125_56_361	79_56_299	105_56_78	10_56_231	38_56_102	14_56_1	32_56_1	36_56_1
556_456_85	133_56_26	88_56_1	273_56_62	397_56_582	239_5_5	179_156_79	252_456_45	84_456_252	24_456_1	27_5_1	22_456_50	49_56_1	43_56_1	41_56_229	326_56_134	6_56_1	5_56_1	423_56_312	147_56_125	140_456_1	306_56_1	76_56_17	108_56_7	241_56_1	125_56_364	79_56_308	105_56_72	10_56_246	38_56_98	14_56_1	32_56_1	36_56_1
556_456_80	133_56_16	88_56_1	273_56_60	397_56_604	239_5_6	179_156_81	252_456_38	84_456_284	24_456_1	27_5_1	22_456_49	49_56_1	43_56_1	41_56_213	326_56_126	6_56_1	5_56_1	423_56_335	147_56_123	140_456_1	306_56_1	76_56_25	108_56_8	241_56_1	125_56_353	79_56_324	105_56_66	10_56_240	38_56_94	14_56_1	32_56_1	36_56_1
556_456_71	133_56_22	88_56_1	273_56_57	397_56_603	239_5_6	179_156_72	252_456_48	84_456_279	24_456_1	27_5_1	22_456_51	49_56_1	43_56_1	41_56_237	326_56_129	6_56_1	5_56_1	423_56_337	147_56_140	140_456_1	306_56_1	76_56_33	108_56_3	241_56_1	125_56_341	79_56_322	105_56_59	10_56_223	38_56_105	14_56_1	32_56_1	36_56_1
556_456_57	133_56_24	88_56_1	273_56_53	397_56_582	239_5_3	179_156_79	252_456_51	84_456_290	24_456_1	27_5_1	22_456_54	49_56_1	43_56_1	41_56_228	326_56_140	6_56_1	423_56_348	147_56_123	140_456_1	306_56_1	76_56_28	241_56_1	125_56_346	79_56_316	105_56_59	10_56_252	38_56_123	14_56_1	32_56_1	36_56_1
556_456_64	133_56_28	88_56_1	273_56_52	397_56_592	239_5_3	179_156_76	252_456_55	84_456_290	24_456_1	27_5_1	22_456_51	49_56_1	43_56_1	41_56_218	326_56_132	6_56_1	423_56_329	147_56_135	140_456_1	306_56_1	76_56_24	241_56_1	125_56_354	79_56_325	105_56_53	10_56_245	38_56_134	14_56_1	32_56_1	36_56_1
556_456_63	133_56_30	88_56_1	273_56_49	397_56_605	239_5_2	179_156_65	252_456_48	84_456_299	24_456_1	27_5_1	22_456_49	49_56_1	43_56_1	41_56_236	326_56_133	6_56_1	423_56_334	147_56_143	140_456_1	306_56_1	76_56_29	241_56_1	125_56_354	79_56_319	105_56_58	10_56_215	38_56_129	14_56_1	32_56_1	36_56_1
556_456_61	133_56_37	88_56_1	273_56_44	397_56_566	239_5_1	179_156_54	252_456_48	84_456_277	24_456_1	27_5_1	22_456_53	49_56_1	43_56_1	41_56_257	326_56_150	6_56_1	423_56_342	147_56_133	140_456_1	306_56_1	76_56_35	241_56_1	125_56_356	79_56_315	105_56_61	10_56_216	38_56_138	14_56_1	32_56_1	36_56_1
556_456_63	133_56_40	88_56_1	273_56_39	397_56_519	179_156_73	252_456_58	84_456_270	24_456_1	22_456_56	49_56_1	43_56_1	41_56_266	326_56_142	6_56_1	423_56_320	147_56_163	140_456_1	306_56_1	76_56_31	241_56_1	125_56_338	79_56_324	105_56_55	10_56_227	38_56_144	14_56_1	32_56_1	36_56_1
556_456_56	133_56_37	88_56_1	273_56_38	397_56_522	179_156_47	252_456_61	84_456_267	24_456_1	22_456_67	49_56_1	43_56_1	41_56_302	326_56_134	6_56_1	423_56_330	147_56_171	140_456_1	306_56_1	76_56_32	241_56_1	125_56_318	79_56_309	105_56_49	10_56_248	38_56_147	14_56_1	32_56_1	36_56_1
556_456_59	133_56_46	88_56_1	273_56_36	397_56_534	179_156_61	252_456_54	84_456_257	24_456_1	22_456_75	49_56_1	43_56_1	41_56_297	326_56_136	6_56_1	423_56_319	147_56_164	140_456_1	306_56_1	76_56_27	241_56_1	125_56_331	79_56_318	105_56_53	10_56_243	38_56_139	14_56_1	32_56_1	36_56_1
556_456_68	133_56_48	88_56_1	273_56_33	397_56_520	179_156_49	252_456_48	84_456_255	24_456_1	22_456_76	49_56_1	43_56_1	41_56_290	326_56_137	6_56_1	423_56_356	147_56_172	140_456_1	306_56_1	76_56_24	241_56_1	125_56_345	79_56_338	105_56_61	10_56_234	38_56_140	14_56_1	32_56_1	36_56_1
556_456_72	133_56_38	88_56_1	273_56_32	397_56_491	179_156_44	252_456_41	84_456_252	24_456_1	22_456_94	49_56_1	43_56_1	41_56_284	326_56_134	6_56_1	423_56_345	147_56_189	140_456_1	306_56_1	76_56_16	241_56_1	125_56_365	79_56_362	105_56_58	10_56_244	38_56_137	14_56_1	32_56_1	36_56_1
556_456_71	133_56_41	88_56_1	273_56_34	397_56_462	179_156_41	252_456_45	84_456_255	24_456_1	22_456_99	49_56_1	43_56_1	41_56_322	326_56_115	6_56_1	423_56_359	147_56_188	140_456_1	306_56_1	76_56_14	241_56_1	125_56_360	79_56_348	105_56_58	10_56_237	38_56_134	14_56_1	32_56_1	36_56_1
556_456_79	133_56_37	88_56_1	273_56_28	397_56_453	179_156_37	252_456_49	84_456_250	24_456_1	22_456_98	49_56_1	43_56_1	41_56_298	326_56_118	6_56_1	423_56_395	147_56_188	140_456_1	306_56_1	76_56_10	241_56_1	125_56_356	79_56_337	105_56_66	10_56_236	38_56_156	14_56_1	32_56_1	36_56_1
556_456_70	133_56_30	88_56_1	273_56_31	397_56_466	179_156_32	252_456_52	84_456_235	24_456_1	22_456_101	49_56_1	43_56_1	41_56_295	326_56_115	6_56_1	423_56_387	147_56_191	140_456_1	306_56_1	76_56_16	241_56_1	125_56_356	79_56_355	105_56_62	10_56_232	38_56_160	14_56_1	32_56_1	36_56_1
556_456_59	133_56_24	88_56_1	273_56_41	397_56_459	179_156_19	252_456_56	84_456_233	24_456_1	22_456_100	49_56_1	43_56_1	41_56_283	326_56_112	6_56_1	423_56_382	147_56_183	140_456_1	306_56_1	76_56_18	241_56_1	125_56_336	79_56_375	105_56_56	10_56_247	38_56_168	14_56_1	32_56_1	36_56_1
556_456_54	133_56_23	88_56_1	273_56_34	397_56_452	179_156_30	252_456_51	84_456_242	24_456_1	22_456_105	49_56_1	43_56_1	41_56_271	326_56_96	6_56_1	423_56_383	147_56_174	140_456_1	306_56_1	76_56_17	241_56_1	125_56_328	79_56_355	105_56_50	10_56_270	38_56_180	14_56_1	32_56_1	36_56_1
556_456_59	133_56_13	88_56_1	273_56_28	397_56_461	179_156_34	252_456_52	84_456_266	24_456_1	22_456_115	49_56_1	43_56_1	41_56_272	326_56_96	6_56_1	423_56_415	147_56_129	140_456_1	306_56_1	76_56_22	241_56_1	125_56_321	79_56_354	105_56_50	10_56_248	38_56_168	14_56_1	32_56_1	36_56_1
556_456_61	133_56_15	88_56_1	273_56_29	397_56_452	179_156_35	252_456_49	84_456_281	24_456_1	22_456_129	49_56_1	43_56_1	41_56_257	326_56_89	6_56_1	423_56_434	147_56_142	140_456_1	306_56_1	76_56_28	241_56_1	125_56_323	79_56_370	105_56_44	10_56_225	38_56_159	14_56_1	32_56_1	36_56_1
556_456_63	133_56_19	88_56_1	273_56_31	397_56_484	179_156_46	252_456_51	84_456_274	24_456_1	22_456_132	49_56_1	43_56_1	41_56_276	326_56_78	6_56_1	423_56_443	147_56_155	140_456_1	306_56_1	76_56_17	241_56_1	125_56_306	79_56_371	105_56_39	10_56_201	38_56_160	14_56_1	32_56_1	36_56_1
556_456_61	133_56_20	88_56_1	273_56_29	397_56_505	179_156_44	252_456_58	84_456_270	24_456_1	22_456_135	49_56_1	43_56_1	41_56_283	326_56_88	6_56_1	423_56_444	147_56_150	140_456_1	306_56_1	76_56_23	241_56_1	125_56_299	79_56_359	105_56_41	10_56_199	38_56_155	14_56_1	32_56_1	36_56_1
556_456_64	133_56_16	88_56_1	273_56_25	397_56_517	179_156_50	252_456_56	84_456_279	24_456_1	22_456_138	49_56_1	43_56_1	41_56_267	326_56_103	6_56_1	423_56_429	147_56_157	140_456_1	306_56_1	76_56_29	241_56_1	125_56_306	79_56_354	105_56_46	10_56_191	38_56_163	14_56_1	32_56_1	36_56_1
556_456_73	133_56_12	88_56_1	273_56_27	397_56_504	179_156_58	252_456_56	84_456_290	24_456_1	22_456_131	49_56_1	43_56_1	41_56_264	326_56_90	6_56_1	423_56_421	147_56_171	140_456_1	306_56_1	76_56_29	241_56_1	125_56_282	79_56_343	105_56_48	10_56_190	38_56_169	14_56_1	32_56_1	36_56_1
556_456_75	133_56_15	88_56_1	273_56_17	397_56_493	179_156_56	252_456_62	84_456_308	24_456_1	22_456_123	49_56_1	43_56_1	41_56_252	326_56_94	6_56_1	423_56_387	147_56_187	140_456_1	306_56_1	76_56_35	241_56_1	125_56_289	79_56_334	105_56_52	10_56_196	38_56_178	14_56_1	32_56_1	36_56_1
556_456_71	133_56_19	88_56_1	273_56_15	397_56_504	179_156_57	252_456_65	84_456_304	24_456_1	22_456_125	49_56_1	43_56_1	41_56_262	326_56_95	6_56_1	423_56_353	147_56_189	140_456_1	306_56_1	76_56_35	241_56_1	125_56_280	79_56_322	105_56_53	10_56_220	38_56_192	14_56_1	32_56_1	36_56_1
556_456_68	133_56_16	88_56_1	273_56_17	397_56_488	179_156_45	252_456_69	84_456_298	24_456_1	22_456_121	49_56_1	43_56_1	41_56_279	326_56_87	6_56_1	423_56_341	147_56_188	140_456_1	306_56_1	76_56_42	241_56_1	125_56_279	79_56_349	105_56_60	10_56_234	38_56_191	14_56_1	32_56_1	36_56_1
556_456_67	133_56_12	88_56_1	273_56_18	397_56_457	179_156_47	252_456_60	84_456_286	24_456_1	22_456_108	49_56_1	43_56_1	41_56_299	326_56_85	6_56_1	423_56_319	147_56_184	140_456_1	306_56_1	76_56_45	241_56_1	125_56_283	79_56_350	105_56_71	10_56_238	38_56_217	14_56_1	32_56_1	36_56_1
556_456_57	133_56_12	88_56_1	273_56_18	397_56_496	179_156_49	252_456_59	84_456_262	24_456_1	22_456_106	49_56_1	43_56_1	41_56_295	326_56_80	6_56_1	423_56_346	147_56_192	140_456_1	306_56_1	76_56_39	241_56_1	125_56_241	79_56_367	105_56_72	10_56_242	38_56_198	14_56_1	32_56_1	36_56_1
556_456_65	133_56_7	88_56_1	273_56_20	397_56_486	179_156_56	252_456_69	84_456_250	24_456_1	22_456_83	49_56_1	43_56_1	41_56_299	326_56_90	6_56_1	423_56_351	147_56_184	140_456_1	306_56_1	76_56_49	241_56_1	125_56_228	79_56_367	105_56_76	10_56_237	38_56_207	14_56_1	32_56_1	36_56_1
556_456_69	133_56_5	88_56_1	273_56_24	397_56_493	179_156_50	252_456_70	84_456_233	24_456_1	22_456_88	49_56_1	43_56_1	41_56_293	326_56_93	6_56_1	423_56_342	147_56_178	140_456_1	306_56_1	76_56_42	241_56_1	125_56_238	79_56_374	105_56_72	10_56_238	38_56_189	14_56_1	32_56_1	36_56_1
556_456_70	133_56_1	88_56_1	273_56_30	397_56_508	179_156_43	252_456_78	84_456_232	24_456_1	22_456_76	49_56_1	43_56_1	41_56_294	326_56_97	6_56_1	423_56_348	147_56_151	140_456_1	306_56_1	76_56_52	241_56_1	125_56_215	79_56_397	105_56_69	10_56_229	38_56_200	14_56_1	32_56_1	36_56_1
556_456_60	88_56_1	273_56_23	397_56_515	179_156_53	252_456_89	84_456_241	24_456_1	22_456_69	49_56_1	43_56_1	41_56_280	326_56_80	6_56_1	423_56_343	147_56_135	140_456_1	306_56_1	76_56_49	241_56_1	125_56_207	79_56_424	105_56_65	10_56_239	38_56_212	14_56_1	32_56_1	36_56_1
556_456_59	88_56_1	273_56_14	397_56_519	179_156_48	252_456_83	84_456_244	24_456_1	22_456_76	49_56_1	43_56_1	41_56_286	326_56_83	6_56_1	423_56_331	147_56_141	140_456_1	306_56_1	76_56_51	241_56_1	125_56_205	79_56_429	105_56_74	10_56_224	38_56_220	14_56_1	32_56_1	36_56_1
556_456_67	88_56_1	273_56_12	397_56_518	179_156_43	252_456_79	84_456_234	24_456_1	22_456_73	49_56_1	43_56_1	41_56_277	326_56_70	6_56_1	423_56_325	147_56_154	140_456_1	306_56_1	76_56_54	241_56_1	125_56_195	79_56_440	105_56_70	10_56_246	38_56_238	14_56_1	32_56_1	36_56_1
556_456_52	88_56_1	273_56_9	397_56_484	179_156_35	252_456_77	84_456_240	24_456_1	22_456_96	49_56_1	43_56_1	41_56_280	326_56_56	6_56_1	423_56_325	147_56_168	140_456_1	306_56_1	76_56_58	241_56_1	125_56_206	79_56_443	105_56_70	10_56_234	38_56_226	14_56_1	32_56_1	36_56_1
556_456_51	88_56_1	273_56_15	397_56_479	179_156_37	252_456_75	84_456_255	24_456_1	22_456_109	49_56_1	43_56_1	41_56_255	326_56_44	6_56_1	423_56_306	147_56_163	140_456_1	306_56_1	76_56_59	241_56_1	125_56_215	79_56_430	105_56_74	10_56_265	38_56_242	14_56_1	32_56_1	36_56_1
556_456_43	88_56_1	273_56_21	397_56_500	179_156_44	252_456_71	84_456_242	24_456_1	22_456_118	49_56_1	43_56_1	41_56_239	326_56_36	6_56_1	423_56_306	147_56_161	140_456_1	306_56_1	76_56_39	241_56_1	125_56_219	79_56_452	105_56_82	10_56_273	38_56_252	14_56_1	32_56_1	36_56_1
556_456_40	88_56_1	273_56_22	397_56_465	179_156_43	252_456_77	84_456_246	24_456_1	22_456_98	49_56_1	43_56_1	41_56_229	326_56_43	6_56_1	423_56_308	147_56_178	140_456_1	306_56_1	76_56_24	241_56_1	125_56_223	79_56_467	105_56_92	10_56_269	38_56_257	14_56_1	32_56_1	36_56_1
556_456_35	88_56_1	273_56_27	397_56_468	179_156_61	252_456_80	84_456_241	24_456_1	22_456_93	49_56_1	43_56_1	41_56_239	326_56_44	6_56_1	423_56_300	147_56_186	140_456_1	306_56_1	76_56_31	241_56_1	125_56_234	79_56_438	105_56_105	10_56_261	38_56_240	14_56_1	32_56_1	36_56_1
556_456_35	88_56_1	273_56_32	397_56_436	179_156_68	252_456_73	84_456_239	24_456_1	22_456_95	49_56_1	43_56_1	41_56_236	326_56_48	6_56_1	423_56_284	147_56_202	140_456_1	306_56_1	76_56_34	241_56_1	125_56_250	79_56_421	105_56_108	10_56_265	38_56_239	14_56_1	32_56_1	36_56_1
556_456_36	88_56_1	273_56_31	397_56_434	179_156_93	252_456_77	84_456_245	24_456_1	22_456_103	49_56_1	43_56_1	41_56_232	326_56_48	6_56_1	423_56_273	147_56_211	140_456_1	306_56_1	76_56_33	241_56_1	125_56_245	79_56_409	105_56_118	10_56_266	38_56_244	14_56_1	32_56_1	36_56_1
556_456_49	88_56_1	273_56_29	397_56_422	179_156_97	252_456_80	84_456_256	24_456_1	22_456_85	49_56_1	43_56_1	41_56_224	326_56_36	6_56_1	423_56_269	147_56_207	140_456_1	306_56_1	76_56_35	241_56_1	125_56_238	79_56_411	105_56_106	10_56_290	38_56_252	14_56_1	32_56_1	36_56_1
556_456_45	88_56_1	273_56_38	397_56_454	179_156_120	252_456_85	84_456_237	24_456_1	22_456_88	49_56_1	43_56_1	41_56_238	326_56_33	6_56_1	423_56_271	147_56_194	140_456_1	306_56_1	76_56_33	241_56_1	125_56_236	79_56_396	105_56_93	10_56_305	38_56_238	14_56_1	32_56_1	36_56_1
556_456_59	88_56_1	273_56_39	397_56_454	179_156_116	252_456_85	84_456_226	24_456_1	22_456_84	49_56_1	43_56_1	41_56_252	326_56_37	6_56_1	423_56_258	147_56_194	140_456_1	306_56_1	76_56_37	241_56_1	125_56_240	79_56_394	105_56_94	10_56_329	38_56_237	14_56_1	32_56_1	36_56_1
556_456_62	88_56_1	273_56_40	397_56_443	179_156_123	252_456_87	84_456_226	24_456_1	22_456_85	49_56_1	43_56_1	41_56_267	326_56_53	6_56_1	423_56_245	147_56_176	140_456_1	306_56_1	76_56_33	241_56_1	125_56_221	79_56_381	105_56_103	10_56_342	38_56_250	14_56_1	32_56_1	36_56_1
556_456_71	88_56_1	273_56_27	397_56_458	179_156_132	252_456_90	84_456_202	24_456_1	22_456_79	49_56_1	43_56_1	41_56_265	326_56_57	6_56_1	423_56_266	147_56_161	140_456_1	306_56_1	76_56_41	241_56_1	125_56_210	79_56_373	105_56_105	10_56_385	38_56_240	14_56_1	32_56_1	36_56_1
556_456_73	88_56_1	273_56_26	397_56_472	179_156_134	252_456_85	84_456_190	24_456_1	22_456_65	49_56_1	43_56_1	41_56_267	326_56_60	6_56_1	423_56_280	147_56_167	140_456_1	306_56_1	76_56_35	241_56_1	125_56_205	79_56_346	105_56_127	10_56_385	38_56_233	14_56_1	32_56_1	36_56_1
556_456_86	88_56_1	273_56_27	397_56_478	179_156_143	252_456_74	84_456_204	24_456_1	22_456_66	49_56_1	43_56_1	41_56_264	326_56_68	6_56_1	423_56_234	147_56_168	140_456_1	306_56_1	76_56_41	241_56_1	125_56_181	79_56_356	105_56_134	10_56_392	38_56_237	14_56_1	32_56_1	36_56_1
556_456_82	88_56_1	273_56_28	397_56_478	179_156_142	252_456_59	84_456_197	24_456_1	22_456_60	49_56_1	43_56_1	41_56_257	326_56_71	6_56_1	423_56_253	147_56_155	140_456_1	306_56_1	76_56_41	241_56_1	125_56_173	79_56_323	105_56_140	10_56_400	38_56_263	14_56_1	32_56_1	36_56_1
556_456_82	88_56_1	273_56_32	397_56_488	179_156_135	252_456_64	84_456_197	24_456_1	22_456_65	49_56_1	43_56_1	41_56_243	326_56_75	6_56_1	423_56_259	147_56_181	140_456_1	306_56_1	76_56_45	241_56_1	125_56_168	79_56_312	105_56_148	10_56_390	38_56_243	14_56_1	32_56_1	36_56_1
556_456_83	88_56_1	273_56_35	397_56_489	179_156_134	252_456_59	84_456_195	24_456_1	22_456_65	49_56_1	43_56_1	41_56_243	326_56_76	6_56_1	423_56_285	147_56_170	140_456_1	306_56_1	76_56_45	241_56_1	125_56_170	79_56_299	105_56_143	10_56_389	38_56_256	14_56_1	32_56_1	36_56_1
556_456_84	88_56_1	273_56_34	397_56_501	179_156_138	252_456_64	84_456_203	24_456_1	22_456_55	49_56_1	43_56_1	41_56_232	326_56_80	6_56_1	423_56_281	147_56_168	140_456_1	306_56_1	76_56_49	241_56_1	125_56_189	79_56_289	105_56_140	10_56_372	38_56_252	14_56_1	32_56_1	36_56_1
556_456_89	88_56_1	273_56_25	397_56_518	179_156_137	252_456_58	84_456_201	24_456_1	22_456_52	49_56_1	43_56_1	41_56_206	326_56_83	6_56_1	423_56_263	147_56_179	140_456_1	306_56_1	76_56_46	241_56_1	125_56_203	79_56_293	105_56_137	10_56_363	38_56_266	14_56_1	32_56_1	36_56_1
556_456_92	88_56_1	273_56_25	397_56_520	179_156_148	252_456_49	84_456_194	24_456_1	22_456_50	49_56_1	43_56_1	41_56_213	326_56_84	6_56_1	423_56_262	147_56_183	140_456_1	306_56_1	76_56_49	241_56_1	125_56_205	79_56_295	105_56_134	10_56_387	38_56_265	14_56_1	32_56_1	36_56_1
556_456_90	88_56_1	273_56_24	397_56_527	179_156_149	252_456_29	84_456_179	24_456_1	22_456_53	49_56_1	43_56_1	41_56_199	326_56_80	6_56_1	423_56_283	147_56_198	140_456_1	306_56_1	76_56_45	241_56_1	125_56_226	79_56_295	105_56_152	10_56_388	38_56_259	14_56_1	32_56_1	36_56_1
556_456_71	88_56_1	273_56_21	397_56_513	179_156_159	252_456_28	84_456_179	24_456_1	22_456_51	49_56_1	43_56_1	41_56_201	326_56_85	6_56_1	423_56_272	147_56_224	140_456_1	306_56_1	76_56_54	241_56_1	125_56_243	79_56_309	105_56_160	10_56_378	38_56_241	14_56_1	32_56_1	36_56_1
556_456_76	88_56_1	273_56_20	397_56_483	179_156_164	252_456_27	84_456_181	24_456_1	22_456_47	49_56_1	43_56_1	41_56_206	326_56_79	6_56_1	423_56_296	147_56_229	140_456_1	306_56_1	76_56_53	241_56_1	125_56_228	79_56_313	105_56_144	10_56_391	38_56_242	14_56_1	32_56_1	36_56_1
556_456_72	88_56_1	273_56_16	397_56_465	179_156_183	252_456_26	84_456_185	24_456_1	22_456_53	49_56_1	43_56_1	41_56_198	326_56_86	6_56_1	423_56_316	147_56_240	140_456_1	306_56_1	76_56_39	241_56_1	125_56_223	79_56_327	105_56_129	10_56_381	38_56_231	14_56_1	32_56_1	36_56_1
556_456_71	88_56_1	273_56_15	397_56_463	179_156_177	252_456_26	84_456_176	24_456_1	22_456_64	49_56_1	43_56_1	41_56_194	326_56_93	6_56_1	423_56_329	147_56_235	140_456_1	306_56_1	76_56_47	241_56_1	125_56_228	79_56_312	105_56_116	10_56_407	38_56_222	14_56_1	32_56_1	36_56_1
556_456_61	88_56_1	273_56_18	397_56_453	179_156_189	252_456_27	84_456_172	24_456_1	22_456_65	49_56_1	43_56_1	41_56_186	326_56_107	6_56_1	423_56_337	147_56_223	140_456_1	306_56_1	76_56_50	241_56_1	125_56_234	79_56_297	105_56_122	10_56_402	38_56_224	14_56_1	32_56_1	36_56_1
556_456_57	88_56_1	273_56_15	397_56_479	179_156_184	252_456_23	84_456_184	24_456_1	22_456_64	49_56_1	43_56_1	41_56_173	326_56_103	6_56_1	423_56_325	147_56_233	140_456_1	306_56_1	76_56_52	241_56_1	125_56_240	79_56_265	105_56_107	10_56_411	38_56_229	14_56_1	32_56_1	36_56_1
556_456_64	88_56_1	273_56_13	397_56_489	179_156_167	252_456_20	84_456_189	24_456_1	22_456_61	49_56_1	43_56_1	41_56_177	326_56_96	6_56_1	423_56_321	147_56_233	140_456_1	306_56_1	76_56_55	241_56_1	125_56_234	79_56_263	105_56_107	10_56_394	38_56_226	14_56_1	32_56_1	36_56_1
556_456_57	88_56_1	273_56_11	397_56_518	179_156_170	252_456_18	84_456_185	24_456_1	22_456_61	49_56_1	43_56_1	41_56_188	326_56_90	6_56_1	423_56_319	147_56_207	140_456_1	306_56_1	76_56_53	241_56_1	125_56_244	79_56_252	105_56_116	10_56_389	38_56_231	14_56_1	32_56_1	36_56_1
556_456_59	88_56_1	273_56_13	397_56_502	179_156_186	252_456_13	84_456_176	24_456_1	22_456_49	49_56_1	43_56_1	41_56_181	326_56_77	6_56_1	423_56_321	147_56_214	140_456_1	306_56_1	76_56_53	241_56_1	125_56_250	79_56_243	105_56_113	10_56_400	38_56_239	14_56_1	32_56_1	36_56_1
556_456_70	88_56_1	273_56_14	397_56_514	179_156_189	252_456_14	84_456_199	24_456_1	22_456_44	49_56_1	43_56_1	41_56_179	326_56_79	6_56_1	423_56_308	147_56_224	140_456_1	306_56_1	76_56_42	241_56_1	125_56_239	79_56_256	105_56_123	10_56_378	38_56_229	14_56_1	32_56_1	36_56_1
556_456_76	88_56_1	273_56_8	397_56_507	179_156_173	252_456_13	84_456_202	24_456_1	22_456_45	49_56_1	43_56_1	41_56_171	326_56_82	6_56_1	423_56_306	147_56_249	140_456_1	306_56_1	76_56_48	241_56_1	125_56_243	79_56_248	105_56_122	10_56_387	38_56_227	14_56_1	32_56_1	36_56_1
556_456_89	88_56_1	273_56_8	397_56_496	179_156_170	252_456_14	84_456_194	24_456_1	22_456_40	49_56_1	43_56_1	41_56_173	326_56_80	6_56_1	423_56_315	147_56_259	140_456_1	306_56_1	76_56_56	241_56_1	125_56_252	79_56_243	105_56_132	10_56_372	38_56_237	14_56_1	32_56_1	36_56_1
556_456_92	88_56_1	273_56_9	397_56_493	179_156_170	252_456_12	84_456_198	24_456_1	22_456_39	49_56_1	43_56_1	41_56_173	326_56_93	6_56_1	423_56_325	147_56_261	140_456_1	306_56_1	76_56_55	241_56_1	125_56_277	79_56_261	105_56_110	10_56_309	38_56_230	14_56_1	32_56_1	36_56_1
556_456_100	88_56_1	273_56_6	397_56_470	179_156_163	252_456_9	84_456_199	24_456_1	22_456_42	49_56_1	43_56_1	41_56_170	326_56_105	6_56_1	423_56_324	147_56_249	140_456_1	306_56_1	76_56_54	241_56_1	125_56_266	79_56_269	105_56_103	10_56_312	38_56_263	14_56_1	32_56_1	36_56_1
556_456_107	88_56_1	273_56_4	397_56_477	179_156_159	252_456_11	84_456_204	24_456_1	22_456_40	49_56_1	43_56_1	41_56_167	326_56_103	6_56_1	423_56_314	147_56_239	140_456_1	306_56_1	76_56_50	241_56_1	125_56_269	79_56_275	105_56_116	10_56_305	38_56_259	14_56_1	32_56_1	36_56_1
556_456_105	88_56_1	273_56_5	397_56_492	179_156_157	252_456_12	84_456_217	24_456_1	22_456_33	49_56_1	43_56_1	41_56_156	326_56_101	6_56_1	423_56_337	147_56_245	140_456_1	306_56_1	76_56_51	241_56_1	125_56_257	79_56_286	105_56_107	10_56_299	38_56_256	14_56_1	32_56_1	36_56_1
556_456_97	88_56_1	273_56_4	397_56_509	179_156_157	252_456_13	84_456_230	24_456_1	22_456_28	49_56_1	43_56_1	41_56_161	326_56_118	6_56_1	423_56_329	147_56_262	140_456_1	306_56_1	76_56_43	241_56_1	125_56_252	79_56_302	105_56_81	10_56_307	38_56_252	14_56_1	32_56_1	36_56_1
556_456_118	88_56_1	397_56_515	179_156_166	252_456_19	84_456_243	24_456_1	22_456_28	49_56_1	43_56_1	41_56_162	326_56_132	6_56_1	423_56_297	147_56_256	140_456_1	306_56_1	76_56_33	125_56_274	79_56_319	105_56_77	10_56_302	38_56_206	14_56_1	32_56_1
556_456_129	88_56_1	397_56_519	179_156_148	252_456_30	84_456_233	24_456_1	22_456_33	49_56_1	43_56_1	41_56_145	326_56_129	6_56_1	423_56_291	147_56_234	140_456_1	306_56_1	76_56_41	125_56_286	79_56_300	105_56_85	10_56_331	38_56_234	14_56_1	32_56_1
556_456_130	88_56_1	397_56_498	179_156_153	252_456_29	84_456_213	24_456_1	22_456_30	49_56_1	43_56_1	41_56_136	326_56_129	6_56_1	423_56_305	147_56_256	140_456_1	306_56_1	76_56_33	125_56_285	79_56_301	105_56_83	10_56_333	38_56_243	14_56_1	32_56_1
556_456_138	88_56_1	397_56_474	179_156_164	252_456_36	84_456_214	24_456_1	22_456_30	49_56_1	43_56_1	41_56_148	326_56_144	6_56_1	423_56_309	147_56_259	140_456_1	306_56_1	76_56_40	125_56_275	79_56_286	105_56_87	10_56_322	38_56_230	14_56_1	32_56_1
556_456_136	88_56_1	397_56_465	179_156_148	252_456_38	84_456_191	24_456_1	22_456_30	49_56_1	43_56_1	41_56_139	326_56_140	6_56_1	423_56_298	147_56_263	140_456_1	306_56_1	76_56_47	125_56_290	79_56_299	105_56_81	10_56_332	38_56_235	14_56_1	32_56_1
556_456_138	88_56_1	397_56_461	179_156_155	252_456_36	84_456_182	24_456_1	22_456_30	49_56_1	43_56_1	41_56_151	326_56_144	6_56_1	423_56_268	147_56_266	140_456_1	306_56_1	76_56_48	125_56_291	79_56_322	105_56_76	10_56_346	38_56_216	14_56_1	32_56_1
556_456_152	88_56_1	397_56_424	179_156_166	252_456_39	84_456_181	24_456_1	22_456_29	49_56_1	43_56_1	41_56_143	326_56_150	6_56_1	423_56_287	147_56_242	140_456_1	306_56_1	76_56_50	125_56_282	79_56_320	105_56_74	10_56_366	38_56_245	14_56_1	32_56_1
556_456_161	88_56_1	397_56_423	179_156_186	252_456_40	84_456_183	24_456_1	22_456_30	49_56_1	43_56_1	41_56_147	326_56_150	6_56_1	423_56_257	147_56_236	140_456_1	306_56_1	76_56_52	125_56_267	79_56_324	105_56_75	10_56_361	38_56_259	14_56_1	32_56_1
556_456_169	88_56_1	397_56_417	179_156_197	252_456_27	84_456_183	24_456_1	22_456_25	49_56_1	43_56_1	41_56_148	326_56_147	6_56_1	423_56_262	147_56_224	140_456_1	306_56_1	76_56_45	125_56_262	79_56_322	105_56_76	10_56_366	38_56_267	14_56_1	32_56_1
556_456_189	88_56_1	397_56_413	179_156_194	252_456_27	84_456_167	24_456_1	22_456_26	49_56_1	43_56_1	41_56_147	326_56_159	6_56_1	423_56_274	147_56_210	140_456_1	306_56_1	76_56_42	125_56_266	79_56_327	105_56_73	10_56_346	38_56_268	14_56_1	32_56_1
556_456_207	88_56_1	397_56_423	179_156_190	252_456_23	84_456_140	24_456_1	22_456_34	49_56_1	43_56_1	41_56_139	326_56_170	6_56_1	423_56_264	147_56_200	140_456_1	306_56_1	76_56_47	125_56_278	79_56_337	105_56_74	10_56_334	38_56_267	14_56_1	32_56_1
556_456_207	88_56_1	397_56_447	179_156_195	252_456_21	84_456_127	24_456_1	22_456_39	49_56_1	43_56_1	41_56_139	326_56_170	6_56_1	423_56_252	147_56_208	140_456_1	306_56_1	76_56_54	125_56_297	79_56_319	105_56_73	10_56_325	38_56_263	14_56_1	32_56_1
556_456_191	88_56_1	397_56_477	179_156_194	252_456_15	84_456_134	24_456_1	22_456_42	49_56_1	43_56_1	41_56_148	326_56_180	6_56_1	423_56_239	147_56_220	140_456_1	306_56_1	76_56_50	125_56_329	79_56_311	105_56_75	10_56_282	38_56_265	14_56_1	32_56_1
556_456_202	88_56_1	397_56_473	179_156_195	252_456_14	84_456_123	24_456_1	22_456_41	49_56_1	43_56_1	41_56_133	326_56_190	6_56_1	423_56_242	147_56_232	140_456_1	306_56_1	76_56_52	125_56_317	79_56_308	105_56_66	10_56_267	38_56_277	14_56_1	32_56_1
556_456_203	88_56_1	397_56_443	179_156_189	252_456_10	84_456_133	24_456_1	22_456_49	49_56_1	43_56_1	41_56_134	326_56_205	6_56_1	423_56_240	147_56_214	140_456_1	306_56_1	76_56_50	125_56_338	79_56_305	105_56_63	10_56_264	38_56_282	14_56_1	32_56_1
556_456_197	88_56_1	397_56_418	179_156_180	252_456_10	84_456_151	24_456_1	22_456_38	49_56_1	43_56_1	41_56_139	326_56_188	6_56_1	423_56_244	147_56_214	140_456_1	306_56_1	76_56_59	125_56_335	79_56_316	105_56_56	10_56_272	38_56_296	14_56_1	32_56_1
556_456_196	88_56_1	397_56_411	179_156_173	252_456_7	84_456_145	24_456_1	22_456_34	49_56_1	43_56_1	41_56_136	326_56_190	6_56_1	423_56_254	147_56_212	140_456_1	306_56_1	76_56_67	125_56_345	79_56_314	105_56_60	10_56_270	38_56_292	14_56_1	32_56_1
556_456_212	88_56_1	397_56_423	179_156_177	252_456_6	84_456_118	24_456_1	22_456_38	49_56_1	43_56_1	41_56_125	326_56_173	6_56_1	423_56_230	147_56_202	140_456_1	306_56_1	76_56_64	125_56_374	79_56_333	105_56_67	10_56_292	38_56_295	14_56_1	32_56_1
556_456_213	88_56_1	397_56_418	179_156_149	252_456_9	84_456_103	24_456_1	22_456_53	49_56_1	43_56_1	41_56_139	326_56_195	6_56_1	423_56_207	147_56_213	140_456_1	306_56_1	76_56_61	125_56_399	79_56_330	105_56_63	10_56_282	38_56_279	14_56_1	32_56_1
556_456_201	88_56_1	397_56_442	179_156_152	252_456_6	84_456_108	24_456_1	22_456_55	49_56_1	43_56_1	41_56_128	326_56_209	6_56_1	423_56_217	147_56_224	140_456_1	306_56_1	76_56_60	125_56_402	79_56_329	105_56_61	10_56_283	38_56_253	14_56_1	32_56_1
556_456_203	88_56_1	397_56_428	179_156_156	252_456_10	84_456_98	24_456_1	22_456_52	49_56_1	43_56_1	41_56_123	326_56_200	6_56_1	423_56_213	147_56_207	140_456_1	306_56_1	76_56_66	125_56_404	79_56_352	105_56_73	10_56_294	38_56_243	14_56_1	32_56_1
556_456_192	88_56_1	397_56_441	179_156_143	252_456_9	84_456_107	24_456_1	22_456_48	49_56_1	43_56_1	41_56_134	326_56_198	6_56_1	423_56_246	147_56_218	140_456_1	306_56_1	76_56_57	125_56_440	79_56_341	105_56_79	10_56_256	38_56_230	14_56_1	32_56_1
556_456_200	88_56_1	397_56_468	179_156_125	252_456_9	84_456_112	24_456_1	22_456_34	49_56_1	43_56_1	41_56_141	326_56_215	6_56_1	423_56_247	147_56_216	140_456_1	306_56_1	76_56_49	125_56_479	79_56_337	105_56_84	10_56_236	38_56_213	14_56_1	32_56_1
556_456_198	88_56_1	397_56_465	179_156_112	252_456_7	84_456_109	24_456_1	22_456_42	49_56_1	43_56_1	41_56_136	326_56_227	6_56_1	423_56_257	147_56_204	140_456_1	306_56_1	76_56_45	125_56_468	79_56_326	105_56_93	10_56_245	38_56_210	14_56_1	32_56_1
556_456_201	88_56_1	397_56_467	179_156_102	252_456_7	84_456_99	24_456_1	22_456_30	49_56_1	43_56_1	41_56_145	326_56_253	6_56_1	423_56_266	147_56_181	140_456_1	306_56_1	76_56_37	125_56_481	79_56_311	105_56_97	10_56_232	38_56_216	14_56_1	32_56_1
556_456_191	88_56_1	397_56_461	179_156_99	252_456_6	84_456_100	24_456_1	22_456_25	49_56_1	43_56_1	41_56_161	326_56_264	6_56_1	423_56_287	147_56_157	140_456_1	306_56_1	76_56_37	125_56_485	79_56_294	105_56_96	10_56_232	38_56_214	14_56_1	32_56_1
556_456_190	88_56_1	397_56_444	179_156_93	252_456_10	84_456_107	24_456_1	22_456_25	49_56_1	43_56_1	41_56_168	326_56_275	6_56_1	423_56_302	147_56_146	140_456_1	306_56_1	76_56_45	125_56_470	79_56_313	105_56_94	10_56_218	38_56_219	14_56_1	32_56_1
556_456_197	88_56_1	397_56_437	179_156_100	252_456_9	84_456_99	24_456_1	22_456_18	49_56_1	43_56_1	41_56_187	326_56_289	6_56_1	423_56_287	147_56_150	140_456_1	306_56_1	76_56_51	125_56_475	79_56_294	105_56_71	10_56_229	38_56_235	14_56_1	32_56_1
556_456_209	88_56_1	397_56_429	179_156_101	252_456_12	84_456_107	24_456_1	22_456_16	49_56_1	43_56_1	41_56_199	326_56_289	6_56_1	423_56_288	147_56_135	140_456_1	306_56_1	76_56_41	125_56_477	79_56_300	105_56_83	10_56_239	38_56_234	14_56_1	32_56_1
556_456_207	88_56_1	397_56_428	179_156_91	252_456_10	84_456_101	24_456_1	22_456_19	49_56_1	43_56_1	41_56_179	326_56_305	6_56_1	423_56_279	147_56_144	140_456_1	306_56_1	76_56_47	125_56_483	79_56_298	105_56_84	10_56_244	38_56_239	14_56_1	32_56_1
556_456_187	88_56_1	397_56_443	179_156_97	252_456_7	84_456_95	24_456_1	22_456_23	49_56_1	43_56_1	41_56_165	326_56_278	6_56_1	423_56_257	147_56_144	140_456_1	306_56_1	76_56_56	125_56_511	79_56_293	105_56_82	10_56_254	38_56_267	14_56_1	32_56_1
556_456_176	88_56_1	397_56_459	179_156_101	252_456_7	84_456_99	24_456_1	22_456_20	49_56_1	43_56_1	41_56_169	326_56_277	6_56_1	423_56_272	147_56_126	140_456_1	306_56_1	76_56_64	125_56_502	79_56_284	105_56_75	10_56_242	38_56_262	14_56_1	32_56_1
556_456_161	88_56_1	397_56_453	179_156_107	252_456_3	84_456_102	24_456_1	22_456_21	49_56_1	43_56_1	41_56_163	326_56_296	6_56_1	423_56_248	147_56_137	140_456_1	306_56_1	76_56_78	125_56_507	79_56_282	105_56_90	10_56_236	38_56_261	14_56_1	32_56_1
556_456_147	88_56_1	397_56_435	179_156_104	252_456_4	84_456_107	24_456_1	22_456_22	49_56_1	43_56_1	41_56_172	326_56_297	6_56_1	423_56_247	147_56_144	140_456_1	306_56_1	76_56_77	125_56_536	79_56_284	105_56_102	10_56_240	38_56_248	14_56_1	32_56_1
556_456_150	88_56_1	397_56_435	179_156_104	252_456_5	84_456_107	24_456_1	22_456_17	49_56_1	43_56_1	41_56_180	326_56_303	6_56_1	423_56_255	147_56_148	140_456_1	306_56_1	76_56_82	125_56_520	79_56_291	105_56_98	10_56_241	38_56_232	14_56_1	32_56_1
556_456_158	88_56_1	397_56_436	179_156_95	252_456_5	84_456_109	24_456_1	22_456_25	49_56_1	43_56_1	41_56_174	326_56_314	6_56_1	423_56_266	147_56_123	140_456_1	306_56_1	76_56_71	125_56_547	79_56_306	105_56_85	10_56_237	38_56_233	14_56_1	32_56_1
556_456_155	88_56_1	397_56_429	179_156_88	252_456_3	84_456_100	24_456_1	22_456_27	49_56_1	43_56_1	41_56_174	326_56_339	6_56_1	423_56_299	147_56_126	140_456_1	306_56_1	76_56_70	125_56_530	79_56_300	105_56_70	10_56_236	38_56_233	14_56_1	32_56_1
556_456_143	88_56_1	397_56_416	179_156_97	252_456_3	84_456_108	24_456_1	22_456_21	49_56_1	43_56_1	41_56_193	326_56_349	6_56_1	423_56_294	147_56_126	140_456_1	306_56_1	76_56_74	125_56_545	79_56_300	105_56_51	10_56_231	38_56_225	14_56_1	32_56_1
556_456_156	88_56_1	397_56_440	179_156_95	252_456_4	84_456_111	24_456_1	22_456_24	49_56_1	43_56_1	41_56_183	326_56_366	6_56_1	423_56_298	147_56_111	140_456_1	306_56_1	76_56_57	125_56_569	79_56_281	105_56_40	10_56_210	38_56_223	14_56_1	32_56_1
556_456_144	88_56_1	397_56_412	179_156_78	252_456_3	84_456_101	24_456_1	22_456_24	49_56_1	43_56_1	41_56_185	326_56_366	6_56_1	423_56_314	147_56_126	140_456_1	306_56_1	76_56_51	125_56_606	79_56_289	105_56_44	10_56_209	38_56_221	14_56_1	32_56_1
556_456_146	88_56_1	397_56_401	179_156_76	252_456_5	84_456_106	24_456_1	22_456_21	49_56_1	43_56_1	41_56_180	326_56_358	6_56_1	423_56_305	147_56_111	140_456_1	306_56_1	76_56_33	125_56_646	79_56_262	105_56_48	10_56_200	38_56_242	14_56_1	32_56_1
556_456_155	88_56_1	397_56_377	179_156_80	252_456_5	84_456_105	24_456_1	22_456_35	49_56_1	43_56_1	41_56_180	326_56_361	6_56_1	423_56_330	147_56_98	140_456_1	306_56_1	76_56_27	125_56_668	79_56_259	105_56_46	10_56_202	38_56_247	14_56_1	32_56_1
556_456_156	88_56_1	397_56_386	179_156_77	252_456_12	84_456_96	24_456_1	22_456_27	49_56_1	43_56_1	41_56_190	326_56_358	6_56_1	423_56_311	147_56_102	140_456_1	306_56_1	76_56_29	125_56_671	79_56_257	105_56_40	10_56_224	38_56_238	14_56_1	32_56_1
556_456_153	88_56_1	397_56_376	179_156_81	252_456_13	84_456_83	24_456_1	22_456_38	49_56_1	43_56_1	41_56_204	326_56_355	6_56_1	423_56_322	147_56_107	140_456_1	306_56_1	76_56_38	125_56_647	79_56_244	105_56_48	10_56_219	38_56_254	14_56_1	32_56_1
556_456_141	88_56_1	397_56_376	179_156_79	252_456_12	84_456_78	24_456_1	22_456_41	49_56_1	43_56_1	41_56_188	326_56_373	6_56_1	423_56_346	147_56_119	140_456_1	306_56_1	76_56_29	125_56_650	79_56_221	105_56_47	10_56_232	38_56_233	14_56_1	32_56_1
556_456_144	88_56_1	397_56_370	179_156_83	252_456_14	84_456_86	24_456_1	22_456_27	49_56_1	43_56_1	41_56_172	326_56_384	6_56_1	423_56_339	147_56_98	140_456_1	306_56_1	76_56_26	125_56_655	79_56_224	105_56_47	10_56_236	38_56_250	14_56_1	32_56_1
556_456_159	88_56_1	397_56_373	179_156_87	252_456_10	84_456_86	24_456_1	22_456_20	49_56_1	43_56_1	41_56_173	326_56_372	6_56_1	423_56_340	147_56_106	140_456_1	306_56_1	76_56_17	125_56_681	79_56_240	105_56_39	10_56_218	38_56_259	14_56_1	32_56_1
556_456_162	88_56_1	397_56_365	179_156_94	252_456_8	84_456_76	24_456_1	22_456_16	49_56_1	43_56_1	41_56_162	326_56_385	6_56_1	423_56_341	147_56_91	140_456_1	306_56_1	76_56_12	125_56_707	79_56_239	105_56_30	10_56_220	38_56_261	14_56_1	32_56_1
556_456_162	88_56_1	397_56_349	179_156_94	252_456_9	84_456_77	24_456_1	22_456_17	49_56_1	43_56_1	41_56_154	326_56_379	6_56_1	423_56_358	147_56_97	140_456_1	306_56_1	76_56_13	125_56_705	79_56_255	105_56_31	10_56_226	38_56_262	14_56_1	32_56_1
556_456_149	88_56_1	397_56_347	179_156_90	252_456_5	84_456_76	24_456_1	22_456_14	49_56_1	43_56_1	41_56_163	326_56_357	6_56_1	423_56_403	147_56_97	140_456_1	306_56_1	76_56_13	125_56_695	79_56_256	105_56_43	10_56_221	38_56_259	14_56_1	32_56_1
556_456_140	88_56_1	397_56_353	179_156_106	252_456_4	84_456_65	24_456_1	22_456_12	49_56_1	43_56_1	41_56_175	326_56_356	6_56_1	423_56_426	147_56_73	140_456_1	306_56_1	76_56_7	125_56_687	79_56_245	105_56_42	10_56_221	38_56_248	14_56_1	32_56_1
556_456_132	88_56_1	397_56_360	179_156_118	252_456_2	84_456_49	24_456_1	22_456_13	49_56_1	43_56_1	41_56_194	326_56_335	6_56_1	423_56_427	147_56_63	140_456_1	306_56_1	76_56_9	125_56_703	79_56_232	105_56_45	10_56_210	38_56_258	14_56_1	32_56_1
556_456_136	88_56_1	397_56_360	179_156_110	84_456_48	24_456_1	22_456_9	49_56_1	43_56_1	41_56_197	326_56_333	6_56_1	423_56_417	147_56_73	140_456_1	306_56_1	76_56_10	125_56_695	79_56_227	105_56_45	10_56_225	38_56_255	14_56_1	32_56_1
556_456_141	88_56_1	397_56_353	179_156_114	84_456_40	24_456_1	22_456_6	49_56_1	43_56_1	41_56_210	326_56_336	6_56_1	423_56_393	147_56_85	140_456_1	306_56_1	76_56_15	125_56_692	79_56_216	105_56_49	10_56_246	38_56_247	14_56_1	32_56_1
556_456_162	88_56_1	397_56_365	179_156_108	84_456_34	24_456_1	22_456_9	49_56_1	43_56_1	41_56_204	326_56_343	6_56_1	423_56_378	147_56_88	140_456_1	306_56_1	76_56_19	125_56_735	79_56_210	105_56_43	10_56_246	38_56_229	14_56_1	32_56_1
556_456_163	88_56_1	397_56_381	179_156_110	84_456_31	24_456_1	22_456_8	49_56_1	43_56_1	41_56_206	326_56_330	6_56_1	423_56_352	147_56_99	140_456_1	306_56_1	76_56_19	125_56_745	79_56_213	105_56_44	10_56_243	38_56_229	14_56_1	32_56_1
556_456_159	88_56_1	397_56_370	179_156_103	84_456_28	24_456_1	22_456_11	49_56_1	43_56_1	41_56_218	326_56_333	6_56_1	423_56_341	147_56_91	140_456_1	306_56_1	76_56_24	125_56_734	79_56_217	105_56_42	10_56_259	38_56_245	14_56_1	32_56_1
556_456_150	88_56_1	397_56_369	179_156_106	84_456_27	24_456_1	22_456_15	49_56_1	43_56_1	41_56_220	326_56_344	6_56_1	423_56_350	147_56_89	140_456_1	306_56_1	76_56_19	125_56_729	79_56_218	105_56_45	10_56_261	38_56_237	14_56_1	32_56_1
556_456_146	88_56_1	397_56_383	179_156_107	84_456_23	24_456_1	22_456_18	49_56_1	43_56_1	41_56_210	326_56_361	6_56_1	423_56_361	147_56_85	140_456_1	306_56_1	76_56_9	125_56_723	79_56_209	105_56_39	10_56_256	38_56_239	14_56_1	32_56_1
556_456_134	88_56_1	397_56_377	179_156_109	84_456_25	24_456_1	22_456_26	49_56_1	43_56_1	41_56_214	326_56_358	6_56_1	423_56_367	147_56_81	140_456_1	306_56_1	76_56_7	125_56_729	79_56_216	105_56_38	10_56_260	38_56_242	14_56_1	32_56_1
556_456_127	88_56_1	397_56_380	179_156_128	84_456_21	24_456_1	22_456_19	49_56_1	43_56_1	41_56_195	326_56_362	6_56_1	423_56_384	147_56_90	140_456_1	306_56_1	76_56_6	125_56_743	79_56_207	105_56_32	10_56_265	38_56_238	14_56_1	32_56_1
556_456_106	88_56_1	397_56_400	179_156_146	84_456_18	24_456_1	22_456_22	49_56_1	43_56_1	41_56_188	326_56_360	6_56_1	423_56_386	147_56_98	140_456_1	306_56_1	76_56_4	125_56_746	79_56_198	105_56_31	10_56_253	38_56_225	14_56_1	32_56_1
556_456_111	88_56_1	397_56_375	179_156_140	84_456_18	24_456_1	22_456_27	49_56_1	43_56_1	41_56_178	326_56_364	6_56_1	423_56_409	147_56_88	140_456_1	306_56_1	125_56_727	79_56_208	105_56_34	10_56_252	38_56_236	14_56_1	32_56_1
556_456_98	88_56_1	397_56_392	179_156_157	84_456_20	24_456_1	22_456_27	49_56_1	43_56_1	41_56_184	326_56_351	6_56_1	423_56_399	147_56_103	140_456_1	306_56_1	125_56_702	79_56_205	105_56_34	10_56_267	38_56_231	14_56_1	32_56_1
556_456_106	88_56_1	397_56_389	179_156_154	84_456_21	24_456_1	22_456_22	49_56_1	43_56_1	41_56_174	326_56_336	6_56_1	423_56_405	147_56_102	140_456_1	306_56_1	125_56_679	79_56_213	105_56_40	10_56_275	38_56_247	14_56_1	32_56_1
556_456_98	88_56_1	397_56_390	179_156_130	84_456_23	24_456_1	22_456_33	49_56_1	43_56_1	41_56_164	326_56_337	6_56_1	423_56_402	147_56_96	140_456_1	306_56_1	125_56_665	79_56_216	105_56_29	10_56_280	38_56_251	14_56_1	32_56_1
556_456_92	88_56_1	397_56_419	179_156_135	84_456_24	24_456_1	22_456_30	49_56_1	43_56_1	41_56_143	326_56_341	6_56_1	423_56_410	147_56_114	140_456_1	306_56_1	125_56_597	79_56_207	105_56_25	10_56_269	38_56_237	14_56_1	32_56_1
556_456_85	88_56_1	397_56_436	179_156_128	84_456_25	24_456_1	22_456_31	49_56_1	43_56_1	41_56_148	326_56_328	6_56_1	423_56_417	147_56_121	140_456_1	306_56_1	125_56_628	79_56_198	105_56_18	10_56_250	38_56_241	14_56_1	32_56_1
556_456_80	88_56_1	397_56_417	179_156_121	84_456_19	24_456_1	22_456_37	49_56_1	43_56_1	41_56_174	326_56_323	6_56_1	423_56_401	147_56_116	140_456_1	306_56_1	125_56_656	79_56_193	105_56_13	10_56_255	38_56_246	14_56_1	32_56_1
556_456_70	88_56_1	397_56_408	179_156_144	84_456_11	24_456_1	22_456_42	49_56_1	43_56_1	41_56_188	326_56_331	6_56_1	423_56_414	147_56_111	140_456_1	306_56_1	125_56_654	79_56_200	105_56_17	10_56_254	38_56_253	14_56_1	32_56_1
556_456_64	88_56_1	397_56_390	179_156_141	84_456_9	24_456_1	22_456_47	49_56_1	43_56_1	41_56_215	326_56_316	6_56_1	423_56_413	147_56_116	140_456_1	306_56_1	125_56_651	79_56_211	105_56_26	10_56_276	38_56_261	14_56_1	32_56_1
556_456_82	88_56_1	397_56_375	179_156_162	84_456_8	24_456_1	22_456_47	49_56_1	43_56_1	41_56_211	326_56_319	6_56_1	423_56_414	147_56_97	140_456_1	306_56_1	125_56_655	79_56_200	105_56_21	10_56_271	38_56_296	14_56_1	32_56_1
556_456_81	88_56_1	397_56_364	179_156_176	84_456_7	24_456_1	22_456_47	49_56_1	43_56_1	41_56_246	326_56_310	6_56_1	423_56_407	147_56_81	140_456_1	306_56_1	125_56_655	79_56_200	105_56_17	10_56_283	38_56_303	14_56_1	32_56_1
556_456_70	88_56_1	397_56_331	179_156_189	84_456_6	24_456_1	22_456_50	49_56_1	43_56_1	41_56_215	326_56_291	6_56_1	423_56_414	147_56_89	140_456_1	306_56_1	125_56_661	79_56_195	105_56_18	10_56_301	38_56_316	14_56_1	32_56_1
556_456_67	88_56_1	397_56_333	179_156_189	84_456_7	24_456_1	22_456_55	49_56_1	43_56_1	41_56_203	326_56_294	6_56_1	423_56_427	147_56_82	140_456_1	306_56_1	125_56_659	79_56_208	105_56_9	10_56_283	38_56_309	14_56_1	32_56_1
147_56_64	38_56_335	14_56_1	22_456_77	10_56_297	140_456_1	32_56_1	556_456_71	43_56_1	306_56_1	41_56_199	88_56_1	397_56_334	125_56_631	179_156_186	6_56_1	49_56_1	326_56_289	423_56_393	79_56_210	105_56_10
147_56_74	38_56_327	14_56_1	22_456_88	10_56_312	140_456_1	32_56_1	556_456_77	43_56_1	306_56_1	41_56_180	88_56_1	397_56_335	125_56_623	179_156_175	6_56_1	49_56_1	326_56_305	423_56_365	79_56_195	105_56_16
147_56_81	38_56_327	14_56_1	22_456_87	10_56_312	140_456_1	32_56_1	556_456_76	43_56_1	306_56_1	41_56_203	88_56_1	397_56_366	125_56_573	179_156_213	6_56_1	49_56_1	326_56_300	423_56_371	79_56_176	105_56_15
147_56_75	38_56_352	14_56_1	22_456_90	10_56_303	140_456_1	32_56_1	556_456_67	43_56_1	306_56_1	41_56_199	88_56_1	397_56_384	125_56_540	179_156_220	6_56_1	49_56_1	326_56_311	423_56_361	79_56_185	105_56_18
147_56_62	38_56_368	14_56_1	22_456_103	10_56_293	140_456_1	32_56_1	556_456_66	43_56_1	306_56_1	41_56_193	88_56_1	397_56_380	125_56_542	179_156_223	6_56_1	49_56_1	326_56_300	423_56_352	79_56_198	105_56_18
147_56_54	38_56_391	14_56_1	22_456_112	10_56_268	140_456_1	32_56_1	556_456_56	43_56_1	306_56_1	41_56_180	88_56_1	397_56_385	125_56_548	179_156_232	6_56_1	49_56_1	326_56_286	423_56_392	79_56_212	105_56_16
147_56_66	38_56_419	14_56_1	22_456_122	10_56_270	140_456_1	32_56_1	556_456_48	43_56_1	306_56_1	41_56_194	88_56_1	397_56_395	125_56_557	179_156_218	6_56_1	49_56_1	326_56_272	423_56_381	79_56_213	105_56_16
147_56_62	38_56_405	14_56_1	22_456_121	10_56_296	140_456_1	32_56_1	556_456_47	43_56_1	306_56_1	41_56_201	88_56_1	397_56_382	125_56_561	179_156_222	6_56_1	49_56_1	326_56_256	423_56_396	79_56_204	105_56_14
147_56_59	38_56_418	14_56_1	22_456_118	10_56_301	140_456_1	32_56_1	556_456_49	43_56_1	306_56_1	41_56_211	88_56_1	397_56_362	125_56_561	179_156_214	6_56_1	49_56_1	326_56_239	423_56_408	79_56_211	105_56_17
147_56_55	38_56_411	14_56_1	22_456_108	10_56_299	140_456_1	32_56_1	556_456_49	43_56_1	306_56_1	41_56_209	88_56_1	397_56_399	125_56_559	179_156_203	6_56_1	49_56_1	326_56_234	423_56_406	79_56_217	105_56_22
147_56_52	38_56_400	14_56_1	22_456_104	10_56_297	140_456_1	32_56_1	556_456_51	43_56_1	306_56_1	41_56_212	88_56_1	397_56_413	125_56_569	179_156_223	6_56_1	49_56_1	326_56_221	423_56_406	79_56_204	105_56_20
147_56_45	38_56_377	14_56_1	22_456_104	10_56_317	140_456_1	32_56_1	556_456_47	43_56_1	306_56_1	41_56_225	88_56_1	397_56_449	125_56_586	179_156_206	6_56_1	49_56_1	326_56_240	423_56_356	79_56_202	105_56_23
147_56_50	38_56_360	14_56_1	22_456_104	10_56_312	140_456_1	32_56_1	556_456_59	43_56_1	306_56_1	41_56_243	88_56_1	397_56_455	125_56_560	179_156_210	6_56_1	49_56_1	326_56_228	423_56_376	79_56_195	105_56_17
147_56_46	38_56_371	14_56_1	22_456_110	10_56_314	140_456_1	32_56_1	556_456_65	43_56_1	306_56_1	41_56_261	88_56_1	397_56_466	125_56_545	179_156_209	6_56_1	49_56_1	326_56_201	423_56_353	79_56_178	105_56_16
147_56_52	38_56_341	14_56_1	22_456_117	10_56_328	140_456_1	32_56_1	556_456_69	43_56_1	306_56_1	41_56_264	88_56_1	397_56_466	125_56_524	179_156_197	6_56_1	49_56_1	326_56_201	423_56_383	79_56_180	105_56_12
147_56_64	38_56_329	14_56_1	22_456_139	10_56_297	140_456_1	32_56_1	556_456_65	43_56_1	306_56_1	41_56_248	88_56_1	397_56_469	125_56_565	179_156_214	6_56_1	49_56_1	326_56_190	423_56_383	79_56_181	105_56_11
147_56_61	38_56_313	14_56_1	22_456_140	10_56_295	140_456_1	32_56_1	556_456_71	43_56_1	306_56_1	41_56_220	88_56_1	397_56_515	125_56_576	179_156_197	6_56_1	49_56_1	326_56_202	423_56_349	79_56_200	105_56_5
147_56_53	38_56_305	14_56_1	22_456_133	10_56_307	140_456_1	32_56_1	556_456_69	43_56_1	306_56_1	41_56_215	88_56_1	397_56_576	125_56_541	179_156_210	6_56_1	49_56_1	326_56_210	423_56_343	79_56_175	105_56_4
10_56_323	38_56_284	14_56_1	22_456_128	147_56_41	140_456_1	32_56_1	556_456_74	43_56_1	306_56_1	41_56_229	88_56_1	397_56_595	125_56_513	179_156_209	6_56_1	49_56_1	326_56_223	423_56_341	79_56_182	105_56_3
10_56_336	38_56_299	14_56_1	22_456_115	147_56_31	140_456_1	32_56_1	556_456_83	43_56_1	306_56_1	41_56_226	88_56_1	397_56_598	125_56_488	179_156_208	6_56_1	49_56_1	326_56_219	423_56_319	79_56_194	105_56_1
10_56_344	38_56_301	140_456_1	22_456_132	147_56_28	32_56_1	556_456_75	306_56_1	41_56_232	88_56_1	397_56_594	125_56_468	179_156_203	6_56_1	49_56_1	326_56_225	423_56_304	79_56_187
10_56_325	38_56_292	140_456_1	22_456_137	147_56_30	32_56_1	556_456_76	306_56_1	41_56_228	88_56_1	397_56_589	125_56_472	179_156_227	6_56_1	49_56_1	326_56_217	423_56_337	79_56_179
147_56_27	38_56_302	140_456_1	22_456_137	10_56_307	32_56_1	556_456_72	306_56_1	41_56_229	88_56_1	397_56_628	125_56_479	179_156_216	6_56_1	49_56_1	326_56_182	423_56_368	79_56_176
147_56_28	38_56_306	140_456_1	22_456_141	10_56_287	32_56_1	556_456_66	306_56_1	41_56_239	88_56_1	397_56_619	125_56_463	179_156_213	6_56_1	49_56_1	326_56_172	423_56_382	79_56_191
147_56_29	38_56_283	140_456_1	22_456_152	10_56_268	32_56_1	556_456_58	306_56_1	41_56_239	88_56_1	397_56_614	125_56_492	179_156_215	6_56_1	49_56_1	326_56_179	423_56_375	79_56_198
147_56_32	38_56_271	140_456_1	22_456_151	10_56_275	32_56_1	556_456_48	306_56_1	41_56_235	88_56_1	397_56_615	125_56_493	179_156_207	6_56_1	49_56_1	326_56_184	423_56_392	79_56_204
147_56_31	38_56_250	140_456_1	22_456_145	10_56_258	32_56_1	556_456_50	306_56_1	41_56_227	88_56_1	397_56_621	125_56_497	179_156_219	6_56_1	49_56_1	326_56_181	423_56_405	79_56_220
147_56_39	38_56_235	140_456_1	22_456_159	10_56_259	32_56_1	556_456_56	306_56_1	41_56_206	88_56_1	397_56_603	125_56_495	179_156_231	6_56_1	49_56_1	326_56_206	423_56_407	79_56_206
147_56_46	38_56_235	140_456_1	22_456_158	10_56_281	32_56_1	556_456_59	306_56_1	41_56_197	88_56_1	397_56_598	125_56_447	179_156_240	6_56_1	49_56_1	326_56_189	423_56_406	79_56_242
147_56_50	38_56_242	140_456_1	22_456_176	10_56_284	32_56_1	556_456_61	306_56_1	41_56_197	88_56_1	397_56_625	125_56_426	179_156_218	6_56_1	49_56_1	326_56_172	423_56_381	79_56_256
147_56_56	38_56_270	140_456_1	22_456_187	10_56_293	32_56_1	556_456_60	306_56_1	41_56_183	88_56_1	397_56_610	125_56_399	179_156_194	6_56_1	49_56_1	326_56_176	423_56_373	79_56_265
147_56_55	38_56_276	140_456_1	22_456_182	10_56_289	32_56_1	556_456_75	306_56_1	41_56_189	88_56_1	397_56_610	125_56_397	179_156_169	6_56_1	49_56_1	326_56_194	423_56_356	79_56_275
147_56_52	38_56_280	140_456_1	22_456_185	10_56_323	32_56_1	556_456_81	306_56_1	41_56_185	88_56_1	397_56_611	125_56_395	179_156_159	6_56_1	49_56_1	326_56_188	423_56_356	79_56_264
147_56_55	38_56_281	140_456_1	22_456_181	10_56_345	32_56_1	556_456_70	306_56_1	41_56_188	88_56_1	397_56_597	125_56_395	179_156_158	6_56_1	49_56_1	326_56_183	423_56_370	79_56_247
147_56_47	38_56_284	140_456_1	22_456_166	10_56_385	32_56_1	556_456_65	306_56_1	41_56_203	88_56_1	397_56_580	125_56_437	179_156_169	6_56_1	49_56_1	326_56_186	423_56_372	79_56_241
147_56_50	38_56_274	140_456_1	22_456_153	10_56_393	32_56_1	556_456_58	306_56_1	41_56_209	88_56_1	397_56_587	125_56_438	179_156_156	6_56_1	49_56_1	326_56_188	423_56_374	79_56_247
147_56_60	38_56_264	140_456_1	22_456_156	10_56_400	32_56_1	556_456_45	306_56_1	41_56_187	88_56_1	397_56_578	125_56_444	179_156_183	6_56_1	49_56_1	326_56_192	423_56_373	79_56_236
147_56_77	38_56_264	140_456_1	22_456_136	10_56_393	32_56_1	556_456_41	306_56_1	41_56_183	88_56_1	397_56_590	125_56_438	179_156_196	6_56_1	49_56_1	326_56_173	423_56_379	79_56_259
147_56_75	38_56_257	140_456_1	22_456_126	10_56_397	32_56_1	556_456_34	306_56_1	41_56_179	88_56_1	397_56_591	125_56_434	179_156_214	6_56_1	49_56_1	326_56_177	423_56_375	79_56_252
147_56_77	38_56_261	140_456_1	22_456_114	10_56_396	32_56_1	556_456_25	306_56_1	41_56_170	88_56_1	397_56_597	125_56_438	179_156_202	6_56_1	49_56_1	326_56_182	423_56_374	79_56_250
147_56_81	38_56_257	140_456_1	22_456_122	10_56_365	32_56_1	556_456_35	306_56_1	41_56_178	88_56_1	397_56_563	125_56_445	179_156_215	6_56_1	49_56_1	326_56_211	423_56_340	79_56_233
147_56_80	38_56_229	140_456_1	22_456_120	10_56_364	32_56_1	556_456_38	306_56_1	41_56_184	88_56_1	397_56_552	125_56_471	179_156_219	6_56_1	49_56_1	326_56_223	423_56_318	79_56_220
147_56_87	38_56_234	140_456_1	22_456_118	10_56_386	32_56_1	556_456_45	306_56_1	41_56_193	88_56_1	397_56_527	125_56_464	179_156_210	6_56_1	49_56_1	326_56_221	423_56_315	79_56_230
147_56_92	38_56_220	140_456_1	22_456_95	10_56_393	32_56_1	556_456_62	306_56_1	41_56_189	88_56_1	397_56_547	125_56_441	179_156_212	6_56_1	49_56_1	326_56_234	423_56_313	79_56_233
147_56_116	38_56_209	140_456_1	22_456_83	10_56_386	32_56_1	556_456_75	306_56_1	41_56_175	88_56_1	397_56_553	125_56_439	179_156_212	6_56_1	49_56_1	326_56_245	423_56_332	79_56_221
147_56_135	38_56_194	140_456_1	22_456_75	10_56_395	32_56_1	556_456_90	306_56_1	41_56_169	88_56_1	397_56_562	125_56_441	179_156_229	6_56_1	49_56_1	326_56_256	423_56_334	79_56_209
147_56_154	38_56_182	140_456_1	22_456_69	10_56_417	32_56_1	556_456_82	306_56_1	41_56_178	88_56_1	397_56_551	125_56_458	179_156_217	6_56_1	49_56_1	326_56_279	423_56_326	79_56_202
147_56_157	38_56_188	140_456_1	22_456_69	10_56_429	32_56_1	556_456_94	306_56_1	41_56_166	88_56_1	397_56_566	125_56_456	179_156_199	6_56_1	49_56_1	326_56_266	423_56_310	79_56_230
147_56_174	38_56_196	140_456_1	22_456_66	10_56_416	32_56_1	556_456_101	306_56_1	41_56_158	88_56_1	397_56_548	125_56_456	179_156_190	6_56_1	49_56_1	326_56_284	423_56_299	79_56_223
147_56_171	38_56_204	140_456_1	22_456_60	10_56_398	32_56_1	556_456_106	306_56_1	41_56_154	88_56_1	397_56_555	125_56_449	179_156_193	6_56_1	49_56_1	326_56_287	423_56_297	79_56_234
147_56_173	38_56_208	140_456_1	22_456_60	10_56_376	32_56_1	556_456_122	306_56_1	41_56_147	88_56_1	397_56_550	125_56_479	179_156_178	6_56_1	49_56_1	326_56_290	423_56_284	79_56_268
147_56_179	38_56_198	140_456_1	22_456_49	10_56_377	32_56_1	556_456_121	306_56_1	41_56_146	88_56_1	397_56_538	125_56_508	179_156_191	6_56_1	49_56_1	326_56_295	423_56_274	79_56_260
147_56_184	38_56_192	140_456_1	22_456_39	10_56_374	32_56_1	556_456_120	306_56_1	41_56_153	88_56_1	397_56_551	125_56_514	179_156_190	6_56_1	49_56_1	326_56_280	423_56_287	79_56_271
147_56_171	38_56_189	140_456_1	22_456_36	10_56_365	32_56_1	556_456_130	306_56_1	41_56_153	88_56_1	397_56_550	125_56_527	179_156_186	6_56_1	49_56_1	326_56_262	423_56_289	79_56_283
147_56_178	38_56_185	140_456_1	22_456_30	10_56_393	32_56_1	556_456_121	306_56_1	41_56_163	88_56_1	397_56_516	125_56_538	179_156_156	6_56_1	49_56_1	326_56_265	423_56_290	79_56_294
147_56_190	38_56_198	140_456_1	22_456_28	10_56_428	32_56_1	556_456_117	306_56_1	41_56_166	88_56_1	397_56_516	125_56_522	179_156_163	6_56_1	49_56_1	326_56_276	423_56_294	79_56_264
147_56_179	38_56_216	140_456_1	22_456_35	10_56_439	32_56_1	556_456_99	306_56_1	41_56_153	88_56_1	397_56_510	125_56_566	179_156_146	6_56_1	49_56_1	326_56_264	423_56_272	79_56_256
147_56_186	38_56_222	140_456_1	22_456_42	10_56_421	32_56_1	556_456_94	306_56_1	41_56_162	88_56_1	397_56_508	125_56_602	179_156_125	6_56_1	49_56_1	326_56_244	423_56_258	79_56_262
147_56_190	38_56_230	140_456_1	22_456_55	10_56_387	32_56_1	556_456_96	306_56_1	41_56_165	88_56_1	397_56_494	125_56_626	179_156_123	6_56_1	49_56_1	326_56_243	423_56_250	79_56_270
10_56_383	38_56_245	140_456_1	22_456_59	147_56_174	32_56_1	556_456_97	306_56_1	41_56_174	88_56_1	397_56_490	125_56_653	179_156_128	6_56_1	49_56_1	326_56_237	423_56_236	79_56_248
10_56_400	38_56_256	140_456_1	22_456_57	147_56_173	32_56_1	556_456_99	306_56_1	41_56_188	88_56_1	397_56_487	125_56_652	179_156_140	6_56_1	49_56_1	326_56_230	423_56_227	79_56_249
147_56_168	38_56_255	140_456_1	22_456_66	10_56_389	32_56_1	556_456_95	306_56_1	41_56_209	88_56_1	397_56_462	125_56_659	179_156_157	6_56_1	49_56_1	326_56_228	423_56_227	79_56_257
147_56_172	38_56_261	140_456_1	22_456_67	10_56_369	32_56_1	556_456_94	306_56_1	41_56_208	88_56_1	397_56_464	125_56_663	179_156_152	6_56_1	49_56_1	326_56_246	423_56_242	79_56_257
10_56_390	38_56_251	140_456_1	22_456_65	147_56_181	32_56_1	556_456_88	306_56_1	41_56_208	88_56_1	397_56_450	125_56_679	179_156_172	6_56_1	49_56_1	326_56_226	423_56_231	79_56_244
10_56_376	38_56_243	140_456_1	22_456_61	147_56_202	32_56_1	556_456_93	306_56_1	41_56_185	88_56_1	397_56_437	125_56_700	179_156_171	6_56_1	49_56_1	326_56_215	423_56_226	79_56_265
10_56_358	38_56_232	140_456_1	22_456_65	147_56_196	32_56_1	556_456_90	306_56_1	41_56_193	88_56_1	397_56_427	125_56_733	179_156_158	6_56_1	49_56_1	326_56_217	423_56_205	79_56_262
10_56_356	38_56_240	140_456_1	22_456_75	147_56_207	32_56_1	556_456_82	306_56_1	41_56_195	88_56_1	397_56_408	125_56_718	179_156_143	6_56_1	49_56_1	326_56_216	423_56_195	79_56_271
10_56_360	38_56_234	140_456_1	22_456_65	147_56_209	32_56_1	556_456_88	306_56_1	41_56_205	88_56_1	397_56_391	125_56_710	179_156_130	6_56_1	49_56_1	326_56_231	423_56_203	79_56_240
10_56_382	38_56_236	140_456_1	22_456_61	147_56_218	32_56_1	556_456_96	306_56_1	41_56_234	88_56_1	397_56_391	125_56_703	179_156_131	6_56_1	49_56_1	326_56_218	423_56_212	79_56_216
10_56_416	38_56_241	140_456_1	22_456_50	147_56_210	32_56_1	556_456_110	306_56_1	41_56_244	88_56_1	397_56_399	125_56_687	179_156_136	6_56_1	49_56_1	326_56_235	423_56_197	79_56_198
10_56_446	38_56_231	140_456_1	22_456_58	147_56_210	32_56_1	556_456_113	306_56_1	41_56_248	88_56_1	397_56_395	125_56_661	179_156_151	6_56_1	49_56_1	326_56_228	423_56_196	79_56_201
10_56_454	38_56_237	140_456_1	22_456_52	147_56_214	32_56_1	556_456_102	306_56_1	41_56_250	88_56_1	397_56_383	125_56_684	179_156_142	6_56_1	49_56_1	326_56_214	423_56_216	79_56_192
10_56_481	38_56_228	140_456_1	22_456_49	147_56_208	32_56_1	556_456_105	306_56_1	41_56_256	88_56_1	397_56_402	125_56_668	179_156_139	6_56_1	49_56_1	326_56_214	423_56_210	79_56_188
10_56_498	38_56_232	140_456_1	22_456_37	147_56_204	32_56_1	556_456_89	306_56_1	41_56_271	88_56_1	397_56_415	125_56_659	179_156_128	6_56_1	49_56_1	326_56_189	423_56_210	79_56_197
10_56_497	38_56_258	140_456_1	22_456_38	147_56_215	32_56_1	556_456_82	306_56_1	41_56_238	88_56_1	397_56_406	125_56_649	179_156_134	6_56_1	49_56_1	326_56_170	423_56_235	79_56_223
10_56_517	38_56_279	140_456_1	22_456_29	147_56_226	32_56_1	556_456_76	306_56_1	41_56_217	88_56_1	397_56_404	125_56_629	179_156_134	6_56_1	49_56_1	326_56_163	423_56_241	79_56_226
10_56_494	38_56_291	140_456_1	22_456_25	147_56_229	32_56_1	556_456_81	306_56_1	41_56_218	88_56_1	397_56_397	125_56_647	179_156_130	6_56_1	49_56_1	326_56_171	423_56_231	79_56_231
10_56_479	38_56_311	140_456_1	22_456_29	147_56_232	32_56_1	556_456_85	306_56_1	41_56_193	88_56_1	397_56_386	125_56_629	179_156_144	6_56_1	49_56_1	326_56_171	423_56_232	79_56_229
10_56_467	38_56_331	140_456_1	22_456_31	147_56_229	32_56_1	556_456_96	306_56_1	41_56_186	88_56_1	397_56_395	125_56_600	179_156_136	6_56_1	49_56_1	326_56_160	423_56_246	79_56_235
10_56_458	38_56_336	140_456_1	22_456_40	147_56_215	32_56_1	556_456_89	306_56_1	41_56_192	88_56_1	397_56_401	125_56_591	179_156_142	6_56_1	49_56_1	326_56_167	423_56_251	79_56_221
147_56_229	38_56_346	140_456_1	22_456_35	10_56_467	32_56_1	556_456_81	306_56_1	41_56_205	88_56_1	397_56_376	125_56_603	179_156_147	6_56_1	49_56_1	326_56_156	423_56_247	79_56_209
147_56_230	38_56_355	140_456_1	22_456_30	10_56_490	32_56_1	556_456_70	306_56_1	41_56_202	88_56_1	397_56_392	125_56_580	179_156_156	6_56_1	49_56_1	326_56_169	423_56_253	79_56_205
147_56_231	38_56_337	140_456_1	22_456_25	10_56_515	32_56_1	556_456_66	306_56_1	41_56_253	88_56_1	397_56_386	125_56_550	179_156_149	6_56_1	49_56_1	326_56_172	423_56_244	79_56_192
147_56_226	38_56_315	140_456_1	22_456_34	10_56_520	32_56_1	556_456_65	306_56_1	41_56_243	88_56_1	397_56_409	125_56_588	179_156_143	6_56_1	49_56_1	326_56_163	423_56_223	79_56_189
147_56_266	38_56_304	140_456_1	22_456_40	10_56_513	32_56_1	556_456_54	306_56_1	41_56_231	88_56_1	397_56_432	125_56_605	179_156_122	6_56_1	49_56_1	326_56_159	423_56_206	79_56_200
147_56_285	38_56_280	140_456_1	22_456_42	10_56_496	32_56_1	556_456_49	306_56_1	41_56_227	88_56_1	397_56_431	125_56_613	179_156_104	6_56_1	49_56_1	326_56_158	423_56_224	79_56_197
147_56_287	38_56_258	140_456_1	22_456_38	10_56_497	32_56_1	556_456_43	306_56_1	41_56_217	88_56_1	397_56_430	125_56_654	179_156_101	6_56_1	49_56_1	326_56_144	423_56_226	79_56_195
147_56_283	38_56_261	140_456_1	22_456_37	10_56_522	32_56_1	556_456_31	306_56_1	41_56_216	88_56_1	397_56_444	125_56_651	179_156_94	6_56_1	49_56_1	326_56_160	423_56_213	79_56_197
147_56_288	38_56_282	140_456_1	22_456_34	10_56_506	32_56_1	556_456_24	306_56_1	41_56_219	88_56_1	397_56_481	125_56_643	179_156_90	6_56_1	49_56_1	326_56_168	423_56_213	79_56_187
147_56_272	38_56_296	140_456_1	22_456_29	10_56_542	32_56_1	556_456_30	306_56_1	41_56_200	88_56_1	397_56_471	125_56_641	179_156_70	6_56_1	49_56_1	326_56_172	423_56_223	79_56_203
147_56_288	38_56_308	140_456_1	22_456_16	10_56_542	32_56_1	556_456_17	306_56_1	41_56_191	88_56_1	397_56_453	125_56_653	179_156_64	6_56_1	49_56_1	326_56_168	423_56_225	79_56_211
147_56_314	38_56_322	140_456_1	22_456_8	10_56_526	32_56_1	556_456_17	306_56_1	41_56_183	88_56_1	397_56_446	125_56_630	179_156_71	6_56_1	49_56_1	326_56_152	423_56_222	79_56_209
147_56_292	38_56_339	140_456_1	22_456_3	10_56_530	32_56_1	556_456_20	306_56_1	41_56_190	88_56_1	397_56_450	125_56_594	179_156_77	6_56_1	49_56_1	326_56_158	423_56_226	79_56_213
147_56_313	38_56_363	140_456_1	22_456_1	10_56_534	32_56_1	556_456_15	306_56_1	41_56_178	88_56_1	397_56_441	125_56_576	179_156_75	6_56_1	49_56_1	326_56_151	423_56_215	79_56_220
147_56_340	38_56_365	140_456_1	22_456_1	10_56_554	32_56_1	556_456_13	306_56_1	41_56_191	88_56_1	397_56_437	125_56_542	179_156_83	6_56_1	49_56_1	326_56_138	423_56_205	79_56_207
147_56_350	38_56_362	140_456_1	22_456_1	10_56_522	32_56_1	556_456_13	306_56_1	41_56_186	88_56_1	397_56_430	125_56_612	179_156_80	6_56_1	49_56_1	326_56_144	423_56_199	79_56_211
147_56_356	38_56_369	140_456_1	22_456_1	10_56_496	32_56_1	556_456_12	306_56_1	41_56_197	88_56_1	397_56_418	125_56_657	179_156_78	6_56_1	49_56_1	326_56_149	423_56_195	79_56_207
147_56_355	38_56_372	140_456_1	22_456_1	10_56_504	32_56_1	556_456_12	306_56_1	41_56_199	88_56_1	397_56_414	125_56_676	179_156_78	6_56_1	49_56_1	326_56_149	423_56_201	79_56_211
147_56_358	38_56_390	140_456_1	22_456_1	10_56_482	32_56_1	556_456_16	306_56_1	41_56_202	88_56_1	397_56_418	125_56_658	179_156_97	6_56_1	49_56_1	326_56_157	423_56_210	79_56_207
147_56_347	38_56_393	140_456_1	22_456_1	10_56_475	32_56_1	556_456_18	306_56_1	41_56_188	88_56_1	397_56_404	125_56_676	179_156_86	6_56_1	49_56_1	326_56_174	423_56_217	79_56_212
147_56_338	38_56_396	140_456_1	22_456_1	10_56_493	32_56_1	556_456_15	306_56_1	41_56_202	88_56_1	397_56_375	125_56_700	179_156_82	6_56_1	49_56_1	326_56_152	423_56_206	79_56_214
147_56_341	38_56_403	140_456_1	22_456_1	10_56_506	32_56_1	556_456_17	306_56_1	41_56_209	88_56_1	397_56_333	125_56_722	179_156_90	6_56_1	49_56_1	326_56_128	423_56_208	79_56_204
147_56_363	38_56_366	140_456_1	22_456_1	10_56_513	32_56_1	556_456_18	306_56_1	41_56_208	88_56_1	397_56_327	125_56_707	179_156_103	6_56_1	49_56_1	326_56_132	423_56_206	79_56_186
147_56_370	38_56_351	140_456_1	22_456_1	10_56_515	32_56_1	556_456_16	306_56_1	41_56_192	88_56_1	397_56_318	125_56_716	179_156_116	6_56_1	49_56_1	326_56_121	423_56_200	79_56_187
147_56_361	38_56_351	140_456_1	22_456_1	10_56_540	32_56_1	556_456_10	306_56_1	41_56_183	88_56_1	397_56_310	125_56_708	179_156_115	6_56_1	49_56_1	326_56_114	423_56_193	79_56_185
147_56_360	38_56_346	140_456_1	22_456_1	10_56_534	32_56_1	556_456_17	306_56_1	41_56_202	88_56_1	397_56_319	125_56_696	179_156_109	6_56_1	49_56_1	326_56_135	423_56_183	79_56_195
147_56_351	38_56_368	140_456_1	22_456_1	10_56_545	32_56_1	556_456_16	306_56_1	41_56_200	88_56_1	397_56_317	125_56_705	179_156_99	6_56_1	49_56_1	326_56_119	423_56_178	79_56_214
147_56_340	38_56_366	140_456_1	22_456_1	10_56_560	32_56_1	556_456_17	306_56_1	41_56_218	88_56_1	397_56_328	125_56_698	179_156_84	6_56_1	49_56_1	326_56_119	423_56_174	79_56_210
147_56_307	38_56_380	140_456_1	22_456_1	10_56_601	32_56_1	556_456_18	306_56_1	41_56_212	88_56_1	397_56_334	125_56_671	179_156_83	6_56_1	49_56_1	326_56_116	423_56_165	79_56_219
147_56_287	38_56_392	140_456_1	22_456_1	10_56_594	32_56_1	556_456_23	306_56_1	41_56_210	88_56_1	397_56_332	125_56_708	179_156_79	6_56_1	49_56_1	326_56_115	423_56_169	79_56_211
10_56_592	38_56_385	140_456_1	22_456_1	147_56_295	32_56_1	556_456_27	306_56_1	41_56_195	88_56_1	397_56_327	125_56_720	179_156_80	6_56_1	49_56_1	326_56_109	423_56_173	79_56_209
10_56_593	38_56_404	140_456_1	22_456_1	147_56_289	32_56_1	556_456_29	306_56_1	41_56_209	88_56_1	397_56_347	125_56_713	179_156_72	6_56_1	49_56_1	326_56_113	423_56_159	79_56_201
10_56_634	38_56_443	140_456_1	22_456_1	147_56_277	32_56_1	556_456_39	306_56_1	41_56_198	88_56_1	397_56_327	125_56_676	179_156_71	6_56_1	49_56_1	326_56_125	423_56_143	79_56_215
10_56_635	38_56_421	140_456_1	22_456_1	147_56_290	32_56_1	556_456_42	306_56_1	41_56_183	88_56_1	397_56_335	125_56_710	179_156_71	6_56_1	49_56_1	326_56_113	423_56_127	79_56_225
10_56_671	38_56_468	140_456_1	22_456_1	147_56_286	32_56_1	556_456_37	306_56_1	41_56_170	88_56_1	397_56_325	125_56_662	179_156_60	6_56_1	49_56_1	326_56_122	423_56_108	79_56_223
10_56_656	38_56_459	140_456_1	22_456_1	147_56_280	32_56_1	556_456_41	306_56_1	41_56_158	88_56_1	397_56_317	125_56_663	179_156_62	6_56_1	49_56_1	326_56_141	423_56_119	79_56_216
10_56_672	38_56_447	140_456_1	22_456_1	147_56_273	32_56_1	556_456_37	306_56_1	41_56_152	88_56_1	397_56_307	125_56_634	179_156_54	6_56_1	49_56_1	326_56_158	423_56_126	79_56_230
10_56_693	38_56_466	140_456_1	22_456_1	147_56_271	32_56_1	556_456_43	306_56_1	41_56_145	88_56_1	397_56_302	125_56_605	179_156_52	6_56_1	49_56_1	326_56_162	423_56_113	79_56_243
10_56_681	38_56_435	140_456_1	22_456_1	147_56_264	32_56_1	556_456_43	306_56_1	41_56_151	88_56_1	397_56_304	125_56_612	179_156_45	6_56_1	49_56_1	326_56_160	423_56_114	79_56_249
10_56_688	38_56_442	140_456_1	22_456_1	147_56_274	32_56_1	556_456_47	306_56_1	41_56_143	88_56_1	397_56_307	125_56_606	179_156_42	6_56_1	49_56_1	326_56_147	423_56_111	79_56_256
10_56_692	38_56_438	140_456_1	22_456_1	147_56_286	32_56_1	556_456_48	306_56_1	41_56_154	88_56_1	397_56_318	125_56_568	179_156_54	6_56_1	49_56_1	326_56_149	423_56_107	79_56_249
10_56_694	38_56_448	140_456_1	22_456_1	147_56_296	32_56_1	556_456_46	306_56_1	41_56_141	88_56_1	397_56_317	125_56_557	179_156_48	6_56_1	49_56_1	326_56_139	423_56_103	79_56_261
10_56_698	38_56_472	140_456_1	22_456_1	147_56_299	32_56_1	556_456_49	306_56_1	41_56_137	88_56_1	397_56_316	125_56_535	179_156_50	6_56_1	49_56_1	326_56_127	423_56_114	79_56_270
10_56_717	38_56_446	140_456_1	22_456_1	147_56_313	32_56_1	556_456_47	306_56_1	41_56_141	88_56_1	397_56_325	125_56_533	179_156_35	6_56_1	49_56_1	326_56_121	423_56_110	79_56_281
10_56_744	38_56_422	140_456_1	22_456_1	147_56_318	32_56_1	556_456_37	306_56_1	41_56_142	88_56_1	397_56_310	125_56_544	179_156_36	6_56_1	49_56_1	326_56_131	423_56_102	79_56_279
10_56_735	38_56_425	140_456_1	22_456_1	147_56_331	32_56_1	556_456_43	306_56_1	41_56_144	88_56_1	397_56_287	125_56_556	179_156_47	6_56_1	49_56_1	326_56_131	423_56_106	79_56_275
10_56_747	38_56_420	140_456_1	22_456_1	147_56_337	32_56_1	556_456_39	306_56_1	41_56_151	88_56_1	397_56_288	125_56_538	179_156_53	6_56_1	49_56_1	326_56_138	423_56_114	79_56_270
10_56_727	38_56_413	140_456_1	22_456_1	147_56_324	32_56_1	556_456_45	306_56_1	41_56_141	88_56_1	397_56_310	125_56_547	179_156_59	6_56_1	49_56_1	326_56_131	423_56_108	79_56_276
10_56_708	38_56_424	140_456_1	22_456_1	147_56_318	32_56_1	556_456_50	306_56_1	41_56_156	88_56_1	397_56_317	125_56_547	179_156_65	6_56_1	49_56_1	326_56_116	423_56_122	79_56_287
10_56_699	38_56_431	140_456_1	22_456_1	147_56_305	32_56_1	556_456_55	306_56_1	41_56_154	88_56_1	397_56_311	125_56_570	179_156_65	6_56_1	49_56_1	326_56_111	423_56_143	79_56_283
10_56_698	38_56_410	140_456_1	22_456_1	147_56_328	32_56_1	556_456_55	306_56_1	41_56_163	88_56_1	397_56_302	125_56_567	179_156_61	6_56_1	49_56_1	326_56_130	423_56_162	79_56_273
10_56_729	38_56_405	140_456_1	22_456_1	147_56_284	32_56_1	556_456_55	306_56_1	41_56_179	88_56_1	397_56_306	125_56_582	179_156_57	6_56_1	49_56_1	326_56_121	423_56_154	79_56_268
10_56_722	38_56_380	140_456_1	22_456_1	147_56_280	32_56_1	556_456_57	306_56_1	41_56_202	88_56_1	397_56_280	125_56_591	179_156_66	6_56_1	49_56_1	326_56_117	423_56_154	79_56_279
10_56_708	38_56_383	140_456_1	22_456_1	147_56_273	32_56_1	556_456_53	306_56_1	41_56_196	88_56_1	397_56_278	125_56_619	179_156_65	6_56_1	49_56_1	326_56_109	423_56_152	79_56_288
10_56_698	38_56_395	140_456_1	22_456_1	147_56_258	32_56_1	556_456_56	306_56_1	41_56_188	88_56_1	397_56_301	125_56_619	179_156_67	6_56_1	49_56_1	326_56_90	423_56_143	79_56_291
10_56_670	38_56_419	140_456_1	22_456_1	147_56_257	32_56_1	556_456_52	306_56_1	41_56_168	88_56_1	397_56_313	125_56_611	179_156_71	6_56_1	49_56_1	326_56_82	423_56_139	79_56_298
10_56_673	38_56_416	140_456_1	22_456_1	147_56_273	32_56_1	556_456_46	306_56_1	41_56_161	88_56_1	397_56_318	125_56_612	179_156_82	6_56_1	49_56_1	326_56_76	423_56_143	79_56_291
10_56_669	38_56_436	140_456_1	22_456_1	147_56_280	32_56_1	556_456_52	306_56_1	41_56_159	88_56_1	397_56_293	125_56_620	179_156_82	6_56_1	49_56_1	326_56_66	423_56_141	79_56_295
10_56_658	38_56_435	140_456_1	22_456_1	147_56_291	32_56_1	556_456_59	306_56_1	41_56_146	88_56_1	397_56_293	125_56_622	179_156_78	6_56_1	49_56_1	326_56_59	423_56_153	79_56_296
10_56_657	38_56_439	140_456_1	22_456_1	147_56_275	32_56_1	556_456_66	306_56_1	41_56_148	88_56_1	397_56_288	125_56_579	179_156_68	6_56_1	49_56_1	326_56_70	423_56_172	79_56_302
10_56_652	38_56_439	140_456_1	22_456_1	147_56_265	32_56_1	556_456_58	306_56_1	41_56_156	88_56_1	397_56_294	125_56_586	179_156_60	6_56_1	49_56_1	326_56_80	423_56_178	79_56_291
10_56_631	38_56_431	140_456_1	22_456_1	147_56_278	32_56_1	556_456_71	306_56_1	41_56_165	88_56_1	397_56_303	125_56_577	179_156_70	6_56_1	49_56_1	326_56_86	423_56_180	79_56_300
10_56_643	38_56_445	140_456_1	22_456_1	147_56_266	32_56_1	556_456_63	306_56_1	41_56_191	88_56_1	397_56_291	125_56_551	179_156_69	6_56_1	49_56_1	326_56_111	423_56_181	79_56_311
10_56_661	38_56_458	140_456_1	22_456_1	147_56_248	32_56_1	556_456_57	306_56_1	41_56_199	88_56_1	397_56_286	125_56_555	179_156_78	6_56_1	49_56_1	326_56_100	423_56_172	79_56_313
10_56_652	38_56_453	140_456_1	22_456_1	147_56_256	32_56_1	556_456_65	306_56_1	41_56_203	88_56_1	397_56_318	125_56_534	179_156_77	6_56_1	49_56_1	326_56_99	423_56_167	79_56_316
10_56_677	38_56_455	140_456_1	22_456_1	147_56_259	32_56_1	556_456_65	306_56_1	41_56_209	88_56_1	397_56_308	125_56_530	179_156_79	6_56_1	49_56_1	326_56_114	423_56_142	79_56_311
10_56_678	38_56_477	140_456_1	22_456_1	147_56_248	32_56_1	556_456_71	306_56_1	41_56_215	88_56_1	397_56_284	125_56_501	179_156_92	6_56_1	49_56_1	326_56_109	423_56_147	79_56_302
10_56_698	38_56_478	140_456_1	22_456_1	147_56_235	32_56_1	556_456_74	306_56_1	41_56_234	88_56_1	397_56_285	125_56_508	179_156_91	6_56_1	49_56_1	326_56_95	423_56_126	79_56_316
10_56_680	38_56_477	140_456_1	22_456_1	147_56_259	32_56_1	556_456_69	306_56_1	41_56_242	88_56_1	397_56_260	125_56_482	179_156_95	6_56_1	49_56_1	326_56_99	423_56_160	79_56_325
10_56_679	38_56_497	140_456_1	22_456_1	147_56_256	32_56_1	556_456_69	306_56_1	41_56_276	88_56_1	397_56_262	125_56_462	179_156_90	6_56_1	49_56_1	326_56_105	423_56_155	79_56_314
10_56_653	38_56_498	140_456_1	22_456_1	147_56_279	32_56_1	556_456_69	306_56_1	41_56_269	88_56_1	397_56_271	125_56_474	179_156_88	6_56_1	49_56_1	326_56_111	423_56_149	79_56_319
10_56_652	38_56_503	140_456_1	22_456_1	147_56_280	32_56_1	556_456_61	306_56_1	41_56_251	88_56_1	397_56_239	125_56_499	179_156_79	6_56_1	49_56_1	326_56_133	423_56_180	79_56_321
10_56_651	38_56_499	140_456_1	22_456_1	147_56_271	32_56_1	556_456_67	306_56_1	41_56_262	88_56_1	397_56_231	125_56_498	179_156_72	6_56_1	49_56_1	326_56_128	423_56_204	79_56_301
10_56_697	38_56_477	140_456_1	22_456_1	147_56_257	32_56_1	556_456_65	306_56_1	41_56_266	88_56_1	397_56_222	125_56_511	179_156_73	6_56_1	49_56_1	326_56_117	423_56_196	79_56_308
10_56_686	38_56_469	140_456_1	22_456_1	147_56_268	32_56_1	556_456_71	306_56_1	41_56_273	88_56_1	397_56_234	125_56_482	179_156_69	6_56_1	49_56_1	326_56_120	423_56_222	79_56_298
10_56_694	38_56_462	140_456_1	22_456_1	147_56_254	32_56_1	556_456_63	306_56_1	41_56_277	88_56_1	397_56_226	125_56_476	179_156_82	6_56_1	49_56_1	326_56_108	423_56_240	79_56_296
10_56_703	38_56_460	140_456_1	22_456_1	147_56_253	32_56_1	556_456_62	306_56_1	41_56_278	88_56_1	397_56_226	125_56_475	179_156_81	6_56_1	49_56_1	326_56_98	423_56_230	79_56_296
10_56_697	38_56_465	140_456_1	22_456_1	147_56_252	32_56_1	556_456_68	306_56_1	41_56_255	88_56_1	397_56_242	125_56_438	179_156_75	6_56_1	49_56_1	326_56_98	423_56_246	79_56_294
10_56_710	38_56_492	140_456_1	22_456_1	147_56_251	32_56_1	556_456_63	306_56_1	41_56_241	88_56_1	397_56_241	125_56_401	179_156_80	6_56_1	49_56_1	326_56_108	423_56_262	79_56_292
10_56_707	38_56_485	140_456_1	22_456_1	147_56_259	32_56_1	556_456_62	306_56_1	41_56_234	88_56_1	397_56_230	125_56_407	179_156_63	6_56_1	49_56_1	326_56_112	423_56_256	79_56_282
10_56_692	38_56_486	140_456_1	22_456_1	147_56_251	32_56_1	556_456_75	306_56_1	41_56_243	88_56_1	397_56_231	125_56_407	179_156_55	6_56_1	49_56_1	326_56_121	423_56_268	79_56_284
10_56_670	38_56_482	140_456_1	22_456_1	147_56_255	32_56_1	556_456_70	306_56_1	41_56_249	88_56_1	397_56_228	125_56_429	179_156_61	6_56_1	49_56_1	326_56_126	423_56_269	79_56_289
10_56_658	38_56_483	140_456_1	22_456_1	147_56_246	32_56_1	556_456_67	306_56_1	41_56_248	88_56_1	397_56_206	125_56_436	179_156_60	6_56_1	49_56_1	326_56_133	423_56_249	79_56_299
10_56_647	38_56_477	140_456_1	22_456_1	147_56_212	32_56_1	556_456_72	306_56_1	41_56_275	88_56_1	397_56_212	125_56_418	179_156_56	6_56_1	49_56_1	326_56_154	423_56_245	79_56_303
10_56_645	38_56_500	140_456_1	22_456_1	147_56_183	32_56_1	556_456_76	306_56_1	41_56_282	88_56_1	397_56_200	125_56_430	179_156_48	6_56_1	49_56_1	326_56_158	423_56_232	79_56_306
10_56_638	38_56_510	140_456_1	22_456_1	147_56_174	32_56_1	556_456_65	306_56_1	41_56_264	88_56_1	397_56_206	125_56_438	179_156_46	6_56_1	49_56_1	326_56_166	423_56_231	79_56_310
10_56_652	38_56_509	140_456_1	22_456_1	147_56_190	32_56_1	556_456_62	306_56_1	41_56_268	88_56_1	397_56_201	125_56_435	179_156_63	6_56_1	49_56_1	326_56_155	423_56_232	79_56_293
10_56_653	38_56_491	140_456_1	22_456_1	147_56_214	32_56_1	556_456_53	306_56_1	41_56_259	88_56_1	397_56_203	125_56_424	179_156_79	6_56_1	49_56_1	326_56_146	423_56_237	79_56_303
10_56_638	38_56_497	140_456_1	22_456_1	147_56_192	32_56_1	556_456_49	306_56_1	41_56_264	88_56_1	397_56_191	125_56_435	179_156_82	6_56_1	49_56_1	326_56_158	423_56_247	79_56_300
10_56_620	38_56_474	140_456_1	22_456_1	147_56_178	32_56_1	556_456_53	306_56_1	41_56_276	88_56_1	397_56_192	125_56_465	179_156_94	6_56_1	49_56_1	326_56_162	423_56_270	79_56_296
10_56_642	38_56_462	140_456_1	22_456_1	147_56_162	32_56_1	556_456_58	306_56_1	41_56_264	88_56_1	397_56_195	125_56_502	179_156_94	6_56_1	49_56_1	326_56_147	423_56_264	79_56_308
10_56_643	38_56_470	140_456_1	22_456_1	147_56_153	32_56_1	556_456_67	306_56_1	41_56_250	88_56_1	397_56_204	125_56_513	179_156_85	6_56_1	49_56_1	326_56_150	423_56_245	79_56_306
10_56_636	38_56_455	140_456_1	22_456_1	147_56_145	32_56_1	556_456_70	306_56_1	41_56_237	88_56_1	397_56_225	125_56_518	179_156_82	6_56_1	49_56_1	326_56_148	423_56_242	79_56_335
10_56_621	38_56_457	140_456_1	22_456_1	147_56_148	32_56_1	556_456_75	306_56_1	41_56_253	88_56_1	397_56_227	125_56_512	179_156_81	6_56_1	49_56_1	326_56_149	423_56_234	79_56_329
10_56_586	38_56_451	140_456_1	22_456_1	147_56_147	32_56_1	556_456_66	306_56_1	41_56_252	88_56_1	397_56_246	125_56_536	179_156_95	6_56_1	49_56_1	326_56_139	423_56_224	79_56_333
10_56_566	38_56_454	140_456_1	22_456_1	147_56_161	32_56_1	556_456_70	306_56_1	41_56_246	88_56_1	397_56_235	125_56_544	179_156_83	6_56_1	49_56_1	326_56_124	423_56_235	79_56_363
10_56_542	38_56_467	140_456_1	22_456_1	147_56_162	32_56_1	556_456_70	306_56_1	41_56_260	88_56_1	397_56_246	125_56_554	179_156_83	6_56_1	49_56_1	326_56_114	423_56_221	79_56_352
10_56_538	38_56_480	140_456_1	22_456_1	147_56_166	32_56_1	556_456_65	306_56_1	41_56_266	88_56_1	397_56_250	125_56_541	179_156_83	6_56_1	49_56_1	326_56_119	423_56_230	79_56_350
10_56_557	38_56_456	140_456_1	22_456_1	147_56_174	32_56_1	556_456_53	306_56_1	41_56_275	88_56_1	397_56_254	125_56_584	179_156_73	6_56_1	49_56_1	326_56_127	423_56_235	79_56_330
10_56_592	38_56_427	140_456_1	22_456_1	147_56_162	32_56_1	556_456_54	306_56_1	41_56_279	88_56_1	397_56_262	125_56_601	179_156_69	6_56_1	49_56_1	326_56_126	423_56_243	79_56_320
10_56_611	38_56_423	140_456_1	22_456_1	147_56_169	32_56_1	556_456_57	306_56_1	41_56_283	88_56_1	397_56_268	125_56_598	179_156_63	6_56_1	49_56_1	326_56_123	423_56_221	79_56_321
10_56_646	38_56_403	140_456_1	22_456_1	147_56_174	32_56_1	556_456_54	306_56_1	41_56_277	88_56_1	397_56_261	125_56_604	179_156_64	6_56_1	49_56_1	326_56_119	423_56_210	79_56_328
10_56_690	38_56_407	140_456_1	22_456_1	147_56_150	32_56_1	556_456_52	306_56_1	41_56_288	88_56_1	397_56_273	125_56_569	179_156_55	6_56_1	49_56_1	326_56_113	423_56_201	79_56_324
10_56_693	38_56_382	140_456_1	22_456_1	147_56_166	32_56_1	556_456_66	306_56_1	41_56_286	88_56_1	397_56_278	125_56_544	179_156_58	6_56_1	49_56_1	326_56_116	423_56_180	79_56_324
10_56_666	38_56_368	140_456_1	22_456_1	147_56_152	32_56_1	556_456_74	306_56_1	41_56_291	88_56_1	397_56_289	125_56_558	179_156_50	6_56_1	49_56_1	326_56_114	423_56_184	79_56_330
10_56_655	38_56_368	140_456_1	22_456_1	147_56_132	32_56_1	556_456_72	306_56_1	41_56_293	88_56_1	397_56_292	125_56_576	179_156_39	6_56_1	49_56_1	326_56_122	423_56_179	79_56_341
10_56_613	38_56_357	140_456_1	22_456_1	147_56_145	32_56_1	556_456_88	306_56_1	41_56_319	88_56_1	397_56_287	125_56_594	179_156_45	6_56_1	49_56_1	326_56_118	423_56_194	79_56_338
10_56_616	38_56_342	140_456_1	22_456_1	147_56_148	32_56_1	556_456_87	306_56_1	41_56_320	88_56_1	397_56_278	125_56_597	179_156_48	6_56_1	49_56_1	326_56_113	423_56_189	79_56_363
10_56_584	38_56_355	140_456_1	22_456_1	147_56_150	32_56_1	556_456_102	306_56_1	41_56_309	88_56_1	397_56_260	125_56_584	179_156_67	6_56_1	49_56_1	326_56_111	423_56_192	79_56_362
10_56_594	38_56_335	140_456_1	22_456_1	147_56_142	32_56_1	556_456_101	306_56_1	41_56_303	88_56_1	397_56_266	125_56_598	179_156_67	6_56_1	49_56_1	326_56_111	423_56_199	79_56_380
10_56_625	38_56_315	140_456_1	22_456_1	147_56_147	32_56_1	556_456_98	306_56_1	41_56_324	88_56_1	397_56_257	125_56_606	179_156_76	6_56_1	49_56_1	326_56_100	423_56_201	79_56_379
10_56_632	38_56_303	140_456_1	22_456_1	147_56_150	32_56_1	556_456_77	306_56_1	41_56_334	88_56_1	397_56_259	125_56_600	179_156_89	6_56_1	49_56_1	326_56_85	423_56_223	79_56_352
10_56_639	38_56_327	140_456_1	22_456_1	147_56_144	32_56_1	556_456_71	306_56_1	41_56_334	88_56_1	397_56_255	125_56_586	179_156_80	6_56_1	49_56_1	326_56_84	423_56_246	79_56_332
10_56_641	38_56_322	140_456_1	22_456_1	147_56_136	32_56_1	556_456_68	306_56_1	41_56_338	88_56_1	397_56_248	125_56_584	179_156_88	6_56_1	49_56_1	326_56_76	423_56_266	79_56_348
10_56_641	38_56_324	140_456_1	22_456_1	147_56_128	32_56_1	556_456_77	306_56_1	41_56_345	88_56_1	397_56_228	125_56_599	179_156_96	6_56_1	49_56_1	326_56_72	423_56_258	79_56_335
10_56_646	38_56_340	140_456_1	22_456_1	147_56_115	32_56_1	556_456_82	306_56_1	41_56_338	88_56_1	397_56_212	125_56_599	179_156_97	6_56_1	49_56_1	326_56_66	423_56_242	79_56_338
10_56_644	38_56_334	140_456_1	22_456_1	147_56_106	32_56_1	556_456_84	306_56_1	41_56_326	88_56_1	397_56_221	125_56_581	179_156_103	6_56_1	49_56_1	326_56_78	423_56_228	79_56_367
10_56_609	38_56_330	140_456_1	22_456_1	147_56_109	32_56_1	556_456_94	306_56_1	41_56_334	88_56_1	397_56_229	125_56_596	179_156_97	6_56_1	49_56_1	326_56_71	423_56_261	79_56_374
10_56_570	38_56_325	140_456_1	22_456_1	147_56_104	32_56_1	556_456_91	306_56_1	41_56_327	88_56_1	397_56_237	125_56_609	179_156_92	6_56_1	49_56_1	326_56_77	423_56_271	79_56_375
10_56_586	38_56_305	140_456_1	22_456_1	147_56_105	32_56_1	556_456_90	306_56_1	41_56_340	88_56_1	397_56_216	125_56_594	179_156_95	6_56_1	49_56_1	326_56_77	423_56_283	79_56_410
10_56_567	38_56_286	140_456_1	22_456_1	147_56_115	32_56_1	556_456_88	306_56_1	41_56_316	88_56_1	397_56_231	125_56_623	179_156_83	6_56_1	49_56_1	326_56_77	423_56_294	79_56_430
10_56_568	38_56_279	140_456_1	22_456_1	147_56_134	32_56_1	556_456_78	306_56_1	41_56_304	88_56_1	397_56_233	125_56_668	179_156_93	6_56_1	49_56_1	326_56_74	423_56_278	79_56_448
10_56_570	38_56_304	140_456_1	22_456_1	147_56_137	32_56_1	556_456_76	306_56_1	41_56_301	88_56_1	397_56_227	125_56_630	179_156_95	6_56_1	49_56_1	326_56_68	423_56_283	79_56_451
10_56_588	38_56_278	140_456_1	22_456_1	147_56_138	32_56_1	556_456_68	306_56_1	41_56_275	88_56_1	397_56_212	125_56_653	179_156_95	6_56_1	49_56_1	326_56_79	423_56_295	79_56_438
10_56_555	38_56_281	140_456_1	22_456_1	147_56_140	32_56_1	556_456_64	306_56_1	41_56_267	88_56_1	397_56_209	125_56_679	179_156_106	6_56_1	49_56_1	326_56_78	423_56_314	79_56_432
10_56_541	38_56_265	140_456_1	22_456_1	147_56_127	32_56_1	556_456_52	306_56_1	41_56_277	88_56_1	397_56_216	125_56_675	179_156_102	6_56_1	49_56_1	326_56_83	423_56_317	79_56_447
10_56_532	38_56_281	140_456_1	22_456_1	147_56_107	32_56_1	556_456_62	306_56_1	41_56_269	88_56_1	397_56_200	125_56_686	179_156_103	6_56_1	49_56_1	326_56_98	423_56_299	79_56_451
10_56_531	38_56_272	140_456_1	22_456_1	147_56_86	32_56_1	556_456_75	306_56_1	41_56_281	88_56_1	397_56_202	125_56_679	179_156_101	6_56_1	49_56_1	326_56_102	423_56_277	79_56_483
10_56_523	38_56_268	140_456_1	22_456_1	147_56_61	32_56_1	556_456_73	306_56_1	41_56_271	88_56_1	397_56_216	125_56_693	179_156_109	6_56_1	49_56_1	326_56_110	423_56_267	79_56_489
10_56_533	38_56_280	140_456_1	22_456_1	147_56_54	32_56_1	556_456_80	306_56_1	41_56_268	88_56_1	397_56_235	125_56_707	179_156_109	6_56_1	49_56_1	326_56_104	423_56_276	79_56_486
10_56_536	38_56_272	140_456_1	22_456_1	147_56_42	32_56_1	556_456_77	306_56_1	41_56_266	88_56_1	397_56_259	125_56_719	179_156_123	6_56_1	49_56_1	326_56_107	423_56_264	79_56_480
10_56_543	38_56_281	140_456_1	22_456_1	147_56_34	32_56_1	556_456_71	306_56_1	41_56_276	88_56_1	397_56_266	125_56_719	179_156_106	6_56_1	49_56_1	326_56_108	423_56_269	79_56_461
10_56_519	38_56_283	140_456_1	22_456_1	147_56_35	32_56_1	556_456_66	306_56_1	41_56_289	88_56_1	397_56_283	125_56_714	179_156_116	6_56_1	49_56_1	326_56_119	423_56_281	79_56_439
10_56_519	38_56_259	140_456_1	22_456_1	147_56_44	32_56_1	556_456_65	306_56_1	41_56_299	88_56_1	397_56_311	125_56_715	179_156_114	6_56_1	49_56_1	326_56_121	423_56_270	79_56_431
10_56_480	38_56_254	140_456_1	22_456_1	147_56_39	32_56_1	556_456_62	306_56_1	41_56_304	88_56_1	397_56_330	125_56_678	179_156_125	6_56_1	49_56_1	326_56_125	423_56_268	79_56_444
10_56_471	38_56_271	140_456_1	22_456_1	147_56_43	32_56_1	556_456_55	306_56_1	41_56_334	88_56_1	397_56_339	125_56_667	179_156_140	6_56_1	49_56_1	326_56_113	423_56_256	79_56_435
10_56_476	38_56_287	140_456_1	22_456_1	147_56_26	32_56_1	556_456_60	306_56_1	41_56_338	88_56_1	397_56_364	125_56_648	179_156_135	6_56_1	49_56_1	326_56_116	423_56_251	79_56_440
10_56_448	38_56_281	140_456_1	22_456_1	147_56_30	32_56_1	556_456_77	306_56_1	41_56_334	88_56_1	397_56_365	125_56_652	179_156_124	6_56_1	49_56_1	326_56_120	423_56_280	79_56_434
10_56_477	38_56_281	140_456_1	22_456_1	147_56_27	32_56_1	556_456_77	306_56_1	41_56_337	88_56_1	397_56_345	125_56_639	179_156_120	6_56_1	49_56_1	326_56_133	423_56_266	79_56_425
10_56_479	38_56_279	140_456_1	22_456_1	147_56_15	32_56_1	556_456_75	306_56_1	41_56_346	88_56_1	397_56_366	125_56_597	179_156_109	6_56_1	49_56_1	326_56_125	423_56_259	79_56_428
10_56_518	38_56_276	140_456_1	22_456_1	147_56_12	32_56_1	556_456_85	306_56_1	41_56_343	88_56_1	397_56_363	125_56_612	179_156_108	6_56_1	49_56_1	326_56_124	423_56_252	79_56_417
10_56_543	38_56_275	140_456_1	22_456_1	147_56_14	32_56_1	556_456_83	306_56_1	41_56_340	88_56_1	397_56_343	125_56_630	179_156_120	6_56_1	49_56_1	326_56_125	423_56_243	79_56_402
10_56_568	38_56_283	140_456_1	22_456_1	147_56_15	32_56_1	556_456_76	306_56_1	41_56_337	88_56_1	397_56_340	125_56_622	179_156_104	6_56_1	49_56_1	326_56_119	423_56_259	79_56_397
10_56_582	38_56_299	140_456_1	22_456_1	147_56_14	32_56_1	556_456_76	306_56_1	41_56_331	88_56_1	397_56_317	125_56_657	179_156_105	6_56_1	49_56_1	326_56_115	423_56_252	79_56_398
10_56_610	38_56_325	140_456_1	22_456_1	147_56_11	32_56_1	556_456_72	306_56_1	41_56_304	88_56_1	397_56_344	125_56_626	179_156_101	6_56_1	49_56_1	326_56_126	423_56_235	79_56_410
10_56_617	38_56_330	140_456_1	22_456_1	147_56_8	32_56_1	556_456_74	306_56_1	41_56_305	88_56_1	397_56_354	125_56_604	179_156_103	6_56_1	49_56_1	326_56_121	423_56_232	79_56_395
10_56_632	38_56_318	140_456_1	22_456_1	147_56_7	32_56_1	556_456_84	306_56_1	41_56_283	88_56_1	397_56_359	125_56_611	179_156_114	6_56_1	49_56_1	326_56_110	423_56_231	79_56_423
10_56_662	38_56_317	140_456_1	22_456_1	147_56_7	32_56_1	556_456_75	306_56_1	41_56_270	88_56_1	397_56_362	125_56_588	179_156_114	6_56_1	49_56_1	326_56_113	423_56_223	79_56_430
10_56_657	38_56_298	140_456_1	22_456_1	147_56_12	32_56_1	556_456_75	306_56_1	41_56_254	88_56_1	397_56_379	125_56_617	179_156_114	6_56_1	49_56_1	326_56_107	423_56_197	79_56_410
10_56_640	38_56_314	140_456_1	22_456_1	147_56_16	32_56_1	556_456_61	306_56_1	41_56_243	88_56_1	397_56_374	125_56_623	179_156_114	6_56_1	49_56_1	326_56_92	423_56_203	79_56_434
10_56_657	38_56_297	140_456_1	22_456_1	147_56_17	32_56_1	556_456_69	306_56_1	41_56_225	88_56_1	397_56_366	125_56_663	179_156_120	6_56_1	49_56_1	326_56_77	423_56_180	79_56_451
10_56_636	38_56_281	140_456_1	22_456_1	147_56_10	32_56_1	556_456_83	306_56_1	41_56_228	88_56_1	397_56_360	125_56_709	179_156_119	6_56_1	49_56_1	326_56_70	423_56_201	79_56_447
10_56_666	38_56_263	140_456_1	22_456_1	147_56_8	32_56_1	556_456_84	306_56_1	41_56_223	88_56_1	397_56_363	125_56_695	179_156_135	6_56_1	49_56_1	326_56_63	423_56_199	79_56_465
10_56_654	38_56_281	140_456_1	22_456_1	147_56_4	32_56_1	556_456_90	306_56_1	41_56_224	88_56_1	397_56_352	125_56_723	179_156_141	6_56_1	49_56_1	326_56_62	423_56_188	79_56_476
10_56_649	38_56_296	140_456_1	22_456_1	147_56_4	32_56_1	556_456_76	306_56_1	41_56_223	88_56_1	397_56_345	125_56_720	179_156_155	6_56_1	49_56_1	326_56_57	423_56_186	79_56_474
10_56_607	38_56_314	140_456_1	22_456_1	147_56_1	32_56_1	556_456_76	306_56_1	41_56_208	88_56_1	397_56_364	125_56_738	179_156_143	6_56_1	49_56_1	326_56_62	423_56_203	79_56_468
10_56_604	38_56_297	140_456_1	22_456_1	147_56_1	32_56_1	556_456_65	306_56_1	41_56_239	88_56_1	397_56_364	125_56_737	179_156_151	6_56_1	49_56_1	326_56_49	423_56_227	79_56_450
10_56_581	38_56_270	140_456_1	22_456_1	49_56_1	32_56_1	556_456_54	306_56_1	41_56_229	88_56_1	397_56_352	125_56_738	179_156_176	6_56_1	326_56_41	423_56_236	79_56_456
10_56_584	38_56_282	140_456_1	22_456_1	49_56_1	32_56_1	556_456_51	306_56_1	41_56_256	88_56_1	397_56_384	125_56_706	179_156_182	6_56_1	326_56_45	423_56_229	79_56_456
10_56_543	38_56_304	140_456_1	22_456_1	49_56_1	32_56_1	556_456_61	306_56_1	41_56_268	88_56_1	397_56_396	125_56_703	179_156_180	6_56_1	326_56_45	423_56_234	79_56_444
10_56_551	38_56_310	140_456_1	22_456_1	49_56_1	32_56_1	556_456_64	306_56_1	41_56_285	88_56_1	397_56_404	125_56_695	179_156_178	6_56_1	326_56_50	423_56_218	79_56_427
10_56_545	38_56_307	140_456_1	22_456_1	49_56_1	32_56_1	556_456_72	306_56_1	41_56_277	88_56_1	397_56_418	125_56_688	179_156_168	6_56_1	326_56_55	423_56_215	79_56_420
10_56_553	38_56_317	140_456_1	22_456_1	49_56_1	32_56_1	556_456_76	306_56_1	41_56_274	88_56_1	397_56_415	125_56_662	179_156_149	6_56_1	326_56_60	423_56_209	79_56_416
10_56_573	38_56_316	140_456_1	22_456_1	49_56_1	32_56_1	556_456_78	306_56_1	41_56_241	88_56_1	397_56_434	125_56_695	179_156_139	6_56_1	326_56_75	423_56_180	79_56_408
10_56_601	38_56_297	140_456_1	22_456_1	49_56_1	32_56_1	556_456_72	306_56_1	41_56_247	88_56_1	397_56_436	125_56_685	179_156_140	6_56_1	326_56_76	423_56_172	79_56_407
10_56_621	38_56_278	140_456_1	22_456_1	49_56_1	32_56_1	556_456_76	306_56_1	41_56_238	88_56_1	397_56_449	125_56_677	179_156_141	6_56_1	326_56_78	423_56_180	79_56_393
10_56_631	38_56_261	140_456_1	22_456_1	49_56_1	32_56_1	556_456_86	306_56_1	41_56_218	88_56_1	397_56_450	125_56_657	179_156_154	6_56_1	326_56_76	423_56_163	79_56_393
10_56_636	38_56_259	140_456_1	22_456_1	49_56_1	32_56_1	556_456_87	306_56_1	41_56_214	88_56_1	397_56_463	125_56_636	179_156_148	6_56_1	326_56_78	423_56_180	79_56_385
10_56_639	38_56_243	140_456_1	22_456_1	49_56_1	32_56_1	556_456_85	306_56_1	41_56_201	88_56_1	397_56_476	125_56_631	179_156_149	6_56_1	326_56_68	423_56_184	79_56_408
10_56_614	38_56_235	140_456_1	22_456_1	49_56_1	32_56_1	556_456_84	306_56_1	41_56_199	88_56_1	397_56_482	125_56_631	179_156_157	6_56_1	326_56_54	423_56_187	79_56_424
10_56_602	38_56_243	140_456_1	22_456_1	49_56_1	32_56_1	556_456_88	306_56_1	41_56_194	88_56_1	397_56_483	125_56_673	179_156_154	6_56_1	326_56_55	423_56_195	79_56_394
10_56_599	38_56_243	140_456_1	22_456_1	49_56_1	32_56_1	556_456_73	306_56_1	41_56_176	88_56_1	397_56_481	125_56_685	179_156_150	6_56_1	326_56_53	423_56_207	79_56_423
10_56_602	38_56_254	140_456_1	22_456_1	49_56_1	32_56_1	556_456_77	306_56_1	41_56_191	88_56_1	397_56_461	125_56_670	179_156_158	6_56_1	326_56_39	423_56_212	79_56_439
10_56_604	38_56_253	140_456_1	22_456_1	49_56_1	32_56_1	556_456_66	306_56_1	41_56_183	88_56_1	397_56_434	125_56_659	179_156_170	6_56_1	326_56_31	423_56_215	79_56_466
10_56_640	38_56_249	140_456_1	22_456_1	49_56_1	32_56_1	556_456_65	306_56_1	41_56_209	88_56_1	397_56_399	125_56_623	179_156_173	6_56_1	326_56_19	423_56_194	79_56_519
10_56_631	38_56_243	140_456_1	22_456_1	49_56_1	32_56_1	556_456_63	306_56_1	41_56_206	88_56_1	397_56_422	125_56_601	179_156_196	6_56_1	326_56_18	423_56_203	79_56_540
10_56_633	38_56_275	140_456_1	22_456_1	49_56_1	32_56_1	556_456_68	306_56_1	41_56_200	88_56_1	397_56_407	125_56_605	179_156_200	6_56_1	326_56_14	423_56_188	79_56_525
10_56_674	38_56_262	140_456_1	22_456_1	49_56_1	32_56_1	556_456_67	306_56_1	41_56_215	88_56_1	397_56_424	125_56_575	179_156_191	6_56_1	326_56_14	423_56_174	79_56_507
10_56_695	38_56_255	140_456_1	22_456_1	49_56_1	32_56_1	556_456_68	306_56_1	41_56_203	88_56_1	397_56_437	125_56_581	179_156_208	6_56_1	326_56_10	423_56_156	79_56_507
10_56_714	38_56_241	140_456_1	22_456_1	49_56_1	32_56_1	556_456_64	306_56_1	41_56_218	88_56_1	397_56_444	125_56_575	179_156_191	6_56_1	326_56_14	423_56_137	79_56_486
10_56_705	38_56_231	140_456_1	22_456_1	49_56_1	32_56_1	556_456_62	306_56_1	41_56_205	88_56_1	397_56_453	125_56_534	179_156_185	6_56_1	326_56_9	423_56_132	79_56_495
10_56_707	38_56_217	140_456_1	22_456_1	49_56_1	32_56_1	556_456_79	306_56_1	41_56_214	88_56_1	397_56_470	125_56_534	179_156_160	6_56_1	326_56_6	423_56_124	79_56_495
10_56_740	38_56_211	140_456_1	22_456_1	49_56_1	32_56_1	556_456_72	306_56_1	41_56_199	88_56_1	397_56_481	125_56_531	179_156_153	6_56_1	326_56_7	423_56_122	79_56_485
10_56_778	38_56_214	140_456_1	22_456_1	49_56_1	32_56_1	556_456_79	306_56_1	41_56_190	88_56_1	397_56_482	125_56_507	179_156_133	6_56_1	326_56_8	423_56_113	79_56_477
10_56_800	38_56_228	140_456_1	22_456_1	49_56_1	32_56_1	556_456_77	306_56_1	41_56_196	88_56_1	397_56_479	125_56_500	179_156_146	6_56_1	326_56_7	423_56_115	79_56_478
10_56_801	38_56_214	140_456_1	22_456_1	49_56_1	32_56_1	556_456_83	306_56_1	41_56_201	88_56_1	397_56_488	125_56_517	179_156_144	6_56_1	326_56_8	423_56_123	79_56_499
10_56_825	38_56_222	140_456_1	22_456_1	49_56_1	32_56_1	556_456_89	306_56_1	41_56_200	88_56_1	397_56_480	125_56_535	179_156_142	6_56_1	326_56_10	423_56_128	79_56_493
10_56_843	38_56_194	140_456_1	22_456_1	49_56_1	32_56_1	556_456_88	306_56_1	41_56_193	88_56_1	397_56_467	125_56_582	179_156_134	6_56_1	326_56_6	423_56_127	79_56_511
10_56_825	38_56_221	140_456_1	22_456_1	49_56_1	32_56_1	556_456_86	306_56_1	41_56_171	88_56_1	397_56_454	125_56_600	179_156_145	6_56_1	326_56_8	423_56_130	79_56_532
10_56_825	38_56_213	140_456_1	22_456_1	49_56_1	32_56_1	556_456_83	306_56_1	41_56_161	88_56_1	397_56_449	125_56_589	179_156_164	6_56_1	326_56_6	423_56_130	79_56_556
10_56_862	38_56_177	140_456_1	22_456_1	49_56_1	32_56_1	556_456_80	306_56_1	41_56_170	88_56_1	397_56_458	125_56_599	179_156_155	6_56_1	326_56_7	423_56_125	79_56_547
10_56_823	38_56_190	140_456_1	22_456_1	49_56_1	32_56_1	556_456_81	306_56_1	41_56_180	88_56_1	397_56_469	125_56_594	179_156_142	6_56_1	326_56_5	423_56_131	79_56_543
10_56_801	38_56_185	140_456_1	22_456_1	49_56_1	32_56_1	556_456_92	306_56_1	41_56_199	88_56_1	397_56_469	125_56_603	179_156_125	6_56_1	326_56_2	423_56_134	79_56_538
10_56_841	38_56_198	140_456_1	22_456_1	49_56_1	32_56_1	556_456_85	306_56_1	41_56_195	88_56_1	397_56_452	125_56_605	179_156_117	6_56_1	326_56_1	423_56_133	79_56_530
10_56_885	38_56_187	140_456_1	22_456_1	49_56_1	32_56_1	556_456_84	306_56_1	41_56_187	88_56_1	397_56_425	125_56_587	179_156_126	6_56_1	326_56_1	423_56_125	79_56_535
10_56_902	38_56_180	140_456_1	22_456_1	49_56_1	32_56_1	556_456_70	306_56_1	41_56_186	88_56_1	397_56_430	125_56_575	179_156_121	6_56_1	326_56_2	423_56_130	79_56_557
10_56_902	38_56_173	140_456_1	22_456_1	49_56_1	32_56_1	556_456_64	306_56_1	41_56_187	88_56_1	397_56_429	125_56_552	179_156_139	6_56_1	326_56_2	423_56_134	79_56_562
10_56_861	38_56_165	140_456_1	22_456_1	49_56_1	32_56_1	556_456_53	306_56_1	41_56_216	88_56_1	397_56_440	125_56_554	179_156_134	6_56_1	326_56_2	423_56_146	79_56_562
10_56_826	38_56_171	140_456_1	22_456_1	49_56_1	32_56_1	556_456_70	306_56_1	41_56_218	88_56_1	397_56_453	125_56_571	179_156_115	6_56_1	326_56_2	423_56_134	79_56_541
10_56_836	38_56_179	140_456_1	22_456_1	49_56_1	556_456_70	306_56_1	41_56_216	397_56_425	125_56_560	179_156_124	6_56_1	423_56_137	79_56_523
10_56_819	38_56_186	140_456_1	22_456_1	49_56_1	556_456_74	306_56_1	41_56_227	397_56_430	125_56_554	179_156_133	6_56_1	423_56_137	79_56_544
10_56_797	38_56_173	140_456_1	22_456_1	49_56_1	556_456_86	306_56_1	41_56_209	397_56_465	125_56_539	179_156_122	6_56_1	423_56_145	79_56_570
10_56_788	38_56_188	140_456_1	22_456_1	49_56_1	556_456_94	306_56_1	41_56_224	397_56_459	125_56_528	179_156_124	6_56_1	423_56_146	79_56_566
10_56_760	38_56_193	140_456_1	22_456_1	49_56_1	556_456_87	306_56_1	41_56_233	397_56_468	125_56_508	179_156_119	6_56_1	423_56_155	79_56_565
10_56_735	38_56_191	140_456_1	22_456_1	49_56_1	556_456_85	306_56_1	41_56_251	397_56_467	125_56_463	179_156_118	6_56_1	423_56_157	79_56_580
10_56_730	38_56_194	140_456_1	22_456_1	49_56_1	556_456_85	306_56_1	41_56_266	397_56_465	125_56_454	179_156_135	6_56_1	423_56_158	79_56_570
10_56_758	38_56_215	140_456_1	22_456_1	49_56_1	556_456_97	306_56_1	41_56_274	397_56_463	125_56_412	179_156_136	6_56_1	423_56_158	79_56_569
10_56_791	38_56_197	140_456_1	22_456_1	49_56_1	556_456_108	306_56_1	41_56_271	397_56_451	125_56_402	179_156_150	6_56_1	423_56_147	79_56_586
10_56_807	38_56_192	140_456_1	22_456_1	49_56_1	556_456_116	306_56_1	41_56_261	397_56_444	125_56_376	179_156_179	6_56_1	423_56_146	79_56_596
10_56_799	38_56_220	140_456_1	22_456_1	49_56_1	556_456_111	306_56_1	41_56_250	397_56_430	125_56_386	179_156_179	6_56_1	423_56_155	79_56_578
10_56_780	38_56_247	140_456_1	22_456_1	49_56_1	556_456_116	306_56_1	41_56_255	397_56_407	125_56_394	179_156_210	6_56_1	423_56_144	79_56_572
10_56_729	38_56_265	140_456_1	22_456_1	49_56_1	556_456_104	306_56_1	41_56_269	397_56_411	125_56_407	179_156_207	6_56_1	423_56_163	79_56_574
10_56_705	38_56_283	140_456_1	22_456_1	49_56_1	556_456_115	306_56_1	41_56_281	397_56_394	125_56_419	179_156_219	6_56_1	423_56_139	79_56_560
10_56_670	38_56_277	140_456_1	22_456_1	49_56_1	556_456_121	306_56_1	41_56_291	397_56_419	125_56_407	179_156_220	6_56_1	423_56_144	79_56_532
10_56_655	38_56_258	140_456_1	22_456_1	49_56_1	556_456_122	306_56_1	41_56_321	397_56_403	125_56_419	179_156_221	6_56_1	423_56_133	79_56_536
10_56_652	38_56_254	140_456_1	22_456_1	49_56_1	556_456_144	306_56_1	41_56_325	397_56_405	125_56_425	179_156_222	6_56_1	423_56_133	79_56_526
10_56_651	38_56_259	140_456_1	22_456_1	49_56_1	556_456_143	306_56_1	41_56_309	397_56_399	125_56_442	179_156_225	6_56_1	423_56_132	79_56_539
10_56_672	38_56_257	140_456_1	22_456_1	49_56_1	556_456_139	306_56_1	41_56_322	397_56_400	125_56_425	179_156_242	6_56_1	423_56_130	79_56_496
10_56_628	38_56_286	140_456_1	22_456_1	49_56_1	556_456_140	306_56_1	41_56_310	397_56_425	125_56_401	179_156_251	6_56_1	423_56_139	79_56_498
10_56_596	38_56_307	140_456_1	22_456_1	49_56_1	556_456_138	306_56_1	41_56_299	397_56_439	125_56_393	179_156_268	6_56_1	423_56_135	79_56_501
10_56_624	38_56_296	140_456_1	22_456_1	49_56_1	556_456_114	306_56_1	41_56_298	397_56_447	125_56_367	179_156_284	6_56_1	423_56_135	79_56_521
10_56_594	38_56_303	140_456_1	22_456_1	49_56_1	556_456_113	306_56_1	41_56_303	397_56_447	125_56_369	179_156_281	6_56_1	423_56_140	79_56_532
10_56_636	38_56_292	140_456_1	22_456_1	49_56_1	556_456_103	306_56_1	41_56_295	397_56_436	125_56_365	179_156_284	6_56_1	423_56_137	79_56_561
10_56_687	38_56_299	140_456_1	22_456_1	49_56_1	556_456_117	306_56_1	41_56_289	397_56_391	125_56_325	179_156_272	6_56_1	423_56_140	79_56_598
10_56_681	38_56_311	140_456_1	22_456_1	49_56_1	556_456_121	306_56_1	41_56_277	397_56_394	125_56_313	179_156_278	6_56_1	423_56_143	79_56_638
10_56_705	38_56_307	140_456_1	22_456_1	49_56_1	556_456_119	306_56_1	41_56_280	397_56_391	125_56_303	179_156_281	6_56_1	423_56_158	79_56_628
10_56_659	38_56_332	140_456_1	22_456_1	49_56_1	556_456_138	306_56_1	41_56_265	397_56_393	125_56_288	179_156_281	6_56_1	423_56_149	79_56_646
10_56_619	38_56_351	140_456_1	22_456_1	49_56_1	556_456_137	306_56_1	41_56_275	397_56_406	125_56_279	179_156_290	6_56_1	423_56_144	79_56_632
10_56_621	38_56_389	140_456_1	22_456_1	49_56_1	556_456_157	306_56_1	41_56_274	397_56_390	125_56_284	179_156_270	6_56_1	423_56_146	79_56_636
10_56_613	38_56_412	140_456_1	22_456_1	49_56_1	556_456_164	306_56_1	41_56_298	397_56_374	125_56_277	179_156_260	6_56_1	423_56_144	79_56_633
10_56_604	38_56_397	140_456_1	22_456_1	49_56_1	556_456_167	306_56_1	41_56_290	397_56_374	125_56_261	179_156_260	6_56_1	423_56_129	79_56_653
10_56_597	38_56_384	140_456_1	22_456_1	49_56_1	556_456_175	306_56_1	41_56_299	397_56_371	125_56_233	179_156_241	6_56_1	423_56_130	79_56_679
10_56_591	38_56_396	140_456_1	22_456_1	49_56_1	556_456_172	306_56_1	41_56_319	397_56_365	125_56_214	179_156_237	6_56_1	423_56_128	79_56_682
10_56_618	38_56_406	140_456_1	22_456_1	49_56_1	556_456_175	306_56_1	41_56_302	397_56_375	125_56_203	179_156_242	6_56_1	423_56_112	79_56_665
10_56_609	38_56_442	140_456_1	22_456_1	49_56_1	556_456_174	306_56_1	41_56_295	397_56_362	125_56_190	179_156_240	6_56_1	423_56_117	79_56_652
10_56_642	38_56_429	140_456_1	22_456_1	49_56_1	556_456_171	306_56_1	41_56_296	397_56_360	125_56_196	179_156_253	6_56_1	423_56_114	79_56_629
10_56_637	38_56_423	140_456_1	22_456_1	49_56_1	556_456_180	306_56_1	41_56_283	397_56_355	125_56_204	179_156_250	6_56_1	423_56_114	79_56_647
10_56_650	38_56_427	140_456_1	22_456_1	49_56_1	556_456_193	306_56_1	41_56_271	397_56_344	125_56_205	179_156_245	6_56_1	423_56_118	79_56_660
10_56_627	38_56_447	140_456_1	22_456_1	49_56_1	556_456_203	306_56_1	41_56_292	397_56_335	125_56_232	179_156_231	6_56_1	423_56_116	79_56_658
10_56_638	38_56_445	140_456_1	22_456_1	49_56_1	556_456_206	306_56_1	41_56_280	397_56_312	125_56_224	179_156_215	6_56_1	423_56_124	79_56_682
10_56_652	38_56_442	140_456_1	22_456_1	49_56_1	556_456_207	306_56_1	41_56_262	397_56_306	125_56_217	179_156_218	6_56_1	423_56_136	79_56_674
10_56_675	38_56_442	140_456_1	22_456_1	49_56_1	556_456_214	306_56_1	41_56_269	397_56_294	125_56_220	179_156_210	6_56_1	423_56_137	79_56_643
10_56_687	38_56_421	140_456_1	22_456_1	49_56_1	556_456_217	306_56_1	41_56_270	397_56_282	125_56_237	179_156_208	6_56_1	423_56_142	79_56_636
10_56_706	38_56_409	140_456_1	22_456_1	49_56_1	556_456_244	306_56_1	41_56_282	397_56_251	125_56_232	179_156_206	6_56_1	423_56_144	79_56_635
10_56_723	38_56_404	140_456_1	22_456_1	49_56_1	556_456_243	306_56_1	41_56_308	397_56_230	125_56_227	179_156_229	6_56_1	423_56_146	79_56_633
10_56_717	38_56_416	140_456_1	22_456_1	49_56_1	556_456_251	306_56_1	41_56_343	397_56_233	125_56_228	179_156_229	6_56_1	423_56_143	79_56_607
10_56_745	38_56_412	140_456_1	22_456_1	49_56_1	556_456_238	306_56_1	41_56_361	397_56_233	125_56_229	179_156_238	6_56_1	423_56_142	79_56_580
10_56_752	38_56_428	140_456_1	22_456_1	49_56_1	556_456_225	306_56_1	41_56_362	397_56_224	125_56_232	179_156_244	6_56_1	423_56_147	79_56_567
10_56_730	38_56_420	140_456_1	22_456_1	49_56_1	556_456_257	306_56_1	41_56_376	397_56_222	125_56_240	179_156_237	6_56_1	423_56_145	79_56_557
10_56_727	38_56_411	140_456_1	22_456_1	49_56_1	556_456_268	306_56_1	41_56_357	397_56_208	125_56_234	179_156_238	6_56_1	423_56_151	79_56_563
10_56_713	38_56_383	140_456_1	22_456_1	49_56_1	556_456_294	306_56_1	41_56_347	397_56_237	125_56_231	179_156_232	6_56_1	423_56_156	79_56_555
10_56_689	38_56_347	140_456_1	22_456_1	49_56_1	556_456_310	306_56_1	41_56_344	397_56_234	125_56_234	179_156_235	6_56_1	423_56_155	79_56_566
10_56_712	38_56_341	140_456_1	22_456_1	49_56_1	556_456_309	306_56_1	41_56_323	397_56_258	125_56_246	179_156_250	6_56_1	423_56_142	79_56_542
10_56_720	38_56_341	140_456_1	22_456_1	49_56_1	556_456_317	306_56_1	41_56_317	397_56_273	125_56_226	179_156_248	6_56_1	423_56_142	79_56_548
10_56_723	38_56_340	140_456_1	22_456_1	49_56_1	556_456_303	306_56_1	41_56_338	397_56_269	125_56_227	179_156_271	6_56_1	423_56_137	79_56_541
10_56_703	38_56_338	140_456_1	22_456_1	49_56_1	556_456_295	306_56_1	41_56_371	397_56_276	125_56_226	179_156_273	6_56_1	423_56_136	79_56_521
10_56_722	38_56_336	140_456_1	22_456_1	49_56_1	556_456_294	306_56_1	41_56_377	397_56_275	125_56_213	179_156_279	6_56_1	423_56_143	79_56_490
10_56_696	38_56_328	140_456_1	22_456_1	49_56_1	556_456_293	306_56_1	41_56_372	397_56_278	125_56_212	179_156_284	6_56_1	423_56_150	79_56_489
10_56_682	38_56_313	140_456_1	22_456_1	49_56_1	556_456_296	306_56_1	41_56_381	397_56_287	125_56_206	179_156_275	6_56_1	423_56_150	79_56_502
10_56_691	38_56_306	140_456_1	22_456_1	49_56_1	556_456_281	306_56_1	41_56_388	397_56_284	125_56_198	179_156_276	6_56_1	423_56_146	79_56_506
10_56_715	38_56_290	140_456_1	22_456_1	49_56_1	556_456_276	306_56_1	41_56_384	397_56_284	125_56_178	179_156_271	6_56_1	423_56_141	79_56_528
10_56_704	38_56_288	140_456_1	22_456_1	49_56_1	556_456_274	306_56_1	41_56_408	397_56_272	125_56_175	179_156_281	6_56_1	423_56_130	79_56_529
10_56_730	38_56_261	140_456_1	22_456_1	49_56_1	556_456_269	306_56_1	41_56_398	397_56_283	125_56_165	179_156_268	6_56_1	423_56_138	79_56_520
10_56_727	38_56_255	140_456_1	22_456_1	49_56_1	556_456_287	306_56_1	41_56_381	397_56_268	125_56_170	179_156_284	6_56_1	423_56_123	79_56_545
10_56_751	38_56_241	140_456_1	22_456_1	49_56_1	556_456_288	306_56_1	41_56_372	397_56_284	125_56_176	179_156_289	6_56_1	423_56_123	79_56_521
10_56_725	38_56_226	140_456_1	22_456_1	49_56_1	556_456_302	306_56_1	41_56_370	397_56_294	125_56_185	179_156_293	6_56_1	423_56_128	79_56_528
10_56_723	38_56_216	140_456_1	22_456_1	49_56_1	556_456_314	306_56_1	41_56_363	397_56_311	125_56_190	179_156_300	6_56_1	423_56_121	79_56_531
10_56_709	38_56_222	140_456_1	22_456_1	49_56_1	556_456_338	306_56_1	41_56_340	397_56_320	125_56_212	179_156_292	6_56_1	423_56_120	79_56_514
10_56_723	38_56_222	140_456_1	22_456_1	49_56_1	556_456_339	306_56_1	41_56_347	397_56_327	125_56_212	179_156_301	6_56_1	423_56_123	79_56_485
10_56_698	38_56_221	140_456_1	22_456_1	49_56_1	556_456_358	306_56_1	41_56_327	397_56_341	125_56_227	179_156_332	6_56_1	423_56_128	79_56_483
10_56_689	38_56_226	140_456_1	22_456_1	49_56_1	556_456_362	306_56_1	41_56_329	397_56_358	125_56_219	179_156_352	6_56_1	423_56_124	79_56_449
10_56_685	38_56_201	140_456_1	22_456_1	49_56_1	556_456_374	306_56_1	41_56_339	397_56_366	125_56_203	179_156_347	6_56_1	423_56_117	79_56_439
10_56_662	38_56_181	140_456_1	22_456_1	49_56_1	556_456_406	306_56_1	41_56_327	397_56_367	125_56_187	179_156_377	6_56_1	423_56_138	79_56_452
10_56_656	38_56_179	140_456_1	22_456_1	49_56_1	556_456_405	306_56_1	41_56_336	397_56_388	125_56_172	179_156_395	6_56_1	423_56_140	79_56_458
10_56_699	38_56_175	140_456_1	22_456_1	49_56_1	556_456_376	306_56_1	41_56_336	397_56_401	125_56_180	179_156_392	6_56_1	423_56_150	79_56_461
10_56_677	38_56_181	140_456_1	22_456_1	49_56_1	556_456_372	306_56_1	41_56_317	397_56_398	125_56_190	179_156_456	6_56_1	423_56_158	79_56_447
10_56_650	38_56_172	140_456_1	22_456_1	49_56_1	556_456_363	306_56_1	41_56_300	397_56_417	125_56_215	179_156_464	6_56_1	423_56_167	79_56_461
10_56_709	38_56_165	140_456_1	22_456_1	49_56_1	556_456_344	306_56_1	41_56_285	397_56_388	125_56_213	179_156_467	6_56_1	423_56_171	79_56_465
10_56_759	38_56_176	140_456_1	22_456_1	49_56_1	556_456_327	306_56_1	41_56_284	397_56_376	125_56_196	179_156_453	6_56_1	423_56_182	79_56_460
10_56_769	38_56_173	140_456_1	22_456_1	49_56_1	556_456_298	306_56_1	41_56_280	397_56_376	125_56_211	179_156_451	6_56_1	423_56_199	79_56_453
10_56_797	38_56_168	140_456_1	22_456_1	49_56_1	556_456_302	306_56_1	41_56_275	397_56_378	125_56_193	179_156_418	6_56_1	423_56_196	79_56_455
10_56_810	38_56_174	140_456_1	22_456_1	49_56_1	556_456_295	306_56_1	41_56_267	397_56_375	125_56_190	179_156_393	6_56_1	423_56_197	79_56_453
10_56_848	38_56_162	140_456_1	22_456_1	49_56_1	556_456_303	306_56_1	41_56_266	397_56_359	125_56_182	179_156_360	6_56_1	423_56_189	79_56_473
10_56_903	38_56_167	140_456_1	22_456_1	49_56_1	556_456_288	306_56_1	41_56_249	397_56_376	125_56_186	179_156_339	6_56_1	423_56_176	79_56_470
10_56_911	38_56_163	140_456_1	22_456_1	49_56_1	556_456_299	306_56_1	41_56_242	397_56_365	125_56_170	179_156_364	6_56_1	423_56_173	79_56_464
10_56_947	38_56_149	140_456_1	22_456_1	49_56_1	556_456_312	306_56_1	41_56_240	397_56_351	125_56_187	179_156_344	6_56_1	423_56_182	79_56_447
10_56_921	38_56_152	140_456_1	22_456_1	49_56_1	556_456_309	306_56_1	41_56_226	397_56_362	125_56_191	179_156_361	6_56_1	423_56_174	79_56_454
10_56_939	38_56_145	140_456_1	22_456_1	49_56_1	556_456_299	306_56_1	41_56_225	397_56_349	125_56_201	179_156_371	6_56_1	423_56_180	79_56_447
10_56_929	38_56_134	140_456_1	22_456_1	49_56_1	556_456_318	306_56_1	41_56_238	397_56_355	125_56_193	179_156_361	6_56_1	423_56_178	79_56_444
10_56_905	38_56_127	140_456_1	22_456_1	49_56_1	556_456_304	306_56_1	41_56_233	397_56_377	125_56_195	179_156_357	6_56_1	423_56_176	79_56_437
10_56_919	38_56_118	140_456_1	22_456_1	49_56_1	556_456_276	306_56_1	41_56_238	397_56_347	125_56_196	179_156_376	6_56_1	423_56_178	79_56_445
10_56_898	38_56_120	140_456_1	22_456_1	49_56_1	556_456_248	306_56_1	41_56_257	397_56_337	125_56_183	179_156_400	6_56_1	423_56_189	79_56_442
10_56_944	38_56_113	140_456_1	22_456_1	49_56_1	556_456_249	306_56_1	41_56_267	397_56_340	125_56_190	179_156_399	6_56_1	423_56_164	79_56_407
10_56_929	38_56_108	140_456_1	22_456_1	49_56_1	556_456_265	306_56_1	41_56_266	397_56_316	125_56_202	179_156_390	6_56_1	423_56_169	79_56_411
10_56_923	38_56_107	140_456_1	22_456_1	49_56_1	556_456_256	306_56_1	41_56_255	397_56_299	125_56_232	179_156_395	6_56_1	423_56_163	79_56_425
10_56_933	38_56_117	140_456_1	22_456_1	49_56_1	556_456_256	306_56_1	41_56_266	397_56_301	125_56_223	179_156_411	6_56_1	423_56_168	79_56_419
10_56_942	38_56_120	140_456_1	22_456_1	49_56_1	556_456_248	306_56_1	41_56_305	397_56_309	125_56_188	179_156_418	6_56_1	423_56_172	79_56_420
10_56_971	38_56_119	140_456_1	22_456_1	49_56_1	556_456_246	306_56_1	41_56_302	397_56_286	125_56_174	179_156_415	6_56_1	423_56_154	79_56_432
10_56_1021	38_56_103	140_456_1	22_456_1	49_56_1	556_456_231	306_56_1	41_56_293	397_56_291	125_56_160	179_156_393	6_56_1	423_56_154	79_56_437
10_56_1043	38_56_113	140_456_1	22_456_1	49_56_1	556_456_232	306_56_1	41_56_289	397_56_275	125_56_171	179_156_386	6_56_1	423_56_135	79_56_412
10_56_1049	38_56_116	140_456_1	22_456_1	49_56_1	556_456_235	306_56_1	41_56_285	397_56_272	125_56_169	179_156_406	6_56_1	423_56_121	79_56_399
10_56_1060	38_56_111	140_456_1	22_456_1	49_56_1	556_456_232	306_56_1	41_56_291	397_56_288	125_56_166	179_156_436	6_56_1	423_56_106	79_56_386
10_56_1082	38_56_106	140_456_1	22_456_1	49_56_1	556_456_226	306_56_1	41_56_288	397_56_314	125_56_175	179_156_444	6_56_1	423_56_97	79_56_365
10_56_1107	38_56_94	140_456_1	22_456_1	49_56_1	556_456_237	306_56_1	41_56_283	397_56_331	125_56_180	179_156_429	6_56_1	423_56_97	79_56_372
10_56_1081	38_56_86	140_456_1	22_456_1	49_56_1	556_456_236	306_56_1	41_56_281	397_56_334	125_56_177	179_156_430	6_56_1	423_56_107	79_56_415
10_56_1070	38_56_90	140_456_1	22_456_1	49_56_1	556_456_244	306_56_1	41_56_284	397_56_340	125_56_173	179_156_411	6_56_1	423_56_105	79_56_425
10_56_1054	38_56_91	140_456_1	22_456_1	49_56_1	556_456_252	306_56_1	41_56_289	397_56_325	125_56_177	179_156_412	6_56_1	423_56_114	79_56_435
10_56_1048	38_56_98	140_456_1	22_456_1	49_56_1	556_456_240	306_56_1	41_56_296	397_56_313	125_56_160	179_156_382	6_56_1	423_56_145	79_56_453
10_56_1019	38_56_94	140_456_1	22_456_1	49_56_1	556_456_234	306_56_1	41_56_299	397_56_315	125_56_170	179_156_387	6_56_1	423_56_156	79_56_472
10_56_1021	38_56_89	140_456_1	22_456_1	49_56_1	556_456_247	306_56_1	41_56_280	397_56_320	125_56_172	179_156_373	6_56_1	423_56_151	79_56_477
10_56_1061	38_56_100	140_456_1	22_456_1	49_56_1	556_456_242	306_56_1	41_56_270	397_56_301	125_56_182	179_156_362	6_56_1	423_56_143	79_56_459
10_56_1060	38_56_96	140_456_1	22_456_1	49_56_1	556_456_239	306_56_1	41_56_295	397_56_293	125_56_181	179_156_357	6_56_1	423_56_135	79_56_427
10_56_1012	38_56_101	140_456_1	22_456_1	49_56_1	556_456_222	306_56_1	41_56_337	397_56_300	125_56_186	179_156_316	6_56_1	423_56_142	79_56_435
10_56_1033	38_56_98	140_456_1	22_456_1	49_56_1	556_456_203	306_56_1	41_56_360	397_56_285	125_56_173	179_156_307	6_56_1	423_56_141	79_56_447
10_56_1053	38_56_85	140_456_1	22_456_1	49_56_1	556_456_187	306_56_1	41_56_383	397_56_286	125_56_162	179_156_327	6_56_1	423_56_144	79_56_441
10_56_1068	38_56_93	140_456_1	22_456_1	49_56_1	556_456_202	306_56_1	41_56_404	397_56_293	125_56_155	179_156_338	6_56_1	423_56_152	79_56_418
10_56_1089	38_56_101	140_456_1	22_456_1	49_56_1	556_456_203	306_56_1	41_56_397	397_56_317	125_56_154	179_156_316	6_56_1	423_56_153	79_56_399
10_56_1133	38_56_111	140_456_1	22_456_1	49_56_1	556_456_194	306_56_1	41_56_404	397_56_287	125_56_143	179_156_309	6_56_1	423_56_150	79_56_386
10_56_1153	38_56_121	140_456_1	22_456_1	49_56_1	556_456_183	306_56_1	41_56_395	397_56_276	125_56_145	179_156_313	6_56_1	423_56_150	79_56_361
10_56_1189	38_56_137	140_456_1	22_456_1	49_56_1	556_456_162	306_56_1	41_56_396	397_56_270	125_56_137	179_156_293	6_56_1	423_56_142	79_56_373
10_56_1211	38_56_131	140_456_1	22_456_1	49_56_1	556_456_153	306_56_1	41_56_376	397_56_247	125_56_133	179_156_292	6_56_1	423_56_165	79_56_373
10_56_1227	38_56_134	140_456_1	22_456_1	49_56_1	556_456_139	306_56_1	41_56_375	397_56_238	125_56_129	179_156_296	6_56_1	423_56_162	79_56_384
10_56_1212	38_56_157	140_456_1	22_456_1	49_56_1	556_456_147	306_56_1	41_56_367	397_56_233	125_56_120	179_156_292	6_56_1	423_56_161	79_56_409
10_56_1197	38_56_166	140_456_1	22_456_1	49_56_1	556_456_141	306_56_1	41_56_364	397_56_235	125_56_119	179_156_301	6_56_1	423_56_166	79_56_410
10_56_1205	38_56_167	140_456_1	22_456_1	49_56_1	556_456_150	306_56_1	41_56_365	397_56_237	125_56_120	179_156_291	6_56_1	423_56_163	79_56_403
10_56_1155	38_56_181	140_456_1	22_456_1	49_56_1	556_456_170	306_56_1	41_56_368	397_56_233	125_56_132	179_156_280	6_56_1	423_56_152	79_56_405
10_56_1156	38_56_178	140_456_1	22_456_1	49_56_1	556_456_168	306_56_1	41_56_373	397_56_225	125_56_133	179_156_274	6_56_1	423_56_146	79_56_409
10_56_1162	38_56_164	140_456_1	22_456_1	49_56_1	556_456_181	306_56_1	41_56_359	397_56_222	125_56_133	179_156_260	6_56_1	423_56_144	79_56_418
10_56_1148	38_56_187	140_456_1	22_456_1	49_56_1	556_456_195	306_56_1	41_56_390	397_56_212	125_56_128	179_156_245	6_56_1	423_56_154	79_56_399
10_56_1149	38_56_194	140_456_1	22_456_1	49_56_1	556_456_198	306_56_1	41_56_407	397_56_188	125_56_120	179_156_252	6_56_1	423_56_161	79_56_385
10_56_1146	38_56_185	140_456_1	22_456_1	49_56_1	556_456_200	306_56_1	41_56_429	397_56_190	125_56_117	179_156_233	6_56_1	423_56_175	79_56_366
10_56_1116	38_56_197	140_456_1	22_456_1	49_56_1	556_456_213	306_56_1	41_56_422	397_56_180	125_56_110	179_156_226	6_56_1	423_56_192	79_56_373
10_56_1106	38_56_181	140_456_1	22_456_1	49_56_1	556_456_214	306_56_1	41_56_416	397_56_172	125_56_111	179_156_253	6_56_1	423_56_193	79_56_378
10_56_1124	38_56_195	140_456_1	22_456_1	49_56_1	556_456_233	306_56_1	41_56_417	397_56_167	125_56_100	179_156_249	6_56_1	423_56_199	79_56_390
10_56_1161	38_56_198	140_456_1	22_456_1	49_56_1	556_456_232	306_56_1	41_56_413	397_56_149	125_56_88	179_156_243	6_56_1	423_56_220	79_56_393
10_56_1193	38_56_186	140_456_1	22_456_1	49_56_1	556_456_241	306_56_1	41_56_406	397_56_128	125_56_98	179_156_257	6_56_1	423_56_204	79_56_404
10_56_1213	38_56_198	140_456_1	22_456_1	49_56_1	556_456_247	306_56_1	41_56_392	397_56_127	125_56_105	179_156_265	6_56_1	423_56_209	79_56_405
10_56_1222	38_56_209	140_456_1	22_456_1	49_56_1	556_456_238	306_56_1	41_56_410	397_56_132	125_56_89	179_156_265	6_56_1	423_56_201	79_56_388
10_56_1200	38_56_215	140_456_1	22_456_1	49_56_1	556_456_271	306_56_1	41_56_400	397_56_138	125_56_92	179_156_258	6_56_1	423_56_201	79_56_378
10_56_1210	38_56_198	140_456_1	22_456_1	49_56_1	556_456_278	306_56_1	41_56_430	397_56_142	125_56_86	179_156_252	6_56_1	423_56_198	79_56_362
10_56_1194	38_56_185	140_456_1	22_456_1	49_56_1	556_456_284	306_56_1	41_56_420	397_56_163	125_56_96	179_156_246	6_56_1	423_56_185	79_56_393
10_56_1181	38_56_187	140_456_1	22_456_1	49_56_1	556_456_274	306_56_1	41_56_410	397_56_162	125_56_101	179_156_245	6_56_1	423_56_183	79_56_419
10_56_1196	38_56_181	140_456_1	22_456_1	49_56_1	556_456_256	306_56_1	41_56_405	397_56_181	125_56_107	179_156_229	6_56_1	423_56_192	79_56_410
10_56_1258	38_56_175	140_456_1	22_456_1	49_56_1	556_456_221	306_56_1	41_56_381	397_56_171	125_56_115	179_156_226	6_56_1	423_56_197	79_56_409
10_56_1262	38_56_178	140_456_1	22_456_1	49_56_1	556_456_208	306_56_1	41_56_390	397_56_179	125_56_122	179_156_232	6_56_1	423_56_189	79_56_371
10_56_1275	38_56_151	140_456_1	22_456_1	49_56_1	556_456_203	306_56_1	41_56_370	397_56_188	125_56_134	179_156_231	6_56_1	423_56_197	79_56_383
10_56_1327	38_56_125	140_456_1	22_456_1	49_56_1	556_456_190	306_56_1	41_56_363	397_56_173	125_56_148	179_156_227	6_56_1	423_56_209	79_56_373
10_56_1355	38_56_116	140_456_1	22_456_1	49_56_1	556_456_184	306_56_1	41_56_404	397_56_161	125_56_138	179_156_215	6_56_1	423_56_218	79_56_356
10_56_1372	38_56_100	140_456_1	22_456_1	49_56_1	556_456_202	306_56_1	41_56_433	397_56_158	125_56_125	179_156_209	6_56_1	423_56_197	79_56_322
10_56_1373	38_56_83	140_456_1	22_456_1	49_56_1	556_456_221	306_56_1	41_56_447	397_56_156	125_56_117	179_156_197	6_56_1	423_56_206	79_56_309
10_56_1391	38_56_74	140_456_1	22_456_1	49_56_1	556_456_219	306_56_1	41_56_446	397_56_148	125_56_116	179_156_178	6_56_1	423_56_213	79_56_305
10_56_1414	38_56_77	140_456_1	22_456_1	49_56_1	556_456_227	306_56_1	41_56_430	397_56_142	125_56_119	179_156_164	6_56_1	423_56_213	79_56_316
10_56_1433	38_56_67	140_456_1	22_456_1	49_56_1	556_456_242	306_56_1	41_56_438	397_56_153	125_56_116	179_156_137	6_56_1	423_56_215	79_56_307
10_56_1468	38_56_66	140_456_1	22_456_1	49_56_1	556_456_241	306_56_1	41_56_444	397_56_149	125_56_106	179_156_120	6_56_1	423_56_208	79_56_330
10_56_1457	38_56_73	140_456_1	22_456_1	49_56_1	556_456_252	306_56_1	41_56_444	397_56_148	125_56_95	179_156_115	6_56_1	423_56_204	79_56_339
10_56_1479	38_56_67	140_456_1	22_456_1	49_56_1	556_456_262	306_56_1	41_56_409	397_56_139	125_56_84	179_156_122	6_56_1	423_56_197	79_56_365
10_56_1472	38_56_78	140_456_1	22_456_1	49_56_1	556_456_275	306_56_1	41_56_446	397_56_144	125_56_77	179_156_114	6_56_1	423_56_186	79_56_338
10_56_1513	38_56_89	140_456_1	22_456_1	49_56_1	556_456_269	306_56_1	41_56_438	397_56_132	125_56_67	179_156_110	6_56_1	423_56_168	79_56_341
10_56_1500	38_56_84	140_456_1	22_456_1	49_56_1	556_456_253	306_56_1	41_56_426	397_56_132	125_56_67	179_156_119	6_56_1	423_56_179	79_56_356
10_56_1506	38_56_79	140_456_1	22_456_1	49_56_1	556_456_219	306_56_1	41_56_455	397_56_123	125_56_61	179_156_124	6_56_1	423_56_165	79_56_353
10_56_1504	38_56_68	140_456_1	22_456_1	49_56_1	556_456_213	306_56_1	41_56_447	397_56_121	125_56_53	179_156_119	6_56_1	423_56_180	79_56_372
10_56_1493	38_56_73	140_456_1	22_456_1	49_56_1	556_456_196	306_56_1	41_56_447	397_56_131	125_56_52	179_156_126	6_56_1	423_56_189	79_56_383
10_56_1499	38_56_76	140_456_1	22_456_1	49_56_1	556_456_193	306_56_1	41_56_439	397_56_137	125_56_39	179_156_126	6_56_1	423_56_196	79_56_393
10_56_1501	38_56_81	140_456_1	22_456_1	49_56_1	556_456_215	306_56_1	41_56_462	397_56_132	125_56_38	179_156_127	6_56_1	423_56_182	79_56_393
10_56_1529	38_56_75	140_456_1	22_456_1	49_56_1	556_456_224	306_56_1	41_56_461	397_56_123	125_56_35	179_156_117	6_56_1	423_56_165	79_56_407
10_56_1519	38_56_63	140_456_1	22_456_1	49_56_1	556_456_218	306_56_1	41_56_506	397_56_125	125_56_33	179_156_113	6_56_1	423_56_175	79_56_388
10_56_1556	38_56_52	140_456_1	22_456_1	49_56_1	556_456_212	306_56_1	41_56_491	397_56_114	125_56_36	179_156_102	6_56_1	423_56_160	79_56_406
10_56_1580	38_56_78	140_456_1	22_456_1	49_56_1	556_456_230	306_56_1	41_56_486	397_56_103	125_56_33	179_156_92	6_56_1	423_56_143	79_56_420
10_56_1576	38_56_67	140_456_1	22_456_1	49_56_1	556_456_243	306_56_1	41_56_535	397_56_98	125_56_30	179_156_89	6_56_1	423_56_146	79_56_389
10_56_1603	38_56_65	140_456_1	22_456_1	49_56_1	556_456_258	306_56_1	41_56_516	397_56_85	125_56_34	179_156_91	6_56_1	423_56_139	79_56_385
10_56_1624	38_56_60	140_456_1	22_456_1	49_56_1	556_456_266	306_56_1	41_56_496	397_56_85	125_56_42	179_156_104	6_56_1	423_56_122	79_56_400
10_56_1571	38_56_64	140_456_1	22_456_1	49_56_1	556_456_263	306_56_1	41_56_494	397_56_97	125_56_48	179_156_120	6_56_1	423_56_133	79_56_400
10_56_1575	38_56_55	140_456_1	22_456_1	49_56_1	556_456_247	306_56_1	41_56_496	397_56_93	125_56_55	179_156_116	6_56_1	423_56_119	79_56_390
10_56_1580	38_56_46	140_456_1	22_456_1	49_56_1	556_456_253	306_56_1	41_56_532	397_56_90	125_56_53	179_156_133	6_56_1	423_56_107	79_56_361
10_56_1547	38_56_30	140_456_1	22_456_1	49_56_1	556_456_246	306_56_1	41_56_553	397_56_93	125_56_49	179_156_158	6_56_1	423_56_111	79_56_371
10_56_1566	38_56_25	140_456_1	22_456_1	49_56_1	556_456_231	306_56_1	41_56_538	397_56_92	125_56_46	179_156_162	6_56_1	423_56_103	79_56_378
10_56_1523	38_56_24	140_456_1	22_456_1	49_56_1	556_456_238	306_56_1	41_56_538	397_56_93	125_56_51	179_156_170	6_56_1	423_56_118	79_56_379
10_56_1504	38_56_16	140_456_1	22_456_1	49_56_1	556_456_262	306_56_1	41_56_561	397_56_86	125_56_59	179_156_169	6_56_1	423_56_117	79_56_356
10_56_1507	38_56_16	140_456_1	22_456_1	49_56_1	556_456_265	306_56_1	41_56_566	397_56_87	125_56_51	179_156_160	6_56_1	423_56_120	79_56_351
10_56_1474	38_56_12	140_456_1	22_456_1	49_56_1	556_456_259	306_56_1	41_56_566	397_56_80	125_56_59	179_156_165	6_56_1	423_56_131	79_56_345
10_56_1434	38_56_17	140_456_1	22_456_1	49_56_1	556_456_280	306_56_1	41_56_592	397_56_77	125_56_53	179_156_151	6_56_1	423_56_117	79_56_356
10_56_1438	38_56_14	140_456_1	22_456_1	49_56_1	556_456_271	306_56_1	41_56_566	397_56_73	125_56_56	179_156_152	6_56_1	423_56_126	79_56_367
10_56_1422	38_56_8	140_456_1	22_456_1	49_56_1	556_456_294	306_56_1	41_56_565	397_56_84	125_56_54	179_156_134	6_56_1	423_56_137	79_56_380
10_56_1434	38_56_5	140_456_1	22_456_1	49_56_1	556_456_297	306_56_1	41_56_566	397_56_88	125_56_55	179_156_117	6_56_1	423_56_114	79_56_367
10_56_1442	38_56_1	140_456_1	22_456_1	49_56_1	556_456_290	306_56_1	41_56_536	397_56_83	125_56_56	179_156_118	6_56_1	423_56_127	79_56_362
10_56_1440	140_456_1	22_456_1	49_56_1	556_456_295	306_56_1	41_56_533	397_56_88	125_56_61	179_156_115	6_56_1	423_56_141	79_56_351
10_56_1471	140_456_1	22_456_1	49_56_1	556_456_290	306_56_1	41_56_532	397_56_98	125_56_59	179_156_100	6_56_1	423_56_139	79_56_345
10_56_1464	140_456_1	22_456_1	49_56_1	556_456_282	306_56_1	41_56_529	397_56_104	125_56_50	179_156_107	6_56_1	423_56_137	79_56_353
10_56_1473	140_456_1	22_456_1	49_56_1	556_456_284	306_56_1	41_56_519	397_56_106	125_56_54	179_156_92	6_56_1	423_56_141	79_56_351
10_56_1456	140_456_1	22_456_1	49_56_1	556_456_296	306_56_1	41_56_563	397_56_112	125_56_56	179_156_81	6_56_1	423_56_144	79_56_333
10_56_1435	140_456_1	22_456_1	49_56_1	556_456_292	306_56_1	41_56_598	397_56_113	125_56_57	179_156_86	6_56_1	423_56_142	79_56_313
10_56_1457	140_456_1	22_456_1	49_56_1	556_456_276	306_56_1	41_56_616	397_56_107	125_56_42	179_156_86	6_56_1	423_56_159	79_56_327
10_56_1474	140_456_1	22_456_1	49_56_1	556_456_294	306_56_1	41_56_649	397_56_96	125_56_39	179_156_92	6_56_1	423_56_145	79_56_325
10_56_1530	140_456_1	22_456_1	49_56_1	556_456_312	306_56_1	41_56_638	397_56_87	125_56_39	179_156_83	6_56_1	423_56_140	79_56_308
10_56_1559	140_456_1	22_456_1	49_56_1	556_456_311	306_56_1	41_56_653	397_56_85	125_56_37	179_156_85	6_56_1	423_56_137	79_56_282
10_56_1599	140_456_1	22_456_1	49_56_1	556_456_310	306_56_1	41_56_629	397_56_88	125_56_31	179_156_80	6_56_1	423_56_131	79_56_257
10_56_1654	140_456_1	22_456_1	49_56_1	556_456_290	306_56_1	41_56_628	397_56_88	125_56_28	179_156_76	6_56_1	423_56_122	79_56_233
10_56_1687	140_456_1	22_456_1	49_56_1	556_456_269	306_56_1	41_56_632	397_56_96	125_56_23	179_156_73	6_56_1	423_56_122	79_56_238
10_56_1700	140_456_1	22_456_1	49_56_1	556_456_262	306_56_1	41_56_626	397_56_104	125_56_30	179_156_76	6_56_1	423_56_131	79_56_203
10_56_1693	140_456_1	22_456_1	49_56_1	556_456_261	306_56_1	41_56_625	397_56_103	125_56_26	179_156_70	6_56_1	423_56_134	79_56_193
10_56_1731	140_456_1	22_456_1	49_56_1	556_456_246	306_56_1	41_56_612	397_56_106	125_56_23	179_156_74	6_56_1	423_56_129	79_56_184
10_56_1674	140_456_1	22_456_1	49_56_1	556_456_258	306_56_1	41_56_620	397_56_103	125_56_19	179_156_72	6_56_1	423_56_122	79_56_182
10_56_1658	140_456_1	22_456_1	49_56_1	556_456_255	306_56_1	41_56_617	397_56_104	125_56_16	179_156_82	6_56_1	423_56_110	79_56_186
10_56_1666	140_456_1	22_456_1	49_56_1	556_456_256	306_56_1	41_56_630	397_56_82	125_56_13	179_156_75	6_56_1	423_56_107	79_56_189
10_56_1671	140_456_1	22_456_1	49_56_1	556_456_265	306_56_1	41_56_654	397_56_84	125_56_9	179_156_71	6_56_1	423_56_108	79_56_163
10_56_1683	140_456_1	22_456_1	49_56_1	556_456_281	306_56_1	41_56_642	397_56_83	125_56_8	179_156_74	6_56_1	423_56_88	79_56_165
10_56_1742	140_456_1	22_456_1	49_56_1	556_456_277	306_56_1	41_56_633	397_56_76	125_56_15	179_156_65	6_56_1	423_56_90	79_56_176
10_56_1734	140_456_1	22_456_1	49_56_1	556_456_277	306_56_1	41_56_651	397_56_85	125_56_8	179_156_68	6_56_1	423_56_100	79_56_160
10_56_1751	140_456_1	22_456_1	49_56_1	556_456_280	306_56_1	41_56_663	397_56_80	125_56_10	179_156_67	6_56_1	423_56_107	79_56_129
10_56_1811	140_456_1	22_456_1	49_56_1	556_456_262	306_56_1	41_56_633	397_56_73	125_56_7	179_156_67	6_56_1	423_56_125	79_56_113
10_56_1808	140_456_1	22_456_1	49_56_1	556_456_258	306_56_1	41_56_628	397_56_73	125_56_8	179_156_62	6_56_1	423_56_119	79_56_115
10_56_1878	140_456_1	22_456_1	49_56_1	556_456_250	306_56_1	41_56_594	397_56_59	125_56_4	179_156_45	6_56_1	423_56_131	79_56_108
10_56_1884	140_456_1	22_456_1	49_56_1	556_456_248	306_56_1	41_56_599	397_56_54	125_56_1	179_156_40	6_56_1	423_56_131	79_56_115
10_56_1956	140_456_1	22_456_1	49_56_1	556_456_227	306_56_1	41_56_576	397_56_60	179_156_45	6_56_1	423_56_130	79_56_114
10_56_2001	140_456_1	22_456_1	49_56_1	556_456_213	306_56_1	41_56_592	397_56_59	179_156_45	6_56_1	423_56_120	79_56_116
10_56_1991	140_456_1	22_456_1	49_56_1	556_456_218	306_56_1	41_56_613	397_56_55	179_156_40	6_56_1	423_56_137	79_56_99
10_56_2003	140_456_1	22_456_1	49_56_1	556_456_232	306_56_1	41_56_613	397_56_46	179_156_42	6_56_1	423_56_131	79_56_102
10_56_2028	140_456_1	22_456_1	49_56_1	556_456_224	306_56_1	41_56_592	397_56_37	179_156_33	6_56_1	423_56_133	79_56_110
10_56_2011	140_456_1	22_456_1	49_56_1	556_456_227	306_56_1	41_56_616	397_56_39	179_156_28	6_56_1	423_56_137	79_56_105
10_56_1993	140_456_1	22_456_1	49_56_1	556_456_230	306_56_1	41_56_607	397_56_30	179_156_15	6_56_1	423_56_133	79_56_102
10_56_1984	140_456_1	22_456_1	49_56_1	556_456_248	306_56_1	41_56_625	397_56_29	179_156_8	6_56_1	423_56_117	79_56_97
10_56_1978	140_456_1	22_456_1	49_56_1	556_456_236	306_56_1	41_56_651	397_56_33	179_156_4	6_56_1	423_56_130	79_56_83
10_56_1952	140_456_1	22_456_1	49_56_1	556_456_255	306_56_1	41_56_644	397_56_27	179_156_3	6_56_1	423_56_121	79_56_94
10_56_1953	140_456_1	22_456_1	49_56_1	556_456_272	306_56_1	41_56_651	397_56_26	179_156_4	6_56_1	423_56_113	79_56_86
10_56_2000	140_456_1	22_456_1	49_56_1	556_456_261	306_56_1	41_56_629	397_56_30	179_156_6	6_56_1	423_56_116	79_56_69
10_56_2014	140_456_1	22_456_1	49_56_1	556_456_244	306_56_1	41_56_592	397_56_25	179_156_3	6_56_1	423_56_128	79_56_88
10_56_2023	140_456_1	22_456_1	49_56_1	556_456_239	306_56_1	41_56_598	397_56_23	179_156_4	6_56_1	423_56_125	79_56_83
10_56_2033	140_456_1	22_456_1	49_56_1	556_456_221	306_56_1	41_56_579	397_56_26	179_156_3	6_56_1	423_56_131	79_56_78
10_56_1994	140_456_1	22_456_1	49_56_1	556_456_242	306_56_1	41_56_591	397_56_30	179_156_2	6_56_1	423_56_122	79_56_88
10_56_2021	140_456_1	22_456_1	49_56_1	556_456_239	306_56_1	41_56_567	397_56_29	179_156_4	6_56_1	423_56_120	79_56_89
10_56_2061	140_456_1	22_456_1	49_56_1	556_456_236	306_56_1	41_56_561	397_56_30	179_156_5	6_56_1	423_56_104	79_56_98
10_56_2054	140_456_1	22_456_1	49_56_1	556_456_227	306_56_1	41_56_583	397_56_30	179_156_2	6_56_1	423_56_98	79_56_112
10_56_2091	140_456_1	22_456_1	49_56_1	556_456_213	306_56_1	41_56_600	397_56_20	179_156_1	6_56_1	423_56_99	79_56_107
10_56_2171	140_456_1	22_456_1	49_56_1	556_456_197	306_56_1	41_56_582	397_56_11	179_156_1	6_56_1	423_56_90	79_56_103
10_56_2211	140_456_1	22_456_1	49_56_1	556_456_175	306_56_1	41_56_593	397_56_11	179_156_1	6_56_1	423_56_83	79_56_88
10_56_2225	140_456_1	22_456_1	49_56_1	556_456_151	306_56_1	41_56_616	397_56_8	179_156_1	6_56_1	423_56_93	79_56_81
10_56_2255	140_456_1	22_456_1	49_56_1	556_456_151	306_56_1	41_56_627	397_56_14	6_56_1	423_56_81	79_56_77
10_56_2260	140_456_1	22_456_1	49_56_1	556_456_158	306_56_1	41_56_611	397_56_17	6_56_1	423_56_72	79_56_83
10_56_2259	140_456_1	22_456_1	49_56_1	556_456_147	306_56_1	41_56_616	397_56_17	6_56_1	423_56_79	79_56_69
10_56_2261	140_456_1	22_456_1	49_56_1	556_456_148	306_56_1	41_56_588	397_56_14	6_56_1	423_56_91	79_56_54
10_56_2256	140_456_1	22_456_1	49_56_1	556_456_149	306_56_1	41_56_555	397_56_15	6_56_1	423_56_104	79_56_52
10_56_2299	140_456_1	22_456_1	49_56_1	556_456_146	306_56_1	41_56_534	397_56_18	6_56_1	423_56_92	79_56_49
10_56_2314	140_456_1	22_456_1	49_56_1	556_456_136	306_56_1	41_56_512	397_56_12	6_56_1	423_56_101	79_56_42
10_56_2305	140_456_1	22_456_1	49_56_1	556_456_137	306_56_1	41_56_538	397_56_9	6_56_1	423_56_94	79_56_46
10_56_2304	140_456_1	22_456_1	49_56_1	556_456_133	306_56_1	41_56_579	397_56_3	6_56_1	423_56_97	79_56_42
10_56_2285	140_456_1	22_456_1	49_56_1	556_456_129	306_56_1	41_56_575	397_56_5	6_56_1	423_56_95	79_56_38
10_56_2240	140_456_1	22_456_1	49_56_1	556_456_138	306_56_1	41_56_621	397_56_8	6_56_1	423_56_109	79_56_38
10_56_2227	140_456_1	22_456_1	49_56_1	556_456_125	306_56_1	41_56_636	397_56_9	6_56_1	423_56_105	79_56_41
10_56_2222	140_456_1	22_456_1	49_56_1	556_456_117	306_56_1	41_56_634	397_56_5	6_56_1	423_56_113	79_56_38
10_56_2153	140_456_1	22_456_1	49_56_1	556_456_130	306_56_1	41_56_671	397_56_9	6_56_1	423_56_106	79_56_37
10_56_2150	140_456_1	22_456_1	49_56_1	556_456_136	306_56_1	41_56_667	397_56_11	6_56_1	423_56_104	79_56_34
10_56_2164	140_456_1	22_456_1	49_56_1	556_456_146	306_56_1	41_56_659	397_56_9	6_56_1	423_56_90	79_56_32
10_56_2189	140_456_1	22_456_1	49_56_1	556_456_142	306_56_1	41_56_653	397_56_7	6_56_1	423_56_84	79_56_37
10_56_2190	140_456_1	22_456_1	49_56_1	556_456_140	306_56_1	41_56_632	397_56_3	6_56_1	423_56_87	79_56_48
10_56_2163	140_456_1	22_456_1	49_56_1	556_456_155	306_56_1	41_56_620	397_56_3	6_56_1	423_56_86	79_56_58
10_56_2168	140_456_1	22_456_1	49_56_1	556_456_157	306_56_1	41_56_618	397_56_3	6_56_1	423_56_78	79_56_69
10_56_2188	140_456_1	22_456_1	556_456_161	306_56_1	41_56_608	6_56_1	423_56_78	79_56_71
10_56_2164	140_456_1	22_456_1	556_456_141	306_56_1	41_56_653	6_56_1	423_56_74	79_56_86
10_56_2176	140_456_1	22_456_1	556_456_152	306_56_1	41_56_645	6_56_1	423_56_64	79_56_91
10_56_2207	140_456_1	22_456_1	556_456_147	306_56_1	41_56_644	6_56_1	423_56_53	79_56_89
10_56_2214	140_456_1	22_456_1	556_456_148	306_56_1	41_56_596	6_56_1	423_56_54	79_56_98
10_56_2192	140_456_1	22_456_1	556_456_148	306_56_1	41_56_602	6_56_1	423_56_55	79_56_93
10_56_2213	140_456_1	22_456_1	556_456_133	306_56_1	41_56_589	6_56_1	423_56_64	79_56_83
10_56_2192	140_456_1	22_456_1	556_456_140	306_56_1	41_56_578	6_56_1	423_56_75	79_56_65
10_56_2220	140_456_1	22_456_1	556_456_136	306_56_1	41_56_563	6_56_1	423_56_63	79_56_71
10_56_2207	140_456_1	22_456_1	556_456_149	306_56_1	41_56_569	6_56_1	423_56_68	79_56_75
10_56_2213	140_456_1	22_456_1	556_456_151	306_56_1	41_56_576	6_56_1	423_56_65	79_56_74
10_56_2280	140_456_1	22_456_1	556_456_145	306_56_1	41_56_538	6_56_1	423_56_63	79_56_71
10_56_2314	140_456_1	22_456_1	556_456_124	306_56_1	41_56_516	6_56_1	423_56_64	79_56_77
10_56_2339	140_456_1	22_456_1	556_456_109	306_56_1	41_56_515	6_56_1	423_56_57	79_56_79
10_56_2365	140_456_1	22_456_1	556_456_103	306_56_1	41_56_484	6_56_1	423_56_43	79_56_93
10_56_2339	140_456_1	22_456_1	556_456_92	306_56_1	41_56_502	6_56_1	423_56_46	79_56_104
10_56_2394	140_456_1	22_456_1	556_456_84	306_56_1	41_56_498	6_56_1	423_56_50	79_56_104
10_56_2427	140_456_1	22_456_1	556_456_69	306_56_1	41_56_507	6_56_1	423_56_46	79_56_109
10_56_2429	140_456_1	22_456_1	556_456_68	306_56_1	41_56_497	6_56_1	423_56_42	79_56_112
10_56_2453	140_456_1	22_456_1	556_456_61	306_56_1	41_56_498	6_56_1	423_56_39	79_56_114
10_56_2445	140_456_1	22_456_1	556_456_61	306_56_1	41_56_526	6_56_1	423_56_34	79_56_103
10_56_2451	140_456_1	22_456_1	556_456_78	306_56_1	41_56_502	6_56_1	423_56_29	79_56_109
10_56_2456	140_456_1	22_456_1	556_456_67	306_56_1	41_56_490	6_56_1	423_56_30	79_56_115
10_56_2454	140_456_1	22_456_1	556_456_60	306_56_1	41_56_514	6_56_1	423_56_33	79_56_106
10_56_2435	140_456_1	22_456_1	556_456_60	306_56_1	41_56_505	6_56_1	423_56_42	79_56_109
10_56_2418	140_456_1	22_456_1	556_456_55	306_56_1	41_56_519	6_56_1	423_56_34	79_56_95
10_56_2432	140_456_1	22_456_1	556_456_54	306_56_1	41_56_498	6_56_1	423_56_32	79_56_113
10_56_2396	140_456_1	22_456_1	556_456_51	306_56_1	41_56_512	6_56_1	423_56_24	79_56_104
10_56_2358	140_456_1	22_456_1	556_456_57	306_56_1	41_56_536	6_56_1	423_56_20	79_56_101
10_56_2387	140_456_1	22_456_1	556_456_66	306_56_1	41_56_535	6_56_1	423_56_18	79_56_97
10_56_2427	140_456_1	22_456_1	556_456_58	306_56_1	41_56_528	6_56_1	423_56_23	79_56_98
10_56_2465	140_456_1	22_456_1	556_456_60	306_56_1	41_56_515	6_56_1	423_56_22	79_56_96
10_56_2466	140_456_1	22_456_1	556_456_72	306_56_1	41_56_514	6_56_1	423_56_20	79_56_108
10_56_2470	140_456_1	22_456_1	556_456_80	306_56_1	41_56_482	6_56_1	423_56_19	79_56_117
10_56_2449	140_456_1	22_456_1	556_456_75	306_56_1	41_56_494	6_56_1	423_56_15	79_56_120
10_56_2415	140_456_1	22_456_1	556_456_80	306_56_1	41_56_498	6_56_1	423_56_11	79_56_128
10_56_2436	140_456_1	22_456_1	556_456_85	306_56_1	41_56_470	6_56_1	423_56_10	79_56_132
10_56_2422	140_456_1	22_456_1	556_456_82	306_56_1	41_56_483	6_56_1	423_56_11	79_56_116
10_56_2430	140_456_1	22_456_1	556_456_80	306_56_1	41_56_460	6_56_1	423_56_12	79_56_121
10_56_2423	140_456_1	22_456_1	556_456_81	306_56_1	41_56_462	6_56_1	423_56_8	79_56_121
10_56_2431	140_456_1	22_456_1	556_456_65	306_56_1	41_56_501	6_56_1	423_56_9	79_56_111
10_56_2468	140_456_1	22_456_1	556_456_62	306_56_1	41_56_506	6_56_1	423_56_6	79_56_102
10_56_2496	140_456_1	22_456_1	556_456_71	306_56_1	41_56_494	6_56_1	423_56_9	79_56_92
10_56_2477	140_456_1	22_456_1	556_456_64	306_56_1	41_56_505	6_56_1	423_56_9	79_56_97
10_56_2448	140_456_1	22_456_1	556_456_72	306_56_1	41_56_518	6_56_1	423_56_6	79_56_91
10_56_2440	140_456_1	22_456_1	556_456_73	306_56_1	41_56_530	6_56_1	423_56_2	79_56_92
10_56_2446	140_456_1	22_456_1	556_456_73	41_56_543	6_56_1	79_56_102
10_56_2437	140_456_1	22_456_1	556_456_76	41_56_548	6_56_1	79_56_85
10_56_2481	140_456_1	22_456_1	556_456_72	41_56_546	6_56_1	79_56_81
10_56_2465	140_456_1	22_456_1	556_456_59	41_56_545	6_56_1	79_56_93
10_56_2419	140_456_1	22_456_1	556_456_58	41_56_562	6_56_1	79_56_96
10_56_2460	140_456_1	22_456_1	556_456_54	41_56_542	6_56_1	79_56_91
10_56_2459	140_456_1	22_456_1	556_456_60	41_56_512	6_56_1	79_56_99
10_56_2422	140_456_1	22_456_1	556_456_64	41_56_523	6_56_1	79_56_85
10_56_2383	140_456_1	22_456_1	556_456_62	41_56_544	6_56_1	79_56_80
10_56_2363	140_456_1	22_456_1	556_456_53	41_56_555	6_56_1	79_56_89
10_56_2344	140_456_1	22_456_1	556_456_48	41_56_566	6_56_1	79_56_102
10_56_2343	140_456_1	22_456_1	556_456_47	41_56_558	6_56_1	79_56_106
10_56_2343	140_456_1	22_456_1	556_456_51	41_56_570	6_56_1	79_56_111
10_56_2362	140_456_1	22_456_1	556_456_48	41_56_583	6_56_1	79_56_119
10_56_2379	140_456_1	22_456_1	556_456_59	41_56_569	6_56_1	79_56_96
10_56_2373	140_456_1	22_456_1	556_456_47	41_56_591	6_56_1	79_56_94
10_56_2397	140_456_1	22_456_1	556_456_37	41_56_588	6_56_1	79_56_102
10_56_2363	140_456_1	22_456_1	556_456_39	41_56_612	6_56_1	79_56_96
10_56_2336	140_456_1	22_456_1	556_456_39	41_56_621	6_56_1	79_56_97
10_56_2349	140_456_1	22_456_1	556_456_44	41_56_597	6_56_1	79_56_97
10_56_2390	140_456_1	22_456_1	556_456_35	41_56_549	6_56_1	79_56_81
10_56_2381	140_456_1	22_456_1	556_456_32	41_56_557	6_56_1	79_56_86
10_56_2389	140_456_1	22_456_1	556_456_32	41_56_562	6_56_1	79_56_82
10_56_2405	140_456_1	22_456_1	556_456_24	41_56_589	6_56_1	79_56_78
10_56_2371	140_456_1	22_456_1	556_456_15	41_56_620	6_56_1	79_56_72
10_56_2363	140_456_1	22_456_1	556_456_14	41_56_643	6_56_1	79_56_74
10_56_2366	140_456_1	22_456_1	556_456_13	41_56_640	6_56_1	79_56_70
10_56_2395	140_456_1	22_456_1	556_456_13	41_56_618	6_56_1	79_56_66
10_56_2422	140_456_1	22_456_1	556_456_7	41_56_604	6_56_1	79_56_59
10_56_2456	140_456_1	22_456_1	556_456_9	41_56_599	6_56_1	79_56_46
10_56_2439	140_456_1	22_456_1	556_456_15	41_56_622	6_56_1	79_56_41
10_56_2427	140_456_1	22_456_1	556_456_11	41_56_636	6_56_1	79_56_40
10_56_2424	140_456_1	22_456_1	556_456_13	41_56_685	6_56_1	79_56_29
10_56_2414	140_456_1	22_456_1	556_456_11	41_56_696	6_56_1	79_56_26
10_56_2430	140_456_1	22_456_1	556_456_3	41_56_698	6_56_1	79_56_29
10_56_2441	140_456_1	22_456_1	556_456_2	41_56_696	6_56_1	79_56_34
10_56_2411	6_56_1	79_56_37	41_56_692
10_56_2397	6_56_1	79_56_38	41_56_692
10_56_2415	6_56_1	79_56_39	41_56_683
10_56_2428	6_56_1	79_56_43	41_56_688
10_56_2408	6_56_1	79_56_47	41_56_680
10_56_2410	6_56_1	79_56_37	41_56_703
10_56_2336	6_56_1	79_56_44	41_56_730
10_56_2322	6_56_1	79_56_46	41_56_714
10_56_2301	6_56_1	79_56_47	41_56_738
10_56_2290	6_56_1	79_56_47	41_56_761
10_56_2302	6_56_1	79_56_60	41_56_764
10_56_2331	6_56_1	79_56_45	41_56_785
10_56_2299	6_56_1	79_56_45	41_56_799
10_56_2280	6_56_1	79_56_57	41_56_782
10_56_2213	6_56_1	79_56_63	41_56_847
10_56_2228	6_56_1	79_56_67	41_56_835
10_56_2271	6_56_1	79_56_70	41_56_811
10_56_2212	6_56_1	79_56_78	41_56_829
10_56_2200	6_56_1	79_56_77	41_56_810
10_56_2199	6_56_1	79_56_91	41_56_787
10_56_2228	6_56_1	79_56_99	41_56_734
10_56_2259	6_56_1	79_56_100	41_56_749
10_56_2273	6_56_1	79_56_119	41_56_739
10_56_2246	6_56_1	79_56_127	41_56_781
10_56_2213	6_56_1	79_56_119	41_56_825
10_56_2152	6_56_1	79_56_108	41_56_861
10_56_2133	6_56_1	79_56_108	41_56_871
10_56_2124	6_56_1	79_56_97	41_56_872
10_56_2145	6_56_1	79_56_105	41_56_856
10_56_2143	6_56_1	79_56_119	41_56_857
10_56_2156	6_56_1	79_56_119	41_56_884
10_56_2165	6_56_1	79_56_116	41_56_869
10_56_2178	6_56_1	79_56_99	41_56_882
10_56_2216	6_56_1	79_56_98	41_56_841
10_56_2225	6_56_1	79_56_90	41_56_825
10_56_2217	6_56_1	79_56_82	41_56_832
10_56_2222	6_56_1	79_56_83	41_56_824
10_56_2217	6_56_1	79_56_83	41_56_826
10_56_2270	6_56_1	79_56_95	41_56_759
10_56_2262	6_56_1	79_56_102	41_56_730
10_56_2232	6_56_1	79_56_86	41_56_747
10_56_2237	6_56_1	79_56_86	41_56_765
10_56_2245	6_56_1	79_56_73	41_56_756
10_56_2268	6_56_1	79_56_83	41_56_745
10_56_2300	6_56_1	79_56_87	41_56_702
10_56_2318	6_56_1	79_56_92	41_56_688
10_56_2348	6_56_1	79_56_92	41_56_691
10_56_2337	6_56_1	79_56_77	41_56_731
10_56_2375	6_56_1	79_56_72	41_56_715
10_56_2391	6_56_1	79_56_65	41_56_723
10_56_2398	6_56_1	79_56_61	41_56_694
10_56_2301	6_56_1	79_56_74	41_56_734
10_56_2298	6_56_1	79_56_70	41_56_728
10_56_2305	6_56_1	79_56_80	41_56_725
10_56_2280	6_56_1	79_56_80	41_56_726
10_56_2255	6_56_1	79_56_81	41_56_751
10_56_2290	6_56_1	79_56_83	41_56_725
10_56_2305	6_56_1	79_56_84	41_56_720
10_56_2291	6_56_1	79_56_79	41_56_741
10_56_2325	6_56_1	79_56_92	41_56_715
10_56_2268	6_56_1	79_56_81	41_56_766
10_56_2259	6_56_1	79_56_84	41_56_758
10_56_2307	6_56_1	79_56_88	41_56_725
10_56_2310	6_56_1	79_56_81	41_56_732
10_56_2265	6_56_1	79_56_95	41_56_769
10_56_2262	6_56_1	79_56_89	41_56_798
10_56_2238	6_56_1	79_56_86	41_56_826
10_56_2236	6_56_1	79_56_86	41_56_835
10_56_2214	6_56_1	79_56_91	41_56_845
10_56_2194	6_56_1	79_56_92	41_56_862
10_56_2188	6_56_1	79_56_82	41_56_840
10_56_2177	6_56_1	79_56_81	41_56_824
10_56_2140	6_56_1	79_56_82	41_56_859
10_56_2150	6_56_1	79_56_81	41_56_843
10_56_2162	6_56_1	79_56_81	41_56_830
10_56_2182	6_56_1	79_56_96	41_56_804
10_56_2216	6_56_1	79_56_90	41_56_817
10_56_2202	6_56_1	79_56_83	41_56_823
10_56_2233	6_56_1	79_56_94	41_56_812
10_56_2212	6_56_1	79_56_91	41_56_831
10_56_2205	6_56_1	79_56_104	41_56_818
10_56_2179	6_56_1	79_56_128	41_56_801
10_56_2149	6_56_1	79_56_139	41_56_786
10_56_2199	6_56_1	79_56_142	41_56_729
10_56_2214	6_56_1	79_56_147	41_56_723
10_56_2167	6_56_1	79_56_139	41_56_768
10_56_2128	6_56_1	79_56_156	41_56_797
10_56_2094	6_56_1	79_56_180	41_56_820
10_56_2108	6_56_1	79_56_185	41_56_807
10_56_2145	6_56_1	79_56_159	41_56_811
10_56_2162	6_56_1	79_56_137	41_56_852
10_56_2167	6_56_1	79_56_128	41_56_859
10_56_2155	6_56_1	79_56_118	41_56_839
10_56_2153	6_56_1	79_56_118	41_56_851
10_56_2196	6_56_1	79_56_98	41_56_844
10_56_2155	6_56_1	79_56_100	41_56_888
10_56_2111	6_56_1	79_56_84	41_56_919
10_56_2084	6_56_1	79_56_81	41_56_913
10_56_2108	6_56_1	79_56_77	41_56_902
10_56_2094	6_56_1	79_56_67	41_56_932
10_56_2098	6_56_1	79_56_64	41_56_934
10_56_2089	6_56_1	79_56_64	41_56_928
10_56_2113	6_56_1	79_56_60	41_56_917
10_56_2089	6_56_1	79_56_67	41_56_960
10_56_2109	6_56_1	79_56_66	41_56_973
10_56_2120	6_56_1	79_56_60	41_56_949
10_56_2083	6_56_1	79_56_49	41_56_979
10_56_2093	6_56_1	79_56_56	41_56_965
10_56_2093	6_56_1	79_56_60	41_56_977
10_56_2086	6_56_1	79_56_63	41_56_991
10_56_2087	6_56_1	79_56_64	41_56_990
10_56_2096	6_56_1	79_56_75	41_56_996
10_56_2077	6_56_1	79_56_69	41_56_1012
10_56_2080	6_56_1	79_56_61	41_56_1002
10_56_2086	6_56_1	79_56_56	41_56_995
10_56_2055	6_56_1	79_56_58	41_56_1020
10_56_2019	6_56_1	79_56_48	41_56_1019
10_56_1952	6_56_1	79_56_50	41_56_1073
10_56_1962	6_56_1	79_56_54	41_56_1087
10_56_1953	6_56_1	79_56_49	41_56_1100
10_56_1955	6_56_1	79_56_56	41_56_1076
10_56_1971	6_56_1	79_56_47	41_56_1071
10_56_1985	6_56_1	79_56_48	41_56_1052
10_56_2034	6_56_1	79_56_43	41_56_1028
10_56_2045	6_56_1	79_56_27	41_56_1039
10_56_2064	6_56_1	79_56_22	41_56_1017
10_56_2115	6_56_1	79_56_18	41_56_977
10_56_2115	6_56_1	79_56_21	41_56_995
10_56_2111	6_56_1	79_56_12	41_56_1004
10_56_2090	6_56_1	79_56_8	41_56_1050
10_56_2047	6_56_1	79_56_10	41_56_1078
10_56_2010	6_56_1	79_56_6	41_56_1083
10_56_2002	6_56_1	79_56_2	41_56_1072
10_56_1981	6_56_1	79_56_2	41_56_1088
10_56_1989	6_56_1	79_56_1	41_56_1113
10_56_2010	6_56_1	79_56_2	41_56_1147
10_56_1985	6_56_1	79_56_1	41_56_1162
10_56_2018	41_56_1130
10_56_2021	41_56_1100
10_56_2037	41_56_1080
10_56_2015	41_56_1097
10_56_2030	41_56_1071
10_56_2025	41_56_1085
10_56_2027	41_56_1081
10_56_2028	41_56_1112
10_56_1991	41_56_1128
10_56_1998	41_56_1110
10_56_1954	41_56_1145
10_56_1932	41_56_1189
10_56_1934	41_56_1224
10_56_1934	41_56_1230
10_56_1924	41_56_1234
10_56_1914	41_56_1236
10_56_1892	41_56_1235
10_56_1895	41_56_1241
10_56_1891	41_56_1252
10_56_1874	41_56_1248
10_56_1865	41_56_1259
10_56_1850	41_56_1251
10_56_1865	41_56_1254
10_56_1867	41_56_1272
10_56_1850	41_56_1281
10_56_1913	41_56_1237
10_56_1916	41_56_1224
10_56_1933	41_56_1210
10_56_1925	41_56_1186
10_56_1903	41_56_1212
10_56_1925	41_56_1178
10_56_1907	41_56_1190
10_56_1897	41_56_1165
10_56_1918	41_56_1132
10_56_1932	41_56_1134
10_56_1920	41_56_1145
10_56_1915	41_56_1172
10_56_1902	41_56_1164
10_56_1878	41_56_1203
10_56_1916	41_56_1181
10_56_1913	41_56_1215
10_56_1903	41_56_1231
10_56_1927	41_56_1174
10_56_2003	41_56_1134
10_56_2032	41_56_1110
10_56_2025	41_56_1110
10_56_1991	41_56_1108
10_56_1986	41_56_1107
10_56_2035	41_56_1067
10_56_2089	41_56_1024
10_56_2121	41_56_986
10_56_2150	41_56_980
10_56_2124	41_56_1017
10_56_2134	41_56_987
10_56_2106	41_56_1008
10_56_2112	41_56_1014
10_56_2139	41_56_980
10_56_2162	41_56_979
10_56_2166	41_56_994
10_56_2180	41_56_955
10_56_2201	41_56_969
10_56_2217	41_56_938
10_56_2221	41_56_936
10_56_2221	41_56_955
10_56_2214	41_56_947
10_56_2224	41_56_940
10_56_2232	41_56_939
10_56_2259	41_56_889
10_56_2249	41_56_897
10_56_2257	41_56_882
10_56_2250	41_56_903
10_56_2286	41_56_871
10_56_2280	41_56_860
10_56_2265	41_56_862
10_56_2246	41_56_867
10_56_2267	41_56_842
10_56_2243	41_56_851
10_56_2222	41_56_862
10_56_2181	41_56_889
10_56_2203	41_56_885
10_56_2210	41_56_886
10_56_2244	41_56_853
10_56_2253	41_56_840
10_56_2215	41_56_869
10_56_2196	41_56_900
10_56_2217	41_56_872
10_56_2223	41_56_860
10_56_2275	41_56_835
10_56_2234	41_56_853
10_56_2227	41_56_863
10_56_2247	41_56_819
10_56_2183	41_56_881
10_56_2219	41_56_850
10_56_2231	41_56_856
10_56_2256	41_56_857
10_56_2252	41_56_891
10_56_2208	41_56_914
10_56_2192	41_56_971
10_56_2175	41_56_978
10_56_2171	41_56_959
10_56_2187	41_56_935
10_56_2183	41_56_932
10_56_2162	41_56_942
10_56_2134	41_56_945
10_56_2125	41_56_937
10_56_2115	41_56_960
10_56_2137	41_56_948
10_56_2118	41_56_929
10_56_2116	41_56_910
10_56_2142	41_56_883
10_56_2151	41_56_881
10_56_2160	41_56_881
10_56_2218	41_56_863
10_56_2214	41_56_866
10_56_2253	41_56_858
10_56_2256	41_56_834
10_56_2282	41_56_806
10_56_2341	41_56_779
10_56_2327	41_56_791
10_56_2255	41_56_826
10_56_2260	41_56_824
10_56_2302	41_56_825
10_56_2305	41_56_824
10_56_2308	41_56_828
10_56_2376	41_56_789
10_56_2369	41_56_790
10_56_2393	41_56_736
10_56_2414	41_56_718
10_56_2422	41_56_727
10_56_2458	41_56_690
10_56_2464	41_56_668
10_56_2495	41_56_637
10_56_2501	41_56_635
10_56_2497	41_56_638
10_56_2486	41_56_649
10_56_2485	41_56_652
10_56_2493	41_56_666
10_56_2477	41_56_681
10_56_2467	41_56_698
10_56_2450	41_56_707
10_56_2444	41_56_703
10_56_2410	41_56_718
10_56_2392	41_56_741
10_56_2378	41_56_761
10_56_2354	41_56_758
10_56_2359	41_56_748
10_56_2363	41_56_717
10_56_2392	41_56_685
10_56_2441	41_56_664
10_56_2439	41_56_662
10_56_2438	41_56_704
10_56_2447	41_56_696
10_56_2432	41_56_678
10_56_2403	41_56_698
10_56_2386	41_56_699
10_56_2427	41_56_669
10_56_2384	41_56_698
10_56_2368	41_56_710
10_56_2355	41_56_731
10_56_2336	41_56_727
10_56_2326	41_56_726
10_56_2312	41_56_747
10_56_2262	41_56_784
10_56_2262	41_56_782
10_56_2269	41_56_765
10_56_2313	41_56_731
10_56_2388	41_56_660
10_56_2408	41_56_647
10_56_2414	41_56_627
10_56_2459	41_56_606
10_56_2514	41_56_588
10_56_2552	41_56_582
10_56_2578	41_56_560
10_56_2589	41_56_540
10_56_2608	41_56_537
10_56_2618	41_56_539
10_56_2632	41_56_546
10_56_2633	41_56_557
10_56_2577	41_56_566
10_56_2577	41_56_533
10_56_2593	41_56_499
10_56_2609	41_56_475
10_56_2639	41_56_420
10_56_2642	41_56_434
10_56_2660	41_56_437
10_56_2724	41_56_418
10_56_2743	41_56_421
10_56_2733	41_56_432
10_56_2731	41_56_442
10_56_2693	41_56_454
10_56_2692	41_56_455
10_56_2681	41_56_452
10_56_2651	41_56_436
10_56_2630	41_56_470
10_56_2630	41_56_476
10_56_2617	41_56_503
10_56_2612	41_56_533
10_56_2601	41_56_500
10_56_2596	41_56_484
10_56_2618	41_56_488
10_56_2622	41_56_510
10_56_2614	41_56_524
10_56_2616	41_56_528
10_56_2636	41_56_526
10_56_2625	41_56_554
10_56_2611	41_56_556
10_56_2624	41_56_522
10_56_2605	41_56_516
10_56_2570	41_56_527
10_56_2595	41_56_517
10_56_2558	41_56_541
10_56_2540	41_56_547
10_56_2594	41_56_521
10_56_2623	41_56_512
10_56_2656	41_56_505
10_56_2671	41_56_507
10_56_2681	41_56_520
10_56_2668	41_56_531
10_56_2615	41_56_553
10_56_2562	41_56_563
10_56_2574	41_56_567
10_56_2570	41_56_545
10_56_2560	41_56_556
10_56_2621	41_56_514
10_56_2592	41_56_523
10_56_2558	41_56_543
10_56_2577	41_56_536
10_56_2601	41_56_526
10_56_2599	41_56_505
10_56_2592	41_56_485
10_56_2612	41_56_486
10_56_2608	41_56_491
10_56_2601	41_56_506
10_56_2607	41_56_505
10_56_2665	41_56_477
10_56_2647	41_56_460
10_56_2678	41_56_421
10_56_2641	41_56_434
10_56_2659	41_56_422
10_56_2654	41_56_431
10_56_2626	41_56_442
10_56_2626	41_56_443
10_56_2640	41_56_458
10_56_2644	41_56_468
10_56_2674	41_56_450
10_56_2646	41_56_455
10_56_2609	41_56_437
10_56_2567	41_56_454
10_56_2588	41_56_430
10_56_2599	41_56_447
10_56_2649	41_56_438
10_56_2646	41_56_459
10_56_2624	41_56_462
10_56_2621	41_56_460
10_56_2616	41_56_475
10_56_2604	41_56_492
10_56_2586	41_56_525
10_56_2536	41_56_546
10_56_2574	41_56_553
10_56_2568	41_56_531
10_56_2561	41_56_545
10_56_2551	41_56_551
10_56_2581	41_56_529
10_56_2587	41_56_513
10_56_2619	41_56_492
10_56_2615	41_56_488
10_56_2585	41_56_509
10_56_2610	41_56_484
10_56_2651	41_56_467
10_56_2645	41_56_467
10_56_2647	41_56_467
10_56_2636	41_56_474
10_56_2605	41_56_501
10_56_2639	41_56_483
10_56_2683	41_56_476
10_56_2670	41_56_498
10_56_2667	41_56_494
10_56_2671	41_56_500
10_56_2686	41_56_508
10_56_2701	41_56_492
10_56_2685	41_56_481
10_56_2664	41_56_491
10_56_2675	41_56_474
10_56_2670	41_56_458
10_56_2664	41_56_472
10_56_2659	41_56_467
10_56_2681	41_56_457
10_56_2702	41_56_465
10_56_2665	41_56_488
10_56_2647	41_56_494
10_56_2611	41_56_485
10_56_2607	41_56_493
10_56_2633	41_56_497
10_56_2615	41_56_500
10_56_2636	41_56_495
10_56_2606	41_56_499
10_56_2620	41_56_491
10_56_2609	41_56_497
10_56_2603	41_56_498
10_56_2581	41_56_515
10_56_2613	41_56_525
10_56_2659	41_56_522
10_56_2701	41_56_518
10_56_2708	41_56_534
10_56_2688	41_56_535
10_56_2699	41_56_497
10_56_2661	41_56_498
10_56_2648	41_56_501
10_56_2637	41_56_487
10_56_2631	41_56_503
10_56_2630	41_56_513
10_56_2633	41_56_497
10_56_2662	41_56_499
10_56_2672	41_56_489
10_56_2703	41_56_488
10_56_2661	41_56_521
10_56_2695	41_56_512
10_56_2671	41_56_537
10_56_2670	41_56_541
10_56_2663	41_56_528
10_56_2666	41_56_513
10_56_2684	41_56_487
10_56_2657	41_56_479
10_56_2628	41_56_463
10_56_2619	41_56_470
10_56_2644	41_56_470
10_56_2703	41_56_425
10_56_2677	41_56_428
10_56_2677	41_56_434
10_56_2667	41_56_444
10_56_2643	41_56_471
10_56_2657	41_56_450
10_56_2656	41_56_435
10_56_2702	41_56_414
10_56_2714	41_56_408
10_56_2749	41_56_406
10_56_2745	41_56_398
10_56_2722	41_56_397
10_56_2708	41_56_404
10_56_2724	41_56_407
10_56_2740	41_56_400
10_56_2774	41_56_387
10_56_2772	41_56_380
10_56_2799	41_56_343
10_56_2767	41_56_349
10_56_2727	41_56_368
10_56_2710	41_56_368
10_56_2708	41_56_340
10_56_2714	41_56_317
10_56_2770	41_56_299
10_56_2821	41_56_271
10_56_2807	41_56_268
10_56_2762	41_56_282
10_56_2781	41_56_282
10_56_2744	41_56_308
10_56_2714	41_56_303
10_56_2696	41_56_295
10_56_2681	41_56_300
10_56_2698	41_56_294
10_56_2743	41_56_284
10_56_2755	41_56_309
10_56_2808	41_56_305
10_56_2838	41_56_304
10_56_2830	41_56_337
10_56_2841	41_56_349
10_56_2837	41_56_364
10_56_2846	41_56_339
10_56_2848	41_56_335
10_56_2881	41_56_320
10_56_2854	41_56_338
10_56_2840	41_56_335
10_56_2854	41_56_332
10_56_2857	41_56_323
10_56_2834	41_56_336
10_56_2809	41_56_337
10_56_2756	41_56_346
10_56_2747	41_56_363
10_56_2755	41_56_359
10_56_2751	41_56_352
10_56_2733	41_56_345
10_56_2752	41_56_312
10_56_2756	41_56_294
10_56_2738	41_56_315
10_56_2769	41_56_335
10_56_2785	41_56_335
10_56_2799	41_56_318
10_56_2810	41_56_324
10_56_2788	41_56_325
10_56_2763	41_56_311
10_56_2804	41_56_295
10_56_2830	41_56_265
10_56_2806	41_56_290
10_56_2795	41_56_315
10_56_2817	41_56_300
10_56_2808	41_56_317
10_56_2834	41_56_320
10_56_2822	41_56_318
10_56_2821	41_56_310
10_56_2843	41_56_310
10_56_2854	41_56_304
10_56_2843	41_56_307
10_56_2800	41_56_322
10_56_2752	41_56_314
10_56_2718	41_56_313
10_56_2747	41_56_302
10_56_2755	41_56_296
10_56_2779	41_56_290
10_56_2789	41_56_298
10_56_2806	41_56_300
10_56_2818	41_56_298
10_56_2826	41_56_295
10_56_2848	41_56_292
10_56_2812	41_56_309
10_56_2814	41_56_303
10_56_2824	41_56_293
10_56_2901	41_56_260
10_56_2875	41_56_254
10_56_2879	41_56_252
10_56_2885	41_56_254
10_56_2833	41_56_264
10_56_2800	41_56_290
10_56_2754	41_56_307
10_56_2706	41_56_326
10_56_2729	41_56_328
10_56_2749	41_56_323
10_56_2757	41_56_307
10_56_2782	41_56_286
10_56_2779	41_56_290
10_56_2810	41_56_264
10_56_2819	41_56_240
10_56_2857	41_56_232
10_56_2832	41_56_227
10_56_2851	41_56_212
10_56_2850	41_56_229
10_56_2821	41_56_243
10_56_2794	41_56_245
10_56_2839	41_56_231
10_56_2839	41_56_237
10_56_2835	41_56_225
10_56_2820	41_56_231
10_56_2851	41_56_229
10_56_2852	41_56_226
10_56_2872	41_56_233
10_56_2891	41_56_225
10_56_2911	41_56_215
10_56_2937	41_56_213
10_56_2953	41_56_174
10_56_2942	41_56_184
10_56_2961	41_56_169
10_56_2975	41_56_163
10_56_2941	41_56_173
10_56_2944	41_56_172
10_56_2932	41_56_170
10_56_2924	41_56_169
10_56_2935	41_56_169
10_56_2915	41_56_176
10_56_2891	41_56_182
10_56_2887	41_56_210
10_56_2886	41_56_220
10_56_2907	41_56_195
10_56_2886	41_56_211
10_56_2880	41_56_225
10_56_2904	41_56_236
10_56_2912	41_56_239
10_56_2878	41_56_239
10_56_2844	41_56_232
10_56_2849	41_56_226
10_56_2874	41_56_215
10_56_2894	41_56_209
10_56_2940	41_56_202
10_56_2954	41_56_217
10_56_2954	41_56_229
10_56_2958	41_56_215
10_56_2965	41_56_203
10_56_2957	41_56_204
10_56_2949	41_56_217
10_56_2955	41_56_204
10_56_2945	41_56_218
10_56_2978	41_56_201
10_56_2969	41_56_212
10_56_2970	41_56_206
10_56_2984	41_56_192
10_56_2961	41_56_195
10_56_2940	41_56_193
10_56_2956	41_56_183
10_56_2900	41_56_201
10_56_2914	41_56_193
10_56_2920	41_56_187
10_56_2913	41_56_190
10_56_2935	41_56_171
10_56_2963	41_56_172
10_56_2951	41_56_169
10_56_2967	41_56_168
10_56_3003	41_56_156
10_56_3009	41_56_156
10_56_3021	41_56_142
10_56_3024	41_56_126
10_56_3021	41_56_110
10_56_3021	41_56_113
10_56_3034	41_56_86
10_56_3023	41_56_78
10_56_3030	41_56_91
10_56_3035	41_56_85
10_56_3033	41_56_95
10_56_3055	41_56_94
10_56_3058	41_56_88
10_56_3034	41_56_86
10_56_3002	41_56_85
10_56_2978	41_56_106
10_56_2990	41_56_102
10_56_2975	41_56_101
10_56_2981	41_56_90
10_56_3020	41_56_86
10_56_3050	41_56_83
10_56_3070	41_56_75
10_56_3074	41_56_82
10_56_3070	41_56_74
10_56_3039	41_56_73
10_56_3016	41_56_69
10_56_2998	41_56_64
10_56_2995	41_56_66
10_56_3007	41_56_66
10_56_3043	41_56_74
10_56_3081	41_56_69
10_56_3102	41_56_61
10_56_3080	41_56_72
10_56_3073	41_56_73
10_56_3085	41_56_55
10_56_3040	41_56_51
10_56_3016	41_56_37
10_56_3030	41_56_27
10_56_3043	41_56_27
10_56_3080	41_56_23
10_56_3097	41_56_22
10_56_3126	41_56_29
10_56_3159	41_56_32
10_56_3161	41_56_47
10_56_3169	41_56_30
10_56_3154	41_56_37
10_56_3151	41_56_41
10_56_3170	41_56_37
10_56_3161	41_56_42
10_56_3130	41_56_49
10_56_3096	41_56_57
10_56_3092	41_56_59
10_56_3063	41_56_66
10_56_3062	41_56_60
10_56_3094	41_56_56
10_56_3098	41_56_55
10_56_3085	41_56_48
10_56_3075	41_56_53
10_56_3078	41_56_54
10_56_3087	41_56_51
10_56_3077	41_56_50
10_56_3091	41_56_42
10_56_3086	41_56_35
10_56_3074	41_56_33
10_56_3055	41_56_35
10_56_3044	41_56_42
10_56_3038	41_56_53
10_56_3022	41_56_59
10_56_2993	41_56_70
10_56_3013	41_56_72
10_56_2984	41_56_69
10_56_2970	41_56_76
10_56_3006	41_56_74
10_56_3051	41_56_66
10_56_3070	41_56_62
10_56_3092	41_56_57
10_56_3075	41_56_55
10_56_3062	41_56_47
10_56_3062	41_56_52
10_56_3017	41_56_49
10_56_3009	41_56_46
10_56_3052	41_56_51
10_56_3026	41_56_49
10_56_3013	41_56_60
10_56_3014	41_56_72
10_56_3028	41_56_70
10_56_3028	41_56_71
10_56_3026	41_56_76
10_56_3009	41_56_88
10_56_3054	41_56_100
10_56_3048	41_56_116
10_56_3057	41_56_107
10_56_3082	41_56_95
10_56_3051	41_56_97
10_56_3038	41_56_98
10_56_3050	41_56_108
10_56_3062	41_56_110
10_56_3033	41_56_114
10_56_3019	41_56_116
10_56_3015	41_56_122
10_56_2985	41_56_138
10_56_2967	41_56_134
10_56_2982	41_56_144
10_56_3006	41_56_164
10_56_2995	41_56_168
10_56_2990	41_56_162
10_56_2985	41_56_160
10_56_2979	41_56_161
10_56_2922	41_56_168
10_56_2912	41_56_149
10_56_2907	41_56_133
10_56_2933	41_56_134
10_56_2965	41_56_133
10_56_2984	41_56_136
10_56_3015	41_56_120
10_56_3029	41_56_111
10_56_3034	41_56_119
10_56_3006	41_56_105
10_56_3016	41_56_88
10_56_3026	41_56_84
10_56_3020	41_56_89
10_56_3034	41_56_93
10_56_3039	41_56_91
10_56_3039	41_56_98
10_56_3041	41_56_97
10_56_3068	41_56_83
10_56_3087	41_56_72
10_56_3093	41_56_66
10_56_3103	41_56_56
10_56_3097	41_56_49
10_56_3092	41_56_55
10_56_3082	41_56_48
10_56_3090	41_56_49
10_56_3095	41_56_41
10_56_3122	41_56_40
10_56_3147	41_56_36
10_56_3141	41_56_39
10_56_3136	41_56_39
10_56_3114	41_56_40
10_56_3119	41_56_38
10_56_3112	41_56_35
10_56_3137	41_56_24
10_56_3119	41_56_23
10_56_3128	41_56_16
10_56_3117	41_56_14
10_56_3132	41_56_12
10_56_3136	41_56_7
10_56_3150	41_56_5
10_56_3130	41_56_3
10_56_3076	41_56_7
10_56_3042	41_56_8
10_56_3005	41_56_7
10_56_3031	41_56_7
10_56_3049	41_56_5
10_56_3077	41_56_3
10_56_3072	41_56_2
10_56_3092	41_56_6
10_56_3102	41_56_8
10_56_3097	41_56_8
10_56_3107	41_56_12
10_56_3122	41_56_13
10_56_3100	41_56_14
10_56_3126	41_56_8
10_56_3127	41_56_9
10_56_3141	41_56_10
10_56_3159	41_56_7
10_56_3169	41_56_4
10_56_3183	41_56_4
10_56_3193	41_56_3
10_56_3197	41_56_6
10_56_3222	41_56_4
10_56_3192	41_56_5
10_56_3178	41_56_9
10_56_3131	41_56_5
10_56_3096	41_56_6
10_56_3066	41_56_9
10_56_3060	41_56_13
10_56_3079	41_56_17
10_56_3072	41_56_16
10_56_3076	41_56_14
10_56_3069	41_56_9
10_56_3077	41_56_11
10_56_3087	41_56_8
10_56_3103	41_56_3
10_56_3107	41_56_8
10_56_3120	41_56_12
10_56_3122	41_56_12
10_56_3124	41_56_14
10_56_3120	41_56_18
10_56_3094	41_56_22
10_56_3075	41_56_19
10_56_3067	41_56_16
10_56_3057	41_56_13
10_56_3043	41_56_18
10_56_3029	41_56_21
10_56_3039	41_56_22
10_56_3041	41_56_19
10_56_3050	41_56_14
10_56_3059	41_56_19
10_56_3104	41_56_18
10_56_3128	41_56_14
10_56_3117	41_56_10
10_56_3174	41_56_8
10_56_3140	41_56_10
10_56_3134	41_56_9
10_56_3125	41_56_11
10_56_3138	41_56_17
10_56_3150	41_56_21
10_56_3148	41_56_24
10_56_3175	41_56_24
10_56_3177	41_56_25
10_56_3149	41_56_22
10_56_3157	41_56_15
10_56_3146	41_56_14
10_56_3166	41_56_8
10_56_3144	41_56_3
10_56_3166	41_56_3
10_56_3153	41_56_4
10_56_3141	41_56_4
10_56_3115	41_56_3
10_56_3074	41_56_8
10_56_3075	41_56_5
10_56_3092	41_56_9
10_56_3090	41_56_11
10_56_3103	41_56_8
10_56_3115	41_56_9
10_56_3098	41_56_10
10_56_3138	41_56_16
10_56_3138	41_56_12
10_56_3132	41_56_12
10_56_3117	41_56_20
10_56_3088	41_56_20
10_56_3080	41_56_21
10_56_3077	41_56_21
10_56_3101	41_56_20
10_56_3127	41_56_23
10_56_3139	41_56_22
10_56_3149	41_56_19
10_56_3174	41_56_17
10_56_3168	41_56_18
10_56_3161	41_56_20
10_56_3152	41_56_21
10_56_3150	41_56_14
10_56_3103	41_56_13
10_56_3122	41_56_12
10_56_3136	41_56_4
10_56_3153
10_56_3158
10_56_3144
10_56_3122
10_56_3097
10_56_3120
10_56_3115
10_56_3123
10_56_3150
10_56_3125
10_56_3093
10_56_3034
10_56_2983
10_56_3008
10_56_3031
10_56_3070
10_56_3106
10_56_3109
10_56_3118
10_56_3148
10_56_3181
10_56_3182
10_56_3171
10_56_3145
10_56_3124
10_56_3125
10_56_3110
10_56_3102
10_56_3089
10_56_3077
10_56_3068
10_56_3083
10_56_3114
10_56_3108
10_56_3114
10_56_3107
10_56_3127
10_56_3125
10_56_3122
10_56_3132
10_56_3142
10_56_3149
10_56_3135
10_56_3149
10_56_3159
10_56_3174
10_56_3181
10_56_3181
10_56_3183
10_56_3185
10_56_3185
10_56_3178
10_56_3176
10_56_3156
10_56_3164
10_56_3140
10_56_3170
10_56_3173
10_56_3171
10_56_3187
10_56_3188
10_56_3169
10_56_3149
10_56_3163
10_56_3161
10_56_3155
10_56_3143
10_56_3139
10_56_3153
10_56_3164
10_56_3155
10_56_3151
10_56_3128
[truncated: 3,001 more rows]
[truncated: 787 more columns]
