# Supplementary material for: Environmental change makes robust ecological networks fragile
Source: Nat Commun. 2016 Aug 11;7:12462. doi: 10.1038/ncomms12462 (PMC4987532; doi:10.1038/ncomms12462)
Supplement: Supplementary Data 1 — Host-parasite networks and host extinction sequences in Avida experiments. The compressed archive includes the 100 co-evolved host-parasite networks and the host extinction sequences in the historical scenario. [file ncomms12462-s2.zip › Supplementary_data_S1/host_extinction_sequence_72.csv]

1200_0_1	643_0_2	344_0_10	345_0_1	346_0_6	347_0_3	340_0_9	341_0_2	342_0_4	343_0_6	348_0_1	349_0_3	1653_0_1	298_0_9	299_0_3	296_0_3	297_0_1	294_0_2	295_0_6	292_0_4	293_0_3	290_0_6	291_0_3	270_0_1	271_0_4	272_0_6	273_0_7	274_0_2	275_0_2	276_0_1	277_0_4	278_0_5	279_0_3	642_1_5	108_0_3	109_0_7	102_0_4	103_0_2	100_0_5	101_0_1	106_0_4	107_0_3	104_0_3	105_0_3	1213_0_1	1655_0_1	99_0_1	98_0_21	91_0_13	90_0_2
1200_0_1	643_0_2	344_0_10	345_0_1	346_0_6	347_0_3	340_0_9	341_0_2	342_0_4	343_0_6	348_0_1	349_0_3	1653_0_1	298_0_9	299_0_3	296_0_4	297_0_1	294_0_2	295_0_6	292_0_4	293_0_3	290_0_6	291_0_3	270_0_1	271_0_4	272_0_6	273_0_7	274_0_2	275_0_2	276_0_1	277_0_4	278_0_5	279_0_3	642_1_5	108_0_3	109_0_7	102_0_4	103_0_2	100_0_5	101_0_1	106_0_4	107_0_3	104_0_3	105_0_3	1213_0_1	1655_0_1	99_0_1	98_0_21	91_0_13	90_0_2
1200_0_1	643_0_2	344_0_10	345_0_1	346_0_6	347_0_3	340_0_9	341_0_2	342_0_4	343_0_6	348_0_1	349_0_3	1653_0_1	298_0_9	299_0_3	296_0_4	297_0_1	294_0_2	295_0_6	292_0_4	293_0_3	290_0_6	291_0_3	270_0_1	271_0_4	272_0_6	273_0_7	274_0_2	275_0_2	276_0_1	277_0_4	278_0_5	279_0_3	642_1_5	108_0_3	109_0_7	102_0_4	103_0_2	100_0_5	101_0_1	106_0_4	107_0_3	104_0_3	105_0_3	1213_0_1	1655_0_1	99_0_1	98_0_22	91_0_13	90_0_2
344_0_1	346_0_1	347_0_1	340_0_1	341_0_1	342_0_1	343_0_5	348_0_1	298_0_6	299_0_1	296_0_2	294_0_2	295_0_1	292_0_1	293_0_1	290_0_6	291_0_1	270_0_1	271_0_1	272_0_3	273_0_1	275_0_1	277_0_1	278_0_5	279_0_1	108_0_1	109_0_4	102_0_1	103_0_1	100_0_5	1134_0_2	106_0_1	107_0_1	104_0_3	105_0_1	1001_0_1	99_0_1	98_0_10	91_0_2	90_0_1	93_0_7	92_0_2	95_0_4	94_0_17	97_0_2	96_0_1	1622_0_1	1621_0_1	1627_0_1	1626_0_1
392_0_1	165_0_1	1099_0_1	429_0_4	428_0_1	668_0_1	407_0_1	344_0_1	819_0_1	1255_01_1	342_0_1	343_0_4	810_0_1	812_0_1	348_0_1	816_0_2	817_0_1	691_0_1	1798_0_1	1792_0_1	1790_0_1	1796_0_1	1794_0_1	618_0_1	1493_1_1	1494_0_1	1495_0_1	1496_0_1	1497_0_1	423_0_1	1702_0_1	422_0_1	1705_0_1	1707_1_1	1709_0_2	1064_0_2	1529_0_1	868_0_1	427_0_1	1669_0_1	1668_0_1	1667_0_1	1666_0_1	294_0_1	1664_0_1	292_0_1	1661_0_1	1128_0_1	590_0_1	593_0_1
392_0_1	165_0_1	1099_0_1	429_0_7	407_0_1	344_0_1	819_0_1	1255_01_1	342_0_1	343_0_5	812_0_1	348_0_1	816_0_2	817_0_1	691_0_1	1798_0_1	1792_0_1	1796_0_1	1794_0_1	1493_1_1	1494_0_1	1495_0_1	1496_0_1	1497_0_1	423_0_1	1702_0_1	422_0_1	1705_0_1	1707_1_1	1709_0_2	1064_0_2	1529_0_1	868_0_1	427_0_1	1669_0_1	1668_0_1	1667_0_1	1666_0_1	294_0_1	1664_0_1	292_0_1	1661_0_1	291_0_1	1128_0_1	590_0_1	593_0_1	592_0_3	199_0_1	198_0_1	597_01_4
216_0_3	217_0_4	1268_0_5	1301_0_1	210_023_16	211_0_7	983_0_5	1781_0_5	1383_0_2	1149_0_4	1265_0_4	769_0_3	435_0_1	202_0_1	90_0_1	495_0_7	139_0_1	102_0_1	492_0_1	493_0_1	25_0_5	224_0_4	20_0_1	697_0_2	22_0_1	668_0_1	28_0_5	161_1_7	1371_0_5	405_0_4	321_0_1	403_0_6	4_0_1	401_0_1	545_0_7	1378_0_3	548_0_3	549_0_1	245_0_1	816_0_6	408_0_7	1317_0_1	1097_0_2	7_0_1	1310_0_3	676_0_3	671_0_7	672_0_6	673_0_1	121_0_2
216_0_5	217_0_4	1268_0_5	1301_0_2	210_023_17	211_0_11	983_0_7	1781_0_5	1383_0_2	1149_0_4	1265_0_6	769_0_3	202_0_1	90_0_1	495_0_16	139_0_1	102_0_1	492_0_1	493_0_1	25_0_5	224_0_8	20_0_1	697_0_3	22_0_1	668_0_1	28_0_8	161_1_12	1371_0_6	405_0_5	321_0_1	403_0_12	4_0_1	401_0_1	545_0_14	1378_0_3	548_0_4	549_0_1	245_0_1	816_0_9	408_0_12	1317_0_1	1097_0_2	7_0_1	1310_0_8	676_0_5	671_0_10	672_0_6	673_0_1	121_0_3	260_05_4
216_0_5	217_0_7	1268_0_4	1301_0_3	210_023_19	211_0_14	983_0_9	1781_0_6	1383_0_4	1265_0_9	769_0_5	202_0_1	90_0_1	495_0_26	139_0_1	102_0_1	492_0_1	493_0_1	25_0_7	224_0_8	20_0_1	697_0_3	22_0_1	668_0_1	28_0_10	161_1_13	1371_0_6	405_0_11	321_0_1	403_0_15	4_0_1	401_0_1	545_0_16	1378_0_3	548_0_5	549_0_1	245_0_1	816_0_12	408_0_17	1317_0_3	1097_0_2	7_0_1	1310_0_15	676_0_10	671_0_12	672_0_9	673_0_1	121_0_4	260_05_4	218_0_1
216_0_4	217_0_6	1268_0_4	1301_0_2	210_023_20	211_0_23	983_0_11	1781_0_7	1383_0_3	1265_0_11	769_0_4	202_0_1	90_0_1	495_0_28	139_0_1	102_0_1	492_0_1	493_0_1	25_0_8	224_0_9	20_0_1	697_0_3	22_0_1	668_0_1	28_0_11	161_1_14	1371_0_10	405_0_12	321_0_1	403_0_16	4_0_1	401_0_1	545_0_18	1378_0_5	548_0_5	549_0_1	245_0_1	816_0_13	408_0_18	1317_0_4	1097_0_2	7_0_1	1310_0_21	676_0_25	671_0_15	672_0_10	673_0_1	121_0_5	260_05_3	218_0_1
216_0_4	217_0_9	1268_0_7	1301_0_3	210_023_22	211_0_28	983_0_11	1781_0_4	1383_0_2	1265_0_9	769_0_6	202_0_1	90_0_1	495_0_29	139_0_1	102_0_1	492_0_1	493_0_1	25_0_9	224_0_11	20_0_1	697_0_5	22_0_1	668_0_1	28_0_12	161_1_15	1371_0_11	405_0_14	321_0_1	403_0_17	4_0_1	401_0_1	545_0_20	1378_0_6	548_0_7	549_0_1	245_0_1	816_0_13	408_0_21	1317_0_6	1097_0_3	7_0_1	1310_0_26	676_0_34	671_0_18	672_0_10	673_0_1	121_0_6	260_05_3	218_0_1
216_0_4	217_0_7	1268_0_7	1301_0_2	210_023_26	211_0_29	983_0_10	1781_0_4	1383_0_3	1265_0_10	769_0_7	202_0_1	90_0_1	495_0_31	139_0_1	102_0_1	492_0_1	493_0_1	25_0_13	224_0_12	20_0_1	697_0_5	22_0_1	668_0_1	28_0_14	161_1_15	1371_0_11	405_0_13	321_0_1	403_0_19	4_0_1	401_0_1	545_0_21	1378_0_9	548_0_8	549_0_1	245_0_1	816_0_15	408_0_21	1317_0_7	1097_0_3	7_0_1	1310_0_30	676_0_43	671_0_21	672_0_13	673_0_1	121_0_8	260_05_4	218_0_1
216_0_5	217_0_8	1268_0_5	1301_0_3	210_023_20	211_0_35	983_0_11	1781_0_4	1383_0_3	1265_0_9	769_0_5	202_0_1	90_0_1	495_0_34	139_0_1	102_0_1	492_0_1	493_0_1	25_0_15	224_0_12	20_0_1	697_0_5	22_0_1	668_0_1	28_0_16	161_1_15	1371_0_11	405_0_13	321_0_1	403_0_22	4_0_1	401_0_1	545_0_23	1378_0_9	548_0_11	549_0_1	245_0_1	816_0_18	439_0_8	1317_0_8	1097_0_2	7_0_1	1310_0_29	676_0_46	671_0_20	672_0_13	673_0_1	121_0_9	260_05_4	218_0_1
216_0_6	217_0_7	1268_0_8	1301_0_4	210_023_25	211_0_39	983_0_11	1781_0_4	1383_0_3	1265_0_10	769_0_3	202_0_1	90_0_1	495_0_36	139_0_1	102_0_1	492_0_1	493_0_1	25_0_17	224_0_13	20_0_1	697_0_5	22_0_1	668_0_1	28_0_20	161_1_15	1371_0_10	405_0_15	321_0_1	403_0_23	4_0_1	401_0_1	545_0_25	1378_0_9	548_0_13	549_0_1	245_0_1	816_0_19	439_0_11	1317_0_9	1097_0_1	7_0_1	1310_0_33	676_0_50	671_0_24	672_0_16	673_0_1	121_0_13	260_05_5	218_0_1
216_0_8	217_0_9	1268_0_7	1301_0_4	210_023_23	211_0_42	983_0_15	1781_0_6	1383_0_3	1265_0_10	769_0_4	202_0_1	90_0_1	495_0_36	139_0_1	102_0_1	492_0_1	493_0_1	25_0_17	224_0_11	20_0_1	697_0_5	22_0_1	668_0_1	28_0_23	161_1_13	1371_0_11	405_0_16	321_0_1	403_0_24	4_0_1	401_0_1	545_0_26	1378_0_11	548_0_18	549_0_1	245_0_1	816_0_17	439_0_8	1317_0_9	1097_0_1	7_0_1	1310_0_36	676_0_56	671_0_28	672_0_18	673_0_1	121_0_17	260_05_5	218_0_1
216_0_7	217_0_8	1268_0_7	1301_0_4	210_023_23	211_0_46	983_0_17	1781_0_7	1383_0_2	1265_0_10	769_0_5	202_0_1	90_0_1	495_0_44	139_0_1	102_0_1	492_0_1	493_0_1	25_0_18	224_0_15	20_0_1	697_0_6	22_0_1	668_0_1	28_0_25	161_1_14	1371_0_10	405_0_16	321_0_1	403_0_24	4_0_1	401_0_1	545_0_29	1378_0_11	548_0_20	549_0_1	245_0_1	816_0_19	439_0_12	1317_0_11	1097_0_2	7_0_1	1310_0_37	676_0_57	671_0_33	672_0_17	673_0_1	121_0_21	260_05_6	218_0_1
216_0_7	217_0_12	1268_0_7	1301_0_1	210_023_28	211_0_47	983_0_16	1781_0_8	1383_0_3	1265_0_15	769_0_5	202_0_1	90_0_1	495_0_43	139_0_1	102_0_1	492_0_1	493_0_1	25_0_19	224_0_14	20_0_1	697_0_7	22_0_1	668_0_1	28_0_25	161_1_14	1371_0_10	405_0_16	321_0_1	403_0_26	4_0_1	401_0_1	545_0_31	1378_0_10	548_0_21	549_0_1	245_0_1	816_0_20	439_0_9	1317_0_12	1097_0_2	7_0_1	1310_0_41	676_0_62	671_0_34	672_0_19	673_0_1	121_0_28	260_05_7	218_0_1
216_0_9	217_0_12	1268_0_5	1301_0_2	210_023_27	211_0_50	983_0_19	1781_0_11	1383_0_3	1265_0_16	769_0_6	202_0_1	90_0_1	495_0_42	139_0_1	102_0_1	492_0_1	493_0_1	25_0_15	224_0_15	20_0_1	697_0_6	22_0_1	668_0_1	28_0_30	161_1_14	1371_0_15	405_0_15	321_0_1	403_0_29	4_0_1	401_0_1	545_0_34	1378_0_14	548_0_25	549_0_1	245_0_1	816_0_21	439_0_8	1317_0_12	1097_0_3	7_0_1	1310_0_41	676_0_65	671_0_36	672_0_17	673_0_1	121_0_31	260_05_5	218_0_1
216_0_8	217_0_8	1268_0_3	1301_0_2	210_023_25	211_0_53	983_0_18	1781_0_12	1383_0_3	1265_0_15	769_0_7	202_0_1	90_0_1	495_0_43	139_0_1	102_0_1	492_0_1	493_0_1	25_0_23	224_0_18	20_0_1	697_0_4	22_0_1	668_0_1	28_0_29	161_1_13	1371_0_14	405_0_17	321_0_1	403_0_25	4_0_1	401_0_1	545_0_32	1378_0_14	548_0_29	549_0_1	245_0_1	816_0_22	439_0_10	1317_0_14	1097_0_2	7_0_1	1310_0_38	676_0_69	671_0_37	672_0_17	673_0_1	121_0_36	260_05_6	218_0_1
216_0_9	217_0_10	1268_0_4	1301_0_1	210_023_32	211_0_53	983_0_18	1781_0_11	1383_0_3	1265_0_20	769_0_8	202_0_1	90_0_1	495_0_48	139_0_1	102_0_1	492_0_1	493_0_1	25_0_20	224_0_17	20_0_1	697_0_3	22_0_1	668_0_1	28_0_32	161_1_11	1371_0_13	405_0_16	321_0_1	403_0_29	4_0_1	401_0_1	545_0_37	1378_0_15	548_0_28	549_0_1	245_0_1	816_0_21	439_0_12	1317_0_15	1097_0_2	7_0_1	1310_0_41	676_0_70	671_0_37	672_0_20	673_0_1	121_0_38	260_05_6	218_0_1
216_0_11	217_0_11	1268_0_5	1301_0_2	210_023_29	211_0_52	983_0_22	1781_0_13	1383_0_2	1265_0_15	769_0_7	202_0_1	90_0_1	495_0_48	139_0_1	102_0_1	492_0_1	493_0_1	25_0_24	224_0_18	20_0_1	697_0_2	22_0_1	668_0_1	28_0_32	161_1_9	1371_0_18	405_0_14	321_0_1	403_0_31	4_0_1	401_0_1	545_0_36	1378_0_19	548_0_32	549_0_1	245_0_1	816_0_26	439_0_10	1317_0_15	1097_0_1	7_0_1	1310_0_44	676_0_76	671_0_35	672_0_20	673_0_1	121_0_38	260_05_8	218_0_1
216_0_12	217_0_10	1268_0_5	1301_0_2	210_023_34	211_0_56	983_0_20	1781_0_10	1383_0_2	1265_0_15	769_0_7	202_0_1	90_0_1	495_0_51	139_0_1	102_0_1	492_0_1	493_0_1	25_0_33	224_0_20	20_0_1	697_0_3	22_0_1	668_0_1	28_0_30	161_1_7	1371_0_18	405_0_19	321_0_1	403_0_30	4_0_1	401_0_1	545_0_32	1378_0_18	548_0_34	549_0_1	245_0_1	816_0_26	439_0_14	1317_0_15	1149_0_11	7_0_1	1310_0_41	676_0_80	671_0_35	672_0_18	673_0_1	121_0_40	260_05_5	218_0_1
216_0_11	217_0_11	1268_0_7	1301_0_1	210_023_40	211_0_52	983_0_22	1781_0_10	1383_0_4	1265_0_14	769_0_4	202_0_1	90_0_1	495_0_52	139_0_1	102_0_1	492_0_1	493_0_1	25_0_29	224_0_23	20_0_1	697_0_3	22_0_1	668_0_1	28_0_29	161_1_9	1371_0_19	405_0_22	321_0_1	403_0_33	4_0_1	401_0_1	545_0_39	1378_0_19	548_0_36	549_0_1	245_0_1	816_0_23	439_0_16	1317_0_17	1149_0_17	7_0_1	1310_0_44	676_0_82	671_0_36	672_0_20	673_0_1	121_0_47	260_05_6	218_0_1
216_0_12	217_0_10	1268_0_8	712_0_1	210_023_36	211_0_55	983_0_29	1781_0_12	1383_0_3	1265_0_13	769_0_3	202_0_1	90_0_1	495_0_50	139_0_1	102_0_1	492_0_1	493_0_1	25_0_30	224_0_24	20_0_1	697_0_3	22_0_1	668_0_1	28_0_32	161_1_7	1371_0_22	405_0_23	321_0_1	403_0_32	4_0_1	401_0_1	545_0_40	1378_0_24	548_0_37	549_0_1	245_0_1	816_0_26	439_0_13	1317_0_18	1149_0_16	7_0_1	1310_0_41	676_0_83	671_0_39	672_0_16	673_0_1	121_0_49	260_05_7	218_0_1
216_0_11	217_0_11	1268_0_6	712_0_1	210_023_37	211_0_52	983_0_28	1781_0_12	1383_0_2	1265_0_13	769_0_4	202_0_1	90_0_1	495_0_51	139_0_1	102_0_1	492_0_1	493_0_1	25_0_31	224_0_25	20_0_1	697_0_2	22_0_1	668_0_1	28_0_31	161_1_8	1371_0_19	405_0_29	321_0_1	403_0_34	4_0_1	401_0_1	545_0_38	1378_0_25	548_0_46	549_0_1	245_0_1	816_0_27	439_0_17	1317_0_20	1149_0_17	7_0_1	1310_0_37	676_0_85	671_0_38	672_0_18	673_0_1	121_0_49	260_05_7	218_0_1
216_0_10	217_0_13	1268_0_6	712_0_1	210_023_35	211_0_54	983_0_31	1781_0_11	1383_0_4	1265_0_12	769_0_3	202_0_1	90_0_1	495_0_48	139_0_1	102_0_1	492_0_1	493_0_1	25_0_24	224_0_21	20_0_1	697_0_2	22_0_1	668_0_1	28_0_32	161_1_8	1371_0_21	405_0_28	321_0_1	403_0_36	4_0_1	401_0_1	545_0_42	1378_0_27	548_0_51	549_0_1	245_0_1	816_0_28	439_0_15	1317_0_19	1149_0_18	7_0_1	1310_0_33	676_0_84	671_0_35	672_0_19	673_0_1	121_0_50	260_05_7	218_0_1
216_0_11	217_0_10	1268_0_5	712_0_1	210_023_32	211_0_54	983_0_31	1781_0_10	1383_0_3	1265_0_13	769_0_3	202_0_1	90_0_1	495_0_54	139_0_1	102_0_1	492_0_1	493_0_1	25_0_23	224_0_23	20_0_1	697_0_3	22_0_1	668_0_1	28_0_32	161_1_8	1371_0_25	405_0_30	321_0_1	403_0_32	4_0_1	401_0_1	545_0_40	1378_0_26	548_0_51	549_0_1	245_0_1	816_0_26	439_0_13	1317_0_22	1149_0_19	7_0_1	1310_0_33	676_0_87	671_0_39	672_0_17	673_0_1	121_0_55	260_05_6	218_0_1
216_0_11	217_0_9	1268_0_4	712_0_1	210_023_33	211_0_52	983_0_27	1781_0_9	1383_0_4	1265_0_15	769_0_2	202_0_1	90_0_1	495_0_57	139_0_1	102_0_1	492_0_1	493_0_1	25_0_29	224_0_26	20_0_1	697_0_4	22_0_1	668_0_1	28_0_31	161_1_7	1371_0_24	405_0_31	321_0_1	403_0_33	4_0_1	401_0_1	545_0_38	1378_0_22	548_0_50	549_0_1	245_0_1	816_0_24	439_0_16	1317_0_21	1149_0_20	7_0_1	1310_0_36	676_0_90	671_0_42	672_0_15	673_0_1	121_0_56	260_05_6	218_0_1
216_0_10	217_0_11	1268_0_7	712_0_1	210_023_30	211_0_57	983_0_31	1781_0_6	1383_0_4	1265_0_10	769_0_3	202_0_1	90_0_1	495_0_55	139_0_1	102_0_1	492_0_1	493_0_1	25_0_22	224_0_25	20_0_1	697_0_3	22_0_1	668_0_1	28_0_35	161_1_8	1371_0_25	405_0_28	321_0_1	403_0_34	4_0_1	401_0_1	545_0_43	1378_0_25	548_0_53	549_0_1	245_0_1	816_0_21	439_0_16	1317_0_21	1149_0_19	7_0_1	1310_0_33	676_0_88	671_0_42	672_0_14	673_0_1	121_0_58	260_05_6	218_0_1
216_0_10	217_0_8	1268_0_5	712_0_1	210_023_26	211_0_54	983_0_34	1781_0_5	1383_0_4	1265_0_8	769_0_2	202_0_1	90_0_1	495_0_59	139_0_1	102_0_1	492_0_1	493_0_1	25_0_23	224_0_28	20_0_1	697_0_3	22_0_1	668_0_1	28_0_37	161_1_7	1371_0_26	405_0_26	321_0_1	403_0_31	4_0_1	401_0_1	545_0_45	1378_0_29	548_0_48	549_0_1	245_0_1	816_0_21	439_0_13	1317_0_24	1149_0_18	7_0_1	1310_0_29	676_0_83	671_0_44	672_0_15	673_0_1	121_0_59	260_05_7	218_0_1
216_0_7	217_0_9	1268_0_6	712_0_1	210_023_29	211_0_56	983_0_30	1781_0_6	1149_0_18	1265_0_14	769_0_2	202_0_1	90_0_1	495_0_59	139_0_1	102_0_1	492_0_1	493_0_1	25_0_22	224_0_25	20_0_1	697_0_4	22_0_1	668_0_1	28_0_36	161_1_8	1371_0_27	405_0_29	321_0_1	403_0_28	4_0_1	401_0_1	545_0_42	1378_0_26	548_0_49	549_0_1	245_0_1	816_0_19	439_0_16	1317_0_17	7_0_1	1310_0_36	676_0_83	671_0_41	672_0_13	673_0_1	121_0_62	260_05_5	218_0_1	264_0_1
216_0_9	217_0_9	1268_0_4	712_0_1	210_023_33	211_0_59	983_0_31	1781_0_7	1149_0_23	1265_0_14	769_0_3	202_0_1	90_0_1	495_0_58	139_0_1	102_0_1	492_0_1	493_0_1	25_0_17	224_0_25	20_0_1	697_0_2	22_0_1	668_0_1	28_0_37	161_1_7	1371_0_29	405_0_29	321_0_1	403_0_37	4_0_1	401_0_1	545_0_40	1378_0_28	548_0_54	549_0_1	245_0_1	816_0_22	439_0_14	1317_0_15	7_0_1	1310_0_31	676_0_84	671_0_39	672_0_10	673_0_1	121_0_67	260_05_5	218_0_1	264_0_1
216_0_9	217_0_8	1268_0_4	712_0_1	210_023_27	211_0_59	983_0_36	1781_0_5	1149_0_23	1265_0_10	769_0_2	202_0_1	90_0_1	495_0_58	139_0_1	102_0_1	492_0_1	493_0_1	25_0_18	224_0_32	20_0_1	697_0_3	22_0_1	668_0_1	28_0_36	161_1_5	1371_0_28	405_0_30	321_0_1	403_0_34	4_0_1	401_0_1	545_0_34	1378_0_26	548_0_55	549_0_1	245_0_1	816_0_21	439_0_10	1317_0_19	7_0_1	1310_0_28	676_0_89	671_0_32	672_0_13	673_0_1	121_0_67	260_05_3	218_0_1	264_0_1
216_0_10	217_0_9	1268_0_4	712_0_1	210_023_30	211_0_63	983_0_34	1781_0_4	1149_0_23	1265_0_13	769_0_3	202_0_1	90_0_1	495_0_60	139_0_1	102_0_1	492_0_1	493_0_1	25_0_19	224_0_28	20_0_1	697_0_4	22_0_1	668_0_1	28_0_39	161_1_4	1371_0_27	405_0_31	321_0_1	403_0_29	4_0_1	342_0_1	545_0_34	1378_0_24	548_0_56	549_0_1	245_0_1	816_0_17	439_0_14	1317_0_18	7_0_1	1310_0_31	676_0_84	671_0_32	672_0_11	673_0_1	121_0_67	260_05_1	218_0_1	264_0_1
216_0_12	217_0_9	1268_0_5	712_0_1	210_023_33	211_0_69	983_0_31	1781_0_4	1149_0_26	1265_0_12	769_0_4	202_0_1	90_0_1	495_0_55	139_0_1	102_0_1	492_0_1	493_0_1	25_0_18	224_0_26	20_0_1	697_0_2	22_0_1	668_0_1	28_0_37	161_1_5	1371_0_30	405_0_26	321_0_1	403_0_28	4_0_1	342_0_1	545_0_33	1378_0_29	548_0_54	549_0_1	245_0_1	816_0_20	439_0_13	1317_0_17	7_0_1	1310_0_29	676_0_84	671_0_37	672_0_10	673_0_1	121_0_75	260_05_1	218_0_1	264_0_1
216_0_14	217_0_10	1268_0_4	712_0_1	210_023_28	211_0_73	983_0_33	1781_0_4	1149_0_25	1265_0_13	769_0_5	202_0_1	90_0_1	495_0_56	139_0_1	102_0_1	492_0_1	493_0_1	25_0_25	224_0_27	20_0_1	697_0_2	22_0_1	668_0_1	28_0_33	161_1_3	1371_0_30	405_0_23	321_0_1	403_0_27	4_0_1	342_0_1	545_0_29	1378_0_25	548_0_54	549_0_1	245_0_1	816_0_22	439_0_13	1317_0_11	7_0_1	1310_0_28	676_0_84	671_0_34	672_0_14	673_0_1	121_0_77	260_05_1	218_0_1	264_0_1
216_0_16	217_0_13	1268_0_3	712_0_1	210_023_33	211_0_79	983_0_35	1781_0_6	1149_0_26	1265_0_14	769_0_5	202_0_1	90_0_1	495_0_56	139_0_1	102_0_1	492_0_1	493_0_1	25_0_25	224_0_28	20_0_1	697_0_2	22_0_1	668_0_1	28_0_35	161_1_3	1371_0_27	405_0_27	321_0_1	403_0_28	4_0_1	342_0_1	545_0_33	1378_0_24	548_0_61	549_0_1	245_0_1	816_0_20	439_0_13	1317_0_11	7_0_1	1310_0_32	676_0_81	671_0_38	672_0_13	673_0_1	121_0_77	260_05_2	218_0_1	264_0_1
216_0_17	217_0_11	1268_0_4	712_0_1	210_023_30	211_0_77	983_0_34	1781_0_5	1149_0_27	1265_0_11	769_0_5	202_0_1	90_0_1	495_0_55	139_0_1	102_0_1	492_0_1	493_0_1	25_0_22	224_0_26	20_0_1	697_0_2	22_0_1	668_0_1	28_0_31	161_1_4	1371_0_27	405_0_24	321_0_1	403_0_31	4_0_1	342_0_1	545_0_32	1378_0_24	548_0_58	549_0_1	245_0_1	816_0_24	439_0_11	1317_0_13	7_0_1	1310_0_34	676_0_77	671_0_40	672_0_13	673_0_1	121_0_75	260_05_2	218_0_1	264_0_1
216_0_22	217_0_14	1268_0_3	712_0_1	210_023_27	211_0_79	983_0_32	1781_0_5	1149_0_27	1265_0_12	769_0_6	202_0_1	90_0_1	495_0_50	139_0_1	102_0_1	492_0_1	493_0_1	25_0_22	224_0_27	20_0_1	697_0_4	22_0_1	668_0_1	28_0_30	161_1_3	1371_0_26	405_0_27	321_0_1	403_0_29	4_0_1	342_0_1	545_0_32	1378_0_23	548_0_59	549_0_1	245_0_1	816_0_27	439_0_12	1317_0_10	1310_0_33	676_0_86	671_0_33	672_0_15	673_0_1	121_0_70	260_05_4	218_0_1	264_0_1	128_0_1
216_0_22	217_0_13	1268_0_6	712_0_1	210_023_34	211_0_77	983_0_34	1781_0_5	1149_0_33	1265_0_14	769_0_6	202_0_1	90_0_1	495_0_47	139_0_1	102_0_1	492_0_1	493_0_1	25_0_23	224_0_26	20_0_1	697_0_4	22_0_1	668_0_1	28_0_32	161_1_2	1371_0_25	405_0_24	321_0_1	403_0_33	4_0_1	342_0_1	545_0_34	1378_0_22	548_0_62	549_0_1	245_0_1	816_0_23	439_0_16	1317_0_11	1310_0_35	676_0_84	671_0_39	672_0_17	673_0_1	121_0_68	260_05_3	218_0_1	264_0_1	128_0_1
216_0_22	217_0_13	1268_0_6	712_0_1	210_023_29	211_0_69	983_0_36	1781_0_6	1149_0_33	1265_0_13	769_0_6	202_0_1	90_0_1	495_0_51	139_0_1	102_0_1	492_0_1	493_0_1	25_0_21	224_0_25	20_0_1	697_0_6	22_0_1	668_0_1	28_0_26	161_1_1	1371_0_25	405_0_23	321_0_1	403_0_31	4_0_1	342_0_1	545_0_30	1378_0_24	548_0_62	549_0_1	245_0_1	816_0_26	439_0_14	1317_0_14	1310_0_34	676_0_81	671_0_42	672_0_18	673_0_1	121_0_68	260_05_3	218_0_1	264_0_1	128_0_1
216_0_24	217_0_14	1268_0_5	712_0_1	210_023_26	211_0_72	983_0_37	1781_0_4	1149_0_31	1265_0_14	769_0_8	202_0_1	90_0_1	495_0_47	139_0_1	102_0_1	492_0_1	493_0_1	25_0_24	224_0_25	20_0_1	697_0_7	22_0_1	668_0_1	28_0_23	161_1_1	1371_0_26	405_0_33	321_0_1	403_0_33	4_0_1	342_0_1	545_0_29	1378_0_20	548_0_59	549_0_1	245_0_1	816_0_26	439_0_12	1317_0_9	1310_0_33	676_0_89	671_0_43	672_0_21	673_0_1	121_0_71	260_05_6	218_0_1	264_0_1	128_0_1
216_0_23	217_0_15	1268_0_6	712_0_1	210_023_29	211_0_78	983_0_37	1781_0_5	1149_0_28	1265_0_16	769_0_6	202_0_1	90_0_1	495_0_47	139_0_1	102_0_1	492_0_1	493_0_1	25_0_21	224_0_22	20_0_1	697_0_7	22_0_1	668_0_1	28_0_24	161_1_1	1371_0_23	405_0_33	321_0_1	403_0_31	4_0_1	342_0_1	545_0_34	1378_0_22	548_0_59	549_0_1	245_0_1	816_0_26	439_0_17	1317_0_9	1310_0_42	676_0_87	671_0_46	672_0_20	673_0_1	121_0_67	260_05_5	218_0_1	264_0_1	128_0_1
216_0_23	217_0_15	1268_0_4	712_0_1	210_023_29	211_0_77	983_0_38	1781_0_8	1149_0_28	1265_0_16	769_0_5	202_0_1	90_0_1	495_0_55	139_0_1	102_0_1	492_0_1	493_0_1	25_0_20	224_0_25	20_0_1	697_0_8	22_0_1	668_0_1	28_0_22	161_1_1	1371_0_26	405_0_33	321_0_1	403_0_33	4_0_1	342_0_1	545_0_31	1378_0_27	548_0_60	549_0_1	245_0_1	816_0_32	439_0_15	1317_0_6	1310_0_36	676_0_78	671_0_42	672_0_23	673_0_1	121_0_68	260_05_4	218_0_1	264_0_1	128_0_1
216_0_29	217_0_18	1268_0_4	712_0_1	210_023_31	211_0_78	983_0_39	1781_0_7	1149_0_28	1265_0_13	769_0_5	202_0_1	90_0_1	495_0_60	139_0_1	102_0_1	492_0_1	493_0_1	25_0_26	224_0_29	20_0_1	697_0_5	22_0_1	668_0_1	28_0_23	161_1_1	1371_0_24	405_0_37	321_0_1	403_0_29	4_0_1	342_0_1	545_0_29	1378_0_23	548_0_60	549_0_1	245_0_1	816_0_30	439_0_13	1317_0_4	1310_0_32	676_0_85	671_0_41	672_0_25	673_0_1	121_0_72	260_05_4	218_0_1	264_0_1	128_0_1
216_0_25	217_0_18	1268_0_5	712_0_1	210_023_31	211_0_87	983_0_38	1781_0_8	1149_0_24	1265_0_12	769_0_4	202_0_1	90_0_1	495_0_58	139_0_1	102_0_1	492_0_1	493_0_1	25_0_25	224_0_27	20_0_1	697_0_6	22_0_1	668_0_1	28_0_24	161_1_1	1371_0_25	405_0_30	321_0_1	403_0_34	4_0_1	342_0_1	545_0_23	1378_0_22	548_0_68	549_0_1	245_0_1	816_0_30	439_0_15	1317_0_7	1310_0_33	676_0_86	671_0_49	672_0_20	673_0_1	121_0_70	260_05_2	218_0_1	264_0_1	128_0_1
216_0_24	217_0_18	1268_0_4	712_0_1	210_023_31	211_0_82	983_0_38	1781_0_7	1149_0_23	1265_0_12	769_0_5	202_0_1	90_0_1	495_0_64	139_0_1	102_0_1	492_0_1	493_0_1	25_0_24	224_0_25	20_0_1	697_0_8	22_0_1	668_0_1	28_0_23	161_1_1	1371_0_29	405_0_32	321_0_1	403_0_26	4_0_1	342_0_1	545_0_24	1378_0_25	548_0_65	549_0_1	245_0_1	816_0_30	439_0_13	1317_0_7	1310_0_29	676_0_82	671_0_50	672_0_24	673_0_1	121_0_65	260_05_2	218_0_1	264_0_1	128_0_1
216_0_23	217_0_22	1268_0_3	712_0_1	210_023_33	211_0_82	983_0_42	1781_0_5	1149_0_27	1265_0_13	769_0_5	202_0_1	90_0_1	495_0_69	139_0_1	102_0_1	492_0_1	493_0_1	25_0_22	224_0_25	20_0_1	697_0_9	22_0_1	668_0_1	28_0_20	161_1_1	1371_0_27	405_0_33	321_0_1	403_0_24	4_0_1	342_0_1	545_0_29	1378_0_23	548_0_69	549_0_1	245_0_1	816_0_29	439_0_10	1317_0_7	1310_0_31	676_0_90	671_0_49	672_0_26	673_0_1	121_0_64	260_05_4	218_0_1	264_0_1	128_0_1
216_0_26	217_0_22	1268_0_2	712_0_1	210_023_34	211_0_85	983_0_44	1781_0_6	1149_0_26	1265_0_17	769_0_5	202_0_1	90_0_1	495_0_65	139_0_1	166_0_1	492_0_1	493_0_1	25_0_21	224_0_25	20_0_1	697_0_6	22_0_1	668_0_1	28_0_19	161_1_1	1371_0_30	405_0_30	321_0_1	403_0_19	4_0_1	342_0_1	545_0_31	1378_0_23	548_0_67	549_0_1	245_0_1	816_0_31	439_0_13	1317_0_7	1310_0_32	676_0_89	671_0_60	672_0_26	673_0_1	121_0_59	260_05_4	218_0_1	264_0_1	128_0_1
216_0_24	217_0_22	1268_0_2	712_0_1	210_023_29	211_0_78	983_0_44	1781_0_5	1149_0_23	1265_0_18	769_0_4	202_0_1	90_0_1	495_0_69	139_0_1	166_0_1	492_0_1	493_0_1	25_0_18	224_0_20	20_0_1	697_0_6	22_0_1	668_0_1	28_0_20	161_1_1	1371_0_30	405_0_31	321_0_1	403_0_14	4_0_1	342_0_1	545_0_30	1378_0_25	548_0_73	549_0_1	245_0_1	816_0_27	439_0_12	1317_0_6	1310_0_30	676_0_86	671_0_54	672_0_29	673_0_1	121_0_57	260_05_2	218_0_1	264_0_1	128_0_1
216_0_27	217_0_21	1268_0_2	712_0_1	210_023_26	211_0_84	983_0_44	1781_0_5	1149_0_31	1265_0_17	769_0_5	202_0_1	90_0_1	495_0_70	139_0_1	166_0_1	492_0_1	493_0_1	25_0_23	224_0_17	20_0_1	697_0_7	22_0_1	668_0_1	28_0_21	161_1_1	1371_0_33	405_0_36	321_0_1	403_0_14	4_0_1	342_0_1	545_0_31	1378_0_21	548_0_72	549_0_1	245_0_1	816_0_31	439_0_12	1317_0_9	1310_0_37	676_0_91	671_0_58	672_0_24	673_0_1	121_0_59	260_05_3	218_0_1	264_0_1	128_0_1
216_0_28	217_0_19	1268_0_2	712_0_1	210_023_30	211_0_87	983_0_43	1781_0_8	1149_0_27	1265_0_22	769_0_5	202_0_1	90_0_1	495_0_60	139_0_1	166_0_1	492_0_1	493_0_1	25_0_22	224_0_16	20_0_1	697_0_9	22_0_1	668_0_1	28_0_20	161_1_1	1371_0_35	405_0_32	321_0_1	403_0_13	4_0_1	342_0_1	545_0_29	1378_0_23	548_0_69	549_0_1	245_0_1	816_0_31	439_0_13	1317_0_9	1310_0_36	676_0_87	671_0_64	672_0_26	673_0_1	121_0_54	260_05_1	218_0_1	264_0_1	128_0_1
216_0_23	217_0_26	1268_0_1	712_0_1	210_023_28	211_0_84	983_0_45	1781_0_7	1149_0_25	1265_0_20	769_0_6	202_0_1	90_0_1	495_0_64	139_0_1	166_0_1	492_0_1	493_0_1	25_0_23	224_0_12	20_0_1	697_0_9	22_0_1	668_0_1	28_0_20	161_1_1	1371_0_34	405_0_30	321_0_1	403_0_13	4_0_1	342_0_1	545_0_34	1378_0_23	548_0_68	549_0_1	245_0_1	816_0_30	439_0_11	1317_0_10	1310_0_39	676_0_89	671_0_53	672_0_27	673_0_1	121_0_59	260_05_1	218_0_1	264_0_1	128_0_1
216_0_25	217_0_23	1268_0_2	712_0_1	210_023_25	211_0_88	983_0_45	1781_0_6	1149_0_29	1265_0_18	769_0_5	202_0_1	90_0_1	495_0_65	139_0_1	166_0_1	492_0_1	493_0_1	25_0_30	224_0_14	20_0_1	697_0_8	22_0_1	668_0_1	28_0_22	161_1_1	1371_0_37	405_0_31	321_0_1	403_0_15	4_0_1	342_0_1	545_0_34	1378_0_21	548_0_73	549_0_1	245_0_1	816_0_30	439_0_12	1317_0_9	1310_0_42	676_0_97	671_0_57	672_0_26	673_0_1	121_0_58	260_05_1	218_0_1	264_0_1	128_0_1
216_0_29	217_0_24	1268_0_2	712_0_1	210_023_29	211_0_83	983_0_45	1781_0_10	1149_0_23	1265_0_22	769_0_4	202_0_1	90_0_1	495_0_63	139_0_1	166_0_1	492_0_1	493_0_1	25_0_27	224_0_15	20_0_1	697_0_10	22_0_1	668_0_1	28_0_20	161_1_1	1371_0_35	405_0_30	321_0_1	403_0_16	4_0_1	545_0_25	1378_0_27	548_0_75	549_0_1	245_0_1	816_0_26	439_0_14	1317_0_8	1310_0_40	676_0_97	671_0_61	672_0_23	673_0_1	121_0_56	260_05_1	218_0_1	264_0_1	128_0_1	15_0_1
216_0_29	217_0_26	1268_0_2	712_0_1	210_023_22	211_0_79	983_0_51	1781_0_9	1149_0_22	1265_0_18	769_0_7	202_0_1	90_0_1	495_0_64	139_0_1	166_0_1	492_0_1	493_0_1	25_0_29	224_0_14	20_0_1	697_0_10	22_0_1	668_0_1	28_0_17	161_1_1	1371_0_35	405_0_33	321_0_1	403_0_15	4_0_1	545_0_24	1378_0_29	548_0_76	549_0_1	245_0_1	816_0_25	439_0_15	1317_0_9	1310_0_39	676_0_92	671_0_56	672_0_25	673_0_1	121_0_56	260_05_1	218_0_1	264_0_1	128_0_1	15_0_1
216_0_31	217_0_24	1268_0_4	712_0_1	210_023_21	211_0_82	983_0_47	1781_0_7	1149_0_26	1265_0_18	769_0_3	202_0_1	90_0_1	495_0_62	139_0_1	166_0_1	492_0_1	493_0_1	25_0_28	224_0_10	20_0_1	697_0_11	22_0_1	668_0_1	28_0_22	161_1_1	1371_0_37	405_0_33	321_0_1	403_0_16	4_0_1	545_0_23	1378_0_31	548_0_78	549_0_1	245_0_1	816_0_25	439_0_15	1317_0_11	1310_0_36	676_0_98	671_0_55	672_0_26	673_0_1	121_0_52	260_05_1	218_0_1	264_0_1	128_0_1	15_0_1
216_0_30	217_0_26	1268_0_4	712_0_1	210_023_22	211_0_89	983_0_53	1781_0_9	1149_0_25	1265_0_26	769_0_5	202_0_1	90_0_1	495_0_69	139_0_1	166_0_1	492_0_1	493_0_1	25_0_29	224_0_10	20_0_1	697_0_12	22_0_1	668_0_1	28_0_21	161_1_1	1371_0_36	405_0_30	321_0_1	403_0_15	4_0_1	545_0_21	1378_0_31	548_0_81	549_0_1	245_0_1	816_0_24	439_0_13	1317_0_9	1310_0_31	676_0_93	671_0_57	672_0_22	673_0_1	121_0_53	260_05_1	218_0_1	264_0_1	128_0_1	15_0_1
216_0_30	217_0_33	1268_0_2	712_0_1	210_023_15	211_0_89	983_0_50	1781_0_9	1149_0_26	1265_0_23	769_0_5	202_0_1	90_0_1	495_0_70	139_0_1	166_0_1	492_0_1	493_0_1	25_0_29	224_0_11	20_0_1	697_0_9	22_0_1	668_0_1	28_0_19	161_1_1	1371_0_36	405_0_32	321_0_1	403_0_13	4_0_1	545_0_20	1378_0_33	548_0_81	549_0_1	245_0_1	816_0_24	439_0_10	1317_0_9	1310_0_30	676_0_93	671_0_55	672_0_24	673_0_1	121_0_61	260_05_1	218_0_1	264_0_1	128_0_1	15_0_1
216_0_26	217_0_26	1268_0_3	712_0_1	210_023_17	211_0_81	983_0_46	1781_0_6	1149_0_28	1265_0_25	769_0_3	202_0_1	90_0_1	495_0_71	139_0_1	166_0_1	492_0_1	493_0_1	25_0_29	224_0_14	20_0_1	697_0_12	22_0_1	668_0_1	28_0_22	161_1_1	1371_0_38	405_0_30	321_0_1	403_0_17	4_0_1	545_0_22	1378_0_33	548_0_81	549_0_1	245_0_1	816_0_27	439_0_11	1317_0_12	1310_0_34	676_0_102	671_0_55	672_0_20	673_0_1	121_0_58	260_05_1	218_0_1	264_0_1	128_0_1	15_0_1
216_0_23	217_0_34	1268_0_2	712_0_1	210_023_18	211_0_77	983_0_48	1781_0_9	1149_0_27	1265_0_25	769_0_4	202_0_1	90_0_1	495_0_62	139_0_1	166_0_1	492_0_1	493_0_1	25_0_26	224_0_12	20_0_1	697_0_14	22_0_1	668_0_1	28_0_21	161_1_1	1371_0_39	405_0_27	321_0_1	403_0_18	4_0_1	545_0_24	1378_0_36	548_0_70	549_0_1	245_0_1	816_0_27	439_0_15	1317_0_11	1310_0_30	676_0_93	671_0_56	672_0_21	673_0_1	121_0_54	260_05_1	218_0_1	264_0_1	128_0_1	15_0_1
216_0_24	217_0_36	769_0_4	712_0_1	210_023_16	211_0_75	983_0_52	1781_0_6	1149_0_28	1265_0_25	202_0_1	90_0_1	495_0_63	139_0_1	166_0_1	492_0_1	493_0_1	25_0_23	224_0_14	20_0_1	697_0_12	22_0_1	668_0_1	28_0_17	161_1_1	1371_0_44	405_0_26	321_0_1	403_0_21	4_0_1	545_0_23	1378_0_39	548_0_74	549_0_1	245_0_1	816_0_26	439_0_13	1317_0_12	1310_0_29	676_0_88	671_0_52	672_0_24	673_0_1	121_0_55	260_05_1	218_0_1	264_0_1	128_0_1	15_0_1	457_0_1
216_0_25	217_0_34	769_0_5	712_0_1	210_023_18	211_0_80	983_0_50	1781_0_3	1149_0_33	1265_0_25	202_0_1	90_0_1	495_0_59	139_0_1	166_0_1	492_0_1	493_0_1	25_0_23	224_0_16	20_0_1	697_0_11	22_0_1	668_0_1	28_0_22	161_1_1	1371_0_44	405_0_29	321_0_1	403_0_19	4_0_1	545_0_24	1378_0_37	548_0_78	549_0_1	245_0_1	816_0_24	439_0_11	1317_0_14	1310_0_33	676_0_90	671_0_51	672_0_20	673_0_1	121_0_48	260_05_1	218_0_1	264_0_1	128_0_1	15_0_1	457_0_1
216_0_25	217_0_40	769_0_7	712_0_1	210_023_20	211_0_72	983_0_54	1781_0_5	1149_0_32	1265_0_27	202_0_1	90_0_1	495_0_58	139_0_1	166_0_1	492_0_1	493_0_1	25_0_24	224_0_13	20_0_1	697_0_13	22_0_1	668_0_1	28_0_21	161_1_1	1371_0_44	405_0_26	321_0_1	403_0_16	4_0_1	545_0_25	1378_0_35	548_0_75	549_0_1	245_0_1	816_0_29	439_0_13	1317_0_13	1310_0_24	676_0_84	671_0_52	672_0_21	673_0_1	121_0_42	260_05_1	218_0_1	264_0_1	128_0_1	15_0_1	457_0_1
216_0_25	217_0_41	769_0_5	712_0_1	210_023_20	211_0_69	983_0_58	1781_0_5	1149_0_30	1265_0_26	202_0_1	90_0_1	495_0_54	139_0_1	166_0_1	492_0_1	493_0_1	25_0_23	224_0_12	20_0_1	697_0_10	22_0_1	668_0_1	28_0_23	161_1_1	1371_0_45	405_0_28	321_0_1	403_0_18	4_0_1	545_0_25	1378_0_38	548_0_80	549_0_1	245_0_1	816_0_27	439_0_12	1317_0_18	1310_0_25	676_0_82	671_0_47	672_0_21	673_0_1	121_0_43	260_05_1	218_0_1	264_0_1	128_0_1	15_0_1	457_0_1
216_0_27	217_0_34	769_0_5	712_0_1	210_023_20	211_0_78	983_0_55	1781_0_4	1149_0_26	1265_0_27	202_0_1	90_0_1	495_0_53	139_0_1	166_0_1	492_0_1	493_0_1	25_0_19	224_0_16	20_0_1	697_0_11	22_0_1	668_0_1	28_0_27	161_1_1	1371_0_42	405_0_26	321_0_1	403_0_17	4_0_1	545_0_25	1378_0_43	548_0_74	549_0_1	245_0_1	816_0_24	439_0_10	1317_0_18	1310_0_30	676_0_84	671_0_52	672_0_20	673_0_1	121_0_39	260_05_1	218_0_1	264_0_1	128_0_1	15_0_1	457_0_1
216_0_31	217_0_39	769_0_5	712_0_1	210_023_21	211_0_74	983_0_56	1781_0_4	1149_0_28	1265_0_29	202_0_1	90_0_1	495_0_51	139_0_1	166_0_1	492_0_1	493_0_1	25_0_20	224_0_16	20_0_1	697_0_11	22_0_1	668_0_1	28_0_26	161_1_1	1371_0_40	405_0_26	321_0_1	403_0_22	4_0_1	545_0_23	1378_0_45	548_0_73	549_0_1	245_0_1	816_0_20	439_0_10	1317_0_20	1310_0_28	676_0_79	671_0_46	672_0_24	673_0_1	121_0_40	260_05_1	218_0_1	264_0_1	128_0_1	15_0_1	457_0_1
216_0_29	217_0_43	769_0_4	712_0_1	210_023_23	211_0_74	983_0_56	1781_0_3	1149_0_27	1265_0_23	202_0_1	90_0_1	495_0_55	139_0_1	166_0_1	492_0_1	493_0_1	25_0_20	224_0_18	20_0_1	697_0_7	22_0_1	668_0_1	28_0_27	161_1_1	1371_0_48	405_0_27	321_0_1	403_0_20	4_0_1	545_0_20	1378_0_45	548_0_82	549_0_1	245_0_1	816_0_16	439_0_8	1317_0_19	1310_0_24	676_0_78	671_0_46	672_0_25	673_0_1	121_0_40	260_05_1	218_0_1	264_0_1	128_0_1	15_0_1	457_0_1
216_0_27	217_0_34	769_0_4	712_0_1	210_023_19	211_0_81	983_0_58	1781_0_4	1149_0_30	1265_0_27	202_0_1	90_0_1	495_0_55	139_0_1	166_0_1	492_0_1	493_0_1	25_0_18	224_0_21	20_0_1	697_0_7	22_0_1	668_0_1	28_0_27	161_1_1	1371_0_44	405_0_26	321_0_1	403_0_20	4_0_1	545_0_20	1378_0_45	548_0_79	549_0_1	245_0_1	816_0_15	439_0_11	1317_0_17	1310_0_26	676_0_81	671_0_48	672_0_27	673_0_1	121_0_32	260_05_1	218_0_1	264_0_1	128_0_1	15_0_1	457_0_1
216_0_32	217_0_37	769_0_5	712_0_1	210_023_20	211_0_85	983_0_57	1781_0_5	1149_0_29	1265_0_29	202_0_1	90_0_1	495_0_54	139_0_1	166_0_1	492_0_1	493_0_1	25_0_21	224_0_21	20_0_1	697_0_7	22_0_1	668_0_1	28_0_25	161_1_1	1371_0_46	405_0_27	321_0_1	403_0_17	4_0_1	545_0_21	1378_0_44	548_0_72	549_0_1	245_0_1	816_0_14	439_0_8	1317_0_16	1310_0_26	676_0_74	671_0_44	672_0_27	673_0_1	121_0_38	260_05_1	218_0_1	264_0_1	128_0_1	15_0_1	457_0_1
216_0_26	217_0_39	769_0_4	712_0_1	210_023_17	211_0_82	983_0_59	1781_0_5	1149_0_29	1265_0_25	202_0_1	90_0_1	495_0_50	139_0_1	166_0_1	492_0_1	493_0_1	25_0_19	224_0_22	20_0_1	697_0_6	22_0_1	668_0_1	28_0_30	161_1_1	1371_0_47	405_0_29	321_0_1	403_0_20	4_0_1	545_0_21	1378_0_44	548_0_85	549_0_1	245_0_1	816_0_15	439_0_5	1317_0_18	1310_0_26	676_0_76	671_0_35	672_0_27	673_0_1	121_0_39	260_05_1	218_0_1	264_0_1	128_0_1	15_0_1	457_0_1
216_0_34	217_0_35	769_0_4	712_0_1	210_023_20	211_0_87	983_0_63	1781_0_8	1149_0_25	1265_0_29	202_0_1	90_0_1	495_0_48	139_0_1	166_0_1	492_0_1	493_0_1	25_0_22	224_0_22	20_0_1	697_0_5	22_0_1	668_0_1	28_0_29	161_1_1	1371_0_52	405_0_28	321_0_1	403_0_18	4_0_1	545_0_19	1378_0_42	548_0_81	549_0_1	245_0_1	816_0_16	408_0_33	1317_0_18	1310_0_30	676_0_75	671_0_38	672_0_28	673_0_1	121_0_37	260_05_1	218_0_1	264_0_1	128_0_1	15_0_1	457_0_1
216_0_38	217_0_38	769_0_5	712_0_1	210_023_19	211_0_92	983_0_64	1781_0_5	1149_0_26	1265_0_27	202_0_1	90_0_1	495_0_50	139_0_1	166_0_1	492_0_1	493_0_1	25_0_24	224_0_24	20_0_1	697_0_6	22_0_1	668_0_1	28_0_27	161_1_1	1371_0_51	405_0_28	321_0_1	403_0_20	4_0_1	545_0_20	1378_0_41	548_0_80	549_0_1	245_0_1	816_0_14	408_0_36	1317_0_14	1310_0_29	676_0_78	671_0_33	672_0_26	673_0_1	121_0_37	260_05_1	218_0_1	264_0_1	128_0_1	15_0_1	457_0_1
216_0_37	217_0_33	769_0_5	712_0_1	210_023_23	211_0_84	983_0_60	1781_0_4	1149_0_34	1265_0_26	202_0_1	90_0_1	495_0_54	139_0_1	166_0_1	492_0_1	493_0_1	25_0_22	224_0_28	20_0_1	697_0_4	22_0_1	668_0_1	28_0_31	161_1_1	1371_0_47	405_0_29	321_0_1	403_0_20	4_0_1	545_0_19	1378_0_42	548_0_88	549_0_1	245_0_1	816_0_15	408_0_36	1317_0_19	1310_0_29	676_0_84	671_0_27	672_0_27	673_0_1	121_0_42	260_05_1	218_0_1	264_0_1	128_0_1	15_0_1	457_0_1
216_0_41	217_0_29	769_0_7	712_0_1	210_023_19	211_0_94	983_0_61	1781_0_5	1149_0_26	1265_0_32	202_0_1	90_0_1	495_0_55	139_0_1	166_0_1	492_0_1	493_0_1	25_0_23	224_0_26	20_0_1	697_0_6	22_0_1	668_0_1	28_0_31	161_1_1	1371_0_45	405_0_29	321_0_1	403_0_20	4_0_1	545_0_17	1378_0_40	548_0_75	549_0_1	245_0_1	816_0_13	408_0_39	1317_0_21	1310_0_32	676_0_79	671_0_31	672_0_20	673_0_1	121_0_41	260_05_1	218_0_1	264_0_1	128_0_1	15_0_1	457_0_1
216_0_37	217_0_28	769_0_6	712_0_1	210_023_18	211_0_94	983_0_59	1781_0_3	1149_0_26	1265_0_32	202_0_1	90_0_1	495_0_55	139_0_1	166_0_1	492_0_1	493_0_1	25_0_24	224_0_26	20_0_1	697_0_7	22_0_1	668_0_1	28_0_33	161_1_1	1371_0_45	405_0_31	321_0_1	403_0_27	4_0_1	545_0_20	1378_0_39	548_0_80	549_0_1	245_0_1	816_0_13	408_0_39	1317_0_23	1310_0_30	676_0_75	671_0_29	672_0_18	673_0_1	121_0_46	260_05_1	218_0_1	264_0_1	128_0_1	15_0_1	457_0_1
216_0_40	217_0_33	769_0_5	712_0_1	210_023_15	211_0_91	983_0_61	1781_0_3	1149_0_34	1265_0_36	202_0_1	90_0_1	495_0_59	139_0_1	166_0_1	492_0_1	493_0_1	25_0_20	224_0_22	20_0_1	697_0_7	22_0_1	668_0_1	28_0_38	161_1_1	1371_0_47	405_0_28	321_0_1	403_0_23	4_0_1	545_0_18	1378_0_33	548_0_77	549_0_1	245_0_1	816_0_12	408_0_36	1317_0_24	1310_0_35	676_0_81	671_0_35	672_0_20	673_0_1	121_0_44	260_05_1	218_0_1	264_0_1	128_0_1	15_0_1	457_0_1
216_0_45	217_0_32	769_0_6	712_0_1	210_023_19	211_0_87	983_0_67	1781_0_5	1149_0_32	1265_0_43	202_0_1	90_0_1	495_0_63	139_0_1	166_0_1	492_0_1	493_0_1	25_0_19	224_0_22	20_0_1	697_0_9	22_0_1	668_0_1	28_0_34	161_1_1	1371_0_46	405_0_33	321_0_1	403_0_28	4_0_1	545_0_23	1378_0_40	548_0_68	549_0_1	245_0_1	816_0_10	408_0_39	1317_0_23	1310_0_36	676_0_77	671_0_38	672_0_20	673_0_1	121_0_47	260_05_1	218_0_1	264_0_1	128_0_1	15_0_1	457_0_1
216_0_37	217_0_35	769_0_6	712_0_1	210_023_17	211_0_85	983_0_59	1781_0_5	1149_0_31	1265_0_37	202_0_1	90_0_1	495_0_68	139_0_1	166_0_1	492_0_1	493_0_1	25_0_19	224_0_24	20_0_1	697_0_10	22_0_1	668_0_1	28_0_35	161_1_1	1371_0_48	405_0_30	321_0_1	403_0_30	4_0_1	545_0_28	1378_0_40	548_0_69	549_0_1	245_0_1	816_0_11	408_0_37	1317_0_20	1310_0_35	676_0_76	671_0_33	672_0_22	673_0_1	121_0_48	260_05_1	218_0_1	264_0_1	128_0_1	15_0_1	457_0_1
216_0_36	217_0_31	769_0_6	712_0_1	210_023_18	211_0_77	983_0_61	1781_0_4	1149_0_37	1265_0_39	202_0_1	90_0_1	495_0_63	139_0_1	166_0_1	492_0_1	493_0_1	25_0_13	224_0_22	20_0_1	697_0_8	22_0_1	668_0_1	28_0_33	161_1_1	1371_0_48	405_0_28	321_0_1	403_0_28	4_0_1	545_0_28	1378_0_42	548_0_67	549_0_1	245_0_1	816_0_12	408_0_38	1317_0_22	1310_0_37	676_0_80	671_0_33	672_0_20	673_0_1	121_0_52	260_05_1	218_0_1	264_0_1	128_0_1	15_0_1	457_0_1
216_0_39	217_0_30	769_0_6	712_0_1	210_023_18	211_0_79	983_0_58	1781_0_5	1149_0_34	1265_0_38	90_0_1	495_0_58	139_0_1	166_0_1	492_0_1	493_0_1	25_0_13	224_0_23	20_0_1	697_0_7	22_0_1	668_0_1	28_0_32	161_1_1	1371_0_48	405_0_32	321_0_1	403_0_24	4_0_1	545_0_25	1378_0_48	548_0_64	549_0_1	245_0_1	816_0_13	408_0_38	1317_0_18	1310_0_39	676_0_76	671_0_29	672_0_18	673_0_1	121_0_53	260_05_1	218_0_1	264_0_1	128_0_1	15_0_1	457_0_1	59_0_1
216_0_36	217_0_30	769_0_7	712_0_1	210_023_16	211_0_76	983_0_51	1781_0_3	1149_0_39	1265_0_32	90_0_1	495_0_60	139_0_1	166_0_1	492_0_1	493_0_1	25_0_14	224_0_21	20_0_1	697_0_10	22_0_1	668_0_1	28_0_32	161_1_1	1371_0_56	405_0_32	321_0_1	403_0_28	4_0_1	545_0_24	1378_0_44	548_0_72	549_0_1	245_0_1	816_0_15	408_0_38	1317_0_18	1310_0_42	676_0_78	671_0_32	672_0_19	673_0_1	121_0_54	260_05_1	218_0_1	264_0_1	128_0_1	15_0_1	457_0_1	59_0_1
216_0_37	217_0_29	769_0_7	712_0_1	210_023_13	211_0_64	983_0_55	1781_0_2	1149_0_46	1265_0_37	90_0_1	495_0_63	139_0_1	166_0_1	492_0_1	493_0_1	25_0_14	224_0_21	20_0_1	697_0_9	22_0_1	668_0_1	28_0_30	161_1_1	1371_0_51	405_0_32	321_0_1	403_0_28	4_0_1	545_0_22	1378_0_45	548_0_79	549_0_1	245_0_1	816_0_12	408_0_39	1317_0_19	1310_0_43	676_0_84	671_0_31	672_0_19	673_0_1	121_0_51	260_05_1	218_0_1	264_0_1	128_0_1	15_0_1	457_0_1	59_0_1
216_0_40	217_0_30	769_0_10	712_0_1	210_023_17	211_0_62	983_0_54	1781_0_2	1149_0_42	1265_0_40	90_0_1	495_0_61	139_0_1	166_0_1	492_0_1	493_0_1	25_0_16	224_0_20	20_0_1	697_0_9	22_0_1	668_0_1	28_0_29	161_1_1	1371_0_49	405_0_33	321_0_1	403_0_26	4_0_1	545_0_25	1378_0_47	548_0_78	549_0_1	245_0_1	816_0_12	408_0_41	1317_0_16	1310_0_43	676_0_79	671_0_33	672_0_17	673_0_1	121_0_54	260_05_1	218_0_1	264_0_1	128_0_1	15_0_1	457_0_1	59_0_1
216_0_38	217_0_29	769_0_8	712_0_1	210_023_17	211_0_67	983_0_56	1781_0_2	1149_0_48	1265_0_32	90_0_1	495_0_61	139_0_1	166_0_1	492_0_1	493_0_1	25_0_14	224_0_22	20_0_1	697_0_13	22_0_1	668_0_1	28_0_34	161_1_1	1371_0_51	405_0_34	321_0_1	403_0_30	4_0_1	545_0_20	1378_0_43	548_0_83	549_0_1	245_0_1	816_0_13	408_0_40	1317_0_16	1310_0_45	676_0_82	671_0_32	672_0_17	673_0_1	121_0_53	260_05_1	218_0_1	264_0_1	128_0_1	15_0_1	457_0_1	59_0_1
216_0_36	217_0_31	769_0_8	712_0_1	210_023_15	211_0_67	983_0_65	1781_0_1	1149_0_44	1265_0_39	90_0_1	495_0_66	139_0_1	166_0_1	492_0_1	493_0_1	25_0_13	224_0_20	20_0_1	697_0_10	22_0_1	668_0_1	28_0_32	161_1_1	1371_0_48	405_0_33	321_0_1	403_0_30	4_0_1	545_0_17	1378_0_39	548_0_85	549_0_1	245_0_1	816_0_15	408_0_37	1317_0_16	1310_0_50	676_0_83	671_0_32	672_0_20	673_0_1	121_0_52	260_05_1	218_0_1	264_0_1	128_0_1	15_0_1	457_0_1	59_0_1
216_0_37	217_0_32	769_0_10	712_0_1	210_023_15	211_0_72	983_0_65	1781_0_2	1149_0_46	1265_0_36	90_0_1	495_0_65	139_0_1	166_0_1	492_0_1	493_0_1	25_0_10	224_0_19	20_0_1	697_0_9	22_0_1	668_0_1	28_0_35	161_1_1	1371_0_55	405_0_37	321_0_1	403_0_33	4_0_1	545_0_20	1378_0_42	548_0_84	549_0_1	245_0_1	816_0_13	408_0_37	1317_0_16	1310_0_53	676_0_88	671_0_29	672_0_12	673_0_1	121_0_57	260_05_1	218_0_1	264_0_1	128_0_1	15_0_1	457_0_1	59_0_1
216_0_31	217_0_35	769_0_7	712_0_1	210_023_17	211_0_64	983_0_63	1781_0_2	1149_0_46	1265_0_33	90_0_1	495_0_69	139_0_1	166_0_1	492_0_1	493_0_1	25_0_8	224_0_21	20_0_1	697_0_9	22_0_1	668_0_1	28_0_40	161_1_1	1371_0_51	405_0_33	321_0_1	403_0_25	4_0_1	545_0_16	1378_0_44	548_0_85	549_0_1	245_0_1	816_0_11	408_0_34	1317_0_15	1310_0_59	676_0_85	671_0_33	672_0_10	673_0_1	121_0_54	260_05_1	218_0_1	264_0_1	128_0_1	15_0_1	457_0_1	59_0_1
216_0_36	217_0_28	769_0_8	712_0_1	210_023_15	211_0_63	983_0_70	1781_0_1	1149_0_43	1265_0_38	90_0_1	495_0_70	139_0_1	166_0_1	492_0_1	493_0_1	25_0_7	224_0_20	20_0_1	697_0_9	22_0_1	668_0_1	28_0_35	161_1_1	1371_0_47	405_0_36	321_0_1	403_0_27	4_0_1	545_0_9	1378_0_46	548_0_79	549_0_1	245_0_1	816_0_11	408_0_38	1317_0_16	1310_0_60	676_0_87	671_0_34	672_0_13	673_0_1	121_0_55	260_05_1	218_0_1	264_0_1	128_0_1	15_0_1	457_0_1	59_0_1
216_0_35	217_0_30	769_0_11	712_0_1	210_023_12	211_0_70	983_0_72	1781_0_2	1149_0_44	1265_0_31	90_0_1	495_0_68	139_0_1	166_0_1	492_0_1	493_0_1	25_0_5	224_0_20	20_0_1	697_0_5	22_0_1	668_0_1	28_0_39	161_1_1	1371_0_45	405_0_36	321_0_1	403_0_28	4_0_1	545_0_12	1378_0_51	548_0_73	549_0_1	245_0_1	816_0_11	408_0_39	1317_0_16	1310_0_55	676_0_91	671_0_30	672_0_9	673_0_1	121_0_52	260_05_1	218_0_1	264_0_1	128_0_1	15_0_1	457_0_1	59_0_1
216_0_35	217_0_34	769_0_10	712_0_1	210_023_12	211_0_64	983_0_76	1781_0_1	1149_0_46	1265_0_29	90_0_1	495_0_77	139_0_1	166_0_1	492_0_1	493_0_1	25_0_6	20_0_1	697_0_8	22_0_1	668_0_1	28_0_39	161_1_1	1371_0_43	405_0_32	321_0_1	403_0_26	4_0_1	545_0_10	1378_0_52	548_0_80	549_0_1	245_0_1	816_0_8	408_0_43	1317_0_16	1310_0_63	676_0_89	671_0_31	672_0_9	673_0_1	121_0_54	260_05_1	218_0_1	264_0_1	128_0_1	15_0_1	457_0_1	59_0_1	55_0_1
216_0_38	217_0_31	769_0_9	712_0_1	210_023_13	211_0_64	983_0_79	1781_0_1	1149_0_46	1265_0_35	90_0_1	495_0_72	139_0_1	166_0_1	492_0_1	493_0_1	25_0_6	20_0_1	697_0_8	22_0_1	668_0_1	28_0_35	1371_0_42	405_0_35	321_0_1	403_0_26	4_0_1	545_0_9	1378_0_55	548_0_74	549_0_1	245_0_1	816_0_12	408_0_43	1317_0_14	1310_0_64	676_0_90	671_0_26	672_0_10	673_0_1	121_0_55	260_05_1	218_0_1	264_0_1	128_0_1	15_0_1	457_0_1	59_0_1	55_0_1	1709_0_36
216_0_37	217_0_32	769_0_10	712_0_1	210_023_12	211_0_67	983_0_75	1781_0_2	1149_0_44	1265_0_32	90_0_1	495_0_72	139_0_1	166_0_1	492_0_1	493_0_1	25_0_8	20_0_1	697_0_8	22_0_1	668_0_1	28_0_31	1371_0_45	405_0_38	321_0_1	403_0_26	4_0_1	545_0_11	1378_0_53	548_0_79	549_0_1	245_0_1	816_0_12	408_0_42	1317_0_11	1310_0_69	676_0_92	671_0_23	672_0_8	673_0_1	121_0_55	260_05_1	218_0_1	264_0_1	128_0_1	15_0_1	457_0_1	59_0_1	55_0_1	1709_0_39
216_0_37	217_0_36	769_0_10	712_0_1	210_023_18	211_0_64	983_0_81	1781_0_2	1149_0_58	1265_0_31	90_0_1	495_0_74	139_0_1	166_0_1	492_0_1	493_0_1	25_0_9	20_0_1	697_0_9	22_0_1	668_0_1	28_0_33	1371_0_47	405_0_34	321_0_1	403_0_25	4_0_1	545_0_11	1378_0_48	548_0_85	549_0_1	245_0_1	816_0_13	408_0_48	1317_0_8	1310_0_76	676_0_90	671_0_27	672_0_12	673_0_1	121_0_58	260_05_1	218_0_1	264_0_1	128_0_1	15_0_1	457_0_1	59_0_1	55_0_1	1709_0_35
216_0_43	217_0_38	769_0_9	712_0_1	210_023_16	211_0_60	983_0_84	1781_0_2	1149_0_57	1265_0_35	90_0_1	495_0_67	139_0_1	166_0_1	492_0_1	25_0_6	20_0_1	697_0_8	22_0_1	668_0_1	28_0_33	1371_0_48	405_0_37	321_0_1	403_0_25	4_0_1	545_0_8	1378_0_50	548_0_82	549_0_1	245_0_1	816_0_15	408_0_47	1317_0_11	1310_0_75	676_0_93	671_0_26	672_0_12	673_0_1	121_0_64	260_05_1	218_0_1	264_0_1	128_0_1	15_0_1	457_0_1	59_0_1	55_0_1	1709_0_34	56_0_41
216_0_37	217_0_46	769_0_8	712_0_1	210_023_12	211_0_69	983_0_80	1781_0_1	1149_0_58	1265_0_31	90_0_1	495_0_68	139_0_1	166_0_1	492_0_1	25_0_7	20_0_1	697_0_7	22_0_1	668_0_1	28_0_33	1371_0_49	405_0_38	321_0_1	403_0_24	4_0_1	545_0_9	1378_0_51	548_0_82	549_0_1	245_0_1	816_0_13	408_0_42	1317_0_11	1310_0_75	676_0_99	671_0_28	672_0_11	673_0_1	121_0_59	260_05_1	218_0_1	264_0_1	128_0_1	15_0_1	457_0_1	59_0_1	55_0_1	1709_0_40	56_0_42
216_0_35	217_0_45	769_0_7	712_0_1	210_023_14	211_0_64	983_0_79	763_0_1	1149_0_58	1265_0_32	90_0_1	495_0_73	139_0_1	166_0_1	25_0_5	20_0_1	697_0_7	22_0_1	668_0_1	28_0_31	1371_0_46	405_0_30	321_0_1	403_0_18	4_0_1	545_0_7	1378_0_52	548_0_85	549_0_1	245_0_1	816_0_9	408_0_48	1317_0_9	1310_0_75	676_0_93	671_0_27	672_0_12	673_0_1	121_0_61	260_05_1	218_0_1	264_0_1	128_0_1	15_0_1	457_0_1	59_0_1	55_0_1	1709_0_35	56_0_41	1064_0_15
216_0_42	217_0_46	769_0_8	712_0_1	210_023_10	211_0_67	983_0_81	763_0_1	1149_0_58	1265_0_34	90_0_1	495_0_67	139_0_1	166_0_1	25_0_5	20_0_1	697_0_6	22_0_1	668_0_1	28_0_35	1371_0_48	405_0_31	321_0_1	403_0_19	4_0_1	545_0_8	1378_0_49	548_0_77	549_0_1	245_0_1	816_0_8	408_0_42	1317_0_15	1310_0_78	676_0_100	671_0_28	672_0_9	673_0_1	121_0_65	260_05_1	218_0_1	264_0_1	128_0_1	15_0_1	457_0_1	59_0_1	55_0_1	1709_0_35	56_0_41	1064_0_16
216_0_40	217_0_52	769_0_8	712_0_1	210_023_11	211_0_67	983_0_75	763_0_1	1149_0_60	1265_0_31	90_0_1	495_0_65	139_0_1	166_0_1	25_0_5	20_0_1	697_0_9	22_0_1	668_0_1	28_0_37	1371_0_50	405_0_31	321_0_1	403_0_16	4_0_1	545_0_9	1378_0_51	548_0_76	549_0_1	245_0_1	816_0_7	408_0_39	1317_0_13	1310_0_81	676_0_96	671_0_28	672_0_7	673_0_1	121_0_65	260_05_1	218_0_1	264_0_1	128_0_1	15_0_1	457_0_1	59_0_1	55_0_1	1709_0_34	56_0_42	1064_0_14
216_0_43	217_0_52	769_0_8	712_0_1	210_023_11	211_0_67	983_0_75	763_0_1	1149_0_61	1265_0_33	90_0_1	495_0_68	139_0_1	166_0_1	25_0_2	20_0_1	697_0_11	22_0_1	668_0_1	28_0_30	1371_0_45	405_0_28	321_0_1	403_0_13	4_0_1	545_0_7	1378_0_50	548_0_79	549_0_1	245_0_1	816_0_5	408_0_44	1317_0_14	1310_0_81	676_0_91	671_0_33	672_0_11	673_0_1	121_0_63	260_05_1	218_0_1	264_0_1	128_0_1	15_0_1	457_0_1	59_0_1	55_0_1	1709_0_37	56_0_43	1064_0_18
216_0_42	217_0_52	769_0_10	712_0_1	210_023_10	211_0_69	983_0_72	763_0_1	1149_0_53	1265_0_37	90_0_1	495_0_71	139_0_1	166_0_1	25_0_2	20_0_1	697_0_11	22_0_1	668_0_1	28_0_31	1371_0_53	405_0_29	321_0_1	403_0_13	4_0_1	545_0_7	1378_0_47	548_0_73	549_0_1	245_0_1	816_0_7	408_0_43	1317_0_17	1310_0_79	676_0_96	671_0_34	672_0_10	673_0_1	121_0_63	260_05_1	218_0_1	264_0_1	128_0_1	15_0_1	457_0_1	59_0_1	55_0_1	1709_0_38	56_0_38	1064_0_20
216_0_41	217_0_58	769_0_9	712_0_1	210_023_8	211_0_69	983_0_67	763_0_1	1149_0_55	1265_0_33	90_0_1	495_0_69	139_0_1	166_0_1	25_0_1	20_0_1	697_0_15	22_0_1	668_0_1	28_0_27	1371_0_53	405_0_28	321_0_1	403_0_15	4_0_1	545_0_10	1378_0_49	548_0_85	549_0_1	245_0_1	816_0_5	408_0_39	1317_0_15	1310_0_81	676_0_96	671_0_37	672_0_13	673_0_1	121_0_59	260_05_1	218_0_1	264_0_1	128_0_1	15_0_1	457_0_1	59_0_1	55_0_1	1709_0_45	56_0_36	1064_0_14
216_0_38	217_0_57	769_0_8	712_0_1	210_023_7	211_0_75	983_0_68	763_0_1	1149_0_57	1265_0_38	90_0_1	495_0_81	139_0_1	166_0_1	20_0_1	697_0_14	22_0_1	668_0_1	28_0_22	1371_0_53	405_0_29	321_0_1	403_0_12	4_0_1	545_0_8	1378_0_46	548_0_86	549_0_1	245_0_1	816_0_4	408_0_46	1317_0_17	1310_0_82	676_0_92	671_0_34	672_0_14	673_0_1	121_0_59	260_05_1	218_0_1	264_0_1	128_0_1	15_0_1	457_0_1	59_0_1	55_0_1	1709_0_45	56_0_36	1064_0_15	53_1_1
216_0_40	217_0_56	769_0_10	712_0_1	210_023_7	211_0_74	983_0_72	763_0_1	1149_0_48	1265_0_37	90_0_1	495_0_73	139_0_1	166_0_1	20_0_1	697_0_12	22_0_1	668_0_1	28_0_24	1371_0_50	405_0_31	321_0_1	403_0_10	4_0_1	545_0_8	1378_0_49	548_0_69	549_0_1	245_0_1	816_0_5	408_0_46	1317_0_13	1310_0_78	676_0_95	671_0_35	672_0_15	673_0_1	121_0_62	260_05_1	218_0_1	264_0_1	128_0_1	15_0_1	457_0_1	59_0_1	55_0_1	1709_0_47	56_0_31	1064_0_14	53_1_1
216_0_37	217_0_58	769_0_12	712_0_1	210_023_8	211_0_67	983_0_65	763_0_1	1149_0_47	1265_0_31	90_0_1	495_0_76	139_0_1	166_0_1	20_0_1	697_0_13	22_0_1	668_0_1	28_0_25	1371_0_49	405_0_30	321_0_1	403_0_11	4_0_1	545_0_9	1378_0_52	548_0_67	549_0_1	245_0_1	816_0_6	408_0_49	1317_0_13	1310_0_78	676_0_92	671_0_30	672_0_15	673_0_1	121_0_66	260_05_1	218_0_1	264_0_1	128_0_1	15_0_1	457_0_1	59_0_1	55_0_1	1709_0_48	56_0_37	1064_0_14	53_1_1
216_0_38	217_0_63	769_0_12	712_0_1	210_023_8	211_0_69	983_0_70	763_0_1	1149_0_53	1265_0_39	90_0_1	495_0_79	139_0_1	166_0_1	20_0_1	697_0_11	22_0_1	668_0_1	28_0_24	1371_0_54	405_0_32	321_0_1	403_0_11	4_0_1	545_0_7	1378_0_50	548_0_68	549_0_1	245_0_1	816_0_5	408_0_54	1317_0_18	1310_0_74	676_0_87	671_0_29	672_0_15	673_0_1	121_0_64	260_05_1	218_0_1	264_0_1	128_0_1	15_0_1	457_0_1	59_0_1	55_0_1	1709_0_47	56_0_40	1064_0_17	53_1_1
216_0_43	217_0_63	769_0_12	712_0_1	210_023_9	211_0_72	983_0_73	763_0_1	1149_0_44	1265_0_40	90_0_1	495_0_68	139_0_1	166_0_1	20_0_1	697_0_12	22_0_1	668_0_1	28_0_25	1371_0_53	405_0_34	321_0_1	403_0_12	4_0_1	545_0_8	1378_0_53	548_0_63	549_0_1	245_0_1	816_0_5	408_0_53	1317_0_15	1310_0_75	676_0_82	671_0_26	672_0_15	673_0_1	121_0_60	260_05_1	218_0_1	264_0_1	128_0_1	15_0_1	457_0_1	59_0_1	55_0_1	1709_0_50	56_0_34	1064_0_16	53_1_1
216_0_39	217_0_65	769_0_14	712_0_1	210_023_7	211_0_77	983_0_71	763_0_1	1149_0_44	1265_0_31	90_0_1	495_0_73	139_0_1	166_0_1	20_0_1	697_0_12	22_0_1	668_0_1	28_0_26	1371_0_49	405_0_27	321_0_1	403_0_10	4_0_1	545_0_9	1378_0_50	548_0_68	549_0_1	245_0_1	816_0_6	408_0_54	1317_0_14	1310_0_79	676_0_78	671_0_23	672_0_19	673_0_1	121_0_60	260_05_1	218_0_1	264_0_1	128_0_1	15_0_1	457_0_1	59_0_1	55_0_1	1709_0_50	56_0_35	1064_0_17	53_1_1
216_0_37	217_0_65	769_0_15	712_0_1	210_023_7	211_0_81	983_0_67	763_0_1	1149_0_43	1265_0_30	90_0_1	495_0_79	139_0_1	166_0_1	20_0_1	697_0_10	22_0_1	668_0_1	28_0_25	1371_0_48	405_0_29	321_0_1	403_0_10	4_0_1	545_0_7	1378_0_57	548_0_65	549_0_1	245_0_1	816_0_8	408_0_45	1317_0_21	1310_0_74	676_0_80	671_0_22	672_0_16	673_0_1	121_0_64	260_05_1	218_0_1	264_0_1	128_0_1	15_0_1	457_0_1	59_0_1	55_0_1	1709_0_47	56_0_33	1064_0_17	53_1_1
216_0_36	217_0_67	769_0_14	712_0_1	210_023_9	211_0_81	983_0_66	763_0_1	1149_0_35	1265_0_31	495_0_76	139_0_1	166_0_1	20_0_1	697_0_9	22_0_1	668_0_1	28_0_26	1371_0_48	405_0_37	321_0_1	403_0_12	4_0_1	545_0_8	1378_0_56	548_0_63	549_0_1	245_0_1	816_0_6	408_0_43	1317_0_18	1310_0_83	676_0_80	671_0_22	672_0_13	673_0_1	121_0_65	260_05_1	218_0_1	264_0_1	128_0_1	15_0_1	457_0_1	59_0_1	55_0_1	1709_0_54	56_0_30	1064_0_18	53_1_1	828_0_82
216_0_33	217_0_68	769_0_13	712_0_1	210_023_9	211_0_77	983_0_60	763_0_1	1149_0_38	1265_0_32	495_0_81	139_0_1	166_0_1	20_0_1	697_0_12	22_0_1	668_0_1	28_0_27	1371_0_50	405_0_38	321_0_1	403_0_11	4_0_1	545_0_7	1378_0_57	548_0_66	549_0_1	245_0_1	816_0_5	408_0_48	1317_0_20	1310_0_81	676_0_69	671_0_21	672_0_13	673_0_1	121_0_60	260_05_1	218_0_1	264_0_1	128_0_1	15_0_1	457_0_1	59_0_1	55_0_1	1709_0_51	56_0_36	1064_0_18	53_1_1	828_0_75
216_0_37	217_0_67	769_0_10	712_0_1	210_023_5	211_0_71	983_0_63	763_0_1	1149_0_33	1265_0_34	495_0_79	139_0_1	166_0_1	20_0_1	697_0_12	22_0_1	668_0_1	28_0_22	1371_0_45	405_0_42	321_0_1	403_0_10	4_0_1	545_0_6	1378_0_60	548_0_67	549_0_1	245_0_1	816_0_6	408_0_51	1317_0_23	1310_0_75	676_0_71	671_0_20	672_0_11	673_0_1	121_0_57	260_05_1	218_0_1	264_0_1	128_0_1	15_0_1	457_0_1	59_0_1	55_0_1	1709_0_51	56_0_30	1064_0_20	53_1_1	828_0_87
216_0_38	217_0_67	769_0_9	712_0_1	210_023_8	211_0_79	983_0_63	763_0_1	1149_0_30	1265_0_33	495_0_79	139_0_1	166_0_1	20_0_1	697_0_12	22_0_1	668_0_1	28_0_22	1371_0_43	405_0_40	321_0_1	403_0_12	4_0_1	545_0_9	1378_0_61	548_0_70	549_0_1	245_0_1	816_0_2	408_0_52	1317_0_20	1310_0_78	676_0_72	671_0_19	672_0_11	673_0_1	121_0_55	260_05_1	218_0_1	264_0_1	128_0_1	15_0_1	457_0_1	59_0_1	55_0_1	1709_0_58	56_0_25	1064_0_21	53_1_1	828_0_82
216_0_36	217_0_65	769_0_9	712_0_1	210_023_5	211_0_77	983_0_61	763_0_1	1149_0_33	1265_0_36	495_0_81	139_0_1	166_0_1	20_0_1	697_0_14	22_0_1	668_0_1	28_0_23	1371_0_49	405_0_38	321_0_1	403_0_11	4_0_1	545_0_11	1378_0_56	548_0_68	549_0_1	245_0_1	816_0_2	408_0_57	1317_0_20	1310_0_79	676_0_69	671_0_18	672_0_11	673_0_1	121_0_59	260_05_1	218_0_1	264_0_1	128_0_1	15_0_1	457_0_1	59_0_1	55_0_1	1709_0_50	56_0_25	1064_0_22	53_1_1	828_0_73
216_0_41	217_0_66	769_0_8	712_0_1	210_023_4	211_0_74	983_0_63	763_0_1	1149_0_30	1265_0_35	495_0_83	139_0_1	166_0_1	20_0_1	697_0_12	22_0_1	668_0_1	28_0_19	1371_0_44	405_0_42	321_0_1	403_0_9	4_0_1	545_0_9	1378_0_58	548_0_62	549_0_1	245_0_1	816_0_2	408_0_59	1317_0_22	1310_0_72	676_0_75	671_0_24	672_0_9	673_0_1	121_0_60	260_05_1	218_0_1	264_0_1	128_0_1	15_0_1	457_0_1	59_0_1	55_0_1	1709_0_55	56_0_25	1064_0_23	53_1_1	828_0_82
216_0_36	217_0_62	769_0_6	712_0_1	210_023_7	211_0_76	983_0_59	763_0_1	1149_0_26	1265_0_34	495_0_87	139_0_1	166_0_1	20_0_1	697_0_11	22_0_1	668_0_1	28_0_21	1371_0_41	405_0_41	321_0_1	403_0_9	4_0_1	545_0_16	1378_0_58	548_0_61	549_0_1	245_0_1	816_0_1	408_0_49	1317_0_21	1310_0_80	676_0_73	671_0_22	672_0_9	673_0_1	121_0_67	260_05_1	218_0_1	264_0_1	128_0_1	15_0_1	457_0_1	59_0_1	55_0_1	1709_0_55	56_0_29	1064_0_21	53_1_1	828_0_78
216_0_40	217_0_59	769_0_8	712_0_1	210_023_6	211_0_70	983_0_57	763_0_1	1149_0_29	1265_0_38	495_0_93	139_0_1	166_0_1	20_0_1	697_0_14	22_0_1	668_0_1	28_0_19	1371_0_39	405_0_37	321_0_1	403_0_7	4_0_1	545_0_18	1378_0_63	548_0_68	549_0_1	245_0_1	816_0_1	408_0_57	1317_0_22	1310_0_72	676_0_71	671_0_21	672_0_13	673_0_1	121_0_62	260_05_1	218_0_1	264_0_1	128_0_1	15_0_1	457_0_1	59_0_1	55_0_1	1709_0_52	56_0_31	1064_0_21	53_1_1	828_0_76
216_0_44	217_0_62	769_0_8	712_0_1	210_023_5	211_0_64	983_0_58	763_0_1	1149_0_30	1265_0_43	495_0_89	139_0_1	166_0_1	20_0_1	697_0_15	22_0_1	668_0_1	28_0_20	1371_0_39	405_0_32	321_0_1	403_0_6	4_0_1	545_0_18	1378_0_64	548_0_56	549_0_1	245_0_1	816_0_1	408_0_57	1317_0_23	1310_0_64	676_0_71	671_0_21	672_0_12	673_0_1	121_0_63	260_05_1	218_0_1	264_0_1	128_0_1	15_0_1	457_0_1	59_0_1	55_0_1	1709_0_53	56_0_31	1064_0_20	53_1_1	828_0_85
216_0_35	217_0_50	769_0_10	712_0_1	210_023_6	211_0_67	983_0_60	763_0_1	1149_0_29	1265_0_41	495_0_83	139_0_1	166_0_1	20_0_1	697_0_16	22_0_1	668_0_1	28_0_20	1371_0_39	405_0_29	321_0_1	403_0_9	4_0_1	545_0_21	1378_0_63	548_0_56	549_0_1	245_0_1	408_0_51	1317_0_24	1310_0_68	676_0_65	671_0_20	672_0_14	673_0_1	121_0_61	260_05_1	218_0_1	264_0_1	128_0_1	15_0_1	457_0_1	59_0_1	55_0_1	1709_0_53	56_0_31	1064_0_18	53_1_1	828_0_84	298_0_71
216_0_34	217_0_48	769_0_9	712_0_1	210_023_5	211_0_64	983_0_61	763_0_1	1149_0_31	1265_0_44	495_0_95	139_0_1	166_0_1	20_0_1	697_0_19	22_0_1	668_0_1	28_0_18	1371_0_39	405_0_31	321_0_1	403_0_9	4_0_1	545_0_18	1378_0_68	548_0_60	549_0_1	245_0_1	408_0_52	1317_0_27	1310_0_79	676_0_60	671_0_20	672_0_15	673_0_1	121_0_62	260_05_1	218_0_1	264_0_1	128_0_1	15_0_1	457_0_1	59_0_1	55_0_1	1709_0_52	56_0_31	1064_0_16	53_1_1	828_0_84	298_0_75
216_0_38	217_0_50	769_0_6	712_0_1	210_023_5	211_0_64	983_0_61	763_0_1	1149_0_32	1265_0_51	495_0_91	139_0_1	166_0_1	20_0_1	697_0_17	22_0_1	668_0_1	28_0_17	1371_0_39	405_0_27	321_0_1	403_0_9	4_0_1	545_0_18	1378_0_63	548_0_48	549_0_1	245_0_1	408_0_51	1317_0_28	1310_0_77	676_0_66	671_0_22	672_0_13	673_0_1	121_0_62	260_05_1	218_0_1	264_0_1	128_0_1	15_0_1	457_0_1	59_0_1	55_0_1	1709_0_54	56_0_32	1064_0_21	53_1_1	828_0_91	298_0_76
216_0_37	217_0_49	769_0_8	712_0_1	210_023_5	211_0_68	983_0_65	763_0_1	1149_0_31	1265_0_49	495_0_95	139_0_1	166_0_1	20_0_1	697_0_23	22_0_1	668_0_1	28_0_14	1371_0_40	405_0_27	321_0_1	403_0_12	4_0_1	545_0_18	1378_0_57	548_0_55	549_0_1	245_0_1	408_0_47	1317_0_28	1310_0_75	676_0_60	671_0_22	672_0_12	673_0_1	121_0_61	260_05_1	218_0_1	264_0_1	128_0_1	15_0_1	457_0_1	59_0_1	55_0_1	1709_0_55	56_0_35	1064_0_20	53_1_1	828_0_85	298_0_81
216_0_39	217_0_51	769_0_8	712_0_1	210_023_4	211_0_63	983_0_68	763_0_1	1149_0_31	1265_0_50	495_0_93	139_0_1	166_0_1	20_0_1	697_0_19	22_0_1	668_0_1	28_0_13	1371_0_45	405_0_24	321_0_1	403_0_10	4_0_1	545_0_17	1378_0_55	548_0_51	549_0_1	245_0_1	408_0_52	1317_0_33	1310_0_86	676_0_60	671_0_26	672_0_11	673_0_1	121_0_59	260_05_1	218_0_1	264_0_1	128_0_1	15_0_1	457_0_1	59_0_1	55_0_1	1709_0_52	56_0_31	1064_0_25	53_1_1	828_0_81	298_0_92
216_0_35	217_0_58	769_0_7	712_0_1	210_023_2	211_0_62	983_0_70	763_0_1	1149_0_28	1265_0_47	495_0_90	139_0_1	166_0_1	20_0_1	697_0_16	22_0_1	668_0_1	28_0_13	1371_0_43	405_0_24	321_0_1	403_0_10	4_0_1	545_0_19	1378_0_59	548_0_45	549_0_1	245_0_1	408_0_51	1317_0_37	1310_0_82	676_0_61	671_0_23	672_0_7	673_0_1	121_0_57	260_05_1	218_0_1	264_0_1	128_0_1	15_0_1	457_0_1	59_0_1	55_0_1	1709_0_51	56_0_28	1064_0_23	53_1_1	828_0_90	298_0_91
216_0_31	217_0_62	769_0_9	712_0_1	210_023_2	211_0_62	983_0_65	763_0_1	1149_0_27	1265_0_42	495_0_94	139_0_1	166_0_1	20_0_1	697_0_20	22_0_1	668_0_1	28_0_15	1371_0_47	405_0_26	321_0_1	403_0_10	4_0_1	545_0_19	1378_0_58	548_0_53	549_0_1	245_0_1	408_0_51	1317_0_34	1310_0_88	676_0_59	671_0_25	672_0_9	673_0_1	121_0_57	260_05_1	218_0_1	264_0_1	128_0_1	15_0_1	457_0_1	59_0_1	55_0_1	1709_0_54	56_0_30	1064_0_22	53_1_1	828_0_85	298_0_85
216_0_37	217_0_61	769_0_8	712_0_1	210_023_2	211_0_62	983_0_71	763_0_1	1149_0_27	1265_0_47	495_0_92	139_0_1	166_0_1	20_0_1	697_0_18	22_0_1	668_0_1	28_0_11	1371_0_50	405_0_23	321_0_1	403_0_6	4_0_1	545_0_19	1378_0_59	548_0_48	549_0_1	245_0_1	408_0_46	1317_0_37	1310_0_82	676_0_61	671_0_24	672_0_11	673_0_1	121_0_59	260_05_1	218_0_1	264_0_1	128_0_1	15_0_1	457_0_1	59_0_1	55_0_1	1709_0_49	56_0_27	1064_0_24	53_1_1	828_0_82	298_0_88
216_0_42	217_0_59	769_0_10	712_0_1	210_023_2	211_0_56	983_0_74	763_0_1	1149_0_30	1265_0_48	495_0_92	139_0_1	166_0_1	20_0_1	697_0_18	22_0_1	668_0_1	28_0_12	1371_0_45	405_0_23	321_0_1	403_0_7	4_0_1	545_0_20	1378_0_60	548_0_47	549_0_1	245_0_1	408_0_55	1317_0_37	1310_0_82	676_0_63	671_0_23	672_0_8	673_0_1	121_0_56	260_05_1	218_0_1	264_0_1	128_0_1	15_0_1	457_0_1	59_0_1	55_0_1	1709_0_53	56_0_29	1064_0_26	53_1_1	828_0_90	298_0_84
216_0_40	217_0_58	769_0_10	712_0_1	210_023_4	211_0_64	983_0_78	763_0_1	1149_0_35	1265_0_48	495_0_104	139_0_1	166_0_1	20_0_1	697_0_14	22_0_1	668_0_1	28_0_14	1371_0_44	405_0_21	321_0_1	403_0_8	4_0_1	545_0_24	1378_0_57	548_0_45	549_0_1	245_0_1	408_0_51	1317_0_32	1310_0_79	676_0_62	671_0_27	672_0_8	673_0_1	121_0_58	260_05_1	218_0_1	264_0_1	128_0_1	15_0_1	457_0_1	59_0_1	55_0_1	1709_0_49	56_0_32	1064_0_26	53_1_1	828_0_82	298_0_90
216_0_40	217_0_54	769_0_9	712_0_1	210_023_3	211_0_57	983_0_78	763_0_1	1149_0_38	1265_0_48	495_0_94	139_0_1	166_0_1	20_0_1	697_0_14	22_0_1	668_0_1	28_0_12	1371_0_46	405_0_21	321_0_1	403_0_6	4_0_1	545_0_22	1378_0_58	548_0_39	549_0_1	245_0_1	408_0_47	1317_0_34	1310_0_71	676_0_60	671_0_24	672_0_7	673_0_1	121_0_54	260_05_1	218_0_1	264_0_1	128_0_1	15_0_1	457_0_1	59_0_1	55_0_1	1709_0_52	56_0_30	1064_0_28	53_1_1	828_0_86	298_0_100
216_0_36	217_0_57	769_0_10	712_0_1	210_023_1	211_0_55	983_0_83	763_0_1	1149_0_38	1265_0_44	495_0_99	139_0_1	166_0_1	20_0_1	697_0_16	22_0_1	668_0_1	28_0_11	1371_0_44	405_0_20	321_0_1	403_0_9	4_0_1	545_0_24	1378_0_60	548_0_39	549_0_1	245_0_1	408_0_47	1317_0_33	1310_0_73	676_0_66	671_0_26	672_0_6	673_0_1	121_0_58	260_05_1	218_0_1	264_0_1	128_0_1	15_0_1	457_0_1	59_0_1	55_0_1	1709_0_54	56_0_29	1064_0_24	53_1_1	828_0_91	298_0_88
216_0_37	217_0_59	769_0_13	712_0_1	210_023_2	211_0_60	983_0_93	763_0_1	1149_0_42	1265_0_42	495_0_106	139_0_1	166_0_1	20_0_1	697_0_12	22_0_1	668_0_1	28_0_10	1371_0_51	405_0_21	321_0_1	403_0_8	4_0_1	545_0_28	1378_0_60	548_0_37	549_0_1	245_0_1	408_0_45	1317_0_34	1310_0_73	676_0_68	671_0_29	672_0_2	673_0_1	121_0_59	260_05_1	218_0_1	264_0_1	128_0_1	15_0_1	457_0_1	59_0_1	55_0_1	1709_0_55	56_0_27	1064_0_24	53_1_1	828_0_88	298_0_78
216_0_41	217_0_57	769_0_13	712_0_1	210_023_2	211_0_55	983_0_87	763_0_1	1149_0_47	1265_0_41	495_0_99	139_0_1	166_0_1	20_0_1	697_0_14	22_0_1	668_0_1	28_0_9	1371_0_53	405_0_18	321_0_1	403_0_7	4_0_1	545_0_19	1378_0_57	548_0_39	549_0_1	245_0_1	408_0_48	1317_0_42	1310_0_76	676_0_69	671_0_23	672_0_1	673_0_1	121_0_60	260_05_1	218_0_1	264_0_1	128_0_1	15_0_1	457_0_1	59_0_1	55_0_1	1709_0_58	56_0_24	1064_0_28	53_1_1	828_0_103	298_0_83
216_0_40	217_0_59	769_0_16	712_0_1	210_023_1	211_0_61	983_0_87	763_0_1	1149_0_40	1265_0_43	495_0_101	139_0_1	166_0_1	20_0_1	697_0_14	22_0_1	668_0_1	28_0_13	1371_0_48	405_0_25	321_0_1	403_0_9	4_0_1	545_0_24	1378_0_54	548_0_39	549_0_1	245_0_1	408_0_42	1317_0_44	1310_0_72	676_0_70	671_0_19	672_0_1	673_0_1	121_0_60	260_05_1	218_0_1	264_0_1	128_0_1	15_0_1	457_0_1	59_0_1	55_0_1	1709_0_61	56_0_24	1064_0_24	53_1_1	828_0_94	298_0_80
216_0_35	217_0_58	769_0_19	712_0_1	210_023_2	211_0_59	983_0_91	763_0_1	1149_0_40	1265_0_37	495_0_103	139_0_1	166_0_1	20_0_1	697_0_11	22_0_1	668_0_1	28_0_15	1371_0_51	405_0_22	321_0_1	403_0_9	4_0_1	545_0_27	1378_0_56	548_0_33	549_0_1	245_0_1	408_0_40	1317_0_45	1310_0_70	676_0_77	671_0_22	672_0_1	673_0_1	121_0_57	260_05_1	218_0_1	264_0_1	128_0_1	15_0_1	457_0_1	59_0_1	55_0_1	1709_0_57	56_0_26	1064_0_23	53_1_1	828_0_90	298_0_77
216_0_43	217_0_59	769_0_15	712_0_1	210_023_2	211_0_55	983_0_92	763_0_1	1149_0_41	1265_0_39	495_0_108	139_0_1	166_0_1	20_0_1	697_0_11	22_0_1	668_0_1	28_0_12	1371_0_53	405_0_21	321_0_1	403_0_8	4_0_1	545_0_21	1378_0_55	548_0_28	549_0_1	245_0_1	408_0_47	1317_0_48	1310_0_70	676_0_86	671_0_19	673_0_1	121_0_56	260_05_1	218_0_1	264_0_1	128_0_1	15_0_1	457_0_1	59_0_1	55_0_1	1709_0_59	56_0_25	1064_0_30	53_1_1	828_0_100	298_0_80	54_0_1
216_0_41	217_0_54	769_0_16	712_0_1	210_023_2	211_0_60	983_0_96	763_0_1	1149_0_33	1265_0_41	495_0_112	139_0_1	166_0_1	20_0_1	697_0_10	22_0_1	668_0_1	28_0_13	1371_0_55	405_0_23	321_0_1	403_0_12	4_0_1	545_0_23	1378_0_52	548_0_27	549_0_1	245_0_1	408_0_45	1317_0_44	1310_0_74	676_0_83	671_0_25	673_0_1	121_0_50	260_05_1	218_0_1	264_0_1	128_0_1	15_0_1	457_0_1	59_0_1	55_0_1	1709_0_58	56_0_26	1064_0_30	53_1_1	828_0_100	298_0_74	54_0_1
216_0_39	217_0_49	769_0_17	712_0_1	210_023_4	211_0_60	983_0_102	763_0_1	1149_0_33	1265_0_35	495_0_118	139_0_1	166_0_1	20_0_1	697_0_11	22_0_1	668_0_1	28_0_13	1371_0_58	405_0_21	321_0_1	403_0_10	4_0_1	545_0_22	1378_0_50	548_0_25	549_0_1	245_0_1	408_0_46	1317_0_43	1310_0_74	676_0_87	671_0_26	673_0_1	121_0_46	260_05_1	218_0_1	264_0_1	128_0_1	15_0_1	457_0_1	59_0_1	55_0_1	1709_0_56	56_0_24	1064_0_31	53_1_1	828_0_92	298_0_80	54_0_1
216_0_46	217_0_42	769_0_15	712_0_1	210_023_4	211_0_59	983_0_99	763_0_1	1149_0_38	1265_0_38	495_0_115	139_0_1	166_0_1	20_0_1	697_0_11	22_0_1	668_0_1	28_0_10	1371_0_57	405_0_24	321_0_1	403_0_10	4_0_1	545_0_20	1378_0_48	548_0_26	549_0_1	245_0_1	408_0_45	1317_0_41	1310_0_65	676_0_80	671_0_23	673_0_1	121_0_50	260_05_1	218_0_1	264_0_1	128_0_1	15_0_1	457_0_1	59_0_1	55_0_1	1709_0_64	56_0_26	1064_0_33	53_1_1	828_0_104	298_0_77	54_0_1
216_0_46	217_0_40	769_0_16	712_0_1	210_023_3	211_0_63	983_0_102	763_0_1	1149_0_38	1265_0_34	495_0_117	139_0_1	166_0_1	20_0_1	697_0_9	22_0_1	668_0_1	28_0_15	1371_0_53	405_0_25	321_0_1	403_0_14	4_0_1	545_0_23	1378_0_48	548_0_28	549_0_1	245_0_1	408_0_40	1317_0_40	1310_0_69	676_0_76	671_0_24	673_0_1	121_0_45	260_05_1	218_0_1	264_0_1	128_0_1	15_0_1	457_0_1	59_0_1	55_0_1	1709_0_62	56_0_27	1064_0_32	53_1_1	828_0_101	298_0_79	54_0_1
216_0_45	217_0_37	769_0_15	712_0_1	210_023_6	211_0_63	983_0_103	763_0_1	1149_0_44	1265_0_32	495_0_116	139_0_1	166_0_1	20_0_1	697_0_10	22_0_1	668_0_1	28_0_14	1371_0_58	405_0_23	321_0_1	403_0_14	4_0_1	545_0_21	1378_0_48	548_0_24	549_0_1	245_0_1	408_0_40	1317_0_48	1310_0_76	676_0_79	671_0_27	673_0_1	121_0_46	260_05_1	218_0_1	264_0_1	128_0_1	15_0_1	457_0_1	59_0_1	55_0_1	1709_0_56	56_0_31	1064_0_32	53_1_1	828_0_102	298_0_86	54_0_1
216_0_41	217_0_35	769_0_17	712_0_1	210_023_5	211_0_57	983_0_100	763_0_1	1149_0_44	1265_0_36	495_0_109	139_0_1	166_0_1	20_0_1	697_0_8	22_0_1	668_0_1	28_0_13	1371_0_53	405_0_21	321_0_1	403_0_13	4_0_1	545_0_21	1378_0_49	548_0_28	549_0_1	245_0_1	408_0_35	1317_0_45	1310_0_75	676_0_82	671_0_22	673_0_1	121_0_48	260_05_1	218_0_1	264_0_1	128_0_1	15_0_1	457_0_1	59_0_1	55_0_1	1709_0_60	56_0_34	1064_0_29	53_1_1	828_0_98	298_0_92	54_0_1
216_0_35	217_0_39	769_0_17	712_0_1	210_023_4	211_0_65	983_0_103	763_0_1	1149_0_44	1265_0_36	495_0_121	139_0_1	166_0_1	20_0_1	697_0_9	22_0_1	668_0_1	28_0_16	1371_0_55	405_0_21	321_0_1	403_0_15	4_0_1	545_0_23	1378_0_42	548_0_30	549_0_1	245_0_1	408_0_30	1317_0_44	1310_0_72	676_0_86	671_0_24	673_0_1	121_0_42	260_05_1	218_0_1	264_0_1	128_0_1	15_0_1	457_0_1	59_0_1	55_0_1	1709_0_60	56_0_28	1064_0_28	53_1_1	828_0_94	298_0_87	54_0_1
216_0_38	217_0_42	769_0_18	712_0_1	210_023_8	211_0_61	983_0_99	763_0_1	1149_0_45	1265_0_36	495_0_120	139_0_1	166_0_1	20_0_1	697_0_8	22_0_1	668_0_1	28_0_16	1371_0_59	405_0_17	321_0_1	403_0_14	4_0_1	545_0_26	1378_0_46	548_0_21	549_0_1	245_0_1	408_0_35	1317_0_45	1310_0_73	676_0_91	671_0_24	673_0_1	121_0_43	260_05_1	218_0_1	264_0_1	128_0_1	15_0_1	457_0_1	59_0_1	55_0_1	1709_0_55	56_0_30	1064_0_31	53_1_1	828_0_97	298_0_77	54_0_1
216_0_35	217_0_38	769_0_16	712_0_1	210_023_8	211_0_55	983_0_99	763_0_1	1149_0_49	1265_0_36	495_0_128	139_0_1	166_0_1	20_0_1	697_0_10	22_0_1	668_0_1	28_0_19	1371_0_55	405_0_19	321_0_1	403_0_13	4_0_1	545_0_29	1378_0_53	548_0_20	549_0_1	245_0_1	408_0_34	1317_0_42	1310_0_73	676_0_86	671_0_25	673_0_1	121_0_46	260_05_1	218_0_1	264_0_1	128_0_1	15_0_1	457_0_1	59_0_1	55_0_1	1709_0_54	56_0_29	1064_0_35	53_1_1	828_0_102	298_0_83	54_0_1
216_0_37	217_0_34	769_0_16	712_0_1	210_023_9	211_0_55	983_0_106	763_0_1	1149_0_48	1265_0_33	495_0_129	139_0_1	166_0_1	20_0_1	697_0_11	22_0_1	668_0_1	28_0_20	1371_0_54	405_0_22	321_0_1	403_0_12	4_0_1	545_0_27	1378_0_47	548_0_23	549_0_1	245_0_1	408_0_34	1317_0_37	1310_0_78	676_0_86	671_0_31	673_0_1	121_0_43	260_05_1	218_0_1	264_0_1	128_0_1	15_0_1	457_0_1	59_0_1	55_0_1	1709_0_53	56_0_33	1064_0_35	828_0_102	298_0_82	54_0_1	1384_0_30
216_0_34	217_0_37	769_0_15	712_0_1	210_023_9	211_0_54	983_0_104	763_0_1	1149_0_51	1265_0_29	495_0_124	139_0_1	166_0_1	20_0_1	697_0_14	22_0_1	668_0_1	28_0_16	1371_0_55	405_0_21	321_0_1	403_0_9	4_0_1	545_0_24	1378_0_47	548_0_20	549_0_1	245_0_1	408_0_37	1317_0_43	1310_0_83	676_0_82	671_0_29	673_0_1	121_0_44	260_05_1	218_0_1	264_0_1	128_0_1	15_0_1	457_0_1	59_0_1	55_0_1	1709_0_51	56_0_34	1064_0_37	828_0_106	298_0_71	54_0_1	1384_0_32
216_0_30	217_0_36	769_0_20	712_0_1	210_023_8	211_0_49	983_0_108	763_0_1	1149_0_58	1265_0_31	495_0_125	139_0_1	166_0_1	20_0_1	697_0_14	22_0_1	668_0_1	28_0_17	1371_0_60	405_0_23	321_0_1	403_0_10	4_0_1	545_0_22	1378_0_49	548_0_19	549_0_1	245_0_1	408_0_31	1317_0_48	1310_0_83	676_0_86	671_0_24	673_0_1	121_0_46	260_05_1	218_0_1	264_0_1	128_0_1	15_0_1	457_0_1	59_0_1	55_0_1	1709_0_50	56_0_32	1064_0_31	828_0_102	298_0_70	54_0_1	1384_0_28
216_0_31	217_0_34	769_0_18	712_0_1	210_023_8	211_0_52	983_0_107	763_0_1	1149_0_54	1265_0_31	495_0_126	139_0_1	166_0_1	20_0_1	697_0_15	22_0_1	668_0_1	28_0_16	1371_0_62	405_0_25	321_0_1	403_0_8	4_0_1	545_0_28	1378_0_49	548_0_16	549_0_1	245_0_1	408_0_34	1317_0_47	1310_0_80	676_0_86	671_0_27	673_0_1	121_0_45	260_05_1	218_0_1	264_0_1	128_0_1	15_0_1	457_0_1	59_0_1	55_0_1	1709_0_48	56_0_30	1064_0_33	828_0_96	298_0_67	54_0_1	1384_0_28
216_0_31	217_0_37	769_0_17	712_0_1	210_023_7	211_0_61	983_0_108	763_0_1	1149_0_53	1265_0_31	495_0_127	139_0_1	166_0_1	20_0_1	697_0_18	22_0_1	668_0_1	28_0_13	1371_0_61	405_0_23	321_0_1	403_0_8	4_0_1	545_0_30	1378_0_49	548_0_19	549_0_1	245_0_1	408_0_38	1317_0_50	1310_0_74	676_0_91	671_0_26	673_0_1	121_0_51	260_05_1	218_0_1	264_0_1	128_0_1	15_0_1	457_0_1	59_0_1	55_0_1	1709_0_44	56_0_30	1064_0_34	828_0_94	298_0_71	54_0_1	1384_0_29
216_0_28	217_0_33	769_0_19	712_0_1	210_023_5	211_0_54	983_0_105	763_0_1	1149_0_56	1265_0_31	495_0_122	139_0_1	166_0_1	20_0_1	697_0_19	22_0_1	668_0_1	28_0_14	1371_0_60	405_0_25	321_0_1	403_0_11	4_0_1	545_0_29	1378_0_46	548_0_18	549_0_1	245_0_1	408_0_37	1317_0_47	1310_0_75	676_0_88	671_0_23	673_0_1	121_0_52	260_05_1	218_0_1	264_0_1	128_0_1	15_0_1	457_0_1	59_0_1	55_0_1	1709_0_41	56_0_29	1064_0_30	828_0_89	298_0_71	54_0_1	1384_0_30
216_0_29	217_0_30	769_0_16	712_0_1	210_023_6	211_0_55	983_0_108	763_0_1	1149_0_54	1265_0_30	495_0_125	139_0_1	166_0_1	20_0_1	697_0_23	22_0_1	668_0_1	28_0_14	1371_0_63	405_0_25	321_0_1	403_0_9	4_0_1	545_0_34	1378_0_45	548_0_17	549_0_1	245_0_1	408_0_33	1317_0_51	1310_0_70	676_0_81	671_0_28	673_0_1	121_0_48	260_05_1	218_0_1	264_0_1	128_0_1	15_0_1	457_0_1	59_0_1	55_0_1	1709_0_39	56_0_31	1064_0_28	828_0_87	298_0_73	54_0_1	1384_0_31
216_0_26	217_0_33	769_0_17	712_0_1	210_023_7	211_0_52	983_0_102	763_0_1	1149_0_54	1265_0_31	495_0_111	139_0_1	166_0_1	20_0_1	697_0_21	22_0_1	668_0_1	28_0_16	1371_0_61	405_0_22	321_0_1	403_0_5	4_0_1	545_0_33	1378_0_45	548_0_16	549_0_1	245_0_1	408_0_30	1317_0_52	1310_0_71	676_0_90	671_0_27	673_0_1	121_0_52	260_05_1	218_0_1	264_0_1	128_0_1	15_0_1	457_0_1	59_0_1	55_0_1	1709_0_40	56_0_33	1064_0_26	828_0_82	298_0_66	54_0_1	1384_0_30
216_0_28	217_0_33	769_0_16	712_0_1	210_023_7	211_0_49	983_0_99	763_0_1	1149_0_61	1265_0_31	495_0_111	139_0_1	166_0_1	20_0_1	697_0_19	22_0_1	668_0_1	28_0_20	1371_0_70	405_0_32	321_0_1	403_0_8	4_0_1	545_0_28	1378_0_45	548_0_16	549_0_1	245_0_1	408_0_29	1317_0_46	1310_0_79	676_0_87	671_0_31	673_0_1	121_0_47	260_05_1	218_0_1	264_0_1	128_0_1	15_0_1	457_0_1	59_0_1	55_0_1	1709_0_36	56_0_32	1064_0_23	828_0_82	298_0_62	54_0_1	1384_0_29
216_0_27	217_0_31	769_0_15	712_0_1	210_023_6	211_0_51	983_0_106	763_0_1	1149_0_62	1265_0_28	495_0_110	139_0_1	166_0_1	20_0_1	697_0_22	22_0_1	668_0_1	28_0_21	1371_0_67	405_0_28	321_0_1	403_0_6	4_0_1	545_0_29	1378_0_45	548_0_17	549_0_1	245_0_1	408_0_31	1317_0_49	1310_0_78	676_0_79	671_0_30	673_0_1	121_0_51	260_05_1	218_0_1	264_0_1	128_0_1	15_0_1	457_0_1	59_0_1	55_0_1	1709_0_38	56_0_31	1064_0_18	828_0_86	298_0_61	54_0_1	1384_0_31
216_0_24	217_0_39	769_0_19	712_0_1	210_023_7	211_0_49	983_0_102	763_0_1	1149_0_66	1265_0_29	495_0_102	139_0_1	166_0_1	20_0_1	697_0_25	22_0_1	668_0_1	28_0_22	1371_0_59	405_0_26	321_0_1	403_0_8	4_0_1	545_0_26	1378_0_45	548_0_14	549_0_1	245_0_1	408_0_30	1317_0_49	1310_0_79	676_0_78	671_0_28	673_0_1	121_0_49	260_05_1	218_0_1	264_0_1	128_0_1	15_0_1	457_0_1	59_0_1	55_0_1	1709_0_35	56_0_35	1064_0_20	828_0_87	298_0_65	54_0_1	1384_0_27
216_0_23	217_0_37	769_0_14	712_0_1	210_023_9	211_0_48	983_0_105	763_0_1	1149_0_69	1265_0_31	495_0_103	139_0_1	166_0_1	20_0_1	697_0_24	22_0_1	668_0_1	28_0_27	1371_0_65	405_0_34	321_0_1	403_0_8	4_0_1	545_0_26	1378_0_39	548_0_14	549_0_1	245_0_1	408_0_35	1317_0_48	1310_0_81	676_0_80	671_0_30	673_0_1	121_0_46	260_05_1	218_0_1	264_0_1	128_0_1	15_0_1	457_0_1	59_0_1	55_0_1	1709_0_36	56_0_33	1064_0_17	828_0_78	298_0_64	54_0_1	1384_0_29
216_0_26	217_0_33	769_0_12	712_0_1	210_023_9	211_0_47	983_0_103	763_0_1	1149_0_68	1265_0_33	495_0_105	139_0_1	166_0_1	20_0_1	697_0_26	22_0_1	668_0_1	28_0_26	1371_0_67	405_0_30	321_0_1	403_0_8	4_0_1	545_0_27	1378_0_45	548_0_18	549_0_1	245_0_1	408_0_36	1317_0_53	1310_0_79	676_0_69	671_0_33	673_0_1	121_0_46	260_05_1	218_0_1	264_0_1	128_0_1	15_0_1	457_0_1	59_0_1	55_0_1	1709_0_33	56_0_34	1064_0_18	828_0_84	298_0_72	54_0_1	1384_0_32
216_0_24	217_0_38	769_0_16	712_0_1	210_023_5	211_0_51	983_0_101	763_0_1	1149_0_67	1265_0_33	495_0_105	139_0_1	166_0_1	20_0_1	697_0_22	22_0_1	668_0_1	28_0_30	1371_0_69	405_0_30	321_0_1	403_0_9	4_0_1	545_0_29	1378_0_37	548_0_16	549_0_1	245_0_1	408_0_33	1317_0_56	1310_0_90	676_0_71	671_0_28	673_0_1	121_0_47	260_05_1	218_0_1	264_0_1	128_0_1	15_0_1	457_0_1	59_0_1	55_0_1	1709_0_37	56_0_34	1064_0_25	828_0_82	298_0_74	54_0_1	1384_0_24
216_0_21	217_0_35	769_0_13	712_0_1	210_023_5	211_0_54	983_0_95	763_0_1	1149_0_65	1265_0_31	495_0_103	139_0_1	166_0_1	20_0_1	697_0_22	22_0_1	668_0_1	28_0_35	1371_0_70	405_0_29	321_0_1	403_0_9	4_0_1	545_0_26	1378_0_40	548_0_14	549_0_1	245_0_1	408_0_34	1317_0_53	1310_0_91	676_0_65	671_0_34	673_0_1	121_0_37	260_05_1	218_0_1	264_0_1	128_0_1	15_0_1	457_0_1	59_0_1	55_0_1	1709_0_37	56_0_28	1064_0_19	828_0_77	298_0_75	54_0_1	1384_0_23
216_0_23	217_0_39	769_0_13	712_0_1	210_023_7	211_0_50	983_0_86	763_0_1	1149_0_69	1265_0_28	495_0_101	139_0_1	166_0_1	20_0_1	697_0_27	22_0_1	668_0_1	28_0_28	1371_0_65	405_0_24	321_0_1	403_0_8	4_0_1	545_0_25	1378_0_40	548_0_18	549_0_1	245_0_1	408_0_34	1317_0_58	1310_0_89	676_0_64	671_0_37	673_0_1	121_0_39	260_05_1	218_0_1	264_0_1	128_0_1	15_0_1	457_0_1	59_0_1	55_0_1	1709_0_35	56_0_30	1064_0_16	828_0_83	298_0_79	54_0_1	1384_0_28
216_0_23	217_0_36	769_0_18	712_0_1	210_023_8	211_0_50	983_0_88	763_0_1	1149_0_70	1265_0_26	495_0_109	139_0_1	166_0_1	20_0_1	697_0_27	22_0_1	668_0_1	28_0_31	1371_0_70	405_0_27	321_0_1	403_0_7	4_0_1	545_0_23	1378_0_33	548_0_15	549_0_1	245_0_1	408_0_30	1317_0_61	1310_0_91	676_0_65	671_0_29	673_0_1	121_0_42	260_05_1	218_0_1	264_0_1	128_0_1	15_0_1	457_0_1	59_0_1	55_0_1	1709_0_33	56_0_34	1064_0_19	828_0_77	298_0_86	54_0_1	1384_0_21
216_0_26	217_0_32	769_0_15	712_0_1	210_023_6	211_0_54	983_0_89	763_0_1	1149_0_70	1265_0_27	495_0_100	139_0_1	166_0_1	20_0_1	697_0_22	22_0_1	668_0_1	28_0_32	1371_0_79	405_0_31	321_0_1	403_0_8	4_0_1	545_0_23	1378_0_33	548_0_10	549_0_1	245_0_1	408_0_38	1317_0_62	1310_0_96	676_0_67	671_0_28	673_0_1	121_0_47	260_05_1	218_0_1	264_0_1	128_0_1	15_0_1	457_0_1	59_0_1	55_0_1	1709_0_28	56_0_33	1064_0_17	828_0_75	298_0_83	54_0_1	1384_0_19
216_0_26	217_0_30	769_0_14	712_0_1	210_023_5	211_0_57	983_0_87	763_0_1	1149_0_72	1265_0_28	495_0_97	139_0_1	166_0_1	20_0_1	697_0_24	22_0_1	668_0_1	28_0_30	1371_0_73	405_0_27	321_0_1	403_0_8	4_0_1	545_0_21	1378_0_30	548_0_12	549_0_1	245_0_1	408_0_39	1317_0_67	1310_0_95	676_0_62	671_0_29	673_0_1	121_0_44	260_05_1	218_0_1	264_0_1	128_0_1	15_0_1	457_0_1	59_0_1	55_0_1	1709_0_41	56_0_34	1064_0_21	828_0_70	298_0_86	54_0_1	1384_0_18
216_0_22	217_0_31	769_0_21	712_0_1	210_023_5	211_0_57	983_0_87	763_0_1	1149_0_79	1265_0_31	495_0_100	139_0_1	166_0_1	20_0_1	697_0_21	22_0_1	668_0_1	28_0_34	1371_0_83	405_0_29	321_0_1	403_0_8	4_0_1	545_0_24	1378_0_29	548_0_10	549_0_1	245_0_1	408_0_37	1317_0_65	1310_0_93	676_0_65	671_0_29	673_0_1	121_0_42	260_05_1	218_0_1	264_0_1	128_0_1	15_0_1	457_0_1	59_0_1	55_0_1	1709_0_46	56_0_33	1064_0_20	828_0_69	298_0_95	54_0_1	1384_0_11
216_0_27	217_0_27	769_0_15	712_0_1	210_023_6	211_0_60	983_0_90	763_0_1	1149_0_73	1265_0_33	495_0_107	139_0_1	166_0_1	20_0_1	697_0_16	22_0_1	668_0_1	28_0_37	1371_0_82	405_0_29	321_0_1	403_0_10	4_0_1	545_0_24	1378_0_29	548_0_10	549_0_1	245_0_1	408_0_32	1317_0_60	1310_0_100	676_0_60	671_0_27	673_0_1	121_0_40	260_05_1	218_0_1	264_0_1	128_0_1	15_0_1	457_0_1	59_0_1	55_0_1	1709_0_45	56_0_32	1064_0_17	828_0_67	298_0_89	54_0_1	1384_0_11
216_0_30	217_0_29	769_0_15	712_0_1	210_023_6	211_0_54	983_0_86	763_0_1	1149_0_75	1265_0_28	495_0_103	139_0_1	166_0_1	20_0_1	697_0_20	22_0_1	668_0_1	28_0_31	1371_0_73	405_0_27	321_0_1	403_0_9	4_0_1	545_0_24	1378_0_34	548_0_10	549_0_1	245_0_1	408_0_31	1317_0_61	1310_0_97	676_0_60	671_0_24	673_0_1	121_0_46	260_05_1	218_0_1	264_0_1	128_0_1	15_0_1	457_0_1	59_0_1	55_0_1	1709_0_48	56_0_38	1064_0_18	828_0_66	298_0_89	54_0_1	1384_0_11
216_0_25	217_0_26	769_0_15	712_0_1	210_023_5	211_0_56	983_0_88	763_0_1	1149_0_80	1265_0_28	495_0_100	139_0_1	166_0_1	20_0_1	697_0_22	22_0_1	668_0_1	28_0_31	1371_0_76	405_0_29	321_0_1	403_0_9	4_0_1	545_0_29	1378_0_35	548_0_12	549_0_1	245_0_1	408_0_33	1317_0_61	1310_0_95	676_0_64	671_0_24	673_0_1	121_0_43	260_05_1	218_0_1	264_0_1	128_0_1	15_0_1	457_0_1	59_0_1	55_0_1	1709_0_46	56_0_41	1064_0_15	828_0_65	298_0_96	54_0_1	1384_0_10
216_0_32	217_0_21	769_0_15	712_0_1	210_023_6	211_0_58	983_0_91	763_0_1	1149_0_76	1265_0_28	495_0_103	139_0_1	166_0_1	20_0_1	697_0_15	22_0_1	668_0_1	28_0_27	1371_0_63	405_0_33	321_0_1	403_0_10	4_0_1	545_0_28	1378_0_38	548_0_11	549_0_1	245_0_1	408_0_36	1317_0_60	1310_0_88	676_0_63	671_0_21	673_0_1	121_0_44	260_05_1	218_0_1	264_0_1	128_0_1	15_0_1	457_0_1	59_0_1	55_0_1	1709_0_43	56_0_31	1064_0_14	828_0_58	298_0_97	54_0_1	1384_0_11
216_0_30	217_0_29	769_0_15	712_0_1	210_023_6	211_0_57	983_0_93	763_0_1	1149_0_87	1265_0_30	495_0_97	139_0_1	166_0_1	20_0_1	697_0_19	22_0_1	668_0_1	28_0_26	1371_0_61	405_0_31	321_0_1	403_0_9	4_0_1	545_0_27	1378_0_36	548_0_10	549_0_1	245_0_1	408_0_35	1317_0_61	1310_0_91	676_0_63	671_0_24	673_0_1	121_0_48	260_05_1	218_0_1	264_0_1	128_0_1	15_0_1	457_0_1	59_0_1	55_0_1	1709_0_48	56_0_42	1064_0_16	828_0_62	298_0_97	54_0_1	1384_0_13
216_0_26	217_0_32	769_0_13	712_0_1	210_023_4	211_0_63	983_0_96	763_0_1	1149_0_92	1265_0_29	495_0_96	139_0_1	166_0_1	20_0_1	697_0_14	22_0_1	668_0_1	28_0_26	1371_0_71	405_0_33	321_0_1	403_0_11	4_0_1	545_0_29	1378_0_34	548_0_7	549_0_1	245_0_1	408_0_31	1317_0_52	1310_0_93	676_0_63	671_0_21	673_0_1	121_0_42	260_05_1	218_0_1	264_0_1	128_0_1	15_0_1	457_0_1	59_0_1	55_0_1	1709_0_46	56_0_41	1064_0_15	828_0_64	298_0_96	54_0_1	1384_0_12
216_0_36	217_0_29	769_0_12	712_0_1	210_023_4	211_0_59	983_0_102	763_0_1	1149_0_80	1265_0_30	495_0_97	139_0_1	166_0_1	20_0_1	697_0_11	22_0_1	668_0_1	28_0_21	1371_0_65	405_0_37	321_0_1	403_0_9	4_0_1	545_0_32	1378_0_33	548_0_9	549_0_1	245_0_1	408_0_31	1317_0_58	1310_0_102	676_0_67	671_0_21	673_0_1	121_0_49	260_05_1	218_0_1	264_0_1	128_0_1	15_0_1	457_0_1	59_0_1	55_0_1	1709_0_37	56_0_38	1064_0_14	828_0_64	298_0_91	54_0_1	1384_0_15
216_0_31	217_0_38	769_0_15	712_0_1	210_023_5	211_0_61	983_0_100	763_0_1	1149_0_91	1265_0_34	495_0_100	139_0_1	166_0_1	20_0_1	697_0_12	22_0_1	668_0_1	28_0_23	1371_0_68	405_0_36	321_0_1	403_0_10	4_0_1	545_0_28	1378_0_31	548_0_7	549_0_1	245_0_1	408_0_24	1317_0_60	1310_0_101	676_0_62	671_0_19	673_0_1	121_0_44	260_05_1	218_0_1	264_0_1	128_0_1	15_0_1	457_0_1	59_0_1	55_0_1	1709_0_35	56_0_40	1064_0_16	828_0_71	298_0_93	54_0_1	1384_0_13
216_0_36	217_0_35	769_0_15	712_0_1	210_023_5	211_0_63	983_0_101	763_0_1	1149_0_89	1265_0_32	495_0_105	139_0_1	166_0_1	20_0_1	697_0_9	22_0_1	668_0_1	28_0_25	1371_0_66	405_0_42	321_0_1	403_0_11	4_0_1	545_0_34	1378_0_30	548_0_6	549_0_1	245_0_1	408_0_24	1317_0_54	1310_0_101	676_0_60	671_0_24	673_0_1	121_0_44	260_05_1	218_0_1	264_0_1	128_0_1	15_0_1	457_0_1	59_0_1	55_0_1	1709_0_37	56_0_39	1064_0_14	828_0_69	298_0_88	54_0_1	1384_0_9
216_0_35	217_0_35	769_0_15	712_0_1	210_023_6	211_0_60	983_0_99	763_0_1	1149_0_85	1265_0_32	495_0_103	139_0_1	166_0_1	20_0_1	697_0_8	22_0_1	668_0_1	28_0_23	1371_0_58	405_0_45	321_0_1	403_0_9	4_0_1	545_0_35	1378_0_30	548_0_8	549_0_1	245_0_1	408_0_25	1317_0_49	1310_0_103	676_0_64	671_0_20	673_0_1	121_0_55	260_05_1	218_0_1	264_0_1	128_0_1	15_0_1	457_0_1	59_0_1	55_0_1	1709_0_38	56_0_36	1064_0_14	828_0_69	298_0_93	54_0_1	1384_0_14
216_0_31	217_0_35	769_0_20	712_0_1	210_023_5	211_0_59	983_0_107	763_0_1	1149_0_94	1265_0_33	495_0_106	139_0_1	166_0_1	20_0_1	697_0_8	22_0_1	668_0_1	28_0_25	1371_0_60	405_0_46	321_0_1	403_0_9	4_0_1	545_0_35	1378_0_32	548_0_8	549_0_1	245_0_1	408_0_21	1317_0_53	1310_0_100	676_0_60	671_0_17	673_0_1	121_0_44	260_05_1	218_0_1	264_0_1	128_0_1	15_0_1	457_0_1	59_0_1	55_0_1	1709_0_39	56_0_45	1064_0_18	828_0_68	298_0_95	54_0_1	1384_0_9
216_0_28	217_0_32	769_0_20	712_0_1	210_023_5	211_0_56	983_0_99	763_0_1	1149_0_92	1265_0_31	495_0_109	139_0_1	166_0_1	20_0_1	697_0_8	22_0_1	668_0_1	28_0_30	1371_0_66	405_0_48	321_0_1	403_0_8	4_0_1	545_0_39	1378_0_31	548_0_8	549_0_1	245_0_1	408_0_24	1317_0_59	1310_0_102	676_0_58	671_0_22	673_0_1	121_0_44	260_05_1	218_0_1	264_0_1	128_0_1	15_0_1	457_0_1	59_0_1	55_0_1	1709_0_38	56_0_45	1064_0_13	828_0_69	298_0_88	54_0_1	1384_0_7
216_0_26	217_0_30	769_0_15	712_0_1	210_023_7	211_0_54	983_0_102	763_0_1	1149_0_90	1265_0_32	495_0_107	139_0_1	166_0_1	20_0_1	697_0_5	22_0_1	668_0_1	28_0_33	1371_0_63	405_0_44	321_0_1	403_0_7	4_0_1	545_0_37	1378_0_36	548_0_10	549_0_1	245_0_1	408_0_26	1317_0_53	1310_0_99	676_0_61	671_0_20	673_0_1	121_0_48	260_05_1	218_0_1	264_0_1	128_0_1	15_0_1	457_0_1	59_0_1	55_0_1	1709_0_41	56_0_47	1064_0_16	828_0_71	298_0_86	54_0_1	1384_0_12
216_0_22	217_0_34	769_0_16	712_0_1	210_023_6	211_0_58	983_0_103	763_0_1	1149_0_96	1265_0_30	495_0_108	139_0_1	166_0_1	20_0_1	697_0_5	22_0_1	668_0_1	28_0_36	1371_0_67	405_0_42	321_0_1	403_0_6	4_0_1	545_0_37	1378_0_31	548_0_8	549_0_1	245_0_1	408_0_25	1317_0_54	1310_0_101	676_0_56	671_0_18	673_0_1	121_0_42	260_05_1	218_0_1	264_0_1	128_0_1	15_0_1	457_0_1	59_0_1	55_0_1	1709_0_37	56_0_56	1064_0_19	828_0_65	298_0_83	54_0_1	1384_0_10
216_0_25	217_0_33	769_0_16	712_0_1	210_023_5	211_0_54	983_0_98	763_0_1	1149_0_91	1265_0_37	495_0_106	139_0_1	166_0_1	20_0_1	697_0_5	22_0_1	668_0_1	28_0_34	1371_0_70	405_0_50	321_0_1	403_0_7	4_0_1	545_0_38	1378_0_31	548_0_9	549_0_1	245_0_1	408_0_20	1317_0_54	1310_0_101	676_0_58	671_0_20	673_0_1	121_0_46	260_05_1	218_0_1	264_0_1	128_0_1	15_0_1	457_0_1	59_0_1	55_0_1	1709_0_34	56_0_52	1064_0_16	828_0_64	298_0_82	54_0_1	1384_0_9
216_0_26	217_0_34	769_0_18	712_0_1	210_023_8	211_0_46	983_0_103	763_0_1	1149_0_88	1265_0_36	495_0_104	139_0_1	166_0_1	20_0_1	697_0_4	22_0_1	668_0_1	28_0_34	1371_0_57	405_0_48	321_0_1	403_0_7	4_0_1	545_0_38	1378_0_28	548_0_6	549_0_1	245_0_1	408_0_20	1317_0_48	1310_0_103	676_0_64	671_0_18	673_0_1	121_0_48	260_05_1	218_0_1	264_0_1	128_0_1	15_0_1	457_0_1	59_0_1	55_0_1	1709_0_41	56_0_53	1064_0_17	828_0_66	298_0_87	54_0_1	1384_0_8
216_0_23	217_0_33	769_0_17	712_0_1	210_023_8	211_0_45	983_0_105	763_0_1	1149_0_86	1265_0_36	495_0_111	139_0_1	166_0_1	20_0_1	697_0_8	22_0_1	668_0_1	28_0_34	1371_0_63	405_0_46	321_0_1	403_0_8	4_0_1	545_0_35	1378_0_26	548_0_5	549_0_1	245_0_1	408_0_17	1317_0_47	1310_0_109	676_0_65	671_0_15	673_0_1	121_0_44	260_05_1	218_0_1	264_0_1	128_0_1	15_0_1	457_0_1	59_0_1	55_0_1	1709_0_39	56_0_55	1064_0_19	828_0_65	298_0_84	54_0_1	1384_0_5
216_0_29	217_0_30	769_0_15	712_0_1	210_023_6	211_0_44	983_0_98	763_0_1	1149_0_78	1265_0_34	495_0_111	139_0_1	166_0_1	20_0_1	697_0_7	22_0_1	668_0_1	28_0_32	1371_0_59	405_0_58	321_0_1	403_0_7	4_0_1	545_0_30	1378_0_26	548_0_7	549_0_1	245_0_1	408_0_14	1317_0_50	1310_0_109	676_0_62	671_0_12	673_0_1	121_0_50	260_05_1	218_0_1	264_0_1	128_0_1	15_0_1	457_0_1	59_0_1	55_0_1	1709_0_42	56_0_50	1064_0_14	828_0_66	298_0_90	54_0_1	1384_0_5
216_0_30	217_0_29	769_0_14	712_0_1	210_023_8	211_0_44	983_0_101	763_0_1	1149_0_77	1265_0_38	495_0_109	139_0_1	166_0_1	20_0_1	697_0_7	22_0_1	668_0_1	28_0_35	1371_0_62	405_0_51	321_0_1	403_0_8	4_0_1	545_0_29	1378_0_27	548_0_7	549_0_1	245_0_1	408_0_15	1317_0_55	1310_0_107	676_0_59	671_0_14	673_0_1	121_0_47	260_05_1	218_0_1	264_0_1	128_0_1	15_0_1	457_0_1	59_0_1	55_0_1	1709_0_41	56_0_46	1064_0_17	828_0_71	298_0_95	54_0_1	1384_0_9
216_0_28	217_0_30	769_0_16	712_0_1	210_023_7	211_0_48	983_0_99	763_0_1	1149_0_78	1265_0_34	495_0_109	139_0_1	166_0_1	20_0_1	697_0_9	22_0_1	668_0_1	28_0_36	1371_0_59	405_0_53	321_0_1	403_0_11	4_0_1	545_0_27	1378_0_28	548_0_8	549_0_1	245_0_1	408_0_13	1317_0_53	1310_0_90	676_0_55	671_0_16	673_0_1	121_0_46	260_05_1	218_0_1	264_0_1	128_0_1	15_0_1	457_0_1	59_0_1	55_0_1	1709_0_32	56_0_48	1064_0_16	828_0_68	298_0_91	54_0_1	1384_0_8
216_0_33	217_0_28	769_0_11	712_0_1	210_023_5	211_0_41	983_0_92	763_0_1	1149_0_76	1265_0_31	495_0_106	139_0_1	166_0_1	20_0_1	697_0_7	22_0_1	668_0_1	28_0_31	1371_0_63	405_0_56	321_0_1	403_0_12	4_0_1	545_0_22	1378_0_25	548_0_7	549_0_1	245_0_1	408_0_13	1317_0_47	1310_0_93	676_0_56	671_0_20	673_0_1	121_0_51	260_05_1	218_0_1	264_0_1	128_0_1	15_0_1	457_0_1	59_0_1	55_0_1	1709_0_29	56_0_37	1064_0_13	828_0_64	298_0_100	54_0_1	1384_0_7
216_0_33	217_0_31	769_0_12	712_0_1	210_023_5	211_0_40	983_0_104	763_0_1	1149_0_82	1265_0_33	495_0_110	139_0_1	166_0_1	20_0_1	697_0_8	22_0_1	668_0_1	28_0_29	1371_0_64	405_0_51	321_0_1	403_0_11	4_0_1	545_0_27	1378_0_23	548_0_6	549_0_1	245_0_1	408_0_16	1317_0_52	1310_0_102	676_0_59	671_0_19	673_0_1	121_0_49	260_05_1	218_0_1	264_0_1	128_0_1	15_0_1	457_0_1	59_0_1	55_0_1	1709_0_28	56_0_41	1064_0_15	828_0_62	298_0_102	54_0_1	1384_0_9
216_0_26	217_0_29	769_0_13	712_0_1	210_023_5	211_0_43	983_0_97	763_0_1	1149_0_80	1265_0_27	495_0_105	139_0_1	166_0_1	20_0_1	697_0_10	22_0_1	668_0_1	28_0_31	1371_0_60	405_0_49	321_0_1	403_0_11	4_0_1	545_0_26	1378_0_28	548_0_5	549_0_1	245_0_1	408_0_14	1317_0_52	1310_0_95	676_0_53	671_0_17	673_0_1	121_0_55	260_05_1	218_0_1	264_0_1	128_0_1	15_0_1	457_0_1	59_0_1	55_0_1	1709_0_28	56_0_43	1064_0_14	828_0_67	298_0_107	54_0_1	1384_0_7
216_0_33	217_0_26	769_0_13	712_0_1	210_023_2	211_0_34	983_0_90	763_0_1	1149_0_79	1265_0_29	495_0_101	139_0_1	166_0_1	20_0_1	697_0_6	22_0_1	668_0_1	28_0_28	1371_0_59	405_0_54	321_0_1	403_0_11	4_0_1	545_0_23	1378_0_29	548_0_7	549_0_1	245_0_1	408_0_18	1317_0_55	1310_0_101	676_0_51	671_0_23	673_0_1	121_0_57	260_05_1	218_0_1	264_0_1	128_0_1	15_0_1	457_0_1	59_0_1	55_0_1	1709_0_28	56_0_32	1064_0_12	828_0_65	298_0_105	54_0_1	1384_0_7
216_0_29	217_0_24	769_0_12	712_0_1	210_023_3	211_0_41	983_0_104	763_0_1	1149_0_80	1265_0_31	495_0_100	139_0_1	166_0_1	20_0_1	697_0_6	22_0_1	668_0_1	28_0_29	1371_0_60	405_0_47	321_0_1	403_0_11	4_0_1	545_0_23	1378_0_31	548_0_5	549_0_1	245_0_1	408_0_18	1317_0_51	1310_0_107	676_0_51	671_0_22	673_0_1	121_0_48	260_05_1	218_0_1	264_0_1	128_0_1	15_0_1	457_0_1	59_0_1	55_0_1	1709_0_27	56_0_35	1064_0_16	828_0_67	298_0_110	54_0_1	1384_0_9
216_0_31	217_0_24	769_0_15	712_0_1	210_023_3	211_0_40	983_0_90	763_0_1	1149_0_76	1265_0_29	495_0_98	139_0_1	166_0_1	20_0_1	697_0_9	22_0_1	668_0_1	28_0_29	1371_0_61	405_0_49	321_0_1	403_0_13	4_0_1	545_0_19	1378_0_29	548_0_4	549_0_1	245_0_1	408_0_20	1317_0_49	1310_0_97	676_0_51	671_0_22	673_0_1	121_0_47	260_05_1	218_0_1	264_0_1	128_0_1	15_0_1	457_0_1	59_0_1	55_0_1	1709_0_27	56_0_32	1064_0_17	828_0_74	298_0_104	54_0_1	1384_0_7
216_0_34	217_0_26	769_0_14	712_0_1	210_023_2	211_0_32	983_0_88	763_0_1	1149_0_71	1265_0_29	495_0_97	139_0_1	166_0_1	20_0_1	697_0_4	22_0_1	668_0_1	28_0_32	1371_0_65	405_0_54	321_0_1	403_0_12	4_0_1	545_0_21	1378_0_33	548_0_5	549_0_1	245_0_1	408_0_19	1317_0_48	1310_0_99	676_0_54	671_0_29	673_0_1	121_0_51	260_05_1	218_0_1	264_0_1	128_0_1	15_0_1	457_0_1	59_0_1	55_0_1	1709_0_27	56_0_30	1064_0_17	828_0_75	298_0_102	54_0_1	1384_0_6
216_0_28	217_0_31	769_0_13	712_0_1	210_023_2	211_0_42	983_0_88	763_0_1	1149_0_83	1265_0_27	495_0_100	139_0_1	166_0_1	20_0_1	697_0_3	22_0_1	668_0_1	28_0_35	1371_0_67	405_0_46	321_0_1	403_0_14	4_0_1	545_0_22	1378_0_34	548_0_4	549_0_1	245_0_1	408_0_18	1317_0_45	1310_0_107	676_0_50	671_0_29	673_0_1	121_0_52	260_05_1	218_0_1	264_0_1	128_0_1	15_0_1	457_0_1	59_0_1	55_0_1	1709_0_30	56_0_32	1064_0_19	828_0_67	298_0_90	54_0_1	1384_0_8
216_0_28	217_0_30	769_0_15	712_0_1	210_023_1	211_0_45	983_0_79	763_0_1	1149_0_78	1265_0_22	495_0_94	139_0_1	166_0_1	20_0_1	697_0_3	22_0_1	668_0_1	28_0_37	1371_0_65	405_0_47	321_0_1	403_0_12	4_0_1	545_0_19	1378_0_43	548_0_5	549_0_1	245_0_1	408_0_18	1317_0_42	1310_0_101	676_0_49	671_0_25	673_0_1	121_0_51	260_05_1	218_0_1	264_0_1	128_0_1	15_0_1	457_0_1	59_0_1	55_0_1	1709_0_24	56_0_27	1064_0_16	828_0_69	298_0_91	54_0_1	1384_0_7
216_0_30	217_0_31	769_0_11	712_0_1	210_023_2	211_0_39	983_0_75	763_0_1	1149_0_76	1265_0_23	495_0_99	139_0_1	166_0_1	20_0_1	697_0_3	22_0_1	668_0_1	28_0_45	1371_0_63	405_0_41	321_0_1	403_0_15	4_0_1	545_0_15	1378_0_39	548_0_4	549_0_1	245_0_1	408_0_22	1317_0_49	1310_0_106	676_0_59	671_0_28	673_0_1	121_0_53	260_05_1	218_0_1	264_0_1	128_0_1	15_0_1	457_0_1	59_0_1	55_0_1	1709_0_28	56_0_28	1064_0_13	828_0_73	298_0_100	54_0_1	1384_0_6
216_0_25	217_0_36	769_0_10	712_0_1	210_023_2	211_0_43	983_0_82	763_0_1	1149_0_82	1265_0_19	495_0_105	139_0_1	166_0_1	20_0_1	697_0_2	22_0_1	668_0_1	28_0_38	1371_0_64	405_0_37	321_0_1	403_0_19	4_0_1	545_0_18	1378_0_33	548_0_3	549_0_1	245_0_1	408_0_19	1317_0_44	1310_0_112	676_0_48	671_0_30	673_0_1	121_0_54	260_05_1	218_0_1	264_0_1	128_0_1	15_0_1	457_0_1	59_0_1	55_0_1	1709_0_29	56_0_31	1064_0_20	828_0_72	298_0_97	54_0_1	1384_0_8
216_0_25	217_0_32	769_0_12	712_0_1	210_023_2	211_0_40	983_0_78	763_0_1	1149_0_74	1265_0_24	495_0_101	139_0_1	166_0_1	20_0_1	697_0_3	22_0_1	668_0_1	28_0_39	1371_0_71	405_0_48	321_0_1	403_0_20	4_0_1	545_0_16	1378_0_37	548_0_5	549_0_1	245_0_1	408_0_25	1317_0_47	1310_0_102	676_0_49	671_0_26	673_0_1	121_0_52	260_05_1	218_0_1	264_0_1	128_0_1	15_0_1	59_0_1	55_0_1	1709_0_26	56_0_28	1064_0_19	828_0_77	298_0_96	54_0_1	1384_0_8	294_0_1
216_0_22	217_0_30	769_0_9	712_0_1	210_023_1	211_0_39	983_0_78	763_0_1	1149_0_78	1265_0_19	495_0_103	139_0_1	166_0_1	20_0_1	697_0_1	22_0_1	668_0_1	28_0_35	1371_0_64	405_0_43	321_0_1	403_0_19	4_0_1	545_0_12	1378_0_37	548_0_3	549_0_1	245_0_1	408_0_29	1317_0_50	1310_0_102	676_0_50	671_0_28	673_0_1	121_0_56	260_05_1	218_0_1	264_0_1	128_0_1	15_0_1	59_0_1	55_0_1	1709_0_26	56_0_34	1064_0_19	828_0_75	298_0_98	54_0_1	1384_0_8	294_0_1
216_0_20	217_0_31	769_0_10	712_0_1	210_023_1	211_0_45	983_0_82	763_0_1	1149_0_81	1265_0_18	495_0_104	139_0_1	166_0_1	20_0_1	697_0_2	22_0_1	668_0_1	28_0_36	1371_0_58	405_0_41	321_0_1	403_0_20	4_0_1	545_0_14	1378_0_38	548_0_1	549_0_1	245_0_1	408_0_23	1317_0_45	1310_0_105	676_0_42	671_0_31	673_0_1	121_0_51	260_05_1	218_0_1	264_0_1	128_0_1	15_0_1	59_0_1	55_0_1	1709_0_28	56_0_36	1064_0_25	828_0_81	298_0_98	54_0_1	1384_0_7	294_0_1
216_0_23	217_0_28	769_0_8	712_0_1	210_023_2	211_0_43	983_0_71	763_0_1	1149_0_74	1265_0_22	495_0_101	139_0_1	166_0_1	20_0_1	697_0_2	22_0_1	668_0_1	28_0_35	1371_0_66	405_0_48	321_0_1	403_0_15	4_0_1	545_0_14	1378_0_39	548_0_1	549_0_1	245_0_1	408_0_29	1317_0_48	1310_0_106	676_0_44	671_0_30	673_0_1	121_0_55	260_05_1	218_0_1	264_0_1	128_0_1	15_0_1	59_0_1	55_0_1	1709_0_28	56_0_34	1064_0_19	828_0_84	298_0_106	54_0_1	1384_0_3	294_0_1
216_0_23	217_0_31	769_0_5	712_0_1	210_023_1	211_0_40	983_0_71	763_0_1	1149_0_81	1265_0_21	495_0_105	139_0_1	166_0_1	20_0_1	697_0_2	22_0_1	668_0_1	28_0_33	1371_0_69	405_0_43	321_0_1	403_0_15	4_0_1	545_0_15	1378_0_38	549_0_1	245_0_1	408_0_24	1317_0_49	1310_0_110	676_0_42	671_0_31	673_0_1	121_0_59	260_05_1	218_0_1	264_0_1	128_0_1	15_0_1	59_0_1	55_0_1	1709_0_23	56_0_34	1064_0_18	828_0_86	298_0_105	54_0_1	1384_0_3	294_0_1	1387_0_17
216_0_18	217_0_31	769_0_7	712_0_1	210_023_1	211_0_48	983_0_76	763_0_1	1149_0_81	1265_0_15	495_0_103	139_0_1	166_0_1	20_0_1	697_0_2	22_0_1	668_0_1	28_0_30	1371_0_65	405_0_44	321_0_1	403_0_19	4_0_1	545_0_18	1378_0_38	549_0_1	245_0_1	408_0_25	1317_0_48	1310_0_106	676_0_36	671_0_31	673_0_1	121_0_56	260_05_1	218_0_1	264_0_1	128_0_1	15_0_1	59_0_1	55_0_1	1709_0_22	56_0_39	1064_0_24	828_0_84	298_0_103	54_0_1	1384_0_3	294_0_1	1387_0_17
216_0_21	217_0_26	769_0_7	712_0_1	210_023_1	211_0_40	983_0_70	763_0_1	1149_0_72	1265_0_16	495_0_99	139_0_1	166_0_1	20_0_1	697_0_2	22_0_1	668_0_1	28_0_27	1371_0_73	405_0_50	321_0_1	403_0_15	4_0_1	545_0_16	1378_0_38	549_0_1	245_0_1	408_0_30	1317_0_52	1310_0_112	676_0_39	671_0_28	673_0_1	121_0_54	260_05_1	218_0_1	264_0_1	128_0_1	15_0_1	59_0_1	55_0_1	1709_0_21	56_0_39	1064_0_20	828_0_83	298_0_107	54_0_1	1384_0_3	294_0_1	1387_0_16
216_0_20	217_0_32	769_0_6	712_0_1	210_023_1	211_0_42	983_0_75	763_0_1	1149_0_78	1265_0_18	495_0_103	139_0_1	166_0_1	20_0_1	697_0_2	22_0_1	668_0_1	28_0_30	1371_0_72	405_0_47	321_0_1	403_0_19	4_0_1	545_0_16	1378_0_36	549_0_1	245_0_1	408_0_25	1317_0_52	1310_0_123	676_0_42	671_0_27	673_0_1	121_0_51	260_05_1	218_0_1	264_0_1	128_0_1	15_0_1	59_0_1	55_0_1	1709_0_21	56_0_39	1064_0_24	828_0_75	298_0_98	54_0_1	1384_0_5	294_0_1	1387_0_21
216_0_18	217_0_34	769_0_5	712_0_1	210_023_1	211_0_39	983_0_74	763_0_1	1149_0_70	1265_0_17	495_0_96	139_0_1	166_0_1	20_0_1	697_0_1	22_0_1	668_0_1	28_0_31	1371_0_70	405_0_47	321_0_1	403_0_13	4_0_1	545_0_19	1378_0_36	549_0_1	245_0_1	408_0_25	1317_0_50	1310_0_121	676_0_41	671_0_28	673_0_1	121_0_51	260_05_1	218_0_1	264_0_1	128_0_1	15_0_1	59_0_1	55_0_1	1709_0_22	56_0_43	1064_0_25	828_0_70	298_0_102	54_0_1	1384_0_5	294_0_1	1387_0_25
216_0_21	217_0_31	769_0_4	712_0_1	210_023_1	211_0_33	983_0_78	763_0_1	1149_0_65	1265_0_24	495_0_97	139_0_1	166_0_1	20_0_1	697_0_2	22_0_1	668_0_1	28_0_27	1371_0_68	405_0_49	321_0_1	403_0_10	4_0_1	545_0_16	1378_0_42	549_0_1	245_0_1	408_0_26	1317_0_52	1310_0_121	676_0_36	671_0_26	673_0_1	121_0_56	260_05_1	218_0_1	264_0_1	128_0_1	15_0_1	59_0_1	55_0_1	1709_0_17	56_0_39	1064_0_19	828_0_72	298_0_109	54_0_1	1384_0_4	294_0_1	1387_0_21
216_0_20	217_0_32	769_0_4	712_0_1	210_023_1	211_0_36	983_0_81	763_0_1	1149_0_77	1265_0_22	495_0_100	139_0_1	166_0_1	20_0_1	697_0_2	22_0_1	668_0_1	28_0_30	1371_0_69	405_0_40	321_0_1	403_0_11	4_0_1	545_0_15	1378_0_37	549_0_1	245_0_1	408_0_21	1317_0_49	1310_0_131	676_0_39	671_0_25	673_0_1	121_0_59	260_05_1	218_0_1	264_0_1	128_0_1	15_0_1	59_0_1	55_0_1	1709_0_15	56_0_44	1064_0_18	828_0_74	298_0_106	54_0_1	1384_0_5	294_0_1	1387_0_22
216_0_18	217_0_36	769_0_5	712_0_1	210_023_1	211_0_39	983_0_77	763_0_1	1149_0_72	1265_0_22	495_0_88	139_0_1	166_0_1	20_0_1	697_0_2	22_0_1	668_0_1	28_0_28	1371_0_63	405_0_41	321_0_1	403_0_10	4_0_1	545_0_20	1378_0_37	549_0_1	245_0_1	408_0_21	1317_0_45	1310_0_121	676_0_41	671_0_25	673_0_1	121_0_62	260_05_1	218_0_1	264_0_1	128_0_1	15_0_1	59_0_1	55_0_1	1709_0_17	56_0_42	1064_0_22	828_0_77	298_0_103	54_0_1	1384_0_4	294_0_1	1387_0_26
216_0_20	217_0_34	769_0_4	712_0_1	210_023_1	211_0_35	983_0_79	763_0_1	1149_0_63	1265_0_23	495_0_96	139_0_1	166_0_1	20_0_1	697_0_2	22_0_1	668_0_1	28_0_31	1371_0_70	405_0_36	321_0_1	403_0_9	4_0_1	545_0_19	1378_0_45	549_0_1	245_0_1	408_0_22	1317_0_49	1310_0_126	676_0_42	671_0_26	673_0_1	121_0_63	260_05_1	218_0_1	264_0_1	128_0_1	15_0_1	59_0_1	55_0_1	1709_0_13	56_0_39	1064_0_20	828_0_73	298_0_100	54_0_1	1384_0_2	294_0_1	1387_0_22
216_0_18	217_0_33	769_0_2	712_0_1	210_023_1	211_0_38	983_0_71	763_0_1	1149_0_68	1265_0_20	495_0_99	139_0_1	166_0_1	20_0_1	697_0_2	22_0_1	668_0_1	28_0_25	1371_0_64	405_0_34	321_0_1	403_0_11	4_0_1	545_0_20	1378_0_41	549_0_1	245_0_1	408_0_22	1317_0_48	1310_0_131	676_0_43	671_0_28	673_0_1	121_0_62	260_05_1	218_0_1	264_0_1	128_0_1	15_0_1	59_0_1	55_0_1	1709_0_15	56_0_37	1064_0_21	828_0_75	298_0_97	54_0_1	1384_0_4	294_0_1	1387_0_21
216_0_18	217_0_34	769_0_4	712_0_1	210_023_1	211_0_45	983_0_66	763_0_1	1149_0_63	1265_0_18	495_0_87	139_0_1	166_0_1	20_0_1	697_0_2	22_0_1	668_0_1	28_0_23	1371_0_63	405_0_36	321_0_1	403_0_9	4_0_1	545_0_24	1378_0_42	549_0_1	245_0_1	408_0_24	1317_0_49	1310_0_125	676_0_39	671_0_25	673_0_1	121_0_59	260_05_1	218_0_1	264_0_1	128_0_1	15_0_1	59_0_1	55_0_1	1709_0_15	56_0_35	1064_0_24	828_0_79	298_0_94	54_0_1	1384_0_2	294_0_1	1387_0_26
216_0_18	217_0_33	769_0_3	712_0_1	210_023_1	211_0_43	983_0_69	763_0_1	1149_0_68	1265_0_20	495_0_97	139_0_1	166_0_1	20_0_1	697_0_2	22_0_1	668_0_1	28_0_32	1371_0_66	405_0_31	321_0_1	403_0_9	4_0_1	545_0_24	1378_0_41	549_0_1	245_0_1	408_0_28	1317_0_44	1310_0_130	676_0_47	671_0_27	673_0_1	121_0_60	260_05_1	218_0_1	264_0_1	128_0_1	15_0_1	59_0_1	55_0_1	1709_0_14	56_0_33	1064_0_23	828_0_73	298_0_90	54_0_1	1384_0_2	294_0_1	1387_0_24
216_0_20	217_0_39	769_0_1	712_0_1	210_023_1	211_0_48	983_0_71	763_0_1	1149_0_68	1265_0_19	495_0_94	139_0_1	166_0_1	20_0_1	697_0_2	22_0_1	668_0_1	28_0_33	1371_0_58	405_0_30	321_0_1	403_0_9	4_0_1	545_0_22	1378_0_36	549_0_1	245_0_1	408_0_25	1317_0_39	1310_0_139	676_0_47	671_0_32	673_0_1	121_0_56	260_05_1	218_0_1	264_0_1	128_0_1	15_0_1	59_0_1	55_0_1	1709_0_17	56_0_38	1064_0_24	828_0_74	298_0_94	54_0_1	1384_0_3	294_0_1	1387_0_25
216_0_16	217_0_39	769_0_1	712_0_1	210_023_1	211_0_45	983_0_73	763_0_1	1149_0_65	1265_0_22	495_0_88	139_0_1	166_0_1	20_0_1	697_0_2	22_0_1	668_0_1	28_0_35	1371_0_59	405_0_33	321_0_1	403_0_9	4_0_1	545_0_25	1378_0_40	549_0_1	245_0_1	408_0_22	1317_0_44	1310_0_142	676_0_41	671_0_31	673_0_1	121_0_62	260_05_1	218_0_1	264_0_1	128_0_1	15_0_1	59_0_1	55_0_1	1709_0_16	56_0_33	1064_0_27	828_0_77	298_0_92	54_0_1	1384_0_2	294_0_1	1387_0_26
216_0_11	217_0_36	769_0_1	210_023_1	211_0_39	983_0_76	763_0_1	1149_0_73	1265_0_23	495_0_99	139_0_1	166_0_1	20_0_1	697_0_1	22_0_1	668_0_1	28_0_38	1371_0_62	405_0_29	321_0_1	403_0_10	4_0_1	545_0_22	1378_0_42	549_0_1	245_0_1	408_0_26	1317_0_42	1310_0_141	676_0_51	671_0_32	673_0_1	121_0_66	260_05_1	218_0_1	264_0_1	128_0_1	15_0_1	59_0_1	55_0_1	1709_0_14	56_0_32	1064_0_25	828_0_77	298_0_98	54_0_1	1384_0_2	294_0_1	1387_0_27	375_0_12
216_0_11	217_0_43	769_0_2	210_023_1	211_0_48	983_0_79	763_0_1	1149_0_79	1265_0_21	495_0_90	139_0_1	166_0_1	20_0_1	593_0_1	22_0_1	668_0_1	28_0_35	1371_0_52	405_0_31	321_0_1	403_0_10	4_0_1	545_0_27	1378_0_38	549_0_1	245_0_1	408_0_22	1317_0_41	1310_0_141	676_0_52	671_0_27	673_0_1	121_0_60	260_05_1	218_0_1	264_0_1	128_0_1	15_0_1	59_0_1	55_0_1	1709_0_16	56_0_38	1064_0_27	828_0_75	298_0_100	54_0_1	1384_0_2	294_0_1	1387_0_32	375_0_15
216_0_10	217_0_39	769_0_2	210_023_1	211_0_44	983_0_81	763_0_1	1149_0_71	1265_0_25	495_0_90	139_0_1	166_0_1	20_0_1	593_0_1	22_0_1	668_0_1	28_0_39	1371_0_53	405_0_30	321_0_1	403_0_10	4_0_1	545_0_23	1378_0_43	549_0_1	245_0_1	408_0_24	1317_0_43	1310_0_142	676_0_48	671_0_29	673_0_1	121_0_65	260_05_1	218_0_1	264_0_1	128_0_1	15_0_1	59_0_1	55_0_1	1709_0_14	56_0_32	1064_0_26	828_0_80	298_0_95	54_0_1	1384_0_2	294_0_1	1387_0_34	375_0_16
216_0_9	217_0_37	769_0_2	210_023_1	211_0_34	983_0_82	763_0_1	1149_0_71	1265_0_28	495_0_92	139_0_1	166_0_1	20_0_1	593_0_1	22_0_1	668_0_1	28_0_40	1371_0_56	405_0_29	321_0_1	403_0_11	4_0_1	545_0_20	1378_0_49	549_0_1	245_0_1	408_0_30	1317_0_43	1310_0_150	676_0_53	671_0_34	673_0_1	121_0_65	260_05_1	218_0_1	264_0_1	128_0_1	15_0_1	59_0_1	55_0_1	1709_0_14	56_0_31	1064_0_20	828_0_78	298_0_99	54_0_1	1384_0_2	294_0_1	1387_0_30	375_0_18
216_0_9	217_0_36	769_0_4	210_023_1	211_0_36	983_0_84	763_0_1	1149_0_73	1265_0_26	495_0_84	139_0_1	166_0_1	20_0_1	593_0_1	22_0_1	668_0_1	28_0_34	1371_0_54	405_0_31	321_0_1	403_0_12	4_0_1	545_0_20	1378_0_46	549_0_1	245_0_1	408_0_25	1317_0_41	1310_0_145	676_0_51	671_0_28	673_0_1	121_0_65	260_05_1	218_0_1	264_0_1	128_0_1	15_0_1	59_0_1	55_0_1	1709_0_14	56_0_32	1064_0_22	828_0_80	298_0_105	54_0_1	1384_0_2	294_0_1	1387_0_34	375_0_16
216_0_6	217_0_39	769_0_4	210_023_1	211_0_36	983_0_82	763_0_1	1149_0_72	1265_0_27	495_0_89	139_0_1	166_0_1	20_0_1	593_0_1	668_0_1	28_0_29	1371_0_53	405_0_36	403_0_10	4_0_1	545_0_20	1378_0_43	549_0_1	245_0_1	408_0_26	1317_0_46	1310_0_134	676_0_49	671_0_32	673_0_1	121_0_69	260_05_1	218_0_1	264_0_1	128_0_1	15_0_1	59_0_1	55_0_1	1709_0_14	56_0_26	1064_0_21	828_0_81	298_0_102	54_0_1	1384_0_1	294_0_1	1387_0_34	375_0_17	926_0_22	376_0_2
216_0_7	217_0_38	769_0_3	210_023_1	211_0_29	983_0_73	763_0_1	1149_0_70	1265_0_31	495_0_96	139_0_1	166_0_1	20_0_1	593_0_1	668_0_1	28_0_28	1371_0_54	405_0_28	403_0_10	4_0_1	545_0_20	1378_0_42	549_0_1	245_0_1	408_0_28	1317_0_40	1310_0_144	676_0_53	671_0_31	673_0_1	121_0_65	260_05_1	218_0_1	264_0_1	128_0_1	15_0_1	59_0_1	55_0_1	1709_0_14	56_0_28	1064_0_18	828_0_74	298_0_106	54_0_1	1384_0_1	294_0_1	1387_0_30	375_0_18	926_0_23	376_0_2
216_0_8	217_0_36	769_0_3	210_023_1	211_0_34	983_0_74	763_0_1	1149_0_78	1265_0_29	495_0_92	139_0_1	166_0_1	20_0_1	593_0_1	668_0_1	28_0_27	1371_0_54	405_0_34	403_0_9	4_0_1	545_0_22	1378_0_42	549_0_1	245_0_1	408_0_25	1317_0_36	1310_0_144	676_0_52	671_0_23	673_0_1	121_0_60	260_05_1	218_0_1	264_0_1	128_0_1	15_0_1	59_0_1	55_0_1	1709_0_13	56_0_29	1064_0_23	828_0_78	298_0_104	54_0_1	296_0_12	294_0_1	1387_0_34	375_0_13	926_0_26	376_0_2
216_0_8	217_0_39	769_0_2	210_023_1	211_0_34	763_0_1	1149_0_77	1265_0_28	495_0_102	139_0_1	20_0_1	593_0_1	668_0_1	28_0_28	1371_0_58	405_0_36	403_0_7	4_0_1	545_0_22	1378_0_45	549_0_1	245_0_1	408_0_25	1317_0_37	1310_0_135	676_0_52	671_0_25	673_0_1	121_0_62	260_05_1	218_0_1	264_0_1	128_0_1	15_0_1	59_0_1	55_0_1	1709_0_16	56_0_24	1064_0_25	828_0_69	298_0_103	54_0_1	296_0_13	294_0_1	1387_0_37	375_0_16	926_0_20	376_0_3	319_0_1	592_0_30
216_0_7	217_0_35	769_0_2	210_023_1	211_0_35	763_0_1	1149_0_71	1265_0_34	495_0_95	139_0_1	20_0_1	593_0_1	668_0_1	28_0_29	1371_0_60	405_0_27	403_0_7	4_0_1	545_0_25	1378_0_44	549_0_1	245_0_1	408_0_28	1317_0_34	1310_0_148	676_0_60	671_0_29	673_0_1	121_0_60	260_05_1	218_0_1	264_0_1	128_0_1	15_0_1	59_0_1	55_0_1	1709_0_17	56_0_29	1064_0_28	828_0_68	298_0_107	54_0_1	296_0_17	294_0_1	1387_0_37	375_0_17	926_0_22	376_0_1	319_0_1	592_0_27
216_0_9	217_0_30	769_0_1	210_023_1	211_0_39	763_0_1	1149_0_77	1265_0_31	495_0_91	139_0_1	20_0_1	593_0_1	668_0_1	28_0_31	1371_0_59	405_0_30	403_0_4	4_0_1	545_0_27	1378_0_45	549_0_1	245_0_1	408_0_30	1317_0_31	1310_0_134	676_0_62	671_0_26	673_0_1	121_0_59	260_05_1	218_0_1	264_0_1	128_0_1	15_0_1	59_0_1	55_0_1	1709_0_14	56_0_29	1064_0_30	828_0_77	298_0_102	54_0_1	296_0_15	294_0_1	1387_0_43	375_0_16	926_0_28	376_0_1	319_0_1	592_0_25
216_0_9	217_0_31	769_0_1	210_023_1	211_0_38	763_0_1	1149_0_76	1265_0_30	495_0_94	139_0_1	20_0_1	593_0_1	668_0_1	28_0_39	1371_0_65	405_0_27	403_0_4	4_0_1	545_0_23	1378_0_47	549_0_1	245_0_1	408_0_31	1317_0_31	1310_0_127	676_0_56	671_0_29	673_0_1	121_0_53	260_05_1	218_0_1	264_0_1	128_0_1	15_0_1	59_0_1	55_0_1	1709_0_13	56_0_25	1064_0_31	828_0_80	298_0_110	54_0_1	296_0_15	294_0_1	1387_0_39	375_0_19	926_0_20	376_0_2	319_0_1	592_0_26
216_0_9	217_0_30	769_0_1	210_023_1	211_0_38	763_0_1	1149_0_78	1265_0_28	495_0_91	139_0_1	20_0_1	593_0_1	668_0_1	28_0_37	1371_0_58	405_0_24	403_0_5	4_0_1	545_0_24	1378_0_39	549_0_1	245_0_1	408_0_32	1317_0_27	1310_0_138	676_0_65	671_0_28	673_0_1	121_0_56	260_05_1	218_0_1	264_0_1	128_0_1	15_0_1	59_0_1	55_0_1	1709_0_13	56_0_33	1064_0_30	828_0_79	298_0_112	54_0_1	296_0_16	294_0_1	1387_0_36	375_0_15	926_0_19	376_0_2	319_0_1	592_0_25
216_0_8	217_0_29	769_0_1	210_023_1	211_0_43	763_0_1	1149_0_78	1265_0_27	495_0_95	139_0_1	20_0_1	593_0_1	668_0_1	28_0_33	1371_0_59	405_0_27	403_0_6	4_0_1	545_0_21	1378_0_41	549_0_1	245_0_1	408_0_33	1317_0_25	1310_0_122	676_0_62	671_0_21	673_0_1	121_0_57	260_05_1	218_0_1	264_0_1	128_0_1	15_0_1	59_0_1	55_0_1	1709_0_10	56_0_32	1064_0_39	828_0_80	298_0_113	54_0_1	296_0_14	294_0_1	1387_0_40	375_0_11	926_0_20	376_0_2	319_0_1	592_0_25
216_0_9	217_0_27	769_0_1	210_023_1	211_0_40	763_0_1	1149_0_76	1265_0_26	495_0_103	139_0_1	20_0_1	593_0_1	668_0_1	28_0_34	1371_0_61	405_0_21	403_0_5	4_0_1	545_0_20	1378_0_44	549_0_1	245_0_1	408_0_34	1317_0_32	1310_0_129	676_0_57	671_0_26	673_0_1	121_0_63	260_05_1	218_0_1	264_0_1	128_0_1	15_0_1	59_0_1	55_0_1	1709_0_12	56_0_27	1064_0_38	828_0_80	298_0_124	54_0_1	296_0_12	294_0_1	1387_0_34	375_0_9	926_0_19	376_0_3	319_0_1	592_0_28
216_0_6	217_0_28	769_0_2	210_023_1	211_0_45	763_0_1	1149_0_72	1265_0_29	495_0_101	139_0_1	20_0_1	593_0_1	668_0_1	28_0_35	1371_0_57	405_0_21	403_0_2	4_0_1	545_0_21	1378_0_42	549_0_1	245_0_1	408_0_36	1317_0_30	1310_0_135	676_0_60	671_0_26	673_0_1	121_0_71	260_05_1	218_0_1	264_0_1	128_0_1	15_0_1	59_0_1	55_0_1	1709_0_15	56_0_28	1064_0_37	828_0_78	298_0_121	54_0_1	296_0_13	294_0_1	1387_0_33	375_0_5	926_0_18	376_0_3	319_0_1	592_0_20
216_0_6	217_0_28	769_0_2	210_023_1	211_0_45	763_0_1	1149_0_86	1265_0_24	495_0_96	139_0_1	20_0_1	593_0_1	668_0_1	28_0_34	1371_0_62	405_0_25	403_0_4	4_0_1	545_0_22	1378_0_36	549_0_1	245_0_1	408_0_35	1317_0_29	1310_0_128	676_0_60	671_0_27	673_0_1	121_0_65	260_05_1	218_0_1	264_0_1	128_0_1	15_0_1	59_0_1	55_0_1	1709_0_16	56_0_28	1064_0_40	828_0_76	298_0_115	54_0_1	296_0_14	294_0_1	1387_0_33	375_0_6	926_0_22	376_0_2	319_0_1	592_0_21
216_0_8	217_0_30	769_0_2	210_023_1	211_0_46	763_0_1	1149_0_80	1265_0_26	495_0_90	139_0_1	20_0_1	593_0_1	668_0_1	28_0_29	1371_0_58	405_0_22	403_0_3	4_0_1	545_0_19	1378_0_39	549_0_1	245_0_1	408_0_41	1317_0_30	1310_0_136	676_0_52	671_0_25	673_0_1	121_0_69	260_05_1	218_0_1	264_0_1	128_0_1	15_0_1	59_0_1	55_0_1	1709_0_18	56_0_26	1064_0_40	828_0_78	298_0_115	54_0_1	296_0_16	294_0_1	1387_0_28	375_0_8	926_0_25	376_0_2	319_0_1	592_0_16
216_0_9	217_0_26	769_0_1	210_023_1	211_0_42	763_0_1	1149_0_83	1265_0_32	495_0_77	139_0_1	20_0_1	593_0_1	668_0_1	28_0_24	1371_0_56	405_0_23	403_0_3	4_0_1	545_0_21	1378_0_35	549_0_1	408_0_38	1317_0_28	1310_0_130	676_0_65	671_0_30	673_0_1	121_0_67	260_05_1	218_0_1	264_0_1	128_0_1	15_0_1	59_0_1	55_0_1	1709_0_17	56_0_31	1064_0_36	828_0_78	298_0_123	54_0_1	296_0_16	294_0_1	1387_0_26	375_0_6	926_0_28	319_0_1	592_0_16	708_0_73	1327_0_87
216_0_9	217_0_30	769_0_1	210_023_1	211_0_44	763_0_1	1149_0_94	1265_0_29	495_0_79	139_0_1	20_0_1	593_0_1	668_0_1	28_0_27	1371_0_62	405_0_26	403_0_4	4_0_1	545_0_19	1378_0_34	549_0_1	408_0_37	1317_0_29	1310_0_130	676_0_54	671_0_33	673_0_1	121_0_62	260_05_1	218_0_1	264_0_1	128_0_1	15_0_1	59_0_1	55_0_1	1709_0_18	56_0_28	1064_0_40	828_0_77	298_0_123	54_0_1	296_0_12	294_0_1	1387_0_29	375_0_6	926_0_31	319_0_1	592_0_13	708_0_65	1327_0_95
216_0_7	217_0_30	769_0_1	210_023_1	211_0_37	763_0_1	1149_0_92	1265_0_30	495_0_81	139_0_1	20_0_1	593_0_1	668_0_1	28_0_25	1371_0_60	405_0_22	403_0_3	4_0_1	545_0_16	1378_0_32	549_0_1	408_0_43	1317_0_32	1310_0_137	676_0_59	671_0_36	673_0_1	121_0_66	260_05_1	218_0_1	264_0_1	128_0_1	15_0_1	59_0_1	55_0_1	1709_0_17	56_0_24	1064_0_39	828_0_78	298_0_119	54_0_1	296_0_18	294_0_1	1387_0_28	375_0_5	926_0_28	319_0_1	592_0_15	708_0_69	1327_0_91
216_0_7	217_0_26	210_023_1	211_0_36	763_0_1	1149_0_97	1265_0_31	495_0_79	139_0_1	20_0_1	593_0_1	668_0_1	28_0_25	1371_0_60	405_0_28	403_0_3	4_0_1	545_0_13	1378_0_34	549_0_1	408_0_38	1317_0_30	1310_0_131	676_0_61	671_0_33	673_0_1	121_0_71	260_05_1	218_0_1	264_0_1	128_0_1	15_0_1	59_0_1	55_0_1	1709_0_16	56_0_25	1064_0_38	828_0_85	298_0_113	54_0_1	296_0_18	294_0_1	1387_0_26	375_0_4	926_0_33	319_0_1	592_0_12	708_0_69	1327_0_92	200_0_1
216_0_5	217_0_31	210_023_1	211_0_34	763_0_1	1149_0_103	1265_0_24	495_0_87	139_0_1	20_0_1	668_0_1	28_0_28	1371_0_56	405_0_27	403_0_4	4_0_1	545_0_14	1378_0_38	549_0_1	408_0_36	1317_0_29	1310_0_133	676_0_51	671_0_31	673_0_1	121_0_73	260_05_1	218_0_1	264_0_1	128_0_1	59_0_1	55_0_1	1709_0_15	56_0_23	1064_0_46	828_0_80	298_0_116	54_0_1	296_0_14	294_0_1	1387_0_28	375_0_3	926_0_31	319_0_1	592_0_14	708_0_63	1327_0_97	200_0_1	195_0_32	194_0_3
216_0_4	217_0_34	210_023_1	211_0_32	763_0_1	1149_0_102	1265_0_27	495_0_85	139_0_1	20_0_1	668_0_1	28_0_26	1371_0_58	405_0_30	403_0_3	4_0_1	545_0_11	1378_0_37	549_0_1	408_0_36	1317_0_28	1310_0_143	676_0_51	671_0_31	673_0_1	121_0_71	260_05_1	218_0_1	264_0_1	128_0_1	59_0_1	55_0_1	1709_0_14	56_0_24	1064_0_43	828_0_74	298_0_113	54_0_1	296_0_17	294_0_1	1387_0_25	375_0_4	926_0_26	319_0_1	592_0_13	708_0_67	1327_0_85	200_0_1	195_0_35	194_0_2
216_0_4	217_0_32	210_023_1	211_0_35	763_0_1	1149_0_113	1265_0_32	495_0_83	139_0_1	20_0_1	668_0_1	28_0_26	1371_0_57	405_0_30	403_0_3	4_0_1	545_0_10	1378_0_40	549_0_1	408_0_31	1317_0_27	1310_0_133	676_0_56	671_0_31	673_0_1	121_0_80	260_05_1	218_0_1	264_0_1	128_0_1	59_0_1	55_0_1	1709_0_12	56_0_26	1064_0_44	828_0_70	298_0_106	54_0_1	296_0_18	294_0_1	1387_0_28	375_0_3	926_0_34	319_0_1	592_0_10	708_0_67	1327_0_83	200_0_1	195_0_33	194_0_2
216_0_3	217_0_36	210_023_1	211_0_36	763_0_1	1149_0_114	1265_0_29	495_0_93	139_0_1	20_0_1	668_0_1	28_0_29	1371_0_59	405_0_30	403_0_5	4_0_1	545_0_12	1378_0_41	549_0_1	408_0_31	1317_0_30	1310_0_132	676_0_50	671_0_31	673_0_1	121_0_85	260_05_1	218_0_1	264_0_1	128_0_1	59_0_1	55_0_1	1709_0_15	56_0_23	1064_0_46	828_0_68	298_0_106	54_0_1	296_0_16	294_0_1	1387_0_26	375_0_2	926_0_29	319_0_1	592_0_13	708_0_63	1327_0_83	200_0_1	195_0_34	194_0_3
216_0_3	217_0_41	210_023_1	211_0_37	763_0_1	1149_0_108	1265_0_26	495_0_77	139_0_1	20_0_1	668_0_1	28_0_25	1371_0_60	405_0_28	403_0_3	4_0_1	545_0_9	1378_0_35	549_0_1	408_0_36	1317_0_30	1310_0_137	676_0_57	671_0_32	673_0_1	121_0_79	260_05_1	218_0_1	264_0_1	128_0_1	59_0_1	55_0_1	1709_0_14	56_0_17	1064_0_35	828_0_74	298_0_110	54_0_1	296_0_24	294_0_1	1387_0_23	375_0_3	926_0_27	319_0_1	592_0_12	708_0_59	1327_0_85	200_0_1	195_0_37	194_0_4
216_0_3	217_0_35	210_023_1	211_0_43	763_0_1	1149_0_119	1265_0_28	495_0_81	139_0_1	20_0_1	668_0_1	28_0_22	1371_0_59	405_0_32	403_0_4	4_0_1	545_0_8	1378_0_34	549_0_1	408_0_36	1317_0_28	1310_0_122	676_0_67	671_0_33	673_0_1	121_0_85	260_05_1	218_0_1	264_0_1	128_0_1	59_0_1	55_0_1	1709_0_16	56_0_19	1064_0_40	828_0_76	298_0_114	54_0_1	296_0_21	294_0_1	1387_0_27	375_0_2	926_0_34	319_0_1	592_0_10	708_0_55	1327_0_81	200_0_1	195_0_35	194_0_2
216_0_3	217_0_40	210_023_1	211_0_45	763_0_1	1149_0_118	1265_0_29	495_0_86	139_0_1	20_0_1	668_0_1	28_0_20	1371_0_61	405_0_31	403_0_5	4_0_1	545_0_11	1378_0_35	549_0_1	408_0_34	1317_0_31	1310_0_125	676_0_60	671_0_29	673_0_1	121_0_86	260_05_1	218_0_1	264_0_1	128_0_1	59_0_1	55_0_1	1709_0_17	56_0_17	1064_0_37	828_0_75	298_0_115	54_0_1	296_0_22	294_0_1	1387_0_28	375_0_2	926_0_29	319_0_1	592_0_11	708_0_45	1327_0_79	200_0_1	195_0_33	194_0_3
216_0_3	217_0_46	210_023_1	211_0_43	763_0_1	1149_0_117	1265_0_31	495_0_68	139_0_1	20_0_1	668_0_1	28_0_20	1371_0_56	405_0_28	403_0_4	4_0_1	545_0_11	1378_0_36	549_0_1	408_0_42	1317_0_32	1310_0_127	676_0_64	671_0_24	673_0_1	121_0_80	260_05_1	218_0_1	264_0_1	128_0_1	59_0_1	55_0_1	1709_0_16	56_0_17	1064_0_32	828_0_73	298_0_121	54_0_1	296_0_24	294_0_1	1387_0_24	375_0_4	926_0_27	319_0_1	592_0_9	708_0_43	1327_0_79	200_0_1	195_0_38	194_0_4
216_0_3	217_0_38	210_023_1	211_0_43	763_0_1	1149_0_131	1265_0_30	495_0_69	139_0_1	20_0_1	668_0_1	28_0_18	1371_0_54	405_0_32	403_0_6	4_0_1	545_0_11	1378_0_35	549_0_1	408_0_40	1317_0_23	1310_0_116	676_0_58	671_0_24	673_0_1	121_0_79	260_05_1	218_0_1	264_0_1	128_0_1	59_0_1	55_0_1	1709_0_15	56_0_17	1064_0_34	828_0_81	298_0_121	54_0_1	296_0_22	294_0_1	1387_0_29	375_0_4	926_0_27	319_0_1	592_0_11	708_0_37	1327_0_82	200_0_1	195_0_34	194_0_3
216_0_2	217_0_41	210_023_1	211_0_41	763_0_1	1149_0_115	1265_0_31	495_0_76	139_0_1	20_0_1	668_0_1	28_0_16	1371_0_56	405_0_26	403_0_6	4_0_1	545_0_13	1378_0_33	549_0_1	408_0_38	1317_0_32	1310_0_120	676_0_52	671_0_26	673_0_1	121_0_77	260_05_1	218_0_1	264_0_1	128_0_1	59_0_1	55_0_1	1709_0_17	56_0_14	1064_0_35	828_0_76	298_0_116	54_0_1	296_0_24	294_0_1	1387_0_28	375_0_6	926_0_28	319_0_1	592_0_11	708_0_38	1327_0_82	200_0_1	195_0_30	194_0_5
216_0_3	217_0_37	210_023_1	211_0_37	763_0_1	1149_0_113	1265_0_33	495_0_73	139_0_1	20_0_1	668_0_1	28_0_19	1371_0_53	405_0_29	403_0_3	4_0_1	545_0_12	1378_0_38	549_0_1	408_0_33	1317_0_20	1310_0_117	676_0_54	671_0_24	673_0_1	121_0_65	260_05_1	218_0_1	264_0_1	128_0_1	59_0_1	55_0_1	1709_0_17	56_0_19	1064_0_36	828_0_77	298_0_117	54_0_1	296_0_23	294_0_1	1387_0_26	375_0_8	926_0_27	319_0_1	592_0_12	708_0_37	1327_0_89	200_0_1	195_0_31	194_0_5
216_0_4	217_0_31	210_023_1	211_0_35	763_0_1	1149_0_126	1265_0_38	495_0_70	139_0_1	20_0_1	668_0_1	28_0_23	1371_0_55	405_0_29	403_0_3	4_0_1	545_0_8	1378_0_42	549_0_1	408_0_29	1317_0_18	1310_0_109	676_0_56	671_0_26	673_0_1	121_0_62	260_05_1	218_0_1	264_0_1	128_0_1	59_0_1	55_0_1	1709_0_17	56_0_17	1064_0_41	828_0_79	298_0_115	54_0_1	296_0_22	294_0_1	1387_0_34	375_0_7	926_0_27	319_0_1	592_0_12	708_0_36	1327_0_97	200_0_1	195_0_31	194_0_5
216_0_2	217_0_38	210_023_1	211_0_37	763_0_1	1149_0_113	1265_0_42	495_0_77	139_0_1	20_0_1	668_0_1	28_0_19	1371_0_52	405_0_25	403_0_3	4_0_1	545_0_6	1378_0_42	549_0_1	408_0_29	1317_0_22	1310_0_113	676_0_58	671_0_25	673_0_1	121_0_64	260_05_1	218_0_1	264_0_1	128_0_1	59_0_1	55_0_1	1709_0_14	56_0_17	1064_0_39	828_0_72	298_0_116	54_0_1	296_0_28	294_0_1	1387_0_32	375_0_10	926_0_28	319_0_1	592_0_11	708_0_30	1327_0_102	200_0_1	195_0_28	194_0_6
216_0_2	217_0_36	210_023_1	211_0_41	763_0_1	1149_0_118	1265_0_46	495_0_68	139_0_1	20_0_1	668_0_1	28_0_24	1371_0_53	405_0_27	403_0_3	4_0_1	545_0_6	1378_0_39	549_0_1	408_0_30	1317_0_20	1310_0_115	676_0_63	671_0_25	673_0_1	121_0_64	260_05_1	218_0_1	264_0_1	128_0_1	59_0_1	55_0_1	1709_0_16	56_0_16	1064_0_40	828_0_74	298_0_116	54_0_1	296_0_26	294_0_1	1387_0_27	375_0_9	926_0_29	319_0_1	592_0_10	708_0_31	1327_0_103	200_0_1	195_0_24	194_0_6
216_0_4	217_0_33	210_023_1	211_0_39	763_0_1	1149_0_126	1265_0_43	495_0_68	139_0_1	20_0_1	668_0_1	28_0_19	1371_0_57	405_0_24	403_0_2	4_0_1	545_0_8	1378_0_46	549_0_1	408_0_30	1317_0_16	1310_0_118	676_0_63	671_0_25	673_0_1	121_0_68	260_05_1	218_0_1	264_0_1	128_0_1	59_0_1	55_0_1	1709_0_19	56_0_14	1064_0_35	828_0_71	298_0_114	54_0_1	296_0_25	294_0_1	1387_0_32	375_0_6	926_0_32	319_0_1	592_0_11	708_0_28	1327_0_103	200_0_1	195_0_27	194_0_6
216_0_3	217_0_35	210_023_1	211_0_44	763_0_1	1149_0_122	1265_0_42	495_0_69	139_0_1	20_0_1	668_0_1	28_0_17	1371_0_68	405_0_22	4_0_1	545_0_8	1378_0_45	549_0_1	408_0_35	1317_0_17	1310_0_128	676_0_69	671_0_27	673_0_1	121_0_66	260_05_1	218_0_1	264_0_1	128_0_1	59_0_1	55_0_1	1709_0_16	56_0_17	1064_0_33	828_0_69	298_0_113	54_0_1	296_0_27	294_0_1	1387_0_24	375_0_8	926_0_27	319_0_1	592_0_11	708_0_27	1327_0_106	200_0_1	195_0_22	194_0_7	315_0_100
216_0_5	217_0_35	210_023_1	211_0_42	763_0_1	1149_0_120	1265_0_42	495_0_66	139_0_1	20_0_1	668_0_1	28_0_23	1371_0_64	405_0_23	4_0_1	545_0_9	1378_0_50	549_0_1	408_0_33	1317_0_17	1310_0_121	676_0_70	671_0_26	673_0_1	121_0_71	260_05_1	218_0_1	264_0_1	128_0_1	59_0_1	55_0_1	1709_0_18	56_0_17	1064_0_31	828_0_68	298_0_116	54_0_1	296_0_23	294_0_1	1387_0_21	375_0_7	926_0_27	319_0_1	592_0_10	708_0_31	1327_0_103	200_0_1	195_0_20	194_0_6	315_0_99
216_0_4	217_0_30	210_023_1	211_0_36	763_0_1	1149_0_117	1265_0_40	495_0_68	139_0_1	20_0_1	668_0_1	28_0_21	1371_0_58	405_0_22	4_0_1	545_0_7	1378_0_51	549_0_1	408_0_34	1317_0_14	1310_0_132	676_0_69	671_0_27	673_0_1	121_0_72	260_05_1	218_0_1	264_0_1	128_0_1	59_0_1	55_0_1	1709_0_19	56_0_15	1064_0_29	828_0_63	298_0_115	54_0_1	296_0_25	294_0_1	1387_0_27	375_0_8	926_0_21	319_0_1	592_0_12	708_0_25	1327_0_110	200_0_1	195_0_18	194_0_8	315_0_106
216_0_3	217_0_38	210_023_1	211_0_32	763_0_1	1149_0_109	1265_0_39	495_0_62	139_0_1	20_0_1	668_0_1	28_0_17	1371_0_60	405_0_22	4_0_1	545_0_10	1378_0_50	549_0_1	408_0_40	1317_0_20	1310_0_131	676_0_69	671_0_31	673_0_1	121_0_69	260_05_1	218_0_1	264_0_1	128_0_1	59_0_1	55_0_1	1709_0_19	56_0_18	1064_0_30	828_0_68	298_0_114	54_0_1	296_0_28	294_0_1	1387_0_24	375_0_10	926_0_25	319_0_1	592_0_13	708_0_29	1327_0_115	200_0_1	195_0_20	194_0_8	315_0_106
216_0_4	217_0_36	210_023_1	211_0_28	763_0_1	1149_0_117	1265_0_36	495_0_59	139_0_1	20_0_1	668_0_1	28_0_19	1371_0_61	405_0_20	4_0_1	545_0_9	1378_0_52	549_0_1	408_0_37	1317_0_16	1310_0_130	676_0_68	671_0_32	673_0_1	121_0_67	260_05_1	218_0_1	264_0_1	128_0_1	59_0_1	55_0_1	1709_0_24	56_0_16	1064_0_36	828_0_67	298_0_107	54_0_1	296_0_26	294_0_1	1387_0_19	375_0_8	926_0_23	319_0_1	592_0_15	708_0_38	1327_0_107	200_0_1	195_0_17	194_0_7	315_0_107
216_0_3	217_0_34	210_023_1	211_0_30	763_0_1	1149_0_124	1265_0_38	495_0_62	139_0_1	20_0_1	668_0_1	28_0_18	1371_0_59	405_0_22	4_0_1	545_0_10	1378_0_49	549_0_1	408_0_37	1317_0_14	1310_0_123	676_0_65	671_0_30	673_0_1	121_0_68	260_05_1	218_0_1	264_0_1	128_0_1	59_0_1	55_0_1	1709_0_21	56_0_17	1064_0_36	828_0_67	298_0_116	54_0_1	296_0_31	294_0_1	1387_0_25	375_0_8	926_0_23	319_0_1	592_0_16	708_0_30	1327_0_112	200_0_1	195_0_13	194_0_11	315_0_103
216_0_2	217_0_41	210_023_1	211_0_29	763_0_1	1149_0_129	1265_0_38	495_0_63	139_0_1	20_0_1	668_0_1	28_0_16	1371_0_60	405_0_21	4_0_1	545_0_10	1378_0_50	549_0_1	408_0_36	1317_0_17	1310_0_123	676_0_67	671_0_32	673_0_1	121_0_67	260_05_1	218_0_1	264_0_1	128_0_1	59_0_1	55_0_1	1709_0_20	56_0_20	1064_0_37	828_0_68	298_0_119	54_0_1	296_0_30	294_0_1	1387_0_20	375_0_10	926_0_24	319_0_1	592_0_16	708_0_29	1327_0_118	200_0_1	195_0_19	194_0_7	315_0_106
216_0_1	217_0_34	210_023_1	211_0_27	763_0_1	1149_0_132	1265_0_38	495_0_64	139_0_1	20_0_1	668_0_1	28_0_18	1371_0_52	405_0_20	4_0_1	545_0_9	1378_0_58	549_0_1	408_0_37	1317_0_15	1310_0_122	676_0_68	671_0_34	673_0_1	121_0_68	260_05_1	218_0_1	264_0_1	128_0_1	59_0_1	55_0_1	1709_0_21	56_0_18	1064_0_39	828_0_69	298_0_110	54_0_1	296_0_28	294_0_1	1387_0_24	375_0_8	926_0_24	319_0_1	592_0_12	708_0_31	1327_0_115	200_0_1	195_0_16	194_0_5	315_0_98
216_0_2	217_0_30	210_023_1	211_0_22	763_0_1	1149_0_130	1265_0_43	495_0_60	139_0_1	20_0_1	668_0_1	28_0_16	1371_0_58	405_0_21	4_0_1	545_0_5	1378_0_55	549_0_1	408_0_40	1317_0_14	1310_0_122	676_0_60	671_0_25	673_0_1	121_0_67	260_05_1	218_0_1	264_0_1	128_0_1	59_0_1	55_0_1	1709_0_26	56_0_18	1064_0_43	828_0_61	298_0_115	54_0_1	296_0_29	294_0_1	1387_0_30	375_0_10	926_0_23	319_0_1	592_0_14	708_0_32	1327_0_125	200_0_1	195_0_16	194_0_6	315_0_92
216_0_1	217_0_39	210_023_1	211_0_30	763_0_1	1149_0_121	1265_0_43	495_0_61	139_0_1	20_0_1	668_0_1	28_0_14	1371_0_53	405_0_22	4_0_1	545_0_7	1378_0_51	549_0_1	408_0_42	1317_0_19	1310_0_119	676_0_64	671_0_32	673_0_1	121_0_65	260_05_1	218_0_1	264_0_1	128_0_1	59_0_1	55_0_1	1709_0_24	56_0_25	1064_0_34	828_0_66	298_0_114	54_0_1	296_0_27	294_0_1	1387_0_27	375_0_11	926_0_26	319_0_1	592_0_13	708_0_32	1327_0_127	200_0_1	195_0_18	194_0_6	315_0_99
216_0_1	217_0_33	210_023_1	211_0_21	763_0_1	1149_0_127	1265_0_41	495_0_55	139_0_1	20_0_1	668_0_1	28_0_18	1371_0_48	405_0_23	4_0_1	545_0_5	1378_0_58	549_0_1	408_0_40	1317_0_15	1310_0_118	676_0_64	671_0_33	673_0_1	121_0_68	260_05_1	218_0_1	264_0_1	128_0_1	59_0_1	55_0_1	1709_0_25	56_0_25	1064_0_35	828_0_71	298_0_114	54_0_1	296_0_23	294_0_1	1387_0_24	375_0_9	926_0_23	319_0_1	592_0_14	708_0_29	1327_0_121	200_0_1	195_0_19	194_0_7	315_0_98
216_0_1	217_0_36	210_023_1	211_0_19	763_0_1	1149_0_115	1265_0_44	495_0_50	139_0_1	20_0_1	668_0_1	28_0_17	1371_0_56	405_0_21	4_0_1	545_0_5	1378_0_50	549_0_1	408_0_42	1317_0_14	1310_0_121	676_0_62	671_0_28	673_0_1	121_0_68	260_05_1	218_0_1	264_0_1	128_0_1	59_0_1	55_0_1	1709_0_23	56_0_22	1064_0_34	828_0_70	298_0_115	54_0_1	296_0_27	294_0_1	1387_0_29	375_0_11	926_0_20	319_0_1	592_0_14	708_0_33	1327_0_130	200_0_1	195_0_18	194_0_8	315_0_100
216_0_1	217_0_48	210_023_1	211_0_22	763_0_1	1149_0_103	1265_0_38	495_0_53	139_0_1	20_0_1	668_0_1	28_0_16	1371_0_53	405_0_23	4_0_1	545_0_5	1378_0_52	549_0_1	408_0_45	1317_0_20	1310_0_110	676_0_63	671_0_28	673_0_1	121_0_66	260_05_1	218_0_1	264_0_1	128_0_1	59_0_1	55_0_1	1709_0_20	56_0_30	1064_0_31	828_0_75	298_0_114	54_0_1	296_0_25	294_0_1	1387_0_29	375_0_11	926_0_23	319_0_1	592_0_11	708_0_32	1327_0_128	200_0_1	195_0_23	194_0_6	315_0_96
216_0_2	217_0_34	210_023_1	211_0_16	763_0_1	1149_0_113	1265_0_38	495_0_51	139_0_1	20_0_1	668_0_1	28_0_20	1371_0_51	405_0_24	4_0_1	545_0_6	1378_0_57	549_0_1	408_0_47	1317_0_18	1310_0_108	676_0_65	671_0_29	673_0_1	1560_0_51	260_05_1	218_0_1	264_0_1	128_0_1	59_0_1	55_0_1	1709_0_18	56_0_24	1064_0_33	828_0_77	298_0_120	54_0_1	296_0_21	294_0_1	1387_0_28	375_0_9	926_0_22	319_0_1	592_0_10	708_0_29	1327_0_129	200_0_1	195_0_21	194_0_7	315_0_97
216_0_2	217_0_34	210_023_1	211_0_18	763_0_1	1149_0_117	1265_0_39	495_0_43	139_0_1	20_0_1	668_0_1	28_0_20	1371_0_55	405_0_25	4_0_1	545_0_7	1378_0_53	549_0_1	408_0_55	1317_0_18	1310_0_106	676_0_63	671_0_29	673_0_1	1560_0_46	260_05_1	218_0_1	264_0_1	128_0_1	59_0_1	55_0_1	1709_0_22	56_0_22	1064_0_34	828_0_75	298_0_113	54_0_1	296_0_24	294_0_1	1387_0_31	375_0_12	926_0_19	319_0_1	592_0_11	708_0_33	1327_0_139	200_0_1	195_0_17	194_0_8	315_0_100
216_0_2	217_0_44	210_023_1	211_0_22	763_0_1	1149_0_109	1265_0_43	495_0_46	139_0_1	20_0_1	668_0_1	28_0_21	1371_0_51	405_0_20	4_0_1	545_0_8	1378_0_51	549_0_1	408_0_51	1317_0_21	1310_0_92	676_0_66	671_0_32	673_0_1	1560_0_41	260_05_1	218_0_1	264_0_1	128_0_1	59_0_1	55_0_1	1709_0_21	56_0_27	1064_0_35	828_0_90	298_0_110	54_0_1	296_0_23	294_0_1	1387_0_31	375_0_9	926_0_21	319_0_1	592_0_11	708_0_31	1327_0_134	200_0_1	195_0_20	194_0_5	315_0_97
216_0_3	217_0_37	210_023_1	211_0_21	763_0_1	1149_0_114	1265_0_45	495_0_46	139_0_1	20_0_1	668_0_1	28_0_22	1371_0_50	405_0_22	4_0_1	545_0_7	1378_0_55	549_0_1	408_0_48	1317_0_18	1310_0_98	676_0_60	671_0_26	673_0_1	1560_0_52	260_05_1	218_0_1	264_0_1	128_0_1	59_0_1	55_0_1	1709_0_20	56_0_24	1064_0_39	828_0_91	298_0_117	54_0_1	296_0_23	294_0_1	1387_0_32	375_0_9	926_0_21	319_0_1	592_0_8	708_0_30	1327_0_131	200_0_1	195_0_19	194_0_6	315_0_93
216_0_1	217_0_33	210_023_1	211_0_20	763_0_1	1149_0_110	1265_0_43	495_0_49	139_0_1	20_0_1	668_0_1	28_0_17	1371_0_55	405_0_20	4_0_1	545_0_7	1378_0_54	549_0_1	408_0_50	1317_0_20	1310_0_101	676_0_57	671_0_29	673_0_1	1560_0_51	260_05_1	218_0_1	264_0_1	128_0_1	59_0_1	55_0_1	1709_0_19	56_0_25	1064_0_37	828_0_95	298_0_105	54_0_1	296_0_25	294_0_1	1387_0_30	375_0_13	926_0_23	319_0_1	592_0_7	708_0_35	1327_0_133	200_0_1	195_0_19	194_0_5	315_0_91
217_0_44	210_023_1	211_0_19	763_0_1	1149_0_115	1265_0_44	495_0_46	139_0_1	20_0_1	668_0_1	28_0_17	1371_0_58	405_0_25	4_0_1	545_0_5	1378_0_50	549_0_1	408_0_47	1317_0_21	1310_0_89	676_0_60	671_0_26	673_0_1	1560_0_45	260_05_1	218_0_1	264_0_1	128_0_1	59_0_1	55_0_1	1709_0_19	56_0_26	1064_0_33	828_0_109	298_0_99	54_0_1	296_0_22	294_0_1	1387_0_29	375_0_10	926_0_20	319_0_1	592_0_9	708_0_37	1327_0_137	200_0_1	195_0_18	194_0_4	315_0_97	50_0_1
217_0_44	210_023_1	211_0_19	763_0_1	1149_0_130	1265_0_44	495_0_44	139_0_1	20_0_1	668_0_1	28_0_19	1371_0_56	405_0_21	4_0_1	545_0_6	1378_0_54	549_0_1	408_0_38	1317_0_19	1310_0_87	676_0_57	671_0_23	673_0_1	1560_0_49	260_05_1	218_0_1	264_0_1	128_0_1	59_0_1	55_0_1	1709_0_21	56_0_23	1064_0_30	828_0_101	298_0_105	54_0_1	296_0_18	294_0_1	1387_0_34	375_0_9	926_0_17	319_0_1	592_0_10	708_0_27	1327_0_137	200_0_1	195_0_16	194_0_8	315_0_97	50_0_1
217_0_46	210_023_1	211_0_24	763_0_1	1149_0_129	1265_0_43	495_0_48	139_0_1	20_0_1	668_0_1	28_0_17	1371_0_58	405_0_19	4_0_1	545_0_5	1378_0_54	549_0_1	408_0_37	1317_0_23	1310_0_87	676_0_53	671_0_21	673_0_1	1560_0_53	260_05_1	218_0_1	264_0_1	128_0_1	59_0_1	55_0_1	1709_0_18	56_0_22	1064_0_28	828_0_94	298_0_110	54_0_1	296_0_21	294_0_1	1387_0_32	375_0_10	926_0_15	319_0_1	592_0_13	708_0_27	1327_0_147	200_0_1	195_0_19	194_0_6	315_0_101	50_0_1
217_0_56	210_023_1	211_0_25	763_0_1	1149_0_119	1265_0_45	495_0_48	139_0_1	20_0_1	668_0_1	28_0_19	1371_0_62	405_0_18	4_0_1	545_0_4	1378_0_53	549_0_1	408_0_37	1317_0_24	1310_0_83	676_0_60	671_0_22	673_0_1	1560_0_51	260_05_1	218_0_1	264_0_1	128_0_1	59_0_1	55_0_1	1709_0_19	56_0_25	1064_0_30	828_0_95	298_0_112	54_0_1	296_0_18	294_0_1	1387_0_28	375_0_8	926_0_12	319_0_1	592_0_11	708_0_23	1327_0_135	200_0_1	195_0_19	194_0_6	315_0_102	50_0_1
217_0_38	210_023_1	211_0_29	763_0_1	1149_0_125	1265_0_43	495_0_51	139_0_1	20_0_1	668_0_1	28_0_20	1371_0_58	405_0_18	4_0_1	545_0_5	1378_0_54	549_0_1	408_0_40	1317_0_24	1310_0_84	676_0_55	671_0_21	673_0_1	1560_0_47	260_05_1	218_0_1	264_0_1	128_0_1	59_0_1	55_0_1	1709_0_18	56_0_22	1064_0_33	828_0_94	298_0_122	54_0_1	296_0_18	294_0_1	1387_0_29	375_0_7	926_0_16	319_0_1	592_0_10	708_0_20	1327_0_133	200_0_1	195_0_17	194_0_6	315_0_104	50_0_1
217_0_46	210_023_1	211_0_31	763_0_1	1149_0_124	1265_0_38	495_0_59	139_0_1	20_0_1	668_0_1	28_0_19	1371_0_62	405_0_15	4_0_1	545_0_6	1378_0_55	549_0_1	408_0_46	1317_0_22	1310_0_90	676_0_54	671_0_23	673_0_1	1560_0_50	260_05_1	218_0_1	264_0_1	128_0_1	59_0_1	55_0_1	1709_0_18	56_0_20	1064_0_31	828_0_96	298_0_118	54_0_1	296_0_17	294_0_1	1387_0_25	375_0_9	926_0_14	319_0_1	592_0_12	708_0_19	1327_0_141	200_0_1	195_0_18	194_0_4	315_0_104	50_0_1
217_0_50	210_023_1	211_0_28	763_0_1	1149_0_129	1265_0_36	495_0_49	139_0_1	20_0_1	668_0_1	28_0_22	1371_0_60	405_0_14	4_0_1	545_0_8	1378_0_54	549_0_1	408_0_47	1317_0_20	1310_0_81	676_0_58	671_0_22	673_0_1	1560_0_53	260_05_1	218_0_1	264_0_1	128_0_1	59_0_1	55_0_1	1709_0_21	56_0_24	1064_0_32	828_0_102	298_0_123	54_0_1	296_0_13	294_0_1	1387_0_26	375_0_7	926_0_14	319_0_1	592_0_12	708_0_17	1327_0_131	200_0_1	195_0_14	194_0_5	315_0_107	50_0_1
217_0_42	210_023_1	211_0_29	763_0_1	1149_0_128	1265_0_34	495_0_47	139_0_1	20_0_1	668_0_1	28_0_21	1371_0_62	405_0_13	4_0_1	545_0_6	1378_0_60	549_0_1	408_0_47	1317_0_21	1310_0_85	676_0_49	671_0_17	673_0_1	1560_0_54	260_05_1	218_0_1	264_0_1	128_0_1	59_0_1	55_0_1	1709_0_19	56_0_21	1064_0_31	828_0_95	298_0_128	54_0_1	296_0_14	294_0_1	1387_0_23	375_0_4	926_0_12	319_0_1	592_0_9	708_0_17	1327_0_136	200_0_1	195_0_15	194_0_4	315_0_110	50_0_1
217_0_56	210_023_1	211_0_27	763_0_1	1149_0_122	1265_0_32	495_0_46	139_0_1	20_0_1	668_0_1	28_0_21	1371_0_67	405_0_13	4_0_1	545_0_6	1378_0_59	549_0_1	408_0_48	1317_0_22	1310_0_94	676_0_50	671_0_19	673_0_1	1560_0_59	260_05_1	218_0_1	264_0_1	128_0_1	59_0_1	55_0_1	1709_0_18	56_0_22	1064_0_28	828_0_99	298_0_116	54_0_1	296_0_13	294_0_1	1387_0_25	375_0_4	926_0_14	319_0_1	592_0_11	708_0_19	1327_0_142	200_0_1	195_0_16	194_0_3	315_0_109	50_0_1
217_0_51	210_023_1	211_0_23	763_0_1	1149_0_136	1265_0_36	495_0_46	139_0_1	20_0_1	668_0_1	28_0_23	1371_0_62	405_0_16	4_0_1	545_0_7	1378_0_58	549_0_1	408_0_49	1317_0_20	1310_0_90	676_0_53	671_0_14	673_0_1	1560_0_61	260_05_1	218_0_1	264_0_1	128_0_1	59_0_1	55_0_1	1709_0_20	56_0_27	1064_0_31	828_0_102	298_0_118	54_0_1	296_0_11	294_0_1	1387_0_22	375_0_4	926_0_11	319_0_1	592_0_10	708_0_19	1327_0_132	200_0_1	195_0_18	194_0_1	315_0_110	50_0_1
217_0_43	210_023_1	211_0_23	763_0_1	1149_0_133	1265_0_35	495_0_45	139_0_1	20_0_1	668_0_1	28_0_17	1371_0_58	405_0_14	4_0_1	545_0_6	1378_0_60	549_0_1	408_0_51	1317_0_25	1310_0_97	676_0_47	671_0_16	673_0_1	1560_0_63	260_05_1	218_0_1	264_0_1	128_0_1	59_0_1	55_0_1	1709_0_20	56_0_19	1064_0_30	828_0_98	298_0_107	54_0_1	296_0_12	294_0_1	1387_0_24	375_0_3	926_0_9	319_0_1	592_0_8	708_0_19	1327_0_141	200_0_1	195_0_18	194_0_1	315_0_114	50_0_1
217_0_53	210_023_1	211_0_22	763_0_1	1149_0_129	1265_0_31	495_0_48	139_0_1	20_0_1	668_0_1	28_0_15	1371_0_56	405_0_14	4_0_1	545_0_5	1378_0_58	549_0_1	408_0_59	1317_0_22	1310_0_102	676_0_50	671_0_21	673_0_1	1560_0_58	260_05_1	218_0_1	264_0_1	128_0_1	59_0_1	55_0_1	1709_0_18	56_0_21	1064_0_28	828_0_98	298_0_97	54_0_1	296_0_12	294_0_1	1387_0_20	375_0_5	926_0_7	319_0_1	592_0_11	708_0_20	1327_0_135	200_0_1	195_0_18	194_0_1	315_0_100	50_0_1
217_0_53	210_023_1	211_0_20	763_0_1	1149_0_133	1265_0_37	495_0_48	139_0_1	20_0_1	668_0_1	28_0_22	1371_0_52	405_0_15	4_0_1	545_0_6	1378_0_57	549_0_1	408_0_60	1317_0_20	1310_0_95	676_0_55	671_0_20	673_0_1	1560_0_58	260_05_1	218_0_1	264_0_1	128_0_1	59_0_1	55_0_1	1709_0_24	56_0_26	1064_0_33	828_0_102	298_0_99	54_0_1	296_0_10	294_0_1	1387_0_25	375_0_5	926_0_4	319_0_1	592_0_9	708_0_24	1327_0_132	200_0_1	195_0_20	194_0_2	315_0_109	50_0_1
217_0_54	210_023_1	211_0_20	763_0_1	1149_0_130	1265_0_33	495_0_48	139_0_1	20_0_1	668_0_1	28_0_13	1371_0_52	405_0_16	4_0_1	545_0_6	1378_0_57	549_0_1	408_0_64	1317_0_27	1310_0_99	676_0_46	671_0_17	673_0_1	1560_0_62	260_05_1	218_0_1	264_0_1	128_0_1	59_0_1	55_0_1	1709_0_22	56_0_24	1064_0_28	828_0_104	298_0_104	54_0_1	296_0_8	294_0_1	1387_0_21	375_0_5	926_0_5	319_0_1	592_0_6	708_0_26	1327_0_130	200_0_1	195_0_16	194_0_2	315_0_116	50_0_1
217_0_61	210_023_1	211_0_19	763_0_1	1149_0_131	1265_0_34	495_0_50	139_0_1	20_0_1	668_0_1	28_0_10	1371_0_57	405_0_15	4_0_1	545_0_6	1378_0_50	549_0_1	408_0_65	1317_0_21	1310_0_102	676_0_54	671_0_22	673_0_1	1560_0_57	260_05_1	218_0_1	264_0_1	128_0_1	59_0_1	55_0_1	1709_0_19	56_0_24	1064_0_28	828_0_112	298_0_100	54_0_1	296_0_7	294_0_1	1387_0_23	375_0_8	926_0_4	319_0_1	592_0_8	708_0_25	1327_0_127	200_0_1	195_0_14	194_0_2	315_0_104	50_0_1
217_0_52	210_023_1	211_0_19	763_0_1	1149_0_145	1265_0_37	495_0_52	139_0_1	20_0_1	668_0_1	28_0_15	1371_0_50	405_0_14	4_0_1	545_0_7	1378_0_50	549_0_1	408_0_66	1317_0_19	1310_0_106	676_0_52	671_0_20	673_0_1	1560_0_56	260_05_1	218_0_1	264_0_1	128_0_1	59_0_1	55_0_1	1709_0_19	56_0_25	1064_0_29	828_0_122	298_0_101	54_0_1	296_0_6	294_0_1	1387_0_26	375_0_8	926_0_4	319_0_1	592_0_10	708_0_32	1327_0_123	200_0_1	195_0_17	194_0_4	315_0_109	50_0_1
217_0_51	210_023_1	211_0_18	763_0_1	1149_0_139	1265_0_34	495_0_52	139_0_1	20_0_1	668_0_1	28_0_14	1371_0_50	405_0_14	4_0_1	545_0_9	1378_0_51	549_0_1	408_0_75	1317_0_25	1310_0_102	676_0_50	671_0_18	673_0_1	1560_0_55	260_05_1	218_0_1	264_0_1	128_0_1	59_0_1	55_0_1	1709_0_19	56_0_18	1064_0_24	828_0_123	298_0_97	54_0_1	296_0_6	294_0_1	1387_0_26	375_0_9	926_0_8	319_0_1	592_0_8	708_0_30	1327_0_124	200_0_1	195_0_20	194_0_4	315_0_105	50_0_1
217_0_57	210_023_1	211_0_12	763_0_1	1149_0_133	1265_0_34	495_0_48	139_0_1	20_0_1	668_0_1	28_0_14	1371_0_48	405_0_13	4_0_1	545_0_11	1378_0_45	549_0_1	408_0_71	1317_0_24	1310_0_104	676_0_56	671_0_18	673_0_1	1560_0_53	260_05_1	218_0_1	264_0_1	128_0_1	59_0_1	55_0_1	1709_0_18	56_0_15	1064_0_27	828_0_123	298_0_91	54_0_1	296_0_8	294_0_1	1387_0_29	375_0_8	926_0_7	319_0_1	592_0_8	708_0_28	1327_0_114	200_0_1	195_0_24	194_0_5	315_0_111	50_0_1
217_0_46	210_023_1	211_0_9	763_0_1	1149_0_149	1265_0_32	495_0_48	139_0_1	20_0_1	668_0_1	28_0_21	1371_0_40	405_0_16	4_0_1	545_0_11	1378_0_51	549_0_1	408_0_69	1317_0_23	1310_0_111	676_0_52	671_0_14	673_0_1	1560_0_57	260_05_1	218_0_1	264_0_1	128_0_1	59_0_1	55_0_1	1709_0_25	56_0_19	1064_0_29	828_0_121	298_0_101	54_0_1	296_0_7	294_0_1	1387_0_29	375_0_8	926_0_4	319_0_1	592_0_8	708_0_32	1327_0_118	200_0_1	195_0_25	194_0_6	315_0_107	50_0_1
217_0_47	210_023_1	211_0_8	763_0_1	1149_0_142	1265_0_30	495_0_48	139_0_1	668_0_1	28_0_20	1371_0_46	405_0_14	4_0_1	545_0_12	1378_0_53	549_0_1	408_0_79	1317_0_23	1310_0_115	676_0_54	671_0_14	673_0_1	1560_0_52	260_05_1	218_0_1	264_0_1	128_0_1	59_0_1	55_0_1	1709_0_24	56_0_18	1064_0_23	828_0_119	298_0_97	54_0_1	296_0_9	294_0_1	1387_0_26	375_0_10	926_0_5	319_0_1	592_0_5	708_0_32	1327_0_126	200_0_1	195_0_23	194_0_5	315_0_100	50_0_1	114_0_1
217_0_64	210_023_1	211_0_8	763_0_1	1149_0_130	1265_0_28	495_0_51	139_0_1	668_0_1	28_0_18	1371_0_46	405_0_11	4_0_1	545_0_13	1378_0_49	549_0_1	408_0_73	1317_0_22	1310_0_114	676_0_58	671_0_15	673_0_1	1560_0_50	260_05_1	218_0_1	264_0_1	128_0_1	59_0_1	55_0_1	1709_0_23	56_0_22	1064_0_24	828_0_126	298_0_95	54_0_1	296_0_13	294_0_1	1387_0_23	375_0_9	926_0_5	319_0_1	592_0_6	708_0_28	1327_0_125	200_0_1	195_0_21	194_0_6	315_0_109	50_0_1	114_0_1
217_0_53	210_023_1	211_0_5	763_0_1	1149_0_137	1265_0_29	495_0_46	139_0_1	668_0_1	28_0_24	1371_0_43	405_0_16	4_0_1	545_0_10	1378_0_53	549_0_1	408_0_70	1317_0_19	1310_0_122	676_0_56	671_0_14	673_0_1	1560_0_52	260_05_1	218_0_1	264_0_1	128_0_1	59_0_1	55_0_1	1709_0_25	56_0_20	1064_0_29	828_0_127	298_0_104	54_0_1	296_0_12	294_0_1	1387_0_25	375_0_8	926_0_7	319_0_1	592_0_7	708_0_34	1327_0_128	200_0_1	195_0_17	194_0_8	315_0_110	50_0_1	114_0_1
217_0_56	210_023_1	211_0_3	763_0_1	1149_0_131	1265_0_25	495_0_51	139_0_1	668_0_1	28_0_20	1371_0_43	405_0_13	4_0_1	545_0_10	1378_0_48	549_0_1	408_0_74	1317_0_17	1310_0_119	676_0_52	671_0_15	673_0_1	1560_0_56	260_05_1	218_0_1	264_0_1	128_0_1	59_0_1	55_0_1	1709_0_27	56_0_17	1064_0_28	828_0_125	298_0_103	54_0_1	296_0_12	294_0_1	1387_0_24	375_0_11	926_0_9	319_0_1	592_0_8	708_0_36	1327_0_133	200_0_1	195_0_19	194_0_8	315_0_105	50_0_1	114_0_1
217_0_63	210_023_1	211_0_6	763_0_1	1149_0_139	1265_0_24	495_0_51	139_0_1	668_0_1	28_0_26	1371_0_48	405_0_11	4_0_1	545_0_13	1378_0_45	549_0_1	408_0_70	1317_0_18	1310_0_124	676_0_62	671_0_20	673_0_1	1560_0_50	260_05_1	218_0_1	264_0_1	128_0_1	59_0_1	55_0_1	1709_0_27	56_0_20	1064_0_27	828_0_130	298_0_98	54_0_1	296_0_15	294_0_1	1387_0_22	375_0_10	926_0_9	319_0_1	592_0_9	708_0_35	1327_0_133	200_0_1	195_0_20	194_0_7	315_0_121	50_0_1	114_0_1
217_0_55	210_023_1	211_0_3	763_0_1	1149_0_148	1265_0_25	495_0_49	139_0_1	668_0_1	28_0_27	1371_0_39	405_0_12	4_0_1	545_0_11	1378_0_46	549_0_1	408_0_74	1317_0_22	1310_0_118	676_0_64	671_0_18	673_0_1	1560_0_53	260_05_1	218_0_1	264_0_1	128_0_1	59_0_1	55_0_1	1709_0_28	56_0_18	1064_0_30	828_0_126	298_0_108	54_0_1	296_0_12	294_0_1	1387_0_26	375_0_8	926_0_10	319_0_1	592_0_11	708_0_37	1327_0_145	200_0_1	195_0_20	194_0_7	315_0_113	50_0_1	114_0_1
217_0_58	210_023_1	211_0_2	763_0_1	1149_0_153	1265_0_26	495_0_47	139_0_1	668_0_1	28_0_25	1371_0_46	405_0_10	4_0_1	545_0_13	1378_0_45	549_0_1	408_0_72	1317_0_21	1310_0_123	676_0_57	671_0_21	673_0_1	1560_0_58	260_05_1	218_0_1	264_0_1	128_0_1	59_0_1	55_0_1	1709_0_28	56_0_17	1064_0_28	828_0_130	298_0_107	54_0_1	296_0_10	294_0_1	1387_0_24	375_0_9	926_0_12	319_0_1	592_0_6	708_0_37	1327_0_145	200_0_1	195_0_19	194_0_7	315_0_114	50_0_1	114_0_1
217_0_63	210_023_1	211_0_2	763_0_1	1149_0_163	1265_0_26	495_0_48	139_0_1	668_0_1	28_0_22	1371_0_43	405_0_8	4_0_1	545_0_13	1378_0_42	549_0_1	408_0_75	1317_0_20	1310_0_128	676_0_59	671_0_23	673_0_1	1560_0_54	260_05_1	218_0_1	264_0_1	128_0_1	59_0_1	55_0_1	1709_0_27	56_0_24	1064_0_31	828_0_127	298_0_102	54_0_1	296_0_11	294_0_1	1387_0_23	375_0_6	926_0_11	319_0_1	592_0_9	708_0_40	1327_0_138	200_0_1	195_0_22	194_0_8	315_0_124	50_0_1	114_0_1
217_0_58	210_023_1	211_0_1	763_0_1	1149_0_151	1265_0_29	495_0_45	139_0_1	668_0_1	28_0_22	1371_0_40	405_0_11	4_0_1	545_0_12	1378_0_44	549_0_1	408_0_75	1317_0_24	1310_0_135	676_0_58	671_0_20	673_0_1	1560_0_54	260_05_1	218_0_1	264_0_1	128_0_1	59_0_1	55_0_1	1709_0_27	56_0_23	1064_0_33	828_0_131	298_0_102	54_0_1	296_0_7	294_0_1	1387_0_22	375_0_5	926_0_11	319_0_1	592_0_9	708_0_43	1327_0_145	200_0_1	195_0_21	194_0_10	315_0_126	50_0_1	114_0_1
217_0_66	210_023_1	211_0_2	763_0_1	1149_0_154	1265_0_27	495_0_43	139_0_1	668_0_1	28_0_19	1371_0_44	405_0_9	4_0_1	545_0_9	1378_0_41	549_0_1	408_0_71	1317_0_19	1310_0_136	676_0_58	671_0_29	673_0_1	1560_0_58	260_05_1	218_0_1	264_0_1	128_0_1	59_0_1	55_0_1	1709_0_23	56_0_23	1064_0_36	828_0_131	298_0_103	54_0_1	296_0_7	294_0_1	1387_0_21	375_0_5	926_0_9	319_0_1	592_0_9	708_0_39	1327_0_146	200_0_1	195_0_27	194_0_8	315_0_132	50_0_1	114_0_1
217_0_61	210_023_1	211_0_2	763_0_1	1149_0_161	1265_0_27	495_0_43	139_0_1	668_0_1	28_0_25	1371_0_42	405_0_8	4_0_1	545_0_9	1378_0_39	549_0_1	408_0_70	1317_0_16	1310_0_133	676_0_53	671_0_27	673_0_1	1560_0_59	260_05_1	218_0_1	264_0_1	128_0_1	59_0_1	55_0_1	1709_0_22	56_0_27	1064_0_35	828_0_129	298_0_106	54_0_1	296_0_7	294_0_1	1387_0_21	375_0_5	926_0_7	319_0_1	592_0_10	708_0_36	1327_0_145	200_0_1	195_0_26	194_0_10	315_0_133	50_0_1	114_0_1
217_0_49	210_023_1	211_0_2	763_0_1	1149_0_163	1265_0_29	495_0_43	139_0_1	668_0_1	28_0_24	1371_0_37	405_0_12	4_0_1	545_0_10	1378_0_45	549_0_1	408_0_72	1317_0_16	1310_0_131	676_0_52	671_0_26	673_0_1	1560_0_54	260_05_1	218_0_1	264_0_1	128_0_1	59_0_1	55_0_1	1709_0_24	56_0_24	1064_0_36	828_0_128	298_0_113	54_0_1	296_0_6	294_0_1	1387_0_20	375_0_5	926_0_10	319_0_1	592_0_12	708_0_43	1327_0_150	200_0_1	195_0_22	194_0_10	315_0_125	50_0_1	114_0_1
217_0_49	210_023_1	211_0_4	763_0_1	1149_0_148	1265_0_25	495_0_43	139_0_1	668_0_1	28_0_23	1371_0_35	405_0_11	4_0_1	545_0_6	1378_0_47	549_0_1	408_0_72	1317_0_17	1310_0_134	676_0_54	671_0_23	673_0_1	1560_0_51	260_05_1	218_0_1	264_0_1	128_0_1	59_0_1	55_0_1	1709_0_21	56_0_23	1064_0_36	828_0_121	298_0_102	54_0_1	296_0_7	294_0_1	1387_0_20	375_0_6	926_0_10	319_0_1	592_0_9	708_0_47	1327_0_153	200_0_1	195_0_31	194_0_7	315_0_124	50_0_1	114_0_1
217_0_45	210_023_1	211_0_3	763_0_1	1149_0_148	1265_0_26	495_0_42	139_0_1	668_0_1	28_0_32	1371_0_34	405_0_10	4_0_1	545_0_9	1378_0_49	549_0_1	408_0_73	1317_0_21	1310_0_132	676_0_57	671_0_24	673_0_1	1560_0_51	260_05_1	218_0_1	264_0_1	128_0_1	59_0_1	55_0_1	1709_0_24	56_0_26	1064_0_38	828_0_116	298_0_108	54_0_1	296_0_8	294_0_1	1387_0_20	375_0_7	926_0_12	319_0_1	592_0_10	708_0_43	1327_0_156	200_0_1	195_0_31	194_0_9	315_0_125	50_0_1	114_0_1
217_0_41	210_023_1	211_0_2	763_0_1	1149_0_151	1265_0_28	495_0_37	139_0_1	668_0_1	28_0_31	1371_0_42	405_0_13	4_0_1	545_0_11	1378_0_50	549_0_1	408_0_71	1317_0_20	1310_0_135	676_0_58	671_0_23	1560_0_42	260_05_1	218_0_1	128_0_1	59_0_1	55_0_1	1709_0_27	56_0_24	1064_0_36	828_0_128	298_0_113	54_0_1	296_0_9	294_0_1	1387_0_23	375_0_6	926_0_13	319_0_1	592_0_8	708_0_46	1327_0_161	200_0_1	195_0_32	194_0_10	315_0_122	50_0_1	114_0_1	117_0_1	1480_0_21
217_0_43	210_023_1	211_0_4	763_0_1	1149_0_145	1265_0_29	495_0_42	139_0_1	668_0_1	28_0_31	1371_0_46	405_0_13	4_0_1	545_0_8	1378_0_55	549_0_1	408_0_74	1317_0_18	1310_0_134	676_0_63	671_0_26	1560_0_46	260_05_1	218_0_1	128_0_1	59_0_1	55_0_1	1709_0_26	56_0_28	1064_0_39	828_0_131	298_0_102	54_0_1	296_0_11	294_0_1	1387_0_22	375_0_9	926_0_11	319_0_1	592_0_8	708_0_47	1327_0_158	200_0_1	195_0_38	194_0_10	315_0_121	50_0_1	114_0_1	117_0_1	1480_0_19
217_0_39	210_023_1	211_0_4	763_0_1	1149_0_137	1265_0_28	495_0_44	139_0_1	668_0_1	28_0_37	1371_0_40	405_0_12	4_0_1	545_0_10	1378_0_57	549_0_1	408_0_75	1317_0_19	1310_0_138	676_0_67	671_0_25	1560_0_48	260_05_1	218_0_1	128_0_1	59_0_1	55_0_1	1709_0_29	56_0_28	1064_0_43	828_0_116	298_0_116	54_0_1	296_0_13	294_0_1	1387_0_17	375_0_8	926_0_9	319_0_1	592_0_11	708_0_40	1327_0_158	200_0_1	195_0_39	194_0_12	315_0_122	50_0_1	114_0_1	117_0_1	1480_0_21
217_0_37	210_023_1	211_0_4	763_0_1	1149_0_134	1265_0_26	495_0_44	139_0_1	668_0_1	28_0_32	1371_0_48	405_0_17	4_0_1	545_0_9	1378_0_59	549_0_1	408_0_76	1317_0_19	1310_0_140	676_0_69	671_0_25	1560_0_45	260_05_1	218_0_1	128_0_1	59_0_1	55_0_1	1709_0_30	56_0_25	1064_0_37	828_0_121	298_0_119	54_0_1	296_0_15	294_0_1	1387_0_16	375_0_6	926_0_11	319_0_1	592_0_11	708_0_40	1327_0_162	200_0_1	195_0_37	194_0_9	315_0_119	50_0_1	114_0_1	117_0_1	1480_0_26
217_0_37	210_023_1	211_0_4	763_0_1	1149_0_135	1265_0_26	495_0_41	139_0_1	668_0_1	28_0_29	1371_0_50	405_0_14	4_0_1	545_0_8	1378_0_58	549_0_1	408_0_81	1317_0_20	1310_0_143	676_0_69	671_0_24	1560_0_42	260_05_1	218_0_1	128_0_1	59_0_1	55_0_1	1709_0_33	56_0_32	1064_0_38	828_0_125	298_0_120	54_0_1	296_0_15	294_0_1	1387_0_12	375_0_9	926_0_10	319_0_1	592_0_13	708_0_44	1327_0_157	200_0_1	195_0_42	194_0_11	315_0_120	50_0_1	114_0_1	117_0_1	1480_0_17
217_0_34	210_023_1	211_0_4	763_0_1	1149_0_145	1265_0_25	495_0_43	139_0_1	668_0_1	28_0_31	1371_0_47	405_0_16	4_0_1	545_0_10	1378_0_57	549_0_1	408_0_76	1317_0_27	1310_0_147	676_0_68	671_0_25	1560_0_42	260_05_1	218_0_1	128_0_1	59_0_1	55_0_1	1709_0_33	56_0_34	1064_0_39	828_0_120	298_0_106	54_0_1	296_0_16	294_0_1	1387_0_13	375_0_8	926_0_9	319_0_1	592_0_15	708_0_37	1327_0_159	200_0_1	195_0_36	194_0_12	315_0_122	50_0_1	114_0_1	117_0_1	1480_0_22
217_0_41	210_023_1	211_0_4	763_0_1	1149_0_143	1265_0_17	495_0_44	139_0_1	668_0_1	28_0_28	1371_0_51	405_0_16	4_0_1	545_0_9	1378_0_58	549_0_1	408_0_80	1317_0_22	1310_0_136	676_0_69	671_0_24	1560_0_41	260_05_1	218_0_1	128_0_1	59_0_1	55_0_1	1709_0_30	56_0_30	1064_0_33	828_0_130	298_0_108	54_0_1	296_0_14	294_0_1	1387_0_15	375_0_6	926_0_10	319_0_1	592_0_14	708_0_37	1327_0_156	200_0_1	195_0_35	194_0_10	315_0_115	50_0_1	114_0_1	117_0_1	1480_0_27
217_0_42	210_023_1	211_0_5	763_0_1	1149_0_138	1265_0_17	495_0_48	139_0_1	668_0_1	28_0_32	1371_0_54	405_0_16	4_0_1	545_0_8	1378_0_62	549_0_1	408_0_77	1317_0_23	1310_0_134	676_0_74	671_0_29	1560_0_36	260_05_1	218_0_1	128_0_1	59_0_1	55_0_1	1709_0_31	56_0_31	1064_0_31	828_0_136	298_0_109	54_0_1	296_0_13	294_0_1	1387_0_14	375_0_7	926_0_11	319_0_1	592_0_12	708_0_47	1327_0_154	200_0_1	195_0_42	194_0_14	315_0_119	50_0_1	114_0_1	117_0_1	1480_0_21
217_0_38	210_023_1	211_0_5	763_0_1	1149_0_142	1265_0_16	495_0_40	139_0_1	668_0_1	28_0_35	1371_0_54	405_0_17	4_0_1	545_0_8	1378_0_55	549_0_1	408_0_77	1317_0_20	1310_0_135	676_0_67	671_0_23	1560_0_35	260_05_1	218_0_1	128_0_1	59_0_1	55_0_1	1709_0_32	56_0_30	1064_0_32	828_0_132	298_0_114	54_0_1	296_0_14	294_0_1	1387_0_15	375_0_7	926_0_10	319_0_1	592_0_15	708_0_42	1327_0_157	200_0_1	195_0_41	194_0_13	315_0_122	50_0_1	114_0_1	117_0_1	1480_0_28
217_0_46	210_023_1	211_0_3	763_0_1	1149_0_135	1265_0_17	495_0_42	139_0_1	668_0_1	28_0_33	1371_0_55	405_0_21	4_0_1	545_0_6	1378_0_61	549_0_1	408_0_74	1317_0_18	1310_0_128	676_0_67	671_0_24	1560_0_38	260_05_1	218_0_1	128_0_1	59_0_1	55_0_1	1709_0_30	56_0_26	1064_0_29	828_0_137	298_0_118	54_0_1	296_0_15	294_0_1	1387_0_13	375_0_6	926_0_7	319_0_1	592_0_12	708_0_41	1327_0_154	200_0_1	195_0_36	194_0_10	315_0_112	50_0_1	114_0_1	117_0_1	1480_0_24
217_0_49	210_023_1	211_0_2	763_0_1	1149_0_145	1265_0_16	495_0_48	139_0_1	668_0_1	28_0_35	1371_0_55	405_0_21	4_0_1	545_0_6	1378_0_55	549_0_1	408_0_71	1317_0_21	1310_0_141	676_0_66	671_0_28	1560_0_38	260_05_1	218_0_1	128_0_1	59_0_1	55_0_1	1709_0_30	56_0_32	1064_0_30	828_0_133	298_0_114	54_0_1	296_0_15	294_0_1	1387_0_7	375_0_7	926_0_7	319_0_1	592_0_10	708_0_40	1327_0_145	200_0_1	195_0_40	194_0_15	315_0_115	50_0_1	114_0_1	117_0_1	1480_0_20
217_0_46	210_023_1	211_0_2	763_0_1	1149_0_151	1265_0_18	495_0_47	139_0_1	668_0_1	28_0_37	1371_0_53	405_0_15	4_0_1	545_0_5	1378_0_53	549_0_1	408_0_69	1317_0_20	1310_0_141	676_0_60	671_0_27	1560_0_38	260_05_1	218_0_1	128_0_1	59_0_1	55_0_1	1709_0_28	56_0_32	1064_0_32	828_0_123	298_0_115	54_0_1	296_0_15	294_0_1	1387_0_7	375_0_8	926_0_10	319_0_1	592_0_11	708_0_37	1327_0_141	200_0_1	195_0_37	194_0_16	315_0_117	50_0_1	114_0_1	117_0_1	1480_0_26
217_0_51	210_023_1	211_0_2	763_0_1	1149_0_141	1265_0_19	495_0_47	139_0_1	668_0_1	28_0_34	1371_0_53	405_0_16	4_0_1	545_0_4	1378_0_62	549_0_1	408_0_75	1317_0_19	1310_0_142	676_0_62	671_0_25	1560_0_44	260_05_1	218_0_1	128_0_1	59_0_1	55_0_1	1709_0_25	56_0_28	1064_0_32	828_0_133	298_0_121	54_0_1	296_0_16	294_0_1	1387_0_7	375_0_8	926_0_8	319_0_1	592_0_10	708_0_39	1327_0_142	200_0_1	195_0_40	194_0_16	315_0_103	50_0_1	114_0_1	117_0_1	1480_0_23
217_0_55	210_023_1	211_0_2	763_0_1	1149_0_151	1265_0_21	495_0_51	139_0_1	668_0_1	28_0_38	1371_0_51	405_0_16	4_0_1	545_0_6	1378_0_59	549_0_1	408_0_70	1317_0_22	1310_0_143	676_0_64	671_0_27	1560_0_46	260_05_1	218_0_1	128_0_1	59_0_1	55_0_1	1709_0_30	56_0_30	1064_0_31	828_0_131	298_0_112	54_0_1	296_0_12	294_0_1	1387_0_5	375_0_9	926_0_11	319_0_1	592_0_10	708_0_41	1327_0_138	200_0_1	195_0_39	194_0_20	315_0_106	50_0_1	114_0_1	117_0_1	1480_0_21
217_0_48	210_023_1	211_0_2	763_0_1	1149_0_147	1265_0_21	495_0_47	139_0_1	668_0_1	28_0_41	1371_0_56	405_0_18	4_0_1	545_0_3	1378_0_67	549_0_1	408_0_68	1317_0_28	1310_0_144	676_0_65	671_0_25	1560_0_37	260_05_1	218_0_1	128_0_1	59_0_1	55_0_1	1709_0_25	56_0_29	1064_0_33	828_0_131	298_0_125	54_0_1	296_0_14	294_0_1	1387_0_6	375_0_9	926_0_10	319_0_1	592_0_12	708_0_38	1327_0_144	200_0_1	195_0_37	194_0_19	315_0_101	50_0_1	114_0_1	117_0_1	1480_0_24
217_0_49	210_023_1	211_0_3	763_0_1	1149_0_135	1265_0_20	495_0_50	139_0_1	668_0_1	28_0_35	1371_0_55	405_0_18	4_0_1	545_0_3	1378_0_78	549_0_1	408_0_64	1317_0_26	1310_0_142	676_0_65	671_0_26	1560_0_41	260_05_1	218_0_1	128_0_1	59_0_1	55_0_1	1709_0_22	56_0_31	1064_0_28	828_0_127	298_0_129	54_0_1	296_0_12	294_0_1	1387_0_8	375_0_9	926_0_8	319_0_1	592_0_11	708_0_47	1327_0_154	200_0_1	195_0_37	194_0_20	315_0_94	50_0_1	114_0_1	117_0_1	1480_0_30
217_0_42	210_023_1	211_0_2	763_0_1	1149_0_137	1265_0_19	495_0_54	139_0_1	668_0_1	28_0_43	1371_0_55	405_0_19	4_0_1	545_0_3	1378_0_75	549_0_1	408_0_63	1317_0_24	1310_0_134	676_0_65	671_0_28	1560_0_42	260_05_1	218_0_1	128_0_1	59_0_1	55_0_1	1709_0_30	56_0_32	1064_0_27	828_0_126	298_0_133	54_0_1	296_0_11	294_0_1	1387_0_6	375_0_10	926_0_10	319_0_1	592_0_9	708_0_51	1327_0_154	200_0_1	195_0_44	194_0_20	315_0_94	50_0_1	114_0_1	117_0_1	1480_0_29
217_0_40	210_023_1	211_0_2	763_0_1	1149_0_136	1265_0_17	495_0_49	139_0_1	668_0_1	28_0_38	1371_0_57	405_0_18	4_0_1	545_0_3	1378_0_82	549_0_1	408_0_67	1317_0_24	1310_0_132	676_0_58	671_0_23	1560_0_43	260_05_1	218_0_1	128_0_1	59_0_1	55_0_1	1709_0_25	56_0_31	1064_0_32	828_0_123	298_0_139	54_0_1	296_0_16	294_0_1	1387_0_8	375_0_9	926_0_9	319_0_1	592_0_9	708_0_45	1327_0_159	200_0_1	195_0_43	194_0_20	315_0_98	50_0_1	114_0_1	117_0_1	1480_0_34
217_0_46	210_023_1	211_0_2	763_0_1	1149_0_131	1265_0_16	495_0_55	139_0_1	668_0_1	28_0_36	1371_0_59	405_0_13	4_0_1	545_0_2	1378_0_86	549_0_1	408_0_72	1317_0_24	1310_0_135	676_0_59	671_0_25	1560_0_46	260_05_1	218_0_1	128_0_1	59_0_1	55_0_1	1709_0_23	56_0_30	1064_0_30	828_0_116	298_0_137	54_0_1	296_0_15	294_0_1	1387_0_12	375_0_9	926_0_7	319_0_1	592_0_6	708_0_48	1327_0_170	200_0_1	195_0_51	194_0_15	315_0_90	50_0_1	114_0_1	117_0_1	1480_0_33
217_0_43	210_023_1	211_0_2	763_0_1	1149_0_137	1265_0_13	495_0_56	139_0_1	668_0_1	28_0_38	1371_0_51	405_0_20	4_0_1	545_0_4	1378_0_83	549_0_1	408_0_70	1317_0_23	1310_0_131	676_0_60	671_0_26	1560_0_48	260_05_1	218_0_1	128_0_1	59_0_1	55_0_1	1709_0_27	56_0_30	1064_0_29	828_0_119	298_0_140	54_0_1	296_0_14	294_0_1	1387_0_8	375_0_9	926_0_10	319_0_1	592_0_6	708_0_51	1327_0_167	200_0_1	195_0_54	194_0_18	315_0_92	50_0_1	114_0_1	117_0_1	1480_0_30
217_0_42	210_023_1	211_0_2	763_0_1	1149_0_149	1265_0_15	495_0_51	139_0_1	668_0_1	28_0_34	1371_0_43	405_0_24	4_0_1	545_0_3	1378_0_85	549_0_1	408_0_69	1317_0_24	1310_0_130	676_0_55	671_0_21	1560_0_48	260_05_1	218_0_1	128_0_1	59_0_1	55_0_1	1709_0_26	56_0_30	1064_0_32	828_0_113	298_0_137	54_0_1	296_0_15	294_0_1	1387_0_9	375_0_8	926_0_6	319_0_1	592_0_9	708_0_41	1327_0_177	200_0_1	195_0_52	194_0_15	315_0_92	50_0_1	114_0_1	117_0_1	1480_0_33
217_0_44	210_023_1	211_0_3	763_0_1	1149_0_144	1265_0_16	495_0_50	139_0_1	668_0_1	28_0_34	1371_0_42	405_0_19	4_0_1	545_0_2	1378_0_83	549_0_1	408_0_63	1317_0_23	1310_0_127	676_0_59	671_0_22	1560_0_51	260_05_1	218_0_1	128_0_1	59_0_1	55_0_1	1709_0_23	56_0_29	1064_0_28	828_0_117	298_0_136	54_0_1	296_0_15	294_0_1	1387_0_12	375_0_7	926_0_5	319_0_1	592_0_7	708_0_50	1327_0_185	200_0_1	195_0_54	194_0_15	315_0_90	50_0_1	114_0_1	117_0_1	1480_0_28
217_0_39	210_023_1	211_0_4	763_0_1	1149_0_138	1265_0_16	495_0_52	139_0_1	668_0_1	28_0_33	1371_0_42	405_0_25	4_0_1	545_0_4	1378_0_76	549_0_1	408_0_69	1317_0_21	1310_0_121	676_0_62	671_0_27	1560_0_49	260_05_1	218_0_1	128_0_1	59_0_1	55_0_1	1709_0_19	56_0_22	1064_0_25	828_0_118	298_0_138	54_0_1	296_0_15	294_0_1	1387_0_10	375_0_10	926_0_6	319_0_1	592_0_12	708_0_49	1327_0_177	200_0_1	195_0_51	194_0_13	315_0_91	50_0_1	114_0_1	117_0_1	1480_0_29
217_0_37	210_023_1	211_0_4	763_0_1	1149_0_140	1265_0_16	495_0_51	139_0_1	668_0_1	28_0_29	1371_0_48	405_0_28	4_0_1	545_0_3	1378_0_83	549_0_1	408_0_61	1317_0_17	1310_0_125	676_0_61	671_0_23	1560_0_47	260_05_1	218_0_1	128_0_1	59_0_1	55_0_1	1709_0_20	56_0_22	1064_0_32	828_0_118	298_0_145	54_0_1	296_0_17	294_0_1	1387_0_11	375_0_7	926_0_6	319_0_1	592_0_11	708_0_45	1327_0_181	200_0_1	195_0_45	194_0_9	315_0_84	50_0_1	114_0_1	117_0_1	1480_0_29
217_0_42	210_023_1	211_0_2	763_0_1	1149_0_138	1265_0_17	495_0_59	139_0_1	668_0_1	28_0_28	1371_0_44	405_0_27	4_0_1	545_0_2	1378_0_83	549_0_1	408_0_56	1317_0_12	1310_0_128	676_0_61	671_0_26	1560_0_50	260_05_1	218_0_1	128_0_1	59_0_1	55_0_1	1709_0_18	56_0_24	1064_0_29	828_0_120	298_0_147	54_0_1	296_0_15	294_0_1	1387_0_12	375_0_5	926_0_6	319_0_1	592_0_10	708_0_49	1327_0_192	200_0_1	195_0_49	194_0_11	315_0_88	50_0_1	114_0_1	117_0_1	1480_0_25
217_0_38	210_023_1	211_0_3	763_0_1	1149_0_143	1265_0_13	495_0_60	139_0_1	668_0_1	28_0_30	1371_0_40	405_0_25	4_0_1	545_0_1	1378_0_80	549_0_1	408_0_59	1317_0_17	1310_0_137	676_0_61	671_0_27	1560_0_47	260_05_1	218_0_1	128_0_1	59_0_1	55_0_1	1709_0_24	56_0_20	1064_0_30	828_0_113	298_0_147	54_0_1	296_0_13	294_0_1	1387_0_9	375_0_7	926_0_10	319_0_1	592_0_14	708_0_50	1327_0_179	200_0_1	195_0_49	194_0_11	315_0_91	50_0_1	114_0_1	117_0_1	1480_0_26
217_0_38	210_023_1	211_0_3	763_0_1	1149_0_139	1265_0_11	495_0_58	139_0_1	668_0_1	28_0_30	1371_0_47	405_0_19	4_0_1	545_0_1	1378_0_82	549_0_1	408_0_54	1317_0_16	1310_0_136	676_0_57	671_0_25	1560_0_48	260_05_1	218_0_1	128_0_1	59_0_1	55_0_1	1709_0_24	56_0_21	1064_0_33	828_0_107	298_0_159	54_0_1	296_0_14	294_0_1	1387_0_9	375_0_7	926_0_10	319_0_1	592_0_10	708_0_51	1327_0_183	195_0_46	194_0_11	315_0_91	50_0_1	114_0_1	117_0_1	1480_0_26	278_0_43
217_0_38	210_023_1	211_0_3	763_0_1	1149_0_127	1265_0_13	495_0_64	139_0_1	668_0_1	28_0_27	1371_0_44	405_0_20	4_0_1	545_0_1	1378_0_81	549_0_1	408_0_54	1317_0_15	1310_0_134	676_0_62	671_0_24	1560_0_49	260_05_1	218_0_1	128_0_1	59_0_1	55_0_1	1709_0_21	56_0_20	1064_0_31	828_0_112	298_0_152	54_0_1	296_0_14	294_0_1	1387_0_8	375_0_7	926_0_10	319_0_1	592_0_8	708_0_54	1327_0_187	195_0_46	194_0_13	315_0_90	50_0_1	114_0_1	117_0_1	1480_0_23	278_0_41
217_0_34	210_023_1	211_0_2	763_0_1	1149_0_119	1265_0_14	495_0_59	139_0_1	668_0_1	28_0_31	1371_0_45	405_0_19	4_0_1	343_0_35	1378_0_75	549_0_1	408_0_55	1317_0_17	1310_0_136	676_0_60	671_0_24	1560_0_53	260_05_1	218_0_1	128_0_1	59_0_1	55_0_1	1709_0_23	56_0_18	1064_0_33	828_0_116	298_0_163	54_0_1	296_0_15	294_0_1	1387_0_10	375_0_7	926_0_10	319_0_1	592_0_11	708_0_55	1327_0_170	195_0_46	194_0_10	315_0_94	50_0_1	114_0_1	117_0_1	1480_0_23	278_0_42
217_0_30	210_023_1	211_0_2	763_0_1	1149_0_131	1265_0_12	495_0_64	139_0_1	668_0_1	28_0_29	1371_0_52	405_0_22	4_0_1	343_0_26	1378_0_78	549_0_1	408_0_52	1317_0_15	1310_0_132	676_0_61	671_0_23	1560_0_57	260_05_1	218_0_1	128_0_1	59_0_1	55_0_1	1709_0_24	56_0_20	1064_0_32	828_0_121	298_0_155	54_0_1	296_0_16	294_0_1	1387_0_11	375_0_7	926_0_10	319_0_1	592_0_10	708_0_46	1327_0_178	195_0_50	194_0_8	315_0_89	50_0_1	114_0_1	117_0_1	1480_0_26	278_0_41
217_0_43	210_023_1	211_0_2	763_0_1	1149_0_121	1265_0_17	495_0_74	139_0_1	668_0_1	28_0_29	1371_0_48	405_0_22	4_0_1	343_0_26	1378_0_73	549_0_1	408_0_51	1317_0_11	1310_0_131	676_0_64	671_0_25	1560_0_58	260_05_1	218_0_1	128_0_1	59_0_1	55_0_1	1709_0_23	56_0_23	1064_0_32	828_0_122	298_0_154	54_0_1	296_0_15	294_0_1	1387_0_9	375_0_6	926_0_9	319_0_1	592_0_7	708_0_52	1327_0_182	195_0_56	194_0_8	315_0_94	50_0_1	114_0_1	117_0_1	1480_0_25	278_0_45
217_0_38	210_023_1	211_0_3	763_0_1	1149_0_126	1265_0_19	495_0_69	139_0_1	668_0_1	28_0_23	1371_0_47	405_0_22	4_0_1	343_0_23	1378_0_75	549_0_1	408_0_50	1317_0_16	1310_0_130	676_0_61	671_0_28	1560_0_58	260_05_1	218_0_1	128_0_1	59_0_1	55_0_1	1709_0_26	56_0_21	1064_0_33	828_0_118	298_0_159	54_0_1	296_0_15	294_0_1	1387_0_11	375_0_5	926_0_10	319_0_1	592_0_11	708_0_43	1327_0_170	195_0_53	194_0_7	315_0_89	50_0_1	114_0_1	117_0_1	1480_0_28	278_0_50
217_0_32	210_023_1	211_0_3	763_0_1	1149_0_126	1265_0_18	495_0_66	139_0_1	668_0_1	28_0_26	1371_0_39	405_0_24	4_0_1	343_0_27	1378_0_77	549_0_1	408_0_47	1317_0_14	1310_0_132	676_0_63	671_0_24	1560_0_59	260_05_1	218_0_1	128_0_1	59_0_1	55_0_1	1709_0_27	56_0_19	1064_0_28	828_0_111	298_0_146	54_0_1	296_0_16	294_0_1	1387_0_11	375_0_6	926_0_8	319_0_1	592_0_11	708_0_44	1327_0_174	195_0_55	194_0_8	315_0_89	50_0_1	114_0_1	117_0_1	1480_0_23	278_0_51
217_0_35	210_023_1	211_0_1	763_0_1	1149_0_124	1265_0_18	495_0_78	139_0_1	668_0_1	28_0_23	1371_0_44	405_0_18	4_0_1	343_0_23	1378_0_75	549_0_1	408_0_47	1317_0_19	1310_0_129	676_0_61	671_0_26	1560_0_60	260_05_1	218_0_1	128_0_1	59_0_1	55_0_1	1709_0_27	56_0_21	1064_0_24	828_0_120	298_0_149	54_0_1	296_0_13	294_0_1	1387_0_12	375_0_4	926_0_7	319_0_1	592_0_8	708_0_55	1327_0_178	195_0_59	194_0_12	315_0_84	50_0_1	114_0_1	117_0_1	1480_0_19	278_0_50
217_0_32	210_023_1	668_0_1	763_0_1	1149_0_125	1265_0_16	495_0_64	139_0_1	28_0_19	1371_0_39	405_0_18	4_0_1	343_0_20	1378_0_84	549_0_1	408_0_46	1317_0_19	1310_0_143	676_0_55	671_0_25	1560_0_57	260_05_1	218_0_1	128_0_1	59_0_1	55_0_1	1709_0_29	56_0_23	1064_0_27	828_0_117	298_0_149	54_0_1	296_0_11	294_0_1	1387_0_13	375_0_3	926_0_11	319_0_1	592_0_13	708_0_52	1327_0_175	195_0_53	194_0_9	315_0_87	50_0_1	114_0_1	117_0_1	1480_0_24	278_0_53	1489_0_72
217_0_35	210_023_1	668_0_1	763_0_1	1149_0_127	1265_0_14	495_0_70	139_0_1	28_0_20	1371_0_40	405_0_21	4_0_1	343_0_25	1378_0_91	549_0_1	408_0_50	1317_0_13	1310_0_139	676_0_57	671_0_21	1560_0_54	260_05_1	218_0_1	128_0_1	59_0_1	55_0_1	1709_0_30	56_0_21	1064_0_27	828_0_115	298_0_141	54_0_1	296_0_16	294_0_1	1387_0_11	375_0_3	926_0_8	319_0_1	592_0_7	708_0_46	1327_0_182	195_0_46	194_0_9	315_0_88	50_0_1	114_0_1	117_0_1	1480_0_25	278_0_55	1489_0_71
217_0_38	210_023_1	668_0_1	763_0_1	1149_0_124	1265_0_16	495_0_76	139_0_1	28_0_23	1371_0_41	405_0_20	4_0_1	343_0_23	1378_0_88	549_0_1	408_0_50	1317_0_18	1310_0_143	676_0_54	671_0_25	1560_0_56	260_05_1	218_0_1	128_0_1	59_0_1	55_0_1	1709_0_34	56_0_24	1064_0_25	828_0_126	298_0_136	54_0_1	296_0_14	294_0_1	1387_0_8	375_0_3	926_0_9	319_0_1	592_0_6	708_0_52	1327_0_186	195_0_47	194_0_8	315_0_95	50_0_1	114_0_1	117_0_1	1480_0_18	278_0_57	1489_0_65
217_0_36	210_023_1	668_0_1	763_0_1	1149_0_116	1265_0_16	495_0_71	139_0_1	28_0_24	1371_0_36	405_0_19	4_0_1	343_0_21	1378_0_92	549_0_1	408_0_46	1317_0_16	1310_0_138	676_0_60	671_0_26	1560_0_49	260_05_1	218_0_1	128_0_1	59_0_1	55_0_1	1709_0_30	56_0_28	1064_0_28	828_0_132	298_0_134	54_0_1	296_0_13	294_0_1	1387_0_10	375_0_3	926_0_12	319_0_1	592_0_6	708_0_44	1327_0_192	195_0_48	194_0_7	315_0_92	50_0_1	114_0_1	117_0_1	1480_0_19	278_0_62	1489_0_73
217_0_38	210_023_1	668_0_1	763_0_1	1149_0_111	1265_0_16	495_0_72	139_0_1	28_0_23	1371_0_39	405_0_20	4_0_1	343_0_20	1378_0_94	549_0_1	408_0_44	1317_0_16	1310_0_142	676_0_62	671_0_24	1560_0_48	260_05_1	218_0_1	128_0_1	59_0_1	55_0_1	1709_0_32	56_0_29	1064_0_24	828_0_127	298_0_133	54_0_1	296_0_16	294_0_1	1387_0_13	375_0_4	926_0_9	319_0_1	592_0_4	708_0_43	1327_0_204	195_0_47	194_0_8	315_0_80	50_0_1	114_0_1	117_0_1	1480_0_19	278_0_54	1489_0_73
217_0_43	210_023_1	668_0_1	763_0_1	1149_0_103	1265_0_17	495_0_72	139_0_1	28_0_27	1371_0_41	405_0_21	4_0_1	343_0_20	1378_0_95	549_0_1	408_0_39	1317_0_17	1310_0_127	676_0_66	671_0_26	1560_0_50	260_05_1	218_0_1	128_0_1	59_0_1	55_0_1	1709_0_26	56_0_29	1064_0_24	828_0_131	298_0_131	54_0_1	296_0_13	294_0_1	1387_0_13	375_0_4	926_0_10	319_0_1	592_0_4	708_0_53	1327_0_194	195_0_53	194_0_7	315_0_95	50_0_1	114_0_1	117_0_1	1480_0_18	278_0_58	1489_0_62
217_0_37	210_023_1	668_0_1	763_0_1	1149_0_98	1265_0_16	495_0_71	139_0_1	28_0_26	1371_0_41	405_0_26	4_0_1	343_0_22	1378_0_99	549_0_1	408_0_40	1317_0_19	1310_0_124	676_0_65	671_0_31	1560_0_47	260_05_1	218_0_1	128_0_1	59_0_1	55_0_1	1709_0_23	56_0_31	1064_0_27	828_0_133	298_0_135	54_0_1	296_0_14	294_0_1	1387_0_15	375_0_5	926_0_15	319_0_1	592_0_3	708_0_48	1327_0_195	195_0_51	194_0_8	315_0_94	50_0_1	114_0_1	117_0_1	1480_0_20	278_0_62	1489_0_68
217_0_41	210_023_1	668_0_1	763_0_1	1149_0_93	1265_0_19	495_0_71	139_0_1	28_0_25	1371_0_40	405_0_23	4_0_1	343_0_22	1378_0_99	549_0_1	408_0_44	1317_0_15	1310_0_123	676_0_73	671_0_33	1560_0_48	260_05_1	218_0_1	128_0_1	59_0_1	55_0_1	1709_0_27	56_0_29	1064_0_23	828_0_138	298_0_130	54_0_1	296_0_14	294_0_1	1387_0_15	375_0_2	926_0_12	319_0_1	592_0_3	708_0_44	1327_0_199	195_0_54	194_0_8	315_0_99	50_0_1	114_0_1	117_0_1	1480_0_22	278_0_67	1489_0_62
217_0_41	210_023_1	668_0_1	763_0_1	1149_0_82	1265_0_24	495_0_78	139_0_1	28_0_29	1371_0_39	405_0_22	4_0_1	343_0_19	1378_0_101	549_0_1	408_0_45	1317_0_19	1310_0_124	676_0_75	671_0_37	1560_0_51	260_05_1	218_0_1	128_0_1	59_0_1	55_0_1	1709_0_31	56_0_28	1064_0_25	828_0_148	298_0_141	54_0_1	296_0_12	294_0_1	1387_0_13	375_0_2	926_0_17	319_0_1	592_0_5	708_0_45	1327_0_196	195_0_57	194_0_9	315_0_105	50_0_1	114_0_1	117_0_1	1480_0_20	278_0_67	1489_0_59
217_0_36	210_023_1	668_0_1	763_0_1	1149_0_85	1265_0_22	495_0_72	139_0_1	28_0_27	1371_0_36	405_0_30	4_0_1	343_0_20	1378_0_97	549_0_1	408_0_45	1317_0_18	1310_0_129	676_0_68	671_0_35	1560_0_50	260_05_1	218_0_1	128_0_1	59_0_1	55_0_1	1709_0_31	56_0_33	1064_0_30	828_0_138	298_0_142	54_0_1	296_0_14	294_0_1	1387_0_9	375_0_3	926_0_19	319_0_1	592_0_4	708_0_41	1327_0_196	195_0_58	194_0_10	315_0_98	50_0_1	114_0_1	117_0_1	1480_0_19	278_0_72	1489_0_58
217_0_38	210_023_1	668_0_1	763_0_1	1149_0_82	1265_0_25	495_0_67	139_0_1	28_0_32	1371_0_42	405_0_27	4_0_1	343_0_26	1378_0_102	549_0_1	408_0_47	1317_0_18	1310_0_117	676_0_70	671_0_36	1560_0_50	260_05_1	218_0_1	128_0_1	59_0_1	55_0_1	1709_0_30	56_0_27	1064_0_26	828_0_135	298_0_140	54_0_1	296_0_11	294_0_1	1387_0_7	375_0_4	926_0_17	319_0_1	592_0_3	708_0_36	1327_0_196	195_0_54	194_0_7	315_0_96	50_0_1	114_0_1	117_0_1	1480_0_20	278_0_68	1489_0_59
217_0_41	210_023_1	668_0_1	763_0_1	1149_0_81	1265_0_24	495_0_71	139_0_1	28_0_34	1371_0_40	405_0_23	4_0_1	343_0_25	1378_0_102	549_0_1	408_0_46	1317_0_19	1310_0_125	676_0_66	671_0_41	1560_0_49	260_05_1	218_0_1	128_0_1	59_0_1	55_0_1	1709_0_33	56_0_27	1064_0_27	828_0_139	298_0_139	54_0_1	296_0_7	294_0_1	1387_0_7	375_0_3	926_0_16	319_0_1	592_0_4	708_0_35	1327_0_200	195_0_55	194_0_7	315_0_106	50_0_1	114_0_1	117_0_1	1480_0_19	278_0_68	1489_0_54
217_0_42	210_023_1	668_0_1	763_0_1	1149_0_81	1265_0_22	495_0_67	139_0_1	28_0_29	1371_0_40	405_0_28	4_0_1	343_0_24	1378_0_105	549_0_1	408_0_44	1317_0_16	1310_0_133	676_0_65	671_0_39	1560_0_49	260_05_1	218_0_1	128_0_1	59_0_1	55_0_1	1709_0_32	56_0_28	1064_0_34	828_0_138	298_0_147	54_0_1	296_0_10	294_0_1	1387_0_6	375_0_4	926_0_19	319_0_1	592_0_3	708_0_31	1327_0_197	195_0_56	194_0_8	315_0_98	50_0_1	114_0_1	117_0_1	1480_0_25	278_0_65	1489_0_54
217_0_48	210_023_1	668_0_1	763_0_1	1149_0_81	1265_0_21	495_0_70	139_0_1	28_0_29	1371_0_45	405_0_25	4_0_1	343_0_22	1378_0_103	549_0_1	408_0_49	1317_0_15	1310_0_125	676_0_64	671_0_35	1560_0_45	260_05_1	218_0_1	128_0_1	59_0_1	55_0_1	1709_0_35	56_0_32	1064_0_30	828_0_144	298_0_140	54_0_1	296_0_10	294_0_1	1387_0_4	375_0_3	926_0_19	319_0_1	592_0_2	708_0_27	1327_0_196	195_0_50	194_0_7	315_0_98	50_0_1	114_0_1	117_0_1	1480_0_25	278_0_61	1489_0_50
217_0_49	210_023_1	668_0_1	763_0_1	1149_0_88	1265_0_20	495_0_70	139_0_1	28_0_28	1371_0_41	405_0_26	4_0_1	343_0_24	1378_0_105	549_0_1	408_0_48	1317_0_19	1310_0_124	676_0_63	671_0_39	1560_0_43	260_05_1	218_0_1	128_0_1	59_0_1	55_0_1	1709_0_39	56_0_30	1064_0_28	828_0_135	298_0_136	54_0_1	296_0_8	294_0_1	1387_0_6	375_0_2	926_0_19	319_0_1	592_0_4	708_0_32	1327_0_202	195_0_51	194_0_10	315_0_104	50_0_1	114_0_1	117_0_1	1480_0_22	278_0_65	1489_0_53
217_0_46	210_023_1	668_0_1	763_0_1	1149_0_85	1265_0_19	495_0_67	139_0_1	28_0_26	1371_0_32	405_0_32	4_0_1	343_0_22	1378_0_108	549_0_1	408_0_46	1317_0_19	1310_0_129	676_0_60	671_0_37	1560_0_44	260_05_1	218_0_1	128_0_1	59_0_1	55_0_1	1709_0_30	56_0_26	1064_0_33	828_0_131	298_0_143	54_0_1	296_0_6	294_0_1	1387_0_5	375_0_4	926_0_20	319_0_1	592_0_4	708_0_31	1327_0_201	195_0_59	194_0_12	315_0_102	50_0_1	114_0_1	117_0_1	1480_0_26	278_0_72	1489_0_49
217_0_48	210_023_1	668_0_1	763_0_1	1149_0_77	1265_0_24	495_0_67	139_0_1	28_0_30	1371_0_33	405_0_28	4_0_1	343_0_22	1378_0_112	549_0_1	408_0_48	1317_0_16	1310_0_125	676_0_61	671_0_41	1560_0_40	260_05_1	218_0_1	128_0_1	59_0_1	55_0_1	1709_0_36	56_0_27	1064_0_30	828_0_128	298_0_145	54_0_1	296_0_4	294_0_1	1387_0_5	375_0_4	926_0_25	319_0_1	592_0_3	708_0_30	1327_0_189	195_0_50	194_0_9	315_0_103	50_0_1	114_0_1	117_0_1	1480_0_23	278_0_70	1489_0_49
217_0_43	210_023_1	668_0_1	763_0_1	1149_0_75	1265_0_23	495_0_68	139_0_1	28_0_31	1371_0_29	405_0_27	4_0_1	343_0_20	1378_0_102	549_0_1	408_0_43	1317_0_19	1310_0_135	676_0_69	671_0_42	1560_0_36	260_05_1	218_0_1	128_0_1	59_0_1	55_0_1	1709_0_38	56_0_22	1064_0_32	828_0_124	298_0_145	54_0_1	296_0_3	294_0_1	1387_0_10	375_0_3	926_0_21	319_0_1	592_0_5	708_0_36	1327_0_185	195_0_49	194_0_10	315_0_104	50_0_1	114_0_1	117_0_1	1480_0_19	278_0_64	1489_0_50
217_0_45	210_023_1	668_0_1	763_0_1	1149_0_69	1265_0_19	495_0_68	139_0_1	28_0_26	1371_0_25	405_0_34	4_0_1	343_0_21	1378_0_114	549_0_1	408_0_45	1317_0_16	1310_0_129	676_0_61	671_0_42	1560_0_39	260_05_1	218_0_1	128_0_1	59_0_1	55_0_1	1709_0_36	56_0_21	1064_0_39	828_0_119	298_0_150	54_0_1	296_0_6	294_0_1	1387_0_8	375_0_3	926_0_23	319_0_1	592_0_2	708_0_37	1327_0_179	195_0_48	194_0_9	315_0_90	50_0_1	114_0_1	117_0_1	1480_0_21	278_0_56	1489_0_50
217_0_48	210_023_1	668_0_1	763_0_1	1149_0_71	1265_0_21	495_0_66	139_0_1	28_0_31	1371_0_26	405_0_28	4_0_1	343_0_23	1378_0_105	549_0_1	408_0_48	1317_0_17	1310_0_128	676_0_57	671_0_44	1560_0_38	260_05_1	218_0_1	128_0_1	59_0_1	55_0_1	1709_0_42	56_0_23	1064_0_39	828_0_128	298_0_139	54_0_1	296_0_5	294_0_1	1387_0_8	375_0_3	926_0_24	319_0_1	592_0_2	708_0_36	1327_0_189	195_0_53	194_0_9	315_0_90	50_0_1	114_0_1	117_0_1	1480_0_23	278_0_57	1489_0_47
217_0_50	210_023_1	668_0_1	763_0_1	1149_0_65	1265_0_20	495_0_61	139_0_1	28_0_31	1371_0_28	405_0_26	4_0_1	343_0_18	1378_0_107	549_0_1	408_0_46	1317_0_19	1310_0_124	676_0_57	671_0_45	1560_0_42	260_05_1	218_0_1	128_0_1	59_0_1	55_0_1	1709_0_42	56_0_20	1064_0_44	828_0_121	298_0_136	54_0_1	296_0_4	294_0_1	1387_0_8	375_0_2	926_0_20	319_0_1	592_0_2	708_0_39	1327_0_197	195_0_58	194_0_14	315_0_88	50_0_1	114_0_1	117_0_1	1480_0_18	278_0_61	1489_0_55
217_0_52	210_023_1	668_0_1	763_0_1	1149_0_74	1265_0_17	495_0_60	139_0_1	28_0_26	1371_0_27	405_0_33	4_0_1	343_0_19	1378_0_113	549_0_1	408_0_46	1317_0_18	1310_0_116	676_0_62	671_0_44	1560_0_43	260_05_1	218_0_1	128_0_1	59_0_1	55_0_1	1709_0_36	56_0_19	1064_0_47	828_0_124	298_0_138	54_0_1	296_0_3	294_0_1	1387_0_8	375_0_3	926_0_23	319_0_1	592_0_2	708_0_41	1327_0_192	195_0_58	194_0_8	315_0_80	50_0_1	114_0_1	117_0_1	1480_0_17	278_0_63	1489_0_50
217_0_51	210_023_1	668_0_1	763_0_1	1149_0_70	1265_0_20	495_0_73	139_0_1	28_0_26	1371_0_27	405_0_28	4_0_1	343_0_22	1378_0_111	549_0_1	408_0_47	1317_0_22	1310_0_119	676_0_60	671_0_42	1560_0_44	260_05_1	218_0_1	128_0_1	59_0_1	55_0_1	1709_0_48	56_0_25	1064_0_48	828_0_124	298_0_127	54_0_1	296_0_3	294_0_1	1387_0_7	375_0_3	926_0_26	319_0_1	592_0_2	708_0_38	1327_0_178	195_0_52	194_0_8	315_0_87	50_0_1	114_0_1	117_0_1	1480_0_17	278_0_65	1489_0_48
217_0_49	210_023_1	668_0_1	763_0_1	1149_0_64	1265_0_20	495_0_63	139_0_1	28_0_24	1371_0_25	405_0_28	4_0_1	343_0_19	1378_0_113	549_0_1	408_0_43	1317_0_20	1310_0_124	676_0_64	671_0_43	1560_0_52	260_05_1	218_0_1	128_0_1	59_0_1	55_0_1	1709_0_44	56_0_22	1064_0_51	828_0_113	298_0_137	54_0_1	296_0_5	294_0_1	1387_0_8	375_0_3	926_0_24	319_0_1	592_0_3	708_0_38	1327_0_185	195_0_47	194_0_7	315_0_90	50_0_1	114_0_1	117_0_1	1480_0_16	278_0_67	1489_0_48
217_0_50	210_023_1	668_0_1	763_0_1	1149_0_64	1265_0_21	495_0_63	139_0_1	28_0_20	1371_0_27	405_0_37	4_0_1	343_0_19	1378_0_116	549_0_1	408_0_39	1317_0_17	1310_0_124	676_0_65	671_0_43	1560_0_47	260_05_1	218_0_1	128_0_1	59_0_1	55_0_1	1709_0_41	56_0_21	1064_0_52	828_0_119	298_0_142	54_0_1	296_0_5	294_0_1	1387_0_6	375_0_4	926_0_22	319_0_1	592_0_2	708_0_35	1327_0_192	195_0_57	194_0_4	315_0_92	50_0_1	114_0_1	117_0_1	1480_0_19	278_0_61	1489_0_46
217_0_51	210_023_1	668_0_1	763_0_1	1149_0_66	1265_0_27	495_0_60	139_0_1	28_0_21	1371_0_20	405_0_32	4_0_1	343_0_20	1378_0_109	549_0_1	408_0_38	1317_0_17	1310_0_126	676_0_65	671_0_44	1560_0_43	260_05_1	218_0_1	128_0_1	59_0_1	55_0_1	1709_0_43	56_0_22	1064_0_49	828_0_124	298_0_137	54_0_1	296_0_5	294_0_1	1387_0_8	375_0_4	926_0_27	319_0_1	592_0_2	708_0_37	1327_0_195	195_0_58	194_0_5	315_0_106	50_0_1	114_0_1	117_0_1	1480_0_18	278_0_58	1489_0_42
217_0_51	210_023_1	668_0_1	763_0_1	1149_0_65	1265_0_22	495_0_60	139_0_1	28_0_22	1371_0_21	405_0_31	4_0_1	343_0_18	1378_0_112	549_0_1	408_0_40	1317_0_18	1310_0_125	676_0_76	671_0_45	1560_0_45	260_05_1	218_0_1	128_0_1	59_0_1	55_0_1	1709_0_43	56_0_21	1064_0_50	828_0_121	298_0_136	54_0_1	296_0_8	294_0_1	1387_0_8	375_0_4	926_0_25	319_0_1	592_0_4	708_0_36	1327_0_201	195_0_55	194_0_7	315_0_105	50_0_1	114_0_1	117_0_1	1480_0_18	278_0_55	1489_0_42
217_0_52	210_023_1	668_0_1	763_0_1	1149_0_63	1265_0_27	495_0_67	139_0_1	28_0_22	1371_0_19	405_0_33	4_0_1	343_0_13	1378_0_116	549_0_1	408_0_41	1317_0_17	1310_0_124	676_0_78	671_0_46	1560_0_42	260_05_1	218_0_1	128_0_1	59_0_1	55_0_1	1709_0_46	56_0_22	1064_0_48	828_0_115	298_0_147	54_0_1	296_0_8	294_0_1	1387_0_6	375_0_6	926_0_23	319_0_1	592_0_3	708_0_38	1327_0_199	195_0_60	194_0_7	315_0_102	50_0_1	114_0_1	117_0_1	1480_0_17	278_0_55	1489_0_37
217_0_52	210_023_1	668_0_1	763_0_1	1149_0_69	1265_0_31	495_0_64	139_0_1	28_0_18	1371_0_17	405_0_30	4_0_1	343_0_14	1378_0_113	549_0_1	408_0_37	1317_0_20	1310_0_126	676_0_72	671_0_43	1560_0_46	260_05_1	218_0_1	128_0_1	59_0_1	55_0_1	1709_0_44	56_0_19	1064_0_45	828_0_122	298_0_148	54_0_1	296_0_8	294_0_1	1387_0_8	375_0_6	926_0_24	319_0_1	592_0_5	708_0_42	1327_0_185	195_0_61	194_0_7	315_0_103	50_0_1	114_0_1	117_0_1	1480_0_18	278_0_54	1489_0_37
217_0_50	210_023_1	668_0_1	763_0_1	1149_0_66	1265_0_24	495_0_69	139_0_1	28_0_15	1371_0_17	405_0_27	4_0_1	343_0_13	1378_0_117	549_0_1	408_0_34	1317_0_22	1310_0_124	676_0_74	671_0_46	1560_0_43	260_05_1	218_0_1	128_0_1	59_0_1	55_0_1	1709_0_42	56_0_19	1064_0_50	828_0_122	298_0_152	54_0_1	296_0_12	294_0_1	1387_0_10	375_0_7	926_0_25	319_0_1	592_0_6	708_0_38	1327_0_192	195_0_60	194_0_10	315_0_104	50_0_1	114_0_1	117_0_1	1480_0_21	278_0_54	1489_0_40
217_0_54	210_023_1	668_0_1	763_0_1	1149_0_66	1265_0_22	495_0_70	139_0_1	28_0_16	1371_0_19	405_0_27	4_0_1	343_0_14	1378_0_125	549_0_1	408_0_37	1317_0_22	1310_0_122	676_0_74	671_0_44	1560_0_45	260_05_1	218_0_1	128_0_1	59_0_1	55_0_1	1709_0_50	56_0_21	1064_0_49	828_0_118	298_0_164	54_0_1	296_0_7	294_0_1	1387_0_8	375_0_9	926_0_22	319_0_1	592_0_6	708_0_40	1327_0_194	195_0_63	194_0_8	315_0_97	50_0_1	114_0_1	117_0_1	1480_0_20	278_0_50	1489_0_35
217_0_56	210_023_1	668_0_1	763_0_1	1149_0_70	1265_0_26	495_0_66	139_0_1	28_0_14	1371_0_18	405_0_25	4_0_1	343_0_14	1378_0_113	549_0_1	408_0_31	1317_0_25	1310_0_123	676_0_66	671_0_47	1560_0_54	260_05_1	218_0_1	128_0_1	59_0_1	55_0_1	1709_0_43	56_0_20	1064_0_49	828_0_114	298_0_166	54_0_1	296_0_7	294_0_1	1387_0_10	375_0_9	926_0_24	319_0_1	592_0_8	708_0_35	1327_0_184	195_0_64	194_0_4	315_0_108	50_0_1	114_0_1	117_0_1	1480_0_18	278_0_49	1489_0_29
217_0_56	210_023_1	668_0_1	763_0_1	1149_0_58	1265_0_22	495_0_61	139_0_1	28_0_17	1371_0_17	405_0_26	4_0_1	343_0_12	1378_0_117	549_0_1	408_0_27	1317_0_22	1310_0_127	676_0_69	671_0_49	1560_0_53	260_05_1	218_0_1	128_0_1	59_0_1	55_0_1	1709_0_43	56_0_22	1064_0_50	828_0_116	298_0_178	54_0_1	296_0_8	294_0_1	1387_0_13	375_0_8	926_0_20	319_0_1	592_0_7	708_0_38	1327_0_195	195_0_58	194_0_5	315_0_112	50_0_1	114_0_1	117_0_1	1480_0_20	278_0_56	1489_0_32
217_0_57	210_023_1	668_0_1	763_0_1	1149_0_58	1265_0_25	495_0_59	139_0_1	28_0_15	1371_0_15	405_0_21	4_0_1	343_0_15	1378_0_117	549_0_1	408_0_31	1317_0_25	1310_0_127	676_0_67	671_0_48	1560_0_53	260_05_1	218_0_1	128_0_1	59_0_1	55_0_1	1709_0_52	56_0_26	1064_0_52	828_0_114	298_0_170	54_0_1	296_0_6	294_0_1	1387_0_11	375_0_7	926_0_21	319_0_1	592_0_5	708_0_37	1327_0_197	195_0_56	194_0_4	315_0_107	50_0_1	114_0_1	117_0_1	1480_0_22	278_0_53	1489_0_33
217_0_57	210_023_1	668_0_1	763_0_1	1149_0_63	1265_0_24	495_0_64	139_0_1	28_0_10	1371_0_16	405_0_22	4_0_1	343_0_15	1378_0_117	549_0_1	408_0_28	1317_0_29	1310_0_127	676_0_63	671_0_46	1560_0_56	260_05_1	218_0_1	128_0_1	59_0_1	55_0_1	1709_0_47	56_0_26	1064_0_50	828_0_120	298_0_178	54_0_1	296_0_8	294_0_1	1387_0_17	375_0_5	926_0_18	319_0_1	592_0_6	708_0_36	1327_0_186	195_0_58	194_0_4	315_0_109	50_0_1	114_0_1	117_0_1	1480_0_22	278_0_53	1489_0_35
217_0_56	210_023_1	668_0_1	763_0_1	1149_0_68	1265_0_23	495_0_62	139_0_1	28_0_13	1371_0_17	405_0_19	4_0_1	343_0_12	1378_0_119	549_0_1	408_0_29	1317_0_23	1310_0_121	676_0_59	671_0_46	1560_0_51	260_05_1	218_0_1	128_0_1	59_0_1	55_0_1	1709_0_47	56_0_26	1064_0_50	828_0_120	298_0_176	54_0_1	296_0_9	294_0_1	1387_0_18	375_0_6	926_0_15	319_0_1	592_0_3	708_0_40	1327_0_194	195_0_52	194_0_4	315_0_98	50_0_1	114_0_1	117_0_1	1480_0_19	278_0_49	1489_0_39
217_0_54	210_023_1	668_0_1	763_0_1	1149_0_67	1265_0_30	495_0_60	139_0_1	28_0_12	1371_0_14	405_0_24	4_0_1	343_0_8	1378_0_122	549_0_1	408_0_28	1317_0_25	1310_0_112	676_0_60	671_0_43	1560_0_49	260_05_1	218_0_1	128_0_1	59_0_1	55_0_1	1709_0_52	56_0_27	1064_0_46	828_0_124	298_0_177	54_0_1	296_0_10	294_0_1	1387_0_13	375_0_6	926_0_18	319_0_1	592_0_2	708_0_40	1327_0_190	195_0_55	194_0_4	315_0_106	50_0_1	114_0_1	117_0_1	1480_0_21	278_0_46	1489_0_34
217_0_62	210_023_1	668_0_1	763_0_1	1149_0_62	1265_0_28	495_0_60	139_0_1	28_0_11	1371_0_15	405_0_24	4_0_1	343_0_6	1378_0_111	549_0_1	408_0_27	1317_0_30	1310_0_122	676_0_56	671_0_40	1560_0_53	260_05_1	218_0_1	128_0_1	59_0_1	55_0_1	1709_0_53	56_0_26	1064_0_43	828_0_130	298_0_182	54_0_1	296_0_9	294_0_1	1387_0_19	375_0_3	926_0_20	319_0_1	592_0_2	708_0_40	1327_0_189	195_0_51	194_0_5	315_0_107	50_0_1	114_0_1	117_0_1	1480_0_19	278_0_44	1489_0_35
217_0_64	210_023_1	668_0_1	763_0_1	1149_0_60	1265_0_23	495_0_55	139_0_1	28_0_11	1371_0_13	405_0_24	4_0_1	343_0_4	1378_0_123	549_0_1	408_0_27	1317_0_28	1310_0_110	676_0_58	671_0_49	1560_0_50	260_05_1	218_0_1	128_0_1	59_0_1	55_0_1	1709_0_58	56_0_26	1064_0_46	828_0_126	298_0_179	54_0_1	296_0_8	294_0_1	1387_0_16	375_0_4	926_0_16	319_0_1	592_0_2	708_0_43	1327_0_202	195_0_48	194_0_4	315_0_106	50_0_1	114_0_1	117_0_1	1480_0_25	278_0_45	1489_0_32
217_0_63	210_023_1	668_0_1	763_0_1	1149_0_60	1265_0_30	495_0_59	139_0_1	28_0_7	1371_0_10	405_0_22	4_0_1	343_0_4	1378_0_124	549_0_1	408_0_28	1317_0_28	1310_0_109	676_0_56	671_0_49	1560_0_55	260_05_1	218_0_1	128_0_1	59_0_1	55_0_1	1709_0_62	56_0_24	1064_0_44	828_0_126	298_0_181	54_0_1	296_0_9	294_0_1	1387_0_13	375_0_1	926_0_23	319_0_1	708_0_41	1327_0_193	195_0_57	194_0_4	315_0_106	50_0_1	114_0_1	117_0_1	1480_0_23	278_0_48	1489_0_35	81_0_1
217_0_64	210_023_1	668_0_1	763_0_1	1149_0_55	1265_0_29	495_0_61	139_0_1	28_0_7	1371_0_12	405_0_22	4_0_1	343_0_5	1378_0_112	549_0_1	408_0_25	1317_0_28	1310_0_115	676_0_50	671_0_45	1560_0_55	260_05_1	218_0_1	128_0_1	59_0_1	55_0_1	1709_0_55	56_0_25	1064_0_41	828_0_131	298_0_183	54_0_1	296_0_10	294_0_1	1387_0_19	926_0_24	319_0_1	708_0_34	1327_0_190	195_0_57	194_0_4	315_0_102	50_0_1	114_0_1	117_0_1	1480_0_22	278_0_43	1489_0_32	81_0_1	18_0_1
217_0_64	210_023_1	668_0_1	763_0_1	1149_0_56	1265_0_30	495_0_62	139_0_1	28_0_6	1371_0_10	405_0_22	4_0_1	343_0_5	1378_0_118	549_0_1	408_0_24	1317_0_26	1310_0_112	676_0_61	671_0_52	1560_0_50	260_05_1	218_0_1	128_0_1	59_0_1	55_0_1	1709_0_65	56_0_28	1064_0_48	828_0_138	298_0_163	54_0_1	296_0_9	294_0_1	1387_0_15	926_0_23	319_0_1	708_0_37	1327_0_188	195_0_60	194_0_4	315_0_102	50_0_1	114_0_1	117_0_1	1480_0_26	278_0_46	1489_0_27	81_0_1	18_0_1
217_0_63	210_023_1	668_0_1	763_0_1	1149_0_53	1265_0_32	495_0_69	139_0_1	28_0_5	1371_0_10	405_0_23	4_0_1	343_0_6	1378_0_126	549_0_1	408_0_28	1317_0_27	1310_0_103	676_0_58	671_0_42	1560_0_50	260_05_1	218_0_1	128_0_1	59_0_1	55_0_1	1709_0_68	56_0_33	1064_0_46	828_0_141	298_0_171	54_0_1	296_0_10	294_0_1	1387_0_14	926_0_28	319_0_1	708_0_32	1327_0_185	195_0_60	194_0_5	315_0_109	50_0_1	114_0_1	117_0_1	1480_0_22	278_0_43	1489_0_27	81_0_1	18_0_1
217_0_59	210_023_1	668_0_1	763_0_1	1149_0_45	1265_0_33	495_0_68	139_0_1	28_0_4	1371_0_14	405_0_20	4_0_1	343_0_3	1378_0_118	549_0_1	408_0_21	1317_0_28	1310_0_101	676_0_53	671_0_41	1560_0_50	260_05_1	218_0_1	128_0_1	59_0_1	55_0_1	1709_0_65	56_0_37	1064_0_45	828_0_132	298_0_172	54_0_1	296_0_12	294_0_1	1387_0_21	926_0_25	319_0_1	708_0_30	1327_0_194	195_0_62	194_0_4	315_0_101	50_0_1	114_0_1	117_0_1	1480_0_25	278_0_43	1489_0_21	81_0_1	18_0_1
217_0_55	210_023_1	668_0_1	763_0_1	1149_0_51	1265_0_28	495_0_63	139_0_1	28_0_3	1371_0_13	405_0_25	4_0_1	343_0_4	1378_0_122	549_0_1	408_0_21	1317_0_30	1310_0_100	676_0_55	671_0_41	1560_0_52	260_05_1	218_0_1	128_0_1	59_0_1	55_0_1	1709_0_74	56_0_33	1064_0_50	828_0_133	298_0_165	54_0_1	296_0_7	294_0_1	1387_0_16	926_0_27	319_0_1	708_0_35	1327_0_201	195_0_58	194_0_3	315_0_107	50_0_1	114_0_1	117_0_1	1480_0_26	278_0_46	1489_0_24	81_0_1	18_0_1
217_0_49	210_023_1	668_0_1	763_0_1	1149_0_47	1265_0_29	495_0_63	139_0_1	28_0_3	1371_0_11	405_0_19	4_0_1	343_0_3	1378_0_123	549_0_1	408_0_21	1317_0_26	1310_0_106	676_0_59	671_0_40	1560_0_52	260_05_1	218_0_1	128_0_1	59_0_1	55_0_1	1709_0_71	56_0_35	1064_0_48	828_0_137	298_0_173	54_0_1	296_0_6	294_0_1	1387_0_15	926_0_29	319_0_1	708_0_39	1327_0_194	195_0_60	194_0_5	315_0_103	50_0_1	114_0_1	117_0_1	1480_0_25	278_0_37	1489_0_25	81_0_1	18_0_1
217_0_54	210_023_1	668_0_1	763_0_1	1149_0_49	1265_0_27	495_0_67	139_0_1	28_0_3	1371_0_13	405_0_12	4_0_1	343_0_2	1378_0_116	549_0_1	408_0_21	1317_0_22	1310_0_106	676_0_58	671_0_37	1560_0_54	260_05_1	218_0_1	128_0_1	59_0_1	55_0_1	1709_0_65	56_0_32	1064_0_45	828_0_133	298_0_171	54_0_1	296_0_8	294_0_1	1387_0_16	926_0_21	319_0_1	708_0_41	1327_0_188	195_0_58	194_0_3	315_0_87	50_0_1	114_0_1	117_0_1	1480_0_24	278_0_34	1489_0_27	81_0_1	18_0_1
217_0_54	210_023_1	668_0_1	763_0_1	1149_0_51	1265_0_26	495_0_62	139_0_1	28_0_2	1371_0_12	405_0_13	4_0_1	343_0_2	1378_0_112	549_0_1	408_0_26	1317_0_22	1310_0_104	676_0_71	671_0_38	1560_0_54	260_05_1	218_0_1	128_0_1	59_0_1	55_0_1	1709_0_67	56_0_30	1064_0_54	828_0_138	298_0_171	54_0_1	296_0_5	294_0_1	1387_0_16	926_0_22	319_0_1	708_0_46	1327_0_191	195_0_51	194_0_2	315_0_85	50_0_1	114_0_1	117_0_1	1480_0_22	278_0_39	1489_0_25	81_0_1	18_0_1
217_0_46	210_023_1	668_0_1	763_0_1	1149_0_48	1265_0_29	495_0_67	139_0_1	28_0_1	1371_0_10	405_0_11	4_0_1	343_0_3	1378_0_110	549_0_1	408_0_23	1317_0_23	1310_0_112	676_0_67	671_0_37	1560_0_57	260_05_1	218_0_1	128_0_1	59_0_1	55_0_1	1709_0_68	56_0_33	1064_0_50	828_0_139	298_0_178	54_0_1	296_0_5	294_0_1	1387_0_18	926_0_20	319_0_1	708_0_44	1327_0_180	195_0_58	194_0_1	315_0_82	50_0_1	114_0_1	117_0_1	1480_0_22	278_0_31	1489_0_28	81_0_1	18_0_1
217_0_44	210_023_1	668_0_1	763_0_1	1149_0_46	1265_0_28	495_0_69	139_0_1	28_0_1	1371_0_14	405_0_14	4_0_1	343_0_3	1378_0_112	549_0_1	408_0_23	1317_0_20	1310_0_118	676_0_56	671_0_43	1560_0_55	260_05_1	218_0_1	128_0_1	59_0_1	55_0_1	1709_0_57	56_0_27	1064_0_49	828_0_137	298_0_180	54_0_1	296_0_9	294_0_1	1387_0_14	926_0_19	319_0_1	708_0_41	1327_0_193	195_0_55	194_0_1	315_0_71	50_0_1	114_0_1	117_0_1	1480_0_23	278_0_29	1489_0_25	81_0_1	18_0_1
217_0_42	210_023_1	668_0_1	763_0_1	1149_0_44	1265_0_30	495_0_66	139_0_1	28_0_1	1371_0_16	405_0_14	4_0_1	343_0_2	1378_0_117	549_0_1	408_0_23	1317_0_25	1310_0_109	676_0_60	671_0_46	1560_0_57	260_05_1	218_0_1	128_0_1	59_0_1	55_0_1	1709_0_67	56_0_28	1064_0_55	828_0_151	298_0_189	54_0_1	296_0_7	294_0_1	1387_0_14	926_0_16	319_0_1	708_0_46	1327_0_190	195_0_57	194_0_1	315_0_81	50_0_1	114_0_1	117_0_1	1480_0_20	278_0_29	1489_0_25	81_0_1	18_0_1
217_0_38	668_0_1	763_0_1	1149_0_45	1265_0_31	495_0_73	139_0_1	28_0_2	1371_0_16	405_0_13	4_0_1	343_0_2	1378_0_118	549_0_1	408_0_22	1317_0_25	1310_0_110	676_0_62	671_0_42	9_0_150	260_05_1	218_0_1	128_0_1	59_0_1	55_0_1	1709_0_62	56_0_24	1064_0_54	828_0_147	298_0_187	54_0_1	296_0_7	294_0_1	1387_0_13	926_0_18	319_0_1	708_0_47	1327_0_185	195_0_57	983_0_20	315_0_81	50_0_1	114_0_1	117_0_1	1480_0_22	278_0_29	1489_0_29	81_0_1	18_0_1	369_0_18
217_0_42	668_0_1	763_0_1	1149_0_40	1265_0_34	495_0_70	139_0_1	28_0_2	1371_0_17	405_0_15	4_0_1	343_0_2	1378_0_118	549_0_1	408_0_25	1317_0_21	1310_0_128	676_0_55	671_0_46	9_0_140	260_05_1	218_0_1	128_0_1	59_0_1	55_0_1	1709_0_57	56_0_24	1064_0_52	828_0_142	298_0_191	54_0_1	296_0_8	294_0_1	1387_0_14	926_0_19	319_0_1	708_0_52	1327_0_196	195_0_61	983_0_22	315_0_83	50_0_1	114_0_1	117_0_1	1480_0_25	278_0_26	1489_0_25	81_0_1	18_0_1	369_0_21
217_0_45	668_0_1	763_0_1	1149_0_42	1265_0_36	495_0_71	139_0_1	28_0_2	1371_0_19	405_0_12	4_0_1	343_0_2	1378_0_119	549_0_1	408_0_24	1317_0_24	1310_0_124	676_0_59	671_0_46	9_0_148	260_05_1	218_0_1	128_0_1	59_0_1	55_0_1	1709_0_74	56_0_20	1064_0_57	828_0_141	298_0_193	54_0_1	296_0_7	294_0_1	1387_0_13	926_0_23	319_0_1	708_0_49	1327_0_191	195_0_62	983_0_21	315_0_85	50_0_1	114_0_1	117_0_1	1480_0_22	278_0_34	1489_0_23	81_0_1	18_0_1	369_0_17
217_0_48	668_0_1	763_0_1	1149_0_44	1265_0_35	495_0_76	139_0_1	28_0_3	1371_0_21	405_0_10	4_0_1	343_0_4	1378_0_116	549_0_1	408_0_30	1317_0_28	1310_0_126	676_0_58	671_0_41	9_0_138	260_05_1	218_0_1	128_0_1	59_0_1	55_0_1	1709_0_71	56_0_20	1064_0_55	828_0_136	298_0_189	54_0_1	296_0_6	294_0_1	1387_0_15	926_0_24	319_0_1	708_0_47	1327_0_184	195_0_63	983_0_21	315_0_77	50_0_1	114_0_1	1480_0_23	278_0_33	1489_0_25	81_0_1	18_0_1	369_0_18	422_0_1
217_0_47	668_0_1	763_0_1	1149_0_42	1265_0_31	495_0_73	139_0_1	28_0_1	1371_0_18	405_0_13	4_0_1	343_0_4	1378_0_112	549_0_1	408_0_36	1317_0_24	1310_0_123	676_0_56	671_0_37	9_0_148	260_05_1	218_0_1	128_0_1	59_0_1	55_0_1	1709_0_67	56_0_18	1064_0_53	828_0_134	298_0_188	54_0_1	296_0_8	294_0_1	1387_0_13	926_0_25	319_0_1	708_0_50	1327_0_188	195_0_68	983_0_20	315_0_70	50_0_1	114_0_1	1480_0_27	278_0_28	1489_0_24	81_0_1	18_0_1	369_0_17	422_0_1
217_0_43	668_0_1	763_0_1	1149_0_40	1265_0_30	495_0_69	139_0_1	28_0_1	1371_0_18	405_0_14	4_0_1	343_0_3	1378_0_117	549_0_1	408_0_33	1317_0_25	1310_0_121	676_0_63	671_0_38	9_0_147	260_05_1	218_0_1	128_0_1	59_0_1	55_0_1	1709_0_80	56_0_18	1064_0_60	828_0_143	298_0_186	54_0_1	296_0_8	294_0_1	1387_0_15	926_0_22	319_0_1	708_0_56	1327_0_185	195_0_67	983_0_18	315_0_75	50_0_1	114_0_1	1480_0_23	278_0_30	1489_0_28	81_0_1	18_0_1	369_0_14	422_0_1
217_0_41	668_0_1	763_0_1	1149_0_45	1265_0_28	495_0_68	139_0_1	28_0_1	1371_0_18	405_0_18	4_0_1	343_0_4	1378_0_112	549_0_1	408_0_31	1317_0_26	1310_0_125	676_0_57	671_0_38	9_0_145	260_05_1	218_0_1	128_0_1	59_0_1	55_0_1	1709_0_70	56_0_17	1064_0_59	828_0_142	298_0_191	54_0_1	296_0_9	294_0_1	1387_0_20	926_0_18	319_0_1	708_0_48	1327_0_185	195_0_70	983_0_24	315_0_72	50_0_1	114_0_1	1480_0_26	278_0_29	1489_0_30	81_0_1	18_0_1	369_0_17	422_0_1
217_0_44	668_0_1	763_0_1	1149_0_47	1265_0_31	495_0_71	139_0_1	28_0_2	1371_0_21	405_0_19	4_0_1	343_0_3	1378_0_117	549_0_1	408_0_33	1317_0_27	1310_0_128	676_0_58	671_0_31	9_0_166	260_05_1	218_0_1	128_0_1	59_0_1	55_0_1	1709_0_72	56_0_17	1064_0_57	828_0_131	298_0_187	54_0_1	296_0_9	294_0_1	1387_0_17	926_0_19	319_0_1	708_0_49	1327_0_198	195_0_77	983_0_22	315_0_70	50_0_1	114_0_1	1480_0_23	278_0_30	1489_0_25	81_0_1	18_0_1	369_0_17	422_0_1
217_0_47	668_0_1	763_0_1	1149_0_41	1265_0_31	495_0_63	139_0_1	28_0_1	1371_0_20	405_0_19	4_0_1	343_0_2	1378_0_118	549_0_1	408_0_25	1317_0_27	1310_0_119	676_0_61	671_0_34	9_0_163	260_05_1	218_0_1	128_0_1	59_0_1	55_0_1	1709_0_85	56_0_17	1064_0_63	828_0_133	298_0_184	54_0_1	296_0_9	294_0_1	1387_0_18	926_0_19	319_0_1	708_0_50	1327_0_197	195_0_73	983_0_18	315_0_75	50_0_1	114_0_1	1480_0_25	278_0_35	1489_0_25	81_0_1	18_0_1	369_0_18	422_0_1
217_0_42	668_0_1	763_0_1	1149_0_45	1265_0_34	495_0_63	139_0_1	28_0_2	1371_0_22	405_0_20	4_0_1	343_0_2	1378_0_118	549_0_1	408_0_27	1317_0_32	1310_0_118	676_0_62	671_0_35	9_0_150	260_05_1	218_0_1	128_0_1	59_0_1	55_0_1	1709_0_80	56_0_15	1064_0_67	828_0_125	298_0_195	54_0_1	296_0_8	294_0_1	1387_0_18	926_0_19	319_0_1	708_0_48	1327_0_194	195_0_71	983_0_19	315_0_65	50_0_1	114_0_1	1480_0_28	278_0_35	1489_0_29	81_0_1	18_0_1	369_0_21	422_0_1
217_0_45	668_0_1	763_0_1	1149_0_47	1265_0_36	495_0_68	139_0_1	28_0_1	1371_0_23	405_0_17	4_0_1	343_0_1	1378_0_114	549_0_1	408_0_33	1317_0_27	1310_0_122	676_0_58	671_0_31	9_0_157	260_05_1	218_0_1	128_0_1	59_0_1	55_0_1	1709_0_74	56_0_19	1064_0_61	828_0_128	298_0_193	54_0_1	296_0_11	294_0_1	1387_0_17	926_0_22	319_0_1	708_0_53	1327_0_199	195_0_69	983_0_17	315_0_59	50_0_1	114_0_1	1480_0_26	278_0_31	1489_0_24	81_0_1	18_0_1	369_0_16	422_0_1
217_0_45	668_0_1	763_0_1	1149_0_46	1265_0_32	495_0_52	139_0_1	28_0_1	1371_0_21	405_0_18	4_0_1	343_0_2	1378_0_121	549_0_1	408_0_28	1317_0_26	1310_0_125	676_0_62	671_0_33	9_0_149	260_05_1	218_0_1	128_0_1	59_0_1	55_0_1	1709_0_81	56_0_19	1064_0_64	828_0_126	298_0_190	54_0_1	296_0_10	294_0_1	1387_0_15	926_0_26	319_0_1	708_0_53	1327_0_182	195_0_68	983_0_12	315_0_64	50_0_1	114_0_1	1480_0_23	278_0_29	1489_0_24	81_0_1	18_0_1	369_0_14	422_0_1
217_0_45	668_0_1	763_0_1	1149_0_51	1265_0_34	495_0_50	139_0_1	28_0_1	1371_0_24	405_0_20	4_0_1	343_0_2	1378_0_116	549_0_1	408_0_32	1317_0_27	1310_0_127	676_0_61	671_0_29	9_0_146	260_05_1	218_0_1	128_0_1	59_0_1	55_0_1	1709_0_73	56_0_22	1064_0_61	828_0_121	298_0_182	54_0_1	296_0_12	294_0_1	1387_0_18	926_0_25	319_0_1	708_0_55	1327_0_193	195_0_71	983_0_10	315_0_58	50_0_1	114_0_1	1480_0_22	278_0_32	1489_0_26	81_0_1	18_0_1	369_0_16	422_0_1
217_0_47	668_0_1	763_0_1	1149_0_49	1265_0_35	495_0_52	139_0_1	28_0_1	1371_0_21	405_0_16	4_0_1	343_0_1	1378_0_113	549_0_1	408_0_31	1317_0_22	1310_0_124	676_0_65	671_0_32	9_0_158	260_05_1	218_0_1	128_0_1	59_0_1	55_0_1	1709_0_81	56_0_20	1064_0_58	828_0_124	298_0_176	54_0_1	296_0_14	294_0_1	1387_0_17	926_0_25	319_0_1	708_0_67	1327_0_192	195_0_64	983_0_9	315_0_63	50_0_1	114_0_1	1480_0_23	278_0_25	1489_0_26	81_0_1	18_0_1	369_0_14	422_0_1
217_0_47	668_0_1	763_0_1	1149_0_47	1265_0_29	495_0_44	139_0_1	28_0_1	1371_0_20	405_0_18	4_0_1	343_0_2	1378_0_123	549_0_1	408_0_28	1317_0_23	1310_0_130	676_0_70	671_0_30	9_0_136	260_05_1	218_0_1	128_0_1	59_0_1	55_0_1	1709_0_92	56_0_18	1064_0_65	828_0_117	298_0_167	54_0_1	296_0_14	294_0_1	1387_0_19	926_0_25	319_0_1	708_0_68	1327_0_182	195_0_71	983_0_8	315_0_58	50_0_1	114_0_1	1480_0_22	278_0_28	1489_0_25	81_0_1	18_0_1	369_0_13	422_0_1
217_0_44	668_0_1	763_0_1	1149_0_52	1265_0_31	495_0_46	139_0_1	1371_0_18	405_0_20	4_0_1	343_0_2	1378_0_114	549_0_1	408_0_30	1317_0_23	1310_0_136	676_0_67	671_0_31	9_0_126	260_05_1	218_0_1	128_0_1	59_0_1	55_0_1	1709_0_85	56_0_20	50_0_1	828_0_104	298_0_168	54_0_1	296_0_19	294_0_1	1387_0_18	926_0_23	319_0_1	708_0_61	1327_0_190	195_0_70	983_0_8	315_0_56	1064_0_65	114_0_1	1480_0_26	278_0_29	1489_0_30	81_0_1	18_0_1	369_0_17	422_0_1	1010_0_71
217_0_46	668_0_1	763_0_1	1149_0_44	1265_0_28	495_0_43	139_0_1	1371_0_17	405_0_23	4_0_1	343_0_1	1378_0_117	549_0_1	408_0_29	1317_0_20	1310_0_131	676_0_68	671_0_36	9_0_135	260_05_1	218_0_1	128_0_1	59_0_1	55_0_1	1709_0_90	56_0_22	50_0_1	828_0_103	298_0_175	54_0_1	296_0_17	294_0_1	1387_0_18	926_0_25	319_0_1	708_0_68	1327_0_185	195_0_68	983_0_7	315_0_59	1064_0_59	114_0_1	1480_0_25	278_0_25	1489_0_28	81_0_1	18_0_1	369_0_16	422_0_1	1010_0_69
217_0_38	668_0_1	763_0_1	1149_0_45	1265_0_28	495_0_44	139_0_1	1371_0_18	405_0_24	4_0_1	343_0_2	1378_0_119	549_0_1	408_0_29	1317_0_22	1310_0_127	676_0_64	671_0_36	9_0_127	260_05_1	218_0_1	128_0_1	59_0_1	55_0_1	1709_0_95	56_0_17	50_0_1	828_0_105	298_0_172	54_0_1	296_0_18	294_0_1	1387_0_17	926_0_23	319_0_1	708_0_55	1327_0_186	195_0_66	983_0_10	315_0_57	1064_0_65	114_0_1	1480_0_21	278_0_27	1489_0_33	81_0_1	18_0_1	369_0_17	422_0_1	1010_0_68
217_0_42	668_0_1	763_0_1	1149_0_49	1265_0_30	495_0_47	139_0_1	1371_0_15	405_0_22	4_0_1	343_0_2	1378_0_114	549_0_1	408_0_33	1317_0_23	1310_0_126	676_0_58	671_0_35	9_0_120	260_05_1	218_0_1	128_0_1	59_0_1	55_0_1	1709_0_88	56_0_19	50_0_1	828_0_95	298_0_172	54_0_1	296_0_20	294_0_1	1387_0_17	926_0_20	319_0_1	708_0_57	1327_0_194	195_0_66	983_0_9	315_0_58	1064_0_63	114_0_1	1480_0_24	278_0_30	1489_0_37	81_0_1	18_0_1	369_0_17	422_0_1	1010_0_77
217_0_42	668_0_1	763_0_1	1149_0_43	1265_0_28	495_0_48	139_0_1	1371_0_13	405_0_22	4_0_1	343_0_2	1378_0_113	549_0_1	408_0_35	1317_0_17	1310_0_124	676_0_64	671_0_41	9_0_118	260_05_1	218_0_1	128_0_1	59_0_1	55_0_1	1709_0_85	56_0_19	50_0_1	828_0_102	298_0_174	54_0_1	296_0_20	294_0_1	1387_0_19	926_0_24	319_0_1	708_0_62	1327_0_179	195_0_62	983_0_9	315_0_66	1064_0_66	114_0_1	1480_0_23	278_0_29	1489_0_32	81_0_1	18_0_1	369_0_16	422_0_1	1010_0_72
217_0_41	668_0_1	763_0_1	1149_0_41	1265_0_30	495_0_52	139_0_1	1371_0_13	405_0_19	4_0_1	343_0_1	1378_0_111	549_0_1	408_0_32	1317_0_17	1310_0_123	676_0_58	671_0_37	9_0_110	260_05_1	218_0_1	128_0_1	59_0_1	55_0_1	1709_0_83	56_0_18	50_0_1	828_0_98	298_0_172	54_0_1	296_0_22	294_0_1	1387_0_18	926_0_22	319_0_1	708_0_54	1327_0_188	195_0_66	983_0_9	315_0_53	1064_0_74	114_0_1	1480_0_21	278_0_29	1489_0_40	81_0_1	18_0_1	369_0_15	422_0_1	1010_0_68
217_0_42	668_0_1	763_0_1	1149_0_44	1265_0_25	495_0_49	139_0_1	1371_0_13	405_0_21	4_0_1	343_0_1	1378_0_109	549_0_1	408_0_37	1317_0_17	1310_0_118	676_0_57	671_0_39	9_0_116	260_05_1	218_0_1	128_0_1	59_0_1	55_0_1	1709_0_79	56_0_17	50_0_1	828_0_102	298_0_185	54_0_1	296_0_23	294_0_1	1387_0_17	926_0_25	319_0_1	708_0_56	1327_0_187	195_0_66	983_0_9	315_0_46	1064_0_68	114_0_1	1480_0_20	278_0_26	1489_0_39	81_0_1	18_0_1	369_0_13	422_0_1	1010_0_68
217_0_42	668_0_1	763_0_1	1149_0_42	1265_0_20	495_0_46	139_0_1	1371_0_17	405_0_24	4_0_1	343_0_1	1378_0_106	549_0_1	408_0_36	1317_0_15	1310_0_124	676_0_58	671_0_43	9_0_115	260_05_1	218_0_1	128_0_1	59_0_1	55_0_1	1709_0_79	56_0_19	50_0_1	828_0_94	298_0_179	54_0_1	296_0_23	294_0_1	1387_0_20	926_0_29	319_0_1	708_0_61	1327_0_174	195_0_69	983_0_8	315_0_52	1064_0_75	114_0_1	1480_0_18	278_0_24	1489_0_35	81_0_1	18_0_1	369_0_11	422_0_1	1010_0_68
217_0_47	668_0_1	763_0_1	1149_0_44	1265_0_21	495_0_42	139_0_1	1371_0_16	405_0_25	4_0_1	343_0_1	1378_0_109	549_0_1	408_0_35	1317_0_16	1310_0_112	676_0_51	671_0_37	9_0_111	260_05_1	218_0_1	128_0_1	59_0_1	55_0_1	1709_0_84	56_0_19	50_0_1	828_0_89	298_0_171	54_0_1	296_0_24	294_0_1	1387_0_17	926_0_24	319_0_1	708_0_54	1327_0_179	195_0_76	983_0_11	315_0_49	1064_0_73	114_0_1	1480_0_18	278_0_26	1489_0_39	81_0_1	18_0_1	369_0_17	422_0_1	1010_0_69
217_0_49	668_0_1	763_0_1	1149_0_47	1265_0_16	495_0_42	139_0_1	1371_0_18	405_0_26	4_0_1	343_0_1	1378_0_107	549_0_1	408_0_40	1317_0_17	1310_0_118	676_0_57	671_0_41	9_0_114	260_05_1	218_0_1	128_0_1	59_0_1	55_0_1	1709_0_80	56_0_19	50_0_1	828_0_93	298_0_178	54_0_1	296_0_27	294_0_1	1387_0_16	926_0_25	319_0_1	708_0_55	1327_0_184	195_0_68	983_0_8	315_0_48	1064_0_73	114_0_1	1480_0_20	278_0_25	1489_0_40	81_0_1	18_0_1	369_0_13	422_0_1	1010_0_68
217_0_43	668_0_1	763_0_1	1149_0_44	1265_0_15	495_0_39	139_0_1	1371_0_22	405_0_26	4_0_1	343_0_1	1378_0_103	549_0_1	408_0_36	1317_0_15	1310_0_131	676_0_59	671_0_46	9_0_104	260_05_1	218_0_1	128_0_1	59_0_1	55_0_1	1709_0_79	56_0_15	50_0_1	828_0_98	298_0_183	54_0_1	296_0_27	294_0_1	1387_0_22	926_0_26	319_0_1	708_0_54	1327_0_181	195_0_77	983_0_5	315_0_53	1064_0_74	114_0_1	1480_0_19	278_0_25	1489_0_38	81_0_1	18_0_1	369_0_12	422_0_1	1010_0_65
217_0_45	668_0_1	763_0_1	1149_0_50	1265_0_13	495_0_42	139_0_1	1371_0_22	405_0_29	4_0_1	343_0_1	1378_0_104	549_0_1	408_0_39	1317_0_13	1310_0_116	676_0_59	671_0_44	9_0_108	260_05_1	218_0_1	128_0_1	59_0_1	55_0_1	1709_0_82	56_0_14	50_0_1	828_0_99	298_0_181	54_0_1	296_0_28	294_0_1	1387_0_17	926_0_24	319_0_1	708_0_54	1327_0_167	195_0_77	983_0_6	315_0_50	1064_0_70	114_0_1	1480_0_21	278_0_23	1489_0_44	81_0_1	18_0_1	369_0_18	422_0_1	1010_0_69
217_0_47	668_0_1	763_0_1	1149_0_52	1265_0_14	495_0_41	139_0_1	1371_0_22	405_0_33	4_0_1	343_0_1	1378_0_101	549_0_1	408_0_40	1317_0_11	1310_0_124	676_0_63	671_0_44	9_0_117	260_05_1	218_0_1	128_0_1	59_0_1	55_0_1	1709_0_75	56_0_15	50_0_1	828_0_107	298_0_183	54_0_1	296_0_31	294_0_1	1387_0_16	926_0_27	319_0_1	708_0_50	1327_0_168	195_0_70	983_0_3	315_0_54	1064_0_74	114_0_1	1480_0_21	278_0_18	1489_0_41	81_0_1	18_0_1	369_0_14	422_0_1	1010_0_72
217_0_39	668_0_1	763_0_1	1149_0_44	1265_0_14	495_0_41	139_0_1	1371_0_23	405_0_36	4_0_1	343_0_1	1378_0_92	549_0_1	408_0_37	1317_0_12	1310_0_126	676_0_56	671_0_38	9_0_113	260_05_1	218_0_1	128_0_1	59_0_1	55_0_1	1709_0_84	56_0_16	50_0_1	828_0_105	298_0_182	54_0_1	296_0_30	294_0_1	1387_0_23	926_0_25	319_0_1	708_0_48	1327_0_171	195_0_70	983_0_4	315_0_50	1064_0_76	114_0_1	1480_0_24	278_0_13	1489_0_37	81_0_1	18_0_1	369_0_14	422_0_1	1010_0_69
217_0_38	668_0_1	763_0_1	1149_0_51	1265_0_13	495_0_42	139_0_1	1371_0_21	405_0_36	4_0_1	343_0_1	1378_0_88	549_0_1	408_0_36	1317_0_14	1310_0_128	676_0_55	671_0_35	9_0_112	260_05_1	218_0_1	128_0_1	59_0_1	55_0_1	1709_0_87	56_0_16	50_0_1	828_0_100	298_0_185	54_0_1	296_0_25	294_0_1	1387_0_18	926_0_25	319_0_1	708_0_51	1327_0_168	195_0_76	983_0_5	315_0_54	1064_0_70	114_0_1	1480_0_23	278_0_9	1489_0_44	81_0_1	18_0_1	369_0_16	422_0_1	1010_0_66
217_0_35	668_0_1	763_0_1	1149_0_56	1265_0_14	495_0_40	139_0_1	1371_0_20	405_0_33	4_0_1	343_0_1	1378_0_83	549_0_1	408_0_35	1317_0_15	1310_0_133	676_0_54	671_0_33	9_0_127	260_05_1	218_0_1	128_0_1	59_0_1	55_0_1	1709_0_84	56_0_18	50_0_1	828_0_102	298_0_173	54_0_1	296_0_25	294_0_1	1387_0_17	926_0_23	319_0_1	708_0_52	1327_0_168	195_0_75	983_0_4	315_0_55	1064_0_75	114_0_1	1480_0_24	278_0_11	1489_0_40	81_0_1	18_0_1	369_0_14	422_0_1	1010_0_68
217_0_32	668_0_1	763_0_1	1149_0_55	1265_0_12	495_0_45	139_0_1	1371_0_23	405_0_35	4_0_1	343_0_1	1378_0_74	549_0_1	408_0_38	1317_0_12	1310_0_137	676_0_50	671_0_30	9_0_116	260_05_1	218_0_1	128_0_1	59_0_1	55_0_1	1709_0_83	56_0_20	50_0_1	828_0_106	298_0_166	54_0_1	296_0_21	294_0_1	1387_0_22	926_0_16	319_0_1	708_0_49	1327_0_170	195_0_80	983_0_4	315_0_52	1064_0_74	114_0_1	1480_0_29	278_0_13	1489_0_38	81_0_1	18_0_1	369_0_15	422_0_1	1010_0_64
217_0_34	668_0_1	763_0_1	1149_0_65	1265_0_13	495_0_47	139_0_1	1371_0_21	405_0_39	4_0_1	343_0_1	1378_0_65	549_0_1	408_0_43	1317_0_11	1310_0_139	676_0_48	671_0_33	9_0_125	260_05_1	218_0_1	128_0_1	59_0_1	55_0_1	1709_0_89	56_0_25	50_0_1	828_0_112	298_0_163	54_0_1	296_0_16	294_0_1	1387_0_16	926_0_16	319_0_1	708_0_49	1327_0_179	195_0_77	983_0_5	315_0_58	1064_0_67	114_0_1	1480_0_27	278_0_14	1489_0_40	81_0_1	18_0_1	369_0_15	422_0_1	1010_0_59
217_0_37	668_0_1	763_0_1	1149_0_66	1265_0_17	495_0_51	139_0_1	1371_0_23	405_0_39	4_0_1	343_0_1	1378_0_63	549_0_1	408_0_44	1317_0_11	1310_0_136	676_0_46	671_0_38	9_0_116	260_05_1	218_0_1	128_0_1	59_0_1	55_0_1	1709_0_93	56_0_22	50_0_1	828_0_118	298_0_149	54_0_1	296_0_18	294_0_1	1387_0_18	926_0_19	319_0_1	708_0_48	1327_0_179	195_0_77	983_0_6	315_0_65	1064_0_66	114_0_1	1480_0_24	278_0_11	1489_0_36	81_0_1	18_0_1	369_0_14	422_0_1	1010_0_61
217_0_37	668_0_1	763_0_1	1149_0_59	1265_0_14	495_0_51	139_0_1	1371_0_22	405_0_41	4_0_1	343_0_1	1378_0_64	549_0_1	408_0_38	1317_0_9	1310_0_126	676_0_47	671_0_34	9_0_114	260_05_1	218_0_1	128_0_1	59_0_1	55_0_1	1709_0_95	56_0_20	50_0_1	828_0_123	298_0_152	54_0_1	296_0_21	294_0_1	1387_0_15	926_0_19	319_0_1	708_0_43	1327_0_183	195_0_75	983_0_6	315_0_61	1064_0_61	114_0_1	1480_0_29	278_0_14	1489_0_37	81_0_1	18_0_1	369_0_17	422_0_1	1010_0_66
217_0_36	668_0_1	763_0_1	1149_0_65	1265_0_14	495_0_56	139_0_1	1371_0_22	405_0_40	4_0_1	343_0_1	1378_0_58	549_0_1	408_0_45	1317_0_9	1310_0_125	676_0_48	671_0_35	9_0_126	260_05_1	218_0_1	128_0_1	59_0_1	55_0_1	1709_0_91	56_0_18	50_0_1	828_0_120	298_0_158	54_0_1	296_0_24	294_0_1	1387_0_14	926_0_22	319_0_1	708_0_50	1327_0_186	195_0_75	983_0_6	315_0_62	1064_0_58	114_0_1	1480_0_27	278_0_14	1489_0_36	81_0_1	18_0_1	369_0_13	422_0_1	1010_0_63
217_0_31	668_0_1	763_0_1	1149_0_63	1265_0_16	495_0_59	139_0_1	1371_0_24	405_0_39	4_0_1	343_0_1	1378_0_62	549_0_1	408_0_41	1317_0_10	1310_0_125	676_0_51	671_0_38	9_0_123	260_05_1	218_0_1	128_0_1	59_0_1	55_0_1	1709_0_96	56_0_20	50_0_1	828_0_125	298_0_153	54_0_1	296_0_26	294_0_1	1387_0_18	926_0_16	319_0_1	708_0_41	1327_0_184	195_0_66	983_0_6	315_0_62	1064_0_60	114_0_1	1480_0_27	278_0_13	1489_0_26	81_0_1	18_0_1	369_0_12	422_0_1	1010_0_64
217_0_32	668_0_1	763_0_1	1149_0_64	1265_0_16	495_0_64	139_0_1	1371_0_24	405_0_34	4_0_1	343_0_1	1378_0_66	549_0_1	408_0_34	1317_0_11	1310_0_124	676_0_52	671_0_31	9_0_127	260_05_1	218_0_1	128_0_1	59_0_1	55_0_1	1709_0_102	56_0_18	50_0_1	828_0_122	298_0_152	54_0_1	296_0_22	294_0_1	1387_0_18	926_0_12	319_0_1	708_0_41	1327_0_185	195_0_72	983_0_6	315_0_56	1064_0_57	114_0_1	1480_0_32	278_0_13	1489_0_30	81_0_1	18_0_1	369_0_13	422_0_1	1010_0_63
217_0_30	668_0_1	763_0_1	1149_0_64	1265_0_16	495_0_57	139_0_1	1371_0_21	405_0_36	4_0_1	343_0_1	1378_0_65	549_0_1	408_0_37	1317_0_11	1310_0_131	676_0_59	671_0_31	9_0_128	260_05_1	218_0_1	128_0_1	59_0_1	55_0_1	1709_0_99	56_0_17	50_0_1	828_0_124	298_0_152	54_0_1	296_0_23	294_0_1	1387_0_18	926_0_15	319_0_1	708_0_40	1327_0_189	195_0_69	983_0_5	315_0_60	1064_0_60	114_0_1	1480_0_29	278_0_15	1489_0_27	81_0_1	18_0_1	369_0_12	422_0_1	1010_0_65
217_0_27	668_0_1	763_0_1	1149_0_65	1265_0_16	495_0_57	139_0_1	1371_0_25	405_0_41	4_0_1	343_0_1	1378_0_72	549_0_1	408_0_37	1317_0_12	1310_0_118	676_0_58	671_0_31	9_0_122	260_05_1	218_0_1	128_0_1	59_0_1	55_0_1	1709_0_98	56_0_17	50_0_1	828_0_128	298_0_153	54_0_1	296_0_24	294_0_1	1387_0_22	926_0_12	319_0_1	708_0_38	1327_0_193	195_0_71	983_0_6	315_0_61	1064_0_65	114_0_1	1480_0_28	278_0_13	1489_0_25	81_0_1	18_0_1	369_0_9	422_0_1	1010_0_65
217_0_27	668_0_1	763_0_1	1149_0_66	1265_0_16	495_0_59	139_0_1	1371_0_23	405_0_42	4_0_1	343_0_1	1378_0_75	549_0_1	408_0_33	1317_0_13	1310_0_122	676_0_51	671_0_28	9_0_124	260_05_1	218_0_1	128_0_1	59_0_1	55_0_1	1709_0_105	56_0_14	50_0_1	828_0_115	298_0_156	54_0_1	296_0_27	294_0_1	1387_0_15	926_0_13	319_0_1	708_0_36	1327_0_188	195_0_75	983_0_8	315_0_59	1064_0_64	114_0_1	1480_0_31	278_0_12	1489_0_27	81_0_1	18_0_1	369_0_10	422_0_1	1010_0_67
217_0_33	668_0_1	763_0_1	1149_0_72	1265_0_21	495_0_62	139_0_1	1371_0_23	405_0_45	4_0_1	343_0_1	1378_0_75	549_0_1	408_0_37	1317_0_10	1310_0_121	676_0_52	671_0_33	9_0_110	260_05_1	218_0_1	128_0_1	59_0_1	55_0_1	1709_0_94	56_0_15	50_0_1	828_0_119	298_0_156	54_0_1	296_0_27	294_0_1	1387_0_14	926_0_12	319_0_1	708_0_37	1327_0_182	195_0_68	983_0_7	315_0_62	1064_0_61	114_0_1	1480_0_25	278_0_13	1489_0_25	81_0_1	18_0_1	369_0_10	422_0_1	1010_0_71
217_0_28	668_0_1	763_0_1	1149_0_66	1265_0_20	495_0_61	139_0_1	1371_0_22	405_0_49	4_0_1	343_0_1	1378_0_74	549_0_1	408_0_37	1317_0_7	1310_0_114	676_0_52	671_0_30	9_0_105	260_05_1	218_0_1	128_0_1	59_0_1	55_0_1	1709_0_100	56_0_18	50_0_1	828_0_122	298_0_161	54_0_1	296_0_26	294_0_1	1387_0_16	926_0_14	319_0_1	708_0_39	1327_0_182	195_0_74	983_0_8	315_0_63	1064_0_61	114_0_1	1480_0_23	278_0_12	1489_0_24	81_0_1	18_0_1	369_0_8	422_0_1	1010_0_69
217_0_25	668_0_1	763_0_1	1149_0_67	1265_0_21	495_0_61	139_0_1	1371_0_20	405_0_46	4_0_1	343_0_1	1378_0_74	549_0_1	408_0_34	1317_0_8	1310_0_121	676_0_50	671_0_25	9_0_113	260_05_1	218_0_1	128_0_1	59_0_1	55_0_1	1709_0_102	56_0_20	50_0_1	828_0_117	298_0_156	54_0_1	296_0_28	294_0_1	1387_0_13	926_0_17	319_0_1	708_0_41	1327_0_189	195_0_70	983_0_9	315_0_59	1064_0_65	114_0_1	1480_0_24	278_0_10	1489_0_18	81_0_1	18_0_1	369_0_10	422_0_1	1010_0_70
217_0_22	668_0_1	763_0_1	1149_0_67	1265_0_23	495_0_62	139_0_1	1371_0_22	405_0_45	4_0_1	343_0_1	1378_0_79	549_0_1	408_0_33	1317_0_9	1310_0_121	676_0_45	671_0_27	9_0_97	260_05_1	218_0_1	128_0_1	59_0_1	55_0_1	1709_0_93	56_0_14	50_0_1	828_0_121	298_0_159	54_0_1	296_0_29	294_0_1	1387_0_16	926_0_13	319_0_1	708_0_42	1327_0_184	195_0_67	983_0_7	315_0_67	1064_0_64	114_0_1	1480_0_21	278_0_12	1489_0_15	81_0_1	18_0_1	369_0_9	422_0_1	1010_0_64
217_0_20	668_0_1	763_0_1	1149_0_67	1265_0_19	495_0_60	139_0_1	1371_0_26	405_0_45	4_0_1	343_0_1	1378_0_74	549_0_1	408_0_33	1317_0_11	1310_0_125	676_0_50	671_0_24	9_0_99	260_05_1	218_0_1	128_0_1	59_0_1	55_0_1	1709_0_94	56_0_16	50_0_1	828_0_114	298_0_161	54_0_1	296_0_29	294_0_1	1387_0_17	926_0_14	319_0_1	708_0_45	1327_0_182	195_0_70	983_0_10	315_0_67	1064_0_67	114_0_1	1480_0_20	278_0_11	1489_0_20	81_0_1	18_0_1	369_0_11	422_0_1	1010_0_58
217_0_23	668_0_1	763_0_1	1149_0_69	1265_0_22	495_0_64	139_0_1	1371_0_24	405_0_45	4_0_1	343_0_1	1378_0_73	549_0_1	408_0_37	1317_0_12	1310_0_125	676_0_57	671_0_26	9_0_95	260_05_1	218_0_1	128_0_1	59_0_1	55_0_1	1709_0_88	56_0_11	50_0_1	828_0_103	298_0_158	54_0_1	296_0_26	294_0_1	1387_0_15	926_0_13	319_0_1	708_0_40	1327_0_185	195_0_71	983_0_12	315_0_67	1064_0_64	114_0_1	1480_0_23	278_0_9	1489_0_20	81_0_1	18_0_1	369_0_6	422_0_1	1010_0_63
217_0_25	668_0_1	763_0_1	1149_0_75	1265_0_20	495_0_57	139_0_1	1371_0_20	405_0_43	4_0_1	343_0_1	1378_0_80	549_0_1	408_0_37	1317_0_9	1310_0_130	676_0_52	671_0_26	9_0_92	260_05_1	218_0_1	128_0_1	59_0_1	55_0_1	1709_0_88	56_0_12	50_0_1	828_0_109	298_0_164	54_0_1	296_0_27	294_0_1	1387_0_14	926_0_10	319_0_1	708_0_38	1327_0_188	195_0_74	983_0_12	315_0_73	1064_0_68	114_0_1	1480_0_18	278_0_9	1489_0_17	81_0_1	18_0_1	369_0_6	422_0_1	1010_0_70
217_0_25	668_0_1	763_0_1	1149_0_70	1265_0_17	495_0_54	139_0_1	1371_0_19	405_0_40	4_0_1	343_0_1	1378_0_70	549_0_1	408_0_37	1317_0_6	1310_0_128	676_0_54	671_0_27	9_0_94	260_05_1	218_0_1	128_0_1	59_0_1	55_0_1	1709_0_86	56_0_14	50_0_1	828_0_107	298_0_166	54_0_1	296_0_29	294_0_1	1387_0_17	926_0_9	319_0_1	708_0_45	1327_0_194	195_0_75	983_0_9	315_0_66	1064_0_62	114_0_1	1480_0_20	278_0_10	1489_0_20	81_0_1	18_0_1	369_0_6	422_0_1	1010_0_63
217_0_22	668_0_1	763_0_1	1149_0_69	1265_0_16	495_0_58	139_0_1	1371_0_17	405_0_39	4_0_1	343_0_1	1378_0_74	549_0_1	408_0_34	1317_0_8	1310_0_125	676_0_60	671_0_32	9_0_98	260_05_1	218_0_1	128_0_1	59_0_1	55_0_1	1709_0_82	56_0_13	50_0_1	828_0_107	298_0_177	54_0_1	296_0_30	294_0_1	1387_0_13	926_0_7	319_0_1	708_0_44	1327_0_195	195_0_66	983_0_8	315_0_66	1064_0_64	114_0_1	1480_0_22	278_0_11	1489_0_20	81_0_1	18_0_1	369_0_6	422_0_1	1010_0_65
217_0_22	668_0_1	763_0_1	1149_0_68	1265_0_19	495_0_52	139_0_1	1371_0_18	405_0_43	4_0_1	343_0_1	1378_0_80	549_0_1	408_0_29	1317_0_6	1310_0_134	676_0_57	671_0_32	9_0_99	260_05_1	218_0_1	128_0_1	59_0_1	55_0_1	1709_0_82	56_0_14	50_0_1	828_0_112	298_0_177	54_0_1	296_0_29	294_0_1	1387_0_15	926_0_5	319_0_1	708_0_38	1327_0_189	195_0_69	983_0_6	315_0_71	1064_0_62	114_0_1	1480_0_18	278_0_10	1489_0_21	81_0_1	18_0_1	369_0_7	422_0_1	1010_0_69
217_0_21	668_0_1	763_0_1	1149_0_66	1265_0_17	495_0_58	139_0_1	1371_0_16	405_0_46	4_0_1	343_0_1	1378_0_74	549_0_1	408_0_30	1317_0_5	1310_0_123	676_0_55	671_0_33	9_0_94	260_05_1	218_0_1	128_0_1	59_0_1	55_0_1	1709_0_83	56_0_12	50_0_1	828_0_104	298_0_182	54_0_1	296_0_28	294_0_1	1387_0_17	926_0_7	319_0_1	708_0_45	1327_0_195	195_0_72	983_0_9	315_0_67	1064_0_52	114_0_1	1480_0_20	278_0_9	1489_0_26	81_0_1	18_0_1	369_0_6	422_0_1	1010_0_62
217_0_22	668_0_1	763_0_1	1149_0_69	1265_0_21	495_0_56	139_0_1	1371_0_18	405_0_44	4_0_1	343_0_1	1378_0_74	549_0_1	408_0_32	1317_0_7	1310_0_123	676_0_60	671_0_40	9_0_87	260_05_1	218_0_1	128_0_1	59_0_1	55_0_1	1709_0_69	56_0_12	50_0_1	828_0_112	298_0_181	54_0_1	296_0_31	294_0_1	1387_0_16	926_0_7	319_0_1	708_0_42	1327_0_192	195_0_66	983_0_9	315_0_68	1064_0_54	114_0_1	1480_0_20	278_0_10	1489_0_23	81_0_1	18_0_1	369_0_6	422_0_1	1010_0_66
217_0_21	668_0_1	763_0_1	1149_0_68	1265_0_19	495_0_52	139_0_1	1371_0_16	405_0_46	4_0_1	343_0_1	1378_0_81	549_0_1	408_0_27	1317_0_6	1310_0_130	676_0_65	671_0_42	9_0_81	260_05_1	218_0_1	128_0_1	59_0_1	55_0_1	1709_0_81	56_0_14	50_0_1	828_0_110	298_0_169	54_0_1	296_0_33	294_0_1	1387_0_15	926_0_6	319_0_1	708_0_40	1327_0_191	195_0_63	983_0_7	315_0_65	1064_0_52	114_0_1	1480_0_14	278_0_9	1489_0_25	81_0_1	18_0_1	369_0_10	422_0_1	1010_0_63
217_0_23	668_0_1	763_0_1	1149_0_57	1265_0_15	495_0_55	139_0_1	1371_0_15	405_0_47	4_0_1	343_0_1	1378_0_78	549_0_1	408_0_31	1317_0_6	1310_0_128	676_0_62	671_0_38	9_0_83	260_05_1	218_0_1	128_0_1	59_0_1	55_0_1	1709_0_83	56_0_13	50_0_1	828_0_103	298_0_163	54_0_1	296_0_34	294_0_1	1387_0_15	926_0_7	319_0_1	708_0_43	1327_0_195	195_0_63	983_0_9	315_0_62	1064_0_52	114_0_1	1480_0_14	278_0_6	1489_0_30	81_0_1	18_0_1	369_0_7	422_0_1	1010_0_58
217_0_20	668_0_1	763_0_1	1149_0_67	1265_0_19	495_0_60	139_0_1	1371_0_18	405_0_43	4_0_1	343_0_1	1378_0_75	549_0_1	408_0_29	1317_0_6	1310_0_135	676_0_65	671_0_40	9_0_86	260_05_1	218_0_1	128_0_1	59_0_1	55_0_1	1709_0_77	56_0_10	50_0_1	828_0_106	298_0_169	54_0_1	296_0_31	294_0_1	1387_0_14	926_0_8	319_0_1	708_0_36	1327_0_193	195_0_63	983_0_8	315_0_68	1064_0_57	114_0_1	1480_0_17	278_0_10	1489_0_21	81_0_1	18_0_1	369_0_7	422_0_1	1010_0_65
217_0_21	668_0_1	763_0_1	1149_0_66	1265_0_17	495_0_51	139_0_1	1371_0_19	405_0_45	4_0_1	343_0_1	1378_0_84	549_0_1	408_0_22	1317_0_2	1310_0_141	676_0_72	671_0_40	9_0_83	260_05_1	218_0_1	128_0_1	59_0_1	55_0_1	1709_0_81	56_0_11	50_0_1	828_0_101	298_0_164	54_0_1	296_0_30	294_0_1	1387_0_14	926_0_6	319_0_1	708_0_36	1327_0_198	195_0_67	983_0_4	315_0_73	1064_0_60	114_0_1	1480_0_15	278_0_9	1489_0_24	81_0_1	18_0_1	369_0_8	422_0_1	1010_0_56
217_0_23	668_0_1	763_0_1	1149_0_60	1265_0_17	495_0_54	139_0_1	1371_0_17	405_0_43	4_0_1	343_0_1	1378_0_83	549_0_1	408_0_21	1317_0_2	1310_0_144	676_0_77	671_0_34	9_0_90	260_05_1	218_0_1	128_0_1	59_0_1	55_0_1	1709_0_77	56_0_12	50_0_1	828_0_95	298_0_166	54_0_1	296_0_31	294_0_1	1387_0_11	926_0_8	319_0_1	708_0_35	1327_0_200	195_0_62	983_0_5	315_0_69	1064_0_61	114_0_1	1480_0_16	278_0_8	1489_0_26	81_0_1	18_0_1	369_0_7	422_0_1	1010_0_58
217_0_22	668_0_1	763_0_1	1149_0_64	1265_0_21	495_0_56	139_0_1	1371_0_18	405_0_37	4_0_1	343_0_1	1378_0_76	549_0_1	408_0_21	1317_0_2	1310_0_153	676_0_72	671_0_35	9_0_84	260_05_1	218_0_1	128_0_1	59_0_1	55_0_1	1709_0_75	56_0_10	50_0_1	828_0_110	298_0_167	54_0_1	296_0_37	294_0_1	1387_0_14	926_0_8	319_0_1	708_0_33	1327_0_198	195_0_64	983_0_4	315_0_70	1064_0_67	114_0_1	1480_0_16	278_0_11	1489_0_22	81_0_1	18_0_1	369_0_6	422_0_1	1010_0_65
217_0_23	668_0_1	763_0_1	1149_0_61	1265_0_20	495_0_59	139_0_1	1371_0_16	405_0_43	4_0_1	343_0_1	1378_0_77	549_0_1	408_0_24	1317_0_2	1310_0_147	676_0_71	671_0_37	9_0_90	260_05_1	218_0_1	128_0_1	59_0_1	55_0_1	1709_0_73	56_0_8	50_0_1	828_0_111	298_0_157	54_0_1	296_0_34	294_0_1	1387_0_18	926_0_8	319_0_1	708_0_29	1327_0_186	195_0_61	983_0_5	315_0_75	1064_0_64	114_0_1	1480_0_14	278_0_9	1489_0_25	81_0_1	18_0_1	369_0_8	422_0_1	1010_0_61
217_0_30	668_0_1	763_0_1	1149_0_59	1265_0_21	495_0_66	139_0_1	1371_0_13	405_0_44	4_0_1	343_0_1	1378_0_72	549_0_1	408_0_20	1317_0_4	1310_0_147	676_0_79	671_0_39	9_0_96	260_05_1	218_0_1	128_0_1	59_0_1	55_0_1	1709_0_69	56_0_10	50_0_1	828_0_113	298_0_150	54_0_1	296_0_34	294_0_1	1387_0_16	926_0_10	319_0_1	708_0_30	1327_0_184	195_0_53	983_0_8	315_0_68	1064_0_67	114_0_1	1480_0_12	278_0_13	1489_0_21	81_0_1	18_0_1	369_0_6	422_0_1	1010_0_63
217_0_33	668_0_1	763_0_1	1149_0_69	1265_0_24	495_0_74	139_0_1	1371_0_16	405_0_42	4_0_1	343_0_1	1378_0_78	549_0_1	408_0_16	1317_0_3	1310_0_155	676_0_78	671_0_44	9_0_94	260_05_1	218_0_1	128_0_1	59_0_1	55_0_1	1709_0_64	56_0_10	50_0_1	828_0_115	298_0_146	54_0_1	296_0_27	294_0_1	1387_0_14	926_0_10	319_0_1	708_0_30	1327_0_182	195_0_53	983_0_5	315_0_71	1064_0_69	114_0_1	1480_0_13	278_0_12	1489_0_20	81_0_1	18_0_1	369_0_7	422_0_1	1010_0_70
217_0_30	668_0_1	763_0_1	1149_0_65	1265_0_19	495_0_77	139_0_1	1371_0_14	405_0_43	4_0_1	343_0_1	1378_0_78	549_0_1	408_0_18	1317_0_2	1310_0_160	676_0_73	671_0_45	9_0_95	260_05_1	218_0_1	128_0_1	59_0_1	55_0_1	1709_0_63	56_0_7	50_0_1	828_0_108	298_0_154	54_0_1	296_0_28	294_0_1	1387_0_16	926_0_10	319_0_1	708_0_27	1327_0_179	195_0_56	983_0_5	315_0_64	1064_0_65	114_0_1	1480_0_12	278_0_12	1489_0_23	81_0_1	18_0_1	369_0_6	422_0_1	1010_0_75
217_0_34	668_0_1	763_0_1	1149_0_70	1265_0_18	495_0_77	139_0_1	1371_0_15	405_0_45	4_0_1	343_0_1	1378_0_79	549_0_1	408_0_17	1317_0_2	1310_0_153	676_0_71	671_0_44	9_0_99	260_05_1	218_0_1	128_0_1	59_0_1	55_0_1	1709_0_56	56_0_9	50_0_1	828_0_108	298_0_157	54_0_1	296_0_31	294_0_1	1387_0_14	926_0_12	319_0_1	708_0_29	1327_0_187	195_0_55	983_0_7	315_0_58	1064_0_65	114_0_1	1480_0_15	278_0_12	1489_0_21	81_0_1	18_0_1	369_0_5	422_0_1	1010_0_68
217_0_36	668_0_1	763_0_1	1149_0_73	1265_0_16	495_0_77	139_0_1	1371_0_14	405_0_41	4_0_1	343_0_1	1378_0_78	549_0_1	408_0_14	1317_0_2	1310_0_146	676_0_76	671_0_45	9_0_102	260_05_1	218_0_1	128_0_1	59_0_1	55_0_1	1709_0_60	56_0_9	50_0_1	828_0_106	298_0_157	54_0_1	296_0_25	294_0_1	1387_0_16	926_0_9	319_0_1	708_0_25	1327_0_181	195_0_57	983_0_6	315_0_64	1064_0_66	114_0_1	1480_0_13	278_0_13	1489_0_20	81_0_1	18_0_1	369_0_3	422_0_1	1010_0_70
217_0_41	668_0_1	763_0_1	1149_0_65	1265_0_13	495_0_82	139_0_1	1371_0_13	405_0_44	4_0_1	343_0_1	1378_0_72	549_0_1	408_0_14	1317_0_1	1310_0_148	676_0_77	671_0_40	9_0_107	260_05_1	218_0_1	128_0_1	59_0_1	55_0_1	1709_0_61	56_0_9	50_0_1	828_0_112	298_0_159	54_0_1	296_0_26	294_0_1	1387_0_20	926_0_9	319_0_1	708_0_26	1327_0_188	195_0_57	983_0_5	315_0_62	1064_0_63	114_0_1	1480_0_10	278_0_10	1489_0_20	81_0_1	18_0_1	369_0_3	422_0_1	1010_0_72
217_0_38	668_0_1	763_0_1	1149_0_69	1265_0_10	495_0_82	139_0_1	1371_0_13	405_0_43	4_0_1	343_0_1	1378_0_76	549_0_1	408_0_15	1317_0_2	1310_0_155	676_0_83	671_0_39	9_0_101	260_05_1	218_0_1	128_0_1	59_0_1	55_0_1	1709_0_63	56_0_11	50_0_1	828_0_110	298_0_168	54_0_1	296_0_25	294_0_1	1387_0_21	926_0_8	319_0_1	708_0_24	1327_0_188	195_0_57	983_0_3	315_0_64	1064_0_64	114_0_1	1480_0_12	278_0_10	1489_0_15	81_0_1	18_0_1	369_0_3	422_0_1	1010_0_75
217_0_39	668_0_1	763_0_1	1149_0_70	1265_0_8	495_0_77	139_0_1	1371_0_14	405_0_43	4_0_1	343_0_1	1378_0_80	549_0_1	408_0_14	1317_0_2	1310_0_163	676_0_84	671_0_38	9_0_96	260_05_1	218_0_1	128_0_1	59_0_1	55_0_1	1709_0_66	56_0_9	50_0_1	828_0_107	298_0_163	54_0_1	296_0_20	294_0_1	1387_0_20	926_0_7	319_0_1	708_0_26	1327_0_183	195_0_59	983_0_3	315_0_75	1064_0_65	114_0_1	1480_0_11	278_0_9	1489_0_18	81_0_1	18_0_1	369_0_2	422_0_1	1010_0_71
217_0_37	668_0_1	763_0_1	1149_0_58	1265_0_9	495_0_85	139_0_1	1371_0_12	405_0_44	4_0_1	343_0_1	1378_0_78	549_0_1	408_0_13	1317_0_2	1310_0_171	676_0_78	671_0_31	9_0_115	260_05_1	218_0_1	128_0_1	59_0_1	55_0_1	1709_0_65	56_0_9	50_0_1	828_0_108	298_0_170	54_0_1	296_0_21	294_0_1	1387_0_21	926_0_11	319_0_1	708_0_29	1327_0_183	195_0_64	983_0_4	315_0_74	1064_0_69	114_0_1	1480_0_11	278_0_11	1489_0_20	81_0_1	18_0_1	369_0_2	422_0_1	1010_0_72
217_0_39	668_0_1	763_0_1	1149_0_58	1265_0_10	495_0_86	139_0_1	1371_0_9	405_0_44	4_0_1	343_0_1	1378_0_79	549_0_1	408_0_14	1317_0_3	1310_0_173	676_0_81	671_0_37	9_0_104	260_05_1	218_0_1	128_0_1	59_0_1	55_0_1	1709_0_64	56_0_9	50_0_1	828_0_108	298_0_178	54_0_1	296_0_22	294_0_1	1387_0_17	926_0_10	319_0_1	708_0_26	1327_0_191	195_0_64	983_0_3	315_0_77	1064_0_70	114_0_1	1480_0_10	278_0_10	1489_0_17	81_0_1	18_0_1	369_0_2	422_0_1	1010_0_70
217_0_40	668_0_1	763_0_1	1149_0_59	1265_0_9	495_0_87	139_0_1	1371_0_8	405_0_46	4_0_1	343_0_1	1378_0_82	549_0_1	408_0_12	1317_0_3	1310_0_174	676_0_71	671_0_36	9_0_107	260_05_1	218_0_1	128_0_1	59_0_1	55_0_1	1709_0_68	56_0_9	50_0_1	828_0_101	298_0_168	54_0_1	296_0_20	294_0_1	1387_0_20	926_0_8	319_0_1	708_0_25	1327_0_178	195_0_72	983_0_3	315_0_76	1064_0_66	114_0_1	1480_0_9	278_0_11	1489_0_18	81_0_1	18_0_1	369_0_1	422_0_1	1010_0_62
217_0_33	668_0_1	763_0_1	1149_0_56	1265_0_9	495_0_98	139_0_1	1371_0_7	405_0_43	4_0_1	343_0_1	1378_0_80	549_0_1	408_0_14	1317_0_3	1310_0_184	676_0_68	671_0_36	9_0_116	260_05_1	218_0_1	128_0_1	59_0_1	55_0_1	1709_0_69	56_0_12	50_0_1	828_0_99	298_0_169	54_0_1	296_0_19	294_0_1	1387_0_18	926_0_11	319_0_1	708_0_24	1327_0_182	195_0_77	983_0_3	315_0_76	1064_0_62	114_0_1	1480_0_6	278_0_9	1489_0_21	81_0_1	18_0_1	369_0_1	422_0_1	1010_0_57
217_0_31	668_0_1	763_0_1	1149_0_57	1265_0_8	495_0_96	139_0_1	1371_0_10	405_0_43	4_0_1	343_0_1	1378_0_78	549_0_1	408_0_15	1317_0_4	1310_0_183	676_0_72	671_0_36	9_0_118	260_05_1	218_0_1	128_0_1	59_0_1	55_0_1	54_0_1	56_0_11	50_0_1	828_0_104	298_0_176	1709_0_64	296_0_18	294_0_1	1387_0_11	926_0_9	319_0_1	708_0_23	1327_0_183	195_0_71	983_0_2	315_0_85	1064_0_67	114_0_1	1480_0_6	278_0_12	1489_0_16	81_0_1	422_0_1	1010_0_60	424_0_16	712_0_1
217_0_29	668_0_1	763_0_1	1149_0_59	1265_0_7	495_0_99	139_0_1	1371_0_13	405_0_53	4_0_1	343_0_1	1378_0_69	549_0_1	408_0_13	1317_0_2	1310_0_189	676_0_64	671_0_33	9_0_112	260_05_1	218_0_1	128_0_1	59_0_1	55_0_1	54_0_1	56_0_8	50_0_1	828_0_103	298_0_166	1709_0_69	296_0_19	294_0_1	1387_0_13	926_0_6	319_0_1	708_0_23	1327_0_175	195_0_79	983_0_2	315_0_94	1064_0_60	114_0_1	1480_0_5	278_0_12	1489_0_19	81_0_1	422_0_1	1010_0_65	424_0_13	712_0_1
217_0_31	668_0_1	763_0_1	1149_0_63	1265_0_7	495_0_98	139_0_1	1371_0_12	405_0_50	4_0_1	343_0_1	1378_0_69	549_0_1	408_0_13	1317_0_3	1310_0_185	676_0_65	671_0_35	9_0_104	260_05_1	218_0_1	128_0_1	59_0_1	55_0_1	54_0_1	56_0_12	50_0_1	828_0_107	298_0_175	1709_0_69	296_0_24	294_0_1	1387_0_16	926_0_8	319_0_1	708_0_20	1327_0_182	195_0_79	983_0_2	315_0_83	1064_0_60	114_0_1	1480_0_2	278_0_8	1489_0_16	81_0_1	422_0_1	1010_0_69	424_0_15	712_0_1
217_0_29	668_0_1	763_0_1	1149_0_68	1265_0_7	495_0_85	139_0_1	1371_0_14	405_0_51	4_0_1	343_0_1	1378_0_73	549_0_1	408_0_14	1317_0_1	1310_0_187	676_0_71	671_0_39	9_0_102	260_05_1	218_0_1	128_0_1	59_0_1	55_0_1	54_0_1	56_0_11	50_0_1	828_0_107	298_0_170	1709_0_71	296_0_22	294_0_1	1387_0_15	926_0_6	319_0_1	708_0_18	1327_0_179	195_0_70	983_0_2	315_0_82	1064_0_59	114_0_1	1480_0_2	278_0_7	1489_0_14	81_0_1	422_0_1	1010_0_74	424_0_14	712_0_1
217_0_33	668_0_1	763_0_1	1149_0_69	1265_0_8	495_0_90	139_0_1	1371_0_11	405_0_54	4_0_1	343_0_1	1378_0_72	549_0_1	408_0_12	1317_0_1	1310_0_195	676_0_70	671_0_41	9_0_103	260_05_1	218_0_1	128_0_1	59_0_1	55_0_1	54_0_1	56_0_13	50_0_1	828_0_107	298_0_167	1709_0_74	296_0_27	294_0_1	1387_0_18	926_0_4	319_0_1	708_0_15	1327_0_171	195_0_79	983_0_2	315_0_82	1064_0_55	114_0_1	1480_0_1	278_0_7	1489_0_14	81_0_1	422_0_1	1010_0_76	424_0_13	712_0_1
217_0_25	668_0_1	763_0_1	1149_0_62	1265_0_7	495_0_94	139_0_1	1371_0_11	405_0_52	4_0_1	343_0_1	1378_0_69	549_0_1	408_0_11	1317_0_2	1310_0_189	676_0_61	671_0_41	9_0_108	260_05_1	218_0_1	128_0_1	59_0_1	55_0_1	54_0_1	56_0_13	50_0_1	828_0_103	298_0_185	1709_0_70	296_0_30	294_0_1	1387_0_18	926_0_4	319_0_1	708_0_14	1327_0_176	195_0_72	983_0_3	315_0_73	1064_0_56	114_0_1	1480_0_1	278_0_10	1489_0_11	81_0_1	422_0_1	1010_0_80	424_0_14	712_0_1
217_0_27	668_0_1	763_0_1	1149_0_61	1265_0_7	495_0_88	139_0_1	1371_0_12	405_0_55	4_0_1	343_0_1	1378_0_68	549_0_1	408_0_12	1310_0_194	676_0_56	671_0_42	9_0_104	260_05_1	218_0_1	128_0_1	59_0_1	55_0_1	54_0_1	56_0_10	50_0_1	828_0_95	298_0_183	1709_0_66	296_0_31	294_0_1	1387_0_17	926_0_3	319_0_1	708_0_15	1327_0_175	195_0_63	983_0_3	315_0_79	1064_0_62	114_0_1	1480_0_2	278_0_7	1489_0_14	81_0_1	422_0_1	1010_0_76	424_0_17	712_0_1	380_0_103
217_0_24	668_0_1	763_0_1	1149_0_56	1265_0_6	495_0_90	139_0_1	1371_0_10	405_0_54	4_0_1	343_0_1	1378_0_69	549_0_1	408_0_15	1310_0_203	676_0_61	671_0_45	9_0_105	260_05_1	218_0_1	128_0_1	59_0_1	55_0_1	54_0_1	56_0_14	50_0_1	828_0_95	298_0_182	1709_0_74	296_0_29	294_0_1	1387_0_18	926_0_2	319_0_1	708_0_16	1327_0_175	195_0_72	983_0_6	315_0_80	1064_0_60	114_0_1	1480_0_2	278_0_3	1489_0_14	81_0_1	422_0_1	1010_0_72	424_0_14	712_0_1	380_0_94
217_0_21	668_0_1	763_0_1	1149_0_56	1265_0_5	495_0_89	139_0_1	1371_0_9	405_0_52	4_0_1	343_0_1	1378_0_73	549_0_1	408_0_13	1310_0_200	676_0_60	671_0_49	9_0_102	260_05_1	218_0_1	128_0_1	59_0_1	55_0_1	54_0_1	56_0_11	50_0_1	828_0_99	298_0_195	1709_0_74	296_0_28	294_0_1	1387_0_16	926_0_2	319_0_1	708_0_19	1327_0_171	195_0_66	983_0_6	315_0_73	1064_0_57	114_0_1	1480_0_1	278_0_6	1489_0_11	81_0_1	422_0_1	1010_0_71	424_0_12	712_0_1	380_0_103
217_0_16	668_0_1	763_0_1	1149_0_57	1265_0_4	495_0_93	139_0_1	1371_0_9	405_0_45	4_0_1	343_0_1	1378_0_76	549_0_1	408_0_12	1310_0_209	676_0_55	671_0_51	9_0_103	260_05_1	218_0_1	128_0_1	59_0_1	55_0_1	54_0_1	56_0_8	50_0_1	828_0_104	298_0_187	1709_0_78	296_0_24	294_0_1	1387_0_17	926_0_3	319_0_1	708_0_16	1327_0_160	195_0_57	983_0_6	315_0_59	1064_0_53	114_0_1	1480_0_1	278_0_6	1489_0_11	81_0_1	422_0_1	1010_0_69	424_0_15	712_0_1	380_0_100
217_0_17	668_0_1	763_0_1	1149_0_49	1265_0_4	495_0_106	139_0_1	1371_0_8	405_0_47	4_0_1	343_0_1	1378_0_78	549_0_1	408_0_12	1310_0_203	676_0_57	671_0_53	9_0_111	260_05_1	218_0_1	128_0_1	59_0_1	55_0_1	54_0_1	56_0_9	50_0_1	828_0_110	298_0_188	1709_0_86	296_0_22	294_0_1	1387_0_16	926_0_2	319_0_1	708_0_15	1327_0_141	195_0_67	983_0_7	315_0_59	1064_0_50	114_0_1	1480_0_1	278_0_4	1489_0_10	81_0_1	422_0_1	1010_0_67	424_0_12	712_0_1	380_0_92
217_0_16	668_0_1	763_0_1	1149_0_44	1265_0_4	495_0_110	139_0_1	1371_0_7	405_0_46	4_0_1	343_0_1	1378_0_84	549_0_1	408_0_11	1310_0_209	676_0_58	671_0_52	9_0_112	260_05_1	218_0_1	128_0_1	59_0_1	55_0_1	54_0_1	56_0_8	50_0_1	828_0_104	298_0_190	1709_0_85	296_0_17	294_0_1	1387_0_13	926_0_2	319_0_1	708_0_18	1327_0_136	195_0_68	983_0_6	315_0_65	1064_0_50	114_0_1	1480_0_2	278_0_4	1489_0_11	81_0_1	422_0_1	1010_0_64	424_0_15	712_0_1	380_0_96
217_0_19	668_0_1	763_0_1	1149_0_51	1265_0_6	495_0_116	139_0_1	1371_0_8	405_0_44	4_0_1	343_0_1	1378_0_89	549_0_1	408_0_10	1310_0_204	676_0_59	671_0_48	9_0_115	260_05_1	218_0_1	128_0_1	59_0_1	55_0_1	54_0_1	56_0_7	50_0_1	828_0_113	298_0_180	1709_0_85	296_0_19	294_0_1	1387_0_14	319_0_1	708_0_17	1327_0_140	195_0_62	983_0_6	315_0_67	1064_0_55	114_0_1	1480_0_2	278_0_3	1489_0_13	81_0_1	422_0_1	1010_0_68	424_0_18	712_0_1	380_0_87	385_0_235
217_0_21	668_0_1	763_0_1	1149_0_52	1265_0_4	495_0_121	139_0_1	1371_0_6	405_0_51	4_0_1	343_0_1	1378_0_83	549_0_1	408_0_9	1310_0_206	676_0_59	671_0_47	9_0_134	260_05_1	218_0_1	128_0_1	59_0_1	55_0_1	54_0_1	56_0_11	50_0_1	828_0_106	298_0_189	1709_0_86	296_0_15	294_0_1	1387_0_12	319_0_1	708_0_19	1327_0_140	195_0_74	983_0_7	315_0_63	1064_0_63	114_0_1	1480_0_2	278_0_3	1489_0_12	81_0_1	422_0_1	1010_0_67	424_0_15	712_0_1	380_0_93	385_0_240
217_0_26	668_0_1	763_0_1	1149_0_51	1265_0_4	495_0_114	139_0_1	1371_0_6	405_0_47	4_0_1	343_0_1	1378_0_84	549_0_1	408_0_8	1310_0_215	676_0_51	671_0_53	9_0_134	260_05_1	218_0_1	128_0_1	59_0_1	55_0_1	54_0_1	56_0_10	50_0_1	828_0_101	298_0_187	1709_0_88	296_0_15	294_0_1	1387_0_14	319_0_1	708_0_20	1327_0_137	195_0_73	983_0_6	315_0_61	1064_0_62	114_0_1	1480_0_1	278_0_6	1489_0_9	81_0_1	422_0_1	1010_0_62	424_0_15	712_0_1	380_0_101	385_0_254
217_0_25	668_0_1	763_0_1	1149_0_47	1265_0_7	495_0_117	139_0_1	1371_0_6	405_0_47	4_0_1	343_0_1	1378_0_89	549_0_1	408_0_10	1310_0_204	676_0_55	671_0_54	9_0_125	260_05_1	218_0_1	128_0_1	59_0_1	54_0_1	56_0_8	50_0_1	828_0_96	298_0_196	1709_0_88	296_0_19	294_0_1	1387_0_19	319_0_1	708_0_21	1327_0_147	195_0_71	983_0_6	315_0_58	1064_0_60	114_0_1	145_0_98	278_0_4	1489_0_8	81_0_1	422_0_1	1010_0_67	424_0_15	380_0_98	385_0_256	102_0_1	100_0_15
217_0_24	668_0_1	763_0_1	1149_0_45	1265_0_6	495_0_123	139_0_1	1371_0_5	405_0_52	4_0_1	343_0_1	1378_0_90	549_0_1	408_0_9	1310_0_212	676_0_54	671_0_50	9_0_129	260_05_1	218_0_1	128_0_1	59_0_1	54_0_1	56_0_12	50_0_1	828_0_98	298_0_214	1709_0_82	296_0_25	294_0_1	1387_0_21	319_0_1	708_0_20	1327_0_139	195_0_76	983_0_7	315_0_52	1064_0_63	114_0_1	145_0_101	278_0_4	1489_0_6	81_0_1	422_0_1	1010_0_74	424_0_15	380_0_97	385_0_248	102_0_1	100_0_16
217_0_23	668_0_1	763_0_1	1149_0_50	1265_0_4	495_0_116	139_0_1	1371_0_4	405_0_51	4_0_1	343_0_1	1378_0_88	549_0_1	408_0_11	1310_0_219	676_0_52	671_0_50	9_0_127	260_05_1	218_0_1	128_0_1	59_0_1	54_0_1	56_0_12	50_0_1	828_0_92	298_0_197	1709_0_81	296_0_22	294_0_1	1387_0_20	319_0_1	708_0_18	1327_0_136	195_0_77	983_0_6	315_0_58	1064_0_65	114_0_1	145_0_98	278_0_4	1489_0_6	81_0_1	422_0_1	1010_0_75	424_0_13	380_0_94	385_0_259	102_0_1	100_0_18
217_0_24	668_0_1	763_0_1	1149_0_53	1265_0_4	495_0_126	139_0_1	1371_0_2	405_0_51	4_0_1	343_0_1	1378_0_90	549_0_1	408_0_11	1310_0_216	676_0_50	671_0_52	9_0_121	260_05_1	218_0_1	128_0_1	59_0_1	54_0_1	56_0_12	50_0_1	828_0_92	298_0_199	1709_0_84	296_0_20	294_0_1	1387_0_20	319_0_1	708_0_21	1327_0_140	195_0_74	983_0_5	315_0_57	1064_0_66	114_0_1	145_0_101	278_0_3	1489_0_6	81_0_1	422_0_1	1010_0_71	424_0_15	380_0_89	385_0_258	102_0_1	100_0_19
217_0_22	668_0_1	763_0_1	1149_0_56	1265_0_4	495_0_120	139_0_1	1371_0_2	405_0_54	4_0_1	343_0_1	1378_0_89	549_0_1	408_0_8	1310_0_226	676_0_52	671_0_51	9_0_125	260_05_1	218_0_1	128_0_1	59_0_1	54_0_1	56_0_13	50_0_1	828_0_88	298_0_217	1709_0_81	296_0_24	294_0_1	1387_0_18	319_0_1	708_0_19	1327_0_127	195_0_67	983_0_3	315_0_59	1064_0_67	114_0_1	145_0_99	278_0_4	1489_0_8	81_0_1	422_0_1	1010_0_64	424_0_15	380_0_91	385_0_259	102_0_1	100_0_16
217_0_21	668_0_1	763_0_1	1149_0_57	1265_0_4	495_0_123	139_0_1	1371_0_2	405_0_52	4_0_1	343_0_1	1378_0_93	549_0_1	408_0_9	1310_0_218	676_0_55	671_0_55	9_0_120	260_05_1	218_0_1	128_0_1	59_0_1	54_0_1	56_0_12	50_0_1	828_0_92	298_0_202	1709_0_85	296_0_25	294_0_1	1387_0_24	319_0_1	708_0_14	1327_0_126	195_0_72	983_0_3	315_0_58	1064_0_68	114_0_1	145_0_91	278_0_5	1489_0_9	81_0_1	422_0_1	1010_0_63	424_0_17	380_0_100	385_0_271	102_0_1	100_0_12
217_0_20	668_0_1	763_0_1	1149_0_57	1265_0_4	495_0_129	139_0_1	1371_0_1	405_0_55	4_0_1	343_0_1	1378_0_91	549_0_1	408_0_12	1310_0_215	676_0_52	671_0_58	9_0_124	260_05_1	218_0_1	128_0_1	59_0_1	54_0_1	56_0_15	50_0_1	828_0_100	298_0_207	1709_0_87	296_0_28	294_0_1	1387_0_21	319_0_1	708_0_14	1327_0_134	195_0_67	983_0_3	315_0_57	1064_0_70	114_0_1	145_0_96	278_0_5	1489_0_7	81_0_1	422_0_1	1010_0_69	424_0_17	380_0_88	385_0_266	102_0_1	100_0_17
217_0_22	668_0_1	763_0_1	1149_0_57	1265_0_3	495_0_130	139_0_1	1371_0_2	405_0_60	4_0_1	343_0_1	1378_0_85	549_0_1	408_0_12	1310_0_223	676_0_52	671_0_53	9_0_122	260_05_1	218_0_1	128_0_1	59_0_1	54_0_1	56_0_17	50_0_1	828_0_107	298_0_221	1709_0_88	296_0_26	294_0_1	1387_0_15	319_0_1	708_0_14	1327_0_123	195_0_62	983_0_2	315_0_61	1064_0_68	114_0_1	145_0_97	278_0_6	1489_0_8	81_0_1	422_0_1	1010_0_63	424_0_15	380_0_91	385_0_262	102_0_1	100_0_12
217_0_23	668_0_1	763_0_1	1149_0_63	1265_0_3	495_0_134	139_0_1	1371_0_2	405_0_58	4_0_1	343_0_1	1378_0_90	549_0_1	408_0_10	1310_0_204	676_0_51	671_0_50	9_0_114	260_05_1	218_0_1	128_0_1	59_0_1	54_0_1	56_0_14	50_0_1	828_0_105	298_0_226	1709_0_92	296_0_22	294_0_1	1387_0_22	319_0_1	708_0_14	1327_0_118	195_0_61	983_0_2	315_0_63	1064_0_71	114_0_1	145_0_100	278_0_7	1489_0_8	81_0_1	422_0_1	1010_0_66	424_0_13	380_0_98	385_0_274	102_0_1	100_0_12
217_0_22	668_0_1	763_0_1	1149_0_60	1265_0_3	495_0_132	139_0_1	1371_0_1	405_0_64	4_0_1	343_0_1	1378_0_89	549_0_1	408_0_9	1310_0_213	676_0_57	671_0_51	9_0_124	260_05_1	218_0_1	128_0_1	59_0_1	54_0_1	56_0_15	50_0_1	828_0_100	298_0_234	1709_0_87	296_0_25	294_0_1	1387_0_18	319_0_1	708_0_14	1327_0_120	195_0_58	983_0_2	315_0_68	1064_0_68	114_0_1	145_0_91	278_0_7	1489_0_10	81_0_1	422_0_1	1010_0_70	424_0_14	380_0_88	385_0_276	102_0_1	100_0_10
217_0_20	668_0_1	763_0_1	1149_0_52	1265_0_3	495_0_129	139_0_1	1371_0_1	405_0_72	4_0_1	343_0_1	1378_0_83	549_0_1	408_0_11	1310_0_217	676_0_62	671_0_52	9_0_119	260_05_1	218_0_1	128_0_1	59_0_1	54_0_1	56_0_16	50_0_1	828_0_98	298_0_246	1709_0_85	296_0_25	294_0_1	1387_0_21	319_0_1	708_0_15	1327_0_117	195_0_56	983_0_3	315_0_69	1064_0_67	114_0_1	145_0_98	278_0_7	1489_0_10	81_0_1	422_0_1	1010_0_72	424_0_16	380_0_92	385_0_273	102_0_1	100_0_8
217_0_22	668_0_1	763_0_1	1149_0_58	1265_0_3	495_0_125	139_0_1	1371_0_1	405_0_64	4_0_1	343_0_1	1378_0_79	549_0_1	408_0_10	1310_0_202	676_0_55	671_0_53	9_0_118	260_05_1	218_0_1	128_0_1	59_0_1	54_0_1	56_0_17	50_0_1	828_0_85	298_0_232	1709_0_80	296_0_18	294_0_1	1387_0_25	319_0_1	708_0_17	1327_0_118	195_0_49	983_0_3	315_0_60	1064_0_71	114_0_1	145_0_104	278_0_6	1489_0_12	81_0_1	422_0_1	1010_0_74	424_0_14	380_0_96	385_0_289	102_0_1	100_0_10
217_0_23	668_0_1	763_0_1	1149_0_57	1265_0_3	495_0_128	139_0_1	1371_0_1	405_0_57	4_0_1	343_0_1	1378_0_73	549_0_1	408_0_10	1310_0_213	676_0_58	671_0_47	9_0_132	260_05_1	218_0_1	128_0_1	59_0_1	54_0_1	56_0_20	50_0_1	828_0_87	298_0_238	1709_0_81	296_0_18	294_0_1	1387_0_24	319_0_1	708_0_16	1327_0_113	195_0_48	983_0_4	315_0_66	1064_0_67	114_0_1	145_0_99	278_0_5	1489_0_7	81_0_1	422_0_1	1010_0_65	424_0_13	380_0_102	385_0_280	102_0_1	100_0_12
217_0_19	668_0_1	763_0_1	1149_0_53	1265_0_2	495_0_136	139_0_1	405_0_71	4_0_1	343_0_1	1378_0_71	549_0_1	408_0_11	1310_0_212	676_0_53	671_0_43	9_0_119	260_05_1	218_0_1	128_0_1	59_0_1	54_0_1	56_0_18	50_0_1	828_0_89	298_0_236	1709_0_84	296_0_14	294_0_1	1387_0_22	319_0_1	708_0_13	1327_0_115	195_0_50	983_0_5	315_0_67	1064_0_68	114_0_1	145_0_101	278_0_5	1489_0_9	81_0_1	422_0_1	1010_0_64	424_0_13	380_0_105	385_0_275	102_0_1	100_0_9	1178_0_45
217_0_22	668_0_1	763_0_1	1149_0_51	1265_0_3	495_0_138	139_0_1	405_0_68	4_0_1	343_0_1	1378_0_72	549_0_1	408_0_7	1310_0_208	676_0_61	671_0_47	9_0_101	260_05_1	218_0_1	128_0_1	59_0_1	54_0_1	56_0_19	50_0_1	828_0_80	298_0_234	1709_0_79	296_0_14	294_0_1	1387_0_16	319_0_1	708_0_15	1327_0_116	195_0_42	983_0_5	315_0_71	1064_0_71	114_0_1	145_0_105	278_0_5	1489_0_11	81_0_1	422_0_1	1010_0_64	424_0_13	380_0_105	385_0_290	102_0_1	100_0_12	1178_0_49
217_0_23	668_0_1	763_0_1	1149_0_46	1265_0_4	495_0_140	139_0_1	405_0_64	4_0_1	343_0_1	1378_0_67	549_0_1	408_0_7	1310_0_212	676_0_65	671_0_47	9_0_103	260_05_1	218_0_1	128_0_1	59_0_1	54_0_1	56_0_23	50_0_1	828_0_77	298_0_230	1709_0_86	296_0_18	294_0_1	1387_0_19	319_0_1	708_0_17	1327_0_114	195_0_43	983_0_6	315_0_68	1064_0_67	114_0_1	145_0_100	278_0_6	1489_0_10	81_0_1	422_0_1	1010_0_68	424_0_8	380_0_100	385_0_306	102_0_1	100_0_11	1178_0_45
217_0_23	668_0_1	763_0_1	1149_0_48	1265_0_3	495_0_139	139_0_1	405_0_70	4_0_1	343_0_1	1378_0_58	549_0_1	408_0_9	1310_0_217	676_0_68	671_0_44	9_0_93	260_05_1	218_0_1	128_0_1	59_0_1	54_0_1	56_0_24	50_0_1	828_0_76	298_0_218	1709_0_80	296_0_19	1387_0_25	319_0_1	708_0_21	1327_0_110	195_0_42	983_0_7	315_0_71	1064_0_69	114_0_1	145_0_104	278_0_7	1489_0_10	81_0_1	422_0_1	1010_0_66	424_0_10	380_0_107	385_0_283	102_0_1	100_0_8	1178_0_41	107_0_304
217_0_25	668_0_1	763_0_1	1149_0_58	1265_0_5	495_0_142	139_0_1	405_0_71	4_0_1	343_0_1	1378_0_56	549_0_1	408_0_9	1310_0_208	676_0_59	671_0_46	9_0_90	260_05_1	218_0_1	128_0_1	59_0_1	54_0_1	56_0_26	50_0_1	828_0_78	298_0_223	1709_0_81	296_0_19	1387_0_23	319_0_1	708_0_21	1327_0_121	195_0_43	983_0_5	315_0_67	1064_0_66	114_0_1	145_0_102	278_0_5	1489_0_9	81_0_1	422_0_1	1010_0_71	424_0_10	380_0_103	385_0_281	102_0_1	100_0_11	1178_0_40	107_0_319
217_0_22	668_0_1	763_0_1	1149_0_56	1265_0_2	495_0_147	139_0_1	405_0_70	4_0_1	343_0_1	1378_0_57	549_0_1	408_0_9	1310_0_208	676_0_65	671_0_44	9_0_97	260_05_1	218_0_1	128_0_1	59_0_1	54_0_1	56_0_25	50_0_1	828_0_81	298_0_233	1709_0_86	296_0_19	1387_0_21	319_0_1	708_0_24	1327_0_114	195_0_41	983_0_6	315_0_65	1064_0_64	114_0_1	145_0_97	278_0_5	1489_0_9	81_0_1	422_0_1	1010_0_69	424_0_8	380_0_103	385_0_272	102_0_1	100_0_10	1178_0_41	107_0_318
217_0_21	668_0_1	763_0_1	1149_0_53	1265_0_2	495_0_130	139_0_1	405_0_78	4_0_1	343_0_1	1378_0_61	549_0_1	408_0_12	1310_0_204	676_0_59	671_0_43	9_0_96	260_05_1	218_0_1	128_0_1	59_0_1	54_0_1	56_0_27	50_0_1	828_0_82	298_0_224	1709_0_88	296_0_19	1387_0_22	319_0_1	708_0_20	1327_0_121	195_0_38	983_0_5	315_0_65	1064_0_63	114_0_1	145_0_102	278_0_8	1489_0_10	81_0_1	422_0_1	1010_0_71	424_0_11	380_0_105	385_0_272	102_0_1	100_0_9	1178_0_43	107_0_335
217_0_22	668_0_1	763_0_1	1149_0_58	1265_0_3	495_0_134	139_0_1	405_0_73	4_0_1	343_0_1	1378_0_60	549_0_1	408_0_12	1310_0_203	676_0_60	671_0_45	9_0_98	260_05_1	218_0_1	128_0_1	59_0_1	54_0_1	56_0_24	50_0_1	828_0_72	298_0_221	1709_0_91	296_0_20	1387_0_17	319_0_1	708_0_16	1327_0_114	195_0_38	983_0_5	315_0_66	1064_0_61	114_0_1	145_0_96	278_0_9	1489_0_10	81_0_1	422_0_1	1010_0_69	424_0_8	380_0_110	385_0_278	102_0_1	100_0_11	1178_0_42	107_0_347
217_0_18	668_0_1	763_0_1	1149_0_53	1265_0_2	495_0_127	139_0_1	405_0_70	4_0_1	343_0_1	1378_0_62	549_0_1	408_0_12	1310_0_217	676_0_59	671_0_45	9_0_102	260_05_1	218_0_1	128_0_1	59_0_1	54_0_1	56_0_21	50_0_1	828_0_80	298_0_229	1709_0_93	296_0_21	1387_0_16	319_0_1	708_0_17	1327_0_106	195_0_39	983_0_10	315_0_62	1064_0_61	114_0_1	145_0_95	278_0_8	1489_0_6	81_0_1	422_0_1	1010_0_61	424_0_10	380_0_108	385_0_292	102_0_1	100_0_9	1178_0_40	107_0_343
217_0_20	668_0_1	763_0_1	1149_0_48	1265_0_2	495_0_118	139_0_1	405_0_77	4_0_1	343_0_1	1378_0_60	549_0_1	408_0_13	1310_0_220	676_0_52	671_0_45	9_0_95	260_05_1	218_0_1	128_0_1	59_0_1	54_0_1	56_0_15	50_0_1	828_0_78	298_0_233	1709_0_93	296_0_20	1387_0_12	319_0_1	708_0_16	1327_0_104	195_0_33	983_0_10	315_0_62	1064_0_64	114_0_1	145_0_105	278_0_8	1489_0_8	81_0_1	422_0_1	1010_0_57	424_0_11	380_0_109	385_0_294	102_0_1	100_0_7	1178_0_41	107_0_345
217_0_19	668_0_1	763_0_1	1149_0_52	1265_0_3	495_0_118	139_0_1	405_0_81	4_0_1	343_0_1	1378_0_62	549_0_1	408_0_9	1310_0_218	676_0_59	671_0_44	9_0_101	260_05_1	218_0_1	128_0_1	59_0_1	54_0_1	56_0_15	50_0_1	828_0_87	298_0_235	1709_0_90	296_0_24	1387_0_13	319_0_1	708_0_14	1327_0_104	195_0_35	983_0_11	315_0_61	1064_0_60	114_0_1	145_0_101	278_0_9	1489_0_9	81_0_1	422_0_1	1010_0_58	424_0_9	380_0_108	385_0_291	102_0_1	100_0_9	1178_0_42	107_0_352
217_0_16	668_0_1	763_0_1	1149_0_51	1265_0_2	495_0_134	139_0_1	405_0_86	4_0_1	343_0_1	1378_0_66	549_0_1	408_0_8	1310_0_224	676_0_59	671_0_43	9_0_105	260_05_1	218_0_1	128_0_1	59_0_1	54_0_1	56_0_16	50_0_1	828_0_90	298_0_232	1709_0_89	296_0_24	1387_0_15	319_0_1	708_0_12	1327_0_97	195_0_31	983_0_11	315_0_61	1064_0_62	114_0_1	145_0_97	278_0_6	1489_0_8	81_0_1	422_0_1	1010_0_55	424_0_10	380_0_111	385_0_297	102_0_1	100_0_7	1178_0_34	107_0_353
217_0_20	668_0_1	763_0_1	1149_0_58	1265_0_2	495_0_123	139_0_1	405_0_86	4_0_1	343_0_1	1378_0_62	549_0_1	408_0_6	1310_0_209	676_0_58	671_0_44	9_0_92	260_05_1	218_0_1	128_0_1	59_0_1	54_0_1	56_0_16	50_0_1	828_0_89	298_0_229	1709_0_88	296_0_22	1387_0_13	319_0_1	708_0_15	1327_0_98	195_0_29	983_0_6	315_0_65	1064_0_65	114_0_1	145_0_109	278_0_6	1489_0_8	81_0_1	422_0_1	1010_0_56	424_0_12	380_0_112	385_0_295	102_0_1	100_0_6	1178_0_36	107_0_341
217_0_22	668_0_1	763_0_1	1149_0_57	1265_0_2	495_0_128	139_0_1	405_0_92	4_0_1	343_0_1	1378_0_59	549_0_1	408_0_5	1310_0_213	676_0_64	671_0_48	9_0_108	260_05_1	218_0_1	128_0_1	59_0_1	54_0_1	56_0_18	50_0_1	828_0_85	298_0_211	1709_0_86	296_0_21	1387_0_15	319_0_1	708_0_12	1327_0_98	195_0_25	983_0_9	315_0_61	1064_0_61	114_0_1	145_0_112	278_0_6	1489_0_8	81_0_1	422_0_1	1010_0_52	424_0_13	380_0_120	385_0_310	102_0_1	100_0_7	1178_0_39	107_0_369
217_0_21	668_0_1	763_0_1	1149_0_60	1265_0_1	495_0_136	139_0_1	405_0_96	4_0_1	343_0_1	1378_0_64	549_0_1	408_0_6	1310_0_217	676_0_61	671_0_43	9_0_107	260_05_1	218_0_1	128_0_1	59_0_1	54_0_1	56_0_15	50_0_1	828_0_90	298_0_225	1709_0_90	296_0_25	1387_0_17	319_0_1	708_0_15	1327_0_95	195_0_28	983_0_8	315_0_61	1064_0_63	114_0_1	145_0_108	278_0_6	1489_0_7	81_0_1	422_0_1	1010_0_47	424_0_17	380_0_112	385_0_304	102_0_1	100_0_7	1178_0_38	107_0_359
217_0_23	668_0_1	763_0_1	1149_0_65	1265_0_2	495_0_132	139_0_1	405_0_96	4_0_1	343_0_1	1378_0_64	549_0_1	408_0_6	1310_0_205	676_0_62	671_0_42	9_0_103	260_05_1	218_0_1	128_0_1	59_0_1	54_0_1	56_0_17	50_0_1	828_0_93	298_0_222	1709_0_95	296_0_23	1387_0_17	319_0_1	708_0_16	1327_0_97	195_0_27	983_0_7	315_0_65	1064_0_64	114_0_1	145_0_115	278_0_7	1489_0_9	81_0_1	422_0_1	1010_0_58	424_0_15	380_0_116	385_0_308	102_0_1	100_0_5	1178_0_40	107_0_369
217_0_21	668_0_1	763_0_1	1149_0_64	218_0_1	495_0_145	139_0_1	405_0_96	4_0_1	343_0_1	1378_0_61	549_0_1	408_0_8	1310_0_219	676_0_58	671_0_45	9_0_109	260_05_1	128_0_1	59_0_1	54_0_1	56_0_19	50_0_1	828_0_93	298_0_230	1709_0_93	296_0_26	1387_0_16	319_0_1	708_0_13	1327_0_88	195_0_34	983_0_10	315_0_62	1064_0_58	114_0_1	145_0_108	278_0_9	1489_0_7	81_0_1	422_0_1	1010_0_56	424_0_14	380_0_110	385_0_314	102_0_1	100_0_6	1178_0_47	107_0_384	785_0_360
217_0_18	668_0_1	763_0_1	1149_0_62	218_0_1	495_0_157	139_0_1	405_0_92	4_0_1	343_0_1	1378_0_55	549_0_1	408_0_8	1310_0_225	676_0_55	671_0_39	9_0_110	260_05_1	128_0_1	59_0_1	54_0_1	56_0_15	50_0_1	828_0_90	298_0_237	1709_0_95	296_0_23	1387_0_14	319_0_1	708_0_13	1327_0_80	195_0_34	983_0_8	315_0_70	1064_0_62	114_0_1	145_0_106	278_0_8	1489_0_5	81_0_1	422_0_1	1010_0_54	424_0_15	380_0_114	385_0_308	102_0_1	100_0_6	1178_0_44	107_0_379	785_0_368
217_0_18	668_0_1	763_0_1	1149_0_67	218_0_1	495_0_158	139_0_1	405_0_91	4_0_1	343_0_1	1378_0_56	549_0_1	408_0_7	1310_0_219	676_0_51	671_0_40	9_0_114	260_05_1	128_0_1	59_0_1	54_0_1	56_0_14	50_0_1	828_0_82	298_0_232	1709_0_94	296_0_20	1387_0_15	319_0_1	708_0_17	1327_0_87	195_0_33	983_0_7	315_0_72	1064_0_62	114_0_1	145_0_109	278_0_8	1489_0_4	81_0_1	422_0_1	1010_0_59	424_0_16	380_0_111	385_0_322	102_0_1	100_0_6	1178_0_44	107_0_384	785_0_373
217_0_19	668_0_1	763_0_1	1149_0_72	218_0_1	495_0_173	139_0_1	405_0_93	4_0_1	343_0_1	1378_0_51	549_0_1	408_0_9	1310_0_215	676_0_49	671_0_43	9_0_120	260_05_1	128_0_1	59_0_1	54_0_1	56_0_14	50_0_1	828_0_94	298_0_224	1709_0_103	296_0_17	1387_0_13	319_0_1	708_0_16	1327_0_84	195_0_38	983_0_8	315_0_62	1064_0_58	114_0_1	145_0_108	278_0_7	1489_0_2	81_0_1	422_0_1	1010_0_57	424_0_17	380_0_115	385_0_319	102_0_1	100_0_4	1178_0_41	107_0_381	785_0_364
217_0_18	668_0_1	763_0_1	1149_0_71	218_0_1	495_0_169	139_0_1	405_0_93	4_0_1	343_0_1	1378_0_51	549_0_1	408_0_9	1310_0_227	676_0_47	671_0_42	9_0_117	260_05_1	128_0_1	59_0_1	54_0_1	56_0_13	50_0_1	828_0_88	298_0_227	1709_0_97	296_0_15	1387_0_12	319_0_1	708_0_12	1327_0_84	195_0_38	983_0_9	315_0_62	1064_0_62	114_0_1	145_0_109	278_0_7	1489_0_1	81_0_1	422_0_1	1010_0_60	424_0_17	380_0_119	385_0_302	102_0_1	100_0_4	1178_0_40	107_0_371	785_0_376
217_0_16	668_0_1	763_0_1	1149_0_79	218_0_1	495_0_165	139_0_1	405_0_94	4_0_1	343_0_1	1378_0_44	549_0_1	408_0_7	1310_0_223	676_0_41	671_0_45	9_0_113	260_05_1	128_0_1	59_0_1	54_0_1	56_0_15	50_0_1	828_0_90	298_0_232	1709_0_108	296_0_18	1387_0_14	319_0_1	708_0_15	1327_0_100	195_0_39	983_0_10	315_0_58	1064_0_63	114_0_1	145_0_110	278_0_6	1489_0_2	81_0_1	422_0_1	1010_0_56	424_0_19	380_0_129	385_0_299	102_0_1	100_0_4	1178_0_38	107_0_385	785_0_371
217_0_16	668_0_1	763_0_1	1149_0_79	218_0_1	495_0_168	139_0_1	405_0_95	4_0_1	343_0_1	1378_0_45	549_0_1	408_0_9	1310_0_226	676_0_39	671_0_40	9_0_117	260_05_1	128_0_1	59_0_1	54_0_1	56_0_14	50_0_1	828_0_95	298_0_220	1709_0_104	296_0_17	1387_0_12	319_0_1	708_0_15	1327_0_91	195_0_40	983_0_8	315_0_58	1064_0_64	114_0_1	145_0_105	278_0_7	1489_0_2	81_0_1	422_0_1	1010_0_56	424_0_21	380_0_115	385_0_304	102_0_1	100_0_3	1178_0_39	107_0_383	785_0_381
217_0_14	668_0_1	763_0_1	1149_0_79	218_0_1	495_0_173	139_0_1	405_0_96	4_0_1	343_0_1	1378_0_47	549_0_1	408_0_8	1310_0_218	676_0_37	671_0_37	9_0_116	260_05_1	128_0_1	59_0_1	54_0_1	56_0_12	50_0_1	828_0_90	298_0_232	1709_0_100	296_0_18	1387_0_9	319_0_1	708_0_15	1327_0_97	195_0_39	983_0_4	315_0_56	1064_0_67	114_0_1	145_0_108	278_0_6	1489_0_2	81_0_1	422_0_1	1010_0_55	424_0_20	380_0_131	385_0_295	102_0_1	100_0_4	1178_0_37	107_0_384	785_0_378
217_0_14	668_0_1	763_0_1	1149_0_79	218_0_1	495_0_165	139_0_1	405_0_96	4_0_1	343_0_1	1378_0_42	549_0_1	408_0_5	1310_0_211	676_0_39	671_0_40	9_0_122	260_05_1	128_0_1	59_0_1	54_0_1	56_0_11	50_0_1	828_0_89	298_0_232	1709_0_104	296_0_19	1387_0_6	319_0_1	708_0_14	1327_0_106	195_0_38	983_0_4	315_0_57	1064_0_65	114_0_1	145_0_108	278_0_9	1489_0_2	81_0_1	422_0_1	1010_0_59	424_0_16	380_0_125	385_0_303	102_0_1	100_0_3	1178_0_41	107_0_389	785_0_391
217_0_14	668_0_1	763_0_1	1149_0_80	218_0_1	495_0_175	139_0_1	405_0_99	4_0_1	343_0_1	1378_0_46	549_0_1	408_0_7	1310_0_220	676_0_42	671_0_37	9_0_128	260_05_1	128_0_1	59_0_1	54_0_1	56_0_13	50_0_1	828_0_93	298_0_224	1709_0_94	296_0_17	1387_0_7	319_0_1	708_0_15	1327_0_94	195_0_42	983_0_7	315_0_62	1064_0_67	114_0_1	145_0_110	278_0_7	1489_0_2	81_0_1	422_0_1	1010_0_63	424_0_18	380_0_119	385_0_288	102_0_1	100_0_3	1178_0_38	107_0_372	785_0_383
217_0_12	668_0_1	763_0_1	1149_0_76	218_0_1	495_0_178	139_0_1	405_0_96	4_0_1	343_0_1	1378_0_47	549_0_1	408_0_4	1310_0_218	676_0_41	671_0_43	9_0_124	260_05_1	128_0_1	59_0_1	54_0_1	56_0_12	50_0_1	828_0_86	298_0_220	1709_0_90	296_0_19	1387_0_5	319_0_1	708_0_11	1327_0_95	195_0_36	983_0_6	315_0_63	1064_0_74	114_0_1	145_0_115	278_0_6	1489_0_2	81_0_1	422_0_1	1010_0_65	424_0_19	380_0_122	385_0_295	102_0_1	100_0_4	1178_0_38	107_0_370	785_0_392
217_0_10	668_0_1	763_0_1	1149_0_83	218_0_1	495_0_180	139_0_1	405_0_99	4_0_1	343_0_1	1378_0_43	549_0_1	408_0_3	1310_0_220	676_0_44	671_0_42	9_0_122	260_05_1	128_0_1	59_0_1	54_0_1	56_0_14	50_0_1	828_0_94	298_0_230	1709_0_100	296_0_24	1387_0_5	319_0_1	708_0_12	1327_0_97	195_0_33	983_0_4	315_0_62	1064_0_71	114_0_1	145_0_111	278_0_7	1489_0_2	81_0_1	422_0_1	1010_0_61	424_0_16	380_0_119	385_0_308	102_0_1	100_0_4	1178_0_38	107_0_370	785_0_387
217_0_9	668_0_1	763_0_1	1149_0_83	218_0_1	495_0_188	139_0_1	405_0_104	4_0_1	343_0_1	1378_0_44	549_0_1	408_0_3	1310_0_223	676_0_45	671_0_43	9_0_119	260_05_1	128_0_1	59_0_1	54_0_1	56_0_17	50_0_1	828_0_94	298_0_212	1709_0_112	296_0_27	1387_0_5	319_0_1	708_0_12	1327_0_94	195_0_40	983_0_7	315_0_64	1064_0_74	114_0_1	145_0_110	278_0_7	1489_0_2	81_0_1	422_0_1	1010_0_55	424_0_22	380_0_104	385_0_300	102_0_1	100_0_5	1178_0_33	107_0_359	785_0_399
217_0_6	668_0_1	763_0_1	1149_0_85	218_0_1	495_0_178	139_0_1	405_0_104	4_0_1	343_0_1	1378_0_42	549_0_1	408_0_1	1310_0_218	676_0_51	671_0_42	9_0_120	260_05_1	128_0_1	59_0_1	54_0_1	56_0_12	50_0_1	828_0_88	298_0_220	1709_0_109	296_0_32	1387_0_4	319_0_1	708_0_10	1327_0_100	195_0_35	983_0_6	315_0_68	1064_0_77	114_0_1	145_0_108	278_0_5	1489_0_2	81_0_1	422_0_1	1010_0_55	424_0_21	380_0_121	385_0_303	102_0_1	100_0_6	1178_0_32	107_0_358	785_0_403
217_0_6	668_0_1	763_0_1	1149_0_87	218_0_1	495_0_179	139_0_1	405_0_105	4_0_1	343_0_1	1378_0_33	549_0_1	1310_0_229	676_0_52	671_0_44	9_0_120	260_05_1	128_0_1	59_0_1	54_0_1	56_0_12	50_0_1	828_0_103	298_0_220	1709_0_117	296_0_24	1387_0_4	319_0_1	708_0_12	1327_0_98	195_0_32	983_0_6	315_0_61	1064_0_75	145_0_105	278_0_4	1489_0_2	81_0_1	422_0_1	1010_0_52	424_0_21	380_0_111	385_0_309	102_0_1	100_0_5	1178_0_36	107_0_352	785_0_405	1537_0_26	640_0_103
217_0_5	668_0_1	763_0_1	1149_0_83	218_0_1	495_0_178	139_0_1	405_0_107	4_0_1	343_0_1	1378_0_38	549_0_1	1310_0_231	676_0_56	671_0_45	9_0_106	260_05_1	128_0_1	59_0_1	54_0_1	56_0_16	50_0_1	828_0_99	298_0_222	1709_0_110	296_0_26	1387_0_1	319_0_1	708_0_12	1327_0_93	195_0_37	983_0_10	315_0_61	1064_0_76	145_0_101	278_0_4	1489_0_2	81_0_1	422_0_1	1010_0_50	424_0_24	380_0_118	385_0_298	102_0_1	100_0_7	1178_0_30	107_0_336	785_0_410	1537_0_20	640_0_95
217_0_6	668_0_1	763_0_1	1149_0_84	218_0_1	495_0_173	139_0_1	405_0_97	4_0_1	343_0_1	1378_0_37	549_0_1	1310_0_226	676_0_55	671_0_45	9_0_113	260_05_1	128_0_1	59_0_1	54_0_1	56_0_17	50_0_1	828_0_101	298_0_232	1709_0_107	296_0_26	1387_0_1	319_0_1	708_0_12	1327_0_105	195_0_33	983_0_10	315_0_54	1064_0_80	145_0_99	278_0_4	1489_0_2	81_0_1	422_0_1	1010_0_52	424_0_23	380_0_131	385_0_302	102_0_1	100_0_6	1178_0_27	107_0_339	785_0_402	1537_0_25	640_0_98
217_0_5	668_0_1	763_0_1	1149_0_80	218_0_1	495_0_182	139_0_1	405_0_95	4_0_1	343_0_1	1378_0_37	549_0_1	1310_0_236	676_0_54	671_0_44	9_0_123	260_05_1	128_0_1	59_0_1	54_0_1	56_0_17	50_0_1	828_0_120	298_0_231	1709_0_108	296_0_25	1387_0_2	319_0_1	708_0_16	1327_0_98	195_0_35	983_0_7	315_0_49	1064_0_71	145_0_99	278_0_7	1489_0_2	81_0_1	422_0_1	1010_0_52	424_0_26	380_0_128	385_0_307	102_0_1	100_0_5	1178_0_27	107_0_365	785_0_398	1537_0_25	640_0_90
217_0_9	668_0_1	763_0_1	1149_0_83	218_0_1	495_0_185	139_0_1	405_0_103	4_0_1	343_0_1	1378_0_36	549_0_1	1310_0_239	676_0_54	671_0_48	9_0_114	260_05_1	128_0_1	59_0_1	54_0_1	56_0_16	50_0_1	828_0_114	298_0_234	1709_0_93	296_0_28	1387_0_2	319_0_1	708_0_17	1327_0_101	195_0_31	983_0_10	315_0_47	1064_0_72	145_0_93	278_0_7	1489_0_2	81_0_1	422_0_1	1010_0_51	424_0_26	380_0_131	385_0_321	102_0_1	100_0_5	1178_0_22	107_0_358	785_0_399	1537_0_25	640_0_91
217_0_9	668_0_1	763_0_1	1149_0_85	218_0_1	495_0_188	139_0_1	405_0_92	4_0_1	343_0_1	1378_0_33	549_0_1	1310_0_224	676_0_56	671_0_46	9_0_102	260_05_1	128_0_1	59_0_1	54_0_1	56_0_17	50_0_1	828_0_117	298_0_228	1709_0_101	296_0_31	319_0_1	708_0_17	1327_0_110	195_0_28	983_0_10	315_0_53	1064_0_81	145_0_101	278_0_6	1489_0_2	81_0_1	422_0_1	1010_0_51	424_0_24	380_0_133	385_0_328	102_0_1	100_0_4	1178_0_21	107_0_354	785_0_388	1537_0_30	640_0_89	439_0_2
217_0_10	668_0_1	763_0_1	1149_0_87	218_0_1	495_0_194	139_0_1	405_0_97	4_0_1	343_0_1	1378_0_34	549_0_1	1310_0_241	676_0_52	671_0_46	9_0_108	260_05_1	128_0_1	59_0_1	54_0_1	56_0_20	50_0_1	828_0_127	298_0_205	1709_0_98	296_0_30	319_0_1	708_0_16	1327_0_99	195_0_35	983_0_7	315_0_50	1064_0_75	145_0_93	278_0_7	1489_0_2	81_0_1	422_0_1	1010_0_53	424_0_22	380_0_127	385_0_320	102_0_1	100_0_4	1178_0_19	107_0_365	785_0_391	1537_0_29	640_0_74	439_0_4
217_0_15	668_0_1	763_0_1	1149_0_85	218_0_1	495_0_184	139_0_1	405_0_98	4_0_1	343_0_1	1378_0_34	549_0_1	1310_0_238	676_0_51	671_0_46	9_0_99	260_05_1	128_0_1	59_0_1	54_0_1	56_0_18	50_0_1	828_0_121	298_0_205	1709_0_85	296_0_35	319_0_1	708_0_18	1327_0_98	195_0_37	983_0_8	315_0_53	1064_0_81	145_0_89	278_0_6	1489_0_2	81_0_1	422_0_1	1010_0_57	424_0_21	380_0_146	385_0_330	102_0_1	100_0_5	1178_0_23	107_0_365	785_0_403	1537_0_25	640_0_69	439_0_3
217_0_11	668_0_1	763_0_1	1149_0_93	218_0_1	495_0_179	139_0_1	405_0_94	4_0_1	343_0_1	1378_0_33	549_0_1	1310_0_235	676_0_57	671_0_50	9_0_87	260_05_1	128_0_1	59_0_1	54_0_1	56_0_18	50_0_1	828_0_129	298_0_218	1709_0_87	296_0_37	319_0_1	708_0_15	1327_0_109	195_0_36	983_0_5	315_0_54	1064_0_82	145_0_91	278_0_4	1489_0_4	81_0_1	422_0_1	1010_0_55	424_0_21	380_0_133	385_0_357	102_0_1	100_0_4	1178_0_21	107_0_352	785_0_404	1537_0_30	640_0_78	439_0_3
217_0_9	668_0_1	763_0_1	1149_0_91	218_0_1	495_0_181	139_0_1	405_0_99	4_0_1	343_0_1	1378_0_33	549_0_1	1310_0_240	676_0_53	671_0_46	9_0_100	260_05_1	128_0_1	59_0_1	54_0_1	56_0_21	50_0_1	828_0_126	298_0_213	1709_0_85	296_0_38	319_0_1	708_0_17	1327_0_105	195_0_37	983_0_5	315_0_55	1064_0_77	145_0_88	278_0_6	1489_0_3	81_0_1	422_0_1	1010_0_57	424_0_20	380_0_125	385_0_341	102_0_1	100_0_4	1178_0_24	107_0_368	785_0_410	1537_0_30	640_0_74	439_0_3
217_0_11	668_0_1	763_0_1	1149_0_90	218_0_1	495_0_178	139_0_1	405_0_94	4_0_1	343_0_1	1378_0_31	549_0_1	1310_0_248	676_0_46	671_0_50	9_0_92	260_05_1	128_0_1	59_0_1	54_0_1	56_0_19	50_0_1	828_0_127	298_0_227	1709_0_74	296_0_35	319_0_1	708_0_17	1327_0_109	195_0_33	983_0_7	315_0_51	1064_0_80	145_0_85	278_0_6	1489_0_4	81_0_1	422_0_1	1010_0_59	424_0_18	380_0_139	385_0_346	102_0_1	100_0_6	1178_0_27	107_0_368	785_0_410	1537_0_31	640_0_78	439_0_3
217_0_10	668_0_1	763_0_1	1149_0_90	218_0_1	495_0_181	139_0_1	405_0_97	4_0_1	343_0_1	1378_0_31	549_0_1	1310_0_232	676_0_46	671_0_47	9_0_90	260_05_1	128_0_1	59_0_1	54_0_1	56_0_22	50_0_1	828_0_134	298_0_227	1709_0_79	296_0_30	319_0_1	708_0_14	1327_0_109	195_0_31	983_0_8	315_0_49	1064_0_85	145_0_90	278_0_4	1489_0_3	81_0_1	422_0_1	1010_0_50	424_0_20	380_0_127	385_0_358	102_0_1	100_0_5	1178_0_27	107_0_367	785_0_411	1537_0_37	640_0_88	439_0_2
217_0_9	668_0_1	763_0_1	1149_0_95	218_0_1	495_0_176	139_0_1	405_0_94	4_0_1	343_0_1	1378_0_30	549_0_1	1310_0_235	676_0_47	671_0_51	9_0_91	260_05_1	128_0_1	59_0_1	54_0_1	56_0_26	50_0_1	828_0_130	298_0_223	1709_0_78	296_0_32	319_0_1	708_0_14	1327_0_105	195_0_36	983_0_9	315_0_57	1064_0_83	145_0_81	278_0_4	1489_0_3	81_0_1	422_0_1	1010_0_50	424_0_21	380_0_119	385_0_351	102_0_1	100_0_5	1178_0_27	107_0_357	785_0_425	1537_0_33	640_0_78	439_0_2
217_0_10	668_0_1	763_0_1	1149_0_87	218_0_1	495_0_171	139_0_1	405_0_95	4_0_1	343_0_1	1378_0_33	549_0_1	1310_0_238	676_0_50	671_0_43	9_0_80	260_05_1	128_0_1	59_0_1	54_0_1	56_0_23	50_0_1	828_0_134	298_0_230	1709_0_76	296_0_30	319_0_1	708_0_15	1327_0_111	195_0_35	983_0_9	315_0_56	1064_0_88	145_0_83	278_0_5	1489_0_5	81_0_1	422_0_1	1010_0_49	424_0_20	380_0_130	385_0_361	102_0_1	100_0_8	1178_0_30	107_0_354	785_0_415	1537_0_30	640_0_81	439_0_2
217_0_10	668_0_1	763_0_1	1149_0_84	218_0_1	495_0_169	139_0_1	405_0_97	4_0_1	343_0_1	1378_0_29	549_0_1	1310_0_234	676_0_55	671_0_38	9_0_84	260_05_1	128_0_1	59_0_1	54_0_1	56_0_19	50_0_1	828_0_131	298_0_222	1709_0_91	296_0_29	319_0_1	708_0_15	1327_0_106	195_0_38	983_0_8	315_0_60	1064_0_84	145_0_85	278_0_6	1489_0_5	81_0_1	422_0_1	1010_0_48	424_0_18	380_0_124	385_0_369	102_0_1	100_0_7	1178_0_29	107_0_366	785_0_417	1537_0_31	640_0_84	439_0_2
217_0_9	668_0_1	763_0_1	1149_0_88	218_0_1	495_0_174	139_0_1	405_0_89	4_0_1	343_0_1	1378_0_31	549_0_1	1310_0_239	676_0_55	671_0_36	9_0_92	260_05_1	128_0_1	59_0_1	54_0_1	56_0_19	50_0_1	828_0_134	298_0_218	1709_0_82	296_0_30	319_0_1	708_0_15	1327_0_104	195_0_42	983_0_8	315_0_68	1064_0_82	145_0_83	278_0_7	1489_0_6	81_0_1	422_0_1	1010_0_50	424_0_23	380_0_123	385_0_354	102_0_1	100_0_8	1178_0_25	107_0_366	785_0_412	1537_0_31	640_0_78	439_0_3
217_0_11	668_0_1	763_0_1	1149_0_91	218_0_1	495_0_181	139_0_1	405_0_91	4_0_1	343_0_1	1378_0_29	549_0_1	1310_0_241	676_0_53	671_0_36	9_0_86	260_05_1	128_0_1	59_0_1	54_0_1	56_0_11	50_0_1	828_0_128	298_0_214	1709_0_84	296_0_31	319_0_1	708_0_16	1327_0_107	195_0_34	983_0_8	315_0_63	1064_0_83	145_0_91	278_0_4	1489_0_8	81_0_1	422_0_1	1010_0_52	424_0_23	380_0_124	385_0_353	102_0_1	100_0_8	1178_0_29	107_0_369	785_0_415	1537_0_38	640_0_82	439_0_2
217_0_11	668_0_1	763_0_1	1149_0_97	218_0_1	495_0_183	139_0_1	405_0_97	4_0_1	343_0_1	1378_0_23	549_0_1	1310_0_233	676_0_54	671_0_35	9_0_91	260_05_1	128_0_1	59_0_1	54_0_1	56_0_12	50_0_1	828_0_130	298_0_207	1709_0_90	296_0_28	319_0_1	708_0_14	1327_0_107	195_0_38	983_0_7	315_0_57	1064_0_85	145_0_92	278_0_3	1489_0_8	81_0_1	422_0_1	1010_0_49	424_0_19	380_0_121	385_0_351	102_0_1	100_0_6	1178_0_29	107_0_371	785_0_410	1537_0_44	640_0_76	439_0_1
217_0_12	668_0_1	763_0_1	1149_0_89	218_0_1	495_0_186	139_0_1	405_0_100	4_0_1	343_0_1	1378_0_24	549_0_1	1310_0_240	676_0_51	671_0_37	9_0_85	260_05_1	128_0_1	59_0_1	54_0_1	56_0_9	50_0_1	828_0_126	298_0_216	1709_0_84	296_0_31	319_0_1	708_0_16	1327_0_108	195_0_42	983_0_6	315_0_55	1064_0_88	145_0_88	278_0_1	1489_0_10	81_0_1	422_0_1	1010_0_54	424_0_18	380_0_129	385_0_351	102_0_1	100_0_7	1178_0_25	107_0_366	785_0_418	1537_0_42	640_0_79	439_0_1
217_0_9	668_0_1	763_0_1	1149_0_93	218_0_1	495_0_175	139_0_1	405_0_101	4_0_1	343_0_1	1378_0_25	549_0_1	1310_0_241	676_0_50	671_0_39	9_0_81	260_05_1	128_0_1	59_0_1	54_0_1	56_0_7	50_0_1	828_0_123	298_0_206	1709_0_80	296_0_31	319_0_1	708_0_18	1327_0_115	195_0_33	983_0_7	315_0_52	1064_0_90	145_0_96	278_0_1	1489_0_11	81_0_1	422_0_1	1010_0_50	424_0_13	380_0_123	385_0_357	102_0_1	100_0_6	1178_0_28	107_0_364	785_0_419	1537_0_55	640_0_77	439_0_1
217_0_11	668_0_1	763_0_1	1149_0_93	218_0_1	495_0_174	139_0_1	405_0_112	4_0_1	343_0_1	1378_0_25	549_0_1	1310_0_241	676_0_52	671_0_41	9_0_83	260_05_1	128_0_1	59_0_1	54_0_1	56_0_9	50_0_1	828_0_127	298_0_212	1709_0_83	296_0_27	319_0_1	708_0_15	1327_0_108	195_0_36	983_0_6	315_0_45	1064_0_91	145_0_91	278_0_1	1489_0_10	81_0_1	422_0_1	1010_0_48	424_0_11	380_0_121	385_0_361	102_0_1	100_0_4	1178_0_28	107_0_358	785_0_411	1537_0_53	640_0_78	439_0_1
217_0_10	668_0_1	763_0_1	1149_0_87	218_0_1	495_0_173	139_0_1	405_0_113	4_0_1	343_0_1	1378_0_28	549_0_1	1310_0_234	676_0_53	671_0_39	9_0_83	260_05_1	128_0_1	59_0_1	54_0_1	56_0_6	50_0_1	828_0_117	298_0_209	1709_0_76	296_0_25	319_0_1	708_0_17	1327_0_107	195_0_37	983_0_4	315_0_46	1064_0_98	145_0_87	278_0_1	1489_0_10	81_0_1	422_0_1	1010_0_46	424_0_13	380_0_116	385_0_349	102_0_1	100_0_5	1178_0_29	107_0_354	785_0_415	1537_0_51	640_0_81	439_0_1
217_0_11	668_0_1	763_0_1	1149_0_73	218_0_1	495_0_166	139_0_1	405_0_113	4_0_1	343_0_1	1378_0_25	549_0_1	1310_0_228	676_0_55	671_0_43	9_0_86	260_05_1	128_0_1	59_0_1	54_0_1	56_0_4	50_0_1	828_0_119	298_0_204	1709_0_76	296_0_26	319_0_1	708_0_17	1327_0_112	195_0_34	983_0_5	315_0_41	1064_0_96	145_0_92	278_0_1	1489_0_11	81_0_1	422_0_1	1010_0_45	424_0_12	380_0_110	385_0_346	102_0_1	100_0_5	1178_0_28	107_0_363	785_0_430	1537_0_58	640_0_79	439_0_1
217_0_9	668_0_1	763_0_1	1149_0_79	218_0_1	495_0_154	139_0_1	405_0_104	4_0_1	343_0_1	1378_0_25	549_0_1	1310_0_234	676_0_54	671_0_47	9_0_75	260_05_1	128_0_1	59_0_1	54_0_1	56_0_8	50_0_1	828_0_126	298_0_210	1709_0_79	296_0_25	319_0_1	708_0_18	1327_0_114	195_0_40	983_0_4	315_0_47	1064_0_103	145_0_94	278_0_1	1489_0_10	81_0_1	422_0_1	1010_0_47	424_0_11	380_0_111	385_0_337	102_0_1	100_0_3	1178_0_25	107_0_345	785_0_420	1537_0_58	640_0_74	439_0_1
217_0_7	668_0_1	763_0_1	1149_0_79	218_0_1	495_0_149	139_0_1	405_0_107	4_0_1	343_0_1	1378_0_23	549_0_1	1310_0_233	676_0_51	671_0_42	9_0_71	260_05_1	128_0_1	59_0_1	54_0_1	56_0_5	50_0_1	828_0_125	298_0_212	1709_0_71	296_0_22	319_0_1	708_0_20	1327_0_109	195_0_41	983_0_3	315_0_49	1064_0_102	145_0_91	1489_0_12	81_0_1	422_0_1	1010_0_51	424_0_11	380_0_112	385_0_353	102_0_1	100_0_4	1178_0_26	107_0_346	785_0_419	1537_0_48	640_0_78	439_0_1	433_0_253
217_0_7	668_0_1	763_0_1	1149_0_71	218_0_1	495_0_161	139_0_1	405_0_108	4_0_1	343_0_1	1378_0_20	549_0_1	1310_0_243	676_0_56	671_0_41	9_0_70	260_05_1	128_0_1	59_0_1	54_0_1	56_0_4	50_0_1	828_0_119	298_0_203	1709_0_70	296_0_22	319_0_1	708_0_21	1327_0_102	195_0_38	983_0_3	315_0_44	1064_0_101	145_0_88	1489_0_14	81_0_1	422_0_1	1010_0_50	424_0_12	380_0_117	385_0_361	102_0_1	100_0_3	1178_0_27	107_0_349	785_0_420	1537_0_52	640_0_80	439_0_1	433_0_255
217_0_8	668_0_1	763_0_1	1149_0_78	218_0_1	495_0_174	139_0_1	405_0_106	4_0_1	343_0_1	1378_0_19	549_0_1	1310_0_234	676_0_50	671_0_36	9_0_70	260_05_1	128_0_1	59_0_1	54_0_1	56_0_5	50_0_1	828_0_115	298_0_206	1709_0_72	296_0_17	319_0_1	708_0_23	1327_0_94	195_0_50	983_0_4	315_0_43	1064_0_95	145_0_85	1489_0_16	81_0_1	422_0_1	1010_0_59	424_0_10	380_0_119	385_0_332	102_0_1	100_0_4	1178_0_18	107_0_339	785_0_406	1537_0_54	640_0_86	439_0_1	433_0_263
217_0_8	668_0_1	763_0_1	1149_0_80	218_0_1	495_0_170	139_0_1	405_0_102	4_0_1	343_0_1	1378_0_23	549_0_1	1310_0_253	676_0_51	671_0_33	9_0_65	260_05_1	128_0_1	59_0_1	54_0_1	56_0_3	50_0_1	828_0_110	298_0_195	1709_0_69	296_0_20	319_0_1	708_0_22	1327_0_97	195_0_46	983_0_2	315_0_37	1064_0_96	145_0_86	1489_0_15	81_0_1	422_0_1	1010_0_57	424_0_9	380_0_119	385_0_337	102_0_1	100_0_4	1178_0_22	107_0_338	785_0_433	1537_0_57	640_0_77	439_0_2	433_0_268
217_0_6	668_0_1	763_0_1	1149_0_80	218_0_1	495_0_165	139_0_1	405_0_113	4_0_1	343_0_1	1378_0_20	549_0_1	1310_0_252	676_0_50	671_0_33	9_0_75	260_05_1	128_0_1	59_0_1	54_0_1	56_0_3	50_0_1	828_0_115	298_0_185	1709_0_70	296_0_21	319_0_1	708_0_25	1327_0_96	195_0_46	983_0_2	315_0_35	1064_0_96	145_0_86	1489_0_13	81_0_1	422_0_1	1010_0_53	424_0_12	380_0_113	385_0_352	102_0_1	100_0_3	1178_0_21	107_0_342	785_0_438	1537_0_59	640_0_73	439_0_2	433_0_272
217_0_9	668_0_1	763_0_1	1149_0_76	218_0_1	495_0_174	139_0_1	405_0_115	4_0_1	343_0_1	1378_0_23	549_0_1	1310_0_245	676_0_47	671_0_34	9_0_67	260_05_1	128_0_1	59_0_1	54_0_1	56_0_5	50_0_1	828_0_112	298_0_190	1709_0_66	296_0_20	319_0_1	708_0_27	1327_0_94	195_0_59	983_0_3	315_0_42	1064_0_101	145_0_83	1489_0_16	81_0_1	422_0_1	1010_0_57	424_0_13	380_0_118	385_0_356	102_0_1	100_0_2	1178_0_16	107_0_333	785_0_436	1537_0_53	640_0_78	439_0_2	433_0_280
217_0_10	668_0_1	763_0_1	1149_0_78	218_0_1	495_0_189	139_0_1	405_0_106	4_0_1	343_0_1	1378_0_24	549_0_1	1310_0_263	676_0_52	671_0_33	9_0_67	260_05_1	128_0_1	59_0_1	54_0_1	56_0_5	50_0_1	828_0_105	298_0_188	1709_0_66	296_0_19	319_0_1	708_0_26	1327_0_96	195_0_57	983_0_2	315_0_43	1064_0_97	145_0_80	1489_0_14	81_0_1	422_0_1	1010_0_58	424_0_13	380_0_114	385_0_367	102_0_1	100_0_2	1178_0_16	107_0_340	785_0_437	1537_0_59	640_0_77	439_0_2	433_0_269
217_0_8	668_0_1	763_0_1	1149_0_86	218_0_1	495_0_190	139_0_1	405_0_111	4_0_1	343_0_1	1378_0_26	549_0_1	1310_0_235	676_0_47	671_0_37	9_0_73	260_05_1	128_0_1	59_0_1	54_0_1	56_0_5	50_0_1	828_0_116	298_0_184	1709_0_70	296_0_18	319_0_1	708_0_29	1327_0_92	195_0_56	983_0_2	315_0_42	1064_0_93	145_0_81	1489_0_13	81_0_1	422_0_1	1010_0_52	424_0_14	380_0_123	385_0_374	102_0_1	100_0_2	1178_0_18	107_0_356	785_0_436	1537_0_58	640_0_80	439_0_2	433_0_254
217_0_8	668_0_1	763_0_1	1149_0_86	218_0_1	495_0_195	139_0_1	405_0_108	4_0_1	343_0_1	1378_0_22	549_0_1	1310_0_239	676_0_46	671_0_39	9_0_68	260_05_1	128_0_1	59_0_1	54_0_1	56_0_8	50_0_1	828_0_108	298_0_183	1709_0_69	296_0_19	319_0_1	708_0_31	1327_0_92	195_0_61	983_0_3	315_0_46	1064_0_95	145_0_77	1489_0_15	81_0_1	422_0_1	1010_0_60	424_0_11	380_0_120	385_0_377	102_0_1	100_0_2	1178_0_18	107_0_349	785_0_428	1537_0_56	640_0_82	439_0_1	433_0_262
883_0_128	217_0_8	763_0_1	708_0_31	1327_0_90	668_0_1	1032_0_159	195_0_53	983_0_3	571_0_23	1149_0_82	550_0_86	315_0_41	50_0_1	144_0_1	128_0_1	1560_0_54	495_0_201	1489_0_11	81_0_1	139_0_1	15_0_1	640_0_84	1639_0_92	1310_0_245	733_0_57	94_0_1	731_0_72	183_0_1	405_0_106	732_0_61	326_0_1	4_0_1	6_0_27	9_0_69	1378_0_21	422_0_1	1010_0_60	424_0_13	202_0_1	200_0_1	151_0_1	145_0_74	142_0_173	1608_0_15	321_0_1	1271_0_34	676_0_44	343_0_1	671_0_42
883_0_128	217_0_9	763_0_1	708_0_27	1327_0_80	668_0_1	1032_0_152	195_0_56	983_0_3	571_0_20	1149_0_93	550_0_95	315_0_42	50_0_1	144_0_1	128_0_1	1560_0_56	495_0_199	1489_0_11	81_0_1	139_0_1	15_0_1	640_0_81	1639_0_88	1310_0_228	733_0_50	94_0_1	731_0_76	183_0_1	405_0_101	732_0_62	326_0_1	4_0_1	6_0_25	9_0_66	1378_0_27	422_0_1	1010_0_60	424_0_15	202_0_1	200_0_1	151_0_1	145_0_72	142_0_187	1608_0_15	321_0_1	1271_0_33	676_0_51	343_0_1	671_0_44
883_0_125	217_0_11	763_0_1	708_0_30	1327_0_85	668_0_1	195_0_61	983_0_5	571_0_23	1149_0_93	550_0_84	315_0_42	50_0_1	144_0_1	128_0_1	1560_0_56	495_0_198	1489_0_13	81_0_1	139_0_1	640_0_80	1639_0_93	1310_0_233	733_0_57	94_0_1	731_0_78	183_0_1	405_0_101	732_0_57	326_0_1	4_0_1	6_0_21	9_0_70	1378_0_25	422_0_1	1010_0_59	424_0_16	202_0_1	200_0_1	151_0_1	145_0_68	142_0_166	1608_0_14	321_0_1	1271_0_32	676_0_48	343_0_1	671_0_44	712_0_1	1178_0_15
883_0_126	217_0_10	763_0_1	708_0_31	1327_0_86	668_0_1	195_0_49	983_0_5	571_0_23	1149_0_82	550_0_81	315_0_37	50_0_1	144_0_1	128_0_1	1560_0_48	495_0_200	1489_0_11	81_0_1	139_0_1	640_0_87	1639_0_95	1310_0_239	733_0_57	94_0_1	731_0_74	183_0_1	405_0_98	732_0_63	326_0_1	4_0_1	6_0_25	9_0_70	1378_0_29	422_0_1	1010_0_59	424_0_14	202_0_1	200_0_1	151_0_1	145_0_71	142_0_164	1608_0_13	321_0_1	1271_0_27	676_0_49	343_0_1	671_0_42	712_0_1	1178_0_20
883_0_135	217_0_13	763_0_1	708_0_32	1327_0_74	668_0_1	195_0_48	983_0_4	571_0_23	1149_0_93	550_0_84	315_0_35	50_0_1	144_0_1	128_0_1	1560_0_52	495_0_204	1489_0_13	81_0_1	139_0_1	640_0_80	1639_0_106	1310_0_232	733_0_56	94_0_1	731_0_79	183_0_1	405_0_101	732_0_64	326_0_1	4_0_1	6_0_26	9_0_68	1378_0_33	422_0_1	1010_0_62	424_0_11	202_0_1	200_0_1	151_0_1	145_0_70	142_0_169	1608_0_13	321_0_1	1271_0_34	676_0_46	343_0_1	671_0_45	712_0_1	1178_0_15
883_0_138	217_0_10	763_0_1	708_0_32	1327_0_86	668_0_1	195_0_52	983_0_2	571_0_28	1149_0_94	550_0_86	315_0_37	50_0_1	144_0_1	128_0_1	1560_0_50	495_0_200	1489_0_13	81_0_1	139_0_1	640_0_82	1639_0_107	1310_0_256	733_0_63	94_0_1	731_0_80	183_0_1	405_0_96	732_0_54	326_0_1	4_0_1	6_0_24	9_0_67	1378_0_28	422_0_1	1010_0_60	424_0_11	202_0_1	200_0_1	151_0_1	145_0_70	142_0_170	1608_0_10	321_0_1	1271_0_29	676_0_43	343_0_1	671_0_42	712_0_1	1178_0_16
883_0_130	217_0_9	763_0_1	708_0_36	1327_0_80	668_0_1	195_0_45	983_0_2	571_0_23	1149_0_80	550_0_90	315_0_34	50_0_1	144_0_1	128_0_1	1560_0_49	495_0_208	1489_0_10	81_0_1	139_0_1	640_0_81	1639_0_109	1310_0_258	733_0_57	94_0_1	731_0_82	183_0_1	405_0_98	732_0_63	326_0_1	4_0_1	6_0_29	9_0_69	1378_0_29	422_0_1	1010_0_61	424_0_13	202_0_1	200_0_1	151_0_1	145_0_77	142_0_169	1608_0_10	321_0_1	1271_0_25	676_0_43	343_0_1	671_0_38	712_0_1	1178_0_13
883_0_132	217_0_12	763_0_1	708_0_39	1327_0_70	668_0_1	195_0_49	983_0_1	571_0_23	1149_0_88	550_0_95	315_0_34	50_0_1	144_0_1	128_0_1	1560_0_56	495_0_199	1489_0_14	81_0_1	139_0_1	640_0_82	1639_0_110	1310_0_248	733_0_55	94_0_1	731_0_79	183_0_1	405_0_94	732_0_63	326_0_1	4_0_1	6_0_25	9_0_66	1378_0_30	422_0_1	1010_0_66	424_0_16	202_0_1	200_0_1	151_0_1	145_0_76	142_0_172	1608_0_9	321_0_1	1271_0_27	676_0_42	343_0_1	671_0_39	712_0_1	1178_0_15
883_0_134	217_0_15	763_0_1	708_0_43	1327_0_73	668_0_1	195_0_46	983_0_2	571_0_27	1149_0_92	550_0_90	315_0_39	50_0_1	144_0_1	128_0_1	1560_0_58	495_0_197	1489_0_14	81_0_1	139_0_1	640_0_88	1639_0_109	1310_0_251	733_0_61	94_0_1	731_0_83	183_0_1	405_0_92	732_0_62	326_0_1	4_0_1	6_0_25	9_0_68	1378_0_29	422_0_1	1010_0_70	424_0_14	202_0_1	200_0_1	151_0_1	145_0_76	142_0_171	1608_0_8	321_0_1	1271_0_22	676_0_42	343_0_1	671_0_42	712_0_1	1178_0_17
883_0_130	217_0_15	763_0_1	708_0_42	1327_0_69	668_0_1	195_0_42	983_0_2	571_0_23	1149_0_83	550_0_81	315_0_46	50_0_1	144_0_1	128_0_1	1560_0_49	495_0_195	1489_0_12	81_0_1	139_0_1	640_0_89	1639_0_107	1310_0_253	733_0_56	94_0_1	731_0_84	183_0_1	405_0_91	732_0_69	326_0_1	4_0_1	6_0_22	9_0_73	1378_0_35	422_0_1	1010_0_68	424_0_10	202_0_1	200_0_1	151_0_1	145_0_78	142_0_173	1608_0_8	321_0_1	1271_0_20	676_0_42	343_0_1	671_0_38	712_0_1	1178_0_11
883_0_132	217_0_15	763_0_1	708_0_42	1327_0_58	668_0_1	195_0_48	983_0_2	571_0_25	1149_0_83	550_0_78	315_0_42	50_0_1	144_0_1	128_0_1	1560_0_54	495_0_201	1489_0_14	81_0_1	139_0_1	640_0_85	1639_0_102	1310_0_248	733_0_57	94_0_1	731_0_88	183_0_1	405_0_95	732_0_62	326_0_1	4_0_1	6_0_21	9_0_70	1378_0_31	422_0_1	1010_0_68	424_0_12	202_0_1	200_0_1	151_0_1	145_0_78	142_0_180	1608_0_9	321_0_1	1271_0_23	676_0_37	343_0_1	671_0_45	712_0_1	1178_0_13
883_0_132	217_0_17	763_0_1	708_0_44	1327_0_60	668_0_1	195_0_49	983_0_4	571_0_29	1149_0_85	550_0_80	315_0_41	50_0_1	144_0_1	128_0_1	1560_0_51	495_0_207	1489_0_11	81_0_1	139_0_1	640_0_88	1639_0_98	1310_0_258	733_0_54	94_0_1	731_0_89	183_0_1	405_0_100	732_0_59	326_0_1	4_0_1	6_0_22	9_0_71	1378_0_31	422_0_1	1010_0_66	424_0_14	202_0_1	200_0_1	151_0_1	145_0_81	142_0_177	1608_0_11	321_0_1	1271_0_19	676_0_38	343_0_1	671_0_44	712_0_1	1178_0_12
883_0_131	217_0_15	763_0_1	708_0_44	1327_0_54	668_0_1	195_0_44	983_0_3	571_0_27	1149_0_77	550_0_77	315_0_49	50_0_1	144_0_1	128_0_1	1560_0_46	495_0_211	1489_0_7	81_0_1	139_0_1	640_0_84	1639_0_107	1310_0_265	733_0_45	94_0_1	731_0_96	183_0_1	405_0_97	732_0_57	326_0_1	4_0_1	6_0_25	9_0_81	1378_0_26	422_0_1	1010_0_63	424_0_14	202_0_1	200_0_1	151_0_1	145_0_75	142_0_176	1608_0_11	321_0_1	1271_0_20	676_0_36	343_0_1	671_0_47	712_0_1	1178_0_15
883_0_142	217_0_18	763_0_1	708_0_39	1327_0_62	668_0_1	195_0_46	983_0_1	571_0_28	1149_0_87	550_0_68	315_0_45	50_0_1	144_0_1	128_0_1	1560_0_46	495_0_210	1489_0_10	81_0_1	139_0_1	640_0_82	1639_0_108	1310_0_265	733_0_51	94_0_1	731_0_91	183_0_1	405_0_91	732_0_57	326_0_1	4_0_1	6_0_22	9_0_80	1378_0_25	422_0_1	1010_0_64	424_0_15	202_0_1	200_0_1	151_0_1	145_0_76	142_0_174	1608_0_13	321_0_1	1271_0_23	676_0_37	343_0_1	671_0_43	712_0_1	1178_0_17
883_0_138	217_0_13	763_0_1	708_0_41	1327_0_65	668_0_1	195_0_46	983_0_2	571_0_26	1149_0_79	550_0_64	315_0_44	50_0_1	144_0_1	128_0_1	1560_0_43	495_0_207	1489_0_8	81_0_1	139_0_1	640_0_87	1639_0_102	1310_0_268	733_0_52	94_0_1	731_0_90	183_0_1	405_0_91	732_0_56	326_0_1	4_0_1	6_0_23	9_0_77	1378_0_27	422_0_1	1010_0_56	424_0_14	202_0_1	200_0_1	151_0_1	145_0_90	142_0_180	1608_0_12	321_0_1	1271_0_22	676_0_34	343_0_1	671_0_42	712_0_1	1178_0_17
883_0_138	217_0_11	763_0_1	708_0_42	1327_0_60	668_0_1	195_0_44	983_0_2	571_0_25	1149_0_78	550_0_73	315_0_41	50_0_1	144_0_1	128_0_1	1560_0_38	495_0_195	1489_0_8	81_0_1	139_0_1	640_0_75	1639_0_105	1310_0_267	733_0_50	94_0_1	731_0_93	183_0_1	405_0_85	732_0_60	326_0_1	4_0_1	6_0_26	9_0_85	1378_0_28	422_0_1	1010_0_60	424_0_18	202_0_1	200_0_1	151_0_1	145_0_91	142_0_173	1608_0_10	321_0_1	1271_0_24	676_0_31	343_0_1	671_0_42	712_0_1	1178_0_15
883_0_146	217_0_14	763_0_1	708_0_44	1327_0_62	668_0_1	195_0_44	983_0_2	571_0_26	1149_0_82	550_0_74	315_0_41	50_0_1	144_0_1	128_0_1	1560_0_38	495_0_198	1489_0_11	81_0_1	139_0_1	640_0_71	1639_0_93	1310_0_273	733_0_56	94_0_1	731_0_92	183_0_1	405_0_91	732_0_55	326_0_1	4_0_1	6_0_27	9_0_77	1378_0_27	422_0_1	1010_0_55	424_0_15	202_0_1	200_0_1	151_0_1	145_0_97	142_0_186	1608_0_11	321_0_1	1271_0_21	676_0_32	343_0_1	671_0_44	712_0_1	1178_0_16
883_0_151	217_0_11	763_0_1	708_0_50	1327_0_61	668_0_1	195_0_36	983_0_2	571_0_26	1149_0_75	550_0_73	315_0_42	50_0_1	144_0_1	128_0_1	1560_0_39	495_0_205	1489_0_11	81_0_1	139_0_1	640_0_78	1639_0_90	1310_0_276	733_0_45	94_0_1	731_0_85	183_0_1	405_0_96	732_0_56	326_0_1	4_0_1	6_0_30	9_0_82	1378_0_25	422_0_1	1010_0_58	424_0_16	202_0_1	200_0_1	151_0_1	145_0_91	142_0_176	1608_0_9	321_0_1	1271_0_21	676_0_27	343_0_1	671_0_46	712_0_1	1178_0_16
883_0_145	217_0_11	763_0_1	708_0_45	1327_0_60	668_0_1	195_0_34	983_0_2	571_0_23	1149_0_74	550_0_74	315_0_45	50_0_1	144_0_1	128_0_1	1560_0_34	495_0_194	1489_0_13	81_0_1	139_0_1	640_0_73	1639_0_91	1310_0_275	733_0_42	94_0_1	731_0_94	183_0_1	405_0_91	732_0_51	326_0_1	4_0_1	6_0_35	9_0_86	1378_0_26	422_0_1	1010_0_58	424_0_19	202_0_1	200_0_1	151_0_1	145_0_84	142_0_166	1608_0_10	321_0_1	1271_0_27	676_0_25	343_0_1	671_0_44	712_0_1	1178_0_13
883_0_151	217_0_17	763_0_1	708_0_46	1327_0_66	668_0_1	195_0_36	983_0_2	571_0_19	1149_0_83	550_0_75	315_0_44	50_0_1	144_0_1	128_0_1	1560_0_33	495_0_195	1489_0_14	81_0_1	139_0_1	640_0_79	1639_0_90	1310_0_283	733_0_38	94_0_1	731_0_91	183_0_1	405_0_99	732_0_57	326_0_1	4_0_1	6_0_32	9_0_79	1378_0_25	422_0_1	1010_0_60	424_0_20	202_0_1	200_0_1	151_0_1	145_0_88	142_0_172	1608_0_11	321_0_1	1271_0_25	676_0_26	343_0_1	671_0_42	712_0_1	1178_0_11
883_0_142	217_0_14	763_0_1	708_0_45	1327_0_66	668_0_1	195_0_35	983_0_2	571_0_18	1149_0_73	550_0_71	315_0_41	50_0_1	144_0_1	128_0_1	1560_0_38	495_0_201	1489_0_14	81_0_1	139_0_1	640_0_83	1639_0_93	1310_0_280	733_0_33	94_0_1	731_0_91	183_0_1	405_0_101	732_0_54	326_0_1	4_0_1	6_0_37	9_0_71	1378_0_26	422_0_1	1010_0_59	424_0_21	202_0_1	200_0_1	151_0_1	145_0_85	142_0_173	1608_0_11	321_0_1	1271_0_25	676_0_26	343_0_1	671_0_47	712_0_1	1178_0_12
883_0_146	217_0_15	763_0_1	708_0_44	1327_0_65	668_0_1	195_0_33	983_0_1	571_0_15	1149_0_76	550_0_70	315_0_39	50_0_1	144_0_1	128_0_1	1560_0_34	495_0_215	1489_0_14	81_0_1	139_0_1	640_0_76	1639_0_88	1310_0_281	733_0_29	94_0_1	731_0_83	183_0_1	405_0_95	732_0_58	326_0_1	4_0_1	6_0_35	9_0_75	1378_0_24	422_0_1	1010_0_60	424_0_25	202_0_1	200_0_1	151_0_1	145_0_91	142_0_163	1608_0_9	321_0_1	1271_0_31	676_0_24	343_0_1	671_0_45	712_0_1	1178_0_11
883_0_145	217_0_17	763_0_1	708_0_46	1327_0_75	195_0_32	572_0_53	571_0_17	1149_0_80	550_0_72	315_0_39	50_0_1	144_0_1	1560_0_34	495_0_219	1489_0_13	81_0_1	139_0_1	640_0_78	1639_0_88	1310_0_290	733_0_32	94_0_1	731_0_73	183_0_1	405_0_99	732_0_59	326_0_1	4_0_1	6_0_30	9_0_73	1378_0_22	422_0_1	1010_0_58	424_0_25	202_0_1	200_0_1	151_0_1	145_0_90	142_0_154	1608_0_8	321_0_1	1271_0_23	676_0_27	343_0_1	671_0_52	712_0_1	1178_0_11	380_0_134	98_0_296
883_0_145	217_0_11	763_0_1	708_0_51	1327_0_71	195_0_33	572_0_56	571_0_19	1149_0_72	550_0_75	315_0_45	50_0_1	144_0_1	1560_0_34	495_0_220	1489_0_11	81_0_1	139_0_1	640_0_80	1639_0_94	1310_0_288	733_0_28	94_0_1	731_0_74	183_0_1	405_0_100	732_0_63	326_0_1	4_0_1	6_0_33	9_0_72	1378_0_23	422_0_1	1010_0_54	424_0_22	202_0_1	200_0_1	151_0_1	145_0_94	142_0_148	1608_0_7	321_0_1	1271_0_25	676_0_28	343_0_1	671_0_54	712_0_1	1178_0_13	380_0_133	98_0_284
883_0_138	217_0_12	763_0_1	708_0_44	1327_0_72	195_0_31	572_0_57	571_0_18	1149_0_72	550_0_62	315_0_38	50_0_1	144_0_1	1560_0_30	495_0_236	1489_0_15	81_0_1	139_0_1	640_0_77	1639_0_86	1310_0_294	733_0_30	94_0_1	731_0_67	183_0_1	405_0_93	732_0_62	326_0_1	4_0_1	6_0_34	9_0_68	1378_0_20	422_0_1	1010_0_51	424_0_25	202_0_1	200_0_1	151_0_1	145_0_101	142_0_153	1608_0_11	321_0_1	1271_0_24	676_0_23	343_0_1	671_0_61	712_0_1	1178_0_11	380_0_139	98_0_281
883_0_143	217_0_11	763_0_1	708_0_43	1327_0_73	195_0_26	572_0_52	571_0_19	1149_0_79	550_0_61	315_0_33	50_0_1	144_0_1	1560_0_33	495_0_238	1489_0_16	81_0_1	139_0_1	640_0_76	1639_0_79	1310_0_306	733_0_31	94_0_1	731_0_62	183_0_1	405_0_99	732_0_65	326_0_1	4_0_1	6_0_26	9_0_63	1378_0_22	422_0_1	1010_0_51	424_0_26	202_0_1	200_0_1	151_0_1	145_0_101	142_0_160	1608_0_9	321_0_1	1271_0_22	676_0_21	343_0_1	671_0_58	712_0_1	1178_0_10	380_0_127	98_0_293
883_0_144	217_0_8	763_0_1	708_0_43	1327_0_69	195_0_30	572_0_58	571_0_18	1149_0_75	550_0_53	315_0_39	50_0_1	144_0_1	1560_0_30	495_0_236	1489_0_16	81_0_1	139_0_1	640_0_82	1639_0_88	1310_0_306	733_0_26	94_0_1	731_0_69	183_0_1	405_0_99	732_0_74	326_0_1	4_0_1	6_0_25	9_0_69	1378_0_22	422_0_1	1010_0_48	424_0_27	202_0_1	200_0_1	151_0_1	145_0_105	142_0_149	1608_0_8	321_0_1	1271_0_25	676_0_22	343_0_1	671_0_58	712_0_1	1178_0_10	380_0_124	98_0_297
883_0_163	217_0_11	763_0_1	708_0_34	1327_0_67	195_0_32	572_0_52	571_0_15	1149_0_77	550_0_54	315_0_39	50_0_1	144_0_1	1560_0_32	495_0_235	1489_0_20	81_0_1	139_0_1	640_0_81	1639_0_83	1310_0_312	733_0_29	94_0_1	731_0_69	183_0_1	405_0_102	732_0_70	326_0_1	4_0_1	6_0_27	9_0_65	1378_0_21	422_0_1	1010_0_45	424_0_23	202_0_1	200_0_1	151_0_1	145_0_110	142_0_150	1608_0_10	321_0_1	1271_0_27	676_0_23	343_0_1	671_0_51	712_0_1	1178_0_11	380_0_138	98_0_289
883_0_148	217_0_12	763_0_1	708_0_37	1327_0_74	195_0_30	572_0_48	571_0_15	1149_0_68	550_0_59	315_0_38	50_0_1	144_0_1	1560_0_36	495_0_230	1489_0_18	81_0_1	139_0_1	640_0_89	1639_0_86	1310_0_304	733_0_27	94_0_1	731_0_75	183_0_1	405_0_104	732_0_74	326_0_1	4_0_1	6_0_24	9_0_62	1378_0_15	422_0_1	1010_0_45	424_0_23	202_0_1	200_0_1	151_0_1	145_0_111	142_0_147	1608_0_10	321_0_1	1271_0_24	676_0_25	343_0_1	671_0_41	712_0_1	1178_0_11	380_0_127	98_0_290
883_0_147	217_0_8	763_0_1	708_0_37	1327_0_76	195_0_32	572_0_50	571_0_14	1149_0_71	550_0_57	315_0_40	50_0_1	144_0_1	1560_0_34	495_0_239	1489_0_17	81_0_1	139_0_1	640_0_88	1639_0_86	1310_0_302	733_0_24	94_0_1	731_0_73	183_0_1	405_0_110	732_0_75	326_0_1	4_0_1	6_0_22	9_0_71	1378_0_14	422_0_1	1010_0_42	424_0_26	202_0_1	200_0_1	151_0_1	145_0_104	142_0_154	1608_0_10	321_0_1	1271_0_25	676_0_18	343_0_1	671_0_44	712_0_1	1178_0_12	380_0_122	98_0_284
883_0_143	217_0_14	763_0_1	708_0_36	1327_0_80	195_0_32	572_0_45	571_0_13	1149_0_79	550_0_62	315_0_40	50_0_1	144_0_1	1560_0_38	495_0_236	1489_0_20	81_0_1	139_0_1	640_0_79	1639_0_84	1310_0_316	733_0_21	94_0_1	731_0_70	183_0_1	405_0_107	732_0_72	326_0_1	4_0_1	6_0_25	9_0_69	1378_0_18	422_0_1	1010_0_34	424_0_28	202_0_1	200_0_1	151_0_1	145_0_101	142_0_159	1608_0_11	321_0_1	1271_0_27	676_0_14	343_0_1	671_0_45	712_0_1	1178_0_12	380_0_129	98_0_272
883_0_132	217_0_15	763_0_1	708_0_39	1327_0_77	195_0_32	572_0_43	571_0_12	1149_0_79	550_0_60	315_0_36	50_0_1	144_0_1	1560_0_42	495_0_230	1489_0_20	81_0_1	139_0_1	640_0_81	1639_0_85	1310_0_317	733_0_18	94_0_1	731_0_72	183_0_1	405_0_112	732_0_71	326_0_1	4_0_1	6_0_26	9_0_71	1378_0_11	422_0_1	1010_0_39	424_0_27	202_0_1	200_0_1	151_0_1	145_0_100	142_0_159	1608_0_10	321_0_1	1271_0_23	676_0_12	343_0_1	671_0_43	712_0_1	1178_0_11	380_0_125	98_0_304
883_0_132	217_0_13	763_0_1	708_0_36	1327_0_82	195_0_32	572_0_44	571_0_12	1149_0_76	550_0_67	315_0_35	50_0_1	144_0_1	1560_0_32	495_0_233	1489_0_20	81_0_1	139_0_1	640_0_74	1639_0_84	1310_0_310	733_0_20	94_0_1	731_0_66	183_0_1	405_0_113	732_0_66	326_0_1	4_0_1	6_0_31	9_0_75	1378_0_12	422_0_1	1010_0_43	424_0_24	202_0_1	200_0_1	151_0_1	145_0_99	142_0_158	1608_0_11	321_0_1	1271_0_27	676_0_13	343_0_1	671_0_44	712_0_1	1178_0_12	380_0_136	98_0_291
883_0_123	217_0_22	763_0_1	708_0_35	1327_0_88	195_0_24	572_0_37	571_0_10	1149_0_73	550_0_68	315_0_40	50_0_1	144_0_1	1560_0_42	495_0_232	1489_0_18	81_0_1	139_0_1	640_0_70	1639_0_81	1310_0_310	733_0_20	94_0_1	731_0_62	183_0_1	405_0_104	732_0_67	326_0_1	4_0_1	6_0_27	9_0_71	1378_0_14	422_0_1	1010_0_45	424_0_26	202_0_1	200_0_1	151_0_1	145_0_93	142_0_165	1608_0_11	321_0_1	1271_0_30	676_0_12	343_0_1	671_0_44	712_0_1	1178_0_11	380_0_138	98_0_309
883_0_116	217_0_16	763_0_1	708_0_39	1327_0_80	195_0_25	572_0_41	571_0_13	1149_0_82	550_0_69	315_0_40	50_0_1	144_0_1	1560_0_41	495_0_228	1489_0_15	81_0_1	139_0_1	640_0_72	1639_0_85	1310_0_302	733_0_20	94_0_1	731_0_77	183_0_1	405_0_106	732_0_59	326_0_1	4_0_1	6_0_32	9_0_67	1378_0_13	422_0_1	1010_0_51	424_0_29	202_0_1	200_0_1	151_0_1	145_0_85	142_0_152	1608_0_9	321_0_1	1271_0_31	676_0_13	343_0_1	671_0_43	712_0_1	1178_0_12	380_0_130	98_0_328
883_0_121	217_0_18	763_0_1	708_0_35	1327_0_85	195_0_22	572_0_42	571_0_10	1149_0_88	550_0_68	315_0_33	50_0_1	144_0_1	1560_0_42	495_0_224	1489_0_18	81_0_1	139_0_1	640_0_65	1639_0_79	1310_0_307	733_0_19	94_0_1	731_0_74	183_0_1	405_0_101	732_0_60	326_0_1	4_0_1	6_0_29	9_0_72	1378_0_9	422_0_1	1010_0_50	424_0_30	202_0_1	200_0_1	151_0_1	145_0_83	142_0_153	1608_0_5	321_0_1	1271_0_30	676_0_14	343_0_1	671_0_50	712_0_1	1178_0_12	380_0_135	98_0_326
883_0_116	217_0_20	763_0_1	708_0_43	1327_0_85	195_0_19	572_0_37	571_0_8	1149_0_86	550_0_73	315_0_36	50_0_1	144_0_1	1560_0_41	495_0_224	1489_0_15	81_0_1	139_0_1	640_0_64	1639_0_80	1310_0_315	733_0_17	94_0_1	731_0_69	183_0_1	405_0_103	732_0_62	326_0_1	4_0_1	6_0_26	9_0_72	1378_0_11	422_0_1	1010_0_48	424_0_29	202_0_1	200_0_1	151_0_1	145_0_85	142_0_161	1608_0_5	321_0_1	1271_0_33	676_0_15	343_0_1	671_0_44	712_0_1	1178_0_14	380_0_129	98_0_333
883_0_109	217_0_16	763_0_1	708_0_38	1327_0_91	195_0_19	572_0_45	571_0_7	1149_0_84	550_0_70	315_0_31	50_0_1	144_0_1	1560_0_45	495_0_216	1489_0_16	81_0_1	139_0_1	640_0_70	1639_0_86	1310_0_325	733_0_16	94_0_1	731_0_81	183_0_1	405_0_103	732_0_63	326_0_1	4_0_1	6_0_31	9_0_75	1378_0_12	422_0_1	1010_0_51	424_0_30	202_0_1	200_0_1	151_0_1	145_0_82	142_0_156	1608_0_4	321_0_1	1271_0_31	676_0_14	343_0_1	671_0_42	712_0_1	1178_0_16	380_0_129	98_0_347
883_0_114	217_0_18	763_0_1	708_0_37	1327_0_92	195_0_21	572_0_43	571_0_5	1149_0_83	550_0_71	315_0_35	50_0_1	144_0_1	1560_0_41	495_0_220	1489_0_18	81_0_1	139_0_1	640_0_63	1639_0_83	1310_0_322	733_0_14	94_0_1	731_0_78	183_0_1	405_0_115	732_0_60	326_0_1	4_0_1	6_0_28	9_0_80	1378_0_13	422_0_1	1010_0_46	424_0_28	202_0_1	200_0_1	151_0_1	145_0_85	142_0_168	1608_0_5	321_0_1	1271_0_31	676_0_11	343_0_1	671_0_40	712_0_1	1178_0_14	380_0_134	98_0_335
883_0_106	217_0_20	763_0_1	708_0_41	1327_0_84	195_0_20	572_0_38	571_0_5	1149_0_85	550_0_66	315_0_31	50_0_1	144_0_1	1560_0_45	495_0_226	1489_0_17	81_0_1	139_0_1	640_0_66	1639_0_87	1310_0_328	733_0_14	94_0_1	731_0_76	183_0_1	405_0_114	732_0_67	326_0_1	4_0_1	6_0_25	9_0_76	1378_0_14	422_0_1	1010_0_49	424_0_26	202_0_1	200_0_1	151_0_1	145_0_84	142_0_163	1608_0_7	321_0_1	1271_0_34	676_0_10	343_0_1	671_0_40	712_0_1	1178_0_15	380_0_128	98_0_352
883_0_104	217_0_18	763_0_1	708_0_35	1327_0_82	195_0_19	572_0_40	571_0_4	1149_0_95	550_0_62	315_0_28	50_0_1	144_0_1	1560_0_47	495_0_222	1489_0_17	81_0_1	139_0_1	640_0_63	1639_0_87	1310_0_327	733_0_13	94_0_1	731_0_85	183_0_1	405_0_111	732_0_63	326_0_1	4_0_1	6_0_31	9_0_78	1378_0_18	422_0_1	1010_0_49	424_0_26	202_0_1	200_0_1	151_0_1	145_0_81	142_0_159	1608_0_6	321_0_1	1271_0_35	676_0_9	343_0_1	671_0_42	712_0_1	1178_0_22	380_0_131	98_0_344
883_0_118	217_0_21	763_0_1	708_0_32	1327_0_77	195_0_23	572_0_38	571_0_1	1149_0_97	550_0_55	315_0_31	50_0_1	144_0_1	1560_0_38	495_0_220	1489_0_19	81_0_1	139_0_1	640_0_55	1639_0_86	1310_0_345	733_0_12	94_0_1	731_0_81	183_0_1	405_0_125	732_0_64	326_0_1	4_0_1	6_0_34	9_0_79	1378_0_16	422_0_1	1010_0_48	424_0_22	202_0_1	200_0_1	151_0_1	145_0_85	142_0_148	1608_0_4	321_0_1	1271_0_36	676_0_7	343_0_1	671_0_37	712_0_1	1178_0_17	380_0_135	98_0_352
883_0_114	217_0_23	763_0_1	708_0_35	1327_0_76	195_0_19	572_0_32	571_0_2	1149_0_92	550_0_48	315_0_32	50_0_1	144_0_1	1560_0_37	495_0_228	1489_0_16	81_0_1	139_0_1	640_0_52	1639_0_81	1310_0_335	733_0_11	94_0_1	731_0_82	183_0_1	405_0_119	732_0_62	326_0_1	4_0_1	6_0_34	9_0_74	1378_0_18	422_0_1	1010_0_42	424_0_25	202_0_1	200_0_1	151_0_1	145_0_78	142_0_147	1608_0_4	321_0_1	1271_0_38	676_0_8	343_0_1	671_0_35	712_0_1	1178_0_15	380_0_131	98_0_376
883_0_109	217_0_19	763_0_1	708_0_33	1327_0_76	195_0_20	572_0_32	571_0_2	1149_0_93	550_0_54	315_0_33	50_0_1	144_0_1	1560_0_37	495_0_221	1489_0_19	81_0_1	139_0_1	640_0_56	1639_0_79	1310_0_332	733_0_13	94_0_1	731_0_90	183_0_1	405_0_129	732_0_55	326_0_1	4_0_1	6_0_38	9_0_68	1378_0_14	422_0_1	1010_0_42	424_0_27	202_0_1	200_0_1	151_0_1	145_0_77	142_0_142	1608_0_3	321_0_1	1271_0_38	676_0_8	343_0_1	671_0_40	712_0_1	1178_0_17	380_0_129	98_0_350
883_0_123	217_0_21	763_0_1	708_0_32	1327_0_71	195_0_23	572_0_30	571_0_1	1149_0_90	550_0_48	315_0_33	50_0_1	144_0_1	1560_0_40	495_0_216	1489_0_18	81_0_1	139_0_1	640_0_53	1639_0_79	1310_0_352	733_0_9	94_0_1	731_0_84	183_0_1	405_0_131	732_0_55	326_0_1	4_0_1	6_0_34	9_0_65	1378_0_12	422_0_1	1010_0_42	424_0_23	202_0_1	200_0_1	151_0_1	145_0_82	142_0_143	1608_0_3	321_0_1	1271_0_39	676_0_7	343_0_1	671_0_40	712_0_1	1178_0_16	380_0_135	98_0_363
883_0_113	217_0_20	763_0_1	708_0_38	1327_0_77	195_0_23	572_0_31	571_0_1	1149_0_90	550_0_47	315_0_32	50_0_1	144_0_1	1560_0_38	495_0_220	1489_0_20	81_0_1	139_0_1	640_0_53	1639_0_80	1310_0_334	733_0_8	94_0_1	731_0_93	183_0_1	405_0_122	732_0_59	326_0_1	4_0_1	6_0_38	9_0_54	1378_0_14	422_0_1	1010_0_46	424_0_29	202_0_1	200_0_1	151_0_1	145_0_79	142_0_142	1608_0_3	321_0_1	1271_0_36	676_0_9	343_0_1	671_0_39	712_0_1	1178_0_16	380_0_128	98_0_377
883_0_112	217_0_18	763_0_1	708_0_31	1327_0_74	195_0_24	572_0_30	571_0_2	1149_0_88	550_0_52	315_0_33	50_0_1	144_0_1	1560_0_33	495_0_219	1489_0_19	81_0_1	139_0_1	640_0_54	1639_0_73	1310_0_328	733_0_10	94_0_1	731_0_91	183_0_1	405_0_128	732_0_52	326_0_1	4_0_1	6_0_41	9_0_51	1378_0_18	422_0_1	1010_0_50	424_0_29	202_0_1	200_0_1	151_0_1	145_0_82	142_0_145	1608_0_3	321_0_1	1271_0_38	676_0_8	343_0_1	671_0_44	712_0_1	1178_0_17	380_0_132	98_0_371
883_0_114	217_0_20	763_0_1	708_0_31	1327_0_77	195_0_29	572_0_27	571_0_2	1149_0_93	550_0_51	315_0_36	50_0_1	144_0_1	1560_0_35	495_0_209	1489_0_16	81_0_1	139_0_1	640_0_55	1639_0_74	1310_0_346	733_0_9	94_0_1	731_0_86	183_0_1	405_0_141	732_0_53	326_0_1	4_0_1	6_0_37	9_0_52	1378_0_18	422_0_1	1010_0_49	424_0_30	202_0_1	200_0_1	151_0_1	145_0_81	142_0_151	1608_0_2	321_0_1	1271_0_42	676_0_9	343_0_1	671_0_44	712_0_1	1178_0_15	380_0_118	98_0_376
883_0_110	217_0_22	763_0_1	708_0_34	1327_0_73	195_0_27	572_0_30	571_0_1	1149_0_90	550_0_49	315_0_30	50_0_1	144_0_1	1560_0_39	495_0_221	1489_0_16	81_0_1	139_0_1	640_0_58	1639_0_76	1310_0_327	733_0_13	94_0_1	731_0_97	183_0_1	405_0_138	732_0_53	326_0_1	4_0_1	6_0_39	9_0_46	1378_0_19	422_0_1	1010_0_53	424_0_34	202_0_1	200_0_1	151_0_1	145_0_78	142_0_151	1608_0_3	321_0_1	1271_0_39	676_0_13	343_0_1	671_0_37	712_0_1	1178_0_15	380_0_123	98_0_393
883_0_116	217_0_16	763_0_1	708_0_25	1327_0_76	195_0_24	572_0_33	571_0_2	1149_0_93	550_0_49	315_0_32	50_0_1	144_0_1	1560_0_36	495_0_224	1489_0_18	81_0_1	139_0_1	640_0_57	1639_0_70	1310_0_339	733_0_13	94_0_1	731_0_94	183_0_1	405_0_143	732_0_48	326_0_1	4_0_1	6_0_43	9_0_45	1378_0_21	422_0_1	1010_0_62	424_0_29	202_0_1	200_0_1	151_0_1	145_0_78	142_0_152	1608_0_3	321_0_1	1271_0_40	676_0_13	343_0_1	671_0_40	712_0_1	1178_0_14	380_0_120	98_0_379
883_0_122	217_0_18	763_0_1	708_0_27	1327_0_73	195_0_22	572_0_31	571_0_1	1149_0_100	550_0_47	315_0_28	50_0_1	144_0_1	1560_0_36	495_0_220	1489_0_19	81_0_1	139_0_1	640_0_52	1639_0_76	1310_0_341	733_0_10	94_0_1	731_0_89	183_0_1	405_0_140	732_0_48	326_0_1	4_0_1	6_0_41	9_0_50	1378_0_17	422_0_1	1010_0_60	424_0_25	202_0_1	200_0_1	151_0_1	145_0_80	142_0_168	1608_0_1	321_0_1	1271_0_41	676_0_12	343_0_1	671_0_40	712_0_1	1178_0_11	380_0_121	98_0_375
883_0_114	217_0_15	763_0_1	708_0_28	1327_0_86	195_0_21	572_0_36	571_0_1	1149_0_99	550_0_47	315_0_24	50_0_1	144_0_1	1560_0_33	495_0_223	1489_0_21	81_0_1	139_0_1	640_0_53	1639_0_69	733_0_14	94_0_1	731_0_89	183_0_1	405_0_130	732_0_54	326_0_1	4_0_1	6_0_37	9_0_47	1378_0_23	422_0_1	1010_0_58	424_0_30	202_0_1	200_0_1	151_0_1	145_0_78	142_0_157	1310_0_321	321_0_1	1271_0_33	676_0_16	343_0_1	671_0_43	1178_0_16	380_0_121	98_0_412	260_05_1	385_0_469
883_0_119	217_0_13	763_0_1	708_0_29	1327_0_74	195_0_22	572_0_30	571_0_2	1149_0_99	550_0_41	315_0_29	50_0_1	144_0_1	1560_0_33	495_0_212	1489_0_21	81_0_1	139_0_1	640_0_54	1639_0_66	733_0_14	94_0_1	731_0_81	183_0_1	405_0_136	732_0_41	326_0_1	4_0_1	6_0_39	9_0_56	1378_0_19	422_0_1	1010_0_61	424_0_27	202_0_1	200_0_1	151_0_1	145_0_89	142_0_148	1310_0_346	321_0_1	1271_0_35	676_0_13	343_0_1	671_0_40	1178_0_16	380_0_120	98_0_414	260_05_1	385_0_495
883_0_111	217_0_15	763_0_1	708_0_36	1327_0_68	195_0_23	572_0_31	571_0_1	1149_0_101	550_0_42	315_0_29	50_0_1	144_0_1	1560_0_35	495_0_210	1489_0_19	81_0_1	139_0_1	640_0_59	1639_0_66	733_0_13	94_0_1	731_0_78	183_0_1	405_0_139	732_0_50	326_0_1	4_0_1	6_0_35	9_0_55	1378_0_17	422_0_1	1010_0_57	424_0_30	202_0_1	200_0_1	151_0_1	145_0_86	142_0_147	1310_0_331	321_0_1	1271_0_33	676_0_10	343_0_1	671_0_38	1178_0_12	380_0_113	98_0_415	260_05_1	385_0_483
883_0_103	217_0_9	763_0_1	708_0_38	1327_0_72	195_0_22	572_0_32	571_0_1	1149_0_105	550_0_47	315_0_24	50_0_1	144_0_1	1560_0_37	495_0_225	1489_0_19	81_0_1	139_0_1	640_0_62	1639_0_62	733_0_18	94_0_1	731_0_80	183_0_1	405_0_132	732_0_52	326_0_1	4_0_1	6_0_36	9_0_47	1378_0_17	422_0_1	1010_0_49	424_0_28	202_0_1	200_0_1	151_0_1	145_0_76	142_0_148	1310_0_330	321_0_1	1271_0_33	676_0_11	343_0_1	671_0_40	1178_0_12	380_0_116	98_0_421	260_05_1	385_0_496
883_0_105	217_0_12	763_0_1	708_0_36	1327_0_69	195_0_17	572_0_28	571_0_2	1149_0_99	550_0_42	315_0_28	50_0_1	144_0_1	1560_0_37	495_0_213	1489_0_19	81_0_1	139_0_1	640_0_62	1639_0_64	733_0_14	94_0_1	731_0_77	183_0_1	405_0_140	732_0_50	326_0_1	4_0_1	6_0_37	9_0_55	1378_0_13	422_0_1	1010_0_59	424_0_28	202_0_1	200_0_1	151_0_1	145_0_79	142_0_146	1310_0_338	321_0_1	1271_0_29	676_0_11	343_0_1	671_0_43	1178_0_9	380_0_124	98_0_428	260_05_1	385_0_492
883_0_104	217_0_13	763_0_1	708_0_39	1327_0_64	195_0_18	572_0_29	571_0_2	1149_0_105	550_0_45	315_0_24	50_0_1	144_0_1	1560_0_37	495_0_224	1489_0_20	81_0_1	139_0_1	640_0_67	1639_0_58	733_0_14	94_0_1	731_0_74	183_0_1	405_0_131	732_0_58	326_0_1	4_0_1	6_0_35	9_0_55	1378_0_10	422_0_1	1010_0_51	424_0_31	202_0_1	200_0_1	151_0_1	145_0_74	142_0_146	1310_0_319	321_0_1	1271_0_28	676_0_13	343_0_1	671_0_38	1178_0_7	380_0_115	98_0_439	260_05_1	385_0_488
883_0_103	217_0_12	763_0_1	708_0_35	1327_0_57	195_0_15	572_0_28	571_0_3	1149_0_101	550_0_48	315_0_22	50_0_1	144_0_1	1560_0_32	495_0_232	1489_0_21	81_0_1	139_0_1	640_0_65	1639_0_62	733_0_18	94_0_1	731_0_73	183_0_1	405_0_137	732_0_62	326_0_1	4_0_1	6_0_36	9_0_54	1378_0_8	422_0_1	1010_0_52	424_0_33	202_0_1	200_0_1	151_0_1	145_0_71	142_0_136	1310_0_327	321_0_1	1271_0_23	676_0_12	343_0_1	671_0_42	1178_0_8	380_0_116	98_0_447	260_05_1	385_0_501
883_0_98	217_0_14	763_0_1	708_0_38	1327_0_54	195_0_18	572_0_30	571_0_4	1149_0_106	550_0_45	315_0_18	50_0_1	144_0_1	1560_0_27	495_0_222	1489_0_18	81_0_1	139_0_1	640_0_62	1639_0_66	733_0_16	94_0_1	731_0_74	183_0_1	405_0_150	732_0_60	326_0_1	4_0_1	6_0_39	9_0_56	1378_0_11	422_0_1	1010_0_51	424_0_34	202_0_1	200_0_1	151_0_1	145_0_74	142_0_137	1310_0_329	321_0_1	1271_0_26	676_0_12	343_0_1	671_0_37	1178_0_7	380_0_116	98_0_434	260_05_1	385_0_481
883_0_102	217_0_14	763_0_1	708_0_44	1327_0_60	195_0_16	572_0_29	571_0_4	1149_0_113	550_0_46	315_0_14	50_0_1	144_0_1	1560_0_27	495_0_230	1489_0_20	81_0_1	139_0_1	640_0_60	1639_0_65	733_0_17	94_0_1	731_0_76	183_0_1	405_0_144	732_0_59	326_0_1	4_0_1	6_0_36	9_0_53	1378_0_12	422_0_1	1010_0_44	424_0_33	202_0_1	200_0_1	151_0_1	145_0_78	142_0_133	1310_0_327	321_0_1	1271_0_25	676_0_10	343_0_1	671_0_38	1178_0_5	380_0_111	98_0_433	260_05_1	385_0_476
883_0_106	217_0_13	763_0_1	708_0_41	1327_0_60	195_0_16	572_0_30	571_0_4	1149_0_107	550_0_46	315_0_13	50_0_1	144_0_1	1560_0_30	495_0_225	1489_0_16	81_0_1	139_0_1	640_0_57	1639_0_62	733_0_19	94_0_1	731_0_69	183_0_1	405_0_147	732_0_61	326_0_1	4_0_1	6_0_39	9_0_51	1378_0_11	422_0_1	1010_0_60	424_0_31	202_0_1	200_0_1	151_0_1	145_0_74	142_0_128	1310_0_345	321_0_1	1271_0_24	676_0_10	343_0_1	671_0_43	1178_0_4	380_0_115	98_0_431	260_05_1	385_0_487
883_0_105	217_0_12	763_0_1	708_0_39	1327_0_68	195_0_16	572_0_28	571_0_6	1149_0_104	550_0_44	315_0_13	50_0_1	144_0_1	1560_0_31	495_0_208	1489_0_19	81_0_1	139_0_1	640_0_57	1639_0_64	733_0_17	94_0_1	731_0_64	183_0_1	405_0_140	732_0_58	326_0_1	4_0_1	6_0_46	9_0_52	1378_0_9	422_0_1	1010_0_48	424_0_34	202_0_1	200_0_1	151_0_1	145_0_73	142_0_132	1310_0_337	321_0_1	1271_0_21	676_0_11	343_0_1	671_0_41	1178_0_6	380_0_118	98_0_454	260_05_1	385_0_479
883_0_104	217_0_11	763_0_1	708_0_46	1327_0_62	195_0_15	572_0_30	571_0_4	1149_0_107	550_0_51	315_0_15	50_0_1	144_0_1	1560_0_27	495_0_226	1489_0_20	81_0_1	139_0_1	640_0_66	1639_0_63	733_0_18	94_0_1	731_0_67	183_0_1	405_0_127	732_0_61	326_0_1	4_0_1	6_0_49	9_0_51	1378_0_8	422_0_1	1010_0_43	424_0_35	202_0_1	200_0_1	151_0_1	145_0_75	142_0_115	1310_0_340	321_0_1	1271_0_20	676_0_11	343_0_1	671_0_40	1178_0_4	380_0_119	98_0_461	260_05_1	385_0_488
883_0_101	217_0_13	763_0_1	708_0_46	1327_0_66	195_0_13	572_0_29	571_0_6	1149_0_104	550_0_48	315_0_13	50_0_1	144_0_1	1560_0_33	495_0_218	1489_0_18	81_0_1	139_0_1	640_0_66	1639_0_61	733_0_18	94_0_1	731_0_70	183_0_1	405_0_132	732_0_59	326_0_1	4_0_1	6_0_48	9_0_43	1378_0_9	422_0_1	1010_0_44	424_0_34	202_0_1	200_0_1	151_0_1	145_0_67	142_0_130	1310_0_357	321_0_1	1271_0_26	676_0_9	343_0_1	671_0_46	1178_0_2	380_0_122	98_0_458	260_05_1	385_0_505
883_0_95	217_0_18	763_0_1	708_0_45	1327_0_65	195_0_13	572_0_27	571_0_5	1149_0_108	550_0_41	315_0_12	50_0_1	144_0_1	1560_0_26	495_0_196	1489_0_20	81_0_1	139_0_1	640_0_64	1639_0_61	733_0_16	94_0_1	731_0_64	183_0_1	405_0_131	732_0_61	326_0_1	4_0_1	6_0_52	9_0_52	1378_0_10	422_0_1	1010_0_39	424_0_38	202_0_1	200_0_1	151_0_1	145_0_70	142_0_129	1310_0_349	321_0_1	1271_0_21	676_0_11	343_0_1	671_0_39	1178_0_3	380_0_130	98_0_460	260_05_1	385_0_496
883_0_105	217_0_15	763_0_1	708_0_48	1327_0_63	195_0_13	572_0_25	571_0_4	1149_0_99	550_0_43	315_0_13	50_0_1	144_0_1	1560_0_29	495_0_214	1489_0_20	81_0_1	139_0_1	640_0_70	1639_0_60	733_0_12	94_0_1	731_0_62	183_0_1	405_0_122	732_0_62	326_0_1	4_0_1	6_0_50	9_0_45	1378_0_10	422_0_1	1010_0_43	424_0_40	202_0_1	200_0_1	151_0_1	145_0_73	142_0_138	1310_0_353	321_0_1	1271_0_20	676_0_14	343_0_1	671_0_37	1178_0_2	380_0_124	98_0_474	260_05_1	385_0_488
883_0_103	217_0_13	763_0_1	708_0_45	1327_0_63	195_0_14	572_0_25	571_0_5	1149_0_91	550_0_39	315_0_14	50_0_1	144_0_1	1560_0_33	495_0_211	1489_0_20	81_0_1	139_0_1	640_0_67	1639_0_66	733_0_14	94_0_1	731_0_70	183_0_1	405_0_139	732_0_59	326_0_1	4_0_1	6_0_50	9_0_43	1378_0_12	422_0_1	1010_0_40	424_0_36	202_0_1	200_0_1	151_0_1	145_0_78	142_0_137	1310_0_356	321_0_1	1271_0_23	676_0_11	343_0_1	671_0_36	1178_0_2	380_0_119	98_0_467	260_05_1	385_0_509
883_0_110	217_0_18	763_0_1	708_0_40	1327_0_66	195_0_15	572_0_27	571_0_6	1149_0_96	550_0_34	315_0_16	50_0_1	144_0_1	1560_0_32	495_0_218	1489_0_21	81_0_1	139_0_1	640_0_67	1639_0_65	733_0_13	94_0_1	731_0_67	183_0_1	405_0_147	732_0_62	326_0_1	4_0_1	6_0_51	9_0_50	1378_0_16	422_0_1	1010_0_37	424_0_34	202_0_1	200_0_1	151_0_1	145_0_73	142_0_137	1310_0_339	321_0_1	1271_0_20	676_0_14	343_0_1	671_0_37	1178_0_4	380_0_124	98_0_482	260_05_1	385_0_479
883_0_109	217_0_12	763_0_1	708_0_48	1327_0_63	195_0_13	572_0_29	571_0_5	1149_0_102	550_0_38	315_0_15	50_0_1	144_0_1	1560_0_35	495_0_233	1489_0_21	81_0_1	139_0_1	640_0_66	1639_0_62	733_0_14	94_0_1	731_0_63	183_0_1	405_0_144	732_0_64	326_0_1	4_0_1	6_0_49	9_0_44	1378_0_12	422_0_1	1010_0_38	424_0_35	202_0_1	200_0_1	151_0_1	145_0_83	142_0_129	1310_0_336	321_0_1	1271_0_20	676_0_13	343_0_1	671_0_42	1178_0_4	380_0_117	98_0_489	260_05_1	385_0_494
883_0_113	217_0_13	763_0_1	708_0_42	1327_0_68	195_0_7	572_0_33	571_0_9	1149_0_106	550_0_30	315_0_14	50_0_1	144_0_1	1560_0_35	495_0_234	1489_0_20	81_0_1	139_0_1	640_0_62	1639_0_67	733_0_16	94_0_1	731_0_68	183_0_1	405_0_162	732_0_57	326_0_1	4_0_1	6_0_50	9_0_46	1378_0_14	422_0_1	1010_0_37	424_0_36	202_0_1	200_0_1	151_0_1	145_0_77	142_0_130	1310_0_345	321_0_1	1271_0_23	676_0_10	343_0_1	671_0_40	1178_0_5	380_0_122	98_0_488	260_05_1	385_0_501
883_0_120	217_0_16	763_0_1	708_0_39	1327_0_65	195_0_6	572_0_37	571_0_8	1149_0_109	550_0_34	315_0_13	50_0_1	144_0_1	1560_0_37	495_0_240	1489_0_20	81_0_1	139_0_1	640_0_64	1639_0_66	733_0_13	94_0_1	731_0_70	183_0_1	405_0_159	732_0_64	326_0_1	4_0_1	6_0_46	9_0_47	1378_0_15	422_0_1	1010_0_38	424_0_33	202_0_1	200_0_1	151_0_1	145_0_75	142_0_131	1310_0_331	321_0_1	1271_0_18	676_0_14	343_0_1	671_0_34	1178_0_7	380_0_123	98_0_469	260_05_1	385_0_494
883_0_117	217_0_13	763_0_1	708_0_47	1327_0_60	195_0_6	572_0_38	571_0_8	1149_0_102	550_0_43	315_0_13	50_0_1	144_0_1	1560_0_36	495_0_248	1489_0_17	81_0_1	139_0_1	640_0_65	1639_0_62	733_0_17	94_0_1	731_0_68	183_0_1	405_0_156	732_0_67	326_0_1	4_0_1	6_0_44	9_0_44	1378_0_12	422_0_1	1010_0_42	424_0_31	202_0_1	200_0_1	151_0_1	145_0_79	142_0_132	1310_0_334	321_0_1	1271_0_17	676_0_13	343_0_1	671_0_41	1178_0_6	380_0_121	98_0_473	260_05_1	385_0_502
883_0_109	217_0_15	763_0_1	708_0_42	1327_0_66	195_0_6	572_0_37	571_0_8	1149_0_104	550_0_41	315_0_10	50_0_1	144_0_1	1560_0_38	495_0_235	1489_0_18	81_0_1	139_0_1	640_0_67	1639_0_69	733_0_18	94_0_1	731_0_73	183_0_1	405_0_160	732_0_61	326_0_1	4_0_1	6_0_43	9_0_44	1378_0_17	422_0_1	1010_0_38	424_0_30	202_0_1	200_0_1	151_0_1	145_0_73	142_0_135	1310_0_344	321_0_1	1271_0_20	676_0_10	343_0_1	671_0_41	1178_0_6	380_0_136	98_0_466	260_05_1	385_0_483
883_0_117	217_0_18	763_0_1	708_0_40	1327_0_60	195_0_7	572_0_38	571_0_7	1149_0_108	550_0_36	315_0_12	50_0_1	144_0_1	1560_0_41	495_0_237	1489_0_21	81_0_1	139_0_1	640_0_64	1639_0_64	733_0_16	94_0_1	731_0_68	183_0_1	405_0_158	732_0_66	326_0_1	4_0_1	6_0_35	9_0_48	1378_0_18	422_0_1	1010_0_35	424_0_30	202_0_1	200_0_1	151_0_1	145_0_72	142_0_131	1310_0_339	321_0_1	1271_0_17	676_0_9	343_0_1	671_0_43	1178_0_4	380_0_127	98_0_477	260_05_1	385_0_485
883_0_115	217_0_16	763_0_1	708_0_41	1327_0_46	195_0_6	572_0_40	571_0_7	1149_0_111	550_0_40	315_0_9	50_0_1	144_0_1	1560_0_44	495_0_235	1489_0_15	81_0_1	139_0_1	640_0_66	1639_0_65	733_0_24	94_0_1	731_0_72	183_0_1	405_0_153	732_0_62	326_0_1	4_0_1	6_0_39	9_0_45	1378_0_18	422_0_1	1010_0_42	424_0_29	202_0_1	200_0_1	151_0_1	145_0_74	142_0_147	1310_0_352	321_0_1	1271_0_15	676_0_7	343_0_1	671_0_44	1178_0_4	380_0_126	98_0_467	260_05_1	385_0_486
883_0_107	217_0_19	763_0_1	708_0_35	1327_0_50	195_0_8	572_0_35	571_0_9	1149_0_114	550_0_36	315_0_12	50_0_1	144_0_1	1560_0_38	495_0_239	1489_0_13	81_0_1	139_0_1	640_0_64	1639_0_63	733_0_20	94_0_1	731_0_74	183_0_1	405_0_159	732_0_67	326_0_1	4_0_1	6_0_42	9_0_43	1378_0_23	422_0_1	1010_0_37	424_0_30	202_0_1	200_0_1	151_0_1	145_0_79	142_0_141	1310_0_350	321_0_1	1271_0_16	676_0_6	343_0_1	671_0_40	1178_0_4	380_0_135	98_0_458	260_05_1	385_0_501
883_0_117	217_0_18	763_0_1	708_0_37	1327_0_53	195_0_10	572_0_40	571_0_7	1149_0_125	550_0_34	315_0_12	50_0_1	144_0_1	1560_0_44	495_0_253	1489_0_17	81_0_1	139_0_1	640_0_64	1639_0_68	733_0_16	94_0_1	731_0_60	183_0_1	405_0_152	732_0_67	326_0_1	4_0_1	6_0_32	9_0_41	1378_0_19	422_0_1	1010_0_32	424_0_31	202_0_1	200_0_1	151_0_1	145_0_83	142_0_141	1310_0_355	321_0_1	1271_0_13	676_0_6	343_0_1	671_0_39	1178_0_5	380_0_120	98_0_456	260_05_1	385_0_510
883_0_112	217_0_18	763_0_1	708_0_35	1327_0_51	195_0_9	572_0_40	571_0_5	1149_0_110	550_0_39	315_0_11	50_0_1	144_0_1	1560_0_43	495_0_255	1489_0_16	81_0_1	139_0_1	640_0_68	1639_0_69	733_0_19	94_0_1	731_0_59	183_0_1	405_0_157	732_0_70	326_0_1	4_0_1	6_0_42	9_0_38	1378_0_17	422_0_1	1010_0_40	424_0_32	202_0_1	200_0_1	151_0_1	145_0_76	142_0_146	1310_0_358	321_0_1	1271_0_11	676_0_6	343_0_1	671_0_36	1178_0_6	380_0_125	98_0_464	260_05_1	385_0_520
883_0_103	217_0_24	763_0_1	708_0_31	1327_0_54	195_0_10	572_0_41	571_0_7	1149_0_110	550_0_41	315_0_14	50_0_1	144_0_1	1560_0_39	495_0_257	1489_0_16	81_0_1	139_0_1	640_0_64	1639_0_63	733_0_16	94_0_1	731_0_66	183_0_1	405_0_163	732_0_66	326_0_1	4_0_1	6_0_41	9_0_39	1378_0_18	422_0_1	1010_0_36	424_0_30	202_0_1	200_0_1	151_0_1	145_0_71	142_0_140	1310_0_355	321_0_1	1271_0_13	676_0_4	343_0_1	671_0_31	1178_0_8	380_0_123	98_0_465	260_05_1	385_0_528
883_0_107	217_0_23	763_0_1	708_0_30	1327_0_51	195_0_8	572_0_38	571_0_4	1149_0_116	550_0_39	315_0_16	50_0_1	144_0_1	1560_0_42	495_0_261	1489_0_17	81_0_1	139_0_1	640_0_70	1639_0_62	733_0_16	94_0_1	731_0_56	183_0_1	405_0_150	732_0_59	326_0_1	4_0_1	6_0_42	9_0_37	1378_0_15	422_0_1	1010_0_39	424_0_31	202_0_1	200_0_1	151_0_1	145_0_78	142_0_139	1310_0_351	321_0_1	1271_0_12	676_0_6	343_0_1	671_0_32	1178_0_8	380_0_119	98_0_477	260_05_1	385_0_520
883_0_101	217_0_23	763_0_1	708_0_34	1327_0_50	195_0_10	572_0_41	571_0_6	1149_0_107	550_0_46	315_0_14	50_0_1	144_0_1	1560_0_36	495_0_263	1489_0_14	81_0_1	139_0_1	640_0_61	1639_0_70	733_0_18	94_0_1	731_0_54	183_0_1	405_0_161	732_0_58	326_0_1	4_0_1	6_0_47	9_0_39	1378_0_16	422_0_1	1010_0_39	424_0_28	202_0_1	200_0_1	151_0_1	145_0_73	142_0_145	1310_0_344	321_0_1	1271_0_16	676_0_3	343_0_1	671_0_32	1178_0_6	380_0_128	98_0_471	260_05_1	385_0_533
883_0_108	217_0_29	763_0_1	708_0_27	1327_0_51	195_0_10	572_0_38	571_0_6	1149_0_115	550_0_43	315_0_11	50_0_1	144_0_1	1560_0_35	495_0_257	1489_0_12	81_0_1	139_0_1	640_0_59	1639_0_69	733_0_17	94_0_1	731_0_59	183_0_1	405_0_160	732_0_60	326_0_1	4_0_1	6_0_44	9_0_35	1378_0_14	422_0_1	1010_0_35	424_0_33	202_0_1	200_0_1	151_0_1	145_0_76	142_0_142	1310_0_359	321_0_1	1271_0_17	676_0_4	343_0_1	671_0_29	1178_0_8	380_0_132	98_0_466	260_05_1	385_0_519
883_0_99	217_0_30	763_0_1	708_0_32	1327_0_51	195_0_8	572_0_35	571_0_5	1149_0_115	550_0_40	315_0_12	50_0_1	144_0_1	1560_0_28	495_0_262	1489_0_11	81_0_1	139_0_1	640_0_59	1639_0_67	733_0_23	94_0_1	731_0_53	183_0_1	405_0_148	732_0_59	326_0_1	4_0_1	6_0_47	9_0_38	1378_0_14	422_0_1	1010_0_41	424_0_34	202_0_1	200_0_1	151_0_1	145_0_78	142_0_142	1310_0_366	321_0_1	1271_0_13	676_0_5	343_0_1	671_0_34	1178_0_8	380_0_130	98_0_472	260_05_1	385_0_516
883_0_93	217_0_30	763_0_1	708_0_32	1327_0_53	195_0_7	572_0_31	571_0_7	1149_0_110	550_0_39	315_0_11	50_0_1	144_0_1	1560_0_26	495_0_256	1489_0_11	81_0_1	139_0_1	640_0_53	1639_0_69	733_0_21	94_0_1	731_0_51	183_0_1	405_0_163	732_0_62	326_0_1	4_0_1	6_0_52	9_0_42	1378_0_15	422_0_1	1010_0_45	424_0_34	202_0_1	200_0_1	151_0_1	145_0_77	142_0_135	1310_0_365	321_0_1	1271_0_16	676_0_5	343_0_1	671_0_34	1178_0_8	380_0_130	98_0_483	260_05_1	385_0_514
883_0_99	217_0_35	763_0_1	708_0_33	1327_0_61	195_0_6	572_0_28	571_0_7	1149_0_113	550_0_38	315_0_14	50_0_1	144_0_1	1560_0_26	495_0_248	1489_0_12	81_0_1	139_0_1	640_0_47	1639_0_62	733_0_21	94_0_1	731_0_57	183_0_1	405_0_163	732_0_66	326_0_1	4_0_1	6_0_47	9_0_39	1378_0_14	422_0_1	1010_0_41	424_0_34	202_0_1	200_0_1	151_0_1	145_0_80	142_0_134	1310_0_350	321_0_1	1271_0_17	676_0_4	343_0_1	671_0_36	1178_0_11	380_0_140	98_0_467	260_05_1	385_0_526
883_0_92	217_0_34	763_0_1	708_0_36	1327_0_54	195_0_4	572_0_30	571_0_7	1149_0_114	550_0_41	315_0_17	50_0_1	144_0_1	1560_0_26	495_0_248	1489_0_11	81_0_1	139_0_1	640_0_62	1639_0_69	733_0_21	94_0_1	731_0_52	183_0_1	405_0_149	732_0_61	326_0_1	4_0_1	6_0_47	9_0_36	1378_0_16	422_0_1	1010_0_43	424_0_26	202_0_1	200_0_1	151_0_1	145_0_74	142_0_137	1310_0_350	321_0_1	1271_0_13	676_0_3	343_0_1	671_0_36	1178_0_10	380_0_143	98_0_481	260_05_1	385_0_538
883_0_90	217_0_30	763_0_1	708_0_37	1327_0_55	195_0_4	572_0_23	571_0_9	1149_0_111	550_0_44	315_0_14	50_0_1	144_0_1	1560_0_29	495_0_249	1489_0_14	81_0_1	139_0_1	640_0_63	1639_0_66	733_0_22	94_0_1	731_0_57	183_0_1	405_0_151	732_0_61	326_0_1	4_0_1	6_0_41	9_0_38	1378_0_16	422_0_1	1010_0_40	424_0_28	202_0_1	200_0_1	151_0_1	145_0_73	142_0_135	1310_0_352	321_0_1	1271_0_19	676_0_2	343_0_1	671_0_31	1178_0_9	380_0_143	98_0_486	260_05_1	385_0_540
883_0_89	217_0_32	763_0_1	708_0_37	1327_0_51	195_0_3	572_0_25	571_0_8	1149_0_112	550_0_39	315_0_15	50_0_1	144_0_1	1560_0_33	495_0_242	1489_0_14	81_0_1	139_0_1	640_0_53	1639_0_62	733_0_21	94_0_1	731_0_56	183_0_1	405_0_148	732_0_69	326_0_1	4_0_1	6_0_39	9_0_37	1378_0_17	422_0_1	1010_0_40	424_0_33	202_0_1	200_0_1	151_0_1	145_0_82	142_0_139	1310_0_347	321_0_1	1271_0_13	676_0_2	343_0_1	671_0_34	1178_0_13	380_0_148	98_0_477	260_05_1	385_0_532
883_0_86	217_0_32	763_0_1	708_0_31	1327_0_52	195_0_1	572_0_26	571_0_6	1149_0_108	550_0_38	315_0_15	50_0_1	144_0_1	1560_0_32	495_0_252	1489_0_12	81_0_1	139_0_1	640_0_68	1639_0_64	733_0_24	94_0_1	731_0_52	183_0_1	405_0_149	732_0_66	326_0_1	4_0_1	6_0_47	9_0_37	1378_0_14	422_0_1	1010_0_41	424_0_31	202_0_1	200_0_1	151_0_1	145_0_76	142_0_143	1310_0_357	321_0_1	1271_0_13	676_0_2	343_0_1	671_0_37	1178_0_12	380_0_139	98_0_477	260_05_1	385_0_547
883_0_83	217_0_26	763_0_1	708_0_32	1327_0_57	195_0_1	572_0_27	571_0_10	1149_0_113	550_0_37	315_0_16	50_0_1	144_0_1	1560_0_32	495_0_258	1489_0_16	81_0_1	139_0_1	640_0_66	1639_0_62	733_0_22	94_0_1	731_0_57	183_0_1	405_0_140	732_0_60	326_0_1	4_0_1	6_0_43	9_0_37	1378_0_16	422_0_1	1010_0_36	424_0_26	202_0_1	200_0_1	151_0_1	145_0_78	142_0_145	1310_0_357	321_0_1	1271_0_17	676_0_2	343_0_1	671_0_40	1178_0_14	380_0_146	98_0_485	260_05_1	385_0_542
883_0_88	217_0_24	763_0_1	708_0_31	1327_0_57	195_0_1	572_0_29	571_0_10	1149_0_117	550_0_38	315_0_15	50_0_1	144_0_1	1560_0_35	495_0_242	1489_0_13	81_0_1	139_0_1	640_0_68	1639_0_53	733_0_24	94_0_1	731_0_56	183_0_1	405_0_133	732_0_69	326_0_1	4_0_1	6_0_43	9_0_39	1378_0_12	422_0_1	1010_0_36	424_0_31	202_0_1	200_0_1	151_0_1	145_0_77	142_0_152	1310_0_357	321_0_1	1271_0_14	676_0_1	343_0_1	671_0_44	1178_0_14	380_0_131	98_0_473	260_05_1	385_0_531
883_0_76	217_0_22	763_0_1	708_0_36	1327_0_58	195_0_1	572_0_29	571_0_12	1149_0_113	550_0_37	315_0_16	50_0_1	144_0_1	1560_0_34	495_0_255	1489_0_16	81_0_1	139_0_1	640_0_78	1639_0_54	733_0_27	94_0_1	731_0_54	183_0_1	405_0_134	732_0_68	326_0_1	4_0_1	6_0_42	9_0_41	1378_0_10	422_0_1	1010_0_35	424_0_31	202_0_1	200_0_1	151_0_1	145_0_73	142_0_157	1310_0_356	321_0_1	1271_0_14	676_0_2	343_0_1	671_0_44	1178_0_11	380_0_129	98_0_467	260_05_1	385_0_528
883_0_75	217_0_21	763_0_1	708_0_31	1327_0_67	195_0_1	572_0_28	571_0_14	1149_0_119	550_0_40	315_0_16	50_0_1	144_0_1	1560_0_36	495_0_244	1489_0_18	81_0_1	139_0_1	640_0_77	1639_0_59	733_0_25	94_0_1	731_0_61	183_0_1	405_0_127	732_0_55	326_0_1	4_0_1	6_0_37	9_0_39	1378_0_11	422_0_1	1010_0_27	424_0_34	202_0_1	200_0_1	151_0_1	145_0_74	142_0_152	1310_0_357	321_0_1	1271_0_17	676_0_2	343_0_1	671_0_47	1178_0_11	380_0_131	98_0_465	260_05_1	385_0_512
883_0_84	217_0_23	763_0_1	708_0_32	1327_0_61	195_0_1	572_0_29	571_0_14	1149_0_126	550_0_37	315_0_16	50_0_1	144_0_1	1560_0_33	495_0_251	1489_0_18	81_0_1	139_0_1	640_0_71	1639_0_56	733_0_24	94_0_1	731_0_59	183_0_1	405_0_125	732_0_54	326_0_1	4_0_1	6_0_40	9_0_33	1378_0_8	422_0_1	1010_0_29	424_0_34	202_0_1	200_0_1	151_0_1	145_0_72	142_0_149	1310_0_360	321_0_1	1271_0_15	676_0_1	343_0_1	671_0_38	1178_0_10	380_0_126	98_0_489	260_05_1	385_0_506
883_0_76	217_0_26	763_0_1	708_0_35	1327_0_57	195_0_1	572_0_29	571_0_16	1149_0_115	550_0_35	315_0_15	50_0_1	144_0_1	1560_0_34	495_0_252	1489_0_14	81_0_1	139_0_1	640_0_76	1639_0_52	733_0_24	94_0_1	731_0_61	183_0_1	405_0_132	732_0_57	326_0_1	4_0_1	6_0_44	9_0_38	1378_0_9	422_0_1	1010_0_32	424_0_30	202_0_1	200_0_1	151_0_1	145_0_64	142_0_153	1310_0_359	321_0_1	1271_0_12	676_0_2	343_0_1	671_0_36	1178_0_8	380_0_134	98_0_488	260_05_1	385_0_529
883_0_87	217_0_21	763_0_1	708_0_40	1327_0_63	195_0_1	572_0_33	571_0_15	1149_0_114	550_0_33	315_0_16	50_0_1	144_0_1	1560_0_38	495_0_245	1489_0_16	81_0_1	139_0_1	640_0_75	1639_0_52	733_0_22	94_0_1	731_0_68	183_0_1	405_0_127	732_0_53	326_0_1	4_0_1	6_0_41	9_0_40	1378_0_9	422_0_1	1010_0_27	424_0_29	202_0_1	200_0_1	151_0_1	145_0_67	142_0_153	1310_0_363	321_0_1	1271_0_15	343_0_1	671_0_35	1178_0_9	380_0_136	98_0_501	260_05_1	385_0_521	8_0_1
883_0_79	217_0_22	763_0_1	708_0_43	1327_0_61	195_0_1	572_0_30	571_0_15	1149_0_126	550_0_32	315_0_15	50_0_1	144_0_1	1560_0_38	495_0_246	1489_0_16	81_0_1	139_0_1	640_0_70	1639_0_49	733_0_22	94_0_1	731_0_66	183_0_1	405_0_124	732_0_62	326_0_1	4_0_1	6_0_42	9_0_40	1378_0_10	422_0_1	1010_0_32	424_0_30	202_0_1	200_0_1	151_0_1	145_0_64	142_0_145	1310_0_365	321_0_1	1271_0_15	343_0_1	671_0_37	1178_0_7	380_0_139	98_0_499	260_05_1	385_0_502	8_0_1
883_0_77	217_0_24	763_0_1	708_0_44	1327_0_54	195_0_1	572_0_31	571_0_16	1149_0_114	550_0_35	315_0_13	50_0_1	144_0_1	1560_0_31	495_0_252	1489_0_13	81_0_1	139_0_1	640_0_72	1639_0_56	733_0_23	94_0_1	731_0_66	183_0_1	405_0_126	732_0_68	326_0_1	4_0_1	6_0_44	9_0_40	1378_0_10	422_0_1	1010_0_37	424_0_28	202_0_1	200_0_1	151_0_1	145_0_62	142_0_133	1310_0_367	321_0_1	1271_0_14	343_0_1	671_0_42	1178_0_9	380_0_140	98_0_484	260_05_1	385_0_516	8_0_1
883_0_87	217_0_26	763_0_1	708_0_49	1327_0_57	195_0_1	572_0_30	571_0_13	1149_0_122	550_0_38	315_0_13	50_0_1	144_0_1	1560_0_33	495_0_254	1489_0_16	81_0_1	139_0_1	640_0_69	1639_0_62	733_0_17	94_0_1	731_0_63	183_0_1	405_0_125	732_0_56	326_0_1	4_0_1	6_0_43	9_0_43	1378_0_10	422_0_1	1010_0_34	424_0_29	202_0_1	200_0_1	151_0_1	145_0_71	142_0_130	1310_0_381	321_0_1	1271_0_17	343_0_1	671_0_41	1178_0_9	380_0_137	98_0_479	260_05_1	385_0_511	8_0_1
883_0_85	217_0_22	763_0_1	708_0_49	1327_0_52	195_0_1	572_0_30	571_0_11	1149_0_118	550_0_37	315_0_13	50_0_1	144_0_1	1560_0_30	495_0_257	1489_0_18	81_0_1	139_0_1	640_0_70	1639_0_58	733_0_14	94_0_1	731_0_61	183_0_1	405_0_141	732_0_60	326_0_1	4_0_1	6_0_42	9_0_38	1378_0_9	422_0_1	1010_0_32	424_0_25	202_0_1	200_0_1	151_0_1	145_0_69	142_0_128	1310_0_374	321_0_1	1271_0_17	343_0_1	671_0_44	1178_0_7	380_0_125	98_0_486	260_05_1	385_0_509	8_0_1
883_0_71	217_0_19	763_0_1	708_0_55	1327_0_51	195_0_1	572_0_35	571_0_9	1149_0_113	550_0_41	315_0_13	50_0_1	144_0_1	1560_0_27	495_0_262	1489_0_12	81_0_1	139_0_1	640_0_68	1639_0_58	733_0_19	94_0_1	731_0_64	183_0_1	405_0_139	732_0_54	326_0_1	4_0_1	6_0_38	9_0_40	1378_0_7	422_0_1	1010_0_37	424_0_31	202_0_1	200_0_1	151_0_1	145_0_67	142_0_128	1310_0_362	321_0_1	1271_0_15	343_0_1	671_0_51	1178_0_10	380_0_133	98_0_475	260_05_1	385_0_518	8_0_1
883_0_75	217_0_19	763_0_1	708_0_54	1327_0_55	195_0_1	572_0_39	571_0_9	1149_0_126	550_0_37	315_0_16	50_0_1	144_0_1	1560_0_28	495_0_250	1489_0_13	81_0_1	139_0_1	640_0_68	1639_0_57	733_0_19	94_0_1	731_0_64	183_0_1	405_0_140	732_0_49	326_0_1	4_0_1	6_0_41	9_0_41	1378_0_5	422_0_1	1010_0_31	424_0_30	202_0_1	200_0_1	151_0_1	145_0_63	142_0_128	1310_0_360	321_0_1	1271_0_14	343_0_1	671_0_49	1178_0_8	380_0_133	98_0_476	260_05_1	385_0_504	8_0_1
883_0_72	217_0_21	763_0_1	708_0_57	1327_0_48	195_0_1	572_0_40	571_0_9	1149_0_122	550_0_37	315_0_15	50_0_1	144_0_1	1560_0_31	495_0_247	1489_0_11	81_0_1	139_0_1	640_0_70	1639_0_55	733_0_18	94_0_1	731_0_64	183_0_1	405_0_130	732_0_49	326_0_1	4_0_1	6_0_41	9_0_40	1378_0_5	422_0_1	1010_0_30	424_0_31	202_0_1	200_0_1	151_0_1	145_0_61	142_0_141	1310_0_352	321_0_1	1271_0_10	343_0_1	671_0_46	1178_0_7	380_0_136	98_0_487	260_05_1	385_0_519	8_0_1
883_0_69	217_0_19	763_0_1	708_0_55	1327_0_53	195_0_1	572_0_41	571_0_10	1149_0_123	550_0_41	315_0_16	50_0_1	144_0_1	1560_0_27	495_0_251	1489_0_6	81_0_1	139_0_1	640_0_70	1639_0_54	733_0_20	94_0_1	731_0_66	183_0_1	405_0_126	732_0_47	326_0_1	4_0_1	6_0_36	9_0_36	1378_0_3	422_0_1	1010_0_29	424_0_34	202_0_1	200_0_1	151_0_1	145_0_58	142_0_137	1310_0_365	321_0_1	1271_0_12	343_0_1	671_0_51	1178_0_9	380_0_129	98_0_500	260_05_1	385_0_526	128_0_1
883_0_67	217_0_24	763_0_1	708_0_47	1327_0_48	195_0_1	572_0_41	571_0_12	1149_0_134	550_0_41	315_0_15	50_0_1	144_0_1	1560_0_23	495_0_253	1489_0_8	81_0_1	139_0_1	640_0_69	1639_0_54	733_0_15	94_0_1	731_0_68	183_0_1	405_0_129	732_0_47	326_0_1	4_0_1	6_0_35	9_0_35	1378_0_4	422_0_1	1010_0_30	424_0_35	200_0_1	151_0_1	145_0_53	142_0_135	1310_0_366	321_0_1	1271_0_13	343_0_1	671_0_48	1178_0_6	380_0_134	98_0_505	260_05_1	385_0_515	128_0_1	165_0_1
883_0_69	217_0_20	763_0_1	708_0_52	1327_0_47	195_0_1	572_0_39	571_0_14	1149_0_132	550_0_34	315_0_16	50_0_1	144_0_1	1560_0_20	495_0_245	1489_0_8	81_0_1	139_0_1	640_0_73	1639_0_57	733_0_18	94_0_1	731_0_76	183_0_1	405_0_112	732_0_49	326_0_1	4_0_1	6_0_30	9_0_31	1378_0_6	422_0_1	1010_0_29	424_0_33	200_0_1	151_0_1	145_0_50	142_0_135	1310_0_354	321_0_1	1271_0_10	343_0_1	671_0_47	1178_0_7	380_0_137	98_0_509	260_05_1	385_0_531	128_0_1	165_0_1
883_0_72	217_0_14	763_0_1	708_0_59	1327_0_58	195_0_1	572_0_47	571_0_11	1149_0_138	550_0_33	315_0_17	50_0_1	144_0_1	1560_0_17	495_0_239	1489_0_8	81_0_1	139_0_1	640_0_68	1639_0_49	733_0_19	94_0_1	731_0_83	183_0_1	405_0_115	732_0_44	326_0_1	4_0_1	6_0_29	9_0_34	1378_0_5	422_0_1	1010_0_25	424_0_39	200_0_1	151_0_1	145_0_46	142_0_122	1310_0_357	321_0_1	1271_0_15	343_0_1	671_0_55	1178_0_8	380_0_137	98_0_493	260_05_1	385_0_526	128_0_1	165_0_1
883_0_70	217_0_16	763_0_1	708_0_57	1327_0_54	195_0_1	572_0_42	571_0_13	1149_0_144	550_0_34	315_0_10	50_0_1	144_0_1	1560_0_21	495_0_229	1489_0_9	81_0_1	139_0_1	640_0_61	1639_0_51	733_0_21	94_0_1	731_0_80	183_0_1	405_0_122	732_0_49	326_0_1	4_0_1	6_0_32	9_0_35	1378_0_5	422_0_1	1010_0_32	424_0_38	200_0_1	151_0_1	145_0_46	142_0_124	1310_0_368	321_0_1	1271_0_13	343_0_1	671_0_49	1178_0_6	380_0_119	98_0_497	260_05_1	385_0_531	128_0_1	165_0_1
883_0_66	217_0_18	763_0_1	708_0_54	1327_0_49	195_0_1	572_0_42	571_0_15	1149_0_146	550_0_37	315_0_11	50_0_1	144_0_1	1560_0_26	495_0_232	1489_0_8	81_0_1	139_0_1	640_0_73	1639_0_50	733_0_19	94_0_1	731_0_84	183_0_1	405_0_119	732_0_47	326_0_1	4_0_1	6_0_33	9_0_41	1378_0_6	422_0_1	1010_0_36	424_0_36	200_0_1	151_0_1	145_0_40	142_0_129	1310_0_362	321_0_1	1271_0_9	343_0_1	671_0_54	1178_0_4	380_0_122	98_0_484	260_05_1	385_0_548	128_0_1	165_0_1
883_0_69	217_0_18	763_0_1	708_0_58	1327_0_52	195_0_1	572_0_45	571_0_14	1149_0_132	550_0_30	315_0_15	50_0_1	144_0_1	1560_0_26	495_0_233	1489_0_9	81_0_1	139_0_1	640_0_69	1639_0_46	733_0_19	94_0_1	731_0_88	183_0_1	405_0_125	732_0_49	326_0_1	4_0_1	6_0_32	9_0_42	1378_0_6	422_0_1	1010_0_32	424_0_38	200_0_1	151_0_1	145_0_48	142_0_121	1310_0_354	321_0_1	1271_0_14	343_0_1	671_0_51	1178_0_5	380_0_120	98_0_490	260_05_1	385_0_551	128_0_1	165_0_1
883_0_80	217_0_27	763_0_1	708_0_52	1327_0_50	195_0_1	572_0_43	571_0_15	1149_0_130	550_0_26	315_0_14	50_0_1	144_0_1	1560_0_27	495_0_230	1489_0_12	81_0_1	139_0_1	640_0_65	1639_0_43	733_0_20	94_0_1	731_0_81	183_0_1	405_0_126	732_0_47	326_0_1	4_0_1	6_0_33	9_0_40	1378_0_4	422_0_1	1010_0_35	424_0_34	200_0_1	151_0_1	145_0_51	142_0_128	1310_0_338	321_0_1	1271_0_13	343_0_1	671_0_54	1178_0_5	380_0_126	98_0_495	260_05_1	385_0_553	128_0_1	165_0_1
883_0_81	217_0_24	763_0_1	708_0_51	1327_0_46	195_0_1	572_0_45	571_0_15	1149_0_141	550_0_30	315_0_15	50_0_1	144_0_1	1560_0_23	495_0_234	1489_0_11	81_0_1	139_0_1	640_0_69	1639_0_45	733_0_17	94_0_1	731_0_81	183_0_1	405_0_116	732_0_48	326_0_1	4_0_1	6_0_32	9_0_49	1378_0_6	422_0_1	1010_0_38	424_0_39	200_0_1	151_0_1	145_0_43	142_0_122	1310_0_345	321_0_1	1271_0_8	343_0_1	671_0_56	1178_0_6	380_0_120	98_0_495	260_05_1	385_0_569	128_0_1	165_0_1
883_0_82	217_0_22	763_0_1	708_0_56	1327_0_43	195_0_1	572_0_42	571_0_17	1149_0_138	550_0_29	315_0_15	50_0_1	144_0_1	1560_0_24	495_0_234	1489_0_10	81_0_1	139_0_1	640_0_65	1639_0_44	733_0_16	94_0_1	731_0_76	183_0_1	405_0_114	732_0_49	326_0_1	4_0_1	6_0_27	9_0_42	1378_0_7	422_0_1	1010_0_40	424_0_41	200_0_1	151_0_1	145_0_52	142_0_131	1310_0_335	321_0_1	1271_0_8	343_0_1	671_0_57	1178_0_6	380_0_120	98_0_493	260_05_1	385_0_563	128_0_1	165_0_1
883_0_95	217_0_25	763_0_1	708_0_52	1327_0_42	195_0_1	572_0_37	571_0_20	1149_0_132	550_0_38	315_0_13	50_0_1	144_0_1	1560_0_26	495_0_240	1489_0_13	81_0_1	139_0_1	640_0_69	1639_0_47	733_0_13	94_0_1	731_0_70	183_0_1	405_0_105	732_0_49	326_0_1	4_0_1	6_0_26	9_0_46	1378_0_8	422_0_1	1010_0_39	424_0_35	200_0_1	151_0_1	145_0_49	142_0_145	1310_0_331	321_0_1	1271_0_8	343_0_1	671_0_58	1178_0_2	380_0_120	98_0_489	260_05_1	385_0_586	128_0_1	165_0_1
883_0_91	217_0_26	763_0_1	708_0_48	1327_0_35	195_0_1	572_0_43	571_0_15	1149_0_131	550_0_41	315_0_10	50_0_1	144_0_1	1560_0_22	495_0_238	1489_0_10	81_0_1	139_0_1	640_0_61	1639_0_48	733_0_14	94_0_1	731_0_79	183_0_1	405_0_106	732_0_49	326_0_1	4_0_1	6_0_29	9_0_49	1378_0_9	422_0_1	1010_0_44	424_0_32	200_0_1	151_0_1	145_0_41	142_0_140	1310_0_332	321_0_1	1271_0_13	343_0_1	671_0_54	1178_0_4	380_0_116	98_0_487	260_05_1	385_0_581	128_0_1	165_0_1
883_0_89	217_0_23	763_0_1	708_0_51	1327_0_34	195_0_1	572_0_42	571_0_16	1149_0_130	550_0_36	315_0_8	50_0_1	144_0_1	1560_0_20	495_0_239	1489_0_11	81_0_1	139_0_1	640_0_54	1639_0_49	733_0_15	94_0_1	731_0_76	183_0_1	405_0_111	732_0_52	326_0_1	4_0_1	6_0_25	9_0_42	1378_0_8	422_0_1	1010_0_47	424_0_37	200_0_1	151_0_1	145_0_50	142_0_142	1310_0_318	321_0_1	1271_0_11	343_0_1	671_0_55	1178_0_4	380_0_120	98_0_471	260_05_1	385_0_558	128_0_1	165_0_1
883_0_93	217_0_24	763_0_1	708_0_48	1327_0_34	195_0_1	572_0_44	571_0_19	1149_0_128	550_0_40	315_0_9	50_0_1	144_0_1	1560_0_21	495_0_239	1489_0_12	81_0_1	139_0_1	640_0_57	1639_0_44	733_0_17	94_0_1	731_0_72	183_0_1	405_0_113	732_0_55	326_0_1	4_0_1	6_0_24	9_0_41	1378_0_9	422_0_1	1010_0_46	424_0_33	200_0_1	151_0_1	145_0_49	142_0_144	1310_0_319	321_0_1	1271_0_11	343_0_1	671_0_54	1178_0_4	380_0_112	98_0_471	260_05_1	385_0_565	128_0_1	165_0_1
883_0_93	217_0_23	763_0_1	708_0_51	1327_0_36	195_0_1	572_0_45	571_0_17	1149_0_132	550_0_43	315_0_9	50_0_1	144_0_1	1560_0_17	495_0_242	1489_0_11	81_0_1	139_0_1	640_0_54	1639_0_48	733_0_15	94_0_1	731_0_77	183_0_1	405_0_113	732_0_60	326_0_1	4_0_1	6_0_25	9_0_35	1378_0_9	422_0_1	1010_0_49	424_0_39	200_0_1	151_0_1	145_0_47	142_0_137	1310_0_318	321_0_1	1271_0_16	343_0_1	671_0_48	1178_0_6	380_0_109	98_0_469	260_05_1	385_0_551	128_0_1	165_0_1
883_0_101	217_0_25	763_0_1	708_0_50	1327_0_33	195_0_1	572_0_39	571_0_17	1149_0_125	550_0_38	315_0_8	50_0_1	144_0_1	1560_0_12	495_0_239	1489_0_13	81_0_1	139_0_1	640_0_52	1639_0_48	733_0_13	94_0_1	731_0_68	183_0_1	405_0_115	732_0_55	326_0_1	4_0_1	6_0_26	9_0_35	1378_0_5	422_0_1	1010_0_55	424_0_37	200_0_1	151_0_1	145_0_48	142_0_140	1310_0_319	321_0_1	1271_0_12	343_0_1	671_0_47	1178_0_5	380_0_111	98_0_479	260_05_1	385_0_550	128_0_1	165_0_1
883_0_105	217_0_26	763_0_1	708_0_50	1327_0_34	195_0_1	572_0_44	571_0_19	1149_0_126	550_0_40	315_0_10	50_0_1	144_0_1	1560_0_17	495_0_229	1489_0_10	81_0_1	139_0_1	640_0_52	1639_0_46	733_0_11	94_0_1	731_0_66	183_0_1	405_0_107	732_0_52	326_0_1	4_0_1	6_0_27	9_0_44	1378_0_5	422_0_1	1010_0_55	424_0_35	200_0_1	151_0_1	145_0_48	142_0_127	1310_0_327	321_0_1	1271_0_12	343_0_1	671_0_48	1178_0_3	380_0_116	98_0_489	260_05_1	385_0_543	128_0_1	165_0_1
883_0_94	217_0_25	763_0_1	708_0_42	1327_0_33	195_0_1	572_0_49	571_0_20	1149_0_133	550_0_40	315_0_9	50_0_1	144_0_1	1560_0_15	495_0_228	1489_0_9	81_0_1	139_0_1	640_0_52	1639_0_46	733_0_14	94_0_1	731_0_71	183_0_1	405_0_108	732_0_56	326_0_1	4_0_1	6_0_30	9_0_35	1378_0_3	422_0_1	1010_0_53	424_0_46	200_0_1	151_0_1	145_0_53	142_0_132	1310_0_310	321_0_1	1271_0_17	343_0_1	671_0_45	1178_0_5	380_0_107	98_0_465	260_05_1	385_0_545	128_0_1	165_0_1
883_0_98	217_0_26	763_0_1	708_0_49	1327_0_30	195_0_1	572_0_45	571_0_19	1149_0_134	550_0_37	315_0_7	50_0_1	144_0_1	1560_0_14	495_0_225	1489_0_8	81_0_1	139_0_1	640_0_55	1639_0_44	733_0_14	94_0_1	731_0_68	183_0_1	405_0_112	732_0_52	326_0_1	4_0_1	6_0_25	9_0_40	1378_0_2	422_0_1	1010_0_55	424_0_42	200_0_1	151_0_1	145_0_52	142_0_128	1310_0_309	321_0_1	1271_0_15	343_0_1	671_0_53	1178_0_5	380_0_107	98_0_458	260_05_1	385_0_558	128_0_1	165_0_1
883_0_95	217_0_25	763_0_1	708_0_47	1327_0_29	195_0_1	572_0_45	571_0_22	1149_0_135	550_0_37	315_0_7	50_0_1	144_0_1	1560_0_15	495_0_231	1489_0_11	81_0_1	139_0_1	640_0_64	1639_0_43	733_0_12	94_0_1	731_0_62	183_0_1	405_0_112	732_0_49	326_0_1	4_0_1	6_0_32	9_0_41	1378_0_3	422_0_1	1010_0_48	424_0_46	200_0_1	151_0_1	145_0_51	142_0_128	1310_0_308	321_0_1	1271_0_18	343_0_1	671_0_55	1178_0_4	380_0_105	98_0_452	260_05_1	385_0_557	128_0_1	165_0_1
883_0_89	217_0_19	763_0_1	708_0_49	1327_0_23	195_0_1	572_0_42	571_0_23	1149_0_130	550_0_35	315_0_7	50_0_1	144_0_1	1560_0_12	495_0_232	1489_0_12	81_0_1	139_0_1	640_0_61	1639_0_43	733_0_11	94_0_1	731_0_62	183_0_1	405_0_121	732_0_53	326_0_1	4_0_1	6_0_29	9_0_35	1378_0_3	422_0_1	1010_0_48	424_0_48	200_0_1	151_0_1	145_0_57	142_0_128	1310_0_301	321_0_1	1271_0_19	343_0_1	671_0_53	1178_0_7	380_0_112	98_0_454	260_05_1	385_0_561	128_0_1	165_0_1
883_0_102	217_0_22	763_0_1	708_0_54	1327_0_23	195_0_1	572_0_40	571_0_21	1149_0_140	550_0_34	315_0_6	50_0_1	144_0_1	1560_0_13	495_0_219	1489_0_16	81_0_1	139_0_1	640_0_53	1639_0_38	733_0_14	94_0_1	731_0_66	183_0_1	405_0_116	732_0_54	326_0_1	4_0_1	6_0_31	9_0_36	1378_0_4	422_0_1	1010_0_48	424_0_40	200_0_1	151_0_1	145_0_53	142_0_125	1310_0_290	321_0_1	1271_0_15	343_0_1	671_0_53	1178_0_6	380_0_115	98_0_464	260_05_1	385_0_572	128_0_1	165_0_1
883_0_99	217_0_18	763_0_1	708_0_53	1327_0_27	195_0_1	572_0_42	571_0_24	1149_0_142	550_0_39	315_0_9	50_0_1	144_0_1	1560_0_11	495_0_214	1489_0_13	81_0_1	139_0_1	640_0_52	1639_0_35	733_0_13	94_0_1	731_0_64	183_0_1	405_0_117	732_0_49	326_0_1	4_0_1	6_0_35	9_0_33	1378_0_3	422_0_1	1010_0_47	424_0_47	200_0_1	151_0_1	145_0_57	142_0_110	1310_0_291	321_0_1	1271_0_15	343_0_1	671_0_56	1178_0_7	380_0_102	98_0_464	260_05_1	385_0_582	128_0_1	165_0_1
883_0_90	217_0_19	763_0_1	708_0_57	1327_0_26	195_0_1	572_0_42	571_0_21	1149_0_142	550_0_34	315_0_8	50_0_1	144_0_1	1560_0_9	495_0_218	1489_0_12	81_0_1	139_0_1	640_0_50	1639_0_35	733_0_8	94_0_1	731_0_59	183_0_1	405_0_124	732_0_48	326_0_1	4_0_1	6_0_35	9_0_29	1378_0_2	422_0_1	1010_0_49	424_0_46	200_0_1	151_0_1	145_0_57	142_0_112	1310_0_287	321_0_1	1271_0_17	343_0_1	671_0_50	1178_0_6	380_0_109	98_0_469	260_05_1	385_0_575	128_0_1	165_0_1
883_0_101	217_0_19	763_0_1	708_0_58	1327_0_28	195_0_1	572_0_42	571_0_17	1149_0_139	550_0_36	315_0_6	50_0_1	144_0_1	1560_0_9	495_0_213	1489_0_12	81_0_1	139_0_1	640_0_57	1639_0_39	733_0_13	94_0_1	731_0_60	183_0_1	405_0_121	732_0_48	326_0_1	4_0_1	6_0_36	9_0_37	1378_0_3	422_0_1	1010_0_52	424_0_41	200_0_1	151_0_1	145_0_52	142_0_97	1310_0_276	321_0_1	1271_0_12	343_0_1	671_0_55	1178_0_5	380_0_117	98_0_481	260_05_1	385_0_581	128_0_1	165_0_1
883_0_97	217_0_17	763_0_1	708_0_60	1327_0_30	195_0_1	572_0_45	571_0_14	1149_0_150	550_0_38	315_0_9	50_0_1	144_0_1	1560_0_8	495_0_211	1489_0_12	81_0_1	139_0_1	640_0_58	1639_0_40	733_0_10	94_0_1	731_0_57	183_0_1	405_0_130	732_0_50	326_0_1	4_0_1	6_0_37	9_0_33	1378_0_4	422_0_1	1010_0_53	424_0_44	200_0_1	151_0_1	145_0_54	142_0_97	1310_0_280	321_0_1	1271_0_12	343_0_1	671_0_58	1178_0_6	380_0_111	98_0_460	260_05_1	385_0_580	128_0_1	165_0_1
883_0_92	217_0_17	763_0_1	708_0_59	1327_0_31	195_0_1	572_0_44	571_0_12	1149_0_145	550_0_32	315_0_10	50_0_1	144_0_1	1560_0_3	495_0_227	1489_0_13	81_0_1	139_0_1	640_0_55	1639_0_39	733_0_12	94_0_1	731_0_61	183_0_1	405_0_135	732_0_59	326_0_1	4_0_1	6_0_35	9_0_29	1378_0_3	422_0_1	1010_0_54	424_0_43	200_0_1	151_0_1	145_0_48	142_0_97	1310_0_266	321_0_1	1271_0_11	343_0_1	671_0_60	1178_0_4	380_0_119	98_0_459	260_05_1	385_0_570	128_0_1	165_0_1
883_0_104	217_0_13	763_0_1	708_0_61	1327_0_37	195_0_1	572_0_44	571_0_13	1149_0_145	550_0_35	315_0_10	50_0_1	144_0_1	1560_0_5	495_0_220	1489_0_13	81_0_1	139_0_1	640_0_57	1639_0_36	733_0_12	94_0_1	731_0_60	183_0_1	405_0_135	732_0_57	326_0_1	4_0_1	6_0_42	9_0_30	1378_0_3	422_0_1	1010_0_52	424_0_45	200_0_1	151_0_1	145_0_42	142_0_96	1310_0_269	321_0_1	1271_0_8	343_0_1	671_0_56	1178_0_4	380_0_118	98_0_459	260_05_1	385_0_573	128_0_1	165_0_1
883_0_105	217_0_13	763_0_1	708_0_66	1327_0_36	195_0_1	572_0_48	571_0_16	1149_0_146	550_0_34	315_0_10	50_0_1	144_0_1	1560_0_5	495_0_217	1489_0_13	81_0_1	139_0_1	640_0_60	1639_0_34	733_0_9	94_0_1	731_0_60	183_0_1	405_0_132	732_0_52	326_0_1	4_0_1	6_0_37	9_0_26	1378_0_4	422_0_1	1010_0_51	424_0_50	200_0_1	151_0_1	145_0_45	142_0_99	1310_0_281	321_0_1	1271_0_8	343_0_1	671_0_53	1178_0_6	380_0_112	98_0_456	260_05_1	385_0_584	128_0_1	165_0_1
883_0_105	217_0_13	763_0_1	708_0_69	1327_0_31	195_0_1	572_0_45	571_0_11	1149_0_141	550_0_32	315_0_10	50_0_1	144_0_1	1560_0_4	495_0_214	1489_0_13	81_0_1	139_0_1	640_0_54	1639_0_37	733_0_10	94_0_1	731_0_61	183_0_1	405_0_134	732_0_60	326_0_1	4_0_1	6_0_39	9_0_28	1378_0_2	422_0_1	1010_0_47	424_0_49	200_0_1	151_0_1	145_0_40	142_0_96	1310_0_262	321_0_1	1271_0_9	343_0_1	671_0_57	1178_0_4	380_0_124	98_0_453	260_05_1	385_0_589	128_0_1	165_0_1
883_0_100	217_0_13	763_0_1	708_0_67	1327_0_34	195_0_1	572_0_50	571_0_11	1149_0_139	550_0_39	315_0_12	50_0_1	144_0_1	1560_0_3	495_0_210	1489_0_15	81_0_1	139_0_1	640_0_51	1639_0_38	733_0_11	94_0_1	731_0_57	183_0_1	405_0_137	732_0_62	326_0_1	4_0_1	6_0_41	9_0_33	1378_0_3	422_0_1	1010_0_48	424_0_46	200_0_1	151_0_1	145_0_36	142_0_97	1310_0_256	321_0_1	1271_0_10	343_0_1	671_0_58	1178_0_2	380_0_119	98_0_462	260_05_1	385_0_614	128_0_1	165_0_1
883_0_97	217_0_13	763_0_1	708_0_72	1327_0_33	195_0_1	572_0_47	571_0_11	1149_0_160	550_0_44	315_0_15	50_0_1	144_0_1	1560_0_2	495_0_211	1489_0_14	81_0_1	139_0_1	640_0_48	1639_0_37	733_0_6	94_0_1	731_0_55	183_0_1	405_0_138	732_0_65	326_0_1	4_0_1	6_0_40	9_0_28	1378_0_4	422_0_1	1010_0_50	424_0_55	200_0_1	151_0_1	145_0_44	142_0_96	1310_0_255	321_0_1	1271_0_11	343_0_1	671_0_56	1178_0_2	380_0_110	98_0_462	260_05_1	385_0_603	128_0_1	165_0_1
883_0_109	217_0_13	763_0_1	708_0_69	1327_0_35	195_0_1	572_0_39	571_0_6	1149_0_163	550_0_41	315_0_13	50_0_1	144_0_1	1560_0_1	495_0_208	1489_0_16	81_0_1	139_0_1	640_0_49	1639_0_36	733_0_9	94_0_1	731_0_50	183_0_1	405_0_141	732_0_68	326_0_1	4_0_1	6_0_39	9_0_30	1378_0_3	422_0_1	1010_0_51	424_0_43	200_0_1	151_0_1	145_0_41	142_0_96	1310_0_246	321_0_1	1271_0_12	343_0_1	671_0_57	1178_0_2	380_0_131	98_0_459	260_05_1	385_0_591	128_0_1	165_0_1
883_0_108	217_0_12	763_0_1	708_0_60	1327_0_35	195_0_1	572_0_44	571_0_8	1149_0_156	550_0_42	315_0_12	50_0_1	144_0_1	1560_0_2	495_0_205	1489_0_14	81_0_1	139_0_1	640_0_47	1639_0_37	733_0_7	94_0_1	731_0_60	183_0_1	405_0_146	732_0_70	326_0_1	4_0_1	6_0_39	9_0_34	1378_0_3	422_0_1	1010_0_50	424_0_44	200_0_1	151_0_1	145_0_43	142_0_87	1310_0_259	321_0_1	1271_0_11	343_0_1	671_0_55	1178_0_4	380_0_120	98_0_447	260_05_1	385_0_606	128_0_1	165_0_1
883_0_107	217_0_16	763_0_1	708_0_58	1327_0_37	195_0_1	572_0_44	571_0_10	1149_0_162	550_0_37	315_0_15	50_0_1	144_0_1	1560_0_1	495_0_205	1489_0_11	81_0_1	139_0_1	640_0_52	1639_0_37	733_0_7	94_0_1	731_0_53	183_0_1	405_0_146	732_0_64	326_0_1	4_0_1	6_0_36	9_0_29	1378_0_4	422_0_1	1010_0_49	424_0_45	200_0_1	151_0_1	145_0_44	142_0_87	1310_0_249	321_0_1	1271_0_10	343_0_1	671_0_58	1178_0_4	380_0_122	98_0_444	260_05_1	385_0_597	128_0_1	165_0_1
883_0_110	217_0_19	319_0_1	708_0_51	1327_0_32	195_0_1	572_0_42	571_0_11	1149_0_161	550_0_38	315_0_14	50_0_1	144_0_1	495_0_199	1489_0_11	81_0_1	139_0_1	640_0_52	1639_0_40	733_0_8	94_0_1	731_0_50	183_0_1	405_0_139	732_0_67	326_0_1	6_0_35	9_0_33	1378_0_5	422_0_1	1010_0_57	424_0_44	200_0_1	151_0_1	145_0_41	142_0_86	1310_0_250	321_0_1	1271_0_8	343_0_1	671_0_57	1178_0_4	380_0_131	98_0_464	260_05_1	385_0_598	128_0_1	165_0_1	95_0_1	107_0_371
883_0_112	217_0_17	319_0_1	708_0_46	1327_0_30	195_0_1	572_0_52	571_0_13	1149_0_159	550_0_41	315_0_15	50_0_1	144_0_1	495_0_208	1489_0_12	81_0_1	139_0_1	640_0_49	1639_0_33	733_0_6	94_0_1	731_0_61	183_0_1	405_0_135	732_0_64	326_0_1	6_0_37	9_0_32	1378_0_3	422_0_1	1010_0_58	424_0_47	200_0_1	151_0_1	145_0_39	142_0_82	1310_0_264	321_0_1	1271_0_8	343_0_1	671_0_55	1178_0_2	380_0_125	98_0_460	260_05_1	385_0_617	128_0_1	165_0_1	95_0_1	107_0_347
883_0_104	217_0_19	319_0_1	708_0_52	1327_0_31	195_0_1	572_0_47	571_0_13	1149_0_173	550_0_40	315_0_17	50_0_1	144_0_1	495_0_213	1489_0_12	81_0_1	139_0_1	640_0_54	1639_0_38	733_0_8	94_0_1	731_0_58	183_0_1	405_0_135	732_0_74	326_0_1	6_0_29	9_0_32	1378_0_2	422_0_1	1010_0_56	424_0_51	200_0_1	151_0_1	145_0_39	142_0_85	1310_0_258	321_0_1	1271_0_7	343_0_1	671_0_61	1178_0_2	380_0_121	98_0_459	260_05_1	385_0_586	128_0_1	165_0_1	95_0_1	107_0_352
883_0_115	217_0_17	319_0_1	708_0_57	1327_0_31	195_0_1	572_0_43	571_0_11	1149_0_166	550_0_41	315_0_17	50_0_1	144_0_1	495_0_207	1489_0_7	81_0_1	139_0_1	640_0_51	1639_0_39	733_0_7	94_0_1	731_0_56	183_0_1	405_0_133	732_0_75	326_0_1	6_0_33	9_0_37	1378_0_2	422_0_1	1010_0_60	424_0_47	200_0_1	151_0_1	145_0_35	142_0_81	1310_0_250	321_0_1	1271_0_5	343_0_1	671_0_58	1178_0_2	380_0_130	98_0_460	260_05_1	385_0_609	128_0_1	165_0_1	95_0_1	107_0_343
883_0_111	217_0_20	319_0_1	708_0_57	1327_0_25	195_0_1	572_0_42	571_0_13	1149_0_162	550_0_45	315_0_21	50_0_1	144_0_1	495_0_209	1489_0_9	81_0_1	139_0_1	640_0_54	1639_0_38	733_0_8	94_0_1	731_0_62	183_0_1	405_0_136	732_0_69	326_0_1	6_0_28	9_0_35	1378_0_2	422_0_1	1010_0_56	424_0_47	200_0_1	151_0_1	145_0_33	142_0_81	1310_0_263	321_0_1	1271_0_6	343_0_1	671_0_55	1178_0_4	380_0_116	98_0_457	260_05_1	385_0_606	128_0_1	165_0_1	95_0_1	107_0_337
883_0_115	217_0_17	319_0_1	708_0_57	1327_0_26	195_0_1	572_0_39	571_0_10	1149_0_160	550_0_36	315_0_18	50_0_1	144_0_1	495_0_212	1489_0_10	81_0_1	139_0_1	640_0_54	1639_0_38	733_0_9	94_0_1	731_0_57	183_0_1	405_0_140	732_0_73	326_0_1	6_0_26	9_0_36	1378_0_1	422_0_1	1010_0_66	424_0_49	200_0_1	151_0_1	145_0_32	142_0_82	1310_0_243	321_0_1	1271_0_6	343_0_1	671_0_61	1178_0_4	380_0_117	98_0_480	260_05_1	385_0_599	128_0_1	165_0_1	95_0_1	107_0_332
883_0_122	217_0_16	319_0_1	708_0_52	1327_0_23	195_0_1	572_0_41	571_0_9	1149_0_155	550_0_39	315_0_16	50_0_1	144_0_1	495_0_212	1489_0_12	81_0_1	139_0_1	640_0_53	1639_0_41	733_0_9	94_0_1	731_0_58	183_0_1	405_0_146	732_0_71	326_0_1	6_0_27	9_0_42	1378_0_1	422_0_1	1010_0_67	424_0_53	200_0_1	151_0_1	145_0_33	142_0_75	1310_0_241	321_0_1	1271_0_5	343_0_1	671_0_58	1178_0_1	380_0_119	98_0_470	260_05_1	385_0_623	128_0_1	165_0_1	95_0_1	107_0_320
883_0_116	217_0_20	319_0_1	708_0_48	1327_0_24	195_0_1	572_0_44	571_0_9	1149_0_150	550_0_39	315_0_18	50_0_1	495_0_207	1489_0_10	81_0_1	139_0_1	640_0_55	1639_0_39	733_0_10	94_0_1	731_0_62	183_0_1	405_0_144	732_0_67	326_0_1	6_0_26	9_0_41	549_0_1	1010_0_76	424_0_53	200_0_1	151_0_1	145_0_37	142_0_72	1310_0_241	321_0_1	1271_0_6	343_0_1	671_0_51	380_0_121	98_0_456	260_05_1	385_0_612	128_0_1	165_0_1	95_0_1	107_0_327	785_0_842	59_0_1	218_0_1
883_0_116	217_0_21	319_0_1	708_0_49	1327_0_22	195_0_1	572_0_42	571_0_7	1149_0_159	550_0_36	315_0_19	50_0_1	495_0_219	1489_0_11	81_0_1	139_0_1	640_0_48	1639_0_37	733_0_12	94_0_1	731_0_54	183_0_1	405_0_149	732_0_69	326_0_1	6_0_21	9_0_37	549_0_1	1010_0_76	424_0_45	200_0_1	151_0_1	145_0_34	142_0_72	1310_0_245	321_0_1	1271_0_6	343_0_1	671_0_52	380_0_135	98_0_466	260_05_1	385_0_610	128_0_1	165_0_1	95_0_1	107_0_323	785_0_832	59_0_1	218_0_1
883_0_120	217_0_19	319_0_1	708_0_54	1327_0_24	195_0_1	572_0_44	571_0_5	1149_0_152	550_0_47	315_0_14	50_0_1	495_0_216	1489_0_6	81_0_1	139_0_1	640_0_49	1639_0_37	733_0_12	94_0_1	731_0_61	183_0_1	405_0_145	732_0_65	326_0_1	6_0_23	9_0_42	549_0_1	1010_0_73	424_0_50	200_0_1	151_0_1	145_0_34	142_0_73	1310_0_247	321_0_1	1271_0_3	343_0_1	671_0_52	380_0_121	98_0_439	260_05_1	385_0_640	128_0_1	165_0_1	95_0_1	107_0_331	785_0_825	59_0_1	218_0_1
883_0_107	217_0_18	319_0_1	708_0_58	1327_0_22	195_0_1	572_0_39	571_0_9	1149_0_144	550_0_45	315_0_16	50_0_1	495_0_226	1489_0_5	81_0_1	139_0_1	640_0_53	1639_0_35	733_0_12	94_0_1	731_0_58	183_0_1	405_0_146	732_0_72	326_0_1	6_0_22	9_0_31	549_0_1	1010_0_73	424_0_51	200_0_1	151_0_1	145_0_41	142_0_75	1310_0_264	321_0_1	1271_0_3	343_0_1	671_0_54	380_0_118	98_0_432	260_05_1	385_0_619	128_0_1	165_0_1	95_0_1	107_0_346	785_0_830	59_0_1	218_0_1
883_0_111	217_0_19	319_0_1	708_0_56	1327_0_24	195_0_1	572_0_39	571_0_8	1149_0_148	550_0_45	315_0_14	50_0_1	495_0_225	1489_0_4	81_0_1	139_0_1	640_0_46	1639_0_37	733_0_15	94_0_1	731_0_54	183_0_1	405_0_146	732_0_64	326_0_1	6_0_22	9_0_33	549_0_1	1010_0_76	424_0_50	200_0_1	151_0_1	145_0_38	142_0_76	1310_0_253	321_0_1	1271_0_3	343_0_1	671_0_54	380_0_120	98_0_450	260_05_1	385_0_634	128_0_1	165_0_1	95_0_1	107_0_330	785_0_843	59_0_1	218_0_1
883_0_113	217_0_22	319_0_1	708_0_56	1327_0_30	195_0_1	572_0_39	571_0_7	1149_0_145	550_0_56	315_0_14	50_0_1	495_0_227	1489_0_2	81_0_1	139_0_1	640_0_44	1639_0_40	733_0_14	94_0_1	731_0_51	183_0_1	405_0_155	732_0_66	326_0_1	6_0_24	9_0_35	549_0_1	1010_0_78	424_0_49	200_0_1	151_0_1	145_0_42	142_0_75	1310_0_259	321_0_1	1271_0_4	343_0_1	671_0_52	380_0_107	98_0_424	260_05_1	385_0_654	128_0_1	165_0_1	95_0_1	107_0_331	785_0_836	59_0_1	218_0_1
883_0_118	217_0_24	319_0_1	708_0_57	1327_0_28	195_0_1	572_0_36	571_0_9	1149_0_138	550_0_50	315_0_12	50_0_1	495_0_232	1489_0_3	81_0_1	139_0_1	640_0_49	1639_0_34	733_0_12	94_0_1	731_0_48	183_0_1	405_0_145	732_0_66	326_0_1	6_0_20	9_0_33	549_0_1	1010_0_84	424_0_49	200_0_1	151_0_1	145_0_47	142_0_81	1310_0_263	321_0_1	1271_0_6	343_0_1	671_0_50	380_0_106	98_0_424	260_05_1	385_0_630	128_0_1	165_0_1	95_0_1	107_0_329	785_0_856	59_0_1	218_0_1
883_0_112	217_0_23	319_0_1	708_0_58	1327_0_27	195_0_1	572_0_35	571_0_9	1149_0_148	550_0_50	315_0_9	50_0_1	495_0_208	1489_0_3	81_0_1	139_0_1	640_0_49	1639_0_35	733_0_11	94_0_1	731_0_47	183_0_1	405_0_148	732_0_66	326_0_1	6_0_23	9_0_32	549_0_1	1010_0_84	424_0_49	200_0_1	151_0_1	145_0_45	142_0_86	1310_0_253	321_0_1	1271_0_6	343_0_1	671_0_53	380_0_116	98_0_424	260_05_1	385_0_644	128_0_1	165_0_1	95_0_1	107_0_319	785_0_870	59_0_1	218_0_1
883_0_109	217_0_21	319_0_1	708_0_63	1327_0_23	195_0_1	572_0_33	571_0_11	1149_0_144	550_0_53	315_0_11	50_0_1	495_0_214	1489_0_3	81_0_1	139_0_1	640_0_55	1639_0_34	733_0_7	94_0_1	731_0_51	183_0_1	405_0_146	732_0_70	326_0_1	6_0_21	9_0_33	549_0_1	1010_0_88	424_0_44	200_0_1	151_0_1	145_0_48	142_0_79	1310_0_261	321_0_1	1271_0_8	343_0_1	671_0_44	380_0_108	98_0_408	260_05_1	385_0_647	128_0_1	165_0_1	95_0_1	107_0_330	785_0_869	59_0_1	218_0_1
883_0_106	217_0_20	319_0_1	708_0_69	1327_0_21	195_0_1	572_0_36	571_0_13	1149_0_142	550_0_52	315_0_11	50_0_1	495_0_210	1489_0_3	81_0_1	139_0_1	640_0_55	1639_0_30	733_0_7	94_0_1	731_0_50	183_0_1	405_0_141	732_0_76	326_0_1	6_0_18	9_0_30	549_0_1	1010_0_90	424_0_45	200_0_1	151_0_1	145_0_50	142_0_76	1310_0_263	321_0_1	1271_0_8	343_0_1	671_0_46	380_0_110	98_0_431	260_05_1	385_0_633	128_0_1	165_0_1	95_0_1	107_0_322	785_0_875	59_0_1	218_0_1
883_0_111	217_0_20	319_0_1	708_0_63	1327_0_25	195_0_1	572_0_38	571_0_12	1149_0_141	550_0_60	315_0_12	50_0_1	495_0_210	1489_0_4	81_0_1	139_0_1	640_0_48	1639_0_34	733_0_7	94_0_1	731_0_51	183_0_1	405_0_155	732_0_81	326_0_1	6_0_18	9_0_32	549_0_1	1010_0_92	424_0_48	200_0_1	151_0_1	145_0_52	142_0_79	1310_0_261	321_0_1	1271_0_6	343_0_1	671_0_45	380_0_101	98_0_427	260_05_1	385_0_644	128_0_1	165_0_1	95_0_1	107_0_327	785_0_854	59_0_1	218_0_1
883_0_103	217_0_22	319_0_1	708_0_68	1327_0_26	195_0_1	572_0_37	571_0_14	1149_0_145	550_0_62	315_0_15	50_0_1	495_0_205	1489_0_4	81_0_1	139_0_1	640_0_51	1639_0_34	733_0_5	94_0_1	731_0_51	183_0_1	405_0_152	732_0_78	326_0_1	6_0_20	9_0_34	549_0_1	1010_0_93	424_0_51	200_0_1	151_0_1	145_0_56	142_0_77	1310_0_266	321_0_1	1271_0_8	343_0_1	671_0_38	380_0_89	98_0_426	260_05_1	385_0_657	128_0_1	165_0_1	95_0_1	107_0_342	785_0_852	59_0_1	218_0_1
883_0_114	217_0_22	319_0_1	708_0_67	1327_0_28	195_0_1	572_0_35	571_0_11	1149_0_149	550_0_60	315_0_16	50_0_1	495_0_210	1489_0_6	81_0_1	139_0_1	640_0_50	1639_0_29	733_0_5	94_0_1	731_0_47	183_0_1	405_0_154	732_0_86	326_0_1	6_0_18	9_0_32	549_0_1	1010_0_99	424_0_41	200_0_1	151_0_1	145_0_58	142_0_74	1310_0_268	321_0_1	1271_0_7	343_0_1	671_0_38	380_0_95	98_0_437	260_05_1	385_0_662	128_0_1	165_0_1	95_0_1	107_0_326	785_0_856	59_0_1	218_0_1
883_0_113	217_0_17	319_0_1	708_0_58	1327_0_31	195_0_1	572_0_29	571_0_10	1149_0_155	550_0_64	315_0_16	50_0_1	495_0_198	1489_0_6	81_0_1	139_0_1	640_0_51	1639_0_33	733_0_5	94_0_1	731_0_53	183_0_1	405_0_153	732_0_85	326_0_1	6_0_18	9_0_31	549_0_1	1010_0_97	424_0_47	200_0_1	151_0_1	145_0_58	142_0_84	1310_0_264	321_0_1	1271_0_6	343_0_1	671_0_35	380_0_89	98_0_428	260_05_1	385_0_675	128_0_1	165_0_1	95_0_1	107_0_341	785_0_846	59_0_1	218_0_1
883_0_105	217_0_21	319_0_1	708_0_62	1327_0_32	195_0_1	572_0_31	571_0_13	1149_0_146	550_0_63	315_0_17	50_0_1	495_0_198	1489_0_7	81_0_1	139_0_1	640_0_58	1639_0_32	733_0_4	94_0_1	731_0_56	183_0_1	405_0_149	732_0_80	326_0_1	6_0_20	9_0_28	549_0_1	1010_0_93	424_0_46	200_0_1	151_0_1	145_0_64	142_0_86	1310_0_268	321_0_1	1271_0_8	343_0_1	671_0_28	380_0_78	98_0_416	260_05_1	385_0_686	128_0_1	165_0_1	95_0_1	107_0_347	785_0_857	59_0_1	218_0_1
883_0_107	217_0_22	319_0_1	708_0_62	1327_0_31	195_0_1	572_0_34	571_0_9	1149_0_158	550_0_57	315_0_15	50_0_1	495_0_200	1489_0_10	81_0_1	139_0_1	640_0_53	1639_0_25	733_0_4	94_0_1	731_0_49	183_0_1	405_0_146	732_0_83	326_0_1	6_0_19	9_0_28	549_0_1	1010_0_99	424_0_46	200_0_1	151_0_1	145_0_65	142_0_89	1310_0_275	321_0_1	1271_0_8	343_0_1	671_0_26	380_0_82	98_0_423	260_05_1	385_0_681	128_0_1	165_0_1	95_0_1	107_0_331	785_0_860	59_0_1	218_0_1
883_0_99	217_0_20	319_0_1	708_0_63	1327_0_28	195_0_1	572_0_31	571_0_8	1149_0_157	550_0_59	315_0_18	50_0_1	495_0_199	1489_0_7	81_0_1	139_0_1	640_0_51	1639_0_23	733_0_2	94_0_1	731_0_52	183_0_1	405_0_153	732_0_83	326_0_1	6_0_22	9_0_28	549_0_1	1010_0_99	424_0_47	200_0_1	151_0_1	145_0_64	142_0_90	1310_0_282	321_0_1	1271_0_8	343_0_1	671_0_26	380_0_67	98_0_412	260_05_1	385_0_697	128_0_1	165_0_1	95_0_1	107_0_335	785_0_867	59_0_1	218_0_1
883_0_104	217_0_18	319_0_1	708_0_69	1327_0_28	195_0_1	572_0_30	571_0_12	1149_0_157	550_0_54	315_0_18	50_0_1	495_0_199	1489_0_8	81_0_1	139_0_1	640_0_58	1639_0_25	733_0_2	94_0_1	731_0_52	183_0_1	405_0_152	732_0_82	326_0_1	6_0_22	9_0_19	549_0_1	1010_0_100	424_0_46	200_0_1	151_0_1	145_0_66	142_0_86	1310_0_287	321_0_1	1271_0_10	343_0_1	671_0_27	380_0_64	98_0_402	260_05_1	385_0_692	128_0_1	165_0_1	95_0_1	107_0_328	785_0_871	59_0_1	218_0_1
883_0_105	217_0_14	319_0_1	708_0_71	1327_0_31	195_0_1	572_0_35	571_0_11	1149_0_157	550_0_57	315_0_17	50_0_1	495_0_209	1489_0_10	81_0_1	139_0_1	640_0_53	1639_0_21	733_0_1	94_0_1	731_0_43	183_0_1	405_0_136	732_0_82	326_0_1	6_0_15	9_0_23	549_0_1	1010_0_113	424_0_49	200_0_1	151_0_1	145_0_65	142_0_82	1310_0_276	321_0_1	1271_0_11	343_0_1	671_0_22	380_0_68	98_0_414	260_05_1	385_0_688	128_0_1	165_0_1	95_0_1	107_0_313	785_0_868	59_0_1	218_0_1
883_0_108	217_0_12	319_0_1	708_0_72	1327_0_29	195_0_1	572_0_33	571_0_11	1149_0_160	550_0_60	315_0_17	50_0_1	495_0_207	1489_0_9	81_0_1	139_0_1	640_0_62	1639_0_20	94_0_1	731_0_41	183_0_1	405_0_148	732_0_82	326_0_1	6_0_19	9_0_21	549_0_1	1010_0_104	424_0_52	200_0_1	151_0_1	145_0_63	142_0_84	1310_0_274	321_0_1	1271_0_11	343_0_1	671_0_22	380_0_57	98_0_399	260_05_1	385_0_690	128_0_1	165_0_1	95_0_1	107_0_300	785_0_871	59_0_1	218_0_1	121_0_31
883_0_109	217_0_17	319_0_1	708_0_75	1327_0_29	195_0_1	572_0_27	571_0_11	1149_0_163	550_0_55	315_0_15	50_0_1	495_0_216	1489_0_10	81_0_1	139_0_1	640_0_60	1639_0_20	94_0_1	731_0_36	183_0_1	405_0_142	732_0_80	326_0_1	6_0_17	9_0_20	549_0_1	1010_0_111	424_0_52	200_0_1	151_0_1	145_0_69	142_0_78	1310_0_287	321_0_1	1271_0_11	343_0_1	671_0_21	380_0_56	98_0_420	260_05_1	385_0_681	128_0_1	165_0_1	95_0_1	107_0_308	785_0_876	59_0_1	218_0_1	121_0_27
883_0_105	217_0_16	319_0_1	708_0_68	1327_0_28	195_0_1	572_0_28	571_0_11	1149_0_183	550_0_61	315_0_15	50_0_1	495_0_215	1489_0_8	81_0_1	139_0_1	640_0_57	1639_0_16	94_0_1	731_0_34	183_0_1	405_0_143	732_0_79	326_0_1	6_0_12	9_0_25	549_0_1	1010_0_106	424_0_53	200_0_1	151_0_1	145_0_60	142_0_82	1310_0_299	321_0_1	1271_0_11	343_0_1	671_0_17	380_0_56	98_0_424	260_05_1	385_0_684	128_0_1	165_0_1	95_0_1	107_0_302	785_0_864	59_0_1	218_0_1	121_0_25
883_0_99	217_0_16	319_0_1	708_0_72	1327_0_25	195_0_1	572_0_24	571_0_11	1149_0_190	550_0_61	315_0_13	50_0_1	495_0_211	1489_0_8	81_0_1	139_0_1	640_0_64	1639_0_21	94_0_1	731_0_31	183_0_1	405_0_146	732_0_82	326_0_1	6_0_17	9_0_24	549_0_1	1010_0_93	424_0_51	200_0_1	151_0_1	145_0_55	142_0_78	1310_0_290	321_0_1	1271_0_11	343_0_1	671_0_15	380_0_51	98_0_416	260_05_1	385_0_679	128_0_1	165_0_1	95_0_1	107_0_301	785_0_892	59_0_1	218_0_1	121_0_28
883_0_103	217_0_18	319_0_1	708_0_70	1327_0_23	195_0_1	572_0_23	571_0_10	1149_0_183	550_0_53	315_0_17	50_0_1	495_0_233	1489_0_8	81_0_1	139_0_1	640_0_61	1639_0_18	94_0_1	731_0_29	183_0_1	405_0_143	732_0_80	326_0_1	6_0_14	9_0_22	549_0_1	1010_0_101	424_0_44	200_0_1	151_0_1	145_0_48	142_0_81	1310_0_309	321_0_1	1271_0_11	343_0_1	671_0_14	380_0_50	98_0_437	260_05_1	385_0_675	128_0_1	165_0_1	95_0_1	107_0_292	785_0_889	59_0_1	218_0_1	121_0_24
883_0_103	217_0_17	319_0_1	708_0_70	1327_0_26	195_0_1	572_0_21	571_0_8	1149_0_189	550_0_61	315_0_18	50_0_1	495_0_219	1489_0_9	81_0_1	139_0_1	640_0_57	1639_0_18	94_0_1	731_0_26	183_0_1	405_0_129	732_0_79	326_0_1	6_0_12	9_0_24	549_0_1	1010_0_100	424_0_51	200_0_1	151_0_1	145_0_47	142_0_81	1310_0_330	321_0_1	1271_0_9	343_0_1	671_0_14	380_0_52	98_0_418	260_05_1	385_0_676	128_0_1	165_0_1	95_0_1	107_0_278	785_0_894	59_0_1	218_0_1	121_0_27
883_0_107	217_0_16	319_0_1	708_0_71	1327_0_21	195_0_1	572_0_21	571_0_7	1149_0_188	550_0_57	315_0_16	50_0_1	495_0_223	1489_0_9	81_0_1	139_0_1	640_0_67	1639_0_20	94_0_1	731_0_32	183_0_1	405_0_129	732_0_81	326_0_1	6_0_17	9_0_16	549_0_1	1010_0_79	424_0_50	200_0_1	151_0_1	145_0_49	142_0_87	1310_0_319	321_0_1	1271_0_9	343_0_1	671_0_17	380_0_55	98_0_396	260_05_1	385_0_682	128_0_1	165_0_1	95_0_1	107_0_293	785_0_909	59_0_1	218_0_1	121_0_31
883_0_108	217_0_19	319_0_1	708_0_71	1327_0_19	195_0_1	572_0_22	571_0_6	1149_0_192	550_0_54	315_0_16	50_0_1	495_0_232	1489_0_12	81_0_1	139_0_1	640_0_54	1639_0_18	94_0_1	731_0_28	183_0_1	405_0_123	732_0_82	326_0_1	6_0_10	9_0_16	549_0_1	1010_0_84	424_0_46	200_0_1	151_0_1	145_0_43	142_0_78	1310_0_308	321_0_1	1271_0_9	343_0_1	671_0_19	380_0_58	98_0_403	260_05_1	385_0_711	128_0_1	165_0_1	95_0_1	107_0_294	785_0_925	59_0_1	218_0_1	121_0_33
883_0_103	217_0_12	319_0_1	708_0_70	1327_0_18	195_0_1	572_0_26	571_0_6	1149_0_194	550_0_65	315_0_12	50_0_1	495_0_228	1489_0_10	81_0_1	139_0_1	640_0_51	1639_0_20	94_0_1	731_0_28	183_0_1	405_0_148	732_0_79	326_0_1	6_0_9	9_0_20	549_0_1	1010_0_86	424_0_45	200_0_1	151_0_1	145_0_44	142_0_82	1310_0_302	321_0_1	1271_0_8	343_0_1	671_0_18	380_0_58	98_0_405	260_05_1	385_0_702	128_0_1	165_0_1	95_0_1	107_0_278	785_0_913	59_0_1	218_0_1	121_0_32
883_0_97	217_0_12	319_0_1	708_0_74	1327_0_13	195_0_1	572_0_23	571_0_5	1149_0_202	550_0_59	315_0_14	50_0_1	495_0_232	1489_0_11	81_0_1	139_0_1	640_0_50	1639_0_24	94_0_1	731_0_26	183_0_1	405_0_136	732_0_80	326_0_1	6_0_13	9_0_15	549_0_1	1010_0_78	424_0_36	200_0_1	151_0_1	145_0_47	142_0_78	1310_0_300	321_0_1	1271_0_10	343_0_1	671_0_21	380_0_55	98_0_415	260_05_1	385_0_697	128_0_1	165_0_1	95_0_1	107_0_267	785_0_922	59_0_1	218_0_1	121_0_34
883_0_92	217_0_12	319_0_1	708_0_77	1327_0_11	195_0_1	572_0_19	571_0_4	1149_0_199	550_0_58	315_0_15	50_0_1	495_0_236	1489_0_7	81_0_1	139_0_1	640_0_47	1639_0_21	94_0_1	731_0_24	183_0_1	405_0_118	732_0_80	326_0_1	6_0_10	9_0_16	549_0_1	1010_0_76	424_0_39	200_0_1	151_0_1	145_0_49	142_0_83	1310_0_313	321_0_1	1271_0_10	343_0_1	671_0_22	380_0_53	98_0_422	260_05_1	385_0_712	128_0_1	165_0_1	95_0_1	107_0_258	785_0_930	59_0_1	218_0_1	121_0_29
883_0_86	217_0_10	319_0_1	708_0_74	1327_0_14	195_0_1	572_0_22	571_0_4	1149_0_197	550_0_63	315_0_11	50_0_1	495_0_233	1489_0_4	81_0_1	139_0_1	640_0_50	1639_0_20	94_0_1	731_0_27	183_0_1	405_0_130	732_0_77	326_0_1	6_0_8	9_0_17	549_0_1	1010_0_85	424_0_39	200_0_1	151_0_1	145_0_49	142_0_86	1310_0_322	321_0_1	1271_0_9	343_0_1	671_0_24	380_0_49	98_0_412	260_05_1	385_0_693	128_0_1	165_0_1	95_0_1	107_0_268	785_0_936	59_0_1	218_0_1	121_0_28
883_0_84	217_0_11	319_0_1	708_0_72	1327_0_15	195_0_1	572_0_18	571_0_3	1149_0_205	550_0_66	315_0_13	50_0_1	495_0_230	1489_0_5	81_0_1	139_0_1	640_0_54	1639_0_19	94_0_1	731_0_31	183_0_1	405_0_126	732_0_75	326_0_1	6_0_9	9_0_14	549_0_1	1010_0_86	424_0_37	200_0_1	151_0_1	145_0_49	142_0_89	1310_0_320	321_0_1	1271_0_10	343_0_1	671_0_23	380_0_56	98_0_399	260_05_1	385_0_685	128_0_1	165_0_1	95_0_1	107_0_269	785_0_942	59_0_1	218_0_1	121_0_30
883_0_93	217_0_14	319_0_1	708_0_77	1327_0_14	195_0_1	572_0_20	571_0_3	1149_0_207	550_0_72	315_0_15	50_0_1	495_0_230	1489_0_5	81_0_1	139_0_1	640_0_51	1639_0_19	94_0_1	731_0_29	183_0_1	405_0_122	732_0_81	326_0_1	6_0_9	9_0_17	549_0_1	1010_0_88	424_0_35	200_0_1	151_0_1	145_0_49	142_0_87	1310_0_313	321_0_1	1271_0_8	343_0_1	671_0_25	380_0_51	98_0_396	260_05_1	385_0_695	128_0_1	165_0_1	95_0_1	107_0_260	785_0_940	59_0_1	218_0_1	121_0_34
883_0_90	217_0_15	319_0_1	708_0_78	1327_0_14	195_0_1	572_0_22	571_0_3	1149_0_201	550_0_77	315_0_9	50_0_1	495_0_232	1489_0_5	81_0_1	139_0_1	640_0_60	1639_0_19	94_0_1	731_0_27	183_0_1	405_0_135	732_0_88	326_0_1	6_0_14	9_0_15	549_0_1	1010_0_88	424_0_36	200_0_1	151_0_1	145_0_44	142_0_92	1310_0_310	321_0_1	1271_0_8	343_0_1	671_0_23	380_0_49	98_0_377	260_05_1	385_0_681	128_0_1	165_0_1	95_0_1	107_0_262	785_0_936	59_0_1	218_0_1	121_0_27
883_0_85	217_0_14	319_0_1	708_0_81	1327_0_13	195_0_1	572_0_19	571_0_3	1149_0_205	550_0_70	315_0_10	50_0_1	495_0_238	1489_0_7	81_0_1	139_0_1	640_0_62	1639_0_13	94_0_1	731_0_26	183_0_1	405_0_116	732_0_83	326_0_1	6_0_13	9_0_16	549_0_1	1010_0_83	424_0_36	200_0_1	151_0_1	145_0_48	142_0_93	1310_0_318	321_0_1	1271_0_7	343_0_1	671_0_21	380_0_52	98_0_393	260_05_1	385_0_683	128_0_1	165_0_1	95_0_1	107_0_254	785_0_951	59_0_1	218_0_1	121_0_26
883_0_91	217_0_12	319_0_1	708_0_77	1327_0_15	195_0_1	572_0_20	571_0_3	1149_0_204	550_0_70	315_0_8	50_0_1	495_0_246	1489_0_6	81_0_1	139_0_1	640_0_57	1639_0_15	94_0_1	731_0_22	183_0_1	405_0_112	732_0_87	326_0_1	6_0_16	9_0_17	549_0_1	1010_0_83	424_0_44	200_0_1	151_0_1	145_0_44	142_0_94	1310_0_321	321_0_1	1271_0_7	343_0_1	671_0_27	380_0_55	98_0_387	260_05_1	385_0_682	128_0_1	165_0_1	95_0_1	107_0_236	785_0_955	59_0_1	218_0_1	121_0_28
883_0_88	217_0_11	319_0_1	708_0_71	1327_0_13	195_0_1	572_0_21	571_0_4	1149_0_198	550_0_70	315_0_8	50_0_1	495_0_245	1489_0_5	81_0_1	139_0_1	640_0_58	1639_0_16	94_0_1	731_0_21	183_0_1	405_0_117	732_0_87	326_0_1	6_0_21	9_0_14	549_0_1	1010_0_82	424_0_41	200_0_1	151_0_1	145_0_50	142_0_101	1310_0_323	321_0_1	1271_0_5	343_0_1	671_0_30	380_0_51	98_0_384	260_05_1	385_0_675	128_0_1	165_0_1	95_0_1	107_0_240	785_0_960	59_0_1	218_0_1	121_0_25
883_0_87	217_0_10	319_0_1	708_0_71	1327_0_11	195_0_1	572_0_18	571_0_4	1149_0_197	550_0_61	315_0_8	50_0_1	495_0_266	1489_0_6	81_0_1	139_0_1	640_0_51	1639_0_14	94_0_1	731_0_22	183_0_1	405_0_110	732_0_82	326_0_1	6_0_19	9_0_13	549_0_1	1010_0_75	424_0_36	200_0_1	151_0_1	145_0_44	142_0_98	1310_0_327	321_0_1	1271_0_5	343_0_1	671_0_28	380_0_55	98_0_396	260_05_1	385_0_677	128_0_1	165_0_1	95_0_1	107_0_240	785_0_944	59_0_1	218_0_1	121_0_29
883_0_80	217_0_10	319_0_1	708_0_72	1327_0_11	195_0_1	572_0_24	571_0_5	1149_0_194	550_0_68	315_0_9	50_0_1	495_0_268	1489_0_6	81_0_1	139_0_1	640_0_52	1639_0_14	94_0_1	731_0_26	183_0_1	405_0_110	732_0_87	326_0_1	6_0_21	9_0_14	549_0_1	1010_0_86	424_0_35	200_0_1	151_0_1	145_0_44	142_0_88	1310_0_316	321_0_1	1271_0_5	343_0_1	671_0_31	380_0_56	98_0_398	260_05_1	385_0_678	128_0_1	165_0_1	95_0_1	107_0_237	785_0_944	59_0_1	218_0_1	121_0_29
883_0_84	217_0_7	319_0_1	708_0_69	1327_0_13	195_0_1	572_0_25	571_0_6	1149_0_188	550_0_67	315_0_7	50_0_1	495_0_259	1489_0_6	81_0_1	139_0_1	640_0_52	1639_0_9	94_0_1	731_0_24	183_0_1	405_0_121	732_0_87	326_0_1	6_0_24	9_0_12	549_0_1	1010_0_82	424_0_34	200_0_1	151_0_1	145_0_48	142_0_96	1310_0_332	321_0_1	1271_0_7	343_0_1	671_0_26	380_0_55	98_0_384	260_05_1	385_0_685	128_0_1	165_0_1	95_0_1	107_0_234	785_0_945	59_0_1	218_0_1	121_0_28
883_0_82	217_0_8	319_0_1	708_0_70	1327_0_12	195_0_1	572_0_23	571_0_6	1149_0_198	550_0_62	315_0_6	50_0_1	495_0_260	1489_0_4	81_0_1	139_0_1	640_0_51	1639_0_8	94_0_1	731_0_23	183_0_1	405_0_112	732_0_87	326_0_1	6_0_19	9_0_18	549_0_1	1010_0_81	424_0_37	200_0_1	151_0_1	145_0_45	142_0_90	1310_0_330	321_0_1	1271_0_6	343_0_1	671_0_26	380_0_57	98_0_392	260_05_1	385_0_678	128_0_1	165_0_1	95_0_1	107_0_213	785_0_961	59_0_1	218_0_1	121_0_30
883_0_82	217_0_10	319_0_1	708_0_66	1327_0_11	195_0_1	572_0_23	571_0_7	1149_0_198	550_0_58	315_0_8	50_0_1	495_0_251	1489_0_4	81_0_1	139_0_1	640_0_55	1639_0_9	94_0_1	731_0_24	183_0_1	405_0_116	732_0_94	326_0_1	6_0_21	9_0_20	549_0_1	1010_0_87	424_0_36	200_0_1	151_0_1	145_0_50	142_0_95	1310_0_326	321_0_1	1271_0_5	343_0_1	671_0_28	380_0_55	98_0_394	260_05_1	385_0_665	128_0_1	165_0_1	95_0_1	107_0_214	785_0_961	59_0_1	218_0_1	121_0_32
883_0_91	217_0_8	319_0_1	708_0_66	1327_0_9	195_0_1	572_0_20	571_0_4	1149_0_186	550_0_61	315_0_7	50_0_1	495_0_250	1489_0_4	81_0_1	139_0_1	640_0_51	1639_0_7	94_0_1	731_0_22	183_0_1	405_0_118	732_0_88	326_0_1	6_0_25	9_0_19	549_0_1	1010_0_83	424_0_33	200_0_1	151_0_1	145_0_49	142_0_100	1310_0_335	321_0_1	1271_0_2	343_0_1	671_0_21	380_0_51	98_0_406	260_05_1	385_0_668	128_0_1	165_0_1	95_0_1	107_0_214	785_0_965	59_0_1	218_0_1	121_0_30
883_0_84	217_0_8	319_0_1	708_0_64	1327_0_11	195_0_1	572_0_20	571_0_3	1149_0_187	550_0_62	315_0_7	50_0_1	495_0_260	1489_0_4	81_0_1	139_0_1	640_0_52	1639_0_8	94_0_1	731_0_20	183_0_1	405_0_112	732_0_95	326_0_1	6_0_24	9_0_25	549_0_1	1010_0_84	424_0_25	200_0_1	151_0_1	145_0_49	142_0_95	1310_0_340	321_0_1	1271_0_1	343_0_1	671_0_24	380_0_53	98_0_403	260_05_1	385_0_685	128_0_1	165_0_1	95_0_1	107_0_203	785_0_958	59_0_1	218_0_1	121_0_25
883_0_83	217_0_10	319_0_1	708_0_56	1327_0_10	195_0_1	572_0_21	571_0_4	1149_0_185	550_0_58	315_0_5	50_0_1	495_0_257	1489_0_4	81_0_1	139_0_1	640_0_56	1639_0_8	94_0_1	731_0_25	183_0_1	405_0_117	732_0_97	326_0_1	6_0_27	9_0_25	549_0_1	1010_0_84	424_0_26	200_0_1	151_0_1	145_0_53	142_0_101	1310_0_342	321_0_1	1271_0_1	343_0_1	671_0_26	380_0_58	98_0_404	260_05_1	385_0_674	128_0_1	165_0_1	95_0_1	107_0_202	785_0_945	59_0_1	218_0_1	121_0_24
883_0_88	217_0_9	319_0_1	708_0_62	1327_0_7	195_0_1	572_0_16	571_0_4	1149_0_182	550_0_54	315_0_5	50_0_1	495_0_252	1489_0_5	81_0_1	139_0_1	640_0_58	1639_0_8	94_0_1	731_0_25	183_0_1	405_0_120	732_0_93	326_0_1	6_0_25	9_0_23	549_0_1	1010_0_82	424_0_27	200_0_1	151_0_1	145_0_54	142_0_108	1310_0_344	321_0_1	1271_0_1	343_0_1	671_0_20	380_0_51	98_0_413	260_05_1	385_0_681	128_0_1	165_0_1	95_0_1	107_0_205	785_0_962	59_0_1	218_0_1	121_0_21
883_0_84	217_0_12	319_0_1	708_0_62	1327_0_9	195_0_1	572_0_14	571_0_3	1149_0_186	550_0_53	315_0_8	50_0_1	495_0_264	1489_0_3	81_0_1	139_0_1	640_0_57	1639_0_12	94_0_1	731_0_24	183_0_1	405_0_106	732_0_103	326_0_1	6_0_24	9_0_24	549_0_1	1010_0_84	424_0_29	200_0_1	151_0_1	145_0_55	142_0_104	1310_0_330	321_0_1	1271_0_2	343_0_1	671_0_23	380_0_47	98_0_412	260_05_1	385_0_680	128_0_1	165_0_1	95_0_1	107_0_199	785_0_981	59_0_1	218_0_1	121_0_22
883_0_81	217_0_12	319_0_1	708_0_62	1327_0_8	195_0_1	572_0_14	571_0_4	1149_0_174	550_0_54	315_0_5	50_0_1	495_0_275	1489_0_3	81_0_1	139_0_1	640_0_60	1639_0_10	94_0_1	731_0_32	183_0_1	405_0_114	732_0_101	326_0_1	6_0_30	9_0_20	549_0_1	1010_0_83	424_0_34	200_0_1	151_0_1	145_0_50	142_0_111	1310_0_330	321_0_1	1271_0_2	343_0_1	671_0_24	380_0_43	98_0_433	260_05_1	385_0_665	128_0_1	165_0_1	95_0_1	107_0_210	785_0_940	59_0_1	218_0_1	121_0_28
883_0_84	217_0_11	319_0_1	708_0_61	1327_0_6	195_0_1	572_0_14	571_0_3	1149_0_186	550_0_52	315_0_5	50_0_1	495_0_270	1489_0_3	81_0_1	139_0_1	640_0_55	1639_0_9	94_0_1	731_0_28	183_0_1	405_0_107	732_0_101	326_0_1	6_0_28	9_0_22	549_0_1	1010_0_80	424_0_35	200_0_1	151_0_1	145_0_45	142_0_108	1310_0_332	321_0_1	1271_0_3	343_0_1	671_0_21	380_0_46	98_0_433	260_05_1	385_0_668	128_0_1	165_0_1	95_0_1	107_0_215	785_0_969	59_0_1	218_0_1	121_0_28
883_0_87	217_0_12	319_0_1	708_0_64	1327_0_8	195_0_1	572_0_17	571_0_3	1149_0_182	550_0_53	315_0_9	50_0_1	495_0_268	1489_0_4	81_0_1	139_0_1	640_0_57	1639_0_10	94_0_1	731_0_29	183_0_1	405_0_104	732_0_102	326_0_1	6_0_31	9_0_23	549_0_1	1010_0_78	424_0_38	200_0_1	151_0_1	145_0_44	142_0_106	1310_0_321	321_0_1	1271_0_4	343_0_1	671_0_32	380_0_47	98_0_442	260_05_1	385_0_680	128_0_1	165_0_1	95_0_1	107_0_217	785_0_965	59_0_1	218_0_1	121_0_30
883_0_82	217_0_10	319_0_1	708_0_61	1327_0_6	195_0_1	572_0_16	571_0_6	1149_0_185	550_0_47	315_0_7	50_0_1	495_0_267	1489_0_5	81_0_1	139_0_1	640_0_57	1639_0_11	94_0_1	731_0_30	183_0_1	405_0_114	732_0_96	326_0_1	6_0_36	9_0_19	549_0_1	1010_0_79	424_0_42	200_0_1	151_0_1	145_0_47	142_0_116	1310_0_324	321_0_1	1271_0_3	343_0_1	671_0_29	380_0_47	98_0_448	260_05_1	385_0_663	128_0_1	165_0_1	95_0_1	107_0_213	785_0_951	59_0_1	218_0_1	121_0_31
883_0_85	217_0_14	319_0_1	708_0_59	1327_0_4	195_0_1	572_0_16	571_0_5	1149_0_185	550_0_47	315_0_5	50_0_1	495_0_264	1489_0_4	81_0_1	139_0_1	640_0_56	1639_0_10	94_0_1	731_0_27	183_0_1	405_0_109	732_0_94	326_0_1	6_0_36	9_0_23	549_0_1	1010_0_72	424_0_41	200_0_1	151_0_1	145_0_45	142_0_108	1310_0_312	321_0_1	1271_0_3	343_0_1	671_0_31	380_0_44	98_0_443	260_05_1	385_0_670	128_0_1	165_0_1	95_0_1	107_0_212	785_0_985	59_0_1	218_0_1	121_0_32
883_0_86	217_0_15	319_0_1	708_0_60	1327_0_5	195_0_1	572_0_14	571_0_5	1149_0_172	550_0_47	315_0_5	50_0_1	495_0_255	1489_0_5	81_0_1	139_0_1	640_0_56	1639_0_6	94_0_1	731_0_29	183_0_1	405_0_104	732_0_100	326_0_1	6_0_40	9_0_19	549_0_1	1010_0_76	424_0_42	200_0_1	151_0_1	145_0_52	142_0_117	1310_0_304	321_0_1	1271_0_1	343_0_1	671_0_35	380_0_42	98_0_466	260_05_1	385_0_671	128_0_1	165_0_1	95_0_1	107_0_202	785_0_970	59_0_1	218_0_1	121_0_37
883_0_79	217_0_17	319_0_1	708_0_58	1327_0_5	195_0_1	572_0_12	571_0_7	1149_0_178	550_0_45	315_0_5	50_0_1	495_0_249	1489_0_7	81_0_1	139_0_1	640_0_59	1639_0_7	94_0_1	731_0_30	183_0_1	405_0_111	732_0_101	326_0_1	6_0_33	9_0_16	549_0_1	1010_0_73	424_0_41	200_0_1	151_0_1	145_0_54	142_0_129	1310_0_309	321_0_1	1271_0_1	343_0_1	671_0_30	380_0_49	98_0_460	260_05_1	385_0_658	128_0_1	165_0_1	95_0_1	107_0_200	785_0_969	59_0_1	218_0_1	121_0_38
883_0_78	217_0_21	319_0_1	708_0_53	1327_0_3	195_0_1	572_0_12	571_0_5	1149_0_183	550_0_38	315_0_5	50_0_1	495_0_242	1489_0_7	81_0_1	139_0_1	640_0_61	1639_0_7	94_0_1	731_0_28	183_0_1	405_0_110	732_0_92	326_0_1	6_0_33	9_0_15	549_0_1	1010_0_75	424_0_30	200_0_1	151_0_1	145_0_50	142_0_121	1310_0_294	321_0_1	1271_0_1	343_0_1	671_0_31	380_0_42	98_0_486	260_05_1	385_0_675	128_0_1	165_0_1	95_0_1	107_0_199	785_0_1000	59_0_1	218_0_1	121_0_37
883_0_75	217_0_20	319_0_1	708_0_54	1327_0_6	195_0_1	572_0_12	571_0_3	1149_0_171	550_0_39	315_0_8	50_0_1	495_0_240	1489_0_6	81_0_1	139_0_1	640_0_58	1639_0_9	94_0_1	731_0_27	183_0_1	405_0_112	732_0_93	326_0_1	6_0_35	9_0_11	549_0_1	1010_0_75	424_0_36	200_0_1	151_0_1	145_0_52	142_0_129	1310_0_297	321_0_1	1271_0_1	343_0_1	671_0_32	380_0_45	98_0_472	260_05_1	385_0_681	128_0_1	165_0_1	95_0_1	107_0_201	785_0_991	59_0_1	218_0_1	121_0_34
883_0_79	217_0_19	319_0_1	708_0_49	1327_0_6	195_0_1	572_0_8	571_0_4	1149_0_181	550_0_33	315_0_5	50_0_1	495_0_249	1489_0_8	81_0_1	139_0_1	640_0_63	1639_0_9	94_0_1	731_0_23	183_0_1	405_0_124	732_0_92	326_0_1	6_0_30	9_0_8	549_0_1	1010_0_73	424_0_33	200_0_1	151_0_1	145_0_52	142_0_136	1310_0_300	321_0_1	1271_0_1	343_0_1	671_0_32	380_0_45	98_0_439	260_05_1	385_0_667	128_0_1	165_0_1	95_0_1	107_0_198	785_0_993	59_0_1	218_0_1	121_0_35
883_0_77	217_0_22	319_0_1	708_0_50	1327_0_6	195_0_1	572_0_7	571_0_3	1149_0_180	550_0_30	315_0_4	50_0_1	495_0_259	1489_0_9	81_0_1	139_0_1	640_0_65	1639_0_10	94_0_1	731_0_19	183_0_1	405_0_109	732_0_82	326_0_1	6_0_24	9_0_12	549_0_1	1010_0_75	424_0_31	200_0_1	151_0_1	145_0_50	142_0_122	1310_0_286	321_0_1	1271_0_2	343_0_1	671_0_31	380_0_44	98_0_456	260_05_1	385_0_680	128_0_1	165_0_1	95_0_1	107_0_198	785_0_992	59_0_1	218_0_1	121_0_41
883_0_81	217_0_23	319_0_1	708_0_50	1327_0_5	195_0_1	572_0_7	571_0_4	1149_0_176	550_0_34	315_0_4	50_0_1	495_0_246	1489_0_9	81_0_1	139_0_1	640_0_62	1639_0_10	94_0_1	731_0_23	183_0_1	405_0_119	732_0_81	326_0_1	6_0_21	9_0_10	549_0_1	1010_0_71	424_0_33	200_0_1	151_0_1	145_0_50	142_0_130	1310_0_297	321_0_1	1271_0_1	343_0_1	671_0_30	380_0_48	98_0_448	260_05_1	385_0_679	128_0_1	165_0_1	95_0_1	107_0_193	785_0_992	59_0_1	218_0_1	121_0_36
883_0_80	217_0_26	319_0_1	708_0_52	1327_0_4	195_0_1	572_0_6	571_0_4	1149_0_176	550_0_37	315_0_3	50_0_1	495_0_261	1489_0_8	81_0_1	139_0_1	640_0_66	1639_0_13	94_0_1	731_0_16	183_0_1	405_0_124	732_0_85	326_0_1	6_0_22	9_0_12	549_0_1	1010_0_67	424_0_24	200_0_1	151_0_1	145_0_46	142_0_125	1310_0_296	321_0_1	1271_0_1	343_0_1	671_0_26	380_0_43	98_0_420	260_05_1	385_0_689	128_0_1	165_0_1	95_0_1	107_0_200	785_0_999	59_0_1	218_0_1	121_0_38
883_0_90	217_0_26	319_0_1	708_0_52	1327_0_4	195_0_1	572_0_6	571_0_2	1149_0_169	550_0_37	315_0_4	50_0_1	495_0_262	1489_0_8	81_0_1	139_0_1	640_0_63	1639_0_13	94_0_1	731_0_19	183_0_1	405_0_123	732_0_77	326_0_1	6_0_19	9_0_12	549_0_1	1010_0_67	424_0_26	200_0_1	151_0_1	145_0_46	142_0_116	1310_0_281	321_0_1	1271_0_2	343_0_1	671_0_26	380_0_38	98_0_443	260_05_1	385_0_707	128_0_1	165_0_1	95_0_1	107_0_200	785_0_1005	59_0_1	218_0_1	121_0_39
883_0_85	217_0_22	319_0_1	708_0_53	1327_0_4	195_0_1	572_0_6	571_0_2	1149_0_172	550_0_38	315_0_4	50_0_1	495_0_265	1489_0_5	81_0_1	139_0_1	640_0_64	1639_0_9	94_0_1	731_0_20	183_0_1	405_0_127	732_0_83	326_0_1	6_0_20	9_0_10	549_0_1	1010_0_70	424_0_25	200_0_1	151_0_1	145_0_51	142_0_137	1310_0_295	321_0_1	1271_0_1	343_0_1	671_0_27	380_0_41	98_0_424	260_05_1	385_0_708	128_0_1	165_0_1	95_0_1	107_0_186	785_0_1005	59_0_1	218_0_1	121_0_39
883_0_84	217_0_18	319_0_1	708_0_53	1327_0_3	195_0_1	572_0_6	571_0_2	1149_0_177	550_0_38	315_0_4	50_0_1	495_0_282	1489_0_5	81_0_1	139_0_1	640_0_63	1639_0_12	94_0_1	731_0_19	183_0_1	405_0_127	732_0_80	326_0_1	6_0_17	9_0_12	549_0_1	1010_0_67	424_0_21	200_0_1	151_0_1	145_0_51	142_0_131	1310_0_291	321_0_1	1271_0_1	343_0_1	671_0_23	380_0_38	98_0_422	385_0_738	128_0_1	165_0_1	95_0_1	107_0_175	785_0_999	59_0_1	218_0_1	121_0_37	1709_0_35
883_0_81	217_0_14	319_0_1	708_0_58	1327_0_3	195_0_1	572_0_6	571_0_1	1149_0_172	550_0_35	315_0_5	50_0_1	495_0_267	1489_0_5	81_0_1	139_0_1	640_0_61	1639_0_16	94_0_1	731_0_20	183_0_1	405_0_118	732_0_73	326_0_1	6_0_18	9_0_13	549_0_1	1010_0_70	424_0_21	200_0_1	151_0_1	145_0_52	142_0_126	1310_0_277	321_0_1	1271_0_1	343_0_1	671_0_27	380_0_40	98_0_429	385_0_741	128_0_1	165_0_1	95_0_1	107_0_184	785_0_1010	59_0_1	218_0_1	121_0_37	1709_0_36
883_0_78	217_0_14	319_0_1	708_0_64	1327_0_3	195_0_1	572_0_4	571_0_2	1149_0_171	550_0_36	315_0_3	50_0_1	495_0_257	1489_0_6	81_0_1	139_0_1	640_0_60	1639_0_13	94_0_1	731_0_19	183_0_1	405_0_114	732_0_83	326_0_1	6_0_25	9_0_14	549_0_1	1010_0_64	424_0_24	200_0_1	151_0_1	145_0_50	142_0_131	1310_0_294	321_0_1	1271_0_1	343_0_1	671_0_30	380_0_43	98_0_418	385_0_720	128_0_1	165_0_1	95_0_1	107_0_181	785_0_1028	59_0_1	218_0_1	121_0_36	1709_0_38
883_0_80	217_0_15	319_0_1	708_0_63	1327_0_2	195_0_1	572_0_4	571_0_1	1149_0_168	550_0_36	315_0_2	50_0_1	495_0_278	1489_0_5	81_0_1	139_0_1	640_0_63	1639_0_16	94_0_1	731_0_20	183_0_1	405_0_109	732_0_87	326_0_1	6_0_23	9_0_9	549_0_1	1010_0_58	424_0_21	200_0_1	151_0_1	145_0_53	142_0_127	1310_0_297	321_0_1	1271_0_2	343_0_1	671_0_33	380_0_42	98_0_432	385_0_727	128_0_1	165_0_1	95_0_1	107_0_180	785_0_1015	59_0_1	218_0_1	121_0_36	1709_0_36
883_0_87	217_0_18	319_0_1	708_0_63	1327_0_3	195_0_1	572_0_3	571_0_1	1149_0_162	550_0_33	315_0_2	50_0_1	495_0_256	1489_0_6	81_0_1	139_0_1	640_0_62	1639_0_15	94_0_1	731_0_24	183_0_1	405_0_104	732_0_82	326_0_1	6_0_27	9_0_8	549_0_1	1010_0_65	424_0_24	200_0_1	151_0_1	145_0_55	142_0_128	1310_0_291	321_0_1	1271_0_1	343_0_1	671_0_34	380_0_46	98_0_433	385_0_720	128_0_1	165_0_1	95_0_1	107_0_177	785_0_1032	59_0_1	218_0_1	121_0_36	1709_0_37
883_0_83	217_0_15	319_0_1	708_0_61	1327_0_3	195_0_1	572_0_3	571_0_1	1149_0_172	550_0_33	315_0_2	50_0_1	495_0_276	1489_0_6	81_0_1	139_0_1	640_0_60	1639_0_16	94_0_1	731_0_22	183_0_1	405_0_111	732_0_86	326_0_1	6_0_30	9_0_8	549_0_1	1010_0_57	424_0_27	200_0_1	151_0_1	145_0_55	142_0_129	1310_0_298	321_0_1	1271_0_1	343_0_1	671_0_33	380_0_41	98_0_413	385_0_743	128_0_1	165_0_1	95_0_1	107_0_164	785_0_1017	59_0_1	218_0_1	121_0_37	1709_0_33
883_0_76	217_0_14	319_0_1	708_0_61	1327_0_3	195_0_1	572_0_3	571_0_2	1149_0_177	550_0_33	315_0_3	50_0_1	495_0_279	1489_0_5	81_0_1	139_0_1	640_0_59	1639_0_16	94_0_1	731_0_19	183_0_1	405_0_110	732_0_89	326_0_1	6_0_24	9_0_9	549_0_1	1010_0_59	424_0_25	200_0_1	151_0_1	145_0_57	142_0_135	1310_0_297	321_0_1	1271_0_2	343_0_1	671_0_36	380_0_38	98_0_410	385_0_756	128_0_1	165_0_1	95_0_1	107_0_177	785_0_1007	59_0_1	218_0_1	121_0_33	1709_0_28
883_0_80	217_0_16	319_0_1	708_0_57	1327_0_6	195_0_1	572_0_2	571_0_2	1149_0_178	550_0_36	315_0_3	50_0_1	495_0_256	1489_0_4	81_0_1	139_0_1	640_0_59	1639_0_12	94_0_1	731_0_21	183_0_1	405_0_105	732_0_78	326_0_1	6_0_33	9_0_8	549_0_1	1010_0_60	424_0_30	200_0_1	151_0_1	145_0_49	142_0_133	1310_0_288	321_0_1	1271_0_2	343_0_1	671_0_39	380_0_41	98_0_413	385_0_756	128_0_1	165_0_1	95_0_1	107_0_192	785_0_1018	59_0_1	218_0_1	121_0_37	1709_0_31
883_0_79	217_0_13	319_0_1	708_0_58	1327_0_4	195_0_1	572_0_2	571_0_3	1149_0_179	550_0_38	315_0_4	50_0_1	495_0_271	1489_0_4	81_0_1	139_0_1	640_0_67	1639_0_6	94_0_1	731_0_19	183_0_1	405_0_112	732_0_86	326_0_1	6_0_29	9_0_5	549_0_1	1010_0_60	424_0_29	200_0_1	151_0_1	145_0_47	142_0_144	1310_0_296	321_0_1	1271_0_1	343_0_1	671_0_39	380_0_40	98_0_403	385_0_738	128_0_1	165_0_1	95_0_1	107_0_197	785_0_1011	59_0_1	218_0_1	121_0_32	1709_0_35
883_0_76	217_0_13	319_0_1	708_0_67	1327_0_2	195_0_1	572_0_4	571_0_3	1149_0_184	550_0_46	315_0_3	50_0_1	495_0_283	1489_0_3	81_0_1	139_0_1	640_0_65	1639_0_9	94_0_1	731_0_20	183_0_1	405_0_98	732_0_85	326_0_1	6_0_24	9_0_5	549_0_1	1010_0_64	424_0_29	200_0_1	151_0_1	145_0_48	142_0_133	1310_0_297	321_0_1	1271_0_1	343_0_1	671_0_36	380_0_39	98_0_386	385_0_755	128_0_1	165_0_1	95_0_1	107_0_198	785_0_1005	59_0_1	218_0_1	121_0_28	1709_0_34
883_0_86	217_0_13	319_0_1	708_0_69	1327_0_2	195_0_1	572_0_2	571_0_3	1149_0_168	550_0_46	315_0_3	50_0_1	495_0_276	1489_0_1	81_0_1	139_0_1	640_0_53	1639_0_8	94_0_1	731_0_20	405_0_109	732_0_84	326_0_1	6_0_31	9_0_6	549_0_1	1010_0_62	424_0_27	200_0_1	151_0_1	145_0_52	142_0_142	1310_0_303	321_0_1	343_0_1	671_0_34	380_0_41	98_0_401	385_0_747	128_0_1	165_0_1	95_0_1	107_0_201	785_0_999	59_0_1	218_0_1	121_0_31	1709_0_43	15_0_1	1064_0_166
883_0_88	217_0_12	319_0_1	708_0_63	1327_0_1	195_0_1	572_0_2	571_0_4	1149_0_167	550_0_43	315_0_4	50_0_1	495_0_291	1489_0_2	81_0_1	139_0_1	640_0_46	1639_0_7	94_0_1	731_0_20	405_0_110	732_0_90	326_0_1	6_0_29	9_0_7	549_0_1	1010_0_71	424_0_28	200_0_1	151_0_1	145_0_47	142_0_126	1310_0_304	321_0_1	343_0_1	671_0_30	380_0_34	98_0_396	385_0_751	128_0_1	165_0_1	95_0_1	107_0_198	785_0_998	59_0_1	218_0_1	121_0_31	1709_0_40	15_0_1	1064_0_176
883_0_84	217_0_11	319_0_1	708_0_68	1327_0_1	195_0_1	572_0_2	571_0_4	1149_0_161	550_0_50	315_0_4	50_0_1	495_0_285	1489_0_2	81_0_1	139_0_1	640_0_44	1639_0_9	94_0_1	731_0_22	405_0_118	732_0_84	326_0_1	6_0_23	9_0_5	549_0_1	1010_0_71	424_0_27	200_0_1	151_0_1	145_0_44	142_0_117	1310_0_296	321_0_1	343_0_1	671_0_29	380_0_33	98_0_398	385_0_761	128_0_1	165_0_1	95_0_1	107_0_190	785_0_991	59_0_1	218_0_1	121_0_30	1709_0_38	15_0_1	1064_0_172
883_0_82	217_0_12	319_0_1	708_0_69	1327_0_2	195_0_1	572_0_2	571_0_1	1149_0_164	550_0_49	315_0_3	50_0_1	495_0_257	1489_0_2	81_0_1	139_0_1	640_0_45	1639_0_9	94_0_1	731_0_26	405_0_117	732_0_88	326_0_1	6_0_20	9_0_5	549_0_1	1010_0_68	424_0_28	200_0_1	151_0_1	145_0_43	142_0_117	1310_0_303	321_0_1	343_0_1	671_0_31	380_0_37	98_0_404	385_0_746	128_0_1	165_0_1	95_0_1	107_0_194	785_0_1012	59_0_1	218_0_1	121_0_29	1709_0_43	15_0_1	1064_0_176
883_0_88	217_0_11	319_0_1	708_0_70	1327_0_1	195_0_1	572_0_2	571_0_1	1149_0_162	550_0_54	315_0_2	50_0_1	495_0_277	1489_0_4	81_0_1	139_0_1	640_0_47	1639_0_11	94_0_1	731_0_21	405_0_118	732_0_92	326_0_1	6_0_18	9_0_6	549_0_1	1010_0_68	424_0_26	200_0_1	151_0_1	145_0_45	142_0_104	1310_0_297	321_0_1	343_0_1	671_0_27	380_0_39	98_0_399	385_0_741	128_0_1	165_0_1	95_0_1	107_0_183	785_0_1013	59_0_1	218_0_1	121_0_28	1709_0_34	15_0_1	1064_0_174
883_0_91	217_0_11	319_0_1	708_0_69	1327_0_1	195_0_1	572_0_2	571_0_1	1149_0_154	550_0_57	315_0_1	50_0_1	495_0_269	1489_0_4	81_0_1	139_0_1	640_0_50	1639_0_11	94_0_1	731_0_21	405_0_123	732_0_97	326_0_1	6_0_19	9_0_4	549_0_1	1010_0_69	424_0_28	200_0_1	151_0_1	145_0_43	142_0_106	1310_0_293	321_0_1	343_0_1	671_0_28	380_0_40	98_0_395	385_0_741	128_0_1	165_0_1	95_0_1	107_0_180	785_0_1012	59_0_1	218_0_1	121_0_31	1709_0_37	15_0_1	1064_0_171
883_0_86	217_0_10	319_0_1	708_0_72	1327_0_2	195_0_1	572_0_1	1149_0_148	550_0_52	315_0_1	50_0_1	495_0_260	1489_0_4	81_0_1	139_0_1	640_0_50	1639_0_10	94_0_1	731_0_25	405_0_133	732_0_98	326_0_1	6_0_22	9_0_1	549_0_1	1010_0_62	424_0_27	200_0_1	151_0_1	145_0_40	142_0_110	1310_0_310	321_0_1	343_0_1	671_0_30	380_0_36	98_0_405	385_0_714	128_0_1	165_0_1	95_0_1	107_0_179	785_0_1022	59_0_1	218_0_1	121_0_30	1709_0_41	15_0_1	1064_0_176	1537_0_26
883_0_87	217_0_9	319_0_1	708_0_70	1327_0_2	195_0_1	572_0_2	1149_0_156	550_0_49	315_0_2	50_0_1	495_0_275	1489_0_3	81_0_1	139_0_1	640_0_52	1639_0_14	94_0_1	731_0_20	405_0_135	732_0_99	326_0_1	6_0_16	1032_0_107	549_0_1	1010_0_51	424_0_26	200_0_1	151_0_1	145_0_38	142_0_113	1310_0_303	321_0_1	343_0_1	671_0_28	380_0_38	98_0_396	385_0_718	128_0_1	165_0_1	95_0_1	107_0_180	785_0_1025	59_0_1	218_0_1	121_0_34	1709_0_39	15_0_1	1064_0_170	1537_0_29
883_0_88	217_0_10	319_0_1	708_0_69	1327_0_2	195_0_1	572_0_2	1149_0_154	550_0_51	218_0_1	50_0_1	495_0_263	1489_0_2	81_0_1	139_0_1	640_0_50	1639_0_14	94_0_1	731_0_23	405_0_135	732_0_90	326_0_1	6_0_19	1032_0_110	549_0_1	1010_0_47	424_0_25	200_0_1	151_0_1	145_0_36	142_0_119	1310_0_284	321_0_1	343_0_1	671_0_32	380_0_36	98_0_398	385_0_733	128_0_1	165_0_1	95_0_1	107_0_172	785_0_1033	59_0_1	121_0_27	1709_0_40	15_0_1	1064_0_169	1537_0_33	356_0_20
883_0_88	217_0_9	319_0_1	708_0_67	1327_0_2	195_0_1	572_0_2	1149_0_152	550_0_50	218_0_1	50_0_1	495_0_271	1489_0_2	81_0_1	139_0_1	640_0_53	1639_0_12	94_0_1	731_0_21	405_0_135	732_0_90	326_0_1	6_0_20	1032_0_103	549_0_1	1010_0_48	424_0_26	200_0_1	151_0_1	145_0_35	142_0_118	1310_0_291	321_0_1	343_0_1	671_0_29	380_0_36	98_0_392	385_0_730	128_0_1	165_0_1	95_0_1	107_0_177	785_0_1047	59_0_1	121_0_28	1709_0_41	15_0_1	1064_0_170	1537_0_31	356_0_17
883_0_86	217_0_10	319_0_1	708_0_63	1327_0_2	195_0_1	572_0_3	1149_0_146	550_0_51	218_0_1	50_0_1	495_0_282	1489_0_3	81_0_1	139_0_1	640_0_52	1639_0_14	94_0_1	731_0_19	405_0_139	732_0_94	326_0_1	6_0_21	1032_0_97	549_0_1	1010_0_46	424_0_33	200_0_1	151_0_1	145_0_34	142_0_111	1310_0_286	321_0_1	343_0_1	671_0_32	380_0_37	98_0_387	385_0_714	128_0_1	165_0_1	95_0_1	107_0_183	785_0_1037	59_0_1	121_0_31	1709_0_39	15_0_1	1064_0_166	1537_0_29	356_0_20
883_0_88	217_0_7	319_0_1	708_0_65	1327_0_2	195_0_1	572_0_3	1149_0_144	550_0_56	218_0_1	50_0_1	495_0_275	1489_0_2	81_0_1	139_0_1	640_0_56	1639_0_17	94_0_1	731_0_23	405_0_139	732_0_90	326_0_1	6_0_27	1032_0_101	549_0_1	1010_0_43	424_0_30	200_0_1	151_0_1	145_0_37	142_0_114	1310_0_286	321_0_1	343_0_1	671_0_26	380_0_34	98_0_384	385_0_729	128_0_1	165_0_1	95_0_1	107_0_185	785_0_1038	59_0_1	121_0_31	1709_0_40	15_0_1	1064_0_165	1537_0_27	356_0_21
883_0_85	217_0_8	319_0_1	708_0_56	1327_0_3	195_0_1	572_0_2	1149_0_145	550_0_57	218_0_1	50_0_1	495_0_277	1489_0_2	81_0_1	139_0_1	640_0_59	1639_0_13	94_0_1	731_0_23	405_0_140	732_0_89	326_0_1	6_0_29	1032_0_99	549_0_1	1010_0_51	424_0_27	200_0_1	151_0_1	145_0_36	142_0_116	1310_0_288	321_0_1	343_0_1	671_0_24	380_0_31	98_0_389	385_0_742	128_0_1	165_0_1	95_0_1	107_0_193	785_0_1037	59_0_1	121_0_36	1709_0_38	15_0_1	1064_0_156	1537_0_29	356_0_18
883_0_90	217_0_6	319_0_1	708_0_52	1327_0_3	195_0_1	572_0_4	1149_0_141	550_0_59	218_0_1	50_0_1	495_0_287	1489_0_4	81_0_1	139_0_1	640_0_59	1639_0_21	94_0_1	731_0_25	405_0_146	732_0_93	326_0_1	6_0_24	1032_0_96	549_0_1	1010_0_47	424_0_26	200_0_1	151_0_1	145_0_34	142_0_113	1310_0_289	321_0_1	343_0_1	671_0_26	380_0_29	98_0_386	385_0_751	128_0_1	165_0_1	95_0_1	107_0_200	785_0_1023	59_0_1	121_0_29	1709_0_40	15_0_1	1064_0_143	1537_0_31	356_0_22
883_0_82	217_0_9	319_0_1	708_0_55	1327_0_6	195_0_1	572_0_3	1149_0_145	550_0_62	218_0_1	50_0_1	495_0_290	1489_0_4	81_0_1	139_0_1	640_0_57	1639_0_21	94_0_1	731_0_25	405_0_147	732_0_87	326_0_1	6_0_25	1032_0_91	549_0_1	1010_0_47	424_0_26	200_0_1	151_0_1	145_0_34	142_0_108	1310_0_289	321_0_1	343_0_1	671_0_24	380_0_30	98_0_392	385_0_749	128_0_1	165_0_1	95_0_1	107_0_195	785_0_1012	59_0_1	121_0_29	1709_0_40	15_0_1	1064_0_143	1537_0_32	356_0_20
883_0_82	217_0_8	319_0_1	708_0_54	1327_0_5	195_0_1	572_0_1	1149_0_160	550_0_55	218_0_1	50_0_1	495_0_297	1489_0_5	81_0_1	139_0_1	640_0_53	1639_0_22	94_0_1	731_0_19	405_0_146	732_0_87	326_0_1	6_0_24	1032_0_82	549_0_1	1010_0_49	424_0_25	200_0_1	151_0_1	145_0_32	142_0_114	1310_0_294	321_0_1	343_0_1	671_0_23	380_0_26	98_0_400	385_0_749	128_0_1	165_0_1	95_0_1	107_0_190	785_0_1027	59_0_1	121_0_33	1709_0_44	15_0_1	1064_0_145	1537_0_30	356_0_19
883_0_76	217_0_8	319_0_1	708_0_54	1327_0_5	195_0_1	572_0_1	1149_0_153	550_0_57	218_0_1	50_0_1	495_0_301	1489_0_5	81_0_1	139_0_1	640_0_45	1639_0_27	94_0_1	731_0_17	405_0_145	732_0_90	326_0_1	6_0_24	1032_0_84	549_0_1	1010_0_46	424_0_26	200_0_1	151_0_1	145_0_34	142_0_117	1310_0_298	321_0_1	343_0_1	671_0_22	380_0_29	98_0_396	385_0_764	128_0_1	165_0_1	95_0_1	107_0_189	785_0_1017	59_0_1	121_0_27	1709_0_48	15_0_1	1064_0_138	1537_0_37	356_0_27
883_0_70	217_0_9	319_0_1	708_0_58	1327_0_8	195_0_1	572_0_1	1149_0_155	550_0_57	218_0_1	50_0_1	495_0_304	1489_0_5	81_0_1	139_0_1	640_0_50	1639_0_20	94_0_1	731_0_13	405_0_141	732_0_91	326_0_1	6_0_27	1032_0_91	549_0_1	1010_0_46	424_0_28	200_0_1	151_0_1	145_0_31	142_0_114	1310_0_299	321_0_1	343_0_1	671_0_24	380_0_29	98_0_416	385_0_753	128_0_1	165_0_1	95_0_1	107_0_185	785_0_1029	59_0_1	121_0_30	1709_0_51	15_0_1	1064_0_141	1537_0_34	356_0_23
883_0_68	217_0_9	319_0_1	708_0_42	1327_0_8	195_0_1	572_0_1	1149_0_159	550_0_47	218_0_1	50_0_1	495_0_298	1489_0_7	81_0_1	139_0_1	640_0_49	1639_0_21	94_0_1	731_0_11	405_0_159	732_0_102	326_0_1	6_0_21	1032_0_85	549_0_1	1010_0_48	424_0_25	200_0_1	151_0_1	145_0_34	142_0_114	1310_0_293	321_0_1	343_0_1	671_0_22	380_0_26	98_0_421	385_0_742	128_0_1	165_0_1	95_0_1	107_0_188	785_0_1033	59_0_1	121_0_37	1709_0_54	15_0_1	1064_0_149	1537_0_33	356_0_23
883_0_71	217_0_10	319_0_1	708_0_40	1327_0_6	195_0_1	1149_0_157	550_0_52	218_0_1	50_0_1	495_0_312	1489_0_5	81_0_1	139_0_1	640_0_46	1639_0_22	94_0_1	731_0_9	405_0_152	732_0_108	326_0_1	6_0_21	1032_0_84	549_0_1	1010_0_49	424_0_25	200_0_1	151_0_1	145_0_32	142_0_106	1310_0_295	321_0_1	343_0_1	671_0_22	380_0_30	98_0_420	385_0_760	128_0_1	165_0_1	95_0_1	107_0_185	785_0_1027	59_0_1	121_0_39	1709_0_49	15_0_1	1064_0_138	1537_0_32	356_0_24	1104_0_53
883_0_69	217_0_9	319_0_1	708_0_42	1327_0_8	195_0_1	1149_0_148	550_0_50	218_0_1	50_0_1	495_0_318	1489_0_5	81_0_1	139_0_1	640_0_46	1639_0_17	94_0_1	731_0_5	405_0_156	732_0_110	326_0_1	6_0_24	1032_0_83	549_0_1	1010_0_48	424_0_32	200_0_1	151_0_1	145_0_31	142_0_102	1310_0_300	321_0_1	343_0_1	671_0_25	380_0_29	98_0_432	385_0_751	128_0_1	165_0_1	95_0_1	107_0_185	785_0_1027	59_0_1	121_0_34	1709_0_47	15_0_1	1064_0_143	1537_0_35	356_0_15	1104_0_49
883_0_67	217_0_11	319_0_1	708_0_37	1327_0_7	195_0_1	1149_0_158	550_0_53	218_0_1	50_0_1	495_0_326	1489_0_6	81_0_1	139_0_1	640_0_49	1639_0_21	94_0_1	731_0_4	405_0_163	732_0_116	326_0_1	6_0_22	1032_0_85	549_0_1	1010_0_52	424_0_27	200_0_1	151_0_1	145_0_35	142_0_106	1310_0_300	321_0_1	343_0_1	671_0_17	380_0_28	98_0_426	385_0_730	128_0_1	165_0_1	95_0_1	107_0_189	785_0_1014	59_0_1	121_0_35	1709_0_49	15_0_1	1064_0_135	1537_0_31	356_0_19	1104_0_57
883_0_71	217_0_12	319_0_1	708_0_39	1327_0_7	195_0_1	1149_0_165	550_0_57	218_0_1	50_0_1	495_0_322	1489_0_5	81_0_1	139_0_1	640_0_47	1639_0_17	94_0_1	731_0_5	405_0_151	732_0_110	326_0_1	6_0_19	1032_0_86	549_0_1	1010_0_50	424_0_31	200_0_1	151_0_1	145_0_33	142_0_100	1310_0_305	321_0_1	343_0_1	671_0_14	380_0_30	98_0_414	385_0_744	128_0_1	165_0_1	95_0_1	107_0_181	785_0_1014	59_0_1	121_0_40	1709_0_50	15_0_1	1064_0_131	1537_0_29	356_0_14	1104_0_53
883_0_67	217_0_11	319_0_1	708_0_41	1327_0_8	195_0_1	1149_0_165	550_0_50	218_0_1	50_0_1	495_0_336	1489_0_5	81_0_1	139_0_1	640_0_54	1639_0_18	94_0_1	731_0_5	405_0_158	732_0_111	326_0_1	6_0_21	1032_0_87	549_0_1	1010_0_53	424_0_31	200_0_1	151_0_1	145_0_34	142_0_103	1310_0_314	321_0_1	343_0_1	671_0_14	380_0_30	98_0_424	385_0_742	128_0_1	165_0_1	95_0_1	107_0_196	785_0_995	59_0_1	121_0_38	1709_0_41	15_0_1	1064_0_137	1537_0_31	356_0_10	1104_0_45
883_0_62	217_0_11	319_0_1	708_0_40	1327_0_6	195_0_1	1149_0_168	550_0_58	218_0_1	50_0_1	495_0_334	1489_0_6	81_0_1	139_0_1	640_0_58	1639_0_20	94_0_1	731_0_5	405_0_156	732_0_120	326_0_1	6_0_17	1032_0_81	549_0_1	1010_0_48	424_0_28	200_0_1	151_0_1	145_0_35	142_0_103	1310_0_308	321_0_1	343_0_1	671_0_11	380_0_32	98_0_416	385_0_758	128_0_1	165_0_1	95_0_1	107_0_183	785_0_1006	59_0_1	121_0_40	1709_0_41	15_0_1	1064_0_134	1537_0_25	356_0_9	1104_0_52
883_0_63	217_0_8	319_0_1	708_0_37	1327_0_5	195_0_1	1149_0_158	550_0_59	218_0_1	50_0_1	495_0_336	1489_0_4	81_0_1	139_0_1	640_0_55	1639_0_17	94_0_1	731_0_5	405_0_140	732_0_114	326_0_1	6_0_20	1032_0_92	549_0_1	1010_0_49	424_0_31	200_0_1	151_0_1	145_0_34	142_0_96	1310_0_307	321_0_1	343_0_1	671_0_7	380_0_37	98_0_423	385_0_773	128_0_1	165_0_1	95_0_1	107_0_186	785_0_1012	59_0_1	121_0_40	1709_0_46	15_0_1	1064_0_140	1537_0_27	356_0_9	1104_0_48
883_0_63	217_0_7	319_0_1	708_0_36	1327_0_8	195_0_1	1149_0_165	550_0_63	218_0_1	50_0_1	495_0_345	1489_0_5	81_0_1	139_0_1	640_0_56	1639_0_16	94_0_1	731_0_5	405_0_145	732_0_111	326_0_1	6_0_25	1032_0_95	549_0_1	1010_0_52	424_0_25	200_0_1	151_0_1	145_0_31	142_0_97	1310_0_297	321_0_1	343_0_1	671_0_6	380_0_33	98_0_403	385_0_779	128_0_1	165_0_1	95_0_1	107_0_186	785_0_1003	59_0_1	121_0_47	1709_0_46	15_0_1	1064_0_146	1537_0_27	356_0_8	1104_0_48
883_0_53	217_0_9	319_0_1	708_0_36	1327_0_7	195_0_1	1149_0_173	550_0_67	218_0_1	50_0_1	495_0_352	1489_0_4	81_0_1	139_0_1	640_0_61	1639_0_18	94_0_1	731_0_6	405_0_158	732_0_104	326_0_1	6_0_25	1032_0_89	549_0_1	1010_0_47	424_0_22	200_0_1	151_0_1	145_0_34	142_0_97	1310_0_304	321_0_1	343_0_1	671_0_4	380_0_31	98_0_407	385_0_780	128_0_1	165_0_1	95_0_1	107_0_172	785_0_999	59_0_1	121_0_43	1709_0_47	15_0_1	1064_0_147	1537_0_18	356_0_9	1104_0_47
883_0_51	217_0_8	319_0_1	708_0_38	1327_0_6	195_0_1	1149_0_166	550_0_66	218_0_1	50_0_1	495_0_350	1489_0_3	81_0_1	139_0_1	640_0_65	1639_0_14	94_0_1	731_0_6	405_0_160	732_0_95	326_0_1	6_0_24	1032_0_99	549_0_1	1010_0_46	424_0_27	200_0_1	151_0_1	145_0_34	142_0_88	1310_0_286	321_0_1	343_0_1	671_0_2	380_0_26	98_0_414	385_0_788	128_0_1	165_0_1	95_0_1	107_0_179	785_0_1004	59_0_1	121_0_48	1709_0_44	15_0_1	1064_0_152	1537_0_17	356_0_8	1104_0_48
883_0_56	217_0_8	319_0_1	708_0_37	1327_0_10	195_0_1	1149_0_173	550_0_71	218_0_1	50_0_1	495_0_350	1489_0_4	81_0_1	139_0_1	640_0_66	1639_0_23	94_0_1	731_0_6	405_0_160	732_0_93	326_0_1	6_0_21	1032_0_100	549_0_1	1010_0_44	424_0_23	200_0_1	151_0_1	145_0_32	142_0_90	1310_0_282	321_0_1	343_0_1	671_0_2	380_0_22	98_0_412	385_0_781	128_0_1	165_0_1	95_0_1	107_0_172	785_0_1011	59_0_1	121_0_52	1709_0_45	15_0_1	1064_0_150	1537_0_21	356_0_11	1104_0_42
883_0_54	217_0_8	319_0_1	708_0_32	1327_0_9	195_0_1	1149_0_167	550_0_82	218_0_1	50_0_1	495_0_352	1489_0_4	81_0_1	139_0_1	640_0_70	1639_0_23	94_0_1	731_0_8	405_0_166	732_0_92	326_0_1	6_0_24	1032_0_99	549_0_1	1010_0_44	424_0_19	200_0_1	151_0_1	145_0_32	142_0_93	1310_0_290	321_0_1	343_0_1	671_0_2	380_0_22	98_0_389	385_0_789	128_0_1	165_0_1	95_0_1	107_0_159	785_0_1012	59_0_1	121_0_49	1709_0_47	15_0_1	1064_0_146	1537_0_20	356_0_8	1104_0_44
883_0_55	217_0_7	319_0_1	708_0_35	1327_0_12	195_0_1	1149_0_158	550_0_77	218_0_1	50_0_1	495_0_350	1489_0_2	81_0_1	139_0_1	640_0_69	1639_0_19	94_0_1	731_0_7	405_0_161	732_0_89	326_0_1	6_0_27	1032_0_97	549_0_1	1010_0_37	424_0_18	200_0_1	151_0_1	145_0_35	142_0_93	1310_0_284	321_0_1	343_0_1	671_0_4	380_0_20	98_0_408	385_0_801	128_0_1	165_0_1	95_0_1	107_0_158	785_0_1039	59_0_1	121_0_50	1709_0_46	15_0_1	1064_0_149	1537_0_21	356_0_7	1104_0_39
883_0_54	217_0_8	319_0_1	708_0_33	1327_0_12	195_0_1	1149_0_161	550_0_81	218_0_1	50_0_1	495_0_361	1489_0_3	81_0_1	139_0_1	640_0_68	1639_0_28	94_0_1	731_0_8	405_0_172	732_0_92	326_0_1	6_0_31	1032_0_92	549_0_1	1010_0_39	424_0_17	200_0_1	151_0_1	145_0_37	142_0_99	1310_0_277	321_0_1	343_0_1	671_0_4	380_0_18	98_0_400	385_0_792	128_0_1	165_0_1	95_0_1	107_0_151	785_0_1020	59_0_1	121_0_54	1709_0_47	15_0_1	1064_0_143	1537_0_21	356_0_8	1104_0_41
883_0_49	217_0_8	319_0_1	708_0_38	1327_0_9	195_0_1	1149_0_166	550_0_78	218_0_1	50_0_1	495_0_363	1489_0_4	81_0_1	139_0_1	640_0_71	1639_0_22	94_0_1	731_0_9	405_0_178	732_0_101	326_0_1	6_0_35	1032_0_93	549_0_1	1010_0_43	424_0_19	200_0_1	151_0_1	145_0_40	142_0_100	1310_0_283	321_0_1	343_0_1	671_0_4	380_0_19	98_0_377	385_0_793	128_0_1	165_0_1	95_0_1	107_0_141	785_0_1009	59_0_1	121_0_60	1709_0_48	15_0_1	1064_0_133	1537_0_20	356_0_7	1104_0_42
883_0_47	217_0_6	319_0_1	708_0_42	1327_0_13	195_0_1	1149_0_161	550_0_78	218_0_1	50_0_1	495_0_373	1489_0_4	81_0_1	139_0_1	640_0_67	1639_0_25	94_0_1	731_0_7	405_0_173	732_0_86	326_0_1	6_0_34	1032_0_93	549_0_1	1010_0_43	424_0_18	200_0_1	151_0_1	145_0_39	142_0_85	1310_0_283	321_0_1	343_0_1	671_0_5	380_0_19	98_0_397	385_0_797	128_0_1	165_0_1	95_0_1	107_0_147	785_0_1001	59_0_1	121_0_59	1709_0_47	15_0_1	1064_0_144	1537_0_21	356_0_9	1104_0_40
883_0_44	217_0_8	319_0_1	708_0_40	1327_0_11	195_0_1	1149_0_167	550_0_81	218_0_1	50_0_1	495_0_382	1489_0_4	81_0_1	139_0_1	640_0_65	1639_0_28	94_0_1	731_0_4	405_0_179	732_0_95	326_0_1	6_0_32	1032_0_88	549_0_1	1010_0_40	424_0_17	200_0_1	151_0_1	145_0_37	142_0_85	1310_0_282	321_0_1	343_0_1	671_0_3	380_0_20	98_0_387	385_0_795	128_0_1	165_0_1	95_0_1	107_0_137	785_0_1004	59_0_1	121_0_62	1709_0_52	15_0_1	1064_0_135	1537_0_23	356_0_9	1104_0_40
883_0_43	217_0_6	319_0_1	708_0_37	1327_0_9	195_0_1	1149_0_161	550_0_84	218_0_1	50_0_1	495_0_390	1489_0_4	81_0_1	139_0_1	640_0_68	1639_0_24	94_0_1	731_0_2	405_0_183	732_0_101	326_0_1	6_0_36	1032_0_85	549_0_1	1010_0_42	424_0_24	200_0_1	151_0_1	145_0_37	142_0_81	1310_0_279	321_0_1	343_0_1	671_0_2	380_0_22	98_0_392	385_0_799	128_0_1	165_0_1	95_0_1	107_0_132	785_0_1000	59_0_1	121_0_69	1709_0_50	15_0_1	1064_0_131	1537_0_20	356_0_7	1104_0_34
883_0_56	217_0_4	319_0_1	708_0_35	1327_0_12	195_0_1	1149_0_153	550_0_88	218_0_1	50_0_1	495_0_406	1489_0_3	81_0_1	139_0_1	640_0_66	1639_0_26	94_0_1	731_0_3	405_0_182	732_0_96	326_0_1	6_0_41	1032_0_93	549_0_1	1010_0_35	424_0_24	200_0_1	151_0_1	145_0_39	142_0_80	1310_0_270	321_0_1	343_0_1	671_0_2	380_0_18	98_0_408	385_0_788	128_0_1	165_0_1	95_0_1	107_0_131	785_0_995	59_0_1	121_0_64	1709_0_52	15_0_1	1064_0_134	1537_0_25	356_0_9	1104_0_37
883_0_56	217_0_4	319_0_1	708_0_34	1327_0_10	195_0_1	1149_0_160	550_0_85	218_0_1	50_0_1	495_0_409	1489_0_3	81_0_1	139_0_1	640_0_61	1639_0_29	94_0_1	731_0_2	405_0_187	732_0_99	326_0_1	6_0_33	1032_0_84	549_0_1	1010_0_39	424_0_21	200_0_1	151_0_1	145_0_40	142_0_83	1310_0_276	321_0_1	343_0_1	671_0_2	380_0_20	98_0_407	385_0_789	128_0_1	165_0_1	95_0_1	107_0_130	785_0_993	59_0_1	121_0_61	1709_0_56	15_0_1	1064_0_128	1537_0_24	356_0_10	1104_0_34
883_0_52	217_0_3	319_0_1	708_0_27	1327_0_9	195_0_1	1149_0_170	550_0_90	218_0_1	50_0_1	495_0_409	1489_0_2	81_0_1	139_0_1	640_0_62	1639_0_25	94_0_1	731_0_3	405_0_181	732_0_94	326_0_1	6_0_36	1032_0_85	549_0_1	1010_0_40	424_0_20	200_0_1	151_0_1	145_0_34	142_0_90	1310_0_268	321_0_1	343_0_1	671_0_1	380_0_18	98_0_397	385_0_820	128_0_1	165_0_1	95_0_1	107_0_131	785_0_997	59_0_1	121_0_59	1709_0_55	15_0_1	1064_0_121	1537_0_22	356_0_8	1104_0_37
883_0_60	217_0_3	319_0_1	708_0_26	1327_0_9	195_0_1	1149_0_172	550_0_95	218_0_1	50_0_1	495_0_396	1489_0_1	81_0_1	139_0_1	640_0_63	1639_0_25	94_0_1	731_0_3	405_0_180	732_0_97	326_0_1	6_0_37	1032_0_87	549_0_1	1010_0_37	424_0_22	200_0_1	151_0_1	145_0_38	142_0_81	1310_0_273	321_0_1	343_0_1	671_0_2	380_0_19	98_0_408	385_0_800	128_0_1	165_0_1	95_0_1	107_0_131	785_0_1008	59_0_1	121_0_59	1709_0_56	15_0_1	1064_0_125	1537_0_28	356_0_7	1104_0_35
883_0_60	217_0_3	319_0_1	708_0_24	1327_0_8	195_0_1	1149_0_179	550_0_93	218_0_1	50_0_1	495_0_397	139_0_1	81_0_1	640_0_71	1639_0_25	94_0_1	731_0_4	405_0_178	732_0_101	6_0_31	1032_0_74	549_0_1	1010_0_38	424_0_25	200_0_1	151_0_1	145_0_37	142_0_78	1310_0_267	321_0_1	343_0_1	671_0_1	380_0_24	98_0_405	385_0_820	128_0_1	165_0_1	95_0_1	107_0_125	785_0_1002	15_0_1	121_0_56	1709_0_54	1064_0_116	1537_0_27	356_0_5	1104_0_34	828_0_13	298_0_56	54_0_1
883_0_64	217_0_3	319_0_1	708_0_22	1327_0_9	195_0_1	1149_0_174	550_0_87	218_0_1	50_0_1	495_0_402	139_0_1	81_0_1	640_0_66	1639_0_27	94_0_1	731_0_5	405_0_177	732_0_96	6_0_30	1032_0_81	549_0_1	1010_0_35	424_0_28	200_0_1	151_0_1	145_0_29	142_0_74	1310_0_285	321_0_1	343_0_1	671_0_1	380_0_20	98_0_436	385_0_825	128_0_1	165_0_1	95_0_1	107_0_116	785_0_985	15_0_1	121_0_59	1709_0_45	1064_0_120	1537_0_27	356_0_4	1104_0_32	828_0_10	298_0_51	54_0_1
883_0_67	217_0_3	319_0_1	708_0_26	1327_0_11	195_0_1	1149_0_180	550_0_90	218_0_1	50_0_1	495_0_407	139_0_1	81_0_1	640_0_66	1639_0_28	94_0_1	731_0_6	405_0_172	732_0_95	6_0_32	1032_0_86	549_0_1	1010_0_27	424_0_30	200_0_1	151_0_1	145_0_31	142_0_72	1310_0_290	321_0_1	343_0_1	671_0_1	380_0_21	98_0_433	385_0_819	128_0_1	165_0_1	95_0_1	107_0_117	785_0_992	15_0_1	121_0_55	1709_0_42	1064_0_129	1537_0_25	356_0_5	1104_0_34	828_0_10	298_0_45	54_0_1
883_0_64	217_0_5	319_0_1	708_0_25	1327_0_12	195_0_1	1149_0_178	550_0_83	218_0_1	50_0_1	495_0_421	139_0_1	81_0_1	640_0_65	1639_0_28	94_0_1	731_0_6	405_0_178	732_0_94	6_0_30	1032_0_76	549_0_1	1010_0_29	424_0_33	200_0_1	151_0_1	145_0_35	142_0_74	1310_0_287	321_0_1	343_0_1	380_0_26	121_0_53	385_0_828	128_0_1	165_0_1	95_0_1	107_0_108	785_0_964	15_0_1	98_0_432	1709_0_44	1064_0_126	1537_0_26	356_0_5	1104_0_39	828_0_10	298_0_53	54_0_1	433_0_656
883_0_61	217_0_3	319_0_1	708_0_24	1327_0_12	195_0_1	1149_0_178	550_0_81	218_0_1	50_0_1	495_0_412	139_0_1	81_0_1	640_0_71	1639_0_29	94_0_1	731_0_6	405_0_180	732_0_92	6_0_35	1032_0_73	549_0_1	1010_0_34	424_0_36	200_0_1	151_0_1	145_0_31	142_0_73	1310_0_297	321_0_1	343_0_1	380_0_24	121_0_44	385_0_808	128_0_1	165_0_1	95_0_1	107_0_107	785_0_970	15_0_1	98_0_447	1709_0_42	1064_0_126	1537_0_28	356_0_5	1104_0_40	828_0_8	298_0_41	54_0_1	433_0_653
883_0_67	217_0_2	319_0_1	708_0_16	1327_0_12	195_0_1	1149_0_183	550_0_88	218_0_1	50_0_1	495_0_412	139_0_1	81_0_1	640_0_73	1639_0_31	94_0_1	731_0_9	405_0_181	732_0_99	6_0_33	1032_0_73	549_0_1	1010_0_29	424_0_31	200_0_1	151_0_1	145_0_29	142_0_77	1310_0_285	321_0_1	343_0_1	380_0_23	121_0_44	385_0_801	128_0_1	165_0_1	95_0_1	107_0_114	785_0_979	15_0_1	98_0_432	1709_0_43	1064_0_118	1537_0_30	356_0_7	1104_0_47	828_0_10	298_0_46	54_0_1	433_0_636
883_0_62	217_0_2	319_0_1	708_0_16	1327_0_8	195_0_1	1149_0_185	550_0_89	218_0_1	50_0_1	495_0_408	139_0_1	81_0_1	640_0_70	1639_0_35	94_0_1	731_0_10	405_0_182	732_0_98	6_0_32	1032_0_70	549_0_1	1010_0_34	424_0_31	200_0_1	151_0_1	145_0_29	142_0_74	1310_0_283	321_0_1	343_0_1	380_0_21	121_0_45	385_0_809	128_0_1	165_0_1	95_0_1	107_0_93	785_0_982	15_0_1	98_0_440	1709_0_48	1064_0_114	1537_0_26	356_0_7	1104_0_48	828_0_9	298_0_46	54_0_1	433_0_646
883_0_66	217_0_1	319_0_1	708_0_15	1327_0_7	195_0_1	1149_0_183	550_0_86	218_0_1	50_0_1	495_0_415	139_0_1	81_0_1	640_0_74	1639_0_36	94_0_1	731_0_9	405_0_176	732_0_95	6_0_35	1032_0_74	549_0_1	1010_0_32	424_0_32	200_0_1	151_0_1	145_0_27	142_0_75	1310_0_280	321_0_1	343_0_1	380_0_23	121_0_46	385_0_817	128_0_1	165_0_1	95_0_1	107_0_89	785_0_979	15_0_1	98_0_425	1709_0_43	1064_0_114	1537_0_32	356_0_7	1104_0_53	828_0_7	298_0_42	54_0_1	433_0_654
883_0_65	217_0_1	319_0_1	708_0_14	1327_0_4	195_0_1	1149_0_185	550_0_93	218_0_1	50_0_1	495_0_407	139_0_1	81_0_1	640_0_73	1639_0_38	94_0_1	731_0_10	405_0_173	732_0_86	6_0_33	1032_0_64	549_0_1	1010_0_28	424_0_36	200_0_1	151_0_1	145_0_27	142_0_83	1310_0_277	321_0_1	343_0_1	380_0_23	121_0_51	385_0_828	128_0_1	165_0_1	95_0_1	107_0_96	785_0_988	15_0_1	98_0_423	1709_0_43	1064_0_108	1537_0_41	356_0_8	1104_0_60	828_0_12	298_0_47	54_0_1	433_0_645
883_0_58	217_0_1	319_0_1	708_0_14	1327_0_2	195_0_1	1149_0_183	550_0_96	218_0_1	50_0_1	495_0_413	139_0_1	81_0_1	640_0_59	1639_0_38	94_0_1	731_0_8	405_0_174	732_0_93	6_0_34	1032_0_58	549_0_1	1010_0_34	424_0_44	200_0_1	151_0_1	145_0_28	142_0_75	1310_0_281	321_0_1	343_0_1	380_0_19	121_0_47	385_0_822	128_0_1	165_0_1	95_0_1	107_0_91	785_0_1006	15_0_1	98_0_434	1709_0_45	1064_0_113	1537_0_35	356_0_6	1104_0_55	828_0_10	298_0_50	54_0_1	433_0_646
883_0_62	151_0_1	319_0_1	708_0_14	1327_0_1	195_0_1	1149_0_188	550_0_98	218_0_1	50_0_1	495_0_426	139_0_1	81_0_1	640_0_63	1639_0_34	94_0_1	731_0_5	405_0_173	732_0_99	6_0_33	1032_0_58	549_0_1	1010_0_31	424_0_43	200_0_1	145_0_23	142_0_80	1310_0_266	321_0_1	343_0_1	380_0_14	121_0_44	385_0_816	128_0_1	165_0_1	95_0_1	107_0_93	785_0_1003	15_0_1	98_0_438	1709_0_42	1064_0_113	1537_0_36	356_0_8	1104_0_57	828_0_10	298_0_44	54_0_1	433_0_651
883_0_68	151_0_1	319_0_1	708_0_7	1327_0_1	195_0_1	1149_0_186	550_0_103	218_0_1	50_0_1	495_0_407	139_0_1	81_0_1	640_0_64	1639_0_31	94_0_1	731_0_7	405_0_162	732_0_96	6_0_33	1032_0_62	549_0_1	1010_0_26	424_0_41	200_0_1	145_0_24	142_0_75	1310_0_268	321_0_1	343_0_1	380_0_14	121_0_48	385_0_819	128_0_1	165_0_1	95_0_1	107_0_87	785_0_1019	15_0_1	98_0_421	1709_0_38	1064_0_120	1537_0_40	356_0_6	1104_0_57	828_0_10	298_0_50	54_0_1	433_0_658
883_0_64	151_0_1	319_0_1	708_0_11	1327_0_2	195_0_1	1149_0_180	550_0_95	218_0_1	50_0_1	495_0_416	139_0_1	81_0_1	640_0_62	1639_0_31	94_0_1	731_0_4	405_0_169	732_0_92	6_0_31	1032_0_61	549_0_1	1010_0_32	424_0_42	200_0_1	145_0_17	142_0_75	1310_0_271	321_0_1	343_0_1	380_0_16	121_0_50	385_0_823	128_0_1	165_0_1	95_0_1	107_0_83	785_0_1011	15_0_1	98_0_425	1709_0_37	1064_0_114	1537_0_35	356_0_6	1104_0_56	828_0_9	298_0_51	54_0_1	433_0_665
883_0_67	151_0_1	319_0_1	708_0_11	1327_0_2	195_0_1	1149_0_177	550_0_96	218_0_1	50_0_1	495_0_392	139_0_1	81_0_1	640_0_68	1639_0_33	94_0_1	731_0_4	405_0_166	732_0_87	6_0_32	1032_0_62	549_0_1	1010_0_33	424_0_44	200_0_1	145_0_21	142_0_78	1310_0_261	321_0_1	343_0_1	380_0_19	121_0_46	385_0_823	128_0_1	165_0_1	95_0_1	107_0_87	785_0_1016	15_0_1	98_0_424	1709_0_37	1064_0_116	1537_0_35	356_0_6	1104_0_62	828_0_9	298_0_53	54_0_1	433_0_658
883_0_68	151_0_1	319_0_1	708_0_8	1327_0_1	195_0_1	1149_0_178	550_0_104	218_0_1	50_0_1	495_0_367	139_0_1	81_0_1	640_0_62	1639_0_31	94_0_1	731_0_5	405_0_156	732_0_88	6_0_33	1032_0_63	549_0_1	1010_0_34	424_0_42	200_0_1	145_0_24	142_0_77	1310_0_252	321_0_1	343_0_1	380_0_19	121_0_53	385_0_835	128_0_1	165_0_1	95_0_1	107_0_84	785_0_1052	15_0_1	98_0_424	1709_0_35	1064_0_119	1537_0_37	356_0_5	1104_0_56	828_0_9	298_0_55	54_0_1	433_0_658
883_0_65	151_0_1	319_0_1	708_0_8	195_0_1	1149_0_184	550_0_99	218_0_1	50_0_1	495_0_375	139_0_1	81_0_1	640_0_66	1639_0_33	94_0_1	731_0_4	405_0_165	732_0_85	6_0_38	1032_0_71	549_0_1	1010_0_30	424_0_44	200_0_1	145_0_22	142_0_69	1310_0_257	321_0_1	343_0_1	380_0_17	121_0_53	385_0_828	128_0_1	165_0_1	95_0_1	107_0_83	785_0_1043	15_0_1	98_0_446	1709_0_38	1064_0_105	1537_0_30	356_0_4	1104_0_59	828_0_8	298_0_59	54_0_1	433_0_656
883_0_71	151_0_1	319_0_1	708_0_7	195_0_1	1149_0_182	550_0_100	218_0_1	50_0_1	495_0_354	139_0_1	81_0_1	640_0_65	1639_0_35	94_0_1	731_0_4	405_0_171	732_0_84	6_0_35	1032_0_78	549_0_1	1010_0_27	424_0_42	200_0_1	145_0_25	142_0_74	1310_0_257	321_0_1	343_0_1	380_0_19	121_0_52	385_0_819	128_0_1	165_0_1	95_0_1	107_0_90	785_0_1068	15_0_1	98_0_430	1709_0_35	1064_0_103	1537_0_32	356_0_6	1104_0_63	828_0_7	298_0_57	54_0_1	433_0_663
883_0_74	151_0_1	319_0_1	708_0_7	195_0_1	1149_0_187	550_0_101	218_0_1	50_0_1	495_0_356	139_0_1	81_0_1	640_0_68	1639_0_38	94_0_1	731_0_5	405_0_166	732_0_92	6_0_35	1032_0_74	549_0_1	1010_0_25	424_0_46	200_0_1	145_0_26	142_0_73	1310_0_255	321_0_1	343_0_1	380_0_19	121_0_52	385_0_830	128_0_1	165_0_1	95_0_1	107_0_90	785_0_1060	15_0_1	98_0_432	1709_0_36	1064_0_105	1537_0_31	356_0_5	1104_0_61	828_0_6	298_0_58	54_0_1	433_0_654
883_0_73	151_0_1	319_0_1	708_0_8	195_0_1	1149_0_188	550_0_94	218_0_1	50_0_1	495_0_343	139_0_1	81_0_1	640_0_68	1639_0_39	94_0_1	731_0_5	405_0_169	732_0_91	6_0_37	1032_0_79	549_0_1	1010_0_25	424_0_42	200_0_1	145_0_21	142_0_69	1310_0_256	321_0_1	343_0_1	380_0_15	121_0_46	385_0_829	128_0_1	165_0_1	95_0_1	107_0_87	785_0_1073	15_0_1	98_0_435	1709_0_38	1064_0_96	1537_0_25	356_0_6	1104_0_66	828_0_5	298_0_65	54_0_1	433_0_650
883_0_71	151_0_1	319_0_1	708_0_8	195_0_1	1149_0_178	550_0_97	218_0_1	50_0_1	495_0_328	139_0_1	81_0_1	640_0_69	1639_0_40	94_0_1	731_0_7	405_0_174	732_0_84	6_0_33	1032_0_79	549_0_1	1010_0_23	424_0_34	200_0_1	145_0_27	142_0_76	1310_0_256	321_0_1	343_0_1	380_0_19	121_0_53	385_0_825	128_0_1	165_0_1	95_0_1	107_0_90	785_0_1060	15_0_1	98_0_437	1709_0_40	1064_0_95	1537_0_25	356_0_7	1104_0_73	828_0_7	298_0_73	54_0_1	433_0_643
883_0_72	151_0_1	319_0_1	708_0_4	195_0_1	1149_0_179	550_0_97	218_0_1	50_0_1	495_0_330	139_0_1	81_0_1	640_0_67	1639_0_38	94_0_1	731_0_5	405_0_175	732_0_91	6_0_35	1032_0_78	549_0_1	1010_0_26	424_0_41	200_0_1	145_0_24	142_0_67	1310_0_260	321_0_1	343_0_1	380_0_14	121_0_51	385_0_816	128_0_1	165_0_1	95_0_1	107_0_83	785_0_1054	15_0_1	98_0_449	1709_0_43	1064_0_98	1537_0_27	356_0_6	1104_0_73	828_0_6	298_0_65	54_0_1	433_0_653
883_0_72	151_0_1	319_0_1	708_0_5	195_0_1	1149_0_178	550_0_86	218_0_1	50_0_1	495_0_326	139_0_1	81_0_1	640_0_68	1639_0_39	94_0_1	731_0_3	405_0_189	732_0_92	6_0_44	1032_0_72	549_0_1	1010_0_28	424_0_39	200_0_1	145_0_25	142_0_63	1310_0_260	321_0_1	343_0_1	380_0_12	121_0_50	385_0_825	128_0_1	165_0_1	95_0_1	107_0_89	785_0_1054	15_0_1	98_0_439	1709_0_41	1064_0_96	1537_0_23	356_0_6	1104_0_70	828_0_8	298_0_66	54_0_1	433_0_666
883_0_74	151_0_1	319_0_1	708_0_6	195_0_1	1149_0_171	550_0_97	218_0_1	50_0_1	495_0_330	139_0_1	81_0_1	640_0_68	1639_0_40	94_0_1	731_0_4	405_0_183	732_0_83	6_0_36	1032_0_79	549_0_1	1010_0_25	424_0_37	200_0_1	145_0_25	142_0_60	1310_0_270	321_0_1	343_0_1	380_0_17	121_0_52	385_0_833	128_0_1	165_0_1	95_0_1	107_0_92	785_0_1050	15_0_1	98_0_422	1709_0_41	1064_0_104	1537_0_26	356_0_8	1104_0_67	828_0_9	298_0_67	54_0_1	433_0_669
883_0_68	151_0_1	319_0_1	708_0_5	195_0_1	1149_0_181	550_0_82	218_0_1	50_0_1	495_0_344	139_0_1	81_0_1	640_0_62	1639_0_37	94_0_1	731_0_4	405_0_183	732_0_91	6_0_43	1032_0_83	549_0_1	1010_0_27	424_0_42	200_0_1	145_0_22	142_0_54	1310_0_273	321_0_1	343_0_1	380_0_14	121_0_47	385_0_836	128_0_1	165_0_1	95_0_1	107_0_85	785_0_1048	15_0_1	98_0_424	1709_0_43	1064_0_98	1537_0_26	356_0_6	1104_0_63	828_0_8	298_0_60	54_0_1	433_0_681
883_0_67	151_0_1	319_0_1	708_0_5	195_0_1	1149_0_180	550_0_78	218_0_1	50_0_1	495_0_336	139_0_1	81_0_1	640_0_56	1639_0_38	94_0_1	731_0_4	405_0_185	732_0_96	6_0_48	1032_0_86	549_0_1	1010_0_24	424_0_37	200_0_1	145_0_25	142_0_50	1310_0_269	321_0_1	343_0_1	380_0_11	121_0_47	385_0_830	128_0_1	165_0_1	95_0_1	107_0_92	785_0_1064	15_0_1	98_0_433	1709_0_43	1064_0_93	1537_0_26	356_0_10	1104_0_59	828_0_7	298_0_61	54_0_1	433_0_685
883_0_69	151_0_1	319_0_1	708_0_6	195_0_1	1149_0_182	550_0_82	218_0_1	50_0_1	495_0_332	139_0_1	81_0_1	640_0_57	1639_0_34	94_0_1	731_0_3	405_0_187	732_0_86	6_0_42	1032_0_89	549_0_1	1010_0_25	424_0_29	200_0_1	145_0_23	142_0_52	1310_0_282	321_0_1	343_0_1	380_0_12	121_0_44	385_0_852	128_0_1	165_0_1	95_0_1	107_0_94	785_0_1058	15_0_1	98_0_419	1709_0_36	1064_0_107	1537_0_27	356_0_11	1104_0_65	828_0_9	298_0_60	54_0_1	433_0_684
883_0_58	151_0_1	319_0_1	708_0_9	195_0_1	1149_0_184	550_0_77	218_0_1	50_0_1	495_0_334	139_0_1	81_0_1	640_0_58	1639_0_32	94_0_1	731_0_2	405_0_181	732_0_93	6_0_51	1032_0_94	549_0_1	1010_0_29	424_0_34	200_0_1	145_0_23	142_0_47	1310_0_289	321_0_1	343_0_1	380_0_9	121_0_42	385_0_845	128_0_1	165_0_1	95_0_1	107_0_88	785_0_1068	15_0_1	98_0_433	1709_0_41	1064_0_103	1537_0_25	356_0_12	1104_0_65	828_0_7	298_0_57	54_0_1	433_0_687
883_0_59	151_0_1	319_0_1	708_0_11	195_0_1	1149_0_182	550_0_80	218_0_1	50_0_1	495_0_331	139_0_1	81_0_1	640_0_58	1639_0_33	94_0_1	731_0_3	405_0_192	732_0_88	6_0_48	1032_0_89	549_0_1	1010_0_26	424_0_34	200_0_1	145_0_23	142_0_48	1310_0_285	321_0_1	343_0_1	380_0_13	121_0_46	385_0_851	128_0_1	165_0_1	95_0_1	107_0_97	785_0_1067	15_0_1	98_0_412	1709_0_41	1064_0_103	1537_0_26	356_0_9	1104_0_63	828_0_5	298_0_64	54_0_1	433_0_703
883_0_57	151_0_1	319_0_1	708_0_10	195_0_1	1149_0_183	550_0_85	218_0_1	50_0_1	495_0_324	139_0_1	81_0_1	640_0_60	1639_0_33	94_0_1	731_0_4	405_0_188	732_0_90	6_0_46	1032_0_88	549_0_1	1010_0_28	424_0_39	200_0_1	145_0_25	142_0_43	1310_0_291	321_0_1	343_0_1	380_0_11	121_0_41	385_0_870	128_0_1	165_0_1	95_0_1	107_0_99	785_0_1069	15_0_1	98_0_422	1709_0_43	1064_0_101	1537_0_28	356_0_8	1104_0_61	828_0_5	298_0_58	54_0_1	433_0_688
883_0_53	151_0_1	319_0_1	708_0_13	195_0_1	1149_0_189	550_0_84	218_0_1	50_0_1	495_0_332	139_0_1	81_0_1	640_0_49	1639_0_31	94_0_1	731_0_5	405_0_187	732_0_93	6_0_48	1032_0_80	549_0_1	1010_0_26	424_0_43	200_0_1	145_0_20	142_0_37	1310_0_294	321_0_1	343_0_1	380_0_10	121_0_44	385_0_861	128_0_1	165_0_1	95_0_1	107_0_91	785_0_1073	15_0_1	98_0_435	1709_0_46	1064_0_96	1537_0_27	356_0_10	1104_0_62	828_0_5	298_0_51	54_0_1	433_0_699
883_0_47	151_0_1	319_0_1	708_0_12	195_0_1	1149_0_189	550_0_86	218_0_1	50_0_1	495_0_327	139_0_1	81_0_1	640_0_52	1639_0_29	94_0_1	731_0_5	405_0_187	732_0_86	6_0_44	1032_0_69	549_0_1	1010_0_28	424_0_39	200_0_1	145_0_22	142_0_44	1310_0_290	321_0_1	343_0_1	380_0_12	121_0_39	385_0_866	128_0_1	165_0_1	95_0_1	107_0_92	785_0_1062	15_0_1	98_0_434	1709_0_42	1064_0_96	1537_0_28	356_0_13	1104_0_60	828_0_4	298_0_51	54_0_1	433_0_701
883_0_47	151_0_1	319_0_1	708_0_10	195_0_1	1149_0_185	550_0_89	218_0_1	50_0_1	495_0_332	139_0_1	81_0_1	640_0_51	1639_0_32	94_0_1	731_0_4	405_0_174	732_0_85	6_0_44	1032_0_65	549_0_1	1010_0_31	424_0_43	200_0_1	145_0_22	142_0_42	1310_0_293	321_0_1	343_0_1	380_0_14	121_0_33	385_0_870	128_0_1	165_0_1	95_0_1	107_0_85	785_0_1064	15_0_1	98_0_441	1709_0_47	1064_0_107	1537_0_28	356_0_9	1104_0_64	828_0_4	298_0_43	54_0_1	433_0_692
883_0_43	151_0_1	319_0_1	708_0_13	195_0_1	1149_0_188	550_0_82	218_0_1	50_0_1	495_0_337	139_0_1	81_0_1	640_0_52	1639_0_33	94_0_1	731_0_5	405_0_175	732_0_84	6_0_46	1032_0_57	549_0_1	1010_0_32	424_0_42	200_0_1	145_0_19	142_0_33	1310_0_277	321_0_1	343_0_1	380_0_13	121_0_42	385_0_880	128_0_1	165_0_1	95_0_1	107_0_80	785_0_1062	15_0_1	98_0_448	1709_0_43	1064_0_106	1537_0_27	356_0_10	1104_0_67	828_0_3	298_0_39	54_0_1	433_0_704
883_0_49	151_0_1	319_0_1	708_0_13	195_0_1	1149_0_187	550_0_84	218_0_1	50_0_1	495_0_337	139_0_1	81_0_1	640_0_52	1639_0_34	94_0_1	731_0_4	405_0_165	732_0_84	6_0_42	1032_0_52	549_0_1	1010_0_25	424_0_40	200_0_1	145_0_21	142_0_34	1310_0_278	321_0_1	343_0_1	380_0_11	121_0_38	385_0_904	128_0_1	165_0_1	95_0_1	107_0_80	785_0_1059	15_0_1	98_0_434	1709_0_43	1064_0_99	1537_0_28	356_0_8	1104_0_68	828_0_4	298_0_43	54_0_1	433_0_714
883_0_51	151_0_1	319_0_1	708_0_8	195_0_1	1149_0_177	550_0_87	218_0_1	50_0_1	495_0_338	139_0_1	81_0_1	640_0_53	1639_0_35	94_0_1	731_0_4	405_0_157	732_0_87	6_0_47	1032_0_55	549_0_1	1010_0_30	424_0_36	200_0_1	145_0_23	142_0_32	1310_0_292	321_0_1	343_0_1	380_0_9	121_0_37	385_0_890	128_0_1	165_0_1	95_0_1	107_0_75	785_0_1051	15_0_1	98_0_448	1709_0_43	1064_0_94	1537_0_32	356_0_6	1104_0_76	828_0_3	298_0_45	54_0_1	433_0_699
883_0_50	151_0_1	319_0_1	708_0_15	195_0_1	1149_0_172	550_0_80	218_0_1	50_0_1	495_0_350	139_0_1	81_0_1	640_0_54	1639_0_34	94_0_1	731_0_4	405_0_172	732_0_86	6_0_50	1032_0_53	549_0_1	1010_0_28	424_0_32	200_0_1	145_0_23	142_0_29	1310_0_290	321_0_1	343_0_1	380_0_8	121_0_40	385_0_874	128_0_1	165_0_1	95_0_1	107_0_72	785_0_1059	15_0_1	98_0_441	1709_0_45	1064_0_96	1537_0_29	356_0_6	1104_0_72	828_0_3	298_0_44	54_0_1	433_0_715
883_0_57	151_0_1	319_0_1	708_0_15	195_0_1	1149_0_182	550_0_75	218_0_1	50_0_1	495_0_336	139_0_1	81_0_1	640_0_48	1639_0_36	94_0_1	731_0_2	405_0_162	732_0_84	6_0_47	1032_0_52	549_0_1	1010_0_24	424_0_30	200_0_1	145_0_20	142_0_30	1310_0_284	321_0_1	343_0_1	380_0_10	121_0_32	385_0_885	128_0_1	165_0_1	95_0_1	107_0_76	785_0_1073	15_0_1	98_0_441	1709_0_44	1064_0_97	1537_0_31	356_0_7	1104_0_77	828_0_4	298_0_46	54_0_1	433_0_714
883_0_46	151_0_1	319_0_1	708_0_13	195_0_1	1149_0_188	550_0_69	218_0_1	50_0_1	495_0_344	139_0_1	81_0_1	640_0_47	1639_0_39	94_0_1	731_0_2	405_0_154	732_0_87	6_0_44	1032_0_52	549_0_1	1010_0_27	424_0_31	200_0_1	145_0_20	142_0_28	1310_0_277	321_0_1	343_0_1	380_0_9	121_0_35	385_0_889	128_0_1	165_0_1	95_0_1	107_0_75	785_0_1084	15_0_1	98_0_456	1709_0_48	1064_0_102	1537_0_27	356_0_7	1104_0_69	828_0_2	298_0_44	54_0_1	433_0_718
883_0_48	151_0_1	319_0_1	708_0_17	195_0_1	1149_0_185	550_0_72	218_0_1	50_0_1	495_0_368	139_0_1	81_0_1	640_0_42	1639_0_43	94_0_1	405_0_167	732_0_88	6_0_50	1032_0_53	549_0_1	1010_0_24	424_0_31	200_0_1	145_0_19	142_0_33	1310_0_283	321_0_1	343_0_1	380_0_10	121_0_35	385_0_877	128_0_1	165_0_1	95_0_1	107_0_76	785_0_1063	15_0_1	98_0_436	1709_0_49	1064_0_102	1537_0_26	356_0_8	1104_0_71	828_0_2	298_0_41	54_0_1	433_0_717
883_0_54	151_0_1	319_0_1	708_0_14	195_0_1	1149_0_176	550_0_65	218_0_1	50_0_1	495_0_364	139_0_1	81_0_1	640_0_40	1639_0_42	94_0_1	405_0_151	732_0_85	6_0_48	1032_0_56	549_0_1	1010_0_25	424_0_35	200_0_1	145_0_20	142_0_36	1310_0_275	321_0_1	343_0_1	380_0_9	121_0_35	385_0_878	128_0_1	165_0_1	95_0_1	107_0_76	785_0_1087	15_0_1	98_0_437	1709_0_54	1064_0_111	1537_0_28	356_0_7	1104_0_80	828_0_3	298_0_43	54_0_1	433_0_713
883_0_50	151_0_1	319_0_1	708_0_12	195_0_1	1149_0_178	550_0_66	218_0_1	50_0_1	495_0_371	139_0_1	81_0_1	640_0_40	1639_0_38	94_0_1	405_0_149	732_0_84	6_0_53	1032_0_60	549_0_1	1010_0_30	424_0_34	200_0_1	145_0_21	142_0_35	1310_0_286	321_0_1	343_0_1	380_0_7	121_0_36	385_0_867	128_0_1	165_0_1	95_0_1	107_0_70	785_0_1081	15_0_1	98_0_445	1709_0_50	1064_0_112	1537_0_28	356_0_8	1104_0_73	828_0_3	298_0_39	54_0_1	433_0_717
883_0_47	151_0_1	319_0_1	708_0_12	195_0_1	1149_0_174	550_0_64	218_0_1	50_0_1	495_0_398	139_0_1	81_0_1	640_0_42	1639_0_45	94_0_1	405_0_147	732_0_81	6_0_45	1032_0_57	549_0_1	1010_0_26	424_0_31	200_0_1	145_0_25	142_0_38	1310_0_281	321_0_1	343_0_1	380_0_8	121_0_36	385_0_873	128_0_1	165_0_1	95_0_1	107_0_74	785_0_1049	15_0_1	98_0_458	1709_0_50	1064_0_125	1537_0_27	356_0_8	1104_0_71	828_0_4	298_0_35	54_0_1	433_0_713
883_0_58	151_0_1	319_0_1	708_0_10	195_0_1	1149_0_165	550_0_67	218_0_1	50_0_1	495_0_391	139_0_1	81_0_1	640_0_43	1639_0_47	94_0_1	405_0_132	732_0_77	6_0_43	1032_0_58	549_0_1	1010_0_24	424_0_27	200_0_1	145_0_25	142_0_37	1310_0_288	321_0_1	343_0_1	380_0_8	121_0_31	385_0_900	128_0_1	165_0_1	95_0_1	107_0_74	785_0_1056	15_0_1	98_0_438	1709_0_48	1064_0_129	1537_0_30	356_0_5	1104_0_78	828_0_5	298_0_37	54_0_1	433_0_725
883_0_47	151_0_1	319_0_1	708_0_8	195_0_1	1149_0_172	550_0_65	218_0_1	50_0_1	495_0_411	139_0_1	81_0_1	640_0_43	1639_0_40	94_0_1	405_0_145	732_0_77	6_0_51	1032_0_57	549_0_1	1010_0_24	424_0_27	200_0_1	145_0_24	142_0_32	1310_0_290	321_0_1	343_0_1	380_0_7	121_0_33	385_0_887	128_0_1	165_0_1	95_0_1	107_0_69	785_0_1057	15_0_1	98_0_445	1709_0_49	1064_0_124	1537_0_28	356_0_4	1104_0_77	828_0_4	298_0_32	54_0_1	433_0_725
883_0_49	151_0_1	319_0_1	708_0_11	195_0_1	1149_0_168	550_0_65	218_0_1	50_0_1	495_0_421	139_0_1	81_0_1	640_0_40	1639_0_47	94_0_1	405_0_150	732_0_68	6_0_47	1032_0_61	549_0_1	1010_0_24	424_0_24	200_0_1	145_0_22	142_0_33	1310_0_282	321_0_1	343_0_1	380_0_10	121_0_29	385_0_896	128_0_1	165_0_1	95_0_1	107_0_69	785_0_1049	15_0_1	98_0_465	1709_0_41	1064_0_128	1537_0_24	356_0_4	1104_0_67	828_0_6	298_0_33	54_0_1	433_0_730
883_0_54	151_0_1	319_0_1	708_0_10	195_0_1	1149_0_170	550_0_63	218_0_1	50_0_1	495_0_399	139_0_1	81_0_1	640_0_48	1639_0_43	94_0_1	405_0_133	732_0_74	6_0_46	1032_0_64	549_0_1	1010_0_27	424_0_28	200_0_1	145_0_22	142_0_29	1310_0_292	321_0_1	343_0_1	380_0_13	121_0_31	385_0_880	128_0_1	165_0_1	95_0_1	107_0_61	785_0_1071	15_0_1	98_0_476	1709_0_42	1064_0_123	1537_0_27	356_0_4	1104_0_75	828_0_6	298_0_32	54_0_1	433_0_725
883_0_45	151_0_1	319_0_1	708_0_10	195_0_1	1149_0_186	550_0_63	218_0_1	50_0_1	495_0_406	139_0_1	81_0_1	640_0_52	1639_0_41	94_0_1	405_0_133	732_0_74	6_0_41	1032_0_66	549_0_1	1010_0_28	424_0_25	200_0_1	145_0_24	142_0_32	1310_0_292	321_0_1	343_0_1	380_0_13	121_0_35	385_0_860	128_0_1	165_0_1	95_0_1	107_0_56	785_0_1074	15_0_1	98_0_477	1709_0_44	1064_0_123	1537_0_24	356_0_4	1104_0_73	828_0_4	298_0_31	54_0_1	433_0_732
883_0_55	151_0_1	319_0_1	708_0_9	195_0_1	1149_0_183	550_0_60	218_0_1	50_0_1	495_0_379	139_0_1	81_0_1	640_0_50	1639_0_42	94_0_1	405_0_148	732_0_74	6_0_37	1032_0_68	549_0_1	1010_0_26	424_0_26	200_0_1	145_0_25	142_0_34	1310_0_274	321_0_1	343_0_1	380_0_10	121_0_33	385_0_868	128_0_1	165_0_1	95_0_1	107_0_58	785_0_1086	15_0_1	98_0_487	1709_0_40	1064_0_127	1537_0_28	356_0_4	1104_0_72	828_0_5	298_0_28	54_0_1	433_0_731
883_0_53	151_0_1	319_0_1	708_0_7	195_0_1	1149_0_192	550_0_61	218_0_1	50_0_1	495_0_382	139_0_1	81_0_1	640_0_54	1639_0_38	94_0_1	405_0_133	732_0_73	6_0_40	1032_0_67	549_0_1	1010_0_22	424_0_24	200_0_1	145_0_27	142_0_33	1310_0_279	321_0_1	343_0_1	380_0_8	121_0_34	385_0_874	128_0_1	165_0_1	95_0_1	107_0_52	785_0_1101	15_0_1	98_0_485	1709_0_39	1064_0_119	1537_0_26	356_0_4	1104_0_73	828_0_5	298_0_34	54_0_1	433_0_725
883_0_42	151_0_1	319_0_1	708_0_10	195_0_1	1149_0_192	550_0_64	218_0_1	50_0_1	495_0_379	139_0_1	81_0_1	640_0_57	1639_0_36	94_0_1	405_0_140	732_0_72	6_0_38	1032_0_66	549_0_1	1010_0_21	424_0_21	200_0_1	145_0_25	142_0_34	1310_0_280	321_0_1	343_0_1	380_0_10	121_0_38	385_0_882	128_0_1	165_0_1	95_0_1	107_0_54	785_0_1092	15_0_1	98_0_472	1709_0_43	1064_0_120	1537_0_27	356_0_4	1104_0_74	828_0_4	298_0_30	54_0_1	433_0_735
883_0_44	151_0_1	319_0_1	708_0_12	195_0_1	1149_0_197	550_0_65	218_0_1	50_0_1	495_0_368	139_0_1	81_0_1	640_0_53	1639_0_36	94_0_1	405_0_140	732_0_67	6_0_36	1032_0_63	549_0_1	1010_0_21	424_0_25	200_0_1	145_0_25	142_0_29	1310_0_282	321_0_1	343_0_1	380_0_5	121_0_38	385_0_879	128_0_1	165_0_1	95_0_1	107_0_44	785_0_1095	15_0_1	98_0_472	1709_0_42	1064_0_118	1537_0_30	356_0_4	1104_0_71	828_0_6	298_0_27	54_0_1	433_0_747
883_0_40	151_0_1	319_0_1	708_0_10	195_0_1	1149_0_198	550_0_56	218_0_1	50_0_1	495_0_380	139_0_1	81_0_1	640_0_60	1639_0_32	94_0_1	405_0_131	732_0_65	6_0_36	1032_0_64	549_0_1	1010_0_26	424_0_27	200_0_1	145_0_28	142_0_31	1310_0_289	321_0_1	343_0_1	380_0_5	121_0_37	385_0_861	128_0_1	165_0_1	95_0_1	107_0_36	785_0_1102	15_0_1	98_0_482	1709_0_39	1064_0_121	1537_0_27	356_0_4	1104_0_70	828_0_4	298_0_31	54_0_1	433_0_745
883_0_34	151_0_1	319_0_1	708_0_13	195_0_1	1149_0_200	550_0_62	218_0_1	50_0_1	495_0_380	139_0_1	81_0_1	640_0_62	1639_0_37	94_0_1	405_0_146	732_0_65	6_0_31	1032_0_58	549_0_1	1010_0_23	424_0_22	200_0_1	145_0_26	142_0_32	1310_0_278	321_0_1	343_0_1	380_0_6	121_0_42	385_0_870	128_0_1	165_0_1	95_0_1	107_0_40	785_0_1115	15_0_1	98_0_476	1709_0_36	1064_0_126	1537_0_22	356_0_4	1104_0_65	828_0_6	298_0_28	54_0_1	433_0_739
883_0_49	151_0_1	319_0_1	708_0_13	195_0_1	1149_0_200	550_0_64	218_0_1	50_0_1	495_0_383	139_0_1	81_0_1	640_0_55	1639_0_34	94_0_1	405_0_141	732_0_62	6_0_29	1032_0_54	549_0_1	1010_0_24	424_0_25	200_0_1	145_0_30	142_0_32	1310_0_277	321_0_1	343_0_1	380_0_5	121_0_43	385_0_879	128_0_1	165_0_1	95_0_1	107_0_40	785_0_1109	15_0_1	98_0_497	1709_0_35	1064_0_134	1537_0_23	356_0_3	1104_0_60	828_0_4	298_0_29	54_0_1	433_0_729
883_0_41	151_0_1	319_0_1	708_0_11	195_0_1	1149_0_205	550_0_61	218_0_1	50_0_1	495_0_383	139_0_1	81_0_1	640_0_53	1639_0_33	94_0_1	405_0_134	732_0_61	6_0_37	1032_0_53	549_0_1	1010_0_24	424_0_25	200_0_1	145_0_35	142_0_30	1310_0_286	321_0_1	343_0_1	380_0_5	121_0_46	385_0_874	128_0_1	165_0_1	95_0_1	107_0_37	785_0_1114	15_0_1	98_0_486	1709_0_39	1064_0_130	1537_0_19	356_0_3	1104_0_63	828_0_4	298_0_27	54_0_1	433_0_738
883_0_31	151_0_1	319_0_1	708_0_15	195_0_1	1149_0_201	550_0_61	218_0_1	50_0_1	495_0_390	139_0_1	81_0_1	640_0_49	1639_0_39	94_0_1	405_0_146	732_0_61	6_0_37	1032_0_56	549_0_1	1010_0_23	424_0_24	200_0_1	145_0_37	142_0_33	1310_0_275	321_0_1	343_0_1	380_0_7	121_0_47	385_0_873	128_0_1	165_0_1	95_0_1	107_0_37	785_0_1118	15_0_1	98_0_466	1709_0_35	1064_0_130	1537_0_18	356_0_2	1104_0_60	828_0_5	298_0_28	54_0_1	433_0_738
883_0_40	151_0_1	319_0_1	708_0_12	195_0_1	1149_0_205	550_0_63	218_0_1	50_0_1	495_0_377	139_0_1	81_0_1	640_0_45	1639_0_38	94_0_1	405_0_140	732_0_61	6_0_35	1032_0_52	549_0_1	1010_0_23	424_0_28	200_0_1	145_0_39	142_0_31	1310_0_284	321_0_1	343_0_1	380_0_5	121_0_49	385_0_881	128_0_1	165_0_1	95_0_1	107_0_35	785_0_1119	15_0_1	98_0_464	1709_0_34	1064_0_135	1537_0_22	356_0_1	1104_0_58	828_0_2	298_0_30	54_0_1	433_0_733
883_0_39	151_0_1	319_0_1	708_0_13	195_0_1	1149_0_201	550_0_62	218_0_1	50_0_1	495_0_373	139_0_1	81_0_1	640_0_53	1639_0_36	94_0_1	405_0_137	732_0_64	6_0_35	1032_0_54	549_0_1	1010_0_23	424_0_23	200_0_1	145_0_42	142_0_28	1310_0_294	321_0_1	343_0_1	380_0_4	121_0_44	385_0_876	128_0_1	165_0_1	95_0_1	107_0_38	785_0_1132	15_0_1	98_0_463	1709_0_42	1064_0_127	1537_0_21	356_0_1	1104_0_54	828_0_2	298_0_34	54_0_1	433_0_735
883_0_31	151_0_1	319_0_1	708_0_19	195_0_1	1149_0_205	550_0_58	218_0_1	50_0_1	495_0_363	139_0_1	81_0_1	640_0_44	1639_0_39	94_0_1	405_0_140	732_0_67	6_0_39	1032_0_48	549_0_1	1010_0_23	424_0_28	200_0_1	145_0_48	142_0_30	1310_0_271	321_0_1	343_0_1	380_0_5	121_0_44	385_0_902	128_0_1	165_0_1	95_0_1	107_0_44	785_0_1133	15_0_1	98_0_460	1709_0_38	1064_0_125	1537_0_24	356_0_2	1104_0_53	828_0_2	298_0_33	54_0_1	433_0_737
883_0_41	151_0_1	319_0_1	708_0_16	195_0_1	1149_0_201	550_0_56	218_0_1	50_0_1	495_0_374	139_0_1	81_0_1	640_0_50	1639_0_38	94_0_1	405_0_139	732_0_78	6_0_33	1032_0_45	549_0_1	1010_0_22	424_0_29	200_0_1	145_0_46	142_0_25	1310_0_303	321_0_1	343_0_1	380_0_5	121_0_44	385_0_871	128_0_1	165_0_1	95_0_1	107_0_36	785_0_1132	15_0_1	98_0_467	1709_0_36	1064_0_129	1537_0_21	356_0_2	1104_0_50	828_0_1	298_0_32	54_0_1	433_0_734
883_0_33	151_0_1	319_0_1	708_0_18	195_0_1	1149_0_201	550_0_59	218_0_1	50_0_1	495_0_379	139_0_1	81_0_1	640_0_43	1639_0_38	94_0_1	405_0_144	732_0_71	6_0_41	1032_0_50	549_0_1	1010_0_22	424_0_23	200_0_1	145_0_46	142_0_25	1310_0_303	321_0_1	343_0_1	380_0_4	121_0_46	385_0_857	128_0_1	165_0_1	95_0_1	107_0_41	785_0_1170	15_0_1	98_0_445	1709_0_42	1064_0_119	1537_0_20	356_0_1	1104_0_44	828_0_1	298_0_29	54_0_1	433_0_745
883_0_30	151_0_1	319_0_1	708_0_21	195_0_1	1149_0_209	550_0_61	218_0_1	50_0_1	495_0_389	139_0_1	81_0_1	640_0_40	1639_0_36	94_0_1	405_0_152	732_0_71	6_0_40	1032_0_45	549_0_1	1010_0_25	424_0_24	200_0_1	145_0_42	142_0_27	1310_0_297	321_0_1	343_0_1	380_0_4	121_0_40	385_0_867	128_0_1	165_0_1	95_0_1	107_0_38	785_0_1164	15_0_1	98_0_449	1709_0_41	1064_0_123	1537_0_21	356_0_2	1104_0_44	828_0_2	298_0_35	54_0_1	433_0_730
883_0_31	151_0_1	319_0_1	708_0_19	195_0_1	1149_0_208	550_0_61	218_0_1	50_0_1	495_0_402	139_0_1	81_0_1	640_0_42	1639_0_28	94_0_1	405_0_147	732_0_69	6_0_39	1032_0_45	549_0_1	1010_0_23	424_0_21	200_0_1	145_0_43	142_0_24	1310_0_292	321_0_1	343_0_1	380_0_4	121_0_37	385_0_859	128_0_1	165_0_1	95_0_1	107_0_34	785_0_1173	15_0_1	98_0_465	1709_0_39	1064_0_128	1537_0_26	356_0_1	1104_0_42	828_0_1	298_0_32	54_0_1	433_0_732
883_0_25	151_0_1	319_0_1	708_0_21	195_0_1	1149_0_221	550_0_65	218_0_1	50_0_1	495_0_410	139_0_1	81_0_1	1639_0_29	94_0_1	405_0_145	732_0_60	6_0_37	1032_0_42	549_0_1	1010_0_21	424_0_23	200_0_1	145_0_43	142_0_28	1310_0_293	321_0_1	343_0_1	380_0_7	121_0_39	385_0_873	128_0_1	165_0_1	95_0_1	107_0_42	785_0_1173	15_0_1	98_0_447	1709_0_50	1064_0_116	1537_0_23	640_0_38	1104_0_36	828_0_1	298_0_30	54_0_1	433_0_740
883_0_30	151_0_1	319_0_1	708_0_21	195_0_1	1149_0_219	550_0_70	218_0_1	50_0_1	495_0_385	139_0_1	81_0_1	1639_0_34	94_0_1	405_0_151	732_0_61	6_0_35	1032_0_34	549_0_1	1010_0_22	424_0_24	200_0_1	145_0_38	142_0_28	1310_0_296	321_0_1	343_0_1	380_0_7	121_0_38	385_0_888	128_0_1	165_0_1	95_0_1	107_0_38	785_0_1188	15_0_1	98_0_434	1709_0_44	1064_0_110	1537_0_26	640_0_38	1104_0_32	828_0_2	298_0_35	54_0_1	433_0_730
883_0_35	151_0_1	319_0_1	708_0_15	195_0_1	1149_0_220	550_0_66	218_0_1	50_0_1	495_0_405	139_0_1	81_0_1	1639_0_35	94_0_1	405_0_147	732_0_61	6_0_33	1032_0_34	549_0_1	1010_0_22	424_0_21	200_0_1	145_0_38	142_0_24	1310_0_292	321_0_1	343_0_1	380_0_7	121_0_41	385_0_883	128_0_1	165_0_1	95_0_1	107_0_34	785_0_1190	15_0_1	98_0_451	1709_0_44	1064_0_101	1537_0_30	640_0_36	1104_0_32	828_0_2	298_0_31	54_0_1	433_0_741
883_0_30	151_0_1	319_0_1	708_0_17	195_0_1	1149_0_228	550_0_64	218_0_1	50_0_1	495_0_402	139_0_1	81_0_1	1639_0_33	94_0_1	405_0_146	732_0_63	6_0_31	1032_0_32	549_0_1	1010_0_21	424_0_21	200_0_1	145_0_38	142_0_24	1310_0_285	321_0_1	343_0_1	380_0_9	121_0_45	385_0_879	128_0_1	165_0_1	95_0_1	107_0_35	785_0_1181	15_0_1	98_0_447	1709_0_46	1064_0_97	1537_0_31	640_0_36	1104_0_30	828_0_1	298_0_32	54_0_1	433_0_742
883_0_34	151_0_1	319_0_1	708_0_13	195_0_1	1149_0_232	550_0_69	218_0_1	50_0_1	495_0_388	139_0_1	81_0_1	1639_0_37	94_0_1	405_0_150	732_0_63	6_0_27	1032_0_32	549_0_1	1010_0_20	424_0_20	200_0_1	145_0_32	142_0_25	1310_0_289	321_0_1	343_0_1	380_0_6	121_0_47	385_0_874	128_0_1	165_0_1	95_0_1	107_0_34	785_0_1200	15_0_1	98_0_443	1709_0_45	1064_0_104	1537_0_30	640_0_38	1104_0_33	828_0_1	298_0_29	54_0_1	433_0_735
883_0_31	151_0_1	319_0_1	708_0_13	195_0_1	1149_0_220	550_0_58	218_0_1	50_0_1	495_0_392	139_0_1	81_0_1	1639_0_32	94_0_1	405_0_154	732_0_61	6_0_25	1032_0_31	549_0_1	1010_0_22	424_0_18	200_0_1	145_0_35	142_0_24	1310_0_295	321_0_1	343_0_1	380_0_7	121_0_49	385_0_874	128_0_1	165_0_1	95_0_1	107_0_34	785_0_1200	15_0_1	98_0_443	1709_0_46	1064_0_101	1537_0_29	640_0_41	1104_0_37	298_0_30	433_0_746
883_0_29	151_0_1	319_0_1	708_0_17	195_0_1	1149_0_230	550_0_65	218_0_1	50_0_1	495_0_391	139_0_1	81_0_1	1639_0_33	94_0_1	405_0_162	732_0_60	6_0_20	1032_0_29	549_0_1	1010_0_18	424_0_19	200_0_1	145_0_33	142_0_26	1310_0_282	321_0_1	343_0_1	380_0_6	121_0_50	385_0_896	128_0_1	165_0_1	95_0_1	107_0_34	785_0_1194	15_0_1	98_0_431	1709_0_46	1064_0_104	1537_0_27	640_0_37	1104_0_31	298_0_30	433_0_735
883_0_38	151_0_1	319_0_1	708_0_13	195_0_1	1149_0_229	550_0_67	218_0_1	50_0_1	495_0_398	139_0_1	81_0_1	1639_0_30	94_0_1	405_0_162	732_0_68	6_0_24	1032_0_32	549_0_1	1010_0_17	424_0_17	200_0_1	145_0_34	142_0_26	1310_0_290	321_0_1	343_0_1	380_0_5	121_0_49	385_0_897	128_0_1	165_0_1	95_0_1	107_0_32	785_0_1198	15_0_1	98_0_427	1709_0_41	1064_0_105	1537_0_31	640_0_35	1104_0_32	298_0_28	433_0_720
883_0_31	151_0_1	319_0_1	708_0_11	195_0_1	1149_0_226	550_0_58	218_0_1	50_0_1	495_0_410	139_0_1	81_0_1	1639_0_27	94_0_1	405_0_166	732_0_67	6_0_27	1032_0_35	549_0_1	1010_0_20	424_0_17	200_0_1	145_0_36	142_0_26	1310_0_299	321_0_1	343_0_1	380_0_5	121_0_48	385_0_888	128_0_1	165_0_1	95_0_1	107_0_31	785_0_1186	15_0_1	98_0_437	1709_0_41	1064_0_99	1537_0_33	640_0_35	1104_0_31	298_0_23	433_0_735
883_0_28	151_0_1	319_0_1	708_0_10	195_0_1	1149_0_228	550_0_61	218_0_1	50_0_1	495_0_399	139_0_1	81_0_1	1639_0_30	94_0_1	405_0_180	732_0_64	6_0_28	1032_0_39	549_0_1	1010_0_17	424_0_18	200_0_1	145_0_35	142_0_32	1310_0_278	321_0_1	343_0_1	380_0_3	121_0_48	385_0_916	128_0_1	165_0_1	95_0_1	107_0_32	785_0_1194	15_0_1	98_0_437	1709_0_39	1064_0_97	1537_0_31	640_0_31	1104_0_26	298_0_27	433_0_735
883_0_32	151_0_1	319_0_1	708_0_11	195_0_1	1149_0_227	550_0_58	218_0_1	50_0_1	495_0_406	139_0_1	81_0_1	1639_0_34	94_0_1	405_0_182	732_0_67	6_0_27	1032_0_37	549_0_1	1010_0_16	424_0_17	200_0_1	145_0_33	142_0_32	1310_0_290	321_0_1	343_0_1	380_0_4	121_0_52	385_0_899	128_0_1	165_0_1	95_0_1	107_0_29	785_0_1172	15_0_1	98_0_454	1709_0_40	1064_0_99	1537_0_37	640_0_29	1104_0_30	298_0_25	433_0_738
883_0_24	151_0_1	319_0_1	708_0_15	195_0_1	1149_0_229	550_0_64	218_0_1	50_0_1	495_0_406	139_0_1	81_0_1	1639_0_32	94_0_1	405_0_187	732_0_67	6_0_30	1032_0_38	549_0_1	1010_0_16	424_0_16	200_0_1	145_0_30	142_0_37	1310_0_284	321_0_1	343_0_1	380_0_5	121_0_54	385_0_897	128_0_1	165_0_1	95_0_1	107_0_29	785_0_1179	15_0_1	98_0_439	1709_0_37	1064_0_93	1537_0_31	640_0_25	1104_0_32	298_0_27	433_0_755
883_0_23	151_0_1	319_0_1	708_0_11	195_0_1	1149_0_229	550_0_64	218_0_1	50_0_1	495_0_394	139_0_1	81_0_1	1639_0_32	94_0_1	405_0_185	732_0_68	6_0_23	1032_0_33	549_0_1	1010_0_13	424_0_22	200_0_1	145_0_26	142_0_38	1310_0_271	321_0_1	343_0_1	380_0_4	121_0_54	385_0_903	128_0_1	165_0_1	95_0_1	107_0_27	785_0_1191	15_0_1	98_0_460	1709_0_36	1064_0_87	1537_0_33	640_0_21	1104_0_34	298_0_30	433_0_753
883_0_23	151_0_1	319_0_1	708_0_11	195_0_1	1149_0_207	550_0_50	218_0_1	50_0_1	495_0_408	139_0_1	81_0_1	1639_0_40	94_0_1	405_0_184	732_0_77	6_0_23	1032_0_31	549_0_1	1010_0_10	424_0_19	200_0_1	145_0_23	142_0_35	1310_0_276	321_0_1	343_0_1	380_0_6	121_0_60	385_0_877	128_0_1	165_0_1	95_0_1	107_0_28	785_0_1171	15_0_1	98_0_488	1709_0_32	1064_0_90	1537_0_34	640_0_29	1104_0_41	298_0_26	433_0_764
883_0_21	151_0_1	319_0_1	708_0_13	195_0_1	1149_0_207	550_0_55	218_0_1	50_0_1	495_0_401	139_0_1	81_0_1	1639_0_39	94_0_1	405_0_176	732_0_72	6_0_23	1032_0_32	549_0_1	1010_0_12	424_0_18	200_0_1	145_0_28	142_0_39	1310_0_255	321_0_1	343_0_1	380_0_4	121_0_64	385_0_885	128_0_1	165_0_1	95_0_1	107_0_34	785_0_1195	15_0_1	98_0_470	1709_0_36	1064_0_88	1537_0_31	640_0_25	1104_0_39	298_0_28	433_0_770
883_0_25	151_0_1	319_0_1	708_0_12	195_0_1	1149_0_207	550_0_51	218_0_1	50_0_1	495_0_388	139_0_1	81_0_1	1639_0_40	94_0_1	405_0_190	732_0_73	6_0_17	1032_0_30	549_0_1	1010_0_11	424_0_20	200_0_1	145_0_26	142_0_38	1310_0_254	321_0_1	343_0_1	380_0_3	121_0_61	385_0_889	128_0_1	165_0_1	95_0_1	107_0_34	785_0_1211	15_0_1	98_0_491	1709_0_32	1064_0_83	1537_0_29	640_0_25	1104_0_38	298_0_28	433_0_764
883_0_28	151_0_1	319_0_1	708_0_11	195_0_1	1149_0_201	550_0_43	218_0_1	50_0_1	495_0_401	139_0_1	81_0_1	1639_0_41	94_0_1	405_0_186	732_0_77	6_0_22	1032_0_32	549_0_1	1010_0_9	424_0_15	200_0_1	145_0_27	142_0_35	1310_0_252	321_0_1	343_0_1	380_0_2	121_0_60	385_0_880	128_0_1	165_0_1	95_0_1	107_0_34	785_0_1206	15_0_1	98_0_507	1709_0_32	1064_0_88	1537_0_32	640_0_29	1104_0_41	298_0_24	433_0_766
883_0_21	151_0_1	319_0_1	708_0_13	195_0_1	1149_0_197	550_0_47	218_0_1	50_0_1	495_0_396	139_0_1	81_0_1	1639_0_41	94_0_1	405_0_178	732_0_68	6_0_24	1032_0_29	549_0_1	1010_0_10	424_0_16	200_0_1	145_0_25	142_0_38	1310_0_243	321_0_1	343_0_1	380_0_1	121_0_60	385_0_890	128_0_1	165_0_1	95_0_1	107_0_39	785_0_1219	15_0_1	98_0_500	1709_0_36	1064_0_91	1537_0_28	640_0_31	1104_0_41	298_0_27	433_0_762
883_0_26	151_0_1	319_0_1	708_0_14	195_0_1	1149_0_199	550_0_42	218_0_1	50_0_1	495_0_400	139_0_1	81_0_1	1639_0_39	94_0_1	405_0_173	732_0_69	6_0_19	1032_0_25	549_0_1	1010_0_10	424_0_15	200_0_1	145_0_25	142_0_32	1310_0_244	321_0_1	343_0_1	380_0_2	121_0_52	385_0_919	128_0_1	165_0_1	95_0_1	107_0_38	785_0_1204	15_0_1	98_0_508	1709_0_35	1064_0_99	1537_0_39	640_0_26	1104_0_44	298_0_24	433_0_749
883_0_24	151_0_1	319_0_1	708_0_12	195_0_1	1149_0_192	550_0_42	218_0_1	50_0_1	495_0_412	139_0_1	81_0_1	1639_0_37	94_0_1	405_0_180	732_0_69	6_0_22	1032_0_23	549_0_1	1010_0_6	424_0_14	200_0_1	145_0_21	142_0_30	1310_0_226	321_0_1	343_0_1	380_0_2	121_0_49	385_0_918	128_0_1	165_0_1	95_0_1	107_0_39	785_0_1230	15_0_1	98_0_485	1709_0_32	1064_0_93	1537_0_33	640_0_27	1104_0_42	298_0_26	433_0_761
883_0_19	151_0_1	319_0_1	708_0_15	195_0_1	1149_0_193	550_0_45	218_0_1	50_0_1	495_0_401	139_0_1	81_0_1	1639_0_33	94_0_1	405_0_175	732_0_55	6_0_22	1032_0_19	549_0_1	1010_0_8	424_0_17	200_0_1	145_0_21	142_0_33	1310_0_235	321_0_1	343_0_1	380_0_2	121_0_48	385_0_942	128_0_1	165_0_1	95_0_1	107_0_43	785_0_1239	15_0_1	98_0_487	1709_0_35	1064_0_88	1537_0_35	640_0_27	1104_0_39	298_0_24	433_0_757
883_0_19	151_0_1	319_0_1	708_0_13	195_0_1	1149_0_188	550_0_42	218_0_1	50_0_1	495_0_410	139_0_1	81_0_1	1639_0_33	94_0_1	405_0_168	732_0_55	6_0_15	1032_0_20	549_0_1	1010_0_7	424_0_17	200_0_1	145_0_23	142_0_33	1310_0_248	321_0_1	343_0_1	380_0_3	121_0_48	385_0_930	128_0_1	165_0_1	95_0_1	107_0_43	785_0_1217	15_0_1	98_0_518	1709_0_34	1064_0_98	1537_0_38	640_0_26	1104_0_40	298_0_26	433_0_744
883_0_20	151_0_1	319_0_1	708_0_11	195_0_1	1149_0_184	550_0_40	218_0_1	50_0_1	495_0_402	139_0_1	81_0_1	1639_0_33	94_0_1	405_0_173	732_0_67	6_0_16	1032_0_19	549_0_1	1010_0_8	424_0_16	200_0_1	145_0_21	142_0_32	1310_0_237	321_0_1	343_0_1	380_0_2	121_0_47	385_0_941	128_0_1	165_0_1	95_0_1	107_0_41	785_0_1212	15_0_1	98_0_516	1709_0_29	1064_0_95	1537_0_34	640_0_32	1104_0_44	298_0_25	433_0_758
883_0_15	151_0_1	319_0_1	708_0_16	195_0_1	1149_0_181	550_0_50	218_0_1	50_0_1	495_0_399	139_0_1	81_0_1	1639_0_33	94_0_1	405_0_171	732_0_63	6_0_14	1032_0_16	549_0_1	1010_0_9	424_0_21	200_0_1	145_0_20	142_0_36	1310_0_243	321_0_1	343_0_1	380_0_2	121_0_47	385_0_947	128_0_1	165_0_1	95_0_1	107_0_44	785_0_1210	15_0_1	98_0_528	1709_0_27	1064_0_101	1537_0_27	640_0_26	1104_0_43	298_0_23	433_0_741
883_0_16	151_0_1	319_0_1	708_0_14	195_0_1	1149_0_181	550_0_41	218_0_1	50_0_1	495_0_407	139_0_1	81_0_1	1639_0_34	94_0_1	405_0_156	732_0_68	6_0_17	1032_0_20	549_0_1	1010_0_10	424_0_20	200_0_1	145_0_18	142_0_30	1310_0_232	321_0_1	343_0_1	380_0_1	121_0_45	385_0_939	128_0_1	165_0_1	95_0_1	107_0_43	785_0_1222	15_0_1	98_0_545	1709_0_29	1064_0_101	1537_0_32	640_0_30	1104_0_43	298_0_24	433_0_751
883_0_11	151_0_1	319_0_1	708_0_15	195_0_1	1149_0_181	550_0_35	218_0_1	50_0_1	495_0_417	139_0_1	81_0_1	1639_0_35	94_0_1	405_0_152	732_0_73	6_0_14	1032_0_21	549_0_1	1010_0_8	424_0_19	200_0_1	145_0_14	142_0_30	1310_0_229	321_0_1	343_0_1	121_0_43	385_0_948	128_0_1	165_0_1	95_0_1	107_0_48	785_0_1232	15_0_1	98_0_516	1709_0_30	1064_0_100	1537_0_31	640_0_37	1104_0_36	298_0_29	433_0_753
883_0_9	151_0_1	319_0_1	708_0_17	195_0_1	1149_0_178	550_0_39	218_0_1	50_0_1	495_0_407	139_0_1	81_0_1	1639_0_37	94_0_1	405_0_151	732_0_70	6_0_13	1032_0_17	549_0_1	1010_0_8	424_0_23	200_0_1	145_0_15	142_0_30	1310_0_246	321_0_1	343_0_1	121_0_39	385_0_940	128_0_1	165_0_1	95_0_1	107_0_48	785_0_1223	15_0_1	98_0_558	1709_0_32	1064_0_103	1537_0_26	640_0_31	1104_0_33	298_0_26	433_0_743
883_0_8	151_0_1	319_0_1	708_0_14	195_0_1	1149_0_173	550_0_32	218_0_1	50_0_1	495_0_393	139_0_1	81_0_1	1639_0_32	94_0_1	405_0_153	732_0_78	6_0_15	1032_0_19	549_0_1	1010_0_7	424_0_19	200_0_1	145_0_18	142_0_29	1310_0_245	321_0_1	343_0_1	121_0_37	385_0_950	128_0_1	165_0_1	95_0_1	107_0_39	785_0_1228	15_0_1	98_0_560	1709_0_26	1064_0_106	1537_0_30	640_0_24	1104_0_37	298_0_26	433_0_748
883_0_6	151_0_1	319_0_1	708_0_14	195_0_1	1149_0_175	550_0_33	218_0_1	50_0_1	495_0_389	139_0_1	81_0_1	1639_0_34	94_0_1	405_0_150	732_0_72	6_0_17	1032_0_18	549_0_1	1010_0_9	424_0_23	200_0_1	145_0_13	142_0_29	1310_0_244	321_0_1	343_0_1	121_0_42	385_0_952	128_0_1	165_0_1	95_0_1	107_0_42	785_0_1244	15_0_1	98_0_552	1709_0_29	1064_0_93	1537_0_27	640_0_29	1104_0_40	298_0_28	433_0_741
883_0_6	151_0_1	319_0_1	708_0_14	195_0_1	1149_0_177	550_0_33	218_0_1	50_0_1	495_0_382	139_0_1	81_0_1	1639_0_36	94_0_1	405_0_151	732_0_70	6_0_15	1032_0_20	549_0_1	1010_0_10	424_0_27	200_0_1	145_0_17	142_0_30	1310_0_260	321_0_1	343_0_1	121_0_35	385_0_959	128_0_1	165_0_1	95_0_1	107_0_41	785_0_1231	15_0_1	98_0_568	1709_0_24	1064_0_97	1537_0_26	640_0_21	1104_0_42	298_0_28	433_0_731
883_0_6	151_0_1	319_0_1	708_0_15	195_0_1	1149_0_180	550_0_30	218_0_1	50_0_1	495_0_381	139_0_1	81_0_1	1639_0_35	94_0_1	405_0_152	732_0_68	6_0_17	1032_0_24	549_0_1	1010_0_11	424_0_21	200_0_1	145_0_18	142_0_28	1310_0_245	321_0_1	343_0_1	121_0_38	385_0_952	128_0_1	165_0_1	95_0_1	107_0_43	785_0_1231	15_0_1	98_0_565	1709_0_22	1064_0_98	1537_0_26	640_0_20	1104_0_48	298_0_30	433_0_729
883_0_6	151_0_1	319_0_1	708_0_18	195_0_1	1149_0_182	550_0_37	218_0_1	50_0_1	495_0_394	139_0_1	81_0_1	1639_0_37	94_0_1	405_0_150	732_0_62	6_0_16	1032_0_27	549_0_1	1010_0_15	424_0_27	200_0_1	145_0_17	142_0_31	1310_0_252	321_0_1	343_0_1	121_0_37	385_0_946	128_0_1	165_0_1	95_0_1	107_0_45	785_0_1233	15_0_1	98_0_549	1709_0_25	1064_0_100	1537_0_20	640_0_18	1104_0_51	298_0_32	433_0_722
883_0_6	151_0_1	319_0_1	708_0_21	195_0_1	1149_0_183	550_0_35	218_0_1	50_0_1	495_0_401	139_0_1	81_0_1	1639_0_39	94_0_1	405_0_165	732_0_61	6_0_14	1032_0_22	549_0_1	1010_0_16	424_0_26	200_0_1	145_0_19	142_0_31	1310_0_253	321_0_1	343_0_1	121_0_29	385_0_947	128_0_1	165_0_1	95_0_1	107_0_42	785_0_1231	15_0_1	98_0_555	1709_0_23	1064_0_96	1537_0_22	640_0_18	1104_0_50	298_0_35	433_0_719
883_0_5	151_0_1	319_0_1	708_0_19	195_0_1	1149_0_179	550_0_34	218_0_1	50_0_1	495_0_396	139_0_1	81_0_1	1639_0_41	94_0_1	405_0_166	732_0_58	6_0_17	1032_0_21	549_0_1	1010_0_19	424_0_22	200_0_1	145_0_17	142_0_24	1310_0_251	321_0_1	343_0_1	121_0_33	385_0_940	128_0_1	165_0_1	95_0_1	107_0_43	785_0_1242	15_0_1	98_0_554	1709_0_18	1064_0_99	1537_0_23	640_0_24	1104_0_49	298_0_34	433_0_727
883_0_6	151_0_1	319_0_1	708_0_22	195_0_1	1149_0_164	550_0_35	218_0_1	50_0_1	495_0_397	139_0_1	81_0_1	1639_0_41	94_0_1	405_0_163	732_0_61	6_0_16	1032_0_24	549_0_1	1010_0_20	424_0_32	200_0_1	145_0_12	142_0_30	1310_0_261	321_0_1	343_0_1	121_0_34	385_0_922	128_0_1	165_0_1	95_0_1	107_0_45	785_0_1246	15_0_1	98_0_555	1709_0_22	1064_0_95	1537_0_23	640_0_25	1104_0_47	298_0_37	433_0_729
883_0_4	151_0_1	319_0_1	708_0_21	195_0_1	1149_0_161	550_0_32	218_0_1	50_0_1	495_0_402	139_0_1	81_0_1	1639_0_42	94_0_1	405_0_169	732_0_63	6_0_15	1032_0_21	549_0_1	1010_0_19	424_0_26	200_0_1	145_0_12	142_0_26	1310_0_257	321_0_1	343_0_1	121_0_33	385_0_916	128_0_1	165_0_1	95_0_1	107_0_42	785_0_1245	15_0_1	98_0_570	1709_0_21	1064_0_93	1537_0_25	640_0_20	1104_0_44	298_0_38	433_0_741
883_0_5	151_0_1	319_0_1	708_0_22	195_0_1	1149_0_171	550_0_32	218_0_1	50_0_1	495_0_416	139_0_1	81_0_1	1639_0_43	94_0_1	405_0_173	732_0_63	6_0_17	1032_0_23	549_0_1	1010_0_15	424_0_21	200_0_1	145_0_8	142_0_20	1310_0_253	321_0_1	343_0_1	121_0_31	385_0_906	128_0_1	165_0_1	95_0_1	107_0_43	785_0_1248	15_0_1	98_0_563	1709_0_28	1064_0_100	1537_0_25	640_0_24	1104_0_47	298_0_33	433_0_737
883_0_5	151_0_1	319_0_1	708_0_22	195_0_1	1149_0_171	550_0_32	218_0_1	50_0_1	495_0_418	139_0_1	81_0_1	1639_0_45	94_0_1	405_0_167	732_0_68	6_0_17	1032_0_23	549_0_1	1010_0_15	424_0_28	200_0_1	145_0_8	142_0_25	1310_0_259	321_0_1	343_0_1	121_0_31	385_0_918	128_0_1	165_0_1	95_0_1	107_0_37	785_0_1245	15_0_1	98_0_572	1709_0_26	1064_0_98	1537_0_27	640_0_19	1104_0_50	298_0_28	433_0_729
883_0_4	151_0_1	319_0_1	708_0_20	195_0_1	1149_0_169	550_0_26	218_0_1	50_0_1	495_0_410	139_0_1	81_0_1	1639_0_44	94_0_1	405_0_166	732_0_72	6_0_15	1032_0_24	549_0_1	1010_0_12	424_0_21	200_0_1	145_0_7	142_0_25	1310_0_249	321_0_1	343_0_1	121_0_30	385_0_916	128_0_1	165_0_1	95_0_1	107_0_36	785_0_1260	15_0_1	98_0_587	1709_0_24	1064_0_97	1537_0_24	640_0_17	1104_0_53	298_0_32	433_0_731
883_0_3	151_0_1	319_0_1	708_0_18	195_0_1	1149_0_164	550_0_24	218_0_1	50_0_1	495_0_406	139_0_1	81_0_1	1639_0_44	94_0_1	405_0_160	732_0_72	6_0_16	1032_0_21	549_0_1	1010_0_12	424_0_22	200_0_1	145_0_8	142_0_22	1310_0_253	321_0_1	343_0_1	121_0_30	385_0_930	128_0_1	165_0_1	95_0_1	107_0_39	785_0_1260	15_0_1	98_0_579	1709_0_27	1064_0_98	1537_0_23	640_0_17	1104_0_53	298_0_28	433_0_746
883_0_4	151_0_1	319_0_1	708_0_22	195_0_1	1149_0_160	550_0_24	218_0_1	50_0_1	495_0_400	139_0_1	81_0_1	1639_0_44	94_0_1	405_0_168	732_0_67	6_0_16	1032_0_21	549_0_1	1010_0_11	424_0_24	200_0_1	145_0_6	142_0_19	1310_0_256	321_0_1	343_0_1	121_0_29	385_0_947	128_0_1	165_0_1	95_0_1	107_0_39	785_0_1262	15_0_1	98_0_584	1709_0_23	1064_0_91	1537_0_24	640_0_15	1104_0_52	298_0_29	433_0_738
883_0_5	151_0_1	319_0_1	708_0_21	195_0_1	1149_0_157	550_0_23	218_0_1	50_0_1	495_0_410	139_0_1	81_0_1	1639_0_42	94_0_1	405_0_161	732_0_72	6_0_17	1032_0_21	549_0_1	1010_0_12	424_0_20	200_0_1	145_0_4	142_0_16	1310_0_248	321_0_1	343_0_1	121_0_33	385_0_932	128_0_1	165_0_1	95_0_1	107_0_41	785_0_1278	15_0_1	98_0_584	1709_0_24	1064_0_83	1537_0_28	640_0_16	1104_0_53	298_0_27	433_0_751
883_0_4	151_0_1	319_0_1	708_0_24	195_0_1	1149_0_171	550_0_22	218_0_1	50_0_1	495_0_416	139_0_1	81_0_1	1639_0_39	94_0_1	405_0_166	732_0_69	6_0_16	1032_0_21	549_0_1	1010_0_13	424_0_22	200_0_1	145_0_3	142_0_14	1310_0_256	321_0_1	343_0_1	121_0_31	385_0_937	128_0_1	165_0_1	95_0_1	107_0_40	785_0_1274	15_0_1	98_0_559	1709_0_24	1064_0_88	1537_0_27	640_0_14	1104_0_48	298_0_25	433_0_757
883_0_6	151_0_1	319_0_1	708_0_28	195_0_1	1149_0_174	550_0_22	218_0_1	50_0_1	495_0_415	139_0_1	81_0_1	1639_0_41	94_0_1	405_0_168	732_0_73	6_0_17	1032_0_21	549_0_1	1010_0_11	424_0_22	200_0_1	145_0_1	142_0_13	1310_0_255	321_0_1	343_0_1	121_0_31	385_0_939	128_0_1	165_0_1	95_0_1	107_0_40	785_0_1277	15_0_1	98_0_558	1709_0_23	1064_0_85	1537_0_23	640_0_11	1104_0_44	298_0_20	433_0_768
883_0_7	151_0_1	319_0_1	708_0_26	195_0_1	1149_0_171	550_0_24	218_0_1	50_0_1	495_0_424	139_0_1	81_0_1	1639_0_42	94_0_1	405_0_170	732_0_82	6_0_13	1032_0_17	549_0_1	1010_0_9	424_0_21	200_0_1	145_0_1	142_0_10	1310_0_243	321_0_1	343_0_1	121_0_29	385_0_916	128_0_1	165_0_1	95_0_1	107_0_38	785_0_1273	15_0_1	98_0_584	1709_0_26	1064_0_77	1537_0_28	640_0_15	1104_0_47	298_0_16	433_0_772
883_0_7	151_0_1	319_0_1	708_0_29	195_0_1	1149_0_160	550_0_21	218_0_1	50_0_1	495_0_423	139_0_1	1639_0_40	94_0_1	405_0_165	732_0_78	6_0_14	1032_0_14	549_0_1	1010_0_10	424_0_24	200_0_1	142_0_9	1310_0_242	321_0_1	343_0_1	121_0_30	385_0_944	128_0_1	165_0_1	95_0_1	107_0_34	785_0_1267	15_0_1	98_0_581	1709_0_23	1064_0_82	1537_0_29	640_0_12	1104_0_47	298_0_15	433_0_774
883_0_11	151_0_1	319_0_1	708_0_27	195_0_1	1149_0_163	550_0_18	218_0_1	50_0_1	495_0_405	139_0_1	1639_0_42	94_0_1	405_0_176	732_0_69	6_0_13	1032_0_17	549_0_1	1010_0_8	424_0_22	200_0_1	142_0_4	1310_0_239	321_0_1	343_0_1	121_0_27	385_0_962	128_0_1	165_0_1	95_0_1	107_0_33	785_0_1276	15_0_1	98_0_589	1709_0_21	1064_0_82	1537_0_25	640_0_11	1104_0_42	298_0_20	433_0_776
[truncated: 4,084 more rows]
[truncated: 1,543 more columns]
