# Supplementary material for: Environmental change makes robust ecological networks fragile
Source: Nat Commun. 2016 Aug 11;7:12462. doi: 10.1038/ncomms12462 (PMC4987532; doi:10.1038/ncomms12462)
Supplement: Supplementary Data 1 — Host-parasite networks and host extinction sequences in Avida experiments. The compressed archive includes the 100 co-evolved host-parasite networks and the host extinction sequences in the historical scenario. [file ncomms12462-s2.zip › Supplementary_data_S1/host_extinction_sequence_73.csv]

593_4_1	1200_3_1	643_2_2	592_3_6	344_4_5	345_4_3	346_5_2	347_4_7	340_3_6	341_4_11	342_4_2	343_4_1	348_2_2	349_3_2	1653_0_1	594_3_2	2319_4_1	2317_4_1	2314_5_1	2315_4_1	2313_3_1	2311_4_1	298_5_25	299_4_4	296_4_3	297_5_3	294_4_1	295_5_1	292_4_6	293_5_11	290_4_5	291_4_3	270_2_2	271_4_2	272_13_1	273_5_6	274_2_19	275_4_2	276_2_6	277_4_5	278_4_3	279_2_2	738_0_2	2260_4_1	2266_5_1	2267_4_1	2442_4_1	2443_4_1	2440_02_1	2446_4_1
643_2_1	592_3_7	344_4_6	345_4_2	346_5_1	347_4_7	340_3_6	341_4_11	342_4_2	343_4_2	348_2_2	349_3_2	594_3_3	2313_3_1	2311_4_2	298_5_30	299_4_2	296_4_5	297_5_5	294_4_1	1655_4_1	292_4_6	293_5_7	290_4_4	291_4_2	270_2_2	271_4_3	272_13_1	273_5_8	274_2_29	275_4_2	276_2_4	277_4_5	278_4_5	279_2_2	738_0_2	2266_5_1	2267_4_2	2442_4_1	2443_4_1	2440_02_2	2447_5_2	2448_4_2	108_4_1	109_4_9	102_4_13	103_4_5	100_2_3	101_2_3	106_4_3
643_2_1	344_4_4	345_4_1	346_5_1	347_4_8	340_3_8	341_4_15	342_4_3	343_4_2	348_2_1	349_3_4	2313_3_1	2311_4_2	298_5_31	299_4_1	296_4_10	297_5_2	295_5_1	292_4_3	293_5_9	290_4_3	291_4_1	270_2_1	271_4_4	272_13_1	273_5_8	274_2_30	275_4_1	276_2_1	277_4_8	278_4_4	279_2_1	2266_5_4	2267_4_4	2442_4_1	2443_4_2	2440_02_2	1781_4_7	2447_5_2	108_4_1	109_4_10	102_4_18	103_4_5	100_2_3	106_4_1	107_4_1	104_4_1	105_4_3	2044_4_5	2045_3_8
344_4_3	345_4_1	346_5_1	347_4_7	340_3_12	341_4_15	342_4_3	343_4_2	348_2_1	349_3_2	2313_3_2	2311_4_2	298_5_31	299_4_1	296_4_11	297_5_1	295_5_1	292_4_3	293_5_11	290_4_4	291_4_1	270_2_1	271_4_3	273_5_2	274_2_36	275_4_1	276_2_1	277_4_6	278_4_4	279_2_1	2266_5_6	2267_4_5	2443_4_1	2440_02_1	2447_5_1	108_4_1	109_4_14	102_4_23	103_4_7	100_2_3	106_4_2	107_4_1	105_4_3	2044_4_6	2045_3_7	2042_4_2	2043_5_7	2040_4_3	1001_4_4	2689_04_1
723_1_9	318_5_8	799_4_1	937_4_1	165_4_7	632_4_1	993_5_1	507_04_1	198_34_10	1144_4_1	428_4_2	1943_15_3	1946_3_1	1254_4_6	818_4_23	345_4_1	347_4_11	340_3_3	341_4_16	343_4_3	811_3_6	812_4_1	163_2_1	814_4_9	815_3_17	918_4_4	1799_2_4	664_2_1	717_5_2	715_4_5	714_4_2	713_3_2	1796_2_4	711_03_8	662_0_1	618_4_2	1493_1_2	1495_1_2	1497_4_10	606_1_1	423_2_23	1069_4_1	1068_2_15	1704_4_3	425_4_4	2313_3_1	619_34_22	1066_3_5	1628_04_2	913_4_5
723_1_3	318_5_3	799_4_3	165_4_8	632_4_1	993_5_1	507_04_1	198_34_6	1144_4_1	428_4_3	1943_15_2	407_4_7	1254_4_2	818_4_23	345_4_1	347_4_11	340_3_4	341_4_21	343_4_3	811_3_13	163_2_1	814_4_10	815_3_28	918_4_6	1799_2_4	717_5_1	715_4_7	714_4_1	713_3_1	1796_2_3	711_03_6	662_0_2	1495_1_1	1497_4_12	606_1_1	423_2_15	1069_4_1	1068_2_10	1704_4_5	425_4_1	619_34_28	1066_3_3	1628_04_3	913_4_2	298_5_30	299_4_5	296_4_18	1666_4_2	195_4_1	426_1_1
723_1_2	318_5_4	799_4_5	165_4_16	632_4_1	993_5_1	507_04_1	198_34_7	1144_4_3	428_4_1	1943_15_2	1254_4_4	818_4_22	345_4_1	347_4_14	340_3_1	341_4_31	343_4_5	811_3_19	163_2_1	814_4_9	815_3_32	918_4_8	715_4_7	714_4_4	1796_2_3	711_03_4	662_0_2	661_3_4	1497_4_13	606_1_1	917_4_3	594_3_1	1068_2_6	1704_4_5	425_4_1	619_34_22	1066_3_3	1628_04_3	913_4_3	298_5_31	299_4_11	296_4_23	1666_4_1	195_4_1	426_1_1	293_5_9	290_4_3	291_4_5	1128_4_6
723_1_2	318_5_4	799_4_4	165_4_14	632_4_1	993_5_1	507_04_1	198_34_4	1144_4_5	1943_15_3	818_4_20	345_4_1	347_4_12	341_4_28	343_4_7	811_3_22	163_2_1	814_4_7	815_3_32	918_4_7	715_4_6	714_4_9	712_2_1	711_03_5	661_3_4	1497_4_5	606_1_1	917_4_2	1068_2_3	1704_4_5	1393_1_1	619_34_14	1628_04_4	913_4_1	298_5_32	299_4_7	296_4_27	1666_4_1	195_4_1	426_1_1	293_5_8	290_4_1	291_4_2	1128_4_5	1086_4_1	592_3_7	1083_2_6	1082_4_11	597_4_5	1120_5_1
318_5_1	165_4_20	632_4_1	993_5_1	507_04_1	198_34_5	1144_4_3	1943_15_2	818_4_18	345_4_1	347_4_13	341_4_24	343_4_4	811_3_27	163_2_1	814_4_15	815_3_37	817_4_1	715_4_10	714_4_7	712_2_1	711_03_5	661_3_5	1497_4_6	606_1_1	917_4_2	1068_2_1	1704_4_8	619_34_17	1628_04_5	298_5_29	299_4_5	296_4_30	1666_4_1	295_5_1	293_5_13	290_4_1	291_4_4	1128_4_3	592_3_9	1083_2_5	1082_4_10	597_4_7	195_4_1	197_4_4	196_4_6	191_4_2	190_4_11	193_4_6	1127_5_15
318_5_1	165_4_21	632_4_1	993_5_1	507_04_1	198_34_3	1144_4_3	1943_15_2	818_4_20	345_4_1	347_4_9	341_4_20	343_4_7	811_3_34	163_2_1	814_4_14	815_3_25	817_4_1	715_4_7	714_4_8	712_2_1	711_03_5	661_3_3	1497_4_9	606_1_1	423_2_1	1068_2_1	1704_4_10	619_34_20	298_5_28	299_4_3	296_4_27	1666_4_1	295_5_1	293_5_8	290_4_1	291_4_2	1128_4_2	592_3_10	1083_2_6	1082_4_6	597_4_6	195_4_1	197_4_4	196_4_8	191_4_2	190_4_10	193_4_6	1127_5_14	271_4_9
165_4_17	632_4_1	507_04_1	198_34_6	1144_4_4	1943_15_2	818_4_22	345_4_1	347_4_7	341_4_18	343_4_8	811_3_39	814_4_15	815_3_35	817_4_1	715_4_9	714_4_11	712_2_1	711_03_2	661_3_5	1497_4_6	606_1_1	423_2_1	1704_4_6	619_34_20	298_5_23	299_4_4	296_4_35	1666_4_2	295_5_1	293_5_10	290_4_1	1128_4_1	592_3_7	1083_2_3	1082_4_5	597_4_10	195_4_1	197_4_6	196_4_6	191_4_1	190_4_1	193_4_7	1127_5_12	271_4_6	273_5_8	274_2_2	149_4_10	277_4_5	278_4_8
165_4_25	632_4_1	507_04_1	198_34_6	1144_4_6	1943_15_2	818_4_29	345_4_1	347_4_8	341_4_17	343_4_4	811_3_38	814_4_12	815_3_32	817_4_1	715_4_7	714_4_9	711_03_3	661_3_5	1497_4_1	606_1_1	423_2_1	1704_4_10	619_34_25	298_5_20	299_4_2	296_4_30	1666_4_5	295_5_1	293_5_7	290_4_1	1128_4_1	592_3_7	1083_2_3	1082_4_6	597_4_8	195_4_1	197_4_6	196_4_1	191_4_2	190_4_1	193_4_10	1127_5_14	271_4_8	273_5_9	274_2_1	149_4_7	277_4_5	278_4_11	1540_4_3
165_4_26	632_4_1	507_04_1	198_34_7	1144_4_9	818_4_18	345_4_1	347_4_7	341_4_12	343_4_3	811_3_56	814_4_17	815_3_32	817_4_1	715_4_3	714_4_6	711_03_3	661_3_3	1497_4_1	606_1_1	423_2_1	1704_4_15	619_34_25	298_5_21	296_4_27	1666_4_3	295_5_1	293_5_4	290_4_1	1128_4_1	592_3_2	1082_4_3	597_4_6	195_4_1	197_4_6	196_4_2	191_4_3	190_4_1	193_4_8	1127_5_10	271_4_7	273_5_8	274_2_1	149_4_10	277_4_6	278_4_7	581_4_1	525_3_1	522_4_1	1014_13_6
632_4_1	507_04_1	198_34_11	1144_4_8	818_4_26	345_4_1	347_4_4	341_4_12	343_4_4	811_3_45	814_4_17	815_3_37	817_4_1	715_4_9	714_4_9	711_03_4	661_3_4	914_4_9	606_1_1	423_2_1	1704_4_10	619_34_20	298_5_22	296_4_28	1666_4_7	295_5_1	293_5_3	290_4_1	592_3_2	1082_4_3	597_4_7	195_4_1	197_4_5	196_4_3	191_4_3	190_4_1	193_4_11	1127_5_20	271_4_5	273_5_5	274_2_1	149_4_25	277_4_6	278_4_2	522_4_1	1014_13_7	1401_4_5	2266_5_11	1012_4_2	1236_4_7
507_04_1	1144_4_4	818_4_19	345_4_1	347_4_2	341_4_4	343_4_4	811_3_37	814_4_15	815_3_45	817_4_1	715_4_8	714_4_7	711_03_7	661_3_3	914_4_2	423_2_1	1704_4_6	619_34_27	298_5_27	296_4_27	1666_4_3	295_5_1	293_5_3	290_4_1	592_3_5	198_34_6	597_4_8	195_4_1	197_4_2	196_4_1	191_4_4	190_4_1	193_4_13	1127_5_22	271_4_5	273_5_1	274_2_1	277_4_10	278_4_1	522_4_1	1014_13_6	1401_4_3	2266_5_9	1012_4_2	1236_4_6	1338_4_8	1233_1_5	443_4_6	442_3_5
507_04_1	1144_4_4	818_4_21	345_4_1	347_4_2	341_4_4	343_4_8	811_3_38	814_4_15	815_3_56	817_4_1	715_4_13	714_4_6	711_03_7	661_3_4	914_4_1	423_2_1	1704_4_7	619_34_30	298_5_25	296_4_18	1666_4_4	295_5_1	293_5_5	290_4_1	198_34_1	597_4_2	195_4_1	197_4_2	196_4_1	191_4_7	190_4_1	193_4_13	1127_5_23	271_4_5	273_5_1	274_2_1	277_4_9	522_4_1	1014_13_3	1401_4_3	2266_5_8	1012_4_2	1236_4_7	1338_4_9	1233_1_10	443_4_3	442_3_4	1336_4_26	447_4_1
507_04_1	1144_4_4	818_4_14	345_4_1	347_4_5	341_4_8	343_4_6	811_3_25	814_4_17	815_3_48	817_4_1	715_4_17	714_4_9	711_03_7	661_3_3	423_2_1	1704_4_6	619_34_25	298_5_23	296_4_12	1666_4_4	295_5_1	293_5_7	290_4_1	198_34_4	597_4_5	195_4_1	197_4_2	191_4_4	190_4_1	193_4_10	1127_5_24	271_4_2	273_5_1	274_2_1	277_4_11	522_4_1	1014_13_4	1401_4_1	2266_5_10	1236_4_11	1338_4_5	1233_1_11	443_4_1	442_3_3	1336_4_28	1239_5_18	444_3_8	109_4_31	102_4_44
507_04_1	1144_4_4	818_4_22	345_4_1	347_4_4	341_4_11	343_4_5	811_3_14	814_4_22	815_3_50	817_4_1	715_4_16	714_4_9	711_03_11	661_3_5	423_2_1	1704_4_6	619_34_36	298_5_23	296_4_12	1666_4_5	295_5_1	293_5_7	290_4_1	198_34_3	597_4_7	195_4_1	197_4_2	191_4_5	190_4_1	193_4_10	1127_5_30	271_4_1	273_5_1	274_2_1	277_4_15	522_4_1	1014_13_1	599_5_1	2266_5_13	1236_4_12	1338_4_3	1233_1_12	443_4_2	442_3_3	1336_4_46	1239_5_15	444_3_8	109_4_26	102_4_33
507_04_1	1144_4_5	818_4_19	347_4_4	341_4_15	343_4_4	811_3_10	814_4_24	815_3_58	817_4_1	715_4_13	714_4_8	711_03_11	661_3_5	423_2_1	1704_4_12	619_34_31	298_5_25	296_4_7	1666_4_6	295_5_1	293_5_10	290_4_1	198_34_2	597_4_7	195_4_1	197_4_1	191_4_1	190_4_1	193_4_12	1127_5_35	271_4_1	273_5_1	274_2_1	277_4_16	522_4_1	1014_13_1	599_5_1	2266_5_10	1236_4_14	1338_4_3	1233_1_13	443_4_4	442_3_3	1336_4_35	1239_5_17	444_3_11	109_4_28	102_4_35	103_4_1
507_04_1	1144_4_4	818_4_14	347_4_4	341_4_13	343_4_6	811_3_4	814_4_19	815_3_46	817_4_1	715_4_12	714_4_12	711_03_5	661_3_3	423_2_1	1704_4_14	619_34_30	298_5_26	296_4_7	1666_4_3	295_5_1	293_5_12	290_4_1	198_34_2	597_4_8	195_4_1	197_4_1	191_4_1	190_4_1	193_4_17	1127_5_26	273_5_1	274_2_1	277_4_15	522_4_1	1014_13_2	599_5_1	2266_5_12	1236_4_17	1338_4_3	1233_1_11	443_4_3	442_3_2	1336_4_45	1239_5_20	444_3_14	109_4_24	102_4_36	103_4_1	106_4_1
1144_4_4	818_4_10	347_4_8	341_4_19	343_4_8	811_3_1	814_4_19	815_3_52	817_4_1	715_4_13	714_4_12	711_03_6	661_3_4	423_2_1	1704_4_15	619_34_29	298_5_30	296_4_11	1666_4_6	295_5_1	293_5_11	290_4_1	597_4_6	195_4_1	197_4_1	191_4_1	193_4_12	1127_5_29	273_5_1	274_2_1	277_4_13	522_4_1	1014_13_3	599_5_1	2266_5_23	1236_4_15	1338_4_1	1233_1_11	443_4_3	1336_4_47	1239_5_20	444_3_14	109_4_29	102_4_45	103_4_1	105_4_17	2044_4_50	901_5_1	907_5_34	2040_4_19
1144_4_3	818_4_11	347_4_11	341_4_22	343_4_8	814_4_13	815_3_51	817_4_1	715_4_13	714_4_9	711_03_6	661_3_6	423_2_1	1704_4_17	619_34_28	298_5_38	296_4_13	1666_4_9	295_5_1	293_5_15	290_4_1	597_4_7	195_4_1	197_4_1	191_4_1	193_4_13	1127_5_35	273_5_1	274_2_1	277_4_20	522_4_1	1014_13_1	599_5_1	2266_5_23	1236_4_16	1338_4_1	1233_1_6	443_4_6	1336_4_41	1239_5_30	444_3_10	109_4_29	102_4_44	103_4_1	105_4_20	2044_4_48	901_5_1	907_5_42	2040_4_14	33_3_1
1144_4_3	818_4_11	347_4_8	341_4_19	343_4_12	814_4_10	815_3_49	817_4_1	715_4_13	714_4_14	711_03_4	661_3_9	423_2_1	1704_4_18	298_5_39	296_4_8	1666_4_7	295_5_1	293_5_19	290_4_1	597_4_3	195_4_1	197_4_1	191_4_1	193_4_7	1127_5_31	273_5_1	274_2_1	277_4_18	522_4_1	1014_13_1	599_5_1	2266_5_16	1236_4_21	1338_4_4	1233_1_2	443_4_4	1336_4_32	1239_5_31	444_3_9	109_4_30	102_4_48	103_4_1	105_4_16	2044_4_56	901_5_1	907_5_38	2040_4_9	33_3_1	32_5_1
818_4_13	347_4_13	341_4_22	343_4_17	814_4_7	815_3_53	817_4_1	715_4_7	714_4_11	661_3_3	423_2_1	1704_4_13	298_5_27	296_4_7	1666_4_12	295_5_1	293_5_11	290_4_1	597_4_2	195_4_1	191_4_1	193_4_6	1127_5_30	273_5_1	274_2_1	277_4_20	522_4_1	1403_4_14	599_5_1	2266_5_19	1236_4_24	1338_4_3	1233_1_1	1336_4_43	1239_5_36	444_3_10	109_4_32	102_4_49	103_4_1	105_4_21	2044_4_42	901_5_1	907_5_48	2040_4_15	33_3_1	32_5_1	37_4_25	36_4_23	640_5_9	1243_5_6
818_4_20	347_4_23	341_4_19	343_4_8	814_4_5	815_3_48	817_4_1	715_4_9	714_4_8	661_3_3	423_2_1	1704_4_3	298_5_23	296_4_7	1666_4_11	295_5_1	293_5_15	290_4_1	597_4_3	195_4_1	191_4_1	193_4_5	1127_5_39	273_5_1	274_2_1	277_4_28	522_4_1	1403_4_12	599_5_1	2266_5_20	1236_4_22	1338_4_4	1233_1_3	1336_4_41	1239_5_30	444_3_6	109_4_32	102_4_59	103_4_1	105_4_18	2044_4_43	901_5_1	907_5_56	2040_4_19	33_3_1	32_5_1	37_4_25	36_4_24	640_5_8	1243_5_6
818_4_14	347_4_16	341_4_23	343_4_20	814_4_6	815_3_44	817_4_1	715_4_14	714_4_8	661_3_5	423_2_1	1704_4_2	298_5_18	296_4_5	1666_4_10	295_5_1	293_5_15	290_4_1	597_4_2	195_4_1	191_4_1	193_4_5	1127_5_32	273_5_1	274_2_1	277_4_33	522_4_1	1403_4_10	599_5_1	2266_5_8	1236_4_32	1338_4_6	1233_1_1	1336_4_46	1239_5_32	444_3_6	109_4_33	102_4_50	103_4_1	105_4_9	2044_4_41	901_5_1	907_5_41	2040_4_10	33_3_1	32_5_1	37_4_26	36_4_36	640_5_7	1243_5_4
818_4_21	347_4_19	341_4_23	343_4_26	814_4_3	815_3_49	817_4_1	715_4_9	714_4_15	661_3_4	423_2_1	1704_4_4	298_5_14	296_4_4	1666_4_10	295_5_1	293_5_15	290_4_1	597_4_3	195_4_1	191_4_1	193_4_8	1127_5_24	273_5_1	274_2_1	277_4_22	522_4_1	1403_4_9	599_5_1	2266_5_10	1236_4_34	1338_4_8	1233_1_1	1336_4_54	1239_5_43	444_3_6	109_4_32	102_4_54	103_4_1	105_4_3	2044_4_50	901_5_1	907_5_56	2040_4_12	33_3_1	32_5_1	37_4_31	36_4_31	640_5_12	1243_5_2
818_4_22	347_4_25	341_4_32	343_4_25	814_4_2	815_3_37	817_4_1	715_4_13	714_4_19	661_3_5	423_2_1	1704_4_3	298_5_12	296_4_3	1666_4_10	295_5_1	293_5_15	290_4_1	597_4_5	195_4_1	191_4_1	193_4_11	1127_5_26	273_5_1	274_2_1	277_4_25	522_4_1	1403_4_9	599_5_1	2266_5_10	1236_4_34	1338_4_9	1336_4_54	1239_5_34	444_3_2	109_4_31	102_4_47	103_4_1	105_4_3	2044_4_52	901_5_1	907_5_46	2040_4_6	33_3_1	32_5_1	37_4_25	36_4_37	640_5_16	1242_1_14	1244_4_14
818_4_17	347_4_29	341_4_35	343_4_27	815_3_53	817_4_1	715_4_14	714_4_22	661_3_6	423_2_1	1704_4_5	298_5_12	296_4_2	1666_4_10	295_5_1	293_5_11	290_4_1	597_4_5	195_4_1	191_4_1	193_4_11	1127_5_35	273_5_1	274_2_1	277_4_20	522_4_1	1403_4_7	599_5_1	2266_5_8	1236_4_34	1338_4_9	1336_4_42	1239_5_27	444_3_3	109_4_35	102_4_49	103_4_1	105_4_2	2044_4_53	901_5_1	907_5_49	2040_4_7	33_3_1	32_5_1	37_4_23	36_4_25	640_5_9	642_4_1	1244_4_11	647_4_28
818_4_18	347_4_28	341_4_33	343_4_37	815_3_61	817_4_1	715_4_5	714_4_21	661_3_6	423_2_1	1704_4_5	298_5_13	296_4_2	1666_4_3	295_5_1	293_5_18	290_4_1	597_4_4	195_4_1	191_4_1	193_4_7	1127_5_24	273_5_1	274_2_1	277_4_15	522_4_1	1403_4_3	599_5_1	2266_5_5	1236_4_40	1338_4_12	1336_4_51	1239_5_32	444_3_4	109_4_31	102_4_54	103_4_1	105_4_3	2044_4_74	901_5_1	907_5_56	2040_4_5	33_3_1	32_5_1	37_4_30	36_4_29	640_5_8	642_4_1	1244_4_7	647_4_29
818_4_18	347_4_36	341_4_27	343_4_33	815_3_63	817_4_1	715_4_4	714_4_27	661_3_4	423_2_1	1704_4_3	298_5_4	296_4_2	1666_4_5	295_5_1	293_5_24	290_4_1	597_4_7	195_4_1	191_4_1	193_4_10	1127_5_32	273_5_1	274_2_1	277_4_18	522_4_1	1403_4_5	599_5_1	2266_5_4	1236_4_41	1338_4_5	1336_4_48	1239_5_38	444_3_3	109_4_26	102_4_35	103_4_1	105_4_7	2044_4_64	901_5_1	907_5_51	2040_4_8	33_3_1	32_5_1	37_4_38	36_4_32	640_5_10	642_4_1	1244_4_5	647_4_22
818_4_18	347_4_30	341_4_36	343_4_30	815_3_62	817_4_1	715_4_1	714_4_15	661_3_1	917_4_10	1704_4_4	298_5_1	296_4_1	1666_4_5	295_5_1	293_5_32	290_4_1	597_4_5	195_4_1	191_4_1	193_4_11	1127_5_31	273_5_1	274_2_1	277_4_15	522_4_1	1403_4_4	2266_5_2	1236_4_43	1338_4_11	1336_4_40	1239_5_31	444_3_1	109_4_18	102_4_32	103_4_1	105_4_3	2044_4_56	901_5_1	907_5_56	2040_4_9	33_3_1	32_5_1	37_4_33	36_4_22	640_5_8	642_4_1	1244_4_7	647_4_29	433_5_11
344_4_1	347_4_27	341_4_40	343_4_33	815_3_70	817_4_1	715_4_1	714_4_20	661_3_1	917_4_8	1704_4_9	298_5_2	296_4_1	1666_4_7	295_5_1	293_5_28	290_4_1	597_4_4	195_4_1	191_4_1	193_4_9	1127_5_27	273_5_1	274_2_1	277_4_14	522_4_1	1403_4_2	1236_4_40	1338_4_12	1336_4_48	1239_5_30	444_3_2	109_4_16	102_4_30	103_4_1	105_4_1	2044_4_53	907_5_60	2040_4_5	33_3_1	32_5_1	37_4_41	36_4_25	640_5_7	642_4_1	1244_4_5	647_4_27	433_5_8	1538_4_29	339_4_14
344_4_1	347_4_24	341_4_29	343_4_34	815_3_62	817_4_1	715_4_4	714_4_24	917_4_10	1704_4_4	298_5_4	296_4_1	1666_4_8	295_5_1	293_5_32	290_4_1	597_4_5	195_4_1	191_4_1	193_4_7	1127_5_21	273_5_1	274_2_1	277_4_14	522_4_1	1236_4_33	1338_4_7	1336_4_43	1239_5_36	444_3_1	109_4_10	102_4_39	103_4_1	105_4_1	2044_4_66	907_5_70	2040_4_8	33_3_1	32_5_1	37_4_45	36_4_28	640_5_3	642_4_1	1244_4_4	647_4_31	433_5_9	1538_4_48	339_4_15	338_5_9	335_4_1
344_4_1	347_4_24	341_4_50	343_4_26	815_3_47	817_4_1	715_4_2	714_4_25	917_4_6	1704_4_5	298_5_5	296_4_1	1666_4_7	295_5_1	293_5_34	290_4_1	597_4_3	195_4_1	191_4_1	193_4_6	1127_5_22	273_5_1	274_2_1	277_4_15	522_4_1	1236_4_37	1338_4_8	1336_4_34	1239_5_27	444_3_1	109_4_10	102_4_33	103_4_1	2044_4_71	907_5_62	2040_4_6	33_3_1	32_5_1	37_4_42	36_4_29	640_5_6	642_4_1	1244_4_5	647_4_43	433_5_6	1538_4_60	339_4_16	338_5_8	335_4_1	242_4_1
344_4_1	347_4_17	341_4_69	343_4_30	815_3_43	817_4_1	715_4_2	714_4_22	917_4_5	1704_4_6	298_5_9	296_4_1	1666_4_4	295_5_1	293_5_28	290_4_1	597_4_2	195_4_1	191_4_1	193_4_9	1127_5_21	273_5_1	274_2_1	277_4_17	522_4_1	1236_4_23	1338_4_8	1336_4_28	1239_5_29	444_3_1	109_4_11	102_4_26	103_4_1	2044_4_84	907_5_62	2040_4_8	33_3_1	37_4_38	36_4_39	640_5_6	642_4_1	1244_4_9	647_4_39	433_5_10	1538_4_37	339_4_11	338_5_5	335_4_1	330_4_39	332_0_27
344_4_1	347_4_18	341_4_57	343_4_32	815_3_46	817_4_1	715_4_2	714_4_24	917_4_5	1704_4_8	298_5_14	296_4_1	1666_4_5	295_5_1	293_5_31	290_4_1	597_4_5	195_4_1	191_4_1	193_4_5	1127_5_14	273_5_1	274_2_1	277_4_10	522_4_1	1236_4_16	1338_4_5	1336_4_28	1239_5_29	444_3_1	109_4_7	102_4_29	103_4_1	2044_4_76	907_5_62	2040_4_12	33_3_1	37_4_35	36_4_47	640_5_3	642_4_1	1244_4_9	647_4_49	433_5_9	1538_4_42	339_4_8	338_5_3	335_4_1	330_4_33	332_0_27
344_4_1	347_4_19	341_4_56	343_4_35	815_3_52	817_4_1	715_4_1	714_4_23	917_4_8	1704_4_3	298_5_9	296_4_1	1666_4_8	295_5_1	293_5_31	290_4_1	597_4_7	195_4_1	191_4_1	193_4_7	1127_5_16	273_5_1	274_2_1	277_4_10	522_4_1	1236_4_20	1338_4_7	1336_4_21	1239_5_30	444_3_1	109_4_8	102_4_30	103_4_1	2044_4_76	907_5_56	2040_4_25	33_3_1	37_4_22	36_4_35	640_5_2	642_4_1	1244_4_5	647_4_47	433_5_8	1538_4_53	339_4_7	338_5_2	335_4_1	330_4_43	332_0_39
344_4_1	347_4_19	341_4_72	343_4_39	815_3_45	817_4_1	715_4_1	714_4_26	917_4_9	1704_4_1	298_5_10	296_4_1	1666_4_17	295_5_1	293_5_32	290_4_1	597_4_3	195_4_1	191_4_1	193_4_6	1127_5_11	273_5_1	274_2_1	277_4_12	522_4_1	1236_4_16	1338_4_9	1336_4_22	1239_5_22	444_3_1	109_4_7	102_4_32	103_4_1	2044_4_77	907_5_53	2040_4_21	33_3_1	37_4_23	36_4_36	642_4_1	1244_4_12	647_4_47	433_5_5	1538_4_43	339_4_3	338_5_4	335_4_1	330_4_52	332_0_21	818_4_9
344_4_1	347_4_23	341_4_59	343_4_37	815_3_47	817_4_1	714_4_32	917_4_11	298_5_12	296_4_1	1666_4_16	295_5_1	293_5_33	290_4_1	597_4_4	195_4_1	191_4_1	193_4_4	1127_5_3	273_5_1	274_2_1	277_4_14	522_4_1	1236_4_15	1338_4_12	1336_4_34	1239_5_19	444_3_1	102_4_38	103_4_1	2044_4_62	907_5_48	2040_4_17	33_3_1	37_4_27	36_4_42	642_4_1	1244_4_6	647_4_41	433_5_7	1538_4_38	339_4_2	338_5_2	335_4_1	330_4_52	332_0_20	818_4_4	857_4_75	852_5_1	859_4_69
768_4_10	619_34_62	265_5_4	663_4_56	621_4_1	1265_5_47	43_1_21	920_4_1	16_4_1	578_4_1	498_4_29	136_0_12	134_4_15	495_4_1	139_4_42	491_4_33	1194_4_1	213_4_1	1830_5_7	20_5_1	694_4_10	23_4_1	674_4_1	1239_5_18	1078_4_42	28_04_1	137_5_37	161_4_34	542_4_19	543_4_65	540_3_76	347_4_29	2151_2_46	401_4_32	343_4_45	933_4_1	1378_4_16	549_2_1	180_4_2	815_3_49	935_4_11	7_4_1	1314_3_25	1159_4_22	990_4_1	642_4_1	1155_5_57	221_5_1	714_4_37	670_4_25
768_4_11	619_34_37	265_5_3	663_4_47	621_4_1	1265_5_48	43_1_22	920_4_1	16_4_1	578_4_1	498_4_25	136_0_9	134_4_20	495_4_1	139_4_45	491_4_25	1194_4_1	213_4_1	1830_5_9	20_5_1	694_4_15	23_4_1	674_4_4	223_4_1	1078_4_32	28_04_1	137_5_38	161_4_42	542_4_11	543_4_63	540_3_70	347_4_24	2151_2_27	401_4_36	343_4_44	933_4_1	1378_4_14	549_2_1	180_4_1	815_3_53	935_4_10	7_4_1	1314_3_16	1159_4_15	990_4_1	642_4_1	1155_5_56	221_5_1	714_4_29	670_4_19
768_4_10	619_34_40	265_5_5	663_4_52	621_4_1	1265_5_53	43_1_21	920_4_1	16_4_1	578_4_1	498_4_32	136_0_12	134_4_18	495_4_1	139_4_36	491_4_34	1194_4_1	213_4_1	1830_5_6	20_5_1	694_4_11	23_4_1	223_4_1	1078_4_30	28_04_1	137_5_53	161_4_38	542_4_15	543_4_71	540_3_78	347_4_21	2151_2_21	401_4_47	343_4_48	933_4_1	1378_4_7	549_2_1	815_3_50	935_4_16	7_4_1	1314_3_12	1159_4_16	990_4_1	642_4_1	1155_5_63	221_5_1	714_4_18	670_4_14	1150_4_49	1152_4_30
768_4_8	619_34_38	265_5_8	663_4_42	621_4_1	1265_5_59	43_1_23	920_4_1	16_4_1	578_4_1	498_4_39	136_0_18	134_4_17	495_4_1	139_4_39	491_4_44	1194_4_1	213_4_1	1830_5_1	20_5_1	694_4_17	23_4_1	223_4_1	1078_4_29	28_04_1	137_5_57	161_4_39	542_4_19	543_4_63	540_3_71	347_4_17	2151_2_9	401_4_41	343_4_45	933_4_1	1378_4_11	549_2_1	815_3_67	935_4_23	462_4_1	1314_3_12	1159_4_22	990_4_1	642_4_1	1155_5_73	221_5_1	714_4_32	670_4_18	1150_4_57	330_4_31
768_4_6	619_34_36	265_5_9	663_4_45	621_4_1	1265_5_62	1194_4_1	920_4_1	16_4_1	578_4_1	498_4_31	136_0_16	134_4_21	139_4_35	491_4_40	213_4_1	20_5_1	694_4_19	23_4_1	223_4_1	1078_4_22	28_04_1	137_5_46	161_4_52	542_4_25	543_4_74	540_3_61	347_4_15	2151_2_8	401_4_41	343_4_51	933_4_1	1378_4_9	549_2_1	815_3_64	935_4_25	462_4_1	1314_3_10	1159_4_24	990_4_1	642_4_1	1155_5_88	221_5_1	714_4_35	670_4_15	1150_4_59	330_4_24	1955_4_13	121_4_34	122_4_34
768_4_7	619_34_29	265_5_6	663_4_33	621_4_1	1265_5_62	1194_4_1	920_4_1	16_4_1	578_4_1	498_4_39	136_0_12	134_4_30	139_4_34	491_4_34	213_4_1	20_5_1	694_4_17	23_4_1	223_4_1	1078_4_24	28_04_1	137_5_41	161_4_61	542_4_24	543_4_66	540_3_73	347_4_16	2151_2_13	401_4_46	343_4_61	933_4_1	1378_4_8	549_2_1	815_3_54	935_4_23	462_4_1	1314_3_13	1159_4_30	990_4_1	642_4_1	1155_5_62	221_5_1	714_4_22	670_4_14	1150_4_64	330_4_32	1955_4_16	121_4_32	122_4_33
768_4_8	619_34_29	265_5_2	663_4_37	621_4_1	1265_5_58	1194_4_1	920_4_1	16_4_1	578_4_1	498_4_40	136_0_17	134_4_25	139_4_27	491_4_31	213_4_1	20_5_1	694_4_13	23_4_1	223_4_1	1078_4_35	28_04_1	137_5_54	161_4_52	542_4_26	543_4_63	540_3_82	347_4_17	2151_2_7	401_4_42	343_4_63	933_4_1	1378_4_14	549_2_1	815_3_60	935_4_26	462_4_1	1314_3_14	1159_4_36	990_4_1	642_4_1	1155_5_58	221_5_1	714_4_17	670_4_18	1150_4_83	330_4_35	1955_4_7	121_4_35	122_4_33
768_4_13	619_34_41	1953_4_14	663_4_49	621_4_1	1265_5_54	1194_4_1	920_4_1	16_4_1	578_4_1	498_4_48	136_0_24	134_4_22	139_4_34	491_4_38	213_4_1	20_5_1	694_4_14	23_4_1	223_4_1	1078_4_30	28_04_1	137_5_61	161_4_57	542_4_24	543_4_57	540_3_73	347_4_12	2151_2_5	401_4_30	343_4_65	933_4_1	1378_4_17	549_2_1	815_3_65	935_4_22	462_4_1	1314_3_11	1159_4_24	990_4_1	642_4_1	1155_5_76	221_5_1	714_4_22	670_4_27	1150_4_91	330_4_29	1955_4_10	121_4_23	122_4_39
768_4_4	619_34_25	1953_4_20	663_4_43	621_4_1	1265_5_57	1194_4_1	920_4_1	16_4_1	578_4_1	498_4_58	136_0_25	134_4_27	139_4_39	491_4_36	213_4_1	20_5_1	694_4_17	23_4_1	223_4_1	1078_4_29	28_04_1	137_5_41	161_4_69	542_4_16	543_4_63	540_3_66	347_4_17	2151_2_7	401_4_30	343_4_71	933_4_1	1378_4_8	549_2_1	815_3_63	935_4_20	462_4_1	1314_3_6	1159_4_28	990_4_1	642_4_1	1155_5_56	221_5_1	714_4_16	670_4_15	1150_4_80	1598_4_19	330_4_31	1955_4_8	121_4_19
768_4_2	619_34_27	1953_4_15	663_4_44	621_4_1	1265_5_53	1194_4_1	16_4_1	578_4_1	498_4_45	136_0_26	134_4_37	139_4_39	491_4_19	213_4_1	20_5_1	694_4_15	23_4_1	223_4_1	1078_4_13	28_04_1	137_5_41	161_4_64	542_4_19	543_4_74	540_3_63	347_4_15	2151_2_10	401_4_28	343_4_74	933_4_1	1378_4_6	549_2_1	815_3_47	935_4_29	462_4_1	1314_3_2	1159_4_32	990_4_1	642_4_1	1155_5_55	221_5_1	714_4_18	670_4_11	1150_4_83	330_4_38	1955_4_11	121_4_18	122_4_22	260_4_13
768_4_5	619_34_41	1953_4_19	663_4_37	621_4_1	1265_5_52	1194_4_1	16_4_1	578_4_1	498_4_33	136_0_25	134_4_32	139_4_40	491_4_24	213_4_1	20_5_1	694_4_11	23_4_1	223_4_1	1078_4_15	28_04_1	137_5_58	161_4_68	542_4_20	543_4_71	540_3_69	347_4_11	2151_2_20	401_4_23	343_4_101	933_4_1	1378_4_9	549_2_1	815_3_52	935_4_32	462_4_1	1314_3_2	1159_4_38	990_4_1	642_4_1	1155_5_58	221_5_1	714_4_18	670_4_10	1150_4_68	330_4_39	1955_4_10	121_4_16	122_4_23	260_4_14
768_4_3	619_34_46	1953_4_18	663_4_53	621_4_1	1265_5_63	1194_4_1	16_4_1	578_4_1	498_4_34	136_0_21	134_4_30	139_4_41	491_4_37	213_4_1	20_5_1	694_4_10	23_4_1	223_4_1	1078_4_8	28_04_1	137_5_47	161_4_62	542_4_16	543_4_72	540_3_75	347_4_14	2151_2_38	401_4_15	343_4_83	933_4_1	1378_4_7	549_2_1	815_3_60	935_4_24	1314_3_6	1159_4_31	990_4_1	642_4_1	1155_5_64	221_5_1	714_4_13	670_4_12	1150_4_74	330_4_47	1955_4_13	121_4_14	122_4_20	260_4_16	124_4_11
768_4_1	619_34_38	1953_4_9	663_4_58	621_4_1	1265_5_81	1194_4_1	578_4_1	498_4_27	136_0_15	134_4_40	139_4_38	491_4_38	213_4_1	20_5_1	694_4_23	23_4_1	223_4_1	1078_4_11	28_04_1	137_5_36	161_4_53	542_4_17	543_4_69	540_3_67	347_4_11	2151_2_57	401_4_24	343_4_80	933_4_1	1378_4_8	815_3_49	935_4_21	1314_3_11	1159_4_40	990_4_1	642_4_1	1155_5_55	221_5_1	714_4_10	670_4_20	1150_4_55	1598_4_20	330_4_47	1955_4_16	121_4_16	122_4_26	260_4_10	124_4_6	764_4_38
768_4_2	619_34_35	1953_4_12	663_4_53	621_4_1	1265_5_61	1194_4_1	578_4_1	498_4_31	136_0_24	134_4_44	139_4_25	491_4_23	213_4_1	20_5_1	694_4_20	23_4_1	223_4_1	1078_4_13	28_04_1	137_5_32	161_4_83	542_4_26	543_4_71	540_3_74	347_4_12	2151_2_93	401_4_24	343_4_72	933_4_1	1378_4_3	815_3_42	935_4_27	1314_3_6	1159_4_45	990_4_1	642_4_1	1155_5_55	221_5_1	714_4_7	670_4_15	1150_4_71	330_4_41	1955_4_10	121_4_18	122_4_17	260_4_14	124_4_9	764_4_48	126_3_28
768_4_3	619_34_37	1953_4_17	663_4_60	621_4_1	1265_5_55	1194_4_1	578_4_1	498_4_35	136_0_25	134_4_45	139_4_18	491_4_31	213_4_1	20_5_1	694_4_22	23_4_1	223_4_1	1078_4_12	28_04_1	137_5_38	161_4_55	542_4_23	543_4_62	540_3_83	347_4_12	2151_2_119	401_4_21	343_4_62	933_4_1	1378_4_3	815_3_40	935_4_15	1314_3_8	1159_4_34	990_4_1	642_4_1	1155_5_67	221_5_1	714_4_9	670_4_22	1150_4_86	330_4_40	1955_4_12	121_4_20	122_4_27	260_4_18	124_4_10	764_4_26	126_3_20
768_4_6	619_34_38	1953_4_12	663_4_72	621_4_1	1265_5_61	1194_4_1	578_4_1	498_4_46	136_0_20	134_4_35	139_4_16	491_4_40	213_4_1	20_5_1	694_4_21	23_4_1	223_4_1	1078_4_12	28_04_1	137_5_38	161_4_52	542_4_16	543_4_67	540_3_81	347_4_7	2151_2_146	401_4_20	343_4_65	933_4_1	1378_4_1	815_3_45	935_4_14	1314_3_8	1159_4_24	990_4_1	642_4_1	1155_5_54	221_5_1	714_4_6	670_4_28	1150_4_74	330_4_31	1955_4_13	121_4_27	122_4_28	260_4_23	124_4_12	764_4_34	126_3_18
768_4_5	619_34_32	1953_4_8	663_4_53	621_4_1	1265_5_56	1194_4_1	578_4_1	498_4_52	136_0_14	134_4_35	139_4_17	491_4_46	213_4_1	20_5_1	694_4_32	23_4_1	223_4_1	1078_4_17	28_04_1	137_5_21	161_4_56	542_4_15	543_4_64	540_3_79	347_4_3	2151_2_112	401_4_18	343_4_60	933_4_1	1378_4_1	815_3_32	935_4_18	1314_3_4	1159_4_26	990_4_1	642_4_1	1155_5_43	221_5_1	714_4_9	670_4_26	1150_4_86	330_4_22	1955_4_10	121_4_28	122_4_27	260_4_22	124_4_17	764_4_37	126_3_27
768_4_9	619_34_48	1953_4_15	663_4_48	621_4_1	1265_5_45	1194_4_1	578_4_1	498_4_44	136_0_19	134_4_41	139_4_23	491_4_45	213_4_1	20_5_1	694_4_24	23_4_1	223_4_1	1078_4_17	28_04_1	137_5_21	161_4_59	542_4_20	543_4_46	540_3_84	347_4_8	2151_2_67	401_4_11	343_4_52	933_4_1	1378_4_2	815_3_33	935_4_14	1314_3_7	1159_4_18	990_4_1	642_4_1	1155_5_47	221_5_1	714_4_11	670_4_29	1150_4_84	330_4_18	1955_4_17	121_4_21	122_4_28	260_4_31	124_4_21	764_4_27	126_3_21
768_4_11	619_34_58	1953_4_12	663_4_60	621_4_1	1265_5_50	1194_4_1	578_4_1	498_4_50	136_0_19	134_4_35	139_4_25	491_4_47	213_4_1	20_5_1	694_4_28	223_4_1	1078_4_16	28_04_1	137_5_15	161_4_59	542_4_15	543_4_51	540_3_92	347_4_5	2151_2_47	401_4_12	343_4_58	933_4_1	1378_4_2	815_3_33	935_4_17	1314_3_6	1159_4_15	990_4_1	642_4_1	1155_5_48	221_5_1	714_4_4	670_4_42	1150_4_83	330_4_21	1955_4_21	121_4_22	122_4_21	260_4_33	124_4_26	764_4_18	126_3_20	264_0_101
768_4_9	619_34_41	1953_4_14	663_4_62	621_4_1	1265_5_44	1194_4_1	578_4_1	498_4_47	136_0_16	134_4_37	139_4_20	491_4_53	213_4_1	20_5_1	694_4_28	223_4_1	1078_4_13	28_04_1	137_5_6	94_4_106	542_4_12	543_4_53	540_3_85	347_4_6	2151_2_41	401_4_8	343_4_63	933_4_1	1378_4_2	815_3_27	935_4_22	1314_3_7	1159_4_20	990_4_1	642_4_1	1155_5_33	221_5_1	714_4_1	670_4_46	1150_4_98	330_4_17	1955_4_21	121_4_20	122_4_22	260_4_26	124_4_30	764_4_27	126_3_20	264_0_107
768_4_15	619_34_41	1953_4_15	663_4_45	621_4_1	1265_5_38	1194_4_1	578_4_1	498_4_33	136_0_17	134_4_45	139_4_13	491_4_47	213_4_1	20_5_1	694_4_35	223_4_1	1078_4_13	28_04_1	137_5_4	161_4_57	542_4_11	543_4_48	540_3_92	347_4_6	2151_2_32	401_4_5	343_4_53	933_4_1	1378_4_2	815_3_23	935_4_19	1314_3_10	1159_4_25	990_4_1	642_4_1	1155_5_27	221_5_1	714_4_2	670_4_39	1150_4_136	330_4_24	1955_4_14	121_4_15	122_4_27	260_4_33	124_4_34	764_4_25	126_3_23	264_0_110
768_4_12	619_34_37	1953_4_10	663_4_70	621_4_1	1265_5_41	1194_4_1	578_4_1	498_4_38	136_0_17	134_4_45	139_4_13	491_4_53	213_4_1	20_5_1	694_4_32	223_4_1	1078_4_11	28_04_1	137_5_5	94_4_85	542_4_9	543_4_42	540_3_103	347_4_1	2151_2_40	401_4_8	343_4_52	933_4_1	815_3_28	935_4_17	1314_3_18	1159_4_23	990_4_1	642_4_1	1155_5_22	221_5_1	714_4_1	670_4_33	1150_4_138	330_4_28	1955_4_22	121_4_10	122_4_12	260_4_37	124_4_43	764_4_20	126_3_21	264_0_114	128_4_1
768_4_9	619_34_33	1953_4_7	663_4_90	621_4_1	1265_5_41	1194_4_1	578_4_1	498_4_49	136_0_12	134_4_45	139_4_12	491_4_69	213_4_1	20_5_1	694_4_35	223_4_1	1078_4_6	28_04_1	137_5_8	94_4_100	542_4_10	543_4_66	540_3_100	347_4_1	2151_2_62	401_4_12	343_4_51	933_4_1	815_3_32	935_4_19	1314_3_16	1159_4_24	990_4_1	642_4_1	1155_5_27	221_5_1	677_5_1	670_4_45	1150_4_117	330_4_30	1955_4_33	121_4_3	122_4_19	260_4_37	124_4_37	764_4_33	126_3_16	264_0_123	128_4_1
768_4_5	619_34_19	1953_4_12	663_4_96	621_4_1	1265_5_47	1194_4_1	578_4_1	498_4_53	136_0_16	134_4_56	139_4_15	491_4_51	213_4_1	20_5_1	694_4_48	223_4_1	1078_4_2	28_04_1	137_5_3	94_4_97	542_4_9	543_4_71	540_3_93	347_4_2	2151_2_52	401_4_9	343_4_50	933_4_1	815_3_36	935_4_19	1314_3_12	1159_4_26	990_4_1	642_4_1	1155_5_16	221_5_1	677_5_1	670_4_46	1150_4_136	330_4_32	1955_4_30	121_4_4	122_4_25	260_4_42	124_4_32	764_4_41	126_3_22	264_0_121	128_4_1
768_4_7	619_34_29	1953_4_9	663_4_73	621_4_1	1265_5_37	1194_4_1	578_4_1	498_4_42	136_0_26	134_4_50	139_4_11	491_4_55	213_4_1	20_5_1	694_4_42	223_4_1	1078_4_4	28_04_1	137_5_6	94_4_88	542_4_14	543_4_65	540_3_96	347_4_1	2151_2_53	401_4_8	343_4_45	933_4_1	815_3_27	935_4_18	1314_3_1	1159_4_26	990_4_1	642_4_1	1155_5_23	221_5_1	677_5_1	670_4_42	1150_4_143	330_4_38	1955_4_24	121_4_8	122_4_28	260_4_51	124_4_32	764_4_29	126_3_23	264_0_116	128_4_1
768_4_9	1953_4_14	663_4_87	621_4_1	1265_5_36	1194_4_1	578_4_1	498_4_42	136_0_22	134_4_55	139_4_10	491_4_49	213_4_1	20_5_1	694_4_38	223_4_1	1078_4_3	28_04_1	137_5_8	94_4_85	542_4_11	543_4_72	540_3_97	347_4_3	2151_2_49	401_4_12	343_4_39	933_4_1	815_3_24	935_4_12	1314_3_2	1159_4_25	990_4_1	642_4_1	1155_5_28	221_5_1	677_5_1	670_4_49	1150_4_117	330_4_40	1955_4_32	121_4_4	122_4_26	260_4_56	124_4_37	764_4_30	126_3_22	264_0_108	128_4_1	2_4_1
768_4_9	1953_4_14	663_4_83	621_4_1	1265_5_37	1194_4_1	578_4_1	498_4_32	136_0_13	134_4_49	139_4_12	491_4_49	213_4_1	20_5_1	694_4_37	223_4_1	1078_4_4	28_04_1	137_5_6	94_4_93	542_4_12	543_4_83	540_3_96	347_4_5	2151_2_60	401_4_18	343_4_44	933_4_1	815_3_26	935_4_11	1159_4_21	990_4_1	642_4_1	1155_5_18	221_5_1	677_5_1	670_4_53	1150_4_122	330_4_32	1955_4_43	121_4_2	122_4_28	260_4_45	124_4_22	764_4_37	126_3_24	264_0_128	128_4_1	2_4_1	1136_4_30
768_4_12	1953_4_15	663_4_75	621_4_1	1265_5_33	1194_4_1	578_4_1	498_4_33	136_0_10	134_4_39	139_4_12	491_4_37	213_4_1	20_5_1	694_4_45	223_4_1	1078_4_9	28_04_1	137_5_8	94_4_75	542_4_16	543_4_96	540_3_86	347_4_4	2151_2_62	401_4_14	343_4_37	933_4_1	815_3_27	935_4_7	1159_4_27	990_4_1	642_4_1	1155_5_24	221_5_1	677_5_1	670_4_46	1150_4_124	330_4_36	1955_4_33	122_4_22	260_4_52	124_4_20	764_4_31	126_3_15	264_0_133	128_4_1	2_4_1	1136_4_34	1552_4_8
768_4_14	1953_4_12	663_4_76	621_4_1	1265_5_29	1194_4_1	578_4_1	498_4_34	136_0_10	134_4_41	139_4_12	491_4_40	213_4_1	20_5_1	694_4_31	223_4_1	1078_4_9	28_04_1	137_5_13	94_4_80	542_4_14	543_4_89	540_3_91	347_4_6	2151_2_51	401_4_14	343_4_32	933_4_1	815_3_24	935_4_7	1159_4_19	990_4_1	642_4_1	1155_5_27	221_5_1	677_5_1	670_4_48	1150_4_132	330_4_37	1955_4_31	122_4_21	260_4_63	124_4_27	764_4_23	126_3_8	264_0_141	128_4_1	2_4_1	1136_4_29	1552_4_7
768_4_10	1953_4_12	663_4_79	621_4_1	1265_5_31	1194_4_1	578_4_1	498_4_29	136_0_10	134_4_44	139_4_14	491_4_53	213_4_1	20_5_1	694_4_39	223_4_1	1078_4_5	28_04_1	137_5_11	94_4_105	542_4_19	543_4_90	540_3_96	347_4_8	2151_2_39	401_4_17	343_4_37	933_4_1	815_3_28	935_4_8	1159_4_17	990_4_1	642_4_1	1155_5_31	221_5_1	677_5_1	670_4_72	1150_4_121	330_4_39	1955_4_32	122_4_27	260_4_60	124_4_30	764_4_29	126_3_7	264_0_144	128_4_1	2_4_1	1136_4_23	1552_4_1
768_4_6	1953_4_13	663_4_100	621_4_1	1265_5_25	1194_4_1	578_4_1	498_4_33	136_0_7	134_4_36	139_4_15	491_4_64	213_4_1	20_5_1	694_4_52	223_4_1	1078_4_8	28_04_1	137_5_15	94_4_107	542_4_24	543_4_93	540_3_93	347_4_6	2151_2_34	401_4_17	343_4_31	933_4_1	815_3_26	935_4_6	1159_4_9	990_4_1	642_4_1	1155_5_25	221_5_1	677_5_1	670_4_62	1150_4_114	330_4_33	1955_4_32	122_4_31	260_4_62	124_4_31	764_4_18	126_3_14	264_0_153	128_4_1	2_4_1	1136_4_23	455_4_139
768_4_4	1953_4_8	663_4_89	621_4_1	1265_5_26	1194_4_1	578_4_1	498_4_39	136_0_3	134_4_30	139_4_22	491_4_56	213_4_1	20_5_1	694_4_62	223_4_1	1078_4_9	28_04_1	137_5_14	94_4_84	542_4_27	543_4_119	540_3_107	347_4_5	2151_2_34	401_4_18	343_4_31	933_4_1	815_3_28	935_4_6	1159_4_7	990_4_1	642_4_1	1155_5_18	221_5_1	677_5_1	670_4_42	1150_4_115	330_4_39	1955_4_28	122_4_25	260_4_63	124_4_38	764_4_17	126_3_7	264_0_161	128_4_1	2_4_1	1136_4_20	455_4_137
768_4_5	1953_4_6	663_4_84	621_4_1	1265_5_31	1194_4_1	578_4_1	498_4_29	136_0_5	134_4_31	139_4_17	491_4_41	213_4_1	20_5_1	694_4_58	223_4_1	1078_4_9	28_04_1	137_5_11	94_4_106	542_4_34	543_4_107	540_3_107	347_4_6	2151_2_46	401_4_22	343_4_25	933_4_1	815_3_33	935_4_8	1159_4_9	990_4_1	642_4_1	1155_5_28	221_5_1	677_5_1	670_4_41	1150_4_105	330_4_32	1955_4_32	122_4_29	260_4_59	124_4_38	764_4_19	126_3_2	264_0_130	128_4_1	2_4_1	1136_4_14	455_4_115
768_4_8	1953_4_7	663_4_104	621_4_1	1265_5_33	1194_4_1	578_4_1	498_4_25	136_0_4	134_4_26	139_4_16	491_4_40	213_4_1	20_5_1	694_4_79	223_4_1	1078_4_11	28_04_1	137_5_16	94_4_115	542_4_44	543_4_122	540_3_129	347_4_15	2151_2_54	401_4_24	343_4_20	933_4_1	815_3_35	935_4_11	1159_4_12	990_4_1	642_4_1	1155_5_15	221_5_1	677_5_1	670_4_41	1150_4_113	330_4_24	1955_4_48	122_4_21	260_4_59	124_4_34	764_4_26	126_3_3	264_0_150	128_4_1	2_4_1	1136_4_14	455_4_130
768_4_8	1953_4_13	663_4_98	621_4_1	1265_5_22	578_4_1	498_4_30	136_0_5	134_4_21	139_4_13	491_4_47	213_4_1	20_5_1	694_4_88	223_4_1	1078_4_9	28_04_1	137_5_18	94_4_110	542_4_42	543_4_116	540_3_119	347_4_15	2151_2_89	401_4_19	343_4_20	933_4_1	815_3_27	935_4_9	1159_4_10	990_4_1	642_4_1	1155_5_17	221_5_1	677_5_1	670_4_30	1150_4_112	330_4_21	1955_4_44	122_4_19	260_4_65	124_4_28	764_4_16	126_3_3	264_0_149	128_4_1	2_4_1	1136_4_17	455_4_152	962_4_6
768_4_7	1953_4_10	663_4_85	218_4_24	578_4_1	498_4_23	136_0_3	134_4_23	139_4_11	491_4_39	213_4_1	20_5_1	694_4_97	223_4_1	1078_4_11	28_04_1	137_5_25	94_4_117	542_4_46	543_4_93	540_3_128	347_4_23	2151_2_117	401_4_30	343_4_25	933_4_1	815_3_19	935_4_9	1159_4_6	990_4_1	1155_5_24	221_5_1	677_5_1	670_4_31	1150_4_102	330_4_21	1955_4_41	122_4_24	260_4_67	124_4_24	1265_5_26	126_3_4	264_0_153	128_4_1	2_4_1	1136_4_24	455_4_141	962_4_6	56_4_1	53_5_1
768_4_7	1953_4_4	663_4_81	218_4_33	578_4_1	498_4_18	136_0_4	134_4_27	139_4_13	491_4_47	213_4_1	20_5_1	694_4_103	223_4_1	1078_4_16	28_04_1	137_5_30	94_4_135	542_4_52	543_4_80	540_3_138	347_4_14	2151_2_109	401_4_29	343_4_32	933_4_1	815_3_15	935_4_13	1159_4_8	990_4_1	1155_5_23	221_5_1	677_5_1	670_4_39	1150_4_106	330_4_20	1955_4_39	122_4_18	260_4_53	124_4_28	1265_5_31	126_3_6	264_0_157	128_4_1	2_4_1	1136_4_19	455_4_123	962_4_8	56_4_1	53_5_1
768_4_2	1953_4_4	663_4_116	218_4_41	578_4_1	498_4_13	136_0_5	134_4_21	139_4_16	491_4_53	213_4_1	20_5_1	694_4_103	223_4_1	1078_4_20	28_04_1	137_5_30	94_4_132	542_4_45	543_4_89	540_3_129	347_4_20	2151_2_94	401_4_23	343_4_34	933_4_1	815_3_7	935_4_10	1159_4_13	990_4_1	1155_5_14	221_5_1	677_5_1	670_4_35	1150_4_121	330_4_23	1955_4_32	122_4_22	260_4_65	124_4_18	1265_5_29	126_3_8	264_0_168	128_4_1	2_4_1	1136_4_25	455_4_154	962_4_1	56_4_1	53_5_1
768_4_4	1953_4_2	663_4_104	218_4_44	578_4_1	498_4_9	136_0_9	134_4_30	139_4_14	491_4_45	213_4_1	20_5_1	694_4_110	223_4_1	1078_4_13	28_04_1	137_5_19	94_4_111	542_4_52	543_4_84	540_3_142	347_4_20	2151_2_92	401_4_27	343_4_44	933_4_1	815_3_8	935_4_9	1159_4_21	990_4_1	1155_5_17	221_5_1	677_5_1	670_4_26	1150_4_112	330_4_31	1955_4_24	122_4_17	260_4_70	124_4_22	1265_5_31	126_3_5	264_0_163	128_4_1	2_4_1	1136_4_21	455_4_170	962_4_1	56_4_1	53_5_1
768_4_4	1953_4_2	663_4_92	218_4_51	578_4_1	498_4_12	136_0_4	134_4_27	139_4_12	491_4_58	213_4_1	20_5_1	694_4_101	223_4_1	1078_4_18	28_04_1	137_5_25	94_4_137	542_4_47	543_4_61	540_3_150	347_4_13	2151_2_100	401_4_41	343_4_34	933_4_1	815_3_7	935_4_7	1159_4_16	990_4_1	1155_5_24	221_5_1	677_5_1	670_4_30	1150_4_117	330_4_27	1955_4_21	122_4_12	260_4_45	124_4_22	1265_5_35	126_3_7	264_0_173	128_4_1	2_4_1	1136_4_20	455_4_140	962_4_2	56_4_1	53_5_1
768_4_4	1953_4_1	663_4_94	218_4_41	578_4_1	498_4_7	136_0_1	134_4_27	139_4_8	491_4_71	213_4_1	20_5_1	694_4_101	223_4_1	1078_4_14	28_04_1	137_5_27	94_4_156	542_4_50	543_4_58	540_3_159	347_4_22	2151_2_109	401_4_30	343_4_36	933_4_1	815_3_4	935_4_3	1159_4_20	990_4_1	1155_5_17	221_5_1	677_5_1	670_4_28	1150_4_126	330_4_21	1955_4_19	122_4_13	260_4_49	124_4_16	1265_5_34	126_3_9	264_0_198	128_4_1	2_4_1	1136_4_22	455_4_141	962_4_2	56_4_1	53_5_1
768_4_7	213_4_1	663_4_115	218_4_40	578_4_1	498_4_1	134_4_26	139_4_16	491_4_84	20_5_1	694_4_107	223_4_1	1078_4_12	28_04_1	137_5_24	94_4_119	542_4_49	543_4_61	540_3_139	347_4_17	2151_2_116	401_4_21	343_4_45	933_4_1	815_3_6	935_4_2	1159_4_23	990_4_1	1155_5_16	221_5_1	677_5_1	670_4_33	1150_4_126	330_4_24	1955_4_20	122_4_9	260_4_61	124_4_22	1265_5_33	126_3_8	264_0_183	128_4_1	1136_4_20	455_4_166	17_4_1	56_4_1	53_5_1	52_4_1	415_4_35	531_3_31
768_4_5	213_4_1	663_4_97	218_4_41	578_4_1	137_5_19	134_4_28	139_4_11	491_4_73	20_5_1	694_4_110	223_4_1	1078_4_18	28_04_1	94_4_120	818_4_9	543_4_54	540_3_141	347_4_17	2151_2_122	401_4_28	343_4_36	933_4_1	815_3_5	935_4_2	1159_4_15	990_4_1	1155_5_30	221_5_1	677_5_1	670_4_28	1150_4_125	330_4_17	1955_4_24	122_4_7	260_4_43	124_4_26	1265_5_34	126_3_5	264_0_172	128_4_1	1136_4_23	455_4_121	17_4_1	56_4_1	53_5_1	52_4_1	415_4_31	531_3_30	825_4_51
768_4_2	213_4_1	663_4_113	218_4_46	578_4_1	137_5_24	134_4_35	139_4_9	491_4_86	20_5_1	694_4_92	223_4_1	1078_4_26	28_04_1	94_4_108	542_4_50	543_4_47	540_3_141	347_4_23	2151_2_100	401_4_21	343_4_38	933_4_1	815_3_8	935_4_5	1159_4_8	990_4_1	1155_5_26	221_5_1	677_5_1	670_4_37	1150_4_132	330_4_18	1955_4_37	122_4_10	260_4_39	124_4_11	1265_5_28	126_3_2	264_0_177	128_4_1	1136_4_21	455_4_124	17_4_1	56_4_1	53_5_1	52_4_1	415_4_26	531_3_25	825_4_53
768_4_2	213_4_1	663_4_136	218_4_47	578_4_1	137_5_30	134_4_41	139_4_17	491_4_93	20_5_1	694_4_95	223_4_1	1078_4_24	28_04_1	94_4_108	289_4_10	543_4_36	540_3_124	347_4_13	2151_2_89	401_4_22	343_4_42	933_4_1	815_3_7	935_4_2	1159_4_9	990_4_1	1155_5_23	221_5_1	677_5_1	670_4_45	1150_4_134	330_4_13	1955_4_41	122_4_14	260_4_34	124_4_10	1265_5_32	126_3_1	264_0_181	128_4_1	1136_4_26	455_4_133	17_4_1	56_4_1	53_5_1	52_4_1	415_4_23	531_3_28	825_4_44
768_4_1	213_4_1	663_4_123	218_4_41	578_4_1	137_5_30	134_4_47	139_4_14	491_4_76	20_5_1	694_4_114	223_4_1	1078_4_30	28_04_1	94_4_106	289_4_9	543_4_57	540_3_113	347_4_21	2151_2_73	401_4_23	343_4_42	933_4_1	815_3_2	1159_4_10	990_4_1	1155_5_24	221_5_1	677_5_1	670_4_51	1150_4_133	330_4_11	1955_4_26	122_4_13	260_4_22	124_4_9	1265_5_33	264_0_172	128_4_1	1136_4_35	455_4_133	17_4_1	56_4_1	53_5_1	52_4_1	415_4_20	531_3_33	825_4_54	1666_4_10	373_4_64
768_4_2	213_4_1	663_4_108	218_4_50	578_4_1	137_5_32	134_4_42	139_4_11	491_4_83	20_5_1	694_4_97	223_4_1	1078_4_44	28_04_1	94_4_119	289_4_12	543_4_46	540_3_119	347_4_15	2151_2_69	401_4_32	343_4_31	933_4_1	815_3_2	1159_4_12	990_4_1	1155_5_20	221_5_1	677_5_1	670_4_32	1150_4_149	330_4_11	1955_4_36	122_4_13	260_4_25	124_4_7	1265_5_22	264_0_161	128_4_1	1136_4_33	455_4_137	17_4_1	56_4_1	53_5_1	52_4_1	415_4_26	531_3_22	825_4_68	1666_4_8	373_4_72
768_4_3	213_4_1	663_4_100	218_4_53	578_4_1	137_5_36	134_4_62	139_4_10	491_4_111	20_5_1	694_4_98	223_4_1	1078_4_39	28_04_1	94_4_122	289_4_13	543_4_58	540_3_106	347_4_12	2151_2_62	401_4_28	343_4_32	933_4_1	815_3_2	1159_4_13	990_4_1	1155_5_19	221_5_1	677_5_1	670_4_41	1150_4_148	330_4_18	1955_4_28	122_4_13	260_4_30	124_4_5	1265_5_23	264_0_161	128_4_1	1136_4_41	455_4_155	17_4_1	56_4_1	53_5_1	52_4_1	415_4_30	531_3_20	825_4_63	1666_4_12	373_4_75
768_4_1	213_4_1	663_4_121	1265_5_36	578_4_1	137_5_43	134_4_66	139_4_9	491_4_109	20_5_1	694_4_110	223_4_1	1078_4_39	28_04_1	94_4_110	289_4_9	543_4_56	540_3_95	347_4_15	2151_2_75	401_4_29	343_4_24	933_4_1	1159_4_7	990_4_1	1155_5_25	221_5_1	677_5_1	670_4_43	1150_4_155	330_4_21	1955_4_16	122_4_8	260_4_39	124_4_4	218_4_46	264_0_174	128_4_1	1136_4_41	455_4_174	17_4_1	56_4_1	53_5_1	52_4_1	415_4_36	531_3_18	825_4_64	1666_4_13	373_4_63	2066_0_13
213_4_1	663_4_113	1265_5_25	578_4_1	137_5_40	134_4_63	139_4_11	491_4_94	20_5_1	694_4_129	223_4_1	1078_4_43	28_04_1	94_4_124	289_4_5	543_4_52	540_3_94	347_4_23	2151_2_83	401_4_31	343_4_17	933_4_1	1159_4_5	990_4_1	1155_5_30	221_5_1	677_5_1	670_4_42	1150_4_154	330_4_34	1955_4_14	122_4_13	260_4_29	124_4_4	218_4_51	264_0_161	128_4_1	1136_4_50	455_4_139	17_4_1	56_4_1	53_5_1	52_4_1	415_4_36	531_3_18	825_4_74	1666_4_11	373_4_69	2066_0_12	368_4_1
213_4_1	663_4_95	1265_5_28	578_4_1	137_5_30	134_4_66	139_4_12	491_4_109	20_5_1	694_4_124	223_4_1	1078_4_40	28_04_1	94_4_160	289_4_7	543_4_46	540_3_103	347_4_18	2151_2_92	401_4_18	343_4_15	933_4_1	1159_4_2	990_4_1	1155_5_23	221_5_1	677_5_1	670_4_33	1150_4_130	330_4_32	1955_4_19	122_4_5	260_4_26	124_4_2	218_4_48	264_0_153	128_4_1	1136_4_52	455_4_123	17_4_1	56_4_1	53_5_1	52_4_1	415_4_39	531_3_20	825_4_62	1666_4_9	373_4_72	2066_0_9	368_4_1
213_4_1	663_4_108	1265_5_17	578_4_1	137_5_34	134_4_81	139_4_11	491_4_135	20_5_1	694_4_126	223_4_1	1078_4_40	28_04_1	94_4_136	289_4_4	543_4_55	540_3_102	347_4_27	2151_2_91	401_4_12	343_4_12	933_4_1	1159_4_7	990_4_1	1155_5_33	221_5_1	677_5_1	670_4_34	1150_4_128	330_4_32	1955_4_18	122_4_10	260_4_26	218_4_39	264_0_152	128_4_1	1136_4_45	455_4_135	17_4_1	56_4_1	53_5_1	52_4_1	415_4_27	531_3_9	825_4_56	1666_4_4	373_4_74	2066_0_12	368_4_1	708_4_43
213_4_1	663_4_98	1265_5_16	578_4_1	137_5_31	134_4_77	139_4_9	491_4_116	20_5_1	694_4_142	223_4_1	1078_4_48	28_04_1	94_4_142	289_4_4	543_4_58	540_3_101	347_4_25	2151_2_91	401_4_16	343_4_13	933_4_1	1159_4_5	990_4_1	1155_5_22	221_5_1	677_5_1	670_4_27	1150_4_120	330_4_36	1955_4_11	122_4_4	260_4_25	218_4_29	264_0_151	128_4_1	1136_4_49	455_4_129	17_4_1	56_4_1	53_5_1	52_4_1	415_4_21	531_3_9	825_4_70	1666_4_5	373_4_87	2066_0_11	368_4_1	708_4_46
213_4_1	663_4_110	1265_5_13	578_4_1	137_5_24	134_4_79	139_4_3	491_4_101	20_5_1	694_4_130	223_4_1	1078_4_66	28_04_1	94_4_169	289_4_3	543_4_60	540_3_97	347_4_12	2151_2_101	401_4_14	343_4_15	933_4_1	1159_4_7	990_4_1	1155_5_13	221_5_1	677_5_1	670_4_15	1150_4_117	330_4_39	1955_4_7	122_4_3	260_4_18	218_4_41	264_0_166	128_4_1	1136_4_47	455_4_127	17_4_1	56_4_1	53_5_1	52_4_1	415_4_19	531_3_5	825_4_76	1666_4_4	373_4_82	2066_0_9	368_4_1	708_4_56
663_4_129	1265_5_20	137_5_29	134_4_90	139_4_6	491_4_123	20_5_1	694_4_109	223_4_1	1078_4_53	28_04_1	94_4_143	289_4_2	543_4_58	540_3_113	347_4_14	2151_2_93	401_4_16	343_4_22	933_4_1	1159_4_9	990_4_1	1155_5_11	221_5_1	677_5_1	670_4_14	1150_4_106	330_4_34	1955_4_4	122_4_4	260_4_13	218_4_51	264_0_177	128_4_1	1136_4_41	455_4_120	17_4_1	56_4_1	53_5_1	52_4_1	415_4_16	531_3_7	825_4_64	1666_4_3	373_4_95	2066_0_4	368_4_1	708_4_53	599_5_1	316_4_30
663_4_142	1265_5_15	137_5_34	134_4_85	139_4_11	491_4_132	20_5_1	694_4_106	223_4_1	1078_4_63	28_04_1	94_4_125	289_4_1	543_4_57	540_3_86	347_4_20	2151_2_90	401_4_26	343_4_21	933_4_1	1159_4_10	990_4_1	1155_5_18	221_5_1	677_5_1	670_4_23	1150_4_99	330_4_28	1955_4_4	122_4_3	260_4_14	218_4_36	264_0_170	128_4_1	1136_4_35	455_4_103	17_4_1	56_4_1	53_5_1	52_4_1	415_4_24	531_3_5	825_4_60	1666_4_9	373_4_81	2066_0_3	368_4_1	708_4_44	599_5_1	316_4_25
663_4_120	1265_5_16	137_5_39	134_4_86	139_4_12	491_4_139	20_5_1	694_4_113	223_4_1	1078_4_77	28_04_1	94_4_126	289_4_2	543_4_56	540_3_97	347_4_14	2151_2_81	401_4_27	343_4_18	933_4_1	1159_4_7	990_4_1	1155_5_15	221_5_1	677_5_1	670_4_21	1150_4_113	330_4_24	1955_4_5	122_4_3	260_4_17	218_4_43	264_0_183	128_4_1	1136_4_37	455_4_83	17_4_1	56_4_1	53_5_1	52_4_1	415_4_28	298_5_8	825_4_46	1666_4_14	373_4_65	290_4_1	368_4_1	708_4_45	599_5_1	316_4_25
663_4_130	1265_5_20	137_5_29	134_4_91	139_4_8	491_4_138	20_5_1	694_4_97	223_4_1	1078_4_70	28_04_1	94_4_126	289_4_1	543_4_70	540_3_97	347_4_24	2151_2_62	401_4_20	343_4_29	933_4_1	1159_4_9	990_4_1	1155_5_25	221_5_1	677_5_1	670_4_17	1150_4_93	330_4_15	1955_4_5	122_4_6	260_4_12	218_4_51	264_0_174	128_4_1	1136_4_53	455_4_93	17_4_1	56_4_1	53_5_1	52_4_1	415_4_25	298_5_7	825_4_44	1666_4_11	373_4_78	290_4_1	368_4_1	708_4_50	599_5_1	316_4_23
663_4_157	1265_5_26	137_5_22	134_4_103	139_4_5	491_4_169	20_5_1	694_4_101	223_4_1	1078_4_75	28_04_1	94_4_107	289_4_4	543_4_70	540_3_82	347_4_23	2151_2_59	401_4_24	343_4_43	933_4_1	1159_4_11	990_4_1	1155_5_37	221_5_1	677_5_1	670_4_21	1150_4_64	330_4_24	1955_4_2	122_4_2	260_4_13	218_4_40	264_0_191	128_4_1	1136_4_42	455_4_114	17_4_1	56_4_1	53_5_1	52_4_1	415_4_25	298_5_7	825_4_46	1666_4_10	373_4_72	290_4_1	368_4_1	708_4_43	599_5_1	316_4_30
663_4_154	1265_5_27	137_5_20	134_4_104	139_4_4	491_4_186	20_5_1	694_4_114	223_4_1	1078_4_84	28_04_1	94_4_96	289_4_2	543_4_53	540_3_73	347_4_11	2151_2_48	401_4_24	343_4_42	933_4_1	1159_4_17	990_4_1	1155_5_26	221_5_1	677_5_1	670_4_26	1150_4_61	330_4_19	1955_4_1	122_4_4	260_4_16	218_4_31	264_0_182	128_4_1	1136_4_32	455_4_108	17_4_1	56_4_1	53_5_1	52_4_1	415_4_30	298_5_3	825_4_48	1666_4_11	373_4_74	290_4_1	368_4_1	708_4_42	599_5_1	316_4_25
663_4_139	1265_5_21	137_5_20	134_4_103	139_4_5	491_4_170	20_5_1	694_4_118	223_4_1	1078_4_91	28_04_1	94_4_110	542_4_44	543_4_57	540_3_76	347_4_16	2151_2_47	401_4_18	343_4_46	933_4_1	1159_4_24	990_4_1	1155_5_25	221_5_1	677_5_1	670_4_31	1150_4_53	330_4_24	1955_4_1	122_4_3	260_4_10	218_4_36	264_0_195	128_4_1	1136_4_39	455_4_90	17_4_1	56_4_1	53_5_1	52_4_1	415_4_15	298_5_2	825_4_56	1666_4_14	373_4_85	290_4_1	368_4_1	708_4_34	599_5_1	316_4_27
663_4_138	1265_5_23	137_5_16	134_4_109	139_4_3	491_4_165	20_5_1	694_4_101	223_4_1	1078_4_72	28_04_1	94_4_115	542_4_39	543_4_42	540_3_78	347_4_24	2151_2_58	401_4_24	343_4_47	933_4_1	1159_4_25	7_4_1	1155_5_23	221_5_1	677_5_1	1151_4_8	1150_4_63	330_4_21	122_4_2	260_4_11	218_4_36	264_0_188	128_4_1	1136_4_28	455_4_96	17_4_1	56_4_1	53_5_1	52_4_1	415_4_15	298_5_4	825_4_51	1666_4_11	373_4_93	290_4_1	368_4_1	708_4_37	599_5_1	316_4_26	192_4_1
663_4_148	1265_5_23	137_5_20	134_4_112	139_4_4	491_4_167	20_5_1	694_4_100	223_4_1	1078_4_88	28_04_1	94_4_88	542_4_22	543_4_43	540_3_69	347_4_14	2151_2_71	401_4_24	343_4_29	933_4_1	1159_4_21	7_4_1	1155_5_24	221_5_1	677_5_1	1151_4_11	1150_4_66	330_4_22	122_4_3	260_4_14	218_4_26	264_0_189	128_4_1	1136_4_24	455_4_88	17_4_1	56_4_1	53_5_1	52_4_1	415_4_13	298_5_3	825_4_49	1666_4_7	373_4_85	290_4_1	368_4_1	708_4_47	599_5_1	316_4_28	192_4_1
663_4_133	1265_5_27	137_5_17	134_4_122	139_4_4	491_4_164	20_5_1	694_4_124	223_4_1	1078_4_99	28_04_1	94_4_74	542_4_29	543_4_35	540_3_85	347_4_15	2151_2_67	401_4_28	343_4_28	933_4_1	1159_4_13	7_4_1	1155_5_25	221_5_1	677_5_1	1151_4_10	1150_4_73	330_4_20	122_4_6	260_4_16	218_4_18	264_0_175	128_4_1	1136_4_29	455_4_76	17_4_1	56_4_1	53_5_1	52_4_1	415_4_15	298_5_2	825_4_45	1666_4_9	373_4_84	290_4_1	368_4_1	708_4_39	599_5_1	316_4_42	192_4_1
663_4_139	1265_5_22	137_5_20	134_4_129	139_4_2	491_4_156	20_5_1	694_4_135	223_4_1	1078_4_55	28_04_1	94_4_93	542_4_26	543_4_46	540_3_66	347_4_22	2151_2_73	401_4_27	343_4_38	933_4_1	1159_4_12	7_4_1	1155_5_17	221_5_1	677_5_1	1151_4_10	1150_4_66	330_4_22	122_4_3	260_4_13	218_4_18	264_0_174	128_4_1	1136_4_39	455_4_86	17_4_1	56_4_1	53_5_1	52_4_1	415_4_11	298_5_3	825_4_41	1666_4_7	373_4_87	290_4_1	368_4_1	708_4_41	599_5_1	316_4_51	192_4_1
663_4_161	1265_5_17	137_5_13	134_4_133	139_4_5	491_4_172	20_5_1	694_4_126	223_4_1	1078_4_55	28_04_1	94_4_57	542_4_19	543_4_45	540_3_91	347_4_13	2151_2_56	401_4_29	343_4_24	933_4_1	1159_4_14	7_4_1	1155_5_15	221_5_1	677_5_1	1151_4_13	1150_4_66	330_4_26	122_4_1	260_4_11	218_4_19	264_0_181	128_4_1	1136_4_39	455_4_76	17_4_1	56_4_1	53_5_1	52_4_1	415_4_8	412_4_1	825_4_41	1666_4_7	373_4_88	290_4_1	368_4_1	708_4_30	599_5_1	316_4_49	192_4_1
663_4_157	1265_5_18	137_5_14	134_4_129	139_4_3	491_4_166	20_5_1	694_4_127	223_4_1	1078_4_71	28_04_1	94_4_61	542_4_15	543_4_31	540_3_90	347_4_10	2151_2_58	401_4_27	343_4_37	933_4_1	1159_4_15	7_4_1	1155_5_10	221_5_1	677_5_1	1151_4_16	1150_4_73	330_4_13	260_4_12	218_4_15	264_0_206	128_4_1	1136_4_49	455_4_79	17_4_1	56_4_1	53_5_1	52_4_1	415_4_10	412_4_1	825_4_47	1666_4_8	373_4_98	368_4_1	708_4_19	599_5_1	316_4_41	192_4_1	115_4_53	117_4_4
663_4_153	1265_5_19	137_5_14	134_4_132	139_4_5	491_4_169	20_5_1	694_4_152	223_4_1	1078_4_53	28_04_1	94_4_75	542_4_19	543_4_34	540_3_89	347_4_10	2151_2_56	401_4_24	343_4_58	933_4_1	1159_4_18	7_4_1	1155_5_15	221_5_1	677_5_1	1151_4_10	1150_4_53	330_4_12	260_4_12	218_4_12	264_0_196	128_4_1	1136_4_63	455_4_79	17_4_1	56_4_1	53_5_1	52_4_1	415_4_11	412_4_1	825_4_46	1666_4_3	373_4_106	368_4_1	708_4_18	599_5_1	316_4_44	192_4_1	115_4_51	117_4_4
663_4_163	1265_5_16	137_5_22	134_4_135	139_4_1	491_4_169	20_5_1	694_4_127	223_4_1	1078_4_42	28_04_1	94_4_54	542_4_12	543_4_36	540_3_78	347_4_12	2151_2_47	401_4_42	343_4_45	933_4_1	1159_4_31	7_4_1	1155_5_14	221_5_1	677_5_1	1151_4_9	1150_4_58	330_4_14	260_4_13	218_4_15	264_0_217	128_4_1	1136_4_51	455_4_79	17_4_1	56_4_1	53_5_1	52_4_1	415_4_10	412_4_1	825_4_46	1666_4_2	373_4_112	368_4_1	708_4_26	599_5_1	316_4_41	192_4_1	115_4_43	117_4_4
663_4_164	1265_5_12	137_5_15	134_4_133	491_4_182	20_5_1	694_4_125	223_4_1	1078_4_65	28_04_1	94_4_48	542_4_11	543_4_44	540_3_105	347_4_13	1374_4_49	401_4_44	343_4_47	933_4_1	1159_4_25	7_4_1	1155_5_17	221_5_1	677_5_1	1151_4_8	1150_4_54	330_4_11	260_4_7	218_4_22	264_0_201	128_4_1	1136_4_62	455_4_74	17_4_1	56_4_1	53_5_1	52_4_1	415_4_23	412_4_1	825_4_45	373_4_110	368_4_1	708_4_23	599_5_1	316_4_44	192_4_1	115_4_55	117_4_11	89_4_8	274_2_1
663_4_171	1265_5_17	137_5_14	134_4_134	491_4_187	20_5_1	694_4_126	223_4_1	1078_4_33	28_04_1	94_4_49	542_4_15	543_4_50	540_3_104	347_4_11	1374_4_51	401_4_45	343_4_47	933_4_1	1159_4_29	7_4_1	1155_5_15	221_5_1	677_5_1	1151_4_4	1150_4_52	330_4_12	260_4_7	218_4_14	264_0_190	128_4_1	1136_4_44	455_4_78	17_4_1	56_4_1	53_5_1	52_4_1	415_4_34	412_4_1	825_4_49	373_4_123	368_4_1	708_4_22	599_5_1	316_4_40	192_4_1	115_4_46	117_4_12	89_4_6	274_2_1
663_4_184	1265_5_27	137_5_14	134_4_130	491_4_195	20_5_1	694_4_141	223_4_1	1078_4_36	28_04_1	94_4_53	542_4_17	543_4_36	540_3_94	347_4_8	1374_4_53	401_4_61	343_4_55	933_4_1	1159_4_17	7_4_1	1155_5_17	677_5_1	670_4_13	1150_4_48	330_4_22	260_4_9	218_4_9	264_0_187	128_4_1	1136_4_39	455_4_80	17_4_1	56_4_1	53_5_1	52_4_1	415_4_27	412_4_1	825_4_47	373_4_118	368_4_1	708_4_17	599_5_1	316_4_55	192_4_1	115_4_54	117_4_6	89_4_7	274_2_1	69_5_153
663_4_199	1265_5_28	137_5_9	134_4_142	491_4_175	20_5_1	694_4_146	223_4_1	1078_4_37	28_04_1	94_4_55	542_4_20	543_4_40	540_3_78	347_4_8	1374_4_50	401_4_60	343_4_46	933_4_1	1159_4_14	7_4_1	1155_5_18	677_5_1	670_4_10	1150_4_55	330_4_34	260_4_12	218_4_10	264_0_152	128_4_1	1136_4_27	455_4_72	17_4_1	56_4_1	53_5_1	52_4_1	415_4_27	412_4_1	825_4_45	373_4_105	368_4_1	708_4_16	599_5_1	316_4_67	192_4_1	115_4_57	117_4_7	89_4_4	274_2_1	69_5_158
663_4_201	1265_5_19	137_5_4	134_4_159	491_4_184	20_5_1	694_4_147	223_4_1	1078_4_45	28_04_1	94_4_71	542_4_27	543_4_26	540_3_90	347_4_13	1374_4_71	401_4_48	343_4_45	933_4_1	1159_4_8	7_4_1	1155_5_25	677_5_1	670_4_14	1150_4_62	330_4_29	260_4_9	218_4_4	264_0_176	128_4_1	1136_4_28	455_4_84	17_4_1	56_4_1	53_5_1	52_4_1	415_4_21	412_4_1	825_4_47	373_4_116	368_4_1	708_4_14	599_5_1	316_4_52	192_4_1	115_4_73	117_4_6	89_4_3	274_2_1	69_5_156
663_4_193	1265_5_27	137_5_2	134_4_158	491_4_183	20_5_1	694_4_164	223_4_1	1078_4_39	28_04_1	94_4_81	542_4_23	543_4_25	540_3_80	347_4_7	1374_4_60	401_4_39	343_4_46	933_4_1	1159_4_13	7_4_1	1155_5_14	677_5_1	670_4_16	1150_4_66	330_4_23	260_4_6	218_4_8	264_0_174	128_4_1	1136_4_30	455_4_85	17_4_1	56_4_1	53_5_1	52_4_1	415_4_23	412_4_1	825_4_52	373_4_123	368_4_1	708_4_14	599_5_1	316_4_45	192_4_1	115_4_63	117_4_3	273_5_1	274_2_1	69_5_142
663_4_179	1265_5_44	137_5_2	134_4_144	491_4_175	20_5_1	694_4_164	223_4_1	1078_4_42	28_04_1	94_4_71	542_4_30	543_4_25	540_3_91	347_4_9	1374_4_57	401_4_42	343_4_43	933_4_1	1159_4_16	7_4_1	1155_5_18	677_5_1	670_4_15	1150_4_61	330_4_20	260_4_5	218_4_2	264_0_188	128_4_1	1136_4_29	455_4_100	17_4_1	56_4_1	53_5_1	52_4_1	415_4_15	412_4_1	825_4_38	373_4_124	368_4_1	708_4_16	599_5_1	316_4_47	192_4_1	115_4_56	117_4_3	273_5_1	274_2_1	69_5_130
663_4_178	1265_5_31	137_5_2	134_4_161	491_4_163	20_5_1	694_4_164	223_4_1	1078_4_49	28_04_1	94_4_74	542_4_30	543_4_25	540_3_87	347_4_10	1374_4_76	401_4_28	343_4_40	933_4_1	1159_4_13	7_4_1	1155_5_19	677_5_1	670_4_22	1150_4_75	330_4_12	260_4_2	218_4_4	264_0_209	128_4_1	1136_4_24	455_4_88	17_4_1	56_4_1	53_5_1	52_4_1	415_4_20	412_4_1	825_4_47	373_4_113	368_4_1	708_4_17	599_5_1	316_4_41	192_4_1	115_4_54	117_4_1	273_5_1	274_2_1	69_5_124
663_4_165	1265_5_29	137_5_6	134_4_150	491_4_166	20_5_1	694_4_160	223_4_1	28_04_1	94_4_72	542_4_33	543_4_26	540_3_110	347_4_11	1374_4_82	401_4_19	343_4_62	933_4_1	1159_4_17	7_4_1	1155_5_29	677_5_1	670_4_16	1150_4_69	330_4_7	123_5_1	218_4_2	264_0_223	128_4_1	1136_4_29	455_4_75	17_4_1	56_4_1	53_5_1	52_4_1	415_4_23	412_4_1	825_4_48	373_4_130	368_4_1	708_4_10	599_5_1	316_4_53	192_4_1	115_4_56	88_4_33	273_5_1	274_2_1	69_5_121	82_4_30
663_4_153	1265_5_35	137_5_5	134_4_146	491_4_193	20_5_1	694_4_185	223_4_1	28_04_1	94_4_66	542_4_39	543_4_24	540_3_121	347_4_9	1374_4_75	401_4_26	343_4_52	933_4_1	1159_4_17	7_4_1	1155_5_23	677_5_1	670_4_19	1150_4_65	330_4_7	123_5_1	218_4_2	264_0_214	128_4_1	1136_4_32	455_4_70	17_4_1	56_4_1	53_5_1	52_4_1	415_4_23	412_4_1	825_4_33	373_4_139	368_4_1	708_4_12	599_5_1	316_4_53	192_4_1	115_4_73	88_4_24	273_5_1	274_2_1	69_5_105	82_4_18
663_4_167	1265_5_46	137_5_2	134_4_149	491_4_185	20_5_1	694_4_207	223_4_1	28_04_1	94_4_61	542_4_36	543_4_25	540_3_106	347_4_10	1374_4_55	401_4_22	343_4_53	933_4_1	1159_4_18	7_4_1	1155_5_28	677_5_1	670_4_18	1150_4_73	330_4_4	123_5_1	218_4_1	264_0_195	128_4_1	1136_4_51	455_4_65	56_4_1	53_5_1	52_4_1	415_4_23	412_4_1	825_4_36	373_4_128	368_4_1	708_4_13	599_5_1	316_4_56	192_4_1	115_4_80	88_4_22	273_5_1	274_2_1	69_5_94	82_4_24	1929_5_8
663_4_171	1265_5_30	137_5_2	134_4_142	491_4_203	20_5_1	694_4_195	223_4_1	28_04_1	94_4_61	542_4_39	543_4_25	540_3_122	347_4_2	1374_4_69	401_4_17	343_4_71	933_4_1	1159_4_16	7_4_1	1155_5_33	677_5_1	670_4_10	1150_4_74	330_4_3	123_5_1	218_4_2	264_0_191	128_4_1	1136_4_46	455_4_66	56_4_1	53_5_1	52_4_1	415_4_27	412_4_1	825_4_37	373_4_144	368_4_1	708_4_14	599_5_1	316_4_44	192_4_1	115_4_78	88_4_32	273_5_1	274_2_1	69_5_100	82_4_23	1929_5_11
663_4_151	1265_5_24	137_5_4	134_4_141	491_4_232	20_5_1	694_4_171	223_4_1	28_04_1	94_4_75	542_4_45	543_4_26	540_3_161	347_4_4	1374_4_73	401_4_18	343_4_73	933_4_1	1159_4_21	7_4_1	1155_5_31	677_5_1	670_4_4	1150_4_50	330_4_3	123_5_1	218_4_2	264_0_160	128_4_1	1136_4_38	455_4_67	56_4_1	53_5_1	52_4_1	415_4_41	412_4_1	825_4_36	373_4_160	368_4_1	708_4_15	599_5_1	316_4_42	192_4_1	115_4_97	88_4_24	273_5_1	274_2_1	69_5_91	82_4_20	1929_5_6
663_4_137	1265_5_27	137_5_4	134_4_141	491_4_211	20_5_1	694_4_171	223_4_1	28_04_1	94_4_68	542_4_51	543_4_29	540_3_147	347_4_8	1374_4_71	401_4_24	343_4_59	933_4_1	1159_4_39	7_4_1	1155_5_29	677_5_1	670_4_3	1150_4_43	330_4_6	123_5_1	764_4_5	264_0_162	1136_4_42	455_4_51	56_4_1	53_5_1	52_4_1	415_4_37	412_4_1	825_4_24	373_4_149	368_4_1	708_4_14	599_5_1	316_4_43	192_4_1	115_4_104	88_4_20	273_5_1	274_2_1	69_5_96	82_4_15	1929_5_7	399_4_13
663_4_140	1265_5_11	137_5_1	134_4_148	491_4_213	20_5_1	694_4_198	223_4_1	28_04_1	94_4_55	542_4_57	543_4_23	540_3_151	347_4_6	1374_4_79	401_4_16	343_4_59	933_4_1	1159_4_24	7_4_1	1155_5_39	677_5_1	670_4_9	1150_4_53	330_4_5	123_5_1	764_4_1	264_0_161	1136_4_39	455_4_50	56_4_1	53_5_1	52_4_1	415_4_41	412_4_1	825_4_24	373_4_139	368_4_1	708_4_16	599_5_1	316_4_51	192_4_1	115_4_127	88_4_22	273_5_1	274_2_1	69_5_86	82_4_20	1929_5_8	399_4_13
663_4_144	1265_5_17	137_5_1	134_4_161	491_4_201	20_5_1	694_4_186	223_4_1	28_04_1	94_4_55	542_4_56	543_4_19	540_3_164	347_4_9	1374_4_89	401_4_14	343_4_57	933_4_1	1159_4_19	7_4_1	1155_5_42	677_5_1	670_4_11	1150_4_47	330_4_9	123_5_1	764_4_3	264_0_153	1136_4_34	455_4_68	56_4_1	53_5_1	52_4_1	415_4_43	412_4_1	825_4_24	373_4_147	368_4_1	708_4_13	599_5_1	316_4_37	192_4_1	115_4_116	88_4_29	273_5_1	274_2_1	69_5_94	82_4_21	1929_5_8	399_4_12
663_4_134	1265_5_14	137_5_1	134_4_163	491_4_213	20_5_1	694_4_171	223_4_1	28_04_1	94_4_58	542_4_51	543_4_19	540_3_158	347_4_17	1374_4_90	401_4_22	343_4_54	933_4_1	1159_4_19	7_4_1	1155_5_37	677_5_1	670_4_6	1150_4_41	330_4_11	123_5_1	764_4_2	264_0_145	1136_4_33	455_4_64	56_4_1	53_5_1	52_4_1	415_4_30	412_4_1	825_4_26	373_4_136	368_4_1	708_4_13	599_5_1	316_4_41	192_4_1	115_4_141	88_4_34	273_5_1	274_2_1	69_5_98	82_4_16	1929_5_5	399_4_14
663_4_141	1265_5_13	137_5_2	134_4_156	491_4_225	20_5_1	694_4_181	223_4_1	28_04_1	94_4_48	542_4_45	543_4_21	540_3_156	347_4_18	1374_4_83	401_4_23	343_4_58	933_4_1	1159_4_27	7_4_1	1155_5_32	677_5_1	670_4_7	1150_4_46	330_4_10	123_5_1	764_4_4	264_0_163	1136_4_24	455_4_66	56_4_1	53_5_1	52_4_1	415_4_25	412_4_1	825_4_29	373_4_134	368_4_1	708_4_9	599_5_1	316_4_34	192_4_1	115_4_152	88_4_30	273_5_1	274_2_1	69_5_86	82_4_13	1929_5_6	399_4_16
663_4_126	1265_5_13	137_5_2	134_4_161	491_4_223	20_5_1	694_4_184	223_4_1	28_04_1	94_4_56	542_4_43	543_4_24	540_3_144	347_4_23	1374_4_88	401_4_17	343_4_74	933_4_1	1159_4_18	7_4_1	1155_5_34	677_5_1	670_4_6	1150_4_43	330_4_5	123_5_1	764_4_2	264_0_205	1136_4_29	455_4_84	56_4_1	53_5_1	52_4_1	415_4_41	412_4_1	825_4_22	373_4_139	368_4_1	708_4_8	599_5_1	316_4_35	192_4_1	115_4_161	88_4_27	273_5_1	274_2_1	69_5_69	82_4_13	1929_5_5	399_4_19
663_4_117	1265_5_11	134_4_162	491_4_224	20_5_1	694_4_167	223_4_1	28_04_1	94_4_70	542_4_42	543_4_27	540_3_165	347_4_30	1374_4_89	401_4_24	343_4_61	933_4_1	1159_4_12	7_4_1	1155_5_33	677_5_1	670_4_7	1150_4_44	330_4_4	123_5_1	764_4_3	264_0_193	1136_4_45	455_4_84	56_4_1	53_5_1	415_4_39	412_4_1	825_4_24	373_4_107	368_4_1	708_4_7	599_5_1	316_4_47	192_4_1	115_4_164	88_4_21	273_5_1	274_2_1	69_5_88	82_4_14	1929_5_7	399_4_25	398_4_1	797_5_373
663_4_117	1265_5_7	134_4_168	491_4_234	20_5_1	694_4_178	28_04_1	94_4_66	542_4_50	543_4_16	540_3_156	347_4_27	1374_4_82	401_4_22	343_4_49	933_4_1	1159_4_13	7_4_1	1155_5_35	677_5_1	670_4_3	1150_4_42	330_4_5	123_5_1	264_0_198	1136_4_39	455_4_101	56_4_1	53_5_1	415_4_37	412_4_1	825_4_10	373_4_99	368_4_1	708_4_7	599_5_1	316_4_58	192_4_1	115_4_171	88_4_23	273_5_1	274_2_1	69_5_92	82_4_8	1929_5_8	399_4_19	398_4_1	797_5_351	796_4_56	522_4_1
663_4_116	1265_5_7	134_4_183	491_4_254	20_5_1	694_4_196	28_04_1	94_4_73	542_4_57	543_4_18	540_3_129	347_4_25	1374_4_83	401_4_21	343_4_61	933_4_1	1159_4_9	7_4_1	1155_5_28	677_5_1	670_4_8	1150_4_26	330_4_4	123_5_1	264_0_191	1136_4_33	455_4_91	56_4_1	53_5_1	415_4_51	412_4_1	825_4_13	373_4_94	368_4_1	708_4_8	599_5_1	316_4_51	192_4_1	115_4_182	88_4_20	273_5_1	274_2_1	69_5_62	82_4_4	1929_5_7	399_4_18	398_4_1	797_5_402	796_4_55	522_4_1
663_4_111	1265_5_11	134_4_183	491_4_265	20_5_1	694_4_190	28_04_1	94_4_72	542_4_55	543_4_10	540_3_137	347_4_27	1374_4_80	401_4_19	343_4_45	933_4_1	1159_4_6	7_4_1	1155_5_28	677_5_1	670_4_14	1150_4_22	330_4_8	123_5_1	264_0_194	1136_4_42	455_4_107	56_4_1	53_5_1	415_4_60	412_4_1	825_4_15	373_4_111	368_4_1	708_4_5	599_5_1	316_4_45	192_4_1	115_4_163	88_4_29	273_5_1	274_2_1	69_5_77	82_4_3	1929_5_4	399_4_16	398_4_1	797_5_407	796_4_75	522_4_1
663_4_97	1265_5_12	134_4_180	491_4_264	20_5_1	694_4_175	28_04_1	94_4_87	542_4_57	543_4_11	540_3_145	347_4_23	1374_4_104	401_4_17	343_4_25	933_4_1	1159_4_11	7_4_1	1155_5_25	677_5_1	670_4_10	1150_4_21	330_4_7	123_5_1	264_0_178	1136_4_30	455_4_89	56_4_1	53_5_1	415_4_53	412_4_1	825_4_18	373_4_95	368_4_1	708_4_5	599_5_1	316_4_48	192_4_1	115_4_162	88_4_26	273_5_1	274_2_1	69_5_79	82_4_5	1929_5_8	399_4_23	398_4_1	797_5_410	796_4_85	522_4_1
663_4_106	1265_5_14	134_4_185	491_4_263	20_5_1	694_4_178	28_04_1	94_4_68	542_4_67	543_4_11	540_3_124	347_4_22	1374_4_99	401_4_15	343_4_26	933_4_1	1159_4_10	7_4_1	1155_5_23	677_5_1	670_4_8	1150_4_14	330_4_8	123_5_1	264_0_189	1136_4_37	455_4_90	56_4_1	53_5_1	415_4_33	412_4_1	825_4_13	373_4_99	368_4_1	708_4_4	599_5_1	316_4_54	192_4_1	115_4_188	88_4_32	273_5_1	274_2_1	69_5_70	82_4_6	1929_5_6	399_4_30	398_4_1	797_5_377	796_4_76	522_4_1
663_4_114	1265_5_10	134_4_205	491_4_238	20_5_1	694_4_157	28_04_1	94_4_65	542_4_66	543_4_5	540_3_147	347_4_23	1374_4_107	401_4_20	343_4_15	933_4_1	1159_4_5	7_4_1	1155_5_23	677_5_1	670_4_12	1150_4_12	330_4_8	123_5_1	264_0_209	1136_4_31	455_4_109	56_4_1	53_5_1	415_4_47	412_4_1	825_4_17	373_4_106	368_4_1	708_4_3	599_5_1	316_4_54	192_4_1	115_4_167	88_4_24	273_5_1	274_2_1	69_5_68	82_4_5	1929_5_5	399_4_28	398_4_1	797_5_372	796_4_77	522_4_1
663_4_99	1265_5_21	134_4_191	491_4_251	20_5_1	694_4_151	28_04_1	94_4_84	542_4_57	543_4_5	540_3_166	347_4_23	1374_4_120	401_4_27	343_4_16	933_4_1	1159_4_6	7_4_1	1155_5_29	677_5_1	670_4_12	1150_4_16	330_4_6	123_5_1	264_0_200	1136_4_20	455_4_108	56_4_1	53_5_1	415_4_44	412_4_1	825_4_21	373_4_77	368_4_1	708_4_2	599_5_1	316_4_50	192_4_1	115_4_166	88_4_26	273_5_1	274_2_1	69_5_63	82_4_4	1929_5_4	399_4_44	398_4_1	797_5_364	796_4_89	522_4_1
663_4_107	1265_5_23	134_4_188	491_4_266	20_5_1	694_4_168	28_04_1	94_4_69	542_4_72	540_3_151	347_4_32	1374_4_109	401_4_17	343_4_22	933_4_1	1159_4_7	7_4_1	1155_5_31	677_5_1	670_4_10	1150_4_10	330_4_4	123_5_1	264_0_201	1136_4_28	455_4_114	56_4_1	53_5_1	415_4_50	412_4_1	825_4_13	373_4_107	368_4_1	708_4_2	599_5_1	316_4_50	192_4_1	115_4_181	88_4_20	273_5_1	274_2_1	69_5_60	82_4_5	1929_5_5	399_4_41	398_4_1	797_5_365	796_4_74	522_4_1	1653_0_37
663_4_103	1265_5_21	134_4_181	491_4_240	20_5_1	694_4_162	28_04_1	94_4_75	542_4_73	540_3_162	347_4_31	1374_4_107	401_4_11	343_4_24	933_4_1	1159_4_6	7_4_1	1155_5_32	677_5_1	670_4_13	1150_4_6	330_4_2	123_5_1	264_0_214	1136_4_29	455_4_102	56_4_1	53_5_1	415_4_55	412_4_1	825_4_16	373_4_105	368_4_1	708_4_3	599_5_1	316_4_58	192_4_1	115_4_174	88_4_18	273_5_1	274_2_1	69_5_76	82_4_4	1929_5_5	399_4_58	398_4_1	797_5_382	796_4_72	522_4_1	1653_0_56
663_4_100	1265_5_27	134_4_172	491_4_234	20_5_1	694_4_140	28_04_1	94_4_78	542_4_55	540_3_171	347_4_19	1374_4_109	401_4_8	343_4_29	933_4_1	1159_4_4	7_4_1	1155_5_34	677_5_1	670_4_6	1150_4_6	330_4_4	123_5_1	264_0_211	1136_4_27	455_4_92	56_4_1	53_5_1	415_4_36	412_4_1	825_4_17	373_4_81	368_4_1	708_4_2	599_5_1	316_4_65	192_4_1	115_4_141	88_4_19	273_5_1	274_2_1	69_5_79	82_4_2	1929_5_6	399_4_64	398_4_1	797_5_349	796_4_74	522_4_1	1653_0_50
663_4_117	1265_5_23	134_4_174	491_4_221	20_5_1	694_4_140	28_04_1	94_4_59	542_4_67	540_3_156	347_4_27	1374_4_87	401_4_8	343_4_36	933_4_1	1159_4_13	7_4_1	1155_5_39	677_5_1	670_4_6	1150_4_9	330_4_4	123_5_1	264_0_206	1136_4_20	455_4_117	56_4_1	53_5_1	415_4_36	412_4_1	825_4_13	373_4_103	368_4_1	708_4_4	599_5_1	316_4_74	192_4_1	115_4_164	88_4_18	273_5_1	274_2_1	69_5_58	82_4_2	1929_5_3	399_4_56	398_4_1	797_5_348	796_4_69	522_4_1	1653_0_48
663_4_124	1265_5_26	134_4_196	491_4_210	20_5_1	694_4_129	28_04_1	94_4_83	542_4_60	540_3_148	347_4_26	1374_4_92	401_4_14	343_4_36	933_4_1	1159_4_9	7_4_1	1155_5_34	677_5_1	670_4_13	1150_4_7	330_4_2	123_5_1	264_0_216	1136_4_19	455_4_118	56_4_1	53_5_1	415_4_43	412_4_1	825_4_21	373_4_111	368_4_1	708_4_2	599_5_1	316_4_75	192_4_1	115_4_156	88_4_15	273_5_1	274_2_1	69_5_50	82_4_1	1929_5_2	399_4_66	398_4_1	797_5_365	796_4_81	522_4_1	1653_0_63
663_4_112	1265_5_38	134_4_180	491_4_203	20_5_1	694_4_129	28_04_1	94_4_107	542_4_63	540_3_169	347_4_23	1374_4_98	401_4_13	343_4_43	933_4_1	1159_4_9	7_4_1	1155_5_31	677_5_1	670_4_10	1150_4_8	330_4_1	123_5_1	264_0_196	1136_4_13	455_4_101	56_4_1	53_5_1	415_4_37	412_4_1	825_4_14	373_4_90	368_4_1	708_4_2	599_5_1	316_4_78	192_4_1	115_4_175	88_4_25	273_5_1	274_2_1	69_5_57	82_4_1	1929_5_7	399_4_63	398_4_1	797_5_372	796_4_88	522_4_1	1653_0_77
663_4_119	1265_5_32	134_4_183	491_4_222	20_5_1	694_4_112	28_04_1	94_4_86	542_4_63	540_3_163	347_4_16	1374_4_112	401_4_21	343_4_54	933_4_1	1159_4_18	7_4_1	1155_5_46	677_5_1	670_4_8	1150_4_8	330_4_1	123_5_1	264_0_183	1136_4_18	455_4_95	56_4_1	53_5_1	415_4_40	412_4_1	825_4_14	373_4_99	368_4_1	708_4_1	599_5_1	316_4_84	192_4_1	115_4_163	88_4_25	273_5_1	274_2_1	69_5_47	1929_5_11	399_4_52	398_4_1	797_5_350	796_4_91	522_4_1	1653_0_77	423_2_1
663_4_118	1265_5_29	134_4_199	491_4_208	20_5_1	694_4_100	28_04_1	94_4_80	542_4_61	540_3_134	347_4_19	1374_4_106	401_4_28	343_4_54	933_4_1	1159_4_19	7_4_1	1155_5_44	677_5_1	670_4_5	1150_4_1	1152_4_43	123_5_1	264_0_182	1136_4_24	455_4_97	56_4_1	53_5_1	415_4_39	412_4_1	825_4_10	373_4_127	368_4_1	599_5_1	316_4_89	192_4_1	115_4_171	88_4_23	273_5_1	274_2_1	69_5_34	1929_5_6	399_4_53	398_4_1	797_5_340	796_4_78	522_4_1	1653_0_78	423_2_1	427_4_7
663_4_110	1265_5_36	134_4_194	491_4_217	20_5_1	694_4_119	28_04_1	94_4_78	542_4_67	540_3_157	347_4_21	1374_4_119	401_4_35	343_4_53	933_4_1	1159_4_14	7_4_1	1155_5_54	677_5_1	670_4_4	1150_4_1	1152_4_37	123_5_1	264_0_155	1136_4_20	455_4_121	56_4_1	53_5_1	415_4_40	412_4_1	825_4_8	373_4_105	368_4_1	599_5_1	316_4_84	192_4_1	115_4_171	88_4_20	273_5_1	274_2_1	69_5_38	1929_5_8	399_4_60	398_4_1	797_5_328	796_4_84	522_4_1	1653_0_73	423_2_1	427_4_5
663_4_109	1265_5_39	134_4_181	491_4_216	20_5_1	694_4_112	28_04_1	94_4_88	542_4_78	540_3_158	347_4_25	1374_4_118	401_4_21	343_4_52	933_4_1	1159_4_15	7_4_1	1155_5_82	677_5_1	670_4_2	1150_4_4	1152_4_45	123_5_1	264_0_131	1136_4_26	455_4_99	56_4_1	53_5_1	415_4_35	412_4_1	825_4_6	373_4_111	368_4_1	599_5_1	316_4_87	192_4_1	115_4_152	88_4_25	273_5_1	274_2_1	69_5_42	1929_5_15	399_4_69	398_4_1	797_5_341	796_4_80	522_4_1	1653_0_75	423_2_1	427_4_8
663_4_118	1265_5_38	134_4_183	491_4_240	20_5_1	694_4_112	28_04_1	94_4_71	542_4_78	540_3_145	347_4_27	1374_4_103	401_4_19	343_4_60	933_4_1	1159_4_16	7_4_1	1155_5_75	677_5_1	670_4_2	1150_4_2	1152_4_49	123_5_1	264_0_131	1136_4_20	455_4_108	56_4_1	53_5_1	415_4_48	412_4_1	825_4_4	373_4_130	368_4_1	599_5_1	316_4_78	192_4_1	115_4_154	88_4_29	273_5_1	274_2_1	69_5_34	1929_5_12	399_4_56	398_4_1	797_5_353	796_4_69	522_4_1	1653_0_83	423_2_1	427_4_8
663_4_120	1265_5_36	134_4_194	491_4_199	20_5_1	694_4_125	28_04_1	94_4_81	542_4_84	540_3_143	347_4_37	1374_4_123	401_4_24	343_4_61	933_4_1	1159_4_10	7_4_1	1155_5_67	677_5_1	670_4_3	1152_4_52	123_5_1	264_0_141	1136_4_25	455_4_101	56_4_1	53_5_1	415_4_62	412_4_1	825_4_4	373_4_133	368_4_1	599_5_1	316_4_76	192_4_1	115_4_148	88_4_19	273_5_1	274_2_1	69_5_35	1929_5_12	399_4_62	398_4_1	797_5_369	796_4_74	522_4_1	1653_0_88	423_2_1	427_4_13	580_4_11
663_4_119	1265_5_39	134_4_179	491_4_215	20_5_1	694_4_102	28_04_1	94_4_72	542_4_98	540_3_164	347_4_48	1374_4_125	401_4_15	343_4_56	933_4_1	1159_4_11	7_4_1	1155_5_82	677_5_1	670_4_2	1152_4_52	123_5_1	264_0_127	1136_4_30	455_4_97	56_4_1	53_5_1	415_4_51	412_4_1	825_4_4	373_4_132	368_4_1	599_5_1	316_4_76	192_4_1	115_4_118	88_4_22	273_5_1	274_2_1	69_5_33	1929_5_17	399_4_66	398_4_1	797_5_372	796_4_86	522_4_1	1653_0_104	423_2_1	427_4_8	580_4_10
663_4_117	1265_5_34	134_4_203	491_4_206	20_5_1	694_4_77	28_04_1	94_4_67	542_4_118	540_3_149	347_4_38	1374_4_118	401_4_24	343_4_61	933_4_1	1159_4_11	7_4_1	1155_5_88	677_5_1	670_4_2	1152_4_61	123_5_1	264_0_110	1136_4_25	455_4_66	56_4_1	53_5_1	415_4_51	412_4_1	825_4_3	373_4_147	368_4_1	599_5_1	316_4_83	192_4_1	115_4_107	88_4_32	273_5_1	274_2_1	69_5_39	1929_5_18	399_4_64	398_4_1	797_5_377	796_4_90	522_4_1	1653_0_95	423_2_1	427_4_11	580_4_17
663_4_139	1265_5_39	134_4_196	491_4_195	20_5_1	694_4_88	28_04_1	94_4_76	542_4_101	540_3_145	347_4_41	1374_4_119	401_4_25	343_4_62	933_4_1	1159_4_9	7_4_1	1155_5_65	1152_4_60	264_0_134	1136_4_28	455_4_71	56_4_1	53_5_1	415_4_67	412_4_1	825_4_2	373_4_158	368_4_1	599_5_1	316_4_76	192_4_1	115_4_122	88_4_31	273_5_1	274_2_1	69_5_37	1929_5_11	399_4_54	398_4_1	797_5_376	796_4_89	522_4_1	1653_0_97	423_2_1	427_4_11	580_4_16	225_5_1	305_4_146	2287_5_153
663_4_123	1265_5_51	134_4_196	491_4_197	20_5_1	694_4_84	28_04_1	94_4_77	542_4_96	540_3_157	347_4_36	1374_4_128	401_4_17	343_4_59	933_4_1	1159_4_11	7_4_1	1155_5_69	1152_4_71	264_0_110	1136_4_40	455_4_77	56_4_1	53_5_1	415_4_58	412_4_1	920_4_1	373_4_131	368_4_1	599_5_1	316_4_85	192_4_1	115_4_119	88_4_24	273_5_1	274_2_1	69_5_42	1929_5_15	399_4_39	398_4_1	797_5_386	796_4_88	522_4_1	1653_0_91	423_2_1	427_4_18	580_4_22	225_5_1	305_4_126	2287_5_150
663_4_127	1265_5_41	134_4_185	491_4_213	20_5_1	694_4_80	28_04_1	94_4_92	542_4_93	540_3_168	347_4_25	1374_4_112	401_4_17	343_4_52	933_4_1	1159_4_15	7_4_1	1155_5_71	1152_4_64	264_0_118	1136_4_33	455_4_67	56_4_1	53_5_1	415_4_45	412_4_1	920_4_1	373_4_138	368_4_1	599_5_1	316_4_98	192_4_1	115_4_118	88_4_32	273_5_1	274_2_1	69_5_50	1929_5_21	399_4_34	398_4_1	797_5_369	796_4_75	522_4_1	1653_0_109	423_2_1	427_4_13	580_4_19	225_5_1	305_4_132	2287_5_135
663_4_152	1265_5_42	134_4_184	491_4_206	20_5_1	694_4_68	28_04_1	94_4_68	542_4_99	540_3_131	347_4_34	1374_4_89	401_4_16	343_4_40	933_4_1	1159_4_13	7_4_1	1155_5_74	1152_4_70	264_0_123	1136_4_34	455_4_66	56_4_1	53_5_1	415_4_30	412_4_1	920_4_1	373_4_145	368_4_1	599_5_1	316_4_78	192_4_1	115_4_126	88_4_20	273_5_1	274_2_1	69_5_59	1929_5_16	399_4_43	398_4_1	797_5_367	796_4_70	522_4_1	1653_0_102	423_2_1	427_4_15	580_4_27	225_5_1	305_4_143	2287_5_147
663_4_174	1265_5_56	134_4_188	491_4_215	20_5_1	694_4_78	28_04_1	94_4_80	542_4_86	540_3_139	347_4_36	1374_4_101	401_4_9	343_4_42	933_4_1	1159_4_7	7_4_1	1155_5_51	1152_4_80	264_0_122	1136_4_40	455_4_74	56_4_1	53_5_1	415_4_42	412_4_1	920_4_1	373_4_116	368_4_1	599_5_1	316_4_72	192_4_1	115_4_141	88_4_15	273_5_1	274_2_1	69_5_61	1929_5_14	399_4_35	398_4_1	797_5_378	796_4_89	522_4_1	1653_0_115	423_2_1	427_4_19	580_4_25	225_5_1	305_4_152	2287_5_143
663_4_189	1265_5_59	134_4_182	491_4_235	20_5_1	694_4_74	28_04_1	94_4_85	542_4_88	540_3_147	347_4_26	1374_4_113	401_4_10	343_4_41	933_4_1	1159_4_8	7_4_1	1155_5_63	1152_4_65	264_0_115	1136_4_46	455_4_86	56_4_1	53_5_1	415_4_28	412_4_1	920_4_1	373_4_114	368_4_1	599_5_1	316_4_75	192_4_1	115_4_123	88_4_15	273_5_1	274_2_1	69_5_64	1929_5_13	399_4_43	398_4_1	797_5_362	796_4_83	522_4_1	1653_0_118	423_2_1	427_4_20	580_4_29	225_5_1	305_4_145	2287_5_135
663_4_179	1265_5_53	134_4_183	491_4_249	20_5_1	694_4_69	28_04_1	94_4_85	542_4_93	540_3_134	347_4_20	1374_4_110	401_4_6	343_4_40	933_4_1	1159_4_8	7_4_1	1155_5_85	1152_4_53	264_0_110	1136_4_42	455_4_60	56_4_1	53_5_1	415_4_34	412_4_1	920_4_1	373_4_116	368_4_1	599_5_1	316_4_76	192_4_1	115_4_123	88_4_9	273_5_1	274_2_1	69_5_81	1929_5_7	399_4_60	398_4_1	797_5_349	796_4_87	522_4_1	1653_0_112	423_2_1	427_4_18	580_4_35	225_5_1	305_4_152	2287_5_141
663_4_197	1265_5_57	134_4_180	491_4_227	20_5_1	694_4_70	28_04_1	94_4_82	542_4_88	540_3_111	347_4_17	1374_4_107	401_4_8	343_4_42	933_4_1	1159_4_13	7_4_1	1155_5_59	1152_4_63	264_0_103	1136_4_29	455_4_76	56_4_1	53_5_1	415_4_32	412_4_1	920_4_1	373_4_121	368_4_1	599_5_1	316_4_70	192_4_1	115_4_128	88_4_5	273_5_1	274_2_1	69_5_78	1929_5_6	399_4_58	398_4_1	797_5_366	796_4_83	522_4_1	1653_0_92	423_2_1	427_4_16	580_4_33	225_5_1	305_4_152	2287_5_152
663_4_172	1265_5_56	134_4_191	491_4_225	20_5_1	694_4_69	28_04_1	94_4_75	542_4_73	540_3_111	347_4_17	1374_4_136	401_4_3	343_4_34	933_4_1	1159_4_12	7_4_1	1155_5_54	1152_4_65	264_0_93	1136_4_40	455_4_86	56_4_1	53_5_1	415_4_22	412_4_1	920_4_1	373_4_111	368_4_1	599_5_1	316_4_68	192_4_1	115_4_150	88_4_7	273_5_1	274_2_1	69_5_78	1929_5_6	399_4_54	398_4_1	797_5_381	796_4_98	522_4_1	1653_0_96	423_2_1	427_4_12	580_4_30	225_5_1	305_4_130	2287_5_126
663_4_159	1265_5_54	134_4_185	491_4_211	20_5_1	694_4_71	28_04_1	94_4_83	542_4_90	540_3_121	347_4_12	1374_4_131	401_4_4	343_4_37	933_4_1	1159_4_11	7_4_1	1155_5_69	1152_4_78	264_0_78	1136_4_49	455_4_70	56_4_1	53_5_1	415_4_22	412_4_1	920_4_1	373_4_99	368_4_1	599_5_1	316_4_71	192_4_1	115_4_127	88_4_8	273_5_1	274_2_1	69_5_78	1929_5_9	399_4_62	398_4_1	797_5_387	796_4_92	522_4_1	1653_0_107	423_2_1	427_4_11	580_4_40	225_5_1	305_4_109	2287_5_120
663_4_180	1265_5_47	134_4_182	491_4_237	20_5_1	694_4_78	28_04_1	94_4_86	542_4_77	540_3_110	347_4_18	1374_4_98	401_4_9	343_4_50	933_4_1	1159_4_9	7_4_1	1155_5_65	1152_4_64	264_0_79	1136_4_38	455_4_62	56_4_1	53_5_1	415_4_29	412_4_1	920_4_1	373_4_117	368_4_1	599_5_1	316_4_60	192_4_1	115_4_121	88_4_3	273_5_1	274_2_1	69_5_94	1929_5_5	399_4_69	398_4_1	797_5_403	796_4_93	522_4_1	1653_0_114	423_2_1	427_4_7	580_4_36	225_5_1	305_4_125	2287_5_115
663_4_182	1265_5_52	134_4_176	491_4_240	20_5_1	694_4_77	28_04_1	94_4_95	542_4_67	540_3_111	347_4_17	1374_4_94	401_4_9	343_4_46	933_4_1	1159_4_10	7_4_1	1155_5_41	1152_4_73	264_0_78	1136_4_54	455_4_70	56_4_1	53_5_1	415_4_26	412_4_1	920_4_1	373_4_101	368_4_1	599_5_1	316_4_56	192_4_1	115_4_143	88_4_5	273_5_1	274_2_1	69_5_80	1929_5_6	399_4_53	398_4_1	797_5_423	796_4_94	522_4_1	1653_0_89	423_2_1	427_4_12	580_4_31	225_5_1	305_4_110	2287_5_119
663_4_148	1265_5_56	134_4_171	491_4_251	20_5_1	694_4_105	28_04_1	94_4_115	542_4_63	540_3_143	347_4_15	1374_4_100	401_4_9	343_4_56	933_4_1	1159_4_8	7_4_1	1155_5_41	1152_4_76	264_0_76	1136_4_56	455_4_78	56_4_1	53_5_1	415_4_26	412_4_1	920_4_1	373_4_95	368_4_1	599_5_1	316_4_69	192_4_1	115_4_164	88_4_1	273_5_1	274_2_1	69_5_77	1929_5_7	399_4_50	398_4_1	797_5_415	796_4_74	522_4_1	1653_0_97	423_2_1	427_4_18	580_4_26	225_5_1	305_4_101	2287_5_116
663_4_139	1265_5_46	134_4_161	491_4_264	20_5_1	694_4_100	28_04_1	94_4_98	542_4_63	540_3_135	347_4_19	1374_4_95	401_4_7	343_4_52	933_4_1	1159_4_9	7_4_1	1155_5_44	1152_4_77	264_0_78	1136_4_48	455_4_69	56_4_1	53_5_1	415_4_32	412_4_1	920_4_1	373_4_117	368_4_1	599_5_1	316_4_76	192_4_1	115_4_122	88_4_1	273_5_1	274_2_1	69_5_96	1929_5_6	399_4_60	398_4_1	797_5_430	796_4_54	522_4_1	1653_0_98	423_2_1	427_4_11	580_4_35	225_5_1	305_4_100	2287_5_125
663_4_147	1265_5_38	134_4_161	491_4_278	20_5_1	694_4_77	28_04_1	94_4_92	542_4_46	540_3_127	347_4_21	1374_4_90	401_4_5	343_4_40	933_4_1	1159_4_6	7_4_1	1155_5_34	1152_4_82	264_0_76	1136_4_49	455_4_75	56_4_1	53_5_1	415_4_36	412_4_1	920_4_1	373_4_119	368_4_1	599_5_1	316_4_58	192_4_1	115_4_126	88_4_1	273_5_1	274_2_1	69_5_93	1929_5_4	399_4_68	398_4_1	797_5_441	796_4_53	522_4_1	1653_0_96	423_2_1	427_4_17	580_4_25	225_5_1	305_4_112	2287_5_128
663_4_144	1265_5_39	134_4_177	491_4_254	20_5_1	694_4_94	28_04_1	94_4_108	542_4_48	540_3_124	347_4_19	2151_2_10	343_4_39	933_4_1	1159_4_6	7_4_1	1155_5_31	1152_4_89	264_0_76	1136_4_49	455_4_83	56_4_1	53_5_1	415_4_34	412_4_1	920_4_1	373_4_130	368_4_1	599_5_1	316_4_55	192_4_1	115_4_142	88_4_1	273_5_1	274_2_1	69_5_75	1929_5_7	399_4_47	398_4_1	797_5_437	796_4_65	522_4_1	1653_0_98	423_2_1	427_4_26	580_4_28	225_5_1	305_4_129	2287_5_141	242_4_1
663_4_145	1265_5_37	134_4_163	491_4_257	20_5_1	694_4_95	28_04_1	94_4_113	542_4_49	540_3_121	347_4_21	2151_2_1	343_4_49	933_4_1	1159_4_10	7_4_1	1155_5_32	1152_4_90	264_0_55	1136_4_38	455_4_89	56_4_1	53_5_1	415_4_46	412_4_1	920_4_1	373_4_144	368_4_1	599_5_1	316_4_57	192_4_1	115_4_148	88_4_1	273_5_1	274_2_1	69_5_70	1929_5_7	399_4_50	398_4_1	797_5_428	796_4_50	522_4_1	1653_0_110	423_2_1	427_4_30	580_4_24	225_5_1	305_4_115	2287_5_125	242_4_1
663_4_143	1265_5_33	134_4_148	491_4_261	20_5_1	694_4_94	28_04_1	94_4_108	542_4_37	540_3_131	347_4_33	1374_4_89	343_4_36	933_4_1	1159_4_12	7_4_1	1155_5_36	1152_4_73	264_0_42	1136_4_34	455_4_74	56_4_1	53_5_1	415_4_47	412_4_1	920_4_1	373_4_144	368_4_1	599_5_1	316_4_57	192_4_1	115_4_121	88_4_1	273_5_1	69_5_94	1929_5_4	399_4_54	398_4_1	797_5_453	796_4_48	522_4_1	1653_0_108	423_2_1	427_4_23	580_4_19	225_5_1	305_4_117	2287_5_115	242_4_1	102_4_14
663_4_168	1265_5_44	134_4_153	491_4_250	20_5_1	694_4_95	28_04_1	94_4_107	542_4_39	540_3_131	347_4_32	1374_4_82	343_4_32	933_4_1	1159_4_8	7_4_1	1155_5_35	1152_4_83	264_0_45	1136_4_39	455_4_68	56_4_1	53_5_1	415_4_52	412_4_1	920_4_1	373_4_131	368_4_1	599_5_1	316_4_41	192_4_1	115_4_119	88_4_1	273_5_1	69_5_70	1929_5_5	399_4_63	398_4_1	797_5_430	796_4_40	522_4_1	1653_0_111	423_2_1	427_4_29	580_4_24	225_5_1	305_4_141	2287_5_125	242_4_1	102_4_16
663_4_158	1265_5_40	134_4_165	491_4_229	20_5_1	694_4_108	28_04_1	94_4_112	542_4_41	540_3_135	347_4_28	1374_4_111	343_4_34	933_4_1	1159_4_8	7_4_1	1155_5_37	1152_4_97	264_0_39	1136_4_44	455_4_98	56_4_1	53_5_1	415_4_43	412_4_1	920_4_1	373_4_141	368_4_1	599_5_1	316_4_38	192_4_1	115_4_138	88_4_1	273_5_1	69_5_63	1929_5_5	399_4_61	398_4_1	797_5_442	796_4_43	522_4_1	1653_0_126	423_2_1	427_4_38	580_4_14	225_5_1	305_4_137	2287_5_132	242_4_1	102_4_16
663_4_167	1265_5_27	134_4_166	491_4_237	20_5_1	694_4_129	28_04_1	94_4_121	542_4_45	540_3_158	347_4_27	1374_4_122	343_4_30	933_4_1	1159_4_8	7_4_1	1155_5_32	1152_4_97	264_0_30	1136_4_33	455_4_89	56_4_1	53_5_1	415_4_54	412_4_1	920_4_1	373_4_141	368_4_1	599_5_1	316_4_31	192_4_1	115_4_133	88_4_1	273_5_1	69_5_80	1929_5_4	399_4_42	398_4_1	797_5_448	796_4_46	522_4_1	1653_0_132	423_2_1	427_4_29	580_4_16	225_5_1	305_4_144	2287_5_97	242_4_1	102_4_18
663_4_181	1265_5_28	134_4_164	491_4_246	20_5_1	694_4_133	28_04_1	94_4_99	542_4_40	540_3_156	347_4_20	1374_4_104	343_4_20	933_4_1	1159_4_10	7_4_1	1155_5_30	1152_4_86	264_0_32	1136_4_35	455_4_73	56_4_1	53_5_1	415_4_51	412_4_1	920_4_1	373_4_132	368_4_1	599_5_1	316_4_32	192_4_1	115_4_119	88_4_1	273_5_1	69_5_85	1929_5_4	399_4_48	398_4_1	797_5_463	796_4_39	522_4_1	1653_0_128	423_2_1	427_4_31	580_4_10	225_5_1	305_4_147	2287_5_100	242_4_1	102_4_20
663_4_214	1265_5_37	134_4_180	491_4_256	20_5_1	694_4_126	28_04_1	94_4_123	542_4_48	540_3_115	347_4_28	1374_4_111	343_4_24	933_4_1	1159_4_4	7_4_1	1155_5_33	1152_4_86	264_0_35	1136_4_38	455_4_91	56_4_1	53_5_1	415_4_46	412_4_1	920_4_1	373_4_128	368_4_1	599_5_1	316_4_21	192_4_1	115_4_113	88_4_1	273_5_1	69_5_63	1929_5_5	399_4_47	398_4_1	797_5_387	796_4_47	522_4_1	1653_0_115	423_2_1	427_4_34	580_4_10	225_5_1	305_4_148	2287_5_105	242_4_1	102_4_13
663_4_201	1265_5_37	134_4_174	491_4_277	20_5_1	694_4_129	28_04_1	94_4_137	542_4_53	540_3_134	347_4_25	1374_4_130	343_4_27	933_4_1	1159_4_5	7_4_1	1155_5_30	1152_4_85	264_0_24	1136_4_32	455_4_96	56_4_1	53_5_1	415_4_58	412_4_1	920_4_1	373_4_159	368_4_1	599_5_1	316_4_26	192_4_1	115_4_119	88_4_1	273_5_1	69_5_66	1929_5_4	399_4_30	398_4_1	797_5_411	796_4_54	522_4_1	1653_0_102	423_2_1	427_4_30	580_4_11	225_5_1	305_4_146	2287_5_110	242_4_1	102_4_12
663_4_193	1265_5_38	134_4_169	491_4_273	20_5_1	694_4_138	28_04_1	94_4_129	542_4_65	540_3_136	347_4_9	1374_4_118	343_4_22	933_4_1	1159_4_2	7_4_1	1155_5_36	1152_4_87	264_0_20	1136_4_37	455_4_97	56_4_1	53_5_1	415_4_73	412_4_1	920_4_1	373_4_142	368_4_1	599_5_1	316_4_16	192_4_1	115_4_111	88_4_1	273_5_1	69_5_75	1929_5_1	399_4_33	398_4_1	797_5_430	796_4_39	522_4_1	1653_0_96	423_2_1	427_4_32	580_4_11	225_5_1	305_4_152	2287_5_93	242_4_1	102_4_13
663_4_218	1265_5_32	134_4_190	491_4_291	694_4_130	28_04_1	94_4_119	818_4_18	540_3_93	347_4_9	1374_4_114	343_4_13	933_4_1	7_4_1	1155_5_44	1152_4_81	264_0_23	1136_4_39	455_4_77	56_4_1	53_5_1	415_4_67	412_4_1	373_4_150	368_4_1	599_5_1	316_4_20	192_4_1	115_4_95	88_4_1	273_5_1	69_5_89	399_4_36	398_4_1	797_5_418	796_4_46	522_4_1	1653_0_74	423_2_1	427_4_23	580_4_3	225_5_1	305_4_151	2287_5_91	242_4_1	102_4_14	249_5_1	2044_4_75	844_4_56	1078_4_162
663_4_238	1265_5_30	134_4_188	491_4_300	694_4_115	28_04_1	94_4_141	818_4_17	540_3_77	347_4_11	1374_4_121	343_4_13	933_4_1	7_4_1	1155_5_33	1152_4_81	264_0_19	1136_4_30	455_4_83	56_4_1	53_5_1	415_4_56	412_4_1	373_4_150	368_4_1	599_5_1	316_4_19	192_4_1	115_4_109	88_4_1	273_5_1	69_5_68	399_4_42	398_4_1	797_5_398	796_4_52	522_4_1	1653_0_65	423_2_1	427_4_33	580_4_6	225_5_1	305_4_168	2287_5_115	242_4_1	102_4_9	249_5_1	2044_4_55	844_4_54	1078_4_145
663_4_211	1265_5_28	134_4_179	491_4_288	694_4_126	28_04_1	94_4_141	818_4_13	540_3_91	347_4_6	1374_4_123	343_4_16	933_4_1	7_4_1	1155_5_37	1152_4_91	264_0_26	1136_4_25	455_4_67	56_4_1	53_5_1	415_4_72	412_4_1	373_4_142	368_4_1	599_5_1	316_4_17	192_4_1	115_4_125	88_4_1	273_5_1	69_5_81	399_4_34	398_4_1	797_5_403	796_4_54	522_4_1	1653_0_62	423_2_1	427_4_32	580_4_7	225_5_1	305_4_154	2287_5_105	242_4_1	102_4_8	249_5_1	2044_4_52	844_4_55	1078_4_150
663_4_226	1265_5_24	134_4_171	491_4_313	694_4_123	28_04_1	94_4_128	818_4_13	540_3_111	347_4_6	1374_4_101	343_4_19	933_4_1	7_4_1	1155_5_43	1152_4_110	264_0_37	1136_4_22	455_4_59	56_4_1	53_5_1	415_4_66	412_4_1	373_4_137	368_4_1	599_5_1	316_4_23	192_4_1	115_4_134	88_4_1	273_5_1	69_5_110	399_4_44	398_4_1	797_5_408	796_4_55	522_4_1	1653_0_55	423_2_1	427_4_31	580_4_5	225_5_1	305_4_156	2287_5_87	242_4_1	102_4_5	249_5_1	2044_4_57	844_4_62	1078_4_170
663_4_251	1265_5_25	134_4_172	491_4_318	694_4_112	28_04_1	94_4_112	818_4_8	540_3_80	347_4_7	1374_4_98	343_4_22	933_4_1	7_4_1	1155_5_43	1152_4_92	264_0_43	1136_4_22	455_4_63	56_4_1	53_5_1	415_4_77	412_4_1	373_4_120	368_4_1	599_5_1	316_4_27	192_4_1	115_4_134	88_4_1	273_5_1	69_5_98	399_4_48	398_4_1	797_5_391	796_4_59	522_4_1	1653_0_49	423_2_1	427_4_36	580_4_5	225_5_1	305_4_132	2287_5_113	242_4_1	102_4_3	249_5_1	2044_4_67	844_4_72	1078_4_157
663_4_259	1265_5_26	134_4_180	491_4_286	694_4_100	28_04_1	94_4_129	818_4_13	540_3_78	347_4_1	1374_4_102	343_4_31	933_4_1	7_4_1	1155_5_41	1152_4_98	264_0_43	1136_4_27	455_4_73	56_4_1	53_5_1	415_4_69	412_4_1	373_4_140	368_4_1	599_5_1	316_4_26	192_4_1	115_4_145	88_4_1	273_5_1	69_5_99	399_4_59	398_4_1	797_5_392	796_4_80	522_4_1	1653_0_43	423_2_1	427_4_39	580_4_15	225_5_1	305_4_140	2287_5_129	242_4_1	102_4_6	249_5_1	2044_4_48	844_4_62	1078_4_141
663_4_225	1265_5_19	134_4_213	491_4_287	694_4_123	28_04_1	94_4_114	818_4_9	540_3_89	1374_4_86	343_4_29	933_4_1	7_4_1	1155_5_44	1152_4_102	264_0_30	1136_4_29	455_4_86	56_4_1	53_5_1	415_4_75	412_4_1	373_4_130	368_4_1	599_5_1	316_4_24	192_4_1	115_4_166	88_4_1	273_5_1	69_5_110	399_4_40	398_4_1	797_5_399	796_4_85	522_4_1	1653_0_40	423_2_1	427_4_50	580_4_8	225_5_1	305_4_111	2287_5_117	242_4_1	102_4_1	249_5_1	2044_4_45	844_4_74	1078_4_181	783_4_31
663_4_214	1265_5_21	134_4_220	491_4_296	694_4_112	28_04_1	94_4_99	818_4_13	540_3_104	1374_4_76	343_4_25	933_4_1	7_4_1	1155_5_47	1152_4_100	264_0_31	1136_4_29	455_4_69	56_4_1	53_5_1	415_4_70	412_4_1	373_4_118	368_4_1	599_5_1	316_4_23	192_4_1	115_4_152	88_4_1	273_5_1	69_5_118	399_4_51	398_4_1	797_5_388	796_4_73	522_4_1	1653_0_40	423_2_1	427_4_34	580_4_7	225_5_1	305_4_135	2287_5_106	242_4_1	102_4_2	249_5_1	2044_4_53	844_4_67	1078_4_199	783_4_35
663_4_191	1265_5_19	134_4_243	491_4_280	694_4_95	28_04_1	94_4_138	818_4_17	540_3_70	1374_4_71	343_4_21	933_4_1	7_4_1	1155_5_30	1152_4_110	264_0_29	1136_4_35	455_4_54	56_4_1	53_5_1	415_4_65	412_4_1	373_4_110	368_4_1	599_5_1	316_4_29	192_4_1	115_4_144	88_4_1	273_5_1	69_5_103	399_4_56	398_4_1	797_5_421	796_4_76	522_4_1	1653_0_24	423_2_1	427_4_29	580_4_7	225_5_1	305_4_131	2287_5_115	242_4_1	102_4_2	249_5_1	2044_4_50	844_4_72	1078_4_160	783_4_30
663_4_190	1265_5_21	134_4_230	491_4_272	694_4_96	28_04_1	94_4_155	818_4_19	540_3_64	1374_4_68	343_4_22	933_4_1	7_4_1	1155_5_31	1152_4_108	264_0_23	1136_4_15	455_4_59	56_4_1	53_5_1	415_4_72	412_4_1	373_4_101	368_4_1	599_5_1	316_4_32	192_4_1	115_4_188	88_4_1	273_5_1	69_5_117	399_4_58	398_4_1	797_5_374	796_4_72	522_4_1	1653_0_28	423_2_1	427_4_44	580_4_9	225_5_1	305_4_121	2287_5_136	242_4_1	102_4_2	249_5_1	2044_4_42	844_4_68	1078_4_166	783_4_38
663_4_195	1265_5_14	134_4_259	491_4_294	694_4_100	28_04_1	94_4_118	818_4_19	540_3_75	1374_4_56	343_4_17	933_4_1	7_4_1	1155_5_32	1152_4_116	264_0_28	1136_4_18	455_4_52	56_4_1	53_5_1	415_4_84	412_4_1	373_4_115	368_4_1	599_5_1	316_4_30	192_4_1	115_4_197	88_4_1	273_5_1	69_5_127	399_4_41	398_4_1	797_5_393	796_4_80	522_4_1	1653_0_35	423_2_1	427_4_45	580_4_10	225_5_1	305_4_112	2287_5_132	242_4_1	102_4_2	249_5_1	2044_4_31	844_4_74	1078_4_183	783_4_28
663_4_228	1265_5_12	134_4_258	491_4_281	694_4_100	28_04_1	94_4_120	818_4_26	540_3_74	1374_4_47	343_4_16	933_4_1	7_4_1	1155_5_34	1152_4_125	264_0_25	1136_4_20	455_4_49	56_4_1	53_5_1	415_4_79	412_4_1	373_4_117	368_4_1	599_5_1	316_4_40	192_4_1	115_4_170	88_4_1	273_5_1	69_5_106	399_4_44	398_4_1	797_5_402	796_4_73	522_4_1	1653_0_36	423_2_1	427_4_44	580_4_7	225_5_1	305_4_116	2287_5_129	242_4_1	102_4_1	249_5_1	2044_4_39	844_4_63	1078_4_171	783_4_29
663_4_241	1265_5_14	134_4_262	491_4_327	694_4_84	28_04_1	222_5_1	818_4_19	540_3_51	1374_4_57	343_4_17	933_4_1	7_4_1	1155_5_38	1152_4_128	264_0_26	1136_4_13	455_4_47	56_4_1	53_5_1	415_4_73	647_4_243	412_4_1	373_4_136	368_4_1	599_5_1	316_4_57	192_4_1	115_4_184	88_4_1	273_5_1	399_4_41	398_4_1	797_5_390	796_4_62	522_4_1	1653_0_36	423_2_1	427_4_47	580_4_3	225_5_1	305_4_131	2287_5_147	242_4_1	249_5_1	2044_4_60	844_4_44	1078_4_137	783_4_44	94_4_149
663_4_263	1265_5_19	134_4_257	491_4_303	694_4_95	28_04_1	222_5_1	818_4_16	540_3_47	1374_4_61	343_4_17	933_4_1	7_4_1	1155_5_48	1152_4_134	264_0_23	1136_4_12	455_4_67	56_4_1	53_5_1	415_4_79	647_4_242	412_4_1	373_4_125	368_4_1	599_5_1	316_4_67	192_4_1	115_4_194	88_4_1	273_5_1	399_4_64	398_4_1	797_5_361	796_4_69	522_4_1	1653_0_40	423_2_1	427_4_62	580_4_5	225_5_1	305_4_125	2287_5_172	242_4_1	249_5_1	2044_4_52	844_4_62	1078_4_138	783_4_36	94_4_123
663_4_253	1265_5_15	134_4_248	491_4_282	694_4_107	28_04_1	222_5_1	818_4_15	540_3_58	1374_4_50	343_4_18	933_4_1	7_4_1	1155_5_42	1152_4_141	264_0_27	1136_4_15	455_4_69	56_4_1	53_5_1	415_4_75	647_4_238	412_4_1	373_4_145	368_4_1	599_5_1	316_4_59	192_4_1	115_4_196	88_4_1	273_5_1	399_4_58	398_4_1	797_5_382	796_4_61	522_4_1	1653_0_37	423_2_1	427_4_58	580_4_4	225_5_1	305_4_102	2287_5_152	242_4_1	249_5_1	2044_4_45	844_4_63	1078_4_142	783_4_35	94_4_124
663_4_268	1265_5_10	134_4_260	491_4_303	694_4_110	28_04_1	222_5_1	818_4_21	540_3_65	1374_4_52	343_4_19	933_4_1	7_4_1	1155_5_38	1152_4_130	264_0_33	1136_4_18	56_4_1	53_5_1	415_4_76	647_4_252	412_4_1	373_4_141	368_4_1	599_5_1	316_4_59	192_4_1	115_4_180	88_4_1	273_5_1	399_4_58	398_4_1	797_5_393	796_4_48	522_4_1	1653_0_40	423_2_1	427_4_53	580_4_5	225_5_1	305_4_99	2287_5_152	242_4_1	249_5_1	2044_4_54	844_4_58	1078_4_133	783_4_29	94_4_126	511_4_123
663_4_270	1265_5_9	134_4_255	491_4_291	694_4_122	28_04_1	222_5_1	818_4_23	540_3_57	1374_4_55	343_4_16	933_4_1	7_4_1	1155_5_48	1152_4_126	264_0_22	1136_4_16	56_4_1	53_5_1	415_4_71	647_4_222	412_4_1	373_4_129	368_4_1	599_5_1	316_4_52	192_4_1	115_4_199	88_4_1	273_5_1	399_4_60	398_4_1	797_5_376	796_4_56	522_4_1	1653_0_51	423_2_1	427_4_61	580_4_7	225_5_1	305_4_87	2287_5_148	242_4_1	249_5_1	2044_4_52	844_4_49	1078_4_129	783_4_26	94_4_126	511_4_130
663_4_278	1265_5_12	134_4_259	491_4_284	694_4_126	28_04_1	222_5_1	818_4_21	540_3_66	1374_4_58	343_4_14	933_4_1	7_4_1	1155_5_57	1152_4_125	264_0_23	1136_4_14	56_4_1	53_5_1	415_4_59	647_4_208	412_4_1	373_4_120	368_4_1	599_5_1	316_4_64	192_4_1	115_4_222	88_4_1	273_5_1	399_4_56	398_4_1	797_5_384	796_4_51	522_4_1	1653_0_50	423_2_1	427_4_66	580_4_6	225_5_1	305_4_100	2287_5_130	242_4_1	249_5_1	2044_4_51	844_4_57	1078_4_153	783_4_21	94_4_126	511_4_127
663_4_268	1265_5_10	134_4_250	491_4_259	694_4_130	28_04_1	222_5_1	818_4_20	540_3_69	1374_4_55	343_4_22	933_4_1	7_4_1	1155_5_71	1152_4_132	264_0_22	1136_4_12	56_4_1	53_5_1	415_4_57	647_4_216	412_4_1	373_4_125	368_4_1	599_5_1	316_4_62	192_4_1	115_4_226	88_4_1	273_5_1	399_4_40	398_4_1	797_5_420	796_4_41	522_4_1	1653_0_55	423_2_1	427_4_62	580_4_4	225_5_1	305_4_100	2287_5_154	242_4_1	249_5_1	2044_4_57	844_4_67	1078_4_156	783_4_20	94_4_133	511_4_130
663_4_290	1265_5_12	134_4_242	491_4_273	694_4_143	28_04_1	222_5_1	818_4_21	540_3_58	1374_4_50	343_4_18	933_4_1	7_4_1	1155_5_59	1152_4_111	264_0_11	1136_4_10	56_4_1	53_5_1	415_4_64	647_4_246	412_4_1	373_4_114	368_4_1	599_5_1	316_4_51	192_4_1	115_4_213	88_4_1	273_5_1	399_4_48	398_4_1	797_5_434	796_4_48	522_4_1	1653_0_44	423_2_1	427_4_53	580_4_5	225_5_1	305_4_109	2287_5_146	242_4_1	249_5_1	2044_4_55	844_4_59	1078_4_146	783_4_18	94_4_166	511_4_137
663_4_283	1265_5_23	134_4_241	491_4_262	694_4_150	28_04_1	222_5_1	818_4_21	540_3_52	1374_4_42	343_4_23	933_4_1	7_4_1	1155_5_66	1152_4_110	264_0_6	1136_4_7	56_4_1	53_5_1	415_4_63	647_4_241	412_4_1	373_4_111	368_4_1	599_5_1	316_4_53	192_4_1	115_4_238	88_4_1	273_5_1	399_4_51	398_4_1	797_5_404	796_4_59	522_4_1	1653_0_44	423_2_1	427_4_69	580_4_4	225_5_1	305_4_112	2287_5_156	242_4_1	249_5_1	2044_4_56	844_4_66	1078_4_145	783_4_14	94_4_181	511_4_126
663_4_307	1265_5_18	134_4_259	491_4_252	694_4_148	28_04_1	222_5_1	818_4_14	540_3_54	1374_4_28	343_4_22	933_4_1	7_4_1	1155_5_87	1152_4_113	264_0_3	1136_4_10	56_4_1	53_5_1	415_4_74	647_4_225	412_4_1	373_4_96	368_4_1	599_5_1	316_4_53	192_4_1	115_4_241	88_4_1	273_5_1	399_4_41	398_4_1	797_5_422	796_4_44	522_4_1	1653_0_40	423_2_1	427_4_79	580_4_2	225_5_1	305_4_137	2287_5_165	242_4_1	249_5_1	2044_4_55	844_4_76	1078_4_128	783_4_15	94_4_145	511_4_117
663_4_286	1265_5_13	134_4_267	491_4_251	694_4_160	28_04_1	222_5_1	818_4_14	540_3_58	1374_4_12	343_4_25	933_4_1	7_4_1	1155_5_84	1152_4_124	264_0_2	1136_4_12	56_4_1	53_5_1	415_4_79	647_4_234	412_4_1	373_4_99	368_4_1	599_5_1	316_4_41	192_4_1	115_4_246	88_4_1	273_5_1	399_4_39	398_4_1	797_5_434	796_4_44	522_4_1	1653_0_45	423_2_1	427_4_70	580_4_1	225_5_1	305_4_136	2287_5_195	242_4_1	249_5_1	2044_4_43	844_4_67	1078_4_142	783_4_15	94_4_175	511_4_114
663_4_305	1265_5_13	134_4_264	491_4_276	694_4_153	28_04_1	222_5_1	818_4_19	540_3_50	1374_4_15	343_4_18	933_4_1	7_4_1	1155_5_84	1152_4_128	264_0_3	1136_4_8	56_4_1	53_5_1	415_4_65	647_4_255	412_4_1	373_4_104	368_4_1	599_5_1	316_4_43	192_4_1	115_4_235	88_4_1	273_5_1	399_4_47	398_4_1	797_5_418	796_4_60	522_4_1	1653_0_51	423_2_1	427_4_63	225_5_1	305_4_124	2287_5_202	242_4_1	249_5_1	2044_4_60	844_4_57	1078_4_143	783_4_13	94_4_180	511_4_112	1538_4_108
663_4_293	1265_5_13	134_4_271	491_4_314	694_4_144	28_04_1	94_4_159	818_4_10	540_3_48	1374_4_12	343_4_18	368_4_1	1155_5_101	1152_4_119	1136_4_8	56_4_1	53_5_1	415_4_69	412_4_1	373_4_80	599_5_1	316_4_39	192_4_1	115_4_229	88_4_1	273_5_1	399_4_48	398_4_1	797_5_394	796_4_59	522_4_1	1653_0_55	423_2_1	427_4_68	225_5_1	305_4_123	2287_5_203	242_4_1	249_5_1	2044_4_66	844_4_68	1078_4_146	783_4_15	7_4_1	647_4_261	511_4_133	1538_4_130	578_4_1	624_4_1	455_4_52
663_4_317	1265_5_11	134_4_272	491_4_279	694_4_167	28_04_1	94_4_155	818_4_9	540_3_38	1374_4_10	343_4_27	368_4_1	1155_5_111	1152_4_122	1136_4_14	56_4_1	53_5_1	415_4_75	412_4_1	373_4_89	599_5_1	316_4_34	192_4_1	115_4_248	88_4_1	273_5_1	399_4_34	398_4_1	797_5_413	796_4_54	522_4_1	1653_0_63	423_2_1	427_4_79	225_5_1	305_4_130	2287_5_211	242_4_1	249_5_1	2044_4_71	844_4_69	1078_4_121	783_4_14	7_4_1	647_4_240	511_4_130	1538_4_127	578_4_1	624_4_1	455_4_54
663_4_302	1265_5_8	134_4_264	491_4_284	694_4_185	28_04_1	94_4_171	818_4_8	540_3_32	1374_4_12	343_4_17	368_4_1	1155_5_114	1152_4_149	1136_4_12	56_4_1	53_5_1	415_4_55	412_4_1	373_4_84	599_5_1	316_4_31	192_4_1	115_4_231	88_4_1	273_5_1	399_4_34	398_4_1	797_5_423	796_4_55	522_4_1	1653_0_60	423_2_1	427_4_57	225_5_1	305_4_118	2287_5_215	242_4_1	249_5_1	2044_4_77	844_4_64	1078_4_137	783_4_15	7_4_1	647_4_256	511_4_141	1538_4_115	578_4_1	624_4_1	455_4_49
663_4_330	1265_5_3	134_4_269	491_4_302	694_4_176	28_04_1	94_4_134	818_4_10	540_3_26	1374_4_13	343_4_25	368_4_1	1155_5_97	1152_4_132	1136_4_10	56_4_1	53_5_1	415_4_57	412_4_1	373_4_78	599_5_1	316_4_30	192_4_1	115_4_245	88_4_1	273_5_1	399_4_43	398_4_1	797_5_413	796_4_55	522_4_1	1653_0_60	423_2_1	427_4_54	225_5_1	305_4_99	2287_5_235	242_4_1	249_5_1	2044_4_98	844_4_64	1078_4_117	783_4_6	7_4_1	647_4_257	511_4_150	1538_4_133	578_4_1	624_4_1	455_4_56
663_4_343	1265_5_1	134_4_265	491_4_264	694_4_168	28_04_1	94_4_111	818_4_4	540_3_31	1374_4_16	343_4_27	368_4_1	1155_5_103	1152_4_150	1136_4_7	56_4_1	53_5_1	415_4_52	412_4_1	373_4_69	599_5_1	316_4_37	192_4_1	115_4_237	88_4_1	273_5_1	399_4_47	398_4_1	797_5_419	796_4_58	522_4_1	1653_0_52	423_2_1	427_4_58	225_5_1	305_4_106	2287_5_238	242_4_1	249_5_1	2044_4_109	844_4_72	1078_4_130	783_4_14	7_4_1	647_4_242	511_4_165	1538_4_147	578_4_1	624_4_1	455_4_56
663_4_355	1265_5_2	134_4_275	491_4_282	694_4_190	28_04_1	94_4_135	818_4_5	540_3_35	1374_4_11	343_4_14	368_4_1	1155_5_100	1152_4_149	1136_4_10	56_4_1	53_5_1	415_4_46	412_4_1	373_4_85	599_5_1	316_4_39	192_4_1	115_4_258	88_4_1	273_5_1	399_4_29	398_4_1	797_5_406	796_4_55	522_4_1	1653_0_43	423_2_1	427_4_70	225_5_1	305_4_112	2287_5_235	242_4_1	249_5_1	2044_4_94	844_4_82	1078_4_139	783_4_28	7_4_1	647_4_238	511_4_146	1538_4_142	578_4_1	624_4_1	455_4_56
663_4_379	1265_5_3	134_4_268	491_4_244	694_4_201	28_04_1	94_4_131	818_4_8	540_3_22	1374_4_10	343_4_13	368_4_1	1155_5_103	1152_4_147	1136_4_12	56_4_1	53_5_1	415_4_43	412_4_1	373_4_80	599_5_1	316_4_30	192_4_1	115_4_270	88_4_1	273_5_1	399_4_21	398_4_1	797_5_397	796_4_65	522_4_1	1653_0_45	423_2_1	427_4_62	225_5_1	305_4_115	2287_5_226	242_4_1	249_5_1	2044_4_91	844_4_86	1078_4_151	783_4_23	7_4_1	647_4_258	511_4_142	1538_4_146	578_4_1	624_4_1	455_4_45
663_4_344	1265_5_9	134_4_298	491_4_239	694_4_198	28_04_1	94_4_140	818_4_12	540_3_18	1374_4_8	343_4_12	368_4_1	1155_5_85	1152_4_116	1136_4_6	56_4_1	53_5_1	415_4_55	412_4_1	373_4_77	599_5_1	316_4_24	192_4_1	115_4_238	88_4_1	273_5_1	399_4_27	398_4_1	797_5_384	796_4_74	522_4_1	1653_0_41	423_2_1	427_4_84	225_5_1	305_4_107	2287_5_239	242_4_1	249_5_1	2044_4_101	844_4_80	1078_4_125	783_4_23	7_4_1	647_4_260	511_4_141	1538_4_178	578_4_1	624_4_1	455_4_47
663_4_339	1265_5_7	134_4_287	491_4_246	694_4_175	28_04_1	94_4_141	818_4_6	540_3_21	1374_4_9	343_4_8	368_4_1	1155_5_107	1152_4_136	1136_4_8	56_4_1	53_5_1	415_4_52	412_4_1	373_4_72	599_5_1	316_4_24	192_4_1	115_4_200	88_4_1	273_5_1	399_4_32	398_4_1	797_5_385	796_4_68	522_4_1	1653_0_31	423_2_1	427_4_115	225_5_1	305_4_116	2287_5_246	242_4_1	249_5_1	2044_4_119	844_4_80	1078_4_129	783_4_26	7_4_1	647_4_245	511_4_161	1538_4_162	578_4_1	624_4_1	455_4_42
663_4_354	1265_5_11	134_4_290	491_4_265	694_4_137	28_04_1	94_4_155	818_4_8	540_3_24	1374_4_8	343_4_1	368_4_1	1155_5_110	1152_4_169	1136_4_3	56_4_1	53_5_1	415_4_55	412_4_1	373_4_78	599_5_1	316_4_26	192_4_1	115_4_223	88_4_1	273_5_1	399_4_29	398_4_1	797_5_399	796_4_68	522_4_1	1653_0_28	423_2_1	427_4_90	225_5_1	305_4_107	2287_5_270	242_4_1	249_5_1	2044_4_98	844_4_83	1078_4_146	783_4_23	7_4_1	647_4_269	511_4_151	1538_4_161	578_4_1	624_4_1	455_4_29
663_4_363	1265_5_14	134_4_315	491_4_292	694_4_136	28_04_1	94_4_166	818_4_8	540_3_17	1374_4_13	368_4_1	1155_5_107	1152_4_161	1136_4_1	56_4_1	53_5_1	415_4_67	412_4_1	373_4_70	599_5_1	316_4_20	192_4_1	115_4_218	88_4_1	273_5_1	399_4_22	398_4_1	797_5_390	796_4_67	522_4_1	1653_0_30	423_2_1	427_4_83	225_5_1	305_4_106	2287_5_256	242_4_1	249_5_1	2044_4_93	844_4_84	1078_4_114	783_4_18	7_4_1	647_4_279	511_4_150	1538_4_164	578_4_1	624_4_1	455_4_38	252_3_1
663_4_358	1265_5_17	134_4_340	491_4_275	694_4_129	28_04_1	94_4_154	818_4_7	540_3_21	1374_4_11	368_4_1	1155_5_113	1152_4_151	1136_4_2	56_4_1	53_5_1	415_4_68	412_4_1	373_4_61	599_5_1	316_4_10	192_4_1	115_4_209	88_4_1	273_5_1	399_4_27	398_4_1	797_5_370	796_4_56	522_4_1	1653_0_28	423_2_1	427_4_97	225_5_1	305_4_111	2287_5_258	242_4_1	249_5_1	2044_4_104	844_4_93	1078_4_111	783_4_13	7_4_1	647_4_272	511_4_162	1538_4_199	578_4_1	624_4_1	455_4_41	252_3_1
663_4_319	1265_5_11	134_4_345	491_4_276	694_4_112	28_04_1	94_4_154	818_4_6	540_3_16	1374_4_15	368_4_1	1155_5_139	1152_4_172	1136_4_5	56_4_1	53_5_1	415_4_70	412_4_1	373_4_64	599_5_1	316_4_13	192_4_1	115_4_218	88_4_1	273_5_1	399_4_24	398_4_1	797_5_376	796_4_55	522_4_1	1653_0_28	423_2_1	427_4_117	225_5_1	305_4_113	2287_5_267	242_4_1	249_5_1	2044_4_95	844_4_102	1078_4_127	783_4_17	7_4_1	647_4_258	511_4_180	1538_4_198	578_4_1	624_4_1	455_4_31	252_3_1
663_4_313	1265_5_11	134_4_356	491_4_255	694_4_110	28_04_1	94_4_174	818_4_7	540_3_20	1374_4_13	368_4_1	1155_5_129	1152_4_200	1136_4_6	56_4_1	53_5_1	415_4_61	412_4_1	373_4_68	599_5_1	316_4_16	192_4_1	115_4_224	88_4_1	273_5_1	399_4_18	398_4_1	797_5_359	796_4_77	522_4_1	1653_0_27	423_2_1	427_4_82	225_5_1	305_4_117	2287_5_276	242_4_1	249_5_1	2044_4_81	844_4_95	1078_4_123	783_4_18	7_4_1	647_4_285	511_4_158	1538_4_190	578_4_1	624_4_1	455_4_34	252_3_1
663_4_326	1265_5_14	134_4_353	491_4_257	694_4_131	28_04_1	94_4_185	818_4_4	540_3_17	1374_4_8	368_4_1	1155_5_103	1152_4_178	1136_4_2	56_4_1	53_5_1	415_4_55	412_4_1	373_4_57	599_5_1	316_4_12	192_4_1	115_4_208	88_4_1	273_5_1	399_4_15	398_4_1	797_5_364	796_4_86	522_4_1	1653_0_25	423_2_1	427_4_91	225_5_1	305_4_109	2287_5_270	242_4_1	249_5_1	2044_4_98	844_4_86	1078_4_146	783_4_23	7_4_1	647_4_282	511_4_163	1538_4_225	578_4_1	624_4_1	455_4_48	252_3_1
663_4_321	1265_5_9	134_4_365	491_4_273	694_4_139	28_04_1	94_4_179	818_4_1	540_3_16	1374_4_10	368_4_1	1155_5_117	1152_4_170	1136_4_2	56_4_1	53_5_1	415_4_45	412_4_1	373_4_64	599_5_1	316_4_15	192_4_1	115_4_200	88_4_1	273_5_1	399_4_14	398_4_1	797_5_349	796_4_88	522_4_1	1653_0_26	423_2_1	427_4_111	225_5_1	305_4_107	2287_5_280	242_4_1	249_5_1	2044_4_99	844_4_85	1078_4_137	783_4_26	7_4_1	647_4_260	511_4_126	1538_4_203	578_4_1	624_4_1	455_4_43	252_3_1
663_4_316	1265_5_13	134_4_337	491_4_253	694_4_138	28_04_1	94_4_225	818_4_1	540_3_23	1374_4_10	368_4_1	1155_5_119	1152_4_168	1136_4_4	56_4_1	53_5_1	415_4_39	412_4_1	373_4_62	599_5_1	316_4_15	192_4_1	115_4_178	88_4_1	273_5_1	399_4_18	398_4_1	797_5_346	796_4_77	522_4_1	1653_0_24	423_2_1	427_4_121	225_5_1	305_4_120	2287_5_288	242_4_1	249_5_1	2044_4_76	844_4_93	1078_4_137	783_4_23	7_4_1	647_4_264	511_4_124	1538_4_175	578_4_1	624_4_1	455_4_46	252_3_1
663_4_327	1265_5_14	134_4_329	491_4_243	694_4_161	28_04_1	94_4_228	818_4_1	540_3_20	1374_4_10	368_4_1	1155_5_117	1152_4_179	1136_4_1	56_4_1	53_5_1	415_4_46	412_4_1	373_4_53	599_5_1	316_4_15	192_4_1	115_4_174	88_4_1	273_5_1	399_4_17	398_4_1	797_5_331	796_4_97	522_4_1	1653_0_35	423_2_1	427_4_101	225_5_1	305_4_113	2287_5_319	242_4_1	249_5_1	2044_4_78	844_4_83	1078_4_117	783_4_19	7_4_1	647_4_269	511_4_107	1538_4_175	578_4_1	624_4_1	455_4_52	252_3_1
663_4_346	1265_5_10	134_4_348	491_4_248	694_4_177	28_04_1	94_4_220	818_4_1	540_3_11	1374_4_7	368_4_1	1155_5_95	1152_4_161	56_4_1	53_5_1	415_4_42	412_4_1	373_4_47	599_5_1	316_4_14	192_4_1	115_4_207	88_4_1	273_5_1	399_4_23	398_4_1	797_5_325	796_4_94	522_4_1	1653_0_29	423_2_1	427_4_100	305_4_102	2287_5_311	242_4_1	249_5_1	2044_4_86	844_4_71	1078_4_117	783_4_20	7_4_1	647_4_256	511_4_108	1538_4_184	578_4_1	624_4_1	455_4_72	252_3_1	69_5_168	154_1_25
663_4_336	1265_5_14	134_4_368	491_4_281	694_4_158	28_04_1	94_4_201	542_4_1	540_3_11	1374_4_8	368_4_1	1155_5_113	1152_4_156	56_4_1	53_5_1	415_4_38	412_4_1	373_4_49	599_5_1	316_4_17	192_4_1	115_4_221	88_4_1	273_5_1	399_4_19	398_4_1	797_5_333	796_4_73	522_4_1	1653_0_23	423_2_1	427_4_117	305_4_98	2287_5_314	242_4_1	249_5_1	2044_4_93	844_4_89	1078_4_131	783_4_17	7_4_1	647_4_275	511_4_84	1538_4_170	578_4_1	624_4_1	455_4_64	252_3_1	69_5_170	154_1_35
663_4_306	1265_5_14	134_4_338	491_4_264	694_4_172	28_04_1	94_4_200	540_3_12	1374_4_3	368_4_1	1155_5_107	1152_4_174	56_4_1	53_5_1	415_4_30	412_4_1	373_4_43	599_5_1	316_4_24	192_4_1	115_4_199	88_4_1	273_5_1	399_4_15	398_4_1	797_5_340	796_4_85	522_4_1	1653_0_12	423_2_1	427_4_116	305_4_119	2287_5_318	242_4_1	249_5_1	2044_4_75	844_4_97	1078_4_109	783_4_13	7_4_1	647_4_289	511_4_95	1538_4_158	578_4_1	624_4_1	455_4_81	252_3_1	69_5_177	154_1_19	857_4_98
663_4_305	1265_5_20	134_4_334	491_4_287	694_4_185	28_04_1	94_4_192	540_3_13	1374_4_3	368_4_1	1155_5_84	1152_4_160	56_4_1	53_5_1	415_4_38	412_4_1	373_4_46	599_5_1	316_4_18	192_4_1	115_4_198	88_4_1	273_5_1	399_4_13	398_4_1	797_5_357	796_4_101	522_4_1	1653_0_13	423_2_1	427_4_101	305_4_95	2287_5_350	242_4_1	249_5_1	2044_4_66	844_4_100	1078_4_102	783_4_22	7_4_1	647_4_286	511_4_97	1538_4_166	578_4_1	624_4_1	455_4_97	252_3_1	69_5_162	154_1_26	857_4_102
740_4_432	1165_4_6	742_5_19	540_3_8	155_4_1	558_13_18	624_4_1	599_5_1	578_4_1	663_4_310	316_4_18	1265_5_20	192_4_1	115_4_212	88_4_1	273_5_1	149_4_285	134_4_334	252_3_1	69_5_169	399_4_13	398_4_1	491_4_307	154_1_36	797_5_385	796_4_80	857_4_104	694_4_178	46_5_1	28_04_1	859_4_47	161_4_20	182_4_6	323_5_19	654_4_23	1112_4_42	652_3_42	1374_4_3	737_04_88	651_5_15	2366_4_124	423_2_1	427_4_101	341_4_121	56_4_1	242_4_1	412_4_1	140_4_74	1155_5_79	551_4_112
740_4_449	1165_4_4	742_5_8	540_3_6	155_4_1	558_13_15	624_4_1	599_5_1	578_4_1	663_4_338	316_4_36	1265_5_26	192_4_1	115_4_220	88_4_1	273_5_1	149_4_251	134_4_345	252_3_1	69_5_176	399_4_22	398_4_1	491_4_272	154_1_47	797_5_391	796_4_71	857_4_92	694_4_156	46_5_1	28_04_1	859_4_49	161_4_15	182_4_8	323_5_20	654_4_22	1112_4_44	652_3_52	341_4_123	737_04_102	651_5_11	2366_4_119	423_2_1	427_4_116	56_4_1	242_4_1	412_4_1	140_4_83	1155_5_85	551_4_103	1351_4_237
740_4_449	1165_4_3	742_5_3	540_3_4	155_4_1	558_13_16	624_4_1	599_5_1	578_4_1	663_4_355	316_4_40	1265_5_22	192_4_1	115_4_197	88_4_1	273_5_1	149_4_280	134_4_352	252_3_1	69_5_170	399_4_17	398_4_1	491_4_233	154_1_34	797_5_412	796_4_85	857_4_92	694_4_147	46_5_1	28_04_1	859_4_51	161_4_8	182_4_16	323_5_25	654_4_23	1112_4_43	652_3_55	341_4_119	737_04_85	651_5_10	2366_4_139	423_2_1	427_4_113	56_4_1	242_4_1	412_4_1	140_4_66	1155_5_84	551_4_94	1351_4_230
740_4_415	1165_4_6	742_5_4	540_3_1	155_4_1	558_13_18	624_4_1	599_5_1	578_4_1	663_4_355	316_4_36	1265_5_14	192_4_1	115_4_194	88_4_1	273_5_1	149_4_295	134_4_368	252_3_1	69_5_179	399_4_18	398_4_1	491_4_237	154_1_56	797_5_414	796_4_87	857_4_100	694_4_130	46_5_1	28_04_1	859_4_56	161_4_7	182_4_22	323_5_20	654_4_18	1112_4_41	652_3_75	341_4_111	737_04_88	651_5_14	2366_4_152	423_2_1	427_4_72	56_4_1	242_4_1	412_4_1	140_4_58	1155_5_78	551_4_109	1351_4_220
740_4_430	1165_4_4	742_5_6	540_3_2	155_4_1	558_13_26	624_4_1	599_5_1	578_4_1	663_4_367	316_4_36	1265_5_10	192_4_1	115_4_187	88_4_1	273_5_1	149_4_293	134_4_364	252_3_1	69_5_212	399_4_15	398_4_1	491_4_269	154_1_83	797_5_406	796_4_79	857_4_111	694_4_120	46_5_1	28_04_1	859_4_60	161_4_4	182_4_22	323_5_17	654_4_10	1112_4_38	652_3_55	341_4_104	737_04_86	651_5_20	2366_4_131	423_2_1	427_4_88	56_4_1	242_4_1	412_4_1	140_4_60	1155_5_84	551_4_95	1351_4_250
740_4_449	1165_4_6	742_5_6	540_3_7	155_4_1	558_13_19	624_4_1	599_5_1	578_4_1	663_4_339	316_4_37	1265_5_7	192_4_1	115_4_186	88_4_1	273_5_1	149_4_275	134_4_379	252_3_1	69_5_213	399_4_13	398_4_1	491_4_281	154_1_47	797_5_417	796_4_78	857_4_108	694_4_104	46_5_1	28_04_1	859_4_58	161_4_1	182_4_21	323_5_14	654_4_8	1112_4_43	652_3_68	341_4_99	737_04_115	651_5_10	2366_4_115	423_2_1	427_4_87	56_4_1	242_4_1	412_4_1	140_4_68	1155_5_96	551_4_92	1351_4_272
740_4_455	1165_4_6	742_5_8	540_3_8	155_4_1	558_13_19	624_4_1	599_5_1	578_4_1	663_4_349	316_4_36	1265_5_7	192_4_1	115_4_192	88_4_1	273_5_1	149_4_266	134_4_360	252_3_1	69_5_203	399_4_13	398_4_1	491_4_282	154_1_51	797_5_409	796_4_81	857_4_109	694_4_100	46_5_1	28_04_1	859_4_48	222_5_1	182_4_15	323_5_8	654_4_12	1112_4_43	652_3_69	341_4_113	737_04_97	651_5_9	2366_4_143	423_2_1	427_4_72	56_4_1	242_4_1	412_4_1	140_4_64	1155_5_112	551_4_108	1351_4_269
740_4_434	1165_4_6	742_5_17	540_3_9	155_4_1	558_13_27	624_4_1	599_5_1	578_4_1	663_4_340	316_4_40	1265_5_3	192_4_1	115_4_207	88_4_1	273_5_1	149_4_236	134_4_354	252_3_1	69_5_202	399_4_10	398_4_1	491_4_320	154_1_50	797_5_394	796_4_98	857_4_134	694_4_103	46_5_1	28_04_1	859_4_43	222_5_1	182_4_10	323_5_9	654_4_8	1112_4_52	652_3_69	341_4_107	737_04_101	651_5_12	2366_4_154	423_2_1	427_4_64	56_4_1	242_4_1	412_4_1	140_4_57	1155_5_97	551_4_118	1351_4_256
740_4_451	1165_4_3	742_5_12	540_3_13	155_4_1	558_13_20	624_4_1	599_5_1	578_4_1	663_4_339	316_4_47	1265_5_1	192_4_1	115_4_195	88_4_1	273_5_1	149_4_236	134_4_381	252_3_1	69_5_191	399_4_14	398_4_1	491_4_353	154_1_53	797_5_419	796_4_80	857_4_115	694_4_88	46_5_1	28_04_1	859_4_28	222_5_1	182_4_13	323_5_13	654_4_6	1112_4_52	652_3_81	341_4_87	737_04_101	651_5_12	2366_4_126	423_2_1	427_4_82	56_4_1	242_4_1	412_4_1	140_4_54	1155_5_92	551_4_105	1351_4_267
740_4_456	1165_4_6	742_5_14	540_3_9	155_4_1	558_13_15	624_4_1	599_5_1	578_4_1	663_4_314	316_4_54	1265_5_1	192_4_1	115_4_179	88_4_1	273_5_1	149_4_243	134_4_398	252_3_1	69_5_190	399_4_16	398_4_1	491_4_349	154_1_39	797_5_394	796_4_72	857_4_137	694_4_93	46_5_1	28_04_1	859_4_17	222_5_1	182_4_17	323_5_17	654_4_7	1112_4_58	652_3_80	341_4_99	737_04_102	651_5_11	2366_4_141	423_2_1	427_4_86	242_4_1	412_4_1	140_4_42	1155_5_104	551_4_99	1351_4_237	475_5_268
740_4_439	1165_4_5	742_5_12	540_3_4	155_4_1	558_13_21	624_4_1	599_5_1	578_4_1	663_4_314	316_4_37	1265_5_2	192_4_1	115_4_177	88_4_1	273_5_1	149_4_261	134_4_395	252_3_1	69_5_179	399_4_11	398_4_1	491_4_365	154_1_43	797_5_393	796_4_65	857_4_158	694_4_93	46_5_1	28_04_1	859_4_13	222_5_1	182_4_24	323_5_19	654_4_13	1112_4_64	652_3_78	341_4_110	737_04_77	651_5_6	2366_4_148	423_2_1	427_4_78	242_4_1	412_4_1	140_4_30	1155_5_89	551_4_102	1351_4_235	475_5_297
740_4_424	1165_4_7	742_5_21	540_3_5	155_4_1	558_13_23	624_4_1	599_5_1	578_4_1	663_4_320	316_4_38	553_4_1	192_4_1	115_4_208	88_4_1	273_5_1	149_4_260	134_4_388	252_3_1	69_5_208	399_4_19	398_4_1	491_4_334	154_1_39	797_5_355	796_4_58	857_4_160	694_4_114	46_5_1	28_04_1	859_4_9	182_4_10	323_5_20	654_4_6	1112_4_61	652_3_83	341_4_87	737_04_79	651_5_6	2366_4_154	423_2_1	427_4_65	242_4_1	412_4_1	140_4_26	1155_5_102	551_4_91	1351_4_227	475_5_295	305_4_113
740_4_448	1165_4_3	742_5_16	540_3_2	155_4_1	558_13_17	624_4_1	599_5_1	578_4_1	663_4_294	316_4_46	553_4_1	192_4_1	115_4_182	88_4_1	273_5_1	149_4_273	134_4_401	252_3_1	69_5_225	399_4_24	398_4_1	491_4_351	154_1_35	797_5_386	796_4_38	857_4_152	694_4_114	46_5_1	28_04_1	859_4_9	182_4_10	323_5_32	654_4_6	1112_4_52	652_3_70	341_4_97	737_04_89	651_5_5	2366_4_142	423_2_1	427_4_75	242_4_1	412_4_1	140_4_37	1155_5_105	551_4_89	1351_4_259	475_5_286	305_4_99
740_4_453	1165_4_2	742_5_14	540_3_2	155_4_1	558_13_17	624_4_1	599_5_1	578_4_1	663_4_276	316_4_49	553_4_1	192_4_1	115_4_188	88_4_1	273_5_1	149_4_282	134_4_412	252_3_1	69_5_206	399_4_20	398_4_1	491_4_354	154_1_28	797_5_385	796_4_41	857_4_157	694_4_106	46_5_1	28_04_1	859_4_12	182_4_10	323_5_24	654_4_10	1112_4_57	652_3_73	341_4_121	737_04_76	651_5_2	2366_4_151	423_2_1	427_4_71	242_4_1	412_4_1	140_4_41	1155_5_97	551_4_92	1351_4_242	475_5_286	305_4_109
740_4_447	1165_4_3	742_5_18	540_3_2	155_4_1	558_13_21	624_4_1	599_5_1	578_4_1	663_4_287	316_4_41	553_4_1	192_4_1	115_4_177	88_4_1	273_5_1	149_4_296	134_4_364	252_3_1	69_5_207	399_4_19	398_4_1	491_4_371	154_1_28	797_5_429	796_4_44	857_4_173	694_4_116	46_5_1	28_04_1	859_4_9	182_4_13	323_5_23	654_4_9	1112_4_59	652_3_77	341_4_116	737_04_82	651_5_2	2366_4_154	423_2_1	427_4_78	242_4_1	412_4_1	140_4_38	1155_5_88	551_4_99	1351_4_253	475_5_286	305_4_86
740_4_479	1165_4_5	742_5_19	540_3_3	155_4_1	558_13_23	624_4_1	599_5_1	578_4_1	663_4_300	316_4_43	553_4_1	192_4_1	115_4_165	88_4_1	273_5_1	149_4_286	134_4_354	252_3_1	69_5_229	399_4_38	398_4_1	491_4_391	154_1_22	797_5_403	796_4_37	857_4_166	694_4_130	46_5_1	28_04_1	859_4_11	182_4_15	323_5_19	654_4_7	1112_4_61	652_3_85	341_4_102	737_04_82	651_5_2	2366_4_172	423_2_1	427_4_69	242_4_1	412_4_1	140_4_37	1155_5_74	551_4_90	1351_4_254	475_5_253	305_4_82
740_4_496	1165_4_3	742_5_17	540_3_7	155_4_1	558_13_15	624_4_1	599_5_1	578_4_1	663_4_294	316_4_54	553_4_1	192_4_1	115_4_162	88_4_1	273_5_1	149_4_251	134_4_378	252_3_1	69_5_223	399_4_44	398_4_1	491_4_381	154_1_12	797_5_411	796_4_33	857_4_169	694_4_118	46_5_1	28_04_1	859_4_13	182_4_25	323_5_24	654_4_9	1112_4_62	652_3_71	341_4_110	737_04_82	651_5_2	2366_4_154	423_2_1	427_4_72	242_4_1	412_4_1	140_4_40	1155_5_69	551_4_97	1351_4_252	475_5_268	305_4_99
740_4_476	742_5_24	540_3_4	155_4_1	558_13_20	624_4_1	599_5_1	578_4_1	663_4_291	316_4_52	553_4_1	192_4_1	115_4_155	88_4_1	273_5_1	149_4_268	134_4_390	252_3_1	69_5_199	399_4_34	398_4_1	491_4_333	154_1_7	797_5_441	796_4_42	857_4_199	694_4_118	46_5_1	28_04_1	859_4_9	182_4_25	323_5_21	654_4_6	1112_4_67	652_3_59	341_4_107	737_04_80	651_5_1	2366_4_162	423_2_1	427_4_75	242_4_1	412_4_1	140_4_25	1155_5_76	551_4_116	1351_4_234	475_5_275	305_4_128	463_4_277
740_4_450	742_5_28	540_3_1	155_4_1	558_13_17	624_4_1	599_5_1	578_4_1	663_4_303	316_4_38	553_4_1	192_4_1	115_4_146	88_4_1	273_5_1	149_4_248	134_4_398	252_3_1	69_5_199	399_4_21	398_4_1	491_4_366	154_1_10	797_5_476	796_4_45	857_4_170	694_4_105	46_5_1	28_04_1	859_4_11	182_4_25	323_5_20	654_4_5	1112_4_88	652_3_63	341_4_102	737_04_70	2366_4_159	423_2_1	427_4_78	242_4_1	412_4_1	140_4_29	1155_5_63	551_4_123	1351_4_234	475_5_287	305_4_99	463_4_269	1152_4_230
740_4_444	742_5_28	578_4_1	155_4_1	558_13_29	624_4_1	599_5_1	242_4_1	663_4_320	316_4_48	553_4_1	192_4_1	115_4_115	88_4_1	273_5_1	149_4_236	134_4_391	252_3_1	69_5_225	399_4_20	398_4_1	491_4_431	154_1_11	797_5_461	796_4_32	857_4_154	694_4_106	46_5_1	28_04_1	859_4_12	182_4_24	323_5_19	654_4_4	1112_4_78	652_3_67	341_4_88	737_04_91	2366_4_148	423_2_1	427_4_74	412_4_1	140_4_24	1155_5_65	551_4_115	1351_4_264	475_5_285	305_4_88	463_4_283	1152_4_214	522_4_1
740_4_451	742_5_32	578_4_1	155_4_1	558_13_20	624_4_1	599_5_1	242_4_1	663_4_313	316_4_38	553_4_1	192_4_1	115_4_113	88_4_1	273_5_1	149_4_211	134_4_388	252_3_1	69_5_222	399_4_21	398_4_1	491_4_398	154_1_7	797_5_479	796_4_29	857_4_135	694_4_95	46_5_1	28_04_1	859_4_9	182_4_30	323_5_18	654_4_3	1112_4_67	652_3_50	341_4_112	737_04_105	2366_4_142	423_2_1	427_4_90	412_4_1	140_4_20	1155_5_70	551_4_126	1351_4_295	475_5_278	305_4_103	463_4_286	1152_4_190	522_4_1
740_4_431	742_5_29	578_4_1	155_4_1	558_13_27	624_4_1	599_5_1	242_4_1	663_4_303	316_4_36	553_4_1	192_4_1	115_4_124	88_4_1	273_5_1	149_4_244	134_4_402	252_3_1	69_5_215	399_4_14	398_4_1	491_4_398	154_1_6	797_5_445	796_4_39	857_4_160	694_4_104	46_5_1	28_04_1	859_4_1	182_4_24	323_5_26	654_4_2	1112_4_78	652_3_51	341_4_97	737_04_100	2366_4_153	423_2_1	427_4_82	412_4_1	140_4_26	1155_5_58	551_4_108	1351_4_280	475_5_283	305_4_99	463_4_281	1152_4_209	522_4_1
740_4_414	742_5_26	578_4_1	155_4_1	558_13_25	624_4_1	599_5_1	242_4_1	663_4_322	316_4_35	553_4_1	192_4_1	115_4_121	88_4_1	273_5_1	149_4_228	134_4_388	252_3_1	69_5_229	399_4_10	398_4_1	491_4_397	154_1_8	797_5_440	796_4_30	857_4_150	694_4_110	46_5_1	28_04_1	859_4_2	182_4_20	323_5_22	1112_4_96	652_3_57	341_4_103	737_04_93	2366_4_155	423_2_1	427_4_82	412_4_1	140_4_20	1155_5_64	551_4_114	1351_4_284	475_5_256	305_4_97	463_4_275	1152_4_215	522_4_1	1653_0_76
740_4_440	742_5_20	578_4_1	155_4_1	558_13_26	624_4_1	599_5_1	242_4_1	663_4_297	316_4_35	553_4_1	192_4_1	115_4_87	88_4_1	273_5_1	149_4_236	134_4_390	252_3_1	69_5_241	399_4_16	398_4_1	491_4_442	154_1_1	797_5_423	796_4_39	857_4_143	694_4_126	46_5_1	28_04_1	182_4_25	323_5_19	1112_4_76	652_3_55	341_4_88	737_04_70	2366_4_161	423_2_1	427_4_113	412_4_1	140_4_21	1155_5_81	551_4_109	1351_4_317	475_5_229	305_4_88	463_4_300	1152_4_201	522_4_1	1653_0_79	225_5_1
740_4_459	742_5_25	578_4_1	155_4_1	558_13_28	624_4_1	599_5_1	242_4_1	663_4_287	316_4_37	553_4_1	192_4_1	115_4_87	88_4_1	273_5_1	149_4_248	134_4_407	252_3_1	69_5_221	399_4_20	398_4_1	491_4_410	522_4_1	797_5_390	796_4_31	857_4_144	694_4_128	46_5_1	28_04_1	182_4_24	323_5_28	1112_4_72	652_3_43	341_4_87	737_04_61	2366_4_146	423_2_1	427_4_112	412_4_1	140_4_20	1155_5_80	551_4_109	1351_4_316	475_5_226	305_4_103	463_4_303	1152_4_181	1653_0_55	225_5_1	2287_5_412
740_4_457	742_5_25	578_4_1	155_4_1	558_13_34	624_4_1	599_5_1	242_4_1	663_4_284	316_4_42	553_4_1	192_4_1	115_4_76	88_4_1	273_5_1	149_4_272	134_4_430	252_3_1	69_5_213	399_4_16	398_4_1	491_4_409	522_4_1	797_5_381	796_4_24	857_4_143	694_4_122	46_5_1	28_04_1	182_4_24	323_5_25	1112_4_82	652_3_41	341_4_85	737_04_56	2366_4_160	423_2_1	427_4_92	412_4_1	140_4_30	1155_5_92	551_4_111	1351_4_278	475_5_237	305_4_105	463_4_271	1152_4_202	1653_0_67	225_5_1	2287_5_420
740_4_449	742_5_28	578_4_1	155_4_1	558_13_44	624_4_1	599_5_1	242_4_1	663_4_298	316_4_44	553_4_1	192_4_1	115_4_79	88_4_1	273_5_1	149_4_292	134_4_409	252_3_1	69_5_244	399_4_18	398_4_1	491_4_438	522_4_1	797_5_342	796_4_24	857_4_132	694_4_107	46_5_1	28_04_1	182_4_17	323_5_21	1112_4_100	652_3_29	341_4_83	737_04_62	2366_4_157	423_2_1	427_4_92	412_4_1	140_4_34	1155_5_77	551_4_106	1351_4_275	475_5_209	305_4_111	463_4_269	1152_4_225	1653_0_74	225_5_1	2287_5_440
740_4_488	742_5_23	578_4_1	155_4_1	558_13_37	624_4_1	599_5_1	242_4_1	663_4_278	316_4_40	553_4_1	192_4_1	115_4_71	88_4_1	273_5_1	149_4_268	134_4_387	252_3_1	69_5_211	399_4_23	398_4_1	491_4_473	522_4_1	797_5_376	796_4_22	857_4_128	694_4_126	46_5_1	28_04_1	182_4_14	323_5_13	1112_4_80	652_3_38	341_4_94	737_04_53	2366_4_168	423_2_1	427_4_92	412_4_1	140_4_33	1155_5_74	551_4_100	1351_4_295	475_5_229	305_4_128	463_4_264	1152_4_201	1653_0_73	225_5_1	2287_5_442
740_4_502	742_5_25	578_4_1	155_4_1	558_13_33	624_4_1	599_5_1	242_4_1	663_4_261	316_4_31	553_4_1	192_4_1	115_4_63	88_4_1	273_5_1	149_4_274	134_4_403	252_3_1	69_5_186	399_4_24	398_4_1	491_4_474	522_4_1	797_5_351	796_4_18	857_4_142	694_4_133	46_5_1	28_04_1	182_4_14	323_5_14	1112_4_82	652_3_54	341_4_88	737_04_50	2366_4_190	423_2_1	427_4_101	412_4_1	140_4_29	1155_5_67	551_4_105	1351_4_271	475_5_230	305_4_125	463_4_275	1152_4_197	1653_0_69	225_5_1	2287_5_419
740_4_488	742_5_22	578_4_1	155_4_1	558_13_47	624_4_1	599_5_1	242_4_1	663_4_264	316_4_36	553_4_1	192_4_1	115_4_61	88_4_1	273_5_1	149_4_293	134_4_407	252_3_1	69_5_168	399_4_19	398_4_1	491_4_454	522_4_1	797_5_360	796_4_19	857_4_127	694_4_118	46_5_1	28_04_1	182_4_20	323_5_19	1112_4_132	652_3_48	341_4_65	737_04_52	2366_4_191	423_2_1	427_4_79	412_4_1	140_4_39	1155_5_54	551_4_120	1351_4_239	475_5_216	305_4_123	463_4_264	1152_4_206	1653_0_78	225_5_1	2287_5_421
740_4_458	742_5_20	578_4_1	155_4_1	558_13_57	624_4_1	599_5_1	242_4_1	663_4_296	316_4_47	553_4_1	192_4_1	115_4_61	88_4_1	273_5_1	149_4_272	134_4_397	252_3_1	69_5_174	399_4_23	398_4_1	491_4_472	522_4_1	797_5_362	796_4_15	857_4_101	694_4_127	46_5_1	28_04_1	182_4_13	323_5_18	1112_4_135	652_3_46	341_4_63	737_04_58	2366_4_205	423_2_1	427_4_85	412_4_1	140_4_43	1155_5_57	551_4_124	1351_4_232	475_5_219	305_4_111	463_4_292	1152_4_190	1653_0_82	225_5_1	2287_5_419
740_4_474	742_5_17	578_4_1	155_4_1	558_13_48	624_4_1	599_5_1	242_4_1	663_4_307	316_4_41	553_4_1	192_4_1	115_4_69	88_4_1	273_5_1	149_4_253	134_4_390	252_3_1	69_5_159	399_4_29	398_4_1	491_4_474	522_4_1	797_5_365	796_4_17	857_4_106	694_4_136	46_5_1	28_04_1	182_4_19	323_5_14	1112_4_126	652_3_55	341_4_64	737_04_39	2366_4_190	423_2_1	427_4_88	412_4_1	140_4_41	1155_5_52	551_4_123	1351_4_242	475_5_243	305_4_112	463_4_286	1152_4_200	1653_0_61	225_5_1	2287_5_420
740_4_490	742_5_13	578_4_1	155_4_1	558_13_44	624_4_1	599_5_1	242_4_1	663_4_289	316_4_30	553_4_1	192_4_1	115_4_75	88_4_1	273_5_1	149_4_227	134_4_396	252_3_1	69_5_144	399_4_26	398_4_1	491_4_454	522_4_1	797_5_360	796_4_14	857_4_116	694_4_134	46_5_1	28_04_1	182_4_21	323_5_23	1112_4_133	652_3_40	341_4_67	737_04_35	2366_4_224	423_2_1	427_4_103	412_4_1	140_4_45	1155_5_51	551_4_115	1351_4_239	475_5_227	305_4_127	463_4_252	1152_4_195	1653_0_69	225_5_1	2287_5_432
740_4_487	742_5_10	578_4_1	155_4_1	558_13_58	624_4_1	599_5_1	242_4_1	663_4_320	316_4_29	553_4_1	192_4_1	115_4_65	88_4_1	273_5_1	149_4_254	134_4_416	252_3_1	69_5_164	399_4_16	398_4_1	491_4_407	522_4_1	797_5_345	796_4_14	857_4_108	694_4_145	46_5_1	28_04_1	182_4_22	323_5_24	1112_4_155	652_3_41	341_4_61	737_04_34	1653_0_71	423_2_1	427_4_98	412_4_1	140_4_51	1155_5_44	551_4_113	1351_4_232	475_5_209	305_4_132	463_4_270	1152_4_194	2366_4_227	225_5_1	2287_5_413
740_4_499	742_5_5	578_4_1	155_4_1	558_13_54	624_4_1	599_5_1	242_4_1	663_4_322	316_4_28	553_4_1	192_4_1	115_4_59	88_4_1	273_5_1	149_4_246	134_4_441	252_3_1	69_5_178	399_4_16	398_4_1	491_4_454	522_4_1	797_5_350	796_4_16	857_4_96	694_4_115	46_5_1	28_04_1	182_4_24	323_5_10	1112_4_142	652_3_44	341_4_49	737_04_32	2366_4_224	423_2_1	427_4_79	412_4_1	140_4_49	1155_5_38	551_4_127	1351_4_237	475_5_238	305_4_104	463_4_278	1152_4_190	1653_0_72	225_5_1	2287_5_424
740_4_523	742_5_1	578_4_1	155_4_1	558_13_47	624_4_1	599_5_1	242_4_1	663_4_315	316_4_31	553_4_1	192_4_1	115_4_49	88_4_1	273_5_1	149_4_245	134_4_427	252_3_1	69_5_144	399_4_27	398_4_1	491_4_458	522_4_1	797_5_345	796_4_19	857_4_90	694_4_130	46_5_1	28_04_1	182_4_29	323_5_9	1112_4_146	652_3_52	341_4_59	737_04_32	2366_4_177	423_2_1	427_4_93	412_4_1	140_4_47	1155_5_28	551_4_125	1351_4_263	475_5_241	305_4_114	463_4_296	1152_4_190	1653_0_59	225_5_1	2287_5_401
740_4_518	578_4_1	155_4_1	558_13_50	624_4_1	599_5_1	242_4_1	663_4_292	316_4_33	553_4_1	192_4_1	115_4_64	88_4_1	273_5_1	149_4_256	134_4_462	252_3_1	69_5_146	399_4_24	398_4_1	491_4_425	522_4_1	797_5_366	796_4_18	857_4_100	694_4_121	46_5_1	28_04_1	182_4_24	323_5_9	1112_4_167	652_3_44	341_4_63	737_04_35	2366_4_172	423_2_1	427_4_105	412_4_1	140_4_51	1155_5_20	551_4_112	1351_4_268	475_5_220	305_4_117	463_4_305	1152_4_174	1653_0_63	225_5_1	2287_5_401	94_4_338
740_4_444	578_4_1	155_4_1	558_13_58	624_4_1	599_5_1	242_4_1	663_4_313	316_4_47	553_4_1	192_4_1	115_4_74	88_4_1	273_5_1	149_4_318	134_4_481	252_3_1	69_5_137	399_4_22	398_4_1	491_4_416	522_4_1	797_5_373	796_4_18	857_4_90	694_4_105	46_5_1	28_04_1	182_4_21	323_5_2	1112_4_164	652_3_56	341_4_64	737_04_32	2366_4_168	423_2_1	427_4_94	412_4_1	140_4_57	1155_5_28	551_4_110	1351_4_266	475_5_200	305_4_95	463_4_300	1152_4_185	1653_0_69	225_5_1	2287_5_415	94_4_298
740_4_479	578_4_1	155_4_1	558_13_45	624_4_1	599_5_1	242_4_1	663_4_290	316_4_43	553_4_1	192_4_1	115_4_67	88_4_1	273_5_1	149_4_288	134_4_475	252_3_1	69_5_135	399_4_18	398_4_1	491_4_473	522_4_1	797_5_382	796_4_16	857_4_85	694_4_109	46_5_1	28_04_1	182_4_24	323_5_4	1112_4_150	652_3_63	341_4_65	737_04_30	2366_4_143	423_2_1	427_4_86	412_4_1	140_4_47	1155_5_24	551_4_106	1351_4_299	475_5_221	305_4_69	463_4_309	1152_4_187	1653_0_43	225_5_1	2287_5_406	94_4_300
740_4_484	578_4_1	155_4_1	558_13_44	624_4_1	599_5_1	242_4_1	663_4_304	316_4_42	553_4_1	192_4_1	115_4_56	88_4_1	273_5_1	149_4_273	134_4_457	252_3_1	69_5_145	399_4_15	398_4_1	491_4_471	522_4_1	797_5_394	796_4_15	857_4_96	694_4_121	46_5_1	28_04_1	182_4_16	323_5_6	1112_4_152	652_3_54	341_4_61	737_04_39	2366_4_134	423_2_1	427_4_97	412_4_1	140_4_46	1155_5_12	551_4_117	1351_4_299	475_5_242	305_4_87	463_4_290	1152_4_190	1653_0_32	225_5_1	2287_5_426	94_4_327
740_4_499	578_4_1	155_4_1	558_13_49	624_4_1	599_5_1	242_4_1	663_4_339	316_4_47	553_4_1	192_4_1	115_4_51	88_4_1	273_5_1	149_4_319	134_4_472	252_3_1	69_5_145	399_4_17	398_4_1	491_4_428	522_4_1	797_5_391	796_4_11	857_4_106	694_4_115	46_5_1	28_04_1	182_4_22	323_5_6	1112_4_179	652_3_48	341_4_78	737_04_30	2366_4_155	423_2_1	427_4_103	412_4_1	140_4_44	1155_5_12	551_4_107	1351_4_223	475_5_228	305_4_105	463_4_269	1152_4_195	1653_0_37	225_5_1	2287_5_441	94_4_292
740_4_504	578_4_1	155_4_1	558_13_60	624_4_1	599_5_1	242_4_1	663_4_346	316_4_43	553_4_1	192_4_1	115_4_67	88_4_1	273_5_1	149_4_284	134_4_471	252_3_1	69_5_171	399_4_17	398_4_1	491_4_422	522_4_1	797_5_418	796_4_7	857_4_107	694_4_97	46_5_1	28_04_1	182_4_18	323_5_6	1112_4_170	652_3_56	341_4_72	737_04_37	2366_4_153	423_2_1	427_4_99	412_4_1	140_4_44	1155_5_19	551_4_105	1351_4_218	475_5_204	305_4_103	463_4_259	1152_4_222	1653_0_40	225_5_1	2287_5_435	94_4_277
740_4_510	578_4_1	155_4_1	558_13_55	624_4_1	599_5_1	242_4_1	663_4_314	316_4_32	553_4_1	192_4_1	115_4_67	88_4_1	273_5_1	149_4_286	134_4_466	252_3_1	69_5_165	399_4_14	398_4_1	491_4_430	522_4_1	797_5_415	796_4_10	857_4_93	694_4_112	46_5_1	28_04_1	182_4_20	323_5_8	1112_4_127	652_3_47	341_4_67	737_04_40	2366_4_164	423_2_1	427_4_116	412_4_1	140_4_31	1155_5_15	551_4_103	1351_4_257	475_5_249	305_4_79	463_4_275	1152_4_193	1653_0_28	225_5_1	2287_5_453	94_4_283
740_4_518	578_4_1	155_4_1	558_13_44	624_4_1	599_5_1	242_4_1	663_4_281	316_4_37	553_4_1	192_4_1	115_4_62	88_4_1	273_5_1	149_4_277	134_4_478	252_3_1	69_5_156	399_4_11	398_4_1	491_4_412	522_4_1	797_5_376	796_4_8	857_4_104	694_4_124	46_5_1	28_04_1	182_4_23	323_5_15	1112_4_135	652_3_37	341_4_72	737_04_56	2366_4_180	423_2_1	427_4_133	412_4_1	140_4_31	1155_5_12	551_4_116	1351_4_240	475_5_263	305_4_83	463_4_267	1152_4_165	1653_0_28	225_5_1	2287_5_453	94_4_338
740_4_526	578_4_1	155_4_1	558_13_47	624_4_1	599_5_1	242_4_1	663_4_300	316_4_46	553_4_1	192_4_1	115_4_69	88_4_1	273_5_1	149_4_296	134_4_514	252_3_1	69_5_169	399_4_9	398_4_1	491_4_465	522_4_1	797_5_368	796_4_9	857_4_96	694_4_124	46_5_1	28_04_1	182_4_16	323_5_18	1112_4_167	652_3_45	341_4_79	737_04_46	2366_4_187	423_2_1	427_4_120	412_4_1	140_4_32	1155_5_12	551_4_121	1351_4_201	475_5_226	305_4_77	463_4_277	1152_4_152	1653_0_32	225_5_1	2287_5_429	94_4_276
740_4_460	578_4_1	155_4_1	558_13_61	624_4_1	599_5_1	242_4_1	663_4_313	316_4_37	553_4_1	192_4_1	115_4_70	88_4_1	273_5_1	149_4_323	134_4_499	252_3_1	69_5_182	399_4_7	398_4_1	491_4_459	522_4_1	797_5_374	796_4_5	857_4_98	694_4_131	46_5_1	28_04_1	182_4_17	323_5_14	1112_4_162	652_3_59	341_4_80	737_04_52	2366_4_180	423_2_1	427_4_112	412_4_1	140_4_38	1155_5_14	551_4_108	1351_4_219	475_5_210	305_4_72	463_4_263	1152_4_144	1653_0_34	225_5_1	2287_5_431	94_4_271
740_4_456	578_4_1	155_4_1	558_13_49	624_4_1	599_5_1	242_4_1	663_4_325	316_4_24	553_4_1	192_4_1	115_4_59	88_4_1	273_5_1	149_4_317	134_4_503	252_3_1	69_5_187	399_4_8	398_4_1	491_4_479	522_4_1	797_5_383	796_4_4	857_4_109	694_4_144	46_5_1	28_04_1	182_4_22	323_5_18	1112_4_146	652_3_50	341_4_84	737_04_41	2366_4_168	423_2_1	427_4_117	412_4_1	140_4_39	1155_5_10	551_4_94	1351_4_241	475_5_239	305_4_63	463_4_265	1152_4_120	1653_0_29	225_5_1	2287_5_411	94_4_288
740_4_478	578_4_1	155_4_1	558_13_55	624_4_1	599_5_1	242_4_1	663_4_360	316_4_18	553_4_1	192_4_1	115_4_46	88_4_1	273_5_1	149_4_320	134_4_504	252_3_1	69_5_215	399_4_9	398_4_1	491_4_484	522_4_1	797_5_353	796_4_2	857_4_131	694_4_152	46_5_1	28_04_1	182_4_27	323_5_15	1112_4_145	652_3_58	341_4_71	737_04_36	2366_4_184	423_2_1	427_4_113	412_4_1	140_4_42	1155_5_8	551_4_92	1351_4_215	475_5_223	305_4_74	463_4_248	1152_4_107	1653_0_23	225_5_1	2287_5_427	94_4_296
740_4_439	578_4_1	155_4_1	558_13_80	624_4_1	599_5_1	242_4_1	663_4_335	316_4_18	553_4_1	192_4_1	115_4_47	88_4_1	273_5_1	149_4_347	134_4_506	252_3_1	69_5_232	399_4_4	398_4_1	491_4_486	522_4_1	797_5_367	796_4_2	857_4_109	694_4_153	46_5_1	28_04_1	182_4_32	323_5_11	1112_4_152	652_3_59	341_4_89	737_04_30	2366_4_173	423_2_1	427_4_115	412_4_1	140_4_47	1155_5_9	551_4_90	1351_4_188	475_5_206	305_4_57	463_4_231	1152_4_117	1653_0_32	225_5_1	2287_5_462	94_4_259
740_4_441	578_4_1	155_4_1	558_13_81	624_4_1	599_5_1	242_4_1	663_4_334	316_4_17	553_4_1	192_4_1	115_4_44	88_4_1	273_5_1	149_4_344	134_4_478	252_3_1	69_5_210	399_4_3	398_4_1	491_4_513	522_4_1	797_5_366	796_4_1	857_4_99	694_4_153	46_5_1	28_04_1	182_4_42	323_5_8	1112_4_149	652_3_62	341_4_97	737_04_32	2366_4_165	423_2_1	427_4_140	412_4_1	140_4_39	1155_5_9	551_4_66	1351_4_199	475_5_241	305_4_64	463_4_236	1152_4_106	1653_0_21	225_5_1	2287_5_482	94_4_246
740_4_430	578_4_1	155_4_1	558_13_69	624_4_1	599_5_1	242_4_1	663_4_342	316_4_24	553_4_1	192_4_1	115_4_41	88_4_1	273_5_1	149_4_342	134_4_464	252_3_1	69_5_223	399_4_1	398_4_1	491_4_541	522_4_1	797_5_370	857_4_88	694_4_158	46_5_1	28_04_1	182_4_35	323_5_5	1112_4_153	652_3_60	341_4_100	737_04_26	2366_4_161	423_2_1	427_4_154	412_4_1	140_4_42	1155_5_3	551_4_74	1351_4_224	475_5_264	305_4_59	463_4_225	1152_4_91	1653_0_29	225_5_1	2287_5_500	94_4_243	2044_4_56
740_4_409	578_4_1	155_4_1	558_13_80	624_4_1	599_5_1	242_4_1	663_4_330	316_4_30	553_4_1	192_4_1	115_4_47	88_4_1	273_5_1	149_4_356	134_4_458	252_3_1	69_5_234	399_4_1	398_4_1	491_4_562	522_4_1	797_5_366	857_4_95	694_4_197	46_5_1	28_04_1	182_4_20	323_5_11	1112_4_183	652_3_55	341_4_111	737_04_28	2366_4_167	423_2_1	427_4_162	412_4_1	140_4_47	1155_5_8	551_4_73	1351_4_192	475_5_238	305_4_72	463_4_216	1152_4_92	1653_0_33	225_5_1	2287_5_474	94_4_234	2044_4_70
740_4_445	578_4_1	155_4_1	558_13_94	624_4_1	599_5_1	242_4_1	663_4_327	316_4_29	553_4_1	192_4_1	115_4_47	88_4_1	273_5_1	149_4_372	134_4_430	252_3_1	69_5_225	399_4_1	398_4_1	491_4_507	522_4_1	797_5_384	857_4_96	694_4_208	46_5_1	28_04_1	182_4_24	323_5_5	1112_4_202	652_3_61	341_4_120	737_04_40	2366_4_140	423_2_1	427_4_153	412_4_1	140_4_50	1155_5_10	551_4_70	1351_4_189	475_5_231	305_4_68	463_4_225	1152_4_113	1653_0_27	225_5_1	2287_5_469	94_4_213	2044_4_89
740_4_431	578_4_1	155_4_1	558_13_83	624_4_1	599_5_1	242_4_1	663_4_349	316_4_23	553_4_1	192_4_1	115_4_39	88_4_1	273_5_1	149_4_365	134_4_418	252_3_1	69_5_213	399_4_1	398_4_1	491_4_521	522_4_1	797_5_384	857_4_97	694_4_226	46_5_1	28_04_1	182_4_32	323_5_9	1112_4_209	652_3_61	341_4_103	737_04_38	2366_4_114	423_2_1	427_4_163	412_4_1	140_4_47	1155_5_12	551_4_72	1351_4_211	475_5_245	305_4_67	463_4_227	1152_4_88	1653_0_24	225_5_1	2287_5_488	94_4_208	2044_4_86
740_4_449	578_4_1	155_4_1	558_13_72	624_4_1	599_5_1	242_4_1	663_4_335	316_4_30	553_4_1	192_4_1	115_4_21	88_4_1	273_5_1	149_4_364	134_4_432	252_3_1	69_5_228	399_4_1	398_4_1	491_4_479	522_4_1	797_5_370	857_4_110	694_4_253	46_5_1	28_04_1	182_4_31	323_5_9	1112_4_215	652_3_69	341_4_98	737_04_43	2366_4_124	423_2_1	427_4_180	412_4_1	140_4_54	1155_5_8	551_4_49	1351_4_214	475_5_260	305_4_60	463_4_187	1152_4_94	1653_0_29	225_5_1	2287_5_493	94_4_226	2044_4_90
740_4_461	578_4_1	155_4_1	558_13_87	624_4_1	599_5_1	242_4_1	663_4_333	316_4_38	553_4_1	192_4_1	115_4_19	88_4_1	273_5_1	149_4_351	134_4_466	252_3_1	69_5_227	399_4_1	398_4_1	491_4_496	522_4_1	797_5_389	857_4_99	694_4_253	46_5_1	28_04_1	182_4_38	323_5_17	1112_4_219	652_3_68	341_4_103	737_04_26	2366_4_118	423_2_1	427_4_165	412_4_1	140_4_60	1155_5_12	551_4_47	1351_4_198	475_5_244	305_4_59	463_4_199	1152_4_106	1653_0_31	225_5_1	2287_5_461	94_4_205	2044_4_95
740_4_471	578_4_1	155_4_1	558_13_86	624_4_1	599_5_1	242_4_1	663_4_309	316_4_31	553_4_1	192_4_1	115_4_21	88_4_1	273_5_1	149_4_366	134_4_435	252_3_1	69_5_234	399_4_1	398_4_1	491_4_504	522_4_1	797_5_404	857_4_89	694_4_218	46_5_1	28_04_1	182_4_43	323_5_12	1112_4_227	652_3_68	341_4_114	737_04_40	2366_4_96	423_2_1	427_4_155	412_4_1	140_4_66	1155_5_11	551_4_47	1351_4_213	475_5_224	305_4_58	463_4_194	1152_4_133	1653_0_26	225_5_1	2287_5_477	94_4_181	2044_4_120
740_4_493	578_4_1	155_4_1	558_13_66	624_4_1	599_5_1	242_4_1	663_4_325	316_4_38	553_4_1	192_4_1	115_4_17	88_4_1	273_5_1	149_4_342	134_4_428	252_3_1	69_5_235	399_4_1	398_4_1	491_4_516	522_4_1	797_5_393	857_4_86	694_4_241	46_5_1	28_04_1	182_4_46	323_5_19	1112_4_234	652_3_65	341_4_103	737_04_39	2366_4_103	423_2_1	427_4_153	412_4_1	140_4_62	1155_5_5	551_4_34	1351_4_220	475_5_237	305_4_46	463_4_178	1152_4_101	1653_0_38	225_5_1	2287_5_483	94_4_205	2044_4_88
740_4_509	578_4_1	155_4_1	558_13_45	624_4_1	599_5_1	242_4_1	663_4_341	316_4_33	553_4_1	192_4_1	115_4_15	88_4_1	273_5_1	149_4_325	134_4_463	252_3_1	69_5_233	399_4_1	398_4_1	491_4_509	522_4_1	797_5_377	857_4_88	694_4_233	46_5_1	28_04_1	182_4_42	323_5_19	1112_4_228	652_3_73	341_4_91	737_04_51	2366_4_111	423_2_1	427_4_168	412_4_1	140_4_60	1155_5_6	551_4_19	1351_4_195	475_5_216	305_4_43	463_4_166	1152_4_100	1653_0_29	225_5_1	2287_5_523	94_4_245	2044_4_81
740_4_491	578_4_1	155_4_1	558_13_47	624_4_1	599_5_1	242_4_1	663_4_313	316_4_32	553_4_1	192_4_1	115_4_21	88_4_1	273_5_1	149_4_338	134_4_434	252_3_1	69_5_214	399_4_1	398_4_1	491_4_528	522_4_1	797_5_407	857_4_97	694_4_239	46_5_1	28_04_1	182_4_38	323_5_17	1112_4_217	652_3_72	341_4_112	737_04_45	2366_4_115	423_2_1	427_4_160	412_4_1	140_4_61	1155_5_7	551_4_19	1351_4_173	475_5_206	305_4_57	463_4_177	1152_4_105	1653_0_24	225_5_1	2287_5_490	94_4_254	2044_4_99
740_4_443	578_4_1	155_4_1	558_13_60	624_4_1	599_5_1	242_4_1	663_4_306	316_4_24	553_4_1	192_4_1	115_4_24	88_4_1	273_5_1	149_4_357	134_4_425	252_3_1	69_5_215	399_4_1	398_4_1	491_4_507	522_4_1	797_5_399	857_4_103	694_4_216	46_5_1	28_04_1	182_4_44	323_5_14	1112_4_196	652_3_63	341_4_128	737_04_49	2366_4_99	423_2_1	427_4_159	412_4_1	140_4_68	1155_5_6	551_4_31	1351_4_167	475_5_232	305_4_66	463_4_176	1152_4_113	1653_0_30	225_5_1	2287_5_485	94_4_290	2044_4_83
740_4_410	578_4_1	155_4_1	558_13_54	624_4_1	599_5_1	242_4_1	663_4_302	316_4_29	553_4_1	192_4_1	115_4_18	88_4_1	273_5_1	149_4_361	134_4_470	252_3_1	69_5_224	399_4_1	398_4_1	491_4_543	522_4_1	797_5_378	857_4_111	694_4_217	46_5_1	28_04_1	182_4_53	323_5_22	1112_4_202	652_3_69	341_4_105	737_04_58	2366_4_114	423_2_1	427_4_134	412_4_1	140_4_68	1155_5_5	551_4_18	1351_4_167	475_5_245	305_4_65	463_4_190	1152_4_110	1653_0_38	225_5_1	2287_5_458	94_4_279	2044_4_83
740_4_431	578_4_1	155_4_1	558_13_53	624_4_1	599_5_1	242_4_1	663_4_305	316_4_38	553_4_1	192_4_1	115_4_17	88_4_1	273_5_1	149_4_368	134_4_472	252_3_1	69_5_228	399_4_1	398_4_1	491_4_541	522_4_1	797_5_379	857_4_122	694_4_222	46_5_1	28_04_1	182_4_43	323_5_17	1112_4_197	652_3_88	341_4_107	737_04_53	2366_4_112	423_2_1	427_4_144	412_4_1	140_4_75	1155_5_2	551_4_26	1351_4_160	475_5_225	305_4_48	463_4_195	1152_4_107	1653_0_26	225_5_1	2287_5_465	94_4_262	2044_4_89
740_4_422	578_4_1	155_4_1	558_13_51	624_4_1	599_5_1	242_4_1	663_4_303	316_4_32	553_4_1	192_4_1	115_4_25	88_4_1	273_5_1	149_4_366	134_4_463	252_3_1	69_5_266	399_4_1	398_4_1	491_4_569	522_4_1	797_5_404	857_4_122	694_4_224	46_5_1	28_04_1	182_4_51	323_5_18	1112_4_157	652_3_85	341_4_130	737_04_39	2366_4_110	423_2_1	427_4_138	412_4_1	140_4_74	551_4_15	1351_4_158	475_5_204	305_4_51	463_4_177	1152_4_109	1653_0_20	225_5_1	2287_5_492	94_4_242	2044_4_96	455_4_110
740_4_402	578_4_1	155_4_1	558_13_53	624_4_1	599_5_1	242_4_1	663_4_278	316_4_30	553_4_1	192_4_1	115_4_25	88_4_1	273_5_1	149_4_349	134_4_509	252_3_1	69_5_232	399_4_1	398_4_1	491_4_577	522_4_1	797_5_386	857_4_124	694_4_193	46_5_1	28_04_1	182_4_51	323_5_20	1112_4_166	652_3_81	341_4_119	737_04_38	2366_4_114	423_2_1	427_4_153	412_4_1	140_4_60	551_4_11	1351_4_164	475_5_248	305_4_62	463_4_159	1152_4_107	1653_0_17	225_5_1	2287_5_503	94_4_251	2044_4_87	455_4_119
740_4_388	578_4_1	155_4_1	558_13_58	624_4_1	599_5_1	242_4_1	663_4_324	316_4_19	553_4_1	192_4_1	115_4_24	88_4_1	273_5_1	149_4_324	134_4_495	252_3_1	69_5_267	399_4_1	398_4_1	491_4_600	522_4_1	797_5_349	857_4_150	694_4_207	46_5_1	28_04_1	182_4_58	323_5_26	1112_4_158	652_3_99	341_4_99	737_04_43	2366_4_102	423_2_1	427_4_154	412_4_1	140_4_48	551_4_13	1351_4_180	475_5_264	305_4_48	463_4_137	1152_4_108	1653_0_19	225_5_1	2287_5_487	94_4_281	2044_4_77	455_4_137
740_4_420	578_4_1	155_4_1	558_13_70	624_4_1	599_5_1	242_4_1	663_4_344	316_4_20	553_4_1	192_4_1	115_4_18	88_4_1	273_5_1	149_4_358	134_4_487	252_3_1	69_5_262	399_4_1	398_4_1	491_4_599	522_4_1	797_5_326	857_4_156	694_4_229	46_5_1	28_04_1	182_4_61	323_5_34	1112_4_181	652_3_97	341_4_102	737_04_37	2366_4_118	423_2_1	427_4_135	412_4_1	140_4_51	551_4_20	1351_4_154	475_5_238	305_4_51	463_4_158	1152_4_123	1653_0_15	225_5_1	2287_5_457	94_4_237	2044_4_91	455_4_142
740_4_400	578_4_1	155_4_1	558_13_82	624_4_1	599_5_1	242_4_1	663_4_338	316_4_17	553_4_1	192_4_1	115_4_32	88_4_1	273_5_1	149_4_351	134_4_471	252_3_1	69_5_254	399_4_1	398_4_1	491_4_613	522_4_1	797_5_313	857_4_143	694_4_214	46_5_1	28_04_1	182_4_70	323_5_23	1112_4_198	652_3_90	341_4_119	737_04_33	2366_4_98	423_2_1	427_4_145	412_4_1	140_4_56	551_4_31	1351_4_154	475_5_230	305_4_53	463_4_165	1152_4_151	1653_0_23	225_5_1	2287_5_477	94_4_220	2044_4_104	455_4_132
740_4_407	578_4_1	155_4_1	558_13_83	624_4_1	599_5_1	242_4_1	663_4_353	316_4_18	553_4_1	192_4_1	115_4_35	88_4_1	273_5_1	149_4_350	134_4_481	252_3_1	69_5_241	399_4_1	398_4_1	491_4_573	522_4_1	797_5_282	857_4_139	694_4_212	46_5_1	28_04_1	182_4_77	323_5_22	1112_4_181	652_3_85	341_4_112	737_04_44	2366_4_81	423_2_1	427_4_151	412_4_1	140_4_58	551_4_17	1351_4_161	475_5_282	305_4_69	463_4_176	1152_4_127	1653_0_38	225_5_1	2287_5_488	94_4_199	2044_4_101	455_4_136
740_4_409	578_4_1	155_4_1	558_13_74	624_4_1	599_5_1	242_4_1	663_4_382	316_4_23	553_4_1	192_4_1	115_4_28	88_4_1	273_5_1	149_4_358	134_4_500	252_3_1	69_5_293	399_4_1	398_4_1	491_4_590	522_4_1	797_5_275	857_4_143	694_4_226	46_5_1	28_04_1	182_4_76	323_5_32	1112_4_213	652_3_100	341_4_97	737_04_37	2366_4_78	423_2_1	427_4_149	412_4_1	140_4_55	551_4_17	1351_4_155	475_5_257	305_4_51	463_4_147	1152_4_119	1653_0_24	225_5_1	2287_5_492	94_4_205	2044_4_91	455_4_139
740_4_426	578_4_1	155_4_1	558_13_59	624_4_1	599_5_1	242_4_1	663_4_364	316_4_20	553_4_1	192_4_1	115_4_30	88_4_1	273_5_1	149_4_376	134_4_509	252_3_1	69_5_292	399_4_1	398_4_1	491_4_570	522_4_1	797_5_278	857_4_141	694_4_228	46_5_1	28_04_1	182_4_66	323_5_31	1112_4_205	652_3_76	341_4_109	737_04_45	2366_4_92	423_2_1	427_4_132	412_4_1	140_4_60	551_4_14	1351_4_151	475_5_262	305_4_54	463_4_166	1152_4_120	1653_0_27	225_5_1	2287_5_480	94_4_217	2044_4_112	455_4_125
740_4_418	578_4_1	155_4_1	558_13_75	624_4_1	599_5_1	242_4_1	663_4_358	316_4_20	553_4_1	192_4_1	115_4_38	88_4_1	273_5_1	149_4_370	134_4_486	252_3_1	69_5_271	399_4_1	398_4_1	491_4_570	522_4_1	797_5_284	857_4_154	694_4_211	46_5_1	28_04_1	182_4_66	323_5_30	1112_4_196	652_3_82	341_4_134	737_04_38	2366_4_60	423_2_1	427_4_148	412_4_1	140_4_67	551_4_8	1351_4_153	475_5_272	305_4_61	463_4_177	1152_4_157	1653_0_31	225_5_1	2287_5_448	94_4_207	2044_4_102	455_4_118
740_4_394	578_4_1	155_4_1	558_13_66	624_4_1	599_5_1	242_4_1	663_4_378	316_4_22	553_4_1	192_4_1	115_4_39	88_4_1	273_5_1	149_4_385	134_4_508	252_3_1	69_5_265	399_4_1	398_4_1	491_4_566	522_4_1	797_5_282	857_4_150	694_4_233	46_5_1	28_04_1	182_4_61	323_5_27	1112_4_197	652_3_102	341_4_113	737_04_48	2366_4_71	423_2_1	427_4_157	412_4_1	140_4_74	551_4_6	1351_4_164	475_5_279	305_4_70	463_4_181	1152_4_149	1653_0_28	225_5_1	2287_5_451	94_4_170	2044_4_83	455_4_121
740_4_383	578_4_1	155_4_1	558_13_71	624_4_1	599_5_1	242_4_1	663_4_380	316_4_23	553_4_1	192_4_1	115_4_42	88_4_1	273_5_1	149_4_345	134_4_516	252_3_1	69_5_273	399_4_1	398_4_1	491_4_582	522_4_1	797_5_275	857_4_124	694_4_251	46_5_1	28_04_1	182_4_57	323_5_30	1112_4_199	652_3_95	341_4_112	737_04_50	2366_4_73	423_2_1	427_4_187	412_4_1	140_4_80	551_4_9	1351_4_143	475_5_273	305_4_43	463_4_182	1152_4_148	1653_0_17	225_5_1	2287_5_452	94_4_188	2044_4_100	455_4_135
740_4_413	578_4_1	155_4_1	558_13_71	624_4_1	599_5_1	242_4_1	663_4_352	316_4_22	553_4_1	192_4_1	115_4_42	88_4_1	273_5_1	149_4_337	134_4_531	252_3_1	69_5_266	399_4_1	398_4_1	491_4_593	522_4_1	797_5_288	857_4_133	694_4_232	46_5_1	28_04_1	182_4_64	323_5_35	1112_4_191	652_3_69	341_4_116	737_04_45	2366_4_72	423_2_1	427_4_178	412_4_1	140_4_83	551_4_10	1351_4_133	475_5_278	305_4_31	463_4_180	1152_4_170	1653_0_23	225_5_1	2287_5_459	94_4_194	2044_4_102	455_4_127
740_4_383	578_4_1	155_4_1	558_13_83	624_4_1	599_5_1	242_4_1	663_4_333	316_4_15	553_4_1	192_4_1	115_4_46	88_4_1	273_5_1	149_4_298	134_4_511	252_3_1	69_5_225	399_4_1	398_4_1	491_4_624	522_4_1	797_5_291	857_4_142	694_4_214	46_5_1	28_04_1	182_4_63	323_5_22	1112_4_161	652_3_95	341_4_155	737_04_56	2366_4_63	423_2_1	427_4_182	412_4_1	140_4_101	551_4_5	1351_4_140	475_5_271	305_4_38	463_4_187	1152_4_178	1653_0_28	225_5_1	2287_5_422	94_4_199	2044_4_89	455_4_140
740_4_389	578_4_1	155_4_1	558_13_88	624_4_1	599_5_1	242_4_1	663_4_339	316_4_17	553_4_1	192_4_1	115_4_51	88_4_1	273_5_1	149_4_305	134_4_538	252_3_1	69_5_231	399_4_1	398_4_1	491_4_632	522_4_1	797_5_309	857_4_170	694_4_191	46_5_1	28_04_1	182_4_72	323_5_28	1112_4_163	652_3_106	341_4_126	737_04_68	2366_4_54	423_2_1	427_4_174	412_4_1	140_4_97	551_4_7	1351_4_120	475_5_287	305_4_43	463_4_148	1152_4_182	1653_0_20	225_5_1	2287_5_416	94_4_195	2044_4_91	455_4_138
740_4_410	578_4_1	155_4_1	558_13_95	624_4_1	599_5_1	242_4_1	663_4_336	316_4_17	553_4_1	192_4_1	115_4_35	88_4_1	273_5_1	149_4_316	134_4_537	252_3_1	69_5_266	399_4_1	398_4_1	491_4_630	522_4_1	797_5_278	857_4_158	694_4_227	46_5_1	28_04_1	182_4_48	323_5_29	1112_4_162	652_3_94	341_4_123	737_04_52	2366_4_55	423_2_1	427_4_167	412_4_1	140_4_90	551_4_7	1351_4_130	475_5_292	305_4_48	463_4_143	1152_4_179	1653_0_13	225_5_1	2287_5_421	94_4_203	2044_4_86	455_4_131
740_4_451	578_4_1	155_4_1	558_13_79	624_4_1	599_5_1	242_4_1	663_4_299	316_4_18	553_4_1	192_4_1	115_4_32	88_4_1	273_5_1	149_4_333	134_4_550	252_3_1	69_5_252	399_4_1	398_4_1	491_4_628	522_4_1	797_5_300	857_4_145	694_4_242	46_5_1	28_04_1	182_4_47	323_5_28	1112_4_162	652_3_101	341_4_160	737_04_42	2366_4_54	423_2_1	427_4_151	412_4_1	140_4_77	551_4_5	1351_4_104	475_5_297	305_4_47	463_4_144	1152_4_194	1653_0_17	225_5_1	2287_5_437	94_4_198	2044_4_91	455_4_112
740_4_440	578_4_1	155_4_1	558_13_95	624_4_1	599_5_1	242_4_1	663_4_278	316_4_19	553_4_1	192_4_1	115_4_39	88_4_1	273_5_1	149_4_307	134_4_527	252_3_1	69_5_262	399_4_1	398_4_1	491_4_684	522_4_1	797_5_290	857_4_121	694_4_231	46_5_1	28_04_1	182_4_39	323_5_29	1112_4_154	652_3_130	341_4_177	737_04_51	2366_4_36	423_2_1	427_4_152	412_4_1	140_4_89	551_4_6	1351_4_137	475_5_299	305_4_50	463_4_155	1152_4_204	1653_0_15	225_5_1	2287_5_403	94_4_197	2044_4_89	455_4_144
740_4_406	578_4_1	155_4_1	558_13_110	624_4_1	599_5_1	242_4_1	663_4_279	316_4_23	553_4_1	192_4_1	115_4_42	88_4_1	273_5_1	149_4_344	134_4_538	252_3_1	69_5_292	399_4_1	398_4_1	491_4_697	522_4_1	797_5_281	857_4_119	694_4_242	46_5_1	28_04_1	182_4_36	323_5_35	1112_4_151	652_3_106	341_4_162	737_04_63	2366_4_42	423_2_1	427_4_156	412_4_1	140_4_84	551_4_4	1351_4_139	475_5_331	305_4_50	463_4_144	1152_4_184	1653_0_13	225_5_1	2287_5_391	94_4_191	2044_4_65	455_4_140
740_4_382	578_4_1	155_4_1	558_13_117	624_4_1	599_5_1	242_4_1	663_4_246	316_4_29	553_4_1	192_4_1	115_4_41	88_4_1	273_5_1	149_4_360	134_4_542	252_3_1	69_5_314	399_4_1	398_4_1	491_4_712	522_4_1	797_5_300	857_4_116	694_4_253	46_5_1	28_04_1	182_4_35	323_5_49	1112_4_142	652_3_91	341_4_174	737_04_68	2366_4_51	423_2_1	427_4_158	412_4_1	140_4_74	551_4_2	1351_4_122	475_5_319	305_4_43	463_4_133	1152_4_200	1653_0_20	225_5_1	2287_5_390	94_4_195	2044_4_64	455_4_129
740_4_367	578_4_1	155_4_1	558_13_96	624_4_1	599_5_1	242_4_1	663_4_231	316_4_26	553_4_1	192_4_1	115_4_39	88_4_1	273_5_1	149_4_416	134_4_516	252_3_1	69_5_295	399_4_1	398_4_1	491_4_708	522_4_1	797_5_299	857_4_122	694_4_278	46_5_1	28_04_1	182_4_52	323_5_40	1112_4_136	652_3_119	341_4_202	737_04_54	2366_4_53	423_2_1	427_4_135	412_4_1	140_4_76	551_4_2	1351_4_133	475_5_309	305_4_45	463_4_141	1152_4_207	1653_0_22	225_5_1	2287_5_406	94_4_207	2044_4_51	455_4_134
740_4_334	578_4_1	155_4_1	558_13_105	624_4_1	599_5_1	242_4_1	663_4_226	316_4_28	553_4_1	192_4_1	115_4_42	88_4_1	273_5_1	149_4_410	134_4_542	252_3_1	69_5_313	399_4_1	398_4_1	491_4_684	522_4_1	797_5_315	857_4_137	694_4_256	46_5_1	28_04_1	182_4_59	323_5_36	1112_4_130	652_3_133	341_4_189	737_04_65	2366_4_46	423_2_1	427_4_155	412_4_1	140_4_73	551_4_1	1351_4_139	475_5_326	305_4_57	463_4_134	1152_4_197	1653_0_17	225_5_1	2287_5_426	94_4_192	2044_4_43	455_4_132
740_4_359	578_4_1	155_4_1	558_13_117	624_4_1	599_5_1	242_4_1	663_4_228	316_4_23	553_4_1	192_4_1	115_4_32	88_4_1	273_5_1	149_4_426	134_4_527	252_3_1	69_5_324	399_4_1	398_4_1	491_4_699	522_4_1	797_5_291	857_4_150	694_4_286	46_5_1	28_04_1	182_4_45	323_5_44	1112_4_130	652_3_115	341_4_191	737_04_83	2366_4_49	423_2_1	427_4_155	412_4_1	140_4_72	1351_4_132	475_5_297	305_4_64	463_4_127	1152_4_145	1653_0_13	225_5_1	2287_5_383	94_4_197	2044_4_42	455_4_147	1078_4_60
740_4_361	578_4_1	155_4_1	558_13_99	624_4_1	599_5_1	242_4_1	663_4_197	316_4_27	553_4_1	192_4_1	115_4_28	88_4_1	273_5_1	149_4_407	134_4_523	252_3_1	69_5_301	399_4_1	398_4_1	491_4_696	522_4_1	797_5_283	857_4_145	694_4_313	46_5_1	28_04_1	182_4_50	323_5_53	1112_4_161	652_3_126	341_4_221	737_04_52	2366_4_54	423_2_1	427_4_162	412_4_1	140_4_76	1351_4_113	475_5_307	305_4_52	463_4_116	1152_4_158	1653_0_20	225_5_1	2287_5_387	94_4_214	2044_4_45	455_4_148	1078_4_69
740_4_360	578_4_1	155_4_1	558_13_119	624_4_1	599_5_1	242_4_1	663_4_217	316_4_18	553_4_1	192_4_1	115_4_31	88_4_1	273_5_1	149_4_356	134_4_517	252_3_1	69_5_260	399_4_1	398_4_1	491_4_711	522_4_1	797_5_310	857_4_146	694_4_298	46_5_1	28_04_1	182_4_52	323_5_38	1112_4_175	652_3_172	341_4_236	737_04_67	2366_4_39	423_2_1	427_4_160	412_4_1	140_4_70	1351_4_125	475_5_275	305_4_47	463_4_126	1152_4_185	1653_0_15	225_5_1	2287_5_435	94_4_208	2044_4_31	455_4_142	1078_4_59
740_4_329	578_4_1	155_4_1	558_13_138	624_4_1	599_5_1	242_4_1	663_4_246	316_4_16	553_4_1	192_4_1	115_4_34	88_4_1	273_5_1	149_4_348	134_4_551	252_3_1	69_5_292	399_4_1	398_4_1	491_4_672	522_4_1	797_5_320	857_4_167	694_4_285	46_5_1	28_04_1	182_4_51	323_5_46	1112_4_165	652_3_138	341_4_215	737_04_76	2366_4_49	423_2_1	427_4_164	412_4_1	140_4_52	1351_4_155	475_5_263	305_4_60	463_4_107	1152_4_158	1653_0_15	225_5_1	2287_5_446	94_4_186	2044_4_32	455_4_147	1078_4_62
740_4_317	578_4_1	155_4_1	558_13_131	624_4_1	599_5_1	242_4_1	663_4_279	316_4_24	553_4_1	192_4_1	115_4_33	88_4_1	273_5_1	149_4_342	134_4_557	252_3_1	69_5_303	399_4_1	398_4_1	491_4_679	522_4_1	797_5_303	857_4_166	694_4_294	46_5_1	28_04_1	182_4_41	323_5_56	1112_4_164	652_3_105	341_4_192	737_04_71	2366_4_63	423_2_1	427_4_154	412_4_1	140_4_44	1351_4_124	475_5_288	305_4_58	463_4_86	1152_4_153	1653_0_23	225_5_1	2287_5_447	94_4_216	2044_4_29	455_4_131	1078_4_62
740_4_314	578_4_1	155_4_1	558_13_120	624_4_1	599_5_1	242_4_1	663_4_295	316_4_22	553_4_1	192_4_1	115_4_29	88_4_1	273_5_1	149_4_371	134_4_527	252_3_1	69_5_283	399_4_1	398_4_1	491_4_700	522_4_1	797_5_316	857_4_183	694_4_316	46_5_1	28_04_1	182_4_56	323_5_44	1112_4_142	652_3_125	341_4_218	737_04_51	2366_4_61	423_2_1	427_4_145	412_4_1	140_4_40	1351_4_96	475_5_277	305_4_46	463_4_94	1152_4_148	1653_0_25	225_5_1	2287_5_425	94_4_208	2044_4_29	455_4_134	1078_4_53
740_4_299	578_4_1	155_4_1	558_13_134	624_4_1	599_5_1	242_4_1	663_4_320	316_4_21	553_4_1	192_4_1	115_4_30	88_4_1	273_5_1	149_4_358	134_4_530	252_3_1	69_5_283	399_4_1	398_4_1	491_4_697	522_4_1	797_5_318	857_4_175	694_4_295	46_5_1	28_04_1	182_4_52	323_5_42	1112_4_147	652_3_138	341_4_249	737_04_50	2366_4_63	423_2_1	427_4_144	412_4_1	140_4_23	1351_4_90	475_5_264	305_4_57	463_4_114	1152_4_160	1653_0_21	225_5_1	2287_5_454	94_4_172	2044_4_18	455_4_136	1078_4_38
740_4_291	578_4_1	155_4_1	558_13_143	624_4_1	599_5_1	242_4_1	663_4_365	316_4_15	553_4_1	192_4_1	115_4_32	88_4_1	273_5_1	149_4_352	134_4_534	252_3_1	69_5_304	399_4_1	398_4_1	491_4_708	522_4_1	797_5_300	857_4_199	694_4_302	46_5_1	28_04_1	182_4_47	323_5_49	1112_4_152	652_3_95	341_4_229	737_04_59	2366_4_67	423_2_1	427_4_147	412_4_1	140_4_20	1351_4_90	475_5_285	305_4_68	463_4_82	1152_4_143	1653_0_20	225_5_1	2287_5_475	94_4_162	2044_4_21	455_4_140	1078_4_41
740_4_282	578_4_1	155_4_1	558_13_155	624_4_1	599_5_1	242_4_1	663_4_405	316_4_9	553_4_1	192_4_1	115_4_24	88_4_1	273_5_1	149_4_365	134_4_508	252_3_1	69_5_314	399_4_1	398_4_1	491_4_714	522_4_1	797_5_287	857_4_190	694_4_293	46_5_1	28_04_1	182_4_44	323_5_53	1112_4_171	652_3_93	341_4_242	737_04_57	2366_4_56	423_2_1	427_4_160	412_4_1	140_4_20	1351_4_84	475_5_265	305_4_60	463_4_86	1152_4_131	1653_0_32	225_5_1	2287_5_472	94_4_152	2044_4_28	455_4_134	1078_4_34
740_4_290	578_4_1	155_4_1	558_13_113	624_4_1	599_5_1	242_4_1	663_4_365	316_4_8	553_4_1	192_4_1	115_4_28	88_4_1	273_5_1	149_4_346	134_4_495	252_3_1	69_5_292	399_4_1	398_4_1	491_4_735	522_4_1	797_5_307	857_4_185	694_4_312	46_5_1	28_04_1	182_4_48	323_5_45	1112_4_161	652_3_120	341_4_254	737_04_52	2366_4_60	423_2_1	427_4_179	412_4_1	140_4_28	1351_4_76	475_5_248	305_4_60	463_4_91	1152_4_138	1653_0_17	225_5_1	2287_5_443	94_4_175	2044_4_39	455_4_126	1078_4_50
740_4_261	578_4_1	155_4_1	558_13_112	624_4_1	599_5_1	242_4_1	663_4_353	316_4_5	553_4_1	192_4_1	115_4_34	88_4_1	273_5_1	149_4_365	134_4_513	252_3_1	69_5_310	399_4_1	398_4_1	491_4_694	522_4_1	797_5_307	857_4_184	694_4_297	46_5_1	28_04_1	182_4_48	323_5_57	1112_4_162	652_3_102	341_4_246	737_04_73	2366_4_65	423_2_1	427_4_177	412_4_1	140_4_23	1351_4_92	475_5_258	305_4_65	463_4_79	1152_4_159	1653_0_19	225_5_1	2287_5_448	94_4_161	2044_4_29	455_4_135	1078_4_60
740_4_246	578_4_1	155_4_1	558_13_115	624_4_1	599_5_1	242_4_1	663_4_372	316_4_7	553_4_1	192_4_1	115_4_39	88_4_1	273_5_1	149_4_353	134_4_551	252_3_1	69_5_304	399_4_1	398_4_1	491_4_672	522_4_1	797_5_278	857_4_195	694_4_312	46_5_1	28_04_1	182_4_32	323_5_66	1112_4_158	652_3_121	341_4_219	737_04_85	2366_4_67	423_2_1	427_4_165	412_4_1	140_4_14	1351_4_94	475_5_259	305_4_72	463_4_74	1152_4_142	1653_0_28	225_5_1	2287_5_452	94_4_180	2044_4_33	455_4_131	1078_4_58
740_4_246	578_4_1	155_4_1	558_13_119	624_4_1	599_5_1	242_4_1	663_4_372	316_4_9	553_4_1	192_4_1	115_4_38	88_4_1	273_5_1	149_4_377	134_4_516	252_3_1	69_5_304	399_4_1	398_4_1	491_4_687	522_4_1	797_5_278	857_4_175	694_4_287	46_5_1	28_04_1	182_4_24	323_5_59	1112_4_152	652_3_137	341_4_228	737_04_77	2366_4_83	423_2_1	427_4_171	412_4_1	140_4_19	1351_4_93	475_5_286	305_4_60	463_4_92	1152_4_152	1653_0_28	225_5_1	2287_5_460	94_4_186	2044_4_40	455_4_134	1078_4_46
740_4_266	578_4_1	155_4_1	558_13_107	624_4_1	599_5_1	242_4_1	663_4_362	316_4_10	553_4_1	192_4_1	115_4_37	88_4_1	273_5_1	149_4_351	134_4_503	252_3_1	69_5_284	399_4_1	398_4_1	491_4_744	522_4_1	797_5_263	857_4_199	694_4_314	46_5_1	28_04_1	182_4_30	323_5_55	1112_4_159	652_3_132	341_4_235	737_04_66	2366_4_68	423_2_1	427_4_180	412_4_1	140_4_18	1351_4_86	475_5_248	305_4_71	463_4_98	1152_4_141	1653_0_19	225_5_1	2287_5_433	94_4_204	2044_4_41	455_4_130	1078_4_47
740_4_256	578_4_1	155_4_1	558_13_128	624_4_1	599_5_1	242_4_1	663_4_359	316_4_7	553_4_1	192_4_1	115_4_49	88_4_1	273_5_1	149_4_366	134_4_518	252_3_1	69_5_294	399_4_1	398_4_1	491_4_693	522_4_1	797_5_273	857_4_171	694_4_325	46_5_1	28_04_1	182_4_28	323_5_50	1112_4_148	652_3_142	341_4_210	737_04_70	2366_4_59	423_2_1	427_4_173	412_4_1	140_4_13	1351_4_99	475_5_265	305_4_54	463_4_88	1152_4_142	1653_0_32	225_5_1	2287_5_459	94_4_189	2044_4_40	455_4_120	1078_4_53
740_4_265	578_4_1	155_4_1	558_13_137	624_4_1	599_5_1	242_4_1	663_4_374	316_4_8	553_4_1	192_4_1	115_4_46	88_4_1	273_5_1	149_4_366	134_4_537	252_3_1	69_5_292	399_4_1	398_4_1	491_4_671	522_4_1	797_5_252	857_4_169	694_4_338	46_5_1	28_04_1	182_4_29	323_5_54	1112_4_167	652_3_171	341_4_184	737_04_77	2366_4_63	423_2_1	427_4_178	412_4_1	140_4_9	1351_4_112	475_5_275	305_4_56	463_4_82	1152_4_126	1653_0_40	225_5_1	2287_5_494	94_4_163	2044_4_41	455_4_109	1078_4_49
740_4_228	578_4_1	155_4_1	558_13_132	624_4_1	599_5_1	242_4_1	663_4_349	316_4_4	553_4_1	192_4_1	115_4_37	88_4_1	273_5_1	149_4_355	134_4_551	252_3_1	69_5_291	399_4_1	398_4_1	491_4_702	522_4_1	797_5_263	857_4_172	694_4_342	46_5_1	28_04_1	182_4_27	323_5_48	1112_4_178	652_3_150	341_4_199	737_04_50	2366_4_72	423_2_1	427_4_175	412_4_1	140_4_11	1351_4_116	475_5_268	305_4_56	463_4_88	1152_4_129	1653_0_50	225_5_1	2287_5_482	94_4_168	2044_4_50	455_4_115	1078_4_49
740_4_247	578_4_1	155_4_1	558_13_140	624_4_1	599_5_1	242_4_1	663_4_336	316_4_9	553_4_1	192_4_1	115_4_31	88_4_1	273_5_1	149_4_359	134_4_517	252_3_1	69_5_290	399_4_1	398_4_1	491_4_738	522_4_1	797_5_281	857_4_213	694_4_363	46_5_1	28_04_1	182_4_18	323_5_36	1112_4_183	652_3_155	341_4_210	737_04_38	2366_4_50	423_2_1	427_4_192	412_4_1	140_4_4	1351_4_124	475_5_276	305_4_48	463_4_79	1152_4_144	1653_0_35	225_5_1	2287_5_466	94_4_159	2044_4_46	455_4_106	1078_4_43
740_4_250	578_4_1	155_4_1	558_13_165	624_4_1	599_5_1	242_4_1	663_4_345	316_4_3	553_4_1	192_4_1	115_4_37	88_4_1	273_5_1	149_4_367	134_4_558	252_3_1	69_5_308	399_4_1	398_4_1	491_4_692	522_4_1	797_5_276	857_4_200	694_4_373	46_5_1	28_04_1	182_4_15	323_5_34	1112_4_173	652_3_155	341_4_169	737_04_32	2366_4_53	423_2_1	427_4_180	412_4_1	140_4_5	1351_4_142	475_5_284	305_4_55	463_4_79	1152_4_159	1653_0_35	225_5_1	2287_5_474	94_4_148	2044_4_33	455_4_94	1078_4_51
740_4_259	578_4_1	155_4_1	558_13_194	624_4_1	599_5_1	242_4_1	663_4_347	316_4_5	553_4_1	192_4_1	115_4_40	88_4_1	273_5_1	149_4_341	134_4_609	252_3_1	69_5_296	399_4_1	398_4_1	491_4_695	522_4_1	797_5_277	857_4_200	694_4_347	46_5_1	28_04_1	182_4_7	323_5_38	1112_4_171	652_3_144	341_4_148	737_04_32	2366_4_59	423_2_1	427_4_209	412_4_1	140_4_7	1351_4_145	475_5_301	305_4_60	463_4_66	1152_4_133	1653_0_32	225_5_1	2287_5_472	94_4_132	2044_4_38	455_4_106	1078_4_39
740_4_277	578_4_1	155_4_1	558_13_180	624_4_1	599_5_1	242_4_1	663_4_357	316_4_7	553_4_1	192_4_1	115_4_33	88_4_1	273_5_1	149_4_356	134_4_569	252_3_1	69_5_280	399_4_1	398_4_1	491_4_743	522_4_1	797_5_284	857_4_203	694_4_364	46_5_1	28_04_1	182_4_4	323_5_36	1112_4_195	652_3_148	341_4_169	737_04_19	2366_4_59	423_2_1	427_4_192	412_4_1	140_4_10	1351_4_147	475_5_288	305_4_45	463_4_69	1152_4_142	1653_0_16	225_5_1	2287_5_441	94_4_144	2044_4_37	455_4_102	1078_4_43
740_4_282	578_4_1	155_4_1	558_13_190	624_4_1	599_5_1	242_4_1	663_4_337	316_4_3	553_4_1	192_4_1	115_4_48	88_4_1	273_5_1	149_4_403	134_4_563	252_3_1	69_5_281	399_4_1	398_4_1	491_4_729	522_4_1	797_5_287	857_4_218	694_4_385	46_5_1	28_04_1	182_4_7	323_5_32	1112_4_205	652_3_147	341_4_156	737_04_24	2366_4_50	423_2_1	427_4_188	412_4_1	140_4_6	1351_4_142	475_5_285	305_4_45	463_4_75	1152_4_120	1653_0_19	225_5_1	2287_5_442	94_4_120	2044_4_39	455_4_95	1078_4_50
740_4_287	578_4_1	155_4_1	558_13_193	624_4_1	599_5_1	242_4_1	663_4_359	316_4_3	553_4_1	192_4_1	115_4_54	88_4_1	273_5_1	149_4_414	134_4_586	252_3_1	69_5_289	399_4_1	398_4_1	491_4_716	522_4_1	797_5_263	857_4_216	694_4_395	46_5_1	28_04_1	182_4_6	323_5_38	1112_4_194	652_3_174	341_4_136	737_04_23	2366_4_46	423_2_1	427_4_169	412_4_1	140_4_8	1351_4_130	475_5_272	305_4_54	463_4_78	1152_4_115	1653_0_30	225_5_1	2287_5_440	94_4_106	2044_4_37	455_4_89	1078_4_42
740_4_288	578_4_1	155_4_1	558_13_215	624_4_1	599_5_1	242_4_1	663_4_363	316_4_2	553_4_1	192_4_1	115_4_50	88_4_1	273_5_1	149_4_423	134_4_627	252_3_1	69_5_295	399_4_1	398_4_1	491_4_701	522_4_1	797_5_271	857_4_229	694_4_359	46_5_1	28_04_1	182_4_7	323_5_39	1112_4_159	652_3_149	341_4_135	737_04_21	2366_4_44	423_2_1	427_4_191	412_4_1	140_4_9	1351_4_130	475_5_297	305_4_64	463_4_70	1152_4_106	1653_0_39	225_5_1	2287_5_437	94_4_105	2044_4_31	455_4_94	1078_4_34
740_4_307	578_4_1	155_4_1	558_13_187	624_4_1	599_5_1	242_4_1	663_4_342	316_4_6	553_4_1	192_4_1	115_4_38	88_4_1	273_5_1	149_4_394	134_4_602	252_3_1	69_5_297	399_4_1	398_4_1	491_4_778	522_4_1	797_5_253	857_4_227	694_4_367	46_5_1	28_04_1	182_4_5	323_5_43	1112_4_152	652_3_136	341_4_148	737_04_20	2366_4_57	423_2_1	427_4_181	412_4_1	140_4_9	1351_4_115	475_5_315	305_4_71	463_4_62	1152_4_92	1653_0_26	225_5_1	2287_5_444	94_4_123	2044_4_39	455_4_95	1078_4_38
740_4_306	578_4_1	155_4_1	558_13_202	624_4_1	599_5_1	242_4_1	663_4_326	316_4_9	553_4_1	192_4_1	115_4_48	88_4_1	273_5_1	149_4_395	134_4_597	252_3_1	69_5_314	399_4_1	398_4_1	491_4_811	522_4_1	797_5_238	857_4_232	694_4_388	46_5_1	28_04_1	182_4_7	323_5_19	1112_4_162	652_3_155	341_4_145	737_04_23	2366_4_41	423_2_1	427_4_167	412_4_1	140_4_3	1351_4_105	475_5_313	305_4_61	463_4_71	1152_4_101	1653_0_31	225_5_1	2287_5_436	94_4_100	2044_4_39	455_4_94	1078_4_40
740_4_321	578_4_1	155_4_1	558_13_205	624_4_1	599_5_1	242_4_1	663_4_325	316_4_7	553_4_1	192_4_1	115_4_60	88_4_1	273_5_1	149_4_398	134_4_592	252_3_1	69_5_331	399_4_1	398_4_1	491_4_774	522_4_1	797_5_221	857_4_213	694_4_418	46_5_1	28_04_1	182_4_3	323_5_28	1112_4_192	652_3_142	341_4_119	737_04_29	2366_4_42	423_2_1	427_4_163	412_4_1	140_4_3	1351_4_116	475_5_322	305_4_62	463_4_73	1152_4_88	1653_0_41	225_5_1	2287_5_413	94_4_92	2044_4_53	455_4_91	1078_4_27
740_4_336	578_4_1	155_4_1	558_13_184	624_4_1	599_5_1	242_4_1	663_4_331	316_4_6	553_4_1	192_4_1	115_4_59	88_4_1	273_5_1	149_4_375	134_4_596	252_3_1	69_5_335	399_4_1	398_4_1	491_4_757	522_4_1	797_5_220	857_4_209	694_4_416	46_5_1	28_04_1	182_4_2	323_5_26	1112_4_173	652_3_141	341_4_125	737_04_27	2366_4_48	423_2_1	427_4_163	412_4_1	140_4_6	1351_4_114	475_5_299	305_4_84	463_4_80	1152_4_72	1653_0_29	225_5_1	2287_5_422	94_4_85	2044_4_56	455_4_115	1078_4_36
740_4_370	578_4_1	155_4_1	558_13_181	624_4_1	599_5_1	242_4_1	663_4_343	316_4_6	553_4_1	192_4_1	115_4_66	88_4_1	273_5_1	149_4_353	134_4_566	252_3_1	69_5_336	399_4_1	398_4_1	491_4_770	522_4_1	797_5_212	857_4_189	694_4_411	46_5_1	28_04_1	182_4_4	323_5_25	1112_4_170	652_3_137	341_4_158	737_04_32	2366_4_45	423_2_1	427_4_155	412_4_1	140_4_6	1351_4_90	475_5_319	305_4_84	463_4_93	1152_4_74	1653_0_29	225_5_1	2287_5_398	94_4_71	2044_4_56	455_4_97	1078_4_43
740_4_351	578_4_1	155_4_1	558_13_183	624_4_1	599_5_1	242_4_1	663_4_362	316_4_7	553_4_1	192_4_1	115_4_88	88_4_1	273_5_1	149_4_381	134_4_559	252_3_1	69_5_385	399_4_1	398_4_1	491_4_726	522_4_1	797_5_215	857_4_173	694_4_439	46_5_1	28_04_1	323_5_16	1112_4_164	652_3_143	341_4_145	737_04_29	2366_4_48	423_2_1	427_4_162	412_4_1	140_4_4	1351_4_101	475_5_313	305_4_81	463_4_84	1152_4_83	1653_0_45	225_5_1	2287_5_448	94_4_60	2044_4_51	455_4_78	1078_4_38	17_4_1
740_4_366	578_4_1	155_4_1	558_13_200	624_4_1	599_5_1	242_4_1	663_4_378	316_4_4	553_4_1	192_4_1	115_4_99	88_4_1	273_5_1	149_4_411	134_4_570	252_3_1	69_5_389	399_4_1	398_4_1	491_4_597	522_4_1	797_5_220	857_4_158	694_4_428	46_5_1	28_04_1	323_5_19	1112_4_183	652_3_143	341_4_115	737_04_28	2366_4_42	423_2_1	427_4_150	412_4_1	140_4_7	1351_4_119	475_5_328	305_4_82	463_4_90	1152_4_80	1653_0_35	225_5_1	2287_5_451	94_4_58	2044_4_67	455_4_77	1078_4_41	17_4_1
740_4_368	578_4_1	155_4_1	558_13_199	624_4_1	599_5_1	242_4_1	663_4_338	316_4_5	553_4_1	192_4_1	115_4_97	88_4_1	273_5_1	149_4_373	134_4_560	252_3_1	69_5_384	399_4_1	398_4_1	491_4_567	522_4_1	797_5_220	857_4_166	694_4_434	46_5_1	28_04_1	323_5_14	1112_4_185	652_3_145	341_4_116	737_04_17	2366_4_69	423_2_1	427_4_176	412_4_1	140_4_9	1351_4_113	475_5_320	305_4_71	463_4_120	1152_4_84	1653_0_29	225_5_1	2287_5_460	94_4_64	2044_4_90	455_4_89	1078_4_38	17_4_1
740_4_396	578_4_1	155_4_1	558_13_171	624_4_1	599_5_1	242_4_1	663_4_368	316_4_8	553_4_1	192_4_1	115_4_82	88_4_1	273_5_1	149_4_359	134_4_551	252_3_1	69_5_374	399_4_1	398_4_1	491_4_577	522_4_1	797_5_235	857_4_189	694_4_468	46_5_1	28_04_1	323_5_9	1112_4_189	652_3_144	341_4_113	737_04_13	2366_4_69	423_2_1	427_4_183	412_4_1	140_4_9	1351_4_101	475_5_302	305_4_70	463_4_107	1152_4_85	1653_0_34	225_5_1	2287_5_463	94_4_60	2044_4_73	455_4_76	1078_4_45	17_4_1
740_4_369	578_4_1	155_4_1	558_13_172	624_4_1	599_5_1	242_4_1	663_4_416	316_4_6	553_4_1	192_4_1	115_4_92	88_4_1	273_5_1	149_4_396	134_4_550	252_3_1	69_5_344	399_4_1	398_4_1	491_4_586	522_4_1	797_5_217	857_4_204	694_4_495	46_5_1	28_04_1	323_5_11	1112_4_179	652_3_154	341_4_102	737_04_16	2366_4_67	423_2_1	427_4_145	412_4_1	140_4_10	1351_4_103	475_5_328	305_4_71	463_4_102	1152_4_85	1653_0_33	225_5_1	2287_5_482	94_4_45	2044_4_81	455_4_84	1078_4_28	17_4_1
740_4_371	578_4_1	155_4_1	558_13_194	624_4_1	599_5_1	242_4_1	663_4_456	316_4_4	553_4_1	192_4_1	115_4_85	88_4_1	273_5_1	149_4_375	134_4_546	252_3_1	69_5_349	399_4_1	398_4_1	491_4_542	522_4_1	797_5_235	857_4_198	694_4_464	46_5_1	28_04_1	323_5_11	1112_4_196	652_3_152	341_4_97	737_04_14	2366_4_71	423_2_1	427_4_150	412_4_1	140_4_12	1351_4_102	475_5_326	305_4_71	463_4_113	1152_4_77	1653_0_25	225_5_1	2287_5_513	94_4_41	2044_4_83	455_4_82	1078_4_32	17_4_1
740_4_377	578_4_1	155_4_1	558_13_181	624_4_1	599_5_1	242_4_1	663_4_411	316_4_6	553_4_1	192_4_1	115_4_72	88_4_1	273_5_1	149_4_330	134_4_550	252_3_1	69_5_313	399_4_1	398_4_1	491_4_541	522_4_1	797_5_259	857_4_204	694_4_454	46_5_1	28_04_1	323_5_12	1112_4_194	652_3_176	341_4_95	737_04_7	2366_4_89	423_2_1	427_4_178	412_4_1	140_4_13	1351_4_91	475_5_333	305_4_92	463_4_118	1152_4_72	1653_0_17	225_5_1	2287_5_454	94_4_37	2044_4_101	455_4_78	1078_4_28	17_4_1
740_4_434	578_4_1	155_4_1	558_13_148	624_4_1	599_5_1	242_4_1	663_4_414	316_4_6	553_4_1	192_4_1	115_4_72	88_4_1	273_5_1	149_4_359	134_4_551	252_3_1	69_5_359	399_4_1	398_4_1	491_4_559	522_4_1	797_5_252	857_4_240	694_4_519	46_5_1	28_04_1	323_5_15	1112_4_196	652_3_175	341_4_90	737_04_7	2366_4_70	423_2_1	427_4_174	412_4_1	140_4_10	1351_4_95	475_5_303	305_4_92	463_4_100	1152_4_58	1653_0_17	225_5_1	2287_5_424	94_4_32	2044_4_68	455_4_74	1078_4_20	17_4_1
740_4_406	578_4_1	155_4_1	558_13_166	624_4_1	599_5_1	242_4_1	663_4_447	316_4_1	553_4_1	192_4_1	115_4_80	88_4_1	273_5_1	149_4_399	134_4_573	252_3_1	69_5_376	399_4_1	398_4_1	491_4_561	522_4_1	797_5_222	857_4_222	694_4_510	46_5_1	28_04_1	323_5_17	1112_4_196	652_3_164	341_4_58	737_04_11	2366_4_65	423_2_1	427_4_167	412_4_1	140_4_17	1351_4_99	475_5_306	305_4_79	463_4_90	1152_4_36	1653_0_22	225_5_1	2287_5_466	94_4_24	2044_4_62	455_4_91	1078_4_23	17_4_1
740_4_393	578_4_1	155_4_1	558_13_162	624_4_1	599_5_1	242_4_1	663_4_432	316_4_1	553_4_1	192_4_1	115_4_85	88_4_1	273_5_1	149_4_364	134_4_618	252_3_1	69_5_331	399_4_1	398_4_1	491_4_534	522_4_1	797_5_221	857_4_193	694_4_479	46_5_1	28_04_1	323_5_21	1112_4_209	652_3_179	341_4_57	737_04_5	2366_4_71	423_2_1	427_4_187	412_4_1	140_4_24	1351_4_109	475_5_316	305_4_84	463_4_110	1152_4_37	1653_0_23	225_5_1	2287_5_483	94_4_24	2044_4_71	455_4_75	1078_4_37	17_4_1
740_4_409	578_4_1	155_4_1	558_13_145	624_4_1	599_5_1	242_4_1	663_4_383	455_4_69	553_4_1	192_4_1	115_4_63	88_4_1	273_5_1	149_4_305	134_4_656	252_3_1	69_5_322	399_4_1	398_4_1	491_4_572	522_4_1	797_5_234	857_4_241	694_4_475	46_5_1	28_04_1	323_5_16	1112_4_164	652_3_175	341_4_59	737_04_2	2366_4_78	423_2_1	427_4_196	412_4_1	140_4_19	1351_4_101	475_5_336	305_4_99	463_4_104	1152_4_46	1653_0_37	225_5_1	2287_5_476	94_4_36	2044_4_69	1078_4_18	17_4_1	1642_4_223
740_4_425	578_4_1	155_4_1	558_13_151	624_4_1	599_5_1	242_4_1	663_4_351	455_4_64	553_4_1	192_4_1	115_4_61	88_4_1	273_5_1	149_4_324	134_4_660	252_3_1	69_5_332	399_4_1	398_4_1	491_4_610	522_4_1	797_5_222	857_4_242	694_4_505	46_5_1	28_04_1	323_5_18	1112_4_192	652_3_158	341_4_68	737_04_1	2366_4_63	423_2_1	427_4_194	412_4_1	140_4_28	1351_4_111	475_5_345	305_4_105	463_4_94	1152_4_55	1653_0_38	225_5_1	2287_5_432	94_4_27	2044_4_66	1078_4_13	17_4_1	1642_4_227
740_4_394	578_4_1	155_4_1	558_13_139	624_4_1	599_5_1	242_4_1	663_4_364	455_4_70	553_4_1	192_4_1	115_4_67	88_4_1	273_5_1	149_4_344	134_4_656	252_3_1	69_5_323	399_4_1	398_4_1	491_4_602	797_5_233	857_4_220	694_4_475	46_5_1	323_5_25	1112_4_173	652_3_165	341_4_75	522_4_1	2366_4_54	423_2_1	427_4_203	412_4_1	140_4_29	1351_4_116	475_5_374	305_4_76	463_4_83	1152_4_64	1653_0_32	225_5_1	2287_5_446	94_4_26	2044_4_74	1078_4_23	17_4_1	1642_4_239	56_4_1	968_5_169
740_4_370	578_4_1	155_4_1	558_13_144	624_4_1	599_5_1	242_4_1	663_4_363	455_4_53	553_4_1	192_4_1	115_4_63	88_4_1	273_5_1	149_4_292	134_4_666	252_3_1	69_5_321	399_4_1	398_4_1	491_4_563	797_5_235	857_4_231	694_4_440	46_5_1	323_5_24	1112_4_189	652_3_170	341_4_82	522_4_1	2366_4_72	423_2_1	427_4_233	412_4_1	140_4_25	1351_4_133	475_5_354	305_4_92	463_4_87	1152_4_63	1653_0_30	225_5_1	2287_5_468	94_4_41	2044_4_77	1078_4_33	17_4_1	1642_4_235	56_4_1	968_5_169
740_4_380	578_4_1	155_4_1	558_13_120	624_4_1	599_5_1	242_4_1	663_4_318	455_4_47	553_4_1	192_4_1	115_4_61	88_4_1	273_5_1	149_4_317	134_4_704	252_3_1	69_5_324	399_4_1	398_4_1	491_4_600	797_5_238	857_4_227	694_4_390	46_5_1	323_5_18	1112_4_199	652_3_183	341_4_99	522_4_1	2366_4_83	423_2_1	427_4_218	412_4_1	140_4_15	1351_4_126	475_5_356	305_4_103	463_4_73	1152_4_50	1653_0_42	225_5_1	2287_5_460	94_4_52	2044_4_74	1078_4_21	17_4_1	1642_4_232	56_4_1	968_5_189
740_4_362	578_4_1	155_4_1	558_13_118	624_4_1	599_5_1	242_4_1	663_4_311	455_4_65	553_4_1	192_4_1	115_4_60	88_4_1	273_5_1	149_4_327	134_4_674	252_3_1	69_5_319	399_4_1	398_4_1	491_4_628	797_5_243	857_4_217	694_4_449	46_5_1	323_5_25	1112_4_200	652_3_191	341_4_103	522_4_1	2366_4_85	423_2_1	427_4_188	412_4_1	140_4_10	1351_4_123	475_5_344	305_4_123	463_4_58	1152_4_46	1653_0_31	225_5_1	2287_5_474	94_4_41	2044_4_80	1078_4_38	17_4_1	1642_4_242	56_4_1	968_5_178
740_4_320	578_4_1	155_4_1	558_13_114	624_4_1	599_5_1	242_4_1	663_4_311	455_4_56	553_4_1	192_4_1	115_4_67	88_4_1	273_5_1	149_4_340	134_4_668	252_3_1	69_5_318	399_4_1	398_4_1	491_4_616	797_5_237	857_4_220	694_4_437	46_5_1	323_5_27	1112_4_200	652_3_179	341_4_93	522_4_1	2366_4_81	423_2_1	427_4_209	412_4_1	140_4_14	1351_4_118	475_5_340	305_4_97	463_4_80	1152_4_73	1653_0_34	225_5_1	2287_5_496	94_4_45	2044_4_83	1078_4_46	17_4_1	1642_4_244	56_4_1	968_5_169
740_4_354	578_4_1	155_4_1	558_13_120	624_4_1	599_5_1	242_4_1	663_4_296	455_4_42	553_4_1	192_4_1	115_4_63	88_4_1	273_5_1	149_4_318	134_4_680	252_3_1	69_5_318	399_4_1	398_4_1	491_4_632	797_5_206	857_4_216	694_4_426	46_5_1	323_5_20	1112_4_219	652_3_176	341_4_83	522_4_1	1653_0_45	423_2_1	427_4_209	412_4_1	140_4_15	1351_4_119	475_5_353	305_4_110	463_4_89	1152_4_58	2366_4_75	225_5_1	2287_5_489	94_4_38	2044_4_73	1078_4_41	17_4_1	1642_4_266	56_4_1	968_5_180
740_4_348	578_4_1	155_4_1	558_13_107	624_4_1	599_5_1	242_4_1	663_4_258	455_4_58	553_4_1	192_4_1	115_4_55	88_4_1	273_5_1	149_4_353	134_4_671	252_3_1	69_5_333	399_4_1	398_4_1	491_4_651	797_5_226	857_4_230	694_4_421	46_5_1	323_5_11	1112_4_221	652_3_181	341_4_93	522_4_1	2366_4_67	423_2_1	427_4_195	412_4_1	140_4_9	1351_4_107	475_5_369	305_4_125	463_4_70	1152_4_48	1653_0_40	225_5_1	2287_5_485	94_4_43	2044_4_58	1078_4_42	17_4_1	1642_4_300	56_4_1	968_5_184
740_4_358	578_4_1	155_4_1	558_13_100	624_4_1	599_5_1	242_4_1	663_4_280	455_4_77	553_4_1	192_4_1	115_4_56	88_4_1	273_5_1	149_4_366	134_4_706	252_3_1	69_5_314	399_4_1	398_4_1	491_4_654	797_5_222	857_4_208	694_4_431	46_5_1	323_5_10	1112_4_194	652_3_182	341_4_72	522_4_1	2366_4_57	423_2_1	427_4_191	412_4_1	140_4_12	1351_4_100	475_5_397	305_4_130	463_4_70	1152_4_50	1653_0_31	225_5_1	2287_5_489	94_4_39	2044_4_61	1078_4_50	17_4_1	1642_4_289	56_4_1	968_5_176
740_4_333	578_4_1	155_4_1	558_13_112	624_4_1	599_5_1	242_4_1	663_4_322	455_4_66	553_4_1	192_4_1	115_4_60	88_4_1	273_5_1	149_4_325	134_4_679	252_3_1	69_5_302	399_4_1	398_4_1	491_4_593	797_5_210	857_4_213	694_4_447	46_5_1	323_5_12	1112_4_211	652_3_190	341_4_65	522_4_1	2366_4_55	423_2_1	427_4_201	412_4_1	140_4_12	1351_4_114	475_5_387	305_4_118	463_4_77	1152_4_72	1653_0_34	225_5_1	2287_5_536	94_4_42	2044_4_72	1078_4_37	17_4_1	1642_4_269	56_4_1	968_5_168
740_4_314	578_4_1	155_4_1	558_13_118	624_4_1	599_5_1	242_4_1	663_4_298	455_4_66	553_4_1	192_4_1	115_4_58	88_4_1	273_5_1	149_4_328	134_4_687	252_3_1	69_5_307	399_4_1	398_4_1	491_4_601	797_5_231	857_4_186	694_4_441	46_5_1	323_5_10	1112_4_220	652_3_194	341_4_76	522_4_1	2366_4_71	423_2_1	427_4_237	412_4_1	140_4_11	1351_4_100	475_5_379	305_4_122	463_4_88	1152_4_54	1653_0_30	225_5_1	2287_5_514	94_4_41	2044_4_82	1078_4_31	17_4_1	1642_4_258	56_4_1	968_5_168
740_4_346	578_4_1	155_4_1	558_13_113	624_4_1	599_5_1	242_4_1	663_4_292	455_4_74	553_4_1	192_4_1	115_4_55	88_4_1	273_5_1	149_4_327	134_4_707	252_3_1	69_5_296	399_4_1	398_4_1	491_4_641	797_5_237	857_4_191	694_4_420	46_5_1	323_5_9	1112_4_228	652_3_181	341_4_101	522_4_1	2366_4_64	423_2_1	427_4_202	412_4_1	140_4_15	1351_4_92	475_5_397	305_4_138	463_4_81	1152_4_58	1653_0_22	225_5_1	2287_5_464	94_4_40	2044_4_75	1078_4_43	17_4_1	1642_4_263	56_4_1	968_5_174
740_4_338	578_4_1	155_4_1	558_13_114	624_4_1	599_5_1	242_4_1	663_4_290	455_4_80	553_4_1	192_4_1	115_4_50	88_4_1	273_5_1	149_4_360	134_4_706	252_3_1	69_5_328	399_4_1	398_4_1	491_4_651	797_5_207	857_4_194	694_4_429	46_5_1	323_5_5	1112_4_235	652_3_193	341_4_104	522_4_1	2366_4_57	423_2_1	427_4_209	412_4_1	140_4_16	1351_4_84	475_5_426	305_4_126	463_4_74	1152_4_56	1653_0_18	225_5_1	2287_5_477	94_4_29	2044_4_67	1078_4_48	17_4_1	1642_4_260	56_4_1	968_5_172
740_4_327	578_4_1	155_4_1	558_13_115	624_4_1	599_5_1	242_4_1	663_4_302	455_4_71	553_4_1	192_4_1	115_4_44	88_4_1	273_5_1	149_4_341	134_4_694	252_3_1	69_5_373	399_4_1	398_4_1	491_4_637	797_5_194	857_4_189	694_4_449	46_5_1	323_5_9	1112_4_243	652_3_171	341_4_84	522_4_1	2366_4_67	423_2_1	427_4_232	412_4_1	140_4_12	1351_4_81	475_5_395	305_4_114	463_4_82	1152_4_69	1653_0_22	225_5_1	2287_5_530	94_4_35	2044_4_80	1078_4_25	17_4_1	1642_4_270	56_4_1	968_5_173
740_4_342	578_4_1	155_4_1	558_13_122	624_4_1	599_5_1	242_4_1	663_4_274	455_4_82	553_4_1	192_4_1	115_4_42	88_4_1	273_5_1	149_4_311	134_4_693	252_3_1	69_5_334	399_4_1	398_4_1	491_4_675	797_5_198	857_4_210	694_4_381	46_5_1	323_5_10	1112_4_262	652_3_187	341_4_98	522_4_1	2366_4_74	423_2_1	427_4_246	412_4_1	140_4_8	1351_4_79	475_5_370	305_4_138	463_4_82	1152_4_65	1653_0_14	225_5_1	2287_5_544	94_4_30	2044_4_75	1078_4_29	17_4_1	1642_4_293	56_4_1	968_5_167
740_4_333	578_4_1	155_4_1	558_13_105	624_4_1	599_5_1	242_4_1	663_4_277	455_4_102	553_4_1	192_4_1	115_4_39	88_4_1	273_5_1	149_4_336	134_4_720	252_3_1	69_5_345	399_4_1	398_4_1	491_4_666	797_5_178	857_4_216	694_4_412	46_5_1	323_5_18	1112_4_246	652_3_193	341_4_82	522_4_1	2366_4_72	423_2_1	427_4_215	412_4_1	140_4_12	1351_4_80	475_5_390	305_4_139	463_4_68	1152_4_69	1653_0_13	225_5_1	2287_5_523	94_4_28	2044_4_70	1078_4_30	17_4_1	1642_4_317	56_4_1	968_5_174
740_4_311	578_4_1	155_4_1	558_13_120	624_4_1	599_5_1	242_4_1	663_4_293	455_4_100	553_4_1	192_4_1	115_4_47	88_4_1	273_5_1	149_4_336	134_4_708	252_3_1	69_5_379	399_4_1	398_4_1	491_4_653	797_5_166	857_4_213	694_4_407	46_5_1	323_5_20	1112_4_239	652_3_175	341_4_70	522_4_1	2366_4_60	423_2_1	427_4_204	412_4_1	140_4_12	1351_4_91	475_5_392	305_4_117	463_4_90	1152_4_64	1653_0_11	225_5_1	2287_5_583	94_4_38	2044_4_83	1078_4_21	17_4_1	1642_4_318	56_4_1	968_5_159
740_4_310	578_4_1	155_4_1	558_13_141	624_4_1	599_5_1	242_4_1	663_4_290	455_4_90	553_4_1	192_4_1	115_4_48	88_4_1	273_5_1	149_4_317	134_4_684	252_3_1	69_5_367	399_4_1	398_4_1	491_4_669	797_5_160	857_4_213	694_4_396	46_5_1	323_5_17	1112_4_233	652_3_186	341_4_77	522_4_1	2366_4_63	423_2_1	427_4_246	412_4_1	140_4_12	1351_4_88	475_5_354	305_4_116	463_4_90	1152_4_49	1653_0_9	225_5_1	2287_5_594	94_4_37	2044_4_91	1078_4_14	17_4_1	1642_4_311	56_4_1	968_5_193
740_4_316	578_4_1	155_4_1	558_13_153	624_4_1	599_5_1	242_4_1	663_4_257	455_4_110	553_4_1	192_4_1	115_4_33	88_4_1	273_5_1	149_4_297	134_4_720	252_3_1	69_5_363	399_4_1	398_4_1	491_4_712	797_5_159	857_4_213	694_4_374	46_5_1	323_5_14	1112_4_251	652_3_156	341_4_91	522_4_1	2366_4_70	423_2_1	427_4_260	412_4_1	140_4_7	1351_4_73	475_5_388	305_4_134	463_4_96	1152_4_45	1653_0_7	225_5_1	2287_5_561	94_4_29	2044_4_78	1078_4_14	17_4_1	1642_4_301	56_4_1	968_5_227
740_4_298	578_4_1	155_4_1	558_13_160	624_4_1	599_5_1	242_4_1	663_4_239	455_4_120	553_4_1	192_4_1	115_4_36	88_4_1	273_5_1	149_4_313	134_4_731	252_3_1	69_5_379	399_4_1	398_4_1	491_4_712	797_5_154	857_4_195	694_4_417	46_5_1	323_5_18	1112_4_233	652_3_134	341_4_75	522_4_1	2366_4_67	423_2_1	427_4_216	412_4_1	140_4_16	1351_4_88	475_5_410	305_4_135	463_4_93	1152_4_51	1653_0_2	225_5_1	2287_5_580	94_4_35	2044_4_67	1078_4_13	17_4_1	1642_4_322	56_4_1	968_5_203
740_4_291	578_4_1	155_4_1	558_13_170	624_4_1	599_5_1	242_4_1	663_4_238	455_4_99	553_4_1	192_4_1	115_4_46	88_4_1	273_5_1	149_4_293	134_4_698	252_3_1	69_5_375	399_4_1	398_4_1	491_4_687	797_5_161	857_4_206	694_4_423	46_5_1	323_5_15	1112_4_244	652_3_125	341_4_82	522_4_1	2366_4_65	423_2_1	427_4_289	412_4_1	140_4_19	1351_4_79	475_5_374	305_4_117	463_4_95	1152_4_48	1653_0_3	225_5_1	2287_5_623	94_4_47	2044_4_78	1078_4_8	17_4_1	1642_4_304	56_4_1	968_5_207
740_4_291	578_4_1	155_4_1	558_13_182	624_4_1	599_5_1	242_4_1	663_4_230	455_4_103	553_4_1	192_4_1	115_4_45	88_4_1	273_5_1	149_4_296	134_4_657	252_3_1	69_5_367	399_4_1	398_4_1	491_4_617	797_5_178	857_4_197	694_4_416	46_5_1	323_5_12	1112_4_259	652_3_112	341_4_80	522_4_1	2366_4_79	423_2_1	427_4_305	412_4_1	140_4_19	1351_4_74	475_5_330	305_4_150	463_4_72	1152_4_61	1653_0_5	225_5_1	2287_5_706	94_4_44	2044_4_87	1078_4_15	17_4_1	1642_4_313	56_4_1	968_5_206
740_4_290	578_4_1	155_4_1	558_13_172	624_4_1	599_5_1	242_4_1	663_4_232	455_4_120	553_4_1	192_4_1	115_4_33	88_4_1	273_5_1	149_4_317	134_4_644	252_3_1	69_5_382	399_4_1	398_4_1	491_4_623	797_5_183	857_4_216	694_4_418	46_5_1	323_5_12	1112_4_255	652_3_119	341_4_94	522_4_1	2366_4_86	423_2_1	427_4_283	412_4_1	140_4_18	1351_4_55	475_5_327	305_4_164	463_4_64	1152_4_55	1653_0_3	225_5_1	2287_5_637	94_4_33	2044_4_95	1078_4_13	17_4_1	1642_4_324	56_4_1	968_5_211
740_4_307	578_4_1	155_4_1	558_13_162	624_4_1	599_5_1	242_4_1	663_4_229	455_4_123	553_4_1	192_4_1	115_4_37	88_4_1	273_5_1	149_4_375	134_4_644	252_3_1	69_5_392	399_4_1	398_4_1	491_4_611	797_5_184	857_4_239	694_4_434	46_5_1	323_5_10	1112_4_246	652_3_133	341_4_60	522_4_1	2366_4_77	423_2_1	427_4_288	412_4_1	140_4_30	1351_4_59	475_5_339	305_4_156	463_4_67	1152_4_57	1653_0_4	225_5_1	2287_5_589	94_4_39	2044_4_84	1078_4_9	17_4_1	1642_4_347	56_4_1	968_5_186
740_4_292	578_4_1	155_4_1	558_13_188	624_4_1	599_5_1	242_4_1	663_4_187	455_4_85	553_4_1	192_4_1	115_4_50	88_4_1	273_5_1	149_4_360	134_4_627	252_3_1	69_5_366	399_4_1	398_4_1	491_4_642	797_5_187	857_4_242	694_4_422	46_5_1	323_5_13	1112_4_266	652_3_120	341_4_60	522_4_1	2366_4_67	423_2_1	427_4_325	412_4_1	140_4_24	1351_4_63	475_5_319	305_4_123	463_4_87	1152_4_52	1653_0_5	225_5_1	2287_5_609	94_4_42	2044_4_91	1078_4_6	17_4_1	1642_4_366	56_4_1	968_5_191
740_4_322	578_4_1	155_4_1	558_13_185	624_4_1	599_5_1	242_4_1	663_4_195	455_4_102	553_4_1	192_4_1	115_4_46	88_4_1	273_5_1	149_4_338	134_4_606	252_3_1	69_5_376	399_4_1	398_4_1	491_4_650	797_5_182	857_4_215	694_4_412	46_5_1	323_5_18	1112_4_253	652_3_129	341_4_59	522_4_1	2366_4_74	423_2_1	427_4_335	412_4_1	140_4_16	1351_4_70	475_5_315	305_4_128	463_4_97	1152_4_45	1653_0_8	225_5_1	2287_5_646	94_4_37	2044_4_103	1078_4_6	17_4_1	1642_4_321	56_4_1	968_5_196
740_4_306	578_4_1	155_4_1	558_13_187	624_4_1	599_5_1	242_4_1	663_4_204	455_4_112	553_4_1	192_4_1	115_4_28	88_4_1	273_5_1	149_4_343	134_4_628	252_3_1	69_5_431	399_4_1	398_4_1	491_4_694	797_5_173	857_4_199	694_4_406	46_5_1	323_5_13	1112_4_231	652_3_129	341_4_61	522_4_1	2366_4_68	423_2_1	427_4_303	412_4_1	140_4_19	1351_4_65	475_5_355	305_4_131	463_4_76	1152_4_37	1653_0_6	225_5_1	2287_5_637	94_4_34	2044_4_102	1078_4_5	17_4_1	1642_4_330	56_4_1	968_5_175
740_4_290	578_4_1	155_4_1	558_13_215	624_4_1	599_5_1	242_4_1	663_4_219	455_4_101	553_4_1	192_4_1	115_4_46	88_4_1	273_5_1	149_4_355	134_4_631	252_3_1	69_5_411	399_4_1	398_4_1	491_4_680	797_5_171	857_4_196	694_4_417	46_5_1	323_5_9	1112_4_258	652_3_107	341_4_53	522_4_1	2366_4_73	423_2_1	427_4_273	412_4_1	140_4_20	1351_4_64	475_5_381	305_4_97	463_4_95	1152_4_51	1653_0_4	225_5_1	2287_5_617	94_4_38	2044_4_100	1078_4_1	17_4_1	1642_4_358	56_4_1	968_5_179
740_4_267	578_4_1	155_4_1	558_13_242	624_4_1	599_5_1	242_4_1	663_4_199	455_4_115	553_4_1	192_4_1	115_4_58	88_4_1	273_5_1	149_4_334	134_4_600	252_3_1	69_5_385	399_4_1	398_4_1	491_4_674	797_5_161	857_4_185	694_4_423	46_5_1	323_5_5	1112_4_282	652_3_107	341_4_56	522_4_1	2366_4_92	423_2_1	427_4_304	412_4_1	140_4_20	1351_4_54	475_5_372	305_4_114	463_4_96	1152_4_48	1653_0_4	225_5_1	2287_5_619	94_4_33	2044_4_110	1078_4_2	17_4_1	1642_4_380	56_4_1	968_5_188
740_4_271	578_4_1	155_4_1	558_13_237	624_4_1	599_5_1	242_4_1	663_4_188	455_4_133	553_4_1	192_4_1	115_4_38	88_4_1	273_5_1	149_4_342	134_4_606	252_3_1	69_5_403	399_4_1	398_4_1	491_4_628	797_5_163	857_4_201	694_4_390	46_5_1	323_5_6	1112_4_263	652_3_120	341_4_64	522_4_1	2366_4_83	423_2_1	427_4_327	412_4_1	140_4_26	1351_4_51	475_5_340	305_4_134	463_4_92	1152_4_35	1653_0_2	225_5_1	2287_5_644	94_4_29	2044_4_135	1078_4_6	17_4_1	1642_4_388	56_4_1	968_5_178
740_4_258	578_4_1	155_4_1	558_13_240	624_4_1	599_5_1	242_4_1	663_4_186	455_4_129	553_4_1	192_4_1	115_4_29	88_4_1	273_5_1	149_4_370	134_4_621	252_3_1	69_5_451	399_4_1	398_4_1	491_4_654	797_5_153	857_4_197	694_4_401	46_5_1	1112_4_268	652_3_123	341_4_78	522_4_1	2366_4_79	423_2_1	427_4_296	412_4_1	140_4_34	1351_4_52	475_5_364	305_4_126	463_4_77	1152_4_25	1653_0_2	225_5_1	2287_5_610	94_4_41	2044_4_106	1078_4_4	17_4_1	1642_4_385	56_4_1	968_5_157	53_5_1
740_4_252	578_4_1	155_4_1	558_13_240	624_4_1	599_5_1	663_4_201	455_4_112	553_4_1	192_4_1	115_4_45	88_4_1	273_5_1	149_4_366	134_4_626	252_3_1	69_5_442	399_4_1	398_4_1	491_4_696	797_5_178	857_4_223	694_4_389	46_5_1	1112_4_241	652_3_122	341_4_81	522_4_1	2366_4_66	427_4_293	412_4_1	140_4_31	1351_4_45	475_5_325	305_4_118	463_4_89	1152_4_19	242_4_1	225_5_1	2287_5_641	94_4_35	2044_4_109	1078_4_4	17_4_1	1642_4_393	56_4_1	968_5_152	53_5_1	724_4_28	808_4_1
740_4_236	578_4_1	155_4_1	558_13_227	624_4_1	599_5_1	663_4_185	455_4_111	553_4_1	192_4_1	115_4_51	88_4_1	273_5_1	149_4_349	134_4_596	252_3_1	69_5_441	399_4_1	398_4_1	491_4_662	797_5_175	857_4_215	694_4_413	46_5_1	1112_4_227	652_3_140	341_4_84	522_4_1	2366_4_67	427_4_307	412_4_1	140_4_17	1351_4_54	475_5_303	305_4_133	463_4_103	1152_4_23	242_4_1	225_5_1	2287_5_659	94_4_31	2044_4_122	1078_4_3	17_4_1	1642_4_420	56_4_1	968_5_166	53_5_1	724_4_29	808_4_1
740_4_251	578_4_1	155_4_1	558_13_202	624_4_1	599_5_1	663_4_187	455_4_122	553_4_1	192_4_1	115_4_34	88_4_1	273_5_1	149_4_375	134_4_572	252_3_1	69_5_477	399_4_1	398_4_1	491_4_674	797_5_191	857_4_216	694_4_393	46_5_1	1112_4_208	652_3_132	341_4_83	522_4_1	2366_4_74	427_4_308	412_4_1	140_4_21	1351_4_45	475_5_311	305_4_157	463_4_98	1152_4_18	242_4_1	225_5_1	2287_5_659	94_4_41	2044_4_120	1078_4_3	17_4_1	1642_4_393	56_4_1	968_5_142	53_5_1	724_4_20	808_4_1
740_4_230	578_4_1	155_4_1	558_13_177	624_4_1	599_5_1	663_4_208	455_4_110	553_4_1	192_4_1	115_4_36	88_4_1	273_5_1	149_4_357	134_4_585	252_3_1	69_5_486	399_4_1	398_4_1	491_4_702	797_5_199	857_4_216	694_4_445	46_5_1	1112_4_223	652_3_133	341_4_93	522_4_1	2366_4_80	427_4_275	412_4_1	140_4_25	1351_4_58	475_5_321	305_4_144	463_4_97	1152_4_16	242_4_1	225_5_1	2287_5_618	94_4_51	2044_4_101	1078_4_2	17_4_1	1642_4_384	56_4_1	968_5_135	53_5_1	724_4_30	808_4_1
740_4_222	578_4_1	155_4_1	558_13_219	624_4_1	599_5_1	663_4_189	455_4_97	553_4_1	192_4_1	115_4_46	88_4_1	273_5_1	149_4_356	134_4_599	252_3_1	69_5_511	399_4_1	398_4_1	491_4_627	797_5_205	857_4_190	694_4_450	46_5_1	1112_4_229	652_3_116	341_4_99	522_4_1	2366_4_57	427_4_280	412_4_1	140_4_19	1351_4_50	475_5_312	305_4_155	463_4_97	1152_4_8	242_4_1	225_5_1	2287_5_651	94_4_45	2044_4_110	1078_4_4	17_4_1	1642_4_414	56_4_1	968_5_160	53_5_1	724_4_23	808_4_1
740_4_245	578_4_1	155_4_1	558_13_185	624_4_1	599_5_1	663_4_193	455_4_109	553_4_1	192_4_1	115_4_45	88_4_1	273_5_1	134_4_553	252_3_1	69_5_517	399_4_1	398_4_1	491_4_627	797_5_195	857_4_222	694_4_432	46_5_1	1112_4_208	652_3_114	341_4_123	522_4_1	2366_4_48	427_4_280	412_4_1	140_4_13	1351_4_49	475_5_305	305_4_162	463_4_95	149_4_388	242_4_1	225_5_1	1152_4_12	94_4_28	2287_5_706	2044_4_97	1078_4_11	17_4_1	1642_4_416	56_4_1	968_5_135	53_5_1	724_4_9	808_4_1
740_4_264	578_4_1	155_4_1	558_13_188	624_4_1	599_5_1	663_4_193	455_4_117	553_4_1	192_4_1	115_4_26	88_4_1	273_5_1	149_4_386	134_4_535	252_3_1	69_5_526	399_4_1	398_4_1	491_4_633	797_5_204	857_4_237	694_4_421	46_5_1	1112_4_216	652_3_114	341_4_119	522_4_1	2366_4_64	427_4_267	412_4_1	140_4_15	1351_4_58	475_5_309	305_4_164	463_4_86	1152_4_14	242_4_1	225_5_1	2287_5_669	94_4_38	2044_4_96	1078_4_9	17_4_1	1642_4_393	56_4_1	968_5_129	53_5_1	724_4_9	808_4_1
740_4_267	578_4_1	155_4_1	558_13_181	624_4_1	599_5_1	663_4_215	455_4_98	553_4_1	192_4_1	115_4_33	88_4_1	273_5_1	134_4_573	252_3_1	69_5_513	399_4_1	398_4_1	491_4_672	797_5_221	857_4_227	694_4_436	46_5_1	1112_4_212	652_3_108	341_4_106	522_4_1	2366_4_65	427_4_258	412_4_1	140_4_15	1351_4_61	475_5_285	305_4_161	463_4_95	149_4_350	242_4_1	225_5_1	1152_4_14	94_4_41	2287_5_671	2044_4_86	1078_4_15	17_4_1	1642_4_384	56_4_1	968_5_140	53_5_1	724_4_10	808_4_1
740_4_246	578_4_1	155_4_1	558_13_211	624_4_1	599_5_1	663_4_197	455_4_99	553_4_1	192_4_1	115_4_31	88_4_1	273_5_1	134_4_611	252_3_1	69_5_497	399_4_1	398_4_1	491_4_662	797_5_221	857_4_219	694_4_405	46_5_1	1112_4_210	652_3_114	341_4_101	522_4_1	2366_4_46	427_4_292	412_4_1	140_4_6	1351_4_40	475_5_271	305_4_151	463_4_101	149_4_332	242_4_1	225_5_1	1152_4_11	94_4_37	2287_5_725	2044_4_98	1078_4_16	17_4_1	1642_4_413	56_4_1	968_5_145	53_5_1	724_4_2	808_4_1
740_4_249	578_4_1	155_4_1	558_13_200	624_4_1	599_5_1	663_4_209	455_4_107	553_4_1	192_4_1	115_4_33	88_4_1	273_5_1	134_4_620	252_3_1	69_5_502	399_4_1	398_4_1	491_4_561	797_5_261	857_4_241	694_4_363	46_5_1	1112_4_190	652_3_109	341_4_107	522_4_1	2366_4_51	427_4_272	412_4_1	140_4_5	1351_4_38	475_5_271	305_4_152	463_4_95	149_4_377	242_4_1	225_5_1	1152_4_10	94_4_26	2287_5_759	2044_4_93	1078_4_9	17_4_1	1642_4_400	56_4_1	968_5_135	53_5_1	724_4_4	808_4_1
740_4_239	578_4_1	155_4_1	558_13_204	624_4_1	599_5_1	663_4_221	455_4_110	553_4_1	192_4_1	115_4_26	88_4_1	273_5_1	134_4_612	252_3_1	69_5_517	399_4_1	398_4_1	491_4_593	797_5_215	857_4_224	694_4_391	46_5_1	1112_4_217	652_3_105	341_4_110	522_4_1	2366_4_61	427_4_262	412_4_1	140_4_3	1351_4_46	475_5_250	305_4_151	463_4_104	149_4_360	242_4_1	225_5_1	1152_4_12	94_4_39	2287_5_757	2044_4_79	1078_4_9	17_4_1	1642_4_387	56_4_1	968_5_148	53_5_1	724_4_3	808_4_1
740_4_227	578_4_1	155_4_1	558_13_208	624_4_1	599_5_1	663_4_222	455_4_111	553_4_1	192_4_1	115_4_28	88_4_1	273_5_1	134_4_655	252_3_1	69_5_512	399_4_1	398_4_1	491_4_636	797_5_216	857_4_235	694_4_392	46_5_1	1112_4_193	652_3_124	341_4_109	522_4_1	2366_4_52	427_4_220	412_4_1	140_4_6	1351_4_48	475_5_241	305_4_157	463_4_111	149_4_366	242_4_1	225_5_1	1152_4_13	94_4_42	2287_5_719	2044_4_82	1078_4_12	17_4_1	1642_4_374	56_4_1	968_5_156	53_5_1	724_4_2	808_4_1
740_4_196	578_4_1	155_4_1	558_13_204	624_4_1	599_5_1	663_4_224	455_4_125	553_4_1	192_4_1	115_4_26	88_4_1	273_5_1	134_4_638	252_3_1	69_5_529	399_4_1	398_4_1	491_4_564	797_5_219	857_4_241	694_4_397	46_5_1	1112_4_191	652_3_121	341_4_100	522_4_1	2366_4_51	427_4_261	412_4_1	140_4_1	1351_4_44	475_5_222	305_4_156	463_4_104	149_4_384	242_4_1	225_5_1	1152_4_9	94_4_46	2287_5_777	2044_4_88	1078_4_8	17_4_1	1642_4_392	56_4_1	968_5_155	53_5_1	808_4_1	647_4_23
740_4_206	578_4_1	155_4_1	558_13_209	624_4_1	599_5_1	663_4_232	455_4_102	553_4_1	192_4_1	115_4_35	88_4_1	273_5_1	134_4_601	252_3_1	69_5_522	399_4_1	398_4_1	491_4_566	797_5_226	857_4_225	694_4_351	46_5_1	1112_4_202	652_3_112	341_4_114	522_4_1	2366_4_54	427_4_237	412_4_1	140_4_2	1351_4_42	475_5_246	305_4_165	463_4_83	149_4_392	242_4_1	225_5_1	1152_4_12	94_4_55	2287_5_833	2044_4_83	1078_4_11	17_4_1	1642_4_414	56_4_1	968_5_136	53_5_1	808_4_1	647_4_22
740_4_249	578_4_1	155_4_1	558_13_216	624_4_1	599_5_1	663_4_216	455_4_89	553_4_1	192_4_1	115_4_29	88_4_1	273_5_1	134_4_598	252_3_1	69_5_522	399_4_1	398_4_1	491_4_588	797_5_226	857_4_225	694_4_329	46_5_1	1112_4_219	652_3_130	341_4_99	522_4_1	2366_4_50	427_4_232	412_4_1	140_4_5	1351_4_49	475_5_240	305_4_152	463_4_93	149_4_422	242_4_1	225_5_1	1152_4_20	94_4_68	2287_5_773	2044_4_59	1078_4_13	17_4_1	1642_4_423	56_4_1	968_5_140	53_5_1	808_4_1	647_4_26
740_4_233	578_4_1	155_4_1	558_13_236	624_4_1	599_5_1	663_4_207	455_4_80	553_4_1	192_4_1	115_4_26	88_4_1	273_5_1	134_4_592	252_3_1	69_5_521	399_4_1	398_4_1	491_4_609	797_5_224	857_4_200	694_4_373	46_5_1	1112_4_215	652_3_138	341_4_86	522_4_1	2366_4_50	427_4_246	412_4_1	140_4_3	1351_4_50	475_5_222	305_4_152	463_4_102	149_4_391	242_4_1	225_5_1	1152_4_11	94_4_61	2287_5_808	2044_4_69	1078_4_11	17_4_1	1642_4_415	56_4_1	968_5_144	53_5_1	808_4_1	647_4_29
740_4_219	578_4_1	155_4_1	558_13_210	624_4_1	599_5_1	663_4_257	455_4_78	553_4_1	192_4_1	115_4_33	88_4_1	273_5_1	134_4_588	252_3_1	69_5_518	399_4_1	398_4_1	491_4_547	797_5_232	857_4_200	694_4_354	46_5_1	1112_4_192	652_3_114	341_4_105	522_4_1	2366_4_74	427_4_238	412_4_1	140_4_6	1351_4_43	475_5_249	305_4_161	463_4_82	149_4_385	242_4_1	225_5_1	1152_4_8	94_4_43	2287_5_870	2044_4_60	1078_4_15	17_4_1	1642_4_413	56_4_1	968_5_142	53_5_1	808_4_1	647_4_32
740_4_250	578_4_1	155_4_1	558_13_195	624_4_1	599_5_1	663_4_218	455_4_70	553_4_1	192_4_1	115_4_38	88_4_1	273_5_1	134_4_561	252_3_1	69_5_503	399_4_1	398_4_1	491_4_527	797_5_248	857_4_180	694_4_359	46_5_1	1112_4_208	652_3_123	341_4_105	522_4_1	2366_4_83	427_4_266	412_4_1	140_4_9	1351_4_52	475_5_247	305_4_159	463_4_76	149_4_392	242_4_1	225_5_1	1152_4_6	94_4_39	2287_5_902	2044_4_54	1078_4_13	17_4_1	1642_4_408	56_4_1	968_5_138	53_5_1	808_4_1	647_4_27
740_4_237	578_4_1	155_4_1	558_13_215	624_4_1	599_5_1	663_4_199	455_4_94	553_4_1	192_4_1	115_4_34	88_4_1	273_5_1	134_4_569	252_3_1	69_5_495	399_4_1	398_4_1	491_4_597	797_5_244	857_4_192	694_4_371	46_5_1	1112_4_196	652_3_142	341_4_90	522_4_1	2366_4_89	427_4_239	412_4_1	140_4_8	1351_4_81	475_5_240	305_4_175	463_4_91	149_4_373	242_4_1	225_5_1	1152_4_7	94_4_36	2287_5_836	2044_4_41	1078_4_14	17_4_1	1642_4_400	56_4_1	968_5_149	53_5_1	808_4_1	647_4_25
740_4_199	578_4_1	155_4_1	558_13_209	624_4_1	599_5_1	663_4_206	455_4_100	553_4_1	192_4_1	115_4_40	88_4_1	273_5_1	134_4_567	252_3_1	69_5_496	399_4_1	398_4_1	491_4_594	797_5_237	857_4_155	694_4_377	46_5_1	1112_4_207	652_3_130	341_4_97	522_4_1	2366_4_90	427_4_251	412_4_1	140_4_11	1351_4_81	475_5_228	305_4_187	463_4_99	149_4_342	242_4_1	225_5_1	1152_4_7	94_4_40	2287_5_848	2044_4_42	1078_4_7	17_4_1	1642_4_414	56_4_1	968_5_144	53_5_1	808_4_1	647_4_28
740_4_181	578_4_1	155_4_1	558_13_205	624_4_1	599_5_1	663_4_215	455_4_95	553_4_1	192_4_1	115_4_52	88_4_1	273_5_1	134_4_579	252_3_1	69_5_527	399_4_1	398_4_1	491_4_540	797_5_253	857_4_171	694_4_341	46_5_1	1112_4_171	652_3_139	341_4_98	522_4_1	2366_4_104	427_4_277	412_4_1	140_4_13	1351_4_68	475_5_215	305_4_218	463_4_74	149_4_353	242_4_1	225_5_1	1152_4_10	94_4_35	2287_5_873	2044_4_54	1078_4_6	17_4_1	1642_4_413	56_4_1	968_5_148	53_5_1	808_4_1	647_4_21
740_4_208	578_4_1	155_4_1	558_13_177	624_4_1	599_5_1	663_4_209	455_4_102	553_4_1	192_4_1	115_4_48	88_4_1	273_5_1	134_4_556	252_3_1	69_5_505	399_4_1	398_4_1	491_4_590	797_5_260	857_4_147	694_4_329	46_5_1	1112_4_172	652_3_155	341_4_81	522_4_1	2366_4_97	427_4_287	412_4_1	140_4_12	1351_4_79	475_5_208	305_4_232	463_4_73	149_4_355	242_4_1	225_5_1	1152_4_10	94_4_43	2287_5_906	2044_4_45	1078_4_5	17_4_1	1642_4_412	56_4_1	968_5_148	53_5_1	808_4_1	647_4_24
740_4_186	578_4_1	155_4_1	558_13_184	624_4_1	599_5_1	663_4_192	455_4_121	553_4_1	192_4_1	115_4_42	88_4_1	273_5_1	134_4_570	252_3_1	69_5_479	399_4_1	398_4_1	491_4_611	797_5_267	857_4_159	694_4_325	46_5_1	1112_4_171	652_3_150	341_4_76	522_4_1	2366_4_94	427_4_240	412_4_1	140_4_9	1351_4_92	475_5_230	305_4_222	463_4_83	149_4_380	242_4_1	225_5_1	1152_4_11	94_4_45	2287_5_897	2044_4_33	1078_4_3	17_4_1	1642_4_421	56_4_1	968_5_152	53_5_1	808_4_1	647_4_21
740_4_167	578_4_1	155_4_1	558_13_184	624_4_1	599_5_1	663_4_224	455_4_107	553_4_1	192_4_1	115_4_52	88_4_1	273_5_1	134_4_561	252_3_1	69_5_509	399_4_1	398_4_1	491_4_648	797_5_263	857_4_148	694_4_328	46_5_1	1112_4_181	652_3_115	341_4_79	522_4_1	2366_4_70	427_4_249	412_4_1	140_4_9	1351_4_81	475_5_228	305_4_225	463_4_90	149_4_358	242_4_1	225_5_1	1152_4_10	94_4_36	2287_5_902	2044_4_33	1078_4_5	17_4_1	1642_4_433	56_4_1	968_5_136	53_5_1	808_4_1	647_4_16
740_4_186	578_4_1	155_4_1	558_13_151	624_4_1	599_5_1	663_4_231	455_4_89	553_4_1	192_4_1	115_4_54	88_4_1	273_5_1	134_4_576	252_3_1	69_5_506	399_4_1	398_4_1	491_4_613	797_5_275	857_4_158	694_4_320	46_5_1	1112_4_167	652_3_133	341_4_82	522_4_1	2366_4_79	427_4_262	412_4_1	140_4_6	1351_4_70	475_5_231	305_4_211	463_4_79	149_4_339	242_4_1	225_5_1	1152_4_7	94_4_46	2287_5_941	2044_4_34	1078_4_6	17_4_1	1642_4_428	56_4_1	968_5_138	53_5_1	808_4_1	647_4_21
740_4_210	578_4_1	155_4_1	558_13_136	624_4_1	599_5_1	663_4_226	455_4_113	553_4_1	192_4_1	115_4_50	88_4_1	273_5_1	134_4_596	252_3_1	69_5_502	399_4_1	398_4_1	491_4_600	797_5_288	857_4_144	694_4_312	46_5_1	1112_4_152	652_3_132	341_4_77	522_4_1	2366_4_68	427_4_273	412_4_1	140_4_4	1351_4_66	475_5_266	305_4_209	463_4_82	149_4_341	242_4_1	225_5_1	1152_4_18	94_4_61	2287_5_902	2044_4_26	1078_4_8	17_4_1	1642_4_431	56_4_1	968_5_153	53_5_1	808_4_1	647_4_24
740_4_197	578_4_1	155_4_1	558_13_158	624_4_1	599_5_1	663_4_211	455_4_104	553_4_1	192_4_1	115_4_59	88_4_1	273_5_1	134_4_581	252_3_1	69_5_474	399_4_1	398_4_1	491_4_611	797_5_294	857_4_132	694_4_338	46_5_1	1112_4_155	652_3_125	341_4_66	522_4_1	2366_4_78	427_4_260	412_4_1	140_4_3	1351_4_90	475_5_275	305_4_223	463_4_79	149_4_337	242_4_1	225_5_1	1152_4_13	94_4_63	2287_5_885	2044_4_28	1078_4_10	17_4_1	1642_4_430	56_4_1	968_5_173	53_5_1	808_4_1	647_4_29
740_4_223	578_4_1	155_4_1	558_13_193	624_4_1	599_5_1	663_4_193	455_4_101	553_4_1	192_4_1	115_4_77	88_4_1	273_5_1	134_4_605	252_3_1	69_5_496	399_4_1	398_4_1	491_4_584	797_5_282	857_4_141	694_4_349	46_5_1	1112_4_135	652_3_121	341_4_68	522_4_1	2366_4_68	427_4_249	412_4_1	140_4_4	1351_4_95	475_5_253	305_4_264	463_4_72	149_4_296	242_4_1	225_5_1	1152_4_9	94_4_62	2287_5_908	2044_4_29	1078_4_10	17_4_1	1642_4_440	56_4_1	968_5_153	53_5_1	808_4_1	647_4_20
740_4_238	578_4_1	155_4_1	558_13_180	624_4_1	599_5_1	663_4_195	455_4_91	553_4_1	192_4_1	115_4_94	88_4_1	273_5_1	134_4_631	252_3_1	69_5_478	399_4_1	398_4_1	491_4_558	797_5_303	857_4_116	694_4_313	46_5_1	1112_4_144	652_3_140	341_4_68	522_4_1	2366_4_82	427_4_263	412_4_1	140_4_5	1351_4_84	475_5_253	305_4_238	463_4_75	149_4_287	242_4_1	225_5_1	1152_4_13	94_4_72	2287_5_910	2044_4_25	1078_4_6	17_4_1	1642_4_461	56_4_1	968_5_171	53_5_1	808_4_1	647_4_18
740_4_250	578_4_1	155_4_1	558_13_189	624_4_1	599_5_1	663_4_181	455_4_83	553_4_1	192_4_1	115_4_68	88_4_1	273_5_1	134_4_641	252_3_1	69_5_518	399_4_1	398_4_1	491_4_601	797_5_300	857_4_113	694_4_312	46_5_1	1112_4_148	652_3_123	341_4_42	522_4_1	2366_4_78	427_4_238	412_4_1	140_4_1	1351_4_90	475_5_275	305_4_216	463_4_97	149_4_279	242_4_1	225_5_1	1152_4_16	94_4_95	2287_5_889	2044_4_23	1078_4_2	17_4_1	1642_4_470	56_4_1	968_5_183	53_5_1	808_4_1	647_4_29
740_4_250	578_4_1	155_4_1	558_13_199	624_4_1	599_5_1	663_4_188	455_4_99	553_4_1	192_4_1	115_4_61	88_4_1	273_5_1	134_4_607	252_3_1	69_5_501	399_4_1	398_4_1	491_4_664	797_5_278	857_4_117	694_4_330	46_5_1	1112_4_171	652_3_153	341_4_47	522_4_1	2366_4_70	427_4_223	412_4_1	140_4_2	1351_4_95	475_5_248	305_4_236	463_4_81	149_4_264	242_4_1	225_5_1	1152_4_11	94_4_85	2287_5_870	2044_4_29	1078_4_3	17_4_1	1642_4_486	56_4_1	968_5_165	53_5_1	808_4_1	647_4_27
740_4_258	578_4_1	155_4_1	558_13_177	624_4_1	599_5_1	663_4_215	455_4_85	553_4_1	192_4_1	115_4_71	88_4_1	273_5_1	134_4_573	252_3_1	69_5_485	399_4_1	398_4_1	491_4_636	797_5_298	857_4_107	694_4_320	46_5_1	1112_4_179	652_3_164	341_4_57	522_4_1	2366_4_73	427_4_235	412_4_1	140_4_4	1351_4_87	475_5_248	305_4_225	463_4_89	149_4_297	242_4_1	225_5_1	1152_4_4	94_4_73	2287_5_890	2044_4_26	1078_4_4	17_4_1	1642_4_512	56_4_1	968_5_132	53_5_1	808_4_1	647_4_24
740_4_293	578_4_1	155_4_1	558_13_170	624_4_1	599_5_1	663_4_212	455_4_92	553_4_1	192_4_1	115_4_69	88_4_1	273_5_1	134_4_607	252_3_1	69_5_500	399_4_1	398_4_1	491_4_626	797_5_309	857_4_127	694_4_305	46_5_1	1112_4_157	652_3_139	341_4_49	522_4_1	2366_4_73	427_4_249	412_4_1	140_4_3	1351_4_88	475_5_237	305_4_215	463_4_94	149_4_242	242_4_1	225_5_1	1152_4_3	94_4_72	2287_5_919	2044_4_25	1078_4_1	17_4_1	1642_4_506	56_4_1	968_5_139	53_5_1	808_4_1	647_4_25
740_4_269	578_4_1	155_4_1	558_13_164	624_4_1	599_5_1	663_4_209	455_4_95	553_4_1	192_4_1	115_4_50	88_4_1	273_5_1	134_4_603	252_3_1	69_5_478	399_4_1	398_4_1	491_4_661	797_5_304	857_4_145	694_4_316	46_5_1	1112_4_176	652_3_162	341_4_39	522_4_1	2366_4_68	427_4_224	412_4_1	140_4_3	1351_4_95	475_5_233	305_4_208	463_4_98	149_4_243	242_4_1	225_5_1	1152_4_5	94_4_101	2287_5_885	2044_4_20	1078_4_1	17_4_1	1642_4_513	56_4_1	968_5_148	53_5_1	808_4_1	647_4_13
740_4_269	578_4_1	155_4_1	558_13_160	624_4_1	599_5_1	663_4_197	455_4_80	553_4_1	192_4_1	115_4_71	88_4_1	273_5_1	134_4_597	252_3_1	69_5_463	399_4_1	398_4_1	491_4_709	797_5_316	857_4_130	694_4_326	46_5_1	1112_4_187	652_3_173	341_4_45	522_4_1	2366_4_75	427_4_227	412_4_1	140_4_2	1351_4_93	475_5_229	305_4_229	463_4_85	149_4_251	242_4_1	225_5_1	1152_4_4	94_4_81	2287_5_884	2044_4_18	1078_4_2	17_4_1	1642_4_512	56_4_1	968_5_142	53_5_1	808_4_1	647_4_9
740_4_295	578_4_1	155_4_1	558_13_142	624_4_1	599_5_1	663_4_204	455_4_61	553_4_1	192_4_1	115_4_85	88_4_1	273_5_1	134_4_591	252_3_1	69_5_458	399_4_1	398_4_1	491_4_675	797_5_306	857_4_110	694_4_331	46_5_1	1112_4_201	652_3_160	341_4_51	522_4_1	2366_4_77	427_4_203	412_4_1	140_4_4	1351_4_74	475_5_245	305_4_218	463_4_75	149_4_239	242_4_1	225_5_1	1152_4_2	94_4_101	2287_5_932	2044_4_26	1078_4_2	17_4_1	1642_4_520	56_4_1	968_5_140	53_5_1	808_4_1	647_4_11
740_4_300	578_4_1	155_4_1	558_13_124	624_4_1	599_5_1	663_4_190	455_4_71	553_4_1	192_4_1	115_4_68	88_4_1	273_5_1	134_4_607	252_3_1	69_5_479	399_4_1	398_4_1	491_4_721	797_5_325	857_4_94	694_4_361	46_5_1	1112_4_203	652_3_163	341_4_40	522_4_1	2366_4_76	427_4_199	412_4_1	140_4_3	1351_4_109	475_5_245	305_4_220	463_4_77	149_4_210	242_4_1	225_5_1	1152_4_1	94_4_104	2287_5_919	2044_4_23	1078_4_1	17_4_1	1642_4_503	56_4_1	968_5_134	53_5_1	808_4_1	647_4_6
740_4_285	578_4_1	155_4_1	558_13_135	624_4_1	599_5_1	663_4_174	455_4_94	553_4_1	192_4_1	115_4_57	88_4_1	273_5_1	134_4_608	252_3_1	69_5_425	399_4_1	398_4_1	491_4_726	797_5_332	857_4_78	694_4_392	46_5_1	1112_4_214	652_3_175	341_4_43	522_4_1	2366_4_75	427_4_208	140_4_3	1351_4_115	475_5_239	305_4_227	463_4_99	149_4_206	242_4_1	225_5_1	2287_5_918	94_4_89	2044_4_23	17_4_1	1642_4_511	56_4_1	968_5_141	53_5_1	808_4_1	647_4_6	1361_4_108	511_4_95	373_4_24
740_4_300	578_4_1	155_4_1	558_13_139	624_4_1	599_5_1	663_4_175	455_4_84	553_4_1	192_4_1	115_4_83	88_4_1	273_5_1	134_4_605	252_3_1	69_5_436	399_4_1	398_4_1	491_4_752	797_5_331	857_4_77	694_4_357	46_5_1	1112_4_207	652_3_167	341_4_54	522_4_1	2366_4_58	427_4_217	140_4_5	1351_4_112	475_5_246	305_4_261	463_4_72	149_4_190	242_4_1	225_5_1	2287_5_917	94_4_80	2044_4_13	17_4_1	1642_4_532	56_4_1	968_5_112	53_5_1	808_4_1	647_4_7	1361_4_109	511_4_108	373_4_20
740_4_308	578_4_1	155_4_1	558_13_119	624_4_1	599_5_1	663_4_191	455_4_75	553_4_1	192_4_1	115_4_92	88_4_1	273_5_1	134_4_608	252_3_1	69_5_423	399_4_1	398_4_1	491_4_731	797_5_333	857_4_68	694_4_314	46_5_1	1112_4_223	652_3_158	341_4_62	522_4_1	2366_4_61	427_4_227	140_4_8	1351_4_124	475_5_251	305_4_269	463_4_84	149_4_201	242_4_1	225_5_1	2287_5_889	94_4_92	2044_4_13	17_4_1	1642_4_535	56_4_1	968_5_122	53_5_1	808_4_1	647_4_11	1361_4_104	511_4_108	373_4_19
740_4_311	578_4_1	155_4_1	558_13_123	624_4_1	599_5_1	663_4_173	455_4_91	553_4_1	192_4_1	115_4_67	88_4_1	273_5_1	134_4_623	252_3_1	69_5_411	399_4_1	398_4_1	491_4_766	797_5_324	857_4_78	694_4_336	46_5_1	1112_4_224	652_3_170	341_4_59	522_4_1	2366_4_54	427_4_227	140_4_7	1351_4_140	475_5_219	305_4_243	463_4_92	149_4_178	242_4_1	225_5_1	2287_5_880	94_4_86	2044_4_7	17_4_1	1642_4_551	56_4_1	968_5_131	53_5_1	808_4_1	647_4_13	1361_4_101	511_4_116	373_4_23
740_4_277	578_4_1	155_4_1	558_13_127	624_4_1	599_5_1	663_4_193	455_4_68	553_4_1	192_4_1	115_4_58	88_4_1	273_5_1	134_4_569	252_3_1	69_5_386	399_4_1	398_4_1	491_4_780	797_5_329	857_4_87	694_4_391	46_5_1	1112_4_259	652_3_174	341_4_58	522_4_1	2366_4_61	427_4_240	140_4_12	1351_4_126	475_5_234	305_4_260	463_4_97	149_4_196	242_4_1	225_5_1	2287_5_859	94_4_63	2044_4_4	17_4_1	1642_4_528	56_4_1	968_5_116	53_5_1	808_4_1	647_4_13	1361_4_105	511_4_130	373_4_19
740_4_267	578_4_1	155_4_1	558_13_139	624_4_1	599_5_1	663_4_188	455_4_52	553_4_1	192_4_1	115_4_80	88_4_1	273_5_1	134_4_567	252_3_1	69_5_376	399_4_1	398_4_1	491_4_744	797_5_345	857_4_96	694_4_374	46_5_1	1112_4_263	652_3_160	341_4_68	522_4_1	2366_4_56	427_4_232	140_4_10	1351_4_115	475_5_229	305_4_255	463_4_98	149_4_210	242_4_1	225_5_1	2287_5_890	94_4_68	2044_4_6	17_4_1	1642_4_554	56_4_1	968_5_99	53_5_1	808_4_1	647_4_16	1361_4_107	511_4_136	373_4_21
740_4_292	578_4_1	155_4_1	558_13_127	624_4_1	599_5_1	663_4_192	455_4_62	553_4_1	192_4_1	115_4_76	88_4_1	273_5_1	134_4_576	252_3_1	69_5_392	399_4_1	398_4_1	491_4_712	797_5_346	857_4_81	694_4_339	46_5_1	1112_4_244	652_3_154	341_4_67	522_4_1	2366_4_51	427_4_223	140_4_10	1351_4_131	475_5_214	305_4_251	463_4_110	149_4_236	242_4_1	225_5_1	2287_5_919	94_4_81	2044_4_4	17_4_1	1642_4_559	56_4_1	968_5_102	53_5_1	808_4_1	647_4_16	1361_4_114	511_4_128	373_4_19
740_4_286	578_4_1	155_4_1	558_13_137	624_4_1	599_5_1	663_4_185	455_4_77	553_4_1	192_4_1	115_4_50	88_4_1	273_5_1	134_4_588	252_3_1	69_5_381	399_4_1	398_4_1	491_4_790	797_5_333	857_4_82	694_4_339	46_5_1	1112_4_266	652_3_161	341_4_62	522_4_1	2366_4_54	427_4_213	140_4_25	1351_4_152	475_5_224	305_4_217	463_4_114	149_4_255	242_4_1	225_5_1	2287_5_879	94_4_79	2044_4_3	17_4_1	1642_4_550	56_4_1	968_5_85	53_5_1	808_4_1	647_4_12	1361_4_90	511_4_130	373_4_15
740_4_264	578_4_1	155_4_1	558_13_127	624_4_1	599_5_1	663_4_177	455_4_71	553_4_1	192_4_1	115_4_66	88_4_1	273_5_1	134_4_580	252_3_1	69_5_373	399_4_1	398_4_1	491_4_788	797_5_338	857_4_100	694_4_345	46_5_1	1112_4_264	652_3_152	341_4_58	522_4_1	2366_4_52	427_4_236	140_4_19	1351_4_138	475_5_267	305_4_225	463_4_107	149_4_263	242_4_1	225_5_1	2287_5_908	94_4_67	2044_4_4	17_4_1	1642_4_551	56_4_1	968_5_68	53_5_1	808_4_1	647_4_10	1361_4_96	511_4_111	373_4_13
740_4_242	578_4_1	155_4_1	558_13_131	624_4_1	599_5_1	663_4_194	455_4_70	553_4_1	192_4_1	115_4_73	88_4_1	273_5_1	134_4_561	252_3_1	69_5_390	399_4_1	398_4_1	491_4_777	797_5_340	857_4_88	694_4_325	46_5_1	1112_4_231	652_3_145	341_4_84	522_4_1	2366_4_43	427_4_216	140_4_12	1351_4_151	475_5_288	305_4_226	463_4_108	149_4_292	242_4_1	225_5_1	2287_5_919	94_4_73	2044_4_8	17_4_1	1642_4_534	56_4_1	968_5_90	53_5_1	808_4_1	647_4_9	1361_4_89	511_4_114	373_4_16
740_4_223	578_4_1	155_4_1	558_13_118	624_4_1	599_5_1	663_4_196	455_4_102	553_4_1	192_4_1	115_4_71	88_4_1	273_5_1	134_4_572	252_3_1	69_5_385	399_4_1	398_4_1	491_4_757	797_5_372	857_4_92	694_4_326	46_5_1	1112_4_218	652_3_138	341_4_70	522_4_1	2366_4_41	427_4_222	140_4_11	1351_4_169	475_5_276	305_4_222	463_4_126	149_4_312	242_4_1	225_5_1	2287_5_920	94_4_63	2044_4_5	17_4_1	1642_4_533	56_4_1	968_5_81	53_5_1	808_4_1	647_4_12	1361_4_75	511_4_109	373_4_17
740_4_183	578_4_1	155_4_1	558_13_145	624_4_1	599_5_1	663_4_180	455_4_100	553_4_1	192_4_1	115_4_49	88_4_1	273_5_1	134_4_552	252_3_1	69_5_405	399_4_1	398_4_1	491_4_851	797_5_353	857_4_112	694_4_363	46_5_1	1112_4_231	652_3_113	341_4_66	522_4_1	2366_4_46	427_4_225	140_4_12	1351_4_180	475_5_264	305_4_214	463_4_139	149_4_306	242_4_1	225_5_1	2287_5_863	94_4_52	2044_4_4	17_4_1	1642_4_537	56_4_1	968_5_74	53_5_1	808_4_1	647_4_8	1361_4_74	511_4_121	373_4_11
740_4_179	578_4_1	155_4_1	558_13_134	624_4_1	599_5_1	663_4_215	455_4_78	553_4_1	192_4_1	115_4_76	88_4_1	273_5_1	134_4_538	252_3_1	69_5_431	399_4_1	398_4_1	491_4_890	797_5_381	857_4_128	694_4_383	46_5_1	1112_4_240	652_3_98	341_4_72	522_4_1	2366_4_55	427_4_222	140_4_20	1351_4_142	475_5_291	305_4_216	463_4_138	149_4_266	242_4_1	225_5_1	2287_5_808	94_4_45	2044_4_9	17_4_1	1642_4_519	56_4_1	968_5_66	53_5_1	808_4_1	647_4_7	1361_4_63	511_4_120	373_4_13
740_4_187	578_4_1	155_4_1	558_13_130	624_4_1	599_5_1	663_4_228	455_4_86	553_4_1	192_4_1	115_4_80	88_4_1	273_5_1	134_4_548	252_3_1	69_5_450	399_4_1	398_4_1	491_4_845	797_5_391	857_4_133	694_4_359	46_5_1	1112_4_203	652_3_85	341_4_80	522_4_1	2366_4_50	427_4_212	140_4_7	1351_4_132	475_5_296	305_4_230	463_4_156	149_4_305	242_4_1	225_5_1	2287_5_821	94_4_53	2044_4_13	17_4_1	1642_4_499	56_4_1	968_5_69	53_5_1	808_4_1	647_4_7	1361_4_76	511_4_110	373_4_3
740_4_153	578_4_1	155_4_1	558_13_141	624_4_1	599_5_1	663_4_237	455_4_102	553_4_1	192_4_1	115_4_76	88_4_1	273_5_1	134_4_531	252_3_1	69_5_419	399_4_1	398_4_1	491_4_803	797_5_409	857_4_137	694_4_351	46_5_1	1112_4_243	652_3_81	341_4_71	522_4_1	2366_4_34	427_4_231	140_4_6	1351_4_133	475_5_281	305_4_251	463_4_145	149_4_346	242_4_1	225_5_1	2287_5_807	94_4_59	2044_4_11	17_4_1	1642_4_525	56_4_1	968_5_74	53_5_1	808_4_1	647_4_4	1361_4_69	511_4_124	373_4_4
740_4_140	578_4_1	155_4_1	558_13_153	624_4_1	599_5_1	663_4_215	455_4_107	553_4_1	192_4_1	115_4_84	88_4_1	273_5_1	134_4_523	252_3_1	69_5_410	399_4_1	398_4_1	491_4_826	797_5_381	857_4_158	694_4_368	46_5_1	1112_4_258	652_3_79	341_4_64	522_4_1	2366_4_45	427_4_233	140_4_9	1351_4_120	475_5_283	305_4_216	463_4_128	149_4_346	242_4_1	225_5_1	2287_5_788	94_4_58	2044_4_16	17_4_1	1642_4_560	56_4_1	968_5_69	53_5_1	808_4_1	647_4_6	1361_4_79	511_4_130	373_4_1
740_4_126	578_4_1	155_4_1	558_13_153	624_4_1	599_5_1	663_4_243	455_4_85	553_4_1	192_4_1	115_4_91	88_4_1	273_5_1	134_4_487	252_3_1	69_5_416	399_4_1	398_4_1	491_4_785	797_5_424	857_4_153	694_4_356	46_5_1	1112_4_214	652_3_108	341_4_70	522_4_1	2366_4_52	427_4_249	140_4_7	1351_4_102	475_5_320	305_4_213	463_4_122	149_4_323	242_4_1	225_5_1	2287_5_820	94_4_47	2044_4_21	1642_4_571	56_4_1	968_5_71	53_5_1	808_4_1	647_4_7	1361_4_90	511_4_133	1538_4_41
740_4_128	578_4_1	155_4_1	558_13_141	624_4_1	599_5_1	663_4_228	455_4_87	553_4_1	192_4_1	115_4_108	88_4_1	273_5_1	134_4_482	252_3_1	69_5_425	399_4_1	398_4_1	491_4_739	797_5_464	857_4_174	694_4_326	46_5_1	1112_4_207	652_3_107	341_4_57	522_4_1	2366_4_53	427_4_234	140_4_2	1351_4_105	475_5_309	305_4_204	463_4_110	149_4_347	242_4_1	225_5_1	2287_5_853	94_4_61	2044_4_29	1642_4_596	56_4_1	968_5_67	53_5_1	808_4_1	647_4_3	1361_4_81	511_4_136	1538_4_37
740_4_113	578_4_1	155_4_1	558_13_142	624_4_1	599_5_1	663_4_217	455_4_101	553_4_1	192_4_1	115_4_91	273_5_1	134_4_481	252_3_1	69_5_383	399_4_1	398_4_1	491_4_772	797_5_418	857_4_199	694_4_329	46_5_1	1112_4_217	652_3_103	341_4_53	522_4_1	2366_4_64	427_4_270	1351_4_102	1361_4_77	305_4_188	463_4_97	149_4_350	242_4_1	225_5_1	2287_5_913	94_4_52	2044_4_27	1642_4_613	56_4_1	968_5_63	53_5_1	808_4_1	647_4_4	475_5_269	511_4_153	1538_4_39
740_4_105	578_4_1	155_4_1	558_13_130	624_4_1	599_5_1	663_4_211	455_4_79	553_4_1	192_4_1	115_4_98	273_5_1	134_4_452	252_3_1	69_5_408	399_4_1	398_4_1	491_4_759	797_5_457	857_4_179	694_4_343	46_5_1	1112_4_214	652_3_107	341_4_44	522_4_1	2366_4_77	427_4_293	1351_4_99	1361_4_94	305_4_170	463_4_109	149_4_332	242_4_1	225_5_1	2287_5_885	94_4_57	2044_4_31	1642_4_607	56_4_1	968_5_70	53_5_1	808_4_1	647_4_8	475_5_290	511_4_154	1538_4_38
740_4_112	578_4_1	155_4_1	558_13_132	624_4_1	599_5_1	663_4_241	455_4_87	553_4_1	192_4_1	115_4_109	273_5_1	134_4_461	252_3_1	69_5_466	399_4_1	398_4_1	491_4_707	797_5_443	857_4_168	694_4_367	46_5_1	1112_4_204	652_3_81	341_4_45	522_4_1	2366_4_88	427_4_264	1351_4_80	1361_4_116	305_4_192	463_4_115	149_4_300	242_4_1	225_5_1	2287_5_868	94_4_79	2044_4_42	1642_4_598	56_4_1	968_5_75	53_5_1	808_4_1	647_4_5	475_5_289	511_4_126	1538_4_40
740_4_89	578_4_1	155_4_1	558_13_149	624_4_1	599_5_1	663_4_277	455_4_85	553_4_1	192_4_1	115_4_103	273_5_1	134_4_471	252_3_1	69_5_477	399_4_1	398_4_1	491_4_691	797_5_433	857_4_163	694_4_366	46_5_1	1112_4_205	652_3_71	341_4_39	522_4_1	2366_4_81	427_4_269	1351_4_87	1361_4_70	305_4_206	463_4_122	149_4_328	242_4_1	225_5_1	2287_5_937	94_4_61	2044_4_35	1642_4_589	56_4_1	968_5_57	53_5_1	808_4_1	647_4_2	475_5_278	511_4_117	1538_4_42
740_4_94	578_4_1	155_4_1	558_13_148	624_4_1	599_5_1	663_4_244	455_4_58	553_4_1	192_4_1	115_4_92	273_5_1	134_4_470	252_3_1	69_5_437	399_4_1	398_4_1	491_4_735	797_5_427	857_4_157	694_4_388	46_5_1	1112_4_206	652_3_78	341_4_34	522_4_1	2366_4_103	427_4_288	1351_4_96	1361_4_71	305_4_241	463_4_126	149_4_297	242_4_1	225_5_1	2287_5_917	94_4_62	2044_4_28	1642_4_578	56_4_1	968_5_47	53_5_1	808_4_1	647_4_4	475_5_306	511_4_126	1538_4_42
740_4_77	578_4_1	155_4_1	558_13_142	624_4_1	599_5_1	663_4_265	455_4_56	553_4_1	192_4_1	115_4_88	273_5_1	134_4_468	252_3_1	69_5_462	399_4_1	398_4_1	491_4_749	797_5_461	857_4_159	694_4_389	46_5_1	1112_4_179	652_3_89	341_4_28	522_4_1	2366_4_113	427_4_284	1351_4_104	1361_4_79	305_4_223	463_4_113	149_4_257	242_4_1	225_5_1	2287_5_883	94_4_69	2044_4_29	1642_4_580	56_4_1	968_5_50	53_5_1	808_4_1	647_4_3	475_5_320	511_4_136	1538_4_45
740_4_70	578_4_1	155_4_1	558_13_130	624_4_1	599_5_1	663_4_292	455_4_66	553_4_1	192_4_1	115_4_108	273_5_1	134_4_517	252_3_1	69_5_491	399_4_1	398_4_1	491_4_742	797_5_457	857_4_154	694_4_332	46_5_1	1112_4_158	652_3_76	341_4_22	522_4_1	2366_4_103	427_4_255	1351_4_112	1361_4_97	305_4_245	463_4_97	149_4_278	242_4_1	225_5_1	2287_5_907	94_4_73	2044_4_41	1642_4_553	56_4_1	968_5_70	53_5_1	808_4_1	647_4_3	475_5_297	511_4_115	1538_4_39
740_4_45	578_4_1	155_4_1	558_13_131	624_4_1	599_5_1	663_4_304	455_4_71	553_4_1	192_4_1	115_4_89	273_5_1	134_4_559	252_3_1	69_5_464	399_4_1	398_4_1	491_4_755	797_5_452	857_4_126	694_4_322	46_5_1	1112_4_170	652_3_70	341_4_31	522_4_1	2366_4_93	427_4_265	1351_4_99	1361_4_102	305_4_256	463_4_94	149_4_280	242_4_1	225_5_1	2287_5_962	94_4_61	2044_4_33	1642_4_545	56_4_1	968_5_61	53_5_1	808_4_1	475_5_298	511_4_120	1538_4_42
740_4_51	578_4_1	155_4_1	558_13_116	624_4_1	599_5_1	663_4_248	455_4_70	553_4_1	192_4_1	115_4_86	273_5_1	134_4_569	252_3_1	69_5_446	399_4_1	398_4_1	491_4_753	797_5_467	857_4_139	694_4_340	46_5_1	1112_4_187	652_3_65	341_4_18	522_4_1	2366_4_103	427_4_280	1351_4_121	1361_4_90	305_4_256	463_4_67	149_4_260	242_4_1	225_5_1	2287_5_953	94_4_65	2044_4_33	1642_4_573	56_4_1	968_5_60	53_5_1	808_4_1	475_5_339	511_4_117	1538_4_28
740_4_53	578_4_1	155_4_1	558_13_113	624_4_1	599_5_1	663_4_290	455_4_77	553_4_1	192_4_1	115_4_90	273_5_1	134_4_553	252_3_1	69_5_466	399_4_1	398_4_1	491_4_772	797_5_466	857_4_126	694_4_283	46_5_1	1112_4_198	652_3_56	341_4_24	522_4_1	2366_4_100	427_4_259	1351_4_116	1361_4_107	305_4_238	463_4_79	149_4_275	242_4_1	225_5_1	2287_5_930	94_4_65	2044_4_40	1642_4_556	56_4_1	968_5_66	53_5_1	808_4_1	475_5_340	511_4_132	1538_4_30
740_4_51	578_4_1	155_4_1	558_13_108	624_4_1	599_5_1	663_4_317	455_4_89	553_4_1	192_4_1	115_4_103	273_5_1	134_4_551	252_3_1	69_5_456	399_4_1	398_4_1	491_4_741	797_5_496	857_4_118	694_4_282	46_5_1	1112_4_176	652_3_57	341_4_26	522_4_1	2366_4_103	427_4_248	1351_4_128	1361_4_110	305_4_245	463_4_93	149_4_251	242_4_1	225_5_1	2287_5_948	94_4_52	2044_4_35	1642_4_570	56_4_1	968_5_57	53_5_1	808_4_1	475_5_303	511_4_142	1538_4_44
740_4_36	578_4_1	155_4_1	558_13_113	624_4_1	599_5_1	663_4_262	455_4_80	553_4_1	192_4_1	115_4_93	273_5_1	134_4_602	252_3_1	69_5_415	399_4_1	398_4_1	491_4_762	797_5_480	857_4_129	694_4_294	46_5_1	1112_4_174	652_3_58	341_4_25	522_4_1	2366_4_101	427_4_251	1351_4_136	1361_4_115	305_4_231	463_4_67	149_4_236	242_4_1	225_5_1	2287_5_954	94_4_44	2044_4_34	1642_4_622	56_4_1	968_5_51	53_5_1	808_4_1	475_5_343	511_4_152	1538_4_40
740_4_35	578_4_1	155_4_1	558_13_125	624_4_1	599_5_1	663_4_274	455_4_89	553_4_1	192_4_1	115_4_94	273_5_1	134_4_579	252_3_1	69_5_434	399_4_1	398_4_1	491_4_844	797_5_495	857_4_129	694_4_331	46_5_1	1112_4_176	652_3_60	341_4_19	522_4_1	2366_4_94	427_4_238	1351_4_157	1361_4_107	305_4_206	463_4_65	149_4_222	242_4_1	225_5_1	2287_5_870	94_4_51	2044_4_37	1642_4_570	56_4_1	968_5_65	53_5_1	808_4_1	475_5_365	511_4_139	1538_4_30
740_4_37	578_4_1	155_4_1	558_13_125	624_4_1	599_5_1	663_4_303	455_4_108	553_4_1	192_4_1	115_4_119	273_5_1	134_4_570	252_3_1	69_5_427	399_4_1	398_4_1	491_4_832	797_5_519	857_4_130	694_4_304	46_5_1	1112_4_155	652_3_58	341_4_21	522_4_1	2366_4_86	427_4_224	1351_4_148	1361_4_112	305_4_222	463_4_75	149_4_244	242_4_1	225_5_1	2287_5_838	94_4_36	2044_4_48	1642_4_543	56_4_1	968_5_77	53_5_1	808_4_1	475_5_367	511_4_139	1538_4_33
740_4_33	578_4_1	155_4_1	558_13_115	624_4_1	599_5_1	663_4_294	455_4_116	553_4_1	192_4_1	115_4_100	273_5_1	134_4_573	252_3_1	69_5_373	399_4_1	398_4_1	491_4_829	797_5_525	857_4_127	694_4_312	46_5_1	1112_4_175	652_3_62	341_4_20	522_4_1	2366_4_76	427_4_228	1351_4_161	1361_4_133	305_4_212	463_4_64	149_4_237	242_4_1	225_5_1	2287_5_873	94_4_24	2044_4_40	1642_4_547	56_4_1	968_5_66	53_5_1	808_4_1	475_5_389	511_4_156	1538_4_40
740_4_30	578_4_1	155_4_1	558_13_139	624_4_1	599_5_1	663_4_254	455_4_108	553_4_1	192_4_1	115_4_90	273_5_1	134_4_557	252_3_1	69_5_389	399_4_1	398_4_1	491_4_868	797_5_505	857_4_131	694_4_319	46_5_1	1112_4_181	652_3_63	341_4_21	522_4_1	2366_4_60	427_4_258	1351_4_153	1361_4_121	305_4_208	463_4_58	149_4_239	242_4_1	225_5_1	2287_5_826	94_4_17	2044_4_59	1642_4_568	56_4_1	968_5_59	53_5_1	808_4_1	475_5_426	511_4_166	1538_4_27
740_4_31	578_4_1	155_4_1	558_13_128	624_4_1	599_5_1	663_4_264	455_4_104	553_4_1	192_4_1	115_4_104	273_5_1	134_4_515	252_3_1	69_5_419	399_4_1	398_4_1	491_4_882	797_5_516	857_4_138	694_4_310	46_5_1	1112_4_178	652_3_51	341_4_26	522_4_1	2366_4_55	427_4_262	1351_4_143	1361_4_128	305_4_205	463_4_63	149_4_248	242_4_1	225_5_1	2287_5_754	94_4_19	2044_4_70	1642_4_585	56_4_1	968_5_69	53_5_1	808_4_1	475_5_449	511_4_160	1538_4_24
740_4_30	578_4_1	155_4_1	558_13_138	624_4_1	599_5_1	663_4_273	455_4_121	553_4_1	192_4_1	115_4_133	273_5_1	134_4_494	252_3_1	69_5_417	399_4_1	398_4_1	491_4_847	797_5_523	857_4_137	694_4_306	46_5_1	1112_4_142	652_3_64	341_4_25	522_4_1	2366_4_61	427_4_241	1351_4_158	1361_4_131	305_4_215	463_4_54	149_4_264	242_4_1	225_5_1	2287_5_765	94_4_17	2044_4_77	1642_4_577	56_4_1	968_5_76	53_5_1	808_4_1	475_5_435	511_4_149	1538_4_30
740_4_26	578_4_1	155_4_1	558_13_153	624_4_1	599_5_1	663_4_264	455_4_123	553_4_1	192_4_1	115_4_112	273_5_1	134_4_540	252_3_1	69_5_376	399_4_1	398_4_1	491_4_849	797_5_512	857_4_123	694_4_287	46_5_1	1112_4_171	652_3_68	341_4_24	522_4_1	2366_4_67	427_4_231	1351_4_140	1361_4_126	305_4_194	463_4_48	149_4_282	242_4_1	225_5_1	2287_5_818	94_4_21	2044_4_68	1642_4_581	56_4_1	968_5_74	53_5_1	808_4_1	475_5_441	511_4_155	1538_4_26
740_4_25	578_4_1	155_4_1	558_13_157	624_4_1	599_5_1	663_4_239	455_4_113	553_4_1	192_4_1	115_4_91	273_5_1	134_4_563	252_3_1	69_5_385	399_4_1	398_4_1	491_4_855	797_5_528	857_4_120	694_4_283	46_5_1	1112_4_172	652_3_64	341_4_25	522_4_1	2366_4_79	427_4_231	1351_4_133	1361_4_120	305_4_186	463_4_47	149_4_259	242_4_1	225_5_1	2287_5_812	94_4_23	2044_4_72	1642_4_598	56_4_1	968_5_82	53_5_1	808_4_1	475_5_454	511_4_157	1538_4_27
740_4_25	578_4_1	155_4_1	558_13_119	624_4_1	599_5_1	663_4_260	455_4_113	553_4_1	192_4_1	115_4_87	273_5_1	134_4_550	252_3_1	69_5_398	399_4_1	398_4_1	491_4_913	797_5_548	857_4_128	694_4_257	46_5_1	1112_4_174	652_3_70	341_4_20	522_4_1	2366_4_67	427_4_237	1351_4_117	1361_4_127	305_4_218	463_4_57	149_4_264	242_4_1	225_5_1	2287_5_766	94_4_16	2044_4_81	1642_4_600	56_4_1	968_5_101	53_5_1	808_4_1	475_5_399	511_4_157	1538_4_31
740_4_21	578_4_1	155_4_1	558_13_118	624_4_1	599_5_1	663_4_264	455_4_97	553_4_1	192_4_1	115_4_107	273_5_1	134_4_561	252_3_1	69_5_347	399_4_1	398_4_1	491_4_879	797_5_523	857_4_153	694_4_266	46_5_1	1112_4_191	652_3_88	341_4_30	522_4_1	2366_4_62	427_4_246	1351_4_120	1361_4_134	305_4_238	463_4_41	149_4_270	242_4_1	225_5_1	2287_5_820	94_4_12	2044_4_76	1642_4_603	56_4_1	968_5_77	53_5_1	808_4_1	475_5_355	511_4_170	1538_4_31
740_4_28	578_4_1	155_4_1	558_13_143	624_4_1	599_5_1	663_4_253	455_4_86	553_4_1	192_4_1	115_4_85	273_5_1	134_4_616	252_3_1	69_5_337	399_4_1	398_4_1	491_4_844	797_5_530	857_4_133	694_4_311	46_5_1	1112_4_206	652_3_86	341_4_29	522_4_1	2366_4_58	427_4_235	1351_4_111	1361_4_116	305_4_235	463_4_46	149_4_222	242_4_1	225_5_1	2287_5_840	94_4_16	2044_4_67	1642_4_606	56_4_1	968_5_77	53_5_1	808_4_1	475_5_382	511_4_173	1538_4_29
740_4_20	578_4_1	155_4_1	558_13_159	624_4_1	599_5_1	663_4_300	455_4_92	553_4_1	192_4_1	115_4_79	273_5_1	134_4_589	252_3_1	69_5_336	399_4_1	398_4_1	491_4_904	797_5_529	857_4_133	694_4_297	46_5_1	1112_4_200	652_3_87	341_4_34	522_4_1	2366_4_53	427_4_236	1351_4_107	1361_4_100	305_4_222	463_4_52	149_4_210	242_4_1	225_5_1	2287_5_789	94_4_18	2044_4_72	1642_4_599	56_4_1	968_5_109	53_5_1	808_4_1	475_5_376	511_4_162	1538_4_36
740_4_20	578_4_1	155_4_1	558_13_131	624_4_1	599_5_1	663_4_294	455_4_81	553_4_1	192_4_1	115_4_92	273_5_1	134_4_595	252_3_1	69_5_324	399_4_1	398_4_1	491_4_896	797_5_533	857_4_153	694_4_292	46_5_1	1112_4_223	652_3_98	341_4_35	522_4_1	2366_4_56	427_4_221	1351_4_104	1361_4_103	305_4_246	463_4_43	149_4_222	242_4_1	225_5_1	2287_5_789	94_4_19	2044_4_81	1642_4_605	56_4_1	968_5_100	53_5_1	808_4_1	475_5_335	511_4_180	1538_4_29
740_4_13	578_4_1	155_4_1	558_13_125	624_4_1	599_5_1	663_4_301	455_4_71	553_4_1	192_4_1	115_4_93	273_5_1	134_4_611	252_3_1	69_5_318	399_4_1	398_4_1	491_4_891	797_5_517	857_4_134	694_4_330	46_5_1	1112_4_234	652_3_115	341_4_47	522_4_1	2366_4_40	427_4_217	1351_4_103	1361_4_93	305_4_240	463_4_35	149_4_248	242_4_1	225_5_1	2287_5_843	94_4_12	2044_4_51	1642_4_568	56_4_1	968_5_109	53_5_1	808_4_1	475_5_325	511_4_185	1538_4_31
740_4_19	578_4_1	155_4_1	558_13_130	624_4_1	599_5_1	663_4_282	455_4_67	553_4_1	192_4_1	115_4_62	273_5_1	134_4_643	252_3_1	69_5_332	399_4_1	398_4_1	491_4_914	797_5_548	857_4_119	694_4_306	46_5_1	1112_4_231	652_3_89	341_4_51	522_4_1	2366_4_37	427_4_213	1351_4_89	1361_4_100	305_4_233	463_4_36	149_4_228	242_4_1	225_5_1	2287_5_860	94_4_10	2044_4_47	1642_4_585	56_4_1	968_5_104	53_5_1	808_4_1	475_5_356	511_4_175	1538_4_34
740_4_19	578_4_1	155_4_1	558_13_139	624_4_1	599_5_1	663_4_288	455_4_81	553_4_1	192_4_1	115_4_64	273_5_1	134_4_584	252_3_1	69_5_315	399_4_1	398_4_1	491_4_995	797_5_538	857_4_121	694_4_316	46_5_1	1112_4_215	652_3_97	341_4_46	522_4_1	2366_4_36	427_4_213	1351_4_70	1361_4_112	305_4_224	463_4_37	149_4_248	242_4_1	225_5_1	2287_5_822	94_4_7	2044_4_55	1642_4_574	56_4_1	968_5_119	53_5_1	808_4_1	475_5_370	511_4_158	1538_4_37
740_4_13	578_4_1	155_4_1	558_13_127	624_4_1	599_5_1	663_4_294	455_4_68	553_4_1	192_4_1	115_4_64	273_5_1	134_4_560	252_3_1	69_5_316	399_4_1	398_4_1	491_4_954	797_5_539	857_4_136	694_4_305	46_5_1	1112_4_198	652_3_108	341_4_44	522_4_1	2366_4_28	427_4_202	1351_4_84	1361_4_115	305_4_267	463_4_33	149_4_255	242_4_1	225_5_1	2287_5_855	94_4_8	2044_4_55	1642_4_596	56_4_1	968_5_129	53_5_1	808_4_1	475_5_338	511_4_173	1538_4_36
740_4_18	578_4_1	155_4_1	558_13_102	624_4_1	599_5_1	663_4_287	455_4_65	553_4_1	192_4_1	115_4_60	273_5_1	134_4_544	252_3_1	69_5_321	399_4_1	398_4_1	491_4_926	797_5_547	857_4_114	694_4_362	46_5_1	1112_4_218	652_3_86	341_4_44	522_4_1	2366_4_22	427_4_188	1351_4_96	1361_4_119	305_4_259	463_4_37	149_4_248	242_4_1	225_5_1	2287_5_892	94_4_10	2044_4_37	1642_4_608	56_4_1	968_5_131	53_5_1	808_4_1	475_5_343	511_4_185	1538_4_31
740_4_24	578_4_1	155_4_1	558_13_112	624_4_1	599_5_1	663_4_268	455_4_76	553_4_1	192_4_1	115_4_38	273_5_1	134_4_586	252_3_1	69_5_340	399_4_1	398_4_1	491_4_982	797_5_525	857_4_132	694_4_310	46_5_1	1112_4_208	652_3_74	341_4_35	522_4_1	2366_4_32	427_4_221	1351_4_93	1361_4_125	305_4_226	463_4_34	149_4_230	242_4_1	225_5_1	2287_5_839	94_4_9	2044_4_38	1642_4_594	56_4_1	968_5_136	53_5_1	808_4_1	475_5_403	511_4_180	1538_4_30
740_4_24	578_4_1	155_4_1	558_13_98	624_4_1	599_5_1	663_4_293	455_4_87	553_4_1	192_4_1	115_4_43	273_5_1	134_4_551	252_3_1	69_5_302	399_4_1	398_4_1	491_4_1045	797_5_549	857_4_123	694_4_288	46_5_1	1112_4_195	652_3_81	341_4_29	522_4_1	2366_4_20	427_4_210	1351_4_88	1361_4_129	305_4_235	463_4_29	149_4_205	242_4_1	225_5_1	2287_5_858	94_4_16	2044_4_48	1642_4_592	56_4_1	968_5_141	53_5_1	808_4_1	475_5_412	511_4_174	1538_4_35
740_4_16	578_4_1	155_4_1	558_13_109	624_4_1	599_5_1	663_4_290	455_4_72	553_4_1	192_4_1	115_4_44	273_5_1	134_4_520	252_3_1	69_5_283	399_4_1	398_4_1	491_4_975	797_5_553	857_4_128	694_4_301	46_5_1	1112_4_215	652_3_84	341_4_40	522_4_1	2366_4_27	427_4_207	1351_4_113	1361_4_136	305_4_252	463_4_35	149_4_223	242_4_1	225_5_1	2287_5_863	94_4_17	2044_4_38	1642_4_610	56_4_1	968_5_131	53_5_1	808_4_1	475_5_381	511_4_212	1538_4_25
740_4_13	578_4_1	155_4_1	558_13_106	624_4_1	599_5_1	663_4_297	455_4_72	553_4_1	192_4_1	115_4_42	273_5_1	134_4_569	252_3_1	69_5_283	399_4_1	398_4_1	491_4_945	797_5_574	857_4_112	694_4_324	46_5_1	1112_4_215	652_3_77	341_4_34	522_4_1	2366_4_27	427_4_214	1351_4_110	1361_4_134	305_4_217	463_4_29	149_4_211	242_4_1	225_5_1	2287_5_868	94_4_15	2044_4_37	1642_4_611	56_4_1	968_5_142	53_5_1	808_4_1	475_5_427	511_4_175	1538_4_20
740_4_9	578_4_1	155_4_1	558_13_106	624_4_1	599_5_1	663_4_298	455_4_87	553_4_1	192_4_1	115_4_50	273_5_1	134_4_601	252_3_1	69_5_273	399_4_1	398_4_1	491_4_967	797_5_551	857_4_127	694_4_307	46_5_1	1112_4_196	652_3_77	341_4_31	522_4_1	2366_4_23	427_4_224	1351_4_99	1361_4_134	305_4_225	463_4_25	149_4_189	242_4_1	225_5_1	2287_5_877	94_4_24	2044_4_41	1642_4_590	56_4_1	968_5_156	53_5_1	808_4_1	475_5_415	511_4_181	1538_4_17
740_4_16	578_4_1	155_4_1	558_13_94	624_4_1	599_5_1	663_4_275	455_4_76	553_4_1	192_4_1	115_4_56	273_5_1	134_4_565	252_3_1	69_5_280	399_4_1	398_4_1	491_4_949	797_5_606	857_4_129	694_4_273	46_5_1	1112_4_190	652_3_68	341_4_27	522_4_1	2366_4_28	427_4_220	1351_4_109	1361_4_138	305_4_252	463_4_25	149_4_214	242_4_1	225_5_1	2287_5_849	94_4_24	2044_4_48	1642_4_608	56_4_1	968_5_141	53_5_1	808_4_1	475_5_411	511_4_203	1538_4_26
740_4_8	578_4_1	155_4_1	558_13_113	624_4_1	599_5_1	663_4_265	455_4_68	553_4_1	192_4_1	115_4_65	273_5_1	134_4_567	252_3_1	69_5_278	399_4_1	398_4_1	491_4_921	797_5_618	857_4_120	694_4_285	46_5_1	1112_4_206	652_3_59	341_4_25	522_4_1	2366_4_20	427_4_190	1351_4_132	1361_4_139	305_4_250	463_4_19	149_4_201	242_4_1	225_5_1	2287_5_824	94_4_29	2044_4_39	1642_4_668	56_4_1	968_5_151	53_5_1	808_4_1	475_5_425	511_4_194	1538_4_21
740_4_7	578_4_1	155_4_1	558_13_118	624_4_1	599_5_1	663_4_252	455_4_70	553_4_1	192_4_1	115_4_55	273_5_1	134_4_626	252_3_1	69_5_267	399_4_1	398_4_1	491_4_915	797_5_589	857_4_112	694_4_268	46_5_1	1112_4_205	652_3_59	341_4_18	522_4_1	2366_4_16	427_4_201	1351_4_136	1361_4_131	305_4_215	463_4_12	149_4_183	242_4_1	225_5_1	2287_5_869	94_4_37	2044_4_53	1642_4_659	56_4_1	968_5_162	53_5_1	808_4_1	475_5_462	511_4_172	1538_4_31
740_4_7	578_4_1	155_4_1	558_13_122	624_4_1	599_5_1	663_4_248	455_4_78	553_4_1	192_4_1	115_4_47	273_5_1	134_4_607	252_3_1	69_5_304	399_4_1	398_4_1	491_4_976	797_5_560	857_4_109	694_4_245	46_5_1	1112_4_211	652_3_49	341_4_9	522_4_1	2366_4_13	427_4_170	1351_4_132	1361_4_136	305_4_196	463_4_10	149_4_198	242_4_1	225_5_1	2287_5_891	94_4_42	2044_4_66	1642_4_642	56_4_1	968_5_158	53_5_1	808_4_1	475_5_449	511_4_188	1538_4_37
740_4_6	578_4_1	155_4_1	558_13_114	624_4_1	599_5_1	663_4_259	455_4_73	553_4_1	192_4_1	115_4_53	273_5_1	134_4_588	252_3_1	69_5_298	399_4_1	398_4_1	491_4_947	797_5_595	857_4_121	694_4_243	46_5_1	1112_4_205	652_3_50	341_4_10	522_4_1	2366_4_14	427_4_166	1351_4_158	1361_4_121	305_4_238	463_4_19	149_4_186	242_4_1	225_5_1	2287_5_855	94_4_32	2044_4_52	1642_4_675	56_4_1	968_5_154	53_5_1	808_4_1	475_5_437	511_4_209	1538_4_22
740_4_7	578_4_1	155_4_1	558_13_108	624_4_1	599_5_1	663_4_259	455_4_76	553_4_1	192_4_1	115_4_49	273_5_1	134_4_598	252_3_1	69_5_265	399_4_1	398_4_1	491_4_936	797_5_573	857_4_108	694_4_282	46_5_1	1112_4_229	652_3_61	341_4_13	522_4_1	2366_4_18	427_4_156	1351_4_170	1361_4_126	305_4_224	463_4_12	149_4_183	242_4_1	225_5_1	2287_5_842	94_4_34	2044_4_45	1642_4_676	56_4_1	968_5_140	53_5_1	808_4_1	475_5_468	511_4_212	1538_4_30
740_4_8	578_4_1	155_4_1	558_13_107	624_4_1	599_5_1	663_4_258	455_4_103	553_4_1	192_4_1	115_4_37	273_5_1	134_4_624	252_3_1	69_5_283	399_4_1	398_4_1	491_4_955	797_5_540	857_4_103	694_4_272	46_5_1	1112_4_216	652_3_63	341_4_18	522_4_1	2366_4_20	427_4_176	1351_4_142	1361_4_139	305_4_223	463_4_14	149_4_172	242_4_1	225_5_1	2287_5_869	94_4_37	2044_4_64	1642_4_647	56_4_1	968_5_133	53_5_1	808_4_1	475_5_457	511_4_196	1538_4_24
740_4_15	578_4_1	155_4_1	558_13_105	624_4_1	599_5_1	663_4_265	455_4_89	553_4_1	192_4_1	115_4_36	273_5_1	134_4_634	252_3_1	69_5_343	399_4_1	398_4_1	491_4_1021	797_5_544	857_4_93	694_4_217	46_5_1	1112_4_192	652_3_49	341_4_18	522_4_1	2366_4_16	427_4_166	1351_4_144	1361_4_152	305_4_212	463_4_20	149_4_188	242_4_1	225_5_1	2287_5_895	94_4_34	2044_4_53	1642_4_643	56_4_1	968_5_90	53_5_1	808_4_1	475_5_430	511_4_205	1538_4_31
740_4_8	578_4_1	155_4_1	558_13_95	624_4_1	599_5_1	663_4_301	455_4_89	553_4_1	192_4_1	115_4_43	273_5_1	134_4_595	252_3_1	69_5_333	399_4_1	398_4_1	491_4_1027	797_5_542	857_4_94	694_4_236	46_5_1	1112_4_196	652_3_45	341_4_18	522_4_1	2366_4_17	427_4_157	1351_4_162	1361_4_136	305_4_234	463_4_13	149_4_168	242_4_1	225_5_1	2287_5_891	94_4_28	2044_4_42	1642_4_651	56_4_1	968_5_86	53_5_1	808_4_1	475_5_429	511_4_234	1538_4_30
740_4_8	578_4_1	155_4_1	558_13_96	624_4_1	599_5_1	663_4_260	455_4_105	553_4_1	192_4_1	115_4_31	273_5_1	134_4_583	252_3_1	69_5_313	399_4_1	398_4_1	491_4_1025	797_5_532	857_4_95	694_4_264	46_5_1	1112_4_204	652_3_49	341_4_20	522_4_1	2366_4_21	427_4_179	1351_4_167	1361_4_121	305_4_238	463_4_17	149_4_162	242_4_1	225_5_1	2287_5_891	94_4_37	2044_4_43	1642_4_653	56_4_1	968_5_82	53_5_1	808_4_1	475_5_462	511_4_211	1538_4_31
740_4_10	578_4_1	155_4_1	558_13_98	624_4_1	599_5_1	663_4_249	455_4_118	553_4_1	192_4_1	115_4_39	273_5_1	134_4_594	252_3_1	69_5_320	399_4_1	398_4_1	491_4_983	797_5_517	857_4_79	694_4_270	46_5_1	1112_4_177	652_3_44	341_4_19	522_4_1	2366_4_17	427_4_198	1351_4_148	1361_4_146	305_4_242	463_4_17	149_4_150	242_4_1	225_5_1	2287_5_935	94_4_45	2044_4_55	1642_4_642	56_4_1	968_5_80	53_5_1	808_4_1	475_5_475	511_4_194	1538_4_39
740_4_16	578_4_1	155_4_1	558_13_90	624_4_1	599_5_1	663_4_253	455_4_102	553_4_1	192_4_1	115_4_36	273_5_1	134_4_593	252_3_1	69_5_331	399_4_1	398_4_1	491_4_987	797_5_518	857_4_78	694_4_226	46_5_1	1112_4_186	652_3_40	341_4_20	522_4_1	2366_4_17	427_4_201	1351_4_168	1361_4_164	305_4_280	463_4_12	149_4_180	242_4_1	225_5_1	2287_5_909	94_4_38	2044_4_51	1642_4_644	56_4_1	968_5_71	53_5_1	808_4_1	475_5_450	511_4_209	1538_4_30
740_4_7	578_4_1	155_4_1	558_13_87	624_4_1	599_5_1	663_4_261	455_4_100	553_4_1	192_4_1	115_4_42	273_5_1	134_4_570	252_3_1	69_5_297	399_4_1	398_4_1	491_4_953	797_5_508	857_4_71	694_4_273	46_5_1	1112_4_185	652_3_44	341_4_27	522_4_1	2366_4_13	427_4_189	1351_4_197	1361_4_149	305_4_323	463_4_9	149_4_159	242_4_1	225_5_1	2287_5_854	94_4_47	2044_4_49	1642_4_662	56_4_1	968_5_84	53_5_1	808_4_1	475_5_489	511_4_222	1538_4_29
740_4_9	578_4_1	155_4_1	558_13_83	624_4_1	599_5_1	663_4_244	455_4_117	553_4_1	192_4_1	115_4_26	273_5_1	134_4_562	252_3_1	69_5_291	399_4_1	398_4_1	491_4_954	797_5_505	857_4_83	694_4_281	46_5_1	1112_4_191	652_3_42	341_4_21	522_4_1	2366_4_17	427_4_197	1351_4_161	1361_4_155	305_4_302	463_4_5	149_4_171	242_4_1	225_5_1	2287_5_868	94_4_58	2044_4_51	1642_4_678	56_4_1	968_5_101	53_5_1	808_4_1	475_5_502	511_4_201	1538_4_24
740_4_13	578_4_1	155_4_1	558_13_79	624_4_1	599_5_1	663_4_253	455_4_107	553_4_1	192_4_1	115_4_22	273_5_1	134_4_640	252_3_1	69_5_313	399_4_1	398_4_1	491_4_958	797_5_537	857_4_71	694_4_239	46_5_1	1112_4_178	652_3_29	341_4_17	522_4_1	2366_4_17	427_4_182	1351_4_146	1361_4_163	305_4_291	463_4_4	149_4_165	242_4_1	225_5_1	2287_5_920	94_4_49	2044_4_65	1642_4_633	56_4_1	968_5_78	53_5_1	808_4_1	475_5_490	511_4_205	1538_4_36
740_4_15	578_4_1	155_4_1	558_13_80	624_4_1	599_5_1	663_4_279	455_4_78	553_4_1	192_4_1	115_4_27	273_5_1	134_4_634	252_3_1	69_5_302	399_4_1	398_4_1	491_4_980	797_5_568	857_4_64	694_4_224	46_5_1	1112_4_181	652_3_32	341_4_16	522_4_1	2366_4_17	427_4_162	1351_4_180	1361_4_133	305_4_301	463_4_4	149_4_169	242_4_1	225_5_1	2287_5_944	94_4_41	2044_4_44	1642_4_631	56_4_1	968_5_73	53_5_1	808_4_1	475_5_474	511_4_219	1538_4_28
740_4_7	578_4_1	155_4_1	558_13_74	624_4_1	599_5_1	663_4_270	455_4_80	553_4_1	192_4_1	115_4_37	273_5_1	134_4_621	252_3_1	69_5_286	399_4_1	398_4_1	491_4_975	797_5_570	857_4_72	694_4_229	46_5_1	1112_4_186	652_3_33	341_4_18	522_4_1	2366_4_18	427_4_157	1351_4_195	1361_4_120	305_4_310	463_4_2	149_4_154	242_4_1	225_5_1	2287_5_915	94_4_46	2044_4_53	1642_4_682	56_4_1	968_5_78	53_5_1	808_4_1	475_5_495	511_4_191	1538_4_26
740_4_4	578_4_1	155_4_1	558_13_76	624_4_1	599_5_1	663_4_276	455_4_83	553_4_1	192_4_1	115_4_19	273_5_1	134_4_612	252_3_1	69_5_304	399_4_1	398_4_1	491_4_991	797_5_587	857_4_95	694_4_203	46_5_1	1112_4_202	652_3_28	341_4_21	522_4_1	2366_4_16	427_4_149	1351_4_203	1361_4_135	305_4_315	463_4_2	149_4_149	242_4_1	225_5_1	2287_5_909	94_4_50	2044_4_54	1642_4_670	56_4_1	968_5_62	53_5_1	808_4_1	475_5_451	511_4_211	1538_4_23
740_4_8	578_4_1	155_4_1	558_13_91	624_4_1	599_5_1	663_4_243	455_4_82	553_4_1	192_4_1	115_4_23	273_5_1	134_4_610	252_3_1	69_5_332	399_4_1	398_4_1	491_4_965	797_5_634	857_4_92	694_4_187	46_5_1	1112_4_194	652_3_25	341_4_18	522_4_1	2366_4_18	427_4_153	1351_4_203	1361_4_147	305_4_291	463_4_2	149_4_151	242_4_1	225_5_1	2287_5_931	94_4_38	2044_4_51	1642_4_685	56_4_1	968_5_68	53_5_1	808_4_1	475_5_418	511_4_219	1538_4_21
740_4_4	578_4_1	155_4_1	558_13_96	624_4_1	599_5_1	663_4_236	455_4_78	553_4_1	192_4_1	115_4_29	273_5_1	134_4_616	252_3_1	69_5_283	399_4_1	398_4_1	491_4_947	797_5_592	857_4_84	694_4_206	46_5_1	1112_4_201	652_3_26	341_4_33	522_4_1	2366_4_16	427_4_133	1351_4_221	1361_4_143	305_4_337	463_4_2	149_4_150	242_4_1	225_5_1	2287_5_919	94_4_38	2044_4_38	1642_4_685	56_4_1	968_5_81	53_5_1	808_4_1	475_5_449	511_4_236	1538_4_21
740_4_10	578_4_1	155_4_1	558_13_97	624_4_1	599_5_1	663_4_253	455_4_88	553_4_1	192_4_1	115_4_28	273_5_1	134_4_586	252_3_1	69_5_274	399_4_1	398_4_1	491_4_905	797_5_619	857_4_80	694_4_218	46_5_1	1112_4_195	652_3_26	341_4_50	522_4_1	2366_4_17	427_4_128	1351_4_192	1361_4_180	305_4_314	463_4_1	149_4_138	242_4_1	225_5_1	2287_5_921	94_4_36	2044_4_39	1642_4_699	56_4_1	968_5_73	53_5_1	808_4_1	475_5_488	511_4_223	1538_4_22
740_4_6	578_4_1	155_4_1	558_13_111	624_4_1	599_5_1	663_4_234	455_4_92	553_4_1	192_4_1	115_4_20	273_5_1	134_4_605	252_3_1	69_5_309	399_4_1	398_4_1	491_4_882	797_5_602	857_4_88	694_4_210	46_5_1	1112_4_203	652_3_23	341_4_26	522_4_1	2366_4_19	427_4_141	1351_4_189	1361_4_175	305_4_287	149_4_138	242_4_1	225_5_1	2287_5_971	94_4_35	2044_4_33	1642_4_748	56_4_1	968_5_58	53_5_1	808_4_1	475_5_476	511_4_197	1538_4_22
740_4_10	578_4_1	155_4_1	558_13_112	624_4_1	599_5_1	663_4_214	455_4_104	553_4_1	192_4_1	115_4_25	273_5_1	134_4_612	252_3_1	69_5_283	399_4_1	398_4_1	491_4_888	797_5_601	857_4_77	694_4_181	46_5_1	1112_4_219	652_3_32	341_4_28	522_4_1	2366_4_11	427_4_136	1351_4_216	1361_4_197	305_4_258	149_4_154	242_4_1	225_5_1	2287_5_951	94_4_27	2044_4_28	1642_4_756	56_4_1	968_5_65	53_5_1	808_4_1	475_5_467	511_4_224	1538_4_24
740_4_7	578_4_1	155_4_1	558_13_101	624_4_1	599_5_1	663_4_229	455_4_102	553_4_1	192_4_1	115_4_30	273_5_1	134_4_627	252_3_1	69_5_239	399_4_1	398_4_1	491_4_904	797_5_597	857_4_54	694_4_188	46_5_1	1112_4_222	652_3_29	341_4_30	522_4_1	2366_4_11	427_4_88	1351_4_226	1361_4_181	305_4_276	149_4_153	242_4_1	225_5_1	2287_5_910	94_4_31	2044_4_28	1642_4_773	56_4_1	968_5_67	53_5_1	808_4_1	475_5_515	511_4_238	1538_4_44
740_4_9	578_4_1	155_4_1	558_13_104	624_4_1	599_5_1	663_4_250	455_4_93	553_4_1	192_4_1	115_4_17	273_5_1	134_4_570	252_3_1	69_5_272	399_4_1	398_4_1	491_4_889	797_5_605	857_4_53	694_4_203	46_5_1	1112_4_239	652_3_21	341_4_29	522_4_1	2366_4_14	427_4_108	1351_4_213	1361_4_203	305_4_290	149_4_141	242_4_1	225_5_1	2287_5_891	94_4_40	2044_4_34	1642_4_785	56_4_1	968_5_72	53_5_1	808_4_1	475_5_496	511_4_219	1538_4_40
740_4_9	578_4_1	155_4_1	558_13_103	624_4_1	599_5_1	663_4_260	455_4_74	553_4_1	192_4_1	115_4_18	273_5_1	134_4_586	252_3_1	69_5_301	399_4_1	398_4_1	491_4_874	797_5_601	857_4_41	694_4_197	46_5_1	1112_4_228	652_3_18	341_4_26	522_4_1	2366_4_11	427_4_138	1351_4_199	1361_4_210	305_4_312	149_4_137	242_4_1	225_5_1	2287_5_936	94_4_32	2044_4_30	1642_4_804	56_4_1	968_5_63	53_5_1	808_4_1	475_5_460	511_4_196	1538_4_36
740_4_14	578_4_1	155_4_1	558_13_89	624_4_1	599_5_1	663_4_263	455_4_70	553_4_1	192_4_1	115_4_25	273_5_1	134_4_558	252_3_1	69_5_296	399_4_1	398_4_1	491_4_876	797_5_593	857_4_41	694_4_173	46_5_1	1112_4_237	652_3_21	341_4_32	522_4_1	2366_4_8	427_4_130	1351_4_226	1361_4_217	305_4_291	149_4_133	242_4_1	225_5_1	2287_5_984	94_4_35	2044_4_27	1642_4_796	56_4_1	968_5_68	53_5_1	808_4_1	475_5_474	511_4_194	1538_4_29
740_4_15	578_4_1	155_4_1	558_13_77	624_4_1	599_5_1	663_4_300	455_4_57	553_4_1	192_4_1	115_4_23	273_5_1	134_4_523	252_3_1	69_5_267	399_4_1	398_4_1	491_4_839	797_5_565	857_4_46	694_4_184	46_5_1	1112_4_217	652_3_15	341_4_51	522_4_1	2366_4_7	427_4_106	1351_4_253	1361_4_233	305_4_343	149_4_139	242_4_1	225_5_1	2287_5_961	94_4_29	2044_4_42	1642_4_777	56_4_1	968_5_59	53_5_1	808_4_1	475_5_546	511_4_203	1538_4_23
740_4_19	578_4_1	155_4_1	558_13_85	624_4_1	599_5_1	663_4_303	455_4_60	553_4_1	192_4_1	115_4_15	273_5_1	134_4_539	252_3_1	69_5_285	399_4_1	398_4_1	491_4_809	797_5_583	857_4_48	694_4_188	46_5_1	1112_4_233	652_3_22	341_4_52	522_4_1	2366_4_6	427_4_106	1351_4_239	1361_4_241	305_4_321	149_4_118	242_4_1	225_5_1	2287_5_952	94_4_23	2044_4_48	1642_4_797	56_4_1	968_5_46	53_5_1	808_4_1	475_5_534	511_4_198	1538_4_30
740_4_29	578_4_1	155_4_1	558_13_67	624_4_1	599_5_1	663_4_275	455_4_60	553_4_1	192_4_1	115_4_16	273_5_1	134_4_597	252_3_1	69_5_290	399_4_1	398_4_1	491_4_885	797_5_573	857_4_54	694_4_156	46_5_1	1112_4_228	652_3_29	341_4_41	522_4_1	2366_4_14	427_4_130	1351_4_207	1361_4_244	305_4_308	149_4_140	242_4_1	225_5_1	2287_5_929	94_4_25	2044_4_48	1642_4_796	56_4_1	968_5_60	53_5_1	808_4_1	475_5_510	511_4_165	1538_4_24
740_4_17	578_4_1	155_4_1	558_13_61	624_4_1	599_5_1	663_4_302	455_4_55	553_4_1	192_4_1	115_4_20	273_5_1	134_4_641	252_3_1	69_5_266	399_4_1	398_4_1	491_4_901	797_5_597	857_4_55	694_4_138	46_5_1	1112_4_241	652_3_18	341_4_38	522_4_1	2366_4_7	427_4_92	1351_4_228	1361_4_229	305_4_332	149_4_116	242_4_1	225_5_1	2287_5_901	94_4_21	2044_4_33	1642_4_768	56_4_1	968_5_47	53_5_1	808_4_1	475_5_553	511_4_200	1538_4_23
740_4_17	578_4_1	155_4_1	558_13_69	624_4_1	599_5_1	663_4_306	455_4_53	553_4_1	192_4_1	115_4_23	273_5_1	134_4_631	252_3_1	69_5_276	399_4_1	398_4_1	491_4_864	797_5_602	857_4_66	694_4_141	46_5_1	1112_4_257	652_3_19	341_4_39	522_4_1	2366_4_6	427_4_94	1351_4_242	1361_4_231	305_4_344	149_4_117	242_4_1	225_5_1	2287_5_881	94_4_29	2044_4_26	1642_4_766	56_4_1	968_5_39	53_5_1	808_4_1	475_5_537	511_4_205	1538_4_20
740_4_14	578_4_1	155_4_1	558_13_77	624_4_1	599_5_1	663_4_278	455_4_34	553_4_1	192_4_1	115_4_22	273_5_1	134_4_675	252_3_1	69_5_301	399_4_1	398_4_1	491_4_856	797_5_627	857_4_60	694_4_147	46_5_1	1112_4_211	652_3_21	341_4_35	522_4_1	2366_4_5	427_4_105	1351_4_229	1361_4_232	305_4_323	149_4_137	242_4_1	225_5_1	2287_5_942	94_4_25	2044_4_25	1642_4_772	56_4_1	968_5_38	53_5_1	808_4_1	475_5_527	511_4_158	1538_4_24
740_4_19	578_4_1	155_4_1	558_13_66	624_4_1	599_5_1	663_4_260	455_4_24	553_4_1	192_4_1	115_4_27	273_5_1	134_4_698	252_3_1	69_5_315	399_4_1	398_4_1	491_4_826	797_5_602	857_4_71	694_4_139	46_5_1	1112_4_236	652_3_26	341_4_29	522_4_1	2366_4_9	427_4_97	1351_4_225	1361_4_215	305_4_303	149_4_133	242_4_1	225_5_1	2287_5_1003	94_4_22	2044_4_24	1642_4_786	56_4_1	968_5_34	53_5_1	808_4_1	475_5_522	511_4_168	1538_4_21
740_4_16	578_4_1	155_4_1	558_13_70	624_4_1	599_5_1	663_4_279	455_4_25	553_4_1	192_4_1	115_4_28	273_5_1	134_4_697	252_3_1	69_5_290	399_4_1	398_4_1	491_4_843	797_5_570	857_4_83	694_4_137	46_5_1	1112_4_256	652_3_23	341_4_30	522_4_1	2366_4_8	427_4_88	1351_4_234	1361_4_204	305_4_345	149_4_125	242_4_1	225_5_1	2287_5_935	94_4_29	2044_4_22	1642_4_779	56_4_1	968_5_30	53_5_1	808_4_1	475_5_554	511_4_184	1538_4_16
740_4_23	578_4_1	155_4_1	558_13_87	624_4_1	599_5_1	663_4_312	455_4_20	553_4_1	192_4_1	115_4_26	273_5_1	134_4_647	252_3_1	69_5_286	399_4_1	398_4_1	491_4_845	797_5_587	857_4_81	694_4_157	46_5_1	1112_4_279	652_3_32	341_4_29	522_4_1	2366_4_6	427_4_98	1351_4_237	1361_4_204	305_4_337	149_4_119	242_4_1	225_5_1	2287_5_911	94_4_31	2044_4_19	1642_4_757	56_4_1	968_5_41	53_5_1	808_4_1	475_5_514	511_4_186	1538_4_29
740_4_26	578_4_1	155_4_1	558_13_89	624_4_1	599_5_1	663_4_303	455_4_17	553_4_1	192_4_1	115_4_38	273_5_1	134_4_693	252_3_1	69_5_273	399_4_1	398_4_1	491_4_880	797_5_595	857_4_78	694_4_146	46_5_1	1112_4_274	652_3_38	341_4_18	522_4_1	2366_4_7	427_4_101	1351_4_193	1361_4_205	305_4_342	149_4_141	242_4_1	225_5_1	2287_5_907	94_4_29	2044_4_22	1642_4_759	56_4_1	968_5_39	53_5_1	808_4_1	475_5_497	511_4_161	1538_4_29
740_4_23	578_4_1	155_4_1	558_13_93	624_4_1	599_5_1	663_4_293	455_4_21	553_4_1	192_4_1	115_4_38	273_5_1	134_4_716	252_3_1	69_5_253	399_4_1	398_4_1	491_4_825	797_5_588	857_4_85	694_4_150	46_5_1	1112_4_308	652_3_31	341_4_21	522_4_1	2366_4_8	427_4_89	1351_4_208	1361_4_178	305_4_327	149_4_151	242_4_1	225_5_1	2287_5_911	94_4_30	2044_4_26	1642_4_749	56_4_1	968_5_38	53_5_1	808_4_1	475_5_510	511_4_194	1538_4_36
740_4_21	578_4_1	155_4_1	558_13_93	624_4_1	599_5_1	663_4_301	455_4_33	553_4_1	192_4_1	115_4_40	273_5_1	134_4_714	252_3_1	69_5_235	399_4_1	398_4_1	491_4_803	797_5_582	857_4_86	694_4_131	46_5_1	1112_4_294	652_3_35	341_4_28	522_4_1	2366_4_8	427_4_82	1351_4_220	1361_4_178	305_4_375	149_4_143	242_4_1	225_5_1	2287_5_926	94_4_39	2044_4_26	1642_4_741	56_4_1	968_5_29	53_5_1	808_4_1	475_5_467	511_4_237	1538_4_33
740_4_9	578_4_1	155_4_1	558_13_111	624_4_1	599_5_1	663_4_312	455_4_31	553_4_1	192_4_1	115_4_31	273_5_1	134_4_701	252_3_1	69_5_252	399_4_1	398_4_1	491_4_858	797_5_563	857_4_79	694_4_146	46_5_1	1112_4_298	652_3_36	341_4_28	522_4_1	2366_4_11	427_4_87	1351_4_214	1361_4_185	305_4_362	149_4_150	242_4_1	225_5_1	2287_5_921	94_4_37	2044_4_34	1642_4_729	56_4_1	968_5_22	53_5_1	808_4_1	475_5_427	511_4_240	1538_4_26
740_4_9	578_4_1	155_4_1	558_13_76	624_4_1	599_5_1	663_4_303	455_4_27	553_4_1	192_4_1	115_4_44	273_5_1	134_4_726	252_3_1	69_5_254	399_4_1	398_4_1	491_4_881	797_5_574	857_4_77	694_4_117	46_5_1	1112_4_296	652_3_35	341_4_32	522_4_1	2366_4_10	427_4_82	1351_4_217	1361_4_191	305_4_326	149_4_155	242_4_1	225_5_1	2287_5_941	94_4_60	2044_4_40	1642_4_745	56_4_1	968_5_20	53_5_1	808_4_1	475_5_425	511_4_212	1538_4_25
740_4_6	578_4_1	155_4_1	558_13_79	624_4_1	599_5_1	663_4_307	455_4_41	553_4_1	192_4_1	115_4_50	273_5_1	134_4_714	252_3_1	69_5_264	399_4_1	398_4_1	491_4_843	797_5_547	857_4_66	694_4_128	46_5_1	1112_4_266	652_3_30	341_4_34	522_4_1	2366_4_12	427_4_71	1351_4_211	1361_4_174	305_4_348	149_4_165	242_4_1	225_5_1	2287_5_925	94_4_81	2044_4_46	1642_4_750	56_4_1	968_5_26	53_5_1	808_4_1	475_5_446	511_4_245	1538_4_25
740_4_8	578_4_1	155_4_1	558_13_90	624_4_1	599_5_1	663_4_309	455_4_40	553_4_1	192_4_1	115_4_43	273_5_1	134_4_683	252_3_1	69_5_277	399_4_1	398_4_1	491_4_851	797_5_537	857_4_69	694_4_161	46_5_1	1112_4_253	652_3_39	341_4_39	522_4_1	2366_4_20	427_4_80	1351_4_242	1361_4_199	305_4_373	149_4_148	242_4_1	225_5_1	2287_5_949	94_4_67	2044_4_50	1642_4_704	56_4_1	968_5_18	53_5_1	808_4_1	475_5_387	511_4_243	1538_4_21
740_4_5	578_4_1	155_4_1	558_13_113	624_4_1	599_5_1	663_4_311	455_4_42	553_4_1	192_4_1	115_4_36	273_5_1	134_4_691	252_3_1	69_5_276	399_4_1	398_4_1	491_4_890	797_5_505	857_4_63	694_4_182	46_5_1	1112_4_237	652_3_34	341_4_27	522_4_1	2366_4_22	427_4_74	1351_4_216	1361_4_197	305_4_362	149_4_167	242_4_1	225_5_1	2287_5_967	94_4_65	2044_4_41	1642_4_716	56_4_1	968_5_21	53_5_1	808_4_1	475_5_391	511_4_233	1538_4_16
740_4_4	578_4_1	155_4_1	558_13_95	624_4_1	599_5_1	663_4_292	455_4_40	553_4_1	192_4_1	115_4_40	273_5_1	134_4_716	252_3_1	69_5_243	399_4_1	398_4_1	491_4_875	797_5_488	857_4_49	694_4_176	46_5_1	1112_4_272	652_3_25	341_4_33	522_4_1	2366_4_21	427_4_58	1351_4_198	1361_4_192	305_4_358	149_4_199	242_4_1	225_5_1	2287_5_990	94_4_70	2044_4_32	1642_4_729	56_4_1	968_5_20	53_5_1	808_4_1	475_5_445	511_4_228	1538_4_12
740_4_5	578_4_1	155_4_1	558_13_107	624_4_1	599_5_1	663_4_295	455_4_40	553_4_1	192_4_1	115_4_55	273_5_1	134_4_673	252_3_1	69_5_245	399_4_1	398_4_1	491_4_866	797_5_464	857_4_50	694_4_194	46_5_1	1112_4_259	652_3_35	341_4_37	522_4_1	2366_4_13	427_4_56	1351_4_213	1361_4_202	305_4_369	149_4_198	242_4_1	225_5_1	2287_5_943	94_4_71	2044_4_29	1642_4_740	56_4_1	968_5_21	53_5_1	808_4_1	475_5_431	511_4_275	1538_4_14
740_4_8	578_4_1	155_4_1	558_13_135	624_4_1	599_5_1	663_4_299	455_4_31	553_4_1	192_4_1	115_4_33	273_5_1	134_4_675	252_3_1	69_5_267	399_4_1	398_4_1	491_4_842	797_5_443	857_4_43	694_4_200	46_5_1	1112_4_266	652_3_28	341_4_25	522_4_1	2366_4_7	427_4_66	1351_4_217	1361_4_200	305_4_374	149_4_186	242_4_1	225_5_1	2287_5_974	94_4_62	2044_4_27	1642_4_765	56_4_1	968_5_10	53_5_1	808_4_1	475_5_417	511_4_292	1538_4_8
740_4_8	578_4_1	155_4_1	558_13_112	624_4_1	599_5_1	663_4_273	455_4_30	553_4_1	192_4_1	115_4_38	273_5_1	134_4_729	252_3_1	69_5_249	399_4_1	398_4_1	491_4_870	797_5_472	857_4_40	694_4_174	46_5_1	1112_4_270	652_3_35	341_4_29	522_4_1	2366_4_12	427_4_71	1351_4_204	1361_4_192	305_4_366	149_4_234	242_4_1	225_5_1	2287_5_955	94_4_68	2044_4_22	1642_4_710	56_4_1	968_5_10	53_5_1	808_4_1	475_5_444	511_4_274	1538_4_9
740_4_3	578_4_1	155_4_1	558_13_91	624_4_1	599_5_1	663_4_280	455_4_43	553_4_1	192_4_1	115_4_41	273_5_1	134_4_749	252_3_1	69_5_206	399_4_1	398_4_1	491_4_859	797_5_462	857_4_42	694_4_176	46_5_1	1112_4_263	652_3_48	341_4_28	522_4_1	2366_4_5	427_4_63	1351_4_215	1361_4_172	305_4_361	149_4_219	242_4_1	225_5_1	2287_5_970	94_4_76	2044_4_17	1642_4_744	56_4_1	968_5_6	53_5_1	808_4_1	475_5_477	511_4_280	1538_4_4
740_4_5	578_4_1	155_4_1	558_13_108	624_4_1	599_5_1	663_4_266	455_4_47	553_4_1	192_4_1	115_4_35	273_5_1	134_4_723	252_3_1	69_5_217	399_4_1	398_4_1	491_4_879	797_5_438	857_4_53	694_4_211	46_5_1	1112_4_270	652_3_43	341_4_26	522_4_1	2366_4_8	427_4_74	1351_4_225	1361_4_171	305_4_393	149_4_185	242_4_1	225_5_1	2287_5_920	94_4_73	2044_4_14	1642_4_749	56_4_1	968_5_2	53_5_1	808_4_1	475_5_438	511_4_323	1538_4_4
740_4_2	578_4_1	155_4_1	558_13_99	624_4_1	599_5_1	663_4_251	455_4_38	553_4_1	192_4_1	115_4_38	273_5_1	134_4_728	252_3_1	69_5_236	399_4_1	398_4_1	491_4_871	797_5_453	857_4_52	694_4_275	46_5_1	1112_4_290	652_3_35	341_4_18	522_4_1	2366_4_7	427_4_93	1351_4_200	1361_4_171	305_4_418	149_4_180	242_4_1	225_5_1	2287_5_907	94_4_60	2044_4_27	1642_4_746	56_4_1	968_5_2	53_5_1	808_4_1	475_5_409	511_4_294
740_4_3	578_4_1	155_4_1	558_13_98	624_4_1	599_5_1	663_4_250	455_4_23	553_4_1	192_4_1	115_4_44	273_5_1	134_4_736	252_3_1	69_5_235	399_4_1	398_4_1	491_4_884	797_5_414	857_4_57	694_4_238	46_5_1	1112_4_281	652_3_43	341_4_34	522_4_1	2366_4_6	427_4_98	1351_4_214	1361_4_176	305_4_441	149_4_186	242_4_1	225_5_1	2287_5_917	94_4_50	2044_4_24	1642_4_725	56_4_1	968_5_3	53_5_1	808_4_1	475_5_440	511_4_280
740_4_2	578_4_1	155_4_1	558_13_94	624_4_1	599_5_1	663_4_277	455_4_36	553_4_1	192_4_1	115_4_44	273_5_1	134_4_713	252_3_1	69_5_221	399_4_1	398_4_1	491_4_880	797_5_435	857_4_56	694_4_222	46_5_1	1112_4_250	652_3_42	341_4_33	522_4_1	2366_4_5	427_4_100	1351_4_223	1361_4_168	305_4_432	149_4_194	242_4_1	225_5_1	2287_5_901	94_4_42	2044_4_20	1642_4_690	56_4_1	968_5_4	53_5_1	808_4_1	475_5_468	511_4_348
578_4_1	155_4_1	558_13_103	624_4_1	599_5_1	663_4_266	455_4_22	553_4_1	192_4_1	115_4_35	273_5_1	134_4_697	252_3_1	69_5_223	399_4_1	398_4_1	491_4_844	797_5_430	857_4_47	694_4_235	46_5_1	1112_4_266	652_3_35	341_4_22	522_4_1	2366_4_6	427_4_125	1351_4_257	1361_4_174	305_4_459	149_4_151	242_4_1	225_5_1	2287_5_922	94_4_48	2044_4_26	1642_4_726	56_4_1	968_5_5	53_5_1	808_4_1	475_5_425	511_4_351
578_4_1	155_4_1	558_13_109	624_4_1	599_5_1	663_4_286	455_4_32	553_4_1	192_4_1	115_4_40	273_5_1	134_4_728	252_3_1	69_5_233	399_4_1	398_4_1	491_4_820	797_5_432	857_4_46	694_4_223	46_5_1	1112_4_270	652_3_44	341_4_18	522_4_1	2366_4_6	427_4_128	1351_4_244	1361_4_148	305_4_424	149_4_164	242_4_1	225_5_1	2287_5_955	94_4_57	2044_4_20	1642_4_722	56_4_1	968_5_4	53_5_1	808_4_1	475_5_413	511_4_334
578_4_1	155_4_1	558_13_103	624_4_1	599_5_1	663_4_276	455_4_42	553_4_1	192_4_1	115_4_36	273_5_1	134_4_714	252_3_1	69_5_218	399_4_1	398_4_1	491_4_830	797_5_446	857_4_46	694_4_211	46_5_1	1112_4_250	652_3_36	341_4_13	522_4_1	2366_4_4	427_4_117	1351_4_228	1361_4_167	305_4_405	149_4_176	242_4_1	225_5_1	2287_5_1003	94_4_51	2044_4_20	1642_4_713	56_4_1	968_5_2	53_5_1	808_4_1	475_5_441	511_4_352
578_4_1	155_4_1	558_13_91	624_4_1	599_5_1	663_4_277	455_4_41	553_4_1	192_4_1	115_4_32	273_5_1	134_4_719	252_3_1	69_5_221	399_4_1	398_4_1	491_4_788	797_5_434	857_4_49	694_4_212	46_5_1	1112_4_239	652_3_29	341_4_14	522_4_1	2366_4_6	427_4_107	1351_4_215	1361_4_163	305_4_414	149_4_186	242_4_1	225_5_1	2287_5_1028	94_4_54	2044_4_16	1642_4_738	56_4_1	968_5_1	53_5_1	808_4_1	475_5_427	511_4_399
578_4_1	155_4_1	558_13_97	624_4_1	599_5_1	663_4_265	455_4_39	553_4_1	192_4_1	115_4_30	273_5_1	134_4_694	252_3_1	69_5_242	399_4_1	398_4_1	491_4_728	797_5_429	857_4_43	694_4_267	46_5_1	1112_4_228	652_3_31	341_4_10	522_4_1	2366_4_5	427_4_121	1351_4_221	1361_4_149	305_4_418	149_4_184	242_4_1	225_5_1	2287_5_1083	94_4_70	2044_4_20	1642_4_763	56_4_1	53_5_1	808_4_1	475_5_374	511_4_389
578_4_1	155_4_1	558_13_111	624_4_1	599_5_1	663_4_270	455_4_47	553_4_1	192_4_1	115_4_35	273_5_1	134_4_732	252_3_1	69_5_230	399_4_1	398_4_1	491_4_742	797_5_429	857_4_46	694_4_235	46_5_1	1112_4_232	652_3_38	341_4_17	522_4_1	2366_4_5	427_4_116	1351_4_201	1361_4_134	305_4_425	149_4_195	242_4_1	225_5_1	2287_5_1069	94_4_67	2044_4_20	1642_4_753	56_4_1	53_5_1	808_4_1	475_5_396	511_4_355
578_4_1	155_4_1	558_13_93	624_4_1	599_5_1	663_4_256	455_4_63	553_4_1	192_4_1	115_4_40	273_5_1	134_4_731	252_3_1	69_5_205	399_4_1	398_4_1	491_4_778	797_5_437	857_4_41	694_4_224	46_5_1	1112_4_209	652_3_32	341_4_20	522_4_1	2366_4_6	427_4_99	1351_4_209	1361_4_154	305_4_410	149_4_221	242_4_1	225_5_1	2287_5_1093	94_4_54	2044_4_26	1642_4_719	56_4_1	53_5_1	808_4_1	475_5_429	511_4_351
578_4_1	155_4_1	558_13_117	624_4_1	599_5_1	663_4_230	455_4_39	553_4_1	192_4_1	115_4_45	273_5_1	134_4_727	252_3_1	69_5_209	399_4_1	398_4_1	491_4_797	797_5_441	857_4_40	694_4_246	46_5_1	1112_4_219	652_3_30	341_4_17	522_4_1	2366_4_7	427_4_110	1351_4_197	1361_4_142	305_4_431	149_4_206	242_4_1	225_5_1	2287_5_1051	94_4_65	2044_4_17	1642_4_752	56_4_1	53_5_1	808_4_1	475_5_380	511_4_385
578_4_1	155_4_1	558_13_110	624_4_1	599_5_1	663_4_232	455_4_40	553_4_1	192_4_1	115_4_45	273_5_1	134_4_736	252_3_1	69_5_208	399_4_1	398_4_1	491_4_838	797_5_448	857_4_36	694_4_257	46_5_1	1112_4_232	652_3_33	341_4_9	522_4_1	2366_4_8	427_4_113	1351_4_177	1361_4_126	305_4_446	149_4_203	242_4_1	225_5_1	2287_5_1019	94_4_72	2044_4_20	1642_4_760	56_4_1	53_5_1	808_4_1	475_5_383	511_4_349
578_4_1	155_4_1	558_13_96	624_4_1	599_5_1	663_4_212	455_4_72	553_4_1	192_4_1	115_4_49	273_5_1	134_4_742	252_3_1	69_5_205	399_4_1	398_4_1	491_4_866	797_5_481	857_4_39	694_4_225	46_5_1	1112_4_201	652_3_31	341_4_14	522_4_1	2366_4_7	427_4_127	1351_4_192	1361_4_134	305_4_429	149_4_234	242_4_1	225_5_1	2287_5_978	94_4_53	2044_4_11	1642_4_721	56_4_1	53_5_1	808_4_1	475_5_440	511_4_341
578_4_1	155_4_1	558_13_94	624_4_1	599_5_1	663_4_198	455_4_59	553_4_1	192_4_1	115_4_35	273_5_1	134_4_800	252_3_1	69_5_218	399_4_1	398_4_1	491_4_843	797_5_452	857_4_32	694_4_218	46_5_1	1112_4_219	652_3_34	341_4_23	522_4_1	2366_4_5	427_4_114	1351_4_187	1361_4_133	305_4_403	149_4_263	242_4_1	225_5_1	2287_5_1017	94_4_60	2044_4_13	1642_4_656	56_4_1	53_5_1	808_4_1	475_5_433	511_4_391
578_4_1	155_4_1	558_13_104	624_4_1	599_5_1	663_4_201	455_4_57	553_4_1	192_4_1	115_4_34	273_5_1	134_4_762	252_3_1	69_5_219	399_4_1	398_4_1	491_4_820	797_5_445	857_4_25	694_4_237	46_5_1	1112_4_229	652_3_43	341_4_18	522_4_1	2366_4_4	427_4_125	1351_4_198	1361_4_139	305_4_378	149_4_262	242_4_1	225_5_1	2287_5_1042	94_4_70	2044_4_6	1642_4_684	56_4_1	53_5_1	808_4_1	475_5_392	511_4_406
155_4_1	558_13_111	624_4_1	599_5_1	663_4_205	455_4_50	553_4_1	192_4_1	115_4_34	273_5_1	134_4_764	252_3_1	69_5_226	399_4_1	491_4_808	797_5_452	857_4_21	694_4_242	46_5_1	1112_4_216	652_3_35	341_4_23	522_4_1	427_4_130	1351_4_169	1361_4_145	305_4_398	149_4_276	242_4_1	225_5_1	2287_5_1037	94_4_60	2044_4_3	1642_4_675	56_4_1	53_5_1	808_4_1	475_5_436	511_4_384
155_4_1	558_13_100	624_4_1	599_5_1	663_4_208	455_4_65	553_4_1	192_4_1	115_4_38	273_5_1	134_4_803	252_3_1	69_5_221	399_4_1	491_4_804	797_5_489	857_4_30	694_4_220	46_5_1	1112_4_186	652_3_27	341_4_25	522_4_1	427_4_112	1351_4_168	1361_4_164	305_4_383	149_4_282	242_4_1	225_5_1	2287_5_979	94_4_54	2044_4_2	1642_4_661	56_4_1	53_5_1	808_4_1	475_5_457	511_4_422
155_4_1	558_13_114	624_4_1	599_5_1	663_4_202	455_4_60	553_4_1	192_4_1	115_4_29	273_5_1	134_4_815	252_3_1	69_5_204	399_4_1	491_4_768	797_5_446	857_4_36	694_4_229	46_5_1	1112_4_210	652_3_27	341_4_25	522_4_1	427_4_131	1351_4_184	1361_4_144	305_4_391	149_4_276	242_4_1	225_5_1	2287_5_969	94_4_63	2044_4_1	1642_4_705	56_4_1	53_5_1	808_4_1	475_5_413	511_4_458
155_4_1	558_13_108	624_4_1	599_5_1	663_4_198	455_4_55	553_4_1	192_4_1	115_4_31	273_5_1	134_4_777	252_3_1	69_5_223	399_4_1	491_4_761	797_5_465	857_4_20	694_4_250	46_5_1	1112_4_199	652_3_24	341_4_20	427_4_143	1351_4_167	1361_4_159	305_4_399	149_4_240	242_4_1	225_5_1	2287_5_995	94_4_68	1642_4_735	56_4_1	53_5_1	808_4_1	475_5_384	511_4_479
155_4_1	558_13_117	624_4_1	599_5_1	663_4_184	455_4_60	553_4_1	192_4_1	115_4_29	273_5_1	134_4_769	252_3_1	69_5_229	399_4_1	491_4_774	797_5_491	857_4_20	694_4_243	46_5_1	1112_4_174	652_3_19	341_4_25	427_4_143	1351_4_178	1361_4_146	305_4_401	149_4_268	242_4_1	225_5_1	2287_5_973	94_4_43	1642_4_747	56_4_1	53_5_1	808_4_1	475_5_407	511_4_460
155_4_1	558_13_122	624_4_1	599_5_1	663_4_179	455_4_47	553_4_1	192_4_1	115_4_31	273_5_1	134_4_787	252_3_1	69_5_209	399_4_1	491_4_730	797_5_508	857_4_31	694_4_244	46_5_1	1112_4_176	652_3_16	341_4_28	427_4_141	1351_4_193	1361_4_133	305_4_402	149_4_267	242_4_1	225_5_1	2287_5_977	94_4_52	1642_4_725	56_4_1	53_5_1	808_4_1	475_5_403	511_4_499
155_4_1	558_13_151	624_4_1	599_5_1	663_4_171	455_4_51	553_4_1	192_4_1	115_4_20	273_5_1	134_4_799	252_3_1	69_5_215	399_4_1	491_4_719	797_5_474	857_4_33	694_4_246	46_5_1	1112_4_195	652_3_10	341_4_27	427_4_152	1351_4_202	1361_4_124	305_4_418	149_4_247	242_4_1	225_5_1	2287_5_987	94_4_75	1642_4_695	56_4_1	53_5_1	808_4_1	475_5_372	511_4_517
155_4_1	558_13_160	624_4_1	599_5_1	663_4_138	455_4_57	553_4_1	192_4_1	115_4_20	273_5_1	134_4_807	252_3_1	69_5_209	399_4_1	491_4_769	797_5_505	857_4_20	694_4_249	46_5_1	1112_4_191	652_3_17	341_4_29	427_4_160	1351_4_187	1361_4_120	305_4_430	149_4_212	242_4_1	225_5_1	2287_5_1007	94_4_66	1642_4_745	56_4_1	53_5_1	808_4_1	475_5_365	511_4_437
155_4_1	558_13_144	624_4_1	599_5_1	663_4_140	455_4_59	553_4_1	192_4_1	115_4_14	273_5_1	134_4_839	252_3_1	69_5_186	399_4_1	491_4_791	797_5_474	857_4_31	694_4_196	46_5_1	1112_4_175	652_3_17	341_4_29	427_4_148	1351_4_197	1361_4_116	305_4_443	149_4_228	242_4_1	225_5_1	2287_5_975	94_4_69	1642_4_767	56_4_1	53_5_1	808_4_1	475_5_439	511_4_423
155_4_1	558_13_148	624_4_1	599_5_1	663_4_141	455_4_55	553_4_1	192_4_1	115_4_13	273_5_1	134_4_877	252_3_1	69_5_192	399_4_1	491_4_726	797_5_454	857_4_53	694_4_208	46_5_1	1112_4_173	652_3_15	341_4_34	427_4_142	1351_4_232	1361_4_95	305_4_421	149_4_254	242_4_1	225_5_1	2287_5_969	94_4_92	1642_4_718	56_4_1	53_5_1	808_4_1	475_5_397	511_4_491
155_4_1	558_13_166	624_4_1	599_5_1	663_4_146	455_4_54	553_4_1	192_4_1	115_4_16	273_5_1	134_4_882	252_3_1	69_5_210	399_4_1	491_4_726	797_5_457	857_4_37	694_4_217	46_5_1	1112_4_186	652_3_5	341_4_19	427_4_149	1351_4_199	1361_4_98	305_4_463	149_4_234	242_4_1	225_5_1	2287_5_959	94_4_96	1642_4_726	56_4_1	53_5_1	808_4_1	475_5_401	511_4_454
155_4_1	558_13_174	624_4_1	599_5_1	663_4_152	455_4_64	553_4_1	192_4_1	115_4_17	273_5_1	134_4_843	252_3_1	69_5_221	399_4_1	491_4_763	797_5_475	857_4_41	694_4_232	46_5_1	1112_4_190	652_3_5	341_4_21	427_4_160	1351_4_196	1361_4_95	305_4_454	149_4_229	242_4_1	225_5_1	2287_5_898	94_4_80	1642_4_748	56_4_1	53_5_1	808_4_1	475_5_414	511_4_428
155_4_1	558_13_146	624_4_1	599_5_1	663_4_155	455_4_51	553_4_1	192_4_1	115_4_21	273_5_1	134_4_853	252_3_1	69_5_207	399_4_1	491_4_715	797_5_461	857_4_45	694_4_224	46_5_1	1112_4_190	652_3_7	341_4_25	427_4_142	1351_4_189	1361_4_98	305_4_457	149_4_244	242_4_1	225_5_1	2287_5_910	94_4_86	1642_4_760	56_4_1	53_5_1	808_4_1	475_5_413	511_4_501
155_4_1	558_13_176	624_4_1	599_5_1	663_4_203	455_4_45	553_4_1	192_4_1	115_4_15	273_5_1	134_4_863	252_3_1	69_5_199	399_4_1	491_4_705	797_5_464	857_4_51	694_4_240	46_5_1	1112_4_188	652_3_8	341_4_18	427_4_134	1351_4_178	1361_4_102	305_4_434	149_4_239	242_4_1	225_5_1	2287_5_874	94_4_94	1642_4_724	56_4_1	53_5_1	808_4_1	475_5_406	511_4_540
155_4_1	558_13_166	624_4_1	599_5_1	663_4_217	455_4_52	553_4_1	192_4_1	115_4_24	273_5_1	134_4_832	252_3_1	69_5_202	399_4_1	491_4_724	797_5_479	857_4_44	694_4_247	46_5_1	1112_4_178	652_3_9	341_4_15	427_4_141	1351_4_177	1361_4_103	305_4_457	149_4_197	242_4_1	225_5_1	2287_5_896	94_4_78	1642_4_741	56_4_1	53_5_1	808_4_1	475_5_415	511_4_506
155_4_1	558_13_161	624_4_1	599_5_1	663_4_207	455_4_40	553_4_1	192_4_1	115_4_31	273_5_1	134_4_805	252_3_1	69_5_179	399_4_1	491_4_755	797_5_517	857_4_58	694_4_226	46_5_1	1112_4_156	652_3_18	341_4_15	427_4_115	1351_4_171	1361_4_127	305_4_464	149_4_208	242_4_1	225_5_1	2287_5_910	94_4_60	1642_4_759	56_4_1	53_5_1	808_4_1	475_5_441	511_4_477
155_4_1	558_13_151	624_4_1	599_5_1	663_4_220	455_4_39	553_4_1	192_4_1	115_4_33	273_5_1	134_4_784	252_3_1	69_5_185	399_4_1	491_4_726	797_5_510	857_4_80	694_4_225	46_5_1	1112_4_165	652_3_17	341_4_20	427_4_115	1351_4_171	1361_4_119	305_4_435	149_4_208	242_4_1	225_5_1	2287_5_944	94_4_77	1642_4_766	56_4_1	53_5_1	808_4_1	475_5_411	511_4_499
155_4_1	558_13_189	624_4_1	599_5_1	663_4_233	455_4_39	553_4_1	192_4_1	115_4_40	273_5_1	134_4_798	252_3_1	69_5_227	399_4_1	491_4_713	797_5_509	857_4_70	694_4_241	46_5_1	1112_4_172	652_3_9	341_4_10	427_4_120	1351_4_146	1361_4_120	305_4_412	149_4_181	242_4_1	225_5_1	2287_5_902	94_4_71	1642_4_742	56_4_1	53_5_1	808_4_1	475_5_411	511_4_545
155_4_1	558_13_192	624_4_1	599_5_1	663_4_200	455_4_41	553_4_1	192_4_1	115_4_56	273_5_1	134_4_795	252_3_1	69_5_203	399_4_1	491_4_705	797_5_543	857_4_67	694_4_261	46_5_1	1112_4_190	652_3_10	341_4_6	427_4_115	1351_4_146	1361_4_133	305_4_457	149_4_179	242_4_1	225_5_1	2287_5_913	94_4_65	1642_4_731	56_4_1	53_5_1	808_4_1	475_5_383	511_4_509
155_4_1	558_13_146	624_4_1	599_5_1	663_4_212	455_4_23	553_4_1	192_4_1	115_4_47	273_5_1	134_4_839	252_3_1	69_5_202	399_4_1	491_4_700	797_5_508	857_4_73	694_4_211	46_5_1	1112_4_202	652_3_7	341_4_5	427_4_107	1351_4_145	1361_4_149	305_4_440	149_4_206	242_4_1	225_5_1	2287_5_916	94_4_58	1642_4_747	56_4_1	53_5_1	808_4_1	475_5_419	511_4_538
155_4_1	558_13_137	624_4_1	599_5_1	663_4_232	455_4_22	553_4_1	192_4_1	115_4_31	273_5_1	134_4_829	69_5_195	399_4_1	491_4_691	797_5_466	857_4_72	694_4_224	46_5_1	1112_4_214	341_4_5	427_4_121	1351_4_126	1361_4_136	305_4_422	149_4_180	242_4_1	225_5_1	2287_5_974	94_4_71	1642_4_793	56_4_1	53_5_1	808_4_1	475_5_387	511_4_572
155_4_1	558_13_175	624_4_1	599_5_1	663_4_234	455_4_26	553_4_1	192_4_1	115_4_31	273_5_1	134_4_836	69_5_211	399_4_1	491_4_723	797_5_434	857_4_58	694_4_225	46_5_1	1112_4_179	427_4_103	1351_4_124	1361_4_138	305_4_458	149_4_159	242_4_1	225_5_1	2287_5_974	94_4_52	1642_4_799	56_4_1	53_5_1	808_4_1	475_5_383	511_4_578
155_4_1	558_13_155	624_4_1	599_5_1	663_4_220	455_4_32	553_4_1	192_4_1	115_4_42	273_5_1	134_4_835	69_5_199	399_4_1	491_4_755	797_5_413	857_4_64	694_4_218	46_5_1	1112_4_212	427_4_89	1351_4_125	1361_4_142	305_4_492	149_4_147	242_4_1	225_5_1	2287_5_981	94_4_55	1642_4_835	56_4_1	53_5_1	808_4_1	475_5_349	511_4_540
155_4_1	558_13_139	624_4_1	599_5_1	663_4_215	455_4_21	553_4_1	192_4_1	115_4_26	273_5_1	134_4_843	69_5_198	399_4_1	491_4_752	797_5_419	857_4_80	694_4_214	46_5_1	1112_4_199	427_4_89	1351_4_135	1361_4_125	305_4_503	149_4_170	242_4_1	225_5_1	2287_5_979	94_4_58	1642_4_833	56_4_1	53_5_1	808_4_1	475_5_325	511_4_577
155_4_1	558_13_148	624_4_1	599_5_1	663_4_255	455_4_28	553_4_1	192_4_1	115_4_23	273_5_1	134_4_831	69_5_212	399_4_1	491_4_744	797_5_394	857_4_76	694_4_210	46_5_1	1112_4_199	427_4_86	1351_4_126	1361_4_123	305_4_462	149_4_147	242_4_1	225_5_1	2287_5_1035	94_4_50	1642_4_856	56_4_1	53_5_1	808_4_1	475_5_314	511_4_581
155_4_1	558_13_152	624_4_1	599_5_1	663_4_190	455_4_33	553_4_1	192_4_1	115_4_21	273_5_1	134_4_887	69_5_201	399_4_1	491_4_790	797_5_408	857_4_69	694_4_208	46_5_1	1112_4_221	427_4_76	1351_4_115	1361_4_141	305_4_481	149_4_151	242_4_1	225_5_1	2287_5_1035	94_4_61	1642_4_821	56_4_1	53_5_1	808_4_1	475_5_286	511_4_553
155_4_1	558_13_136	624_4_1	599_5_1	663_4_205	455_4_36	553_4_1	192_4_1	115_4_22	273_5_1	134_4_868	69_5_201	399_4_1	491_4_824	797_5_420	857_4_63	694_4_195	46_5_1	1112_4_208	427_4_73	1351_4_114	1361_4_133	305_4_501	149_4_150	242_4_1	225_5_1	2287_5_1024	94_4_69	1642_4_870	56_4_1	53_5_1	808_4_1	475_5_290	511_4_498
155_4_1	558_13_129	624_4_1	599_5_1	663_4_227	455_4_43	553_4_1	192_4_1	115_4_17	273_5_1	134_4_837	69_5_190	399_4_1	491_4_754	797_5_416	857_4_74	694_4_194	46_5_1	1112_4_204	427_4_70	1351_4_107	1361_4_123	305_4_478	149_4_156	242_4_1	225_5_1	2287_5_1056	94_4_74	1642_4_898	56_4_1	53_5_1	808_4_1	475_5_287	511_4_566
155_4_1	558_13_159	624_4_1	599_5_1	663_4_254	455_4_56	553_4_1	192_4_1	115_4_14	273_5_1	134_4_838	69_5_197	399_4_1	491_4_762	797_5_412	857_4_62	694_4_172	46_5_1	1112_4_182	427_4_67	1351_4_97	1361_4_132	305_4_483	149_4_147	242_4_1	225_5_1	2287_5_1045	94_4_70	1642_4_880	56_4_1	53_5_1	808_4_1	475_5_297	511_4_574
155_4_1	558_13_175	624_4_1	599_5_1	663_4_233	455_4_49	553_4_1	192_4_1	115_4_12	273_5_1	134_4_853	69_5_206	399_4_1	491_4_763	797_5_413	857_4_61	694_4_167	46_5_1	1112_4_199	427_4_86	1351_4_119	1361_4_132	305_4_490	149_4_156	242_4_1	225_5_1	2287_5_1009	94_4_89	1642_4_835	56_4_1	53_5_1	808_4_1	475_5_286	511_4_567
155_4_1	558_13_155	624_4_1	599_5_1	663_4_232	455_4_43	553_4_1	192_4_1	115_4_14	273_5_1	134_4_892	69_5_216	399_4_1	491_4_766	797_5_412	857_4_78	694_4_126	46_5_1	1112_4_199	427_4_60	1351_4_137	1361_4_142	305_4_469	149_4_152	242_4_1	225_5_1	2287_5_994	94_4_82	1642_4_865	56_4_1	53_5_1	808_4_1	475_5_273	511_4_593
155_4_1	558_13_165	624_4_1	599_5_1	663_4_270	455_4_68	553_4_1	192_4_1	115_4_10	273_5_1	134_4_854	69_5_236	399_4_1	491_4_754	797_5_390	857_4_69	694_4_140	46_5_1	1112_4_188	427_4_53	1351_4_142	1361_4_126	305_4_483	149_4_144	242_4_1	225_5_1	2287_5_1017	94_4_75	1642_4_878	56_4_1	53_5_1	808_4_1	475_5_239	511_4_599
155_4_1	558_13_182	624_4_1	599_5_1	663_4_239	455_4_84	553_4_1	192_4_1	115_4_19	273_5_1	134_4_858	69_5_222	399_4_1	491_4_793	797_5_428	857_4_63	694_4_134	46_5_1	1112_4_189	427_4_60	1351_4_152	1361_4_115	305_4_489	149_4_142	242_4_1	225_5_1	2287_5_993	94_4_69	1642_4_854	56_4_1	53_5_1	808_4_1	475_5_253	511_4_562
155_4_1	558_13_193	624_4_1	599_5_1	663_4_222	455_4_63	553_4_1	192_4_1	115_4_17	273_5_1	134_4_860	69_5_217	399_4_1	491_4_801	797_5_455	857_4_80	694_4_146	46_5_1	1112_4_193	427_4_54	1351_4_159	1361_4_117	305_4_505	149_4_146	242_4_1	225_5_1	2287_5_975	94_4_81	1642_4_818	56_4_1	53_5_1	808_4_1	475_5_263	511_4_535
155_4_1	558_13_169	624_4_1	599_5_1	663_4_241	455_4_48	553_4_1	192_4_1	115_4_14	273_5_1	134_4_869	69_5_237	399_4_1	491_4_824	797_5_407	857_4_92	694_4_133	46_5_1	1112_4_169	427_4_57	1351_4_157	1361_4_133	305_4_481	149_4_123	242_4_1	225_5_1	2287_5_1036	94_4_84	1642_4_853	56_4_1	53_5_1	808_4_1	475_5_231	511_4_542
155_4_1	558_13_182	624_4_1	599_5_1	663_4_247	455_4_58	553_4_1	192_4_1	115_4_10	273_5_1	134_4_829	69_5_237	399_4_1	491_4_826	797_5_454	857_4_72	694_4_134	46_5_1	1112_4_155	427_4_69	1351_4_154	1361_4_125	305_4_445	149_4_140	242_4_1	225_5_1	2287_5_1017	94_4_78	1642_4_851	56_4_1	53_5_1	808_4_1	475_5_266	511_4_551
155_4_1	558_13_199	624_4_1	599_5_1	663_4_223	455_4_74	553_4_1	192_4_1	115_4_13	273_5_1	134_4_874	69_5_234	399_4_1	491_4_833	797_5_475	857_4_71	694_4_146	46_5_1	1112_4_165	427_4_62	1351_4_168	1361_4_124	305_4_448	149_4_138	242_4_1	225_5_1	2287_5_917	94_4_84	1642_4_820	56_4_1	53_5_1	808_4_1	475_5_299	511_4_533
155_4_1	558_13_175	624_4_1	599_5_1	663_4_222	455_4_52	553_4_1	192_4_1	115_4_16	273_5_1	134_4_911	69_5_259	399_4_1	491_4_836	797_5_469	857_4_88	694_4_132	46_5_1	1112_4_134	427_4_68	1351_4_165	1361_4_102	305_4_488	149_4_136	242_4_1	225_5_1	2287_5_976	94_4_83	1642_4_799	56_4_1	53_5_1	808_4_1	475_5_261	511_4_528
155_4_1	558_13_139	624_4_1	599_5_1	663_4_239	455_4_68	553_4_1	192_4_1	115_4_9	273_5_1	134_4_886	69_5_256	399_4_1	491_4_790	797_5_469	857_4_88	694_4_119	46_5_1	1112_4_134	427_4_62	1351_4_135	1361_4_92	305_4_462	149_4_142	242_4_1	225_5_1	2287_5_1065	94_4_71	1642_4_845	56_4_1	53_5_1	808_4_1	475_5_274	511_4_555
155_4_1	558_13_165	624_4_1	599_5_1	663_4_258	455_4_82	553_4_1	192_4_1	115_4_12	273_5_1	134_4_886	69_5_252	399_4_1	491_4_777	797_5_462	857_4_95	694_4_96	46_5_1	1112_4_128	427_4_64	1351_4_142	1361_4_104	305_4_478	149_4_140	242_4_1	225_5_1	2287_5_1057	94_4_89	1642_4_814	56_4_1	53_5_1	808_4_1	475_5_271	511_4_528
155_4_1	558_13_172	624_4_1	599_5_1	663_4_258	455_4_68	553_4_1	192_4_1	115_4_11	273_5_1	134_4_870	69_5_259	399_4_1	491_4_795	797_5_500	857_4_91	694_4_109	46_5_1	1112_4_145	427_4_65	1351_4_169	1361_4_125	305_4_502	149_4_110	242_4_1	225_5_1	2287_5_1025	94_4_111	1642_4_796	56_4_1	53_5_1	808_4_1	475_5_237	511_4_482
155_4_1	558_13_179	624_4_1	599_5_1	663_4_267	455_4_59	553_4_1	192_4_1	115_4_11	273_5_1	134_4_851	69_5_289	399_4_1	491_4_770	797_5_448	857_4_87	694_4_86	46_5_1	1112_4_134	427_4_50	1351_4_176	1361_4_149	305_4_484	149_4_104	242_4_1	225_5_1	2287_5_1050	94_4_97	1642_4_846	56_4_1	53_5_1	808_4_1	475_5_242	511_4_521
155_4_1	558_13_182	624_4_1	599_5_1	663_4_265	455_4_77	553_4_1	192_4_1	115_4_13	273_5_1	134_4_826	69_5_275	399_4_1	491_4_775	797_5_414	857_4_85	694_4_79	46_5_1	1112_4_122	427_4_38	1351_4_162	1361_4_156	305_4_484	149_4_121	242_4_1	225_5_1	2287_5_1078	94_4_86	1642_4_854	56_4_1	53_5_1	808_4_1	475_5_236	511_4_572
155_4_1	558_13_191	624_4_1	599_5_1	663_4_264	455_4_70	553_4_1	192_4_1	115_4_10	273_5_1	134_4_839	69_5_259	399_4_1	491_4_768	797_5_433	857_4_85	694_4_83	46_5_1	1112_4_134	427_4_33	1351_4_191	1361_4_152	305_4_474	149_4_117	242_4_1	225_5_1	2287_5_1030	94_4_92	1642_4_858	56_4_1	53_5_1	808_4_1	475_5_235	511_4_582
155_4_1	558_13_173	624_4_1	599_5_1	663_4_233	455_4_45	553_4_1	192_4_1	115_4_12	273_5_1	134_4_867	69_5_277	399_4_1	491_4_755	797_5_428	857_4_105	694_4_103	46_5_1	1112_4_151	427_4_27	1351_4_207	1361_4_149	305_4_454	149_4_115	242_4_1	225_5_1	2287_5_1016	94_4_100	1642_4_872	56_4_1	53_5_1	808_4_1	475_5_190	511_4_621
155_4_1	558_13_147	624_4_1	599_5_1	663_4_230	455_4_52	553_4_1	192_4_1	115_4_14	273_5_1	134_4_851	69_5_265	399_4_1	491_4_735	797_5_385	857_4_95	694_4_108	46_5_1	1112_4_153	427_4_29	1351_4_202	1361_4_126	305_4_462	149_4_120	242_4_1	225_5_1	2287_5_1091	94_4_90	1642_4_947	56_4_1	53_5_1	808_4_1	475_5_192	511_4_606
155_4_1	558_13_140	624_4_1	599_5_1	663_4_248	455_4_61	553_4_1	192_4_1	115_4_18	273_5_1	134_4_830	69_5_247	399_4_1	491_4_752	797_5_357	857_4_89	694_4_97	46_5_1	1112_4_137	427_4_24	1351_4_192	1361_4_141	305_4_454	149_4_108	242_4_1	225_5_1	2287_5_1097	94_4_108	1642_4_964	56_4_1	53_5_1	808_4_1	475_5_201	511_4_635
155_4_1	558_13_169	624_4_1	599_5_1	663_4_215	455_4_47	553_4_1	192_4_1	115_4_25	273_5_1	134_4_875	69_5_268	399_4_1	491_4_740	797_5_339	857_4_97	694_4_107	46_5_1	1112_4_136	427_4_15	1351_4_234	1361_4_167	305_4_479	149_4_92	242_4_1	225_5_1	2287_5_1035	94_4_99	1642_4_972	56_4_1	53_5_1	808_4_1	475_5_188	511_4_601
155_4_1	558_13_139	624_4_1	599_5_1	663_4_210	455_4_45	553_4_1	192_4_1	115_4_24	273_5_1	134_4_915	69_5_270	399_4_1	491_4_723	797_5_338	857_4_92	694_4_100	46_5_1	1112_4_158	427_4_20	1351_4_234	1361_4_158	305_4_488	149_4_84	242_4_1	225_5_1	2287_5_1123	94_4_89	1642_4_961	56_4_1	53_5_1	808_4_1	475_5_171	511_4_558
155_4_1	558_13_126	624_4_1	599_5_1	663_4_231	455_4_44	553_4_1	192_4_1	115_4_20	273_5_1	134_4_908	69_5_233	399_4_1	491_4_718	797_5_354	857_4_76	694_4_98	46_5_1	1112_4_156	427_4_17	1351_4_233	1361_4_151	305_4_477	149_4_59	242_4_1	225_5_1	2287_5_1173	94_4_86	1642_4_1003	56_4_1	53_5_1	808_4_1	475_5_173	511_4_564
155_4_1	558_13_136	624_4_1	599_5_1	663_4_226	455_4_37	553_4_1	192_4_1	115_4_26	273_5_1	134_4_889	69_5_230	399_4_1	491_4_726	797_5_374	857_4_66	694_4_104	46_5_1	1112_4_164	427_4_14	1351_4_260	1361_4_155	305_4_468	149_4_63	242_4_1	225_5_1	2287_5_1133	94_4_100	1642_4_993	56_4_1	53_5_1	808_4_1	475_5_160	511_4_576
155_4_1	558_13_134	624_4_1	599_5_1	663_4_242	455_4_30	553_4_1	192_4_1	115_4_37	273_5_1	134_4_892	69_5_234	399_4_1	491_4_709	797_5_347	857_4_74	694_4_112	46_5_1	1112_4_175	427_4_19	1351_4_291	1361_4_177	305_4_502	149_4_63	242_4_1	225_5_1	2287_5_1071	94_4_82	1642_4_993	56_4_1	53_5_1	808_4_1	475_5_135	511_4_581
155_4_1	558_13_133	624_4_1	599_5_1	663_4_246	455_4_19	553_4_1	192_4_1	115_4_24	273_5_1	134_4_956	69_5_241	399_4_1	491_4_692	797_5_340	857_4_79	694_4_87	46_5_1	1112_4_195	427_4_17	1351_4_257	1361_4_168	305_4_471	149_4_75	242_4_1	225_5_1	2287_5_1084	94_4_79	1642_4_966	56_4_1	53_5_1	808_4_1	475_5_165	511_4_606
155_4_1	558_13_135	624_4_1	599_5_1	663_4_244	455_4_27	553_4_1	192_4_1	115_4_18	273_5_1	134_4_938	69_5_236	399_4_1	491_4_697	797_5_362	857_4_69	694_4_84	46_5_1	1112_4_185	427_4_17	1351_4_263	1361_4_164	305_4_455	149_4_75	242_4_1	225_5_1	2287_5_1165	94_4_78	1642_4_964	56_4_1	53_5_1	808_4_1	475_5_152	511_4_572
155_4_1	558_13_125	624_4_1	599_5_1	663_4_251	455_4_23	553_4_1	192_4_1	115_4_17	273_5_1	134_4_894	69_5_260	399_4_1	491_4_721	797_5_368	857_4_67	694_4_85	46_5_1	1112_4_185	427_4_17	1351_4_307	1361_4_173	305_4_465	149_4_74	242_4_1	225_5_1	2287_5_1107	94_4_85	1642_4_987	56_4_1	53_5_1	808_4_1	475_5_148	511_4_541
155_4_1	558_13_128	624_4_1	599_5_1	663_4_254	455_4_30	553_4_1	192_4_1	115_4_25	273_5_1	134_4_866	69_5_280	399_4_1	491_4_712	797_5_327	857_4_61	694_4_107	46_5_1	1112_4_199	427_4_25	1351_4_301	1361_4_160	305_4_449	149_4_77	242_4_1	225_5_1	2287_5_1110	94_4_79	1642_4_1012	56_4_1	53_5_1	808_4_1	475_5_116	511_4_582
155_4_1	558_13_137	624_4_1	599_5_1	663_4_253	455_4_33	553_4_1	192_4_1	115_4_20	273_5_1	134_4_890	69_5_284	399_4_1	491_4_704	797_5_329	857_4_58	694_4_89	46_5_1	1112_4_193	427_4_21	1351_4_266	1361_4_171	305_4_451	149_4_73	242_4_1	225_5_1	2287_5_1187	94_4_82	1642_4_939	56_4_1	53_5_1	808_4_1	475_5_113	511_4_607
155_4_1	558_13_130	624_4_1	599_5_1	663_4_256	455_4_35	553_4_1	192_4_1	115_4_15	273_5_1	134_4_857	69_5_261	399_4_1	491_4_702	797_5_311	857_4_50	694_4_96	46_5_1	1112_4_183	427_4_27	1351_4_293	1361_4_182	305_4_478	149_4_79	242_4_1	225_5_1	2287_5_1189	94_4_100	1642_4_960	56_4_1	53_5_1	808_4_1	475_5_132	511_4_564
155_4_1	558_13_134	624_4_1	599_5_1	663_4_257	455_4_26	553_4_1	192_4_1	115_4_17	273_5_1	134_4_851	69_5_252	399_4_1	491_4_716	797_5_310	857_4_53	694_4_101	46_5_1	1112_4_180	427_4_14	1351_4_292	1361_4_194	305_4_485	149_4_74	242_4_1	225_5_1	2287_5_1124	94_4_86	1642_4_1004	56_4_1	53_5_1	808_4_1	475_5_133	511_4_597
155_4_1	558_13_115	624_4_1	599_5_1	663_4_253	455_4_29	553_4_1	192_4_1	115_4_21	273_5_1	134_4_916	69_5_269	399_4_1	491_4_709	797_5_326	857_4_45	694_4_90	46_5_1	1112_4_207	427_4_24	1351_4_278	1361_4_181	305_4_488	149_4_81	242_4_1	225_5_1	2287_5_1072	94_4_79	1642_4_951	56_4_1	53_5_1	808_4_1	475_5_124	511_4_642
155_4_1	558_13_126	624_4_1	599_5_1	663_4_275	455_4_31	553_4_1	192_4_1	115_4_24	273_5_1	134_4_914	69_5_266	399_4_1	491_4_706	797_5_336	857_4_39	694_4_75	46_5_1	1112_4_165	427_4_24	1351_4_271	1361_4_172	305_4_507	149_4_69	242_4_1	225_5_1	2287_5_1079	94_4_93	1642_4_944	56_4_1	53_5_1	808_4_1	475_5_148	511_4_636
155_4_1	558_13_125	624_4_1	599_5_1	663_4_285	455_4_22	553_4_1	192_4_1	115_4_15	273_5_1	134_4_911	69_5_258	399_4_1	491_4_674	797_5_310	857_4_46	694_4_67	46_5_1	1112_4_159	427_4_19	1351_4_292	1361_4_193	305_4_511	149_4_59	242_4_1	225_5_1	2287_5_1093	94_4_86	1642_4_941	56_4_1	53_5_1	808_4_1	475_5_148	511_4_686
155_4_1	558_13_123	624_4_1	599_5_1	663_4_287	455_4_23	553_4_1	192_4_1	115_4_14	273_5_1	134_4_883	69_5_274	399_4_1	491_4_715	797_5_310	857_4_51	694_4_68	46_5_1	1112_4_163	427_4_23	1351_4_286	1361_4_169	305_4_548	149_4_59	242_4_1	225_5_1	2287_5_1014	94_4_67	1642_4_1014	56_4_1	53_5_1	808_4_1	475_5_132	511_4_677
155_4_1	558_13_106	624_4_1	599_5_1	663_4_277	455_4_27	553_4_1	192_4_1	115_4_11	273_5_1	134_4_925	69_5_269	399_4_1	491_4_693	797_5_325	857_4_67	694_4_58	46_5_1	1112_4_180	427_4_24	1351_4_256	1361_4_137	305_4_514	149_4_69	242_4_1	225_5_1	2287_5_1034	94_4_82	1642_4_995	56_4_1	53_5_1	808_4_1	475_5_134	511_4_717
155_4_1	558_13_111	624_4_1	599_5_1	663_4_279	455_4_13	553_4_1	192_4_1	115_4_4	273_5_1	134_4_1001	69_5_235	399_4_1	491_4_704	797_5_345	857_4_59	694_4_59	46_5_1	1112_4_160	427_4_29	1351_4_269	1361_4_148	305_4_539	149_4_71	242_4_1	225_5_1	2287_5_1057	94_4_63	1642_4_937	56_4_1	53_5_1	808_4_1	475_5_143	511_4_674
155_4_1	558_13_109	624_4_1	599_5_1	663_4_256	455_4_23	553_4_1	192_4_1	115_4_5	273_5_1	134_4_948	69_5_243	399_4_1	491_4_705	797_5_319	857_4_55	694_4_60	46_5_1	1112_4_163	427_4_26	1351_4_248	1361_4_168	305_4_529	149_4_61	242_4_1	225_5_1	2287_5_1094	94_4_63	1642_4_1005	56_4_1	53_5_1	808_4_1	475_5_132	511_4_688
155_4_1	558_13_98	624_4_1	599_5_1	663_4_250	455_4_37	553_4_1	192_4_1	115_4_6	273_5_1	134_4_982	69_5_242	399_4_1	491_4_701	797_5_314	857_4_63	694_4_65	46_5_1	1112_4_181	427_4_35	1351_4_233	1361_4_146	305_4_533	149_4_79	242_4_1	225_5_1	2287_5_1041	94_4_60	1642_4_971	56_4_1	53_5_1	808_4_1	475_5_114	511_4_749
155_4_1	558_13_74	624_4_1	599_5_1	663_4_237	455_4_48	553_4_1	192_4_1	115_4_7	273_5_1	134_4_1005	69_5_227	399_4_1	491_4_696	797_5_324	857_4_61	694_4_55	46_5_1	1112_4_178	427_4_27	1351_4_227	1361_4_145	305_4_528	149_4_80	242_4_1	225_5_1	2287_5_1081	94_4_72	1642_4_958	56_4_1	53_5_1	808_4_1	475_5_141	511_4_729
155_4_1	558_13_84	624_4_1	599_5_1	663_4_259	455_4_45	553_4_1	192_4_1	115_4_6	273_5_1	134_4_981	69_5_211	399_4_1	491_4_649	797_5_311	857_4_56	694_4_47	46_5_1	1112_4_158	427_4_28	1351_4_269	1361_4_159	305_4_571	149_4_75	242_4_1	225_5_1	2287_5_1086	94_4_74	1642_4_977	56_4_1	53_5_1	808_4_1	475_5_111	511_4_743
155_4_1	558_13_83	624_4_1	599_5_1	663_4_228	455_4_45	553_4_1	192_4_1	115_4_10	273_5_1	134_4_1001	69_5_200	399_4_1	491_4_631	797_5_309	857_4_60	694_4_52	46_5_1	1112_4_202	427_4_21	1351_4_259	1361_4_165	305_4_597	149_4_73	242_4_1	225_5_1	2287_5_1033	94_4_60	1642_4_1011	56_4_1	53_5_1	808_4_1	475_5_105	511_4_755
155_4_1	558_13_76	624_4_1	599_5_1	663_4_233	455_4_52	553_4_1	192_4_1	115_4_11	273_5_1	134_4_1027	69_5_187	399_4_1	491_4_585	797_5_333	857_4_69	694_4_46	46_5_1	1112_4_199	427_4_29	1351_4_230	1361_4_166	305_4_585	149_4_80	242_4_1	225_5_1	2287_5_982	94_4_76	1642_4_1000	56_4_1	53_5_1	808_4_1	475_5_122	511_4_812
155_4_1	558_13_75	624_4_1	599_5_1	663_4_230	455_4_41	553_4_1	192_4_1	115_4_8	273_5_1	134_4_1110	69_5_189	399_4_1	491_4_584	797_5_335	857_4_70	694_4_45	46_5_1	1112_4_163	427_4_28	1351_4_237	1361_4_166	305_4_615	149_4_84	242_4_1	225_5_1	2287_5_1034	94_4_57	1642_4_907	56_4_1	53_5_1	808_4_1	475_5_104	511_4_818
155_4_1	558_13_62	624_4_1	599_5_1	663_4_242	455_4_63	553_4_1	192_4_1	115_4_7	273_5_1	134_4_1092	69_5_187	399_4_1	491_4_558	797_5_323	857_4_71	694_4_54	46_5_1	1112_4_165	427_4_19	1351_4_275	1361_4_182	305_4_616	149_4_53	242_4_1	225_5_1	2287_5_1013	94_4_51	1642_4_958	56_4_1	53_5_1	808_4_1	475_5_100	511_4_809
155_4_1	558_13_72	624_4_1	599_5_1	663_4_215	455_4_58	553_4_1	192_4_1	115_4_14	273_5_1	134_4_1125	69_5_180	399_4_1	491_4_536	797_5_329	857_4_71	694_4_53	46_5_1	1112_4_178	427_4_19	1351_4_229	1361_4_165	305_4_648	149_4_56	242_4_1	225_5_1	2287_5_994	94_4_54	1642_4_970	56_4_1	53_5_1	808_4_1	475_5_101	511_4_833
155_4_1	558_13_74	624_4_1	599_5_1	663_4_254	455_4_48	553_4_1	192_4_1	115_4_16	273_5_1	134_4_1099	69_5_153	399_4_1	491_4_544	797_5_328	857_4_64	694_4_42	46_5_1	1112_4_157	427_4_24	1351_4_220	1361_4_164	305_4_638	149_4_77	242_4_1	225_5_1	2287_5_1030	94_4_62	1642_4_955	56_4_1	53_5_1	808_4_1	475_5_112	511_4_839
155_4_1	558_13_77	624_4_1	599_5_1	663_4_244	455_4_49	553_4_1	192_4_1	115_4_8	273_5_1	134_4_1077	69_5_179	399_4_1	491_4_553	797_5_355	857_4_62	694_4_61	46_5_1	1112_4_148	427_4_15	1351_4_243	1361_4_196	305_4_633	149_4_81	242_4_1	225_5_1	2287_5_1037	94_4_51	1642_4_921	56_4_1	53_5_1	808_4_1	475_5_108	511_4_802
155_4_1	558_13_74	624_4_1	599_5_1	663_4_236	455_4_57	553_4_1	192_4_1	115_4_8	273_5_1	134_4_1062	69_5_165	399_4_1	491_4_529	797_5_359	857_4_77	694_4_62	46_5_1	1112_4_162	427_4_16	1351_4_258	1361_4_235	305_4_642	149_4_58	242_4_1	225_5_1	2287_5_1010	94_4_46	1642_4_960	56_4_1	53_5_1	808_4_1	475_5_103	511_4_781
155_4_1	558_13_60	624_4_1	599_5_1	663_4_228	455_4_65	553_4_1	192_4_1	115_4_11	273_5_1	134_4_1083	69_5_161	399_4_1	491_4_522	797_5_346	857_4_68	694_4_46	46_5_1	1112_4_161	427_4_17	1351_4_221	1361_4_220	305_4_662	149_4_66	242_4_1	225_5_1	2287_5_932	94_4_66	1642_4_1025	56_4_1	53_5_1	808_4_1	475_5_106	511_4_834
155_4_1	558_13_50	624_4_1	599_5_1	663_4_257	455_4_57	553_4_1	192_4_1	115_4_5	273_5_1	134_4_1054	69_5_176	399_4_1	491_4_489	797_5_374	857_4_70	694_4_46	46_5_1	1112_4_158	427_4_22	1351_4_225	1361_4_222	305_4_654	149_4_92	242_4_1	225_5_1	2287_5_967	94_4_60	1642_4_997	56_4_1	53_5_1	808_4_1	475_5_110	511_4_815
155_4_1	558_13_61	624_4_1	599_5_1	663_4_245	455_4_54	553_4_1	192_4_1	115_4_4	273_5_1	134_4_1062	69_5_187	399_4_1	491_4_459	797_5_354	857_4_69	694_4_52	46_5_1	1112_4_207	427_4_17	1351_4_219	1361_4_248	305_4_683	149_4_72	242_4_1	225_5_1	2287_5_972	94_4_63	1642_4_1008	56_4_1	53_5_1	808_4_1	475_5_118	511_4_746
155_4_1	558_13_61	624_4_1	599_5_1	663_4_226	455_4_66	553_4_1	192_4_1	115_4_11	273_5_1	134_4_1086	69_5_195	399_4_1	491_4_443	797_5_363	857_4_73	694_4_47	46_5_1	1112_4_203	427_4_26	1351_4_202	1361_4_250	305_4_673	149_4_71	242_4_1	225_5_1	2287_5_955	94_4_75	1642_4_1042	56_4_1	53_5_1	808_4_1	475_5_115	511_4_717
155_4_1	558_13_48	624_4_1	599_5_1	663_4_219	455_4_47	553_4_1	192_4_1	115_4_17	273_5_1	134_4_1093	69_5_189	399_4_1	491_4_417	797_5_379	857_4_64	694_4_43	46_5_1	1112_4_200	427_4_27	1351_4_216	1361_4_225	305_4_676	149_4_82	242_4_1	225_5_1	2287_5_994	94_4_73	1642_4_1039	56_4_1	53_5_1	808_4_1	475_5_129	511_4_723
155_4_1	558_13_41	624_4_1	599_5_1	663_4_218	455_4_45	553_4_1	192_4_1	115_4_12	273_5_1	134_4_1128	69_5_180	399_4_1	491_4_417	797_5_369	857_4_81	694_4_52	46_5_1	1112_4_200	427_4_28	1351_4_227	1361_4_228	305_4_688	149_4_72	242_4_1	225_5_1	2287_5_1007	94_4_74	1642_4_1010	56_4_1	53_5_1	808_4_1	475_5_124	511_4_699
155_4_1	558_13_27	624_4_1	599_5_1	663_4_201	455_4_50	553_4_1	192_4_1	115_4_5	273_5_1	134_4_1139	69_5_178	399_4_1	491_4_450	797_5_361	857_4_91	694_4_44	46_5_1	1112_4_192	427_4_28	1351_4_238	1361_4_234	305_4_679	149_4_61	242_4_1	225_5_1	2287_5_1005	94_4_81	1642_4_1026	56_4_1	53_5_1	808_4_1	475_5_121	511_4_689
155_4_1	558_13_26	624_4_1	599_5_1	663_4_183	455_4_41	553_4_1	192_4_1	115_4_6	273_5_1	134_4_1150	69_5_152	399_4_1	491_4_459	797_5_379	857_4_93	694_4_48	46_5_1	1112_4_178	427_4_26	1351_4_231	1361_4_216	305_4_668	149_4_60	242_4_1	225_5_1	2287_5_1018	94_4_82	1642_4_1026	56_4_1	53_5_1	808_4_1	475_5_140	511_4_718
155_4_1	558_13_22	624_4_1	599_5_1	663_4_217	455_4_41	553_4_1	192_4_1	115_4_11	273_5_1	134_4_1161	69_5_152	399_4_1	491_4_419	797_5_398	857_4_107	694_4_34	46_5_1	1112_4_173	427_4_23	1351_4_213	1361_4_173	305_4_658	149_4_72	242_4_1	225_5_1	2287_5_1031	94_4_90	1642_4_1023	56_4_1	53_5_1	808_4_1	475_5_148	511_4_734
155_4_1	558_13_21	624_4_1	599_5_1	663_4_203	455_4_47	553_4_1	192_4_1	115_4_5	273_5_1	134_4_1197	69_5_181	399_4_1	491_4_406	797_5_375	857_4_119	694_4_39	46_5_1	1112_4_164	427_4_17	1351_4_220	1361_4_186	305_4_604	149_4_68	242_4_1	225_5_1	2287_5_1102	94_4_72	1642_4_1031	56_4_1	53_5_1	808_4_1	475_5_155	511_4_688
155_4_1	558_13_15	624_4_1	599_5_1	663_4_177	455_4_65	553_4_1	192_4_1	115_4_3	273_5_1	134_4_1237	69_5_196	399_4_1	491_4_375	797_5_379	857_4_102	694_4_34	46_5_1	1112_4_157	427_4_20	1351_4_223	1361_4_186	305_4_585	149_4_54	242_4_1	225_5_1	2287_5_1108	94_4_78	1642_4_1058	56_4_1	53_5_1	808_4_1	475_5_152	511_4_696
155_4_1	558_13_7	624_4_1	599_5_1	663_4_153	455_4_46	553_4_1	192_4_1	115_4_2	273_5_1	134_4_1241	69_5_178	399_4_1	491_4_364	797_5_420	857_4_100	694_4_35	46_5_1	1112_4_142	427_4_34	1351_4_228	1361_4_176	305_4_569	149_4_55	242_4_1	225_5_1	2287_5_1110	94_4_84	1642_4_1076	56_4_1	53_5_1	808_4_1	475_5_160	511_4_720
155_4_1	558_13_3	624_4_1	599_5_1	663_4_189	455_4_42	553_4_1	192_4_1	273_5_1	134_4_1245	69_5_187	399_4_1	491_4_340	797_5_412	857_4_112	694_4_26	46_5_1	1112_4_156	427_4_32	1351_4_213	1361_4_193	305_4_591	149_4_61	242_4_1	225_5_1	2287_5_1114	94_4_62	1642_4_1029	56_4_1	53_5_1	808_4_1	475_5_146	511_4_747
155_4_1	558_13_4	624_4_1	599_5_1	663_4_174	455_4_42	553_4_1	192_4_1	273_5_1	134_4_1223	69_5_164	399_4_1	491_4_366	797_5_399	857_4_134	694_4_34	46_5_1	1112_4_156	427_4_25	1351_4_246	1361_4_199	305_4_634	149_4_65	242_4_1	225_5_1	2287_5_1088	94_4_59	1642_4_1034	56_4_1	53_5_1	808_4_1	475_5_166	511_4_688
155_4_1	558_13_4	624_4_1	599_5_1	663_4_147	455_4_31	553_4_1	192_4_1	273_5_1	134_4_1219	69_5_155	399_4_1	491_4_336	797_5_422	857_4_122	694_4_40	46_5_1	1112_4_146	427_4_28	1351_4_250	1361_4_200	305_4_616	149_4_75	242_4_1	225_5_1	2287_5_1096	94_4_64	1642_4_1060	56_4_1	53_5_1	808_4_1	475_5_167	511_4_722
155_4_1	558_13_5	624_4_1	599_5_1	663_4_177	455_4_21	553_4_1	192_4_1	273_5_1	134_4_1177	69_5_161	399_4_1	491_4_323	797_5_445	857_4_111	694_4_37	46_5_1	1112_4_145	427_4_22	1351_4_239	1361_4_204	305_4_607	149_4_84	242_4_1	225_5_1	2287_5_1090	94_4_65	1642_4_1078	56_4_1	53_5_1	808_4_1	475_5_174	511_4_735
155_4_1	558_13_5	624_4_1	599_5_1	663_4_171	455_4_24	553_4_1	192_4_1	273_5_1	134_4_1185	69_5_176	399_4_1	491_4_316	797_5_395	857_4_118	694_4_44	46_5_1	1112_4_152	427_4_12	1351_4_238	1361_4_214	305_4_579	149_4_88	242_4_1	225_5_1	2287_5_1124	94_4_64	1642_4_1077	56_4_1	53_5_1	808_4_1	475_5_185	511_4_733
155_4_1	558_13_8	624_4_1	599_5_1	663_4_139	455_4_25	553_4_1	192_4_1	273_5_1	134_4_1220	69_5_166	399_4_1	491_4_363	797_5_397	857_4_120	694_4_45	46_5_1	1112_4_144	427_4_13	1351_4_225	1361_4_212	305_4_616	149_4_80	242_4_1	225_5_1	2287_5_1129	94_4_62	1642_4_1108	56_4_1	53_5_1	808_4_1	475_5_165	511_4_663
155_4_1	558_13_9	624_4_1	599_5_1	663_4_121	455_4_14	553_4_1	192_4_1	273_5_1	134_4_1199	69_5_186	399_4_1	491_4_361	797_5_411	857_4_119	694_4_53	46_5_1	1112_4_131	427_4_10	1351_4_204	1361_4_214	305_4_588	149_4_81	242_4_1	225_5_1	2287_5_1154	94_4_54	1642_4_1130	56_4_1	53_5_1	808_4_1	475_5_144	511_4_717
155_4_1	558_13_11	624_4_1	599_5_1	663_4_149	455_4_19	553_4_1	192_4_1	273_5_1	134_4_1174	69_5_200	399_4_1	491_4_343	797_5_395	857_4_131	694_4_42	46_5_1	1112_4_114	427_4_11	1351_4_189	1361_4_200	305_4_598	149_4_91	242_4_1	225_5_1	2287_5_1160	94_4_29	1642_4_1159	56_4_1	53_5_1	808_4_1	475_5_141	511_4_744
155_4_1	558_13_10	624_4_1	599_5_1	663_4_163	455_4_31	553_4_1	192_4_1	273_5_1	134_4_1189	69_5_176	399_4_1	491_4_331	797_5_361	857_4_128	694_4_56	46_5_1	1112_4_121	427_4_5	1351_4_179	1361_4_226	305_4_600	149_4_72	242_4_1	225_5_1	2287_5_1174	94_4_29	1642_4_1177	56_4_1	53_5_1	808_4_1	475_5_144	511_4_728
155_4_1	558_13_13	624_4_1	599_5_1	663_4_130	455_4_24	553_4_1	192_4_1	273_5_1	134_4_1239	69_5_174	399_4_1	491_4_345	797_5_370	857_4_135	694_4_59	46_5_1	1112_4_98	427_4_4	1351_4_209	1361_4_215	305_4_575	149_4_56	242_4_1	225_5_1	2287_5_1202	94_4_36	1642_4_1153	56_4_1	53_5_1	808_4_1	475_5_163	511_4_700
155_4_1	558_13_9	624_4_1	599_5_1	663_4_111	455_4_30	553_4_1	192_4_1	273_5_1	134_4_1208	69_5_192	399_4_1	491_4_331	797_5_392	857_4_130	694_4_52	46_5_1	1112_4_90	427_4_4	1351_4_194	1361_4_226	305_4_589	149_4_70	242_4_1	225_5_1	2287_5_1215	94_4_30	1642_4_1166	56_4_1	53_5_1	808_4_1	475_5_130	511_4_731
155_4_1	558_13_3	624_4_1	599_5_1	663_4_115	455_4_36	553_4_1	192_4_1	273_5_1	134_4_1223	69_5_171	399_4_1	491_4_321	797_5_372	857_4_159	694_4_42	46_5_1	1112_4_99	427_4_4	1351_4_203	1361_4_242	305_4_613	149_4_63	242_4_1	225_5_1	2287_5_1202	94_4_34	1642_4_1188	56_4_1	53_5_1	808_4_1	475_5_127	511_4_683
155_4_1	558_13_3	624_4_1	599_5_1	663_4_113	455_4_34	553_4_1	192_4_1	273_5_1	134_4_1262	69_5_147	399_4_1	491_4_331	797_5_374	857_4_160	694_4_45	46_5_1	1112_4_90	427_4_3	1351_4_156	1361_4_262	305_4_634	149_4_51	242_4_1	225_5_1	2287_5_1208	94_4_51	1642_4_1173	56_4_1	53_5_1	808_4_1	475_5_129	511_4_674
155_4_1	558_13_2	624_4_1	599_5_1	663_4_78	455_4_25	553_4_1	192_4_1	273_5_1	134_4_1295	69_5_135	399_4_1	491_4_354	797_5_401	857_4_150	694_4_41	46_5_1	1112_4_70	427_4_6	1351_4_159	1361_4_251	305_4_626	149_4_43	242_4_1	225_5_1	2287_5_1229	94_4_55	1642_4_1147	56_4_1	53_5_1	808_4_1	475_5_143	511_4_690
155_4_1	558_13_1	624_4_1	599_5_1	663_4_82	455_4_25	553_4_1	192_4_1	273_5_1	134_4_1294	69_5_143	399_4_1	491_4_343	797_5_432	857_4_170	694_4_42	46_5_1	1112_4_81	427_4_6	1351_4_152	1361_4_244	305_4_604	149_4_39	242_4_1	225_5_1	2287_5_1247	94_4_40	1642_4_1135	56_4_1	53_5_1	808_4_1	475_5_122	511_4_698
155_4_1	558_13_2	624_4_1	599_5_1	663_4_104	455_4_31	553_4_1	192_4_1	273_5_1	134_4_1309	69_5_153	399_4_1	491_4_328	797_5_419	857_4_127	694_4_46	46_5_1	1112_4_101	427_4_5	1351_4_142	1361_4_262	305_4_629	149_4_34	242_4_1	225_5_1	2287_5_1255	94_4_28	1642_4_1151	56_4_1	53_5_1	808_4_1	475_5_127	511_4_647
155_4_1	558_13_1	624_4_1	599_5_1	663_4_96	455_4_29	553_4_1	192_4_1	273_5_1	134_4_1334	69_5_145	399_4_1	491_4_386	797_5_460	857_4_121	694_4_42	46_5_1	1112_4_96	427_4_12	1351_4_120	1361_4_277	305_4_576	149_4_32	242_4_1	225_5_1	2287_5_1238	94_4_25	1642_4_1115	56_4_1	53_5_1	808_4_1	475_5_145	511_4_650
155_4_1	558_13_4	624_4_1	599_5_1	663_4_86	455_4_35	553_4_1	192_4_1	273_5_1	134_4_1357	69_5_174	399_4_1	491_4_373	797_5_465	857_4_140	694_4_48	46_5_1	1112_4_116	427_4_14	1351_4_119	1361_4_255	305_4_537	149_4_35	242_4_1	225_5_1	2287_5_1164	94_4_23	1642_4_1087	56_4_1	53_5_1	808_4_1	475_5_159	511_4_709
155_4_1	558_13_4	624_4_1	599_5_1	663_4_110	455_4_45	553_4_1	192_4_1	273_5_1	134_4_1352	69_5_150	399_4_1	491_4_351	797_5_462	857_4_134	694_4_50	46_5_1	1112_4_126	427_4_10	1351_4_105	1361_4_262	305_4_569	149_4_36	242_4_1	225_5_1	2287_5_1170	94_4_17	1642_4_1102	56_4_1	53_5_1	808_4_1	475_5_152	511_4_693
155_4_1	558_13_7	624_4_1	599_5_1	663_4_112	455_4_38	553_4_1	192_4_1	273_5_1	134_4_1323	69_5_143	399_4_1	491_4_334	797_5_448	857_4_118	694_4_55	46_5_1	1112_4_123	427_4_8	1351_4_105	1361_4_268	305_4_568	149_4_25	242_4_1	225_5_1	2287_5_1216	94_4_21	1642_4_1155	56_4_1	53_5_1	808_4_1	475_5_161	511_4_672
155_4_1	558_13_4	624_4_1	599_5_1	663_4_90	455_4_30	553_4_1	192_4_1	273_5_1	134_4_1316	69_5_175	399_4_1	491_4_386	797_5_463	857_4_137	694_4_52	46_5_1	1112_4_123	427_4_9	1351_4_97	1361_4_286	305_4_542	149_4_28	242_4_1	225_5_1	2287_5_1108	94_4_23	1642_4_1151	56_4_1	53_5_1	808_4_1	475_5_151	511_4_729
155_4_1	558_13_8	624_4_1	599_5_1	663_4_90	455_4_24	553_4_1	192_4_1	273_5_1	134_4_1305	69_5_160	399_4_1	491_4_380	797_5_460	857_4_142	694_4_43	46_5_1	1112_4_130	427_4_12	1351_4_69	1361_4_266	305_4_567	149_4_31	242_4_1	225_5_1	2287_5_1095	94_4_24	1642_4_1182	56_4_1	53_5_1	808_4_1	475_5_122	511_4_790
155_4_1	558_13_14	624_4_1	599_5_1	663_4_109	455_4_28	553_4_1	192_4_1	273_5_1	134_4_1275	69_5_155	399_4_1	491_4_355	797_5_446	857_4_141	694_4_48	46_5_1	1112_4_130	427_4_11	1351_4_57	1361_4_277	305_4_554	149_4_26	242_4_1	225_5_1	2287_5_1161	94_4_18	1642_4_1244	56_4_1	53_5_1	808_4_1	475_5_146	511_4_705
155_4_1	558_13_14	624_4_1	599_5_1	663_4_104	455_4_10	553_4_1	192_4_1	273_5_1	134_4_1215	69_5_144	399_4_1	491_4_374	797_5_462	857_4_132	694_4_33	46_5_1	1112_4_129	427_4_17	1351_4_52	1361_4_301	305_4_537	149_4_27	242_4_1	225_5_1	2287_5_1183	94_4_23	1642_4_1318	56_4_1	53_5_1	808_4_1	475_5_142	511_4_683
155_4_1	558_13_7	624_4_1	599_5_1	663_4_76	455_4_10	553_4_1	192_4_1	273_5_1	134_4_1255	69_5_152	399_4_1	491_4_426	797_5_432	857_4_174	694_4_37	46_5_1	1112_4_143	427_4_23	1351_4_45	1361_4_274	305_4_555	149_4_29	242_4_1	225_5_1	2287_5_1143	94_4_26	1642_4_1270	56_4_1	53_5_1	808_4_1	475_5_133	511_4_690
155_4_1	558_13_8	624_4_1	599_5_1	663_4_70	455_4_12	553_4_1	192_4_1	273_5_1	134_4_1244	69_5_149	399_4_1	491_4_439	797_5_425	857_4_158	694_4_34	46_5_1	1112_4_150	427_4_23	1351_4_35	1361_4_275	305_4_576	149_4_33	242_4_1	225_5_1	2287_5_1146	94_4_28	1642_4_1243	56_4_1	53_5_1	808_4_1	475_5_136	511_4_716
155_4_1	558_13_7	624_4_1	599_5_1	663_4_78	455_4_14	553_4_1	192_4_1	273_5_1	134_4_1217	69_5_126	399_4_1	491_4_430	797_5_450	857_4_142	694_4_26	46_5_1	1112_4_137	427_4_23	1351_4_29	1361_4_293	305_4_566	149_4_34	242_4_1	225_5_1	2287_5_1169	94_4_34	1642_4_1271	56_4_1	53_5_1	808_4_1	475_5_169	511_4_685
155_4_1	558_13_3	624_4_1	599_5_1	663_4_74	455_4_15	553_4_1	192_4_1	273_5_1	134_4_1239	69_5_125	399_4_1	491_4_423	797_5_434	857_4_129	694_4_21	46_5_1	1112_4_151	427_4_31	1351_4_35	1361_4_281	305_4_524	149_4_27	242_4_1	225_5_1	2287_5_1187	94_4_28	1642_4_1275	56_4_1	53_5_1	808_4_1	475_5_180	511_4_718
155_4_1	558_13_5	624_4_1	599_5_1	663_4_57	455_4_10	553_4_1	192_4_1	273_5_1	134_4_1284	69_5_115	399_4_1	491_4_428	797_5_421	857_4_144	694_4_20	46_5_1	1112_4_171	427_4_42	1351_4_33	1361_4_269	305_4_547	149_4_25	242_4_1	225_5_1	2287_5_1149	94_4_39	1642_4_1225	56_4_1	53_5_1	808_4_1	475_5_167	511_4_749
155_4_1	558_13_3	624_4_1	599_5_1	663_4_66	455_4_10	553_4_1	192_4_1	273_5_1	134_4_1295	69_5_103	399_4_1	491_4_400	797_5_425	857_4_187	694_4_13	46_5_1	1112_4_150	427_4_24	1351_4_27	1361_4_263	305_4_549	149_4_27	242_4_1	225_5_1	2287_5_1158	94_4_35	1642_4_1248	56_4_1	53_5_1	808_4_1	475_5_184	511_4_733
155_4_1	558_13_4	624_4_1	599_5_1	663_4_57	455_4_6	553_4_1	192_4_1	273_5_1	134_4_1237	69_5_87	399_4_1	491_4_407	797_5_442	857_4_154	694_4_15	46_5_1	1112_4_128	427_4_26	1351_4_35	1361_4_280	305_4_517	149_4_15	242_4_1	225_5_1	2287_5_1207	94_4_34	1642_4_1307	56_4_1	53_5_1	808_4_1	475_5_231	511_4_711
155_4_1	558_13_3	624_4_1	599_5_1	663_4_62	455_4_7	553_4_1	192_4_1	273_5_1	134_4_1267	69_5_77	399_4_1	491_4_433	797_5_459	857_4_167	694_4_14	46_5_1	1112_4_148	427_4_29	1351_4_40	1361_4_251	305_4_530	149_4_19	242_4_1	225_5_1	2287_5_1106	94_4_26	1642_4_1265	56_4_1	53_5_1	808_4_1	475_5_223	511_4_774
155_4_1	558_13_8	624_4_1	599_5_1	663_4_47	455_4_5	553_4_1	192_4_1	273_5_1	134_4_1291	69_5_78	399_4_1	491_4_430	797_5_433	857_4_181	694_4_22	46_5_1	1112_4_160	427_4_23	1351_4_27	1361_4_220	305_4_587	149_4_13	242_4_1	225_5_1	2287_5_1139	94_4_27	1642_4_1255	56_4_1	53_5_1	808_4_1	475_5_218	511_4_736
155_4_1	558_13_11	624_4_1	599_5_1	663_4_56	455_4_4	553_4_1	192_4_1	273_5_1	134_4_1231	69_5_79	399_4_1	491_4_443	797_5_400	857_4_147	694_4_25	46_5_1	1112_4_143	427_4_21	1351_4_30	1361_4_228	305_4_574	149_4_6	242_4_1	225_5_1	2287_5_1161	94_4_24	1642_4_1339	56_4_1	53_5_1	808_4_1	475_5_220	511_4_758
155_4_1	558_13_14	624_4_1	599_5_1	663_4_77	455_4_2	553_4_1	192_4_1	273_5_1	134_4_1187	69_5_68	399_4_1	491_4_446	797_5_384	857_4_140	694_4_17	46_5_1	1112_4_138	427_4_37	1351_4_51	1361_4_208	305_4_583	149_4_3	242_4_1	225_5_1	2287_5_1169	94_4_23	1642_4_1356	56_4_1	53_5_1	808_4_1	475_5_217	511_4_780
155_4_1	558_13_13	624_4_1	599_5_1	663_4_75	455_4_3	553_4_1	192_4_1	273_5_1	134_4_1212	69_5_65	399_4_1	491_4_446	797_5_376	857_4_169	694_4_11	46_5_1	1112_4_134	427_4_54	1351_4_51	1361_4_219	305_4_590	2287_5_1145	242_4_1	225_5_1	94_4_22	1642_4_1312	56_4_1	53_5_1	808_4_1	475_5_202	511_4_801
155_4_1	558_13_10	624_4_1	599_5_1	663_4_68	455_4_4	553_4_1	192_4_1	273_5_1	134_4_1230	69_5_75	399_4_1	491_4_441	797_5_318	857_4_182	694_4_17	46_5_1	1112_4_119	427_4_34	1351_4_52	1361_4_219	305_4_600	2287_5_1158	242_4_1	225_5_1	94_4_31	1642_4_1337	56_4_1	53_5_1	808_4_1	475_5_203	511_4_802
155_4_1	558_13_18	624_4_1	599_5_1	663_4_76	455_4_2	553_4_1	192_4_1	273_5_1	134_4_1164	69_5_67	399_4_1	491_4_452	797_5_345	857_4_149	694_4_15	46_5_1	1112_4_93	427_4_33	1351_4_61	1361_4_252	305_4_610	2287_5_1169	242_4_1	225_5_1	94_4_27	1642_4_1389	56_4_1	53_5_1	808_4_1	475_5_237	511_4_741
155_4_1	558_13_6	624_4_1	599_5_1	663_4_73	455_4_2	553_4_1	192_4_1	273_5_1	134_4_1136	69_5_68	399_4_1	491_4_479	797_5_330	857_4_178	694_4_9	46_5_1	1112_4_87	427_4_44	1351_4_46	1361_4_220	305_4_617	2287_5_1167	242_4_1	225_5_1	94_4_32	1642_4_1448	56_4_1	53_5_1	808_4_1	475_5_196	511_4_762
155_4_1	558_13_8	624_4_1	599_5_1	663_4_72	553_4_1	192_4_1	273_5_1	134_4_1163	69_5_60	399_4_1	491_4_477	797_5_314	857_4_183	694_4_12	46_5_1	1112_4_92	427_4_41	1351_4_37	1361_4_221	305_4_629	2287_5_1179	242_4_1	225_5_1	94_4_21	1642_4_1420	56_4_1	53_5_1	808_4_1	475_5_209	511_4_762
155_4_1	558_13_9	624_4_1	599_5_1	663_4_86	553_4_1	192_4_1	273_5_1	134_4_1128	69_5_58	399_4_1	491_4_453	797_5_322	857_4_176	694_4_11	46_5_1	1112_4_80	427_4_37	1351_4_36	1361_4_241	305_4_622	2287_5_1197	242_4_1	225_5_1	94_4_22	1642_4_1448	56_4_1	53_5_1	808_4_1	475_5_224	511_4_750
155_4_1	558_13_4	624_4_1	599_5_1	663_4_97	553_4_1	192_4_1	273_5_1	134_4_1078	69_5_68	399_4_1	491_4_461	797_5_328	857_4_181	694_4_10	46_5_1	1112_4_71	427_4_30	1351_4_40	1361_4_254	305_4_632	2287_5_1201	242_4_1	225_5_1	94_4_33	1642_4_1479	56_4_1	53_5_1	808_4_1	475_5_203	511_4_730
155_4_1	558_13_4	624_4_1	599_5_1	663_4_92	553_4_1	192_4_1	273_5_1	134_4_1111	69_5_57	399_4_1	491_4_487	797_5_302	857_4_227	694_4_11	46_5_1	1112_4_60	427_4_29	1351_4_41	1361_4_262	305_4_657	2287_5_1164	242_4_1	225_5_1	94_4_35	1642_4_1470	56_4_1	53_5_1	808_4_1	475_5_175	511_4_716
155_4_1	558_13_6	624_4_1	599_5_1	663_4_105	553_4_1	192_4_1	273_5_1	134_4_1156	69_5_58	399_4_1	491_4_491	797_5_314	857_4_212	694_4_12	46_5_1	1112_4_59	427_4_24	1351_4_33	1361_4_244	305_4_668	2287_5_1156	242_4_1	225_5_1	94_4_32	1642_4_1395	56_4_1	53_5_1	808_4_1	475_5_187	511_4_748
155_4_1	558_13_4	624_4_1	599_5_1	663_4_109	553_4_1	192_4_1	273_5_1	134_4_1149	69_5_50	399_4_1	491_4_504	797_5_319	857_4_208	694_4_11	46_5_1	1112_4_34	427_4_36	1351_4_45	1361_4_251	305_4_673	2287_5_1145	242_4_1	225_5_1	94_4_32	1642_4_1410	56_4_1	53_5_1	808_4_1	475_5_197	511_4_723
155_4_1	558_13_1	624_4_1	599_5_1	663_4_122	553_4_1	192_4_1	273_5_1	134_4_1150	69_5_50	399_4_1	491_4_483	797_5_316	857_4_235	694_4_12	46_5_1	1112_4_37	427_4_40	1351_4_48	1361_4_221	305_4_688	2287_5_1171	242_4_1	225_5_1	94_4_26	1642_4_1430	56_4_1	53_5_1	808_4_1	475_5_172	511_4_698
155_4_1	558_13_1	624_4_1	599_5_1	663_4_126	553_4_1	192_4_1	273_5_1	134_4_1196	69_5_39	399_4_1	491_4_473	797_5_337	857_4_266	694_4_11	46_5_1	1112_4_40	427_4_33	1351_4_39	1361_4_241	305_4_725	2287_5_1085	242_4_1	225_5_1	94_4_29	1642_4_1377	56_4_1	53_5_1	808_4_1	475_5_180	511_4_702
155_4_1	624_4_1	599_5_1	663_4_145	553_4_1	192_4_1	273_5_1	134_4_1203	69_5_43	399_4_1	491_4_467	797_5_352	857_4_250	694_4_17	46_5_1	1112_4_42	427_4_26	1351_4_35	1361_4_241	305_4_711	2287_5_1072	242_4_1	225_5_1	94_4_39	1642_4_1381	56_4_1	53_5_1	808_4_1	475_5_196	511_4_680
155_4_1	624_4_1	599_5_1	663_4_149	553_4_1	192_4_1	273_5_1	134_4_1209	69_5_50	399_4_1	491_4_448	797_5_349	857_4_256	694_4_25	46_5_1	1112_4_34	427_4_22	1351_4_40	1361_4_221	305_4_740	2287_5_1084	242_4_1	225_5_1	94_4_43	1642_4_1369	56_4_1	53_5_1	808_4_1	475_5_159	511_4_702
155_4_1	624_4_1	599_5_1	663_4_139	553_4_1	192_4_1	273_5_1	134_4_1211	69_5_46	399_4_1	491_4_413	797_5_318	857_4_306	694_4_15	46_5_1	1112_4_41	427_4_31	1351_4_39	1361_4_224	305_4_737	2287_5_1080	242_4_1	225_5_1	94_4_34	1642_4_1411	56_4_1	53_5_1	808_4_1	475_5_171	511_4_684
155_4_1	624_4_1	599_5_1	663_4_152	553_4_1	192_4_1	273_5_1	134_4_1209	69_5_47	399_4_1	491_4_397	797_5_359	857_4_278	694_4_19	46_5_1	1112_4_32	427_4_25	1351_4_40	1361_4_222	305_4_707	2287_5_1075	242_4_1	225_5_1	94_4_35	1642_4_1399	56_4_1	53_5_1	808_4_1	475_5_195	511_4_709
155_4_1	624_4_1	599_5_1	663_4_149	553_4_1	192_4_1	273_5_1	134_4_1231	69_5_56	399_4_1	491_4_381	797_5_369	857_4_254	694_4_19	46_5_1	1112_4_31	427_4_30	1351_4_45	1361_4_203	305_4_744	2287_5_1087	242_4_1	225_5_1	94_4_34	1642_4_1398	56_4_1	53_5_1	808_4_1	475_5_170	511_4_699
155_4_1	624_4_1	599_5_1	663_4_141	553_4_1	192_4_1	273_5_1	134_4_1212	69_5_49	399_4_1	491_4_353	797_5_367	857_4_278	694_4_14	46_5_1	1112_4_29	427_4_40	1351_4_44	1361_4_197	305_4_742	2287_5_1148	242_4_1	225_5_1	94_4_27	1642_4_1439	56_4_1	53_5_1	808_4_1	475_5_139	511_4_681
155_4_1	624_4_1	599_5_1	663_4_138	553_4_1	192_4_1	273_5_1	134_4_1205	69_5_46	399_4_1	491_4_330	797_5_351	857_4_310	694_4_14	46_5_1	1112_4_36	427_4_43	1351_4_32	1361_4_209	305_4_727	2287_5_1110	242_4_1	225_5_1	94_4_20	1642_4_1473	56_4_1	53_5_1	808_4_1	475_5_146	511_4_710
155_4_1	624_4_1	599_5_1	663_4_160	553_4_1	192_4_1	273_5_1	134_4_1202	69_5_48	399_4_1	491_4_345	797_5_343	857_4_289	694_4_14	46_5_1	1112_4_42	427_4_35	1351_4_27	1361_4_207	305_4_735	2287_5_1094	242_4_1	225_5_1	94_4_23	1642_4_1453	56_4_1	53_5_1	808_4_1	475_5_150	511_4_733
155_4_1	624_4_1	599_5_1	663_4_162	553_4_1	192_4_1	273_5_1	134_4_1172	69_5_60	399_4_1	491_4_331	797_5_312	857_4_279	694_4_16	46_5_1	1112_4_38	427_4_45	1351_4_25	1361_4_182	305_4_751	2287_5_1153	242_4_1	225_5_1	94_4_25	1642_4_1480	56_4_1	53_5_1	808_4_1	475_5_128	511_4_741
155_4_1	624_4_1	599_5_1	663_4_157	553_4_1	192_4_1	273_5_1	134_4_1144	69_5_45	399_4_1	491_4_323	797_5_306	857_4_270	694_4_11	46_5_1	1112_4_45	427_4_55	1351_4_34	1361_4_217	305_4_760	2287_5_1217	242_4_1	225_5_1	94_4_15	1642_4_1493	56_4_1	53_5_1	808_4_1	475_5_108	511_4_700
155_4_1	624_4_1	599_5_1	663_4_155	553_4_1	192_4_1	273_5_1	134_4_1165	69_5_33	399_4_1	491_4_375	797_5_309	857_4_265	694_4_9	46_5_1	1112_4_38	427_4_44	1351_4_24	1361_4_209	305_4_765	2287_5_1163	242_4_1	225_5_1	94_4_15	1642_4_1495	56_4_1	53_5_1	808_4_1	475_5_123	511_4_713
155_4_1	624_4_1	599_5_1	663_4_181	553_4_1	192_4_1	273_5_1	134_4_1195	69_5_25	399_4_1	491_4_366	797_5_276	857_4_251	694_4_13	46_5_1	1112_4_36	427_4_46	1351_4_31	1361_4_171	305_4_806	2287_5_1193	242_4_1	225_5_1	94_4_15	1642_4_1462	56_4_1	53_5_1	808_4_1	475_5_125	511_4_708
155_4_1	624_4_1	599_5_1	663_4_196	553_4_1	192_4_1	273_5_1	134_4_1152	69_5_22	399_4_1	491_4_333	797_5_276	857_4_274	694_4_14	46_5_1	1112_4_46	427_4_50	1351_4_40	1361_4_169	305_4_773	2287_5_1229	242_4_1	225_5_1	94_4_15	1642_4_1467	56_4_1	53_5_1	808_4_1	475_5_113	511_4_731
155_4_1	624_4_1	599_5_1	663_4_179	553_4_1	192_4_1	273_5_1	134_4_1137	69_5_19	399_4_1	491_4_317	797_5_286	857_4_262	694_4_5	46_5_1	1112_4_45	427_4_61	1351_4_31	1361_4_196	305_4_763	2287_5_1230	242_4_1	225_5_1	94_4_20	1642_4_1475	56_4_1	53_5_1	808_4_1	475_5_131	511_4_743
155_4_1	624_4_1	599_5_1	663_4_194	553_4_1	192_4_1	273_5_1	134_4_1149	69_5_19	399_4_1	491_4_328	797_5_287	857_4_244	694_4_8	46_5_1	1112_4_38	427_4_49	1351_4_33	1361_4_167	305_4_810	2287_5_1168	242_4_1	225_5_1	94_4_26	1642_4_1518	56_4_1	53_5_1	808_4_1	475_5_139	511_4_723
155_4_1	624_4_1	599_5_1	663_4_173	553_4_1	192_4_1	273_5_1	134_4_1207	69_5_9	399_4_1	491_4_292	797_5_287	857_4_250	694_4_6	46_5_1	1112_4_37	427_4_58	1351_4_32	1361_4_180	305_4_846	2287_5_1198	242_4_1	225_5_1	94_4_27	1642_4_1486	56_4_1	53_5_1	808_4_1	475_5_100	511_4_712
155_4_1	624_4_1	599_5_1	663_4_195	553_4_1	192_4_1	273_5_1	134_4_1193	69_5_10	399_4_1	491_4_283	797_5_283	857_4_257	694_4_6	46_5_1	1112_4_33	427_4_62	1351_4_23	1361_4_198	305_4_834	2287_5_1258	242_4_1	225_5_1	94_4_19	1642_4_1461	56_4_1	53_5_1	808_4_1	475_5_107	511_4_678
155_4_1	624_4_1	599_5_1	663_4_195	553_4_1	192_4_1	273_5_1	134_4_1182	69_5_16	399_4_1	491_4_292	797_5_291	857_4_247	694_4_6	46_5_1	1112_4_29	427_4_60	1351_4_22	1361_4_208	305_4_834	2287_5_1215	242_4_1	225_5_1	94_4_21	1642_4_1486	56_4_1	53_5_1	808_4_1	475_5_121	511_4_675
155_4_1	624_4_1	599_5_1	663_4_200	553_4_1	192_4_1	273_5_1	134_4_1213	69_5_13	399_4_1	491_4_293	797_5_296	857_4_235	694_4_7	46_5_1	1112_4_26	427_4_47	1351_4_29	1361_4_196	305_4_861	2287_5_1219	242_4_1	225_5_1	94_4_27	1642_4_1432	56_4_1	53_5_1	808_4_1	475_5_105	511_4_701
155_4_1	624_4_1	599_5_1	663_4_208	553_4_1	192_4_1	273_5_1	134_4_1213	69_5_16	399_4_1	491_4_287	797_5_297	857_4_210	694_4_3	46_5_1	1112_4_41	427_4_46	1351_4_24	1361_4_209	305_4_849	2287_5_1246	242_4_1	225_5_1	94_4_20	1642_4_1443	56_4_1	53_5_1	808_4_1	475_5_95	511_4_693
155_4_1	624_4_1	599_5_1	663_4_195	553_4_1	192_4_1	273_5_1	134_4_1168	69_5_17	491_4_264	797_5_283	857_4_233	46_5_1	1112_4_41	427_4_42	1351_4_19	1361_4_223	305_4_882	2287_5_1227	242_4_1	225_5_1	94_4_21	1642_4_1526	56_4_1	53_5_1	808_4_1	475_5_91	511_4_668
155_4_1	624_4_1	599_5_1	663_4_194	553_4_1	192_4_1	273_5_1	134_4_1203	69_5_13	491_4_260	797_5_275	857_4_233	46_5_1	1112_4_31	427_4_42	1351_4_25	1361_4_224	305_4_919	2287_5_1179	242_4_1	225_5_1	94_4_20	1642_4_1522	56_4_1	53_5_1	808_4_1	475_5_108	511_4_652
155_4_1	624_4_1	599_5_1	663_4_188	553_4_1	192_4_1	273_5_1	134_4_1230	69_5_11	491_4_247	797_5_253	857_4_242	46_5_1	1112_4_39	427_4_45	1351_4_21	1361_4_206	305_4_917	2287_5_1219	242_4_1	225_5_1	94_4_8	1642_4_1507	56_4_1	53_5_1	808_4_1	475_5_96	511_4_671
155_4_1	624_4_1	599_5_1	663_4_210	553_4_1	192_4_1	273_5_1	134_4_1188	69_5_16	491_4_235	797_5_275	857_4_263	46_5_1	1112_4_41	427_4_49	1351_4_14	1361_4_191	305_4_884	2287_5_1229	242_4_1	225_5_1	94_4_8	1642_4_1544	56_4_1	53_5_1	808_4_1	475_5_103	511_4_650
155_4_1	624_4_1	599_5_1	663_4_203	553_4_1	192_4_1	273_5_1	134_4_1195	69_5_24	491_4_262	797_5_265	857_4_248	46_5_1	1112_4_46	427_4_50	1351_4_9	1361_4_208	305_4_905	2287_5_1164	242_4_1	225_5_1	94_4_15	1642_4_1538	56_4_1	53_5_1	808_4_1	475_5_123	511_4_645
155_4_1	624_4_1	599_5_1	663_4_216	553_4_1	192_4_1	273_5_1	134_4_1237	69_5_23	491_4_275	797_5_267	857_4_209	46_5_1	1112_4_36	427_4_38	1351_4_14	1361_4_175	305_4_921	2287_5_1168	242_4_1	225_5_1	94_4_16	1642_4_1549	56_4_1	53_5_1	808_4_1	475_5_109	511_4_647
155_4_1	624_4_1	599_5_1	663_4_212	553_4_1	192_4_1	273_5_1	134_4_1224	69_5_18	491_4_274	797_5_248	857_4_231	46_5_1	1112_4_45	427_4_48	1351_4_12	1361_4_161	305_4_902	2287_5_1162	242_4_1	225_5_1	94_4_12	1642_4_1549	56_4_1	53_5_1	808_4_1	475_5_104	511_4_698
155_4_1	624_4_1	599_5_1	663_4_202	553_4_1	192_4_1	273_5_1	134_4_1173	69_5_16	491_4_303	797_5_268	857_4_256	46_5_1	1112_4_58	427_4_45	1351_4_2	1361_4_158	305_4_875	2287_5_1141	242_4_1	225_5_1	94_4_9	1642_4_1566	56_4_1	53_5_1	808_4_1	475_5_128	511_4_700
155_4_1	624_4_1	599_5_1	663_4_208	553_4_1	192_4_1	273_5_1	134_4_1137	69_5_10	491_4_328	797_5_260	857_4_208	46_5_1	1112_4_36	427_4_38	1351_4_1	1361_4_168	305_4_869	2287_5_1124	242_4_1	225_5_1	94_4_11	1642_4_1601	56_4_1	53_5_1	808_4_1	475_5_147	511_4_754
155_4_1	624_4_1	599_5_1	663_4_210	553_4_1	192_4_1	273_5_1	134_4_1195	69_5_6	491_4_333	797_5_234	857_4_211	46_5_1	1112_4_41	427_4_48	1351_4_1	1361_4_141	305_4_910	2287_5_1112	242_4_1	225_5_1	94_4_6	1642_4_1568	56_4_1	53_5_1	808_4_1	475_5_121	511_4_763
155_4_1	624_4_1	599_5_1	663_4_209	553_4_1	192_4_1	273_5_1	134_4_1219	69_5_8	491_4_321	797_5_230	857_4_237	46_5_1	1112_4_47	427_4_49	1351_4_1	1361_4_160	305_4_865	2287_5_1112	242_4_1	225_5_1	94_4_8	1642_4_1521	56_4_1	53_5_1	808_4_1	475_5_114	511_4_799
155_4_1	624_4_1	599_5_1	663_4_177	553_4_1	192_4_1	273_5_1	134_4_1228	69_5_9	491_4_354	797_5_229	857_4_225	46_5_1	1112_4_49	427_4_46	1351_4_3	1361_4_150	305_4_863	2287_5_1065	242_4_1	225_5_1	94_4_7	1642_4_1555	56_4_1	53_5_1	808_4_1	475_5_128	511_4_812
155_4_1	624_4_1	599_5_1	663_4_176	553_4_1	192_4_1	273_5_1	134_4_1209	69_5_11	491_4_368	797_5_213	857_4_218	46_5_1	1112_4_38	427_4_38	1351_4_3	1361_4_129	305_4_880	2287_5_1043	242_4_1	225_5_1	94_4_6	1642_4_1580	56_4_1	53_5_1	808_4_1	475_5_152	511_4_836
155_4_1	624_4_1	599_5_1	663_4_175	553_4_1	192_4_1	273_5_1	134_4_1248	69_5_8	491_4_358	797_5_232	857_4_258	46_5_1	1112_4_46	427_4_36	1351_4_6	1361_4_161	305_4_860	2287_5_1019	242_4_1	225_5_1	94_4_7	1642_4_1525	56_4_1	53_5_1	808_4_1	475_5_134	511_4_827
155_4_1	624_4_1	599_5_1	663_4_164	553_4_1	192_4_1	273_5_1	134_4_1255	69_5_8	491_4_342	797_5_239	857_4_241	46_5_1	1112_4_39	427_4_45	1351_4_5	1361_4_167	305_4_807	2287_5_1075	242_4_1	225_5_1	94_4_6	1642_4_1524	56_4_1	53_5_1	808_4_1	475_5_151	511_4_832
155_4_1	624_4_1	599_5_1	663_4_149	553_4_1	192_4_1	273_5_1	134_4_1216	69_5_7	491_4_366	797_5_213	857_4_218	46_5_1	1112_4_42	427_4_27	1351_4_5	1361_4_178	305_4_850	2287_5_982	242_4_1	225_5_1	94_4_8	1642_4_1607	56_4_1	53_5_1	808_4_1	475_5_176	511_4_856
155_4_1	624_4_1	599_5_1	663_4_133	553_4_1	192_4_1	273_5_1	134_4_1211	69_5_4	491_4_362	797_5_217	857_4_242	46_5_1	1112_4_35	427_4_34	1351_4_9	1361_4_179	305_4_852	2287_5_1006	242_4_1	225_5_1	94_4_5	1642_4_1649	56_4_1	53_5_1	808_4_1	475_5_138	511_4_824
155_4_1	624_4_1	599_5_1	663_4_128	553_4_1	192_4_1	273_5_1	134_4_1270	69_5_1	491_4_359	797_5_229	857_4_254	46_5_1	1112_4_35	427_4_39	1351_4_6	1361_4_177	305_4_809	2287_5_1023	242_4_1	225_5_1	94_4_6	1642_4_1562	56_4_1	53_5_1	808_4_1	475_5_154	511_4_848
155_4_1	624_4_1	599_5_1	663_4_139	553_4_1	192_4_1	273_5_1	134_4_1264	69_5_1	491_4_376	797_5_230	857_4_216	46_5_1	1112_4_41	427_4_36	1351_4_5	1361_4_189	305_4_793	2287_5_1001	242_4_1	225_5_1	94_4_6	1642_4_1546	56_4_1	53_5_1	808_4_1	475_5_172	511_4_885
155_4_1	624_4_1	599_5_1	663_4_152	553_4_1	192_4_1	273_5_1	134_4_1219	491_4_399	797_5_199	857_4_213	46_5_1	1112_4_35	427_4_30	1351_4_6	1361_4_170	305_4_811	2287_5_1009	242_4_1	225_5_1	94_4_3	1642_4_1585	56_4_1	53_5_1	808_4_1	475_5_169	511_4_900
155_4_1	624_4_1	599_5_1	663_4_142	553_4_1	192_4_1	273_5_1	134_4_1259	491_4_424	797_5_190	857_4_236	46_5_1	1112_4_44	427_4_29	1351_4_7	1361_4_156	305_4_772	2287_5_1051	242_4_1	225_5_1	94_4_5	1642_4_1555	56_4_1	53_5_1	808_4_1	475_5_140	511_4_890
155_4_1	624_4_1	599_5_1	663_4_139	553_4_1	192_4_1	273_5_1	134_4_1259	491_4_407	797_5_185	857_4_215	46_5_1	1112_4_51	427_4_27	1351_4_7	1361_4_175	305_4_766	2287_5_1110	242_4_1	225_5_1	94_4_6	1642_4_1520	56_4_1	53_5_1	808_4_1	475_5_128	511_4_905
155_4_1	624_4_1	599_5_1	663_4_126	553_4_1	192_4_1	273_5_1	134_4_1227	491_4_449	797_5_160	857_4_179	46_5_1	1112_4_43	427_4_30	1351_4_9	1361_4_172	305_4_786	2287_5_1088	242_4_1	225_5_1	94_4_7	1642_4_1541	56_4_1	53_5_1	808_4_1	475_5_145	511_4_938
155_4_1	624_4_1	599_5_1	663_4_112	553_4_1	192_4_1	273_5_1	134_4_1236	491_4_450	797_5_159	857_4_204	46_5_1	1112_4_35	427_4_27	1351_4_9	1361_4_162	305_4_816	2287_5_1079	242_4_1	225_5_1	94_4_6	1642_4_1628	56_4_1	53_5_1	808_4_1	475_5_116	511_4_861
155_4_1	624_4_1	599_5_1	663_4_141	553_4_1	192_4_1	273_5_1	134_4_1277	491_4_430	797_5_164	857_4_210	46_5_1	1112_4_41	427_4_31	1351_4_8	1361_4_162	305_4_809	2287_5_1089	242_4_1	225_5_1	94_4_6	1642_4_1566	56_4_1	53_5_1	808_4_1	475_5_119	511_4_847
155_4_1	624_4_1	599_5_1	663_4_143	553_4_1	192_4_1	273_5_1	134_4_1306	491_4_411	797_5_186	857_4_206	46_5_1	1112_4_34	427_4_33	1351_4_4	1361_4_183	305_4_797	2287_5_1098	242_4_1	225_5_1	94_4_9	1642_4_1502	56_4_1	53_5_1	808_4_1	475_5_147	511_4_841
155_4_1	624_4_1	599_5_1	663_4_115	553_4_1	192_4_1	273_5_1	134_4_1313	491_4_417	797_5_157	857_4_210	46_5_1	1112_4_21	427_4_26	1351_4_5	1361_4_163	305_4_832	2287_5_1107	242_4_1	225_5_1	94_4_6	1642_4_1557	56_4_1	53_5_1	808_4_1	475_5_131	511_4_840
155_4_1	624_4_1	599_5_1	663_4_107	553_4_1	192_4_1	273_5_1	134_4_1306	491_4_430	797_5_159	857_4_256	46_5_1	1112_4_13	427_4_32	1351_4_4	1361_4_140	305_4_798	2287_5_1117	242_4_1	225_5_1	94_4_7	1642_4_1573	56_4_1	53_5_1	808_4_1	475_5_129	511_4_829
155_4_1	624_4_1	599_5_1	663_4_113	553_4_1	192_4_1	273_5_1	134_4_1370	491_4_395	797_5_169	857_4_224	46_5_1	1112_4_16	427_4_54	1351_4_1	1361_4_169	305_4_760	2287_5_1149	242_4_1	225_5_1	94_4_12	1642_4_1487	56_4_1	53_5_1	808_4_1	475_5_133	511_4_848
155_4_1	624_4_1	599_5_1	663_4_104	553_4_1	192_4_1	273_5_1	134_4_1352	491_4_412	797_5_157	857_4_203	46_5_1	1112_4_11	427_4_44	1351_4_3	1361_4_190	305_4_772	2287_5_1157	242_4_1	225_5_1	94_4_11	1642_4_1444	56_4_1	53_5_1	808_4_1	475_5_135	511_4_905
155_4_1	624_4_1	599_5_1	663_4_97	553_4_1	192_4_1	273_5_1	134_4_1347	491_4_458	797_5_148	857_4_237	46_5_1	1112_4_14	427_4_38	1351_4_6	1361_4_149	305_4_836	2287_5_1102	242_4_1	225_5_1	94_4_4	1642_4_1492	56_4_1	53_5_1	808_4_1	475_5_94	511_4_878
155_4_1	624_4_1	599_5_1	663_4_113	553_4_1	192_4_1	273_5_1	134_4_1371	491_4_468	797_5_151	857_4_236	46_5_1	1112_4_17	427_4_45	1351_4_6	1361_4_149	305_4_794	2287_5_1131	242_4_1	225_5_1	94_4_7	1642_4_1457	56_4_1	53_5_1	808_4_1	475_5_119	511_4_836
155_4_1	624_4_1	599_5_1	663_4_114	553_4_1	192_4_1	273_5_1	134_4_1365	491_4_463	797_5_161	857_4_222	46_5_1	1112_4_17	427_4_55	1351_4_4	1361_4_156	305_4_754	2287_5_1146	242_4_1	225_5_1	94_4_5	1642_4_1442	56_4_1	53_5_1	808_4_1	475_5_142	511_4_854
155_4_1	624_4_1	599_5_1	663_4_91	553_4_1	192_4_1	273_5_1	134_4_1352	491_4_430	797_5_140	857_4_198	46_5_1	1112_4_15	427_4_47	1351_4_10	1361_4_158	305_4_815	2287_5_1133	242_4_1	225_5_1	94_4_4	1642_4_1506	56_4_1	53_5_1	808_4_1	475_5_118	511_4_883
155_4_1	624_4_1	599_5_1	663_4_105	553_4_1	192_4_1	273_5_1	134_4_1348	491_4_438	797_5_156	857_4_212	46_5_1	1112_4_10	427_4_56	1351_4_18	1361_4_147	305_4_805	2287_5_1108	242_4_1	225_5_1	94_4_4	1642_4_1513	56_4_1	53_5_1	808_4_1	475_5_117	511_4_863
155_4_1	624_4_1	599_5_1	663_4_114	553_4_1	192_4_1	273_5_1	134_4_1358	491_4_447	797_5_156	857_4_182	46_5_1	1112_4_14	427_4_49	1351_4_15	1361_4_164	305_4_746	2287_5_1128	242_4_1	225_5_1	94_4_7	1642_4_1477	56_4_1	53_5_1	808_4_1	475_5_149	511_4_894
155_4_1	624_4_1	599_5_1	663_4_99	553_4_1	192_4_1	273_5_1	134_4_1398	491_4_415	797_5_152	857_4_200	46_5_1	1112_4_13	427_4_28	1351_4_23	1361_4_160	305_4_740	2287_5_1128	242_4_1	225_5_1	94_4_10	1642_4_1441	56_4_1	53_5_1	808_4_1	475_5_162	511_4_931
155_4_1	624_4_1	599_5_1	663_4_87	553_4_1	192_4_1	273_5_1	134_4_1361	491_4_439	797_5_158	857_4_216	46_5_1	1112_4_18	427_4_26	1351_4_31	1361_4_120	305_4_755	2287_5_1142	242_4_1	225_5_1	94_4_7	1642_4_1492	56_4_1	53_5_1	808_4_1	475_5_137	511_4_911
155_4_1	624_4_1	599_5_1	663_4_74	553_4_1	192_4_1	273_5_1	134_4_1395	491_4_459	797_5_173	857_4_204	46_5_1	1112_4_20	427_4_17	1351_4_27	1361_4_116	305_4_766	2287_5_1089	242_4_1	225_5_1	94_4_7	1642_4_1482	56_4_1	53_5_1	808_4_1	475_5_168	511_4_903
155_4_1	624_4_1	599_5_1	663_4_59	553_4_1	192_4_1	273_5_1	134_4_1413	491_4_514	797_5_166	857_4_207	46_5_1	1112_4_12	427_4_23	1351_4_22	1361_4_113	305_4_746	2287_5_1128	242_4_1	225_5_1	94_4_8	1642_4_1437	56_4_1	53_5_1	808_4_1	475_5_178	511_4_874
155_4_1	624_4_1	599_5_1	663_4_63	553_4_1	192_4_1	273_5_1	134_4_1439	491_4_485	797_5_165	857_4_223	46_5_1	1112_4_20	427_4_16	1351_4_33	1361_4_107	305_4_735	2287_5_1150	242_4_1	225_5_1	94_4_6	1642_4_1411	56_4_1	53_5_1	808_4_1	475_5_162	511_4_885
155_4_1	624_4_1	599_5_1	663_4_54	553_4_1	192_4_1	273_5_1	134_4_1475	491_4_460	797_5_182	857_4_209	46_5_1	1112_4_19	427_4_21	1351_4_37	1361_4_87	305_4_737	2287_5_1204	242_4_1	225_5_1	94_4_2	1642_4_1388	56_4_1	53_5_1	808_4_1	475_5_155	511_4_870
155_4_1	624_4_1	599_5_1	663_4_50	553_4_1	192_4_1	273_5_1	134_4_1490	491_4_434	797_5_169	857_4_202	46_5_1	1112_4_15	427_4_13	1351_4_24	1361_4_88	305_4_734	2287_5_1263	242_4_1	225_5_1	94_4_4	1642_4_1392	56_4_1	53_5_1	808_4_1	475_5_153	511_4_869
155_4_1	624_4_1	599_5_1	663_4_42	553_4_1	192_4_1	273_5_1	134_4_1509	491_4_409	797_5_145	857_4_217	46_5_1	1112_4_19	427_4_13	1351_4_26	1361_4_107	305_4_747	2287_5_1248	242_4_1	225_5_1	94_4_5	1642_4_1400	56_4_1	53_5_1	808_4_1	475_5_157	511_4_856
155_4_1	624_4_1	599_5_1	663_4_41	553_4_1	192_4_1	273_5_1	134_4_1513	491_4_425	797_5_140	857_4_233	46_5_1	1112_4_20	427_4_17	1351_4_33	1361_4_89	305_4_731	2287_5_1269	242_4_1	225_5_1	94_4_2	1642_4_1395	56_4_1	53_5_1	808_4_1	475_5_137	511_4_855
155_4_1	624_4_1	599_5_1	663_4_54	553_4_1	192_4_1	273_5_1	134_4_1544	491_4_398	797_5_141	857_4_236	46_5_1	1112_4_17	427_4_17	1351_4_41	1361_4_75	305_4_743	2287_5_1257	242_4_1	225_5_1	1642_4_1412	56_4_1	53_5_1	808_4_1	475_5_139	511_4_826
155_4_1	624_4_1	599_5_1	663_4_69	553_4_1	192_4_1	273_5_1	134_4_1541	491_4_389	797_5_136	857_4_172	46_5_1	1112_4_23	427_4_20	1351_4_37	1361_4_70	305_4_758	2287_5_1305	242_4_1	225_5_1	1642_4_1397	56_4_1	53_5_1	808_4_1	475_5_142	511_4_841
155_4_1	624_4_1	599_5_1	663_4_68	553_4_1	192_4_1	273_5_1	134_4_1584	491_4_380	797_5_146	857_4_192	46_5_1	1112_4_16	427_4_18	1351_4_34	1361_4_75	305_4_778	2287_5_1341	242_4_1	225_5_1	1642_4_1304	56_4_1	53_5_1	808_4_1	475_5_128	511_4_836
155_4_1	624_4_1	599_5_1	663_4_79	553_4_1	192_4_1	273_5_1	134_4_1548	491_4_366	797_5_176	857_4_209	46_5_1	1112_4_18	427_4_15	1351_4_40	1361_4_62	305_4_784	2287_5_1324	242_4_1	225_5_1	1642_4_1375	56_4_1	53_5_1	808_4_1	475_5_118	511_4_786
155_4_1	624_4_1	599_5_1	663_4_93	553_4_1	192_4_1	273_5_1	134_4_1528	491_4_344	797_5_167	857_4_162	46_5_1	1112_4_19	427_4_17	1351_4_31	1361_4_66	305_4_767	2287_5_1384	242_4_1	225_5_1	1642_4_1420	56_4_1	53_5_1	808_4_1	475_5_161	511_4_741
155_4_1	624_4_1	599_5_1	663_4_92	553_4_1	192_4_1	273_5_1	134_4_1552	491_4_328	797_5_168	857_4_177	46_5_1	1112_4_17	427_4_9	1351_4_42	1361_4_75	305_4_764	2287_5_1366	242_4_1	225_5_1	1642_4_1430	56_4_1	53_5_1	808_4_1	475_5_150	511_4_730
155_4_1	624_4_1	599_5_1	663_4_87	553_4_1	192_4_1	273_5_1	134_4_1596	491_4_341	797_5_172	857_4_205	46_5_1	1112_4_11	427_4_3	1351_4_52	1361_4_54	305_4_759	2287_5_1376	242_4_1	225_5_1	1642_4_1371	56_4_1	53_5_1	808_4_1	475_5_129	511_4_744
155_4_1	624_4_1	599_5_1	663_4_98	553_4_1	192_4_1	273_5_1	134_4_1580	491_4_344	797_5_165	857_4_195	46_5_1	1112_4_15	427_4_2	1351_4_48	1361_4_58	305_4_712	2287_5_1378	242_4_1	225_5_1	1642_4_1423	56_4_1	53_5_1	808_4_1	475_5_142	511_4_740
155_4_1	624_4_1	599_5_1	663_4_96	553_4_1	192_4_1	273_5_1	134_4_1585	491_4_362	797_5_143	857_4_185	46_5_1	1112_4_8	1351_4_44	1361_4_68	305_4_723	2287_5_1377	242_4_1	225_5_1	1642_4_1359	56_4_1	53_5_1	808_4_1	475_5_147	511_4_803
155_4_1	624_4_1	599_5_1	663_4_102	553_4_1	192_4_1	273_5_1	134_4_1559	491_4_366	797_5_153	857_4_229	46_5_1	1112_4_6	1351_4_58	1361_4_54	305_4_745	2287_5_1381	242_4_1	225_5_1	1642_4_1365	56_4_1	53_5_1	808_4_1	475_5_108	511_4_774
155_4_1	624_4_1	599_5_1	663_4_107	553_4_1	192_4_1	273_5_1	134_4_1598	491_4_355	797_5_143	857_4_206	46_5_1	1112_4_7	1351_4_62	1361_4_46	305_4_767	2287_5_1356	242_4_1	225_5_1	1642_4_1333	56_4_1	53_5_1	808_4_1	475_5_117	511_4_803
155_4_1	624_4_1	599_5_1	663_4_109	553_4_1	192_4_1	273_5_1	134_4_1568	491_4_372	797_5_128	857_4_189	46_5_1	1112_4_4	1351_4_45	1361_4_42	305_4_753	2287_5_1362	242_4_1	225_5_1	1642_4_1382	56_4_1	53_5_1	808_4_1	475_5_158	511_4_788
155_4_1	624_4_1	599_5_1	663_4_97	553_4_1	192_4_1	273_5_1	134_4_1558	491_4_378	797_5_118	857_4_201	46_5_1	1112_4_6	1351_4_55	1361_4_50	305_4_772	2287_5_1329	242_4_1	225_5_1	1642_4_1400	56_4_1	53_5_1	808_4_1	475_5_144	511_4_792
155_4_1	624_4_1	599_5_1	663_4_77	553_4_1	192_4_1	273_5_1	134_4_1607	491_4_395	797_5_118	857_4_212	46_5_1	1112_4_9	1351_4_67	1361_4_49	305_4_766	2287_5_1335	242_4_1	225_5_1	1642_4_1337	56_4_1	53_5_1	808_4_1	475_5_146	511_4_782
155_4_1	624_4_1	599_5_1	663_4_72	553_4_1	192_4_1	273_5_1	134_4_1628	491_4_405	797_5_114	857_4_206	46_5_1	1112_4_6	1351_4_69	1361_4_42	305_4_740	2287_5_1348	242_4_1	225_5_1	1642_4_1328	56_4_1	53_5_1	808_4_1	475_5_148	511_4_794
155_4_1	624_4_1	599_5_1	663_4_69	553_4_1	192_4_1	273_5_1	134_4_1620	491_4_380	797_5_111	857_4_192	46_5_1	1112_4_7	1351_4_60	1361_4_50	305_4_783	2287_5_1347	242_4_1	225_5_1	1642_4_1340	56_4_1	53_5_1	808_4_1	475_5_163	511_4_778
155_4_1	624_4_1	599_5_1	663_4_78	553_4_1	192_4_1	273_5_1	134_4_1592	491_4_352	797_5_131	857_4_198	46_5_1	1112_4_7	1351_4_63	1361_4_52	305_4_775	2287_5_1348	242_4_1	225_5_1	1642_4_1393	56_4_1	53_5_1	808_4_1	475_5_150	511_4_761
155_4_1	624_4_1	599_5_1	663_4_73	553_4_1	192_4_1	273_5_1	134_4_1647	491_4_336	797_5_132	857_4_189	46_5_1	1112_4_8	1351_4_74	1361_4_53	305_4_765	2287_5_1387	242_4_1	225_5_1	1642_4_1330	56_4_1	53_5_1	808_4_1	475_5_153	511_4_753
155_4_1	624_4_1	599_5_1	663_4_77	553_4_1	192_4_1	273_5_1	134_4_1662	491_4_316	797_5_121	857_4_150	46_5_1	1112_4_7	1351_4_67	1361_4_60	305_4_796	2287_5_1352	242_4_1	225_5_1	1642_4_1313	56_4_1	53_5_1	808_4_1	475_5_154	511_4_825
155_4_1	624_4_1	599_5_1	663_4_64	553_4_1	192_4_1	273_5_1	134_4_1638	491_4_308	797_5_126	857_4_155	46_5_1	1112_4_5	1351_4_80	1361_4_62	305_4_775	2287_5_1356	242_4_1	225_5_1	1642_4_1360	56_4_1	53_5_1	808_4_1	475_5_132	511_4_839
155_4_1	624_4_1	599_5_1	663_4_68	553_4_1	192_4_1	273_5_1	134_4_1626	491_4_306	797_5_125	857_4_152	46_5_1	1112_4_5	1351_4_85	1361_4_54	305_4_791	2287_5_1361	242_4_1	225_5_1	1642_4_1382	56_4_1	53_5_1	808_4_1	475_5_135	511_4_810
155_4_1	624_4_1	599_5_1	663_4_86	553_4_1	192_4_1	273_5_1	134_4_1621	491_4_299	797_5_137	857_4_125	46_5_1	1112_4_12	1351_4_84	1361_4_54	305_4_769	2287_5_1407	242_4_1	225_5_1	1642_4_1368	56_4_1	53_5_1	808_4_1	475_5_147	511_4_791
155_4_1	624_4_1	599_5_1	663_4_98	553_4_1	192_4_1	273_5_1	134_4_1594	491_4_292	797_5_119	857_4_145	46_5_1	1112_4_11	1351_4_71	1361_4_66	305_4_756	2287_5_1427	242_4_1	225_5_1	1642_4_1393	56_4_1	53_5_1	808_4_1	475_5_117	511_4_811
155_4_1	624_4_1	599_5_1	663_4_107	553_4_1	192_4_1	273_5_1	134_4_1548	491_4_297	797_5_128	857_4_191	46_5_1	1112_4_13	1351_4_78	1361_4_61	305_4_750	2287_5_1434	242_4_1	225_5_1	1642_4_1460	56_4_1	53_5_1	808_4_1	475_5_93	511_4_740
155_4_1	624_4_1	599_5_1	663_4_104	553_4_1	192_4_1	273_5_1	134_4_1559	491_4_286	797_5_133	857_4_150	46_5_1	1112_4_16	1351_4_72	1361_4_70	305_4_779	2287_5_1423	242_4_1	225_5_1	1642_4_1489	56_4_1	53_5_1	808_4_1	475_5_111	511_4_708
155_4_1	624_4_1	599_5_1	663_4_132	553_4_1	192_4_1	273_5_1	134_4_1576	491_4_290	797_5_131	857_4_153	46_5_1	1112_4_10	1351_4_80	1361_4_87	305_4_774	2287_5_1411	242_4_1	225_5_1	1642_4_1391	56_4_1	53_5_1	808_4_1	475_5_123	511_4_742
155_4_1	624_4_1	599_5_1	663_4_112	553_4_1	192_4_1	273_5_1	134_4_1541	491_4_308	797_5_133	857_4_173	46_5_1	1112_4_8	1351_4_84	1361_4_94	305_4_751	2287_5_1401	242_4_1	225_5_1	1642_4_1461	56_4_1	53_5_1	808_4_1	475_5_112	511_4_722
155_4_1	624_4_1	599_5_1	663_4_139	553_4_1	192_4_1	273_5_1	134_4_1586	491_4_302	797_5_146	857_4_158	46_5_1	1112_4_2	1351_4_62	1361_4_69	305_4_745	2287_5_1422	242_4_1	225_5_1	1642_4_1441	56_4_1	53_5_1	808_4_1	475_5_124	511_4_704
155_4_1	624_4_1	599_5_1	663_4_160	553_4_1	192_4_1	273_5_1	134_4_1600	491_4_306	797_5_128	857_4_140	46_5_1	1351_4_59	1361_4_77	305_4_782	2287_5_1390	242_4_1	225_5_1	1642_4_1407	56_4_1	53_5_1	808_4_1	475_5_121	511_4_730
155_4_1	624_4_1	599_5_1	663_4_166	553_4_1	192_4_1	273_5_1	134_4_1588	491_4_307	797_5_95	857_4_179	46_5_1	1351_4_64	1361_4_91	305_4_732	2287_5_1408	242_4_1	225_5_1	1642_4_1392	56_4_1	53_5_1	808_4_1	475_5_119	511_4_759
155_4_1	624_4_1	599_5_1	663_4_156	553_4_1	192_4_1	273_5_1	134_4_1591	491_4_304	797_5_112	857_4_196	46_5_1	1351_4_65	1361_4_81	305_4_690	2287_5_1429	242_4_1	225_5_1	1642_4_1413	56_4_1	53_5_1	808_4_1	475_5_142	511_4_721
155_4_1	624_4_1	599_5_1	663_4_159	553_4_1	192_4_1	273_5_1	134_4_1617	491_4_285	797_5_109	857_4_147	46_5_1	1351_4_60	1361_4_92	305_4_745	2287_5_1448	242_4_1	225_5_1	1642_4_1397	56_4_1	53_5_1	808_4_1	475_5_147	511_4_694
155_4_1	624_4_1	599_5_1	663_4_162	553_4_1	192_4_1	273_5_1	134_4_1674	491_4_272	797_5_97	857_4_136	46_5_1	1351_4_58	1361_4_104	305_4_739	2287_5_1444	242_4_1	225_5_1	1642_4_1347	56_4_1	53_5_1	808_4_1	475_5_162	511_4_705
155_4_1	624_4_1	599_5_1	663_4_150	553_4_1	192_4_1	273_5_1	134_4_1638	491_4_260	797_5_122	857_4_175	46_5_1	1351_4_68	1361_4_104	305_4_703	2287_5_1452	242_4_1	225_5_1	1642_4_1385	56_4_1	53_5_1	808_4_1	475_5_140	511_4_703
155_4_1	624_4_1	599_5_1	663_4_165	553_4_1	192_4_1	273_5_1	134_4_1642	491_4_270	797_5_136	857_4_161	46_5_1	1351_4_73	1361_4_79	305_4_719	2287_5_1423	242_4_1	225_5_1	1642_4_1401	56_4_1	53_5_1	808_4_1	475_5_147	511_4_684
155_4_1	624_4_1	599_5_1	663_4_182	553_4_1	192_4_1	273_5_1	134_4_1678	491_4_246	797_5_144	857_4_132	46_5_1	1351_4_61	1361_4_75	305_4_734	2287_5_1437	242_4_1	225_5_1	1642_4_1378	56_4_1	53_5_1	808_4_1	475_5_157	511_4_676
155_4_1	624_4_1	599_5_1	663_4_186	553_4_1	192_4_1	273_5_1	134_4_1719	491_4_236	797_5_142	857_4_130	46_5_1	1351_4_59	1361_4_92	305_4_723	2287_5_1449	242_4_1	225_5_1	1642_4_1302	56_4_1	53_5_1	808_4_1	475_5_155	511_4_707
155_4_1	624_4_1	599_5_1	663_4_171	553_4_1	192_4_1	273_5_1	134_4_1655	491_4_226	797_5_140	857_4_152	46_5_1	1351_4_65	1361_4_94	305_4_694	2287_5_1444	242_4_1	225_5_1	1642_4_1384	56_4_1	53_5_1	808_4_1	475_5_168	511_4_707
155_4_1	624_4_1	599_5_1	663_4_188	553_4_1	192_4_1	273_5_1	134_4_1667	491_4_228	797_5_146	857_4_127	46_5_1	1351_4_61	1361_4_74	305_4_719	2287_5_1439	242_4_1	225_5_1	1642_4_1384	56_4_1	53_5_1	808_4_1	475_5_160	511_4_707
155_4_1	624_4_1	599_5_1	663_4_207	553_4_1	192_4_1	273_5_1	134_4_1700	491_4_248	797_5_141	857_4_134	46_5_1	1351_4_57	1361_4_78	305_4_762	2287_5_1367	242_4_1	225_5_1	1642_4_1308	56_4_1	53_5_1	808_4_1	475_5_169	511_4_729
155_4_1	624_4_1	599_5_1	663_4_185	553_4_1	192_4_1	273_5_1	134_4_1673	491_4_261	797_5_130	857_4_144	46_5_1	1351_4_63	1361_4_87	305_4_704	2287_5_1372	242_4_1	225_5_1	1642_4_1347	56_4_1	53_5_1	808_4_1	475_5_179	511_4_755
155_4_1	624_4_1	599_5_1	663_4_180	553_4_1	192_4_1	273_5_1	134_4_1686	491_4_237	797_5_120	857_4_129	46_5_1	1351_4_66	1361_4_75	305_4_706	2287_5_1448	242_4_1	225_5_1	1642_4_1384	56_4_1	53_5_1	808_4_1	475_5_176	511_4_693
155_4_1	624_4_1	599_5_1	663_4_177	553_4_1	192_4_1	273_5_1	134_4_1705	491_4_240	797_5_124	857_4_110	46_5_1	1351_4_56	1361_4_79	305_4_755	2287_5_1426	242_4_1	225_5_1	1642_4_1375	56_4_1	53_5_1	808_4_1	475_5_164	511_4_689
155_4_1	624_4_1	599_5_1	663_4_194	553_4_1	192_4_1	273_5_1	134_4_1729	491_4_230	797_5_140	857_4_148	46_5_1	1351_4_56	1361_4_92	305_4_701	2287_5_1411	242_4_1	225_5_1	1642_4_1347	56_4_1	53_5_1	808_4_1	475_5_188	511_4_664
155_4_1	624_4_1	599_5_1	663_4_188	553_4_1	192_4_1	273_5_1	134_4_1680	491_4_239	797_5_128	857_4_155	46_5_1	1351_4_56	1361_4_98	305_4_671	2287_5_1453	242_4_1	225_5_1	1642_4_1375	56_4_1	53_5_1	808_4_1	475_5_193	511_4_664
155_4_1	624_4_1	599_5_1	663_4_185	553_4_1	192_4_1	273_5_1	134_4_1665	491_4_243	797_5_137	857_4_142	46_5_1	1351_4_65	1361_4_65	305_4_657	2287_5_1568	242_4_1	225_5_1	1642_4_1389	56_4_1	53_5_1	808_4_1	475_5_178	511_4_606
155_4_1	624_4_1	599_5_1	663_4_191	553_4_1	192_4_1	273_5_1	134_4_1707	491_4_243	797_5_111	857_4_169	46_5_1	1351_4_65	1361_4_82	305_4_680	2287_5_1500	242_4_1	225_5_1	1642_4_1323	56_4_1	53_5_1	808_4_1	475_5_159	511_4_670
155_4_1	624_4_1	599_5_1	663_4_198	553_4_1	192_4_1	273_5_1	134_4_1687	491_4_262	797_5_106	857_4_175	46_5_1	1351_4_62	1361_4_88	305_4_701	2287_5_1482	242_4_1	225_5_1	1642_4_1311	56_4_1	53_5_1	808_4_1	475_5_161	511_4_667
155_4_1	624_4_1	599_5_1	663_4_212	553_4_1	192_4_1	273_5_1	134_4_1643	491_4_239	797_5_92	857_4_155	46_5_1	1351_4_84	1361_4_62	305_4_703	2287_5_1521	242_4_1	225_5_1	1642_4_1383	56_4_1	53_5_1	808_4_1	475_5_164	511_4_642
155_4_1	624_4_1	599_5_1	663_4_195	553_4_1	192_4_1	273_5_1	134_4_1681	491_4_241	797_5_99	857_4_161	46_5_1	1351_4_72	1361_4_56	305_4_727	2287_5_1474	242_4_1	225_5_1	1642_4_1358	56_4_1	53_5_1	808_4_1	475_5_182	511_4_654
155_4_1	624_4_1	599_5_1	663_4_197	553_4_1	192_4_1	273_5_1	134_4_1690	491_4_215	797_5_106	857_4_171	46_5_1	1351_4_63	1361_4_75	305_4_746	2287_5_1435	242_4_1	225_5_1	1642_4_1364	56_4_1	53_5_1	808_4_1	475_5_177	511_4_661
155_4_1	624_4_1	599_5_1	663_4_193	553_4_1	192_4_1	273_5_1	134_4_1665	491_4_229	797_5_96	857_4_155	46_5_1	1351_4_71	1361_4_76	305_4_740	2287_5_1469	242_4_1	225_5_1	1642_4_1382	56_4_1	53_5_1	808_4_1	475_5_150	511_4_674
155_4_1	624_4_1	599_5_1	663_4_200	553_4_1	192_4_1	273_5_1	134_4_1649	491_4_223	797_5_89	857_4_157	46_5_1	1351_4_80	1361_4_58	305_4_747	2287_5_1496	242_4_1	225_5_1	1642_4_1429	56_4_1	53_5_1	808_4_1	475_5_155	511_4_617
155_4_1	624_4_1	599_5_1	663_4_191	553_4_1	192_4_1	273_5_1	134_4_1690	491_4_224	797_5_86	857_4_163	46_5_1	1351_4_72	1361_4_77	305_4_788	2287_5_1415	242_4_1	225_5_1	1642_4_1404	56_4_1	53_5_1	808_4_1	475_5_152	511_4_638
155_4_1	624_4_1	599_5_1	663_4_207	553_4_1	192_4_1	273_5_1	134_4_1628	491_4_238	797_5_71	857_4_157	46_5_1	1351_4_70	1361_4_73	305_4_770	2287_5_1408	242_4_1	225_5_1	1642_4_1469	56_4_1	53_5_1	808_4_1	475_5_142	511_4_667
155_4_1	624_4_1	599_5_1	663_4_178	553_4_1	192_4_1	273_5_1	134_4_1630	491_4_248	797_5_67	857_4_149	46_5_1	1351_4_97	1361_4_67	305_4_751	2287_5_1466	242_4_1	225_5_1	1642_4_1461	56_4_1	53_5_1	808_4_1	475_5_135	511_4_651
155_4_1	624_4_1	599_5_1	663_4_175	553_4_1	192_4_1	273_5_1	134_4_1676	491_4_256	797_5_77	857_4_175	46_5_1	1351_4_93	1361_4_50	305_4_743	2287_5_1498	242_4_1	225_5_1	1642_4_1433	56_4_1	53_5_1	808_4_1	475_5_121	511_4_603
155_4_1	624_4_1	599_5_1	663_4_178	553_4_1	192_4_1	273_5_1	134_4_1701	491_4_267	797_5_77	857_4_169	46_5_1	1351_4_78	1361_4_60	305_4_760	2287_5_1481	242_4_1	225_5_1	1642_4_1393	56_4_1	53_5_1	808_4_1	475_5_116	511_4_620
155_4_1	624_4_1	599_5_1	663_4_167	553_4_1	192_4_1	273_5_1	134_4_1668	491_4_251	797_5_56	857_4_149	46_5_1	1351_4_84	1361_4_67	305_4_740	2287_5_1476	242_4_1	225_5_1	1642_4_1453	56_4_1	53_5_1	808_4_1	475_5_134	511_4_655
155_4_1	624_4_1	599_5_1	663_4_155	553_4_1	192_4_1	273_5_1	134_4_1586	491_4_269	797_5_70	857_4_144	46_5_1	1351_4_96	1361_4_59	305_4_749	2287_5_1500	242_4_1	225_5_1	1642_4_1533	56_4_1	53_5_1	808_4_1	475_5_140	511_4_599
155_4_1	624_4_1	599_5_1	663_4_139	553_4_1	192_4_1	273_5_1	134_4_1646	491_4_271	797_5_87	857_4_145	46_5_1	1351_4_90	1361_4_64	305_4_788	2287_5_1435	242_4_1	225_5_1	1642_4_1506	56_4_1	53_5_1	808_4_1	475_5_136	511_4_593
155_4_1	624_4_1	599_5_1	663_4_139	553_4_1	192_4_1	273_5_1	134_4_1617	491_4_242	797_5_76	857_4_122	46_5_1	1351_4_88	1361_4_94	305_4_797	2287_5_1451	242_4_1	225_5_1	1642_4_1526	56_4_1	53_5_1	808_4_1	475_5_113	511_4_635
155_4_1	624_4_1	599_5_1	663_4_144	553_4_1	192_4_1	273_5_1	134_4_1589	491_4_267	797_5_72	857_4_114	46_5_1	1351_4_90	1361_4_77	305_4_744	2287_5_1513	242_4_1	225_5_1	1642_4_1561	56_4_1	53_5_1	808_4_1	475_5_121	511_4_608
155_4_1	624_4_1	599_5_1	663_4_131	553_4_1	192_4_1	273_5_1	134_4_1557	491_4_287	797_5_94	857_4_133	46_5_1	1351_4_93	1361_4_74	305_4_748	2287_5_1481	242_4_1	225_5_1	1642_4_1595	56_4_1	53_5_1	808_4_1	475_5_112	511_4_595
155_4_1	624_4_1	599_5_1	663_4_130	553_4_1	192_4_1	273_5_1	134_4_1579	491_4_285	797_5_103	857_4_124	46_5_1	1351_4_84	1361_4_77	305_4_783	2287_5_1448	242_4_1	225_5_1	1642_4_1554	56_4_1	53_5_1	808_4_1	475_5_106	511_4_627
155_4_1	624_4_1	599_5_1	663_4_144	553_4_1	192_4_1	273_5_1	134_4_1582	491_4_279	797_5_88	857_4_129	46_5_1	1351_4_75	1361_4_90	305_4_820	2287_5_1452	242_4_1	225_5_1	1642_4_1548	56_4_1	53_5_1	808_4_1	475_5_106	511_4_587
155_4_1	624_4_1	599_5_1	663_4_141	553_4_1	192_4_1	273_5_1	134_4_1545	491_4_287	797_5_81	857_4_134	46_5_1	1351_4_88	1361_4_74	305_4_803	2287_5_1533	242_4_1	225_5_1	1642_4_1547	56_4_1	53_5_1	808_4_1	475_5_105	511_4_562
155_4_1	624_4_1	599_5_1	663_4_136	553_4_1	192_4_1	273_5_1	134_4_1615	491_4_259	797_5_103	857_4_122	46_5_1	1351_4_81	1361_4_77	305_4_841	2287_5_1498	242_4_1	225_5_1	1642_4_1484	56_4_1	53_5_1	808_4_1	475_5_101	511_4_583
155_4_1	624_4_1	599_5_1	663_4_132	553_4_1	192_4_1	273_5_1	134_4_1601	491_4_261	797_5_106	857_4_100	46_5_1	1351_4_73	1361_4_104	305_4_914	2287_5_1467	242_4_1	225_5_1	1642_4_1484	56_4_1	53_5_1	808_4_1	475_5_77	511_4_581
155_4_1	624_4_1	599_5_1	663_4_122	553_4_1	192_4_1	273_5_1	134_4_1631	491_4_274	797_5_116	857_4_110	46_5_1	1351_4_73	1361_4_88	305_4_836	2287_5_1485	242_4_1	225_5_1	1642_4_1512	56_4_1	53_5_1	808_4_1	475_5_92	511_4_561
155_4_1	624_4_1	599_5_1	663_4_116	553_4_1	192_4_1	273_5_1	134_4_1649	491_4_279	797_5_134	857_4_106	46_5_1	1351_4_66	1361_4_76	305_4_856	2287_5_1451	242_4_1	225_5_1	1642_4_1511	56_4_1	53_5_1	808_4_1	475_5_95	511_4_561
155_4_1	624_4_1	599_5_1	663_4_108	553_4_1	192_4_1	273_5_1	134_4_1631	491_4_266	797_5_132	857_4_99	46_5_1	1351_4_62	1361_4_87	305_4_888	2287_5_1412	242_4_1	225_5_1	1642_4_1545	56_4_1	53_5_1	808_4_1	475_5_98	511_4_572
155_4_1	624_4_1	599_5_1	663_4_104	553_4_1	192_4_1	273_5_1	134_4_1632	491_4_249	797_5_126	857_4_90	46_5_1	1351_4_64	1361_4_95	305_4_862	2287_5_1459	242_4_1	225_5_1	1642_4_1557	56_4_1	53_5_1	808_4_1	475_5_95	511_4_567
155_4_1	624_4_1	599_5_1	663_4_108	553_4_1	192_4_1	273_5_1	134_4_1621	491_4_298	797_5_145	857_4_106	46_5_1	1351_4_57	1361_4_80	305_4_830	2287_5_1451	242_4_1	225_5_1	1642_4_1585	56_4_1	53_5_1	808_4_1	475_5_90	511_4_529
155_4_1	624_4_1	599_5_1	663_4_107	553_4_1	192_4_1	273_5_1	134_4_1613	491_4_305	797_5_138	857_4_95	46_5_1	1351_4_63	1361_4_96	305_4_837	2287_5_1439	242_4_1	225_5_1	1642_4_1544	56_4_1	53_5_1	808_4_1	475_5_96	511_4_567
155_4_1	624_4_1	599_5_1	663_4_120	553_4_1	192_4_1	273_5_1	134_4_1586	491_4_291	797_5_119	857_4_98	46_5_1	1351_4_71	1361_4_95	305_4_828	2287_5_1454	242_4_1	225_5_1	1642_4_1578	56_4_1	53_5_1	808_4_1	475_5_91	511_4_569
155_4_1	624_4_1	599_5_1	663_4_108	553_4_1	192_4_1	273_5_1	134_4_1577	491_4_311	797_5_117	857_4_101	46_5_1	1351_4_72	1361_4_89	305_4_793	2287_5_1527	242_4_1	225_5_1	1642_4_1587	56_4_1	53_5_1	808_4_1	475_5_102	511_4_516
155_4_1	624_4_1	599_5_1	663_4_98	553_4_1	192_4_1	273_5_1	134_4_1546	491_4_334	797_5_113	857_4_117	46_5_1	1351_4_76	1361_4_83	305_4_780	2287_5_1518	242_4_1	225_5_1	1642_4_1629	56_4_1	53_5_1	808_4_1	475_5_89	511_4_517
155_4_1	624_4_1	599_5_1	663_4_102	553_4_1	192_4_1	273_5_1	134_4_1556	491_4_314	797_5_133	857_4_115	46_5_1	1351_4_69	1361_4_91	305_4_812	2287_5_1417	242_4_1	225_5_1	1642_4_1623	56_4_1	53_5_1	808_4_1	475_5_99	511_4_569
155_4_1	624_4_1	599_5_1	663_4_100	553_4_1	192_4_1	273_5_1	134_4_1553	491_4_298	797_5_128	857_4_131	46_5_1	1351_4_72	1361_4_84	305_4_789	2287_5_1451	242_4_1	225_5_1	1642_4_1622	56_4_1	53_5_1	808_4_1	475_5_91	511_4_581
155_4_1	624_4_1	599_5_1	663_4_83	553_4_1	192_4_1	273_5_1	134_4_1494	491_4_338	797_5_112	857_4_118	46_5_1	1351_4_78	1361_4_71	305_4_764	2287_5_1488	242_4_1	225_5_1	1642_4_1664	56_4_1	53_5_1	808_4_1	475_5_91	511_4_599
155_4_1	624_4_1	599_5_1	663_4_90	553_4_1	192_4_1	273_5_1	134_4_1437	491_4_352	797_5_129	857_4_116	46_5_1	1351_4_58	1361_4_92	305_4_769	2287_5_1431	242_4_1	225_5_1	1642_4_1712	56_4_1	53_5_1	808_4_1	475_5_88	511_4_626
155_4_1	624_4_1	599_5_1	663_4_95	553_4_1	192_4_1	273_5_1	134_4_1459	491_4_334	797_5_117	857_4_128	46_5_1	1351_4_60	1361_4_91	305_4_761	2287_5_1438	242_4_1	225_5_1	1642_4_1672	56_4_1	53_5_1	808_4_1	475_5_86	511_4_659
155_4_1	624_4_1	599_5_1	663_4_87	553_4_1	192_4_1	273_5_1	134_4_1411	491_4_372	797_5_133	857_4_114	46_5_1	1351_4_64	1361_4_75	305_4_743	2287_5_1440	242_4_1	225_5_1	1642_4_1743	56_4_1	53_5_1	808_4_1	475_5_104	511_4_614
155_4_1	624_4_1	599_5_1	663_4_70	553_4_1	192_4_1	273_5_1	134_4_1418	491_4_384	797_5_148	857_4_102	46_5_1	1351_4_65	1361_4_63	305_4_734	2287_5_1444	242_4_1	225_5_1	1642_4_1734	56_4_1	53_5_1	808_4_1	475_5_91	511_4_647
155_4_1	624_4_1	599_5_1	663_4_73	553_4_1	192_4_1	273_5_1	134_4_1457	491_4_379	797_5_160	857_4_105	46_5_1	1351_4_78	1361_4_78	305_4_742	2287_5_1401	242_4_1	225_5_1	1642_4_1702	56_4_1	53_5_1	808_4_1	475_5_101	511_4_624
155_4_1	624_4_1	599_5_1	663_4_81	553_4_1	192_4_1	273_5_1	134_4_1500	491_4_349	797_5_155	857_4_95	46_5_1	1351_4_95	1361_4_93	305_4_680	2287_5_1400	242_4_1	225_5_1	1642_4_1667	56_4_1	53_5_1	808_4_1	475_5_115	511_4_670
155_4_1	624_4_1	599_5_1	663_4_67	553_4_1	192_4_1	273_5_1	134_4_1465	491_4_351	797_5_142	857_4_95	46_5_1	1351_4_80	1361_4_54	305_4_710	2287_5_1439	242_4_1	225_5_1	1642_4_1788	56_4_1	53_5_1	808_4_1	475_5_110	511_4_599
155_4_1	624_4_1	599_5_1	663_4_75	553_4_1	192_4_1	273_5_1	134_4_1438	491_4_354	797_5_134	857_4_92	46_5_1	1351_4_70	1361_4_75	305_4_714	2287_5_1440	242_4_1	225_5_1	1642_4_1812	56_4_1	53_5_1	808_4_1	475_5_106	511_4_590
155_4_1	624_4_1	599_5_1	663_4_80	553_4_1	192_4_1	273_5_1	134_4_1445	491_4_331	797_5_134	857_4_87	46_5_1	1351_4_78	1361_4_97	305_4_691	2287_5_1398	242_4_1	225_5_1	1642_4_1772	56_4_1	53_5_1	808_4_1	475_5_137	511_4_650
155_4_1	624_4_1	599_5_1	663_4_78	553_4_1	192_4_1	273_5_1	134_4_1452	491_4_314	797_5_128	857_4_80	46_5_1	1351_4_73	1361_4_83	305_4_679	2287_5_1422	242_4_1	225_5_1	1642_4_1790	56_4_1	53_5_1	808_4_1	475_5_148	511_4_653
155_4_1	624_4_1	599_5_1	663_4_64	553_4_1	192_4_1	273_5_1	134_4_1450	491_4_312	797_5_130	857_4_84	46_5_1	1351_4_70	1361_4_75	305_4_702	2287_5_1413	242_4_1	225_5_1	1642_4_1799	56_4_1	53_5_1	808_4_1	475_5_171	511_4_630
155_4_1	624_4_1	599_5_1	663_4_68	553_4_1	192_4_1	273_5_1	134_4_1469	491_4_316	797_5_130	857_4_73	46_5_1	1351_4_75	1361_4_86	305_4_718	2287_5_1423	242_4_1	225_5_1	1642_4_1772	56_4_1	53_5_1	808_4_1	475_5_181	511_4_589
155_4_1	624_4_1	599_5_1	663_4_89	553_4_1	192_4_1	273_5_1	134_4_1467	491_4_299	797_5_124	857_4_80	46_5_1	1351_4_77	1361_4_86	305_4_684	2287_5_1414	242_4_1	225_5_1	1642_4_1766	56_4_1	53_5_1	808_4_1	475_5_196	511_4_618
155_4_1	624_4_1	599_5_1	663_4_84	553_4_1	192_4_1	273_5_1	134_4_1470	491_4_307	797_5_139	857_4_84	46_5_1	1351_4_62	1361_4_57	305_4_678	2287_5_1448	242_4_1	225_5_1	1642_4_1806	56_4_1	53_5_1	808_4_1	475_5_189	511_4_576
155_4_1	624_4_1	599_5_1	663_4_76	553_4_1	192_4_1	273_5_1	134_4_1485	491_4_276	797_5_156	857_4_99	46_5_1	1351_4_65	1361_4_65	305_4_682	2287_5_1431	242_4_1	225_5_1	1642_4_1798	56_4_1	53_5_1	808_4_1	475_5_163	511_4_604
155_4_1	624_4_1	599_5_1	663_4_84	553_4_1	192_4_1	273_5_1	134_4_1504	491_4_260	797_5_156	857_4_98	46_5_1	1351_4_73	1361_4_78	305_4_704	2287_5_1391	242_4_1	225_5_1	1642_4_1785	56_4_1	53_5_1	808_4_1	475_5_166	511_4_601
155_4_1	624_4_1	599_5_1	663_4_70	553_4_1	192_4_1	273_5_1	134_4_1520	491_4_253	797_5_166	857_4_96	46_5_1	1351_4_71	1361_4_80	305_4_678	2287_5_1420	242_4_1	225_5_1	1642_4_1780	56_4_1	53_5_1	808_4_1	475_5_167	511_4_599
155_4_1	624_4_1	599_5_1	663_4_77	553_4_1	192_4_1	273_5_1	134_4_1497	491_4_256	797_5_180	857_4_99	46_5_1	1351_4_83	1361_4_78	305_4_662	2287_5_1395	242_4_1	225_5_1	1642_4_1809	56_4_1	53_5_1	808_4_1	475_5_166	511_4_598
155_4_1	624_4_1	599_5_1	663_4_80	553_4_1	192_4_1	273_5_1	134_4_1489	491_4_252	797_5_166	857_4_123	46_5_1	1351_4_101	1361_4_104	305_4_627	2287_5_1417	242_4_1	225_5_1	1642_4_1788	56_4_1	53_5_1	808_4_1	475_5_184	511_4_569
155_4_1	624_4_1	599_5_1	663_4_79	553_4_1	192_4_1	273_5_1	134_4_1527	491_4_235	797_5_167	857_4_114	46_5_1	1351_4_87	1361_4_102	305_4_626	2287_5_1411	242_4_1	225_5_1	1642_4_1764	56_4_1	53_5_1	808_4_1	475_5_196	511_4_592
155_4_1	624_4_1	599_5_1	663_4_88	553_4_1	192_4_1	273_5_1	134_4_1538	491_4_242	797_5_195	857_4_121	46_5_1	1351_4_74	1361_4_86	305_4_632	2287_5_1395	242_4_1	225_5_1	1642_4_1792	56_4_1	53_5_1	808_4_1	475_5_171	511_4_566
155_4_1	624_4_1	599_5_1	663_4_86	553_4_1	192_4_1	273_5_1	134_4_1491	491_4_249	797_5_163	857_4_128	46_5_1	1351_4_75	1361_4_98	305_4_637	2287_5_1400	242_4_1	225_5_1	1642_4_1853	56_4_1	53_5_1	808_4_1	475_5_175	511_4_545
155_4_1	624_4_1	599_5_1	663_4_88	553_4_1	192_4_1	273_5_1	134_4_1497	491_4_267	797_5_170	857_4_127	46_5_1	1351_4_66	1361_4_103	305_4_661	2287_5_1394	242_4_1	225_5_1	1642_4_1805	56_4_1	53_5_1	808_4_1	475_5_173	511_4_549
155_4_1	624_4_1	599_5_1	663_4_77	553_4_1	192_4_1	273_5_1	134_4_1552	491_4_252	797_5_188	857_4_135	46_5_1	1351_4_45	1361_4_73	305_4_682	2287_5_1370	242_4_1	225_5_1	1642_4_1837	56_4_1	53_5_1	808_4_1	475_5_162	511_4_527
155_4_1	624_4_1	599_5_1	663_4_63	553_4_1	192_4_1	273_5_1	134_4_1561	491_4_240	797_5_175	857_4_124	46_5_1	1351_4_56	1361_4_70	305_4_654	2287_5_1432	242_4_1	225_5_1	1642_4_1830	56_4_1	53_5_1	808_4_1	475_5_162	511_4_533
155_4_1	624_4_1	599_5_1	663_4_59	553_4_1	192_4_1	273_5_1	134_4_1524	491_4_282	797_5_166	857_4_129	46_5_1	1351_4_60	1361_4_84	305_4_630	2287_5_1427	242_4_1	225_5_1	1642_4_1808	56_4_1	53_5_1	808_4_1	475_5_181	511_4_550
155_4_1	624_4_1	599_5_1	663_4_49	553_4_1	192_4_1	273_5_1	134_4_1511	491_4_267	797_5_166	857_4_100	46_5_1	1351_4_55	1361_4_90	305_4_612	2287_5_1468	242_4_1	225_5_1	1642_4_1845	56_4_1	53_5_1	808_4_1	475_5_194	511_4_543
155_4_1	624_4_1	599_5_1	663_4_43	553_4_1	192_4_1	273_5_1	134_4_1506	491_4_261	797_5_177	857_4_112	46_5_1	1351_4_53	1361_4_91	305_4_656	2287_5_1442	242_4_1	225_5_1	1642_4_1875	56_4_1	53_5_1	808_4_1	475_5_177	511_4_507
155_4_1	624_4_1	599_5_1	663_4_36	553_4_1	192_4_1	273_5_1	134_4_1514	491_4_263	797_5_173	857_4_113	46_5_1	1351_4_63	1361_4_113	305_4_646	2287_5_1436	242_4_1	225_5_1	1642_4_1851	56_4_1	53_5_1	808_4_1	475_5_165	511_4_527
155_4_1	624_4_1	599_5_1	663_4_36	553_4_1	192_4_1	273_5_1	134_4_1503	491_4_256	797_5_173	857_4_102	46_5_1	1351_4_68	1361_4_135	305_4_645	2287_5_1463	242_4_1	225_5_1	1642_4_1836	56_4_1	53_5_1	808_4_1	475_5_167	511_4_516
155_4_1	624_4_1	599_5_1	663_4_34	553_4_1	192_4_1	273_5_1	134_4_1515	491_4_244	797_5_192	857_4_90	46_5_1	1351_4_59	1361_4_121	305_4_669	2287_5_1415	242_4_1	225_5_1	1642_4_1850	56_4_1	53_5_1	808_4_1	475_5_151	511_4_560
155_4_1	624_4_1	599_5_1	663_4_30	553_4_1	192_4_1	273_5_1	134_4_1511	491_4_255	797_5_204	857_4_93	46_5_1	1351_4_59	1361_4_110	305_4_671	2287_5_1377	242_4_1	225_5_1	1642_4_1877	56_4_1	53_5_1	808_4_1	475_5_148	511_4_565
155_4_1	624_4_1	599_5_1	663_4_26	553_4_1	192_4_1	273_5_1	134_4_1507	491_4_260	797_5_196	857_4_93	46_5_1	1351_4_57	1361_4_130	305_4_630	2287_5_1406	242_4_1	225_5_1	1642_4_1806	56_4_1	53_5_1	808_4_1	475_5_177	511_4_612
155_4_1	624_4_1	599_5_1	663_4_21	553_4_1	192_4_1	273_5_1	134_4_1518	491_4_219	797_5_225	857_4_88	46_5_1	1351_4_68	1361_4_128	305_4_648	2287_5_1359	242_4_1	225_5_1	1642_4_1750	56_4_1	53_5_1	808_4_1	475_5_198	511_4_678
155_4_1	624_4_1	599_5_1	663_4_21	553_4_1	192_4_1	273_5_1	134_4_1533	491_4_228	797_5_246	857_4_97	46_5_1	1351_4_58	1361_4_125	305_4_659	2287_5_1294	242_4_1	225_5_1	1642_4_1786	56_4_1	53_5_1	808_4_1	475_5_164	511_4_689
155_4_1	624_4_1	599_5_1	663_4_22	553_4_1	192_4_1	273_5_1	134_4_1537	491_4_231	797_5_200	857_4_100	46_5_1	1351_4_66	1361_4_153	305_4_619	2287_5_1353	242_4_1	225_5_1	1642_4_1784	56_4_1	53_5_1	808_4_1	475_5_157	511_4_678
155_4_1	624_4_1	599_5_1	663_4_22	553_4_1	192_4_1	273_5_1	134_4_1544	491_4_225	797_5_203	857_4_92	46_5_1	1351_4_68	1361_4_179	305_4_685	2287_5_1337	242_4_1	225_5_1	1642_4_1730	56_4_1	53_5_1	808_4_1	475_5_168	511_4_647
155_4_1	624_4_1	599_5_1	663_4_25	553_4_1	192_4_1	273_5_1	134_4_1604	491_4_228	797_5_252	857_4_91	46_5_1	1351_4_57	1361_4_150	305_4_706	2287_5_1308	242_4_1	225_5_1	1642_4_1664	56_4_1	53_5_1	808_4_1	475_5_150	511_4_665
155_4_1	624_4_1	599_5_1	663_4_24	553_4_1	192_4_1	273_5_1	134_4_1610	491_4_240	797_5_231	857_4_99	46_5_1	1351_4_63	1361_4_134	305_4_672	2287_5_1309	242_4_1	225_5_1	1642_4_1696	56_4_1	53_5_1	808_4_1	475_5_172	511_4_650
155_4_1	624_4_1	599_5_1	663_4_38	553_4_1	192_4_1	273_5_1	134_4_1594	491_4_255	797_5_223	857_4_94	46_5_1	1351_4_69	1361_4_140	305_4_652	2287_5_1333	242_4_1	225_5_1	1642_4_1688	56_4_1	53_5_1	808_4_1	475_5_177	511_4_637
155_4_1	624_4_1	599_5_1	663_4_49	553_4_1	192_4_1	273_5_1	134_4_1670	491_4_245	797_5_249	857_4_63	46_5_1	1351_4_77	1361_4_132	305_4_691	2287_5_1319	242_4_1	225_5_1	1642_4_1588	56_4_1	53_5_1	808_4_1	475_5_170	511_4_647
155_4_1	624_4_1	599_5_1	663_4_40	553_4_1	192_4_1	273_5_1	134_4_1701	491_4_252	797_5_238	857_4_71	46_5_1	1351_4_62	1361_4_130	305_4_710	2287_5_1270	242_4_1	225_5_1	1642_4_1576	56_4_1	53_5_1	808_4_1	475_5_202	511_4_648
155_4_1	624_4_1	599_5_1	663_4_51	553_4_1	192_4_1	273_5_1	134_4_1708	491_4_238	797_5_234	857_4_100	46_5_1	1351_4_55	1361_4_166	305_4_672	2287_5_1305	242_4_1	225_5_1	1642_4_1564	56_4_1	53_5_1	808_4_1	475_5_177	511_4_630
155_4_1	624_4_1	599_5_1	663_4_51	553_4_1	192_4_1	273_5_1	134_4_1703	491_4_237	797_5_252	857_4_96	46_5_1	1351_4_60	1361_4_169	305_4_660	2287_5_1298	242_4_1	225_5_1	1642_4_1548	56_4_1	53_5_1	808_4_1	475_5_206	511_4_620
155_4_1	624_4_1	599_5_1	663_4_52	553_4_1	192_4_1	273_5_1	134_4_1723	491_4_222	797_5_257	857_4_91	46_5_1	1351_4_62	1361_4_137	305_4_655	2287_5_1275	242_4_1	225_5_1	1642_4_1567	56_4_1	53_5_1	808_4_1	475_5_212	511_4_647
155_4_1	624_4_1	599_5_1	663_4_55	553_4_1	192_4_1	273_5_1	134_4_1693	491_4_202	797_5_225	857_4_109	46_5_1	1351_4_64	1361_4_128	305_4_656	2287_5_1301	242_4_1	225_5_1	1642_4_1645	56_4_1	53_5_1	808_4_1	475_5_199	511_4_623
155_4_1	624_4_1	599_5_1	663_4_54	553_4_1	192_4_1	273_5_1	134_4_1680	491_4_229	797_5_235	857_4_90	46_5_1	1351_4_57	1361_4_130	305_4_640	2287_5_1353	242_4_1	225_5_1	1642_4_1659	56_4_1	53_5_1	808_4_1	475_5_191	511_4_582
155_4_1	624_4_1	599_5_1	663_4_55	553_4_1	192_4_1	273_5_1	134_4_1673	491_4_222	797_5_248	857_4_88	46_5_1	1351_4_58	1361_4_113	305_4_688	2287_5_1309	242_4_1	225_5_1	1642_4_1671	56_4_1	53_5_1	808_4_1	475_5_178	511_4_597
155_4_1	624_4_1	599_5_1	663_4_55	553_4_1	192_4_1	273_5_1	134_4_1663	491_4_218	797_5_245	857_4_75	46_5_1	1351_4_64	1361_4_87	305_4_680	2287_5_1273	242_4_1	225_5_1	1642_4_1706	56_4_1	53_5_1	808_4_1	475_5_201	511_4_633
155_4_1	624_4_1	599_5_1	663_4_67	553_4_1	192_4_1	273_5_1	134_4_1641	491_4_224	797_5_228	857_4_86	46_5_1	1351_4_60	1361_4_85	305_4_684	2287_5_1301	242_4_1	225_5_1	1642_4_1695	56_4_1	53_5_1	808_4_1	475_5_180	511_4_649
155_4_1	624_4_1	599_5_1	663_4_61	553_4_1	192_4_1	273_5_1	134_4_1629	491_4_234	797_5_251	857_4_70	46_5_1	1351_4_61	1361_4_94	305_4_675	2287_5_1293	242_4_1	225_5_1	1642_4_1702	56_4_1	53_5_1	808_4_1	475_5_178	511_4_652
155_4_1	624_4_1	599_5_1	663_4_62	553_4_1	192_4_1	273_5_1	134_4_1637	491_4_214	797_5_242	857_4_67	46_5_1	1351_4_53	1361_4_72	305_4_666	2287_5_1310	242_4_1	225_5_1	1642_4_1731	56_4_1	53_5_1	808_4_1	475_5_201	511_4_645
155_4_1	624_4_1	599_5_1	663_4_59	553_4_1	192_4_1	273_5_1	134_4_1643	491_4_213	797_5_255	857_4_67	46_5_1	1351_4_68	1361_4_65	305_4_651	2287_5_1344	242_4_1	225_5_1	1642_4_1703	56_4_1	53_5_1	808_4_1	475_5_191	511_4_641
155_4_1	624_4_1	599_5_1	663_4_64	553_4_1	192_4_1	273_5_1	134_4_1636	491_4_235	797_5_261	857_4_67	46_5_1	1351_4_82	1361_4_77	305_4_652	2287_5_1359	242_4_1	225_5_1	1642_4_1665	56_4_1	53_5_1	808_4_1	475_5_192	511_4_610
155_4_1	624_4_1	599_5_1	663_4_58	553_4_1	192_4_1	273_5_1	134_4_1670	491_4_234	797_5_251	857_4_40	46_5_1	1351_4_59	1361_4_72	305_4_631	2287_5_1395	242_4_1	225_5_1	1642_4_1686	56_4_1	53_5_1	808_4_1	475_5_199	511_4_605
155_4_1	624_4_1	599_5_1	663_4_61	553_4_1	192_4_1	273_5_1	134_4_1776	491_4_233	797_5_246	857_4_52	46_5_1	1351_4_48	1361_4_68	305_4_629	2287_5_1377	242_4_1	225_5_1	1642_4_1620	56_4_1	53_5_1	808_4_1	475_5_224	511_4_566
155_4_1	624_4_1	599_5_1	663_4_62	553_4_1	192_4_1	273_5_1	134_4_1739	491_4_232	797_5_258	857_4_56	46_5_1	1351_4_54	1361_4_70	305_4_641	2287_5_1345	242_4_1	225_5_1	1642_4_1658	56_4_1	53_5_1	808_4_1	475_5_213	511_4_572
155_4_1	624_4_1	599_5_1	663_4_67	553_4_1	192_4_1	273_5_1	134_4_1676	491_4_250	797_5_284	857_4_42	46_5_1	1351_4_52	1361_4_74	305_4_633	2287_5_1382	242_4_1	225_5_1	1642_4_1682	56_4_1	53_5_1	808_4_1	475_5_199	511_4_559
155_4_1	624_4_1	599_5_1	663_4_62	553_4_1	192_4_1	273_5_1	134_4_1697	491_4_238	797_5_278	857_4_39	46_5_1	1351_4_38	1361_4_60	305_4_650	2287_5_1380	242_4_1	225_5_1	1642_4_1692	56_4_1	53_5_1	808_4_1	475_5_218	511_4_548
155_4_1	624_4_1	599_5_1	663_4_56	553_4_1	192_4_1	273_5_1	134_4_1733	491_4_228	797_5_278	857_4_53	46_5_1	1351_4_48	1361_4_59	305_4_655	2287_5_1342	242_4_1	225_5_1	1642_4_1727	56_4_1	53_5_1	808_4_1	475_5_209	511_4_512
155_4_1	624_4_1	599_5_1	663_4_62	553_4_1	192_4_1	273_5_1	134_4_1693	491_4_240	797_5_282	857_4_51	46_5_1	1351_4_54	1361_4_75	305_4_689	2287_5_1322	242_4_1	225_5_1	1642_4_1724	56_4_1	53_5_1	808_4_1	475_5_198	511_4_510
155_4_1	624_4_1	599_5_1	663_4_60	553_4_1	192_4_1	273_5_1	134_4_1675	491_4_222	797_5_247	857_4_41	46_5_1	1351_4_57	1361_4_87	305_4_663	2287_5_1367	242_4_1	225_5_1	1642_4_1746	56_4_1	53_5_1	808_4_1	475_5_215	511_4_520
155_4_1	624_4_1	599_5_1	663_4_66	553_4_1	192_4_1	273_5_1	134_4_1734	491_4_210	797_5_241	857_4_42	46_5_1	1351_4_49	1361_4_86	305_4_683	2287_5_1358	242_4_1	225_5_1	1642_4_1702	56_4_1	53_5_1	808_4_1	475_5_200	511_4_529
155_4_1	624_4_1	599_5_1	663_4_61	553_4_1	192_4_1	273_5_1	134_4_1723	491_4_208	797_5_267	857_4_36	46_5_1	1351_4_72	1361_4_105	305_4_655	2287_5_1385	242_4_1	225_5_1	1642_4_1651	56_4_1	53_5_1	808_4_1	475_5_197	511_4_540
155_4_1	624_4_1	599_5_1	663_4_68	553_4_1	192_4_1	273_5_1	134_4_1617	491_4_238	797_5_276	857_4_33	46_5_1	1351_4_82	1361_4_111	305_4_660	2287_5_1404	242_4_1	225_5_1	1642_4_1706	56_4_1	53_5_1	808_4_1	475_5_181	511_4_524
155_4_1	624_4_1	599_5_1	663_4_58	553_4_1	192_4_1	273_5_1	134_4_1657	491_4_233	797_5_263	857_4_40	46_5_1	1351_4_70	1361_4_89	305_4_688	2287_5_1423	242_4_1	225_5_1	1642_4_1696	56_4_1	53_5_1	808_4_1	475_5_177	511_4_506
155_4_1	624_4_1	599_5_1	663_4_54	553_4_1	192_4_1	273_5_1	134_4_1740	491_4_207	797_5_280	857_4_37	46_5_1	1351_4_69	1361_4_97	305_4_651	2287_5_1397	242_4_1	225_5_1	1642_4_1635	56_4_1	53_5_1	808_4_1	475_5_187	511_4_546
155_4_1	624_4_1	599_5_1	663_4_64	553_4_1	192_4_1	273_5_1	134_4_1731	491_4_205	797_5_286	857_4_33	46_5_1	1351_4_64	1361_4_101	305_4_636	2287_5_1459	242_4_1	225_5_1	1642_4_1622	56_4_1	53_5_1	808_4_1	475_5_174	511_4_525
155_4_1	624_4_1	599_5_1	663_4_70	553_4_1	192_4_1	273_5_1	134_4_1724	491_4_223	797_5_236	857_4_33	46_5_1	1351_4_36	1361_4_89	305_4_663	2287_5_1487	242_4_1	225_5_1	1642_4_1670	56_4_1	53_5_1	808_4_1	475_5_165	511_4_504
155_4_1	624_4_1	599_5_1	663_4_73	553_4_1	192_4_1	273_5_1	134_4_1727	491_4_236	797_5_272	857_4_28	46_5_1	1351_4_39	1361_4_78	305_4_643	2287_5_1430	242_4_1	225_5_1	1642_4_1705	56_4_1	53_5_1	808_4_1	475_5_159	511_4_510
155_4_1	624_4_1	599_5_1	663_4_84	553_4_1	192_4_1	273_5_1	134_4_1694	491_4_260	797_5_290	857_4_42	46_5_1	1351_4_42	1361_4_105	305_4_580	2287_5_1418	242_4_1	225_5_1	1642_4_1715	56_4_1	53_5_1	808_4_1	475_5_146	511_4_524
155_4_1	624_4_1	599_5_1	663_4_101	553_4_1	192_4_1	273_5_1	134_4_1652	491_4_260	797_5_254	857_4_39	46_5_1	1351_4_33	1361_4_85	305_4_626	2287_5_1437	242_4_1	225_5_1	1642_4_1728	56_4_1	53_5_1	808_4_1	475_5_134	511_4_551
155_4_1	624_4_1	599_5_1	663_4_108	553_4_1	192_4_1	273_5_1	134_4_1630	491_4_253	797_5_269	857_4_47	46_5_1	1351_4_41	1361_4_89	305_4_621	2287_5_1439	242_4_1	225_5_1	1642_4_1748	56_4_1	53_5_1	808_4_1	475_5_136	511_4_519
155_4_1	624_4_1	599_5_1	663_4_88	553_4_1	192_4_1	273_5_1	134_4_1668	491_4_232	797_5_316	857_4_49	46_5_1	1351_4_58	1361_4_103	305_4_613	2287_5_1382	242_4_1	225_5_1	1642_4_1742	56_4_1	53_5_1	808_4_1	475_5_120	511_4_529
155_4_1	624_4_1	599_5_1	663_4_93	553_4_1	192_4_1	273_5_1	134_4_1665	491_4_240	797_5_294	857_4_43	46_5_1	1351_4_43	1361_4_123	305_4_617	2287_5_1414	242_4_1	225_5_1	1642_4_1702	56_4_1	53_5_1	808_4_1	475_5_119	511_4_547
155_4_1	624_4_1	599_5_1	663_4_97	553_4_1	192_4_1	273_5_1	134_4_1585	491_4_266	797_5_270	857_4_42	46_5_1	1351_4_36	1361_4_96	305_4_636	2287_5_1449	242_4_1	225_5_1	1642_4_1756	56_4_1	53_5_1	808_4_1	475_5_138	511_4_529
155_4_1	624_4_1	599_5_1	663_4_69	553_4_1	192_4_1	273_5_1	134_4_1646	491_4_249	797_5_278	857_4_41	46_5_1	1351_4_27	1361_4_107	305_4_613	2287_5_1476	242_4_1	225_5_1	1642_4_1735	56_4_1	53_5_1	808_4_1	475_5_127	511_4_532
155_4_1	624_4_1	599_5_1	663_4_78	553_4_1	192_4_1	273_5_1	134_4_1651	491_4_249	797_5_255	857_4_35	46_5_1	1351_4_22	1361_4_117	305_4_610	2287_5_1484	242_4_1	225_5_1	1642_4_1702	56_4_1	53_5_1	808_4_1	475_5_129	511_4_568
155_4_1	624_4_1	599_5_1	663_4_85	553_4_1	192_4_1	273_5_1	134_4_1632	491_4_222	797_5_200	857_4_40	46_5_1	1351_4_23	1361_4_126	305_4_651	2287_5_1485	242_4_1	225_5_1	1642_4_1742	56_4_1	53_5_1	808_4_1	475_5_135	511_4_559
155_4_1	624_4_1	599_5_1	663_4_80	553_4_1	192_4_1	273_5_1	134_4_1608	491_4_224	797_5_210	857_4_44	46_5_1	1351_4_30	1361_4_111	305_4_668	2287_5_1452	242_4_1	225_5_1	1642_4_1811	56_4_1	53_5_1	808_4_1	475_5_128	511_4_534
155_4_1	624_4_1	599_5_1	663_4_82	553_4_1	192_4_1	273_5_1	134_4_1624	491_4_215	797_5_231	857_4_41	46_5_1	1351_4_25	1361_4_137	305_4_654	2287_5_1429	242_4_1	225_5_1	1642_4_1779	56_4_1	53_5_1	808_4_1	475_5_126	511_4_557
155_4_1	624_4_1	599_5_1	663_4_90	553_4_1	192_4_1	273_5_1	134_4_1616	491_4_209	797_5_201	857_4_27	46_5_1	1351_4_19	1361_4_138	305_4_642	2287_5_1441	242_4_1	225_5_1	1642_4_1791	56_4_1	53_5_1	808_4_1	475_5_132	511_4_594
155_4_1	624_4_1	599_5_1	663_4_90	553_4_1	192_4_1	273_5_1	134_4_1554	491_4_194	797_5_201	857_4_26	46_5_1	1351_4_18	1361_4_111	305_4_673	2287_5_1440	242_4_1	225_5_1	1642_4_1890	56_4_1	53_5_1	808_4_1	475_5_128	511_4_575
155_4_1	624_4_1	599_5_1	663_4_71	553_4_1	192_4_1	273_5_1	134_4_1594	491_4_208	797_5_218	857_4_16	46_5_1	1351_4_14	1361_4_103	305_4_688	2287_5_1387	242_4_1	225_5_1	1642_4_1890	56_4_1	53_5_1	808_4_1	475_5_138	511_4_573
155_4_1	624_4_1	599_5_1	663_4_73	553_4_1	192_4_1	273_5_1	134_4_1616	491_4_189	797_5_208	857_4_21	46_5_1	1351_4_15	1361_4_100	305_4_698	2287_5_1342	242_4_1	225_5_1	1642_4_1890	56_4_1	53_5_1	808_4_1	475_5_144	511_4_604
155_4_1	624_4_1	599_5_1	663_4_92	553_4_1	192_4_1	273_5_1	134_4_1612	491_4_193	797_5_213	857_4_16	46_5_1	1351_4_13	1361_4_97	305_4_716	2287_5_1347	242_4_1	225_5_1	1642_4_1829	56_4_1	53_5_1	808_4_1	475_5_143	511_4_629
155_4_1	624_4_1	599_5_1	663_4_85	553_4_1	192_4_1	273_5_1	134_4_1612	491_4_168	797_5_224	857_4_11	46_5_1	1351_4_13	1361_4_84	305_4_695	2287_5_1332	242_4_1	225_5_1	1642_4_1929	56_4_1	53_5_1	808_4_1	475_5_150	511_4_597
155_4_1	624_4_1	599_5_1	663_4_82	553_4_1	192_4_1	273_5_1	134_4_1640	491_4_181	797_5_266	857_4_9	46_5_1	1351_4_19	1361_4_88	305_4_662	2287_5_1277	242_4_1	225_5_1	1642_4_1901	56_4_1	53_5_1	808_4_1	475_5_168	511_4_607
155_4_1	624_4_1	599_5_1	663_4_99	553_4_1	192_4_1	273_5_1	134_4_1680	491_4_176	797_5_234	857_4_9	46_5_1	1351_4_11	1361_4_69	305_4_665	2287_5_1317	242_4_1	225_5_1	1642_4_1903	56_4_1	53_5_1	808_4_1	475_5_128	511_4_609
155_4_1	624_4_1	599_5_1	663_4_119	553_4_1	192_4_1	273_5_1	134_4_1621	491_4_162	797_5_226	857_4_3	46_5_1	1351_4_7	1361_4_65	305_4_684	2287_5_1298	242_4_1	225_5_1	1642_4_1970	56_4_1	53_5_1	808_4_1	475_5_129	511_4_616
155_4_1	624_4_1	599_5_1	663_4_102	553_4_1	192_4_1	273_5_1	134_4_1632	491_4_171	797_5_222	857_4_5	46_5_1	1351_4_8	1361_4_63	305_4_672	2287_5_1312	242_4_1	225_5_1	1642_4_1988	56_4_1	53_5_1	808_4_1	475_5_133	511_4_592
155_4_1	624_4_1	599_5_1	663_4_112	553_4_1	192_4_1	273_5_1	134_4_1624	491_4_155	797_5_234	857_4_7	46_5_1	1351_4_4	1361_4_78	305_4_664	2287_5_1344	242_4_1	225_5_1	1642_4_1948	56_4_1	53_5_1	808_4_1	475_5_104	511_4_626
624_4_1	599_5_1	663_4_111	553_4_1	192_4_1	273_5_1	134_4_1632	491_4_153	797_5_199	857_4_13	46_5_1	1361_4_81	305_4_612	2287_5_1460	242_4_1	225_5_1	1642_4_1905	56_4_1	53_5_1	808_4_1	475_5_109	511_4_625
624_4_1	599_5_1	663_4_93	553_4_1	192_4_1	273_5_1	134_4_1623	491_4_141	797_5_218	857_4_9	46_5_1	1361_4_56	305_4_592	2287_5_1436	242_4_1	225_5_1	1642_4_1989	56_4_1	53_5_1	808_4_1	475_5_115	511_4_628
624_4_1	599_5_1	663_4_87	553_4_1	192_4_1	273_5_1	134_4_1680	491_4_134	797_5_251	857_4_10	46_5_1	1361_4_73	305_4_559	2287_5_1450	242_4_1	225_5_1	1642_4_1921	56_4_1	53_5_1	808_4_1	475_5_109	511_4_626
624_4_1	599_5_1	663_4_93	553_4_1	192_4_1	273_5_1	134_4_1718	491_4_147	797_5_218	857_4_11	46_5_1	1361_4_67	305_4_551	2287_5_1486	242_4_1	225_5_1	1642_4_1870	56_4_1	53_5_1	808_4_1	475_5_92	511_4_647
624_4_1	599_5_1	663_4_97	553_4_1	192_4_1	273_5_1	134_4_1738	491_4_152	797_5_210	857_4_6	46_5_1	1361_4_61	305_4_555	2287_5_1539	242_4_1	225_5_1	1642_4_1825	56_4_1	53_5_1	808_4_1	475_5_77	511_4_640
624_4_1	599_5_1	663_4_93	553_4_1	192_4_1	273_5_1	134_4_1733	491_4_140	797_5_248	857_4_11	46_5_1	1361_4_59	305_4_529	2287_5_1484	242_4_1	225_5_1	1642_4_1901	56_4_1	53_5_1	808_4_1	475_5_98	511_4_604
624_4_1	599_5_1	663_4_93	553_4_1	192_4_1	273_5_1	134_4_1751	491_4_144	797_5_242	857_4_11	46_5_1	1361_4_68	305_4_526	2287_5_1508	242_4_1	225_5_1	1642_4_1883	56_4_1	53_5_1	808_4_1	475_5_90	511_4_584
624_4_1	599_5_1	663_4_98	553_4_1	192_4_1	273_5_1	134_4_1749	491_4_136	797_5_234	857_4_11	46_5_1	1361_4_80	305_4_549	2287_5_1556	242_4_1	225_5_1	1642_4_1838	56_4_1	53_5_1	808_4_1	475_5_80	511_4_569
624_4_1	599_5_1	663_4_86	553_4_1	192_4_1	273_5_1	134_4_1765	491_4_149	797_5_240	857_4_7	46_5_1	1361_4_56	305_4_529	2287_5_1571	242_4_1	225_5_1	1642_4_1876	56_4_1	53_5_1	808_4_1	475_5_79	511_4_542
624_4_1	599_5_1	663_4_85	553_4_1	192_4_1	273_5_1	134_4_1792	491_4_137	797_5_254	857_4_7	46_5_1	1361_4_62	305_4_504	2287_5_1591	242_4_1	225_5_1	1642_4_1884	56_4_1	53_5_1	808_4_1	475_5_73	511_4_511
624_4_1	599_5_1	663_4_87	553_4_1	192_4_1	273_5_1	134_4_1790	491_4_155	797_5_218	857_4_4	46_5_1	1361_4_58	305_4_498	2287_5_1668	242_4_1	225_5_1	1642_4_1835	56_4_1	53_5_1	808_4_1	475_5_65	511_4_522
624_4_1	599_5_1	663_4_97	553_4_1	192_4_1	273_5_1	134_4_1793	491_4_134	797_5_224	857_4_5	46_5_1	1361_4_69	305_4_535	2287_5_1639	242_4_1	225_5_1	1642_4_1820	56_4_1	53_5_1	808_4_1	475_5_73	511_4_511
624_4_1	599_5_1	663_4_107	553_4_1	192_4_1	273_5_1	134_4_1796	491_4_146	797_5_253	857_4_3	46_5_1	1361_4_60	305_4_545	2287_5_1574	242_4_1	225_5_1	1642_4_1833	56_4_1	53_5_1	808_4_1	475_5_89	511_4_494
797_5_237	242_4_1	273_5_1	1642_4_1828	134_4_1845	599_5_1	475_5_77	663_4_89	305_4_527	53_5_1	2287_5_1606	624_4_1	46_5_1	808_4_1	553_4_1	1361_4_77	511_4_451	225_5_1	192_4_1	491_4_163
797_5_240	242_4_1	273_5_1	1642_4_1803	134_4_1798	599_5_1	475_5_81	663_4_108	305_4_561	53_5_1	2287_5_1596	624_4_1	46_5_1	808_4_1	553_4_1	1361_4_85	511_4_455	225_5_1	192_4_1	491_4_173
797_5_265	242_4_1	273_5_1	1642_4_1866	134_4_1786	599_5_1	475_5_74	663_4_94	305_4_581	53_5_1	2287_5_1570	624_4_1	46_5_1	808_4_1	553_4_1	1361_4_64	511_4_430	225_5_1	192_4_1	491_4_170
797_5_271	242_4_1	273_5_1	1642_4_1892	134_4_1824	599_5_1	475_5_84	663_4_90	305_4_584	53_5_1	2287_5_1538	624_4_1	46_5_1	808_4_1	553_4_1	1361_4_89	511_4_378	225_5_1	192_4_1	491_4_150
797_5_252	242_4_1	273_5_1	1642_4_1893	134_4_1752	599_5_1	475_5_101	663_4_91	305_4_563	53_5_1	2287_5_1590	624_4_1	46_5_1	808_4_1	553_4_1	1361_4_94	511_4_391	225_5_1	192_4_1	491_4_173
797_5_268	242_4_1	273_5_1	1642_4_1864	134_4_1786	599_5_1	475_5_97	663_4_94	305_4_557	53_5_1	2287_5_1624	624_4_1	46_5_1	808_4_1	553_4_1	1361_4_80	511_4_357	225_5_1	192_4_1	491_4_173
797_5_257	242_4_1	273_5_1	1642_4_1886	134_4_1793	599_5_1	475_5_82	663_4_106	305_4_532	53_5_1	2287_5_1662	624_4_1	46_5_1	808_4_1	553_4_1	1361_4_87	511_4_339	225_5_1	192_4_1	491_4_156
797_5_236	242_4_1	273_5_1	1642_4_1912	134_4_1790	599_5_1	475_5_71	663_4_104	305_4_530	53_5_1	2287_5_1663	624_4_1	46_5_1	808_4_1	553_4_1	1361_4_106	511_4_322	225_5_1	192_4_1	491_4_166
797_5_275	242_4_1	273_5_1	1642_4_1825	134_4_1780	599_5_1	475_5_61	663_4_103	305_4_563	53_5_1	2287_5_1650	624_4_1	46_5_1	808_4_1	553_4_1	1361_4_116	511_4_349	225_5_1	192_4_1	491_4_178
797_5_298	242_4_1	273_5_1	1642_4_1887	134_4_1806	599_5_1	475_5_57	663_4_104	305_4_564	53_5_1	2287_5_1613	624_4_1	46_5_1	808_4_1	553_4_1	1361_4_99	511_4_326	225_5_1	192_4_1	491_4_146
797_5_284	242_4_1	273_5_1	1642_4_1923	134_4_1772	599_5_1	475_5_57	663_4_105	305_4_606	53_5_1	2287_5_1567	624_4_1	46_5_1	808_4_1	553_4_1	1361_4_107	511_4_327	225_5_1	192_4_1	491_4_152
797_5_279	242_4_1	273_5_1	1642_4_1930	134_4_1701	599_5_1	475_5_74	663_4_101	305_4_578	53_5_1	2287_5_1548	624_4_1	46_5_1	808_4_1	553_4_1	1361_4_128	511_4_386	225_5_1	192_4_1	491_4_175
797_5_300	242_4_1	273_5_1	1642_4_1903	134_4_1701	599_5_1	475_5_80	663_4_94	305_4_656	53_5_1	2287_5_1497	624_4_1	46_5_1	808_4_1	553_4_1	1361_4_122	511_4_378	225_5_1	192_4_1	491_4_169
797_5_286	242_4_1	273_5_1	1642_4_1899	134_4_1677	599_5_1	475_5_80	663_4_129	305_4_651	53_5_1	2287_5_1517	624_4_1	46_5_1	808_4_1	553_4_1	1361_4_100	511_4_395	225_5_1	192_4_1	491_4_166
797_5_265	242_4_1	273_5_1	1642_4_1862	134_4_1701	599_5_1	475_5_105	663_4_125	305_4_608	53_5_1	2287_5_1515	624_4_1	46_5_1	808_4_1	553_4_1	1361_4_113	511_4_423	225_5_1	192_4_1	491_4_183
797_5_317	242_4_1	273_5_1	1642_4_1895	134_4_1707	599_5_1	475_5_101	663_4_115	305_4_611	53_5_1	2287_5_1451	624_4_1	46_5_1	808_4_1	553_4_1	1361_4_113	511_4_412	225_5_1	192_4_1	491_4_178
797_5_322	242_4_1	273_5_1	1642_4_1945	134_4_1697	599_5_1	475_5_89	663_4_98	305_4_560	53_5_1	2287_5_1468	624_4_1	46_5_1	808_4_1	553_4_1	1361_4_106	511_4_443	225_5_1	192_4_1	491_4_172
797_5_283	242_4_1	273_5_1	1642_4_1976	134_4_1713	599_5_1	475_5_98	663_4_90	305_4_567	53_5_1	2287_5_1454	624_4_1	46_5_1	808_4_1	553_4_1	1361_4_118	511_4_425	225_5_1	192_4_1	491_4_176
797_5_308	242_4_1	273_5_1	1642_4_1960	134_4_1702	599_5_1	475_5_106	663_4_92	305_4_581	53_5_1	2287_5_1417	624_4_1	46_5_1	808_4_1	553_4_1	1361_4_115	511_4_425	225_5_1	192_4_1	491_4_194
797_5_287	242_4_1	273_5_1	1642_4_1972	134_4_1692	599_5_1	475_5_92	663_4_81	305_4_609	53_5_1	2287_5_1416	624_4_1	46_5_1	808_4_1	553_4_1	1361_4_108	511_4_444	225_5_1	192_4_1	491_4_199
797_5_268	242_4_1	273_5_1	1642_4_1910	134_4_1726	599_5_1	475_5_84	663_4_77	305_4_627	53_5_1	2287_5_1457	624_4_1	46_5_1	808_4_1	553_4_1	1361_4_104	511_4_467	225_5_1	192_4_1	491_4_180
797_5_245	242_4_1	273_5_1	1642_4_1878	134_4_1730	599_5_1	475_5_86	663_4_84	305_4_599	53_5_1	2287_5_1504	624_4_1	46_5_1	808_4_1	553_4_1	1361_4_104	511_4_480	225_5_1	192_4_1	491_4_190
797_5_269	242_4_1	273_5_1	1642_4_1839	134_4_1749	599_5_1	475_5_93	663_4_60	305_4_613	53_5_1	2287_5_1528	624_4_1	46_5_1	808_4_1	553_4_1	1361_4_116	511_4_443	225_5_1	192_4_1	491_4_190
797_5_256	242_4_1	273_5_1	1642_4_1840	134_4_1773	599_5_1	475_5_82	663_4_48	305_4_610	53_5_1	2287_5_1570	624_4_1	46_5_1	808_4_1	553_4_1	1361_4_92	511_4_443	225_5_1	192_4_1	491_4_186
797_5_275	242_4_1	273_5_1	1642_4_1901	134_4_1743	599_5_1	475_5_92	663_4_52	305_4_574	53_5_1	2287_5_1563	624_4_1	46_5_1	808_4_1	553_4_1	1361_4_99	511_4_442	225_5_1	192_4_1	491_4_159
797_5_289	242_4_1	273_5_1	1642_4_1930	134_4_1660	599_5_1	475_5_100	663_4_63	305_4_578	53_5_1	2287_5_1580	624_4_1	46_5_1	808_4_1	553_4_1	1361_4_95	511_4_412	225_5_1	192_4_1	491_4_193
797_5_268	242_4_1	273_5_1	1642_4_1957	134_4_1655	599_5_1	475_5_84	663_4_66	305_4_584	53_5_1	2287_5_1583	624_4_1	46_5_1	808_4_1	553_4_1	1361_4_97	511_4_426	225_5_1	192_4_1	491_4_180
797_5_249	242_4_1	273_5_1	1642_4_2048	134_4_1609	599_5_1	475_5_92	663_4_48	305_4_605	53_5_1	2287_5_1544	624_4_1	46_5_1	808_4_1	553_4_1	1361_4_85	511_4_444	225_5_1	192_4_1	491_4_176
797_5_288	242_4_1	273_5_1	1642_4_2013	134_4_1607	599_5_1	475_5_106	663_4_51	305_4_601	53_5_1	2287_5_1552	624_4_1	46_5_1	808_4_1	553_4_1	1361_4_81	511_4_419	225_5_1	192_4_1	491_4_182
797_5_281	242_4_1	273_5_1	1642_4_1954	134_4_1631	599_5_1	475_5_110	663_4_53	305_4_600	53_5_1	2287_5_1584	624_4_1	46_5_1	808_4_1	553_4_1	1361_4_73	511_4_419	225_5_1	192_4_1	491_4_195
797_5_274	242_4_1	273_5_1	1642_4_2007	134_4_1616	599_5_1	475_5_95	663_4_63	305_4_610	53_5_1	2287_5_1613	624_4_1	46_5_1	808_4_1	553_4_1	1361_4_58	511_4_409	225_5_1	192_4_1	491_4_155
797_5_283	242_4_1	273_5_1	1642_4_2000	134_4_1673	599_5_1	475_5_111	663_4_63	305_4_587	53_5_1	2287_5_1617	624_4_1	46_5_1	808_4_1	553_4_1	1361_4_66	511_4_371	225_5_1	192_4_1	491_4_129
797_5_292	242_4_1	273_5_1	1642_4_1951	134_4_1673	599_5_1	475_5_102	663_4_78	305_4_596	53_5_1	2287_5_1628	624_4_1	46_5_1	808_4_1	553_4_1	1361_4_60	511_4_364	225_5_1	192_4_1	491_4_156
797_5_291	242_4_1	273_5_1	1642_4_2027	134_4_1613	599_5_1	475_5_96	663_4_78	305_4_588	53_5_1	2287_5_1647	624_4_1	46_5_1	808_4_1	553_4_1	1361_4_48	511_4_359	225_5_1	192_4_1	491_4_153
797_5_320	242_4_1	273_5_1	1642_4_2061	134_4_1612	599_5_1	475_5_115	663_4_57	305_4_562	53_5_1	2287_5_1593	624_4_1	46_5_1	808_4_1	553_4_1	1361_4_61	511_4_375	225_5_1	192_4_1	491_4_144
797_5_350	242_4_1	273_5_1	1642_4_2030	134_4_1613	599_5_1	475_5_127	663_4_58	305_4_528	53_5_1	2287_5_1601	624_4_1	46_5_1	808_4_1	553_4_1	1361_4_63	511_4_366	225_5_1	192_4_1	491_4_164
797_5_323	242_4_1	273_5_1	1642_4_2024	134_4_1646	599_5_1	475_5_142	663_4_72	305_4_509	53_5_1	2287_5_1589	624_4_1	46_5_1	808_4_1	553_4_1	1361_4_57	511_4_389	225_5_1	192_4_1	491_4_149
797_5_312	242_4_1	273_5_1	1642_4_2044	134_4_1606	599_5_1	475_5_147	663_4_78	305_4_518	53_5_1	2287_5_1621	624_4_1	46_5_1	808_4_1	553_4_1	1361_4_57	511_4_389	225_5_1	192_4_1	491_4_128
797_5_346	242_4_1	273_5_1	1642_4_2056	134_4_1606	599_5_1	475_5_143	663_4_61	305_4_507	53_5_1	2287_5_1622	624_4_1	46_5_1	808_4_1	553_4_1	1361_4_70	511_4_360	225_5_1	192_4_1	491_4_129
797_5_354	242_4_1	273_5_1	1642_4_2010	134_4_1599	599_5_1	475_5_133	663_4_67	305_4_515	53_5_1	2287_5_1617	624_4_1	46_5_1	808_4_1	553_4_1	1361_4_73	511_4_372	225_5_1	192_4_1	491_4_160
797_5_312	242_4_1	273_5_1	1642_4_2025	134_4_1585	599_5_1	475_5_123	663_4_56	305_4_560	53_5_1	2287_5_1649	624_4_1	46_5_1	808_4_1	553_4_1	1361_4_60	511_4_396	225_5_1	192_4_1	491_4_134
797_5_333	242_4_1	273_5_1	1642_4_2069	134_4_1564	599_5_1	475_5_143	663_4_45	305_4_563	53_5_1	2287_5_1599	624_4_1	46_5_1	808_4_1	553_4_1	1361_4_69	511_4_390	225_5_1	192_4_1	491_4_125
797_5_356	242_4_1	273_5_1	1642_4_1970	134_4_1640	599_5_1	475_5_134	663_4_39	305_4_534	53_5_1	2287_5_1593	624_4_1	46_5_1	808_4_1	553_4_1	1361_4_83	511_4_407	225_5_1	192_4_1	491_4_144
797_5_328	242_4_1	273_5_1	1642_4_1994	134_4_1629	599_5_1	475_5_122	663_4_32	305_4_576	53_5_1	2287_5_1597	624_4_1	46_5_1	808_4_1	553_4_1	1361_4_76	511_4_401	225_5_1	192_4_1	491_4_145
797_5_310	242_4_1	273_5_1	1642_4_2023	134_4_1608	599_5_1	475_5_138	663_4_32	305_4_624	53_5_1	2287_5_1588	624_4_1	46_5_1	808_4_1	553_4_1	1361_4_65	511_4_403	225_5_1	192_4_1	491_4_109
797_5_337	242_4_1	273_5_1	1642_4_2001	134_4_1647	599_5_1	475_5_148	663_4_23	305_4_615	53_5_1	2287_5_1569	624_4_1	46_5_1	808_4_1	553_4_1	1361_4_76	511_4_383	225_5_1	192_4_1	491_4_101
797_5_294	242_4_1	273_5_1	1642_4_1947	134_4_1679	599_5_1	475_5_151	663_4_23	305_4_617	53_5_1	2287_5_1628	624_4_1	46_5_1	808_4_1	553_4_1	1361_4_63	511_4_399	225_5_1	192_4_1	491_4_99
797_5_308	242_4_1	273_5_1	1642_4_1974	134_4_1638	599_5_1	475_5_150	663_4_25	305_4_643	53_5_1	2287_5_1600	624_4_1	46_5_1	808_4_1	553_4_1	1361_4_59	511_4_401	225_5_1	192_4_1	491_4_102
797_5_328	242_4_1	273_5_1	1642_4_1972	134_4_1675	599_5_1	475_5_157	663_4_33	305_4_675	53_5_1	2287_5_1542	624_4_1	46_5_1	808_4_1	553_4_1	1361_4_71	511_4_340	225_5_1	192_4_1	491_4_107
797_5_298	242_4_1	273_5_1	1642_4_1963	134_4_1712	599_5_1	475_5_160	663_4_28	305_4_640	53_5_1	2287_5_1593	624_4_1	46_5_1	808_4_1	553_4_1	1361_4_65	511_4_334	225_5_1	192_4_1	491_4_107
797_5_283	242_4_1	273_5_1	1642_4_1880	134_4_1739	599_5_1	475_5_160	663_4_31	305_4_669	53_5_1	2287_5_1619	624_4_1	46_5_1	808_4_1	553_4_1	1361_4_46	511_4_345	225_5_1	192_4_1	491_4_128
797_5_318	242_4_1	273_5_1	1642_4_1928	134_4_1739	599_5_1	475_5_154	663_4_14	305_4_629	53_5_1	2287_5_1598	624_4_1	46_5_1	808_4_1	553_4_1	1361_4_59	511_4_347	225_5_1	192_4_1	491_4_114
797_5_303	242_4_1	273_5_1	1642_4_1934	134_4_1736	599_5_1	475_5_167	663_4_18	305_4_668	53_5_1	2287_5_1551	624_4_1	46_5_1	808_4_1	553_4_1	1361_4_55	511_4_349	225_5_1	192_4_1	491_4_119
797_5_293	242_4_1	273_5_1	1642_4_1860	134_4_1790	599_5_1	475_5_156	663_4_12	305_4_637	53_5_1	2287_5_1611	624_4_1	46_5_1	808_4_1	553_4_1	1361_4_55	511_4_375	225_5_1	192_4_1	491_4_111
797_5_280	242_4_1	273_5_1	1642_4_1842	134_4_1792	599_5_1	475_5_176	663_4_9	305_4_618	53_5_1	2287_5_1644	624_4_1	46_5_1	808_4_1	553_4_1	1361_4_60	511_4_369	225_5_1	192_4_1	491_4_110
797_5_294	242_4_1	273_5_1	1642_4_1913	134_4_1741	599_5_1	475_5_169	663_4_10	305_4_639	53_5_1	2287_5_1619	624_4_1	46_5_1	808_4_1	553_4_1	1361_4_68	511_4_348	225_5_1	192_4_1	491_4_99
797_5_261	242_4_1	273_5_1	1642_4_1906	134_4_1763	599_5_1	475_5_183	663_4_9	305_4_604	53_5_1	2287_5_1657	624_4_1	46_5_1	808_4_1	553_4_1	1361_4_72	511_4_352	225_5_1	192_4_1	491_4_93
797_5_259	242_4_1	273_5_1	1642_4_1919	134_4_1752	599_5_1	475_5_172	663_4_4	305_4_581	53_5_1	2287_5_1694	624_4_1	46_5_1	808_4_1	553_4_1	1361_4_58	511_4_372	225_5_1	192_4_1	491_4_89
797_5_260	242_4_1	273_5_1	1642_4_1953	134_4_1744	599_5_1	475_5_180	663_4_3	305_4_604	53_5_1	2287_5_1659	624_4_1	46_5_1	808_4_1	553_4_1	1361_4_65	511_4_352	225_5_1	192_4_1	491_4_80
797_5_258	242_4_1	273_5_1	1642_4_2061	134_4_1652	599_5_1	475_5_169	663_4_4	305_4_618	53_5_1	2287_5_1609	624_4_1	46_5_1	808_4_1	553_4_1	1361_4_73	511_4_381	225_5_1	192_4_1	491_4_75
797_5_251	242_4_1	273_5_1	1642_4_2048	134_4_1667	599_5_1	475_5_148	663_4_2	305_4_615	53_5_1	2287_5_1647	624_4_1	46_5_1	808_4_1	553_4_1	1361_4_62	511_4_392	225_5_1	192_4_1	491_4_68
797_5_265	242_4_1	273_5_1	1642_4_2015	134_4_1647	599_5_1	475_5_145	663_4_1	305_4_648	53_5_1	2287_5_1689	624_4_1	46_5_1	808_4_1	553_4_1	1361_4_64	511_4_375	225_5_1	192_4_1	491_4_51
797_5_273	242_4_1	273_5_1	1642_4_2050	134_4_1644	599_5_1	475_5_155	663_4_2	305_4_630	53_5_1	2287_5_1680	624_4_1	46_5_1	808_4_1	553_4_1	1361_4_55	511_4_369	225_5_1	192_4_1	491_4_42
797_5_240	242_4_1	273_5_1	1642_4_2146	134_4_1557	599_5_1	475_5_148	663_4_2	305_4_630	53_5_1	2287_5_1712	624_4_1	46_5_1	808_4_1	553_4_1	1361_4_36	511_4_381	225_5_1	192_4_1	491_4_48
797_5_238	242_4_1	273_5_1	1642_4_2068	134_4_1627	599_5_1	475_5_157	663_4_5	305_4_653	53_5_1	2287_5_1697	624_4_1	46_5_1	808_4_1	553_4_1	1361_4_41	511_4_372	225_5_1	192_4_1	491_4_42
797_5_252	242_4_1	273_5_1	1642_4_2065	134_4_1618	599_5_1	475_5_162	663_4_2	305_4_677	53_5_1	2287_5_1675	624_4_1	46_5_1	808_4_1	553_4_1	1361_4_46	511_4_367	225_5_1	192_4_1	491_4_36
797_5_255	242_4_1	273_5_1	1642_4_2084	134_4_1589	599_5_1	475_5_156	663_4_4	305_4_699	53_5_1	2287_5_1639	624_4_1	46_5_1	808_4_1	553_4_1	1361_4_54	511_4_384	225_5_1	192_4_1	491_4_36
797_5_260	242_4_1	273_5_1	1642_4_2095	134_4_1579	599_5_1	475_5_153	663_4_8	305_4_673	53_5_1	2287_5_1621	624_4_1	46_5_1	808_4_1	553_4_1	1361_4_53	511_4_414	225_5_1	192_4_1	491_4_44
797_5_271	242_4_1	273_5_1	1642_4_2068	134_4_1590	599_5_1	475_5_146	663_4_5	305_4_661	53_5_1	2287_5_1682	624_4_1	46_5_1	808_4_1	553_4_1	1361_4_59	511_4_372	225_5_1	192_4_1	491_4_46
797_5_256	242_4_1	273_5_1	1642_4_2070	134_4_1575	599_5_1	475_5_143	663_4_2	305_4_701	53_5_1	2287_5_1663	624_4_1	46_5_1	808_4_1	553_4_1	1361_4_79	511_4_357	225_5_1	192_4_1	491_4_54
797_5_282	242_4_1	273_5_1	1642_4_2108	134_4_1537	599_5_1	475_5_149	305_4_638	53_5_1	2287_5_1691	624_4_1	46_5_1	808_4_1	1361_4_71	511_4_348	225_5_1	192_4_1	491_4_76
797_5_271	242_4_1	273_5_1	1642_4_2054	134_4_1582	599_5_1	475_5_122	305_4_639	53_5_1	2287_5_1739	624_4_1	46_5_1	808_4_1	1361_4_65	511_4_364	225_5_1	192_4_1	491_4_64
797_5_273	242_4_1	273_5_1	1642_4_2018	134_4_1587	599_5_1	475_5_123	305_4_658	53_5_1	2287_5_1722	624_4_1	46_5_1	808_4_1	1361_4_71	511_4_388	225_5_1	192_4_1	491_4_60
797_5_267	242_4_1	273_5_1	1642_4_2161	134_4_1560	599_5_1	475_5_116	305_4_668	53_5_1	2287_5_1661	624_4_1	46_5_1	808_4_1	1361_4_63	511_4_345	225_5_1	192_4_1	491_4_59
797_5_263	242_4_1	273_5_1	1642_4_2121	134_4_1582	599_5_1	475_5_115	305_4_674	53_5_1	2287_5_1667	624_4_1	46_5_1	808_4_1	1361_4_57	511_4_360	225_5_1	192_4_1	491_4_61
797_5_236	242_4_1	273_5_1	1642_4_2125	134_4_1565	599_5_1	475_5_90	305_4_731	53_5_1	2287_5_1700	624_4_1	46_5_1	808_4_1	1361_4_69	511_4_346	225_5_1	192_4_1	491_4_38
797_5_259	242_4_1	273_5_1	1642_4_2053	134_4_1606	599_5_1	475_5_92	305_4_707	53_5_1	2287_5_1686	624_4_1	46_5_1	808_4_1	1361_4_76	511_4_376	225_5_1	192_4_1	491_4_45
797_5_259	242_4_1	273_5_1	1642_4_2198	134_4_1528	599_5_1	475_5_94	305_4_672	53_5_1	2287_5_1646	624_4_1	46_5_1	808_4_1	1361_4_65	511_4_383	225_5_1	192_4_1	491_4_55
797_5_250	242_4_1	273_5_1	1642_4_2305	134_4_1476	599_5_1	475_5_97	305_4_670	53_5_1	2287_5_1639	624_4_1	46_5_1	808_4_1	1361_4_65	511_4_347	225_5_1	192_4_1	491_4_51
797_5_256	242_4_1	273_5_1	1642_4_2252	134_4_1522	599_5_1	475_5_101	305_4_687	53_5_1	2287_5_1642	624_4_1	46_5_1	808_4_1	1361_4_76	511_4_326	225_5_1	192_4_1	491_4_38
797_5_249	242_4_1	273_5_1	1642_4_2221	134_4_1548	599_5_1	475_5_93	305_4_691	53_5_1	2287_5_1638	624_4_1	46_5_1	808_4_1	1361_4_66	511_4_356	225_5_1	192_4_1	491_4_38
797_5_250	242_4_1	273_5_1	1642_4_2232	134_4_1564	599_5_1	475_5_105	305_4_638	53_5_1	2287_5_1668	624_4_1	46_5_1	808_4_1	1361_4_71	511_4_326	225_5_1	192_4_1	491_4_46
797_5_243	242_4_1	273_5_1	1642_4_2173	134_4_1567	599_5_1	475_5_127	305_4_626	53_5_1	2287_5_1725	624_4_1	46_5_1	808_4_1	1361_4_96	511_4_310	225_5_1	192_4_1	491_4_33
797_5_279	242_4_1	273_5_1	1642_4_2166	134_4_1586	599_5_1	475_5_136	305_4_661	53_5_1	2287_5_1638	624_4_1	46_5_1	808_4_1	1361_4_87	511_4_314	225_5_1	192_4_1	491_4_33
797_5_282	242_4_1	273_5_1	1642_4_2128	134_4_1590	599_5_1	475_5_134	305_4_621	53_5_1	2287_5_1667	624_4_1	46_5_1	808_4_1	1361_4_89	511_4_347	225_5_1	192_4_1	491_4_42
797_5_262	242_4_1	273_5_1	1642_4_2152	134_4_1520	599_5_1	475_5_117	305_4_615	53_5_1	2287_5_1742	624_4_1	46_5_1	808_4_1	1361_4_111	511_4_331	225_5_1	192_4_1	491_4_50
797_5_271	242_4_1	273_5_1	1642_4_2172	134_4_1524	599_5_1	475_5_126	305_4_637	53_5_1	2287_5_1704	624_4_1	46_5_1	808_4_1	1361_4_131	511_4_302	225_5_1	192_4_1	491_4_33
797_5_280	242_4_1	273_5_1	1642_4_2218	134_4_1559	599_5_1	475_5_154	305_4_657	53_5_1	2287_5_1596	624_4_1	46_5_1	808_4_1	1361_4_107	511_4_291	225_5_1	192_4_1	491_4_38
797_5_231	242_4_1	273_5_1	1642_4_2189	134_4_1603	599_5_1	475_5_151	305_4_626	53_5_1	2287_5_1700	624_4_1	46_5_1	808_4_1	1361_4_100	511_4_265	225_5_1	192_4_1	491_4_35
797_5_213	242_4_1	273_5_1	1642_4_2280	134_4_1552	599_5_1	475_5_136	305_4_632	53_5_1	2287_5_1684	624_4_1	46_5_1	808_4_1	1361_4_119	511_4_245	225_5_1	192_4_1	491_4_39
797_5_208	242_4_1	273_5_1	1642_4_2237	134_4_1616	599_5_1	475_5_148	305_4_650	53_5_1	2287_5_1621	624_4_1	46_5_1	808_4_1	1361_4_105	511_4_280	225_5_1	192_4_1	491_4_35
797_5_200	242_4_1	273_5_1	1642_4_2258	134_4_1574	599_5_1	475_5_142	305_4_705	53_5_1	2287_5_1587	624_4_1	46_5_1	808_4_1	1361_4_91	511_4_306	225_5_1	192_4_1	491_4_37
797_5_190	242_4_1	273_5_1	1642_4_2360	134_4_1527	599_5_1	475_5_149	305_4_684	53_5_1	2287_5_1586	624_4_1	46_5_1	808_4_1	1361_4_111	511_4_255	225_5_1	192_4_1	491_4_38
797_5_193	242_4_1	273_5_1	1642_4_2348	134_4_1568	599_5_1	475_5_151	305_4_668	53_5_1	2287_5_1565	624_4_1	46_5_1	808_4_1	1361_4_123	511_4_250	225_5_1	192_4_1	491_4_34
797_5_202	242_4_1	273_5_1	1642_4_2359	134_4_1550	599_5_1	475_5_164	305_4_659	53_5_1	2287_5_1545	624_4_1	46_5_1	808_4_1	1361_4_115	511_4_270	225_5_1	192_4_1	491_4_36
797_5_189	242_4_1	273_5_1	1642_4_2368	134_4_1558	599_5_1	475_5_167	305_4_612	53_5_1	2287_5_1604	624_4_1	46_5_1	808_4_1	1361_4_122	511_4_254	225_5_1	192_4_1	491_4_26
797_5_189	242_4_1	273_5_1	1642_4_2401	134_4_1571	599_5_1	475_5_164	305_4_595	53_5_1	2287_5_1599	624_4_1	46_5_1	808_4_1	1361_4_152	511_4_214	225_5_1	192_4_1	491_4_15
797_5_196	242_4_1	273_5_1	1642_4_2340	134_4_1625	599_5_1	475_5_173	305_4_579	53_5_1	2287_5_1589	624_4_1	46_5_1	808_4_1	1361_4_129	511_4_251	225_5_1	192_4_1	491_4_18
797_5_201	242_4_1	273_5_1	1642_4_2367	134_4_1601	599_5_1	475_5_175	305_4_549	53_5_1	2287_5_1613	624_4_1	46_5_1	808_4_1	1361_4_102	511_4_276	225_5_1	192_4_1	491_4_16
797_5_215	242_4_1	273_5_1	1642_4_2379	134_4_1601	599_5_1	475_5_177	305_4_544	53_5_1	2287_5_1559	624_4_1	46_5_1	808_4_1	1361_4_129	511_4_279	225_5_1	192_4_1	491_4_17
797_5_211	242_4_1	273_5_1	1642_4_2429	134_4_1550	599_5_1	475_5_191	305_4_559	53_5_1	2287_5_1544	624_4_1	46_5_1	808_4_1	1361_4_136	511_4_266	225_5_1	192_4_1	491_4_14
797_5_203	242_4_1	273_5_1	1642_4_2420	134_4_1539	599_5_1	475_5_202	305_4_545	53_5_1	2287_5_1522	624_4_1	46_5_1	808_4_1	1361_4_120	511_4_330	225_5_1	192_4_1	491_4_19
797_5_166	242_4_1	273_5_1	1642_4_2431	134_4_1556	599_5_1	475_5_206	305_4_566	53_5_1	2287_5_1528	624_4_1	46_5_1	808_4_1	1361_4_117	511_4_310	225_5_1	192_4_1	491_4_20
797_5_165	242_4_1	273_5_1	1642_4_2497	134_4_1504	599_5_1	475_5_218	305_4_567	53_5_1	2287_5_1534	624_4_1	46_5_1	808_4_1	1361_4_107	511_4_291	225_5_1	192_4_1	491_4_17
797_5_153	242_4_1	273_5_1	1642_4_2546	134_4_1490	599_5_1	475_5_227	305_4_565	53_5_1	2287_5_1507	624_4_1	46_5_1	808_4_1	1361_4_101	511_4_292	225_5_1	192_4_1	491_4_19
797_5_129	242_4_1	273_5_1	1642_4_2493	134_4_1467	599_5_1	475_5_250	305_4_586	53_5_1	2287_5_1521	624_4_1	46_5_1	808_4_1	1361_4_99	511_4_337	225_5_1	192_4_1	491_4_18
797_5_112	242_4_1	273_5_1	1642_4_2571	134_4_1466	599_5_1	475_5_245	305_4_556	53_5_1	2287_5_1512	624_4_1	46_5_1	808_4_1	1361_4_113	511_4_310	225_5_1	192_4_1	491_4_15
797_5_121	242_4_1	273_5_1	1642_4_2577	134_4_1478	599_5_1	475_5_235	305_4_569	53_5_1	2287_5_1500	624_4_1	46_5_1	808_4_1	1361_4_102	511_4_302	225_5_1	192_4_1	491_4_16
797_5_111	242_4_1	273_5_1	1642_4_2611	134_4_1451	599_5_1	475_5_240	305_4_578	53_5_1	2287_5_1502	624_4_1	46_5_1	808_4_1	1361_4_78	511_4_315	225_5_1	192_4_1	491_4_14
797_5_87	242_4_1	273_5_1	1642_4_2668	134_4_1437	599_5_1	475_5_239	305_4_572	53_5_1	2287_5_1509	624_4_1	46_5_1	808_4_1	1361_4_89	511_4_294	225_5_1	192_4_1	491_4_5
797_5_91	242_4_1	273_5_1	1642_4_2729	134_4_1415	599_5_1	475_5_247	305_4_577	53_5_1	2287_5_1454	624_4_1	46_5_1	808_4_1	1361_4_94	511_4_282	225_5_1	192_4_1	491_4_11
797_5_108	242_4_1	273_5_1	1642_4_2657	134_4_1421	599_5_1	475_5_234	305_4_600	53_5_1	2287_5_1470	624_4_1	46_5_1	808_4_1	1361_4_76	511_4_321	225_5_1	192_4_1	491_4_13
797_5_96	242_4_1	273_5_1	1642_4_2664	134_4_1402	599_5_1	475_5_243	305_4_576	53_5_1	2287_5_1488	624_4_1	46_5_1	808_4_1	1361_4_70	511_4_353	225_5_1	192_4_1	491_4_8
797_5_106	242_4_1	273_5_1	1642_4_2719	134_4_1378	599_5_1	475_5_232	305_4_574	53_5_1	2287_5_1496	624_4_1	46_5_1	808_4_1	1361_4_82	511_4_302	225_5_1	192_4_1	491_4_11
797_5_115	242_4_1	273_5_1	1642_4_2737	134_4_1353	599_5_1	475_5_201	305_4_563	53_5_1	2287_5_1510	624_4_1	46_5_1	808_4_1	1361_4_87	511_4_325	225_5_1	192_4_1	491_4_9
797_5_121	242_4_1	273_5_1	1642_4_2742	134_4_1362	599_5_1	475_5_222	305_4_551	53_5_1	2287_5_1491	624_4_1	46_5_1	808_4_1	1361_4_81	511_4_321	225_5_1	192_4_1	491_4_9
797_5_122	242_4_1	273_5_1	1642_4_2761	134_4_1373	599_5_1	475_5_199	305_4_522	53_5_1	2287_5_1561	624_4_1	46_5_1	808_4_1	1361_4_79	511_4_274	225_5_1	192_4_1	491_4_9
797_5_131	242_4_1	273_5_1	1642_4_2802	134_4_1351	599_5_1	475_5_195	305_4_518	53_5_1	2287_5_1533	624_4_1	46_5_1	808_4_1	1361_4_74	511_4_285	225_5_1	192_4_1	491_4_11
797_5_129	242_4_1	273_5_1	1642_4_2770	134_4_1382	599_5_1	475_5_223	305_4_531	53_5_1	2287_5_1510	624_4_1	46_5_1	808_4_1	1361_4_54	511_4_294	225_5_1	192_4_1	491_4_7
797_5_128	242_4_1	273_5_1	1642_4_2706	134_4_1421	599_5_1	475_5_232	305_4_499	53_5_1	2287_5_1557	624_4_1	46_5_1	808_4_1	1361_4_52	511_4_298	225_5_1	192_4_1	491_4_7
797_5_117	242_4_1	273_5_1	1642_4_2732	134_4_1408	599_5_1	475_5_233	305_4_497	53_5_1	2287_5_1565	624_4_1	46_5_1	808_4_1	1361_4_66	511_4_278	225_5_1	192_4_1	491_4_4
797_5_120	242_4_1	273_5_1	1642_4_2789	134_4_1363	599_5_1	475_5_244	305_4_511	53_5_1	2287_5_1546	624_4_1	46_5_1	808_4_1	1361_4_61	511_4_261	225_5_1	192_4_1	491_4_5
797_5_114	242_4_1	273_5_1	1642_4_2738	134_4_1394	599_5_1	475_5_235	305_4_562	53_5_1	2287_5_1543	624_4_1	46_5_1	808_4_1	1361_4_68	511_4_238	225_5_1	192_4_1	491_4_8
797_5_121	242_4_1	273_5_1	1642_4_2746	134_4_1394	599_5_1	475_5_246	305_4_542	53_5_1	2287_5_1541	624_4_1	46_5_1	808_4_1	1361_4_70	511_4_235	225_5_1	192_4_1	491_4_5
797_5_123	242_4_1	273_5_1	1642_4_2751	134_4_1427	599_5_1	475_5_222	305_4_507	53_5_1	2287_5_1571	624_4_1	46_5_1	808_4_1	1361_4_67	511_4_229	225_5_1	192_4_1	491_4_3
797_5_104	242_4_1	273_5_1	1642_4_2702	134_4_1399	599_5_1	475_5_251	305_4_526	53_5_1	2287_5_1596	624_4_1	46_5_1	808_4_1	1361_4_66	511_4_252	225_5_1	192_4_1	491_4_4
797_5_103	242_4_1	273_5_1	1642_4_2707	134_4_1408	599_5_1	475_5_258	305_4_533	53_5_1	2287_5_1565	624_4_1	46_5_1	808_4_1	1361_4_80	511_4_245	225_5_1	192_4_1	491_4_1
797_5_102	242_4_1	273_5_1	1642_4_2708	134_4_1467	599_5_1	475_5_247	305_4_517	53_5_1	2287_5_1536	624_4_1	46_5_1	808_4_1	1361_4_63	511_4_258	225_5_1	192_4_1	491_4_2
797_5_90	242_4_1	273_5_1	1642_4_2681	134_4_1434	599_5_1	475_5_244	305_4_514	53_5_1	2287_5_1610	624_4_1	46_5_1	808_4_1	1361_4_58	511_4_268	225_5_1	192_4_1	491_4_1
797_5_90	242_4_1	273_5_1	1642_4_2627	134_4_1481	599_5_1	475_5_230	305_4_555	53_5_1	2287_5_1645	624_4_1	46_5_1	808_4_1	1361_4_51	511_4_218	225_5_1	192_4_1	491_4_3
797_5_78	242_4_1	273_5_1	1642_4_2644	134_4_1507	599_5_1	475_5_245	305_4_527	53_5_1	2287_5_1622	624_4_1	46_5_1	808_4_1	1361_4_57	511_4_217	225_5_1	192_4_1	491_4_3
797_5_79	242_4_1	273_5_1	1642_4_2629	134_4_1525	599_5_1	475_5_227	305_4_524	53_5_1	2287_5_1614	624_4_1	46_5_1	808_4_1	1361_4_48	511_4_249	225_5_1	192_4_1	491_4_5
797_5_77	242_4_1	273_5_1	1642_4_2667	134_4_1471	599_5_1	475_5_219	305_4_578	53_5_1	2287_5_1583	624_4_1	46_5_1	808_4_1	1361_4_59	511_4_236	225_5_1	192_4_1	491_4_10
797_5_91	242_4_1	273_5_1	1642_4_2665	134_4_1478	599_5_1	475_5_191	305_4_581	53_5_1	2287_5_1606	624_4_1	46_5_1	808_4_1	1361_4_68	511_4_210	225_5_1	192_4_1	491_4_10
797_5_69	242_4_1	273_5_1	1642_4_2667	134_4_1457	599_5_1	475_5_186	305_4_586	53_5_1	2287_5_1633	624_4_1	46_5_1	808_4_1	1361_4_53	511_4_234	225_5_1	192_4_1	491_4_15
797_5_65	242_4_1	273_5_1	1642_4_2677	134_4_1438	599_5_1	475_5_206	305_4_565	53_5_1	2287_5_1605	624_4_1	46_5_1	808_4_1	1361_4_56	511_4_264	225_5_1	192_4_1	491_4_24
797_5_63	242_4_1	273_5_1	1642_4_2654	134_4_1433	599_5_1	475_5_191	305_4_600	53_5_1	2287_5_1635	624_4_1	46_5_1	808_4_1	1361_4_64	511_4_230	225_5_1	192_4_1	491_4_30
797_5_55	242_4_1	273_5_1	1642_4_2691	134_4_1438	599_5_1	475_5_187	305_4_564	53_5_1	2287_5_1646	624_4_1	46_5_1	808_4_1	1361_4_62	511_4_238	225_5_1	192_4_1	491_4_19
797_5_53	242_4_1	273_5_1	1642_4_2725	134_4_1414	599_5_1	475_5_185	305_4_578	53_5_1	2287_5_1597	624_4_1	46_5_1	808_4_1	1361_4_72	511_4_256	225_5_1	192_4_1	491_4_20
797_5_62	242_4_1	273_5_1	1642_4_2688	134_4_1473	599_5_1	475_5_195	305_4_564	53_5_1	2287_5_1597	624_4_1	46_5_1	808_4_1	1361_4_57	511_4_244	225_5_1	192_4_1	491_4_20
797_5_66	242_4_1	273_5_1	1642_4_2738	134_4_1410	599_5_1	475_5_182	305_4_567	53_5_1	2287_5_1626	624_4_1	46_5_1	808_4_1	1361_4_54	511_4_243	225_5_1	192_4_1	491_4_14
797_5_57	242_4_1	273_5_1	1642_4_2667	134_4_1456	599_5_1	475_5_198	305_4_541	53_5_1	2287_5_1659	624_4_1	46_5_1	808_4_1	1361_4_60	511_4_244	225_5_1	192_4_1	491_4_18
797_5_54	242_4_1	273_5_1	1642_4_2627	134_4_1467	599_5_1	475_5_200	305_4_546	53_5_1	2287_5_1674	624_4_1	46_5_1	808_4_1	1361_4_72	511_4_236	225_5_1	192_4_1	491_4_24
797_5_66	242_4_1	273_5_1	1642_4_2606	134_4_1492	599_5_1	475_5_170	305_4_606	53_5_1	2287_5_1675	624_4_1	46_5_1	808_4_1	1361_4_71	511_4_194	225_5_1	192_4_1	491_4_20
797_5_64	242_4_1	273_5_1	1642_4_2609	134_4_1539	599_5_1	475_5_166	305_4_604	53_5_1	2287_5_1638	624_4_1	46_5_1	808_4_1	1361_4_68	511_4_196	225_5_1	192_4_1	491_4_16
797_5_54	242_4_1	273_5_1	1642_4_2678	134_4_1493	599_5_1	475_5_159	305_4_614	53_5_1	2287_5_1603	624_4_1	46_5_1	808_4_1	1361_4_78	511_4_206	225_5_1	192_4_1	491_4_15
797_5_60	242_4_1	273_5_1	1642_4_2625	134_4_1517	599_5_1	475_5_155	305_4_654	53_5_1	2287_5_1604	624_4_1	46_5_1	808_4_1	1361_4_86	511_4_178	225_5_1	192_4_1	491_4_21
797_5_44	242_4_1	273_5_1	1642_4_2661	134_4_1487	599_5_1	475_5_180	305_4_674	53_5_1	2287_5_1570	624_4_1	46_5_1	808_4_1	1361_4_85	511_4_178	225_5_1	192_4_1	491_4_21
797_5_38	242_4_1	273_5_1	1642_4_2753	134_4_1421	599_5_1	475_5_182	305_4_654	53_5_1	2287_5_1545	624_4_1	46_5_1	808_4_1	1361_4_74	511_4_199	225_5_1	192_4_1	491_4_34
797_5_39	242_4_1	273_5_1	1642_4_2754	134_4_1372	599_5_1	475_5_189	305_4_688	53_5_1	2287_5_1516	624_4_1	46_5_1	808_4_1	1361_4_90	511_4_212	225_5_1	192_4_1	491_4_40
797_5_33	242_4_1	273_5_1	1642_4_2719	134_4_1393	599_5_1	475_5_199	305_4_685	53_5_1	2287_5_1534	624_4_1	46_5_1	808_4_1	1361_4_96	511_4_209	225_5_1	192_4_1	491_4_32
797_5_37	242_4_1	273_5_1	1642_4_2791	134_4_1336	599_5_1	475_5_203	305_4_646	53_5_1	2287_5_1560	624_4_1	46_5_1	808_4_1	1361_4_70	511_4_229	225_5_1	192_4_1	491_4_28
797_5_33	242_4_1	273_5_1	1642_4_2753	134_4_1389	599_5_1	475_5_204	305_4_656	53_5_1	2287_5_1541	624_4_1	46_5_1	808_4_1	1361_4_71	511_4_222	225_5_1	192_4_1	491_4_31
797_5_33	242_4_1	273_5_1	1642_4_2731	134_4_1378	599_5_1	475_5_205	305_4_662	53_5_1	2287_5_1582	624_4_1	46_5_1	808_4_1	1361_4_86	511_4_183	225_5_1	192_4_1	491_4_40
797_5_46	242_4_1	273_5_1	1642_4_2774	134_4_1356	599_5_1	475_5_221	305_4_646	53_5_1	2287_5_1561	624_4_1	46_5_1	808_4_1	1361_4_60	511_4_202	225_5_1	192_4_1	491_4_34
797_5_39	242_4_1	273_5_1	1642_4_2776	134_4_1349	599_5_1	475_5_223	305_4_626	53_5_1	2287_5_1577	624_4_1	46_5_1	808_4_1	1361_4_65	511_4_207	225_5_1	192_4_1	491_4_38
797_5_35	242_4_1	273_5_1	1642_4_2701	134_4_1406	599_5_1	475_5_224	305_4_620	53_5_1	2287_5_1596	624_4_1	46_5_1	808_4_1	1361_4_72	511_4_204	225_5_1	192_4_1	491_4_42
797_5_38	242_4_1	273_5_1	1642_4_2757	134_4_1412	599_5_1	475_5_247	305_4_644	53_5_1	2287_5_1486	624_4_1	46_5_1	808_4_1	1361_4_65	511_4_203	225_5_1	192_4_1	491_4_48
797_5_37	242_4_1	273_5_1	1642_4_2802	134_4_1370	599_5_1	475_5_262	305_4_643	53_5_1	2287_5_1466	624_4_1	46_5_1	808_4_1	1361_4_60	511_4_216	225_5_1	192_4_1	491_4_44
797_5_34	242_4_1	273_5_1	1642_4_2713	134_4_1381	599_5_1	475_5_277	305_4_653	53_5_1	2287_5_1461	624_4_1	46_5_1	808_4_1	1361_4_74	511_4_248	225_5_1	192_4_1	491_4_59
797_5_45	242_4_1	273_5_1	1642_4_2733	134_4_1371	599_5_1	475_5_285	305_4_627	53_5_1	2287_5_1491	624_4_1	46_5_1	808_4_1	1361_4_73	511_4_217	225_5_1	192_4_1	491_4_58
797_5_52	242_4_1	273_5_1	1642_4_2802	134_4_1344	599_5_1	475_5_275	305_4_624	53_5_1	2287_5_1493	624_4_1	46_5_1	808_4_1	1361_4_57	511_4_213	225_5_1	192_4_1	491_4_40
797_5_49	242_4_1	273_5_1	1642_4_2814	134_4_1322	599_5_1	475_5_278	305_4_619	53_5_1	2287_5_1494	624_4_1	46_5_1	808_4_1	1361_4_57	511_4_225	225_5_1	192_4_1	491_4_42
797_5_43	242_4_1	273_5_1	1642_4_2874	134_4_1309	599_5_1	475_5_268	305_4_614	53_5_1	2287_5_1491	624_4_1	46_5_1	808_4_1	1361_4_50	511_4_217	225_5_1	192_4_1	491_4_34
797_5_57	242_4_1	273_5_1	1642_4_2873	134_4_1310	599_5_1	475_5_253	305_4_623	53_5_1	2287_5_1497	624_4_1	46_5_1	808_4_1	1361_4_50	511_4_204	225_5_1	192_4_1	491_4_33
797_5_50	242_4_1	273_5_1	1642_4_2895	134_4_1328	599_5_1	475_5_240	305_4_614	53_5_1	2287_5_1476	624_4_1	46_5_1	808_4_1	1361_4_46	511_4_217	225_5_1	192_4_1	491_4_34
797_5_38	242_4_1	273_5_1	1642_4_2910	134_4_1316	599_5_1	475_5_241	305_4_611	53_5_1	2287_5_1471	624_4_1	46_5_1	808_4_1	1361_4_47	511_4_230	225_5_1	192_4_1	491_4_36
797_5_49	242_4_1	273_5_1	1642_4_2921	134_4_1378	599_5_1	475_5_268	305_4_541	53_5_1	2287_5_1484	624_4_1	46_5_1	808_4_1	1361_4_42	511_4_186	225_5_1	192_4_1	491_4_31
797_5_41	242_4_1	273_5_1	1642_4_2982	134_4_1375	599_5_1	475_5_285	305_4_520	53_5_1	2287_5_1430	624_4_1	46_5_1	808_4_1	1361_4_40	511_4_205	225_5_1	192_4_1	491_4_22
797_5_40	242_4_1	273_5_1	1642_4_3013	134_4_1354	599_5_1	475_5_253	305_4_488	53_5_1	2287_5_1461	624_4_1	46_5_1	808_4_1	1361_4_30	511_4_235	225_5_1	192_4_1	491_4_26
797_5_37	242_4_1	273_5_1	1642_4_2984	134_4_1397	599_5_1	475_5_243	305_4_492	53_5_1	2287_5_1490	624_4_1	46_5_1	808_4_1	1361_4_29	511_4_204	225_5_1	192_4_1	491_4_24
797_5_44	242_4_1	273_5_1	1642_4_2965	134_4_1423	599_5_1	475_5_257	305_4_475	53_5_1	2287_5_1495	624_4_1	46_5_1	808_4_1	1361_4_26	511_4_191	225_5_1	192_4_1	491_4_24
797_5_50	242_4_1	273_5_1	1642_4_2957	134_4_1443	599_5_1	475_5_219	305_4_480	53_5_1	2287_5_1516	624_4_1	46_5_1	808_4_1	1361_4_15	511_4_193	225_5_1	192_4_1	491_4_27
797_5_45	242_4_1	273_5_1	1642_4_2968	134_4_1399	599_5_1	475_5_207	305_4_476	53_5_1	2287_5_1562	624_4_1	46_5_1	808_4_1	1361_4_17	511_4_192	225_5_1	192_4_1	491_4_34
797_5_51	242_4_1	273_5_1	1642_4_2926	134_4_1439	599_5_1	475_5_226	305_4_505	53_5_1	2287_5_1527	624_4_1	46_5_1	808_4_1	1361_4_13	511_4_189	225_5_1	192_4_1	491_4_24
797_5_50	242_4_1	273_5_1	1642_4_2864	134_4_1487	599_5_1	475_5_216	305_4_498	53_5_1	2287_5_1543	624_4_1	46_5_1	808_4_1	1361_4_16	511_4_210	225_5_1	192_4_1	491_4_16
797_5_50	242_4_1	273_5_1	1642_4_2847	134_4_1487	599_5_1	475_5_218	305_4_471	53_5_1	2287_5_1575	624_4_1	46_5_1	808_4_1	1361_4_19	511_4_212	225_5_1	192_4_1	491_4_21
797_5_52	242_4_1	273_5_1	1642_4_2844	134_4_1497	599_5_1	475_5_213	305_4_472	53_5_1	2287_5_1570	624_4_1	46_5_1	808_4_1	1361_4_12	511_4_214	225_5_1	192_4_1	491_4_26
797_5_66	242_4_1	273_5_1	1642_4_2867	134_4_1522	599_5_1	475_5_202	305_4_474	53_5_1	2287_5_1561	624_4_1	46_5_1	808_4_1	1361_4_9	511_4_184	225_5_1	192_4_1	491_4_15
797_5_50	242_4_1	273_5_1	1642_4_2966	134_4_1468	599_5_1	475_5_195	305_4_516	53_5_1	2287_5_1489	624_4_1	46_5_1	808_4_1	1361_4_17	511_4_182	225_5_1	192_4_1	491_4_17
797_5_53	242_4_1	273_5_1	1642_4_2981	134_4_1447	599_5_1	475_5_189	305_4_525	53_5_1	2287_5_1509	624_4_1	46_5_1	808_4_1	1361_4_15	511_4_170	225_5_1	192_4_1	491_4_11
797_5_69	242_4_1	273_5_1	1642_4_3021	134_4_1453	599_5_1	475_5_193	305_4_485	53_5_1	2287_5_1509	624_4_1	46_5_1	808_4_1	1361_4_10	511_4_150	225_5_1	192_4_1	491_4_10
797_5_58	242_4_1	273_5_1	1642_4_3014	134_4_1447	599_5_1	475_5_192	305_4_474	53_5_1	2287_5_1538	624_4_1	46_5_1	808_4_1	1361_4_8	511_4_162	225_5_1	192_4_1	491_4_7
797_5_57	242_4_1	273_5_1	1642_4_2968	134_4_1451	599_5_1	475_5_186	305_4_501	53_5_1	2287_5_1575	624_4_1	46_5_1	808_4_1	1361_4_11	511_4_140	225_5_1	192_4_1	491_4_11
797_5_58	242_4_1	273_5_1	1642_4_2964	134_4_1445	599_5_1	475_5_184	305_4_479	53_5_1	2287_5_1601	624_4_1	46_5_1	808_4_1	1361_4_10	511_4_146	225_5_1	192_4_1	491_4_13
797_5_53	242_4_1	273_5_1	1642_4_2964	134_4_1498	599_5_1	475_5_170	305_4_415	53_5_1	2287_5_1629	624_4_1	46_5_1	808_4_1	1361_4_3	511_4_158	225_5_1	192_4_1	491_4_10
797_5_54	242_4_1	273_5_1	1642_4_2963	46_5_1	134_4_1534	305_4_406	53_5_1	2287_5_1606	599_5_1	808_4_1	475_5_149	511_4_176	225_5_1	192_4_1	491_4_12
797_5_64	242_4_1	273_5_1	1642_4_3010	46_5_1	134_4_1469	305_4_413	53_5_1	2287_5_1609	599_5_1	808_4_1	475_5_143	511_4_183	225_5_1	192_4_1	491_4_9
797_5_54	242_4_1	273_5_1	1642_4_2916	46_5_1	134_4_1517	305_4_417	53_5_1	2287_5_1654	599_5_1	808_4_1	475_5_159	511_4_176	225_5_1	192_4_1	491_4_7
797_5_56	242_4_1	273_5_1	1642_4_2936	46_5_1	134_4_1580	305_4_420	53_5_1	2287_5_1576	599_5_1	808_4_1	475_5_161	511_4_166	225_5_1	192_4_1	491_4_5
797_5_67	242_4_1	273_5_1	1642_4_2965	46_5_1	134_4_1556	305_4_404	53_5_1	2287_5_1598	599_5_1	808_4_1	475_5_146	511_4_161	225_5_1	192_4_1	491_4_3
797_5_72	242_4_1	273_5_1	1642_4_2973	46_5_1	134_4_1557	305_4_393	53_5_1	2287_5_1567	599_5_1	808_4_1	475_5_172	511_4_162	225_5_1	192_4_1	491_4_4
797_5_69	242_4_1	273_5_1	1642_4_2989	46_5_1	134_4_1537	305_4_370	53_5_1	2287_5_1586	599_5_1	808_4_1	475_5_170	511_4_178	225_5_1	192_4_1	491_4_1
797_5_56	242_4_1	273_5_1	1642_4_3029	46_5_1	134_4_1517	305_4_377	53_5_1	2287_5_1565	599_5_1	808_4_1	475_5_170	511_4_185	225_5_1	192_4_1	491_4_1
797_5_52	273_5_1	1642_4_3028	46_5_1	134_4_1491	305_4_380	53_5_1	2287_5_1575	599_5_1	808_4_1	475_5_202	511_4_172	225_5_1
797_5_34	273_5_1	1642_4_3104	46_5_1	134_4_1455	305_4_352	53_5_1	2287_5_1596	599_5_1	808_4_1	475_5_195	511_4_164	225_5_1
797_5_38	273_5_1	1642_4_3090	46_5_1	134_4_1489	305_4_365	53_5_1	2287_5_1576	599_5_1	808_4_1	475_5_186	511_4_156	225_5_1
797_5_50	273_5_1	1642_4_3077	46_5_1	134_4_1487	305_4_370	53_5_1	2287_5_1597	599_5_1	808_4_1	475_5_154	511_4_165	225_5_1
797_5_51	273_5_1	1642_4_3143	46_5_1	134_4_1467	305_4_369	53_5_1	2287_5_1537	599_5_1	808_4_1	475_5_161	511_4_172	225_5_1
797_5_48	273_5_1	1642_4_3182	46_5_1	134_4_1401	305_4_363	53_5_1	2287_5_1568	599_5_1	808_4_1	475_5_155	511_4_183	225_5_1
797_5_58	273_5_1	1642_4_3202	46_5_1	134_4_1409	305_4_348	53_5_1	2287_5_1567	599_5_1	808_4_1	475_5_139	511_4_177	225_5_1
797_5_47	273_5_1	1642_4_3203	46_5_1	134_4_1410	305_4_340	53_5_1	2287_5_1581	599_5_1	808_4_1	475_5_155	511_4_164	225_5_1
797_5_46	273_5_1	1642_4_3173	46_5_1	134_4_1435	305_4_355	53_5_1	2287_5_1586	599_5_1	808_4_1	475_5_158	511_4_147	225_5_1
797_5_51	273_5_1	1642_4_3242	46_5_1	134_4_1400	305_4_360	53_5_1	2287_5_1543	599_5_1	808_4_1	475_5_154	511_4_150	225_5_1
797_5_44	273_5_1	1642_4_3251	46_5_1	134_4_1399	305_4_353	53_5_1	2287_5_1581	599_5_1	808_4_1	475_5_157	511_4_115	225_5_1
797_5_33	273_5_1	1642_4_3196	46_5_1	134_4_1449	305_4_353	53_5_1	2287_5_1550	599_5_1	808_4_1	475_5_184	511_4_135	225_5_1
797_5_48	273_5_1	1642_4_3309	46_5_1	134_4_1376	305_4_340	53_5_1	2287_5_1517	599_5_1	808_4_1	475_5_168	511_4_142	225_5_1
797_5_45	273_5_1	1642_4_3294	46_5_1	134_4_1425	305_4_306	53_5_1	2287_5_1530	599_5_1	808_4_1	475_5_174	511_4_126	225_5_1
797_5_25	273_5_1	1642_4_3276	46_5_1	134_4_1429	305_4_311	53_5_1	2287_5_1536	599_5_1	808_4_1	475_5_195	511_4_128	225_5_1
797_5_29	273_5_1	1642_4_3254	46_5_1	134_4_1447	305_4_330	53_5_1	2287_5_1502	599_5_1	808_4_1	475_5_187	511_4_151	225_5_1
797_5_34	273_5_1	1642_4_3392	46_5_1	134_4_1366	305_4_288	53_5_1	2287_5_1521	599_5_1	808_4_1	475_5_167	511_4_132	225_5_1
797_5_17	273_5_1	1642_4_3397	46_5_1	134_4_1396	305_4_266	53_5_1	2287_5_1526	599_5_1	808_4_1	475_5_179	511_4_119	225_5_1
797_5_19	273_5_1	1642_4_3348	46_5_1	134_4_1421	305_4_288	53_5_1	2287_5_1512	599_5_1	808_4_1	475_5_188	511_4_124	225_5_1
797_5_18	273_5_1	1642_4_3420	46_5_1	134_4_1415	305_4_296	53_5_1	2287_5_1423	599_5_1	808_4_1	475_5_182	511_4_146	225_5_1
797_5_19	273_5_1	1642_4_3453	46_5_1	134_4_1380	305_4_273	53_5_1	2287_5_1475	599_5_1	808_4_1	475_5_165	511_4_135	225_5_1
797_5_19	273_5_1	1642_4_3430	46_5_1	134_4_1430	305_4_256	53_5_1	2287_5_1444	599_5_1	808_4_1	475_5_182	511_4_139	225_5_1
797_5_30	273_5_1	1642_4_3479	46_5_1	134_4_1403	305_4_271	53_5_1	2287_5_1388	599_5_1	808_4_1	475_5_168	511_4_161	225_5_1
797_5_36	273_5_1	1642_4_3464	46_5_1	134_4_1427	305_4_298	53_5_1	2287_5_1410	599_5_1	808_4_1	475_5_140	511_4_125	225_5_1
797_5_29	273_5_1	1642_4_3449	46_5_1	134_4_1413	305_4_281	53_5_1	2287_5_1419	599_5_1	808_4_1	475_5_157	511_4_152	225_5_1
797_5_24	273_5_1	1642_4_3471	46_5_1	134_4_1402	305_4_310	53_5_1	2287_5_1366	599_5_1	808_4_1	475_5_167	511_4_160	225_5_1
797_5_30	273_5_1	1642_4_3489	46_5_1	134_4_1424	305_4_307	53_5_1	2287_5_1365	599_5_1	808_4_1	475_5_150	511_4_135	225_5_1
797_5_26	273_5_1	1642_4_3545	46_5_1	134_4_1389	305_4_278	53_5_1	2287_5_1399	599_5_1	808_4_1	475_5_147	511_4_116	225_5_1
797_5_30	273_5_1	1642_4_3542	46_5_1	134_4_1390	305_4_331	53_5_1	2287_5_1310	599_5_1	808_4_1	475_5_160	511_4_137	225_5_1
797_5_30	273_5_1	1642_4_3553	46_5_1	134_4_1349	305_4_350	53_5_1	2287_5_1296	599_5_1	808_4_1	475_5_166	511_4_156	225_5_1
797_5_15	273_5_1	1642_4_3599	46_5_1	134_4_1350	305_4_331	53_5_1	2287_5_1311	599_5_1	808_4_1	475_5_168	511_4_126	225_5_1
797_5_11	273_5_1	1642_4_3638	46_5_1	134_4_1332	305_4_319	53_5_1	2287_5_1309	599_5_1	808_4_1	475_5_171	511_4_120	225_5_1
797_5_7	273_5_1	1642_4_3636	46_5_1	134_4_1326	305_4_336	53_5_1	2287_5_1285	599_5_1	808_4_1	475_5_163	511_4_147	225_5_1
797_5_10	273_5_1	1642_4_3609	46_5_1	134_4_1383	305_4_306	53_5_1	2287_5_1303	599_5_1	808_4_1	475_5_155	511_4_134	225_5_1
797_5_5	273_5_1	1642_4_3600	46_5_1	134_4_1426	305_4_252	53_5_1	2287_5_1341	599_5_1	808_4_1	475_5_148	511_4_128	225_5_1
797_5_7	273_5_1	1642_4_3562	46_5_1	134_4_1426	305_4_282	53_5_1	2287_5_1333	599_5_1	808_4_1	475_5_154	511_4_136	225_5_1
797_5_6	273_5_1	1642_4_3550	46_5_1	134_4_1424	305_4_272	53_5_1	2287_5_1365	599_5_1	808_4_1	475_5_150	511_4_133	225_5_1
797_5_4	273_5_1	1642_4_3552	46_5_1	134_4_1491	305_4_269	53_5_1	2287_5_1310	599_5_1	808_4_1	475_5_159	511_4_115	225_5_1
797_5_7	273_5_1	1642_4_3635	46_5_1	134_4_1472	305_4_255	53_5_1	2287_5_1275	599_5_1	808_4_1	475_5_154	511_4_102	225_5_1
797_5_7	273_5_1	1642_4_3605	46_5_1	134_4_1487	305_4_274	53_5_1	2287_5_1262	599_5_1	808_4_1	475_5_162	511_4_103	225_5_1
797_5_14	273_5_1	1642_4_3647	46_5_1	134_4_1465	305_4_275	53_5_1	2287_5_1240	599_5_1	808_4_1	475_5_154	511_4_105	225_5_1
797_5_18	273_5_1	1642_4_3590	46_5_1	134_4_1512	305_4_301	53_5_1	2287_5_1261	599_5_1	808_4_1	475_5_117	511_4_101	225_5_1
797_5_23	273_5_1	1642_4_3647	46_5_1	134_4_1463	305_4_323	53_5_1	2287_5_1204	599_5_1	808_4_1	475_5_138	511_4_102	225_5_1
797_5_23	273_5_1	1642_4_3618	46_5_1	134_4_1467	305_4_322	53_5_1	2287_5_1207	599_5_1	808_4_1	475_5_156	511_4_107	225_5_1
797_5_13	273_5_1	1642_4_3553	46_5_1	134_4_1517	305_4_288	53_5_1	2287_5_1312	599_5_1	808_4_1	475_5_123	511_4_94	225_5_1
797_5_16	273_5_1	1642_4_3609	46_5_1	134_4_1543	305_4_276	53_5_1	2287_5_1216	599_5_1	808_4_1	475_5_141	511_4_99	225_5_1
797_5_16	273_5_1	1642_4_3522	46_5_1	134_4_1567	305_4_301	53_5_1	2287_5_1203	599_5_1	808_4_1	475_5_176	511_4_115	225_5_1
797_5_15	273_5_1	1642_4_3546	46_5_1	134_4_1535	305_4_322	53_5_1	2287_5_1205	599_5_1	808_4_1	475_5_165	511_4_112	225_5_1
797_5_16	273_5_1	1642_4_3570	46_5_1	134_4_1538	305_4_282	53_5_1	2287_5_1225	599_5_1	808_4_1	475_5_164	511_4_105	225_5_1
797_5_34	273_5_1	1642_4_3586	46_5_1	134_4_1536	305_4_277	53_5_1	2287_5_1179	599_5_1	808_4_1	475_5_173	511_4_115	225_5_1
797_5_28	273_5_1	1642_4_3613	46_5_1	134_4_1507	305_4_293	53_5_1	2287_5_1167	599_5_1	808_4_1	475_5_185	511_4_107	225_5_1
797_5_26	273_5_1	1642_4_3654	46_5_1	134_4_1495	305_4_238	53_5_1	2287_5_1205	599_5_1	808_4_1	475_5_178	511_4_104	225_5_1
797_5_28	273_5_1	1642_4_3664	46_5_1	134_4_1529	305_4_238	53_5_1	2287_5_1165	599_5_1	808_4_1	475_5_171	511_4_105	225_5_1
797_5_35	273_5_1	1642_4_3613	46_5_1	134_4_1590	305_4_277	53_5_1	2287_5_1113	599_5_1	808_4_1	475_5_177	511_4_95	225_5_1
797_5_27	273_5_1	1642_4_3588	46_5_1	134_4_1598	305_4_244	53_5_1	2287_5_1179	599_5_1	808_4_1	475_5_175	511_4_89	225_5_1
797_5_29	273_5_1	1642_4_3607	46_5_1	134_4_1570	305_4_232	53_5_1	2287_5_1232	599_5_1	808_4_1	475_5_143	511_4_87	225_5_1
797_5_32	273_5_1	1642_4_3605	46_5_1	134_4_1581	305_4_264	53_5_1	2287_5_1169	599_5_1	808_4_1	475_5_143	511_4_106	225_5_1
797_5_24	273_5_1	1642_4_3564	46_5_1	134_4_1559	305_4_285	53_5_1	2287_5_1189	599_5_1	808_4_1	475_5_160	511_4_119	225_5_1
797_5_34	273_5_1	1642_4_3517	46_5_1	134_4_1575	305_4_261	53_5_1	2287_5_1255	599_5_1	808_4_1	475_5_148	511_4_110	225_5_1
797_5_36	273_5_1	1642_4_3558	46_5_1	134_4_1612	305_4_270	53_5_1	2287_5_1190	599_5_1	808_4_1	475_5_123	511_4_111	225_5_1
797_5_31	273_5_1	1642_4_3521	46_5_1	134_4_1635	305_4_312	53_5_1	2287_5_1159	599_5_1	808_4_1	475_5_125	511_4_117	225_5_1
797_5_34	273_5_1	1642_4_3518	46_5_1	134_4_1614	305_4_256	53_5_1	2287_5_1235	599_5_1	808_4_1	475_5_119	511_4_124	225_5_1
797_5_28	273_5_1	1642_4_3486	46_5_1	134_4_1652	305_4_209	53_5_1	2287_5_1300	599_5_1	808_4_1	475_5_97	511_4_128	225_5_1
797_5_24	273_5_1	1642_4_3573	46_5_1	134_4_1634	305_4_272	53_5_1	2287_5_1184	599_5_1	808_4_1	475_5_109	511_4_104	225_5_1
797_5_21	273_5_1	1642_4_3523	46_5_1	134_4_1617	305_4_277	53_5_1	2287_5_1232	599_5_1	808_4_1	475_5_117	511_4_113	225_5_1
797_5_23	273_5_1	1642_4_3533	46_5_1	134_4_1620	305_4_251	53_5_1	2287_5_1262	599_5_1	808_4_1	475_5_102	511_4_109	225_5_1
797_5_20	273_5_1	1642_4_3531	46_5_1	134_4_1680	305_4_259	53_5_1	2287_5_1202	599_5_1	808_4_1	475_5_98	511_4_110	225_5_1
797_5_24	273_5_1	1642_4_3523	46_5_1	134_4_1669	305_4_295	53_5_1	2287_5_1126	599_5_1	808_4_1	475_5_121	511_4_142	225_5_1
797_5_32	273_5_1	1642_4_3536	46_5_1	134_4_1627	305_4_254	53_5_1	2287_5_1211	599_5_1	808_4_1	475_5_101	511_4_139	225_5_1
797_5_35	273_5_1	1642_4_3479	46_5_1	134_4_1638	305_4_270	53_5_1	2287_5_1246	599_5_1	808_4_1	475_5_81	511_4_151	225_5_1
797_5_30	273_5_1	1642_4_3543	46_5_1	134_4_1630	305_4_262	53_5_1	2287_5_1193	599_5_1	808_4_1	475_5_103	511_4_139	225_5_1
797_5_32	273_5_1	1642_4_3520	46_5_1	134_4_1644	305_4_278	53_5_1	2287_5_1188	599_5_1	808_4_1	475_5_101	511_4_137	225_5_1
797_5_26	273_5_1	1642_4_3514	46_5_1	134_4_1635	305_4_260	53_5_1	2287_5_1246	599_5_1	808_4_1	475_5_73	511_4_146	225_5_1
797_5_27	273_5_1	1642_4_3583	46_5_1	134_4_1589	305_4_288	53_5_1	2287_5_1193	599_5_1	808_4_1	475_5_77	511_4_143	225_5_1
797_5_23	273_5_1	1642_4_3597	46_5_1	134_4_1631	305_4_299	53_5_1	2287_5_1125	599_5_1	808_4_1	475_5_92	511_4_133	225_5_1
797_5_24	273_5_1	1642_4_3562	46_5_1	134_4_1642	305_4_280	53_5_1	2287_5_1205	599_5_1	808_4_1	475_5_60	511_4_127	225_5_1
797_5_18	273_5_1	1642_4_3596	46_5_1	134_4_1626	305_4_254	53_5_1	2287_5_1228	599_5_1	808_4_1	475_5_67	511_4_111	225_5_1
797_5_8	273_5_1	1642_4_3618	46_5_1	134_4_1646	305_4_278	53_5_1	2287_5_1166	599_5_1	808_4_1	475_5_80	511_4_104	225_5_1
797_5_13	273_5_1	1642_4_3571	46_5_1	134_4_1677	305_4_287	53_5_1	2287_5_1168	599_5_1	808_4_1	475_5_75	511_4_109	225_5_1
797_5_10	273_5_1	1642_4_3548	46_5_1	134_4_1647	305_4_272	53_5_1	2287_5_1240	599_5_1	808_4_1	475_5_69	511_4_114	225_5_1
797_5_7	273_5_1	1642_4_3602	46_5_1	134_4_1644	305_4_274	53_5_1	2287_5_1221	599_5_1	808_4_1	475_5_67	511_4_85	225_5_1
797_5_8	273_5_1	1642_4_3576	46_5_1	134_4_1713	305_4_292	53_5_1	2287_5_1151	599_5_1	808_4_1	475_5_73	511_4_87	225_5_1
797_5_13	273_5_1	1642_4_3578	46_5_1	134_4_1649	305_4_264	53_5_1	2287_5_1247	599_5_1	808_4_1	475_5_49	511_4_100	225_5_1
797_5_14	273_5_1	1642_4_3532	46_5_1	134_4_1710	305_4_287	53_5_1	2287_5_1205	599_5_1	808_4_1	475_5_60	511_4_92	225_5_1
797_5_14	273_5_1	1642_4_3549	46_5_1	134_4_1713	305_4_292	53_5_1	2287_5_1172	599_5_1	808_4_1	475_5_71	511_4_89	225_5_1
797_5_12	273_5_1	1642_4_3510	46_5_1	134_4_1731	305_4_280	53_5_1	2287_5_1213	599_5_1	808_4_1	475_5_56	511_4_98	225_5_1
797_5_16	273_5_1	1642_4_3538	46_5_1	134_4_1741	305_4_266	53_5_1	2287_5_1204	599_5_1	808_4_1	475_5_63	511_4_72	225_5_1
797_5_24	273_5_1	1642_4_3586	46_5_1	134_4_1700	305_4_251	53_5_1	2287_5_1202	599_5_1	808_4_1	475_5_67	511_4_70	225_5_1
797_5_27	273_5_1	1642_4_3573	46_5_1	134_4_1739	305_4_261	53_5_1	2287_5_1204	599_5_1	808_4_1	475_5_48	511_4_48	225_5_1
797_5_14	273_5_1	1642_4_3592	46_5_1	134_4_1763	305_4_243	53_5_1	2287_5_1198	599_5_1	808_4_1	475_5_48	511_4_42	225_5_1
797_5_11	273_5_1	1642_4_3644	46_5_1	134_4_1757	305_4_207	53_5_1	2287_5_1219	599_5_1	808_4_1	475_5_36	511_4_26	225_5_1
797_5_19	273_5_1	1642_4_3696	46_5_1	134_4_1748	305_4_215	53_5_1	2287_5_1147	599_5_1	808_4_1	475_5_41	511_4_34	225_5_1
797_5_22	273_5_1	1642_4_3691	46_5_1	134_4_1758	305_4_216	53_5_1	2287_5_1150	599_5_1	808_4_1	475_5_32	511_4_31	225_5_1
797_5_23	273_5_1	1642_4_3683	46_5_1	134_4_1735	305_4_169	53_5_1	2287_5_1217	599_5_1	808_4_1	475_5_48	511_4_25	225_5_1
797_5_29	273_5_1	1642_4_3710	46_5_1	134_4_1698	305_4_179	53_5_1	2287_5_1199	599_5_1	808_4_1	475_5_56	511_4_29	225_5_1
797_5_28	273_5_1	1642_4_3698	46_5_1	134_4_1752	305_4_188	53_5_1	2287_5_1148	599_5_1	808_4_1	475_5_46	511_4_40	225_5_1
797_5_17	273_5_1	1642_4_3677	46_5_1	134_4_1765	305_4_174	53_5_1	2287_5_1185	599_5_1	808_4_1	475_5_49	511_4_33	225_5_1
797_5_28	273_5_1	1642_4_3694	46_5_1	134_4_1743	305_4_154	53_5_1	2287_5_1199	599_5_1	808_4_1	475_5_51	511_4_31	225_5_1
797_5_13	273_5_1	1642_4_3686	46_5_1	134_4_1755	305_4_196	53_5_1	2287_5_1170	599_5_1	808_4_1	475_5_40	511_4_40	225_5_1
797_5_7	273_5_1	1642_4_3646	46_5_1	134_4_1800	305_4_178	53_5_1	2287_5_1182	599_5_1	808_4_1	475_5_48	511_4_39	225_5_1
797_5_2	273_5_1	1642_4_3656	46_5_1	134_4_1790	305_4_179	53_5_1	2287_5_1192	599_5_1	808_4_1	475_5_55	511_4_26	225_5_1
273_5_1	1642_4_3630	599_5_1	475_5_43	305_4_197	53_5_1	2287_5_1200	808_4_1	134_4_1804	511_4_26	225_5_1
273_5_1	1642_4_3564	599_5_1	475_5_37	305_4_189	53_5_1	2287_5_1212	808_4_1	134_4_1870	511_4_28	225_5_1
273_5_1	1642_4_3575	599_5_1	475_5_36	305_4_188	53_5_1	2287_5_1184	808_4_1	134_4_1891	511_4_26	225_5_1
273_5_1	1642_4_3576	599_5_1	475_5_30	305_4_184	53_5_1	2287_5_1184	808_4_1	134_4_1907	511_4_19	225_5_1
273_5_1	1642_4_3594	599_5_1	475_5_19	305_4_182	53_5_1	2287_5_1181	808_4_1	134_4_1904	511_4_20	225_5_1
273_5_1	1642_4_3559	599_5_1	475_5_34	305_4_172	53_5_1	2287_5_1206	808_4_1	134_4_1909	511_4_20	225_5_1
273_5_1	1642_4_3506	599_5_1	475_5_36	305_4_192	53_5_1	2287_5_1224	808_4_1	134_4_1924	511_4_18	225_5_1
273_5_1	1642_4_3490	599_5_1	475_5_35	305_4_188	53_5_1	2287_5_1215	808_4_1	134_4_1952	511_4_20	225_5_1
273_5_1	1642_4_3511	599_5_1	475_5_44	305_4_166	53_5_1	2287_5_1208	808_4_1	134_4_1955	511_4_16	225_5_1
273_5_1	1642_4_3459	599_5_1	475_5_48	305_4_171	53_5_1	2287_5_1192	808_4_1	134_4_2011	511_4_19	225_5_1
273_5_1	1642_4_3536	599_5_1	475_5_39	305_4_181	53_5_1	2287_5_1155	808_4_1	134_4_1968	511_4_21	225_5_1
273_5_1	1642_4_3589	599_5_1	475_5_51	305_4_175	53_5_1	2287_5_1134	808_4_1	134_4_1924	511_4_27	225_5_1
273_5_1	1642_4_3542	599_5_1	475_5_69	305_4_147	53_5_1	2287_5_1186	808_4_1	134_4_1930	511_4_26	225_5_1
273_5_1	1642_4_3512	599_5_1	475_5_59	305_4_168	53_5_1	2287_5_1181	808_4_1	134_4_1956	511_4_24	225_5_1
273_5_1	1642_4_3517	599_5_1	475_5_49	305_4_169	53_5_1	2287_5_1161	808_4_1	134_4_1986	511_4_18	225_5_1
273_5_1	1642_4_3542	599_5_1	475_5_60	305_4_154	53_5_1	2287_5_1180	808_4_1	134_4_1944	511_4_20	225_5_1
273_5_1	1642_4_3507	599_5_1	475_5_50	305_4_156	53_5_1	2287_5_1192	808_4_1	134_4_1984	511_4_11	225_5_1
273_5_1	1642_4_3545	599_5_1	475_5_60	305_4_176	53_5_1	2287_5_1134	808_4_1	134_4_1972	511_4_13	225_5_1
273_5_1	1642_4_3595	599_5_1	475_5_76	305_4_177	53_5_1	2287_5_1114	808_4_1	134_4_1927	511_4_11	225_5_1
273_5_1	1642_4_3533	599_5_1	475_5_74	305_4_171	53_5_1	2287_5_1184	808_4_1	134_4_1929	511_4_9	225_5_1
273_5_1	1642_4_3565	599_5_1	475_5_69	305_4_176	53_5_1	2287_5_1182	808_4_1	134_4_1899	511_4_9	225_5_1
273_5_1	1642_4_3593	599_5_1	475_5_79	305_4_194	53_5_1	2287_5_1093	808_4_1	134_4_1935	511_4_6	225_5_1
273_5_1	1642_4_3624	599_5_1	475_5_81	305_4_186	53_5_1	2287_5_1099	808_4_1	134_4_1908	511_4_2	225_5_1
273_5_1	1642_4_3626	599_5_1	475_5_77	305_4_191	53_5_1	2287_5_1100	808_4_1	134_4_1904	511_4_2	225_5_1
273_5_1	1642_4_3689	599_5_1	475_5_87	305_4_184	53_5_1	2287_5_1101	808_4_1	134_4_1838	511_4_1	225_5_1
273_5_1	1642_4_3753	599_5_1	475_5_96	305_4_182	53_5_1	2287_5_1097	808_4_1	134_4_1772	225_5_1
273_5_1	1642_4_3736	599_5_1	475_5_71	305_4_175	53_5_1	2287_5_1152	808_4_1	134_4_1766	225_5_1
273_5_1	1642_4_3783	599_5_1	475_5_63	305_4_175	53_5_1	2287_5_1154	808_4_1	134_4_1725	225_5_1
273_5_1	1642_4_3821	599_5_1	475_5_79	305_4_172	53_5_1	2287_5_1102	808_4_1	134_4_1726	225_5_1
273_5_1	1642_4_3783	599_5_1	475_5_71	305_4_178	53_5_1	2287_5_1130	808_4_1	134_4_1738	225_5_1
273_5_1	1642_4_3700	599_5_1	475_5_68	305_4_189	53_5_1	2287_5_1187	808_4_1	134_4_1756	225_5_1
273_5_1	1642_4_3893	599_5_1	475_5_75	305_4_177	53_5_1	2287_5_1107	808_4_1	134_4_1648	225_5_1
273_5_1	1642_4_3913	599_5_1	475_5_67	305_4_176	53_5_1	2287_5_1147	808_4_1	134_4_1597	225_5_1
273_5_1	1642_4_3932	599_5_1	475_5_71	305_4_162	53_5_1	2287_5_1137	808_4_1	134_4_1598	225_5_1
273_5_1	1642_4_3976	599_5_1	475_5_84	305_4_151	53_5_1	2287_5_1101	808_4_1	134_4_1588	225_5_1
273_5_1	1642_4_3961	599_5_1	475_5_84	305_4_147	53_5_1	2287_5_1118	808_4_1	134_4_1590	225_5_1
273_5_1	1642_4_3930	599_5_1	475_5_76	305_4_154	53_5_1	2287_5_1136	808_4_1	134_4_1604	225_5_1
273_5_1	1642_4_3913	599_5_1	475_5_92	305_4_153	53_5_1	2287_5_1109	808_4_1	134_4_1633	225_5_1
273_5_1	1642_4_3940	599_5_1	475_5_92	305_4_156	53_5_1	2287_5_1100	808_4_1	134_4_1612	225_5_1
273_5_1	1642_4_3957	599_5_1	475_5_80	305_4_141	53_5_1	2287_5_1096	808_4_1	134_4_1626	225_5_1
273_5_1	1642_4_3905	599_5_1	475_5_93	305_4_152	53_5_1	2287_5_1123	808_4_1	134_4_1627	225_5_1
273_5_1	1642_4_3938	599_5_1	475_5_107	305_4_146	53_5_1	2287_5_1114	808_4_1	134_4_1595	225_5_1
273_5_1	1642_4_4021	599_5_1	475_5_93	305_4_128	53_5_1	2287_5_1098	808_4_1	134_4_1560	225_5_1
273_5_1	1642_4_3996	599_5_1	475_5_102	305_4_141	53_5_1	2287_5_1092	808_4_1	134_4_1569	225_5_1
273_5_1	1642_4_4021	599_5_1	475_5_112	305_4_135	53_5_1	2287_5_1088	808_4_1	134_4_1544	225_5_1
273_5_1	1642_4_4040	599_5_1	475_5_119	305_4_134	53_5_1	2287_5_1062	808_4_1	134_4_1545	225_5_1
273_5_1	1642_4_4028	599_5_1	475_5_115	305_4_143	53_5_1	2287_5_1044	808_4_1	134_4_1570	225_5_1
273_5_1	1642_4_4021	599_5_1	475_5_128	305_4_135	53_5_1	2287_5_1038	808_4_1	134_4_1578	225_5_1
273_5_1	1642_4_4024	599_5_1	475_5_128	305_4_138	53_5_1	2287_5_1025	808_4_1	134_4_1585	225_5_1
273_5_1	1642_4_4076	599_5_1	475_5_117	305_4_135	53_5_1	2287_5_994	808_4_1	134_4_1578	225_5_1
273_5_1	1642_4_4114	599_5_1	475_5_123	305_4_140	53_5_1	2287_5_984	808_4_1	134_4_1539	225_5_1
273_5_1	1642_4_4089	599_5_1	475_5_131	305_4_140	53_5_1	2287_5_1007	808_4_1	134_4_1533	225_5_1
273_5_1	1642_4_4169	599_5_1	475_5_124	305_4_138	53_5_1	2287_5_991	808_4_1	134_4_1478	225_5_1
273_5_1	1642_4_4213	599_5_1	475_5_128	305_4_128	53_5_1	2287_5_941	808_4_1	134_4_1490	225_5_1
273_5_1	1642_4_4278	599_5_1	475_5_146	305_4_118	53_5_1	2287_5_930	808_4_1	134_4_1428	225_5_1
273_5_1	1642_4_4258	599_5_1	475_5_125	305_4_111	53_5_1	2287_5_931	808_4_1	134_4_1475	225_5_1
273_5_1	1642_4_4233	599_5_1	475_5_137	305_4_124	53_5_1	2287_5_907	808_4_1	134_4_1499	225_5_1
273_5_1	1642_4_4218	599_5_1	475_5_150	305_4_106	53_5_1	2287_5_892	808_4_1	134_4_1534	225_5_1
273_5_1	1642_4_4143	599_5_1	475_5_146	305_4_118	53_5_1	2287_5_919	808_4_1	134_4_1574	225_5_1
273_5_1	1642_4_4191	599_5_1	475_5_152	305_4_118	53_5_1	2287_5_922	808_4_1	134_4_1517	225_5_1
273_5_1	1642_4_4270	599_5_1	475_5_145	305_4_126	53_5_1	2287_5_895	808_4_1	134_4_1464	225_5_1
273_5_1	1642_4_4244	599_5_1	475_5_143	305_4_121	53_5_1	2287_5_912	808_4_1	134_4_1480	225_5_1
273_5_1	1642_4_4246	599_5_1	475_5_130	305_4_129	53_5_1	2287_5_962	808_4_1	134_4_1433	225_5_1
273_5_1	1642_4_4227	599_5_1	475_5_137	305_4_144	53_5_1	2287_5_953	808_4_1	134_4_1439	225_5_1
273_5_1	1642_4_4243	599_5_1	475_5_163	305_4_129	53_5_1	2287_5_924	808_4_1	134_4_1441	225_5_1
273_5_1	1642_4_4224	599_5_1	475_5_133	305_4_123	53_5_1	2287_5_966	808_4_1	134_4_1454	225_5_1
273_5_1	1642_4_4329	599_5_1	475_5_115	305_4_125	53_5_1	2287_5_936	808_4_1	134_4_1395	225_5_1
273_5_1	1642_4_4361	599_5_1	475_5_127	305_4_119	53_5_1	2287_5_937	808_4_1	134_4_1356	225_5_1
273_5_1	1642_4_4362	599_5_1	475_5_136	305_4_113	53_5_1	2287_5_934	808_4_1	134_4_1355	225_5_1
273_5_1	1642_4_4314	599_5_1	475_5_145	305_4_109	53_5_1	2287_5_947	808_4_1	134_4_1385	225_5_1
273_5_1	1642_4_4344	599_5_1	475_5_127	305_4_123	53_5_1	2287_5_935	808_4_1	134_4_1371	225_5_1
273_5_1	1642_4_4321	599_5_1	475_5_135	305_4_117	53_5_1	2287_5_912	808_4_1	134_4_1415	225_5_1
273_5_1	1642_4_4295	599_5_1	475_5_122	305_4_100	53_5_1	2287_5_922	808_4_1	134_4_1461	225_5_1
273_5_1	1642_4_4339	599_5_1	475_5_105	305_4_113	53_5_1	2287_5_947	808_4_1	134_4_1396	225_5_1
273_5_1	1642_4_4307	599_5_1	475_5_130	305_4_122	53_5_1	2287_5_921	808_4_1	134_4_1420	225_5_1
273_5_1	1642_4_4296	599_5_1	475_5_151	305_4_132	53_5_1	2287_5_927	808_4_1	134_4_1394	225_5_1
273_5_1	1642_4_4234	599_5_1	475_5_135	305_4_128	53_5_1	2287_5_968	808_4_1	134_4_1435	225_5_1
273_5_1	1642_4_4324	599_5_1	475_5_121	305_4_121	53_5_1	2287_5_940	808_4_1	134_4_1394	225_5_1
273_5_1	1642_4_4331	599_5_1	475_5_114	305_4_128	53_5_1	2287_5_956	808_4_1	134_4_1371	225_5_1
273_5_1	1642_4_4268	599_5_1	475_5_131	305_4_119	53_5_1	2287_5_981	808_4_1	134_4_1401	225_5_1
273_5_1	1642_4_4337	599_5_1	475_5_120	305_4_111	53_5_1	2287_5_940	808_4_1	134_4_1392	225_5_1
273_5_1	1642_4_4374	599_5_1	475_5_134	305_4_127	53_5_1	2287_5_886	808_4_1	134_4_1379	225_5_1
273_5_1	1642_4_4309	599_5_1	475_5_141	305_4_123	53_5_1	2287_5_922	808_4_1	134_4_1405	225_5_1
273_5_1	1642_4_4275	599_5_1	475_5_137	305_4_141	53_5_1	2287_5_961	808_4_1	134_4_1386	225_5_1
273_5_1	1642_4_4304	599_5_1	475_5_130	305_4_156	53_5_1	2287_5_956	808_4_1	134_4_1354	225_5_1
273_5_1	1642_4_4278	599_5_1	475_5_139	305_4_151	53_5_1	2287_5_946	808_4_1	134_4_1386	225_5_1
273_5_1	1642_4_4223	599_5_1	475_5_122	305_4_149	53_5_1	2287_5_968	808_4_1	134_4_1438	225_5_1
273_5_1	1642_4_4243	599_5_1	475_5_129	305_4_154	53_5_1	2287_5_1004	808_4_1	134_4_1370	225_5_1
273_5_1	1642_4_4292	599_5_1	475_5_139	305_4_160	53_5_1	2287_5_980	808_4_1	134_4_1329	225_5_1
273_5_1	1642_4_4247	599_5_1	475_5_141	305_4_142	53_5_1	2287_5_1002	808_4_1	134_4_1368	225_5_1
273_5_1	1642_4_4196	599_5_1	475_5_131	305_4_135	53_5_1	2287_5_1007	808_4_1	134_4_1431	225_5_1
273_5_1	1642_4_4174	599_5_1	475_5_117	305_4_151	53_5_1	2287_5_1005	808_4_1	134_4_1453	225_5_1
273_5_1	1642_4_4158	599_5_1	475_5_119	305_4_137	53_5_1	2287_5_992	808_4_1	134_4_1494	225_5_1
273_5_1	1642_4_4105	599_5_1	475_5_136	305_4_117	53_5_1	2287_5_1039	808_4_1	134_4_1503	225_5_1
273_5_1	1642_4_4019	599_5_1	475_5_161	305_4_115	53_5_1	2287_5_1061	808_4_1	134_4_1544	225_5_1
273_5_1	1642_4_4086	599_5_1	475_5_151	305_4_112	53_5_1	2287_5_1029	808_4_1	134_4_1522	225_5_1
273_5_1	1642_4_4081	599_5_1	475_5_171	305_4_90	53_5_1	2287_5_1029	808_4_1	134_4_1529	225_5_1
273_5_1	1642_4_4079	599_5_1	475_5_170	305_4_111	53_5_1	2287_5_1088	808_4_1	134_4_1452	225_5_1
273_5_1	1642_4_4099	599_5_1	475_5_187	305_4_105	53_5_1	2287_5_1054	808_4_1	134_4_1455	225_5_1
273_5_1	1642_4_4139	599_5_1	475_5_197	305_4_94	53_5_1	2287_5_1003	808_4_1	134_4_1467	225_5_1
273_5_1	1642_4_4028	599_5_1	475_5_198	305_4_115	53_5_1	2287_5_1031	808_4_1	134_4_1528	225_5_1
273_5_1	1642_4_4028	599_5_1	475_5_188	305_4_112	53_5_1	2287_5_1051	808_4_1	134_4_1521	225_5_1
273_5_1	1642_4_4088	599_5_1	475_5_181	305_4_108	53_5_1	2287_5_1041	808_4_1	134_4_1482	225_5_1
273_5_1	1642_4_4050	599_5_1	475_5_196	305_4_116	53_5_1	2287_5_1051	808_4_1	134_4_1487	225_5_1
273_5_1	1642_4_4053	599_5_1	475_5_187	305_4_119	53_5_1	2287_5_1077	808_4_1	134_4_1464	225_5_1
273_5_1	1642_4_4095	599_5_1	475_5_178	305_4_121	53_5_1	2287_5_1044	808_4_1	134_4_1462	225_5_1
273_5_1	1642_4_4114	599_5_1	475_5_163	305_4_118	53_5_1	2287_5_1028	808_4_1	134_4_1477	225_5_1
273_5_1	1642_4_4103	599_5_1	475_5_154	305_4_124	53_5_1	2287_5_1011	808_4_1	134_4_1508	225_5_1
273_5_1	1642_4_4053	599_5_1	475_5_151	305_4_133	53_5_1	2287_5_1068	808_4_1	134_4_1495	225_5_1
273_5_1	1642_4_4086	599_5_1	475_5_152	305_4_132	53_5_1	2287_5_1042	808_4_1	134_4_1488	225_5_1
273_5_1	1642_4_4115	599_5_1	475_5_159	305_4_119	53_5_1	2287_5_1022	808_4_1	134_4_1485	225_5_1
273_5_1	1642_4_4076	599_5_1	475_5_144	305_4_117	53_5_1	2287_5_1067	808_4_1	134_4_1496	225_5_1
273_5_1	1642_4_4086	599_5_1	475_5_149	305_4_117	53_5_1	2287_5_1116	808_4_1	134_4_1432	225_5_1
273_5_1	1642_4_4131	599_5_1	475_5_148	305_4_99	53_5_1	2287_5_1056	808_4_1	134_4_1466	225_5_1
273_5_1	1642_4_4142	599_5_1	475_5_155	305_4_109	53_5_1	2287_5_1057	808_4_1	134_4_1437	225_5_1
273_5_1	1642_4_4145	599_5_1	475_5_156	305_4_114	53_5_1	2287_5_1101	808_4_1	134_4_1384	225_5_1
273_5_1	1642_4_4234	599_5_1	475_5_145	305_4_116	53_5_1	2287_5_1045	808_4_1	134_4_1360	225_5_1
273_5_1	1642_4_4203	599_5_1	475_5_140	305_4_117	53_5_1	2287_5_1025	808_4_1	134_4_1415	225_5_1
273_5_1	1642_4_4182	599_5_1	475_5_141	305_4_112	53_5_1	2287_5_1051	808_4_1	134_4_1414	225_5_1
273_5_1	1642_4_4227	599_5_1	475_5_144	305_4_113	53_5_1	2287_5_1040	808_4_1	134_4_1376	225_5_1
273_5_1	1642_4_4229	599_5_1	475_5_144	305_4_111	53_5_1	2287_5_1048	808_4_1	134_4_1368	225_5_1
273_5_1	1642_4_4207	599_5_1	475_5_142	305_4_105	53_5_1	2287_5_1082	808_4_1	134_4_1364	225_5_1
273_5_1	1642_4_4138	599_5_1	475_5_145	305_4_126	53_5_1	2287_5_1122	808_4_1	134_4_1369	225_5_1
273_5_1	1642_4_4200	599_5_1	475_5_119	305_4_127	53_5_1	2287_5_1128	808_4_1	134_4_1326	225_5_1
273_5_1	1642_4_4194	599_5_1	475_5_138	305_4_124	53_5_1	2287_5_1105	808_4_1	134_4_1339	225_5_1
273_5_1	1642_4_4133	599_5_1	475_5_142	305_4_125	53_5_1	2287_5_1142	808_4_1	134_4_1358	225_5_1
273_5_1	1642_4_4172	599_5_1	475_5_138	305_4_130	53_5_1	2287_5_1181	808_4_1	134_4_1279	225_5_1
273_5_1	1642_4_4237	599_5_1	475_5_117	305_4_113	53_5_1	2287_5_1120	808_4_1	134_4_1313	225_5_1
273_5_1	1642_4_4242	599_5_1	475_5_128	305_4_116	53_5_1	2287_5_1115	808_4_1	134_4_1299	225_5_1
273_5_1	1642_4_4232	599_5_1	475_5_128	305_4_99	53_5_1	2287_5_1145	808_4_1	134_4_1296	225_5_1
273_5_1	1642_4_4286	599_5_1	475_5_128	305_4_109	53_5_1	2287_5_1105	808_4_1	134_4_1272	225_5_1
273_5_1	1642_4_4296	599_5_1	475_5_115	305_4_90	53_5_1	2287_5_1085	808_4_1	134_4_1314	225_5_1
273_5_1	1642_4_4252	599_5_1	475_5_114	305_4_83	53_5_1	2287_5_1149	808_4_1	134_4_1302	225_5_1
273_5_1	1642_4_4213	599_5_1	475_5_117	305_4_88	53_5_1	2287_5_1135	808_4_1	134_4_1347	225_5_1
273_5_1	1642_4_4293	599_5_1	475_5_99	305_4_79	53_5_1	2287_5_1096	808_4_1	134_4_1333	225_5_1
273_5_1	1642_4_4217	599_5_1	475_5_92	305_4_76	53_5_1	2287_5_1149	808_4_1	134_4_1366	225_5_1
273_5_1	1642_4_4175	599_5_1	475_5_118	305_4_79	53_5_1	2287_5_1162	808_4_1	134_4_1366	225_5_1
273_5_1	1642_4_4217	599_5_1	475_5_97	305_4_77	53_5_1	2287_5_1109	808_4_1	134_4_1400	225_5_1
273_5_1	1642_4_4197	599_5_1	475_5_96	305_4_67	53_5_1	2287_5_1141	808_4_1	134_4_1399	225_5_1
273_5_1	1642_4_4207	599_5_1	475_5_96	305_4_69	53_5_1	2287_5_1149	808_4_1	134_4_1379	225_5_1
273_5_1	1642_4_4196	599_5_1	475_5_74	305_4_85	53_5_1	2287_5_1130	808_4_1	134_4_1415	225_5_1
273_5_1	1642_4_4221	599_5_1	475_5_80	305_4_63	53_5_1	2287_5_1139	808_4_1	134_4_1397	225_5_1
273_5_1	1642_4_4218	599_5_1	475_5_85	305_4_59	53_5_1	2287_5_1126	808_4_1	134_4_1412	225_5_1
273_5_1	1642_4_4184	599_5_1	475_5_86	305_4_66	53_5_1	2287_5_1139	808_4_1	134_4_1425	225_5_1
273_5_1	1642_4_4212	599_5_1	475_5_81	305_4_81	53_5_1	2287_5_1107	808_4_1	134_4_1419	225_5_1
273_5_1	1642_4_4169	599_5_1	475_5_65	305_4_56	53_5_1	2287_5_1135	808_4_1	134_4_1475	225_5_1
273_5_1	1642_4_4177	599_5_1	475_5_64	305_4_60	53_5_1	2287_5_1152	808_4_1	134_4_1447	225_5_1
273_5_1	1642_4_4137	599_5_1	475_5_65	305_4_72	53_5_1	2287_5_1116	808_4_1	134_4_1510	225_5_1
273_5_1	1642_4_4230	599_5_1	475_5_68	305_4_63	53_5_1	2287_5_1121	808_4_1	134_4_1418	225_5_1
273_5_1	1642_4_4146	599_5_1	475_5_90	305_4_56	53_5_1	2287_5_1086	808_4_1	134_4_1522	225_5_1
273_5_1	1642_4_4117	599_5_1	475_5_92	305_4_58	53_5_1	2287_5_1035	808_4_1	134_4_1598	225_5_1
273_5_1	1642_4_4178	599_5_1	475_5_99	305_4_62	53_5_1	2287_5_1009	808_4_1	134_4_1552	225_5_1
273_5_1	1642_4_4202	599_5_1	475_5_105	305_4_51	53_5_1	2287_5_1040	808_4_1	134_4_1502	225_5_1
273_5_1	1642_4_4127	599_5_1	475_5_102	305_4_62	53_5_1	2287_5_1025	808_4_1	134_4_1584	225_5_1
273_5_1	1642_4_4138	599_5_1	475_5_93	305_4_63	53_5_1	2287_5_1037	808_4_1	134_4_1569	225_5_1
273_5_1	1642_4_4166	599_5_1	475_5_94	305_4_49	53_5_1	2287_5_1029	808_4_1	134_4_1562	225_5_1
273_5_1	1642_4_4212	599_5_1	475_5_100	305_4_43	53_5_1	2287_5_994	808_4_1	134_4_1551	225_5_1
273_5_1	1642_4_4195	599_5_1	475_5_83	305_4_47	53_5_1	2287_5_1025	808_4_1	134_4_1550	225_5_1
273_5_1	1642_4_4159	599_5_1	475_5_73	305_4_41	53_5_1	2287_5_1069	808_4_1	134_4_1558	225_5_1
273_5_1	1642_4_4175	599_5_1	475_5_75	305_4_39	53_5_1	2287_5_1121	808_4_1	134_4_1490	225_5_1
273_5_1	1642_4_4108	599_5_1	475_5_87	305_4_42	53_5_1	2287_5_1129	808_4_1	134_4_1534	225_5_1
273_5_1	1642_4_4014	599_5_1	475_5_87	305_4_43	53_5_1	2287_5_1144	808_4_1	134_4_1612	225_5_1
273_5_1	1642_4_4033	599_5_1	475_5_96	305_4_50	53_5_1	2287_5_1140	808_4_1	134_4_1581	225_5_1
273_5_1	1642_4_4051	599_5_1	475_5_85	305_4_49	53_5_1	2287_5_1156	808_4_1	134_4_1559	225_5_1
273_5_1	1642_4_4073	599_5_1	475_5_83	305_4_56	53_5_1	2287_5_1134	808_4_1	134_4_1554	225_5_1
273_5_1	1642_4_4103	599_5_1	475_5_83	305_4_59	53_5_1	2287_5_1106	808_4_1	134_4_1549	225_5_1
273_5_1	1642_4_4137	599_5_1	475_5_79	305_4_47	53_5_1	2287_5_1136	808_4_1	134_4_1501	225_5_1
273_5_1	1642_4_4116	599_5_1	475_5_60	305_4_39	53_5_1	2287_5_1130	808_4_1	134_4_1555	225_5_1
273_5_1	1642_4_4111	599_5_1	475_5_77	305_4_44	53_5_1	2287_5_1102	808_4_1	134_4_1566	225_5_1
273_5_1	1642_4_4197	599_5_1	475_5_80	305_4_27	53_5_1	2287_5_1149	808_4_1	134_4_1447	225_5_1
273_5_1	1642_4_4176	599_5_1	475_5_64	305_4_37	53_5_1	2287_5_1192	808_4_1	134_4_1431	225_5_1
273_5_1	1642_4_4193	599_5_1	475_5_62	305_4_26	53_5_1	2287_5_1218	808_4_1	134_4_1401	225_5_1
273_5_1	1642_4_4176	599_5_1	475_5_92	305_4_31	53_5_1	2287_5_1191	808_4_1	134_4_1410	225_5_1
273_5_1	1642_4_4203	599_5_1	475_5_97	305_4_24	53_5_1	2287_5_1196	808_4_1	134_4_1380	225_5_1
273_5_1	1642_4_4205	599_5_1	475_5_91	305_4_32	53_5_1	2287_5_1195	808_4_1	134_4_1377	225_5_1
273_5_1	1642_4_4160	599_5_1	475_5_108	305_4_19	53_5_1	2287_5_1170	808_4_1	134_4_1443	225_5_1
273_5_1	1642_4_4184	599_5_1	475_5_106	305_4_25	53_5_1	2287_5_1164	808_4_1	134_4_1421	225_5_1
273_5_1	1642_4_4229	599_5_1	475_5_66	305_4_30	53_5_1	2287_5_1186	808_4_1	134_4_1389	225_5_1
273_5_1	1642_4_4261	599_5_1	475_5_64	305_4_37	53_5_1	2287_5_1210	808_4_1	134_4_1328	225_5_1
273_5_1	1642_4_4215	599_5_1	475_5_66	305_4_38	53_5_1	2287_5_1208	808_4_1	134_4_1373	225_5_1
273_5_1	1642_4_4255	599_5_1	475_5_41	305_4_58	53_5_1	2287_5_1226	808_4_1	134_4_1320	225_5_1
273_5_1	1642_4_4279	599_5_1	475_5_32	305_4_63	53_5_1	2287_5_1235	808_4_1	134_4_1291	225_5_1
273_5_1	1642_4_4265	599_5_1	475_5_28	305_4_51	53_5_1	2287_5_1269	808_4_1	134_4_1287	225_5_1
273_5_1	1642_4_4322	599_5_1	475_5_15	305_4_48	53_5_1	2287_5_1217	808_4_1	134_4_1298	225_5_1
273_5_1	1642_4_4344	599_5_1	475_5_18	305_4_52	53_5_1	2287_5_1192	808_4_1	134_4_1294	225_5_1
273_5_1	1642_4_4341	599_5_1	475_5_12	305_4_50	53_5_1	2287_5_1193	808_4_1	134_4_1304	225_5_1
273_5_1	1642_4_4329	599_5_1	475_5_14	305_4_39	53_5_1	2287_5_1214	808_4_1	134_4_1304	225_5_1
273_5_1	1642_4_4380	599_5_1	475_5_10	305_4_37	53_5_1	2287_5_1155	808_4_1	134_4_1318	225_5_1
273_5_1	1642_4_4443	599_5_1	475_5_11	305_4_37	53_5_1	2287_5_1121	808_4_1	134_4_1288	225_5_1
273_5_1	1642_4_4415	599_5_1	475_5_9	305_4_32	53_5_1	2287_5_1177	808_4_1	134_4_1267	225_5_1
273_5_1	1642_4_4408	599_5_1	475_5_4	305_4_27	53_5_1	2287_5_1196	808_4_1	134_4_1265	225_5_1
273_5_1	1642_4_4433	599_5_1	475_5_4	305_4_17	53_5_1	2287_5_1138	808_4_1	134_4_1308	225_5_1
1642_4_4430	599_5_1	305_4_26	2287_5_1128	273_5_1	134_4_1316	808_4_1
1642_4_4407	599_5_1	305_4_22	2287_5_1143	273_5_1	134_4_1328	808_4_1
1642_4_4396	599_5_1	305_4_20	2287_5_1157	273_5_1	134_4_1327	808_4_1
1642_4_4399	599_5_1	305_4_13	2287_5_1148	273_5_1	134_4_1340	808_4_1
1642_4_4351	599_5_1	305_4_13	2287_5_1196	273_5_1	134_4_1340	808_4_1
1642_4_4373	599_5_1	305_4_8	2287_5_1238	273_5_1	134_4_1281	808_4_1
1642_4_4421	599_5_1	305_4_6	2287_5_1196	273_5_1	134_4_1277	808_4_1
1642_4_4399	599_5_1	305_4_6	2287_5_1197	273_5_1	134_4_1298	808_4_1
1642_4_4395	599_5_1	305_4_2	2287_5_1212	273_5_1	134_4_1291	808_4_1
1642_4_4498	599_5_1	305_4_4	2287_5_1118	273_5_1	134_4_1280	808_4_1
1642_4_4487	599_5_1	305_4_4	2287_5_1133	273_5_1	134_4_1276	808_4_1
[truncated: 3,585 more rows]
[truncated: 2,090 more columns]
