# Supplementary material for: Environmental change makes robust ecological networks fragile
Source: Nat Commun. 2016 Aug 11;7:12462. doi: 10.1038/ncomms12462 (PMC4987532; doi:10.1038/ncomms12462)
Supplement: Supplementary Data 1 — Host-parasite networks and host extinction sequences in Avida experiments. The compressed archive includes the 100 co-evolved host-parasite networks and the host extinction sequences in the historical scenario. [file ncomms12462-s2.zip › Supplementary_data_S1/host_extinction_sequence_74.csv]

593_01_3	643_02_1	592_2_5	344_3_2	345_2_5	346_1_1	347_2_2	340_03_11	341_2_2	342_2_5	343_2_2	348_01_6	349_01_3	1653_02_2	960_2_1	594_2_9	2318_3_2	2319_2_2	2316_5_1	2317_25_1	2314_1_1	2315_2_1	2312_01_1	2311_0_2	298_2_2	299_3_1	296_2_4	297_3_7	294_2_1	295_02_1	292_1_2	293_2_2	290_02_6	291_12_5	802_3_5	270_2_2	271_01_7	272_01_1	273_2_10	274_01_7	275_2_4	276_2_3	277_2_2	278_3_4	279_2_5	3211_3_1	2268_2_2	2269_2_1	2262_2_3	2263_01_1
1200_02_2	643_02_1	592_2_9	344_3_1	345_2_6	347_2_2	340_03_15	341_2_3	342_2_8	348_01_11	349_01_1	1653_02_2	594_2_12	2318_3_2	2319_2_2	2316_5_1	2317_25_1	2314_1_2	2315_2_1	2311_0_1	298_2_4	299_3_1	296_2_2	297_3_7	295_02_1	292_1_1	293_2_3	290_02_7	291_12_6	270_2_4	271_01_9	272_01_1	273_2_10	274_01_7	275_2_6	276_2_1	277_2_3	278_3_6	279_2_6	3211_3_2	2268_2_2	1132_3_1	2262_2_4	2263_01_2	2261_4_2	2266_2_4	2267_2_1	2264_03_2	2443_2_2	2440_3_4
1200_02_1	643_02_1	592_2_13	344_3_1	345_2_13	347_2_4	340_03_8	341_2_1	342_2_4	348_01_9	349_01_1	594_2_15	2318_3_1	2319_2_4	2316_5_2	2314_1_2	2315_2_2	298_2_2	299_3_1	296_2_2	297_3_11	292_1_1	293_2_7	290_02_7	291_12_7	271_01_12	272_01_1	273_2_16	274_01_3	275_2_9	276_2_1	277_2_2	278_3_7	279_2_6	2268_2_2	1132_3_1	2262_2_9	2263_01_3	2261_4_3	2266_2_4	2264_03_1	2443_2_1	2440_3_3	2441_3_4	2444_1_4	2445_01_2	108_2_1	102_3_2	103_2_3	100_04_4
1200_02_1	592_2_14	344_3_1	345_2_8	347_2_7	340_03_7	342_2_4	348_01_15	349_01_1	594_2_16	2318_3_1	2319_2_4	2316_5_3	2314_1_2	2315_2_1	298_2_2	296_2_5	297_3_15	292_1_1	293_2_6	290_02_5	291_12_6	271_01_7	272_01_1	273_2_14	274_01_4	275_2_12	276_2_1	277_2_4	278_3_6	279_2_2	1132_3_1	2262_2_8	2263_01_4	2261_4_3	2266_2_8	2264_03_3	2443_2_2	2440_3_3	2441_3_5	2444_1_5	102_3_2	103_2_1	100_04_3	101_01_2	106_01_1	107_2_20	104_03_1	105_03_3	2043_2_1
1200_02_1	344_3_1	345_2_15	347_2_8	340_03_2	342_2_5	348_01_14	349_01_1	2318_3_2	2319_2_7	2316_5_5	2314_1_3	298_2_1	296_2_4	297_3_19	292_1_1	293_2_5	290_02_3	291_12_7	271_01_3	272_01_1	273_2_18	274_01_2	275_2_18	276_2_1	277_2_5	278_3_12	279_2_1	2262_2_16	2263_01_4	2266_2_6	2264_03_3	2443_2_2	2440_3_1	2441_3_4	2444_1_7	102_3_4	103_2_2	100_04_1	101_01_3	106_01_1	107_2_23	104_03_1	105_03_4	3518_03_6	3511_01_3	2689_2_3	2684_2_7	2686_2_3	2680_01_3
1200_02_1	344_3_1	345_2_14	347_2_6	340_03_1	342_2_5	348_01_14	349_01_1	2318_3_4	2319_2_12	2316_5_4	2314_1_2	298_2_1	296_2_4	297_3_23	292_1_1	293_2_8	290_02_4	291_12_8	271_01_2	272_01_1	273_2_18	274_01_2	275_2_21	276_2_1	277_2_6	278_3_8	279_2_2	2262_2_16	2263_01_8	2266_2_3	2264_03_3	2443_2_2	2441_3_4	2444_1_9	102_3_5	103_2_1	100_04_3	101_01_2	106_01_1	107_2_28	104_03_1	105_03_4	3518_03_6	3511_01_2	2689_2_4	2684_2_8	2686_2_1	2680_01_3	1374_2_5
1200_02_1	344_3_1	345_2_14	347_2_8	340_03_1	342_2_2	348_01_17	349_01_1	2318_3_5	2319_2_13	2316_5_5	2314_1_2	298_2_1	296_2_4	297_3_23	292_1_1	293_2_4	290_02_1	291_12_5	271_01_2	272_01_1	273_2_11	274_01_1	275_2_26	276_2_1	277_2_6	278_3_6	279_2_3	2262_2_18	2263_01_5	2266_2_2	2264_03_2	2443_2_4	2441_3_3	2444_1_11	102_3_4	103_2_2	100_04_6	101_01_1	106_01_1	107_2_18	104_03_1	105_03_4	2834_2_1	3511_01_1	2689_2_2	2684_2_8	2680_01_1	99_02_1	98_2_4
199_01_1	619_01_21	593_01_2	1200_02_1	1140_2_26	164_2_1	625_01_1	18_1_1	1859_13_7	198_01_1	1256_01_3	1948_2_6	1949_03_13	428_03_2	1943_2_4	1941_01_4	2079_5_8	3559_5_3	94_01_1	818_1_2	345_2_12	347_2_11	340_03_1	97_2_1	342_2_3	1441_01_4	810_2_1	811_03_22	812_2_2	504_2_1	348_01_13	815_2_2	817_34_3	1799_2_8	436_02_4	1399_03_8	719_01_1	457_01_14	717_2_4	1792_2_10	714_2_10	1797_2_10	1796_2_4	2856_01_10	618_2_14	3332_3_2	1493_2_25	1494_2_3	661_4_5	1396_2_20
199_01_1	619_01_19	593_01_1	1200_02_1	1140_2_25	164_2_1	625_01_1	18_1_1	1859_13_6	198_01_1	1256_01_4	1948_2_8	1949_03_15	428_03_1	1943_2_3	1941_01_3	2079_5_7	3559_5_11	94_01_1	818_1_4	345_2_11	347_2_13	340_03_1	97_2_1	342_2_2	1441_01_4	810_2_2	811_03_21	200_2_36	348_01_13	349_01_1	817_34_3	1799_2_10	1399_03_10	719_01_1	457_01_13	717_2_1	1792_2_4	714_2_9	1797_2_8	1796_2_2	2856_01_12	618_2_13	3332_3_3	1493_2_32	1494_2_3	661_4_4	1396_2_21	606_5_1	1499_2_2
199_01_1	619_01_16	593_01_1	1140_2_45	164_2_1	625_01_1	198_01_1	1256_01_4	1948_2_5	1949_03_12	2069_01_1	1943_2_5	1941_01_1	2079_5_4	3559_5_7	94_01_1	818_1_4	345_2_7	347_2_15	340_03_1	97_2_1	1441_01_2	1373_1_1	811_03_18	200_2_30	348_01_15	349_01_1	817_34_6	1799_2_13	1399_03_11	719_01_1	457_01_13	717_2_1	1792_2_3	714_2_6	1797_2_11	1796_2_1	2856_01_11	618_2_11	3332_3_2	1493_2_34	1396_2_27	606_5_1	1499_2_1	961_2_2	594_2_7	1410_2_3	1705_2_2	2318_3_5	2319_2_11
199_01_1	619_01_18	593_01_1	1140_2_45	164_2_1	625_01_1	198_01_1	429_04_2	1948_2_6	1949_03_14	2069_01_2	1943_2_3	1941_01_2	2079_5_3	3559_5_6	94_01_1	818_1_4	345_2_8	347_2_15	340_03_1	97_2_1	666_01_1	1373_1_1	811_03_16	200_2_31	348_01_17	349_01_1	817_34_9	1799_2_24	1399_03_11	719_01_1	457_01_12	717_2_2	1792_2_4	714_2_10	1797_2_14	712_2_6	2856_01_8	3332_3_4	1493_2_37	1396_2_28	606_5_1	961_2_2	594_2_4	422_02_2	1705_2_4	2318_3_7	2319_2_8	1061_2_6	1060_03_2
199_01_1	619_01_22	1140_2_39	164_2_1	198_01_1	429_04_2	1948_2_5	1949_03_15	981_01_1	1943_2_2	1941_01_2	3559_5_3	94_01_1	818_1_3	345_2_9	347_2_14	340_03_1	666_01_1	1373_1_1	811_03_16	348_01_23	349_01_1	817_34_10	1799_2_24	1399_03_13	719_01_1	2851_03_4	1792_2_2	714_2_8	1797_2_15	712_2_2	2856_01_10	3332_3_3	1493_2_43	1396_2_35	606_5_1	594_2_2	422_02_1	1705_2_4	2318_3_6	2319_2_3	1061_2_5	1060_03_5	1062_01_11	1064_2_9	1067_1_1	910_2_4	913_4_1	298_2_1	296_2_12
199_01_1	619_01_18	1140_2_49	164_2_1	198_01_1	429_04_1	1948_2_10	1949_03_11	981_01_1	1943_2_1	1941_01_1	3559_5_4	1945_01_1	818_1_2	345_2_10	347_2_14	340_03_1	666_01_1	1373_1_1	811_03_14	348_01_16	349_01_1	817_34_12	1799_2_23	1399_03_20	719_01_1	2851_03_3	1792_2_5	714_2_12	1797_2_25	712_2_2	2856_01_11	3332_3_3	1493_2_48	1396_2_36	606_5_1	422_02_2	1705_2_4	2318_3_6	2319_2_4	1061_2_4	1060_03_1	1062_01_12	1064_2_10	1067_1_2	910_2_5	298_2_1	296_2_14	297_3_24	912_01_6
199_01_1	1140_2_42	198_01_1	429_04_1	1948_2_4	1949_03_12	981_01_1	1943_2_2	3559_5_3	1945_01_1	818_1_4	345_2_8	347_2_11	340_03_1	666_01_1	1373_1_1	811_03_11	348_01_18	349_01_1	817_34_10	1799_2_30	1399_03_21	719_01_1	2851_03_2	1792_2_5	714_2_9	1797_2_20	712_2_4	2856_01_10	3332_3_4	1493_2_55	1396_2_36	606_5_1	2898_1_3	1705_2_5	2318_3_8	2319_2_5	1061_2_3	1060_03_2	1062_01_3	1064_2_8	619_01_17	910_2_3	298_2_1	296_2_23	297_3_30	912_01_5	1663_01_3	291_12_1	1086_01_1
199_01_1	1140_2_45	198_01_1	429_04_1	1948_2_4	1949_03_15	981_01_1	1943_2_1	3559_5_1	1945_01_1	818_1_3	345_2_6	347_2_8	340_03_1	666_01_1	1373_1_1	811_03_6	348_01_11	349_01_1	817_34_11	1799_2_31	1399_03_15	719_01_1	2851_03_2	1792_2_6	714_2_13	1797_2_23	712_2_1	2856_01_7	3332_3_6	1493_2_75	1396_2_35	606_5_1	2898_1_9	1705_2_1	2318_3_4	2319_2_5	1060_03_4	1062_01_4	1064_2_11	619_01_23	910_2_6	298_2_1	296_2_14	297_3_35	912_01_5	1663_01_7	291_12_1	1086_01_2	592_2_3
199_01_1	1140_2_49	198_01_1	429_04_1	1948_2_4	1949_03_19	1945_01_1	818_1_5	345_2_5	347_2_11	340_03_1	666_01_1	1373_1_1	811_03_5	348_01_9	349_01_1	817_34_15	1799_2_30	1399_03_19	719_01_1	2851_03_3	1792_2_13	714_2_8	1797_2_20	712_2_3	2856_01_7	3332_3_4	1493_2_57	1396_2_41	606_5_1	1997_2_1	2318_3_6	2319_2_3	1060_03_4	1062_01_3	1064_2_8	619_01_17	910_2_10	296_2_23	297_3_47	912_01_3	1663_01_11	291_12_1	1086_01_3	592_2_2	595_012_20	1082_2_27	2834_2_1	596_01_3	1122_2_10
199_01_1	1140_2_47	198_01_1	1948_2_4	1949_03_19	1945_01_1	818_1_6	345_2_8	347_2_12	340_03_1	666_01_1	1373_1_1	811_03_8	348_01_6	349_01_1	817_34_14	1799_2_38	1399_03_16	719_01_1	2851_03_3	1792_2_12	714_2_9	1797_2_11	712_2_2	2856_01_8	3332_3_9	1493_2_60	1396_2_29	606_5_1	2318_3_4	1060_03_4	1062_01_3	1064_2_8	619_01_28	910_2_2	296_2_14	297_3_60	912_01_2	1663_01_12	291_12_1	1086_01_3	595_012_13	1082_2_29	2834_2_1	596_01_2	1122_2_6	1123_2_34	190_3_1	193_2_3	271_01_1
199_01_1	1140_2_57	198_01_1	1948_2_4	1949_03_15	1945_01_1	818_1_4	345_2_11	347_2_11	340_03_1	666_01_1	1373_1_1	811_03_1	348_01_5	349_01_1	817_34_19	1799_2_31	1399_03_14	719_01_1	2851_03_1	1792_2_10	714_2_15	1797_2_17	712_2_1	2856_01_4	3332_3_5	1493_2_58	1396_2_30	606_5_1	2318_3_5	1060_03_3	1062_01_5	1064_2_5	619_01_26	910_2_3	296_2_12	297_3_46	912_01_4	1663_01_13	291_12_1	1086_01_1	595_012_11	1082_2_30	2834_2_1	1122_2_3	1123_2_41	190_3_1	193_2_3	271_01_1	272_01_1
199_01_1	1140_2_45	1948_2_4	1949_03_11	1945_01_1	818_1_9	345_2_17	347_2_15	340_03_1	666_01_1	811_03_3	348_01_6	349_01_1	817_34_18	1799_2_48	1399_03_12	719_01_1	1792_2_8	714_2_9	1797_2_15	712_2_1	2856_01_4	3332_3_3	1493_2_60	1396_2_38	606_5_1	2318_3_10	1060_03_3	1062_01_3	1064_2_3	619_01_27	910_2_3	296_2_12	297_3_43	912_01_3	1663_01_9	291_12_1	1086_01_1	595_012_8	1082_2_27	2834_2_1	1122_2_2	1123_2_46	190_3_1	193_2_4	271_01_1	272_01_1	273_2_16	274_01_1	275_2_31
199_01_1	1140_2_57	1948_2_3	1949_03_10	1945_01_1	818_1_8	345_2_23	347_2_14	340_03_1	666_01_1	811_03_3	348_01_5	349_01_1	817_34_21	1799_2_51	1399_03_8	719_01_1	1792_2_6	714_2_5	1797_2_14	712_2_1	2856_01_8	1493_2_74	1396_2_39	2318_3_8	1060_03_2	1062_01_3	1064_2_2	619_01_38	910_2_6	296_2_6	297_3_40	912_01_4	1663_01_8	291_12_1	1086_01_1	595_012_10	1082_2_30	2834_2_1	1122_2_3	1123_2_42	190_3_1	193_2_1	272_01_1	273_2_18	274_01_1	275_2_18	276_2_1	277_2_12	2827_2_6
199_01_1	1140_2_62	1948_2_2	1949_03_10	818_1_14	345_2_19	347_2_21	340_03_1	666_01_1	348_01_3	349_01_1	817_34_13	1799_2_37	719_01_1	1792_2_6	714_2_3	1797_2_11	712_2_1	2856_01_11	1493_2_67	1396_2_54	2318_3_5	1060_03_3	1062_01_3	1064_2_5	619_01_38	910_2_8	296_2_4	297_3_48	1259_03_1	1663_01_13	291_12_1	2604_01_1	595_012_10	1082_2_30	2834_2_1	1122_2_8	1123_2_41	190_3_1	193_2_1	272_01_1	273_2_25	274_01_1	275_2_29	276_2_1	277_2_18	2827_2_7	2821_01_4	2542_01_32	2547_2_9
199_01_1	1140_2_44	1949_03_12	818_1_23	345_2_16	347_2_24	340_03_1	666_01_1	348_01_3	349_01_1	817_34_19	1799_2_44	719_01_1	1792_2_9	714_2_1	1797_2_5	712_2_1	2856_01_13	1493_2_67	1396_2_45	2318_3_5	1060_03_3	1062_01_6	1064_2_3	619_01_42	910_2_14	296_2_8	297_3_51	1259_03_1	1663_01_14	291_12_1	2604_01_1	595_012_9	1082_2_28	1122_2_12	1123_2_42	190_3_1	193_2_1	272_01_1	273_2_20	274_01_1	275_2_24	276_2_1	277_2_10	2827_2_12	2821_01_2	2542_01_36	2547_2_10	2262_2_7	2263_01_2
199_01_1	1140_2_46	1949_03_11	818_1_23	345_2_22	347_2_18	340_03_1	348_01_3	349_01_1	817_34_19	1799_2_36	719_01_1	1792_2_4	1790_4_10	1797_2_8	712_2_1	2856_01_9	1493_2_82	1396_2_53	2318_3_3	1060_03_2	1062_01_3	1064_2_4	619_01_38	910_2_18	296_2_3	297_3_42	1259_03_1	1663_01_22	291_12_1	2604_01_1	595_012_11	1082_2_35	1122_2_3	1123_2_37	190_3_1	193_2_1	272_01_1	273_2_20	274_01_1	275_2_22	276_2_1	277_2_6	2827_2_4	2821_01_4	2542_01_44	2547_2_3	2262_2_6	2263_01_2	1017_01_21
199_01_1	1140_2_47	1949_03_15	818_1_28	345_2_25	347_2_22	340_03_1	814_3_20	349_01_1	817_34_18	1799_2_36	719_01_1	1792_2_3	1790_4_10	1797_2_4	712_2_1	2856_01_12	1493_2_82	420_2_23	2318_3_5	1709_2_21	1062_01_1	1064_2_1	619_01_30	910_2_18	296_2_1	297_3_42	1259_03_1	1663_01_21	291_12_1	2604_01_1	595_012_3	1082_2_28	1122_2_5	1123_2_37	190_3_1	193_2_1	272_01_1	273_2_33	274_01_1	275_2_25	276_2_1	277_2_13	2821_01_5	2542_01_38	2547_2_4	2262_2_2	2263_01_4	1017_01_22	2266_2_6
199_01_1	1140_2_48	1949_03_15	818_1_34	345_2_25	347_2_20	340_03_1	814_3_9	349_01_1	817_34_25	1799_2_45	719_01_1	1792_2_3	1790_4_9	1797_2_6	712_2_1	2856_01_13	1493_2_99	1396_2_48	2318_3_2	1709_2_22	1062_01_1	1064_2_2	619_01_38	910_2_22	297_3_45	1259_03_1	1663_01_16	291_12_1	2604_01_1	595_012_4	1082_2_19	1122_2_3	1123_2_29	190_3_1	193_2_1	272_01_1	273_2_25	274_01_1	275_2_17	276_2_1	277_2_9	2821_01_2	2542_01_23	2547_2_7	2263_01_7	1017_01_21	2266_2_4	1406_1_1	1404_03_15
199_01_1	1140_2_60	1949_03_14	818_1_43	345_2_26	347_2_10	340_03_1	814_3_18	349_01_1	817_34_25	1799_2_34	719_01_1	1792_2_4	1790_4_5	1797_2_3	712_2_1	2856_01_12	1493_2_99	1396_2_54	1709_2_24	1062_01_2	1064_2_2	619_01_41	910_2_36	297_3_47	1259_03_1	1663_01_17	291_12_1	2604_01_1	595_012_6	1082_2_19	1122_2_3	1123_2_26	190_3_1	193_2_1	272_01_1	273_2_30	274_01_1	275_2_22	276_2_1	277_2_19	2821_01_1	2542_01_16	2547_2_5	2263_01_4	1017_01_20	2266_2_5	1406_1_1	1404_03_17	2441_3_19
199_01_1	1140_2_38	1949_03_15	818_1_50	345_2_18	347_2_9	340_03_1	814_3_12	349_01_1	817_34_28	1799_2_30	719_01_1	1792_2_8	1790_4_3	1797_2_3	712_2_1	2856_01_5	1493_2_71	1396_2_59	1709_2_30	1062_01_3	1064_2_1	619_01_44	910_2_51	297_3_45	1259_03_1	1663_01_20	291_12_1	595_012_5	1082_2_20	197_2_1	1123_2_26	190_3_1	193_2_1	272_01_1	273_2_33	274_01_1	275_2_19	276_2_1	277_2_20	2821_01_2	2542_01_20	2547_2_5	2263_01_1	1017_01_14	2266_2_1	1406_1_1	1404_03_15	2441_3_29	2444_1_8
199_01_1	1140_2_41	1949_03_14	818_1_46	345_2_24	347_2_6	340_03_1	814_3_8	349_01_1	817_34_34	1799_2_29	719_01_1	1792_2_9	1790_4_5	1797_2_6	2856_01_2	1493_2_83	420_2_22	1709_2_39	1062_01_1	619_01_46	910_2_44	297_3_40	1259_03_1	1663_01_18	291_12_1	595_012_4	1082_2_16	197_2_1	1123_2_29	190_3_1	193_2_1	273_2_49	274_01_1	275_2_20	276_2_1	277_2_12	2542_01_14	2547_2_1	2263_01_2	1017_01_16	2266_2_1	1406_1_1	1404_03_14	2441_3_26	2444_1_9	1233_1_9	1335_03_6	442_2_28	441_2_11
199_01_1	1140_2_32	1949_03_13	818_1_45	345_2_25	347_2_2	340_03_1	814_3_13	349_01_1	817_34_18	1799_2_28	719_01_1	1792_2_9	1790_4_4	1797_2_4	2856_01_4	1493_2_72	420_2_23	1709_2_50	1062_01_3	619_01_34	424_01_17	297_3_40	1259_03_1	1663_01_21	291_12_1	595_012_2	1082_2_19	197_2_1	1123_2_26	190_3_1	193_2_1	273_2_44	274_01_1	275_2_18	276_2_1	277_2_17	2542_01_12	2547_2_3	2263_01_6	1017_01_11	2266_2_2	1406_1_1	1404_03_11	2441_3_27	2444_1_10	1233_1_6	1335_03_6	442_2_28	441_2_11
199_01_1	1140_2_30	1949_03_14	818_1_43	345_2_21	347_2_6	340_03_1	814_3_10	349_01_1	817_34_28	1799_2_34	719_01_1	1792_2_9	1790_4_3	1797_2_2	2856_01_9	1493_2_69	420_2_9	1709_2_54	1062_01_4	424_01_14	297_3_39	1259_03_1	1663_01_20	291_12_1	595_012_4	1082_2_15	197_2_1	1123_2_22	190_3_1	193_2_1	273_2_35	274_01_1	275_2_12	276_2_1	277_2_15	2542_01_11	2263_01_9	1017_01_12	2266_2_4	1406_1_1	1404_03_17	2441_3_29	2444_1_9	1233_1_6	1335_03_6	442_2_33	441_2_15	2760_02_1	2767_2_19
199_01_1	1140_2_29	1949_03_11	818_1_62	345_2_22	347_2_3	340_03_1	814_3_11	349_01_1	817_34_27	1799_2_29	719_01_1	1792_2_10	1790_4_1	1797_2_2	2856_01_16	1493_2_77	420_2_14	1709_2_54	1062_01_5	424_01_10	297_3_41	1259_03_1	1663_01_17	291_12_1	595_012_4	1082_2_18	197_2_1	1123_2_23	190_3_1	193_2_1	273_2_33	274_01_1	275_2_18	276_2_1	277_2_8	2542_01_13	2263_01_6	1017_01_20	2266_2_7	1406_1_1	1404_03_22	2441_3_29	2444_1_6	1233_1_3	1335_03_3	442_2_39	441_2_9	2760_02_3	2767_2_8
199_01_1	1140_2_25	1949_03_12	818_1_81	345_2_28	347_2_3	340_03_1	814_3_13	349_01_1	817_34_26	1799_2_26	719_01_1	1792_2_8	1790_4_1	2856_01_15	1493_2_69	420_2_11	1709_2_58	1062_01_6	424_01_9	297_3_54	1259_03_1	1663_01_16	291_12_1	595_012_3	1082_2_20	197_2_1	1123_2_12	190_3_1	193_2_1	273_2_38	274_01_1	275_2_27	276_2_1	277_2_13	2542_01_21	2263_01_5	1017_01_25	2266_2_6	1406_1_1	1404_03_16	2441_3_43	2444_1_7	1233_1_4	1335_03_5	442_2_36	441_2_8	2760_02_2	2767_2_4	1333_3_7
199_01_1	1140_2_34	1949_03_10	818_1_80	345_2_25	347_2_2	340_03_1	814_3_8	349_01_1	817_34_27	1799_2_32	719_01_1	1792_2_6	2856_01_12	1493_2_55	420_2_8	1709_2_55	1062_01_3	424_01_5	297_3_47	1259_03_1	1663_01_16	291_12_1	595_012_1	1082_2_21	197_2_1	1123_2_14	190_3_1	193_2_1	273_2_38	274_01_1	275_2_20	276_2_1	277_2_17	2542_01_14	2263_01_7	1017_01_23	2266_2_4	1406_1_1	1404_03_14	2441_3_48	2444_1_3	1233_1_8	1335_03_10	442_2_46	441_2_6	2767_2_7	1333_3_5	102_3_1	101_01_7
199_01_1	1140_2_40	1949_03_7	818_1_83	345_2_28	347_2_4	340_03_1	814_3_10	349_01_1	817_34_26	1799_2_38	719_01_1	1792_2_4	2856_01_11	1493_2_56	420_2_12	1709_2_56	1062_01_1	424_01_10	297_3_32	1259_03_1	1663_01_23	291_12_1	595_012_1	1082_2_23	197_2_1	1123_2_19	190_3_1	193_2_1	273_2_41	274_01_1	275_2_26	276_2_1	277_2_20	2542_01_16	2263_01_6	1017_01_22	2266_2_6	1406_1_1	1404_03_12	2441_3_47	2444_1_1	1233_1_9	1335_03_3	442_2_43	441_2_4	2767_2_9	1333_3_7	102_3_1	101_01_2
1140_2_34	1949_03_6	818_1_79	345_2_29	347_2_3	340_03_1	348_01_1	349_01_1	817_34_30	1799_2_32	719_01_1	1792_2_7	2856_01_13	1493_2_56	420_2_11	1709_2_57	1062_01_2	424_01_10	297_3_24	1663_01_24	291_12_1	199_01_1	1082_2_20	197_2_1	1123_2_15	190_3_1	193_2_1	273_2_42	274_01_1	275_2_12	276_2_1	277_2_14	2542_01_21	2263_01_3	1017_01_26	2266_2_4	1406_1_1	1404_03_15	2441_3_45	2444_1_3	1233_1_12	1335_03_3	442_2_32	441_2_1	2767_2_7	1333_3_9	102_3_1	101_01_6	106_01_1	105_03_1
1140_2_40	1949_03_3	818_1_76	345_2_24	340_03_1	348_01_1	349_01_1	817_34_34	1799_2_39	719_01_1	1792_2_7	2856_01_12	1493_2_52	420_2_16	1709_2_56	1062_01_3	424_01_6	297_3_20	1663_01_19	291_12_1	199_01_1	1082_2_20	197_2_1	1123_2_20	190_3_1	193_2_1	273_2_43	274_01_1	275_2_9	276_2_1	277_2_16	2542_01_30	2263_01_3	1017_01_32	2266_2_5	1406_1_1	1404_03_22	2441_3_46	2444_1_2	1233_1_16	1335_03_4	442_2_41	441_2_2	2767_2_6	1333_3_10	102_3_1	101_01_6	106_01_1	105_03_1	39_2_59
1140_2_38	1949_03_2	818_1_86	345_2_28	340_03_1	348_01_1	349_01_1	817_34_37	1799_2_33	719_01_1	1792_2_8	2856_01_9	1493_2_55	420_2_19	1709_2_58	1062_01_5	424_01_7	297_3_22	1663_01_14	291_12_1	199_01_1	1082_2_29	197_2_1	1123_2_20	190_3_1	193_2_1	273_2_46	274_01_1	275_2_9	276_2_1	277_2_15	2542_01_23	2263_01_2	1017_01_37	2266_2_6	1404_03_19	2441_3_60	2444_1_6	1233_1_17	443_01_1	442_2_33	441_2_1	2767_2_9	1333_3_9	102_3_1	101_01_6	106_01_1	105_03_1	39_2_48	31_5_1
1140_2_50	1949_03_2	818_1_75	345_2_33	340_03_1	814_3_2	349_01_1	817_34_40	1799_2_46	719_01_1	1792_2_10	2856_01_11	1493_2_41	420_2_16	1709_2_69	1062_01_2	424_01_7	297_3_29	1663_01_16	291_12_1	199_01_1	1082_2_22	197_2_1	1123_2_18	190_3_1	193_2_1	273_2_39	274_01_1	275_2_6	276_2_1	277_2_8	2542_01_31	2263_01_3	1017_01_37	2266_2_5	1404_03_26	2441_3_72	2444_1_2	1233_1_19	443_01_1	442_2_29	441_2_2	2767_2_7	1333_3_12	102_3_1	101_01_7	106_01_1	105_03_1	39_2_62	31_5_1
1140_2_54	1949_03_4	818_1_77	345_2_33	340_03_1	349_01_1	817_34_31	1799_2_55	719_01_1	1792_2_3	2856_01_10	1493_2_35	420_2_14	1709_2_57	424_01_7	297_3_18	1663_01_16	291_12_1	199_01_1	1082_2_28	197_2_1	1123_2_12	190_3_1	193_2_1	273_2_45	274_01_1	275_2_6	276_2_1	277_2_7	2542_01_24	2263_01_5	1017_01_39	2266_2_5	1404_03_32	2441_3_67	2444_1_4	1233_1_21	443_01_1	442_2_36	441_2_2	2767_2_5	1333_3_10	102_3_1	101_01_9	106_01_1	105_03_1	39_2_55	31_5_1	30_2_29	34_1_5
1140_2_63	1949_03_8	818_1_77	345_2_30	340_03_1	349_01_1	817_34_32	1799_2_51	719_01_1	1792_2_5	2856_01_7	1493_2_31	420_2_14	1709_2_47	424_01_15	297_3_19	1663_01_13	291_12_1	199_01_1	1082_2_27	197_2_1	1123_2_4	190_3_1	193_2_1	273_2_45	274_01_1	275_2_6	276_2_1	277_2_2	2542_01_28	2263_01_3	1017_01_45	2266_2_6	1404_03_30	2441_3_68	2444_1_3	1233_1_7	443_01_1	442_2_32	441_2_1	2767_2_7	1333_3_16	102_3_1	101_01_6	106_01_1	105_03_1	39_2_58	31_5_1	30_2_32	34_1_9
1140_2_58	1949_03_6	818_1_81	345_2_29	340_03_1	349_01_1	817_34_31	1799_2_67	719_01_1	1792_2_6	2856_01_8	1493_2_14	420_2_7	1709_2_63	424_01_14	297_3_19	1663_01_11	291_12_1	199_01_1	1082_2_20	1123_2_5	190_3_1	193_2_1	273_2_42	274_01_1	275_2_9	276_2_1	277_2_2	2542_01_30	2263_01_5	1017_01_58	2266_2_4	1404_03_29	2441_3_70	2444_1_2	1233_1_12	443_01_1	442_2_35	441_2_1	2767_2_4	1333_3_20	102_3_1	101_01_9	106_01_1	105_03_1	39_2_61	31_5_1	30_2_36	34_1_7	641_03_53
1140_2_54	1949_03_8	818_1_84	345_2_20	340_03_1	349_01_1	817_34_27	1799_2_66	719_01_1	1792_2_4	2856_01_3	1493_2_15	420_2_14	1709_2_49	424_01_15	297_3_18	1663_01_7	291_12_1	199_01_1	1082_2_23	1123_2_6	190_3_1	193_2_1	273_2_37	274_01_1	275_2_7	276_2_1	277_2_1	2542_01_30	2263_01_9	1017_01_64	2266_2_3	1404_03_25	2441_3_58	2444_1_2	1233_1_11	443_01_1	442_2_41	441_2_1	2767_2_4	1333_3_21	102_3_1	101_01_5	106_01_1	105_03_1	39_2_55	31_5_1	30_2_34	34_1_11	641_03_57
1140_2_41	1949_03_9	818_1_85	345_2_15	340_03_1	349_01_1	817_34_32	1799_2_68	719_01_1	1792_2_3	2856_01_4	1493_2_14	420_2_10	1709_2_63	424_01_11	297_3_30	1663_01_6	291_12_1	199_01_1	1082_2_20	1123_2_3	190_3_1	193_2_1	273_2_21	274_01_1	275_2_5	276_2_1	277_2_1	2542_01_45	2263_01_10	1017_01_65	2266_2_4	1404_03_24	2441_3_78	2444_1_3	1233_1_3	443_01_1	442_2_33	2767_2_1	1333_3_25	102_3_1	101_01_10	106_01_1	105_03_1	39_2_62	31_5_1	30_2_37	34_1_12	641_03_43	3093_3_21
1140_2_35	1949_03_4	818_1_72	345_2_20	340_03_1	349_01_1	817_34_24	1799_2_90	719_01_1	1792_2_2	2856_01_6	1493_2_9	420_2_12	1709_2_59	424_01_17	297_3_34	1663_01_2	291_12_1	199_01_1	1082_2_16	1123_2_3	190_3_1	193_2_1	273_2_25	274_01_1	275_2_3	276_2_1	277_2_1	2542_01_35	2263_01_3	1017_01_63	1404_03_24	2441_3_62	2444_1_2	1233_1_4	443_01_1	442_2_31	1333_3_19	102_3_1	101_01_19	106_01_1	105_03_1	39_2_61	31_5_1	30_2_51	34_1_11	641_03_42	3093_3_34	646_03_1	1249_2_1
1140_2_39	1949_03_2	818_1_70	345_2_29	340_03_1	349_01_1	817_34_31	1799_2_80	719_01_1	1792_2_1	2856_01_5	1493_2_6	1396_2_28	1709_2_52	424_01_18	297_3_31	291_12_1	199_01_1	1082_2_17	1123_2_4	190_3_1	193_2_1	273_2_19	274_01_1	275_2_10	276_2_1	277_2_1	2542_01_42	2263_01_3	1017_01_67	1404_03_27	2441_3_64	2444_1_3	1233_1_4	443_01_1	442_2_24	1333_3_25	102_3_1	101_01_17	106_01_1	105_03_1	39_2_61	31_5_1	30_2_40	34_1_13	641_03_45	3093_3_38	646_03_1	1249_2_1	2166_2_9
1140_2_41	1949_03_6	818_1_80	345_2_16	340_03_1	349_01_1	817_34_31	1799_2_92	719_01_1	1792_2_2	2856_01_9	1493_2_8	420_2_11	1709_2_53	424_01_17	297_3_18	291_12_1	199_01_1	1082_2_11	1123_2_7	190_3_1	193_2_1	273_2_18	274_01_1	275_2_8	276_2_1	277_2_1	2542_01_40	1017_01_72	1404_03_26	2441_3_76	2444_1_1	1233_1_1	443_01_1	442_2_14	1333_3_39	102_3_1	101_01_17	106_01_1	105_03_1	39_2_70	31_5_1	30_2_44	34_1_11	641_03_44	3093_3_37	646_03_1	1249_2_1	2166_2_8	431_03_1
1140_2_35	1949_03_6	818_1_57	345_2_6	340_03_1	349_01_1	817_34_30	1799_2_84	719_01_1	1792_2_4	2856_01_4	1493_2_9	420_2_14	1709_2_51	424_01_24	297_3_26	291_12_1	199_01_1	1082_2_12	1123_2_7	190_3_1	193_2_1	273_2_18	274_01_1	275_2_6	276_2_1	277_2_1	2542_01_60	1017_01_76	1404_03_25	2441_3_57	2444_1_1	443_01_1	442_2_15	1333_3_33	102_3_1	101_01_23	106_01_1	105_03_1	39_2_72	31_5_1	30_2_50	34_1_2	641_03_48	3093_3_43	646_03_1	1249_2_1	2166_2_2	431_03_1	335_03_1
1140_2_42	1949_03_7	818_1_71	345_2_6	340_03_1	349_01_1	817_34_26	1799_2_62	719_01_1	1792_2_7	2856_01_2	1493_2_5	420_2_14	1709_2_53	424_01_30	297_3_21	291_12_1	199_01_1	1082_2_11	1123_2_7	190_3_1	193_2_1	273_2_9	274_01_1	275_2_9	276_2_1	277_2_1	2542_01_52	1017_01_100	1404_03_22	2441_3_69	443_01_1	442_2_21	1333_3_34	102_3_1	101_01_27	106_01_1	105_03_1	39_2_67	31_5_1	30_2_39	34_1_2	641_03_46	3093_3_49	646_03_1	1249_2_1	2166_2_2	431_03_1	335_03_1	333_2_1
730_5_97	1269_2_7	212_2_16	669_01_99	211_2_27	2847_01_35	1148_5_55	127_2_1	1266_02_2	954_3_1	2095_1_20	1815_2_28	3412_01_4	40_1_84	135_2_14	134_2_19	3657_4_1	2098_01_1	3653_01_6	690_03_41	27_01_4	707_2_8	1837_03_1	22_4_1	3123_01_9	1075_2_10	28_2_1	1073_3_35	1070_03_4	818_1_58	345_2_6	404_5_1	403_2_6	221_2_1	401_01_132	2153_2_17	933_2_4	280_3_1	283_4_1	549_01_18	285_2_21	349_01_1	2012_01_78	997_01_38	1313_3_3	1759_3_16	993_03_101	1093_01_1	1792_2_6	1157_03_37
730_5_77	1269_2_13	212_2_15	669_01_93	211_2_27	2847_01_38	1148_5_64	127_2_1	1266_02_4	954_3_1	2095_1_14	1815_2_19	3412_01_1	40_1_80	135_2_18	134_2_24	3657_4_1	166_01_1	3653_01_4	690_03_50	27_01_4	707_2_7	1837_03_1	22_4_1	3123_01_12	1075_2_10	28_2_1	1073_3_42	1070_03_2	818_1_56	345_2_2	404_5_1	403_2_8	221_2_1	401_01_152	2153_2_21	933_2_9	280_3_1	283_4_1	549_01_12	285_2_18	349_01_1	2012_01_74	997_01_33	1313_3_2	1759_3_8	993_03_101	1093_01_1	1792_2_5	1157_03_24
730_5_93	1269_2_12	212_2_15	669_01_79	211_2_22	2847_01_45	1148_5_78	127_2_1	1266_02_5	954_3_1	2095_1_17	1815_2_24	3412_01_2	40_1_67	135_2_17	134_2_25	3657_4_2	166_01_1	3653_01_5	690_03_52	27_01_2	707_2_13	1837_03_1	22_4_1	3123_01_12	1075_2_9	28_2_1	1073_3_49	818_1_65	345_2_2	404_5_1	403_2_4	221_2_1	401_01_144	2153_2_20	933_2_13	280_3_1	283_4_1	549_01_10	285_2_14	349_01_1	2012_01_85	997_01_29	2460_2_33	1759_3_11	993_03_96	1093_01_1	1792_2_8	1157_03_22	1098_3_116
730_5_89	1269_2_13	212_2_19	669_01_87	211_2_27	2847_01_41	1148_5_84	127_2_1	1266_02_2	954_3_1	2095_1_17	1815_2_27	3412_01_1	40_1_66	135_2_8	134_2_19	3657_4_4	166_01_1	3653_01_12	690_03_51	27_01_3	707_2_13	1837_03_1	22_4_1	3123_01_12	1075_2_14	28_2_1	1073_3_38	818_1_49	345_2_2	404_5_1	403_2_8	221_2_1	401_01_137	2153_2_16	933_2_12	280_3_1	283_4_1	549_01_9	285_2_14	349_01_1	2012_01_95	997_01_21	2460_2_31	1759_3_6	993_03_92	1093_01_1	1792_2_13	1157_03_21	1098_3_116
730_5_96	1269_2_18	212_2_21	669_01_67	211_2_36	2847_01_50	1148_5_84	127_2_1	1140_2_52	954_3_1	2095_1_12	1815_2_32	2091_3_2	40_1_65	135_2_10	134_2_15	3657_4_3	166_01_1	3653_01_16	690_03_52	1949_03_4	707_2_6	1837_03_1	22_4_1	3123_01_16	1075_2_13	28_2_1	1073_3_34	818_1_49	335_03_1	404_5_1	403_2_6	221_2_1	401_01_137	2153_2_20	933_2_7	280_3_1	283_4_1	549_01_4	285_2_11	349_01_1	2012_01_99	997_01_13	2460_2_27	1759_3_1	993_03_91	1093_01_1	1792_2_9	1157_03_19	1098_3_129
730_5_107	1269_2_15	212_2_16	669_01_69	211_2_28	2847_01_49	1148_5_87	127_2_1	1140_2_50	954_3_1	2095_1_16	1815_2_25	2091_3_2	40_1_70	135_2_11	134_2_12	3657_4_1	166_01_1	3653_01_11	690_03_68	1949_03_2	707_2_4	1837_03_1	22_4_1	3123_01_17	1075_2_12	28_2_1	1073_3_33	818_1_53	335_03_1	404_5_1	403_2_1	221_2_1	401_01_128	2153_2_14	933_2_9	280_3_1	283_4_1	549_01_7	285_2_14	349_01_1	2012_01_106	997_01_18	2460_2_28	993_03_91	1093_01_1	1792_2_15	1157_03_17	1098_3_125	1150_3_105
730_5_102	1269_2_11	212_2_17	669_01_76	211_2_33	2847_01_49	1148_5_76	127_2_1	1140_2_51	954_3_1	2095_1_19	2091_3_1	40_1_61	135_2_6	134_2_14	138_1_16	166_01_1	3653_01_12	690_03_62	1949_03_5	707_2_2	1837_03_1	3123_01_24	1075_2_16	28_2_1	1073_3_26	818_1_36	1009_2_1	404_5_1	403_2_2	221_2_1	401_01_113	2153_2_21	933_2_6	280_3_1	283_4_1	549_01_12	285_2_11	349_01_1	2012_01_111	997_01_20	2460_2_40	993_03_102	1093_01_1	1792_2_13	1157_03_12	1098_3_153	1150_3_100	672_03_1	158_01_1
217_2_1	1269_2_12	212_2_22	669_01_68	211_2_35	2847_01_61	1148_5_82	127_2_1	1140_2_59	2095_1_6	2091_3_1	40_1_60	135_2_10	134_2_8	138_1_17	102_3_1	3653_01_8	690_03_64	1949_03_5	707_2_2	1837_03_1	3123_01_27	1075_2_12	28_2_1	1073_3_26	818_1_38	1009_2_1	403_2_3	221_2_1	401_01_118	2153_2_24	933_2_4	280_3_1	283_4_1	549_01_23	285_2_12	349_01_1	2012_01_114	997_01_22	2460_2_30	993_03_100	1093_01_1	1792_2_14	1157_03_8	1098_3_155	1150_3_91	672_03_1	1493_2_2	125_2_95	1953_2_65
217_2_1	1269_2_10	212_2_21	669_01_68	211_2_30	2847_01_59	1148_5_76	127_2_1	1140_2_57	2095_1_8	2091_3_4	40_1_58	135_2_10	134_2_11	138_1_19	102_3_1	3653_01_11	690_03_67	1949_03_4	20_04_22	1837_03_1	3123_01_33	1075_2_13	28_2_1	1073_3_16	818_1_44	403_2_3	401_01_120	2153_2_17	2015_2_46	280_3_1	283_4_1	549_01_22	285_2_10	349_01_1	2012_01_101	997_01_27	2460_2_33	993_03_114	1093_01_1	1792_2_15	1157_03_3	1098_3_128	1150_3_105	672_03_1	1493_2_1	125_2_83	1953_2_79	1396_2_26	606_5_1
217_2_1	1269_2_18	212_2_35	669_01_64	211_2_32	2847_01_49	1148_5_64	127_2_1	1140_2_62	2095_1_13	2091_3_3	40_1_52	135_2_10	134_2_5	138_1_12	102_3_1	3653_01_13	690_03_65	1949_03_3	20_04_31	1837_03_1	3123_01_34	1075_2_17	28_2_1	1073_3_24	818_1_44	403_2_3	401_01_115	2153_2_30	2015_2_42	280_3_1	283_4_1	549_01_28	285_2_13	349_01_1	2012_01_96	997_01_35	2460_2_44	993_03_102	1093_01_1	1792_2_14	1157_03_1	1098_3_125	1150_3_96	672_03_1	1493_2_1	125_2_82	1953_2_79	1396_2_25	606_5_1
217_2_1	1269_2_26	212_2_42	669_01_73	211_2_41	2847_01_45	1148_5_65	127_2_1	1140_2_68	2095_1_12	2091_3_4	40_1_55	135_2_15	134_2_5	138_1_12	102_3_1	3653_01_14	690_03_70	1949_03_2	20_04_42	1837_03_1	3123_01_30	1075_2_14	28_2_1	1073_3_26	818_1_59	403_2_4	401_01_110	2153_2_20	2015_2_32	280_3_1	283_4_1	549_01_36	285_2_17	349_01_1	2012_01_83	997_01_34	2460_2_45	993_03_109	1093_01_1	1792_2_21	1098_3_132	1150_3_87	672_03_1	1493_2_1	125_2_76	1953_2_87	1396_2_25	606_5_1	15_01_1
217_2_1	1269_2_29	212_2_39	669_01_72	211_2_41	2847_01_50	1148_5_67	127_2_1	1140_2_72	2095_1_15	2091_3_2	40_1_59	135_2_11	134_2_4	138_1_19	102_3_1	3653_01_14	690_03_65	1949_03_2	20_04_54	1837_03_1	3123_01_31	1075_2_9	28_2_1	1073_3_18	818_1_47	403_2_3	401_01_103	2153_2_18	2015_2_38	280_3_1	283_4_1	549_01_34	285_2_13	349_01_1	2012_01_77	997_01_31	2460_2_57	993_03_113	1093_01_1	1792_2_20	1098_3_157	1150_3_107	672_03_1	1493_2_1	125_2_62	1953_2_90	1396_2_27	606_5_1	15_01_1
217_2_1	1269_2_37	212_2_48	669_01_77	211_2_53	2847_01_49	1148_5_72	127_2_1	1140_2_78	2095_1_23	40_1_53	135_2_13	134_2_6	138_1_11	102_3_1	3653_01_17	690_03_59	1949_03_2	20_04_39	1837_03_1	3123_01_35	1075_2_9	28_2_1	1073_3_27	818_1_41	403_2_2	401_01_101	2153_2_30	2015_2_31	280_3_1	283_4_1	549_01_44	285_2_17	349_01_1	2012_01_63	997_01_33	2460_2_59	993_03_125	1093_01_1	1792_2_21	1098_3_158	1150_3_90	672_03_1	1493_2_1	125_2_65	1953_2_82	1396_2_19	606_5_1	15_01_1	2505_01_95
217_2_1	1269_2_33	212_2_48	669_01_81	211_2_36	2847_01_51	1148_5_78	127_2_1	1140_2_85	2095_1_18	40_1_44	135_2_20	134_2_3	138_1_8	102_3_1	3653_01_23	690_03_63	20_04_35	1837_03_1	3123_01_40	1075_2_17	28_2_1	1073_3_23	818_1_47	403_2_1	401_01_89	2153_2_17	2015_2_30	280_3_1	283_4_1	549_01_46	285_2_17	349_01_1	2012_01_68	997_01_31	2460_2_49	993_03_113	1093_01_1	1792_2_26	1098_3_164	1150_3_91	672_03_1	1493_2_1	125_2_64	1953_2_87	1396_2_19	606_5_1	15_01_1	2505_01_95	696_3_1
217_2_1	1269_2_26	212_2_52	669_01_76	211_2_50	2847_01_60	1148_5_69	127_2_1	1140_2_78	2095_1_21	40_1_41	135_2_17	134_2_3	138_1_12	102_3_1	3653_01_15	690_03_49	20_04_37	1837_03_1	3123_01_37	1075_2_13	28_2_1	1073_3_15	818_1_23	403_2_4	401_01_80	2153_2_17	2015_2_28	280_3_1	283_4_1	549_01_42	285_2_16	349_01_1	2012_01_68	997_01_35	2460_2_65	993_03_135	1093_01_1	1792_2_20	1098_3_185	1150_3_89	672_03_1	1493_2_1	125_2_71	1953_2_85	1396_2_25	606_5_1	15_01_1	2505_01_95	696_3_1
217_2_1	1269_2_40	212_2_54	669_01_81	211_2_59	2847_01_56	1148_5_74	127_2_1	1140_2_88	2095_1_16	40_1_48	135_2_22	134_2_2	138_1_6	102_3_1	3653_01_14	690_03_46	20_04_42	1837_03_1	3123_01_40	1075_2_15	28_2_1	1073_3_11	818_1_29	403_2_5	401_01_62	2153_2_17	2015_2_25	280_3_1	283_4_1	549_01_54	285_2_14	349_01_1	2012_01_60	997_01_24	2460_2_59	993_03_150	1093_01_1	1792_2_23	1098_3_176	1150_3_89	672_03_1	1493_2_1	125_2_83	1953_2_63	1396_2_36	606_5_1	15_01_1	2505_01_79	696_3_1
217_2_1	1269_2_36	212_2_49	669_01_82	211_2_39	2847_01_61	1148_5_76	127_2_1	1140_2_75	2095_1_14	40_1_48	135_2_19	134_2_3	138_1_10	102_3_1	3653_01_22	690_03_51	20_04_55	1837_03_1	3123_01_45	1075_2_16	28_2_1	1073_3_11	818_1_35	403_2_3	401_01_60	2153_2_14	2015_2_23	280_3_1	283_4_1	549_01_52	285_2_20	349_01_1	2012_01_54	997_01_25	2460_2_56	993_03_136	1093_01_1	1792_2_26	1098_3_193	1150_3_82	672_03_1	1493_2_1	125_2_87	1953_2_75	1396_2_18	606_5_1	15_01_1	2505_01_70	696_3_1
217_2_1	1269_2_46	212_2_42	669_01_102	211_2_43	2847_01_57	1148_5_73	127_2_1	1140_2_69	2095_1_8	40_1_68	135_2_22	134_2_2	138_1_10	102_3_1	3653_01_17	690_03_46	20_04_63	1837_03_1	3123_01_33	1075_2_14	28_2_1	1073_3_10	818_1_31	403_2_3	401_01_57	2153_2_17	2015_2_21	280_3_1	283_4_1	549_01_62	285_2_15	349_01_1	2012_01_44	997_01_18	2460_2_63	993_03_126	1093_01_1	1792_2_21	1098_3_201	1150_3_74	672_03_1	1493_2_1	125_2_86	1953_2_67	1396_2_20	606_5_1	15_01_1	2505_01_61	696_3_1
217_2_1	1269_2_53	212_2_42	669_01_107	211_2_44	2847_01_45	1148_5_69	127_2_1	1140_2_81	2095_1_6	40_1_69	135_2_20	134_2_1	138_1_4	102_3_1	3653_01_19	690_03_44	20_04_67	1837_03_1	3123_01_38	1075_2_16	28_2_1	1073_3_14	818_1_36	340_03_1	401_01_51	2153_2_16	2015_2_24	280_3_1	283_4_1	549_01_58	285_2_24	349_01_1	2012_01_44	997_01_17	2460_2_54	993_03_129	1093_01_1	1792_2_27	1098_3_194	1150_3_62	672_03_1	1493_2_1	125_2_85	1953_2_64	1396_2_15	15_01_1	2505_01_56	696_3_1	3049_03_53
217_2_1	1269_2_48	212_2_47	669_01_105	211_2_34	2847_01_46	1148_5_76	127_2_1	1140_2_68	2095_1_2	40_1_80	135_2_21	134_2_1	138_1_3	102_3_1	3653_01_22	690_03_42	20_04_67	1837_03_1	3123_01_53	1075_2_7	28_2_1	1073_3_12	818_1_27	340_03_1	401_01_56	2153_2_16	2015_2_26	280_3_1	283_4_1	549_01_49	285_2_21	349_01_1	2012_01_34	997_01_15	2460_2_72	993_03_127	1093_01_1	1792_2_13	1098_3_207	1150_3_68	672_03_1	1493_2_1	125_2_85	1953_2_67	1396_2_13	15_01_1	2505_01_59	696_3_1	3049_03_69
217_2_1	1269_2_63	212_2_48	669_01_99	211_2_43	2847_01_37	1148_5_70	127_2_1	1140_2_81	2095_1_6	40_1_105	135_2_21	134_2_1	138_1_5	102_3_1	3653_01_19	690_03_37	20_04_66	1837_03_1	3123_01_58	1075_2_13	28_2_1	1073_3_15	818_1_14	340_03_1	401_01_50	2153_2_24	2015_2_34	280_3_1	283_4_1	549_01_57	285_2_17	349_01_1	2012_01_30	997_01_16	2460_2_91	993_03_129	1093_01_1	1792_2_13	1098_3_202	1150_3_52	672_03_1	1493_2_1	125_2_115	1953_2_57	1396_2_14	15_01_1	2505_01_52	696_3_1	3049_03_62
217_2_1	1269_2_66	212_2_49	669_01_109	211_2_31	2847_01_37	1148_5_71	127_2_1	1140_2_87	2095_1_6	40_1_92	135_2_28	134_2_1	138_1_4	102_3_1	3653_01_11	690_03_34	20_04_83	1837_03_1	3123_01_66	1075_2_18	28_2_1	1073_3_18	818_1_15	340_03_1	401_01_42	2153_2_17	2015_2_43	280_3_1	283_4_1	549_01_57	285_2_16	349_01_1	2012_01_43	997_01_12	2460_2_85	993_03_114	1093_01_1	1792_2_18	1098_3_185	1150_3_61	672_03_1	1493_2_1	125_2_121	1953_2_56	1396_2_14	15_01_1	2505_01_53	696_3_1	3049_03_51
217_2_1	1269_2_70	212_2_48	669_01_103	211_2_47	2847_01_40	1148_5_77	127_2_1	1140_2_75	2095_1_6	40_1_107	135_2_24	134_2_1	138_1_9	102_3_1	3653_01_9	690_03_31	20_04_80	1837_03_1	3123_01_70	1075_2_15	28_2_1	1073_3_18	818_1_10	340_03_1	401_01_36	2153_2_24	2015_2_49	280_3_1	283_4_1	549_01_54	285_2_9	349_01_1	2012_01_41	997_01_12	2460_2_91	993_03_98	1093_01_1	1792_2_18	1098_3_185	1150_3_78	672_03_1	1493_2_1	125_2_116	1953_2_54	1396_2_16	15_01_1	2505_01_52	696_3_1	3049_03_57
217_2_1	1269_2_79	212_2_57	669_01_102	211_2_56	2847_01_40	1148_5_59	127_2_1	1140_2_90	2095_1_5	40_1_99	135_2_16	134_2_1	138_1_11	102_3_1	3653_01_8	690_03_23	20_04_106	1837_03_1	3123_01_93	1075_2_14	28_2_1	1073_3_24	818_1_3	340_03_1	401_01_38	2153_2_30	2015_2_44	280_3_1	283_4_1	549_01_59	285_2_10	349_01_1	2012_01_41	997_01_5	2460_2_84	993_03_97	1093_01_1	1792_2_16	1098_3_181	1150_3_68	672_03_1	1493_2_1	125_2_125	1953_2_45	1396_2_30	15_01_1	2505_01_69	696_3_1	3049_03_47
217_2_1	1269_2_66	212_2_48	669_01_97	211_2_33	2847_01_48	1148_5_66	127_2_1	1140_2_69	2095_1_4	40_1_104	135_2_18	134_2_1	138_1_8	102_3_1	3653_01_11	690_03_16	20_04_100	1837_03_1	3123_01_91	1075_2_18	28_2_1	1073_3_21	818_1_8	340_03_1	401_01_47	2153_2_25	2015_2_49	280_3_1	283_4_1	549_01_65	285_2_13	349_01_1	2012_01_39	997_01_6	2460_2_82	993_03_119	1093_01_1	1792_2_20	1098_3_177	1150_3_65	672_03_1	1493_2_1	125_2_132	1953_2_45	1396_2_33	15_01_1	2505_01_67	696_3_1	3049_03_41
217_2_1	1269_2_73	212_2_52	669_01_95	211_2_32	2847_01_70	1148_5_73	127_2_1	1140_2_62	2095_1_5	40_1_112	135_2_19	134_2_1	138_1_11	102_3_1	3653_01_11	690_03_15	20_04_90	1837_03_1	3123_01_104	1075_2_8	28_2_1	1073_3_21	818_1_7	340_03_1	401_01_45	2153_2_25	2015_2_44	280_3_1	283_4_1	549_01_60	285_2_11	349_01_1	2012_01_33	997_01_5	2460_2_74	993_03_119	1093_01_1	1792_2_18	1098_3_185	1150_3_67	672_03_1	1493_2_1	125_2_130	1953_2_33	1396_2_28	15_01_1	2505_01_74	696_3_1	3049_03_40
217_2_1	1269_2_79	212_2_63	669_01_95	211_2_22	2847_01_76	1148_5_45	127_2_1	1140_2_73	2095_1_5	40_1_100	135_2_17	134_2_1	138_1_9	102_3_1	3653_01_11	690_03_12	20_04_115	1837_03_1	3123_01_87	1075_2_13	28_2_1	1073_3_25	818_1_4	340_03_1	401_01_50	2153_2_22	2015_2_39	280_3_1	283_4_1	549_01_44	285_2_9	349_01_1	2012_01_47	997_01_2	2460_2_68	993_03_134	1093_01_1	1792_2_18	1098_3_182	1150_3_66	672_03_1	1493_2_1	125_2_144	1953_2_22	1396_2_28	15_01_1	2505_01_58	696_3_1	3049_03_42
217_2_1	1269_2_61	212_2_65	669_01_123	211_2_26	2847_01_77	1148_5_41	127_2_1	1140_2_41	2095_1_6	40_1_113	135_2_22	134_2_1	138_1_10	102_3_1	3653_01_4	690_03_10	20_04_113	1837_03_1	3123_01_96	1075_2_13	28_2_1	1073_3_24	818_1_6	340_03_1	401_01_60	2153_2_21	2015_2_46	280_3_1	549_01_43	285_2_14	349_01_1	2012_01_56	997_01_5	2460_2_70	993_03_141	1093_01_1	1792_2_18	1098_3_177	1150_3_72	672_03_1	1493_2_1	125_2_159	1953_2_20	1396_2_23	15_01_1	2505_01_53	696_3_1	3049_03_41	1651_2_24
217_2_1	1269_2_85	212_2_75	669_01_124	211_2_36	2847_01_83	1148_5_39	127_2_1	1140_2_39	2095_1_4	40_1_105	135_2_26	134_2_1	138_1_12	102_3_1	3653_01_5	690_03_4	20_04_122	1837_03_1	3123_01_100	1075_2_8	28_2_1	1073_3_22	818_1_6	340_03_1	401_01_60	2153_2_35	2015_2_40	280_3_1	549_01_42	285_2_8	349_01_1	2012_01_56	997_01_7	2460_2_74	993_03_163	1093_01_1	1792_2_9	1098_3_157	1150_3_85	672_03_1	1493_2_1	125_2_157	1953_2_18	1396_2_21	15_01_1	2505_01_46	696_3_1	3049_03_40	1651_2_25
217_2_1	1269_2_85	212_2_93	669_01_141	211_2_33	2847_01_83	1148_5_26	127_2_1	1140_2_31	2095_1_7	40_1_87	135_2_16	134_2_1	138_1_13	102_3_1	3653_01_6	690_03_5	20_04_127	1837_03_1	3123_01_96	1075_2_12	28_2_1	1073_3_23	818_1_9	340_03_1	401_01_65	2153_2_23	2015_2_50	280_3_1	549_01_50	285_2_7	349_01_1	2012_01_58	997_01_10	2460_2_71	993_03_169	1093_01_1	1792_2_6	1098_3_155	1150_3_82	672_03_1	1493_2_1	125_2_144	1953_2_15	1396_2_22	15_01_1	2505_01_46	696_3_1	3049_03_48	1651_2_24
217_2_1	1269_2_76	212_2_100	669_01_135	211_2_40	2847_01_89	1148_5_26	127_2_1	1140_2_26	2095_1_7	40_1_90	135_2_27	134_2_1	138_1_17	102_3_1	3653_01_6	690_03_3	20_04_127	1837_03_1	3123_01_106	1075_2_12	28_2_1	1073_3_19	818_1_12	340_03_1	401_01_64	2153_2_15	2015_2_55	280_3_1	549_01_55	285_2_14	349_01_1	2012_01_63	997_01_13	2460_2_76	993_03_149	1093_01_1	1792_2_5	1098_3_158	1150_3_77	672_03_1	1493_2_1	125_2_140	1953_2_25	1396_2_18	15_01_1	696_3_1	3049_03_53	1651_2_31	1709_2_26
217_2_1	1269_2_87	212_2_106	669_01_144	211_2_44	2847_01_91	1148_5_19	127_2_1	1140_2_26	2095_1_8	40_1_94	135_2_33	134_2_1	138_1_12	3653_01_9	690_03_5	20_04_112	1837_03_1	3123_01_110	1075_2_12	28_2_1	1073_3_35	818_1_11	340_03_1	401_01_76	2153_2_22	2015_2_52	280_3_1	549_01_54	285_2_11	349_01_1	2012_01_63	997_01_18	2460_2_72	993_03_147	1093_01_1	1792_2_6	1098_3_154	1150_3_86	672_03_1	1493_2_1	125_2_153	1953_2_26	1396_2_17	15_01_1	696_3_1	3049_03_49	1651_2_22	1709_2_22	50_2_56
217_2_1	1269_2_66	212_2_86	669_01_128	211_2_46	2847_01_80	1148_5_18	127_2_1	1140_2_28	2095_1_9	40_1_69	135_2_34	134_2_1	138_1_12	3653_01_12	690_03_1	20_04_96	1837_03_1	3123_01_94	1075_2_13	28_2_1	1073_3_42	818_1_12	340_03_1	401_01_96	2153_2_16	2015_2_68	280_3_1	549_01_53	285_2_14	349_01_1	2012_01_60	997_01_27	2460_2_81	993_03_135	1093_01_1	1792_2_10	1098_3_154	1150_3_67	672_03_1	1493_2_1	125_2_139	1953_2_30	1396_2_14	15_01_1	696_3_1	3049_03_43	1651_2_24	1709_2_24	50_2_67
217_2_1	1269_2_83	212_2_80	669_01_136	211_2_57	2847_01_87	1148_5_9	127_2_1	1140_2_29	2095_1_9	40_1_74	135_2_32	134_2_1	138_1_15	3653_01_11	690_03_2	20_04_93	1837_03_1	3123_01_82	1075_2_11	28_2_1	1073_3_43	818_1_11	340_03_1	401_01_86	2153_2_15	2015_2_57	280_3_1	549_01_47	285_2_11	349_01_1	2012_01_60	997_01_22	2460_2_79	993_03_117	1093_01_1	1792_2_13	1098_3_168	1150_3_56	672_03_1	1493_2_1	125_2_146	1953_2_37	1396_2_11	15_01_1	696_3_1	3049_03_37	1651_2_26	1709_2_24	50_2_55
217_2_1	1269_2_76	212_2_79	669_01_145	211_2_66	2847_01_85	1148_5_6	127_2_1	1140_2_27	2095_1_9	40_1_64	135_2_24	134_2_1	138_1_10	3653_01_7	690_03_1	20_04_102	1837_03_1	3123_01_71	1075_2_15	28_2_1	1073_3_53	818_1_9	401_01_83	2153_2_16	2015_2_66	280_3_1	549_01_48	285_2_10	349_01_1	2012_01_64	997_01_21	2460_2_80	993_03_136	1093_01_1	1792_2_22	1098_3_167	1150_3_69	672_03_1	1493_2_1	125_2_165	1953_2_34	1396_2_12	15_01_1	696_3_1	3049_03_37	1651_2_23	1709_2_24	50_2_68	424_01_31
217_2_1	1269_2_65	212_2_82	669_01_142	211_2_69	2847_01_89	1148_5_14	127_2_1	1140_2_36	2095_1_10	40_1_57	135_2_17	134_2_1	138_1_9	3653_01_3	690_03_1	20_04_93	1837_03_1	3123_01_62	1075_2_17	28_2_1	1073_3_48	818_1_9	401_01_105	2153_2_16	2015_2_69	280_3_1	549_01_56	285_2_16	349_01_1	2012_01_48	997_01_22	2460_2_84	993_03_120	1093_01_1	1792_2_18	1098_3_179	1150_3_44	672_03_1	1493_2_1	125_2_164	1953_2_43	1396_2_14	15_01_1	696_3_1	3049_03_42	1651_2_26	1709_2_24	50_2_54	424_01_29
217_2_1	1269_2_61	212_2_101	669_01_144	211_2_79	2847_01_94	1148_5_12	127_2_1	1140_2_37	2095_1_13	40_1_75	135_2_16	134_2_1	138_1_10	3653_01_2	690_03_2	20_04_89	1837_03_1	3123_01_56	1075_2_14	28_2_1	1073_3_59	818_1_6	401_01_102	2153_2_20	2015_2_63	280_3_1	549_01_57	285_2_22	349_01_1	2012_01_36	997_01_23	2460_2_66	993_03_114	1093_01_1	1792_2_12	1098_3_161	1150_3_40	672_03_1	1493_2_1	125_2_146	1953_2_61	1396_2_12	15_01_1	696_3_1	3049_03_39	1651_2_13	1709_2_25	50_2_57	424_01_43
217_2_1	1269_2_44	212_2_90	669_01_158	211_2_63	2847_01_105	1148_5_14	127_2_1	1140_2_34	2095_1_8	40_1_49	135_2_18	134_2_1	138_1_7	3653_01_2	690_03_2	20_04_92	1837_03_1	3123_01_63	1075_2_17	28_2_1	1073_3_72	818_1_8	401_01_80	2153_2_11	2015_2_66	280_3_1	549_01_69	285_2_27	349_01_1	2012_01_52	997_01_23	2460_2_75	993_03_123	1093_01_1	1792_2_12	1098_3_173	1150_3_39	672_03_1	1493_2_1	125_2_157	1953_2_69	1396_2_9	15_01_1	696_3_1	3049_03_33	1651_2_15	1709_2_26	50_2_71	424_01_33
217_2_1	1269_2_43	212_2_86	669_01_168	211_2_68	2847_01_108	1148_5_27	1140_2_23	2095_1_5	40_1_43	135_2_23	134_2_1	138_1_13	3653_01_3	20_04_65	1837_03_1	3123_01_60	1075_2_19	28_2_1	1073_3_76	818_1_2	401_01_88	2153_2_20	2015_2_67	280_3_1	549_01_75	285_2_50	349_01_1	2012_01_49	997_01_20	2460_2_75	993_03_121	1093_01_1	1792_2_7	1098_3_182	1150_3_27	672_03_1	1493_2_1	125_2_153	1953_2_78	127_2_1	15_01_1	696_3_1	3049_03_25	1651_2_8	1709_2_40	50_2_69	424_01_36	928_3_12	415_2_60
217_2_1	1269_2_38	212_2_91	669_01_180	211_2_74	2847_01_103	1148_5_33	1140_2_25	2095_1_3	40_1_53	135_2_23	134_2_1	138_1_8	3653_01_2	20_04_44	1837_03_1	3123_01_55	1075_2_22	28_2_1	1073_3_75	818_1_1	401_01_89	2153_2_24	2015_2_61	280_3_1	549_01_80	285_2_66	349_01_1	2012_01_51	997_01_18	2460_2_72	993_03_107	1792_2_6	1098_3_165	1150_3_31	672_03_1	1493_2_1	125_2_170	1953_2_105	127_2_1	15_01_1	696_3_1	3049_03_33	1651_2_11	1709_2_52	50_2_78	424_01_36	928_3_11	415_2_66	2416_2_42
217_2_1	1269_2_30	212_2_73	669_01_163	211_2_73	2847_01_120	1148_5_43	1140_2_29	2095_1_3	40_1_43	135_2_21	134_2_1	138_1_15	3653_01_1	20_04_22	1837_03_1	3123_01_47	1075_2_21	28_2_1	1073_3_90	344_3_1	401_01_96	2153_2_22	2015_2_57	280_3_1	549_01_88	285_2_94	349_01_1	2012_01_80	997_01_25	2460_2_81	993_03_101	1792_2_16	1098_3_191	1150_3_31	672_03_1	1493_2_1	125_2_186	1953_2_125	127_2_1	15_01_1	696_3_1	3049_03_28	1651_2_12	1709_2_72	50_2_85	424_01_39	928_3_7	415_2_75	2416_2_32
217_2_1	1269_2_30	212_2_69	669_01_169	211_2_74	2847_01_116	1148_5_59	1140_2_30	3049_03_21	40_1_53	135_2_21	134_2_1	138_1_18	3653_01_2	20_04_10	1837_03_1	3123_01_44	1075_2_30	28_2_1	1073_3_76	344_3_1	401_01_110	2153_2_23	2015_2_52	280_3_1	549_01_84	285_2_111	349_01_1	2012_01_65	997_01_36	2460_2_74	993_03_100	1792_2_10	1098_3_199	1150_3_23	672_03_1	1493_2_1	125_2_187	1953_2_141	127_2_1	696_3_1	133_01_1	1651_2_6	1709_2_77	50_2_84	424_01_42	928_3_9	415_2_84	2416_2_36	2255_2_31
1269_2_27	212_2_74	669_01_185	211_2_72	2847_01_121	1148_5_62	1140_2_31	3049_03_18	40_1_48	135_2_24	134_2_1	138_1_11	3653_01_3	20_04_5	1837_03_1	3123_01_44	1075_2_23	28_2_1	1073_3_86	344_3_1	401_01_109	2153_2_16	2015_2_39	280_3_1	549_01_95	285_2_126	349_01_1	2012_01_65	997_01_31	2460_2_73	993_03_116	1792_2_15	1098_3_215	1150_3_33	672_03_1	1493_2_1	125_2_209	1953_2_137	127_2_1	696_3_1	133_01_1	1651_2_3	1709_2_87	50_2_100	424_01_50	928_3_6	415_2_80	2416_2_32	2255_2_36	374_2_1
1269_2_24	212_2_65	669_01_186	211_2_81	2847_01_127	1148_5_72	1140_2_37	3049_03_15	40_1_38	135_2_18	134_2_1	138_1_10	3653_01_1	20_04_3	1837_03_1	3123_01_43	1075_2_20	28_2_1	1073_3_76	344_3_1	401_01_119	2153_2_17	2015_2_38	280_3_1	549_01_102	285_2_147	349_01_1	2012_01_58	997_01_42	2460_2_73	993_03_112	1792_2_26	1098_3_205	1150_3_32	672_03_1	1493_2_1	125_2_220	1953_2_178	127_2_1	696_3_1	133_01_1	1651_2_4	1709_2_101	50_2_113	424_01_49	928_3_6	415_2_85	2416_2_21	2255_2_34	374_2_1
1269_2_31	212_2_75	669_01_209	211_2_63	2847_01_131	1148_5_85	1140_2_27	3049_03_10	40_1_43	135_2_21	134_2_1	138_1_9	3653_01_1	696_3_1	1837_03_1	3123_01_46	1075_2_19	28_2_1	1073_3_94	344_3_1	401_01_116	2153_2_34	2015_2_34	280_3_1	549_01_102	285_2_156	349_01_1	2012_01_59	997_01_39	2460_2_67	993_03_119	1792_2_18	1098_3_208	1150_3_26	672_03_1	1493_2_1	125_2_210	1953_2_184	127_2_1	133_01_1	1651_2_4	1709_2_101	50_2_122	424_01_59	928_3_5	415_2_102	2416_2_26	2255_2_35	374_2_1	291_12_1
1269_2_27	212_2_67	669_01_243	211_2_63	2847_01_133	1148_5_76	1140_2_35	3049_03_8	40_1_31	135_2_22	134_2_1	138_1_7	3653_01_1	696_3_1	1837_03_1	3123_01_45	1075_2_13	28_2_1	1073_3_92	344_3_1	401_01_99	2153_2_19	2015_2_53	280_3_1	549_01_101	285_2_183	349_01_1	2012_01_53	997_01_37	2460_2_78	993_03_131	1792_2_17	1098_3_194	1150_3_33	672_03_1	1493_2_1	125_2_201	1953_2_159	127_2_1	133_01_1	1651_2_4	1709_2_109	50_2_114	424_01_62	928_3_3	415_2_92	2416_2_11	2255_2_26	374_2_1	291_12_1
1269_2_33	212_2_63	669_01_236	211_2_57	2847_01_135	1148_5_78	1140_2_38	3049_03_7	40_1_32	135_2_18	134_2_1	138_1_7	3653_01_2	696_3_1	1837_03_1	3123_01_53	1075_2_14	28_2_1	1073_3_74	344_3_1	401_01_110	2153_2_23	2015_2_32	280_3_1	549_01_111	285_2_207	349_01_1	2012_01_77	997_01_38	2460_2_73	993_03_127	1792_2_17	1098_3_206	1150_3_29	672_03_1	1493_2_1	125_2_205	1953_2_182	127_2_1	133_01_1	1651_2_4	1709_2_109	50_2_101	424_01_59	928_3_7	415_2_91	2416_2_12	2255_2_18	374_2_1	291_12_1
1269_2_32	212_2_61	669_01_207	211_2_52	2847_01_129	1148_5_69	1140_2_33	3049_03_6	40_1_34	135_2_17	134_2_1	138_1_7	3653_01_1	696_3_1	1837_03_1	3123_01_61	1075_2_15	28_2_1	1073_3_101	344_3_1	401_01_126	2153_2_13	2015_2_41	280_3_1	549_01_103	285_2_215	349_01_1	2012_01_68	997_01_40	2460_2_79	993_03_112	1792_2_15	1098_3_206	1150_3_39	672_03_1	1493_2_1	125_2_218	1953_2_198	127_2_1	133_01_1	1651_2_4	1709_2_109	50_2_97	424_01_59	928_3_8	415_2_102	2416_2_11	2255_2_11	374_2_1	291_12_1
1269_2_17	212_2_55	669_01_195	211_2_57	2847_01_122	1148_5_58	1140_2_38	3049_03_6	40_1_24	135_2_23	134_2_1	138_1_7	696_3_1	1837_03_1	3123_01_59	1075_2_10	28_2_1	1073_3_104	344_3_1	401_01_120	2153_2_6	2015_2_52	280_3_1	549_01_84	285_2_219	349_01_1	2012_01_79	997_01_43	2460_2_88	993_03_117	1792_2_19	1098_3_192	1150_3_38	672_03_1	1493_2_1	125_2_225	1953_2_202	127_2_1	133_01_1	1651_2_5	1709_2_115	50_2_104	424_01_60	928_3_13	415_2_105	2416_2_10	2255_2_21	374_2_1	291_12_1	911_03_27
1269_2_25	212_2_42	669_01_206	211_2_51	2847_01_113	1148_5_63	1140_2_32	3049_03_11	40_1_33	135_2_15	134_2_1	138_1_3	696_3_1	1837_03_1	3123_01_61	1075_2_20	28_2_1	1073_3_108	344_3_1	401_01_117	2153_2_6	2015_2_41	280_3_1	549_01_61	285_2_219	349_01_1	2012_01_71	997_01_31	2460_2_83	993_03_104	1792_2_12	1098_3_190	1150_3_39	672_03_1	1493_2_1	125_2_213	1953_2_190	127_2_1	133_01_1	1651_2_7	1709_2_111	50_2_109	424_01_61	928_3_14	415_2_94	2416_2_9	2255_2_18	374_2_1	291_12_1	911_03_29
1269_2_18	212_2_50	669_01_243	211_2_49	2847_01_133	1148_5_62	1140_2_33	3049_03_14	40_1_24	135_2_19	134_2_1	138_1_1	696_3_1	1837_03_1	3123_01_69	1075_2_18	28_2_1	1073_3_105	344_3_1	401_01_100	2153_2_2	2015_2_48	280_3_1	549_01_53	285_2_222	349_01_1	2012_01_80	997_01_31	2460_2_73	993_03_86	1792_2_13	1098_3_158	1150_3_33	672_03_1	1493_2_1	125_2_221	1953_2_189	127_2_1	133_01_1	1651_2_8	1709_2_99	50_2_116	424_01_58	928_3_10	415_2_93	2416_2_9	2255_2_19	374_2_1	291_12_1	911_03_23
1269_2_23	212_2_41	669_01_239	211_2_38	2847_01_116	1148_5_53	1140_2_38	3049_03_11	40_1_29	135_2_21	134_2_1	138_1_2	696_3_1	1837_03_1	3123_01_81	1075_2_16	28_2_1	1073_3_114	344_3_1	401_01_96	1262_03_1	2015_2_38	280_3_1	549_01_51	285_2_221	349_01_1	2012_01_98	997_01_46	2460_2_65	993_03_72	1792_2_19	1098_3_163	1150_3_29	672_03_1	1493_2_1	125_2_234	1953_2_191	127_2_1	133_01_1	1651_2_6	1709_2_108	50_2_103	424_01_57	928_3_9	415_2_84	2416_2_7	2255_2_21	374_2_1	291_12_1	911_03_24
1269_2_31	212_2_37	669_01_235	211_2_39	2847_01_143	1148_5_52	1140_2_20	3049_03_18	40_1_22	135_2_20	134_2_1	696_3_1	1837_03_1	3123_01_76	1075_2_27	28_2_1	1073_3_130	344_3_1	401_01_97	1262_03_1	2015_2_32	280_3_1	549_01_44	285_2_232	349_01_1	2012_01_113	997_01_39	2460_2_59	993_03_80	1792_2_9	1098_3_147	1150_3_28	672_03_1	1493_2_1	125_2_240	1953_2_182	127_2_1	133_01_1	1651_2_5	1709_2_116	50_2_100	424_01_53	928_3_11	415_2_68	2416_2_8	2255_2_17	374_2_1	291_12_1	911_03_28	199_01_1
1269_2_18	212_2_35	669_01_224	211_2_41	2847_01_144	1148_5_57	1140_2_28	3049_03_22	40_1_19	135_2_17	134_2_1	696_3_1	1837_03_1	3123_01_80	1075_2_19	28_2_1	1073_3_116	344_3_1	401_01_98	1262_03_1	2015_2_41	280_3_1	549_01_43	285_2_242	349_01_1	2012_01_128	997_01_42	2460_2_68	993_03_71	1792_2_6	1098_3_126	1150_3_29	672_03_1	1493_2_1	125_2_233	1953_2_175	127_2_1	133_01_1	1651_2_4	1709_2_121	50_2_120	424_01_68	928_3_16	415_2_69	2416_2_3	2255_2_21	374_2_1	291_12_1	911_03_32	199_01_1
1269_2_29	212_2_37	669_01_232	211_2_31	2847_01_139	1148_5_59	1140_2_34	3049_03_16	40_1_24	135_2_20	134_2_1	696_3_1	1837_03_1	3123_01_75	1075_2_22	28_2_1	1073_3_83	344_3_1	401_01_95	1262_03_1	2015_2_24	280_3_1	549_01_32	285_2_227	349_01_1	2012_01_148	997_01_34	2460_2_54	993_03_64	1792_2_4	1098_3_130	1150_3_18	672_03_1	1493_2_1	125_2_232	1953_2_167	127_2_1	133_01_1	1651_2_3	1709_2_103	50_2_91	424_01_69	928_3_14	415_2_81	2416_2_4	2255_2_23	374_2_1	291_12_1	911_03_34	199_01_1
1269_2_27	212_2_43	669_01_245	211_2_34	2847_01_135	1148_5_64	1140_2_33	3049_03_20	40_1_20	135_2_25	134_2_1	696_3_1	1837_03_1	3123_01_94	1075_2_25	28_2_1	1073_3_92	344_3_1	401_01_103	1262_03_1	2015_2_24	280_3_1	549_01_32	285_2_206	349_01_1	2012_01_151	997_01_27	2460_2_47	993_03_56	1792_2_5	1098_3_114	1150_3_23	672_03_1	1493_2_1	125_2_235	1953_2_157	127_2_1	133_01_1	1651_2_3	1709_2_95	50_2_82	424_01_86	928_3_7	415_2_83	2416_2_8	2255_2_22	374_2_1	291_12_1	911_03_48	199_01_1
1269_2_24	212_2_48	669_01_276	211_2_32	2847_01_118	1148_5_61	1140_2_34	3049_03_21	40_1_20	135_2_24	134_2_1	696_3_1	1837_03_1	3123_01_108	1075_2_15	28_2_1	1073_3_97	401_01_95	1262_03_1	2015_2_24	280_3_1	549_01_31	285_2_212	349_01_1	2012_01_152	997_01_34	2460_2_48	993_03_60	1792_2_3	1098_3_117	1150_3_26	672_03_1	1493_2_1	125_2_248	1953_2_165	127_2_1	133_01_1	1651_2_5	1709_2_92	50_2_79	424_01_82	928_3_14	415_2_71	2255_2_16	374_2_1	291_12_1	911_03_36	199_01_1	190_3_1	314_2_1
1269_2_23	212_2_39	669_01_287	211_2_24	2847_01_127	1148_5_53	1140_2_19	3049_03_25	40_1_26	135_2_21	134_2_1	696_3_1	1837_03_1	3123_01_123	1075_2_11	28_2_1	1073_3_129	401_01_94	1262_03_1	2015_2_19	549_01_48	285_2_212	349_01_1	2012_01_146	997_01_33	2460_2_52	993_03_69	1792_2_6	1098_3_107	1150_3_28	672_03_1	1493_2_1	125_2_230	1953_2_159	127_2_1	133_01_1	1651_2_7	1709_2_93	50_2_53	424_01_78	928_3_12	415_2_77	2255_2_17	374_2_1	291_12_1	911_03_34	199_01_1	314_2_1	392_01_33	391_3_54
1269_2_19	212_2_41	669_01_287	211_2_29	2847_01_142	1148_5_57	1140_2_13	3049_03_28	1962_3_61	135_2_24	134_2_1	696_3_1	1837_03_1	3123_01_129	1075_2_10	28_2_1	1073_3_142	401_01_106	1262_03_1	2015_2_35	549_01_42	285_2_203	349_01_1	2012_01_148	997_01_33	2460_2_49	993_03_61	1792_2_4	1098_3_100	1150_3_33	672_03_1	1493_2_1	125_2_215	1953_2_169	127_2_1	133_01_1	1651_2_8	1709_2_86	50_2_58	424_01_94	928_3_13	415_2_75	2255_2_17	374_2_1	291_12_1	911_03_38	199_01_1	314_2_1	392_01_37	391_3_48
1269_2_19	212_2_52	669_01_277	211_2_26	2847_01_123	1148_5_56	1140_2_28	3049_03_24	1962_3_70	135_2_30	134_2_1	696_3_1	1837_03_1	3123_01_154	1075_2_7	28_2_1	1073_3_122	401_01_99	1262_03_1	2015_2_32	549_01_53	285_2_204	349_01_1	2012_01_159	997_01_38	2460_2_53	993_03_55	1792_2_2	1098_3_90	1150_3_34	672_03_1	1493_2_1	125_2_212	1953_2_148	127_2_1	133_01_1	1651_2_8	1709_2_95	50_2_45	424_01_97	928_3_14	415_2_74	2255_2_24	374_2_1	291_12_1	911_03_36	199_01_1	314_2_1	392_01_38	391_3_48
1269_2_19	212_2_40	669_01_286	211_2_33	2847_01_133	1148_5_51	1140_2_29	3049_03_18	1962_3_75	135_2_34	134_2_1	696_3_1	1837_03_1	3123_01_148	1075_2_6	28_2_1	1073_3_130	401_01_90	1262_03_1	2015_2_33	549_01_44	285_2_205	349_01_1	2012_01_155	997_01_40	2460_2_45	993_03_67	1792_2_2	1098_3_79	1150_3_33	672_03_1	1493_2_1	125_2_198	1953_2_150	127_2_1	133_01_1	1651_2_6	1709_2_114	50_2_46	424_01_87	928_3_13	415_2_76	2255_2_18	374_2_1	291_12_1	911_03_38	199_01_1	314_2_1	392_01_48	391_3_58
1269_2_20	212_2_32	669_01_298	211_2_40	2847_01_138	1148_5_65	1140_2_26	3049_03_14	1962_3_65	135_2_31	134_2_1	696_3_1	1837_03_1	3123_01_154	1075_2_6	28_2_1	1073_3_136	401_01_89	1262_03_1	2015_2_33	549_01_48	285_2_196	349_01_1	2012_01_149	997_01_26	2460_2_32	993_03_81	1792_2_2	1098_3_75	1150_3_34	672_03_1	1493_2_1	125_2_202	1953_2_141	127_2_1	133_01_1	1651_2_13	1709_2_109	50_2_49	928_3_15	415_2_75	2255_2_19	374_2_1	291_12_1	911_03_46	199_01_1	314_2_1	392_01_48	391_3_50	390_013_15
1269_2_16	212_2_32	669_01_288	211_2_35	2847_01_153	1148_5_58	1140_2_25	3049_03_15	1962_3_98	135_2_34	134_2_1	696_3_1	1837_03_1	3123_01_157	1075_2_7	28_2_1	1073_3_124	401_01_80	1262_03_1	2015_2_21	549_01_55	285_2_196	349_01_1	2012_01_172	997_01_27	2460_2_31	993_03_92	1792_2_2	1098_3_73	1150_3_33	672_03_1	1493_2_1	125_2_188	1953_2_157	127_2_1	133_01_1	1651_2_13	1709_2_119	50_2_37	928_3_11	415_2_75	2255_2_25	374_2_1	291_12_1	911_03_53	199_01_1	314_2_1	392_01_39	391_3_52	390_013_14
1269_2_20	212_2_32	669_01_297	211_2_43	2847_01_189	1148_5_55	1140_2_19	3049_03_7	1962_3_83	135_2_31	134_2_1	696_3_1	1837_03_1	3123_01_153	1075_2_12	28_2_1	1073_3_139	401_01_72	1262_03_1	2015_2_25	549_01_47	285_2_174	349_01_1	2012_01_180	997_01_19	2460_2_31	993_03_95	1792_2_1	1098_3_66	1150_3_42	672_03_1	1493_2_1	125_2_209	1953_2_136	127_2_1	133_01_1	1651_2_12	1709_2_128	50_2_46	928_3_7	415_2_74	2255_2_17	374_2_1	291_12_1	911_03_46	199_01_1	314_2_1	392_01_42	391_3_54	390_013_16
1269_2_18	212_2_23	669_01_301	211_2_53	2847_01_168	1148_5_65	1140_2_20	3049_03_5	1962_3_91	135_2_33	134_2_1	696_3_1	1837_03_1	3123_01_163	1075_2_10	28_2_1	1073_3_116	401_01_66	1262_03_1	2015_2_35	549_01_51	285_2_160	349_01_1	2012_01_149	997_01_15	2460_2_38	993_03_99	1792_2_2	1098_3_68	1150_3_38	672_03_1	1493_2_1	125_2_241	1953_2_137	127_2_1	133_01_1	1651_2_16	1709_2_110	50_2_53	928_3_6	415_2_60	2255_2_22	374_2_1	291_12_1	911_03_57	199_01_1	314_2_1	392_01_39	391_3_44	390_013_12
1269_2_27	212_2_25	669_01_302	211_2_55	2847_01_176	1148_5_52	1140_2_20	3049_03_10	1962_3_96	135_2_41	134_2_1	696_3_1	1837_03_1	3123_01_169	1075_2_13	28_2_1	1073_3_133	401_01_71	1262_03_1	2015_2_25	549_01_58	285_2_166	349_01_1	2012_01_157	997_01_13	2460_2_37	993_03_79	1792_2_1	1098_3_70	1150_3_38	672_03_1	1493_2_1	125_2_238	1953_2_152	127_2_1	133_01_1	1651_2_17	1709_2_117	50_2_42	928_3_6	415_2_57	2255_2_29	374_2_1	291_12_1	911_03_61	199_01_1	314_2_1	392_01_30	391_3_46	390_013_6
1269_2_29	212_2_25	669_01_271	211_2_77	2847_01_189	1148_5_63	1140_2_26	3049_03_15	1962_3_101	135_2_31	134_2_1	696_3_1	1837_03_1	3123_01_164	1075_2_20	28_2_1	1073_3_142	401_01_83	1262_03_1	2015_2_27	549_01_74	285_2_159	349_01_1	2012_01_141	997_01_8	2460_2_48	993_03_67	1792_2_1	1098_3_76	1150_3_53	672_03_1	1493_2_1	125_2_246	1953_2_127	127_2_1	133_01_1	1651_2_19	1709_2_91	50_2_53	928_3_3	415_2_65	2255_2_28	374_2_1	291_12_1	911_03_55	199_01_1	314_2_1	392_01_33	391_3_50	390_013_9
1269_2_35	212_2_21	669_01_253	211_2_63	2847_01_192	1148_5_65	1140_2_39	3049_03_15	1962_3_103	135_2_37	134_2_1	696_3_1	1837_03_1	3123_01_165	1075_2_18	28_2_1	1073_3_140	401_01_76	1262_03_1	2015_2_33	549_01_78	285_2_169	349_01_1	2012_01_120	997_01_10	2460_2_57	993_03_65	1792_2_1	1098_3_87	1150_3_41	672_03_1	1493_2_1	125_2_266	1953_2_155	127_2_1	133_01_1	1651_2_13	1709_2_94	50_2_50	928_3_4	415_2_62	2255_2_30	374_2_1	291_12_1	911_03_73	199_01_1	314_2_1	392_01_29	391_3_37	390_013_8
1269_2_35	212_2_31	669_01_239	211_2_62	2847_01_196	1148_5_60	1140_2_35	3049_03_22	1962_3_102	135_2_46	134_2_1	696_3_1	1837_03_1	3123_01_151	1075_2_32	28_2_1	1073_3_170	401_01_81	1262_03_1	2015_2_36	549_01_74	285_2_173	349_01_1	2012_01_112	997_01_8	2460_2_58	993_03_72	1792_2_3	1098_3_95	1150_3_51	672_03_1	1493_2_1	125_2_252	1953_2_174	127_2_1	133_01_1	1651_2_16	1709_2_95	50_2_47	928_3_1	415_2_50	2255_2_29	374_2_1	291_12_1	911_03_58	199_01_1	314_2_1	392_01_29	391_3_35	390_013_9
1269_2_34	212_2_34	669_01_214	211_2_63	2847_01_196	1148_5_52	1140_2_41	3049_03_14	1962_3_101	135_2_39	134_2_1	696_3_1	1837_03_1	3123_01_144	1075_2_40	28_2_1	1073_3_168	401_01_73	1262_03_1	2015_2_38	549_01_82	285_2_154	349_01_1	2012_01_96	997_01_11	2460_2_72	993_03_79	1792_2_2	1098_3_115	1150_3_48	672_03_1	1493_2_1	125_2_259	1953_2_136	127_2_1	133_01_1	1651_2_16	1709_2_87	50_2_55	415_2_43	2255_2_37	374_2_1	291_12_1	911_03_35	199_01_1	314_2_1	392_01_24	391_3_26	390_013_6	274_01_1
1269_2_28	212_2_20	669_01_204	211_2_70	2847_01_189	1148_5_60	1140_2_42	3049_03_16	1962_3_101	135_2_46	134_2_1	696_3_1	1837_03_1	3123_01_123	1075_2_41	28_2_1	1073_3_173	401_01_68	1262_03_1	2015_2_24	549_01_111	285_2_161	349_01_1	2012_01_93	997_01_17	2460_2_99	993_03_77	1792_2_2	1098_3_108	1150_3_55	672_03_1	1493_2_1	125_2_262	1953_2_166	127_2_1	133_01_1	1651_2_7	1709_2_96	50_2_39	415_2_41	2255_2_41	374_2_1	291_12_1	911_03_34	199_01_1	314_2_1	392_01_29	391_3_35	390_013_5	274_01_1
1269_2_27	212_2_15	669_01_192	211_2_69	2847_01_174	1148_5_38	1140_2_48	3049_03_22	1962_3_87	135_2_52	134_2_1	696_3_1	1837_03_1	3123_01_119	1075_2_50	28_2_1	1073_3_178	401_01_52	1262_03_1	2015_2_37	549_01_107	285_2_157	349_01_1	2012_01_74	997_01_16	2460_2_119	993_03_83	1792_2_1	1098_3_108	1150_3_62	672_03_1	1493_2_1	125_2_234	1953_2_156	127_2_1	133_01_1	1651_2_5	1709_2_84	50_2_56	415_2_34	2255_2_45	374_2_1	291_12_1	911_03_42	199_01_1	314_2_1	392_01_34	391_3_42	390_013_9	274_01_1
1269_2_29	212_2_12	669_01_163	211_2_72	2847_01_165	1148_5_40	1140_2_43	3049_03_23	1962_3_85	135_2_41	134_2_1	696_3_1	1837_03_1	3123_01_111	1075_2_43	28_2_1	1073_3_163	401_01_40	1262_03_1	2015_2_32	549_01_108	285_2_130	349_01_1	2012_01_69	997_01_16	2460_2_140	993_03_78	1792_2_2	1098_3_120	1150_3_56	672_03_1	1493_2_1	125_2_258	1953_2_134	127_2_1	133_01_1	1651_2_5	1709_2_81	50_2_57	415_2_36	2255_2_65	374_2_1	291_12_1	911_03_45	199_01_1	314_2_1	392_01_45	391_3_41	390_013_5	274_01_1
1269_2_36	212_2_8	669_01_135	211_2_75	2847_01_132	1148_5_35	1140_2_52	3049_03_20	1962_3_92	135_2_48	134_2_1	696_3_1	1837_03_1	3123_01_127	1075_2_35	28_2_1	1073_3_187	401_01_27	1262_03_1	2015_2_26	549_01_123	285_2_127	349_01_1	2012_01_55	997_01_10	2460_2_142	993_03_82	1098_3_111	1150_3_66	672_03_1	1493_2_1	125_2_252	1953_2_137	127_2_1	133_01_1	1651_2_3	1709_2_74	50_2_37	415_2_49	2255_2_73	374_2_1	291_12_1	911_03_38	199_01_1	314_2_1	392_01_47	391_3_54	390_013_8	274_01_1	276_2_1
1269_2_45	212_2_12	669_01_118	211_2_73	2847_01_121	1148_5_20	1140_2_55	3049_03_23	1962_3_67	135_2_51	134_2_1	696_3_1	1837_03_1	3123_01_126	1075_2_38	28_2_1	1073_3_191	401_01_18	1262_03_1	2015_2_32	549_01_127	285_2_124	349_01_1	2012_01_45	997_01_9	2460_2_153	993_03_84	1098_3_112	1150_3_56	672_03_1	1493_2_1	125_2_230	1953_2_121	127_2_1	133_01_1	1651_2_6	1709_2_61	50_2_38	415_2_55	2255_2_81	374_2_1	291_12_1	911_03_49	199_01_1	314_2_1	392_01_42	391_3_51	390_013_11	274_01_1	276_2_1
1269_2_47	212_2_12	669_01_104	211_2_67	2847_01_103	1148_5_25	1140_2_58	3049_03_19	1962_3_68	135_2_40	134_2_1	696_3_1	1837_03_1	3123_01_140	1075_2_37	28_2_1	1073_3_187	401_01_9	1262_03_1	2015_2_29	549_01_116	285_2_94	349_01_1	2012_01_48	997_01_13	2460_2_181	993_03_87	1098_3_108	1150_3_46	672_03_1	1493_2_1	125_2_216	1953_2_108	127_2_1	133_01_1	1651_2_7	1709_2_55	50_2_45	415_2_60	2255_2_83	374_2_1	291_12_1	911_03_53	199_01_1	314_2_1	392_01_32	391_3_47	390_013_8	274_01_1	276_2_1
1269_2_38	212_2_11	669_01_93	211_2_68	2847_01_106	1148_5_26	1140_2_54	3049_03_22	1962_3_60	135_2_46	134_2_1	696_3_1	1837_03_1	3123_01_135	1075_2_39	28_2_1	1073_3_183	401_01_9	1262_03_1	2015_2_37	549_01_124	285_2_103	349_01_1	2012_01_54	997_01_12	2460_2_188	993_03_81	1098_3_116	1150_3_53	672_03_1	1493_2_1	125_2_205	1953_2_123	127_2_1	133_01_1	1651_2_8	1709_2_60	50_2_43	415_2_53	2255_2_84	374_2_1	291_12_1	911_03_55	199_01_1	314_2_1	392_01_33	391_3_55	390_013_6	274_01_1	276_2_1
1269_2_29	212_2_9	669_01_88	211_2_68	2847_01_106	1148_5_24	1140_2_52	3049_03_22	1962_3_53	135_2_52	134_2_1	696_3_1	1837_03_1	3123_01_140	1075_2_43	28_2_1	1073_3_168	401_01_12	1262_03_1	2015_2_46	549_01_141	285_2_100	349_01_1	2012_01_58	997_01_10	2460_2_206	993_03_89	1098_3_113	1150_3_58	672_03_1	1493_2_1	125_2_186	1953_2_140	127_2_1	133_01_1	1651_2_9	1709_2_46	50_2_45	415_2_51	2255_2_74	374_2_1	291_12_1	911_03_57	199_01_1	314_2_1	392_01_28	391_3_54	390_013_7	274_01_1	276_2_1
1269_2_28	212_2_5	669_01_78	211_2_59	2847_01_96	1148_5_32	1140_2_57	3049_03_24	1962_3_60	135_2_41	134_2_1	696_3_1	1837_03_1	3123_01_134	1075_2_45	28_2_1	1073_3_159	401_01_12	1262_03_1	2015_2_46	549_01_156	285_2_96	349_01_1	2012_01_46	997_01_9	2460_2_202	993_03_91	1098_3_112	1150_3_54	672_03_1	1493_2_1	125_2_178	1953_2_131	127_2_1	133_01_1	1651_2_7	1709_2_52	50_2_37	415_2_56	2255_2_83	374_2_1	291_12_1	911_03_68	199_01_1	314_2_1	392_01_25	391_3_55	390_013_7	274_01_1	276_2_1
1269_2_21	212_2_6	669_01_64	211_2_41	2847_01_97	1148_5_26	1140_2_56	3049_03_39	1962_3_43	135_2_42	134_2_1	696_3_1	1837_03_1	3123_01_113	1075_2_51	28_2_1	1073_3_161	401_01_7	1262_03_1	2015_2_54	549_01_156	285_2_86	349_01_1	2012_01_40	997_01_9	2460_2_215	993_03_92	1098_3_125	1150_3_55	672_03_1	1493_2_1	125_2_171	1953_2_129	127_2_1	133_01_1	1651_2_10	1709_2_58	50_2_52	415_2_47	2255_2_75	374_2_1	291_12_1	911_03_58	199_01_1	314_2_1	392_01_20	391_3_41	390_013_7	274_01_1	276_2_1
1269_2_20	212_2_5	669_01_60	211_2_29	2847_01_94	1148_5_22	1140_2_43	3049_03_52	135_2_39	134_2_1	696_3_1	1837_03_1	3123_01_109	1075_2_51	28_2_1	1073_3_147	401_01_9	1262_03_1	2015_2_35	549_01_154	285_2_85	349_01_1	2012_01_58	997_01_10	2460_2_233	993_03_95	1098_3_147	1150_3_45	672_03_1	1493_2_1	125_2_156	1953_2_129	127_2_1	133_01_1	1651_2_8	911_03_74	50_2_48	415_2_52	1709_2_55	2255_2_66	374_2_1	291_12_1	199_01_1	314_2_1	392_01_15	391_3_32	390_013_10	274_01_1	276_2_1	277_2_1
1269_2_10	212_2_4	669_01_53	211_2_33	2847_01_99	1148_5_27	1140_2_34	3049_03_49	135_2_32	134_2_1	696_3_1	1837_03_1	3123_01_117	1075_2_55	28_2_1	1073_3_146	401_01_11	1262_03_1	2015_2_33	549_01_170	285_2_78	349_01_1	2012_01_56	997_01_7	2460_2_239	993_03_104	1098_3_148	1150_3_52	672_03_1	1493_2_1	125_2_158	1953_2_129	127_2_1	133_01_1	1651_2_8	911_03_78	50_2_46	415_2_58	1709_2_67	2255_2_58	374_2_1	291_12_1	199_01_1	314_2_1	392_01_13	391_3_32	390_013_14	274_01_1	276_2_1	277_2_1
1269_2_11	212_2_6	669_01_59	211_2_32	2847_01_89	1148_5_20	1140_2_36	3049_03_58	135_2_37	134_2_1	696_3_1	1837_03_1	3123_01_87	1075_2_67	28_2_1	1073_3_147	401_01_13	1262_03_1	2015_2_46	549_01_178	285_2_83	349_01_1	2012_01_59	997_01_13	2460_2_250	993_03_110	1098_3_147	1150_3_54	672_03_1	1493_2_1	125_2_149	1953_2_153	127_2_1	133_01_1	1651_2_8	911_03_78	50_2_54	415_2_49	1709_2_87	2255_2_57	374_2_1	291_12_1	199_01_1	314_2_1	392_01_19	391_3_35	390_013_13	274_01_1	276_2_1	277_2_1
1269_2_8	212_2_4	669_01_56	211_2_31	2847_01_80	1148_5_29	1140_2_32	3049_03_53	135_2_28	134_2_1	696_3_1	1837_03_1	3123_01_86	1075_2_77	28_2_1	1073_3_136	401_01_13	1262_03_1	2015_2_38	549_01_161	285_2_78	349_01_1	2012_01_49	997_01_18	2460_2_242	993_03_89	1098_3_131	1150_3_57	672_03_1	1493_2_1	125_2_140	1953_2_143	127_2_1	133_01_1	1651_2_7	911_03_88	50_2_53	415_2_47	1709_2_80	2255_2_58	374_2_1	291_12_1	199_01_1	314_2_1	392_01_13	391_3_35	390_013_13	274_01_1	276_2_1	277_2_1
1269_2_5	212_2_4	669_01_51	211_2_34	2847_01_64	1148_5_36	1140_2_26	3049_03_65	135_2_23	134_2_1	696_3_1	1837_03_1	3123_01_73	1075_2_76	28_2_1	1073_3_147	401_01_22	1262_03_1	2015_2_46	549_01_154	285_2_78	349_01_1	2012_01_54	997_01_14	2460_2_246	993_03_90	1098_3_145	1150_3_82	672_03_1	1493_2_1	125_2_138	1953_2_131	127_2_1	133_01_1	1651_2_8	911_03_87	50_2_49	415_2_43	1709_2_100	2255_2_75	374_2_1	291_12_1	199_01_1	314_2_1	392_01_16	391_3_30	390_013_5	274_01_1	276_2_1	277_2_1
1269_2_6	212_2_3	669_01_48	211_2_25	2847_01_53	1148_5_43	1140_2_24	3049_03_56	135_2_27	134_2_1	696_3_1	1837_03_1	3123_01_65	1075_2_75	28_2_1	1073_3_152	401_01_19	1262_03_1	2015_2_48	549_01_165	285_2_89	349_01_1	2012_01_48	997_01_14	2460_2_256	993_03_79	1098_3_155	1150_3_88	672_03_1	1493_2_1	125_2_141	1953_2_121	127_2_1	133_01_1	1651_2_5	911_03_94	50_2_63	415_2_47	1709_2_100	2255_2_58	374_2_1	291_12_1	199_01_1	314_2_1	392_01_15	391_3_18	390_013_9	274_01_1	276_2_1	277_2_1
1269_2_12	212_2_1	669_01_48	211_2_23	2847_01_53	1148_5_48	1140_2_25	3049_03_49	135_2_19	134_2_1	696_3_1	1837_03_1	3123_01_56	1075_2_75	28_2_1	1073_3_178	401_01_19	1262_03_1	2015_2_60	549_01_166	285_2_89	349_01_1	2012_01_43	997_01_11	2460_2_269	993_03_83	1098_3_159	1150_3_79	672_03_1	1493_2_1	125_2_153	1953_2_111	127_2_1	133_01_1	1651_2_4	911_03_79	50_2_38	415_2_43	1709_2_110	2255_2_67	374_2_1	291_12_1	199_01_1	314_2_1	392_01_8	391_3_16	390_013_14	274_01_1	276_2_1	277_2_1
1269_2_6	212_2_2	669_01_59	211_2_35	2847_01_62	1148_5_58	1140_2_39	3049_03_36	135_2_21	134_2_1	696_3_1	1837_03_1	3123_01_56	1075_2_79	28_2_1	1073_3_169	401_01_19	1262_03_1	2015_2_75	549_01_154	285_2_113	349_01_1	2012_01_41	997_01_11	2460_2_253	993_03_89	1098_3_151	1150_3_89	672_03_1	1493_2_1	125_2_168	1953_2_124	127_2_1	133_01_1	1651_2_3	911_03_67	50_2_51	415_2_35	1709_2_110	2255_2_54	374_2_1	291_12_1	199_01_1	314_2_1	392_01_7	391_3_23	390_013_10	274_01_1	276_2_1	277_2_1
1269_2_9	212_2_1	669_01_64	211_2_29	2847_01_59	1148_5_58	1140_2_31	3049_03_39	135_2_17	134_2_1	696_3_1	1837_03_1	3123_01_49	1075_2_91	28_2_1	1073_3_171	401_01_20	1262_03_1	2015_2_71	549_01_168	285_2_139	349_01_1	2012_01_51	997_01_13	2460_2_251	993_03_73	1098_3_147	1150_3_96	672_03_1	1493_2_1	125_2_163	1953_2_107	127_2_1	133_01_1	911_03_67	50_2_48	415_2_38	1709_2_107	2255_2_48	374_2_1	291_12_1	199_01_1	314_2_1	392_01_3	391_3_15	390_013_13	274_01_1	276_2_1	277_2_1	86_2_281
1269_2_9	669_01_87	211_2_27	2847_01_72	1148_5_77	1140_2_28	3049_03_36	135_2_10	134_2_1	696_3_1	1837_03_1	3123_01_54	1075_2_84	28_2_1	1073_3_177	401_01_14	1262_03_1	2015_2_79	549_01_156	285_2_144	349_01_1	2012_01_57	997_01_18	2460_2_229	993_03_69	1098_3_159	1150_3_97	672_03_1	1493_2_1	125_2_174	1953_2_111	127_2_1	133_01_1	911_03_64	50_2_39	415_2_42	1709_2_102	2255_2_42	374_2_1	291_12_1	199_01_1	314_2_1	392_01_2	391_3_20	390_013_9	274_01_1	276_2_1	277_2_1	86_2_281	84_2_229
1269_2_14	669_01_96	211_2_34	2847_01_81	1148_5_88	1140_2_35	3049_03_35	135_2_5	134_2_1	696_3_1	1837_03_1	3123_01_58	1075_2_85	28_2_1	1073_3_171	401_01_14	1262_03_1	2015_2_76	549_01_149	285_2_170	349_01_1	2012_01_53	997_01_19	2460_2_226	993_03_55	1098_3_157	1150_3_101	672_03_1	1493_2_1	125_2_179	1953_2_112	127_2_1	133_01_1	911_03_59	50_2_42	415_2_43	1709_2_102	2255_2_36	374_2_1	291_12_1	199_01_1	314_2_1	392_01_4	391_3_12	390_013_13	274_01_1	276_2_1	277_2_1	86_2_326	84_2_212
1269_2_23	669_01_85	211_2_25	2847_01_94	1148_5_84	1140_2_33	3049_03_40	135_2_4	134_2_1	1837_03_1	3123_01_61	1075_2_104	28_2_1	1073_3_168	401_01_16	1262_03_1	2015_2_78	549_01_153	285_2_160	349_01_1	2012_01_62	997_01_14	2460_2_237	993_03_55	1098_3_165	1150_3_90	672_03_1	1493_2_1	125_2_181	1953_2_112	127_2_1	133_01_1	911_03_48	50_2_28	415_2_49	1709_2_102	2255_2_42	374_2_1	291_12_1	199_01_1	314_2_1	392_01_4	391_3_7	390_013_13	274_01_1	276_2_1	277_2_1	86_2_325	84_2_204	2542_01_59
1269_2_26	669_01_92	211_2_27	2847_01_95	1148_5_99	1140_2_27	3049_03_48	135_2_1	134_2_1	1837_03_1	3123_01_68	1075_2_91	28_2_1	1073_3_177	401_01_18	1262_03_1	2015_2_92	549_01_172	285_2_154	349_01_1	2012_01_69	997_01_19	2460_2_215	993_03_54	1098_3_169	1150_3_94	672_03_1	1493_2_1	125_2_180	1953_2_107	127_2_1	133_01_1	911_03_46	50_2_33	415_2_45	1709_2_109	2255_2_36	374_2_1	291_12_1	199_01_1	314_2_1	392_01_4	391_3_11	390_013_14	274_01_1	276_2_1	277_2_1	86_2_326	84_2_214	2542_01_68
1269_2_27	669_01_106	211_2_17	2847_01_104	1148_5_94	1140_2_35	3049_03_61	135_2_1	134_2_1	1837_03_1	3123_01_73	1075_2_89	28_2_1	1073_3_199	401_01_17	1262_03_1	2015_2_111	549_01_162	285_2_170	349_01_1	2012_01_71	997_01_16	2460_2_205	993_03_57	1098_3_164	1150_3_93	672_03_1	1493_2_1	125_2_173	1953_2_102	127_2_1	133_01_1	911_03_47	50_2_31	415_2_34	1709_2_125	2255_2_34	374_2_1	291_12_1	199_01_1	314_2_1	392_01_5	391_3_9	390_013_6	274_01_1	276_2_1	277_2_1	86_2_354	84_2_183	2542_01_72
1269_2_21	669_01_101	211_2_19	2847_01_115	1148_5_98	1140_2_32	3049_03_66	135_2_2	134_2_1	1837_03_1	3123_01_78	1075_2_74	28_2_1	1073_3_187	401_01_16	1262_03_1	2015_2_104	549_01_165	285_2_149	349_01_1	2012_01_79	997_01_20	2460_2_225	993_03_57	1098_3_143	1150_3_92	672_03_1	1493_2_1	125_2_171	1953_2_107	127_2_1	133_01_1	911_03_52	50_2_25	415_2_38	1709_2_118	2255_2_32	374_2_1	291_12_1	199_01_1	314_2_1	392_01_2	391_3_4	390_013_11	274_01_1	276_2_1	277_2_1	86_2_313	84_2_186	2542_01_75
1269_2_14	669_01_79	211_2_22	2847_01_114	1148_5_97	1140_2_38	3049_03_59	135_2_1	134_2_1	1837_03_1	3123_01_65	1075_2_68	28_2_1	1073_3_232	401_01_16	1262_03_1	2015_2_112	549_01_200	285_2_165	349_01_1	2012_01_93	997_01_15	2460_2_227	993_03_57	1098_3_146	1150_3_98	672_03_1	1493_2_1	125_2_171	1953_2_110	127_2_1	133_01_1	911_03_46	50_2_37	415_2_28	1709_2_130	2255_2_36	374_2_1	291_12_1	199_01_1	314_2_1	392_01_3	391_3_6	390_013_19	274_01_1	276_2_1	277_2_1	86_2_298	84_2_198	2542_01_75
1269_2_17	669_01_71	211_2_15	2847_01_116	1148_5_87	1140_2_31	3049_03_57	135_2_1	134_2_1	1837_03_1	3123_01_84	1075_2_78	28_2_1	1073_3_216	401_01_13	1262_03_1	2015_2_115	549_01_194	285_2_168	349_01_1	2012_01_101	997_01_12	2460_2_220	993_03_54	1098_3_148	1150_3_88	672_03_1	1493_2_1	125_2_157	1953_2_121	127_2_1	133_01_1	911_03_51	50_2_29	415_2_26	1709_2_115	2255_2_42	374_2_1	291_12_1	199_01_1	314_2_1	392_01_3	391_3_2	390_013_15	274_01_1	276_2_1	277_2_1	86_2_304	84_2_192	2542_01_85
1269_2_5	669_01_76	211_2_21	2847_01_122	1148_5_96	1140_2_30	3049_03_61	135_2_1	134_2_1	1837_03_1	3123_01_86	1075_2_65	28_2_1	1073_3_198	401_01_6	1262_03_1	2015_2_122	549_01_223	285_2_161	349_01_1	2012_01_107	997_01_16	2460_2_222	993_03_49	1098_3_147	1150_3_88	672_03_1	1493_2_1	125_2_172	1953_2_103	127_2_1	133_01_1	911_03_52	50_2_21	415_2_31	1709_2_113	2255_2_41	374_2_1	291_12_1	199_01_1	314_2_1	392_01_2	391_3_2	390_013_16	274_01_1	276_2_1	277_2_1	86_2_290	84_2_194	2542_01_94
1269_2_7	669_01_80	211_2_12	2847_01_120	1148_5_89	1140_2_26	3049_03_63	135_2_1	134_2_1	1837_03_1	3123_01_93	1075_2_63	28_2_1	1073_3_205	401_01_7	1262_03_1	2015_2_155	549_01_232	285_2_161	349_01_1	2012_01_126	997_01_14	2460_2_201	993_03_53	1098_3_136	1150_3_100	672_03_1	1493_2_1	125_2_185	1953_2_107	127_2_1	133_01_1	911_03_46	50_2_24	415_2_32	1709_2_116	2255_2_32	374_2_1	291_12_1	199_01_1	314_2_1	392_01_3	391_3_4	390_013_13	274_01_1	276_2_1	277_2_1	86_2_308	84_2_180	2542_01_105
1269_2_8	669_01_77	211_2_8	2847_01_123	1148_5_105	1140_2_16	3049_03_62	135_2_1	134_2_1	1837_03_1	3123_01_101	1075_2_86	28_2_1	1073_3_176	401_01_8	1262_03_1	2015_2_157	549_01_223	285_2_164	349_01_1	2012_01_149	997_01_13	2460_2_184	993_03_58	1098_3_127	1150_3_106	672_03_1	1493_2_1	125_2_185	1953_2_105	127_2_1	133_01_1	911_03_29	50_2_23	415_2_38	1709_2_100	2255_2_35	374_2_1	291_12_1	199_01_1	314_2_1	392_01_2	391_3_2	390_013_14	274_01_1	276_2_1	277_2_1	86_2_294	84_2_184	2542_01_102
1269_2_6	669_01_65	211_2_11	2847_01_147	1148_5_92	1140_2_21	3049_03_58	135_2_1	134_2_1	1837_03_1	3123_01_117	1075_2_64	28_2_1	1073_3_188	401_01_4	1262_03_1	2015_2_167	549_01_236	285_2_156	349_01_1	2012_01_168	997_01_13	2460_2_180	993_03_52	1098_3_127	1150_3_119	672_03_1	1493_2_1	125_2_177	1953_2_98	127_2_1	133_01_1	911_03_36	50_2_22	415_2_41	1709_2_94	2255_2_32	374_2_1	291_12_1	199_01_1	314_2_1	392_01_2	391_3_2	390_013_8	274_01_1	276_2_1	277_2_1	86_2_265	84_2_187	2542_01_94
1269_2_3	669_01_61	211_2_7	2847_01_149	1148_5_79	1140_2_21	3049_03_47	135_2_1	134_2_1	1837_03_1	3123_01_138	1075_2_77	28_2_1	1073_3_182	401_01_1	1262_03_1	2015_2_158	549_01_228	285_2_175	349_01_1	2012_01_169	997_01_14	2460_2_174	993_03_51	1098_3_128	1150_3_132	672_03_1	1493_2_1	125_2_182	1953_2_122	127_2_1	133_01_1	911_03_42	50_2_31	415_2_33	1709_2_85	2255_2_27	374_2_1	291_12_1	199_01_1	314_2_1	392_01_3	391_3_2	390_013_6	274_01_1	276_2_1	277_2_1	86_2_284	84_2_181	2542_01_86
1269_2_2	669_01_50	211_2_8	2847_01_144	1148_5_62	1140_2_29	3049_03_43	135_2_1	134_2_1	1837_03_1	3123_01_151	1075_2_83	28_2_1	1073_3_153	401_01_2	1262_03_1	2015_2_154	549_01_237	285_2_169	349_01_1	2012_01_163	997_01_7	2460_2_188	993_03_56	1098_3_118	1150_3_135	672_03_1	1493_2_1	125_2_173	1953_2_104	127_2_1	133_01_1	911_03_44	50_2_24	415_2_31	1709_2_85	2255_2_23	374_2_1	291_12_1	199_01_1	314_2_1	392_01_1	391_3_2	390_013_6	274_01_1	276_2_1	277_2_1	86_2_267	84_2_191	2542_01_78
1269_2_4	669_01_52	211_2_8	2847_01_142	1148_5_63	1140_2_37	3049_03_39	135_2_1	134_2_1	1837_03_1	3123_01_161	1075_2_68	28_2_1	1073_3_180	401_01_5	1262_03_1	2015_2_151	549_01_223	285_2_168	349_01_1	2012_01_184	997_01_6	2460_2_179	993_03_58	1098_3_143	1150_3_153	672_03_1	1493_2_1	125_2_166	1953_2_92	127_2_1	133_01_1	911_03_35	50_2_24	415_2_34	1709_2_93	2255_2_18	374_2_1	291_12_1	199_01_1	314_2_1	392_01_1	391_3_4	390_013_2	274_01_1	276_2_1	277_2_1	86_2_261	84_2_194	2542_01_70
1269_2_4	669_01_61	211_2_8	2847_01_138	1148_5_68	1140_2_24	3049_03_32	135_2_1	134_2_1	1837_03_1	3123_01_161	1075_2_76	28_2_1	1073_3_195	401_01_5	1262_03_1	2015_2_159	549_01_187	285_2_157	349_01_1	2012_01_171	997_01_1	2460_2_172	993_03_48	1098_3_139	1150_3_182	672_03_1	1493_2_1	125_2_173	1953_2_104	127_2_1	133_01_1	911_03_30	50_2_17	415_2_22	1709_2_98	2255_2_15	374_2_1	291_12_1	199_01_1	314_2_1	392_01_1	391_3_3	390_013_2	274_01_1	276_2_1	277_2_1	86_2_260	84_2_173	2542_01_77
1269_2_6	669_01_61	211_2_11	2847_01_147	1148_5_61	1140_2_21	3049_03_19	135_2_1	134_2_1	1837_03_1	3123_01_164	1075_2_71	28_2_1	1073_3_185	401_01_4	1262_03_1	2015_2_146	549_01_179	285_2_155	349_01_1	2012_01_155	997_01_1	2460_2_191	993_03_40	1098_3_131	1150_3_184	672_03_1	1493_2_1	125_2_185	1953_2_88	127_2_1	133_01_1	911_03_24	50_2_12	415_2_22	1709_2_91	2255_2_16	374_2_1	291_12_1	199_01_1	314_2_1	392_01_4	391_3_4	390_013_1	274_01_1	276_2_1	277_2_1	86_2_267	84_2_178	2542_01_82
1269_2_9	669_01_50	211_2_5	2847_01_153	1148_5_83	1140_2_21	3049_03_10	135_2_1	134_2_1	1837_03_1	3123_01_172	1075_2_69	28_2_1	1073_3_183	401_01_4	1262_03_1	2015_2_155	549_01_151	285_2_124	349_01_1	2012_01_169	2460_2_178	993_03_32	1098_3_143	1150_3_199	672_03_1	1493_2_1	125_2_191	1953_2_109	127_2_1	133_01_1	911_03_22	50_2_15	415_2_26	1709_2_77	2255_2_12	374_2_1	291_12_1	199_01_1	314_2_1	392_01_4	391_3_9	274_01_1	276_2_1	277_2_1	86_2_280	84_2_158	2542_01_81	794_2_1	839_2_42
1269_2_11	669_01_46	211_2_3	2847_01_175	1148_5_77	1140_2_8	3049_03_3	135_2_1	134_2_1	1837_03_1	3123_01_160	1075_2_87	28_2_1	1073_3_156	401_01_7	1262_03_1	2015_2_160	549_01_144	285_2_117	349_01_1	2012_01_153	2460_2_186	993_03_24	1098_3_165	1150_3_187	672_03_1	1493_2_1	125_2_205	1953_2_102	127_2_1	133_01_1	911_03_11	50_2_14	415_2_24	1709_2_95	2255_2_15	374_2_1	291_12_1	199_01_1	314_2_1	392_01_3	391_3_4	274_01_1	276_2_1	277_2_1	86_2_304	84_2_150	2542_01_91	794_2_1	839_2_26
1269_2_3	669_01_58	211_2_2	2847_01_187	1148_5_73	1140_2_7	3049_03_1	135_2_1	134_2_1	1837_03_1	3123_01_158	1075_2_73	28_2_1	1073_3_152	401_01_4	1262_03_1	2015_2_169	549_01_140	285_2_111	349_01_1	2012_01_116	2460_2_191	993_03_14	1098_3_168	1150_3_206	672_03_1	1493_2_1	125_2_219	1953_2_81	127_2_1	133_01_1	911_03_10	50_2_18	415_2_30	1709_2_83	2255_2_19	374_2_1	291_12_1	199_01_1	314_2_1	392_01_1	391_3_7	274_01_1	276_2_1	277_2_1	86_2_307	84_2_146	2542_01_94	794_2_1	839_2_28
1140_2_6	669_01_72	211_2_3	2847_01_173	1148_5_73	133_01_1	135_2_1	134_2_1	3123_01_180	1075_2_78	28_2_1	1073_3_165	401_01_3	2015_2_173	549_01_147	285_2_117	349_01_1	2012_01_103	2460_2_188	993_03_10	1098_3_174	1150_3_213	1493_2_1	125_2_205	1953_2_102	127_2_1	911_03_5	50_2_23	415_2_26	1709_2_74	2255_2_23	374_2_1	291_12_1	199_01_1	314_2_1	392_01_2	391_3_7	274_01_1	277_2_1	86_2_321	84_2_147	2542_01_89	794_2_1	839_2_31	2788_2_200	7_2_1	364_2_31	1017_01_45	425_01_52	424_01_166
1140_2_7	669_01_64	211_2_2	2847_01_199	1148_5_87	133_01_1	135_2_1	134_2_1	3123_01_181	1075_2_78	28_2_1	1073_3_142	401_01_1	2015_2_169	549_01_141	285_2_98	349_01_1	2012_01_96	2460_2_201	993_03_15	1098_3_174	1150_3_228	1493_2_1	125_2_207	1953_2_92	127_2_1	911_03_4	50_2_16	415_2_31	1709_2_88	2255_2_29	374_2_1	291_12_1	199_01_1	314_2_1	392_01_2	391_3_6	274_01_1	277_2_1	86_2_315	84_2_152	2542_01_87	794_2_1	839_2_22	2788_2_214	7_2_1	364_2_33	1017_01_63	425_01_45	424_01_167
1140_2_10	669_01_66	211_2_1	2847_01_200	1148_5_80	135_2_1	134_2_1	3123_01_174	1075_2_64	28_2_1	1073_3_143	2015_2_149	549_01_140	285_2_93	349_01_1	2012_01_96	2460_2_212	993_03_9	1098_3_162	1150_3_232	1493_2_1	125_2_237	1953_2_90	127_2_1	911_03_3	50_2_16	415_2_28	1709_2_82	2255_2_31	374_2_1	291_12_1	199_01_1	314_2_1	392_01_3	391_3_4	274_01_1	277_2_1	86_2_323	84_2_153	2542_01_81	794_2_1	839_2_23	2788_2_220	7_2_1	364_2_38	1017_01_66	425_01_50	424_01_183	427_3_1	2441_3_136
1140_2_12	669_01_60	211_2_3	2847_01_201	1148_5_77	135_2_1	134_2_1	3123_01_175	1075_2_57	28_2_1	1073_3_116	2015_2_145	549_01_135	285_2_92	349_01_1	2012_01_86	2460_2_205	993_03_7	1098_3_163	1150_3_265	1493_2_1	125_2_205	1953_2_128	127_2_1	911_03_8	50_2_13	415_2_19	1709_2_87	2255_2_38	374_2_1	291_12_1	199_01_1	314_2_1	392_01_2	391_3_8	274_01_1	277_2_1	86_2_328	84_2_160	2542_01_87	794_2_1	839_2_16	2788_2_232	7_2_1	364_2_35	1017_01_65	425_01_46	424_01_176	427_3_1	2441_3_119
1140_2_9	669_01_52	211_2_2	2847_01_190	1148_5_76	135_2_1	134_2_1	3123_01_188	1075_2_76	28_2_1	1073_3_112	2015_2_135	549_01_163	285_2_97	349_01_1	2012_01_83	2460_2_218	993_03_9	1098_3_158	1150_3_236	1493_2_1	125_2_187	1953_2_105	127_2_1	911_03_7	50_2_9	415_2_18	1709_2_72	2255_2_31	374_2_1	291_12_1	199_01_1	314_2_1	392_01_2	391_3_6	274_01_1	277_2_1	86_2_298	84_2_159	2542_01_85	794_2_1	839_2_27	2788_2_269	7_2_1	364_2_40	1017_01_61	425_01_44	424_01_189	427_3_1	2441_3_129
1140_2_10	669_01_44	211_2_2	2847_01_200	1148_5_65	135_2_1	134_2_1	3123_01_205	1075_2_67	28_2_1	1073_3_112	2015_2_130	549_01_164	285_2_84	349_01_1	2012_01_93	2460_2_204	993_03_4	1098_3_165	1150_3_218	1493_2_1	125_2_185	1953_2_118	127_2_1	911_03_12	50_2_11	415_2_14	1709_2_75	2255_2_31	374_2_1	291_12_1	199_01_1	314_2_1	392_01_1	391_3_4	274_01_1	277_2_1	86_2_272	84_2_136	2542_01_85	794_2_1	839_2_26	2788_2_247	7_2_1	364_2_51	1017_01_69	425_01_55	424_01_226	427_3_1	2441_3_136
1140_2_12	669_01_33	211_2_4	2847_01_186	1148_5_58	135_2_1	134_2_1	3123_01_210	1075_2_85	28_2_1	1073_3_94	2015_2_123	549_01_166	285_2_96	349_01_1	2012_01_87	2460_2_206	993_03_4	1098_3_178	1150_3_244	1493_2_1	125_2_178	1953_2_125	127_2_1	911_03_18	50_2_6	415_2_10	1709_2_67	2255_2_27	374_2_1	291_12_1	199_01_1	314_2_1	392_01_1	391_3_3	274_01_1	277_2_1	86_2_284	84_2_151	2542_01_89	794_2_1	839_2_12	2788_2_279	7_2_1	364_2_45	1017_01_85	425_01_53	424_01_219	427_3_1	2441_3_115
1140_2_10	669_01_38	211_2_5	2847_01_190	1148_5_58	135_2_1	134_2_1	3123_01_217	1075_2_83	28_2_1	1073_3_97	2015_2_104	549_01_180	285_2_95	349_01_1	2012_01_70	2460_2_233	993_03_8	1098_3_167	1150_3_202	1493_2_1	125_2_180	1953_2_95	127_2_1	911_03_17	50_2_7	415_2_13	1709_2_71	2255_2_32	374_2_1	291_12_1	199_01_1	314_2_1	392_01_1	391_3_2	274_01_1	277_2_1	86_2_254	84_2_147	2542_01_78	794_2_1	839_2_20	2788_2_282	7_2_1	364_2_52	1017_01_109	425_01_49	424_01_218	427_3_1	2441_3_131
1140_2_11	669_01_32	211_2_2	2847_01_190	1148_5_68	135_2_1	134_2_1	3123_01_226	1075_2_83	28_2_1	1073_3_96	2015_2_118	549_01_174	285_2_108	349_01_1	2012_01_62	2460_2_202	993_03_8	1098_3_153	1150_3_210	1493_2_1	125_2_188	1953_2_101	127_2_1	911_03_16	50_2_6	415_2_10	1709_2_82	2255_2_37	374_2_1	291_12_1	199_01_1	314_2_1	392_01_1	391_3_4	274_01_1	277_2_1	86_2_267	84_2_164	2542_01_78	794_2_1	839_2_29	2788_2_272	7_2_1	364_2_46	1017_01_104	425_01_72	424_01_243	427_3_1	2441_3_117
1140_2_15	669_01_24	211_2_3	2847_01_208	1148_5_76	135_2_1	134_2_1	3123_01_233	1075_2_93	28_2_1	1073_3_77	2015_2_106	549_01_196	285_2_89	349_01_1	2012_01_61	2460_2_213	993_03_6	1098_3_137	1150_3_205	1493_2_1	125_2_184	1953_2_114	127_2_1	911_03_19	50_2_10	415_2_17	1709_2_74	2255_2_32	374_2_1	291_12_1	199_01_1	314_2_1	392_01_1	391_3_2	274_01_1	277_2_1	86_2_282	84_2_174	2542_01_69	794_2_1	839_2_30	2788_2_294	7_2_1	364_2_41	1017_01_95	425_01_82	424_01_246	427_3_1	2441_3_89
1140_2_13	669_01_25	211_2_1	2847_01_203	1148_5_64	135_2_1	134_2_1	3123_01_243	1075_2_75	28_2_1	1073_3_74	2015_2_96	549_01_225	285_2_96	349_01_1	2012_01_66	2460_2_229	993_03_4	1098_3_152	1150_3_189	1493_2_1	125_2_165	1953_2_97	127_2_1	911_03_18	50_2_10	415_2_30	1709_2_68	2255_2_35	374_2_1	291_12_1	199_01_1	314_2_1	392_01_1	391_3_3	274_01_1	277_2_1	86_2_251	84_2_163	2542_01_57	794_2_1	839_2_35	2788_2_291	7_2_1	364_2_55	1017_01_110	425_01_72	424_01_235	427_3_1	2441_3_114
1140_2_20	669_01_37	211_2_1	2847_01_204	1148_5_77	135_2_1	134_2_1	3123_01_220	1075_2_82	28_2_1	1073_3_61	2015_2_80	549_01_209	285_2_93	349_01_1	2012_01_77	2460_2_212	993_03_2	1098_3_150	1150_3_189	1493_2_1	125_2_168	1953_2_119	127_2_1	911_03_17	50_2_8	415_2_33	1709_2_84	2255_2_37	374_2_1	291_12_1	199_01_1	314_2_1	392_01_1	391_3_4	274_01_1	277_2_1	86_2_256	84_2_200	2542_01_46	794_2_1	839_2_27	2788_2_306	7_2_1	364_2_49	1017_01_106	425_01_65	424_01_257	427_3_1	2441_3_120
1140_2_22	669_01_36	2847_01_184	1148_5_70	135_2_1	134_2_1	3123_01_197	1075_2_98	28_2_1	1073_3_69	2015_2_60	549_01_243	285_2_95	349_01_1	2012_01_76	2460_2_215	993_03_3	1098_3_148	1150_3_200	1493_2_1	125_2_142	1953_2_113	127_2_1	911_03_10	50_2_14	415_2_44	1709_2_95	2255_2_37	374_2_1	291_12_1	199_01_1	314_2_1	392_01_1	391_3_1	274_01_1	277_2_1	86_2_273	84_2_201	2542_01_53	794_2_1	839_2_20	2788_2_297	7_2_1	364_2_44	1017_01_106	425_01_65	424_01_252	427_3_1	2441_3_128	442_2_11
1140_2_22	669_01_34	2847_01_191	1148_5_58	135_2_1	134_2_1	3123_01_169	1075_2_89	28_2_1	1073_3_55	2015_2_63	549_01_220	285_2_92	349_01_1	2012_01_80	2460_2_222	993_03_3	1098_3_148	1150_3_200	1493_2_1	125_2_157	1953_2_99	127_2_1	911_03_8	50_2_10	415_2_59	1709_2_87	2255_2_41	374_2_1	291_12_1	199_01_1	314_2_1	392_01_1	88_2_1	274_01_1	277_2_1	86_2_284	84_2_194	2542_01_55	794_2_1	839_2_18	2788_2_280	7_2_1	364_2_54	1017_01_105	425_01_63	424_01_268	427_3_1	2441_3_117	442_2_10
1140_2_24	669_01_27	2847_01_171	1148_5_73	135_2_1	134_2_1	3123_01_149	1075_2_74	28_2_1	1073_3_53	2015_2_61	549_01_224	285_2_91	349_01_1	2012_01_97	2460_2_211	993_03_4	1098_3_146	1150_3_196	1493_2_1	125_2_163	1953_2_101	127_2_1	911_03_7	50_2_7	415_2_68	1709_2_99	2255_2_33	374_2_1	291_12_1	199_01_1	314_2_1	392_01_1	88_2_1	274_01_1	277_2_1	86_2_297	84_2_222	2542_01_53	794_2_1	839_2_18	2788_2_296	7_2_1	364_2_42	1017_01_102	425_01_83	424_01_256	427_3_1	2441_3_118	442_2_9
1140_2_24	669_01_37	2847_01_184	1148_5_72	135_2_1	134_2_1	3123_01_145	1075_2_66	28_2_1	1073_3_46	2015_2_55	549_01_221	285_2_86	349_01_1	2012_01_102	2460_2_226	993_03_6	1098_3_138	1150_3_176	1493_2_1	125_2_158	1953_2_95	127_2_1	911_03_9	50_2_10	415_2_71	1709_2_100	2255_2_36	374_2_1	199_01_1	314_2_1	392_01_1	88_2_1	274_01_1	277_2_1	86_2_309	84_2_186	2542_01_52	794_2_1	839_2_14	2788_2_315	7_2_1	364_2_58	1017_01_101	425_01_90	424_01_261	427_3_1	2441_3_155	442_2_4	306_2_8
1140_2_28	669_01_44	2847_01_198	1148_5_93	135_2_1	134_2_1	3123_01_121	1075_2_55	28_2_1	1073_3_49	2015_2_58	549_01_226	285_2_79	349_01_1	2012_01_113	2460_2_211	993_03_5	1098_3_127	1150_3_174	1493_2_1	125_2_142	1953_2_83	127_2_1	911_03_12	50_2_8	415_2_82	1709_2_103	2255_2_29	374_2_1	199_01_1	314_2_1	392_01_1	88_2_1	274_01_1	277_2_1	86_2_347	84_2_187	2542_01_52	794_2_1	839_2_15	2788_2_322	7_2_1	364_2_48	1017_01_97	425_01_90	424_01_257	427_3_1	2441_3_124	442_2_4	306_2_9
1140_2_26	669_01_58	2847_01_182	1148_5_75	135_2_1	134_2_1	3123_01_108	1075_2_55	28_2_1	1073_3_44	2015_2_65	549_01_241	285_2_73	349_01_1	2012_01_106	2460_2_177	993_03_5	1098_3_125	1150_3_191	1493_2_1	125_2_156	1953_2_90	127_2_1	911_03_12	50_2_8	415_2_96	1709_2_115	2255_2_34	374_2_1	199_01_1	314_2_1	392_01_1	88_2_1	274_01_1	277_2_1	86_2_357	84_2_169	2542_01_42	794_2_1	839_2_22	2788_2_359	7_2_1	364_2_34	1017_01_98	425_01_95	424_01_250	427_3_1	2441_3_131	306_2_10	385_3_1
1140_2_23	669_01_62	2847_01_189	1148_5_86	135_2_1	134_2_1	3123_01_103	1075_2_48	28_2_1	1073_3_36	2015_2_51	549_01_230	285_2_71	349_01_1	2012_01_115	2460_2_195	993_03_1	1098_3_123	1150_3_179	1493_2_1	125_2_150	1953_2_79	127_2_1	911_03_16	50_2_13	415_2_97	1709_2_117	2255_2_38	374_2_1	199_01_1	314_2_1	392_01_1	88_2_1	274_01_1	277_2_1	86_2_384	84_2_148	2542_01_37	794_2_1	839_2_30	2788_2_344	7_2_1	364_2_40	1017_01_115	425_01_94	424_01_260	427_3_1	2441_3_123	306_2_9	385_3_1
1140_2_20	669_01_66	2847_01_181	1148_5_83	135_2_1	134_2_1	3123_01_97	1075_2_56	28_2_1	1073_3_38	2015_2_54	549_01_232	285_2_68	349_01_1	2012_01_111	2460_2_186	993_03_3	1098_3_113	1150_3_171	1493_2_1	125_2_145	1953_2_62	127_2_1	911_03_24	50_2_11	415_2_86	1709_2_125	2255_2_39	374_2_1	199_01_1	314_2_1	392_01_1	88_2_1	274_01_1	277_2_1	86_2_367	84_2_149	2542_01_32	794_2_1	839_2_26	2788_2_336	7_2_1	364_2_31	1017_01_104	425_01_102	424_01_233	427_3_1	2441_3_103	306_2_15	385_3_1
1140_2_17	669_01_72	2847_01_185	1148_5_78	135_2_1	134_2_1	3123_01_95	1075_2_62	28_2_1	1073_3_27	2015_2_51	549_01_235	285_2_68	349_01_1	2012_01_109	2460_2_158	993_03_1	1098_3_118	1150_3_175	1493_2_1	125_2_153	1953_2_67	127_2_1	911_03_32	50_2_18	415_2_103	1709_2_130	2255_2_33	374_2_1	199_01_1	314_2_1	392_01_1	88_2_1	274_01_1	277_2_1	86_2_372	84_2_154	2542_01_27	794_2_1	839_2_24	2788_2_352	7_2_1	364_2_41	1017_01_111	425_01_101	424_01_230	427_3_1	2441_3_125	306_2_10	385_3_1
1140_2_21	669_01_65	2847_01_185	1148_5_87	135_2_1	134_2_1	3123_01_84	1075_2_45	28_2_1	1073_3_30	2015_2_41	549_01_233	285_2_56	349_01_1	2012_01_110	2460_2_171	993_03_2	1098_3_109	1150_3_163	1493_2_1	125_2_133	1953_2_41	127_2_1	911_03_29	50_2_18	415_2_104	1709_2_129	2255_2_25	374_2_1	199_01_1	314_2_1	392_01_1	88_2_1	274_01_1	277_2_1	86_2_407	84_2_172	2542_01_21	794_2_1	839_2_24	2788_2_351	7_2_1	364_2_47	1017_01_106	425_01_113	424_01_220	427_3_1	2441_3_110	306_2_8	385_3_1
1140_2_20	669_01_79	2847_01_200	1148_5_88	135_2_1	134_2_1	3123_01_72	1075_2_58	28_2_1	1073_3_28	2015_2_38	549_01_254	285_2_69	349_01_1	2012_01_126	2460_2_162	1098_3_101	1150_3_176	1493_2_1	125_2_132	1953_2_50	127_2_1	911_03_40	50_2_16	415_2_90	1709_2_119	2255_2_30	374_2_1	199_01_1	314_2_1	392_01_1	88_2_1	274_01_1	277_2_1	86_2_404	84_2_176	2542_01_16	794_2_1	839_2_33	2788_2_331	7_2_1	364_2_35	1017_01_111	425_01_88	424_01_161	427_3_1	2441_3_101	306_2_9	385_3_1	2837_2_19
1140_2_21	669_01_109	2847_01_203	1148_5_79	135_2_1	134_2_1	3123_01_77	1075_2_42	28_2_1	1073_3_35	2015_2_40	549_01_241	285_2_65	349_01_1	2012_01_133	2460_2_139	1098_3_92	1150_3_161	1493_2_1	125_2_112	1953_2_63	127_2_1	911_03_40	50_2_23	415_2_90	1709_2_109	2255_2_32	374_2_1	199_01_1	314_2_1	392_01_1	88_2_1	274_01_1	277_2_1	86_2_427	84_2_178	2542_01_16	794_2_1	839_2_38	2788_2_336	7_2_1	364_2_43	1017_01_121	425_01_89	424_01_148	427_3_1	2441_3_99	306_2_8	385_3_1	2837_2_17
1140_2_25	669_01_100	2847_01_214	1148_5_75	135_2_1	134_2_1	3123_01_67	1075_2_46	28_2_1	1073_3_33	2015_2_45	549_01_255	285_2_73	349_01_1	2012_01_140	2460_2_159	1098_3_100	1150_3_161	1493_2_1	125_2_99	1953_2_57	127_2_1	911_03_47	50_2_20	415_2_111	1709_2_97	2255_2_25	374_2_1	199_01_1	314_2_1	392_01_1	88_2_1	274_01_1	277_2_1	86_2_414	84_2_160	2542_01_12	794_2_1	839_2_28	2788_2_348	7_2_1	364_2_37	1017_01_109	425_01_94	424_01_128	427_3_1	2441_3_90	306_2_7	385_3_1	2837_2_26
1140_2_18	669_01_124	2847_01_198	1148_5_75	135_2_1	134_2_1	3123_01_70	1075_2_53	28_2_1	1073_3_31	2015_2_51	549_01_243	285_2_73	349_01_1	2012_01_150	2460_2_135	1098_3_116	1150_3_167	1493_2_1	125_2_101	1953_2_74	127_2_1	911_03_39	50_2_18	415_2_106	1709_2_105	2255_2_25	374_2_1	199_01_1	314_2_1	392_01_1	88_2_1	274_01_1	277_2_1	86_2_397	84_2_164	2542_01_19	794_2_1	839_2_39	2788_2_326	7_2_1	364_2_34	1017_01_91	425_01_84	424_01_95	427_3_1	2441_3_109	306_2_4	385_3_1	2837_2_30
1140_2_26	669_01_117	2847_01_198	1148_5_72	135_2_1	134_2_1	3123_01_64	1075_2_39	28_2_1	1073_3_28	2015_2_55	549_01_250	285_2_69	349_01_1	2012_01_161	2460_2_127	1098_3_118	1150_3_152	1493_2_1	125_2_77	1953_2_73	127_2_1	911_03_31	50_2_20	415_2_86	1709_2_98	2255_2_25	374_2_1	199_01_1	314_2_1	392_01_1	88_2_1	274_01_1	277_2_1	86_2_435	84_2_157	2542_01_17	794_2_1	839_2_39	2788_2_342	7_2_1	364_2_37	1017_01_63	425_01_94	424_01_75	427_3_1	2441_3_93	306_2_5	385_3_1	2837_2_36
1140_2_22	669_01_103	2847_01_192	1148_5_58	135_2_1	134_2_1	3123_01_62	1075_2_37	28_2_1	1073_3_31	2015_2_61	549_01_265	285_2_71	349_01_1	2012_01_147	2460_2_160	1098_3_124	1150_3_184	1493_2_1	125_2_70	1953_2_86	127_2_1	911_03_23	50_2_14	415_2_87	1709_2_110	2255_2_31	374_2_1	199_01_1	314_2_1	392_01_1	88_2_1	274_01_1	277_2_1	86_2_449	84_2_145	2542_01_10	794_2_1	839_2_36	2788_2_342	7_2_1	364_2_49	1017_01_49	425_01_107	424_01_62	427_3_1	2441_3_87	306_2_2	385_3_1	2837_2_26
1140_2_20	669_01_106	2847_01_200	1148_5_54	135_2_1	134_2_1	3123_01_76	1075_2_44	28_2_1	1073_3_23	2015_2_45	549_01_268	285_2_86	349_01_1	2012_01_167	2460_2_125	1098_3_109	1150_3_166	1493_2_1	125_2_76	1953_2_67	127_2_1	911_03_9	50_2_16	415_2_75	1709_2_110	2255_2_28	374_2_1	199_01_1	314_2_1	392_01_1	88_2_1	274_01_1	277_2_1	86_2_454	84_2_151	2542_01_11	794_2_1	839_2_45	2788_2_370	7_2_1	364_2_45	1017_01_42	425_01_106	424_01_63	427_3_1	2441_3_92	306_2_4	385_3_1	2837_2_43
1140_2_21	669_01_107	2847_01_171	1148_5_43	135_2_1	134_2_1	3123_01_73	1075_2_47	28_2_1	1073_3_25	2015_2_42	549_01_271	285_2_75	349_01_1	2012_01_166	2460_2_113	1098_3_117	1150_3_192	1493_2_1	125_2_51	1953_2_69	127_2_1	911_03_3	50_2_14	415_2_72	1709_2_105	2255_2_20	374_2_1	199_01_1	314_2_1	392_01_1	88_2_1	274_01_1	277_2_1	86_2_495	84_2_139	2542_01_12	794_2_1	839_2_38	2788_2_365	7_2_1	364_2_56	1017_01_28	425_01_87	424_01_43	427_3_1	2441_3_78	306_2_3	385_3_1	2837_2_40
1140_2_20	669_01_112	2847_01_159	1148_5_40	135_2_1	134_2_1	3123_01_90	1075_2_43	28_2_1	1073_3_22	2015_2_51	549_01_267	285_2_71	349_01_1	2012_01_170	2460_2_108	1098_3_128	1150_3_178	1493_2_1	125_2_48	1953_2_77	127_2_1	911_03_1	50_2_14	415_2_70	1709_2_111	2255_2_18	374_2_1	199_01_1	314_2_1	392_01_1	88_2_1	274_01_1	277_2_1	86_2_499	84_2_132	2542_01_9	794_2_1	839_2_49	2788_2_383	7_2_1	364_2_69	1017_01_23	425_01_80	424_01_40	427_3_1	2441_3_82	306_2_4	385_3_1	2837_2_34
1140_2_20	669_01_99	2847_01_138	1148_5_41	135_2_1	134_2_1	3123_01_107	1075_2_62	28_2_1	1073_3_22	2015_2_40	549_01_270	285_2_66	349_01_1	2012_01_165	2460_2_96	1098_3_131	1150_3_166	1493_2_1	125_2_58	1953_2_80	127_2_1	1709_2_121	50_2_21	415_2_73	2255_2_13	374_2_1	199_01_1	314_2_1	392_01_1	88_2_1	274_01_1	277_2_1	86_2_499	84_2_146	2542_01_13	794_2_1	839_2_58	2788_2_394	7_2_1	364_2_67	1017_01_15	425_01_69	424_01_39	427_3_1	2441_3_65	306_2_5	385_3_1	2837_2_30	389_2_156
1140_2_20	669_01_101	2847_01_112	1148_5_32	135_2_1	134_2_1	3123_01_94	1075_2_52	28_2_1	1073_3_26	2015_2_34	549_01_272	285_2_59	349_01_1	2012_01_205	2460_2_102	1098_3_137	1150_3_184	1493_2_1	125_2_40	1953_2_83	127_2_1	1709_2_101	50_2_10	415_2_102	2255_2_10	374_2_1	199_01_1	314_2_1	392_01_1	88_2_1	274_01_1	277_2_1	86_2_491	84_2_137	2542_01_14	794_2_1	839_2_48	2788_2_402	7_2_1	364_2_93	1017_01_16	425_01_56	424_01_30	427_3_1	2441_3_66	306_2_5	385_3_1	2837_2_24	389_2_142
1140_2_19	669_01_83	2847_01_100	1148_5_38	135_2_1	134_2_1	3123_01_111	1075_2_72	28_2_1	1073_3_21	2015_2_34	549_01_269	285_2_58	349_01_1	2012_01_215	2460_2_110	1098_3_141	1150_3_179	1493_2_1	125_2_43	1953_2_96	127_2_1	1709_2_90	50_2_14	415_2_95	2255_2_10	374_2_1	199_01_1	314_2_1	392_01_1	88_2_1	274_01_1	277_2_1	86_2_468	84_2_136	2542_01_16	794_2_1	839_2_52	2788_2_393	7_2_1	364_2_93	1017_01_18	425_01_43	424_01_25	427_3_1	2441_3_78	306_2_6	385_3_1	2837_2_22	389_2_157
1140_2_18	669_01_91	2847_01_68	1148_5_40	135_2_1	134_2_1	3123_01_115	1075_2_56	28_2_1	1073_3_16	2015_2_34	549_01_224	285_2_70	349_01_1	2012_01_190	2460_2_89	1098_3_135	1150_3_184	1493_2_1	125_2_41	1953_2_89	127_2_1	1709_2_65	50_2_15	415_2_89	2255_2_13	374_2_1	199_01_1	314_2_1	392_01_1	88_2_1	274_01_1	277_2_1	86_2_502	84_2_148	2542_01_9	794_2_1	839_2_36	2788_2_406	7_2_1	364_2_105	1017_01_14	425_01_26	424_01_29	427_3_1	2441_3_66	306_2_4	385_3_1	2837_2_18	389_2_168
1140_2_12	669_01_93	2847_01_50	1148_5_31	135_2_1	134_2_1	3123_01_117	1075_2_54	28_2_1	1073_3_17	2015_2_43	549_01_209	285_2_66	349_01_1	2012_01_178	2460_2_95	1098_3_142	1150_3_223	1493_2_1	125_2_40	1953_2_86	127_2_1	1709_2_61	50_2_14	415_2_102	2255_2_11	374_2_1	199_01_1	314_2_1	392_01_1	88_2_1	274_01_1	277_2_1	86_2_480	84_2_149	2542_01_9	794_2_1	839_2_43	2788_2_386	7_2_1	364_2_101	1017_01_16	425_01_25	424_01_32	427_3_1	2441_3_71	306_2_6	385_3_1	2837_2_14	389_2_159
1140_2_10	669_01_83	2847_01_57	1148_5_28	135_2_1	134_2_1	3123_01_121	1075_2_57	28_2_1	1073_3_14	2015_2_58	549_01_210	285_2_71	349_01_1	2012_01_157	2460_2_82	1098_3_148	1150_3_187	1493_2_1	125_2_46	1953_2_93	127_2_1	1709_2_56	50_2_14	415_2_86	2255_2_8	374_2_1	199_01_1	314_2_1	392_01_1	88_2_1	274_01_1	277_2_1	86_2_447	84_2_165	2542_01_7	794_2_1	839_2_51	2788_2_422	7_2_1	364_2_91	1017_01_18	425_01_28	424_01_40	427_3_1	2441_3_75	306_2_4	385_3_1	2837_2_10	389_2_150
1140_2_8	669_01_84	2847_01_45	1148_5_31	135_2_1	134_2_1	3123_01_113	1075_2_40	28_2_1	1073_3_18	2015_2_63	549_01_158	285_2_76	349_01_1	2012_01_148	2460_2_68	1098_3_171	1150_3_194	1493_2_1	125_2_66	1953_2_85	127_2_1	1709_2_47	50_2_10	415_2_71	2255_2_6	374_2_1	199_01_1	314_2_1	392_01_1	88_2_1	274_01_1	277_2_1	86_2_470	84_2_163	2542_01_9	794_2_1	839_2_43	2788_2_485	7_2_1	364_2_86	1017_01_21	425_01_27	424_01_38	427_3_1	2441_3_81	306_2_3	385_3_1	2837_2_8	389_2_143
1140_2_7	669_01_71	2847_01_42	1148_5_27	135_2_1	134_2_1	3123_01_131	1075_2_40	28_2_1	1073_3_12	2015_2_67	549_01_123	285_2_54	349_01_1	2012_01_156	2460_2_87	1098_3_153	1150_3_184	1493_2_1	125_2_62	1953_2_105	127_2_1	1709_2_56	50_2_12	415_2_83	2255_2_5	374_2_1	199_01_1	314_2_1	392_01_1	88_2_1	274_01_1	277_2_1	86_2_433	84_2_155	2542_01_5	794_2_1	839_2_62	2788_2_487	7_2_1	364_2_64	1017_01_32	425_01_29	424_01_42	427_3_1	2441_3_110	306_2_3	385_3_1	2837_2_11	389_2_146
1140_2_10	669_01_71	2847_01_37	1148_5_37	135_2_1	134_2_1	3123_01_122	1075_2_34	28_2_1	1073_3_6	2015_2_65	549_01_121	285_2_52	349_01_1	2012_01_150	2460_2_66	1098_3_132	1150_3_184	1493_2_1	125_2_52	1953_2_103	127_2_1	1709_2_50	50_2_12	415_2_55	2255_2_7	374_2_1	199_01_1	314_2_1	392_01_1	88_2_1	274_01_1	277_2_1	86_2_417	84_2_169	2542_01_4	794_2_1	839_2_68	2788_2_491	7_2_1	364_2_62	1017_01_27	425_01_21	424_01_53	427_3_1	2441_3_104	306_2_4	385_3_1	2837_2_18	389_2_136
1140_2_8	669_01_62	2847_01_39	1148_5_31	135_2_1	134_2_1	3123_01_106	1075_2_26	28_2_1	1073_3_8	2015_2_64	549_01_112	285_2_54	349_01_1	2012_01_144	2460_2_75	1098_3_137	1150_3_208	1493_2_1	125_2_57	1953_2_82	127_2_1	1709_2_62	50_2_13	415_2_51	2255_2_10	374_2_1	199_01_1	314_2_1	392_01_1	88_2_1	274_01_1	277_2_1	86_2_441	84_2_168	2542_01_3	794_2_1	839_2_66	2788_2_487	7_2_1	364_2_68	1017_01_21	425_01_28	424_01_54	427_3_1	2441_3_94	306_2_6	385_3_1	2837_2_14	389_2_138
1140_2_10	669_01_46	2847_01_27	1148_5_26	135_2_1	134_2_1	3123_01_107	1075_2_44	28_2_1	1073_3_5	2015_2_75	549_01_119	285_2_36	349_01_1	2012_01_147	2460_2_90	1098_3_143	1150_3_209	1493_2_1	125_2_36	1953_2_93	127_2_1	1709_2_66	50_2_14	415_2_38	2255_2_6	374_2_1	199_01_1	314_2_1	392_01_1	88_2_1	274_01_1	277_2_1	86_2_361	84_2_170	2542_01_7	794_2_1	839_2_80	2788_2_472	7_2_1	364_2_42	1017_01_25	425_01_27	424_01_68	427_3_1	2441_3_103	306_2_4	385_3_1	2837_2_14	389_2_145
1140_2_15	669_01_42	2847_01_41	1148_5_26	135_2_1	134_2_1	3123_01_117	1075_2_43	28_2_1	1073_3_5	2015_2_55	549_01_106	285_2_44	349_01_1	2012_01_132	2460_2_82	1098_3_134	1150_3_197	1493_2_1	125_2_35	1953_2_83	127_2_1	1709_2_69	50_2_11	415_2_43	2255_2_7	374_2_1	199_01_1	314_2_1	392_01_1	88_2_1	274_01_1	277_2_1	86_2_375	84_2_160	2542_01_11	794_2_1	839_2_71	2788_2_462	7_2_1	364_2_39	1017_01_31	425_01_24	424_01_88	427_3_1	2441_3_118	306_2_4	385_3_1	2837_2_10	389_2_147
1140_2_13	669_01_41	2847_01_31	1148_5_18	135_2_1	134_2_1	3123_01_111	1075_2_33	28_2_1	1073_3_5	2015_2_67	549_01_110	285_2_29	349_01_1	2012_01_119	2460_2_77	1098_3_129	1150_3_198	1493_2_1	125_2_28	1953_2_86	127_2_1	1709_2_66	50_2_7	415_2_50	2255_2_10	374_2_1	199_01_1	314_2_1	392_01_1	88_2_1	274_01_1	277_2_1	86_2_369	84_2_177	2542_01_7	794_2_1	839_2_78	2788_2_479	7_2_1	364_2_27	1017_01_35	425_01_25	424_01_87	427_3_1	2441_3_116	306_2_2	385_3_1	2837_2_7	389_2_150
1140_2_19	669_01_31	2847_01_32	1148_5_24	135_2_1	134_2_1	3123_01_114	1075_2_33	28_2_1	1073_3_3	2015_2_66	549_01_102	285_2_7	349_01_1	2012_01_113	2460_2_93	1098_3_127	1150_3_191	1493_2_1	125_2_28	1953_2_75	127_2_1	1709_2_81	50_2_9	415_2_37	2255_2_9	374_2_1	199_01_1	314_2_1	392_01_1	88_2_1	274_01_1	277_2_1	86_2_384	84_2_206	2542_01_9	839_2_70	2788_2_472	7_2_1	364_2_29	1017_01_41	425_01_39	424_01_88	427_3_1	2441_3_112	306_2_3	385_3_1	2837_2_5	389_2_153	249_3_1
1140_2_18	669_01_23	2847_01_46	1148_5_30	135_2_1	134_2_1	3123_01_119	1075_2_37	28_2_1	1073_3_3	2015_2_75	549_01_119	285_2_11	349_01_1	2012_01_104	2460_2_66	1098_3_114	1150_3_201	1493_2_1	125_2_24	1953_2_83	127_2_1	1709_2_70	50_2_8	415_2_27	2255_2_14	374_2_1	199_01_1	314_2_1	392_01_1	88_2_1	274_01_1	277_2_1	86_2_380	84_2_196	2542_01_12	839_2_49	2788_2_495	7_2_1	364_2_28	1017_01_38	425_01_46	424_01_90	427_3_1	2441_3_121	306_2_6	385_3_1	2837_2_6	389_2_145	249_3_1
1140_2_18	669_01_22	2847_01_50	1148_5_21	135_2_1	134_2_1	3123_01_115	1075_2_37	28_2_1	1073_3_3	2015_2_78	549_01_123	285_2_9	349_01_1	2012_01_89	2460_2_84	1098_3_112	1150_3_215	1493_2_1	125_2_23	1953_2_79	127_2_1	1709_2_75	50_2_4	415_2_25	2255_2_11	374_2_1	199_01_1	314_2_1	392_01_1	88_2_1	274_01_1	277_2_1	86_2_388	84_2_165	2542_01_12	839_2_64	2788_2_511	7_2_1	364_2_28	1017_01_47	425_01_42	424_01_90	427_3_1	2441_3_131	306_2_5	385_3_1	2837_2_9	389_2_132	249_3_1
1140_2_19	669_01_27	2847_01_38	1148_5_23	135_2_1	134_2_1	3123_01_122	1075_2_42	28_2_1	1073_3_3	2015_2_67	549_01_112	285_2_11	349_01_1	2012_01_69	2460_2_74	1098_3_104	1150_3_208	1493_2_1	125_2_21	1953_2_74	127_2_1	1709_2_71	50_2_5	415_2_18	2255_2_16	374_2_1	199_01_1	314_2_1	392_01_1	88_2_1	274_01_1	277_2_1	86_2_398	84_2_195	2542_01_10	839_2_43	2788_2_498	7_2_1	364_2_26	1017_01_58	425_01_45	424_01_108	427_3_1	2441_3_132	306_2_6	385_3_1	2837_2_8	389_2_111	249_3_1
1140_2_22	669_01_25	2847_01_46	1148_5_25	135_2_1	134_2_1	3123_01_129	1075_2_31	28_2_1	1073_3_2	2015_2_78	549_01_116	285_2_12	349_01_1	2012_01_51	2460_2_88	1098_3_94	1150_3_208	1493_2_1	125_2_20	1953_2_91	127_2_1	1709_2_54	415_2_20	2255_2_14	374_2_1	199_01_1	314_2_1	392_01_1	88_2_1	274_01_1	277_2_1	86_2_413	84_2_193	2542_01_6	839_2_46	2788_2_510	7_2_1	364_2_36	1017_01_45	425_01_44	424_01_119	427_3_1	2441_3_116	306_2_6	385_3_1	2837_2_7	389_2_110	249_3_1	39_2_105
1140_2_21	669_01_27	2847_01_56	1148_5_17	135_2_1	134_2_1	3123_01_133	1075_2_33	28_2_1	2015_2_80	549_01_127	285_2_8	349_01_1	2012_01_39	2460_2_102	1098_3_95	1150_3_213	1493_2_1	125_2_20	1953_2_94	127_2_1	1709_2_62	415_2_20	2255_2_14	374_2_1	199_01_1	314_2_1	392_01_1	88_2_1	274_01_1	277_2_1	86_2_408	84_2_185	2542_01_11	839_2_42	2788_2_501	7_2_1	364_2_35	1017_01_56	425_01_44	424_01_119	427_3_1	2441_3_108	306_2_6	385_3_1	2837_2_13	389_2_109	249_3_1	39_2_101	30_2_23
1140_2_27	669_01_32	2847_01_47	1148_5_25	135_2_1	134_2_1	3123_01_131	1075_2_34	28_2_1	2015_2_74	549_01_154	285_2_13	349_01_1	2012_01_33	2460_2_87	1098_3_101	1150_3_216	1493_2_1	125_2_13	1953_2_110	127_2_1	1709_2_61	415_2_10	2255_2_7	374_2_1	199_01_1	314_2_1	392_01_1	88_2_1	274_01_1	277_2_1	86_2_384	84_2_197	2542_01_10	839_2_33	2788_2_500	7_2_1	364_2_44	1017_01_56	425_01_34	424_01_123	427_3_1	2441_3_108	306_2_10	385_3_1	2837_2_9	389_2_107	249_3_1	39_2_105	30_2_24
1140_2_25	669_01_33	2847_01_43	1148_5_13	135_2_1	134_2_1	3123_01_120	1075_2_26	28_2_1	2015_2_76	549_01_153	285_2_10	349_01_1	2012_01_25	2460_2_84	1098_3_107	1150_3_214	1493_2_1	125_2_15	1953_2_105	127_2_1	1709_2_56	415_2_12	2255_2_11	374_2_1	199_01_1	314_2_1	392_01_1	88_2_1	274_01_1	277_2_1	86_2_408	84_2_208	2542_01_9	839_2_42	2788_2_481	7_2_1	364_2_39	1017_01_68	425_01_39	424_01_118	427_3_1	2441_3_97	306_2_10	385_3_1	2837_2_16	389_2_114	249_3_1	39_2_71	30_2_28
1140_2_26	669_01_26	2847_01_41	1148_5_10	135_2_1	134_2_1	3123_01_89	1075_2_26	28_2_1	2015_2_74	549_01_130	285_2_5	349_01_1	2012_01_18	2460_2_84	1098_3_91	1150_3_214	1493_2_1	125_2_17	1953_2_115	127_2_1	1709_2_52	415_2_16	2255_2_13	374_2_1	199_01_1	314_2_1	392_01_1	88_2_1	274_01_1	277_2_1	86_2_394	84_2_194	2542_01_11	839_2_33	2788_2_495	7_2_1	364_2_31	1017_01_84	425_01_41	424_01_143	427_3_1	2441_3_106	306_2_7	385_3_1	2837_2_9	389_2_109	249_3_1	39_2_71	30_2_39
1140_2_28	669_01_39	2847_01_38	1148_5_10	135_2_1	134_2_1	3123_01_99	1075_2_31	28_2_1	2015_2_58	549_01_145	285_2_2	349_01_1	2012_01_15	2460_2_71	1098_3_106	1150_3_213	1493_2_1	125_2_17	1953_2_110	127_2_1	1709_2_51	415_2_12	2255_2_11	374_2_1	199_01_1	314_2_1	392_01_1	88_2_1	274_01_1	277_2_1	86_2_405	84_2_167	2542_01_8	839_2_17	2788_2_465	7_2_1	364_2_27	1017_01_80	425_01_49	424_01_143	427_3_1	2441_3_96	306_2_13	385_3_1	2837_2_7	389_2_111	249_3_1	39_2_84	30_2_27
1140_2_39	669_01_44	2847_01_43	1148_5_5	135_2_1	134_2_1	3123_01_75	1075_2_22	28_2_1	2015_2_55	549_01_193	285_2_2	349_01_1	2012_01_12	2460_2_74	1098_3_120	1150_3_189	1493_2_1	125_2_23	1953_2_101	127_2_1	1709_2_45	415_2_9	2255_2_8	374_2_1	199_01_1	314_2_1	392_01_1	88_2_1	274_01_1	277_2_1	86_2_425	84_2_147	2542_01_5	839_2_19	2788_2_468	7_2_1	364_2_21	1017_01_76	425_01_39	424_01_167	427_3_1	2441_3_96	306_2_9	385_3_1	2837_2_11	389_2_110	249_3_1	39_2_81	30_2_24
1140_2_43	669_01_30	2847_01_42	1148_5_5	135_2_1	134_2_1	3123_01_74	1075_2_30	28_2_1	2015_2_47	549_01_184	349_01_1	2012_01_10	2460_2_86	1098_3_110	1150_3_200	1493_2_1	125_2_25	1953_2_101	127_2_1	1709_2_50	415_2_5	2255_2_8	374_2_1	199_01_1	314_2_1	392_01_1	88_2_1	274_01_1	277_2_1	86_2_419	84_2_155	2542_01_7	839_2_9	2788_2_455	7_2_1	364_2_26	1017_01_87	425_01_24	424_01_186	427_3_1	2441_3_97	306_2_10	385_3_1	2837_2_5	389_2_111	249_3_1	39_2_98	30_2_32	519_2_1
1140_2_37	669_01_35	2847_01_40	1148_5_7	135_2_1	134_2_1	3123_01_84	1075_2_18	28_2_1	2015_2_51	549_01_171	349_01_1	2012_01_9	2460_2_68	1098_3_106	1150_3_197	1493_2_1	125_2_29	1953_2_126	127_2_1	1709_2_52	415_2_7	2255_2_8	374_2_1	199_01_1	314_2_1	392_01_1	88_2_1	274_01_1	277_2_1	86_2_397	84_2_132	2542_01_11	839_2_20	2788_2_468	7_2_1	364_2_19	1017_01_96	425_01_22	424_01_205	427_3_1	2441_3_100	306_2_12	385_3_1	2837_2_8	389_2_89	249_3_1	39_2_87	30_2_22	519_2_1
1140_2_34	669_01_45	2847_01_32	1148_5_5	135_2_1	134_2_1	3123_01_107	1075_2_15	28_2_1	2015_2_57	549_01_180	349_01_1	2012_01_10	2460_2_58	1098_3_102	1150_3_204	1493_2_1	125_2_36	1953_2_136	127_2_1	1709_2_45	415_2_10	2255_2_2	374_2_1	199_01_1	314_2_1	392_01_1	88_2_1	274_01_1	277_2_1	86_2_383	84_2_126	2542_01_16	839_2_14	2788_2_472	7_2_1	364_2_12	1017_01_93	425_01_14	424_01_181	427_3_1	2441_3_101	306_2_7	385_3_1	2837_2_10	389_2_84	249_3_1	39_2_103	30_2_15	519_2_1
1140_2_33	669_01_50	2847_01_22	1148_5_9	135_2_1	134_2_1	3123_01_99	1075_2_17	28_2_1	2015_2_58	549_01_211	349_01_1	2012_01_13	2460_2_59	1098_3_130	1150_3_203	1493_2_1	125_2_28	1953_2_150	127_2_1	1709_2_56	415_2_14	2255_2_1	374_2_1	199_01_1	314_2_1	392_01_1	88_2_1	274_01_1	277_2_1	86_2_361	84_2_113	2542_01_18	839_2_14	2788_2_473	7_2_1	364_2_6	1017_01_90	425_01_13	424_01_199	427_3_1	2441_3_96	306_2_11	385_3_1	2837_2_8	389_2_85	249_3_1	39_2_108	30_2_11	519_2_1
1140_2_27	669_01_53	2847_01_16	1148_5_15	135_2_1	134_2_1	3123_01_100	1075_2_11	28_2_1	2015_2_48	549_01_231	349_01_1	2012_01_12	2460_2_49	1098_3_116	1150_3_202	1493_2_1	125_2_37	1953_2_170	127_2_1	1709_2_64	415_2_4	2255_2_2	374_2_1	199_01_1	314_2_1	392_01_1	88_2_1	274_01_1	277_2_1	86_2_355	84_2_105	2542_01_16	839_2_14	2788_2_471	7_2_1	364_2_5	1017_01_90	425_01_18	424_01_201	427_3_1	2441_3_87	306_2_12	385_3_1	2837_2_9	389_2_80	249_3_1	39_2_114	30_2_8	519_2_1
1140_2_27	669_01_61	2847_01_24	1148_5_14	135_2_1	134_2_1	3123_01_93	1075_2_11	2015_2_47	549_01_231	349_01_1	2012_01_12	2460_2_61	1098_3_114	1150_3_204	1493_2_1	125_2_44	1953_2_187	1709_2_67	415_2_3	199_01_1	314_2_1	392_01_1	88_2_1	274_01_1	277_2_1	86_2_379	84_2_118	2542_01_14	839_2_11	2788_2_470	7_2_1	364_2_3	1017_01_95	425_01_18	424_01_209	427_3_1	2441_3_90	306_2_12	385_3_1	2837_2_5	389_2_76	106_01_1	39_2_100	30_2_8	519_2_1	511_2_19	1003_03_10	1225_2_1	62_2_1
1140_2_18	669_01_53	2847_01_33	1148_5_20	135_2_1	134_2_1	3123_01_104	1075_2_18	2015_2_52	549_01_237	349_01_1	2012_01_12	2460_2_65	1098_3_118	1150_3_199	1493_2_1	125_2_45	1953_2_159	1709_2_74	415_2_2	199_01_1	314_2_1	392_01_1	88_2_1	274_01_1	277_2_1	86_2_407	84_2_82	2542_01_11	839_2_13	2788_2_452	7_2_1	364_2_4	1017_01_86	425_01_21	424_01_210	427_3_1	2441_3_76	306_2_16	385_3_1	2837_2_6	389_2_84	106_01_1	39_2_124	30_2_6	519_2_1	511_2_19	1003_03_3	1225_2_1	62_2_1
1140_2_20	669_01_55	2847_01_30	1148_5_30	135_2_1	134_2_1	3123_01_128	1075_2_21	2015_2_59	549_01_274	349_01_1	2012_01_13	2460_2_46	1098_3_125	1150_3_219	1493_2_1	125_2_62	1953_2_148	1709_2_64	199_01_1	314_2_1	392_01_1	88_2_1	274_01_1	277_2_1	86_2_421	84_2_79	2542_01_10	839_2_9	2788_2_412	7_2_1	364_2_2	1017_01_84	425_01_22	424_01_222	427_3_1	2441_3_68	306_2_17	385_3_1	2837_2_2	389_2_74	106_01_1	39_2_128	30_2_12	519_2_1	511_2_17	1003_03_4	1225_2_1	62_2_1	69_2_1
1140_2_21	669_01_56	2847_01_33	1148_5_28	135_2_1	134_2_1	3123_01_138	1075_2_21	2015_2_67	549_01_273	349_01_1	2012_01_15	2460_2_60	1098_3_114	1150_3_225	1493_2_1	125_2_67	1953_2_125	1709_2_85	199_01_1	314_2_1	392_01_1	88_2_1	274_01_1	277_2_1	86_2_462	84_2_102	2542_01_12	839_2_7	2788_2_407	7_2_1	1017_01_100	425_01_23	424_01_232	427_3_1	2441_3_68	306_2_20	385_3_1	2837_2_2	389_2_81	106_01_1	39_2_162	30_2_12	519_2_1	511_2_21	1003_03_3	1225_2_1	62_2_1	69_2_1	175_2_163
1140_2_27	669_01_59	2847_01_35	1148_5_40	135_2_1	134_2_1	3123_01_119	1075_2_20	2015_2_87	549_01_289	349_01_1	2012_01_16	2460_2_62	1098_3_121	1150_3_230	1493_2_1	125_2_61	1953_2_120	1709_2_94	199_01_1	314_2_1	392_01_1	88_2_1	274_01_1	277_2_1	86_2_446	84_2_92	2542_01_15	839_2_4	2788_2_392	7_2_1	1017_01_101	425_01_33	424_01_277	427_3_1	2441_3_48	306_2_19	385_3_1	2837_2_2	389_2_74	106_01_1	39_2_160	30_2_9	519_2_1	511_2_13	1003_03_4	1225_2_1	62_2_1	69_2_1	175_2_152
1140_2_26	669_01_61	2847_01_20	1148_5_63	135_2_1	134_2_1	3123_01_113	1075_2_14	2015_2_94	549_01_281	349_01_1	2012_01_10	2460_2_49	1098_3_111	1150_3_224	1493_2_1	125_2_60	1953_2_110	1709_2_97	199_01_1	314_2_1	392_01_1	88_2_1	274_01_1	277_2_1	86_2_492	84_2_101	2542_01_18	839_2_5	2788_2_383	7_2_1	1017_01_105	425_01_29	424_01_273	427_3_1	2441_3_65	306_2_16	385_3_1	2837_2_2	389_2_75	106_01_1	39_2_163	30_2_3	519_2_1	511_2_9	1003_03_8	1225_2_1	62_2_1	69_2_1	175_2_149
1140_2_24	669_01_61	2847_01_17	1148_5_59	135_2_1	134_2_1	3123_01_112	1075_2_13	2015_2_96	549_01_294	349_01_1	2012_01_8	2460_2_52	1098_3_118	1150_3_230	1493_2_1	125_2_54	1953_2_102	1709_2_103	199_01_1	314_2_1	392_01_1	88_2_1	274_01_1	277_2_1	86_2_537	84_2_100	2542_01_22	839_2_3	2788_2_357	7_2_1	1017_01_100	425_01_33	424_01_280	427_3_1	2441_3_48	306_2_20	385_3_1	2837_2_3	389_2_70	106_01_1	39_2_171	30_2_5	519_2_1	511_2_12	1003_03_9	1225_2_1	62_2_1	69_2_1	175_2_147
1140_2_27	743_2_451	199_01_1	135_2_1	669_01_68	2635_2_21	2847_01_14	1148_5_61	277_2_1	1225_2_1	314_2_1	392_01_1	62_2_1	349_01_1	274_01_1	2949_2_123	134_2_1	69_2_1	175_2_142	237_01_1	86_2_511	1192_2_254	84_2_108	2542_01_36	171_01_1	878_03_211	46_01_1	3123_01_115	1075_2_14	2788_2_314	1962_3_43	978_2_4	730_5_80	5_5_274	79_02_477	2031_02_511	185_03_111	2015_2_100	1756_01_1	1017_01_101	425_01_37	424_01_289	427_3_1	2012_01_7	568_01_175	200_2_101	2441_3_55	2460_2_38	7_2_1	209_2_1
1140_2_30	743_2_481	199_01_1	135_2_1	669_01_62	2635_2_18	2847_01_17	1148_5_64	277_2_1	1225_2_1	314_2_1	392_01_1	62_2_1	349_01_1	274_01_1	2949_2_122	134_2_1	69_2_1	175_2_141	237_01_1	86_2_528	1192_2_243	84_2_96	2542_01_36	171_01_1	878_03_256	46_01_1	3123_01_99	1075_2_11	2788_2_296	1962_3_47	978_2_11	730_5_76	5_5_292	79_02_453	2031_02_477	185_03_108	2015_2_95	1756_01_1	1017_01_88	425_01_36	424_01_281	427_3_1	2012_01_8	568_01_157	200_2_104	2441_3_55	2460_2_48	7_2_1	209_2_1
1140_2_27	743_2_456	199_01_1	135_2_1	669_01_67	2635_2_18	2847_01_23	1148_5_62	277_2_1	392_01_1	62_2_1	349_01_1	274_01_1	2949_2_149	134_2_1	69_2_1	175_2_125	237_01_1	86_2_542	1192_2_234	84_2_101	2542_01_31	171_01_1	878_03_269	46_01_1	3123_01_106	1075_2_15	2788_2_321	1962_3_46	978_2_17	730_5_64	5_5_280	79_02_430	2031_02_436	185_03_106	2015_2_96	1756_01_1	1017_01_97	425_01_42	424_01_275	427_3_1	2012_01_10	568_01_137	200_2_96	2441_3_48	2460_2_53	7_2_1	209_2_1	160_2_1	1098_3_100
1140_2_32	743_2_527	199_01_1	135_2_1	669_01_84	2635_2_9	2847_01_23	1148_5_73	277_2_1	392_01_1	62_2_1	349_01_1	274_01_1	2949_2_141	134_2_1	69_2_1	175_2_132	237_01_1	86_2_519	1192_2_232	84_2_74	2542_01_28	171_01_1	878_03_249	46_01_1	3123_01_120	1075_2_9	2788_2_312	1962_3_55	978_2_14	730_5_73	5_5_277	79_02_408	2031_02_403	185_03_140	2015_2_101	1756_01_1	1017_01_88	425_01_38	424_01_275	427_3_1	2012_01_13	568_01_148	200_2_94	2441_3_67	2460_2_39	7_2_1	209_2_1	160_2_1	1098_3_132
1140_2_26	743_2_507	199_01_1	135_2_1	669_01_72	2635_2_17	2847_01_20	1148_5_66	277_2_1	392_01_1	62_2_1	349_01_1	274_01_1	2949_2_154	134_2_1	69_2_1	175_2_129	237_01_1	86_2_546	1192_2_196	84_2_85	2542_01_30	171_01_1	878_03_248	46_01_1	3123_01_114	1075_2_10	2788_2_275	1962_3_43	978_2_12	730_5_62	5_5_295	79_02_404	2031_02_393	185_03_154	2015_2_111	1756_01_1	1017_01_97	425_01_35	424_01_307	427_3_1	2012_01_11	568_01_143	200_2_86	2441_3_48	2460_2_39	7_2_1	209_2_1	160_2_1	1098_3_123
1140_2_32	743_2_505	199_01_1	135_2_1	669_01_91	2635_2_17	2847_01_26	1148_5_59	277_2_1	392_01_1	62_2_1	349_01_1	274_01_1	2949_2_179	134_2_1	69_2_1	175_2_114	237_01_1	86_2_565	1192_2_193	84_2_95	2542_01_28	171_01_1	878_03_240	46_01_1	3123_01_104	1075_2_13	2788_2_301	1962_3_37	978_2_7	730_5_67	5_5_283	79_02_342	2031_02_356	185_03_156	2015_2_122	1756_01_1	1017_01_82	425_01_35	424_01_317	427_3_1	2012_01_11	568_01_134	200_2_84	2441_3_51	2460_2_43	7_2_1	209_2_1	160_2_1	1098_3_100
1140_2_34	743_2_526	199_01_1	135_2_1	669_01_95	2635_2_23	2847_01_25	1148_5_74	277_2_1	392_01_1	62_2_1	349_01_1	274_01_1	2949_2_178	134_2_1	69_2_1	175_2_97	237_01_1	86_2_551	1192_2_195	84_2_111	2542_01_34	171_01_1	878_03_230	46_01_1	3123_01_98	1075_2_6	2788_2_245	1962_3_24	978_2_6	730_5_65	5_5_301	79_02_310	2031_02_327	185_03_175	2015_2_120	1756_01_1	1017_01_75	425_01_36	424_01_308	427_3_1	2012_01_12	568_01_136	200_2_90	2441_3_37	2460_2_33	7_2_1	209_2_1	160_2_1	1098_3_117
1140_2_39	743_2_524	199_01_1	135_2_1	669_01_83	2635_2_36	2847_01_26	1148_5_63	277_2_1	392_01_1	62_2_1	349_01_1	274_01_1	2949_2_190	134_2_1	69_2_1	175_2_116	237_01_1	86_2_545	1192_2_177	84_2_83	2542_01_30	171_01_1	878_03_219	46_01_1	3123_01_105	1075_2_9	2788_2_240	1962_3_25	978_2_9	730_5_66	5_5_284	79_02_304	2031_02_294	185_03_172	2015_2_119	1756_01_1	1017_01_73	425_01_42	424_01_344	427_3_1	2012_01_14	568_01_129	200_2_70	2441_3_28	2460_2_41	7_2_1	209_2_1	160_2_1	1098_3_109
1140_2_37	743_2_561	199_01_1	135_2_1	669_01_68	2635_2_35	2847_01_21	1148_5_58	277_2_1	392_01_1	62_2_1	349_01_1	274_01_1	2949_2_202	134_2_1	69_2_1	175_2_123	237_01_1	86_2_584	1192_2_183	84_2_89	2542_01_26	171_01_1	878_03_213	46_01_1	3123_01_116	1075_2_10	2788_2_232	1962_3_29	978_2_9	730_5_70	5_5_283	79_02_282	2031_02_283	185_03_157	2015_2_116	1756_01_1	1017_01_61	425_01_37	424_01_368	427_3_1	2012_01_10	568_01_134	200_2_64	2441_3_41	2460_2_32	7_2_1	209_2_1	160_2_1	1098_3_115
1140_2_42	743_2_633	199_01_1	135_2_1	669_01_69	2635_2_50	2847_01_26	1148_5_56	277_2_1	392_01_1	62_2_1	349_01_1	274_01_1	2949_2_202	134_2_1	69_2_1	175_2_123	237_01_1	86_2_603	1192_2_164	84_2_94	2542_01_25	171_01_1	878_03_189	46_01_1	3123_01_109	1075_2_10	2788_2_212	1962_3_34	978_2_12	730_5_70	5_5_277	1917_2_159	2031_02_267	185_03_160	2015_2_119	1756_01_1	1017_01_54	425_01_32	424_01_377	427_3_1	2012_01_11	568_01_101	200_2_78	2441_3_32	2460_2_30	7_2_1	209_2_1	1098_3_109	1150_3_151
1140_2_39	743_2_627	199_01_1	135_2_1	669_01_70	2635_2_71	2847_01_21	1148_5_46	277_2_1	392_01_1	62_2_1	349_01_1	274_01_1	2949_2_200	134_2_1	69_2_1	175_2_142	237_01_1	86_2_627	1192_2_177	84_2_86	2542_01_25	171_01_1	878_03_189	46_01_1	3123_01_114	1075_2_8	2788_2_221	1962_3_44	978_2_12	730_5_76	5_5_256	1917_2_172	2031_02_248	185_03_168	2015_2_135	1756_01_1	1017_01_47	425_01_32	424_01_357	427_3_1	2012_01_5	568_01_77	200_2_68	2441_3_29	2460_2_41	7_2_1	209_2_1	1098_3_95	1150_3_140
1140_2_32	743_2_648	199_01_1	135_2_1	669_01_51	2635_2_74	2847_01_19	1148_5_52	277_2_1	392_01_1	62_2_1	349_01_1	274_01_1	2949_2_219	134_2_1	69_2_1	175_2_115	237_01_1	86_2_620	1192_2_182	84_2_99	2542_01_20	171_01_1	878_03_154	46_01_1	3123_01_116	1075_2_5	2788_2_183	1962_3_51	978_2_15	730_5_86	5_5_262	1917_2_205	2031_02_225	185_03_175	2015_2_124	1756_01_1	1017_01_40	425_01_30	424_01_390	427_3_1	2012_01_8	568_01_70	200_2_62	2441_3_27	2460_2_31	7_2_1	209_2_1	1098_3_135	1150_3_118
1140_2_44	743_2_717	199_01_1	135_2_1	669_01_59	2635_2_91	2847_01_27	1148_5_50	277_2_1	392_01_1	62_2_1	349_01_1	274_01_1	2949_2_214	134_2_1	69_2_1	175_2_128	237_01_1	86_2_649	1192_2_159	84_2_90	2542_01_31	171_01_1	878_03_152	46_01_1	3123_01_110	1075_2_4	2788_2_173	1962_3_51	978_2_18	730_5_80	5_5_241	1917_2_210	2031_02_227	185_03_174	2015_2_131	1756_01_1	1017_01_25	425_01_37	424_01_412	427_3_1	2012_01_8	568_01_65	200_2_48	2441_3_27	2460_2_34	7_2_1	209_2_1	1098_3_116	1150_3_117
1140_2_39	743_2_710	199_01_1	135_2_1	669_01_57	2635_2_107	2847_01_21	1148_5_31	277_2_1	392_01_1	62_2_1	349_01_1	274_01_1	2949_2_209	134_2_1	69_2_1	175_2_127	237_01_1	86_2_623	1192_2_155	84_2_101	2542_01_32	171_01_1	878_03_124	46_01_1	3123_01_106	1075_2_2	2788_2_137	1962_3_68	978_2_25	730_5_78	5_5_226	1917_2_212	2031_02_225	185_03_167	2015_2_136	1756_01_1	1017_01_21	425_01_40	424_01_429	427_3_1	2012_01_8	568_01_84	200_2_46	2441_3_43	2460_2_44	7_2_1	209_2_1	1098_3_126	1150_3_89
1140_2_47	743_2_747	199_01_1	135_2_1	669_01_52	2635_2_91	2847_01_14	1148_5_28	277_2_1	392_01_1	62_2_1	349_01_1	274_01_1	2949_2_198	134_2_1	69_2_1	175_2_116	237_01_1	86_2_644	1192_2_196	84_2_105	2542_01_32	171_01_1	878_03_110	46_01_1	3123_01_113	1075_2_1	2788_2_157	1962_3_100	978_2_34	730_5_64	5_5_223	1917_2_232	2031_02_210	185_03_191	2015_2_103	1756_01_1	1017_01_15	425_01_53	424_01_426	427_3_1	2012_01_6	568_01_77	200_2_55	2441_3_30	2460_2_38	7_2_1	209_2_1	1098_3_124	1150_3_88
1140_2_49	743_2_855	199_01_1	135_2_1	669_01_39	2635_2_106	2847_01_16	1148_5_31	277_2_1	392_01_1	62_2_1	349_01_1	274_01_1	2949_2_204	134_2_1	69_2_1	175_2_118	237_01_1	86_2_646	1192_2_157	84_2_97	2542_01_36	171_01_1	878_03_102	46_01_1	3123_01_93	1075_2_2	2788_2_158	1962_3_102	978_2_49	730_5_62	5_5_201	1917_2_222	2031_02_203	185_03_188	2015_2_117	1756_01_1	1017_01_13	425_01_60	424_01_438	427_3_1	2012_01_4	568_01_78	200_2_54	2441_3_44	2460_2_42	7_2_1	209_2_1	1098_3_111	1150_3_104
1140_2_45	743_2_789	199_01_1	135_2_1	669_01_35	2635_2_103	2847_01_10	1148_5_24	277_2_1	392_01_1	62_2_1	349_01_1	274_01_1	2949_2_211	134_2_1	69_2_1	175_2_135	237_01_1	86_2_633	84_2_90	2542_01_38	171_01_1	878_03_96	46_01_1	3123_01_87	1192_2_176	2788_2_152	1962_3_109	978_2_49	730_5_64	5_5_191	1917_2_238	2031_02_227	185_03_202	2015_2_120	1756_01_1	1017_01_16	425_01_57	424_01_417	427_3_1	2012_01_5	568_01_95	200_2_76	2441_3_45	2460_2_46	7_2_1	209_2_1	1098_3_141	1150_3_108	306_2_59
1140_2_48	743_2_830	199_01_1	135_2_1	669_01_32	2635_2_117	2847_01_8	1148_5_28	277_2_1	392_01_1	62_2_1	349_01_1	274_01_1	2949_2_205	134_2_1	69_2_1	175_2_138	237_01_1	86_2_609	84_2_81	2542_01_37	171_01_1	878_03_92	46_01_1	3123_01_82	1192_2_181	2788_2_144	1962_3_116	978_2_62	730_5_67	5_5_183	1917_2_218	2031_02_227	185_03_198	2015_2_105	1756_01_1	1017_01_18	425_01_72	424_01_430	427_3_1	2012_01_7	568_01_106	200_2_85	2441_3_39	2460_2_39	7_2_1	209_2_1	1098_3_133	1150_3_114	306_2_78
1140_2_44	743_2_795	199_01_1	135_2_1	669_01_27	2635_2_135	2847_01_6	1148_5_35	277_2_1	392_01_1	62_2_1	349_01_1	274_01_1	2949_2_214	134_2_1	69_2_1	175_2_140	237_01_1	86_2_599	84_2_77	2542_01_31	171_01_1	878_03_82	46_01_1	3123_01_75	1192_2_202	2788_2_149	1962_3_115	978_2_79	730_5_61	5_5_176	1917_2_216	2031_02_230	185_03_194	2015_2_116	1756_01_1	1017_01_17	425_01_66	424_01_434	427_3_1	2012_01_8	568_01_109	200_2_102	2441_3_48	2460_2_51	7_2_1	209_2_1	1098_3_148	1150_3_127	306_2_79
1140_2_45	743_2_774	199_01_1	135_2_1	669_01_26	2635_2_133	2847_01_5	1148_5_25	277_2_1	392_01_1	62_2_1	349_01_1	274_01_1	2949_2_228	134_2_1	69_2_1	175_2_161	237_01_1	86_2_580	84_2_82	2542_01_28	171_01_1	878_03_113	46_01_1	3123_01_58	1192_2_253	2788_2_150	1962_3_133	978_2_75	730_5_50	5_5_167	1917_2_199	2031_02_231	185_03_178	2015_2_106	1756_01_1	1017_01_19	425_01_67	424_01_414	427_3_1	2012_01_4	568_01_143	200_2_110	2441_3_41	2460_2_48	7_2_1	209_2_1	1098_3_142	1150_3_160	306_2_88
1140_2_39	743_2_850	199_01_1	135_2_1	669_01_21	2635_2_110	2847_01_10	1148_5_29	277_2_1	392_01_1	62_2_1	349_01_1	274_01_1	2949_2_221	134_2_1	69_2_1	175_2_162	237_01_1	86_2_592	84_2_80	2542_01_28	171_01_1	878_03_106	46_01_1	3123_01_43	1192_2_229	2788_2_170	1962_3_116	978_2_93	730_5_58	5_5_148	1917_2_221	2031_02_236	185_03_153	2015_2_119	1756_01_1	1017_01_35	425_01_68	424_01_402	427_3_1	2012_01_7	568_01_160	200_2_128	2441_3_41	2460_2_55	7_2_1	209_2_1	1098_3_127	1150_3_194	306_2_90
1140_2_33	743_2_784	199_01_1	135_2_1	669_01_19	2635_2_100	2847_01_13	1148_5_42	277_2_1	392_01_1	62_2_1	349_01_1	274_01_1	2949_2_234	134_2_1	69_2_1	175_2_173	237_01_1	86_2_571	84_2_96	2542_01_35	171_01_1	878_03_109	46_01_1	3123_01_42	1192_2_229	2788_2_201	1962_3_114	978_2_100	730_5_69	5_5_146	1917_2_212	2031_02_224	185_03_137	2015_2_117	1756_01_1	1017_01_45	425_01_68	424_01_366	427_3_1	2012_01_2	568_01_187	200_2_143	2441_3_31	2460_2_67	7_2_1	209_2_1	1098_3_144	1150_3_236	306_2_80
1140_2_38	743_2_769	199_01_1	135_2_1	669_01_22	2635_2_103	2847_01_15	1148_5_41	277_2_1	392_01_1	62_2_1	349_01_1	274_01_1	2949_2_203	134_2_1	69_2_1	175_2_199	237_01_1	86_2_534	84_2_93	2542_01_33	171_01_1	878_03_109	46_01_1	3123_01_23	1192_2_222	2788_2_234	1962_3_100	978_2_99	730_5_75	5_5_145	1917_2_226	2031_02_263	185_03_115	2015_2_96	1756_01_1	1017_01_51	425_01_73	424_01_344	427_3_1	2012_01_1	568_01_211	200_2_154	2441_3_26	2460_2_60	7_2_1	209_2_1	1098_3_118	1150_3_289	306_2_88
1140_2_39	743_2_851	135_2_1	669_01_29	2635_2_94	2847_01_19	1148_5_39	277_2_1	392_01_1	62_2_1	349_01_1	274_01_1	2949_2_184	134_2_1	69_2_1	175_2_187	237_01_1	86_2_604	84_2_94	2542_01_24	171_01_1	878_03_111	46_01_1	3123_01_21	1192_2_184	2788_2_261	1962_3_87	978_2_100	730_5_92	5_5_149	1917_2_222	2031_02_235	185_03_101	2015_2_95	1756_01_1	1017_01_45	425_01_66	424_01_328	427_3_1	568_01_246	200_2_175	2441_3_30	2460_2_83	7_2_1	209_2_1	1098_3_124	1150_3_318	306_2_86	2684_2_112	75_01_662
1140_2_40	743_2_820	135_2_1	669_01_24	2635_2_99	2847_01_24	1148_5_41	277_2_1	392_01_1	62_2_1	349_01_1	274_01_1	2949_2_191	134_2_1	69_2_1	175_2_199	237_01_1	86_2_584	84_2_90	2542_01_17	171_01_1	878_03_113	46_01_1	3123_01_18	1192_2_223	2788_2_283	1962_3_88	978_2_89	730_5_91	5_5_169	1917_2_221	2031_02_227	185_03_89	2015_2_84	1756_01_1	1017_01_60	425_01_60	424_01_293	427_3_1	568_01_287	200_2_192	2441_3_22	2460_2_94	7_2_1	209_2_1	1098_3_112	1150_3_345	306_2_88	2684_2_118	75_01_602
1140_2_47	743_2_874	135_2_1	669_01_23	2635_2_98	2847_01_33	1148_5_34	277_2_1	392_01_1	62_2_1	349_01_1	274_01_1	2949_2_179	134_2_1	69_2_1	175_2_206	237_01_1	86_2_554	84_2_92	2542_01_14	171_01_1	878_03_111	46_01_1	3123_01_17	1192_2_200	2788_2_283	1962_3_78	978_2_78	730_5_97	5_5_177	1917_2_245	2031_02_214	185_03_71	2015_2_87	1756_01_1	1017_01_65	425_01_52	424_01_265	427_3_1	568_01_302	200_2_199	2441_3_22	2460_2_87	7_2_1	209_2_1	1098_3_108	1150_3_356	306_2_92	2684_2_118	75_01_588
1140_2_39	743_2_893	135_2_1	669_01_25	2635_2_91	2847_01_44	1148_5_39	277_2_1	392_01_1	62_2_1	349_01_1	274_01_1	2949_2_185	134_2_1	69_2_1	175_2_199	237_01_1	86_2_533	84_2_83	2542_01_15	171_01_1	878_03_119	46_01_1	3123_01_14	1192_2_193	2788_2_294	1962_3_65	978_2_87	730_5_101	5_5_199	1917_2_226	2031_02_202	185_03_60	2015_2_73	1756_01_1	1017_01_74	425_01_68	424_01_218	427_3_1	568_01_297	200_2_216	2441_3_12	2460_2_104	7_2_1	209_2_1	1098_3_128	1150_3_373	306_2_76	2684_2_139	75_01_596
1140_2_42	743_2_876	135_2_1	669_01_33	2635_2_78	2847_01_40	1148_5_29	277_2_1	392_01_1	62_2_1	349_01_1	274_01_1	2949_2_196	134_2_1	69_2_1	175_2_185	237_01_1	86_2_520	84_2_97	2542_01_15	171_01_1	878_03_128	46_01_1	3123_01_10	1192_2_198	2788_2_269	1962_3_72	978_2_82	730_5_104	5_5_219	1917_2_218	2031_02_203	185_03_45	2015_2_72	1756_01_1	1017_01_89	425_01_81	424_01_196	427_3_1	568_01_319	200_2_232	2441_3_6	2460_2_99	7_2_1	209_2_1	1098_3_104	1150_3_413	306_2_82	2684_2_111	75_01_589
1140_2_47	743_2_906	135_2_1	669_01_37	2635_2_65	2847_01_41	1148_5_31	277_2_1	392_01_1	62_2_1	349_01_1	274_01_1	2949_2_212	134_2_1	69_2_1	175_2_213	237_01_1	86_2_487	84_2_86	2542_01_13	171_01_1	878_03_141	46_01_1	3123_01_9	1192_2_178	2788_2_294	1962_3_63	978_2_87	730_5_110	5_5_226	1917_2_245	2031_02_186	185_03_24	2015_2_72	1756_01_1	1017_01_93	425_01_90	424_01_180	427_3_1	568_01_324	200_2_219	2441_3_5	2460_2_95	7_2_1	209_2_1	1098_3_84	1150_3_398	306_2_65	2684_2_121	75_01_630
1140_2_46	743_2_879	135_2_1	669_01_40	2635_2_55	2847_01_56	1148_5_28	277_2_1	392_01_1	62_2_1	349_01_1	274_01_1	2949_2_225	134_2_1	69_2_1	175_2_207	237_01_1	86_2_484	84_2_66	2542_01_10	171_01_1	878_03_160	46_01_1	3123_01_9	1192_2_203	2788_2_292	1962_3_66	978_2_83	730_5_95	5_5_242	1917_2_206	2031_02_186	185_03_22	2015_2_63	1756_01_1	1017_01_109	425_01_95	424_01_141	427_3_1	568_01_339	200_2_246	2441_3_3	2460_2_96	7_2_1	209_2_1	1098_3_76	1150_3_421	306_2_65	2684_2_139	75_01_633
1140_2_47	743_2_828	135_2_1	669_01_43	2635_2_66	2847_01_53	1148_5_20	277_2_1	392_01_1	62_2_1	349_01_1	274_01_1	2949_2_246	134_2_1	69_2_1	175_2_187	237_01_1	86_2_480	84_2_62	2542_01_5	171_01_1	878_03_156	46_01_1	3123_01_9	1192_2_230	2788_2_276	1962_3_75	978_2_84	730_5_96	5_5_276	1917_2_199	2031_02_154	185_03_21	2015_2_65	1756_01_1	1017_01_127	425_01_106	424_01_120	427_3_1	568_01_370	200_2_250	2441_3_2	2460_2_91	7_2_1	209_2_1	1098_3_53	1150_3_438	306_2_72	2684_2_112	75_01_679
1140_2_36	743_2_840	135_2_1	669_01_43	2635_2_53	2847_01_45	1148_5_9	277_2_1	392_01_1	62_2_1	349_01_1	274_01_1	2949_2_241	134_2_1	69_2_1	175_2_195	237_01_1	86_2_468	84_2_51	2542_01_6	171_01_1	878_03_160	46_01_1	3123_01_5	1192_2_214	2788_2_299	1962_3_66	978_2_110	730_5_105	5_5_312	1917_2_189	2031_02_162	185_03_14	2015_2_50	1756_01_1	1017_01_109	425_01_103	424_01_89	427_3_1	568_01_393	200_2_235	2441_3_4	2460_2_86	7_2_1	209_2_1	1098_3_72	1150_3_414	306_2_50	2684_2_110	75_01_744
1140_2_40	743_2_837	135_2_1	669_01_38	2635_2_51	2847_01_52	1148_5_16	277_2_1	392_01_1	62_2_1	349_01_1	274_01_1	2949_2_233	134_2_1	69_2_1	175_2_205	237_01_1	86_2_478	84_2_60	2542_01_7	171_01_1	878_03_162	46_01_1	3123_01_6	1192_2_209	2788_2_261	1962_3_77	978_2_80	730_5_100	5_5_314	1917_2_183	2031_02_168	185_03_13	2015_2_42	1756_01_1	1017_01_107	425_01_92	424_01_96	427_3_1	568_01_394	200_2_225	2441_3_5	2460_2_96	7_2_1	209_2_1	1098_3_61	1150_3_432	306_2_50	2684_2_109	75_01_701
1140_2_42	743_2_791	135_2_1	669_01_32	2635_2_60	2847_01_35	1148_5_12	277_2_1	392_01_1	62_2_1	349_01_1	274_01_1	2949_2_205	134_2_1	69_2_1	175_2_193	237_01_1	86_2_430	84_2_59	2542_01_4	171_01_1	878_03_151	46_01_1	3123_01_7	1192_2_203	2788_2_302	1962_3_78	978_2_77	730_5_124	5_5_313	1917_2_191	2031_02_183	185_03_8	2015_2_51	1756_01_1	1017_01_116	425_01_118	424_01_99	427_3_1	568_01_398	200_2_242	2441_3_7	2460_2_99	7_2_1	209_2_1	1098_3_52	1150_3_416	306_2_70	2684_2_113	75_01_717
1140_2_43	743_2_795	135_2_1	669_01_39	2635_2_53	2847_01_44	1148_5_10	277_2_1	392_01_1	62_2_1	349_01_1	274_01_1	2949_2_188	134_2_1	69_2_1	175_2_194	237_01_1	86_2_434	84_2_58	2542_01_4	171_01_1	878_03_154	46_01_1	3123_01_5	1192_2_186	2788_2_321	1962_3_69	978_2_79	730_5_135	5_5_324	1917_2_201	2031_02_194	185_03_11	2015_2_50	1756_01_1	1017_01_114	425_01_131	424_01_111	427_3_1	568_01_367	200_2_239	2441_3_5	2460_2_78	7_2_1	209_2_1	1098_3_57	1150_3_389	306_2_47	2684_2_102	75_01_744
1140_2_37	743_2_825	135_2_1	669_01_26	2635_2_41	2847_01_56	1148_5_12	277_2_1	392_01_1	62_2_1	349_01_1	274_01_1	2949_2_209	134_2_1	69_2_1	175_2_180	237_01_1	86_2_435	84_2_55	2542_01_4	171_01_1	878_03_176	46_01_1	3123_01_5	1192_2_216	2788_2_320	1962_3_82	978_2_60	730_5_117	5_5_322	1917_2_177	2031_02_176	185_03_8	2015_2_48	1756_01_1	1017_01_124	425_01_116	424_01_130	427_3_1	568_01_368	200_2_220	2441_3_4	2460_2_73	7_2_1	209_2_1	1098_3_46	1150_3_431	306_2_53	2684_2_108	75_01_734
1140_2_32	743_2_830	135_2_1	669_01_30	2635_2_41	2847_01_57	1148_5_12	277_2_1	392_01_1	62_2_1	349_01_1	274_01_1	2949_2_206	134_2_1	69_2_1	175_2_190	237_01_1	86_2_411	84_2_50	2542_01_5	171_01_1	878_03_190	46_01_1	3123_01_3	1192_2_205	2788_2_339	1962_3_77	978_2_84	730_5_130	5_5_326	1917_2_159	2031_02_172	185_03_2	2015_2_43	1756_01_1	1017_01_133	425_01_117	424_01_113	427_3_1	568_01_351	200_2_210	2441_3_3	2460_2_66	7_2_1	209_2_1	1098_3_32	1150_3_427	306_2_44	2684_2_116	75_01_774
1140_2_39	743_2_887	135_2_1	669_01_19	2635_2_43	2847_01_67	1148_5_12	277_2_1	392_01_1	62_2_1	349_01_1	274_01_1	2949_2_219	134_2_1	69_2_1	175_2_195	237_01_1	86_2_417	84_2_54	2542_01_11	171_01_1	878_03_187	46_01_1	3123_01_2	1192_2_199	2788_2_297	1962_3_81	978_2_71	730_5_140	5_5_316	1917_2_148	2031_02_156	185_03_2	2015_2_25	1756_01_1	1017_01_133	425_01_103	424_01_105	427_3_1	568_01_351	200_2_232	2460_2_77	7_2_1	209_2_1	1098_3_39	1150_3_413	306_2_36	2684_2_134	75_01_816	1493_2_1
1140_2_44	743_2_902	135_2_1	669_01_17	2635_2_25	2847_01_65	1148_5_15	277_2_1	392_01_1	62_2_1	349_01_1	274_01_1	2949_2_206	134_2_1	69_2_1	175_2_200	237_01_1	86_2_373	84_2_56	2542_01_12	171_01_1	878_03_177	46_01_1	3123_01_2	1192_2_202	2788_2_300	1962_3_99	978_2_61	730_5_125	5_5_297	1917_2_141	2031_02_166	2015_2_28	1756_01_1	1017_01_149	425_01_117	424_01_114	427_3_1	568_01_354	200_2_226	2460_2_71	7_2_1	209_2_1	1098_3_28	1150_3_418	306_2_56	2684_2_158	75_01_807	1493_2_1	106_01_1
1140_2_36	743_2_864	135_2_1	669_01_20	2635_2_30	2847_01_81	1148_5_11	277_2_1	392_01_1	62_2_1	349_01_1	274_01_1	2949_2_173	134_2_1	69_2_1	175_2_200	237_01_1	86_2_361	84_2_61	2542_01_19	171_01_1	878_03_185	160_2_1	1192_2_195	2788_2_315	1962_3_81	978_2_78	730_5_151	5_5_301	1917_2_159	2031_02_138	2015_2_23	1756_01_1	1017_01_177	425_01_123	424_01_112	427_3_1	568_01_377	200_2_239	2460_2_58	7_2_1	209_2_1	1098_3_31	1150_3_405	306_2_43	2684_2_153	75_01_843	1493_2_1	106_01_1	125_2_119
1140_2_40	743_2_869	135_2_1	669_01_24	2635_2_23	2847_01_95	1148_5_14	277_2_1	392_01_1	62_2_1	349_01_1	274_01_1	2949_2_186	134_2_1	69_2_1	175_2_208	237_01_1	86_2_353	84_2_49	2542_01_22	171_01_1	878_03_181	160_2_1	1192_2_180	2788_2_294	1962_3_87	978_2_62	730_5_141	5_5_311	1917_2_134	2031_02_143	2015_2_26	1756_01_1	1017_01_180	425_01_124	424_01_87	427_3_1	568_01_379	200_2_246	2460_2_69	7_2_1	209_2_1	1098_3_31	1150_3_393	306_2_58	2684_2_190	75_01_887	1493_2_1	106_01_1	125_2_114
1140_2_34	743_2_828	135_2_1	669_01_18	2635_2_24	2847_01_84	1148_5_20	277_2_1	392_01_1	62_2_1	349_01_1	274_01_1	2949_2_150	134_2_1	69_2_1	175_2_224	237_01_1	86_2_361	84_2_55	2542_01_31	171_01_1	878_03_172	160_2_1	1192_2_182	2788_2_297	1962_3_79	978_2_63	730_5_154	5_5_331	1917_2_140	2031_02_116	2015_2_29	1756_01_1	1017_01_175	425_01_122	424_01_88	427_3_1	568_01_391	200_2_238	2460_2_57	7_2_1	209_2_1	1098_3_22	1150_3_360	306_2_61	2684_2_223	75_01_889	1493_2_1	106_01_1	125_2_107
1140_2_30	743_2_788	135_2_1	669_01_16	2635_2_21	2847_01_75	1148_5_21	277_2_1	392_01_1	62_2_1	349_01_1	274_01_1	2949_2_140	134_2_1	69_2_1	175_2_225	237_01_1	86_2_349	84_2_81	2542_01_34	171_01_1	878_03_167	160_2_1	1192_2_198	2788_2_289	1962_3_59	978_2_81	730_5_177	5_5_359	1917_2_174	2031_02_123	2015_2_34	1756_01_1	1017_01_167	425_01_147	424_01_82	427_3_1	568_01_424	200_2_214	2460_2_48	7_2_1	209_2_1	1098_3_25	1150_3_315	306_2_55	2684_2_204	75_01_939	1493_2_1	106_01_1	125_2_112
1140_2_31	743_2_786	135_2_1	669_01_21	2635_2_17	2847_01_79	1148_5_27	277_2_1	392_01_1	62_2_1	349_01_1	274_01_1	2949_2_160	134_2_1	69_2_1	175_2_214	237_01_1	86_2_377	84_2_80	2542_01_40	171_01_1	878_03_172	160_2_1	1192_2_163	2788_2_285	1962_3_52	978_2_73	730_5_162	5_5_344	1917_2_173	2031_02_151	2015_2_33	1756_01_1	1017_01_167	425_01_132	424_01_66	427_3_1	568_01_427	200_2_223	2460_2_51	7_2_1	209_2_1	1098_3_25	1150_3_326	306_2_78	2684_2_225	75_01_909	1493_2_1	106_01_1	125_2_126
1140_2_33	743_2_774	135_2_1	669_01_15	2635_2_23	2847_01_86	1148_5_22	277_2_1	392_01_1	62_2_1	349_01_1	274_01_1	2949_2_131	134_2_1	69_2_1	175_2_225	237_01_1	86_2_398	84_2_92	2542_01_49	171_01_1	878_03_170	160_2_1	1192_2_166	2788_2_285	1962_3_43	978_2_84	730_5_179	5_5_348	1917_2_193	2031_02_150	2015_2_32	1756_01_1	1017_01_166	425_01_142	424_01_63	427_3_1	568_01_437	200_2_215	2460_2_55	7_2_1	209_2_1	1098_3_19	1150_3_289	306_2_67	2684_2_209	75_01_951	1493_2_1	106_01_1	125_2_126
1140_2_35	743_2_754	135_2_1	669_01_19	2635_2_22	2847_01_84	1148_5_17	277_2_1	392_01_1	62_2_1	349_01_1	274_01_1	2949_2_150	134_2_1	69_2_1	175_2_222	237_01_1	86_2_389	84_2_85	2542_01_71	171_01_1	878_03_168	160_2_1	1192_2_160	2788_2_278	1962_3_32	978_2_87	730_5_177	5_5_340	1917_2_210	2031_02_166	2015_2_31	1756_01_1	1017_01_170	425_01_142	424_01_64	427_3_1	568_01_431	200_2_199	2460_2_49	7_2_1	209_2_1	1098_3_22	1150_3_266	306_2_81	2684_2_218	75_01_994	1493_2_1	106_01_1	125_2_140
1140_2_24	743_2_730	135_2_1	669_01_24	2635_2_21	2847_01_76	1148_5_31	277_2_1	392_01_1	62_2_1	349_01_1	274_01_1	2949_2_135	134_2_1	69_2_1	175_2_210	237_01_1	86_2_394	84_2_79	2542_01_67	171_01_1	878_03_158	160_2_1	1192_2_146	2788_2_291	1962_3_39	978_2_73	730_5_186	5_5_340	1917_2_212	2031_02_170	2015_2_29	1756_01_1	1017_01_152	425_01_166	424_01_72	427_3_1	568_01_438	200_2_210	2460_2_49	7_2_1	209_2_1	1098_3_16	1150_3_269	306_2_81	2684_2_246	75_01_1004	1493_2_1	106_01_1	125_2_144
1140_2_25	743_2_693	135_2_1	669_01_27	2635_2_27	2847_01_70	1148_5_25	277_2_1	392_01_1	62_2_1	349_01_1	274_01_1	2949_2_125	134_2_1	69_2_1	175_2_222	237_01_1	86_2_393	84_2_90	2542_01_77	171_01_1	878_03_152	160_2_1	1192_2_130	2788_2_274	1962_3_21	978_2_78	730_5_206	5_5_340	1917_2_220	2031_02_152	2015_2_23	1756_01_1	1017_01_152	425_01_173	424_01_75	427_3_1	568_01_444	200_2_187	2460_2_57	7_2_1	209_2_1	1098_3_21	1150_3_265	306_2_64	2684_2_226	75_01_1046	1493_2_1	106_01_1	125_2_145
1140_2_28	743_2_648	135_2_1	669_01_25	2635_2_31	2847_01_69	1148_5_29	277_2_1	392_01_1	62_2_1	349_01_1	274_01_1	2949_2_122	134_2_1	69_2_1	175_2_204	237_01_1	86_2_402	84_2_69	2542_01_81	171_01_1	878_03_150	160_2_1	1192_2_133	2788_2_242	1962_3_16	978_2_79	730_5_196	5_5_321	1917_2_226	2031_02_140	2015_2_22	1756_01_1	1017_01_135	425_01_166	424_01_91	427_3_1	568_01_397	200_2_174	2460_2_47	7_2_1	209_2_1	1098_3_18	1150_3_261	306_2_49	2684_2_253	75_01_1089	1493_2_1	106_01_1	125_2_168
1140_2_22	743_2_628	135_2_1	669_01_33	2635_2_29	2847_01_64	1148_5_39	277_2_1	392_01_1	62_2_1	349_01_1	274_01_1	2949_2_110	134_2_1	69_2_1	175_2_216	237_01_1	86_2_415	84_2_65	2542_01_98	171_01_1	878_03_138	160_2_1	1192_2_149	2788_2_237	1962_3_17	978_2_64	730_5_179	5_5_334	1917_2_240	2031_02_122	2015_2_30	1756_01_1	1017_01_142	425_01_145	424_01_110	427_3_1	568_01_377	200_2_165	2460_2_42	7_2_1	209_2_1	1098_3_17	1150_3_250	306_2_52	2684_2_244	75_01_1058	1493_2_1	106_01_1	125_2_163
1140_2_27	743_2_566	135_2_1	669_01_39	2635_2_37	2847_01_57	1148_5_36	277_2_1	392_01_1	62_2_1	349_01_1	274_01_1	2949_2_119	134_2_1	69_2_1	175_2_200	237_01_1	86_2_417	84_2_57	2542_01_105	171_01_1	878_03_118	160_2_1	1192_2_134	2788_2_249	1962_3_11	978_2_78	730_5_180	5_5_334	1917_2_225	2031_02_144	2015_2_24	1756_01_1	1017_01_138	425_01_135	424_01_98	427_3_1	568_01_383	200_2_148	2460_2_46	7_2_1	209_2_1	1098_3_27	1150_3_228	306_2_65	2684_2_232	75_01_1129	1493_2_1	106_01_1	125_2_220
1140_2_23	743_2_551	135_2_1	669_01_49	2635_2_34	2847_01_56	1148_5_35	277_2_1	392_01_1	62_2_1	349_01_1	274_01_1	2949_2_117	134_2_1	69_2_1	175_2_192	237_01_1	86_2_444	84_2_52	2542_01_107	171_01_1	878_03_131	160_2_1	1192_2_137	2788_2_238	1962_3_7	978_2_59	730_5_170	5_5_332	1917_2_204	2031_02_127	2015_2_22	1756_01_1	1017_01_98	425_01_124	424_01_122	427_3_1	568_01_351	200_2_148	2460_2_43	7_2_1	209_2_1	1098_3_24	1150_3_242	306_2_60	2684_2_261	75_01_1092	1493_2_1	106_01_1	125_2_241
1140_2_26	743_2_513	135_2_1	669_01_34	2635_2_40	2847_01_49	1148_5_38	277_2_1	392_01_1	62_2_1	349_01_1	274_01_1	2949_2_113	134_2_1	69_2_1	175_2_212	237_01_1	86_2_498	84_2_56	2542_01_114	171_01_1	878_03_134	160_2_1	1192_2_177	2788_2_225	1962_3_9	978_2_56	730_5_151	5_5_304	1917_2_217	2031_02_121	2015_2_25	1756_01_1	1017_01_100	425_01_107	424_01_128	427_3_1	568_01_341	200_2_143	2460_2_55	7_2_1	209_2_1	1098_3_29	1150_3_250	306_2_62	2684_2_231	75_01_1124	1493_2_1	106_01_1	125_2_254
1140_2_26	743_2_520	135_2_1	669_01_33	2635_2_43	2847_01_42	1148_5_42	277_2_1	392_01_1	62_2_1	349_01_1	274_01_1	2949_2_124	134_2_1	69_2_1	175_2_223	237_01_1	86_2_539	84_2_55	2542_01_135	171_01_1	878_03_110	160_2_1	1192_2_145	2788_2_202	1962_3_6	978_2_66	730_5_146	5_5_296	1917_2_202	2031_02_124	2015_2_23	1756_01_1	1017_01_95	425_01_88	424_01_144	427_3_1	568_01_307	200_2_124	2460_2_45	7_2_1	209_2_1	1098_3_34	1150_3_221	306_2_55	2684_2_224	75_01_1170	1493_2_1	106_01_1	125_2_290
1140_2_17	743_2_531	135_2_1	669_01_38	2635_2_42	2847_01_35	1148_5_45	277_2_1	392_01_1	62_2_1	349_01_1	274_01_1	2949_2_111	134_2_1	69_2_1	175_2_217	237_01_1	86_2_537	84_2_53	2542_01_134	171_01_1	878_03_118	160_2_1	1192_2_154	2788_2_197	1962_3_9	978_2_69	730_5_136	5_5_290	1917_2_204	2031_02_132	2015_2_29	1756_01_1	1017_01_80	425_01_76	424_01_156	427_3_1	568_01_308	200_2_121	2460_2_26	7_2_1	209_2_1	1098_3_36	1150_3_234	306_2_63	2684_2_231	75_01_1169	1493_2_1	106_01_1	125_2_298
1140_2_24	743_2_537	135_2_1	669_01_50	2635_2_40	2847_01_29	1148_5_61	277_2_1	392_01_1	62_2_1	349_01_1	274_01_1	2949_2_110	134_2_1	69_2_1	175_2_238	237_01_1	86_2_529	84_2_51	2542_01_123	171_01_1	878_03_120	160_2_1	1192_2_186	2788_2_189	1962_3_6	978_2_77	730_5_121	5_5_286	1917_2_228	2031_02_151	2015_2_27	1756_01_1	1017_01_69	425_01_66	424_01_154	427_3_1	568_01_281	200_2_126	2460_2_27	7_2_1	209_2_1	1098_3_39	1150_3_244	306_2_68	2684_2_223	75_01_1140	1493_2_1	106_01_1	125_2_325
1140_2_22	743_2_538	135_2_1	669_01_49	2635_2_50	2847_01_23	1148_5_57	277_2_1	392_01_1	62_2_1	349_01_1	274_01_1	2949_2_95	134_2_1	69_2_1	175_2_249	237_01_1	86_2_540	84_2_40	2542_01_121	171_01_1	878_03_121	160_2_1	1192_2_154	2788_2_185	1962_3_5	978_2_95	730_5_109	5_5_245	1917_2_205	2031_02_162	2015_2_28	1756_01_1	1017_01_60	425_01_55	424_01_181	427_3_1	568_01_284	200_2_114	2460_2_25	7_2_1	209_2_1	1098_3_47	1150_3_252	306_2_55	2684_2_235	75_01_1151	1493_2_1	106_01_1	125_2_345
1140_2_20	743_2_536	135_2_1	669_01_42	2635_2_54	2847_01_19	1148_5_53	277_2_1	392_01_1	62_2_1	349_01_1	274_01_1	2949_2_69	134_2_1	69_2_1	175_2_272	237_01_1	86_2_595	84_2_49	2542_01_123	171_01_1	878_03_125	160_2_1	1192_2_160	2788_2_151	1962_3_4	978_2_87	730_5_97	5_5_256	1917_2_199	2031_02_154	2015_2_35	1756_01_1	1017_01_56	425_01_43	424_01_185	427_3_1	568_01_262	200_2_132	2460_2_24	7_2_1	209_2_1	1098_3_26	1150_3_264	306_2_60	2684_2_249	75_01_1167	1493_2_1	106_01_1	125_2_330
1140_2_31	743_2_468	135_2_1	669_01_52	2635_2_75	2847_01_14	1148_5_60	277_2_1	392_01_1	62_2_1	349_01_1	274_01_1	2949_2_64	134_2_1	69_2_1	175_2_277	237_01_1	86_2_583	84_2_51	2542_01_120	171_01_1	878_03_133	160_2_1	1192_2_173	2788_2_149	1962_3_6	978_2_96	730_5_100	5_5_225	1917_2_177	2031_02_160	2015_2_32	1756_01_1	1017_01_67	425_01_40	424_01_188	427_3_1	568_01_262	200_2_137	2460_2_23	7_2_1	209_2_1	1098_3_35	1150_3_257	306_2_54	2684_2_214	75_01_1209	1493_2_1	106_01_1	125_2_340
1140_2_31	743_2_466	135_2_1	669_01_52	2635_2_57	2847_01_15	1148_5_62	277_2_1	392_01_1	62_2_1	349_01_1	274_01_1	2949_2_72	134_2_1	69_2_1	175_2_265	237_01_1	86_2_581	84_2_50	2542_01_133	171_01_1	878_03_148	160_2_1	1192_2_147	2788_2_151	1962_3_5	978_2_97	730_5_108	5_5_210	1917_2_181	2031_02_196	2015_2_27	1756_01_1	1017_01_68	425_01_29	424_01_180	427_3_1	568_01_243	200_2_147	2460_2_31	7_2_1	209_2_1	1098_3_41	1150_3_245	306_2_61	2684_2_246	75_01_1238	1493_2_1	106_01_1	125_2_354
1140_2_38	743_2_490	135_2_1	669_01_66	2635_2_65	2847_01_15	1148_5_60	277_2_1	392_01_1	62_2_1	349_01_1	274_01_1	2949_2_76	134_2_1	69_2_1	175_2_259	237_01_1	86_2_570	84_2_59	2542_01_142	171_01_1	878_03_151	160_2_1	1192_2_138	2788_2_130	1962_3_8	978_2_87	730_5_109	5_5_221	1917_2_181	2031_02_200	2015_2_27	1756_01_1	1017_01_60	425_01_22	424_01_176	427_3_1	568_01_242	200_2_169	2460_2_26	7_2_1	209_2_1	1098_3_34	1150_3_253	306_2_67	2684_2_249	75_01_1241	1493_2_1	106_01_1	125_2_359
1140_2_32	743_2_493	135_2_1	669_01_61	2635_2_65	2847_01_17	1148_5_72	277_2_1	392_01_1	62_2_1	349_01_1	274_01_1	2949_2_73	134_2_1	69_2_1	175_2_258	237_01_1	86_2_563	84_2_46	2542_01_141	171_01_1	878_03_156	160_2_1	1192_2_121	2788_2_127	1962_3_5	978_2_80	730_5_106	5_5_199	1917_2_176	2031_02_188	2015_2_26	1756_01_1	1017_01_76	425_01_20	424_01_178	427_3_1	568_01_257	200_2_171	2460_2_27	7_2_1	209_2_1	1098_3_35	1150_3_263	306_2_68	2684_2_213	75_01_1316	1493_2_1	106_01_1	125_2_369
1140_2_34	743_2_521	135_2_1	669_01_50	2635_2_62	2847_01_15	1148_5_74	277_2_1	392_01_1	62_2_1	349_01_1	274_01_1	2949_2_58	134_2_1	69_2_1	175_2_237	237_01_1	86_2_564	84_2_52	2542_01_118	171_01_1	878_03_182	160_2_1	1192_2_110	2788_2_127	1962_3_4	978_2_79	730_5_113	5_5_227	1917_2_171	2031_02_224	2015_2_39	1756_01_1	1017_01_86	425_01_25	424_01_175	427_3_1	568_01_233	200_2_205	2460_2_20	7_2_1	209_2_1	1098_3_23	1150_3_249	306_2_66	2684_2_242	75_01_1333	1493_2_1	106_01_1	125_2_335
1140_2_44	743_2_531	135_2_1	669_01_57	2635_2_58	2847_01_16	1148_5_89	277_2_1	392_01_1	62_2_1	349_01_1	274_01_1	2949_2_80	134_2_1	69_2_1	175_2_251	237_01_1	86_2_600	84_2_37	2542_01_119	171_01_1	878_03_189	160_2_1	1192_2_125	2788_2_129	1962_3_3	978_2_76	730_5_105	5_5_220	1917_2_152	2031_02_239	2015_2_39	1756_01_1	1017_01_82	425_01_21	424_01_171	427_3_1	568_01_208	200_2_201	2460_2_22	7_2_1	209_2_1	1098_3_25	1150_3_298	306_2_69	2684_2_242	75_01_1304	1493_2_1	106_01_1	125_2_321
1140_2_35	743_2_492	135_2_1	669_01_56	2635_2_51	2847_01_16	1148_5_91	277_2_1	392_01_1	62_2_1	349_01_1	274_01_1	2949_2_86	134_2_1	69_2_1	175_2_238	237_01_1	86_2_622	84_2_33	2542_01_117	171_01_1	878_03_208	160_2_1	1192_2_117	2788_2_125	1962_3_2	978_2_87	730_5_86	5_5_197	1917_2_158	2031_02_231	2015_2_30	1756_01_1	1017_01_93	425_01_22	424_01_183	427_3_1	568_01_193	200_2_202	2460_2_19	7_2_1	209_2_1	1098_3_27	1150_3_302	306_2_72	2684_2_214	75_01_1354	1493_2_1	106_01_1	125_2_352
1140_2_38	743_2_516	135_2_1	669_01_46	2635_2_59	2847_01_22	1148_5_82	277_2_1	392_01_1	62_2_1	349_01_1	274_01_1	2949_2_98	134_2_1	69_2_1	175_2_248	237_01_1	86_2_632	84_2_34	2542_01_107	171_01_1	878_03_234	160_2_1	1192_2_109	2788_2_131	1962_3_4	978_2_83	730_5_76	5_5_188	1917_2_148	2031_02_248	2015_2_39	1756_01_1	1017_01_104	425_01_24	424_01_191	427_3_1	568_01_173	200_2_231	2460_2_15	7_2_1	209_2_1	1098_3_22	1150_3_300	306_2_72	2684_2_295	75_01_1349	1493_2_1	106_01_1	125_2_314
1140_2_34	743_2_489	135_2_1	669_01_52	2635_2_60	2847_01_27	1148_5_95	277_2_1	392_01_1	62_2_1	349_01_1	274_01_1	2949_2_103	134_2_1	69_2_1	175_2_237	237_01_1	86_2_661	84_2_22	2542_01_92	171_01_1	878_03_255	160_2_1	1192_2_106	2788_2_150	1962_3_1	978_2_94	730_5_77	5_5_196	1917_2_137	2031_02_253	2015_2_30	1756_01_1	1017_01_93	425_01_28	424_01_182	427_3_1	568_01_177	200_2_244	2460_2_15	7_2_1	209_2_1	1098_3_23	1150_3_283	306_2_68	2684_2_268	75_01_1410	1493_2_1	106_01_1	125_2_282
1140_2_36	743_2_491	135_2_1	669_01_39	2635_2_57	2847_01_45	1148_5_80	277_2_1	392_01_1	62_2_1	349_01_1	274_01_1	2949_2_121	134_2_1	69_2_1	175_2_202	237_01_1	86_2_630	84_2_29	2542_01_93	171_01_1	878_03_275	160_2_1	1192_2_113	2788_2_132	1962_3_2	978_2_117	730_5_77	5_5_187	1917_2_125	2031_02_235	2015_2_30	1756_01_1	1017_01_110	425_01_37	424_01_197	427_3_1	568_01_153	200_2_257	2460_2_14	7_2_1	209_2_1	1098_3_20	1150_3_306	306_2_64	2684_2_253	75_01_1432	1493_2_1	106_01_1	125_2_307
1140_2_40	743_2_505	135_2_1	669_01_36	2635_2_52	2847_01_48	1148_5_79	277_2_1	392_01_1	62_2_1	349_01_1	274_01_1	2949_2_127	134_2_1	69_2_1	175_2_229	237_01_1	86_2_664	84_2_39	2542_01_98	171_01_1	878_03_285	160_2_1	1192_2_124	2788_2_124	1962_3_1	978_2_112	730_5_75	5_5_183	1917_2_109	2031_02_269	2015_2_25	1756_01_1	1017_01_123	425_01_47	424_01_219	427_3_1	568_01_165	200_2_283	2460_2_9	7_2_1	209_2_1	1098_3_11	1150_3_269	306_2_66	2684_2_292	75_01_1417	1493_2_1	106_01_1	125_2_294
1140_2_32	743_2_492	135_2_1	669_01_28	2635_2_58	2847_01_52	1148_5_95	277_2_1	392_01_1	62_2_1	349_01_1	274_01_1	2949_2_129	134_2_1	69_2_1	175_2_216	237_01_1	86_2_686	84_2_36	2542_01_96	171_01_1	878_03_302	160_2_1	1192_2_120	2788_2_138	1962_3_1	978_2_135	730_5_77	5_5_183	1917_2_115	2031_02_255	2015_2_21	1756_01_1	1017_01_133	425_01_56	424_01_219	427_3_1	568_01_162	200_2_266	2460_2_16	7_2_1	209_2_1	1098_3_16	1150_3_258	306_2_67	2684_2_258	75_01_1453	1493_2_1	106_01_1	125_2_277
1140_2_41	743_2_534	135_2_1	669_01_31	2635_2_51	2847_01_50	1148_5_84	277_2_1	392_01_1	62_2_1	349_01_1	274_01_1	2949_2_130	134_2_1	69_2_1	175_2_208	237_01_1	86_2_648	84_2_44	2542_01_98	171_01_1	878_03_298	160_2_1	1192_2_122	2788_2_124	1962_3_1	978_2_125	730_5_85	5_5_178	1917_2_103	2031_02_260	2015_2_23	1756_01_1	1017_01_141	425_01_60	424_01_221	427_3_1	568_01_159	200_2_280	2460_2_12	7_2_1	209_2_1	1098_3_6	1150_3_287	306_2_80	2684_2_300	75_01_1417	1493_2_1	106_01_1	125_2_287
1140_2_30	743_2_543	135_2_1	669_01_37	2635_2_59	2847_01_55	1148_5_102	277_2_1	392_01_1	62_2_1	349_01_1	274_01_1	2949_2_115	134_2_1	69_2_1	175_2_227	237_01_1	86_2_625	84_2_31	2542_01_97	171_01_1	878_03_291	160_2_1	1192_2_156	2788_2_133	1962_3_2	978_2_134	730_5_88	5_5_177	1917_2_90	2031_02_264	2015_2_17	1756_01_1	1017_01_125	425_01_52	424_01_232	427_3_1	568_01_174	200_2_257	2460_2_17	7_2_1	209_2_1	1098_3_12	1150_3_294	306_2_98	2684_2_331	75_01_1351	1493_2_1	106_01_1	125_2_261
1140_2_20	743_2_545	135_2_1	669_01_29	2635_2_60	2847_01_56	1148_5_120	277_2_1	392_01_1	62_2_1	349_01_1	274_01_1	2949_2_114	134_2_1	69_2_1	175_2_216	237_01_1	86_2_628	84_2_43	2542_01_103	171_01_1	878_03_281	160_2_1	1192_2_148	2788_2_140	1962_3_1	978_2_145	730_5_106	5_5_172	1917_2_105	2031_02_280	2015_2_18	1756_01_1	1017_01_131	425_01_50	424_01_251	427_3_1	568_01_168	200_2_271	2460_2_17	7_2_1	209_2_1	1098_3_4	1150_3_311	306_2_82	2684_2_331	75_01_1286	1493_2_1	106_01_1	125_2_252
1140_2_27	743_2_601	135_2_1	669_01_26	2635_2_61	2847_01_61	1148_5_121	277_2_1	392_01_1	62_2_1	349_01_1	274_01_1	2949_2_104	134_2_1	69_2_1	175_2_223	237_01_1	86_2_627	84_2_41	2542_01_95	171_01_1	878_03_271	160_2_1	1192_2_167	2788_2_147	1962_3_3	978_2_130	730_5_105	5_5_146	1917_2_101	2031_02_285	2015_2_14	1756_01_1	1017_01_126	425_01_45	424_01_261	427_3_1	568_01_170	200_2_304	2460_2_10	7_2_1	209_2_1	1098_3_1	1150_3_307	306_2_97	2684_2_372	75_01_1201	1493_2_1	106_01_1	125_2_265
1140_2_18	743_2_618	135_2_1	669_01_25	2635_2_72	2847_01_61	1148_5_157	277_2_1	392_01_1	62_2_1	349_01_1	274_01_1	2949_2_100	134_2_1	69_2_1	175_2_240	237_01_1	86_2_619	84_2_59	2542_01_77	171_01_1	878_03_247	160_2_1	1192_2_172	2788_2_154	1962_3_2	978_2_159	730_5_102	5_5_139	1917_2_101	2031_02_263	2015_2_12	1756_01_1	1017_01_145	425_01_59	424_01_269	427_3_1	568_01_186	200_2_290	2460_2_14	7_2_1	209_2_1	1098_3_2	1150_3_347	306_2_76	2684_2_366	75_01_1139	1493_2_1	106_01_1	125_2_231
1140_2_13	743_2_665	135_2_1	669_01_16	2635_2_70	2847_01_62	1148_5_141	277_2_1	392_01_1	62_2_1	349_01_1	274_01_1	2949_2_110	134_2_1	69_2_1	175_2_228	237_01_1	86_2_580	84_2_49	2542_01_76	171_01_1	878_03_246	160_2_1	1192_2_183	2788_2_148	1962_3_2	978_2_170	730_5_108	5_5_148	1917_2_94	2031_02_273	2015_2_16	1756_01_1	1017_01_177	425_01_50	424_01_252	427_3_1	568_01_190	200_2_291	2460_2_17	7_2_1	209_2_1	1098_3_3	1150_3_406	306_2_80	2684_2_361	75_01_1066	1493_2_1	106_01_1	125_2_231
1140_2_16	743_2_709	135_2_1	669_01_12	2635_2_83	2847_01_70	1148_5_140	277_2_1	392_01_1	62_2_1	349_01_1	274_01_1	2949_2_101	134_2_1	69_2_1	175_2_240	237_01_1	86_2_610	84_2_45	2542_01_63	171_01_1	878_03_214	160_2_1	1192_2_191	2788_2_168	1962_3_3	978_2_160	730_5_117	5_5_144	1917_2_109	2031_02_273	2015_2_17	1756_01_1	1017_01_172	425_01_54	424_01_262	427_3_1	568_01_197	200_2_321	2460_2_14	7_2_1	209_2_1	1098_3_3	1150_3_392	306_2_99	2684_2_402	75_01_963	1493_2_1	106_01_1	125_2_200
1140_2_14	743_2_716	135_2_1	669_01_12	2635_2_79	2847_01_79	1148_5_166	277_2_1	392_01_1	62_2_1	349_01_1	274_01_1	2949_2_133	134_2_1	69_2_1	175_2_241	237_01_1	86_2_616	84_2_47	2542_01_40	171_01_1	878_03_213	160_2_1	1192_2_203	2788_2_191	1962_3_2	978_2_155	730_5_96	5_5_167	1917_2_120	2031_02_241	2015_2_13	1756_01_1	1017_01_202	425_01_67	424_01_249	427_3_1	568_01_192	200_2_307	2460_2_27	7_2_1	209_2_1	1098_3_3	1150_3_424	306_2_95	2684_2_372	75_01_887	1493_2_1	106_01_1	125_2_200
1140_2_16	743_2_760	135_2_1	669_01_10	2635_2_78	2847_01_84	1148_5_127	277_2_1	392_01_1	62_2_1	349_01_1	274_01_1	2949_2_122	134_2_1	69_2_1	175_2_247	237_01_1	86_2_617	84_2_44	2542_01_49	171_01_1	878_03_212	160_2_1	1192_2_201	2788_2_200	1962_3_2	978_2_151	730_5_115	5_5_193	1917_2_120	2031_02_221	2015_2_13	1756_01_1	1017_01_212	425_01_61	424_01_228	427_3_1	568_01_202	200_2_336	2460_2_37	7_2_1	209_2_1	1098_3_3	1150_3_434	306_2_121	2684_2_370	75_01_771	1493_2_1	106_01_1	125_2_203
1140_2_14	743_2_749	135_2_1	669_01_19	2635_2_75	2847_01_94	1148_5_133	277_2_1	392_01_1	62_2_1	349_01_1	274_01_1	2949_2_136	134_2_1	69_2_1	175_2_226	237_01_1	86_2_620	84_2_55	2542_01_50	171_01_1	878_03_220	160_2_1	1192_2_228	2788_2_210	1962_3_7	978_2_178	730_5_93	5_5_178	1917_2_121	2031_02_217	2015_2_8	1756_01_1	1017_01_206	425_01_60	424_01_245	427_3_1	568_01_213	200_2_355	2460_2_39	7_2_1	209_2_1	1098_3_6	1150_3_442	306_2_101	2684_2_380	75_01_731	1493_2_1	106_01_1	125_2_186
1140_2_15	743_2_745	135_2_1	669_01_15	2635_2_91	2847_01_94	1148_5_135	277_2_1	392_01_1	62_2_1	349_01_1	274_01_1	2949_2_149	134_2_1	69_2_1	175_2_231	237_01_1	86_2_607	84_2_50	2542_01_53	171_01_1	878_03_203	160_2_1	1192_2_249	2788_2_204	1962_3_6	978_2_196	730_5_84	5_5_200	1917_2_119	2031_02_200	2015_2_5	1756_01_1	1017_01_230	425_01_55	424_01_206	427_3_1	568_01_241	200_2_331	2460_2_47	7_2_1	209_2_1	1098_3_1	1150_3_507	306_2_111	2684_2_313	75_01_706	1493_2_1	106_01_1	125_2_184
1140_2_16	743_2_748	135_2_1	669_01_13	2635_2_95	2847_01_95	1148_5_138	277_2_1	392_01_1	62_2_1	349_01_1	274_01_1	2949_2_134	134_2_1	69_2_1	175_2_258	237_01_1	86_2_538	84_2_41	2542_01_60	171_01_1	878_03_196	160_2_1	1192_2_269	2788_2_210	1962_3_4	978_2_191	730_5_102	5_5_200	1917_2_117	2031_02_189	2015_2_1	1756_01_1	1017_01_226	425_01_59	424_01_187	427_3_1	568_01_254	200_2_352	2460_2_49	7_2_1	209_2_1	1150_3_543	306_2_100	2684_2_334	75_01_649	1493_2_1	106_01_1	125_2_191	1953_2_77
1140_2_19	743_2_764	135_2_1	669_01_15	2635_2_94	2847_01_105	1148_5_161	277_2_1	392_01_1	62_2_1	349_01_1	274_01_1	2949_2_118	134_2_1	69_2_1	175_2_269	237_01_1	86_2_545	84_2_39	2542_01_56	171_01_1	878_03_194	160_2_1	1192_2_282	2788_2_231	1962_3_5	978_2_196	730_5_104	5_5_210	1917_2_120	2031_02_172	2684_2_302	1756_01_1	1017_01_239	425_01_69	424_01_158	427_3_1	568_01_239	200_2_337	2460_2_48	7_2_1	209_2_1	1150_3_533	306_2_97	75_01_629	1493_2_1	106_01_1	125_2_179	1953_2_80	389_2_9
1140_2_23	743_2_754	135_2_1	669_01_11	2635_2_77	2847_01_106	1148_5_147	277_2_1	392_01_1	62_2_1	349_01_1	274_01_1	2949_2_126	134_2_1	69_2_1	175_2_280	237_01_1	86_2_527	84_2_37	2542_01_58	171_01_1	878_03_214	160_2_1	1192_2_251	2788_2_252	1962_3_5	978_2_192	730_5_123	5_5_189	1917_2_121	2031_02_176	2684_2_309	1756_01_1	1017_01_232	425_01_62	424_01_141	427_3_1	568_01_300	200_2_349	2460_2_58	7_2_1	209_2_1	1150_3_577	306_2_110	75_01_606	1493_2_1	106_01_1	125_2_176	1953_2_58	389_2_7
1140_2_24	743_2_750	135_2_1	669_01_8	2635_2_69	2847_01_92	1148_5_128	277_2_1	392_01_1	62_2_1	349_01_1	274_01_1	2949_2_122	134_2_1	69_2_1	175_2_300	237_01_1	86_2_497	84_2_31	2542_01_63	171_01_1	878_03_200	160_2_1	1192_2_273	2788_2_275	1962_3_6	978_2_174	730_5_154	5_5_202	1917_2_116	2031_02_167	2684_2_317	1756_01_1	1017_01_252	425_01_64	424_01_135	427_3_1	568_01_314	200_2_338	2460_2_62	7_2_1	209_2_1	1150_3_572	306_2_103	75_01_631	1493_2_1	106_01_1	125_2_163	1953_2_57	389_2_8
1140_2_25	743_2_741	135_2_1	669_01_9	2635_2_76	2847_01_105	1148_5_125	277_2_1	392_01_1	62_2_1	349_01_1	274_01_1	2949_2_137	134_2_1	69_2_1	175_2_300	237_01_1	86_2_502	84_2_23	2542_01_61	171_01_1	878_03_213	160_2_1	1192_2_296	2788_2_277	1962_3_8	978_2_175	730_5_143	5_5_184	1917_2_128	2031_02_138	2684_2_284	1756_01_1	1017_01_242	425_01_87	424_01_105	427_3_1	568_01_305	200_2_364	2460_2_70	7_2_1	209_2_1	1150_3_594	306_2_93	75_01_601	1493_2_1	106_01_1	125_2_156	1953_2_61	389_2_9
1140_2_42	743_2_743	135_2_1	669_01_2	2635_2_58	2847_01_118	1148_5_105	277_2_1	392_01_1	62_2_1	349_01_1	274_01_1	2949_2_118	134_2_1	69_2_1	175_2_297	237_01_1	86_2_460	84_2_15	2542_01_77	171_01_1	878_03_217	160_2_1	1192_2_292	2788_2_281	1962_3_3	978_2_195	730_5_141	5_5_184	1917_2_136	2031_02_128	2684_2_298	1756_01_1	1017_01_225	425_01_80	424_01_120	427_3_1	568_01_315	200_2_337	2460_2_84	7_2_1	209_2_1	1150_3_580	306_2_97	75_01_592	1493_2_1	106_01_1	125_2_161	1953_2_63	389_2_14
1140_2_39	743_2_730	135_2_1	669_01_2	2635_2_57	2847_01_135	1148_5_121	277_2_1	392_01_1	62_2_1	349_01_1	274_01_1	2949_2_123	134_2_1	69_2_1	175_2_302	237_01_1	86_2_448	84_2_16	2542_01_76	171_01_1	878_03_232	160_2_1	1192_2_304	2788_2_304	1962_3_7	978_2_203	730_5_122	5_5_197	1917_2_115	2031_02_127	2684_2_300	1756_01_1	1017_01_220	425_01_89	424_01_106	427_3_1	568_01_327	200_2_349	2460_2_92	7_2_1	209_2_1	1150_3_550	306_2_80	75_01_608	1493_2_1	106_01_1	125_2_169	1953_2_62	389_2_7
1140_2_36	743_2_706	135_2_1	2635_2_54	2847_01_153	1148_5_114	277_2_1	392_01_1	62_2_1	349_01_1	274_01_1	2949_2_122	134_2_1	69_2_1	175_2_303	237_01_1	86_2_495	84_2_12	2542_01_84	171_01_1	878_03_230	160_2_1	1192_2_312	2788_2_325	1962_3_11	978_2_216	730_5_110	5_5_188	1917_2_104	2031_02_138	2684_2_301	1756_01_1	1017_01_218	425_01_101	424_01_101	427_3_1	568_01_339	200_2_314	2460_2_83	7_2_1	209_2_1	1150_3_562	306_2_84	75_01_581	1493_2_1	106_01_1	125_2_146	1953_2_65	389_2_14	224_2_118
1140_2_44	743_2_700	135_2_1	2635_2_47	2847_01_148	1148_5_107	277_2_1	392_01_1	62_2_1	349_01_1	274_01_1	2949_2_112	134_2_1	69_2_1	175_2_284	237_01_1	86_2_451	84_2_9	2542_01_88	171_01_1	878_03_241	160_2_1	1192_2_325	2788_2_314	1962_3_12	978_2_170	730_5_114	5_5_196	1917_2_115	2031_02_136	2684_2_335	1756_01_1	1017_01_214	425_01_107	424_01_80	427_3_1	568_01_356	200_2_348	2460_2_80	7_2_1	209_2_1	1150_3_569	306_2_96	75_01_540	1493_2_1	106_01_1	125_2_136	1953_2_63	389_2_22	224_2_122
1140_2_41	743_2_679	135_2_1	2635_2_51	2847_01_133	1148_5_104	277_2_1	392_01_1	62_2_1	349_01_1	274_01_1	2949_2_145	134_2_1	69_2_1	175_2_288	237_01_1	86_2_449	84_2_3	2542_01_79	171_01_1	878_03_224	160_2_1	1192_2_324	2788_2_288	1962_3_10	978_2_176	730_5_101	5_5_224	1917_2_115	2031_02_122	2684_2_344	1756_01_1	1017_01_209	425_01_125	424_01_96	427_3_1	568_01_372	200_2_323	2460_2_76	7_2_1	209_2_1	1150_3_556	306_2_91	75_01_580	1493_2_1	106_01_1	125_2_155	1953_2_60	389_2_18	224_2_119
1140_2_52	743_2_709	135_2_1	2635_2_47	2847_01_122	1148_5_96	277_2_1	392_01_1	62_2_1	349_01_1	274_01_1	2949_2_139	134_2_1	69_2_1	175_2_307	237_01_1	86_2_472	84_2_3	2542_01_84	171_01_1	878_03_218	160_2_1	1192_2_298	2788_2_293	1962_3_10	978_2_155	730_5_102	5_5_218	1917_2_110	2031_02_114	2684_2_336	1756_01_1	1017_01_207	425_01_118	424_01_105	427_3_1	568_01_365	200_2_326	2460_2_85	7_2_1	209_2_1	1150_3_531	306_2_92	75_01_577	1493_2_1	106_01_1	125_2_155	1953_2_64	389_2_23	224_2_117
1140_2_36	743_2_706	135_2_1	2635_2_42	2847_01_127	1148_5_94	277_2_1	392_01_1	62_2_1	349_01_1	274_01_1	2949_2_131	134_2_1	69_2_1	175_2_324	237_01_1	86_2_464	84_2_4	2542_01_77	171_01_1	878_03_184	160_2_1	1192_2_305	2788_2_292	1962_3_5	978_2_147	730_5_113	5_5_233	1917_2_111	2031_02_125	2684_2_384	1756_01_1	1017_01_192	425_01_113	424_01_121	427_3_1	568_01_353	200_2_322	2460_2_81	7_2_1	209_2_1	1150_3_563	306_2_94	75_01_583	1493_2_1	106_01_1	125_2_156	1953_2_66	389_2_15	224_2_104
1140_2_47	743_2_716	135_2_1	2635_2_45	2847_01_132	1148_5_112	277_2_1	392_01_1	62_2_1	349_01_1	274_01_1	2949_2_159	134_2_1	69_2_1	175_2_288	237_01_1	86_2_491	84_2_3	2542_01_67	171_01_1	878_03_154	160_2_1	1192_2_329	2788_2_282	1962_3_6	978_2_157	730_5_90	5_5_221	1917_2_121	2031_02_103	2684_2_378	1756_01_1	1017_01_175	425_01_104	424_01_118	427_3_1	568_01_364	200_2_321	2460_2_86	7_2_1	209_2_1	1150_3_505	306_2_100	75_01_598	1493_2_1	106_01_1	125_2_175	1953_2_71	389_2_18	224_2_98
1140_2_44	743_2_716	135_2_1	2635_2_38	2847_01_122	1148_5_90	277_2_1	392_01_1	62_2_1	349_01_1	274_01_1	2949_2_128	134_2_1	69_2_1	175_2_287	237_01_1	86_2_511	84_2_3	2542_01_61	171_01_1	878_03_135	160_2_1	1192_2_287	2788_2_278	1962_3_7	978_2_159	730_5_77	5_5_207	1917_2_122	2031_02_116	2684_2_385	1756_01_1	1017_01_155	425_01_80	424_01_131	427_3_1	568_01_340	200_2_305	2460_2_86	7_2_1	209_2_1	1150_3_528	306_2_85	75_01_631	1493_2_1	106_01_1	125_2_185	1953_2_77	389_2_20	224_2_100
1140_2_39	743_2_717	135_2_1	2635_2_38	2847_01_128	1148_5_100	277_2_1	392_01_1	62_2_1	349_01_1	274_01_1	2949_2_118	134_2_1	69_2_1	175_2_307	237_01_1	86_2_470	84_2_3	2542_01_49	171_01_1	878_03_119	160_2_1	1192_2_278	2788_2_263	1962_3_13	978_2_142	730_5_73	5_5_217	1917_2_114	2031_02_106	2684_2_457	1756_01_1	1017_01_139	425_01_74	424_01_139	427_3_1	568_01_315	200_2_303	2460_2_87	7_2_1	209_2_1	1150_3_505	306_2_96	75_01_633	1493_2_1	106_01_1	125_2_239	1953_2_90	389_2_18	224_2_92
1140_2_39	743_2_713	135_2_1	2635_2_47	2847_01_119	1148_5_104	277_2_1	392_01_1	62_2_1	349_01_1	274_01_1	2949_2_116	134_2_1	69_2_1	175_2_287	237_01_1	86_2_521	171_01_1	2542_01_55	878_03_105	160_2_1	1192_2_268	2788_2_292	1962_3_18	978_2_148	730_5_66	5_5_230	1917_2_126	2031_02_116	2684_2_400	1756_01_1	1017_01_121	425_01_67	424_01_139	427_3_1	568_01_287	200_2_285	2460_2_80	7_2_1	209_2_1	1150_3_481	306_2_76	75_01_661	1493_2_1	106_01_1	125_2_224	1953_2_93	389_2_20	224_2_95	249_3_1
1140_2_32	743_2_727	135_2_1	2635_2_50	2847_01_121	1148_5_83	277_2_1	392_01_1	62_2_1	349_01_1	274_01_1	2949_2_96	134_2_1	69_2_1	175_2_293	237_01_1	86_2_545	171_01_1	2542_01_49	878_03_93	160_2_1	1192_2_277	2788_2_291	1962_3_8	978_2_137	730_5_64	5_5_235	1917_2_124	2031_02_125	2684_2_435	1756_01_1	1017_01_99	425_01_57	424_01_147	427_3_1	568_01_236	200_2_278	2460_2_78	7_2_1	209_2_1	1150_3_478	306_2_85	75_01_660	1493_2_1	106_01_1	125_2_238	1953_2_105	389_2_11	224_2_88	249_3_1
1140_2_43	743_2_726	135_2_1	2635_2_49	2847_01_117	1148_5_84	277_2_1	392_01_1	62_2_1	349_01_1	274_01_1	2949_2_122	134_2_1	69_2_1	175_2_267	237_01_1	86_2_521	171_01_1	2542_01_40	878_03_90	160_2_1	1192_2_271	2788_2_277	1962_3_13	978_2_133	730_5_55	5_5_248	1917_2_131	2031_02_109	2684_2_444	1756_01_1	1017_01_77	425_01_51	424_01_165	427_3_1	568_01_221	200_2_287	2460_2_71	7_2_1	209_2_1	1150_3_451	306_2_99	75_01_706	1493_2_1	106_01_1	125_2_271	1953_2_94	389_2_10	224_2_83	249_3_1
1140_2_38	743_2_717	135_2_1	2635_2_54	2847_01_120	1148_5_84	277_2_1	392_01_1	62_2_1	349_01_1	274_01_1	2949_2_105	134_2_1	69_2_1	175_2_276	237_01_1	86_2_583	171_01_1	2542_01_37	878_03_89	160_2_1	1192_2_249	2788_2_291	1962_3_13	978_2_111	730_5_50	5_5_232	1917_2_125	2031_02_115	2684_2_429	1756_01_1	1017_01_69	425_01_34	424_01_184	427_3_1	568_01_203	200_2_274	2460_2_72	7_2_1	209_2_1	1150_3_490	306_2_97	75_01_662	1493_2_1	106_01_1	125_2_244	1953_2_107	389_2_12	224_2_94	249_3_1
1140_2_40	743_2_675	135_2_1	2635_2_48	2847_01_121	1148_5_86	277_2_1	392_01_1	62_2_1	349_01_1	274_01_1	2949_2_88	134_2_1	69_2_1	175_2_267	237_01_1	86_2_544	171_01_1	2542_01_44	878_03_102	160_2_1	1192_2_259	2788_2_288	1962_3_14	978_2_113	730_5_53	5_5_233	1917_2_119	2031_02_115	2684_2_441	1756_01_1	1017_01_57	425_01_28	424_01_182	427_3_1	568_01_216	200_2_297	2460_2_60	7_2_1	209_2_1	1150_3_449	306_2_92	75_01_741	1493_2_1	106_01_1	125_2_276	1953_2_104	389_2_9	224_2_102	249_3_1
1140_2_45	743_2_709	135_2_1	2635_2_54	2847_01_112	1148_5_91	277_2_1	392_01_1	62_2_1	349_01_1	274_01_1	2949_2_103	134_2_1	69_2_1	175_2_244	237_01_1	86_2_557	171_01_1	2542_01_33	878_03_113	160_2_1	1192_2_263	2788_2_303	1962_3_19	978_2_114	730_5_67	5_5_212	1917_2_136	2031_02_120	2684_2_421	1756_01_1	1017_01_45	425_01_27	424_01_210	427_3_1	568_01_202	200_2_298	2460_2_67	7_2_1	209_2_1	1150_3_429	306_2_80	75_01_761	1493_2_1	106_01_1	125_2_278	1953_2_93	389_2_10	224_2_93	249_3_1
1140_2_30	743_2_779	135_2_1	2635_2_61	2847_01_101	1148_5_85	277_2_1	392_01_1	62_2_1	349_01_1	274_01_1	2949_2_104	134_2_1	69_2_1	175_2_259	237_01_1	86_2_572	171_01_1	2542_01_37	878_03_136	160_2_1	1192_2_232	2788_2_298	1962_3_8	978_2_122	730_5_52	5_5_208	1917_2_127	2031_02_115	2684_2_383	1756_01_1	1017_01_38	425_01_24	424_01_223	427_3_1	568_01_191	200_2_297	2460_2_70	7_2_1	209_2_1	1150_3_470	306_2_91	75_01_724	1493_2_1	106_01_1	125_2_259	1953_2_99	389_2_12	224_2_97	249_3_1
1140_2_42	743_2_765	135_2_1	2635_2_51	2847_01_100	1148_5_84	277_2_1	392_01_1	62_2_1	349_01_1	274_01_1	2949_2_107	134_2_1	69_2_1	175_2_228	237_01_1	86_2_553	171_01_1	2542_01_40	878_03_134	160_2_1	1192_2_248	2788_2_300	1962_3_9	978_2_125	730_5_57	5_5_197	1917_2_134	2031_02_103	2684_2_403	1756_01_1	1017_01_22	425_01_27	424_01_248	427_3_1	568_01_189	200_2_326	2460_2_71	7_2_1	209_2_1	1150_3_451	306_2_68	75_01_717	1493_2_1	106_01_1	125_2_280	1953_2_116	389_2_15	224_2_94	249_3_1
1140_2_34	743_2_767	135_2_1	2635_2_55	2847_01_94	1148_5_90	277_2_1	392_01_1	62_2_1	349_01_1	274_01_1	2949_2_122	134_2_1	69_2_1	175_2_235	237_01_1	86_2_560	171_01_1	2542_01_40	878_03_144	160_2_1	1192_2_219	2788_2_312	1962_3_7	978_2_133	730_5_52	5_5_173	1917_2_140	2031_02_108	2684_2_351	1756_01_1	1017_01_21	425_01_24	424_01_277	427_3_1	568_01_176	200_2_307	2460_2_71	7_2_1	209_2_1	1150_3_456	306_2_74	75_01_713	1493_2_1	106_01_1	125_2_257	1953_2_119	389_2_20	224_2_105	249_3_1
1140_2_25	743_2_793	135_2_1	2635_2_69	2847_01_89	1148_5_78	277_2_1	392_01_1	62_2_1	274_01_1	2949_2_99	134_2_1	69_2_1	175_2_250	237_01_1	86_2_538	171_01_1	2542_01_50	878_03_118	160_2_1	1192_2_193	2788_2_293	1962_3_4	978_2_115	730_5_51	5_5_174	1917_2_152	2031_02_132	2684_2_353	1756_01_1	1017_01_14	425_01_24	424_01_279	427_3_1	568_01_160	200_2_335	2460_2_78	7_2_1	209_2_1	1150_3_452	306_2_80	75_01_759	1493_2_1	106_01_1	125_2_259	1953_2_111	389_2_20	224_2_99	249_3_1	2101_2_119
1140_2_26	743_2_752	135_2_1	2635_2_66	2847_01_80	1148_5_88	277_2_1	392_01_1	62_2_1	274_01_1	2949_2_96	134_2_1	69_2_1	175_2_253	237_01_1	86_2_493	171_01_1	2542_01_53	878_03_131	160_2_1	1192_2_217	2788_2_307	1962_3_7	978_2_117	730_5_71	5_5_153	1917_2_163	2031_02_131	2684_2_351	1756_01_1	1017_01_11	425_01_26	424_01_287	427_3_1	568_01_140	200_2_327	2460_2_81	7_2_1	209_2_1	1150_3_417	306_2_74	75_01_767	1493_2_1	106_01_1	125_2_265	1953_2_129	389_2_22	224_2_93	249_3_1	2101_2_118
1140_2_17	743_2_805	135_2_1	2635_2_77	2847_01_65	1148_5_95	277_2_1	392_01_1	62_2_1	274_01_1	2949_2_99	134_2_1	69_2_1	175_2_272	237_01_1	86_2_509	171_01_1	2542_01_51	878_03_114	160_2_1	1192_2_204	2788_2_319	1962_3_5	978_2_105	730_5_54	5_5_146	1917_2_136	2031_02_141	2684_2_336	1756_01_1	1017_01_10	425_01_27	424_01_256	427_3_1	568_01_128	200_2_340	2460_2_80	7_2_1	209_2_1	1150_3_419	306_2_82	75_01_771	1493_2_1	106_01_1	125_2_223	1953_2_122	389_2_24	224_2_101	249_3_1	2101_2_110
1140_2_21	743_2_801	135_2_1	2635_2_74	2847_01_44	1148_5_95	277_2_1	392_01_1	62_2_1	274_01_1	2949_2_89	134_2_1	69_2_1	175_2_302	237_01_1	86_2_503	171_01_1	2542_01_57	878_03_102	160_2_1	1192_2_199	2788_2_306	1962_3_3	978_2_121	730_5_64	5_5_150	1917_2_159	2031_02_149	2684_2_344	1756_01_1	1017_01_8	425_01_37	424_01_242	427_3_1	568_01_112	200_2_350	2460_2_84	7_2_1	209_2_1	1150_3_418	306_2_83	75_01_760	1493_2_1	106_01_1	125_2_214	1953_2_116	389_2_16	224_2_96	249_3_1	2101_2_98
1140_2_29	743_2_772	135_2_1	2635_2_65	2847_01_35	1148_5_95	277_2_1	392_01_1	62_2_1	274_01_1	2949_2_67	134_2_1	69_2_1	175_2_275	237_01_1	86_2_493	171_01_1	2542_01_71	878_03_108	160_2_1	1192_2_201	2788_2_324	1962_3_2	978_2_132	730_5_84	5_5_117	1917_2_147	2031_02_137	2684_2_325	1756_01_1	1017_01_12	425_01_48	424_01_236	427_3_1	568_01_106	200_2_366	2460_2_92	7_2_1	209_2_1	1150_3_427	306_2_61	75_01_753	1493_2_1	106_01_1	125_2_235	1953_2_103	389_2_20	224_2_88	249_3_1	2101_2_122
1140_2_28	743_2_803	135_2_1	2635_2_79	2847_01_35	1148_5_88	277_2_1	392_01_1	62_2_1	274_01_1	2949_2_81	134_2_1	69_2_1	175_2_295	237_01_1	86_2_491	171_01_1	2542_01_66	878_03_108	160_2_1	1192_2_180	2788_2_313	1962_3_1	978_2_141	730_5_66	5_5_91	1917_2_150	2031_02_136	2684_2_321	1756_01_1	1017_01_16	425_01_54	424_01_242	427_3_1	568_01_107	200_2_367	2460_2_88	7_2_1	209_2_1	1150_3_427	306_2_68	75_01_750	1493_2_1	106_01_1	125_2_195	1953_2_95	389_2_21	224_2_110	249_3_1	2101_2_113
1140_2_27	743_2_795	135_2_1	2635_2_85	2847_01_39	1148_5_90	277_2_1	392_01_1	62_2_1	274_01_1	2949_2_80	134_2_1	69_2_1	175_2_298	237_01_1	86_2_429	171_01_1	2542_01_63	878_03_109	160_2_1	1192_2_182	2788_2_332	978_2_137	730_5_65	5_5_77	1917_2_164	2031_02_131	2684_2_374	1756_01_1	1017_01_18	425_01_62	424_01_242	568_01_113	200_2_344	2460_2_88	7_2_1	209_2_1	1150_3_435	306_2_64	75_01_773	1493_2_1	106_01_1	125_2_219	1953_2_98	389_2_21	224_2_98	249_3_1	2101_2_115	79_02_353	78_2_103
1140_2_10	743_2_713	135_2_1	2635_2_81	2847_01_35	1148_5_97	277_2_1	392_01_1	62_2_1	274_01_1	2949_2_72	134_2_1	69_2_1	175_2_303	237_01_1	86_2_433	171_01_1	2542_01_64	878_03_111	160_2_1	1192_2_177	2788_2_314	978_2_158	730_5_79	5_5_73	1917_2_155	2031_02_120	2684_2_387	1756_01_1	1017_01_15	425_01_66	424_01_238	568_01_100	200_2_356	2460_2_112	7_2_1	209_2_1	1150_3_402	306_2_63	75_01_799	1493_2_1	106_01_1	125_2_231	1953_2_88	389_2_22	224_2_104	249_3_1	2101_2_129	79_02_377	78_2_102
1140_2_14	743_2_690	135_2_1	2635_2_84	2847_01_26	1148_5_98	277_2_1	392_01_1	62_2_1	274_01_1	2949_2_74	134_2_1	69_2_1	175_2_309	237_01_1	86_2_440	171_01_1	2542_01_55	878_03_109	160_2_1	1192_2_164	2788_2_263	978_2_167	730_5_74	5_5_82	1917_2_182	2031_02_123	2684_2_417	1756_01_1	1017_01_24	425_01_75	424_01_226	568_01_106	200_2_365	2460_2_103	7_2_1	209_2_1	1150_3_406	306_2_58	75_01_863	1493_2_1	106_01_1	125_2_213	1953_2_82	389_2_14	224_2_108	249_3_1	2101_2_116	79_02_390	78_2_90
1140_2_18	743_2_696	135_2_1	2635_2_75	2847_01_26	1148_5_84	277_2_1	392_01_1	62_2_1	274_01_1	2949_2_65	134_2_1	69_2_1	175_2_286	237_01_1	86_2_410	171_01_1	2542_01_51	878_03_116	160_2_1	1192_2_174	2788_2_247	978_2_167	730_5_70	5_5_76	1917_2_178	2031_02_129	2684_2_452	1756_01_1	1017_01_28	425_01_93	424_01_231	568_01_116	200_2_377	2460_2_103	7_2_1	209_2_1	1150_3_433	306_2_53	75_01_853	1493_2_1	106_01_1	125_2_242	1953_2_87	389_2_20	224_2_93	249_3_1	2101_2_118	79_02_402	78_2_113
1140_2_12	743_2_658	135_2_1	2635_2_85	2847_01_23	1148_5_75	277_2_1	392_01_1	62_2_1	274_01_1	2949_2_61	134_2_1	69_2_1	175_2_298	237_01_1	86_2_440	171_01_1	2542_01_49	878_03_130	160_2_1	1192_2_159	2788_2_228	978_2_164	730_5_80	5_5_65	1917_2_166	2031_02_128	2684_2_435	1756_01_1	1017_01_28	425_01_97	424_01_239	568_01_122	200_2_380	2460_2_115	7_2_1	209_2_1	1150_3_413	306_2_50	75_01_898	1493_2_1	106_01_1	125_2_231	1953_2_90	389_2_20	224_2_96	249_3_1	2101_2_133	79_02_392	78_2_98
1140_2_14	743_2_619	135_2_1	2635_2_80	2847_01_24	1148_5_70	277_2_1	392_01_1	62_2_1	274_01_1	2949_2_50	134_2_1	69_2_1	175_2_290	237_01_1	86_2_438	171_01_1	2542_01_60	878_03_149	160_2_1	1192_2_167	2788_2_224	978_2_151	730_5_66	5_5_66	1917_2_191	2031_02_132	2684_2_457	1756_01_1	1017_01_36	425_01_117	424_01_227	568_01_119	200_2_350	2460_2_101	7_2_1	209_2_1	1150_3_450	306_2_53	75_01_955	1493_2_1	106_01_1	125_2_198	1953_2_97	389_2_19	224_2_107	249_3_1	2101_2_121	79_02_400	78_2_102
1140_2_13	743_2_608	135_2_1	2635_2_80	2847_01_26	1148_5_78	277_2_1	392_01_1	62_2_1	274_01_1	2949_2_37	134_2_1	69_2_1	175_2_281	237_01_1	86_2_421	171_01_1	2542_01_47	878_03_178	160_2_1	1192_2_197	2788_2_258	978_2_157	730_5_84	5_5_58	1917_2_203	2031_02_154	2684_2_487	1756_01_1	1017_01_36	425_01_122	424_01_219	568_01_103	200_2_356	2460_2_97	7_2_1	209_2_1	1150_3_481	306_2_42	75_01_940	1493_2_1	106_01_1	125_2_224	1953_2_83	389_2_21	224_2_90	249_3_1	2101_2_107	79_02_383	78_2_110
1140_2_10	743_2_606	135_2_1	2635_2_81	2847_01_21	1148_5_64	277_2_1	392_01_1	62_2_1	274_01_1	2949_2_50	134_2_1	69_2_1	175_2_297	237_01_1	86_2_476	171_01_1	2542_01_40	878_03_180	160_2_1	1192_2_198	2788_2_246	978_2_182	730_5_62	5_5_56	1917_2_203	2031_02_152	2684_2_438	1756_01_1	1017_01_49	425_01_111	424_01_223	568_01_124	200_2_323	2460_2_100	7_2_1	209_2_1	1150_3_474	306_2_37	75_01_966	1493_2_1	106_01_1	125_2_198	1953_2_82	389_2_16	224_2_63	249_3_1	2101_2_120	79_02_386	78_2_84
1140_2_13	743_2_618	135_2_1	2635_2_68	2847_01_28	1148_5_50	277_2_1	392_01_1	62_2_1	274_01_1	2949_2_50	134_2_1	69_2_1	175_2_288	237_01_1	86_2_502	171_01_1	2542_01_38	878_03_185	160_2_1	1192_2_192	2788_2_249	978_2_166	730_5_46	5_5_54	1917_2_226	2031_02_122	2684_2_480	1756_01_1	1017_01_54	425_01_140	424_01_239	568_01_129	200_2_352	2460_2_94	7_2_1	209_2_1	1150_3_494	306_2_43	75_01_962	1493_2_1	106_01_1	125_2_197	1953_2_84	389_2_18	224_2_65	249_3_1	2101_2_118	79_02_395	78_2_87
1140_2_11	743_2_614	135_2_1	2635_2_69	2847_01_27	1148_5_64	277_2_1	392_01_1	62_2_1	274_01_1	2949_2_34	134_2_1	69_2_1	175_2_269	237_01_1	86_2_461	171_01_1	2542_01_39	878_03_182	160_2_1	1192_2_204	2788_2_287	978_2_157	730_5_53	5_5_54	1917_2_202	2031_02_120	2684_2_501	1756_01_1	1017_01_54	425_01_141	424_01_227	568_01_134	200_2_332	2460_2_101	7_2_1	209_2_1	1150_3_533	306_2_52	75_01_989	1493_2_1	106_01_1	125_2_245	1953_2_69	389_2_21	224_2_60	249_3_1	2101_2_107	79_02_383	78_2_72
1140_2_12	743_2_638	135_2_1	2635_2_77	2847_01_21	1148_5_60	277_2_1	392_01_1	62_2_1	274_01_1	2949_2_40	134_2_1	69_2_1	175_2_290	237_01_1	86_2_487	171_01_1	2542_01_42	878_03_179	160_2_1	1192_2_180	2788_2_272	978_2_159	730_5_53	5_5_61	1917_2_215	2031_02_105	2684_2_468	1756_01_1	1017_01_62	425_01_142	424_01_214	568_01_144	200_2_330	2460_2_101	7_2_1	209_2_1	1150_3_536	306_2_61	75_01_975	1493_2_1	106_01_1	125_2_187	1953_2_60	389_2_20	224_2_71	249_3_1	2101_2_101	79_02_426	78_2_80
1140_2_14	743_2_604	135_2_1	2635_2_62	2847_01_22	1148_5_53	277_2_1	392_01_1	62_2_1	274_01_1	2949_2_42	134_2_1	69_2_1	175_2_302	237_01_1	86_2_469	171_01_1	2542_01_38	878_03_172	160_2_1	1192_2_192	2788_2_315	978_2_174	730_5_60	5_5_79	1917_2_210	2031_02_112	2684_2_510	1756_01_1	1017_01_64	425_01_127	424_01_188	568_01_174	200_2_322	2460_2_82	7_2_1	209_2_1	1150_3_551	306_2_56	75_01_1002	1493_2_1	106_01_1	125_2_162	1953_2_56	389_2_20	224_2_65	249_3_1	2101_2_92	79_02_441	78_2_98
1140_2_17	743_2_611	135_2_1	2635_2_60	2847_01_27	1148_5_55	277_2_1	392_01_1	62_2_1	274_01_1	2949_2_55	134_2_1	69_2_1	175_2_295	237_01_1	86_2_460	171_01_1	2542_01_27	878_03_178	160_2_1	1192_2_196	2788_2_335	978_2_157	730_5_59	5_5_89	1917_2_183	2031_02_104	2684_2_490	1756_01_1	1017_01_80	425_01_131	424_01_202	568_01_167	200_2_292	2460_2_89	7_2_1	209_2_1	1150_3_576	306_2_50	75_01_961	1493_2_1	106_01_1	125_2_172	1953_2_61	389_2_21	224_2_63	249_3_1	2101_2_102	79_02_474	78_2_76
1140_2_15	743_2_626	135_2_1	2635_2_72	2847_01_33	1148_5_60	277_2_1	392_01_1	62_2_1	274_01_1	2949_2_60	134_2_1	69_2_1	175_2_318	237_01_1	86_2_476	171_01_1	2542_01_25	878_03_184	160_2_1	1192_2_194	2788_2_294	978_2_153	730_5_47	5_5_97	1917_2_186	2031_02_112	2684_2_460	1756_01_1	1017_01_84	425_01_121	424_01_160	568_01_148	200_2_315	2460_2_102	7_2_1	209_2_1	1150_3_612	306_2_46	75_01_985	1493_2_1	106_01_1	125_2_159	1953_2_52	389_2_16	224_2_54	249_3_1	2101_2_103	79_02_484	78_2_97
1140_2_18	743_2_590	135_2_1	2635_2_65	2847_01_21	1148_5_50	277_2_1	392_01_1	62_2_1	274_01_1	2949_2_54	134_2_1	69_2_1	175_2_302	237_01_1	86_2_483	171_01_1	2542_01_23	878_03_149	160_2_1	1192_2_200	2788_2_296	978_2_155	730_5_48	5_5_105	1917_2_195	2031_02_117	2684_2_490	1756_01_1	1017_01_90	425_01_120	424_01_166	568_01_156	200_2_342	2460_2_86	7_2_1	209_2_1	1150_3_585	306_2_39	75_01_1038	1493_2_1	106_01_1	125_2_171	1953_2_41	389_2_22	224_2_49	249_3_1	2101_2_125	79_02_532	78_2_103
1140_2_11	743_2_612	135_2_1	2635_2_67	2847_01_10	1148_5_50	277_2_1	392_01_1	62_2_1	274_01_1	2949_2_54	134_2_1	69_2_1	175_2_298	237_01_1	86_2_478	171_01_1	2542_01_24	878_03_170	160_2_1	1192_2_181	2788_2_317	978_2_175	730_5_53	5_5_90	1917_2_163	2031_02_102	2684_2_433	1756_01_1	1017_01_97	425_01_112	424_01_162	568_01_170	200_2_330	2460_2_110	7_2_1	209_2_1	1150_3_574	306_2_46	75_01_983	1493_2_1	106_01_1	125_2_191	1953_2_45	389_2_22	224_2_49	249_3_1	2101_2_140	79_02_564	78_2_105
1140_2_8	743_2_621	135_2_1	2635_2_60	2847_01_11	1148_5_44	277_2_1	392_01_1	62_2_1	274_01_1	2949_2_48	134_2_1	69_2_1	175_2_290	237_01_1	86_2_464	171_01_1	2542_01_34	878_03_135	160_2_1	1192_2_208	2788_2_335	978_2_159	730_5_39	5_5_85	1917_2_186	2031_02_114	2684_2_439	1756_01_1	1017_01_101	425_01_93	424_01_148	568_01_161	200_2_326	2460_2_117	7_2_1	209_2_1	1150_3_584	306_2_59	75_01_1008	1493_2_1	106_01_1	125_2_173	1953_2_61	389_2_20	224_2_52	249_3_1	2101_2_134	79_02_569	78_2_89
1140_2_12	743_2_658	135_2_1	2635_2_52	2847_01_13	1148_5_55	277_2_1	392_01_1	62_2_1	274_01_1	2949_2_49	134_2_1	69_2_1	175_2_283	237_01_1	86_2_455	171_01_1	2542_01_38	878_03_134	160_2_1	1192_2_202	2788_2_376	978_2_148	730_5_49	5_5_85	1917_2_211	2031_02_104	2684_2_421	1756_01_1	1017_01_107	425_01_69	424_01_138	568_01_170	200_2_366	2460_2_141	7_2_1	209_2_1	1150_3_541	306_2_44	75_01_976	1493_2_1	106_01_1	125_2_194	1953_2_48	389_2_21	224_2_47	249_3_1	2101_2_145	79_02_587	78_2_55
1140_2_7	743_2_694	135_2_1	2635_2_59	2847_01_13	1148_5_46	277_2_1	392_01_1	62_2_1	274_01_1	2949_2_47	134_2_1	69_2_1	175_2_288	237_01_1	86_2_479	171_01_1	2542_01_53	878_03_144	160_2_1	1192_2_201	2788_2_323	978_2_146	730_5_48	5_5_80	1917_2_187	2031_02_114	2684_2_382	1756_01_1	1017_01_108	425_01_61	424_01_154	568_01_171	200_2_328	2460_2_140	7_2_1	209_2_1	1150_3_590	306_2_53	75_01_1006	1493_2_1	106_01_1	125_2_202	1953_2_51	389_2_16	224_2_49	249_3_1	2101_2_147	79_02_603	78_2_73
1140_2_8	743_2_735	135_2_1	2635_2_59	2847_01_24	1148_5_42	277_2_1	392_01_1	62_2_1	274_01_1	2949_2_45	134_2_1	69_2_1	175_2_256	237_01_1	86_2_484	171_01_1	2542_01_60	878_03_143	160_2_1	1192_2_210	2788_2_330	978_2_123	730_5_38	5_5_82	1917_2_180	2031_02_108	2684_2_432	1756_01_1	1017_01_110	425_01_52	424_01_166	568_01_168	200_2_296	2460_2_143	7_2_1	209_2_1	1150_3_585	306_2_68	75_01_1003	1493_2_1	106_01_1	125_2_183	1953_2_74	389_2_15	224_2_54	249_3_1	2101_2_149	79_02_590	78_2_78
1140_2_8	743_2_724	135_2_1	2635_2_66	2847_01_32	1148_5_38	277_2_1	392_01_1	62_2_1	274_01_1	2949_2_38	134_2_1	69_2_1	175_2_264	237_01_1	86_2_471	171_01_1	2542_01_52	878_03_138	160_2_1	1192_2_193	2788_2_345	978_2_122	730_5_56	5_5_66	1917_2_173	2031_02_97	2684_2_415	1756_01_1	1017_01_115	425_01_42	424_01_194	568_01_174	200_2_253	2460_2_153	7_2_1	209_2_1	1150_3_593	306_2_43	75_01_1037	1493_2_1	106_01_1	125_2_208	1953_2_52	389_2_16	224_2_55	249_3_1	2101_2_162	79_02_621	78_2_55
1140_2_8	743_2_736	135_2_1	2635_2_59	2847_01_25	1148_5_33	277_2_1	392_01_1	62_2_1	274_01_1	2949_2_36	134_2_1	69_2_1	175_2_276	237_01_1	86_2_483	171_01_1	2542_01_46	878_03_128	160_2_1	1192_2_206	2788_2_299	978_2_114	730_5_62	5_5_73	1917_2_164	2031_02_93	2684_2_410	1756_01_1	1017_01_120	425_01_50	424_01_179	568_01_158	200_2_238	2460_2_164	7_2_1	209_2_1	1150_3_618	306_2_57	75_01_1017	1493_2_1	106_01_1	125_2_198	1953_2_65	389_2_13	224_2_67	249_3_1	2101_2_160	79_02_614	78_2_79
1140_2_11	743_2_751	135_2_1	2635_2_60	2847_01_31	1148_5_40	277_2_1	392_01_1	62_2_1	274_01_1	2949_2_35	134_2_1	69_2_1	175_2_265	237_01_1	86_2_495	171_01_1	2542_01_42	878_03_136	160_2_1	1192_2_210	2788_2_320	978_2_99	730_5_57	5_5_74	1917_2_182	2031_02_91	2684_2_436	1756_01_1	1017_01_119	425_01_38	424_01_189	568_01_140	200_2_244	2460_2_150	7_2_1	209_2_1	1150_3_570	306_2_51	75_01_1062	1493_2_1	106_01_1	125_2_218	1953_2_70	389_2_11	224_2_72	249_3_1	2101_2_154	79_02_612	78_2_47
1140_2_7	743_2_751	135_2_1	2635_2_56	2847_01_31	1148_5_35	277_2_1	392_01_1	62_2_1	274_01_1	2949_2_40	134_2_1	69_2_1	175_2_272	237_01_1	86_2_452	171_01_1	2542_01_38	878_03_129	160_2_1	1192_2_208	2788_2_322	978_2_112	730_5_59	5_5_65	1917_2_196	2031_02_87	2684_2_433	1756_01_1	1017_01_113	425_01_40	424_01_220	568_01_131	200_2_204	2460_2_158	7_2_1	209_2_1	1150_3_575	306_2_33	75_01_1011	1493_2_1	106_01_1	125_2_250	1953_2_75	389_2_11	224_2_68	249_3_1	2101_2_160	79_02_657	78_2_58
1140_2_10	743_2_786	135_2_1	2635_2_47	2847_01_23	1148_5_41	277_2_1	392_01_1	62_2_1	274_01_1	2949_2_37	134_2_1	69_2_1	175_2_253	237_01_1	86_2_474	171_01_1	2542_01_39	878_03_110	160_2_1	1192_2_191	2788_2_344	978_2_104	730_5_50	5_5_65	1917_2_204	2031_02_99	2684_2_440	1756_01_1	1017_01_109	425_01_44	424_01_200	568_01_121	200_2_209	2460_2_161	7_2_1	209_2_1	1150_3_573	306_2_42	75_01_1055	1493_2_1	106_01_1	125_2_246	1953_2_84	389_2_4	224_2_71	249_3_1	2101_2_156	79_02_678	78_2_82
1140_2_4	743_2_746	135_2_1	2635_2_49	2847_01_15	1148_5_44	277_2_1	392_01_1	62_2_1	274_01_1	2949_2_42	134_2_1	69_2_1	175_2_288	237_01_1	86_2_500	171_01_1	2542_01_34	878_03_117	160_2_1	1192_2_175	2788_2_371	978_2_115	730_5_44	5_5_48	1917_2_217	2031_02_92	2684_2_441	1756_01_1	1017_01_95	425_01_48	424_01_180	568_01_101	200_2_203	2460_2_155	7_2_1	209_2_1	1150_3_502	306_2_42	75_01_1118	1493_2_1	106_01_1	125_2_260	1953_2_86	389_2_5	224_2_87	249_3_1	2101_2_174	79_02_720	78_2_63
1140_2_6	743_2_762	135_2_1	2635_2_49	2847_01_7	1148_5_54	277_2_1	392_01_1	62_2_1	274_01_1	2949_2_34	134_2_1	175_2_259	237_01_1	86_2_511	171_01_1	2542_01_39	878_03_111	160_2_1	1192_2_165	2788_2_357	978_2_116	730_5_44	5_5_44	1917_2_235	2031_02_110	2684_2_433	1756_01_1	1017_01_99	425_01_43	424_01_185	568_01_105	200_2_204	2460_2_175	7_2_1	209_2_1	1150_3_457	306_2_42	75_01_1142	1493_2_1	106_01_1	125_2_263	1953_2_91	224_2_85	249_3_1	2101_2_161	79_02_760	78_2_64	39_2_120	549_01_229
1140_2_8	743_2_729	135_2_1	2635_2_30	2847_01_6	1148_5_62	277_2_1	392_01_1	62_2_1	274_01_1	2949_2_31	134_2_1	175_2_267	237_01_1	86_2_575	171_01_1	2542_01_34	878_03_95	160_2_1	1192_2_175	2788_2_365	978_2_101	730_5_49	5_5_40	1917_2_247	2031_02_120	2684_2_425	1756_01_1	1017_01_91	425_01_45	424_01_204	568_01_84	200_2_218	2460_2_153	7_2_1	209_2_1	1150_3_438	306_2_31	75_01_1159	1493_2_1	106_01_1	125_2_245	1953_2_87	224_2_79	249_3_1	2101_2_157	79_02_798	78_2_55	39_2_106	549_01_222
1140_2_6	743_2_745	135_2_1	2635_2_30	2847_01_9	1148_5_57	277_2_1	392_01_1	62_2_1	274_01_1	2949_2_27	134_2_1	175_2_291	237_01_1	86_2_548	171_01_1	2542_01_45	878_03_89	160_2_1	1192_2_161	2788_2_357	978_2_107	730_5_56	5_5_30	1917_2_239	2031_02_115	2684_2_440	1756_01_1	1017_01_97	425_01_42	424_01_209	568_01_64	200_2_185	2460_2_162	7_2_1	209_2_1	1150_3_424	306_2_25	75_01_1189	1493_2_1	106_01_1	125_2_276	1953_2_79	224_2_63	249_3_1	2101_2_157	79_02_827	78_2_50	39_2_115	549_01_236
1140_2_5	743_2_747	135_2_1	2635_2_26	2847_01_9	1148_5_47	277_2_1	392_01_1	62_2_1	274_01_1	2949_2_21	134_2_1	175_2_289	237_01_1	86_2_537	171_01_1	2542_01_56	878_03_77	160_2_1	1192_2_176	2788_2_386	978_2_94	730_5_55	5_5_37	1917_2_234	2031_02_116	2684_2_402	1756_01_1	1017_01_80	425_01_44	424_01_209	568_01_60	200_2_182	2460_2_163	7_2_1	209_2_1	1150_3_376	306_2_35	75_01_1230	1493_2_1	106_01_1	125_2_303	1953_2_91	224_2_70	249_3_1	2101_2_143	79_02_863	78_2_67	39_2_107	549_01_228
1140_2_6	743_2_770	135_2_1	2635_2_17	2847_01_11	1148_5_41	277_2_1	392_01_1	62_2_1	274_01_1	2949_2_21	134_2_1	175_2_279	237_01_1	86_2_494	171_01_1	2542_01_60	878_03_57	160_2_1	1192_2_171	2788_2_406	978_2_102	730_5_46	5_5_29	1917_2_248	2031_02_137	2684_2_433	1756_01_1	1017_01_81	425_01_46	424_01_227	568_01_60	200_2_171	2460_2_157	7_2_1	209_2_1	1150_3_398	306_2_19	75_01_1228	1493_2_1	106_01_1	125_2_302	1953_2_87	224_2_65	249_3_1	2101_2_144	79_02_871	78_2_41	39_2_111	549_01_221
1140_2_4	743_2_782	135_2_1	2635_2_17	2847_01_10	1148_5_30	277_2_1	392_01_1	62_2_1	274_01_1	2949_2_20	134_2_1	175_2_284	237_01_1	86_2_502	171_01_1	2542_01_58	878_03_55	160_2_1	1192_2_171	2788_2_385	978_2_90	730_5_62	5_5_27	1917_2_224	2031_02_144	2684_2_472	1756_01_1	1017_01_86	425_01_40	424_01_250	568_01_56	200_2_135	2460_2_170	7_2_1	209_2_1	1150_3_401	306_2_21	75_01_1254	1493_2_1	106_01_1	125_2_325	1953_2_92	224_2_64	249_3_1	2101_2_108	79_02_886	78_2_45	39_2_127	549_01_217
1140_2_2	743_2_766	135_2_1	2635_2_8	2847_01_6	1148_5_22	277_2_1	392_01_1	62_2_1	274_01_1	2949_2_22	134_2_1	175_2_255	237_01_1	86_2_509	171_01_1	2542_01_60	878_03_54	160_2_1	1192_2_201	2788_2_410	978_2_101	730_5_56	5_5_18	1917_2_245	2031_02_148	2684_2_471	1756_01_1	1017_01_75	425_01_42	424_01_260	568_01_46	200_2_138	2460_2_166	7_2_1	209_2_1	1150_3_373	306_2_21	75_01_1289	1493_2_1	106_01_1	125_2_344	1953_2_92	224_2_50	249_3_1	2101_2_98	79_02_894	78_2_61	39_2_126	549_01_207
743_2_778	135_2_1	2635_2_10	2847_01_7	1148_5_21	277_2_1	392_01_1	62_2_1	274_01_1	2949_2_25	134_2_1	175_2_257	237_01_1	86_2_523	171_01_1	2542_01_50	878_03_43	160_2_1	1192_2_201	2788_2_410	978_2_110	730_5_44	5_5_24	1917_2_254	2031_02_160	2684_2_493	1756_01_1	1017_01_67	425_01_38	424_01_262	568_01_37	200_2_106	2460_2_171	7_2_1	209_2_1	1150_3_366	306_2_17	75_01_1292	1493_2_1	106_01_1	125_2_347	1953_2_74	224_2_40	249_3_1	2101_2_94	79_02_889	78_2_40	39_2_123	549_01_203	15_01_1
743_2_790	135_2_1	2635_2_6	2847_01_14	1148_5_16	277_2_1	392_01_1	62_2_1	274_01_1	2949_2_20	134_2_1	175_2_305	237_01_1	86_2_516	171_01_1	2542_01_47	878_03_33	160_2_1	1192_2_171	2788_2_403	978_2_100	730_5_48	5_5_24	1917_2_245	2031_02_163	2684_2_479	1756_01_1	1017_01_48	425_01_35	424_01_266	568_01_51	200_2_105	2460_2_182	7_2_1	209_2_1	1150_3_341	306_2_26	75_01_1294	1493_2_1	106_01_1	125_2_355	1953_2_55	224_2_55	249_3_1	2101_2_87	79_02_891	78_2_48	39_2_114	549_01_229	15_01_1
743_2_802	135_2_1	2635_2_4	2847_01_17	1148_5_20	277_2_1	392_01_1	62_2_1	274_01_1	2949_2_23	134_2_1	175_2_275	237_01_1	86_2_518	171_01_1	2542_01_56	878_03_29	160_2_1	1192_2_193	2788_2_434	978_2_105	730_5_36	5_5_17	1917_2_261	2031_02_163	2684_2_474	1756_01_1	1017_01_58	425_01_34	424_01_286	568_01_49	200_2_113	2460_2_164	7_2_1	209_2_1	1150_3_316	306_2_23	75_01_1307	1493_2_1	106_01_1	125_2_375	1953_2_41	224_2_46	249_3_1	2101_2_73	79_02_855	78_2_54	39_2_117	549_01_217	15_01_1
743_2_787	135_2_1	2635_2_5	2847_01_18	1148_5_15	277_2_1	392_01_1	62_2_1	274_01_1	2949_2_26	134_2_1	175_2_278	237_01_1	86_2_575	171_01_1	2542_01_62	878_03_19	160_2_1	1192_2_172	2788_2_436	978_2_103	730_5_28	5_5_18	1917_2_261	2031_02_194	2684_2_514	1756_01_1	1017_01_56	425_01_38	424_01_276	568_01_34	200_2_116	2460_2_161	7_2_1	209_2_1	1150_3_324	306_2_23	75_01_1260	1493_2_1	106_01_1	125_2_384	1953_2_28	224_2_42	249_3_1	2101_2_65	79_02_835	78_2_57	39_2_125	549_01_221	15_01_1
743_2_815	135_2_1	2635_2_5	2847_01_16	1148_5_22	277_2_1	392_01_1	62_2_1	274_01_1	2949_2_18	134_2_1	175_2_277	237_01_1	86_2_603	171_01_1	2542_01_68	878_03_21	160_2_1	1192_2_162	2788_2_385	978_2_90	730_5_38	5_5_18	1917_2_238	2031_02_193	2684_2_484	1756_01_1	1017_01_46	425_01_34	424_01_273	568_01_29	200_2_139	2460_2_178	7_2_1	209_2_1	1150_3_327	306_2_21	75_01_1320	1493_2_1	106_01_1	125_2_382	1953_2_51	224_2_41	249_3_1	2101_2_66	79_02_813	78_2_78	39_2_101	549_01_228	15_01_1
743_2_809	135_2_1	2635_2_4	2847_01_17	1148_5_24	277_2_1	392_01_1	62_2_1	274_01_1	2949_2_21	134_2_1	175_2_294	237_01_1	86_2_564	171_01_1	2542_01_62	878_03_12	160_2_1	1192_2_168	2788_2_381	978_2_75	730_5_40	5_5_12	1917_2_233	2031_02_208	2684_2_471	1756_01_1	1017_01_45	425_01_27	424_01_270	568_01_45	200_2_164	2460_2_158	7_2_1	209_2_1	1150_3_356	306_2_13	75_01_1290	1493_2_1	106_01_1	125_2_395	1953_2_45	224_2_38	249_3_1	2101_2_70	79_02_787	78_2_55	39_2_115	549_01_238	15_01_1
743_2_818	135_2_1	2635_2_6	2847_01_12	1148_5_22	277_2_1	392_01_1	62_2_1	274_01_1	2949_2_22	134_2_1	175_2_325	237_01_1	86_2_575	171_01_1	2542_01_66	878_03_14	160_2_1	1192_2_171	2788_2_355	978_2_69	730_5_38	5_5_15	1917_2_223	2031_02_207	2684_2_481	1756_01_1	1017_01_40	425_01_34	424_01_244	568_01_54	200_2_173	2460_2_188	7_2_1	209_2_1	1150_3_353	306_2_18	75_01_1248	1493_2_1	106_01_1	125_2_366	1953_2_45	224_2_43	249_3_1	2101_2_76	79_02_796	78_2_56	39_2_117	549_01_245	15_01_1
743_2_838	135_2_1	2635_2_4	2847_01_8	1148_5_29	277_2_1	392_01_1	62_2_1	274_01_1	2949_2_25	134_2_1	175_2_319	237_01_1	86_2_559	171_01_1	2542_01_53	878_03_17	160_2_1	1192_2_150	2788_2_384	978_2_70	730_5_47	5_5_11	1917_2_209	2031_02_234	2684_2_450	1756_01_1	1017_01_27	425_01_34	424_01_216	568_01_56	200_2_204	2460_2_193	7_2_1	209_2_1	1150_3_355	306_2_8	75_01_1275	1493_2_1	106_01_1	125_2_410	1953_2_56	224_2_44	249_3_1	2101_2_64	79_02_723	78_2_52	39_2_111	549_01_230	15_01_1
743_2_905	135_2_1	2635_2_4	2847_01_9	1148_5_31	277_2_1	392_01_1	62_2_1	274_01_1	2949_2_27	134_2_1	175_2_325	237_01_1	86_2_566	171_01_1	2542_01_59	878_03_16	160_2_1	1192_2_153	2788_2_376	978_2_65	730_5_42	5_5_24	1917_2_207	2031_02_208	2684_2_436	1756_01_1	1017_01_17	425_01_42	424_01_193	568_01_56	200_2_212	2460_2_174	7_2_1	209_2_1	1150_3_372	306_2_8	75_01_1243	1493_2_1	106_01_1	125_2_373	1953_2_53	224_2_39	249_3_1	2101_2_58	79_02_695	78_2_44	39_2_127	549_01_256	15_01_1
743_2_920	135_2_1	2635_2_6	2847_01_5	1148_5_23	277_2_1	392_01_1	62_2_1	274_01_1	2949_2_24	134_2_1	175_2_370	237_01_1	86_2_627	171_01_1	2542_01_48	878_03_24	160_2_1	1192_2_151	2788_2_333	978_2_64	730_5_45	5_5_25	1917_2_200	2031_02_193	2684_2_418	1756_01_1	1017_01_19	425_01_38	424_01_189	568_01_61	200_2_216	2460_2_185	7_2_1	209_2_1	1150_3_358	306_2_12	75_01_1192	1493_2_1	106_01_1	125_2_337	1953_2_62	224_2_40	249_3_1	2101_2_53	79_02_672	78_2_58	39_2_130	549_01_278	15_01_1
743_2_963	135_2_1	2635_2_5	2847_01_1	1148_5_28	277_2_1	392_01_1	62_2_1	274_01_1	2949_2_33	134_2_1	175_2_353	237_01_1	86_2_628	171_01_1	2542_01_35	878_03_31	160_2_1	1192_2_158	2788_2_360	978_2_61	730_5_37	5_5_24	1917_2_207	2031_02_191	2684_2_406	1756_01_1	1017_01_27	425_01_42	424_01_178	568_01_63	200_2_237	2460_2_177	7_2_1	209_2_1	1150_3_339	306_2_11	75_01_1193	1493_2_1	106_01_1	125_2_352	1953_2_51	224_2_47	249_3_1	2101_2_56	79_02_610	78_2_60	39_2_131	549_01_289	15_01_1
743_2_995	135_2_1	2635_2_5	2847_01_1	1148_5_26	277_2_1	392_01_1	62_2_1	274_01_1	2949_2_28	134_2_1	175_2_360	237_01_1	86_2_642	171_01_1	2542_01_32	878_03_24	160_2_1	1192_2_158	2788_2_362	978_2_64	730_5_29	5_5_28	1917_2_180	2031_02_192	2684_2_448	1756_01_1	1017_01_24	425_01_39	424_01_150	568_01_77	200_2_224	2460_2_175	7_2_1	209_2_1	1150_3_334	306_2_7	75_01_1188	1493_2_1	106_01_1	125_2_297	1953_2_60	224_2_42	249_3_1	2101_2_59	79_02_568	78_2_70	39_2_163	549_01_291	15_01_1
743_2_985	135_2_1	2635_2_6	2847_01_1	1148_5_21	277_2_1	392_01_1	62_2_1	274_01_1	2949_2_25	134_2_1	175_2_372	237_01_1	86_2_655	171_01_1	2542_01_26	878_03_30	160_2_1	1192_2_159	2788_2_382	978_2_62	730_5_36	5_5_24	1917_2_195	2031_02_194	2684_2_434	1756_01_1	1017_01_23	425_01_43	424_01_128	568_01_88	200_2_244	2460_2_209	7_2_1	209_2_1	1150_3_358	306_2_8	75_01_1125	1493_2_1	106_01_1	125_2_279	1953_2_56	224_2_33	249_3_1	2101_2_43	79_02_562	78_2_72	39_2_152	549_01_300	15_01_1
743_2_940	135_2_1	2635_2_3	2847_01_1	1148_5_24	277_2_1	392_01_1	62_2_1	274_01_1	2949_2_36	134_2_1	175_2_401	237_01_1	86_2_640	171_01_1	2542_01_28	878_03_37	160_2_1	1192_2_189	2788_2_415	978_2_59	730_5_36	5_5_28	1917_2_190	2031_02_175	2684_2_435	1756_01_1	1017_01_31	425_01_49	424_01_112	568_01_103	200_2_258	2460_2_200	7_2_1	209_2_1	1150_3_409	306_2_5	75_01_1018	1493_2_1	106_01_1	125_2_302	1953_2_46	224_2_30	249_3_1	2101_2_39	79_02_532	78_2_62	39_2_151	549_01_287	15_01_1
743_2_896	135_2_1	2635_2_2	1148_5_12	277_2_1	62_2_1	274_01_1	2949_2_23	134_2_1	175_2_427	237_01_1	86_2_661	171_01_1	2542_01_28	878_03_46	160_2_1	1192_2_212	2788_2_411	978_2_41	730_5_41	5_5_17	1917_2_169	2031_02_182	2684_2_462	1017_01_37	425_01_44	424_01_106	568_01_113	200_2_238	2460_2_214	7_2_1	209_2_1	1150_3_432	306_2_11	75_01_969	1493_2_1	106_01_1	125_2_276	1953_2_46	224_2_27	249_3_1	2101_2_36	79_02_534	78_2_83	39_2_155	549_01_324	15_01_1	16_2_211	1709_2_360	482_2_1
743_2_903	135_2_1	2635_2_1	1148_5_15	277_2_1	62_2_1	274_01_1	2949_2_27	134_2_1	175_2_400	237_01_1	86_2_612	171_01_1	2542_01_25	878_03_59	160_2_1	1192_2_192	2788_2_437	978_2_39	730_5_43	5_5_12	1917_2_173	2031_02_196	2684_2_432	1017_01_42	425_01_51	424_01_103	568_01_114	200_2_268	2460_2_237	7_2_1	209_2_1	1150_3_445	306_2_10	75_01_897	1493_2_1	106_01_1	125_2_290	1953_2_43	224_2_32	249_3_1	2101_2_30	79_02_553	78_2_79	39_2_141	549_01_364	15_01_1	16_2_190	1709_2_359	482_2_1
743_2_901	135_2_1	2635_2_2	1148_5_24	277_2_1	62_2_1	274_01_1	2949_2_21	134_2_1	175_2_406	237_01_1	86_2_571	171_01_1	2542_01_13	878_03_67	160_2_1	1192_2_220	2788_2_448	978_2_47	730_5_41	5_5_12	1917_2_174	2031_02_180	2684_2_409	1017_01_31	425_01_50	424_01_121	568_01_121	200_2_256	2460_2_240	7_2_1	209_2_1	1150_3_490	306_2_9	75_01_844	1493_2_1	106_01_1	125_2_295	1953_2_42	224_2_30	249_3_1	2101_2_43	79_02_531	78_2_74	39_2_134	549_01_407	15_01_1	16_2_168	1709_2_392	482_2_1
743_2_879	135_2_1	2635_2_3	1148_5_15	277_2_1	62_2_1	274_01_1	2949_2_21	134_2_1	175_2_427	237_01_1	86_2_598	171_01_1	2542_01_7	878_03_67	160_2_1	1192_2_199	2788_2_410	978_2_48	730_5_45	5_5_8	1917_2_203	2031_02_175	2684_2_438	1017_01_32	425_01_42	424_01_131	568_01_111	200_2_268	2460_2_254	7_2_1	209_2_1	1150_3_525	306_2_10	75_01_748	1493_2_1	106_01_1	125_2_286	1953_2_45	224_2_33	249_3_1	2101_2_42	79_02_534	78_2_85	39_2_125	549_01_439	15_01_1	16_2_176	1709_2_418	482_2_1
743_2_908	135_2_1	2635_2_2	1148_5_21	277_2_1	62_2_1	274_01_1	2949_2_28	134_2_1	175_2_397	237_01_1	86_2_566	171_01_1	2542_01_5	878_03_80	160_2_1	1192_2_217	2788_2_431	978_2_45	730_5_32	5_5_13	1917_2_227	2031_02_169	2684_2_396	1017_01_41	425_01_39	424_01_139	568_01_122	200_2_292	2460_2_245	7_2_1	209_2_1	1150_3_501	306_2_10	75_01_762	1493_2_1	106_01_1	125_2_274	1953_2_43	224_2_26	249_3_1	2101_2_41	79_02_513	78_2_69	39_2_107	549_01_447	15_01_1	16_2_170	1709_2_440	482_2_1
743_2_852	135_2_1	2635_2_2	1148_5_23	277_2_1	62_2_1	274_01_1	2949_2_25	134_2_1	175_2_405	237_01_1	86_2_587	171_01_1	2542_01_3	878_03_89	160_2_1	1192_2_237	2788_2_472	978_2_38	730_5_35	5_5_13	1917_2_211	2031_02_177	2684_2_454	1017_01_32	425_01_50	424_01_147	568_01_117	200_2_276	2460_2_244	7_2_1	209_2_1	1150_3_474	306_2_17	75_01_724	1493_2_1	106_01_1	125_2_271	1953_2_59	224_2_22	249_3_1	2101_2_47	79_02_510	78_2_92	39_2_95	549_01_423	15_01_1	16_2_148	1709_2_465	482_2_1
743_2_847	135_2_1	2635_2_3	1148_5_20	277_2_1	62_2_1	274_01_1	2949_2_31	134_2_1	175_2_390	237_01_1	86_2_602	171_01_1	2542_01_1	878_03_91	160_2_1	1192_2_224	2788_2_472	978_2_40	730_5_37	5_5_16	1917_2_245	2031_02_166	2684_2_439	1017_01_28	425_01_60	424_01_133	568_01_127	200_2_295	2460_2_262	7_2_1	209_2_1	1150_3_485	306_2_9	75_01_736	1493_2_1	106_01_1	125_2_230	1953_2_77	224_2_24	249_3_1	2101_2_51	79_02_532	78_2_77	39_2_108	549_01_453	15_01_1	16_2_134	1709_2_440	482_2_1
743_2_827	135_2_1	2635_2_3	1148_5_25	277_2_1	62_2_1	274_01_1	2949_2_25	134_2_1	175_2_376	237_01_1	86_2_594	878_03_100	160_2_1	1192_2_227	2788_2_505	978_2_50	730_5_24	5_5_11	1917_2_266	2031_02_163	2684_2_464	1017_01_27	425_01_66	424_01_142	568_01_144	200_2_278	2460_2_249	7_2_1	209_2_1	1150_3_458	306_2_13	75_01_742	1493_2_1	106_01_1	125_2_238	1953_2_80	224_2_18	249_3_1	2101_2_49	79_02_513	78_2_75	39_2_89	549_01_450	15_01_1	16_2_145	1709_2_469	482_2_1	519_2_1	2008_2_252
743_2_764	135_2_1	2635_2_2	1148_5_25	277_2_1	62_2_1	274_01_1	2949_2_16	134_2_1	175_2_401	237_01_1	86_2_620	878_03_99	160_2_1	1192_2_240	2788_2_488	978_2_63	730_5_29	5_5_10	1917_2_236	2031_02_171	2684_2_486	1017_01_36	425_01_79	424_01_143	568_01_144	200_2_255	2460_2_249	7_2_1	209_2_1	1150_3_463	306_2_12	75_01_754	1493_2_1	106_01_1	125_2_228	1953_2_77	224_2_19	249_3_1	2101_2_38	79_02_536	78_2_94	39_2_81	549_01_462	15_01_1	16_2_140	1709_2_478	482_2_1	519_2_1	2008_2_225
743_2_804	135_2_1	2635_2_2	1148_5_20	277_2_1	62_2_1	274_01_1	2949_2_13	134_2_1	175_2_350	237_01_1	86_2_635	878_03_91	160_2_1	1192_2_235	2788_2_490	978_2_73	730_5_31	5_5_13	1917_2_270	2031_02_177	2684_2_440	1017_01_36	425_01_76	424_01_164	568_01_148	200_2_306	2460_2_283	7_2_1	209_2_1	1150_3_446	306_2_8	75_01_755	1493_2_1	106_01_1	125_2_215	1953_2_64	224_2_12	249_3_1	2101_2_44	79_02_526	78_2_77	39_2_92	549_01_425	15_01_1	16_2_145	1709_2_477	482_2_1	519_2_1	2008_2_228
743_2_772	135_2_1	2635_2_2	1148_5_29	277_2_1	62_2_1	274_01_1	2949_2_11	134_2_1	175_2_371	237_01_1	86_2_611	878_03_83	160_2_1	1192_2_243	2788_2_527	978_2_70	730_5_32	5_5_13	1917_2_251	2031_02_169	2684_2_459	1017_01_44	425_01_88	424_01_180	568_01_112	200_2_308	2460_2_264	7_2_1	209_2_1	1150_3_412	306_2_10	75_01_756	1493_2_1	106_01_1	125_2_241	1953_2_61	224_2_8	249_3_1	2101_2_52	79_02_538	78_2_86	39_2_76	549_01_436	15_01_1	16_2_147	1709_2_484	482_2_1	519_2_1	2008_2_241
743_2_748	135_2_1	2635_2_4	1148_5_30	277_2_1	62_2_1	274_01_1	2949_2_11	134_2_1	175_2_382	237_01_1	86_2_601	878_03_81	160_2_1	1192_2_237	2788_2_473	978_2_58	730_5_49	5_5_9	1917_2_251	2031_02_200	2684_2_473	1017_01_50	425_01_92	424_01_180	568_01_83	200_2_318	2460_2_273	7_2_1	209_2_1	1150_3_454	306_2_8	75_01_738	1493_2_1	106_01_1	125_2_246	1953_2_67	224_2_11	249_3_1	2101_2_51	79_02_563	78_2_85	39_2_86	549_01_425	15_01_1	16_2_133	1709_2_477	482_2_1	519_2_1	2008_2_234
743_2_753	135_2_1	1148_5_26	277_2_1	62_2_1	274_01_1	2949_2_10	134_2_1	175_2_370	237_01_1	86_2_592	878_03_87	160_2_1	1192_2_224	2788_2_474	978_2_75	730_5_37	5_5_17	1917_2_288	2031_02_193	2684_2_458	1017_01_41	425_01_85	424_01_197	568_01_64	200_2_311	2460_2_311	7_2_1	209_2_1	1150_3_427	306_2_9	75_01_740	1493_2_1	106_01_1	125_2_237	1953_2_53	224_2_17	249_3_1	2101_2_47	79_02_615	78_2_86	39_2_90	549_01_411	15_01_1	16_2_131	1709_2_459	482_2_1	2008_2_252	1576_3_354
743_2_692	135_2_1	1148_5_38	277_2_1	62_2_1	274_01_1	2949_2_15	134_2_1	175_2_381	237_01_1	86_2_622	878_03_73	160_2_1	1192_2_238	2788_2_470	978_2_88	730_5_52	5_5_17	1917_2_261	2031_02_177	2684_2_473	1017_01_41	425_01_90	424_01_216	568_01_70	200_2_260	2460_2_304	7_2_1	209_2_1	1150_3_430	306_2_9	75_01_761	1493_2_1	106_01_1	125_2_250	1953_2_67	224_2_9	249_3_1	2101_2_54	79_02_607	78_2_82	39_2_82	549_01_391	15_01_1	16_2_134	1709_2_474	482_2_1	2008_2_256	1576_3_361
743_2_698	135_2_1	1148_5_23	277_2_1	62_2_1	274_01_1	2949_2_11	134_2_1	175_2_365	237_01_1	86_2_652	878_03_57	160_2_1	1192_2_235	2788_2_468	978_2_78	730_5_56	5_5_22	1917_2_283	2031_02_177	2684_2_469	1017_01_36	425_01_90	424_01_215	568_01_71	200_2_287	2460_2_289	7_2_1	209_2_1	1150_3_428	306_2_10	75_01_749	1493_2_1	106_01_1	125_2_233	1953_2_76	224_2_10	249_3_1	2101_2_44	79_02_641	78_2_75	39_2_81	549_01_407	15_01_1	16_2_121	1709_2_464	482_2_1	2008_2_268	1576_3_359
743_2_686	135_2_1	1148_5_30	277_2_1	62_2_1	274_01_1	2949_2_13	134_2_1	175_2_340	237_01_1	86_2_594	878_03_41	160_2_1	1192_2_265	2788_2_454	978_2_94	730_5_32	5_5_19	1917_2_273	2031_02_194	2684_2_456	1017_01_38	425_01_90	424_01_219	568_01_70	200_2_301	2460_2_326	7_2_1	209_2_1	1150_3_387	306_2_14	75_01_770	1493_2_1	106_01_1	125_2_226	1953_2_80	224_2_14	249_3_1	2101_2_43	79_02_694	78_2_74	39_2_78	549_01_435	15_01_1	16_2_126	1709_2_461	482_2_1	2008_2_248	1576_3_361
743_2_649	135_2_1	1148_5_29	277_2_1	62_2_1	274_01_1	2949_2_9	134_2_1	175_2_360	237_01_1	86_2_589	878_03_24	160_2_1	1192_2_263	2788_2_482	978_2_109	730_5_30	5_5_16	1917_2_261	2031_02_203	2684_2_471	1017_01_38	425_01_92	424_01_228	568_01_59	200_2_292	2460_2_331	7_2_1	209_2_1	1150_3_362	306_2_14	75_01_745	1493_2_1	106_01_1	125_2_262	1953_2_90	224_2_7	249_3_1	2101_2_45	79_02_739	78_2_71	39_2_76	549_01_418	15_01_1	16_2_124	1709_2_436	482_2_1	2008_2_245	1576_3_378
743_2_636	135_2_1	1148_5_22	277_2_1	62_2_1	274_01_1	2949_2_4	134_2_1	175_2_314	237_01_1	86_2_634	878_03_17	160_2_1	1192_2_256	2788_2_468	978_2_119	730_5_29	5_5_23	1917_2_266	2031_02_194	2684_2_510	1017_01_36	425_01_96	424_01_240	568_01_68	200_2_295	2460_2_303	7_2_1	209_2_1	1150_3_364	306_2_11	75_01_785	1493_2_1	106_01_1	125_2_226	1953_2_78	224_2_14	249_3_1	2101_2_56	79_02_731	78_2_78	39_2_95	549_01_427	15_01_1	16_2_130	1709_2_442	482_2_1	2008_2_212	1576_3_369
743_2_635	135_2_1	1148_5_21	277_2_1	62_2_1	274_01_1	2949_2_4	134_2_1	175_2_334	237_01_1	86_2_655	878_03_15	160_2_1	1192_2_245	2788_2_466	978_2_123	730_5_26	5_5_23	1917_2_257	2031_02_200	2684_2_458	1017_01_43	425_01_98	424_01_255	568_01_65	200_2_266	2460_2_291	7_2_1	209_2_1	1150_3_349	306_2_13	75_01_825	1493_2_1	106_01_1	125_2_238	1953_2_72	224_2_20	249_3_1	2101_2_57	79_02_707	78_2_95	39_2_88	549_01_433	15_01_1	16_2_126	1709_2_439	482_2_1	2008_2_252	1576_3_352
743_2_599	135_2_1	1148_5_15	277_2_1	62_2_1	274_01_1	2949_2_3	134_2_1	175_2_330	237_01_1	86_2_649	878_03_8	160_2_1	1192_2_232	2788_2_460	978_2_144	730_5_21	5_5_28	1917_2_240	2031_02_212	2684_2_460	1017_01_46	425_01_92	424_01_245	568_01_53	200_2_279	2460_2_309	7_2_1	209_2_1	1150_3_326	306_2_8	75_01_820	1493_2_1	106_01_1	125_2_268	1953_2_82	224_2_20	249_3_1	2101_2_60	79_02_727	78_2_101	39_2_92	549_01_438	15_01_1	16_2_132	1709_2_435	482_2_1	2008_2_244	1576_3_370
743_2_567	135_2_1	1148_5_18	277_2_1	62_2_1	274_01_1	2949_2_4	134_2_1	175_2_271	237_01_1	86_2_672	878_03_8	160_2_1	1192_2_215	2788_2_460	978_2_163	730_5_18	5_5_42	1917_2_232	2031_02_218	2684_2_446	1017_01_51	425_01_78	424_01_273	568_01_52	200_2_274	2460_2_288	7_2_1	209_2_1	1150_3_323	306_2_7	75_01_819	1493_2_1	106_01_1	125_2_255	1953_2_67	224_2_28	249_3_1	2101_2_47	79_02_766	78_2_109	39_2_95	549_01_466	15_01_1	16_2_157	1709_2_430	482_2_1	2008_2_257	1576_3_371
743_2_542	135_2_1	1148_5_14	277_2_1	62_2_1	274_01_1	2949_2_8	134_2_1	175_2_297	237_01_1	86_2_667	878_03_9	160_2_1	1192_2_222	2788_2_456	978_2_183	730_5_13	5_5_31	1917_2_229	2031_02_219	2684_2_432	1017_01_43	425_01_67	424_01_277	568_01_50	200_2_232	2460_2_295	7_2_1	209_2_1	1150_3_297	306_2_4	75_01_867	1493_2_1	106_01_1	125_2_276	1953_2_60	224_2_26	249_3_1	2101_2_47	79_02_772	78_2_115	39_2_80	549_01_462	15_01_1	16_2_169	1709_2_427	482_2_1	2008_2_283	1576_3_375
743_2_496	135_2_1	1148_5_10	277_2_1	62_2_1	274_01_1	2949_2_11	134_2_1	175_2_284	237_01_1	86_2_710	878_03_6	160_2_1	1192_2_199	2788_2_424	978_2_165	730_5_15	5_5_36	1917_2_231	2031_02_231	2684_2_416	1017_01_40	425_01_63	424_01_282	568_01_51	200_2_254	2460_2_276	7_2_1	209_2_1	1150_3_306	306_2_8	75_01_900	1493_2_1	106_01_1	125_2_297	1953_2_58	224_2_21	249_3_1	2101_2_51	79_02_779	78_2_95	39_2_89	549_01_465	15_01_1	16_2_166	1709_2_441	482_2_1	2008_2_287	1576_3_384
743_2_509	135_2_1	1148_5_11	277_2_1	62_2_1	274_01_1	2949_2_17	134_2_1	175_2_249	237_01_1	86_2_753	878_03_10	160_2_1	1192_2_212	2788_2_376	978_2_154	730_5_15	5_5_35	1917_2_258	2031_02_229	2684_2_438	1017_01_43	425_01_40	424_01_339	568_01_43	200_2_231	2460_2_284	7_2_1	209_2_1	1150_3_326	306_2_5	75_01_923	1493_2_1	106_01_1	125_2_237	1953_2_66	224_2_26	249_3_1	2101_2_39	79_02_825	78_2_97	39_2_86	549_01_449	15_01_1	16_2_151	1709_2_426	482_2_1	2008_2_301	1576_3_342
743_2_523	135_2_1	1148_5_16	277_2_1	62_2_1	274_01_1	2949_2_16	134_2_1	175_2_241	237_01_1	86_2_729	878_03_4	160_2_1	1192_2_203	2788_2_365	978_2_137	730_5_16	5_5_38	1917_2_234	2031_02_248	2684_2_461	1017_01_40	425_01_39	424_01_364	568_01_35	200_2_221	2460_2_291	7_2_1	209_2_1	1150_3_305	306_2_5	75_01_965	1493_2_1	106_01_1	125_2_276	1953_2_59	224_2_21	249_3_1	2101_2_33	79_02_810	78_2_101	39_2_87	549_01_454	15_01_1	16_2_156	1709_2_401	482_2_1	2008_2_269	1576_3_382
743_2_504	135_2_1	1148_5_13	277_2_1	62_2_1	274_01_1	2949_2_16	134_2_1	175_2_192	237_01_1	86_2_774	878_03_10	160_2_1	1192_2_185	2788_2_368	978_2_138	730_5_14	5_5_49	1917_2_260	2031_02_270	2684_2_429	1017_01_56	425_01_36	424_01_370	568_01_38	200_2_214	2460_2_235	7_2_1	209_2_1	1150_3_334	306_2_9	75_01_996	1493_2_1	106_01_1	125_2_240	1953_2_58	224_2_23	249_3_1	2101_2_29	79_02_811	78_2_81	39_2_74	549_01_466	15_01_1	16_2_167	1709_2_437	482_2_1	2008_2_258	1576_3_390
743_2_570	135_2_1	1148_5_16	277_2_1	62_2_1	274_01_1	2949_2_10	134_2_1	175_2_170	237_01_1	86_2_785	878_03_9	160_2_1	1192_2_182	2788_2_352	978_2_144	730_5_10	5_5_40	1917_2_243	2031_02_263	2684_2_416	1017_01_63	425_01_26	424_01_393	568_01_45	200_2_187	2460_2_244	7_2_1	209_2_1	1150_3_320	306_2_9	75_01_1071	1493_2_1	106_01_1	125_2_194	1953_2_60	224_2_26	249_3_1	2101_2_21	79_02_882	78_2_94	39_2_73	549_01_459	15_01_1	16_2_151	1709_2_402	482_2_1	2008_2_251	1576_3_364
743_2_565	135_2_1	1148_5_11	277_2_1	62_2_1	274_01_1	2949_2_18	134_2_1	175_2_176	237_01_1	86_2_779	878_03_4	160_2_1	1192_2_168	2788_2_348	978_2_142	730_5_16	5_5_47	1917_2_218	2031_02_270	2684_2_414	1017_01_59	425_01_25	424_01_400	568_01_50	200_2_195	2460_2_257	7_2_1	209_2_1	1150_3_317	306_2_6	75_01_1081	1493_2_1	106_01_1	125_2_206	1953_2_67	224_2_15	249_3_1	2101_2_21	79_02_887	78_2_94	39_2_66	549_01_429	15_01_1	16_2_165	1709_2_421	482_2_1	2008_2_254	1576_3_356
743_2_564	135_2_1	1148_5_10	277_2_1	62_2_1	274_01_1	2949_2_19	134_2_1	175_2_140	237_01_1	86_2_854	878_03_8	160_2_1	1192_2_135	2788_2_303	978_2_132	730_5_19	5_5_52	1917_2_208	2031_02_266	2684_2_391	1017_01_66	425_01_16	424_01_464	568_01_61	200_2_209	2460_2_247	7_2_1	209_2_1	1150_3_347	306_2_8	75_01_1071	1493_2_1	106_01_1	125_2_203	1953_2_60	224_2_12	249_3_1	2101_2_15	79_02_903	78_2_106	39_2_46	549_01_417	15_01_1	16_2_175	1709_2_418	482_2_1	2008_2_244	1576_3_355
743_2_622	135_2_1	1148_5_8	277_2_1	62_2_1	274_01_1	2949_2_12	134_2_1	175_2_175	237_01_1	86_2_862	878_03_7	160_2_1	1192_2_135	2788_2_291	978_2_134	730_5_17	5_5_50	1917_2_184	2031_02_270	2684_2_393	1017_01_63	425_01_16	424_01_497	568_01_63	200_2_169	2460_2_265	7_2_1	209_2_1	1150_3_358	306_2_7	75_01_1072	1493_2_1	106_01_1	125_2_211	1953_2_76	224_2_15	249_3_1	2101_2_13	79_02_838	78_2_114	39_2_47	549_01_375	15_01_1	16_2_188	1709_2_433	482_2_1	2008_2_240	1576_3_320
743_2_629	135_2_1	1148_5_10	277_2_1	62_2_1	274_01_1	2949_2_14	134_2_1	175_2_150	237_01_1	86_2_911	878_03_8	160_2_1	1192_2_135	2788_2_303	978_2_120	730_5_25	5_5_56	1917_2_162	2031_02_289	2684_2_399	1017_01_81	425_01_16	424_01_478	568_01_67	200_2_193	2460_2_235	7_2_1	209_2_1	1150_3_373	306_2_15	75_01_1064	1493_2_1	106_01_1	125_2_243	1953_2_82	224_2_6	249_3_1	2101_2_14	79_02_788	78_2_92	39_2_48	549_01_357	15_01_1	16_2_185	1709_2_443	482_2_1	2008_2_229	1576_3_316
743_2_635	135_2_1	1148_5_7	277_2_1	62_2_1	274_01_1	2949_2_13	134_2_1	175_2_155	237_01_1	86_2_927	878_03_7	160_2_1	1192_2_140	2788_2_316	978_2_132	730_5_38	5_5_39	1917_2_166	2031_02_305	2684_2_382	1017_01_86	425_01_14	424_01_501	568_01_76	200_2_161	2460_2_241	7_2_1	209_2_1	1150_3_350	306_2_7	75_01_1077	1493_2_1	106_01_1	125_2_253	1953_2_77	224_2_7	249_3_1	2101_2_10	79_02_771	78_2_80	39_2_49	549_01_329	15_01_1	16_2_191	1709_2_416	482_2_1	2008_2_270	1576_3_310
743_2_660	135_2_1	1148_5_5	277_2_1	62_2_1	274_01_1	2949_2_13	134_2_1	175_2_158	237_01_1	86_2_942	878_03_6	160_2_1	1192_2_133	2788_2_322	978_2_109	730_5_45	5_5_38	1917_2_144	2031_02_325	2684_2_405	1017_01_107	425_01_24	424_01_523	568_01_70	200_2_200	2460_2_240	7_2_1	209_2_1	1150_3_341	306_2_8	75_01_1061	1493_2_1	106_01_1	125_2_254	1953_2_65	224_2_9	249_3_1	2101_2_10	79_02_754	78_2_92	39_2_51	549_01_307	15_01_1	16_2_178	1709_2_405	482_2_1	2008_2_232	1576_3_296
743_2_678	135_2_1	1148_5_5	277_2_1	62_2_1	274_01_1	2949_2_11	134_2_1	175_2_136	237_01_1	86_2_955	878_03_7	160_2_1	1192_2_112	2788_2_311	978_2_107	730_5_59	5_5_32	1917_2_180	2031_02_326	2684_2_372	1017_01_128	425_01_23	424_01_570	568_01_68	200_2_215	2460_2_233	7_2_1	209_2_1	1150_3_322	306_2_14	75_01_1088	1493_2_1	106_01_1	125_2_289	1953_2_55	224_2_7	249_3_1	2101_2_21	79_02_711	78_2_78	39_2_50	549_01_269	15_01_1	16_2_190	1709_2_434	482_2_1	2008_2_196	1576_3_287
743_2_727	135_2_1	1148_5_11	277_2_1	62_2_1	274_01_1	2949_2_9	134_2_1	175_2_157	237_01_1	86_2_928	878_03_6	160_2_1	1192_2_125	2788_2_278	978_2_92	730_5_49	5_5_23	1917_2_204	2031_02_308	2684_2_389	1017_01_119	425_01_16	424_01_615	568_01_68	200_2_180	2460_2_255	7_2_1	209_2_1	1150_3_296	306_2_6	75_01_1101	1493_2_1	106_01_1	125_2_309	1953_2_44	224_2_13	249_3_1	2101_2_17	79_02_676	78_2_68	39_2_61	549_01_249	15_01_1	16_2_211	1709_2_417	482_2_1	2008_2_226	1576_3_288
743_2_746	135_2_1	1148_5_13	277_2_1	62_2_1	274_01_1	2949_2_8	134_2_1	175_2_127	237_01_1	86_2_941	878_03_9	160_2_1	1192_2_119	2788_2_314	978_2_76	730_5_55	5_5_24	1917_2_194	2031_02_295	2684_2_384	1017_01_126	425_01_17	424_01_604	568_01_72	200_2_204	2460_2_248	7_2_1	209_2_1	1150_3_289	306_2_7	75_01_1103	1493_2_1	106_01_1	125_2_307	1953_2_44	224_2_19	249_3_1	2101_2_15	79_02_645	78_2_69	39_2_69	549_01_248	15_01_1	16_2_208	1709_2_422	482_2_1	2008_2_226	1576_3_293
743_2_765	135_2_1	1148_5_15	277_2_1	62_2_1	274_01_1	2949_2_8	134_2_1	175_2_121	237_01_1	86_2_963	878_03_7	160_2_1	1192_2_90	2788_2_306	978_2_77	730_5_56	5_5_22	1917_2_211	2031_02_288	2684_2_413	1017_01_108	425_01_17	424_01_598	568_01_71	200_2_193	2460_2_253	7_2_1	209_2_1	1150_3_273	306_2_5	75_01_1102	1493_2_1	106_01_1	125_2_301	1953_2_36	224_2_22	249_3_1	2101_2_16	79_02_648	78_2_53	39_2_69	549_01_237	15_01_1	16_2_213	1709_2_472	482_2_1	2008_2_209	1576_3_308
743_2_810	135_2_1	1148_5_12	277_2_1	62_2_1	274_01_1	2949_2_6	134_2_1	175_2_129	237_01_1	86_2_942	878_03_7	160_2_1	1192_2_96	2788_2_310	978_2_76	730_5_47	5_5_20	1917_2_227	2031_02_267	2684_2_398	1017_01_131	425_01_10	424_01_606	568_01_83	200_2_186	2460_2_267	7_2_1	209_2_1	1150_3_243	306_2_8	75_01_1098	1493_2_1	106_01_1	125_2_265	1953_2_32	224_2_31	249_3_1	2101_2_12	79_02_667	78_2_57	39_2_71	549_01_210	15_01_1	16_2_241	1709_2_463	482_2_1	2008_2_229	1576_3_284
743_2_823	135_2_1	1148_5_20	277_2_1	62_2_1	274_01_1	2949_2_8	134_2_1	175_2_133	237_01_1	86_2_955	878_03_5	160_2_1	1192_2_88	2788_2_284	978_2_66	730_5_58	5_5_19	1917_2_241	2031_02_241	2684_2_421	1017_01_135	425_01_10	424_01_610	568_01_80	200_2_192	2460_2_274	7_2_1	209_2_1	1150_3_232	306_2_11	75_01_1100	1493_2_1	106_01_1	125_2_249	1953_2_34	224_2_39	249_3_1	2101_2_18	79_02_697	78_2_43	39_2_51	549_01_200	15_01_1	16_2_239	1709_2_461	482_2_1	2008_2_213	1576_3_291
743_2_874	135_2_1	1148_5_12	277_2_1	62_2_1	274_01_1	2949_2_8	134_2_1	175_2_133	237_01_1	86_2_930	878_03_7	160_2_1	1192_2_95	2788_2_261	978_2_76	730_5_64	5_5_18	1917_2_267	2031_02_208	2684_2_427	1017_01_132	425_01_11	424_01_651	568_01_68	200_2_159	2460_2_245	7_2_1	209_2_1	1150_3_229	306_2_9	75_01_1088	1493_2_1	106_01_1	125_2_253	1953_2_29	224_2_44	249_3_1	2101_2_17	79_02_646	78_2_37	39_2_57	549_01_195	15_01_1	16_2_268	1709_2_492	482_2_1	2008_2_213	1576_3_315
743_2_915	135_2_1	1148_5_20	277_2_1	62_2_1	274_01_1	2949_2_13	134_2_1	175_2_116	237_01_1	86_2_885	878_03_7	160_2_1	1192_2_99	2788_2_256	978_2_73	730_5_71	5_5_15	1917_2_290	2031_02_157	2684_2_456	1017_01_131	425_01_11	424_01_649	568_01_60	200_2_191	2460_2_216	7_2_1	209_2_1	1150_3_206	306_2_10	75_01_1090	1493_2_1	106_01_1	125_2_285	1953_2_26	224_2_59	249_3_1	2101_2_18	79_02_665	78_2_34	39_2_80	549_01_181	15_01_1	16_2_279	1709_2_429	482_2_1	2008_2_220	1576_3_325
743_2_950	135_2_1	1148_5_23	277_2_1	62_2_1	274_01_1	2949_2_8	134_2_1	175_2_125	237_01_1	86_2_870	878_03_7	160_2_1	1192_2_95	2788_2_254	978_2_74	730_5_84	5_5_14	1917_2_296	2031_02_140	2684_2_448	1017_01_130	425_01_14	424_01_668	568_01_74	200_2_211	2460_2_220	7_2_1	209_2_1	1150_3_220	306_2_8	75_01_1043	1493_2_1	106_01_1	125_2_278	1953_2_27	224_2_63	249_3_1	2101_2_14	79_02_657	78_2_46	39_2_67	549_01_157	15_01_1	16_2_278	1709_2_440	482_2_1	2008_2_224	1576_3_309
743_2_974	135_2_1	1148_5_16	277_2_1	62_2_1	274_01_1	2949_2_6	134_2_1	175_2_131	237_01_1	86_2_812	878_03_8	160_2_1	1192_2_121	2788_2_239	978_2_72	730_5_74	5_5_18	1917_2_300	2031_02_116	2684_2_501	1017_01_112	425_01_22	424_01_678	568_01_79	200_2_235	2460_2_209	7_2_1	209_2_1	1150_3_213	306_2_6	75_01_1023	1493_2_1	106_01_1	125_2_269	1953_2_13	224_2_76	249_3_1	2101_2_15	79_02_669	78_2_48	39_2_66	549_01_152	15_01_1	16_2_286	1709_2_433	482_2_1	2008_2_253	1576_3_295
743_2_1017	135_2_1	1148_5_11	277_2_1	62_2_1	274_01_1	2949_2_8	134_2_1	175_2_105	237_01_1	86_2_790	878_03_10	160_2_1	1192_2_126	2788_2_244	978_2_69	730_5_93	5_5_16	1917_2_275	2031_02_92	2684_2_549	1017_01_108	425_01_28	424_01_626	568_01_82	200_2_298	2460_2_219	7_2_1	209_2_1	1150_3_215	306_2_8	75_01_1038	1493_2_1	106_01_1	125_2_268	1953_2_9	224_2_82	249_3_1	2101_2_12	79_02_725	78_2_43	39_2_58	549_01_130	15_01_1	16_2_233	1709_2_400	482_2_1	2008_2_255	1576_3_296
743_2_1039	135_2_1	1148_5_19	277_2_1	62_2_1	274_01_1	2949_2_9	134_2_1	175_2_123	237_01_1	86_2_804	878_03_8	160_2_1	1192_2_126	2788_2_214	978_2_71	730_5_89	5_5_15	1917_2_301	2031_02_73	2684_2_529	1017_01_82	425_01_27	424_01_627	568_01_94	200_2_299	2460_2_198	7_2_1	209_2_1	1150_3_214	306_2_10	75_01_1044	1493_2_1	106_01_1	125_2_268	1953_2_10	224_2_68	249_3_1	2101_2_6	79_02_704	78_2_53	39_2_69	549_01_132	15_01_1	16_2_250	1709_2_432	482_2_1	2008_2_245	1576_3_287
743_2_1105	135_2_1	1148_5_15	277_2_1	62_2_1	274_01_1	2949_2_4	134_2_1	175_2_132	237_01_1	86_2_773	878_03_3	160_2_1	1192_2_126	2788_2_205	978_2_74	730_5_71	5_5_17	1917_2_292	2031_02_69	2684_2_557	1017_01_75	425_01_35	424_01_618	568_01_94	200_2_314	2460_2_205	7_2_1	209_2_1	1150_3_166	306_2_9	75_01_1029	1493_2_1	106_01_1	125_2_246	1953_2_4	224_2_76	249_3_1	2101_2_7	79_02_754	78_2_60	39_2_74	549_01_138	15_01_1	16_2_225	1709_2_411	482_2_1	2008_2_265	1576_3_292
743_2_1077	135_2_1	1148_5_8	277_2_1	62_2_1	274_01_1	2949_2_5	134_2_1	175_2_124	237_01_1	86_2_742	878_03_6	160_2_1	1192_2_110	2788_2_198	978_2_70	730_5_95	5_5_20	1917_2_327	2031_02_65	2684_2_553	1017_01_70	425_01_37	424_01_560	568_01_94	200_2_374	2460_2_209	7_2_1	209_2_1	1150_3_201	306_2_8	75_01_997	1493_2_1	106_01_1	125_2_275	1953_2_1	224_2_68	249_3_1	2101_2_2	79_02_786	78_2_62	39_2_71	549_01_153	15_01_1	16_2_197	1709_2_409	482_2_1	2008_2_269	1576_3_294
743_2_1076	135_2_1	1148_5_9	277_2_1	62_2_1	274_01_1	2949_2_4	134_2_1	175_2_155	237_01_1	86_2_754	878_03_3	160_2_1	1192_2_111	2788_2_201	978_2_75	730_5_92	5_5_10	1917_2_347	2031_02_69	2684_2_559	1017_01_73	425_01_31	424_01_554	568_01_113	200_2_363	2460_2_183	7_2_1	1150_3_203	306_2_9	75_01_914	1493_2_1	106_01_1	125_2_237	224_2_72	249_3_1	2101_2_2	79_02_834	78_2_56	39_2_71	549_01_179	15_01_1	16_2_201	1709_2_416	482_2_1	2008_2_277	1576_3_283
743_2_1057	135_2_1	1148_5_9	277_2_1	62_2_1	274_01_1	2949_2_1	134_2_1	175_2_148	237_01_1	86_2_769	878_03_5	160_2_1	1192_2_115	2788_2_221	978_2_75	730_5_87	5_5_9	1917_2_349	2031_02_78	2684_2_614	1017_01_77	425_01_26	424_01_522	568_01_119	200_2_404	2460_2_182	7_2_1	1150_3_203	306_2_14	75_01_809	1493_2_1	106_01_1	125_2_252	224_2_62	249_3_1	482_2_1	79_02_863	78_2_63	39_2_70	549_01_206	15_01_1	16_2_160	1709_2_392	2008_2_265	1576_3_308
743_2_1095	1148_5_5	62_2_1	274_01_1	135_2_1	134_2_1	175_2_164	237_01_1	86_2_755	878_03_2	160_2_1	1192_2_120	2788_2_221	978_2_91	730_5_114	5_5_9	1917_2_376	2031_02_68	2684_2_616	1017_01_78	425_01_21	424_01_488	568_01_119	200_2_394	2460_2_188	7_2_1	1150_3_226	306_2_24	75_01_746	1493_2_1	106_01_1	125_2_274	224_2_64	249_3_1	482_2_1	79_02_903	78_2_63	39_2_51	549_01_196	15_01_1	16_2_128	1709_2_338	2008_2_288	1576_3_315
743_2_1049	1148_5_5	62_2_1	274_01_1	135_2_1	134_2_1	175_2_172	86_2_740	160_2_1	1192_2_138	2788_2_244	978_2_118	730_5_116	5_5_9	1917_2_378	2031_02_65	2684_2_641	1017_01_92	425_01_26	424_01_472	568_01_111	200_2_373	2460_2_169	7_2_1	1150_3_238	306_2_22	75_01_652	1493_2_1	106_01_1	125_2_236	224_2_65	249_3_1	482_2_1	79_02_969	78_2_66	39_2_58	549_01_195	15_01_1	16_2_143	1709_2_357	2008_2_301	1576_3_321
743_2_1040	1148_5_6	62_2_1	274_01_1	135_2_1	134_2_1	175_2_154	86_2_758	160_2_1	1192_2_146	2788_2_264	978_2_138	730_5_132	5_5_11	1917_2_387	2031_02_69	2684_2_690	1017_01_98	425_01_23	424_01_447	568_01_99	200_2_414	2460_2_171	7_2_1	1150_3_239	306_2_19	75_01_572	1493_2_1	106_01_1	125_2_221	224_2_52	249_3_1	482_2_1	79_02_998	78_2_72	39_2_63	549_01_211	15_01_1	16_2_114	1709_2_316	2008_2_300	1576_3_313
743_2_1024	1148_5_4	62_2_1	274_01_1	135_2_1	134_2_1	175_2_161	86_2_763	160_2_1	1192_2_159	2788_2_280	978_2_159	730_5_131	5_5_13	1917_2_399	2031_02_63	2684_2_693	1017_01_95	425_01_22	424_01_413	568_01_85	200_2_396	2460_2_188	7_2_1	1150_3_276	306_2_15	75_01_537	1493_2_1	106_01_1	125_2_218	224_2_60	249_3_1	482_2_1	79_02_990	78_2_68	39_2_65	549_01_205	15_01_1	16_2_119	1709_2_310	2008_2_322	1576_3_305
743_2_1034	1148_5_5	62_2_1	274_01_1	135_2_1	134_2_1	175_2_152	86_2_749	160_2_1	1192_2_171	2788_2_315	978_2_179	730_5_117	5_5_17	1917_2_392	2031_02_56	2684_2_667	1017_01_109	425_01_17	424_01_384	568_01_87	200_2_411	2460_2_183	7_2_1	1150_3_269	306_2_13	75_01_507	1493_2_1	106_01_1	125_2_201	224_2_64	249_3_1	482_2_1	79_02_980	78_2_76	39_2_61	549_01_233	15_01_1	16_2_123	1709_2_337	2008_2_337	1576_3_296
743_2_1018	1148_5_6	62_2_1	274_01_1	135_2_1	134_2_1	175_2_169	86_2_731	160_2_1	1192_2_195	2788_2_318	978_2_194	730_5_121	5_5_26	1917_2_399	2031_02_48	2684_2_633	1017_01_115	425_01_11	424_01_348	568_01_98	200_2_429	2460_2_173	7_2_1	1150_3_300	306_2_13	75_01_489	1493_2_1	106_01_1	125_2_211	224_2_54	249_3_1	482_2_1	79_02_1067	78_2_66	39_2_55	549_01_255	15_01_1	16_2_105	1709_2_259	2008_2_326	1576_3_309
743_2_1004	1148_5_5	62_2_1	274_01_1	135_2_1	134_2_1	175_2_168	86_2_715	160_2_1	1192_2_189	2788_2_346	978_2_194	730_5_109	5_5_32	1917_2_399	2031_02_61	2684_2_626	1017_01_122	425_01_6	424_01_320	568_01_78	200_2_420	2460_2_196	7_2_1	1150_3_301	306_2_11	75_01_449	1493_2_1	106_01_1	125_2_214	224_2_58	249_3_1	482_2_1	79_02_1125	78_2_72	39_2_59	549_01_282	15_01_1	16_2_108	1709_2_252	2008_2_317	1576_3_303
743_2_1024	1148_5_7	62_2_1	274_01_1	135_2_1	134_2_1	175_2_164	86_2_715	160_2_1	1192_2_215	2788_2_368	978_2_173	730_5_93	5_5_45	1917_2_382	2031_02_65	2684_2_650	1017_01_121	425_01_7	424_01_321	568_01_76	200_2_421	2460_2_209	7_2_1	1150_3_269	306_2_10	75_01_465	1493_2_1	106_01_1	125_2_191	224_2_58	249_3_1	482_2_1	79_02_1083	78_2_64	39_2_37	549_01_298	15_01_1	16_2_106	1709_2_286	2008_2_324	1576_3_299
743_2_934	1148_5_3	62_2_1	274_01_1	135_2_1	134_2_1	175_2_163	86_2_689	160_2_1	1192_2_208	2788_2_373	978_2_179	730_5_94	5_5_59	1917_2_374	2031_02_71	2684_2_616	1017_01_123	425_01_14	424_01_313	568_01_85	200_2_428	2460_2_212	7_2_1	1150_3_272	306_2_11	75_01_488	1493_2_1	106_01_1	125_2_197	224_2_53	249_3_1	482_2_1	79_02_1170	78_2_72	39_2_30	549_01_316	15_01_1	16_2_85	1709_2_282	2008_2_313	1576_3_313
743_2_906	1148_5_4	62_2_1	274_01_1	135_2_1	134_2_1	175_2_177	86_2_674	160_2_1	1192_2_224	2788_2_370	978_2_172	730_5_87	5_5_67	1917_2_382	2031_02_75	2684_2_596	1017_01_135	425_01_12	424_01_286	568_01_79	200_2_425	2460_2_235	7_2_1	1150_3_260	306_2_8	75_01_519	1493_2_1	106_01_1	125_2_175	224_2_59	249_3_1	482_2_1	79_02_1216	78_2_77	39_2_33	549_01_299	15_01_1	16_2_81	1709_2_283	2008_2_326	1576_3_296
743_2_961	1148_5_6	62_2_1	274_01_1	135_2_1	134_2_1	175_2_177	86_2_663	160_2_1	1192_2_202	2788_2_345	978_2_170	730_5_67	5_5_87	1917_2_342	2031_02_78	2684_2_618	1017_01_149	425_01_15	424_01_266	568_01_83	200_2_472	2460_2_230	7_2_1	1150_3_253	306_2_8	75_01_558	1493_2_1	106_01_1	125_2_159	224_2_45	249_3_1	482_2_1	79_02_1218	78_2_70	39_2_24	549_01_315	15_01_1	16_2_81	1709_2_297	2008_2_281	1576_3_299
743_2_943	1148_5_4	62_2_1	274_01_1	135_2_1	134_2_1	175_2_177	86_2_623	160_2_1	1192_2_190	2788_2_344	978_2_178	730_5_78	5_5_83	1917_2_329	2031_02_83	2684_2_616	1017_01_142	425_01_11	424_01_264	568_01_82	200_2_470	2460_2_248	7_2_1	1150_3_262	306_2_5	75_01_540	1493_2_1	106_01_1	125_2_195	224_2_57	249_3_1	482_2_1	79_02_1305	78_2_84	39_2_31	549_01_315	15_01_1	16_2_67	1709_2_246	2008_2_288	1576_3_280
743_2_948	1148_5_4	62_2_1	274_01_1	135_2_1	134_2_1	175_2_192	86_2_652	160_2_1	1192_2_193	2788_2_371	978_2_157	730_5_61	5_5_114	1917_2_321	2031_02_71	2684_2_634	1017_01_172	425_01_15	424_01_242	568_01_90	200_2_451	2460_2_229	7_2_1	1150_3_266	306_2_10	75_01_524	1493_2_1	106_01_1	125_2_163	224_2_53	249_3_1	482_2_1	79_02_1304	78_2_76	39_2_22	549_01_351	15_01_1	16_2_78	1709_2_255	2008_2_266	1576_3_256
743_2_952	1148_5_5	62_2_1	274_01_1	135_2_1	134_2_1	175_2_173	86_2_599	160_2_1	1192_2_209	2788_2_361	978_2_150	730_5_61	5_5_108	1917_2_297	2031_02_75	2684_2_640	1017_01_182	425_01_12	424_01_263	568_01_105	200_2_476	2460_2_233	7_2_1	1150_3_237	306_2_11	75_01_530	1493_2_1	106_01_1	125_2_164	224_2_53	249_3_1	482_2_1	79_02_1343	78_2_80	39_2_17	549_01_382	15_01_1	16_2_74	1709_2_255	2008_2_244	1576_3_250
743_2_907	1148_5_3	62_2_1	274_01_1	135_2_1	134_2_1	175_2_188	86_2_614	160_2_1	1192_2_194	2788_2_370	978_2_155	730_5_69	5_5_116	1917_2_338	2031_02_89	2684_2_577	1017_01_196	425_01_12	424_01_253	568_01_107	200_2_444	2460_2_226	7_2_1	1150_3_253	306_2_13	75_01_506	1493_2_1	106_01_1	125_2_139	224_2_54	249_3_1	482_2_1	79_02_1445	78_2_84	39_2_16	549_01_380	15_01_1	16_2_84	1709_2_219	2008_2_250	1576_3_239
743_2_935	1148_5_3	62_2_1	274_01_1	135_2_1	134_2_1	175_2_184	86_2_598	160_2_1	1192_2_212	2788_2_345	978_2_142	730_5_53	5_5_108	1917_2_320	2031_02_98	2684_2_621	1017_01_197	425_01_7	424_01_250	568_01_102	200_2_475	2460_2_238	7_2_1	1150_3_286	306_2_14	75_01_519	1493_2_1	106_01_1	125_2_105	224_2_52	249_3_1	482_2_1	79_02_1493	78_2_74	39_2_17	549_01_360	15_01_1	16_2_71	1709_2_203	2008_2_247	1576_3_216
743_2_948	1148_5_3	62_2_1	274_01_1	135_2_1	134_2_1	175_2_190	86_2_540	160_2_1	1192_2_215	2788_2_369	978_2_147	730_5_69	5_5_98	1917_2_290	2031_02_82	2684_2_648	1017_01_197	425_01_9	424_01_252	568_01_118	200_2_457	2460_2_220	7_2_1	1150_3_290	306_2_12	75_01_519	1493_2_1	106_01_1	125_2_120	224_2_37	249_3_1	482_2_1	79_02_1544	78_2_86	39_2_13	549_01_353	15_01_1	16_2_62	1709_2_185	2008_2_259	1576_3_214
743_2_914	1148_5_4	62_2_1	274_01_1	135_2_1	134_2_1	175_2_177	86_2_540	160_2_1	1192_2_210	2788_2_378	978_2_155	730_5_71	5_5_114	1917_2_296	2031_02_79	2684_2_599	1017_01_200	425_01_7	424_01_265	568_01_123	200_2_429	2460_2_212	7_2_1	1150_3_302	306_2_12	75_01_552	1493_2_1	106_01_1	125_2_143	224_2_46	249_3_1	482_2_1	79_02_1553	78_2_86	39_2_8	549_01_332	15_01_1	16_2_63	1709_2_186	2008_2_272	1576_3_216
743_2_920	1148_5_7	62_2_1	274_01_1	135_2_1	134_2_1	175_2_195	86_2_567	160_2_1	1192_2_204	2788_2_380	978_2_153	730_5_54	5_5_108	1917_2_276	2031_02_78	2684_2_638	1017_01_206	425_01_5	424_01_271	568_01_127	200_2_443	2460_2_231	7_2_1	1150_3_287	306_2_10	75_01_552	1493_2_1	106_01_1	125_2_114	224_2_41	249_3_1	482_2_1	79_02_1567	78_2_79	39_2_8	549_01_320	15_01_1	16_2_55	1709_2_190	2008_2_247	1576_3_213
743_2_874	1148_5_9	62_2_1	274_01_1	135_2_1	134_2_1	175_2_186	86_2_558	160_2_1	1192_2_195	2788_2_404	978_2_174	730_5_63	5_5_120	1917_2_249	2031_02_72	2684_2_665	1017_01_202	425_01_5	424_01_300	568_01_130	200_2_377	2460_2_207	7_2_1	1150_3_296	306_2_10	75_01_582	1493_2_1	106_01_1	125_2_119	224_2_36	249_3_1	482_2_1	79_02_1635	78_2_78	39_2_5	549_01_325	15_01_1	16_2_49	1709_2_161	2008_2_270	1576_3_190
743_2_847	1148_5_12	62_2_1	274_01_1	135_2_1	134_2_1	175_2_181	86_2_551	160_2_1	1192_2_200	2788_2_380	978_2_187	730_5_77	5_5_138	1917_2_243	2031_02_58	2684_2_654	1017_01_213	425_01_10	424_01_319	568_01_123	200_2_348	2460_2_212	7_2_1	1150_3_310	306_2_12	75_01_572	1493_2_1	106_01_1	125_2_130	224_2_43	249_3_1	482_2_1	79_02_1649	78_2_82	39_2_7	549_01_323	15_01_1	16_2_44	1709_2_169	2008_2_253	1576_3_199
743_2_900	1148_5_11	62_2_1	274_01_1	135_2_1	134_2_1	175_2_190	86_2_531	160_2_1	1192_2_178	2788_2_341	978_2_172	730_5_60	5_5_118	1917_2_234	2031_02_49	2684_2_638	1017_01_228	425_01_6	424_01_333	568_01_135	200_2_374	2460_2_242	7_2_1	1150_3_322	306_2_12	75_01_574	1493_2_1	106_01_1	125_2_107	224_2_30	249_3_1	482_2_1	79_02_1696	78_2_88	39_2_7	549_01_318	15_01_1	16_2_51	1709_2_170	2008_2_239	1576_3_193
743_2_906	1148_5_12	62_2_1	274_01_1	135_2_1	134_2_1	175_2_200	86_2_492	160_2_1	1192_2_164	2788_2_389	978_2_180	730_5_65	5_5_111	1917_2_229	2031_02_49	2684_2_637	1017_01_230	425_01_5	424_01_305	568_01_130	200_2_360	2460_2_226	7_2_1	1150_3_315	306_2_11	75_01_572	1493_2_1	106_01_1	125_2_115	224_2_30	249_3_1	482_2_1	79_02_1747	78_2_71	39_2_8	549_01_295	15_01_1	16_2_47	1709_2_182	2008_2_270	1576_3_194
743_2_939	1148_5_16	62_2_1	274_01_1	135_2_1	134_2_1	175_2_221	86_2_563	160_2_1	1192_2_171	2788_2_337	978_2_144	730_5_73	5_5_112	1917_2_187	2031_02_38	2684_2_671	1017_01_242	425_01_6	424_01_255	568_01_130	200_2_371	2460_2_256	7_2_1	1150_3_330	306_2_15	75_01_636	1493_2_1	106_01_1	125_2_97	224_2_37	249_3_1	482_2_1	79_02_1701	78_2_68	39_2_7	549_01_270	15_01_1	16_2_40	1709_2_175	2008_2_249	1576_3_191
743_2_960	1148_5_14	62_2_1	274_01_1	135_2_1	134_2_1	175_2_213	86_2_575	160_2_1	1192_2_162	2788_2_349	978_2_133	730_5_64	5_5_102	1917_2_186	2031_02_39	2684_2_661	1017_01_249	425_01_7	424_01_273	568_01_135	200_2_345	2460_2_269	7_2_1	1150_3_299	306_2_10	75_01_657	1493_2_1	106_01_1	125_2_98	224_2_40	249_3_1	482_2_1	79_02_1677	78_2_91	39_2_12	549_01_255	15_01_1	16_2_36	1709_2_204	2008_2_247	1576_3_186
743_2_919	1148_5_10	62_2_1	274_01_1	135_2_1	134_2_1	175_2_230	86_2_577	160_2_1	1192_2_161	2788_2_375	978_2_148	730_5_69	5_5_110	1917_2_156	2031_02_31	2684_2_656	1017_01_257	425_01_3	424_01_257	568_01_141	200_2_337	2460_2_257	7_2_1	1150_3_285	306_2_15	75_01_689	1493_2_1	106_01_1	125_2_111	224_2_44	249_3_1	482_2_1	79_02_1720	78_2_76	39_2_8	549_01_245	15_01_1	16_2_40	1709_2_189	2008_2_262	1576_3_171
743_2_927	1148_5_12	62_2_1	274_01_1	135_2_1	134_2_1	175_2_214	86_2_680	160_2_1	1192_2_135	2788_2_341	978_2_144	730_5_75	5_5_100	1917_2_143	2031_02_26	2684_2_638	1017_01_282	425_01_1	424_01_283	568_01_138	200_2_336	2460_2_271	7_2_1	1150_3_293	306_2_4	75_01_720	1493_2_1	106_01_1	125_2_94	224_2_58	249_3_1	482_2_1	79_02_1682	78_2_77	39_2_8	549_01_225	15_01_1	16_2_46	1709_2_179	2008_2_247	1576_3_167
743_2_955	1148_5_11	62_2_1	274_01_1	135_2_1	134_2_1	175_2_238	86_2_684	160_2_1	1192_2_131	2788_2_357	978_2_137	730_5_61	5_5_127	1917_2_141	2031_02_16	2684_2_612	1017_01_264	424_01_292	568_01_130	200_2_296	2460_2_251	7_2_1	1150_3_270	306_2_2	75_01_779	1493_2_1	106_01_1	125_2_125	224_2_59	249_3_1	482_2_1	79_02_1633	78_2_90	39_2_8	549_01_235	15_01_1	16_2_45	1709_2_191	2008_2_250	1576_3_156
743_2_938	1148_5_12	62_2_1	274_01_1	135_2_1	134_2_1	175_2_243	86_2_715	160_2_1	1192_2_123	2788_2_333	978_2_125	730_5_74	5_5_103	1917_2_128	2031_02_16	2684_2_594	1017_01_289	424_01_318	568_01_146	200_2_307	2460_2_223	7_2_1	1150_3_262	306_2_6	75_01_769	1493_2_1	106_01_1	125_2_137	224_2_67	249_3_1	482_2_1	79_02_1638	78_2_75	39_2_8	549_01_239	15_01_1	16_2_57	1709_2_167	2008_2_258	1576_3_177
743_2_969	1148_5_17	62_2_1	274_01_1	135_2_1	134_2_1	175_2_256	86_2_771	160_2_1	1192_2_125	2788_2_325	978_2_111	730_5_62	5_5_102	1917_2_128	2031_02_20	2684_2_561	1017_01_277	424_01_316	568_01_169	200_2_305	2460_2_221	7_2_1	1150_3_260	306_2_4	75_01_785	1493_2_1	106_01_1	125_2_114	224_2_73	249_3_1	482_2_1	79_02_1558	78_2_90	39_2_11	549_01_258	15_01_1	16_2_63	1709_2_187	2008_2_237	1576_3_168
743_2_981	1148_5_11	62_2_1	274_01_1	135_2_1	134_2_1	175_2_282	86_2_769	160_2_1	1192_2_103	2788_2_345	978_2_133	730_5_71	5_5_101	1917_2_119	2031_02_14	2684_2_519	1017_01_310	424_01_320	568_01_158	200_2_288	2460_2_220	7_2_1	1150_3_261	306_2_4	75_01_755	1493_2_1	106_01_1	125_2_135	224_2_71	249_3_1	482_2_1	79_02_1547	78_2_78	39_2_12	549_01_274	15_01_1	16_2_55	1709_2_194	2008_2_250	1576_3_163
743_2_1000	1148_5_13	62_2_1	274_01_1	135_2_1	134_2_1	175_2_279	86_2_831	160_2_1	1192_2_144	2788_2_367	978_2_112	730_5_78	5_5_74	1917_2_110	2031_02_15	2684_2_537	1017_01_307	424_01_351	568_01_164	200_2_309	2460_2_223	7_2_1	1150_3_252	75_01_738	1493_2_1	106_01_1	125_2_157	224_2_91	249_3_1	482_2_1	79_02_1406	78_2_68	39_2_11	549_01_262	15_01_1	16_2_57	1709_2_173	2008_2_243	1576_3_170
743_2_1018	1148_5_14	62_2_1	274_01_1	135_2_1	134_2_1	175_2_279	86_2_868	160_2_1	1192_2_151	2788_2_325	978_2_125	730_5_68	5_5_94	1917_2_111	2031_02_13	2684_2_541	1017_01_321	424_01_351	568_01_152	200_2_341	2460_2_223	7_2_1	1150_3_240	75_01_772	1493_2_1	106_01_1	125_2_153	224_2_98	249_3_1	482_2_1	79_02_1316	78_2_62	39_2_16	549_01_248	15_01_1	16_2_66	1709_2_200	2008_2_217	1576_3_157
743_2_1026	1148_5_11	62_2_1	274_01_1	135_2_1	134_2_1	175_2_270	86_2_891	160_2_1	1192_2_153	2788_2_347	978_2_136	730_5_68	5_5_89	1917_2_113	2031_02_12	2684_2_557	1017_01_323	424_01_389	568_01_149	200_2_308	2460_2_207	7_2_1	1150_3_232	75_01_794	1493_2_1	106_01_1	125_2_179	224_2_109	249_3_1	482_2_1	79_02_1195	78_2_67	39_2_8	549_01_241	15_01_1	16_2_68	1709_2_230	2008_2_230	1576_3_135
743_2_1047	1148_5_11	62_2_1	274_01_1	135_2_1	134_2_1	175_2_261	86_2_961	160_2_1	1192_2_157	2788_2_377	978_2_108	730_5_56	5_5_81	1917_2_110	2031_02_11	2684_2_606	1017_01_313	424_01_389	568_01_138	200_2_334	2460_2_185	7_2_1	1150_3_217	75_01_800	1493_2_1	106_01_1	125_2_163	224_2_114	249_3_1	482_2_1	79_02_1115	78_2_66	39_2_8	549_01_229	15_01_1	16_2_67	1709_2_264	2008_2_210	1576_3_140
743_2_1100	1148_5_15	62_2_1	274_01_1	135_2_1	134_2_1	175_2_266	86_2_960	160_2_1	1192_2_144	2788_2_356	978_2_107	730_5_68	5_5_83	1917_2_109	2031_02_12	2684_2_618	1017_01_312	424_01_363	568_01_158	200_2_352	2460_2_192	7_2_1	1150_3_217	75_01_823	1493_2_1	106_01_1	125_2_183	224_2_107	249_3_1	482_2_1	79_02_990	78_2_55	39_2_5	549_01_241	15_01_1	16_2_64	1709_2_284	2008_2_222	1576_3_130
743_2_1065	1148_5_20	62_2_1	274_01_1	135_2_1	134_2_1	175_2_261	86_2_957	160_2_1	1192_2_173	2788_2_360	978_2_109	730_5_86	5_5_73	1917_2_95	2031_02_18	2684_2_590	1017_01_305	424_01_395	568_01_138	200_2_323	2460_2_197	7_2_1	1150_3_202	75_01_804	1493_2_1	106_01_1	125_2_213	224_2_129	249_3_1	482_2_1	79_02_888	78_2_63	39_2_2	549_01_264	15_01_1	16_2_69	1709_2_318	2008_2_274	1576_3_143
743_2_1057	1148_5_25	62_2_1	274_01_1	135_2_1	134_2_1	175_2_272	86_2_1000	160_2_1	1192_2_188	2788_2_369	978_2_74	730_5_73	5_5_75	1917_2_84	2031_02_17	2684_2_596	1017_01_322	424_01_407	568_01_139	200_2_321	2460_2_201	7_2_1	1150_3_203	75_01_829	1493_2_1	106_01_1	125_2_215	224_2_135	249_3_1	482_2_1	79_02_833	78_2_62	39_2_2	549_01_246	15_01_1	16_2_70	1709_2_351	2008_2_246	1576_3_120
743_2_1062	1148_5_32	62_2_1	274_01_1	135_2_1	134_2_1	175_2_283	86_2_982	160_2_1	1192_2_177	2788_2_366	978_2_101	730_5_76	5_5_84	1917_2_91	2031_02_12	2684_2_616	1017_01_286	424_01_430	568_01_165	200_2_269	2460_2_191	7_2_1	1150_3_187	75_01_851	1493_2_1	106_01_1	125_2_234	224_2_132	249_3_1	482_2_1	79_02_815	78_2_54	39_2_1	549_01_243	15_01_1	16_2_64	1709_2_379	2008_2_228	1576_3_123
743_2_1084	1148_5_34	62_2_1	274_01_1	135_2_1	134_2_1	175_2_273	86_2_963	160_2_1	1192_2_200	2788_2_356	978_2_74	730_5_78	5_5_82	1917_2_79	2031_02_20	2684_2_629	1017_01_319	424_01_495	568_01_173	200_2_284	2460_2_188	7_2_1	1150_3_169	75_01_824	1493_2_1	106_01_1	125_2_261	224_2_124	249_3_1	482_2_1	79_02_746	78_2_64	549_01_217	15_01_1	16_2_79	1709_2_361	2008_2_249	1576_3_106
743_2_1053	1148_5_38	62_2_1	274_01_1	135_2_1	134_2_1	175_2_305	86_2_1020	160_2_1	1192_2_203	2788_2_321	978_2_83	730_5_74	5_5_91	1917_2_91	2031_02_17	2684_2_621	1017_01_343	424_01_455	568_01_170	200_2_297	2460_2_214	7_2_1	1150_3_145	75_01_815	1493_2_1	106_01_1	125_2_240	224_2_121	249_3_1	482_2_1	79_02_693	78_2_59	549_01_236	15_01_1	16_2_79	1709_2_398	2008_2_247	1576_3_100
743_2_1044	1148_5_38	62_2_1	274_01_1	135_2_1	134_2_1	175_2_272	86_2_961	160_2_1	1192_2_180	2788_2_324	978_2_100	730_5_76	5_5_74	1917_2_110	2031_02_12	2684_2_656	1017_01_325	424_01_451	568_01_177	200_2_301	2460_2_204	7_2_1	1150_3_143	75_01_849	1493_2_1	106_01_1	125_2_280	224_2_130	249_3_1	482_2_1	79_02_653	78_2_50	549_01_266	15_01_1	16_2_76	1709_2_446	2008_2_232	1576_3_102
743_2_1033	1148_5_34	62_2_1	274_01_1	135_2_1	134_2_1	175_2_293	86_2_944	160_2_1	1192_2_203	2788_2_303	978_2_73	730_5_69	5_5_80	1917_2_87	2031_02_20	2684_2_689	1017_01_358	424_01_453	568_01_163	200_2_284	2460_2_205	7_2_1	1150_3_138	75_01_852	1493_2_1	106_01_1	125_2_307	224_2_112	249_3_1	482_2_1	79_02_649	78_2_49	549_01_262	15_01_1	16_2_91	1709_2_447	2008_2_245	1576_3_90
743_2_1042	1148_5_34	62_2_1	274_01_1	135_2_1	134_2_1	175_2_302	86_2_990	160_2_1	1192_2_170	2788_2_296	978_2_79	730_5_70	5_5_68	1917_2_94	2031_02_22	2684_2_682	1017_01_352	424_01_453	568_01_148	200_2_319	2460_2_223	7_2_1	1150_3_133	75_01_878	1493_2_1	106_01_1	125_2_280	224_2_125	249_3_1	482_2_1	79_02_608	78_2_40	549_01_271	15_01_1	16_2_88	1709_2_471	2008_2_218	1576_3_79
743_2_1017	1148_5_26	62_2_1	274_01_1	135_2_1	134_2_1	175_2_282	86_2_942	160_2_1	1192_2_185	2788_2_307	978_2_79	730_5_66	5_5_52	1917_2_114	2031_02_21	2684_2_744	1017_01_314	424_01_433	568_01_144	200_2_297	2460_2_222	7_2_1	1150_3_137	75_01_894	1493_2_1	106_01_1	125_2_292	224_2_145	249_3_1	482_2_1	79_02_602	78_2_37	549_01_281	15_01_1	16_2_83	1709_2_501	2008_2_237	1576_3_83
743_2_945	1148_5_26	62_2_1	274_01_1	135_2_1	134_2_1	175_2_271	86_2_957	160_2_1	1192_2_173	2788_2_274	978_2_60	730_5_56	5_5_45	1917_2_127	2031_02_29	2684_2_810	1017_01_316	424_01_493	568_01_119	200_2_299	2460_2_204	7_2_1	1150_3_119	75_01_886	1493_2_1	106_01_1	125_2_286	224_2_136	249_3_1	482_2_1	79_02_686	78_2_39	549_01_276	15_01_1	16_2_96	1709_2_508	2008_2_217	1576_3_89
743_2_925	1148_5_22	62_2_1	274_01_1	135_2_1	134_2_1	175_2_261	86_2_990	160_2_1	1192_2_172	2788_2_287	978_2_74	730_5_49	5_5_39	1917_2_146	2031_02_39	2684_2_796	1017_01_315	424_01_484	568_01_103	200_2_291	2460_2_196	7_2_1	1150_3_130	75_01_878	1493_2_1	106_01_1	125_2_251	224_2_147	249_3_1	482_2_1	79_02_719	78_2_39	549_01_278	15_01_1	16_2_83	1709_2_532	2008_2_226	1576_3_69
743_2_905	1148_5_19	62_2_1	274_01_1	135_2_1	134_2_1	175_2_250	86_2_929	160_2_1	1192_2_186	2788_2_285	978_2_62	730_5_43	5_5_35	1917_2_147	2031_02_43	2684_2_804	1017_01_286	424_01_503	568_01_88	200_2_282	2460_2_168	7_2_1	1150_3_135	75_01_885	1493_2_1	106_01_1	125_2_271	224_2_152	249_3_1	482_2_1	79_02_736	78_2_64	549_01_293	15_01_1	16_2_98	1709_2_562	2008_2_250	1576_3_63
743_2_860	1148_5_16	62_2_1	274_01_1	135_2_1	134_2_1	175_2_250	86_2_968	160_2_1	1192_2_170	2788_2_258	978_2_72	730_5_44	5_5_47	1917_2_166	2031_02_46	2684_2_802	1017_01_261	424_01_506	568_01_65	200_2_333	2460_2_187	7_2_1	1150_3_114	75_01_875	1493_2_1	106_01_1	125_2_244	224_2_141	249_3_1	482_2_1	79_02_786	78_2_62	549_01_319	15_01_1	16_2_94	1709_2_584	2008_2_227	1576_3_51
743_2_866	1148_5_12	62_2_1	274_01_1	135_2_1	134_2_1	175_2_265	86_2_915	160_2_1	1192_2_166	2788_2_258	978_2_80	730_5_46	5_5_35	1917_2_167	2031_02_45	2684_2_823	1017_01_254	424_01_531	568_01_55	200_2_309	2460_2_170	7_2_1	1150_3_124	75_01_871	1493_2_1	106_01_1	125_2_272	224_2_144	249_3_1	482_2_1	79_02_807	78_2_72	549_01_317	15_01_1	16_2_89	1709_2_581	2008_2_222	1576_3_47
743_2_832	1148_5_10	62_2_1	274_01_1	135_2_1	134_2_1	175_2_259	86_2_859	160_2_1	1192_2_157	2788_2_226	978_2_76	730_5_51	5_5_41	1917_2_175	2031_02_32	2684_2_796	1017_01_236	424_01_562	568_01_45	200_2_304	2460_2_171	7_2_1	1150_3_132	75_01_854	1493_2_1	106_01_1	125_2_316	224_2_134	249_3_1	482_2_1	79_02_851	78_2_76	549_01_322	15_01_1	16_2_93	1709_2_623	2008_2_258	1576_3_47
743_2_751	1148_5_11	62_2_1	274_01_1	135_2_1	134_2_1	175_2_265	86_2_909	160_2_1	1192_2_143	2788_2_220	978_2_87	730_5_54	5_5_52	1917_2_177	2031_02_39	2684_2_807	1017_01_226	424_01_562	568_01_46	200_2_316	2460_2_162	7_2_1	1150_3_132	75_01_826	1493_2_1	106_01_1	125_2_250	224_2_124	249_3_1	482_2_1	79_02_973	78_2_73	549_01_354	15_01_1	16_2_78	1709_2_619	2008_2_225	1576_3_61
743_2_721	1148_5_9	62_2_1	274_01_1	135_2_1	134_2_1	175_2_238	86_2_880	160_2_1	1192_2_148	2788_2_196	978_2_94	730_5_55	5_5_50	1917_2_201	2031_02_44	2684_2_840	1017_01_196	424_01_610	568_01_50	200_2_287	2460_2_137	7_2_1	1150_3_123	75_01_801	1493_2_1	106_01_1	125_2_251	224_2_116	249_3_1	482_2_1	79_02_1023	78_2_94	549_01_354	15_01_1	16_2_67	1709_2_613	2008_2_282	1576_3_62
743_2_702	1148_5_8	62_2_1	274_01_1	135_2_1	134_2_1	175_2_267	86_2_875	160_2_1	1192_2_123	2788_2_183	978_2_71	730_5_72	5_5_56	1917_2_215	2031_02_54	2684_2_852	1017_01_182	424_01_616	568_01_50	200_2_306	2460_2_161	7_2_1	1150_3_118	75_01_760	1493_2_1	106_01_1	125_2_261	224_2_102	249_3_1	482_2_1	79_02_1037	78_2_73	549_01_357	15_01_1	16_2_68	1709_2_613	2008_2_289	1576_3_74
743_2_659	1148_5_17	62_2_1	274_01_1	135_2_1	134_2_1	175_2_269	86_2_925	160_2_1	1192_2_115	2788_2_178	978_2_82	730_5_62	5_5_38	1917_2_255	2031_02_63	2684_2_847	1017_01_174	424_01_589	568_01_55	200_2_293	2460_2_180	7_2_1	1150_3_125	75_01_715	1493_2_1	106_01_1	125_2_246	224_2_85	249_3_1	482_2_1	79_02_1090	78_2_83	549_01_354	15_01_1	16_2_66	1709_2_605	2008_2_303	1576_3_72
743_2_632	1148_5_19	62_2_1	274_01_1	135_2_1	134_2_1	175_2_255	86_2_869	160_2_1	1192_2_141	2788_2_175	978_2_80	730_5_59	5_5_27	1917_2_269	2031_02_58	2684_2_862	1017_01_146	424_01_596	568_01_53	200_2_280	2460_2_169	7_2_1	1150_3_117	75_01_704	1493_2_1	106_01_1	125_2_248	224_2_92	249_3_1	482_2_1	79_02_1133	78_2_97	549_01_361	15_01_1	16_2_68	1709_2_611	2008_2_344	1576_3_79
743_2_622	1148_5_15	62_2_1	274_01_1	135_2_1	134_2_1	175_2_283	86_2_879	160_2_1	1192_2_127	2788_2_187	978_2_81	730_5_66	5_5_29	1917_2_282	2031_02_69	2684_2_884	1017_01_119	424_01_579	568_01_50	200_2_265	2460_2_184	7_2_1	1150_3_137	75_01_666	1493_2_1	106_01_1	125_2_234	224_2_67	249_3_1	482_2_1	79_02_1197	78_2_81	549_01_375	15_01_1	16_2_70	1709_2_600	2008_2_309	1576_3_87
743_2_634	1148_5_20	62_2_1	274_01_1	135_2_1	134_2_1	175_2_234	86_2_870	160_2_1	1192_2_119	2788_2_196	978_2_93	730_5_54	5_5_27	1917_2_280	2031_02_71	2684_2_879	1017_01_99	424_01_611	568_01_43	200_2_238	2460_2_177	7_2_1	1150_3_183	75_01_598	1493_2_1	106_01_1	125_2_210	224_2_57	249_3_1	482_2_1	79_02_1249	78_2_103	549_01_384	15_01_1	16_2_63	1709_2_615	2008_2_338	1576_3_99
743_2_605	1148_5_9	62_2_1	274_01_1	135_2_1	134_2_1	175_2_237	86_2_820	160_2_1	1192_2_116	2788_2_214	978_2_75	730_5_54	5_5_23	1917_2_283	2031_02_74	2684_2_897	1017_01_100	424_01_609	568_01_58	200_2_243	2460_2_173	7_2_1	1150_3_186	75_01_549	1493_2_1	106_01_1	125_2_221	224_2_51	249_3_1	482_2_1	79_02_1314	78_2_88	549_01_386	15_01_1	16_2_74	1709_2_618	2008_2_361	1576_3_103
743_2_571	1148_5_14	62_2_1	274_01_1	135_2_1	134_2_1	175_2_228	86_2_851	160_2_1	1192_2_105	2788_2_224	978_2_84	730_5_48	5_5_19	1917_2_278	2031_02_73	2684_2_907	1017_01_97	424_01_597	568_01_58	200_2_235	2460_2_192	7_2_1	1150_3_213	75_01_515	1493_2_1	106_01_1	125_2_229	224_2_43	249_3_1	482_2_1	79_02_1372	78_2_93	549_01_379	15_01_1	16_2_70	1709_2_616	2008_2_318	1576_3_114
743_2_565	1148_5_17	62_2_1	274_01_1	135_2_1	134_2_1	175_2_244	86_2_838	160_2_1	1192_2_94	2788_2_249	978_2_98	730_5_37	5_5_20	1917_2_260	2031_02_69	2684_2_893	1017_01_98	424_01_587	568_01_60	200_2_226	2460_2_184	7_2_1	1150_3_217	75_01_482	1493_2_1	106_01_1	125_2_215	224_2_45	249_3_1	482_2_1	79_02_1417	78_2_93	549_01_402	15_01_1	16_2_64	1709_2_599	2008_2_341	1576_3_125
743_2_566	1148_5_13	62_2_1	274_01_1	135_2_1	134_2_1	175_2_257	86_2_805	160_2_1	1192_2_75	2788_2_255	978_2_88	730_5_25	5_5_22	1917_2_235	2031_02_66	2684_2_956	1017_01_101	424_01_581	568_01_57	200_2_222	2460_2_201	7_2_1	1150_3_204	75_01_462	1493_2_1	106_01_1	125_2_214	224_2_39	249_3_1	482_2_1	79_02_1485	78_2_82	549_01_412	15_01_1	16_2_70	1709_2_596	2008_2_340	1576_3_114
743_2_568	1148_5_16	62_2_1	274_01_1	135_2_1	134_2_1	175_2_225	86_2_780	160_2_1	1192_2_63	2788_2_264	978_2_96	730_5_26	5_5_22	1917_2_252	2031_02_71	2684_2_964	1017_01_94	424_01_583	568_01_56	200_2_229	2460_2_203	7_2_1	1150_3_224	75_01_457	1493_2_1	106_01_1	125_2_198	224_2_45	249_3_1	482_2_1	79_02_1524	78_2_83	549_01_392	15_01_1	16_2_58	1709_2_593	2008_2_346	1576_3_111
743_2_521	1148_5_19	62_2_1	274_01_1	135_2_1	134_2_1	175_2_234	86_2_789	160_2_1	1192_2_58	2788_2_305	978_2_111	730_5_23	5_5_26	1917_2_235	2031_02_72	2684_2_1001	1017_01_91	424_01_546	568_01_56	200_2_213	2460_2_199	7_2_1	1150_3_257	75_01_419	1493_2_1	106_01_1	125_2_174	224_2_46	249_3_1	482_2_1	79_02_1592	78_2_74	549_01_371	15_01_1	16_2_55	1709_2_574	2008_2_382	1576_3_102
743_2_507	1148_5_13	62_2_1	274_01_1	135_2_1	134_2_1	175_2_228	86_2_781	160_2_1	1192_2_56	2788_2_347	978_2_99	730_5_19	5_5_21	1917_2_259	2031_02_70	2684_2_946	1017_01_94	424_01_507	568_01_59	200_2_244	2460_2_185	7_2_1	1150_3_289	75_01_412	1493_2_1	106_01_1	125_2_185	224_2_46	249_3_1	482_2_1	79_02_1662	78_2_63	549_01_363	15_01_1	16_2_65	1709_2_562	2008_2_356	1576_3_104
743_2_522	1148_5_20	62_2_1	274_01_1	135_2_1	134_2_1	175_2_204	86_2_758	160_2_1	1192_2_57	2788_2_362	978_2_109	730_5_18	5_5_14	1917_2_252	2031_02_78	2684_2_968	1017_01_89	424_01_530	568_01_52	200_2_235	2460_2_185	7_2_1	1150_3_301	75_01_392	1493_2_1	106_01_1	125_2_160	224_2_32	249_3_1	482_2_1	79_02_1698	78_2_89	549_01_371	15_01_1	16_2_62	1709_2_566	2008_2_327	1576_3_95
743_2_504	1148_5_17	62_2_1	274_01_1	135_2_1	134_2_1	175_2_180	86_2_792	160_2_1	1192_2_55	2788_2_409	978_2_87	730_5_20	5_5_14	1917_2_253	2031_02_83	2684_2_964	1017_01_84	424_01_508	568_01_43	200_2_249	2460_2_204	7_2_1	1150_3_294	75_01_387	1493_2_1	106_01_1	125_2_144	224_2_34	249_3_1	482_2_1	79_02_1712	78_2_75	549_01_361	15_01_1	16_2_56	1709_2_564	2008_2_356	1576_3_97
743_2_493	1148_5_11	62_2_1	274_01_1	135_2_1	134_2_1	175_2_160	86_2_807	160_2_1	1192_2_43	2788_2_404	978_2_111	730_5_21	5_5_16	1917_2_270	2031_02_92	2684_2_979	1017_01_93	424_01_481	568_01_25	200_2_251	2460_2_219	7_2_1	1150_3_269	75_01_403	1493_2_1	106_01_1	125_2_159	224_2_23	249_3_1	482_2_1	79_02_1786	78_2_78	549_01_336	15_01_1	16_2_55	1709_2_551	2008_2_311	1576_3_100
743_2_501	1148_5_19	62_2_1	274_01_1	135_2_1	134_2_1	175_2_133	86_2_829	160_2_1	1192_2_38	2788_2_373	978_2_125	730_5_17	5_5_19	1917_2_270	2031_02_82	2684_2_1020	1017_01_90	424_01_489	568_01_27	200_2_226	2460_2_219	7_2_1	1150_3_285	75_01_395	1493_2_1	106_01_1	125_2_127	224_2_26	249_3_1	482_2_1	79_02_1836	78_2_83	549_01_316	15_01_1	16_2_48	1709_2_553	2008_2_296	1576_3_102
743_2_522	1148_5_13	62_2_1	274_01_1	135_2_1	134_2_1	175_2_123	86_2_798	160_2_1	1192_2_42	2788_2_408	978_2_98	730_5_20	5_5_26	1917_2_263	2031_02_79	2684_2_1049	1017_01_79	424_01_469	568_01_27	200_2_254	2460_2_227	7_2_1	1150_3_287	75_01_381	1493_2_1	106_01_1	125_2_138	224_2_29	249_3_1	482_2_1	79_02_1886	78_2_65	549_01_271	15_01_1	16_2_51	1709_2_537	2008_2_309	1576_3_96
743_2_528	1148_5_11	62_2_1	274_01_1	135_2_1	134_2_1	175_2_117	86_2_750	160_2_1	1192_2_41	2788_2_407	978_2_108	730_5_22	5_5_20	1917_2_230	2031_02_73	2684_2_1012	1017_01_86	424_01_495	568_01_23	200_2_220	2460_2_253	7_2_1	1150_3_287	75_01_431	1493_2_1	106_01_1	125_2_159	224_2_25	249_3_1	482_2_1	79_02_1977	78_2_87	549_01_236	15_01_1	16_2_29	1709_2_531	2008_2_282	1576_3_109
743_2_507	1148_5_5	62_2_1	274_01_1	135_2_1	134_2_1	175_2_140	86_2_762	160_2_1	1192_2_45	2788_2_414	978_2_89	730_5_21	5_5_25	1917_2_237	2031_02_67	2684_2_1022	1017_01_89	424_01_491	568_01_19	200_2_237	2460_2_245	7_2_1	1150_3_292	75_01_439	1493_2_1	106_01_1	125_2_140	224_2_29	249_3_1	482_2_1	79_02_2017	78_2_78	549_01_237	15_01_1	16_2_39	1709_2_527	2008_2_259	1576_3_77
743_2_495	1148_5_4	62_2_1	274_01_1	135_2_1	134_2_1	175_2_118	86_2_750	160_2_1	1192_2_42	2788_2_400	978_2_87	730_5_25	5_5_23	1917_2_241	2031_02_70	2684_2_1000	1017_01_103	424_01_522	568_01_10	200_2_245	2460_2_259	7_2_1	1150_3_293	75_01_451	1493_2_1	106_01_1	125_2_139	224_2_17	249_3_1	482_2_1	79_02_2051	78_2_72	549_01_229	15_01_1	16_2_63	1709_2_528	2008_2_232	1576_3_80
743_2_480	1148_5_4	62_2_1	274_01_1	135_2_1	134_2_1	175_2_141	86_2_747	160_2_1	1192_2_47	2788_2_375	978_2_100	730_5_26	5_5_37	1917_2_208	2031_02_78	2684_2_1016	1017_01_99	424_01_475	568_01_6	200_2_237	2460_2_249	7_2_1	1150_3_336	75_01_450	1493_2_1	106_01_1	125_2_149	224_2_11	249_3_1	482_2_1	79_02_2092	78_2_85	549_01_220	15_01_1	16_2_56	1709_2_508	2008_2_229	1576_3_86
743_2_527	1148_5_8	62_2_1	274_01_1	135_2_1	134_2_1	175_2_146	86_2_732	160_2_1	1192_2_46	2788_2_351	978_2_108	730_5_22	5_5_44	1917_2_219	2031_02_79	2684_2_1004	1017_01_108	424_01_501	568_01_7	200_2_249	2460_2_243	7_2_1	1150_3_343	75_01_441	1493_2_1	106_01_1	125_2_117	224_2_12	249_3_1	482_2_1	79_02_2072	78_2_85	549_01_198	15_01_1	16_2_60	1709_2_521	2008_2_225	1576_3_81
743_2_522	1148_5_5	62_2_1	274_01_1	135_2_1	134_2_1	175_2_130	86_2_651	160_2_1	1192_2_45	2788_2_382	978_2_130	730_5_25	5_5_36	1917_2_208	2031_02_67	2684_2_992	1017_01_117	424_01_506	568_01_3	200_2_250	2460_2_236	7_2_1	1150_3_333	75_01_455	1493_2_1	106_01_1	125_2_120	224_2_13	249_3_1	482_2_1	79_02_2153	78_2_76	549_01_194	15_01_1	16_2_65	1709_2_533	2008_2_214	1576_3_86
743_2_567	1148_5_4	62_2_1	274_01_1	135_2_1	134_2_1	175_2_115	86_2_687	160_2_1	1192_2_44	2788_2_382	978_2_131	730_5_23	5_5_45	1917_2_210	2031_02_72	2684_2_938	1017_01_105	424_01_505	568_01_5	200_2_232	2460_2_226	7_2_1	1150_3_343	75_01_464	1493_2_1	106_01_1	125_2_126	224_2_13	249_3_1	482_2_1	79_02_2141	78_2_85	549_01_188	15_01_1	16_2_54	1709_2_529	2008_2_201	1576_3_109
743_2_579	1148_5_6	62_2_1	274_01_1	135_2_1	134_2_1	175_2_105	86_2_709	160_2_1	1192_2_40	2788_2_393	978_2_113	730_5_26	5_5_45	1917_2_183	2031_02_61	2684_2_1007	1017_01_108	424_01_496	568_01_8	200_2_285	2460_2_223	7_2_1	1150_3_326	75_01_475	1493_2_1	106_01_1	125_2_103	224_2_15	249_3_1	482_2_1	79_02_2129	78_2_77	549_01_168	15_01_1	16_2_53	1709_2_516	2008_2_193	1576_3_102
743_2_607	1148_5_1	62_2_1	274_01_1	135_2_1	134_2_1	175_2_107	86_2_709	160_2_1	1192_2_40	2788_2_401	978_2_133	730_5_39	5_5_40	1917_2_152	2031_02_60	2684_2_997	1017_01_102	424_01_560	568_01_9	200_2_222	2460_2_239	7_2_1	1150_3_326	75_01_460	1493_2_1	106_01_1	125_2_103	224_2_16	249_3_1	482_2_1	79_02_2086	78_2_92	549_01_162	15_01_1	16_2_59	1709_2_511	2008_2_194	1576_3_116
743_2_639	1148_5_1	62_2_1	274_01_1	135_2_1	134_2_1	175_2_107	86_2_753	160_2_1	1192_2_36	2788_2_378	978_2_142	730_5_44	5_5_48	1917_2_165	2031_02_54	2684_2_1002	1017_01_77	424_01_557	568_01_3	200_2_247	2460_2_245	7_2_1	1150_3_320	75_01_452	1493_2_1	106_01_1	125_2_88	224_2_18	249_3_1	482_2_1	79_02_2063	78_2_90	549_01_129	15_01_1	16_2_62	1709_2_522	2008_2_194	1576_3_103
743_2_687	62_2_1	274_01_1	135_2_1	134_2_1	175_2_101	86_2_715	160_2_1	1192_2_33	2788_2_385	978_2_130	730_5_55	5_5_50	1917_2_153	2031_02_62	2684_2_1016	1017_01_83	424_01_569	568_01_4	200_2_245	2460_2_240	7_2_1	1150_3_302	75_01_451	1493_2_1	106_01_1	125_2_90	224_2_13	249_3_1	482_2_1	79_02_2045	78_2_94	549_01_124	15_01_1	16_2_72	1709_2_526	2008_2_200	1576_3_94
743_2_737	62_2_1	274_01_1	135_2_1	134_2_1	175_2_107	86_2_706	160_2_1	1192_2_25	2788_2_383	978_2_151	730_5_61	5_5_46	1917_2_138	2031_02_66	2684_2_1054	1017_01_86	424_01_571	568_01_3	200_2_224	2460_2_231	7_2_1	1150_3_320	75_01_413	1493_2_1	106_01_1	125_2_104	224_2_20	249_3_1	482_2_1	79_02_2010	78_2_108	549_01_114	15_01_1	16_2_71	1709_2_507	2008_2_191	1576_3_95
743_2_816	62_2_1	135_2_1	134_2_1	175_2_110	86_2_712	160_2_1	1192_2_22	2788_2_366	978_2_152	730_5_59	5_5_63	1917_2_146	2031_02_48	2684_2_1002	1017_01_102	424_01_593	200_2_238	2460_2_203	7_2_1	1150_3_308	75_01_454	1493_2_1	106_01_1	125_2_83	224_2_25	249_3_1	482_2_1	79_02_1960	78_2_78	549_01_122	16_2_82	1709_2_537	2008_2_185	1576_3_75
743_2_881	62_2_1	135_2_1	134_2_1	175_2_118	86_2_760	160_2_1	1192_2_17	2788_2_361	978_2_143	730_5_58	5_5_82	1917_2_138	2031_02_45	2684_2_969	1017_01_86	424_01_612	200_2_224	2460_2_228	7_2_1	1150_3_271	75_01_472	1493_2_1	106_01_1	125_2_97	224_2_28	249_3_1	482_2_1	79_02_1833	78_2_95	549_01_119	16_2_92	1709_2_546	2008_2_190	1576_3_76
743_2_894	62_2_1	135_2_1	134_2_1	175_2_127	86_2_757	160_2_1	1192_2_19	2788_2_344	978_2_145	730_5_74	5_5_93	1917_2_157	2031_02_43	2684_2_911	1017_01_82	424_01_620	200_2_221	2460_2_213	7_2_1	1150_3_315	75_01_487	1493_2_1	106_01_1	125_2_105	224_2_29	249_3_1	482_2_1	79_02_1822	78_2_84	549_01_142	16_2_93	1709_2_512	2008_2_173	1576_3_79
743_2_957	62_2_1	135_2_1	134_2_1	175_2_137	86_2_742	160_2_1	1192_2_23	2788_2_344	978_2_125	730_5_73	5_5_81	1917_2_175	2031_02_32	2684_2_930	1017_01_86	424_01_620	200_2_217	2460_2_191	7_2_1	1150_3_307	75_01_480	1493_2_1	106_01_1	125_2_89	224_2_25	249_3_1	482_2_1	79_02_1806	78_2_101	549_01_149	16_2_92	1709_2_509	2008_2_183	1576_3_65
743_2_987	62_2_1	135_2_1	134_2_1	175_2_153	86_2_744	160_2_1	1192_2_21	2788_2_342	978_2_158	730_5_74	5_5_89	1917_2_150	2031_02_28	2684_2_915	1017_01_90	424_01_614	200_2_196	2460_2_187	7_2_1	1150_3_319	75_01_506	1493_2_1	106_01_1	125_2_105	224_2_31	249_3_1	482_2_1	79_02_1764	78_2_107	549_01_141	16_2_76	1709_2_494	2008_2_169	1576_3_71
743_2_1017	62_2_1	135_2_1	134_2_1	175_2_162	86_2_760	160_2_1	1192_2_20	2788_2_332	978_2_162	730_5_77	5_5_76	1917_2_183	2031_02_33	2684_2_893	1017_01_101	424_01_600	200_2_210	2460_2_176	7_2_1	1150_3_328	75_01_503	1493_2_1	106_01_1	125_2_111	224_2_38	249_3_1	482_2_1	79_02_1715	78_2_83	549_01_157	16_2_68	1709_2_480	2008_2_188	1576_3_54
743_2_1075	62_2_1	135_2_1	134_2_1	175_2_158	86_2_794	160_2_1	1192_2_18	2788_2_311	978_2_157	730_5_74	5_5_67	1917_2_187	2031_02_40	2684_2_927	1017_01_123	424_01_594	200_2_203	2460_2_191	7_2_1	1150_3_310	75_01_532	1493_2_1	106_01_1	125_2_99	224_2_34	249_3_1	482_2_1	79_02_1606	78_2_92	549_01_156	16_2_76	1709_2_464	2008_2_180	1576_3_61
743_2_1101	62_2_1	135_2_1	134_2_1	175_2_187	86_2_830	160_2_1	1192_2_15	2788_2_315	978_2_180	730_5_75	5_5_63	1917_2_189	2031_02_35	2684_2_846	1017_01_111	424_01_576	200_2_199	2460_2_207	7_2_1	1150_3_316	75_01_547	1493_2_1	106_01_1	125_2_108	224_2_39	249_3_1	482_2_1	79_02_1515	78_2_96	549_01_174	16_2_67	1709_2_480	2008_2_192	1576_3_67
743_2_1090	62_2_1	135_2_1	134_2_1	175_2_173	86_2_872	160_2_1	1192_2_22	2788_2_320	978_2_165	730_5_69	5_5_64	1917_2_220	2031_02_36	2684_2_865	1017_01_109	424_01_566	200_2_204	2460_2_208	7_2_1	1150_3_305	75_01_562	1493_2_1	106_01_1	125_2_110	224_2_42	249_3_1	482_2_1	79_02_1447	78_2_85	549_01_183	16_2_98	1709_2_469	2008_2_195	1576_3_48
743_2_1110	62_2_1	135_2_1	134_2_1	175_2_180	86_2_918	160_2_1	1192_2_25	2788_2_319	978_2_171	730_5_66	5_5_84	1917_2_238	2031_02_39	2684_2_824	1017_01_112	424_01_530	200_2_190	2460_2_196	7_2_1	1150_3_291	75_01_640	1493_2_1	106_01_1	125_2_128	224_2_41	249_3_1	482_2_1	79_02_1349	78_2_73	549_01_175	16_2_95	1709_2_465	2008_2_193	1576_3_70
743_2_1129	62_2_1	135_2_1	134_2_1	175_2_174	86_2_957	160_2_1	1192_2_34	2788_2_312	978_2_195	730_5_68	5_5_55	1917_2_250	2031_02_38	2684_2_807	1017_01_114	424_01_533	200_2_195	2460_2_240	7_2_1	1150_3_283	75_01_627	1493_2_1	106_01_1	125_2_143	224_2_56	249_3_1	482_2_1	79_02_1245	78_2_74	549_01_173	16_2_90	1709_2_463	2008_2_213	1576_3_53
743_2_1183	62_2_1	135_2_1	134_2_1	175_2_178	86_2_973	160_2_1	1192_2_44	2788_2_327	978_2_191	730_5_64	5_5_60	1917_2_283	2031_02_50	2684_2_778	1017_01_121	424_01_527	200_2_180	2460_2_215	7_2_1	1150_3_291	75_01_625	1493_2_1	106_01_1	125_2_117	224_2_38	249_3_1	482_2_1	79_02_1135	78_2_84	549_01_170	16_2_105	1709_2_503	2008_2_211	1576_3_63
743_2_1196	62_2_1	135_2_1	134_2_1	175_2_212	86_2_1006	160_2_1	1192_2_45	2788_2_311	978_2_203	730_5_79	5_5_52	1917_2_264	2031_02_44	2684_2_735	1017_01_118	424_01_538	200_2_183	2460_2_236	7_2_1	1150_3_269	75_01_683	1493_2_1	106_01_1	125_2_121	224_2_46	249_3_1	482_2_1	79_02_1020	78_2_91	549_01_166	16_2_98	1709_2_546	2008_2_200	1576_3_62
743_2_1194	62_2_1	135_2_1	134_2_1	175_2_208	86_2_1022	160_2_1	1192_2_59	2788_2_313	978_2_200	730_5_77	5_5_47	1917_2_282	2031_02_46	2684_2_746	1017_01_113	424_01_568	200_2_170	2460_2_246	7_2_1	1150_3_234	75_01_683	1493_2_1	106_01_1	125_2_119	224_2_36	249_3_1	482_2_1	79_02_970	78_2_95	549_01_178	16_2_109	1709_2_543	2008_2_223	1576_3_49
743_2_1181	62_2_1	135_2_1	134_2_1	175_2_218	86_2_1089	160_2_1	1192_2_62	2788_2_302	978_2_177	730_5_71	5_5_63	1917_2_287	2031_02_65	2684_2_710	1017_01_126	424_01_617	200_2_156	2460_2_214	7_2_1	1150_3_195	75_01_701	1493_2_1	106_01_1	125_2_102	224_2_45	249_3_1	482_2_1	79_02_896	78_2_97	549_01_196	16_2_128	1709_2_551	2008_2_228	1576_3_55
743_2_1154	62_2_1	135_2_1	134_2_1	175_2_233	86_2_1107	160_2_1	1192_2_62	2788_2_297	978_2_177	730_5_88	5_5_46	1917_2_277	2031_02_71	2684_2_694	1017_01_122	424_01_591	200_2_165	2460_2_232	7_2_1	1150_3_198	75_01_754	1493_2_1	106_01_1	125_2_112	224_2_57	249_3_1	482_2_1	79_02_833	78_2_95	549_01_229	16_2_113	1709_2_570	2008_2_197	1576_3_62
743_2_1115	62_2_1	135_2_1	134_2_1	175_2_229	86_2_1148	160_2_1	1192_2_82	2788_2_314	978_2_181	730_5_80	5_5_33	1917_2_273	2031_02_87	2684_2_700	1017_01_103	424_01_604	200_2_160	2460_2_250	7_2_1	1150_3_178	75_01_763	1493_2_1	106_01_1	125_2_114	224_2_64	249_3_1	482_2_1	79_02_850	78_2_72	549_01_228	16_2_113	1709_2_563	2008_2_182	1576_3_51
743_2_1160	62_2_1	135_2_1	134_2_1	175_2_246	86_2_1175	160_2_1	1192_2_65	2788_2_331	978_2_165	730_5_90	5_5_44	1917_2_223	2031_02_77	2684_2_703	1017_01_119	424_01_589	200_2_159	2460_2_200	7_2_1	1150_3_187	75_01_803	1493_2_1	106_01_1	125_2_101	224_2_65	249_3_1	482_2_1	79_02_808	78_2_84	549_01_239	16_2_103	1709_2_554	2008_2_185	1576_3_66
743_2_1120	62_2_1	135_2_1	134_2_1	175_2_231	86_2_1149	160_2_1	1192_2_71	2788_2_329	978_2_188	730_5_82	5_5_30	1917_2_244	2031_02_69	2684_2_711	1017_01_103	424_01_585	200_2_137	2460_2_219	7_2_1	1150_3_195	75_01_792	1493_2_1	106_01_1	125_2_101	224_2_75	249_3_1	482_2_1	79_02_829	78_2_86	549_01_263	16_2_104	1709_2_593	2008_2_185	1576_3_52
743_2_1107	62_2_1	135_2_1	134_2_1	175_2_210	86_2_1182	160_2_1	1192_2_74	2788_2_340	978_2_164	730_5_72	5_5_35	1917_2_250	2031_02_80	2684_2_653	1017_01_108	424_01_605	200_2_165	2460_2_236	7_2_1	1150_3_166	75_01_779	1493_2_1	106_01_1	125_2_95	224_2_69	249_3_1	482_2_1	79_02_815	78_2_87	549_01_276	16_2_111	1709_2_613	2008_2_198	1576_3_54
743_2_1072	62_2_1	135_2_1	134_2_1	175_2_228	86_2_1174	160_2_1	1192_2_65	2788_2_348	978_2_174	730_5_79	5_5_36	1917_2_232	2031_02_96	2684_2_656	1017_01_88	424_01_566	200_2_163	2460_2_209	7_2_1	1150_3_153	75_01_817	1493_2_1	106_01_1	125_2_102	224_2_71	249_3_1	482_2_1	79_02_834	78_2_94	549_01_316	16_2_93	1709_2_618	2008_2_199	1576_3_59
743_2_1040	62_2_1	135_2_1	134_2_1	175_2_216	86_2_1209	160_2_1	1192_2_71	2788_2_358	978_2_201	730_5_69	5_5_35	1917_2_229	2031_02_101	2684_2_644	1017_01_82	424_01_558	200_2_161	2460_2_210	7_2_1	1150_3_161	75_01_777	1493_2_1	106_01_1	125_2_98	224_2_73	249_3_1	482_2_1	79_02_835	78_2_96	549_01_326	16_2_93	1709_2_623	2008_2_208	1576_3_63
743_2_1037	62_2_1	135_2_1	134_2_1	175_2_224	86_2_1241	160_2_1	1192_2_69	2788_2_372	978_2_187	730_5_69	5_5_37	1917_2_212	2031_02_100	2684_2_678	1017_01_79	424_01_563	200_2_175	2460_2_198	7_2_1	1150_3_143	75_01_806	1493_2_1	106_01_1	125_2_100	224_2_70	249_3_1	482_2_1	79_02_813	78_2_87	549_01_319	16_2_86	1709_2_625	2008_2_186	1576_3_62
743_2_1018	62_2_1	135_2_1	134_2_1	175_2_236	86_2_1182	160_2_1	1192_2_75	2788_2_390	978_2_195	730_5_78	5_5_29	1917_2_236	2031_02_110	2684_2_683	1017_01_83	424_01_492	200_2_170	2460_2_171	7_2_1	1150_3_162	75_01_765	1493_2_1	106_01_1	125_2_107	224_2_73	249_3_1	482_2_1	79_02_853	78_2_109	549_01_325	16_2_83	1709_2_620	2008_2_221	1576_3_72
743_2_953	62_2_1	135_2_1	134_2_1	175_2_212	86_2_1195	160_2_1	1192_2_69	2788_2_458	978_2_214	730_5_74	5_5_32	1917_2_253	2031_02_130	2684_2_691	1017_01_84	424_01_433	200_2_153	2460_2_187	7_2_1	1150_3_155	75_01_770	1493_2_1	106_01_1	125_2_97	224_2_79	249_3_1	482_2_1	79_02_871	78_2_98	549_01_322	16_2_70	1709_2_643	2008_2_235	1576_3_63
743_2_939	62_2_1	135_2_1	134_2_1	175_2_222	86_2_1158	160_2_1	1192_2_48	2788_2_478	978_2_188	730_5_57	5_5_30	1917_2_228	2031_02_133	2684_2_722	1017_01_82	424_01_426	200_2_190	2460_2_173	7_2_1	1150_3_133	75_01_698	1493_2_1	106_01_1	125_2_100	224_2_83	249_3_1	482_2_1	79_02_956	78_2_117	549_01_360	16_2_69	1709_2_659	2008_2_214	1576_3_76
743_2_923	62_2_1	135_2_1	134_2_1	175_2_201	86_2_1137	160_2_1	1192_2_33	2788_2_489	978_2_218	730_5_72	5_5_31	1917_2_268	2031_02_128	2684_2_722	1017_01_75	424_01_390	200_2_175	2460_2_176	7_2_1	1150_3_152	75_01_708	1493_2_1	106_01_1	125_2_108	224_2_83	249_3_1	482_2_1	79_02_956	78_2_115	549_01_367	16_2_60	1709_2_657	2008_2_211	1576_3_86
743_2_914	62_2_1	135_2_1	134_2_1	175_2_166	86_2_1130	160_2_1	1192_2_27	2788_2_522	978_2_201	730_5_63	5_5_32	1917_2_292	2031_02_138	2684_2_801	1017_01_54	424_01_390	200_2_178	2460_2_177	7_2_1	1150_3_156	75_01_635	1493_2_1	106_01_1	125_2_103	224_2_78	249_3_1	482_2_1	79_02_997	78_2_109	549_01_355	16_2_53	1709_2_651	2008_2_226	1576_3_94
743_2_919	62_2_1	135_2_1	134_2_1	175_2_198	86_2_1128	160_2_1	1192_2_27	2788_2_509	978_2_197	730_5_66	5_5_27	1917_2_296	2031_02_127	2684_2_776	1017_01_42	424_01_375	200_2_181	2460_2_139	7_2_1	1150_3_176	75_01_641	1493_2_1	106_01_1	125_2_98	224_2_88	249_3_1	482_2_1	79_02_1047	78_2_126	549_01_361	16_2_51	1709_2_607	2008_2_241	1576_3_102
743_2_871	62_2_1	135_2_1	134_2_1	175_2_181	86_2_1098	160_2_1	1192_2_22	2788_2_502	978_2_231	730_5_46	5_5_29	1917_2_330	2031_02_123	2684_2_775	1017_01_38	424_01_364	200_2_166	2460_2_162	7_2_1	1150_3_207	75_01_617	1493_2_1	106_01_1	125_2_83	224_2_110	249_3_1	482_2_1	79_02_1101	78_2_108	549_01_356	16_2_61	1709_2_631	2008_2_236	1576_3_99
743_2_897	62_2_1	135_2_1	134_2_1	175_2_185	86_2_1076	160_2_1	1192_2_15	2788_2_490	978_2_218	730_5_39	5_5_42	1917_2_310	2031_02_123	2684_2_803	1017_01_28	424_01_362	200_2_177	2460_2_193	7_2_1	1150_3_214	75_01_591	1493_2_1	106_01_1	125_2_82	224_2_113	249_3_1	482_2_1	79_02_1139	78_2_124	549_01_361	16_2_39	1709_2_628	2008_2_204	1576_3_95
743_2_905	62_2_1	135_2_1	134_2_1	175_2_196	86_2_1050	160_2_1	1192_2_15	2788_2_472	978_2_247	730_5_33	5_5_37	1917_2_332	2031_02_117	2684_2_779	1017_01_33	424_01_347	200_2_188	2460_2_178	7_2_1	1150_3_230	75_01_566	1493_2_1	106_01_1	125_2_80	224_2_121	249_3_1	482_2_1	79_02_1178	78_2_120	549_01_391	16_2_34	1709_2_623	2008_2_187	1576_3_88
743_2_883	62_2_1	135_2_1	134_2_1	175_2_186	86_2_1059	160_2_1	1192_2_14	2788_2_480	978_2_265	730_5_24	5_5_28	1917_2_334	2031_02_111	2684_2_835	1017_01_35	424_01_333	200_2_163	2460_2_182	7_2_1	1150_3_261	75_01_517	1493_2_1	106_01_1	125_2_75	224_2_102	249_3_1	482_2_1	79_02_1178	78_2_113	549_01_407	16_2_30	1709_2_656	2008_2_193	1576_3_83
743_2_900	62_2_1	135_2_1	134_2_1	175_2_219	86_2_1049	160_2_1	1192_2_11	2788_2_487	978_2_241	730_5_28	5_5_23	1917_2_328	2031_02_117	2684_2_808	1017_01_21	424_01_331	200_2_182	2460_2_183	7_2_1	1150_3_256	75_01_497	1493_2_1	106_01_1	125_2_76	224_2_96	249_3_1	482_2_1	79_02_1234	78_2_108	549_01_397	16_2_37	1709_2_646	2008_2_175	1576_3_98
743_2_897	62_2_1	135_2_1	134_2_1	175_2_209	86_2_1016	160_2_1	1192_2_23	2788_2_492	978_2_255	730_5_19	5_5_28	1917_2_328	2031_02_114	2684_2_810	1017_01_26	424_01_307	200_2_142	2460_2_155	7_2_1	1150_3_303	75_01_496	1493_2_1	106_01_1	125_2_94	224_2_95	249_3_1	482_2_1	79_02_1258	78_2_112	549_01_418	16_2_37	1709_2_624	2008_2_192	1576_3_98
743_2_891	62_2_1	135_2_1	134_2_1	175_2_199	86_2_1047	160_2_1	1192_2_14	2788_2_487	978_2_219	730_5_14	5_5_23	1917_2_330	2031_02_87	2684_2_849	1017_01_22	424_01_297	200_2_159	2460_2_150	7_2_1	1150_3_311	75_01_502	1493_2_1	106_01_1	125_2_70	224_2_96	249_3_1	482_2_1	79_02_1279	78_2_114	549_01_427	16_2_27	1709_2_647	2008_2_182	1576_3_106
743_2_895	62_2_1	135_2_1	134_2_1	175_2_201	86_2_1021	160_2_1	1192_2_14	2788_2_468	978_2_226	730_5_21	5_5_20	1917_2_302	2031_02_80	2684_2_852	1017_01_21	424_01_312	200_2_170	2460_2_143	7_2_1	1150_3_304	75_01_501	1493_2_1	106_01_1	125_2_82	224_2_96	249_3_1	482_2_1	79_02_1336	78_2_116	549_01_419	16_2_25	1709_2_632	2008_2_194	1576_3_95
743_2_929	62_2_1	135_2_1	134_2_1	175_2_158	86_2_1005	160_2_1	1192_2_24	2788_2_485	978_2_244	730_5_14	5_5_16	1917_2_337	2031_02_82	2684_2_824	1017_01_20	424_01_303	200_2_171	2460_2_141	7_2_1	1150_3_341	75_01_529	1493_2_1	106_01_1	125_2_77	224_2_87	249_3_1	482_2_1	79_02_1342	78_2_106	549_01_413	16_2_25	1709_2_604	2008_2_185	1576_3_82
743_2_972	62_2_1	135_2_1	134_2_1	175_2_194	86_2_976	160_2_1	1192_2_20	2788_2_464	978_2_202	730_5_20	5_5_13	1917_2_344	2031_02_64	2684_2_855	1017_01_19	424_01_297	200_2_187	2460_2_163	7_2_1	1150_3_317	75_01_532	1493_2_1	106_01_1	125_2_70	224_2_76	249_3_1	482_2_1	79_02_1399	78_2_101	549_01_381	16_2_23	1709_2_598	2008_2_166	1576_3_88
743_2_995	62_2_1	135_2_1	134_2_1	175_2_205	86_2_999	160_2_1	1192_2_24	2788_2_431	978_2_217	730_5_23	5_5_10	1917_2_339	2031_02_62	2684_2_825	1017_01_22	424_01_286	200_2_181	2460_2_132	7_2_1	1150_3_312	75_01_563	1493_2_1	106_01_1	125_2_78	224_2_81	249_3_1	482_2_1	79_02_1460	78_2_100	549_01_365	16_2_29	1709_2_562	2008_2_169	1576_3_72
743_2_1027	62_2_1	135_2_1	134_2_1	175_2_182	86_2_990	160_2_1	1192_2_25	2788_2_440	978_2_229	730_5_11	5_5_4	1917_2_342	2031_02_52	2684_2_825	1017_01_22	424_01_308	200_2_173	2460_2_142	7_2_1	1150_3_317	75_01_575	1493_2_1	106_01_1	125_2_57	224_2_99	249_3_1	482_2_1	79_02_1490	78_2_85	549_01_355	16_2_24	1709_2_533	2008_2_174	1576_3_62
743_2_1026	62_2_1	135_2_1	134_2_1	175_2_196	86_2_1022	160_2_1	1192_2_32	2788_2_454	978_2_179	730_5_11	5_5_6	1917_2_318	2031_02_70	2684_2_878	1017_01_15	424_01_315	200_2_193	2460_2_166	7_2_1	1150_3_267	75_01_567	1493_2_1	106_01_1	125_2_60	224_2_119	249_3_1	482_2_1	79_02_1435	78_2_95	549_01_315	16_2_31	1709_2_522	2008_2_161	1576_3_84
743_2_1031	62_2_1	135_2_1	134_2_1	175_2_187	86_2_999	160_2_1	1192_2_25	2788_2_434	978_2_224	730_5_11	5_5_4	1917_2_339	2031_02_83	2684_2_844	1017_01_11	424_01_332	200_2_194	2460_2_155	7_2_1	1150_3_277	75_01_576	1493_2_1	106_01_1	125_2_69	224_2_132	249_3_1	482_2_1	79_02_1435	78_2_94	549_01_283	16_2_34	1709_2_521	2008_2_169	1576_3_78
743_2_1022	62_2_1	135_2_1	134_2_1	175_2_190	86_2_1043	160_2_1	1192_2_25	2788_2_417	978_2_206	730_5_10	5_5_7	1917_2_378	2031_02_80	2684_2_859	1017_01_6	424_01_346	200_2_205	2460_2_175	7_2_1	1150_3_275	75_01_597	1493_2_1	106_01_1	125_2_61	224_2_129	249_3_1	482_2_1	79_02_1352	78_2_83	549_01_269	16_2_46	1709_2_523	2008_2_158	1576_3_79
743_2_1002	62_2_1	135_2_1	134_2_1	175_2_198	86_2_1097	160_2_1	1192_2_34	2788_2_413	978_2_168	730_5_14	5_5_10	1917_2_370	2031_02_91	2684_2_855	1017_01_8	424_01_360	200_2_211	2460_2_181	7_2_1	1150_3_245	75_01_621	1493_2_1	106_01_1	125_2_86	224_2_148	249_3_1	482_2_1	79_02_1318	78_2_77	549_01_243	16_2_53	1709_2_494	2008_2_162	1576_3_83
743_2_1008	62_2_1	135_2_1	134_2_1	175_2_152	86_2_1140	160_2_1	1192_2_19	2788_2_411	978_2_207	730_5_7	5_5_10	1917_2_400	2031_02_96	2684_2_833	1017_01_8	424_01_383	200_2_195	2460_2_174	7_2_1	1150_3_231	75_01_678	1493_2_1	106_01_1	125_2_88	224_2_156	249_3_1	482_2_1	79_02_1297	78_2_68	549_01_216	16_2_74	1709_2_460	2008_2_161	1576_3_69
743_2_1015	62_2_1	135_2_1	134_2_1	175_2_168	86_2_1219	160_2_1	1192_2_19	2788_2_385	978_2_182	730_5_9	5_5_11	1917_2_457	2031_02_71	2684_2_833	1017_01_7	424_01_398	200_2_200	2460_2_181	7_2_1	1150_3_208	75_01_690	1493_2_1	106_01_1	125_2_80	224_2_135	249_3_1	482_2_1	79_02_1215	78_2_67	549_01_190	16_2_85	1709_2_467	2008_2_171	1576_3_72
743_2_986	62_2_1	135_2_1	134_2_1	175_2_157	86_2_1366	160_2_1	1192_2_17	2788_2_413	978_2_194	730_5_10	5_5_7	1917_2_425	2031_02_64	2684_2_859	1017_01_6	424_01_365	200_2_172	2460_2_167	7_2_1	1150_3_208	75_01_708	1493_2_1	106_01_1	125_2_89	224_2_121	249_3_1	482_2_1	79_02_1160	78_2_67	549_01_180	16_2_67	1709_2_479	2008_2_173	1576_3_81
743_2_999	62_2_1	135_2_1	134_2_1	175_2_146	86_2_1386	160_2_1	1192_2_18	2788_2_374	978_2_222	730_5_7	5_5_7	1917_2_474	2031_02_54	2684_2_832	1017_01_8	424_01_401	200_2_174	2460_2_180	7_2_1	1150_3_226	75_01_692	1493_2_1	106_01_1	125_2_88	224_2_114	249_3_1	482_2_1	79_02_1106	78_2_68	549_01_188	16_2_70	1709_2_452	2008_2_174	1576_3_80
743_2_1017	62_2_1	135_2_1	134_2_1	175_2_170	86_2_1388	160_2_1	1192_2_23	2788_2_381	978_2_193	730_5_7	5_5_7	1917_2_442	2031_02_57	2684_2_889	1017_01_4	424_01_449	200_2_184	2460_2_183	7_2_1	1150_3_178	75_01_707	1493_2_1	106_01_1	125_2_83	224_2_109	249_3_1	482_2_1	79_02_1034	78_2_77	549_01_169	16_2_86	1709_2_456	2008_2_159	1576_3_88
743_2_997	62_2_1	135_2_1	134_2_1	175_2_157	86_2_1410	160_2_1	1192_2_21	2788_2_360	978_2_218	730_5_13	5_5_3	1917_2_434	2031_02_54	2684_2_901	1017_01_4	424_01_467	200_2_167	2460_2_140	7_2_1	1150_3_184	75_01_714	1493_2_1	106_01_1	125_2_82	224_2_105	249_3_1	482_2_1	79_02_1072	78_2_77	549_01_169	16_2_92	1709_2_447	2008_2_169	1576_3_84
743_2_1017	62_2_1	135_2_1	134_2_1	175_2_168	86_2_1423	160_2_1	1192_2_23	2788_2_347	978_2_205	730_5_12	5_5_6	1917_2_459	2031_02_52	2684_2_911	1017_01_7	424_01_443	200_2_162	2460_2_150	7_2_1	1150_3_174	75_01_731	1493_2_1	106_01_1	125_2_74	224_2_106	249_3_1	482_2_1	79_02_1023	78_2_69	549_01_170	16_2_101	1709_2_434	2008_2_189	1576_3_86
743_2_983	62_2_1	135_2_1	134_2_1	175_2_199	86_2_1466	160_2_1	1192_2_27	2788_2_352	978_2_208	730_5_15	5_5_9	1917_2_435	2031_02_57	2684_2_955	1017_01_7	424_01_468	200_2_148	2460_2_153	7_2_1	1150_3_150	75_01_687	1493_2_1	106_01_1	125_2_76	224_2_111	249_3_1	482_2_1	79_02_996	78_2_76	549_01_190	16_2_88	1709_2_430	2008_2_179	1576_3_76
743_2_1008	62_2_1	135_2_1	134_2_1	175_2_188	86_2_1478	160_2_1	1192_2_23	2788_2_363	978_2_230	730_5_18	5_5_6	1917_2_431	2031_02_58	2684_2_934	1017_01_9	424_01_462	200_2_130	2460_2_152	7_2_1	1150_3_147	75_01_685	1493_2_1	106_01_1	125_2_75	224_2_105	249_3_1	482_2_1	79_02_968	78_2_67	549_01_198	16_2_81	1709_2_457	2008_2_183	1576_3_86
743_2_1035	62_2_1	135_2_1	134_2_1	175_2_201	86_2_1461	160_2_1	1192_2_24	2788_2_351	978_2_220	730_5_15	5_5_8	1917_2_442	2031_02_46	2684_2_920	1017_01_12	424_01_457	200_2_147	2460_2_159	7_2_1	1150_3_158	75_01_686	1493_2_1	106_01_1	125_2_63	224_2_109	249_3_1	482_2_1	79_02_939	78_2_71	549_01_204	16_2_77	1709_2_453	2008_2_193	1576_3_93
743_2_1039	62_2_1	135_2_1	134_2_1	175_2_227	86_2_1480	160_2_1	1192_2_26	2788_2_375	978_2_250	730_5_19	5_5_5	1917_2_465	2031_02_49	2684_2_883	1017_01_10	424_01_454	200_2_126	2460_2_157	7_2_1	1150_3_135	75_01_678	1493_2_1	106_01_1	125_2_72	224_2_123	249_3_1	482_2_1	79_02_911	78_2_78	549_01_207	16_2_81	1709_2_438	2008_2_181	1576_3_73
743_2_1047	62_2_1	135_2_1	134_2_1	175_2_218	86_2_1547	160_2_1	1192_2_25	2788_2_338	978_2_244	730_5_17	5_5_3	1917_2_460	2031_02_48	2684_2_847	1017_01_16	424_01_431	200_2_132	2460_2_147	7_2_1	1150_3_148	75_01_734	1493_2_1	106_01_1	125_2_78	224_2_133	249_3_1	482_2_1	79_02_884	78_2_72	549_01_219	16_2_86	1709_2_420	2008_2_170	1576_3_79
743_2_1050	62_2_1	135_2_1	134_2_1	175_2_258	86_2_1569	160_2_1	1192_2_26	2788_2_305	978_2_235	730_5_21	5_5_5	1917_2_461	2031_02_46	2684_2_864	1017_01_18	424_01_428	200_2_128	2460_2_174	7_2_1	1150_3_112	75_01_732	1493_2_1	106_01_1	125_2_66	224_2_142	249_3_1	482_2_1	79_02_875	78_2_77	549_01_237	16_2_72	1709_2_392	2008_2_172	1576_3_77
743_2_1036	62_2_1	135_2_1	134_2_1	175_2_224	86_2_1550	160_2_1	1192_2_33	2788_2_305	978_2_268	730_5_30	5_5_5	1917_2_470	2031_02_36	2684_2_881	1017_01_27	424_01_419	200_2_123	2460_2_168	7_2_1	1150_3_103	75_01_783	1493_2_1	106_01_1	125_2_83	224_2_141	249_3_1	482_2_1	79_02_902	78_2_76	549_01_239	16_2_45	1709_2_379	2008_2_161	1576_3_56
743_2_1003	62_2_1	135_2_1	134_2_1	175_2_245	86_2_1604	160_2_1	1192_2_19	2788_2_305	978_2_263	730_5_25	5_5_6	1917_2_513	2031_02_28	2684_2_814	1017_01_30	424_01_383	200_2_130	2460_2_156	7_2_1	1150_3_106	75_01_804	1493_2_1	106_01_1	125_2_76	224_2_140	249_3_1	482_2_1	79_02_924	78_2_80	549_01_239	16_2_55	1709_2_365	2008_2_166	1576_3_66
743_2_962	62_2_1	135_2_1	134_2_1	175_2_256	86_2_1583	160_2_1	1192_2_14	2788_2_307	978_2_271	730_5_28	5_5_6	1917_2_522	2031_02_26	2684_2_801	1017_01_32	424_01_377	200_2_138	2460_2_170	7_2_1	1150_3_88	75_01_837	1493_2_1	106_01_1	125_2_89	224_2_156	249_3_1	482_2_1	79_02_902	78_2_78	549_01_247	16_2_60	1709_2_354	2008_2_189	1576_3_55
743_2_980	62_2_1	135_2_1	134_2_1	175_2_225	86_2_1597	160_2_1	1192_2_13	2788_2_287	978_2_282	730_5_26	5_5_8	1917_2_525	2031_02_20	2684_2_772	1017_01_41	424_01_392	200_2_131	2460_2_157	7_2_1	1150_3_82	75_01_868	1493_2_1	106_01_1	125_2_99	224_2_143	249_3_1	482_2_1	79_02_933	78_2_67	549_01_271	16_2_49	1709_2_353	2008_2_167	1576_3_59
743_2_945	62_2_1	135_2_1	134_2_1	175_2_251	86_2_1608	160_2_1	1192_2_4	2788_2_301	978_2_257	730_5_19	5_5_6	1917_2_532	2031_02_25	2684_2_776	1017_01_48	424_01_396	200_2_135	2460_2_180	7_2_1	1150_3_78	75_01_862	1493_2_1	106_01_1	125_2_78	224_2_130	249_3_1	482_2_1	79_02_973	78_2_66	549_01_249	16_2_52	1709_2_351	2008_2_163	1576_3_61
743_2_911	62_2_1	135_2_1	134_2_1	175_2_250	86_2_1521	160_2_1	1192_2_10	2788_2_281	978_2_266	730_5_25	5_5_7	1917_2_525	2031_02_37	2684_2_792	1017_01_43	424_01_400	200_2_122	2460_2_192	7_2_1	1150_3_79	75_01_889	1493_2_1	106_01_1	125_2_81	224_2_131	249_3_1	482_2_1	79_02_1009	78_2_72	549_01_260	16_2_47	1709_2_365	2008_2_167	1576_3_64
743_2_887	62_2_1	135_2_1	134_2_1	175_2_257	86_2_1466	160_2_1	1192_2_14	2788_2_259	978_2_249	730_5_26	5_5_14	1917_2_534	2031_02_39	2684_2_837	1017_01_44	424_01_396	200_2_118	2460_2_142	7_2_1	1150_3_70	75_01_963	1493_2_1	106_01_1	125_2_103	224_2_137	249_3_1	482_2_1	79_02_1062	78_2_60	549_01_255	16_2_34	1709_2_369	2008_2_156	1576_3_56
743_2_890	62_2_1	135_2_1	134_2_1	175_2_278	86_2_1464	160_2_1	1192_2_12	2788_2_271	978_2_213	730_5_18	5_5_17	1917_2_518	2031_02_40	2684_2_771	1017_01_38	424_01_375	200_2_134	2460_2_165	7_2_1	1150_3_49	75_01_1005	1493_2_1	106_01_1	125_2_76	224_2_114	249_3_1	482_2_1	79_02_1102	78_2_75	549_01_273	16_2_37	1709_2_378	2008_2_166	1576_3_69
743_2_890	62_2_1	135_2_1	134_2_1	175_2_246	86_2_1393	160_2_1	1192_2_16	2788_2_272	978_2_249	730_5_28	5_5_25	1917_2_466	2031_02_48	2684_2_787	1017_01_48	424_01_371	200_2_148	2460_2_191	7_2_1	1150_3_36	75_01_1040	1493_2_1	106_01_1	125_2_78	224_2_114	249_3_1	482_2_1	79_02_1141	78_2_66	549_01_248	16_2_42	1709_2_357	2008_2_175	1576_3_73
743_2_864	62_2_1	135_2_1	134_2_1	175_2_225	86_2_1309	160_2_1	1192_2_18	2788_2_281	978_2_249	730_5_28	5_5_28	1917_2_476	2031_02_45	2684_2_792	1017_01_46	424_01_368	200_2_156	2460_2_151	7_2_1	1150_3_35	75_01_1092	1493_2_1	106_01_1	125_2_89	224_2_128	249_3_1	482_2_1	79_02_1235	78_2_51	549_01_255	16_2_34	1709_2_352	2008_2_181	1576_3_61
743_2_876	62_2_1	135_2_1	134_2_1	175_2_220	86_2_1347	160_2_1	1192_2_16	2788_2_292	978_2_208	730_5_30	5_5_28	1917_2_433	2031_02_39	2684_2_792	1017_01_43	424_01_360	200_2_183	2460_2_167	7_2_1	1150_3_25	75_01_1132	1493_2_1	106_01_1	125_2_67	224_2_113	249_3_1	482_2_1	79_02_1217	78_2_56	549_01_267	16_2_37	1709_2_333	2008_2_196	1576_3_72
743_2_844	62_2_1	135_2_1	134_2_1	175_2_219	86_2_1317	160_2_1	1192_2_16	2788_2_293	978_2_250	730_5_29	5_5_36	1917_2_396	2031_02_44	2684_2_799	1017_01_47	424_01_370	200_2_165	2460_2_184	7_2_1	1150_3_25	75_01_1117	1493_2_1	106_01_1	125_2_78	224_2_116	249_3_1	482_2_1	79_02_1319	78_2_46	549_01_254	16_2_30	1709_2_326	2008_2_159	1576_3_68
743_2_862	62_2_1	135_2_1	134_2_1	175_2_228	86_2_1280	160_2_1	1192_2_9	2788_2_333	978_2_207	730_5_20	5_5_38	1917_2_440	2031_02_36	2684_2_774	1017_01_50	424_01_359	200_2_156	2460_2_144	7_2_1	1150_3_18	75_01_1110	1493_2_1	106_01_1	125_2_93	224_2_107	249_3_1	482_2_1	79_02_1351	78_2_40	549_01_278	16_2_33	1709_2_328	2008_2_181	1576_3_71
743_2_842	62_2_1	135_2_1	134_2_1	175_2_215	86_2_1246	160_2_1	1192_2_22	2788_2_357	978_2_198	730_5_26	5_5_41	1917_2_420	2031_02_38	2684_2_785	1017_01_51	424_01_340	200_2_152	2460_2_169	7_2_1	1150_3_17	75_01_1115	1493_2_1	106_01_1	125_2_76	224_2_88	249_3_1	482_2_1	79_02_1401	78_2_35	549_01_296	16_2_40	1709_2_323	2008_2_180	1576_3_73
743_2_838	62_2_1	135_2_1	134_2_1	175_2_201	86_2_1260	160_2_1	1192_2_25	2788_2_394	978_2_178	730_5_36	5_5_44	1917_2_421	2031_02_38	2684_2_777	1017_01_43	424_01_334	200_2_158	2460_2_152	7_2_1	1150_3_18	75_01_1107	1493_2_1	106_01_1	125_2_74	224_2_81	249_3_1	482_2_1	79_02_1467	78_2_34	549_01_283	16_2_38	1709_2_308	2008_2_158	1576_3_76
743_2_850	62_2_1	135_2_1	134_2_1	175_2_259	86_2_1227	160_2_1	1192_2_18	2788_2_452	978_2_157	730_5_35	5_5_29	1917_2_377	2031_02_51	2684_2_747	1017_01_44	424_01_326	200_2_167	2460_2_143	7_2_1	1150_3_25	75_01_1049	1493_2_1	106_01_1	125_2_103	224_2_82	249_3_1	482_2_1	79_02_1463	78_2_33	549_01_299	16_2_41	1709_2_327	2008_2_160	1576_3_77
743_2_925	62_2_1	135_2_1	134_2_1	175_2_246	86_2_1118	160_2_1	1192_2_25	2788_2_477	978_2_180	730_5_37	5_5_28	1917_2_370	2031_02_55	2684_2_722	1017_01_45	424_01_310	200_2_182	2460_2_135	7_2_1	1150_3_6	75_01_1046	1493_2_1	106_01_1	125_2_87	224_2_79	249_3_1	482_2_1	79_02_1516	78_2_20	549_01_315	16_2_54	1709_2_316	2008_2_171	1576_3_79
743_2_930	62_2_1	135_2_1	134_2_1	175_2_248	86_2_1101	160_2_1	1192_2_27	2788_2_527	978_2_163	730_5_37	5_5_41	1917_2_404	2031_02_53	2684_2_718	1017_01_48	424_01_272	200_2_165	2460_2_126	7_2_1	1150_3_9	75_01_1038	1493_2_1	106_01_1	125_2_98	224_2_58	249_3_1	482_2_1	79_02_1536	78_2_32	549_01_325	16_2_58	1709_2_311	2008_2_151	1576_3_68
743_2_913	62_2_1	135_2_1	134_2_1	175_2_246	86_2_1097	160_2_1	1192_2_38	2788_2_558	978_2_149	730_5_34	5_5_32	1917_2_391	2031_02_49	2684_2_706	1017_01_50	424_01_250	200_2_156	2460_2_129	7_2_1	1150_3_13	75_01_1037	1493_2_1	106_01_1	125_2_97	224_2_56	249_3_1	482_2_1	79_02_1585	78_2_39	549_01_322	16_2_61	1709_2_290	2008_2_175	1576_3_71
743_2_930	62_2_1	135_2_1	134_2_1	175_2_199	86_2_1057	160_2_1	1192_2_40	2788_2_567	978_2_159	730_5_38	5_5_36	1917_2_360	2031_02_52	2684_2_686	1017_01_43	424_01_280	200_2_164	2460_2_154	7_2_1	1150_3_9	75_01_1083	1493_2_1	106_01_1	125_2_88	224_2_52	249_3_1	482_2_1	79_02_1641	78_2_30	549_01_311	16_2_39	1709_2_282	2008_2_164	1576_3_79
743_2_909	62_2_1	135_2_1	134_2_1	175_2_236	86_2_1094	160_2_1	1192_2_36	2788_2_575	978_2_133	730_5_29	5_5_25	1917_2_367	2031_02_49	2684_2_693	1017_01_45	424_01_266	200_2_139	2460_2_135	7_2_1	1150_3_16	75_01_1055	1493_2_1	106_01_1	125_2_106	224_2_65	249_3_1	482_2_1	79_02_1657	78_2_25	549_01_334	16_2_40	1709_2_277	2008_2_160	1576_3_77
743_2_907	62_2_1	135_2_1	134_2_1	175_2_234	86_2_1104	160_2_1	1192_2_48	2788_2_578	978_2_137	730_5_22	5_5_24	1917_2_302	2031_02_42	2684_2_664	1017_01_48	424_01_276	200_2_161	2460_2_149	7_2_1	1150_3_25	75_01_1004	1493_2_1	106_01_1	125_2_109	224_2_71	249_3_1	482_2_1	79_02_1680	78_2_23	549_01_357	16_2_47	1709_2_279	2008_2_184	1576_3_69
743_2_944	62_2_1	135_2_1	134_2_1	175_2_232	86_2_1094	160_2_1	1192_2_62	2788_2_558	978_2_121	730_5_21	5_5_19	1917_2_304	2031_02_24	2684_2_632	1017_01_52	424_01_284	200_2_164	2460_2_168	7_2_1	1150_3_23	75_01_1045	1493_2_1	106_01_1	125_2_97	224_2_73	249_3_1	482_2_1	79_02_1694	78_2_28	549_01_351	16_2_31	1709_2_258	2008_2_191	1576_3_74
743_2_898	62_2_1	135_2_1	134_2_1	175_2_260	86_2_1030	160_2_1	1192_2_41	2788_2_588	978_2_111	730_5_17	5_5_18	1917_2_291	2031_02_17	2684_2_651	1017_01_59	424_01_264	200_2_175	2460_2_151	7_2_1	1150_3_20	75_01_1061	1493_2_1	106_01_1	125_2_122	224_2_81	249_3_1	482_2_1	79_02_1768	78_2_31	549_01_348	16_2_39	1709_2_272	2008_2_156	1576_3_77
743_2_912	62_2_1	135_2_1	134_2_1	175_2_253	86_2_1050	160_2_1	1192_2_44	2788_2_599	978_2_109	730_5_12	5_5_11	1917_2_285	2031_02_18	2684_2_615	1017_01_44	424_01_263	200_2_172	2460_2_167	7_2_1	1150_3_13	75_01_1021	1493_2_1	106_01_1	125_2_123	224_2_93	249_3_1	482_2_1	79_02_1772	78_2_28	549_01_351	16_2_32	1709_2_299	2008_2_175	1576_3_84
743_2_885	62_2_1	135_2_1	134_2_1	175_2_246	86_2_1046	160_2_1	1192_2_43	2788_2_631	978_2_111	730_5_12	5_5_9	1917_2_317	2031_02_16	2684_2_660	1017_01_43	424_01_273	200_2_160	2460_2_169	7_2_1	1150_3_11	75_01_958	1493_2_1	106_01_1	125_2_116	224_2_68	249_3_1	482_2_1	79_02_1833	78_2_37	549_01_350	16_2_30	1709_2_284	2008_2_170	1576_3_68
743_2_854	62_2_1	135_2_1	134_2_1	175_2_201	86_2_1030	160_2_1	1192_2_47	2788_2_630	978_2_123	730_5_18	5_5_12	1917_2_289	2031_02_20	2684_2_652	1017_01_42	424_01_284	200_2_169	2460_2_150	7_2_1	1150_3_11	75_01_978	1493_2_1	106_01_1	125_2_160	224_2_60	249_3_1	482_2_1	79_02_1852	78_2_30	549_01_369	16_2_31	1709_2_278	2008_2_193	1576_3_64
743_2_914	62_2_1	135_2_1	134_2_1	175_2_179	86_2_994	160_2_1	1192_2_56	2788_2_577	978_2_138	730_5_14	5_5_13	1917_2_272	2031_02_27	2684_2_674	1017_01_43	424_01_302	200_2_163	2460_2_165	7_2_1	1150_3_9	75_01_953	1493_2_1	106_01_1	125_2_137	224_2_56	249_3_1	482_2_1	79_02_1902	78_2_28	549_01_342	16_2_24	1709_2_291	2008_2_207	1576_3_68
743_2_905	62_2_1	135_2_1	134_2_1	175_2_196	86_2_962	160_2_1	1192_2_42	2788_2_595	978_2_115	730_5_8	5_5_14	1917_2_316	2031_02_27	2684_2_671	1017_01_38	424_01_336	200_2_165	2460_2_159	7_2_1	1150_3_10	75_01_940	1493_2_1	106_01_1	125_2_157	224_2_57	249_3_1	482_2_1	79_02_1972	78_2_31	549_01_316	16_2_20	1709_2_278	2008_2_160	1576_3_59
743_2_924	62_2_1	135_2_1	134_2_1	175_2_192	86_2_979	160_2_1	1192_2_26	2788_2_631	978_2_141	730_5_6	5_5_8	1917_2_317	2031_02_27	2684_2_662	1017_01_38	424_01_304	200_2_169	2460_2_130	7_2_1	1150_3_13	75_01_923	1493_2_1	106_01_1	125_2_173	224_2_52	249_3_1	482_2_1	79_02_2024	78_2_19	549_01_286	16_2_22	1709_2_267	2008_2_169	1576_3_46
743_2_980	62_2_1	135_2_1	134_2_1	175_2_187	86_2_961	160_2_1	1192_2_32	2788_2_634	978_2_134	730_5_9	5_5_5	1917_2_333	2031_02_31	2684_2_670	1017_01_40	424_01_315	200_2_166	2460_2_110	7_2_1	1150_3_11	75_01_920	1493_2_1	106_01_1	125_2_148	224_2_40	249_3_1	482_2_1	79_02_2051	78_2_22	549_01_268	16_2_11	1709_2_276	2008_2_141	1576_3_52
743_2_899	62_2_1	135_2_1	134_2_1	175_2_206	86_2_1011	160_2_1	1192_2_13	2788_2_625	978_2_110	730_5_3	5_5_4	1917_2_341	2031_02_26	2684_2_676	1017_01_41	424_01_342	200_2_167	2460_2_115	7_2_1	1150_3_10	75_01_952	1493_2_1	106_01_1	125_2_144	224_2_53	249_3_1	482_2_1	79_02_2080	78_2_19	549_01_238	16_2_22	1709_2_276	2008_2_129	1576_3_46
743_2_940	62_2_1	135_2_1	134_2_1	175_2_213	86_2_1009	160_2_1	1192_2_14	2788_2_584	978_2_120	730_5_4	5_5_7	1917_2_320	2031_02_30	2684_2_668	1017_01_36	424_01_336	200_2_176	2460_2_118	7_2_1	1150_3_12	75_01_1004	1493_2_1	106_01_1	125_2_125	224_2_51	249_3_1	482_2_1	79_02_2006	78_2_18	549_01_238	16_2_16	1709_2_307	2008_2_149	1576_3_47
743_2_949	62_2_1	135_2_1	134_2_1	175_2_209	86_2_993	160_2_1	1192_2_26	2788_2_595	978_2_125	730_5_7	5_5_3	1917_2_340	2031_02_29	2684_2_684	1017_01_35	424_01_354	200_2_157	2460_2_122	7_2_1	1150_3_11	75_01_993	1493_2_1	106_01_1	125_2_137	224_2_44	249_3_1	482_2_1	79_02_2016	78_2_19	549_01_238	16_2_14	1709_2_266	2008_2_142	1576_3_41
743_2_871	62_2_1	135_2_1	134_2_1	175_2_183	86_2_1022	160_2_1	1192_2_29	2788_2_555	978_2_133	730_5_3	5_5_3	1917_2_352	2031_02_31	2684_2_689	1017_01_35	424_01_359	200_2_170	2460_2_105	7_2_1	1150_3_10	75_01_1008	1493_2_1	106_01_1	125_2_155	224_2_46	249_3_1	482_2_1	79_02_2071	78_2_21	549_01_231	16_2_20	1709_2_258	2008_2_150	1576_3_38
743_2_917	62_2_1	135_2_1	134_2_1	175_2_159	86_2_1014	160_2_1	1192_2_30	2788_2_531	978_2_139	730_5_1	5_5_1	1917_2_290	2031_02_40	2684_2_688	1017_01_37	424_01_420	200_2_154	2460_2_108	7_2_1	1150_3_14	75_01_1019	1493_2_1	106_01_1	125_2_147	224_2_51	249_3_1	482_2_1	79_02_2050	78_2_23	549_01_226	16_2_11	1709_2_248	2008_2_168	1576_3_59
743_2_872	62_2_1	135_2_1	134_2_1	175_2_195	86_2_1078	160_2_1	1192_2_31	2788_2_539	978_2_144	1917_2_316	2031_02_53	2684_2_658	1017_01_27	424_01_424	200_2_149	2460_2_117	7_2_1	1150_3_15	75_01_1013	1493_2_1	106_01_1	125_2_134	224_2_41	249_3_1	482_2_1	79_02_2049	78_2_30	549_01_216	16_2_11	1709_2_228	2008_2_154	1576_3_49
743_2_809	62_2_1	135_2_1	134_2_1	175_2_190	86_2_1150	160_2_1	1192_2_25	2788_2_535	978_2_130	1917_2_276	2031_02_49	2684_2_672	1017_01_31	424_01_408	200_2_148	2460_2_119	7_2_1	1150_3_19	75_01_1030	1493_2_1	106_01_1	125_2_148	224_2_47	249_3_1	482_2_1	79_02_2070	78_2_21	549_01_218	16_2_14	1709_2_214	2008_2_181	1576_3_37
743_2_858	62_2_1	135_2_1	134_2_1	175_2_181	86_2_1153	160_2_1	1192_2_32	2788_2_540	978_2_131	1917_2_263	2031_02_46	2684_2_639	1017_01_32	424_01_407	200_2_140	2460_2_121	7_2_1	1150_3_14	75_01_1106	1493_2_1	106_01_1	125_2_141	224_2_48	249_3_1	482_2_1	79_02_2036	78_2_23	549_01_209	16_2_10	1709_2_207	2008_2_165	1576_3_35
743_2_835	62_2_1	135_2_1	134_2_1	175_2_166	86_2_1159	160_2_1	1192_2_33	2788_2_541	978_2_137	1917_2_273	2031_02_47	2684_2_619	1017_01_29	424_01_428	200_2_143	2460_2_121	7_2_1	1150_3_11	75_01_1137	1493_2_1	106_01_1	125_2_141	224_2_46	249_3_1	482_2_1	79_02_2056	78_2_27	549_01_181	16_2_10	1709_2_201	2008_2_157	1576_3_42
743_2_817	62_2_1	135_2_1	134_2_1	175_2_158	86_2_1256	160_2_1	1192_2_31	2788_2_553	978_2_145	1917_2_276	2031_02_48	2684_2_619	1017_01_31	424_01_436	200_2_128	2460_2_112	7_2_1	1150_3_11	75_01_1116	1493_2_1	106_01_1	125_2_141	224_2_44	249_3_1	482_2_1	79_02_2060	78_2_26	549_01_159	16_2_9	1709_2_180	2008_2_148	1576_3_38
743_2_873	62_2_1	135_2_1	134_2_1	175_2_152	86_2_1242	160_2_1	1192_2_45	2788_2_537	978_2_156	1917_2_292	2031_02_65	2684_2_624	1017_01_28	424_01_417	200_2_146	2460_2_104	7_2_1	1150_3_8	75_01_1111	1493_2_1	106_01_1	125_2_129	224_2_35	249_3_1	482_2_1	79_02_2033	78_2_35	549_01_143	16_2_2	1709_2_195	2008_2_142	1576_3_29
743_2_787	62_2_1	135_2_1	134_2_1	175_2_138	86_2_1271	160_2_1	1192_2_38	2788_2_537	978_2_154	1917_2_300	2031_02_75	2684_2_591	1017_01_40	424_01_424	200_2_140	2460_2_122	7_2_1	1150_3_6	75_01_1177	1493_2_1	106_01_1	125_2_126	224_2_40	249_3_1	482_2_1	79_02_2044	78_2_37	549_01_144	16_2_2	1709_2_182	2008_2_138	1576_3_33
743_2_825	62_2_1	135_2_1	134_2_1	175_2_129	86_2_1280	160_2_1	1192_2_51	2788_2_503	978_2_155	1917_2_293	2031_02_80	2684_2_568	1017_01_29	424_01_441	200_2_153	2460_2_102	7_2_1	1150_3_12	75_01_1174	1493_2_1	106_01_1	125_2_142	224_2_39	249_3_1	482_2_1	79_02_2010	78_2_34	549_01_155	16_2_4	1709_2_199	2008_2_142	1576_3_26
743_2_830	62_2_1	135_2_1	134_2_1	175_2_114	86_2_1269	160_2_1	1192_2_45	2788_2_512	978_2_151	1917_2_315	2031_02_67	2684_2_562	1017_01_27	424_01_479	200_2_158	2460_2_108	7_2_1	1150_3_13	75_01_1196	1493_2_1	106_01_1	125_2_124	224_2_43	249_3_1	482_2_1	79_02_1999	78_2_35	549_01_136	16_2_2	1709_2_214	2008_2_127	1576_3_22
743_2_799	62_2_1	135_2_1	134_2_1	175_2_103	86_2_1321	160_2_1	1192_2_46	2788_2_562	978_2_131	1917_2_320	2031_02_72	2684_2_560	1017_01_35	424_01_475	200_2_162	2460_2_103	7_2_1	1150_3_14	75_01_1182	1493_2_1	106_01_1	125_2_141	224_2_43	249_3_1	482_2_1	79_02_1968	78_2_46	549_01_129	16_2_2	1709_2_196	2008_2_115	1576_3_20
743_2_831	62_2_1	135_2_1	134_2_1	175_2_97	86_2_1322	160_2_1	1192_2_64	2788_2_551	978_2_130	1917_2_323	2031_02_67	2684_2_565	1017_01_37	424_01_480	200_2_194	2460_2_103	7_2_1	1150_3_15	75_01_1168	1493_2_1	106_01_1	125_2_130	224_2_37	249_3_1	482_2_1	79_02_1866	78_2_45	549_01_142	16_2_2	1709_2_234	2008_2_128	1576_3_14
743_2_824	62_2_1	135_2_1	134_2_1	175_2_96	86_2_1315	160_2_1	1192_2_76	2788_2_568	978_2_114	1917_2_325	2031_02_55	2684_2_531	1017_01_35	424_01_500	200_2_201	2460_2_122	7_2_1	1150_3_10	75_01_1118	1493_2_1	106_01_1	125_2_131	224_2_38	249_3_1	482_2_1	79_02_1844	78_2_60	549_01_152	16_2_3	1709_2_265	2008_2_138	1576_3_18
743_2_760	62_2_1	135_2_1	134_2_1	175_2_93	86_2_1385	160_2_1	1192_2_89	2788_2_566	978_2_121	1917_2_301	2031_02_47	2684_2_602	1017_01_31	424_01_487	200_2_190	2460_2_115	7_2_1	1150_3_11	75_01_1090	1493_2_1	106_01_1	125_2_146	224_2_51	249_3_1	482_2_1	79_02_1772	78_2_65	549_01_145	16_2_5	1709_2_304	2008_2_136	1576_3_19
743_2_759	62_2_1	135_2_1	134_2_1	175_2_85	86_2_1390	160_2_1	1192_2_99	2788_2_535	978_2_131	1917_2_293	2031_02_43	2684_2_565	1017_01_33	424_01_511	200_2_215	2460_2_100	7_2_1	1150_3_13	75_01_1116	1493_2_1	106_01_1	125_2_136	224_2_38	249_3_1	482_2_1	79_02_1721	78_2_74	549_01_163	16_2_1	1709_2_343	2008_2_144	1576_3_25
743_2_701	62_2_1	135_2_1	134_2_1	175_2_85	86_2_1414	160_2_1	1192_2_108	2788_2_536	978_2_123	1917_2_320	2031_02_49	2684_2_612	549_01_176	424_01_494	200_2_203	2460_2_110	7_2_1	1150_3_8	75_01_1119	1493_2_1	106_01_1	125_2_131	224_2_45	249_3_1	482_2_1	79_02_1684	78_2_69	1017_01_30	1709_2_362	2008_2_130	1576_3_25
743_2_660	62_2_1	135_2_1	134_2_1	175_2_92	86_2_1471	160_2_1	1192_2_112	2788_2_549	978_2_126	1917_2_296	2031_02_48	2684_2_624	549_01_187	424_01_481	200_2_230	2460_2_120	7_2_1	1150_3_5	75_01_1103	1493_2_1	106_01_1	125_2_139	224_2_32	249_3_1	482_2_1	79_02_1620	78_2_61	1017_01_22	1709_2_402	2008_2_132	1576_3_20
743_2_683	62_2_1	135_2_1	134_2_1	175_2_88	86_2_1435	160_2_1	1192_2_131	2788_2_489	978_2_121	1917_2_333	2031_02_49	2684_2_611	549_01_212	424_01_520	200_2_222	2460_2_113	7_2_1	1150_3_3	75_01_1143	1493_2_1	106_01_1	125_2_137	224_2_32	249_3_1	482_2_1	79_02_1510	78_2_63	1017_01_19	1709_2_450	2008_2_144	1576_3_18
743_2_652	62_2_1	135_2_1	134_2_1	175_2_85	86_2_1505	160_2_1	1192_2_138	2788_2_481	978_2_122	1917_2_339	2031_02_53	2684_2_652	549_01_173	424_01_507	200_2_238	2460_2_114	7_2_1	1150_3_2	75_01_1163	1493_2_1	106_01_1	125_2_137	224_2_43	249_3_1	482_2_1	79_02_1469	78_2_64	1017_01_13	1709_2_443	2008_2_131	1576_3_9
743_2_660	62_2_1	135_2_1	134_2_1	175_2_81	86_2_1537	160_2_1	1192_2_148	2788_2_453	978_2_143	1917_2_297	2031_02_49	2684_2_675	549_01_181	424_01_512	200_2_221	2460_2_119	7_2_1	1150_3_6	75_01_1219	1493_2_1	106_01_1	125_2_120	224_2_33	249_3_1	482_2_1	79_02_1448	78_2_60	1017_01_11	1709_2_431	2008_2_126	1576_3_7
743_2_685	62_2_1	135_2_1	134_2_1	175_2_70	86_2_1528	160_2_1	1192_2_139	2788_2_452	978_2_133	1917_2_350	2031_02_36	2684_2_659	549_01_193	424_01_504	200_2_226	2460_2_97	7_2_1	1150_3_4	75_01_1181	1493_2_1	106_01_1	125_2_120	224_2_34	249_3_1	482_2_1	79_02_1409	78_2_70	1017_01_7	1709_2_499	2008_2_132	1576_3_6
743_2_645	62_2_1	135_2_1	134_2_1	175_2_67	86_2_1541	160_2_1	1192_2_136	2788_2_444	978_2_147	1917_2_332	2031_02_40	2684_2_723	549_01_215	424_01_487	200_2_243	2460_2_116	7_2_1	1150_3_3	75_01_1145	1493_2_1	106_01_1	125_2_115	224_2_48	249_3_1	482_2_1	79_02_1351	78_2_59	1017_01_6	1709_2_505	2008_2_153	1576_3_9
743_2_671	62_2_1	135_2_1	134_2_1	175_2_72	86_2_1554	160_2_1	1192_2_145	2788_2_454	978_2_142	1917_2_314	2031_02_45	2684_2_726	549_01_226	424_01_459	200_2_234	2460_2_98	7_2_1	1150_3_5	75_01_1191	1493_2_1	106_01_1	125_2_113	224_2_35	249_3_1	482_2_1	79_02_1293	78_2_69	1017_01_11	1709_2_527	2008_2_130	1576_3_10
743_2_662	62_2_1	135_2_1	134_2_1	175_2_59	86_2_1570	160_2_1	1192_2_146	2788_2_436	978_2_148	1917_2_367	2031_02_42	2684_2_761	549_01_215	424_01_464	200_2_219	2460_2_90	7_2_1	1150_3_4	75_01_1130	1493_2_1	106_01_1	125_2_133	224_2_47	249_3_1	482_2_1	79_02_1253	78_2_79	1017_01_10	1709_2_534	2008_2_143	1576_3_13
743_2_642	62_2_1	135_2_1	134_2_1	175_2_58	86_2_1640	160_2_1	1192_2_142	2788_2_454	978_2_174	1917_2_335	2031_02_42	2684_2_819	549_01_233	424_01_395	200_2_215	2460_2_85	7_2_1	1150_3_4	75_01_1151	1493_2_1	106_01_1	125_2_131	224_2_45	249_3_1	482_2_1	79_02_1218	78_2_63	1017_01_12	1709_2_507	2008_2_150	1576_3_14
743_2_662	62_2_1	135_2_1	134_2_1	175_2_56	86_2_1603	160_2_1	1192_2_161	2788_2_469	978_2_165	1917_2_379	2031_02_29	2684_2_822	549_01_230	424_01_383	200_2_202	2460_2_60	7_2_1	1150_3_4	75_01_1168	1493_2_1	106_01_1	125_2_144	224_2_56	249_3_1	482_2_1	79_02_1171	78_2_72	1017_01_16	1709_2_510	2008_2_153	1576_3_16
743_2_646	62_2_1	135_2_1	134_2_1	175_2_64	86_2_1581	160_2_1	1192_2_146	2788_2_485	978_2_192	1917_2_351	2031_02_30	2684_2_802	549_01_269	424_01_360	200_2_205	2460_2_59	7_2_1	1150_3_4	75_01_1181	1493_2_1	106_01_1	125_2_161	224_2_75	249_3_1	482_2_1	79_02_1121	78_2_67	1017_01_19	1709_2_535	2008_2_160	1576_3_9
743_2_687	62_2_1	135_2_1	134_2_1	175_2_71	86_2_1655	160_2_1	1192_2_128	2788_2_517	978_2_213	1917_2_365	2031_02_38	2684_2_859	549_01_273	424_01_340	200_2_207	2460_2_48	7_2_1	1150_3_2	75_01_1144	1493_2_1	106_01_1	125_2_162	224_2_62	249_3_1	482_2_1	79_02_1058	78_2_48	1017_01_11	1709_2_475	2008_2_151	1576_3_12
743_2_744	62_2_1	135_2_1	134_2_1	175_2_64	86_2_1626	160_2_1	1192_2_127	2788_2_509	978_2_178	1917_2_399	2031_02_37	2684_2_867	549_01_269	424_01_356	200_2_197	2460_2_35	7_2_1	1150_3_1	75_01_1145	1493_2_1	106_01_1	125_2_164	224_2_70	249_3_1	482_2_1	79_02_998	78_2_54	1017_01_15	1709_2_505	2008_2_157	1576_3_11
743_2_760	62_2_1	135_2_1	134_2_1	175_2_71	86_2_1641	160_2_1	1192_2_115	2788_2_526	978_2_203	1917_2_414	2031_02_45	2684_2_852	549_01_272	424_01_348	200_2_203	2460_2_32	7_2_1	75_01_1147	1493_2_1	106_01_1	125_2_170	224_2_67	249_3_1	482_2_1	79_02_943	78_2_39	1017_01_15	1709_2_490	2008_2_164	1576_3_12
743_2_775	62_2_1	135_2_1	134_2_1	175_2_86	86_2_1580	160_2_1	1192_2_128	2788_2_573	978_2_216	1917_2_407	2031_02_46	2684_2_819	549_01_302	424_01_369	200_2_187	2460_2_31	7_2_1	75_01_1115	1493_2_1	106_01_1	125_2_169	224_2_71	249_3_1	482_2_1	79_02_952	78_2_49	1017_01_11	1709_2_467	2008_2_171	1576_3_8
743_2_801	62_2_1	135_2_1	134_2_1	175_2_79	86_2_1588	160_2_1	1192_2_121	2788_2_601	978_2_206	1917_2_427	2031_02_46	2684_2_817	549_01_297	424_01_331	200_2_201	2460_2_35	7_2_1	75_01_1102	1493_2_1	106_01_1	125_2_179	224_2_89	249_3_1	482_2_1	79_02_930	78_2_64	1017_01_8	1709_2_454	2008_2_148	1576_3_9
743_2_813	62_2_1	135_2_1	134_2_1	175_2_82	86_2_1596	160_2_1	1192_2_116	2788_2_651	978_2_232	1917_2_401	2031_02_40	2684_2_832	549_01_316	424_01_309	200_2_183	2460_2_35	7_2_1	75_01_1079	1493_2_1	106_01_1	125_2_180	224_2_81	249_3_1	482_2_1	79_02_906	78_2_60	1017_01_4	1709_2_447	2008_2_160	1576_3_9
743_2_897	62_2_1	135_2_1	134_2_1	175_2_85	86_2_1571	160_2_1	1192_2_113	2788_2_682	978_2_189	1917_2_410	2031_02_32	2684_2_806	549_01_299	424_01_290	200_2_188	2460_2_37	7_2_1	75_01_1122	1493_2_1	106_01_1	125_2_153	224_2_68	249_3_1	482_2_1	79_02_929	78_2_77	1017_01_3	1709_2_429	2008_2_153	1576_3_4
743_2_900	62_2_1	135_2_1	134_2_1	175_2_79	86_2_1530	106_01_1	1192_2_99	2788_2_689	978_2_171	1917_2_410	2031_02_25	2684_2_801	549_01_300	424_01_308	200_2_199	2460_2_29	7_2_1	75_01_1113	1493_2_1	125_2_171	224_2_87	160_2_1	482_2_1	79_02_952	78_2_58	1017_01_2	1709_2_458	2008_2_159
743_2_908	62_2_1	135_2_1	134_2_1	175_2_80	86_2_1536	106_01_1	1192_2_94	2788_2_730	978_2_173	1917_2_391	2031_02_27	2684_2_829	549_01_295	424_01_276	200_2_177	2460_2_37	7_2_1	75_01_1092	1493_2_1	125_2_176	224_2_76	160_2_1	482_2_1	79_02_1003	78_2_68	1017_01_2	1709_2_419	2008_2_155
743_2_962	62_2_1	135_2_1	134_2_1	175_2_59	86_2_1488	106_01_1	1192_2_91	2788_2_735	978_2_144	1917_2_440	2031_02_32	2684_2_818	549_01_299	424_01_277	200_2_185	2460_2_41	7_2_1	75_01_1063	1493_2_1	125_2_166	224_2_67	160_2_1	482_2_1	79_02_1033	78_2_71	1017_01_3	1709_2_414	2008_2_154
743_2_955	62_2_1	135_2_1	134_2_1	175_2_70	86_2_1418	106_01_1	1192_2_64	2788_2_729	978_2_136	1917_2_420	2031_02_25	2684_2_792	549_01_286	424_01_275	200_2_191	2460_2_54	7_2_1	75_01_1087	1493_2_1	125_2_174	224_2_69	160_2_1	482_2_1	79_02_1148	78_2_60	1017_01_1	1709_2_422	2008_2_162
743_2_933	62_2_1	135_2_1	134_2_1	175_2_81	86_2_1380	106_01_1	1192_2_57	2788_2_771	978_2_134	1917_2_402	2031_02_18	2684_2_774	549_01_288	424_01_253	200_2_183	2460_2_66	7_2_1	75_01_1077	1493_2_1	125_2_200	224_2_59	160_2_1	482_2_1	79_02_1232	78_2_71	1709_2_411	2008_2_148
743_2_994	62_2_1	135_2_1	134_2_1	175_2_56	86_2_1334	106_01_1	1192_2_47	2788_2_794	978_2_131	1917_2_410	2031_02_12	2684_2_776	549_01_318	424_01_214	200_2_184	2460_2_66	7_2_1	75_01_1034	1493_2_1	125_2_179	224_2_55	160_2_1	482_2_1	79_02_1316	78_2_64	1709_2_424	2008_2_132
743_2_988	62_2_1	135_2_1	134_2_1	175_2_71	86_2_1361	106_01_1	1192_2_36	2788_2_828	978_2_121	1917_2_357	2031_02_7	2684_2_778	549_01_307	424_01_219	200_2_171	2460_2_82	7_2_1	75_01_971	1493_2_1	125_2_202	224_2_46	160_2_1	482_2_1	79_02_1422	78_2_69	1709_2_383	2008_2_122
743_2_1025	62_2_1	135_2_1	134_2_1	175_2_75	86_2_1353	106_01_1	1192_2_35	2788_2_832	978_2_103	1917_2_394	2031_02_9	2684_2_729	549_01_329	424_01_198	200_2_193	2460_2_98	7_2_1	75_01_949	1493_2_1	125_2_191	224_2_43	160_2_1	482_2_1	79_02_1440	78_2_88	1709_2_347	2008_2_105
743_2_1064	62_2_1	135_2_1	134_2_1	175_2_78	86_2_1344	106_01_1	1192_2_30	2788_2_851	978_2_98	1917_2_358	2031_02_12	2684_2_652	549_01_339	424_01_176	200_2_225	2460_2_99	7_2_1	75_01_971	1493_2_1	125_2_212	224_2_59	160_2_1	482_2_1	79_02_1411	78_2_77	1709_2_369	2008_2_111
743_2_1067	62_2_1	135_2_1	134_2_1	175_2_84	86_2_1329	106_01_1	1192_2_31	2788_2_864	978_2_114	1917_2_354	2031_02_8	2684_2_627	549_01_322	424_01_178	200_2_210	2460_2_112	7_2_1	75_01_914	1493_2_1	125_2_254	224_2_62	160_2_1	482_2_1	79_02_1471	78_2_84	1709_2_348	2008_2_99
743_2_1120	62_2_1	135_2_1	134_2_1	175_2_70	86_2_1342	106_01_1	1192_2_28	2788_2_831	978_2_102	1917_2_380	2031_02_2	2684_2_624	549_01_317	424_01_175	200_2_225	2460_2_128	7_2_1	75_01_895	1493_2_1	125_2_276	224_2_58	160_2_1	482_2_1	79_02_1453	78_2_89	1709_2_321	2008_2_96
743_2_1150	62_2_1	135_2_1	134_2_1	175_2_77	86_2_1357	106_01_1	1192_2_28	2788_2_830	978_2_110	1917_2_320	7_2_1	2684_2_643	549_01_303	424_01_165	200_2_220	2460_2_132	75_01_861	1493_2_1	125_2_302	224_2_62	160_2_1	482_2_1	79_02_1429	78_2_64	1709_2_358	2008_2_122
743_2_1131	62_2_1	135_2_1	134_2_1	175_2_86	86_2_1335	106_01_1	1192_2_18	2788_2_856	978_2_103	1917_2_339	7_2_1	2684_2_600	549_01_270	424_01_172	200_2_219	2460_2_155	75_01_865	1493_2_1	125_2_321	224_2_58	160_2_1	482_2_1	79_02_1464	78_2_66	1709_2_369	2008_2_106
743_2_1191	62_2_1	135_2_1	134_2_1	175_2_83	86_2_1354	106_01_1	1192_2_13	2788_2_794	978_2_117	1917_2_376	7_2_1	2684_2_534	549_01_230	424_01_193	200_2_227	2460_2_155	75_01_874	1493_2_1	125_2_339	224_2_46	160_2_1	482_2_1	79_02_1442	78_2_65	1709_2_400	2008_2_102
743_2_1207	62_2_1	135_2_1	134_2_1	175_2_88	86_2_1408	106_01_1	1192_2_14	2788_2_791	978_2_135	1917_2_325	7_2_1	2684_2_523	549_01_202	424_01_219	200_2_209	2460_2_161	75_01_833	1493_2_1	125_2_352	224_2_40	160_2_1	482_2_1	79_02_1428	78_2_74	1709_2_418	2008_2_107
743_2_1236	62_2_1	135_2_1	134_2_1	175_2_65	86_2_1453	106_01_1	1192_2_6	2788_2_800	978_2_116	1917_2_347	7_2_1	2684_2_555	549_01_188	424_01_210	200_2_224	2460_2_143	75_01_794	1493_2_1	125_2_347	224_2_54	160_2_1	482_2_1	79_02_1456	78_2_69	1709_2_371	2008_2_100
743_2_1232	62_2_1	135_2_1	134_2_1	175_2_58	86_2_1520	106_01_1	1192_2_4	2788_2_767	978_2_132	1917_2_374	7_2_1	2684_2_534	549_01_171	424_01_242	200_2_207	2460_2_143	75_01_805	1493_2_1	125_2_348	224_2_56	160_2_1	482_2_1	79_02_1414	78_2_47	1709_2_376	2008_2_106
743_2_1216	62_2_1	135_2_1	134_2_1	175_2_70	86_2_1531	106_01_1	1192_2_9	2788_2_749	978_2_152	1917_2_356	7_2_1	2684_2_566	549_01_159	424_01_249	200_2_202	2460_2_131	75_01_786	1493_2_1	125_2_372	224_2_59	160_2_1	482_2_1	79_02_1407	78_2_53	1709_2_383	2008_2_88
743_2_1173	62_2_1	135_2_1	134_2_1	175_2_59	86_2_1578	106_01_1	1192_2_6	2788_2_740	978_2_146	1917_2_392	7_2_1	2684_2_557	549_01_131	424_01_265	200_2_202	2460_2_121	75_01_839	1493_2_1	125_2_344	224_2_63	160_2_1	482_2_1	79_02_1400	78_2_41	1709_2_368	2008_2_117
743_2_1192	62_2_1	135_2_1	134_2_1	175_2_52	86_2_1587	106_01_1	1192_2_4	2788_2_739	978_2_152	1917_2_406	7_2_1	2684_2_547	549_01_128	424_01_286	200_2_189	2460_2_102	75_01_864	1493_2_1	125_2_320	224_2_70	160_2_1	482_2_1	79_02_1375	78_2_35	1709_2_382	2008_2_114
743_2_1147	62_2_1	135_2_1	134_2_1	175_2_50	86_2_1618	106_01_1	1192_2_7	2788_2_749	978_2_152	1917_2_411	7_2_1	2684_2_556	549_01_98	424_01_316	200_2_171	2460_2_89	75_01_854	1493_2_1	125_2_341	224_2_62	160_2_1	482_2_1	79_02_1395	78_2_39	1709_2_386	2008_2_102
743_2_1131	62_2_1	135_2_1	134_2_1	175_2_51	86_2_1616	106_01_1	1192_2_5	2788_2_706	978_2_156	1917_2_394	7_2_1	2684_2_551	549_01_92	424_01_339	200_2_202	2460_2_104	75_01_884	1493_2_1	125_2_330	224_2_50	160_2_1	482_2_1	79_02_1392	78_2_30	1709_2_392	2008_2_117
743_2_1142	62_2_1	135_2_1	134_2_1	175_2_40	86_2_1706	106_01_1	1192_2_5	2788_2_714	978_2_166	1917_2_381	7_2_1	2684_2_560	549_01_95	424_01_382	200_2_186	2460_2_90	75_01_846	1493_2_1	125_2_321	224_2_56	160_2_1	482_2_1	79_02_1290	78_2_37	1709_2_424	2008_2_99
743_2_1106	62_2_1	135_2_1	134_2_1	175_2_42	86_2_1761	106_01_1	1192_2_5	2788_2_704	978_2_143	1917_2_430	7_2_1	2684_2_515	549_01_89	424_01_426	200_2_184	2460_2_97	75_01_824	1493_2_1	125_2_390	224_2_54	160_2_1	482_2_1	79_02_1246	78_2_29	1709_2_408	2008_2_92
743_2_1144	62_2_1	135_2_1	134_2_1	175_2_39	86_2_1783	106_01_1	1192_2_5	2788_2_667	978_2_148	1917_2_453	7_2_1	2684_2_527	549_01_81	424_01_440	200_2_175	2460_2_99	75_01_827	1493_2_1	125_2_354	224_2_56	160_2_1	482_2_1	79_02_1169	78_2_29	1709_2_444	2008_2_104
743_2_1122	62_2_1	135_2_1	134_2_1	175_2_41	86_2_1846	106_01_1	1192_2_2	2788_2_676	978_2_135	1917_2_426	7_2_1	2684_2_516	549_01_76	424_01_449	200_2_194	2460_2_89	75_01_819	1493_2_1	125_2_375	224_2_56	160_2_1	482_2_1	79_02_1142	78_2_33	1709_2_441	2008_2_104
743_2_1145	62_2_1	135_2_1	134_2_1	175_2_42	86_2_1862	106_01_1	1192_2_4	2788_2_620	978_2_141	1917_2_421	7_2_1	2684_2_488	549_01_100	424_01_480	200_2_199	2460_2_89	75_01_830	1493_2_1	125_2_388	224_2_49	160_2_1	482_2_1	79_02_1073	78_2_35	1709_2_458	2008_2_118
743_2_1180	62_2_1	135_2_1	134_2_1	175_2_33	86_2_1859	106_01_1	1192_2_4	2788_2_609	978_2_147	1917_2_406	7_2_1	2684_2_518	549_01_116	424_01_491	200_2_199	2460_2_66	75_01_843	1493_2_1	125_2_371	224_2_49	160_2_1	482_2_1	79_02_1014	78_2_43	1709_2_482	2008_2_112
743_2_1160	62_2_1	135_2_1	134_2_1	175_2_28	86_2_1909	106_01_1	1192_2_7	2788_2_583	978_2_157	1917_2_390	7_2_1	2684_2_508	549_01_144	424_01_518	200_2_213	2460_2_67	75_01_859	1493_2_1	125_2_389	224_2_43	160_2_1	482_2_1	79_02_949	78_2_56	1709_2_474	2008_2_82
743_2_1168	62_2_1	135_2_1	134_2_1	175_2_31	86_2_1889	106_01_1	1192_2_10	2788_2_551	978_2_170	1917_2_386	7_2_1	2684_2_485	549_01_164	424_01_496	200_2_240	2460_2_79	75_01_852	1493_2_1	125_2_398	224_2_45	160_2_1	482_2_1	79_02_895	78_2_57	1709_2_517	2008_2_95
743_2_1188	62_2_1	135_2_1	134_2_1	175_2_28	86_2_1907	106_01_1	1192_2_8	2788_2_582	978_2_148	1917_2_335	7_2_1	2684_2_524	549_01_182	424_01_491	200_2_244	2460_2_57	75_01_865	1493_2_1	125_2_350	224_2_51	160_2_1	482_2_1	79_02_878	78_2_63	1709_2_558	2008_2_71
743_2_1155	62_2_1	135_2_1	134_2_1	175_2_47	86_2_1965	106_01_1	1192_2_9	2788_2_523	978_2_143	1917_2_357	7_2_1	2684_2_517	549_01_210	424_01_492	200_2_260	2460_2_60	75_01_865	1493_2_1	125_2_378	224_2_32	160_2_1	482_2_1	79_02_864	78_2_72	1709_2_505	2008_2_80
743_2_1198	62_2_1	135_2_1	134_2_1	175_2_40	86_2_1921	106_01_1	1192_2_9	2788_2_530	978_2_143	1917_2_323	7_2_1	2684_2_603	549_01_248	424_01_486	200_2_266	2460_2_60	75_01_809	1493_2_1	125_2_357	224_2_26	160_2_1	482_2_1	79_02_805	78_2_81	1709_2_556	2008_2_76
743_2_1229	62_2_1	135_2_1	134_2_1	175_2_46	86_2_1955	106_01_1	1192_2_8	2788_2_546	978_2_163	1917_2_332	7_2_1	2684_2_602	549_01_245	424_01_472	200_2_293	2460_2_43	75_01_765	1493_2_1	125_2_324	224_2_33	160_2_1	482_2_1	79_02_777	78_2_86	1709_2_543	2008_2_76
743_2_1212	62_2_1	135_2_1	134_2_1	175_2_41	86_2_1976	106_01_1	1192_2_6	2788_2_491	978_2_180	1917_2_366	7_2_1	2684_2_589	549_01_237	424_01_478	200_2_294	2460_2_40	75_01_795	1493_2_1	125_2_348	224_2_29	160_2_1	482_2_1	79_02_770	78_2_98	1709_2_503	2008_2_89
743_2_1219	62_2_1	135_2_1	134_2_1	175_2_50	86_2_1962	106_01_1	1192_2_5	2788_2_497	978_2_176	1917_2_340	7_2_1	2684_2_635	549_01_242	424_01_476	200_2_304	2460_2_32	75_01_781	1493_2_1	125_2_311	224_2_28	160_2_1	482_2_1	79_02_801	78_2_105	1709_2_492	2008_2_85
743_2_1210	62_2_1	135_2_1	134_2_1	175_2_49	86_2_1999	106_01_1	1192_2_3	2788_2_486	978_2_193	1917_2_339	7_2_1	2684_2_603	549_01_242	424_01_498	200_2_307	2460_2_20	75_01_772	1493_2_1	125_2_323	224_2_31	160_2_1	482_2_1	79_02_813	78_2_102	1709_2_488	2008_2_64
743_2_1174	62_2_1	135_2_1	134_2_1	175_2_50	86_2_1914	106_01_1	1192_2_2	2788_2_470	978_2_198	1917_2_344	7_2_1	2684_2_608	549_01_274	424_01_472	200_2_321	2460_2_17	75_01_790	1493_2_1	125_2_345	224_2_35	160_2_1	482_2_1	79_02_897	78_2_105	1709_2_467	2008_2_63
743_2_1147	62_2_1	135_2_1	134_2_1	175_2_55	86_2_1842	106_01_1	1192_2_2	2788_2_489	978_2_197	1917_2_333	7_2_1	2684_2_633	549_01_304	424_01_501	200_2_324	2460_2_23	75_01_805	1493_2_1	125_2_291	224_2_50	160_2_1	482_2_1	79_02_883	78_2_103	1709_2_512	2008_2_53
743_2_1155	62_2_1	135_2_1	134_2_1	175_2_38	86_2_1822	106_01_1	1192_2_1	2788_2_459	978_2_204	1917_2_326	7_2_1	2684_2_603	549_01_318	424_01_550	200_2_337	2460_2_25	75_01_768	1493_2_1	125_2_310	224_2_46	160_2_1	482_2_1	79_02_908	78_2_114	1709_2_511	2008_2_53
743_2_1193	62_2_1	135_2_1	134_2_1	175_2_47	86_2_1772	106_01_1	2788_2_423	978_2_187	1917_2_312	7_2_1	2684_2_593	549_01_320	424_01_526	200_2_326	2460_2_22	75_01_814	1493_2_1	125_2_305	224_2_55	160_2_1	482_2_1	79_02_978	78_2_132	1709_2_485	2008_2_57
743_2_1131	62_2_1	135_2_1	134_2_1	175_2_55	86_2_1781	106_01_1	2788_2_451	978_2_173	1917_2_308	7_2_1	2684_2_568	549_01_368	424_01_527	200_2_320	2460_2_22	75_01_866	1493_2_1	125_2_284	224_2_64	160_2_1	482_2_1	79_02_983	78_2_122	1709_2_478	2008_2_46
743_2_1134	62_2_1	135_2_1	134_2_1	175_2_58	86_2_1767	106_01_1	2788_2_431	978_2_177	1917_2_309	7_2_1	2684_2_553	549_01_379	424_01_499	200_2_320	2460_2_22	75_01_907	1493_2_1	125_2_298	224_2_51	160_2_1	482_2_1	79_02_1008	78_2_117	1709_2_466	2008_2_51
743_2_1120	62_2_1	135_2_1	134_2_1	175_2_59	86_2_1722	106_01_1	2788_2_393	978_2_169	1917_2_303	7_2_1	2684_2_587	549_01_393	424_01_492	200_2_337	2460_2_24	75_01_915	1493_2_1	125_2_304	224_2_64	160_2_1	482_2_1	79_02_1045	78_2_111	1709_2_467	2008_2_42
743_2_1131	62_2_1	135_2_1	134_2_1	175_2_47	86_2_1657	106_01_1	2788_2_419	978_2_174	1917_2_286	7_2_1	2684_2_627	549_01_399	424_01_515	200_2_315	2460_2_23	75_01_900	1493_2_1	125_2_270	224_2_62	160_2_1	482_2_1	79_02_1077	78_2_101	1709_2_493	2008_2_53
743_2_1065	62_2_1	135_2_1	134_2_1	175_2_44	86_2_1657	106_01_1	2788_2_427	978_2_175	1917_2_311	7_2_1	2684_2_603	549_01_449	424_01_507	200_2_327	2460_2_18	75_01_871	1493_2_1	125_2_252	224_2_56	160_2_1	482_2_1	79_02_1123	78_2_105	1709_2_501	2008_2_57
743_2_1047	62_2_1	135_2_1	134_2_1	175_2_46	86_2_1651	106_01_1	2788_2_450	978_2_154	1917_2_270	7_2_1	2684_2_607	549_01_457	424_01_474	200_2_390	2460_2_21	75_01_848	1493_2_1	125_2_268	224_2_68	160_2_1	482_2_1	79_02_1146	78_2_118	1709_2_472	2008_2_59
743_2_1058	62_2_1	135_2_1	134_2_1	175_2_43	86_2_1636	106_01_1	2788_2_427	978_2_166	1917_2_264	7_2_1	2684_2_608	549_01_503	424_01_469	200_2_387	2460_2_18	75_01_849	1493_2_1	125_2_233	224_2_52	160_2_1	482_2_1	79_02_1147	78_2_114	1709_2_500	2008_2_69
743_2_1019	62_2_1	135_2_1	134_2_1	175_2_43	86_2_1623	106_01_1	2788_2_444	978_2_165	1917_2_255	7_2_1	2684_2_597	549_01_518	424_01_465	200_2_423	2460_2_16	75_01_814	1493_2_1	125_2_266	224_2_46	160_2_1	482_2_1	79_02_1160	78_2_107	1709_2_503	2008_2_78
743_2_980	62_2_1	135_2_1	134_2_1	175_2_52	86_2_1572	106_01_1	2788_2_496	978_2_139	1917_2_228	7_2_1	2684_2_610	549_01_531	424_01_456	200_2_451	2460_2_15	75_01_821	1493_2_1	125_2_251	224_2_57	160_2_1	482_2_1	79_02_1207	78_2_94	1709_2_492	2008_2_87
743_2_934	62_2_1	135_2_1	134_2_1	175_2_46	86_2_1553	106_01_1	2788_2_494	978_2_165	1917_2_262	7_2_1	2684_2_612	549_01_559	424_01_456	200_2_424	2460_2_21	75_01_841	1493_2_1	125_2_246	224_2_49	160_2_1	482_2_1	79_02_1174	78_2_98	1709_2_522	2008_2_88
743_2_929	62_2_1	135_2_1	134_2_1	175_2_45	86_2_1526	106_01_1	2788_2_500	978_2_151	1917_2_260	7_2_1	2684_2_585	549_01_571	424_01_436	200_2_450	2460_2_16	75_01_847	1493_2_1	125_2_261	224_2_47	160_2_1	482_2_1	79_02_1175	78_2_111	1709_2_554	2008_2_79
743_2_910	62_2_1	135_2_1	134_2_1	175_2_51	86_2_1509	106_01_1	2788_2_500	978_2_163	1917_2_242	7_2_1	2684_2_583	549_01_579	424_01_445	200_2_472	2460_2_22	75_01_830	1493_2_1	125_2_262	224_2_47	160_2_1	482_2_1	79_02_1187	78_2_98	1709_2_565	2008_2_81
743_2_890	62_2_1	135_2_1	134_2_1	175_2_58	86_2_1510	106_01_1	2788_2_476	978_2_169	1917_2_242	7_2_1	2684_2_553	549_01_554	424_01_454	200_2_477	2460_2_17	75_01_842	1493_2_1	125_2_285	224_2_39	160_2_1	482_2_1	79_02_1206	78_2_113	1709_2_575	2008_2_87
743_2_895	62_2_1	135_2_1	134_2_1	175_2_58	86_2_1509	106_01_1	2788_2_475	978_2_168	1917_2_237	7_2_1	2684_2_591	549_01_498	424_01_470	200_2_487	2460_2_10	75_01_798	1493_2_1	125_2_314	224_2_44	160_2_1	482_2_1	79_02_1223	78_2_130	1709_2_568	2008_2_72
743_2_887	62_2_1	135_2_1	134_2_1	175_2_75	86_2_1491	106_01_1	2788_2_501	978_2_204	1917_2_265	7_2_1	2684_2_645	549_01_478	424_01_479	200_2_452	2460_2_15	75_01_787	1493_2_1	125_2_290	224_2_42	160_2_1	482_2_1	79_02_1216	78_2_85	1709_2_557	2008_2_78
743_2_869	62_2_1	135_2_1	134_2_1	175_2_72	86_2_1532	106_01_1	2788_2_459	978_2_206	1917_2_306	7_2_1	2684_2_634	549_01_423	424_01_454	200_2_430	2460_2_16	75_01_825	1493_2_1	125_2_307	224_2_31	160_2_1	482_2_1	79_02_1230	78_2_93	1709_2_568	2008_2_91
743_2_847	62_2_1	135_2_1	134_2_1	175_2_63	86_2_1523	106_01_1	2788_2_449	978_2_227	1917_2_289	7_2_1	2684_2_615	549_01_382	424_01_460	200_2_454	2460_2_16	75_01_853	1493_2_1	125_2_309	224_2_44	160_2_1	482_2_1	79_02_1242	78_2_100	1709_2_579	2008_2_92
743_2_841	62_2_1	135_2_1	134_2_1	175_2_65	86_2_1548	106_01_1	2788_2_453	978_2_259	1917_2_311	7_2_1	2684_2_632	549_01_331	424_01_449	200_2_414	2460_2_23	75_01_840	1493_2_1	125_2_305	224_2_33	160_2_1	482_2_1	79_02_1262	78_2_96	1709_2_586	2008_2_97
743_2_881	62_2_1	135_2_1	134_2_1	175_2_45	86_2_1562	106_01_1	2788_2_403	978_2_267	1917_2_319	7_2_1	2684_2_643	549_01_288	424_01_441	200_2_418	2460_2_32	75_01_816	1493_2_1	125_2_344	224_2_37	160_2_1	482_2_1	79_02_1210	78_2_103	1709_2_643	2008_2_91
743_2_877	62_2_1	135_2_1	134_2_1	175_2_45	86_2_1592	106_01_1	2788_2_421	978_2_295	1917_2_323	7_2_1	2684_2_649	549_01_248	424_01_454	200_2_398	2460_2_38	75_01_766	1493_2_1	125_2_351	224_2_49	160_2_1	482_2_1	79_02_1245	78_2_87	1709_2_599	2008_2_102
743_2_907	62_2_1	135_2_1	134_2_1	175_2_41	86_2_1601	106_01_1	2788_2_394	978_2_303	1917_2_318	7_2_1	2684_2_683	549_01_211	424_01_417	200_2_366	2460_2_54	75_01_740	1493_2_1	125_2_357	224_2_38	160_2_1	482_2_1	79_02_1292	78_2_97	1709_2_598	2008_2_121
743_2_922	62_2_1	135_2_1	134_2_1	175_2_33	86_2_1630	106_01_1	2788_2_434	978_2_299	1917_2_297	7_2_1	2684_2_667	549_01_185	424_01_431	200_2_383	2460_2_61	75_01_643	1493_2_1	125_2_394	224_2_47	160_2_1	482_2_1	79_02_1303	78_2_103	1709_2_602	2008_2_106
743_2_915	62_2_1	135_2_1	134_2_1	175_2_35	86_2_1631	106_01_1	2788_2_437	978_2_305	1917_2_296	7_2_1	2684_2_709	549_01_148	424_01_423	200_2_383	2460_2_72	75_01_599	1493_2_1	125_2_446	224_2_50	160_2_1	482_2_1	79_02_1328	78_2_82	1709_2_581	2008_2_101
743_2_968	62_2_1	135_2_1	134_2_1	175_2_42	86_2_1637	106_01_1	2788_2_441	978_2_293	1917_2_318	7_2_1	2684_2_698	549_01_121	424_01_403	200_2_368	2460_2_80	75_01_593	1493_2_1	125_2_440	224_2_33	160_2_1	482_2_1	79_02_1293	78_2_101	1709_2_623	2008_2_89
743_2_955	62_2_1	135_2_1	134_2_1	175_2_41	86_2_1692	106_01_1	2788_2_474	978_2_255	1917_2_271	7_2_1	2684_2_666	549_01_105	424_01_407	200_2_393	2460_2_80	75_01_577	1493_2_1	125_2_449	224_2_55	160_2_1	482_2_1	79_02_1340	78_2_100	1709_2_574	2008_2_99
743_2_969	62_2_1	135_2_1	134_2_1	175_2_36	86_2_1719	106_01_1	2788_2_492	978_2_285	1917_2_273	7_2_1	2684_2_700	549_01_111	424_01_396	200_2_322	2460_2_98	75_01_568	1493_2_1	125_2_418	224_2_53	160_2_1	482_2_1	79_02_1324	78_2_99	1709_2_543	2008_2_125
743_2_1051	62_2_1	135_2_1	134_2_1	175_2_42	86_2_1698	106_01_1	2788_2_524	978_2_248	1917_2_288	7_2_1	2684_2_671	549_01_128	424_01_388	200_2_314	2460_2_105	75_01_546	1493_2_1	125_2_404	224_2_54	160_2_1	482_2_1	79_02_1268	78_2_113	1709_2_596	2008_2_98
743_2_1079	62_2_1	135_2_1	134_2_1	175_2_41	86_2_1681	106_01_1	2788_2_528	978_2_271	1917_2_287	7_2_1	2684_2_659	549_01_99	424_01_373	200_2_356	2460_2_106	75_01_553	1493_2_1	125_2_430	224_2_61	160_2_1	482_2_1	79_02_1277	78_2_93	1709_2_553	2008_2_88
743_2_1143	62_2_1	135_2_1	134_2_1	175_2_32	86_2_1621	106_01_1	2788_2_508	978_2_268	1917_2_307	7_2_1	2684_2_685	549_01_96	424_01_372	200_2_309	2460_2_115	75_01_569	1493_2_1	125_2_431	224_2_49	160_2_1	482_2_1	79_02_1252	78_2_105	1709_2_582	2008_2_98
743_2_1185	62_2_1	135_2_1	134_2_1	175_2_31	86_2_1628	106_01_1	2788_2_500	978_2_258	1917_2_306	7_2_1	2684_2_641	549_01_97	424_01_372	200_2_305	2460_2_124	75_01_588	1493_2_1	125_2_452	224_2_43	160_2_1	482_2_1	79_02_1238	78_2_101	1709_2_603	2008_2_70
743_2_1180	62_2_1	135_2_1	134_2_1	175_2_19	86_2_1727	106_01_1	2788_2_497	978_2_280	1917_2_312	7_2_1	2684_2_665	549_01_92	424_01_361	200_2_306	2460_2_115	75_01_598	1493_2_1	125_2_455	224_2_38	160_2_1	482_2_1	79_02_1200	78_2_96	1709_2_518	2008_2_83
743_2_1244	62_2_1	135_2_1	134_2_1	175_2_15	86_2_1685	106_01_1	2788_2_479	978_2_285	1917_2_308	7_2_1	2684_2_641	549_01_82	424_01_349	200_2_269	2460_2_123	75_01_652	1493_2_1	125_2_463	224_2_32	160_2_1	482_2_1	79_02_1155	78_2_105	1709_2_578	2008_2_73
743_2_1271	62_2_1	135_2_1	134_2_1	175_2_11	86_2_1711	106_01_1	2788_2_479	978_2_252	1917_2_282	7_2_1	2684_2_622	549_01_86	424_01_354	200_2_278	2460_2_121	75_01_706	1493_2_1	125_2_447	224_2_32	160_2_1	482_2_1	79_02_1142	78_2_102	1709_2_576	2008_2_69
743_2_1249	62_2_1	135_2_1	134_2_1	175_2_16	86_2_1738	106_01_1	2788_2_466	978_2_244	1917_2_304	7_2_1	2684_2_629	549_01_107	424_01_352	200_2_272	2460_2_139	75_01_721	1493_2_1	125_2_447	224_2_33	160_2_1	482_2_1	79_02_1093	78_2_95	1709_2_554	2008_2_82
743_2_1275	62_2_1	135_2_1	134_2_1	175_2_14	86_2_1717	106_01_1	2788_2_454	978_2_230	1917_2_313	7_2_1	2684_2_586	549_01_126	424_01_371	200_2_286	2460_2_144	75_01_799	1493_2_1	125_2_447	224_2_25	160_2_1	482_2_1	79_02_1007	78_2_107	1709_2_575	2008_2_66
743_2_1299	62_2_1	135_2_1	134_2_1	175_2_16	86_2_1735	106_01_1	2788_2_428	978_2_244	1917_2_303	7_2_1	2684_2_554	549_01_134	424_01_371	200_2_334	2460_2_137	75_01_797	1493_2_1	125_2_446	224_2_20	160_2_1	482_2_1	79_02_1005	78_2_94	1709_2_559	2008_2_65
743_2_1313	62_2_1	135_2_1	134_2_1	175_2_18	86_2_1698	106_01_1	2788_2_427	978_2_259	1917_2_304	7_2_1	2684_2_536	549_01_156	424_01_380	200_2_294	2460_2_146	75_01_806	1493_2_1	125_2_480	224_2_23	160_2_1	482_2_1	79_02_1014	78_2_84	1709_2_531	2008_2_76
743_2_1382	62_2_1	135_2_1	134_2_1	175_2_12	86_2_1670	106_01_1	2788_2_448	978_2_257	1917_2_276	7_2_1	2684_2_500	549_01_172	424_01_370	200_2_292	2460_2_111	75_01_805	1493_2_1	125_2_507	224_2_29	160_2_1	482_2_1	79_02_1000	78_2_93	1709_2_562	2008_2_60
743_2_1401	62_2_1	135_2_1	134_2_1	175_2_12	86_2_1694	106_01_1	2788_2_439	978_2_251	1917_2_285	7_2_1	2684_2_513	549_01_173	424_01_388	200_2_275	2460_2_99	75_01_826	1493_2_1	125_2_503	224_2_22	160_2_1	482_2_1	79_02_1029	78_2_68	1709_2_502	2008_2_62
743_2_1442	62_2_1	135_2_1	134_2_1	175_2_16	86_2_1725	106_01_1	2788_2_459	978_2_246	1917_2_298	7_2_1	2684_2_525	549_01_194	424_01_375	200_2_248	2460_2_80	75_01_796	1493_2_1	125_2_515	224_2_17	160_2_1	482_2_1	79_02_977	78_2_85	1709_2_480	2008_2_60
743_2_1420	62_2_1	135_2_1	134_2_1	175_2_11	86_2_1805	106_01_1	2788_2_459	978_2_234	1917_2_232	7_2_1	2684_2_464	549_01_198	424_01_381	200_2_254	2460_2_82	75_01_844	1493_2_1	125_2_497	224_2_16	160_2_1	482_2_1	79_02_1004	78_2_76	1709_2_488	2008_2_71
743_2_1421	62_2_1	135_2_1	134_2_1	175_2_10	86_2_1798	106_01_1	2788_2_461	978_2_261	1917_2_245	7_2_1	2684_2_493	549_01_226	424_01_375	200_2_257	2460_2_76	75_01_855	1493_2_1	125_2_489	224_2_13	160_2_1	482_2_1	79_02_976	78_2_55	1709_2_465	2008_2_64
743_2_1436	62_2_1	135_2_1	134_2_1	175_2_6	86_2_1806	106_01_1	2788_2_473	978_2_265	1917_2_236	7_2_1	2684_2_501	549_01_236	424_01_350	200_2_278	2460_2_77	75_01_847	1493_2_1	125_2_463	224_2_12	160_2_1	482_2_1	79_02_945	78_2_65	1709_2_500	2008_2_49
743_2_1399	62_2_1	135_2_1	134_2_1	175_2_2	86_2_1794	106_01_1	2788_2_498	978_2_241	1917_2_215	7_2_1	2684_2_470	549_01_260	424_01_354	200_2_293	2460_2_85	75_01_875	1493_2_1	125_2_490	224_2_9	160_2_1	482_2_1	79_02_952	78_2_39	1709_2_514	2008_2_52
743_2_1358	62_2_1	135_2_1	134_2_1	175_2_3	86_2_1761	106_01_1	2788_2_504	978_2_246	1917_2_222	7_2_1	2684_2_520	549_01_274	424_01_335	200_2_290	2460_2_85	75_01_841	1493_2_1	125_2_494	224_2_10	160_2_1	482_2_1	79_02_1040	78_2_43	1709_2_458	2008_2_59
743_2_1323	62_2_1	135_2_1	134_2_1	86_2_1758	106_01_1	2788_2_528	978_2_206	1917_2_210	7_2_1	2684_2_516	549_01_290	424_01_303	200_2_305	2460_2_88	75_01_849	1493_2_1	125_2_502	224_2_12	160_2_1	482_2_1	79_02_1045	78_2_47	1709_2_503	2008_2_60
743_2_1287	62_2_1	135_2_1	134_2_1	86_2_1741	106_01_1	2788_2_519	978_2_208	1917_2_229	7_2_1	2684_2_540	549_01_304	424_01_310	200_2_297	2460_2_84	75_01_822	1493_2_1	125_2_484	224_2_9	160_2_1	482_2_1	79_02_1128	78_2_40	1709_2_469	2008_2_74
743_2_1264	62_2_1	135_2_1	134_2_1	86_2_1693	106_01_1	2788_2_530	978_2_225	1917_2_262	7_2_1	2684_2_562	549_01_300	424_01_269	200_2_319	2460_2_89	75_01_826	1493_2_1	125_2_503	224_2_8	160_2_1	482_2_1	79_02_1158	78_2_36	1709_2_430	2008_2_73
743_2_1228	62_2_1	135_2_1	134_2_1	86_2_1704	106_01_1	2788_2_546	978_2_187	1917_2_261	7_2_1	2684_2_513	549_01_318	424_01_253	200_2_332	2460_2_83	75_01_895	1493_2_1	125_2_512	224_2_8	160_2_1	482_2_1	79_02_1144	78_2_44	1709_2_452	2008_2_67
743_2_1231	62_2_1	135_2_1	134_2_1	86_2_1649	106_01_1	2788_2_541	978_2_229	1917_2_264	7_2_1	2684_2_544	549_01_324	424_01_237	200_2_319	2460_2_79	75_01_868	1493_2_1	125_2_489	224_2_5	160_2_1	482_2_1	79_02_1222	78_2_41	1709_2_424	2008_2_79
743_2_1205	62_2_1	135_2_1	134_2_1	86_2_1585	106_01_1	2788_2_567	978_2_235	1917_2_232	7_2_1	2684_2_573	549_01_303	424_01_250	200_2_301	2460_2_80	75_01_865	1493_2_1	125_2_479	224_2_9	160_2_1	482_2_1	79_02_1303	78_2_37	1709_2_438	2008_2_79
743_2_1204	62_2_1	135_2_1	134_2_1	86_2_1652	106_01_1	2788_2_580	978_2_210	1917_2_212	7_2_1	2684_2_537	549_01_282	424_01_259	200_2_285	2460_2_75	75_01_863	1493_2_1	125_2_461	224_2_8	160_2_1	482_2_1	79_02_1366	78_2_28	1709_2_430	2008_2_87
743_2_1162	62_2_1	135_2_1	134_2_1	86_2_1641	106_01_1	2788_2_580	978_2_213	1917_2_230	7_2_1	2684_2_600	549_01_281	424_01_251	200_2_274	2460_2_89	75_01_820	1493_2_1	125_2_493	224_2_4	160_2_1	482_2_1	79_02_1381	78_2_40	1709_2_381	2008_2_104
743_2_1167	62_2_1	135_2_1	134_2_1	86_2_1610	106_01_1	2788_2_588	978_2_246	1917_2_221	7_2_1	2684_2_618	549_01_283	424_01_260	200_2_265	2460_2_73	75_01_781	1493_2_1	125_2_477	224_2_6	160_2_1	482_2_1	79_02_1442	78_2_41	1709_2_397	2008_2_67
743_2_1224	62_2_1	135_2_1	134_2_1	86_2_1532	106_01_1	2788_2_593	978_2_233	1917_2_227	7_2_1	2684_2_692	549_01_269	424_01_245	200_2_265	2460_2_81	75_01_706	1493_2_1	125_2_483	224_2_4	160_2_1	482_2_1	79_02_1474	78_2_46	1709_2_409	2008_2_59
743_2_1196	62_2_1	135_2_1	134_2_1	86_2_1557	106_01_1	2788_2_592	978_2_254	1917_2_224	7_2_1	2684_2_709	549_01_250	424_01_256	200_2_304	2460_2_106	75_01_673	1493_2_1	125_2_515	224_2_6	160_2_1	482_2_1	79_02_1454	78_2_45	1709_2_348	2008_2_57
743_2_1184	62_2_1	135_2_1	134_2_1	86_2_1537	106_01_1	2788_2_606	978_2_241	1917_2_204	7_2_1	2684_2_703	549_01_254	424_01_245	200_2_295	2460_2_98	75_01_712	1493_2_1	125_2_518	224_2_12	160_2_1	482_2_1	79_02_1530	78_2_32	1709_2_332	2008_2_45
743_2_1147	62_2_1	135_2_1	134_2_1	86_2_1492	106_01_1	2788_2_580	978_2_247	1917_2_201	7_2_1	2684_2_727	549_01_244	424_01_260	200_2_283	2460_2_100	75_01_718	1493_2_1	125_2_558	224_2_10	160_2_1	482_2_1	79_02_1570	78_2_37	1709_2_311	2008_2_62
743_2_1116	62_2_1	135_2_1	134_2_1	86_2_1503	106_01_1	2788_2_592	978_2_275	1917_2_182	7_2_1	2684_2_779	549_01_227	424_01_244	200_2_294	2460_2_123	75_01_719	1493_2_1	125_2_544	224_2_12	160_2_1	482_2_1	79_02_1563	78_2_33	1709_2_288	2008_2_55
743_2_1074	62_2_1	135_2_1	134_2_1	86_2_1492	106_01_1	2788_2_601	978_2_267	1917_2_180	7_2_1	2684_2_752	549_01_230	424_01_230	200_2_292	2460_2_99	75_01_747	1493_2_1	125_2_527	224_2_5	160_2_1	482_2_1	79_02_1667	78_2_26	1709_2_293	2008_2_66
743_2_1085	62_2_1	135_2_1	134_2_1	86_2_1465	106_01_1	2788_2_612	978_2_272	1917_2_174	7_2_1	2684_2_755	549_01_225	424_01_226	200_2_274	2460_2_102	75_01_732	1493_2_1	125_2_533	224_2_8	160_2_1	482_2_1	79_02_1713	78_2_27	1709_2_267	2008_2_77
743_2_1050	62_2_1	135_2_1	134_2_1	86_2_1440	106_01_1	2788_2_654	978_2_258	1917_2_147	7_2_1	2684_2_780	549_01_232	424_01_221	200_2_298	2460_2_97	75_01_685	1493_2_1	125_2_532	224_2_3	160_2_1	482_2_1	79_02_1829	78_2_17	1709_2_241	2008_2_63
743_2_1068	62_2_1	135_2_1	134_2_1	86_2_1401	106_01_1	2788_2_637	978_2_251	1917_2_147	7_2_1	2684_2_750	549_01_222	424_01_205	200_2_301	2460_2_84	75_01_728	1493_2_1	125_2_531	224_2_4	160_2_1	482_2_1	79_02_1858	78_2_25	1709_2_271	2008_2_59
743_2_1062	62_2_1	135_2_1	134_2_1	86_2_1377	106_01_1	2788_2_654	978_2_274	1917_2_137	7_2_1	2684_2_769	549_01_208	424_01_223	200_2_296	2460_2_106	75_01_676	1493_2_1	125_2_517	224_2_6	160_2_1	482_2_1	79_02_1921	78_2_26	1709_2_236	2008_2_56
743_2_1044	62_2_1	135_2_1	134_2_1	86_2_1397	106_01_1	2788_2_661	978_2_275	1917_2_152	7_2_1	2684_2_761	549_01_232	424_01_209	200_2_291	2460_2_87	75_01_657	1493_2_1	125_2_490	224_2_7	160_2_1	482_2_1	79_02_1974	78_2_28	1709_2_219	2008_2_58
743_2_1038	62_2_1	135_2_1	134_2_1	86_2_1419	106_01_1	2788_2_672	978_2_278	1917_2_153	7_2_1	2684_2_771	549_01_203	424_01_191	200_2_261	2460_2_84	75_01_657	1493_2_1	125_2_497	224_2_10	160_2_1	482_2_1	79_02_2040	78_2_39	1709_2_187	2008_2_46
743_2_989	62_2_1	135_2_1	134_2_1	86_2_1362	106_01_1	2788_2_699	978_2_295	1917_2_149	7_2_1	2684_2_793	549_01_214	424_01_209	200_2_267	2460_2_95	75_01_666	1493_2_1	125_2_492	224_2_6	160_2_1	482_2_1	79_02_2057	78_2_33	1709_2_179	2008_2_42
743_2_962	62_2_1	135_2_1	134_2_1	86_2_1371	106_01_1	2788_2_690	978_2_315	1917_2_166	7_2_1	2684_2_792	549_01_217	424_01_189	200_2_243	2460_2_85	75_01_649	1493_2_1	125_2_497	224_2_7	160_2_1	482_2_1	79_02_2104	78_2_34	1709_2_172	2008_2_55
743_2_956	62_2_1	135_2_1	134_2_1	86_2_1364	106_01_1	2788_2_676	978_2_305	1917_2_167	7_2_1	2684_2_856	549_01_195	424_01_185	200_2_215	2460_2_103	75_01_625	1493_2_1	125_2_505	224_2_10	160_2_1	482_2_1	79_02_2116	78_2_29	1709_2_179	2008_2_60
743_2_927	62_2_1	135_2_1	134_2_1	86_2_1309	106_01_1	2788_2_668	978_2_341	1917_2_171	7_2_1	2684_2_869	549_01_187	424_01_170	200_2_252	2460_2_99	75_01_625	1493_2_1	125_2_499	224_2_9	160_2_1	482_2_1	79_02_2170	78_2_30	1709_2_168	2008_2_52
743_2_927	62_2_1	135_2_1	134_2_1	86_2_1370	106_01_1	2788_2_673	978_2_320	1917_2_169	7_2_1	2684_2_842	549_01_183	424_01_176	200_2_239	2460_2_106	75_01_661	1493_2_1	125_2_465	224_2_10	160_2_1	482_2_1	79_02_2144	78_2_26	1709_2_178	2008_2_57
743_2_968	62_2_1	135_2_1	134_2_1	86_2_1383	106_01_1	2788_2_637	978_2_307	1917_2_185	7_2_1	2684_2_866	549_01_191	424_01_182	200_2_226	2460_2_114	75_01_625	1493_2_1	125_2_479	224_2_6	160_2_1	482_2_1	79_02_2120	78_2_23	1709_2_166	2008_2_68
743_2_932	62_2_1	135_2_1	134_2_1	86_2_1347	106_01_1	2788_2_651	978_2_312	1917_2_188	7_2_1	2684_2_882	549_01_190	424_01_194	200_2_239	2460_2_107	75_01_614	1493_2_1	125_2_524	224_2_5	160_2_1	482_2_1	79_02_2092	78_2_22	1709_2_182	2008_2_62
743_2_960	62_2_1	135_2_1	134_2_1	86_2_1420	106_01_1	2788_2_695	978_2_276	1917_2_194	7_2_1	2684_2_853	549_01_168	424_01_197	200_2_209	2460_2_111	75_01_619	1493_2_1	125_2_468	224_2_2	160_2_1	482_2_1	79_02_2068	78_2_18	1709_2_212	2008_2_73
743_2_962	62_2_1	135_2_1	134_2_1	86_2_1426	106_01_1	2788_2_705	978_2_288	1917_2_182	7_2_1	2684_2_858	549_01_143	424_01_231	200_2_199	2460_2_111	75_01_637	1493_2_1	125_2_456	224_2_3	160_2_1	482_2_1	79_02_2029	78_2_18	1709_2_232	2008_2_60
743_2_921	62_2_1	135_2_1	134_2_1	86_2_1413	106_01_1	2788_2_706	978_2_267	1917_2_170	7_2_1	2684_2_852	549_01_133	424_01_281	200_2_188	2460_2_91	75_01_631	1493_2_1	125_2_471	224_2_2	160_2_1	482_2_1	79_02_2092	78_2_14	1709_2_250	2008_2_61
743_2_944	62_2_1	135_2_1	134_2_1	86_2_1446	106_01_1	2788_2_710	978_2_239	1917_2_165	7_2_1	2684_2_813	549_01_143	424_01_313	200_2_187	2460_2_84	75_01_663	1493_2_1	125_2_456	224_2_2	160_2_1	482_2_1	79_02_2018	78_2_15	1709_2_283	2008_2_62
743_2_912	62_2_1	135_2_1	134_2_1	86_2_1477	106_01_1	2788_2_732	978_2_238	1917_2_154	7_2_1	2684_2_796	549_01_149	424_01_328	200_2_180	2460_2_78	75_01_713	1493_2_1	125_2_445	224_2_2	160_2_1	482_2_1	79_02_1973	78_2_15	1709_2_302	2008_2_50
743_2_902	62_2_1	135_2_1	134_2_1	86_2_1546	106_01_1	2788_2_692	978_2_232	1917_2_156	7_2_1	2684_2_779	549_01_158	424_01_345	200_2_196	2460_2_60	75_01_702	1493_2_1	125_2_432	224_2_4	160_2_1	482_2_1	79_02_1955	78_2_6	1709_2_316	2008_2_63
743_2_894	62_2_1	135_2_1	134_2_1	86_2_1622	106_01_1	2788_2_713	978_2_233	1917_2_144	7_2_1	2684_2_741	549_01_161	424_01_368	200_2_191	2460_2_69	75_01_700	1493_2_1	125_2_395	224_2_7	160_2_1	482_2_1	79_02_1905	78_2_6	1709_2_333	2008_2_63
743_2_910	62_2_1	135_2_1	134_2_1	86_2_1651	106_01_1	2788_2_677	978_2_230	1917_2_128	7_2_1	2684_2_750	549_01_143	424_01_388	200_2_195	2460_2_90	75_01_740	1493_2_1	125_2_375	224_2_11	160_2_1	482_2_1	79_02_1824	78_2_7	1709_2_364	2008_2_61
743_2_908	62_2_1	135_2_1	134_2_1	86_2_1660	106_01_1	2788_2_688	978_2_225	1917_2_109	7_2_1	2684_2_683	549_01_148	424_01_407	200_2_198	2460_2_74	75_01_788	1493_2_1	125_2_369	224_2_11	160_2_1	482_2_1	79_02_1804	78_2_6	1709_2_398	2008_2_67
743_2_923	62_2_1	135_2_1	134_2_1	86_2_1678	106_01_1	2788_2_723	978_2_209	1917_2_133	7_2_1	2684_2_741	549_01_154	424_01_418	200_2_165	2460_2_74	75_01_796	1493_2_1	125_2_329	224_2_16	160_2_1	482_2_1	79_02_1728	78_2_6	1709_2_394	2008_2_52
743_2_880	62_2_1	135_2_1	134_2_1	86_2_1698	106_01_1	2788_2_665	978_2_199	1917_2_126	7_2_1	2684_2_751	549_01_172	424_01_475	200_2_161	2460_2_82	75_01_818	1493_2_1	125_2_313	224_2_27	160_2_1	482_2_1	79_02_1726	78_2_3	1709_2_394	2008_2_51
743_2_873	62_2_1	135_2_1	134_2_1	86_2_1741	106_01_1	2788_2_626	978_2_180	1917_2_145	7_2_1	2684_2_702	549_01_175	424_01_525	200_2_153	2460_2_67	75_01_861	1493_2_1	125_2_331	224_2_16	160_2_1	482_2_1	79_02_1663	78_2_5	1709_2_413	2008_2_57
743_2_907	62_2_1	135_2_1	134_2_1	86_2_1787	106_01_1	2788_2_621	978_2_174	1917_2_138	7_2_1	2684_2_700	549_01_183	424_01_527	200_2_173	2460_2_63	75_01_842	1493_2_1	125_2_304	224_2_14	160_2_1	482_2_1	79_02_1643	78_2_8	1709_2_395	2008_2_52
743_2_888	62_2_1	135_2_1	134_2_1	86_2_1796	106_01_1	2788_2_580	978_2_169	1917_2_146	7_2_1	2684_2_697	549_01_166	424_01_536	200_2_165	2460_2_51	75_01_863	1493_2_1	125_2_325	224_2_22	160_2_1	482_2_1	79_02_1657	78_2_5	1709_2_397	2008_2_74
743_2_877	62_2_1	135_2_1	134_2_1	86_2_1813	106_01_1	2788_2_592	978_2_152	1917_2_155	7_2_1	2684_2_719	549_01_178	424_01_590	200_2_137	2460_2_58	75_01_819	1493_2_1	125_2_348	224_2_12	160_2_1	482_2_1	79_02_1594	78_2_6	1709_2_426	2008_2_60
743_2_935	62_2_1	135_2_1	134_2_1	86_2_1820	106_01_1	2788_2_529	978_2_141	1917_2_127	7_2_1	2684_2_730	549_01_199	424_01_652	200_2_129	2460_2_70	75_01_825	1493_2_1	125_2_322	224_2_18	160_2_1	482_2_1	79_02_1550	78_2_2	1709_2_417	2008_2_67
743_2_902	62_2_1	135_2_1	134_2_1	86_2_1808	106_01_1	2788_2_530	978_2_125	1917_2_129	7_2_1	2684_2_699	549_01_196	424_01_652	200_2_128	2460_2_77	75_01_845	1493_2_1	125_2_371	224_2_15	160_2_1	482_2_1	79_02_1543	78_2_3	1709_2_435	2008_2_75
743_2_892	62_2_1	135_2_1	134_2_1	86_2_1771	106_01_1	2788_2_549	978_2_131	1917_2_134	7_2_1	2684_2_677	549_01_190	424_01_672	200_2_121	2460_2_80	75_01_816	1493_2_1	125_2_414	224_2_13	160_2_1	482_2_1	79_02_1544	78_2_2	1709_2_473	2008_2_60
743_2_949	62_2_1	135_2_1	134_2_1	86_2_1841	106_01_1	2788_2_519	978_2_119	1917_2_115	7_2_1	2684_2_702	549_01_189	424_01_677	200_2_124	2460_2_61	75_01_751	1493_2_1	125_2_442	224_2_21	160_2_1	482_2_1	79_02_1496	78_2_1	1709_2_454	2008_2_77
743_2_952	62_2_1	135_2_1	134_2_1	86_2_1904	106_01_1	2788_2_540	978_2_116	1917_2_117	7_2_1	2684_2_648	549_01_190	424_01_719	200_2_114	2460_2_60	75_01_702	1493_2_1	125_2_500	224_2_16	160_2_1	482_2_1	79_02_1426	78_2_2	1709_2_435	2008_2_93
743_2_955	62_2_1	135_2_1	134_2_1	86_2_1858	106_01_1	2788_2_541	978_2_122	1917_2_113	7_2_1	2684_2_628	549_01_193	424_01_712	200_2_98	2460_2_65	75_01_729	1493_2_1	125_2_524	224_2_18	160_2_1	482_2_1	79_02_1439	78_2_2	1709_2_460	2008_2_82
743_2_930	62_2_1	135_2_1	134_2_1	86_2_1862	106_01_1	2788_2_519	978_2_137	1917_2_98	7_2_1	2684_2_592	549_01_195	424_01_693	200_2_105	2460_2_68	75_01_741	1493_2_1	125_2_586	224_2_21	160_2_1	482_2_1	79_02_1457	78_2_2	1709_2_440	2008_2_98
743_2_925	62_2_1	135_2_1	134_2_1	86_2_1870	106_01_1	2788_2_521	978_2_131	1917_2_113	7_2_1	2684_2_557	549_01_185	424_01_759	200_2_104	2460_2_77	75_01_709	1493_2_1	125_2_625	224_2_12	160_2_1	482_2_1	79_02_1461	78_2_3	1709_2_421	2008_2_69
743_2_986	62_2_1	135_2_1	134_2_1	86_2_1828	106_01_1	2788_2_463	978_2_129	1917_2_99	7_2_1	2684_2_529	549_01_172	424_01_769	200_2_109	2460_2_110	75_01_769	1493_2_1	125_2_626	224_2_19	160_2_1	482_2_1	79_02_1434	78_2_2	1709_2_436	2008_2_60
743_2_955	62_2_1	135_2_1	134_2_1	86_2_1847	106_01_1	2788_2_458	978_2_137	1917_2_90	7_2_1	2684_2_520	549_01_167	424_01_746	200_2_102	2460_2_116	75_01_799	1493_2_1	125_2_663	224_2_18	160_2_1	482_2_1	79_02_1488	1709_2_371	2008_2_63
743_2_947	62_2_1	135_2_1	134_2_1	86_2_1826	106_01_1	2788_2_478	978_2_124	1917_2_98	7_2_1	2684_2_518	549_01_164	424_01_709	200_2_109	2460_2_114	75_01_757	1493_2_1	125_2_710	224_2_25	160_2_1	482_2_1	79_02_1509	1709_2_401	2008_2_52
743_2_973	62_2_1	135_2_1	134_2_1	86_2_1801	106_01_1	2788_2_449	978_2_113	1917_2_78	7_2_1	2684_2_503	549_01_155	424_01_743	200_2_100	2460_2_121	75_01_798	1493_2_1	125_2_693	224_2_35	160_2_1	482_2_1	79_02_1547	1709_2_397	2008_2_41
743_2_934	62_2_1	135_2_1	134_2_1	86_2_1749	106_01_1	2788_2_467	978_2_107	1917_2_87	7_2_1	2684_2_474	549_01_183	424_01_734	200_2_91	2460_2_125	75_01_834	1493_2_1	125_2_731	224_2_36	160_2_1	482_2_1	79_02_1577	1709_2_382	2008_2_36
743_2_901	62_2_1	135_2_1	134_2_1	86_2_1759	106_01_1	2788_2_464	978_2_97	1917_2_81	7_2_1	2684_2_439	549_01_170	424_01_711	200_2_84	2460_2_121	75_01_848	1493_2_1	125_2_778	224_2_46	160_2_1	482_2_1	79_02_1626	1709_2_388	2008_2_30
743_2_916	62_2_1	135_2_1	134_2_1	86_2_1783	106_01_1	2788_2_450	978_2_119	1917_2_73	7_2_1	2684_2_426	549_01_172	424_01_715	200_2_74	2460_2_112	75_01_838	1493_2_1	125_2_722	224_2_51	160_2_1	482_2_1	79_02_1654	1709_2_403	2008_2_38
743_2_872	62_2_1	135_2_1	134_2_1	86_2_1735	106_01_1	2788_2_418	978_2_121	1917_2_87	7_2_1	2684_2_426	549_01_183	424_01_748	200_2_74	2460_2_107	75_01_844	1493_2_1	125_2_774	224_2_42	160_2_1	482_2_1	79_02_1684	1709_2_401	2008_2_31
743_2_897	62_2_1	135_2_1	134_2_1	86_2_1734	106_01_1	2788_2_359	978_2_117	1917_2_78	7_2_1	2684_2_449	549_01_202	424_01_790	200_2_70	2460_2_125	75_01_857	1493_2_1	125_2_735	224_2_40	160_2_1	482_2_1	79_02_1644	1709_2_422	2008_2_28
743_2_956	62_2_1	135_2_1	134_2_1	86_2_1742	106_01_1	2788_2_347	978_2_120	1917_2_69	7_2_1	2684_2_432	549_01_207	424_01_786	200_2_71	2460_2_107	75_01_878	1493_2_1	125_2_688	224_2_38	160_2_1	482_2_1	79_02_1656	1709_2_425	2008_2_25
743_2_941	62_2_1	135_2_1	134_2_1	86_2_1696	106_01_1	2788_2_335	978_2_102	1917_2_78	7_2_1	2684_2_425	549_01_214	424_01_781	200_2_73	2460_2_109	75_01_887	1493_2_1	125_2_737	224_2_42	160_2_1	482_2_1	79_02_1683	1709_2_421	2008_2_25
743_2_930	62_2_1	135_2_1	134_2_1	86_2_1751	106_01_1	2788_2_310	978_2_109	1917_2_56	7_2_1	2684_2_420	549_01_200	424_01_783	200_2_78	2460_2_127	75_01_922	1493_2_1	125_2_711	224_2_57	160_2_1	482_2_1	79_02_1639	1709_2_430	2008_2_24
743_2_949	62_2_1	135_2_1	134_2_1	86_2_1800	106_01_1	2788_2_291	978_2_104	1917_2_57	7_2_1	2684_2_414	549_01_206	424_01_813	200_2_91	2460_2_134	75_01_928	1493_2_1	125_2_680	224_2_60	160_2_1	482_2_1	79_02_1597	1709_2_401	2008_2_19
743_2_953	62_2_1	135_2_1	134_2_1	86_2_1829	106_01_1	2788_2_271	978_2_90	1917_2_67	7_2_1	2684_2_403	549_01_222	424_01_827	200_2_78	2460_2_143	75_01_941	1493_2_1	125_2_687	224_2_74	160_2_1	482_2_1	79_02_1592	1709_2_355	2008_2_12
743_2_986	62_2_1	135_2_1	134_2_1	86_2_1845	106_01_1	2788_2_276	978_2_100	1917_2_44	7_2_1	2684_2_410	549_01_226	424_01_856	200_2_67	2460_2_152	75_01_965	1493_2_1	125_2_615	224_2_76	160_2_1	482_2_1	79_02_1549	1709_2_366	2008_2_8
743_2_1057	62_2_1	135_2_1	134_2_1	86_2_1882	106_01_1	2788_2_269	978_2_110	1917_2_34	7_2_1	2684_2_418	549_01_228	424_01_859	200_2_61	2460_2_151	75_01_977	1493_2_1	125_2_611	224_2_59	160_2_1	482_2_1	79_02_1465	1709_2_343	2008_2_12
743_2_1040	62_2_1	135_2_1	134_2_1	86_2_1841	106_01_1	2788_2_268	978_2_104	1917_2_33	7_2_1	2684_2_428	549_01_218	424_01_862	200_2_61	2460_2_155	75_01_1039	1493_2_1	125_2_608	224_2_57	160_2_1	482_2_1	79_02_1411	1709_2_400	2008_2_9
743_2_1089	62_2_1	135_2_1	134_2_1	86_2_1885	106_01_1	2788_2_279	978_2_115	1917_2_32	7_2_1	2684_2_439	549_01_195	424_01_889	200_2_71	2460_2_179	75_01_1006	1493_2_1	125_2_560	224_2_60	160_2_1	482_2_1	79_02_1330	1709_2_400	2008_2_6
743_2_1103	62_2_1	135_2_1	134_2_1	86_2_1968	106_01_1	2788_2_226	978_2_112	1917_2_32	7_2_1	2684_2_465	549_01_208	424_01_896	200_2_56	2460_2_190	75_01_1054	1493_2_1	125_2_539	224_2_65	160_2_1	482_2_1	79_02_1236	1709_2_387	2008_2_1
743_2_1120	62_2_1	135_2_1	134_2_1	86_2_1945	106_01_1	2788_2_226	978_2_117	79_02_1233	7_2_1	2684_2_494	549_01_199	424_01_852	200_2_55	2460_2_209	75_01_1060	1493_2_1	125_2_508	224_2_78	160_2_1	482_2_1	1917_2_28	1709_2_417
743_2_1186	62_2_1	135_2_1	134_2_1	86_2_1990	106_01_1	2788_2_229	978_2_118	79_02_1224	7_2_1	2684_2_525	549_01_206	424_01_843	200_2_55	2460_2_214	75_01_1011	1493_2_1	125_2_469	224_2_65	160_2_1	482_2_1	1917_2_24	1709_2_377
743_2_1190	62_2_1	135_2_1	134_2_1	86_2_1991	106_01_1	2788_2_218	978_2_94	79_02_1183	7_2_1	2684_2_571	549_01_217	424_01_801	200_2_71	2460_2_221	75_01_1026	1493_2_1	125_2_498	224_2_66	160_2_1	482_2_1	1917_2_26	1709_2_367
743_2_1194	62_2_1	135_2_1	134_2_1	86_2_1916	106_01_1	2788_2_209	978_2_100	79_02_1251	7_2_1	2684_2_611	549_01_221	424_01_764	200_2_83	2460_2_242	75_01_989	1493_2_1	125_2_476	224_2_60	160_2_1	482_2_1	1917_2_32	1709_2_387
743_2_1168	62_2_1	135_2_1	134_2_1	86_2_1918	106_01_1	2788_2_219	978_2_73	79_02_1271	7_2_1	2684_2_670	549_01_246	424_01_757	200_2_64	2460_2_241	75_01_960	1493_2_1	125_2_495	224_2_63	160_2_1	482_2_1	1917_2_38	1709_2_359
743_2_1147	62_2_1	135_2_1	134_2_1	86_2_1978	106_01_1	2788_2_202	978_2_70	79_02_1247	7_2_1	2684_2_677	549_01_232	424_01_750	200_2_76	2460_2_231	75_01_948	1493_2_1	125_2_529	224_2_67	160_2_1	482_2_1	1917_2_34	1709_2_351
743_2_1111	62_2_1	135_2_1	134_2_1	86_2_1907	106_01_1	2788_2_209	978_2_80	79_02_1316	7_2_1	2684_2_772	549_01_259	424_01_702	200_2_99	2460_2_241	75_01_873	1493_2_1	125_2_497	224_2_57	160_2_1	482_2_1	1917_2_43	1709_2_361
743_2_1129	62_2_1	135_2_1	134_2_1	86_2_1916	106_01_1	2788_2_220	978_2_82	79_02_1285	7_2_1	2684_2_830	549_01_230	424_01_689	200_2_98	2460_2_231	75_01_808	1493_2_1	125_2_495	224_2_65	160_2_1	482_2_1	1917_2_58	1709_2_384
743_2_1125	62_2_1	135_2_1	134_2_1	86_2_1866	106_01_1	2788_2_272	978_2_68	79_02_1314	7_2_1	2684_2_872	549_01_237	424_01_658	200_2_111	2460_2_195	75_01_733	1493_2_1	125_2_510	224_2_81	160_2_1	482_2_1	1917_2_63	1709_2_418
743_2_1145	62_2_1	135_2_1	134_2_1	86_2_1832	106_01_1	2788_2_286	978_2_70	79_02_1400	7_2_1	2684_2_886	549_01_217	424_01_661	200_2_109	2460_2_197	75_01_683	1493_2_1	125_2_493	224_2_69	160_2_1	482_2_1	1917_2_73	1709_2_406
743_2_1206	62_2_1	135_2_1	134_2_1	86_2_1857	106_01_1	2788_2_287	978_2_68	79_02_1413	7_2_1	2684_2_914	549_01_204	424_01_619	200_2_123	2460_2_182	75_01_625	1493_2_1	125_2_523	224_2_78	160_2_1	482_2_1	1917_2_72	1709_2_355
743_2_1173	62_2_1	135_2_1	134_2_1	86_2_1847	106_01_1	2788_2_316	978_2_57	79_02_1443	7_2_1	2684_2_913	549_01_213	424_01_606	200_2_142	2460_2_191	75_01_605	1493_2_1	125_2_494	224_2_78	160_2_1	482_2_1	1917_2_81	1709_2_368
743_2_1271	62_2_1	135_2_1	134_2_1	86_2_1857	106_01_1	2788_2_335	978_2_66	79_02_1424	7_2_1	2684_2_934	549_01_205	424_01_553	200_2_158	2460_2_182	75_01_557	1493_2_1	125_2_456	224_2_75	160_2_1	482_2_1	1917_2_95	1709_2_359
743_2_1239	62_2_1	135_2_1	134_2_1	86_2_1805	106_01_1	2788_2_352	978_2_70	79_02_1511	7_2_1	2684_2_928	549_01_191	424_01_489	200_2_165	2460_2_191	75_01_593	1493_2_1	125_2_484	224_2_81	160_2_1	482_2_1	1917_2_98	1709_2_335
743_2_1213	62_2_1	135_2_1	134_2_1	86_2_1775	106_01_1	2788_2_385	978_2_68	79_02_1596	7_2_1	2684_2_931	549_01_181	424_01_479	200_2_166	2460_2_182	75_01_600	1493_2_1	125_2_484	224_2_58	160_2_1	482_2_1	1917_2_112	1709_2_306
743_2_1260	62_2_1	135_2_1	134_2_1	86_2_1766	106_01_1	2788_2_357	978_2_86	79_02_1657	7_2_1	2684_2_949	549_01_186	424_01_436	200_2_191	2460_2_158	75_01_575	1493_2_1	125_2_460	224_2_49	160_2_1	482_2_1	1917_2_115	1709_2_293
743_2_1256	62_2_1	135_2_1	134_2_1	86_2_1759	106_01_1	2788_2_376	978_2_85	79_02_1669	7_2_1	2684_2_910	549_01_173	424_01_389	200_2_226	2460_2_162	75_01_603	1493_2_1	125_2_463	224_2_50	160_2_1	482_2_1	1917_2_106	1709_2_312
743_2_1225	62_2_1	135_2_1	134_2_1	86_2_1730	106_01_1	2788_2_385	978_2_77	79_02_1697	7_2_1	2684_2_930	549_01_162	424_01_407	200_2_240	2460_2_156	75_01_601	1493_2_1	125_2_463	224_2_37	160_2_1	482_2_1	1917_2_117	1709_2_314
743_2_1199	62_2_1	135_2_1	134_2_1	86_2_1792	106_01_1	2788_2_404	978_2_74	79_02_1713	7_2_1	2684_2_940	549_01_161	424_01_378	200_2_235	2460_2_135	75_01_610	1493_2_1	125_2_450	224_2_41	160_2_1	482_2_1	1917_2_96	1709_2_312
743_2_1152	62_2_1	135_2_1	134_2_1	86_2_1772	106_01_1	2788_2_419	978_2_68	79_02_1736	7_2_1	2684_2_923	549_01_169	424_01_374	200_2_261	2460_2_140	75_01_610	1493_2_1	125_2_483	224_2_44	160_2_1	482_2_1	1917_2_92	1709_2_299
743_2_1154	62_2_1	135_2_1	134_2_1	86_2_1783	106_01_1	2788_2_403	978_2_74	79_02_1819	7_2_1	2684_2_932	549_01_160	424_01_355	200_2_259	2460_2_129	75_01_571	1493_2_1	125_2_483	224_2_29	160_2_1	482_2_1	1917_2_98	1709_2_291
743_2_1181	62_2_1	135_2_1	134_2_1	86_2_1809	106_01_1	2788_2_411	978_2_74	79_02_1769	7_2_1	2684_2_904	549_01_165	424_01_364	200_2_274	2460_2_129	75_01_587	1493_2_1	125_2_479	224_2_42	160_2_1	482_2_1	1917_2_84	1709_2_263
743_2_1184	62_2_1	135_2_1	134_2_1	86_2_1725	106_01_1	2788_2_397	978_2_64	79_02_1804	7_2_1	2684_2_911	549_01_181	424_01_348	200_2_285	2460_2_121	75_01_581	1493_2_1	125_2_533	224_2_42	160_2_1	482_2_1	1917_2_93	1709_2_268
743_2_1181	62_2_1	135_2_1	134_2_1	86_2_1796	106_01_1	2788_2_412	978_2_50	79_02_1773	7_2_1	2684_2_939	549_01_196	424_01_354	200_2_264	2460_2_111	75_01_561	1493_2_1	125_2_483	224_2_48	160_2_1	482_2_1	1917_2_96	1709_2_270
743_2_1250	62_2_1	135_2_1	134_2_1	86_2_1830	106_01_1	2788_2_399	978_2_53	79_02_1657	7_2_1	2684_2_866	549_01_209	424_01_366	200_2_266	2460_2_109	75_01_595	1493_2_1	125_2_490	224_2_46	160_2_1	482_2_1	1917_2_94	1709_2_301
743_2_1154	62_2_1	135_2_1	134_2_1	86_2_1829	106_01_1	2788_2_409	978_2_46	79_02_1658	7_2_1	2684_2_838	549_01_217	424_01_400	200_2_254	2460_2_117	75_01_565	1493_2_1	125_2_555	224_2_38	160_2_1	482_2_1	1917_2_99	1709_2_350
743_2_1229	62_2_1	135_2_1	134_2_1	86_2_1881	106_01_1	2788_2_390	978_2_54	79_02_1607	7_2_1	2684_2_781	549_01_203	424_01_413	200_2_255	2460_2_90	75_01_602	1493_2_1	125_2_512	224_2_41	160_2_1	482_2_1	1917_2_97	1709_2_370
743_2_1275	62_2_1	135_2_1	134_2_1	86_2_1896	106_01_1	2788_2_396	978_2_40	79_02_1599	7_2_1	2684_2_739	549_01_193	424_01_427	200_2_251	2460_2_92	75_01_606	1493_2_1	125_2_510	224_2_43	160_2_1	482_2_1	1917_2_102	1709_2_361
743_2_1282	62_2_1	135_2_1	134_2_1	86_2_1885	106_01_1	2788_2_374	978_2_43	79_02_1568	7_2_1	2684_2_744	549_01_196	424_01_462	200_2_248	2460_2_107	75_01_606	1493_2_1	125_2_526	224_2_34	160_2_1	482_2_1	1917_2_95	1709_2_370
743_2_1287	62_2_1	135_2_1	134_2_1	86_2_1942	106_01_1	2788_2_379	978_2_46	79_02_1572	7_2_1	2684_2_709	549_01_168	424_01_491	200_2_235	2460_2_82	75_01_622	1493_2_1	125_2_520	224_2_26	160_2_1	482_2_1	1917_2_79	1709_2_384
743_2_1283	62_2_1	135_2_1	134_2_1	86_2_1913	106_01_1	2788_2_363	978_2_31	79_02_1542	7_2_1	2684_2_703	549_01_162	424_01_527	200_2_219	2460_2_86	75_01_613	1493_2_1	125_2_565	224_2_25	160_2_1	482_2_1	1917_2_88	1709_2_425
743_2_1268	62_2_1	135_2_1	134_2_1	86_2_1939	106_01_1	2788_2_391	978_2_40	79_02_1570	7_2_1	2684_2_680	549_01_145	424_01_530	200_2_196	2460_2_95	75_01_598	1493_2_1	125_2_563	224_2_22	160_2_1	482_2_1	1917_2_92	1709_2_413
743_2_1284	62_2_1	135_2_1	134_2_1	86_2_1982	106_01_1	2788_2_379	978_2_45	79_02_1572	7_2_1	2684_2_651	549_01_131	424_01_543	200_2_196	2460_2_88	75_01_587	1493_2_1	125_2_550	224_2_23	160_2_1	482_2_1	1917_2_88	1709_2_426
743_2_1274	62_2_1	135_2_1	134_2_1	86_2_1902	106_01_1	2788_2_367	978_2_48	79_02_1641	7_2_1	2684_2_633	549_01_153	424_01_569	200_2_186	2460_2_101	75_01_559	1493_2_1	125_2_570	224_2_18	160_2_1	482_2_1	1917_2_96	1709_2_429
743_2_1335	62_2_1	135_2_1	134_2_1	86_2_1945	106_01_1	2788_2_373	978_2_57	79_02_1615	7_2_1	2684_2_612	549_01_130	424_01_558	200_2_201	2460_2_103	75_01_541	1493_2_1	125_2_553	224_2_25	160_2_1	482_2_1	1917_2_81	1709_2_414
743_2_1308	62_2_1	135_2_1	134_2_1	86_2_1993	106_01_1	2788_2_375	978_2_51	79_02_1616	7_2_1	2684_2_647	549_01_109	424_01_581	200_2_177	2460_2_91	75_01_508	1493_2_1	125_2_592	224_2_33	160_2_1	482_2_1	1917_2_60	1709_2_402
743_2_1322	62_2_1	135_2_1	134_2_1	86_2_2006	106_01_1	2788_2_358	978_2_49	79_02_1557	7_2_1	2684_2_678	549_01_129	424_01_606	200_2_170	2460_2_101	75_01_453	1493_2_1	125_2_600	224_2_31	160_2_1	482_2_1	1917_2_73	1709_2_409
743_2_1295	62_2_1	135_2_1	134_2_1	86_2_2156	106_01_1	2788_2_389	978_2_52	79_02_1517	7_2_1	2684_2_685	549_01_114	424_01_566	200_2_174	2460_2_83	75_01_430	1493_2_1	125_2_566	224_2_35	160_2_1	482_2_1	1917_2_69	1709_2_409
743_2_1338	62_2_1	135_2_1	134_2_1	86_2_2140	106_01_1	2788_2_330	978_2_44	79_02_1497	7_2_1	2684_2_686	549_01_96	424_01_607	200_2_163	2460_2_105	75_01_420	1493_2_1	125_2_598	224_2_46	160_2_1	482_2_1	1917_2_80	1709_2_386
743_2_1343	62_2_1	135_2_1	134_2_1	86_2_2212	106_01_1	2788_2_339	978_2_42	79_02_1458	7_2_1	2684_2_692	549_01_101	424_01_618	200_2_144	2460_2_115	75_01_382	1493_2_1	125_2_588	224_2_38	160_2_1	482_2_1	1917_2_78	1709_2_390
743_2_1347	62_2_1	135_2_1	134_2_1	86_2_2338	106_01_1	2788_2_339	978_2_41	79_02_1389	7_2_1	2684_2_729	549_01_87	424_01_587	200_2_176	2460_2_97	75_01_354	1493_2_1	125_2_554	224_2_48	160_2_1	482_2_1	1917_2_76	1709_2_376
743_2_1376	62_2_1	135_2_1	134_2_1	86_2_2287	106_01_1	2788_2_352	978_2_41	79_02_1380	7_2_1	2684_2_723	549_01_83	424_01_633	200_2_153	2460_2_98	75_01_366	1493_2_1	125_2_563	224_2_39	160_2_1	482_2_1	1917_2_69	1709_2_379
743_2_1348	62_2_1	135_2_1	134_2_1	86_2_2299	106_01_1	2788_2_408	978_2_61	79_02_1310	7_2_1	2684_2_747	549_01_86	424_01_561	200_2_170	2460_2_94	75_01_357	1493_2_1	125_2_584	224_2_48	160_2_1	482_2_1	1917_2_78	1709_2_387
743_2_1390	62_2_1	135_2_1	134_2_1	86_2_2342	106_01_1	2788_2_349	978_2_48	79_02_1319	7_2_1	2684_2_826	549_01_81	424_01_568	200_2_163	2460_2_95	75_01_348	1493_2_1	125_2_549	224_2_51	160_2_1	482_2_1	1917_2_54	1709_2_355
743_2_1408	62_2_1	135_2_1	134_2_1	86_2_2333	106_01_1	2788_2_327	978_2_50	79_02_1289	7_2_1	2684_2_864	549_01_98	424_01_565	200_2_163	2460_2_96	75_01_329	1493_2_1	125_2_553	224_2_44	160_2_1	482_2_1	1917_2_60	1709_2_358
743_2_1370	62_2_1	135_2_1	134_2_1	86_2_2365	106_01_1	2788_2_320	978_2_63	79_02_1245	7_2_1	2684_2_862	549_01_99	424_01_572	200_2_181	2460_2_112	75_01_359	1493_2_1	125_2_516	224_2_54	160_2_1	482_2_1	1917_2_46	1709_2_379
743_2_1321	62_2_1	135_2_1	134_2_1	86_2_2434	106_01_1	2788_2_299	978_2_58	79_02_1271	7_2_1	2684_2_878	549_01_115	424_01_608	200_2_144	2460_2_102	75_01_362	1493_2_1	125_2_467	224_2_51	160_2_1	482_2_1	1917_2_39	1709_2_389
743_2_1327	62_2_1	135_2_1	134_2_1	86_2_2482	106_01_1	2788_2_304	978_2_49	79_02_1256	7_2_1	2684_2_873	549_01_128	424_01_610	200_2_137	2460_2_106	75_01_370	1493_2_1	125_2_450	224_2_45	160_2_1	482_2_1	1917_2_29	1709_2_372
743_2_1297	62_2_1	135_2_1	134_2_1	86_2_2490	106_01_1	2788_2_279	978_2_56	1917_2_21	7_2_1	2684_2_902	549_01_129	424_01_659	200_2_134	2460_2_97	75_01_376	1493_2_1	125_2_417	224_2_58	160_2_1	482_2_1	79_02_1242	1709_2_385
743_2_1302	62_2_1	135_2_1	134_2_1	86_2_2419	106_01_1	2788_2_285	978_2_52	1917_2_24	7_2_1	2684_2_928	549_01_135	424_01_661	200_2_92	2460_2_97	75_01_403	1493_2_1	125_2_419	224_2_61	160_2_1	482_2_1	79_02_1247	1709_2_417
743_2_1263	62_2_1	135_2_1	134_2_1	86_2_2414	106_01_1	2788_2_288	978_2_67	1917_2_28	7_2_1	2684_2_921	549_01_147	424_01_664	200_2_121	2460_2_111	75_01_388	1493_2_1	125_2_425	224_2_37	160_2_1	482_2_1	79_02_1287	1709_2_383
743_2_1241	62_2_1	135_2_1	134_2_1	86_2_2381	106_01_1	2788_2_259	978_2_66	1917_2_20	7_2_1	2684_2_933	549_01_162	424_01_668	200_2_127	2460_2_114	75_01_389	1493_2_1	125_2_391	224_2_46	160_2_1	482_2_1	79_02_1329	1709_2_421
743_2_1211	62_2_1	135_2_1	134_2_1	86_2_2346	106_01_1	2788_2_229	978_2_48	1917_2_24	7_2_1	2684_2_967	549_01_169	424_01_703	200_2_120	2460_2_136	75_01_395	1493_2_1	125_2_397	224_2_59	160_2_1	482_2_1	79_02_1301	1709_2_439
743_2_1276	62_2_1	135_2_1	134_2_1	86_2_2354	106_01_1	2788_2_229	978_2_55	1917_2_22	7_2_1	2684_2_967	549_01_181	424_01_706	200_2_131	2460_2_137	75_01_370	1493_2_1	125_2_372	224_2_47	160_2_1	482_2_1	79_02_1306	1709_2_391
743_2_1259	62_2_1	135_2_1	134_2_1	86_2_2353	106_01_1	2788_2_224	978_2_61	1917_2_15	7_2_1	2684_2_990	549_01_201	424_01_734	200_2_125	2460_2_131	75_01_343	1493_2_1	125_2_333	224_2_58	160_2_1	482_2_1	79_02_1312	1709_2_406
743_2_1249	62_2_1	135_2_1	134_2_1	86_2_2342	106_01_1	2788_2_245	978_2_56	1917_2_18	7_2_1	2684_2_1032	549_01_207	424_01_734	200_2_114	2460_2_153	75_01_334	1493_2_1	125_2_327	224_2_57	160_2_1	482_2_1	79_02_1294	1709_2_380
743_2_1228	62_2_1	135_2_1	134_2_1	86_2_2317	106_01_1	2788_2_238	978_2_58	1917_2_14	7_2_1	2684_2_1027	549_01_232	424_01_766	200_2_126	2460_2_164	75_01_321	1493_2_1	125_2_338	224_2_59	160_2_1	482_2_1	79_02_1294	1709_2_364
743_2_1221	62_2_1	135_2_1	134_2_1	86_2_2328	106_01_1	2788_2_241	978_2_60	1917_2_12	7_2_1	2684_2_1028	549_01_253	424_01_781	200_2_111	2460_2_131	75_01_357	1493_2_1	125_2_291	224_2_56	160_2_1	482_2_1	79_02_1274	1709_2_402
743_2_1191	62_2_1	135_2_1	134_2_1	86_2_2330	106_01_1	2788_2_199	978_2_46	1917_2_19	7_2_1	2684_2_1006	549_01_260	424_01_800	200_2_120	2460_2_140	75_01_373	1493_2_1	125_2_327	224_2_56	160_2_1	482_2_1	79_02_1286	1709_2_393
743_2_1110	62_2_1	135_2_1	134_2_1	86_2_2376	106_01_1	2788_2_175	978_2_46	1917_2_9	7_2_1	2684_2_1016	549_01_293	424_01_848	200_2_119	2460_2_143	75_01_363	1493_2_1	125_2_336	224_2_58	160_2_1	482_2_1	79_02_1277	1709_2_377
743_2_1096	62_2_1	135_2_1	134_2_1	86_2_2323	106_01_1	2788_2_163	978_2_54	1917_2_15	7_2_1	2684_2_1038	549_01_299	424_01_859	200_2_116	2460_2_125	75_01_367	1493_2_1	125_2_317	224_2_59	160_2_1	482_2_1	79_02_1316	1709_2_399
743_2_1073	62_2_1	135_2_1	134_2_1	86_2_2299	106_01_1	2788_2_160	978_2_43	1917_2_17	7_2_1	2684_2_961	549_01_304	424_01_887	200_2_132	2460_2_133	75_01_365	1493_2_1	125_2_357	224_2_56	160_2_1	482_2_1	79_02_1362	1709_2_399
743_2_1083	62_2_1	135_2_1	134_2_1	86_2_2234	106_01_1	2788_2_145	978_2_44	1917_2_17	7_2_1	2684_2_967	549_01_311	424_01_900	200_2_131	2460_2_138	75_01_407	1493_2_1	125_2_323	224_2_53	160_2_1	482_2_1	79_02_1378	1709_2_417
743_2_1067	62_2_1	135_2_1	134_2_1	86_2_2135	106_01_1	2788_2_163	978_2_41	1917_2_19	7_2_1	2684_2_960	549_01_318	424_01_933	200_2_114	2460_2_118	75_01_415	1493_2_1	125_2_301	224_2_63	160_2_1	482_2_1	79_02_1445	1709_2_457
743_2_1104	62_2_1	135_2_1	134_2_1	86_2_2143	106_01_1	2788_2_167	978_2_37	1917_2_15	7_2_1	2684_2_938	549_01_318	424_01_960	200_2_101	2460_2_131	75_01_433	1493_2_1	125_2_296	224_2_51	160_2_1	482_2_1	79_02_1473	1709_2_382
743_2_1122	62_2_1	135_2_1	134_2_1	86_2_2112	106_01_1	2788_2_197	978_2_41	1917_2_16	7_2_1	2684_2_905	549_01_319	424_01_959	200_2_93	2460_2_128	75_01_457	1493_2_1	125_2_282	224_2_63	160_2_1	482_2_1	79_02_1465	1709_2_388
743_2_1120	62_2_1	135_2_1	134_2_1	86_2_2043	106_01_1	2788_2_160	978_2_35	1917_2_23	7_2_1	2684_2_944	549_01_358	424_01_978	200_2_85	2460_2_126	75_01_482	1493_2_1	125_2_268	224_2_63	160_2_1	482_2_1	79_02_1502	1709_2_361
743_2_1129	62_2_1	135_2_1	134_2_1	86_2_2049	106_01_1	2788_2_140	978_2_23	1917_2_11	7_2_1	2684_2_913	549_01_380	424_01_1011	200_2_93	2460_2_141	75_01_483	1493_2_1	125_2_281	224_2_57	160_2_1	482_2_1	79_02_1511	1709_2_327
743_2_1133	62_2_1	135_2_1	134_2_1	86_2_1994	106_01_1	2788_2_123	978_2_31	1917_2_15	7_2_1	2684_2_874	549_01_379	424_01_1039	200_2_90	2460_2_127	75_01_503	1493_2_1	125_2_289	224_2_66	160_2_1	482_2_1	79_02_1521	1709_2_364
743_2_1124	62_2_1	135_2_1	134_2_1	86_2_1918	106_01_1	2788_2_118	978_2_27	1917_2_17	7_2_1	2684_2_857	549_01_373	424_01_1059	200_2_80	2460_2_129	75_01_524	1493_2_1	125_2_308	224_2_49	160_2_1	482_2_1	79_02_1603	1709_2_361
743_2_1117	62_2_1	135_2_1	134_2_1	86_2_1952	106_01_1	2788_2_110	978_2_23	1917_2_11	7_2_1	2684_2_843	549_01_367	424_01_1108	200_2_80	2460_2_119	75_01_505	1493_2_1	125_2_304	224_2_57	160_2_1	482_2_1	79_02_1575	1709_2_376
743_2_1056	62_2_1	135_2_1	134_2_1	86_2_1907	106_01_1	2788_2_117	978_2_23	79_02_1566	7_2_1	2684_2_845	549_01_365	424_01_1140	200_2_63	2460_2_120	75_01_505	1493_2_1	125_2_343	224_2_72	160_2_1	482_2_1	1917_2_10	1709_2_414
743_2_1060	62_2_1	135_2_1	134_2_1	86_2_1924	106_01_1	2788_2_95	978_2_24	79_02_1615	7_2_1	2684_2_867	549_01_350	424_01_1143	200_2_58	2460_2_116	75_01_478	1493_2_1	125_2_374	224_2_60	160_2_1	482_2_1	1917_2_11	1709_2_371
743_2_1092	62_2_1	135_2_1	134_2_1	86_2_1922	106_01_1	2788_2_98	978_2_13	1917_2_18	7_2_1	2684_2_842	549_01_324	424_01_1176	200_2_63	2460_2_106	75_01_479	1493_2_1	125_2_376	224_2_60	160_2_1	482_2_1	79_02_1622	1709_2_356
743_2_1161	62_2_1	135_2_1	134_2_1	86_2_1873	106_01_1	2788_2_77	978_2_12	79_02_1647	7_2_1	2684_2_855	549_01_258	424_01_1155	200_2_52	2460_2_93	75_01_487	1493_2_1	125_2_428	224_2_59	160_2_1	482_2_1	1917_2_27	1709_2_363
743_2_1187	62_2_1	135_2_1	134_2_1	86_2_1848	106_01_1	2788_2_75	978_2_18	79_02_1668	7_2_1	2684_2_838	549_01_215	424_01_1128	200_2_48	2460_2_105	75_01_518	1493_2_1	125_2_477	224_2_48	160_2_1	482_2_1	1917_2_30	1709_2_345
743_2_1188	62_2_1	135_2_1	134_2_1	86_2_1796	106_01_1	2788_2_84	978_2_13	79_02_1759	7_2_1	2684_2_823	549_01_162	424_01_1164	200_2_54	2460_2_91	75_01_517	1493_2_1	125_2_484	224_2_36	160_2_1	482_2_1	1917_2_32	1709_2_344
743_2_1235	62_2_1	135_2_1	134_2_1	86_2_1723	106_01_1	2788_2_92	978_2_15	79_02_1828	7_2_1	2684_2_835	549_01_126	424_01_1146	200_2_43	2460_2_79	75_01_510	1493_2_1	125_2_503	224_2_28	160_2_1	482_2_1	1917_2_42	1709_2_339
743_2_1299	62_2_1	135_2_1	134_2_1	86_2_1661	106_01_1	2788_2_91	978_2_6	79_02_1909	7_2_1	2684_2_803	549_01_100	424_01_1095	200_2_31	2460_2_75	75_01_557	1493_2_1	125_2_545	224_2_31	160_2_1	482_2_1	1917_2_41	1709_2_299
743_2_1232	62_2_1	135_2_1	134_2_1	86_2_1639	106_01_1	2788_2_105	978_2_7	79_02_1977	7_2_1	2684_2_795	549_01_79	424_01_1076	200_2_38	2460_2_70	75_01_573	1493_2_1	125_2_555	224_2_24	160_2_1	482_2_1	1917_2_51	1709_2_319
743_2_1261	62_2_1	135_2_1	134_2_1	86_2_1647	106_01_1	2788_2_113	978_2_5	79_02_2017	7_2_1	2684_2_784	549_01_66	424_01_1023	200_2_33	2460_2_69	75_01_570	1493_2_1	125_2_561	224_2_17	160_2_1	482_2_1	1917_2_61	1709_2_315
743_2_1234	62_2_1	135_2_1	134_2_1	86_2_1610	106_01_1	2788_2_124	978_2_1	79_02_2129	7_2_1	2684_2_760	549_01_44	424_01_991	200_2_33	2460_2_75	75_01_585	1493_2_1	125_2_578	224_2_20	160_2_1	482_2_1	1917_2_72	1709_2_279
743_2_1222	62_2_1	135_2_1	134_2_1	86_2_1619	106_01_1	2788_2_151	79_02_2144	7_2_1	2684_2_780	549_01_33	424_01_887	200_2_33	2460_2_58	75_01_597	1493_2_1	125_2_614	224_2_11	160_2_1	482_2_1	1917_2_77	1709_2_311
743_2_1237	62_2_1	135_2_1	134_2_1	86_2_1613	106_01_1	2788_2_159	79_02_2211	7_2_1	2684_2_770	549_01_35	424_01_818	200_2_34	2460_2_70	75_01_601	1493_2_1	125_2_630	224_2_10	160_2_1	482_2_1	1917_2_78	1709_2_266
743_2_1241	62_2_1	135_2_1	134_2_1	86_2_1512	106_01_1	2788_2_210	79_02_2330	7_2_1	2684_2_730	549_01_37	424_01_777	200_2_37	2460_2_82	75_01_610	1493_2_1	125_2_632	224_2_8	160_2_1	482_2_1	1917_2_81	1709_2_244
743_2_1203	62_2_1	135_2_1	134_2_1	86_2_1518	106_01_1	2788_2_199	79_02_2408	7_2_1	2684_2_745	549_01_25	424_01_707	200_2_46	2460_2_78	75_01_620	1493_2_1	125_2_637	224_2_8	160_2_1	482_2_1	1917_2_90	1709_2_245
743_2_1216	62_2_1	135_2_1	134_2_1	86_2_1490	106_01_1	2788_2_207	79_02_2510	7_2_1	2684_2_737	549_01_23	424_01_651	200_2_59	2460_2_67	75_01_632	1493_2_1	125_2_664	224_2_5	160_2_1	482_2_1	1917_2_68	1709_2_199
743_2_1212	62_2_1	135_2_1	134_2_1	86_2_1423	106_01_1	2788_2_242	79_02_2604	7_2_1	2684_2_729	549_01_21	424_01_607	200_2_60	2460_2_67	75_01_612	1493_2_1	125_2_686	224_2_9	160_2_1	482_2_1	1917_2_62	1709_2_195
743_2_1216	62_2_1	135_2_1	134_2_1	86_2_1371	106_01_1	2788_2_268	79_02_2615	7_2_1	2684_2_767	549_01_33	424_01_560	200_2_71	2460_2_64	75_01_625	1493_2_1	125_2_670	224_2_8	160_2_1	482_2_1	1917_2_70	1709_2_195
743_2_1163	62_2_1	135_2_1	134_2_1	86_2_1338	106_01_1	2788_2_289	1917_2_72	7_2_1	2684_2_751	549_01_30	424_01_542	200_2_81	2460_2_57	75_01_651	1493_2_1	125_2_743	224_2_17	160_2_1	482_2_1	79_02_2619	1709_2_181
743_2_1156	62_2_1	135_2_1	134_2_1	86_2_1334	106_01_1	2788_2_296	1917_2_76	7_2_1	2684_2_738	549_01_25	424_01_485	200_2_86	2460_2_51	75_01_674	1493_2_1	125_2_749	224_2_23	160_2_1	482_2_1	79_02_2650	1709_2_196
743_2_1214	62_2_1	135_2_1	134_2_1	86_2_1280	106_01_1	2788_2_309	1917_2_69	7_2_1	2684_2_723	549_01_15	424_01_492	200_2_85	2460_2_58	75_01_661	1493_2_1	125_2_727	224_2_16	160_2_1	482_2_1	79_02_2697	1709_2_198
743_2_1171	62_2_1	135_2_1	134_2_1	86_2_1208	106_01_1	2788_2_343	1917_2_61	7_2_1	2684_2_680	549_01_20	424_01_502	200_2_105	2460_2_62	75_01_690	1493_2_1	125_2_719	224_2_29	160_2_1	482_2_1	79_02_2774	1709_2_181
743_2_1155	62_2_1	135_2_1	134_2_1	86_2_1215	106_01_1	2788_2_318	1917_2_62	7_2_1	2684_2_671	549_01_21	424_01_479	200_2_109	2460_2_68	75_01_707	1493_2_1	125_2_734	224_2_28	160_2_1	482_2_1	79_02_2799	1709_2_182
743_2_1177	62_2_1	135_2_1	134_2_1	86_2_1238	106_01_1	2788_2_317	1917_2_53	7_2_1	2684_2_669	549_01_27	424_01_468	200_2_105	2460_2_86	75_01_679	1493_2_1	125_2_747	224_2_28	160_2_1	482_2_1	79_02_2795	1709_2_159
743_2_1099	62_2_1	135_2_1	134_2_1	86_2_1143	106_01_1	2788_2_340	1917_2_49	7_2_1	2684_2_661	549_01_28	424_01_408	200_2_121	2460_2_83	75_01_709	1493_2_1	125_2_808	224_2_31	160_2_1	482_2_1	79_02_2898	1709_2_170
743_2_1046	62_2_1	135_2_1	134_2_1	86_2_1126	106_01_1	2788_2_336	1917_2_48	7_2_1	2684_2_648	549_01_33	424_01_416	200_2_105	2460_2_74	75_01_735	1493_2_1	125_2_847	224_2_20	160_2_1	482_2_1	79_02_2930	1709_2_183
743_2_1055	62_2_1	135_2_1	134_2_1	86_2_1087	106_01_1	2788_2_351	1917_2_46	7_2_1	2684_2_607	549_01_37	424_01_400	200_2_117	2460_2_70	75_01_763	1493_2_1	125_2_877	224_2_15	160_2_1	482_2_1	79_02_2973	1709_2_149
743_2_1004	62_2_1	135_2_1	134_2_1	86_2_1020	106_01_1	2788_2_325	1917_2_50	7_2_1	2684_2_619	549_01_23	424_01_375	200_2_128	2460_2_73	75_01_755	1493_2_1	125_2_918	224_2_14	160_2_1	482_2_1	79_02_3087	1709_2_156
743_2_973	62_2_1	135_2_1	134_2_1	86_2_1012	106_01_1	2788_2_329	1917_2_41	7_2_1	2684_2_678	549_01_31	424_01_361	200_2_120	2460_2_71	75_01_699	1493_2_1	125_2_945	224_2_12	160_2_1	482_2_1	79_02_3134	1709_2_142
743_2_1047	62_2_1	135_2_1	134_2_1	86_2_933	106_01_1	2788_2_320	1917_2_40	7_2_1	2684_2_723	549_01_37	424_01_339	200_2_105	2460_2_65	75_01_640	1493_2_1	125_2_996	224_2_9	160_2_1	482_2_1	79_02_3143	1709_2_148
743_2_996	62_2_1	135_2_1	134_2_1	86_2_948	106_01_1	2788_2_324	1917_2_60	7_2_1	2684_2_763	549_01_31	424_01_301	200_2_117	2460_2_83	75_01_578	1493_2_1	125_2_1040	224_2_6	160_2_1	482_2_1	79_02_3155	1709_2_145
743_2_977	62_2_1	135_2_1	134_2_1	86_2_917	106_01_1	2788_2_343	1917_2_50	7_2_1	2684_2_818	549_01_30	424_01_299	200_2_137	2460_2_70	75_01_553	1493_2_1	125_2_985	224_2_13	160_2_1	482_2_1	79_02_3185	1709_2_166
743_2_934	62_2_1	135_2_1	134_2_1	86_2_880	106_01_1	2788_2_365	1917_2_70	7_2_1	2684_2_815	549_01_26	424_01_297	200_2_136	2460_2_69	75_01_520	1493_2_1	125_2_1050	224_2_12	160_2_1	482_2_1	79_02_3215	1709_2_153
743_2_833	62_2_1	135_2_1	134_2_1	86_2_882	106_01_1	2788_2_355	1917_2_80	7_2_1	2684_2_878	549_01_35	424_01_283	200_2_126	2460_2_75	75_01_464	1493_2_1	125_2_1097	224_2_7	160_2_1	482_2_1	79_02_3276	1709_2_154
743_2_832	62_2_1	135_2_1	134_2_1	86_2_911	106_01_1	2788_2_365	1917_2_88	7_2_1	2684_2_868	549_01_36	424_01_300	200_2_111	2460_2_86	75_01_454	1493_2_1	125_2_1053	224_2_3	160_2_1	482_2_1	79_02_3270	1709_2_166
743_2_806	62_2_1	135_2_1	134_2_1	86_2_933	106_01_1	2788_2_373	1917_2_85	7_2_1	2684_2_861	549_01_32	424_01_274	200_2_124	2460_2_81	75_01_392	1493_2_1	125_2_1085	224_2_2	160_2_1	482_2_1	79_02_3335	1709_2_158
743_2_764	62_2_1	135_2_1	134_2_1	86_2_1013	106_01_1	2788_2_365	79_02_3332	7_2_1	2684_2_929	549_01_31	424_01_310	200_2_113	2460_2_68	75_01_346	1493_2_1	125_2_1039	224_2_2	160_2_1	482_2_1	1917_2_73	1709_2_156
743_2_758	62_2_1	135_2_1	134_2_1	86_2_1056	106_01_1	2788_2_364	79_02_3372	7_2_1	2684_2_965	549_01_34	424_01_311	200_2_109	2460_2_58	75_01_321	1493_2_1	125_2_979	224_2_4	160_2_1	482_2_1	1917_2_67	1709_2_144
743_2_735	62_2_1	135_2_1	134_2_1	86_2_1101	106_01_1	2788_2_367	79_02_3391	7_2_1	2684_2_940	549_01_35	424_01_296	200_2_107	2460_2_50	75_01_298	1493_2_1	125_2_1027	224_2_2	160_2_1	482_2_1	1917_2_61	1709_2_136
743_2_702	62_2_1	135_2_1	134_2_1	86_2_1153	106_01_1	2788_2_373	79_02_3373	7_2_1	2684_2_931	549_01_38	424_01_338	200_2_104	2460_2_56	75_01_287	1493_2_1	125_2_991	224_2_2	160_2_1	482_2_1	1917_2_51	1709_2_144
743_2_740	62_2_1	135_2_1	134_2_1	86_2_1245	106_01_1	2788_2_372	79_02_3324	7_2_1	2684_2_932	549_01_43	424_01_304	200_2_97	2460_2_36	75_01_274	1493_2_1	125_2_978	224_2_3	160_2_1	482_2_1	1917_2_57	1709_2_137
743_2_711	62_2_1	135_2_1	134_2_1	86_2_1293	106_01_1	2788_2_376	79_02_3230	7_2_1	2684_2_916	549_01_54	424_01_338	200_2_82	2460_2_46	75_01_296	1493_2_1	125_2_993	224_2_1	160_2_1	482_2_1	1917_2_57	1709_2_150
743_2_766	62_2_1	135_2_1	134_2_1	86_2_1326	106_01_1	2788_2_378	79_02_3177	7_2_1	2684_2_931	549_01_52	424_01_331	200_2_69	2460_2_51	75_01_289	1493_2_1	125_2_919	224_2_1	160_2_1	482_2_1	1917_2_53	1709_2_197
743_2_809	62_2_1	135_2_1	134_2_1	86_2_1418	106_01_1	2788_2_358	79_02_3073	7_2_1	2684_2_881	549_01_52	424_01_318	200_2_76	2460_2_57	75_01_278	1493_2_1	125_2_949	224_2_1	160_2_1	482_2_1	1917_2_65	1709_2_203
743_2_801	62_2_1	135_2_1	134_2_1	86_2_1389	106_01_1	2788_2_357	1917_2_59	7_2_1	2684_2_912	549_01_59	424_01_358	200_2_80	2460_2_46	75_01_306	1493_2_1	125_2_935	224_2_1	160_2_1	482_2_1	79_02_3012	1709_2_226
743_2_833	62_2_1	135_2_1	134_2_1	86_2_1458	106_01_1	2788_2_349	1917_2_55	7_2_1	2684_2_921	549_01_62	424_01_354	200_2_68	2460_2_36	75_01_290	1493_2_1	125_2_904	224_2_1	160_2_1	482_2_1	79_02_2956	1709_2_253
743_2_851	62_2_1	135_2_1	134_2_1	86_2_1452	106_01_1	2788_2_350	1917_2_59	7_2_1	2684_2_932	549_01_80	424_01_329	200_2_67	2460_2_35	75_01_289	1493_2_1	125_2_911	224_2_2	160_2_1	482_2_1	79_02_2916	1709_2_265
743_2_867	62_2_1	135_2_1	134_2_1	86_2_1451	106_01_1	2788_2_327	79_02_2826	7_2_1	2684_2_959	549_01_85	424_01_345	200_2_54	2460_2_51	75_01_298	1493_2_1	125_2_933	224_2_4	160_2_1	482_2_1	1917_2_58	1709_2_273
743_2_950	62_2_1	135_2_1	134_2_1	86_2_1520	106_01_1	2788_2_331	79_02_2645	7_2_1	2684_2_950	549_01_86	424_01_321	200_2_85	2460_2_59	75_01_300	1493_2_1	125_2_895	224_2_1	160_2_1	482_2_1	1917_2_61	1709_2_330
743_2_972	62_2_1	135_2_1	134_2_1	86_2_1435	106_01_1	2788_2_314	79_02_2624	7_2_1	2684_2_917	549_01_86	424_01_362	200_2_64	2460_2_69	75_01_326	1493_2_1	125_2_959	224_2_4	160_2_1	482_2_1	1917_2_59	1709_2_344
200_2_75	743_2_1008	2460_2_83	7_2_1	1709_2_454	160_2_1	2788_2_296	62_2_1	482_2_1	75_01_350	1493_2_1	106_01_1	1917_2_51	135_2_1	134_2_1	2684_2_873	549_01_114	86_2_1469	424_01_368	79_02_2425	125_2_970
200_2_66	743_2_993	2460_2_95	7_2_1	1709_2_531	160_2_1	2788_2_290	62_2_1	482_2_1	75_01_374	1493_2_1	106_01_1	1917_2_86	135_2_1	134_2_1	2684_2_841	549_01_100	86_2_1509	424_01_380	79_02_2316	125_2_953
200_2_66	743_2_1009	2460_2_113	7_2_1	1709_2_547	160_2_1	2788_2_269	62_2_1	482_2_1	75_01_384	1493_2_1	106_01_1	1917_2_90	135_2_1	134_2_1	2684_2_811	549_01_116	86_2_1522	424_01_430	79_02_2216	125_2_964
200_2_76	743_2_994	2460_2_116	7_2_1	1709_2_623	160_2_1	2788_2_280	62_2_1	482_2_1	75_01_407	1493_2_1	106_01_1	1917_2_91	135_2_1	134_2_1	2684_2_786	549_01_103	86_2_1577	424_01_428	79_02_2080	125_2_971
200_2_59	743_2_1017	2460_2_122	7_2_1	1709_2_670	160_2_1	2788_2_287	62_2_1	482_2_1	75_01_404	1493_2_1	106_01_1	1917_2_95	135_2_1	134_2_1	2684_2_752	549_01_102	86_2_1594	424_01_480	79_02_1995	125_2_950
200_2_60	743_2_1014	2460_2_124	7_2_1	1709_2_698	160_2_1	2788_2_267	62_2_1	482_2_1	75_01_430	1493_2_1	106_01_1	1917_2_85	135_2_1	134_2_1	2684_2_757	549_01_117	86_2_1643	424_01_519	79_02_1859	125_2_945
200_2_49	743_2_1004	2460_2_136	7_2_1	1709_2_745	160_2_1	2788_2_297	62_2_1	482_2_1	75_01_475	1493_2_1	106_01_1	1917_2_82	135_2_1	134_2_1	2684_2_759	549_01_106	86_2_1662	424_01_518	79_02_1773	125_2_915
200_2_49	743_2_1044	2460_2_154	7_2_1	1709_2_758	160_2_1	2788_2_263	62_2_1	482_2_1	75_01_507	1493_2_1	106_01_1	1917_2_72	135_2_1	134_2_1	2684_2_747	549_01_122	86_2_1677	424_01_518	79_02_1666	125_2_938
200_2_51	743_2_1030	2460_2_149	7_2_1	1709_2_770	160_2_1	2788_2_245	62_2_1	482_2_1	75_01_497	1493_2_1	106_01_1	1917_2_82	135_2_1	134_2_1	2684_2_702	549_01_140	86_2_1792	424_01_571	79_02_1588	125_2_898
200_2_30	743_2_1066	2460_2_138	7_2_1	79_02_1460	1709_2_833	160_2_1	2788_2_250	62_2_1	482_2_1	75_01_531	1493_2_1	106_01_1	125_2_878	135_2_1	134_2_1	2684_2_699	549_01_136	86_2_1798	424_01_611	1917_2_92
200_2_27	743_2_1057	2460_2_149	7_2_1	79_02_1433	1709_2_820	160_2_1	2788_2_237	62_2_1	482_2_1	75_01_558	1493_2_1	106_01_1	125_2_882	135_2_1	134_2_1	2684_2_664	549_01_153	86_2_1832	424_01_631	1917_2_80
200_2_35	743_2_1056	2460_2_172	7_2_1	1709_2_805	160_2_1	2788_2_259	62_2_1	482_2_1	75_01_602	1493_2_1	106_01_1	1917_2_74	135_2_1	134_2_1	2684_2_630	549_01_150	86_2_1887	424_01_659	79_02_1334	125_2_854
200_2_29	743_2_1057	2460_2_182	7_2_1	1709_2_829	160_2_1	2788_2_250	62_2_1	482_2_1	75_01_631	1493_2_1	106_01_1	1917_2_76	135_2_1	134_2_1	2684_2_612	549_01_142	86_2_1889	424_01_715	79_02_1278	125_2_828
200_2_33	743_2_1086	2460_2_167	7_2_1	1709_2_798	160_2_1	2788_2_228	62_2_1	482_2_1	75_01_609	1493_2_1	106_01_1	1917_2_70	135_2_1	134_2_1	2684_2_602	549_01_140	86_2_1936	424_01_745	79_02_1309	125_2_797
200_2_32	743_2_1090	2460_2_167	7_2_1	79_02_1298	1709_2_819	160_2_1	2788_2_224	62_2_1	482_2_1	75_01_665	1493_2_1	106_01_1	125_2_774	135_2_1	134_2_1	2684_2_584	549_01_126	86_2_1913	424_01_752	1917_2_75
200_2_23	743_2_1104	2460_2_154	7_2_1	79_02_1278	1709_2_859	160_2_1	2788_2_193	62_2_1	482_2_1	75_01_701	1493_2_1	106_01_1	125_2_762	135_2_1	134_2_1	2684_2_576	549_01_115	86_2_1906	424_01_781	1917_2_73
200_2_21	743_2_1158	2460_2_151	7_2_1	79_02_1283	1709_2_804	160_2_1	2788_2_196	62_2_1	482_2_1	75_01_703	1493_2_1	106_01_1	125_2_776	135_2_1	134_2_1	2684_2_571	549_01_119	86_2_1904	424_01_768	1917_2_79
200_2_19	743_2_1138	2460_2_136	7_2_1	79_02_1220	1709_2_849	160_2_1	2788_2_204	62_2_1	482_2_1	75_01_722	1493_2_1	106_01_1	125_2_815	135_2_1	134_2_1	2684_2_558	549_01_127	86_2_1886	424_01_770	1917_2_87
200_2_14	743_2_1107	2460_2_144	7_2_1	79_02_1267	1709_2_862	160_2_1	2788_2_188	62_2_1	482_2_1	75_01_730	1493_2_1	106_01_1	125_2_758	135_2_1	134_2_1	2684_2_545	549_01_114	86_2_1929	424_01_805	1917_2_73
200_2_19	743_2_1090	2460_2_128	7_2_1	79_02_1260	1709_2_853	160_2_1	2788_2_179	62_2_1	482_2_1	75_01_792	1493_2_1	106_01_1	125_2_733	135_2_1	134_2_1	2684_2_510	549_01_99	86_2_1991	424_01_823	1917_2_62
200_2_7	743_2_1074	2460_2_134	7_2_1	79_02_1228	1709_2_914	160_2_1	2788_2_149	62_2_1	482_2_1	75_01_828	1493_2_1	106_01_1	125_2_740	135_2_1	134_2_1	2684_2_493	549_01_87	86_2_2010	424_01_831	1917_2_45
200_2_9	743_2_1083	2460_2_133	7_2_1	79_02_1268	1709_2_900	160_2_1	2788_2_143	62_2_1	482_2_1	75_01_874	1493_2_1	106_01_1	125_2_696	135_2_1	134_2_1	2684_2_506	549_01_81	86_2_2015	424_01_792	1917_2_47
200_2_10	743_2_1072	2460_2_119	7_2_1	79_02_1300	1709_2_881	160_2_1	2788_2_146	62_2_1	482_2_1	75_01_864	1493_2_1	106_01_1	125_2_713	135_2_1	134_2_1	2684_2_495	549_01_64	86_2_1998	424_01_815	1917_2_65
200_2_13	743_2_1087	2460_2_113	7_2_1	79_02_1320	1709_2_915	160_2_1	2788_2_115	62_2_1	482_2_1	75_01_830	1493_2_1	106_01_1	125_2_762	135_2_1	134_2_1	2684_2_496	549_01_52	86_2_1926	424_01_850	1917_2_62
200_2_13	743_2_1115	2460_2_112	7_2_1	79_02_1328	1709_2_902	160_2_1	2788_2_112	62_2_1	482_2_1	75_01_865	1493_2_1	106_01_1	125_2_747	135_2_1	134_2_1	2684_2_440	549_01_50	86_2_1923	424_01_856	1917_2_79
200_2_13	743_2_1090	2460_2_101	7_2_1	79_02_1352	1709_2_912	160_2_1	2788_2_107	62_2_1	482_2_1	75_01_883	1493_2_1	106_01_1	125_2_734	135_2_1	134_2_1	2684_2_462	549_01_35	86_2_1953	424_01_817	1917_2_87
200_2_19	743_2_1086	2460_2_127	7_2_1	79_02_1322	1709_2_938	160_2_1	2788_2_105	62_2_1	482_2_1	75_01_857	1493_2_1	106_01_1	125_2_757	135_2_1	134_2_1	2684_2_448	549_01_29	86_2_1937	424_01_844	1917_2_79
200_2_14	743_2_1097	2460_2_120	7_2_1	79_02_1365	1709_2_943	160_2_1	2788_2_111	62_2_1	482_2_1	75_01_826	1493_2_1	106_01_1	125_2_717	135_2_1	134_2_1	2684_2_422	549_01_26	86_2_1952	424_01_865	1917_2_91
200_2_12	743_2_1090	2460_2_114	7_2_1	79_02_1391	1709_2_943	160_2_1	2788_2_98	62_2_1	482_2_1	75_01_865	1493_2_1	106_01_1	125_2_716	135_2_1	134_2_1	2684_2_404	549_01_19	86_2_1938	424_01_867	1917_2_91
200_2_19	743_2_1043	2460_2_129	7_2_1	79_02_1442	1709_2_1004	160_2_1	2788_2_91	62_2_1	482_2_1	75_01_823	1493_2_1	106_01_1	125_2_762	135_2_1	134_2_1	2684_2_456	549_01_20	86_2_1824	424_01_843	1917_2_89
200_2_21	743_2_1075	2460_2_113	7_2_1	79_02_1459	1709_2_959	160_2_1	2788_2_94	62_2_1	482_2_1	75_01_817	1493_2_1	106_01_1	125_2_734	135_2_1	134_2_1	2684_2_411	549_01_12	86_2_1910	424_01_844	1917_2_94
200_2_34	743_2_1070	2460_2_97	7_2_1	79_02_1502	1709_2_939	160_2_1	2788_2_104	62_2_1	482_2_1	75_01_820	1493_2_1	106_01_1	125_2_733	135_2_1	134_2_1	2684_2_478	549_01_9	86_2_1891	424_01_775	1917_2_92
200_2_50	743_2_1072	2460_2_100	7_2_1	79_02_1586	1709_2_908	160_2_1	2788_2_101	62_2_1	482_2_1	75_01_829	1493_2_1	106_01_1	125_2_737	135_2_1	134_2_1	2684_2_478	549_01_5	86_2_1871	424_01_706	1917_2_98
200_2_51	743_2_1116	2460_2_88	7_2_1	79_02_1638	1709_2_895	160_2_1	2788_2_103	62_2_1	482_2_1	75_01_795	1493_2_1	106_01_1	125_2_717	135_2_1	134_2_1	2684_2_524	549_01_9	86_2_1873	424_01_622	1917_2_107
200_2_50	743_2_1086	2460_2_110	7_2_1	79_02_1617	1709_2_908	160_2_1	2788_2_106	62_2_1	482_2_1	75_01_766	1493_2_1	106_01_1	125_2_762	135_2_1	134_2_1	2684_2_565	549_01_9	86_2_1884	424_01_572	1917_2_101
200_2_56	743_2_1132	2460_2_110	7_2_1	79_02_1710	1709_2_895	160_2_1	2788_2_127	62_2_1	482_2_1	75_01_728	1493_2_1	106_01_1	125_2_776	135_2_1	134_2_1	2684_2_577	549_01_7	86_2_1812	424_01_505	1917_2_96
200_2_56	743_2_1102	2460_2_105	7_2_1	79_02_1682	1709_2_919	160_2_1	2788_2_122	62_2_1	482_2_1	75_01_659	1493_2_1	106_01_1	125_2_815	135_2_1	134_2_1	2684_2_621	549_01_4	86_2_1874	424_01_473	1917_2_100
200_2_56	743_2_1152	2460_2_111	7_2_1	79_02_1667	1709_2_955	160_2_1	2788_2_104	62_2_1	482_2_1	75_01_626	1493_2_1	106_01_1	125_2_842	135_2_1	134_2_1	2684_2_677	549_01_1	86_2_1835	424_01_423	1917_2_83
200_2_50	743_2_1189	2460_2_93	7_2_1	79_02_1791	1709_2_903	160_2_1	2788_2_109	62_2_1	482_2_1	75_01_610	1493_2_1	106_01_1	125_2_803	135_2_1	134_2_1	2684_2_740	86_2_1778	424_01_381	1917_2_87
200_2_53	743_2_1149	2460_2_83	7_2_1	79_02_1792	1709_2_898	160_2_1	2788_2_114	62_2_1	482_2_1	75_01_548	1493_2_1	106_01_1	125_2_837	135_2_1	134_2_1	2684_2_789	86_2_1849	424_01_352	1917_2_73
200_2_59	743_2_1191	2460_2_110	7_2_1	79_02_1844	1709_2_928	160_2_1	2788_2_119	62_2_1	482_2_1	75_01_457	1493_2_1	106_01_1	125_2_793	135_2_1	134_2_1	2684_2_858	86_2_1773	424_01_328	1917_2_75
200_2_54	743_2_1151	2460_2_70	7_2_1	79_02_1932	1709_2_904	160_2_1	2788_2_121	62_2_1	482_2_1	75_01_426	1493_2_1	106_01_1	125_2_842	135_2_1	134_2_1	2684_2_894	86_2_1763	424_01_283	1917_2_95
200_2_67	743_2_1124	2460_2_77	7_2_1	79_02_1967	1709_2_906	160_2_1	2788_2_117	62_2_1	482_2_1	75_01_374	1493_2_1	106_01_1	125_2_809	135_2_1	134_2_1	2684_2_943	86_2_1774	424_01_280	1917_2_98
200_2_72	743_2_1125	2460_2_82	7_2_1	79_02_2019	1709_2_930	160_2_1	2788_2_117	62_2_1	482_2_1	75_01_344	1493_2_1	106_01_1	125_2_796	135_2_1	134_2_1	2684_2_951	86_2_1734	424_01_267	1917_2_101
200_2_65	743_2_1057	2460_2_69	7_2_1	79_02_2056	1709_2_891	160_2_1	2788_2_127	62_2_1	482_2_1	75_01_313	1493_2_1	106_01_1	125_2_800	135_2_1	134_2_1	2684_2_978	86_2_1792	424_01_284	1917_2_106
200_2_75	743_2_1039	2460_2_71	7_2_1	79_02_2066	1709_2_887	160_2_1	2788_2_140	62_2_1	482_2_1	75_01_291	1493_2_1	106_01_1	125_2_773	135_2_1	134_2_1	2684_2_1014	86_2_1795	424_01_277	1917_2_112
200_2_44	743_2_1054	2460_2_61	7_2_1	79_02_2145	1709_2_858	160_2_1	2788_2_108	62_2_1	482_2_1	75_01_312	1493_2_1	106_01_1	125_2_754	135_2_1	134_2_1	2684_2_1027	86_2_1786	424_01_295	1917_2_97
200_2_43	743_2_987	2460_2_57	7_2_1	79_02_2218	1709_2_837	160_2_1	2788_2_115	62_2_1	482_2_1	75_01_317	1493_2_1	106_01_1	125_2_766	135_2_1	134_2_1	2684_2_1023	86_2_1804	424_01_287	1917_2_89
200_2_60	743_2_976	2460_2_62	7_2_1	79_02_2215	1709_2_878	160_2_1	2788_2_119	62_2_1	482_2_1	75_01_325	1493_2_1	106_01_1	125_2_776	135_2_1	134_2_1	2684_2_968	86_2_1750	424_01_323	1917_2_90
200_2_41	743_2_991	2460_2_54	7_2_1	79_02_2308	1709_2_880	160_2_1	2788_2_123	62_2_1	482_2_1	75_01_339	1493_2_1	106_01_1	125_2_740	135_2_1	134_2_1	2684_2_986	86_2_1707	424_01_271	1917_2_103
200_2_42	743_2_989	2460_2_53	7_2_1	79_02_2316	1709_2_830	160_2_1	2788_2_121	62_2_1	482_2_1	75_01_365	1493_2_1	106_01_1	125_2_750	135_2_1	134_2_1	2684_2_968	86_2_1739	424_01_280	1917_2_88
200_2_41	743_2_978	2460_2_42	7_2_1	79_02_2363	1709_2_795	160_2_1	2788_2_114	62_2_1	482_2_1	75_01_389	1493_2_1	106_01_1	125_2_749	135_2_1	134_2_1	2684_2_975	86_2_1716	424_01_302	1917_2_81
200_2_42	743_2_983	2460_2_33	7_2_1	79_02_2372	1709_2_764	160_2_1	2788_2_93	62_2_1	482_2_1	75_01_395	1493_2_1	106_01_1	125_2_783	135_2_1	134_2_1	2684_2_977	86_2_1713	424_01_321	1917_2_70
200_2_56	743_2_923	2460_2_42	7_2_1	79_02_2384	1709_2_727	160_2_1	2788_2_104	62_2_1	482_2_1	75_01_421	1493_2_1	106_01_1	125_2_771	135_2_1	134_2_1	2684_2_970	86_2_1762	424_01_323	1917_2_63
200_2_46	743_2_922	2460_2_56	7_2_1	79_02_2345	1709_2_749	160_2_1	2788_2_76	62_2_1	482_2_1	75_01_433	1493_2_1	106_01_1	125_2_776	135_2_1	134_2_1	2684_2_942	86_2_1789	424_01_357	1917_2_55
200_2_32	743_2_880	2460_2_43	7_2_1	79_02_2334	1709_2_707	160_2_1	2788_2_89	62_2_1	482_2_1	75_01_407	1493_2_1	106_01_1	125_2_841	135_2_1	134_2_1	2684_2_939	86_2_1830	424_01_378	1917_2_68
200_2_42	743_2_931	2460_2_51	7_2_1	79_02_2317	1709_2_676	160_2_1	2788_2_103	62_2_1	482_2_1	75_01_419	1493_2_1	106_01_1	125_2_786	135_2_1	134_2_1	2684_2_939	86_2_1813	424_01_413	1917_2_57
200_2_26	743_2_1028	2460_2_58	7_2_1	79_02_2299	1709_2_647	160_2_1	2788_2_83	62_2_1	482_2_1	75_01_424	1493_2_1	106_01_1	125_2_774	135_2_1	134_2_1	2684_2_936	86_2_1773	424_01_438	1917_2_57
200_2_27	743_2_1059	2460_2_58	7_2_1	79_02_2187	1709_2_629	160_2_1	2788_2_100	62_2_1	482_2_1	75_01_466	1493_2_1	106_01_1	125_2_751	135_2_1	134_2_1	2684_2_960	86_2_1825	424_01_416	1917_2_59
200_2_32	743_2_1102	2460_2_68	7_2_1	79_02_2071	1709_2_699	160_2_1	2788_2_87	62_2_1	482_2_1	75_01_485	1493_2_1	106_01_1	125_2_795	135_2_1	134_2_1	2684_2_905	86_2_1793	424_01_454	1917_2_50
200_2_32	743_2_1198	2460_2_66	7_2_1	79_02_1945	1709_2_708	160_2_1	2788_2_74	62_2_1	482_2_1	75_01_479	1493_2_1	106_01_1	125_2_762	135_2_1	134_2_1	2684_2_910	86_2_1823	424_01_483	1917_2_56
200_2_35	743_2_1194	2460_2_69	7_2_1	79_02_1880	1709_2_707	160_2_1	2788_2_101	62_2_1	482_2_1	75_01_509	1493_2_1	106_01_1	125_2_758	135_2_1	134_2_1	2684_2_904	86_2_1809	424_01_502	1917_2_67
200_2_33	743_2_1176	2460_2_80	7_2_1	79_02_1787	1709_2_753	160_2_1	2788_2_97	62_2_1	482_2_1	75_01_548	1493_2_1	106_01_1	125_2_750	135_2_1	134_2_1	2684_2_901	86_2_1831	424_01_522	1917_2_58
200_2_24	743_2_1200	2460_2_71	7_2_1	79_02_1749	1709_2_776	160_2_1	2788_2_91	62_2_1	482_2_1	75_01_558	1493_2_1	106_01_1	125_2_719	135_2_1	134_2_1	2684_2_864	86_2_1827	424_01_591	1917_2_66
200_2_17	743_2_1176	2460_2_80	7_2_1	79_02_1660	1709_2_845	160_2_1	2788_2_80	62_2_1	482_2_1	75_01_563	1493_2_1	106_01_1	125_2_756	135_2_1	134_2_1	2684_2_823	86_2_1812	424_01_669	1917_2_54
200_2_16	743_2_1125	2460_2_90	7_2_1	79_02_1612	1709_2_917	160_2_1	2788_2_51	62_2_1	482_2_1	75_01_603	1493_2_1	106_01_1	125_2_792	135_2_1	134_2_1	2684_2_777	86_2_1861	424_01_640	1917_2_55
200_2_24	743_2_1121	2460_2_85	7_2_1	79_02_1506	1709_2_923	160_2_1	2788_2_57	62_2_1	482_2_1	75_01_594	1493_2_1	106_01_1	125_2_735	135_2_1	134_2_1	2684_2_788	86_2_2010	424_01_654	1917_2_45
200_2_26	743_2_1045	2460_2_102	7_2_1	79_02_1480	1709_2_984	160_2_1	2788_2_53	62_2_1	482_2_1	75_01_641	1493_2_1	106_01_1	125_2_728	135_2_1	134_2_1	2684_2_756	86_2_1962	424_01_725	1917_2_40
200_2_26	743_2_1053	2460_2_107	7_2_1	79_02_1467	1709_2_1014	160_2_1	2788_2_55	62_2_1	482_2_1	75_01_604	1493_2_1	106_01_1	125_2_745	135_2_1	134_2_1	2684_2_781	86_2_1907	424_01_744	1917_2_38
200_2_25	743_2_1038	2460_2_96	7_2_1	79_02_1526	1709_2_961	160_2_1	2788_2_53	62_2_1	482_2_1	75_01_612	1493_2_1	106_01_1	125_2_660	135_2_1	134_2_1	2684_2_817	86_2_1941	424_01_791	1917_2_26
200_2_23	743_2_1037	2460_2_95	7_2_1	79_02_1512	1709_2_970	160_2_1	2788_2_39	62_2_1	482_2_1	75_01_681	1493_2_1	106_01_1	125_2_640	135_2_1	134_2_1	2684_2_750	86_2_1945	424_01_832	1917_2_24
200_2_15	743_2_1041	2460_2_89	7_2_1	79_02_1501	1709_2_1015	160_2_1	2788_2_48	62_2_1	482_2_1	75_01_656	1493_2_1	106_01_1	125_2_610	135_2_1	134_2_1	2684_2_733	86_2_1939	424_01_868	1917_2_31
200_2_13	743_2_1051	2460_2_93	7_2_1	79_02_1540	1709_2_968	160_2_1	2788_2_59	62_2_1	482_2_1	75_01_677	1493_2_1	106_01_1	125_2_580	135_2_1	134_2_1	2684_2_717	86_2_1929	424_01_889	1917_2_32
200_2_16	743_2_1027	2460_2_112	7_2_1	79_02_1539	1709_2_976	160_2_1	2788_2_52	62_2_1	482_2_1	75_01_692	1493_2_1	106_01_1	125_2_619	135_2_1	134_2_1	2684_2_682	86_2_1884	424_01_920	1917_2_29
200_2_10	743_2_1013	2460_2_116	7_2_1	79_02_1508	1709_2_981	160_2_1	2788_2_64	62_2_1	482_2_1	75_01_652	1493_2_1	106_01_1	125_2_637	135_2_1	134_2_1	2684_2_685	86_2_1948	424_01_898	1917_2_36
200_2_13	743_2_1015	2460_2_130	7_2_1	79_02_1535	1709_2_902	160_2_1	2788_2_45	62_2_1	482_2_1	75_01_639	1493_2_1	106_01_1	125_2_647	135_2_1	134_2_1	2684_2_679	86_2_1965	424_01_947	1917_2_27
200_2_16	743_2_1026	2460_2_128	7_2_1	79_02_1513	1709_2_922	160_2_1	2788_2_50	62_2_1	482_2_1	75_01_654	1493_2_1	106_01_1	125_2_666	135_2_1	134_2_1	2684_2_645	86_2_1948	424_01_950	1917_2_26
200_2_15	743_2_1035	2460_2_113	7_2_1	79_02_1472	1709_2_918	160_2_1	2788_2_51	62_2_1	482_2_1	75_01_640	1493_2_1	106_01_1	125_2_680	135_2_1	134_2_1	2684_2_618	86_2_2009	424_01_953	1917_2_40
200_2_21	743_2_997	2460_2_117	7_2_1	79_02_1444	1709_2_937	160_2_1	2788_2_40	62_2_1	482_2_1	75_01_676	1493_2_1	106_01_1	125_2_657	135_2_1	134_2_1	2684_2_624	86_2_2042	424_01_957	1917_2_30
200_2_19	743_2_1011	2460_2_113	7_2_1	79_02_1409	1709_2_939	160_2_1	2788_2_56	62_2_1	482_2_1	75_01_694	1493_2_1	106_01_1	125_2_670	135_2_1	134_2_1	2684_2_615	86_2_2031	424_01_944	1917_2_41
200_2_19	743_2_976	2460_2_106	7_2_1	79_02_1405	1709_2_902	160_2_1	2788_2_54	62_2_1	482_2_1	75_01_704	1493_2_1	106_01_1	125_2_703	135_2_1	134_2_1	2684_2_584	86_2_2092	424_01_957	1917_2_42
200_2_14	743_2_967	2460_2_116	7_2_1	79_02_1419	1709_2_869	160_2_1	2788_2_40	62_2_1	482_2_1	75_01_735	1493_2_1	106_01_1	125_2_711	135_2_1	134_2_1	2684_2_554	86_2_2157	424_01_927	1917_2_35
200_2_9	743_2_975	2460_2_113	7_2_1	79_02_1378	1709_2_904	160_2_1	2788_2_59	62_2_1	482_2_1	75_01_735	1493_2_1	106_01_1	125_2_690	135_2_1	134_2_1	2684_2_522	86_2_2126	424_01_986	1917_2_48
200_2_14	743_2_979	2460_2_128	7_2_1	79_02_1377	1709_2_836	160_2_1	2788_2_50	62_2_1	482_2_1	75_01_759	1493_2_1	106_01_1	125_2_705	135_2_1	134_2_1	2684_2_486	86_2_2157	424_01_1005	1917_2_49
200_2_14	743_2_952	2460_2_152	7_2_1	79_02_1375	1709_2_830	160_2_1	2788_2_58	62_2_1	482_2_1	75_01_803	1493_2_1	106_01_1	125_2_692	135_2_1	134_2_1	2684_2_470	86_2_2175	424_01_959	1917_2_62
200_2_13	743_2_976	2460_2_145	7_2_1	79_02_1368	1709_2_857	160_2_1	2788_2_64	62_2_1	482_2_1	75_01_787	1493_2_1	106_01_1	125_2_693	135_2_1	134_2_1	2684_2_477	86_2_2133	424_01_956	1917_2_77
200_2_16	743_2_981	2460_2_149	7_2_1	79_02_1326	1709_2_830	160_2_1	2788_2_57	62_2_1	482_2_1	75_01_776	1493_2_1	106_01_1	125_2_755	135_2_1	134_2_1	2684_2_461	86_2_2161	424_01_954	1917_2_80
200_2_19	743_2_1058	2460_2_159	7_2_1	79_02_1331	1709_2_797	160_2_1	2788_2_58	62_2_1	482_2_1	75_01_723	1493_2_1	106_01_1	125_2_752	135_2_1	134_2_1	2684_2_458	86_2_2182	424_01_916	1917_2_93
200_2_26	743_2_1067	2460_2_147	7_2_1	79_02_1412	1709_2_770	160_2_1	2788_2_64	62_2_1	482_2_1	75_01_733	1493_2_1	106_01_1	125_2_769	135_2_1	134_2_1	2684_2_476	86_2_2094	424_01_900	1917_2_83
200_2_39	743_2_1072	2460_2_151	7_2_1	79_02_1402	1709_2_743	160_2_1	2788_2_71	62_2_1	482_2_1	75_01_708	1493_2_1	106_01_1	125_2_820	135_2_1	134_2_1	2684_2_472	86_2_2109	424_01_876	1917_2_83
200_2_27	743_2_1101	2460_2_153	7_2_1	79_02_1484	1709_2_774	160_2_1	2788_2_90	62_2_1	482_2_1	75_01_671	1493_2_1	106_01_1	125_2_785	135_2_1	134_2_1	2684_2_500	86_2_2020	424_01_849	1917_2_89
200_2_32	743_2_1126	2460_2_148	7_2_1	79_02_1488	1709_2_732	160_2_1	2788_2_80	62_2_1	482_2_1	75_01_650	1493_2_1	106_01_1	125_2_865	135_2_1	134_2_1	2684_2_517	86_2_2047	424_01_780	1917_2_79
200_2_25	743_2_1136	2460_2_172	7_2_1	79_02_1458	1709_2_744	160_2_1	2788_2_78	62_2_1	482_2_1	75_01_624	1493_2_1	106_01_1	125_2_915	135_2_1	134_2_1	2684_2_493	86_2_2059	424_01_746	1917_2_92
200_2_28	743_2_1164	2460_2_134	7_2_1	79_02_1530	1709_2_742	160_2_1	2788_2_80	62_2_1	482_2_1	75_01_608	1493_2_1	106_01_1	125_2_934	135_2_1	134_2_1	2684_2_521	86_2_2008	424_01_686	1917_2_101
200_2_40	743_2_1173	2460_2_125	7_2_1	79_02_1573	1709_2_659	160_2_1	2788_2_74	62_2_1	482_2_1	75_01_579	1493_2_1	106_01_1	125_2_1025	135_2_1	134_2_1	2684_2_539	86_2_2043	424_01_614	1917_2_93
200_2_30	743_2_1180	2460_2_159	7_2_1	79_02_1585	1709_2_654	160_2_1	2788_2_83	62_2_1	482_2_1	75_01_533	1493_2_1	106_01_1	125_2_1032	135_2_1	134_2_1	2684_2_556	86_2_2043	424_01_575	1917_2_108
200_2_37	743_2_1254	2460_2_142	7_2_1	79_02_1648	1709_2_603	160_2_1	2788_2_87	62_2_1	482_2_1	75_01_525	1493_2_1	106_01_1	125_2_1139	135_2_1	134_2_1	2684_2_594	86_2_1913	424_01_499	1917_2_97
200_2_28	743_2_1233	2460_2_147	7_2_1	79_02_1730	1709_2_550	160_2_1	2788_2_94	62_2_1	482_2_1	75_01_512	1493_2_1	106_01_1	125_2_1174	135_2_1	134_2_1	2684_2_598	86_2_1951	424_01_432	1917_2_94
200_2_25	743_2_1214	2460_2_162	7_2_1	79_02_1804	1709_2_594	160_2_1	2788_2_113	62_2_1	482_2_1	75_01_501	1493_2_1	106_01_1	125_2_1155	135_2_1	134_2_1	2684_2_653	86_2_1836	424_01_383	1917_2_95
200_2_23	743_2_1311	2460_2_153	7_2_1	79_02_1866	1709_2_572	160_2_1	2788_2_93	62_2_1	482_2_1	75_01_466	1493_2_1	106_01_1	125_2_1164	135_2_1	134_2_1	2684_2_728	86_2_1723	424_01_341	1917_2_97
200_2_29	743_2_1254	2460_2_178	7_2_1	79_02_1921	1709_2_538	160_2_1	2788_2_91	62_2_1	482_2_1	75_01_438	1493_2_1	106_01_1	125_2_1173	135_2_1	134_2_1	2684_2_717	86_2_1760	424_01_332	1917_2_106
200_2_37	743_2_1224	2460_2_197	7_2_1	79_02_1980	1709_2_547	160_2_1	2788_2_101	62_2_1	482_2_1	75_01_413	1493_2_1	106_01_1	125_2_1149	135_2_1	134_2_1	2684_2_714	86_2_1726	424_01_342	1917_2_110
200_2_34	743_2_1231	2460_2_221	7_2_1	79_02_2039	1709_2_535	160_2_1	2788_2_88	62_2_1	482_2_1	75_01_413	1493_2_1	106_01_1	125_2_1188	135_2_1	134_2_1	2684_2_710	86_2_1688	424_01_297	1917_2_96
200_2_41	743_2_1225	2460_2_229	7_2_1	79_02_2063	1709_2_543	160_2_1	2788_2_100	62_2_1	482_2_1	75_01_390	1493_2_1	106_01_1	125_2_1173	135_2_1	134_2_1	2684_2_671	86_2_1729	424_01_284	1917_2_91
200_2_45	743_2_1245	2460_2_259	7_2_1	79_02_2105	1709_2_542	160_2_1	2788_2_85	62_2_1	482_2_1	75_01_393	1493_2_1	106_01_1	125_2_1163	135_2_1	134_2_1	2684_2_698	86_2_1650	424_01_270	1917_2_82
200_2_52	743_2_1254	2460_2_259	7_2_1	79_02_2104	1709_2_534	160_2_1	2788_2_74	62_2_1	482_2_1	75_01_370	1493_2_1	106_01_1	125_2_1150	135_2_1	134_2_1	2684_2_722	86_2_1680	424_01_270	1917_2_66
200_2_34	743_2_1236	2460_2_270	7_2_1	79_02_2135	1709_2_533	160_2_1	2788_2_77	62_2_1	482_2_1	75_01_374	1493_2_1	106_01_1	125_2_1104	135_2_1	134_2_1	2684_2_709	86_2_1705	424_01_299	1917_2_67
200_2_35	743_2_1217	2460_2_300	7_2_1	79_02_2193	1709_2_547	160_2_1	2788_2_67	62_2_1	482_2_1	75_01_401	1493_2_1	106_01_1	125_2_1166	135_2_1	134_2_1	2684_2_688	86_2_1594	424_01_268	1917_2_69
200_2_30	743_2_1261	2460_2_298	7_2_1	79_02_2189	1709_2_537	160_2_1	2788_2_56	62_2_1	482_2_1	75_01_375	1493_2_1	106_01_1	125_2_1144	135_2_1	134_2_1	2684_2_681	86_2_1636	424_01_275	1917_2_64
200_2_31	743_2_1218	2460_2_328	7_2_1	79_02_2227	1709_2_504	160_2_1	2788_2_74	62_2_1	482_2_1	75_01_383	1493_2_1	106_01_1	125_2_1138	135_2_1	134_2_1	2684_2_650	86_2_1625	424_01_306	1917_2_62
200_2_33	743_2_1266	2460_2_307	7_2_1	79_02_2264	1709_2_476	160_2_1	2788_2_55	62_2_1	482_2_1	75_01_380	1493_2_1	106_01_1	125_2_1213	135_2_1	134_2_1	2684_2_665	86_2_1566	424_01_261	1917_2_58
200_2_38	743_2_1231	2460_2_318	7_2_1	79_02_2319	1709_2_454	160_2_1	2788_2_70	62_2_1	482_2_1	75_01_404	1493_2_1	106_01_1	125_2_1183	135_2_1	134_2_1	2684_2_644	86_2_1531	424_01_292	1917_2_62
200_2_38	743_2_1193	2460_2_314	7_2_1	79_02_2357	1709_2_480	160_2_1	2788_2_71	62_2_1	482_2_1	75_01_377	1493_2_1	106_01_1	125_2_1185	135_2_1	134_2_1	2684_2_667	86_2_1501	424_01_305	1917_2_61
200_2_29	743_2_1191	2460_2_315	7_2_1	79_02_2432	1709_2_513	160_2_1	2788_2_57	62_2_1	482_2_1	75_01_369	1493_2_1	106_01_1	125_2_1192	135_2_1	134_2_1	2684_2_651	86_2_1446	424_01_288	1917_2_64
200_2_31	743_2_1106	2460_2_306	7_2_1	79_02_2521	1709_2_513	160_2_1	2788_2_75	62_2_1	482_2_1	75_01_365	1493_2_1	106_01_1	125_2_1139	135_2_1	134_2_1	2684_2_629	86_2_1491	424_01_318	1917_2_53
200_2_30	743_2_1059	2460_2_298	7_2_1	79_02_2569	1709_2_535	160_2_1	2788_2_65	62_2_1	482_2_1	75_01_371	1493_2_1	106_01_1	125_2_1140	135_2_1	134_2_1	2684_2_640	86_2_1462	424_01_316	1917_2_64
200_2_25	743_2_1081	2460_2_262	7_2_1	79_02_2620	1709_2_523	160_2_1	2788_2_64	62_2_1	482_2_1	75_01_376	1493_2_1	106_01_1	125_2_1137	135_2_1	134_2_1	2684_2_619	86_2_1471	424_01_316	1917_2_55
200_2_30	743_2_1038	2460_2_272	7_2_1	79_02_2689	1709_2_492	160_2_1	2788_2_79	62_2_1	482_2_1	75_01_410	1493_2_1	106_01_1	125_2_1108	135_2_1	134_2_1	2684_2_614	86_2_1457	424_01_298	1917_2_62
200_2_25	743_2_1046	2460_2_280	7_2_1	79_02_2752	1709_2_464	160_2_1	2788_2_70	62_2_1	482_2_1	75_01_425	1493_2_1	106_01_1	125_2_1116	135_2_1	134_2_1	2684_2_585	86_2_1419	424_01_307	1917_2_60
200_2_28	743_2_1012	2460_2_274	7_2_1	79_02_2810	1709_2_464	160_2_1	2788_2_86	62_2_1	482_2_1	75_01_400	1493_2_1	106_01_1	125_2_1117	135_2_1	134_2_1	2684_2_591	86_2_1383	424_01_338	1917_2_44
200_2_30	743_2_988	2460_2_293	7_2_1	79_02_2785	1709_2_475	160_2_1	2788_2_79	62_2_1	482_2_1	75_01_410	1493_2_1	106_01_1	125_2_1060	135_2_1	134_2_1	2684_2_611	86_2_1422	424_01_339	1917_2_55
200_2_18	743_2_1048	2460_2_288	7_2_1	79_02_2732	1709_2_510	160_2_1	2788_2_70	62_2_1	482_2_1	75_01_405	1493_2_1	106_01_1	125_2_1082	135_2_1	134_2_1	2684_2_611	86_2_1375	424_01_355	1917_2_48
200_2_23	743_2_1028	2460_2_273	7_2_1	79_02_2705	1709_2_583	160_2_1	2788_2_71	62_2_1	482_2_1	75_01_367	1493_2_1	106_01_1	125_2_1080	135_2_1	134_2_1	2684_2_639	86_2_1377	424_01_355	1917_2_36
200_2_23	743_2_1041	2460_2_268	7_2_1	79_02_2666	1709_2_602	160_2_1	2788_2_60	62_2_1	482_2_1	75_01_386	1493_2_1	106_01_1	125_2_1049	135_2_1	134_2_1	2684_2_610	86_2_1393	424_01_398	1917_2_44
200_2_22	743_2_1088	2460_2_251	7_2_1	79_02_2621	1709_2_625	160_2_1	2788_2_63	62_2_1	482_2_1	75_01_396	1493_2_1	106_01_1	125_2_1059	135_2_1	134_2_1	2684_2_589	86_2_1405	424_01_383	1917_2_32
200_2_25	743_2_1075	2460_2_243	7_2_1	79_02_2552	1709_2_645	160_2_1	2788_2_73	62_2_1	482_2_1	75_01_393	1493_2_1	106_01_1	125_2_1039	135_2_1	134_2_1	2684_2_632	86_2_1434	424_01_390	1917_2_29
200_2_18	743_2_1059	2460_2_243	7_2_1	79_02_2495	1709_2_666	160_2_1	2788_2_55	62_2_1	482_2_1	75_01_414	1493_2_1	106_01_1	125_2_1020	135_2_1	134_2_1	2684_2_619	86_2_1484	424_01_416	1917_2_33
200_2_26	743_2_1135	2460_2_211	7_2_1	79_02_2422	1709_2_678	160_2_1	2788_2_59	62_2_1	482_2_1	75_01_429	1493_2_1	106_01_1	125_2_974	135_2_1	134_2_1	2684_2_604	86_2_1518	424_01_446	1917_2_23
200_2_23	743_2_1107	2460_2_227	7_2_1	79_02_2353	1709_2_680	160_2_1	2788_2_40	62_2_1	482_2_1	75_01_456	1493_2_1	106_01_1	125_2_888	135_2_1	134_2_1	2684_2_639	86_2_1600	424_01_497	1917_2_24
200_2_13	743_2_1124	2460_2_204	7_2_1	79_02_2320	1709_2_740	160_2_1	2788_2_31	62_2_1	482_2_1	75_01_457	1493_2_1	106_01_1	125_2_907	135_2_1	134_2_1	2684_2_617	86_2_1584	424_01_505	1917_2_29
200_2_20	743_2_1237	2460_2_198	7_2_1	79_02_2244	1709_2_772	160_2_1	2788_2_35	62_2_1	482_2_1	75_01_466	1493_2_1	106_01_1	125_2_842	135_2_1	134_2_1	2684_2_633	86_2_1566	424_01_493	1917_2_25
200_2_19	743_2_1220	2460_2_208	7_2_1	79_02_2204	1709_2_784	160_2_1	2788_2_25	62_2_1	482_2_1	75_01_440	1493_2_1	106_01_1	125_2_834	135_2_1	134_2_1	2684_2_659	86_2_1582	424_01_528	1917_2_32
200_2_20	743_2_1287	2460_2_210	7_2_1	79_02_2107	1709_2_829	160_2_1	2788_2_23	62_2_1	482_2_1	75_01_446	1493_2_1	106_01_1	125_2_866	135_2_1	134_2_1	2684_2_627	86_2_1573	424_01_532	1917_2_18
200_2_21	743_2_1329	2460_2_233	7_2_1	79_02_1956	1709_2_844	160_2_1	2788_2_21	62_2_1	482_2_1	75_01_453	1493_2_1	106_01_1	125_2_807	135_2_1	134_2_1	2684_2_705	86_2_1580	424_01_568	1917_2_20
200_2_12	743_2_1291	2460_2_261	7_2_1	79_02_1947	1709_2_856	160_2_1	2788_2_19	62_2_1	482_2_1	75_01_502	1493_2_1	106_01_1	125_2_793	135_2_1	134_2_1	2684_2_654	86_2_1592	424_01_592	1917_2_19
200_2_17	743_2_1341	2460_2_247	7_2_1	79_02_1796	1709_2_917	160_2_1	2788_2_17	62_2_1	482_2_1	75_01_502	1493_2_1	106_01_1	125_2_850	135_2_1	134_2_1	2684_2_620	86_2_1609	424_01_608	1917_2_18
200_2_15	743_2_1365	2460_2_250	7_2_1	79_02_1714	1709_2_934	160_2_1	2788_2_21	62_2_1	482_2_1	75_01_517	1493_2_1	106_01_1	125_2_858	135_2_1	134_2_1	2684_2_644	86_2_1611	424_01_596	1917_2_21
200_2_13	743_2_1339	2460_2_259	7_2_1	79_02_1751	1709_2_937	160_2_1	2788_2_9	62_2_1	482_2_1	75_01_510	1493_2_1	106_01_1	125_2_944	135_2_1	134_2_1	2684_2_566	86_2_1593	424_01_605	1917_2_19
200_2_18	743_2_1379	2460_2_266	7_2_1	79_02_1784	1709_2_963	160_2_1	2788_2_10	62_2_1	482_2_1	75_01_536	1493_2_1	106_01_1	125_2_942	135_2_1	134_2_1	2684_2_582	86_2_1476	424_01_567	1917_2_22
200_2_17	743_2_1357	2460_2_270	7_2_1	79_02_1847	1709_2_930	160_2_1	2788_2_6	62_2_1	482_2_1	75_01_481	1493_2_1	106_01_1	125_2_965	135_2_1	134_2_1	2684_2_570	86_2_1505	424_01_577	1917_2_20
200_2_18	743_2_1306	2460_2_273	7_2_1	79_02_1880	1709_2_947	160_2_1	2788_2_5	62_2_1	482_2_1	75_01_487	1493_2_1	106_01_1	125_2_1004	135_2_1	134_2_1	2684_2_534	86_2_1548	424_01_530	1917_2_15
200_2_21	743_2_1377	2460_2_259	7_2_1	79_02_1865	1709_2_900	160_2_1	2788_2_7	62_2_1	482_2_1	75_01_498	1493_2_1	106_01_1	125_2_998	135_2_1	134_2_1	2684_2_560	86_2_1579	424_01_465	1917_2_18
200_2_15	743_2_1353	2460_2_290	7_2_1	79_02_1879	1709_2_868	160_2_1	2788_2_1	62_2_1	482_2_1	75_01_476	1493_2_1	106_01_1	125_2_1032	135_2_1	134_2_1	2684_2_564	86_2_1595	424_01_456	1917_2_14
200_2_27	743_2_1355	2460_2_278	7_2_1	79_02_1937	1709_2_876	160_2_1	2788_2_2	62_2_1	482_2_1	75_01_476	1493_2_1	106_01_1	125_2_1051	135_2_1	134_2_1	2684_2_493	86_2_1562	424_01_476	1917_2_9
200_2_30	743_2_1370	2460_2_269	7_2_1	79_02_1906	1709_2_880	160_2_1	2788_2_4	62_2_1	482_2_1	75_01_465	1493_2_1	106_01_1	125_2_1012	135_2_1	134_2_1	2684_2_551	86_2_1621	424_01_426	1917_2_8
200_2_23	743_2_1355	2460_2_294	7_2_1	79_02_1952	1709_2_834	160_2_1	2788_2_2	62_2_1	482_2_1	75_01_475	1493_2_1	106_01_1	125_2_1066	135_2_1	134_2_1	2684_2_506	86_2_1628	424_01_398	1917_2_7
200_2_26	743_2_1365	2460_2_311	79_02_1967	1709_2_856	62_2_1	482_2_1	75_01_431	1493_2_1	106_01_1	125_2_1094	135_2_1	134_2_1	2684_2_509	86_2_1570	424_01_406	1917_2_8
200_2_35	743_2_1370	2460_2_300	79_02_1949	1709_2_857	62_2_1	482_2_1	75_01_437	1493_2_1	106_01_1	125_2_1041	135_2_1	134_2_1	2684_2_527	86_2_1593	424_01_430	1917_2_6
200_2_34	743_2_1351	2460_2_326	79_02_1984	1709_2_860	62_2_1	482_2_1	75_01_449	1493_2_1	106_01_1	125_2_1046	135_2_1	134_2_1	2684_2_499	86_2_1574	424_01_418	1917_2_6
200_2_33	743_2_1400	2460_2_336	79_02_1961	1709_2_853	62_2_1	482_2_1	75_01_471	1493_2_1	106_01_1	125_2_1053	135_2_1	134_2_1	2684_2_492	86_2_1550	424_01_385	1917_2_9
200_2_35	743_2_1390	2460_2_313	79_02_1966	1709_2_840	62_2_1	482_2_1	75_01_474	1493_2_1	106_01_1	125_2_1021	135_2_1	134_2_1	2684_2_497	86_2_1584	424_01_407	1917_2_14
200_2_35	743_2_1341	2460_2_330	79_02_2041	1709_2_798	62_2_1	482_2_1	75_01_499	1493_2_1	106_01_1	125_2_991	135_2_1	134_2_1	2684_2_496	86_2_1588	424_01_415	1917_2_11
200_2_33	743_2_1412	2460_2_313	79_02_1956	1709_2_770	62_2_1	482_2_1	75_01_518	1493_2_1	106_01_1	125_2_1012	135_2_1	134_2_1	2684_2_498	86_2_1632	424_01_391	1917_2_10
200_2_24	743_2_1386	2460_2_316	79_02_2048	1709_2_705	62_2_1	482_2_1	75_01_537	1493_2_1	106_01_1	125_2_1003	135_2_1	134_2_1	2684_2_493	86_2_1675	424_01_350	1917_2_9
200_2_28	743_2_1329	2460_2_333	79_02_2058	1709_2_693	62_2_1	482_2_1	75_01_513	1493_2_1	106_01_1	125_2_1054	135_2_1	134_2_1	2684_2_476	86_2_1676	424_01_382	1917_2_5
200_2_20	743_2_1379	2460_2_324	79_02_2104	1709_2_691	62_2_1	482_2_1	75_01_470	1493_2_1	106_01_1	125_2_1063	135_2_1	134_2_1	2684_2_487	86_2_1629	424_01_371	1917_2_7
200_2_24	743_2_1383	2460_2_342	79_02_2114	1709_2_650	62_2_1	482_2_1	75_01_441	1493_2_1	106_01_1	125_2_1109	135_2_1	134_2_1	2684_2_475	86_2_1636	424_01_367	1917_2_4
200_2_26	743_2_1329	2460_2_334	79_02_2197	1709_2_623	62_2_1	482_2_1	75_01_410	1493_2_1	106_01_1	125_2_1143	135_2_1	134_2_1	2684_2_507	86_2_1637	424_01_334	1917_2_5
200_2_29	743_2_1374	2460_2_289	79_02_2193	1709_2_624	62_2_1	482_2_1	75_01_365	1493_2_1	106_01_1	125_2_1081	135_2_1	134_2_1	2684_2_523	86_2_1719	424_01_339	1917_2_9
200_2_34	743_2_1330	2460_2_289	79_02_2184	1709_2_649	62_2_1	482_2_1	75_01_415	1493_2_1	106_01_1	125_2_1104	135_2_1	134_2_1	2684_2_546	86_2_1671	424_01_312	1917_2_10
200_2_29	743_2_1351	2460_2_267	79_02_2255	1709_2_612	62_2_1	482_2_1	75_01_353	1493_2_1	106_01_1	125_2_1111	135_2_1	134_2_1	2684_2_557	86_2_1702	424_01_298	1917_2_10
200_2_39	743_2_1373	2460_2_245	79_02_2232	1709_2_581	62_2_1	482_2_1	75_01_350	1493_2_1	106_01_1	125_2_1095	135_2_1	134_2_1	2684_2_569	86_2_1755	424_01_296	1917_2_9
200_2_48	743_2_1318	2460_2_245	79_02_2289	1709_2_588	62_2_1	482_2_1	75_01_337	1493_2_1	106_01_1	125_2_1105	135_2_1	134_2_1	2684_2_569	86_2_1736	424_01_300	1917_2_7
200_2_36	743_2_1388	2460_2_215	79_02_2232	1709_2_593	62_2_1	482_2_1	75_01_311	1493_2_1	106_01_1	125_2_1128	135_2_1	134_2_1	2684_2_574	86_2_1772	424_01_285	1917_2_9
200_2_32	743_2_1388	2460_2_219	79_02_2199	1709_2_585	62_2_1	482_2_1	75_01_301	1493_2_1	106_01_1	125_2_1109	135_2_1	134_2_1	2684_2_573	86_2_1834	424_01_283	1917_2_16
200_2_21	743_2_1338	2460_2_225	79_02_2222	1709_2_616	62_2_1	482_2_1	75_01_286	1493_2_1	106_01_1	125_2_1171	135_2_1	134_2_1	2684_2_565	86_2_1782	424_01_299	1917_2_20
200_2_29	743_2_1382	2460_2_205	79_02_2209	1709_2_586	62_2_1	482_2_1	75_01_303	1493_2_1	106_01_1	125_2_1155	135_2_1	134_2_1	2684_2_577	86_2_1784	424_01_295	1917_2_15
200_2_32	743_2_1365	2460_2_186	79_02_2227	1709_2_638	62_2_1	482_2_1	75_01_282	1493_2_1	106_01_1	125_2_1136	135_2_1	134_2_1	2684_2_541	86_2_1807	424_01_310	1917_2_16
200_2_23	743_2_1414	2460_2_208	79_02_2134	1709_2_672	62_2_1	482_2_1	75_01_280	1493_2_1	106_01_1	125_2_1161	135_2_1	134_2_1	2684_2_524	86_2_1801	424_01_314	1917_2_7
200_2_26	743_2_1398	2460_2_205	79_02_2141	1709_2_681	62_2_1	482_2_1	75_01_301	1493_2_1	106_01_1	125_2_1097	135_2_1	134_2_1	2684_2_492	86_2_1852	424_01_341	1917_2_7
200_2_30	743_2_1313	2460_2_187	79_02_2129	1709_2_743	62_2_1	482_2_1	75_01_314	1493_2_1	106_01_1	125_2_1134	135_2_1	134_2_1	2684_2_455	86_2_1884	424_01_344	1917_2_8
200_2_38	743_2_1328	2460_2_172	79_02_2047	1709_2_847	62_2_1	482_2_1	75_01_287	1493_2_1	106_01_1	125_2_1178	135_2_1	134_2_1	2684_2_465	86_2_1844	424_01_329	1917_2_4
200_2_32	743_2_1336	2460_2_151	79_02_1992	1709_2_906	62_2_1	482_2_1	75_01_307	1493_2_1	106_01_1	125_2_1145	135_2_1	134_2_1	2684_2_448	86_2_1856	424_01_363	1917_2_3
200_2_25	743_2_1209	2460_2_160	79_02_1944	1709_2_997	62_2_1	482_2_1	75_01_323	1493_2_1	106_01_1	125_2_1144	135_2_1	134_2_1	2684_2_429	86_2_1914	424_01_395	1917_2_3
200_2_20	743_2_1216	2460_2_157	79_02_1913	1709_2_1035	62_2_1	482_2_1	75_01_308	1493_2_1	106_01_1	125_2_1085	135_2_1	134_2_1	2684_2_463	86_2_1927	424_01_415	1917_2_4
200_2_25	743_2_1248	2460_2_153	79_02_1875	1709_2_1043	62_2_1	482_2_1	75_01_351	1493_2_1	106_01_1	125_2_1086	135_2_1	134_2_1	2684_2_420	86_2_1930	424_01_411	1917_2_1
200_2_23	743_2_1134	2460_2_169	1709_2_1124	62_2_1	75_01_347	1493_2_1	106_01_1	125_2_1120	135_2_1	134_2_1	2684_2_409	86_2_1941	424_01_427	79_02_1847
200_2_21	743_2_1124	2460_2_153	1709_2_1143	62_2_1	75_01_358	1493_2_1	106_01_1	125_2_1120	135_2_1	134_2_1	2684_2_412	86_2_1916	424_01_433	79_02_1863
200_2_23	743_2_1161	2460_2_135	1709_2_1162	62_2_1	75_01_342	1493_2_1	106_01_1	125_2_1064	135_2_1	134_2_1	2684_2_399	86_2_1858	424_01_494	79_02_1907
200_2_21	743_2_1090	2460_2_134	1709_2_1183	62_2_1	75_01_345	1493_2_1	106_01_1	125_2_1071	135_2_1	134_2_1	2684_2_394	86_2_1829	424_01_516	79_02_1964
200_2_22	743_2_1145	2460_2_139	1709_2_1163	62_2_1	75_01_365	1493_2_1	106_01_1	125_2_1041	135_2_1	134_2_1	2684_2_400	86_2_1828	424_01_481	79_02_1962
200_2_26	743_2_1066	2460_2_130	1709_2_1189	62_2_1	75_01_393	1493_2_1	106_01_1	125_2_1031	135_2_1	134_2_1	2684_2_376	86_2_1814	424_01_521	79_02_2002
200_2_21	743_2_1051	2460_2_129	1709_2_1254	62_2_1	75_01_395	1493_2_1	106_01_1	125_2_1013	135_2_1	134_2_1	2684_2_380	86_2_1771	424_01_556	79_02_1979
200_2_19	743_2_1042	2460_2_131	1709_2_1243	62_2_1	75_01_445	1493_2_1	106_01_1	125_2_979	135_2_1	134_2_1	2684_2_360	86_2_1793	424_01_541	79_02_1996
200_2_21	743_2_966	2460_2_120	1709_2_1286	62_2_1	75_01_446	1493_2_1	106_01_1	125_2_961	135_2_1	134_2_1	2684_2_349	86_2_1764	424_01_586	79_02_2050
200_2_18	743_2_988	2460_2_134	1709_2_1344	62_2_1	75_01_431	1493_2_1	106_01_1	125_2_943	135_2_1	134_2_1	2684_2_335	86_2_1687	424_01_609	79_02_2058
200_2_16	743_2_996	2460_2_137	1709_2_1305	62_2_1	75_01_438	1493_2_1	106_01_1	125_2_915	135_2_1	134_2_1	2684_2_331	86_2_1659	424_01_662	79_02_2090
200_2_14	743_2_927	2460_2_132	1709_2_1364	62_2_1	75_01_466	1493_2_1	106_01_1	125_2_896	135_2_1	134_2_1	2684_2_320	86_2_1620	424_01_715	79_02_2095
200_2_17	743_2_895	2460_2_146	1709_2_1379	62_2_1	75_01_440	1493_2_1	106_01_1	125_2_814	135_2_1	134_2_1	2684_2_317	86_2_1659	424_01_726	79_02_2155
200_2_20	743_2_927	2460_2_142	1709_2_1307	62_2_1	75_01_493	1493_2_1	106_01_1	125_2_727	135_2_1	134_2_1	2684_2_337	86_2_1673	424_01_759	79_02_2163
200_2_22	743_2_904	2460_2_153	1709_2_1283	62_2_1	75_01_521	1493_2_1	106_01_1	125_2_702	135_2_1	134_2_1	2684_2_339	86_2_1684	424_01_738	79_02_2203
200_2_22	743_2_896	2460_2_161	1709_2_1295	62_2_1	75_01_488	1493_2_1	106_01_1	125_2_712	135_2_1	134_2_1	2684_2_337	86_2_1660	424_01_789	79_02_2189
200_2_19	743_2_900	2460_2_173	1709_2_1267	62_2_1	75_01_498	1493_2_1	106_01_1	125_2_700	135_2_1	134_2_1	2684_2_321	86_2_1638	424_01_832	79_02_2201
200_2_13	743_2_851	2460_2_170	1709_2_1269	62_2_1	75_01_508	1493_2_1	106_01_1	125_2_719	135_2_1	134_2_1	2684_2_313	86_2_1647	424_01_789	79_02_2269
200_2_14	743_2_882	2460_2_181	1709_2_1302	62_2_1	75_01_526	1493_2_1	106_01_1	125_2_649	135_2_1	134_2_1	2684_2_302	86_2_1645	424_01_797	79_02_2250
200_2_15	743_2_830	2460_2_189	1709_2_1250	62_2_1	75_01_550	1493_2_1	106_01_1	125_2_633	135_2_1	134_2_1	2684_2_275	86_2_1650	424_01_809	79_02_2346
200_2_17	743_2_818	2460_2_176	1709_2_1255	62_2_1	75_01_536	1493_2_1	106_01_1	125_2_636	135_2_1	134_2_1	2684_2_215	86_2_1718	424_01_800	79_02_2376
200_2_23	743_2_864	2460_2_168	1709_2_1258	62_2_1	75_01_576	1493_2_1	106_01_1	125_2_559	135_2_1	134_2_1	2684_2_231	86_2_1706	424_01_799	79_02_2364
200_2_19	743_2_811	2460_2_164	1709_2_1211	62_2_1	75_01_583	1493_2_1	106_01_1	125_2_570	135_2_1	134_2_1	2684_2_214	86_2_1743	424_01_806	79_02_2427
200_2_26	743_2_858	2460_2_171	1709_2_1184	62_2_1	75_01_610	1493_2_1	106_01_1	125_2_556	135_2_1	134_2_1	2684_2_214	86_2_1715	424_01_840	79_02_2373
200_2_21	743_2_826	2460_2_184	1709_2_1173	62_2_1	75_01_588	1493_2_1	106_01_1	125_2_528	135_2_1	134_2_1	2684_2_223	86_2_1753	424_01_842	79_02_2411
200_2_18	743_2_834	2460_2_192	1709_2_1149	62_2_1	75_01_622	1493_2_1	106_01_1	125_2_516	135_2_1	134_2_1	2684_2_202	86_2_1750	424_01_825	79_02_2438
200_2_29	743_2_823	2460_2_183	1709_2_1135	62_2_1	75_01_586	1493_2_1	106_01_1	125_2_517	135_2_1	134_2_1	2684_2_202	86_2_1821	424_01_827	79_02_2425
200_2_23	743_2_815	2460_2_217	1709_2_1098	62_2_1	75_01_631	1493_2_1	106_01_1	125_2_476	135_2_1	134_2_1	2684_2_181	86_2_1837	424_01_799	79_02_2470
200_2_27	743_2_803	2460_2_212	1709_2_1103	62_2_1	75_01_603	1493_2_1	106_01_1	125_2_520	135_2_1	134_2_1	2684_2_183	86_2_1843	424_01_821	79_02_2433
200_2_31	743_2_802	2460_2_210	1709_2_1119	62_2_1	75_01_575	1493_2_1	106_01_1	125_2_490	135_2_1	134_2_1	2684_2_199	86_2_1859	424_01_832	79_02_2429
200_2_30	743_2_811	2460_2_208	1709_2_1121	62_2_1	75_01_565	1493_2_1	106_01_1	125_2_506	135_2_1	134_2_1	2684_2_216	86_2_1857	424_01_827	79_02_2401
200_2_45	743_2_783	2460_2_210	1709_2_1135	62_2_1	75_01_588	1493_2_1	106_01_1	125_2_543	135_2_1	134_2_1	2684_2_207	86_2_1851	424_01_860	79_02_2321
200_2_34	743_2_862	2460_2_194	1709_2_1128	62_2_1	75_01_585	1493_2_1	106_01_1	125_2_503	135_2_1	134_2_1	2684_2_262	86_2_1867	424_01_855	79_02_2248
200_2_27	743_2_895	2460_2_213	1709_2_1083	62_2_1	75_01_593	1493_2_1	106_01_1	125_2_533	135_2_1	134_2_1	2684_2_239	86_2_1867	424_01_835	79_02_2259
200_2_24	743_2_972	2460_2_186	1709_2_1052	62_2_1	75_01_569	1493_2_1	106_01_1	125_2_571	135_2_1	134_2_1	2684_2_236	86_2_1911	424_01_822	79_02_2200
200_2_32	743_2_1054	2460_2_184	1709_2_1039	62_2_1	75_01_552	1493_2_1	106_01_1	125_2_553	135_2_1	134_2_1	2684_2_290	86_2_1837	424_01_813	79_02_2185
200_2_16	743_2_1075	2460_2_206	1709_2_1030	62_2_1	75_01_528	1493_2_1	106_01_1	125_2_608	135_2_1	134_2_1	2684_2_284	86_2_1793	424_01_810	79_02_2192
200_2_8	743_2_1080	2460_2_197	1709_2_991	62_2_1	75_01_490	1493_2_1	106_01_1	125_2_616	135_2_1	134_2_1	2684_2_310	86_2_1857	424_01_825	79_02_2170
200_2_5	743_2_1081	2460_2_193	1709_2_998	62_2_1	75_01_508	1493_2_1	106_01_1	125_2_587	135_2_1	134_2_1	2684_2_324	86_2_1894	424_01_755	79_02_2197
200_2_11	743_2_1122	2460_2_198	1709_2_973	62_2_1	75_01_473	1493_2_1	106_01_1	125_2_664	135_2_1	134_2_1	2684_2_307	86_2_1857	424_01_767	79_02_2173
200_2_8	743_2_1152	2460_2_189	1709_2_954	62_2_1	75_01_465	1493_2_1	106_01_1	125_2_724	135_2_1	134_2_1	2684_2_320	86_2_1871	424_01_716	79_02_2145
200_2_9	743_2_1188	2460_2_196	1709_2_928	62_2_1	75_01_438	1493_2_1	106_01_1	125_2_751	135_2_1	134_2_1	2684_2_325	86_2_1856	424_01_727	79_02_2118
200_2_11	743_2_1140	2460_2_199	1709_2_909	62_2_1	75_01_385	1493_2_1	106_01_1	125_2_791	135_2_1	134_2_1	2684_2_299	86_2_1923	424_01_735	79_02_2142
200_2_11	743_2_1131	2460_2_201	1709_2_915	62_2_1	75_01_344	1493_2_1	106_01_1	125_2_831	135_2_1	134_2_1	2684_2_309	86_2_1987	424_01_740	79_02_2059
200_2_17	743_2_1124	2460_2_200	1709_2_939	62_2_1	75_01_342	1493_2_1	106_01_1	125_2_886	135_2_1	134_2_1	2684_2_314	86_2_1888	424_01_685	79_02_2128
200_2_16	743_2_1077	2460_2_196	1709_2_898	62_2_1	75_01_293	1493_2_1	106_01_1	125_2_996	135_2_1	134_2_1	2684_2_323	86_2_1896	424_01_641	79_02_2182
200_2_17	743_2_1055	2460_2_195	1709_2_895	62_2_1	75_01_277	1493_2_1	106_01_1	125_2_1049	135_2_1	134_2_1	2684_2_300	86_2_1946	424_01_620	79_02_2161
200_2_24	743_2_1060	2460_2_191	1709_2_865	62_2_1	75_01_282	1493_2_1	106_01_1	125_2_1090	135_2_1	134_2_1	2684_2_318	86_2_1957	424_01_551	79_02_2182
200_2_21	743_2_1028	2460_2_191	1709_2_845	62_2_1	75_01_253	1493_2_1	106_01_1	125_2_1170	135_2_1	134_2_1	2684_2_321	86_2_2018	424_01_510	79_02_2169
200_2_29	743_2_1090	2460_2_179	1709_2_856	62_2_1	75_01_255	1493_2_1	106_01_1	125_2_1166	135_2_1	134_2_1	2684_2_325	86_2_2036	424_01_444	79_02_2151
200_2_27	743_2_1063	2460_2_192	1709_2_838	62_2_1	75_01_236	1493_2_1	106_01_1	125_2_1160	135_2_1	134_2_1	2684_2_331	86_2_2104	424_01_430	79_02_2146
200_2_26	743_2_1040	2460_2_192	1709_2_803	62_2_1	75_01_226	1493_2_1	106_01_1	125_2_1224	135_2_1	134_2_1	2684_2_330	86_2_2248	424_01_361	79_02_2076
200_2_36	743_2_1033	2460_2_187	1709_2_817	62_2_1	75_01_216	1493_2_1	106_01_1	125_2_1238	135_2_1	134_2_1	2684_2_332	86_2_2288	424_01_334	79_02_2051
200_2_27	743_2_1033	2460_2_187	1709_2_801	62_2_1	75_01_236	1493_2_1	106_01_1	125_2_1270	135_2_1	134_2_1	2684_2_328	86_2_2337	424_01_328	79_02_1987
200_2_27	743_2_1029	2460_2_202	1709_2_823	62_2_1	75_01_220	1493_2_1	106_01_1	125_2_1253	135_2_1	134_2_1	2684_2_350	86_2_2416	424_01_321	79_02_1894
200_2_17	743_2_1073	2460_2_217	1709_2_805	62_2_1	75_01_245	1493_2_1	106_01_1	125_2_1295	135_2_1	134_2_1	2684_2_345	86_2_2353	424_01_304	79_02_1885
200_2_15	743_2_1046	2460_2_237	1709_2_827	62_2_1	75_01_257	1493_2_1	106_01_1	125_2_1314	135_2_1	134_2_1	2684_2_338	86_2_2479	424_01_287	79_02_1739
200_2_12	743_2_1013	2460_2_244	1709_2_894	62_2_1	75_01_264	1493_2_1	106_01_1	125_2_1271	135_2_1	134_2_1	2684_2_349	86_2_2533	424_01_272	79_02_1686
200_2_11	743_2_1094	2460_2_246	1709_2_909	62_2_1	75_01_283	1493_2_1	106_01_1	125_2_1263	135_2_1	134_2_1	2684_2_335	86_2_2477	424_01_296	79_02_1625
200_2_17	743_2_1059	2460_2_269	1709_2_923	62_2_1	75_01_281	1493_2_1	106_01_1	125_2_1251	135_2_1	134_2_1	2684_2_357	86_2_2555	424_01_286	79_02_1539
200_2_14	743_2_1051	2460_2_277	1709_2_969	62_2_1	75_01_300	1493_2_1	106_01_1	125_2_1250	135_2_1	134_2_1	2684_2_375	86_2_2541	424_01_286	79_02_1472
200_2_18	743_2_1089	2460_2_281	1709_2_985	62_2_1	75_01_346	1493_2_1	106_01_1	125_2_1181	135_2_1	134_2_1	2684_2_365	86_2_2534	424_01_274	79_02_1467
200_2_18	743_2_1026	2460_2_324	1709_2_1023	62_2_1	75_01_329	1493_2_1	106_01_1	125_2_1241	135_2_1	134_2_1	2684_2_367	86_2_2514	424_01_253	79_02_1445
200_2_16	743_2_1101	2460_2_301	1709_2_1050	62_2_1	75_01_337	1493_2_1	106_01_1	125_2_1189	135_2_1	134_2_1	2684_2_346	86_2_2520	424_01_275	79_02_1407
200_2_21	743_2_1143	2460_2_286	1709_2_999	62_2_1	75_01_352	1493_2_1	106_01_1	125_2_1197	135_2_1	134_2_1	2684_2_352	86_2_2526	424_01_280	79_02_1385
200_2_16	743_2_1132	2460_2_281	1709_2_1058	62_2_1	75_01_359	1493_2_1	106_01_1	125_2_1184	135_2_1	134_2_1	2684_2_361	86_2_2487	424_01_269	79_02_1395
200_2_18	743_2_1173	2460_2_263	1709_2_1051	62_2_1	75_01_387	1493_2_1	106_01_1	125_2_1113	135_2_1	134_2_1	2684_2_338	86_2_2488	424_01_298	79_02_1412
200_2_14	743_2_1196	2460_2_268	1709_2_1039	62_2_1	75_01_353	1493_2_1	106_01_1	125_2_1183	135_2_1	134_2_1	2684_2_316	86_2_2438	424_01_297	79_02_1434
200_2_11	743_2_1128	2460_2_283	1709_2_1066	62_2_1	75_01_369	1493_2_1	106_01_1	125_2_1167	135_2_1	134_2_1	2684_2_325	86_2_2487	424_01_279	79_02_1426
200_2_17	743_2_1158	2460_2_275	1709_2_1025	62_2_1	75_01_401	1493_2_1	106_01_1	125_2_1159	135_2_1	134_2_1	2684_2_338	86_2_2492	424_01_296	79_02_1379
200_2_16	743_2_1162	2460_2_274	1709_2_1057	62_2_1	75_01_406	1493_2_1	106_01_1	125_2_1144	135_2_1	134_2_1	2684_2_336	86_2_2472	424_01_282	79_02_1394
200_2_11	743_2_1123	2460_2_250	1709_2_1090	62_2_1	75_01_370	1493_2_1	106_01_1	125_2_1124	135_2_1	134_2_1	2684_2_349	86_2_2532	424_01_284	79_02_1410
200_2_12	743_2_1119	2460_2_244	1709_2_1046	62_2_1	75_01_351	1493_2_1	106_01_1	125_2_1116	135_2_1	134_2_1	2684_2_346	86_2_2539	424_01_279	79_02_1493
200_2_7	743_2_1132	2460_2_239	1709_2_1030	62_2_1	75_01_357	1493_2_1	106_01_1	125_2_1197	135_2_1	134_2_1	2684_2_335	86_2_2413	424_01_289	79_02_1547
200_2_7	743_2_1103	2460_2_206	1709_2_1037	62_2_1	75_01_313	1493_2_1	106_01_1	125_2_1216	135_2_1	134_2_1	2684_2_358	86_2_2413	424_01_296	79_02_1599
200_2_1	743_2_1113	2460_2_219	1709_2_1002	62_2_1	75_01_316	1493_2_1	106_01_1	125_2_1226	135_2_1	134_2_1	2684_2_355	86_2_2338	424_01_294	79_02_1678
200_2_4	743_2_1095	2460_2_221	1709_2_1021	62_2_1	75_01_310	1493_2_1	106_01_1	125_2_1228	135_2_1	134_2_1	2684_2_369	86_2_2322	424_01_289	79_02_1684
200_2_8	743_2_1077	2460_2_202	1709_2_990	62_2_1	75_01_273	1493_2_1	106_01_1	125_2_1243	135_2_1	134_2_1	2684_2_369	86_2_2251	424_01_303	79_02_1823
200_2_5	743_2_1080	2460_2_190	1709_2_933	62_2_1	75_01_245	1493_2_1	106_01_1	125_2_1292	135_2_1	134_2_1	2684_2_363	86_2_2232	424_01_321	79_02_1881
200_2_4	743_2_1042	2460_2_183	1709_2_906	62_2_1	75_01_239	1493_2_1	106_01_1	125_2_1312	135_2_1	134_2_1	2684_2_382	86_2_2173	424_01_321	79_02_1979
200_2_3	743_2_1022	2460_2_168	1709_2_882	62_2_1	75_01_202	1493_2_1	106_01_1	125_2_1282	135_2_1	134_2_1	2684_2_417	86_2_2130	424_01_369	79_02_2071
743_2_1009	2460_2_161	1709_2_846	62_2_1	75_01_186	1493_2_1	106_01_1	125_2_1335	135_2_1	134_2_1	2684_2_417	86_2_2163	424_01_347	79_02_2082
743_2_981	2460_2_139	1709_2_844	62_2_1	75_01_190	1493_2_1	106_01_1	125_2_1365	135_2_1	134_2_1	2684_2_418	86_2_2204	424_01_332	79_02_2072
743_2_1029	2460_2_132	1709_2_866	62_2_1	75_01_183	1493_2_1	106_01_1	125_2_1425	135_2_1	134_2_1	2684_2_416	86_2_2086	424_01_330	79_02_2077
743_2_1052	2460_2_125	1709_2_845	62_2_1	75_01_168	1493_2_1	106_01_1	125_2_1452	135_2_1	134_2_1	2684_2_424	86_2_2075	424_01_344	79_02_2061
743_2_1078	2460_2_107	1709_2_886	62_2_1	75_01_198	1493_2_1	106_01_1	125_2_1393	135_2_1	134_2_1	2684_2_414	86_2_2072	424_01_319	79_02_2077
743_2_1128	2460_2_113	1709_2_854	62_2_1	75_01_181	1493_2_1	106_01_1	125_2_1426	135_2_1	134_2_1	2684_2_415	86_2_2045	424_01_321	79_02_2061
743_2_1142	2460_2_110	1709_2_875	62_2_1	75_01_163	1493_2_1	106_01_1	125_2_1413	135_2_1	134_2_1	2684_2_436	86_2_2083	424_01_311	79_02_2013
743_2_1119	2460_2_106	1709_2_912	62_2_1	75_01_154	1493_2_1	106_01_1	125_2_1383	135_2_1	134_2_1	2684_2_418	86_2_2101	424_01_324	79_02_2027
743_2_1116	2460_2_94	1709_2_914	62_2_1	75_01_147	1493_2_1	106_01_1	125_2_1405	135_2_1	134_2_1	2684_2_458	86_2_2146	424_01_320	79_02_1944
743_2_1107	2460_2_88	1709_2_885	62_2_1	75_01_142	1493_2_1	106_01_1	125_2_1431	135_2_1	134_2_1	2684_2_422	86_2_2225	424_01_336	79_02_1912
743_2_1209	2460_2_90	1709_2_866	62_2_1	75_01_133	1493_2_1	106_01_1	125_2_1424	135_2_1	134_2_1	2684_2_427	86_2_2161	424_01_322	79_02_1916
743_2_1296	2460_2_81	1709_2_851	62_2_1	75_01_126	1493_2_1	106_01_1	125_2_1417	135_2_1	134_2_1	2684_2_449	86_2_2087	424_01_335	79_02_1903
743_2_1243	2460_2_70	1709_2_851	62_2_1	75_01_104	1493_2_1	106_01_1	125_2_1402	135_2_1	134_2_1	2684_2_470	86_2_2081	424_01_360	79_02_1961
743_2_1203	2460_2_73	1709_2_799	62_2_1	75_01_135	1493_2_1	106_01_1	125_2_1433	135_2_1	134_2_1	2684_2_442	86_2_2057	424_01_368	79_02_2035
743_2_1236	2460_2_77	1709_2_813	62_2_1	75_01_151	1493_2_1	106_01_1	125_2_1456	135_2_1	134_2_1	2684_2_423	86_2_1998	424_01_353	79_02_2037
743_2_1158	2460_2_86	1709_2_816	62_2_1	75_01_139	1493_2_1	106_01_1	125_2_1509	135_2_1	134_2_1	2684_2_468	86_2_1966	424_01_349	79_02_2057
743_2_1142	2460_2_91	1709_2_825	62_2_1	75_01_139	1493_2_1	106_01_1	125_2_1552	135_2_1	134_2_1	2684_2_433	86_2_1913	424_01_350	79_02_2102
743_2_1174	2460_2_88	1709_2_853	62_2_1	75_01_156	1493_2_1	106_01_1	125_2_1507	135_2_1	134_2_1	2684_2_443	86_2_1901	424_01_362	79_02_2061
743_2_1157	2460_2_89	1709_2_892	62_2_1	75_01_154	1493_2_1	106_01_1	125_2_1514	135_2_1	134_2_1	2684_2_401	86_2_1878	424_01_331	79_02_2129
743_2_1213	2460_2_96	1709_2_932	62_2_1	75_01_156	1493_2_1	106_01_1	125_2_1469	135_2_1	134_2_1	2684_2_408	86_2_1842	424_01_351	79_02_2077
743_2_1274	2460_2_97	1709_2_946	62_2_1	75_01_159	1493_2_1	106_01_1	125_2_1432	135_2_1	134_2_1	2684_2_429	86_2_1805	424_01_349	79_02_2055
743_2_1243	2460_2_107	1709_2_954	62_2_1	75_01_132	1493_2_1	106_01_1	125_2_1426	135_2_1	134_2_1	2684_2_441	86_2_1783	424_01_348	79_02_2113
743_2_1249	2460_2_125	1709_2_944	62_2_1	75_01_148	1493_2_1	106_01_1	125_2_1398	135_2_1	134_2_1	2684_2_428	86_2_1771	424_01_355	79_02_2129
743_2_1287	2460_2_131	1709_2_981	62_2_1	75_01_146	1493_2_1	106_01_1	125_2_1356	135_2_1	134_2_1	2684_2_397	86_2_1779	424_01_373	79_02_2098
743_2_1269	2460_2_143	1709_2_1006	62_2_1	75_01_132	1493_2_1	106_01_1	125_2_1362	135_2_1	134_2_1	2684_2_396	86_2_1655	424_01_379	79_02_2204
743_2_1277	2460_2_149	1709_2_1020	62_2_1	75_01_143	1493_2_1	106_01_1	125_2_1321	135_2_1	134_2_1	2684_2_404	86_2_1678	424_01_380	79_02_2176
743_2_1237	2460_2_130	1709_2_1026	62_2_1	75_01_133	1493_2_1	106_01_1	125_2_1347	135_2_1	134_2_1	2684_2_370	86_2_1666	424_01_358	79_02_2281
743_2_1182	2460_2_147	1709_2_1057	62_2_1	75_01_142	1493_2_1	106_01_1	125_2_1342	135_2_1	134_2_1	2684_2_374	86_2_1615	424_01_377	79_02_2311
743_2_1225	2460_2_162	1709_2_1030	62_2_1	75_01_150	1493_2_1	106_01_1	125_2_1306	135_2_1	134_2_1	2684_2_356	86_2_1663	424_01_373	79_02_2280
743_2_1169	2460_2_140	1709_2_1010	62_2_1	75_01_149	1493_2_1	106_01_1	125_2_1359	135_2_1	134_2_1	2684_2_342	86_2_1679	424_01_360	79_02_2335
743_2_1182	2460_2_163	1709_2_991	62_2_1	75_01_168	1493_2_1	106_01_1	125_2_1296	135_2_1	134_2_1	2684_2_335	86_2_1648	424_01_351	79_02_2411
743_2_1168	2460_2_164	1709_2_971	62_2_1	75_01_142	1493_2_1	106_01_1	125_2_1270	135_2_1	134_2_1	2684_2_284	86_2_1756	424_01_398	79_02_2392
743_2_1135	2460_2_175	1709_2_964	62_2_1	75_01_120	1493_2_1	106_01_1	125_2_1249	135_2_1	134_2_1	2684_2_275	86_2_1720	424_01_443	79_02_2462
743_2_1108	2460_2_201	1709_2_942	62_2_1	75_01_127	1493_2_1	106_01_1	125_2_1185	135_2_1	134_2_1	2684_2_288	86_2_1767	424_01_422	79_02_2499
743_2_1064	2460_2_224	1709_2_893	62_2_1	75_01_123	1493_2_1	106_01_1	125_2_1256	135_2_1	134_2_1	2684_2_236	86_2_1826	424_01_389	79_02_2530
743_2_1027	2460_2_239	1709_2_917	62_2_1	75_01_131	1493_2_1	106_01_1	125_2_1184	135_2_1	134_2_1	2684_2_244	86_2_1855	424_01_407	79_02_2539
743_2_1032	2460_2_251	1709_2_866	62_2_1	75_01_119	1493_2_1	106_01_1	125_2_1138	135_2_1	134_2_1	2684_2_253	86_2_1834	424_01_458	79_02_2589
743_2_1041	2460_2_246	1709_2_871	62_2_1	75_01_127	1493_2_1	106_01_1	125_2_1149	135_2_1	134_2_1	2684_2_231	86_2_1821	424_01_501	79_02_2551
743_2_969	2460_2_297	1709_2_906	62_2_1	75_01_151	1493_2_1	106_01_1	125_2_1116	135_2_1	134_2_1	2684_2_226	86_2_1764	424_01_480	79_02_2627
743_2_1010	2460_2_324	1709_2_885	62_2_1	75_01_171	1493_2_1	106_01_1	125_2_1118	135_2_1	134_2_1	2684_2_220	86_2_1764	424_01_491	79_02_2550
743_2_1063	2460_2_326	1709_2_913	62_2_1	75_01_160	1493_2_1	106_01_1	125_2_1141	135_2_1	134_2_1	2684_2_210	86_2_1734	424_01_511	79_02_2473
743_2_1095	2460_2_331	1709_2_888	62_2_1	75_01_183	1493_2_1	106_01_1	125_2_1054	135_2_1	134_2_1	2684_2_203	86_2_1765	424_01_546	79_02_2474
743_2_1095	2460_2_331	1709_2_914	62_2_1	75_01_199	1493_2_1	106_01_1	125_2_1011	135_2_1	134_2_1	2684_2_179	86_2_1788	424_01_558	79_02_2465
743_2_1084	2460_2_338	1709_2_919	62_2_1	75_01_196	1493_2_1	106_01_1	125_2_1036	135_2_1	134_2_1	2684_2_187	86_2_1770	424_01_554	79_02_2461
743_2_1058	2460_2_339	1709_2_934	62_2_1	75_01_195	1493_2_1	106_01_1	125_2_1009	135_2_1	134_2_1	2684_2_202	86_2_1776	424_01_553	79_02_2477
743_2_1112	2460_2_316	1709_2_936	62_2_1	75_01_207	1493_2_1	106_01_1	125_2_1069	135_2_1	134_2_1	2684_2_205	86_2_1796	424_01_502	79_02_2398
743_2_1119	2460_2_337	1709_2_927	62_2_1	75_01_224	1493_2_1	106_01_1	125_2_1016	135_2_1	134_2_1	2684_2_215	86_2_1790	424_01_487	79_02_2428
743_2_1146	2460_2_329	1709_2_979	62_2_1	75_01_201	1493_2_1	106_01_1	125_2_924	135_2_1	134_2_1	2684_2_231	86_2_1802	424_01_500	79_02_2428
743_2_1175	2460_2_312	1709_2_1003	62_2_1	75_01_231	1493_2_1	106_01_1	125_2_949	135_2_1	134_2_1	2684_2_219	86_2_1779	424_01_521	79_02_2355
743_2_1193	2460_2_333	1709_2_983	62_2_1	75_01_218	1493_2_1	106_01_1	125_2_1015	135_2_1	134_2_1	2684_2_205	86_2_1742	424_01_529	79_02_2327
743_2_1195	2460_2_326	1709_2_968	62_2_1	75_01_208	1493_2_1	106_01_1	125_2_1027	135_2_1	134_2_1	2684_2_219	86_2_1818	424_01_526	79_02_2261
743_2_1260	2460_2_306	1709_2_996	62_2_1	75_01_184	1493_2_1	106_01_1	125_2_1058	135_2_1	134_2_1	2684_2_216	86_2_1735	424_01_542	79_02_2248
743_2_1242	2460_2_296	1709_2_995	62_2_1	75_01_190	1493_2_1	106_01_1	125_2_1076	135_2_1	134_2_1	2684_2_233	86_2_1822	424_01_557	79_02_2132
743_2_1314	2460_2_288	1709_2_928	62_2_1	75_01_165	1493_2_1	106_01_1	125_2_1123	135_2_1	134_2_1	2684_2_203	86_2_1808	424_01_518	79_02_2194
743_2_1361	2460_2_313	1709_2_943	62_2_1	75_01_147	1493_2_1	106_01_1	125_2_1219	135_2_1	134_2_1	2684_2_200	86_2_1677	424_01_557	79_02_2123
743_2_1374	2460_2_325	1709_2_941	62_2_1	75_01_132	1493_2_1	106_01_1	125_2_1195	135_2_1	134_2_1	2684_2_208	86_2_1720	424_01_543	79_02_2103
743_2_1420	2460_2_290	1709_2_898	62_2_1	75_01_118	1493_2_1	106_01_1	125_2_1276	135_2_1	134_2_1	2684_2_227	86_2_1808	424_01_459	79_02_2042
743_2_1447	2460_2_299	1709_2_882	62_2_1	75_01_94	1493_2_1	106_01_1	125_2_1358	135_2_1	134_2_1	2684_2_231	86_2_1784	424_01_461	79_02_1979
743_2_1426	2460_2_292	1709_2_842	62_2_1	75_01_79	1493_2_1	106_01_1	125_2_1403	135_2_1	134_2_1	2684_2_249	86_2_1871	424_01_432	79_02_1944
743_2_1438	2460_2_275	1709_2_814	62_2_1	75_01_68	1493_2_1	106_01_1	125_2_1472	135_2_1	134_2_1	2684_2_261	86_2_1860	424_01_424	79_02_1928
743_2_1440	2460_2_249	1709_2_802	62_2_1	75_01_57	1493_2_1	106_01_1	125_2_1477	135_2_1	134_2_1	2684_2_270	86_2_1857	424_01_450	79_02_1940
743_2_1469	2460_2_258	1709_2_789	62_2_1	75_01_46	1493_2_1	106_01_1	125_2_1433	135_2_1	134_2_1	2684_2_284	86_2_1890	424_01_439	79_02_1933
743_2_1489	2460_2_274	1709_2_815	62_2_1	75_01_36	1493_2_1	106_01_1	125_2_1534	135_2_1	134_2_1	2684_2_280	86_2_1842	424_01_434	79_02_1842
743_2_1485	2460_2_302	1709_2_790	62_2_1	75_01_23	1493_2_1	106_01_1	125_2_1510	135_2_1	134_2_1	2684_2_309	86_2_1845	424_01_451	79_02_1832
743_2_1535	2460_2_315	1709_2_763	62_2_1	75_01_11	1493_2_1	106_01_1	125_2_1499	135_2_1	134_2_1	2684_2_317	86_2_1887	424_01_451	79_02_1765
743_2_1536	2460_2_325	1709_2_755	62_2_1	75_01_5	1493_2_1	106_01_1	125_2_1522	135_2_1	134_2_1	2684_2_335	86_2_1855	424_01_459	79_02_1749
743_2_1548	2460_2_321	1709_2_733	62_2_1	75_01_5	1493_2_1	106_01_1	125_2_1514	135_2_1	134_2_1	2684_2_343	86_2_1923	424_01_473	79_02_1682
743_2_1532	2460_2_304	1709_2_750	62_2_1	75_01_5	1493_2_1	106_01_1	125_2_1573	135_2_1	134_2_1	2684_2_321	86_2_1936	424_01_434	79_02_1682
743_2_1503	2460_2_295	1709_2_810	62_2_1	75_01_4	1493_2_1	106_01_1	125_2_1633	135_2_1	134_2_1	2684_2_328	86_2_1909	424_01_428	79_02_1630
743_2_1515	2460_2_268	1709_2_796	62_2_1	75_01_2	1493_2_1	106_01_1	125_2_1571	135_2_1	134_2_1	2684_2_292	86_2_2021	424_01_441	79_02_1630
743_2_1490	2460_2_249	1709_2_801	62_2_1	75_01_1	1493_2_1	106_01_1	125_2_1605	135_2_1	134_2_1	2684_2_277	86_2_2047	424_01_445	79_02_1624
743_2_1379	2460_2_273	1709_2_856	62_2_1	1493_2_1	106_01_1	125_2_1690	135_2_1	134_2_1	2684_2_258	86_2_2027	424_01_416	79_02_1644
743_2_1390	2460_2_274	1709_2_852	62_2_1	1493_2_1	106_01_1	125_2_1598	135_2_1	134_2_1	2684_2_272	86_2_2034	424_01_409	79_02_1717
743_2_1292	2460_2_296	1709_2_886	62_2_1	1493_2_1	106_01_1	125_2_1653	135_2_1	134_2_1	2684_2_251	86_2_1988	424_01_443	79_02_1734
743_2_1317	2460_2_290	1709_2_866	62_2_1	1493_2_1	106_01_1	125_2_1585	135_2_1	134_2_1	2684_2_242	86_2_2004	424_01_460	79_02_1782
[truncated: 3,752 more rows]
[truncated: 3,077 more columns]
