# Supplementary material for: Environmental change makes robust ecological networks fragile
Source: Nat Commun. 2016 Aug 11;7:12462. doi: 10.1038/ncomms12462 (PMC4987532; doi:10.1038/ncomms12462)
Supplement: Supplementary Data 1 — Host-parasite networks and host extinction sequences in Avida experiments. The compressed archive includes the 100 co-evolved host-parasite networks and the host extinction sequences in the historical scenario. [file ncomms12462-s2.zip › Supplementary_data_S1/host_extinction_sequence_75.csv]

199_0_2	619_4_1	1140_0_1	1141_1_1	643_04_3	198_0_4	429_34_6	1144_0_1	1257_4_1	1145_0_1	345_0_1	346_0_2	347_03_1	340_0_2	341_46_3	342_0_4	343_0_1	810_0_1	813_034_2	348_13_9	349_04_6	816_3_3	595_34_2	719_0_2	718_04_2	716_0_1	715_4_1	714_0_1	713_34_1	618_13_3	891_1_1	661_46_2	505_0_1	1069_35_1	916_3_2	1061_0_1	1063_0_1	1062_0_1	1065_14_1	1064_34_2	1258_13_1	298_4_2	299_04_1	296_34_2	297_1_3	294_0_5	426_0_2	292_3_2	293_0_5	290_34_1
199_0_2	619_4_1	1140_0_1	1141_1_1	643_04_3	198_0_4	429_34_6	1144_0_1	1145_0_1	345_0_1	346_0_2	347_03_1	340_0_2	341_46_4	342_0_4	343_0_1	810_0_1	813_034_2	348_13_10	349_04_6	816_3_3	918_0_1	595_34_1	719_0_2	718_04_2	716_0_1	715_4_1	713_34_1	618_13_3	661_46_2	505_0_1	1069_35_2	916_3_2	283_03_1	1061_0_1	1063_0_1	1062_0_1	1064_34_2	1258_13_1	298_4_2	299_04_1	296_34_1	297_1_2	294_0_5	912_03_2	292_3_2	293_0_5	290_34_1	291_0_3	1128_4_1
199_0_2	619_4_1	1140_0_1	1141_1_2	198_0_3	429_34_6	1144_0_1	345_0_1	346_0_2	347_03_2	340_0_2	341_46_4	342_0_4	343_0_2	813_034_2	348_13_10	349_04_7	816_3_2	918_0_1	595_34_2	1149_4_1	719_0_2	718_04_2	716_0_1	715_4_1	713_34_1	618_13_2	661_46_4	505_0_1	1069_35_2	916_3_2	283_03_1	1061_0_1	1063_0_2	1062_0_2	1064_34_3	1258_13_1	298_4_2	299_04_1	296_34_1	297_1_2	294_0_7	912_03_4	292_3_2	293_0_5	290_34_1	291_0_3	1128_4_1	592_0_1	1082_1_2
619_4_1	1141_1_1	429_34_6	1144_0_1	345_0_1	346_0_2	347_03_2	340_0_2	341_46_1	342_0_4	343_0_4	813_034_2	348_13_11	349_04_7	816_3_2	918_0_1	595_34_2	1149_4_1	719_0_2	718_04_2	716_0_1	715_4_1	713_34_1	618_13_2	661_46_10	505_0_1	1069_35_4	736_1_1	916_3_2	283_03_1	1061_0_2	1063_0_3	1062_0_4	1064_34_4	913_4_1	299_04_1	297_1_2	294_0_6	912_03_7	293_0_6	291_0_3	1128_4_1	592_0_1	1082_1_2	597_46_5	194_34_8	197_0_1	196_03_7	191_3_3	190_1_14
1144_0_1	345_0_1	347_03_2	340_0_2	341_46_1	342_0_2	343_0_2	813_034_1	348_13_14	349_04_3	816_3_4	1149_4_1	719_0_2	718_04_1	715_4_1	713_34_1	618_13_4	1069_35_5	736_1_1	916_3_1	283_03_1	1061_0_3	1063_0_5	1062_0_7	1064_34_3	619_4_1	913_4_1	299_04_1	297_1_2	294_0_5	912_03_9	293_0_6	291_0_1	1087_14_2	199_0_2	1082_1_4	597_46_5	195_4_1	194_34_4	1122_1_1	196_03_5	191_3_1	190_1_15	1127_0_1	270_0_2	271_0_3	272_34_1	1138_1_1	274_46_1	503_1_10
819_46_5	347_03_2	343_0_2	348_13_13	349_04_2	816_3_4	1069_35_5	422_3_2	1061_0_4	1063_0_5	1062_0_7	427_1_9	299_04_1	294_0_5	295_0_2	293_0_4	1087_14_1	199_0_2	1082_1_3	597_46_4	1120_0_2	194_34_2	196_03_5	190_1_11	270_0_2	271_0_2	274_46_1	503_1_8	276_0_2	524_46_16	1019_13_3	1013_03_3	1234_3_3	448_1_1	1233_12_1	441_1_6	444_46_6	102_1_5	103_34_27	100_4_5	106_34_21	107_3_1	104_04_4	39_1_1	38_0_10	33_12_24	32_3_25	31_34_1	30_34_13	37_0_55
214_0_11	1268_3_3	212_4_1	1147_46_1	669_0_2	1261_3_2	1260_0_5	43_1_1	764_14_2	765_01_2	133_1_34	91_3_47	131_3_25	130_4_8	136_3_19	134_0_16	495_12_6	139_0_2	138_1_66	492_04_4	24_14_5	25_0_5	690_14_2	27_3_8	20_46_23	210_0_3	891_1_1	23_1_2	643_04_5	320_3_6	1070_1_1	289_03_24	288_13_9	540_03_1	26_04_1	547_13_29	343_0_2	219_1_1	280_0_8	348_13_21	665_0_1	816_3_5	286_0_9	994_04_2	595_34_1	7_3_4	675_46_1	1157_46_1	671_14_3	618_13_2
214_0_7	1268_3_6	224_14_1	1147_46_1	1260_0_5	661_46_19	765_01_2	133_1_39	91_3_56	131_3_21	130_4_5	136_3_16	134_0_17	495_12_4	138_1_76	492_04_5	24_14_2	25_0_7	690_14_2	27_3_12	20_46_38	21_46_8	23_1_2	643_04_4	320_3_6	289_03_26	288_13_8	540_03_1	26_04_1	547_13_29	343_0_1	219_1_1	280_0_7	348_13_25	816_3_6	994_04_2	7_3_5	671_14_1	618_13_3	121_0_3	122_1_34	125_0_36	126_1_8	264_13_1	660_0_2	183_1_15	1069_35_6	17_0_1	1061_0_3	1063_0_10
214_0_7	1268_3_5	1260_0_5	661_46_19	765_01_2	133_1_46	131_3_12	130_4_3	136_3_10	134_0_15	495_12_4	138_1_82	492_04_4	67_03_16	25_0_6	26_04_1	27_3_10	20_46_58	21_46_4	23_1_1	643_04_7	320_3_8	289_03_26	288_13_7	540_03_1	547_13_33	219_1_1	280_0_4	348_13_27	816_3_3	994_04_1	7_3_3	618_13_3	121_0_3	122_1_45	125_0_25	126_1_10	264_13_2	660_0_1	423_0_1	1069_35_4	17_0_1	55_1_22	1063_0_11	1062_0_14	52_14_29	1061_0_3	18_34_14	370_1_78	923_0_2
214_0_7	1268_3_5	1260_0_3	661_46_23	133_1_51	131_3_6	130_4_1	136_3_5	134_0_18	495_12_1	138_1_96	492_04_4	67_03_10	25_0_5	26_04_1	27_3_8	20_46_72	23_1_1	643_04_7	320_3_11	289_03_20	288_13_6	540_03_1	547_13_40	280_0_3	348_13_27	816_3_6	7_3_3	121_0_4	122_1_51	125_0_11	126_1_8	264_13_3	423_0_1	1069_35_3	17_0_1	55_1_26	1063_0_8	1062_0_14	52_14_17	1061_0_4	370_1_92	923_0_2	375_3_3	57_46_1	376_0_13	775_3_5	319_35_34	318_3_18	708_1_14
214_0_5	1268_3_3	1260_0_2	661_46_18	133_1_49	131_3_2	130_4_1	136_3_1	134_0_18	138_1_108	492_04_3	67_03_13	25_0_2	26_04_1	27_3_13	20_46_76	23_1_1	643_04_7	320_3_10	289_03_11	288_13_6	540_03_1	547_13_51	280_0_2	348_13_26	816_3_8	7_3_2	121_0_5	122_1_57	125_0_9	126_1_4	264_13_2	423_0_1	1069_35_1	17_0_1	1061_0_8	1063_0_13	1062_0_11	52_14_8	55_1_29	370_1_103	923_0_2	375_3_1	57_46_1	376_0_10	775_3_5	319_35_36	318_3_18	708_1_13	1082_1_3
214_0_7	1268_3_3	661_46_8	133_1_47	136_3_1	134_0_16	138_1_117	492_04_1	67_03_13	25_0_1	26_04_1	27_3_17	20_46_69	23_1_1	643_04_4	320_3_14	289_03_3	288_13_4	540_03_1	547_13_55	8_1_8	348_13_26	816_3_13	7_3_1	121_0_5	122_1_59	125_0_6	126_1_3	264_13_5	423_0_1	1061_0_12	1063_0_9	1062_0_10	52_14_4	55_1_35	370_1_116	923_0_2	57_46_1	376_0_13	775_3_4	319_35_30	318_3_17	708_1_12	1082_1_3	707_0_3	190_1_12	893_1_1	985_1_12	392_04_20	68_1_1
214_0_6	661_46_5	133_1_46	136_3_1	134_0_14	138_1_124	67_03_11	25_0_1	26_04_1	27_3_23	20_46_57	23_1_1	320_3_17	288_13_5	540_03_1	547_13_63	8_1_9	348_13_29	816_3_14	121_0_3	122_1_65	125_0_2	126_1_3	264_13_3	423_0_1	1061_0_20	1063_0_13	1062_0_10	52_14_1	55_1_32	370_1_124	912_03_17	57_46_1	376_0_12	775_3_4	319_35_28	318_3_11	708_1_8	1082_1_3	707_0_3	190_1_14	893_1_1	985_1_10	392_04_17	68_1_1	1174_04_13	113_0_1	112_3_1	118_12_1	84_46_1
214_0_5	661_46_3	133_1_38	136_3_1	134_0_5	138_1_139	67_03_12	25_0_1	26_04_1	27_3_28	20_46_64	23_1_1	320_3_18	288_13_3	540_03_1	547_13_72	8_1_10	348_13_32	816_3_18	121_0_3	122_1_67	125_0_1	126_1_2	264_13_2	423_0_1	1061_0_25	1063_0_12	1062_0_8	55_1_41	370_1_126	912_03_15	57_46_1	376_0_14	146_46_1	319_35_23	318_3_10	708_1_10	1082_1_5	707_0_2	190_1_17	893_1_2	985_1_11	392_04_11	68_1_1	1174_04_11	113_0_1	112_3_1	118_12_1	84_46_1	832_46_19
214_0_6	133_1_30	136_3_1	134_0_4	138_1_146	67_03_11	25_0_1	26_04_1	27_3_24	20_46_81	23_1_1	320_3_20	288_13_2	540_03_1	547_13_83	8_1_9	348_13_42	816_3_19	121_0_1	122_1_73	125_0_1	126_1_2	264_13_4	423_0_1	962_35_1	1061_0_29	1063_0_10	1062_0_1	55_1_39	370_1_135	912_03_16	57_46_1	376_0_18	319_35_17	318_3_8	708_1_11	1082_1_4	707_0_3	190_1_21	893_1_4	985_1_10	392_04_4	68_1_1	1174_04_8	113_0_1	112_3_1	118_12_1	84_46_1	832_46_23	792_1_49
214_0_5	133_1_30	136_3_1	134_0_4	138_1_151	67_03_5	25_0_1	26_04_1	27_3_14	20_46_102	23_1_1	320_3_16	288_13_1	540_03_1	547_13_90	8_1_11	348_13_48	816_3_16	121_0_1	122_1_79	125_0_1	126_1_4	264_13_5	423_0_1	1061_0_40	1063_0_10	55_1_36	370_1_134	912_03_14	57_46_1	376_0_19	319_35_11	318_3_5	708_1_9	1082_1_2	707_0_2	190_1_27	893_1_4	985_1_9	392_04_1	68_1_1	1174_04_6	113_0_1	112_3_1	118_12_1	84_46_1	832_46_29	792_1_54	179_0_1	367_3_10
214_0_4	133_1_27	136_3_1	138_1_157	67_03_4	26_04_1	27_3_9	20_46_105	23_1_1	320_3_15	288_13_1	540_03_1	547_13_98	8_1_13	348_13_54	816_3_15	122_1_82	125_0_1	126_1_1	264_13_9	1061_0_53	1063_0_1	55_1_31	370_1_136	912_03_17	57_46_1	376_0_19	319_35_2	318_3_1	708_1_9	707_0_2	190_1_37	985_1_7	252_13_8	68_1_1	145_3_126	113_0_1	112_3_1	118_12_1	84_46_1	832_46_29	792_1_59	367_3_5	364_1_53	362_1_8	427_1_44	1013_03_16	584_13_12	583_3_11	306_13_3
214_0_4	133_1_27	138_1_164	67_03_3	26_04_1	27_3_3	20_46_120	23_1_1	288_13_1	540_03_1	547_13_102	8_1_17	348_13_55	816_3_11	122_1_83	125_0_1	126_1_1	264_13_6	1061_0_63	57_46_1	55_1_32	370_1_133	912_03_15	376_0_17	708_1_10	707_0_3	190_1_35	985_1_8	252_13_11	68_1_1	145_3_89	113_0_1	112_3_1	118_12_1	84_46_1	832_46_26	792_1_70	367_3_8	364_1_56	362_1_11	427_1_48	1013_03_10	584_13_14	583_3_7	306_13_3	247_04_6	384_1_30	100_4_1	847_3_3	846_14_8
214_0_1	133_1_24	138_1_168	67_03_1	26_04_1	20_46_122	23_1_1	335_0_1	540_03_1	547_13_110	8_1_20	348_13_53	816_3_5	122_1_80	125_0_1	126_1_1	264_13_7	1061_0_80	57_46_1	55_1_22	370_1_128	912_03_13	376_0_12	708_1_11	707_0_3	190_1_36	985_1_6	252_13_11	68_1_1	113_0_1	112_3_1	118_12_1	84_46_1	832_46_16	792_1_80	367_3_11	364_1_73	362_1_10	427_1_54	1013_03_5	584_13_14	583_3_2	306_13_2	247_04_3	384_1_35	100_4_1	847_3_3	846_14_13	33_12_1	32_3_1
214_0_1	133_1_18	138_1_161	67_03_1	26_04_1	20_46_110	23_1_1	335_0_1	547_13_122	8_1_27	348_13_50	816_3_2	122_1_86	125_0_1	264_13_3	1061_0_94	57_46_1	55_1_22	370_1_141	376_0_6	708_1_13	707_0_3	190_1_39	985_1_7	252_13_13	68_1_1	113_0_1	112_3_1	118_12_1	84_46_1	832_46_12	792_1_83	367_3_14	364_1_78	362_1_10	427_1_66	912_03_12	584_13_12	306_13_2	247_04_3	384_1_39	100_4_1	847_3_2	846_14_12	33_12_1	32_3_1	30_34_2	37_0_102	36_1_29	35_04_1
214_0_1	133_1_19	138_1_172	67_03_1	26_04_1	20_46_89	23_1_1	335_0_1	547_13_126	8_1_25	348_13_61	68_1_1	122_1_92	125_0_1	264_13_3	1061_0_98	57_46_1	55_1_25	370_1_140	376_0_1	708_1_15	707_0_3	190_1_33	985_1_9	177_1_11	391_1_1	113_0_1	112_3_1	118_12_1	84_46_1	832_46_10	792_1_89	367_3_18	364_1_82	362_1_8	427_1_78	912_03_12	584_13_11	306_13_1	384_1_31	100_4_1	784_0_1	846_14_10	33_12_1	32_3_1	30_34_4	37_0_128	36_1_32	35_04_1	438_1_40
214_0_1	133_1_16	138_1_179	67_03_1	26_04_1	20_46_69	23_1_1	335_0_1	547_13_143	8_1_24	348_13_59	68_1_1	122_1_97	125_0_1	264_13_1	1061_0_111	57_46_1	55_1_30	370_1_132	376_0_2	708_1_20	707_0_3	190_1_37	985_1_8	177_1_9	391_1_1	113_0_1	112_3_1	118_12_1	84_46_1	832_46_5	792_1_97	367_3_22	364_1_95	362_1_4	427_1_92	912_03_13	584_13_14	306_13_1	384_1_26	100_4_1	784_0_1	846_14_12	33_12_1	32_3_1	30_34_3	37_0_141	36_1_34	35_04_1	438_1_43
214_0_1	133_1_15	138_1_181	67_03_1	26_04_1	20_46_49	335_0_1	547_13_150	8_1_25	348_13_52	68_1_1	122_1_95	125_0_1	264_13_1	1061_0_114	57_46_1	55_1_34	370_1_121	376_0_2	708_1_17	707_0_4	190_1_30	985_1_9	177_1_7	391_1_1	113_0_1	112_3_1	118_12_1	84_46_1	832_46_5	792_1_98	367_3_30	364_1_92	362_1_3	427_1_98	912_03_11	584_13_10	306_13_1	384_1_24	100_4_1	784_0_1	846_14_10	33_12_1	32_3_1	30_34_1	37_0_163	36_1_43	35_04_1	438_1_44	620_1_19
214_0_1	133_1_15	138_1_189	67_03_1	26_04_1	20_46_32	335_0_1	547_13_151	8_1_28	348_13_54	68_1_1	122_1_92	125_0_1	1061_0_120	57_46_1	55_1_43	370_1_117	376_0_2	708_1_18	707_0_6	190_1_24	985_1_11	177_1_3	391_1_1	113_0_1	112_3_1	118_12_1	84_46_1	832_46_5	792_1_105	367_3_27	364_1_92	362_1_3	427_1_107	912_03_12	584_13_11	306_13_1	384_1_21	100_4_1	784_0_1	846_14_10	33_12_1	32_3_1	37_0_181	36_1_53	35_04_1	438_1_37	620_1_18	450_1_14	452_1_1
214_0_1	133_1_16	138_1_189	67_03_1	26_04_1	20_46_30	335_0_1	547_13_158	8_1_29	348_13_48	68_1_1	122_1_96	125_0_1	1061_0_121	57_46_1	55_1_53	370_1_116	376_0_4	708_1_17	707_0_9	190_1_21	985_1_19	177_1_3	391_1_1	113_0_1	112_3_1	118_12_1	84_46_1	832_46_5	792_1_102	367_3_20	364_1_95	362_1_2	427_1_117	912_03_16	584_13_10	306_13_1	384_1_22	100_4_1	784_0_1	846_14_5	33_12_1	32_3_1	37_0_196	36_1_58	35_04_1	438_1_40	620_1_19	450_1_12	452_1_1
214_0_1	133_1_17	138_1_176	67_03_1	26_04_1	20_46_28	335_0_1	547_13_169	8_1_32	348_13_53	68_1_1	122_1_96	125_0_1	1061_0_110	57_46_1	55_1_64	370_1_104	376_0_7	708_1_14	707_0_8	190_1_18	985_1_18	177_1_2	391_1_1	113_0_1	112_3_1	118_12_1	84_46_1	832_46_8	792_1_107	367_3_10	364_1_107	362_1_5	427_1_135	912_03_18	584_13_10	306_13_1	384_1_20	100_4_1	784_0_1	846_14_2	33_12_1	32_3_1	37_0_210	36_1_62	35_04_1	438_1_31	620_1_19	450_1_12	452_1_1
214_0_1	133_1_19	138_1_179	67_03_1	26_04_1	20_46_32	335_0_1	547_13_169	8_1_38	348_13_39	68_1_1	122_1_100	125_0_1	1061_0_86	57_46_1	55_1_76	370_1_98	376_0_11	708_1_12	707_0_8	190_1_16	985_1_19	177_1_1	391_1_1	113_0_1	112_3_1	118_12_1	84_46_1	832_46_10	792_1_109	367_3_4	364_1_107	362_1_6	427_1_147	912_03_19	584_13_11	306_13_1	384_1_19	100_4_1	784_0_1	846_14_2	33_12_1	32_3_1	37_0_210	36_1_59	35_04_1	438_1_33	620_1_17	450_1_12	452_1_1
214_0_1	133_1_21	138_1_177	67_03_1	26_04_1	20_46_45	335_0_1	547_13_180	8_1_39	348_13_39	122_1_104	125_0_1	1061_0_37	57_46_1	55_1_83	370_1_85	376_0_13	708_1_10	707_0_6	190_1_15	985_1_17	391_1_1	113_0_1	112_3_1	118_12_1	84_46_1	832_46_14	792_1_111	367_3_9	364_1_113	362_1_8	427_1_155	912_03_24	584_13_10	306_13_1	384_1_22	100_4_1	784_0_1	33_12_1	32_3_1	37_0_179	36_1_61	35_04_1	438_1_31	620_1_11	450_1_9	452_1_1	258_4_154	178_4_281	252_13_17
214_0_1	133_1_24	138_1_176	67_03_1	26_04_1	20_46_58	335_0_1	547_13_190	8_1_41	348_13_36	122_1_105	125_0_1	1061_0_9	57_46_1	55_1_96	370_1_91	376_0_18	708_1_8	707_0_2	190_1_17	985_1_14	391_1_1	113_0_1	112_3_1	118_12_1	84_46_1	832_46_15	792_1_113	367_3_11	364_1_122	362_1_8	427_1_162	912_03_21	584_13_9	306_13_1	384_1_22	100_4_1	784_0_1	33_12_1	32_3_1	37_0_118	36_1_62	35_04_1	438_1_30	620_1_9	450_1_6	452_1_1	258_4_145	178_4_281	252_13_16
214_0_1	133_1_31	138_1_163	26_04_1	20_46_72	547_13_198	8_1_47	348_13_30	122_1_105	125_0_1	1061_0_2	57_46_1	55_1_107	370_1_87	376_0_24	708_1_5	178_4_290	190_1_18	985_1_8	391_1_1	112_3_1	118_12_1	84_46_1	832_46_21	792_1_120	367_3_14	364_1_130	362_1_9	427_1_175	912_03_22	584_13_13	306_13_1	384_1_25	100_4_1	784_0_1	33_12_1	32_3_1	37_0_92	36_1_58	35_04_1	438_1_32	620_1_10	450_1_6	452_1_1	258_4_152	67_03_1	252_13_16	172_0_117	255_13_79	183_1_51
150_2_25	214_0_1	620_1_11	708_1_2	41_04_1	450_1_4	452_1_1	67_03_1	190_1_20	1202_3_1	133_1_37	19_1_1	258_4_149	238_1_20	178_4_281	252_13_18	15_0_1	138_1_157	172_0_90	84_46_1	255_13_76	832_46_21	26_04_1	224_14_1	20_46_93	792_1_124	48_35_18	46_04_1	94_14_1	45_1_65	112_3_1	32_3_1	118_12_1	183_1_46	2_1_48	5_04_1	547_13_204	391_1_1	146_46_1	8_1_43	188_4_665	1031_13_18	348_13_32	1037_02_51	427_1_184	912_03_21	568_1_27	584_13_12	758_14_18	635_0_40
150_2_24	214_0_1	620_1_11	708_1_3	41_04_1	450_1_5	452_1_1	67_03_1	190_1_23	1202_3_1	133_1_42	19_1_1	258_4_148	238_1_16	178_4_289	252_13_18	15_0_1	138_1_158	172_0_62	84_46_1	255_13_78	832_46_23	26_04_1	224_14_1	20_46_103	792_1_131	48_35_13	46_04_1	94_14_1	45_1_67	112_3_1	32_3_1	118_12_1	183_1_49	2_1_50	5_04_1	547_13_199	391_1_1	146_46_1	8_1_43	188_4_676	1031_13_18	348_13_27	1037_02_45	427_1_194	912_03_17	568_1_20	584_13_13	758_14_22	635_0_31
150_2_21	214_0_1	620_1_17	708_1_3	41_04_1	450_1_4	452_1_1	67_03_1	190_1_31	1202_3_1	133_1_43	19_1_1	258_4_152	238_1_14	178_4_293	252_13_11	15_0_1	138_1_159	172_0_36	84_46_1	255_13_74	832_46_23	26_04_1	224_14_1	20_46_117	792_1_150	48_35_8	46_04_1	94_14_1	45_1_69	112_3_1	32_3_1	118_12_1	183_1_49	2_1_45	5_04_1	547_13_205	391_1_1	146_46_1	8_1_40	188_4_663	1031_13_17	348_13_21	1037_02_31	427_1_207	912_03_14	568_1_21	584_13_13	758_14_25	635_0_37
150_2_20	214_0_1	620_1_22	708_1_2	41_04_1	450_1_2	452_1_1	67_03_1	190_1_31	1202_3_1	133_1_42	19_1_1	258_4_159	238_1_11	178_4_301	252_13_13	15_0_1	138_1_146	172_0_15	84_46_1	255_13_67	832_46_22	26_04_1	224_14_1	20_46_144	792_1_165	48_35_6	46_04_1	94_14_1	45_1_69	112_3_1	32_3_1	118_12_1	183_1_42	2_1_53	5_04_1	547_13_200	391_1_1	146_46_1	8_1_43	188_4_616	1031_13_18	348_13_19	1037_02_18	427_1_210	912_03_17	568_1_21	584_13_17	758_14_32	635_0_41
150_2_20	214_0_1	620_1_24	708_1_2	41_04_1	450_1_2	452_1_1	67_03_1	190_1_26	985_1_3	133_1_40	19_1_1	258_4_172	238_1_9	178_4_319	252_13_14	15_0_1	138_1_149	172_0_2	84_46_1	255_13_53	832_46_20	26_04_1	20_46_174	792_1_192	48_35_5	46_04_1	94_14_1	45_1_70	112_3_1	32_3_1	118_12_1	183_1_42	2_1_59	5_04_1	547_13_194	391_1_1	146_46_1	8_1_43	188_4_521	1031_13_20	348_13_15	1037_02_13	427_1_211	912_03_20	568_1_22	584_13_19	758_14_38	635_0_43	1214_4_200
150_2_13	214_0_1	620_1_23	708_1_2	450_1_3	452_1_1	67_03_1	190_1_26	985_1_1	133_1_40	19_1_1	258_4_189	238_1_12	178_4_322	252_13_14	15_0_1	138_1_142	118_12_1	84_46_1	255_13_44	832_46_25	26_04_1	20_46_205	792_1_210	48_35_3	46_04_1	94_14_1	45_1_59	112_3_1	41_04_1	183_1_38	2_1_62	5_04_1	547_13_183	391_1_1	146_46_1	8_1_41	188_4_373	1031_13_18	348_13_5	1037_02_4	427_1_215	912_03_23	568_1_22	584_13_17	758_14_41	635_0_37	1214_4_208	209_13_1	611_13_23
150_2_13	214_0_1	620_1_21	708_1_1	450_1_8	452_1_1	67_03_1	190_1_24	133_1_43	19_1_1	258_4_209	238_1_13	178_4_338	252_13_15	15_0_1	138_1_144	118_12_1	84_46_1	255_13_33	832_46_25	26_04_1	20_46_233	792_1_225	48_35_2	46_04_1	94_14_1	45_1_61	112_3_1	41_04_1	183_1_41	2_1_58	5_04_1	547_13_186	391_1_1	146_46_1	8_1_31	188_4_201	1031_13_21	348_13_5	1037_02_2	427_1_219	912_03_25	568_1_19	584_13_15	758_14_40	635_0_14	1214_4_199	611_13_19	778_1_192	306_13_1
150_2_11	214_0_1	620_1_16	708_1_2	450_1_9	452_1_1	67_03_1	190_1_23	133_1_50	19_1_1	258_4_237	238_1_17	178_4_334	252_13_15	15_0_1	138_1_149	118_12_1	84_46_1	255_13_25	832_46_22	26_04_1	20_46_259	792_1_248	48_35_1	46_04_1	45_1_56	112_3_1	94_14_1	183_1_39	2_1_55	5_04_1	547_13_180	391_1_1	146_46_1	8_1_30	188_4_73	1031_13_21	1037_02_3	427_1_226	912_03_19	568_1_18	584_13_20	758_14_40	635_0_4	1214_4_183	611_13_13	778_1_185	306_13_1	76_3_95	122_1_75
150_2_13	153_3_1	620_1_16	708_1_2	450_1_11	452_1_1	67_03_1	190_1_27	133_1_56	19_1_1	258_4_266	238_1_15	178_4_312	252_13_13	15_0_1	138_1_148	118_12_1	84_46_1	255_13_18	832_46_24	26_04_1	20_46_287	792_1_260	46_04_1	45_1_52	112_3_1	94_14_1	183_1_47	2_1_56	5_04_1	547_13_176	391_1_1	146_46_1	8_1_20	188_4_20	1031_13_19	1037_02_3	427_1_231	912_03_13	568_1_13	584_13_23	758_14_43	1214_4_150	611_13_9	778_1_198	306_13_1	76_3_84	122_1_71	384_1_30	70_13_46
150_2_10	153_3_1	620_1_13	708_1_2	450_1_12	452_1_1	67_03_1	190_1_26	133_1_62	19_1_1	258_4_293	238_1_12	178_4_281	252_13_15	15_0_1	138_1_157	118_12_1	84_46_1	255_13_15	832_46_19	26_04_1	20_46_318	792_1_272	46_04_1	45_1_58	112_3_1	94_14_1	183_1_42	2_1_62	5_04_1	547_13_168	391_1_1	146_46_1	8_1_13	188_4_12	1031_13_18	1037_02_4	427_1_237	912_03_5	568_1_12	584_13_23	758_14_45	1214_4_112	611_13_5	778_1_189	306_13_1	76_3_75	122_1_77	384_1_30	70_13_46
150_2_11	153_3_1	620_1_12	708_1_3	450_1_13	452_1_1	67_03_1	190_1_26	133_1_70	19_1_1	258_4_320	238_1_11	178_4_205	252_13_20	15_0_1	138_1_160	118_12_1	84_46_1	255_13_14	832_46_19	26_04_1	20_46_331	792_1_277	46_04_1	45_1_60	112_3_1	94_14_1	183_1_42	2_1_67	5_04_1	547_13_149	391_1_1	146_46_1	8_1_8	188_4_15	1031_13_12	1037_02_4	427_1_253	912_03_1	568_1_12	584_13_28	758_14_35	1214_4_86	611_13_4	778_1_196	306_13_1	76_3_71	122_1_77	384_1_21	70_13_43
150_2_11	153_3_1	620_1_15	708_1_2	450_1_13	452_1_1	112_3_1	190_1_25	133_1_76	19_1_1	258_4_331	238_1_10	178_4_118	252_13_22	138_1_149	118_12_1	84_46_1	255_13_12	832_46_19	26_04_1	20_46_327	792_1_288	46_04_1	45_1_55	94_14_1	183_1_37	2_1_70	5_04_1	547_13_132	391_1_1	146_46_1	8_1_6	188_4_13	1031_13_13	1037_02_4	427_1_256	568_1_13	584_13_24	758_14_35	1214_4_47	611_13_1	778_1_198	306_13_1	76_3_76	122_1_80	384_1_21	70_13_43	487_14_1	15_0_1	100_4_1
150_2_9	153_3_1	620_1_16	708_1_2	450_1_15	452_1_1	112_3_1	190_1_25	133_1_79	258_4_334	238_1_6	178_4_67	252_13_27	138_1_146	84_46_1	255_13_13	832_46_5	26_04_1	20_46_290	792_1_296	46_04_1	45_1_58	94_14_1	183_1_40	2_1_71	5_04_1	547_13_117	391_1_1	146_46_1	8_1_6	188_4_13	1031_13_12	1037_02_3	427_1_270	568_1_17	584_13_22	1214_4_25	758_14_39	778_1_197	306_13_1	76_3_84	122_1_86	384_1_18	70_13_41	487_14_1	15_0_1	100_4_1	224_14_1	364_1_237	481_14_7
150_2_11	153_3_1	620_1_18	708_1_2	450_1_16	452_1_1	112_3_1	190_1_22	133_1_86	258_4_297	238_1_5	178_4_37	252_13_26	138_1_140	84_46_1	255_13_15	832_46_2	26_04_1	20_46_200	792_1_291	46_04_1	45_1_61	94_14_1	183_1_34	2_1_76	5_04_1	547_13_103	391_1_1	146_46_1	8_1_8	188_4_20	1031_13_10	1037_02_2	427_1_299	568_1_18	584_13_23	1214_4_9	758_14_36	778_1_183	306_13_1	76_3_93	122_1_90	384_1_11	70_13_43	487_14_1	15_0_1	100_4_1	224_14_1	364_1_239	481_14_10
150_2_10	153_3_1	620_1_18	708_1_4	450_1_17	452_1_1	112_3_1	190_1_15	133_1_83	258_4_224	238_1_6	178_4_32	252_13_24	138_1_136	255_13_15	26_04_1	20_46_108	792_1_282	46_04_1	45_1_66	94_14_1	183_1_36	2_1_72	5_04_1	547_13_91	391_1_1	8_1_7	188_4_26	1031_13_9	427_1_311	568_1_24	584_13_16	758_14_45	778_1_169	306_13_1	76_3_102	122_1_91	384_1_11	70_13_43	487_14_1	15_0_1	100_4_1	224_14_1	364_1_231	481_14_14	13_3_1	1047_4_16	55_1_44	32_3_1	57_46_1
150_2_12	153_3_1	620_1_18	708_1_4	450_1_19	452_1_1	112_3_1	190_1_12	133_1_82	258_4_150	238_1_2	178_4_33	252_13_28	138_1_135	255_13_14	26_04_1	20_46_103	792_1_270	46_04_1	45_1_73	94_14_1	183_1_33	2_1_79	5_04_1	547_13_71	391_1_1	8_1_11	188_4_42	1031_13_8	427_1_333	568_1_26	584_13_11	758_14_47	778_1_164	306_13_1	76_3_99	122_1_89	384_1_10	70_13_38	487_14_1	15_0_1	100_4_1	224_14_1	364_1_240	481_14_20	13_3_1	1047_4_9	55_1_33	32_3_1	57_46_1
150_2_10	153_3_1	620_1_19	708_1_4	450_1_20	452_1_1	112_3_1	190_1_8	133_1_80	258_4_97	238_1_1	178_4_47	252_13_31	138_1_125	255_13_15	26_04_1	20_46_96	792_1_260	46_04_1	45_1_77	94_14_1	183_1_24	2_1_79	5_04_1	547_13_58	391_1_1	8_1_11	188_4_47	1031_13_6	427_1_331	568_1_30	584_13_10	758_14_45	778_1_161	306_13_1	76_3_92	122_1_85	384_1_13	70_13_34	487_14_1	15_0_1	100_4_1	224_14_1	364_1_249	481_14_26	13_3_1	1047_4_5	55_1_32	32_3_1	57_46_1
150_2_10	153_3_1	620_1_16	708_1_3	450_1_23	452_1_1	112_3_1	190_1_7	133_1_91	258_4_46	238_1_1	178_4_59	252_13_37	138_1_124	255_13_18	26_04_1	20_46_132	792_1_235	46_04_1	45_1_77	94_14_1	183_1_26	2_1_78	5_04_1	547_13_64	391_1_1	8_1_11	188_4_27	1031_13_3	427_1_332	568_1_28	584_13_8	758_14_37	778_1_175	306_13_1	76_3_71	122_1_91	384_1_14	70_13_36	487_14_1	15_0_1	100_4_1	224_14_1	364_1_259	481_14_34	13_3_1	1047_4_7	55_1_35	32_3_1	57_46_1
150_2_7	153_3_1	620_1_11	708_1_3	450_1_22	452_1_1	112_3_1	190_1_10	133_1_100	258_4_13	178_4_80	252_13_44	138_1_126	255_13_20	26_04_1	20_46_188	792_1_225	46_04_1	45_1_78	94_14_1	183_1_24	2_1_70	5_04_1	547_13_67	391_1_1	8_1_8	188_4_21	1031_13_1	427_1_345	568_1_29	584_13_11	758_14_21	778_1_186	306_13_1	76_3_53	122_1_104	384_1_8	70_13_36	487_14_1	15_0_1	100_4_1	224_14_1	364_1_258	481_14_34	13_3_1	1047_4_13	55_1_34	32_3_1	57_46_1	37_0_46
150_2_7	153_3_1	620_1_10	708_1_3	450_1_23	452_1_1	112_3_1	190_1_12	133_1_103	258_4_6	178_4_92	252_13_48	138_1_121	255_13_20	26_04_1	20_46_237	792_1_208	46_04_1	45_1_73	94_14_1	183_1_25	2_1_72	5_04_1	547_13_67	391_1_1	8_1_10	188_4_30	427_1_355	568_1_33	584_13_11	758_14_11	778_1_203	306_13_1	76_3_38	122_1_106	384_1_6	70_13_33	487_14_1	15_0_1	100_4_1	224_14_1	364_1_255	481_14_29	13_3_1	1047_4_19	55_1_40	32_3_1	57_46_1	37_0_36	36_1_42
150_2_6	153_3_1	620_1_8	708_1_3	450_1_22	452_1_1	112_3_1	190_1_15	133_1_115	391_1_1	178_4_101	252_13_57	138_1_118	255_13_26	26_04_1	20_46_220	792_1_204	46_04_1	45_1_70	94_14_1	183_1_31	2_1_63	5_04_1	547_13_71	8_1_10	188_4_43	427_1_344	568_1_36	584_13_10	758_14_6	778_1_231	306_13_1	76_3_23	122_1_102	384_1_5	70_13_43	487_14_1	15_0_1	100_4_1	224_14_1	364_1_262	481_14_32	13_3_1	1047_4_31	55_1_42	32_3_1	57_46_1	37_0_33	36_1_45	19_1_1
150_2_1	153_3_1	620_1_5	708_1_5	450_1_17	452_1_1	112_3_1	190_1_18	133_1_131	391_1_1	178_4_82	252_13_61	138_1_116	255_13_27	26_04_1	20_46_109	792_1_181	46_04_1	45_1_74	94_14_1	183_1_31	2_1_62	5_04_1	547_13_72	8_1_8	188_4_63	427_1_365	568_1_40	584_13_10	758_14_1	778_1_269	306_13_1	76_3_18	122_1_97	384_1_5	70_13_53	487_14_1	15_0_1	100_4_1	224_14_1	364_1_260	481_14_27	13_3_1	1047_4_42	55_1_48	32_3_1	57_46_1	37_0_30	36_1_45	19_1_1
150_2_1	153_3_1	620_1_5	708_1_6	450_1_21	452_1_1	112_3_1	190_1_20	133_1_132	391_1_1	178_4_77	252_13_60	138_1_105	255_13_30	26_04_1	20_46_96	792_1_171	46_04_1	45_1_76	94_14_1	183_1_25	2_1_62	5_04_1	547_13_82	8_1_6	188_4_60	427_1_382	568_1_44	584_13_11	758_14_1	778_1_285	306_13_1	76_3_16	122_1_100	384_1_4	70_13_51	487_14_1	15_0_1	100_4_1	224_14_1	364_1_256	481_14_21	13_3_1	1047_4_53	55_1_51	32_3_1	57_46_1	37_0_20	36_1_41	19_1_1
153_3_1	620_1_7	708_1_6	450_1_15	452_1_1	112_3_1	190_1_24	133_1_141	391_1_1	178_4_101	252_13_57	138_1_113	255_13_32	26_04_1	20_46_119	792_1_156	45_1_67	94_14_1	183_1_26	2_1_60	5_04_1	547_13_96	8_1_6	188_4_35	427_1_387	568_1_44	584_13_10	778_1_287	306_13_1	76_3_14	122_1_97	384_1_5	70_13_46	15_0_1	100_4_1	224_14_1	364_1_259	481_14_11	13_3_1	1047_4_69	55_1_48	32_3_1	37_0_13	36_1_46	19_1_1	438_1_20	721_1_448	370_1_12	680_1_213
153_3_1	620_1_9	708_1_7	450_1_17	452_1_1	112_3_1	190_1_29	133_1_144	391_1_1	178_4_113	252_13_45	138_1_107	255_13_37	26_04_1	20_46_183	792_1_137	45_1_58	94_14_1	183_1_22	2_1_60	5_04_1	547_13_107	8_1_5	188_4_35	427_1_384	568_1_43	584_13_10	778_1_290	306_13_1	76_3_18	122_1_98	384_1_3	70_13_49	15_0_1	100_4_1	224_14_1	364_1_268	481_14_6	13_3_1	1047_4_73	55_1_46	32_3_1	37_0_5	36_1_48	19_1_1	438_1_18	721_1_487	370_1_12	680_1_206
153_3_1	620_1_10	708_1_8	450_1_17	452_1_1	112_3_1	190_1_36	133_1_143	391_1_1	178_4_131	252_13_40	138_1_106	255_13_32	26_04_1	20_46_245	792_1_134	45_1_52	94_14_1	183_1_20	2_1_56	5_04_1	547_13_123	8_1_7	188_4_38	427_1_381	568_1_45	584_13_10	778_1_285	306_13_1	76_3_22	122_1_99	384_1_2	70_13_46	15_0_1	100_4_1	224_14_1	364_1_257	481_14_8	13_3_1	1047_4_52	55_1_44	32_3_1	37_0_4	36_1_45	19_1_1	438_1_19	721_1_518	370_1_19	680_1_195
153_3_1	620_1_10	708_1_9	450_1_10	452_1_1	112_3_1	190_1_43	133_1_132	391_1_1	178_4_134	252_13_40	138_1_107	255_13_44	26_04_1	20_46_306	792_1_135	45_1_47	94_14_1	183_1_21	2_1_56	5_04_1	547_13_136	8_1_4	188_4_48	427_1_391	568_1_46	584_13_11	778_1_289	306_13_1	76_3_22	122_1_95	384_1_1	70_13_41	15_0_1	100_4_1	224_14_1	364_1_245	481_14_8	13_3_1	1047_4_32	55_1_45	32_3_1	37_0_3	36_1_44	19_1_1	438_1_13	721_1_544	370_1_25	680_1_184
153_3_1	620_1_12	708_1_12	450_1_9	452_1_1	112_3_1	190_1_49	133_1_115	391_1_1	178_4_108	252_13_41	138_1_111	255_13_47	26_04_1	20_46_343	792_1_139	45_1_52	94_14_1	183_1_17	2_1_61	5_04_1	547_13_141	8_1_2	188_4_69	427_1_398	568_1_41	584_13_11	778_1_307	306_13_1	76_3_23	122_1_86	70_13_46	15_0_1	100_4_1	224_14_1	364_1_257	481_14_6	13_3_1	1047_4_18	55_1_46	32_3_1	37_0_2	36_1_43	19_1_1	438_1_16	721_1_580	370_1_24	680_1_182
153_3_1	620_1_12	708_1_13	450_1_9	452_1_1	112_3_1	190_1_50	133_1_110	391_1_1	178_4_65	252_13_42	138_1_106	255_13_51	26_04_1	20_46_315	792_1_135	45_1_62	94_14_1	183_1_17	2_1_58	5_04_1	547_13_143	8_1_3	188_4_94	427_1_434	568_1_29	584_13_7	778_1_315	306_13_1	76_3_21	122_1_73	70_13_48	15_0_1	100_4_1	224_14_1	364_1_251	481_14_6	13_3_1	1047_4_10	55_1_48	32_3_1	36_1_38	19_1_1	438_1_12	721_1_596	370_1_30	680_1_172
153_3_1	620_1_11	708_1_16	450_1_5	452_1_1	112_3_1	190_1_50	133_1_91	391_1_1	178_4_51	252_13_42	138_1_108	255_13_55	26_04_1	20_46_352	792_1_142	45_1_67	94_14_1	183_1_14	2_1_58	5_04_1	547_13_143	8_1_4	188_4_103	427_1_453	568_1_20	584_13_5	778_1_319	306_13_1	76_3_13	122_1_68	70_13_52	15_0_1	100_4_1	224_14_1	364_1_248	481_14_3	13_3_1	1047_4_6	55_1_49	32_3_1	36_1_31	19_1_1	438_1_13	721_1_624	370_1_37	680_1_163
153_3_1	620_1_8	708_1_17	450_1_3	452_1_1	112_3_1	190_1_51	133_1_78	391_1_1	178_4_30	252_13_48	138_1_114	255_13_57	26_04_1	20_46_391	792_1_140	45_1_73	94_14_1	183_1_11	2_1_56	5_04_1	547_13_161	8_1_5	188_4_90	427_1_454	568_1_16	584_13_1	778_1_336	306_13_1	76_3_7	122_1_74	70_13_49	15_0_1	100_4_1	224_14_1	364_1_250	481_14_3	13_3_1	1047_4_10	55_1_56	32_3_1	36_1_22	19_1_1	438_1_17	721_1_647	370_1_38	680_1_158
153_3_1	620_1_9	708_1_22	450_1_2	452_1_1	112_3_1	190_1_49	133_1_65	391_1_1	178_4_15	252_13_43	138_1_108	255_13_57	26_04_1	20_46_448	792_1_143	45_1_81	183_1_6	2_1_64	5_04_1	547_13_173	8_1_5	188_4_53	427_1_474	568_1_9	778_1_351	76_3_7	122_1_76	70_13_56	15_0_1	100_4_1	364_1_241	13_3_1	1047_4_14	55_1_53	32_3_1	36_1_16	19_1_1	438_1_16	721_1_663	370_1_36	680_1_156
153_3_1	620_1_8	708_1_17	450_1_2	452_1_1	112_3_1	190_1_42	133_1_45	391_1_1	178_4_14	252_13_35	138_1_107	255_13_58	26_04_1	20_46_489	792_1_142	45_1_82	183_1_5	2_1_65	5_04_1	547_13_187	8_1_5	188_4_28	427_1_472	568_1_7	778_1_338	76_3_6	122_1_77	70_13_59	15_0_1	100_4_1	364_1_257	13_3_1	1047_4_21	55_1_57	32_3_1	36_1_13	19_1_1	438_1_13	721_1_671	370_1_42	680_1_148
153_3_1	620_1_7	708_1_14	450_1_2	452_1_1	112_3_1	190_1_37	133_1_33	391_1_1	178_4_21	252_13_28	138_1_118	255_13_57	26_04_1	20_46_548	792_1_143	45_1_82	183_1_3	2_1_65	5_04_1	547_13_189	8_1_5	188_4_18	427_1_483	568_1_1	778_1_326	76_3_6	122_1_81	70_13_63	15_0_1	100_4_1	364_1_244	13_3_1	1047_4_21	55_1_67	32_3_1	36_1_6	19_1_1	438_1_13	721_1_678	370_1_39	680_1_136
153_3_1	620_1_7	708_1_18	450_1_1	452_1_1	112_3_1	190_1_39	133_1_29	391_1_1	178_4_20	252_13_24	138_1_119	255_13_58	26_04_1	20_46_542	792_1_155	45_1_81	183_1_2	2_1_66	5_04_1	547_13_200	8_1_9	188_4_3	427_1_496	778_1_328	76_3_3	122_1_77	70_13_58	15_0_1	100_4_1	364_1_245	13_3_1	1047_4_15	55_1_75	32_3_1	36_1_6	19_1_1	438_1_13	721_1_679	370_1_32	680_1_123
153_3_1	620_1_5	708_1_16	452_1_1	112_3_1	190_1_36	133_1_26	391_1_1	178_4_33	252_13_27	138_1_116	255_13_56	26_04_1	20_46_460	792_1_162	45_1_81	183_1_3	2_1_62	5_04_1	547_13_197	8_1_8	188_4_1	427_1_504	778_1_336	76_3_2	122_1_73	70_13_64	15_0_1	100_4_1	364_1_259	13_3_1	1047_4_16	55_1_87	32_3_1	36_1_5	19_1_1	438_1_13	721_1_667	370_1_29	680_1_124
153_3_1	620_1_5	708_1_18	452_1_1	112_3_1	190_1_38	133_1_25	391_1_1	178_4_38	252_13_29	138_1_115	255_13_50	26_04_1	20_46_372	792_1_163	45_1_69	183_1_3	2_1_53	5_04_1	547_13_203	8_1_7	364_1_256	427_1_530	778_1_352	122_1_71	70_13_60	15_0_1	100_4_1	1047_4_21	55_1_89	32_3_1	36_1_7	19_1_1	438_1_11	721_1_665	370_1_24	680_1_126
153_3_1	620_1_4	708_1_25	452_1_1	112_3_1	190_1_45	133_1_26	391_1_1	178_4_45	252_13_34	138_1_120	255_13_49	26_04_1	20_46_279	792_1_156	45_1_61	183_1_3	2_1_52	5_04_1	547_13_203	8_1_4	364_1_254	427_1_553	778_1_376	122_1_75	70_13_65	15_0_1	100_4_1	1047_4_33	55_1_97	32_3_1	36_1_8	19_1_1	438_1_13	721_1_657	370_1_17	680_1_126
153_3_1	620_1_4	708_1_26	452_1_1	112_3_1	190_1_43	133_1_32	391_1_1	178_4_39	252_13_35	138_1_115	255_13_34	26_04_1	20_46_157	792_1_152	45_1_56	183_1_3	2_1_53	5_04_1	547_13_193	8_1_3	364_1_259	427_1_576	778_1_390	122_1_88	70_13_69	15_0_1	100_4_1	1047_4_47	55_1_101	32_3_1	36_1_8	19_1_1	438_1_11	721_1_657	370_1_13	680_1_131
153_3_1	620_1_4	708_1_29	452_1_1	112_3_1	190_1_39	133_1_32	391_1_1	178_4_23	252_13_37	138_1_105	255_13_27	26_04_1	20_46_151	792_1_149	45_1_51	183_1_2	2_1_51	5_04_1	547_13_185	8_1_3	364_1_246	427_1_589	778_1_416	122_1_88	70_13_76	15_0_1	100_4_1	1047_4_48	55_1_105	32_3_1	36_1_10	19_1_1	438_1_13	721_1_628	370_1_16	680_1_131
153_3_1	620_1_5	708_1_27	452_1_1	112_3_1	190_1_35	133_1_35	391_1_1	178_4_42	252_13_36	138_1_100	255_13_17	26_04_1	20_46_164	792_1_137	45_1_52	183_1_2	2_1_53	5_04_1	547_13_162	8_1_3	364_1_243	427_1_613	778_1_434	122_1_89	70_13_85	15_0_1	100_4_1	1047_4_30	55_1_106	32_3_1	36_1_11	19_1_1	438_1_19	721_1_613	370_1_23	680_1_141
153_3_1	620_1_4	708_1_32	452_1_1	112_3_1	190_1_34	133_1_34	391_1_1	178_4_44	252_13_39	138_1_91	255_13_13	26_04_1	20_46_208	792_1_134	45_1_49	2_1_49	5_04_1	547_13_151	8_1_1	364_1_257	427_1_622	778_1_451	122_1_87	70_13_87	15_0_1	100_4_1	1047_4_24	55_1_102	32_3_1	36_1_10	438_1_21	721_1_592	370_1_22	680_1_147
153_3_1	620_1_4	708_1_33	452_1_1	112_3_1	190_1_33	133_1_33	391_1_1	178_4_63	252_13_47	138_1_71	255_13_8	26_04_1	20_46_201	792_1_131	45_1_44	2_1_46	5_04_1	547_13_138	8_1_1	364_1_258	427_1_626	778_1_486	122_1_86	70_13_88	15_0_1	100_4_1	1047_4_20	55_1_104	32_3_1	36_1_11	438_1_19	721_1_573	370_1_26	680_1_148
153_3_1	620_1_4	708_1_32	452_1_1	112_3_1	190_1_32	133_1_40	391_1_1	178_4_55	252_13_53	138_1_74	255_13_9	26_04_1	20_46_127	792_1_129	45_1_39	2_1_51	5_04_1	547_13_145	8_1_1	364_1_247	427_1_671	778_1_525	122_1_89	70_13_86	15_0_1	100_4_1	1047_4_15	55_1_98	32_3_1	36_1_14	438_1_17	721_1_559	370_1_31	680_1_152
153_3_1	620_1_2	708_1_29	452_1_1	112_3_1	190_1_31	133_1_43	391_1_1	178_4_28	252_13_58	138_1_71	255_13_8	26_04_1	20_46_73	792_1_113	45_1_37	2_1_49	5_04_1	547_13_143	8_1_1	364_1_255	427_1_704	778_1_545	122_1_84	70_13_85	15_0_1	100_4_1	1047_4_15	55_1_88	32_3_1	36_1_12	438_1_12	721_1_561	370_1_31	680_1_160
153_3_1	620_1_2	708_1_28	452_1_1	112_3_1	190_1_26	133_1_42	391_1_1	178_4_23	252_13_69	138_1_67	255_13_6	26_04_1	20_46_99	792_1_111	45_1_32	2_1_50	5_04_1	547_13_135	8_1_1	364_1_254	427_1_706	778_1_572	122_1_87	70_13_80	15_0_1	100_4_1	1047_4_20	55_1_85	32_3_1	36_1_13	438_1_8	721_1_570	370_1_35	680_1_151
153_3_1	620_1_2	708_1_30	452_1_1	112_3_1	190_1_26	133_1_35	391_1_1	178_4_41	252_13_67	138_1_56	255_13_7	26_04_1	20_46_147	792_1_111	45_1_33	2_1_48	5_04_1	547_13_119	8_1_1	364_1_242	427_1_707	778_1_605	122_1_84	70_13_77	15_0_1	100_4_1	1047_4_34	55_1_92	32_3_1	36_1_10	438_1_8	721_1_564	370_1_42	680_1_152
153_3_1	620_1_3	708_1_28	452_1_1	112_3_1	190_1_22	133_1_32	391_1_1	178_4_59	252_13_64	138_1_58	255_13_3	26_04_1	20_46_167	792_1_105	45_1_33	2_1_45	5_04_1	547_13_118	8_1_1	364_1_248	427_1_711	778_1_622	122_1_88	70_13_75	15_0_1	100_4_1	1047_4_47	55_1_86	32_3_1	36_1_8	438_1_9	721_1_556	370_1_45	680_1_140
153_3_1	620_1_4	708_1_31	452_1_1	112_3_1	190_1_29	133_1_33	391_1_1	178_4_100	252_13_68	138_1_63	255_13_1	26_04_1	20_46_131	792_1_108	45_1_27	2_1_41	5_04_1	547_13_104	8_1_1	364_1_238	427_1_733	778_1_625	122_1_86	70_13_77	15_0_1	100_4_1	1047_4_75	55_1_87	32_3_1	36_1_10	438_1_10	721_1_538	370_1_48	680_1_131
153_3_1	620_1_5	708_1_28	452_1_1	112_3_1	190_1_31	133_1_27	391_1_1	178_4_129	252_13_71	138_1_66	255_13_1	26_04_1	20_46_96	792_1_98	45_1_24	2_1_43	5_04_1	547_13_91	8_1_1	364_1_244	427_1_769	778_1_627	122_1_79	70_13_79	15_0_1	100_4_1	1047_4_90	55_1_90	32_3_1	36_1_8	438_1_11	721_1_528	370_1_54	680_1_123
153_3_1	620_1_5	708_1_24	452_1_1	112_3_1	190_1_34	133_1_30	391_1_1	178_4_208	252_13_73	138_1_63	255_13_1	26_04_1	20_46_75	792_1_87	45_1_21	2_1_47	5_04_1	547_13_94	8_1_1	364_1_238	427_1_761	778_1_674	122_1_88	70_13_73	15_0_1	100_4_1	1047_4_98	55_1_91	32_3_1	36_1_15	438_1_10	721_1_494	370_1_59	680_1_130
153_3_1	620_1_6	708_1_25	452_1_1	112_3_1	190_1_33	133_1_39	391_1_1	178_4_260	252_13_81	138_1_57	26_04_1	20_46_51	792_1_83	45_1_19	2_1_48	5_04_1	547_13_81	8_1_1	364_1_227	427_1_781	778_1_716	122_1_83	70_13_67	15_0_1	100_4_1	1047_4_92	55_1_82	32_3_1	36_1_17	438_1_11	721_1_485	370_1_66	680_1_127
153_3_1	620_1_9	708_1_22	452_1_1	112_3_1	190_1_34	133_1_49	391_1_1	178_4_268	252_13_79	138_1_54	26_04_1	20_46_48	792_1_83	45_1_18	2_1_50	5_04_1	547_13_77	8_1_1	364_1_231	427_1_778	778_1_753	122_1_77	70_13_64	15_0_1	100_4_1	1047_4_75	55_1_71	32_3_1	36_1_19	438_1_8	721_1_489	370_1_66	680_1_124
153_3_1	620_1_11	708_1_18	452_1_1	112_3_1	190_1_34	133_1_53	391_1_1	178_4_156	252_13_82	138_1_55	26_04_1	20_46_73	792_1_81	45_1_22	2_1_41	5_04_1	547_13_71	8_1_1	364_1_228	427_1_780	778_1_769	122_1_76	70_13_63	15_0_1	100_4_1	1047_4_73	55_1_66	32_3_1	36_1_25	438_1_4	721_1_467	370_1_76	680_1_121
153_3_1	620_1_11	708_1_14	452_1_1	112_3_1	190_1_39	133_1_64	391_1_1	178_4_91	252_13_87	138_1_58	26_04_1	20_46_133	792_1_83	45_1_21	2_1_36	5_04_1	547_13_65	8_1_1	364_1_222	427_1_791	778_1_781	122_1_70	70_13_66	15_0_1	100_4_1	1047_4_53	55_1_66	32_3_1	36_1_25	438_1_2	721_1_458	370_1_79	680_1_110
153_3_1	620_1_11	708_1_11	452_1_1	112_3_1	190_1_42	133_1_66	391_1_1	178_4_38	252_13_84	138_1_56	26_04_1	20_46_202	792_1_84	45_1_21	2_1_35	5_04_1	547_13_58	8_1_1	364_1_233	427_1_815	778_1_779	122_1_64	70_13_71	15_0_1	100_4_1	1047_4_43	55_1_66	32_3_1	36_1_24	438_1_1	721_1_462	370_1_78	680_1_112
153_3_1	620_1_6	708_1_12	452_1_1	112_3_1	190_1_41	133_1_77	391_1_1	178_4_45	252_13_80	138_1_58	26_04_1	20_46_259	792_1_77	45_1_17	2_1_33	5_04_1	547_13_59	8_1_1	364_1_216	427_1_845	778_1_789	122_1_59	70_13_73	15_0_1	100_4_1	1047_4_53	55_1_62	32_3_1	36_1_25	438_1_1	721_1_454	370_1_93	680_1_107
153_3_1	620_1_5	708_1_15	452_1_1	112_3_1	190_1_45	133_1_85	391_1_1	178_4_56	252_13_82	138_1_51	26_04_1	20_46_284	792_1_63	45_1_14	2_1_34	5_04_1	547_13_51	8_1_1	364_1_198	427_1_842	778_1_803	122_1_48	70_13_70	15_0_1	100_4_1	1047_4_76	55_1_47	32_3_1	36_1_29	721_1_481	370_1_105	680_1_106
153_3_1	620_1_1	708_1_17	452_1_1	112_3_1	190_1_47	133_1_85	391_1_1	178_4_93	252_13_83	138_1_42	26_04_1	20_46_210	792_1_59	45_1_10	2_1_28	5_04_1	547_13_52	8_1_1	364_1_187	427_1_840	778_1_812	122_1_42	70_13_70	15_0_1	100_4_1	1047_4_104	55_1_48	32_3_1	36_1_30	721_1_496	370_1_111	680_1_103
153_3_1	620_1_2	708_1_17	452_1_1	112_3_1	190_1_44	133_1_90	391_1_1	178_4_132	252_13_86	138_1_42	26_04_1	20_46_84	792_1_49	45_1_9	2_1_28	5_04_1	547_13_56	8_1_1	364_1_181	427_1_841	778_1_829	122_1_41	70_13_77	15_0_1	100_4_1	1047_4_119	55_1_40	32_3_1	36_1_32	721_1_517	370_1_106	680_1_102
153_3_1	620_1_3	708_1_17	452_1_1	112_3_1	190_1_45	133_1_99	391_1_1	178_4_172	252_13_84	138_1_35	26_04_1	20_46_83	792_1_44	45_1_4	2_1_28	5_04_1	547_13_52	8_1_1	364_1_176	427_1_876	778_1_819	122_1_43	70_13_81	15_0_1	100_4_1	1047_4_120	55_1_40	32_3_1	36_1_35	721_1_539	370_1_120	680_1_106
153_3_1	620_1_6	708_1_19	452_1_1	112_3_1	190_1_39	133_1_105	391_1_1	178_4_187	252_13_75	138_1_28	26_04_1	20_46_96	792_1_43	45_1_3	2_1_21	5_04_1	547_13_45	8_1_1	364_1_178	427_1_894	778_1_822	122_1_50	70_13_87	15_0_1	100_4_1	1047_4_107	55_1_37	32_3_1	36_1_38	721_1_564	370_1_125	680_1_107
153_3_1	620_1_6	708_1_24	452_1_1	112_3_1	190_1_38	133_1_107	391_1_1	178_4_195	252_13_70	138_1_26	26_04_1	20_46_120	792_1_39	45_1_2	2_1_20	5_04_1	547_13_38	8_1_1	364_1_168	427_1_929	778_1_809	122_1_45	70_13_94	15_0_1	100_4_1	1047_4_76	55_1_30	32_3_1	36_1_38	721_1_561	370_1_131	680_1_99
153_3_1	620_1_5	708_1_23	452_1_1	112_3_1	190_1_38	133_1_115	391_1_1	178_4_217	252_13_72	138_1_31	26_04_1	20_46_88	792_1_31	45_1_2	2_1_18	5_04_1	547_13_42	8_1_1	364_1_156	427_1_926	778_1_811	122_1_40	70_13_84	15_0_1	100_4_1	1047_4_40	55_1_31	32_3_1	36_1_32	721_1_571	370_1_128	680_1_91
153_3_1	620_1_4	708_1_25	452_1_1	112_3_1	190_1_39	133_1_117	391_1_1	178_4_261	252_13_73	138_1_28	26_04_1	20_46_86	792_1_24	45_1_2	2_1_15	5_04_1	547_13_37	8_1_1	364_1_154	427_1_946	778_1_789	122_1_36	70_13_80	15_0_1	100_4_1	1047_4_27	55_1_30	32_3_1	36_1_29	721_1_587	370_1_124	680_1_70
153_3_1	620_1_2	708_1_18	452_1_1	112_3_1	190_1_37	133_1_122	391_1_1	178_4_305	252_13_60	138_1_25	26_04_1	20_46_81	792_1_20	45_1_1	2_1_14	5_04_1	547_13_34	8_1_1	364_1_160	427_1_956	778_1_780	122_1_28	70_13_77	15_0_1	100_4_1	1047_4_42	55_1_27	32_3_1	36_1_25	721_1_597	370_1_119	680_1_70
153_3_1	620_1_1	708_1_13	452_1_1	112_3_1	190_1_36	133_1_125	391_1_1	178_4_355	252_13_43	138_1_24	26_04_1	20_46_80	792_1_17	45_1_1	2_1_14	5_04_1	547_13_33	8_1_1	364_1_161	427_1_954	778_1_777	122_1_32	70_13_61	15_0_1	100_4_1	1047_4_63	55_1_30	32_3_1	36_1_26	721_1_618	370_1_123	680_1_68
153_3_1	708_1_12	452_1_1	112_3_1	190_1_41	133_1_126	391_1_1	178_4_354	252_13_44	138_1_20	26_04_1	20_46_76	792_1_13	45_1_1	2_1_17	5_04_1	547_13_29	8_1_1	364_1_154	427_1_942	778_1_745	122_1_34	70_13_54	15_0_1	100_4_1	1047_4_105	55_1_28	32_3_1	36_1_26	721_1_654	370_1_124	680_1_71
153_3_1	708_1_12	452_1_1	112_3_1	190_1_43	133_1_125	391_1_1	178_4_251	252_13_44	138_1_16	26_04_1	20_46_53	792_1_13	2_1_20	5_04_1	547_13_23	8_1_1	364_1_154	427_1_950	778_1_757	122_1_34	70_13_47	15_0_1	100_4_1	1047_4_121	55_1_32	32_3_1	36_1_25	721_1_692	370_1_113	680_1_70
153_3_1	708_1_10	452_1_1	112_3_1	190_1_43	133_1_133	391_1_1	178_4_105	252_13_39	138_1_16	26_04_1	20_46_56	792_1_14	2_1_21	5_04_1	547_13_22	8_1_1	364_1_158	427_1_929	778_1_753	122_1_30	70_13_38	15_0_1	100_4_1	1047_4_141	55_1_38	32_3_1	36_1_30	721_1_709	370_1_103	680_1_77
153_3_1	708_1_11	452_1_1	112_3_1	190_1_45	133_1_134	391_1_1	178_4_100	252_13_39	138_1_17	26_04_1	20_46_71	792_1_14	2_1_22	5_04_1	547_13_21	8_1_1	364_1_145	427_1_954	778_1_761	122_1_31	70_13_29	15_0_1	100_4_1	1047_4_135	55_1_40	32_3_1	36_1_32	721_1_693	370_1_93	680_1_85
153_3_1	708_1_8	452_1_1	112_3_1	190_1_42	133_1_124	391_1_1	178_4_126	252_13_44	138_1_17	26_04_1	20_46_129	792_1_13	2_1_21	5_04_1	547_13_21	8_1_1	364_1_150	427_1_969	778_1_764	122_1_36	70_13_22	15_0_1	100_4_1	1047_4_103	55_1_48	32_3_1	36_1_25	721_1_702	370_1_82	680_1_82
153_3_1	708_1_7	452_1_1	112_3_1	190_1_43	133_1_123	391_1_1	178_4_171	252_13_43	138_1_21	26_04_1	20_46_178	792_1_15	2_1_22	5_04_1	547_13_19	8_1_1	364_1_145	427_1_983	778_1_740	122_1_36	70_13_11	15_0_1	100_4_1	1047_4_76	55_1_51	32_3_1	36_1_23	721_1_688	370_1_72	680_1_91
153_3_1	708_1_7	452_1_1	112_3_1	190_1_41	133_1_116	391_1_1	178_4_230	252_13_48	138_1_22	26_04_1	20_46_200	792_1_16	2_1_24	5_04_1	547_13_15	8_1_1	364_1_149	427_1_975	778_1_733	122_1_40	70_13_10	15_0_1	100_4_1	1047_4_75	55_1_59	32_3_1	36_1_24	721_1_677	370_1_62	680_1_94
153_3_1	708_1_9	452_1_1	112_3_1	190_1_42	133_1_105	391_1_1	178_4_281	252_13_54	138_1_25	26_04_1	20_46_220	792_1_17	2_1_24	5_04_1	547_13_13	8_1_1	364_1_154	427_1_954	778_1_735	122_1_37	70_13_4	15_0_1	100_4_1	1047_4_70	55_1_60	32_3_1	36_1_23	721_1_667	370_1_72	680_1_90
153_3_1	708_1_10	452_1_1	112_3_1	190_1_47	133_1_92	391_1_1	178_4_329	252_13_57	138_1_26	26_04_1	20_46_232	792_1_15	2_1_26	5_04_1	547_13_11	8_1_1	364_1_159	427_1_973	778_1_729	122_1_36	70_13_3	15_0_1	100_4_1	1047_4_55	55_1_57	32_3_1	36_1_21	721_1_667	370_1_75	680_1_91
153_3_1	708_1_10	452_1_1	112_3_1	190_1_48	133_1_88	391_1_1	178_4_339	252_13_67	138_1_22	26_04_1	20_46_192	792_1_15	2_1_24	5_04_1	547_13_9	8_1_1	364_1_168	427_1_985	778_1_750	122_1_38	70_13_2	15_0_1	100_4_1	1047_4_21	55_1_60	32_3_1	36_1_19	721_1_660	370_1_67	680_1_95
153_3_1	708_1_12	452_1_1	112_3_1	190_1_52	133_1_71	391_1_1	178_4_205	252_13_66	138_1_15	26_04_1	20_46_136	792_1_13	2_1_25	5_04_1	547_13_7	8_1_1	364_1_167	427_1_1024	778_1_765	122_1_38	70_13_1	15_0_1	100_4_1	1047_4_15	55_1_64	32_3_1	36_1_20	721_1_655	370_1_65	680_1_98
153_3_1	708_1_14	452_1_1	112_3_1	190_1_52	133_1_60	391_1_1	178_4_83	252_13_66	138_1_18	26_04_1	20_46_80	792_1_9	2_1_23	5_04_1	547_13_4	8_1_1	364_1_169	427_1_1071	778_1_771	122_1_37	70_13_1	15_0_1	100_4_1	1047_4_11	55_1_74	32_3_1	36_1_18	721_1_643	370_1_62	680_1_97
153_3_1	708_1_15	452_1_1	112_3_1	190_1_54	133_1_50	391_1_1	178_4_45	252_13_68	138_1_11	26_04_1	20_46_91	792_1_6	2_1_21	5_04_1	547_13_4	8_1_1	364_1_172	427_1_1089	778_1_768	122_1_35	70_13_1	15_0_1	100_4_1	1047_4_4	55_1_81	32_3_1	36_1_18	721_1_633	370_1_63	680_1_99
153_3_1	708_1_15	452_1_1	112_3_1	190_1_61	133_1_52	391_1_1	178_4_54	252_13_67	138_1_11	20_46_81	792_1_7	2_1_17	5_04_1	547_13_6	8_1_1	364_1_175	427_1_1109	778_1_781	122_1_30	70_13_1	15_0_1	55_1_80	32_3_1	36_1_15	721_1_605	370_1_69	680_1_102
153_3_1	708_1_17	452_1_1	112_3_1	190_1_62	133_1_62	391_1_1	178_4_56	252_13_66	138_1_11	20_46_66	792_1_10	2_1_17	5_04_1	547_13_10	8_1_1	364_1_158	427_1_1126	778_1_770	122_1_27	70_13_1	15_0_1	55_1_92	32_3_1	36_1_15	721_1_618	370_1_64	680_1_98
153_3_1	708_1_20	452_1_1	112_3_1	190_1_63	133_1_65	391_1_1	178_4_104	252_13_73	138_1_7	20_46_92	792_1_9	2_1_15	5_04_1	547_13_12	8_1_1	364_1_148	427_1_1154	778_1_755	122_1_20	70_13_1	15_0_1	55_1_95	32_3_1	36_1_16	721_1_617	370_1_67	680_1_96
153_3_1	708_1_21	452_1_1	112_3_1	190_1_68	133_1_60	391_1_1	178_4_123	252_13_75	138_1_7	20_46_137	792_1_10	2_1_16	5_04_1	547_13_16	8_1_1	364_1_131	427_1_1201	778_1_753	122_1_18	70_13_1	15_0_1	55_1_93	32_3_1	36_1_19	721_1_630	370_1_71	680_1_81
153_3_1	708_1_20	452_1_1	112_3_1	190_1_58	133_1_68	391_1_1	178_4_104	252_13_77	138_1_6	20_46_127	792_1_10	2_1_17	5_04_1	547_13_18	8_1_1	364_1_121	427_1_1198	778_1_755	122_1_23	70_13_1	15_0_1	55_1_98	32_3_1	36_1_21	721_1_645	370_1_78	680_1_88
153_3_1	708_1_19	452_1_1	112_3_1	190_1_64	133_1_76	391_1_1	178_4_52	252_13_75	138_1_3	20_46_143	792_1_7	2_1_17	5_04_1	547_13_17	8_1_1	364_1_114	427_1_1215	778_1_748	122_1_22	70_13_1	15_0_1	55_1_99	32_3_1	36_1_22	721_1_648	370_1_88	680_1_95
153_3_1	708_1_14	452_1_1	112_3_1	190_1_50	133_1_79	391_1_1	178_4_51	252_13_72	138_1_2	20_46_146	792_1_4	2_1_15	5_04_1	547_13_17	8_1_1	364_1_105	427_1_1239	778_1_731	122_1_23	70_13_1	15_0_1	55_1_110	32_3_1	36_1_25	721_1_661	370_1_87	680_1_99
153_3_1	708_1_10	452_1_1	112_3_1	190_1_45	133_1_78	391_1_1	178_4_56	252_13_67	138_1_1	20_46_84	792_1_4	2_1_9	5_04_1	547_13_17	8_1_1	364_1_105	427_1_1250	778_1_707	122_1_22	70_13_1	15_0_1	55_1_115	32_3_1	36_1_22	721_1_678	370_1_103	680_1_101
153_3_1	708_1_8	452_1_1	112_3_1	190_1_38	133_1_73	391_1_1	178_4_58	252_13_65	138_1_1	20_46_65	792_1_2	2_1_10	5_04_1	547_13_17	8_1_1	364_1_109	427_1_1246	778_1_717	122_1_21	70_13_1	15_0_1	55_1_119	32_3_1	36_1_20	721_1_679	370_1_102	680_1_96
153_3_1	708_1_8	452_1_1	112_3_1	190_1_40	133_1_62	391_1_1	178_4_53	252_13_53	138_1_1	20_46_97	792_1_4	2_1_9	5_04_1	547_13_17	8_1_1	364_1_118	427_1_1252	778_1_695	122_1_25	70_13_1	15_0_1	55_1_127	32_3_1	36_1_21	721_1_682	370_1_106	680_1_101
153_3_1	708_1_8	452_1_1	112_3_1	190_1_45	133_1_47	391_1_1	178_4_51	252_13_51	138_1_1	20_46_141	792_1_1	2_1_8	5_04_1	547_13_18	8_1_1	364_1_116	427_1_1254	778_1_709	122_1_28	70_13_1	15_0_1	55_1_121	32_3_1	36_1_20	721_1_683	370_1_104	680_1_100
153_3_1	708_1_4	452_1_1	112_3_1	190_1_46	133_1_39	391_1_1	178_4_45	252_13_45	138_1_1	20_46_202	792_1_1	2_1_8	5_04_1	547_13_19	8_1_1	364_1_109	427_1_1311	778_1_706	122_1_31	70_13_1	15_0_1	55_1_114	32_3_1	36_1_21	721_1_692	370_1_101	680_1_93
153_3_1	708_1_4	452_1_1	112_3_1	190_1_43	133_1_26	391_1_1	178_4_44	252_13_39	138_1_1	20_46_229	792_1_1	2_1_6	5_04_1	547_13_23	8_1_1	364_1_102	427_1_1330	778_1_718	122_1_28	70_13_1	15_0_1	55_1_108	32_3_1	36_1_27	721_1_719	370_1_105	680_1_91
153_3_1	708_1_3	452_1_1	112_3_1	190_1_41	133_1_22	391_1_1	178_4_47	252_13_37	138_1_1	20_46_272	2_1_3	5_04_1	547_13_27	8_1_1	364_1_84	427_1_1344	778_1_708	122_1_27	70_13_1	15_0_1	55_1_110	32_3_1	36_1_25	721_1_732	370_1_114	680_1_87
153_3_1	708_1_2	452_1_1	112_3_1	190_1_36	133_1_19	391_1_1	178_4_53	252_13_34	138_1_1	20_46_315	2_1_3	5_04_1	547_13_27	8_1_1	364_1_70	427_1_1356	778_1_706	122_1_26	70_13_1	15_0_1	55_1_96	32_3_1	36_1_29	721_1_740	370_1_125	680_1_86
153_3_1	708_1_1	452_1_1	112_3_1	190_1_34	133_1_17	391_1_1	178_4_59	252_13_33	138_1_1	20_46_370	2_1_3	5_04_1	547_13_28	8_1_1	364_1_73	427_1_1363	778_1_707	122_1_21	70_13_1	15_0_1	55_1_83	32_3_1	36_1_23	721_1_779	370_1_133	680_1_85
153_3_1	708_1_1	452_1_1	112_3_1	190_1_29	133_1_14	391_1_1	178_4_58	252_13_36	138_1_1	20_46_437	2_1_1	5_04_1	547_13_25	8_1_1	364_1_63	427_1_1372	778_1_717	122_1_20	70_13_1	15_0_1	55_1_66	32_3_1	36_1_22	721_1_800	370_1_138	680_1_82
153_3_1	708_1_1	452_1_1	112_3_1	190_1_33	133_1_12	391_1_1	178_4_52	252_13_31	138_1_1	20_46_505	2_1_1	5_04_1	547_13_26	8_1_1	364_1_64	427_1_1395	778_1_710	122_1_21	70_13_1	15_0_1	55_1_48	32_3_1	36_1_19	721_1_816	370_1_145	680_1_75
153_3_1	452_1_1	112_3_1	190_1_31	133_1_8	391_1_1	178_4_35	252_13_34	138_1_1	20_46_552	5_04_1	547_13_25	8_1_1	364_1_58	427_1_1400	778_1_688	122_1_22	70_13_1	15_0_1	55_1_33	32_3_1	36_1_14	721_1_798	370_1_157	680_1_72
153_3_1	452_1_1	112_3_1	190_1_26	133_1_8	391_1_1	178_4_18	252_13_36	138_1_1	20_46_613	5_04_1	547_13_27	8_1_1	364_1_59	427_1_1408	778_1_676	122_1_24	70_13_1	15_0_1	55_1_22	32_3_1	36_1_10	721_1_795	370_1_165	680_1_67
153_3_1	452_1_1	112_3_1	190_1_24	133_1_9	391_1_1	178_4_15	252_13_43	138_1_1	20_46_659	5_04_1	547_13_25	8_1_1	364_1_50	427_1_1426	778_1_669	122_1_24	70_13_1	15_0_1	55_1_21	32_3_1	36_1_6	721_1_804	370_1_172	680_1_64
153_3_1	452_1_1	112_3_1	190_1_24	133_1_12	391_1_1	178_4_12	252_13_49	138_1_1	20_46_711	5_04_1	547_13_21	8_1_1	364_1_49	427_1_1449	778_1_668	122_1_23	70_13_1	15_0_1	55_1_18	32_3_1	36_1_7	721_1_802	370_1_184	680_1_57
153_3_1	452_1_1	112_3_1	190_1_20	133_1_12	391_1_1	178_4_13	252_13_55	138_1_1	20_46_741	5_04_1	547_13_20	8_1_1	364_1_44	427_1_1452	778_1_677	122_1_23	70_13_1	15_0_1	55_1_15	32_3_1	36_1_6	721_1_807	370_1_192	680_1_46
153_3_1	452_1_1	112_3_1	190_1_17	133_1_13	391_1_1	178_4_14	252_13_57	138_1_1	20_46_774	5_04_1	547_13_25	8_1_1	364_1_40	427_1_1464	778_1_693	122_1_20	70_13_1	15_0_1	55_1_12	32_3_1	36_1_9	721_1_798	370_1_198	680_1_43
153_3_1	452_1_1	112_3_1	190_1_11	133_1_14	391_1_1	178_4_19	252_13_53	138_1_1	20_46_746	5_04_1	547_13_23	8_1_1	364_1_36	427_1_1459	778_1_700	122_1_21	70_13_1	15_0_1	55_1_13	32_3_1	36_1_11	721_1_794	370_1_214	680_1_39
153_3_1	452_1_1	112_3_1	190_1_10	133_1_13	391_1_1	178_4_34	252_13_56	138_1_1	20_46_620	5_04_1	547_13_19	8_1_1	364_1_26	427_1_1485	778_1_708	122_1_13	70_13_1	15_0_1	55_1_11	32_3_1	36_1_13	721_1_789	370_1_232	680_1_37
153_3_1	452_1_1	112_3_1	190_1_13	133_1_9	391_1_1	178_4_45	252_13_61	138_1_1	20_46_250	5_04_1	547_13_16	8_1_1	364_1_19	427_1_1488	778_1_718	122_1_12	70_13_1	15_0_1	55_1_12	32_3_1	36_1_12	721_1_770	370_1_234	680_1_39
153_3_1	452_1_1	112_3_1	190_1_13	133_1_10	391_1_1	178_4_50	252_13_49	138_1_1	20_46_132	5_04_1	547_13_15	8_1_1	364_1_22	427_1_1497	778_1_731	122_1_7	70_13_1	15_0_1	55_1_14	32_3_1	36_1_12	721_1_773	370_1_238	680_1_38
153_3_1	452_1_1	112_3_1	190_1_12	133_1_9	391_1_1	178_4_40	252_13_37	138_1_1	20_46_101	5_04_1	547_13_10	8_1_1	364_1_23	427_1_1483	778_1_751	122_1_5	70_13_1	15_0_1	55_1_17	32_3_1	36_1_10	721_1_784	370_1_243	680_1_41
153_3_1	452_1_1	112_3_1	190_1_7	133_1_10	391_1_1	178_4_34	252_13_33	138_1_1	20_46_49	5_04_1	547_13_10	8_1_1	364_1_23	427_1_1483	778_1_780	122_1_4	70_13_1	15_0_1	55_1_18	32_3_1	36_1_11	721_1_782	370_1_257	680_1_42
153_3_1	452_1_1	112_3_1	190_1_3	133_1_13	391_1_1	178_4_31	252_13_25	138_1_1	20_46_45	5_04_1	547_13_9	8_1_1	364_1_27	427_1_1508	778_1_802	122_1_4	70_13_1	15_0_1	55_1_20	32_3_1	36_1_13	721_1_761	370_1_255	680_1_44
153_3_1	452_1_1	112_3_1	190_1_2	133_1_12	391_1_1	178_4_38	252_13_15	138_1_1	20_46_47	5_04_1	547_13_8	8_1_1	364_1_27	427_1_1498	778_1_805	122_1_2	70_13_1	15_0_1	55_1_21	32_3_1	36_1_11	721_1_736	370_1_255	680_1_41
153_3_1	452_1_1	133_1_12	391_1_1	178_4_24	252_13_10	138_1_1	20_46_23	5_04_1	547_13_8	8_1_1	364_1_23	427_1_1478	778_1_802	122_1_2	70_13_1	15_0_1	55_1_25	36_1_12	721_1_740	370_1_245	680_1_43
153_3_1	452_1_1	133_1_10	391_1_1	178_4_19	252_13_7	138_1_1	20_46_44	5_04_1	547_13_10	8_1_1	364_1_24	427_1_1484	778_1_826	122_1_3	70_13_1	15_0_1	55_1_28	36_1_14	721_1_757	370_1_235	680_1_38
153_3_1	452_1_1	133_1_9	391_1_1	178_4_45	252_13_5	138_1_1	20_46_114	5_04_1	547_13_10	8_1_1	364_1_21	427_1_1487	778_1_830	122_1_2	70_13_1	15_0_1	55_1_31	36_1_18	721_1_743	370_1_242	680_1_33
153_3_1	452_1_1	133_1_8	391_1_1	178_4_58	252_13_5	138_1_1	20_46_171	5_04_1	547_13_9	8_1_1	364_1_20	427_1_1480	778_1_842	122_1_2	70_13_1	15_0_1	55_1_36	36_1_20	721_1_724	370_1_241	680_1_31
153_3_1	452_1_1	133_1_7	391_1_1	178_4_65	252_13_5	138_1_1	20_46_186	5_04_1	547_13_8	8_1_1	364_1_12	427_1_1478	778_1_861	122_1_3	70_13_1	15_0_1	55_1_34	36_1_26	721_1_726	370_1_237	680_1_24
153_3_1	452_1_1	133_1_7	391_1_1	178_4_33	252_13_5	138_1_1	20_46_175	5_04_1	547_13_8	8_1_1	364_1_12	427_1_1478	778_1_909	122_1_2	70_13_1	15_0_1	55_1_36	36_1_30	721_1_728	370_1_221	680_1_21
153_3_1	452_1_1	133_1_5	391_1_1	178_4_19	252_13_4	138_1_1	20_46_207	5_04_1	547_13_6	8_1_1	364_1_8	427_1_1462	778_1_929	122_1_2	70_13_1	15_0_1	55_1_40	36_1_35	721_1_750	370_1_217	680_1_22
15_0_1	153_3_1	20_46_221	55_1_43	452_1_1	178_4_13	36_1_39	778_1_963	133_1_6	391_1_1	5_04_1	547_13_2	70_13_1	721_1_753	252_13_2	370_1_207	364_1_5	138_1_1	680_1_20	427_1_1465	8_1_1
15_0_1	153_3_1	20_46_275	55_1_46	452_1_1	178_4_11	36_1_41	778_1_963	133_1_6	391_1_1	5_04_1	8_1_1	70_13_1	721_1_754	252_13_2	370_1_203	364_1_4	138_1_1	680_1_19	427_1_1484
15_0_1	153_3_1	20_46_362	55_1_50	452_1_1	178_4_12	36_1_51	778_1_944	133_1_7	391_1_1	5_04_1	8_1_1	721_1_731	370_1_186	364_1_4	138_1_1	680_1_16	427_1_1466
15_0_1	153_3_1	20_46_440	55_1_58	452_1_1	178_4_20	36_1_49	778_1_954	133_1_5	391_1_1	5_04_1	8_1_1	721_1_736	370_1_185	364_1_2	138_1_1	680_1_14	427_1_1461
15_0_1	153_3_1	20_46_472	55_1_61	452_1_1	178_4_23	36_1_47	778_1_935	133_1_5	391_1_1	5_04_1	8_1_1	721_1_724	370_1_183	364_1_1	138_1_1	680_1_12	427_1_1467
15_0_1	153_3_1	20_46_524	55_1_54	452_1_1	178_4_16	36_1_45	778_1_948	133_1_6	391_1_1	5_04_1	8_1_1	721_1_718	370_1_176	364_1_3	138_1_1	680_1_9	427_1_1461
15_0_1	153_3_1	20_46_560	55_1_50	452_1_1	178_4_18	36_1_40	778_1_926	133_1_4	391_1_1	5_04_1	8_1_1	721_1_684	370_1_175	364_1_5	138_1_1	680_1_9	427_1_1471
15_0_1	153_3_1	20_46_544	55_1_48	452_1_1	178_4_27	36_1_40	778_1_928	133_1_5	391_1_1	5_04_1	8_1_1	721_1_661	370_1_179	364_1_5	138_1_1	680_1_7	427_1_1491
15_0_1	153_3_1	20_46_490	55_1_54	452_1_1	178_4_44	36_1_41	778_1_958	133_1_5	391_1_1	5_04_1	8_1_1	721_1_627	370_1_183	364_1_5	138_1_1	680_1_6	427_1_1471
15_0_1	153_3_1	20_46_320	55_1_65	452_1_1	178_4_56	36_1_48	778_1_967	133_1_8	391_1_1	5_04_1	8_1_1	721_1_606	370_1_185	364_1_4	138_1_1	680_1_4	427_1_1485
15_0_1	153_3_1	20_46_284	55_1_62	452_1_1	178_4_52	36_1_51	778_1_991	133_1_8	391_1_1	5_04_1	8_1_1	721_1_598	370_1_193	364_1_5	138_1_1	680_1_4	427_1_1477
15_0_1	153_3_1	20_46_311	55_1_68	452_1_1	178_4_34	36_1_53	778_1_990	133_1_8	391_1_1	5_04_1	8_1_1	721_1_609	370_1_208	364_1_5	138_1_1	680_1_5	427_1_1482
15_0_1	153_3_1	20_46_336	55_1_69	452_1_1	178_4_26	36_1_56	778_1_973	133_1_11	391_1_1	5_04_1	8_1_1	721_1_617	370_1_216	364_1_2	138_1_1	680_1_6	427_1_1469
15_0_1	153_3_1	20_46_249	55_1_74	452_1_1	178_4_32	36_1_67	778_1_971	133_1_13	391_1_1	5_04_1	8_1_1	721_1_618	370_1_222	364_1_2	138_1_1	680_1_4	427_1_1422
15_0_1	153_3_1	20_46_100	55_1_79	452_1_1	178_4_27	36_1_68	778_1_970	133_1_12	391_1_1	5_04_1	8_1_1	721_1_637	370_1_245	364_1_1	138_1_1	680_1_6	427_1_1441
15_0_1	153_3_1	20_46_47	55_1_86	452_1_1	178_4_20	36_1_82	778_1_955	133_1_14	391_1_1	5_04_1	8_1_1	721_1_640	370_1_240	680_1_4	427_1_1420
15_0_1	153_3_1	20_46_39	55_1_90	452_1_1	178_4_4	36_1_92	778_1_950	133_1_14	391_1_1	5_04_1	8_1_1	721_1_668	370_1_238	680_1_2	427_1_1392
15_0_1	153_3_1	20_46_37	55_1_101	452_1_1	178_4_2	36_1_99	778_1_919	133_1_15	391_1_1	5_04_1	8_1_1	721_1_705	370_1_238	680_1_2	427_1_1356
153_3_1	20_46_64	55_1_111	452_1_1	15_0_1	36_1_114	778_1_927	133_1_15	391_1_1	8_1_1	721_1_755	370_1_225	680_1_3	427_1_1333
153_3_1	20_46_113	55_1_123	452_1_1	15_0_1	36_1_126	778_1_911	133_1_8	391_1_1	8_1_1	721_1_801	370_1_224	680_1_2	427_1_1299
153_3_1	20_46_180	55_1_135	452_1_1	15_0_1	36_1_133	778_1_900	133_1_10	391_1_1	8_1_1	721_1_842	370_1_220	680_1_2	427_1_1293
153_3_1	20_46_243	55_1_146	452_1_1	15_0_1	36_1_147	778_1_872	133_1_15	391_1_1	8_1_1	721_1_899	370_1_216	680_1_1	427_1_1289
153_3_1	20_46_285	55_1_158	452_1_1	15_0_1	36_1_160	778_1_845	133_1_18	391_1_1	8_1_1	721_1_954	370_1_214	680_1_1	427_1_1266
153_3_1	20_46_335	55_1_160	452_1_1	15_0_1	36_1_168	778_1_866	133_1_18	391_1_1	721_1_988	370_1_226	427_1_1259
153_3_1	20_46_340	55_1_172	452_1_1	15_0_1	36_1_182	778_1_824	133_1_19	391_1_1	721_1_1026	370_1_224	427_1_1274
153_3_1	20_46_167	55_1_175	452_1_1	15_0_1	36_1_189	778_1_829	133_1_26	391_1_1	721_1_1057	370_1_219	427_1_1262
153_3_1	20_46_47	55_1_180	452_1_1	15_0_1	36_1_211	778_1_843	133_1_28	391_1_1	721_1_1081	370_1_219	427_1_1218
153_3_1	20_46_53	55_1_185	452_1_1	15_0_1	36_1_225	778_1_850	133_1_32	391_1_1	721_1_1088	370_1_211	427_1_1192
153_3_1	20_46_35	55_1_194	452_1_1	15_0_1	36_1_238	778_1_841	133_1_32	391_1_1	721_1_1092	370_1_198	427_1_1164
153_3_1	20_46_71	55_1_207	452_1_1	15_0_1	36_1_259	778_1_841	133_1_44	391_1_1	721_1_1086	370_1_196	427_1_1121
153_3_1	20_46_101	55_1_229	452_1_1	15_0_1	36_1_273	778_1_830	133_1_46	391_1_1	721_1_1086	370_1_197	427_1_1121
153_3_1	20_46_139	55_1_241	452_1_1	15_0_1	36_1_297	778_1_841	133_1_47	391_1_1	721_1_1083	370_1_187	427_1_1107
153_3_1	20_46_189	55_1_253	452_1_1	15_0_1	36_1_319	778_1_857	133_1_52	391_1_1	721_1_1036	370_1_183	427_1_1093
153_3_1	20_46_266	55_1_273	452_1_1	15_0_1	36_1_328	778_1_859	133_1_60	391_1_1	721_1_968	370_1_174	427_1_1097
153_3_1	20_46_319	55_1_284	452_1_1	15_0_1	36_1_339	778_1_891	133_1_60	391_1_1	721_1_937	370_1_168	427_1_1099
153_3_1	20_46_338	55_1_311	452_1_1	15_0_1	36_1_342	778_1_905	133_1_61	391_1_1	721_1_861	370_1_164	427_1_1114
153_3_1	20_46_180	55_1_319	452_1_1	15_0_1	36_1_365	778_1_897	133_1_65	391_1_1	721_1_812	370_1_172	427_1_1113
153_3_1	20_46_31	55_1_336	452_1_1	15_0_1	36_1_377	778_1_918	133_1_74	391_1_1	721_1_779	370_1_177	427_1_1085
153_3_1	20_46_8	55_1_344	452_1_1	15_0_1	36_1_397	778_1_879	133_1_77	391_1_1	721_1_751	370_1_174	427_1_1073
153_3_1	20_46_1	55_1_353	452_1_1	15_0_1	36_1_411	778_1_859	133_1_85	391_1_1	721_1_748	370_1_166	427_1_1046
153_3_1	15_0_1	55_1_370	452_1_1	36_1_425	778_1_816	133_1_91	391_1_1	721_1_770	370_1_178	427_1_1020
153_3_1	15_0_1	55_1_374	452_1_1	36_1_448	778_1_808	133_1_97	391_1_1	721_1_785	370_1_180	427_1_984
153_3_1	15_0_1	55_1_393	452_1_1	36_1_468	778_1_764	133_1_105	391_1_1	721_1_816	370_1_166	427_1_956
153_3_1	15_0_1	55_1_421	452_1_1	36_1_495	778_1_749	133_1_113	391_1_1	721_1_872	370_1_152	427_1_905
153_3_1	15_0_1	55_1_427	452_1_1	36_1_521	778_1_724	133_1_114	391_1_1	721_1_927	370_1_165	427_1_862
153_3_1	15_0_1	55_1_441	452_1_1	36_1_549	778_1_717	133_1_125	391_1_1	721_1_999	370_1_161	427_1_824
153_3_1	15_0_1	55_1_451	452_1_1	36_1_567	778_1_702	133_1_137	391_1_1	721_1_1041	370_1_149	427_1_811
153_3_1	15_0_1	55_1_472	452_1_1	36_1_600	778_1_683	133_1_142	391_1_1	721_1_1097	370_1_130	427_1_781
153_3_1	15_0_1	55_1_488	452_1_1	36_1_641	778_1_683	133_1_152	391_1_1	721_1_1119	370_1_109	427_1_743
153_3_1	15_0_1	55_1_511	452_1_1	36_1_656	778_1_667	133_1_170	391_1_1	721_1_1145	370_1_98	427_1_720
153_3_1	15_0_1	55_1_513	452_1_1	36_1_690	778_1_657	133_1_177	391_1_1	721_1_1222	370_1_84	427_1_684
153_3_1	15_0_1	55_1_533	452_1_1	36_1_707	778_1_650	133_1_190	391_1_1	721_1_1252	370_1_75	427_1_678
153_3_1	15_0_1	55_1_547	452_1_1	36_1_732	778_1_630	133_1_199	391_1_1	721_1_1327	370_1_75	427_1_670
153_3_1	15_0_1	55_1_555	452_1_1	36_1_749	778_1_640	133_1_207	391_1_1	721_1_1368	370_1_73	427_1_635
153_3_1	15_0_1	55_1_555	452_1_1	36_1_788	778_1_626	133_1_220	391_1_1	721_1_1388	370_1_73	427_1_596
153_3_1	15_0_1	55_1_575	452_1_1	36_1_819	778_1_592	133_1_230	391_1_1	721_1_1408	370_1_63	427_1_571
153_3_1	15_0_1	55_1_591	452_1_1	36_1_839	778_1_575	133_1_247	391_1_1	721_1_1387	370_1_66	427_1_528
153_3_1	15_0_1	55_1_604	452_1_1	36_1_863	778_1_560	133_1_258	391_1_1	721_1_1365	370_1_60	427_1_502
153_3_1	15_0_1	55_1_611	452_1_1	36_1_896	778_1_548	133_1_272	391_1_1	721_1_1363	370_1_58	427_1_493
153_3_1	15_0_1	55_1_624	452_1_1	36_1_923	778_1_542	133_1_280	391_1_1	721_1_1347	370_1_60	427_1_470
153_3_1	15_0_1	55_1_633	452_1_1	36_1_936	778_1_540	133_1_296	391_1_1	721_1_1308	370_1_57	427_1_457
153_3_1	15_0_1	55_1_650	452_1_1	36_1_951	778_1_534	133_1_314	391_1_1	721_1_1284	370_1_57	427_1_434
153_3_1	15_0_1	55_1_666	452_1_1	36_1_968	778_1_526	133_1_321	391_1_1	721_1_1227	370_1_54	427_1_435
153_3_1	15_0_1	55_1_691	452_1_1	36_1_977	778_1_542	133_1_338	391_1_1	721_1_1183	370_1_48	427_1_424
153_3_1	15_0_1	55_1_697	452_1_1	36_1_1004	778_1_538	133_1_354	391_1_1	721_1_1121	370_1_50	427_1_411
153_3_1	15_0_1	55_1_713	452_1_1	36_1_1031	778_1_531	133_1_356	391_1_1	721_1_1059	370_1_37	427_1_407
153_3_1	15_0_1	55_1_716	452_1_1	36_1_1054	778_1_516	133_1_371	391_1_1	721_1_1019	370_1_35	427_1_411
153_3_1	15_0_1	55_1_727	452_1_1	36_1_1070	778_1_511	133_1_389	391_1_1	721_1_1040	370_1_32	427_1_376
153_3_1	15_0_1	55_1_737	452_1_1	36_1_1096	778_1_495	133_1_400	391_1_1	721_1_1080	370_1_24	427_1_361
153_3_1	15_0_1	55_1_748	452_1_1	36_1_1120	778_1_485	133_1_416	391_1_1	721_1_1128	370_1_20	427_1_335
153_3_1	15_0_1	55_1_752	452_1_1	36_1_1134	778_1_481	133_1_429	391_1_1	721_1_1158	370_1_21	427_1_328
153_3_1	15_0_1	55_1_764	452_1_1	36_1_1146	778_1_468	133_1_444	391_1_1	721_1_1224	370_1_17	427_1_313
153_3_1	15_0_1	55_1_760	452_1_1	36_1_1181	778_1_438	133_1_458	391_1_1	721_1_1270	370_1_13	427_1_290
153_3_1	15_0_1	55_1_776	452_1_1	36_1_1192	778_1_409	133_1_482	391_1_1	721_1_1313	370_1_7	427_1_248
153_3_1	15_0_1	55_1_788	452_1_1	36_1_1200	778_1_392	133_1_493	391_1_1	721_1_1334	370_1_4	427_1_230
153_3_1	15_0_1	55_1_801	452_1_1	36_1_1209	778_1_388	133_1_503	391_1_1	721_1_1400	370_1_3	427_1_207
153_3_1	15_0_1	55_1_809	452_1_1	778_1_379	36_1_1229	133_1_514	391_1_1	721_1_1435	427_1_201
153_3_1	15_0_1	55_1_814	452_1_1	778_1_360	36_1_1242	133_1_537	391_1_1	721_1_1470	427_1_176
153_3_1	15_0_1	55_1_836	452_1_1	778_1_341	36_1_1256	133_1_557	391_1_1	721_1_1554	427_1_174
153_3_1	15_0_1	55_1_860	452_1_1	778_1_321	36_1_1267	133_1_558	391_1_1	721_1_1637	427_1_158
153_3_1	15_0_1	55_1_860	452_1_1	778_1_291	36_1_1289	133_1_578	391_1_1	721_1_1709	427_1_133
153_3_1	15_0_1	55_1_872	452_1_1	778_1_254	36_1_1314	133_1_584	391_1_1	721_1_1791	427_1_117
153_3_1	15_0_1	55_1_901	452_1_1	778_1_242	36_1_1308	133_1_611	391_1_1	721_1_1849	427_1_111
153_3_1	15_0_1	55_1_922	452_1_1	778_1_220	36_1_1308	133_1_623	391_1_1	721_1_1887	427_1_95
153_3_1	15_0_1	55_1_951	452_1_1	778_1_208	36_1_1306	133_1_637	391_1_1	721_1_1913	427_1_91
153_3_1	15_0_1	55_1_963	452_1_1	778_1_203	36_1_1307	133_1_656	391_1_1	721_1_1894	427_1_74
153_3_1	15_0_1	55_1_980	452_1_1	778_1_194	36_1_1326	133_1_654	391_1_1	721_1_1851	427_1_59
153_3_1	15_0_1	55_1_984	452_1_1	778_1_186	36_1_1349	133_1_659	391_1_1	721_1_1785	427_1_49
153_3_1	15_0_1	55_1_1007	452_1_1	778_1_177	36_1_1343	133_1_676	391_1_1	721_1_1695	427_1_39
153_3_1	15_0_1	55_1_1025	452_1_1	778_1_164	36_1_1340	133_1_700	391_1_1	721_1_1556	427_1_31
153_3_1	15_0_1	55_1_1035	452_1_1	778_1_154	36_1_1340	133_1_716	391_1_1	721_1_1440	427_1_32
153_3_1	15_0_1	55_1_1036	452_1_1	778_1_146	36_1_1355	133_1_711	391_1_1	721_1_1338	427_1_30
153_3_1	15_0_1	55_1_1046	452_1_1	778_1_149	36_1_1342	133_1_726	391_1_1	721_1_1275	427_1_27
153_3_1	15_0_1	55_1_1039	452_1_1	778_1_142	36_1_1349	133_1_726	391_1_1	721_1_1191	427_1_26
153_3_1	15_0_1	55_1_1025	452_1_1	778_1_115	36_1_1327	133_1_742	391_1_1	721_1_1157	427_1_24
153_3_1	15_0_1	55_1_1012	452_1_1	778_1_115	36_1_1292	133_1_752	391_1_1	721_1_1134	427_1_24
153_3_1	15_0_1	55_1_964	452_1_1	778_1_112	36_1_1241	133_1_745	391_1_1	721_1_1157	427_1_18
153_3_1	15_0_1	55_1_875	452_1_1	778_1_114	36_1_1201	133_1_726	391_1_1	721_1_1237	427_1_13
153_3_1	15_0_1	55_1_773	452_1_1	778_1_109	36_1_1146	133_1_702	391_1_1	721_1_1307	427_1_12
153_3_1	15_0_1	55_1_693	452_1_1	778_1_105	36_1_1079	133_1_678	391_1_1	721_1_1404	427_1_11
153_3_1	15_0_1	55_1_620	452_1_1	778_1_97	36_1_1004	133_1_641	391_1_1	721_1_1540	427_1_8
153_3_1	15_0_1	55_1_551	452_1_1	778_1_87	36_1_917	133_1_591	391_1_1	721_1_1645	427_1_9
153_3_1	15_0_1	55_1_494	452_1_1	778_1_84	36_1_835	133_1_552	391_1_1	721_1_1754	427_1_9
153_3_1	15_0_1	55_1_434	452_1_1	778_1_77	36_1_756	133_1_500	391_1_1	721_1_1841	427_1_12
153_3_1	15_0_1	55_1_386	452_1_1	778_1_72	36_1_671	133_1_419	391_1_1	721_1_1975	427_1_16
153_3_1	15_0_1	55_1_339	452_1_1	778_1_75	36_1_592	133_1_340	391_1_1	721_1_2085	427_1_24
153_3_1	15_0_1	55_1_279	452_1_1	778_1_70	36_1_508	133_1_273	391_1_1	721_1_2221	427_1_24
153_3_1	15_0_1	55_1_228	452_1_1	778_1_73	36_1_445	133_1_224	391_1_1	721_1_2360	427_1_25
153_3_1	15_0_1	55_1_191	452_1_1	778_1_78	36_1_408	133_1_196	391_1_1	721_1_2481	427_1_23
153_3_1	15_0_1	55_1_186	452_1_1	778_1_74	36_1_380	133_1_175	391_1_1	721_1_2563	427_1_27
153_3_1	15_0_1	55_1_198	452_1_1	778_1_72	36_1_348	133_1_182	391_1_1	721_1_2599	427_1_26
153_3_1	15_0_1	55_1_231	452_1_1	778_1_67	36_1_347	133_1_182	391_1_1	721_1_2650	427_1_27
153_3_1	15_0_1	55_1_269	452_1_1	778_1_70	36_1_374	133_1_187	391_1_1	721_1_2626	427_1_27
153_3_1	15_0_1	55_1_316	452_1_1	778_1_69	36_1_390	133_1_176	391_1_1	721_1_2584	427_1_27
153_3_1	15_0_1	55_1_372	452_1_1	778_1_64	36_1_421	133_1_201	391_1_1	721_1_2498	427_1_27
153_3_1	15_0_1	55_1_412	452_1_1	778_1_62	36_1_468	133_1_231	391_1_1	721_1_2378	427_1_28
153_3_1	15_0_1	55_1_468	452_1_1	778_1_55	36_1_502	133_1_244	391_1_1	721_1_2271	427_1_29
153_3_1	15_0_1	55_1_514	452_1_1	778_1_63	36_1_539	133_1_260	391_1_1	721_1_2164	427_1_32
153_3_1	15_0_1	55_1_543	452_1_1	778_1_71	36_1_577	133_1_289	391_1_1	721_1_2115	427_1_36
153_3_1	15_0_1	55_1_573	452_1_1	778_1_72	36_1_622	133_1_312	391_1_1	721_1_2062	427_1_34
153_3_1	15_0_1	55_1_588	452_1_1	778_1_72	36_1_656	133_1_331	391_1_1	721_1_2018	427_1_25
153_3_1	15_0_1	55_1_596	452_1_1	778_1_67	36_1_696	133_1_339	391_1_1	721_1_1981	427_1_27
153_3_1	15_0_1	55_1_609	452_1_1	778_1_69	36_1_728	133_1_332	391_1_1	721_1_1903	427_1_32
153_3_1	15_0_1	55_1_632	452_1_1	778_1_67	36_1_745	133_1_335	391_1_1	721_1_1891	427_1_34
153_3_1	15_0_1	55_1_649	452_1_1	778_1_64	36_1_753	133_1_305	391_1_1	721_1_1872	427_1_45
153_3_1	15_0_1	55_1_652	452_1_1	778_1_63	36_1_763	133_1_303	391_1_1	721_1_1933	427_1_42
153_3_1	15_0_1	55_1_656	452_1_1	778_1_73	36_1_761	133_1_281	391_1_1	721_1_1985	427_1_41
153_3_1	15_0_1	55_1_663	452_1_1	778_1_72	36_1_746	133_1_269	391_1_1	721_1_2008	427_1_38
153_3_1	15_0_1	55_1_644	452_1_1	778_1_77	36_1_701	133_1_245	391_1_1	721_1_2001	427_1_38
153_3_1	15_0_1	55_1_611	452_1_1	778_1_74	36_1_660	133_1_201	391_1_1	721_1_2087	427_1_43
153_3_1	15_0_1	55_1_572	452_1_1	778_1_77	36_1_638	133_1_175	391_1_1	721_1_2127	427_1_44
153_3_1	15_0_1	55_1_502	452_1_1	778_1_79	36_1_636	133_1_146	391_1_1	721_1_2163	427_1_50
153_3_1	15_0_1	55_1_428	452_1_1	778_1_71	36_1_628	133_1_153	391_1_1	721_1_2225	427_1_51
153_3_1	15_0_1	55_1_361	452_1_1	778_1_62	36_1_600	133_1_144	391_1_1	721_1_2300	427_1_49
153_3_1	15_0_1	55_1_294	452_1_1	778_1_60	36_1_597	133_1_149	391_1_1	721_1_2361	427_1_50
153_3_1	15_0_1	55_1_270	452_1_1	778_1_61	36_1_566	133_1_156	391_1_1	721_1_2417	427_1_43
153_3_1	15_0_1	55_1_257	452_1_1	778_1_54	36_1_566	133_1_154	391_1_1	721_1_2466	427_1_39
153_3_1	15_0_1	55_1_281	452_1_1	778_1_52	36_1_579	133_1_159	391_1_1	721_1_2474	427_1_31
153_3_1	15_0_1	55_1_308	452_1_1	778_1_64	36_1_567	133_1_171	391_1_1	721_1_2468	427_1_32
153_3_1	15_0_1	55_1_327	452_1_1	778_1_73	36_1_562	133_1_170	391_1_1	721_1_2437	427_1_35
153_3_1	15_0_1	55_1_381	452_1_1	778_1_73	36_1_559	133_1_163	391_1_1	721_1_2373	427_1_39
153_3_1	15_0_1	55_1_424	452_1_1	778_1_70	36_1_561	133_1_174	391_1_1	721_1_2351	427_1_39
153_3_1	15_0_1	55_1_452	452_1_1	778_1_68	36_1_585	133_1_182	391_1_1	721_1_2326	427_1_36
153_3_1	15_0_1	55_1_501	452_1_1	778_1_60	36_1_569	133_1_182	391_1_1	721_1_2268	427_1_42
153_3_1	15_0_1	55_1_523	452_1_1	778_1_53	36_1_572	133_1_177	391_1_1	721_1_2261	427_1_37
153_3_1	15_0_1	55_1_538	452_1_1	778_1_58	36_1_583	133_1_184	391_1_1	721_1_2224	427_1_37
153_3_1	15_0_1	55_1_550	452_1_1	778_1_60	36_1_612	133_1_195	391_1_1	721_1_2218	427_1_40
153_3_1	15_0_1	55_1_542	452_1_1	778_1_68	36_1_630	133_1_189	391_1_1	721_1_2219	427_1_45
153_3_1	15_0_1	55_1_505	452_1_1	778_1_72	36_1_660	133_1_196	391_1_1	721_1_2206	427_1_49
153_3_1	15_0_1	55_1_462	452_1_1	778_1_78	36_1_672	133_1_185	391_1_1	721_1_2231	427_1_50
153_3_1	15_0_1	55_1_419	452_1_1	778_1_72	36_1_665	133_1_174	391_1_1	721_1_2194	427_1_51
153_3_1	15_0_1	55_1_380	452_1_1	778_1_75	36_1_646	133_1_161	391_1_1	721_1_2199	427_1_52
153_3_1	15_0_1	55_1_333	452_1_1	778_1_64	36_1_602	133_1_144	391_1_1	721_1_2195	427_1_60
153_3_1	15_0_1	55_1_308	452_1_1	778_1_60	36_1_568	133_1_128	391_1_1	721_1_2222	427_1_72
153_3_1	15_0_1	55_1_300	452_1_1	778_1_60	36_1_546	133_1_117	391_1_1	721_1_2281	427_1_76
153_3_1	15_0_1	55_1_284	452_1_1	778_1_60	36_1_497	133_1_92	391_1_1	721_1_2370	427_1_80
153_3_1	15_0_1	55_1_257	452_1_1	778_1_51	36_1_463	133_1_76	391_1_1	721_1_2414	427_1_93
153_3_1	15_0_1	55_1_251	452_1_1	778_1_47	36_1_470	133_1_81	391_1_1	721_1_2482	427_1_105
153_3_1	15_0_1	55_1_247	452_1_1	778_1_37	36_1_454	133_1_95	391_1_1	721_1_2590	427_1_114
153_3_1	15_0_1	55_1_267	452_1_1	778_1_38	36_1_437	133_1_107	391_1_1	721_1_2680	427_1_109
153_3_1	15_0_1	55_1_267	452_1_1	778_1_38	36_1_432	133_1_128	391_1_1	721_1_2748	427_1_114
153_3_1	15_0_1	55_1_291	452_1_1	778_1_36	36_1_423	133_1_153	391_1_1	721_1_2746	427_1_123
153_3_1	15_0_1	55_1_307	452_1_1	778_1_34	36_1_399	133_1_166	391_1_1	721_1_2713	427_1_123
153_3_1	15_0_1	55_1_304	452_1_1	778_1_34	36_1_362	133_1_181	391_1_1	721_1_2658	427_1_110
153_3_1	15_0_1	55_1_305	452_1_1	778_1_35	36_1_345	133_1_184	391_1_1	721_1_2638	427_1_109
153_3_1	15_0_1	55_1_306	452_1_1	778_1_34	36_1_361	133_1_197	391_1_1	721_1_2590	427_1_120
153_3_1	15_0_1	55_1_305	452_1_1	778_1_32	36_1_376	133_1_188	391_1_1	721_1_2523	427_1_129
153_3_1	15_0_1	55_1_306	452_1_1	778_1_39	36_1_407	133_1_160	391_1_1	721_1_2473	427_1_151
153_3_1	15_0_1	55_1_300	452_1_1	778_1_44	36_1_432	133_1_132	391_1_1	721_1_2443	427_1_146
153_3_1	15_0_1	55_1_301	452_1_1	778_1_43	36_1_449	133_1_108	391_1_1	721_1_2430	427_1_157
153_3_1	15_0_1	55_1_279	452_1_1	778_1_45	36_1_479	133_1_97	391_1_1	721_1_2402	427_1_150
153_3_1	15_0_1	55_1_270	452_1_1	778_1_43	36_1_515	133_1_75	391_1_1	721_1_2371	427_1_149
153_3_1	15_0_1	55_1_269	452_1_1	778_1_45	36_1_537	133_1_68	391_1_1	721_1_2395	427_1_142
153_3_1	15_0_1	55_1_286	452_1_1	778_1_43	36_1_561	133_1_59	391_1_1	721_1_2422	427_1_134
153_3_1	15_0_1	55_1_300	452_1_1	778_1_42	36_1_594	133_1_51	391_1_1	721_1_2438	427_1_137
153_3_1	15_0_1	55_1_302	452_1_1	778_1_59	36_1_603	133_1_52	391_1_1	721_1_2444	427_1_137
153_3_1	15_0_1	55_1_328	452_1_1	778_1_59	36_1_599	133_1_55	391_1_1	721_1_2472	427_1_145
153_3_1	15_0_1	55_1_329	452_1_1	778_1_59	36_1_564	133_1_52	391_1_1	721_1_2460	427_1_154
153_3_1	15_0_1	55_1_305	452_1_1	778_1_64	36_1_563	133_1_53	391_1_1	721_1_2450	427_1_157
153_3_1	15_0_1	55_1_321	452_1_1	778_1_68	36_1_558	133_1_54	391_1_1	721_1_2437	427_1_164
153_3_1	15_0_1	55_1_306	452_1_1	778_1_70	36_1_552	133_1_57	391_1_1	721_1_2450	427_1_174
153_3_1	15_0_1	55_1_275	452_1_1	778_1_80	36_1_566	133_1_54	391_1_1	721_1_2444	427_1_181
153_3_1	15_0_1	55_1_238	452_1_1	778_1_91	36_1_566	133_1_53	391_1_1	721_1_2463	427_1_174
153_3_1	15_0_1	55_1_207	452_1_1	778_1_95	36_1_579	133_1_55	391_1_1	721_1_2440	427_1_171
153_3_1	15_0_1	55_1_181	452_1_1	778_1_101	36_1_566	133_1_54	391_1_1	721_1_2446	427_1_176
153_3_1	15_0_1	55_1_163	452_1_1	778_1_103	36_1_535	133_1_50	391_1_1	721_1_2432	427_1_184
153_3_1	15_0_1	55_1_139	452_1_1	778_1_102	36_1_499	133_1_56	391_1_1	721_1_2444	427_1_189
153_3_1	15_0_1	55_1_125	452_1_1	778_1_91	36_1_446	133_1_57	391_1_1	721_1_2447	427_1_205
153_3_1	15_0_1	55_1_117	452_1_1	778_1_79	36_1_446	133_1_56	391_1_1	721_1_2493	427_1_204
153_3_1	15_0_1	55_1_136	452_1_1	778_1_72	36_1_450	133_1_46	391_1_1	721_1_2520	427_1_213
153_3_1	15_0_1	55_1_144	452_1_1	778_1_68	36_1_485	133_1_46	391_1_1	721_1_2523	427_1_208
153_3_1	15_0_1	55_1_153	452_1_1	778_1_66	36_1_503	133_1_44	391_1_1	721_1_2534	427_1_203
153_3_1	15_0_1	55_1_166	452_1_1	778_1_68	36_1_525	133_1_36	391_1_1	721_1_2553	427_1_202
153_3_1	15_0_1	55_1_164	452_1_1	778_1_66	36_1_553	133_1_39	391_1_1	721_1_2528	427_1_213
153_3_1	15_0_1	55_1_157	452_1_1	778_1_63	36_1_593	133_1_30	391_1_1	721_1_2531	427_1_227
153_3_1	15_0_1	55_1_165	452_1_1	778_1_51	36_1_628	133_1_31	391_1_1	721_1_2516	427_1_227
153_3_1	15_0_1	55_1_161	452_1_1	778_1_51	36_1_658	133_1_26	391_1_1	721_1_2539	427_1_231
153_3_1	15_0_1	55_1_164	452_1_1	778_1_48	36_1_696	133_1_26	391_1_1	721_1_2544	427_1_242
153_3_1	15_0_1	55_1_146	452_1_1	778_1_44	36_1_746	133_1_23	391_1_1	721_1_2542	427_1_245
153_3_1	15_0_1	55_1_126	452_1_1	778_1_38	36_1_785	133_1_18	391_1_1	721_1_2534	427_1_242
153_3_1	15_0_1	55_1_117	452_1_1	778_1_39	36_1_791	133_1_19	391_1_1	721_1_2531	427_1_238
153_3_1	15_0_1	55_1_105	452_1_1	778_1_44	36_1_773	133_1_17	391_1_1	721_1_2494	427_1_245
153_3_1	15_0_1	55_1_90	452_1_1	778_1_40	36_1_723	133_1_17	391_1_1	721_1_2474	427_1_254
153_3_1	15_0_1	55_1_81	452_1_1	778_1_38	36_1_668	133_1_11	391_1_1	721_1_2504	427_1_261
153_3_1	15_0_1	55_1_69	452_1_1	778_1_39	36_1_618	133_1_13	391_1_1	721_1_2552	427_1_277
153_3_1	15_0_1	55_1_77	452_1_1	778_1_44	36_1_567	133_1_12	391_1_1	721_1_2588	427_1_288
153_3_1	15_0_1	55_1_90	452_1_1	778_1_43	36_1_530	133_1_14	391_1_1	721_1_2604	427_1_293
153_3_1	15_0_1	55_1_87	452_1_1	778_1_36	36_1_479	133_1_18	391_1_1	721_1_2664	427_1_285
153_3_1	15_0_1	55_1_98	452_1_1	778_1_32	36_1_446	133_1_23	391_1_1	721_1_2700	427_1_277
153_3_1	15_0_1	55_1_105	452_1_1	778_1_27	36_1_427	133_1_29	391_1_1	721_1_2665	427_1_297
153_3_1	15_0_1	55_1_119	452_1_1	778_1_19	36_1_431	133_1_33	391_1_1	721_1_2680	427_1_302
153_3_1	15_0_1	55_1_128	452_1_1	778_1_22	36_1_425	133_1_41	391_1_1	721_1_2634	427_1_304
153_3_1	15_0_1	55_1_132	452_1_1	778_1_24	36_1_437	133_1_44	391_1_1	721_1_2584	427_1_283
153_3_1	15_0_1	55_1_138	452_1_1	778_1_30	36_1_444	133_1_43	391_1_1	721_1_2541	427_1_272
153_3_1	15_0_1	55_1_136	452_1_1	778_1_34	36_1_464	133_1_45	391_1_1	721_1_2550	427_1_287
153_3_1	15_0_1	55_1_128	452_1_1	778_1_33	36_1_481	133_1_41	391_1_1	721_1_2569	427_1_290
153_3_1	15_0_1	55_1_120	452_1_1	778_1_24	36_1_507	133_1_39	391_1_1	721_1_2605	427_1_305
153_3_1	15_0_1	55_1_98	452_1_1	778_1_20	36_1_514	133_1_42	391_1_1	721_1_2605	427_1_313
153_3_1	15_0_1	55_1_83	452_1_1	778_1_17	36_1_528	133_1_41	391_1_1	721_1_2634	427_1_309
153_3_1	15_0_1	55_1_66	452_1_1	778_1_17	36_1_548	133_1_38	391_1_1	721_1_2691	427_1_314
153_3_1	15_0_1	55_1_62	452_1_1	778_1_15	36_1_531	133_1_32	391_1_1	721_1_2751	427_1_326
153_3_1	15_0_1	55_1_76	452_1_1	778_1_12	36_1_523	133_1_24	391_1_1	721_1_2730	427_1_344
153_3_1	15_0_1	55_1_88	452_1_1	778_1_12	36_1_499	133_1_17	391_1_1	721_1_2707	427_1_355
153_3_1	15_0_1	55_1_101	452_1_1	778_1_9	36_1_464	133_1_14	391_1_1	721_1_2700	427_1_362
153_3_1	15_0_1	55_1_111	452_1_1	778_1_12	36_1_417	133_1_6	391_1_1	721_1_2658	427_1_365
153_3_1	15_0_1	55_1_133	452_1_1	778_1_10	36_1_382	133_1_4	391_1_1	721_1_2572	427_1_398
153_3_1	15_0_1	55_1_148	452_1_1	778_1_14	36_1_357	133_1_6	391_1_1	721_1_2519	427_1_407
153_3_1	15_0_1	55_1_155	452_1_1	778_1_19	36_1_346	133_1_7	391_1_1	721_1_2511	427_1_428
153_3_1	15_0_1	55_1_150	452_1_1	778_1_23	36_1_343	133_1_10	391_1_1	721_1_2498	427_1_457
153_3_1	15_0_1	55_1_140	452_1_1	778_1_23	36_1_328	133_1_9	391_1_1	721_1_2518	427_1_484
153_3_1	15_0_1	55_1_125	452_1_1	778_1_23	36_1_335	133_1_17	391_1_1	721_1_2560	427_1_492
153_3_1	15_0_1	55_1_115	452_1_1	778_1_18	36_1_314	133_1_23	391_1_1	721_1_2567	427_1_489
153_3_1	15_0_1	55_1_103	452_1_1	778_1_16	36_1_321	133_1_26	391_1_1	721_1_2583	427_1_487
153_3_1	15_0_1	55_1_103	452_1_1	778_1_17	36_1_347	133_1_26	391_1_1	721_1_2579	427_1_497
153_3_1	15_0_1	55_1_94	452_1_1	778_1_18	36_1_369	133_1_30	391_1_1	721_1_2588	427_1_503
153_3_1	15_0_1	55_1_95	452_1_1	778_1_16	36_1_387	133_1_32	391_1_1	721_1_2625	427_1_484
153_3_1	15_0_1	55_1_104	452_1_1	778_1_17	36_1_407	133_1_30	391_1_1	721_1_2639	427_1_491
153_3_1	15_0_1	55_1_99	452_1_1	778_1_17	36_1_427	133_1_35	391_1_1	721_1_2631	427_1_516
153_3_1	15_0_1	55_1_88	452_1_1	778_1_18	36_1_473	133_1_36	391_1_1	721_1_2595	427_1_523
153_3_1	15_0_1	55_1_92	452_1_1	778_1_19	36_1_500	133_1_37	391_1_1	721_1_2575	427_1_539
153_3_1	15_0_1	55_1_86	452_1_1	778_1_15	36_1_519	133_1_42	391_1_1	721_1_2523	427_1_530
153_3_1	15_0_1	55_1_89	452_1_1	778_1_14	36_1_564	133_1_43	391_1_1	721_1_2500	427_1_525
153_3_1	15_0_1	55_1_101	452_1_1	778_1_17	36_1_590	133_1_44	391_1_1	721_1_2401	427_1_511
153_3_1	15_0_1	55_1_108	452_1_1	778_1_21	36_1_606	133_1_40	391_1_1	721_1_2326	427_1_508
153_3_1	15_0_1	55_1_114	452_1_1	778_1_25	36_1_621	133_1_33	391_1_1	721_1_2266	427_1_519
153_3_1	15_0_1	55_1_124	452_1_1	778_1_30	36_1_616	133_1_22	391_1_1	721_1_2258	427_1_535
153_3_1	15_0_1	55_1_141	452_1_1	778_1_24	36_1_616	133_1_14	391_1_1	721_1_2230	427_1_560
153_3_1	15_0_1	55_1_152	452_1_1	778_1_30	36_1_598	133_1_7	391_1_1	721_1_2251	427_1_580
153_3_1	15_0_1	55_1_150	452_1_1	778_1_33	36_1_586	133_1_6	391_1_1	721_1_2290	427_1_601
153_3_1	15_0_1	55_1_150	452_1_1	778_1_34	36_1_575	133_1_5	391_1_1	721_1_2345	427_1_630
153_3_1	15_0_1	55_1_137	452_1_1	778_1_35	36_1_591	133_1_2	391_1_1	721_1_2409	427_1_647
153_3_1	15_0_1	55_1_128	452_1_1	778_1_35	36_1_605	133_1_3	391_1_1	721_1_2395	427_1_666
153_3_1	15_0_1	55_1_91	452_1_1	778_1_32	36_1_608	133_1_3	391_1_1	721_1_2365	427_1_680
153_3_1	15_0_1	55_1_69	452_1_1	778_1_28	36_1_589	133_1_3	391_1_1	721_1_2375	427_1_699
153_3_1	15_0_1	55_1_59	452_1_1	778_1_24	36_1_556	133_1_3	391_1_1	721_1_2369	427_1_711
153_3_1	15_0_1	55_1_56	452_1_1	778_1_17	36_1_501	133_1_5	391_1_1	721_1_2353	427_1_709
153_3_1	15_0_1	55_1_62	452_1_1	778_1_17	36_1_426	133_1_6	391_1_1	721_1_2376	427_1_717
153_3_1	15_0_1	55_1_63	452_1_1	778_1_18	36_1_358	133_1_10	391_1_1	721_1_2432	427_1_715
153_3_1	15_0_1	55_1_65	452_1_1	778_1_16	36_1_312	133_1_10	391_1_1	721_1_2429	427_1_724
153_3_1	15_0_1	55_1_69	452_1_1	778_1_20	36_1_267	133_1_12	391_1_1	721_1_2498	427_1_753
153_3_1	15_0_1	55_1_70	452_1_1	778_1_16	36_1_237	133_1_15	391_1_1	721_1_2525	427_1_727
153_3_1	15_0_1	55_1_75	452_1_1	778_1_14	36_1_232	133_1_16	391_1_1	721_1_2561	427_1_714
153_3_1	15_0_1	55_1_76	452_1_1	778_1_11	36_1_234	133_1_18	391_1_1	721_1_2627	427_1_699
153_3_1	15_0_1	55_1_85	452_1_1	778_1_8	36_1_253	133_1_19	391_1_1	721_1_2642	427_1_693
153_3_1	15_0_1	55_1_96	452_1_1	778_1_6	36_1_265	133_1_26	391_1_1	721_1_2630	427_1_685
153_3_1	15_0_1	55_1_104	452_1_1	778_1_5	36_1_302	133_1_29	391_1_1	721_1_2618	427_1_685
153_3_1	15_0_1	55_1_108	452_1_1	778_1_5	36_1_331	133_1_29	391_1_1	721_1_2611	427_1_679
153_3_1	15_0_1	55_1_113	452_1_1	778_1_3	36_1_356	133_1_21	391_1_1	721_1_2586	427_1_658
153_3_1	55_1_121	452_1_1	36_1_385	133_1_12	391_1_1	721_1_2561	427_1_666
153_3_1	55_1_129	452_1_1	36_1_403	133_1_8	391_1_1	721_1_2562	427_1_668
153_3_1	55_1_125	452_1_1	36_1_417	133_1_6	391_1_1	721_1_2599	427_1_653
153_3_1	55_1_118	452_1_1	36_1_400	133_1_2	391_1_1	721_1_2641	427_1_638
153_3_1	55_1_109	452_1_1	36_1_391	391_1_1	721_1_2641	427_1_623
153_3_1	55_1_92	452_1_1	36_1_410	391_1_1	721_1_2611	427_1_632
153_3_1	55_1_75	452_1_1	36_1_411	391_1_1	721_1_2581	427_1_633
153_3_1	55_1_66	452_1_1	36_1_426	391_1_1	721_1_2534	427_1_638
153_3_1	55_1_61	452_1_1	36_1_440	391_1_1	721_1_2498	427_1_629
153_3_1	55_1_52	452_1_1	36_1_434	391_1_1	721_1_2508	427_1_628
153_3_1	55_1_50	452_1_1	36_1_438	391_1_1	721_1_2467	427_1_634
153_3_1	55_1_39	452_1_1	36_1_473	391_1_1	721_1_2491	427_1_629
153_3_1	55_1_37	452_1_1	36_1_507	391_1_1	721_1_2498	427_1_621
153_3_1	55_1_29	452_1_1	36_1_531	391_1_1	721_1_2540	427_1_613
153_3_1	55_1_24	452_1_1	36_1_529	391_1_1	721_1_2607	427_1_628
153_3_1	55_1_15	452_1_1	36_1_533	391_1_1	721_1_2620	427_1_636
153_3_1	55_1_16	452_1_1	36_1_504	391_1_1	721_1_2681	427_1_651
153_3_1	55_1_12	452_1_1	36_1_490	391_1_1	721_1_2701	427_1_650
153_3_1	55_1_15	452_1_1	36_1_475	391_1_1	721_1_2716	427_1_674
153_3_1	55_1_13	452_1_1	36_1_452	391_1_1	721_1_2714	427_1_674
153_3_1	55_1_16	452_1_1	36_1_458	391_1_1	721_1_2653	427_1_673
153_3_1	55_1_19	452_1_1	36_1_464	391_1_1	721_1_2585	427_1_674
153_3_1	55_1_21	452_1_1	36_1_442	391_1_1	721_1_2561	427_1_681
153_3_1	55_1_24	452_1_1	36_1_426	391_1_1	721_1_2531	427_1_681
153_3_1	55_1_29	452_1_1	36_1_404	391_1_1	721_1_2561	427_1_700
153_3_1	55_1_33	452_1_1	36_1_346	391_1_1	721_1_2506	427_1_712
153_3_1	55_1_41	452_1_1	36_1_308	391_1_1	721_1_2541	427_1_713
153_3_1	55_1_49	452_1_1	36_1_264	391_1_1	721_1_2548	427_1_708
153_3_1	55_1_54	452_1_1	36_1_260	391_1_1	721_1_2572	427_1_731
153_3_1	55_1_61	452_1_1	36_1_255	391_1_1	721_1_2594	427_1_749
153_3_1	55_1_66	452_1_1	36_1_240	391_1_1	721_1_2615	427_1_753
153_3_1	55_1_64	452_1_1	36_1_259	391_1_1	721_1_2603	427_1_747
153_3_1	55_1_69	452_1_1	36_1_256	391_1_1	721_1_2616	427_1_744
153_3_1	55_1_73	452_1_1	36_1_262	391_1_1	721_1_2644	427_1_753
153_3_1	55_1_77	452_1_1	36_1_269	391_1_1	721_1_2628	427_1_770
153_3_1	55_1_79	452_1_1	36_1_275	391_1_1	721_1_2619	427_1_762
153_3_1	55_1_70	452_1_1	36_1_254	391_1_1	721_1_2582	427_1_782
153_3_1	55_1_64	452_1_1	36_1_237	391_1_1	721_1_2565	427_1_774
153_3_1	55_1_57	452_1_1	36_1_225	391_1_1	721_1_2571	427_1_783
153_3_1	55_1_50	452_1_1	36_1_216	391_1_1	721_1_2546	427_1_782
153_3_1	55_1_37	452_1_1	36_1_217	391_1_1	721_1_2565	427_1_804
153_3_1	55_1_26	452_1_1	36_1_205	391_1_1	721_1_2590	427_1_792
153_3_1	55_1_18	452_1_1	36_1_207	391_1_1	721_1_2613	427_1_808
153_3_1	55_1_12	452_1_1	36_1_216	391_1_1	721_1_2607	427_1_791
153_3_1	55_1_9	452_1_1	36_1_252	391_1_1	721_1_2566	427_1_802
153_3_1	55_1_11	452_1_1	36_1_254	391_1_1	721_1_2596	427_1_791
153_3_1	55_1_12	452_1_1	36_1_257	391_1_1	721_1_2660	427_1_792
153_3_1	55_1_14	452_1_1	36_1_263	391_1_1	721_1_2701	427_1_789
153_3_1	55_1_11	452_1_1	36_1_263	391_1_1	721_1_2700	427_1_783
153_3_1	55_1_13	452_1_1	36_1_275	391_1_1	721_1_2671	427_1_779
153_3_1	55_1_7	452_1_1	36_1_261	391_1_1	721_1_2667	427_1_772
153_3_1	55_1_5	452_1_1	36_1_273	391_1_1	721_1_2576	427_1_774
153_3_1	55_1_3	452_1_1	36_1_273	391_1_1	721_1_2551	427_1_770
153_3_1	55_1_2	452_1_1	36_1_287	391_1_1	721_1_2543	427_1_776
153_3_1	55_1_2	452_1_1	36_1_287	391_1_1	721_1_2609	427_1_765
153_3_1	55_1_2	452_1_1	36_1_264	391_1_1	721_1_2677	427_1_756
153_3_1	452_1_1	36_1_265	391_1_1	721_1_2746	427_1_807
153_3_1	452_1_1	36_1_253	391_1_1	721_1_2779	427_1_780
153_3_1	452_1_1	36_1_220	391_1_1	721_1_2831	427_1_795
153_3_1	452_1_1	36_1_208	391_1_1	721_1_2860	427_1_783
153_3_1	452_1_1	36_1_181	391_1_1	721_1_2926	427_1_785
153_3_1	452_1_1	36_1_158	391_1_1	721_1_2893	427_1_762
153_3_1	452_1_1	36_1_154	391_1_1	721_1_2939	427_1_747
153_3_1	452_1_1	36_1_149	391_1_1	721_1_2901	427_1_730
153_3_1	452_1_1	36_1_159	391_1_1	721_1_2890	427_1_707
153_3_1	452_1_1	36_1_157	391_1_1	721_1_2857	427_1_700
153_3_1	452_1_1	36_1_155	391_1_1	721_1_2824	427_1_719
153_3_1	452_1_1	36_1_148	391_1_1	721_1_2839	427_1_702
153_3_1	452_1_1	36_1_146	391_1_1	721_1_2781	427_1_706
153_3_1	452_1_1	36_1_136	391_1_1	721_1_2754	427_1_705
153_3_1	452_1_1	36_1_141	391_1_1	721_1_2779	427_1_699
153_3_1	452_1_1	36_1_149	391_1_1	721_1_2754	427_1_703
153_3_1	452_1_1	36_1_153	391_1_1	721_1_2796	427_1_692
153_3_1	452_1_1	36_1_168	391_1_1	721_1_2782	427_1_679
153_3_1	452_1_1	36_1_182	391_1_1	721_1_2802	427_1_662
153_3_1	452_1_1	36_1_190	391_1_1	721_1_2857	427_1_655
153_3_1	452_1_1	36_1_203	391_1_1	721_1_2936	427_1_638
153_3_1	452_1_1	36_1_203	391_1_1	721_1_3020	427_1_650
153_3_1	452_1_1	36_1_213	391_1_1	721_1_3059	427_1_647
153_3_1	452_1_1	36_1_223	391_1_1	721_1_3015	427_1_646
153_3_1	452_1_1	36_1_233	391_1_1	721_1_2960	427_1_643
153_3_1	452_1_1	36_1_240	391_1_1	721_1_2874	427_1_636
153_3_1	452_1_1	36_1_249	391_1_1	721_1_2834	427_1_628
153_3_1	452_1_1	36_1_261	391_1_1	721_1_2862	427_1_616
153_3_1	452_1_1	36_1_260	391_1_1	721_1_2811	427_1_616
153_3_1	452_1_1	36_1_256	391_1_1	721_1_2846	427_1_592
153_3_1	452_1_1	36_1_241	391_1_1	721_1_2813	427_1_572
153_3_1	452_1_1	36_1_226	391_1_1	721_1_2818	427_1_541
153_3_1	452_1_1	36_1_202	391_1_1	721_1_2857	427_1_541
153_3_1	452_1_1	36_1_174	391_1_1	721_1_2919	427_1_544
153_3_1	452_1_1	36_1_155	391_1_1	721_1_3019	427_1_540
153_3_1	452_1_1	36_1_126	391_1_1	721_1_3100	427_1_522
153_3_1	452_1_1	36_1_84	391_1_1	721_1_3174	427_1_518
153_3_1	452_1_1	36_1_72	391_1_1	721_1_3204	427_1_513
153_3_1	452_1_1	36_1_64	391_1_1	721_1_3210	427_1_502
153_3_1	452_1_1	36_1_53	391_1_1	721_1_3219	427_1_509
153_3_1	452_1_1	36_1_46	391_1_1	721_1_3227	427_1_506
153_3_1	452_1_1	36_1_53	391_1_1	721_1_3175	427_1_529
153_3_1	452_1_1	36_1_60	391_1_1	721_1_3154	427_1_538
153_3_1	452_1_1	36_1_65	391_1_1	721_1_3122	427_1_529
153_3_1	452_1_1	36_1_62	391_1_1	721_1_3109	427_1_538
153_3_1	452_1_1	36_1_55	391_1_1	721_1_3057	427_1_531
153_3_1	452_1_1	36_1_59	391_1_1	721_1_3016	427_1_559
153_3_1	452_1_1	36_1_63	391_1_1	721_1_3000	427_1_575
153_3_1	452_1_1	36_1_61	391_1_1	721_1_2959	427_1_603
153_3_1	452_1_1	36_1_64	391_1_1	721_1_2952	427_1_623
153_3_1	452_1_1	36_1_59	391_1_1	721_1_2932	427_1_648
153_3_1	452_1_1	36_1_44	391_1_1	721_1_2935	427_1_651
153_3_1	452_1_1	36_1_39	391_1_1	721_1_2928	427_1_687
153_3_1	452_1_1	36_1_33	391_1_1	721_1_2915	427_1_724
153_3_1	452_1_1	36_1_35	391_1_1	721_1_2914	427_1_712
153_3_1	452_1_1	36_1_33	391_1_1	721_1_2885	427_1_738
153_3_1	452_1_1	36_1_34	391_1_1	721_1_2872	427_1_729
153_3_1	452_1_1	36_1_44	391_1_1	721_1_2892	427_1_696
153_3_1	452_1_1	36_1_49	391_1_1	721_1_2939	427_1_668
153_3_1	452_1_1	36_1_57	391_1_1	721_1_2980	427_1_649
153_3_1	452_1_1	36_1_66	391_1_1	721_1_2998	427_1_628
153_3_1	452_1_1	36_1_70	391_1_1	721_1_3072	427_1_619
153_3_1	452_1_1	36_1_85	391_1_1	721_1_3092	427_1_592
153_3_1	452_1_1	36_1_96	391_1_1	721_1_3070	427_1_587
153_3_1	452_1_1	36_1_102	391_1_1	721_1_3013	427_1_607
153_3_1	452_1_1	36_1_107	391_1_1	721_1_2985	427_1_638
153_3_1	452_1_1	36_1_106	391_1_1	721_1_3006	427_1_635
153_3_1	452_1_1	36_1_89	391_1_1	721_1_2977	427_1_635
153_3_1	452_1_1	36_1_67	391_1_1	721_1_2972	427_1_634
153_3_1	452_1_1	36_1_42	391_1_1	721_1_2962	427_1_660
153_3_1	452_1_1	36_1_31	391_1_1	721_1_2974	427_1_651
153_3_1	452_1_1	36_1_22	391_1_1	721_1_2926	427_1_655
153_3_1	452_1_1	36_1_19	391_1_1	721_1_2902	427_1_682
153_3_1	452_1_1	36_1_17	391_1_1	721_1_2883	427_1_698
153_3_1	452_1_1	36_1_18	391_1_1	721_1_2846	427_1_736
153_3_1	452_1_1	36_1_17	391_1_1	721_1_2792	427_1_775
153_3_1	452_1_1	36_1_18	391_1_1	721_1_2772	427_1_765
153_3_1	452_1_1	36_1_17	391_1_1	721_1_2748	427_1_780
153_3_1	452_1_1	36_1_17	391_1_1	721_1_2748	427_1_777
153_3_1	452_1_1	36_1_17	391_1_1	721_1_2799	427_1_776
153_3_1	452_1_1	36_1_18	391_1_1	721_1_2900	427_1_741
153_3_1	452_1_1	36_1_22	391_1_1	721_1_2984	427_1_728
153_3_1	452_1_1	36_1_23	391_1_1	721_1_3063	427_1_684
153_3_1	452_1_1	36_1_24	391_1_1	721_1_3103	427_1_678
153_3_1	452_1_1	36_1_27	391_1_1	721_1_3140	427_1_686
153_3_1	452_1_1	36_1_30	391_1_1	721_1_3159	427_1_709
153_3_1	452_1_1	36_1_33	391_1_1	721_1_3166	427_1_691
153_3_1	452_1_1	36_1_38	391_1_1	721_1_3199	427_1_679
153_3_1	452_1_1	36_1_42	391_1_1	721_1_3191	427_1_659
153_3_1	452_1_1	36_1_42	391_1_1	721_1_3216	427_1_666
153_3_1	452_1_1	36_1_37	391_1_1	721_1_3215	427_1_649
153_3_1	452_1_1	36_1_31	391_1_1	721_1_3143	427_1_637
153_3_1	452_1_1	36_1_32	391_1_1	721_1_3119	427_1_637
153_3_1	452_1_1	36_1_29	391_1_1	721_1_3098	427_1_624
153_3_1	452_1_1	36_1_31	391_1_1	721_1_3044	427_1_626
153_3_1	452_1_1	36_1_31	391_1_1	721_1_2982	427_1_637
153_3_1	452_1_1	36_1_31	391_1_1	721_1_2920	427_1_659
153_3_1	452_1_1	36_1_28	391_1_1	721_1_2887	427_1_686
153_3_1	452_1_1	36_1_23	391_1_1	721_1_2904	427_1_684
153_3_1	452_1_1	36_1_18	391_1_1	721_1_2938	427_1_682
153_3_1	452_1_1	36_1_13	391_1_1	721_1_2926	427_1_687
153_3_1	452_1_1	36_1_6	391_1_1	721_1_2927	427_1_717
391_1_1	153_3_1	452_1_1	427_1_727	721_1_2953
391_1_1	153_3_1	452_1_1	427_1_733	721_1_2978
391_1_1	153_3_1	452_1_1	427_1_735	721_1_3014
391_1_1	153_3_1	452_1_1	427_1_749	721_1_3033
391_1_1	153_3_1	452_1_1	427_1_781	721_1_3079
391_1_1	153_3_1	452_1_1	427_1_776	721_1_3010
391_1_1	153_3_1	452_1_1	427_1_779	721_1_2974
391_1_1	153_3_1	452_1_1	427_1_811	721_1_2934
391_1_1	153_3_1	452_1_1	427_1_801	721_1_2920
391_1_1	153_3_1	452_1_1	427_1_800	721_1_2906
391_1_1	153_3_1	452_1_1	427_1_778	721_1_2920
391_1_1	153_3_1	452_1_1	427_1_817	721_1_2921
391_1_1	153_3_1	452_1_1	427_1_819	721_1_2927
391_1_1	153_3_1	452_1_1	427_1_825	721_1_2901
391_1_1	153_3_1	452_1_1	427_1_824	721_1_2933
391_1_1	153_3_1	452_1_1	427_1_811	721_1_3011
391_1_1	153_3_1	452_1_1	427_1_768	721_1_3120
391_1_1	153_3_1	452_1_1	427_1_757	721_1_3124
391_1_1	153_3_1	452_1_1	427_1_754	721_1_3107
391_1_1	153_3_1	452_1_1	427_1_766	721_1_3055
391_1_1	153_3_1	452_1_1	427_1_740	721_1_3018
391_1_1	153_3_1	452_1_1	427_1_719	721_1_3022
391_1_1	153_3_1	452_1_1	427_1_715	721_1_3036
391_1_1	153_3_1	452_1_1	427_1_730	721_1_3011
391_1_1	153_3_1	452_1_1	427_1_727	721_1_3046
391_1_1	153_3_1	452_1_1	427_1_727	721_1_3039
391_1_1	153_3_1	452_1_1	427_1_719	721_1_3085
391_1_1	153_3_1	452_1_1	427_1_724	721_1_3108
391_1_1	153_3_1	452_1_1	427_1_768	721_1_3058
391_1_1	153_3_1	452_1_1	427_1_789	721_1_3060
391_1_1	153_3_1	452_1_1	427_1_806	721_1_3035
391_1_1	153_3_1	452_1_1	427_1_810	721_1_2986
391_1_1	153_3_1	452_1_1	427_1_815	721_1_2970
391_1_1	153_3_1	452_1_1	427_1_811	721_1_2910
391_1_1	153_3_1	452_1_1	427_1_824	721_1_2910
391_1_1	153_3_1	452_1_1	427_1_834	721_1_2846
391_1_1	153_3_1	452_1_1	427_1_839	721_1_2873
391_1_1	153_3_1	452_1_1	427_1_856	721_1_2882
391_1_1	153_3_1	452_1_1	427_1_839	721_1_2913
391_1_1	153_3_1	452_1_1	427_1_821	721_1_2910
391_1_1	153_3_1	452_1_1	427_1_783	721_1_2921
391_1_1	153_3_1	452_1_1	427_1_792	721_1_2945
391_1_1	153_3_1	452_1_1	427_1_784	721_1_2968
391_1_1	153_3_1	452_1_1	427_1_784	721_1_2919
391_1_1	153_3_1	452_1_1	427_1_776	721_1_2910
391_1_1	153_3_1	452_1_1	427_1_775	721_1_2863
391_1_1	153_3_1	452_1_1	427_1_800	721_1_2844
391_1_1	153_3_1	452_1_1	427_1_820	721_1_2839
391_1_1	153_3_1	452_1_1	427_1_802	721_1_2886
391_1_1	153_3_1	452_1_1	427_1_812	721_1_2895
391_1_1	153_3_1	452_1_1	427_1_805	721_1_2921
391_1_1	153_3_1	452_1_1	427_1_800	721_1_2949
391_1_1	153_3_1	452_1_1	427_1_802	721_1_2953
391_1_1	153_3_1	452_1_1	427_1_763	721_1_3013
391_1_1	153_3_1	452_1_1	427_1_747	721_1_3032
391_1_1	153_3_1	452_1_1	427_1_761	721_1_3081
391_1_1	153_3_1	452_1_1	427_1_756	721_1_3058
391_1_1	153_3_1	452_1_1	427_1_804	721_1_3013
391_1_1	153_3_1	452_1_1	427_1_776	721_1_2960
391_1_1	153_3_1	452_1_1	427_1_768	721_1_2952
391_1_1	153_3_1	452_1_1	427_1_778	721_1_2901
391_1_1	153_3_1	452_1_1	427_1_770	721_1_2936
391_1_1	153_3_1	452_1_1	427_1_808	721_1_2922
391_1_1	153_3_1	452_1_1	427_1_834	721_1_2875
391_1_1	153_3_1	452_1_1	427_1_831	721_1_2881
391_1_1	153_3_1	452_1_1	427_1_826	721_1_2885
391_1_1	153_3_1	452_1_1	427_1_833	721_1_2890
391_1_1	153_3_1	452_1_1	427_1_806	721_1_2915
391_1_1	153_3_1	452_1_1	427_1_793	721_1_2962
391_1_1	153_3_1	452_1_1	427_1_783	721_1_2986
391_1_1	153_3_1	452_1_1	427_1_757	721_1_3000
391_1_1	153_3_1	452_1_1	427_1_763	721_1_3046
391_1_1	153_3_1	452_1_1	427_1_770	721_1_3083
391_1_1	153_3_1	452_1_1	427_1_746	721_1_3125
391_1_1	153_3_1	452_1_1	427_1_741	721_1_3164
391_1_1	153_3_1	452_1_1	427_1_744	721_1_3171
391_1_1	153_3_1	452_1_1	427_1_739	721_1_3217
391_1_1	153_3_1	452_1_1	427_1_670	721_1_3244
391_1_1	153_3_1	452_1_1	427_1_661	721_1_3222
391_1_1	153_3_1	452_1_1	427_1_631	721_1_3223
391_1_1	153_3_1	452_1_1	427_1_608	721_1_3222
391_1_1	153_3_1	452_1_1	427_1_588	721_1_3177
391_1_1	153_3_1	452_1_1	427_1_587	721_1_3129
391_1_1	153_3_1	452_1_1	427_1_607	721_1_3092
391_1_1	153_3_1	452_1_1	427_1_589	721_1_3070
391_1_1	153_3_1	452_1_1	427_1_572	721_1_3081
391_1_1	153_3_1	452_1_1	427_1_553	721_1_3105
391_1_1	153_3_1	452_1_1	427_1_581	721_1_3084
391_1_1	153_3_1	452_1_1	427_1_572	721_1_3073
391_1_1	153_3_1	452_1_1	427_1_588	721_1_3058
391_1_1	153_3_1	452_1_1	427_1_596	721_1_3017
391_1_1	153_3_1	452_1_1	427_1_587	721_1_2978
391_1_1	153_3_1	452_1_1	427_1_591	721_1_2965
391_1_1	153_3_1	452_1_1	427_1_599	721_1_2959
391_1_1	153_3_1	452_1_1	427_1_609	721_1_2960
391_1_1	153_3_1	452_1_1	427_1_622	721_1_2984
391_1_1	153_3_1	452_1_1	427_1_667	721_1_3006
391_1_1	153_3_1	452_1_1	427_1_645	721_1_3041
391_1_1	153_3_1	452_1_1	427_1_651	721_1_3088
391_1_1	153_3_1	452_1_1	427_1_649	721_1_3159
391_1_1	153_3_1	452_1_1	427_1_632	721_1_3175
391_1_1	153_3_1	452_1_1	427_1_665	721_1_3159
391_1_1	153_3_1	452_1_1	427_1_673	721_1_3147
391_1_1	153_3_1	452_1_1	427_1_676	721_1_3160
391_1_1	153_3_1	452_1_1	427_1_674	721_1_3182
391_1_1	153_3_1	452_1_1	427_1_684	721_1_3198
391_1_1	153_3_1	452_1_1	427_1_680	721_1_3223
391_1_1	153_3_1	452_1_1	427_1_674	721_1_3214
391_1_1	153_3_1	452_1_1	427_1_678	721_1_3169
391_1_1	153_3_1	452_1_1	427_1_662	721_1_3115
391_1_1	153_3_1	452_1_1	427_1_671	721_1_3048
391_1_1	153_3_1	452_1_1	427_1_685	721_1_2970
391_1_1	153_3_1	452_1_1	427_1_670	721_1_2863
391_1_1	153_3_1	452_1_1	427_1_683	721_1_2834
391_1_1	153_3_1	452_1_1	427_1_673	721_1_2822
391_1_1	153_3_1	452_1_1	427_1_682	721_1_2856
391_1_1	153_3_1	452_1_1	427_1_697	721_1_2882
391_1_1	153_3_1	452_1_1	427_1_683	721_1_2959
391_1_1	153_3_1	452_1_1	427_1_672	721_1_3029
391_1_1	153_3_1	452_1_1	427_1_668	721_1_3077
391_1_1	153_3_1	452_1_1	427_1_669	721_1_3118
391_1_1	153_3_1	452_1_1	427_1_663	721_1_3161
391_1_1	153_3_1	452_1_1	427_1_668	721_1_3202
391_1_1	153_3_1	452_1_1	427_1_644	721_1_3261
391_1_1	153_3_1	452_1_1	427_1_625	721_1_3240
391_1_1	153_3_1	452_1_1	427_1_615	721_1_3290
391_1_1	153_3_1	452_1_1	427_1_590	721_1_3280
391_1_1	153_3_1	452_1_1	427_1_586	721_1_3303
391_1_1	153_3_1	452_1_1	427_1_599	721_1_3282
391_1_1	153_3_1	452_1_1	427_1_590	721_1_3290
391_1_1	153_3_1	452_1_1	427_1_573	721_1_3234
391_1_1	153_3_1	452_1_1	427_1_557	721_1_3240
391_1_1	153_3_1	452_1_1	427_1_536	721_1_3275
391_1_1	153_3_1	452_1_1	427_1_540	721_1_3265
391_1_1	153_3_1	452_1_1	427_1_539	721_1_3265
391_1_1	153_3_1	452_1_1	427_1_556	721_1_3176
391_1_1	153_3_1	452_1_1	427_1_555	721_1_3108
391_1_1	153_3_1	452_1_1	427_1_534	721_1_3096
391_1_1	153_3_1	452_1_1	427_1_532	721_1_3068
391_1_1	153_3_1	452_1_1	427_1_537	721_1_3080
391_1_1	153_3_1	452_1_1	427_1_526	721_1_3097
391_1_1	153_3_1	452_1_1	427_1_508	721_1_3122
391_1_1	153_3_1	452_1_1	427_1_523	721_1_3167
391_1_1	153_3_1	452_1_1	427_1_525	721_1_3207
391_1_1	153_3_1	452_1_1	427_1_531	721_1_3227
391_1_1	153_3_1	452_1_1	427_1_529	721_1_3196
391_1_1	153_3_1	452_1_1	427_1_545	721_1_3175
391_1_1	153_3_1	452_1_1	427_1_558	721_1_3148
391_1_1	153_3_1	452_1_1	427_1_569	721_1_3129
391_1_1	153_3_1	452_1_1	427_1_576	721_1_3114
391_1_1	153_3_1	452_1_1	427_1_593	721_1_3059
391_1_1	153_3_1	452_1_1	427_1_601	721_1_3062
391_1_1	153_3_1	452_1_1	427_1_617	721_1_3052
391_1_1	153_3_1	452_1_1	427_1_596	721_1_3032
391_1_1	153_3_1	452_1_1	427_1_625	721_1_3050
391_1_1	153_3_1	452_1_1	427_1_622	721_1_3085
391_1_1	153_3_1	452_1_1	427_1_623	721_1_3097
391_1_1	153_3_1	452_1_1	427_1_616	721_1_3154
391_1_1	153_3_1	452_1_1	427_1_616	721_1_3175
391_1_1	153_3_1	452_1_1	427_1_604	721_1_3229
391_1_1	153_3_1	452_1_1	427_1_599	721_1_3222
391_1_1	153_3_1	452_1_1	427_1_584	721_1_3212
391_1_1	153_3_1	452_1_1	427_1_576	721_1_3200
391_1_1	153_3_1	452_1_1	427_1_584	721_1_3197
391_1_1	153_3_1	452_1_1	427_1_587	721_1_3146
391_1_1	153_3_1	452_1_1	427_1_595	721_1_3102
391_1_1	153_3_1	452_1_1	427_1_603	721_1_3095
391_1_1	153_3_1	452_1_1	427_1_603	721_1_3039
391_1_1	153_3_1	452_1_1	427_1_585	721_1_3000
391_1_1	153_3_1	452_1_1	427_1_598	721_1_2960
391_1_1	153_3_1	452_1_1	427_1_592	721_1_2997
391_1_1	153_3_1	452_1_1	427_1_616	721_1_3009
391_1_1	153_3_1	452_1_1	427_1_633	721_1_3024
391_1_1	153_3_1	452_1_1	427_1_643	721_1_3031
391_1_1	153_3_1	452_1_1	427_1_648	721_1_3078
391_1_1	153_3_1	452_1_1	427_1_624	721_1_3121
391_1_1	153_3_1	452_1_1	427_1_596	721_1_3175
391_1_1	153_3_1	452_1_1	427_1_572	721_1_3251
391_1_1	153_3_1	452_1_1	427_1_538	721_1_3334
391_1_1	153_3_1	452_1_1	427_1_526	721_1_3300
391_1_1	153_3_1	452_1_1	427_1_528	721_1_3251
391_1_1	153_3_1	452_1_1	427_1_511	721_1_3232
391_1_1	153_3_1	452_1_1	427_1_516	721_1_3194
391_1_1	153_3_1	452_1_1	427_1_534	721_1_3157
391_1_1	153_3_1	452_1_1	427_1_529	721_1_3146
391_1_1	153_3_1	452_1_1	427_1_577	721_1_3111
391_1_1	153_3_1	452_1_1	427_1_598	721_1_3060
391_1_1	153_3_1	452_1_1	427_1_611	721_1_3077
391_1_1	153_3_1	452_1_1	427_1_621	721_1_3066
391_1_1	153_3_1	452_1_1	427_1_635	721_1_3038
391_1_1	153_3_1	452_1_1	427_1_628	721_1_3053
391_1_1	153_3_1	452_1_1	427_1_637	721_1_3095
391_1_1	153_3_1	452_1_1	427_1_644	721_1_3118
391_1_1	153_3_1	452_1_1	427_1_656	721_1_3116
391_1_1	153_3_1	452_1_1	427_1_669	721_1_3073
391_1_1	153_3_1	452_1_1	427_1_679	721_1_3056
391_1_1	153_3_1	452_1_1	427_1_681	721_1_3034
391_1_1	153_3_1	452_1_1	427_1_683	721_1_3084
391_1_1	153_3_1	452_1_1	427_1_658	721_1_3092
391_1_1	153_3_1	452_1_1	427_1_662	721_1_3115
391_1_1	153_3_1	452_1_1	427_1_653	721_1_3112
391_1_1	153_3_1	452_1_1	427_1_650	721_1_3045
391_1_1	153_3_1	452_1_1	427_1_644	721_1_3033
391_1_1	153_3_1	452_1_1	427_1_637	721_1_3048
391_1_1	153_3_1	452_1_1	427_1_619	721_1_3080
391_1_1	153_3_1	452_1_1	427_1_623	721_1_3041
391_1_1	153_3_1	452_1_1	427_1_631	721_1_3091
391_1_1	153_3_1	452_1_1	427_1_642	721_1_3122
391_1_1	153_3_1	452_1_1	427_1_632	721_1_3138
391_1_1	153_3_1	452_1_1	427_1_631	721_1_3165
391_1_1	153_3_1	452_1_1	427_1_630	721_1_3147
391_1_1	153_3_1	452_1_1	427_1_633	721_1_3122
391_1_1	153_3_1	452_1_1	427_1_623	721_1_3118
391_1_1	153_3_1	452_1_1	427_1_615	721_1_3176
391_1_1	153_3_1	452_1_1	427_1_585	721_1_3236
391_1_1	153_3_1	452_1_1	427_1_584	721_1_3201
391_1_1	153_3_1	452_1_1	427_1_541	721_1_3232
391_1_1	153_3_1	452_1_1	427_1_521	721_1_3235
391_1_1	153_3_1	452_1_1	427_1_520	721_1_3284
391_1_1	153_3_1	452_1_1	427_1_505	721_1_3343
391_1_1	153_3_1	452_1_1	427_1_510	721_1_3417
391_1_1	153_3_1	452_1_1	427_1_513	721_1_3421
391_1_1	153_3_1	452_1_1	427_1_512	721_1_3377
391_1_1	153_3_1	452_1_1	427_1_487	721_1_3354
391_1_1	153_3_1	452_1_1	427_1_501	721_1_3344
391_1_1	153_3_1	452_1_1	427_1_475	721_1_3335
391_1_1	153_3_1	452_1_1	427_1_498	721_1_3324
391_1_1	153_3_1	452_1_1	427_1_493	721_1_3305
391_1_1	153_3_1	452_1_1	427_1_514	721_1_3293
391_1_1	153_3_1	452_1_1	427_1_504	721_1_3269
391_1_1	153_3_1	452_1_1	427_1_514	721_1_3179
391_1_1	153_3_1	452_1_1	427_1_512	721_1_3137
391_1_1	153_3_1	452_1_1	427_1_511	721_1_3067
391_1_1	153_3_1	452_1_1	427_1_533	721_1_3030
391_1_1	153_3_1	452_1_1	427_1_542	721_1_3007
391_1_1	153_3_1	452_1_1	427_1_538	721_1_3066
391_1_1	153_3_1	452_1_1	427_1_543	721_1_3087
391_1_1	153_3_1	452_1_1	427_1_545	721_1_3175
391_1_1	153_3_1	452_1_1	427_1_524	721_1_3206
391_1_1	153_3_1	452_1_1	427_1_516	721_1_3232
391_1_1	153_3_1	452_1_1	427_1_508	721_1_3213
391_1_1	153_3_1	452_1_1	427_1_514	721_1_3205
391_1_1	153_3_1	452_1_1	427_1_510	721_1_3190
391_1_1	153_3_1	452_1_1	427_1_510	721_1_3157
391_1_1	153_3_1	452_1_1	427_1_498	721_1_3177
391_1_1	153_3_1	452_1_1	427_1_472	721_1_3186
391_1_1	153_3_1	452_1_1	427_1_450	721_1_3143
391_1_1	153_3_1	452_1_1	427_1_439	721_1_3171
391_1_1	153_3_1	452_1_1	427_1_450	721_1_3221
391_1_1	153_3_1	452_1_1	427_1_433	721_1_3292
391_1_1	153_3_1	452_1_1	427_1_411	721_1_3351
391_1_1	153_3_1	452_1_1	427_1_397	721_1_3344
391_1_1	153_3_1	452_1_1	427_1_414	721_1_3284
391_1_1	153_3_1	452_1_1	427_1_408	721_1_3260
391_1_1	153_3_1	452_1_1	427_1_419	721_1_3169
391_1_1	153_3_1	452_1_1	427_1_460	721_1_3115
391_1_1	153_3_1	452_1_1	427_1_468	721_1_3130
391_1_1	153_3_1	452_1_1	427_1_464	721_1_3201
391_1_1	153_3_1	452_1_1	427_1_472	721_1_3226
391_1_1	153_3_1	452_1_1	427_1_472	721_1_3242
391_1_1	153_3_1	452_1_1	427_1_449	721_1_3269
391_1_1	153_3_1	452_1_1	427_1_434	721_1_3322
391_1_1	153_3_1	452_1_1	427_1_437	721_1_3300
391_1_1	153_3_1	452_1_1	427_1_413	721_1_3311
391_1_1	153_3_1	452_1_1	427_1_417	721_1_3266
391_1_1	153_3_1	452_1_1	427_1_415	721_1_3256
391_1_1	153_3_1	452_1_1	427_1_421	721_1_3218
391_1_1	153_3_1	452_1_1	427_1_432	721_1_3161
391_1_1	153_3_1	452_1_1	427_1_445	721_1_3166
391_1_1	153_3_1	452_1_1	427_1_459	721_1_3176
391_1_1	153_3_1	452_1_1	427_1_464	721_1_3181
391_1_1	153_3_1	452_1_1	427_1_478	721_1_3172
391_1_1	153_3_1	452_1_1	427_1_499	721_1_3188
391_1_1	153_3_1	452_1_1	427_1_489	721_1_3207
391_1_1	153_3_1	452_1_1	427_1_496	721_1_3224
391_1_1	153_3_1	452_1_1	427_1_496	721_1_3221
391_1_1	153_3_1	452_1_1	427_1_517	721_1_3187
391_1_1	153_3_1	452_1_1	427_1_534	721_1_3183
391_1_1	153_3_1	452_1_1	427_1_551	721_1_3191
391_1_1	153_3_1	452_1_1	427_1_550	721_1_3164
391_1_1	153_3_1	452_1_1	427_1_546	721_1_3206
391_1_1	153_3_1	452_1_1	427_1_538	721_1_3269
391_1_1	153_3_1	452_1_1	427_1_539	721_1_3306
391_1_1	153_3_1	452_1_1	427_1_549	721_1_3290
391_1_1	153_3_1	452_1_1	427_1_546	721_1_3260
391_1_1	153_3_1	452_1_1	427_1_532	721_1_3235
391_1_1	153_3_1	452_1_1	427_1_548	721_1_3221
391_1_1	153_3_1	452_1_1	427_1_539	721_1_3156
391_1_1	153_3_1	452_1_1	427_1_534	721_1_3138
391_1_1	153_3_1	452_1_1	427_1_550	721_1_3055
391_1_1	153_3_1	452_1_1	427_1_547	721_1_3117
391_1_1	153_3_1	452_1_1	427_1_554	721_1_3095
391_1_1	153_3_1	452_1_1	427_1_583	721_1_3125
391_1_1	153_3_1	452_1_1	427_1_586	721_1_3110
391_1_1	153_3_1	452_1_1	427_1_608	721_1_3089
391_1_1	153_3_1	452_1_1	427_1_613	721_1_3052
391_1_1	153_3_1	452_1_1	427_1_618	721_1_3043
391_1_1	153_3_1	452_1_1	427_1_626	721_1_3019
391_1_1	153_3_1	452_1_1	427_1_675	721_1_2998
391_1_1	153_3_1	452_1_1	427_1_698	721_1_2986
391_1_1	153_3_1	452_1_1	427_1_720	721_1_2957
391_1_1	153_3_1	452_1_1	427_1_752	721_1_2962
391_1_1	153_3_1	452_1_1	427_1_775	721_1_2945
391_1_1	153_3_1	452_1_1	427_1_800	721_1_2908
391_1_1	153_3_1	452_1_1	427_1_797	721_1_2908
391_1_1	153_3_1	452_1_1	427_1_771	721_1_2887
391_1_1	153_3_1	452_1_1	427_1_801	721_1_2861
391_1_1	153_3_1	452_1_1	427_1_795	721_1_2864
391_1_1	153_3_1	452_1_1	427_1_787	721_1_2910
391_1_1	153_3_1	452_1_1	427_1_795	721_1_2936
391_1_1	153_3_1	452_1_1	427_1_792	721_1_2933
391_1_1	153_3_1	452_1_1	427_1_788	721_1_2916
391_1_1	153_3_1	452_1_1	427_1_794	721_1_2855
391_1_1	153_3_1	452_1_1	427_1_805	721_1_2831
391_1_1	153_3_1	452_1_1	427_1_802	721_1_2832
391_1_1	153_3_1	452_1_1	427_1_814	721_1_2836
391_1_1	153_3_1	452_1_1	427_1_787	721_1_2900
391_1_1	153_3_1	452_1_1	427_1_777	721_1_2918
391_1_1	153_3_1	452_1_1	427_1_777	721_1_2916
391_1_1	153_3_1	452_1_1	427_1_740	721_1_2906
391_1_1	153_3_1	452_1_1	427_1_729	721_1_2938
391_1_1	153_3_1	452_1_1	427_1_731	721_1_2975
391_1_1	153_3_1	452_1_1	427_1_736	721_1_2974
391_1_1	153_3_1	452_1_1	427_1_750	721_1_2964
391_1_1	153_3_1	452_1_1	427_1_743	721_1_2978
391_1_1	153_3_1	452_1_1	427_1_727	721_1_2983
391_1_1	153_3_1	452_1_1	427_1_723	721_1_3012
391_1_1	153_3_1	452_1_1	427_1_704	721_1_3068
391_1_1	153_3_1	452_1_1	427_1_682	721_1_3110
391_1_1	153_3_1	452_1_1	427_1_668	721_1_3116
391_1_1	153_3_1	452_1_1	427_1_638	721_1_3166
391_1_1	153_3_1	452_1_1	427_1_612	721_1_3140
391_1_1	153_3_1	452_1_1	427_1_590	721_1_3146
391_1_1	153_3_1	452_1_1	427_1_596	721_1_3185
391_1_1	153_3_1	452_1_1	427_1_597	721_1_3119
391_1_1	153_3_1	452_1_1	427_1_599	721_1_3065
391_1_1	153_3_1	452_1_1	427_1_592	721_1_3067
391_1_1	153_3_1	452_1_1	427_1_605	721_1_3151
391_1_1	153_3_1	452_1_1	427_1_579	721_1_3163
391_1_1	153_3_1	452_1_1	427_1_574	721_1_3174
391_1_1	153_3_1	452_1_1	427_1_569	721_1_3151
391_1_1	153_3_1	452_1_1	427_1_608	721_1_3136
391_1_1	153_3_1	452_1_1	427_1_602	721_1_3108
391_1_1	153_3_1	452_1_1	427_1_591	721_1_3102
391_1_1	153_3_1	452_1_1	427_1_598	721_1_3068
391_1_1	153_3_1	452_1_1	427_1_601	721_1_3091
391_1_1	153_3_1	452_1_1	427_1_588	721_1_3129
391_1_1	153_3_1	452_1_1	427_1_583	721_1_3135
391_1_1	153_3_1	452_1_1	427_1_580	721_1_3127
391_1_1	153_3_1	452_1_1	427_1_582	721_1_3163
391_1_1	153_3_1	452_1_1	427_1_539	721_1_3175
391_1_1	153_3_1	452_1_1	427_1_528	721_1_3201
391_1_1	153_3_1	452_1_1	427_1_531	721_1_3193
391_1_1	153_3_1	452_1_1	427_1_506	721_1_3203
391_1_1	153_3_1	452_1_1	427_1_495	721_1_3257
391_1_1	153_3_1	452_1_1	427_1_508	721_1_3256
391_1_1	153_3_1	452_1_1	427_1_535	721_1_3243
391_1_1	153_3_1	452_1_1	427_1_564	721_1_3230
391_1_1	153_3_1	452_1_1	427_1_566	721_1_3162
391_1_1	153_3_1	452_1_1	427_1_575	721_1_3104
391_1_1	153_3_1	452_1_1	427_1_601	721_1_3085
391_1_1	153_3_1	452_1_1	427_1_609	721_1_3106
391_1_1	153_3_1	452_1_1	427_1_601	721_1_3142
391_1_1	153_3_1	452_1_1	427_1_583	721_1_3129
391_1_1	153_3_1	452_1_1	427_1_578	721_1_3125
391_1_1	153_3_1	452_1_1	427_1_575	721_1_3105
391_1_1	153_3_1	452_1_1	427_1_590	721_1_3094
391_1_1	153_3_1	452_1_1	427_1_573	721_1_3054
391_1_1	153_3_1	452_1_1	427_1_586	721_1_3054
391_1_1	153_3_1	452_1_1	427_1_620	721_1_3037
391_1_1	153_3_1	452_1_1	427_1_624	721_1_3046
391_1_1	153_3_1	452_1_1	427_1_636	721_1_3021
391_1_1	153_3_1	452_1_1	427_1_655	721_1_2988
391_1_1	153_3_1	452_1_1	427_1_666	721_1_3083
391_1_1	153_3_1	452_1_1	427_1_666	721_1_3102
391_1_1	153_3_1	452_1_1	427_1_673	721_1_3137
391_1_1	153_3_1	452_1_1	427_1_659	721_1_3143
391_1_1	153_3_1	452_1_1	427_1_647	721_1_3157
391_1_1	153_3_1	452_1_1	427_1_628	721_1_3167
391_1_1	153_3_1	452_1_1	427_1_599	721_1_3152
391_1_1	153_3_1	452_1_1	427_1_608	721_1_3090
391_1_1	153_3_1	452_1_1	427_1_620	721_1_3094
391_1_1	153_3_1	452_1_1	427_1_611	721_1_3079
391_1_1	153_3_1	452_1_1	427_1_619	721_1_3067
391_1_1	153_3_1	452_1_1	427_1_630	721_1_3057
391_1_1	153_3_1	452_1_1	427_1_625	721_1_3029
391_1_1	153_3_1	452_1_1	427_1_624	721_1_2981
391_1_1	153_3_1	452_1_1	427_1_629	721_1_2994
391_1_1	153_3_1	452_1_1	427_1_619	721_1_2985
391_1_1	153_3_1	452_1_1	427_1_617	721_1_2981
391_1_1	153_3_1	452_1_1	427_1_642	721_1_2999
391_1_1	153_3_1	452_1_1	427_1_662	721_1_2941
391_1_1	153_3_1	452_1_1	427_1_652	721_1_3023
391_1_1	153_3_1	452_1_1	427_1_641	721_1_3051
391_1_1	153_3_1	452_1_1	427_1_638	721_1_3108
391_1_1	153_3_1	452_1_1	427_1_650	721_1_3146
391_1_1	153_3_1	452_1_1	427_1_655	721_1_3116
391_1_1	153_3_1	452_1_1	427_1_671	721_1_3125
391_1_1	153_3_1	452_1_1	427_1_678	721_1_3093
391_1_1	153_3_1	452_1_1	427_1_682	721_1_3112
391_1_1	153_3_1	452_1_1	427_1_694	721_1_3033
391_1_1	153_3_1	452_1_1	427_1_730	721_1_2988
391_1_1	153_3_1	452_1_1	427_1_757	721_1_2976
391_1_1	153_3_1	452_1_1	427_1_788	721_1_2914
391_1_1	153_3_1	452_1_1	427_1_815	721_1_2910
391_1_1	153_3_1	452_1_1	427_1_840	721_1_2899
391_1_1	153_3_1	452_1_1	427_1_828	721_1_2904
391_1_1	153_3_1	452_1_1	427_1_815	721_1_2929
391_1_1	153_3_1	452_1_1	427_1_804	721_1_2955
391_1_1	153_3_1	452_1_1	427_1_801	721_1_3018
391_1_1	153_3_1	452_1_1	427_1_767	721_1_3068
391_1_1	153_3_1	452_1_1	427_1_715	721_1_3108
391_1_1	153_3_1	452_1_1	427_1_683	721_1_3109
391_1_1	153_3_1	452_1_1	427_1_692	721_1_3064
391_1_1	153_3_1	452_1_1	427_1_688	721_1_3029
391_1_1	153_3_1	452_1_1	427_1_711	721_1_2962
391_1_1	153_3_1	452_1_1	427_1_723	721_1_2898
391_1_1	153_3_1	452_1_1	427_1_739	721_1_2823
391_1_1	153_3_1	452_1_1	427_1_748	721_1_2873
391_1_1	153_3_1	452_1_1	427_1_766	721_1_2879
391_1_1	153_3_1	452_1_1	427_1_769	721_1_2889
391_1_1	153_3_1	452_1_1	427_1_783	721_1_2963
391_1_1	153_3_1	452_1_1	427_1_770	721_1_2969
391_1_1	153_3_1	452_1_1	427_1_766	721_1_2984
391_1_1	153_3_1	452_1_1	427_1_759	721_1_3003
391_1_1	153_3_1	452_1_1	427_1_771	721_1_3006
391_1_1	153_3_1	452_1_1	427_1_746	721_1_3015
391_1_1	153_3_1	452_1_1	427_1_736	721_1_3013
391_1_1	153_3_1	452_1_1	427_1_765	721_1_2993
391_1_1	153_3_1	452_1_1	427_1_745	721_1_3024
391_1_1	153_3_1	452_1_1	427_1_747	721_1_3079
391_1_1	153_3_1	452_1_1	427_1_740	721_1_3077
391_1_1	153_3_1	452_1_1	427_1_728	721_1_3077
391_1_1	153_3_1	452_1_1	427_1_729	721_1_3029
391_1_1	153_3_1	452_1_1	427_1_718	721_1_3022
391_1_1	153_3_1	452_1_1	427_1_719	721_1_3014
391_1_1	153_3_1	452_1_1	427_1_744	721_1_2971
391_1_1	153_3_1	452_1_1	427_1_730	721_1_2960
391_1_1	153_3_1	452_1_1	427_1_736	721_1_2958
391_1_1	153_3_1	452_1_1	427_1_730	721_1_2978
391_1_1	153_3_1	452_1_1	427_1_733	721_1_2948
391_1_1	153_3_1	452_1_1	427_1_718	721_1_2913
391_1_1	153_3_1	452_1_1	427_1_716	721_1_2916
391_1_1	153_3_1	452_1_1	427_1_723	721_1_2888
391_1_1	153_3_1	452_1_1	427_1_725	721_1_2879
391_1_1	153_3_1	452_1_1	427_1_705	721_1_2870
391_1_1	153_3_1	452_1_1	427_1_684	721_1_2943
391_1_1	153_3_1	452_1_1	427_1_685	721_1_2992
391_1_1	153_3_1	452_1_1	427_1_683	721_1_3014
391_1_1	153_3_1	452_1_1	427_1_664	721_1_3068
391_1_1	153_3_1	452_1_1	427_1_660	721_1_3153
391_1_1	153_3_1	452_1_1	427_1_657	721_1_3165
391_1_1	153_3_1	452_1_1	427_1_628	721_1_3223
391_1_1	153_3_1	452_1_1	427_1_644	721_1_3237
391_1_1	153_3_1	452_1_1	427_1_642	721_1_3177
391_1_1	153_3_1	452_1_1	427_1_638	721_1_3169
391_1_1	153_3_1	452_1_1	427_1_652	721_1_3139
391_1_1	153_3_1	452_1_1	427_1_644	721_1_3132
391_1_1	153_3_1	452_1_1	427_1_641	721_1_3126
391_1_1	153_3_1	452_1_1	427_1_633	721_1_3129
391_1_1	153_3_1	452_1_1	427_1_630	721_1_3121
391_1_1	153_3_1	452_1_1	427_1_614	721_1_3099
391_1_1	153_3_1	452_1_1	427_1_628	721_1_3042
391_1_1	153_3_1	452_1_1	427_1_619	721_1_3049
391_1_1	153_3_1	452_1_1	427_1_634	721_1_3114
391_1_1	153_3_1	452_1_1	427_1_661	721_1_3076
391_1_1	153_3_1	452_1_1	427_1_656	721_1_3101
391_1_1	153_3_1	452_1_1	427_1_626	721_1_3172
391_1_1	153_3_1	452_1_1	427_1_626	721_1_3185
391_1_1	153_3_1	452_1_1	427_1_608	721_1_3182
391_1_1	153_3_1	452_1_1	427_1_582	721_1_3207
391_1_1	153_3_1	452_1_1	427_1_545	721_1_3180
391_1_1	153_3_1	452_1_1	427_1_537	721_1_3163
391_1_1	153_3_1	452_1_1	427_1_545	721_1_3126
391_1_1	153_3_1	452_1_1	427_1_564	721_1_3094
391_1_1	153_3_1	452_1_1	427_1_562	721_1_3013
391_1_1	153_3_1	452_1_1	427_1_563	721_1_2997
391_1_1	153_3_1	452_1_1	427_1_562	721_1_2995
391_1_1	153_3_1	452_1_1	427_1_568	721_1_3049
391_1_1	153_3_1	452_1_1	427_1_572	721_1_3091
391_1_1	153_3_1	452_1_1	427_1_569	721_1_3182
391_1_1	153_3_1	452_1_1	427_1_547	721_1_3214
391_1_1	153_3_1	452_1_1	427_1_569	721_1_3234
391_1_1	153_3_1	452_1_1	427_1_562	721_1_3270
391_1_1	153_3_1	452_1_1	427_1_546	721_1_3287
391_1_1	153_3_1	452_1_1	427_1_531	721_1_3344
391_1_1	153_3_1	452_1_1	427_1_515	721_1_3366
391_1_1	153_3_1	452_1_1	427_1_525	721_1_3352
391_1_1	153_3_1	452_1_1	427_1_508	721_1_3286
391_1_1	153_3_1	452_1_1	427_1_465	721_1_3300
391_1_1	153_3_1	452_1_1	427_1_432	721_1_3223
391_1_1	153_3_1	452_1_1	427_1_453	721_1_3246
391_1_1	153_3_1	452_1_1	427_1_442	721_1_3275
391_1_1	153_3_1	452_1_1	427_1_446	721_1_3316
391_1_1	153_3_1	452_1_1	427_1_432	721_1_3318
391_1_1	153_3_1	452_1_1	427_1_447	721_1_3287
391_1_1	153_3_1	452_1_1	427_1_445	721_1_3237
391_1_1	153_3_1	452_1_1	427_1_444	721_1_3216
391_1_1	153_3_1	452_1_1	427_1_428	721_1_3188
391_1_1	153_3_1	452_1_1	427_1_428	721_1_3195
391_1_1	153_3_1	452_1_1	427_1_431	721_1_3212
391_1_1	153_3_1	452_1_1	427_1_432	721_1_3227
391_1_1	153_3_1	452_1_1	427_1_419	721_1_3251
391_1_1	153_3_1	452_1_1	427_1_436	721_1_3296
391_1_1	153_3_1	452_1_1	427_1_439	721_1_3297
391_1_1	153_3_1	452_1_1	427_1_453	721_1_3313
391_1_1	153_3_1	452_1_1	427_1_449	721_1_3335
391_1_1	153_3_1	452_1_1	427_1_455	721_1_3280
391_1_1	153_3_1	452_1_1	427_1_457	721_1_3220
391_1_1	153_3_1	452_1_1	427_1_460	721_1_3196
391_1_1	153_3_1	452_1_1	427_1_484	721_1_3178
391_1_1	153_3_1	452_1_1	427_1_494	721_1_3173
391_1_1	153_3_1	452_1_1	427_1_501	721_1_3201
391_1_1	153_3_1	452_1_1	427_1_500	721_1_3218
391_1_1	153_3_1	452_1_1	427_1_479	721_1_3230
391_1_1	153_3_1	452_1_1	427_1_482	721_1_3204
391_1_1	153_3_1	452_1_1	427_1_469	721_1_3190
391_1_1	153_3_1	452_1_1	427_1_458	721_1_3163
391_1_1	153_3_1	452_1_1	427_1_440	721_1_3147
391_1_1	153_3_1	452_1_1	427_1_437	721_1_3096
391_1_1	153_3_1	452_1_1	427_1_422	721_1_3083
391_1_1	153_3_1	452_1_1	427_1_420	721_1_3131
391_1_1	153_3_1	452_1_1	427_1_418	721_1_3201
391_1_1	153_3_1	452_1_1	427_1_421	721_1_3262
391_1_1	153_3_1	452_1_1	427_1_412	721_1_3326
391_1_1	153_3_1	452_1_1	427_1_381	721_1_3403
391_1_1	153_3_1	452_1_1	427_1_390	721_1_3348
391_1_1	153_3_1	452_1_1	427_1_375	721_1_3343
391_1_1	153_3_1	452_1_1	427_1_347	721_1_3355
391_1_1	153_3_1	452_1_1	427_1_353	721_1_3337
391_1_1	153_3_1	452_1_1	427_1_366	721_1_3314
391_1_1	153_3_1	452_1_1	427_1_356	721_1_3347
391_1_1	153_3_1	452_1_1	427_1_358	721_1_3358
391_1_1	153_3_1	452_1_1	427_1_364	721_1_3380
391_1_1	153_3_1	452_1_1	427_1_363	721_1_3441
391_1_1	153_3_1	452_1_1	427_1_379	721_1_3427
391_1_1	153_3_1	452_1_1	427_1_372	721_1_3500
391_1_1	153_3_1	452_1_1	427_1_345	721_1_3585
391_1_1	153_3_1	452_1_1	427_1_339	721_1_3579
391_1_1	153_3_1	452_1_1	427_1_333	721_1_3580
391_1_1	153_3_1	452_1_1	427_1_322	721_1_3527
391_1_1	153_3_1	452_1_1	427_1_304	721_1_3575
391_1_1	153_3_1	452_1_1	427_1_318	721_1_3554
391_1_1	153_3_1	452_1_1	427_1_307	721_1_3494
391_1_1	153_3_1	452_1_1	427_1_317	721_1_3419
391_1_1	153_3_1	452_1_1	427_1_307	721_1_3360
391_1_1	153_3_1	452_1_1	427_1_316	721_1_3353
391_1_1	153_3_1	452_1_1	427_1_314	721_1_3336
391_1_1	153_3_1	452_1_1	427_1_336	721_1_3277
391_1_1	153_3_1	452_1_1	427_1_348	721_1_3273
391_1_1	153_3_1	452_1_1	427_1_376	721_1_3296
391_1_1	153_3_1	452_1_1	427_1_377	721_1_3311
391_1_1	153_3_1	452_1_1	427_1_384	721_1_3331
391_1_1	153_3_1	452_1_1	427_1_378	721_1_3335
391_1_1	153_3_1	452_1_1	427_1_393	721_1_3310
391_1_1	153_3_1	452_1_1	427_1_391	721_1_3356
391_1_1	153_3_1	452_1_1	427_1_403	721_1_3362
391_1_1	153_3_1	452_1_1	427_1_413	721_1_3380
391_1_1	153_3_1	452_1_1	427_1_412	721_1_3387
391_1_1	153_3_1	452_1_1	427_1_407	721_1_3405
391_1_1	153_3_1	452_1_1	427_1_399	721_1_3452
391_1_1	153_3_1	452_1_1	427_1_394	721_1_3474
391_1_1	153_3_1	452_1_1	427_1_409	721_1_3427
391_1_1	153_3_1	452_1_1	427_1_411	721_1_3398
391_1_1	153_3_1	452_1_1	427_1_414	721_1_3382
391_1_1	153_3_1	452_1_1	427_1_415	721_1_3350
391_1_1	153_3_1	452_1_1	427_1_425	721_1_3313
391_1_1	153_3_1	452_1_1	427_1_414	721_1_3254
391_1_1	153_3_1	452_1_1	427_1_410	721_1_3206
391_1_1	153_3_1	452_1_1	427_1_420	721_1_3183
391_1_1	153_3_1	452_1_1	427_1_448	721_1_3168
391_1_1	153_3_1	452_1_1	427_1_438	721_1_3205
391_1_1	153_3_1	452_1_1	427_1_436	721_1_3241
391_1_1	153_3_1	452_1_1	427_1_424	721_1_3262
391_1_1	153_3_1	452_1_1	427_1_408	721_1_3297
391_1_1	153_3_1	452_1_1	427_1_391	721_1_3360
391_1_1	153_3_1	452_1_1	427_1_376	721_1_3371
391_1_1	153_3_1	452_1_1	427_1_364	721_1_3394
391_1_1	153_3_1	452_1_1	427_1_366	721_1_3393
391_1_1	153_3_1	452_1_1	427_1_365	721_1_3363
391_1_1	153_3_1	452_1_1	427_1_371	721_1_3371
391_1_1	153_3_1	452_1_1	427_1_360	721_1_3347
391_1_1	153_3_1	452_1_1	427_1_371	721_1_3323
391_1_1	153_3_1	452_1_1	427_1_348	721_1_3356
391_1_1	153_3_1	452_1_1	427_1_364	721_1_3368
391_1_1	153_3_1	452_1_1	427_1_366	721_1_3368
391_1_1	153_3_1	452_1_1	427_1_380	721_1_3341
391_1_1	153_3_1	452_1_1	427_1_384	721_1_3326
391_1_1	153_3_1	452_1_1	427_1_406	721_1_3266
391_1_1	153_3_1	452_1_1	427_1_381	721_1_3287
391_1_1	153_3_1	452_1_1	427_1_387	721_1_3284
391_1_1	153_3_1	452_1_1	427_1_384	721_1_3305
391_1_1	153_3_1	452_1_1	427_1_386	721_1_3342
391_1_1	153_3_1	452_1_1	427_1_398	721_1_3404
391_1_1	153_3_1	452_1_1	427_1_397	721_1_3475
391_1_1	153_3_1	452_1_1	427_1_390	721_1_3520
391_1_1	153_3_1	452_1_1	427_1_395	721_1_3521
391_1_1	153_3_1	452_1_1	427_1_372	721_1_3526
391_1_1	153_3_1	452_1_1	427_1_376	721_1_3424
391_1_1	153_3_1	452_1_1	427_1_377	721_1_3378
391_1_1	153_3_1	452_1_1	427_1_379	721_1_3315
391_1_1	153_3_1	452_1_1	427_1_375	721_1_3250
391_1_1	153_3_1	452_1_1	427_1_384	721_1_3162
391_1_1	153_3_1	452_1_1	427_1_391	721_1_3132
391_1_1	153_3_1	452_1_1	427_1_379	721_1_3146
391_1_1	153_3_1	452_1_1	427_1_359	721_1_3176
391_1_1	153_3_1	452_1_1	427_1_355	721_1_3211
391_1_1	153_3_1	452_1_1	427_1_366	721_1_3274
391_1_1	153_3_1	452_1_1	427_1_366	721_1_3320
391_1_1	153_3_1	452_1_1	427_1_361	721_1_3398
391_1_1	153_3_1	452_1_1	427_1_365	721_1_3401
391_1_1	153_3_1	452_1_1	427_1_375	721_1_3387
391_1_1	153_3_1	452_1_1	427_1_365	721_1_3348
391_1_1	153_3_1	452_1_1	427_1_362	721_1_3346
391_1_1	153_3_1	452_1_1	427_1_384	721_1_3332
391_1_1	153_3_1	452_1_1	427_1_381	721_1_3312
391_1_1	153_3_1	452_1_1	427_1_375	721_1_3314
391_1_1	153_3_1	452_1_1	427_1_384	721_1_3345
391_1_1	153_3_1	452_1_1	427_1_363	721_1_3309
391_1_1	153_3_1	452_1_1	427_1_370	721_1_3298
391_1_1	153_3_1	452_1_1	427_1_373	721_1_3272
391_1_1	153_3_1	452_1_1	427_1_362	721_1_3328
391_1_1	153_3_1	452_1_1	427_1_347	721_1_3348
391_1_1	153_3_1	452_1_1	427_1_351	721_1_3396
391_1_1	153_3_1	452_1_1	427_1_354	721_1_3338
391_1_1	153_3_1	452_1_1	427_1_335	721_1_3329
391_1_1	153_3_1	452_1_1	427_1_354	721_1_3237
391_1_1	153_3_1	452_1_1	427_1_369	721_1_3204
391_1_1	153_3_1	452_1_1	427_1_388	721_1_3155
391_1_1	153_3_1	452_1_1	427_1_410	721_1_3172
391_1_1	153_3_1	452_1_1	427_1_434	721_1_3124
391_1_1	153_3_1	452_1_1	427_1_453	721_1_3099
391_1_1	153_3_1	452_1_1	427_1_486	721_1_3129
391_1_1	153_3_1	452_1_1	427_1_498	721_1_3128
391_1_1	153_3_1	452_1_1	427_1_504	721_1_3126
391_1_1	153_3_1	452_1_1	427_1_528	721_1_3125
391_1_1	153_3_1	452_1_1	427_1_523	721_1_3158
391_1_1	153_3_1	452_1_1	427_1_521	721_1_3224
391_1_1	153_3_1	452_1_1	427_1_519	721_1_3243
391_1_1	153_3_1	452_1_1	427_1_522	721_1_3306
391_1_1	153_3_1	452_1_1	427_1_506	721_1_3316
391_1_1	153_3_1	452_1_1	427_1_483	721_1_3358
391_1_1	153_3_1	452_1_1	427_1_491	721_1_3374
391_1_1	153_3_1	452_1_1	427_1_496	721_1_3384
391_1_1	153_3_1	452_1_1	427_1_488	721_1_3379
391_1_1	153_3_1	452_1_1	427_1_494	721_1_3371
391_1_1	153_3_1	452_1_1	427_1_479	721_1_3364
391_1_1	153_3_1	452_1_1	427_1_484	721_1_3319
391_1_1	153_3_1	452_1_1	427_1_482	721_1_3251
391_1_1	153_3_1	452_1_1	427_1_480	721_1_3167
391_1_1	153_3_1	452_1_1	427_1_492	721_1_3116
391_1_1	153_3_1	452_1_1	427_1_493	721_1_3120
391_1_1	153_3_1	452_1_1	427_1_515	721_1_3108
391_1_1	153_3_1	452_1_1	427_1_515	721_1_3135
391_1_1	153_3_1	452_1_1	427_1_498	721_1_3132
391_1_1	153_3_1	452_1_1	427_1_507	721_1_3157
391_1_1	153_3_1	452_1_1	427_1_522	721_1_3237
391_1_1	153_3_1	452_1_1	427_1_525	721_1_3204
391_1_1	153_3_1	452_1_1	427_1_503	721_1_3261
391_1_1	153_3_1	452_1_1	427_1_506	721_1_3258
391_1_1	153_3_1	452_1_1	427_1_505	721_1_3224
391_1_1	153_3_1	452_1_1	427_1_488	721_1_3202
391_1_1	153_3_1	452_1_1	427_1_473	721_1_3220
391_1_1	153_3_1	452_1_1	427_1_455	721_1_3263
391_1_1	153_3_1	452_1_1	427_1_468	721_1_3258
391_1_1	153_3_1	452_1_1	427_1_462	721_1_3264
391_1_1	153_3_1	452_1_1	427_1_495	721_1_3246
391_1_1	153_3_1	452_1_1	427_1_502	721_1_3236
391_1_1	153_3_1	452_1_1	427_1_529	721_1_3237
391_1_1	153_3_1	452_1_1	427_1_517	721_1_3203
391_1_1	153_3_1	452_1_1	427_1_499	721_1_3166
391_1_1	153_3_1	452_1_1	427_1_493	721_1_3129
391_1_1	153_3_1	452_1_1	427_1_516	721_1_3074
391_1_1	153_3_1	452_1_1	427_1_517	721_1_3041
391_1_1	153_3_1	452_1_1	427_1_541	721_1_3020
391_1_1	153_3_1	452_1_1	427_1_555	721_1_3065
391_1_1	153_3_1	452_1_1	427_1_574	721_1_3112
391_1_1	153_3_1	452_1_1	427_1_582	721_1_3115
391_1_1	153_3_1	452_1_1	427_1_588	721_1_3145
391_1_1	153_3_1	452_1_1	427_1_608	721_1_3077
391_1_1	153_3_1	452_1_1	427_1_618	721_1_3088
391_1_1	153_3_1	452_1_1	427_1_650	721_1_3051
391_1_1	153_3_1	452_1_1	427_1_656	721_1_3049
391_1_1	153_3_1	452_1_1	427_1_649	721_1_3078
391_1_1	153_3_1	452_1_1	427_1_648	721_1_3064
391_1_1	153_3_1	452_1_1	427_1_642	721_1_3066
391_1_1	153_3_1	452_1_1	427_1_632	721_1_3049
391_1_1	153_3_1	452_1_1	427_1_634	721_1_3073
391_1_1	153_3_1	452_1_1	427_1_616	721_1_3094
391_1_1	153_3_1	452_1_1	427_1_614	721_1_3165
391_1_1	153_3_1	452_1_1	427_1_590	721_1_3177
391_1_1	153_3_1	452_1_1	427_1_599	721_1_3183
391_1_1	153_3_1	452_1_1	427_1_596	721_1_3154
391_1_1	153_3_1	452_1_1	427_1_627	721_1_3151
391_1_1	153_3_1	452_1_1	427_1_627	721_1_3087
391_1_1	153_3_1	452_1_1	427_1_662	721_1_3074
391_1_1	153_3_1	452_1_1	427_1_635	721_1_3113
391_1_1	153_3_1	452_1_1	427_1_655	721_1_3117
391_1_1	153_3_1	452_1_1	427_1_640	721_1_3185
391_1_1	153_3_1	452_1_1	427_1_646	721_1_3200
391_1_1	153_3_1	452_1_1	427_1_620	721_1_3204
391_1_1	153_3_1	452_1_1	427_1_602	721_1_3225
391_1_1	153_3_1	452_1_1	427_1_613	721_1_3223
391_1_1	153_3_1	452_1_1	427_1_604	721_1_3150
391_1_1	153_3_1	452_1_1	427_1_624	721_1_3102
391_1_1	153_3_1	452_1_1	427_1_614	721_1_3074
391_1_1	153_3_1	452_1_1	427_1_625	721_1_3015
391_1_1	153_3_1	452_1_1	427_1_608	721_1_3037
391_1_1	153_3_1	452_1_1	427_1_609	721_1_3067
391_1_1	153_3_1	452_1_1	427_1_621	721_1_3073
391_1_1	153_3_1	452_1_1	427_1_614	721_1_3085
391_1_1	153_3_1	452_1_1	427_1_590	721_1_3126
391_1_1	153_3_1	452_1_1	427_1_577	721_1_3127
391_1_1	153_3_1	452_1_1	427_1_580	721_1_3105
391_1_1	153_3_1	452_1_1	427_1_559	721_1_3120
391_1_1	153_3_1	452_1_1	427_1_571	721_1_3148
391_1_1	153_3_1	452_1_1	427_1_572	721_1_3153
391_1_1	153_3_1	452_1_1	427_1_568	721_1_3207
391_1_1	153_3_1	452_1_1	427_1_532	721_1_3246
391_1_1	153_3_1	452_1_1	427_1_508	721_1_3287
391_1_1	153_3_1	452_1_1	427_1_517	721_1_3328
391_1_1	153_3_1	452_1_1	427_1_531	721_1_3333
391_1_1	153_3_1	452_1_1	427_1_539	721_1_3321
391_1_1	153_3_1	452_1_1	427_1_550	721_1_3287
391_1_1	153_3_1	452_1_1	427_1_562	721_1_3301
391_1_1	153_3_1	452_1_1	427_1_556	721_1_3280
391_1_1	153_3_1	452_1_1	427_1_551	721_1_3306
391_1_1	153_3_1	452_1_1	427_1_556	721_1_3264
391_1_1	153_3_1	452_1_1	427_1_562	721_1_3178
391_1_1	153_3_1	452_1_1	427_1_556	721_1_3127
391_1_1	153_3_1	452_1_1	427_1_565	721_1_3104
391_1_1	153_3_1	452_1_1	427_1_578	721_1_3076
391_1_1	153_3_1	452_1_1	427_1_596	721_1_3072
391_1_1	153_3_1	452_1_1	427_1_604	721_1_3056
391_1_1	153_3_1	452_1_1	427_1_621	721_1_3074
391_1_1	153_3_1	452_1_1	427_1_616	721_1_3099
391_1_1	153_3_1	452_1_1	427_1_596	721_1_3098
391_1_1	153_3_1	452_1_1	427_1_582	721_1_3128
391_1_1	153_3_1	452_1_1	427_1_559	721_1_3178
391_1_1	153_3_1	452_1_1	427_1_534	721_1_3235
391_1_1	153_3_1	452_1_1	427_1_515	721_1_3264
391_1_1	153_3_1	452_1_1	427_1_516	721_1_3271
391_1_1	153_3_1	452_1_1	427_1_541	721_1_3274
391_1_1	153_3_1	452_1_1	427_1_520	721_1_3278
391_1_1	153_3_1	452_1_1	427_1_501	721_1_3331
391_1_1	153_3_1	452_1_1	427_1_495	721_1_3348
391_1_1	153_3_1	452_1_1	427_1_519	721_1_3335
391_1_1	153_3_1	452_1_1	427_1_523	721_1_3316
391_1_1	153_3_1	452_1_1	427_1_527	721_1_3262
391_1_1	153_3_1	452_1_1	427_1_540	721_1_3229
391_1_1	153_3_1	452_1_1	427_1_535	721_1_3166
391_1_1	153_3_1	452_1_1	427_1_550	721_1_3133
391_1_1	153_3_1	452_1_1	427_1_545	721_1_3083
391_1_1	153_3_1	452_1_1	427_1_535	721_1_3085
391_1_1	153_3_1	452_1_1	427_1_520	721_1_3086
391_1_1	153_3_1	452_1_1	427_1_536	721_1_3103
391_1_1	153_3_1	452_1_1	427_1_539	721_1_3164
391_1_1	153_3_1	452_1_1	427_1_538	721_1_3213
391_1_1	153_3_1	452_1_1	427_1_518	721_1_3278
391_1_1	153_3_1	452_1_1	427_1_528	721_1_3288
391_1_1	153_3_1	452_1_1	427_1_512	721_1_3311
391_1_1	153_3_1	452_1_1	427_1_497	721_1_3299
391_1_1	153_3_1	452_1_1	427_1_484	721_1_3238
391_1_1	153_3_1	452_1_1	427_1_481	721_1_3235
391_1_1	153_3_1	452_1_1	427_1_490	721_1_3193
391_1_1	153_3_1	452_1_1	427_1_508	721_1_3117
391_1_1	153_3_1	452_1_1	427_1_509	721_1_3116
391_1_1	153_3_1	452_1_1	427_1_499	721_1_3059
391_1_1	153_3_1	452_1_1	427_1_499	721_1_3097
391_1_1	153_3_1	452_1_1	427_1_515	721_1_3086
391_1_1	153_3_1	452_1_1	427_1_523	721_1_3109
391_1_1	153_3_1	452_1_1	427_1_539	721_1_3092
391_1_1	153_3_1	452_1_1	427_1_573	721_1_3091
391_1_1	153_3_1	452_1_1	427_1_591	721_1_3039
391_1_1	153_3_1	452_1_1	427_1_608	721_1_3054
391_1_1	153_3_1	452_1_1	427_1_611	721_1_3082
391_1_1	153_3_1	452_1_1	427_1_607	721_1_3110
391_1_1	153_3_1	452_1_1	427_1_619	721_1_3132
391_1_1	153_3_1	452_1_1	427_1_619	721_1_3173
391_1_1	153_3_1	452_1_1	427_1_638	721_1_3149
391_1_1	153_3_1	452_1_1	427_1_651	721_1_3158
391_1_1	153_3_1	452_1_1	427_1_666	721_1_3125
391_1_1	153_3_1	452_1_1	427_1_678	721_1_3151
391_1_1	153_3_1	452_1_1	427_1_684	721_1_3109
391_1_1	153_3_1	452_1_1	427_1_722	721_1_3016
391_1_1	153_3_1	452_1_1	427_1_727	721_1_3022
391_1_1	153_3_1	452_1_1	427_1_745	721_1_2955
391_1_1	153_3_1	452_1_1	427_1_745	721_1_2981
391_1_1	153_3_1	452_1_1	427_1_732	721_1_3004
391_1_1	153_3_1	452_1_1	427_1_719	721_1_3018
391_1_1	153_3_1	452_1_1	427_1_703	721_1_3095
391_1_1	153_3_1	452_1_1	427_1_718	721_1_3132
391_1_1	153_3_1	452_1_1	427_1_700	721_1_3172
391_1_1	153_3_1	452_1_1	427_1_693	721_1_3165
391_1_1	153_3_1	452_1_1	427_1_672	721_1_3194
391_1_1	153_3_1	452_1_1	427_1_671	721_1_3225
391_1_1	153_3_1	452_1_1	427_1_674	721_1_3189
391_1_1	153_3_1	452_1_1	427_1_654	721_1_3191
391_1_1	153_3_1	452_1_1	427_1_624	721_1_3195
391_1_1	153_3_1	452_1_1	427_1_618	721_1_3190
391_1_1	153_3_1	452_1_1	427_1_602	721_1_3203
391_1_1	153_3_1	452_1_1	427_1_590	721_1_3162
391_1_1	153_3_1	452_1_1	427_1_574	721_1_3148
391_1_1	153_3_1	452_1_1	427_1_605	721_1_3158
391_1_1	153_3_1	452_1_1	427_1_587	721_1_3127
391_1_1	153_3_1	452_1_1	427_1_599	721_1_3096
391_1_1	153_3_1	452_1_1	427_1_599	721_1_3112
391_1_1	153_3_1	452_1_1	427_1_607	721_1_3106
391_1_1	153_3_1	452_1_1	427_1_608	721_1_3091
391_1_1	153_3_1	452_1_1	427_1_636	721_1_3073
391_1_1	153_3_1	452_1_1	427_1_653	721_1_3112
391_1_1	153_3_1	452_1_1	427_1_641	721_1_3141
391_1_1	153_3_1	452_1_1	427_1_624	721_1_3138
391_1_1	153_3_1	452_1_1	427_1_592	721_1_3150
391_1_1	153_3_1	452_1_1	427_1_592	721_1_3142
391_1_1	153_3_1	452_1_1	427_1_612	721_1_3169
391_1_1	153_3_1	452_1_1	427_1_622	721_1_3183
391_1_1	153_3_1	452_1_1	427_1_603	721_1_3193
391_1_1	153_3_1	452_1_1	427_1_630	721_1_3151
391_1_1	153_3_1	452_1_1	427_1_628	721_1_3100
391_1_1	153_3_1	452_1_1	427_1_614	721_1_3082
391_1_1	153_3_1	452_1_1	427_1_626	721_1_3102
391_1_1	153_3_1	452_1_1	427_1_622	721_1_3129
391_1_1	153_3_1	452_1_1	427_1_607	721_1_3205
391_1_1	153_3_1	452_1_1	427_1_595	721_1_3265
391_1_1	153_3_1	452_1_1	427_1_595	721_1_3307
391_1_1	153_3_1	452_1_1	427_1_580	721_1_3269
391_1_1	153_3_1	452_1_1	427_1_555	721_1_3255
391_1_1	153_3_1	452_1_1	427_1_538	721_1_3216
391_1_1	153_3_1	452_1_1	427_1_538	721_1_3235
391_1_1	153_3_1	452_1_1	427_1_552	721_1_3166
391_1_1	153_3_1	452_1_1	427_1_565	721_1_3151
391_1_1	153_3_1	452_1_1	427_1_562	721_1_3156
391_1_1	153_3_1	452_1_1	427_1_579	721_1_3146
391_1_1	153_3_1	452_1_1	427_1_595	721_1_3136
391_1_1	153_3_1	452_1_1	427_1_602	721_1_3145
391_1_1	153_3_1	452_1_1	427_1_616	721_1_3135
391_1_1	153_3_1	452_1_1	427_1_624	721_1_3163
391_1_1	153_3_1	452_1_1	427_1_621	721_1_3189
391_1_1	153_3_1	452_1_1	427_1_624	721_1_3185
391_1_1	153_3_1	452_1_1	427_1_622	721_1_3147
391_1_1	153_3_1	452_1_1	427_1_609	721_1_3134
391_1_1	153_3_1	452_1_1	427_1_612	721_1_3083
391_1_1	153_3_1	452_1_1	427_1_600	721_1_3085
391_1_1	153_3_1	452_1_1	427_1_602	721_1_3097
391_1_1	153_3_1	452_1_1	427_1_608	721_1_3045
391_1_1	153_3_1	452_1_1	427_1_582	721_1_3057
391_1_1	153_3_1	452_1_1	427_1_562	721_1_3054
391_1_1	153_3_1	452_1_1	427_1_544	721_1_3066
391_1_1	153_3_1	452_1_1	427_1_557	721_1_3077
391_1_1	153_3_1	452_1_1	427_1_540	721_1_3117
391_1_1	153_3_1	452_1_1	427_1_540	721_1_3157
391_1_1	153_3_1	452_1_1	427_1_558	721_1_3212
391_1_1	153_3_1	452_1_1	427_1_548	721_1_3288
391_1_1	153_3_1	452_1_1	427_1_533	721_1_3272
391_1_1	153_3_1	452_1_1	427_1_515	721_1_3306
391_1_1	153_3_1	452_1_1	427_1_529	721_1_3312
391_1_1	153_3_1	452_1_1	427_1_522	721_1_3338
391_1_1	153_3_1	452_1_1	427_1_520	721_1_3340
391_1_1	153_3_1	452_1_1	427_1_520	721_1_3368
391_1_1	153_3_1	452_1_1	427_1_545	721_1_3344
391_1_1	153_3_1	452_1_1	427_1_532	721_1_3353
391_1_1	153_3_1	452_1_1	427_1_535	721_1_3373
391_1_1	153_3_1	452_1_1	427_1_548	721_1_3350
391_1_1	153_3_1	452_1_1	427_1_540	721_1_3281
391_1_1	153_3_1	452_1_1	427_1_533	721_1_3264
391_1_1	153_3_1	452_1_1	427_1_560	721_1_3225
391_1_1	153_3_1	452_1_1	427_1_590	721_1_3149
391_1_1	153_3_1	452_1_1	427_1_603	721_1_3074
391_1_1	153_3_1	452_1_1	427_1_593	721_1_3051
391_1_1	153_3_1	452_1_1	427_1_582	721_1_3019
391_1_1	153_3_1	452_1_1	427_1_573	721_1_3012
391_1_1	153_3_1	452_1_1	427_1_574	721_1_3028
391_1_1	153_3_1	452_1_1	427_1_569	721_1_3089
391_1_1	153_3_1	452_1_1	427_1_559	721_1_3153
391_1_1	153_3_1	452_1_1	427_1_521	721_1_3220
391_1_1	153_3_1	452_1_1	427_1_521	721_1_3217
391_1_1	153_3_1	452_1_1	427_1_516	721_1_3251
391_1_1	153_3_1	452_1_1	427_1_503	721_1_3300
391_1_1	153_3_1	452_1_1	427_1_492	721_1_3296
391_1_1	153_3_1	452_1_1	427_1_471	721_1_3334
391_1_1	153_3_1	452_1_1	427_1_444	721_1_3383
391_1_1	153_3_1	452_1_1	427_1_446	721_1_3411
391_1_1	153_3_1	452_1_1	427_1_431	721_1_3411
391_1_1	153_3_1	452_1_1	427_1_412	721_1_3441
391_1_1	153_3_1	452_1_1	427_1_399	721_1_3447
391_1_1	153_3_1	452_1_1	427_1_387	721_1_3465
391_1_1	153_3_1	452_1_1	427_1_378	721_1_3409
391_1_1	153_3_1	452_1_1	427_1_403	721_1_3332
391_1_1	153_3_1	452_1_1	427_1_395	721_1_3307
391_1_1	153_3_1	452_1_1	427_1_395	721_1_3281
391_1_1	153_3_1	452_1_1	427_1_407	721_1_3255
391_1_1	153_3_1	452_1_1	427_1_404	721_1_3250
391_1_1	153_3_1	452_1_1	427_1_405	721_1_3250
391_1_1	153_3_1	452_1_1	427_1_421	721_1_3260
391_1_1	153_3_1	452_1_1	427_1_437	721_1_3276
391_1_1	153_3_1	452_1_1	427_1_454	721_1_3267
391_1_1	153_3_1	452_1_1	427_1_463	721_1_3294
391_1_1	153_3_1	452_1_1	427_1_444	721_1_3257
391_1_1	153_3_1	452_1_1	427_1_446	721_1_3254
391_1_1	153_3_1	452_1_1	427_1_444	721_1_3259
391_1_1	153_3_1	452_1_1	427_1_448	721_1_3207
391_1_1	153_3_1	452_1_1	427_1_448	721_1_3185
391_1_1	153_3_1	452_1_1	427_1_462	721_1_3192
391_1_1	153_3_1	452_1_1	427_1_475	721_1_3192
391_1_1	153_3_1	452_1_1	427_1_468	721_1_3246
391_1_1	153_3_1	452_1_1	427_1_462	721_1_3255
391_1_1	153_3_1	452_1_1	427_1_467	721_1_3300
391_1_1	153_3_1	452_1_1	427_1_478	721_1_3336
391_1_1	153_3_1	452_1_1	427_1_456	721_1_3319
391_1_1	153_3_1	452_1_1	427_1_454	721_1_3295
391_1_1	153_3_1	452_1_1	427_1_461	721_1_3279
391_1_1	153_3_1	452_1_1	427_1_470	721_1_3211
391_1_1	153_3_1	452_1_1	427_1_467	721_1_3215
391_1_1	153_3_1	452_1_1	427_1_460	721_1_3205
391_1_1	153_3_1	452_1_1	427_1_484	721_1_3156
391_1_1	153_3_1	452_1_1	427_1_483	721_1_3103
391_1_1	153_3_1	452_1_1	427_1_488	721_1_3087
391_1_1	153_3_1	452_1_1	427_1_504	721_1_3105
391_1_1	153_3_1	452_1_1	427_1_535	721_1_3127
391_1_1	153_3_1	452_1_1	427_1_547	721_1_3154
391_1_1	153_3_1	452_1_1	427_1_557	721_1_3201
391_1_1	153_3_1	452_1_1	427_1_549	721_1_3234
391_1_1	153_3_1	452_1_1	427_1_545	721_1_3272
391_1_1	153_3_1	452_1_1	427_1_551	721_1_3291
391_1_1	153_3_1	452_1_1	427_1_535	721_1_3326
391_1_1	153_3_1	452_1_1	427_1_533	721_1_3262
391_1_1	153_3_1	452_1_1	427_1_525	721_1_3255
391_1_1	153_3_1	452_1_1	427_1_536	721_1_3256
391_1_1	153_3_1	452_1_1	427_1_542	721_1_3236
391_1_1	153_3_1	452_1_1	427_1_530	721_1_3229
391_1_1	153_3_1	452_1_1	427_1_552	721_1_3207
391_1_1	153_3_1	452_1_1	427_1_545	721_1_3217
391_1_1	153_3_1	452_1_1	427_1_541	721_1_3157
391_1_1	153_3_1	452_1_1	427_1_561	721_1_3148
391_1_1	153_3_1	452_1_1	427_1_575	721_1_3121
391_1_1	153_3_1	452_1_1	427_1_575	721_1_3147
391_1_1	153_3_1	452_1_1	427_1_581	721_1_3131
391_1_1	153_3_1	452_1_1	427_1_559	721_1_3136
391_1_1	153_3_1	452_1_1	427_1_563	721_1_3140
391_1_1	153_3_1	452_1_1	427_1_565	721_1_3164
391_1_1	153_3_1	452_1_1	427_1_550	721_1_3179
391_1_1	153_3_1	452_1_1	427_1_546	721_1_3170
391_1_1	153_3_1	452_1_1	427_1_546	721_1_3169
391_1_1	153_3_1	452_1_1	427_1_540	721_1_3159
391_1_1	153_3_1	452_1_1	427_1_521	721_1_3153
391_1_1	153_3_1	452_1_1	427_1_500	721_1_3149
391_1_1	153_3_1	452_1_1	427_1_469	721_1_3164
391_1_1	153_3_1	452_1_1	427_1_481	721_1_3134
391_1_1	153_3_1	452_1_1	427_1_491	721_1_3109
391_1_1	153_3_1	452_1_1	427_1_493	721_1_3133
391_1_1	153_3_1	452_1_1	427_1_485	721_1_3185
391_1_1	153_3_1	452_1_1	427_1_495	721_1_3214
391_1_1	153_3_1	452_1_1	427_1_488	721_1_3258
391_1_1	153_3_1	452_1_1	427_1_508	721_1_3256
391_1_1	153_3_1	452_1_1	427_1_513	721_1_3253
391_1_1	153_3_1	452_1_1	427_1_519	721_1_3238
391_1_1	153_3_1	452_1_1	427_1_529	721_1_3206
391_1_1	153_3_1	452_1_1	427_1_542	721_1_3211
391_1_1	153_3_1	452_1_1	427_1_567	721_1_3196
391_1_1	153_3_1	452_1_1	427_1_583	721_1_3138
391_1_1	153_3_1	452_1_1	427_1_590	721_1_3073
391_1_1	153_3_1	452_1_1	427_1_604	721_1_3015
391_1_1	153_3_1	452_1_1	427_1_612	721_1_3025
391_1_1	153_3_1	452_1_1	427_1_652	721_1_2946
391_1_1	153_3_1	452_1_1	427_1_682	721_1_2966
391_1_1	153_3_1	452_1_1	427_1_685	721_1_2947
391_1_1	153_3_1	452_1_1	427_1_703	721_1_2897
391_1_1	153_3_1	452_1_1	427_1_704	721_1_2909
391_1_1	153_3_1	452_1_1	427_1_684	721_1_2965
391_1_1	153_3_1	452_1_1	427_1_679	721_1_3033
391_1_1	153_3_1	452_1_1	427_1_673	721_1_3068
391_1_1	153_3_1	452_1_1	427_1_656	721_1_3111
391_1_1	153_3_1	452_1_1	427_1_630	721_1_3174
391_1_1	153_3_1	452_1_1	427_1_604	721_1_3212
391_1_1	153_3_1	452_1_1	427_1_597	721_1_3187
391_1_1	153_3_1	452_1_1	427_1_569	721_1_3244
391_1_1	153_3_1	452_1_1	427_1_580	721_1_3217
391_1_1	153_3_1	452_1_1	427_1_580	721_1_3211
391_1_1	153_3_1	452_1_1	427_1_577	721_1_3223
391_1_1	153_3_1	452_1_1	427_1_553	721_1_3251
391_1_1	153_3_1	452_1_1	427_1_556	721_1_3236
391_1_1	153_3_1	452_1_1	427_1_564	721_1_3208
391_1_1	153_3_1	452_1_1	427_1_576	721_1_3170
391_1_1	153_3_1	452_1_1	427_1_583	721_1_3105
391_1_1	153_3_1	452_1_1	427_1_620	721_1_3086
391_1_1	153_3_1	452_1_1	427_1_618	721_1_3072
391_1_1	153_3_1	452_1_1	427_1_641	721_1_3055
391_1_1	153_3_1	452_1_1	427_1_663	721_1_3048
391_1_1	153_3_1	452_1_1	427_1_661	721_1_3002
391_1_1	153_3_1	452_1_1	427_1_654	721_1_3006
391_1_1	153_3_1	452_1_1	427_1_656	721_1_3039
391_1_1	153_3_1	452_1_1	427_1_628	721_1_3065
391_1_1	153_3_1	452_1_1	427_1_624	721_1_3119
391_1_1	153_3_1	452_1_1	427_1_609	721_1_3199
391_1_1	153_3_1	452_1_1	427_1_594	721_1_3272
391_1_1	153_3_1	452_1_1	427_1_595	721_1_3331
391_1_1	153_3_1	452_1_1	427_1_556	721_1_3368
391_1_1	153_3_1	452_1_1	427_1_562	721_1_3381
391_1_1	153_3_1	452_1_1	427_1_537	721_1_3376
391_1_1	153_3_1	452_1_1	427_1_522	721_1_3366
391_1_1	153_3_1	452_1_1	427_1_518	721_1_3323
391_1_1	153_3_1	452_1_1	427_1_508	721_1_3258
391_1_1	153_3_1	452_1_1	427_1_488	721_1_3175
391_1_1	153_3_1	452_1_1	427_1_468	721_1_3120
391_1_1	153_3_1	452_1_1	427_1_481	721_1_3181
391_1_1	153_3_1	452_1_1	427_1_478	721_1_3202
391_1_1	153_3_1	452_1_1	427_1_498	721_1_3227
391_1_1	153_3_1	452_1_1	427_1_477	721_1_3293
391_1_1	153_3_1	452_1_1	427_1_497	721_1_3295
391_1_1	153_3_1	452_1_1	427_1_492	721_1_3292
391_1_1	153_3_1	452_1_1	427_1_492	721_1_3310
391_1_1	153_3_1	452_1_1	427_1_503	721_1_3283
391_1_1	153_3_1	452_1_1	427_1_478	721_1_3252
391_1_1	153_3_1	452_1_1	427_1_449	721_1_3249
391_1_1	153_3_1	452_1_1	427_1_455	721_1_3263
391_1_1	153_3_1	452_1_1	427_1_476	721_1_3268
391_1_1	153_3_1	452_1_1	427_1_481	721_1_3281
391_1_1	153_3_1	452_1_1	427_1_466	721_1_3285
391_1_1	153_3_1	452_1_1	427_1_487	721_1_3209
391_1_1	153_3_1	452_1_1	427_1_500	721_1_3190
391_1_1	153_3_1	452_1_1	427_1_478	721_1_3196
391_1_1	153_3_1	452_1_1	427_1_501	721_1_3193
391_1_1	153_3_1	452_1_1	427_1_501	721_1_3216
391_1_1	153_3_1	452_1_1	427_1_484	721_1_3238
391_1_1	153_3_1	452_1_1	427_1_465	721_1_3287
391_1_1	153_3_1	452_1_1	427_1_461	721_1_3372
391_1_1	153_3_1	452_1_1	427_1_462	721_1_3436
391_1_1	153_3_1	452_1_1	427_1_452	721_1_3476
391_1_1	153_3_1	452_1_1	427_1_459	721_1_3483
391_1_1	153_3_1	452_1_1	427_1_451	721_1_3469
391_1_1	153_3_1	452_1_1	427_1_458	721_1_3422
391_1_1	153_3_1	452_1_1	427_1_477	721_1_3378
391_1_1	153_3_1	452_1_1	427_1_458	721_1_3338
391_1_1	153_3_1	452_1_1	427_1_449	721_1_3380
391_1_1	153_3_1	452_1_1	427_1_427	721_1_3384
391_1_1	153_3_1	452_1_1	427_1_415	721_1_3399
391_1_1	153_3_1	452_1_1	427_1_399	721_1_3409
391_1_1	153_3_1	452_1_1	427_1_396	721_1_3352
391_1_1	153_3_1	452_1_1	427_1_368	721_1_3299
391_1_1	153_3_1	452_1_1	427_1_380	721_1_3268
391_1_1	153_3_1	452_1_1	427_1_378	721_1_3265
391_1_1	153_3_1	452_1_1	427_1_382	721_1_3313
391_1_1	153_3_1	452_1_1	427_1_385	721_1_3309
391_1_1	153_3_1	452_1_1	427_1_402	721_1_3324
391_1_1	153_3_1	452_1_1	427_1_397	721_1_3367
391_1_1	153_3_1	452_1_1	427_1_409	721_1_3363
391_1_1	153_3_1	452_1_1	427_1_419	721_1_3370
391_1_1	153_3_1	452_1_1	427_1_449	721_1_3295
391_1_1	153_3_1	452_1_1	427_1_462	721_1_3235
391_1_1	153_3_1	452_1_1	427_1_484	721_1_3208
391_1_1	153_3_1	452_1_1	427_1_479	721_1_3224
391_1_1	153_3_1	452_1_1	427_1_478	721_1_3187
391_1_1	153_3_1	452_1_1	427_1_479	721_1_3215
391_1_1	153_3_1	452_1_1	427_1_469	721_1_3240
391_1_1	153_3_1	452_1_1	427_1_442	721_1_3279
391_1_1	153_3_1	452_1_1	427_1_442	721_1_3261
391_1_1	153_3_1	452_1_1	427_1_457	721_1_3243
391_1_1	153_3_1	452_1_1	427_1_471	721_1_3166
391_1_1	153_3_1	452_1_1	427_1_456	721_1_3150
391_1_1	153_3_1	452_1_1	427_1_448	721_1_3083
391_1_1	153_3_1	452_1_1	427_1_457	721_1_3067
391_1_1	153_3_1	452_1_1	427_1_456	721_1_3110
391_1_1	153_3_1	452_1_1	427_1_444	721_1_3169
391_1_1	153_3_1	452_1_1	427_1_449	721_1_3238
391_1_1	153_3_1	452_1_1	427_1_445	721_1_3254
391_1_1	153_3_1	452_1_1	427_1_444	721_1_3299
391_1_1	153_3_1	452_1_1	427_1_435	721_1_3341
391_1_1	153_3_1	452_1_1	427_1_436	721_1_3330
391_1_1	153_3_1	452_1_1	427_1_428	721_1_3317
391_1_1	153_3_1	452_1_1	427_1_420	721_1_3335
391_1_1	153_3_1	452_1_1	427_1_413	721_1_3323
391_1_1	153_3_1	452_1_1	427_1_420	721_1_3265
391_1_1	153_3_1	452_1_1	427_1_421	721_1_3273
391_1_1	153_3_1	452_1_1	427_1_423	721_1_3309
391_1_1	153_3_1	452_1_1	427_1_443	721_1_3323
391_1_1	153_3_1	452_1_1	427_1_434	721_1_3345
391_1_1	153_3_1	452_1_1	427_1_435	721_1_3350
391_1_1	153_3_1	452_1_1	427_1_415	721_1_3413
391_1_1	153_3_1	452_1_1	427_1_391	721_1_3406
391_1_1	153_3_1	452_1_1	427_1_398	721_1_3325
391_1_1	153_3_1	452_1_1	427_1_393	721_1_3270
391_1_1	153_3_1	452_1_1	427_1_393	721_1_3237
391_1_1	153_3_1	452_1_1	427_1_393	721_1_3185
391_1_1	153_3_1	452_1_1	427_1_407	721_1_3165
391_1_1	153_3_1	452_1_1	427_1_424	721_1_3187
391_1_1	153_3_1	452_1_1	427_1_427	721_1_3203
391_1_1	153_3_1	452_1_1	427_1_425	721_1_3225
391_1_1	153_3_1	452_1_1	427_1_436	721_1_3239
391_1_1	153_3_1	452_1_1	427_1_433	721_1_3240
391_1_1	153_3_1	452_1_1	427_1_425	721_1_3236
391_1_1	153_3_1	452_1_1	427_1_428	721_1_3192
391_1_1	153_3_1	452_1_1	427_1_415	721_1_3202
391_1_1	153_3_1	452_1_1	427_1_412	721_1_3185
391_1_1	153_3_1	452_1_1	427_1_417	721_1_3179
391_1_1	153_3_1	452_1_1	427_1_419	721_1_3226
391_1_1	153_3_1	452_1_1	427_1_408	721_1_3276
391_1_1	153_3_1	452_1_1	427_1_399	721_1_3317
391_1_1	153_3_1	452_1_1	427_1_410	721_1_3337
391_1_1	153_3_1	452_1_1	427_1_395	721_1_3362
391_1_1	153_3_1	452_1_1	427_1_394	721_1_3366
391_1_1	153_3_1	452_1_1	427_1_392	721_1_3394
391_1_1	153_3_1	452_1_1	427_1_382	721_1_3372
391_1_1	153_3_1	452_1_1	427_1_390	721_1_3314
391_1_1	153_3_1	452_1_1	427_1_397	721_1_3300
391_1_1	153_3_1	452_1_1	427_1_408	721_1_3270
391_1_1	153_3_1	452_1_1	427_1_435	721_1_3289
391_1_1	153_3_1	452_1_1	427_1_418	721_1_3235
391_1_1	153_3_1	452_1_1	427_1_429	721_1_3218
391_1_1	153_3_1	452_1_1	427_1_432	721_1_3203
391_1_1	153_3_1	452_1_1	427_1_455	721_1_3242
391_1_1	153_3_1	452_1_1	427_1_465	721_1_3261
391_1_1	153_3_1	452_1_1	427_1_468	721_1_3280
391_1_1	153_3_1	452_1_1	427_1_455	721_1_3251
391_1_1	153_3_1	452_1_1	427_1_447	721_1_3240
391_1_1	153_3_1	452_1_1	427_1_443	721_1_3260
391_1_1	153_3_1	452_1_1	427_1_465	721_1_3260
391_1_1	153_3_1	452_1_1	427_1_461	721_1_3301
391_1_1	153_3_1	452_1_1	427_1_470	721_1_3308
391_1_1	153_3_1	452_1_1	427_1_486	721_1_3286
391_1_1	153_3_1	452_1_1	427_1_489	721_1_3286
391_1_1	153_3_1	452_1_1	427_1_489	721_1_3301
391_1_1	153_3_1	452_1_1	427_1_496	721_1_3280
391_1_1	153_3_1	452_1_1	427_1_505	721_1_3215
391_1_1	153_3_1	452_1_1	427_1_515	721_1_3169
391_1_1	153_3_1	452_1_1	427_1_513	721_1_3113
391_1_1	153_3_1	452_1_1	427_1_514	721_1_3139
391_1_1	153_3_1	452_1_1	427_1_519	721_1_3078
391_1_1	153_3_1	452_1_1	427_1_531	721_1_3059
391_1_1	153_3_1	452_1_1	427_1_532	721_1_3101
391_1_1	153_3_1	452_1_1	427_1_550	721_1_3137
391_1_1	153_3_1	452_1_1	427_1_539	721_1_3154
391_1_1	153_3_1	452_1_1	427_1_544	721_1_3201
391_1_1	153_3_1	452_1_1	427_1_543	721_1_3274
391_1_1	153_3_1	452_1_1	427_1_551	721_1_3299
391_1_1	153_3_1	452_1_1	427_1_541	721_1_3274
391_1_1	153_3_1	452_1_1	427_1_544	721_1_3270
391_1_1	153_3_1	452_1_1	427_1_549	721_1_3254
391_1_1	153_3_1	452_1_1	427_1_561	721_1_3230
391_1_1	153_3_1	452_1_1	427_1_579	721_1_3263
391_1_1	153_3_1	452_1_1	427_1_591	721_1_3228
391_1_1	153_3_1	452_1_1	427_1_600	721_1_3237
391_1_1	153_3_1	452_1_1	427_1_590	721_1_3251
391_1_1	153_3_1	452_1_1	427_1_576	721_1_3275
391_1_1	153_3_1	452_1_1	427_1_605	721_1_3299
391_1_1	153_3_1	452_1_1	427_1_584	721_1_3281
391_1_1	153_3_1	452_1_1	427_1_583	721_1_3195
391_1_1	153_3_1	452_1_1	427_1_592	721_1_3167
391_1_1	153_3_1	452_1_1	427_1_596	721_1_3130
391_1_1	153_3_1	452_1_1	427_1_608	721_1_3146
391_1_1	153_3_1	452_1_1	427_1_638	721_1_3119
391_1_1	153_3_1	452_1_1	427_1_631	721_1_3061
391_1_1	153_3_1	452_1_1	427_1_610	721_1_3102
391_1_1	153_3_1	452_1_1	427_1_621	721_1_3105
391_1_1	153_3_1	452_1_1	427_1_615	721_1_3074
391_1_1	153_3_1	452_1_1	427_1_584	721_1_3074
391_1_1	153_3_1	452_1_1	427_1_544	721_1_3103
391_1_1	153_3_1	452_1_1	427_1_539	721_1_3120
391_1_1	153_3_1	452_1_1	427_1_511	721_1_3168
391_1_1	153_3_1	452_1_1	427_1_503	721_1_3183
391_1_1	153_3_1	452_1_1	427_1_488	721_1_3270
391_1_1	153_3_1	452_1_1	427_1_485	721_1_3350
391_1_1	153_3_1	452_1_1	427_1_466	721_1_3383
391_1_1	153_3_1	452_1_1	427_1_447	721_1_3501
391_1_1	153_3_1	452_1_1	427_1_441	721_1_3472
391_1_1	153_3_1	452_1_1	427_1_429	721_1_3491
391_1_1	153_3_1	452_1_1	427_1_431	721_1_3461
391_1_1	153_3_1	452_1_1	427_1_420	721_1_3431
391_1_1	153_3_1	452_1_1	427_1_428	721_1_3345
391_1_1	153_3_1	452_1_1	427_1_437	721_1_3270
391_1_1	153_3_1	452_1_1	427_1_456	721_1_3281
391_1_1	153_3_1	452_1_1	427_1_460	721_1_3250
391_1_1	153_3_1	452_1_1	427_1_460	721_1_3227
391_1_1	153_3_1	452_1_1	427_1_456	721_1_3176
391_1_1	153_3_1	452_1_1	427_1_484	721_1_3096
391_1_1	153_3_1	452_1_1	427_1_515	721_1_3075
391_1_1	153_3_1	452_1_1	427_1_519	721_1_3010
391_1_1	153_3_1	452_1_1	427_1_557	721_1_3002
391_1_1	153_3_1	452_1_1	427_1_589	721_1_3022
391_1_1	153_3_1	452_1_1	427_1_631	721_1_2982
391_1_1	153_3_1	452_1_1	427_1_656	721_1_2942
391_1_1	153_3_1	452_1_1	427_1_675	721_1_2951
391_1_1	153_3_1	452_1_1	427_1_687	721_1_2977
391_1_1	153_3_1	452_1_1	427_1_711	721_1_2994
391_1_1	153_3_1	452_1_1	427_1_710	721_1_3033
391_1_1	153_3_1	452_1_1	427_1_709	721_1_3046
391_1_1	153_3_1	452_1_1	427_1_687	721_1_3126
391_1_1	153_3_1	452_1_1	427_1_647	721_1_3177
391_1_1	153_3_1	452_1_1	427_1_646	721_1_3184
391_1_1	153_3_1	452_1_1	427_1_651	721_1_3192
391_1_1	153_3_1	452_1_1	427_1_656	721_1_3228
391_1_1	153_3_1	452_1_1	427_1_679	721_1_3189
391_1_1	153_3_1	452_1_1	427_1_647	721_1_3153
391_1_1	153_3_1	452_1_1	427_1_643	721_1_3125
391_1_1	153_3_1	452_1_1	427_1_627	721_1_3065
391_1_1	153_3_1	452_1_1	427_1_613	721_1_3021
391_1_1	153_3_1	452_1_1	427_1_640	721_1_2924
391_1_1	153_3_1	452_1_1	427_1_640	721_1_2919
391_1_1	153_3_1	452_1_1	427_1_628	721_1_2989
391_1_1	153_3_1	452_1_1	427_1_638	721_1_3044
391_1_1	153_3_1	452_1_1	427_1_652	721_1_3123
391_1_1	153_3_1	452_1_1	427_1_629	721_1_3253
391_1_1	153_3_1	452_1_1	427_1_601	721_1_3307
391_1_1	153_3_1	452_1_1	427_1_588	721_1_3362
391_1_1	153_3_1	452_1_1	427_1_574	721_1_3350
391_1_1	153_3_1	452_1_1	427_1_561	721_1_3326
391_1_1	153_3_1	452_1_1	427_1_562	721_1_3350
391_1_1	153_3_1	452_1_1	427_1_567	721_1_3342
391_1_1	153_3_1	452_1_1	427_1_597	721_1_3241
391_1_1	153_3_1	452_1_1	427_1_603	721_1_3151
391_1_1	153_3_1	452_1_1	427_1_609	721_1_3087
391_1_1	153_3_1	452_1_1	427_1_633	721_1_3015
391_1_1	153_3_1	452_1_1	427_1_637	721_1_2992
391_1_1	153_3_1	452_1_1	427_1_642	721_1_2972
391_1_1	153_3_1	452_1_1	427_1_639	721_1_2967
391_1_1	153_3_1	452_1_1	427_1_656	721_1_3008
391_1_1	153_3_1	452_1_1	427_1_675	721_1_3031
391_1_1	153_3_1	452_1_1	427_1_698	721_1_2998
391_1_1	153_3_1	452_1_1	427_1_713	721_1_2954
391_1_1	153_3_1	452_1_1	427_1_698	721_1_2989
391_1_1	153_3_1	452_1_1	427_1_731	721_1_2966
391_1_1	153_3_1	452_1_1	427_1_750	721_1_2919
391_1_1	153_3_1	452_1_1	427_1_762	721_1_2936
391_1_1	153_3_1	452_1_1	427_1_769	721_1_2933
391_1_1	153_3_1	452_1_1	427_1_760	721_1_2924
391_1_1	153_3_1	452_1_1	427_1_755	721_1_2926
391_1_1	153_3_1	452_1_1	427_1_756	721_1_2947
391_1_1	153_3_1	452_1_1	427_1_745	721_1_2933
391_1_1	153_3_1	452_1_1	427_1_758	721_1_2933
391_1_1	153_3_1	452_1_1	427_1_732	721_1_2951
391_1_1	153_3_1	452_1_1	427_1_731	721_1_2954
391_1_1	153_3_1	452_1_1	427_1_744	721_1_3002
391_1_1	153_3_1	452_1_1	427_1_724	721_1_2996
391_1_1	153_3_1	452_1_1	427_1_731	721_1_3015
391_1_1	153_3_1	452_1_1	427_1_737	721_1_3018
391_1_1	153_3_1	452_1_1	427_1_704	721_1_3020
391_1_1	153_3_1	452_1_1	427_1_696	721_1_3036
391_1_1	153_3_1	452_1_1	427_1_709	721_1_3061
391_1_1	153_3_1	452_1_1	427_1_700	721_1_3029
391_1_1	153_3_1	452_1_1	427_1_707	721_1_2974
391_1_1	153_3_1	452_1_1	427_1_723	721_1_2932
391_1_1	153_3_1	452_1_1	427_1_760	721_1_2877
391_1_1	153_3_1	452_1_1	427_1_757	721_1_2900
391_1_1	153_3_1	452_1_1	427_1_768	721_1_2940
391_1_1	153_3_1	452_1_1	427_1_771	721_1_2932
391_1_1	153_3_1	452_1_1	427_1_758	721_1_2934
391_1_1	153_3_1	452_1_1	427_1_779	721_1_2908
391_1_1	153_3_1	452_1_1	427_1_762	721_1_2931
391_1_1	153_3_1	452_1_1	427_1_757	721_1_2946
391_1_1	153_3_1	452_1_1	427_1_750	721_1_2950
391_1_1	153_3_1	452_1_1	427_1_739	721_1_2958
391_1_1	153_3_1	452_1_1	427_1_728	721_1_2959
391_1_1	153_3_1	452_1_1	427_1_722	721_1_3040
391_1_1	153_3_1	452_1_1	427_1_720	721_1_3087
391_1_1	153_3_1	452_1_1	427_1_704	721_1_3099
391_1_1	153_3_1	452_1_1	427_1_725	721_1_3048
391_1_1	153_3_1	452_1_1	427_1_736	721_1_3016
391_1_1	153_3_1	452_1_1	427_1_734	721_1_3021
391_1_1	153_3_1	452_1_1	427_1_769	721_1_2946
391_1_1	153_3_1	452_1_1	427_1_798	721_1_2896
391_1_1	153_3_1	452_1_1	427_1_786	721_1_2960
391_1_1	153_3_1	452_1_1	427_1_811	721_1_2895
391_1_1	153_3_1	452_1_1	427_1_805	721_1_2940
391_1_1	153_3_1	452_1_1	427_1_796	721_1_2991
391_1_1	153_3_1	452_1_1	427_1_791	721_1_3020
391_1_1	153_3_1	452_1_1	427_1_813	721_1_2994
391_1_1	153_3_1	452_1_1	427_1_792	721_1_3018
391_1_1	153_3_1	452_1_1	427_1_785	721_1_2986
391_1_1	153_3_1	452_1_1	427_1_774	721_1_3022
391_1_1	153_3_1	452_1_1	427_1_764	721_1_2995
391_1_1	153_3_1	452_1_1	427_1_751	721_1_2968
391_1_1	153_3_1	452_1_1	427_1_744	721_1_2942
391_1_1	153_3_1	452_1_1	427_1_743	721_1_2875
391_1_1	153_3_1	452_1_1	427_1_731	721_1_2912
391_1_1	153_3_1	452_1_1	427_1_709	721_1_2925
391_1_1	153_3_1	452_1_1	427_1_701	721_1_2949
391_1_1	153_3_1	452_1_1	427_1_679	721_1_2962
391_1_1	153_3_1	452_1_1	427_1_700	721_1_2980
391_1_1	153_3_1	452_1_1	427_1_682	721_1_3026
391_1_1	153_3_1	452_1_1	427_1_674	721_1_3019
391_1_1	153_3_1	452_1_1	427_1_662	721_1_3094
391_1_1	153_3_1	452_1_1	427_1_650	721_1_3128
391_1_1	153_3_1	452_1_1	427_1_638	721_1_3212
391_1_1	153_3_1	452_1_1	427_1_612	721_1_3276
391_1_1	153_3_1	452_1_1	427_1_606	721_1_3353
391_1_1	153_3_1	452_1_1	427_1_583	721_1_3386
391_1_1	153_3_1	452_1_1	427_1_573	721_1_3386
391_1_1	153_3_1	452_1_1	427_1_557	721_1_3366
391_1_1	153_3_1	452_1_1	427_1_574	721_1_3323
391_1_1	153_3_1	452_1_1	427_1_580	721_1_3295
391_1_1	153_3_1	452_1_1	427_1_553	721_1_3270
391_1_1	153_3_1	452_1_1	427_1_567	721_1_3284
391_1_1	153_3_1	452_1_1	427_1_559	721_1_3236
391_1_1	153_3_1	452_1_1	427_1_566	721_1_3198
391_1_1	153_3_1	452_1_1	427_1_566	721_1_3146
391_1_1	153_3_1	452_1_1	427_1_587	721_1_3095
391_1_1	153_3_1	452_1_1	427_1_616	721_1_3050
391_1_1	153_3_1	452_1_1	427_1_605	721_1_3072
391_1_1	153_3_1	452_1_1	427_1_588	721_1_3068
391_1_1	153_3_1	452_1_1	427_1_590	721_1_3057
391_1_1	153_3_1	452_1_1	427_1_594	721_1_3046
391_1_1	153_3_1	452_1_1	427_1_611	721_1_3052
391_1_1	153_3_1	452_1_1	427_1_599	721_1_3099
391_1_1	153_3_1	452_1_1	427_1_599	721_1_3181
391_1_1	153_3_1	452_1_1	427_1_589	721_1_3187
391_1_1	153_3_1	452_1_1	427_1_577	721_1_3234
391_1_1	153_3_1	452_1_1	427_1_574	721_1_3252
391_1_1	153_3_1	452_1_1	427_1_569	721_1_3223
391_1_1	153_3_1	452_1_1	427_1_557	721_1_3269
391_1_1	153_3_1	452_1_1	427_1_572	721_1_3220
391_1_1	153_3_1	452_1_1	427_1_577	721_1_3204
391_1_1	153_3_1	452_1_1	427_1_569	721_1_3183
391_1_1	153_3_1	452_1_1	427_1_576	721_1_3153
391_1_1	153_3_1	452_1_1	427_1_590	721_1_3143
391_1_1	153_3_1	452_1_1	427_1_576	721_1_3159
391_1_1	153_3_1	452_1_1	427_1_558	721_1_3178
391_1_1	153_3_1	452_1_1	427_1_534	721_1_3209
391_1_1	153_3_1	452_1_1	427_1_512	721_1_3253
391_1_1	153_3_1	452_1_1	427_1_499	721_1_3298
391_1_1	153_3_1	452_1_1	427_1_505	721_1_3263
391_1_1	153_3_1	452_1_1	427_1_499	721_1_3261
391_1_1	153_3_1	452_1_1	427_1_508	721_1_3270
391_1_1	153_3_1	452_1_1	427_1_511	721_1_3278
391_1_1	153_3_1	452_1_1	427_1_511	721_1_3245
391_1_1	153_3_1	452_1_1	427_1_524	721_1_3169
391_1_1	153_3_1	452_1_1	427_1_537	721_1_3186
391_1_1	153_3_1	452_1_1	427_1_534	721_1_3195
391_1_1	153_3_1	452_1_1	427_1_526	721_1_3229
391_1_1	153_3_1	452_1_1	427_1_505	721_1_3245
391_1_1	153_3_1	452_1_1	427_1_508	721_1_3279
391_1_1	153_3_1	452_1_1	427_1_499	721_1_3261
391_1_1	153_3_1	452_1_1	427_1_471	721_1_3368
391_1_1	153_3_1	452_1_1	427_1_499	721_1_3349
391_1_1	153_3_1	452_1_1	427_1_508	721_1_3376
391_1_1	153_3_1	452_1_1	427_1_524	721_1_3410
391_1_1	153_3_1	452_1_1	427_1_508	721_1_3451
391_1_1	153_3_1	452_1_1	427_1_499	721_1_3426
391_1_1	153_3_1	452_1_1	427_1_474	721_1_3319
391_1_1	153_3_1	452_1_1	427_1_474	721_1_3297
391_1_1	153_3_1	452_1_1	427_1_453	721_1_3301
391_1_1	153_3_1	452_1_1	427_1_425	721_1_3321
391_1_1	153_3_1	452_1_1	427_1_410	721_1_3321
391_1_1	153_3_1	452_1_1	427_1_395	721_1_3338
391_1_1	153_3_1	452_1_1	427_1_399	721_1_3374
391_1_1	153_3_1	452_1_1	427_1_376	721_1_3396
391_1_1	153_3_1	452_1_1	427_1_382	721_1_3368
391_1_1	153_3_1	452_1_1	427_1_379	721_1_3357
391_1_1	153_3_1	452_1_1	427_1_384	721_1_3369
391_1_1	153_3_1	452_1_1	427_1_404	721_1_3318
391_1_1	153_3_1	452_1_1	427_1_424	721_1_3261
391_1_1	153_3_1	452_1_1	427_1_409	721_1_3231
391_1_1	153_3_1	452_1_1	427_1_435	721_1_3148
391_1_1	153_3_1	452_1_1	427_1_445	721_1_3096
391_1_1	153_3_1	452_1_1	427_1_441	721_1_3079
391_1_1	153_3_1	452_1_1	427_1_427	721_1_3094
391_1_1	153_3_1	452_1_1	427_1_432	721_1_3099
391_1_1	153_3_1	452_1_1	427_1_442	721_1_3128
391_1_1	153_3_1	452_1_1	427_1_433	721_1_3148
391_1_1	153_3_1	452_1_1	427_1_448	721_1_3184
391_1_1	153_3_1	452_1_1	427_1_461	721_1_3259
391_1_1	153_3_1	452_1_1	427_1_463	721_1_3269
391_1_1	153_3_1	452_1_1	427_1_461	721_1_3311
391_1_1	153_3_1	452_1_1	427_1_457	721_1_3363
391_1_1	153_3_1	452_1_1	427_1_444	721_1_3400
391_1_1	153_3_1	452_1_1	427_1_446	721_1_3376
391_1_1	153_3_1	452_1_1	427_1_412	721_1_3380
391_1_1	153_3_1	452_1_1	427_1_407	721_1_3392
391_1_1	153_3_1	452_1_1	427_1_403	721_1_3403
391_1_1	153_3_1	452_1_1	427_1_411	721_1_3391
391_1_1	153_3_1	452_1_1	427_1_409	721_1_3348
391_1_1	153_3_1	452_1_1	427_1_409	721_1_3295
391_1_1	153_3_1	452_1_1	427_1_416	721_1_3290
391_1_1	153_3_1	452_1_1	427_1_410	721_1_3266
391_1_1	153_3_1	452_1_1	427_1_401	721_1_3254
391_1_1	153_3_1	452_1_1	427_1_396	721_1_3206
391_1_1	153_3_1	452_1_1	427_1_432	721_1_3232
391_1_1	153_3_1	452_1_1	427_1_441	721_1_3206
391_1_1	153_3_1	452_1_1	427_1_470	721_1_3208
391_1_1	153_3_1	452_1_1	427_1_496	721_1_3230
391_1_1	153_3_1	452_1_1	427_1_491	721_1_3264
391_1_1	153_3_1	452_1_1	427_1_517	721_1_3220
391_1_1	153_3_1	452_1_1	427_1_506	721_1_3215
391_1_1	153_3_1	452_1_1	427_1_498	721_1_3162
391_1_1	153_3_1	452_1_1	427_1_485	721_1_3199
391_1_1	153_3_1	452_1_1	427_1_467	721_1_3220
391_1_1	153_3_1	452_1_1	427_1_464	721_1_3256
391_1_1	153_3_1	452_1_1	427_1_457	721_1_3267
391_1_1	153_3_1	452_1_1	427_1_474	721_1_3267
391_1_1	153_3_1	452_1_1	427_1_472	721_1_3273
391_1_1	153_3_1	452_1_1	427_1_454	721_1_3308
391_1_1	153_3_1	452_1_1	427_1_447	721_1_3327
391_1_1	153_3_1	452_1_1	427_1_432	721_1_3352
391_1_1	153_3_1	452_1_1	427_1_423	721_1_3340
391_1_1	153_3_1	452_1_1	427_1_442	721_1_3306
391_1_1	153_3_1	452_1_1	427_1_447	721_1_3243
391_1_1	153_3_1	452_1_1	427_1_442	721_1_3197
391_1_1	153_3_1	452_1_1	427_1_433	721_1_3177
391_1_1	153_3_1	452_1_1	427_1_445	721_1_3138
391_1_1	153_3_1	452_1_1	427_1_455	721_1_3171
391_1_1	153_3_1	452_1_1	427_1_435	721_1_3226
391_1_1	153_3_1	452_1_1	427_1_468	721_1_3201
391_1_1	153_3_1	452_1_1	427_1_487	721_1_3214
391_1_1	153_3_1	452_1_1	427_1_487	721_1_3162
391_1_1	153_3_1	452_1_1	427_1_484	721_1_3163
391_1_1	153_3_1	452_1_1	427_1_472	721_1_3166
391_1_1	153_3_1	452_1_1	427_1_450	721_1_3181
391_1_1	153_3_1	452_1_1	427_1_461	721_1_3215
391_1_1	153_3_1	452_1_1	427_1_458	721_1_3263
391_1_1	153_3_1	452_1_1	427_1_462	721_1_3283
391_1_1	153_3_1	452_1_1	427_1_476	721_1_3302
391_1_1	153_3_1	452_1_1	427_1_475	721_1_3310
391_1_1	153_3_1	452_1_1	427_1_468	721_1_3320
391_1_1	153_3_1	452_1_1	427_1_480	721_1_3301
391_1_1	153_3_1	452_1_1	427_1_480	721_1_3231
391_1_1	153_3_1	452_1_1	427_1_488	721_1_3179
391_1_1	153_3_1	452_1_1	427_1_496	721_1_3160
391_1_1	153_3_1	452_1_1	427_1_499	721_1_3121
391_1_1	153_3_1	452_1_1	427_1_512	721_1_3109
391_1_1	153_3_1	452_1_1	427_1_531	721_1_3008
391_1_1	153_3_1	452_1_1	427_1_512	721_1_3048
391_1_1	153_3_1	452_1_1	427_1_514	721_1_3041
391_1_1	153_3_1	452_1_1	427_1_527	721_1_3055
391_1_1	153_3_1	452_1_1	427_1_522	721_1_3109
391_1_1	153_3_1	452_1_1	427_1_526	721_1_3162
391_1_1	153_3_1	452_1_1	427_1_520	721_1_3188
[truncated: 3,001 more rows]
[truncated: 976 more columns]
