# Supplementary material for: Environmental change makes robust ecological networks fragile
Source: Nat Commun. 2016 Aug 11;7:12462. doi: 10.1038/ncomms12462 (PMC4987532; doi:10.1038/ncomms12462)
Supplement: Supplementary Data 1 — Host-parasite networks and host extinction sequences in Avida experiments. The compressed archive includes the 100 co-evolved host-parasite networks and the host extinction sequences in the historical scenario. [file ncomms12462-s2.zip › Supplementary_data_S1/host_extinction_sequence_76.csv]

593_45_5	1200_12_2	643_12_2	592_01_1	344_45_1	345_4_10	346_6_3	347_03_3	340_15_7	341_4_1	342_24_2	343_12_13	348_3_6	349_6_2	1653_13_1	594_12_1	2318_12_1	2319_6_1	2316_012_1	2317_2_1	2314_01_1	2315_4_1	2312_6_1	2313_12_1	2310_01_1	2311_2_1	298_12_1	299_01_6	296_1_2	297_12_4	294_4_4	295_12_2	292_45_2	293_24_9	290_6_7	291_12_3	270_01_1	271_3_3	272_1_3	273_12_5	274_6_2	275_12_2	276_2_7	277_45_6	278_35_4	279_01_4	738_6_6	2268_2_2	2262_01_1	2266_2_1
593_45_5	1200_12_3	592_01_2	345_4_13	346_6_5	347_03_3	340_15_9	341_4_1	342_24_2	343_12_16	348_3_6	349_6_2	1653_13_1	594_12_1	2319_6_1	2316_012_2	2317_2_1	2314_01_1	2315_4_2	2312_6_2	2313_12_2	2310_01_1	2311_2_1	298_12_1	299_01_6	296_1_3	297_12_6	294_4_4	295_12_2	292_45_2	293_24_13	290_6_6	291_12_2	270_01_1	271_3_1	272_1_4	273_12_4	274_6_1	275_12_2	276_2_5	277_45_8	278_35_3	279_01_5	738_6_5	2268_2_1	2262_01_2	2266_2_1	2267_2_1	2264_12_1	2442_5_1
593_45_3	1200_12_4	345_4_17	346_6_7	347_03_2	340_15_13	341_4_1	342_24_1	343_12_13	348_3_6	349_6_2	594_12_1	2319_6_1	2316_012_2	2317_2_1	2314_01_2	2315_4_4	2312_6_2	2313_12_6	298_12_1	299_01_1	296_1_2	297_12_6	294_4_5	295_12_1	292_45_2	293_24_20	290_6_8	291_12_3	270_01_1	271_3_1	272_1_5	273_12_3	274_6_1	275_12_1	276_2_8	277_45_8	278_35_5	279_01_3	2268_2_2	2262_01_6	2266_2_1	2264_12_1	2444_6_1	2445_45_3	2449_12_2	108_12_4	109_123_4	102_12_15	103_45_1
1200_12_3	345_4_16	346_6_7	340_15_13	341_4_1	342_24_1	343_12_9	348_3_7	349_6_1	2319_6_1	2316_012_2	2317_2_1	2314_01_6	2315_4_4	2312_6_3	2313_12_9	298_12_1	299_01_1	296_1_2	297_12_9	294_4_9	295_12_1	292_45_2	293_24_33	290_6_9	291_12_3	270_01_1	272_1_5	273_12_3	274_6_1	275_12_1	276_2_10	277_45_10	278_35_4	279_01_3	2268_2_5	2262_01_9	2264_12_1	2445_45_7	2449_12_2	108_12_4	109_123_4	102_12_17	103_45_1	100_1_3	101_1_1	106_12_17	107_6_6	104_4_1	105_6_13
199_01_1	1718_12_6	1547_3_1	1790_1_3	1943_6_1	1946_35_1	94_12_1	345_4_12	346_6_5	340_15_16	341_4_1	343_12_9	812_6_13	813_4_3	348_3_7	349_6_1	1399_6_1	718_2_13	717_3_1	716_12_4	1398_12_6	713_4_3	1796_12_4	711_2_1	1491_3_2	1493_12_14	1494_1_2	1496_12_18	1497_01_11	1498_6_10	1069_45_5	1068_45_2	1061_2_7	1060_6_4	1063_45_8	2315_4_8	2312_6_3	2313_12_13	868_12_1	1258_6_8	1669_12_5	1998_12_6	296_1_1	297_12_7	294_4_14	1390_2_3	293_24_38	290_6_9	291_12_2	1129_3_2
199_01_1	1547_3_1	1200_12_4	1790_1_2	1946_35_1	345_4_14	346_6_6	340_15_16	341_4_1	343_12_7	812_6_14	813_4_2	348_3_6	718_2_22	717_3_1	716_12_3	1398_12_3	713_4_2	1796_12_5	711_2_1	1491_3_1	1493_12_13	1494_1_5	1496_12_16	1497_01_11	1498_6_12	1069_45_3	1068_45_2	1061_2_9	1060_6_5	1063_45_8	2315_4_10	2312_6_2	2313_12_11	1669_12_5	1998_12_6	297_12_3	294_4_18	2074_12_2	293_24_43	290_6_13	291_12_1	1129_3_2	1085_45_1	595_6_14	198_45_1	596_12_8	195_12_1	194_12_1	1122_1_8
199_01_1	1547_3_1	1200_12_5	1790_1_2	1946_35_1	345_4_11	346_6_7	340_15_11	341_4_1	343_12_5	812_6_15	813_4_2	348_3_4	718_2_26	717_3_1	716_12_1	1398_12_3	713_4_1	1796_12_3	711_2_1	1491_3_1	1493_12_10	1494_1_8	1496_12_18	1497_01_12	1498_6_11	1069_45_3	1068_45_3	1061_2_11	1060_6_4	1063_45_9	2315_4_7	2312_6_2	2313_12_7	1669_12_4	1998_12_4	297_12_7	294_4_18	1390_2_2	293_24_42	290_6_18	291_12_1	595_6_23	198_45_1	596_12_7	195_12_1	194_12_1	1122_1_8	196_3_79	191_12_23
199_01_1	1547_3_1	1200_12_4	345_4_7	346_6_9	340_15_8	341_4_1	343_12_4	812_6_20	813_4_3	348_3_2	718_2_34	717_3_1	1790_1_2	713_4_2	1796_12_1	711_2_1	1493_12_5	1494_1_10	1496_12_14	1497_01_10	1498_6_17	1069_45_4	1068_45_3	1061_2_10	1060_6_2	1063_45_11	2315_4_7	2313_12_4	1669_12_8	1998_12_2	297_12_8	294_4_23	2074_12_6	293_24_30	290_6_21	291_12_1	595_6_27	596_12_3	195_12_1	194_12_1	1122_1_7	196_3_82	191_12_18	193_12_3	1088_12_3	270_01_1	272_1_1	273_12_3	276_2_17
199_01_1	1547_3_1	1200_12_6	345_4_5	346_6_11	340_15_8	341_4_1	343_12_1	812_6_25	813_4_3	814_6_1	718_2_45	717_3_1	1398_12_1	713_4_3	1796_12_1	711_2_1	1493_12_2	1494_1_10	1496_12_12	1497_01_6	1498_6_20	1069_45_4	1068_45_2	1061_2_14	1060_6_1	1063_45_10	2315_4_5	2313_12_3	1669_12_8	1998_12_1	297_12_10	294_4_22	2074_12_6	293_24_22	290_6_15	595_6_33	596_12_1	194_12_1	1122_1_4	196_3_73	191_12_21	193_12_2	1088_12_1	270_01_1	273_12_3	276_2_17	277_45_7	278_35_2	279_01_2
199_01_1	1547_3_1	1200_12_9	345_4_5	346_6_16	340_15_8	341_4_1	343_12_1	812_6_24	813_4_3	348_3_1	718_2_62	717_3_1	713_4_4	711_2_1	1493_12_1	1494_1_8	1496_12_5	1497_01_3	1498_6_26	1069_45_1	1068_45_1	1061_2_20	1709_24_2	1063_45_11	2315_4_4	2313_12_2	1669_12_9	299_01_1	297_12_11	294_4_29	2074_12_10	293_24_20	290_6_16	595_6_36	1080_4_2	194_12_1	629_1_1	196_3_63	191_12_14	193_12_1	1088_12_1	270_01_1	273_12_2	276_2_24	277_45_7	278_35_2	279_01_1	2542_2_17	497_12_15
199_01_1	1547_3_1	1200_12_13	345_4_8	346_6_17	340_15_7	343_12_1	812_6_24	348_3_1	718_2_56	717_3_1	713_4_8	711_2_1	1494_1_8	1497_01_2	1498_6_26	1069_45_1	1068_45_1	1061_2_27	1063_45_13	2315_4_3	2313_12_1	1669_12_10	299_01_1	297_12_8	294_4_28	2074_12_10	293_24_18	290_6_15	595_6_45	1080_4_2	194_12_1	1122_1_2	196_3_50	191_12_14	193_12_1	1088_12_1	270_01_1	273_12_1	276_2_26	277_45_10	278_35_6	279_01_2	2542_2_16	497_12_17	524_12_17	525_12_21	521_12_3	1403_2_71	1010_45_5
199_01_1	1547_3_1	1200_12_11	345_4_7	346_6_12	340_15_9	343_12_1	812_6_24	348_3_1	718_2_57	717_3_1	713_4_14	711_2_1	1494_1_4	1498_6_26	1069_45_1	1068_45_1	1061_2_29	1063_45_11	2315_4_1	1669_12_4	299_01_1	297_12_5	294_4_34	2074_12_8	293_24_23	290_6_18	595_6_48	194_12_1	1122_1_2	196_3_43	191_12_18	1088_12_1	270_01_1	273_12_1	276_2_34	277_45_11	278_35_8	279_01_1	2542_2_18	497_12_11	524_12_23	525_12_19	521_12_3	1403_2_79	1010_45_8	529_24_1	1405_12_7	1235_2_10	448_6_11
199_01_1	1547_3_1	1200_12_8	345_4_6	346_6_11	340_15_11	343_12_1	812_6_21	348_3_1	718_2_53	717_3_1	713_4_15	711_2_1	1494_1_2	1498_6_30	1068_45_1	1061_2_16	1063_45_9	1669_12_1	299_01_1	297_12_3	294_4_40	2074_12_12	293_24_26	290_6_22	595_6_53	194_12_1	1122_1_2	196_3_30	191_12_13	1088_12_1	270_01_1	273_12_1	276_2_45	277_45_13	278_35_8	2542_2_26	497_12_9	524_12_25	525_12_16	521_12_8	1403_2_91	1010_45_12	529_24_1	1405_12_9	1235_2_15	448_6_9	2445_45_37	442_6_8	1336_2_8
199_01_1	1547_3_1	345_4_5	346_6_7	340_15_11	343_12_1	812_6_19	348_3_1	718_2_46	717_3_1	713_4_16	711_2_1	1494_1_2	1498_6_26	1061_2_10	1063_45_9	299_01_1	297_12_4	294_4_43	2074_12_8	293_24_34	290_6_29	595_6_39	194_12_1	1122_1_2	196_3_24	191_12_13	1088_12_1	270_01_1	273_12_1	276_2_47	277_45_11	278_35_10	2542_2_36	497_12_8	524_12_20	525_12_12	521_12_14	1403_2_107	1010_45_13	529_24_1	1405_12_6	1235_2_18	448_6_5	2445_45_46	442_6_8	1336_2_9	446_45_4	109_123_1	106_12_48
199_01_1	1547_3_1	345_4_6	346_6_7	340_15_15	343_12_1	812_6_19	348_3_1	718_2_47	717_3_1	713_4_17	711_2_1	1498_6_24	1061_2_12	1063_45_11	299_01_1	297_12_8	294_4_54	2074_12_5	293_24_23	290_6_33	595_6_42	194_12_1	197_12_1	196_3_14	191_12_12	1088_12_1	270_01_1	273_12_1	276_2_56	277_45_8	278_35_16	2542_2_44	497_12_5	524_12_10	525_12_12	521_12_24	1403_2_130	1010_45_15	529_24_1	1405_12_7	1235_2_12	448_6_2	2445_45_50	442_6_8	1336_2_8	446_45_7	109_123_1	106_12_40	107_6_6
199_01_1	1547_3_1	345_4_3	346_6_12	340_15_17	343_12_1	812_6_17	348_3_1	718_2_43	717_3_1	713_4_14	711_2_1	1498_6_21	1061_2_16	1063_45_11	299_01_1	297_12_12	294_4_58	2074_12_2	293_24_22	290_6_41	595_6_34	194_12_1	197_12_1	196_3_13	191_12_8	1088_12_1	270_01_1	273_12_1	276_2_66	277_45_7	278_35_13	2542_2_63	497_12_3	524_12_8	525_12_14	521_12_33	1403_2_145	1010_45_13	529_24_1	1405_12_6	1235_2_11	448_6_2	2445_45_51	442_6_4	1336_2_14	446_45_11	109_123_1	106_12_30	107_6_7
199_01_1	1547_3_1	345_4_6	346_6_13	340_15_20	343_12_1	812_6_18	348_3_1	718_2_31	717_3_1	713_4_10	711_2_1	1498_6_27	1061_2_19	1063_45_10	299_01_1	297_12_10	294_4_59	2074_12_3	293_24_21	290_6_41	595_6_28	194_12_1	197_12_1	196_3_10	191_12_9	1088_12_1	270_01_1	273_12_1	276_2_64	277_45_6	278_35_16	2542_2_74	497_12_2	524_12_3	525_12_26	521_12_51	1403_2_165	1010_45_11	529_24_1	1405_12_8	1235_2_7	448_6_2	2445_45_44	442_6_3	1336_2_19	446_45_16	109_123_1	106_12_19	107_6_4
199_01_1	1547_3_1	345_4_4	346_6_15	340_15_25	343_12_1	812_6_15	348_3_1	718_2_23	717_3_1	713_4_7	711_2_1	1498_6_29	1061_2_23	1063_45_13	299_01_1	297_12_9	294_4_63	2074_12_1	293_24_15	290_6_49	595_6_22	194_12_1	197_12_1	196_3_8	191_12_7	1088_12_1	270_01_1	273_12_1	276_2_84	277_45_4	278_35_21	2542_2_92	497_12_2	524_12_4	525_12_33	521_12_60	1403_2_196	1010_45_11	529_24_1	1405_12_7	1235_2_5	448_6_2	2445_45_39	442_6_2	1336_2_17	446_45_22	109_123_1	106_12_10	107_6_2
199_01_1	1547_3_1	345_4_5	346_6_13	340_15_31	812_6_11	348_3_1	718_2_13	717_3_1	713_4_5	711_2_1	1498_6_34	1061_2_34	1063_45_15	299_01_1	297_12_9	294_4_59	2074_12_1	293_24_8	290_6_50	595_6_19	194_12_1	197_12_1	196_3_6	191_12_3	1088_12_1	270_01_1	276_2_82	277_45_2	278_35_22	2542_2_116	524_12_2	525_12_32	521_12_74	1403_2_223	1010_45_10	529_24_1	1405_12_10	1235_2_3	448_6_2	2445_45_31	442_6_2	1336_2_14	446_45_33	109_123_1	106_12_6	107_6_2	105_6_1	902_6_1	39_6_103
199_01_1	1547_3_1	345_4_3	346_6_17	340_15_34	812_6_6	348_3_1	718_2_4	717_3_1	713_4_4	711_2_1	1498_6_33	1061_2_39	1063_45_14	299_01_1	297_12_6	294_4_54	1390_2_13	293_24_6	290_6_65	595_6_16	194_12_1	197_12_1	196_3_4	191_12_1	1088_12_1	270_01_1	276_2_73	278_35_25	2542_2_153	524_12_1	525_12_33	521_12_69	1403_2_242	1010_45_11	1405_12_11	1235_2_1	448_6_2	2445_45_23	442_6_3	1336_2_23	446_45_46	109_123_1	106_12_5	107_6_3	105_6_1	39_6_105	38_4_1	2043_6_60	31_2_1
216_45_8	199_01_1	215_4_6	213_35_55	666_1_4	761_12_8	1265_45_7	219_45_13	133_6_57	132_12_12	294_4_58	270_01_1	137_3_20	653_4_1	937_6_6	134_12_11	127_6_18	138_45_16	284_6_1	493_12_1	24_4_10	693_123_1	690_3_8	691_12_1	1836_6_5	22_3_19	160_2_1	28_12_23	345_4_2	346_6_16	340_15_22	402_23_43	281_3_44	280_12_8	812_6_5	2016_4_17	2240_4_13	1671_45_36	286_45_5	87_6_4	687_2_55	288_6_1	570_4_9	718_2_1	717_3_1	1116_12_9	713_4_3	121_45_7	122_3_31	123_4_19
216_45_6	215_4_3	213_35_40	666_1_1	761_12_5	1265_45_5	219_45_10	133_6_44	132_12_15	131_12_1	137_3_20	653_4_1	937_6_7	134_12_9	127_6_19	138_45_21	284_6_1	493_12_1	24_4_8	693_123_1	690_3_13	1836_6_5	22_3_17	28_12_26	288_6_1	345_4_1	346_6_12	1375_4_11	402_23_44	281_3_42	280_12_11	812_6_6	2016_4_20	2240_4_9	1671_45_31	286_45_4	87_6_5	994_3_1	227_12_29	570_4_6	718_2_1	717_3_1	1116_12_9	713_4_2	121_45_8	122_3_29	123_4_15	218_6_119	264_2_10	1498_6_21
216_45_7	215_4_2	213_35_35	761_12_2	1265_45_7	219_45_11	133_6_31	132_12_8	131_12_1	137_3_19	653_4_1	937_6_12	134_12_9	127_6_17	138_45_27	284_6_1	493_12_1	24_4_7	693_123_1	690_3_12	1836_6_6	22_3_15	28_12_24	1370_12_3	346_6_13	340_15_17	402_23_34	281_3_49	280_12_21	812_6_10	2016_4_19	2240_4_4	1671_45_28	286_45_7	87_6_8	994_3_1	288_6_1	570_4_5	992_4_3	717_3_1	1116_12_11	713_4_2	262_45_38	122_3_26	123_4_10	218_6_105	264_2_5	1498_6_21	457_01_42	961_012_22
216_45_6	215_4_2	213_35_33	761_12_2	1265_45_6	219_45_12	133_6_28	132_12_4	131_12_1	137_3_15	653_4_1	937_6_18	134_12_16	138_45_32	284_6_1	493_12_1	24_4_6	693_123_1	690_3_9	1836_6_5	22_3_13	28_12_19	1370_12_1	346_6_14	340_15_20	402_23_34	281_3_47	280_12_25	812_6_15	2016_4_17	2240_4_9	1671_45_26	286_45_7	87_6_17	994_3_1	288_6_1	570_4_2	992_4_2	717_3_1	1116_12_7	713_4_1	262_45_39	122_3_23	123_4_13	218_6_80	127_6_18	1498_6_32	457_01_28	961_012_28	348_3_1
216_45_6	215_4_3	213_35_26	761_12_5	1265_45_10	219_45_7	133_6_19	132_12_3	131_12_1	137_3_12	653_4_1	937_6_20	134_12_23	138_45_40	284_6_1	493_12_1	24_4_5	693_123_1	690_3_9	1836_6_5	22_3_11	28_12_15	1370_12_1	346_6_22	340_15_19	402_23_36	281_3_47	280_12_29	931_45_8	2016_4_18	2240_4_8	1671_45_17	286_45_8	87_6_16	994_3_1	288_6_1	570_4_1	1310_123_7	717_3_1	1116_12_6	262_45_35	122_3_19	123_4_12	218_6_64	127_6_16	1498_6_42	457_01_17	961_012_27	348_3_1	1547_3_1
216_45_5	215_4_4	213_35_29	761_12_12	1265_45_10	219_45_6	133_6_14	132_12_4	131_12_1	137_3_10	653_4_1	937_6_21	134_12_33	138_45_45	284_6_1	493_12_1	24_4_3	693_123_1	690_3_10	1836_6_7	22_3_9	28_12_25	1370_12_1	346_6_16	340_15_14	402_23_40	281_3_56	280_12_30	931_45_10	2016_4_13	2240_4_12	1671_45_19	286_45_11	87_6_17	994_3_1	288_6_1	1310_123_2	717_3_1	1116_12_3	262_45_31	122_3_14	123_4_20	218_6_46	127_6_13	1498_6_46	457_01_12	348_3_1	1547_3_1	1061_2_9	1063_45_14
216_45_4	215_4_6	213_35_33	761_12_15	1265_45_11	219_45_8	133_6_16	132_12_3	131_12_1	137_3_6	653_4_1	937_6_19	134_12_27	138_45_40	284_6_1	24_4_2	693_123_1	690_3_10	1836_6_10	22_3_5	28_12_28	345_4_1	346_6_15	340_15_10	402_23_39	281_3_57	280_12_29	812_6_28	2016_4_17	2240_4_18	1671_45_30	286_45_11	87_6_14	994_3_1	288_6_1	1310_123_1	717_3_1	1116_12_3	262_45_30	122_3_12	123_4_23	218_6_29	127_6_12	1498_6_56	457_01_13	348_3_1	1547_3_1	1061_2_4	1063_45_9	62_45_72
216_45_10	215_4_6	213_35_36	761_12_23	1265_45_13	219_45_7	133_6_17	132_12_1	131_12_1	137_3_6	653_4_1	937_6_16	134_12_27	138_45_50	284_6_1	24_4_1	693_123_1	690_3_7	1836_6_11	22_3_3	28_12_31	345_4_1	346_6_13	340_15_5	402_23_35	281_3_59	280_12_30	812_6_33	2016_4_17	2240_4_23	1671_45_40	286_45_9	87_6_11	994_3_1	288_6_1	1310_123_2	717_3_1	1116_12_4	262_45_28	122_3_9	123_4_29	218_6_23	127_6_11	1498_6_63	457_01_6	348_3_1	1547_3_1	1061_2_1	1063_45_9	62_45_82
216_45_16	215_4_7	213_35_44	761_12_22	1265_45_12	219_45_6	133_6_14	132_12_2	131_12_1	137_3_7	653_4_1	937_6_10	134_12_27	138_45_51	284_6_1	2525_6_6	693_123_1	690_3_5	1836_6_8	22_3_1	28_12_29	345_4_1	346_6_8	1375_4_5	402_23_39	281_3_52	280_12_34	812_6_37	2016_4_19	2240_4_30	1671_45_49	286_45_8	87_6_5	994_3_1	288_6_1	1310_123_3	717_3_1	1116_12_4	262_45_26	122_3_9	123_4_24	218_6_12	127_6_9	1498_6_65	457_01_8	348_3_1	1547_3_1	1061_2_4	1063_45_9	62_45_95
216_45_20	215_4_10	213_35_46	761_12_19	1265_45_9	219_45_9	133_6_12	132_12_1	131_12_1	137_3_8	653_4_1	937_6_6	134_12_20	138_45_56	284_6_1	2525_6_5	693_123_1	690_3_8	1836_6_10	22_3_2	28_12_30	345_4_1	346_6_8	1375_4_3	402_23_44	281_3_51	280_12_27	812_6_51	2016_4_24	2240_4_34	1671_45_57	286_45_10	87_6_2	994_3_1	288_6_1	1310_123_3	717_3_1	1116_12_2	262_45_25	122_3_9	123_4_28	218_6_12	127_6_8	1498_6_64	457_01_9	348_3_1	1547_3_1	1061_2_6	1063_45_13	62_45_114
216_45_27	215_4_10	213_35_57	761_12_18	1265_45_9	219_45_9	133_6_10	132_12_1	131_12_1	137_3_10	653_4_1	937_6_4	134_12_18	138_45_62	284_6_1	2525_6_2	693_123_1	690_3_7	1836_6_11	22_3_2	28_12_24	345_4_1	346_6_5	1375_4_5	402_23_52	281_3_39	280_12_31	812_6_51	2016_4_31	2240_4_35	1671_45_58	286_45_8	87_6_1	994_3_1	288_6_1	1310_123_4	717_3_1	1116_12_1	262_45_20	122_3_7	123_4_34	218_6_17	127_6_5	1498_6_53	457_01_14	348_3_1	1547_3_1	1061_2_11	1063_45_12	62_45_128
216_45_29	215_4_17	213_35_73	761_12_17	1265_45_9	219_45_13	133_6_6	131_12_1	137_3_11	653_4_1	937_6_4	134_12_22	138_45_59	284_6_1	2525_6_1	693_123_1	690_3_6	1836_6_10	22_3_4	28_12_16	345_4_1	346_6_6	1375_4_10	402_23_58	281_3_28	280_12_26	812_6_47	2016_4_46	2240_4_39	1671_45_53	286_45_5	87_6_1	994_3_1	288_6_1	1310_123_6	717_3_1	262_45_18	122_3_8	123_4_28	218_6_28	127_6_4	1498_6_48	457_01_19	348_3_1	1547_3_1	1061_2_20	1063_45_6	62_45_137	53_3_15	52_45_22
216_45_34	215_4_22	213_35_74	761_12_14	1265_45_10	219_45_19	133_6_4	131_12_1	137_3_13	653_4_1	937_6_5	134_12_19	138_45_50	284_6_1	2525_6_1	693_123_1	690_3_6	1836_6_9	22_3_6	28_12_11	345_4_1	346_6_8	1375_4_12	402_23_56	281_3_23	280_12_24	812_6_52	2016_4_45	2240_4_43	1671_45_56	286_45_2	87_6_1	288_6_1	1310_123_13	717_3_1	262_45_14	122_3_7	123_4_25	218_6_33	127_6_5	1498_6_33	457_01_18	348_3_1	1547_3_1	1061_2_26	1063_45_4	62_45_134	53_3_13	52_45_26	379_4_18
216_45_35	215_4_16	213_35_57	761_12_12	1265_45_9	219_45_16	133_6_3	131_12_1	137_3_17	653_4_1	937_6_4	134_12_12	138_45_37	284_6_1	2525_6_1	693_123_1	690_3_10	1836_6_8	22_3_5	28_12_10	345_4_1	346_6_10	1375_4_11	402_23_78	281_3_19	280_12_18	812_6_60	2016_4_51	2240_4_39	1671_45_46	87_6_1	288_6_1	1310_123_21	717_3_1	262_45_7	122_3_4	123_4_29	218_6_44	127_6_2	1498_6_18	457_01_13	348_3_1	1547_3_1	1061_2_41	1063_45_4	62_45_124	53_3_13	52_45_25	379_4_19	299_01_1
216_45_25	215_4_18	213_35_72	761_12_16	1265_45_9	219_45_20	133_6_4	131_12_1	137_3_17	653_4_1	937_6_3	134_12_13	138_45_30	2525_6_1	693_123_1	690_3_13	1836_6_3	22_3_6	28_12_8	345_4_1	346_6_13	1375_4_14	402_23_77	281_3_18	280_12_7	812_6_72	2016_4_45	2240_4_38	1671_45_34	87_6_1	288_6_1	1310_123_21	717_3_1	262_45_3	122_3_1	123_4_29	218_6_55	127_6_2	1498_6_10	457_01_8	348_3_1	1547_3_1	1061_2_61	1063_45_6	62_45_122	53_3_10	52_45_25	379_4_17	299_01_1	294_4_75
216_45_15	215_4_17	213_35_82	761_12_17	1265_45_6	219_45_22	133_6_4	131_12_1	137_3_14	653_4_1	135_3_1	134_12_13	138_45_24	2525_6_3	693_123_1	690_3_24	1836_6_1	22_3_5	28_12_11	345_4_1	346_6_12	1375_4_12	402_23_69	281_3_16	280_12_6	812_6_66	2016_4_46	2240_4_44	1671_45_29	87_6_1	288_6_1	1310_123_25	717_3_1	915_12_1	122_3_1	123_4_21	218_6_72	127_6_1	1498_6_1	457_01_9	348_3_1	1547_3_1	1061_2_75	1063_45_7	62_45_130	53_3_7	52_45_22	379_4_16	299_01_1	294_4_78
216_45_7	215_4_13	213_35_72	761_12_16	1265_45_4	219_45_27	133_6_6	131_12_1	137_3_10	653_4_1	937_6_1	134_12_14	138_45_23	2525_6_5	693_123_1	690_3_22	20_45_1	22_3_5	28_12_12	345_4_1	346_6_11	1375_4_7	402_23_48	281_3_13	280_12_8	812_6_78	2016_4_51	2240_4_48	1671_45_23	87_6_1	288_6_1	1310_123_16	717_3_1	915_12_1	123_4_19	218_6_97	127_6_2	457_01_10	348_3_1	1547_3_1	1061_2_80	1063_45_11	62_45_139	53_3_8	52_45_20	379_4_9	299_01_1	294_4_84	1390_2_76	821_6_17
216_45_3	215_4_9	213_35_53	761_12_18	1265_45_3	219_45_35	133_6_6	131_12_1	137_3_3	653_4_1	937_6_1	134_12_11	138_45_13	2525_6_6	693_123_1	690_3_20	20_45_1	22_3_5	28_12_18	345_4_1	346_6_8	1375_4_13	402_23_45	281_3_18	280_12_6	812_6_80	2016_4_54	2240_4_44	1671_45_20	87_6_1	1310_123_10	717_3_1	915_12_1	123_4_14	218_6_110	127_6_1	457_01_15	348_3_1	1547_3_1	1061_2_82	1063_45_18	62_45_151	53_3_8	52_45_18	379_4_6	299_01_1	294_4_78	1390_2_73	821_6_18	293_24_1
216_45_5	215_4_5	213_35_41	761_12_17	1265_45_2	219_45_45	133_6_6	131_12_1	137_3_1	653_4_1	937_6_1	134_12_8	138_45_10	2525_6_8	693_123_1	690_3_21	20_45_1	22_3_4	28_12_18	345_4_1	346_6_4	1375_4_14	402_23_40	281_3_19	280_12_5	812_6_70	2016_4_54	2240_4_43	1671_45_18	87_6_1	1310_123_6	717_3_1	915_12_1	123_4_17	218_6_144	127_6_1	457_01_21	1547_3_1	1061_2_65	1063_45_26	62_45_147	53_3_8	52_45_12	379_4_3	299_01_1	294_4_75	1390_2_58	821_6_23	293_24_1	290_6_29
216_45_7	215_4_4	213_35_32	761_12_13	1265_45_1	219_45_43	133_6_5	131_12_1	653_4_1	937_6_1	134_12_7	138_45_9	2525_6_14	1547_3_1	690_3_22	20_45_1	22_3_3	28_12_15	345_4_1	346_6_4	1375_4_20	402_23_46	281_3_19	280_12_4	812_6_61	2016_4_47	2240_4_51	1671_45_17	717_3_1	915_12_1	123_4_16	218_6_155	457_01_33	1061_2_58	1063_45_38	62_45_143	53_3_12	52_45_17	1418_45_71	299_01_1	294_4_69	1390_2_41	821_6_26	293_24_1	290_6_31	988_23_30	318_3_82	595_6_107	1327_45_14	982_12_7
216_45_8	215_4_4	213_35_33	761_12_16	218_6_179	219_45_54	133_6_4	131_12_1	653_4_1	937_6_1	134_12_6	138_45_7	2525_6_17	1547_3_1	690_3_19	20_45_1	28_12_15	345_4_1	346_6_2	1375_4_20	402_23_44	281_3_17	280_12_2	812_6_52	2016_4_43	2240_4_48	1671_45_11	717_3_1	915_12_1	123_4_16	457_01_51	1061_2_51	1063_45_45	62_45_129	53_3_13	52_45_16	1418_45_82	299_01_1	294_4_59	1390_2_30	821_6_31	293_24_1	290_6_42	988_23_33	318_3_63	595_6_97	1327_45_10	982_12_5	983_23_95	197_12_1
216_45_9	215_4_2	213_35_28	761_12_20	218_6_184	219_45_65	133_6_5	131_12_1	653_4_1	134_12_4	138_45_5	2525_6_25	1547_3_1	690_3_18	20_45_1	28_12_16	345_4_1	346_6_1	1375_4_18	402_23_57	281_3_13	280_12_2	812_6_47	2016_4_41	2240_4_44	1671_45_9	717_3_1	123_4_11	457_01_70	1061_2_33	1063_45_52	62_45_131	53_3_16	52_45_16	1418_45_81	299_01_1	294_4_63	1390_2_17	821_6_30	290_6_62	988_23_31	318_3_53	595_6_96	1327_45_11	982_12_4	983_23_88	197_12_1	178_12_1	203_03_213	50_3_1
216_45_8	337_1_1	213_35_26	761_12_21	218_6_188	219_45_59	133_6_6	131_12_1	653_4_1	134_12_2	138_45_4	2525_6_29	1547_3_1	690_3_19	20_45_1	28_12_17	345_4_1	1375_4_18	402_23_74	281_3_12	280_12_2	812_6_56	2016_4_40	2240_4_39	1671_45_13	717_3_1	123_4_11	457_01_94	1061_2_46	1063_45_66	62_45_112	53_3_20	52_45_16	1418_45_86	299_01_1	294_4_54	1390_2_14	821_6_27	290_6_65	988_23_29	318_3_34	595_6_89	1327_45_8	982_12_2	983_23_84	197_12_1	178_12_1	203_03_218	50_3_1	115_6_178
216_45_8	337_1_1	213_35_19	761_12_26	218_6_180	219_45_62	133_6_3	131_12_1	653_4_1	134_12_2	138_45_5	2525_6_29	1547_3_1	690_3_25	20_45_1	28_12_16	345_4_1	1375_4_11	402_23_91	281_3_10	812_6_63	2016_4_30	2240_4_30	1671_45_12	717_3_1	123_4_8	457_01_107	1061_2_55	1063_45_71	62_45_102	53_3_21	52_45_16	1418_45_94	299_01_1	294_4_52	1390_2_20	821_6_26	290_6_73	988_23_35	318_3_22	595_6_80	1327_45_12	982_12_2	983_23_82	197_12_1	178_12_1	203_03_209	50_3_1	115_6_144	1482_2_31
216_45_11	337_1_1	213_35_26	761_12_26	218_6_161	219_45_58	133_6_2	131_12_1	653_4_1	134_12_5	138_45_7	2525_6_30	1547_3_1	690_3_32	20_45_1	28_12_10	345_4_1	1375_4_9	402_23_107	281_3_11	812_6_81	2016_4_28	2240_4_22	1671_45_13	717_3_1	123_4_3	457_01_105	1061_2_84	1063_45_84	62_45_99	53_3_19	52_45_15	1418_45_103	299_01_1	294_4_46	1390_2_28	821_6_23	290_6_83	988_23_28	318_3_20	595_6_72	1327_45_15	983_23_65	197_12_1	178_12_1	203_03_173	50_3_1	115_6_110	1482_2_34	1480_45_31
216_45_8	337_1_1	213_35_25	761_12_26	218_6_143	219_45_56	133_6_2	131_12_1	653_4_1	134_12_9	138_45_7	2525_6_34	1547_3_1	690_3_38	20_45_1	28_12_7	345_4_1	1375_4_6	402_23_125	281_3_9	812_6_99	2016_4_21	2240_4_20	1671_45_9	717_3_1	12_45_1	457_01_103	1061_2_103	1063_45_88	62_45_108	53_3_22	52_45_15	1418_45_107	299_01_1	294_4_38	1390_2_27	821_6_20	290_6_83	988_23_27	318_3_21	595_6_64	1327_45_14	983_23_67	197_12_1	178_12_1	203_03_142	50_3_1	115_6_72	1482_2_37	1480_45_32
216_45_6	337_1_1	213_35_27	761_12_27	218_6_118	219_45_69	133_6_2	131_12_1	653_4_1	134_12_11	138_45_6	2525_6_34	1547_3_1	690_3_37	20_45_1	28_12_6	345_4_1	1375_4_6	402_23_134	281_3_6	812_6_120	2016_4_14	2240_4_23	1671_45_9	717_3_1	12_45_1	457_01_115	1061_2_131	1063_45_89	62_45_112	53_3_19	52_45_8	1418_45_99	299_01_1	294_4_28	1390_2_24	821_6_11	290_6_84	988_23_23	318_3_23	595_6_51	1327_45_15	983_23_65	197_12_1	178_12_1	203_03_105	50_3_1	115_6_55	1482_2_33	1480_45_40
216_45_6	337_1_1	213_35_32	761_12_27	218_6_104	219_45_73	133_6_2	131_12_1	653_4_1	134_12_12	138_45_5	2525_6_36	1547_3_1	690_3_33	20_45_1	28_12_9	345_4_1	1375_4_4	402_23_123	281_3_5	812_6_139	2016_4_12	2240_4_22	1671_45_13	717_3_1	12_45_1	457_01_111	1061_2_140	1063_45_86	62_45_120	53_3_21	52_45_5	1418_45_86	299_01_1	294_4_16	1390_2_24	821_6_8	290_6_73	988_23_16	318_3_24	595_6_56	1327_45_18	983_23_66	197_12_1	178_12_1	203_03_89	50_3_1	115_6_42	1482_2_37	1480_45_39
216_45_5	337_1_1	213_35_40	761_12_25	218_6_88	219_45_79	133_6_2	131_12_1	134_12_8	138_45_2	2525_6_38	1547_3_1	690_3_28	20_45_1	28_12_8	345_4_1	1375_4_1	402_23_105	281_3_1	812_6_165	2016_4_9	2240_4_25	1671_45_15	717_3_1	12_45_1	457_01_117	1061_2_138	1063_45_74	62_45_125	53_3_19	52_45_1	1418_45_80	299_01_1	294_4_8	1390_2_19	821_6_4	290_6_69	988_23_9	318_3_29	595_6_44	1327_45_15	983_23_74	197_12_1	178_12_1	203_03_90	50_3_1	115_6_34	1482_2_37	1480_45_35	276_2_14
216_45_10	337_1_1	213_35_52	761_12_22	218_6_83	219_45_76	133_6_2	131_12_1	134_12_3	2525_6_40	1547_3_1	690_3_29	20_45_1	28_12_6	345_4_1	402_23_83	812_6_187	2016_4_10	2240_4_23	1671_45_15	717_3_1	12_45_1	457_01_105	1061_2_135	1063_45_63	62_45_130	53_3_23	52_45_2	1418_45_62	299_01_1	294_4_6	1390_2_17	821_6_2	290_6_77	988_23_4	318_3_39	595_6_40	1327_45_16	983_23_88	197_12_1	178_12_1	203_03_100	50_3_1	115_6_22	1482_2_41	1480_45_29	276_2_24	278_35_12	80_35_1	87_6_1
216_45_14	337_1_1	213_35_66	761_12_21	218_6_93	219_45_75	133_6_2	131_12_1	134_12_3	2525_6_36	1547_3_1	690_3_32	20_45_1	28_12_4	345_4_1	402_23_76	812_6_205	2016_4_7	2240_4_25	1671_45_12	717_3_1	12_45_1	457_01_102	1061_2_101	1063_45_49	62_45_136	53_3_28	52_45_3	1418_45_55	299_01_1	294_4_4	1390_2_11	821_6_4	290_6_72	988_23_2	318_3_52	595_6_37	1327_45_18	983_23_93	197_12_1	178_12_1	203_03_140	50_3_1	115_6_17	1482_2_50	1480_45_32	276_2_42	278_35_20	80_35_1	87_6_1
216_45_14	337_1_1	213_35_74	761_12_23	218_6_96	219_45_66	133_6_2	131_12_1	134_12_1	2525_6_45	1547_3_1	690_3_43	20_45_1	28_12_4	345_4_1	402_23_60	812_6_209	2016_4_12	2240_4_19	1671_45_12	717_3_1	12_45_1	457_01_93	1061_2_76	1063_45_35	62_45_135	53_3_32	52_45_3	1418_45_52	299_01_1	294_4_1	1390_2_19	821_6_4	290_6_67	988_23_2	318_3_56	595_6_37	1327_45_32	983_23_70	197_12_1	178_12_1	203_03_148	50_3_1	115_6_11	1482_2_55	1480_45_28	276_2_59	278_35_26	80_35_1	87_6_1
216_45_16	337_1_1	213_35_74	761_12_24	218_6_103	219_45_59	133_6_2	131_12_1	226_35_1	2525_6_49	1547_3_1	690_3_56	28_12_2	345_4_1	402_23_51	812_6_216	2016_4_14	2240_4_17	1671_45_9	717_3_1	12_45_1	457_01_95	1061_2_66	1063_45_35	62_45_120	53_3_39	52_45_2	1418_45_52	299_01_1	1390_2_34	821_6_2	290_6_65	318_3_73	595_6_43	1327_45_35	983_23_62	197_12_1	178_12_1	203_03_185	50_3_1	115_6_15	1482_2_61	1480_45_21	276_2_61	278_35_41	80_35_1	831_1_4	835_23_1	256_2_1	141_2_1
216_45_18	337_1_1	213_35_83	761_12_30	218_6_113	219_45_64	133_6_3	131_12_1	226_35_1	2525_6_48	1547_3_1	690_3_60	28_12_4	288_6_1	402_23_35	812_6_215	2016_4_15	2240_4_25	1671_45_6	717_3_1	12_45_1	457_01_94	1061_2_48	1063_45_21	62_45_111	53_3_42	52_45_1	1418_45_43	299_01_1	1390_2_55	821_6_2	290_6_58	318_3_83	595_6_43	1327_45_48	983_23_57	197_12_1	178_12_1	50_3_1	115_6_13	1482_2_70	1480_45_16	276_2_56	278_35_45	80_35_1	831_1_6	835_23_1	256_2_1	141_2_1	574_2_1
216_45_27	337_1_1	213_35_85	761_12_19	218_6_113	219_45_71	133_6_3	131_12_1	226_35_1	2525_6_41	1547_3_1	690_3_67	28_12_6	288_6_1	402_23_27	812_6_223	2016_4_13	2240_4_26	1671_45_4	717_3_1	12_45_1	457_01_81	1061_2_51	1063_45_29	62_45_98	53_3_38	52_45_2	1418_45_56	299_01_1	1390_2_71	821_6_5	290_6_61	318_3_78	595_6_53	1327_45_48	983_23_54	197_12_1	178_12_1	50_3_1	115_6_9	1482_2_56	1480_45_15	276_2_43	278_35_53	80_35_1	831_1_7	835_23_1	256_2_1	141_2_1	521_12_66
216_45_32	337_1_1	213_35_78	761_12_14	218_6_125	219_45_82	133_6_7	131_12_1	226_35_1	2525_6_36	1547_3_1	690_3_57	28_12_9	288_6_1	402_23_18	812_6_244	2016_4_10	2240_4_17	1671_45_2	717_3_1	12_45_1	457_01_78	1061_2_57	1063_45_23	62_45_86	53_3_41	52_45_2	1418_45_59	299_01_1	426_45_50	821_6_7	290_6_50	318_3_79	595_6_44	1327_45_61	983_23_72	197_12_1	178_12_1	50_3_1	115_6_8	1482_2_53	1480_45_13	276_2_32	278_35_70	80_35_1	831_1_6	835_23_1	521_12_74	1251_45_19	1403_2_53
216_45_35	337_1_1	213_35_77	761_12_13	218_6_135	219_45_90	133_6_5	131_12_1	226_35_1	2525_6_24	1547_3_1	690_3_52	28_12_8	288_6_1	402_23_12	812_6_245	2016_4_10	2240_4_15	284_6_1	717_3_1	12_45_1	457_01_102	1061_2_79	1063_45_22	62_45_71	53_3_36	52_45_2	1418_45_56	299_01_1	426_45_46	821_6_9	290_6_52	318_3_71	595_6_41	1327_45_58	983_23_77	197_12_1	178_12_1	50_3_1	115_6_12	1482_2_52	1480_45_15	276_2_24	278_35_80	80_35_1	831_1_9	835_23_1	521_12_94	1251_45_23	1403_2_54
216_45_51	337_1_1	213_35_82	761_12_6	218_6_140	219_45_86	133_6_5	131_12_1	226_35_1	2525_6_26	1547_3_1	690_3_54	28_12_8	288_6_1	402_23_8	812_6_237	2016_4_11	2240_4_14	284_6_1	717_3_1	12_45_1	457_01_118	1061_2_101	1063_45_20	62_45_54	53_3_32	52_45_3	1418_45_66	299_01_1	426_45_35	821_6_8	290_6_54	318_3_66	595_6_38	1327_45_60	983_23_96	197_12_1	178_12_1	50_3_1	115_6_14	1482_2_36	1480_45_19	276_2_33	278_35_94	80_35_1	831_1_11	835_23_1	521_12_98	1251_45_23	1403_2_43
216_45_60	337_1_1	213_35_78	761_12_5	218_6_136	219_45_92	133_6_6	131_12_1	226_35_1	2525_6_28	1547_3_1	690_3_43	28_12_8	288_6_1	402_23_6	812_6_229	2016_4_14	2240_4_9	284_6_1	717_3_1	12_45_1	457_01_126	1061_2_118	1063_45_22	53_3_38	52_45_3	1418_45_62	299_01_1	426_45_27	821_6_8	290_6_54	318_3_57	595_6_32	1327_45_67	983_23_100	197_12_1	310_12_1	115_6_13	1482_2_40	1480_45_25	276_2_27	278_35_105	80_35_1	831_1_14	835_23_1	521_12_105	1251_45_28	1403_2_34	1390_2_122	586_45_1
216_45_67	337_1_1	213_35_82	761_12_5	218_6_118	219_45_90	133_6_4	131_12_1	226_35_1	2525_6_26	1547_3_1	690_3_30	28_12_7	288_6_1	402_23_3	812_6_213	2016_4_13	2240_4_8	284_6_1	717_3_1	12_45_1	457_01_113	1061_2_142	1063_45_26	53_3_41	52_45_3	1418_45_62	299_01_1	426_45_28	821_6_11	290_6_63	318_3_54	595_6_28	1327_45_73	983_23_83	197_12_1	310_12_1	115_6_11	1482_2_37	1480_45_35	276_2_33	278_35_113	80_35_1	831_1_16	835_23_1	521_12_109	1251_45_24	1403_2_27	1390_2_119	586_45_1
216_45_59	337_1_1	213_35_85	761_12_6	218_6_121	219_45_81	133_6_4	131_12_1	226_35_1	2525_6_22	1547_3_1	690_3_22	28_12_2	288_6_1	402_23_1	812_6_196	2016_4_13	2240_4_5	284_6_1	717_3_1	12_45_1	457_01_98	1061_2_134	1063_45_17	53_3_41	52_45_3	1418_45_53	299_01_1	426_45_28	821_6_10	290_6_62	318_3_48	595_6_31	1327_45_65	983_23_75	197_12_1	310_12_1	115_6_10	1482_2_35	1480_45_44	276_2_47	278_35_106	80_35_1	831_1_15	835_23_1	521_12_107	1251_45_20	1403_2_31	1390_2_106	586_45_1
216_45_46	337_1_1	213_35_78	761_12_3	218_6_115	219_45_71	133_6_5	131_12_1	226_35_1	2525_6_25	1547_3_1	690_3_26	28_12_3	288_6_1	402_23_1	812_6_187	2016_4_11	2240_4_4	284_6_1	717_3_1	12_45_1	457_01_79	1061_2_133	1063_45_17	53_3_47	52_45_4	1418_45_53	299_01_1	426_45_29	821_6_11	290_6_57	318_3_51	595_6_29	1327_45_55	983_23_67	197_12_1	310_12_1	115_6_6	1482_2_31	1480_45_59	276_2_58	278_35_101	80_35_1	831_1_12	835_23_1	521_12_102	1251_45_16	1403_2_34	1390_2_96	586_45_1
216_45_46	337_1_1	213_35_74	218_6_117	219_45_64	133_6_7	131_12_1	2525_6_24	1547_3_1	690_3_28	28_12_2	288_6_1	4_45_1	812_6_158	2016_4_8	2240_4_6	284_6_1	717_3_1	12_45_1	457_01_66	1061_2_117	1063_45_18	53_3_48	52_45_2	1418_45_51	299_01_1	426_45_35	821_6_11	290_6_53	318_3_53	595_6_30	1327_45_43	983_23_60	310_12_1	115_6_7	1482_2_26	1480_45_57	276_2_63	278_35_92	80_35_1	831_1_8	835_23_1	521_12_95	1251_45_11	1403_2_48	1390_2_81	586_45_1	2445_45_16	446_45_22	109_123_1
216_45_42	337_1_1	213_35_72	218_6_127	219_45_59	133_6_14	131_12_1	2525_6_20	1547_3_1	690_3_40	28_12_9	288_6_1	4_45_1	812_6_134	2016_4_8	2240_4_7	284_6_1	717_3_1	12_45_1	457_01_49	1061_2_101	1063_45_14	53_3_50	52_45_3	1418_45_54	299_01_1	426_45_34	821_6_9	290_6_45	318_3_52	595_6_29	1327_45_31	983_23_59	310_12_1	115_6_5	1482_2_32	1480_45_57	276_2_59	278_35_89	80_35_1	831_1_5	835_23_1	521_12_96	1251_45_9	1403_2_54	1390_2_66	586_45_1	2445_45_13	446_45_30	109_123_1
216_45_42	337_1_1	213_35_71	218_6_128	219_45_58	133_6_19	131_12_1	2525_6_18	1547_3_1	690_3_46	28_12_11	288_6_1	4_45_1	812_6_111	2016_4_6	2240_4_8	284_6_1	717_3_1	12_45_1	457_01_52	1061_2_92	1063_45_10	53_3_55	52_45_2	1418_45_64	299_01_1	426_45_38	821_6_9	290_6_38	318_3_44	595_6_32	1327_45_19	983_23_53	310_12_1	115_6_2	1482_2_45	1480_45_55	276_2_52	278_35_84	80_35_1	831_1_7	835_23_1	521_12_95	1251_45_10	1403_2_50	1390_2_67	586_45_1	2445_45_14	446_45_32	109_123_1
216_45_49	337_1_1	213_35_69	218_6_122	219_45_63	133_6_24	131_12_1	2525_6_13	1547_3_1	690_3_43	28_12_10	288_6_1	4_45_1	812_6_86	2016_4_4	2240_4_10	284_6_1	717_3_1	12_45_1	457_01_67	1061_2_91	1063_45_13	53_3_50	52_45_3	1418_45_59	299_01_1	426_45_53	821_6_7	290_6_37	318_3_48	595_6_41	1327_45_23	983_23_39	310_12_1	115_6_3	1482_2_59	1480_45_47	276_2_43	278_35_67	80_35_1	831_1_4	835_23_1	521_12_86	1251_45_11	1403_2_52	1390_2_62	586_45_1	2445_45_14	446_45_39	109_123_1
216_45_37	337_1_1	213_35_62	218_6_114	219_45_68	133_6_27	131_12_1	2525_6_11	1547_3_1	690_3_46	28_12_10	288_6_1	4_45_1	812_6_58	2016_4_2	2240_4_12	284_6_1	717_3_1	12_45_1	457_01_65	1061_2_102	1063_45_9	53_3_52	52_45_7	1418_45_60	299_01_1	426_45_63	821_6_7	290_6_26	318_3_39	595_6_49	1327_45_22	983_23_34	310_12_1	115_6_2	1482_2_67	1480_45_32	276_2_36	278_35_55	80_35_1	831_1_3	835_23_1	521_12_84	1251_45_11	1403_2_81	1390_2_54	586_45_1	2445_45_19	446_45_39	109_123_1
216_45_35	337_1_1	213_35_62	218_6_111	219_45_68	133_6_33	131_12_1	2525_6_8	1547_3_1	690_3_41	28_12_12	288_6_1	4_45_1	812_6_45	2016_4_2	2240_4_16	284_6_1	717_3_1	12_45_1	457_01_65	1061_2_98	1063_45_8	53_3_42	52_45_10	1418_45_57	299_01_1	426_45_60	821_6_5	290_6_25	318_3_34	595_6_56	1327_45_25	983_23_36	310_12_1	115_6_1	1482_2_83	1480_45_34	276_2_41	278_35_41	80_35_1	831_1_2	835_23_1	521_12_83	1251_45_13	1403_2_102	1390_2_50	586_45_1	2445_45_22	446_45_49	109_123_1
216_45_29	337_1_1	213_35_61	218_6_117	219_45_71	133_6_29	131_12_1	2525_6_7	1547_3_1	690_3_29	28_12_15	288_6_1	4_45_1	812_6_38	2016_4_2	2240_4_21	284_6_1	717_3_1	12_45_1	457_01_81	1061_2_76	1063_45_8	53_3_35	52_45_11	1418_45_52	299_01_1	426_45_64	821_6_6	290_6_25	318_3_31	595_6_76	1327_45_26	983_23_37	115_6_1	1482_2_87	1480_45_28	276_2_43	278_35_38	80_35_1	831_1_1	835_23_1	521_12_70	1251_45_17	1403_2_102	1390_2_64	586_45_1	2445_45_19	446_45_56	109_123_1	389_6_107
216_45_31	337_1_1	213_35_57	218_6_122	219_45_85	133_6_28	131_12_1	2525_6_7	1547_3_1	690_3_19	28_12_19	288_6_1	4_45_1	812_6_31	2016_4_2	2240_4_38	284_6_1	717_3_1	12_45_1	457_01_82	1061_2_64	1063_45_9	53_3_31	52_45_16	1418_45_45	299_01_1	426_45_73	821_6_6	290_6_21	318_3_35	595_6_97	1327_45_28	983_23_33	115_6_2	1482_2_106	1480_45_25	276_2_45	278_35_32	80_35_1	831_1_2	835_23_1	521_12_56	1251_45_21	1403_2_100	1390_2_76	586_45_1	2445_45_20	446_45_50	109_123_1	389_6_95
216_45_30	337_1_1	213_35_50	218_6_119	219_45_93	133_6_26	131_12_1	2525_6_4	1547_3_1	690_3_23	28_12_17	288_6_1	4_45_1	812_6_34	2016_4_3	2240_4_37	284_6_1	717_3_1	12_45_1	457_01_75	1061_2_42	1063_45_8	53_3_26	52_45_17	1418_45_36	299_01_1	426_45_80	821_6_6	290_6_23	318_3_43	595_6_110	1327_45_32	983_23_42	115_6_3	1482_2_110	1480_45_24	276_2_48	278_35_32	80_35_1	831_1_3	835_23_1	521_12_54	1251_45_27	1403_2_77	1390_2_71	586_45_1	2445_45_20	446_45_56	109_123_1	389_6_79
216_45_33	337_1_1	213_35_44	218_6_121	219_45_94	133_6_29	131_12_1	2525_6_2	1547_3_1	690_3_27	28_12_11	288_6_1	4_45_1	812_6_31	2016_4_3	2240_4_43	284_6_1	717_3_1	12_45_1	457_01_71	1061_2_40	1063_45_10	53_3_28	52_45_21	1418_45_35	299_01_1	426_45_72	821_6_6	290_6_20	318_3_49	595_6_128	1327_45_32	983_23_57	115_6_4	1482_2_120	1480_45_19	276_2_54	278_35_37	80_35_1	831_1_2	835_23_1	521_12_60	1251_45_30	1403_2_61	1390_2_64	586_45_1	2445_45_20	446_45_60	109_123_1	389_6_73
216_45_27	337_1_1	213_35_31	218_6_121	219_45_102	133_6_31	131_12_1	2525_6_2	1547_3_1	690_3_31	28_12_7	288_6_1	4_45_1	812_6_30	2016_4_5	2240_4_51	284_6_1	717_3_1	12_45_1	457_01_60	1061_2_33	1063_45_12	53_3_32	52_45_23	1418_45_23	299_01_1	426_45_82	821_6_5	290_6_27	318_3_50	595_6_140	1327_45_28	983_23_74	115_6_7	1482_2_127	1480_45_18	276_2_63	278_35_43	80_35_1	831_1_1	835_23_1	521_12_59	1251_45_35	1403_2_44	1390_2_48	586_45_1	2445_45_15	446_45_70	389_6_67	39_6_180
216_45_21	213_35_18	218_6_129	219_45_95	133_6_46	131_12_1	1547_3_1	690_3_40	28_12_5	288_6_1	4_45_1	812_6_33	549_45_149	2240_4_48	284_6_1	717_3_1	12_45_1	457_01_57	1061_2_28	1063_45_13	53_3_24	52_45_27	1418_45_17	299_01_1	426_45_88	821_6_3	290_6_28	318_3_53	595_6_138	1327_45_23	983_23_73	115_6_9	1482_2_112	1480_45_19	276_2_57	278_35_42	80_35_1	835_23_1	521_12_58	1251_45_39	1403_2_34	1390_2_26	586_45_1	2445_45_15	446_45_71	389_6_73	39_6_176	923_3_1	1980_2_68	782_2_1
216_45_21	213_35_13	218_6_122	219_45_89	133_6_51	131_12_1	1547_3_1	690_3_57	28_12_4	288_6_1	4_45_1	812_6_35	549_45_159	2240_4_55	284_6_1	717_3_1	12_45_1	457_01_76	1061_2_28	1063_45_14	53_3_26	52_45_30	1418_45_15	299_01_1	426_45_77	821_6_3	290_6_32	318_3_46	595_6_144	1327_45_22	983_23_72	115_6_11	1482_2_96	1480_45_20	276_2_39	278_35_47	80_35_1	835_23_1	521_12_58	1251_45_48	1403_2_36	1390_2_17	586_45_1	2445_45_13	446_45_74	389_6_66	39_6_169	923_3_1	1427_35_221	782_2_1
216_45_19	213_35_14	218_6_131	219_45_84	133_6_51	131_12_1	1547_3_1	690_3_59	28_12_3	288_6_1	4_45_1	812_6_32	549_45_185	2240_4_48	284_6_1	717_3_1	12_45_1	457_01_82	1061_2_18	1063_45_13	53_3_34	52_45_41	1418_45_21	299_01_1	426_45_84	821_6_5	290_6_39	318_3_43	595_6_145	1327_45_18	983_23_57	115_6_21	1482_2_94	1480_45_21	276_2_43	278_35_54	80_35_1	835_23_1	521_12_76	1251_45_49	1403_2_44	1390_2_11	586_45_1	2445_45_10	446_45_74	389_6_58	39_6_187	923_3_1	1427_35_186	782_2_1
216_45_22	213_35_13	218_6_131	219_45_69	133_6_52	131_12_1	1547_3_1	690_3_67	28_12_2	288_6_1	4_45_1	812_6_23	549_45_212	2240_4_44	284_6_1	717_3_1	12_45_1	457_01_71	1061_2_16	1063_45_10	53_3_37	52_45_39	1418_45_23	299_01_1	426_45_81	821_6_7	290_6_40	318_3_48	595_6_128	1327_45_18	983_23_54	115_6_25	1482_2_105	1480_45_17	276_2_51	278_35_50	80_35_1	835_23_1	521_12_116	1251_45_46	1403_2_60	1390_2_8	586_45_1	2445_45_9	446_45_78	389_6_52	39_6_198	923_3_1	1427_35_141	782_2_1
216_45_22	213_35_7	218_6_120	219_45_48	133_6_54	131_12_1	1547_3_1	690_3_79	28_12_2	288_6_1	4_45_1	812_6_24	549_45_240	2240_4_35	284_6_1	717_3_1	12_45_1	457_01_63	1061_2_13	1063_45_10	53_3_40	52_45_37	1418_45_24	299_01_1	426_45_63	821_6_11	290_6_39	318_3_36	595_6_111	1327_45_22	983_23_37	115_6_32	1482_2_117	1480_45_18	276_2_66	278_35_60	80_35_1	835_23_1	521_12_140	1251_45_55	1403_2_88	1390_2_8	586_45_1	2445_45_7	446_45_80	389_6_54	39_6_209	923_3_1	1427_35_123	782_2_1
216_45_22	213_35_10	218_6_117	219_45_38	133_6_54	131_12_1	1547_3_1	690_3_81	288_6_1	4_45_1	812_6_23	549_45_268	2240_4_24	284_6_1	717_3_1	12_45_1	457_01_50	1061_2_10	1063_45_6	53_3_45	52_45_33	1418_45_28	299_01_1	426_45_58	821_6_17	290_6_41	318_3_34	595_6_99	1327_45_20	983_23_32	115_6_42	1482_2_136	1480_45_24	276_2_66	278_35_63	80_35_1	835_23_1	521_12_157	1251_45_47	1403_2_101	1390_2_11	586_45_1	2445_45_6	446_45_74	389_6_46	39_6_222	923_3_1	1427_35_94	782_2_1	1729_6_167
216_45_23	213_35_18	218_6_98	219_45_35	133_6_50	131_12_1	1547_3_1	690_3_88	288_6_1	4_45_1	812_6_25	549_45_288	2240_4_17	284_6_1	717_3_1	12_45_1	1061_2_8	1063_45_6	53_3_50	52_45_28	1418_45_34	299_01_1	426_45_60	821_6_21	290_6_41	318_3_35	595_6_82	1327_45_25	983_23_36	115_6_45	1482_2_148	1480_45_28	276_2_60	278_35_64	80_35_1	835_23_1	521_12_161	1251_45_41	1403_2_102	1390_2_21	586_45_1	2445_45_3	446_45_76	389_6_48	39_6_240	923_3_1	1427_35_77	782_2_1	1729_6_143	909_2_1
216_45_14	213_35_23	218_6_75	219_45_37	133_6_46	131_12_1	1547_3_1	690_3_90	288_6_1	4_45_1	812_6_17	549_45_305	2240_4_17	284_6_1	717_3_1	12_45_1	1061_2_10	1063_45_7	53_3_45	52_45_24	1418_45_38	299_01_1	426_45_70	821_6_17	290_6_38	318_3_31	595_6_66	1327_45_29	983_23_30	115_6_64	1482_2_172	1480_45_26	276_2_50	278_35_64	80_35_1	835_23_1	521_12_160	1251_45_37	1403_2_91	1390_2_31	586_45_1	446_45_84	389_6_54	39_6_246	923_3_1	1427_35_70	782_2_1	1729_6_113	909_2_1	37_45_19
216_45_13	213_35_22	218_6_77	219_45_39	133_6_44	131_12_1	1547_3_1	690_3_88	288_6_1	4_45_1	812_6_15	549_45_296	2240_4_16	284_6_1	717_3_1	12_45_1	1061_2_21	1063_45_5	53_3_38	52_45_30	1418_45_43	299_01_1	426_45_83	821_6_13	290_6_41	318_3_25	595_6_54	1327_45_35	983_23_24	115_6_75	1482_2_170	1480_45_28	276_2_52	278_35_56	80_35_1	835_23_1	521_12_157	1251_45_32	1403_2_71	1390_2_38	586_45_1	446_45_89	389_6_62	39_6_250	923_3_1	1427_35_65	782_2_1	1729_6_101	909_2_1	37_45_12
216_45_13	213_35_29	218_6_66	219_45_28	133_6_47	131_12_1	1547_3_1	690_3_89	288_6_1	4_45_1	812_6_13	549_45_274	2240_4_11	284_6_1	717_3_1	12_45_1	1061_2_27	1063_45_2	53_3_42	52_45_37	1418_45_47	299_01_1	426_45_87	821_6_7	290_6_42	318_3_26	595_6_62	1327_45_39	983_23_25	115_6_89	1482_2_160	1480_45_26	276_2_56	278_35_53	80_35_1	835_23_1	521_12_163	1251_45_26	1403_2_70	1390_2_52	586_45_1	446_45_86	389_6_68	39_6_264	923_3_1	1427_35_57	782_2_1	1729_6_91	909_2_1	37_45_12
216_45_11	213_35_24	218_6_72	219_45_24	133_6_42	131_12_1	1547_3_1	690_3_88	288_6_1	4_45_1	812_6_7	549_45_253	2240_4_9	284_6_1	717_3_1	12_45_1	1061_2_30	1063_45_1	53_3_48	52_45_44	1418_45_51	299_01_1	426_45_83	821_6_6	290_6_36	318_3_21	595_6_60	1327_45_40	983_23_23	115_6_111	1482_2_135	1480_45_25	276_2_59	278_35_45	80_35_1	835_23_1	521_12_169	1251_45_26	1403_2_61	1390_2_57	586_45_1	446_45_74	389_6_80	39_6_260	923_3_1	1427_35_55	782_2_1	1729_6_93	909_2_1	37_45_13
216_45_11	213_35_28	218_6_87	219_45_25	133_6_27	131_12_1	1547_3_1	690_3_80	288_6_1	4_45_1	812_6_4	2016_4_10	2240_4_9	284_6_1	717_3_1	12_45_1	1061_2_43	1063_45_1	53_3_50	52_45_56	1418_45_57	299_01_1	426_45_87	821_6_3	290_6_39	318_3_19	595_6_67	1327_45_39	983_23_15	115_6_118	1482_2_115	1480_45_28	276_2_49	278_35_42	80_35_1	835_23_1	521_12_162	1251_45_17	1403_2_71	1390_2_69	586_45_1	446_45_66	389_6_93	39_6_272	923_3_1	1427_35_48	782_2_1	1729_6_96	909_2_1	37_45_11
216_45_8	213_35_35	218_6_95	219_45_23	133_6_20	549_45_210	131_12_1	1547_3_1	690_3_72	288_6_1	4_45_1	812_6_2	2016_4_9	2240_4_8	284_6_1	717_3_1	1061_2_42	53_3_49	52_45_62	1418_45_51	299_01_1	426_45_92	821_6_2	290_6_40	318_3_20	595_6_63	1327_45_38	983_23_9	115_6_122	1482_2_94	1480_45_34	276_2_36	278_35_39	80_35_1	835_23_1	521_12_153	1251_45_15	1403_2_98	1390_2_87	586_45_1	446_45_54	389_6_105	39_6_275	923_3_1	1427_35_57	782_2_1	1729_6_80	909_2_1	37_45_8	1247_01_44
216_45_6	213_35_38	218_6_115	219_45_17	133_6_11	549_45_183	131_12_1	1547_3_1	690_3_72	288_6_1	4_45_1	812_6_2	2016_4_6	2240_4_9	284_6_1	717_3_1	1061_2_51	53_3_48	52_45_66	1418_45_52	299_01_1	426_45_100	821_6_2	290_6_45	318_3_15	595_6_66	1327_45_35	983_23_5	115_6_116	1482_2_94	1480_45_38	276_2_32	278_35_34	80_35_1	835_23_1	521_12_151	1251_45_11	1403_2_100	1390_2_103	586_45_1	446_45_55	389_6_118	39_6_250	923_3_1	1427_35_61	782_2_1	1729_6_67	909_2_1	37_45_5	1247_01_43
216_45_7	213_35_41	218_6_120	219_45_17	133_6_7	549_45_166	131_12_1	1547_3_1	690_3_59	288_6_1	4_45_1	812_6_2	2016_4_7	2240_4_9	284_6_1	717_3_1	1061_2_54	53_3_48	52_45_67	1418_45_57	299_01_1	426_45_117	821_6_2	290_6_55	318_3_14	595_6_75	1327_45_26	983_23_3	115_6_113	1482_2_100	1480_45_42	276_2_27	278_35_33	80_35_1	835_23_1	521_12_138	1251_45_11	1403_2_109	1390_2_116	586_45_1	446_45_38	389_6_128	39_6_235	923_3_1	1427_35_56	782_2_1	1729_6_52	909_2_1	37_45_6	1247_01_32
216_45_8	213_35_40	218_6_151	219_45_22	133_6_6	549_45_154	131_12_1	1547_3_1	690_3_60	288_6_1	4_45_1	812_6_1	2016_4_6	2240_4_8	284_6_1	717_3_1	1061_2_47	53_3_42	52_45_58	1418_45_66	299_01_1	426_45_115	821_6_4	290_6_62	318_3_9	595_6_73	1327_45_21	983_23_6	115_6_116	1482_2_112	1480_45_35	276_2_23	278_35_39	80_35_1	835_23_1	521_12_133	1251_45_17	1403_2_117	1390_2_135	586_45_1	446_45_29	389_6_129	39_6_245	923_3_1	1427_35_65	782_2_1	1729_6_44	909_2_1	37_45_6	1247_01_26
216_45_6	213_35_34	218_6_175	219_45_26	133_6_8	549_45_128	131_12_1	1547_3_1	690_3_51	288_6_1	4_45_1	931_45_33	2016_4_5	2240_4_7	284_6_1	717_3_1	1061_2_37	53_3_47	52_45_42	1418_45_79	299_01_1	426_45_109	821_6_5	290_6_65	318_3_9	595_6_72	1327_45_13	983_23_6	115_6_113	1482_2_119	1480_45_34	276_2_20	278_35_39	80_35_1	835_23_1	521_12_115	1251_45_19	1403_2_117	1390_2_153	586_45_1	446_45_24	389_6_133	39_6_217	923_3_1	1427_35_55	782_2_1	1729_6_40	909_2_1	37_45_9	1247_01_21
216_45_9	213_35_32	218_6_198	219_45_31	133_6_8	549_45_111	131_12_1	1547_3_1	690_3_37	288_6_1	4_45_1	931_45_30	2016_4_4	2240_4_8	284_6_1	717_3_1	1061_2_31	53_3_39	52_45_29	1418_45_79	299_01_1	426_45_95	821_6_10	290_6_65	318_3_11	595_6_66	1327_45_6	983_23_4	115_6_98	1482_2_117	1480_45_30	276_2_23	278_35_37	80_35_1	835_23_1	521_12_96	1251_45_29	1403_2_126	1390_2_173	586_45_1	446_45_31	389_6_144	39_6_225	923_3_1	1427_35_42	782_2_1	1729_6_49	909_2_1	37_45_12	1247_01_21
216_45_12	213_35_29	218_6_222	219_45_35	133_6_6	549_45_104	131_12_1	1547_3_1	690_3_34	288_6_1	4_45_1	931_45_30	2016_4_3	2240_4_5	284_6_1	717_3_1	1061_2_23	53_3_28	52_45_17	1418_45_69	299_01_1	426_45_100	821_6_4	290_6_55	318_3_13	595_6_78	1327_45_6	983_23_2	115_6_83	1482_2_108	1480_45_24	276_2_30	278_35_33	80_35_1	835_23_1	521_12_80	1251_45_44	1403_2_116	1390_2_180	586_45_1	446_45_22	389_6_147	39_6_219	923_3_1	1427_35_38	782_2_1	1729_6_59	909_2_1	37_45_20	1247_01_24
216_45_15	213_35_39	218_6_223	219_45_41	133_6_10	549_45_111	131_12_1	1547_3_1	690_3_17	288_6_1	4_45_1	931_45_23	2016_4_2	2240_4_3	284_6_1	717_3_1	1061_2_18	53_3_23	52_45_11	1418_45_62	299_01_1	426_45_81	821_6_7	290_6_51	318_3_20	595_6_82	1327_45_5	983_23_3	115_6_77	1482_2_96	1480_45_17	276_2_31	278_35_28	80_35_1	835_23_1	521_12_59	1251_45_51	1403_2_104	1390_2_177	586_45_1	446_45_25	389_6_144	39_6_209	923_3_1	1427_35_36	782_2_1	1729_6_62	909_2_1	37_45_26	1247_01_27
216_45_15	213_35_45	218_6_238	219_45_45	133_6_11	549_45_140	131_12_1	1547_3_1	690_3_18	288_6_1	4_45_1	931_45_20	2016_4_3	2240_4_4	284_6_1	717_3_1	1061_2_16	53_3_28	52_45_7	1418_45_59	299_01_1	426_45_70	821_6_6	290_6_48	318_3_23	595_6_93	1327_45_6	983_23_6	115_6_73	1482_2_77	1480_45_15	276_2_24	278_35_31	80_35_1	835_23_1	521_12_51	1251_45_62	1403_2_78	1390_2_165	586_45_1	446_45_36	389_6_146	39_6_212	923_3_1	1427_35_35	782_2_1	1729_6_75	909_2_1	37_45_36	1247_01_25
216_45_15	213_35_54	218_6_253	219_45_60	133_6_7	549_45_167	131_12_1	1547_3_1	690_3_15	288_6_1	4_45_1	931_45_21	2016_4_3	2240_4_5	284_6_1	717_3_1	1061_2_15	53_3_32	52_45_7	1418_45_58	299_01_1	923_3_1	821_6_8	290_6_42	318_3_26	595_6_93	1327_45_5	983_23_7	115_6_67	1482_2_67	1480_45_13	276_2_25	278_35_31	80_35_1	835_23_1	521_12_42	1251_45_73	1403_2_61	1390_2_153	586_45_1	446_45_39	389_6_141	39_6_203	1427_35_25	782_2_1	1729_6_77	909_2_1	37_45_41	1247_01_26	437_123_1
216_45_14	213_35_61	218_6_264	219_45_78	133_6_9	549_45_196	131_12_1	1547_3_1	690_3_14	288_6_1	4_45_1	931_45_22	2016_4_2	2240_4_5	284_6_1	717_3_1	1061_2_12	53_3_35	52_45_5	1418_45_64	299_01_1	923_3_1	821_6_9	290_6_39	318_3_24	595_6_96	1327_45_6	983_23_12	115_6_63	1482_2_61	1480_45_14	276_2_24	278_35_21	80_35_1	835_23_1	521_12_48	1251_45_68	1403_2_50	1390_2_130	586_45_1	446_45_50	389_6_153	39_6_183	1427_35_25	782_2_1	1729_6_85	909_2_1	37_45_45	1247_01_22	437_123_1
216_45_14	213_35_61	218_6_279	219_45_84	133_6_9	549_45_214	131_12_1	1547_3_1	690_3_20	288_6_1	4_45_1	931_45_22	2016_4_2	2240_4_5	284_6_1	717_3_1	1061_2_13	53_3_41	52_45_7	1418_45_62	299_01_1	923_3_1	821_6_7	290_6_38	318_3_19	595_6_103	1327_45_6	983_23_16	115_6_57	1482_2_57	1480_45_12	276_2_24	278_35_22	80_35_1	835_23_1	521_12_60	1251_45_73	1403_2_50	1390_2_105	586_45_1	446_45_66	389_6_161	39_6_183	1427_35_29	782_2_1	1729_6_88	909_2_1	37_45_51	1247_01_15	437_123_1
216_45_15	213_35_68	218_6_289	219_45_86	133_6_9	549_45_201	131_12_1	1547_3_1	690_3_15	288_6_1	4_45_1	931_45_24	2016_4_2	2240_4_3	284_6_1	717_3_1	1061_2_16	53_3_40	52_45_8	1418_45_67	299_01_1	923_3_1	821_6_6	290_6_35	318_3_14	595_6_114	1327_45_9	983_23_21	115_6_76	1482_2_62	1480_45_12	276_2_28	278_35_18	80_35_1	835_23_1	521_12_61	1251_45_81	1403_2_43	1390_2_76	586_45_1	446_45_72	389_6_151	39_6_189	782_2_1	1729_6_86	909_2_1	37_45_54	1247_01_5	437_123_1	336_45_1
216_45_13	213_35_68	218_6_263	219_45_100	133_6_12	549_45_194	131_12_1	1547_3_1	690_3_15	288_6_1	4_45_1	931_45_18	2016_4_2	2240_4_2	284_6_1	717_3_1	1061_2_13	53_3_42	52_45_12	1418_45_75	299_01_1	923_3_1	821_6_10	290_6_38	318_3_7	595_6_118	1327_45_10	983_23_22	115_6_86	1482_2_59	1480_45_12	276_2_19	278_35_23	80_35_1	835_23_1	521_12_89	1251_45_70	1403_2_42	1390_2_65	586_45_1	446_45_72	389_6_159	39_6_220	782_2_1	1729_6_83	909_2_1	37_45_59	1247_01_2	437_123_1	336_45_1
216_45_15	213_35_71	218_6_239	219_45_108	133_6_14	549_45_192	131_12_1	1547_3_1	690_3_22	288_6_1	4_45_1	931_45_24	2016_4_1	2240_4_2	284_6_1	717_3_1	1061_2_13	53_3_53	52_45_17	1418_45_74	299_01_1	923_3_1	821_6_11	290_6_44	318_3_3	595_6_121	1327_45_13	983_23_23	115_6_101	1482_2_57	1480_45_13	276_2_23	278_35_30	80_35_1	835_23_1	521_12_110	1251_45_58	1403_2_39	1390_2_45	586_45_1	446_45_76	389_6_151	39_6_239	782_2_1	1729_6_80	909_2_1	37_45_65	1247_01_2	437_123_1	336_45_1
216_45_11	213_35_67	218_6_210	219_45_114	133_6_19	131_12_1	1547_3_1	690_3_28	288_6_1	4_45_1	931_45_25	549_45_179	2240_4_2	284_6_1	717_3_1	1061_2_21	53_3_48	52_45_17	1418_45_75	299_01_1	426_45_32	821_6_10	290_6_42	318_3_1	595_6_106	1327_45_15	983_23_30	115_6_112	1482_2_56	1480_45_11	276_2_26	278_35_31	80_35_1	835_23_1	521_12_129	1251_45_54	1403_2_49	1390_2_33	586_45_1	446_45_80	389_6_141	39_6_244	782_2_1	1729_6_88	909_2_1	37_45_64	1247_01_2	437_123_1	336_45_1	333_12_1
216_45_10	213_35_59	218_6_160	219_45_110	133_6_19	131_12_1	1547_3_1	690_3_34	288_6_1	4_45_1	931_45_26	549_45_169	2240_4_1	284_6_1	717_3_1	1061_2_31	53_3_50	52_45_26	1418_45_86	299_01_1	426_45_29	821_6_16	290_6_41	595_6_84	1327_45_10	983_23_28	115_6_120	1482_2_65	1480_45_12	276_2_24	278_35_38	80_35_1	835_23_1	521_12_145	1251_45_49	1403_2_59	1390_2_19	586_45_1	446_45_87	389_6_129	39_6_279	782_2_1	1729_6_94	909_2_1	37_45_58	1247_01_1	437_123_1	336_45_1	333_12_1	457_01_94
216_45_8	213_35_56	218_6_149	219_45_103	133_6_22	131_12_1	1547_3_1	690_3_44	288_6_1	4_45_1	931_45_24	549_45_164	2240_4_1	284_6_1	717_3_1	1061_2_35	53_3_52	52_45_31	1418_45_90	299_01_1	426_45_22	821_6_21	290_6_45	595_6_63	1327_45_9	983_23_26	115_6_115	1482_2_60	1480_45_14	276_2_31	278_35_39	80_35_1	835_23_1	521_12_155	1251_45_44	1403_2_62	1390_2_7	586_45_1	446_45_96	389_6_114	39_6_292	782_2_1	1729_6_102	909_2_1	37_45_62	437_123_1	336_45_1	333_12_1	457_01_112	62_45_14
216_45_9	151_45_133	152_2_568	595_6_39	213_35_48	157_45_158	983_23_25	336_45_1	218_6_146	219_45_83	115_6_118	1482_2_56	62_45_16	1480_45_9	276_2_25	90_45_61	278_35_40	389_6_97	174_45_1	256_2_1	80_35_1	170_6_220	977_12_4	1198_45_13	690_3_46	472_2_1	1427_35_274	149_45_1	63_2_1	206_45_112	4_45_1	956_45_75	178_12_1	733_6_29	5_35_1	521_12_146	1251_45_33	1403_2_55	931_45_35	549_45_168	284_6_1	1390_2_5	201_01_136	147_12_16	203_03_233	288_6_1	457_01_108	909_2_1	446_45_98	463_2_1
216_45_7	151_45_140	152_2_571	595_6_32	213_35_40	157_45_173	983_23_18	336_45_1	218_6_124	219_45_69	115_6_124	1482_2_54	62_45_13	1480_45_12	276_2_21	90_45_57	278_35_41	389_6_101	174_45_1	256_2_1	80_35_1	170_6_207	977_12_2	1198_45_16	690_3_55	472_2_1	1427_35_297	149_45_1	63_2_1	206_45_120	4_45_1	956_45_81	178_12_1	733_6_28	5_35_1	521_12_128	1251_45_26	1403_2_42	931_45_47	549_45_166	284_6_1	1390_2_1	201_01_127	147_12_17	203_03_189	288_6_1	457_01_92	909_2_1	446_45_105	463_2_1
216_45_6	151_45_127	152_2_564	595_6_18	213_35_29	157_45_187	983_23_13	336_45_1	218_6_122	219_45_58	115_6_122	1482_2_55	62_45_7	1480_45_12	276_2_18	90_45_51	278_35_47	389_6_93	174_45_1	256_2_1	80_35_1	170_6_211	977_12_2	1198_45_19	690_3_49	472_2_1	1427_35_338	149_45_1	63_2_1	206_45_126	4_45_1	956_45_90	178_12_1	733_6_30	5_35_1	521_12_103	1251_45_24	1403_2_27	931_45_60	549_45_182	284_6_1	426_45_25	201_01_140	147_12_20	203_03_149	288_6_1	457_01_61	446_45_95	463_2_1	565_2_318
216_45_5	151_45_130	152_2_564	595_6_15	213_35_33	157_45_207	983_23_12	336_45_1	218_6_130	219_45_51	115_6_113	1482_2_71	62_45_4	1480_45_14	276_2_14	90_45_43	278_35_56	389_6_93	174_45_1	256_2_1	80_35_1	170_6_197	977_12_4	1198_45_25	690_3_49	472_2_1	1427_35_355	149_45_1	63_2_1	206_45_126	4_45_1	956_45_103	178_12_1	733_6_23	5_35_1	521_12_79	1251_45_31	1403_2_23	931_45_81	549_45_180	284_6_1	426_45_31	201_01_149	147_12_16	203_03_139	288_6_1	457_01_38	446_45_97	463_2_1	565_2_337
216_45_4	151_45_129	152_2_588	595_6_13	213_35_30	157_45_222	983_23_13	336_45_1	218_6_142	219_45_49	115_6_116	1482_2_83	1480_45_17	276_2_9	90_45_33	278_35_50	389_6_88	174_45_1	256_2_1	80_35_1	170_6_218	977_12_3	1198_45_30	690_3_44	472_2_1	1427_35_357	149_45_1	63_2_1	206_45_135	4_45_1	956_45_113	178_12_1	733_6_17	5_35_1	521_12_70	1251_45_38	1403_2_24	931_45_101	549_45_197	284_6_1	426_45_34	201_01_163	147_12_10	203_03_135	288_6_1	457_01_34	446_45_84	463_2_1	565_2_346	1327_45_10
216_45_4	151_45_120	152_2_586	595_6_13	213_35_36	157_45_200	983_23_15	336_45_1	218_6_158	219_45_51	115_6_122	1482_2_117	1480_45_19	276_2_13	90_45_26	278_35_54	389_6_83	174_45_1	256_2_1	80_35_1	170_6_227	977_12_4	1198_45_34	690_3_39	472_2_1	1427_35_344	149_45_1	206_45_135	4_45_1	956_45_123	178_12_1	733_6_14	5_35_1	521_12_75	1251_45_40	1403_2_30	931_45_111	549_45_208	284_6_1	426_45_40	201_01_151	147_12_2	203_03_129	288_6_1	457_01_43	446_45_60	463_2_1	565_2_343	1327_45_9	1119_35_1
216_45_4	151_45_112	152_2_637	595_6_11	213_35_40	157_45_175	983_23_21	336_45_1	218_6_154	219_45_45	115_6_131	1482_2_141	1480_45_21	276_2_14	90_45_20	278_35_50	389_6_75	174_45_1	256_2_1	80_35_1	170_6_237	977_12_2	1198_45_34	690_3_27	472_2_1	1427_35_305	149_45_1	206_45_146	4_45_1	956_45_127	178_12_1	733_6_9	5_35_1	521_12_84	1251_45_47	1403_2_52	931_45_123	549_45_228	284_6_1	426_45_45	201_01_147	147_12_3	203_03_136	288_6_1	457_01_49	446_45_50	463_2_1	565_2_312	1327_45_7	1119_35_1
216_45_2	151_45_103	152_2_638	595_6_11	213_35_35	157_45_157	983_23_28	336_45_1	218_6_182	219_45_37	115_6_137	1482_2_164	1480_45_16	276_2_20	90_45_20	278_35_48	389_6_63	174_45_1	256_2_1	80_35_1	170_6_238	977_12_2	1198_45_31	690_3_21	472_2_1	1427_35_246	149_45_1	206_45_162	4_45_1	956_45_121	178_12_1	733_6_16	5_35_1	521_12_106	1251_45_47	1403_2_67	931_45_141	549_45_234	284_6_1	426_45_52	201_01_130	147_12_1	203_03_167	288_6_1	457_01_44	446_45_41	463_2_1	565_2_253	1327_45_4	1119_35_1
216_45_2	151_45_98	152_2_636	595_6_14	213_35_34	157_45_132	983_23_26	336_45_1	218_6_197	219_45_37	115_6_140	1482_2_184	1480_45_11	276_2_16	90_45_15	278_35_41	389_6_54	174_45_1	256_2_1	80_35_1	170_6_228	977_12_1	1198_45_28	690_3_19	472_2_1	1427_35_186	149_45_1	206_45_165	4_45_1	956_45_101	178_12_1	733_6_17	5_35_1	521_12_116	1251_45_48	1403_2_93	931_45_138	549_45_256	284_6_1	426_45_57	201_01_101	147_12_1	203_03_198	288_6_1	457_01_34	446_45_39	463_2_1	565_2_189	1327_45_1	1119_35_1
216_45_1	151_45_89	152_2_626	595_6_26	213_35_27	157_45_128	983_23_20	336_45_1	218_6_211	219_45_35	115_6_151	1482_2_214	1480_45_9	276_2_16	90_45_13	278_35_30	389_6_52	256_2_1	80_35_1	170_6_237	457_01_26	1198_45_30	690_3_19	472_2_1	1427_35_146	149_45_1	4_45_1	956_45_81	288_6_1	733_6_17	5_35_1	521_12_120	1251_45_67	1403_2_121	931_45_129	549_45_288	284_6_1	426_45_64	201_01_85	203_03_218	206_45_188	446_45_33	463_2_1	565_2_129	178_12_1	1119_35_1	333_12_1	227_12_231	1418_45_61	485_6_154
151_45_89	149_45_1	152_2_588	595_6_37	213_35_23	157_45_122	983_23_13	336_45_1	218_6_216	219_45_46	115_6_156	1482_2_252	1480_45_8	276_2_21	90_45_13	278_35_23	389_6_53	256_2_1	80_35_1	170_6_254	457_01_17	1198_45_25	690_3_24	472_2_1	1427_35_133	835_23_1	4_45_1	956_45_63	288_6_1	733_6_14	5_35_1	521_12_114	1251_45_69	1403_2_158	931_45_118	549_45_295	284_6_1	426_45_61	201_01_87	203_03_227	206_45_206	446_45_43	463_2_1	565_2_106	178_12_1	1119_35_1	333_12_1	227_12_249	1418_45_54	485_6_131
151_45_82	149_45_1	152_2_518	595_6_42	213_35_17	157_45_118	983_23_10	336_45_1	218_6_250	219_45_62	115_6_163	1482_2_283	1480_45_9	276_2_20	90_45_17	278_35_18	389_6_60	256_2_1	80_35_1	170_6_253	457_01_11	1198_45_27	690_3_19	472_2_1	1427_35_104	835_23_1	4_45_1	956_45_39	288_6_1	733_6_18	5_35_1	521_12_95	1251_45_70	1403_2_206	931_45_99	549_45_302	284_6_1	426_45_64	201_01_90	203_03_224	206_45_240	446_45_64	463_2_1	565_2_104	178_12_1	1119_35_1	333_12_1	227_12_310	1418_45_52	485_6_126
151_45_83	149_45_1	152_2_444	595_6_52	213_35_10	157_45_119	983_23_6	336_45_1	218_6_271	219_45_60	115_6_182	1482_2_313	1480_45_10	276_2_18	90_45_18	278_35_16	389_6_72	256_2_1	80_35_1	170_6_249	457_01_12	1198_45_29	690_3_16	472_2_1	1427_35_113	835_23_1	4_45_1	956_45_23	288_6_1	733_6_18	5_35_1	521_12_79	1251_45_70	1403_2_240	931_45_80	549_45_300	284_6_1	426_45_57	201_01_94	203_03_208	206_45_237	446_45_72	463_2_1	565_2_102	178_12_1	1119_35_1	333_12_1	227_12_341	1418_45_46	485_6_125
151_45_87	149_45_1	152_2_438	595_6_52	213_35_8	157_45_116	983_23_8	336_45_1	218_6_271	219_45_69	115_6_186	1482_2_352	1480_45_12	276_2_13	90_45_19	278_35_16	389_6_87	256_2_1	80_35_1	170_6_250	457_01_12	1198_45_30	690_3_16	472_2_1	1427_35_103	835_23_1	4_45_1	956_45_21	288_6_1	733_6_17	5_35_1	521_12_66	1251_45_65	1403_2_298	931_45_70	549_45_293	284_6_1	426_45_48	201_01_101	203_03_190	206_45_265	446_45_90	463_2_1	565_2_91	178_12_1	1119_35_1	333_12_1	227_12_378	1418_45_36	485_6_111
151_45_94	149_45_1	152_2_428	595_6_50	213_35_9	157_45_107	983_23_11	336_45_1	218_6_271	219_45_74	115_6_201	1482_2_368	1480_45_18	276_2_13	90_45_21	278_35_15	389_6_86	256_2_1	80_35_1	170_6_246	457_01_11	1198_45_30	690_3_14	472_2_1	1427_35_123	835_23_1	4_45_1	956_45_22	288_6_1	733_6_10	5_35_1	521_12_72	1251_45_61	1403_2_360	931_45_56	549_45_284	284_6_1	426_45_39	201_01_97	203_03_180	206_45_264	446_45_97	463_2_1	565_2_88	178_12_1	1119_35_1	333_12_1	227_12_380	1418_45_31	485_6_119
151_45_103	149_45_1	152_2_410	595_6_45	213_35_10	157_45_121	983_23_8	336_45_1	218_6_256	219_45_87	115_6_215	1482_2_375	1480_45_14	276_2_13	90_45_30	278_35_15	389_6_108	256_2_1	80_35_1	170_6_239	457_01_11	1198_45_29	690_3_12	472_2_1	1427_35_124	835_23_1	4_45_1	956_45_24	288_6_1	733_6_13	5_35_1	521_12_87	1251_45_54	1403_2_388	931_45_42	549_45_256	284_6_1	426_45_38	201_01_101	203_03_177	206_45_244	446_45_106	463_2_1	565_2_64	178_12_1	1119_35_1	333_12_1	227_12_360	1418_45_35	485_6_118
151_45_104	149_45_1	152_2_412	595_6_42	213_35_13	157_45_135	983_23_7	336_45_1	218_6_220	219_45_107	115_6_221	1482_2_372	1480_45_15	276_2_10	90_45_24	278_35_15	389_6_107	256_2_1	80_35_1	170_6_236	457_01_9	1198_45_24	690_3_10	472_2_1	1427_35_127	835_23_1	4_45_1	956_45_26	288_6_1	733_6_11	5_35_1	521_12_95	1251_45_49	1403_2_426	931_45_40	549_45_245	284_6_1	426_45_33	201_01_102	203_03_174	206_45_236	446_45_110	463_2_1	565_2_75	178_12_1	1119_35_1	333_12_1	227_12_331	1418_45_39	485_6_117
151_45_111	149_45_1	152_2_485	595_6_37	213_35_16	157_45_153	983_23_3	336_45_1	218_6_191	219_45_139	115_6_222	1482_2_345	1480_45_21	276_2_8	90_45_15	278_35_15	389_6_110	256_2_1	80_35_1	170_6_225	457_01_11	1198_45_19	690_3_5	472_2_1	1427_35_142	835_23_1	4_45_1	956_45_37	288_6_1	733_6_17	5_35_1	521_12_90	1251_45_48	1403_2_434	931_45_33	549_45_218	284_6_1	426_45_23	201_01_107	203_03_192	206_45_201	446_45_103	463_2_1	565_2_100	178_12_1	1119_35_1	333_12_1	227_12_293	1418_45_52	485_6_108
151_45_109	149_45_1	152_2_540	595_6_25	213_35_10	157_45_166	336_45_1	218_6_166	219_45_184	115_6_196	1482_2_305	1480_45_23	276_2_9	90_45_11	278_35_10	389_6_107	256_2_1	80_35_1	170_6_223	457_01_8	1198_45_24	690_3_2	472_2_1	1427_35_165	4_45_1	956_45_38	288_6_1	733_6_24	5_35_1	521_12_84	1251_45_56	1403_2_390	931_45_25	549_45_204	284_6_1	426_45_17	201_01_112	203_03_210	206_45_181	446_45_101	463_2_1	565_2_137	178_12_1	1119_35_1	333_12_1	227_12_247	1418_45_52	485_6_119	567_45_70	586_45_1
151_45_97	149_45_1	152_2_581	595_6_14	213_35_8	157_45_187	336_45_1	218_6_146	219_45_210	115_6_208	1482_2_265	1480_45_21	276_2_11	90_45_6	278_35_7	389_6_112	256_2_1	80_35_1	170_6_228	457_01_8	1198_45_24	690_3_1	472_2_1	1427_35_196	4_45_1	956_45_37	288_6_1	733_6_24	5_35_1	521_12_76	1251_45_62	1403_2_341	931_45_25	549_45_196	284_6_1	426_45_12	201_01_107	203_03_250	206_45_160	446_45_83	463_2_1	565_2_169	178_12_1	1119_35_1	333_12_1	227_12_204	1418_45_48	485_6_132	567_45_69	586_45_1
151_45_91	149_45_1	152_2_630	595_6_6	213_35_8	157_45_209	336_45_1	218_6_137	219_45_258	115_6_193	1482_2_228	1480_45_20	276_2_10	90_45_2	278_35_5	389_6_116	256_2_1	80_35_1	170_6_221	457_01_6	1198_45_25	690_3_1	1427_35_239	4_45_1	956_45_45	288_6_1	733_6_18	5_35_1	521_12_75	1251_45_60	1403_2_293	931_45_25	549_45_190	284_6_1	426_45_12	201_01_113	203_03_256	206_45_138	446_45_69	463_2_1	565_2_193	178_12_1	1119_35_1	333_12_1	227_12_176	1418_45_49	485_6_146	567_45_76	586_45_1	687_2_105
151_45_76	149_45_1	152_2_674	595_6_5	213_35_4	157_45_214	336_45_1	218_6_129	219_45_295	115_6_207	1482_2_183	1480_45_23	276_2_11	90_45_1	278_35_6	389_6_114	256_2_1	80_35_1	170_6_219	457_01_5	1198_45_26	690_3_1	1427_35_268	4_45_1	956_45_43	288_6_1	733_6_22	5_35_1	521_12_79	1251_45_59	1403_2_249	931_45_29	549_45_206	284_6_1	426_45_12	201_01_119	203_03_260	206_45_132	446_45_55	463_2_1	565_2_194	178_12_1	1119_35_1	333_12_1	227_12_156	1418_45_49	485_6_160	567_45_76	586_45_1	687_2_91
151_45_70	149_45_1	152_2_718	595_6_1	213_35_4	157_45_242	336_45_1	218_6_120	219_45_312	115_6_227	1482_2_171	1480_45_23	276_2_8	389_6_118	278_35_3	80_35_1	256_2_1	170_6_215	457_01_5	1198_45_27	690_3_1	1427_35_317	4_45_1	956_45_54	288_6_1	733_6_17	5_35_1	521_12_74	1251_45_70	1403_2_204	931_45_36	549_45_226	284_6_1	426_45_17	201_01_111	203_03_241	206_45_127	446_45_44	463_2_1	565_2_159	178_12_1	1119_35_1	333_12_1	227_12_133	1418_45_49	485_6_195	567_45_74	586_45_1	687_2_70	79_45_1
151_45_62	149_45_1	152_2_785	595_6_4	213_35_1	157_45_241	336_45_1	218_6_134	219_45_301	115_6_243	1482_2_155	1480_45_20	276_2_13	389_6_100	278_35_2	80_35_1	256_2_1	170_6_215	457_01_3	1198_45_26	690_3_1	1427_35_365	4_45_1	956_45_68	288_6_1	733_6_13	5_35_1	521_12_73	1251_45_76	1403_2_198	931_45_36	549_45_224	284_6_1	426_45_21	201_01_104	203_03_242	206_45_138	446_45_37	463_2_1	565_2_156	178_12_1	1119_35_1	333_12_1	227_12_121	1418_45_52	485_6_204	567_45_60	586_45_1	687_2_53	79_45_1
151_45_65	149_45_1	152_2_837	595_6_5	213_35_1	157_45_214	336_45_1	218_6_145	219_45_286	115_6_212	1482_2_144	1480_45_26	276_2_14	389_6_101	278_35_1	80_35_1	256_2_1	170_6_219	457_01_4	1198_45_22	690_3_1	1427_35_419	4_45_1	956_45_79	288_6_1	733_6_9	5_35_1	521_12_79	1251_45_75	1403_2_193	931_45_41	549_45_248	284_6_1	426_45_19	201_01_115	203_03_247	206_45_154	446_45_26	463_2_1	565_2_138	178_12_1	1119_35_1	333_12_1	227_12_111	1418_45_68	485_6_206	567_45_52	586_45_1	687_2_39	79_45_1
151_45_59	149_45_1	152_2_828	595_6_8	213_35_1	157_45_208	336_45_1	218_6_161	219_45_220	115_6_199	1482_2_153	1480_45_23	276_2_17	389_6_93	80_35_1	256_2_1	170_6_259	457_01_4	1198_45_23	690_3_1	1427_35_489	4_45_1	956_45_88	288_6_1	733_6_4	5_35_1	521_12_95	1251_45_74	1403_2_225	931_45_47	549_45_260	284_6_1	426_45_15	201_01_116	203_03_248	206_45_157	446_45_21	463_2_1	565_2_117	178_12_1	1119_35_1	333_12_1	227_12_118	1418_45_73	485_6_217	567_45_36	586_45_1	687_2_37	79_45_1	78_012_114
151_45_58	149_45_1	152_2_806	595_6_11	213_35_1	157_45_203	336_45_1	218_6_182	219_45_174	115_6_195	1482_2_149	1480_45_14	276_2_18	389_6_74	80_35_1	256_2_1	170_6_301	457_01_10	1198_45_23	690_3_1	1427_35_519	4_45_1	956_45_100	288_6_1	733_6_2	5_35_1	521_12_111	1251_45_73	1403_2_292	931_45_53	549_45_249	284_6_1	426_45_13	201_01_101	203_03_252	206_45_171	446_45_21	463_2_1	565_2_100	178_12_1	1119_35_1	333_12_1	227_12_118	1418_45_71	485_6_222	567_45_23	586_45_1	687_2_52	79_45_1	78_012_133
151_45_50	149_45_1	152_2_755	595_6_12	213_35_1	157_45_189	336_45_1	218_6_190	219_45_126	115_6_188	1482_2_141	1480_45_12	276_2_24	389_6_60	80_35_1	256_2_1	170_6_323	457_01_21	1198_45_28	690_3_1	1427_35_519	4_45_1	956_45_122	288_6_1	5_35_1	521_12_115	1251_45_84	1403_2_333	931_45_55	549_45_248	284_6_1	426_45_12	201_01_80	203_03_254	206_45_183	446_45_20	463_2_1	565_2_78	178_12_1	1119_35_1	333_12_1	227_12_122	1418_45_68	485_6_241	567_45_21	586_45_1	687_2_74	79_45_1	78_012_135	39_6_424
151_45_45	149_45_1	152_2_710	595_6_18	213_35_1	157_45_199	336_45_1	218_6_207	219_45_82	115_6_186	1482_2_163	1480_45_15	276_2_25	389_6_60	80_35_1	256_2_1	170_6_371	457_01_32	1198_45_34	690_3_1	1427_35_500	4_45_1	956_45_149	288_6_1	5_35_1	521_12_96	1251_45_91	1403_2_410	931_45_52	549_45_219	284_6_1	426_45_11	201_01_87	203_03_257	206_45_195	446_45_20	463_2_1	565_2_72	178_12_1	1119_35_1	333_12_1	227_12_112	1418_45_52	485_6_272	567_45_10	586_45_1	687_2_77	79_45_1	78_012_116	39_6_424
151_45_56	149_45_1	152_2_657	595_6_21	157_45_185	336_45_1	218_6_236	219_45_54	115_6_193	1482_2_200	1480_45_16	276_2_28	389_6_61	256_2_1	170_6_415	457_01_42	1198_45_37	690_3_1	1427_35_500	4_45_1	956_45_150	288_6_1	521_12_74	1251_45_94	1403_2_466	931_45_56	549_45_207	284_6_1	426_45_8	201_01_90	203_03_271	206_45_219	446_45_16	463_2_1	565_2_66	178_12_1	1119_35_1	333_12_1	227_12_83	1418_45_37	485_6_277	567_45_6	586_45_1	687_2_89	79_45_1	78_012_102	39_6_437	2127_3_25	1729_6_72	37_45_7
151_45_57	149_45_1	152_2_619	595_6_28	157_45_171	336_45_1	218_6_271	219_45_44	115_6_188	1482_2_240	1480_45_14	276_2_36	389_6_63	256_2_1	170_6_448	457_01_49	1198_45_37	690_3_1	1427_35_464	4_45_1	956_45_153	288_6_1	521_12_58	1251_45_91	1403_2_504	931_45_70	549_45_171	284_6_1	426_45_7	201_01_98	203_03_269	206_45_250	446_45_14	463_2_1	565_2_72	178_12_1	1119_35_1	333_12_1	227_12_62	1418_45_25	485_6_329	567_45_6	586_45_1	687_2_87	79_45_1	78_012_97	39_6_454	2127_3_36	1729_6_78	37_45_6
151_45_66	149_45_1	152_2_630	595_6_31	157_45_176	336_45_1	218_6_294	219_45_37	115_6_192	1482_2_269	1480_45_16	276_2_47	389_6_74	256_2_1	170_6_452	457_01_54	1198_45_35	690_3_1	1427_35_408	4_45_1	956_45_156	288_6_1	521_12_51	1251_45_89	1403_2_474	931_45_73	549_45_159	284_6_1	426_45_4	201_01_107	203_03_261	206_45_265	446_45_11	463_2_1	565_2_73	178_12_1	1119_35_1	333_12_1	227_12_65	1418_45_27	485_6_369	567_45_4	586_45_1	687_2_97	79_45_1	78_012_94	39_6_442	2127_3_38	1729_6_115	37_45_6
151_45_74	149_45_1	152_2_635	595_6_28	157_45_176	336_45_1	218_6_341	219_45_26	115_6_186	1482_2_297	1480_45_20	276_2_44	389_6_88	256_2_1	170_6_438	457_01_57	1198_45_22	690_3_1	1427_35_360	4_45_1	956_45_129	288_6_1	521_12_44	1251_45_87	1403_2_481	931_45_87	549_45_154	284_6_1	426_45_4	201_01_116	203_03_269	206_45_297	446_45_14	463_2_1	565_2_73	178_12_1	1119_35_1	333_12_1	227_12_84	1418_45_18	485_6_386	567_45_2	586_45_1	687_2_99	79_45_1	78_012_76	39_6_447	2127_3_42	1729_6_139	37_45_9
151_45_87	149_45_1	152_2_611	595_6_23	157_45_178	336_45_1	218_6_372	219_45_18	115_6_189	1482_2_272	1480_45_22	276_2_47	389_6_94	256_2_1	170_6_447	457_01_45	1198_45_12	690_3_1	1427_35_319	4_45_1	956_45_100	288_6_1	521_12_43	1251_45_81	1403_2_463	931_45_102	549_45_129	284_6_1	426_45_1	201_01_132	203_03_292	206_45_310	446_45_17	463_2_1	565_2_90	178_12_1	1119_35_1	333_12_1	227_12_104	1418_45_17	485_6_445	567_45_1	586_45_1	687_2_76	79_45_1	78_012_65	39_6_443	2127_3_37	1729_6_140	37_45_9
151_45_107	149_45_1	152_2_565	595_6_19	157_45_160	336_45_1	218_6_424	219_45_15	115_6_206	1482_2_261	1480_45_27	276_2_41	389_6_98	256_2_1	170_6_439	1198_45_7	690_3_1	1427_35_300	956_45_85	288_6_1	521_12_40	1251_45_78	1403_2_439	931_45_102	549_45_116	284_6_1	4_45_1	201_01_156	203_03_339	206_45_292	565_2_97	463_2_1	446_45_17	178_12_1	1119_35_1	333_12_1	227_12_129	1418_45_24	485_6_479	457_01_22	586_45_1	687_2_50	78_012_52	39_6_434	2127_3_32	1729_6_148	37_45_7	52_45_17	357_4_120	63_2_1
151_45_129	149_45_1	152_2_526	595_6_16	157_45_148	336_45_1	218_6_431	219_45_13	115_6_200	1482_2_288	1480_45_31	276_2_40	389_6_107	256_2_1	170_6_451	1198_45_5	690_3_1	1427_35_276	956_45_51	288_6_1	521_12_33	1251_45_92	1403_2_422	931_45_104	549_45_118	284_6_1	4_45_1	201_01_177	203_03_343	206_45_275	565_2_98	463_2_1	446_45_21	178_12_1	1119_35_1	333_12_1	227_12_151	1418_45_20	485_6_521	457_01_25	586_45_1	687_2_41	78_012_30	39_6_434	2127_3_29	1729_6_127	37_45_7	52_45_20	357_4_112	63_2_1
151_45_140	149_45_1	152_2_520	595_6_14	157_45_126	336_45_1	218_6_446	219_45_14	115_6_229	1482_2_271	1480_45_39	276_2_29	389_6_119	256_2_1	170_6_430	1198_45_2	690_3_1	1427_35_284	956_45_33	288_6_1	521_12_27	1251_45_99	1403_2_434	931_45_93	549_45_119	284_6_1	4_45_1	201_01_195	203_03_330	206_45_249	565_2_102	463_2_1	446_45_22	178_12_1	1119_35_1	333_12_1	227_12_174	1418_45_15	485_6_535	457_01_24	586_45_1	687_2_32	78_012_29	39_6_423	2127_3_24	1729_6_134	37_45_6	52_45_30	357_4_96	63_2_1
151_45_159	149_45_1	152_2_554	595_6_13	157_45_108	336_45_1	218_6_461	219_45_16	115_6_247	1482_2_261	1480_45_39	276_2_19	389_6_123	256_2_1	170_6_416	1198_45_5	690_3_1	1427_35_291	956_45_21	288_6_1	521_12_26	1251_45_115	1403_2_418	931_45_77	549_45_135	284_6_1	4_45_1	201_01_201	203_03_321	206_45_206	565_2_90	463_2_1	446_45_29	178_12_1	1119_35_1	333_12_1	227_12_203	1418_45_17	485_6_560	457_01_20	586_45_1	687_2_22	78_012_23	39_6_408	2127_3_18	1729_6_124	37_45_3	52_45_37	357_4_77	63_2_1
151_45_166	149_45_1	152_2_562	595_6_15	157_45_110	336_45_1	218_6_443	219_45_19	115_6_254	1482_2_241	1480_45_41	276_2_15	389_6_118	256_2_1	170_6_416	1198_45_9	690_3_1	1427_35_325	956_45_13	288_6_1	521_12_23	1251_45_127	1403_2_444	931_45_64	549_45_161	284_6_1	4_45_1	201_01_210	203_03_324	206_45_174	565_2_66	463_2_1	446_45_33	178_12_1	1119_35_1	333_12_1	227_12_207	1418_45_15	485_6_537	457_01_17	586_45_1	687_2_8	78_012_16	39_6_403	2127_3_14	1729_6_96	37_45_3	52_45_41	357_4_66	63_2_1
151_45_154	149_45_1	152_2_568	595_6_12	157_45_103	336_45_1	218_6_404	219_45_17	115_6_285	1482_2_222	1480_45_35	276_2_13	389_6_112	256_2_1	170_6_409	1198_45_11	690_3_1	1427_35_368	956_45_9	288_6_1	521_12_24	1251_45_140	1403_2_470	931_45_46	549_45_188	284_6_1	4_45_1	201_01_203	203_03_366	206_45_156	565_2_40	463_2_1	446_45_38	178_12_1	1119_35_1	333_12_1	227_12_189	1418_45_18	485_6_535	457_01_17	586_45_1	687_2_9	78_012_20	39_6_390	2127_3_10	1729_6_87	37_45_1	52_45_56	357_4_63	63_2_1
151_45_134	149_45_1	152_2_602	595_6_7	157_45_101	336_45_1	218_6_360	219_45_17	115_6_314	1482_2_250	1480_45_28	276_2_16	389_6_111	256_2_1	170_6_397	1198_45_18	690_3_1	1427_35_386	956_45_7	288_6_1	521_12_29	1251_45_144	1403_2_492	931_45_36	549_45_213	284_6_1	4_45_1	201_01_187	203_03_372	206_45_140	565_2_38	463_2_1	446_45_49	1119_35_1	333_12_1	227_12_158	1418_45_17	485_6_510	457_01_18	586_45_1	78_012_41	39_6_374	2127_3_10	1729_6_74	37_45_2	52_45_43	357_4_52	63_2_1	299_01_1	687_2_6
151_45_107	149_45_1	152_2_619	595_6_6	157_45_102	336_45_1	218_6_303	219_45_25	115_6_315	1482_2_258	1480_45_24	276_2_18	389_6_88	256_2_1	170_6_423	1198_45_25	690_3_1	1427_35_421	956_45_5	288_6_1	521_12_27	1251_45_162	1403_2_496	931_45_24	549_45_232	284_6_1	4_45_1	201_01_169	203_03_371	206_45_138	565_2_54	463_2_1	446_45_47	1119_35_1	333_12_1	227_12_125	1418_45_18	485_6_483	457_01_35	586_45_1	78_012_70	39_6_365	2127_3_8	1729_6_62	37_45_1	52_45_41	357_4_62	63_2_1	299_01_1	687_2_7
151_45_73	149_45_1	152_2_664	157_45_129	336_45_1	218_6_280	219_45_30	115_6_321	1482_2_236	1480_45_18	276_2_22	389_6_71	256_2_1	170_6_442	1198_45_26	690_3_1	1427_35_457	956_45_6	521_12_29	1251_45_149	1403_2_521	931_45_21	549_45_238	284_6_1	4_45_1	201_01_178	203_03_331	206_45_142	565_2_53	463_2_1	446_45_64	1119_35_1	333_12_1	227_12_106	1418_45_23	485_6_436	457_01_50	586_45_1	78_012_94	39_6_358	2127_3_8	1729_6_56	37_45_1	52_45_39	357_4_57	63_2_1	299_01_1	687_2_7	729_45_1	821_6_86
151_45_37	149_45_1	152_2_675	157_45_136	336_45_1	218_6_263	219_45_40	115_6_321	1482_2_224	1480_45_11	276_2_20	389_6_71	256_2_1	170_6_431	1198_45_31	690_3_1	1427_35_496	956_45_7	521_12_28	1251_45_151	1403_2_491	931_45_22	549_45_261	284_6_1	4_45_1	201_01_182	203_03_316	206_45_121	565_2_66	463_2_1	446_45_72	1119_35_1	333_12_1	227_12_113	1418_45_34	485_6_361	457_01_56	586_45_1	78_012_110	39_6_350	2127_3_3	1729_6_36	37_45_1	52_45_34	357_4_44	63_2_1	299_01_1	687_2_11	729_45_1	821_6_87
151_45_25	149_45_1	152_2_699	157_45_163	336_45_1	218_6_230	219_45_54	115_6_311	1482_2_215	1480_45_7	276_2_17	389_6_59	256_2_1	170_6_387	1198_45_47	690_3_1	1427_35_483	956_45_7	521_12_27	1251_45_147	1403_2_450	931_45_22	549_45_284	284_6_1	4_45_1	201_01_174	203_03_313	206_45_144	565_2_80	463_2_1	446_45_87	1119_35_1	333_12_1	227_12_121	1418_45_50	485_6_287	457_01_68	586_45_1	78_012_127	39_6_374	2127_3_3	1729_6_27	52_45_28	357_4_34	63_2_1	299_01_1	687_2_21	729_45_1	821_6_85	358_45_244
151_45_25	149_45_1	152_2_712	157_45_211	336_45_1	218_6_200	219_45_58	115_6_306	1482_2_188	1480_45_1	276_2_17	389_6_57	256_2_1	170_6_386	1198_45_51	690_3_1	1427_35_466	956_45_7	521_12_26	1251_45_127	1403_2_407	931_45_27	549_45_318	284_6_1	4_45_1	201_01_160	203_03_326	206_45_141	565_2_81	463_2_1	446_45_108	1119_35_1	333_12_1	227_12_127	1418_45_79	485_6_201	457_01_63	586_45_1	78_012_117	39_6_381	2127_3_3	1729_6_20	52_45_23	357_4_27	63_2_1	299_01_1	687_2_37	729_45_1	821_6_77	358_45_274
151_45_33	149_45_1	152_2_774	157_45_259	218_6_184	219_45_65	115_6_268	1482_2_169	63_2_1	276_2_18	389_6_48	256_2_1	170_6_374	1198_45_46	1427_35_470	956_45_9	521_12_23	1251_45_129	1403_2_378	931_45_31	549_45_356	284_6_1	201_01_147	203_03_376	206_45_152	565_2_76	463_2_1	446_45_113	1119_35_1	333_12_1	227_12_136	1418_45_95	485_6_152	457_01_58	586_45_1	78_012_101	39_6_382	1729_6_20	52_45_15	357_4_23	299_01_1	687_2_55	729_45_1	821_6_76	358_45_307
151_45_38	149_45_1	152_2_826	157_45_300	218_6_135	219_45_66	115_6_244	1482_2_149	63_2_1	276_2_17	389_6_49	256_2_1	170_6_340	1198_45_56	1427_35_413	956_45_10	521_12_13	1251_45_117	1403_2_370	931_45_41	549_45_398	284_6_1	201_01_125	203_03_397	206_45_139	565_2_63	463_2_1	446_45_114	1119_35_1	333_12_1	227_12_120	1418_45_110	485_6_132	457_01_49	586_45_1	78_012_88	39_6_406	1729_6_21	52_45_13	357_4_23	299_01_1	687_2_73	729_45_1	821_6_64	358_45_340
151_45_44	149_45_1	152_2_830	157_45_305	218_6_119	219_45_68	115_6_220	1482_2_151	63_2_1	276_2_12	389_6_55	256_2_1	170_6_360	1198_45_45	1427_35_386	956_45_10	521_12_12	1251_45_120	1403_2_371	931_45_63	549_45_424	284_6_1	201_01_119	203_03_412	206_45_148	565_2_37	463_2_1	446_45_110	1119_35_1	333_12_1	227_12_95	1418_45_134	485_6_101	457_01_40	586_45_1	78_012_82	39_6_403	1729_6_26	52_45_9	357_4_25	299_01_1	687_2_89	729_45_1	821_6_54	358_45_366
151_45_60	149_45_1	152_2_782	157_45_313	218_6_114	219_45_71	115_6_201	1482_2_180	63_2_1	276_2_9	389_6_60	256_2_1	170_6_346	1198_45_48	1427_35_350	956_45_11	521_12_13	1251_45_115	1403_2_386	931_45_76	549_45_470	284_6_1	201_01_121	203_03_452	206_45_169	565_2_25	463_2_1	446_45_109	1119_35_1	333_12_1	227_12_78	1418_45_152	485_6_91	457_01_25	586_45_1	78_012_73	39_6_401	1729_6_21	52_45_10	357_4_22	299_01_1	687_2_105	729_45_1	821_6_50	358_45_367
151_45_81	149_45_1	152_2_729	157_45_321	218_6_108	219_45_72	115_6_188	1482_2_222	63_2_1	276_2_6	389_6_67	256_2_1	170_6_388	1198_45_47	1427_35_336	956_45_15	521_12_25	1251_45_103	1403_2_403	931_45_88	549_45_484	284_6_1	201_01_127	203_03_466	206_45_166	565_2_19	463_2_1	446_45_104	1119_35_1	333_12_1	227_12_63	1418_45_173	485_6_81	457_01_22	586_45_1	78_012_66	39_6_392	1729_6_24	52_45_16	357_4_24	299_01_1	687_2_101	729_45_1	821_6_50	358_45_379
151_45_83	149_45_1	152_2_704	157_45_311	218_6_111	219_45_67	115_6_163	1482_2_284	63_2_1	276_2_4	389_6_81	256_2_1	170_6_410	1198_45_42	1427_35_322	956_45_20	521_12_36	1251_45_104	1403_2_411	931_45_100	549_45_453	284_6_1	201_01_145	203_03_403	206_45_181	565_2_20	463_2_1	446_45_109	1119_35_1	333_12_1	227_12_50	1418_45_198	485_6_87	457_01_34	586_45_1	78_012_58	39_6_388	1729_6_17	52_45_14	357_4_29	299_01_1	687_2_96	729_45_1	821_6_52	358_45_402
151_45_81	586_45_1	152_2_654	157_45_288	218_6_101	219_45_61	115_6_141	1482_2_324	63_2_1	149_45_1	389_6_97	256_2_1	170_6_418	1198_45_49	1427_35_341	956_45_22	521_12_47	1251_45_97	1403_2_449	931_45_99	549_45_425	284_6_1	201_01_155	203_03_342	206_45_196	446_45_104	463_2_1	565_2_23	1119_35_1	333_12_1	227_12_42	1418_45_195	485_6_94	457_01_42	78_012_75	39_6_362	1729_6_21	52_45_12	357_4_36	299_01_1	687_2_103	729_45_1	821_6_67	358_45_403
151_45_77	586_45_1	152_2_602	157_45_270	218_6_87	219_45_57	115_6_116	1482_2_384	63_2_1	149_45_1	389_6_119	256_2_1	170_6_440	1198_45_57	1427_35_339	956_45_29	521_12_61	1251_45_80	1403_2_412	931_45_100	549_45_373	284_6_1	201_01_151	203_03_336	206_45_215	446_45_106	463_2_1	565_2_26	1119_35_1	333_12_1	227_12_48	1418_45_190	485_6_130	457_01_41	78_012_85	39_6_352	1729_6_23	52_45_10	357_4_34	299_01_1	687_2_107	729_45_1	821_6_83	358_45_421
151_45_77	586_45_1	152_2_546	157_45_277	218_6_93	219_45_43	115_6_105	1482_2_434	63_2_1	149_45_1	389_6_122	256_2_1	170_6_476	1198_45_69	1427_35_335	956_45_37	521_12_56	1251_45_61	1403_2_373	931_45_88	549_45_313	284_6_1	201_01_137	203_03_317	206_45_225	446_45_95	463_2_1	565_2_28	1119_35_1	333_12_1	227_12_63	1418_45_172	485_6_162	457_01_56	78_012_88	39_6_395	1729_6_27	52_45_9	357_4_29	299_01_1	687_2_118	729_45_1	821_6_95	358_45_447
151_45_85	586_45_1	152_2_555	157_45_257	218_6_101	219_45_23	115_6_97	1482_2_469	63_2_1	149_45_1	389_6_132	256_2_1	170_6_478	1198_45_79	1427_35_370	956_45_48	521_12_56	1251_45_47	1403_2_361	931_45_67	549_45_283	284_6_1	201_01_97	203_03_313	206_45_243	446_45_86	463_2_1	565_2_28	1119_35_1	333_12_1	227_12_63	1418_45_166	485_6_221	457_01_64	78_012_84	39_6_394	1729_6_26	52_45_6	357_4_27	299_01_1	687_2_132	729_45_1	821_6_111	358_45_447
151_45_90	586_45_1	152_2_541	157_45_264	218_6_92	219_45_18	115_6_94	1482_2_480	63_2_1	149_45_1	389_6_140	256_2_1	170_6_491	1198_45_82	1427_35_382	956_45_56	521_12_61	1251_45_41	1403_2_385	931_45_54	549_45_266	284_6_1	201_01_74	203_03_295	206_45_241	446_45_69	463_2_1	565_2_27	1119_35_1	333_12_1	227_12_65	1418_45_142	485_6_271	457_01_64	78_012_84	39_6_407	1729_6_23	52_45_3	357_4_28	299_01_1	687_2_141	729_45_1	821_6_128	358_45_426
151_45_84	586_45_1	152_2_556	157_45_263	218_6_100	219_45_19	115_6_89	1482_2_433	63_2_1	149_45_1	389_6_148	256_2_1	170_6_465	1198_45_97	1427_35_384	956_45_59	521_12_66	1251_45_42	1403_2_435	931_45_36	549_45_275	284_6_1	201_01_66	203_03_316	206_45_229	446_45_73	463_2_1	565_2_19	1119_35_1	333_12_1	227_12_72	1418_45_129	485_6_282	457_01_78	78_012_102	39_6_410	1729_6_33	52_45_4	357_4_34	299_01_1	687_2_158	729_45_1	821_6_140	358_45_407
151_45_80	586_45_1	152_2_526	157_45_256	218_6_110	219_45_20	115_6_91	1482_2_371	63_2_1	149_45_1	389_6_157	256_2_1	170_6_474	1198_45_103	1427_35_370	956_45_67	521_12_64	1251_45_46	1403_2_455	931_45_39	549_45_297	284_6_1	201_01_67	203_03_332	206_45_220	446_45_81	463_2_1	565_2_12	1119_35_1	333_12_1	227_12_95	1418_45_106	485_6_303	457_01_99	78_012_108	39_6_403	1729_6_27	52_45_6	357_4_44	299_01_1	687_2_163	729_45_1	821_6_166	358_45_384
151_45_75	586_45_1	152_2_545	157_45_246	218_6_132	219_45_27	115_6_79	1482_2_325	63_2_1	149_45_1	389_6_158	256_2_1	170_6_438	1198_45_115	1427_35_357	956_45_64	521_12_55	1251_45_47	1403_2_499	931_45_38	549_45_325	284_6_1	201_01_65	203_03_322	206_45_218	446_45_75	463_2_1	565_2_2	1119_35_1	333_12_1	227_12_105	1418_45_88	485_6_295	457_01_100	78_012_95	39_6_417	1729_6_36	52_45_4	357_4_50	299_01_1	687_2_190	729_45_1	821_6_175	358_45_367
151_45_76	586_45_1	152_2_571	157_45_239	218_6_143	219_45_28	115_6_78	1482_2_287	63_2_1	149_45_1	389_6_146	256_2_1	170_6_437	1198_45_105	1427_35_327	956_45_59	521_12_55	1251_45_43	1403_2_538	931_45_32	549_45_349	284_6_1	201_01_57	203_03_291	206_45_187	446_45_66	463_2_1	565_2_1	1119_35_1	333_12_1	227_12_134	1418_45_71	485_6_310	457_01_80	78_012_85	39_6_432	1729_6_44	52_45_5	357_4_56	299_01_1	687_2_215	729_45_1	821_6_184	358_45_352
151_45_70	586_45_1	152_2_571	157_45_208	218_6_169	219_45_35	115_6_86	1482_2_255	63_2_1	389_6_121	256_2_1	170_6_426	1198_45_110	1427_35_317	956_45_48	521_12_53	1251_45_50	1403_2_570	931_45_33	549_45_372	284_6_1	201_01_51	203_03_277	206_45_153	446_45_71	463_2_1	149_45_1	1119_35_1	333_12_1	227_12_139	1418_45_51	485_6_287	457_01_73	78_012_73	39_6_433	1729_6_50	52_45_9	357_4_52	299_01_1	687_2_224	729_45_1	821_6_188	358_45_363
151_45_68	586_45_1	152_2_615	157_45_202	218_6_190	219_45_48	115_6_82	1482_2_259	63_2_1	389_6_92	256_2_1	170_6_397	1198_45_101	1427_35_276	956_45_43	521_12_43	1251_45_45	1403_2_582	931_45_33	549_45_361	284_6_1	201_01_48	203_03_294	206_45_134	446_45_81	463_2_1	149_45_1	1119_35_1	333_12_1	227_12_138	1418_45_37	485_6_283	457_01_48	78_012_78	39_6_452	1729_6_51	52_45_13	357_4_48	299_01_1	687_2_204	729_45_1	821_6_192	358_45_357
151_45_58	586_45_1	152_2_633	157_45_193	218_6_202	219_45_63	115_6_104	1482_2_291	63_2_1	389_6_70	256_2_1	170_6_387	1198_45_91	1427_35_243	956_45_27	521_12_38	1251_45_35	1403_2_590	931_45_42	549_45_353	284_6_1	201_01_59	203_03_304	206_45_121	446_45_87	463_2_1	149_45_1	1119_35_1	333_12_1	227_12_111	1418_45_24	485_6_261	457_01_34	78_012_89	39_6_466	1729_6_52	52_45_14	357_4_50	299_01_1	687_2_175	729_45_1	821_6_195	358_45_340
151_45_55	586_45_1	152_2_628	157_45_186	218_6_218	219_45_87	115_6_126	1482_2_308	63_2_1	389_6_55	256_2_1	170_6_359	1198_45_74	1427_35_203	956_45_26	521_12_34	1251_45_29	1403_2_587	931_45_56	549_45_341	284_6_1	201_01_87	203_03_357	206_45_118	446_45_112	463_2_1	149_45_1	1119_35_1	333_12_1	227_12_97	1418_45_23	485_6_229	457_01_34	78_012_120	39_6_456	1729_6_62	52_45_20	357_4_49	299_01_1	687_2_149	729_45_1	821_6_177	358_45_348
151_45_54	586_45_1	152_2_643	157_45_181	218_6_238	219_45_97	115_6_137	1482_2_356	63_2_1	389_6_46	256_2_1	170_6_355	1198_45_64	1427_35_191	956_45_17	521_12_30	1251_45_31	1403_2_572	931_45_65	549_45_327	284_6_1	201_01_114	203_03_381	206_45_114	446_45_140	463_2_1	149_45_1	1119_35_1	333_12_1	227_12_74	1418_45_27	485_6_192	457_01_38	78_012_138	39_6_452	1729_6_71	52_45_23	357_4_59	299_01_1	687_2_117	729_45_1	821_6_164	358_45_335
151_45_67	586_45_1	152_2_603	157_45_168	218_6_238	219_45_101	115_6_169	1482_2_407	63_2_1	389_6_49	256_2_1	170_6_366	1198_45_48	1427_35_195	956_45_12	521_12_19	1251_45_31	1403_2_551	931_45_75	549_45_327	284_6_1	201_01_146	203_03_387	206_45_128	446_45_167	463_2_1	149_45_1	1119_35_1	333_12_1	227_12_58	1418_45_32	485_6_159	457_01_49	78_012_141	39_6_457	1729_6_72	52_45_30	357_4_59	299_01_1	687_2_104	729_45_1	821_6_176	358_45_317
151_45_67	586_45_1	152_2_595	157_45_172	218_6_232	219_45_100	115_6_177	1482_2_427	63_2_1	389_6_55	256_2_1	170_6_387	1198_45_28	1427_35_207	956_45_12	521_12_17	1251_45_33	1403_2_509	931_45_92	549_45_306	284_6_1	201_01_168	203_03_391	206_45_164	446_45_185	463_2_1	149_45_1	1119_35_1	333_12_1	227_12_52	1418_45_37	485_6_154	457_01_63	78_012_139	39_6_460	1729_6_74	52_45_34	357_4_61	299_01_1	687_2_96	729_45_1	821_6_162	358_45_309
151_45_71	586_45_1	152_2_570	157_45_178	218_6_223	219_45_85	115_6_198	1482_2_434	63_2_1	389_6_56	256_2_1	170_6_410	1198_45_21	1427_35_231	956_45_11	521_12_11	1251_45_36	1403_2_447	931_45_104	549_45_285	284_6_1	201_01_157	203_03_387	206_45_186	446_45_201	463_2_1	149_45_1	1119_35_1	333_12_1	227_12_44	1418_45_56	485_6_149	457_01_59	78_012_138	39_6_451	1729_6_70	52_45_31	357_4_74	299_01_1	687_2_93	729_45_1	821_6_163	358_45_315
151_45_83	586_45_1	152_2_589	157_45_165	218_6_219	219_45_68	115_6_225	1482_2_414	63_2_1	389_6_58	256_2_1	170_6_439	1198_45_11	1427_35_268	956_45_9	521_12_9	1251_45_43	1403_2_430	931_45_122	549_45_247	284_6_1	201_01_155	203_03_387	206_45_222	446_45_190	463_2_1	149_45_1	1119_35_1	333_12_1	227_12_34	1418_45_68	485_6_153	457_01_54	78_012_118	39_6_440	1729_6_62	52_45_29	357_4_60	299_01_1	687_2_88	729_45_1	821_6_142	358_45_292
151_45_81	586_45_1	152_2_609	157_45_154	218_6_195	219_45_59	115_6_246	1482_2_380	63_2_1	389_6_62	256_2_1	170_6_451	1198_45_6	1427_35_297	956_45_5	521_12_12	1251_45_47	1403_2_457	931_45_139	549_45_215	284_6_1	201_01_125	203_03_431	206_45_237	446_45_195	463_2_1	149_45_1	1119_35_1	333_12_1	227_12_28	1418_45_87	485_6_150	457_01_56	78_012_81	39_6_446	1729_6_40	52_45_22	357_4_56	299_01_1	687_2_92	729_45_1	821_6_127	358_45_293
151_45_84	586_45_1	152_2_633	157_45_138	218_6_193	219_45_46	115_6_261	1482_2_351	63_2_1	389_6_74	256_2_1	170_6_429	1198_45_2	1427_35_344	956_45_1	521_12_12	1251_45_62	1403_2_531	931_45_153	549_45_207	284_6_1	201_01_98	203_03_442	206_45_250	446_45_170	463_2_1	149_45_1	1119_35_1	333_12_1	227_12_10	1418_45_84	485_6_164	457_01_52	78_012_50	39_6_449	1729_6_28	52_45_11	357_4_58	299_01_1	687_2_98	729_45_1	821_6_107	358_45_296
151_45_102	152_2_627	157_45_150	218_6_154	219_45_42	115_6_279	1482_2_327	63_2_1	256_2_1	170_6_469	1418_45_91	1427_35_361	956_45_1	521_12_13	1251_45_64	1403_2_560	931_45_157	549_45_192	284_6_1	201_01_71	203_03_443	206_45_261	446_45_146	463_2_1	149_45_1	1119_35_1	333_12_1	227_12_5	389_6_95	485_6_168	457_01_54	78_012_42	39_6_455	1729_6_27	52_45_6	357_4_55	299_01_1	687_2_100	729_45_1	821_6_90	358_45_303
151_45_113	152_2_601	157_45_157	218_6_129	219_45_40	115_6_290	1482_2_329	63_2_1	256_2_1	170_6_490	1418_45_90	1427_35_418	521_12_16	1251_45_65	1403_2_592	931_45_147	549_45_199	284_6_1	201_01_61	203_03_450	206_45_272	446_45_111	463_2_1	149_45_1	1119_35_1	333_12_1	227_12_4	389_6_112	485_6_184	457_01_53	78_012_43	39_6_458	1729_6_21	52_45_3	357_4_56	299_01_1	687_2_102	729_45_1	821_6_84	358_45_297
151_45_107	152_2_571	157_45_180	218_6_119	219_45_38	115_6_298	1482_2_354	63_2_1	256_2_1	170_6_520	1418_45_78	1427_35_418	521_12_17	1251_45_63	1403_2_623	931_45_120	549_45_216	284_6_1	201_01_62	203_03_459	206_45_264	446_45_93	463_2_1	149_45_1	1119_35_1	333_12_1	227_12_3	389_6_130	485_6_189	457_01_60	78_012_49	39_6_461	1729_6_18	52_45_1	357_4_51	299_01_1	687_2_113	729_45_1	821_6_75	358_45_314
151_45_110	152_2_555	157_45_200	218_6_115	219_45_42	115_6_295	1482_2_355	63_2_1	256_2_1	170_6_557	1418_45_59	1427_35_416	521_12_18	1251_45_58	1403_2_613	931_45_114	549_45_220	284_6_1	201_01_53	203_03_475	206_45_232	446_45_78	463_2_1	149_45_1	1119_35_1	333_12_1	227_12_3	389_6_149	485_6_202	457_01_72	78_012_44	39_6_483	1729_6_13	357_4_44	299_01_1	687_2_106	729_45_1	821_6_66	358_45_325
151_45_121	152_2_542	157_45_230	218_6_111	219_45_49	115_6_289	1482_2_342	63_2_1	256_2_1	170_6_576	1418_45_48	1427_35_433	521_12_19	1251_45_55	1403_2_554	931_45_93	549_45_244	284_6_1	201_01_48	203_03_484	206_45_208	446_45_60	463_2_1	149_45_1	1119_35_1	333_12_1	227_12_2	389_6_178	485_6_214	457_01_78	78_012_53	39_6_513	1729_6_13	357_4_32	299_01_1	687_2_122	729_45_1	821_6_64	358_45_328
151_45_128	152_2_552	157_45_251	218_6_110	219_45_55	115_6_286	1482_2_328	63_2_1	256_2_1	170_6_564	1418_45_41	1427_35_450	521_12_17	1251_45_52	1403_2_491	931_45_73	549_45_268	284_6_1	201_01_47	203_03_486	206_45_177	446_45_54	463_2_1	149_45_1	1119_35_1	333_12_1	227_12_2	389_6_190	485_6_205	457_01_96	78_012_56	39_6_542	1729_6_10	357_4_32	299_01_1	687_2_138	729_45_1	821_6_60	358_45_371
151_45_134	152_2_597	157_45_247	218_6_114	219_45_62	115_6_259	1482_2_323	63_2_1	256_2_1	170_6_562	1418_45_41	1427_35_443	521_12_20	1251_45_48	1403_2_469	931_45_52	549_45_283	284_6_1	201_01_50	203_03_459	206_45_152	446_45_58	463_2_1	149_45_1	1119_35_1	333_12_1	227_12_1	389_6_198	485_6_202	457_01_99	78_012_52	39_6_555	1729_6_6	357_4_26	299_01_1	687_2_150	729_45_1	821_6_59	358_45_404
151_45_132	152_2_619	157_45_258	218_6_108	219_45_77	115_6_236	1482_2_346	63_2_1	256_2_1	170_6_561	1418_45_49	1427_35_447	521_12_25	1251_45_42	1403_2_465	931_45_42	549_45_287	284_6_1	201_01_56	203_03_449	206_45_125	446_45_73	463_2_1	149_45_1	1119_35_1	333_12_1	389_6_196	485_6_211	457_01_85	78_012_51	39_6_570	1729_6_6	357_4_27	299_01_1	687_2_144	729_45_1	821_6_54	358_45_449
151_45_127	152_2_663	157_45_248	218_6_108	219_45_78	115_6_222	1482_2_349	63_2_1	256_2_1	170_6_563	1418_45_52	1427_35_447	521_12_31	1251_45_25	1403_2_484	931_45_44	549_45_276	284_6_1	201_01_60	203_03_424	206_45_100	446_45_79	463_2_1	149_45_1	1119_35_1	333_12_1	389_6_174	485_6_190	457_01_61	78_012_58	39_6_610	1729_6_6	357_4_29	299_01_1	687_2_131	729_45_1	821_6_53	358_45_443
151_45_120	152_2_675	157_45_265	218_6_104	219_45_89	115_6_208	1482_2_395	63_2_1	256_2_1	170_6_541	1418_45_62	1427_35_442	521_12_40	1251_45_17	1403_2_496	931_45_50	549_45_274	284_6_1	201_01_70	203_03_400	206_45_107	446_45_86	463_2_1	149_45_1	1119_35_1	333_12_1	389_6_160	485_6_189	457_01_39	78_012_58	39_6_591	1729_6_12	357_4_21	299_01_1	687_2_109	729_45_1	821_6_56	358_45_427
151_45_115	152_2_702	157_45_263	218_6_101	219_45_84	115_6_205	1482_2_402	63_2_1	256_2_1	170_6_501	1418_45_60	1427_35_464	521_12_34	1251_45_12	1403_2_539	931_45_63	549_45_284	284_6_1	201_01_68	203_03_357	206_45_104	446_45_93	463_2_1	149_45_1	1119_35_1	333_12_1	389_6_140	485_6_189	457_01_30	78_012_56	39_6_580	1729_6_20	357_4_17	299_01_1	687_2_84	729_45_1	821_6_54	358_45_412
151_45_107	152_2_784	157_45_244	218_6_99	219_45_72	115_6_192	1482_2_408	63_2_1	256_2_1	170_6_463	1418_45_62	1427_35_474	521_12_26	1251_45_8	1403_2_548	931_45_78	549_45_305	284_6_1	201_01_54	203_03_360	206_45_105	446_45_110	463_2_1	149_45_1	1119_35_1	333_12_1	389_6_127	485_6_194	457_01_26	78_012_60	39_6_569	1729_6_16	357_4_15	299_01_1	687_2_66	729_45_1	821_6_57	358_45_404
151_45_80	152_2_845	157_45_228	218_6_87	219_45_72	115_6_181	1482_2_411	63_2_1	256_2_1	170_6_433	1418_45_61	1427_35_473	521_12_19	1251_45_8	1403_2_562	931_45_82	549_45_308	284_6_1	201_01_44	203_03_361	206_45_119	446_45_138	463_2_1	149_45_1	1119_35_1	333_12_1	389_6_128	485_6_198	457_01_25	78_012_72	39_6_550	1729_6_20	357_4_7	299_01_1	687_2_46	729_45_1	821_6_76	358_45_417
151_45_60	152_2_889	157_45_234	218_6_88	219_45_68	115_6_185	1482_2_372	63_2_1	256_2_1	170_6_397	1418_45_58	1427_35_463	521_12_17	1251_45_9	1403_2_546	931_45_94	549_45_340	284_6_1	201_01_41	203_03_378	206_45_136	446_45_176	463_2_1	149_45_1	1119_35_1	333_12_1	389_6_112	485_6_215	457_01_24	78_012_85	39_6_532	1729_6_26	357_4_8	299_01_1	687_2_32	729_45_1	821_6_73	358_45_392
151_45_48	152_2_913	157_45_248	218_6_86	219_45_59	115_6_194	1482_2_339	63_2_1	256_2_1	170_6_389	1418_45_56	1427_35_484	521_12_16	1251_45_8	1403_2_507	931_45_120	549_45_344	284_6_1	201_01_45	203_03_441	206_45_160	446_45_193	463_2_1	149_45_1	1119_35_1	333_12_1	389_6_106	485_6_242	457_01_26	78_012_95	39_6_504	1729_6_21	357_4_15	299_01_1	687_2_12	729_45_1	821_6_86	358_45_361
151_45_40	152_2_922	157_45_262	218_6_92	219_45_52	115_6_189	1482_2_298	63_2_1	256_2_1	170_6_363	1418_45_57	1427_35_470	521_12_7	1251_45_9	1403_2_490	931_45_128	549_45_338	284_6_1	201_01_54	203_03_470	206_45_177	446_45_227	463_2_1	149_45_1	1119_35_1	333_12_1	389_6_108	485_6_258	457_01_38	78_012_102	39_6_477	1729_6_27	357_4_19	299_01_1	687_2_1	729_45_1	821_6_102	358_45_346
151_45_34	152_2_878	157_45_298	218_6_99	219_45_44	115_6_189	1482_2_242	256_2_1	170_6_386	1418_45_60	1427_35_474	521_12_5	1251_45_11	1403_2_466	931_45_156	549_45_333	284_6_1	201_01_53	203_03_517	206_45_197	446_45_256	463_2_1	149_45_1	1119_35_1	333_12_1	389_6_108	485_6_274	457_01_46	78_012_114	39_6_430	1729_6_36	357_4_26	299_01_1	729_45_1	821_6_92	358_45_334
151_45_31	152_2_816	157_45_304	218_6_94	219_45_37	115_6_175	1482_2_230	256_2_1	170_6_363	1418_45_69	1427_35_471	521_12_9	1251_45_11	1403_2_492	931_45_152	549_45_324	284_6_1	201_01_56	203_03_504	206_45_202	446_45_261	463_2_1	149_45_1	1119_35_1	333_12_1	389_6_108	485_6_294	457_01_48	78_012_142	39_6_439	1729_6_43	357_4_43	299_01_1	729_45_1	821_6_112	358_45_336
151_45_46	152_2_834	157_45_319	218_6_93	219_45_42	115_6_154	1482_2_209	256_2_1	170_6_388	1418_45_79	1427_35_449	521_12_10	1251_45_12	1403_2_515	931_45_162	549_45_287	284_6_1	201_01_57	203_03_497	206_45_196	446_45_255	463_2_1	149_45_1	1119_35_1	333_12_1	389_6_119	485_6_301	457_01_57	78_012_127	39_6_436	1729_6_46	357_4_51	299_01_1	729_45_1	821_6_120	358_45_339
151_45_46	152_2_808	157_45_327	218_6_95	219_45_44	115_6_138	1482_2_238	256_2_1	170_6_411	1418_45_95	1427_35_438	521_12_8	1251_45_17	1403_2_506	931_45_157	549_45_246	284_6_1	201_01_54	203_03_489	206_45_168	446_45_232	463_2_1	149_45_1	1119_35_1	333_12_1	389_6_118	485_6_313	457_01_56	78_012_118	39_6_425	1729_6_48	357_4_64	299_01_1	729_45_1	821_6_143	358_45_348
151_45_49	152_2_846	157_45_327	218_6_93	219_45_44	115_6_128	1482_2_294	256_2_1	170_6_405	1418_45_111	1427_35_409	521_12_7	1251_45_20	1403_2_509	931_45_163	549_45_228	284_6_1	201_01_50	203_03_436	206_45_157	446_45_204	463_2_1	149_45_1	1119_35_1	333_12_1	389_6_97	485_6_320	457_01_55	78_012_105	39_6_410	1729_6_57	357_4_77	299_01_1	729_45_1	821_6_153	358_45_328
151_45_45	152_2_922	157_45_335	218_6_107	219_45_36	115_6_113	1482_2_323	256_2_1	170_6_433	1418_45_130	1427_35_380	521_12_10	1251_45_29	1403_2_509	931_45_154	549_45_186	284_6_1	201_01_46	203_03_383	206_45_129	446_45_160	463_2_1	149_45_1	1119_35_1	333_12_1	389_6_96	485_6_324	457_01_42	78_012_74	39_6_427	1729_6_47	357_4_82	299_01_1	729_45_1	821_6_163	358_45_328
151_45_44	152_2_893	157_45_328	218_6_105	219_45_37	115_6_112	1482_2_387	256_2_1	170_6_415	1418_45_127	1427_35_339	521_12_14	1251_45_37	1403_2_509	931_45_139	549_45_213	284_6_1	201_01_38	203_03_372	206_45_111	446_45_138	463_2_1	149_45_1	1119_35_1	333_12_1	389_6_106	485_6_315	457_01_28	78_012_60	39_6_429	1729_6_44	357_4_90	299_01_1	729_45_1	821_6_183	358_45_315
151_45_39	152_2_874	157_45_324	218_6_105	219_45_41	115_6_109	1482_2_422	256_2_1	170_6_412	1418_45_129	1427_35_308	521_12_24	1251_45_50	1403_2_515	931_45_110	549_45_208	284_6_1	201_01_41	203_03_381	206_45_102	446_45_136	463_2_1	149_45_1	1119_35_1	333_12_1	389_6_109	485_6_303	457_01_31	78_012_38	39_6_425	1729_6_42	357_4_97	299_01_1	729_45_1	821_6_194	358_45_294
151_45_41	152_2_858	157_45_309	218_6_89	219_45_56	115_6_113	1482_2_464	256_2_1	170_6_414	1418_45_126	1427_35_260	521_12_24	1251_45_58	1403_2_480	931_45_89	549_45_214	284_6_1	201_01_40	203_03_449	206_45_94	446_45_121	463_2_1	149_45_1	1119_35_1	333_12_1	389_6_133	485_6_295	457_01_46	78_012_28	39_6_442	1729_6_35	357_4_99	299_01_1	729_45_1	821_6_209	358_45_262
151_45_34	152_2_827	157_45_294	218_6_82	219_45_66	115_6_110	1482_2_466	256_2_1	170_6_414	1418_45_132	1427_35_219	521_12_21	1251_45_68	1403_2_469	931_45_72	549_45_245	284_6_1	201_01_49	203_03_463	206_45_93	446_45_114	463_2_1	149_45_1	1119_35_1	333_12_1	389_6_139	485_6_282	457_01_62	78_012_33	39_6_472	1729_6_26	357_4_99	299_01_1	729_45_1	821_6_224	358_45_255
151_45_26	152_2_859	157_45_273	218_6_88	219_45_91	115_6_123	1482_2_448	256_2_1	170_6_425	1418_45_130	1427_35_191	521_12_20	1251_45_69	1403_2_425	931_45_64	549_45_255	284_6_1	201_01_49	203_03_463	206_45_97	446_45_98	463_2_1	149_45_1	1119_35_1	333_12_1	389_6_151	485_6_268	457_01_71	78_012_54	39_6_521	1729_6_20	357_4_96	299_01_1	729_45_1	821_6_232	358_45_228
151_45_21	152_2_873	157_45_243	218_6_104	219_45_90	115_6_141	1482_2_411	256_2_1	170_6_451	1418_45_111	1427_35_197	521_12_10	1251_45_78	1403_2_373	931_45_57	549_45_292	284_6_1	201_01_47	203_03_481	206_45_93	446_45_88	463_2_1	149_45_1	1119_35_1	333_12_1	389_6_189	485_6_246	457_01_72	78_012_62	39_6_531	1729_6_11	357_4_91	299_01_1	729_45_1	821_6_233	358_45_233
151_45_21	152_2_866	157_45_246	218_6_113	219_45_85	115_6_165	1482_2_342	256_2_1	170_6_476	1418_45_93	1427_35_201	521_12_12	1251_45_72	1403_2_357	931_45_59	549_45_347	284_6_1	201_01_52	203_03_504	206_45_97	446_45_93	463_2_1	149_45_1	1119_35_1	333_12_1	389_6_210	485_6_227	457_01_63	78_012_75	39_6_555	1729_6_10	357_4_84	299_01_1	729_45_1	821_6_241	358_45_222
151_45_20	152_2_870	157_45_234	218_6_126	219_45_77	115_6_202	1482_2_290	256_2_1	170_6_503	1418_45_77	1427_35_222	521_12_18	1251_45_68	1403_2_341	931_45_59	549_45_354	284_6_1	201_01_61	203_03_512	206_45_111	446_45_90	463_2_1	149_45_1	1119_35_1	333_12_1	389_6_223	485_6_242	457_01_47	78_012_83	39_6_579	1729_6_11	357_4_79	299_01_1	729_45_1	821_6_220	358_45_237
151_45_28	152_2_859	157_45_224	218_6_123	219_45_71	115_6_220	1482_2_275	256_2_1	170_6_541	1418_45_70	1427_35_237	521_12_22	1251_45_67	1403_2_351	931_45_63	549_45_344	284_6_1	201_01_58	203_03_526	206_45_133	446_45_96	463_2_1	149_45_1	1119_35_1	333_12_1	389_6_238	485_6_222	457_01_33	78_012_83	39_6_597	1729_6_10	357_4_66	299_01_1	729_45_1	821_6_198	358_45_243
151_45_36	152_2_837	157_45_241	218_6_124	219_45_73	115_6_230	1482_2_296	256_2_1	170_6_591	1418_45_55	1427_35_243	521_12_23	1251_45_64	1403_2_388	931_45_68	549_45_335	284_6_1	201_01_53	203_03_531	206_45_140	446_45_101	463_2_1	149_45_1	1119_35_1	333_12_1	389_6_254	485_6_211	457_01_22	78_012_85	39_6_582	1729_6_12	357_4_56	299_01_1	729_45_1	821_6_184	358_45_238
151_45_42	152_2_797	157_45_247	218_6_112	219_45_67	115_6_243	1482_2_295	256_2_1	170_6_609	1418_45_39	1427_35_254	521_12_26	1251_45_53	1403_2_442	931_45_72	549_45_333	284_6_1	201_01_47	203_03_515	206_45_153	446_45_100	463_2_1	149_45_1	1119_35_1	333_12_1	389_6_240	485_6_203	457_01_24	78_012_78	39_6_560	1729_6_15	357_4_41	299_01_1	729_45_1	821_6_159	358_45_246
151_45_45	152_2_721	157_45_254	218_6_112	219_45_68	115_6_237	1482_2_347	256_2_1	170_6_609	1418_45_31	1427_35_257	521_12_22	1251_45_37	1403_2_473	931_45_91	549_45_297	284_6_1	201_01_51	203_03_509	206_45_182	446_45_113	463_2_1	149_45_1	1119_35_1	333_12_1	389_6_233	485_6_213	457_01_35	78_012_70	39_6_506	1729_6_13	357_4_30	299_01_1	729_45_1	821_6_147	358_45_276
151_45_47	152_2_645	157_45_283	218_6_111	219_45_75	115_6_242	1482_2_415	256_2_1	170_6_590	1418_45_41	1427_35_243	521_12_19	1251_45_22	1403_2_508	931_45_100	549_45_276	284_6_1	201_01_64	203_03_473	206_45_194	446_45_116	463_2_1	149_45_1	1119_35_1	333_12_1	389_6_211	485_6_213	457_01_49	78_012_65	39_6_458	1729_6_14	357_4_32	299_01_1	729_45_1	821_6_147	358_45_308
151_45_53	152_2_642	157_45_298	218_6_96	219_45_78	115_6_239	1482_2_459	256_2_1	170_6_557	1418_45_40	1427_35_261	521_12_21	1251_45_14	1403_2_507	931_45_119	549_45_257	284_6_1	201_01_82	203_03_486	206_45_206	446_45_130	463_2_1	149_45_1	1119_35_1	333_12_1	389_6_196	485_6_227	457_01_64	78_012_62	39_6_412	1729_6_14	357_4_36	299_01_1	729_45_1	821_6_140	358_45_335
151_45_58	152_2_630	157_45_305	218_6_81	219_45_85	115_6_256	1482_2_537	256_2_1	170_6_519	1418_45_46	1427_35_262	521_12_19	1251_45_10	1403_2_479	931_45_150	549_45_242	284_6_1	201_01_104	203_03_477	206_45_229	446_45_141	463_2_1	149_45_1	1119_35_1	333_12_1	389_6_181	485_6_245	457_01_64	78_012_50	39_6_350	1729_6_11	357_4_31	299_01_1	729_45_1	821_6_134	358_45_400
151_45_68	152_2_627	157_45_305	218_6_81	219_45_95	115_6_231	1482_2_570	256_2_1	170_6_459	1418_45_55	1427_35_288	521_12_18	1251_45_11	1403_2_474	931_45_157	549_45_252	284_6_1	201_01_134	203_03_458	206_45_243	446_45_138	463_2_1	149_45_1	1119_35_1	333_12_1	389_6_176	485_6_254	457_01_60	78_012_37	39_6_291	1729_6_10	357_4_28	299_01_1	729_45_1	821_6_133	358_45_446
151_45_81	152_2_679	157_45_302	218_6_73	219_45_88	115_6_226	1482_2_623	256_2_1	170_6_435	1418_45_50	1427_35_300	521_12_25	1251_45_9	1403_2_438	931_45_154	549_45_246	284_6_1	201_01_148	203_03_457	206_45_248	446_45_152	463_2_1	149_45_1	1119_35_1	333_12_1	389_6_160	485_6_274	457_01_58	78_012_31	39_6_258	1729_6_2	357_4_29	299_01_1	729_45_1	821_6_127	358_45_478
151_45_86	152_2_709	157_45_306	218_6_68	219_45_90	115_6_225	1482_2_615	256_2_1	170_6_412	1418_45_50	1427_35_316	521_12_29	1251_45_7	1403_2_407	931_45_166	549_45_243	284_6_1	201_01_123	203_03_421	206_45_249	446_45_157	463_2_1	149_45_1	1119_35_1	333_12_1	389_6_145	485_6_283	457_01_69	78_012_27	39_6_247	1729_6_1	357_4_35	299_01_1	729_45_1	821_6_127	358_45_543
151_45_91	152_2_797	157_45_290	218_6_66	219_45_90	115_6_198	1482_2_576	256_2_1	170_6_392	1418_45_53	1427_35_329	521_12_25	1251_45_6	1403_2_413	931_45_170	549_45_225	201_01_123	203_03_384	206_45_262	446_45_179	463_2_1	149_45_1	1119_35_1	333_12_1	389_6_129	485_6_275	457_01_77	78_012_35	39_6_242	357_4_41	299_01_1	729_45_1	821_6_126	358_45_549
151_45_95	152_2_862	157_45_280	218_6_58	219_45_85	115_6_188	1482_2_494	256_2_1	170_6_373	1418_45_64	1427_35_354	521_12_24	1251_45_5	1403_2_410	931_45_157	549_45_217	201_01_100	203_03_381	206_45_247	446_45_201	463_2_1	149_45_1	1119_35_1	333_12_1	389_6_117	485_6_274	457_01_82	78_012_33	39_6_256	357_4_48	299_01_1	729_45_1	821_6_117	358_45_569
151_45_88	152_2_946	157_45_253	218_6_63	219_45_83	115_6_190	1482_2_424	256_2_1	170_6_382	1418_45_58	1427_35_364	521_12_16	1251_45_4	1403_2_383	931_45_161	549_45_211	201_01_71	203_03_401	206_45_221	446_45_208	463_2_1	149_45_1	1119_35_1	333_12_1	389_6_120	485_6_269	457_01_69	78_012_34	39_6_276	357_4_52	299_01_1	729_45_1	821_6_102	358_45_562
151_45_92	152_2_995	157_45_221	218_6_63	219_45_84	115_6_189	1482_2_383	256_2_1	170_6_376	1418_45_76	1427_35_373	521_12_13	1251_45_4	1403_2_406	931_45_156	549_45_207	201_01_59	203_03_418	206_45_221	446_45_199	463_2_1	149_45_1	1119_35_1	333_12_1	389_6_131	485_6_265	457_01_55	78_012_35	39_6_294	357_4_43	299_01_1	729_45_1	821_6_93	358_45_548
151_45_68	152_2_1052	157_45_218	218_6_58	219_45_84	115_6_185	1482_2_360	256_2_1	170_6_374	1418_45_70	1427_35_375	521_12_13	1251_45_7	1403_2_354	931_45_140	549_45_202	201_01_58	203_03_428	206_45_211	446_45_183	463_2_1	149_45_1	1119_35_1	333_12_1	389_6_149	485_6_287	457_01_53	78_012_41	39_6_293	357_4_45	299_01_1	729_45_1	821_6_76	358_45_536
151_45_57	152_2_1101	157_45_201	218_6_61	219_45_95	115_6_203	1482_2_353	256_2_1	170_6_352	1418_45_61	1427_35_399	521_12_9	1251_45_15	1403_2_302	931_45_120	549_45_225	201_01_63	203_03_447	206_45_184	446_45_176	463_2_1	149_45_1	1119_35_1	333_12_1	389_6_170	485_6_283	457_01_43	78_012_62	39_6_289	357_4_39	299_01_1	729_45_1	821_6_74	358_45_496
151_45_42	152_2_1131	157_45_206	218_6_58	219_45_91	115_6_203	1482_2_363	256_2_1	170_6_397	1418_45_63	1427_35_442	521_12_10	1251_45_19	1403_2_298	931_45_108	549_45_221	201_01_53	203_03_472	206_45_159	446_45_157	463_2_1	149_45_1	1119_35_1	333_12_1	389_6_174	485_6_285	457_01_44	78_012_85	39_6_291	357_4_40	299_01_1	729_45_1	821_6_64	358_45_456
151_45_39	152_2_1095	157_45_204	218_6_60	219_45_111	115_6_219	1482_2_362	256_2_1	170_6_403	1418_45_58	1427_35_470	521_12_15	1251_45_26	1403_2_333	931_45_94	549_45_221	201_01_40	203_03_454	206_45_128	446_45_140	463_2_1	149_45_1	1119_35_1	333_12_1	389_6_191	485_6_294	457_01_54	78_012_101	39_6_307	357_4_42	299_01_1	729_45_1	821_6_61	358_45_423
151_45_31	152_2_1013	157_45_201	218_6_57	219_45_113	115_6_235	1482_2_382	256_2_1	170_6_418	1418_45_59	1427_35_473	521_12_26	1251_45_29	1403_2_326	931_45_86	549_45_226	201_01_38	203_03_449	206_45_118	446_45_132	463_2_1	149_45_1	1119_35_1	333_12_1	389_6_197	485_6_292	457_01_61	78_012_104	39_6_319	357_4_57	299_01_1	729_45_1	821_6_68	358_45_405
151_45_21	152_2_978	157_45_191	218_6_67	219_45_115	115_6_236	1482_2_401	256_2_1	170_6_423	1418_45_64	1427_35_458	521_12_24	1251_45_29	1403_2_320	931_45_93	549_45_239	201_01_37	203_03_395	206_45_100	446_45_109	463_2_1	149_45_1	1119_35_1	333_12_1	389_6_193	485_6_272	457_01_56	78_012_112	39_6_344	357_4_75	299_01_1	729_45_1	821_6_70	358_45_407
151_45_20	152_2_871	157_45_213	218_6_69	219_45_126	115_6_257	1482_2_446	256_2_1	170_6_415	1418_45_55	1427_35_427	521_12_26	1251_45_31	1403_2_343	931_45_95	549_45_233	201_01_35	203_03_378	206_45_103	446_45_98	463_2_1	149_45_1	1119_35_1	333_12_1	389_6_216	485_6_256	457_01_48	78_012_100	39_6_359	357_4_86	299_01_1	729_45_1	821_6_74	358_45_412
151_45_19	152_2_820	157_45_210	218_6_88	219_45_134	115_6_254	1482_2_502	256_2_1	170_6_413	1418_45_55	1427_35_419	521_12_17	1251_45_23	1403_2_352	931_45_102	549_45_256	201_01_32	203_03_367	206_45_125	446_45_90	463_2_1	149_45_1	1119_35_1	333_12_1	389_6_215	485_6_244	457_01_50	78_012_81	39_6_346	357_4_112	299_01_1	729_45_1	821_6_85	358_45_422
151_45_26	152_2_775	157_45_232	218_6_98	219_45_131	115_6_256	1482_2_539	256_2_1	170_6_409	1418_45_60	1427_35_405	521_12_19	1251_45_25	1403_2_357	931_45_104	549_45_258	201_01_39	203_03_367	206_45_138	446_45_101	463_2_1	149_45_1	1119_35_1	333_12_1	389_6_202	485_6_244	457_01_44	78_012_78	39_6_339	357_4_126	299_01_1	729_45_1	821_6_90	358_45_441
151_45_37	152_2_773	157_45_235	218_6_106	219_45_130	115_6_254	1482_2_573	256_2_1	170_6_399	1418_45_72	1427_35_362	521_12_17	1251_45_23	1403_2_353	931_45_102	549_45_253	201_01_38	203_03_357	206_45_149	446_45_121	463_2_1	149_45_1	1119_35_1	333_12_1	389_6_232	485_6_214	457_01_32	78_012_69	39_6_348	357_4_133	299_01_1	729_45_1	821_6_112	358_45_478
151_45_39	152_2_837	157_45_256	218_6_132	219_45_116	115_6_229	1482_2_592	256_2_1	170_6_388	1418_45_81	1427_35_336	521_12_14	1251_45_15	1403_2_352	931_45_90	549_45_284	201_01_38	203_03_328	206_45_148	446_45_139	463_2_1	149_45_1	1119_35_1	333_12_1	389_6_261	485_6_188	457_01_30	78_012_56	39_6_368	357_4_159	299_01_1	729_45_1	821_6_115	358_45_487
151_45_42	152_2_838	157_45_251	218_6_136	219_45_96	115_6_224	1482_2_588	256_2_1	170_6_416	1418_45_92	1427_35_298	521_12_14	1251_45_19	1403_2_352	931_45_78	549_45_276	201_01_39	203_03_313	206_45_146	446_45_163	463_2_1	149_45_1	1119_35_1	333_12_1	389_6_317	485_6_176	457_01_21	78_012_47	39_6_387	357_4_169	299_01_1	729_45_1	821_6_127	358_45_476
151_45_43	152_2_827	157_45_236	218_6_157	219_45_83	115_6_187	1482_2_556	256_2_1	170_6_423	1418_45_98	1427_35_302	521_12_6	1251_45_16	1403_2_360	931_45_74	549_45_298	201_01_41	203_03_330	206_45_147	446_45_176	463_2_1	149_45_1	1119_35_1	333_12_1	389_6_322	485_6_144	457_01_17	78_012_37	39_6_405	357_4_193	299_01_1	729_45_1	821_6_151	358_45_472
151_45_40	152_2_837	157_45_210	218_6_155	219_45_63	115_6_175	1482_2_540	256_2_1	170_6_407	1418_45_95	1427_35_292	521_12_5	1251_45_17	1403_2_386	931_45_64	549_45_309	201_01_56	203_03_340	206_45_149	446_45_184	463_2_1	149_45_1	1119_35_1	333_12_1	389_6_331	485_6_132	457_01_19	78_012_31	39_6_426	357_4_199	299_01_1	729_45_1	821_6_177	358_45_450
151_45_44	152_2_858	157_45_185	218_6_164	219_45_60	115_6_179	1482_2_514	256_2_1	170_6_428	1418_45_99	1427_35_266	521_12_5	1251_45_19	1403_2_372	931_45_69	549_45_292	201_01_61	203_03_379	206_45_132	446_45_205	463_2_1	149_45_1	1119_35_1	333_12_1	389_6_355	485_6_126	457_01_22	78_012_31	39_6_434	357_4_205	299_01_1	729_45_1	821_6_195	358_45_399
151_45_47	152_2_848	157_45_154	218_6_222	219_45_56	115_6_187	1482_2_492	256_2_1	170_6_440	1418_45_90	1427_35_268	521_12_4	1251_45_25	1403_2_355	931_45_63	549_45_299	201_01_69	203_03_392	206_45_127	446_45_218	463_2_1	149_45_1	1119_35_1	333_12_1	389_6_349	485_6_132	457_01_27	78_012_30	39_6_450	357_4_188	299_01_1	729_45_1	821_6_203	358_45_354
151_45_55	152_2_827	157_45_135	218_6_217	219_45_54	115_6_195	1482_2_455	256_2_1	170_6_449	1418_45_89	1427_35_274	521_12_2	1251_45_33	1403_2_341	931_45_65	549_45_308	201_01_70	203_03_396	206_45_100	446_45_227	463_2_1	149_45_1	1119_35_1	333_12_1	389_6_403	485_6_146	457_01_30	78_012_35	39_6_460	357_4_158	299_01_1	729_45_1	821_6_232	358_45_339
151_45_58	152_2_813	157_45_107	218_6_241	219_45_54	115_6_195	1482_2_395	256_2_1	170_6_459	1418_45_86	1427_35_281	1251_45_44	1403_2_376	931_45_60	549_45_276	201_01_87	203_03_392	206_45_93	446_45_207	463_2_1	149_45_1	1119_35_1	389_6_413	485_6_156	457_01_33	78_012_43	39_6_512	357_4_144	299_01_1	729_45_1	821_6_267	358_45_349
151_45_57	152_2_823	157_45_111	218_6_253	219_45_55	115_6_186	1482_2_350	256_2_1	170_6_433	1418_45_83	1427_35_283	1251_45_46	1403_2_420	931_45_52	549_45_249	201_01_96	203_03_370	206_45_99	446_45_202	463_2_1	149_45_1	1119_35_1	389_6_416	485_6_172	457_01_36	78_012_44	39_6_554	357_4_131	299_01_1	729_45_1	821_6_261	358_45_379
151_45_56	152_2_823	157_45_105	218_6_255	219_45_56	115_6_187	1482_2_340	256_2_1	170_6_419	1418_45_75	1427_35_271	1251_45_53	1403_2_494	931_45_60	549_45_230	201_01_100	203_03_343	206_45_92	446_45_170	463_2_1	149_45_1	1119_35_1	389_6_443	485_6_188	457_01_34	78_012_41	39_6_559	357_4_121	299_01_1	729_45_1	821_6_259	358_45_408
151_45_60	152_2_801	157_45_99	218_6_270	219_45_53	115_6_174	1482_2_353	256_2_1	170_6_424	1418_45_74	1427_35_304	1251_45_49	1403_2_557	931_45_54	549_45_189	201_01_83	203_03_364	206_45_88	446_45_151	463_2_1	149_45_1	1119_35_1	389_6_423	485_6_203	457_01_34	78_012_43	39_6_563	357_4_111	299_01_1	729_45_1	821_6_263	358_45_425
151_45_71	152_2_794	157_45_107	218_6_259	219_45_52	115_6_162	1482_2_373	256_2_1	170_6_423	1418_45_74	1427_35_312	1251_45_45	1403_2_572	931_45_56	549_45_163	201_01_75	203_03_364	206_45_87	446_45_153	463_2_1	149_45_1	1119_35_1	389_6_426	485_6_214	457_01_35	78_012_48	39_6_556	357_4_120	299_01_1	729_45_1	821_6_253	358_45_448
151_45_70	152_2_836	157_45_95	218_6_241	219_45_60	115_6_175	1482_2_344	256_2_1	170_6_451	1418_45_82	1427_35_307	1251_45_36	1403_2_541	931_45_80	549_45_153	201_01_74	203_03_414	206_45_106	446_45_137	463_2_1	149_45_1	1119_35_1	389_6_383	485_6_229	457_01_37	78_012_42	39_6_560	357_4_116	299_01_1	729_45_1	821_6_242	358_45_450
151_45_71	152_2_860	157_45_86	218_6_223	219_45_62	115_6_185	1482_2_348	256_2_1	170_6_485	1418_45_86	1427_35_315	1251_45_26	1403_2_467	931_45_89	549_45_139	201_01_71	203_03_457	206_45_131	446_45_141	463_2_1	149_45_1	1119_35_1	389_6_335	485_6_212	457_01_43	78_012_31	39_6_537	357_4_135	299_01_1	729_45_1	821_6_222	358_45_458
151_45_74	152_2_875	157_45_80	218_6_212	219_45_70	115_6_170	1482_2_347	256_2_1	170_6_507	1418_45_83	1427_35_316	1251_45_19	1403_2_426	931_45_113	549_45_142	201_01_62	203_03_489	206_45_162	446_45_149	463_2_1	149_45_1	1119_35_1	389_6_295	485_6_204	457_01_54	78_012_23	39_6_505	357_4_149	299_01_1	729_45_1	821_6_209	358_45_479
151_45_73	152_2_888	157_45_88	218_6_169	219_45_60	115_6_152	1482_2_349	256_2_1	170_6_533	1418_45_82	1427_35_330	1251_45_12	1403_2_403	931_45_127	549_45_132	201_01_51	203_03_476	206_45_188	446_45_143	463_2_1	149_45_1	1119_35_1	389_6_259	485_6_193	457_01_45	78_012_28	39_6_522	357_4_168	299_01_1	729_45_1	821_6_211	358_45_485
151_45_73	152_2_860	157_45_100	218_6_142	219_45_47	115_6_147	1482_2_387	256_2_1	170_6_561	1418_45_68	1427_35_359	1251_45_10	1403_2_414	931_45_128	549_45_129	201_01_40	203_03_488	206_45_223	446_45_137	463_2_1	149_45_1	1119_35_1	389_6_224	485_6_191	457_01_36	78_012_29	39_6_513	357_4_182	299_01_1	729_45_1	821_6_204	358_45_500
151_45_60	152_2_809	157_45_118	218_6_123	219_45_39	115_6_155	1482_2_397	256_2_1	170_6_617	1418_45_72	1427_35_354	1251_45_8	1403_2_424	931_45_123	549_45_147	201_01_46	203_03_471	206_45_248	446_45_119	463_2_1	149_45_1	1119_35_1	389_6_199	485_6_174	457_01_29	78_012_32	39_6_501	357_4_203	299_01_1	729_45_1	821_6_204	358_45_519
151_45_53	152_2_782	157_45_154	218_6_109	219_45_38	115_6_160	1482_2_398	256_2_1	170_6_631	1418_45_66	1427_35_346	1251_45_6	1403_2_454	931_45_123	549_45_172	201_01_66	203_03_447	206_45_260	446_45_116	463_2_1	149_45_1	1119_35_1	389_6_168	485_6_157	457_01_18	78_012_38	39_6_470	357_4_204	299_01_1	729_45_1	821_6_198	358_45_531
151_45_63	152_2_739	157_45_181	218_6_118	219_45_35	115_6_161	1482_2_393	256_2_1	170_6_625	1418_45_66	1427_35_341	1251_45_9	1403_2_477	931_45_128	549_45_215	201_01_69	203_03_426	206_45_285	446_45_135	463_2_1	149_45_1	1119_35_1	389_6_155	485_6_148	457_01_20	78_012_35	39_6_444	357_4_200	299_01_1	729_45_1	821_6_187	358_45_544
151_45_61	152_2_703	157_45_201	218_6_107	219_45_29	115_6_173	1482_2_390	256_2_1	170_6_656	1418_45_66	1427_35_314	1251_45_8	1403_2_478	931_45_140	549_45_231	201_01_71	203_03_409	206_45_291	446_45_144	463_2_1	149_45_1	1119_35_1	389_6_131	485_6_133	457_01_36	78_012_44	39_6_420	357_4_181	299_01_1	729_45_1	821_6_168	358_45_537
151_45_63	152_2_694	157_45_211	218_6_112	219_45_28	115_6_192	1482_2_414	256_2_1	170_6_655	1418_45_74	1427_35_322	1251_45_10	1403_2_517	931_45_152	549_45_269	201_01_82	203_03_417	206_45_308	446_45_145	463_2_1	149_45_1	1119_35_1	389_6_102	485_6_132	457_01_46	78_012_37	39_6_371	357_4_162	299_01_1	729_45_1	821_6_146	358_45_501
151_45_55	152_2_674	157_45_226	218_6_128	219_45_22	115_6_202	1482_2_425	256_2_1	170_6_635	1418_45_88	1427_35_332	1251_45_11	1403_2_541	931_45_162	549_45_302	201_01_79	203_03_382	206_45_306	446_45_152	463_2_1	149_45_1	1119_35_1	389_6_118	485_6_145	457_01_46	78_012_36	39_6_354	357_4_140	299_01_1	729_45_1	821_6_121	358_45_487
151_45_50	152_2_636	157_45_220	218_6_148	219_45_24	115_6_227	1482_2_424	256_2_1	170_6_639	1418_45_106	1427_35_354	1251_45_9	1403_2_543	931_45_181	549_45_315	201_01_92	203_03_372	206_45_301	446_45_156	463_2_1	149_45_1	1119_35_1	389_6_126	485_6_164	457_01_60	78_012_27	39_6_301	357_4_149	299_01_1	729_45_1	821_6_107	358_45_456
151_45_48	152_2_635	157_45_213	218_6_178	219_45_18	115_6_239	1482_2_408	256_2_1	170_6_641	1418_45_116	1427_35_384	1251_45_8	1403_2_566	931_45_197	549_45_333	201_01_108	203_03_381	206_45_272	446_45_173	463_2_1	149_45_1	1119_35_1	389_6_119	485_6_176	457_01_59	78_012_25	39_6_291	357_4_125	299_01_1	729_45_1	821_6_95	358_45_398
151_45_46	152_2_624	157_45_200	218_6_210	219_45_21	115_6_239	1482_2_392	256_2_1	170_6_631	1418_45_120	1427_35_406	1251_45_6	1403_2_544	931_45_232	549_45_342	201_01_132	203_03_449	206_45_238	446_45_181	463_2_1	149_45_1	1119_35_1	389_6_125	485_6_203	457_01_56	78_012_20	39_6_277	357_4_118	299_01_1	729_45_1	821_6_89	358_45_347
151_45_46	152_2_615	157_45_172	218_6_246	219_45_21	115_6_232	1482_2_374	256_2_1	170_6_597	1418_45_114	1427_35_410	1251_45_3	1403_2_497	931_45_233	549_45_347	201_01_133	203_03_563	206_45_218	446_45_193	463_2_1	149_45_1	1119_35_1	389_6_137	485_6_232	457_01_48	78_012_26	39_6_282	357_4_129	299_01_1	729_45_1	821_6_96	358_45_324
151_45_41	152_2_624	157_45_150	218_6_263	219_45_26	115_6_235	1482_2_357	256_2_1	170_6_571	1418_45_111	1427_35_422	1251_45_3	1403_2_467	931_45_225	549_45_328	201_01_112	203_03_586	206_45_189	446_45_201	463_2_1	149_45_1	1119_35_1	389_6_144	485_6_256	457_01_50	78_012_38	39_6_278	357_4_129	299_01_1	729_45_1	821_6_105	358_45_291
151_45_57	152_2_674	157_45_123	218_6_267	219_45_24	115_6_200	1482_2_317	256_2_1	170_6_549	1418_45_102	1427_35_424	1251_45_1	1403_2_460	931_45_222	549_45_290	201_01_86	203_03_586	206_45_153	446_45_205	463_2_1	149_45_1	1119_35_1	389_6_160	485_6_303	457_01_48	78_012_37	39_6_284	357_4_130	299_01_1	729_45_1	821_6_122	358_45_275
151_45_72	152_2_759	157_45_97	218_6_242	457_01_39	115_6_179	1482_2_272	256_2_1	170_6_517	1418_45_89	1427_35_418	1403_2_445	931_45_203	549_45_282	201_01_82	203_03_566	206_45_125	446_45_199	463_2_1	149_45_1	1119_35_1	389_6_168	485_6_324	219_45_29	78_012_36	39_6_286	357_4_119	299_01_1	821_6_145	358_45_255
151_45_83	152_2_833	157_45_89	218_6_222	457_01_35	115_6_168	1482_2_226	256_2_1	170_6_477	1418_45_72	1427_35_438	1403_2_461	931_45_179	549_45_269	201_01_71	203_03_486	206_45_126	446_45_205	463_2_1	149_45_1	1119_35_1	389_6_164	485_6_328	219_45_34	78_012_36	39_6_296	357_4_137	299_01_1	821_6_155	358_45_261
151_45_95	152_2_939	157_45_76	218_6_212	457_01_25	115_6_143	1482_2_221	256_2_1	170_6_439	1418_45_61	1427_35_467	1403_2_477	931_45_151	549_45_268	201_01_56	203_03_400	206_45_134	446_45_218	463_2_1	149_45_1	1119_35_1	389_6_186	485_6_348	219_45_37	78_012_24	39_6_306	357_4_133	299_01_1	821_6_169	358_45_250
151_45_83	152_2_970	157_45_81	218_6_189	457_01_28	115_6_146	1482_2_192	256_2_1	170_6_410	1418_45_61	1427_35_480	1403_2_472	931_45_121	549_45_281	201_01_66	203_03_379	206_45_147	446_45_218	463_2_1	149_45_1	1119_35_1	389_6_206	485_6_388	219_45_32	78_012_16	39_6_312	357_4_139	299_01_1	821_6_182	358_45_266
151_45_74	152_2_962	157_45_82	218_6_176	457_01_29	115_6_146	1482_2_214	256_2_1	170_6_373	1418_45_58	1427_35_504	1403_2_508	931_45_102	549_45_288	201_01_63	203_03_358	206_45_146	446_45_212	463_2_1	149_45_1	1119_35_1	389_6_227	485_6_404	219_45_31	78_012_15	39_6_334	357_4_154	299_01_1	821_6_186	358_45_285
151_45_69	152_2_874	157_45_89	218_6_182	457_01_35	115_6_130	1482_2_255	256_2_1	170_6_377	1418_45_52	1427_35_510	1403_2_555	931_45_77	549_45_295	201_01_73	203_03_411	206_45_159	446_45_208	463_2_1	149_45_1	1119_35_1	389_6_250	485_6_399	219_45_34	78_012_14	39_6_332	357_4_162	299_01_1	821_6_185	358_45_310
151_45_58	152_2_732	157_45_112	218_6_175	457_01_34	115_6_126	1482_2_284	256_2_1	170_6_390	1418_45_45	1427_35_515	1403_2_560	931_45_74	549_45_292	201_01_63	203_03_474	206_45_160	446_45_203	463_2_1	149_45_1	1119_35_1	389_6_274	485_6_392	219_45_36	78_012_16	39_6_349	357_4_166	299_01_1	821_6_182	358_45_334
151_45_54	152_2_666	157_45_124	218_6_200	457_01_34	115_6_125	1482_2_337	256_2_1	170_6_415	1418_45_45	1427_35_473	1403_2_579	931_45_68	549_45_288	201_01_44	203_03_479	206_45_168	446_45_185	463_2_1	149_45_1	1119_35_1	389_6_278	485_6_380	219_45_37	78_012_23	39_6_386	357_4_158	299_01_1	821_6_173	358_45_352
151_45_55	152_2_627	157_45_145	218_6_201	457_01_25	115_6_117	1482_2_385	256_2_1	170_6_464	1418_45_49	1427_35_432	1403_2_584	931_45_62	549_45_286	201_01_25	203_03_453	206_45_186	446_45_154	463_2_1	149_45_1	1119_35_1	389_6_322	485_6_353	219_45_45	78_012_35	39_6_406	357_4_145	299_01_1	821_6_156	358_45_384
151_45_51	152_2_646	157_45_170	218_6_206	457_01_17	115_6_110	1482_2_451	256_2_1	170_6_504	1418_45_45	1427_35_369	1403_2_554	931_45_67	549_45_283	201_01_19	203_03_405	206_45_215	446_45_128	463_2_1	149_45_1	1119_35_1	389_6_318	485_6_325	219_45_43	78_012_44	39_6_442	357_4_134	299_01_1	821_6_140	358_45_398
151_45_52	152_2_666	157_45_181	218_6_224	457_01_14	115_6_91	1482_2_533	256_2_1	170_6_566	1418_45_43	1427_35_345	1403_2_513	931_45_64	549_45_280	201_01_20	203_03_357	206_45_233	446_45_83	463_2_1	149_45_1	1119_35_1	389_6_312	485_6_302	219_45_44	78_012_54	39_6_457	357_4_129	299_01_1	821_6_122	358_45_418
151_45_44	152_2_638	157_45_166	218_6_262	457_01_7	115_6_104	1482_2_592	256_2_1	170_6_617	1418_45_49	1427_35_303	1403_2_473	931_45_56	549_45_255	201_01_22	203_03_315	206_45_264	446_45_77	463_2_1	149_45_1	1119_35_1	389_6_282	485_6_322	219_45_45	78_012_60	39_6_482	357_4_140	299_01_1	821_6_117	358_45_403
151_45_45	152_2_671	157_45_138	218_6_270	457_01_4	115_6_108	1482_2_614	256_2_1	170_6_729	1418_45_59	1427_35_289	1403_2_444	931_45_54	549_45_259	201_01_31	203_03_327	206_45_290	446_45_63	463_2_1	149_45_1	1119_35_1	389_6_252	485_6_304	219_45_39	78_012_66	39_6_498	357_4_143	299_01_1	821_6_117	358_45_376
151_45_48	152_2_665	157_45_121	218_6_284	457_01_6	115_6_124	1482_2_626	256_2_1	170_6_802	1418_45_64	1427_35_275	1403_2_438	931_45_53	549_45_247	201_01_33	203_03_340	206_45_294	446_45_56	463_2_1	149_45_1	1119_35_1	389_6_231	485_6_310	219_45_35	78_012_85	39_6_497	357_4_138	299_01_1	821_6_117	358_45_348
151_45_47	152_2_644	157_45_113	218_6_309	457_01_10	115_6_140	1482_2_617	256_2_1	170_6_841	1418_45_64	1427_35_266	1403_2_423	931_45_57	549_45_261	201_01_34	203_03_397	206_45_313	446_45_48	463_2_1	149_45_1	1119_35_1	389_6_204	485_6_319	219_45_37	78_012_99	39_6_531	357_4_141	299_01_1	821_6_108	358_45_316
151_45_58	152_2_656	157_45_95	218_6_323	457_01_14	115_6_154	1482_2_544	256_2_1	170_6_888	1418_45_70	1427_35_247	1403_2_453	931_45_72	549_45_278	201_01_40	203_03_428	206_45_311	446_45_49	463_2_1	149_45_1	1119_35_1	389_6_192	485_6_324	219_45_36	78_012_101	39_6_540	357_4_130	299_01_1	821_6_106	358_45_302
151_45_71	152_2_664	157_45_99	218_6_335	457_01_17	115_6_157	1482_2_501	256_2_1	170_6_860	1418_45_61	1427_35_271	1403_2_490	931_45_85	549_45_278	201_01_47	203_03_449	206_45_306	446_45_39	463_2_1	149_45_1	1119_35_1	389_6_157	485_6_316	219_45_30	78_012_84	39_6_555	357_4_132	299_01_1	821_6_102	358_45_294
151_45_77	152_2_741	157_45_96	218_6_374	457_01_28	115_6_162	1482_2_452	256_2_1	170_6_854	1418_45_44	1427_35_276	1403_2_490	931_45_93	549_45_290	201_01_56	203_03_440	206_45_283	446_45_34	463_2_1	149_45_1	1119_35_1	389_6_120	485_6_315	219_45_40	78_012_76	39_6_553	357_4_124	299_01_1	821_6_97	358_45_297
151_45_75	152_2_821	157_45_94	218_6_342	457_01_37	115_6_179	1482_2_382	256_2_1	170_6_806	1418_45_35	1427_35_287	1403_2_490	931_45_103	549_45_301	201_01_77	203_03_424	206_45_245	446_45_40	463_2_1	149_45_1	1119_35_1	389_6_113	485_6_334	219_45_45	78_012_58	39_6_543	357_4_131	299_01_1	821_6_110	358_45_304
151_45_71	152_2_871	157_45_83	218_6_342	457_01_35	115_6_194	1482_2_375	256_2_1	170_6_709	1418_45_23	1427_35_331	1403_2_469	931_45_93	549_45_304	201_01_83	203_03_409	206_45_223	446_45_31	463_2_1	149_45_1	1119_35_1	389_6_126	485_6_330	219_45_54	78_012_35	39_6_518	357_4_139	299_01_1	821_6_106	358_45_323
151_45_82	152_2_912	157_45_79	218_6_329	457_01_34	115_6_192	1482_2_373	256_2_1	170_6_646	1418_45_17	1427_35_354	1403_2_464	931_45_89	549_45_315	201_01_104	203_03_358	206_45_186	446_45_33	463_2_1	149_45_1	1119_35_1	389_6_130	485_6_330	219_45_61	78_012_33	39_6_461	357_4_132	299_01_1	821_6_113	358_45_358
151_45_104	152_2_909	157_45_68	218_6_305	457_01_27	115_6_174	1482_2_365	256_2_1	170_6_567	1418_45_16	1427_35_399	1403_2_482	931_45_83	549_45_328	201_01_126	203_03_312	206_45_173	446_45_45	463_2_1	149_45_1	1119_35_1	389_6_130	485_6_321	219_45_57	78_012_21	39_6_451	357_4_170	299_01_1	821_6_121	358_45_390
151_45_114	152_2_909	157_45_56	218_6_294	457_01_26	115_6_159	1482_2_320	256_2_1	170_6_462	1418_45_18	1427_35_422	1403_2_512	931_45_69	549_45_360	201_01_142	203_03_310	206_45_154	446_45_50	463_2_1	149_45_1	1119_35_1	389_6_137	485_6_315	219_45_55	78_012_24	39_6_437	357_4_179	299_01_1	821_6_136	358_45_406
151_45_122	152_2_897	157_45_62	218_6_275	457_01_24	115_6_138	1482_2_315	256_2_1	170_6_411	1418_45_12	1427_35_456	1403_2_566	931_45_68	549_45_382	201_01_165	203_03_277	206_45_127	446_45_62	463_2_1	149_45_1	1119_35_1	389_6_154	485_6_309	219_45_51	78_012_29	39_6_420	357_4_195	299_01_1	821_6_151	358_45_443
151_45_149	152_2_930	157_45_57	218_6_256	457_01_23	115_6_125	1482_2_285	256_2_1	170_6_352	1418_45_12	1427_35_477	1403_2_605	931_45_59	549_45_386	201_01_151	203_03_271	206_45_127	446_45_68	463_2_1	149_45_1	1119_35_1	389_6_171	485_6_308	219_45_44	78_012_24	39_6_440	357_4_186	299_01_1	821_6_162	358_45_499
151_45_168	152_2_946	157_45_67	218_6_247	457_01_23	115_6_105	1482_2_284	256_2_1	170_6_313	1418_45_18	1427_35_508	1403_2_594	931_45_50	549_45_393	201_01_135	203_03_277	206_45_121	446_45_73	463_2_1	149_45_1	1119_35_1	389_6_185	485_6_283	219_45_35	78_012_22	39_6_418	357_4_192	299_01_1	821_6_187	358_45_561
151_45_172	152_2_952	157_45_71	218_6_218	457_01_28	115_6_87	1482_2_267	256_2_1	170_6_279	1418_45_18	1427_35_531	1403_2_621	931_45_65	549_45_387	201_01_109	203_03_276	206_45_113	446_45_70	463_2_1	149_45_1	1119_35_1	389_6_202	485_6_281	219_45_35	78_012_15	39_6_408	357_4_200	299_01_1	821_6_195	358_45_612
151_45_174	152_2_974	157_45_81	218_6_195	457_01_32	115_6_59	1482_2_267	256_2_1	170_6_298	1418_45_20	1427_35_556	1403_2_582	931_45_79	549_45_387	201_01_75	203_03_260	206_45_115	446_45_74	463_2_1	149_45_1	1119_35_1	389_6_200	485_6_280	219_45_26	78_012_6	39_6_410	357_4_223	299_01_1	821_6_211	358_45_652
151_45_171	152_2_977	157_45_95	218_6_184	457_01_25	115_6_45	1482_2_306	256_2_1	170_6_322	1418_45_21	1427_35_580	1403_2_504	931_45_92	549_45_382	201_01_63	203_03_250	206_45_131	446_45_78	463_2_1	149_45_1	1119_35_1	389_6_195	485_6_292	219_45_24	78_012_6	39_6_396	357_4_209	299_01_1	821_6_198	358_45_638
151_45_187	152_2_964	157_45_120	218_6_170	457_01_17	115_6_33	1482_2_342	256_2_1	170_6_362	1418_45_22	1427_35_598	1403_2_474	931_45_98	549_45_347	201_01_44	203_03_277	206_45_123	446_45_78	463_2_1	149_45_1	1119_35_1	389_6_168	485_6_277	219_45_27	78_012_7	39_6_385	357_4_197	299_01_1	821_6_224	358_45_624
151_45_189	152_2_930	157_45_127	218_6_168	457_01_13	115_6_23	1482_2_376	256_2_1	170_6_383	1418_45_23	1427_35_617	1403_2_480	931_45_113	549_45_340	201_01_48	203_03_282	206_45_131	446_45_70	463_2_1	149_45_1	1119_35_1	389_6_141	485_6_265	219_45_21	78_012_14	39_6_378	357_4_194	299_01_1	821_6_229	358_45_623
151_45_170	152_2_873	157_45_138	218_6_154	457_01_9	115_6_22	1482_2_406	256_2_1	170_6_432	1418_45_24	1427_35_617	1403_2_477	931_45_110	549_45_331	201_01_86	203_03_306	206_45_148	446_45_64	463_2_1	149_45_1	1119_35_1	389_6_123	485_6_252	219_45_19	78_012_25	39_6_376	357_4_191	299_01_1	821_6_223	358_45_584
151_45_131	152_2_837	157_45_150	218_6_173	457_01_7	115_6_20	1482_2_429	256_2_1	170_6_482	1418_45_25	1427_35_634	1403_2_509	931_45_107	549_45_310	201_01_108	203_03_300	206_45_153	446_45_52	463_2_1	149_45_1	1119_35_1	389_6_101	485_6_248	219_45_19	78_012_40	39_6_391	357_4_174	299_01_1	821_6_214	358_45_518
151_45_100	152_2_805	157_45_176	218_6_188	457_01_6	115_6_13	1482_2_430	256_2_1	170_6_552	1418_45_20	1427_35_675	1403_2_519	931_45_92	549_45_286	201_01_147	203_03_314	206_45_149	446_45_39	463_2_1	149_45_1	1119_35_1	389_6_109	485_6_248	219_45_21	78_012_46	39_6_370	357_4_174	299_01_1	821_6_172	358_45_512
151_45_74	152_2_817	157_45_186	218_6_216	457_01_8	115_6_14	1482_2_405	256_2_1	170_6_654	1418_45_14	1427_35_747	1403_2_527	931_45_75	549_45_260	201_01_158	203_03_303	206_45_134	446_45_30	463_2_1	149_45_1	1119_35_1	389_6_104	485_6_250	219_45_22	78_012_54	39_6_368	357_4_150	299_01_1	821_6_145	358_45_474
151_45_60	152_2_785	157_45_190	218_6_260	457_01_13	115_6_18	1482_2_351	256_2_1	170_6_678	1418_45_10	1427_35_746	1403_2_559	931_45_69	549_45_237	201_01_162	203_03_266	206_45_109	446_45_18	463_2_1	149_45_1	1119_35_1	389_6_113	485_6_268	219_45_15	78_012_76	39_6_388	357_4_136	299_01_1	821_6_137	358_45_423
151_45_40	152_2_824	157_45_191	218_6_279	457_01_15	115_6_16	1482_2_286	256_2_1	170_6_695	1418_45_5	1427_35_751	1403_2_653	931_45_78	549_45_238	201_01_133	203_03_228	206_45_87	446_45_15	463_2_1	149_45_1	1119_35_1	389_6_122	485_6_288	219_45_11	78_012_80	39_6_395	357_4_107	299_01_1	821_6_118	358_45_412
151_45_30	152_2_826	157_45_196	218_6_305	457_01_23	115_6_21	1482_2_246	256_2_1	170_6_726	1418_45_1	1427_35_751	1403_2_731	931_45_83	549_45_235	201_01_121	203_03_198	206_45_67	446_45_9	463_2_1	149_45_1	1119_35_1	389_6_116	485_6_284	219_45_6	78_012_75	39_6_387	357_4_90	299_01_1	821_6_121	358_45_399
151_45_27	152_2_787	157_45_198	218_6_355	457_01_25	115_6_20	1482_2_250	256_2_1	170_6_732	1427_35_758	1403_2_817	931_45_78	549_45_209	201_01_109	203_03_207	206_45_49	446_45_7	463_2_1	149_45_1	1119_35_1	389_6_123	485_6_277	219_45_4	78_012_63	39_6_376	357_4_86	299_01_1	821_6_113	358_45_417
151_45_21	152_2_779	157_45_199	218_6_402	457_01_25	115_6_17	1482_2_275	256_2_1	170_6_743	1427_35_733	1403_2_826	931_45_85	549_45_209	201_01_110	203_03_234	206_45_46	446_45_4	463_2_1	149_45_1	1119_35_1	389_6_132	485_6_269	78_012_66	39_6_381	357_4_86	299_01_1	821_6_100	358_45_415
151_45_30	152_2_747	157_45_183	218_6_463	457_01_27	115_6_16	1482_2_293	256_2_1	170_6_710	1427_35_700	1403_2_822	931_45_94	549_45_226	201_01_109	203_03_263	206_45_49	446_45_5	463_2_1	149_45_1	1119_35_1	389_6_129	485_6_282	78_012_69	39_6_384	357_4_80	299_01_1	821_6_97	358_45_406
151_45_30	152_2_697	157_45_158	218_6_492	457_01_31	115_6_18	1482_2_299	256_2_1	170_6_682	1427_35_677	1403_2_825	931_45_120	549_45_212	201_01_120	203_03_289	206_45_59	446_45_4	463_2_1	149_45_1	1119_35_1	389_6_141	485_6_275	78_012_53	39_6_376	357_4_73	299_01_1	821_6_125	358_45_370
151_45_23	152_2_641	157_45_148	218_6_521	457_01_26	115_6_20	1482_2_295	256_2_1	170_6_688	1427_35_707	1403_2_769	931_45_164	549_45_195	201_01_121	203_03_316	206_45_52	463_2_1	149_45_1	1119_35_1	389_6_165	485_6_254	78_012_45	39_6_351	357_4_80	299_01_1	821_6_134	358_45_339
151_45_32	152_2_630	157_45_139	218_6_511	457_01_25	115_6_21	1482_2_326	256_2_1	170_6_671	1427_35_662	1403_2_714	931_45_188	549_45_215	201_01_122	203_03_326	206_45_56	463_2_1	149_45_1	1119_35_1	389_6_171	485_6_242	78_012_56	39_6_336	357_4_72	299_01_1	821_6_165	358_45_313
151_45_40	152_2_675	157_45_140	218_6_497	457_01_24	115_6_23	1482_2_324	256_2_1	170_6_678	1427_35_643	1403_2_666	931_45_198	549_45_224	201_01_129	203_03_340	206_45_56	463_2_1	149_45_1	1119_35_1	389_6_192	485_6_249	78_012_49	39_6_349	357_4_63	299_01_1	821_6_166	358_45_295
151_45_40	152_2_726	157_45_134	218_6_488	457_01_37	115_6_25	1482_2_314	256_2_1	170_6_685	1427_35_624	1403_2_652	931_45_192	549_45_233	201_01_132	203_03_342	206_45_59	463_2_1	149_45_1	1119_35_1	389_6_189	485_6_241	78_012_44	39_6_351	357_4_64	299_01_1	821_6_183	358_45_293
151_45_50	152_2_721	157_45_121	218_6_445	457_01_42	115_6_22	1482_2_293	256_2_1	170_6_701	1427_35_625	1403_2_656	931_45_178	549_45_253	201_01_148	203_03_337	206_45_57	463_2_1	149_45_1	1119_35_1	389_6_204	485_6_223	78_012_46	39_6_346	357_4_64	299_01_1	821_6_205	358_45_315
151_45_59	152_2_720	157_45_111	218_6_422	457_01_42	115_6_24	1482_2_315	256_2_1	170_6_731	1427_35_634	1403_2_676	931_45_169	549_45_265	201_01_144	203_03_316	206_45_58	463_2_1	149_45_1	1119_35_1	389_6_204	485_6_231	78_012_44	39_6_339	357_4_70	299_01_1	821_6_205	358_45_302
151_45_67	152_2_751	157_45_102	218_6_401	457_01_33	115_6_24	1482_2_317	256_2_1	170_6_720	1427_35_639	1403_2_742	931_45_154	549_45_272	201_01_121	203_03_305	206_45_62	463_2_1	149_45_1	1119_35_1	389_6_192	485_6_223	78_012_25	39_6_320	357_4_82	299_01_1	821_6_202	358_45_310
151_45_74	152_2_761	157_45_92	218_6_358	457_01_34	115_6_14	1482_2_335	256_2_1	170_6_704	1427_35_633	1403_2_720	931_45_150	549_45_297	201_01_111	203_03_303	206_45_66	463_2_1	149_45_1	1119_35_1	389_6_192	485_6_231	78_012_12	39_6_315	357_4_93	299_01_1	821_6_202	358_45_353
151_45_83	152_2_753	157_45_82	218_6_313	457_01_31	115_6_14	1482_2_338	256_2_1	170_6_717	1427_35_668	1403_2_680	931_45_145	549_45_324	201_01_97	203_03_317	206_45_70	463_2_1	149_45_1	1119_35_1	389_6_190	485_6_242	78_012_7	39_6_282	357_4_105	299_01_1	821_6_199	358_45_380
151_45_106	152_2_767	157_45_82	218_6_278	457_01_29	115_6_8	1482_2_343	256_2_1	170_6_678	1427_35_680	1403_2_644	931_45_152	549_45_359	201_01_99	203_03_330	206_45_73	463_2_1	149_45_1	1119_35_1	389_6_180	485_6_256	78_012_4	39_6_252	357_4_106	299_01_1	821_6_185	358_45_416
151_45_139	152_2_757	157_45_70	218_6_250	457_01_32	115_6_4	1482_2_336	256_2_1	170_6_655	1427_35_689	1403_2_585	931_45_171	549_45_393	201_01_109	203_03_311	206_45_83	463_2_1	149_45_1	1119_35_1	389_6_175	485_6_257	78_012_9	39_6_238	357_4_105	299_01_1	821_6_187	358_45_465
151_45_153	152_2_733	157_45_53	218_6_235	457_01_40	115_6_2	1482_2_357	256_2_1	170_6_641	1427_35_678	1403_2_547	931_45_172	549_45_439	201_01_108	203_03_333	206_45_90	463_2_1	149_45_1	1119_35_1	389_6_157	485_6_286	78_012_12	39_6_226	357_4_112	299_01_1	821_6_184	358_45_475
151_45_182	152_2_693	157_45_53	218_6_215	457_01_37	115_6_1	1482_2_365	256_2_1	170_6_583	1427_35_704	1403_2_518	931_45_178	549_45_451	201_01_107	203_03_355	206_45_106	463_2_1	149_45_1	1119_35_1	389_6_156	485_6_292	78_012_17	39_6_225	357_4_104	299_01_1	821_6_175	358_45_493
151_45_203	152_2_699	157_45_57	218_6_213	457_01_22	115_6_1	1482_2_400	256_2_1	170_6_569	1427_35_737	1403_2_468	931_45_184	549_45_457	201_01_132	203_03_358	206_45_125	463_2_1	149_45_1	1119_35_1	389_6_157	485_6_292	78_012_18	39_6_221	357_4_97	299_01_1	821_6_168	358_45_527
151_45_242	152_2_690	157_45_78	218_6_215	457_01_18	1482_2_407	256_2_1	170_6_544	1427_35_738	1403_2_490	931_45_186	549_45_455	201_01_163	203_03_329	206_45_135	463_2_1	149_45_1	1119_35_1	389_6_162	485_6_259	78_012_16	39_6_230	357_4_102	299_01_1	821_6_153	358_45_537
151_45_274	152_2_682	157_45_92	218_6_235	457_01_14	1482_2_374	256_2_1	170_6_538	1427_35_755	1403_2_561	931_45_182	549_45_427	201_01_183	203_03_302	206_45_151	463_2_1	149_45_1	1119_35_1	389_6_180	485_6_235	78_012_12	39_6_221	357_4_102	299_01_1	821_6_142	358_45_515
151_45_292	152_2_688	157_45_118	218_6_271	457_01_23	1482_2_325	256_2_1	170_6_525	1427_35_771	1403_2_574	931_45_179	549_45_418	201_01_169	203_03_294	206_45_174	463_2_1	149_45_1	1119_35_1	389_6_180	485_6_209	78_012_15	39_6_225	357_4_110	299_01_1	821_6_127	358_45_497
151_45_301	152_2_667	157_45_124	218_6_292	457_01_34	1482_2_282	256_2_1	170_6_483	1427_35_802	1403_2_649	931_45_158	549_45_415	201_01_150	203_03_319	206_45_196	463_2_1	149_45_1	1119_35_1	389_6_181	485_6_181	78_012_10	39_6_240	357_4_120	299_01_1	821_6_115	358_45_499
151_45_298	152_2_634	157_45_131	218_6_310	457_01_39	1482_2_259	256_2_1	170_6_463	1427_35_839	1403_2_734	931_45_141	549_45_404	201_01_115	203_03_310	206_45_193	463_2_1	149_45_1	1119_35_1	389_6_193	485_6_163	78_012_11	39_6_258	357_4_114	299_01_1	821_6_122	358_45_493
151_45_284	152_2_613	157_45_155	218_6_334	457_01_43	1482_2_286	256_2_1	170_6_481	1427_35_833	1403_2_784	931_45_136	549_45_378	201_01_103	203_03_344	206_45_201	463_2_1	149_45_1	1119_35_1	389_6_195	485_6_142	78_012_11	39_6_277	357_4_112	299_01_1	821_6_124	358_45_459
151_45_255	152_2_628	157_45_167	218_6_342	457_01_33	1482_2_308	256_2_1	170_6_467	1427_35_833	1403_2_821	931_45_139	549_45_348	201_01_99	203_03_346	206_45_201	463_2_1	149_45_1	1119_35_1	389_6_190	485_6_125	78_012_17	39_6_271	357_4_108	299_01_1	821_6_140	358_45_445
151_45_222	152_2_624	157_45_177	218_6_351	457_01_25	1482_2_357	256_2_1	170_6_460	1427_35_785	1403_2_833	931_45_140	549_45_301	201_01_88	203_03_342	206_45_201	463_2_1	149_45_1	1119_35_1	389_6_203	485_6_119	78_012_22	39_6_273	357_4_96	299_01_1	821_6_142	358_45_444
151_45_185	152_2_602	157_45_191	218_6_343	457_01_25	1482_2_366	256_2_1	170_6_494	1427_35_776	1403_2_787	931_45_158	549_45_269	201_01_97	203_03_342	206_45_182	463_2_1	149_45_1	1119_35_1	389_6_218	485_6_110	78_012_28	39_6_284	357_4_88	299_01_1	821_6_160	358_45_438
151_45_155	152_2_635	157_45_180	218_6_345	457_01_17	1482_2_384	256_2_1	170_6_534	1427_35_756	1403_2_739	931_45_159	549_45_232	201_01_82	203_03_348	206_45_163	463_2_1	149_45_1	1119_35_1	389_6_233	485_6_102	78_012_37	39_6_275	357_4_79	299_01_1	821_6_181	358_45_422
151_45_119	152_2_646	157_45_156	218_6_330	457_01_15	1482_2_382	256_2_1	170_6_568	1427_35_770	1403_2_705	931_45_169	549_45_228	201_01_76	203_03_379	206_45_144	463_2_1	149_45_1	1119_35_1	389_6_235	485_6_101	78_012_40	39_6_265	357_4_70	299_01_1	821_6_203	358_45_407
151_45_88	152_2_653	157_45_151	218_6_298	457_01_19	1482_2_372	256_2_1	170_6_612	1427_35_789	1403_2_695	931_45_176	549_45_229	201_01_103	203_03_378	206_45_131	463_2_1	149_45_1	1119_35_1	389_6_244	485_6_113	78_012_35	39_6_290	357_4_66	299_01_1	821_6_209	358_45_417
151_45_64	152_2_665	157_45_128	218_6_283	457_01_17	1482_2_396	256_2_1	170_6_694	1427_35_796	1403_2_669	931_45_193	549_45_222	201_01_142	203_03_330	206_45_117	463_2_1	149_45_1	1119_35_1	389_6_246	485_6_115	78_012_25	39_6_266	357_4_76	299_01_1	821_6_220	358_45_419
151_45_43	152_2_667	157_45_130	218_6_296	457_01_10	1482_2_386	256_2_1	170_6_755	1427_35_787	1403_2_630	931_45_199	549_45_254	201_01_167	203_03_300	206_45_103	463_2_1	149_45_1	1119_35_1	389_6_229	485_6_107	78_012_31	39_6_286	357_4_83	299_01_1	821_6_227	358_45_418
151_45_29	152_2_690	157_45_110	218_6_299	457_01_17	1482_2_366	256_2_1	170_6_793	1427_35_782	1403_2_643	931_45_204	549_45_253	201_01_168	203_03_307	206_45_82	463_2_1	149_45_1	1119_35_1	389_6_197	485_6_125	78_012_31	39_6_294	357_4_90	299_01_1	821_6_267	358_45_387
151_45_35	152_2_690	157_45_93	218_6_309	457_01_24	1482_2_338	256_2_1	170_6_812	1427_35_765	1403_2_640	931_45_213	549_45_260	201_01_158	203_03_314	206_45_67	463_2_1	149_45_1	1119_35_1	389_6_169	485_6_148	78_012_27	39_6_315	357_4_106	299_01_1	821_6_278	358_45_382
151_45_36	152_2_724	157_45_85	218_6_307	457_01_31	1482_2_323	256_2_1	170_6_839	1427_35_742	1403_2_642	931_45_202	549_45_269	201_01_155	203_03_304	206_45_55	463_2_1	149_45_1	1119_35_1	389_6_135	485_6_177	78_012_27	39_6_330	357_4_95	299_01_1	821_6_290	358_45_370
151_45_38	152_2_757	157_45_65	218_6_326	457_01_37	1482_2_299	256_2_1	170_6_866	1427_35_735	1403_2_617	931_45_205	549_45_256	201_01_139	203_03_278	206_45_40	463_2_1	149_45_1	1119_35_1	389_6_115	485_6_195	78_012_20	39_6_327	357_4_83	299_01_1	821_6_327	358_45_360
151_45_56	152_2_837	157_45_61	218_6_329	457_01_33	1482_2_264	256_2_1	170_6_852	1427_35_743	1403_2_563	931_45_197	549_45_274	201_01_138	203_03_285	206_45_28	463_2_1	149_45_1	1119_35_1	389_6_98	485_6_230	78_012_11	39_6_328	357_4_99	299_01_1	821_6_312	358_45_353
151_45_62	152_2_883	157_45_74	218_6_328	457_01_27	1482_2_240	256_2_1	170_6_846	1427_35_719	1403_2_532	931_45_194	549_45_271	201_01_113	203_03_295	206_45_28	463_2_1	149_45_1	1119_35_1	389_6_87	485_6_249	78_012_8	39_6_330	357_4_93	299_01_1	821_6_289	358_45_376
151_45_66	152_2_891	157_45_81	218_6_311	457_01_26	1482_2_238	256_2_1	170_6_783	1427_35_673	1403_2_523	931_45_174	549_45_282	201_01_112	203_03_317	206_45_39	463_2_1	149_45_1	1119_35_1	389_6_73	485_6_294	78_012_10	39_6_361	357_4_97	299_01_1	821_6_257	358_45_371
151_45_81	152_2_830	157_45_90	218_6_278	457_01_22	1482_2_247	256_2_1	170_6_751	1427_35_656	1403_2_499	931_45_160	549_45_300	201_01_126	203_03_322	206_45_40	463_2_1	149_45_1	1119_35_1	389_6_78	485_6_320	78_012_8	39_6_384	357_4_118	299_01_1	821_6_198	358_45_404
151_45_98	152_2_802	157_45_100	218_6_271	457_01_23	1482_2_227	256_2_1	170_6_698	1427_35_647	1403_2_505	931_45_147	549_45_326	201_01_150	203_03_341	206_45_48	463_2_1	149_45_1	1119_35_1	389_6_76	485_6_340	78_012_4	39_6_418	357_4_122	299_01_1	821_6_162	358_45_428
151_45_120	152_2_803	157_45_103	218_6_224	457_01_22	1482_2_232	256_2_1	170_6_687	1427_35_618	1403_2_493	931_45_139	549_45_331	201_01_183	203_03_305	206_45_54	463_2_1	149_45_1	1119_35_1	389_6_94	485_6_373	78_012_3	39_6_432	357_4_135	299_01_1	821_6_117	358_45_423
151_45_139	152_2_810	157_45_104	218_6_187	457_01_22	1482_2_262	256_2_1	170_6_670	1427_35_602	1403_2_550	931_45_125	549_45_339	201_01_222	203_03_279	206_45_64	463_2_1	149_45_1	1119_35_1	389_6_84	485_6_383	78_012_6	39_6_442	357_4_144	299_01_1	821_6_96	358_45_446
151_45_160	152_2_774	157_45_114	218_6_159	457_01_21	1482_2_260	256_2_1	170_6_638	1427_35_611	1403_2_588	931_45_105	549_45_360	201_01_235	203_03_297	206_45_76	463_2_1	149_45_1	1119_35_1	389_6_88	485_6_395	78_012_8	39_6_443	357_4_144	299_01_1	821_6_69	358_45_492
151_45_154	152_2_758	157_45_109	218_6_152	457_01_23	1482_2_274	256_2_1	170_6_602	1427_35_585	1403_2_588	931_45_100	549_45_356	201_01_198	203_03_331	206_45_90	463_2_1	149_45_1	1119_35_1	389_6_110	485_6_430	78_012_17	39_6_424	357_4_150	299_01_1	821_6_54	358_45_507
151_45_158	152_2_693	157_45_122	218_6_158	457_01_22	1482_2_298	256_2_1	170_6_585	1427_35_581	1403_2_641	931_45_102	549_45_348	201_01_182	203_03_304	206_45_100	463_2_1	149_45_1	1119_35_1	389_6_104	485_6_411	78_012_17	39_6_431	357_4_138	299_01_1	821_6_54	358_45_559
151_45_154	152_2_652	157_45_125	218_6_148	457_01_33	1482_2_354	256_2_1	170_6_547	1427_35_604	1403_2_604	931_45_90	549_45_370	201_01_174	203_03_283	206_45_126	463_2_1	149_45_1	1119_35_1	389_6_128	485_6_397	78_012_17	39_6_445	357_4_101	299_01_1	821_6_61	358_45_592
151_45_172	152_2_643	157_45_137	218_6_167	457_01_25	1482_2_375	256_2_1	170_6_521	1427_35_574	1403_2_574	931_45_90	549_45_366	201_01_137	203_03_272	206_45_135	463_2_1	149_45_1	1119_35_1	389_6_139	485_6_405	78_012_13	39_6_485	357_4_88	299_01_1	821_6_72	358_45_587
151_45_185	152_2_654	157_45_156	218_6_178	457_01_27	1482_2_400	256_2_1	170_6_510	1427_35_565	1403_2_565	931_45_81	549_45_338	201_01_108	203_03_297	206_45_141	463_2_1	149_45_1	1119_35_1	389_6_160	485_6_404	78_012_11	39_6_487	357_4_76	299_01_1	821_6_95	358_45_591
151_45_192	152_2_651	157_45_168	218_6_184	457_01_23	1482_2_410	256_2_1	170_6_497	1427_35_549	1403_2_588	931_45_72	549_45_295	201_01_75	203_03_365	206_45_140	463_2_1	149_45_1	1119_35_1	389_6_170	485_6_429	78_012_12	39_6_474	357_4_65	299_01_1	821_6_107	358_45_584
151_45_197	152_2_623	157_45_173	218_6_192	457_01_19	1482_2_430	256_2_1	170_6_504	1427_35_494	1403_2_624	931_45_64	549_45_262	201_01_70	203_03_364	206_45_137	463_2_1	149_45_1	1119_35_1	389_6_183	485_6_424	78_012_21	39_6_497	357_4_67	299_01_1	821_6_124	358_45_587
151_45_203	152_2_599	157_45_179	218_6_183	457_01_20	1482_2_424	256_2_1	170_6_524	1427_35_481	1403_2_673	931_45_62	549_45_232	201_01_67	203_03_364	206_45_129	463_2_1	149_45_1	1119_35_1	389_6_193	485_6_401	78_012_23	39_6_529	357_4_67	299_01_1	821_6_167	358_45_582
151_45_209	152_2_610	157_45_181	218_6_195	457_01_14	1482_2_392	256_2_1	170_6_531	1427_35_516	1403_2_718	931_45_63	549_45_216	201_01_81	203_03_364	206_45_114	463_2_1	149_45_1	1119_35_1	389_6_193	485_6_411	78_012_31	39_6_503	357_4_68	299_01_1	821_6_201	358_45_547
151_45_192	152_2_599	157_45_173	218_6_191	457_01_14	1482_2_363	256_2_1	170_6_565	1427_35_542	1403_2_765	931_45_46	549_45_183	201_01_81	203_03_372	206_45_98	463_2_1	149_45_1	1119_35_1	389_6_191	485_6_400	78_012_30	39_6_516	357_4_78	299_01_1	821_6_202	358_45_561
151_45_166	152_2_571	157_45_162	218_6_187	457_01_24	1482_2_363	256_2_1	170_6_621	1427_35_564	1403_2_804	931_45_27	549_45_185	201_01_88	203_03_391	206_45_73	463_2_1	149_45_1	1119_35_1	389_6_213	485_6_373	78_012_28	39_6_489	357_4_72	299_01_1	821_6_259	358_45_524
151_45_147	152_2_515	157_45_145	218_6_217	457_01_53	1482_2_353	256_2_1	170_6_672	1427_35_575	1403_2_803	931_45_17	549_45_181	201_01_89	203_03_431	206_45_48	463_2_1	149_45_1	1119_35_1	389_6_216	485_6_349	78_012_21	39_6_476	357_4_80	299_01_1	821_6_251	358_45_517
151_45_130	152_2_515	157_45_118	218_6_215	457_01_62	1482_2_340	256_2_1	170_6_748	1427_35_600	1403_2_747	931_45_5	549_45_186	201_01_80	203_03_491	206_45_37	463_2_1	149_45_1	1119_35_1	389_6_211	485_6_321	78_012_15	39_6_490	357_4_94	299_01_1	821_6_264	358_45_505
151_45_118	152_2_524	157_45_104	218_6_231	457_01_64	1482_2_324	256_2_1	170_6_770	1427_35_659	1403_2_691	931_45_7	549_45_183	201_01_90	203_03_490	206_45_30	463_2_1	149_45_1	1119_35_1	389_6_224	485_6_295	78_012_15	39_6_487	357_4_107	299_01_1	821_6_256	358_45_491
151_45_105	152_2_592	157_45_66	218_6_247	457_01_58	1482_2_324	256_2_1	170_6_767	1427_35_687	1403_2_690	931_45_8	549_45_172	201_01_85	203_03_488	206_45_28	463_2_1	149_45_1	1119_35_1	389_6_227	485_6_291	78_012_15	39_6_491	357_4_117	299_01_1	821_6_247	358_45_468
151_45_105	152_2_677	157_45_50	218_6_246	457_01_38	1482_2_311	256_2_1	170_6_752	1427_35_703	1403_2_650	931_45_9	549_45_193	201_01_76	203_03_459	206_45_28	463_2_1	149_45_1	1119_35_1	389_6_206	485_6_297	78_012_11	39_6_528	357_4_110	299_01_1	821_6_267	358_45_415
151_45_109	152_2_728	157_45_43	218_6_274	457_01_37	1482_2_302	256_2_1	170_6_707	1427_35_730	1403_2_648	931_45_8	549_45_217	201_01_73	203_03_468	206_45_24	463_2_1	149_45_1	1119_35_1	389_6_208	485_6_277	78_012_7	39_6_543	357_4_93	299_01_1	821_6_263	358_45_382
151_45_116	152_2_744	157_45_40	218_6_281	457_01_42	1482_2_302	256_2_1	170_6_684	1427_35_692	1403_2_607	931_45_9	549_45_243	201_01_57	203_03_434	206_45_24	463_2_1	149_45_1	1119_35_1	389_6_199	485_6_269	78_012_7	39_6_590	357_4_79	299_01_1	821_6_291	358_45_384
151_45_119	152_2_765	157_45_44	218_6_279	457_01_31	1482_2_311	256_2_1	170_6_633	1427_35_688	1403_2_605	931_45_7	549_45_261	201_01_53	203_03_429	206_45_23	463_2_1	149_45_1	1119_35_1	389_6_186	485_6_276	78_012_5	39_6_577	357_4_71	299_01_1	821_6_309	358_45_385
151_45_124	152_2_752	157_45_53	218_6_291	457_01_32	1482_2_310	256_2_1	170_6_577	1427_35_677	1403_2_628	931_45_8	549_45_254	201_01_53	203_03_394	206_45_21	463_2_1	149_45_1	1119_35_1	389_6_163	485_6_271	78_012_11	39_6_574	357_4_65	299_01_1	821_6_298	358_45_425
151_45_135	152_2_745	157_45_61	218_6_296	457_01_30	1482_2_284	256_2_1	170_6_537	1427_35_701	1403_2_634	931_45_11	549_45_242	201_01_68	203_03_369	206_45_22	463_2_1	149_45_1	1119_35_1	389_6_130	485_6_244	78_012_12	39_6_567	357_4_55	299_01_1	821_6_283	358_45_451
151_45_139	152_2_738	157_45_66	218_6_281	457_01_30	1482_2_238	256_2_1	170_6_458	1427_35_697	1403_2_701	931_45_16	549_45_228	201_01_80	203_03_382	206_45_19	463_2_1	149_45_1	1119_35_1	389_6_117	485_6_264	78_012_10	39_6_545	357_4_57	299_01_1	821_6_269	358_45_472
151_45_153	152_2_751	157_45_80	218_6_273	457_01_27	1482_2_195	256_2_1	170_6_415	1427_35_757	1403_2_728	931_45_18	549_45_225	201_01_75	203_03_394	206_45_23	463_2_1	149_45_1	1119_35_1	389_6_112	485_6_281	78_012_7	39_6_521	357_4_61	299_01_1	821_6_227	358_45_501
151_45_150	152_2_731	157_45_90	218_6_237	457_01_33	1482_2_167	256_2_1	170_6_383	1427_35_783	1403_2_794	931_45_22	549_45_227	201_01_80	203_03_430	206_45_27	463_2_1	149_45_1	1119_35_1	389_6_111	485_6_313	78_012_7	39_6_478	357_4_50	299_01_1	821_6_218	358_45_537
151_45_145	152_2_735	157_45_101	218_6_210	457_01_33	1482_2_173	256_2_1	170_6_382	1427_35_811	1403_2_852	931_45_21	549_45_234	201_01_85	203_03_459	206_45_25	463_2_1	149_45_1	1119_35_1	389_6_107	485_6_320	78_012_10	39_6_450	357_4_53	299_01_1	821_6_214	358_45_572
151_45_152	152_2_709	157_45_119	218_6_199	457_01_27	1482_2_193	256_2_1	170_6_375	1427_35_868	1403_2_868	931_45_23	549_45_215	201_01_99	203_03_431	206_45_26	463_2_1	149_45_1	1119_35_1	389_6_112	485_6_340	78_012_14	39_6_421	357_4_66	299_01_1	821_6_203	358_45_667
151_45_135	152_2_717	157_45_127	218_6_186	457_01_27	1482_2_220	256_2_1	170_6_384	1427_35_845	1403_2_857	931_45_24	549_45_197	201_01_113	203_03_426	206_45_27	463_2_1	149_45_1	1119_35_1	389_6_103	485_6_339	78_012_17	39_6_381	357_4_69	299_01_1	821_6_199	358_45_737
151_45_126	152_2_735	157_45_131	218_6_173	457_01_38	1482_2_236	256_2_1	170_6_396	1427_35_835	1403_2_829	931_45_32	549_45_183	201_01_100	203_03_405	206_45_41	463_2_1	149_45_1	1119_35_1	389_6_104	485_6_348	78_012_29	39_6_340	357_4_69	299_01_1	821_6_194	358_45_781
151_45_147	152_2_693	157_45_142	218_6_146	457_01_52	1482_2_263	256_2_1	170_6_409	1427_35_822	1403_2_835	931_45_28	549_45_161	201_01_112	203_03_363	206_45_51	463_2_1	149_45_1	1119_35_1	389_6_99	485_6_313	78_012_33	39_6_325	357_4_77	299_01_1	821_6_178	358_45_855
151_45_152	152_2_646	157_45_155	218_6_129	457_01_59	1482_2_258	256_2_1	170_6_420	1427_35_791	1403_2_866	931_45_31	549_45_143	201_01_126	203_03_382	206_45_48	463_2_1	149_45_1	1119_35_1	389_6_94	485_6_295	78_012_34	39_6_319	357_4_89	299_01_1	821_6_163	358_45_920
151_45_154	152_2_621	157_45_172	218_6_118	457_01_59	1482_2_235	256_2_1	170_6_438	1427_35_767	1403_2_875	931_45_35	549_45_137	201_01_124	203_03_428	206_45_60	463_2_1	149_45_1	1119_35_1	389_6_86	485_6_257	78_012_45	39_6_324	357_4_89	299_01_1	821_6_142	358_45_956
151_45_160	152_2_615	157_45_202	218_6_108	457_01_58	1482_2_231	256_2_1	170_6_449	1427_35_729	1403_2_918	931_45_33	549_45_133	201_01_116	203_03_475	206_45_76	463_2_1	149_45_1	1119_35_1	389_6_79	485_6_191	78_012_44	39_6_324	357_4_89	299_01_1	821_6_126	358_45_956
151_45_148	152_2_595	157_45_224	218_6_108	457_01_53	1482_2_240	256_2_1	170_6_476	1427_35_695	1403_2_904	931_45_37	549_45_135	201_01_111	203_03_491	206_45_87	463_2_1	149_45_1	1119_35_1	389_6_82	485_6_167	78_012_40	39_6_341	357_4_81	299_01_1	821_6_111	358_45_890
151_45_144	152_2_573	157_45_221	218_6_124	457_01_61	1482_2_234	256_2_1	170_6_495	1427_35_681	1403_2_903	931_45_42	549_45_144	201_01_96	203_03_464	206_45_96	463_2_1	149_45_1	1119_35_1	389_6_83	485_6_137	78_012_33	39_6_357	357_4_68	299_01_1	821_6_104	358_45_776
151_45_149	152_2_604	157_45_218	218_6_141	457_01_63	1482_2_211	256_2_1	170_6_541	1427_35_700	1403_2_860	931_45_44	549_45_160	201_01_95	203_03_458	206_45_106	463_2_1	149_45_1	1119_35_1	389_6_95	485_6_128	78_012_21	39_6_398	357_4_57	299_01_1	821_6_93	358_45_675
151_45_153	152_2_682	157_45_197	218_6_137	457_01_66	1482_2_201	256_2_1	170_6_556	1427_35_755	1403_2_826	931_45_48	549_45_171	201_01_88	203_03_458	206_45_118	463_2_1	149_45_1	1119_35_1	389_6_112	485_6_126	78_012_11	39_6_416	357_4_49	299_01_1	821_6_82	358_45_584
151_45_158	152_2_797	157_45_181	218_6_155	457_01_49	1482_2_172	256_2_1	170_6_594	1427_35_786	1403_2_756	931_45_56	549_45_182	201_01_76	203_03_458	206_45_128	463_2_1	149_45_1	1119_35_1	389_6_116	485_6_124	78_012_17	39_6_445	357_4_32	299_01_1	821_6_71	358_45_493
151_45_139	152_2_853	157_45_157	218_6_161	457_01_40	1482_2_177	256_2_1	170_6_633	1427_35_828	1403_2_696	931_45_67	549_45_202	201_01_73	203_03_422	206_45_122	463_2_1	149_45_1	1119_35_1	389_6_135	485_6_127	78_012_24	39_6_440	357_4_22	299_01_1	821_6_59	358_45_453
151_45_136	152_2_945	157_45_119	218_6_174	457_01_36	1482_2_197	256_2_1	170_6_652	1427_35_879	1403_2_676	931_45_69	549_45_192	201_01_70	203_03_361	206_45_116	463_2_1	149_45_1	1119_35_1	389_6_150	485_6_132	78_012_33	39_6_425	357_4_12	299_01_1	821_6_62	358_45_403
151_45_127	152_2_978	157_45_96	218_6_211	457_01_24	1482_2_212	256_2_1	170_6_682	1427_35_909	1403_2_722	931_45_70	549_45_181	201_01_65	203_03_328	206_45_94	463_2_1	149_45_1	1119_35_1	389_6_165	485_6_136	78_012_30	39_6_409	357_4_8	299_01_1	821_6_53	358_45_404
151_45_115	152_2_926	157_45_69	218_6_229	457_01_10	1482_2_221	256_2_1	170_6_711	1427_35_934	1403_2_773	931_45_71	549_45_177	201_01_72	203_03_306	206_45_68	463_2_1	149_45_1	1119_35_1	389_6_185	485_6_156	78_012_33	39_6_416	357_4_7	299_01_1	821_6_56	358_45_401
151_45_97	152_2_850	157_45_53	218_6_253	457_01_5	1482_2_263	256_2_1	170_6_724	1427_35_952	1403_2_796	931_45_59	549_45_186	201_01_75	203_03_264	206_45_59	463_2_1	149_45_1	1119_35_1	389_6_215	485_6_165	78_012_45	39_6_411	357_4_12	299_01_1	821_6_62	358_45_412
151_45_90	152_2_774	157_45_54	218_6_268	457_01_2	1482_2_296	256_2_1	170_6_707	1427_35_913	1403_2_810	931_45_43	549_45_181	201_01_99	203_03_277	206_45_48	463_2_1	149_45_1	1119_35_1	389_6_220	485_6_193	78_012_49	39_6_391	357_4_15	299_01_1	821_6_70	358_45_456
151_45_89	152_2_742	157_45_61	218_6_258	1482_2_329	256_2_1	170_6_680	1427_35_889	1403_2_781	931_45_49	549_45_175	201_01_112	203_03_275	206_45_45	463_2_1	149_45_1	1119_35_1	389_6_231	485_6_216	78_012_53	39_6_382	357_4_18	821_6_71	358_45_490
151_45_76	152_2_756	157_45_57	218_6_248	1482_2_291	256_2_1	170_6_693	1427_35_877	1403_2_771	931_45_53	549_45_173	201_01_143	203_03_273	206_45_28	463_2_1	149_45_1	1119_35_1	389_6_244	485_6_228	78_012_45	39_6_385	357_4_17	821_6_80	358_45_492
151_45_85	152_2_718	157_45_74	218_6_239	1482_2_273	256_2_1	170_6_665	1427_35_883	1403_2_813	931_45_56	549_45_155	201_01_158	203_03_279	206_45_15	463_2_1	149_45_1	1119_35_1	389_6_240	485_6_225	78_012_38	39_6_395	357_4_18	821_6_95	358_45_524
151_45_93	152_2_702	157_45_85	218_6_218	1482_2_268	256_2_1	170_6_657	1427_35_911	1403_2_804	931_45_53	549_45_150	201_01_167	203_03_292	206_45_18	463_2_1	149_45_1	1119_35_1	389_6_234	485_6_238	78_012_28	39_6_395	357_4_20	821_6_94	358_45_536
151_45_110	152_2_702	157_45_89	218_6_235	1482_2_264	256_2_1	170_6_645	1427_35_912	1403_2_777	931_45_56	549_45_160	201_01_145	203_03_296	206_45_22	463_2_1	149_45_1	1119_35_1	389_6_214	485_6_259	78_012_25	39_6_407	357_4_16	821_6_98	358_45_547
151_45_110	152_2_707	157_45_111	218_6_214	1482_2_244	256_2_1	170_6_626	1427_35_930	1403_2_835	931_45_61	549_45_161	201_01_99	203_03_313	206_45_18	463_2_1	149_45_1	1119_35_1	389_6_191	485_6_235	78_012_28	39_6_405	357_4_14	821_6_109	358_45_556
151_45_124	152_2_701	157_45_136	218_6_235	1482_2_245	256_2_1	170_6_631	1427_35_938	1403_2_884	931_45_62	549_45_165	201_01_88	203_03_322	206_45_16	463_2_1	149_45_1	1119_35_1	389_6_162	485_6_244	78_012_31	39_6_403	357_4_9	821_6_123	358_45_552
151_45_109	152_2_728	157_45_151	218_6_233	1482_2_220	256_2_1	170_6_603	1427_35_982	1403_2_867	931_45_67	549_45_177	201_01_68	203_03_281	206_45_19	463_2_1	149_45_1	1119_35_1	389_6_150	485_6_264	78_012_40	39_6_370	357_4_10	821_6_149	358_45_590
151_45_96	152_2_726	157_45_166	218_6_244	1482_2_215	256_2_1	170_6_579	1427_35_992	1403_2_871	931_45_73	549_45_202	201_01_43	203_03_264	206_45_17	463_2_1	149_45_1	1119_35_1	389_6_139	485_6_266	78_012_34	39_6_360	357_4_12	821_6_167	358_45_626
151_45_85	152_2_748	157_45_178	218_6_246	1482_2_242	256_2_1	170_6_578	1427_35_970	1403_2_814	931_45_92	549_45_228	201_01_41	203_03_248	206_45_12	463_2_1	149_45_1	1119_35_1	389_6_115	485_6_294	78_012_25	39_6_356	357_4_15	821_6_170	358_45_671
151_45_91	152_2_798	157_45_176	218_6_240	1482_2_250	256_2_1	170_6_517	1427_35_950	1403_2_797	931_45_115	549_45_241	201_01_51	203_03_228	206_45_13	463_2_1	149_45_1	1119_35_1	389_6_98	485_6_321	78_012_20	39_6_346	357_4_19	821_6_179	358_45_726
151_45_83	152_2_785	157_45_185	218_6_219	1482_2_246	256_2_1	170_6_514	1427_35_919	1403_2_772	931_45_132	549_45_265	201_01_69	203_03_271	206_45_11	463_2_1	149_45_1	1119_35_1	389_6_77	485_6_336	78_012_22	39_6_325	357_4_24	821_6_193	358_45_772
151_45_82	152_2_713	157_45_201	218_6_212	1482_2_240	256_2_1	170_6_559	1427_35_927	1403_2_753	931_45_136	549_45_277	201_01_74	203_03_318	206_45_10	463_2_1	149_45_1	1119_35_1	389_6_62	485_6_372	78_012_21	39_6_342	357_4_33	821_6_192	358_45_772
151_45_81	152_2_721	157_45_219	218_6_204	1482_2_250	256_2_1	170_6_603	1427_35_869	1403_2_719	931_45_131	549_45_284	201_01_72	203_03_405	206_45_7	463_2_1	149_45_1	1119_35_1	389_6_56	485_6_366	78_012_18	39_6_343	357_4_42	821_6_189	358_45_746
151_45_67	152_2_718	157_45_227	218_6_187	1482_2_220	256_2_1	170_6_652	1427_35_818	1403_2_705	931_45_125	549_45_290	201_01_86	203_03_433	206_45_9	463_2_1	149_45_1	1119_35_1	389_6_50	485_6_378	78_012_15	39_6_370	357_4_49	821_6_177	358_45_751
151_45_59	152_2_707	157_45_227	218_6_203	1482_2_203	256_2_1	170_6_675	1427_35_785	1403_2_694	931_45_126	549_45_271	201_01_88	203_03_450	206_45_15	463_2_1	149_45_1	1119_35_1	389_6_41	485_6_417	78_012_14	39_6_371	357_4_55	821_6_185	358_45_726
151_45_66	152_2_707	157_45_237	218_6_210	1482_2_185	256_2_1	170_6_683	1427_35_738	1403_2_665	931_45_123	549_45_249	201_01_80	203_03_474	206_45_13	463_2_1	149_45_1	1119_35_1	389_6_33	485_6_408	78_012_8	39_6_379	357_4_79	821_6_186	358_45_725
151_45_71	152_2_730	157_45_232	218_6_225	1482_2_164	256_2_1	170_6_709	1427_35_713	1403_2_606	931_45_111	549_45_230	201_01_84	203_03_486	206_45_19	463_2_1	149_45_1	1119_35_1	389_6_27	485_6_400	78_012_9	39_6_406	357_4_85	821_6_179	358_45_708
151_45_83	152_2_798	157_45_212	218_6_239	1482_2_173	256_2_1	170_6_747	1427_35_647	1403_2_586	931_45_108	549_45_208	201_01_91	203_03_469	206_45_15	463_2_1	149_45_1	1119_35_1	389_6_28	485_6_374	78_012_9	39_6_429	357_4_88	821_6_192	358_45_696
151_45_100	152_2_814	157_45_199	218_6_250	1482_2_178	256_2_1	170_6_753	1427_35_664	1403_2_582	931_45_101	549_45_170	201_01_79	203_03_435	206_45_22	463_2_1	149_45_1	1119_35_1	389_6_32	485_6_376	78_012_13	39_6_458	357_4_88	821_6_194	358_45_664
151_45_104	152_2_881	157_45_170	218_6_253	1482_2_190	256_2_1	170_6_768	1427_35_655	1403_2_629	931_45_86	549_45_142	201_01_75	203_03_375	206_45_23	463_2_1	149_45_1	1119_35_1	389_6_32	485_6_351	78_012_13	39_6_472	357_4_74	821_6_181	358_45_604
151_45_91	152_2_938	157_45_128	218_6_270	1482_2_201	256_2_1	170_6_765	1427_35_648	1403_2_662	931_45_76	549_45_134	201_01_73	203_03_325	206_45_26	463_2_1	149_45_1	1119_35_1	389_6_31	485_6_339	78_012_13	39_6_477	357_4_61	821_6_159	358_45_579
151_45_88	152_2_941	157_45_108	218_6_298	1482_2_215	256_2_1	170_6_766	1427_35_667	1403_2_700	931_45_73	549_45_122	201_01_75	203_03_293	206_45_31	463_2_1	149_45_1	1119_35_1	389_6_26	485_6_332	78_012_10	39_6_464	357_4_54	821_6_160	358_45_529
151_45_95	152_2_947	157_45_87	218_6_328	1482_2_216	256_2_1	170_6_774	1427_35_642	1403_2_721	931_45_64	549_45_117	201_01_70	203_03_268	206_45_37	463_2_1	149_45_1	1119_35_1	389_6_34	485_6_333	78_012_9	39_6_460	357_4_42	821_6_143	358_45_476
151_45_94	152_2_944	157_45_81	218_6_367	1482_2_202	256_2_1	170_6_774	1427_35_666	1403_2_722	931_45_55	549_45_107	201_01_82	203_03_271	206_45_41	463_2_1	149_45_1	1119_35_1	389_6_39	485_6_338	78_012_10	39_6_474	357_4_33	821_6_125	358_45_442
151_45_86	152_2_958	157_45_81	218_6_400	1482_2_203	256_2_1	170_6_786	1427_35_671	1403_2_642	931_45_63	549_45_131	201_01_106	203_03_294	206_45_53	463_2_1	149_45_1	1119_35_1	389_6_37	485_6_326	78_012_17	39_6_484	357_4_24	821_6_110	358_45_425
151_45_74	152_2_952	157_45_95	218_6_446	1482_2_196	256_2_1	170_6_761	1427_35_679	1403_2_565	931_45_73	549_45_158	201_01_116	203_03_285	206_45_60	463_2_1	149_45_1	1119_35_1	389_6_36	485_6_333	78_012_18	39_6_479	357_4_22	821_6_98	358_45_423
151_45_69	152_2_1000	157_45_116	218_6_461	1482_2_227	256_2_1	170_6_723	1427_35_707	1403_2_484	931_45_77	549_45_185	201_01_124	203_03_310	206_45_66	463_2_1	149_45_1	1119_35_1	389_6_39	485_6_336	78_012_14	39_6_464	357_4_18	821_6_95	358_45_402
151_45_76	152_2_1020	157_45_129	218_6_458	1482_2_233	256_2_1	170_6_698	1427_35_710	1403_2_461	931_45_88	549_45_206	201_01_119	203_03_334	206_45_80	463_2_1	149_45_1	1119_35_1	389_6_51	485_6_339	78_012_14	39_6_487	357_4_28	821_6_100	358_45_435
151_45_81	152_2_1012	157_45_161	218_6_478	1482_2_294	256_2_1	170_6_662	1427_35_697	1403_2_427	931_45_85	549_45_205	201_01_109	203_03_372	206_45_87	463_2_1	149_45_1	1119_35_1	389_6_56	485_6_346	78_012_23	39_6_483	357_4_30	821_6_89	358_45_439
151_45_86	152_2_1012	157_45_175	218_6_459	1482_2_330	256_2_1	170_6_651	1427_35_676	1403_2_435	931_45_80	549_45_202	201_01_101	203_03_392	206_45_101	463_2_1	149_45_1	1119_35_1	389_6_54	485_6_347	78_012_18	39_6_463	357_4_27	821_6_77	358_45_500
151_45_102	152_2_987	157_45_172	218_6_441	1482_2_349	256_2_1	170_6_609	1427_35_664	1403_2_461	931_45_71	549_45_197	201_01_101	203_03_437	206_45_107	463_2_1	149_45_1	1119_35_1	389_6_64	485_6_349	78_012_16	39_6_443	357_4_31	821_6_78	358_45_542
151_45_114	152_2_925	157_45_186	218_6_399	1482_2_358	256_2_1	170_6_620	1427_35_676	1403_2_482	931_45_73	549_45_182	201_01_100	203_03_473	206_45_115	463_2_1	149_45_1	1119_35_1	389_6_63	485_6_334	78_012_11	39_6_387	357_4_23	821_6_79	358_45_600
151_45_115	152_2_839	157_45_189	218_6_365	1482_2_398	256_2_1	170_6_622	1427_35_643	1403_2_538	931_45_72	549_45_199	201_01_100	203_03_441	206_45_120	463_2_1	149_45_1	1119_35_1	389_6_61	485_6_317	78_012_10	39_6_346	357_4_21	821_6_79	358_45_656
151_45_118	152_2_741	157_45_200	218_6_316	1482_2_431	256_2_1	170_6_638	1427_35_605	1403_2_600	931_45_58	549_45_203	201_01_101	203_03_443	206_45_108	463_2_1	149_45_1	1119_35_1	389_6_45	485_6_313	78_012_6	39_6_321	357_4_22	821_6_79	358_45_724
151_45_114	152_2_624	157_45_230	218_6_271	1482_2_396	256_2_1	170_6_685	1427_35_598	1403_2_696	931_45_66	549_45_210	201_01_101	203_03_412	206_45_106	463_2_1	149_45_1	1119_35_1	389_6_35	485_6_282	78_012_3	39_6_311	357_4_26	821_6_76	358_45_756
151_45_125	152_2_671	157_45_243	218_6_240	1482_2_382	256_2_1	170_6_674	1427_35_586	1403_2_751	931_45_67	549_45_218	201_01_115	203_03_377	206_45_104	463_2_1	149_45_1	1119_35_1	389_6_22	485_6_254	78_012_2	39_6_325	357_4_30	821_6_77	358_45_762
151_45_107	152_2_673	157_45_263	218_6_213	1482_2_358	256_2_1	170_6_714	1427_35_638	1403_2_732	931_45_76	549_45_236	201_01_113	203_03_297	206_45_93	463_2_1	149_45_1	1119_35_1	389_6_11	485_6_213	78_012_2	39_6_340	357_4_36	821_6_79	358_45_768
151_45_104	152_2_751	157_45_274	218_6_181	1482_2_327	256_2_1	170_6_708	1427_35_682	1119_35_1	931_45_83	549_45_249	201_01_109	203_03_244	206_45_79	463_2_1	149_45_1	1403_2_709	389_6_9	485_6_175	39_6_343	357_4_48	821_6_89	358_45_750
151_45_99	152_2_834	157_45_257	218_6_175	1482_2_283	256_2_1	170_6_671	1427_35_746	1119_35_1	931_45_97	549_45_245	201_01_100	203_03_243	206_45_50	463_2_1	149_45_1	1403_2_712	389_6_13	485_6_136	39_6_367	357_4_46	821_6_99	358_45_735
151_45_86	152_2_882	157_45_239	218_6_159	1482_2_260	256_2_1	170_6_626	1427_35_817	1119_35_1	931_45_117	549_45_277	201_01_103	203_03_265	206_45_39	463_2_1	149_45_1	1403_2_661	389_6_22	485_6_120	39_6_409	357_4_54	821_6_98	358_45_700
151_45_82	152_2_915	157_45_212	218_6_156	1482_2_250	256_2_1	170_6_583	1427_35_840	1119_35_1	931_45_121	549_45_319	201_01_113	203_03_337	206_45_33	463_2_1	149_45_1	1403_2_598	389_6_28	485_6_99	39_6_446	357_4_49	821_6_109	358_45_686
151_45_93	152_2_897	157_45_176	218_6_177	1482_2_248	256_2_1	170_6_554	1427_35_914	1119_35_1	931_45_139	549_45_314	201_01_117	203_03_374	206_45_28	463_2_1	149_45_1	1403_2_583	389_6_37	485_6_91	39_6_433	357_4_44	821_6_130	358_45_680
151_45_98	152_2_872	157_45_154	218_6_186	1482_2_248	256_2_1	170_6_514	1427_35_919	1119_35_1	931_45_138	549_45_337	201_01_106	203_03_362	206_45_32	463_2_1	149_45_1	1403_2_571	389_6_40	485_6_81	39_6_441	357_4_47	821_6_133	358_45_665
151_45_97	152_2_853	157_45_151	218_6_209	1482_2_249	256_2_1	170_6_521	1427_35_923	1119_35_1	931_45_149	549_45_340	201_01_90	203_03_343	206_45_26	463_2_1	149_45_1	1403_2_593	389_6_34	485_6_78	39_6_435	357_4_39	821_6_160	358_45_636
151_45_123	152_2_819	157_45_156	218_6_252	1482_2_275	256_2_1	170_6_503	1427_35_895	1119_35_1	931_45_144	549_45_329	201_01_74	203_03_331	206_45_21	463_2_1	149_45_1	1403_2_626	389_6_36	485_6_74	39_6_451	357_4_38	821_6_172	358_45_623
151_45_140	152_2_774	157_45_173	218_6_279	1482_2_294	256_2_1	170_6_502	1427_35_853	1119_35_1	931_45_127	549_45_309	201_01_88	203_03_321	206_45_27	463_2_1	149_45_1	1403_2_639	389_6_37	485_6_80	39_6_474	357_4_35	821_6_188	358_45_624
151_45_170	152_2_737	157_45_192	218_6_311	1482_2_326	256_2_1	170_6_545	1427_35_814	1119_35_1	931_45_101	549_45_296	201_01_99	203_03_344	206_45_25	463_2_1	149_45_1	1403_2_604	389_6_29	485_6_96	39_6_493	357_4_33	821_6_193	358_45_626
151_45_206	152_2_695	157_45_242	218_6_368	1482_2_391	256_2_1	170_6_573	1427_35_755	1119_35_1	931_45_77	549_45_263	201_01_112	203_03_336	206_45_22	463_2_1	149_45_1	1403_2_546	389_6_21	485_6_99	39_6_479	357_4_36	821_6_193	358_45_564
151_45_240	152_2_656	157_45_274	218_6_410	1482_2_446	256_2_1	170_6_603	1427_35_710	1119_35_1	931_45_63	549_45_249	201_01_114	203_03_391	206_45_19	463_2_1	149_45_1	1403_2_471	389_6_21	485_6_121	39_6_480	357_4_37	821_6_204	358_45_527
151_45_291	152_2_663	157_45_297	218_6_472	1482_2_490	256_2_1	170_6_624	1427_35_639	1119_35_1	931_45_66	549_45_241	201_01_101	203_03_436	206_45_26	463_2_1	149_45_1	1403_2_459	389_6_16	485_6_142	39_6_467	357_4_43	821_6_187	358_45_482
151_45_340	152_2_664	157_45_339	218_6_518	1482_2_530	256_2_1	170_6_624	1427_35_573	1119_35_1	931_45_62	549_45_245	201_01_95	203_03_446	206_45_27	463_2_1	149_45_1	1403_2_446	389_6_15	485_6_172	39_6_463	357_4_33	821_6_188	358_45_435
151_45_381	152_2_666	157_45_336	218_6_570	1482_2_566	256_2_1	170_6_653	1427_35_530	1119_35_1	931_45_64	549_45_245	201_01_94	203_03_399	206_45_29	463_2_1	149_45_1	1403_2_457	389_6_16	485_6_207	39_6_428	357_4_29	821_6_172	358_45_381
151_45_402	152_2_725	157_45_311	218_6_606	1482_2_604	256_2_1	170_6_658	1427_35_496	1119_35_1	931_45_68	549_45_257	201_01_75	203_03_345	206_45_32	463_2_1	149_45_1	1403_2_407	389_6_18	485_6_243	39_6_418	357_4_29	821_6_157	358_45_377
151_45_388	152_2_734	157_45_299	218_6_645	1482_2_586	256_2_1	170_6_689	1427_35_465	1119_35_1	931_45_68	549_45_275	201_01_82	203_03_300	206_45_33	463_2_1	149_45_1	1403_2_383	389_6_17	485_6_291	39_6_408	357_4_33	821_6_174	358_45_353
151_45_378	152_2_738	157_45_269	218_6_680	1482_2_564	256_2_1	170_6_668	1427_35_458	1119_35_1	931_45_55	549_45_314	201_01_82	203_03_278	206_45_35	463_2_1	149_45_1	1403_2_357	389_6_18	485_6_308	39_6_375	357_4_40	821_6_170	358_45_369
151_45_335	152_2_770	157_45_214	218_6_690	1482_2_487	256_2_1	170_6_634	1427_35_493	1119_35_1	931_45_52	549_45_319	201_01_65	203_03_272	206_45_35	463_2_1	149_45_1	1403_2_367	389_6_30	485_6_329	39_6_365	357_4_56	821_6_198	358_45_387
151_45_283	152_2_804	157_45_199	218_6_687	1482_2_421	256_2_1	170_6_577	1427_35_547	1119_35_1	931_45_51	549_45_316	201_01_64	203_03_294	206_45_32	463_2_1	149_45_1	1403_2_397	389_6_32	485_6_356	39_6_327	357_4_69	821_6_212	358_45_435
151_45_252	152_2_779	157_45_190	218_6_666	1482_2_352	256_2_1	170_6_502	1427_35_591	1119_35_1	931_45_49	549_45_307	201_01_85	203_03_326	206_45_28	463_2_1	149_45_1	1403_2_466	389_6_43	485_6_362	39_6_329	357_4_73	821_6_261	358_45_450
151_45_229	152_2_746	157_45_180	218_6_628	1482_2_310	256_2_1	170_6_456	1427_35_673	1119_35_1	931_45_42	549_45_272	201_01_97	203_03_346	206_45_27	463_2_1	149_45_1	1403_2_496	389_6_44	485_6_411	39_6_348	357_4_74	821_6_284	358_45_482
151_45_220	152_2_729	157_45_183	218_6_595	1482_2_302	256_2_1	170_6_394	1427_35_719	1119_35_1	931_45_50	549_45_242	201_01_117	203_03_385	206_45_28	463_2_1	149_45_1	1403_2_494	389_6_44	485_6_452	39_6_351	357_4_86	821_6_285	358_45_481
151_45_226	152_2_729	157_45_187	218_6_510	1482_2_293	256_2_1	170_6_350	1427_35_786	1119_35_1	931_45_59	549_45_233	201_01_148	203_03_430	206_45_24	463_2_1	149_45_1	1403_2_443	389_6_43	485_6_471	39_6_363	357_4_93	821_6_287	358_45_508
151_45_229	152_2_738	157_45_213	218_6_448	1482_2_336	256_2_1	170_6_298	1427_35_788	1119_35_1	931_45_52	549_45_213	201_01_166	203_03_436	206_45_24	463_2_1	149_45_1	1403_2_387	389_6_41	485_6_503	39_6_365	357_4_100	821_6_263	358_45_546
151_45_219	152_2_777	157_45_225	218_6_393	1482_2_343	256_2_1	170_6_264	1427_35_824	1119_35_1	931_45_59	549_45_201	201_01_168	203_03_416	206_45_22	463_2_1	149_45_1	1403_2_334	389_6_40	485_6_539	39_6_367	357_4_105	821_6_241	358_45_585
151_45_211	152_2_826	157_45_236	218_6_349	1482_2_352	256_2_1	170_6_233	1427_35_836	1119_35_1	931_45_60	549_45_188	201_01_168	203_03_414	206_45_23	463_2_1	149_45_1	1403_2_301	389_6_39	485_6_554	39_6_365	357_4_109	821_6_212	358_45_609
151_45_194	152_2_856	157_45_217	218_6_351	1482_2_353	256_2_1	170_6_224	1427_35_861	1119_35_1	931_45_70	549_45_162	201_01_158	203_03_426	206_45_24	463_2_1	149_45_1	1403_2_288	389_6_37	485_6_582	39_6_364	357_4_121	821_6_188	358_45_647
151_45_186	152_2_861	157_45_219	218_6_352	1482_2_332	256_2_1	170_6_250	1427_35_856	1119_35_1	931_45_72	549_45_146	201_01_133	203_03_463	206_45_24	463_2_1	149_45_1	1403_2_260	389_6_27	485_6_595	39_6_366	357_4_130	821_6_172	358_45_671
151_45_186	152_2_888	157_45_206	218_6_361	1482_2_301	256_2_1	170_6_281	1427_35_850	1119_35_1	931_45_72	549_45_124	201_01_111	203_03_492	206_45_24	463_2_1	149_45_1	1403_2_232	389_6_18	485_6_604	39_6_391	357_4_127	821_6_146	358_45_708
151_45_185	152_2_931	157_45_203	218_6_367	1482_2_296	256_2_1	170_6_287	1427_35_813	1119_35_1	931_45_70	549_45_117	201_01_102	203_03_520	206_45_20	463_2_1	149_45_1	1403_2_227	389_6_10	485_6_598	39_6_385	357_4_134	821_6_128	358_45_710
151_45_183	152_2_985	157_45_222	218_6_389	1482_2_268	256_2_1	170_6_313	1427_35_830	1119_35_1	931_45_71	549_45_100	201_01_88	203_03_520	206_45_16	463_2_1	149_45_1	1403_2_233	389_6_2	485_6_577	39_6_375	357_4_120	821_6_115	358_45_678
151_45_172	152_2_1033	157_45_236	218_6_417	1482_2_271	256_2_1	170_6_327	1427_35_843	1119_35_1	931_45_69	549_45_99	201_01_77	203_03_463	206_45_14	463_2_1	149_45_1	1403_2_224	389_6_2	485_6_540	39_6_371	357_4_100	821_6_115	358_45_666
151_45_157	152_2_1084	157_45_257	218_6_425	1482_2_298	256_2_1	170_6_332	1427_35_841	1119_35_1	931_45_68	549_45_103	201_01_71	203_03_444	206_45_10	463_2_1	149_45_1	1403_2_211	389_6_4	485_6_497	39_6_378	357_4_86	821_6_107	358_45_631
151_45_147	152_2_1159	157_45_269	218_6_463	1482_2_310	256_2_1	170_6_349	1427_35_843	1119_35_1	931_45_59	549_45_121	201_01_70	203_03_454	206_45_7	463_2_1	149_45_1	1403_2_188	389_6_7	485_6_450	39_6_391	357_4_66	821_6_97	358_45_580
151_45_154	152_2_1202	157_45_291	218_6_484	1482_2_305	256_2_1	170_6_381	1427_35_827	1119_35_1	931_45_52	549_45_124	201_01_84	203_03_459	206_45_8	463_2_1	149_45_1	1403_2_167	389_6_10	485_6_425	39_6_391	357_4_57	821_6_88	358_45_539
151_45_146	152_2_1189	157_45_302	218_6_498	1482_2_344	256_2_1	170_6_389	1427_35_794	1119_35_1	931_45_47	549_45_123	201_01_89	203_03_452	206_45_10	463_2_1	149_45_1	1403_2_161	389_6_18	485_6_393	39_6_424	357_4_52	821_6_73	358_45_526
151_45_132	152_2_1117	157_45_305	218_6_499	1482_2_408	256_2_1	170_6_427	1427_35_765	1119_35_1	931_45_37	549_45_133	201_01_88	203_03_477	206_45_10	463_2_1	149_45_1	1403_2_149	389_6_19	485_6_353	39_6_446	357_4_56	821_6_68	358_45_530
151_45_153	152_2_1046	157_45_302	218_6_486	1482_2_457	256_2_1	170_6_446	1427_35_776	1119_35_1	931_45_31	549_45_122	201_01_80	203_03_490	206_45_14	463_2_1	149_45_1	1403_2_153	389_6_32	485_6_304	39_6_481	357_4_51	821_6_61	358_45_520
151_45_138	152_2_1058	157_45_303	218_6_509	1482_2_498	256_2_1	170_6_449	1427_35_745	1119_35_1	931_45_17	549_45_106	201_01_98	203_03_450	206_45_17	463_2_1	149_45_1	1403_2_151	389_6_33	485_6_291	39_6_519	357_4_46	821_6_62	358_45_508
151_45_126	152_2_1107	157_45_318	218_6_516	1482_2_496	256_2_1	170_6_459	1427_35_708	1119_35_1	931_45_11	549_45_108	201_01_108	203_03_403	206_45_18	463_2_1	149_45_1	1403_2_169	389_6_34	485_6_268	39_6_555	357_4_37	821_6_80	358_45_504
151_45_117	152_2_1133	157_45_305	218_6_536	1482_2_495	256_2_1	170_6_479	1427_35_660	1119_35_1	931_45_10	549_45_124	201_01_132	203_03_404	206_45_23	463_2_1	149_45_1	1403_2_169	389_6_49	485_6_257	39_6_587	357_4_28	821_6_91	358_45_503
151_45_100	152_2_1121	157_45_275	218_6_530	1482_2_454	256_2_1	170_6_492	1427_35_598	1119_35_1	931_45_7	549_45_141	201_01_163	203_03_392	206_45_19	463_2_1	149_45_1	1403_2_191	389_6_60	485_6_257	39_6_609	357_4_32	821_6_115	358_45_486
151_45_102	152_2_1069	157_45_239	218_6_541	1482_2_376	256_2_1	170_6_499	1427_35_587	1119_35_1	931_45_8	549_45_158	201_01_177	203_03_383	206_45_21	463_2_1	149_45_1	1403_2_197	389_6_77	485_6_278	39_6_628	357_4_34	821_6_133	358_45_490
151_45_102	152_2_1088	157_45_233	218_6_553	1482_2_335	256_2_1	170_6_511	1427_35_548	1119_35_1	931_45_10	549_45_167	201_01_190	203_03_395	206_45_18	463_2_1	149_45_1	1403_2_210	389_6_88	485_6_287	39_6_663	357_4_34	821_6_156	358_45_465
151_45_128	152_2_1156	157_45_204	218_6_567	1482_2_269	256_2_1	170_6_508	1427_35_540	1119_35_1	931_45_10	549_45_191	201_01_154	203_03_375	206_45_9	463_2_1	149_45_1	1403_2_215	389_6_99	485_6_291	39_6_641	357_4_31	821_6_174	358_45_444
151_45_126	152_2_1220	157_45_181	218_6_603	1482_2_238	256_2_1	170_6_505	1427_35_545	1119_35_1	931_45_11	549_45_192	201_01_137	203_03_334	206_45_11	463_2_1	149_45_1	1403_2_239	389_6_105	485_6_279	39_6_618	357_4_22	821_6_177	358_45_438
151_45_125	152_2_1254	157_45_197	218_6_592	1482_2_219	256_2_1	170_6_488	1427_35_556	1119_35_1	931_45_11	549_45_199	201_01_119	203_03_303	206_45_13	463_2_1	149_45_1	1403_2_239	389_6_97	485_6_267	39_6_615	357_4_26	821_6_180	358_45_427
151_45_130	152_2_1242	157_45_185	218_6_578	1482_2_235	256_2_1	170_6_461	1427_35_562	1119_35_1	931_45_16	549_45_204	201_01_112	203_03_278	206_45_16	463_2_1	149_45_1	1403_2_237	389_6_102	485_6_262	39_6_577	357_4_30	821_6_198	358_45_425
151_45_114	152_2_1263	157_45_175	218_6_573	1482_2_282	256_2_1	170_6_440	1427_35_569	1119_35_1	931_45_17	549_45_195	201_01_126	203_03_273	206_45_18	463_2_1	149_45_1	1403_2_243	389_6_95	485_6_239	39_6_583	357_4_38	821_6_191	358_45_399
151_45_119	152_2_1262	157_45_170	218_6_567	1482_2_296	256_2_1	170_6_432	1427_35_552	1119_35_1	931_45_27	549_45_180	201_01_148	203_03_295	206_45_12	463_2_1	149_45_1	1403_2_241	389_6_68	485_6_238	39_6_612	357_4_43	821_6_211	358_45_412
151_45_138	152_2_1212	157_45_184	218_6_532	1482_2_301	256_2_1	170_6_399	1427_35_585	1119_35_1	931_45_29	549_45_164	201_01_157	203_03_336	206_45_7	463_2_1	149_45_1	1403_2_205	389_6_55	485_6_238	39_6_627	357_4_48	821_6_216	358_45_407
151_45_145	152_2_1185	157_45_195	218_6_521	1482_2_309	256_2_1	170_6_379	1427_35_593	1119_35_1	931_45_34	549_45_159	201_01_162	203_03_330	206_45_4	463_2_1	149_45_1	1403_2_215	389_6_56	485_6_226	39_6_619	357_4_56	821_6_203	358_45_404
151_45_173	152_2_1184	157_45_208	218_6_527	1482_2_288	256_2_1	170_6_354	1427_35_638	1119_35_1	931_45_29	549_45_168	201_01_159	203_03_316	206_45_3	463_2_1	149_45_1	1403_2_233	389_6_57	485_6_223	39_6_629	357_4_61	821_6_199	358_45_434
151_45_201	152_2_1169	157_45_231	218_6_519	1482_2_268	256_2_1	170_6_332	1427_35_663	1119_35_1	931_45_31	549_45_174	201_01_152	203_03_300	206_45_4	463_2_1	149_45_1	1403_2_262	389_6_42	485_6_225	39_6_616	357_4_59	821_6_192	358_45_486
151_45_218	152_2_1176	157_45_244	218_6_493	1482_2_270	256_2_1	170_6_306	1427_35_713	1119_35_1	931_45_26	549_45_207	201_01_126	203_03_261	206_45_3	463_2_1	149_45_1	1403_2_268	389_6_53	485_6_203	39_6_613	357_4_57	821_6_181	358_45_519
151_45_226	152_2_1201	157_45_275	218_6_491	1482_2_248	256_2_1	170_6_298	1427_35_774	1119_35_1	931_45_28	549_45_245	201_01_101	203_03_235	206_45_2	463_2_1	149_45_1	1403_2_269	389_6_54	485_6_207	39_6_593	357_4_49	821_6_188	358_45_536
151_45_219	152_2_1323	157_45_276	218_6_466	1482_2_252	256_2_1	170_6_276	1427_35_808	1119_35_1	931_45_28	549_45_265	201_01_92	203_03_261	206_45_4	463_2_1	149_45_1	1403_2_250	389_6_73	485_6_190	39_6_520	357_4_44	821_6_183	358_45_537
151_45_214	152_2_1385	157_45_269	218_6_417	1482_2_228	256_2_1	170_6_256	1427_35_832	1119_35_1	931_45_23	549_45_302	201_01_103	203_03_313	206_45_4	463_2_1	149_45_1	1403_2_217	389_6_84	485_6_200	39_6_505	357_4_43	821_6_162	358_45_533
151_45_210	152_2_1370	157_45_280	218_6_425	1482_2_191	256_2_1	170_6_234	1427_35_886	1119_35_1	931_45_23	549_45_305	201_01_96	203_03_360	206_45_6	463_2_1	149_45_1	1403_2_201	389_6_85	485_6_193	39_6_459	357_4_38	821_6_153	358_45_502
151_45_212	152_2_1315	157_45_272	218_6_420	1482_2_200	256_2_1	170_6_238	1427_35_906	1119_35_1	931_45_23	549_45_329	201_01_105	203_03_375	206_45_9	463_2_1	149_45_1	1403_2_203	389_6_84	485_6_180	39_6_457	357_4_34	821_6_139	358_45_482
151_45_210	152_2_1258	157_45_274	218_6_410	1482_2_191	256_2_1	170_6_253	1427_35_936	1119_35_1	931_45_23	549_45_349	201_01_110	203_03_354	206_45_15	463_2_1	149_45_1	1403_2_213	389_6_90	485_6_177	39_6_461	357_4_25	821_6_125	358_45_452
151_45_217	152_2_1224	157_45_269	218_6_411	1482_2_217	256_2_1	170_6_269	1427_35_871	1119_35_1	931_45_24	549_45_369	201_01_125	203_03_333	206_45_19	463_2_1	149_45_1	1403_2_208	389_6_96	485_6_171	39_6_490	357_4_22	821_6_104	358_45_423
151_45_192	152_2_1193	157_45_291	218_6_446	1482_2_260	256_2_1	170_6_301	1427_35_858	1119_35_1	931_45_17	549_45_408	201_01_130	203_03_333	206_45_20	463_2_1	149_45_1	1403_2_221	389_6_79	485_6_159	39_6_485	357_4_21	821_6_90	358_45_421
151_45_170	152_2_1203	157_45_308	218_6_470	1482_2_324	256_2_1	170_6_331	1427_35_815	1119_35_1	931_45_22	549_45_408	201_01_124	203_03_343	206_45_25	463_2_1	149_45_1	1403_2_209	389_6_66	485_6_173	39_6_483	357_4_27	821_6_99	358_45_406
151_45_168	152_2_1162	157_45_325	218_6_496	1482_2_396	256_2_1	170_6_358	1427_35_802	1119_35_1	931_45_23	549_45_446	201_01_107	203_03_327	206_45_21	463_2_1	149_45_1	1403_2_179	389_6_63	485_6_160	39_6_478	357_4_27	821_6_105	358_45_400
151_45_165	152_2_1119	157_45_329	218_6_551	1482_2_439	256_2_1	170_6_407	1427_35_810	1119_35_1	931_45_18	549_45_458	201_01_90	203_03_289	206_45_20	463_2_1	149_45_1	1403_2_140	389_6_59	485_6_141	39_6_438	357_4_32	821_6_113	358_45_394
151_45_181	152_2_1130	157_45_311	218_6_568	1482_2_464	256_2_1	170_6_417	1427_35_778	1119_35_1	931_45_21	549_45_472	201_01_91	203_03_291	206_45_16	463_2_1	149_45_1	1403_2_133	389_6_59	485_6_134	39_6_421	357_4_36	821_6_134	358_45_412
151_45_190	152_2_1099	157_45_298	218_6_623	1482_2_501	256_2_1	170_6_390	1427_35_742	1119_35_1	931_45_20	549_45_501	201_01_90	203_03_294	206_45_12	463_2_1	149_45_1	1403_2_118	389_6_73	485_6_127	39_6_407	357_4_42	821_6_146	358_45_430
151_45_207	152_2_1063	157_45_287	218_6_655	1482_2_516	256_2_1	170_6_381	1427_35_660	1119_35_1	931_45_16	549_45_495	201_01_86	203_03_310	206_45_10	463_2_1	149_45_1	1403_2_136	389_6_87	485_6_119	39_6_374	357_4_40	821_6_147	358_45_437
151_45_214	152_2_947	157_45_296	218_6_673	1482_2_515	256_2_1	170_6_385	1427_35_638	1119_35_1	931_45_11	549_45_493	201_01_73	203_03_334	206_45_9	463_2_1	149_45_1	1403_2_157	389_6_96	485_6_131	39_6_326	357_4_56	821_6_157	358_45_435
151_45_224	152_2_894	157_45_276	218_6_700	1482_2_500	256_2_1	170_6_377	1427_35_615	1119_35_1	931_45_7	549_45_478	201_01_69	203_03_327	206_45_9	463_2_1	149_45_1	1403_2_193	389_6_113	485_6_136	39_6_300	357_4_61	821_6_168	358_45_450
151_45_237	152_2_901	157_45_251	218_6_690	1482_2_498	256_2_1	170_6_407	1427_35_618	1119_35_1	931_45_2	549_45_450	201_01_78	203_03_355	206_45_6	463_2_1	149_45_1	1403_2_217	389_6_134	485_6_144	39_6_302	357_4_70	821_6_176	358_45_428
151_45_261	152_2_924	157_45_249	218_6_672	1482_2_475	256_2_1	170_6_394	1427_35_625	1119_35_1	931_45_3	549_45_407	201_01_97	203_03_369	206_45_7	463_2_1	149_45_1	1403_2_253	389_6_137	485_6_156	39_6_294	357_4_69	821_6_185	358_45_442
151_45_278	152_2_1003	157_45_233	218_6_653	1482_2_410	256_2_1	170_6_377	1427_35_643	1119_35_1	931_45_7	549_45_349	201_01_104	203_03_394	206_45_6	463_2_1	149_45_1	1403_2_279	389_6_149	485_6_161	39_6_289	357_4_79	821_6_169	358_45_433
151_45_302	152_2_1109	157_45_234	218_6_585	1482_2_357	256_2_1	170_6_388	1427_35_667	1119_35_1	931_45_8	549_45_316	201_01_94	203_03_407	206_45_8	463_2_1	149_45_1	1403_2_235	389_6_137	485_6_164	39_6_296	357_4_85	821_6_146	358_45_428
151_45_339	152_2_1169	157_45_226	218_6_570	1482_2_349	256_2_1	170_6_376	1427_35_675	1119_35_1	931_45_10	549_45_264	201_01_79	203_03_408	206_45_8	463_2_1	149_45_1	1403_2_200	389_6_135	485_6_165	39_6_316	357_4_82	821_6_141	358_45_433
151_45_371	152_2_1208	157_45_229	218_6_545	1482_2_340	256_2_1	170_6_383	1427_35_689	1119_35_1	931_45_10	549_45_239	201_01_85	203_03_418	206_45_8	463_2_1	149_45_1	1403_2_160	389_6_110	485_6_195	39_6_340	357_4_83	821_6_128	358_45_431
151_45_376	152_2_1239	157_45_225	218_6_542	1482_2_382	256_2_1	170_6_387	1427_35_680	1119_35_1	931_45_8	549_45_193	201_01_86	203_03_414	206_45_8	463_2_1	149_45_1	1403_2_130	389_6_103	485_6_194	39_6_343	357_4_72	821_6_129	358_45_429
151_45_378	152_2_1275	157_45_224	218_6_504	1482_2_430	256_2_1	170_6_391	1427_35_653	1119_35_1	931_45_9	549_45_183	201_01_98	203_03_396	206_45_10	463_2_1	149_45_1	1403_2_117	389_6_100	485_6_197	39_6_372	357_4_65	821_6_125	358_45_430
151_45_372	152_2_1244	157_45_263	218_6_472	1482_2_439	256_2_1	170_6_374	1427_35_626	1119_35_1	931_45_8	549_45_184	201_01_115	203_03_397	206_45_11	463_2_1	149_45_1	1403_2_102	389_6_83	485_6_210	39_6_422	357_4_55	821_6_128	358_45_418
151_45_373	152_2_1201	157_45_288	218_6_466	1482_2_414	256_2_1	170_6_371	1427_35_615	1119_35_1	931_45_7	549_45_189	201_01_139	203_03_410	206_45_14	463_2_1	149_45_1	1403_2_90	389_6_83	485_6_201	39_6_432	357_4_45	821_6_134	358_45_413
151_45_344	152_2_1137	157_45_307	218_6_443	1482_2_422	256_2_1	170_6_371	1427_35_562	1119_35_1	931_45_5	549_45_193	201_01_155	203_03_467	206_45_18	463_2_1	149_45_1	1403_2_88	389_6_82	485_6_205	39_6_452	357_4_39	821_6_127	358_45_432
151_45_325	152_2_1043	157_45_336	218_6_450	1482_2_429	256_2_1	170_6_384	1427_35_526	1119_35_1	931_45_2	549_45_191	201_01_190	203_03_457	206_45_21	463_2_1	149_45_1	1403_2_88	389_6_78	485_6_209	39_6_514	357_4_33	821_6_142	358_45_461
151_45_296	152_2_975	157_45_339	218_6_452	1482_2_451	256_2_1	170_6_382	1427_35_480	1119_35_1	931_45_3	549_45_182	201_01_212	203_03_442	206_45_15	463_2_1	149_45_1	1403_2_94	389_6_92	485_6_198	39_6_545	357_4_31	821_6_162	358_45_469
151_45_259	152_2_944	157_45_365	218_6_449	1482_2_463	256_2_1	170_6_361	1427_35_488	1119_35_1	931_45_3	549_45_176	201_01_223	203_03_407	206_45_13	463_2_1	149_45_1	1403_2_85	389_6_108	485_6_179	39_6_573	357_4_33	821_6_175	358_45_476
151_45_223	152_2_927	157_45_390	218_6_452	1482_2_493	256_2_1	170_6_350	1427_35_494	1119_35_1	931_45_2	549_45_161	201_01_218	203_03_355	206_45_15	463_2_1	149_45_1	1403_2_100	389_6_126	485_6_178	39_6_600	357_4_38	821_6_171	358_45_491
151_45_183	152_2_939	157_45_372	218_6_476	1482_2_507	256_2_1	170_6_355	1427_35_510	1119_35_1	931_45_2	549_45_179	201_01_205	203_03_338	206_45_11	463_2_1	149_45_1	1403_2_114	389_6_128	485_6_172	39_6_588	357_4_56	821_6_176	358_45_491
151_45_152	152_2_953	157_45_365	218_6_530	1482_2_538	256_2_1	170_6_319	1427_35_529	1119_35_1	931_45_2	549_45_182	201_01_162	203_03_315	206_45_5	463_2_1	149_45_1	1403_2_118	389_6_130	485_6_164	39_6_615	357_4_74	821_6_189	358_45_519
151_45_131	152_2_913	157_45_370	218_6_596	1482_2_541	256_2_1	170_6_304	1427_35_570	1119_35_1	931_45_1	549_45_175	201_01_151	203_03_306	206_45_5	463_2_1	149_45_1	1403_2_138	389_6_120	485_6_171	39_6_657	357_4_88	821_6_199	358_45_522
151_45_138	201_01_140	39_6_643	152_2_882	157_45_363	1427_35_627	206_45_11	256_2_1	203_03_272	218_6_606	549_45_175	357_4_115	1482_2_541	1119_35_1	463_2_1	1403_2_203	389_6_119	485_6_170	358_45_515	821_6_199	170_6_273
151_45_142	201_01_150	39_6_627	152_2_838	157_45_347	1427_35_667	206_45_12	256_2_1	203_03_293	218_6_636	549_45_173	357_4_129	1482_2_551	1119_35_1	463_2_1	1403_2_236	389_6_115	485_6_168	358_45_517	821_6_204	170_6_250
151_45_155	201_01_163	39_6_623	152_2_761	157_45_366	1427_35_693	206_45_11	256_2_1	203_03_354	218_6_661	549_45_180	357_4_136	1482_2_512	1119_35_1	463_2_1	1403_2_267	389_6_104	485_6_170	358_45_506	821_6_200	170_6_245
151_45_161	201_01_161	39_6_574	152_2_743	157_45_357	1427_35_764	206_45_10	256_2_1	203_03_405	218_6_701	549_45_189	357_4_145	1482_2_499	1119_35_1	463_2_1	1403_2_295	389_6_97	485_6_162	358_45_469	821_6_186	170_6_211
151_45_160	201_01_176	39_6_542	152_2_759	157_45_356	1427_35_830	206_45_7	256_2_1	203_03_450	218_6_749	549_45_183	357_4_124	1482_2_482	1119_35_1	463_2_1	1403_2_305	389_6_92	485_6_181	358_45_417	821_6_166	170_6_201
151_45_161	201_01_182	39_6_494	152_2_746	157_45_328	1427_35_872	206_45_3	256_2_1	203_03_444	218_6_738	549_45_173	357_4_127	1482_2_470	1119_35_1	463_2_1	1403_2_302	389_6_90	485_6_214	358_45_383	821_6_157	170_6_213
151_45_164	201_01_172	39_6_486	152_2_825	157_45_290	1427_35_886	206_45_4	256_2_1	203_03_424	218_6_751	549_45_173	357_4_120	1482_2_457	1119_35_1	463_2_1	1403_2_294	389_6_85	485_6_214	358_45_344	821_6_142	170_6_221
151_45_167	201_01_151	39_6_510	152_2_942	157_45_237	1427_35_874	206_45_5	256_2_1	203_03_417	218_6_729	549_45_165	357_4_103	1482_2_444	1119_35_1	463_2_1	1403_2_279	389_6_67	485_6_221	358_45_323	821_6_125	170_6_226
151_45_170	201_01_145	39_6_526	152_2_1067	157_45_180	1427_35_861	206_45_9	256_2_1	203_03_401	218_6_696	549_45_168	357_4_90	1482_2_407	1119_35_1	463_2_1	1403_2_258	389_6_87	485_6_220	358_45_318	821_6_110	170_6_229
151_45_159	201_01_149	39_6_576	152_2_1143	157_45_138	1427_35_862	206_45_9	256_2_1	203_03_426	218_6_659	549_45_171	357_4_84	1482_2_369	1119_35_1	463_2_1	1403_2_236	389_6_93	485_6_211	358_45_344	821_6_91	170_6_213
151_45_143	201_01_147	39_6_616	152_2_1171	157_45_120	1427_35_876	206_45_9	256_2_1	203_03_414	218_6_618	549_45_162	357_4_98	1482_2_380	1119_35_1	463_2_1	1403_2_218	389_6_102	485_6_219	358_45_367	821_6_83	170_6_217
151_45_142	201_01_150	39_6_634	152_2_1185	157_45_115	1427_35_875	206_45_17	256_2_1	203_03_374	218_6_600	549_45_167	357_4_102	1482_2_392	1119_35_1	463_2_1	1403_2_210	389_6_105	485_6_210	358_45_394	821_6_71	170_6_195
151_45_148	201_01_135	39_6_668	152_2_1168	157_45_128	1427_35_910	206_45_23	256_2_1	203_03_351	218_6_568	549_45_158	357_4_99	1482_2_492	1119_35_1	463_2_1	1403_2_194	389_6_107	485_6_212	358_45_440	821_6_62	170_6_174
151_45_148	201_01_135	39_6_659	152_2_1131	157_45_146	1427_35_894	206_45_26	256_2_1	203_03_296	218_6_540	549_45_141	357_4_94	1482_2_535	1119_35_1	463_2_1	1403_2_189	389_6_123	485_6_227	358_45_454	821_6_73	170_6_172
151_45_149	201_01_170	39_6_619	152_2_1056	157_45_172	1427_35_912	206_45_33	256_2_1	203_03_245	218_6_545	549_45_144	357_4_89	1482_2_620	1119_35_1	463_2_1	1403_2_201	389_6_134	485_6_207	358_45_448	821_6_62	170_6_163
151_45_155	201_01_193	39_6_578	152_2_951	157_45_207	1427_35_921	206_45_40	256_2_1	203_03_230	218_6_531	549_45_149	357_4_80	1482_2_707	1119_35_1	463_2_1	1403_2_213	389_6_145	485_6_187	358_45_454	821_6_58	170_6_162
151_45_151	201_01_193	39_6_559	152_2_842	157_45_253	1427_35_901	206_45_52	256_2_1	203_03_237	218_6_536	549_45_153	357_4_70	1482_2_785	1119_35_1	463_2_1	1403_2_233	389_6_156	485_6_175	358_45_454	821_6_49	170_6_142
151_45_162	201_01_160	39_6_542	152_2_764	157_45_318	1427_35_893	206_45_51	256_2_1	203_03_226	218_6_529	549_45_141	357_4_61	1482_2_856	1119_35_1	463_2_1	1403_2_270	389_6_157	485_6_166	358_45_453	821_6_54	170_6_126
151_45_186	201_01_136	39_6_536	152_2_685	157_45_371	1427_35_863	206_45_55	256_2_1	203_03_206	218_6_536	549_45_134	357_4_62	1482_2_879	1119_35_1	463_2_1	1403_2_333	389_6_163	485_6_165	358_45_450	821_6_56	170_6_126
151_45_203	201_01_127	39_6_571	152_2_667	157_45_437	1427_35_830	206_45_53	256_2_1	203_03_221	218_6_568	549_45_147	357_4_64	1482_2_887	1119_35_1	463_2_1	1403_2_358	389_6_151	485_6_152	358_45_457	821_6_63	170_6_96
151_45_200	201_01_134	39_6_578	152_2_631	157_45_494	1427_35_815	206_45_53	256_2_1	203_03_245	218_6_559	549_45_174	357_4_77	1482_2_891	1119_35_1	463_2_1	1403_2_365	389_6_150	485_6_143	358_45_470	821_6_77	170_6_82
151_45_195	201_01_135	39_6_642	152_2_673	157_45_553	1427_35_761	206_45_47	256_2_1	203_03_275	218_6_555	549_45_182	357_4_72	1482_2_814	1119_35_1	463_2_1	1403_2_325	389_6_167	485_6_149	358_45_460	821_6_83	170_6_77
151_45_202	201_01_144	39_6_670	152_2_710	157_45_589	1427_35_795	206_45_34	256_2_1	203_03_310	218_6_525	549_45_191	357_4_68	1482_2_743	1119_35_1	463_2_1	1403_2_278	389_6_156	485_6_141	358_45_448	821_6_94	170_6_75
151_45_214	201_01_129	39_6_677	152_2_779	157_45_590	1427_35_841	206_45_30	256_2_1	203_03_317	218_6_470	549_45_211	357_4_52	1482_2_653	1119_35_1	463_2_1	1403_2_270	389_6_157	485_6_134	358_45_426	821_6_119	170_6_90
151_45_211	201_01_113	39_6_699	152_2_805	157_45_558	1427_35_866	206_45_21	256_2_1	203_03_341	218_6_444	549_45_230	357_4_46	1482_2_587	1119_35_1	463_2_1	1403_2_252	389_6_157	485_6_149	358_45_402	821_6_163	170_6_84
151_45_223	201_01_115	39_6_695	152_2_798	157_45_514	1427_35_921	206_45_14	256_2_1	203_03_383	218_6_416	549_45_275	357_4_37	1482_2_532	1119_35_1	463_2_1	1403_2_242	389_6_147	485_6_147	358_45_360	821_6_184	170_6_91
151_45_220	201_01_129	39_6_673	152_2_812	157_45_467	1427_35_951	206_45_8	256_2_1	203_03_390	218_6_414	549_45_283	357_4_34	1482_2_507	1119_35_1	463_2_1	1403_2_278	389_6_157	485_6_156	358_45_340	821_6_212	170_6_85
151_45_230	201_01_125	39_6_669	152_2_819	157_45_402	1427_35_975	206_45_5	256_2_1	203_03_379	218_6_450	549_45_308	357_4_32	1482_2_510	1119_35_1	463_2_1	1403_2_261	389_6_180	485_6_181	358_45_323	821_6_243	170_6_73
151_45_223	201_01_128	39_6_669	152_2_837	157_45_351	1427_35_963	206_45_3	256_2_1	203_03_364	218_6_468	549_45_327	357_4_26	1482_2_553	1119_35_1	463_2_1	1403_2_227	389_6_192	485_6_191	358_45_333	821_6_272	170_6_70
151_45_222	201_01_134	39_6_652	152_2_858	157_45_286	1427_35_901	206_45_2	256_2_1	203_03_301	218_6_522	549_45_321	357_4_20	1482_2_644	1119_35_1	463_2_1	1403_2_239	389_6_209	485_6_195	358_45_344	821_6_306	170_6_65
151_45_215	201_01_129	39_6_689	152_2_911	157_45_247	1427_35_873	206_45_3	256_2_1	203_03_258	218_6_545	549_45_306	357_4_19	1482_2_672	1119_35_1	463_2_1	1403_2_233	389_6_210	485_6_214	358_45_374	821_6_320	170_6_50
151_45_213	201_01_114	39_6_709	152_2_896	157_45_227	1427_35_847	206_45_5	256_2_1	203_03_228	218_6_615	549_45_314	357_4_18	1482_2_662	1119_35_1	463_2_1	1403_2_209	389_6_190	485_6_221	358_45_407	821_6_342	170_6_44
151_45_201	201_01_99	39_6_730	152_2_924	157_45_209	1427_35_783	206_45_5	256_2_1	203_03_231	218_6_645	549_45_315	357_4_22	1482_2_608	1119_35_1	463_2_1	1403_2_241	389_6_178	485_6_226	358_45_420	821_6_353	170_6_50
151_45_201	201_01_85	39_6_744	152_2_913	157_45_187	1427_35_763	206_45_6	256_2_1	203_03_224	218_6_654	549_45_305	357_4_24	1482_2_555	1119_35_1	463_2_1	1403_2_274	389_6_152	485_6_238	358_45_444	821_6_378	170_6_57
151_45_185	201_01_90	39_6_732	152_2_873	157_45_169	1427_35_734	206_45_5	256_2_1	203_03_259	218_6_695	549_45_276	357_4_37	1482_2_523	1119_35_1	463_2_1	1403_2_321	389_6_136	485_6_239	358_45_463	821_6_360	170_6_58
151_45_162	201_01_93	39_6_772	152_2_841	157_45_160	1427_35_717	206_45_3	256_2_1	203_03_301	218_6_684	549_45_237	357_4_39	1482_2_564	1119_35_1	463_2_1	1403_2_367	389_6_114	485_6_254	358_45_455	821_6_368	170_6_63
151_45_138	201_01_95	39_6_801	152_2_754	157_45_162	1427_35_672	206_45_1	256_2_1	203_03_323	218_6_715	549_45_210	357_4_37	1482_2_631	1119_35_1	463_2_1	1403_2_366	389_6_112	485_6_259	358_45_487	821_6_375	170_6_69
151_45_144	201_01_96	39_6_794	152_2_688	157_45_183	1427_35_672	206_45_1	256_2_1	203_03_327	218_6_734	549_45_199	357_4_41	1482_2_677	1119_35_1	463_2_1	1403_2_373	389_6_118	485_6_255	358_45_487	821_6_386	170_6_72
151_45_132	201_01_96	39_6_780	152_2_652	157_45_214	1427_35_720	256_2_1	203_03_318	218_6_742	549_45_185	357_4_43	1482_2_716	1119_35_1	463_2_1	1403_2_359	389_6_125	485_6_251	358_45_462	821_6_406	170_6_65
151_45_100	201_01_88	39_6_757	152_2_629	157_45_252	1427_35_747	256_2_1	203_03_329	218_6_755	549_45_166	357_4_51	1482_2_739	1119_35_1	463_2_1	1403_2_362	389_6_138	485_6_245	358_45_467	821_6_407	170_6_70
151_45_97	201_01_74	39_6_761	152_2_626	157_45_287	1427_35_778	256_2_1	203_03_332	218_6_733	549_45_160	357_4_56	1482_2_746	1119_35_1	463_2_1	1403_2_298	389_6_151	485_6_230	358_45_459	821_6_390	170_6_67
151_45_89	201_01_61	39_6_759	152_2_661	157_45_308	1427_35_823	256_2_1	203_03_320	218_6_708	549_45_163	357_4_55	1482_2_750	1119_35_1	463_2_1	1403_2_246	389_6_175	485_6_205	358_45_435	821_6_345	170_6_68
151_45_73	201_01_52	39_6_755	152_2_665	157_45_358	1427_35_856	256_2_1	203_03_335	218_6_635	549_45_179	357_4_44	1482_2_736	1119_35_1	463_2_1	1403_2_219	389_6_196	485_6_195	358_45_449	821_6_283	170_6_86
151_45_76	201_01_68	39_6_774	152_2_684	157_45_381	1427_35_865	256_2_1	203_03_360	218_6_552	549_45_191	357_4_41	1482_2_693	1119_35_1	463_2_1	1403_2_212	389_6_226	485_6_171	358_45_464	821_6_193	170_6_81
151_45_68	201_01_106	39_6_790	152_2_718	157_45_394	1427_35_875	256_2_1	203_03_332	218_6_504	549_45_207	357_4_31	1482_2_644	1119_35_1	463_2_1	1403_2_186	389_6_232	485_6_184	358_45_472	821_6_139	170_6_86
151_45_67	201_01_156	39_6_821	152_2_781	157_45_409	1427_35_880	256_2_1	203_03_328	218_6_461	549_45_240	357_4_25	1482_2_583	1119_35_1	463_2_1	1403_2_175	389_6_244	485_6_184	358_45_475	821_6_96	170_6_89
151_45_80	201_01_220	39_6_842	152_2_798	157_45_433	1427_35_881	256_2_1	203_03_313	218_6_430	549_45_233	357_4_22	1482_2_550	1119_35_1	463_2_1	1403_2_175	389_6_292	485_6_188	358_45_473	821_6_64	170_6_95
151_45_97	201_01_253	39_6_877	152_2_807	157_45_449	1427_35_856	256_2_1	203_03_296	218_6_383	549_45_234	357_4_19	1482_2_548	1119_35_1	463_2_1	1403_2_163	389_6_310	485_6_206	358_45_485	821_6_57	170_6_114
151_45_100	201_01_238	39_6_911	152_2_857	157_45_462	1427_35_823	256_2_1	203_03_255	218_6_330	549_45_241	357_4_19	1482_2_552	1119_35_1	463_2_1	1403_2_175	389_6_307	485_6_217	358_45_503	821_6_53	170_6_119
151_45_114	201_01_191	39_6_897	152_2_884	157_45_461	1427_35_821	256_2_1	203_03_238	218_6_326	549_45_218	357_4_17	1482_2_609	1119_35_1	463_2_1	1403_2_179	389_6_294	485_6_221	358_45_492	821_6_54	170_6_119
151_45_126	201_01_135	39_6_861	152_2_893	157_45_432	1427_35_823	256_2_1	203_03_237	218_6_302	549_45_220	357_4_18	1482_2_620	1119_35_1	463_2_1	1403_2_216	389_6_258	485_6_272	358_45_482	821_6_64	170_6_121
151_45_142	201_01_114	39_6_838	152_2_890	157_45_409	1427_35_820	256_2_1	203_03_236	218_6_275	549_45_210	357_4_14	1482_2_653	1119_35_1	463_2_1	1403_2_260	389_6_242	485_6_303	358_45_490	821_6_75	170_6_124
151_45_161	201_01_133	39_6_786	152_2_843	157_45_387	1427_35_817	256_2_1	203_03_276	218_6_274	549_45_202	357_4_13	1482_2_662	1119_35_1	463_2_1	1403_2_290	389_6_232	485_6_327	358_45_485	821_6_97	170_6_121
151_45_161	201_01_162	39_6_774	152_2_796	157_45_381	1427_35_848	256_2_1	203_03_316	218_6_274	549_45_177	357_4_15	1482_2_637	1119_35_1	463_2_1	1403_2_344	389_6_219	485_6_394	358_45_493	821_6_112	170_6_101
151_45_159	201_01_171	39_6_714	152_2_728	157_45_390	1427_35_895	256_2_1	203_03_340	218_6_276	549_45_167	357_4_20	1482_2_601	1119_35_1	463_2_1	1403_2_398	389_6_209	485_6_430	358_45_501	821_6_127	170_6_90
151_45_158	201_01_174	39_6_691	152_2_661	157_45_380	1427_35_926	256_2_1	203_03_344	218_6_293	549_45_165	357_4_23	1482_2_560	1119_35_1	463_2_1	1403_2_413	389_6_194	485_6_513	358_45_494	821_6_154	170_6_81
151_45_148	201_01_176	39_6_674	152_2_668	157_45_363	1427_35_955	256_2_1	203_03_361	218_6_271	549_45_179	357_4_29	1482_2_532	1119_35_1	463_2_1	1403_2_449	389_6_189	485_6_537	358_45_509	821_6_166	170_6_80
151_45_137	201_01_166	39_6_637	152_2_638	157_45_353	1427_35_984	256_2_1	203_03_382	218_6_273	549_45_204	357_4_31	1482_2_498	1119_35_1	463_2_1	1403_2_445	389_6_171	485_6_603	358_45_511	821_6_184	170_6_92
151_45_125	201_01_143	39_6_617	152_2_589	157_45_346	1427_35_977	256_2_1	203_03_406	218_6_275	549_45_211	357_4_38	1482_2_496	1119_35_1	463_2_1	1403_2_482	389_6_168	485_6_599	358_45_521	821_6_183	170_6_96
151_45_124	201_01_130	39_6_586	152_2_551	157_45_358	1427_35_993	256_2_1	203_03_433	218_6_272	549_45_237	357_4_39	1482_2_502	1119_35_1	463_2_1	1403_2_490	389_6_168	485_6_587	358_45_526	821_6_175	170_6_116
151_45_115	201_01_116	39_6_538	152_2_526	157_45_380	1427_35_950	256_2_1	203_03_423	218_6_290	549_45_259	357_4_40	1482_2_536	1119_35_1	463_2_1	1403_2_479	389_6_166	485_6_575	358_45_508	821_6_180	170_6_107
151_45_101	201_01_114	39_6_496	152_2_531	157_45_389	1427_35_889	256_2_1	203_03_411	218_6_321	549_45_259	357_4_35	1482_2_581	1119_35_1	463_2_1	1403_2_447	389_6_184	485_6_531	358_45_468	821_6_174	170_6_116
151_45_84	201_01_113	39_6_479	152_2_588	157_45_387	1427_35_831	256_2_1	203_03_397	218_6_351	549_45_273	357_4_28	1482_2_616	1119_35_1	463_2_1	1403_2_401	389_6_201	485_6_484	358_45_450	821_6_172	170_6_110
151_45_66	201_01_120	39_6_462	152_2_687	157_45_370	1427_35_778	256_2_1	203_03_386	218_6_379	549_45_272	357_4_20	1482_2_639	1119_35_1	463_2_1	1403_2_367	389_6_216	485_6_419	358_45_433	821_6_166	170_6_121
151_45_48	201_01_144	39_6_483	152_2_725	157_45_365	1427_35_742	256_2_1	203_03_390	218_6_412	549_45_273	357_4_16	1482_2_629	1119_35_1	463_2_1	1403_2_325	389_6_209	485_6_356	358_45_413	821_6_169	170_6_127
151_45_36	201_01_155	39_6_525	152_2_776	157_45_351	1427_35_722	256_2_1	203_03_402	218_6_429	549_45_293	357_4_14	1482_2_611	1119_35_1	463_2_1	1403_2_278	389_6_224	485_6_327	358_45_410	821_6_164	170_6_149
151_45_32	201_01_172	39_6_600	152_2_842	157_45_311	1427_35_707	256_2_1	203_03_440	218_6_447	549_45_298	357_4_11	1482_2_572	1119_35_1	463_2_1	1403_2_272	389_6_213	485_6_309	358_45_405	821_6_182	170_6_169
151_45_23	201_01_179	39_6_687	152_2_888	157_45_294	1427_35_728	256_2_1	203_03_452	218_6_447	549_45_304	357_4_13	1482_2_500	1119_35_1	463_2_1	1403_2_262	389_6_188	485_6_303	358_45_430	821_6_204	170_6_172
151_45_17	201_01_177	39_6_763	152_2_950	157_45_258	1427_35_705	256_2_1	203_03_463	218_6_446	549_45_331	357_4_16	1482_2_435	1119_35_1	463_2_1	1403_2_251	389_6_172	485_6_325	358_45_444	821_6_215	170_6_181
151_45_12	201_01_176	39_6_807	152_2_1012	157_45_268	1427_35_727	256_2_1	203_03_487	218_6_457	549_45_330	357_4_11	1482_2_394	1119_35_1	463_2_1	1403_2_279	389_6_144	485_6_348	358_45_494	821_6_194	170_6_176
151_45_12	201_01_174	39_6_875	152_2_1057	157_45_274	1427_35_727	256_2_1	203_03_483	218_6_456	549_45_325	357_4_11	1482_2_384	1119_35_1	463_2_1	1403_2_272	389_6_138	485_6_393	358_45_498	821_6_187	170_6_169
151_45_12	201_01_180	39_6_940	152_2_1084	157_45_279	1427_35_743	256_2_1	203_03_427	218_6_423	549_45_306	357_4_15	1482_2_384	1119_35_1	463_2_1	1403_2_265	389_6_135	485_6_416	358_45_510	821_6_157	170_6_151
151_45_23	201_01_185	39_6_926	152_2_1104	157_45_273	1427_35_763	256_2_1	203_03_377	218_6_402	549_45_308	357_4_19	1482_2_382	1119_35_1	463_2_1	1403_2_258	389_6_152	485_6_425	358_45_513	821_6_127	170_6_136
151_45_29	201_01_174	39_6_896	152_2_1194	157_45_280	1427_35_822	256_2_1	203_03_307	218_6_362	549_45_273	357_4_32	1482_2_400	1119_35_1	463_2_1	1403_2_225	389_6_140	485_6_428	358_45_513	821_6_88	170_6_111
151_45_42	201_01_167	39_6_882	152_2_1224	157_45_297	1427_35_879	256_2_1	203_03_266	218_6_312	549_45_270	357_4_34	1482_2_432	1119_35_1	463_2_1	1403_2_206	389_6_142	485_6_429	358_45_518	821_6_56	170_6_113
151_45_54	201_01_158	39_6_858	152_2_1259	157_45_307	1427_35_922	256_2_1	203_03_216	218_6_285	549_45_245	357_4_42	1482_2_498	1119_35_1	463_2_1	1403_2_180	389_6_141	485_6_393	358_45_534	821_6_30	170_6_102
151_45_68	201_01_162	39_6_821	152_2_1228	157_45_307	1427_35_927	256_2_1	203_03_206	218_6_253	549_45_248	357_4_42	1482_2_557	1119_35_1	463_2_1	1403_2_173	389_6_163	485_6_344	358_45_566	821_6_40	170_6_91
151_45_92	201_01_161	39_6_782	152_2_1172	157_45_315	1427_35_949	256_2_1	203_03_194	218_6_257	549_45_256	357_4_43	1482_2_609	1119_35_1	463_2_1	1403_2_191	389_6_189	485_6_292	358_45_569	821_6_45	170_6_72
151_45_99	201_01_158	39_6_721	152_2_1105	157_45_294	1427_35_935	256_2_1	203_03_202	218_6_242	549_45_255	357_4_44	1482_2_662	1119_35_1	463_2_1	1403_2_216	389_6_205	485_6_268	358_45_561	821_6_62	170_6_57
151_45_111	201_01_138	39_6_695	152_2_1027	157_45_294	1427_35_902	256_2_1	203_03_203	218_6_229	549_45_250	357_4_32	1482_2_707	1119_35_1	463_2_1	1403_2_283	389_6_243	485_6_230	358_45_560	821_6_76	170_6_31
151_45_130	201_01_130	39_6_648	152_2_961	157_45_292	1427_35_897	256_2_1	203_03_182	218_6_206	549_45_242	357_4_32	1482_2_721	1119_35_1	463_2_1	1403_2_365	389_6_257	485_6_186	358_45_562	821_6_91	170_6_27
151_45_136	201_01_140	39_6_602	152_2_869	157_45_293	1427_35_839	256_2_1	203_03_168	218_6_206	549_45_222	357_4_21	1482_2_689	1119_35_1	463_2_1	1403_2_447	389_6_302	485_6_149	358_45_535	821_6_102	170_6_34
151_45_134	201_01_126	39_6_581	152_2_780	157_45_294	1427_35_833	256_2_1	203_03_147	218_6_205	549_45_221	357_4_21	1482_2_691	1119_35_1	463_2_1	1403_2_503	389_6_318	485_6_134	358_45_549	821_6_121	170_6_38
151_45_129	201_01_129	39_6_575	152_2_707	157_45_304	1427_35_843	256_2_1	203_03_170	218_6_187	549_45_206	357_4_21	1482_2_694	1119_35_1	463_2_1	1403_2_561	389_6_312	485_6_106	358_45_564	821_6_148	170_6_46
151_45_138	201_01_138	39_6_592	152_2_643	157_45_322	1427_35_894	256_2_1	203_03_219	218_6_192	549_45_195	357_4_16	1482_2_671	1119_35_1	463_2_1	1403_2_599	389_6_325	485_6_113	358_45_555	821_6_165	170_6_53
151_45_131	201_01_111	39_6_596	152_2_617	157_45_322	1427_35_935	256_2_1	203_03_254	218_6_193	549_45_217	357_4_11	1482_2_651	1119_35_1	463_2_1	1403_2_635	389_6_339	485_6_115	358_45_556	821_6_188	170_6_50
151_45_139	201_01_93	39_6_620	152_2_640	157_45_322	1427_35_986	256_2_1	203_03_280	218_6_188	549_45_225	357_4_12	1482_2_609	1119_35_1	463_2_1	1403_2_659	389_6_346	485_6_133	358_45_542	821_6_185	170_6_64
151_45_126	201_01_73	39_6_673	152_2_693	157_45_343	1427_35_1042	256_2_1	203_03_291	218_6_183	549_45_266	357_4_9	1482_2_547	1119_35_1	463_2_1	1403_2_628	389_6_355	485_6_139	358_45_494	821_6_172	170_6_74
151_45_105	201_01_63	39_6_717	152_2_762	157_45_327	1427_35_1062	256_2_1	203_03_310	218_6_179	549_45_306	357_4_5	1482_2_482	1119_35_1	463_2_1	1403_2_514	389_6_357	485_6_158	358_45_464	821_6_159	170_6_85
151_45_105	201_01_65	39_6_759	152_2_846	157_45_333	1427_35_1119	256_2_1	203_03_318	218_6_164	549_45_332	357_4_4	1482_2_466	1119_35_1	463_2_1	1403_2_442	389_6_354	485_6_187	358_45_444	821_6_151	170_6_104
151_45_96	201_01_63	39_6_764	152_2_935	157_45_325	1427_35_1081	256_2_1	203_03_281	218_6_174	549_45_360	1482_2_492	1119_35_1	463_2_1	1403_2_339	389_6_365	485_6_216	358_45_401	821_6_144	170_6_104
151_45_100	201_01_74	39_6_730	152_2_1013	157_45_345	1427_35_1035	256_2_1	203_03_289	218_6_171	549_45_385	1482_2_492	1119_35_1	463_2_1	1403_2_315	389_6_356	485_6_271	358_45_382	821_6_117	170_6_115
151_45_92	201_01_86	39_6_727	152_2_1059	157_45_378	1427_35_1021	256_2_1	203_03_282	218_6_181	549_45_384	1482_2_505	1119_35_1	463_2_1	1403_2_284	389_6_307	485_6_295	358_45_370	821_6_102	170_6_138
151_45_86	201_01_104	39_6_705	152_2_1113	157_45_398	1427_35_950	256_2_1	203_03_301	218_6_193	549_45_404	1482_2_483	1119_35_1	463_2_1	1403_2_298	389_6_272	485_6_313	358_45_383	821_6_92	170_6_156
151_45_75	201_01_135	39_6_705	152_2_1088	157_45_430	1427_35_871	256_2_1	203_03_312	218_6_200	549_45_403	1482_2_475	1119_35_1	463_2_1	1403_2_336	389_6_246	485_6_335	358_45_393	821_6_89	170_6_194
151_45_66	201_01_162	39_6_744	152_2_1044	157_45_450	1427_35_816	256_2_1	203_03_323	218_6_201	549_45_353	1482_2_445	1119_35_1	463_2_1	1403_2_355	389_6_236	485_6_379	358_45_397	821_6_79	170_6_209
151_45_58	201_01_171	39_6_772	152_2_1002	157_45_472	1427_35_776	256_2_1	203_03_336	218_6_191	549_45_329	1482_2_437	1119_35_1	463_2_1	1403_2_379	389_6_213	485_6_431	358_45_442	821_6_73	170_6_240
151_45_63	201_01_159	39_6_818	152_2_956	157_45_456	1427_35_761	256_2_1	203_03_328	218_6_206	549_45_287	1482_2_435	1119_35_1	463_2_1	1403_2_383	389_6_207	485_6_482	358_45_465	821_6_78	170_6_239
151_45_55	201_01_134	39_6_834	152_2_955	157_45_415	1427_35_725	256_2_1	203_03_311	218_6_205	549_45_259	1482_2_488	1119_35_1	463_2_1	1403_2_391	389_6_197	485_6_512	358_45_495	821_6_87	170_6_245
151_45_56	201_01_119	39_6_832	152_2_913	157_45_367	1427_35_729	256_2_1	203_03_300	218_6_199	549_45_215	1482_2_529	1119_35_1	463_2_1	1403_2_402	389_6_191	485_6_531	358_45_529	821_6_93	170_6_219
151_45_59	201_01_93	39_6_849	152_2_888	157_45_329	1427_35_735	256_2_1	203_03_305	218_6_187	549_45_207	1482_2_611	1119_35_1	463_2_1	1403_2_384	389_6_200	485_6_501	358_45_539	821_6_79	170_6_194
151_45_57	201_01_69	39_6_864	152_2_846	157_45_290	1427_35_766	256_2_1	203_03_312	218_6_186	549_45_190	1482_2_655	1119_35_1	463_2_1	1403_2_384	389_6_205	485_6_466	358_45_527	821_6_61	170_6_175
151_45_52	201_01_66	39_6_857	152_2_767	157_45_259	1427_35_774	256_2_1	203_03_307	218_6_186	549_45_181	1482_2_692	1119_35_1	463_2_1	1403_2_398	389_6_241	485_6_417	358_45_552	821_6_56	170_6_158
151_45_56	201_01_52	39_6_820	152_2_749	157_45_209	1427_35_813	256_2_1	203_03_312	218_6_204	549_45_183	1482_2_733	1119_35_1	463_2_1	1403_2_408	389_6_283	485_6_366	358_45_534	821_6_46	170_6_136
151_45_64	201_01_41	39_6_802	152_2_720	157_45_191	1427_35_858	256_2_1	203_03_332	218_6_205	549_45_162	1482_2_716	1119_35_1	463_2_1	1403_2_427	389_6_318	485_6_337	358_45_540	821_6_51	170_6_123
151_45_76	201_01_35	39_6_749	152_2_669	157_45_182	1427_35_871	256_2_1	203_03_348	218_6_208	549_45_149	1482_2_710	1119_35_1	463_2_1	1403_2_395	389_6_374	485_6_326	358_45_550	821_6_55	170_6_120
151_45_88	201_01_47	39_6_708	152_2_696	157_45_176	1427_35_942	256_2_1	203_03_370	218_6_197	549_45_142	1482_2_662	1119_35_1	463_2_1	1403_2_394	389_6_409	485_6_321	358_45_536	821_6_61	170_6_116
151_45_93	201_01_58	39_6_689	152_2_753	157_45_161	1427_35_1016	256_2_1	203_03_408	218_6_172	549_45_148	1482_2_583	1119_35_1	463_2_1	1403_2_357	389_6_431	485_6_306	358_45_550	821_6_67	170_6_119
151_45_104	201_01_76	39_6_665	152_2_825	157_45_163	1427_35_1041	256_2_1	203_03_454	218_6_149	549_45_144	1482_2_482	1119_35_1	463_2_1	1403_2_352	389_6_436	485_6_306	358_45_545	821_6_69	170_6_104
151_45_108	201_01_91	39_6_655	152_2_895	157_45_154	1427_35_1037	256_2_1	203_03_472	218_6_135	549_45_145	1482_2_433	1119_35_1	463_2_1	1403_2_337	389_6_429	485_6_305	358_45_552	821_6_61	170_6_99
151_45_93	201_01_107	39_6_656	152_2_965	157_45_166	1427_35_986	256_2_1	203_03_464	218_6_142	549_45_189	1482_2_404	1119_35_1	463_2_1	1403_2_303	389_6_418	485_6_312	358_45_523	821_6_70	170_6_103
151_45_91	201_01_110	39_6_654	152_2_1042	157_45_169	1427_35_947	256_2_1	203_03_388	218_6_156	549_45_198	1482_2_425	1119_35_1	463_2_1	1403_2_269	389_6_418	485_6_326	358_45_540	821_6_62	170_6_108
151_45_73	201_01_103	39_6_643	152_2_1092	157_45_168	1427_35_914	256_2_1	203_03_362	218_6_159	549_45_214	1482_2_477	1119_35_1	463_2_1	1403_2_269	389_6_372	485_6_339	358_45_542	821_6_64	170_6_103
151_45_54	201_01_84	39_6_616	152_2_1099	157_45_167	1427_35_914	256_2_1	203_03_349	218_6_175	549_45_227	1482_2_514	1119_35_1	463_2_1	1403_2_265	389_6_367	485_6_368	358_45_541	821_6_61	170_6_105
151_45_41	201_01_68	39_6_620	152_2_1085	157_45_175	1427_35_905	256_2_1	203_03_325	218_6_199	549_45_233	1482_2_548	1119_35_1	463_2_1	1403_2_324	389_6_348	485_6_371	358_45_536	821_6_56	170_6_99
151_45_42	201_01_68	39_6_644	152_2_977	157_45_183	1427_35_908	256_2_1	203_03_325	218_6_226	549_45_240	1482_2_558	1119_35_1	463_2_1	1403_2_395	389_6_316	485_6_376	358_45_539	821_6_46	170_6_106
151_45_39	201_01_58	39_6_635	152_2_882	157_45_193	1427_35_897	256_2_1	203_03_355	218_6_232	549_45_254	1482_2_556	1119_35_1	463_2_1	1403_2_453	389_6_336	485_6_374	358_45_541	821_6_47	170_6_111
151_45_38	201_01_52	39_6_625	152_2_790	157_45_218	1427_35_869	256_2_1	203_03_402	218_6_256	549_45_278	1482_2_552	1119_35_1	463_2_1	1403_2_486	389_6_338	485_6_359	358_45_523	821_6_47	170_6_128
151_45_38	201_01_48	39_6_617	152_2_740	157_45_223	1427_35_901	256_2_1	203_03_473	218_6_275	549_45_294	1482_2_541	1119_35_1	463_2_1	1403_2_478	389_6_343	485_6_342	358_45_502	821_6_43	170_6_159
151_45_52	201_01_53	39_6_600	152_2_749	157_45_252	1427_35_933	256_2_1	203_03_543	218_6_284	549_45_281	1482_2_499	1119_35_1	463_2_1	1403_2_453	389_6_342	485_6_332	358_45_515	821_6_40	170_6_194
151_45_51	201_01_70	39_6_625	152_2_745	157_45_266	1427_35_949	256_2_1	203_03_593	218_6_302	549_45_291	1482_2_469	1119_35_1	463_2_1	1403_2_407	389_6_328	485_6_307	358_45_530	821_6_36	170_6_222
151_45_66	201_01_65	39_6_652	152_2_752	157_45_270	1427_35_945	256_2_1	203_03_600	218_6_296	549_45_290	1482_2_438	1119_35_1	463_2_1	1403_2_350	389_6_359	485_6_290	358_45_536	821_6_31	170_6_267
151_45_72	201_01_58	39_6_667	152_2_834	157_45_281	1427_35_957	256_2_1	203_03_585	218_6_320	549_45_283	1482_2_395	1119_35_1	463_2_1	1403_2_345	389_6_342	485_6_266	358_45_489	821_6_25	170_6_265
151_45_67	201_01_59	39_6_655	152_2_863	157_45_286	1427_35_945	256_2_1	203_03_524	218_6_317	549_45_275	1482_2_402	1119_35_1	463_2_1	1403_2_353	389_6_355	485_6_264	358_45_478	821_6_22	170_6_278
151_45_57	201_01_63	39_6_640	152_2_904	157_45_282	1427_35_909	256_2_1	203_03_529	218_6_330	549_45_264	1482_2_392	1119_35_1	463_2_1	1403_2_351	389_6_352	485_6_270	358_45_469	821_6_24	170_6_298
151_45_45	201_01_63	39_6_650	152_2_938	157_45_267	1427_35_883	256_2_1	203_03_528	218_6_337	549_45_253	1482_2_380	1119_35_1	463_2_1	1403_2_338	389_6_363	485_6_262	358_45_463	821_6_24	170_6_314
151_45_37	201_01_66	39_6_673	152_2_1004	157_45_260	1427_35_874	256_2_1	203_03_542	218_6_339	549_45_245	1482_2_371	1119_35_1	463_2_1	1403_2_289	389_6_338	485_6_279	358_45_458	821_6_32	170_6_328
151_45_39	201_01_61	39_6_641	152_2_997	157_45_252	1427_35_881	256_2_1	203_03_548	218_6_324	549_45_243	1482_2_364	1119_35_1	463_2_1	1403_2_267	389_6_339	485_6_282	358_45_487	821_6_37	170_6_306
151_45_38	201_01_56	39_6_570	152_2_1046	157_45_239	1427_35_864	256_2_1	203_03_518	218_6_308	549_45_252	1482_2_373	1119_35_1	463_2_1	1403_2_247	389_6_328	485_6_317	358_45_510	821_6_42	170_6_297
151_45_37	201_01_56	39_6_519	152_2_1073	157_45_225	1427_35_890	256_2_1	203_03_497	218_6_265	549_45_279	1482_2_332	1119_35_1	463_2_1	1403_2_220	389_6_329	485_6_347	358_45_520	821_6_40	170_6_270
151_45_29	201_01_52	39_6_489	152_2_1050	157_45_205	1427_35_897	256_2_1	203_03_463	218_6_224	549_45_289	1482_2_330	1119_35_1	463_2_1	1403_2_218	389_6_313	485_6_364	358_45_535	821_6_49	170_6_254
151_45_28	201_01_42	39_6_461	152_2_1120	157_45_185	1427_35_913	256_2_1	203_03_454	218_6_202	549_45_317	1482_2_353	1119_35_1	463_2_1	1403_2_248	389_6_303	485_6_391	358_45_546	821_6_54	170_6_239
151_45_23	201_01_39	39_6_430	152_2_1130	157_45_165	1427_35_958	256_2_1	203_03_479	218_6_172	549_45_349	1482_2_363	1119_35_1	463_2_1	1403_2_255	389_6_323	485_6_412	358_45_548	821_6_55	170_6_238
151_45_24	201_01_37	39_6_408	152_2_1164	157_45_138	1427_35_958	256_2_1	203_03_494	218_6_158	549_45_361	1482_2_404	1119_35_1	463_2_1	1403_2_268	389_6_319	485_6_436	358_45_552	821_6_63	170_6_260
151_45_23	201_01_35	39_6_376	152_2_1121	157_45_151	1427_35_986	256_2_1	203_03_470	218_6_134	549_45_373	1482_2_417	1119_35_1	463_2_1	1403_2_287	389_6_335	485_6_435	358_45_585	821_6_71	170_6_263
151_45_20	201_01_22	39_6_408	152_2_1005	157_45_162	1427_35_1047	256_2_1	203_03_484	218_6_129	549_45_370	1482_2_438	1119_35_1	463_2_1	1403_2_331	389_6_342	485_6_409	358_45_599	821_6_72	170_6_268
151_45_27	201_01_13	39_6_440	152_2_908	157_45_156	1427_35_1114	256_2_1	203_03_467	218_6_130	549_45_346	1482_2_417	1119_35_1	463_2_1	1403_2_385	389_6_359	485_6_413	358_45_618	821_6_74	170_6_269
151_45_23	201_01_6	39_6_443	152_2_829	157_45_163	1427_35_1151	256_2_1	203_03_482	218_6_131	549_45_336	1482_2_415	1119_35_1	463_2_1	1403_2_419	389_6_395	485_6_426	358_45_595	821_6_71	170_6_281
151_45_23	201_01_6	39_6_490	152_2_807	157_45_167	1427_35_1107	256_2_1	203_03_491	218_6_133	549_45_310	1482_2_373	1119_35_1	463_2_1	1403_2_459	389_6_427	485_6_431	358_45_570	821_6_72	170_6_295
151_45_29	201_01_6	39_6_501	152_2_807	157_45_171	1427_35_1093	256_2_1	203_03_464	218_6_154	549_45_298	1482_2_315	1119_35_1	463_2_1	1403_2_475	389_6_430	485_6_418	358_45_581	821_6_65	170_6_301
151_45_30	201_01_4	39_6_555	152_2_907	157_45_178	1427_35_979	256_2_1	203_03_420	218_6_175	549_45_306	1482_2_278	1119_35_1	463_2_1	1403_2_469	389_6_434	485_6_369	358_45_535	821_6_57	170_6_298
151_45_36	201_01_6	39_6_594	152_2_1002	157_45_205	1427_35_885	256_2_1	203_03_375	218_6_191	549_45_327	1482_2_307	1119_35_1	463_2_1	1403_2_430	389_6_433	485_6_359	358_45_520	821_6_40	170_6_311
151_45_42	201_01_13	39_6_622	152_2_1095	157_45_209	1427_35_819	256_2_1	203_03_370	218_6_202	549_45_332	1482_2_306	1119_35_1	463_2_1	1403_2_400	389_6_408	485_6_339	358_45_514	821_6_28	170_6_301
151_45_40	201_01_19	39_6_679	152_2_1181	157_45_213	1427_35_803	256_2_1	203_03_382	218_6_200	549_45_325	1482_2_292	1119_35_1	463_2_1	1403_2_405	389_6_382	485_6_336	358_45_535	821_6_20	170_6_286
151_45_44	201_01_32	39_6_707	152_2_1200	157_45_215	1427_35_811	256_2_1	203_03_403	218_6_180	549_45_335	1482_2_305	1119_35_1	463_2_1	1403_2_367	389_6_380	485_6_318	358_45_546	821_6_19	170_6_279
151_45_35	201_01_49	39_6_719	152_2_1129	157_45_213	1427_35_829	256_2_1	203_03_452	218_6_149	549_45_352	1482_2_319	1119_35_1	463_2_1	1403_2_339	389_6_378	485_6_307	358_45_589	821_6_25	170_6_296
151_45_40	201_01_54	39_6_741	152_2_1046	157_45_203	1427_35_839	256_2_1	203_03_546	218_6_125	549_45_328	1482_2_328	1119_35_1	463_2_1	1403_2_319	389_6_368	485_6_322	358_45_661	821_6_29	170_6_286
151_45_37	201_01_55	39_6_719	152_2_979	157_45_209	1427_35_890	256_2_1	203_03_624	218_6_98	549_45_321	1482_2_322	1119_35_1	463_2_1	1403_2_309	389_6_349	485_6_332	358_45_700	821_6_26	170_6_284
151_45_33	201_01_52	39_6_710	152_2_936	157_45_201	1427_35_902	256_2_1	203_03_690	218_6_78	549_45_328	1482_2_278	1119_35_1	463_2_1	1403_2_292	389_6_370	485_6_358	358_45_709	821_6_33	170_6_296
151_45_29	201_01_56	39_6_641	152_2_881	157_45_174	1427_35_936	256_2_1	203_03_665	218_6_73	549_45_320	1482_2_284	1119_35_1	463_2_1	1403_2_276	389_6_420	485_6_380	358_45_773	821_6_44	170_6_295
151_45_24	201_01_43	39_6_578	152_2_844	157_45_136	1427_35_960	256_2_1	203_03_618	218_6_70	549_45_310	1482_2_289	1119_35_1	463_2_1	1403_2_295	389_6_443	485_6_392	358_45_777	821_6_56	170_6_282
151_45_18	201_01_28	39_6_525	152_2_805	157_45_107	1427_35_994	256_2_1	203_03_547	218_6_69	549_45_308	1482_2_318	1119_35_1	463_2_1	1403_2_356	389_6_467	485_6_400	358_45_736	821_6_66	170_6_274
151_45_22	201_01_27	39_6_481	152_2_786	157_45_100	1427_35_992	256_2_1	203_03_481	218_6_76	549_45_294	1482_2_341	1119_35_1	463_2_1	1403_2_415	389_6_509	485_6_380	358_45_756	821_6_70	170_6_269
151_45_25	201_01_29	39_6_478	152_2_779	157_45_93	1427_35_1021	256_2_1	203_03_461	218_6_84	549_45_282	1482_2_361	1119_35_1	463_2_1	1403_2_427	389_6_526	485_6_378	358_45_734	821_6_93	170_6_245
151_45_20	201_01_31	39_6_417	152_2_808	157_45_106	1427_35_1036	256_2_1	203_03_497	218_6_99	549_45_272	1482_2_364	1119_35_1	463_2_1	1403_2_434	389_6_547	485_6_391	358_45_687	821_6_101	170_6_230
151_45_22	201_01_27	39_6_400	152_2_804	157_45_108	1427_35_1033	256_2_1	203_03_493	218_6_102	549_45_271	1482_2_379	1119_35_1	463_2_1	1403_2_416	389_6_549	485_6_385	358_45_692	821_6_120	170_6_204
151_45_20	201_01_38	39_6_368	152_2_867	157_45_118	1427_35_1033	256_2_1	203_03_485	218_6_100	549_45_253	1482_2_427	1119_35_1	463_2_1	1403_2_415	389_6_560	485_6_389	358_45_658	821_6_139	170_6_193
151_45_23	201_01_54	39_6_356	152_2_879	157_45_130	1427_35_1031	256_2_1	203_03_498	218_6_100	549_45_242	1482_2_445	1119_35_1	463_2_1	1403_2_422	389_6_513	485_6_385	358_45_670	821_6_141	170_6_171
151_45_32	201_01_59	39_6_374	152_2_860	157_45_143	1427_35_1079	256_2_1	203_03_471	218_6_93	549_45_226	1482_2_478	1119_35_1	463_2_1	1403_2_390	389_6_502	485_6_395	358_45_651	821_6_124	170_6_172
151_45_41	201_01_65	39_6_381	152_2_867	157_45_161	1427_35_1068	256_2_1	203_03_470	218_6_76	549_45_218	1482_2_491	1119_35_1	463_2_1	1403_2_339	389_6_462	485_6_399	358_45_616	821_6_113	170_6_185
151_45_47	201_01_61	39_6_397	152_2_906	157_45_173	1427_35_1072	256_2_1	203_03_442	218_6_62	549_45_200	1482_2_536	1119_35_1	463_2_1	1403_2_306	389_6_405	485_6_400	358_45_635	821_6_104	170_6_180
151_45_61	201_01_48	39_6_413	152_2_941	157_45_186	1427_35_1069	256_2_1	203_03_484	218_6_49	549_45_194	1482_2_523	1119_35_1	463_2_1	1403_2_285	389_6_370	485_6_378	358_45_648	821_6_90	170_6_199
151_45_69	201_01_31	39_6_435	152_2_1016	157_45_177	1427_35_1059	256_2_1	203_03_515	218_6_41	549_45_207	1482_2_446	1119_35_1	463_2_1	1403_2_290	389_6_312	485_6_343	358_45_675	821_6_78	170_6_220
151_45_73	201_01_16	39_6_476	152_2_1017	157_45_189	1427_35_1054	256_2_1	203_03_569	218_6_26	549_45_209	1482_2_389	1119_35_1	463_2_1	1403_2_311	389_6_271	485_6_308	358_45_675	821_6_71	170_6_253
151_45_66	201_01_10	39_6_516	152_2_974	157_45_205	1427_35_1057	256_2_1	203_03_580	218_6_20	549_45_229	1482_2_331	1119_35_1	463_2_1	1403_2_351	389_6_254	485_6_289	358_45_677	821_6_65	170_6_304
151_45_54	201_01_4	39_6_557	152_2_899	157_45_196	1427_35_1045	256_2_1	203_03_587	218_6_22	549_45_250	1482_2_323	1119_35_1	463_2_1	1403_2_398	389_6_271	485_6_261	358_45_683	821_6_53	170_6_318
151_45_50	201_01_4	39_6_606	152_2_887	157_45_205	1427_35_1006	256_2_1	203_03_574	218_6_25	549_45_248	1482_2_345	1119_35_1	463_2_1	1403_2_442	389_6_274	485_6_230	358_45_689	821_6_42	170_6_347
151_45_47	201_01_6	39_6_634	152_2_829	157_45_206	1427_35_973	256_2_1	203_03_578	218_6_33	549_45_257	1482_2_350	1119_35_1	463_2_1	1403_2_447	389_6_291	485_6_212	358_45_700	821_6_30	170_6_382
151_45_39	201_01_11	39_6_653	152_2_790	157_45_190	1427_35_939	256_2_1	203_03_568	218_6_40	549_45_262	1482_2_351	1119_35_1	463_2_1	1403_2_444	389_6_284	485_6_217	358_45_736	821_6_29	170_6_403
151_45_40	201_01_13	39_6_692	152_2_806	157_45_195	1427_35_899	256_2_1	203_03_528	218_6_37	549_45_275	1482_2_334	1119_35_1	463_2_1	1403_2_450	389_6_275	485_6_231	358_45_751	821_6_20	170_6_438
151_45_32	201_01_9	39_6_699	152_2_824	157_45_190	1427_35_865	256_2_1	203_03_490	218_6_36	549_45_275	1482_2_327	1119_35_1	463_2_1	1403_2_449	389_6_264	485_6_270	358_45_806	821_6_16	170_6_470
151_45_21	201_01_6	39_6_703	152_2_870	157_45_180	1427_35_848	256_2_1	203_03_443	218_6_31	549_45_265	1482_2_319	1119_35_1	463_2_1	1403_2_454	389_6_259	485_6_302	358_45_844	821_6_18	170_6_477
151_45_21	201_01_6	39_6_685	152_2_933	157_45_184	1427_35_810	256_2_1	203_03_404	218_6_30	549_45_251	1482_2_335	1119_35_1	463_2_1	1403_2_491	389_6_272	485_6_322	358_45_848	821_6_21	170_6_520
151_45_25	201_01_6	39_6_696	152_2_936	157_45_184	1427_35_813	256_2_1	203_03_403	218_6_31	549_45_215	1482_2_383	1119_35_1	463_2_1	1403_2_477	389_6_268	485_6_343	358_45_869	821_6_29	170_6_525
151_45_29	201_01_5	39_6_718	152_2_918	157_45_170	1427_35_828	256_2_1	203_03_413	218_6_31	549_45_201	1482_2_449	1119_35_1	463_2_1	1403_2_429	389_6_279	485_6_338	358_45_852	821_6_35	170_6_510
151_45_41	201_01_4	39_6_729	152_2_885	157_45_148	1427_35_809	256_2_1	203_03_428	218_6_39	549_45_215	1482_2_496	1119_35_1	463_2_1	1403_2_354	389_6_298	485_6_322	358_45_810	821_6_53	170_6_513
151_45_39	201_01_3	39_6_738	152_2_920	157_45_146	1427_35_818	256_2_1	203_03_418	218_6_46	549_45_223	1482_2_558	1119_35_1	463_2_1	1403_2_333	389_6_318	485_6_320	358_45_745	821_6_57	170_6_488
151_45_34	201_01_1	39_6_747	152_2_933	157_45_139	1427_35_834	256_2_1	203_03_436	218_6_61	549_45_234	1482_2_568	1119_35_1	463_2_1	1403_2_310	389_6_338	485_6_306	358_45_686	821_6_71	170_6_501
151_45_38	39_6_725	152_2_938	157_45_138	1427_35_859	256_2_1	203_03_467	218_6_76	549_45_259	1482_2_569	1119_35_1	463_2_1	1403_2_290	389_6_367	485_6_300	358_45_645	821_6_71	170_6_489
151_45_34	39_6_669	152_2_948	157_45_125	1427_35_913	256_2_1	203_03_461	218_6_98	549_45_295	1482_2_576	1119_35_1	463_2_1	1403_2_290	389_6_378	485_6_296	358_45_638	821_6_75	170_6_443
151_45_26	39_6_643	152_2_975	157_45_108	1427_35_974	256_2_1	203_03_444	218_6_116	549_45_329	1482_2_532	1119_35_1	463_2_1	1403_2_322	389_6_387	485_6_287	358_45_585	821_6_81	170_6_434
151_45_21	39_6_623	152_2_1056	157_45_112	1427_35_1025	256_2_1	203_03_421	218_6_116	549_45_341	1482_2_447	1119_35_1	463_2_1	1403_2_351	389_6_367	485_6_274	358_45_552	821_6_93	170_6_401
151_45_20	39_6_582	152_2_1120	157_45_112	1427_35_1093	256_2_1	203_03_393	218_6_129	549_45_348	1482_2_364	1119_35_1	463_2_1	1403_2_399	389_6_345	485_6_292	358_45_534	821_6_103	170_6_360
151_45_22	39_6_575	152_2_1174	157_45_95	1427_35_1151	256_2_1	203_03_411	218_6_112	549_45_355	1482_2_285	1119_35_1	463_2_1	1403_2_446	389_6_349	485_6_301	358_45_463	821_6_103	170_6_303
151_45_20	39_6_569	152_2_1194	157_45_105	1427_35_1159	256_2_1	203_03_439	218_6_133	549_45_358	1482_2_198	1119_35_1	463_2_1	1403_2_470	389_6_345	485_6_341	358_45_413	821_6_111	170_6_257
151_45_28	39_6_553	152_2_1166	157_45_124	1427_35_1149	256_2_1	203_03_484	218_6_140	549_45_372	1482_2_156	1119_35_1	463_2_1	1403_2_466	389_6_340	485_6_345	358_45_403	821_6_94	170_6_270
151_45_28	39_6_554	152_2_1162	157_45_118	1427_35_1144	256_2_1	203_03_534	218_6_152	549_45_369	1482_2_146	1119_35_1	463_2_1	1403_2_438	389_6_336	485_6_382	358_45_394	821_6_73	170_6_249
151_45_30	39_6_523	152_2_1181	157_45_141	1427_35_1077	256_2_1	203_03_600	218_6_157	549_45_367	1482_2_169	1119_35_1	463_2_1	1403_2_406	389_6_322	485_6_408	358_45_385	821_6_68	170_6_256
151_45_26	39_6_555	152_2_1168	157_45_169	1427_35_945	256_2_1	203_03_616	218_6_167	549_45_346	1482_2_222	1119_35_1	463_2_1	1403_2_381	389_6_319	485_6_434	358_45_421	821_6_57	170_6_261
151_45_23	39_6_566	152_2_1115	157_45_184	1427_35_902	256_2_1	203_03_576	218_6_164	549_45_359	1482_2_281	1119_35_1	463_2_1	1403_2_379	389_6_315	485_6_455	358_45_434	821_6_54	170_6_250
151_45_29	39_6_567	152_2_1070	157_45_219	1427_35_838	256_2_1	203_03_519	218_6_170	549_45_351	1482_2_351	1119_35_1	463_2_1	1403_2_438	389_6_337	485_6_467	358_45_452	821_6_46	170_6_243
151_45_22	39_6_569	152_2_996	157_45_232	1427_35_810	256_2_1	203_03_404	218_6_172	549_45_342	1482_2_389	1119_35_1	463_2_1	1403_2_496	389_6_355	485_6_490	358_45_473	821_6_40	170_6_233
151_45_33	39_6_544	152_2_972	157_45_236	1427_35_783	256_2_1	203_03_388	218_6_165	549_45_360	1482_2_405	1119_35_1	463_2_1	1403_2_536	389_6_359	485_6_472	358_45_501	821_6_30	170_6_247
151_45_34	39_6_561	152_2_950	157_45_253	1427_35_763	256_2_1	203_03_363	218_6_176	549_45_349	1482_2_396	1119_35_1	463_2_1	1403_2_618	389_6_365	485_6_442	358_45_508	821_6_22	170_6_266
151_45_43	39_6_588	152_2_927	157_45_264	1427_35_754	256_2_1	203_03_388	218_6_165	549_45_321	1482_2_350	1119_35_1	463_2_1	1403_2_670	389_6_358	485_6_447	358_45_515	821_6_15	170_6_278
151_45_53	39_6_604	152_2_927	157_45_263	1427_35_732	256_2_1	203_03_376	218_6_144	549_45_292	1482_2_296	1119_35_1	463_2_1	1403_2_768	389_6_363	485_6_428	358_45_499	821_6_14	170_6_287
151_45_58	39_6_628	152_2_925	157_45_256	1427_35_726	256_2_1	203_03_318	218_6_138	549_45_259	1482_2_243	1119_35_1	463_2_1	1403_2_873	389_6_387	485_6_414	358_45_512	821_6_13	170_6_327
151_45_72	39_6_628	152_2_896	157_45_261	1427_35_747	256_2_1	203_03_308	218_6_133	549_45_237	1482_2_197	1119_35_1	463_2_1	1403_2_933	389_6_400	485_6_401	358_45_528	821_6_12	170_6_369
151_45_84	39_6_630	152_2_902	157_45_233	1427_35_782	256_2_1	203_03_313	218_6_121	549_45_220	1482_2_191	1119_35_1	463_2_1	1403_2_948	389_6_385	485_6_397	358_45_579	821_6_6	170_6_407
151_45_92	39_6_604	152_2_840	157_45_231	1427_35_876	256_2_1	203_03_306	218_6_124	549_45_208	1482_2_196	1119_35_1	463_2_1	1403_2_956	389_6_368	485_6_384	358_45_631	821_6_7	170_6_446
151_45_93	39_6_583	152_2_765	157_45_224	1427_35_915	256_2_1	203_03_288	218_6_122	549_45_175	1482_2_232	1119_35_1	463_2_1	1403_2_984	389_6_380	485_6_347	358_45_673	821_6_6	170_6_455
151_45_101	39_6_589	152_2_678	157_45_240	1427_35_996	256_2_1	203_03_304	218_6_118	549_45_155	1482_2_253	1119_35_1	463_2_1	1403_2_998	389_6_378	485_6_332	358_45_705	821_6_7	170_6_440
151_45_100	39_6_560	152_2_594	157_45_245	1427_35_1035	256_2_1	203_03_356	218_6_108	549_45_132	1482_2_289	1119_35_1	463_2_1	1403_2_1036	389_6_409	485_6_291	358_45_717	821_6_9	170_6_432
151_45_93	39_6_543	152_2_509	157_45_264	1427_35_1056	256_2_1	203_03_382	218_6_114	549_45_112	1482_2_284	1119_35_1	463_2_1	1403_2_1060	389_6_407	485_6_302	358_45_724	821_6_9	170_6_411
151_45_88	39_6_528	152_2_455	157_45_287	1427_35_1097	256_2_1	203_03_367	218_6_109	549_45_119	1482_2_278	1119_35_1	463_2_1	1403_2_1107	389_6_424	485_6_264	358_45_697	821_6_9	170_6_373
151_45_97	39_6_513	152_2_460	157_45_323	1427_35_1096	256_2_1	203_03_333	218_6_114	549_45_118	1482_2_277	1119_35_1	463_2_1	1403_2_1137	389_6_405	485_6_275	358_45_680	821_6_9	170_6_331
151_45_84	39_6_479	152_2_475	157_45_359	1427_35_1127	256_2_1	203_03_301	218_6_135	549_45_120	1482_2_301	1119_35_1	463_2_1	1403_2_1125	389_6_385	485_6_275	358_45_686	821_6_9	170_6_305
151_45_78	39_6_458	152_2_490	157_45_380	1427_35_1172	256_2_1	203_03_270	218_6_152	549_45_123	1482_2_291	1119_35_1	463_2_1	1403_2_1118	389_6_387	485_6_321	358_45_700	821_6_9	170_6_269
151_45_79	39_6_442	152_2_558	157_45_379	1427_35_1141	256_2_1	203_03_238	218_6_197	549_45_143	1482_2_310	1119_35_1	463_2_1	1403_2_1078	389_6_361	485_6_356	358_45_689	821_6_7	170_6_275
151_45_69	39_6_422	152_2_642	157_45_374	1427_35_1076	256_2_1	203_03_188	218_6_220	549_45_166	1482_2_329	1119_35_1	463_2_1	1403_2_983	389_6_385	485_6_393	358_45_687	821_6_6	170_6_253
151_45_57	39_6_404	152_2_729	157_45_341	1427_35_985	256_2_1	203_03_169	218_6_236	549_45_191	1482_2_345	1119_35_1	463_2_1	1403_2_898	389_6_377	485_6_458	358_45_674	821_6_2	170_6_275
151_45_50	39_6_403	152_2_808	157_45_301	1427_35_876	256_2_1	203_03_167	218_6_249	549_45_219	1482_2_356	1119_35_1	463_2_1	1403_2_798	389_6_397	485_6_481	358_45_638	821_6_1	170_6_299
151_45_47	39_6_371	152_2_924	157_45_269	1427_35_799	256_2_1	203_03_175	218_6_255	549_45_243	1482_2_371	1119_35_1	463_2_1	1403_2_691	389_6_368	485_6_526	358_45_623	821_6_1	170_6_328
151_45_47	39_6_388	152_2_1029	157_45_226	1427_35_703	256_2_1	203_03_186	218_6_237	549_45_282	1482_2_355	1119_35_1	463_2_1	1403_2_598	389_6_374	485_6_559	358_45_583	821_6_1	170_6_364
151_45_46	39_6_394	152_2_1122	157_45_211	1427_35_681	256_2_1	203_03_196	218_6_199	549_45_328	1482_2_358	1119_35_1	463_2_1	1403_2_488	389_6_375	485_6_619	358_45_544	821_6_2	170_6_415
151_45_43	39_6_398	152_2_1237	157_45_170	1427_35_683	256_2_1	203_03_193	218_6_190	549_45_351	1482_2_327	1119_35_1	463_2_1	1403_2_394	389_6_396	485_6_653	358_45_505	821_6_3	170_6_470
151_45_38	39_6_408	152_2_1368	157_45_173	1427_35_728	256_2_1	203_03_194	218_6_148	549_45_377	1482_2_284	1119_35_1	463_2_1	1403_2_314	389_6_406	485_6_653	358_45_455	821_6_3	170_6_528
151_45_35	39_6_436	152_2_1430	157_45_152	1427_35_812	256_2_1	203_03_183	218_6_126	549_45_419	1482_2_277	1119_35_1	463_2_1	1403_2_244	389_6_422	485_6_624	358_45_402	821_6_3	170_6_582
151_45_24	39_6_464	152_2_1476	157_45_147	1427_35_897	256_2_1	203_03_149	218_6_112	549_45_467	1482_2_274	1119_35_1	463_2_1	1403_2_233	389_6_442	485_6_609	358_45_400	821_6_4	170_6_604
151_45_34	39_6_500	152_2_1528	157_45_136	1427_35_979	203_03_137	218_6_93	549_45_515	1482_2_275	1119_35_1	463_2_1	1403_2_234	389_6_426	485_6_563	358_45_390	256_2_1	170_6_588
151_45_36	39_6_522	152_2_1583	157_45_143	1427_35_1025	203_03_123	218_6_82	549_45_554	1482_2_278	1119_35_1	463_2_1	1403_2_213	389_6_390	485_6_535	358_45_394	256_2_1	170_6_561
151_45_38	39_6_528	152_2_1589	157_45_159	1427_35_1024	203_03_125	218_6_80	549_45_573	1482_2_271	1119_35_1	463_2_1	1403_2_233	389_6_367	485_6_539	358_45_402	256_2_1	170_6_506
151_45_40	39_6_485	152_2_1576	157_45_188	1427_35_997	203_03_155	218_6_64	549_45_586	1482_2_263	1119_35_1	463_2_1	1403_2_279	389_6_337	485_6_529	358_45_411	256_2_1	170_6_467
151_45_49	39_6_459	152_2_1468	157_45_204	1427_35_962	203_03_159	218_6_62	549_45_557	1482_2_250	1119_35_1	463_2_1	1403_2_315	389_6_305	485_6_554	358_45_462	256_2_1	170_6_416
151_45_47	39_6_480	152_2_1322	157_45_268	1427_35_884	203_03_166	218_6_60	549_45_536	1482_2_230	1119_35_1	463_2_1	1403_2_360	389_6_276	485_6_555	358_45_485	256_2_1	170_6_391
151_45_57	39_6_496	152_2_1237	157_45_309	1427_35_849	203_03_170	218_6_65	549_45_483	1482_2_230	1119_35_1	463_2_1	1403_2_392	389_6_272	485_6_563	358_45_542	256_2_1	170_6_389
151_45_66	39_6_527	152_2_1160	157_45_368	1427_35_815	203_03_185	218_6_74	549_45_429	1482_2_248	1119_35_1	463_2_1	1403_2_425	389_6_272	485_6_587	358_45_575	256_2_1	170_6_375
151_45_84	39_6_523	152_2_1108	157_45_409	1427_35_777	203_03_193	218_6_81	549_45_371	1482_2_285	1119_35_1	463_2_1	1403_2_487	389_6_293	485_6_639	358_45_597	256_2_1	170_6_366
151_45_104	39_6_530	152_2_1085	157_45_476	1427_35_774	203_03_161	218_6_80	549_45_325	1482_2_296	1119_35_1	463_2_1	1403_2_532	389_6_329	485_6_664	358_45_603	256_2_1	170_6_333
151_45_140	39_6_508	152_2_1044	157_45_505	1427_35_759	203_03_148	218_6_89	549_45_292	1482_2_287	1119_35_1	463_2_1	1403_2_573	389_6_359	485_6_690	358_45_615	256_2_1	170_6_348
151_45_158	39_6_478	152_2_1041	157_45_545	1427_35_733	203_03_132	218_6_96	549_45_278	1482_2_279	1119_35_1	463_2_1	1403_2_601	389_6_364	485_6_714	358_45_638	256_2_1	170_6_341
151_45_176	39_6_412	152_2_1012	157_45_528	1427_35_718	203_03_110	218_6_100	549_45_258	1482_2_262	1119_35_1	463_2_1	1403_2_622	389_6_375	485_6_756	358_45_659	256_2_1	170_6_340
151_45_188	39_6_356	152_2_951	157_45_489	1427_35_689	203_03_105	218_6_117	549_45_263	1482_2_287	1119_35_1	463_2_1	1403_2_646	389_6_360	485_6_773	358_45_686	256_2_1	170_6_309
151_45_202	39_6_329	152_2_849	157_45_462	1427_35_654	203_03_127	218_6_133	549_45_262	1482_2_286	1119_35_1	463_2_1	1403_2_699	389_6_382	485_6_732	358_45_698	256_2_1	170_6_300
151_45_217	39_6_316	152_2_784	157_45_406	1427_35_651	203_03_120	218_6_143	549_45_255	1482_2_273	1119_35_1	463_2_1	1403_2_771	389_6_403	485_6_711	358_45_687	256_2_1	170_6_283
151_45_204	39_6_281	152_2_713	157_45_354	1427_35_675	203_03_106	218_6_154	549_45_269	1482_2_247	1119_35_1	463_2_1	1403_2_819	389_6_440	485_6_676	358_45_704	256_2_1	170_6_293
151_45_179	39_6_285	152_2_670	157_45_330	1427_35_664	203_03_86	218_6_158	549_45_278	1482_2_214	1119_35_1	463_2_1	1403_2_881	389_6_496	485_6_640	358_45_701	256_2_1	170_6_334
151_45_168	39_6_249	152_2_657	157_45_342	1427_35_696	203_03_90	218_6_166	549_45_286	1482_2_198	1119_35_1	463_2_1	1403_2_905	389_6_531	485_6_585	358_45_678	256_2_1	170_6_359
151_45_155	39_6_271	152_2_642	157_45_319	1427_35_730	203_03_95	218_6_160	549_45_301	1482_2_206	1119_35_1	463_2_1	1403_2_889	389_6_587	485_6_581	358_45_660	256_2_1	170_6_405
151_45_135	39_6_292	152_2_645	157_45_274	1427_35_776	203_03_103	218_6_164	549_45_315	1482_2_221	1119_35_1	463_2_1	1403_2_854	389_6_654	485_6_570	358_45_660	256_2_1	170_6_437
151_45_130	39_6_312	152_2_707	157_45_221	1427_35_799	203_03_101	218_6_167	549_45_341	1482_2_256	1119_35_1	463_2_1	1403_2_772	389_6_689	485_6_557	358_45_647	256_2_1	170_6_445
151_45_113	39_6_302	152_2_757	157_45_202	1427_35_867	203_03_110	218_6_154	549_45_349	1482_2_292	1119_35_1	463_2_1	1403_2_675	389_6_743	485_6_531	358_45_591	256_2_1	170_6_457
151_45_98	39_6_328	152_2_801	157_45_201	1427_35_893	203_03_119	218_6_147	549_45_337	1482_2_302	1119_35_1	463_2_1	1403_2_595	389_6_754	485_6_536	358_45_572	256_2_1	170_6_493
151_45_89	39_6_353	152_2_860	157_45_213	1427_35_940	203_03_145	218_6_122	549_45_356	1482_2_339	1119_35_1	463_2_1	1403_2_491	389_6_774	485_6_549	358_45_505	256_2_1	170_6_496
151_45_98	39_6_404	152_2_893	157_45_222	1427_35_970	203_03_167	218_6_87	549_45_346	1482_2_354	1119_35_1	463_2_1	1403_2_418	389_6_768	485_6_559	358_45_468	256_2_1	170_6_511
151_45_91	39_6_435	152_2_968	157_45_237	1427_35_924	203_03_168	218_6_46	549_45_323	1482_2_386	1119_35_1	463_2_1	1403_2_419	389_6_758	485_6_581	358_45_413	256_2_1	170_6_547
151_45_87	39_6_455	152_2_1040	157_45_267	1427_35_874	203_03_154	218_6_28	549_45_308	1482_2_395	1119_35_1	463_2_1	1403_2_411	389_6_750	485_6_620	358_45_364	256_2_1	170_6_584
151_45_89	39_6_495	152_2_1042	157_45_279	1427_35_806	203_03_117	218_6_18	549_45_289	1482_2_395	1119_35_1	463_2_1	1403_2_433	389_6_785	485_6_620	358_45_345	256_2_1	170_6_626
151_45_104	39_6_527	152_2_1067	157_45_307	1427_35_746	203_03_86	218_6_17	549_45_283	1482_2_410	1119_35_1	463_2_1	1403_2_488	389_6_766	485_6_622	358_45_352	256_2_1	170_6_651
151_45_97	39_6_565	152_2_1045	157_45_336	1427_35_675	203_03_75	218_6_18	549_45_271	1482_2_434	1119_35_1	463_2_1	1403_2_518	389_6_744	485_6_641	358_45_379	256_2_1	170_6_643
151_45_114	39_6_578	152_2_958	157_45_379	1427_35_636	203_03_56	218_6_21	549_45_274	1482_2_466	1119_35_1	463_2_1	1403_2_540	389_6_703	485_6_608	358_45_424	256_2_1	170_6_654
151_45_130	39_6_599	152_2_832	157_45_382	1427_35_567	203_03_65	218_6_25	549_45_271	1482_2_484	1119_35_1	463_2_1	1403_2_523	389_6_699	485_6_575	358_45_488	256_2_1	170_6_621
151_45_161	39_6_591	152_2_777	157_45_396	1427_35_581	203_03_73	218_6_32	549_45_288	1482_2_466	1119_35_1	463_2_1	1403_2_492	389_6_663	485_6_585	358_45_548	256_2_1	170_6_601
151_45_192	39_6_573	152_2_783	157_45_420	1427_35_585	203_03_88	218_6_48	549_45_317	1482_2_431	1119_35_1	463_2_1	1403_2_501	389_6_599	485_6_551	358_45_569	256_2_1	170_6_583
151_45_203	39_6_527	152_2_752	157_45_410	1427_35_612	203_03_100	218_6_57	549_45_337	1482_2_383	1119_35_1	463_2_1	1403_2_488	389_6_578	485_6_543	358_45_584	256_2_1	170_6_538
151_45_219	39_6_449	152_2_794	157_45_434	1427_35_640	203_03_118	218_6_66	549_45_390	1482_2_358	1119_35_1	463_2_1	1403_2_473	389_6_494	485_6_527	358_45_599	256_2_1	170_6_501
151_45_221	39_6_402	152_2_797	157_45_418	1427_35_704	203_03_121	218_6_75	549_45_405	1482_2_332	1119_35_1	463_2_1	1403_2_481	389_6_470	485_6_501	358_45_616	256_2_1	170_6_454
151_45_230	39_6_339	152_2_815	157_45_398	1427_35_767	203_03_137	218_6_88	549_45_418	1482_2_337	1119_35_1	463_2_1	1403_2_485	389_6_446	485_6_476	358_45_665	256_2_1	170_6_420
151_45_235	39_6_293	152_2_778	157_45_371	1427_35_865	203_03_156	218_6_104	549_45_410	1482_2_399	1119_35_1	463_2_1	1403_2_482	389_6_408	485_6_456	358_45_681	256_2_1	170_6_353
151_45_241	39_6_258	152_2_763	157_45_361	1427_35_921	203_03_146	218_6_106	549_45_380	1482_2_422	1119_35_1	463_2_1	1403_2_540	389_6_400	485_6_440	358_45_690	256_2_1	170_6_344
151_45_226	39_6_234	152_2_783	157_45_329	1427_35_964	203_03_114	218_6_116	549_45_369	1482_2_438	1119_35_1	463_2_1	1403_2_585	389_6_369	485_6_454	358_45_752	256_2_1	170_6_322
151_45_232	39_6_220	152_2_802	157_45_308	1427_35_982	203_03_80	218_6_114	549_45_360	1482_2_422	1119_35_1	463_2_1	1403_2_595	389_6_368	485_6_467	358_45_797	256_2_1	170_6_332
151_45_210	39_6_231	152_2_817	157_45_306	1427_35_1038	203_03_80	218_6_94	549_45_329	1482_2_400	1119_35_1	463_2_1	1403_2_600	389_6_400	485_6_497	358_45_825	256_2_1	170_6_343
151_45_179	39_6_251	152_2_810	157_45_310	1427_35_1075	203_03_85	218_6_76	549_45_327	1482_2_399	1119_35_1	463_2_1	1403_2_562	389_6_390	485_6_540	358_45_867	256_2_1	170_6_377
151_45_172	39_6_285	152_2_830	157_45_305	1427_35_1033	203_03_93	218_6_63	549_45_317	1482_2_399	1119_35_1	463_2_1	1403_2_529	389_6_449	485_6_545	358_45_831	256_2_1	170_6_416
151_45_147	39_6_322	152_2_813	157_45_311	1427_35_1001	203_03_100	218_6_48	549_45_332	1482_2_394	1119_35_1	463_2_1	1403_2_453	389_6_467	485_6_540	358_45_823	256_2_1	170_6_464
151_45_127	39_6_340	152_2_773	157_45_308	1427_35_962	203_03_100	218_6_36	549_45_318	1482_2_423	1119_35_1	463_2_1	1403_2_422	389_6_484	485_6_554	358_45_829	256_2_1	170_6_518
151_45_110	39_6_373	152_2_820	157_45_299	1427_35_920	203_03_106	218_6_23	549_45_317	1482_2_454	1119_35_1	463_2_1	1403_2_416	389_6_495	485_6_559	358_45_762	256_2_1	170_6_558
151_45_101	39_6_400	152_2_800	157_45_287	1427_35_895	203_03_128	218_6_26	549_45_297	1482_2_485	1119_35_1	463_2_1	1403_2_383	389_6_520	485_6_605	358_45_715	256_2_1	170_6_600
151_45_112	39_6_411	152_2_809	157_45_293	1427_35_864	203_03_124	218_6_24	549_45_295	1482_2_489	1119_35_1	463_2_1	1403_2_377	389_6_551	485_6_645	358_45_614	256_2_1	170_6_677
151_45_116	39_6_402	152_2_866	157_45_276	1427_35_836	203_03_131	218_6_16	549_45_271	1482_2_496	1119_35_1	463_2_1	1403_2_391	389_6_586	485_6_660	358_45_520	256_2_1	170_6_727
151_45_123	39_6_418	152_2_855	157_45_266	1427_35_856	203_03_131	218_6_9	549_45_256	1482_2_489	1119_35_1	463_2_1	1403_2_383	389_6_631	485_6_682	358_45_414	256_2_1	170_6_797
151_45_133	39_6_436	152_2_866	157_45_279	1427_35_823	203_03_142	218_6_4	549_45_237	1482_2_467	1119_35_1	463_2_1	1403_2_404	389_6_695	485_6_678	358_45_355	256_2_1	170_6_827
151_45_144	39_6_415	152_2_852	157_45_291	1427_35_763	203_03_157	463_2_1	549_45_207	1482_2_494	1119_35_1	1403_2_443	389_6_736	485_6_714	358_45_320	256_2_1	170_6_914
151_45_154	39_6_402	152_2_848	157_45_301	1427_35_761	203_03_155	463_2_1	549_45_191	1482_2_474	1119_35_1	1403_2_449	389_6_782	485_6_714	358_45_307	256_2_1	170_6_907
151_45_183	39_6_383	152_2_817	157_45_323	1427_35_706	203_03_152	463_2_1	549_45_148	1482_2_504	1119_35_1	1403_2_422	389_6_865	485_6_740	358_45_263	256_2_1	170_6_952
151_45_197	39_6_375	152_2_797	157_45_356	1427_35_674	203_03_171	463_2_1	549_45_143	1482_2_511	1119_35_1	1403_2_399	389_6_880	485_6_808	358_45_248	256_2_1	170_6_966
151_45_188	39_6_364	152_2_788	157_45_369	1427_35_679	203_03_173	463_2_1	549_45_137	1482_2_482	1119_35_1	1403_2_395	389_6_915	485_6_854	358_45_252	256_2_1	170_6_963
151_45_189	39_6_335	152_2_777	157_45_375	1427_35_693	203_03_202	463_2_1	549_45_139	1482_2_428	1119_35_1	1403_2_408	389_6_912	485_6_882	358_45_254	256_2_1	170_6_980
151_45_181	39_6_318	152_2_775	157_45_398	1427_35_727	203_03_275	463_2_1	549_45_147	1482_2_402	1119_35_1	1403_2_411	389_6_883	485_6_872	358_45_284	256_2_1	170_6_928
151_45_184	39_6_291	152_2_745	157_45_416	1427_35_739	203_03_366	463_2_1	549_45_166	1482_2_393	1119_35_1	1403_2_420	389_6_829	485_6_899	358_45_298	256_2_1	170_6_853
151_45_176	39_6_269	152_2_696	157_45_441	1427_35_812	203_03_394	463_2_1	549_45_187	1482_2_398	1119_35_1	1403_2_426	389_6_781	485_6_889	358_45_374	256_2_1	170_6_781
151_45_152	39_6_265	152_2_675	157_45_462	1427_35_846	203_03_423	463_2_1	549_45_187	1482_2_406	1119_35_1	1403_2_460	389_6_715	485_6_881	358_45_420	256_2_1	170_6_715
151_45_136	39_6_247	152_2_714	157_45_475	1427_35_891	203_03_423	463_2_1	549_45_193	1482_2_440	1119_35_1	1403_2_450	389_6_671	485_6_885	358_45_452	256_2_1	170_6_671
151_45_112	39_6_222	152_2_743	157_45_469	1427_35_943	203_03_414	463_2_1	549_45_207	1482_2_456	1119_35_1	1403_2_417	389_6_655	485_6_902	358_45_514	256_2_1	170_6_626
151_45_90	39_6_193	152_2_744	157_45_455	1427_35_999	203_03_392	463_2_1	549_45_203	1482_2_428	1119_35_1	1403_2_408	389_6_603	485_6_924	358_45_560	256_2_1	170_6_592
151_45_78	39_6_185	152_2_723	157_45_436	1427_35_1032	203_03_363	463_2_1	549_45_207	1482_2_380	1119_35_1	1403_2_423	389_6_572	485_6_905	358_45_600	256_2_1	170_6_599
151_45_76	39_6_161	152_2_718	157_45_412	1427_35_1076	203_03_335	463_2_1	549_45_197	1482_2_342	1119_35_1	1403_2_491	389_6_508	485_6_859	358_45_666	256_2_1	170_6_573
151_45_76	39_6_159	152_2_735	157_45_360	1427_35_1110	203_03_313	463_2_1	549_45_198	1482_2_297	1119_35_1	1403_2_558	389_6_484	485_6_797	358_45_670	256_2_1	170_6_573
151_45_79	39_6_162	152_2_726	157_45_315	1427_35_1144	203_03_279	463_2_1	549_45_213	1482_2_253	1119_35_1	1403_2_596	389_6_447	485_6_772	358_45_661	256_2_1	170_6_556
151_45_79	39_6_180	152_2_712	157_45_284	1427_35_1268	203_03_242	463_2_1	549_45_222	1482_2_239	1119_35_1	1403_2_636	389_6_460	485_6_727	358_45_665	256_2_1	170_6_485
151_45_81	39_6_194	152_2_736	157_45_243	1427_35_1339	203_03_217	463_2_1	549_45_225	1482_2_234	1119_35_1	1403_2_724	389_6_477	485_6_615	358_45_659	256_2_1	170_6_493
151_45_93	39_6_201	152_2_726	157_45_237	1427_35_1432	203_03_225	463_2_1	549_45_238	1482_2_245	1119_35_1	1403_2_801	389_6_472	485_6_490	358_45_674	256_2_1	170_6_463
151_45_127	39_6_241	152_2_680	157_45_237	1427_35_1458	203_03_250	463_2_1	549_45_232	1482_2_277	1119_35_1	1403_2_857	389_6_488	485_6_388	358_45_706	256_2_1	170_6_475
151_45_170	39_6_239	152_2_623	157_45_247	1427_35_1484	203_03_276	463_2_1	549_45_236	1482_2_279	1119_35_1	1403_2_883	389_6_492	485_6_324	358_45_720	256_2_1	170_6_456
151_45_214	39_6_265	152_2_601	157_45_236	1427_35_1471	203_03_284	463_2_1	549_45_213	1482_2_282	1119_35_1	1403_2_884	389_6_549	485_6_285	358_45_716	256_2_1	170_6_444
151_45_244	39_6_286	152_2_647	157_45_238	1427_35_1404	203_03_297	463_2_1	549_45_188	1482_2_300	1119_35_1	1403_2_875	389_6_545	485_6_299	358_45_671	256_2_1	170_6_409
151_45_280	39_6_300	152_2_680	157_45_230	1427_35_1319	203_03_301	463_2_1	549_45_169	1482_2_318	1119_35_1	1403_2_797	389_6_525	485_6_324	358_45_631	256_2_1	170_6_405
151_45_283	39_6_338	152_2_747	157_45_253	1427_35_1225	203_03_293	463_2_1	549_45_137	1482_2_368	1119_35_1	1403_2_684	389_6_516	485_6_382	358_45_570	256_2_1	170_6_416
151_45_263	39_6_365	152_2_799	157_45_263	1427_35_1097	203_03_310	463_2_1	549_45_112	1482_2_400	1119_35_1	1403_2_641	389_6_515	485_6_431	358_45_520	256_2_1	170_6_440
151_45_236	39_6_379	152_2_821	157_45_261	1427_35_983	203_03_329	463_2_1	549_45_104	1482_2_435	1119_35_1	1403_2_560	389_6_525	485_6_458	358_45_479	256_2_1	170_6_472
151_45_187	39_6_412	152_2_792	157_45_259	1427_35_901	203_03_333	463_2_1	549_45_99	1482_2_454	1119_35_1	1403_2_530	389_6_508	485_6_514	358_45_434	256_2_1	170_6_506
151_45_159	39_6_423	152_2_819	157_45_250	1427_35_880	203_03_321	463_2_1	549_45_101	1482_2_440	1119_35_1	1403_2_541	389_6_493	485_6_565	358_45_385	256_2_1	170_6_556
151_45_143	39_6_421	152_2_780	157_45_245	1427_35_883	203_03_289	463_2_1	549_45_97	1482_2_469	1119_35_1	1403_2_542	389_6_537	485_6_598	358_45_387	256_2_1	170_6_591
151_45_125	39_6_405	152_2_702	157_45_226	1427_35_876	203_03_265	463_2_1	549_45_99	1482_2_522	1119_35_1	1403_2_543	389_6_537	485_6_608	358_45_392	256_2_1	170_6_687
151_45_125	39_6_406	152_2_642	157_45_208	1427_35_937	203_03_263	463_2_1	549_45_112	1482_2_535	1119_35_1	1403_2_514	389_6_543	485_6_616	358_45_399	256_2_1	170_6_730
151_45_136	39_6_375	152_2_609	157_45_193	1427_35_958	203_03_283	463_2_1	549_45_137	1482_2_539	1119_35_1	1403_2_469	389_6_544	485_6_623	358_45_440	256_2_1	170_6_766
151_45_157	39_6_362	152_2_608	157_45_168	1427_35_957	203_03_323	463_2_1	549_45_141	1482_2_514	1119_35_1	1403_2_513	389_6_561	485_6_640	358_45_509	256_2_1	170_6_794
151_45_173	39_6_333	152_2_573	157_45_160	1427_35_995	203_03_390	463_2_1	549_45_161	1482_2_447	1119_35_1	1403_2_521	389_6_567	485_6_645	358_45_523	256_2_1	170_6_804
151_45_190	39_6_327	152_2_601	157_45_138	1427_35_1020	203_03_428	463_2_1	549_45_153	1482_2_399	1119_35_1	1403_2_497	389_6_569	485_6_676	358_45_597	256_2_1	170_6_771
151_45_218	39_6_334	152_2_638	157_45_114	1427_35_1008	203_03_397	463_2_1	549_45_132	1482_2_369	1119_35_1	1403_2_507	389_6_568	485_6_720	358_45_650	256_2_1	170_6_762
151_45_255	39_6_341	152_2_665	157_45_101	1427_35_1026	203_03_357	463_2_1	549_45_115	1482_2_330	1119_35_1	1403_2_513	389_6_555	485_6_732	358_45_677	256_2_1	170_6_723
151_45_277	39_6_332	152_2_705	157_45_79	1427_35_997	203_03_323	463_2_1	549_45_103	1482_2_320	1119_35_1	1403_2_569	389_6_525	485_6_714	358_45_727	256_2_1	170_6_691
151_45_318	39_6_356	152_2_726	157_45_67	1427_35_987	203_03_276	463_2_1	549_45_106	1482_2_303	1119_35_1	1403_2_623	389_6_530	485_6_678	358_45_719	256_2_1	170_6_678
151_45_320	39_6_384	152_2_713	157_45_78	1427_35_1001	203_03_258	463_2_1	549_45_94	1482_2_332	1119_35_1	1403_2_681	389_6_513	485_6_632	358_45_717	256_2_1	170_6_689
151_45_343	39_6_400	152_2_644	157_45_92	1427_35_988	203_03_283	463_2_1	549_45_92	1482_2_325	1119_35_1	1403_2_718	389_6_521	485_6_571	358_45_709	256_2_1	170_6_699
151_45_347	39_6_450	152_2_621	157_45_114	1427_35_995	203_03_344	463_2_1	549_45_90	1482_2_318	1119_35_1	1403_2_715	389_6_497	485_6_546	358_45_702	256_2_1	170_6_689
151_45_354	39_6_473	152_2_582	157_45_140	1427_35_1004	203_03_398	463_2_1	549_45_84	1482_2_316	1119_35_1	1403_2_627	389_6_461	485_6_536	358_45_693	256_2_1	170_6_750
151_45_360	39_6_488	152_2_592	157_45_162	1427_35_987	203_03_409	463_2_1	549_45_85	1482_2_364	1119_35_1	1403_2_595	389_6_455	485_6_476	358_45_658	256_2_1	170_6_786
151_45_364	39_6_506	152_2_615	157_45_188	1427_35_992	203_03_414	463_2_1	549_45_90	1482_2_399	1119_35_1	1403_2_530	389_6_431	485_6_485	358_45_611	256_2_1	170_6_798
151_45_352	39_6_496	152_2_618	157_45_202	1427_35_1019	203_03_407	463_2_1	549_45_100	1482_2_481	1119_35_1	1403_2_457	389_6_433	485_6_442	358_45_561	256_2_1	170_6_841
151_45_336	39_6_477	152_2_652	157_45_204	1427_35_1014	203_03_415	463_2_1	549_45_124	1482_2_544	1119_35_1	1403_2_397	389_6_441	485_6_413	358_45_518	256_2_1	170_6_873
151_45_312	39_6_451	152_2_634	157_45_192	1427_35_1027	203_03_410	463_2_1	549_45_135	1482_2_587	1119_35_1	1403_2_391	389_6_479	485_6_399	358_45_459	256_2_1	170_6_936
151_45_294	39_6_421	152_2_608	157_45_174	1427_35_1021	203_03_426	463_2_1	549_45_158	1482_2_648	1119_35_1	1403_2_408	389_6_505	485_6_369	358_45_418	256_2_1	170_6_968
151_45_273	39_6_405	152_2_603	157_45_158	1427_35_985	203_03_445	463_2_1	549_45_176	1482_2_703	1119_35_1	1403_2_383	389_6_542	485_6_433	358_45_354	256_2_1	170_6_1007
151_45_239	39_6_372	152_2_593	157_45_121	1427_35_1000	203_03_479	463_2_1	549_45_191	1482_2_734	1119_35_1	1403_2_378	389_6_589	485_6_444	358_45_336	256_2_1	170_6_1029
151_45_212	39_6_339	152_2_549	157_45_100	1427_35_973	203_03_463	463_2_1	549_45_206	1482_2_770	1119_35_1	1403_2_381	389_6_608	485_6_517	358_45_327	256_2_1	170_6_1012
151_45_178	39_6_303	152_2_511	157_45_91	1427_35_913	203_03_462	463_2_1	549_45_204	1482_2_753	1119_35_1	1403_2_437	389_6_656	485_6_570	358_45_350	256_2_1	170_6_973
151_45_160	39_6_279	152_2_484	157_45_91	1427_35_861	203_03_466	463_2_1	549_45_191	1482_2_708	1119_35_1	1403_2_470	389_6_660	485_6_622	358_45_363	256_2_1	170_6_943
151_45_149	39_6_231	152_2_440	157_45_94	1427_35_785	203_03_450	463_2_1	549_45_163	1482_2_658	1119_35_1	1403_2_514	389_6_709	485_6_716	358_45_413	256_2_1	170_6_869
151_45_140	39_6_235	152_2_445	157_45_99	1427_35_762	203_03_460	463_2_1	549_45_128	1482_2_579	1119_35_1	1403_2_550	389_6_719	485_6_765	358_45_435	256_2_1	170_6_822
151_45_126	39_6_254	152_2_447	157_45_102	1427_35_749	203_03_436	463_2_1	549_45_118	1482_2_540	1119_35_1	1403_2_517	389_6_678	485_6_786	358_45_491	256_2_1	170_6_817
151_45_116	39_6_235	152_2_487	157_45_100	1427_35_752	203_03_407	463_2_1	549_45_93	1482_2_518	1119_35_1	1403_2_507	389_6_652	485_6_815	358_45_531	256_2_1	170_6_782
151_45_95	39_6_230	152_2_534	157_45_86	1427_35_777	203_03_371	463_2_1	549_45_85	1482_2_513	1119_35_1	1403_2_525	389_6_621	485_6_801	358_45_580	256_2_1	170_6_795
151_45_101	39_6_227	152_2_528	157_45_83	1427_35_826	203_03_383	463_2_1	549_45_71	1482_2_523	1119_35_1	1403_2_552	389_6_562	485_6_771	358_45_631	256_2_1	170_6_774
151_45_104	39_6_230	152_2_567	157_45_67	1427_35_921	203_03_411	463_2_1	549_45_61	1482_2_479	1119_35_1	1403_2_553	389_6_496	485_6_723	358_45_673	256_2_1	170_6_729
151_45_92	39_6_219	152_2_596	157_45_53	1427_35_1064	203_03_471	463_2_1	549_45_52	1482_2_443	1119_35_1	1403_2_554	389_6_462	485_6_691	358_45_661	256_2_1	170_6_735
151_45_107	39_6_201	152_2_653	157_45_51	1427_35_1207	203_03_483	463_2_1	549_45_36	1482_2_397	1119_35_1	1403_2_576	389_6_430	485_6_673	358_45_672	256_2_1	170_6_709
151_45_142	39_6_180	152_2_730	157_45_45	1427_35_1329	203_03_443	463_2_1	549_45_36	1482_2_376	1119_35_1	1403_2_623	389_6_372	485_6_596	358_45_678	256_2_1	170_6_711
151_45_147	39_6_189	152_2_769	157_45_42	1427_35_1422	203_03_427	463_2_1	549_45_32	1482_2_313	1119_35_1	1403_2_678	389_6_330	485_6_621	358_45_630	256_2_1	170_6_662
151_45_170	39_6_172	152_2_775	157_45_47	1427_35_1470	203_03_425	463_2_1	549_45_34	1482_2_293	1119_35_1	1403_2_725	389_6_302	485_6_549	358_45_628	256_2_1	170_6_637
151_45_190	39_6_199	152_2_786	157_45_55	1427_35_1498	203_03_488	463_2_1	549_45_38	1482_2_265	1119_35_1	1403_2_681	389_6_303	485_6_516	358_45_612	256_2_1	170_6_650
151_45_193	39_6_209	152_2_864	157_45_68	1427_35_1513	203_03_490	463_2_1	549_45_52	1482_2_268	1119_35_1	1403_2_653	389_6_299	485_6_493	358_45_576	256_2_1	170_6_652
151_45_179	39_6_233	152_2_880	157_45_65	1427_35_1500	203_03_463	463_2_1	549_45_60	1482_2_288	1119_35_1	1403_2_612	389_6_304	485_6_465	358_45_596	256_2_1	170_6_671
151_45_182	39_6_264	152_2_903	157_45_71	1427_35_1424	203_03_430	463_2_1	549_45_76	1482_2_315	1119_35_1	1403_2_631	389_6_316	485_6_463	358_45_598	256_2_1	170_6_655
151_45_172	39_6_305	152_2_891	157_45_79	1427_35_1350	203_03_381	463_2_1	549_45_102	1482_2_308	1119_35_1	1403_2_654	389_6_337	485_6_470	358_45_590	256_2_1	170_6_614
151_45_152	39_6_346	152_2_808	157_45_95	1427_35_1251	203_03_394	463_2_1	549_45_125	1482_2_342	1119_35_1	1403_2_655	389_6_351	485_6_467	358_45_600	256_2_1	170_6_606
151_45_141	39_6_364	152_2_735	157_45_106	1427_35_1141	203_03_394	463_2_1	549_45_146	1482_2_389	1119_35_1	1403_2_684	389_6_396	485_6_461	358_45_571	256_2_1	170_6_566
151_45_139	39_6_369	152_2_640	157_45_116	1427_35_1017	203_03_416	463_2_1	549_45_183	1482_2_433	1119_35_1	1403_2_748	389_6_439	485_6_476	358_45_584	256_2_1	170_6_547
151_45_167	39_6_359	152_2_566	157_45_118	1427_35_922	203_03_450	463_2_1	549_45_220	1482_2_485	1119_35_1	1403_2_826	389_6_500	485_6_465	358_45_570	256_2_1	170_6_487
151_45_183	39_6_350	152_2_469	157_45_103	1427_35_812	203_03_506	463_2_1	549_45_252	1482_2_537	1119_35_1	1403_2_807	389_6_554	485_6_514	358_45_581	256_2_1	170_6_484
151_45_205	39_6_346	152_2_417	157_45_93	1427_35_739	203_03_545	463_2_1	549_45_271	1482_2_572	1119_35_1	1403_2_766	389_6_658	485_6_552	358_45_577	256_2_1	170_6_465
151_45_212	39_6_332	152_2_446	157_45_83	1427_35_710	203_03_544	463_2_1	549_45_279	1482_2_576	1119_35_1	1403_2_777	389_6_669	485_6_582	358_45_560	256_2_1	170_6_448
151_45_203	39_6_327	152_2_451	157_45_75	1427_35_723	203_03_542	463_2_1	549_45_275	1482_2_559	1119_35_1	1403_2_751	389_6_688	485_6_606	358_45_544	256_2_1	170_6_462
151_45_183	39_6_296	152_2_492	157_45_67	1427_35_737	203_03_489	463_2_1	549_45_253	1482_2_537	1119_35_1	1403_2_711	389_6_713	485_6_667	358_45_517	256_2_1	170_6_465
151_45_171	39_6_253	152_2_567	157_45_53	1427_35_750	203_03_441	463_2_1	549_45_244	1482_2_529	1119_35_1	1403_2_687	389_6_728	485_6_668	358_45_464	256_2_1	170_6_460
151_45_163	39_6_233	152_2_659	157_45_47	1427_35_794	203_03_374	463_2_1	549_45_226	1482_2_471	1119_35_1	1403_2_681	389_6_738	485_6_692	358_45_434	256_2_1	170_6_456
151_45_144	39_6_205	152_2_713	157_45_46	1427_35_834	203_03_326	463_2_1	549_45_184	1482_2_434	1119_35_1	1403_2_701	389_6_723	485_6_735	358_45_405	256_2_1	170_6_486
151_45_137	39_6_189	152_2_740	157_45_40	1427_35_890	203_03_307	463_2_1	549_45_171	1482_2_407	1119_35_1	1403_2_719	389_6_721	485_6_735	358_45_390	256_2_1	170_6_545
151_45_131	39_6_160	152_2_773	157_45_44	1427_35_1010	203_03_303	463_2_1	549_45_160	1482_2_383	1119_35_1	1403_2_728	389_6_682	485_6_744	358_45_381	256_2_1	170_6_580
151_45_136	39_6_159	152_2_755	157_45_51	1427_35_1118	203_03_348	463_2_1	549_45_160	1482_2_381	1119_35_1	1403_2_697	389_6_648	485_6_713	358_45_387	256_2_1	170_6_638
151_45_150	39_6_161	152_2_703	157_45_60	1427_35_1214	203_03_413	463_2_1	549_45_145	1482_2_387	1119_35_1	1403_2_586	389_6_595	485_6_712	358_45_438	256_2_1	170_6_637
151_45_147	39_6_163	152_2_684	157_45_58	1427_35_1305	203_03_461	463_2_1	549_45_149	1482_2_355	1119_35_1	1403_2_535	389_6_554	485_6_703	358_45_480	256_2_1	170_6_661
151_45_146	39_6_168	152_2_674	157_45_70	1427_35_1353	203_03_493	463_2_1	549_45_154	1482_2_305	1119_35_1	1403_2_527	389_6_521	485_6_675	358_45_521	256_2_1	170_6_681
151_45_141	39_6_181	152_2_617	157_45_91	1427_35_1439	203_03_559	463_2_1	549_45_146	1482_2_291	1119_35_1	1403_2_544	389_6_518	485_6_678	358_45_567	256_2_1	170_6_650
151_45_143	39_6_205	152_2_530	157_45_107	1427_35_1452	203_03_555	463_2_1	549_45_151	1482_2_311	1119_35_1	1403_2_540	389_6_542	485_6_666	358_45_592	256_2_1	170_6_640
151_45_137	39_6_232	152_2_468	157_45_119	1427_35_1404	203_03_571	463_2_1	549_45_135	1482_2_355	1119_35_1	1403_2_584	389_6_536	485_6_653	358_45_646	256_2_1	170_6_617
151_45_142	39_6_252	152_2_486	157_45_119	1427_35_1367	203_03_589	463_2_1	549_45_120	1482_2_388	1119_35_1	1403_2_640	389_6_527	485_6_629	358_45_650	256_2_1	170_6_557
151_45_149	39_6_251	152_2_506	157_45_130	1427_35_1292	203_03_545	463_2_1	549_45_111	1482_2_406	1119_35_1	1403_2_677	389_6_508	485_6_591	358_45_635	256_2_1	170_6_530
151_45_158	39_6_251	152_2_580	157_45_116	1427_35_1242	203_03_510	463_2_1	549_45_93	1482_2_389	1119_35_1	1403_2_733	389_6_500	485_6_574	358_45_601	256_2_1	170_6_501
151_45_162	39_6_258	152_2_613	157_45_111	1427_35_1164	203_03_499	463_2_1	549_45_78	1482_2_394	1119_35_1	1403_2_784	389_6_482	485_6_577	358_45_581	256_2_1	170_6_475
151_45_154	39_6_257	152_2_654	157_45_108	1427_35_1067	203_03_460	463_2_1	549_45_78	1482_2_405	1119_35_1	1403_2_806	389_6_445	485_6_587	358_45_533	256_2_1	170_6_460
151_45_154	39_6_262	152_2_715	157_45_93	1427_35_999	203_03_447	463_2_1	549_45_78	1482_2_407	1119_35_1	1403_2_808	389_6_439	485_6_570	358_45_479	256_2_1	170_6_459
151_45_170	39_6_264	152_2_788	157_45_74	1427_35_960	203_03_429	463_2_1	549_45_101	1482_2_448	1119_35_1	1403_2_792	389_6_383	485_6_544	358_45_441	256_2_1	170_6_465
151_45_185	39_6_266	152_2_834	157_45_54	1427_35_909	203_03_388	463_2_1	549_45_112	1482_2_491	1119_35_1	1403_2_758	389_6_357	485_6_554	358_45_429	256_2_1	170_6_470
151_45_209	39_6_265	152_2_852	157_45_50	1427_35_896	203_03_346	463_2_1	549_45_122	1482_2_546	1119_35_1	1403_2_707	389_6_367	485_6_573	358_45_381	256_2_1	170_6_504
151_45_219	39_6_235	152_2_846	157_45_52	1427_35_843	203_03_315	463_2_1	549_45_129	1482_2_574	1119_35_1	1403_2_643	389_6_360	485_6_638	358_45_387	256_2_1	170_6_574
151_45_238	39_6_219	152_2_810	157_45_55	1427_35_851	203_03_330	463_2_1	549_45_134	1482_2_590	1119_35_1	1403_2_578	389_6_382	485_6_640	358_45_398	256_2_1	170_6_632
151_45_236	39_6_214	152_2_791	157_45_67	1427_35_852	203_03_354	463_2_1	549_45_152	1482_2_602	1119_35_1	1403_2_558	389_6_407	485_6_682	358_45_382	256_2_1	170_6_666
151_45_229	39_6_231	152_2_768	157_45_76	1427_35_868	203_03_398	463_2_1	549_45_166	1482_2_553	1119_35_1	1403_2_555	389_6_418	485_6_664	358_45_361	256_2_1	170_6_708
151_45_240	39_6_254	152_2_712	157_45_82	1427_35_886	203_03_454	463_2_1	549_45_164	1482_2_483	1119_35_1	1403_2_548	389_6_404	485_6_703	358_45_356	256_2_1	170_6_729
151_45_263	39_6_267	152_2_714	157_45_89	1427_35_900	203_03_504	463_2_1	549_45_170	1482_2_434	1119_35_1	1403_2_512	389_6_416	485_6_746	358_45_330	256_2_1	170_6_746
151_45_280	39_6_281	152_2_722	157_45_100	1427_35_935	203_03_540	463_2_1	549_45_171	1482_2_385	1119_35_1	1403_2_476	389_6_429	485_6_776	358_45_333	256_2_1	170_6_733
151_45_277	39_6_313	152_2_720	157_45_95	1427_35_937	203_03_573	463_2_1	549_45_189	1482_2_351	1119_35_1	1403_2_442	389_6_421	485_6_849	358_45_325	256_2_1	170_6_744
151_45_295	39_6_301	152_2_713	157_45_103	1427_35_969	203_03_606	463_2_1	549_45_178	1482_2_342	1119_35_1	1403_2_435	389_6_423	485_6_880	358_45_318	256_2_1	170_6_716
151_45_280	39_6_291	152_2_670	157_45_123	1427_35_1055	203_03_621	463_2_1	549_45_172	1482_2_382	1119_35_1	1403_2_428	389_6_379	485_6_869	358_45_327	256_2_1	170_6_670
151_45_252	39_6_286	152_2_638	157_45_138	1427_35_1090	203_03_598	463_2_1	549_45_164	1482_2_452	1119_35_1	1403_2_445	389_6_403	485_6_850	358_45_285	256_2_1	170_6_618
151_45_226	39_6_258	152_2_577	157_45_178	1427_35_1091	203_03_575	463_2_1	549_45_165	1482_2_490	1119_35_1	1403_2_495	389_6_405	485_6_820	358_45_292	256_2_1	170_6_581
151_45_214	39_6_233	152_2_550	157_45_209	1427_35_1132	203_03_549	463_2_1	549_45_184	1482_2_546	1119_35_1	1403_2_560	389_6_404	485_6_770	358_45_295	256_2_1	170_6_526
151_45_202	39_6_221	152_2_531	157_45_265	1427_35_1101	203_03_513	463_2_1	549_45_183	1482_2_579	1119_35_1	1403_2_650	389_6_413	485_6_697	358_45_310	256_2_1	170_6_498
151_45_209	39_6_203	152_2_541	157_45_311	1427_35_1122	203_03_465	463_2_1	549_45_183	1482_2_594	1119_35_1	1403_2_686	389_6_371	485_6_647	358_45_317	256_2_1	170_6_455
151_45_237	39_6_198	152_2_570	157_45_358	1427_35_1039	203_03_417	463_2_1	549_45_167	1482_2_599	1119_35_1	1403_2_745	389_6_330	485_6_634	358_45_344	256_2_1	170_6_405
151_45_281	39_6_212	152_2_584	157_45_409	1427_35_976	203_03_385	463_2_1	549_45_149	1482_2_591	1119_35_1	1403_2_776	389_6_290	485_6_624	358_45_394	256_2_1	170_6_391
151_45_338	39_6_207	152_2_675	157_45_426	1427_35_922	203_03_386	463_2_1	549_45_129	1482_2_558	1119_35_1	1403_2_763	389_6_229	485_6_630	358_45_463	256_2_1	170_6_380
151_45_377	39_6_211	152_2_739	157_45_461	1427_35_895	203_03_360	463_2_1	549_45_129	1482_2_530	1119_35_1	1403_2_753	389_6_197	485_6_594	358_45_522	256_2_1	170_6_339
151_45_397	39_6_216	152_2_753	157_45_493	1427_35_881	203_03_374	463_2_1	549_45_138	1482_2_486	1119_35_1	1403_2_736	389_6_177	485_6_594	358_45_580	256_2_1	170_6_322
151_45_415	39_6_216	152_2_737	157_45_510	1427_35_911	203_03_379	463_2_1	549_45_137	1482_2_451	1119_35_1	1403_2_686	389_6_160	485_6_602	358_45_648	256_2_1	170_6_315
151_45_426	39_6_261	152_2_756	157_45_486	1427_35_932	203_03_380	463_2_1	549_45_145	1482_2_419	1119_35_1	1403_2_635	389_6_170	485_6_602	358_45_643	256_2_1	170_6_338
151_45_450	39_6_293	152_2_784	157_45_467	1427_35_970	203_03_344	463_2_1	549_45_148	1482_2_397	1119_35_1	1403_2_590	389_6_189	485_6_627	358_45_633	256_2_1	170_6_350
151_45_440	39_6_302	152_2_747	157_45_415	1427_35_991	203_03_339	463_2_1	549_45_134	1482_2_448	1119_35_1	1403_2_566	389_6_249	485_6_628	358_45_571	256_2_1	170_6_351
151_45_420	39_6_320	152_2_671	157_45_352	1427_35_1081	203_03_347	463_2_1	549_45_123	1482_2_473	1119_35_1	1403_2_537	389_6_307	485_6_638	358_45_503	256_2_1	170_6_339
151_45_396	39_6_295	152_2_614	157_45_285	1427_35_1134	203_03_386	463_2_1	549_45_117	1482_2_524	1119_35_1	1403_2_563	389_6_361	485_6_655	358_45_453	256_2_1	170_6_332
151_45_412	39_6_248	152_2_599	157_45_238	1427_35_1183	203_03_424	463_2_1	549_45_128	1482_2_522	1119_35_1	1403_2_563	389_6_434	485_6_610	358_45_374	256_2_1	170_6_329
151_45_440	39_6_209	152_2_623	157_45_197	1427_35_1244	203_03_460	463_2_1	549_45_135	1482_2_463	1119_35_1	1403_2_582	389_6_473	485_6_606	358_45_319	256_2_1	170_6_306
151_45_440	39_6_182	152_2_641	157_45_178	1427_35_1305	203_03_531	463_2_1	549_45_155	1482_2_407	1119_35_1	1403_2_588	389_6_527	485_6_575	358_45_275	256_2_1	170_6_313
151_45_418	39_6_171	152_2_617	157_45_168	1427_35_1299	203_03_544	463_2_1	549_45_167	1482_2_390	1119_35_1	1403_2_609	389_6_555	485_6_570	358_45_249	256_2_1	170_6_337
151_45_396	39_6_167	152_2_563	157_45_178	1427_35_1273	203_03_508	463_2_1	549_45_160	1482_2_411	1119_35_1	1403_2_664	389_6_564	485_6_555	358_45_261	256_2_1	170_6_332
151_45_368	39_6_170	152_2_548	157_45_196	1427_35_1182	203_03_492	463_2_1	549_45_150	1482_2_436	1119_35_1	1403_2_695	389_6_556	485_6_577	358_45_280	256_2_1	170_6_372
151_45_311	39_6_192	152_2_503	157_45_203	1427_35_1137	203_03_499	463_2_1	549_45_119	1482_2_458	1119_35_1	1403_2_725	389_6_563	485_6_612	358_45_303	256_2_1	170_6_392
151_45_273	39_6_205	152_2_453	157_45_214	1427_35_1060	203_03_498	463_2_1	549_45_102	1482_2_499	1119_35_1	1403_2_724	389_6_588	485_6_666	358_45_314	256_2_1	170_6_412
151_45_244	39_6_199	152_2_397	157_45_229	1427_35_1002	203_03_507	463_2_1	549_45_90	1482_2_560	1119_35_1	1403_2_685	389_6_604	485_6_745	358_45_332	256_2_1	170_6_410
151_45_212	39_6_195	152_2_355	157_45_228	1427_35_902	203_03_528	463_2_1	549_45_90	1482_2_607	1119_35_1	1403_2_648	389_6_573	485_6_827	358_45_373	256_2_1	170_6_433
151_45_190	39_6_206	152_2_368	157_45_223	1427_35_852	203_03_535	463_2_1	549_45_77	1482_2_673	1119_35_1	1403_2_620	389_6_506	485_6_874	358_45_406	256_2_1	170_6_475
151_45_181	39_6_213	152_2_384	157_45_206	1427_35_867	203_03_549	463_2_1	549_45_68	1482_2_683	1119_35_1	1403_2_585	389_6_440	485_6_959	358_45_466	256_2_1	170_6_428
151_45_173	39_6_220	152_2_423	157_45_179	1427_35_857	203_03_532	463_2_1	549_45_70	1482_2_678	1119_35_1	1403_2_603	389_6_388	485_6_982	358_45_494	256_2_1	170_6_467
151_45_169	39_6_236	152_2_436	157_45_162	1427_35_874	203_03_499	463_2_1	549_45_67	1482_2_621	1119_35_1	1403_2_643	389_6_342	485_6_1033	358_45_553	256_2_1	170_6_459
151_45_157	39_6_248	152_2_472	157_45_130	1427_35_944	203_03_545	463_2_1	549_45_69	1482_2_558	1119_35_1	1403_2_689	389_6_303	485_6_1030	358_45_588	256_2_1	170_6_432
151_45_157	39_6_250	152_2_512	157_45_115	1427_35_1035	203_03_576	463_2_1	549_45_65	1482_2_495	1119_35_1	1403_2_688	389_6_284	485_6_989	358_45_624	256_2_1	170_6_446
151_45_171	39_6_280	152_2_560	157_45_106	1427_35_1146	203_03_622	463_2_1	549_45_64	1482_2_431	1119_35_1	1403_2_653	389_6_284	485_6_930	358_45_617	256_2_1	170_6_416
151_45_163	39_6_307	152_2_599	157_45_105	1427_35_1238	203_03_613	463_2_1	549_45_66	1482_2_382	1119_35_1	1403_2_614	389_6_271	485_6_876	358_45_583	256_2_1	170_6_432
151_45_171	39_6_312	152_2_646	157_45_120	1427_35_1331	203_03_591	463_2_1	549_45_70	1482_2_368	1119_35_1	1403_2_587	389_6_295	485_6_830	358_45_510	256_2_1	170_6_402
151_45_177	39_6_360	152_2_696	157_45_116	1427_35_1356	203_03_540	463_2_1	549_45_67	1482_2_356	1119_35_1	1403_2_624	389_6_295	485_6_777	358_45_459	256_2_1	170_6_416
151_45_197	39_6_395	152_2_742	157_45_115	1427_35_1397	203_03_513	463_2_1	549_45_65	1482_2_382	1119_35_1	1403_2_636	389_6_337	485_6_735	358_45_397	256_2_1	170_6_382
151_45_235	39_6_429	152_2_790	157_45_109	1427_35_1407	203_03_514	463_2_1	549_45_65	1482_2_392	1119_35_1	1403_2_658	389_6_375	485_6_702	358_45_326	256_2_1	170_6_348
151_45_255	39_6_424	152_2_739	157_45_103	1427_35_1390	203_03_508	463_2_1	549_45_60	1482_2_411	1119_35_1	1403_2_720	389_6_405	485_6_681	358_45_304	256_2_1	170_6_334
151_45_291	39_6_435	152_2_642	157_45_98	1427_35_1334	203_03_542	463_2_1	549_45_52	1482_2_450	1119_35_1	1403_2_760	389_6_447	485_6_669	358_45_286	256_2_1	170_6_300
151_45_325	39_6_422	152_2_532	157_45_87	1427_35_1254	203_03_549	463_2_1	549_45_46	1482_2_503	1119_35_1	1403_2_839	389_6_469	485_6_624	358_45_260	256_2_1	170_6_284
151_45_358	39_6_385	152_2_428	157_45_84	1427_35_1142	203_03_552	463_2_1	549_45_33	1482_2_542	1119_35_1	1403_2_899	389_6_530	485_6_623	358_45_276	256_2_1	170_6_262
151_45_387	39_6_363	152_2_393	157_45_68	1427_35_1092	203_03_528	463_2_1	549_45_35	1482_2_534	1119_35_1	1403_2_953	389_6_565	485_6_625	358_45_275	256_2_1	170_6_250
151_45_399	39_6_315	152_2_332	157_45_59	1427_35_1125	203_03_568	463_2_1	549_45_24	1482_2_543	1119_35_1	1403_2_970	389_6_616	485_6_605	358_45_309	256_2_1	170_6_236
151_45_401	39_6_306	152_2_356	157_45_57	1427_35_1125	203_03_577	463_2_1	549_45_24	1482_2_512	1119_35_1	1403_2_989	389_6_657	485_6_592	358_45_325	256_2_1	170_6_247
151_45_396	39_6_247	152_2_379	157_45_56	1427_35_1138	203_03_582	463_2_1	549_45_21	1482_2_497	1119_35_1	1403_2_975	389_6_692	485_6_572	358_45_367	256_2_1	170_6_263
151_45_391	39_6_223	152_2_429	157_45_38	1427_35_1164	203_03_602	463_2_1	549_45_20	1482_2_471	1119_35_1	1403_2_962	389_6_733	485_6_547	358_45_364	256_2_1	170_6_273
151_45_406	39_6_178	152_2_508	157_45_42	1427_35_1192	203_03_580	463_2_1	549_45_26	1482_2_464	1119_35_1	1403_2_925	389_6_743	485_6_545	358_45_365	256_2_1	170_6_266
151_45_393	39_6_156	152_2_600	157_45_40	1427_35_1224	203_03_605	463_2_1	549_45_27	1482_2_459	1119_35_1	1403_2_814	389_6_754	485_6_539	358_45_347	256_2_1	170_6_269
151_45_388	39_6_139	152_2_674	157_45_44	1427_35_1233	203_03_644	463_2_1	549_45_34	1482_2_452	1119_35_1	1403_2_731	389_6_740	485_6_557	358_45_313	256_2_1	170_6_263
151_45_354	39_6_139	152_2_719	157_45_54	1427_35_1231	203_03_638	463_2_1	549_45_49	1482_2_462	1119_35_1	1403_2_641	389_6_723	485_6_580	358_45_285	256_2_1	170_6_256
151_45_353	39_6_143	152_2_814	157_45_58	1427_35_1240	203_03_645	463_2_1	549_45_51	1482_2_485	1119_35_1	1403_2_528	389_6_675	485_6_606	358_45_266	256_2_1	170_6_239
151_45_338	39_6_137	152_2_896	157_45_57	1427_35_1245	203_03_619	463_2_1	549_45_47	1482_2_517	1119_35_1	1403_2_475	389_6_613	485_6_642	358_45_223	256_2_1	170_6_216
151_45_357	39_6_120	152_2_955	157_45_64	1427_35_1261	203_03_544	463_2_1	549_45_43	1482_2_539	1119_35_1	1403_2_450	389_6_531	485_6_666	358_45_194	256_2_1	170_6_200
151_45_371	39_6_136	152_2_1014	157_45_64	1427_35_1296	203_03_520	463_2_1	549_45_32	1482_2_526	1119_35_1	1403_2_419	389_6_463	485_6_742	358_45_181	256_2_1	170_6_188
151_45_353	39_6_149	152_2_1051	157_45_57	1427_35_1275	203_03_476	463_2_1	549_45_29	1482_2_541	1119_35_1	1403_2_438	389_6_426	485_6_785	358_45_158	256_2_1	170_6_191
151_45_364	39_6_162	152_2_1134	157_45_58	1427_35_1269	203_03_450	463_2_1	549_45_22	1482_2_540	1119_35_1	1403_2_447	389_6_393	485_6_815	358_45_135	256_2_1	170_6_192
151_45_350	39_6_177	152_2_1130	157_45_68	1427_35_1219	203_03_409	463_2_1	549_45_16	1482_2_551	1119_35_1	1403_2_457	389_6_363	485_6_821	358_45_125	256_2_1	170_6_185
151_45_380	39_6_191	152_2_1096	157_45_83	1427_35_1159	203_03_388	463_2_1	549_45_17	1482_2_577	1119_35_1	1403_2_446	389_6_348	485_6_854	358_45_133	256_2_1	170_6_191
151_45_419	39_6_216	152_2_1080	157_45_106	1427_35_1083	203_03_371	463_2_1	549_45_17	1482_2_574	1119_35_1	1403_2_421	389_6_344	485_6_910	358_45_131	256_2_1	170_6_207
151_45_463	39_6_208	152_2_1030	157_45_112	1427_35_1077	203_03_366	463_2_1	549_45_19	1482_2_628	1119_35_1	1403_2_414	389_6_343	485_6_948	358_45_137	256_2_1	170_6_198
151_45_482	39_6_238	152_2_879	157_45_121	1427_35_1041	203_03_466	463_2_1	549_45_17	1482_2_628	1119_35_1	1403_2_395	389_6_331	485_6_979	358_45_160	256_2_1	170_6_203
151_45_508	39_6_228	152_2_750	157_45_151	1427_35_1026	203_03_598	463_2_1	549_45_14	1482_2_615	1119_35_1	1403_2_384	389_6_315	485_6_991	358_45_188	256_2_1	170_6_190
151_45_531	39_6_254	152_2_593	157_45_179	1427_35_1005	203_03_691	463_2_1	549_45_12	1482_2_614	1119_35_1	1403_2_449	389_6_295	485_6_926	358_45_218	256_2_1	170_6_182
151_45_544	39_6_276	152_2_467	157_45_189	1427_35_983	203_03_759	463_2_1	549_45_8	1482_2_609	1119_35_1	1403_2_492	389_6_299	485_6_870	358_45_264	256_2_1	170_6_177
151_45_549	39_6_278	152_2_359	157_45_212	1427_35_979	203_03_742	463_2_1	549_45_9	1482_2_639	1119_35_1	1403_2_562	389_6_307	485_6_755	358_45_315	256_2_1	170_6_175
151_45_566	39_6_316	152_2_328	157_45_233	1427_35_1006	203_03_658	463_2_1	549_45_8	1482_2_640	1119_35_1	1403_2_688	389_6_284	485_6_652	358_45_360	256_2_1	170_6_155
151_45_612	39_6_337	152_2_289	157_45_254	1427_35_1026	203_03_585	463_2_1	549_45_8	1482_2_632	1119_35_1	1403_2_751	389_6_274	485_6_575	358_45_375	256_2_1	170_6_155
151_45_597	39_6_367	152_2_288	157_45_283	1427_35_1084	203_03_509	463_2_1	549_45_4	1482_2_597	1119_35_1	1403_2_847	389_6_270	485_6_537	358_45_375	256_2_1	170_6_135
151_45_605	39_6_389	152_2_304	157_45_296	1427_35_1141	203_03_461	463_2_1	549_45_4	1482_2_552	1119_35_1	1403_2_929	389_6_272	485_6_508	358_45_395	256_2_1	170_6_142
151_45_587	39_6_394	152_2_354	157_45_309	1427_35_1167	203_03_428	463_2_1	549_45_3	1482_2_505	1119_35_1	1403_2_1020	389_6_278	485_6_512	358_45_386	256_2_1	170_6_148
151_45_533	39_6_381	152_2_395	157_45_298	1427_35_1212	203_03_392	463_2_1	549_45_3	1482_2_482	1119_35_1	1403_2_1074	389_6_306	485_6_484	358_45_392	256_2_1	170_6_167
151_45_475	39_6_386	152_2_427	157_45_270	1427_35_1246	203_03_370	463_2_1	549_45_2	1482_2_439	1119_35_1	1403_2_1098	389_6_348	485_6_464	358_45_370	256_2_1	170_6_195
151_45_445	39_6_370	152_2_447	157_45_239	1427_35_1293	203_03_398	463_2_1	549_45_1	1482_2_434	1119_35_1	1403_2_1112	389_6_387	485_6_462	358_45_366	256_2_1	170_6_230
151_45_398	39_6_331	152_2_472	157_45_217	1427_35_1309	203_03_451	463_2_1	1482_2_438	1119_35_1	1403_2_1017	389_6_457	485_6_495	358_45_331	256_2_1	170_6_269
151_45_378	39_6_301	152_2_482	157_45_181	1427_35_1353	203_03_489	463_2_1	1482_2_443	1119_35_1	1403_2_943	389_6_473	485_6_540	358_45_319	256_2_1	170_6_268
151_45_340	39_6_248	152_2_495	157_45_146	1427_35_1354	203_03_506	463_2_1	1482_2_466	1119_35_1	1403_2_905	389_6_501	485_6_604	358_45_273	256_2_1	170_6_310
151_45_326	39_6_208	152_2_505	157_45_121	1427_35_1385	203_03_479	463_2_1	1482_2_470	1119_35_1	1403_2_895	389_6_519	485_6_738	358_45_240	256_2_1	170_6_345
151_45_293	39_6_214	152_2_509	157_45_106	1427_35_1399	203_03_454	463_2_1	1482_2_511	1119_35_1	1403_2_908	389_6_536	485_6_855	358_45_178	256_2_1	170_6_375
151_45_287	39_6_193	152_2_561	157_45_90	1427_35_1398	203_03_427	463_2_1	1482_2_509	1119_35_1	1403_2_881	389_6_519	485_6_959	358_45_154	256_2_1	170_6_380
151_45_286	39_6_208	152_2_604	157_45_75	1427_35_1347	203_03_485	463_2_1	1482_2_496	1119_35_1	1403_2_811	389_6_521	485_6_1035	358_45_132	256_2_1	170_6_389
151_45_318	39_6_223	152_2_610	157_45_65	1427_35_1263	203_03_541	463_2_1	1482_2_494	1119_35_1	1403_2_752	389_6_484	485_6_1047	358_45_130	256_2_1	170_6_401
151_45_333	39_6_211	152_2_576	157_45_51	1427_35_1171	203_03_603	463_2_1	1482_2_516	1119_35_1	1403_2_687	389_6_460	485_6_1045	358_45_147	256_2_1	170_6_411
151_45_342	39_6_227	152_2_611	157_45_44	1427_35_1087	203_03_690	463_2_1	1482_2_472	1119_35_1	1403_2_653	389_6_437	485_6_1034	358_45_154	256_2_1	170_6_383
151_45_369	39_6_241	152_2_566	157_45_39	1427_35_1038	203_03_754	463_2_1	1482_2_423	1119_35_1	1403_2_600	389_6_390	485_6_1012	358_45_178	256_2_1	170_6_359
151_45_378	39_6_239	152_2_565	157_45_34	1427_35_1036	203_03_744	463_2_1	1482_2_391	1119_35_1	1403_2_584	389_6_389	485_6_973	358_45_203	256_2_1	170_6_334
151_45_404	39_6_250	152_2_516	157_45_39	1427_35_1091	203_03_740	463_2_1	1482_2_349	1119_35_1	1403_2_595	389_6_363	485_6_925	358_45_227	256_2_1	170_6_301
151_45_431	39_6_254	152_2_462	157_45_31	1427_35_1172	203_03_686	463_2_1	1482_2_367	1119_35_1	1403_2_610	389_6_362	485_6_886	358_45_247	256_2_1	170_6_273
151_45_432	39_6_259	152_2_415	157_45_41	1427_35_1240	203_03_692	463_2_1	1482_2_395	1119_35_1	1403_2_663	389_6_327	485_6_819	358_45_285	256_2_1	170_6_225
151_45_461	39_6_284	152_2_359	157_45_36	1427_35_1382	203_03_684	463_2_1	1482_2_394	1119_35_1	1403_2_653	389_6_325	485_6_760	358_45_314	256_2_1	170_6_225
151_45_492	39_6_278	152_2_363	157_45_41	1427_35_1393	203_03_638	463_2_1	1482_2_413	1119_35_1	1403_2_675	389_6_346	485_6_689	358_45_324	256_2_1	170_6_224
151_45_545	39_6_272	152_2_389	157_45_54	1427_35_1421	203_03_590	463_2_1	1482_2_388	1119_35_1	1403_2_695	389_6_351	485_6_621	358_45_320	256_2_1	170_6_229
151_45_541	39_6_270	152_2_398	157_45_69	1427_35_1438	203_03_552	463_2_1	1482_2_378	1119_35_1	1403_2_708	389_6_382	485_6_587	358_45_306	256_2_1	170_6_245
151_45_535	39_6_243	152_2_453	157_45_73	1427_35_1392	203_03_553	463_2_1	1482_2_364	1119_35_1	1403_2_704	389_6_457	485_6_557	358_45_277	256_2_1	170_6_259
151_45_506	39_6_233	152_2_500	157_45_67	1427_35_1402	203_03_577	463_2_1	1482_2_383	1119_35_1	1403_2_684	389_6_462	485_6_521	358_45_248	256_2_1	170_6_305
151_45_477	39_6_220	152_2_539	157_45_79	1427_35_1378	203_03_592	463_2_1	1482_2_386	1119_35_1	1403_2_629	389_6_475	485_6_532	358_45_223	256_2_1	170_6_348
151_45_475	39_6_210	152_2_554	157_45_74	1427_35_1325	203_03_593	463_2_1	1482_2_410	1119_35_1	1403_2_578	389_6_500	485_6_569	358_45_178	256_2_1	170_6_389
151_45_442	39_6_220	152_2_588	157_45_70	1427_35_1315	203_03_614	463_2_1	1482_2_437	1119_35_1	1403_2_573	389_6_495	485_6_628	358_45_157	256_2_1	170_6_408
151_45_436	39_6_231	152_2_590	157_45_61	1427_35_1287	203_03_644	463_2_1	1482_2_443	1119_35_1	1403_2_514	389_6_510	485_6_671	358_45_155	256_2_1	170_6_453
151_45_454	39_6_245	152_2_534	157_45_55	1427_35_1257	203_03_738	463_2_1	1482_2_476	1119_35_1	1403_2_555	389_6_496	485_6_699	358_45_152	256_2_1	170_6_453
151_45_467	39_6_286	152_2_485	157_45_49	1427_35_1185	203_03_784	463_2_1	1482_2_499	1119_35_1	1403_2_566	389_6_537	485_6_744	358_45_155	256_2_1	170_6_444
151_45_525	39_6_301	152_2_406	157_45_35	1427_35_1128	203_03_799	463_2_1	1482_2_513	1119_35_1	1403_2_562	389_6_585	485_6_761	358_45_158	256_2_1	170_6_385
151_45_564	39_6_346	152_2_347	157_45_41	1427_35_1020	203_03_779	463_2_1	1482_2_534	1119_35_1	1403_2_569	389_6_581	485_6_784	358_45_169	256_2_1	170_6_335
151_45_608	39_6_380	152_2_326	157_45_41	1427_35_932	203_03_732	463_2_1	1482_2_585	1119_35_1	1403_2_555	389_6_623	485_6_806	358_45_179	256_2_1	170_6_305
151_45_660	39_6_390	152_2_325	157_45_42	1427_35_855	203_03_707	463_2_1	1482_2_644	1119_35_1	1403_2_540	389_6_618	485_6_843	358_45_196	256_2_1	170_6_259
151_45_732	39_6_402	152_2_341	157_45_42	1427_35_789	203_03_668	463_2_1	1482_2_722	1119_35_1	1403_2_489	389_6_622	485_6_843	358_45_207	256_2_1	170_6_221
151_45_735	39_6_401	152_2_338	157_45_47	1427_35_736	203_03_687	463_2_1	1482_2_826	1119_35_1	1403_2_426	389_6_592	485_6_857	358_45_236	256_2_1	170_6_213
151_45_718	39_6_406	152_2_343	157_45_43	1427_35_722	203_03_741	463_2_1	1482_2_899	1119_35_1	1403_2_356	389_6_570	485_6_841	358_45_270	256_2_1	170_6_224
151_45_668	39_6_408	152_2_386	157_45_42	1427_35_746	203_03_763	463_2_1	1482_2_924	1119_35_1	1403_2_300	389_6_558	485_6_845	358_45_284	256_2_1	170_6_250
151_45_573	39_6_368	152_2_404	157_45_34	1427_35_770	203_03_740	463_2_1	1482_2_958	1119_35_1	1403_2_286	389_6_592	485_6_853	358_45_282	256_2_1	170_6_268
151_45_487	39_6_333	152_2_436	157_45_25	1427_35_796	203_03_679	463_2_1	1482_2_947	1119_35_1	1403_2_323	389_6_591	485_6_841	358_45_285	256_2_1	170_6_302
151_45_416	39_6_288	152_2_454	157_45_27	1427_35_833	203_03_603	463_2_1	1482_2_900	1119_35_1	1403_2_362	389_6_595	485_6_834	358_45_281	256_2_1	170_6_325
151_45_342	39_6_240	152_2_491	157_45_22	1427_35_913	203_03_523	463_2_1	1482_2_891	1119_35_1	1403_2_402	389_6_579	485_6_818	358_45_264	256_2_1	170_6_368
151_45_300	39_6_200	152_2_536	157_45_18	1427_35_1002	203_03_497	463_2_1	1482_2_835	1119_35_1	1403_2_449	389_6_553	485_6_855	358_45_259	256_2_1	170_6_409
151_45_280	39_6_161	152_2_532	157_45_16	1427_35_1083	203_03_498	463_2_1	1482_2_766	1119_35_1	1403_2_556	389_6_507	485_6_838	358_45_250	256_2_1	170_6_424
151_45_256	39_6_130	152_2_498	157_45_17	1427_35_1210	203_03_534	463_2_1	1482_2_672	1119_35_1	1403_2_628	389_6_479	485_6_819	358_45_256	256_2_1	170_6_449
151_45_238	39_6_106	152_2_496	157_45_21	1427_35_1317	203_03_552	463_2_1	1482_2_624	1119_35_1	1403_2_706	389_6_436	485_6_846	358_45_233	256_2_1	170_6_465
151_45_215	39_6_97	152_2_460	157_45_25	1427_35_1399	203_03_554	463_2_1	1482_2_585	1119_35_1	1403_2_774	389_6_412	485_6_848	358_45_230	256_2_1	170_6_490
151_45_217	39_6_90	152_2_478	157_45_29	1427_35_1424	203_03_540	463_2_1	1482_2_557	1119_35_1	1403_2_838	389_6_350	485_6_853	358_45_201	256_2_1	170_6_451
151_45_217	39_6_98	152_2_490	157_45_29	1427_35_1402	203_03_510	463_2_1	1482_2_539	1119_35_1	1403_2_906	389_6_340	485_6_880	358_45_190	256_2_1	170_6_432
151_45_234	39_6_124	152_2_492	157_45_31	1427_35_1349	203_03_484	463_2_1	1482_2_540	1119_35_1	1403_2_907	389_6_335	485_6_909	358_45_179	256_2_1	170_6_379
151_45_254	39_6_136	152_2_484	157_45_32	1427_35_1310	203_03_462	463_2_1	1482_2_577	1119_35_1	1403_2_833	389_6_337	485_6_936	358_45_186	256_2_1	170_6_333
151_45_268	39_6_127	152_2_490	157_45_34	1427_35_1190	203_03_411	463_2_1	1482_2_608	1119_35_1	1403_2_791	389_6_362	485_6_1016	358_45_208	256_2_1	170_6_313
151_45_284	39_6_134	152_2_472	157_45_37	1427_35_1104	203_03_413	463_2_1	1482_2_637	1119_35_1	1403_2_792	389_6_354	485_6_1025	358_45_232	256_2_1	170_6_312
151_45_342	39_6_158	152_2_428	157_45_34	1427_35_1088	203_03_427	463_2_1	1482_2_648	1119_35_1	1403_2_770	389_6_361	485_6_1026	358_45_286	256_2_1	170_6_307
151_45_375	39_6_167	152_2_385	157_45_38	1427_35_1088	203_03_430	463_2_1	1482_2_617	1119_35_1	1403_2_804	389_6_324	485_6_1056	358_45_333	256_2_1	170_6_281
151_45_425	39_6_175	152_2_310	157_45_40	1427_35_1096	203_03_492	463_2_1	1482_2_628	1119_35_1	1403_2_800	389_6_304	485_6_1012	358_45_394	256_2_1	170_6_312
151_45_469	39_6_201	152_2_265	157_45_45	1427_35_1123	203_03_542	463_2_1	1482_2_603	1119_35_1	1403_2_779	389_6_299	485_6_991	358_45_441	256_2_1	170_6_311
151_45_487	39_6_192	152_2_266	157_45_45	1427_35_1181	203_03_567	463_2_1	1482_2_576	1119_35_1	1403_2_752	389_6_297	485_6_958	358_45_459	256_2_1	170_6_311
151_45_499	39_6_197	152_2_243	157_45_37	1427_35_1226	203_03_581	463_2_1	1482_2_572	1119_35_1	1403_2_765	389_6_266	485_6_937	358_45_509	256_2_1	170_6_316
151_45_493	39_6_201	152_2_242	157_45_32	1427_35_1258	203_03_532	463_2_1	1482_2_587	1119_35_1	1403_2_830	389_6_239	485_6_884	358_45_516	256_2_1	170_6_350
151_45_487	39_6_209	152_2_235	157_45_25	1427_35_1278	203_03_486	463_2_1	1482_2_606	1119_35_1	1403_2_862	389_6_233	485_6_876	358_45_544	256_2_1	170_6_358
151_45_445	39_6_199	152_2_229	157_45_27	1427_35_1238	203_03_486	463_2_1	1482_2_597	1119_35_1	1403_2_860	389_6_236	485_6_910	358_45_528	256_2_1	170_6_363
151_45_385	39_6_209	152_2_248	157_45_27	1427_35_1211	203_03_513	463_2_1	1482_2_604	1119_35_1	1403_2_817	389_6_227	485_6_876	358_45_526	256_2_1	170_6_357
151_45_337	39_6_207	152_2_257	157_45_31	1427_35_1187	203_03_538	463_2_1	1482_2_578	1119_35_1	1403_2_841	389_6_216	485_6_876	358_45_499	256_2_1	170_6_362
151_45_291	39_6_213	152_2_252	157_45_38	1427_35_1161	203_03_625	463_2_1	1482_2_578	1119_35_1	1403_2_830	389_6_252	485_6_899	358_45_460	256_2_1	170_6_343
151_45_275	39_6_244	152_2_229	157_45_42	1427_35_1164	203_03_646	463_2_1	1482_2_584	1119_35_1	1403_2_801	389_6_283	485_6_877	358_45_410	256_2_1	170_6_345
151_45_271	39_6_255	152_2_248	157_45_43	1427_35_1134	203_03_653	463_2_1	1482_2_566	1119_35_1	1403_2_765	389_6_304	485_6_893	358_45_344	256_2_1	170_6_343
151_45_275	39_6_256	152_2_247	157_45_40	1427_35_1066	203_03_695	463_2_1	1482_2_593	1119_35_1	1403_2_720	389_6_355	485_6_919	358_45_301	256_2_1	170_6_358
151_45_280	39_6_268	152_2_257	157_45_45	1427_35_1058	203_03_716	463_2_1	1482_2_575	1119_35_1	1403_2_697	389_6_379	485_6_921	358_45_289	256_2_1	170_6_374
151_45_255	39_6_263	152_2_283	157_45_37	1427_35_1064	203_03_793	463_2_1	1482_2_555	1119_35_1	1403_2_675	389_6_401	485_6_953	358_45_271	256_2_1	170_6_351
151_45_257	39_6_268	152_2_299	157_45_34	1427_35_1048	203_03_884	463_2_1	1482_2_564	1119_35_1	1403_2_629	389_6_423	485_6_967	358_45_256	256_2_1	170_6_347
151_45_266	39_6_236	152_2_293	157_45_37	1427_35_1098	203_03_900	463_2_1	1482_2_594	1119_35_1	1403_2_589	389_6_450	485_6_969	358_45_246	256_2_1	170_6_363
151_45_276	39_6_239	152_2_307	157_45_38	1427_35_1150	203_03_885	463_2_1	1482_2_611	1119_35_1	1403_2_555	389_6_469	485_6_941	358_45_248	256_2_1	170_6_354
151_45_298	39_6_230	152_2_347	157_45_29	1427_35_1176	203_03_820	463_2_1	1482_2_657	1119_35_1	1403_2_567	389_6_456	485_6_916	358_45_262	256_2_1	170_6_343
151_45_294	39_6_200	152_2_370	157_45_25	1427_35_1182	203_03_746	463_2_1	1482_2_656	1119_35_1	1403_2_587	389_6_452	485_6_882	358_45_279	256_2_1	170_6_330
151_45_299	39_6_183	152_2_337	157_45_14	1427_35_1207	203_03_669	463_2_1	1482_2_626	1119_35_1	1403_2_639	389_6_450	485_6_856	358_45_288	256_2_1	170_6_339
151_45_321	39_6_143	152_2_321	157_45_9	1427_35_1180	203_03_628	463_2_1	1482_2_640	1119_35_1	1403_2_718	389_6_434	485_6_844	358_45_327	256_2_1	170_6_328
151_45_331	39_6_129	152_2_281	157_45_5	1427_35_1144	203_03_680	463_2_1	1482_2_649	1119_35_1	1403_2_800	389_6_438	485_6_798	358_45_337	256_2_1	170_6_312
151_45_322	39_6_113	152_2_255	157_45_4	1427_35_1136	203_03_740	463_2_1	1482_2_634	1119_35_1	1403_2_858	389_6_428	485_6_765	358_45_367	256_2_1	170_6_327
151_45_328	39_6_91	152_2_241	157_45_3	1427_35_1121	203_03_809	463_2_1	1482_2_630	1119_35_1	1403_2_881	389_6_399	485_6_689	358_45_382	256_2_1	170_6_347
151_45_287	39_6_78	152_2_230	157_45_6	1427_35_1115	203_03_792	463_2_1	1482_2_590	1119_35_1	1403_2_910	389_6_358	485_6_674	358_45_390	256_2_1	170_6_375
151_45_256	39_6_83	152_2_214	157_45_9	1427_35_1124	203_03_756	463_2_1	1482_2_569	1119_35_1	1403_2_890	389_6_277	485_6_709	358_45_424	256_2_1	170_6_403
151_45_242	39_6_83	152_2_209	157_45_14	1427_35_1136	203_03_741	463_2_1	1482_2_583	1119_35_1	1403_2_863	389_6_230	485_6_714	358_45_475	256_2_1	170_6_415
151_45_229	39_6_83	152_2_197	157_45_18	1427_35_1192	203_03_723	463_2_1	1482_2_623	1119_35_1	1403_2_801	389_6_181	485_6_736	358_45_492	256_2_1	170_6_447
151_45_212	39_6_99	152_2_187	157_45_16	1427_35_1212	203_03_712	463_2_1	1482_2_671	1119_35_1	1403_2_756	389_6_138	485_6_748	358_45_529	256_2_1	170_6_486
151_45_223	39_6_109	152_2_186	157_45_18	1427_35_1215	203_03_679	463_2_1	1482_2_678	1119_35_1	1403_2_735	389_6_120	485_6_764	358_45_534	256_2_1	170_6_501
151_45_224	39_6_112	152_2_174	157_45_18	1427_35_1209	203_03_693	463_2_1	1482_2_688	1119_35_1	1403_2_740	389_6_115	485_6_790	358_45_527	256_2_1	170_6_527
151_45_231	39_6_142	152_2_207	157_45_18	1427_35_1174	203_03_637	463_2_1	1482_2_684	1119_35_1	1403_2_801	389_6_131	485_6_806	358_45_505	256_2_1	170_6_531
151_45_240	39_6_158	152_2_233	157_45_16	1427_35_1174	203_03_604	463_2_1	1482_2_692	1119_35_1	1403_2_844	389_6_137	485_6_815	358_45_483	256_2_1	170_6_508
151_45_238	39_6_166	152_2_219	157_45_10	1427_35_1169	203_03_560	463_2_1	1482_2_723	1119_35_1	1403_2_895	389_6_136	485_6_814	358_45_477	256_2_1	170_6_463
151_45_234	39_6_187	152_2_223	157_45_8	1427_35_1156	203_03_539	463_2_1	1482_2_742	1119_35_1	1403_2_898	389_6_144	485_6_832	358_45_446	256_2_1	170_6_437
151_45_246	39_6_198	152_2_230	157_45_5	1427_35_1153	203_03_535	463_2_1	1482_2_771	1119_35_1	1403_2_894	389_6_144	485_6_812	358_45_411	256_2_1	170_6_399
151_45_260	39_6_202	152_2_235	157_45_7	1427_35_1202	203_03_543	463_2_1	1482_2_850	1119_35_1	1403_2_868	389_6_133	485_6_788	358_45_392	256_2_1	170_6_370
151_45_263	39_6_206	152_2_245	157_45_7	1427_35_1240	203_03_552	463_2_1	1482_2_861	1119_35_1	1403_2_829	389_6_135	485_6_847	358_45_372	256_2_1	170_6_331
151_45_265	39_6_197	152_2_263	157_45_4	1427_35_1279	203_03_605	463_2_1	1482_2_857	1119_35_1	1403_2_768	389_6_143	485_6_898	358_45_362	256_2_1	170_6_329
151_45_262	39_6_185	152_2_256	157_45_5	1427_35_1277	203_03_639	463_2_1	1482_2_823	1119_35_1	1403_2_778	389_6_137	485_6_973	358_45_393	256_2_1	170_6_332
151_45_255	39_6_174	152_2_266	157_45_6	1427_35_1317	203_03_697	463_2_1	1482_2_738	1119_35_1	1403_2_784	389_6_126	485_6_1024	358_45_423	256_2_1	170_6_323
151_45_240	39_6_156	152_2_264	157_45_6	1427_35_1364	203_03_743	463_2_1	1482_2_662	1119_35_1	1403_2_789	389_6_113	485_6_1023	358_45_462	256_2_1	170_6_338
151_45_213	39_6_155	152_2_249	157_45_6	1427_35_1373	203_03_801	463_2_1	1482_2_589	1119_35_1	1403_2_829	389_6_109	485_6_1020	358_45_490	256_2_1	170_6_349
151_45_215	39_6_151	152_2_253	157_45_4	1427_35_1375	203_03_817	463_2_1	1482_2_561	1119_35_1	1403_2_874	389_6_92	485_6_1000	358_45_475	256_2_1	170_6_343
151_45_226	39_6_146	152_2_240	157_45_2	1427_35_1355	203_03_847	463_2_1	1482_2_502	1119_35_1	1403_2_863	389_6_82	485_6_974	358_45_499	256_2_1	170_6_335
151_45_213	39_6_158	152_2_261	157_45_1	1427_35_1273	203_03_859	463_2_1	1482_2_485	1119_35_1	1403_2_834	389_6_82	485_6_950	358_45_514	256_2_1	170_6_327
151_45_197	39_6_171	152_2_286	157_45_2	1427_35_1175	203_03_885	463_2_1	1482_2_452	1119_35_1	1403_2_884	389_6_81	485_6_947	358_45_517	256_2_1	170_6_324
151_45_184	39_6_198	152_2_334	157_45_2	1427_35_1082	203_03_879	463_2_1	1482_2_437	1119_35_1	1403_2_915	389_6_94	485_6_967	358_45_518	256_2_1	170_6_326
151_45_195	39_6_209	152_2_388	157_45_1	1427_35_986	203_03_875	463_2_1	1482_2_423	1119_35_1	1403_2_945	389_6_103	485_6_964	358_45_543	256_2_1	170_6_326
151_45_186	39_6_229	152_2_410	157_45_1	1427_35_902	203_03_826	463_2_1	1482_2_420	1119_35_1	1403_2_964	389_6_106	485_6_983	358_45_551	256_2_1	170_6_332
151_45_175	39_6_231	152_2_433	1427_35_818	203_03_776	463_2_1	1482_2_429	1119_35_1	1403_2_962	389_6_115	485_6_1050	358_45_600	256_2_1	170_6_323
151_45_168	39_6_229	152_2_435	1427_35_751	203_03_775	463_2_1	1482_2_466	1119_35_1	1403_2_969	389_6_123	485_6_1125	358_45_611	256_2_1	170_6_322
151_45_175	39_6_250	152_2_403	1427_35_760	203_03_766	463_2_1	1482_2_499	1119_35_1	1403_2_935	389_6_143	485_6_1132	358_45_622	256_2_1	170_6_305
151_45_178	39_6_247	152_2_351	1427_35_738	203_03_709	463_2_1	1482_2_513	1119_35_1	1403_2_889	389_6_166	485_6_1138	358_45_635	256_2_1	170_6_296
151_45_192	39_6_251	152_2_314	1427_35_741	203_03_650	463_2_1	1482_2_549	1119_35_1	1403_2_864	389_6_173	485_6_1128	358_45_662	256_2_1	170_6_299
151_45_198	39_6_257	152_2_256	1427_35_756	203_03_598	463_2_1	1482_2_609	1119_35_1	1403_2_830	389_6_181	485_6_1091	358_45_673	256_2_1	170_6_303
151_45_199	39_6_252	152_2_214	1427_35_834	203_03_550	463_2_1	1482_2_686	1119_35_1	1403_2_849	389_6_185	485_6_1015	358_45_679	256_2_1	170_6_301
151_45_193	39_6_239	152_2_175	1427_35_919	203_03_559	463_2_1	1482_2_735	1119_35_1	1403_2_871	389_6_204	485_6_961	358_45_622	256_2_1	170_6_291
151_45_197	39_6_224	152_2_148	1427_35_1010	203_03_543	463_2_1	1482_2_791	1119_35_1	1403_2_889	389_6_216	485_6_915	358_45_579	256_2_1	170_6_298
151_45_201	39_6_207	152_2_144	1427_35_1094	203_03_588	463_2_1	1482_2_860	1119_35_1	1403_2_815	389_6_219	485_6_849	358_45_550	256_2_1	170_6_314
151_45_226	39_6_178	152_2_156	1427_35_1107	203_03_619	463_2_1	1482_2_908	1119_35_1	1403_2_775	389_6_212	485_6_833	358_45_519	256_2_1	170_6_313
151_45_263	39_6_142	152_2_169	1427_35_1152	203_03_659	463_2_1	1482_2_894	1119_35_1	1403_2_767	389_6_237	485_6_766	358_45_488	256_2_1	170_6_315
151_45_295	39_6_104	152_2_177	1427_35_1194	203_03_675	463_2_1	1482_2_890	1119_35_1	1403_2_737	389_6_233	485_6_768	358_45_468	256_2_1	170_6_301
151_45_328	39_6_92	152_2_200	1427_35_1227	203_03_717	463_2_1	1482_2_809	1119_35_1	1403_2_717	389_6_234	485_6_749	358_45_459	256_2_1	170_6_286
151_45_354	39_6_77	152_2_207	1427_35_1258	203_03_763	463_2_1	1482_2_734	1119_35_1	1403_2_692	389_6_251	485_6_747	358_45_450	256_2_1	170_6_271
151_45_362	39_6_84	152_2_240	1427_35_1279	203_03_754	463_2_1	1482_2_685	1119_35_1	1403_2_722	389_6_257	485_6_795	358_45_462	256_2_1	170_6_268
151_45_379	39_6_93	152_2_243	1427_35_1244	203_03_714	463_2_1	1482_2_638	1119_35_1	1403_2_752	389_6_242	485_6_883	358_45_485	256_2_1	170_6_257
151_45_383	39_6_104	152_2_254	1427_35_1209	203_03_717	463_2_1	1482_2_611	1119_35_1	1403_2_766	389_6_217	485_6_964	358_45_484	256_2_1	170_6_261
151_45_406	39_6_126	152_2_292	1427_35_1145	203_03_673	463_2_1	1482_2_603	1119_35_1	1403_2_735	389_6_221	485_6_1035	358_45_477	256_2_1	170_6_272
151_45_404	39_6_157	152_2_347	1427_35_1046	203_03_678	463_2_1	1482_2_547	1119_35_1	1403_2_776	389_6_218	485_6_1095	358_45_450	256_2_1	170_6_270
151_45_393	39_6_183	152_2_416	1427_35_989	203_03_671	463_2_1	1482_2_504	1119_35_1	1403_2_795	389_6_237	485_6_1167	358_45_396	256_2_1	170_6_265
151_45_387	39_6_215	152_2_446	1427_35_947	203_03_706	463_2_1	1482_2_438	1119_35_1	1403_2_758	389_6_240	485_6_1213	358_45_401	256_2_1	170_6_263
151_45_385	39_6_223	152_2_460	1427_35_905	203_03_752	463_2_1	1482_2_393	1119_35_1	1403_2_783	389_6_240	485_6_1215	358_45_390	256_2_1	170_6_252
151_45_362	39_6_237	152_2_478	1427_35_863	203_03_830	463_2_1	1482_2_348	1119_35_1	1403_2_803	389_6_250	485_6_1222	358_45_405	256_2_1	170_6_237
151_45_334	39_6_252	152_2_431	1427_35_866	203_03_844	463_2_1	1482_2_317	1119_35_1	1403_2_838	389_6_252	485_6_1220	358_45_397	256_2_1	170_6_263
151_45_288	39_6_242	152_2_417	1427_35_878	203_03_803	463_2_1	1482_2_319	1119_35_1	1403_2_890	389_6_237	485_6_1194	358_45_407	256_2_1	170_6_271
151_45_252	39_6_251	152_2_391	1427_35_876	203_03_718	463_2_1	1482_2_306	1119_35_1	1403_2_982	389_6_217	485_6_1187	358_45_418	256_2_1	170_6_261
151_45_236	39_6_266	152_2_331	1427_35_869	203_03_652	463_2_1	1482_2_328	1119_35_1	1403_2_1101	389_6_203	485_6_1132	358_45_445	256_2_1	170_6_248
151_45_237	39_6_277	152_2_300	1427_35_880	203_03_597	463_2_1	1482_2_373	1119_35_1	1403_2_1162	389_6_210	485_6_1072	358_45_477	256_2_1	170_6_218
151_45_222	39_6_289	152_2_253	1427_35_892	203_03_562	463_2_1	1482_2_403	1119_35_1	1403_2_1235	389_6_206	485_6_1032	358_45_516	256_2_1	170_6_216
151_45_231	39_6_304	152_2_243	1427_35_911	203_03_522	463_2_1	1482_2_454	1119_35_1	1403_2_1310	389_6_205	485_6_962	358_45_539	256_2_1	170_6_169
151_45_232	39_6_302	152_2_222	1427_35_962	203_03_512	463_2_1	1482_2_477	1119_35_1	1403_2_1323	389_6_217	485_6_967	358_45_590	256_2_1	170_6_155
151_45_244	39_6_314	152_2_200	1427_35_1010	203_03_502	463_2_1	1482_2_492	1119_35_1	1403_2_1319	389_6_222	485_6_968	358_45_663	256_2_1	170_6_153
151_45_230	39_6_306	152_2_195	1427_35_1068	203_03_472	463_2_1	1482_2_498	1119_35_1	1403_2_1320	389_6_227	485_6_988	358_45_704	256_2_1	170_6_150
151_45_246	39_6_316	152_2_213	1427_35_1142	203_03_422	463_2_1	1482_2_502	1119_35_1	1403_2_1293	389_6_234	485_6_942	358_45_699	256_2_1	170_6_150
151_45_257	39_6_295	152_2_226	1427_35_1145	203_03_392	463_2_1	1482_2_521	1119_35_1	1403_2_1292	389_6_210	485_6_907	358_45_707	256_2_1	170_6_157
151_45_280	39_6_270	152_2_244	1427_35_1173	203_03_399	463_2_1	1482_2_508	1119_35_1	1403_2_1301	389_6_209	485_6_869	358_45_663	256_2_1	170_6_172
151_45_291	39_6_226	152_2_273	1427_35_1161	203_03_429	463_2_1	1482_2_450	1119_35_1	1403_2_1247	389_6_208	485_6_869	358_45_660	256_2_1	170_6_184
151_45_316	39_6_194	152_2_326	1427_35_1163	203_03_461	463_2_1	1482_2_402	1119_35_1	1403_2_1168	389_6_214	485_6_867	358_45_646	256_2_1	170_6_177
151_45_313	39_6_154	152_2_363	1427_35_1101	203_03_475	463_2_1	1482_2_412	1119_35_1	1403_2_1105	389_6_211	485_6_860	358_45_651	256_2_1	170_6_166
151_45_312	39_6_137	152_2_436	1427_35_1090	203_03_512	463_2_1	1482_2_418	1119_35_1	1403_2_991	389_6_238	485_6_886	358_45_625	256_2_1	170_6_179
151_45_306	39_6_128	152_2_481	1427_35_1088	203_03_544	463_2_1	1482_2_409	1119_35_1	1403_2_918	389_6_255	485_6_911	358_45_630	256_2_1	170_6_184
151_45_305	39_6_125	152_2_514	1427_35_1078	203_03_597	463_2_1	1482_2_441	1119_35_1	1403_2_839	389_6_283	485_6_950	358_45_619	256_2_1	170_6_188
151_45_303	39_6_103	152_2_522	1427_35_1078	203_03_649	463_2_1	1482_2_454	1119_35_1	1403_2_815	389_6_299	485_6_978	358_45_621	256_2_1	170_6_210
151_45_294	39_6_111	152_2_527	1427_35_1107	203_03_676	463_2_1	1482_2_443	1119_35_1	1403_2_790	389_6_301	485_6_1028	358_45_583	256_2_1	170_6_227
151_45_297	39_6_121	152_2_533	1427_35_1089	203_03_651	463_2_1	1482_2_425	1119_35_1	1403_2_805	389_6_310	485_6_1046	358_45_556	256_2_1	170_6_223
151_45_276	39_6_127	152_2_513	1427_35_1077	203_03_634	463_2_1	1482_2_403	1119_35_1	1403_2_801	389_6_312	485_6_1085	358_45_523	256_2_1	170_6_224
151_45_251	39_6_135	152_2_463	1427_35_1044	203_03_592	463_2_1	1482_2_349	1119_35_1	1403_2_825	389_6_288	485_6_1093	358_45_519	256_2_1	170_6_230
151_45_231	39_6_144	152_2_403	1427_35_1048	203_03_591	463_2_1	1482_2_288	1119_35_1	1403_2_757	389_6_280	485_6_1062	358_45_536	256_2_1	170_6_223
151_45_196	39_6_152	152_2_407	1427_35_1028	203_03_568	463_2_1	1482_2_278	1119_35_1	1403_2_762	389_6_229	485_6_1106	358_45_549	256_2_1	170_6_226
151_45_193	39_6_159	152_2_421	1427_35_985	203_03_577	463_2_1	1482_2_257	1119_35_1	1403_2_754	389_6_205	485_6_1144	358_45_592	256_2_1	170_6_225
151_45_212	39_6_174	152_2_423	1427_35_997	203_03_621	463_2_1	1482_2_252	1119_35_1	1403_2_816	389_6_192	485_6_1134	358_45_639	256_2_1	170_6_222
151_45_236	39_6_196	152_2_379	1427_35_1022	203_03_644	463_2_1	1482_2_279	1119_35_1	1403_2_869	389_6_179	485_6_1153	358_45_710	256_2_1	170_6_206
151_45_270	39_6_210	152_2_343	1427_35_1090	203_03_638	463_2_1	1482_2_279	1119_35_1	1403_2_910	389_6_190	485_6_1137	358_45_759	256_2_1	170_6_194
151_45_293	39_6_223	152_2_342	1427_35_1107	203_03_628	463_2_1	1482_2_297	1119_35_1	1403_2_934	389_6_192	485_6_1122	358_45_786	256_2_1	170_6_186
151_45_303	39_6_217	152_2_363	1427_35_1100	203_03_511	463_2_1	1482_2_275	1119_35_1	1403_2_999	389_6_201	485_6_1151	358_45_784	256_2_1	170_6_190
151_45_314	39_6_220	152_2_361	1427_35_1146	203_03_473	463_2_1	1482_2_226	1119_35_1	1403_2_1060	389_6_205	485_6_1137	358_45_764	256_2_1	170_6_193
151_45_327	39_6_219	152_2_379	1427_35_1131	203_03_410	463_2_1	1482_2_215	1119_35_1	1403_2_1124	389_6_222	485_6_1139	358_45_728	256_2_1	170_6_207
151_45_314	39_6_211	152_2_386	1427_35_1148	203_03_408	463_2_1	1482_2_209	1119_35_1	1403_2_1188	389_6_227	485_6_1132	358_45_661	256_2_1	170_6_207
151_45_297	39_6_231	152_2_382	1427_35_1146	203_03_422	463_2_1	1482_2_183	1119_35_1	1403_2_1195	389_6_232	485_6_1171	358_45_618	256_2_1	170_6_215
151_45_293	39_6_258	152_2_369	1427_35_1125	203_03_454	463_2_1	1482_2_172	1119_35_1	1403_2_1147	389_6_271	485_6_1203	358_45_590	256_2_1	170_6_235
151_45_265	39_6_268	152_2_387	1427_35_1122	203_03_460	463_2_1	1482_2_155	1119_35_1	1403_2_1099	389_6_298	485_6_1211	358_45_581	256_2_1	170_6_234
151_45_252	39_6_269	152_2_447	1427_35_1130	203_03_467	463_2_1	1482_2_174	1119_35_1	1403_2_1000	389_6_303	485_6_1228	358_45_597	256_2_1	170_6_230
151_45_246	39_6_278	152_2_492	1427_35_1118	203_03_471	463_2_1	1482_2_214	1119_35_1	1403_2_894	389_6_293	485_6_1255	358_45_594	256_2_1	170_6_204
151_45_236	39_6_280	152_2_506	1427_35_1116	203_03_507	463_2_1	1482_2_231	1119_35_1	1403_2_891	389_6_299	485_6_1247	358_45_576	256_2_1	170_6_190
151_45_251	39_6_278	152_2_563	1427_35_1116	203_03_542	463_2_1	1482_2_249	1119_35_1	1403_2_887	389_6_279	485_6_1223	358_45_586	256_2_1	170_6_155
151_45_257	39_6_290	152_2_604	1427_35_1097	203_03_565	463_2_1	1482_2_221	1119_35_1	1403_2_881	389_6_271	485_6_1160	358_45_623	256_2_1	170_6_134
151_45_270	39_6_303	152_2_632	1427_35_1022	203_03_645	463_2_1	1482_2_192	1119_35_1	1403_2_864	389_6_265	485_6_1115	358_45_678	256_2_1	170_6_125
151_45_305	39_6_302	152_2_615	1427_35_985	203_03_705	463_2_1	1482_2_175	1119_35_1	1403_2_860	389_6_261	485_6_1060	358_45_708	256_2_1	170_6_104
151_45_356	39_6_316	152_2_590	1427_35_960	203_03_758	463_2_1	1482_2_157	1119_35_1	1403_2_843	389_6_258	485_6_980	358_45_744	256_2_1	170_6_105
151_45_381	39_6_309	152_2_553	1427_35_937	203_03_743	463_2_1	1482_2_171	1119_35_1	1403_2_882	389_6_249	485_6_927	358_45_771	256_2_1	170_6_92
151_45_398	39_6_318	152_2_492	1427_35_908	203_03_684	463_2_1	1482_2_175	1119_35_1	1403_2_963	389_6_224	485_6_863	358_45_776	256_2_1	170_6_99
151_45_416	39_6_317	152_2_452	1427_35_889	203_03_612	463_2_1	1482_2_184	1119_35_1	1403_2_1070	389_6_186	485_6_813	358_45_766	256_2_1	170_6_106
151_45_427	39_6_333	152_2_410	1427_35_903	203_03_576	463_2_1	1482_2_194	1119_35_1	1403_2_1137	389_6_153	485_6_763	358_45_751	256_2_1	170_6_109
151_45_427	39_6_361	152_2_392	1427_35_898	203_03_580	463_2_1	1482_2_180	1119_35_1	1403_2_1202	389_6_126	485_6_728	358_45_766	256_2_1	170_6_123
151_45_434	39_6_364	152_2_396	1427_35_906	203_03_610	463_2_1	1482_2_166	1119_35_1	1403_2_1192	389_6_119	485_6_749	358_45_728	256_2_1	170_6_119
151_45_418	39_6_357	152_2_420	1427_35_930	203_03_580	463_2_1	1482_2_172	1119_35_1	1403_2_1149	389_6_109	485_6_785	358_45_711	256_2_1	170_6_133
151_45_419	39_6_361	152_2_456	1427_35_916	203_03_528	463_2_1	1482_2_153	1119_35_1	1403_2_1136	389_6_117	485_6_801	358_45_694	256_2_1	170_6_126
151_45_391	39_6_319	152_2_496	1427_35_913	203_03_533	463_2_1	1482_2_170	1119_35_1	1403_2_1054	389_6_118	485_6_874	358_45_685	256_2_1	170_6_120
151_45_373	39_6_298	152_2_530	1427_35_871	203_03_561	463_2_1	1482_2_185	1119_35_1	1403_2_1024	389_6_118	485_6_921	358_45_631	256_2_1	170_6_125
151_45_359	39_6_288	152_2_511	1427_35_831	203_03_551	463_2_1	1482_2_203	1119_35_1	1403_2_1003	389_6_125	485_6_1044	358_45_599	256_2_1	170_6_133
151_45_387	39_6_258	152_2_505	1427_35_850	203_03_539	463_2_1	1482_2_234	1119_35_1	1403_2_1002	389_6_158	485_6_1104	358_45_585	256_2_1	170_6_123
151_45_408	39_6_268	152_2_476	1427_35_851	203_03_557	463_2_1	1482_2_263	1119_35_1	1403_2_976	389_6_168	485_6_1197	358_45_579	256_2_1	170_6_135
151_45_437	39_6_284	152_2_436	1427_35_893	203_03_572	463_2_1	1482_2_290	1119_35_1	1403_2_921	389_6_192	485_6_1289	358_45_563	256_2_1	170_6_141
151_45_465	39_6_310	152_2_436	1427_35_962	203_03_562	463_2_1	1482_2_309	1119_35_1	1403_2_922	389_6_201	485_6_1336	358_45_539	256_2_1	170_6_131
151_45_483	39_6_326	152_2_429	1427_35_1041	203_03_529	463_2_1	1482_2_310	1119_35_1	1403_2_945	389_6_204	485_6_1375	358_45_537	256_2_1	170_6_107
151_45_488	39_6_342	152_2_443	1427_35_1059	203_03_491	463_2_1	1482_2_312	1119_35_1	1403_2_946	389_6_213	485_6_1409	358_45_536	256_2_1	170_6_98
151_45_518	39_6_352	152_2_477	1427_35_1053	203_03_480	463_2_1	1482_2_305	1119_35_1	1403_2_952	389_6_222	485_6_1488	358_45_513	256_2_1	170_6_86
151_45_548	39_6_337	152_2_500	1427_35_1027	203_03_466	463_2_1	1482_2_280	1119_35_1	1403_2_1002	389_6_242	485_6_1499	358_45_485	256_2_1	170_6_82
151_45_548	39_6_341	152_2_532	1427_35_1005	203_03_476	463_2_1	1482_2_283	1119_35_1	1403_2_985	389_6_243	485_6_1482	358_45_458	256_2_1	170_6_104
151_45_531	39_6_340	152_2_532	1427_35_1019	203_03_489	463_2_1	1482_2_268	1119_35_1	1403_2_959	389_6_262	485_6_1388	358_45_453	256_2_1	170_6_101
151_45_485	39_6_340	152_2_526	1427_35_1006	203_03_541	463_2_1	1482_2_279	1119_35_1	1403_2_988	389_6_245	485_6_1283	358_45_446	256_2_1	170_6_105
151_45_441	39_6_353	152_2_490	1427_35_960	203_03_576	463_2_1	1482_2_272	1119_35_1	1403_2_1022	389_6_246	485_6_1236	358_45_432	256_2_1	170_6_118
151_45_396	39_6_349	152_2_447	1427_35_924	203_03_595	463_2_1	1482_2_299	1119_35_1	1403_2_1079	389_6_247	485_6_1168	358_45_413	256_2_1	170_6_121
151_45_364	39_6_342	152_2_390	1427_35_909	203_03_596	463_2_1	1482_2_307	1119_35_1	1403_2_1110	389_6_253	485_6_1126	358_45_404	256_2_1	170_6_139
151_45_331	39_6_318	152_2_370	1427_35_902	203_03_593	463_2_1	1482_2_320	1119_35_1	1403_2_1137	389_6_233	485_6_1108	358_45_401	256_2_1	170_6_130
151_45_285	39_6_300	152_2_412	1427_35_873	203_03_573	463_2_1	1482_2_315	1119_35_1	1403_2_1200	389_6_184	485_6_1065	358_45_404	256_2_1	170_6_131
151_45_248	39_6_282	152_2_506	1427_35_867	203_03_546	463_2_1	1482_2_317	1119_35_1	1403_2_1232	389_6_155	485_6_1099	358_45_391	256_2_1	170_6_137
151_45_252	39_6_267	152_2_561	1427_35_890	203_03_527	463_2_1	1482_2_321	1119_35_1	1403_2_1197	389_6_131	485_6_1094	358_45_384	256_2_1	170_6_154
151_45_252	39_6_254	152_2_651	1427_35_915	203_03_506	463_2_1	1482_2_342	1119_35_1	1403_2_1127	389_6_101	485_6_1133	358_45_413	256_2_1	170_6_162
151_45_272	39_6_236	152_2_689	1427_35_964	203_03_536	463_2_1	1482_2_353	1119_35_1	1403_2_970	389_6_88	485_6_1164	358_45_450	256_2_1	170_6_167
151_45_283	39_6_219	152_2_710	1427_35_1078	203_03_504	463_2_1	1482_2_365	1119_35_1	1403_2_872	389_6_65	485_6_1129	358_45_486	256_2_1	170_6_191
151_45_291	39_6_199	152_2_715	1427_35_1088	203_03_475	463_2_1	1482_2_366	1119_35_1	1403_2_846	389_6_58	485_6_1172	358_45_511	256_2_1	170_6_217
151_45_275	39_6_200	152_2_707	1427_35_1148	203_03_463	463_2_1	1482_2_368	1119_35_1	1403_2_856	389_6_53	485_6_1155	358_45_515	256_2_1	170_6_233
151_45_282	39_6_200	152_2_672	1427_35_1155	203_03_448	463_2_1	1482_2_362	1119_35_1	1403_2_874	389_6_53	485_6_1152	358_45_526	256_2_1	170_6_252
151_45_276	39_6_220	152_2_647	1427_35_1140	203_03_472	463_2_1	1482_2_354	1119_35_1	1403_2_884	389_6_51	485_6_1182	358_45_585	256_2_1	170_6_237
151_45_266	39_6_253	152_2_610	1427_35_1149	203_03_505	463_2_1	1482_2_337	1119_35_1	1403_2_879	389_6_44	485_6_1211	358_45_578	256_2_1	170_6_227
151_45_262	39_6_264	152_2_574	1427_35_1130	203_03_529	463_2_1	1482_2_338	1119_35_1	1403_2_860	389_6_46	485_6_1266	358_45_620	256_2_1	170_6_212
151_45_270	39_6_271	152_2_536	1427_35_1069	203_03_543	463_2_1	1482_2_383	1119_35_1	1403_2_879	389_6_40	485_6_1273	358_45_672	256_2_1	170_6_187
151_45_269	39_6_272	152_2_432	1427_35_1019	203_03_544	463_2_1	1482_2_446	1119_35_1	1403_2_863	389_6_47	485_6_1300	358_45_698	256_2_1	170_6_172
151_45_277	39_6_282	152_2_331	1427_35_1003	203_03_546	463_2_1	1482_2_491	1119_35_1	1403_2_913	389_6_50	485_6_1252	358_45_754	256_2_1	170_6_147
151_45_286	39_6_288	152_2_289	1427_35_989	203_03_519	463_2_1	1482_2_505	1119_35_1	1403_2_959	389_6_64	485_6_1207	358_45_767	256_2_1	170_6_147
151_45_298	39_6_265	152_2_259	1427_35_1012	203_03_519	463_2_1	1482_2_507	1119_35_1	1403_2_1028	389_6_79	485_6_1158	358_45_762	256_2_1	170_6_143
151_45_320	39_6_245	152_2_259	1427_35_1026	203_03_504	463_2_1	1482_2_505	1119_35_1	1403_2_1069	389_6_98	485_6_1125	358_45_761	256_2_1	170_6_151
151_45_342	39_6_222	152_2_271	1427_35_1055	203_03_494	463_2_1	1482_2_465	1119_35_1	1403_2_1081	389_6_116	485_6_1077	358_45_701	256_2_1	170_6_151
151_45_345	39_6_197	152_2_302	1427_35_1112	203_03_500	463_2_1	1482_2_424	1119_35_1	1403_2_1130	389_6_126	485_6_987	358_45_641	256_2_1	170_6_149
151_45_329	39_6_183	152_2_324	1427_35_1150	203_03_531	463_2_1	1482_2_399	1119_35_1	1403_2_1146	389_6_132	485_6_933	358_45_610	256_2_1	170_6_143
151_45_321	39_6_201	152_2_328	1427_35_1115	203_03_537	463_2_1	1482_2_384	1119_35_1	1403_2_1126	389_6_125	485_6_922	358_45_577	256_2_1	170_6_162
151_45_278	39_6_207	152_2_329	1427_35_1118	203_03_522	463_2_1	1482_2_365	1119_35_1	1403_2_1143	389_6_126	485_6_920	358_45_581	256_2_1	170_6_166
151_45_247	39_6_199	152_2_331	1427_35_1101	203_03_484	463_2_1	1482_2_332	1119_35_1	1403_2_1185	389_6_102	485_6_926	358_45_604	256_2_1	170_6_174
151_45_229	39_6_209	152_2_335	1427_35_1032	203_03_455	463_2_1	1482_2_301	1119_35_1	1403_2_1208	389_6_106	485_6_943	358_45_625	256_2_1	170_6_173
151_45_194	39_6_206	152_2_312	1427_35_1031	203_03_435	463_2_1	1482_2_263	1119_35_1	1403_2_1267	389_6_95	485_6_973	358_45_676	256_2_1	170_6_175
151_45_149	39_6_234	152_2_301	1427_35_1079	203_03_453	463_2_1	1482_2_232	1119_35_1	1403_2_1353	389_6_85	485_6_933	358_45_692	256_2_1	170_6_181
151_45_137	39_6_260	152_2_300	1427_35_1036	203_03_454	463_2_1	1482_2_251	1119_35_1	1403_2_1365	389_6_74	485_6_936	358_45_754	256_2_1	170_6_202
151_45_142	39_6_277	152_2_302	1427_35_1055	203_03_433	463_2_1	1482_2_250	1119_35_1	1403_2_1359	389_6_68	485_6_936	358_45_787	256_2_1	170_6_198
151_45_142	39_6_327	152_2_313	1427_35_1083	203_03_425	463_2_1	1482_2_238	1119_35_1	1403_2_1326	389_6_65	485_6_953	358_45_780	256_2_1	170_6_210
151_45_141	39_6_350	152_2_326	1427_35_1067	203_03_439	463_2_1	1482_2_226	1119_35_1	1403_2_1257	389_6_65	485_6_928	358_45_794	256_2_1	170_6_225
151_45_149	39_6_375	152_2_344	1427_35_1070	203_03_433	463_2_1	1482_2_232	1119_35_1	1403_2_1194	389_6_58	485_6_930	358_45_762	256_2_1	170_6_211
151_45_145	39_6_401	152_2_385	1427_35_1083	203_03_437	463_2_1	1482_2_235	1119_35_1	1403_2_1080	389_6_53	485_6_941	358_45_747	256_2_1	170_6_229
151_45_157	39_6_399	152_2_447	1427_35_1107	203_03_475	463_2_1	1482_2_260	1119_35_1	1403_2_944	389_6_36	485_6_946	358_45_771	256_2_1	170_6_253
151_45_157	39_6_434	152_2_510	1427_35_1116	203_03_502	463_2_1	1482_2_308	1119_35_1	1403_2_901	389_6_41	485_6_912	358_45_745	256_2_1	170_6_278
151_45_151	39_6_457	152_2_555	1427_35_1101	203_03_497	463_2_1	1482_2_307	1119_35_1	1403_2_872	389_6_40	485_6_956	358_45_707	256_2_1	170_6_327
151_45_154	39_6_441	152_2_619	1427_35_1131	203_03_484	463_2_1	1482_2_301	1119_35_1	1403_2_836	389_6_28	485_6_984	358_45_695	256_2_1	170_6_330
151_45_173	39_6_458	152_2_605	1427_35_1138	203_03_474	463_2_1	1482_2_311	1119_35_1	1403_2_810	389_6_38	485_6_994	358_45_656	256_2_1	170_6_324
151_45_193	39_6_429	152_2_550	1427_35_1151	203_03_467	463_2_1	1482_2_307	1119_35_1	1403_2_768	389_6_40	485_6_1015	358_45_639	256_2_1	170_6_327
151_45_209	39_6_390	152_2_503	1427_35_1159	203_03_521	463_2_1	1482_2_301	1119_35_1	1403_2_790	389_6_47	485_6_1017	358_45_608	256_2_1	170_6_303
151_45_237	39_6_345	152_2_448	1427_35_1188	203_03_576	463_2_1	1482_2_294	1119_35_1	1403_2_833	389_6_53	485_6_1001	358_45_583	256_2_1	170_6_296
151_45_250	39_6_315	152_2_409	1427_35_1169	203_03_598	463_2_1	1482_2_274	1119_35_1	1403_2_896	389_6_66	485_6_1027	358_45_583	256_2_1	170_6_281
151_45_247	39_6_295	152_2_361	1427_35_1158	203_03_586	463_2_1	1482_2_250	1119_35_1	1403_2_973	389_6_75	485_6_1023	358_45_622	256_2_1	170_6_253
151_45_243	39_6_289	152_2_342	1427_35_1200	203_03_549	463_2_1	1482_2_259	1119_35_1	1403_2_1003	389_6_76	485_6_1011	358_45_647	256_2_1	170_6_236
151_45_243	39_6_299	152_2_343	1427_35_1220	203_03_531	463_2_1	1482_2_241	1119_35_1	1403_2_1018	389_6_77	485_6_1054	358_45_666	256_2_1	170_6_204
151_45_236	39_6_294	152_2_334	1427_35_1230	203_03_568	463_2_1	1482_2_262	1119_35_1	1403_2_1024	389_6_76	485_6_1081	358_45_682	256_2_1	170_6_178
151_45_230	39_6_277	152_2_336	1427_35_1280	203_03_574	463_2_1	1482_2_269	1119_35_1	1403_2_1037	389_6_82	485_6_1112	358_45_665	256_2_1	170_6_140
151_45_224	39_6_284	152_2_332	1427_35_1283	203_03_541	463_2_1	1482_2_278	1119_35_1	1403_2_1087	389_6_101	485_6_1095	358_45_655	256_2_1	170_6_112
151_45_196	39_6_300	152_2_320	1427_35_1333	203_03_506	463_2_1	1482_2_267	1119_35_1	1403_2_1130	389_6_121	485_6_1084	358_45_595	256_2_1	170_6_100
151_45_172	39_6_300	152_2_327	1427_35_1367	203_03_462	463_2_1	1482_2_274	1119_35_1	1403_2_1166	389_6_132	485_6_1063	358_45_570	256_2_1	170_6_85
151_45_160	39_6_322	152_2_331	1427_35_1415	203_03_436	463_2_1	1482_2_300	1119_35_1	1403_2_1184	389_6_143	485_6_1043	358_45_579	256_2_1	170_6_66
151_45_139	39_6_331	152_2_320	1427_35_1461	203_03_462	463_2_1	1482_2_296	1119_35_1	1403_2_1216	389_6_154	485_6_1003	358_45_610	256_2_1	170_6_73
151_45_111	39_6_358	152_2_311	1427_35_1459	203_03_519	463_2_1	1482_2_297	1119_35_1	1403_2_1166	389_6_163	485_6_944	358_45_678	256_2_1	170_6_80
151_45_113	39_6_390	152_2_306	1427_35_1407	203_03_576	463_2_1	1482_2_298	1119_35_1	1403_2_1149	389_6_182	485_6_902	358_45_753	256_2_1	170_6_82
151_45_112	39_6_404	152_2_282	1427_35_1385	203_03_647	463_2_1	1482_2_290	1119_35_1	1403_2_1097	389_6_193	485_6_900	358_45_795	256_2_1	170_6_87
151_45_108	39_6_400	152_2_286	1427_35_1300	203_03_685	463_2_1	1482_2_268	1119_35_1	1403_2_1082	389_6_199	485_6_944	358_45_857	256_2_1	170_6_106
151_45_113	39_6_431	152_2_315	1427_35_1247	203_03_645	463_2_1	1482_2_243	1119_35_1	1403_2_1051	389_6_187	485_6_996	358_45_833	256_2_1	170_6_132
151_45_119	39_6_463	152_2_304	1427_35_1179	203_03_588	463_2_1	1482_2_240	1119_35_1	1403_2_1051	389_6_167	485_6_1017	358_45_782	256_2_1	170_6_155
151_45_138	39_6_464	152_2_327	1427_35_1121	203_03_531	463_2_1	1482_2_253	1119_35_1	1403_2_1020	389_6_135	485_6_1024	358_45_731	256_2_1	170_6_187
151_45_151	39_6_456	152_2_359	1427_35_1077	203_03_469	463_2_1	1482_2_257	1119_35_1	1403_2_1053	389_6_129	485_6_968	358_45_693	256_2_1	170_6_181
151_45_172	39_6_450	152_2_407	1427_35_1006	203_03_425	463_2_1	1482_2_285	1119_35_1	1403_2_1081	389_6_107	485_6_932	358_45_641	256_2_1	170_6_192
151_45_197	39_6_432	152_2_432	1427_35_991	203_03_426	463_2_1	1482_2_284	1119_35_1	1403_2_1120	389_6_94	485_6_879	358_45_619	256_2_1	170_6_198
151_45_206	39_6_403	152_2_458	1427_35_1023	203_03_454	463_2_1	1482_2_266	1119_35_1	1403_2_1129	389_6_81	485_6_868	358_45_602	256_2_1	170_6_191
151_45_221	39_6_375	152_2_453	1427_35_1033	203_03_484	463_2_1	1482_2_255	1119_35_1	1403_2_1109	389_6_69	485_6_884	358_45_588	256_2_1	170_6_200
151_45_226	39_6_353	152_2_432	1427_35_1047	203_03_496	463_2_1	1482_2_251	1119_35_1	1403_2_1135	389_6_63	485_6_894	358_45_623	256_2_1	170_6_196
151_45_234	39_6_315	152_2_400	1427_35_991	203_03_534	463_2_1	1482_2_269	1119_35_1	1403_2_1155	389_6_58	485_6_942	358_45_611	256_2_1	170_6_203
151_45_245	39_6_316	152_2_364	1427_35_955	203_03_583	463_2_1	1482_2_271	1119_35_1	1403_2_1094	389_6_64	485_6_1032	358_45_615	256_2_1	170_6_225
151_45_259	39_6_331	152_2_339	1427_35_887	203_03_615	463_2_1	1482_2_289	1119_35_1	1403_2_1068	389_6_58	485_6_1103	358_45_640	256_2_1	170_6_233
151_45_257	39_6_343	152_2_315	1427_35_828	203_03_584	463_2_1	1482_2_290	1119_35_1	1403_2_1048	389_6_57	485_6_1173	358_45_639	256_2_1	170_6_253
151_45_266	39_6_339	152_2_267	1427_35_786	203_03_515	463_2_1	1482_2_309	1119_35_1	1403_2_1050	389_6_67	485_6_1200	358_45_665	256_2_1	170_6_303
151_45_276	39_6_337	152_2_204	1427_35_735	203_03_463	463_2_1	1482_2_338	1119_35_1	1403_2_1038	389_6_81	485_6_1206	358_45_689	256_2_1	170_6_309
151_45_281	39_6_351	152_2_198	1427_35_750	203_03_457	463_2_1	1482_2_354	1119_35_1	1403_2_1030	389_6_99	485_6_1228	358_45_682	256_2_1	170_6_319
151_45_306	39_6_354	152_2_180	1427_35_759	203_03_539	463_2_1	1482_2_357	1119_35_1	1403_2_995	389_6_117	485_6_1223	358_45_691	256_2_1	170_6_324
151_45_307	39_6_361	152_2_184	1427_35_772	203_03_587	463_2_1	1482_2_366	1119_35_1	1403_2_971	389_6_118	485_6_1259	358_45_688	256_2_1	170_6_329
151_45_293	39_6_383	152_2_221	1427_35_803	203_03_597	463_2_1	1482_2_366	1119_35_1	1403_2_981	389_6_108	485_6_1282	358_45_685	256_2_1	170_6_321
151_45_291	39_6_397	152_2_258	1427_35_830	203_03_572	463_2_1	1482_2_414	1119_35_1	1403_2_941	389_6_115	485_6_1314	358_45_675	256_2_1	170_6_307
151_45_277	39_6_379	152_2_270	1427_35_868	203_03_488	463_2_1	1482_2_444	1119_35_1	1403_2_934	389_6_100	485_6_1324	358_45_686	256_2_1	170_6_302
151_45_266	39_6_398	152_2_297	1427_35_920	203_03_413	463_2_1	1482_2_456	1119_35_1	1403_2_953	389_6_87	485_6_1319	358_45_675	256_2_1	170_6_273
151_45_281	39_6_395	152_2_314	1427_35_963	203_03_362	463_2_1	1482_2_495	1119_35_1	1403_2_956	389_6_70	485_6_1246	358_45_716	256_2_1	170_6_239
151_45_305	39_6_392	152_2_359	1427_35_1011	203_03_356	463_2_1	1482_2_520	1119_35_1	1403_2_985	389_6_58	485_6_1225	358_45_719	256_2_1	170_6_221
151_45_319	39_6_395	152_2_395	1427_35_1059	203_03_366	463_2_1	1482_2_516	1119_35_1	1403_2_1011	389_6_46	485_6_1188	358_45_765	256_2_1	170_6_194
151_45_342	39_6_380	152_2_417	1427_35_1081	203_03_397	463_2_1	1482_2_491	1119_35_1	1403_2_994	389_6_34	485_6_1156	358_45_796	256_2_1	170_6_185
151_45_355	39_6_372	152_2_470	1427_35_1097	203_03_394	463_2_1	1482_2_453	1119_35_1	1403_2_947	389_6_27	485_6_1060	358_45_857	256_2_1	170_6_170
151_45_343	39_6_358	152_2_517	1427_35_1083	203_03_379	463_2_1	1482_2_405	1119_35_1	1403_2_999	389_6_25	485_6_1033	358_45_876	256_2_1	170_6_146
151_45_340	39_6_353	152_2_529	1427_35_1025	203_03_382	463_2_1	1482_2_361	1119_35_1	1403_2_993	389_6_26	485_6_1018	358_45_870	256_2_1	170_6_128
151_45_315	39_6_340	152_2_536	1427_35_939	203_03_391	463_2_1	1482_2_320	1119_35_1	1403_2_998	389_6_24	485_6_1026	358_45_859	256_2_1	170_6_128
151_45_304	39_6_309	152_2_502	1427_35_908	203_03_372	463_2_1	1482_2_313	1119_35_1	1403_2_1056	389_6_22	485_6_1063	358_45_833	256_2_1	170_6_123
151_45_275	39_6_301	152_2_448	1427_35_905	203_03_353	463_2_1	1482_2_290	1119_35_1	1403_2_1089	389_6_18	485_6_1086	358_45_827	256_2_1	170_6_132
151_45_243	39_6_271	152_2_406	1427_35_877	203_03_342	463_2_1	1482_2_286	1119_35_1	1403_2_1152	389_6_16	485_6_1093	358_45_846	256_2_1	170_6_154
151_45_197	39_6_248	152_2_365	1427_35_873	203_03_351	463_2_1	1482_2_323	1119_35_1	1403_2_1199	389_6_22	485_6_1140	358_45_858	256_2_1	170_6_163
151_45_163	39_6_253	152_2_339	1427_35_830	203_03_423	463_2_1	1482_2_359	1119_35_1	1403_2_1165	389_6_25	485_6_1136	358_45_903	256_2_1	170_6_186
151_45_141	39_6_263	152_2_281	1427_35_808	203_03_535	463_2_1	1482_2_376	1119_35_1	1403_2_1091	389_6_27	485_6_1165	358_45_947	256_2_1	170_6_214
151_45_154	39_6_293	152_2_228	1427_35_796	203_03_612	463_2_1	1482_2_393	1119_35_1	1403_2_1039	389_6_32	485_6_1199	358_45_944	256_2_1	170_6_237
151_45_161	39_6_323	152_2_176	1427_35_783	203_03_670	463_2_1	1482_2_368	1119_35_1	1403_2_997	389_6_39	485_6_1230	358_45_967	256_2_1	170_6_283
151_45_176	39_6_365	152_2_133	1427_35_812	203_03_709	463_2_1	1482_2_354	1119_35_1	1403_2_1021	389_6_32	485_6_1266	358_45_940	256_2_1	170_6_299
151_45_213	39_6_424	152_2_121	1427_35_863	203_03_664	463_2_1	1482_2_326	1119_35_1	1403_2_1043	389_6_29	485_6_1266	358_45_896	256_2_1	170_6_336
151_45_251	39_6_468	152_2_141	1427_35_899	203_03_572	463_2_1	1482_2_285	1119_35_1	1403_2_1112	389_6_32	485_6_1270	358_45_827	256_2_1	170_6_343
151_45_276	39_6_510	152_2_189	1427_35_901	203_03_433	463_2_1	1482_2_268	1119_35_1	1403_2_1197	389_6_33	485_6_1252	358_45_804	256_2_1	170_6_364
151_45_313	39_6_551	152_2_252	1427_35_853	203_03_329	463_2_1	1482_2_258	1119_35_1	1403_2_1296	389_6_35	485_6_1222	358_45_728	256_2_1	170_6_397
151_45_336	39_6_577	152_2_283	1427_35_870	203_03_288	463_2_1	1482_2_269	1119_35_1	1403_2_1298	389_6_43	485_6_1202	358_45_663	256_2_1	170_6_388
151_45_341	39_6_576	152_2_317	1427_35_888	203_03_301	463_2_1	1482_2_267	1119_35_1	1403_2_1260	389_6_41	485_6_1206	358_45_645	256_2_1	170_6_428
151_45_359	39_6_566	152_2_354	1427_35_909	203_03_364	463_2_1	1482_2_255	1119_35_1	1403_2_1248	389_6_40	485_6_1226	358_45_645	256_2_1	170_6_405
151_45_375	39_6_541	152_2_369	1427_35_932	203_03_415	463_2_1	1482_2_236	1119_35_1	1403_2_1205	389_6_40	485_6_1235	358_45_676	256_2_1	170_6_373
151_45_376	39_6_523	152_2_379	1427_35_959	203_03_418	463_2_1	1482_2_236	1119_35_1	1403_2_1203	389_6_37	485_6_1214	358_45_721	256_2_1	170_6_326
151_45_395	39_6_492	152_2_365	1427_35_989	203_03_420	463_2_1	1482_2_228	1119_35_1	1403_2_1211	389_6_28	485_6_1180	358_45_764	256_2_1	170_6_287
151_45_396	39_6_471	152_2_332	1427_35_986	203_03_444	463_2_1	1482_2_229	1119_35_1	1403_2_1200	389_6_21	485_6_1131	358_45_822	256_2_1	170_6_236
151_45_399	39_6_453	152_2_306	1427_35_972	203_03_465	463_2_1	1482_2_245	1119_35_1	1403_2_1197	389_6_14	485_6_1101	358_45_870	256_2_1	170_6_203
151_45_382	39_6_421	152_2_305	1427_35_933	203_03_494	463_2_1	1482_2_250	1119_35_1	1403_2_1195	389_6_9	485_6_1060	358_45_926	256_2_1	170_6_170
151_45_359	39_6_387	152_2_298	1427_35_891	203_03_521	463_2_1	1482_2_272	1119_35_1	1403_2_1185	389_6_11	485_6_1015	358_45_934	256_2_1	170_6_139
151_45_353	39_6_377	152_2_328	1427_35_883	203_03_488	463_2_1	1482_2_272	1119_35_1	1403_2_1206	389_6_10	485_6_980	358_45_979	256_2_1	170_6_111
151_45_313	39_6_365	152_2_323	1427_35_859	203_03_467	463_2_1	1482_2_288	1119_35_1	1403_2_1189	389_6_8	485_6_963	358_45_989	256_2_1	170_6_111
151_45_260	39_6_374	152_2_337	1427_35_854	203_03_399	463_2_1	1482_2_298	1119_35_1	1403_2_1232	389_6_7	485_6_955	358_45_1039	256_2_1	170_6_106
151_45_244	39_6_396	152_2_316	1427_35_831	203_03_390	463_2_1	1482_2_297	1119_35_1	1403_2_1257	389_6_7	485_6_986	358_45_1037	256_2_1	170_6_132
151_45_246	39_6_429	152_2_319	1427_35_868	203_03_405	463_2_1	1482_2_291	1119_35_1	1403_2_1225	389_6_4	485_6_997	358_45_1036	256_2_1	170_6_154
151_45_241	39_6_453	152_2_337	1427_35_944	203_03_425	463_2_1	1482_2_286	1119_35_1	1403_2_1235	389_6_7	485_6_968	358_45_1032	256_2_1	170_6_179
151_45_262	39_6_478	152_2_354	1427_35_984	203_03_434	463_2_1	1482_2_274	1119_35_1	1403_2_1231	389_6_8	485_6_950	358_45_986	256_2_1	170_6_202
151_45_277	39_6_482	152_2_345	1427_35_1047	203_03_415	463_2_1	1482_2_268	1119_35_1	1403_2_1249	389_6_12	485_6_927	358_45_926	256_2_1	170_6_218
151_45_297	39_6_521	152_2_313	1427_35_1071	203_03_376	463_2_1	1482_2_240	1119_35_1	1403_2_1233	389_6_10	485_6_900	358_45_934	256_2_1	170_6_228
151_45_331	39_6_492	152_2_321	1427_35_1103	203_03_335	463_2_1	1482_2_217	1119_35_1	1403_2_1249	389_6_9	485_6_916	358_45_919	256_2_1	170_6_223
151_45_341	39_6_475	152_2_338	1427_35_1108	203_03_291	463_2_1	1482_2_181	1119_35_1	1403_2_1253	389_6_8	485_6_907	358_45_863	256_2_1	170_6_251
151_45_344	39_6_457	152_2_333	1427_35_1082	203_03_274	463_2_1	1482_2_172	1119_35_1	1403_2_1340	389_6_7	485_6_882	358_45_874	256_2_1	170_6_275
151_45_352	39_6_451	152_2_309	1427_35_1038	203_03_292	463_2_1	1482_2_171	1119_35_1	1403_2_1351	389_6_7	485_6_922	358_45_864	256_2_1	170_6_293
151_45_363	39_6_440	152_2_271	1427_35_981	203_03_355	463_2_1	1482_2_186	1119_35_1	1403_2_1365	389_6_9	485_6_987	358_45_893	256_2_1	170_6_297
151_45_365	39_6_432	152_2_242	1427_35_955	203_03_399	463_2_1	1482_2_190	1119_35_1	1403_2_1343	389_6_6	485_6_1056	358_45_928	256_2_1	170_6_303
151_45_324	39_6_431	152_2_231	1427_35_926	203_03_427	463_2_1	1482_2_181	1119_35_1	1403_2_1329	389_6_4	485_6_1128	358_45_974	256_2_1	170_6_313
151_45_294	39_6_438	152_2_257	1427_35_874	203_03_456	463_2_1	1482_2_192	1119_35_1	1403_2_1268	389_6_1	485_6_1241	358_45_961	256_2_1	170_6_321
151_45_285	39_6_476	152_2_268	1427_35_851	203_03_476	463_2_1	1482_2_207	1119_35_1	1403_2_1177	485_6_1380	358_45_895	256_2_1	170_6_334
151_45_253	39_6_500	152_2_286	1427_35_824	203_03_460	463_2_1	1482_2_208	1119_35_1	1403_2_1166	485_6_1430	358_45_881	256_2_1	170_6_345
151_45_238	39_6_518	152_2_295	1427_35_777	203_03_468	463_2_1	1482_2_208	1119_35_1	1403_2_1143	485_6_1467	358_45_804	256_2_1	170_6_337
151_45_234	39_6_540	152_2_296	1427_35_776	203_03_408	463_2_1	1482_2_205	1119_35_1	1403_2_1150	485_6_1435	358_45_763	256_2_1	170_6_311
151_45_232	39_6_533	152_2_291	1427_35_769	203_03_340	463_2_1	1482_2_212	1119_35_1	1403_2_1222	485_6_1427	358_45_737	256_2_1	170_6_281
151_45_243	39_6_523	152_2_290	1427_35_804	203_03_319	463_2_1	1482_2_237	1119_35_1	1403_2_1245	485_6_1404	358_45_713	256_2_1	170_6_246
151_45_229	39_6_502	152_2_276	1427_35_896	203_03_338	463_2_1	1482_2_244	1119_35_1	1403_2_1316	485_6_1388	358_45_704	256_2_1	170_6_207
151_45_247	39_6_474	152_2_246	1427_35_900	203_03_371	463_2_1	1482_2_253	1119_35_1	1403_2_1365	485_6_1317	358_45_745	256_2_1	170_6_183
151_45_269	39_6_442	152_2_204	1427_35_922	203_03_404	463_2_1	1482_2_247	1119_35_1	1403_2_1369	485_6_1288	358_45_779	256_2_1	170_6_169
151_45_290	39_6_417	152_2_187	1427_35_884	203_03_417	463_2_1	1482_2_238	1119_35_1	1403_2_1406	485_6_1269	358_45_828	256_2_1	170_6_167
151_45_315	39_6_438	152_2_186	1427_35_832	203_03_408	463_2_1	1482_2_215	1119_35_1	1403_2_1418	485_6_1188	358_45_885	256_2_1	170_6_144
151_45_340	39_6_406	152_2_183	1427_35_813	203_03_439	463_2_1	1482_2_170	1119_35_1	1403_2_1430	485_6_1112	358_45_955	256_2_1	170_6_143
151_45_353	39_6_396	152_2_182	1427_35_793	203_03_444	463_2_1	1482_2_156	1119_35_1	1403_2_1440	485_6_1079	358_45_1036	256_2_1	170_6_134
151_45_344	39_6_412	152_2_176	1427_35_822	203_03_442	463_2_1	1482_2_143	1119_35_1	1403_2_1482	485_6_1058	358_45_1112	256_2_1	170_6_131
151_45_338	39_6_421	152_2_200	1427_35_874	203_03_435	463_2_1	1482_2_135	1119_35_1	1403_2_1466	485_6_1064	358_45_1138	256_2_1	170_6_142
151_45_341	39_6_390	152_2_191	1427_35_903	203_03_426	463_2_1	1482_2_140	1119_35_1	1403_2_1451	485_6_1057	358_45_1198	256_2_1	170_6_155
151_45_339	39_6_371	152_2_232	1427_35_920	203_03_397	463_2_1	1482_2_142	1119_35_1	1403_2_1398	485_6_1088	358_45_1195	256_2_1	170_6_172
151_45_326	39_6_362	152_2_271	1427_35_929	203_03_371	463_2_1	1482_2_130	1119_35_1	1403_2_1322	485_6_1102	358_45_1184	256_2_1	170_6_213
151_45_317	39_6_352	152_2_313	1427_35_956	203_03_365	463_2_1	1482_2_138	1119_35_1	1403_2_1257	485_6_1116	358_45_1148	256_2_1	170_6_247
151_45_308	39_6_372	152_2_338	1427_35_923	203_03_357	463_2_1	1482_2_152	1119_35_1	1403_2_1227	485_6_1169	358_45_1063	256_2_1	170_6_276
151_45_303	39_6_414	152_2_360	1427_35_930	203_03_356	463_2_1	1482_2_170	1119_35_1	1403_2_1244	485_6_1205	358_45_973	256_2_1	170_6_281
151_45_300	39_6_446	152_2_328	1427_35_912	203_03_332	463_2_1	1482_2_204	1119_35_1	1403_2_1225	485_6_1223	358_45_952	256_2_1	170_6_261
151_45_285	39_6_503	152_2_305	1427_35_917	203_03_329	463_2_1	1482_2_218	1119_35_1	1403_2_1211	485_6_1253	358_45_905	256_2_1	170_6_239
151_45_270	39_6_514	152_2_298	1427_35_916	203_03_357	463_2_1	1482_2_225	1119_35_1	1403_2_1228	485_6_1264	358_45_882	256_2_1	170_6_234
151_45_264	39_6_555	152_2_305	1427_35_935	203_03_398	463_2_1	1482_2_216	1119_35_1	1403_2_1207	485_6_1286	358_45_829	256_2_1	170_6_233
151_45_286	39_6_596	152_2_318	1427_35_937	203_03_400	463_2_1	1482_2_207	1119_35_1	1403_2_1235	485_6_1293	358_45_779	256_2_1	170_6_233
151_45_276	39_6_615	152_2_349	1427_35_958	203_03_393	463_2_1	1482_2_192	1119_35_1	1403_2_1260	485_6_1335	358_45_778	256_2_1	170_6_224
151_45_260	39_6_630	152_2_377	1427_35_927	203_03_371	463_2_1	1482_2_208	1119_35_1	1403_2_1227	485_6_1405	358_45_751	256_2_1	170_6_210
151_45_262	39_6_617	152_2_390	1427_35_915	203_03_348	463_2_1	1482_2_200	1119_35_1	1403_2_1223	485_6_1414	358_45_722	256_2_1	170_6_201
151_45_263	39_6_620	152_2_429	1427_35_824	203_03_307	463_2_1	1482_2_147	1119_35_1	1403_2_1201	485_6_1461	358_45_714	256_2_1	170_6_190
151_45_261	39_6_569	152_2_474	1427_35_799	203_03_288	463_2_1	1482_2_140	1119_35_1	1403_2_1217	485_6_1487	358_45_718	256_2_1	170_6_186
151_45_227	39_6_474	152_2_472	1427_35_829	203_03_303	463_2_1	1482_2_117	1119_35_1	1403_2_1228	485_6_1486	358_45_767	256_2_1	170_6_179
151_45_226	39_6_452	152_2_474	1427_35_824	203_03_315	463_2_1	1482_2_126	1119_35_1	1403_2_1202	485_6_1471	358_45_815	256_2_1	170_6_153
151_45_246	39_6_383	152_2_444	1427_35_926	203_03_305	463_2_1	1482_2_139	1119_35_1	1403_2_1196	485_6_1494	358_45_902	256_2_1	170_6_170
151_45_248	39_6_351	152_2_429	1427_35_938	203_03_280	463_2_1	1482_2_157	1119_35_1	1403_2_1184	485_6_1506	358_45_972	256_2_1	170_6_184
151_45_272	39_6_320	152_2_432	1427_35_1001	203_03_238	463_2_1	1482_2_187	1119_35_1	1403_2_1206	485_6_1489	358_45_984	256_2_1	170_6_211
151_45_274	39_6_312	152_2_394	1427_35_1032	203_03_230	463_2_1	1482_2_220	1119_35_1	1403_2_1190	485_6_1485	358_45_1025	256_2_1	170_6_221
151_45_276	39_6_314	152_2_375	1427_35_1046	203_03_242	463_2_1	1482_2_252	1119_35_1	1403_2_1118	485_6_1454	358_45_1066	256_2_1	170_6_244
151_45_279	39_6_306	152_2_362	1427_35_1053	203_03_261	463_2_1	1482_2_291	1119_35_1	1403_2_1022	485_6_1452	358_45_1092	256_2_1	170_6_256
151_45_281	39_6_307	152_2_330	1427_35_1095	203_03_294	463_2_1	1482_2_320	1119_35_1	1403_2_994	485_6_1466	358_45_1054	256_2_1	170_6_267
151_45_299	39_6_293	152_2_311	1427_35_1081	203_03_337	463_2_1	1482_2_357	1119_35_1	1403_2_976	485_6_1464	358_45_1051	256_2_1	170_6_287
151_45_303	39_6_298	152_2_297	1427_35_1025	203_03_348	463_2_1	1482_2_396	1119_35_1	1403_2_984	485_6_1485	358_45_991	256_2_1	170_6_293
151_45_314	39_6_303	152_2_273	1427_35_972	203_03_389	463_2_1	1482_2_389	1119_35_1	1403_2_1012	485_6_1437	358_45_956	256_2_1	170_6_325
151_45_286	39_6_333	152_2_270	1427_35_941	203_03_422	463_2_1	1482_2_361	1119_35_1	1403_2_1074	485_6_1398	358_45_871	256_2_1	170_6_358
151_45_279	39_6_348	152_2_293	1427_35_890	203_03_465	463_2_1	1482_2_319	1119_35_1	1403_2_1138	485_6_1362	358_45_804	256_2_1	170_6_348
151_45_266	39_6_399	152_2_342	1427_35_809	203_03_468	463_2_1	1482_2_267	1119_35_1	1403_2_1120	485_6_1383	358_45_757	256_2_1	170_6_368
151_45_271	39_6_410	152_2_354	1427_35_783	203_03_437	463_2_1	1482_2_215	1119_35_1	1403_2_1187	485_6_1335	358_45_760	256_2_1	170_6_356
151_45_277	39_6_447	152_2_372	1427_35_743	203_03_393	463_2_1	1482_2_165	1119_35_1	1403_2_1218	485_6_1294	358_45_749	256_2_1	170_6_327
151_45_286	39_6_453	152_2_419	1427_35_748	203_03_379	463_2_1	1482_2_133	1119_35_1	1403_2_1222	485_6_1245	358_45_713	256_2_1	170_6_324
151_45_276	39_6_440	152_2_422	1427_35_794	203_03_402	463_2_1	1482_2_142	1119_35_1	1403_2_1226	485_6_1177	358_45_687	256_2_1	170_6_301
151_45_263	39_6_472	152_2_400	1427_35_800	203_03_403	463_2_1	1482_2_146	1119_35_1	1403_2_1224	485_6_1170	358_45_697	256_2_1	170_6_288
151_45_241	39_6_470	152_2_374	1427_35_836	203_03_395	463_2_1	1482_2_124	1119_35_1	1403_2_1239	485_6_1193	358_45_729	256_2_1	170_6_259
151_45_245	39_6_458	152_2_354	1427_35_904	203_03_386	463_2_1	1482_2_113	1119_35_1	1403_2_1269	485_6_1209	358_45_762	256_2_1	170_6_247
151_45_286	39_6_470	152_2_352	1427_35_954	203_03_354	463_2_1	1482_2_98	1119_35_1	1403_2_1228	485_6_1264	358_45_819	256_2_1	170_6_206
151_45_323	39_6_421	152_2_373	1427_35_1034	203_03_386	463_2_1	1482_2_81	1119_35_1	1403_2_1227	485_6_1294	358_45_845	256_2_1	170_6_180
151_45_340	39_6_412	152_2_374	1427_35_1105	203_03_409	463_2_1	1482_2_80	1119_35_1	1403_2_1223	485_6_1331	358_45_896	256_2_1	170_6_160
151_45_371	39_6_382	152_2_356	1427_35_1147	203_03_399	463_2_1	1482_2_91	1119_35_1	1403_2_1234	485_6_1332	358_45_871	256_2_1	170_6_144
151_45_406	39_6_355	152_2_283	1427_35_1169	203_03_430	463_2_1	1482_2_114	1119_35_1	1403_2_1246	485_6_1364	358_45_820	256_2_1	170_6_145
151_45_437	39_6_340	152_2_215	1427_35_1191	203_03_468	463_2_1	1482_2_140	1119_35_1	1403_2_1219	485_6_1325	358_45_789	256_2_1	170_6_164
151_45_463	39_6_320	152_2_205	1427_35_1177	203_03_480	463_2_1	1482_2_184	1119_35_1	1403_2_1214	485_6_1283	358_45_743	256_2_1	170_6_190
151_45_485	39_6_307	152_2_222	1427_35_1152	203_03_485	463_2_1	1482_2_228	1119_35_1	1403_2_1182	485_6_1261	358_45_690	256_2_1	170_6_210
151_45_498	39_6_285	152_2_261	1427_35_1130	203_03_479	463_2_1	1482_2_278	1119_35_1	1403_2_1154	485_6_1289	358_45_678	256_2_1	170_6_222
151_45_495	39_6_282	152_2_262	1427_35_1091	203_03_482	463_2_1	1482_2_285	1119_35_1	1403_2_1152	485_6_1332	358_45_679	256_2_1	170_6_242
151_45_497	39_6_260	152_2_256	1427_35_1020	203_03_518	463_2_1	1482_2_306	1119_35_1	1403_2_1147	485_6_1415	358_45_677	256_2_1	170_6_242
151_45_509	39_6_220	152_2_238	1427_35_1000	203_03_538	463_2_1	1482_2_319	1119_35_1	1403_2_1111	485_6_1415	358_45_713	256_2_1	170_6_243
151_45_523	39_6_202	152_2_236	1427_35_957	203_03_503	463_2_1	1482_2_329	1119_35_1	1403_2_1116	485_6_1414	358_45_729	256_2_1	170_6_245
151_45_509	39_6_171	152_2_241	1427_35_926	203_03_469	463_2_1	1482_2_328	1119_35_1	1403_2_1116	485_6_1412	358_45_762	256_2_1	170_6_249
151_45_479	39_6_151	152_2_262	1427_35_865	203_03_470	463_2_1	1482_2_282	1119_35_1	1403_2_1116	485_6_1388	358_45_830	256_2_1	170_6_252
151_45_432	39_6_158	152_2_283	1427_35_830	203_03_447	463_2_1	1482_2_218	1119_35_1	1403_2_1164	485_6_1394	358_45_861	256_2_1	170_6_270
151_45_368	39_6_147	152_2_313	1427_35_823	203_03_434	463_2_1	1482_2_185	1119_35_1	1403_2_1210	485_6_1386	358_45_903	256_2_1	170_6_290
151_45_330	39_6_176	152_2_318	1427_35_812	203_03_405	463_2_1	1482_2_169	1119_35_1	1403_2_1197	485_6_1343	358_45_951	256_2_1	170_6_329
151_45_314	39_6_214	152_2_339	1427_35_832	203_03_374	463_2_1	1482_2_141	1119_35_1	1403_2_1179	485_6_1277	358_45_1028	256_2_1	170_6_357
151_45_300	39_6_233	152_2_362	1427_35_868	203_03_370	463_2_1	1482_2_130	1119_35_1	1403_2_1150	485_6_1193	358_45_1049	256_2_1	170_6_380
151_45_295	39_6_266	152_2_364	1427_35_866	203_03_395	463_2_1	1482_2_132	1119_35_1	1403_2_1124	485_6_1117	358_45_1096	256_2_1	170_6_400
151_45_277	39_6_310	152_2_387	1427_35_895	203_03_430	463_2_1	1482_2_144	1119_35_1	1403_2_1051	485_6_1070	358_45_1096	256_2_1	170_6_410
151_45_291	39_6_358	152_2_384	1427_35_890	203_03_449	463_2_1	1482_2_154	1119_35_1	1403_2_1053	485_6_1028	358_45_1102	256_2_1	170_6_403
151_45_300	39_6_411	152_2_368	1427_35_840	203_03_497	463_2_1	1482_2_162	1119_35_1	1403_2_1028	485_6_1083	358_45_1106	256_2_1	170_6_409
151_45_290	39_6_469	152_2_357	1427_35_803	203_03_514	463_2_1	1482_2_148	1119_35_1	1403_2_1042	485_6_1120	358_45_1106	256_2_1	170_6_389
151_45_273	39_6_465	152_2_348	1427_35_750	203_03_497	463_2_1	1482_2_118	1119_35_1	1403_2_1149	485_6_1183	358_45_1103	256_2_1	170_6_357
151_45_276	39_6_501	152_2_314	1427_35_747	203_03_469	463_2_1	1482_2_105	1119_35_1	1403_2_1203	485_6_1249	358_45_1052	256_2_1	170_6_341
151_45_243	39_6_523	152_2_275	1427_35_734	203_03_430	463_2_1	1482_2_88	1119_35_1	1403_2_1284	485_6_1287	358_45_1070	256_2_1	170_6_313
151_45_229	39_6_562	152_2_246	1427_35_751	203_03_405	463_2_1	1482_2_84	1119_35_1	1403_2_1295	485_6_1326	358_45_1053	256_2_1	170_6_294
151_45_235	39_6_597	152_2_264	1427_35_772	203_03_427	463_2_1	1482_2_84	1119_35_1	1403_2_1273	485_6_1339	358_45_992	256_2_1	170_6_314
151_45_252	39_6_626	152_2_253	1427_35_809	203_03_426	463_2_1	1482_2_87	1119_35_1	1403_2_1242	485_6_1376	358_45_926	256_2_1	170_6_309
151_45_254	39_6_641	152_2_275	1427_35_788	203_03_435	463_2_1	1482_2_84	1119_35_1	1403_2_1197	485_6_1485	358_45_819	256_2_1	170_6_317
151_45_269	39_6_662	152_2_280	1427_35_749	203_03_424	463_2_1	1482_2_76	1119_35_1	1403_2_1256	485_6_1575	358_45_759	256_2_1	170_6_362
151_45_280	39_6_658	152_2_286	1427_35_745	203_03_459	463_2_1	1482_2_70	1119_35_1	1403_2_1271	485_6_1633	358_45_709	256_2_1	170_6_387
151_45_309	39_6_632	152_2_269	1427_35_755	203_03_478	463_2_1	1482_2_60	1119_35_1	1403_2_1239	485_6_1672	358_45_700	256_2_1	170_6_405
151_45_325	39_6_599	152_2_258	1427_35_774	203_03_490	463_2_1	1482_2_61	1119_35_1	1403_2_1209	485_6_1660	358_45_677	256_2_1	170_6_385
151_45_336	39_6_547	152_2_297	1427_35_773	203_03_505	463_2_1	1482_2_68	1119_35_1	1403_2_1184	485_6_1579	358_45_679	256_2_1	170_6_371
151_45_372	39_6_508	152_2_340	1427_35_809	203_03_484	463_2_1	1482_2_75	1119_35_1	1403_2_1174	485_6_1487	358_45_685	256_2_1	170_6_314
151_45_378	39_6_458	152_2_362	1427_35_806	203_03_472	463_2_1	1482_2_87	1119_35_1	1403_2_1164	485_6_1432	358_45_694	256_2_1	170_6_272
151_45_382	39_6_366	152_2_387	1427_35_761	203_03_492	463_2_1	1482_2_115	1119_35_1	1403_2_1158	485_6_1328	358_45_695	256_2_1	170_6_266
151_45_394	39_6_299	152_2_388	1427_35_796	203_03_497	463_2_1	1482_2_128	1119_35_1	1403_2_1109	485_6_1214	358_45_729	256_2_1	170_6_234
151_45_348	39_6_218	152_2_392	1427_35_833	203_03_483	463_2_1	1482_2_161	1119_35_1	1403_2_1163	485_6_1087	358_45_755	256_2_1	170_6_213
151_45_356	39_6_165	152_2_372	1427_35_870	203_03_464	463_2_1	1482_2_208	1119_35_1	1403_2_1238	485_6_1019	358_45_782	256_2_1	170_6_191
151_45_388	39_6_135	152_2_344	1427_35_965	203_03_470	463_2_1	1482_2_223	1119_35_1	1403_2_1219	485_6_1016	358_45_802	256_2_1	170_6_180
151_45_392	39_6_121	152_2_327	1427_35_1062	203_03_489	463_2_1	1482_2_233	1119_35_1	1403_2_1168	485_6_1023	358_45_853	256_2_1	170_6_180
151_45_404	39_6_101	152_2_299	1427_35_1146	203_03_498	463_2_1	1482_2_226	1119_35_1	1403_2_1183	485_6_1059	358_45_888	256_2_1	170_6_162
151_45_394	39_6_111	152_2_311	1427_35_1204	203_03_481	463_2_1	1482_2_195	1119_35_1	1403_2_1211	485_6_1091	358_45_893	256_2_1	170_6_159
151_45_370	39_6_121	152_2_301	1427_35_1290	203_03_479	463_2_1	1482_2_147	1119_35_1	1403_2_1232	485_6_1143	358_45_873	256_2_1	170_6_171
151_45_331	39_6_128	152_2_286	1427_35_1281	203_03_502	463_2_1	1482_2_85	1119_35_1	1403_2_1225	485_6_1280	358_45_869	256_2_1	170_6_171
151_45_320	39_6_162	152_2_314	1427_35_1250	203_03_522	463_2_1	1482_2_48	1119_35_1	1403_2_1197	485_6_1345	358_45_872	256_2_1	170_6_172
151_45_290	39_6_206	152_2_331	1427_35_1165	203_03_555	463_2_1	1482_2_33	1119_35_1	1403_2_1240	485_6_1407	358_45_870	256_2_1	170_6_167
151_45_270	39_6_219	152_2_336	1427_35_1107	203_03_566	463_2_1	1482_2_21	1119_35_1	1403_2_1283	485_6_1513	358_45_827	256_2_1	170_6_165
151_45_268	39_6_236	152_2_363	1427_35_1047	203_03_565	463_2_1	1482_2_19	1119_35_1	1403_2_1314	485_6_1576	358_45_799	256_2_1	170_6_155
151_45_258	39_6_280	152_2_384	1427_35_963	203_03_526	463_2_1	1482_2_19	1119_35_1	1403_2_1319	485_6_1676	358_45_723	256_2_1	170_6_171
151_45_273	39_6_299	152_2_399	1427_35_880	203_03_532	463_2_1	1482_2_25	1119_35_1	1403_2_1369	485_6_1657	358_45_680	256_2_1	170_6_194
151_45_281	39_6_301	152_2_389	1427_35_816	203_03_530	463_2_1	1482_2_43	1119_35_1	1403_2_1379	485_6_1668	358_45_596	256_2_1	170_6_187
151_45_297	39_6_300	152_2_383	1427_35_780	203_03_516	463_2_1	1482_2_61	1119_35_1	1403_2_1351	485_6_1630	358_45_517	256_2_1	170_6_211
151_45_318	39_6_313	152_2_364	1427_35_762	203_03_532	463_2_1	1482_2_73	1119_35_1	1403_2_1344	485_6_1520	358_45_442	256_2_1	170_6_231
151_45_348	39_6_311	152_2_328	1427_35_772	203_03_560	463_2_1	1482_2_98	1119_35_1	1403_2_1348	485_6_1451	358_45_408	256_2_1	170_6_248
151_45_363	39_6_309	152_2_293	1427_35_832	203_03_592	463_2_1	1482_2_128	1119_35_1	1403_2_1296	485_6_1395	358_45_405	256_2_1	170_6_248
151_45_357	39_6_292	152_2_306	1427_35_862	203_03_616	463_2_1	1482_2_158	1119_35_1	1403_2_1303	485_6_1335	358_45_397	256_2_1	170_6_240
151_45_384	39_6_270	152_2_334	1427_35_887	203_03_585	463_2_1	1482_2_183	1119_35_1	1403_2_1265	485_6_1321	358_45_399	256_2_1	170_6_210
151_45_410	39_6_232	152_2_361	1427_35_919	203_03_608	463_2_1	1482_2_191	1119_35_1	1403_2_1266	485_6_1321	358_45_418	256_2_1	170_6_185
151_45_422	39_6_177	152_2_380	1427_35_909	203_03_619	463_2_1	1482_2_201	1119_35_1	1403_2_1253	485_6_1332	358_45_435	256_2_1	170_6_171
151_45_436	39_6_126	152_2_368	1427_35_961	203_03_590	463_2_1	1482_2_193	1119_35_1	1403_2_1292	485_6_1388	358_45_426	256_2_1	170_6_166
151_45_453	39_6_96	152_2_350	1427_35_983	203_03_568	463_2_1	1482_2_160	1119_35_1	1403_2_1360	485_6_1319	358_45_440	256_2_1	170_6_151
151_45_442	39_6_78	152_2_358	1427_35_970	203_03_564	463_2_1	1482_2_127	1119_35_1	1403_2_1450	485_6_1301	358_45_441	256_2_1	170_6_147
151_45_441	39_6_80	152_2_355	1427_35_944	203_03_527	463_2_1	1482_2_91	1119_35_1	1403_2_1496	485_6_1329	358_45_444	256_2_1	170_6_135
151_45_425	39_6_84	152_2_324	1427_35_905	203_03_563	463_2_1	1482_2_57	1119_35_1	1403_2_1546	485_6_1358	358_45_469	256_2_1	170_6_118
151_45_422	39_6_100	152_2_244	1427_35_885	203_03_556	463_2_1	1482_2_24	1119_35_1	1403_2_1596	485_6_1365	358_45_507	256_2_1	170_6_109
151_45_387	39_6_117	152_2_194	1427_35_876	203_03_578	463_2_1	1482_2_11	1119_35_1	1403_2_1636	485_6_1378	358_45_541	256_2_1	170_6_112
151_45_352	39_6_136	152_2_166	1427_35_877	203_03_617	463_2_1	1482_2_1	1119_35_1	1403_2_1654	485_6_1397	358_45_604	256_2_1	170_6_107
151_45_352	39_6_166	152_2_180	1427_35_866	203_03_598	463_2_1	1119_35_1	1403_2_1712	485_6_1353	170_6_114	358_45_618
151_45_340	39_6_203	152_2_201	1427_35_823	203_03_630	463_2_1	1119_35_1	1403_2_1734	485_6_1346	170_6_116	358_45_597
151_45_330	39_6_230	152_2_214	1427_35_797	203_03_627	463_2_1	1119_35_1	1403_2_1742	485_6_1324	170_6_121	358_45_602
151_45_303	39_6_221	152_2_246	1427_35_746	203_03_624	463_2_1	1119_35_1	1403_2_1738	485_6_1297	170_6_122	358_45_607
151_45_298	39_6_242	152_2_254	1427_35_729	203_03_633	463_2_1	1119_35_1	1403_2_1752	485_6_1278	170_6_103	358_45_572
151_45_286	39_6_229	152_2_245	1427_35_721	203_03_632	463_2_1	1119_35_1	1403_2_1766	485_6_1257	170_6_97	358_45_570
151_45_266	39_6_235	152_2_230	1427_35_733	203_03_631	463_2_1	1119_35_1	1403_2_1759	485_6_1238	170_6_85	358_45_594
151_45_238	39_6_226	152_2_243	1427_35_759	203_03_580	463_2_1	1119_35_1	1403_2_1716	485_6_1290	170_6_74	358_45_578
151_45_200	39_6_243	152_2_268	1427_35_789	203_03_538	463_2_1	1119_35_1	1403_2_1657	485_6_1353	170_6_77	358_45_577
151_45_194	39_6_248	152_2_312	1427_35_813	203_03_509	463_2_1	1119_35_1	1403_2_1612	485_6_1344	170_6_95	358_45_566
151_45_190	39_6_239	152_2_341	1427_35_870	203_03_545	463_2_1	1119_35_1	1403_2_1530	485_6_1446	170_6_111	358_45_543
151_45_184	39_6_268	152_2_358	1427_35_901	203_03_550	463_2_1	1119_35_1	1403_2_1479	485_6_1525	170_6_135	358_45_560
151_45_185	39_6_257	152_2_391	1427_35_918	203_03_533	463_2_1	1119_35_1	1403_2_1343	485_6_1599	170_6_167	358_45_562
151_45_211	39_6_298	152_2_412	1427_35_948	203_03_495	463_2_1	1119_35_1	1403_2_1283	485_6_1604	170_6_203	358_45_571
151_45_248	39_6_297	152_2_456	1427_35_991	203_03_437	463_2_1	1119_35_1	1403_2_1284	485_6_1548	170_6_226	358_45_571
151_45_303	39_6_302	152_2_512	1427_35_976	203_03_391	463_2_1	1119_35_1	1403_2_1279	485_6_1564	170_6_231	358_45_576
151_45_363	39_6_331	152_2_547	1427_35_1010	203_03_378	463_2_1	1119_35_1	1403_2_1241	485_6_1520	170_6_217	358_45_553
151_45_444	39_6_319	152_2_543	1427_35_1003	203_03_368	463_2_1	1119_35_1	1403_2_1307	485_6_1422	170_6_206	358_45_557
151_45_521	39_6_338	152_2_569	1427_35_1058	203_03_392	463_2_1	1119_35_1	1403_2_1284	485_6_1320	170_6_176	358_45_578
151_45_583	39_6_324	152_2_613	1427_35_1095	203_03_413	463_2_1	1119_35_1	1403_2_1248	485_6_1258	170_6_168	358_45_595
151_45_611	39_6_339	152_2_647	1427_35_1117	203_03_401	463_2_1	1119_35_1	1403_2_1259	485_6_1228	170_6_152	358_45_562
151_45_647	39_6_326	152_2_709	1427_35_1150	203_03_350	463_2_1	1119_35_1	1403_2_1261	485_6_1226	170_6_126	358_45_538
151_45_624	39_6_316	152_2_752	1427_35_1135	203_03_307	463_2_1	1119_35_1	1403_2_1282	485_6_1207	170_6_109	358_45_507
151_45_595	39_6_298	152_2_786	1427_35_1147	203_03_258	463_2_1	1119_35_1	1403_2_1304	485_6_1184	170_6_102	358_45_544
151_45_573	39_6_269	152_2_786	1427_35_1169	203_03_256	463_2_1	1119_35_1	1403_2_1269	485_6_1166	170_6_106	358_45_560
151_45_485	39_6_232	152_2_737	1427_35_1163	203_03_295	463_2_1	1119_35_1	1403_2_1309	485_6_1196	170_6_94	358_45_589
151_45_425	39_6_188	152_2_663	1427_35_1174	203_03_341	463_2_1	1119_35_1	1403_2_1407	485_6_1190	170_6_93	358_45_599
151_45_373	39_6_170	152_2_609	1427_35_1184	203_03_391	463_2_1	1119_35_1	1403_2_1449	485_6_1271	170_6_85	358_45_613
151_45_328	39_6_180	152_2_579	1427_35_1157	203_03_437	463_2_1	1119_35_1	1403_2_1486	485_6_1350	170_6_84	358_45_643
151_45_311	39_6_168	152_2_527	1427_35_1140	203_03_464	463_2_1	1119_35_1	1403_2_1536	485_6_1455	170_6_93	358_45_649
151_45_325	39_6_163	152_2_476	1427_35_1152	203_03_484	463_2_1	1119_35_1	1403_2_1555	485_6_1560	170_6_104	358_45_623
151_45_323	39_6_154	152_2_432	1427_35_1181	203_03_522	463_2_1	1119_35_1	1403_2_1599	485_6_1595	170_6_117	358_45_572
151_45_330	39_6_157	152_2_378	1427_35_1200	203_03_545	463_2_1	1119_35_1	1403_2_1624	485_6_1646	170_6_102	358_45_503
151_45_360	39_6_160	152_2_352	1427_35_1112	203_03_572	463_2_1	1119_35_1	1403_2_1656	485_6_1626	170_6_97	358_45_458
151_45_403	39_6_161	152_2_344	1427_35_1018	203_03_577	463_2_1	1119_35_1	1403_2_1692	485_6_1583	170_6_77	358_45_448
151_45_456	39_6_155	152_2_338	1427_35_884	203_03_605	463_2_1	1119_35_1	1403_2_1735	485_6_1530	170_6_58	358_45_421
151_45_521	39_6_137	152_2_308	1427_35_797	203_03_618	463_2_1	1119_35_1	1403_2_1779	485_6_1450	170_6_51	358_45_427
151_45_597	39_6_118	152_2_289	1427_35_772	203_03_620	463_2_1	1119_35_1	1403_2_1845	485_6_1339	170_6_50	358_45_424
151_45_667	39_6_108	152_2_291	1427_35_741	203_03_630	463_2_1	1119_35_1	1403_2_1882	485_6_1224	170_6_63	358_45_451
151_45_681	39_6_106	152_2_259	1427_35_750	203_03_615	463_2_1	1119_35_1	1403_2_1922	485_6_1145	170_6_83	358_45_461
151_45_707	39_6_102	152_2_247	1427_35_732	203_03_565	463_2_1	1119_35_1	1403_2_2018	485_6_1100	170_6_76	358_45_442
151_45_680	39_6_104	152_2_193	1427_35_747	203_03_525	463_2_1	1119_35_1	1403_2_2038	485_6_1082	170_6_75	358_45_460
151_45_651	39_6_114	152_2_186	1427_35_793	203_03_519	463_2_1	1119_35_1	1403_2_2050	485_6_1087	170_6_69	358_45_464
151_45_625	39_6_116	152_2_178	1427_35_806	203_03_518	463_2_1	1119_35_1	1403_2_2059	485_6_1121	170_6_63	358_45_489
151_45_560	39_6_132	152_2_179	1427_35_775	203_03_531	463_2_1	1119_35_1	1403_2_2088	485_6_1146	170_6_61	358_45_503
151_45_502	39_6_127	152_2_194	1427_35_768	203_03_544	463_2_1	1119_35_1	1403_2_2077	485_6_1191	170_6_71	358_45_525
151_45_439	39_6_135	152_2_200	1427_35_759	203_03_562	463_2_1	1119_35_1	1403_2_2095	485_6_1238	170_6_76	358_45_521
151_45_374	39_6_135	152_2_210	1427_35_781	203_03_588	463_2_1	1119_35_1	1403_2_2045	485_6_1278	170_6_82	358_45_561
151_45_344	39_6_146	152_2_208	1427_35_882	203_03_561	463_2_1	1119_35_1	1403_2_1970	485_6_1285	170_6_106	358_45_564
151_45_295	39_6_158	152_2_218	1427_35_958	203_03_498	463_2_1	1119_35_1	1403_2_1923	485_6_1320	170_6_110	358_45_584
151_45_272	39_6_163	152_2_238	1427_35_1034	203_03_425	463_2_1	1119_35_1	1403_2_1913	485_6_1313	170_6_114	358_45_550
151_45_269	39_6_178	152_2_230	1427_35_1054	203_03_409	463_2_1	1119_35_1	1403_2_1864	485_6_1362	170_6_98	358_45_538
151_45_281	39_6_182	152_2_247	1427_35_1093	203_03_394	463_2_1	1119_35_1	1403_2_1812	485_6_1319	170_6_93	358_45_539
151_45_299	39_6_217	152_2_279	1427_35_1076	203_03_384	463_2_1	1119_35_1	1403_2_1748	485_6_1338	170_6_87	358_45_510
151_45_316	39_6_238	152_2_315	1427_35_1079	203_03_411	463_2_1	1119_35_1	1403_2_1621	485_6_1358	170_6_86	358_45_494
151_45_360	39_6_243	152_2_370	1427_35_1088	203_03_435	463_2_1	1119_35_1	1403_2_1525	485_6_1343	170_6_83	358_45_479
151_45_388	39_6_247	152_2_428	1427_35_1070	203_03_454	463_2_1	1119_35_1	1403_2_1409	485_6_1408	170_6_65	358_45_496
151_45_425	39_6_250	152_2_498	1427_35_1058	203_03_464	463_2_1	1119_35_1	1403_2_1235	485_6_1429	170_6_62	358_45_498
151_45_466	39_6_242	152_2_584	1427_35_1070	203_03_445	463_2_1	1119_35_1	1403_2_1122	485_6_1408	170_6_59	358_45_560
151_45_497	39_6_214	152_2_668	1427_35_1061	203_03_406	463_2_1	1119_35_1	1403_2_1040	485_6_1415	170_6_63	358_45_566
151_45_507	39_6_209	152_2_721	1427_35_1046	203_03_390	463_2_1	1119_35_1	1403_2_1017	485_6_1460	170_6_70	358_45_566
151_45_531	39_6_200	152_2_768	1427_35_1065	203_03_358	463_2_1	1119_35_1	1403_2_936	485_6_1447	170_6_72	358_45_584
151_45_546	39_6_202	152_2_800	1427_35_1060	203_03_334	463_2_1	1119_35_1	1403_2_928	485_6_1461	170_6_80	358_45_589
151_45_572	39_6_211	152_2_816	1427_35_1073	203_03_337	463_2_1	1119_35_1	1403_2_916	485_6_1460	170_6_86	358_45_574
151_45_568	39_6_220	152_2_789	1427_35_1060	203_03_379	463_2_1	1119_35_1	1403_2_945	485_6_1470	170_6_90	358_45_565
151_45_561	39_6_215	152_2_724	1427_35_1065	203_03_414	463_2_1	1119_35_1	1403_2_1038	485_6_1395	170_6_80	358_45_522
151_45_567	39_6_237	152_2_635	1427_35_1087	203_03_408	463_2_1	1119_35_1	1403_2_1149	485_6_1342	170_6_67	358_45_455
151_45_562	39_6_266	152_2_540	1427_35_1061	203_03_448	463_2_1	1119_35_1	1403_2_1268	485_6_1341	170_6_60	358_45_398
151_45_551	39_6_298	152_2_414	1427_35_1053	203_03_514	463_2_1	1119_35_1	1403_2_1355	485_6_1315	170_6_59	358_45_370
151_45_518	39_6_353	152_2_303	1427_35_1023	203_03_548	463_2_1	1119_35_1	1403_2_1420	485_6_1312	170_6_58	358_45_369
151_45_472	39_6_363	152_2_222	1427_35_1013	203_03_593	463_2_1	1119_35_1	1403_2_1501	485_6_1344	170_6_52	358_45_340
151_45_413	39_6_377	152_2_174	1427_35_1005	203_03_574	463_2_1	1119_35_1	1403_2_1545	485_6_1363	170_6_58	358_45_342
151_45_366	39_6_373	152_2_151	1427_35_961	203_03_542	463_2_1	1119_35_1	1403_2_1650	485_6_1358	170_6_71	358_45_368
151_45_325	39_6_353	152_2_137	1427_35_983	203_03_491	463_2_1	1119_35_1	1403_2_1756	485_6_1382	170_6_77	358_45_390
151_45_302	39_6_310	152_2_135	1427_35_1048	203_03_441	463_2_1	1119_35_1	1403_2_1814	485_6_1397	170_6_106	358_45_431
151_45_270	39_6_261	152_2_144	1427_35_1091	203_03_411	463_2_1	1119_35_1	1403_2_1882	485_6_1395	170_6_117	358_45_498
151_45_242	39_6_221	152_2_171	1427_35_1105	203_03_390	463_2_1	1119_35_1	1403_2_1887	485_6_1400	170_6_134	358_45_577
151_45_221	39_6_184	152_2_201	1427_35_1162	203_03_383	463_2_1	1119_35_1	1403_2_1910	485_6_1386	170_6_128	358_45_611
151_45_225	39_6_171	152_2_222	1427_35_1217	203_03_375	463_2_1	1119_35_1	1403_2_1914	485_6_1374	170_6_115	358_45_648
151_45_217	39_6_158	152_2_249	1427_35_1283	203_03_398	463_2_1	1119_35_1	1403_2_1906	485_6_1343	170_6_107	358_45_678
151_45_194	39_6_161	152_2_275	1427_35_1278	203_03_418	463_2_1	1119_35_1	1403_2_1861	485_6_1359	170_6_100	358_45_685
151_45_167	39_6_171	152_2_284	1427_35_1305	203_03_437	463_2_1	1119_35_1	1403_2_1871	485_6_1362	170_6_84	358_45_676
151_45_163	39_6_193	152_2_314	1427_35_1305	203_03_441	463_2_1	1119_35_1	1403_2_1769	485_6_1305	170_6_74	358_45_658
151_45_177	39_6_210	152_2_361	1427_35_1283	203_03_415	463_2_1	1119_35_1	1403_2_1756	485_6_1257	170_6_63	358_45_649
151_45_205	39_6_225	152_2_425	1427_35_1242	203_03_376	463_2_1	1119_35_1	1403_2_1650	485_6_1212	170_6_45	358_45_620
151_45_235	39_6_236	152_2_467	1427_35_1265	203_03_373	463_2_1	1119_35_1	1403_2_1551	485_6_1148	170_6_41	358_45_596
151_45_286	39_6_244	152_2_515	1427_35_1202	203_03_325	463_2_1	1119_35_1	1403_2_1471	485_6_1129	170_6_37	358_45_547
151_45_325	39_6_262	152_2_556	1427_35_1172	203_03_282	463_2_1	1119_35_1	1403_2_1433	485_6_1091	170_6_27	358_45_506
151_45_386	39_6_258	152_2_577	1427_35_1165	203_03_281	463_2_1	1119_35_1	1403_2_1364	485_6_1111	170_6_25	358_45_469
151_45_426	39_6_253	152_2_576	1427_35_1168	203_03_302	463_2_1	1119_35_1	1403_2_1343	485_6_1172	170_6_19	358_45_458
151_45_473	39_6_240	152_2_541	1427_35_1179	203_03_372	463_2_1	1119_35_1	1403_2_1375	485_6_1221	170_6_20	358_45_419
151_45_506	39_6_221	152_2_473	1427_35_1208	203_03_429	463_2_1	1119_35_1	1403_2_1353	485_6_1249	170_6_23	358_45_415
151_45_486	39_6_235	152_2_390	1427_35_1218	203_03_509	463_2_1	1119_35_1	1403_2_1419	485_6_1241	170_6_29	358_45_399
151_45_470	39_6_226	152_2_300	1427_35_1253	203_03_553	463_2_1	1119_35_1	1403_2_1436	485_6_1241	170_6_38	358_45_442
151_45_428	39_6_225	152_2_202	1427_35_1272	203_03_575	463_2_1	1119_35_1	1403_2_1489	485_6_1248	170_6_37	358_45_463
151_45_382	39_6_256	152_2_142	1427_35_1228	203_03_596	463_2_1	1119_35_1	1403_2_1545	485_6_1262	170_6_54	358_45_492
151_45_328	39_6_263	152_2_132	1427_35_1210	203_03_619	463_2_1	1119_35_1	1403_2_1542	485_6_1293	170_6_55	358_45_517
151_45_277	39_6_270	152_2_136	1427_35_1163	203_03_596	463_2_1	1119_35_1	1403_2_1598	485_6_1374	170_6_58	358_45_525
151_45_247	39_6_295	152_2_150	1427_35_1137	203_03_605	463_2_1	1119_35_1	1403_2_1615	485_6_1414	170_6_66	358_45_529
151_45_249	39_6_307	152_2_179	1427_35_1065	203_03_574	463_2_1	1119_35_1	1403_2_1624	485_6_1510	170_6_67	358_45_506
151_45_251	39_6_346	152_2_233	1427_35_956	203_03_510	463_2_1	1119_35_1	1403_2_1574	485_6_1604	170_6_69	358_45_501
151_45_264	39_6_360	152_2_271	1427_35_906	203_03_466	463_2_1	1119_35_1	1403_2_1549	485_6_1623	170_6_63	358_45_475
151_45_282	39_6_379	152_2_330	1427_35_857	203_03_455	463_2_1	1119_35_1	1403_2_1479	485_6_1671	170_6_53	358_45_463
151_45_273	39_6_414	152_2_377	1427_35_820	203_03_476	463_2_1	1119_35_1	1403_2_1377	485_6_1730	170_6_55	358_45_467
151_45_277	39_6_416	152_2_444	1427_35_855	203_03_506	463_2_1	1119_35_1	1403_2_1290	485_6_1816	170_6_53	358_45_443
151_45_287	39_6_447	152_2_545	1427_35_882	203_03_523	463_2_1	1119_35_1	1403_2_1208	485_6_1855	170_6_56	358_45_406
151_45_305	39_6_424	152_2_612	1427_35_919	203_03_547	463_2_1	1119_35_1	1403_2_1061	485_6_1835	170_6_53	358_45_366
151_45_327	39_6_428	152_2_620	1427_35_921	203_03_563	463_2_1	1119_35_1	1403_2_1011	485_6_1830	170_6_61	358_45_335
151_45_344	39_6_445	152_2_600	1427_35_953	203_03_553	463_2_1	1119_35_1	1403_2_1014	485_6_1702	170_6_62	358_45_344
151_45_359	39_6_411	152_2_565	1427_35_947	203_03_517	463_2_1	1119_35_1	1403_2_1126	485_6_1568	170_6_67	358_45_341
151_45_366	39_6_363	152_2_473	1427_35_1018	203_03_470	463_2_1	1119_35_1	1403_2_1217	485_6_1505	170_6_66	358_45_326
151_45_353	39_6_313	152_2_459	1427_35_1124	203_03_440	463_2_1	1119_35_1	1403_2_1356	485_6_1361	170_6_60	358_45_343
151_45_329	39_6_270	152_2_402	1427_35_1213	203_03_488	463_2_1	1119_35_1	1403_2_1444	485_6_1239	170_6_51	358_45_387
151_45_308	39_6_249	152_2_372	1427_35_1296	203_03_519	463_2_1	1119_35_1	1403_2_1420	485_6_1198	170_6_38	358_45_418
151_45_283	39_6_237	152_2_371	1427_35_1383	203_03_561	463_2_1	1119_35_1	1403_2_1398	485_6_1092	170_6_35	358_45_447
151_45_262	39_6_206	152_2_352	1427_35_1415	203_03_548	463_2_1	1119_35_1	1403_2_1400	485_6_1073	170_6_34	358_45_462
151_45_262	39_6_195	152_2_377	1427_35_1430	203_03_534	463_2_1	1119_35_1	1403_2_1376	485_6_1086	170_6_42	358_45_495
151_45_246	39_6_181	152_2_383	1427_35_1438	203_03_512	463_2_1	1119_35_1	1403_2_1452	485_6_1109	170_6_53	358_45_489
151_45_235	39_6_172	152_2_407	1427_35_1460	203_03_495	463_2_1	1119_35_1	1403_2_1431	485_6_1165	170_6_58	358_45_492
151_45_252	39_6_166	152_2_443	1427_35_1458	203_03_493	463_2_1	1119_35_1	1403_2_1396	485_6_1183	170_6_56	358_45_492
151_45_273	39_6_151	152_2_476	1427_35_1483	203_03_517	463_2_1	1119_35_1	1403_2_1317	485_6_1196	170_6_62	358_45_491
151_45_289	39_6_166	152_2_490	1427_35_1517	203_03_505	463_2_1	1119_35_1	1403_2_1262	485_6_1202	170_6_62	358_45_484
151_45_310	39_6_175	152_2_483	1427_35_1502	203_03_492	463_2_1	1119_35_1	1403_2_1240	485_6_1232	170_6_68	358_45_493
151_45_317	39_6_191	152_2_470	1427_35_1535	203_03_514	463_2_1	1119_35_1	1403_2_1239	485_6_1221	170_6_73	358_45_496
151_45_318	39_6_196	152_2_461	1427_35_1489	203_03_538	463_2_1	1119_35_1	1403_2_1308	485_6_1247	170_6_78	358_45_468
151_45_300	39_6_230	152_2_427	1427_35_1422	203_03_568	463_2_1	1119_35_1	1403_2_1297	485_6_1274	170_6_88	358_45_441
151_45_268	39_6_259	152_2_400	1427_35_1338	203_03_537	463_2_1	1119_35_1	1403_2_1350	485_6_1266	170_6_94	358_45_438
151_45_232	39_6_282	152_2_395	1427_35_1231	203_03_492	463_2_1	1119_35_1	1403_2_1381	485_6_1317	170_6_114	358_45_402
151_45_229	39_6_315	152_2_390	1427_35_1100	203_03_467	463_2_1	1119_35_1	1403_2_1371	485_6_1396	170_6_131	358_45_384
151_45_243	39_6_340	152_2_394	1427_35_1003	203_03_446	463_2_1	1119_35_1	1403_2_1399	485_6_1436	170_6_148	358_45_391
151_45_251	39_6_358	152_2_395	1427_35_995	203_03_490	463_2_1	1119_35_1	1403_2_1355	485_6_1440	170_6_181	358_45_388
151_45_283	39_6_339	152_2_436	1427_35_1008	203_03_506	463_2_1	1119_35_1	1403_2_1315	485_6_1502	170_6_190	358_45_375
151_45_287	39_6_370	152_2_484	1427_35_1038	203_03_494	463_2_1	1119_35_1	1403_2_1263	485_6_1539	170_6_178	358_45_362
151_45_336	39_6_383	152_2_529	1427_35_1085	203_03_438	463_2_1	1119_35_1	1403_2_1183	485_6_1548	170_6_164	358_45_385
151_45_366	39_6_358	152_2_538	1427_35_1146	203_03_412	463_2_1	1119_35_1	1403_2_1157	485_6_1514	170_6_149	358_45_398
151_45_361	39_6_322	152_2_535	1427_35_1212	203_03_424	463_2_1	1119_35_1	1403_2_1157	485_6_1503	170_6_129	358_45_430
151_45_373	39_6_306	152_2_503	1427_35_1275	203_03_451	463_2_1	1119_35_1	1403_2_1152	485_6_1483	170_6_100	358_45_505
151_45_366	39_6_307	152_2_484	1427_35_1346	203_03_467	463_2_1	1119_35_1	1403_2_1184	485_6_1466	170_6_90	358_45_549
151_45_376	39_6_307	152_2_478	1427_35_1371	203_03_516	463_2_1	1119_35_1	1403_2_1178	485_6_1394	170_6_88	358_45_604
151_45_362	39_6_307	152_2_539	1427_35_1340	203_03_492	463_2_1	1119_35_1	1403_2_1171	485_6_1361	170_6_83	358_45_613
151_45_349	39_6_313	152_2_625	1427_35_1342	203_03_407	463_2_1	1119_35_1	1403_2_1118	485_6_1345	170_6_84	358_45_578
151_45_341	39_6_313	152_2_630	1427_35_1345	203_03_360	463_2_1	1119_35_1	1403_2_1143	485_6_1266	170_6_91	358_45_549
151_45_331	39_6_327	152_2_649	1427_35_1307	203_03_312	463_2_1	1119_35_1	1403_2_1200	485_6_1210	170_6_92	358_45_545
151_45_299	39_6_311	152_2_684	1427_35_1283	203_03_289	463_2_1	1119_35_1	1403_2_1266	485_6_1206	170_6_80	358_45_508
151_45_285	39_6_347	152_2_667	1427_35_1302	203_03_296	463_2_1	1119_35_1	1403_2_1343	485_6_1189	170_6_78	358_45_460
151_45_271	39_6_360	152_2_614	1427_35_1307	203_03_352	463_2_1	1119_35_1	1403_2_1397	485_6_1192	170_6_73	358_45_411
151_45_277	39_6_350	152_2_559	1427_35_1277	203_03_378	463_2_1	1119_35_1	1403_2_1378	485_6_1229	170_6_72	358_45_375
151_45_256	39_6_362	152_2_522	1427_35_1303	203_03_396	463_2_1	1119_35_1	1403_2_1412	485_6_1259	170_6_73	358_45_376
151_45_237	39_6_355	152_2_511	1427_35_1329	203_03_433	463_2_1	1119_35_1	1403_2_1380	485_6_1286	170_6_69	358_45_368
151_45_215	39_6_363	152_2_497	1427_35_1355	203_03_544	463_2_1	1119_35_1	1403_2_1244	485_6_1404	170_6_64	358_45_357
151_45_201	39_6_364	152_2_450	1427_35_1397	203_03_592	463_2_1	1119_35_1	1403_2_1159	485_6_1429	170_6_60	358_45_316
151_45_201	39_6_326	152_2_431	1427_35_1424	203_03_633	463_2_1	1119_35_1	1403_2_1101	485_6_1405	170_6_62	358_45_275
151_45_222	39_6_302	152_2_421	1427_35_1400	203_03_593	463_2_1	1119_35_1	1403_2_1131	485_6_1399	170_6_64	358_45_267
151_45_220	39_6_285	152_2_414	1427_35_1415	203_03_560	463_2_1	1119_35_1	1403_2_1218	485_6_1362	170_6_61	358_45_287
151_45_261	39_6_263	152_2_392	1427_35_1405	203_03_570	463_2_1	1119_35_1	1403_2_1303	485_6_1360	170_6_60	358_45_301
151_45_294	39_6_257	152_2_344	1427_35_1400	203_03_591	463_2_1	1119_35_1	1403_2_1359	485_6_1323	170_6_58	358_45_320
151_45_332	39_6_277	152_2_292	1427_35_1447	203_03_620	463_2_1	1119_35_1	1403_2_1371	485_6_1268	170_6_74	358_45_336
151_45_339	39_6_281	152_2_219	1427_35_1483	203_03_649	463_2_1	1119_35_1	1403_2_1314	485_6_1316	170_6_66	358_45_381
151_45_360	39_6_299	152_2_203	1427_35_1543	203_03_697	463_2_1	1119_35_1	1403_2_1223	485_6_1296	170_6_65	358_45_380
151_45_362	39_6_292	152_2_236	1427_35_1554	203_03_676	463_2_1	1119_35_1	1403_2_1189	485_6_1301	170_6_62	358_45_379
151_45_345	39_6_280	152_2_290	1427_35_1581	203_03_682	463_2_1	1119_35_1	1403_2_1162	485_6_1274	170_6_60	358_45_353
151_45_329	39_6_309	152_2_364	1427_35_1527	203_03_634	463_2_1	1119_35_1	1403_2_1151	485_6_1272	170_6_57	358_45_308
151_45_300	39_6_323	152_2_422	1427_35_1507	203_03_617	463_2_1	1119_35_1	1403_2_1164	485_6_1281	170_6_46	358_45_280
151_45_285	39_6_333	152_2_467	1427_35_1458	203_03_601	463_2_1	1119_35_1	1403_2_1199	485_6_1242	170_6_48	358_45_259
151_45_273	39_6_332	152_2_496	1427_35_1473	203_03_557	463_2_1	1119_35_1	1403_2_1239	485_6_1240	170_6_36	358_45_220
151_45_243	39_6_345	152_2_497	1427_35_1439	203_03_577	463_2_1	1119_35_1	1403_2_1266	485_6_1253	170_6_44	358_45_207
151_45_234	39_6_337	152_2_488	1427_35_1463	203_03_614	463_2_1	1119_35_1	1403_2_1244	485_6_1259	170_6_54	358_45_216
151_45_234	39_6_348	152_2_501	1427_35_1408	203_03_682	463_2_1	1119_35_1	1403_2_1255	485_6_1304	170_6_62	358_45_221
151_45_237	39_6_333	152_2_475	1427_35_1379	203_03_695	463_2_1	1119_35_1	1403_2_1281	485_6_1331	170_6_77	358_45_210
151_45_229	39_6_347	152_2_489	1427_35_1311	203_03_699	463_2_1	1119_35_1	1403_2_1269	485_6_1345	170_6_101	358_45_214
151_45_220	39_6_341	152_2_472	1427_35_1240	203_03_667	463_2_1	1119_35_1	1403_2_1276	485_6_1399	170_6_122	358_45_246
151_45_212	39_6_337	152_2_456	1427_35_1245	203_03_664	463_2_1	1119_35_1	1403_2_1237	485_6_1501	170_6_141	358_45_261
151_45_214	39_6_329	152_2_425	1427_35_1291	203_03_642	463_2_1	1119_35_1	1403_2_1245	485_6_1519	170_6_151	358_45_278
151_45_211	39_6_322	152_2_379	1427_35_1258	203_03_638	463_2_1	1119_35_1	1403_2_1207	485_6_1565	170_6_151	358_45_307
151_45_222	39_6_304	152_2_368	1427_35_1226	203_03_612	463_2_1	1119_35_1	1403_2_1223	485_6_1624	170_6_156	358_45_286
151_45_246	39_6_282	152_2_329	1427_35_1224	203_03_559	463_2_1	1119_35_1	1403_2_1239	485_6_1601	170_6_156	358_45_293
151_45_281	39_6_259	152_2_297	1427_35_1227	203_03_595	463_2_1	1119_35_1	1403_2_1302	485_6_1535	170_6_169	358_45_290
151_45_311	39_6_239	152_2_286	1427_35_1273	203_03_650	463_2_1	1119_35_1	1403_2_1234	485_6_1535	170_6_165	358_45_264
151_45_335	39_6_246	152_2_238	1427_35_1312	203_03_742	463_2_1	1119_35_1	1403_2_1210	485_6_1480	170_6_153	358_45_243
151_45_351	39_6_252	152_2_198	1427_35_1333	203_03_784	463_2_1	1119_35_1	1403_2_1179	485_6_1414	170_6_142	358_45_229
151_45_358	39_6_261	152_2_186	1427_35_1378	203_03_775	463_2_1	1119_35_1	1403_2_1169	485_6_1346	170_6_125	358_45_210
151_45_349	39_6_267	152_2_171	1427_35_1407	203_03_728	463_2_1	1119_35_1	1403_2_1239	485_6_1209	170_6_102	358_45_196
151_45_312	39_6_279	152_2_174	1427_35_1397	203_03_704	463_2_1	1119_35_1	1403_2_1313	485_6_1128	170_6_92	358_45_200
151_45_314	39_6_296	152_2_192	1427_35_1391	203_03_676	463_2_1	1119_35_1	1403_2_1344	485_6_1096	170_6_75	358_45_216
151_45_285	39_6_314	152_2_234	1427_35_1385	203_03_681	463_2_1	1119_35_1	1403_2_1347	485_6_1056	170_6_64	358_45_243
151_45_264	39_6_312	152_2_252	1427_35_1390	203_03_659	463_2_1	1119_35_1	1403_2_1346	485_6_1071	170_6_57	358_45_270
151_45_246	39_6_317	152_2_280	1427_35_1371	203_03_656	463_2_1	1119_35_1	1403_2_1337	485_6_1114	170_6_62	358_45_296
151_45_233	39_6_310	152_2_290	1427_35_1290	203_03_673	463_2_1	1119_35_1	1403_2_1357	485_6_1150	170_6_65	358_45_343
151_45_230	39_6_290	152_2_303	1427_35_1252	203_03_642	463_2_1	1119_35_1	1403_2_1327	485_6_1165	170_6_75	358_45_395
151_45_233	39_6_266	152_2_278	1427_35_1204	203_03_576	463_2_1	1119_35_1	1403_2_1398	485_6_1244	170_6_80	358_45_431
151_45_267	39_6_244	152_2_251	1427_35_1189	203_03_543	463_2_1	1119_35_1	1403_2_1478	485_6_1214	170_6_77	358_45_479
151_45_284	39_6_247	152_2_234	1427_35_1152	203_03_546	463_2_1	1119_35_1	1403_2_1501	485_6_1253	170_6_74	358_45_499
151_45_311	39_6_248	152_2_213	1427_35_1142	203_03_596	463_2_1	1119_35_1	1403_2_1524	485_6_1297	170_6_75	358_45_502
151_45_337	39_6_256	152_2_187	1427_35_1118	203_03_657	463_2_1	1119_35_1	1403_2_1487	485_6_1308	170_6_82	358_45_483
151_45_341	39_6_245	152_2_168	1427_35_1130	203_03_672	463_2_1	1119_35_1	1403_2_1526	485_6_1314	170_6_76	358_45_488
151_45_349	39_6_234	152_2_157	1427_35_1110	203_03_676	463_2_1	1119_35_1	1403_2_1464	485_6_1345	170_6_76	358_45_479
151_45_365	39_6_228	152_2_138	1427_35_1068	203_03_685	463_2_1	1119_35_1	1403_2_1504	485_6_1320	170_6_75	358_45_441
151_45_351	39_6_215	152_2_120	1427_35_1057	203_03_738	463_2_1	1119_35_1	1403_2_1546	485_6_1361	170_6_75	358_45_406
151_45_347	39_6_210	152_2_116	1427_35_1022	203_03_774	463_2_1	1119_35_1	1403_2_1555	485_6_1358	170_6_82	358_45_396
151_45_363	39_6_207	152_2_144	1427_35_1022	203_03_766	463_2_1	1119_35_1	1403_2_1551	485_6_1311	170_6_85	358_45_357
151_45_367	39_6_201	152_2_186	1427_35_1047	203_03_720	463_2_1	1119_35_1	1403_2_1544	485_6_1313	170_6_93	358_45_324
151_45_354	39_6_212	152_2_237	1427_35_1061	203_03_670	463_2_1	1119_35_1	1403_2_1507	485_6_1293	170_6_108	358_45_312
151_45_338	39_6_228	152_2_303	1427_35_1086	203_03_636	463_2_1	1119_35_1	1403_2_1468	485_6_1299	170_6_108	358_45_295
151_45_308	39_6_214	152_2_342	1427_35_1105	203_03_638	463_2_1	1119_35_1	1403_2_1445	485_6_1317	170_6_120	358_45_315
151_45_289	39_6_218	152_2_362	1427_35_1120	203_03_675	463_2_1	1119_35_1	1403_2_1435	485_6_1298	170_6_121	358_45_302
151_45_265	39_6_220	152_2_386	1427_35_1217	203_03_669	463_2_1	1119_35_1	1403_2_1408	485_6_1314	170_6_117	358_45_298
151_45_256	39_6_207	152_2_375	1427_35_1257	203_03_619	463_2_1	1119_35_1	1403_2_1347	485_6_1271	170_6_119	358_45_307
151_45_250	39_6_245	152_2_393	1427_35_1278	203_03_550	463_2_1	1119_35_1	1403_2_1330	485_6_1228	170_6_103	358_45_310
151_45_252	39_6_261	152_2_391	1427_35_1323	203_03_538	463_2_1	1119_35_1	1403_2_1314	485_6_1176	170_6_121	358_45_310
151_45_247	39_6_281	152_2_359	1427_35_1378	203_03_513	463_2_1	1119_35_1	1403_2_1375	485_6_1095	170_6_116	358_45_306
151_45_256	39_6_295	152_2_369	1427_35_1424	203_03_523	463_2_1	1119_35_1	1403_2_1392	485_6_1020	170_6_128	358_45_309
151_45_281	39_6_287	152_2_332	1427_35_1496	203_03_549	463_2_1	1119_35_1	1403_2_1456	485_6_967	170_6_138	358_45_312
151_45_293	39_6_248	152_2_307	1427_35_1619	203_03_592	463_2_1	1119_35_1	1403_2_1368	485_6_968	170_6_144	358_45_321
151_45_297	39_6_217	152_2_302	1427_35_1646	203_03_630	463_2_1	1119_35_1	1403_2_1315	485_6_970	170_6_148	358_45_335
151_45_280	39_6_197	152_2_278	1427_35_1722	203_03_695	463_2_1	1119_35_1	1403_2_1280	485_6_992	170_6_158	358_45_311
151_45_284	39_6_191	152_2_287	1427_35_1783	203_03_709	463_2_1	1119_35_1	1403_2_1249	485_6_987	170_6_146	358_45_302
151_45_264	39_6_176	152_2_278	1427_35_1785	203_03_694	463_2_1	1119_35_1	1403_2_1247	485_6_1001	170_6_149	358_45_298
151_45_257	39_6_171	152_2_263	1427_35_1760	203_03_679	463_2_1	1119_35_1	1403_2_1265	485_6_987	170_6_156	358_45_299
151_45_249	39_6_163	152_2_253	1427_35_1689	203_03_669	463_2_1	1119_35_1	1403_2_1288	485_6_1004	170_6_172	358_45_301
151_45_246	39_6_168	152_2_289	1427_35_1575	203_03_638	463_2_1	1119_35_1	1403_2_1387	485_6_1029	170_6_182	358_45_297
151_45_244	39_6_180	152_2_350	1427_35_1440	203_03_602	463_2_1	1119_35_1	1403_2_1436	485_6_1051	170_6_209	358_45_297
151_45_239	39_6_185	152_2_385	1427_35_1409	203_03_594	463_2_1	1119_35_1	1403_2_1423	485_6_1090	170_6_224	358_45_326
151_45_246	39_6_191	152_2_451	1427_35_1352	203_03_550	463_2_1	1119_35_1	1403_2_1445	485_6_1128	170_6_244	358_45_304
151_45_245	39_6_179	152_2_530	1427_35_1268	203_03_515	463_2_1	1119_35_1	1403_2_1423	485_6_1226	170_6_253	358_45_302
151_45_236	39_6_178	152_2_567	1427_35_1252	203_03_494	463_2_1	1119_35_1	1403_2_1384	485_6_1277	170_6_276	358_45_299
151_45_233	39_6_172	152_2_586	1427_35_1245	203_03_477	463_2_1	1119_35_1	1403_2_1350	485_6_1312	170_6_290	358_45_302
151_45_216	39_6_157	152_2_539	1427_35_1211	203_03_496	463_2_1	1119_35_1	1403_2_1367	485_6_1356	170_6_302	358_45_300
151_45_219	39_6_180	152_2_492	1427_35_1213	203_03_534	463_2_1	1119_35_1	1403_2_1325	485_6_1404	170_6_312	358_45_291
151_45_218	39_6_187	152_2_464	1427_35_1209	203_03_566	463_2_1	1119_35_1	1403_2_1320	485_6_1422	170_6_321	358_45_297
151_45_208	39_6_192	152_2_388	1427_35_1278	203_03_649	463_2_1	1119_35_1	1403_2_1343	485_6_1388	170_6_294	358_45_286
151_45_203	39_6_195	152_2_289	1427_35_1292	203_03_780	463_2_1	1119_35_1	1403_2_1302	485_6_1384	170_6_258	358_45_276
151_45_207	39_6_208	152_2_233	1427_35_1372	203_03_871	463_2_1	1119_35_1	1403_2_1237	485_6_1364	170_6_227	358_45_251
151_45_214	39_6_197	152_2_213	1427_35_1389	203_03_922	463_2_1	1119_35_1	1403_2_1229	485_6_1333	170_6_168	358_45_231
151_45_201	39_6_205	152_2_223	1427_35_1392	203_03_918	463_2_1	1119_35_1	1403_2_1237	485_6_1328	170_6_130	358_45_215
151_45_188	39_6_235	152_2_257	1427_35_1375	203_03_887	463_2_1	1119_35_1	1403_2_1240	485_6_1349	170_6_95	358_45_226
151_45_172	39_6_244	152_2_286	1427_35_1405	203_03_848	463_2_1	1119_35_1	1403_2_1314	485_6_1340	170_6_70	358_45_237
151_45_155	39_6_259	152_2_316	1427_35_1422	203_03_774	463_2_1	1119_35_1	1403_2_1386	485_6_1329	170_6_68	358_45_240
151_45_134	39_6_297	152_2_344	1427_35_1502	203_03_779	463_2_1	1119_35_1	1403_2_1331	485_6_1346	170_6_52	358_45_233
151_45_127	39_6_297	152_2_377	1427_35_1526	203_03_783	463_2_1	1119_35_1	1403_2_1314	485_6_1379	170_6_51	358_45_227
151_45_126	39_6_322	152_2_402	1427_35_1578	203_03_830	463_2_1	1119_35_1	1403_2_1282	485_6_1389	170_6_49	358_45_209
151_45_123	39_6_326	152_2_398	1427_35_1595	203_03_920	463_2_1	1119_35_1	1403_2_1249	485_6_1452	170_6_45	358_45_195
151_45_125	39_6_328	152_2_398	1427_35_1603	203_03_909	463_2_1	1119_35_1	1403_2_1230	485_6_1456	170_6_44	358_45_151
151_45_119	39_6_348	152_2_394	1427_35_1553	203_03_879	463_2_1	1119_35_1	1403_2_1206	485_6_1464	170_6_44	358_45_156
151_45_107	39_6_342	152_2_367	1427_35_1536	203_03_811	463_2_1	1119_35_1	1403_2_1220	485_6_1436	170_6_45	358_45_156
151_45_91	39_6_356	152_2_350	1427_35_1459	203_03_789	463_2_1	1119_35_1	1403_2_1261	485_6_1378	170_6_36	358_45_154
151_45_83	39_6_339	152_2_335	1427_35_1392	203_03_774	463_2_1	1119_35_1	1403_2_1315	485_6_1351	170_6_30	358_45_164
151_45_76	39_6_300	152_2_334	1427_35_1357	203_03_724	463_2_1	1119_35_1	1403_2_1406	485_6_1317	170_6_29	358_45_187
151_45_63	39_6_278	152_2_343	1427_35_1340	203_03_674	463_2_1	1119_35_1	1403_2_1478	485_6_1321	170_6_26	358_45_213
151_45_60	39_6_251	152_2_354	1427_35_1360	203_03_662	463_2_1	1119_35_1	1403_2_1528	485_6_1338	170_6_27	358_45_232
151_45_57	39_6_245	152_2_359	1427_35_1398	203_03_659	463_2_1	1119_35_1	1403_2_1550	485_6_1312	170_6_23	358_45_265
151_45_69	39_6_235	152_2_385	1427_35_1472	203_03_644	463_2_1	1119_35_1	1403_2_1535	485_6_1294	170_6_17	358_45_287
151_45_68	39_6_234	152_2_375	1427_35_1537	203_03_650	463_2_1	1119_35_1	1403_2_1525	485_6_1265	170_6_10	358_45_288
151_45_64	39_6_223	152_2_329	1427_35_1536	203_03_675	463_2_1	1119_35_1	1403_2_1524	485_6_1229	170_6_4	358_45_298
151_45_76	39_6_203	152_2_312	1427_35_1538	203_03_670	463_2_1	1119_35_1	1403_2_1481	485_6_1200	170_6_1	358_45_295
151_45_78	39_6_201	152_2_312	1427_35_1542	203_03_677	463_2_1	1119_35_1	1403_2_1428	485_6_1145	170_6_1	358_45_312
151_45_74	39_6_184	152_2_338	1427_35_1565	203_03_647	463_2_1	1119_35_1	1403_2_1387	485_6_1123	358_45_312
151_45_60	39_6_195	152_2_354	1427_35_1519	203_03_631	463_2_1	1119_35_1	1403_2_1391	485_6_1186	358_45_300
151_45_48	39_6_215	152_2_361	1427_35_1525	203_03_585	463_2_1	1119_35_1	1403_2_1391	485_6_1278	358_45_298
151_45_36	39_6_217	152_2_368	1427_35_1523	203_03_562	463_2_1	1119_35_1	1403_2_1434	485_6_1384	358_45_282
151_45_27	39_6_233	152_2_405	1427_35_1501	203_03_548	463_2_1	1119_35_1	1403_2_1401	485_6_1486	358_45_270
151_45_21	39_6_237	152_2_429	1427_35_1486	203_03_566	463_2_1	1119_35_1	1403_2_1395	485_6_1600	358_45_226
151_45_25	39_6_247	152_2_452	1427_35_1504	203_03_636	463_2_1	1119_35_1	1403_2_1315	485_6_1623	358_45_199
151_45_25	39_6_234	152_2_442	1427_35_1534	203_03_691	463_2_1	1119_35_1	1403_2_1254	485_6_1659	358_45_201
151_45_26	39_6_223	152_2_430	1427_35_1554	203_03_691	463_2_1	1119_35_1	1403_2_1259	485_6_1649	358_45_230
151_45_23	39_6_197	152_2_402	1427_35_1615	203_03_682	463_2_1	1119_35_1	1403_2_1248	485_6_1668	358_45_245
151_45_18	39_6_173	152_2_348	1427_35_1635	203_03_691	463_2_1	1119_35_1	1403_2_1278	485_6_1648	358_45_256
151_45_21	39_6_153	152_2_337	1427_35_1569	203_03_659	463_2_1	1119_35_1	1403_2_1265	485_6_1662	358_45_235
151_45_16	39_6_159	152_2_325	1427_35_1563	203_03_656	463_2_1	1119_35_1	1403_2_1281	485_6_1629	358_45_230
151_45_19	39_6_163	152_2_358	1427_35_1553	203_03_664	463_2_1	1119_35_1	1403_2_1274	485_6_1610	358_45_198
151_45_15	39_6_176	152_2_390	1427_35_1511	203_03_616	463_2_1	1119_35_1	1403_2_1272	485_6_1600	358_45_185
151_45_11	39_6_174	152_2_429	1427_35_1539	203_03_666	463_2_1	1119_35_1	1403_2_1229	485_6_1592	358_45_191
151_45_13	39_6_198	152_2_467	1427_35_1609	203_03_671	463_2_1	1119_35_1	1403_2_1240	485_6_1571	358_45_181
151_45_21	39_6_227	152_2_468	1427_35_1649	203_03_688	463_2_1	1119_35_1	1403_2_1232	485_6_1536	358_45_177
151_45_26	39_6_243	152_2_511	1427_35_1695	203_03_631	463_2_1	1119_35_1	1403_2_1251	485_6_1472	358_45_184
151_45_39	39_6_284	152_2_519	1427_35_1662	203_03_610	463_2_1	1119_35_1	1403_2_1251	485_6_1465	358_45_201
151_45_40	39_6_296	152_2_515	1427_35_1631	203_03_551	463_2_1	1119_35_1	1403_2_1287	485_6_1477	358_45_237
151_45_36	39_6_319	152_2_519	1427_35_1629	203_03_493	463_2_1	1119_35_1	1403_2_1336	485_6_1453	358_45_254
151_45_27	39_6_364	152_2_523	1427_35_1560	203_03_453	463_2_1	1119_35_1	1403_2_1351	485_6_1470	358_45_268
151_45_26	39_6_368	152_2_534	1427_35_1540	203_03_431	463_2_1	1119_35_1	1403_2_1386	485_6_1515	358_45_282
151_45_23	39_6_391	152_2_555	1427_35_1475	203_03_430	463_2_1	1119_35_1	1403_2_1332	485_6_1611	358_45_287
151_45_23	39_6_379	152_2_579	1427_35_1413	203_03_459	463_2_1	1119_35_1	1403_2_1230	485_6_1699	358_45_297
151_45_19	39_6_339	152_2_625	1427_35_1416	203_03_494	463_2_1	1119_35_1	1403_2_1138	485_6_1800	358_45_302
151_45_21	39_6_330	152_2_705	1427_35_1384	203_03_479	463_2_1	1119_35_1	1403_2_1013	485_6_1884	358_45_286
151_45_15	39_6_305	152_2_783	1427_35_1389	203_03_482	463_2_1	1119_35_1	1403_2_968	485_6_1899	358_45_268
151_45_15	39_6_292	152_2_831	1427_35_1421	203_03_444	463_2_1	1119_35_1	1403_2_937	485_6_1872	358_45_278
151_45_13	39_6_277	152_2_845	1427_35_1501	203_03_422	463_2_1	1119_35_1	1403_2_932	485_6_1824	358_45_258
151_45_13	39_6_263	152_2_768	1427_35_1554	203_03_449	463_2_1	1119_35_1	1403_2_990	485_6_1712	358_45_261
151_45_9	39_6_268	152_2_690	1427_35_1618	203_03_466	463_2_1	1119_35_1	1403_2_1087	485_6_1569	358_45_262
151_45_5	39_6_311	152_2_604	1427_35_1687	203_03_522	463_2_1	1119_35_1	1403_2_1173	485_6_1460	358_45_269
151_45_5	39_6_327	152_2_522	1427_35_1752	203_03_568	463_2_1	1119_35_1	1403_2_1268	485_6_1380	358_45_282
151_45_8	39_6_340	152_2_436	1427_35_1825	203_03_578	463_2_1	1119_35_1	1403_2_1321	485_6_1330	358_45_299
151_45_14	39_6_367	152_2_388	1427_35_1849	203_03_574	463_2_1	1119_35_1	1403_2_1378	485_6_1309	358_45_323
151_45_22	39_6_393	152_2_349	1427_35_1847	203_03_550	463_2_1	1119_35_1	1403_2_1393	485_6_1312	358_45_340
151_45_25	39_6_410	152_2_298	1427_35_1807	203_03_535	463_2_1	1119_35_1	1403_2_1381	485_6_1385	358_45_379
151_45_30	39_6_403	152_2_286	1427_35_1776	203_03_482	463_2_1	1119_35_1	1403_2_1448	485_6_1366	358_45_417
151_45_35	39_6_407	152_2_271	1427_35_1726	203_03_449	463_2_1	1119_35_1	1403_2_1519	485_6_1389	358_45_436
151_45_39	39_6_406	152_2_273	1427_35_1714	203_03_406	463_2_1	1119_35_1	1403_2_1535	485_6_1405	358_45_477
151_45_36	39_6_409	152_2_305	1427_35_1687	203_03_394	463_2_1	1119_35_1	1403_2_1546	485_6_1390	358_45_493
151_45_33	39_6_383	152_2_330	1427_35_1646	203_03_367	463_2_1	1119_35_1	1403_2_1490	485_6_1374	358_45_511
151_45_32	39_6_389	152_2_331	1427_35_1617	203_03_352	463_2_1	1119_35_1	1403_2_1467	485_6_1354	358_45_511
151_45_33	39_6_381	152_2_372	1427_35_1611	203_03_359	463_2_1	1119_35_1	1403_2_1378	485_6_1328	358_45_502
151_45_23	39_6_386	152_2_448	1427_35_1563	203_03_384	463_2_1	1119_35_1	1403_2_1268	485_6_1347	358_45_470
151_45_23	39_6_414	152_2_554	1427_35_1529	203_03_378	463_2_1	1119_35_1	1403_2_1141	485_6_1341	358_45_433
151_45_17	39_6_423	152_2_680	1427_35_1553	203_03_350	463_2_1	1119_35_1	1403_2_1044	485_6_1385	358_45_414
151_45_16	39_6_442	152_2_780	1427_35_1538	203_03_362	463_2_1	1119_35_1	1403_2_934	485_6_1395	358_45_391
151_45_15	39_6_456	152_2_895	1427_35_1532	203_03_347	463_2_1	1119_35_1	1403_2_904	485_6_1436	358_45_365
151_45_13	39_6_461	152_2_984	1427_35_1605	203_03_341	463_2_1	1119_35_1	1403_2_855	485_6_1437	358_45_331
151_45_15	39_6_461	152_2_1079	1427_35_1655	203_03_305	463_2_1	1119_35_1	1403_2_797	485_6_1452	358_45_303
151_45_18	39_6_437	152_2_1132	1427_35_1723	203_03_296	463_2_1	1119_35_1	1403_2_788	485_6_1429	358_45_278
151_45_17	39_6_432	152_2_1064	1427_35_1756	203_03_345	463_2_1	1119_35_1	1403_2_771	485_6_1433	358_45_261
151_45_22	39_6_393	152_2_962	1427_35_1827	203_03_414	463_2_1	1119_35_1	1403_2_813	485_6_1371	358_45_273
151_45_22	39_6_389	152_2_848	1427_35_1828	203_03_425	463_2_1	1119_35_1	1403_2_877	485_6_1374	358_45_287
151_45_18	39_6_357	152_2_720	1427_35_1885	203_03_464	463_2_1	1119_35_1	1403_2_994	485_6_1362	358_45_297
151_45_23	39_6_330	152_2_559	1427_35_1949	203_03_512	463_2_1	1119_35_1	1403_2_1041	485_6_1380	358_45_300
151_45_27	39_6_332	152_2_477	1427_35_1999	203_03_532	463_2_1	1119_35_1	1403_2_1058	485_6_1400	358_45_353
151_45_26	39_6_331	152_2_439	1427_35_1976	203_03_562	463_2_1	1119_35_1	1403_2_1151	485_6_1391	358_45_370
151_45_29	39_6_371	152_2_405	1427_35_1878	203_03_540	463_2_1	1119_35_1	1403_2_1232	485_6_1440	358_45_370
151_45_37	39_6_417	152_2_399	1427_35_1815	203_03_484	463_2_1	1119_35_1	1403_2_1305	485_6_1497	358_45_362
151_45_47	39_6_472	152_2_394	1427_35_1743	203_03_451	463_2_1	1119_35_1	1403_2_1354	485_6_1508	358_45_357
151_45_52	39_6_512	152_2_384	1427_35_1750	203_03_462	463_2_1	1119_35_1	1403_2_1352	485_6_1555	358_45_336
151_45_59	39_6_567	152_2_395	1427_35_1688	203_03_469	463_2_1	1119_35_1	1403_2_1299	485_6_1599	358_45_297
151_45_56	39_6_614	152_2_432	1427_35_1619	203_03_473	463_2_1	1119_35_1	1403_2_1218	485_6_1673	358_45_286
151_45_54	39_6_653	152_2_450	1427_35_1545	203_03_442	463_2_1	1119_35_1	1403_2_1205	485_6_1748	358_45_245
151_45_59	39_6_700	152_2_498	1427_35_1442	203_03_386	463_2_1	1119_35_1	1403_2_1178	485_6_1806	358_45_263
151_45_60	39_6_726	152_2_567	1427_35_1389	203_03_354	463_2_1	1119_35_1	1403_2_1164	485_6_1832	358_45_268
151_45_60	39_6_710	152_2_628	1427_35_1334	203_03_286	463_2_1	1119_35_1	1403_2_1152	485_6_1909	358_45_293
151_45_51	39_6_657	152_2_702	1427_35_1331	203_03_227	463_2_1	1119_35_1	1403_2_1160	485_6_1958	358_45_299
151_45_42	39_6_600	152_2_709	1427_35_1340	203_03_212	463_2_1	1119_35_1	1403_2_1156	485_6_2018	358_45_313
151_45_28	39_6_516	152_2_731	1427_35_1358	203_03_226	463_2_1	1119_35_1	1403_2_1163	485_6_2053	358_45_317
151_45_24	39_6_460	152_2_748	1427_35_1400	203_03_252	463_2_1	1119_35_1	1403_2_1145	485_6_2055	358_45_307
151_45_25	39_6_410	152_2_698	1427_35_1445	203_03_270	463_2_1	1119_35_1	1403_2_1095	485_6_2067	358_45_316
151_45_14	39_6_395	152_2_670	1427_35_1556	203_03_255	463_2_1	1119_35_1	1403_2_1078	485_6_2005	358_45_316
151_45_14	39_6_364	152_2_638	1427_35_1639	203_03_235	463_2_1	1119_35_1	1403_2_1076	485_6_1908	358_45_329
151_45_18	39_6_346	152_2_590	1427_35_1680	203_03_226	463_2_1	1119_35_1	1403_2_1056	485_6_1885	358_45_340
151_45_17	39_6_315	152_2_609	1427_35_1747	203_03_212	463_2_1	1119_35_1	1403_2_1130	485_6_1808	358_45_359
151_45_23	39_6_313	152_2_610	1427_35_1835	203_03_221	463_2_1	1119_35_1	1403_2_1105	485_6_1722	358_45_364
151_45_28	39_6_326	152_2_645	1427_35_1941	203_03_220	463_2_1	1119_35_1	1403_2_1128	485_6_1542	358_45_378
151_45_33	39_6_323	152_2_689	1427_35_1944	203_03_209	463_2_1	1119_35_1	1403_2_1160	485_6_1432	358_45_389
151_45_29	39_6_336	152_2_711	1427_35_1975	203_03_221	463_2_1	1119_35_1	1403_2_1140	485_6_1365	358_45_390
151_45_37	39_6_362	152_2_737	1427_35_1935	203_03_236	463_2_1	1119_35_1	1403_2_1109	485_6_1273	358_45_382
151_45_40	39_6_410	152_2_700	1427_35_1929	203_03_257	463_2_1	1119_35_1	1403_2_1037	485_6_1279	358_45_378
151_45_44	39_6_482	152_2_647	1427_35_1907	203_03_291	463_2_1	1119_35_1	1403_2_1068	485_6_1300	358_45_357
151_45_50	39_6_536	152_2_606	1427_35_1860	203_03_303	463_2_1	1119_35_1	1403_2_1139	485_6_1268	358_45_369
151_45_40	39_6_623	152_2_558	1427_35_1794	203_03_306	463_2_1	1119_35_1	1403_2_1204	485_6_1306	358_45_368
151_45_35	39_6_691	152_2_556	1427_35_1772	203_03_301	463_2_1	1119_35_1	1403_2_1243	485_6_1286	358_45_384
151_45_29	39_6_774	152_2_545	1427_35_1729	203_03_278	463_2_1	1119_35_1	1403_2_1242	485_6_1325	358_45_371
151_45_28	39_6_878	152_2_568	1427_35_1611	203_03_259	463_2_1	1119_35_1	1403_2_1246	485_6_1348	358_45_343
151_45_28	39_6_942	152_2_600	1427_35_1607	203_03_281	463_2_1	1119_35_1	1403_2_1214	485_6_1316	358_45_324
151_45_30	39_6_994	152_2_676	1427_35_1559	203_03_282	463_2_1	1119_35_1	1403_2_1122	485_6_1289	358_45_310
151_45_40	39_6_995	152_2_752	1427_35_1527	203_03_284	463_2_1	1119_35_1	1403_2_1056	485_6_1291	358_45_312
151_45_45	39_6_953	152_2_767	1427_35_1503	203_03_314	463_2_1	1119_35_1	1403_2_1031	485_6_1288	358_45_286
151_45_55	39_6_917	152_2_763	1427_35_1495	203_03_346	463_2_1	1119_35_1	1403_2_1024	485_6_1265	358_45_282
151_45_65	39_6_850	152_2_730	1427_35_1518	203_03_383	463_2_1	1119_35_1	1403_2_1031	485_6_1232	358_45_287
151_45_67	39_6_749	152_2_672	1427_35_1545	203_03_392	463_2_1	1119_35_1	1403_2_1081	485_6_1229	358_45_304
151_45_69	39_6_694	152_2_576	1427_35_1653	203_03_408	463_2_1	1119_35_1	1403_2_1153	485_6_1185	358_45_312
151_45_70	39_6_593	152_2_507	1427_35_1792	203_03_416	463_2_1	1119_35_1	1403_2_1225	485_6_1211	358_45_327
151_45_63	39_6_504	152_2_459	1427_35_1887	203_03_418	463_2_1	1119_35_1	1403_2_1296	485_6_1229	358_45_343
151_45_50	39_6_449	152_2_457	1427_35_1998	203_03_422	463_2_1	1119_35_1	1403_2_1274	485_6_1200	358_45_358
151_45_31	39_6_392	152_2_470	1427_35_2030	203_03_394	463_2_1	1119_35_1	1403_2_1229	485_6_1205	358_45_380
151_45_20	39_6_357	152_2_491	1427_35_2055	203_03_360	463_2_1	1119_35_1	1403_2_1179	485_6_1126	358_45_399
151_45_14	39_6_338	152_2_488	1427_35_2036	203_03_351	463_2_1	1119_35_1	1403_2_1131	485_6_1132	358_45_414
151_45_8	39_6_337	152_2_508	1427_35_1983	203_03_374	463_2_1	1119_35_1	1403_2_1140	485_6_1112	358_45_454
151_45_10	39_6_367	152_2_512	1427_35_1963	203_03_397	463_2_1	1119_35_1	1403_2_1138	485_6_1115	358_45_466
151_45_9	39_6_403	152_2_513	1427_35_1893	203_03_425	463_2_1	1119_35_1	1403_2_1115	485_6_1144	358_45_472
151_45_8	39_6_416	152_2_556	1427_35_1843	203_03_410	463_2_1	1119_35_1	1403_2_1123	485_6_1198	358_45_467
151_45_14	39_6_455	152_2_573	1427_35_1823	203_03_388	463_2_1	1119_35_1	1403_2_1094	485_6_1213	358_45_417
151_45_23	39_6_505	152_2_585	1427_35_1688	203_03_399	463_2_1	1119_35_1	1403_2_1085	485_6_1246	358_45_387
151_45_30	39_6_521	152_2_545	1427_35_1650	203_03_415	463_2_1	1119_35_1	1403_2_1127	485_6_1255	358_45_340
151_45_39	39_6_559	152_2_555	1427_35_1649	203_03_442	463_2_1	1119_35_1	1403_2_1086	485_6_1236	358_45_315
151_45_51	39_6_589	152_2_536	1427_35_1667	203_03_504	463_2_1	1119_35_1	1403_2_1028	485_6_1246	358_45_315
151_45_59	39_6_639	152_2_513	1427_35_1715	203_03_527	463_2_1	1119_35_1	1403_2_997	485_6_1231	358_45_296
151_45_67	39_6_668	152_2_498	1427_35_1758	203_03_535	463_2_1	1119_35_1	1403_2_995	485_6_1268	358_45_302
151_45_85	39_6_703	152_2_515	1427_35_1782	203_03_509	463_2_1	1119_35_1	1403_2_1001	485_6_1286	358_45_319
151_45_106	39_6_736	152_2_540	1427_35_1798	203_03_474	463_2_1	1119_35_1	1403_2_1013	485_6_1285	358_45_315
151_45_106	39_6_753	152_2_559	1427_35_1795	203_03_506	463_2_1	1119_35_1	1403_2_974	485_6_1320	358_45_318
151_45_113	39_6_709	152_2_596	1427_35_1767	203_03_500	463_2_1	1119_35_1	1403_2_961	485_6_1306	358_45_329
151_45_113	39_6_694	152_2_554	1427_35_1828	203_03_528	463_2_1	1119_35_1	1403_2_933	485_6_1279	358_45_307
151_45_115	39_6_647	152_2_527	1427_35_1863	203_03_543	463_2_1	1119_35_1	1403_2_921	485_6_1285	358_45_318
151_45_101	39_6_619	152_2_503	1427_35_1890	203_03_610	463_2_1	1119_35_1	1403_2_979	485_6_1255	358_45_298
151_45_81	39_6_631	152_2_473	1427_35_1859	203_03_615	463_2_1	1119_35_1	1403_2_1042	485_6_1254	358_45_288
151_45_70	39_6_624	152_2_469	1427_35_1900	203_03_595	463_2_1	1119_35_1	1403_2_1060	485_6_1254	358_45_277
151_45_64	39_6_628	152_2_514	1427_35_1879	203_03_583	463_2_1	1119_35_1	1403_2_1100	485_6_1232	358_45_243
151_45_63	39_6_608	152_2_518	1427_35_1818	203_03_564	463_2_1	1119_35_1	1403_2_1113	485_6_1258	358_45_243
151_45_61	39_6_620	152_2_522	1427_35_1800	203_03_543	463_2_1	1119_35_1	1403_2_1123	485_6_1292	358_45_267
151_45_60	39_6_615	152_2_514	1427_35_1784	203_03_534	463_2_1	1119_35_1	1403_2_1096	485_6_1336	358_45_268
151_45_55	39_6_611	152_2_518	1427_35_1785	203_03_511	463_2_1	1119_35_1	1403_2_1044	485_6_1363	358_45_280
151_45_50	39_6_594	152_2_562	1427_35_1795	203_03_460	463_2_1	1119_35_1	1403_2_1028	485_6_1416	358_45_300
151_45_52	39_6_599	152_2_679	1427_35_1726	203_03_405	463_2_1	1119_35_1	1403_2_1009	485_6_1436	358_45_292
151_45_49	39_6_623	152_2_757	1427_35_1651	203_03_347	463_2_1	1119_35_1	1403_2_1015	485_6_1416	358_45_317
151_45_37	39_6_594	152_2_799	1427_35_1648	203_03_318	463_2_1	1119_35_1	1403_2_1024	485_6_1388	358_45_350
151_45_37	39_6_585	152_2_800	1427_35_1678	203_03_309	463_2_1	1119_35_1	1403_2_1042	485_6_1324	358_45_374
151_45_38	39_6_563	152_2_777	1427_35_1694	203_03_357	463_2_1	1119_35_1	1403_2_1014	485_6_1287	358_45_408
151_45_31	39_6_558	152_2_737	1427_35_1703	203_03_425	463_2_1	1119_35_1	1403_2_1010	485_6_1280	358_45_420
151_45_38	39_6_576	152_2_702	1427_35_1720	203_03_446	463_2_1	1119_35_1	1403_2_984	485_6_1260	358_45_443
151_45_36	39_6_567	152_2_681	1427_35_1758	203_03_443	463_2_1	1119_35_1	1403_2_977	485_6_1225	358_45_430
151_45_44	39_6_582	152_2_663	1427_35_1738	203_03_409	463_2_1	1119_35_1	1403_2_987	485_6_1205	358_45_414
151_45_45	39_6_589	152_2_614	1427_35_1707	203_03_343	463_2_1	1119_35_1	1403_2_1066	485_6_1172	358_45_367
151_45_42	39_6_602	152_2_532	1427_35_1690	203_03_347	463_2_1	1119_35_1	1403_2_1153	485_6_1180	358_45_325
151_45_43	39_6_635	152_2_497	1427_35_1742	203_03_399	463_2_1	1119_35_1	1403_2_1199	485_6_1199	358_45_281
151_45_41	39_6_665	152_2_487	1427_35_1704	203_03_453	463_2_1	1119_35_1	1403_2_1253	485_6_1239	358_45_238
151_45_34	39_6_711	152_2_498	1427_35_1689	203_03_476	463_2_1	1119_35_1	1403_2_1242	485_6_1278	358_45_205
151_45_33	39_6_752	152_2_461	1427_35_1672	203_03_462	463_2_1	1119_35_1	1403_2_1248	485_6_1308	358_45_190
151_45_38	39_6_811	152_2_476	1427_35_1603	203_03_445	463_2_1	1119_35_1	1403_2_1204	485_6_1350	358_45_192
151_45_48	39_6_832	152_2_517	1427_35_1552	203_03_443	463_2_1	1119_35_1	1403_2_1185	485_6_1408	358_45_198
151_45_47	39_6_888	152_2_565	1427_35_1489	203_03_417	463_2_1	1119_35_1	1403_2_1157	485_6_1471	358_45_176
151_45_56	39_6_899	152_2_595	1427_35_1400	203_03_387	463_2_1	1119_35_1	1403_2_1168	485_6_1493	358_45_176
151_45_57	39_6_920	152_2_638	1427_35_1394	203_03_363	463_2_1	1119_35_1	1403_2_1123	485_6_1482	358_45_188
151_45_65	39_6_908	152_2_707	1427_35_1367	203_03_352	463_2_1	1119_35_1	1403_2_1061	485_6_1440	358_45_202
151_45_70	39_6_889	152_2_783	1427_35_1312	203_03_315	463_2_1	1119_35_1	1403_2_989	485_6_1448	358_45_233
151_45_84	39_6_823	152_2_820	1427_35_1337	203_03_308	463_2_1	1119_35_1	1403_2_933	485_6_1359	358_45_276
151_45_80	39_6_747	152_2_876	1427_35_1350	203_03_318	463_2_1	1119_35_1	1403_2_913	485_6_1317	358_45_324
151_45_73	39_6_643	152_2_946	1427_35_1375	203_03_352	463_2_1	1119_35_1	1403_2_899	485_6_1263	358_45_359
151_45_73	39_6_578	152_2_964	1427_35_1386	203_03_409	463_2_1	1119_35_1	1403_2_901	485_6_1191	358_45_384
151_45_75	39_6_541	152_2_926	1427_35_1404	203_03_448	463_2_1	1119_35_1	1403_2_898	485_6_1195	358_45_422
151_45_93	39_6_518	152_2_890	1427_35_1425	203_03_489	463_2_1	1119_35_1	1403_2_903	485_6_1222	358_45_441
151_45_110	39_6_491	152_2_821	1427_35_1482	203_03_475	463_2_1	1119_35_1	1403_2_888	485_6_1269	358_45_466
151_45_120	39_6_491	152_2_848	1427_35_1542	203_03_502	463_2_1	1119_35_1	1403_2_870	485_6_1274	358_45_480
151_45_139	39_6_460	152_2_839	1427_35_1574	203_03_481	463_2_1	1119_35_1	1403_2_878	485_6_1289	358_45_475
151_45_122	39_6_423	152_2_859	1427_35_1605	203_03_447	463_2_1	1119_35_1	1403_2_948	485_6_1263	358_45_460
151_45_114	39_6_414	152_2_817	1427_35_1614	203_03_398	463_2_1	1119_35_1	1403_2_997	485_6_1252	358_45_458
151_45_108	39_6_412	152_2_774	1427_35_1655	203_03_357	463_2_1	1119_35_1	1403_2_1075	485_6_1248	358_45_454
151_45_86	39_6_423	152_2_731	1427_35_1715	203_03_340	463_2_1	1119_35_1	1403_2_1139	485_6_1228	358_45_419
151_45_71	39_6_407	152_2_710	1427_35_1782	203_03_339	463_2_1	1119_35_1	1403_2_1159	485_6_1193	358_45_398
151_45_50	39_6_469	152_2_683	1427_35_1793	203_03_304	463_2_1	1119_35_1	1403_2_1212	485_6_1184	358_45_388
151_45_29	39_6_490	152_2_668	1427_35_1797	203_03_292	463_2_1	1119_35_1	1403_2_1251	485_6_1241	358_45_362
151_45_32	39_6_543	152_2_667	1427_35_1769	203_03_291	463_2_1	1119_35_1	1403_2_1254	485_6_1287	358_45_336
151_45_37	39_6_575	152_2_688	1427_35_1709	203_03_302	463_2_1	1119_35_1	1403_2_1229	485_6_1267	358_45_333
151_45_47	39_6_643	152_2_723	1427_35_1623	203_03_337	463_2_1	1119_35_1	1403_2_1162	485_6_1255	358_45_320
151_45_48	39_6_684	152_2_719	1427_35_1573	203_03_352	463_2_1	1119_35_1	1403_2_1126	485_6_1214	358_45_352
151_45_60	39_6_725	152_2_708	1427_35_1589	203_03_393	463_2_1	1119_35_1	1403_2_1054	485_6_1182	358_45_345
151_45_79	39_6_776	152_2_714	1427_35_1557	203_03_380	463_2_1	1119_35_1	1403_2_987	485_6_1176	358_45_363
151_45_93	39_6_761	152_2_721	1427_35_1539	203_03_384	463_2_1	1119_35_1	1403_2_974	485_6_1171	358_45_357
151_45_98	39_6_766	152_2_749	1427_35_1507	203_03_367	463_2_1	1119_35_1	1403_2_986	485_6_1223	358_45_364
151_45_110	39_6_770	152_2_763	1427_35_1556	203_03_346	463_2_1	1119_35_1	1403_2_1002	485_6_1227	358_45_342
151_45_102	39_6_726	152_2_829	1427_35_1522	203_03_316	463_2_1	1119_35_1	1403_2_1034	485_6_1311	358_45_327
151_45_94	39_6_687	152_2_864	1427_35_1451	203_03_310	463_2_1	1119_35_1	1403_2_1030	485_6_1384	358_45_345
151_45_80	39_6_664	152_2_854	1427_35_1477	203_03_328	463_2_1	1119_35_1	1403_2_976	485_6_1399	358_45_336
151_45_71	39_6_641	152_2_853	1427_35_1475	203_03_331	463_2_1	1119_35_1	1403_2_941	485_6_1463	358_45_338
151_45_75	39_6_613	152_2_845	1427_35_1512	203_03_283	463_2_1	1119_35_1	1403_2_919	485_6_1500	358_45_325
151_45_77	39_6_591	152_2_841	1427_35_1536	203_03_256	463_2_1	1119_35_1	1403_2_901	485_6_1578	358_45_325
151_45_74	39_6_529	152_2_862	1427_35_1579	203_03_281	463_2_1	1119_35_1	1403_2_891	485_6_1607	358_45_344
151_45_70	39_6_509	152_2_901	1427_35_1574	203_03_292	463_2_1	1119_35_1	1403_2_860	485_6_1648	358_45_364
151_45_59	39_6_449	152_2_928	1427_35_1612	203_03_358	463_2_1	1119_35_1	1403_2_832	485_6_1647	358_45_366
151_45_58	39_6_423	152_2_934	1427_35_1635	203_03_410	463_2_1	1119_35_1	1403_2_749	485_6_1663	358_45_381
151_45_50	39_6_395	152_2_943	1427_35_1627	203_03_424	463_2_1	1119_35_1	1403_2_676	485_6_1689	358_45_372
151_45_49	39_6_367	152_2_939	1427_35_1677	203_03_421	463_2_1	1119_35_1	1403_2_696	485_6_1602	358_45_372
151_45_45	39_6_381	152_2_965	1427_35_1695	203_03_367	463_2_1	1119_35_1	1403_2_706	485_6_1525	358_45_353
151_45_48	39_6_379	152_2_980	1427_35_1685	203_03_353	463_2_1	1119_35_1	1403_2_747	485_6_1460	358_45_329
151_45_51	39_6_394	152_2_1018	1427_35_1719	203_03_345	463_2_1	1119_35_1	1403_2_806	485_6_1379	358_45_328
151_45_54	39_6_398	152_2_1039	1427_35_1724	203_03_358	463_2_1	1119_35_1	1403_2_849	485_6_1265	358_45_324
151_45_72	39_6_387	152_2_980	1427_35_1723	203_03_389	463_2_1	1119_35_1	1403_2_871	485_6_1180	358_45_346
151_45_84	39_6_391	152_2_901	1427_35_1681	203_03_400	463_2_1	1119_35_1	1403_2_956	485_6_1079	358_45_346
151_45_86	39_6_434	152_2_805	1427_35_1636	203_03_441	463_2_1	1119_35_1	1403_2_983	485_6_1044	358_45_353
151_45_103	39_6_478	152_2_804	1427_35_1601	203_03_483	463_2_1	1119_35_1	1403_2_1020	485_6_1027	358_45_360
151_45_108	39_6_535	152_2_835	1427_35_1572	203_03_503	463_2_1	1119_35_1	1403_2_1029	485_6_1035	358_45_348
151_45_115	39_6_599	152_2_861	1427_35_1543	203_03_544	463_2_1	1119_35_1	1403_2_953	485_6_1092	358_45_333
151_45_119	39_6_693	152_2_876	1427_35_1532	203_03_504	463_2_1	1119_35_1	1403_2_882	485_6_1156	358_45_331
151_45_119	39_6_776	152_2_913	1427_35_1506	203_03_489	463_2_1	1119_35_1	1403_2_790	485_6_1227	358_45_335
151_45_113	39_6_820	152_2_935	1427_35_1510	203_03_488	463_2_1	1119_35_1	1403_2_704	485_6_1294	358_45_356
151_45_92	39_6_887	152_2_905	1427_35_1510	203_03_456	463_2_1	1119_35_1	1403_2_690	485_6_1344	358_45_374
151_45_82	39_6_948	152_2_916	1427_35_1487	203_03_443	463_2_1	1119_35_1	1403_2_648	485_6_1427	358_45_392
151_45_63	39_6_956	152_2_956	1427_35_1481	203_03_393	463_2_1	1119_35_1	1403_2_675	485_6_1464	358_45_394
151_45_54	39_6_990	152_2_999	1427_35_1438	203_03_358	463_2_1	1119_35_1	1403_2_691	485_6_1484	358_45_365
151_45_43	39_6_997	152_2_988	1427_35_1370	203_03_374	463_2_1	1119_35_1	1403_2_727	485_6_1533	358_45_364
151_45_40	39_6_1027	152_2_917	1427_35_1312	203_03_417	463_2_1	1119_35_1	1403_2_759	485_6_1541	358_45_343
151_45_36	39_6_973	152_2_866	1427_35_1272	203_03_467	463_2_1	1119_35_1	1403_2_796	485_6_1558	358_45_301
151_45_42	39_6_922	152_2_768	1427_35_1274	203_03_514	463_2_1	1119_35_1	1403_2_793	485_6_1604	358_45_290
151_45_42	39_6_884	152_2_700	1427_35_1308	203_03_570	463_2_1	1119_35_1	1403_2_774	485_6_1587	358_45_280
151_45_40	39_6_806	152_2_655	1427_35_1422	203_03_654	463_2_1	1119_35_1	1403_2_744	485_6_1618	358_45_281
151_45_57	39_6_752	152_2_667	1427_35_1510	203_03_660	463_2_1	1119_35_1	1403_2_782	485_6_1635	358_45_277
151_45_67	39_6_684	152_2_680	1427_35_1587	203_03_618	463_2_1	1119_35_1	1403_2_787	485_6_1614	358_45_270
151_45_76	39_6_652	152_2_707	1427_35_1641	203_03_520	463_2_1	1119_35_1	1403_2_799	485_6_1600	358_45_257
151_45_71	39_6_627	152_2_737	1427_35_1638	203_03_440	463_2_1	1119_35_1	1403_2_879	485_6_1588	358_45_246
151_45_66	39_6_574	152_2_830	1427_35_1613	203_03_360	463_2_1	1119_35_1	1403_2_873	485_6_1623	358_45_253
151_45_53	39_6_550	152_2_878	1427_35_1605	203_03_293	463_2_1	1119_35_1	1403_2_873	485_6_1636	358_45_306
151_45_47	39_6_534	152_2_962	1427_35_1628	203_03_278	463_2_1	1119_35_1	1403_2_835	485_6_1627	358_45_320
151_45_47	39_6_514	152_2_1065	1427_35_1669	203_03_293	463_2_1	1119_35_1	1403_2_770	485_6_1626	358_45_364
151_45_39	39_6_487	152_2_1145	1427_35_1683	203_03_289	463_2_1	1119_35_1	1403_2_707	485_6_1634	358_45_393
151_45_45	39_6_432	152_2_1134	1427_35_1690	203_03_324	463_2_1	1119_35_1	1403_2_668	485_6_1606	358_45_409
151_45_64	39_6_406	152_2_1133	1427_35_1700	203_03_348	463_2_1	1119_35_1	1403_2_639	485_6_1507	358_45_426
151_45_81	39_6_390	152_2_1118	1427_35_1708	203_03_354	463_2_1	1119_35_1	1403_2_603	485_6_1463	358_45_441
151_45_112	39_6_378	152_2_1067	1427_35_1702	203_03_380	463_2_1	1119_35_1	1403_2_576	485_6_1439	358_45_427
151_45_135	39_6_390	152_2_1035	1427_35_1678	203_03_419	463_2_1	1119_35_1	1403_2_609	485_6_1400	358_45_409
151_45_152	39_6_397	152_2_1050	1427_35_1598	203_03_435	463_2_1	1119_35_1	1403_2_664	485_6_1382	358_45_391
151_45_171	39_6_403	152_2_1058	1427_35_1531	203_03_409	463_2_1	1119_35_1	1403_2_716	485_6_1325	358_45_356
151_45_168	39_6_431	152_2_1068	1427_35_1494	203_03_366	463_2_1	1119_35_1	1403_2_779	485_6_1276	358_45_343
151_45_163	39_6_424	152_2_998	1427_35_1484	203_03_375	463_2_1	1119_35_1	1403_2_859	485_6_1210	358_45_324
151_45_143	39_6_410	152_2_903	1427_35_1512	203_03_420	463_2_1	1119_35_1	1403_2_912	485_6_1170	358_45_349
151_45_110	39_6_432	152_2_854	1427_35_1586	203_03_462	463_2_1	1119_35_1	1403_2_930	485_6_1160	358_45_345
151_45_88	39_6_434	152_2_892	1427_35_1697	203_03_479	463_2_1	1119_35_1	1403_2_896	485_6_1156	358_45_358
151_45_65	39_6_421	152_2_978	1427_35_1744	203_03_461	463_2_1	1119_35_1	1403_2_859	485_6_1165	358_45_334
151_45_56	39_6_414	152_2_1007	1427_35_1841	203_03_414	463_2_1	1119_35_1	1403_2_766	485_6_1215	358_45_334
151_45_44	39_6_394	152_2_1056	1427_35_1926	203_03_384	463_2_1	1119_35_1	1403_2_668	485_6_1225	358_45_329
151_45_37	39_6_389	152_2_1090	1427_35_1966	203_03_379	463_2_1	1119_35_1	1403_2_584	485_6_1310	358_45_316
151_45_31	39_6_355	152_2_1101	1427_35_1954	203_03_396	463_2_1	1119_35_1	1403_2_524	485_6_1432	358_45_311
151_45_35	39_6_379	152_2_1127	1427_35_1878	203_03_402	463_2_1	1119_35_1	1403_2_426	485_6_1531	358_45_343
151_45_40	39_6_380	152_2_1114	1427_35_1831	203_03_393	463_2_1	1119_35_1	1403_2_331	485_6_1625	358_45_358
151_45_44	39_6_400	152_2_1095	1427_35_1768	203_03_366	463_2_1	1119_35_1	1403_2_322	485_6_1688	358_45_370
151_45_56	39_6_403	152_2_1129	1427_35_1683	203_03_338	463_2_1	1119_35_1	1403_2_343	485_6_1697	358_45_398
151_45_66	39_6_420	152_2_1154	1427_35_1610	203_03_329	463_2_1	1119_35_1	1403_2_374	485_6_1779	358_45_397
151_45_69	39_6_418	152_2_1184	1427_35_1572	203_03_276	463_2_1	1119_35_1	1403_2_426	485_6_1765	358_45_421
151_45_83	39_6_399	152_2_1178	1427_35_1576	203_03_285	463_2_1	1119_35_1	1403_2_471	485_6_1727	358_45_428
151_45_107	39_6_387	152_2_1165	1427_35_1651	203_03_280	463_2_1	1119_35_1	1403_2_469	485_6_1716	358_45_438
151_45_116	39_6_364	152_2_1199	1427_35_1682	203_03_316	463_2_1	1119_35_1	1403_2_461	485_6_1673	358_45_437
151_45_135	39_6_342	152_2_1257	1427_35_1725	203_03_353	463_2_1	1119_35_1	1403_2_471	485_6_1608	358_45_418
151_45_139	39_6_306	152_2_1253	1427_35_1827	203_03_357	463_2_1	1119_35_1	1403_2_497	485_6_1615	358_45_411
151_45_135	39_6_286	152_2_1165	1427_35_1907	203_03_390	463_2_1	1119_35_1	1403_2_575	485_6_1488	358_45_415
151_45_123	39_6_294	152_2_1018	1427_35_1928	203_03_430	463_2_1	1119_35_1	1403_2_659	485_6_1415	358_45_407
151_45_106	39_6_290	152_2_895	1427_35_1897	203_03_462	463_2_1	1119_35_1	1403_2_739	485_6_1331	358_45_404
151_45_77	39_6_284	152_2_808	1427_35_1872	203_03_500	463_2_1	1119_35_1	1403_2_814	485_6_1294	358_45_390
151_45_63	39_6_276	152_2_796	1427_35_1875	203_03_525	463_2_1	1119_35_1	1403_2_836	485_6_1254	358_45_386
151_45_55	39_6_255	152_2_790	1427_35_1805	203_03_578	463_2_1	1119_35_1	1403_2_884	485_6_1297	358_45_388
151_45_46	39_6_249	152_2_748	1427_35_1820	203_03_592	463_2_1	1119_35_1	1403_2_917	485_6_1308	358_45_423
151_45_43	39_6_258	152_2_721	1427_35_1728	203_03_569	463_2_1	1119_35_1	1403_2_942	485_6_1339	358_45_386
151_45_33	39_6_289	152_2_697	1427_35_1678	203_03_542	463_2_1	1119_35_1	1403_2_959	485_6_1410	358_45_363
151_45_26	39_6_318	152_2_689	1427_35_1652	203_03_488	463_2_1	1119_35_1	1403_2_968	485_6_1433	358_45_347
151_45_29	39_6_379	152_2_677	1427_35_1636	203_03_431	463_2_1	1119_35_1	1403_2_987	485_6_1411	358_45_322
151_45_31	39_6_416	152_2_698	1427_35_1569	203_03_427	463_2_1	1119_35_1	1403_2_985	485_6_1425	358_45_295
151_45_37	39_6_434	152_2_753	1427_35_1539	203_03_420	463_2_1	1119_35_1	1403_2_937	485_6_1460	358_45_286
151_45_41	39_6_468	152_2_824	1427_35_1505	203_03_379	463_2_1	1119_35_1	1403_2_908	485_6_1460	358_45_237
151_45_49	39_6_482	152_2_897	1427_35_1474	203_03_377	463_2_1	1119_35_1	1403_2_817	485_6_1550	358_45_231
151_45_48	39_6_493	152_2_977	1427_35_1478	203_03_349	463_2_1	1119_35_1	1403_2_761	485_6_1594	358_45_217
151_45_45	39_6_504	152_2_1043	1427_35_1511	203_03_314	463_2_1	1119_35_1	1403_2_742	485_6_1558	358_45_206
151_45_48	39_6_529	152_2_1091	1427_35_1480	203_03_316	463_2_1	1119_35_1	1403_2_719	485_6_1628	358_45_189
151_45_50	39_6_524	152_2_1114	1427_35_1543	203_03_314	463_2_1	1119_35_1	1403_2_728	485_6_1589	358_45_198
151_45_38	39_6_513	152_2_1127	1427_35_1605	203_03_343	463_2_1	1119_35_1	1403_2_740	485_6_1587	358_45_191
151_45_33	39_6_499	152_2_1155	1427_35_1675	203_03_385	463_2_1	1119_35_1	1403_2_715	485_6_1574	358_45_179
151_45_24	39_6_515	152_2_1223	1427_35_1737	203_03_358	463_2_1	1119_35_1	1403_2_634	485_6_1508	358_45_189
151_45_19	39_6_534	152_2_1256	1427_35_1771	203_03_331	463_2_1	1119_35_1	1403_2_569	485_6_1509	358_45_189
151_45_16	39_6_578	152_2_1267	1427_35_1798	203_03_331	463_2_1	1119_35_1	1403_2_519	485_6_1425	358_45_203
151_45_17	39_6_609	152_2_1246	1427_35_1813	203_03_386	463_2_1	1119_35_1	1403_2_498	485_6_1370	358_45_239
151_45_12	39_6_637	152_2_1237	1427_35_1861	203_03_427	463_2_1	1119_35_1	1403_2_488	485_6_1301	358_45_261
151_45_22	39_6_659	152_2_1187	1427_35_1886	203_03_439	463_2_1	1119_35_1	1403_2_501	485_6_1263	358_45_297
151_45_33	39_6_644	152_2_1227	1427_35_1867	203_03_457	463_2_1	1119_35_1	1403_2_530	485_6_1233	358_45_320
151_45_46	39_6_625	152_2_1221	1427_35_1855	203_03_492	463_2_1	1119_35_1	1403_2_559	485_6_1261	358_45_351
151_45_67	39_6_585	152_2_1147	1427_35_1849	203_03_499	463_2_1	1119_35_1	1403_2_549	485_6_1311	358_45_357
151_45_82	39_6_551	152_2_1072	1427_35_1779	203_03_466	463_2_1	1119_35_1	1403_2_571	485_6_1373	358_45_390
151_45_96	39_6_501	152_2_1023	1427_35_1671	203_03_411	463_2_1	1119_35_1	1403_2_651	485_6_1404	358_45_408
151_45_124	39_6_439	152_2_951	1427_35_1621	203_03_372	463_2_1	1119_35_1	1403_2_730	485_6_1438	358_45_423
151_45_139	39_6_385	152_2_904	1427_35_1524	203_03_339	463_2_1	1119_35_1	1403_2_773	485_6_1489	358_45_428
151_45_149	39_6_366	152_2_914	1427_35_1511	203_03_330	463_2_1	1119_35_1	1403_2_787	485_6_1469	358_45_408
151_45_135	39_6_356	152_2_916	1427_35_1526	203_03_312	463_2_1	1119_35_1	1403_2_800	485_6_1509	358_45_406
151_45_128	39_6_377	152_2_932	1427_35_1523	203_03_337	463_2_1	1119_35_1	1403_2_791	485_6_1496	358_45_424
151_45_109	39_6_372	152_2_926	1427_35_1537	203_03_381	463_2_1	1119_35_1	1403_2_758	485_6_1493	358_45_413
151_45_99	39_6_375	152_2_929	1427_35_1547	203_03_428	463_2_1	1119_35_1	1403_2_738	485_6_1438	358_45_391
151_45_91	39_6_384	152_2_914	1427_35_1519	203_03_453	463_2_1	1119_35_1	1403_2_740	485_6_1395	358_45_380
151_45_85	39_6_376	152_2_955	1427_35_1485	203_03_425	463_2_1	1119_35_1	1403_2_809	485_6_1391	358_45_367
151_45_76	39_6_371	152_2_923	1427_35_1492	203_03_399	463_2_1	1119_35_1	1403_2_899	485_6_1407	358_45_376
151_45_73	39_6_363	152_2_911	1427_35_1511	203_03_351	463_2_1	1119_35_1	1403_2_921	485_6_1390	358_45_381
151_45_55	39_6_358	152_2_934	1427_35_1568	203_03_334	463_2_1	1119_35_1	1403_2_921	485_6_1415	358_45_373
151_45_58	39_6_326	152_2_981	1427_35_1612	203_03_358	463_2_1	1119_35_1	1403_2_890	485_6_1399	358_45_364
151_45_68	39_6_287	152_2_1060	1427_35_1652	203_03_376	463_2_1	1119_35_1	1403_2_782	485_6_1411	358_45_357
151_45_85	39_6_256	152_2_1163	1427_35_1666	203_03_386	463_2_1	1119_35_1	1403_2_694	485_6_1427	358_45_342
151_45_96	39_6_246	152_2_1159	1427_35_1703	203_03_432	463_2_1	1119_35_1	1403_2_576	485_6_1439	358_45_339
151_45_98	39_6_248	152_2_1123	1427_35_1721	203_03_433	463_2_1	1119_35_1	1403_2_547	485_6_1452	358_45_358
151_45_121	39_6_248	152_2_1045	1427_35_1804	203_03_439	463_2_1	1119_35_1	1403_2_572	485_6_1449	358_45_360
151_45_132	39_6_262	152_2_996	1427_35_1876	203_03_406	463_2_1	1119_35_1	1403_2_575	485_6_1422	358_45_357
151_45_127	39_6_264	152_2_970	1427_35_1900	203_03_394	463_2_1	1119_35_1	1403_2_618	485_6_1408	358_45_359
151_45_137	39_6_252	152_2_932	1427_35_1937	203_03_393	463_2_1	1119_35_1	1403_2_648	485_6_1396	358_45_412
151_45_134	39_6_271	152_2_894	1427_35_1925	203_03_422	463_2_1	1119_35_1	1403_2_707	485_6_1387	358_45_435
151_45_145	39_6_298	152_2_890	1427_35_1929	203_03_411	463_2_1	1119_35_1	1403_2_756	485_6_1328	358_45_476
151_45_156	39_6_289	152_2_856	1427_35_1932	203_03_418	463_2_1	1119_35_1	1403_2_798	485_6_1364	358_45_494
151_45_148	39_6_280	152_2_852	1427_35_1989	203_03_401	463_2_1	1119_35_1	1403_2_806	485_6_1353	358_45_509
151_45_142	39_6_270	152_2_871	1427_35_2004	203_03_388	463_2_1	1119_35_1	1403_2_801	485_6_1322	358_45_526
151_45_143	39_6_277	152_2_889	1427_35_1981	203_03_364	463_2_1	1119_35_1	1403_2_785	485_6_1333	358_45_500
151_45_137	39_6_251	152_2_927	1427_35_1935	203_03_357	463_2_1	1119_35_1	1403_2_761	485_6_1280	358_45_495
151_45_141	39_6_275	152_2_890	1427_35_1880	203_03_377	463_2_1	1119_35_1	1403_2_697	485_6_1246	358_45_496
151_45_141	39_6_269	152_2_886	1427_35_1790	203_03_393	463_2_1	1119_35_1	1403_2_687	485_6_1260	358_45_482
151_45_138	39_6_266	152_2_915	1427_35_1748	203_03_413	463_2_1	1119_35_1	1403_2_753	485_6_1208	358_45_478
151_45_143	39_6_297	152_2_907	1427_35_1700	203_03_399	463_2_1	1119_35_1	1403_2_742	485_6_1258	358_45_468
151_45_154	39_6_309	152_2_933	1427_35_1630	203_03_375	463_2_1	1119_35_1	1403_2_763	485_6_1238	358_45_498
151_45_162	39_6_326	152_2_941	1427_35_1595	203_03_394	463_2_1	1119_35_1	1403_2_732	485_6_1221	358_45_507
151_45_152	39_6_342	152_2_980	1427_35_1506	203_03_413	463_2_1	1119_35_1	1403_2_743	485_6_1213	358_45_529
151_45_145	39_6_366	152_2_972	1427_35_1501	203_03_438	463_2_1	1119_35_1	1403_2_764	485_6_1172	358_45_540
151_45_136	39_6_389	152_2_939	1427_35_1491	203_03_413	463_2_1	1119_35_1	1403_2_800	485_6_1153	358_45_537
151_45_112	39_6_397	152_2_958	1427_35_1525	203_03_401	463_2_1	1119_35_1	1403_2_790	485_6_1156	358_45_535
151_45_94	39_6_402	152_2_983	1427_35_1529	203_03_414	463_2_1	1119_35_1	1403_2_792	485_6_1200	358_45_526
151_45_78	39_6_403	152_2_971	1427_35_1539	203_03_441	463_2_1	1119_35_1	1403_2_792	485_6_1199	358_45_514
151_45_69	39_6_419	152_2_970	1427_35_1556	203_03_463	463_2_1	1119_35_1	1403_2_728	485_6_1225	358_45_504
[truncated: 3,001 more rows]
[truncated: 2,114 more columns]
