# Supplementary material for: Environmental change makes robust ecological networks fragile
Source: Nat Commun. 2016 Aug 11;7:12462. doi: 10.1038/ncomms12462 (PMC4987532; doi:10.1038/ncomms12462)
Supplement: Supplementary Data 1 — Host-parasite networks and host extinction sequences in Avida experiments. The compressed archive includes the 100 co-evolved host-parasite networks and the host extinction sequences in the historical scenario. [file ncomms12462-s2.zip › Supplementary_data_S1/host_extinction_sequence_77.csv]

270_35_10	271_2_5	272_2_5	273_03_3	274_2_9	275_01_2	276_2_3	277_35_3	278_2_3	279_35_7	2143_03_2	3519_23_2	3518_2_2	3513_2_1	3512_1_2	3511_2_1	3510_2_1	3515_2_1	3514_2_1	2688_2_4	2689_2_2	2685_03_3	2686_25_6	99_2_3	98_2_1	91_2_8	90_0_1	93_35_8	92_2_5	95_2_10	94_35_4	97_2_15	96_2_8	1177_4_7	1176_2_5	1175_235_6	1174_2_4	1173_2_2	1172_04_2	1171_2_4	1170_2_3	1179_2_4	1178_2_7	876_23_1	877_4_4	3432_23_1	1227_2_2	875_235_1	1226_2_2	3434_35_2
1718_34_3	593_2_1	965_2_2	4026_2_2	4027_2_4	4024_2_1	4023_0_4	4021_2_2	643_4_7	4028_2_2	4029_4_1	344_12_3	345_2_1	346_2_3	347_2_12	340_1_2	341_2_8	3998_03_2	3997_2_1	3996_0_2	3995_2_2	3994_2_2	348_34_10	349_2_3	595_2_6	4844_2_2	2780_2_1	4933_4_1	2132_2_2	2919_2_1	961_2_1	594_2_1	4730_2_1	4736_2_1	4640_03_2	2318_2_2	2319_03_1	2316_3_6	2317_2_5	4738_2_2	2315_2_2	2312_2_1	2313_2_4	2311_02_2	4831_2_1	298_03_3	299_35_2	296_35_3	3237_12_1	295_2_3
4026_2_3	4027_2_9	4023_0_3	4021_2_4	643_4_6	4028_2_5	4029_4_1	344_12_1	345_2_1	346_2_3	347_2_13	340_1_3	341_2_7	342_2_3	3998_03_2	2918_2_2	3996_0_4	3995_2_3	3994_2_1	348_34_4	349_2_3	4844_2_3	4933_4_2	2132_2_1	2919_2_2	960_34_9	594_2_2	4730_2_3	4736_2_2	4640_03_4	2318_2_2	2316_3_2	2317_2_3	4738_2_2	2315_2_4	2312_2_1	2313_2_5	298_03_3	299_35_1	296_35_1	297_2_3	295_2_3	292_2_8	293_2_8	290_2_3	3773_2_4	3771_05_4	3770_2_2	4414_3_1	3774_2_4
1200_2_5	4026_2_2	4027_2_6	4023_0_8	4021_2_3	643_4_6	4028_2_4	4029_4_1	344_12_2	345_2_1	346_2_9	347_2_14	340_1_3	341_2_5	342_2_8	3998_03_1	2918_2_2	3996_0_4	3995_2_2	3994_2_1	348_34_5	349_2_1	4844_2_2	967_1_8	2919_2_4	960_34_7	4730_2_4	4736_2_2	4640_03_2	2318_2_2	2316_3_1	2317_2_3	4738_2_3	2315_2_8	2312_2_1	2313_2_4	298_03_4	299_35_1	296_35_1	297_2_2	295_2_5	292_2_7	293_2_9	290_2_2	3773_2_5	3771_05_5	3770_2_3	3774_2_3	3778_2_2	4522_03_1
1200_2_11	4026_2_1	4027_2_3	4023_0_11	4021_2_9	643_4_6	4028_2_7	344_12_2	345_2_1	346_2_10	347_2_18	340_1_4	341_2_4	342_2_7	3998_03_4	2918_2_5	3996_0_7	3995_2_1	3994_2_1	348_34_3	349_2_1	967_1_5	2919_2_5	960_34_10	4730_2_6	4736_2_3	4640_03_3	2318_2_2	2317_2_3	4738_2_2	2315_2_5	2313_2_4	298_03_1	296_35_1	297_2_4	295_2_3	292_2_11	293_2_9	290_2_5	3773_2_6	3771_05_4	3770_2_5	3774_2_3	3778_2_6	4655_2_4	271_2_16	272_2_6	273_03_5	274_2_21	4650_4_3
1200_2_10	4026_2_2	4027_2_6	4023_0_5	4021_2_14	4028_2_5	344_12_2	345_2_1	346_2_8	347_2_14	340_1_1	341_2_4	342_2_9	3998_03_3	2918_2_3	3996_0_7	3995_2_1	3994_2_1	348_34_2	349_2_1	967_1_1	960_34_10	4730_2_17	4736_2_4	4640_03_5	2317_2_7	4738_2_3	2315_2_3	2313_2_1	298_03_1	296_35_1	297_2_7	292_2_14	293_2_13	290_2_2	3773_2_6	3771_05_7	3770_2_7	3774_2_1	3778_2_2	4655_2_6	271_2_18	272_2_6	1138_2_11	274_2_11	4650_4_3	276_2_12	279_35_14	642_5_1	2262_2_4
4027_2_4	4023_0_6	4021_2_16	4028_2_8	344_12_2	345_2_1	346_2_14	347_2_7	340_1_2	341_2_3	342_2_10	3998_03_5	3996_0_5	3994_2_1	348_34_1	349_2_1	967_1_2	960_34_6	4730_2_17	4736_2_2	2317_2_5	4738_2_2	2315_2_5	2313_2_1	298_03_1	296_35_1	297_2_7	292_2_12	293_2_10	290_2_3	3773_2_7	3771_05_3	3770_2_6	3774_2_1	3778_2_3	4655_2_8	271_2_17	272_2_6	1138_2_7	274_2_7	4650_4_2	276_2_6	279_35_12	642_5_1	2262_2_6	2266_2_1	1130_35_1	2446_2_6	2447_35_4	2444_12_11
4027_2_4	4023_0_9	4021_2_17	4028_2_8	344_12_4	345_2_1	346_2_9	347_2_10	340_1_2	341_2_2	342_2_7	3998_03_2	3996_0_8	3994_2_1	349_2_1	967_1_4	960_34_7	4730_2_16	2317_2_5	4738_2_5	2315_2_8	296_35_1	297_2_6	292_2_17	293_2_6	290_2_4	3773_2_8	3770_2_5	3778_2_4	4655_2_9	271_2_20	272_2_5	1138_2_6	274_2_6	275_01_1	276_2_4	279_35_10	642_5_1	2262_2_4	2266_2_1	1130_35_1	2446_2_4	2447_35_4	2444_12_10	2449_2_13	109_35_1	102_2_1	103_2_12	101_2_5	106_23_10
4027_2_5	4023_0_9	4021_2_23	4028_2_9	344_12_4	345_2_1	346_2_17	347_2_6	340_1_3	341_2_4	342_2_5	3996_0_5	3994_2_1	349_2_1	4934_2_12	4730_2_22	2317_2_5	4738_2_6	2315_2_7	297_2_2	292_2_26	293_2_1	290_2_4	3773_2_4	3770_2_3	3778_2_4	4655_2_5	271_2_26	272_2_5	273_03_8	274_2_4	275_01_1	276_2_3	279_35_9	642_5_1	2262_2_4	2266_2_1	1130_35_1	2446_2_3	2447_35_1	2444_12_8	2449_2_10	109_35_1	102_2_3	103_2_20	101_2_3	106_23_4	107_2_1	104_34_8	105_35_36
4027_2_3	4023_0_7	4021_2_27	4028_2_9	344_12_3	345_2_1	346_2_21	347_2_4	340_1_5	341_2_5	342_2_5	3996_0_4	3994_2_1	4934_2_11	4730_2_19	2317_2_2	4738_2_6	2315_2_4	297_2_1	292_2_19	293_2_1	290_2_5	3773_2_3	3770_2_7	4655_2_6	271_2_26	272_2_5	273_03_7	274_2_1	275_01_1	276_2_5	279_35_10	642_5_1	2262_2_5	2266_2_1	2446_2_3	2447_35_1	2444_12_4	2449_2_15	109_35_1	102_2_1	103_2_15	101_2_2	106_23_2	107_2_1	104_34_13	105_35_45	2046_1_3	4811_2_3	2043_0_1
4027_2_3	4023_0_8	4021_2_24	4028_2_10	344_12_3	345_2_1	346_2_16	340_1_1	341_2_6	342_2_5	3996_0_2	3994_2_1	4934_2_8	4730_2_22	4738_2_4	2315_2_1	297_2_1	292_2_24	293_2_4	290_2_6	3773_2_5	3770_2_5	4655_2_4	271_2_27	272_2_6	273_03_4	274_2_2	275_01_1	276_2_5	279_35_4	2262_2_10	2266_2_1	2446_2_3	2444_12_2	2449_2_21	109_35_1	103_2_15	101_2_1	106_23_1	107_2_1	104_34_10	105_35_40	4811_2_3	3519_23_1	3513_2_5	3514_2_1	2688_2_13	2686_25_3	99_2_1	98_2_11
4027_2_4	4023_0_10	4021_2_22	4028_2_4	344_12_1	345_2_1	346_2_19	340_1_1	341_2_4	342_2_2	3996_0_1	3994_2_1	4934_2_11	4730_2_35	4738_2_3	2315_2_1	292_2_22	293_2_1	290_2_3	3773_2_5	3770_2_2	4655_2_3	271_2_27	272_2_5	273_03_3	274_2_1	275_01_1	276_2_7	279_35_1	2262_2_9	2266_2_1	2446_2_3	2449_2_16	109_35_1	103_2_17	101_2_1	106_23_1	107_2_1	104_34_18	105_35_64	4811_2_4	3513_2_4	2688_2_11	2686_25_2	99_2_1	98_2_12	91_2_3	93_35_10	95_2_32	96_2_1
4027_2_4	4023_0_9	4021_2_25	4028_2_2	344_12_1	345_2_1	346_2_19	340_1_2	341_2_9	342_2_1	3994_2_1	4934_2_10	4730_2_27	4738_2_2	2315_2_2	292_2_21	293_2_1	290_2_1	3773_2_4	3770_2_2	4655_2_2	271_2_30	272_2_5	273_03_4	274_2_4	275_01_1	276_2_9	2262_2_10	2266_2_1	2446_2_3	2449_2_11	109_35_1	103_2_13	106_23_1	107_2_1	104_34_26	105_35_85	4811_2_4	3513_2_4	2688_2_16	2686_25_3	99_2_1	98_2_11	93_35_16	95_2_30	96_2_1	1991_2_1	1990_0_1	1995_2_14	1997_1_8
3923_2_5	2580_2_1	3921_2_4	3924_013_1	1765_34_3	2068_2_2	3928_2_4	941_2_1	1855_0_17	4027_2_3	57_2_1	4023_0_12	2297_2_2	4021_2_16	3608_35_1	4028_2_5	1974_4_3	3258_2_3	1256_2_1	3555_2_3	471_46_1	3551_03_4	1940_2_20	4140_2_11	1945_2_1	818_2_3	819_2_3	346_2_19	340_1_1	162_4_65	342_2_1	1262_2_31	2107_34_1	813_05_1	814_35_65	815_2_49	816_5_14	2177_0_1	1991_2_1	1798_2_10	717_2_7	1792_2_44	1791_2_2	1797_2_2	1796_2_3	711_1_4	1794_2_25	1491_2_15	3331_4_2	3337_34_7
3923_2_8	2580_2_1	3921_2_1	1765_34_5	2068_2_1	3928_2_3	941_2_1	1855_0_13	4027_2_5	57_2_1	4023_0_22	4021_2_19	4028_2_8	1256_2_1	471_46_1	3551_03_2	1940_2_23	4140_2_11	1945_2_1	818_2_5	819_2_4	346_2_22	340_1_2	162_4_65	342_2_3	2107_34_1	813_05_1	814_35_50	815_2_62	816_5_28	2177_0_1	1991_2_1	1798_2_17	717_2_6	1792_2_41	1791_2_2	1797_2_1	1796_2_2	711_1_1	1794_2_18	1491_2_12	3337_34_7	3490_34_6	420_2_1	1498_2_18	960_34_4	3994_2_1	2709_4_3	1068_34_1	1702_2_15
3923_2_5	2580_2_1	1765_34_3	3928_2_3	941_2_1	1855_0_9	4027_2_7	57_2_1	4023_0_18	4021_2_23	4028_2_5	1256_2_1	471_46_1	1940_2_24	4140_2_7	1945_2_1	818_2_9	819_2_1	346_2_20	340_1_1	162_4_72	342_2_4	2107_34_1	813_05_1	814_35_32	815_2_59	816_5_18	2177_0_1	1991_2_1	1798_2_15	717_2_8	1792_2_46	1791_2_7	1797_2_2	1796_2_3	711_1_2	1794_2_19	1491_2_13	3337_34_5	3490_34_4	420_2_1	1498_2_19	960_34_2	3994_2_1	2709_4_3	1068_34_2	1702_2_17	422_2_1	1182_2_1	1707_2_5
3923_2_2	2580_2_1	1765_34_1	3928_2_3	1855_0_12	4027_2_3	57_2_1	4023_0_25	4021_2_22	4028_2_7	1256_2_1	471_46_1	1940_2_23	4140_2_9	1945_2_1	818_2_9	819_2_1	346_2_28	340_1_1	162_4_60	342_2_4	2107_34_1	813_05_1	814_35_22	815_2_47	816_5_14	2177_0_1	1991_2_1	1798_2_13	717_2_10	1792_2_51	1791_2_13	1797_2_3	1796_2_2	1794_2_23	1491_2_15	3337_34_1	3490_34_2	420_2_1	1498_2_17	960_34_2	2709_4_2	1068_34_1	1702_2_17	422_2_1	1182_2_1	1707_2_1	1708_2_20	1060_2_10	2315_2_4
3923_2_2	2580_2_1	1765_34_3	3928_2_3	1855_0_5	4027_2_5	57_2_1	4023_0_28	4021_2_24	4028_2_14	471_46_1	1940_2_15	4140_2_8	1945_2_1	818_2_17	819_2_1	346_2_30	340_1_1	162_4_55	342_2_3	2107_34_1	813_05_1	814_35_20	815_2_48	816_5_19	2177_0_1	1991_2_1	1798_2_10	717_2_9	1792_2_39	1791_2_11	1797_2_2	1796_2_1	1794_2_23	1491_2_11	420_2_1	1498_2_15	960_34_2	2709_4_3	1068_34_1	1702_2_18	422_2_1	1182_2_1	1708_2_24	1060_2_11	2315_2_3	1258_4_3	1669_2_1	1666_2_5	1390_1_8
2580_2_1	1765_34_4	3928_2_3	1855_0_6	4027_2_3	57_2_1	4023_0_25	4021_2_26	4028_2_17	471_46_1	1940_2_24	4140_2_5	1945_2_1	818_2_13	819_2_1	346_2_20	340_1_1	162_4_47	342_2_4	2107_34_1	813_05_1	814_35_12	815_2_57	816_5_6	2177_0_1	1991_2_1	1798_2_2	717_2_11	1792_2_37	1791_2_15	1797_2_6	1796_2_1	1794_2_20	1491_2_12	420_2_1	1498_2_24	2709_4_2	1068_34_1	1702_2_26	422_2_1	1708_2_28	1060_2_15	2315_2_6	1258_4_3	1669_2_1	1666_2_4	1390_1_5	1663_2_20	1629_4_34	1661_2_7
2580_2_1	1765_34_3	3928_2_7	1855_0_15	4027_2_1	57_2_1	4023_0_37	4021_2_20	4028_2_24	471_46_1	1940_2_23	4140_2_3	1945_2_1	818_2_15	819_2_1	346_2_23	340_1_1	162_4_35	342_2_3	2107_34_1	813_05_1	814_35_7	815_2_66	816_5_11	2177_0_1	1991_2_1	1798_2_5	717_2_14	1792_2_29	1791_2_15	1797_2_6	1794_2_23	1491_2_18	420_2_1	1498_2_21	2709_4_1	1068_34_3	1702_2_27	422_2_1	1708_2_25	1060_2_16	2315_2_5	1258_4_4	1669_2_1	1666_2_4	1390_1_6	1663_2_26	1629_4_42	1661_2_4	1087_2_11
2580_2_1	1765_34_4	3928_2_8	1855_0_17	4027_2_2	57_2_1	4023_0_29	4021_2_25	4028_2_28	1940_2_28	1945_2_1	818_2_21	819_2_1	346_2_28	340_1_1	162_4_40	342_2_4	2107_34_1	813_05_1	814_35_3	815_2_73	816_5_11	2177_0_1	1991_2_1	1798_2_4	717_2_10	1792_2_29	1791_2_14	1797_2_10	1794_2_22	1491_2_14	420_2_1	1498_2_14	1068_34_3	1702_2_34	422_2_1	1708_2_25	1060_2_15	2315_2_1	1258_4_2	1666_2_1	1390_1_7	1663_2_35	1629_4_30	1661_2_5	1087_2_14	1129_2_1	593_2_1	595_2_1	198_2_4
2580_2_1	1765_34_1	3928_2_8	1855_0_19	4027_2_2	57_2_1	4023_0_31	4021_2_17	4028_2_18	1940_2_37	1945_2_1	818_2_17	819_2_1	346_2_24	340_1_1	162_4_34	342_2_1	2107_34_1	813_05_1	814_35_2	815_2_74	816_5_12	2177_0_1	1991_2_1	1798_2_3	717_2_13	1792_2_36	1791_2_15	1797_2_10	1794_2_33	1491_2_16	1498_2_16	1068_34_3	1702_2_34	916_2_1	1708_2_22	1060_2_10	1258_4_4	1666_2_1	1390_1_10	1663_2_29	1629_4_32	1661_2_11	1087_2_13	1129_2_1	593_2_1	595_2_1	198_2_2	1081_05_11	596_0_9
2580_2_1	1765_34_2	3928_2_3	1855_0_18	4027_2_3	57_2_1	4023_0_36	4021_2_18	4028_2_24	1940_2_29	1945_2_1	818_2_25	819_2_1	346_2_23	340_1_1	162_4_31	342_2_1	2107_34_1	813_05_1	815_2_65	816_5_8	2177_0_1	1991_2_1	1798_2_7	717_2_11	1792_2_30	1791_2_8	1797_2_15	1794_2_27	1491_2_11	1498_2_14	1702_2_42	916_2_1	1708_2_26	1060_2_10	1666_2_1	1390_1_10	1663_2_28	1629_4_34	1661_2_7	1087_2_9	1129_2_1	593_2_1	595_2_1	198_2_1	1081_05_16	596_0_6	194_2_1	1122_2_8	196_235_16
2580_2_1	3928_2_2	4027_2_3	57_2_1	4023_0_32	4021_2_16	4028_2_21	1940_2_33	1945_2_1	818_2_21	819_2_1	346_2_22	340_1_1	162_4_31	342_2_3	2107_34_1	813_05_1	815_2_61	816_5_8	1991_2_1	1798_2_5	717_2_12	1792_2_31	1791_2_10	1797_2_16	1794_2_30	1491_2_16	1498_2_19	1702_2_28	916_2_1	1708_2_31	1060_2_19	1666_2_1	426_2_1	1663_2_34	1629_4_26	1661_2_9	1087_2_16	1129_2_1	593_2_1	595_2_1	198_2_1	1081_05_12	596_0_5	194_2_1	1122_2_3	196_235_16	191_4_62	190_03_1	1126_2_12
2580_2_1	3928_2_2	4027_2_1	57_2_1	4023_0_36	4021_2_14	4028_2_19	1940_2_32	1945_2_1	818_2_13	819_2_1	346_2_16	340_1_1	162_4_32	342_2_4	2107_34_1	813_05_1	815_2_63	816_5_7	1991_2_1	1798_2_4	717_2_18	1792_2_39	1791_2_6	1797_2_8	1794_2_37	1491_2_18	1498_2_26	1702_2_27	916_2_1	1708_2_39	1060_2_17	1666_2_1	426_2_1	1663_2_39	1629_4_32	1661_2_7	1087_2_15	1129_2_1	593_2_1	595_2_1	198_2_1	1081_05_13	596_0_4	194_2_1	196_235_20	191_4_64	190_03_1	1126_2_14	1127_46_8
2580_2_1	3928_2_3	4027_2_4	57_2_1	4023_0_29	4021_2_20	4028_2_27	1940_2_34	1945_2_1	818_2_14	819_2_1	346_2_21	340_1_1	162_4_32	2107_34_1	813_05_1	815_2_52	816_5_4	1991_2_1	1798_2_5	717_2_23	1792_2_31	1791_2_7	1797_2_8	1794_2_30	1491_2_26	1498_2_24	1702_2_29	916_2_1	1708_2_45	1060_2_23	1666_2_1	426_2_1	1663_2_50	1629_4_26	1661_2_5	1087_2_6	1129_2_1	593_2_1	595_2_1	198_2_1	1081_05_10	596_0_1	194_2_1	196_235_20	191_4_72	190_03_1	1126_2_15	1127_46_3	271_2_21
2580_2_1	3928_2_7	4027_2_5	57_2_1	4023_0_31	4021_2_25	4028_2_32	1940_2_33	1945_2_1	818_2_3	819_2_1	346_2_12	340_1_1	162_4_43	2107_34_1	813_05_1	815_2_64	816_5_8	1991_2_1	1798_2_5	717_2_22	1792_2_32	1791_2_8	1797_2_8	1794_2_45	1491_2_26	1498_2_21	1702_2_29	1708_2_57	1060_2_19	1666_2_1	426_2_1	1663_2_46	1629_4_18	1661_2_6	1087_2_10	1129_2_1	593_2_1	595_2_1	198_2_1	1081_05_10	1080_2_7	194_2_1	196_235_26	191_4_55	190_03_1	1126_2_23	1127_46_1	271_2_26	3145_2_3
2580_2_1	3928_2_14	4027_2_1	57_2_1	4023_0_36	4021_2_20	4028_2_31	1940_2_26	818_2_2	819_2_1	346_2_6	340_1_1	162_4_35	2107_34_1	813_05_1	815_2_60	816_5_8	1991_2_1	1798_2_6	717_2_26	1792_2_41	1791_2_9	1797_2_6	1794_2_54	1491_2_26	1498_2_21	1702_2_41	1708_2_54	1060_2_16	1666_2_1	426_2_1	1663_2_52	1629_4_31	1661_2_2	1087_2_13	1129_2_1	593_2_1	595_2_1	198_2_1	1081_05_10	1080_2_7	194_2_1	196_235_26	191_4_46	190_03_1	1126_2_18	969_34_399	271_2_28	3145_2_1	3146_2_44
2580_2_1	3928_2_13	4027_2_1	57_2_1	4023_0_36	4021_2_30	4028_2_45	1940_2_24	818_2_4	819_2_1	346_2_6	340_1_1	162_4_35	2107_34_1	815_2_55	816_5_5	1991_2_1	1798_2_4	717_2_36	1792_2_29	1791_2_10	1797_2_9	1794_2_48	1491_2_25	1498_2_21	1702_2_37	1708_2_44	1060_2_11	1666_2_1	426_2_1	1663_2_55	1629_4_32	1087_2_12	1129_2_1	593_2_1	595_2_1	198_2_1	1081_05_7	1080_2_4	194_2_1	196_235_22	191_4_57	190_03_1	1126_2_16	969_34_458	271_2_26	275_01_1	3146_2_48	3672_2_44	2825_05_9
2580_2_1	3928_2_17	4027_2_2	4023_0_31	4021_2_21	4028_2_36	1940_2_16	818_2_3	819_2_1	346_2_3	340_1_1	162_4_39	2107_34_1	815_2_68	816_5_6	1991_2_1	1798_2_3	717_2_25	1792_2_27	1791_2_15	1797_2_6	1794_2_58	1491_2_26	1498_2_17	1702_2_49	1708_2_48	1060_2_10	1666_2_1	426_2_1	1663_2_44	1629_4_26	1087_2_13	1129_2_1	593_2_1	595_2_1	198_2_1	1081_05_10	1080_2_5	194_2_1	196_235_17	191_4_60	190_03_1	1126_2_21	969_34_549	271_2_19	275_01_1	3146_2_65	3672_2_41	2825_05_14	2987_2_23
2580_2_1	3928_2_22	4027_2_4	4023_0_32	4021_2_31	4028_2_43	1940_2_22	818_2_4	819_2_1	346_2_3	340_1_1	162_4_34	2107_34_1	815_2_58	816_5_6	1991_2_1	1798_2_2	717_2_39	1792_2_17	1791_2_20	1797_2_7	1794_2_39	1491_2_31	1498_2_22	1702_2_61	1708_2_53	1060_2_6	1666_2_1	426_2_1	1663_2_48	1629_4_34	1087_2_11	593_2_1	595_2_1	198_2_1	1081_05_9	1080_2_7	194_2_1	196_235_19	191_4_71	190_03_1	1126_2_22	969_34_593	271_2_21	275_01_1	3146_2_53	3672_2_40	2825_05_13	2987_2_19	3022_2_15
2580_2_1	3928_2_25	4027_2_3	4023_0_31	4021_2_48	4028_2_51	1940_2_26	818_2_2	819_2_1	346_2_3	340_1_1	341_2_1	2107_34_1	815_2_41	816_5_10	1991_2_1	1798_2_3	717_2_42	1792_2_18	1791_2_14	1797_2_3	1794_2_28	1491_2_28	1498_2_27	1702_2_63	1708_2_49	1060_2_3	1666_2_1	426_2_1	1663_2_60	1629_4_36	1087_2_7	593_2_1	595_2_1	198_2_1	1081_05_4	1080_2_7	194_2_1	196_235_21	191_4_52	190_03_1	1126_2_20	969_34_671	271_2_19	3146_2_46	3672_2_49	2825_05_19	2987_2_24	3022_2_13	524_2_27
2580_2_1	3928_2_34	4027_2_4	4023_0_27	4021_2_42	4028_2_40	1940_2_28	818_2_1	819_2_1	340_1_1	341_2_1	2107_34_1	815_2_49	816_5_4	1991_2_1	1798_2_5	717_2_37	1792_2_22	1791_2_22	1797_2_1	1794_2_30	1491_2_29	1498_2_20	1702_2_70	1708_2_44	1060_2_1	1666_2_1	426_2_1	1663_2_56	1629_4_21	1087_2_4	593_2_1	595_2_1	198_2_1	1081_05_5	1080_2_7	194_2_1	196_235_24	191_4_42	190_03_1	1126_2_37	969_34_744	271_2_16	3146_2_55	3672_2_42	2825_05_20	2987_2_29	3022_2_7	524_2_23	522_2_38
2580_2_1	3928_2_37	4027_2_4	4023_0_29	4021_2_47	4028_2_50	1940_2_29	819_2_1	340_1_1	341_2_1	2107_34_1	815_2_28	816_5_3	1991_2_1	1798_2_7	717_2_36	1792_2_25	1791_2_32	1797_2_3	1794_2_24	1491_2_28	1498_2_19	1702_2_67	1708_2_47	1060_2_3	1666_2_1	426_2_1	1663_2_58	1629_4_31	1087_2_3	593_2_1	595_2_1	198_2_1	1081_05_3	1080_2_9	194_2_1	196_235_24	191_4_39	190_03_1	1126_2_44	969_34_809	271_2_18	3146_2_36	3672_2_44	2825_05_12	2987_2_25	3022_2_8	524_2_17	522_2_32	523_2_22
2580_2_1	3928_2_37	4027_2_4	4023_0_23	4021_2_53	4028_2_58	1940_2_28	819_2_1	340_1_1	341_2_1	2107_34_1	815_2_25	816_5_5	1991_2_1	1798_2_2	717_2_35	1792_2_38	1791_2_26	1797_2_3	1794_2_30	1491_2_31	1498_2_20	1702_2_79	1708_2_40	1060_2_1	1666_2_1	426_2_1	1663_2_52	1629_4_29	593_2_1	595_2_1	198_2_1	1081_05_3	1080_2_2	194_2_1	196_235_28	191_4_38	1126_2_42	969_34_789	271_2_18	3146_2_41	3672_2_45	2825_05_8	2987_2_24	3022_2_8	524_2_16	522_2_42	523_2_26	1016_2_1	1017_2_5
2580_2_1	3928_2_47	4027_2_4	4023_0_18	4021_2_57	4028_2_58	1940_2_29	819_2_1	340_1_1	341_2_1	2107_34_1	815_2_26	816_5_8	1991_2_1	1798_2_2	717_2_34	1792_2_32	1791_2_24	1797_2_2	1794_2_35	1491_2_32	1498_2_21	1702_2_67	1708_2_49	1060_2_1	1666_2_1	426_2_1	1663_2_48	1629_4_30	593_2_1	595_2_1	198_2_1	1081_05_6	1080_2_4	194_2_1	196_235_32	191_4_36	1126_2_47	969_34_725	271_2_16	3146_2_43	3672_2_39	2825_05_7	2987_2_38	3022_2_8	524_2_17	522_2_44	523_2_20	1016_2_1	1017_2_11
2580_2_1	3928_2_37	4023_0_15	4021_2_53	4028_2_74	1940_2_30	819_2_1	340_1_1	341_2_1	2107_34_1	815_2_19	816_5_9	1991_2_1	2913_1_21	717_2_39	1792_2_28	1791_2_33	1797_2_4	1794_2_26	1491_2_29	1498_2_35	1702_2_59	1708_2_44	1060_2_1	1666_2_1	426_2_1	292_2_10	1629_4_35	593_2_1	595_2_1	198_2_1	1081_05_3	1080_2_2	194_2_1	196_235_39	191_4_34	1126_2_44	969_34_560	271_2_13	3146_2_28	3672_2_37	2825_05_5	2987_2_28	3022_2_7	524_2_16	522_2_43	523_2_19	1016_2_1	1017_2_14	1407_2_31
2580_2_1	3928_2_46	4023_0_19	4021_2_67	4028_2_64	1940_2_37	819_2_1	340_1_1	341_2_1	2107_34_1	815_2_32	816_5_18	1991_2_1	2913_1_19	717_2_46	1792_2_28	1791_2_26	1797_2_5	1794_2_31	1491_2_29	1498_2_33	1702_2_58	1708_2_31	1060_2_1	1666_2_1	426_2_1	292_2_13	1629_4_23	593_2_1	595_2_1	198_2_1	1081_05_2	194_2_1	196_235_53	191_4_26	1126_2_29	969_34_438	271_2_14	3146_2_29	3672_2_46	2825_05_3	2987_2_30	3022_2_9	524_2_18	522_2_51	523_2_26	1016_2_1	1017_2_15	1407_2_31	529_2_33
2580_2_1	3928_2_39	4023_0_21	4021_2_92	4028_2_68	1940_2_42	819_2_1	340_1_1	341_2_1	2107_34_1	815_2_29	816_5_25	1991_2_1	2913_1_27	717_2_41	1792_2_17	1791_2_32	1797_2_2	1794_2_36	1491_2_17	1498_2_42	1702_2_81	1708_2_34	1060_2_1	1666_2_1	426_2_1	292_2_9	1629_4_29	593_2_1	595_2_1	198_2_1	1081_05_2	194_2_1	196_235_63	191_4_20	1126_2_33	969_34_323	271_2_18	3146_2_21	3672_2_44	2825_05_1	2987_2_37	3022_2_10	524_2_24	522_2_43	523_2_18	1016_2_1	1017_2_16	1407_2_28	529_2_39
2580_2_1	3928_2_45	4023_0_33	4021_2_111	4028_2_72	1940_2_40	819_2_1	340_1_1	341_2_1	2107_34_1	815_2_20	816_5_32	1991_2_1	2913_1_19	717_2_42	1792_2_19	1791_2_24	1797_2_2	1794_2_44	1491_2_21	1498_2_26	1702_2_57	1708_2_23	1060_2_1	1666_2_1	426_2_1	292_2_7	1629_4_35	593_2_1	595_2_1	198_2_1	1081_05_4	194_2_1	196_235_90	191_4_18	1126_2_25	969_34_253	271_2_14	3146_2_21	3672_2_50	2987_2_33	3022_2_9	524_2_27	522_2_50	523_2_32	1016_2_1	1017_2_14	1407_2_27	529_2_22	2446_2_13
2580_2_1	3928_2_62	4023_0_37	4021_2_106	4028_2_78	1940_2_45	819_2_1	340_1_1	341_2_1	2107_34_1	815_2_21	816_5_35	1991_2_1	2913_1_13	717_2_44	1792_2_14	1791_2_28	1797_2_1	1794_2_59	1491_2_19	1498_2_24	1702_2_73	1708_2_21	1666_2_1	426_2_1	1663_2_33	1629_4_33	593_2_1	595_2_1	198_2_1	1081_05_3	194_2_1	196_235_129	191_4_16	1126_2_24	969_34_237	271_2_20	3146_2_16	3672_2_46	2987_2_30	3022_2_12	524_2_38	522_2_56	523_2_24	1016_2_1	1017_2_11	1407_2_30	529_2_8	2446_2_10	5006_2_2
2580_2_1	3928_2_43	4023_0_41	4021_2_108	4028_2_89	1940_2_38	819_2_1	340_1_1	341_2_1	2107_34_1	815_2_23	816_5_33	2913_1_8	717_2_31	1792_2_20	1791_2_35	1797_2_2	1794_2_56	1491_2_23	1498_2_32	1702_2_79	1708_2_21	1666_2_1	426_2_1	1663_2_30	1629_4_28	593_2_1	595_2_1	198_2_1	1081_05_2	194_2_1	196_235_148	191_4_11	1126_2_27	969_34_216	271_2_23	3146_2_15	3672_2_48	2987_2_33	3022_2_13	524_2_33	522_2_49	523_2_25	1016_2_1	1017_2_9	1407_2_24	529_2_6	2446_2_17	5006_2_2	441_34_1
2580_2_1	3928_2_60	4023_0_40	4021_2_117	4028_2_98	1940_2_38	819_2_1	340_1_1	341_2_1	815_2_19	816_5_38	2913_1_5	717_2_38	1792_2_26	1791_2_32	1797_2_4	1794_2_57	1491_2_17	1498_2_23	1702_2_79	1708_2_19	1666_2_1	426_2_1	1663_2_34	1629_4_16	593_2_1	595_2_1	198_2_1	597_2_6	194_2_1	196_235_178	191_4_10	1126_2_23	969_34_182	271_2_24	3146_2_22	3672_2_44	2987_2_36	3022_2_20	524_2_33	522_2_56	523_2_29	1016_2_1	1017_2_6	1407_2_31	529_2_7	2446_2_17	5006_2_2	1331_34_22	4190_2_17
2580_2_1	3928_2_46	4023_0_31	4021_2_118	4028_2_84	1940_2_41	819_2_1	340_1_1	341_2_1	815_2_26	816_5_33	2913_1_2	717_2_30	1792_2_24	1791_2_35	1797_2_2	1794_2_56	1491_2_20	1498_2_25	1702_2_87	1708_2_9	1666_2_1	426_2_1	1663_2_24	1629_4_17	593_2_1	595_2_1	198_2_1	597_2_9	194_2_1	1123_2_24	191_4_7	1126_2_17	969_34_170	271_2_22	3146_2_9	3672_2_40	2987_2_27	3022_2_21	524_2_47	522_2_51	523_2_28	1016_2_1	1017_2_8	1407_2_36	529_2_6	2446_2_26	5006_2_3	1331_34_28	4190_2_18
2580_2_1	3928_2_41	4023_0_31	4021_2_127	4028_2_97	1940_2_40	819_2_1	340_1_1	815_2_23	816_5_24	2913_1_4	717_2_17	1792_2_19	1791_2_39	1797_2_4	1794_2_55	1491_2_23	1498_2_32	1702_2_92	1708_2_14	1666_2_1	426_2_1	1663_2_19	5188_2_41	593_2_1	595_2_1	198_2_1	597_2_8	194_2_1	1123_2_15	191_4_9	1126_2_26	969_34_164	271_2_14	3146_2_6	3672_2_32	2987_2_22	3022_2_19	524_2_27	522_2_29	523_2_32	1016_2_1	1017_2_4	1407_2_26	529_2_11	2446_2_27	5006_2_1	1331_34_31	4190_2_18	103_2_13
2580_2_1	3928_2_42	4023_0_30	4021_2_112	4028_2_104	1940_2_38	819_2_1	340_1_1	815_2_27	816_5_27	2913_1_4	717_2_19	1792_2_13	1791_2_41	1797_2_4	1794_2_48	1491_2_18	1498_2_35	1702_2_92	1708_2_11	1666_2_1	426_2_1	1663_2_19	5188_2_46	593_2_1	595_2_1	198_2_1	597_2_13	194_2_1	1123_2_16	191_4_11	1126_2_22	969_34_166	271_2_9	3146_2_5	3672_2_37	2987_2_20	3022_2_21	524_2_28	522_2_33	523_2_39	1016_2_1	1017_2_4	1407_2_31	529_2_4	2446_2_17	1331_34_38	4190_2_16	103_2_13	105_35_243
2580_2_1	3928_2_37	4023_0_22	4021_2_112	4028_2_76	1940_2_30	819_2_1	340_1_1	815_2_38	816_5_27	2913_1_5	717_2_12	1792_2_14	1791_2_44	1797_2_1	1794_2_41	1491_2_19	1498_2_37	4730_2_43	1708_2_12	1666_2_1	426_2_1	1663_2_14	5188_2_39	593_2_1	595_2_1	198_2_1	597_2_19	194_2_1	1123_2_18	191_4_14	1126_2_25	969_34_178	271_2_8	3146_2_6	3672_2_35	2987_2_20	3022_2_10	524_2_21	522_2_23	523_2_32	1016_2_1	1017_2_8	1407_2_44	529_2_7	2446_2_14	1331_34_40	4190_2_28	103_2_20	105_35_188
2580_2_1	3928_2_58	4023_0_15	4021_2_113	4028_2_80	1940_2_30	819_2_1	340_1_1	815_2_32	816_5_16	2913_1_7	717_2_24	1792_2_19	1791_2_47	1794_2_32	1491_2_22	1498_2_33	4730_2_40	1708_2_17	1666_2_1	426_2_1	1663_2_19	5188_2_30	593_2_1	595_2_1	198_2_1	597_2_22	194_2_1	1123_2_16	191_4_16	1126_2_24	969_34_189	271_2_7	3146_2_8	3672_2_38	2987_2_10	3022_2_10	524_2_20	522_2_25	523_2_28	1016_2_1	1017_2_3	1407_2_47	529_2_5	2446_2_6	1331_34_49	4190_2_21	103_2_22	105_35_156	1848_0_45
2580_2_1	3928_2_54	4023_0_12	4021_2_97	4028_2_64	1940_2_39	819_2_1	340_1_1	815_2_42	816_5_18	2913_1_1	717_2_26	1792_2_15	1791_2_41	1794_2_26	1491_2_14	1498_2_37	4730_2_32	1708_2_15	1666_2_1	426_2_1	1663_2_19	5188_2_29	593_2_1	595_2_1	198_2_1	597_2_20	194_2_1	1123_2_19	191_4_13	1126_2_24	969_34_198	271_2_6	3146_2_12	3672_2_43	2987_2_11	3022_2_5	524_2_35	522_2_34	523_2_22	1016_2_1	1017_2_2	1407_2_47	529_2_4	2446_2_11	1331_34_56	4190_2_20	103_2_27	105_35_137	1848_0_38
2580_2_1	3928_2_45	4023_0_7	4021_2_122	4028_2_90	1940_2_36	819_2_1	340_1_1	815_2_35	816_5_19	2913_1_2	717_2_24	1792_2_8	1791_2_46	1794_2_22	1491_2_20	1498_2_37	4730_2_35	1708_2_22	1666_2_1	1663_2_16	5188_2_22	593_2_1	595_2_1	198_2_1	597_2_20	194_2_1	1123_2_15	191_4_17	1126_2_28	969_34_204	271_2_4	3146_2_16	3672_2_55	2987_2_5	3022_2_5	524_2_20	522_2_35	523_2_14	1016_2_1	1017_2_1	1407_2_50	529_2_2	2446_2_20	1331_34_53	4190_2_24	103_2_38	105_35_112	1848_0_22	906_2_192
2580_2_1	3928_2_58	4023_0_7	4021_2_101	4028_2_104	1940_2_50	819_2_1	815_2_26	816_5_20	717_2_30	1792_2_8	1791_2_36	1794_2_22	1491_2_27	1498_2_46	4730_2_36	1708_2_23	1666_2_1	1663_2_17	5188_2_36	593_2_1	595_2_1	198_2_1	597_2_22	194_2_1	1123_2_12	191_4_20	1126_2_25	969_34_206	271_2_1	3146_2_26	3672_2_62	2987_2_6	3022_2_6	524_2_25	522_2_33	523_2_12	1016_2_1	1017_2_1	1407_2_57	529_2_1	2446_2_11	1331_34_38	4190_2_16	103_2_39	105_35_123	1848_0_27	906_2_193	905_2_44	1842_2_31
2580_2_1	3928_2_47	4023_0_8	4021_2_102	4028_2_91	1940_2_44	819_2_1	815_2_28	816_5_19	717_2_22	1792_2_8	1791_2_28	1794_2_28	1491_2_31	1498_2_54	4730_2_33	1708_2_27	1666_2_1	1663_2_16	5188_2_35	593_2_1	595_2_1	198_2_1	597_2_28	194_2_1	1123_2_6	191_4_16	1126_2_14	969_34_184	271_2_1	3146_2_18	3672_2_68	2987_2_6	3022_2_4	524_2_26	522_2_37	523_2_16	1016_2_1	1400_5_59	1407_2_59	529_2_3	2446_2_17	1331_34_39	4190_2_18	103_2_58	105_35_110	1848_0_30	906_2_194	905_2_35	1842_2_30
2580_2_1	3928_2_49	4023_0_14	4021_2_90	4028_2_113	1940_2_50	819_2_1	815_2_23	816_5_17	717_2_33	1792_2_5	1791_2_38	1794_2_22	1491_2_33	1498_2_41	4730_2_47	1708_2_22	1666_2_1	1663_2_18	5188_2_26	593_2_1	595_2_1	198_2_1	597_2_19	194_2_1	1123_2_10	191_4_18	1126_2_16	969_34_167	271_2_1	3146_2_20	3672_2_68	2987_2_5	3022_2_5	524_2_26	522_2_30	523_2_16	1016_2_1	1400_5_66	1407_2_54	529_2_4	2446_2_11	1331_34_40	4190_2_23	103_2_42	105_35_95	1848_0_29	906_2_218	905_2_49	1842_2_26
2580_2_1	3928_2_44	4023_0_16	4021_2_87	4028_2_108	1940_2_45	819_2_1	815_2_29	816_5_22	717_2_37	1792_2_6	1791_2_24	1794_2_16	1491_2_40	1498_2_37	4730_2_35	1708_2_20	1666_2_1	1663_2_15	5188_2_39	593_2_1	595_2_1	198_2_1	597_2_20	194_2_1	1123_2_14	191_4_20	1126_2_11	969_34_127	271_2_1	3146_2_24	3672_2_64	2987_2_7	3022_2_10	524_2_31	522_2_44	523_2_19	1400_5_61	1407_2_69	529_2_1	2446_2_15	1331_34_30	4190_2_21	103_2_44	105_35_83	1848_0_29	906_2_210	905_2_51	1842_2_45	31_2_99
2580_2_1	3928_2_31	4023_0_15	4021_2_82	4028_2_98	1940_2_44	819_2_1	815_2_27	816_5_17	717_2_39	1792_2_6	1791_2_23	1794_2_22	1491_2_42	1498_2_30	4730_2_35	1708_2_25	1666_2_1	1663_2_6	1629_4_22	593_2_1	595_2_1	198_2_1	597_2_20	194_2_1	1123_2_12	191_4_17	1126_2_17	3686_2_101	271_2_1	3146_2_21	3672_2_62	2987_2_6	3022_2_8	524_2_26	522_2_36	523_2_20	1400_5_54	1407_2_66	2446_2_11	1331_34_35	4190_2_29	103_2_50	105_35_66	1848_0_20	906_2_214	905_2_62	1842_2_46	31_2_116	909_2_2
2580_2_1	3928_2_28	4023_0_20	4021_2_82	4028_2_100	1940_2_35	819_2_1	815_2_34	816_5_10	717_2_40	1792_2_2	1791_2_20	1794_2_22	1491_2_49	1498_2_26	4730_2_37	1708_2_21	1666_2_1	1663_2_8	1629_4_20	593_2_1	595_2_1	198_2_1	597_2_22	194_2_1	1123_2_16	191_4_19	1126_2_25	3686_2_105	271_2_1	3146_2_27	3672_2_68	2987_2_8	3022_2_12	524_2_33	522_2_40	523_2_16	1400_5_52	1407_2_87	2446_2_17	1331_34_35	4190_2_26	103_2_45	105_35_71	1848_0_21	906_2_201	905_2_66	1842_2_49	31_2_123	909_2_2
2580_2_1	3928_2_18	4023_0_21	4021_2_80	4028_2_63	1940_2_26	819_2_1	815_2_35	816_5_9	717_2_49	1792_2_2	1791_2_25	1794_2_23	1491_2_47	1498_2_31	4730_2_32	1708_2_21	1666_2_1	1663_2_11	1629_4_20	593_2_1	595_2_1	198_2_1	597_2_26	194_2_1	1123_2_16	191_4_21	1126_2_27	3686_2_112	271_2_1	3146_2_17	3672_2_68	2987_2_9	3022_2_8	524_2_34	522_2_56	523_2_21	1400_5_49	1407_2_106	2446_2_28	1331_34_32	4190_2_27	103_2_46	105_35_71	1848_0_15	906_2_216	905_2_69	1842_2_57	31_2_133	909_2_2
2580_2_1	3928_2_22	4023_0_27	4021_2_74	4028_2_67	1940_2_22	819_2_1	815_2_32	816_5_13	717_2_43	1792_2_4	1791_2_23	1794_2_22	1491_2_47	1498_2_27	4730_2_46	1708_2_23	1666_2_1	1663_2_18	1629_4_20	593_2_1	595_2_1	198_2_1	597_2_31	194_2_1	1123_2_14	191_4_20	1126_2_23	3686_2_84	271_2_1	3146_2_23	3672_2_66	2987_2_7	3022_2_9	524_2_34	522_2_41	523_2_21	1400_5_59	1407_2_109	2446_2_19	1331_34_23	4190_2_27	103_2_41	105_35_60	1848_0_14	906_2_202	905_2_74	1842_2_48	31_2_150	909_2_4
2580_2_1	3928_2_30	4023_0_27	4021_2_80	4028_2_65	1940_2_21	819_2_1	815_2_35	816_5_10	717_2_46	1792_2_6	1791_2_27	1794_2_22	1491_2_53	1498_2_31	4730_2_41	1708_2_23	1666_2_1	1663_2_20	1629_4_21	593_2_1	595_2_1	198_2_1	597_2_31	194_2_1	1123_2_9	191_4_20	1126_2_25	3686_2_91	271_2_1	3146_2_27	3672_2_61	2987_2_5	3022_2_11	524_2_38	522_2_41	523_2_21	1400_5_50	1407_2_127	2446_2_27	1331_34_20	4190_2_25	103_2_44	105_35_56	1848_0_6	906_2_198	905_2_64	1842_2_60	31_2_161	909_2_3
2580_2_1	3928_2_23	4023_0_20	4021_2_76	4028_2_64	1940_2_21	819_2_1	815_2_32	816_5_8	717_2_33	1792_2_4	1791_2_26	1794_2_28	1491_2_53	1498_2_39	4730_2_42	1708_2_26	1666_2_1	1663_2_18	1629_4_18	593_2_1	595_2_1	198_2_1	597_2_33	194_2_1	1123_2_9	191_4_20	1126_2_24	3686_2_96	271_2_1	3146_2_24	3672_2_64	3022_2_10	524_2_38	522_2_28	523_2_23	1400_5_49	1407_2_114	2446_2_28	1331_34_35	4190_2_31	103_2_41	105_35_64	1848_0_2	906_2_197	905_2_59	1842_2_52	31_2_161	909_2_3	1537_2_1
2580_2_1	3928_2_20	4023_0_16	4021_2_75	4028_2_69	1940_2_16	819_2_1	815_2_40	816_5_4	717_2_29	1792_2_3	1791_2_24	1794_2_27	1491_2_55	1498_2_39	4730_2_51	1708_2_26	1666_2_1	1663_2_25	1629_4_27	593_2_1	595_2_1	198_2_1	597_2_22	194_2_1	1123_2_12	191_4_22	1126_2_41	3686_2_100	271_2_1	3146_2_27	3672_2_51	3022_2_9	524_2_26	522_2_27	523_2_12	1400_5_55	1407_2_119	2446_2_30	1331_34_52	4190_2_24	103_2_50	105_35_59	906_2_208	905_2_58	1842_2_53	31_2_147	909_2_3	1537_2_1	640_2_1
2580_2_1	3928_2_21	4023_0_18	4021_2_79	4028_2_68	1940_2_21	819_2_1	815_2_45	816_5_4	717_2_21	1792_2_2	1791_2_27	1794_2_28	1491_2_56	1498_2_49	4730_2_40	1708_2_34	1666_2_1	1663_2_20	1629_4_17	593_2_1	595_2_1	198_2_1	597_2_17	194_2_1	1123_2_16	191_4_22	1126_2_46	3686_2_104	271_2_1	3146_2_22	3672_2_49	3022_2_13	524_2_36	522_2_38	523_2_9	1400_5_44	1407_2_136	2446_2_43	1331_34_44	4190_2_27	103_2_39	105_35_50	906_2_205	905_2_32	1842_2_68	31_2_151	909_2_2	1537_2_1	640_2_1
2580_2_1	3928_2_18	4023_0_18	4021_2_80	4028_2_63	1940_2_29	819_2_1	815_2_53	816_5_6	717_2_23	1792_2_2	1791_2_16	1794_2_30	1491_2_54	1498_2_45	4730_2_51	1708_2_54	1666_2_1	1663_2_13	1629_4_17	593_2_1	595_2_1	198_2_1	597_2_15	194_2_1	1123_2_24	191_4_26	1126_2_37	3686_2_110	271_2_1	3146_2_12	3672_2_56	3022_2_10	524_2_48	522_2_40	523_2_11	1400_5_44	1407_2_112	2446_2_34	1331_34_49	4190_2_33	103_2_42	105_35_61	906_2_222	905_2_35	1842_2_67	31_2_139	909_2_1	1537_2_1	640_2_1
2580_2_1	3928_2_12	4023_0_16	4021_2_94	4028_2_69	1940_2_37	819_2_1	815_2_41	816_5_7	717_2_24	1792_2_4	1791_2_17	1794_2_28	1491_2_57	1498_2_53	4730_2_57	1708_2_48	1666_2_1	1663_2_17	1629_4_10	593_2_1	595_2_1	198_2_1	597_2_9	194_2_1	1123_2_34	191_4_28	1126_2_44	3686_2_97	271_2_1	3146_2_15	3672_2_47	3022_2_7	524_2_30	522_2_36	523_2_8	1400_5_48	1407_2_116	2446_2_36	1331_34_70	4190_2_20	103_2_31	105_35_64	906_2_231	905_2_35	1842_2_59	31_2_140	909_2_2	1537_2_1	640_2_1
2580_2_1	3928_2_12	4023_0_21	4021_2_84	4028_2_70	1940_2_30	819_2_1	815_2_46	816_5_8	717_2_24	1792_2_5	1791_2_21	1794_2_32	1491_2_57	1498_2_45	4730_2_42	1708_2_50	1666_2_1	1663_2_16	1629_4_13	593_2_1	595_2_1	198_2_1	597_2_11	194_2_1	1123_2_29	191_4_30	1126_2_51	3686_2_90	271_2_1	3146_2_10	3672_2_50	3022_2_7	524_2_37	522_2_30	523_2_9	1400_5_45	1407_2_114	2446_2_32	1331_34_83	4190_2_17	103_2_27	105_35_76	906_2_224	905_2_35	1842_2_70	31_2_160	909_2_2	1537_2_1	640_2_1
2580_2_1	3928_2_19	4023_0_19	4021_2_79	4028_2_78	1940_2_33	819_2_1	815_2_48	816_5_6	717_2_19	1792_2_5	1791_2_25	1794_2_33	1491_2_68	1498_2_47	4730_2_60	1708_2_54	1666_2_1	1663_2_17	1629_4_14	593_2_1	595_2_1	198_2_1	597_2_7	194_2_1	1123_2_39	191_4_41	1126_2_44	3686_2_68	271_2_1	3146_2_15	3672_2_52	3022_2_8	524_2_39	522_2_24	523_2_14	1400_5_30	1407_2_109	2446_2_37	1331_34_76	4190_2_17	103_2_32	105_35_68	906_2_217	905_2_50	1842_2_53	31_2_150	1537_2_1	640_2_1	1535_2_56
2580_2_1	3928_2_20	4023_0_16	4021_2_84	4028_2_88	1940_2_30	819_2_1	815_2_48	816_5_12	717_2_31	1792_2_8	1791_2_21	1794_2_28	1491_2_74	1498_2_59	4730_2_66	1708_2_54	1666_2_1	1663_2_24	1629_4_13	595_2_1	198_2_1	597_2_8	194_2_1	1123_2_34	191_4_34	1126_2_48	3686_2_68	271_2_1	3146_2_20	3672_2_58	3022_2_7	524_2_36	522_2_28	523_2_11	1400_5_27	1407_2_118	2446_2_50	447_2_1	4190_2_20	103_2_36	105_35_51	906_2_246	905_2_41	1842_2_51	31_2_135	1537_2_1	640_2_1	1535_2_48	645_4_1
2580_2_1	3928_2_19	4023_0_19	4021_2_63	4028_2_83	1940_2_27	819_2_1	815_2_42	816_5_10	717_2_25	1792_2_11	1791_2_18	1794_2_25	1491_2_67	1498_2_51	4730_2_62	1708_2_63	1666_2_1	1663_2_12	1629_4_11	595_2_1	198_2_1	597_2_11	194_2_1	1123_2_32	191_4_41	1126_2_41	3686_2_53	3146_2_15	3672_2_64	3022_2_5	524_2_39	522_2_33	523_2_17	1400_5_34	1407_2_126	2446_2_41	447_2_1	4190_2_17	103_2_40	105_35_44	906_2_236	905_2_33	1842_2_44	31_2_148	1537_2_1	640_2_1	1535_2_77	645_4_1	1531_2_16
2580_2_1	3928_2_23	4023_0_17	4021_2_71	4028_2_81	1940_2_32	819_2_1	815_2_41	816_5_15	717_2_26	1792_2_12	1791_2_17	1794_2_28	1491_2_63	1498_2_41	4730_2_60	1708_2_70	1666_2_1	1663_2_13	1629_4_7	595_2_1	198_2_1	597_2_6	194_2_1	1123_2_32	191_4_44	1126_2_31	3686_2_40	3146_2_20	3672_2_54	3022_2_3	524_2_33	522_2_34	523_2_12	1400_5_39	1407_2_147	2446_2_55	447_2_1	4190_2_15	103_2_29	105_35_43	906_2_256	905_2_32	1842_2_47	31_2_149	1537_2_1	640_2_1	1535_2_77	645_4_1	1531_2_8
2580_2_1	3928_2_19	4023_0_14	4021_2_58	4028_2_94	1940_2_33	819_2_1	815_2_41	816_5_13	717_2_28	1792_2_9	1791_2_20	1794_2_13	1491_2_70	1498_2_46	4730_2_74	1708_2_67	1666_2_1	1663_2_13	1629_4_6	595_2_1	198_2_1	597_2_8	194_2_1	1123_2_15	191_4_30	1126_2_30	3686_2_37	3146_2_25	3672_2_63	3022_2_6	524_2_26	522_2_44	523_2_10	1400_5_35	1407_2_160	1339_03_1	447_2_1	4190_2_19	103_2_25	105_35_50	906_2_280	905_2_24	1842_2_47	31_2_152	1537_2_1	640_2_1	1535_2_83	645_4_1	1531_2_15
3928_2_18	4023_0_15	4021_2_52	4028_2_82	1940_2_52	819_2_1	815_2_37	816_5_9	717_2_26	1792_2_11	1791_2_26	1794_2_4	1491_2_50	1498_2_44	4730_2_66	1708_2_72	1666_2_1	1663_2_12	1629_4_7	595_2_1	198_2_1	597_2_9	194_2_1	1123_2_6	191_4_35	1126_2_28	3686_2_30	3146_2_18	3672_2_68	3022_2_11	524_2_50	522_2_42	523_2_10	1400_5_27	1407_2_166	2446_2_43	447_2_1	4190_2_32	103_2_31	105_35_69	906_2_259	905_2_23	1842_2_43	31_2_161	1537_2_1	640_2_1	1535_2_83	645_4_1	1531_2_14	433_2_1
3928_2_19	4023_0_20	4021_2_53	4028_2_92	1940_2_50	819_2_1	815_2_46	816_5_8	717_2_20	1792_2_14	1791_2_21	1794_2_8	1491_2_55	1498_2_40	4730_2_68	1708_2_64	1666_2_1	1663_2_10	1629_4_4	595_2_1	198_2_1	597_2_2	194_2_1	1123_2_6	191_4_28	1126_2_18	3686_2_35	3146_2_30	3672_2_72	3022_2_11	524_2_56	522_2_39	523_2_10	1400_5_31	1407_2_160	2446_2_42	447_2_1	4190_2_24	103_2_25	105_35_84	906_2_279	905_2_14	1842_2_40	31_2_160	1537_2_1	640_2_1	1535_2_76	645_4_1	1531_2_24	433_2_1
3928_2_15	4023_0_15	4021_2_59	4028_2_77	1940_2_50	819_2_1	815_2_53	816_5_14	717_2_18	1792_2_13	1791_2_33	1794_2_8	1491_2_38	1498_2_51	4730_2_57	1708_2_66	1666_2_1	1663_2_17	1629_4_2	595_2_1	198_2_1	597_2_4	194_2_1	196_235_58	191_4_21	1126_2_24	3686_2_37	3146_2_21	3672_2_58	3022_2_18	524_2_47	522_2_58	523_2_10	1400_5_35	1407_2_166	2446_2_30	447_2_1	4190_2_30	103_2_32	105_35_114	906_2_273	905_2_10	1842_2_32	31_2_151	1537_2_1	640_2_1	1535_2_73	645_4_1	1531_2_17	433_2_1
3928_2_20	4023_0_19	4021_2_54	4028_2_70	1940_2_55	819_2_1	815_2_51	816_5_16	717_2_15	1792_2_11	1791_2_36	1794_2_10	1491_2_41	1498_2_46	4730_2_50	1708_2_72	1666_2_1	1663_2_11	1629_4_3	595_2_1	198_2_1	597_2_3	194_2_1	196_235_51	191_4_19	1126_2_18	3686_2_42	3146_2_25	3672_2_64	3022_2_17	524_2_51	522_2_49	523_2_12	1400_5_37	1407_2_165	2446_2_37	447_2_1	4190_2_28	103_2_40	105_35_148	906_2_255	905_2_9	1842_2_34	31_2_149	1537_2_1	640_2_1	1535_2_70	645_4_1	1531_2_10	433_2_1
3928_2_20	4023_0_23	4021_2_51	4028_2_75	1940_2_46	819_2_1	815_2_60	816_5_18	717_2_16	1792_2_8	1791_2_40	1794_2_7	1491_2_45	1498_2_52	4730_2_45	1708_2_70	1666_2_1	1663_2_12	1629_4_3	595_2_1	198_2_1	597_2_3	194_2_1	196_235_52	191_4_14	1126_2_18	3686_2_32	3146_2_25	3672_2_72	3022_2_8	524_2_45	522_2_53	523_2_6	1400_5_47	1407_2_147	2446_2_33	447_2_1	4190_2_27	103_2_45	105_35_210	906_2_287	905_2_10	1842_2_39	31_2_140	1537_2_1	640_2_1	1535_2_61	645_4_1	1531_2_13	433_2_1
3928_2_21	4023_0_26	4021_2_31	4028_2_77	1940_2_48	819_2_1	815_2_53	816_5_28	717_2_22	1792_2_13	1791_2_50	1794_2_4	1491_2_40	1498_2_51	4730_2_31	1708_2_80	1666_2_1	1663_2_13	1629_4_5	595_2_1	198_2_1	597_2_4	194_2_1	196_235_49	191_4_13	1126_2_12	3686_2_20	3146_2_26	3672_2_83	3022_2_6	524_2_32	522_2_63	523_2_9	1400_5_58	1407_2_139	2446_2_34	447_2_1	4190_2_28	103_2_54	105_35_261	906_2_258	905_2_11	1842_2_34	31_2_147	1537_2_1	640_2_1	1535_2_75	645_4_1	1531_2_10	433_2_1
3928_2_18	4023_0_28	4021_2_34	4028_2_80	1940_2_50	819_2_1	815_2_49	816_5_26	717_2_23	1792_2_24	1791_2_36	1794_2_4	1491_2_49	1498_2_49	4730_2_39	1708_2_85	1666_2_1	1663_2_9	1629_4_8	595_2_1	198_2_1	597_2_4	194_2_1	196_235_48	191_4_14	1126_2_18	3686_2_20	3146_2_30	3672_2_102	3022_2_8	524_2_40	522_2_56	523_2_8	1400_5_62	1407_2_132	2446_2_45	447_2_1	4190_2_30	103_2_47	105_35_341	906_2_246	905_2_20	1842_2_35	31_2_142	1537_2_1	640_2_1	1535_2_77	645_4_1	1531_2_9	433_2_1
3928_2_10	4023_0_28	4021_2_36	4028_2_78	1940_2_54	819_2_1	815_2_40	816_5_20	717_2_30	1792_2_15	1791_2_37	1794_2_6	1491_2_32	1498_2_52	4730_2_50	1708_2_63	1666_2_1	1663_2_9	1629_4_5	595_2_1	198_2_1	597_2_5	194_2_1	196_235_50	191_4_14	1126_2_30	3686_2_14	3146_2_38	3672_2_99	3022_2_17	524_2_46	522_2_52	523_2_7	1400_5_67	1407_2_160	2446_2_36	447_2_1	4190_2_26	103_2_51	105_35_410	906_2_238	905_2_21	1842_2_42	31_2_147	1537_2_1	640_2_1	1535_2_66	645_4_1	1531_2_12	433_2_1
3928_2_7	4023_0_31	4021_2_44	4028_2_71	1940_2_66	819_2_1	815_2_35	816_5_24	717_2_30	1792_2_17	1791_2_47	1794_2_7	1491_2_31	1498_2_45	4730_2_50	1708_2_77	1666_2_1	1663_2_8	1629_4_5	595_2_1	198_2_1	597_2_7	194_2_1	196_235_38	191_4_13	1126_2_31	3686_2_15	3146_2_25	3672_2_96	3022_2_13	524_2_43	522_2_66	523_2_2	1400_5_66	1407_2_140	2446_2_48	447_2_1	4190_2_31	103_2_56	105_35_468	906_2_233	905_2_19	1842_2_41	31_2_139	1537_2_1	640_2_1	1535_2_83	645_4_1	1531_2_11	433_2_1
3928_2_6	4023_0_34	4021_2_45	4028_2_74	1940_2_62	819_2_1	815_2_28	816_5_22	717_2_23	1792_2_22	1791_2_31	1794_2_5	1491_2_38	1498_2_55	4730_2_52	1708_2_101	1666_2_1	1663_2_9	1629_4_8	595_2_1	198_2_1	597_2_6	194_2_1	196_235_26	191_4_14	1126_2_37	3686_2_12	3146_2_32	3672_2_90	3022_2_14	524_2_39	522_2_72	523_2_4	1400_5_55	1407_2_145	2446_2_39	447_2_1	4190_2_22	103_2_38	105_35_497	906_2_235	905_2_30	1842_2_44	31_2_120	1537_2_1	640_2_1	1535_2_82	645_4_1	1531_2_10	433_2_1
3928_2_6	4023_0_31	4021_2_54	4028_2_78	1940_2_80	819_2_1	815_2_24	816_5_25	717_2_19	1792_2_14	1791_2_25	1794_2_2	1491_2_39	1498_2_53	4730_2_63	1708_2_99	1666_2_1	1663_2_9	1629_4_6	595_2_1	198_2_1	597_2_6	194_2_1	196_235_19	191_4_13	1126_2_29	3686_2_9	3146_2_30	3672_2_97	3022_2_18	524_2_40	522_2_65	523_2_5	1400_5_64	1407_2_145	2446_2_46	447_2_1	4190_2_25	103_2_32	105_35_489	906_2_231	905_2_25	1842_2_39	31_2_120	1537_2_1	640_2_1	1535_2_86	645_4_1	1531_2_17	433_2_1
3928_2_6	4023_0_37	4021_2_66	4028_2_77	1940_2_80	819_2_1	815_2_41	816_5_22	717_2_11	1792_2_11	1791_2_28	1794_2_1	1491_2_56	1498_2_56	4730_2_49	1708_2_91	1666_2_1	1663_2_15	1629_4_9	595_2_1	198_2_1	597_2_5	194_2_1	196_235_14	191_4_18	1126_2_30	3686_2_6	3146_2_36	3672_2_89	3022_2_15	524_2_32	522_2_70	523_2_7	1400_5_63	1407_2_158	2446_2_38	447_2_1	4190_2_33	103_2_36	105_35_492	906_2_209	905_2_28	1842_2_36	31_2_113	1537_2_1	640_2_1	1535_2_83	645_4_1	1531_2_13	433_2_1
3928_2_8	4023_0_38	4021_2_61	4028_2_71	1940_2_79	819_2_1	815_2_34	816_5_32	717_2_10	1792_2_7	1791_2_28	1794_2_2	1491_2_70	1498_2_55	4730_2_44	1708_2_91	1666_2_1	1663_2_14	1629_4_11	595_2_1	198_2_1	597_2_4	194_2_1	196_235_4	191_4_18	1126_2_36	3686_2_4	3146_2_39	3672_2_107	3022_2_10	524_2_28	522_2_66	523_2_3	1400_5_64	1407_2_165	2446_2_32	447_2_1	4190_2_17	103_2_37	105_35_506	906_2_221	905_2_34	1842_2_42	31_2_107	1537_2_1	640_2_1	1535_2_86	645_4_1	1531_2_10	433_2_1
3928_2_8	4023_0_29	4021_2_53	4028_2_74	1940_2_97	819_2_1	815_2_31	816_5_29	717_2_11	1792_2_9	1791_2_18	1794_2_6	1491_2_55	1498_2_49	4730_2_45	1708_2_91	1666_2_1	1663_2_19	1629_4_13	595_2_1	198_2_1	597_2_5	194_2_1	196_235_3	191_4_18	1126_2_33	3686_2_4	3146_2_21	3672_2_79	3022_2_13	524_2_37	522_2_66	523_2_4	1400_5_75	1407_2_155	2446_2_37	447_2_1	4190_2_21	103_2_31	105_35_557	906_2_234	905_2_31	1842_2_34	31_2_105	1537_2_1	640_2_1	1535_2_93	645_4_1	1531_2_4	433_2_1
3928_2_14	4023_0_34	4021_2_67	4028_2_76	1940_2_76	819_2_1	815_2_30	816_5_19	717_2_5	1792_2_13	1791_2_16	1794_2_6	1491_2_75	1498_2_43	4730_2_45	1708_2_91	1666_2_1	1663_2_15	1629_4_14	595_2_1	198_2_1	597_2_1	194_2_1	196_235_1	191_4_16	1126_2_37	3686_2_9	3146_2_18	3672_2_73	3022_2_7	524_2_34	522_2_53	523_2_2	1400_5_64	1407_2_157	2446_2_36	447_2_1	4190_2_21	103_2_19	105_35_582	906_2_215	905_2_43	1842_2_38	31_2_100	1537_2_1	640_2_1	1535_2_100	645_4_1	1531_2_6	433_2_1
3928_2_8	4023_0_31	4021_2_61	4028_2_84	1940_2_80	819_2_1	815_2_26	816_5_18	717_2_9	1792_2_12	1791_2_19	1794_2_6	1491_2_89	1498_2_38	4730_2_50	1708_2_101	1666_2_1	1663_2_15	1629_4_10	595_2_1	198_2_1	194_2_1	1123_2_18	191_4_17	1126_2_45	3686_2_5	3146_2_15	3672_2_80	3022_2_10	524_2_22	522_2_56	523_2_1	1400_5_79	1407_2_166	2446_2_38	447_2_1	4190_2_14	103_2_20	105_35_601	906_2_205	905_2_41	1842_2_42	31_2_97	1537_2_1	640_2_1	1535_2_103	645_4_1	1531_2_8	433_2_1	240_5_32
3928_2_12	4023_0_33	4021_2_65	4028_2_86	1940_2_86	819_2_1	815_2_28	816_5_16	717_2_9	1792_2_13	1791_2_21	1794_2_1	1491_2_81	1498_2_35	4730_2_44	1708_2_95	1666_2_1	1663_2_11	1629_4_10	595_2_1	198_2_1	194_2_1	1123_2_10	191_4_26	1126_2_33	3686_2_9	3146_2_8	3672_2_57	3022_2_7	524_2_21	522_2_52	523_2_1	1400_5_79	1407_2_159	2446_2_40	447_2_1	4190_2_13	103_2_23	105_35_614	906_2_240	905_2_35	1842_2_44	31_2_102	1537_2_1	640_2_1	1535_2_97	645_4_1	1531_2_8	433_2_1	240_5_27
3928_2_3	4023_0_28	4021_2_64	4028_2_77	1940_2_79	819_2_1	815_2_32	816_5_16	717_2_6	1792_2_15	1791_2_8	1794_2_2	1491_2_82	1498_2_38	4730_2_53	1708_2_95	1666_2_1	1663_2_13	1629_4_10	595_2_1	198_2_1	194_2_1	1123_2_11	191_4_21	1126_2_29	3686_2_13	3146_2_4	3672_2_58	3022_2_3	524_2_22	522_2_35	523_2_1	1400_5_74	1407_2_181	2446_2_41	447_2_1	4190_2_8	103_2_18	105_35_564	906_2_243	905_2_56	1842_2_47	31_2_90	1537_2_1	640_2_1	1535_2_94	645_4_1	1531_2_7	433_2_1	240_5_32
217_2_271	337_2_1	1300_4_20	213_2_4	2848_2_124	1226_2_1	2653_2_17	760_2_118	228_2_67	1308_2_5	1785_2_8	954_4_80	2860_2_1	3659_2_19	4021_2_73	2092_2_13	212_1_1	571_2_1	1196_2_1	4028_2_66	3615_1_26	24_2_24	1696_2_42	2963_2_7	1773_2_21	1772_2_50	453_2_105	1940_2_100	927_2_1	28_2_1	420_2_1	1070_2_8	222_2_1	819_2_1	540_2_33	403_2_1	380_2_1	1465_2_1	2745_2_60	1676_2_1	549_2_1	1461_4_86	815_2_23	816_5_13	3489_4_14	1316_2_9	119_02_1	4844_2_5	717_2_10	1792_2_11
217_2_270	337_2_1	1300_4_22	213_2_1	2848_2_136	1226_2_1	2653_2_13	760_2_109	228_2_64	1308_2_2	1785_2_7	954_4_77	2860_2_1	3659_2_21	4021_2_80	2092_2_14	212_1_1	571_2_1	1196_2_1	4028_2_78	3615_1_22	24_2_17	1696_2_35	2963_2_1	1773_2_20	1772_2_48	453_2_83	1940_2_84	927_2_1	28_2_1	420_2_1	1070_2_7	222_2_1	819_2_1	540_2_43	403_2_1	380_2_1	1465_2_1	2745_2_57	1676_2_1	549_2_1	1461_4_95	815_2_30	816_5_16	3489_4_12	1316_2_8	119_02_1	4844_2_11	717_2_14	1792_2_17
217_2_273	337_2_1	1300_4_29	213_2_1	2848_2_125	1226_2_1	2653_2_15	760_2_99	228_2_79	1308_2_4	1785_2_11	954_4_85	2860_2_1	3659_2_20	4021_2_67	2092_2_14	212_1_1	571_2_1	1196_2_1	4028_2_83	3615_1_23	24_2_19	1696_2_32	1773_2_19	1772_2_52	453_2_85	1940_2_96	927_2_1	28_2_1	420_2_1	1070_2_5	222_2_1	819_2_1	540_2_35	403_2_1	380_2_1	1465_2_1	2745_2_56	1676_2_1	549_2_1	1461_4_73	815_2_37	816_5_7	3489_4_14	1316_2_10	4844_2_5	717_2_12	1792_2_18	1791_2_16	523_2_1
217_2_285	1300_4_24	2848_2_111	1226_2_1	2653_2_14	760_2_104	228_2_81	1295_2_1	1785_2_10	954_4_96	2860_2_1	3659_2_23	4021_2_69	2092_2_12	212_1_1	571_2_1	1196_2_1	4028_2_87	3615_1_41	24_2_27	1696_2_40	1773_2_18	1772_2_47	3928_2_6	1940_2_92	927_2_1	28_2_1	420_2_1	1070_2_4	222_2_1	819_2_1	540_2_43	403_2_1	380_2_1	1465_2_1	2745_2_55	1676_2_1	549_2_1	1461_4_76	815_2_44	816_5_2	3489_4_14	1316_2_10	453_2_71	717_2_22	1792_2_16	1791_2_18	523_2_1	136_5_1	4730_2_92
217_2_287	1300_4_21	2848_2_123	1226_2_1	2653_2_16	760_2_90	228_2_79	1295_2_1	1785_2_11	954_4_100	2860_2_1	3659_2_19	4021_2_56	2092_2_9	212_1_1	571_2_1	1196_2_1	4028_2_68	3615_1_35	24_2_35	1696_2_46	1773_2_17	1772_2_47	3928_2_6	1940_2_82	927_2_1	28_2_1	420_2_1	1070_2_2	1820_4_39	819_2_1	540_2_32	403_2_1	1465_2_1	2745_2_46	1676_2_1	549_2_1	1461_4_76	815_2_36	816_5_2	3489_4_9	1316_2_13	453_2_93	717_2_17	1792_2_15	1791_2_14	523_2_1	136_5_1	4730_2_81	1794_2_1
217_2_262	1300_4_29	2848_2_123	1226_2_1	2653_2_17	760_2_78	228_2_75	1295_2_1	1785_2_9	954_4_121	2860_2_1	3659_2_21	4021_2_57	2092_2_5	212_1_1	571_2_1	1196_2_1	4028_2_64	3615_1_33	24_2_32	1696_2_46	1773_2_24	1772_2_56	3928_2_5	1940_2_79	927_2_1	28_2_1	420_2_1	1070_2_3	1820_4_47	819_2_1	540_2_25	403_2_1	1465_2_1	2745_2_34	1676_2_1	549_2_1	1461_4_71	815_2_39	816_5_1	3489_4_14	1316_2_12	453_2_99	717_2_24	1792_2_16	1791_2_14	523_2_1	136_5_1	4730_2_84	1794_2_1
217_2_291	1300_4_24	2848_2_102	1226_2_1	2653_2_18	760_2_74	228_2_76	1295_2_1	1785_2_14	954_4_111	2860_2_1	3659_2_12	4021_2_57	2092_2_4	212_1_1	571_2_1	1196_2_1	4028_2_54	3615_1_41	24_2_39	1696_2_40	1773_2_28	1772_2_54	3928_2_7	1940_2_75	927_2_1	28_2_1	420_2_1	1070_2_1	1820_4_51	819_2_1	540_2_17	403_2_1	1465_2_1	2745_2_49	1676_2_1	549_2_1	1461_4_66	815_2_39	816_5_1	3489_4_19	1316_2_8	453_2_89	717_2_30	1792_2_19	1791_2_11	523_2_1	136_5_1	4730_2_96	1794_2_2
217_2_295	1300_4_29	2848_2_117	1226_2_1	2653_2_20	760_2_70	228_2_68	1295_2_1	1785_2_17	954_4_116	2860_2_1	3659_2_7	4021_2_46	2092_2_4	212_1_1	571_2_1	1196_2_1	4028_2_56	3615_1_39	24_2_37	1696_2_33	1773_2_26	1772_2_60	3928_2_6	1940_2_77	927_2_1	28_2_1	420_2_1	1070_2_1	1820_4_37	819_2_1	540_2_14	403_2_1	1465_2_1	2745_2_50	1676_2_1	549_2_1	1461_4_59	815_2_33	816_5_1	3489_4_21	1316_2_11	453_2_107	717_2_32	1792_2_24	1791_2_8	523_2_1	136_5_1	4730_2_79	1794_2_3
217_2_250	1300_4_25	2848_2_114	1226_2_1	2653_2_20	760_2_70	228_2_74	1295_2_1	1785_2_12	954_4_115	2860_2_1	3659_2_14	4021_2_39	2092_2_1	212_1_1	571_2_1	1196_2_1	4028_2_50	3615_1_42	24_2_37	1696_2_36	1773_2_32	1772_2_69	3928_2_6	1940_2_89	927_2_1	28_2_1	420_2_1	1070_2_2	1820_4_45	819_2_1	540_2_10	403_2_1	1465_2_1	2745_2_51	1676_2_1	549_2_1	1461_4_48	815_2_37	816_5_1	3489_4_36	1316_2_10	453_2_124	717_2_31	1792_2_23	1791_2_9	523_2_1	136_5_1	4730_2_88	1794_2_5
217_2_274	1300_4_22	2848_2_94	1226_2_1	2653_2_24	760_2_56	228_2_73	1295_2_1	1785_2_12	954_4_130	2860_2_1	3659_2_17	4021_2_33	2092_2_2	212_1_1	571_2_1	1196_2_1	4028_2_46	3615_1_58	24_2_40	1696_2_43	1773_2_30	1772_2_61	3928_2_8	1940_2_83	927_2_1	28_2_1	420_2_1	1070_2_1	1820_4_55	819_2_1	540_2_4	403_2_1	1465_2_1	2745_2_48	1676_2_1	549_2_1	1461_4_57	815_2_40	816_5_1	3489_4_39	1316_2_14	453_2_150	717_2_41	1792_2_26	1791_2_2	523_2_1	136_5_1	4730_2_86	1794_2_4
217_2_275	1300_4_20	2848_2_105	1226_2_1	2653_2_15	760_2_64	228_2_69	1295_2_1	1785_2_11	954_4_117	2860_2_1	3659_2_11	4021_2_23	2092_2_4	212_1_1	571_2_1	1196_2_1	4028_2_60	3615_1_36	24_2_46	1696_2_53	1773_2_31	1772_2_67	3928_2_4	1940_2_88	28_2_1	420_2_1	1070_2_1	1820_4_32	819_2_1	540_2_4	403_2_1	1465_2_1	2745_2_42	1676_2_1	549_2_1	1461_4_68	815_2_40	816_5_1	3489_4_37	1316_2_8	453_2_137	717_2_40	1792_2_30	1791_2_1	523_2_1	136_5_1	4730_2_80	1794_2_1	1327_2_1
217_2_283	2580_2_1	1300_4_26	2848_2_93	1226_2_1	2653_2_24	760_2_54	228_2_63	1785_2_10	954_4_142	2860_2_1	3659_2_8	4021_2_16	2092_2_5	212_1_1	571_2_1	1196_2_1	4028_2_47	3615_1_41	24_2_48	1696_2_70	1773_2_38	1772_2_70	3928_2_4	1940_2_111	28_2_1	420_2_1	1820_4_36	819_2_1	540_2_2	403_2_1	1465_2_1	2745_2_42	1676_2_1	549_2_1	1461_4_51	815_2_48	816_5_1	3489_4_38	1316_2_12	453_2_138	717_2_41	1792_2_25	301_1_1	523_2_1	136_5_1	4730_2_92	1327_2_1	3134_2_93	125_2_212
217_2_270	2580_2_1	1300_4_15	2848_2_95	1226_2_1	2653_2_24	760_2_54	228_2_60	1785_2_3	954_4_120	2860_2_1	3659_2_14	4021_2_14	2092_2_8	212_1_1	571_2_1	1196_2_1	4028_2_47	3615_1_36	24_2_39	1696_2_73	1773_2_33	1772_2_61	3928_2_4	1940_2_89	28_2_1	420_2_1	1820_4_43	819_2_1	540_2_2	403_2_1	1465_2_1	2745_2_33	1676_2_1	549_2_1	1461_4_58	815_2_45	816_5_1	3489_4_39	1316_2_10	453_2_157	717_2_53	1792_2_32	301_1_1	523_2_1	136_5_1	4730_2_97	1327_2_1	3134_2_90	125_2_217
217_2_290	2580_2_1	1300_4_21	2848_2_102	1226_2_1	2653_2_21	760_2_55	228_2_53	1785_2_7	954_4_105	2860_2_1	3659_2_8	4021_2_13	2092_2_2	212_1_1	571_2_1	1196_2_1	4028_2_48	3615_1_31	24_2_29	1696_2_57	1773_2_30	1772_2_77	3928_2_5	1940_2_104	28_2_1	420_2_1	1820_4_30	819_2_1	540_2_2	403_2_1	1465_2_1	2745_2_33	1676_2_1	549_2_1	1461_4_59	815_2_46	816_5_1	3489_4_40	1316_2_9	453_2_167	717_2_47	1792_2_31	301_1_1	136_5_1	4730_2_92	1327_2_1	3134_2_95	125_2_221	1952_1_74
217_2_260	2580_2_1	1300_4_28	2848_2_91	1226_2_1	2653_2_24	760_2_55	228_2_48	1785_2_7	954_4_111	2860_2_1	3659_2_6	4021_2_12	2092_2_3	212_1_1	571_2_1	1196_2_1	4028_2_42	3615_1_37	24_2_30	1696_2_59	1773_2_39	1772_2_80	3928_2_4	1940_2_107	28_2_1	420_2_1	1820_4_43	819_2_1	540_2_4	403_2_1	1465_2_1	2745_2_35	1676_2_1	549_2_1	1461_4_47	815_2_51	816_5_1	3489_4_53	1316_2_13	453_2_169	717_2_48	1792_2_18	301_1_1	136_5_1	4730_2_98	1327_2_1	3134_2_98	125_2_243	1952_1_85
217_2_292	2580_2_1	1300_4_30	2848_2_88	1226_2_1	2653_2_24	760_2_48	228_2_53	1785_2_5	954_4_116	2860_2_1	3659_2_5	4021_2_6	2092_2_3	1295_2_1	571_2_1	1196_2_1	4028_2_36	3615_1_27	24_2_37	1696_2_52	1773_2_35	1772_2_77	3928_2_4	1940_2_87	28_2_1	420_2_1	1820_4_40	819_2_1	540_2_1	403_2_1	1465_2_1	2745_2_43	1676_2_1	549_2_1	1461_4_52	815_2_40	816_5_1	3489_4_47	1316_2_18	453_2_177	717_2_51	1792_2_18	301_1_1	136_5_1	4730_2_108	1327_2_1	3134_2_95	125_2_225	1952_1_68
217_2_330	2580_2_1	1300_4_28	2848_2_97	1226_2_1	2653_2_27	760_2_37	228_2_70	1785_2_5	954_4_99	2860_2_1	3659_2_5	4021_2_9	1295_2_1	571_2_1	1196_2_1	4028_2_38	3615_1_19	24_2_28	1696_2_39	1773_2_32	1772_2_78	3928_2_2	1940_2_97	28_2_1	420_2_1	1820_4_30	819_2_1	540_2_3	403_2_1	1465_2_1	2745_2_35	549_2_1	1461_4_54	815_2_43	816_5_1	3489_4_57	1316_2_17	453_2_190	717_2_48	1792_2_8	301_1_1	136_5_1	4730_2_94	1327_2_1	3134_2_112	125_2_216	1952_1_59	1498_2_9	660_2_18
217_2_312	2580_2_1	1300_4_36	2848_2_92	1226_2_1	2653_2_31	760_2_25	228_2_64	1785_2_9	954_4_105	2860_2_1	3659_2_4	4021_2_11	1295_2_1	571_2_1	1196_2_1	4028_2_31	3615_1_21	24_2_31	1696_2_41	1773_2_30	1772_2_75	3928_2_6	1940_2_78	28_2_1	420_2_1	1820_4_37	819_2_1	540_2_1	403_2_1	1465_2_1	2745_2_34	549_2_1	1461_4_49	815_2_43	816_5_1	3489_4_70	1316_2_13	453_2_170	717_2_56	1792_2_9	301_1_1	136_5_1	4730_2_92	1327_2_1	3134_2_128	125_2_234	1952_1_63	1498_2_12	660_2_28
217_2_316	2580_2_1	1300_4_34	2848_2_98	1226_2_1	2653_2_39	760_2_24	228_2_58	1785_2_6	954_4_116	2860_2_1	3659_2_6	4021_2_7	1295_2_1	571_2_1	1196_2_1	4028_2_20	3615_1_13	24_2_40	1696_2_36	1773_2_33	1772_2_79	3928_2_3	1940_2_87	28_2_1	420_2_1	1820_4_37	819_2_1	540_2_1	403_2_1	1465_2_1	2745_2_41	549_2_1	1461_4_53	815_2_33	816_5_1	3489_4_64	1316_2_15	453_2_153	717_2_63	1792_2_4	301_1_1	136_5_1	4730_2_98	1327_2_1	3134_2_128	125_2_221	1952_1_72	1498_2_17	660_2_19
217_2_347	2580_2_1	1300_4_32	2848_2_90	1226_2_1	2653_2_37	760_2_24	228_2_61	1785_2_6	954_4_122	2860_2_1	3659_2_2	4021_2_3	1295_2_1	571_2_1	1196_2_1	4028_2_26	3615_1_20	24_2_31	1696_2_28	1773_2_32	1772_2_91	3928_2_1	1940_2_90	28_2_1	420_2_1	1820_4_24	819_2_1	540_2_1	403_2_1	1465_2_1	2745_2_29	549_2_1	1461_4_55	815_2_31	816_5_1	3489_4_69	1316_2_14	453_2_159	717_2_59	1792_2_1	301_1_1	136_5_1	4730_2_79	1327_2_1	3134_2_137	125_2_210	1952_1_82	1498_2_11	660_2_9
217_2_351	2580_2_1	1300_4_30	2848_2_90	1226_2_1	2653_2_38	760_2_17	228_2_57	1785_2_8	954_4_130	2860_2_1	3659_2_2	4021_2_4	1295_2_1	571_2_1	1196_2_1	4028_2_19	3615_1_27	24_2_42	1696_2_32	1773_2_33	1772_2_91	3928_2_2	1940_2_76	28_2_1	420_2_1	1820_4_30	819_2_1	540_2_1	403_2_1	1465_2_1	2745_2_35	549_2_1	1461_4_47	815_2_32	816_5_1	3489_4_74	1316_2_20	453_2_146	717_2_54	1792_2_1	301_1_1	136_5_1	4730_2_74	1327_2_1	3134_2_166	125_2_207	1952_1_106	1498_2_15	660_2_12
217_2_376	2580_2_1	1300_4_26	2848_2_96	1226_2_1	2653_2_43	760_2_23	228_2_54	1785_2_3	954_4_122	2860_2_1	3659_2_3	4021_2_4	1295_2_1	571_2_1	1196_2_1	4028_2_17	3615_1_22	24_2_47	1696_2_32	1773_2_33	1772_2_96	3928_2_4	1940_2_97	28_2_1	420_2_1	1820_4_32	819_2_1	540_2_1	403_2_1	1465_2_1	2745_2_30	549_2_1	1461_4_56	815_2_29	816_5_1	3489_4_62	1316_2_21	453_2_144	717_2_49	1792_2_4	301_1_1	136_5_1	4730_2_73	1327_2_1	3134_2_148	125_2_202	1952_1_122	1498_2_15	660_2_6
217_2_365	2580_2_1	1300_4_22	2848_2_93	1226_2_1	2653_2_48	760_2_24	228_2_51	1785_2_4	954_4_109	2860_2_1	3659_2_1	4021_2_4	1295_2_1	571_2_1	1196_2_1	4028_2_18	3615_1_32	24_2_48	1696_2_35	1773_2_29	1772_2_110	3928_2_4	1940_2_77	28_2_1	420_2_1	1820_4_21	819_2_1	540_2_1	403_2_1	1465_2_1	2745_2_29	549_2_1	1461_4_46	815_2_34	816_5_1	3489_4_76	1316_2_25	453_2_127	717_2_41	1792_2_2	301_1_1	136_5_1	4730_2_56	1327_2_1	3134_2_168	125_2_180	1952_1_146	1498_2_17	660_2_4
217_2_339	2580_2_1	1300_4_24	2848_2_101	1226_2_1	2653_2_34	760_2_27	228_2_43	1785_2_1	954_4_117	2860_2_1	3659_2_1	4021_2_4	1295_2_1	571_2_1	1196_2_1	4028_2_18	3615_1_29	24_2_50	1696_2_33	2325_2_8	1772_2_99	3928_2_5	1940_2_71	28_2_1	420_2_1	1820_4_28	819_2_1	540_2_1	403_2_1	1465_2_1	2745_2_33	549_2_1	1461_4_45	815_2_45	816_5_1	3489_4_58	1316_2_27	453_2_121	717_2_41	301_1_1	136_5_1	4730_2_62	1327_2_1	3134_2_181	125_2_209	1952_1_136	1498_2_16	660_2_5	1702_2_94
217_2_398	2580_2_1	1300_4_23	2848_2_121	1226_2_1	2653_2_32	760_2_39	228_2_51	1785_2_2	954_4_115	2860_2_1	136_5_1	4021_2_1	571_2_1	1196_2_1	4028_2_21	3615_1_26	24_2_41	1696_2_29	2325_2_5	1772_2_103	3928_2_4	1940_2_78	28_2_1	420_2_1	1820_4_22	819_2_1	540_2_1	403_2_1	1465_2_1	2745_2_22	549_2_1	1461_4_48	815_2_35	816_5_1	3489_4_46	1316_2_33	453_2_120	717_2_46	301_1_1	4730_2_59	1327_2_1	3134_2_168	125_2_207	1952_1_144	1498_2_13	660_2_2	1702_2_109	1295_2_1	1557_2_2
217_2_376	2580_2_1	1300_4_31	2848_2_121	1226_2_1	2653_2_27	760_2_43	228_2_48	954_4_114	2860_2_1	136_5_1	4021_2_1	571_2_1	1196_2_1	4028_2_26	3615_1_30	24_2_34	1696_2_28	1773_2_37	1772_2_73	3928_2_3	1940_2_81	28_2_1	420_2_1	1820_4_21	819_2_1	540_2_1	403_2_1	1465_2_1	2745_2_30	549_2_1	1461_4_48	815_2_29	816_5_1	3489_4_63	1316_2_42	453_2_138	717_2_44	301_1_1	4730_2_50	1327_2_1	3134_2_197	125_2_198	1952_1_164	1498_2_15	660_2_2	1702_2_95	1295_2_1	1557_2_1	1708_2_66
217_2_348	2580_2_1	1300_4_34	2848_2_109	1226_2_1	2653_2_24	760_2_44	228_2_58	954_4_107	2860_2_1	136_5_1	4021_2_1	571_2_1	1196_2_1	4028_2_26	3615_1_23	24_2_44	1696_2_33	1773_2_33	1772_2_81	3928_2_10	1940_2_96	28_2_1	420_2_1	1820_4_29	819_2_1	540_2_1	403_2_1	1465_2_1	2745_2_25	549_2_1	1461_4_42	815_2_31	816_5_1	3489_4_65	1316_2_49	453_2_112	717_2_47	301_1_1	4730_2_55	1327_2_1	3134_2_187	125_2_222	1952_1_144	1498_2_14	660_2_4	1702_2_131	1295_2_1	1557_2_1	1708_2_78
217_2_359	2580_2_1	1300_4_22	2848_2_123	1226_2_1	2653_2_21	760_2_57	228_2_66	954_4_95	2860_2_1	136_5_1	4021_2_2	571_2_1	1196_2_1	4028_2_24	3615_1_34	24_2_49	1696_2_38	1773_2_22	1772_2_103	3928_2_4	1940_2_89	28_2_1	1820_4_27	819_2_1	540_2_1	403_2_1	1465_2_1	2745_2_13	549_2_1	1461_4_38	815_2_27	816_5_1	3489_4_53	1316_2_60	453_2_127	717_2_30	301_1_1	4730_2_63	1327_2_1	3134_2_161	125_2_208	1952_1_148	1498_2_19	574_1_81	1702_2_132	1295_2_1	1557_2_1	1708_2_100	56_2_1
217_2_347	2580_2_1	1300_4_20	2848_2_123	1226_2_1	2653_2_21	760_2_56	228_2_54	954_4_90	2860_2_1	136_5_1	4021_2_3	571_2_1	1196_2_1	4028_2_21	3615_1_27	24_2_55	1696_2_39	1773_2_28	1772_2_77	3928_2_7	1940_2_102	28_2_1	1820_4_22	819_2_1	540_2_1	403_2_1	1465_2_1	2745_2_16	549_2_1	1461_4_47	815_2_42	816_5_1	3489_4_65	1316_2_67	453_2_126	717_2_31	301_1_1	4730_2_55	1327_2_1	3134_2_165	125_2_201	1952_1_160	1498_2_26	574_1_79	1702_2_130	1295_2_1	1557_2_1	1708_2_106	56_2_1
217_2_356	2580_2_1	1300_4_13	2848_2_124	1226_2_1	2653_2_29	760_2_56	228_2_61	954_4_94	2860_2_1	136_5_1	4021_2_2	571_2_1	1196_2_1	4028_2_19	3615_1_20	24_2_50	1696_2_39	1773_2_37	1772_2_84	3928_2_3	1940_2_113	28_2_1	1820_4_16	819_2_1	540_2_1	403_2_1	2745_2_21	549_2_1	1461_4_47	815_2_47	816_5_1	3489_4_55	1316_2_74	453_2_100	717_2_29	301_1_1	4730_2_57	1327_2_1	3134_2_170	125_2_210	1952_1_145	1498_2_23	574_1_74	1702_2_128	1295_2_1	1557_2_2	1708_2_123	56_2_1	4401_2_114
217_2_358	2580_2_1	1300_4_13	2848_2_115	1226_2_1	2653_2_25	760_2_53	228_2_67	954_4_91	2860_2_1	136_5_1	4021_2_1	571_2_1	1196_2_1	4028_2_16	3615_1_22	24_2_48	1696_2_49	1773_2_33	1772_2_90	3928_2_2	1940_2_94	28_2_1	1820_4_14	819_2_1	540_2_1	403_2_1	2745_2_17	549_2_1	1461_4_41	815_2_27	816_5_1	3489_4_60	1316_2_84	453_2_86	717_2_24	301_1_1	4730_2_54	3134_2_161	125_2_206	1952_1_163	1498_2_26	574_1_64	1702_2_132	1295_2_1	1557_2_1	1708_2_127	56_2_1	4401_2_117	53_2_1
217_2_330	2580_2_1	1300_4_16	2848_2_108	2653_2_27	760_2_40	228_2_47	954_4_76	136_5_1	4021_2_3	571_2_1	1196_2_1	4028_2_17	3615_1_30	24_2_45	1696_2_51	1773_2_32	1772_2_88	3928_2_5	1940_2_88	28_2_1	1820_4_11	819_2_1	540_2_1	403_2_1	2745_2_23	549_2_1	1461_4_51	815_2_46	816_5_1	3489_4_70	1316_2_69	453_2_88	717_2_25	301_1_1	4730_2_49	3134_2_168	125_2_202	1952_1_172	1498_2_24	574_1_59	1702_2_129	1295_2_1	1557_2_3	1708_2_141	56_2_1	4401_2_121	53_2_1	414_2_43	535_2_1
217_2_357	2580_2_1	1300_4_14	2848_2_120	2653_2_32	760_2_46	228_2_45	954_4_81	136_5_1	4021_2_3	571_2_1	1196_2_1	4028_2_16	3615_1_32	24_2_51	1696_2_37	1773_2_38	1772_2_98	1940_2_69	28_2_1	1820_4_10	819_2_1	540_2_1	403_2_1	2745_2_27	549_2_1	1461_4_54	815_2_44	816_5_1	3489_4_55	1316_2_77	453_2_90	717_2_24	301_1_1	4730_2_50	3134_2_176	125_2_240	1952_1_162	1498_2_19	574_1_59	1702_2_129	1295_2_1	1708_2_143	56_2_1	4401_2_119	53_2_1	414_2_48	535_2_1	2144_2_1	410_2_1
217_2_373	2580_2_1	1300_4_18	2848_2_117	2653_2_31	760_2_47	228_2_39	954_4_75	136_5_1	571_2_1	1196_2_1	4028_2_11	3615_1_27	24_2_39	1696_2_29	1773_2_38	1772_2_82	1940_2_85	28_2_1	1820_4_7	819_2_1	540_2_1	403_2_1	2745_2_22	549_2_1	1461_4_50	815_2_47	816_5_1	3489_4_65	1316_2_95	453_2_90	717_2_20	301_1_1	4730_2_36	3134_2_154	125_2_243	1952_1_153	1498_2_17	574_1_57	1702_2_123	1295_2_1	1708_2_148	56_2_1	4401_2_123	53_2_1	414_2_40	535_2_1	2144_2_1	410_2_1	530_2_1
217_2_362	2580_2_1	1300_4_14	2848_2_105	2653_2_37	760_2_48	228_2_36	954_4_69	136_5_1	571_2_1	1196_2_1	4028_2_9	3615_1_29	24_2_41	1696_2_23	1773_2_35	1772_2_94	1940_2_100	28_2_1	222_2_1	819_2_1	540_2_1	403_2_1	2745_2_32	549_2_1	1461_4_53	815_2_46	816_5_1	3489_4_60	1316_2_102	453_2_70	717_2_22	301_1_1	4730_2_36	3134_2_163	125_2_234	1952_1_158	1498_2_17	574_1_51	1702_2_119	1295_2_1	1708_2_141	56_2_1	4401_2_106	53_2_1	414_2_40	535_2_1	2144_2_1	410_2_1	530_2_1
217_2_368	2580_2_1	1300_4_9	2848_2_143	2653_2_45	760_2_40	228_2_35	954_4_69	136_5_1	571_2_1	1196_2_1	4028_2_3	3615_1_29	24_2_53	1696_2_23	1773_2_35	1772_2_117	1940_2_74	28_2_1	222_2_1	819_2_1	540_2_1	403_2_1	2745_2_23	549_2_1	1461_4_46	815_2_35	816_5_1	3489_4_57	1316_2_103	453_2_66	717_2_22	301_1_1	4730_2_32	3134_2_184	125_2_274	1952_1_158	1498_2_13	574_1_63	1702_2_106	1295_2_1	1708_2_139	56_2_1	4401_2_113	53_2_1	414_2_30	535_2_1	2144_2_1	410_2_1	530_2_1
217_2_362	2580_2_1	1300_4_13	2848_2_135	2653_2_31	760_2_50	954_4_59	136_5_1	571_2_1	1196_2_1	4028_2_3	3615_1_25	24_2_45	1696_2_31	1773_2_33	1772_2_103	1940_2_83	28_2_1	222_2_1	819_2_1	540_2_1	403_2_1	5_2_79	549_2_1	1461_4_39	815_2_29	816_5_1	3489_4_63	1316_2_106	453_2_52	717_2_11	301_1_1	4730_2_31	3134_2_188	125_2_258	1952_1_159	1498_2_17	574_1_67	1702_2_93	1295_2_1	1708_2_137	56_2_1	4401_2_112	53_2_1	414_2_32	535_2_1	2144_2_1	410_2_1	530_2_1	371_2_1
217_2_352	1300_4_12	2848_2_143	2653_2_28	760_2_41	954_4_54	136_5_1	571_2_1	1196_2_1	4028_2_2	3615_1_26	24_2_53	1696_2_24	1773_2_32	1772_2_106	1940_2_84	28_2_1	222_2_1	819_2_1	540_2_1	403_2_1	5_2_84	549_2_1	1461_4_42	815_2_38	816_5_1	3489_4_53	1316_2_101	453_2_51	717_2_16	301_1_1	4730_2_35	3134_2_211	125_2_270	1952_1_152	1498_2_21	574_1_37	1702_2_94	1295_2_1	1708_2_128	56_2_1	4401_2_106	53_2_1	414_2_40	535_2_1	2144_2_1	410_2_1	530_2_1	371_2_1	1666_2_1
217_2_381	1300_4_14	2848_2_154	2653_2_20	760_2_32	136_5_1	571_2_1	1196_2_1	4028_2_1	3615_1_27	24_2_70	1696_2_24	1773_2_35	1772_2_118	1940_2_64	28_2_1	222_2_1	819_2_1	540_2_1	403_2_1	5_2_64	549_2_1	1461_4_45	815_2_40	816_5_1	3489_4_51	1316_2_97	453_2_45	717_2_5	301_1_1	4730_2_44	3134_2_242	125_2_280	1952_1_151	1498_2_23	574_1_52	1702_2_78	1295_2_1	1708_2_130	56_2_1	4401_2_107	53_2_1	414_2_39	535_2_1	2144_2_1	410_2_1	530_2_1	371_2_1	1666_2_1	1386_2_44
217_2_358	1300_4_20	2848_2_141	2653_2_16	760_2_27	136_5_1	571_2_1	1196_2_1	4028_2_3	3615_1_20	24_2_55	1696_2_19	1773_2_33	1772_2_103	1940_2_73	28_2_1	222_2_1	819_2_1	540_2_1	403_2_1	5_2_83	549_2_1	1461_4_43	815_2_34	816_5_1	3489_4_59	1316_2_91	453_2_33	717_2_6	301_1_1	4730_2_47	3134_2_225	125_2_282	1952_1_153	1498_2_21	574_1_48	1702_2_87	1295_2_1	1708_2_126	56_2_1	4401_2_120	53_2_1	414_2_34	535_2_1	2144_2_1	410_2_1	530_2_1	371_2_1	1666_2_1	1386_2_58
217_2_356	1300_4_9	2848_2_137	2653_2_17	760_2_35	136_5_1	1196_2_1	3615_1_22	24_2_64	1696_2_19	1773_2_32	1772_2_117	1940_2_66	28_2_1	222_2_1	819_2_1	540_2_1	403_2_1	5_2_75	549_2_1	1461_4_42	815_2_42	816_5_1	3489_4_42	1316_2_80	453_2_28	717_2_5	301_1_1	4730_2_62	3134_2_211	125_2_246	1952_1_151	1498_2_20	574_1_51	1702_2_91	1295_2_1	1708_2_129	56_2_1	4401_2_98	53_2_1	414_2_36	535_2_1	2144_2_1	410_2_1	530_2_1	371_2_1	1666_2_1	1386_2_58	1413_2_15	2253_2_30
217_2_340	1300_4_11	2848_2_149	2653_2_13	760_2_38	136_5_1	1196_2_1	3615_1_21	24_2_69	1696_2_23	1773_2_34	1772_2_122	1940_2_77	28_2_1	222_2_1	819_2_1	540_2_1	403_2_1	5_2_69	549_2_1	1461_4_35	815_2_59	816_5_1	3489_4_43	1316_2_76	453_2_26	717_2_7	301_1_1	4730_2_73	3134_2_250	125_2_267	1952_1_147	1498_2_20	574_1_64	1702_2_70	1295_2_1	1708_2_131	56_2_1	4401_2_105	53_2_1	414_2_29	535_2_1	2144_2_1	410_2_1	530_2_1	371_2_1	1666_2_1	1386_2_65	1413_2_16	2253_2_23
217_2_342	1300_4_10	2848_2_138	2653_2_15	760_2_39	136_5_1	1196_2_1	3615_1_30	24_2_89	1696_2_27	1773_2_35	1772_2_93	1940_2_90	28_2_1	222_2_1	819_2_1	540_2_1	403_2_1	5_2_81	549_2_1	1461_4_31	815_2_68	816_5_1	3489_4_49	1316_2_83	453_2_14	717_2_2	301_1_1	4730_2_69	3134_2_246	125_2_259	1952_1_127	1498_2_14	574_1_66	1702_2_70	1295_2_1	1708_2_122	56_2_1	1820_4_31	53_2_1	414_2_20	535_2_1	2144_2_1	410_2_1	530_2_1	371_2_1	1666_2_1	1386_2_74	1413_2_12	2253_2_42
217_2_309	1300_4_7	2848_2_119	2653_2_29	760_2_42	136_5_1	1196_2_1	3615_1_40	24_2_86	1696_2_15	1773_2_40	1772_2_101	1940_2_80	28_2_1	222_2_1	819_2_1	540_2_1	403_2_1	5_2_71	549_2_1	1461_4_49	815_2_91	816_5_1	3489_4_39	1316_2_79	453_2_9	717_2_2	301_1_1	4730_2_94	3134_2_266	125_2_243	1952_1_125	1498_2_13	574_1_75	1702_2_60	1295_2_1	1708_2_107	56_2_1	4401_2_99	53_2_1	414_2_20	535_2_1	2144_2_1	410_2_1	530_2_1	371_2_1	1666_2_1	1386_2_56	1413_2_12	2253_2_38
217_2_335	1300_4_2	2848_2_125	2653_2_19	760_2_50	136_5_1	1196_2_1	3615_1_30	24_2_98	1696_2_16	1773_2_56	1772_2_89	1940_2_93	28_2_1	222_2_1	819_2_1	540_2_1	403_2_1	5_2_68	549_2_1	1461_4_45	815_2_106	816_5_1	3489_4_32	1316_2_80	453_2_7	717_2_1	301_1_1	4730_2_108	3134_2_285	125_2_260	1952_1_135	1498_2_17	574_1_76	1702_2_69	1295_2_1	1708_2_108	56_2_1	4401_2_103	53_2_1	414_2_22	535_2_1	2144_2_1	410_2_1	530_2_1	371_2_1	1666_2_1	1386_2_53	1413_2_14	2253_2_30
217_2_290	1300_4_2	2848_2_119	2653_2_24	760_2_47	136_5_1	1196_2_1	3615_1_37	24_2_86	1696_2_13	1773_2_63	1772_2_93	1940_2_76	28_2_1	222_2_1	819_2_1	540_2_1	403_2_1	5_2_80	549_2_1	1461_4_33	815_2_92	816_5_1	3489_4_40	1316_2_82	453_2_10	717_2_1	301_1_1	4730_2_116	3134_2_292	125_2_267	1952_1_118	1498_2_15	574_1_89	1702_2_71	1295_2_1	1708_2_107	56_2_1	4401_2_125	53_2_1	414_2_8	535_2_1	2144_2_1	410_2_1	530_2_1	371_2_1	1666_2_1	1386_2_40	1413_2_14	2253_2_25
217_2_291	1300_4_1	2848_2_116	2653_2_26	760_2_42	136_5_1	1196_2_1	3615_1_46	24_2_74	1696_2_8	1773_2_67	1772_2_95	1940_2_72	28_2_1	222_2_1	819_2_1	540_2_1	403_2_1	5_2_73	549_2_1	1461_4_41	815_2_106	816_5_1	3489_4_34	1316_2_86	453_2_4	717_2_1	301_1_1	4730_2_117	3134_2_310	125_2_304	1952_1_121	1498_2_14	574_1_103	1702_2_50	1295_2_1	1708_2_86	56_2_1	4401_2_143	53_2_1	414_2_10	535_2_1	2144_2_1	410_2_1	530_2_1	371_2_1	1666_2_1	1386_2_41	1413_2_10	2253_2_24
217_2_321	2848_2_122	2653_2_13	760_2_40	136_5_1	1196_2_1	3615_1_31	24_2_88	1696_2_10	1773_2_62	1772_2_82	1940_2_76	28_2_1	3125_2_1	819_2_1	540_2_1	403_2_1	5_2_93	549_2_1	1461_4_40	815_2_99	816_5_1	3489_4_33	1316_2_82	453_2_3	717_2_1	301_1_1	4730_2_114	3134_2_311	125_2_313	1952_1_116	1498_2_11	574_1_106	1702_2_48	1295_2_1	1708_2_92	56_2_1	4401_2_115	53_2_1	414_2_14	535_2_1	2144_2_1	410_2_1	530_2_1	371_2_1	1666_2_1	1386_2_45	1413_2_7	2253_2_12	5188_2_249
217_2_322	2848_2_98	2653_2_11	760_2_32	136_5_1	1196_2_1	3615_1_39	24_2_76	1696_2_11	1773_2_71	1772_2_79	1940_2_70	28_2_1	3125_2_1	819_2_1	540_2_1	403_2_1	5_2_97	549_2_1	1461_4_28	815_2_92	816_5_1	3489_4_22	1316_2_80	453_2_2	717_2_1	301_1_1	4730_2_117	3134_2_359	125_2_310	1952_1_98	1498_2_12	574_1_109	1702_2_28	1295_2_1	1708_2_90	56_2_1	1820_4_31	53_2_1	414_2_11	535_2_1	2144_2_1	410_2_1	530_2_1	371_2_1	1666_2_1	1386_2_47	1413_2_14	2253_2_17	5188_2_245
217_2_339	2848_2_99	2653_2_9	760_2_35	136_5_1	1196_2_1	3615_1_35	24_2_69	1696_2_4	1773_2_84	1772_2_87	1940_2_88	3125_2_1	819_2_1	540_2_1	403_2_1	5_2_86	549_2_1	1461_4_36	815_2_97	816_5_1	3489_4_20	1316_2_94	453_2_3	717_2_1	301_1_1	4730_2_136	3134_2_346	125_2_307	1952_1_97	1498_2_20	574_1_147	1702_2_25	1295_2_1	1708_2_87	56_2_1	1820_4_14	53_2_1	414_2_19	535_2_1	2144_2_1	410_2_1	530_2_1	371_2_1	1666_2_1	1386_2_44	1413_2_19	2253_2_15	5188_2_224	926_2_80
217_2_354	2848_2_117	2653_2_4	760_2_47	136_5_1	1196_2_1	3615_1_23	24_2_79	2322_2_13	1773_2_74	1772_2_64	1940_2_84	3125_2_1	819_2_1	540_2_1	403_2_1	5_2_108	549_2_1	1461_4_34	815_2_112	816_5_1	3489_4_18	1316_2_66	453_2_3	717_2_1	301_1_1	4730_2_142	3134_2_360	125_2_304	1952_1_88	1498_2_13	574_1_130	1702_2_31	1295_2_1	1708_2_106	56_2_1	1820_4_21	53_2_1	414_2_18	535_2_1	2144_2_1	410_2_1	530_2_1	371_2_1	1666_2_1	1386_2_51	1413_2_12	2253_2_15	5188_2_209	926_2_83
217_2_355	2848_2_100	2653_2_5	760_2_49	136_5_1	1196_2_1	3615_1_26	24_2_72	2322_2_9	1773_2_72	1772_2_60	1940_2_53	3125_2_1	819_2_1	540_2_1	403_2_1	2745_2_33	549_2_1	1461_4_39	815_2_109	816_5_1	3489_4_20	1316_2_85	453_2_4	717_2_1	301_1_1	4730_2_146	3134_2_345	125_2_319	1952_1_80	1498_2_12	574_1_138	1702_2_27	1295_2_1	1708_2_93	56_2_1	1820_4_27	53_2_1	414_2_21	535_2_1	2144_2_1	410_2_1	530_2_1	371_2_1	1666_2_1	1386_2_47	1413_2_8	2253_2_19	5188_2_213	926_2_91
217_2_351	2848_2_103	2653_2_5	760_2_36	136_5_1	1196_2_1	3615_1_26	24_2_68	2322_2_7	1773_2_68	1772_2_64	1940_2_62	3125_2_1	819_2_1	540_2_1	403_2_1	5_2_89	549_2_1	1461_4_41	815_2_120	816_5_1	3489_4_14	1316_2_93	453_2_4	717_2_1	301_1_1	4730_2_155	3134_2_331	125_2_328	1952_1_84	1498_2_6	574_1_147	1702_2_31	1295_2_1	1708_2_95	56_2_1	1820_4_31	53_2_1	414_2_32	535_2_1	2144_2_1	410_2_1	530_2_1	371_2_1	1666_2_1	1386_2_41	1413_2_4	2253_2_24	5188_2_250	926_2_70
217_2_367	2848_2_94	2653_2_7	760_2_57	136_5_1	1196_2_1	3615_1_21	24_2_102	2322_2_9	1773_2_48	1772_2_53	1940_2_56	3125_2_1	819_2_1	540_2_1	403_2_1	2745_2_27	549_2_1	1461_4_44	815_2_117	816_5_1	3489_4_19	1316_2_78	453_2_5	717_2_1	301_1_1	4730_2_163	3134_2_311	125_2_314	1952_1_97	1498_2_3	574_1_158	1702_2_25	1295_2_1	1708_2_85	56_2_1	1820_4_28	53_2_1	414_2_43	535_2_1	2144_2_1	410_2_1	530_2_1	371_2_1	1666_2_1	1386_2_36	1413_2_5	2253_2_16	5188_2_237	926_2_65
217_2_359	2848_2_86	2653_2_3	760_2_46	136_5_1	1196_2_1	3615_1_23	24_2_93	2322_2_7	1773_2_53	1772_2_59	1940_2_50	3125_2_1	819_2_1	540_2_1	403_2_1	2745_2_33	549_2_1	1461_4_38	815_2_101	816_5_1	3489_4_31	1316_2_94	453_2_6	717_2_1	301_1_1	4730_2_169	3134_2_315	125_2_328	1952_1_102	1498_2_7	574_1_168	1702_2_20	1295_2_1	1708_2_67	56_2_1	1820_4_29	53_2_1	414_2_47	535_2_1	2144_2_1	410_2_1	530_2_1	371_2_1	1666_2_1	1386_2_33	1413_2_8	2253_2_18	5188_2_224	926_2_72
217_2_315	2848_2_95	2653_2_4	760_2_40	136_5_1	1196_2_1	3615_1_24	24_2_62	2322_2_7	1773_2_64	1772_2_58	1940_2_58	3125_2_1	819_2_1	540_2_1	403_2_1	2745_2_31	549_2_1	1461_4_34	815_2_109	816_5_1	3489_4_17	1316_2_84	453_2_8	717_2_1	301_1_1	4730_2_183	3134_2_294	125_2_313	1952_1_99	1498_2_2	574_1_178	1702_2_27	1295_2_1	1708_2_75	56_2_1	1820_4_22	53_2_1	414_2_61	535_2_1	2144_2_1	410_2_1	530_2_1	371_2_1	1666_2_1	1386_2_38	1413_2_5	2253_2_17	5188_2_247	926_2_59
217_2_327	2848_2_109	2653_2_3	760_2_43	136_5_1	1196_2_1	3615_1_22	24_2_73	2322_2_9	1773_2_67	1772_2_52	1940_2_52	3125_2_1	819_2_1	540_2_1	403_2_1	2745_2_27	549_2_1	1461_4_35	815_2_109	816_5_1	3489_4_18	1316_2_77	453_2_7	717_2_1	301_1_1	4730_2_157	3134_2_292	125_2_298	1952_1_92	574_1_173	1702_2_24	1295_2_1	1708_2_76	56_2_1	1820_4_30	53_2_1	414_2_74	535_2_1	2144_2_1	410_2_1	530_2_1	371_2_1	1666_2_1	1386_2_26	1413_2_4	2253_2_14	5188_2_218	926_2_67	2477_2_71
217_2_371	2848_2_99	760_2_41	136_5_1	1222_2_159	24_2_70	2322_2_2	1773_2_55	1772_2_79	1940_2_61	3125_2_1	819_2_1	540_2_1	403_2_1	2745_2_45	549_2_1	1461_4_26	815_2_74	816_5_1	3489_4_18	1316_2_82	453_2_3	717_2_1	301_1_1	4730_2_136	3134_2_274	125_2_317	1952_1_86	574_1_158	1702_2_20	1295_2_1	1708_2_58	56_2_1	1820_4_40	53_2_1	414_2_85	535_2_1	2144_2_1	410_2_1	530_2_1	371_2_1	1666_2_1	1386_2_19	1413_2_8	2253_2_15	5188_2_216	926_2_65	2477_2_59	318_2_58	595_2_1
217_2_350	2848_2_112	760_2_44	136_5_1	1222_2_162	24_2_60	2322_2_4	1773_2_58	1772_2_71	1940_2_46	3125_2_1	819_2_1	540_2_1	403_2_1	2745_2_47	549_2_1	1461_4_27	815_2_105	816_5_1	3489_4_12	1316_2_100	453_2_5	717_2_1	301_1_1	4730_2_150	3134_2_279	125_2_309	1952_1_112	574_1_176	1702_2_22	1295_2_1	1708_2_70	56_2_1	1820_4_31	53_2_1	414_2_79	535_2_1	2144_2_1	410_2_1	530_2_1	371_2_1	1666_2_1	1386_2_30	1413_2_6	2253_2_16	5188_2_233	926_2_47	2477_2_68	318_2_54	595_2_1
217_2_376	2848_2_110	760_2_31	136_5_1	1222_2_159	24_2_78	2322_2_5	1773_2_52	1772_2_59	1940_2_48	3125_2_1	819_2_1	540_2_1	403_2_1	2745_2_47	549_2_1	1461_4_24	815_2_99	816_5_1	3489_4_17	1316_2_100	453_2_4	717_2_1	301_1_1	4730_2_137	3134_2_280	125_2_269	1952_1_123	574_1_180	1702_2_15	1295_2_1	1708_2_93	56_2_1	1820_4_36	53_2_1	414_2_85	535_2_1	2144_2_1	410_2_1	530_2_1	371_2_1	1666_2_1	1386_2_26	1413_2_2	2253_2_13	5188_2_242	926_2_45	2477_2_72	318_2_70	595_2_1
217_2_401	2848_2_104	760_2_32	136_5_1	1222_2_143	24_2_86	2322_2_2	1773_2_50	1772_2_72	1940_2_57	3125_2_1	819_2_1	403_2_1	5_2_91	549_2_1	1461_4_22	815_2_101	816_5_1	3489_4_22	1316_2_89	453_2_1	717_2_1	301_1_1	4730_2_107	3134_2_298	125_2_275	1952_1_94	574_1_195	1702_2_18	1295_2_1	1708_2_83	1820_4_47	53_2_1	414_2_97	535_2_1	2144_2_1	410_2_1	530_2_1	371_2_1	1666_2_1	1386_2_26	1413_2_2	2253_2_24	2159_2_241	926_2_40	2477_2_61	318_2_58	595_2_1	4891_2_28	981_2_164
217_2_421	2848_2_110	760_2_34	136_5_1	1222_2_144	24_2_70	2322_2_2	1773_2_50	1772_2_75	1940_2_58	3125_2_1	819_2_1	403_2_1	2745_2_49	549_2_1	1461_4_23	815_2_102	816_5_1	3489_4_14	1316_2_106	453_2_1	717_2_1	301_1_1	4730_2_118	3134_2_254	125_2_295	1952_1_103	574_1_199	1702_2_21	1295_2_1	1708_2_77	1820_4_40	53_2_1	414_2_96	535_2_1	2144_2_1	410_2_1	530_2_1	371_2_1	1666_2_1	1386_2_32	1413_2_1	2253_2_17	2159_2_246	926_2_35	2477_2_64	318_2_59	595_2_1	4891_2_21	981_2_146
217_2_413	2848_2_115	760_2_25	136_5_1	1222_2_148	24_2_70	1773_2_56	1772_2_77	1940_2_55	3125_2_1	819_2_1	403_2_1	2745_2_39	549_2_1	1461_4_23	815_2_121	816_5_1	3489_4_16	1316_2_123	453_2_1	717_2_1	301_1_1	4730_2_121	3134_2_249	125_2_274	1952_1_101	574_1_164	1702_2_17	1295_2_1	1708_2_93	1820_4_43	53_2_1	414_2_113	535_2_1	2144_2_1	410_2_1	530_2_1	371_2_1	1666_2_1	1386_2_22	1413_2_4	2253_2_13	2159_2_223	926_2_29	2477_2_60	318_2_61	595_2_1	4891_2_16	981_2_140	191_4_47
217_2_471	2848_2_109	760_2_19	136_5_1	1222_2_142	24_2_62	1773_2_61	1772_2_85	1940_2_58	3125_2_1	819_2_1	403_2_1	5_2_89	549_2_1	1461_4_27	815_2_108	816_5_1	3489_4_22	1316_2_111	453_2_1	717_2_1	301_1_1	4730_2_109	3134_2_258	125_2_270	1952_1_79	574_1_144	1702_2_17	1295_2_1	1708_2_82	1820_4_54	53_2_1	414_2_111	535_2_1	2144_2_1	410_2_1	530_2_1	371_2_1	1666_2_1	1386_2_19	1413_2_3	2253_2_13	2159_2_218	926_2_36	2477_2_46	318_2_59	595_2_1	4891_2_17	981_2_139	191_4_63
217_2_522	2848_2_110	760_2_28	136_5_1	1222_2_150	24_2_57	1773_2_62	1772_2_56	1940_2_54	3125_2_1	819_2_1	403_2_1	5_2_80	549_2_1	1461_4_29	815_2_93	816_5_1	3489_4_21	1316_2_141	453_2_1	717_2_1	301_1_1	4730_2_114	3134_2_251	125_2_295	1952_1_97	574_1_162	1702_2_17	1295_2_1	1708_2_68	1820_4_65	53_2_1	414_2_106	535_2_1	2144_2_1	410_2_1	530_2_1	371_2_1	1666_2_1	1386_2_24	1413_2_4	2253_2_14	2159_2_192	926_2_16	2477_2_56	318_2_73	595_2_1	4891_2_19	981_2_156	191_4_64
217_2_476	2848_2_121	760_2_17	136_5_1	1222_2_135	24_2_63	1773_2_67	1772_2_67	1940_2_56	3125_2_1	819_2_1	403_2_1	2745_2_40	549_2_1	1461_4_34	815_2_94	816_5_1	3489_4_21	1316_2_157	453_2_1	717_2_1	301_1_1	1702_2_14	3134_2_243	125_2_278	1952_1_98	574_1_155	4730_2_111	1295_2_1	1708_2_61	1820_4_54	53_2_1	414_2_120	535_2_1	2144_2_1	410_2_1	530_2_1	371_2_1	1666_2_1	1386_2_18	1413_2_6	2253_2_12	2159_2_215	926_2_15	2477_2_58	318_2_91	595_2_1	4891_2_22	981_2_148	191_4_63
217_2_539	2848_2_110	760_2_22	136_5_1	1222_2_119	24_2_77	1773_2_65	1772_2_71	1940_2_52	3125_2_1	819_2_1	403_2_1	2745_2_55	549_2_1	1461_4_42	815_2_81	816_5_1	3489_4_23	1316_2_130	453_2_1	717_2_1	301_1_1	1702_2_21	3134_2_247	125_2_300	1952_1_75	574_1_161	4730_2_91	1295_2_1	1708_2_66	1820_4_71	53_2_1	414_2_121	535_2_1	2144_2_1	410_2_1	530_2_1	371_2_1	1666_2_1	1386_2_16	1413_2_1	2253_2_7	2159_2_193	926_2_21	2477_2_57	318_2_95	595_2_1	4891_2_22	981_2_159	191_4_85
217_2_573	2848_2_133	760_2_31	136_5_1	1222_2_108	24_2_67	1773_2_64	1772_2_67	1940_2_39	3125_2_1	819_2_1	403_2_1	2745_2_65	549_2_1	1461_4_48	815_2_89	816_5_1	3489_4_21	1316_2_139	453_2_1	717_2_1	301_1_1	1702_2_12	3134_2_255	125_2_298	1952_1_73	574_1_202	4730_2_93	1295_2_1	1708_2_59	1820_4_56	53_2_1	414_2_103	535_2_1	2144_2_1	410_2_1	530_2_1	371_2_1	1666_2_1	1386_2_23	1387_2_5	2253_2_8	2159_2_242	926_2_15	2477_2_71	318_2_104	595_2_1	4891_2_21	981_2_135	191_4_75
217_2_570	2848_2_137	760_2_25	136_5_1	1222_2_100	24_2_83	1773_2_44	1772_2_85	1940_2_37	3125_2_1	819_2_1	403_2_1	2745_2_56	549_2_1	1461_4_41	815_2_81	816_5_1	3489_4_25	1316_2_154	453_2_1	717_2_1	301_1_1	1702_2_8	3134_2_250	125_2_271	1952_1_72	574_1_184	4730_2_84	1295_2_1	1708_2_65	1820_4_56	53_2_1	414_2_91	535_2_1	2144_2_1	410_2_1	530_2_1	371_2_1	1666_2_1	1386_2_12	1387_2_4	2253_2_3	2159_2_232	926_2_13	2477_2_47	318_2_102	595_2_1	4891_2_19	981_2_147	191_4_65
217_2_582	2848_2_140	760_2_28	136_5_1	1222_2_114	24_2_98	1773_2_41	1772_2_91	1940_2_46	3125_2_1	819_2_1	403_2_1	2745_2_75	549_2_1	1461_4_40	815_2_69	816_5_1	3489_4_24	1316_2_145	453_2_1	717_2_1	301_1_1	1702_2_10	3134_2_254	125_2_263	1952_1_71	574_1_191	4730_2_85	1295_2_1	1708_2_63	1820_4_65	53_2_1	414_2_93	535_2_1	2144_2_1	410_2_1	530_2_1	371_2_1	1666_2_1	1386_2_12	1387_2_3	2253_2_2	2159_2_213	926_2_6	2477_2_45	318_2_91	595_2_1	4891_2_10	981_2_137	191_4_75
217_2_581	2848_2_145	760_2_24	136_5_1	1222_2_97	24_2_76	1773_2_53	1772_2_66	1940_2_41	3125_2_1	819_2_1	403_2_1	2745_2_48	549_2_1	1461_4_31	815_2_57	816_5_1	3489_4_27	1316_2_160	453_2_1	717_2_1	301_1_1	1702_2_8	3134_2_278	125_2_310	1952_1_75	574_1_214	4730_2_99	1295_2_1	1708_2_49	1820_4_57	53_2_1	414_2_76	535_2_1	2144_2_1	410_2_1	530_2_1	371_2_1	1666_2_1	1386_2_11	1387_2_5	2159_2_222	926_2_5	2477_2_45	318_2_87	595_2_1	4891_2_10	981_2_132	191_4_67	4401_2_130
217_2_564	2848_2_142	760_2_27	136_5_1	1222_2_97	24_2_77	1773_2_49	1772_2_69	1940_2_28	3125_2_1	819_2_1	403_2_1	2745_2_45	549_2_1	1461_4_34	815_2_62	816_5_1	3489_4_35	1316_2_181	453_2_1	717_2_1	301_1_1	1702_2_5	3134_2_274	125_2_276	1952_1_89	574_1_176	4730_2_100	1295_2_1	1708_2_50	1820_4_64	53_2_1	414_2_74	535_2_1	2144_2_1	410_2_1	530_2_1	371_2_1	1666_2_1	1386_2_8	1387_2_5	2159_2_246	926_2_5	2477_2_42	318_2_85	595_2_1	4891_2_16	981_2_123	191_4_57	4401_2_115
217_2_567	2848_2_152	760_2_22	136_5_1	1222_2_100	24_2_98	1773_2_51	1772_2_86	1940_2_26	3125_2_1	819_2_1	403_2_1	2745_2_62	549_2_1	1461_4_42	815_2_54	816_5_1	3489_4_28	1316_2_176	453_2_1	717_2_1	301_1_1	1702_2_2	3134_2_292	125_2_287	1952_1_125	574_1_190	4730_2_89	1295_2_1	1708_2_54	1820_4_57	53_2_1	414_2_88	535_2_1	2144_2_1	410_2_1	530_2_1	371_2_1	1666_2_1	1386_2_17	1387_2_5	2159_2_232	926_2_1	2477_2_44	318_2_67	595_2_1	4891_2_12	981_2_108	191_4_61	4401_2_129
217_2_542	2848_2_149	760_2_20	136_5_1	1222_2_91	24_2_75	1773_2_51	1772_2_88	1940_2_19	3125_2_1	819_2_1	403_2_1	2745_2_60	549_2_1	1461_4_40	815_2_62	816_5_1	3489_4_24	1316_2_180	453_2_1	717_2_1	301_1_1	1702_2_2	3134_2_359	125_2_314	1952_1_148	574_1_215	4730_2_86	1295_2_1	1708_2_45	1820_4_44	53_2_1	414_2_64	535_2_1	2144_2_1	410_2_1	530_2_1	371_2_1	1666_2_1	1386_2_17	1387_2_4	2159_2_218	2477_2_43	318_2_67	595_2_1	4891_2_11	981_2_123	191_4_60	4401_2_117	114_34_532
217_2_515	2848_2_144	760_2_18	136_5_1	1222_2_92	24_2_60	1773_2_56	1772_2_84	1940_2_19	3125_2_1	819_2_1	403_2_1	2745_2_57	549_2_1	1461_4_47	815_2_60	816_5_1	3489_4_25	1316_2_228	453_2_1	717_2_1	301_1_1	3134_2_349	125_2_301	1952_1_169	574_1_171	4730_2_77	1295_2_1	1708_2_49	1820_4_47	53_2_1	414_2_81	535_2_1	2144_2_1	410_2_1	530_2_1	371_2_1	1666_2_1	1386_2_16	1387_2_2	2159_2_242	2477_2_45	318_2_58	595_2_1	4891_2_11	981_2_131	191_4_61	4401_2_90	114_34_522	1480_2_15
217_2_535	2848_2_169	760_2_20	136_5_1	1222_2_80	24_2_63	1773_2_61	1772_2_86	1940_2_21	3125_2_1	819_2_1	403_2_1	2745_2_79	549_2_1	1461_4_47	815_2_47	816_5_1	3489_4_17	1316_2_242	453_2_1	717_2_1	301_1_1	3134_2_427	125_2_285	1952_1_182	574_1_191	4730_2_77	1295_2_1	1708_2_60	1820_4_53	53_2_1	414_2_81	535_2_1	2144_2_1	410_2_1	530_2_1	371_2_1	1666_2_1	1386_2_19	1387_2_3	2159_2_224	2477_2_48	318_2_52	595_2_1	4891_2_7	981_2_119	191_4_63	4401_2_88	114_34_481	1480_2_16
217_2_523	2848_2_155	760_2_18	136_5_1	1222_2_72	24_2_46	1773_2_65	1772_2_74	1940_2_25	3125_2_1	819_2_1	403_2_1	2745_2_62	549_2_1	1461_4_33	815_2_64	816_5_1	3489_4_19	1316_2_250	453_2_1	717_2_1	301_1_1	3134_2_492	125_2_289	1952_1_208	574_1_227	4730_2_72	1295_2_1	1708_2_60	1820_4_45	53_2_1	414_2_69	535_2_1	2144_2_1	410_2_1	530_2_1	371_2_1	1666_2_1	1386_2_20	1387_2_4	2159_2_239	2477_2_32	318_2_68	595_2_1	4891_2_8	981_2_127	191_4_53	4401_2_90	114_34_480	1480_2_17
217_2_500	2848_2_139	760_2_21	136_5_1	1222_2_69	24_2_44	1773_2_78	1772_2_68	1940_2_20	3125_2_1	819_2_1	403_2_1	2745_2_58	549_2_1	1461_4_27	815_2_68	816_5_1	3489_4_24	1316_2_274	453_2_1	717_2_1	301_1_1	3134_2_489	125_2_272	1952_1_255	574_1_217	4730_2_67	1295_2_1	1708_2_79	1820_4_49	53_2_1	414_2_59	535_2_1	2144_2_1	410_2_1	530_2_1	371_2_1	1666_2_1	1386_2_18	1387_2_3	2159_2_238	2477_2_28	318_2_51	595_2_1	4891_2_6	981_2_152	191_4_49	4401_2_81	114_34_431	1480_2_13
217_2_522	2848_2_126	760_2_22	136_5_1	1222_2_70	24_2_52	1773_2_72	1772_2_66	1940_2_27	3125_2_1	819_2_1	403_2_1	2745_2_72	549_2_1	1461_4_36	815_2_43	816_5_1	3489_4_17	1316_2_310	453_2_1	717_2_1	301_1_1	3134_2_543	125_2_261	1952_1_273	574_1_237	4730_2_63	1295_2_1	1708_2_72	1820_4_48	53_2_1	414_2_83	535_2_1	2144_2_1	410_2_1	530_2_1	371_2_1	1666_2_1	1386_2_17	1387_2_1	2159_2_239	2477_2_25	318_2_55	595_2_1	4891_2_6	981_2_130	191_4_77	4401_2_66	114_34_370	1480_2_17
217_2_498	2848_2_124	760_2_20	136_5_1	1222_2_48	24_2_40	1773_2_71	1772_2_64	1940_2_22	3125_2_1	819_2_1	403_2_1	2745_2_54	549_2_1	1461_4_32	815_2_38	816_5_1	3489_4_27	1316_2_322	453_2_1	717_2_1	301_1_1	3134_2_588	125_2_279	1952_1_275	574_1_259	4730_2_59	1295_2_1	1708_2_69	1820_4_57	53_2_1	414_2_70	535_2_1	2144_2_1	410_2_1	530_2_1	371_2_1	1666_2_1	1386_2_13	1387_2_2	2159_2_249	2477_2_20	318_2_52	595_2_1	4891_2_8	981_2_135	191_4_60	4401_2_77	114_34_320	1480_2_15
217_2_483	2848_2_132	760_2_23	136_5_1	1222_2_47	24_2_32	1773_2_74	1772_2_72	1940_2_18	3125_2_1	819_2_1	403_2_1	2745_2_58	549_2_1	1461_4_31	815_2_42	816_5_1	3489_4_24	1316_2_355	453_2_1	717_2_1	301_1_1	3134_2_592	125_2_279	1952_1_297	4730_2_65	1295_2_1	1708_2_74	1820_4_48	53_2_1	414_2_89	535_2_1	2144_2_1	410_2_1	530_2_1	371_2_1	1666_2_1	1386_2_16	1387_2_3	2159_2_229	2477_2_20	318_2_32	595_2_1	4891_2_8	981_2_118	191_4_73	4401_2_77	114_34_290	1480_2_30	1486_4_52
217_2_525	2848_2_114	760_2_21	136_5_1	1222_2_33	24_2_44	1773_2_68	1772_2_62	1940_2_23	3125_2_1	819_2_1	403_2_1	2745_2_58	549_2_1	1461_4_27	815_2_20	816_5_1	3489_4_17	1316_2_378	453_2_1	717_2_1	301_1_1	3134_2_634	125_2_273	1952_1_274	4730_2_57	1295_2_1	1708_2_72	1820_4_52	53_2_1	414_2_87	535_2_1	2144_2_1	410_2_1	530_2_1	371_2_1	1666_2_1	1386_2_24	1387_2_6	2159_2_222	2477_2_18	318_2_27	595_2_1	4891_2_3	981_2_93	191_4_88	4401_2_72	114_34_282	1480_2_38	1486_4_44
217_2_521	2848_2_111	760_2_17	136_5_1	1222_2_40	24_2_39	1773_2_74	1772_2_61	1940_2_9	3125_2_1	819_2_1	403_2_1	2745_2_52	549_2_1	1461_4_25	815_2_21	816_5_1	3489_4_20	1316_2_363	453_2_1	717_2_1	301_1_1	3134_2_664	125_2_284	1952_1_275	4730_2_60	1295_2_1	1708_2_73	1820_4_55	53_2_1	414_2_72	535_2_1	2144_2_1	410_2_1	530_2_1	371_2_1	1666_2_1	1386_2_19	1387_2_4	2159_2_235	2477_2_16	318_2_25	595_2_1	4891_2_6	981_2_109	191_4_62	4401_2_77	114_34_266	1480_2_35	1486_4_41
217_2_537	2848_2_107	760_2_20	136_5_1	1222_2_36	24_2_33	1773_2_81	1772_2_52	1940_2_10	3125_2_1	819_2_1	403_2_1	2745_2_53	549_2_1	1461_4_20	815_2_20	816_5_1	3489_4_16	1316_2_383	453_2_1	717_2_1	301_1_1	3134_2_601	125_2_237	1952_1_292	4730_2_65	1295_2_1	1708_2_101	1820_4_53	53_2_1	414_2_73	535_2_1	410_2_1	530_2_1	371_2_1	1666_2_1	1386_2_17	1387_2_5	2159_2_237	2477_2_19	318_2_20	595_2_1	4891_2_10	981_2_121	191_4_65	4401_2_67	114_34_264	1480_2_44	1486_4_39	3672_2_9
217_2_577	2848_2_119	760_2_13	136_5_1	1222_2_38	24_2_38	1773_2_83	1772_2_56	1940_2_8	3125_2_1	819_2_1	403_2_1	2745_2_50	549_2_1	1461_4_12	815_2_21	816_5_1	3489_4_8	1316_2_419	453_2_1	717_2_1	301_1_1	3134_2_614	125_2_227	1952_1_270	4730_2_54	1295_2_1	1708_2_74	1820_4_51	53_2_1	414_2_74	535_2_1	410_2_1	530_2_1	371_2_1	1666_2_1	1386_2_21	1387_2_9	2159_2_200	2477_2_13	318_2_11	595_2_1	4891_2_9	981_2_108	191_4_69	4401_2_77	114_34_276	1480_2_45	1486_4_41	3672_2_6
217_2_579	2848_2_115	760_2_9	136_5_1	1222_2_33	24_2_35	1773_2_79	1772_2_56	1940_2_1	3125_2_1	819_2_1	403_2_1	2745_2_41	549_2_1	1461_4_12	815_2_23	816_5_1	3489_4_8	1316_2_384	453_2_1	717_2_1	301_1_1	3134_2_623	125_2_236	1952_1_290	4730_2_76	1295_2_1	1708_2_62	1820_4_39	53_2_1	414_2_54	535_2_1	410_2_1	530_2_1	371_2_1	1666_2_1	1386_2_14	1387_2_5	2159_2_213	2477_2_12	318_2_18	595_2_1	4891_2_13	981_2_130	191_4_57	4401_2_76	114_34_285	1480_2_25	1486_4_33	3672_2_4
217_2_541	2848_2_130	760_2_15	136_5_1	1222_2_37	24_2_31	1773_2_75	1772_2_66	3125_2_1	819_2_1	403_2_1	2745_2_44	549_2_1	1461_4_12	815_2_25	816_5_1	3489_4_4	1316_2_384	453_2_1	717_2_1	301_1_1	3134_2_583	125_2_219	1952_1_308	4730_2_73	1295_2_1	1708_2_69	1820_4_25	53_2_1	414_2_51	535_2_1	410_2_1	530_2_1	371_2_1	1666_2_1	1386_2_17	1387_2_5	2159_2_191	2477_2_6	318_2_11	595_2_1	4891_2_13	981_2_138	191_4_66	4401_2_70	114_34_319	1480_2_24	1486_4_45	3672_2_4	119_02_1
217_2_558	2848_2_113	760_2_11	136_5_1	3615_1_70	24_2_26	1773_2_77	1772_2_48	3125_2_1	819_2_1	403_2_1	2745_2_57	549_2_1	1461_4_8	815_2_37	816_5_1	3489_4_5	1316_2_409	453_2_1	717_2_1	301_1_1	3134_2_572	125_2_214	1952_1_257	4730_2_59	1295_2_1	1708_2_72	4401_2_70	53_2_1	414_2_63	535_2_1	410_2_1	530_2_1	371_2_1	1666_2_1	1386_2_16	1387_2_10	2159_2_208	2477_2_5	318_2_10	595_2_1	4891_2_13	981_2_93	191_4_77	1820_4_24	114_34_286	1480_2_33	1486_4_52	3672_2_4	119_02_1
217_2_530	2848_2_110	760_2_11	136_5_1	3615_1_73	24_2_30	1773_2_86	1772_2_44	3125_2_1	819_2_1	403_2_1	2745_2_41	549_2_1	1461_4_16	815_2_33	816_5_1	3489_4_9	1316_2_418	453_2_1	717_2_1	301_1_1	1491_2_132	125_2_218	1952_1_235	4730_2_59	1295_2_1	1708_2_65	4401_2_66	53_2_1	414_2_50	535_2_1	410_2_1	530_2_1	1666_2_1	1386_2_13	1387_2_14	2159_2_211	318_2_11	595_2_1	4891_2_18	1123_2_10	191_4_65	1820_4_21	114_34_303	1480_2_34	1486_4_45	3672_2_6	119_02_1	524_2_50	523_2_1
217_2_545	2848_2_108	760_2_14	136_5_1	3615_1_89	24_2_26	1773_2_106	1772_2_52	3125_2_1	819_2_1	403_2_1	2745_2_48	549_2_1	1461_4_11	815_2_33	816_5_1	3489_4_6	1316_2_407	453_2_1	717_2_1	301_1_1	3134_2_581	125_2_212	1952_1_241	4730_2_75	1295_2_1	1708_2_78	4401_2_54	53_2_1	414_2_48	535_2_1	410_2_1	530_2_1	1666_2_1	1386_2_12	1387_2_12	2159_2_186	318_2_6	595_2_1	4891_2_21	1123_2_20	191_4_80	1820_4_18	114_34_322	1480_2_28	1486_4_43	3672_2_7	119_02_1	524_2_36	523_2_1
217_2_549	2848_2_106	760_2_10	136_5_1	3615_1_73	24_2_25	1773_2_106	1772_2_42	3125_2_1	819_2_1	403_2_1	2745_2_44	549_2_1	1461_4_7	815_2_30	816_5_1	3489_4_4	1316_2_432	453_2_1	717_2_1	301_1_1	1491_2_145	125_2_193	1952_1_226	4730_2_70	1295_2_1	1708_2_50	4401_2_49	53_2_1	414_2_54	535_2_1	410_2_1	530_2_1	1666_2_1	1386_2_11	1387_2_17	2159_2_156	318_2_8	595_2_1	4891_2_16	1123_2_14	191_4_66	1820_4_5	114_34_334	1480_2_25	1486_4_56	3672_2_7	119_02_1	524_2_29	523_2_1
217_2_567	2848_2_92	760_2_10	136_5_1	3615_1_85	24_2_22	1773_2_101	1772_2_41	3125_2_1	819_2_1	403_2_1	2745_2_36	549_2_1	1461_4_7	815_2_30	816_5_1	3489_4_4	1316_2_460	453_2_1	717_2_1	301_1_1	1491_2_164	125_2_208	1952_1_206	4730_2_72	1295_2_1	1708_2_51	4401_2_47	53_2_1	414_2_54	535_2_1	410_2_1	530_2_1	1666_2_1	1386_2_9	1387_2_15	2159_2_160	318_2_9	595_2_1	4891_2_14	1123_2_9	191_4_56	1820_4_6	114_34_393	1480_2_23	1486_4_49	3672_2_7	119_02_1	524_2_26	523_2_1
217_2_545	2848_2_104	760_2_9	136_5_1	3615_1_83	24_2_15	1773_2_109	1772_2_35	3125_2_1	819_2_1	403_2_1	2745_2_38	549_2_1	1461_4_2	815_2_25	816_5_1	3489_4_2	1316_2_432	453_2_1	717_2_1	301_1_1	3134_2_580	125_2_198	1952_1_217	4730_2_75	1295_2_1	1708_2_59	4401_2_62	53_2_1	414_2_45	535_2_1	410_2_1	530_2_1	1666_2_1	1386_2_16	1387_2_11	2159_2_154	318_2_9	595_2_1	4891_2_11	1123_2_11	191_4_69	1820_4_2	114_34_436	1480_2_27	1486_4_69	3672_2_5	119_02_1	524_2_23	523_2_1
217_2_552	2848_2_100	760_2_6	136_5_1	3615_1_80	24_2_19	1773_2_98	1772_2_30	3125_2_1	819_2_1	403_2_1	2745_2_44	549_2_1	1461_4_6	815_2_21	816_5_1	3489_4_2	1316_2_477	453_2_1	717_2_1	301_1_1	1491_2_159	125_2_173	1952_1_188	4730_2_75	1295_2_1	1708_2_46	4401_2_58	53_2_1	414_2_52	535_2_1	410_2_1	530_2_1	1666_2_1	1386_2_16	1387_2_18	2159_2_162	318_2_5	595_2_1	4891_2_9	1123_2_12	191_4_70	114_34_496	1480_2_35	1486_4_67	3672_2_4	119_02_1	524_2_21	523_2_1	1652_2_41
217_2_537	2848_2_98	760_2_5	136_5_1	3615_1_85	24_2_22	1773_2_105	1772_2_25	3125_2_1	819_2_1	403_2_1	2745_2_35	549_2_1	1461_4_9	815_2_25	816_5_1	1316_2_465	453_2_1	717_2_1	301_1_1	3134_2_587	125_2_205	1952_1_197	4730_2_78	1295_2_1	1708_2_44	4401_2_64	53_2_1	414_2_57	535_2_1	410_2_1	530_2_1	1666_2_1	1386_2_11	1387_2_11	2159_2_174	318_2_5	595_2_1	4891_2_15	1123_2_13	191_4_64	114_34_496	1480_2_20	1486_4_69	3672_2_7	119_02_1	524_2_20	523_2_1	1652_2_35	420_2_1
217_2_524	2848_2_96	760_2_6	136_5_1	3615_1_78	24_2_16	1773_2_123	1772_2_29	3125_2_1	819_2_1	403_2_1	2745_2_43	549_2_1	1461_4_10	815_2_18	816_5_1	1316_2_400	453_2_1	717_2_1	301_1_1	3134_2_561	125_2_171	1952_1_219	4730_2_105	1295_2_1	1708_2_55	4401_2_51	53_2_1	414_2_42	535_2_1	410_2_1	530_2_1	1666_2_1	1386_2_7	1387_2_18	2159_2_171	318_2_4	595_2_1	4891_2_11	1123_2_7	191_4_76	114_34_574	1480_2_27	1486_4_85	3672_2_9	119_02_1	524_2_12	523_2_1	1652_2_42	420_2_1
217_2_483	2848_2_82	760_2_2	136_5_1	3615_1_84	24_2_20	1773_2_110	1772_2_25	3125_2_1	819_2_1	403_2_1	2745_2_37	549_2_1	1461_4_13	815_2_17	816_5_1	1316_2_426	453_2_1	717_2_1	301_1_1	1491_2_161	125_2_150	1952_1_172	4730_2_103	1295_2_1	1708_2_57	4401_2_57	53_2_1	414_2_51	535_2_1	410_2_1	530_2_1	1666_2_1	1386_2_5	1387_2_23	2159_2_160	318_2_4	595_2_1	4891_2_17	1123_2_6	191_4_68	114_34_619	1480_2_30	1486_4_79	3672_2_13	119_02_1	524_2_5	523_2_1	1652_2_40	420_2_1
217_2_486	2848_2_85	760_2_3	136_5_1	3615_1_79	24_2_6	1773_2_117	1772_2_29	3125_2_1	819_2_1	403_2_1	2745_2_39	549_2_1	1461_4_14	815_2_17	816_5_1	1316_2_445	453_2_1	717_2_1	301_1_1	1491_2_161	125_2_150	1952_1_197	4730_2_121	1295_2_1	1708_2_54	4401_2_63	53_2_1	414_2_47	535_2_1	410_2_1	530_2_1	1666_2_1	1386_2_7	1387_2_15	2159_2_156	318_2_6	595_2_1	4891_2_16	1123_2_3	191_4_83	114_34_676	1480_2_37	1486_4_94	3672_2_19	119_02_1	524_2_3	523_2_1	1652_2_31	420_2_1
217_2_491	2848_2_95	760_2_3	136_5_1	3615_1_67	24_2_8	1773_2_126	1772_2_39	3125_2_1	819_2_1	403_2_1	2745_2_32	549_2_1	1461_4_28	815_2_17	816_5_1	1316_2_406	453_2_1	717_2_1	301_1_1	1491_2_151	125_2_128	1952_1_214	4730_2_109	1295_2_1	1708_2_60	4401_2_64	53_2_1	414_2_44	535_2_1	410_2_1	530_2_1	1666_2_1	1386_2_8	1387_2_16	2159_2_186	318_2_6	595_2_1	4891_2_11	1123_2_2	191_4_93	114_34_732	1480_2_49	1486_4_92	3672_2_13	119_02_1	524_2_5	523_2_1	1652_2_47	420_2_1
217_2_482	2848_2_88	760_2_1	136_5_1	3615_1_89	24_2_10	1773_2_115	1772_2_38	3125_2_1	819_2_1	403_2_1	2745_2_37	549_2_1	1461_4_38	815_2_19	816_5_1	1316_2_402	453_2_1	717_2_1	301_1_1	1491_2_177	125_2_126	1952_1_199	4730_2_141	1295_2_1	1708_2_69	4401_2_69	53_2_1	414_2_45	535_2_1	410_2_1	530_2_1	1666_2_1	1386_2_7	1387_2_19	2159_2_167	318_2_5	595_2_1	4891_2_14	1123_2_2	191_4_71	114_34_788	1480_2_61	1486_4_98	3672_2_16	119_02_1	523_2_1	1652_2_34	420_2_1	1400_5_73
217_2_483	2848_2_97	760_2_1	136_5_1	3615_1_82	24_2_7	1773_2_116	1772_2_42	3125_2_1	819_2_1	403_2_1	2745_2_38	549_2_1	1461_4_55	815_2_26	816_5_1	1316_2_384	453_2_1	717_2_1	301_1_1	1491_2_166	125_2_131	1952_1_240	4730_2_145	1295_2_1	1708_2_73	4401_2_62	53_2_1	414_2_44	535_2_1	410_2_1	530_2_1	1666_2_1	1386_2_11	1387_2_13	2159_2_187	318_2_7	595_2_1	4891_2_23	1123_2_4	191_4_77	114_34_846	1480_2_58	1486_4_112	3672_2_22	119_02_1	523_2_1	1652_2_34	420_2_1	1400_5_65
217_2_500	2848_2_90	760_2_1	136_5_1	3615_1_86	24_2_11	1773_2_115	1772_2_48	3125_2_1	819_2_1	403_2_1	2745_2_40	549_2_1	1461_4_56	815_2_36	816_5_1	1316_2_345	453_2_1	717_2_1	301_1_1	1491_2_137	125_2_123	1952_1_237	4730_2_147	1295_2_1	1708_2_76	4401_2_67	53_2_1	414_2_35	535_2_1	410_2_1	530_2_1	1666_2_1	1386_2_9	1387_2_17	2159_2_189	318_2_10	595_2_1	4891_2_19	1123_2_3	191_4_83	114_34_830	1480_2_51	1486_4_114	3672_2_9	119_02_1	523_2_1	1652_2_36	420_2_1	1400_5_65
217_2_491	2848_2_80	760_2_1	136_5_1	3615_1_91	24_2_16	1773_2_105	1772_2_47	3125_2_1	819_2_1	403_2_1	2745_2_37	549_2_1	1461_4_65	815_2_42	816_5_1	1316_2_373	453_2_1	717_2_1	301_1_1	1491_2_141	125_2_144	1952_1_232	4730_2_139	1295_2_1	1708_2_75	4401_2_74	53_2_1	414_2_39	535_2_1	410_2_1	530_2_1	1666_2_1	1386_2_8	1387_2_12	2159_2_164	318_2_11	595_2_1	4891_2_12	1123_2_3	191_4_70	114_34_845	1480_2_54	1486_4_94	3672_2_8	119_02_1	523_2_1	1652_2_30	420_2_1	1400_5_53
217_2_504	2848_2_92	760_2_1	136_5_1	3615_1_75	24_2_12	1773_2_101	1772_2_57	3125_2_1	819_2_1	403_2_1	2745_2_32	549_2_1	1461_4_73	815_2_38	816_5_1	1316_2_390	453_2_1	717_2_1	301_1_1	1491_2_129	125_2_163	1952_1_259	4730_2_136	1295_2_1	1708_2_61	4401_2_79	53_2_1	414_2_44	535_2_1	410_2_1	530_2_1	1666_2_1	1386_2_14	1387_2_8	2159_2_161	318_2_8	595_2_1	4891_2_14	1123_2_1	191_4_68	114_34_842	1480_2_48	1486_4_111	3672_2_8	119_02_1	523_2_1	1652_2_39	420_2_1	1400_5_52
217_2_494	2848_2_92	760_2_1	136_5_1	3615_1_86	24_2_12	1773_2_84	1772_2_60	3125_2_1	819_2_1	403_2_1	2745_2_26	549_2_1	1461_4_81	815_2_53	816_5_1	1316_2_316	453_2_1	717_2_1	301_1_1	1491_2_102	125_2_170	1952_1_235	4730_2_130	1295_2_1	1708_2_63	4401_2_77	53_2_1	414_2_37	535_2_1	410_2_1	530_2_1	1666_2_1	1386_2_6	1387_2_5	2159_2_177	318_2_15	595_2_1	4891_2_12	1123_2_2	191_4_50	114_34_799	1480_2_55	1486_4_107	3672_2_6	119_02_1	523_2_1	1652_2_41	420_2_1	1400_5_63
217_2_504	2848_2_87	760_2_1	136_5_1	3615_1_82	24_2_12	1773_2_86	1772_2_68	3125_2_1	819_2_1	403_2_1	2745_2_35	549_2_1	1461_4_96	815_2_58	816_5_1	1316_2_334	453_2_1	717_2_1	301_1_1	1491_2_105	125_2_183	1952_1_226	4730_2_133	1295_2_1	1708_2_66	4401_2_88	53_2_1	414_2_42	535_2_1	410_2_1	530_2_1	1666_2_1	1386_2_10	1387_2_4	2159_2_164	318_2_19	595_2_1	4891_2_17	1123_2_6	191_4_55	114_34_746	1480_2_51	1486_4_94	3672_2_7	119_02_1	523_2_1	1652_2_42	420_2_1	1400_5_68
217_2_520	2848_2_97	760_2_1	136_5_1	3615_1_81	24_2_12	1773_2_118	1772_2_61	3125_2_1	819_2_1	403_2_1	2745_2_37	549_2_1	1461_4_107	815_2_48	816_5_1	1316_2_319	453_2_1	717_2_1	301_1_1	1491_2_112	125_2_224	1952_1_239	4730_2_150	1295_2_1	1708_2_71	4401_2_85	53_2_1	414_2_38	535_2_1	410_2_1	530_2_1	1666_2_1	1386_2_13	1387_2_2	2159_2_148	318_2_14	595_2_1	4891_2_17	1123_2_5	191_4_71	114_34_687	1480_2_60	1486_4_99	3672_2_6	119_02_1	523_2_1	1652_2_55	420_2_1	1400_5_76
217_2_549	2848_2_87	760_2_1	136_5_1	3615_1_80	24_2_3	1773_2_121	1772_2_58	3125_2_1	819_2_1	403_2_1	2745_2_33	549_2_1	1461_4_110	815_2_51	816_5_1	1316_2_277	453_2_1	717_2_1	301_1_1	1491_2_103	125_2_254	1952_1_209	4730_2_139	1295_2_1	1708_2_72	4401_2_82	53_2_1	414_2_34	535_2_1	410_2_1	530_2_1	1666_2_1	1386_2_13	1387_2_7	2159_2_149	318_2_24	595_2_1	4891_2_10	1123_2_10	191_4_54	114_34_617	1480_2_71	1486_4_84	3672_2_4	119_02_1	523_2_1	1652_2_47	420_2_1	1400_5_89
217_2_541	2848_2_80	760_2_1	136_5_1	3615_1_74	24_2_2	1773_2_134	1772_2_51	3125_2_1	819_2_1	403_2_1	2745_2_32	549_2_1	1461_4_108	815_2_45	816_5_1	1316_2_254	453_2_1	717_2_1	301_1_1	1491_2_128	125_2_236	1952_1_223	4730_2_143	1295_2_1	1708_2_72	4401_2_74	414_2_30	535_2_1	410_2_1	530_2_1	1666_2_1	1386_2_14	1387_2_1	2159_2_141	318_2_26	595_2_1	4891_2_10	1123_2_11	191_4_50	114_34_540	1480_2_78	1486_4_95	3672_2_4	119_02_1	523_2_1	1652_2_55	420_2_1	1400_5_69	1407_2_98
217_2_574	2848_2_87	760_2_1	136_5_1	3615_1_59	24_2_2	1773_2_143	1772_2_49	3125_2_1	819_2_1	403_2_1	2745_2_40	549_2_1	1461_4_124	815_2_43	816_5_1	1316_2_233	453_2_1	717_2_1	301_1_1	1491_2_125	125_2_243	1952_1_228	4730_2_149	1295_2_1	1708_2_82	4401_2_74	414_2_28	535_2_1	410_2_1	530_2_1	1666_2_1	1386_2_14	1387_2_2	2159_2_145	318_2_16	595_2_1	4891_2_6	1123_2_10	191_4_49	114_34_447	1480_2_85	1486_4_82	3672_2_3	119_02_1	523_2_1	1652_2_70	420_2_1	1400_5_80	1407_2_88
217_2_571	2848_2_71	760_2_1	136_5_1	3615_1_41	24_2_7	1773_2_111	1772_2_64	3125_2_1	819_2_1	403_2_1	2745_2_36	549_2_1	1461_4_128	815_2_62	816_5_1	1316_2_223	453_2_1	717_2_1	301_1_1	1491_2_106	125_2_257	1952_1_228	4730_2_137	1295_2_1	1708_2_77	4401_2_80	414_2_23	535_2_1	410_2_1	530_2_1	1666_2_1	1386_2_18	1387_2_2	2159_2_126	318_2_26	595_2_1	4891_2_3	1123_2_6	191_4_46	114_34_364	1480_2_82	1486_4_76	3672_2_2	119_02_1	523_2_1	1652_2_61	420_2_1	1400_5_82	1407_2_83
217_2_607	2848_2_79	760_2_1	136_5_1	3615_1_50	24_2_12	1773_2_140	1772_2_65	3125_2_1	819_2_1	403_2_1	2745_2_41	549_2_1	1461_4_134	815_2_56	816_5_1	1316_2_232	453_2_1	717_2_1	301_1_1	1491_2_112	125_2_253	1952_1_250	4730_2_147	1708_2_69	4401_2_65	414_2_23	535_2_1	410_2_1	530_2_1	1666_2_1	1386_2_21	1295_2_1	2159_2_138	318_2_19	595_2_1	4891_2_4	1123_2_3	191_4_44	114_34_322	1480_2_72	1486_4_63	3672_2_3	119_02_1	523_2_1	1652_2_68	420_2_1	1400_5_75	1407_2_81	3332_2_1
217_2_622	2848_2_78	760_2_1	136_5_1	3615_1_55	24_2_7	1773_2_169	1772_2_65	3125_2_1	819_2_1	403_2_1	2745_2_44	549_2_1	1461_4_152	815_2_56	816_5_1	1316_2_234	453_2_1	717_2_1	301_1_1	1491_2_111	125_2_265	1952_1_210	4730_2_132	1708_2_72	4401_2_65	414_2_22	535_2_1	410_2_1	530_2_1	1666_2_1	1386_2_17	1295_2_1	2159_2_126	318_2_21	595_2_1	4891_2_3	1123_2_4	191_4_35	114_34_260	1480_2_74	1486_4_51	119_02_1	523_2_1	1652_2_96	420_2_1	1400_5_84	1407_2_74	3332_2_1	300_2_1
217_2_617	2848_2_69	760_2_1	136_5_1	3615_1_34	24_2_5	1773_2_172	1772_2_72	3125_2_1	819_2_1	403_2_1	2745_2_52	549_2_1	1461_4_151	815_2_59	816_5_1	1316_2_201	453_2_1	717_2_1	301_1_1	1491_2_94	125_2_247	1952_1_227	4730_2_150	1708_2_64	4401_2_66	414_2_28	535_2_1	410_2_1	530_2_1	1666_2_1	1386_2_19	1295_2_1	2159_2_142	318_2_24	595_2_1	4891_2_3	1123_2_6	191_4_30	114_34_260	1480_2_79	1486_4_52	119_02_1	523_2_1	1652_2_80	420_2_1	1400_5_79	1407_2_81	3332_2_1	300_2_1
217_2_614	2848_2_60	760_2_1	136_5_1	3615_1_39	24_2_7	1773_2_193	1772_2_63	3125_2_1	819_2_1	403_2_1	2745_2_52	549_2_1	1461_4_165	815_2_55	816_5_1	1316_2_198	453_2_1	717_2_1	301_1_1	1491_2_94	125_2_243	1952_1_238	4730_2_157	1708_2_68	4401_2_78	414_2_29	535_2_1	410_2_1	530_2_1	1666_2_1	1386_2_14	1295_2_1	2159_2_150	318_2_13	595_2_1	4891_2_1	1123_2_3	191_4_38	114_34_227	1480_2_72	1486_4_48	119_02_1	523_2_1	1652_2_85	420_2_1	1400_5_68	1407_2_99	3332_2_1	300_2_1
217_2_569	2848_2_40	760_2_1	136_5_1	3615_1_41	24_2_5	1773_2_204	1772_2_64	3125_2_1	819_2_1	403_2_1	2745_2_52	549_2_1	1461_4_154	815_2_50	816_5_1	1316_2_197	453_2_1	717_2_1	301_1_1	1491_2_92	125_2_241	1952_1_230	4730_2_152	1708_2_70	4401_2_77	414_2_26	535_2_1	410_2_1	530_2_1	1666_2_1	1386_2_11	1295_2_1	2159_2_154	318_2_14	595_2_1	4891_2_4	1123_2_4	191_4_26	114_34_227	1480_2_84	1486_4_48	119_02_1	523_2_1	1652_2_89	420_2_1	1400_5_75	1407_2_80	3332_2_1	300_2_1
217_2_559	2848_2_34	760_2_1	136_5_1	3615_1_34	24_2_5	1773_2_189	1772_2_58	3125_2_1	819_2_1	403_2_1	2745_2_42	549_2_1	1461_4_155	815_2_57	816_5_1	1316_2_192	453_2_1	717_2_1	301_1_1	1491_2_88	125_2_260	1952_1_242	4730_2_172	1708_2_68	4401_2_54	414_2_28	535_2_1	410_2_1	530_2_1	1666_2_1	1386_2_12	1295_2_1	2159_2_154	318_2_8	595_2_1	4891_2_5	1123_2_1	191_4_33	114_34_232	1480_2_70	1486_4_44	119_02_1	523_2_1	1652_2_84	420_2_1	1400_5_69	1407_2_74	3332_2_1	300_2_1
217_2_520	2848_2_32	760_2_1	136_5_1	3615_1_38	24_2_5	1773_2_203	1772_2_40	3125_2_1	819_2_1	403_2_1	2745_2_40	549_2_1	1461_4_166	815_2_48	816_5_1	1316_2_196	453_2_1	717_2_1	301_1_1	1491_2_82	125_2_267	1952_1_255	4730_2_197	1708_2_70	4401_2_69	414_2_22	535_2_1	410_2_1	530_2_1	1666_2_1	1386_2_8	1295_2_1	2159_2_176	318_2_10	595_2_1	4891_2_3	1123_2_1	191_4_41	114_34_258	1480_2_73	1486_4_36	119_02_1	523_2_1	1652_2_81	420_2_1	1400_5_77	1407_2_67	3332_2_1	300_2_1
217_2_498	2848_2_24	760_2_1	136_5_1	3615_1_29	24_2_2	1773_2_209	1772_2_46	3125_2_1	819_2_1	403_2_1	2745_2_42	549_2_1	1461_4_191	815_2_55	816_5_1	1316_2_206	453_2_1	717_2_1	301_1_1	1491_2_107	125_2_262	1952_1_228	4730_2_171	1708_2_75	4401_2_79	414_2_25	535_2_1	410_2_1	530_2_1	1666_2_1	1386_2_9	1295_2_1	2159_2_177	318_2_6	595_2_1	4891_2_3	981_2_114	191_4_39	114_34_243	1480_2_70	1486_4_33	119_02_1	523_2_1	1652_2_74	420_2_1	1400_5_89	1407_2_59	3332_2_1	300_2_1
217_2_508	2848_2_19	760_2_1	136_5_1	3615_1_27	24_2_4	1773_2_194	1772_2_41	3125_2_1	819_2_1	403_2_1	2745_2_40	549_2_1	1461_4_170	815_2_53	816_5_1	1316_2_216	453_2_1	717_2_1	301_1_1	1491_2_96	125_2_271	1952_1_252	4730_2_171	1708_2_48	4401_2_82	414_2_30	535_2_1	410_2_1	530_2_1	1666_2_1	1386_2_7	1295_2_1	2159_2_180	318_2_3	595_2_1	4891_2_2	981_2_99	191_4_59	114_34_281	1480_2_65	1486_4_25	119_02_1	523_2_1	1652_2_67	420_2_1	1400_5_86	1407_2_63	3332_2_1	300_2_1
217_2_471	2848_2_23	760_2_1	136_5_1	3615_1_42	24_2_4	1773_2_218	1772_2_36	3125_2_1	819_2_1	403_2_1	2745_2_49	549_2_1	1461_4_168	815_2_49	816_5_1	1316_2_235	453_2_1	717_2_1	301_1_1	1491_2_104	125_2_265	1952_1_286	4730_2_178	1708_2_41	4401_2_67	414_2_30	535_2_1	410_2_1	530_2_1	1666_2_1	1386_2_3	1295_2_1	2159_2_210	318_2_2	595_2_1	981_2_103	191_4_47	114_34_299	1480_2_51	1486_4_20	119_02_1	523_2_1	1652_2_70	420_2_1	1400_5_90	1407_2_64	3332_2_1	300_2_1	447_2_1
217_2_469	2848_2_27	136_5_1	3615_1_49	24_2_4	1773_2_191	1772_2_41	3125_2_1	819_2_1	403_2_1	2745_2_56	549_2_1	1461_4_160	815_2_43	816_5_1	1316_2_224	453_2_1	717_2_1	301_1_1	1491_2_112	125_2_233	1952_1_309	4730_2_152	1708_2_36	1594_2_205	4401_2_53	414_2_26	535_2_1	410_2_1	530_2_1	1666_2_1	1386_2_2	2159_2_206	318_2_2	595_2_1	981_2_108	191_4_51	114_34_326	1480_2_54	1486_4_10	119_02_1	523_2_1	1652_2_59	420_2_1	1400_5_101	1407_2_61	3332_2_1	300_2_1	447_2_1	304_34_1
217_2_439	2848_2_17	136_5_1	3615_1_47	24_2_2	1773_2_164	1772_2_41	3125_2_1	819_2_1	403_2_1	2745_2_71	549_2_1	1461_4_158	815_2_57	816_5_1	1316_2_227	453_2_1	717_2_1	301_1_1	1491_2_117	125_2_220	1952_1_331	4730_2_158	1708_2_26	1594_2_199	4401_2_62	414_2_29	535_2_1	410_2_1	530_2_1	1666_2_1	1386_2_1	2159_2_200	318_2_4	595_2_1	981_2_99	191_4_58	114_34_351	1480_2_48	1486_4_17	119_02_1	523_2_1	1652_2_63	420_2_1	1400_5_93	1407_2_52	3332_2_1	300_2_1	447_2_1	304_34_1
217_2_400	2848_2_12	136_5_1	3615_1_54	24_2_2	1773_2_172	1772_2_36	3125_2_1	819_2_1	403_2_1	2745_2_82	549_2_1	1461_4_175	815_2_46	816_5_1	1316_2_251	453_2_1	717_2_1	301_1_1	1491_2_128	125_2_216	1952_1_342	4730_2_156	1708_2_25	1594_2_204	4401_2_65	414_2_24	535_2_1	410_2_1	530_2_1	1666_2_1	1386_2_2	2159_2_177	318_2_4	595_2_1	981_2_96	191_4_36	114_34_388	1480_2_47	1486_4_18	119_02_1	523_2_1	1652_2_75	420_2_1	1400_5_107	1407_2_71	3332_2_1	300_2_1	447_2_1	304_34_1
217_2_391	2848_2_13	136_5_1	3615_1_45	24_2_1	1773_2_183	1772_2_33	3125_2_1	819_2_1	403_2_1	2745_2_65	549_2_1	1461_4_175	815_2_52	816_5_1	1316_2_264	453_2_1	717_2_1	301_1_1	1491_2_147	125_2_226	1952_1_326	4730_2_158	1708_2_29	1594_2_177	4401_2_55	414_2_17	535_2_1	410_2_1	530_2_1	1666_2_1	2159_2_166	318_2_3	595_2_1	981_2_92	191_4_44	114_34_424	1480_2_50	1486_4_18	119_02_1	523_2_1	1652_2_59	420_2_1	1400_5_112	1407_2_62	3332_2_1	300_2_1	447_2_1	304_34_1	307_1_232
217_2_363	2848_2_6	136_5_1	3615_1_38	24_2_1	1773_2_168	1772_2_45	3125_2_1	819_2_1	2745_2_63	549_2_1	1461_4_170	815_2_58	816_5_1	1316_2_287	453_2_1	717_2_1	301_1_1	1491_2_133	125_2_214	1952_1_356	4730_2_181	1708_2_28	1594_2_168	4401_2_65	414_2_17	535_2_1	410_2_1	530_2_1	1666_2_1	2159_2_164	318_2_3	595_2_1	981_2_93	191_4_54	114_34_491	1480_2_45	1486_4_21	119_02_1	523_2_1	1652_2_66	420_2_1	1400_5_81	1407_2_66	3332_2_1	300_2_1	447_2_1	304_34_1	307_1_256	380_2_1
217_2_335	2848_2_7	136_5_1	3615_1_35	24_2_1	1773_2_189	1772_2_31	3125_2_1	819_2_1	2745_2_63	549_2_1	285_2_1	815_2_37	816_5_1	1316_2_306	453_2_1	717_2_1	301_1_1	1491_2_143	125_2_211	1952_1_356	4730_2_160	1708_2_34	1594_2_167	4401_2_61	414_2_23	535_2_1	410_2_1	530_2_1	1666_2_1	2159_2_178	318_2_2	595_2_1	981_2_96	191_4_44	114_34_555	1480_2_48	1486_4_18	119_02_1	523_2_1	1652_2_77	420_2_1	1400_5_56	1407_2_75	3332_2_1	300_2_1	447_2_1	304_34_1	307_1_281	380_2_1
217_2_344	2848_2_5	136_5_1	3615_1_26	24_2_1	1773_2_177	1772_2_31	3125_2_1	819_2_1	2745_2_53	549_2_1	285_2_1	815_2_38	816_5_1	1316_2_331	453_2_1	717_2_1	301_1_1	1491_2_140	125_2_227	1952_1_363	4730_2_160	1708_2_37	1594_2_156	4401_2_53	414_2_22	535_2_1	410_2_1	530_2_1	1666_2_1	2159_2_166	318_2_1	595_2_1	981_2_97	191_4_64	114_34_609	1480_2_41	1486_4_21	119_02_1	523_2_1	1652_2_66	420_2_1	1400_5_60	1407_2_59	3332_2_1	300_2_1	447_2_1	304_34_1	307_1_286	380_2_1
217_2_343	2848_2_5	136_5_1	3615_1_45	24_2_1	1773_2_167	1772_2_37	3125_2_1	819_2_1	2745_2_69	549_2_1	285_2_1	815_2_44	816_5_1	1316_2_364	453_2_1	717_2_1	301_1_1	1491_2_111	125_2_237	1952_1_411	4730_2_186	1708_2_33	1594_2_134	4401_2_61	414_2_28	535_2_1	410_2_1	530_2_1	1666_2_1	2159_2_171	318_2_2	595_2_1	981_2_93	191_4_92	114_34_652	1480_2_51	1486_4_23	119_02_1	523_2_1	1652_2_68	420_2_1	1400_5_62	1407_2_59	3332_2_1	300_2_1	447_2_1	304_34_1	307_1_291	380_2_1
217_2_302	2848_2_5	136_5_1	3615_1_41	24_2_1	1773_2_197	1772_2_36	3125_2_1	819_2_1	2745_2_71	549_2_1	285_2_1	815_2_31	816_5_1	1316_2_400	453_2_1	717_2_1	301_1_1	1491_2_115	125_2_200	1952_1_400	4730_2_148	1708_2_30	1594_2_154	4401_2_79	414_2_24	535_2_1	410_2_1	530_2_1	1666_2_1	2159_2_194	318_2_2	595_2_1	981_2_111	191_4_74	114_34_715	1480_2_75	1486_4_18	119_02_1	523_2_1	1652_2_64	420_2_1	1400_5_61	1407_2_64	3332_2_1	300_2_1	447_2_1	304_34_1	307_1_291	380_2_1
217_2_307	2848_2_8	136_5_1	3615_1_44	24_2_1	1773_2_189	1772_2_46	3125_2_1	819_2_1	549_2_1	285_2_1	815_2_31	816_5_1	1316_2_436	453_2_1	717_2_1	301_1_1	1491_2_126	125_2_190	1952_1_429	4730_2_167	1708_2_27	1594_2_145	4401_2_81	414_2_28	535_2_1	410_2_1	530_2_1	1666_2_1	2159_2_188	318_2_1	595_2_1	981_2_103	191_4_75	114_34_781	1480_2_69	1486_4_24	119_02_1	523_2_1	1652_2_69	420_2_1	1400_5_53	1407_2_73	3332_2_1	300_2_1	447_2_1	304_34_1	307_1_295	380_2_1	247_2_214
217_2_275	2848_2_7	136_5_1	3615_1_40	24_2_1	1773_2_161	1772_2_38	3125_2_1	819_2_1	549_2_1	285_2_1	815_2_40	816_5_1	1316_2_456	453_2_1	717_2_1	301_1_1	1491_2_138	125_2_184	1952_1_440	4730_2_186	1708_2_30	1594_2_113	4401_2_97	414_2_33	535_2_1	410_2_1	530_2_1	1666_2_1	2159_2_183	595_2_1	981_2_102	191_4_83	114_34_874	1480_2_61	1486_4_24	119_02_1	523_2_1	1652_2_73	420_2_1	1400_5_42	1407_2_68	3332_2_1	300_2_1	447_2_1	304_34_1	307_1_279	380_2_1	247_2_183	3156_2_52
217_2_216	2848_2_7	136_5_1	3615_1_41	24_2_1	1773_2_178	1772_2_32	3125_2_1	819_2_1	549_2_1	285_2_1	815_2_22	816_5_1	1316_2_482	453_2_1	717_2_1	301_1_1	1491_2_152	125_2_168	1952_1_421	4730_2_160	1708_2_24	1594_2_130	4401_2_100	414_2_35	535_2_1	410_2_1	530_2_1	1666_2_1	2159_2_209	595_2_1	981_2_120	191_4_57	114_34_953	1480_2_49	1486_4_22	119_02_1	523_2_1	1652_2_94	420_2_1	1400_5_54	1407_2_63	3332_2_1	300_2_1	447_2_1	304_34_1	307_1_279	380_2_1	247_2_185	3156_2_48
217_2_216	2848_2_8	136_5_1	3615_1_30	24_2_1	1773_2_159	1772_2_37	3125_2_1	819_2_1	549_2_1	285_2_1	815_2_23	816_5_1	1316_2_512	453_2_1	717_2_1	301_1_1	1491_2_149	125_2_167	1952_1_439	4730_2_151	1708_2_23	1594_2_126	4401_2_91	414_2_45	535_2_1	410_2_1	530_2_1	1666_2_1	2159_2_190	595_2_1	981_2_96	191_4_57	114_34_1018	1480_2_39	1486_4_22	119_02_1	523_2_1	1652_2_86	420_2_1	1400_5_52	1407_2_70	3332_2_1	300_2_1	447_2_1	304_34_1	307_1_279	380_2_1	247_2_201	3156_2_56
217_2_202	2848_2_2	136_5_1	3615_1_37	24_2_1	1773_2_153	1772_2_37	3125_2_1	819_2_1	549_2_1	285_2_1	815_2_31	816_5_1	1316_2_483	453_2_1	717_2_1	301_1_1	1491_2_166	125_2_156	1952_1_471	4730_2_145	1708_2_25	1594_2_123	4401_2_104	414_2_48	535_2_1	410_2_1	530_2_1	1666_2_1	2159_2_179	595_2_1	981_2_104	191_4_40	114_34_1099	1480_2_43	1486_4_29	119_02_1	523_2_1	1652_2_99	420_2_1	1400_5_45	1407_2_61	3332_2_1	300_2_1	447_2_1	304_34_1	307_1_270	380_2_1	247_2_185	3156_2_63
217_2_177	2848_2_2	136_5_1	3615_1_26	24_2_1	1773_2_184	1772_2_39	3125_2_1	819_2_1	549_2_1	285_2_1	815_2_20	816_5_1	1316_2_494	453_2_1	717_2_1	301_1_1	1491_2_170	125_2_143	1952_1_435	4730_2_147	1708_2_23	1594_2_135	4401_2_116	414_2_63	535_2_1	410_2_1	530_2_1	1666_2_1	2159_2_188	595_2_1	981_2_120	191_4_41	114_34_1078	1480_2_33	1486_4_37	119_02_1	523_2_1	1652_2_93	420_2_1	1400_5_40	1407_2_62	3332_2_1	300_2_1	447_2_1	304_34_1	307_1_262	380_2_1	247_2_214	3156_2_71
217_2_192	136_5_1	3615_1_31	24_2_1	1773_2_182	1772_2_49	3125_2_1	819_2_1	549_2_1	285_2_1	815_2_14	816_5_1	1316_2_478	453_2_1	717_2_1	301_1_1	1491_2_141	125_2_142	1952_1_447	4730_2_149	1708_2_20	1594_2_130	4401_2_101	414_2_75	535_2_1	410_2_1	530_2_1	1666_2_1	2159_2_196	595_2_1	981_2_117	191_4_51	114_34_1137	1480_2_27	1486_4_56	119_02_1	523_2_1	1652_2_84	420_2_1	1400_5_34	1407_2_73	3332_2_1	300_2_1	447_2_1	304_34_1	307_1_264	380_2_1	247_2_196	3156_2_62	105_35_380
217_2_183	136_5_1	3615_1_31	24_2_1	1773_2_155	1772_2_38	3125_2_1	819_2_1	549_2_1	285_2_1	815_2_11	816_5_1	1316_2_471	453_2_1	717_2_1	301_1_1	1491_2_160	125_2_141	1952_1_442	4730_2_153	1708_2_19	1594_2_102	4401_2_102	414_2_84	535_2_1	410_2_1	530_2_1	1666_2_1	2159_2_208	595_2_1	981_2_124	191_4_33	114_34_1238	1480_2_23	1486_4_70	119_02_1	523_2_1	1652_2_110	420_2_1	1400_5_31	1407_2_74	3332_2_1	300_2_1	447_2_1	304_34_1	307_1_238	380_2_1	247_2_203	3156_2_72	105_35_434
217_2_183	136_5_1	3615_1_31	24_2_1	1773_2_183	1772_2_45	3125_2_1	819_2_1	549_2_1	285_2_1	815_2_5	816_5_1	1316_2_449	453_2_1	717_2_1	301_1_1	1491_2_139	125_2_113	1952_1_389	4730_2_125	1708_2_23	1594_2_99	4401_2_108	414_2_75	535_2_1	410_2_1	530_2_1	1666_2_1	2159_2_225	595_2_1	981_2_124	191_4_38	114_34_1308	1480_2_25	1486_4_79	119_02_1	523_2_1	1652_2_103	420_2_1	1400_5_42	1407_2_59	3332_2_1	300_2_1	447_2_1	304_34_1	307_1_264	380_2_1	247_2_228	3156_2_67	105_35_477
217_2_210	136_5_1	3615_1_34	24_2_1	1773_2_169	1772_2_48	3125_2_1	819_2_1	549_2_1	285_2_1	815_2_7	816_5_1	1316_2_420	453_2_1	717_2_1	301_1_1	1491_2_142	125_2_106	1952_1_414	4730_2_116	1708_2_25	1594_2_80	4401_2_87	414_2_78	535_2_1	410_2_1	530_2_1	1666_2_1	2159_2_196	595_2_1	981_2_99	191_4_47	114_34_1315	1480_2_10	1486_4_85	119_02_1	523_2_1	1652_2_82	420_2_1	1400_5_48	1407_2_67	3332_2_1	300_2_1	447_2_1	304_34_1	307_1_277	380_2_1	247_2_249	3156_2_87	105_35_472
217_2_229	136_5_1	3615_1_34	24_2_1	1773_2_163	1772_2_45	3125_2_1	819_2_1	549_2_1	285_2_1	815_2_11	816_5_1	1316_2_403	453_2_1	717_2_1	301_1_1	1491_2_156	125_2_95	1952_1_409	4730_2_118	1708_2_32	1594_2_58	4401_2_96	414_2_79	535_2_1	410_2_1	530_2_1	1666_2_1	2159_2_222	595_2_1	981_2_93	191_4_47	114_34_1252	1480_2_15	1486_4_90	119_02_1	523_2_1	1652_2_91	420_2_1	1400_5_53	1407_2_59	3332_2_1	300_2_1	447_2_1	304_34_1	307_1_261	380_2_1	247_2_257	3156_2_84	105_35_516
217_2_236	136_5_1	3615_1_27	24_2_1	1773_2_158	1772_2_53	3125_2_1	819_2_1	549_2_1	285_2_1	815_2_11	816_5_1	1316_2_397	453_2_1	717_2_1	301_1_1	1491_2_152	125_2_85	1952_1_370	4730_2_129	1708_2_36	1594_2_38	4401_2_90	414_2_71	535_2_1	410_2_1	530_2_1	1666_2_1	2159_2_260	595_2_1	981_2_107	191_4_61	114_34_1223	1480_2_18	1486_4_87	119_02_1	523_2_1	1652_2_83	420_2_1	1400_5_62	1407_2_47	3332_2_1	300_2_1	447_2_1	304_34_1	307_1_249	380_2_1	247_2_278	3156_2_83	105_35_532
217_2_250	136_5_1	3615_1_37	24_2_1	1773_2_149	1772_2_47	3125_2_1	819_2_1	549_2_1	285_2_1	815_2_18	816_5_1	1316_2_406	453_2_1	717_2_1	301_1_1	1491_2_163	125_2_91	1952_1_376	4730_2_148	1708_2_22	1594_2_27	4401_2_86	414_2_80	535_2_1	410_2_1	530_2_1	1666_2_1	2159_2_245	595_2_1	981_2_75	191_4_43	114_34_1154	1480_2_19	1486_4_92	119_02_1	523_2_1	1652_2_74	420_2_1	1400_5_65	1407_2_35	3332_2_1	300_2_1	447_2_1	304_34_1	307_1_238	380_2_1	247_2_281	3156_2_82	105_35_561
217_2_271	136_5_1	3615_1_31	24_2_1	1773_2_105	1772_2_47	3125_2_1	819_2_1	549_2_1	285_2_1	815_2_24	816_5_1	1316_2_411	453_2_1	717_2_1	301_1_1	1491_2_170	125_2_104	1952_1_380	4730_2_160	1708_2_21	1594_2_28	4401_2_120	414_2_63	535_2_1	410_2_1	530_2_1	1666_2_1	2159_2_241	595_2_1	981_2_73	191_4_45	114_34_1126	1480_2_25	1486_4_82	119_02_1	523_2_1	1652_2_87	420_2_1	1400_5_53	1407_2_31	3332_2_1	300_2_1	447_2_1	304_34_1	307_1_226	380_2_1	247_2_285	3156_2_74	105_35_578
217_2_284	136_5_1	3615_1_31	24_2_1	1773_2_94	1772_2_55	3125_2_1	819_2_1	549_2_1	285_2_1	815_2_22	816_5_1	1316_2_418	453_2_1	717_2_1	301_1_1	1491_2_172	125_2_107	1952_1_310	4730_2_159	1708_2_26	1594_2_27	4401_2_95	414_2_56	535_2_1	410_2_1	530_2_1	1666_2_1	2159_2_275	595_2_1	981_2_80	191_4_59	114_34_1144	1480_2_27	1486_4_100	119_02_1	523_2_1	1652_2_88	420_2_1	1400_5_54	1407_2_39	3332_2_1	300_2_1	447_2_1	304_34_1	307_1_235	380_2_1	247_2_324	3156_2_67	105_35_578
217_2_299	136_5_1	3615_1_38	24_2_1	1773_2_104	1772_2_52	3125_2_1	819_2_1	549_2_1	285_2_1	815_2_16	816_5_1	1316_2_396	453_2_1	717_2_1	301_1_1	1491_2_171	125_2_114	1952_1_323	4730_2_156	1708_2_22	1594_2_31	4401_2_84	414_2_63	535_2_1	410_2_1	530_2_1	1666_2_1	2159_2_266	595_2_1	981_2_60	191_4_56	114_34_1168	1480_2_26	1486_4_107	119_02_1	523_2_1	1652_2_80	420_2_1	1400_5_50	1407_2_43	3332_2_1	300_2_1	447_2_1	304_34_1	307_1_233	380_2_1	247_2_323	3156_2_62	105_35_602
217_2_296	136_5_1	3615_1_32	24_2_1	1773_2_91	1772_2_36	3125_2_1	819_2_1	549_2_1	285_2_1	815_2_15	816_5_1	1316_2_405	453_2_1	717_2_1	301_1_1	1491_2_156	125_2_120	1952_1_312	4730_2_177	1708_2_29	1594_2_21	4401_2_105	414_2_56	535_2_1	410_2_1	530_2_1	1666_2_1	2159_2_247	595_2_1	981_2_53	191_4_47	114_34_1132	1480_2_31	1486_4_119	119_02_1	523_2_1	1652_2_92	420_2_1	1400_5_54	1407_2_33	3332_2_1	300_2_1	447_2_1	304_34_1	307_1_216	380_2_1	247_2_325	3156_2_61	105_35_617
217_2_277	136_5_1	3615_1_39	24_2_1	1773_2_100	1772_2_34	3125_2_1	819_2_1	549_2_1	285_2_1	815_2_16	816_5_1	1316_2_416	453_2_1	717_2_1	301_1_1	1491_2_161	125_2_125	1952_1_257	4730_2_180	1708_2_34	1594_2_11	4401_2_107	414_2_52	535_2_1	410_2_1	530_2_1	1666_2_1	2159_2_284	595_2_1	981_2_60	191_4_58	114_34_1157	1480_2_36	1486_4_119	119_02_1	523_2_1	1652_2_87	420_2_1	1400_5_47	1407_2_34	3332_2_1	300_2_1	447_2_1	304_34_1	307_1_239	380_2_1	247_2_361	3156_2_63	105_35_632
217_2_291	136_5_1	3615_1_40	24_2_1	1773_2_96	1772_2_26	3125_2_1	819_2_1	549_2_1	285_2_1	815_2_14	816_5_1	1316_2_404	453_2_1	717_2_1	301_1_1	1491_2_153	125_2_96	1952_1_265	4730_2_171	1708_2_29	1594_2_9	4401_2_96	414_2_45	535_2_1	410_2_1	530_2_1	1666_2_1	2159_2_270	595_2_1	981_2_59	191_4_50	114_34_1197	1480_2_31	1486_4_97	119_02_1	523_2_1	1652_2_87	420_2_1	1400_5_53	1407_2_36	3332_2_1	300_2_1	447_2_1	304_34_1	307_1_235	380_2_1	247_2_383	3156_2_69	105_35_671
217_2_331	136_5_1	3615_1_35	24_2_1	1773_2_89	1772_2_24	3125_2_1	819_2_1	549_2_1	285_2_1	815_2_13	816_5_1	1316_2_420	453_2_1	717_2_1	301_1_1	1491_2_134	125_2_96	1952_1_271	4730_2_188	1708_2_25	1594_2_6	4401_2_114	414_2_53	535_2_1	410_2_1	530_2_1	1666_2_1	2159_2_261	595_2_1	981_2_57	191_4_46	114_34_1244	1480_2_38	1486_4_82	119_02_1	523_2_1	1652_2_98	420_2_1	1400_5_51	1407_2_33	3332_2_1	300_2_1	447_2_1	304_34_1	307_1_210	380_2_1	247_2_371	3156_2_84	105_35_680
217_2_343	136_5_1	3615_1_37	24_2_1	1773_2_104	1772_2_34	3125_2_1	819_2_1	549_2_1	285_2_1	815_2_19	816_5_1	1316_2_423	453_2_1	717_2_1	301_1_1	1491_2_128	125_2_102	1952_1_234	4730_2_183	1708_2_22	1594_2_8	4401_2_111	414_2_46	535_2_1	410_2_1	530_2_1	1666_2_1	2159_2_245	595_2_1	981_2_64	191_4_53	114_34_1242	1480_2_38	1486_4_98	119_02_1	523_2_1	1652_2_100	420_2_1	1400_5_62	1407_2_33	3332_2_1	300_2_1	447_2_1	304_34_1	307_1_213	380_2_1	247_2_370	3156_2_73	105_35_677
217_2_367	136_5_1	3615_1_29	24_2_1	1773_2_117	1772_2_37	3125_2_1	819_2_1	549_2_1	285_2_1	815_2_15	816_5_1	1316_2_405	453_2_1	717_2_1	301_1_1	1491_2_99	125_2_101	1952_1_237	4730_2_188	1708_2_26	1594_2_10	4401_2_103	414_2_43	535_2_1	410_2_1	530_2_1	1666_2_1	2159_2_241	595_2_1	981_2_64	191_4_58	114_34_1198	1480_2_34	1486_4_90	119_02_1	523_2_1	1652_2_101	420_2_1	1400_5_71	1407_2_27	3332_2_1	300_2_1	447_2_1	304_34_1	307_1_221	380_2_1	247_2_355	3156_2_75	105_35_664
217_2_380	136_5_1	3615_1_30	24_2_1	1773_2_110	1772_2_51	3125_2_1	819_2_1	549_2_1	285_2_1	815_2_15	816_5_1	1316_2_392	453_2_1	717_2_1	301_1_1	1491_2_98	125_2_101	1952_1_228	4730_2_208	1708_2_41	1594_2_15	4401_2_114	414_2_62	535_2_1	410_2_1	530_2_1	1666_2_1	2159_2_217	595_2_1	981_2_63	191_4_50	114_34_1091	1480_2_36	1486_4_98	119_02_1	523_2_1	1652_2_109	420_2_1	1400_5_61	1407_2_24	3332_2_1	300_2_1	447_2_1	304_34_1	307_1_212	380_2_1	247_2_331	3156_2_92	105_35_629
217_2_383	136_5_1	3615_1_30	24_2_1	1773_2_111	1772_2_66	3125_2_1	819_2_1	549_2_1	285_2_1	815_2_11	816_5_1	1316_2_389	453_2_1	717_2_1	301_1_1	1491_2_102	125_2_105	1952_1_219	4730_2_191	1708_2_38	1594_2_14	4401_2_112	414_2_64	535_2_1	410_2_1	530_2_1	1666_2_1	2159_2_216	595_2_1	981_2_66	191_4_45	114_34_1036	1480_2_31	1486_4_123	119_02_1	523_2_1	1652_2_96	420_2_1	1400_5_80	1407_2_37	3332_2_1	300_2_1	447_2_1	304_34_1	307_1_218	380_2_1	247_2_332	3156_2_84	105_35_644
217_2_373	136_5_1	3615_1_22	24_2_1	1773_2_141	1772_2_64	3125_2_1	819_2_1	549_2_1	285_2_1	815_2_14	816_5_1	1316_2_375	453_2_1	717_2_1	301_1_1	1491_2_89	125_2_103	1952_1_227	4730_2_194	1708_2_40	1594_2_19	4401_2_102	414_2_67	535_2_1	410_2_1	530_2_1	1666_2_1	2159_2_226	595_2_1	981_2_60	191_4_42	114_34_923	1480_2_50	1486_4_115	119_02_1	523_2_1	1652_2_116	420_2_1	1400_5_83	1407_2_37	3332_2_1	300_2_1	447_2_1	304_34_1	307_1_225	380_2_1	247_2_372	3156_2_95	105_35_675
217_2_393	136_5_1	3615_1_19	24_2_1	1773_2_128	1772_2_70	3125_2_1	819_2_1	549_2_1	285_2_1	815_2_21	816_5_1	1316_2_378	453_2_1	717_2_1	301_1_1	1491_2_109	125_2_110	1952_1_196	4730_2_183	1708_2_47	1594_2_21	4401_2_109	414_2_69	535_2_1	410_2_1	530_2_1	1666_2_1	2159_2_219	595_2_1	981_2_71	191_4_38	114_34_791	1480_2_45	1486_4_133	119_02_1	523_2_1	1652_2_108	420_2_1	1400_5_72	1407_2_21	3332_2_1	300_2_1	447_2_1	304_34_1	307_1_218	380_2_1	247_2_344	3156_2_98	105_35_618
217_2_382	136_5_1	3615_1_21	24_2_1	1773_2_156	1772_2_72	3125_2_1	819_2_1	549_2_1	285_2_1	815_2_28	816_5_1	1316_2_368	453_2_1	717_2_1	301_1_1	1491_2_101	125_2_117	1952_1_190	4730_2_183	1708_2_41	1594_2_17	4401_2_92	414_2_54	535_2_1	410_2_1	530_2_1	1666_2_1	2159_2_237	595_2_1	981_2_54	191_4_37	114_34_712	1480_2_46	1486_4_133	119_02_1	523_2_1	1652_2_98	420_2_1	1400_5_67	1407_2_22	3332_2_1	300_2_1	447_2_1	304_34_1	307_1_227	380_2_1	247_2_348	3156_2_90	105_35_587
217_2_395	136_5_1	3615_1_21	24_2_1	1773_2_186	1772_2_67	3125_2_1	819_2_1	549_2_1	285_2_1	815_2_31	816_5_1	1316_2_375	453_2_1	717_2_1	301_1_1	3134_2_569	125_2_125	1952_1_194	4730_2_192	1708_2_54	1594_2_24	4401_2_87	414_2_56	535_2_1	410_2_1	530_2_1	1666_2_1	2159_2_220	595_2_1	981_2_51	191_4_32	114_34_647	1480_2_45	1486_4_118	119_02_1	523_2_1	1652_2_105	420_2_1	1400_5_67	1407_2_28	3332_2_1	300_2_1	447_2_1	304_34_1	307_1_229	380_2_1	247_2_361	3156_2_96	105_35_571
217_2_399	136_5_1	3615_1_15	24_2_1	1773_2_181	1772_2_66	3125_2_1	819_2_1	549_2_1	285_2_1	815_2_34	816_5_1	1316_2_401	453_2_1	717_2_1	301_1_1	3134_2_577	125_2_148	1952_1_189	4730_2_195	1708_2_54	1594_2_22	4401_2_113	414_2_60	535_2_1	410_2_1	530_2_1	1666_2_1	2159_2_215	595_2_1	981_2_60	191_4_30	114_34_593	1480_2_47	1486_4_127	119_02_1	523_2_1	1652_2_100	420_2_1	1400_5_53	1407_2_21	3332_2_1	300_2_1	447_2_1	304_34_1	307_1_195	380_2_1	247_2_332	3156_2_105	105_35_548
217_2_418	136_5_1	3615_1_22	24_2_1	1773_2_190	1772_2_67	3125_2_1	819_2_1	549_2_1	285_2_1	815_2_32	816_5_1	1316_2_402	453_2_1	717_2_1	301_1_1	3134_2_556	125_2_142	1952_1_218	4730_2_178	1708_2_32	1594_2_27	4401_2_121	414_2_57	535_2_1	410_2_1	530_2_1	1666_2_1	2159_2_227	595_2_1	981_2_60	191_4_31	114_34_600	1480_2_47	1486_4_109	119_02_1	523_2_1	1652_2_117	420_2_1	1400_5_59	1407_2_20	3332_2_1	300_2_1	447_2_1	304_34_1	307_1_197	380_2_1	247_2_334	3156_2_104	105_35_520
217_2_416	136_5_1	3615_1_17	24_2_1	1773_2_191	1772_2_60	3125_2_1	819_2_1	549_2_1	285_2_1	815_2_39	816_5_1	1316_2_405	453_2_1	717_2_1	301_1_1	3134_2_537	125_2_149	1952_1_214	4730_2_208	1708_2_32	1594_2_36	4401_2_138	414_2_67	535_2_1	410_2_1	530_2_1	1666_2_1	2159_2_249	595_2_1	981_2_66	191_4_30	114_34_535	1480_2_35	1486_4_100	119_02_1	523_2_1	1652_2_124	420_2_1	1400_5_58	1407_2_26	3332_2_1	300_2_1	447_2_1	304_34_1	307_1_189	380_2_1	247_2_326	3156_2_118	105_35_510
217_2_444	136_5_1	3615_1_14	24_2_1	1773_2_175	1772_2_66	3125_2_1	819_2_1	549_2_1	285_2_1	815_2_27	816_5_1	1316_2_421	453_2_1	717_2_1	301_1_1	3134_2_552	125_2_140	1952_1_224	4730_2_178	1708_2_44	1594_2_32	4401_2_146	414_2_58	535_2_1	410_2_1	530_2_1	1666_2_1	2159_2_234	595_2_1	981_2_73	191_4_32	114_34_574	1480_2_47	1486_4_124	119_02_1	523_2_1	1652_2_119	420_2_1	1400_5_49	1407_2_24	3332_2_1	300_2_1	447_2_1	304_34_1	307_1_202	380_2_1	247_2_325	3156_2_118	105_35_508
217_2_462	136_5_1	3615_1_12	24_2_1	1773_2_170	1772_2_74	3125_2_1	819_2_1	549_2_1	285_2_1	815_2_29	816_5_1	1316_2_401	453_2_1	717_2_1	301_1_1	3134_2_554	125_2_145	1952_1_235	4730_2_171	1708_2_39	1594_2_54	4401_2_125	414_2_64	535_2_1	410_2_1	530_2_1	1666_2_1	2159_2_261	595_2_1	981_2_66	191_4_25	114_34_584	1480_2_44	1486_4_114	119_02_1	523_2_1	1652_2_126	420_2_1	1400_5_63	1407_2_34	3332_2_1	300_2_1	447_2_1	304_34_1	307_1_209	380_2_1	247_2_369	3156_2_111	105_35_446
217_2_457	136_5_1	3615_1_11	24_2_1	1773_2_183	1772_2_68	3125_2_1	819_2_1	549_2_1	285_2_1	815_2_28	816_5_1	1316_2_386	453_2_1	717_2_1	301_1_1	3134_2_551	125_2_151	1952_1_238	4730_2_205	1708_2_47	1594_2_69	4401_2_118	414_2_62	535_2_1	410_2_1	530_2_1	1666_2_1	2159_2_261	595_2_1	981_2_58	191_4_27	114_34_566	1480_2_53	1486_4_115	119_02_1	523_2_1	1652_2_137	420_2_1	1400_5_64	1407_2_47	3332_2_1	300_2_1	447_2_1	304_34_1	307_1_214	380_2_1	247_2_355	3156_2_135	105_35_391
217_2_456	136_5_1	3615_1_13	24_2_1	1773_2_153	1772_2_79	3125_2_1	819_2_1	549_2_1	285_2_1	815_2_15	816_5_1	1316_2_412	453_2_1	717_2_1	301_1_1	3134_2_578	125_2_169	1952_1_242	4730_2_167	1708_2_48	1594_2_68	4401_2_135	414_2_80	535_2_1	410_2_1	530_2_1	1666_2_1	2159_2_263	595_2_1	981_2_58	191_4_22	114_34_593	1480_2_60	1486_4_112	119_02_1	523_2_1	1652_2_132	420_2_1	1400_5_54	1407_2_54	3332_2_1	300_2_1	447_2_1	304_34_1	307_1_226	380_2_1	247_2_316	3156_2_132	105_35_379
217_2_425	136_5_1	3615_1_12	24_2_1	1773_2_207	1772_2_84	3125_2_1	819_2_1	549_2_1	285_2_1	815_2_16	816_5_1	1316_2_401	453_2_1	717_2_1	301_1_1	3134_2_597	125_2_164	1952_1_230	4730_2_144	1708_2_44	1594_2_78	4401_2_123	414_2_85	535_2_1	410_2_1	530_2_1	1666_2_1	2159_2_264	595_2_1	981_2_56	191_4_16	114_34_590	1480_2_48	1486_4_109	119_02_1	523_2_1	1652_2_111	420_2_1	1400_5_79	1407_2_51	3332_2_1	300_2_1	447_2_1	304_34_1	307_1_246	380_2_1	247_2_335	3156_2_130	105_35_349
217_2_432	136_5_1	3615_1_14	24_2_1	1773_2_208	1772_2_76	3125_2_1	819_2_1	549_2_1	285_2_1	815_2_14	816_5_1	1316_2_433	453_2_1	717_2_1	301_1_1	3134_2_572	125_2_171	1952_1_220	4730_2_153	1708_2_35	1594_2_82	4401_2_137	414_2_89	535_2_1	410_2_1	530_2_1	1666_2_1	2159_2_263	595_2_1	981_2_62	191_4_8	114_34_600	1480_2_52	1486_4_130	119_02_1	523_2_1	1652_2_114	420_2_1	1400_5_68	1407_2_52	3332_2_1	300_2_1	447_2_1	304_34_1	307_1_279	380_2_1	247_2_327	3156_2_150	105_35_336
217_2_403	136_5_1	3615_1_17	24_2_1	1773_2_186	1772_2_61	3125_2_1	819_2_1	549_2_1	285_2_1	815_2_8	816_5_1	1316_2_395	453_2_1	717_2_1	301_1_1	3134_2_627	125_2_172	1952_1_229	4730_2_141	1708_2_42	1594_2_94	4401_2_156	414_2_87	535_2_1	410_2_1	530_2_1	1666_2_1	2159_2_254	595_2_1	981_2_66	191_4_15	114_34_605	1480_2_74	1486_4_139	119_02_1	523_2_1	1652_2_130	420_2_1	1400_5_57	1407_2_52	3332_2_1	300_2_1	447_2_1	304_34_1	307_1_299	380_2_1	247_2_294	3156_2_128	105_35_324
217_2_396	136_5_1	3615_1_14	24_2_1	1773_2_205	1772_2_64	3125_2_1	819_2_1	549_2_1	285_2_1	815_2_4	816_5_1	1316_2_398	453_2_1	717_2_1	301_1_1	3134_2_600	125_2_152	1952_1_237	4730_2_138	1708_2_42	1594_2_94	4401_2_159	414_2_88	535_2_1	410_2_1	530_2_1	1666_2_1	2159_2_263	595_2_1	981_2_56	191_4_17	114_34_643	1480_2_68	1486_4_130	119_02_1	523_2_1	1652_2_120	420_2_1	1400_5_56	1407_2_39	3332_2_1	300_2_1	447_2_1	304_34_1	307_1_300	380_2_1	247_2_313	3156_2_151	105_35_303
217_2_381	136_5_1	3615_1_18	24_2_1	1773_2_231	1772_2_47	3125_2_1	819_2_1	549_2_1	285_2_1	815_2_4	816_5_1	1316_2_381	453_2_1	717_2_1	301_1_1	3134_2_596	125_2_171	1952_1_222	4730_2_131	1708_2_41	1594_2_101	4401_2_167	414_2_76	535_2_1	410_2_1	530_2_1	1666_2_1	2159_2_273	595_2_1	981_2_72	191_4_13	114_34_653	1480_2_62	1486_4_133	119_02_1	523_2_1	1652_2_123	420_2_1	1400_5_48	1407_2_29	3332_2_1	300_2_1	447_2_1	304_34_1	307_1_299	380_2_1	247_2_311	3156_2_170	105_35_282
217_2_385	136_5_1	3615_1_25	24_2_1	1773_2_218	1772_2_57	3125_2_1	819_2_1	549_2_1	285_2_1	815_2_1	816_5_1	1316_2_365	453_2_1	717_2_1	301_1_1	3134_2_604	125_2_156	1952_1_224	4730_2_110	1708_2_51	1594_2_89	4401_2_157	414_2_76	535_2_1	410_2_1	530_2_1	1666_2_1	2159_2_265	595_2_1	981_2_68	191_4_20	114_34_720	1480_2_78	1486_4_111	119_02_1	523_2_1	1652_2_122	420_2_1	1400_5_56	1407_2_32	3332_2_1	300_2_1	447_2_1	304_34_1	307_1_300	380_2_1	247_2_327	3156_2_151	105_35_291
217_2_401	136_5_1	3615_1_13	24_2_1	1773_2_224	1772_2_63	3125_2_1	819_2_1	549_2_1	1461_4_190	1671_2_56	816_5_1	1316_2_383	453_2_1	717_2_1	301_1_1	3134_2_586	125_2_128	1952_1_240	4730_2_116	1708_2_36	1594_2_83	4401_2_155	414_2_62	535_2_1	410_2_1	530_2_1	1666_2_1	595_2_1	981_2_66	191_4_28	114_34_781	1480_2_72	1486_4_116	119_02_1	523_2_1	1652_2_125	420_2_1	1400_5_68	1407_2_50	3332_2_1	300_2_1	447_2_1	304_34_1	307_1_329	380_2_1	247_2_347	3156_2_148	105_35_281	3508_2_315
217_2_366	136_5_1	3615_1_16	24_2_1	1773_2_220	1772_2_60	3125_2_1	819_2_1	549_2_1	1461_4_186	1671_2_63	816_5_1	1316_2_388	453_2_1	717_2_1	3134_2_583	125_2_123	1952_1_221	4730_2_129	1708_2_39	1594_2_90	4401_2_167	414_2_58	535_2_1	410_2_1	530_2_1	1666_2_1	595_2_1	981_2_64	191_4_17	114_34_845	1480_2_72	1486_4_124	119_02_1	523_2_1	1652_2_124	420_2_1	1400_5_53	1407_2_50	3332_2_1	300_2_1	447_2_1	304_34_1	307_1_328	380_2_1	247_2_316	3156_2_160	105_35_306	3508_2_343	2274_5_82
217_2_340	136_5_1	3615_1_19	24_2_1	1773_2_206	1772_2_77	3125_2_1	819_2_1	549_2_1	1461_4_217	1671_2_47	816_5_1	1316_2_389	453_2_1	717_2_1	3134_2_599	125_2_122	1952_1_253	4730_2_115	1708_2_38	1594_2_97	4401_2_169	414_2_62	535_2_1	410_2_1	530_2_1	1666_2_1	595_2_1	981_2_72	191_4_24	114_34_839	1480_2_90	1486_4_106	119_02_1	523_2_1	1652_2_134	420_2_1	1400_5_40	1407_2_57	3332_2_1	300_2_1	447_2_1	304_34_1	307_1_325	380_2_1	247_2_363	3156_2_146	105_35_325	3508_2_316	2274_5_86
217_2_318	136_5_1	3615_1_7	24_2_1	1773_2_215	1772_2_70	3125_2_1	819_2_1	549_2_1	1461_4_208	1671_2_61	816_5_1	1316_2_363	453_2_1	717_2_1	3134_2_602	125_2_128	1952_1_245	4730_2_112	1708_2_47	1594_2_102	4401_2_183	414_2_55	535_2_1	410_2_1	530_2_1	1666_2_1	595_2_1	981_2_55	191_4_30	114_34_934	1480_2_79	1486_4_104	119_02_1	523_2_1	1652_2_124	420_2_1	1400_5_43	1407_2_64	3332_2_1	300_2_1	447_2_1	304_34_1	307_1_348	380_2_1	247_2_353	3156_2_142	105_35_337	3508_2_317	2274_5_76
217_2_315	136_5_1	3615_1_4	24_2_1	1773_2_221	1772_2_61	3125_2_1	819_2_1	549_2_1	1461_4_214	1671_2_67	816_5_1	1316_2_412	453_2_1	717_2_1	3134_2_613	125_2_126	1952_1_232	4730_2_117	1708_2_53	1594_2_98	4401_2_209	414_2_39	535_2_1	410_2_1	530_2_1	1666_2_1	595_2_1	981_2_62	191_4_22	114_34_1017	1480_2_60	1486_4_99	119_02_1	523_2_1	1652_2_124	420_2_1	1400_5_36	1407_2_50	3332_2_1	300_2_1	447_2_1	304_34_1	307_1_326	380_2_1	247_2_332	3156_2_141	105_35_394	3508_2_332	2274_5_53
217_2_301	136_5_1	3615_1_5	24_2_1	1773_2_206	1772_2_67	3125_2_1	819_2_1	549_2_1	1461_4_220	1671_2_68	816_5_1	1316_2_440	453_2_1	717_2_1	3134_2_608	125_2_127	1952_1_236	4730_2_99	1708_2_47	1594_2_108	4401_2_199	414_2_44	535_2_1	410_2_1	530_2_1	1666_2_1	595_2_1	981_2_63	191_4_25	114_34_1079	1480_2_58	1486_4_88	119_02_1	523_2_1	1652_2_133	420_2_1	1400_5_31	1407_2_50	3332_2_1	300_2_1	447_2_1	304_34_1	307_1_331	380_2_1	247_2_349	3156_2_129	105_35_439	3508_2_335	2274_5_74
217_2_295	136_5_1	3615_1_6	24_2_1	1773_2_187	1772_2_59	3125_2_1	819_2_1	549_2_1	1461_4_203	1671_2_82	816_5_1	1316_2_441	453_2_1	717_2_1	3134_2_639	125_2_107	1952_1_237	4730_2_107	1708_2_44	1594_2_109	4401_2_186	414_2_45	535_2_1	410_2_1	530_2_1	1666_2_1	595_2_1	981_2_53	191_4_25	114_34_1150	1480_2_66	1486_4_88	119_02_1	523_2_1	1652_2_105	420_2_1	1400_5_40	1407_2_58	3332_2_1	300_2_1	447_2_1	304_34_1	307_1_344	380_2_1	247_2_387	3156_2_95	105_35_470	3508_2_341	2274_5_76
217_2_273	136_5_1	3615_1_5	24_2_1	1773_2_208	1772_2_63	3125_2_1	819_2_1	549_2_1	1461_4_214	1671_2_72	816_5_1	1316_2_455	453_2_1	717_2_1	3134_2_654	125_2_92	1952_1_237	4730_2_102	1708_2_52	1594_2_118	4401_2_208	414_2_34	535_2_1	410_2_1	530_2_1	1666_2_1	595_2_1	981_2_57	191_4_20	114_34_1165	1480_2_54	1486_4_83	119_02_1	523_2_1	1652_2_92	420_2_1	1400_5_33	1407_2_55	3332_2_1	300_2_1	447_2_1	304_34_1	307_1_340	380_2_1	247_2_338	3156_2_106	105_35_480	3508_2_366	2274_5_75
217_2_227	136_5_1	3615_1_3	24_2_1	1773_2_204	1772_2_54	3125_2_1	819_2_1	549_2_1	1461_4_215	1671_2_80	816_5_1	1316_2_475	453_2_1	717_2_1	3134_2_622	125_2_96	1952_1_237	4730_2_75	1708_2_64	1594_2_124	4401_2_213	414_2_37	535_2_1	410_2_1	530_2_1	1666_2_1	595_2_1	981_2_44	191_4_30	114_34_1131	1480_2_60	1486_4_93	119_02_1	523_2_1	1652_2_105	420_2_1	1400_5_38	1407_2_66	3332_2_1	300_2_1	447_2_1	304_34_1	307_1_354	380_2_1	247_2_348	3156_2_101	105_35_522	3508_2_319	2274_5_84
217_2_203	136_5_1	3615_1_2	24_2_1	1773_2_224	1772_2_49	3125_2_1	819_2_1	549_2_1	1461_4_201	1671_2_87	816_5_1	1316_2_513	453_2_1	717_2_1	3134_2_604	125_2_107	1952_1_215	4730_2_81	1708_2_68	1594_2_101	4401_2_227	414_2_38	535_2_1	410_2_1	530_2_1	1666_2_1	595_2_1	981_2_45	191_4_29	114_34_1124	1480_2_60	1486_4_80	119_02_1	523_2_1	1652_2_94	420_2_1	1400_5_44	1407_2_91	3332_2_1	300_2_1	447_2_1	304_34_1	307_1_305	380_2_1	247_2_315	3156_2_109	105_35_540	3508_2_330	2274_5_79
217_2_200	3615_1_3	24_2_1	1773_2_234	1772_2_39	3125_2_1	819_2_1	549_2_1	1461_4_214	1671_2_85	816_5_1	1316_2_536	453_2_1	717_2_1	3134_2_579	125_2_90	1952_1_241	4730_2_71	1708_2_75	1594_2_96	4401_2_224	414_2_33	535_2_1	410_2_1	530_2_1	1666_2_1	595_2_1	981_2_56	191_4_24	114_34_1030	1480_2_45	1486_4_87	119_02_1	523_2_1	1652_2_72	420_2_1	1400_5_39	1407_2_105	3332_2_1	300_2_1	447_2_1	304_34_1	307_1_294	380_2_1	247_2_304	3156_2_117	105_35_651	3508_2_334	2274_5_80	906_2_151
217_2_163	24_2_1	1773_2_205	1772_2_46	3125_2_1	819_2_1	549_2_1	1461_4_232	1671_2_101	816_5_1	1316_2_598	453_2_1	717_2_1	3134_2_557	125_2_113	1952_1_246	4730_2_62	1708_2_79	1594_2_100	4401_2_202	414_2_32	535_2_1	410_2_1	530_2_1	1666_2_1	595_2_1	981_2_52	191_4_19	114_34_900	1480_2_45	1486_4_88	119_02_1	523_2_1	1652_2_74	420_2_1	1400_5_43	1407_2_111	3332_2_1	300_2_1	447_2_1	304_34_1	307_1_301	380_2_1	247_2_350	3156_2_82	105_35_778	3508_2_326	2274_5_71	906_2_152	842_2_40
217_2_146	24_2_1	1773_2_222	1772_2_42	3125_2_1	819_2_1	549_2_1	1461_4_209	1671_2_91	816_5_1	1316_2_617	453_2_1	717_2_1	3134_2_534	125_2_122	1952_1_251	4730_2_81	1708_2_72	1594_2_85	4401_2_229	414_2_33	535_2_1	410_2_1	530_2_1	1666_2_1	595_2_1	981_2_42	191_4_15	114_34_820	1480_2_40	1486_4_87	119_02_1	523_2_1	1652_2_70	420_2_1	1400_5_54	1407_2_111	3332_2_1	300_2_1	447_2_1	304_34_1	307_1_277	380_2_1	247_2_341	3156_2_102	105_35_856	3508_2_329	2274_5_67	906_2_173	842_2_34
217_2_141	24_2_1	1773_2_245	1772_2_41	3125_2_1	819_2_1	549_2_1	1461_4_223	1671_2_88	816_5_1	1316_2_633	453_2_1	717_2_1	3134_2_516	125_2_148	1952_1_263	4730_2_85	1708_2_82	1594_2_80	4401_2_236	414_2_27	535_2_1	410_2_1	530_2_1	1666_2_1	595_2_1	981_2_50	191_4_9	114_34_656	1480_2_35	1486_4_84	119_02_1	523_2_1	1652_2_58	420_2_1	1400_5_48	1407_2_89	3332_2_1	300_2_1	447_2_1	304_34_1	307_1_268	380_2_1	247_2_340	3156_2_109	105_35_896	3508_2_377	2274_5_78	906_2_152	842_2_33
217_2_148	24_2_1	1773_2_210	1772_2_41	3125_2_1	819_2_1	549_2_1	1461_4_187	1671_2_101	816_5_1	1316_2_670	453_2_1	717_2_1	3134_2_480	125_2_151	1952_1_251	4730_2_89	1708_2_78	1594_2_85	4401_2_242	414_2_33	535_2_1	410_2_1	530_2_1	1666_2_1	595_2_1	981_2_47	191_4_13	114_34_548	1480_2_52	1486_4_76	119_02_1	523_2_1	1652_2_60	420_2_1	1400_5_45	1407_2_87	3332_2_1	300_2_1	447_2_1	304_34_1	307_1_260	380_2_1	247_2_360	3156_2_91	105_35_901	3508_2_376	2274_5_66	906_2_160	842_2_34
217_2_156	24_2_1	1773_2_231	1772_2_33	3125_2_1	819_2_1	549_2_1	1461_4_181	1671_2_125	816_5_1	1316_2_672	453_2_1	717_2_1	3134_2_480	125_2_154	1952_1_263	4730_2_94	1708_2_83	1594_2_76	4401_2_251	414_2_32	535_2_1	410_2_1	530_2_1	1666_2_1	595_2_1	981_2_48	191_4_10	114_34_496	1480_2_60	1486_4_87	119_02_1	523_2_1	1652_2_62	420_2_1	1400_5_41	1407_2_87	3332_2_1	300_2_1	447_2_1	304_34_1	307_1_246	380_2_1	247_2_365	3156_2_95	105_35_874	3508_2_375	2274_5_78	906_2_138	842_2_23
217_2_149	24_2_1	1773_2_214	1772_2_31	3125_2_1	819_2_1	549_2_1	1461_4_195	1671_2_125	816_5_1	1316_2_651	453_2_1	717_2_1	3134_2_492	125_2_140	1952_1_253	4730_2_91	1708_2_99	1594_2_95	4401_2_245	414_2_37	535_2_1	410_2_1	530_2_1	1666_2_1	595_2_1	981_2_45	191_4_16	114_34_489	1480_2_66	1486_4_97	119_02_1	523_2_1	1652_2_52	420_2_1	1400_5_41	1407_2_72	3332_2_1	300_2_1	447_2_1	304_34_1	307_1_252	380_2_1	247_2_363	3156_2_106	105_35_886	3508_2_382	2274_5_83	906_2_138	842_2_20
217_2_169	24_2_1	1773_2_195	1772_2_33	3125_2_1	819_2_1	549_2_1	1461_4_161	1671_2_134	816_5_1	1316_2_653	453_2_1	717_2_1	3134_2_472	125_2_148	1952_1_216	4730_2_99	1708_2_114	1594_2_113	4401_2_238	414_2_43	535_2_1	410_2_1	530_2_1	1666_2_1	595_2_1	981_2_41	191_4_18	114_34_439	1480_2_91	1486_4_92	119_02_1	523_2_1	1652_2_54	420_2_1	1400_5_33	1407_2_85	3332_2_1	300_2_1	447_2_1	304_34_1	307_1_242	380_2_1	247_2_381	3156_2_108	105_35_899	3508_2_361	2274_5_80	906_2_138	842_2_15
217_2_161	24_2_1	1773_2_231	1772_2_24	3125_2_1	819_2_1	549_2_1	1461_4_159	1671_2_134	816_5_1	1316_2_674	453_2_1	717_2_1	3134_2_444	125_2_156	1952_1_212	4730_2_117	1708_2_103	1594_2_86	4401_2_265	414_2_38	535_2_1	410_2_1	530_2_1	1666_2_1	595_2_1	981_2_42	191_4_16	114_34_414	1480_2_119	1486_4_90	119_02_1	523_2_1	1652_2_43	420_2_1	1400_5_29	1407_2_102	3332_2_1	300_2_1	447_2_1	304_34_1	307_1_226	380_2_1	247_2_395	3156_2_91	105_35_931	3508_2_382	2274_5_74	906_2_137	842_2_11
217_2_161	24_2_1	1773_2_222	1772_2_24	3125_2_1	819_2_1	549_2_1	1461_4_132	1671_2_148	816_5_1	1316_2_638	453_2_1	717_2_1	3134_2_438	125_2_151	1952_1_194	4730_2_116	1708_2_103	1594_2_80	4401_2_281	414_2_32	535_2_1	410_2_1	530_2_1	1666_2_1	595_2_1	981_2_50	191_4_22	114_34_424	1480_2_111	1486_4_90	119_02_1	523_2_1	1652_2_42	420_2_1	1400_5_28	1407_2_80	3332_2_1	300_2_1	447_2_1	304_34_1	307_1_218	380_2_1	247_2_415	3156_2_83	105_35_936	3508_2_400	2274_5_60	906_2_129	842_2_14
217_2_173	24_2_1	1773_2_198	1772_2_29	3125_2_1	819_2_1	549_2_1	1461_4_133	1671_2_135	816_5_1	1316_2_572	453_2_1	717_2_1	3134_2_465	125_2_149	1952_1_190	4730_2_121	1708_2_103	1594_2_81	4401_2_304	414_2_33	535_2_1	410_2_1	530_2_1	1666_2_1	595_2_1	981_2_54	191_4_25	114_34_445	1480_2_101	1486_4_73	119_02_1	523_2_1	1652_2_66	420_2_1	1400_5_34	1407_2_90	3332_2_1	300_2_1	447_2_1	304_34_1	307_1_222	380_2_1	247_2_432	3156_2_80	105_35_936	3508_2_387	2274_5_43	906_2_138	842_2_15
217_2_177	24_2_1	1773_2_213	1772_2_30	3125_2_1	819_2_1	549_2_1	1461_4_131	1671_2_135	816_5_1	1316_2_599	453_2_1	717_2_1	3134_2_454	125_2_144	1952_1_174	4730_2_140	1708_2_103	1594_2_70	4401_2_337	414_2_29	535_2_1	410_2_1	530_2_1	1666_2_1	595_2_1	981_2_58	191_4_23	114_34_480	1480_2_130	1486_4_67	119_02_1	523_2_1	1652_2_76	420_2_1	1400_5_32	1407_2_124	3332_2_1	300_2_1	447_2_1	304_34_1	307_1_255	380_2_1	247_2_428	3156_2_76	105_35_907	3508_2_376	2274_5_50	906_2_152	842_2_4
217_2_175	24_2_1	1773_2_234	1772_2_27	3125_2_1	819_2_1	549_2_1	1461_4_122	1671_2_120	816_5_1	1316_2_596	453_2_1	717_2_1	3134_2_451	125_2_134	1952_1_187	4730_2_135	1708_2_102	1594_2_71	4401_2_342	414_2_37	535_2_1	410_2_1	530_2_1	1666_2_1	595_2_1	981_2_45	191_4_20	114_34_541	1480_2_108	1486_4_64	119_02_1	523_2_1	1652_2_85	420_2_1	1400_5_25	1407_2_113	3332_2_1	300_2_1	447_2_1	304_34_1	307_1_276	380_2_1	247_2_430	3156_2_73	105_35_918	3508_2_400	2274_5_51	906_2_158	842_2_4
217_2_162	24_2_1	1773_2_229	1772_2_27	3125_2_1	819_2_1	549_2_1	1461_4_133	1671_2_120	816_5_1	1316_2_545	453_2_1	717_2_1	3134_2_488	125_2_138	1952_1_183	4730_2_145	1708_2_108	1594_2_58	4401_2_307	414_2_42	535_2_1	410_2_1	530_2_1	1666_2_1	595_2_1	981_2_41	191_4_24	114_34_557	1480_2_136	1486_4_65	119_02_1	523_2_1	1652_2_104	420_2_1	1400_5_21	1407_2_132	3332_2_1	300_2_1	447_2_1	304_34_1	307_1_267	380_2_1	247_2_381	3156_2_69	105_35_896	3508_2_377	2274_5_33	906_2_171	842_2_4
217_2_155	24_2_1	1773_2_239	1772_2_20	3125_2_1	819_2_1	549_2_1	1461_4_123	1671_2_97	816_5_1	1316_2_536	453_2_1	717_2_1	3134_2_497	125_2_133	1952_1_190	4730_2_152	1708_2_114	1594_2_52	4401_2_309	414_2_38	535_2_1	410_2_1	530_2_1	1666_2_1	595_2_1	981_2_44	191_4_18	114_34_567	1480_2_145	1486_4_75	119_02_1	523_2_1	1652_2_107	420_2_1	1400_5_15	1407_2_144	3332_2_1	300_2_1	447_2_1	304_34_1	307_1_289	380_2_1	247_2_349	3156_2_89	105_35_919	3508_2_375	2274_5_35	906_2_155	842_2_4
217_2_163	24_2_1	1773_2_245	1772_2_23	3125_2_1	819_2_1	549_2_1	1461_4_102	1671_2_95	816_5_1	1316_2_520	453_2_1	717_2_1	3134_2_528	125_2_123	1952_1_199	4730_2_134	1708_2_116	1594_2_56	4401_2_314	414_2_35	535_2_1	410_2_1	530_2_1	1666_2_1	595_2_1	981_2_35	191_4_19	114_34_563	1480_2_133	1486_4_47	119_02_1	523_2_1	1652_2_128	420_2_1	1400_5_13	1407_2_129	3332_2_1	300_2_1	447_2_1	304_34_1	307_1_296	380_2_1	247_2_344	3156_2_93	105_35_947	3508_2_392	2274_5_33	906_2_130	842_2_2
217_2_166	24_2_1	1773_2_202	1772_2_27	3125_2_1	819_2_1	549_2_1	1461_4_115	1671_2_97	816_5_1	1316_2_492	453_2_1	717_2_1	3134_2_547	125_2_117	1952_1_196	4730_2_135	1708_2_123	1594_2_48	4401_2_301	414_2_43	535_2_1	410_2_1	530_2_1	1666_2_1	595_2_1	981_2_45	191_4_21	114_34_583	1480_2_117	1486_4_59	119_02_1	523_2_1	1652_2_145	420_2_1	1400_5_6	1407_2_136	3332_2_1	300_2_1	304_34_1	447_2_1	307_1_329	380_2_1	247_2_317	3156_2_100	105_35_911	3508_2_403	2274_5_22	906_2_158	1643_5_335
217_2_158	24_2_1	1773_2_208	1772_2_27	3125_2_1	819_2_1	549_2_1	1461_4_100	1671_2_88	816_5_1	1316_2_522	453_2_1	717_2_1	3134_2_596	125_2_103	1952_1_192	4730_2_134	1708_2_120	1594_2_36	4401_2_328	414_2_44	535_2_1	410_2_1	530_2_1	1666_2_1	595_2_1	981_2_52	191_4_19	114_34_612	1480_2_125	1486_4_60	119_02_1	523_2_1	1652_2_149	420_2_1	1400_5_5	1407_2_129	3332_2_1	300_2_1	304_34_1	447_2_1	307_1_331	380_2_1	247_2_326	3156_2_105	105_35_857	3508_2_368	2274_5_23	906_2_158	1643_5_315
217_2_148	24_2_1	1773_2_209	1772_2_39	3125_2_1	819_2_1	549_2_1	1461_4_83	1671_2_90	816_5_1	1316_2_543	453_2_1	717_2_1	3134_2_575	125_2_115	1952_1_180	4730_2_110	1708_2_111	1594_2_35	4401_2_335	414_2_38	535_2_1	410_2_1	530_2_1	1666_2_1	595_2_1	981_2_46	191_4_31	114_34_645	1480_2_105	1486_4_61	119_02_1	523_2_1	1652_2_167	420_2_1	1400_5_3	1407_2_116	3332_2_1	300_2_1	304_34_1	447_2_1	307_1_349	380_2_1	247_2_378	3156_2_112	105_35_779	3508_2_426	2274_5_31	906_2_158	1643_5_357
217_2_119	24_2_1	1773_2_202	1772_2_37	3125_2_1	819_2_1	549_2_1	1461_4_85	1671_2_92	816_5_1	1316_2_514	453_2_1	717_2_1	3134_2_601	125_2_110	1952_1_187	4730_2_108	1708_2_106	1594_2_40	4401_2_334	414_2_49	535_2_1	410_2_1	530_2_1	1666_2_1	595_2_1	981_2_61	191_4_27	114_34_662	1480_2_100	1486_4_69	119_02_1	523_2_1	1652_2_177	420_2_1	1400_5_8	1407_2_105	3332_2_1	300_2_1	304_34_1	447_2_1	307_1_382	380_2_1	247_2_372	3156_2_110	105_35_659	3508_2_446	2274_5_24	906_2_185	1643_5_374
217_2_121	24_2_1	1773_2_202	1772_2_45	3125_2_1	819_2_1	549_2_1	1461_4_98	1671_2_72	816_5_1	1316_2_499	453_2_1	717_2_1	3134_2_645	125_2_109	1952_1_179	4730_2_100	1708_2_86	1594_2_39	4401_2_350	414_2_35	535_2_1	410_2_1	530_2_1	1666_2_1	595_2_1	981_2_80	191_4_20	114_34_778	1480_2_118	1486_4_71	119_02_1	523_2_1	1652_2_175	420_2_1	1400_5_5	1407_2_102	3332_2_1	300_2_1	304_34_1	447_2_1	307_1_381	380_2_1	247_2_358	3156_2_127	105_35_597	3508_2_463	2274_5_43	906_2_166	1643_5_353
217_2_106	24_2_1	1773_2_227	1772_2_61	3125_2_1	819_2_1	549_2_1	1461_4_97	1671_2_70	816_5_1	1316_2_500	453_2_1	717_2_1	3134_2_655	125_2_134	1952_1_184	4730_2_88	1708_2_85	1594_2_36	4401_2_365	414_2_40	535_2_1	410_2_1	530_2_1	1666_2_1	595_2_1	981_2_73	191_4_26	114_34_778	1480_2_97	1486_4_54	119_02_1	523_2_1	1652_2_189	420_2_1	1400_5_6	1407_2_79	3332_2_1	300_2_1	304_34_1	447_2_1	307_1_375	380_2_1	247_2_396	3156_2_131	105_35_503	3508_2_479	2274_5_49	906_2_166	1643_5_394
217_2_130	24_2_1	1773_2_205	1772_2_65	3125_2_1	819_2_1	549_2_1	1461_4_111	1671_2_74	816_5_1	1316_2_486	453_2_1	717_2_1	3134_2_699	125_2_136	1952_1_205	4730_2_77	1708_2_79	1594_2_26	4401_2_364	414_2_45	535_2_1	410_2_1	530_2_1	1666_2_1	595_2_1	981_2_75	191_4_24	114_34_795	1480_2_98	1486_4_57	119_02_1	523_2_1	1652_2_197	420_2_1	1400_5_10	1407_2_104	3332_2_1	300_2_1	304_34_1	447_2_1	307_1_386	380_2_1	247_2_344	3156_2_113	105_35_480	3508_2_450	2274_5_44	906_2_163	1643_5_380
217_2_116	24_2_1	1773_2_222	1772_2_82	3125_2_1	819_2_1	549_2_1	1461_4_101	1671_2_61	816_5_1	1316_2_476	453_2_1	717_2_1	3134_2_673	125_2_117	1952_1_211	4730_2_74	1708_2_72	1594_2_30	4401_2_398	414_2_33	535_2_1	410_2_1	530_2_1	1666_2_1	595_2_1	981_2_70	191_4_18	114_34_774	1480_2_114	1486_4_57	119_02_1	523_2_1	1652_2_208	420_2_1	1400_5_13	1407_2_101	3332_2_1	300_2_1	304_34_1	447_2_1	307_1_369	380_2_1	247_2_368	3156_2_129	105_35_455	3508_2_416	2274_5_53	906_2_143	1643_5_365
217_2_106	24_2_1	1773_2_223	1772_2_89	3125_2_1	819_2_1	549_2_1	1461_4_108	1671_2_62	816_5_1	1316_2_492	453_2_1	717_2_1	3134_2_661	125_2_118	1952_1_202	4730_2_66	1708_2_92	1594_2_34	4401_2_391	414_2_39	535_2_1	410_2_1	530_2_1	1666_2_1	595_2_1	981_2_73	191_4_25	114_34_723	1480_2_95	1486_4_48	119_02_1	523_2_1	1652_2_214	420_2_1	1400_5_18	1407_2_87	3332_2_1	300_2_1	304_34_1	447_2_1	307_1_370	380_2_1	247_2_367	3156_2_122	105_35_433	3508_2_416	2274_5_63	906_2_149	1643_5_393
217_2_101	24_2_1	1773_2_181	1772_2_74	3125_2_1	819_2_1	549_2_1	1461_4_118	1671_2_68	816_5_1	1316_2_473	453_2_1	717_2_1	3134_2_676	125_2_125	1952_1_204	4730_2_66	1708_2_85	1594_2_36	4401_2_403	414_2_51	535_2_1	410_2_1	530_2_1	1666_2_1	595_2_1	981_2_86	191_4_19	114_34_697	1480_2_114	1486_4_59	119_02_1	523_2_1	1652_2_233	420_2_1	1400_5_32	1407_2_84	3332_2_1	300_2_1	304_34_1	447_2_1	307_1_359	380_2_1	247_2_366	3156_2_120	105_35_401	3508_2_403	2274_5_54	906_2_143	1643_5_383
217_2_108	24_2_1	1773_2_215	1772_2_78	3125_2_1	819_2_1	549_2_1	1461_4_138	1671_2_70	816_5_1	1316_2_457	453_2_1	717_2_1	3134_2_673	125_2_106	1952_1_190	4730_2_58	1708_2_93	1594_2_38	4401_2_429	414_2_36	535_2_1	410_2_1	530_2_1	1666_2_1	595_2_1	981_2_80	191_4_23	114_34_642	1480_2_135	1486_4_53	119_02_1	523_2_1	1652_2_217	420_2_1	1400_5_25	1407_2_98	3332_2_1	300_2_1	304_34_1	447_2_1	307_1_324	380_2_1	247_2_376	3156_2_127	105_35_373	3508_2_420	2274_5_73	906_2_148	1643_5_383
217_2_93	24_2_1	1773_2_229	1772_2_89	3125_2_1	819_2_1	549_2_1	1461_4_159	1671_2_81	816_5_1	1316_2_458	453_2_1	717_2_1	3134_2_663	125_2_99	1952_1_178	4730_2_41	1708_2_102	1594_2_39	4401_2_423	414_2_46	535_2_1	410_2_1	530_2_1	1666_2_1	595_2_1	981_2_72	191_4_28	114_34_608	1480_2_111	1486_4_55	119_02_1	523_2_1	1652_2_235	420_2_1	1400_5_25	1407_2_104	3332_2_1	300_2_1	304_34_1	447_2_1	307_1_320	380_2_1	247_2_382	3156_2_122	105_35_367	3508_2_455	2274_5_73	906_2_162	1643_5_382
217_2_98	24_2_1	1773_2_241	1772_2_107	3125_2_1	819_2_1	549_2_1	1461_4_155	1671_2_70	816_5_1	1316_2_427	453_2_1	717_2_1	3134_2_692	125_2_98	1952_1_170	4730_2_36	1708_2_83	1594_2_38	4401_2_442	414_2_39	535_2_1	410_2_1	530_2_1	1666_2_1	595_2_1	981_2_63	191_4_33	114_34_555	1480_2_104	1486_4_49	119_02_1	523_2_1	1652_2_241	420_2_1	1400_5_18	1407_2_98	3332_2_1	300_2_1	304_34_1	447_2_1	307_1_332	380_2_1	247_2_413	3156_2_109	105_35_342	3508_2_431	2274_5_67	906_2_180	1643_5_337
217_2_124	24_2_1	1773_2_250	1772_2_103	3125_2_1	819_2_1	549_2_1	1461_4_145	1671_2_66	816_5_1	1316_2_392	453_2_1	717_2_1	3134_2_712	125_2_78	1952_1_177	4730_2_33	1708_2_89	1594_2_50	4401_2_443	414_2_30	535_2_1	410_2_1	530_2_1	1666_2_1	595_2_1	981_2_67	191_4_43	114_34_512	1480_2_101	1486_4_53	119_02_1	523_2_1	1652_2_237	420_2_1	1400_5_21	1407_2_101	3332_2_1	300_2_1	304_34_1	447_2_1	307_1_272	380_2_1	247_2_430	3156_2_114	105_35_340	3508_2_458	2274_5_75	906_2_192	1643_5_330
217_2_88	24_2_1	1773_2_248	1772_2_81	3125_2_1	819_2_1	549_2_1	1461_4_151	1671_2_53	816_5_1	1316_2_386	453_2_1	717_2_1	3134_2_726	125_2_85	1952_1_174	4730_2_33	1708_2_84	1594_2_40	4401_2_452	414_2_44	535_2_1	410_2_1	530_2_1	1666_2_1	595_2_1	981_2_70	191_4_44	114_34_516	1480_2_80	1486_4_55	119_02_1	523_2_1	1652_2_238	420_2_1	1400_5_22	1407_2_91	3332_2_1	300_2_1	304_34_1	447_2_1	307_1_269	380_2_1	247_2_395	3156_2_98	105_35_382	3508_2_473	2274_5_62	906_2_211	1643_5_351
217_2_111	24_2_1	1773_2_232	1772_2_81	3125_2_1	819_2_1	549_2_1	1461_4_132	1671_2_52	816_5_1	1316_2_379	453_2_1	717_2_1	3134_2_783	125_2_105	1952_1_180	4730_2_29	1708_2_64	1594_2_35	4401_2_449	414_2_53	535_2_1	410_2_1	530_2_1	1666_2_1	595_2_1	981_2_60	191_4_48	114_34_511	1480_2_69	1486_4_46	119_02_1	523_2_1	1652_2_221	420_2_1	1400_5_22	1407_2_91	3332_2_1	300_2_1	304_34_1	447_2_1	307_1_270	380_2_1	247_2_411	3156_2_100	105_35_419	3508_2_453	2274_5_50	906_2_241	1643_5_305
217_2_127	24_2_1	1773_2_236	1772_2_84	3125_2_1	819_2_1	549_2_1	1461_4_126	1671_2_57	816_5_1	1316_2_380	453_2_1	717_2_1	3134_2_784	125_2_89	1952_1_208	4730_2_28	1708_2_61	1594_2_37	4401_2_464	414_2_44	535_2_1	410_2_1	530_2_1	1666_2_1	595_2_1	981_2_72	191_4_49	114_34_518	1480_2_65	1486_4_44	119_02_1	523_2_1	1652_2_225	420_2_1	1400_5_19	1407_2_92	3332_2_1	300_2_1	304_34_1	447_2_1	307_1_232	380_2_1	247_2_406	3156_2_91	105_35_463	3508_2_485	2274_5_58	906_2_220	1643_5_333
217_2_88	24_2_1	1773_2_249	1772_2_73	3125_2_1	819_2_1	549_2_1	1461_4_122	1671_2_67	816_5_1	1316_2_409	453_2_1	717_2_1	3134_2_763	125_2_109	1952_1_215	4730_2_12	1708_2_66	1594_2_27	4401_2_432	414_2_57	535_2_1	410_2_1	530_2_1	1666_2_1	595_2_1	981_2_78	191_4_52	114_34_538	1480_2_50	1486_4_40	119_02_1	523_2_1	1652_2_244	420_2_1	1400_5_20	1407_2_125	3332_2_1	300_2_1	304_34_1	447_2_1	307_1_238	380_2_1	247_2_387	3156_2_84	105_35_484	3508_2_500	2274_5_50	906_2_251	1643_5_336
217_2_103	24_2_1	1773_2_227	1772_2_72	3125_2_1	819_2_1	549_2_1	1461_4_145	1671_2_61	816_5_1	1316_2_422	453_2_1	717_2_1	3134_2_769	125_2_131	1952_1_225	4730_2_16	1708_2_52	1594_2_27	4401_2_433	414_2_76	535_2_1	410_2_1	530_2_1	1666_2_1	595_2_1	981_2_88	191_4_69	114_34_534	1480_2_42	1486_4_29	119_02_1	523_2_1	1652_2_241	420_2_1	1400_5_13	1407_2_122	3332_2_1	300_2_1	304_34_1	447_2_1	307_1_260	380_2_1	247_2_426	3156_2_89	105_35_503	3508_2_482	2274_5_49	906_2_248	1643_5_338
217_2_127	24_2_1	1773_2_225	1772_2_58	3125_2_1	819_2_1	549_2_1	1461_4_129	1671_2_62	816_5_1	1316_2_439	453_2_1	717_2_1	3134_2_768	125_2_117	1952_1_241	4730_2_19	1708_2_58	1594_2_33	4401_2_437	414_2_58	535_2_1	410_2_1	530_2_1	1666_2_1	595_2_1	981_2_71	191_4_76	114_34_539	1480_2_54	1486_4_17	119_02_1	523_2_1	1652_2_238	420_2_1	1400_5_8	1407_2_116	3332_2_1	300_2_1	304_34_1	447_2_1	307_1_245	380_2_1	247_2_418	3156_2_85	105_35_556	3508_2_523	2274_5_41	906_2_224	1643_5_368
217_2_122	24_2_1	1773_2_239	1772_2_52	3125_2_1	819_2_1	549_2_1	1461_4_138	1671_2_65	816_5_1	1316_2_469	453_2_1	717_2_1	3134_2_743	125_2_107	1952_1_256	4730_2_18	1708_2_65	1594_2_24	4401_2_418	414_2_64	535_2_1	410_2_1	530_2_1	1666_2_1	595_2_1	981_2_79	191_4_70	114_34_552	1480_2_39	1486_4_13	119_02_1	523_2_1	1652_2_217	420_2_1	1400_5_12	1407_2_118	3332_2_1	300_2_1	304_34_1	447_2_1	307_1_233	380_2_1	247_2_381	3156_2_72	105_35_550	3508_2_549	2274_5_42	906_2_241	1643_5_372
217_2_133	24_2_1	1773_2_216	1772_2_68	3125_2_1	819_2_1	549_2_1	1461_4_137	1671_2_59	816_5_1	1316_2_483	453_2_1	717_2_1	3134_2_756	125_2_117	1952_1_277	4730_2_19	1708_2_56	1594_2_33	4401_2_403	414_2_68	535_2_1	410_2_1	530_2_1	1666_2_1	595_2_1	981_2_63	191_4_87	114_34_550	1480_2_40	1486_4_13	119_02_1	523_2_1	1652_2_217	420_2_1	1400_5_15	1407_2_121	3332_2_1	300_2_1	304_34_1	447_2_1	307_1_237	380_2_1	247_2_375	3156_2_70	105_35_491	3508_2_540	2274_5_53	906_2_245	1643_5_361
217_2_170	24_2_1	1773_2_251	1772_2_59	3125_2_1	819_2_1	549_2_1	1461_4_151	1671_2_63	816_5_1	1316_2_486	453_2_1	717_2_1	3134_2_702	125_2_108	1952_1_274	4730_2_26	1708_2_67	1594_2_30	4401_2_398	414_2_51	535_2_1	410_2_1	530_2_1	1666_2_1	595_2_1	981_2_63	191_4_96	114_34_607	1480_2_46	1486_4_18	119_02_1	523_2_1	1652_2_206	420_2_1	1400_5_13	1407_2_133	3332_2_1	300_2_1	304_34_1	447_2_1	307_1_235	380_2_1	247_2_367	3156_2_70	105_35_415	3508_2_593	2274_5_56	906_2_249	1643_5_407
217_2_183	24_2_1	1773_2_269	1772_2_63	3125_2_1	819_2_1	549_2_1	1461_4_157	1671_2_66	816_5_1	1316_2_480	453_2_1	717_2_1	3134_2_672	125_2_124	1952_1_256	4730_2_24	1708_2_72	1594_2_16	4401_2_390	414_2_65	535_2_1	410_2_1	530_2_1	1666_2_1	595_2_1	981_2_78	191_4_96	114_34_588	1480_2_36	1486_4_11	119_02_1	523_2_1	1652_2_210	420_2_1	1400_5_17	1407_2_144	3332_2_1	300_2_1	304_34_1	447_2_1	307_1_206	380_2_1	247_2_361	3156_2_79	105_35_372	3508_2_561	2274_5_57	906_2_265	1643_5_416
217_2_189	24_2_1	1773_2_274	1772_2_72	3125_2_1	819_2_1	549_2_1	1461_4_158	1671_2_51	816_5_1	1316_2_480	453_2_1	717_2_1	3134_2_687	125_2_140	1952_1_245	4730_2_28	1708_2_51	1594_2_23	4401_2_409	414_2_71	535_2_1	410_2_1	530_2_1	1666_2_1	595_2_1	981_2_58	191_4_100	114_34_593	1480_2_49	1486_4_8	119_02_1	523_2_1	1652_2_201	420_2_1	1400_5_18	1407_2_162	3332_2_1	300_2_1	304_34_1	447_2_1	307_1_186	380_2_1	247_2_371	3156_2_78	105_35_323	3508_2_593	2274_5_58	906_2_247	1643_5_417
217_2_186	24_2_1	1773_2_266	1772_2_51	3125_2_1	819_2_1	549_2_1	1461_4_153	1671_2_56	816_5_1	1316_2_496	453_2_1	717_2_1	3134_2_626	125_2_133	1952_1_257	4730_2_30	1708_2_62	1594_2_26	4401_2_427	414_2_53	535_2_1	410_2_1	530_2_1	1666_2_1	595_2_1	981_2_61	191_4_107	114_34_582	1480_2_66	1486_4_2	119_02_1	523_2_1	1652_2_186	420_2_1	1400_5_15	1407_2_188	3332_2_1	300_2_1	304_34_1	447_2_1	307_1_169	380_2_1	247_2_399	3156_2_76	105_35_280	3508_2_618	2274_5_57	906_2_250	1643_5_457
217_2_169	24_2_1	1773_2_261	1772_2_58	3125_2_1	819_2_1	549_2_1	1461_4_131	1671_2_57	816_5_1	1316_2_526	453_2_1	717_2_1	3134_2_569	125_2_142	1952_1_235	4730_2_28	1708_2_52	1594_2_20	4401_2_451	414_2_54	535_2_1	410_2_1	530_2_1	1666_2_1	595_2_1	981_2_71	191_4_99	114_34_561	1480_2_66	1486_4_2	119_02_1	523_2_1	1652_2_180	420_2_1	1400_5_14	1407_2_194	3332_2_1	300_2_1	304_34_1	447_2_1	307_1_155	380_2_1	247_2_439	3156_2_73	105_35_277	3508_2_607	2274_5_50	906_2_238	1643_5_464
217_2_174	24_2_1	1773_2_242	1772_2_73	3125_2_1	819_2_1	549_2_1	1461_4_140	1671_2_52	816_5_1	1316_2_503	453_2_1	717_2_1	3134_2_577	125_2_155	1952_1_216	4730_2_38	1708_2_49	1594_2_24	4401_2_452	414_2_62	535_2_1	410_2_1	530_2_1	1666_2_1	595_2_1	981_2_85	191_4_115	114_34_509	1480_2_65	1486_4_4	119_02_1	523_2_1	1652_2_178	420_2_1	1400_5_9	1407_2_169	3332_2_1	300_2_1	304_34_1	447_2_1	307_1_152	380_2_1	247_2_435	3156_2_72	105_35_234	3508_2_579	2274_5_63	906_2_205	1643_5_472
217_2_167	24_2_1	1773_2_230	1772_2_73	3125_2_1	819_2_1	549_2_1	1461_4_147	1671_2_59	816_5_1	1316_2_482	453_2_1	717_2_1	3134_2_494	125_2_124	1952_1_221	4730_2_45	1708_2_52	1594_2_21	4401_2_476	414_2_61	535_2_1	410_2_1	530_2_1	1666_2_1	595_2_1	981_2_80	191_4_119	114_34_507	1480_2_58	119_02_1	523_2_1	1652_2_169	420_2_1	1400_5_13	1407_2_172	3332_2_1	300_2_1	304_34_1	447_2_1	307_1_167	380_2_1	247_2_431	3156_2_75	105_35_195	3508_2_623	2274_5_57	906_2_198	1643_5_496	1535_2_7
217_2_168	24_2_1	1773_2_196	1772_2_86	3125_2_1	819_2_1	549_2_1	1461_4_149	1671_2_51	816_5_1	1316_2_524	453_2_1	717_2_1	3134_2_471	125_2_148	1952_1_173	4730_2_53	1708_2_62	1594_2_17	4401_2_466	414_2_84	535_2_1	410_2_1	530_2_1	1666_2_1	595_2_1	981_2_106	191_4_127	114_34_470	1480_2_53	119_02_1	523_2_1	1652_2_151	420_2_1	1400_5_8	1407_2_176	3332_2_1	300_2_1	304_34_1	447_2_1	307_1_163	380_2_1	247_2_455	3156_2_91	105_35_143	3508_2_608	2274_5_69	906_2_201	1643_5_466	1535_2_4
217_2_175	24_2_1	1773_2_189	1772_2_62	3125_2_1	819_2_1	549_2_1	1461_4_141	1671_2_62	816_5_1	1316_2_568	453_2_1	717_2_1	3134_2_506	125_2_152	1952_1_168	4730_2_36	1708_2_58	1594_2_14	4401_2_458	414_2_79	535_2_1	410_2_1	530_2_1	1666_2_1	595_2_1	981_2_105	191_4_123	114_34_468	1480_2_68	119_02_1	523_2_1	1652_2_156	420_2_1	1400_5_7	1407_2_164	3332_2_1	300_2_1	304_34_1	447_2_1	307_1_166	380_2_1	247_2_456	3156_2_90	105_35_123	3508_2_574	2274_5_65	906_2_157	1643_5_471	1535_2_7
217_2_200	24_2_1	1773_2_176	1772_2_53	3125_2_1	819_2_1	549_2_1	1461_4_160	1671_2_75	816_5_1	1316_2_535	453_2_1	717_2_1	3134_2_519	125_2_132	1952_1_160	4730_2_26	1708_2_72	1594_2_20	4401_2_468	414_2_87	535_2_1	410_2_1	530_2_1	1666_2_1	595_2_1	981_2_94	191_4_91	114_34_479	1480_2_59	119_02_1	523_2_1	1652_2_143	420_2_1	1400_5_6	1407_2_156	3332_2_1	300_2_1	304_34_1	447_2_1	307_1_162	380_2_1	247_2_471	3156_2_78	105_35_105	3508_2_606	2274_5_65	906_2_152	1643_5_534	1535_2_4
217_2_207	24_2_1	1773_2_191	1772_2_66	3125_2_1	819_2_1	549_2_1	1461_4_147	1671_2_72	816_5_1	1316_2_544	453_2_1	717_2_1	3134_2_524	125_2_121	1952_1_157	4730_2_29	1708_2_63	1594_2_14	4401_2_479	414_2_83	535_2_1	410_2_1	530_2_1	1666_2_1	595_2_1	981_2_91	191_4_104	114_34_496	1480_2_60	119_02_1	523_2_1	1652_2_134	420_2_1	1400_5_3	1407_2_158	3332_2_1	300_2_1	304_34_1	447_2_1	307_1_143	380_2_1	247_2_466	3156_2_84	105_35_101	3508_2_576	2274_5_72	906_2_152	1643_5_498	1535_2_6
217_2_212	24_2_1	1773_2_184	1772_2_61	3125_2_1	819_2_1	549_2_1	1461_4_136	1671_2_81	816_5_1	1316_2_520	453_2_1	717_2_1	3134_2_600	125_2_129	1952_1_156	4730_2_24	1708_2_56	1594_2_12	4401_2_453	414_2_89	535_2_1	410_2_1	530_2_1	1666_2_1	595_2_1	981_2_87	191_4_108	114_34_512	1480_2_68	119_02_1	523_2_1	1652_2_146	420_2_1	1400_5_4	1407_2_136	3332_2_1	300_2_1	304_34_1	447_2_1	307_1_151	380_2_1	247_2_444	3156_2_79	105_35_113	3508_2_597	2274_5_59	906_2_138	1643_5_519	1535_2_3
217_2_201	24_2_1	1773_2_186	1772_2_49	3125_2_1	819_2_1	549_2_1	1461_4_136	1671_2_75	816_5_1	1316_2_496	453_2_1	717_2_1	3134_2_592	125_2_108	1952_1_155	4730_2_33	1708_2_66	1594_2_16	4401_2_469	414_2_90	535_2_1	410_2_1	530_2_1	1666_2_1	595_2_1	981_2_99	191_4_100	114_34_553	1480_2_73	119_02_1	523_2_1	1652_2_151	420_2_1	1400_5_3	1407_2_143	3332_2_1	300_2_1	304_34_1	447_2_1	307_1_145	380_2_1	247_2_420	3156_2_61	105_35_140	3508_2_634	2274_5_53	906_2_148	1643_5_502	1535_2_4
217_2_205	24_2_1	1773_2_201	1772_2_44	3125_2_1	819_2_1	549_2_1	1461_4_137	1671_2_74	816_5_1	1316_2_510	453_2_1	717_2_1	3134_2_584	125_2_114	1952_1_162	4730_2_38	1708_2_64	1594_2_25	4401_2_462	414_2_91	535_2_1	410_2_1	530_2_1	1666_2_1	595_2_1	981_2_98	191_4_102	114_34_572	1480_2_70	119_02_1	523_2_1	1652_2_157	420_2_1	1400_5_6	1407_2_130	3332_2_1	300_2_1	304_34_1	447_2_1	307_1_132	380_2_1	247_2_464	3156_2_63	105_35_136	3508_2_594	2274_5_57	906_2_148	1643_5_467	1535_2_3
217_2_212	24_2_1	1773_2_207	1772_2_42	3125_2_1	819_2_1	549_2_1	1461_4_148	1671_2_71	816_5_1	1316_2_503	453_2_1	717_2_1	3134_2_617	125_2_107	1952_1_167	4730_2_32	1708_2_64	1594_2_24	4401_2_434	414_2_105	535_2_1	410_2_1	530_2_1	1666_2_1	595_2_1	981_2_98	191_4_88	114_34_606	1480_2_88	119_02_1	523_2_1	1652_2_168	420_2_1	1400_5_11	1407_2_126	3332_2_1	300_2_1	304_34_1	447_2_1	307_1_148	380_2_1	247_2_422	3156_2_65	105_35_165	3508_2_631	2274_5_49	906_2_150	1643_5_471	1535_2_2
217_2_205	24_2_1	1773_2_200	1772_2_33	3125_2_1	819_2_1	549_2_1	1461_4_129	1671_2_58	816_5_1	1316_2_512	453_2_1	717_2_1	3134_2_659	125_2_110	1952_1_154	4730_2_31	1708_2_69	1594_2_27	4401_2_455	414_2_99	535_2_1	410_2_1	530_2_1	1666_2_1	595_2_1	981_2_90	191_4_101	114_34_599	1480_2_83	119_02_1	523_2_1	1652_2_192	420_2_1	1400_5_8	1407_2_146	3332_2_1	300_2_1	304_34_1	447_2_1	307_1_153	380_2_1	247_2_420	3156_2_76	105_35_174	3508_2_665	2274_5_40	906_2_149	1643_5_487	1535_2_3
217_2_221	24_2_1	1773_2_209	1772_2_36	3125_2_1	819_2_1	549_2_1	1461_4_114	1671_2_63	816_5_1	1316_2_512	453_2_1	717_2_1	3134_2_692	125_2_120	1952_1_144	4730_2_34	1708_2_78	1594_2_27	4401_2_418	414_2_88	535_2_1	410_2_1	530_2_1	1666_2_1	595_2_1	981_2_114	191_4_111	114_34_592	1480_2_83	119_02_1	523_2_1	1652_2_195	420_2_1	1400_5_8	1407_2_164	3332_2_1	300_2_1	304_34_1	447_2_1	307_1_132	380_2_1	247_2_435	3156_2_79	105_35_208	3508_2_681	2274_5_23	906_2_140	1643_5_454	1535_2_3
217_2_252	24_2_1	1773_2_235	1772_2_22	3125_2_1	819_2_1	549_2_1	1461_4_108	1671_2_52	816_5_1	1316_2_522	453_2_1	717_2_1	3134_2_739	125_2_115	1952_1_183	4730_2_28	1708_2_82	1594_2_30	4401_2_381	414_2_99	535_2_1	410_2_1	530_2_1	1666_2_1	595_2_1	981_2_87	191_4_111	114_34_597	1480_2_72	119_02_1	523_2_1	1652_2_220	420_2_1	1400_5_9	1407_2_162	3332_2_1	300_2_1	304_34_1	447_2_1	307_1_135	380_2_1	247_2_388	3156_2_79	105_35_254	3508_2_732	2274_5_25	906_2_131	1643_5_467	1535_2_5
217_2_228	24_2_1	1773_2_230	1772_2_22	3125_2_1	819_2_1	549_2_1	1461_4_136	1671_2_60	816_5_1	1316_2_496	453_2_1	717_2_1	3134_2_698	125_2_128	1952_1_192	4730_2_30	1708_2_81	1594_2_30	4401_2_376	414_2_89	535_2_1	410_2_1	530_2_1	1666_2_1	595_2_1	981_2_75	191_4_114	114_34_590	1480_2_82	119_02_1	523_2_1	1652_2_226	420_2_1	1400_5_8	1407_2_186	3332_2_1	300_2_1	304_34_1	447_2_1	307_1_136	380_2_1	247_2_402	3156_2_85	105_35_314	3508_2_772	2274_5_22	906_2_167	1643_5_440	1535_2_3
217_2_225	24_2_1	1773_2_223	1772_2_26	3125_2_1	819_2_1	549_2_1	1461_4_120	1671_2_55	816_5_1	1316_2_494	453_2_1	717_2_1	3134_2_695	125_2_135	1952_1_206	4730_2_26	1708_2_86	1594_2_28	4401_2_384	414_2_106	535_2_1	530_2_1	1666_2_1	595_2_1	981_2_77	191_4_107	114_34_598	1480_2_80	119_02_1	523_2_1	1652_2_231	420_2_1	1400_5_7	1407_2_190	3332_2_1	300_2_1	304_34_1	447_2_1	307_1_125	380_2_1	247_2_409	3156_2_92	105_35_373	3508_2_772	2274_5_25	906_2_161	1643_5_379	1007_23_50	2376_2_1
217_2_235	24_2_1	1773_2_213	1772_2_26	3125_2_1	819_2_1	549_2_1	1461_4_119	1671_2_42	816_5_1	1316_2_485	453_2_1	717_2_1	3134_2_780	125_2_133	1952_1_214	4730_2_30	1708_2_88	1594_2_32	4401_2_392	414_2_112	535_2_1	530_2_1	1666_2_1	595_2_1	981_2_80	191_4_102	114_34_604	1480_2_92	119_02_1	523_2_1	1652_2_218	420_2_1	1400_5_10	1407_2_175	3332_2_1	300_2_1	304_34_1	447_2_1	307_1_109	380_2_1	247_2_391	3156_2_89	105_35_428	3508_2_811	2274_5_20	906_2_163	1643_5_357	1007_23_35	2376_2_1
217_2_214	24_2_1	1773_2_182	1772_2_20	3125_2_1	819_2_1	549_2_1	1461_4_105	1671_2_51	816_5_1	1316_2_486	453_2_1	717_2_1	3134_2_779	125_2_145	1952_1_231	4730_2_35	1708_2_78	1594_2_35	4401_2_383	414_2_134	535_2_1	530_2_1	1666_2_1	595_2_1	981_2_81	191_4_110	114_34_580	1480_2_106	119_02_1	523_2_1	1652_2_199	420_2_1	1400_5_1	1407_2_195	3332_2_1	300_2_1	304_34_1	447_2_1	307_1_112	380_2_1	247_2_393	3156_2_105	105_35_525	3508_2_823	2274_5_18	906_2_187	1643_5_353	1007_23_24	2376_2_1
217_2_214	24_2_1	1773_2_170	1772_2_26	3125_2_1	819_2_1	549_2_1	1461_4_92	1671_2_44	816_5_1	1316_2_499	453_2_1	717_2_1	3134_2_777	125_2_132	1952_1_239	4730_2_25	1708_2_75	1594_2_38	4401_2_404	414_2_128	535_2_1	530_2_1	1666_2_1	595_2_1	981_2_84	191_4_86	114_34_565	1480_2_117	119_02_1	523_2_1	1652_2_191	420_2_1	1400_5_3	1407_2_205	3332_2_1	300_2_1	304_34_1	447_2_1	307_1_113	380_2_1	247_2_410	3156_2_122	105_35_564	3508_2_812	2274_5_19	906_2_193	1643_5_312	1007_23_23	2376_2_1
217_2_234	24_2_1	1773_2_185	1772_2_21	3125_2_1	819_2_1	549_2_1	1461_4_90	1671_2_33	816_5_1	1316_2_497	453_2_1	717_2_1	3134_2_801	125_2_135	1952_1_213	4730_2_23	1708_2_78	1594_2_34	4401_2_452	414_2_131	535_2_1	530_2_1	1666_2_1	595_2_1	981_2_82	191_4_98	114_34_551	1480_2_102	119_02_1	523_2_1	1652_2_199	420_2_1	1400_5_4	1407_2_196	3332_2_1	300_2_1	304_34_1	447_2_1	307_1_120	380_2_1	247_2_407	3156_2_124	105_35_592	3508_2_810	2274_5_26	906_2_173	1643_5_329	1007_23_29	2376_2_1
217_2_228	24_2_1	1773_2_164	1772_2_11	3125_2_1	819_2_1	549_2_1	1461_4_89	1671_2_45	816_5_1	1316_2_507	453_2_1	717_2_1	3134_2_808	125_2_135	1952_1_212	4730_2_30	1708_2_83	1594_2_33	4401_2_442	414_2_140	535_2_1	530_2_1	1666_2_1	595_2_1	981_2_62	191_4_112	114_34_604	1480_2_114	119_02_1	523_2_1	1652_2_195	420_2_1	1400_5_3	1407_2_213	3332_2_1	300_2_1	304_34_1	447_2_1	307_1_115	380_2_1	247_2_413	3156_2_121	105_35_652	3508_2_810	2274_5_20	906_2_180	1643_5_338	1007_23_45	2376_2_1
217_2_229	24_2_1	1773_2_153	1772_2_15	3125_2_1	819_2_1	549_2_1	1461_4_90	1671_2_35	816_5_1	1316_2_541	453_2_1	717_2_1	3134_2_793	125_2_122	1952_1_221	4730_2_30	1708_2_85	1594_2_34	4401_2_452	414_2_131	535_2_1	530_2_1	1666_2_1	595_2_1	981_2_58	191_4_112	114_34_628	1480_2_117	119_02_1	523_2_1	1652_2_193	420_2_1	1407_2_195	3332_2_1	300_2_1	304_34_1	447_2_1	307_1_116	380_2_1	247_2_409	3156_2_127	105_35_664	3508_2_805	2274_5_26	906_2_166	1643_5_347	1007_23_47	2376_2_1	1004_2_104
217_2_234	24_2_1	1773_2_137	1772_2_18	3125_2_1	819_2_1	549_2_1	1461_4_99	1671_2_31	816_5_1	1316_2_550	453_2_1	717_2_1	3134_2_812	125_2_127	1952_1_213	4730_2_29	1708_2_103	1594_2_40	4401_2_446	414_2_120	535_2_1	530_2_1	1666_2_1	595_2_1	981_2_58	191_4_111	114_34_631	1480_2_127	119_02_1	523_2_1	1652_2_157	420_2_1	1407_2_169	3332_2_1	300_2_1	304_34_1	447_2_1	307_1_125	380_2_1	247_2_400	3156_2_138	105_35_680	3508_2_829	2274_5_18	906_2_168	1643_5_353	1007_23_58	2376_2_1	1004_2_87
217_2_200	24_2_1	1773_2_145	1772_2_15	3125_2_1	819_2_1	549_2_1	1461_4_100	1671_2_30	816_5_1	1316_2_568	453_2_1	717_2_1	3134_2_765	125_2_128	1952_1_222	4730_2_33	1708_2_102	1594_2_42	4401_2_451	414_2_119	535_2_1	530_2_1	1666_2_1	595_2_1	981_2_58	191_4_140	114_34_639	1480_2_131	119_02_1	523_2_1	1652_2_162	420_2_1	1407_2_190	3332_2_1	300_2_1	304_34_1	447_2_1	307_1_130	380_2_1	247_2_417	3156_2_147	105_35_651	3508_2_813	2274_5_13	906_2_175	1643_5_331	1007_23_52	2376_2_1	1004_2_91
217_2_181	24_2_1	1773_2_151	1772_2_14	3125_2_1	819_2_1	549_2_1	1461_4_86	1671_2_28	816_5_1	1316_2_572	453_2_1	717_2_1	3134_2_764	125_2_131	1952_1_212	4730_2_30	1708_2_84	1594_2_35	4401_2_456	414_2_109	535_2_1	530_2_1	1666_2_1	595_2_1	981_2_55	191_4_122	114_34_641	1480_2_116	523_2_1	1652_2_168	420_2_1	1407_2_187	3332_2_1	300_2_1	304_34_1	447_2_1	307_1_140	380_2_1	247_2_417	3156_2_132	105_35_593	3508_2_741	2274_5_16	906_2_193	1643_5_350	1007_23_52	2376_2_1	1004_2_96	1226_2_1
217_2_168	24_2_1	1773_2_153	1772_2_19	3125_2_1	819_2_1	549_2_1	1461_4_101	1671_2_24	816_5_1	1316_2_568	453_2_1	717_2_1	3134_2_754	125_2_134	1952_1_203	4730_2_34	1708_2_97	1594_2_34	4401_2_440	414_2_122	535_2_1	530_2_1	1666_2_1	595_2_1	981_2_54	191_4_115	114_34_665	1480_2_118	523_2_1	1652_2_169	420_2_1	1407_2_179	3332_2_1	300_2_1	304_34_1	447_2_1	307_1_144	380_2_1	247_2_404	3156_2_134	105_35_527	3508_2_691	2274_5_6	906_2_191	1643_5_401	1007_23_45	2376_2_1	1004_2_84	1226_2_1
217_2_168	24_2_1	1773_2_157	1772_2_21	3125_2_1	819_2_1	549_2_1	1461_4_92	1671_2_19	816_5_1	1316_2_592	453_2_1	717_2_1	3134_2_723	125_2_130	1952_1_220	4730_2_46	1708_2_88	1594_2_39	4401_2_407	414_2_124	535_2_1	530_2_1	1666_2_1	595_2_1	981_2_73	191_4_136	114_34_687	1480_2_116	523_2_1	1652_2_160	420_2_1	1407_2_181	3332_2_1	300_2_1	304_34_1	447_2_1	307_1_135	380_2_1	247_2_367	3156_2_123	105_35_473	3508_2_703	2274_5_9	906_2_183	1643_5_472	1007_23_40	2376_2_1	1004_2_72	1226_2_1
217_2_177	24_2_1	1773_2_164	1772_2_22	3125_2_1	819_2_1	549_2_1	1461_4_93	1671_2_12	816_5_1	1316_2_598	453_2_1	717_2_1	3134_2_691	125_2_118	1952_1_218	4730_2_41	1708_2_71	1594_2_30	4401_2_391	414_2_109	535_2_1	530_2_1	1666_2_1	595_2_1	981_2_53	191_4_109	114_34_717	1480_2_120	523_2_1	1652_2_172	420_2_1	1407_2_183	3332_2_1	300_2_1	304_34_1	447_2_1	307_1_152	380_2_1	247_2_352	3156_2_139	105_35_432	3508_2_651	2274_5_5	906_2_154	1643_5_490	1007_23_41	2376_2_1	1004_2_74	1226_2_1
217_2_178	24_2_1	1773_2_162	1772_2_29	3125_2_1	819_2_1	549_2_1	1461_4_93	1671_2_19	816_5_1	1316_2_603	453_2_1	717_2_1	3134_2_666	125_2_147	1952_1_219	4730_2_49	1708_2_79	1594_2_39	4401_2_375	414_2_107	535_2_1	530_2_1	1666_2_1	595_2_1	981_2_66	191_4_114	114_34_707	1480_2_109	523_2_1	1652_2_161	420_2_1	1407_2_164	3332_2_1	300_2_1	304_34_1	447_2_1	307_1_146	380_2_1	247_2_357	3156_2_145	105_35_348	3508_2_625	2274_5_12	906_2_161	1643_5_568	1007_23_36	2376_2_1	1004_2_58	1226_2_1
217_2_182	24_2_1	1773_2_145	1772_2_28	3125_2_1	819_2_1	549_2_1	1461_4_89	1671_2_13	816_5_1	1316_2_620	453_2_1	717_2_1	3134_2_651	125_2_150	1952_1_201	4730_2_54	1708_2_74	1594_2_41	4401_2_383	414_2_126	535_2_1	530_2_1	1666_2_1	595_2_1	981_2_71	191_4_111	114_34_760	1480_2_115	523_2_1	1652_2_177	420_2_1	1407_2_179	3332_2_1	300_2_1	304_34_1	447_2_1	307_1_148	380_2_1	247_2_305	3156_2_157	105_35_319	3508_2_604	2274_5_15	906_2_168	1643_5_593	1007_23_28	2376_2_1	1004_2_46	1226_2_1
217_2_150	24_2_1	1773_2_172	1772_2_19	3125_2_1	819_2_1	549_2_1	1461_4_74	1671_2_12	816_5_1	1316_2_608	453_2_1	717_2_1	3134_2_635	125_2_148	1952_1_197	4730_2_42	1708_2_72	1594_2_32	4401_2_389	414_2_100	535_2_1	530_2_1	1666_2_1	595_2_1	981_2_70	191_4_115	114_34_777	1480_2_109	523_2_1	1652_2_177	420_2_1	1407_2_174	3332_2_1	300_2_1	304_34_1	447_2_1	307_1_144	380_2_1	247_2_306	3156_2_144	105_35_235	3508_2_596	2274_5_16	906_2_167	1643_5_602	1007_23_31	2376_2_1	1004_2_56	1226_2_1
217_2_148	24_2_1	1773_2_182	1772_2_20	3125_2_1	819_2_1	549_2_1	1461_4_72	1671_2_8	816_5_1	1316_2_619	453_2_1	717_2_1	3134_2_591	125_2_165	1952_1_220	4730_2_41	1708_2_79	1594_2_37	4401_2_394	414_2_96	535_2_1	530_2_1	1666_2_1	595_2_1	981_2_63	191_4_130	114_34_829	1480_2_114	523_2_1	1652_2_184	420_2_1	1407_2_163	3332_2_1	300_2_1	304_34_1	447_2_1	307_1_155	380_2_1	247_2_312	3156_2_139	105_35_171	3508_2_569	2274_5_15	906_2_156	1643_5_648	1007_23_34	2376_2_1	1004_2_63	1226_2_1
217_2_174	24_2_1	1773_2_151	1772_2_27	3125_2_1	819_2_1	549_2_1	1461_4_76	1671_2_5	816_5_1	1316_2_613	453_2_1	717_2_1	3134_2_550	125_2_175	1952_1_224	4730_2_51	1708_2_83	1594_2_38	4401_2_400	414_2_131	535_2_1	530_2_1	1666_2_1	595_2_1	981_2_65	191_4_147	114_34_863	1480_2_115	523_2_1	1652_2_207	420_2_1	1407_2_190	3332_2_1	300_2_1	304_34_1	447_2_1	307_1_131	380_2_1	247_2_300	3156_2_148	105_35_169	3508_2_599	2274_5_13	906_2_150	1643_5_628	1007_23_37	2376_2_1	1004_2_80	1226_2_1
217_2_153	24_2_1	1773_2_144	1772_2_21	3125_2_1	819_2_1	549_2_1	1461_4_78	1671_2_6	816_5_1	1316_2_609	453_2_1	717_2_1	3134_2_572	125_2_167	1952_1_210	4730_2_44	1708_2_91	1594_2_29	4401_2_434	414_2_142	535_2_1	530_2_1	1666_2_1	595_2_1	981_2_62	191_4_154	114_34_862	1480_2_100	523_2_1	1652_2_194	420_2_1	1407_2_196	3332_2_1	300_2_1	304_34_1	447_2_1	307_1_145	380_2_1	247_2_326	3156_2_138	105_35_168	3508_2_598	2274_5_9	906_2_166	1643_5_618	1007_23_41	2376_2_1	1004_2_63	1226_2_1
217_2_149	24_2_1	1773_2_147	1772_2_21	3125_2_1	819_2_1	549_2_1	1461_4_87	1671_2_8	816_5_1	1316_2_612	453_2_1	717_2_1	3134_2_558	125_2_174	1952_1_193	4730_2_40	1708_2_82	1594_2_43	4401_2_420	414_2_143	535_2_1	530_2_1	1666_2_1	595_2_1	981_2_70	191_4_169	114_34_891	1480_2_95	523_2_1	1652_2_184	420_2_1	1407_2_195	3332_2_1	300_2_1	304_34_1	447_2_1	307_1_155	380_2_1	247_2_344	3156_2_122	105_35_170	3508_2_610	2274_5_8	906_2_151	1643_5_659	1007_23_33	2376_2_1	1004_2_67	1226_2_1
217_2_159	24_2_1	1773_2_142	1772_2_21	3125_2_1	819_2_1	549_2_1	1461_4_99	1671_2_10	816_5_1	1316_2_614	453_2_1	717_2_1	3134_2_542	125_2_152	1952_1_200	4730_2_44	1708_2_74	1594_2_51	4401_2_430	414_2_164	535_2_1	530_2_1	1666_2_1	595_2_1	981_2_93	191_4_148	114_34_860	1480_2_121	523_2_1	1652_2_196	420_2_1	1407_2_199	3332_2_1	300_2_1	304_34_1	447_2_1	307_1_147	380_2_1	247_2_341	3156_2_124	105_35_157	3508_2_624	2274_5_6	906_2_167	1643_5_664	1007_23_34	2376_2_1	1004_2_74	1226_2_1
217_2_154	24_2_1	1773_2_148	1772_2_15	3125_2_1	819_2_1	549_2_1	1461_4_108	1671_2_13	816_5_1	1316_2_602	453_2_1	717_2_1	3134_2_539	125_2_153	1952_1_162	4730_2_46	1708_2_71	1594_2_60	4401_2_432	414_2_144	535_2_1	530_2_1	1666_2_1	595_2_1	981_2_66	191_4_158	114_34_817	1480_2_121	523_2_1	1652_2_188	420_2_1	1407_2_211	3332_2_1	300_2_1	304_34_1	447_2_1	307_1_150	380_2_1	247_2_350	3156_2_129	105_35_177	3508_2_668	2274_5_5	906_2_160	1643_5_644	1007_23_26	2376_2_1	1004_2_79	1226_2_1
217_2_165	24_2_1	1773_2_151	1772_2_14	3125_2_1	819_2_1	549_2_1	1461_4_111	1671_2_16	816_5_1	1316_2_570	453_2_1	717_2_1	3134_2_551	125_2_213	1952_1_158	4730_2_66	1708_2_67	1594_2_61	4401_2_406	414_2_152	535_2_1	530_2_1	1666_2_1	595_2_1	981_2_68	191_4_141	114_34_724	1480_2_128	523_2_1	1652_2_187	420_2_1	1407_2_205	3332_2_1	300_2_1	304_34_1	447_2_1	307_1_140	380_2_1	247_2_351	3156_2_125	105_35_191	3508_2_675	2274_5_6	906_2_145	1643_5_677	1007_23_10	2376_2_1	1004_2_65	1226_2_1
217_2_179	24_2_1	1773_2_149	1772_2_14	3125_2_1	819_2_1	549_2_1	1461_4_122	1671_2_24	816_5_1	1316_2_531	453_2_1	717_2_1	3134_2_530	125_2_228	1952_1_156	4730_2_58	1708_2_66	1594_2_80	4401_2_419	414_2_171	535_2_1	530_2_1	1666_2_1	595_2_1	981_2_70	191_4_131	114_34_622	1480_2_143	523_2_1	1652_2_195	420_2_1	1407_2_220	3332_2_1	300_2_1	304_34_1	447_2_1	307_1_128	380_2_1	247_2_350	3156_2_133	105_35_214	3508_2_669	2274_5_2	906_2_160	1643_5_673	1007_23_6	2376_2_1	1004_2_73	1226_2_1
217_2_197	24_2_1	1773_2_169	1772_2_15	3125_2_1	819_2_1	549_2_1	1461_4_105	1671_2_29	816_5_1	1316_2_545	453_2_1	717_2_1	3134_2_515	125_2_219	1952_1_154	4730_2_45	1708_2_85	1594_2_74	4401_2_407	414_2_180	535_2_1	530_2_1	1666_2_1	595_2_1	981_2_73	191_4_134	114_34_548	1480_2_121	523_2_1	1652_2_170	420_2_1	1407_2_227	3332_2_1	300_2_1	304_34_1	447_2_1	307_1_111	380_2_1	247_2_398	3156_2_152	105_35_276	3508_2_660	2274_5_2	906_2_174	1643_5_650	1007_23_3	2376_2_1	1004_2_71	1226_2_1
217_2_229	24_2_1	1773_2_181	1772_2_20	3125_2_1	819_2_1	549_2_1	1461_4_96	1671_2_28	816_5_1	1316_2_543	453_2_1	717_2_1	3134_2_499	125_2_262	1952_1_161	4730_2_55	1708_2_97	1594_2_78	4401_2_417	414_2_170	535_2_1	530_2_1	1666_2_1	595_2_1	981_2_89	191_4_133	114_34_509	1480_2_127	523_2_1	1652_2_179	420_2_1	1407_2_220	3332_2_1	300_2_1	304_34_1	447_2_1	307_1_94	380_2_1	247_2_409	3156_2_130	105_35_305	3508_2_678	2274_5_1	906_2_179	1643_5_650	1007_23_2	2376_2_1	1004_2_71	1226_2_1
217_2_243	24_2_1	1773_2_176	1772_2_14	3125_2_1	549_2_1	1461_4_79	1671_2_33	816_5_1	1316_2_532	717_2_1	3134_2_500	125_2_254	1952_1_193	4730_2_50	1708_2_92	1594_2_82	4401_2_435	414_2_153	535_2_1	530_2_1	1666_2_1	595_2_1	981_2_92	191_4_146	114_34_494	1480_2_145	523_2_1	1652_2_182	420_2_1	1407_2_213	300_2_1	304_34_1	447_2_1	307_1_108	380_2_1	247_2_412	3156_2_151	105_35_352	3508_2_695	2274_5_2	906_2_193	1643_5_612	1007_23_3	2376_2_1	1004_2_57	1226_2_1	578_2_1	1222_2_153	336_34_641
217_2_256	24_2_1	1773_2_174	1772_2_12	3125_2_1	549_2_1	1461_4_73	1671_2_34	816_5_1	1316_2_546	717_2_1	3134_2_501	125_2_255	1952_1_219	4730_2_40	1708_2_111	1594_2_64	4401_2_425	414_2_149	535_2_1	530_2_1	1666_2_1	595_2_1	981_2_99	191_4_151	114_34_502	1480_2_121	523_2_1	1652_2_163	420_2_1	1407_2_212	300_2_1	304_34_1	447_2_1	307_1_110	380_2_1	247_2_414	3156_2_172	105_35_388	3508_2_683	2274_5_3	906_2_203	1643_5_631	1007_23_1	2376_2_1	1004_2_60	1226_2_1	578_2_1	1222_2_164	336_34_552
217_2_299	24_2_1	1773_2_162	1772_2_7	3125_2_1	549_2_1	1461_4_78	1671_2_28	816_5_1	1316_2_583	717_2_1	3134_2_515	125_2_289	1952_1_213	4730_2_45	1708_2_125	1594_2_76	4401_2_453	414_2_150	530_2_1	1666_2_1	595_2_1	981_2_93	191_4_140	114_34_445	1480_2_132	523_2_1	1652_2_159	420_2_1	1407_2_203	300_2_1	304_34_1	447_2_1	307_1_89	380_2_1	247_2_416	3156_2_157	105_35_404	3508_2_670	2274_5_4	906_2_194	1643_5_619	2376_2_1	1004_2_66	1226_2_1	578_2_1	1222_2_134	336_34_468	574_1_161	2191_2_1
217_2_308	24_2_1	1773_2_166	1772_2_9	3125_2_1	549_2_1	1461_4_63	1671_2_35	816_5_1	1316_2_601	717_2_1	3134_2_554	125_2_258	1952_1_203	4730_2_31	1708_2_120	1594_2_84	4401_2_455	414_2_162	530_2_1	1666_2_1	595_2_1	981_2_103	191_4_147	114_34_399	1480_2_153	523_2_1	1652_2_149	420_2_1	1407_2_223	300_2_1	304_34_1	447_2_1	307_1_89	380_2_1	247_2_408	3156_2_190	105_35_467	3508_2_660	2274_5_7	906_2_185	1643_5_560	2376_2_1	1004_2_62	1226_2_1	578_2_1	1222_2_125	336_34_383	574_1_166	2191_2_1
217_2_293	24_2_1	1773_2_168	1772_2_12	3125_2_1	549_2_1	1461_4_47	1671_2_38	816_5_1	1316_2_591	717_2_1	3134_2_555	125_2_295	1952_1_219	4730_2_34	1708_2_124	1594_2_73	4401_2_400	414_2_158	530_2_1	1666_2_1	595_2_1	981_2_105	191_4_144	114_34_358	1480_2_137	523_2_1	1652_2_156	420_2_1	1407_2_230	300_2_1	304_34_1	447_2_1	307_1_75	380_2_1	247_2_407	3156_2_192	105_35_502	3508_2_666	2274_5_2	906_2_171	1643_5_553	2376_2_1	1004_2_56	1226_2_1	578_2_1	1222_2_125	336_34_335	574_1_181	2191_2_1
217_2_329	24_2_1	1773_2_150	1772_2_10	3125_2_1	549_2_1	1461_4_51	1671_2_36	816_5_1	1316_2_589	717_2_1	3134_2_525	125_2_289	1952_1_231	4730_2_33	1708_2_151	1594_2_81	4401_2_405	414_2_163	530_2_1	1666_2_1	595_2_1	981_2_105	191_4_165	114_34_339	1480_2_135	523_2_1	1652_2_155	420_2_1	1407_2_218	300_2_1	304_34_1	447_2_1	307_1_59	380_2_1	247_2_339	3156_2_162	105_35_483	3508_2_664	2274_5_6	906_2_172	1643_5_523	2376_2_1	1004_2_58	1226_2_1	578_2_1	1222_2_138	336_34_292	574_1_168	2191_2_1
217_2_324	24_2_1	1773_2_159	1772_2_9	3125_2_1	549_2_1	1461_4_46	1671_2_38	816_5_1	1316_2_596	717_2_1	3134_2_578	125_2_263	1952_1_223	4730_2_35	1708_2_138	1594_2_92	4401_2_426	414_2_184	530_2_1	1666_2_1	595_2_1	981_2_114	191_4_156	114_34_368	1480_2_141	523_2_1	1652_2_138	420_2_1	1407_2_231	300_2_1	304_34_1	447_2_1	307_1_63	380_2_1	247_2_368	3156_2_192	105_35_546	3508_2_665	2274_5_4	906_2_176	1643_5_483	2376_2_1	1004_2_55	1226_2_1	578_2_1	1222_2_119	336_34_231	574_1_173	2191_2_1
217_2_308	24_2_1	1773_2_162	1772_2_17	3125_2_1	549_2_1	1461_4_41	1671_2_40	816_5_1	1316_2_592	717_2_1	3134_2_586	125_2_291	1952_1_222	4730_2_41	1708_2_155	1594_2_70	4401_2_385	414_2_186	530_2_1	1666_2_1	595_2_1	981_2_121	191_4_166	114_34_401	1480_2_142	523_2_1	1652_2_171	420_2_1	1407_2_215	300_2_1	304_34_1	447_2_1	307_1_61	380_2_1	247_2_360	3156_2_198	105_35_563	3508_2_699	2274_5_5	906_2_161	1643_5_493	2376_2_1	1004_2_56	1226_2_1	578_2_1	1222_2_105	336_34_199	574_1_186	2191_2_1
217_2_337	24_2_1	1773_2_131	1772_2_14	3125_2_1	549_2_1	1461_4_36	1671_2_44	816_5_1	1316_2_591	717_2_1	3134_2_573	125_2_307	1952_1_224	4730_2_37	1708_2_159	1594_2_78	4401_2_407	414_2_185	530_2_1	1666_2_1	595_2_1	981_2_124	191_4_165	114_34_396	1480_2_142	523_2_1	1652_2_189	420_2_1	1407_2_216	300_2_1	304_34_1	447_2_1	307_1_52	380_2_1	247_2_375	3156_2_193	105_35_599	3508_2_704	2274_5_7	906_2_150	1643_5_476	2376_2_1	1004_2_51	1226_2_1	578_2_1	1222_2_99	336_34_187	574_1_167	2191_2_1
217_2_348	24_2_1	1773_2_140	1772_2_14	3125_2_1	549_2_1	1461_4_26	1671_2_50	816_5_1	1316_2_575	717_2_1	3134_2_589	125_2_271	1952_1_215	4730_2_35	1708_2_149	1594_2_78	4401_2_425	414_2_191	530_2_1	1666_2_1	595_2_1	981_2_118	191_4_179	114_34_421	1480_2_147	523_2_1	1652_2_163	420_2_1	1407_2_229	300_2_1	304_34_1	447_2_1	307_1_54	380_2_1	247_2_387	3156_2_200	105_35_645	3508_2_684	2274_5_4	906_2_153	1643_5_464	2376_2_1	1004_2_47	1226_2_1	578_2_1	1222_2_112	336_34_179	574_1_152	2191_2_1
217_2_326	24_2_1	1773_2_169	1772_2_9	3125_2_1	549_2_1	1461_4_33	1671_2_58	816_5_1	1316_2_630	717_2_1	3134_2_584	125_2_288	1952_1_217	4730_2_35	1708_2_156	1594_2_64	4401_2_407	414_2_190	530_2_1	1666_2_1	595_2_1	981_2_111	191_4_169	114_34_430	1480_2_160	523_2_1	1652_2_172	420_2_1	1407_2_207	300_2_1	304_34_1	447_2_1	307_1_51	380_2_1	247_2_365	3156_2_225	105_35_651	3508_2_688	2274_5_4	906_2_158	1643_5_491	2376_2_1	1004_2_58	1226_2_1	578_2_1	1222_2_108	336_34_132	574_1_183	2191_2_1
217_2_328	24_2_1	1773_2_148	1772_2_10	3125_2_1	549_2_1	1461_4_43	1671_2_40	816_5_1	1316_2_683	717_2_1	3134_2_563	125_2_285	1952_1_227	4730_2_35	1708_2_147	1594_2_83	4401_2_391	414_2_170	530_2_1	1666_2_1	595_2_1	981_2_112	191_4_156	114_34_462	1480_2_173	523_2_1	1652_2_177	420_2_1	1407_2_197	300_2_1	304_34_1	447_2_1	307_1_39	380_2_1	247_2_341	3156_2_209	105_35_657	3508_2_669	2274_5_1	906_2_135	1643_5_474	2376_2_1	1004_2_67	1226_2_1	578_2_1	1222_2_126	336_34_124	574_1_169	2191_2_1
217_2_299	24_2_1	1773_2_164	1772_2_5	3125_2_1	549_2_1	1461_4_38	1671_2_45	816_5_1	1316_2_654	717_2_1	3134_2_590	125_2_230	1952_1_248	4730_2_31	1708_2_148	1594_2_87	4401_2_409	414_2_187	530_2_1	1666_2_1	595_2_1	981_2_118	191_4_189	114_34_521	1480_2_172	523_2_1	1652_2_157	420_2_1	1407_2_192	300_2_1	304_34_1	447_2_1	307_1_31	380_2_1	247_2_351	3156_2_221	105_35_677	3508_2_684	2274_5_2	906_2_145	1643_5_468	2376_2_1	1004_2_70	1226_2_1	578_2_1	1222_2_146	336_34_133	574_1_176	2191_2_1
217_2_276	24_2_1	1773_2_188	1772_2_3	3125_2_1	549_2_1	1461_4_50	1671_2_43	816_5_1	1316_2_630	717_2_1	3134_2_610	125_2_256	1952_1_296	4730_2_29	1708_2_146	1594_2_65	4401_2_408	414_2_142	530_2_1	1666_2_1	595_2_1	981_2_106	191_4_227	114_34_572	1480_2_152	523_2_1	1652_2_155	420_2_1	1407_2_200	300_2_1	304_34_1	447_2_1	307_1_21	380_2_1	247_2_327	3156_2_213	105_35_695	3508_2_706	2274_5_1	906_2_130	1643_5_511	2376_2_1	1004_2_68	1226_2_1	578_2_1	1222_2_169	336_34_142	574_1_161	2191_2_1
217_2_295	24_2_1	1773_2_152	1772_2_4	3125_2_1	549_2_1	1461_4_38	1671_2_35	816_5_1	1316_2_620	717_2_1	3134_2_617	125_2_262	1952_1_311	4730_2_32	1708_2_145	1594_2_77	4401_2_404	414_2_153	530_2_1	1666_2_1	595_2_1	981_2_112	191_4_196	114_34_631	1480_2_155	523_2_1	1652_2_147	420_2_1	1407_2_208	300_2_1	304_34_1	447_2_1	307_1_11	380_2_1	247_2_299	3156_2_208	105_35_709	3508_2_698	2274_5_4	906_2_109	1643_5_536	2376_2_1	1004_2_69	1226_2_1	578_2_1	1222_2_188	336_34_174	574_1_158	2191_2_1
217_2_272	24_2_1	1773_2_185	1772_2_4	3125_2_1	549_2_1	1461_4_36	1671_2_43	816_5_1	1316_2_617	717_2_1	3134_2_597	125_2_225	1952_1_304	4730_2_29	1708_2_124	1594_2_72	4401_2_397	414_2_170	530_2_1	1666_2_1	595_2_1	981_2_103	191_4_209	114_34_714	1480_2_128	523_2_1	1652_2_161	420_2_1	1407_2_212	300_2_1	304_34_1	447_2_1	307_1_17	380_2_1	247_2_300	3156_2_220	105_35_748	3508_2_706	2274_5_3	906_2_103	1643_5_575	2376_2_1	1004_2_80	1226_2_1	578_2_1	1222_2_194	336_34_191	574_1_141	2191_2_1
217_2_242	24_2_1	1773_2_188	1772_2_3	3125_2_1	549_2_1	1461_4_31	1671_2_39	816_5_1	1316_2_616	717_2_1	3134_2_592	125_2_239	1952_1_334	4730_2_27	1708_2_125	1594_2_56	4401_2_418	414_2_140	530_2_1	1666_2_1	595_2_1	981_2_89	191_4_217	114_34_803	1480_2_117	523_2_1	1652_2_159	420_2_1	1407_2_182	300_2_1	304_34_1	447_2_1	307_1_20	380_2_1	247_2_278	3156_2_205	105_35_789	3508_2_709	2274_5_5	906_2_113	1643_5_594	2376_2_1	1004_2_79	1226_2_1	578_2_1	1222_2_214	336_34_213	574_1_150	2191_2_1
217_2_242	24_2_1	1773_2_166	1772_2_4	3125_2_1	549_2_1	1461_4_27	1671_2_30	816_5_1	1316_2_614	717_2_1	3134_2_575	125_2_281	1952_1_314	4730_2_26	1708_2_128	1594_2_69	4401_2_391	414_2_140	530_2_1	1666_2_1	595_2_1	981_2_88	191_4_213	114_34_810	1480_2_119	523_2_1	1652_2_164	420_2_1	1407_2_185	300_2_1	304_34_1	447_2_1	307_1_17	380_2_1	247_2_293	3156_2_201	105_35_796	3508_2_714	2274_5_6	906_2_110	1643_5_593	2376_2_1	1004_2_84	1226_2_1	578_2_1	1222_2_232	336_34_231	574_1_144	2191_2_1
217_2_231	24_2_1	1773_2_170	1772_2_7	3125_2_1	549_2_1	1461_4_36	1671_2_26	816_5_1	1316_2_607	717_2_1	3134_2_609	125_2_217	1952_1_281	4730_2_21	1708_2_116	1594_2_65	4401_2_381	414_2_144	530_2_1	1666_2_1	595_2_1	981_2_64	191_4_204	114_34_858	1480_2_133	523_2_1	1652_2_166	420_2_1	1407_2_208	300_2_1	304_34_1	447_2_1	307_1_16	380_2_1	247_2_297	3156_2_211	105_35_850	3508_2_702	2274_5_6	906_2_115	1643_5_587	2376_2_1	1004_2_93	1226_2_1	578_2_1	1222_2_231	336_34_262	574_1_148	2191_2_1
217_2_210	24_2_1	1773_2_174	1772_2_6	3125_2_1	549_2_1	1461_4_28	1671_2_33	816_5_1	1316_2_593	717_2_1	3134_2_607	125_2_203	1952_1_306	4730_2_18	1708_2_116	1594_2_53	4401_2_403	414_2_145	530_2_1	1666_2_1	595_2_1	981_2_68	191_4_211	114_34_860	1480_2_119	523_2_1	1652_2_154	420_2_1	1407_2_210	300_2_1	304_34_1	447_2_1	307_1_26	380_2_1	247_2_282	3156_2_234	105_35_893	3508_2_719	2274_5_8	906_2_144	1643_5_582	2376_2_1	1004_2_99	1226_2_1	578_2_1	1222_2_264	336_34_293	574_1_141	2191_2_1
217_2_190	24_2_1	1773_2_162	1772_2_9	3125_2_1	549_2_1	1461_4_25	1671_2_35	816_5_1	1316_2_644	717_2_1	3134_2_582	125_2_189	1952_1_309	4730_2_19	1708_2_123	1594_2_64	4401_2_384	414_2_107	530_2_1	1666_2_1	595_2_1	981_2_74	191_4_194	114_34_908	1480_2_114	523_2_1	1652_2_124	420_2_1	1407_2_185	300_2_1	304_34_1	447_2_1	307_1_11	380_2_1	247_2_264	3156_2_224	105_35_945	3508_2_747	2274_5_8	906_2_113	1643_5_612	2376_2_1	1004_2_103	1226_2_1	578_2_1	1222_2_267	336_34_307	574_1_136	2191_2_1
217_2_215	24_2_1	1773_2_196	1772_2_12	3125_2_1	549_2_1	1461_4_15	1671_2_34	816_5_1	1316_2_644	717_2_1	3134_2_602	125_2_145	1952_1_284	4730_2_12	1708_2_89	1594_2_65	4401_2_369	414_2_104	530_2_1	1666_2_1	595_2_1	981_2_63	191_4_201	114_34_935	1480_2_129	523_2_1	1652_2_138	420_2_1	1407_2_210	300_2_1	304_34_1	447_2_1	307_1_16	380_2_1	247_2_269	3156_2_225	105_35_952	3508_2_738	2274_5_10	906_2_110	1643_5_600	2376_2_1	1004_2_95	1226_2_1	578_2_1	1222_2_257	336_34_309	574_1_126	2191_2_1
217_2_175	24_2_1	1773_2_196	1772_2_6	3125_2_1	549_2_1	1461_4_19	1671_2_36	816_5_1	1316_2_618	717_2_1	3134_2_582	125_2_122	1952_1_275	4730_2_18	1708_2_79	1594_2_47	4401_2_399	414_2_90	530_2_1	1666_2_1	595_2_1	981_2_64	191_4_188	114_34_915	1480_2_139	523_2_1	1652_2_134	420_2_1	1407_2_188	300_2_1	304_34_1	447_2_1	307_1_24	380_2_1	247_2_265	3156_2_224	105_35_999	3508_2_763	2274_5_9	906_2_109	1643_5_613	2376_2_1	1004_2_103	1226_2_1	578_2_1	1222_2_265	336_34_334	574_1_121	2191_2_1
217_2_185	24_2_1	1773_2_150	1772_2_10	3125_2_1	549_2_1	1461_4_19	1671_2_28	816_5_1	1316_2_647	717_2_1	3134_2_584	125_2_137	1952_1_251	4730_2_10	1708_2_79	1594_2_60	4401_2_407	414_2_79	530_2_1	1666_2_1	595_2_1	981_2_70	191_4_171	114_34_922	1480_2_145	523_2_1	1652_2_128	420_2_1	1407_2_184	300_2_1	304_34_1	447_2_1	307_1_11	380_2_1	247_2_279	3156_2_218	105_35_1041	3508_2_744	2274_5_3	906_2_116	1643_5_594	2376_2_1	1004_2_94	1226_2_1	578_2_1	1222_2_254	336_34_363	574_1_124	2191_2_1
217_2_185	24_2_1	1773_2_171	1772_2_9	3125_2_1	549_2_1	1461_4_18	1671_2_23	816_5_1	1316_2_628	717_2_1	3134_2_544	125_2_102	1952_1_251	4730_2_11	1708_2_85	1594_2_68	4401_2_412	414_2_80	530_2_1	1666_2_1	595_2_1	981_2_59	191_4_182	114_34_878	1480_2_138	523_2_1	1652_2_126	420_2_1	1407_2_214	300_2_1	304_34_1	447_2_1	307_1_16	380_2_1	247_2_297	3156_2_236	105_35_1111	3508_2_710	2274_5_5	906_2_115	1643_5_576	2376_2_1	1004_2_82	1226_2_1	578_2_1	1222_2_220	336_34_401	574_1_109	2191_2_1
217_2_161	24_2_1	1773_2_162	1772_2_6	3125_2_1	549_2_1	1461_4_20	1671_2_22	816_5_1	1316_2_641	717_2_1	3134_2_505	125_2_122	1952_1_237	4730_2_16	1708_2_88	1594_2_53	4401_2_402	414_2_64	530_2_1	1666_2_1	595_2_1	981_2_57	191_4_168	114_34_769	1480_2_149	523_2_1	1652_2_123	420_2_1	1407_2_217	300_2_1	304_34_1	447_2_1	307_1_14	380_2_1	247_2_304	3156_2_247	105_35_1164	3508_2_760	2274_5_10	906_2_116	1643_5_609	2376_2_1	1004_2_85	1226_2_1	578_2_1	1222_2_275	336_34_437	574_1_114	2191_2_1
217_2_166	24_2_1	1773_2_146	1772_2_4	3125_2_1	549_2_1	1461_4_11	1671_2_29	816_5_1	1316_2_648	717_2_1	3134_2_529	125_2_134	1952_1_252	4730_2_16	1708_2_98	1594_2_52	4401_2_408	414_2_60	530_2_1	1666_2_1	595_2_1	981_2_39	191_4_149	114_34_690	1480_2_146	523_2_1	1652_2_125	420_2_1	1407_2_201	300_2_1	304_34_1	447_2_1	307_1_16	380_2_1	247_2_327	3156_2_222	105_35_1206	3508_2_739	2274_5_9	906_2_104	1643_5_628	2376_2_1	1004_2_80	1226_2_1	578_2_1	1222_2_248	336_34_441	574_1_103	2191_2_1
217_2_185	24_2_1	1773_2_165	1772_2_5	3125_2_1	549_2_1	1461_4_10	1671_2_39	816_5_1	1316_2_640	717_2_1	3134_2_519	125_2_134	1952_1_254	4730_2_14	1708_2_87	1594_2_58	4401_2_402	414_2_70	530_2_1	1666_2_1	595_2_1	981_2_37	191_4_155	114_34_608	1480_2_146	523_2_1	1652_2_122	420_2_1	1407_2_221	300_2_1	304_34_1	447_2_1	307_1_22	380_2_1	247_2_332	3156_2_231	105_35_1221	3508_2_691	2274_5_15	906_2_104	1643_5_612	2376_2_1	1004_2_81	1226_2_1	578_2_1	1222_2_249	336_34_480	574_1_98	2191_2_1
217_2_176	24_2_1	1773_2_170	1772_2_3	3125_2_1	549_2_1	1461_4_17	1671_2_53	816_5_1	1316_2_585	717_2_1	3134_2_526	125_2_154	1952_1_240	4730_2_12	1708_2_90	1594_2_49	4401_2_405	414_2_68	530_2_1	1666_2_1	595_2_1	981_2_35	191_4_150	114_34_518	1480_2_180	523_2_1	1652_2_107	420_2_1	1407_2_225	300_2_1	304_34_1	447_2_1	307_1_20	380_2_1	247_2_326	3156_2_203	105_35_1205	3508_2_736	2274_5_19	906_2_107	1643_5_643	2376_2_1	1004_2_88	1226_2_1	578_2_1	1222_2_247	336_34_520	574_1_93	2191_2_1
217_2_214	24_2_1	1773_2_150	1772_2_6	3125_2_1	549_2_1	1461_4_9	1671_2_46	816_5_1	1316_2_600	717_2_1	3134_2_526	125_2_164	1952_1_229	4730_2_8	1708_2_99	1594_2_58	4401_2_381	414_2_67	530_2_1	1666_2_1	595_2_1	981_2_43	191_4_142	114_34_427	1480_2_201	523_2_1	1652_2_111	420_2_1	1407_2_244	300_2_1	304_34_1	447_2_1	307_1_19	380_2_1	247_2_358	3156_2_172	105_35_1167	3508_2_758	2274_5_20	906_2_114	1643_5_606	2376_2_1	1004_2_91	1226_2_1	578_2_1	1222_2_210	336_34_550	574_1_97	2191_2_1
217_2_243	24_2_1	1773_2_160	1772_2_6	3125_2_1	549_2_1	1461_4_9	1671_2_37	816_5_1	1316_2_607	717_2_1	3134_2_524	125_2_163	1952_1_222	4730_2_7	1708_2_94	1594_2_46	4401_2_362	414_2_73	530_2_1	1666_2_1	595_2_1	981_2_41	191_4_151	114_34_347	1480_2_194	523_2_1	1652_2_120	420_2_1	1407_2_243	300_2_1	304_34_1	447_2_1	307_1_25	380_2_1	247_2_330	3156_2_191	105_35_1144	3508_2_708	2274_5_26	906_2_132	1643_5_586	2376_2_1	1004_2_73	1226_2_1	578_2_1	1222_2_242	336_34_617	574_1_97	2191_2_1
217_2_219	24_2_1	1773_2_177	1772_2_6	3125_2_1	549_2_1	1461_4_11	1671_2_43	816_5_1	1316_2_565	717_2_1	3134_2_510	125_2_185	1952_1_188	4730_2_5	1708_2_109	1594_2_40	4401_2_326	414_2_75	530_2_1	1666_2_1	595_2_1	981_2_35	191_4_161	114_34_286	1480_2_226	523_2_1	1652_2_107	420_2_1	1407_2_244	300_2_1	304_34_1	447_2_1	307_1_26	380_2_1	247_2_348	3156_2_213	105_35_1077	3508_2_766	2274_5_24	906_2_140	1643_5_588	2376_2_1	1004_2_60	1226_2_1	578_2_1	1222_2_236	336_34_640	574_1_94	2191_2_1
217_2_204	24_2_1	1773_2_158	1772_2_5	3125_2_1	549_2_1	1461_4_13	1671_2_52	816_5_1	1316_2_594	717_2_1	3134_2_481	125_2_162	1952_1_178	4730_2_5	1708_2_130	1594_2_45	4401_2_337	414_2_77	530_2_1	1666_2_1	595_2_1	981_2_47	191_4_147	114_34_283	1480_2_242	523_2_1	1652_2_109	420_2_1	1407_2_234	300_2_1	304_34_1	447_2_1	307_1_28	380_2_1	247_2_367	3156_2_179	105_35_967	3508_2_733	2274_5_25	906_2_154	1643_5_604	2376_2_1	1004_2_43	1226_2_1	578_2_1	1222_2_192	336_34_686	574_1_128	2191_2_1
2860_2_1	217_2_201	578_2_1	595_2_1	1222_2_215	603_2_24	1226_2_1	336_34_656	191_4_170	4401_2_330	114_34_286	258_1_651	1480_2_235	574_1_144	1895_2_37	3125_2_1	177_2_1	1208_2_206	24_2_1	856_2_1	5354_2_388	1773_2_154	4850_2_380	46_1_1	953_2_1	2191_2_1	954_4_100	978_2_1	1111_2_85	300_2_1	1807_2_1	3134_2_516	523_2_1	506_2_18	420_2_1	549_2_1	1407_2_229	1671_2_45	816_5_1	352_4_1	1316_2_616	981_2_55	10_2_1	717_2_1	447_2_1	466_4_266	304_34_1	307_1_37	380_2_1	98_2_28
2860_2_1	217_2_192	578_2_1	595_2_1	1222_2_186	603_2_26	1226_2_1	336_34_634	191_4_160	4401_2_336	114_34_332	258_1_653	1480_2_269	574_1_137	1895_2_45	3125_2_1	177_2_1	1208_2_223	24_2_1	856_2_1	5354_2_456	1773_2_150	4850_2_373	46_1_1	953_2_1	2191_2_1	954_4_86	978_2_1	1111_2_81	300_2_1	1807_2_1	3134_2_533	523_2_1	506_2_22	420_2_1	549_2_1	1407_2_211	1671_2_52	816_5_1	352_4_1	1316_2_603	981_2_57	10_2_1	717_2_1	447_2_1	466_4_243	304_34_1	307_1_40	380_2_1	98_2_37
2860_2_1	217_2_224	578_2_1	595_2_1	1222_2_189	603_2_26	1226_2_1	336_34_575	191_4_153	4401_2_330	114_34_349	258_1_669	1480_2_241	574_1_159	1895_2_42	3125_2_1	177_2_1	1208_2_194	24_2_1	856_2_1	5354_2_477	1773_2_163	4850_2_416	46_1_1	953_2_1	2191_2_1	954_4_100	978_2_1	1111_2_80	300_2_1	1807_2_1	3134_2_536	523_2_1	506_2_22	420_2_1	549_2_1	1407_2_208	1671_2_45	816_5_1	352_4_1	1316_2_599	981_2_66	10_2_1	717_2_1	447_2_1	466_4_264	304_34_1	307_1_44	380_2_1	98_2_24
2860_2_1	217_2_242	578_2_1	595_2_1	1222_2_225	603_2_30	1226_2_1	336_34_497	191_4_140	4401_2_307	114_34_380	258_1_629	1480_2_253	574_1_155	1895_2_37	3125_2_1	177_2_1	1208_2_198	24_2_1	856_2_1	5354_2_536	1773_2_180	4850_2_422	46_1_1	953_2_1	2191_2_1	954_4_100	978_2_1	1111_2_72	300_2_1	1807_2_1	3134_2_575	523_2_1	506_2_12	420_2_1	549_2_1	1407_2_185	1671_2_51	816_5_1	352_4_1	1316_2_564	981_2_61	10_2_1	717_2_1	447_2_1	466_4_258	304_34_1	307_1_43	380_2_1	98_2_22
2860_2_1	217_2_252	578_2_1	595_2_1	1222_2_178	603_2_28	1226_2_1	336_34_429	191_4_126	4401_2_314	114_34_388	258_1_623	1480_2_245	574_1_157	1895_2_51	3125_2_1	177_2_1	1208_2_168	24_2_1	856_2_1	5354_2_541	1773_2_200	4850_2_400	46_1_1	953_2_1	2191_2_1	954_4_97	978_2_1	1111_2_93	300_2_1	1807_2_1	3134_2_600	523_2_1	506_2_13	420_2_1	549_2_1	1407_2_214	1671_2_67	816_5_1	352_4_1	1316_2_540	981_2_64	10_2_1	717_2_1	447_2_1	466_4_260	304_34_1	307_1_40	380_2_1	98_2_26
2860_2_1	217_2_263	578_2_1	595_2_1	1222_2_197	603_2_31	1226_2_1	336_34_315	191_4_121	4401_2_283	114_34_386	258_1_580	1480_2_256	574_1_149	1895_2_29	3125_2_1	177_2_1	1208_2_186	24_2_1	856_2_1	5354_2_538	1773_2_200	4850_2_433	46_1_1	953_2_1	2191_2_1	954_4_96	978_2_1	1111_2_94	300_2_1	1807_2_1	3134_2_615	523_2_1	506_2_9	420_2_1	549_2_1	1407_2_222	1671_2_63	816_5_1	352_4_1	1316_2_555	981_2_64	10_2_1	717_2_1	447_2_1	466_4_294	304_34_1	307_1_53	380_2_1	98_2_26
2860_2_1	217_2_263	578_2_1	595_2_1	1222_2_199	603_2_40	1226_2_1	336_34_244	191_4_138	4401_2_285	114_34_425	258_1_563	1480_2_238	574_1_148	1895_2_38	3125_2_1	177_2_1	1208_2_195	24_2_1	856_2_1	5354_2_604	1773_2_190	4850_2_404	46_1_1	953_2_1	2191_2_1	954_4_82	978_2_1	1111_2_90	300_2_1	1807_2_1	3134_2_663	523_2_1	506_2_8	420_2_1	549_2_1	1407_2_203	1671_2_78	816_5_1	352_4_1	1316_2_547	981_2_71	10_2_1	717_2_1	447_2_1	466_4_316	304_34_1	307_1_51	380_2_1	98_2_38
2860_2_1	217_2_280	578_2_1	595_2_1	1222_2_169	603_2_44	1226_2_1	336_34_210	191_4_136	4401_2_316	114_34_426	258_1_521	1480_2_253	574_1_165	1895_2_37	3125_2_1	177_2_1	1208_2_197	24_2_1	856_2_1	5354_2_604	1773_2_191	4850_2_408	46_1_1	953_2_1	2191_2_1	954_4_82	978_2_1	1111_2_103	300_2_1	1807_2_1	3134_2_671	523_2_1	506_2_9	420_2_1	549_2_1	1407_2_216	1671_2_66	816_5_1	352_4_1	1316_2_587	981_2_59	10_2_1	717_2_1	447_2_1	466_4_310	304_34_1	307_1_50	380_2_1	98_2_30
2860_2_1	217_2_306	578_2_1	595_2_1	1222_2_200	603_2_47	1226_2_1	336_34_182	191_4_130	4401_2_311	114_34_405	258_1_540	1480_2_251	574_1_157	1895_2_32	3125_2_1	177_2_1	1208_2_204	24_2_1	856_2_1	5354_2_628	1773_2_220	4850_2_386	46_1_1	953_2_1	2191_2_1	954_4_98	978_2_1	1111_2_105	300_2_1	1807_2_1	3134_2_672	523_2_1	506_2_7	420_2_1	549_2_1	1407_2_203	1671_2_50	816_5_1	352_4_1	1316_2_636	981_2_46	10_2_1	717_2_1	447_2_1	466_4_325	304_34_1	307_1_59	380_2_1	98_2_26
2860_2_1	217_2_289	578_2_1	595_2_1	1222_2_188	603_2_41	1226_2_1	336_34_217	191_4_127	4401_2_312	114_34_407	258_1_536	1480_2_257	574_1_161	1895_2_37	3125_2_1	177_2_1	1208_2_230	24_2_1	856_2_1	5354_2_697	1773_2_235	4850_2_404	46_1_1	953_2_1	2191_2_1	954_4_104	978_2_1	1111_2_104	300_2_1	1807_2_1	3134_2_681	523_2_1	506_2_4	420_2_1	549_2_1	1407_2_177	1671_2_59	816_5_1	352_4_1	1316_2_669	981_2_28	10_2_1	717_2_1	447_2_1	466_4_294	304_34_1	307_1_58	380_2_1	98_2_31
2860_2_1	217_2_313	578_2_1	595_2_1	1222_2_199	603_2_34	1226_2_1	336_34_257	191_4_124	4401_2_325	114_34_420	258_1_516	1480_2_261	574_1_172	1895_2_38	3125_2_1	177_2_1	1208_2_215	24_2_1	5354_2_698	1773_2_214	4850_2_420	46_1_1	953_2_1	2191_2_1	954_4_89	978_2_1	1111_2_109	300_2_1	1807_2_1	3134_2_651	523_2_1	1652_2_97	420_2_1	549_2_1	1407_2_183	1671_2_54	816_5_1	352_4_1	1316_2_668	981_2_22	10_2_1	717_2_1	447_2_1	466_4_305	304_34_1	307_1_62	380_2_1	98_2_24	247_2_409
2860_2_1	217_2_327	578_2_1	595_2_1	1222_2_207	603_2_29	1226_2_1	336_34_296	191_4_118	4401_2_348	114_34_390	258_1_499	1480_2_270	574_1_177	1895_2_34	3125_2_1	177_2_1	1208_2_207	24_2_1	5354_2_669	1773_2_220	4850_2_411	46_1_1	953_2_1	2191_2_1	954_4_100	978_2_1	1111_2_100	300_2_1	1807_2_1	3134_2_633	523_2_1	1652_2_89	420_2_1	549_2_1	1407_2_181	1671_2_47	816_5_1	352_4_1	1316_2_688	981_2_20	10_2_1	717_2_1	447_2_1	466_4_299	304_34_1	307_1_82	380_2_1	98_2_32	247_2_371
2860_2_1	217_2_340	578_2_1	595_2_1	1222_2_188	603_2_41	1226_2_1	336_34_361	191_4_97	4401_2_350	114_34_415	258_1_511	1480_2_254	574_1_157	1895_2_35	3125_2_1	177_2_1	1208_2_195	24_2_1	5354_2_729	1773_2_233	4850_2_392	46_1_1	953_2_1	2191_2_1	954_4_88	978_2_1	1111_2_83	300_2_1	1807_2_1	3134_2_616	523_2_1	1652_2_68	420_2_1	549_2_1	1407_2_161	1671_2_58	816_5_1	352_4_1	1316_2_680	981_2_17	10_2_1	717_2_1	447_2_1	466_4_278	304_34_1	307_1_98	380_2_1	98_2_40	247_2_396
2860_2_1	217_2_341	578_2_1	595_2_1	1222_2_177	603_2_44	1226_2_1	336_34_408	191_4_102	4401_2_364	114_34_453	258_1_480	1480_2_241	574_1_148	1895_2_27	3125_2_1	177_2_1	1208_2_173	24_2_1	5354_2_704	1773_2_234	4850_2_428	46_1_1	953_2_1	2191_2_1	954_4_96	978_2_1	1111_2_81	300_2_1	1807_2_1	3134_2_600	523_2_1	1652_2_87	420_2_1	549_2_1	1407_2_192	1671_2_47	816_5_1	352_4_1	1316_2_711	981_2_19	10_2_1	717_2_1	447_2_1	466_4_274	304_34_1	307_1_108	380_2_1	98_2_41	247_2_414
2860_2_1	217_2_342	578_2_1	595_2_1	1222_2_146	603_2_34	1226_2_1	336_34_417	191_4_120	4401_2_347	114_34_470	258_1_479	1480_2_274	574_1_154	1895_2_32	3125_2_1	177_2_1	1208_2_162	24_2_1	5354_2_702	1773_2_250	4850_2_412	46_1_1	953_2_1	2191_2_1	954_4_110	978_2_1	1111_2_72	300_2_1	1807_2_1	3134_2_600	523_2_1	1652_2_81	420_2_1	549_2_1	1407_2_157	1671_2_52	816_5_1	352_4_1	1316_2_751	981_2_11	10_2_1	717_2_1	447_2_1	466_4_269	304_34_1	307_1_108	380_2_1	98_2_55	247_2_386
2860_2_1	217_2_361	578_2_1	595_2_1	1222_2_159	603_2_24	1226_2_1	336_34_395	191_4_112	4401_2_353	114_34_540	258_1_523	1480_2_277	574_1_128	1895_2_32	3125_2_1	177_2_1	1208_2_137	24_2_1	5354_2_749	1773_2_260	4850_2_421	46_1_1	953_2_1	2191_2_1	954_4_83	978_2_1	1111_2_71	300_2_1	1807_2_1	3134_2_588	523_2_1	1652_2_78	420_2_1	549_2_1	1407_2_147	1671_2_53	816_5_1	352_4_1	1316_2_758	981_2_8	10_2_1	717_2_1	447_2_1	466_4_277	304_34_1	307_1_112	380_2_1	98_2_41	247_2_390
2860_2_1	217_2_381	578_2_1	595_2_1	1222_2_155	603_2_21	1226_2_1	336_34_398	191_4_114	4401_2_354	114_34_564	258_1_557	1480_2_264	574_1_122	1895_2_33	3125_2_1	177_2_1	1208_2_136	24_2_1	5354_2_759	1773_2_244	4850_2_406	46_1_1	953_2_1	2191_2_1	954_4_87	978_2_1	1111_2_71	300_2_1	1807_2_1	3134_2_589	523_2_1	1652_2_66	420_2_1	549_2_1	1407_2_167	1671_2_50	816_5_1	352_4_1	1316_2_786	981_2_3	10_2_1	717_2_1	447_2_1	466_4_268	304_34_1	307_1_111	380_2_1	98_2_32	247_2_389
2860_2_1	217_2_372	578_2_1	595_2_1	1222_2_155	603_2_15	1226_2_1	336_34_365	191_4_117	4401_2_327	114_34_582	258_1_561	1480_2_224	574_1_125	1895_2_34	3125_2_1	177_2_1	1208_2_160	24_2_1	5354_2_799	1773_2_275	4850_2_425	46_1_1	953_2_1	2191_2_1	954_4_60	978_2_1	1111_2_73	300_2_1	1807_2_1	3134_2_599	523_2_1	1652_2_72	420_2_1	549_2_1	1407_2_161	1671_2_50	816_5_1	352_4_1	1316_2_816	981_2_4	10_2_1	717_2_1	447_2_1	466_4_259	304_34_1	307_1_108	380_2_1	98_2_32	247_2_380
2860_2_1	217_2_379	578_2_1	595_2_1	1222_2_179	603_2_20	1226_2_1	336_34_321	191_4_111	4401_2_335	114_34_596	258_1_562	1480_2_241	574_1_130	1895_2_38	3125_2_1	177_2_1	1208_2_164	24_2_1	5354_2_811	1773_2_255	4850_2_414	46_1_1	953_2_1	2191_2_1	954_4_57	978_2_1	1111_2_66	300_2_1	1807_2_1	3134_2_611	523_2_1	1652_2_67	420_2_1	549_2_1	1407_2_172	1671_2_37	816_5_1	352_4_1	1316_2_843	10_2_1	717_2_1	447_2_1	466_4_269	304_34_1	307_1_89	380_2_1	98_2_30	247_2_401	3074_2_166
2860_2_1	217_2_389	578_2_1	595_2_1	1222_2_173	603_2_13	1226_2_1	336_34_236	191_4_121	4401_2_330	114_34_600	258_1_582	1480_2_258	574_1_150	1895_2_33	3125_2_1	177_2_1	1208_2_166	24_2_1	5354_2_798	1773_2_272	4850_2_407	46_1_1	953_2_1	2191_2_1	954_4_61	978_2_1	1111_2_75	300_2_1	1807_2_1	3134_2_672	523_2_1	1652_2_65	420_2_1	549_2_1	1407_2_177	1671_2_40	816_5_1	352_4_1	1316_2_859	10_2_1	717_2_1	447_2_1	466_4_253	304_34_1	307_1_79	380_2_1	98_2_40	247_2_389	3074_2_157
2860_2_1	217_2_378	578_2_1	595_2_1	1222_2_170	603_2_10	1226_2_1	336_34_191	191_4_131	4401_2_294	114_34_608	258_1_594	1480_2_219	574_1_175	1895_2_29	3125_2_1	177_2_1	1208_2_192	24_2_1	5354_2_803	1773_2_270	4850_2_388	46_1_1	953_2_1	2191_2_1	954_4_47	978_2_1	1111_2_70	300_2_1	1807_2_1	3134_2_668	523_2_1	1652_2_62	420_2_1	549_2_1	1407_2_179	1671_2_43	816_5_1	352_4_1	1316_2_897	10_2_1	717_2_1	447_2_1	466_4_269	304_34_1	307_1_74	380_2_1	98_2_44	247_2_406	3074_2_157
2860_2_1	217_2_405	578_2_1	595_2_1	1222_2_178	603_2_16	1226_2_1	336_34_165	191_4_124	4401_2_276	114_34_676	258_1_626	1480_2_197	574_1_165	1895_2_32	3125_2_1	177_2_1	1208_2_176	24_2_1	5354_2_804	1773_2_269	4850_2_391	46_1_1	953_2_1	2191_2_1	954_4_51	978_2_1	1111_2_82	300_2_1	1807_2_1	3134_2_693	523_2_1	1652_2_64	420_2_1	549_2_1	1407_2_199	1671_2_48	816_5_1	352_4_1	1316_2_937	10_2_1	717_2_1	447_2_1	466_4_290	304_34_1	307_1_63	380_2_1	98_2_49	247_2_396	3074_2_183
2860_2_1	217_2_392	578_2_1	595_2_1	1222_2_198	603_2_10	1226_2_1	336_34_147	191_4_118	4401_2_248	114_34_762	258_1_608	1480_2_166	574_1_164	1895_2_36	3125_2_1	177_2_1	1208_2_173	24_2_1	5354_2_798	1773_2_261	4850_2_373	46_1_1	953_2_1	2191_2_1	954_4_48	978_2_1	1111_2_82	300_2_1	1807_2_1	3134_2_734	523_2_1	1652_2_65	420_2_1	549_2_1	1407_2_197	1671_2_38	816_5_1	352_4_1	1316_2_963	10_2_1	717_2_1	447_2_1	466_4_251	304_34_1	307_1_52	380_2_1	98_2_48	247_2_389	3074_2_196
2860_2_1	217_2_395	578_2_1	595_2_1	1222_2_217	603_2_16	1226_2_1	336_34_151	191_4_109	4401_2_260	114_34_778	258_1_634	1480_2_166	574_1_179	1895_2_35	3125_2_1	177_2_1	1208_2_190	24_2_1	5354_2_812	1773_2_270	4850_2_378	46_1_1	953_2_1	2191_2_1	954_4_33	978_2_1	1111_2_98	300_2_1	1807_2_1	3134_2_690	523_2_1	1652_2_70	420_2_1	549_2_1	1407_2_177	1671_2_38	816_5_1	352_4_1	1316_2_937	10_2_1	717_2_1	447_2_1	466_4_235	304_34_1	307_1_39	380_2_1	98_2_37	247_2_375	3074_2_181
2860_2_1	217_2_388	578_2_1	595_2_1	1222_2_208	603_2_18	1226_2_1	336_34_126	191_4_91	4401_2_265	114_34_806	258_1_638	1480_2_176	574_1_183	1895_2_32	3125_2_1	177_2_1	1208_2_184	24_2_1	5354_2_754	1773_2_278	4850_2_384	46_1_1	953_2_1	2191_2_1	954_4_31	978_2_1	1111_2_111	300_2_1	1807_2_1	3134_2_683	523_2_1	1652_2_76	420_2_1	549_2_1	1407_2_199	1671_2_24	816_5_1	352_4_1	1316_2_968	10_2_1	717_2_1	447_2_1	466_4_200	304_34_1	307_1_28	380_2_1	98_2_46	247_2_376	3074_2_197
2860_2_1	217_2_386	578_2_1	595_2_1	1222_2_210	603_2_3	1226_2_1	336_34_132	191_4_94	4401_2_258	114_34_751	258_1_625	1480_2_207	574_1_176	1895_2_46	3125_2_1	177_2_1	1208_2_184	24_2_1	5354_2_743	1773_2_301	4850_2_398	46_1_1	953_2_1	2191_2_1	954_4_29	978_2_1	1111_2_103	300_2_1	1807_2_1	3134_2_675	523_2_1	1652_2_67	420_2_1	549_2_1	1407_2_189	1671_2_21	816_5_1	352_4_1	1316_2_988	10_2_1	717_2_1	447_2_1	466_4_163	304_34_1	307_1_28	380_2_1	98_2_46	247_2_385	3074_2_170
2860_2_1	217_2_369	578_2_1	595_2_1	1222_2_213	603_2_5	1226_2_1	336_34_134	191_4_95	4401_2_267	114_34_692	258_1_607	1480_2_214	574_1_164	1895_2_40	3125_2_1	177_2_1	1208_2_193	24_2_1	5354_2_745	1773_2_291	4850_2_361	46_1_1	953_2_1	2191_2_1	954_4_18	978_2_1	1111_2_110	300_2_1	1807_2_1	3134_2_671	523_2_1	1652_2_79	420_2_1	549_2_1	1407_2_152	1671_2_22	816_5_1	352_4_1	1316_2_1009	10_2_1	717_2_1	447_2_1	466_4_170	304_34_1	307_1_28	380_2_1	98_2_36	247_2_429	3074_2_182
2860_2_1	217_2_391	578_2_1	595_2_1	1222_2_230	603_2_8	1226_2_1	336_34_174	191_4_91	4401_2_259	114_34_644	258_1_599	1480_2_247	574_1_173	1895_2_39	3125_2_1	177_2_1	1208_2_184	24_2_1	5354_2_733	1773_2_249	4850_2_341	46_1_1	953_2_1	2191_2_1	954_4_20	978_2_1	1111_2_119	300_2_1	1807_2_1	3134_2_603	523_2_1	1652_2_84	420_2_1	549_2_1	1407_2_147	1671_2_20	816_5_1	352_4_1	1316_2_986	10_2_1	717_2_1	447_2_1	466_4_144	304_34_1	307_1_19	380_2_1	98_2_38	247_2_463	3074_2_190
2860_2_1	217_2_410	578_2_1	595_2_1	1222_2_217	603_2_5	1226_2_1	336_34_187	191_4_94	4401_2_267	114_34_581	258_1_602	1480_2_262	574_1_177	1895_2_42	3125_2_1	177_2_1	1208_2_160	24_2_1	5354_2_729	1773_2_261	4850_2_307	46_1_1	953_2_1	2191_2_1	954_4_16	978_2_1	1111_2_96	300_2_1	1807_2_1	3134_2_617	523_2_1	1652_2_88	420_2_1	549_2_1	1407_2_157	1671_2_16	816_5_1	352_4_1	1316_2_1000	10_2_1	717_2_1	447_2_1	466_4_149	304_34_1	307_1_17	380_2_1	98_2_28	247_2_487	3074_2_204
2860_2_1	217_2_402	578_2_1	595_2_1	1222_2_211	603_2_10	1226_2_1	336_34_256	191_4_75	4401_2_262	114_34_519	258_1_610	1480_2_280	574_1_182	1895_2_37	3125_2_1	177_2_1	1208_2_161	24_2_1	5354_2_748	1773_2_244	4850_2_328	46_1_1	953_2_1	2191_2_1	954_4_15	978_2_1	1111_2_112	300_2_1	1807_2_1	3134_2_636	523_2_1	1652_2_97	420_2_1	549_2_1	1407_2_151	1671_2_10	816_5_1	352_4_1	1316_2_935	10_2_1	717_2_1	447_2_1	466_4_161	304_34_1	307_1_21	380_2_1	98_2_25	247_2_499	3074_2_175
2860_2_1	217_2_426	578_2_1	595_2_1	1222_2_209	603_2_9	1226_2_1	336_34_292	191_4_82	4401_2_261	114_34_480	258_1_629	1480_2_323	574_1_178	1895_2_39	3125_2_1	177_2_1	1208_2_152	24_2_1	5354_2_724	1773_2_203	4850_2_303	46_1_1	953_2_1	2191_2_1	954_4_17	978_2_1	1111_2_96	300_2_1	1807_2_1	3134_2_625	523_2_1	1652_2_81	420_2_1	549_2_1	1407_2_176	1671_2_14	816_5_1	352_4_1	1316_2_964	10_2_1	717_2_1	447_2_1	466_4_135	304_34_1	307_1_11	380_2_1	98_2_35	247_2_495	3074_2_181
2860_2_1	217_2_444	578_2_1	595_2_1	1222_2_202	603_2_9	1226_2_1	336_34_367	191_4_87	4401_2_232	114_34_490	258_1_650	1480_2_340	574_1_189	1895_2_24	3125_2_1	177_2_1	1208_2_150	24_2_1	5354_2_712	1773_2_205	4850_2_317	46_1_1	953_2_1	2191_2_1	954_4_21	978_2_1	1111_2_91	300_2_1	1807_2_1	3134_2_608	523_2_1	1652_2_79	420_2_1	549_2_1	1407_2_146	1671_2_11	816_5_1	352_4_1	1316_2_961	10_2_1	717_2_1	447_2_1	466_4_134	304_34_1	307_1_6	380_2_1	98_2_23	247_2_511	3074_2_200
2860_2_1	217_2_457	578_2_1	595_2_1	1222_2_162	603_2_4	1226_2_1	336_34_426	191_4_89	4401_2_237	114_34_422	258_1_695	1480_2_337	574_1_189	1895_2_20	3125_2_1	177_2_1	1208_2_157	24_2_1	5354_2_723	1773_2_197	4850_2_317	46_1_1	953_2_1	2191_2_1	954_4_22	978_2_1	1111_2_94	300_2_1	1807_2_1	3134_2_623	523_2_1	1652_2_83	420_2_1	549_2_1	1407_2_120	1671_2_8	816_5_1	352_4_1	1316_2_960	10_2_1	717_2_1	447_2_1	466_4_138	304_34_1	307_1_6	380_2_1	98_2_20	247_2_502	3074_2_173
2860_2_1	217_2_481	578_2_1	595_2_1	1222_2_172	603_2_5	1226_2_1	336_34_440	191_4_103	4401_2_230	114_34_387	258_1_702	1480_2_331	574_1_201	1895_2_17	3125_2_1	177_2_1	1208_2_138	24_2_1	5354_2_716	1773_2_185	4850_2_324	46_1_1	953_2_1	2191_2_1	954_4_19	978_2_1	1111_2_78	300_2_1	1807_2_1	3134_2_638	523_2_1	1652_2_97	420_2_1	549_2_1	1407_2_106	1671_2_16	816_5_1	352_4_1	1316_2_998	10_2_1	717_2_1	447_2_1	466_4_137	304_34_1	307_1_5	380_2_1	98_2_18	247_2_505	3074_2_203
2860_2_1	217_2_474	578_2_1	595_2_1	1222_2_182	603_2_3	1226_2_1	336_34_496	191_4_99	4401_2_200	114_34_356	258_1_726	1480_2_302	574_1_194	1895_2_11	3125_2_1	177_2_1	1208_2_133	24_2_1	5354_2_730	1773_2_189	4850_2_330	46_1_1	953_2_1	2191_2_1	954_4_21	978_2_1	1111_2_74	300_2_1	1807_2_1	3134_2_621	523_2_1	1652_2_89	420_2_1	549_2_1	1407_2_97	1671_2_14	816_5_1	352_4_1	1316_2_1021	10_2_1	717_2_1	447_2_1	466_4_176	304_34_1	307_1_6	380_2_1	98_2_9	247_2_520	3074_2_225
2860_2_1	217_2_485	578_2_1	595_2_1	1222_2_173	603_2_4	1226_2_1	336_34_537	191_4_85	4401_2_176	114_34_345	258_1_750	1480_2_313	574_1_219	1895_2_18	1208_2_138	24_2_1	5354_2_735	1773_2_192	4850_2_338	46_1_1	953_2_1	2191_2_1	954_4_25	978_2_1	1111_2_64	300_2_1	1807_2_1	3134_2_607	523_2_1	1652_2_98	420_2_1	549_2_1	1407_2_99	1671_2_13	816_5_1	352_4_1	1316_2_1022	10_2_1	717_2_1	447_2_1	466_4_192	304_34_1	307_1_3	380_2_1	98_2_7	247_2_547	3074_2_211	3156_2_156	1952_1_97
2860_2_1	217_2_484	578_2_1	595_2_1	1222_2_202	603_2_4	1226_2_1	336_34_591	191_4_97	4401_2_163	114_34_374	258_1_748	1480_2_319	574_1_217	1895_2_14	1208_2_151	24_2_1	5354_2_733	1773_2_175	4850_2_324	46_1_1	953_2_1	2191_2_1	954_4_27	978_2_1	1111_2_80	300_2_1	1807_2_1	3134_2_582	523_2_1	1652_2_82	420_2_1	549_2_1	1407_2_92	1671_2_15	816_5_1	352_4_1	1316_2_1052	10_2_1	717_2_1	447_2_1	466_4_212	304_34_1	307_1_1	380_2_1	98_2_8	247_2_539	3074_2_213	3156_2_163	1952_1_94
2860_2_1	217_2_499	578_2_1	595_2_1	1222_2_200	603_2_5	1226_2_1	336_34_577	191_4_91	4401_2_176	114_34_352	258_1_777	1480_2_319	177_2_1	1895_2_13	1208_2_153	24_2_1	5354_2_720	1773_2_171	4850_2_349	46_1_1	953_2_1	2191_2_1	954_4_23	978_2_1	1111_2_93	300_2_1	1807_2_1	3134_2_597	523_2_1	1652_2_78	420_2_1	549_2_1	1407_2_96	1671_2_12	816_5_1	352_4_1	1316_2_1051	10_2_1	717_2_1	447_2_1	466_4_238	304_34_1	1277_2_142	380_2_1	98_2_9	247_2_537	3074_2_185	3156_2_149	1952_1_111
2860_2_1	217_2_505	578_2_1	595_2_1	1222_2_186	603_2_5	1226_2_1	336_34_615	191_4_106	4401_2_199	114_34_357	258_1_766	1480_2_294	177_2_1	1895_2_14	1208_2_135	24_2_1	5354_2_701	1773_2_144	4850_2_361	46_1_1	953_2_1	2191_2_1	954_4_24	978_2_1	1111_2_86	300_2_1	1807_2_1	3134_2_576	523_2_1	1652_2_87	420_2_1	549_2_1	1407_2_110	1671_2_16	816_5_1	352_4_1	1316_2_1104	10_2_1	717_2_1	447_2_1	466_4_238	304_34_1	1277_2_140	380_2_1	98_2_4	247_2_579	3074_2_184	3156_2_149	1952_1_100
2860_2_1	217_2_500	578_2_1	595_2_1	1222_2_183	603_2_3	1226_2_1	336_34_594	191_4_120	4401_2_181	114_34_408	258_1_778	1480_2_272	177_2_1	1895_2_15	1208_2_148	24_2_1	5354_2_689	1773_2_118	4850_2_351	46_1_1	953_2_1	2191_2_1	954_4_18	978_2_1	1111_2_82	300_2_1	1807_2_1	3134_2_551	523_2_1	1652_2_85	420_2_1	549_2_1	1407_2_104	1671_2_12	816_5_1	352_4_1	1316_2_1118	10_2_1	717_2_1	447_2_1	466_4_253	304_34_1	1277_2_125	380_2_1	98_2_3	247_2_592	3074_2_211	3156_2_135	1952_1_108
2860_2_1	217_2_508	578_2_1	595_2_1	1222_2_167	603_2_5	1226_2_1	336_34_633	191_4_130	4401_2_176	114_34_446	258_1_787	1480_2_262	177_2_1	1895_2_13	1208_2_141	24_2_1	5354_2_711	1773_2_102	4850_2_342	46_1_1	953_2_1	2191_2_1	954_4_17	978_2_1	1111_2_83	300_2_1	1807_2_1	3134_2_564	523_2_1	1652_2_85	420_2_1	549_2_1	1407_2_111	1671_2_8	816_5_1	352_4_1	1316_2_1189	10_2_1	717_2_1	447_2_1	466_4_276	304_34_1	1277_2_113	380_2_1	98_2_4	247_2_589	3074_2_179	3156_2_119	1952_1_109
2860_2_1	217_2_479	578_2_1	595_2_1	1222_2_178	603_2_10	1226_2_1	336_34_635	191_4_137	4401_2_158	114_34_457	258_1_772	1480_2_248	177_2_1	1895_2_13	1208_2_144	24_2_1	5354_2_683	1773_2_116	4850_2_383	46_1_1	953_2_1	2191_2_1	954_4_22	978_2_1	1111_2_93	300_2_1	1807_2_1	3134_2_572	523_2_1	1652_2_83	420_2_1	549_2_1	1407_2_107	1671_2_10	816_5_1	352_4_1	1316_2_1218	10_2_1	717_2_1	447_2_1	466_4_282	304_34_1	1277_2_121	380_2_1	98_2_5	247_2_549	3074_2_149	3156_2_107	1952_1_94
2860_2_1	217_2_473	578_2_1	595_2_1	1222_2_174	603_2_7	1226_2_1	336_34_631	191_4_151	4401_2_162	114_34_494	258_1_761	1480_2_252	177_2_1	1895_2_7	1208_2_136	24_2_1	5354_2_660	1773_2_124	4850_2_383	46_1_1	953_2_1	2191_2_1	954_4_25	978_2_1	1111_2_81	300_2_1	1807_2_1	3134_2_563	523_2_1	1652_2_75	420_2_1	549_2_1	1407_2_94	1671_2_6	816_5_1	352_4_1	1316_2_1210	10_2_1	717_2_1	447_2_1	466_4_293	304_34_1	1277_2_120	380_2_1	98_2_8	247_2_555	3074_2_152	3156_2_81	1952_1_90
2860_2_1	217_2_487	578_2_1	595_2_1	1222_2_189	603_2_10	1226_2_1	336_34_583	191_4_133	4401_2_150	114_34_581	258_1_724	1480_2_212	177_2_1	1895_2_7	1208_2_136	24_2_1	5354_2_652	1773_2_115	4850_2_340	46_1_1	953_2_1	2191_2_1	954_4_29	978_2_1	1111_2_101	300_2_1	1807_2_1	3134_2_583	523_2_1	1652_2_62	420_2_1	549_2_1	1407_2_94	1671_2_11	816_5_1	352_4_1	1316_2_1227	10_2_1	717_2_1	447_2_1	466_4_297	304_34_1	1277_2_131	380_2_1	98_2_6	247_2_543	3074_2_142	3156_2_86	1952_1_90
2860_2_1	217_2_534	578_2_1	595_2_1	1222_2_200	603_2_9	1226_2_1	336_34_543	191_4_119	4401_2_171	114_34_634	258_1_694	1480_2_192	177_2_1	1895_2_10	1208_2_121	24_2_1	5354_2_665	1773_2_132	4850_2_360	46_1_1	953_2_1	2191_2_1	954_4_27	978_2_1	1111_2_115	300_2_1	1807_2_1	3134_2_560	523_2_1	1652_2_59	420_2_1	549_2_1	1407_2_89	1671_2_10	816_5_1	352_4_1	1316_2_1255	10_2_1	717_2_1	447_2_1	466_4_273	304_34_1	1277_2_124	380_2_1	98_2_8	247_2_557	3074_2_162	3156_2_75	1952_1_76
2860_2_1	217_2_544	578_2_1	595_2_1	1222_2_169	603_2_7	1226_2_1	336_34_521	191_4_124	4401_2_185	114_34_672	258_1_699	1480_2_208	177_2_1	1895_2_7	1208_2_131	24_2_1	5354_2_691	1773_2_143	4850_2_382	46_1_1	953_2_1	2191_2_1	954_4_30	978_2_1	1111_2_117	300_2_1	1807_2_1	3134_2_514	523_2_1	1652_2_72	420_2_1	549_2_1	1407_2_100	1671_2_13	816_5_1	352_4_1	1316_2_1232	10_2_1	717_2_1	447_2_1	466_4_275	304_34_1	1277_2_120	380_2_1	98_2_13	247_2_567	3074_2_162	3156_2_83	1952_1_92
2860_2_1	217_2_599	578_2_1	595_2_1	1222_2_165	603_2_9	1226_2_1	336_34_468	191_4_108	4401_2_172	114_34_718	258_1_735	1480_2_190	177_2_1	1895_2_7	1208_2_126	24_2_1	5354_2_735	1773_2_138	4850_2_347	46_1_1	953_2_1	2191_2_1	954_4_30	978_2_1	1111_2_132	300_2_1	1807_2_1	3134_2_534	523_2_1	1652_2_70	420_2_1	549_2_1	1407_2_94	1671_2_11	816_5_1	352_4_1	1316_2_1206	10_2_1	717_2_1	447_2_1	466_4_273	304_34_1	1277_2_110	380_2_1	98_2_15	247_2_572	3074_2_156	3156_2_97	1952_1_99
2860_2_1	217_2_622	578_2_1	595_2_1	1222_2_176	603_2_8	1226_2_1	336_34_456	191_4_111	4401_2_175	114_34_744	258_1_756	1480_2_165	177_2_1	1895_2_7	1208_2_133	24_2_1	5354_2_728	1773_2_163	4850_2_342	46_1_1	953_2_1	2191_2_1	954_4_38	978_2_1	1111_2_124	300_2_1	1807_2_1	3134_2_513	523_2_1	1652_2_71	420_2_1	549_2_1	1407_2_95	1671_2_14	816_5_1	352_4_1	1316_2_1216	10_2_1	717_2_1	447_2_1	466_4_258	304_34_1	1277_2_103	380_2_1	98_2_21	247_2_586	3074_2_150	3156_2_103	1952_1_96
2860_2_1	217_2_640	578_2_1	595_2_1	1222_2_163	603_2_8	1226_2_1	336_34_454	191_4_102	4401_2_156	114_34_756	258_1_735	1480_2_205	177_2_1	1895_2_9	1208_2_154	24_2_1	5354_2_728	1773_2_171	4850_2_356	46_1_1	953_2_1	2191_2_1	954_4_31	978_2_1	1111_2_104	300_2_1	1807_2_1	3134_2_521	523_2_1	1652_2_78	420_2_1	549_2_1	1407_2_117	1671_2_12	816_5_1	352_4_1	1316_2_1228	10_2_1	717_2_1	447_2_1	466_4_269	304_34_1	1277_2_113	380_2_1	98_2_30	247_2_593	3074_2_155	3156_2_119	1952_1_115
2860_2_1	217_2_656	578_2_1	595_2_1	1222_2_150	603_2_9	1226_2_1	336_34_453	191_4_101	4401_2_164	114_34_738	258_1_754	1480_2_209	177_2_1	1895_2_7	1208_2_143	24_2_1	5354_2_752	1773_2_177	4850_2_350	46_1_1	953_2_1	2191_2_1	954_4_26	978_2_1	1111_2_106	300_2_1	1807_2_1	3134_2_578	523_2_1	1652_2_69	420_2_1	549_2_1	1407_2_97	1671_2_11	816_5_1	352_4_1	1316_2_1199	10_2_1	717_2_1	447_2_1	466_4_237	304_34_1	1277_2_121	380_2_1	98_2_31	247_2_619	3074_2_168	3156_2_121	1952_1_110
2860_2_1	217_2_654	578_2_1	595_2_1	1222_2_146	603_2_8	1226_2_1	336_34_460	191_4_93	4401_2_169	114_34_723	258_1_758	1480_2_206	177_2_1	1895_2_11	1208_2_139	24_2_1	5354_2_749	1773_2_202	4850_2_347	46_1_1	953_2_1	2191_2_1	954_4_29	978_2_1	1111_2_98	300_2_1	1807_2_1	3134_2_582	523_2_1	1652_2_48	420_2_1	549_2_1	1407_2_110	1671_2_16	816_5_1	352_4_1	1316_2_1196	10_2_1	717_2_1	447_2_1	466_4_230	304_34_1	1277_2_115	380_2_1	98_2_31	247_2_623	3074_2_171	3156_2_127	1952_1_95
2860_2_1	217_2_626	578_2_1	595_2_1	1222_2_144	603_2_8	1226_2_1	336_34_429	191_4_84	4401_2_186	114_34_747	258_1_765	1480_2_206	177_2_1	1895_2_13	1208_2_161	24_2_1	5354_2_730	1773_2_219	4850_2_336	46_1_1	953_2_1	2191_2_1	954_4_39	978_2_1	1111_2_83	300_2_1	1807_2_1	3134_2_587	523_2_1	1652_2_55	420_2_1	549_2_1	1407_2_103	1671_2_27	816_5_1	352_4_1	1316_2_1171	10_2_1	717_2_1	447_2_1	466_4_229	304_34_1	1277_2_132	380_2_1	98_2_26	247_2_607	3074_2_167	3156_2_148	1952_1_104
2860_2_1	217_2_600	578_2_1	595_2_1	1222_2_155	603_2_12	1226_2_1	336_34_385	191_4_88	4401_2_146	114_34_781	258_1_752	1480_2_179	177_2_1	1895_2_19	1208_2_166	24_2_1	5354_2_730	1773_2_213	4850_2_346	46_1_1	953_2_1	2191_2_1	954_4_35	978_2_1	1111_2_72	300_2_1	1807_2_1	3134_2_607	523_2_1	1652_2_72	420_2_1	549_2_1	1407_2_91	1671_2_29	816_5_1	352_4_1	1316_2_1180	10_2_1	717_2_1	447_2_1	466_4_223	304_34_1	1277_2_131	380_2_1	98_2_35	247_2_575	3074_2_164	3156_2_161	1952_1_96
2860_2_1	217_2_632	578_2_1	595_2_1	1222_2_144	603_2_7	1226_2_1	336_34_351	191_4_111	4401_2_112	114_34_809	258_1_751	1480_2_162	177_2_1	1895_2_18	1208_2_171	24_2_1	5354_2_714	1773_2_222	4850_2_396	46_1_1	953_2_1	2191_2_1	954_4_28	978_2_1	1111_2_66	300_2_1	1807_2_1	3134_2_587	523_2_1	1652_2_89	420_2_1	549_2_1	1407_2_119	1671_2_31	816_5_1	352_4_1	1316_2_1203	10_2_1	717_2_1	447_2_1	466_4_230	304_34_1	1277_2_131	380_2_1	98_2_49	247_2_545	3074_2_182	3156_2_167	1952_1_87
2860_2_1	217_2_578	578_2_1	595_2_1	1222_2_137	603_2_8	1226_2_1	336_34_340	191_4_96	4401_2_109	114_34_875	258_1_820	1480_2_175	177_2_1	1895_2_11	1208_2_173	24_2_1	5354_2_727	1773_2_221	4850_2_370	46_1_1	953_2_1	2191_2_1	954_4_13	978_2_1	1111_2_62	300_2_1	1807_2_1	3134_2_602	523_2_1	1652_2_81	420_2_1	549_2_1	1407_2_115	1671_2_32	816_5_1	352_4_1	1316_2_1205	10_2_1	717_2_1	447_2_1	466_4_224	304_34_1	1277_2_142	380_2_1	98_2_36	247_2_558	3074_2_184	3156_2_168	1952_1_92
2860_2_1	217_2_592	578_2_1	595_2_1	1222_2_132	603_2_1	1226_2_1	336_34_305	191_4_94	4401_2_103	114_34_968	258_1_758	1480_2_160	177_2_1	1895_2_20	1208_2_181	24_2_1	5354_2_725	1773_2_226	4850_2_397	46_1_1	953_2_1	2191_2_1	954_4_12	978_2_1	1111_2_70	300_2_1	1807_2_1	3134_2_626	523_2_1	1652_2_92	420_2_1	549_2_1	1407_2_102	1671_2_22	816_5_1	352_4_1	1316_2_1229	10_2_1	717_2_1	447_2_1	466_4_229	304_34_1	1277_2_129	380_2_1	98_2_42	247_2_525	3074_2_194	3156_2_162	1952_1_73
2860_2_1	217_2_615	578_2_1	595_2_1	1222_2_103	1226_2_1	336_34_291	191_4_95	4401_2_107	114_34_1096	258_1_734	1480_2_160	177_2_1	1895_2_24	1208_2_202	24_2_1	5354_2_692	1773_2_218	4850_2_377	46_1_1	953_2_1	2191_2_1	954_4_15	978_2_1	1111_2_61	300_2_1	1807_2_1	3134_2_668	523_2_1	1652_2_89	420_2_1	549_2_1	1407_2_113	1671_2_27	816_5_1	352_4_1	1316_2_1259	10_2_1	717_2_1	447_2_1	466_4_220	304_34_1	1277_2_105	98_2_64	247_2_503	3074_2_221	3156_2_164	1952_1_79	574_1_104	3174_2_299
2860_2_1	217_2_598	578_2_1	595_2_1	1222_2_97	1226_2_1	336_34_293	191_4_102	4401_2_104	114_34_1226	258_1_753	1480_2_160	177_2_1	1895_2_17	1208_2_198	24_2_1	5354_2_692	1773_2_212	4850_2_342	46_1_1	953_2_1	2191_2_1	954_4_13	978_2_1	1111_2_65	300_2_1	1807_2_1	3134_2_670	523_2_1	1652_2_89	420_2_1	549_2_1	1407_2_96	1671_2_25	816_5_1	352_4_1	1316_2_1266	10_2_1	717_2_1	447_2_1	466_4_215	304_34_1	1277_2_131	98_2_46	247_2_495	3074_2_213	3156_2_163	1952_1_84	574_1_108	3174_2_295
2860_2_1	217_2_576	578_2_1	595_2_1	1222_2_79	1226_2_1	336_34_282	191_4_120	4401_2_100	114_34_1313	258_1_643	1480_2_138	177_2_1	1895_2_24	1208_2_210	24_2_1	5354_2_685	1773_2_235	4850_2_353	46_1_1	953_2_1	2191_2_1	954_4_13	978_2_1	1111_2_58	300_2_1	1807_2_1	3134_2_693	523_2_1	1652_2_77	420_2_1	549_2_1	1407_2_72	1671_2_16	816_5_1	352_4_1	1316_2_1298	10_2_1	717_2_1	447_2_1	466_4_184	304_34_1	1277_2_138	98_2_57	247_2_518	3074_2_208	3156_2_147	1952_1_99	574_1_97	3174_2_277
2860_2_1	217_2_605	578_2_1	595_2_1	1222_2_72	1226_2_1	336_34_232	191_4_121	4401_2_93	114_34_1375	258_1_590	1480_2_111	177_2_1	1895_2_21	1208_2_253	24_2_1	5354_2_653	1773_2_216	4850_2_364	46_1_1	953_2_1	2191_2_1	954_4_9	978_2_1	1111_2_60	300_2_1	1807_2_1	3134_2_715	523_2_1	1652_2_68	420_2_1	549_2_1	1407_2_79	1671_2_13	816_5_1	352_4_1	1316_2_1283	10_2_1	717_2_1	447_2_1	466_4_197	304_34_1	1277_2_108	98_2_72	247_2_518	3074_2_226	3156_2_171	1952_1_111	574_1_96	3174_2_293
2860_2_1	217_2_574	578_2_1	595_2_1	1222_2_82	1226_2_1	336_34_211	191_4_117	4401_2_94	114_34_1420	258_1_616	1480_2_128	177_2_1	1895_2_15	1208_2_264	24_2_1	5354_2_654	1773_2_212	4850_2_340	46_1_1	953_2_1	2191_2_1	954_4_13	978_2_1	1111_2_56	300_2_1	1807_2_1	3134_2_722	523_2_1	1652_2_70	420_2_1	549_2_1	1407_2_77	1671_2_11	816_5_1	352_4_1	1316_2_1250	10_2_1	717_2_1	447_2_1	466_4_181	304_34_1	1277_2_121	98_2_45	247_2_494	3074_2_221	3156_2_188	1952_1_102	574_1_104	3174_2_310
2860_2_1	217_2_611	578_2_1	595_2_1	1222_2_80	1226_2_1	336_34_182	191_4_111	4401_2_83	114_34_1483	258_1_554	1480_2_118	177_2_1	1895_2_18	1208_2_256	24_2_1	5354_2_615	1773_2_213	4850_2_341	46_1_1	953_2_1	2191_2_1	954_4_8	978_2_1	1111_2_67	300_2_1	1807_2_1	3134_2_718	523_2_1	1652_2_59	420_2_1	549_2_1	1407_2_64	1671_2_7	816_5_1	1316_2_1233	717_2_1	447_2_1	466_4_165	304_34_1	1277_2_113	98_2_41	247_2_515	3074_2_210	3156_2_178	1952_1_94	574_1_100	3174_2_301	105_35_106	3508_2_888
2860_2_1	217_2_629	578_2_1	595_2_1	1222_2_88	1226_2_1	336_34_158	191_4_98	4401_2_74	114_34_1491	258_1_541	1480_2_93	177_2_1	1895_2_22	1208_2_262	24_2_1	5354_2_606	1773_2_217	46_1_1	953_2_1	2191_2_1	954_4_9	978_2_1	1111_2_68	1807_2_1	3134_2_729	523_2_1	1652_2_66	420_2_1	549_2_1	1407_2_65	1671_2_13	816_5_1	1316_2_1214	300_2_1	447_2_1	466_4_180	304_34_1	1277_2_111	98_2_35	247_2_560	3074_2_196	3156_2_174	1952_1_83	574_1_99	3174_2_282	105_35_83	3508_2_876	10_2_1	906_2_134
2860_2_1	217_2_646	578_2_1	595_2_1	1222_2_82	1226_2_1	336_34_145	191_4_97	4401_2_71	114_34_1522	258_1_573	1480_2_115	177_2_1	1895_2_16	1208_2_262	24_2_1	5354_2_621	1773_2_204	46_1_1	953_2_1	2191_2_1	954_4_11	978_2_1	1111_2_70	1807_2_1	3134_2_718	523_2_1	1652_2_74	420_2_1	549_2_1	1407_2_73	1671_2_13	816_5_1	1316_2_1214	300_2_1	447_2_1	466_4_188	304_34_1	1277_2_119	98_2_27	247_2_579	3074_2_210	3156_2_175	1952_1_87	574_1_108	3174_2_277	105_35_81	3508_2_869	10_2_1	906_2_121
2860_2_1	217_2_650	578_2_1	595_2_1	1222_2_74	1226_2_1	336_34_154	191_4_115	4401_2_67	114_34_1504	258_1_550	1480_2_138	177_2_1	1895_2_23	1208_2_255	24_2_1	5354_2_598	1773_2_198	46_1_1	953_2_1	2191_2_1	954_4_8	978_2_1	1111_2_82	1807_2_1	3134_2_728	523_2_1	1652_2_66	420_2_1	549_2_1	1407_2_75	1671_2_12	816_5_1	1316_2_1259	300_2_1	447_2_1	466_4_199	304_34_1	1277_2_117	98_2_36	247_2_579	3074_2_205	3156_2_162	1952_1_80	574_1_82	3174_2_263	105_35_79	3508_2_882	10_2_1	906_2_111
2860_2_1	217_2_666	578_2_1	595_2_1	1222_2_81	1226_2_1	336_34_196	191_4_113	4401_2_82	114_34_1435	258_1_585	1480_2_158	177_2_1	1895_2_27	1208_2_260	24_2_1	5354_2_543	1773_2_194	46_1_1	953_2_1	2191_2_1	954_4_6	978_2_1	1111_2_71	1807_2_1	3134_2_697	523_2_1	1652_2_61	420_2_1	549_2_1	1407_2_76	1671_2_17	816_5_1	1316_2_1259	300_2_1	447_2_1	466_4_220	304_34_1	1277_2_102	98_2_23	247_2_566	3074_2_188	3156_2_172	1952_1_84	574_1_85	3174_2_292	105_35_82	3508_2_861	10_2_1	906_2_91
2860_2_1	217_2_671	578_2_1	595_2_1	1222_2_68	1226_2_1	336_34_229	191_4_131	4401_2_69	114_34_1362	258_1_633	1480_2_199	177_2_1	1895_2_26	1208_2_240	24_2_1	5354_2_560	1773_2_208	46_1_1	953_2_1	2191_2_1	954_4_6	978_2_1	1111_2_64	1807_2_1	3134_2_682	523_2_1	1652_2_58	420_2_1	549_2_1	1407_2_91	1671_2_10	816_5_1	1316_2_1257	300_2_1	447_2_1	466_4_214	304_34_1	1277_2_105	98_2_26	247_2_559	3074_2_174	3156_2_147	1952_1_89	574_1_86	3174_2_299	105_35_97	3508_2_861	10_2_1	906_2_87
2860_2_1	217_2_596	578_2_1	595_2_1	1222_2_70	1226_2_1	336_34_242	191_4_150	4401_2_57	114_34_1303	258_1_616	1480_2_224	177_2_1	1895_2_29	1208_2_253	24_2_1	5354_2_603	1773_2_198	46_1_1	953_2_1	2191_2_1	954_4_6	978_2_1	1111_2_68	1807_2_1	3134_2_661	523_2_1	1652_2_50	420_2_1	549_2_1	1407_2_105	1671_2_14	816_5_1	1316_2_1279	300_2_1	447_2_1	466_4_225	304_34_1	1277_2_116	98_2_25	247_2_543	3074_2_166	3156_2_189	1952_1_84	574_1_93	3174_2_293	105_35_136	3508_2_858	10_2_1	906_2_80
2860_2_1	217_2_594	578_2_1	595_2_1	1222_2_72	1226_2_1	336_34_240	191_4_131	4401_2_53	114_34_1156	258_1_677	1480_2_232	177_2_1	1895_2_26	1208_2_267	24_2_1	5354_2_572	1773_2_187	46_1_1	953_2_1	2191_2_1	954_4_6	978_2_1	1111_2_62	1807_2_1	3134_2_658	523_2_1	1652_2_61	420_2_1	549_2_1	1407_2_110	1671_2_17	816_5_1	1316_2_1279	300_2_1	447_2_1	466_4_270	304_34_1	1277_2_105	98_2_19	247_2_586	3074_2_176	3156_2_177	1952_1_74	574_1_113	3174_2_278	105_35_157	3508_2_878	10_2_1	906_2_80
2860_2_1	217_2_594	578_2_1	595_2_1	1222_2_59	1226_2_1	336_34_267	191_4_162	4401_2_37	114_34_1141	258_1_658	1480_2_263	177_2_1	1895_2_28	1208_2_243	24_2_1	5354_2_618	1773_2_176	46_1_1	953_2_1	2191_2_1	954_4_10	978_2_1	1111_2_58	1807_2_1	3134_2_693	523_2_1	1652_2_56	420_2_1	549_2_1	1407_2_114	1671_2_11	816_5_1	1316_2_1263	300_2_1	447_2_1	466_4_267	304_34_1	1277_2_111	98_2_24	247_2_623	3074_2_153	3156_2_147	1952_1_64	574_1_92	3174_2_277	105_35_181	3508_2_881	10_2_1	906_2_71
2860_2_1	217_2_573	578_2_1	595_2_1	1222_2_50	1226_2_1	336_34_304	191_4_163	4401_2_33	114_34_1114	258_1_658	1480_2_249	177_2_1	1895_2_22	1208_2_250	24_2_1	5354_2_661	1773_2_161	46_1_1	953_2_1	2191_2_1	954_4_8	978_2_1	1111_2_66	1807_2_1	3134_2_682	523_2_1	1652_2_55	420_2_1	549_2_1	1407_2_120	1671_2_15	816_5_1	1316_2_1261	300_2_1	447_2_1	466_4_326	304_34_1	1277_2_104	98_2_18	247_2_639	3074_2_165	3156_2_142	1952_1_46	574_1_94	3174_2_267	105_35_175	3508_2_883	10_2_1	906_2_80
2860_2_1	217_2_598	578_2_1	595_2_1	1222_2_56	1226_2_1	336_34_297	191_4_152	4401_2_34	114_34_1109	258_1_700	1480_2_286	177_2_1	1895_2_19	1208_2_256	24_2_1	5354_2_680	1773_2_157	46_1_1	953_2_1	2191_2_1	954_4_7	978_2_1	1111_2_82	1807_2_1	3134_2_635	523_2_1	1652_2_43	420_2_1	549_2_1	1407_2_102	1671_2_14	816_5_1	1316_2_1238	300_2_1	447_2_1	466_4_314	304_34_1	1277_2_117	98_2_22	247_2_630	3074_2_169	3156_2_118	1952_1_52	574_1_99	3174_2_282	105_35_184	3508_2_909	10_2_1	906_2_79
2860_2_1	217_2_643	578_2_1	595_2_1	1222_2_49	1226_2_1	336_34_325	191_4_172	4401_2_23	114_34_1134	258_1_691	1480_2_311	177_2_1	1895_2_22	1208_2_212	24_2_1	5354_2_731	1773_2_143	46_1_1	953_2_1	2191_2_1	954_4_5	978_2_1	1111_2_68	1807_2_1	3134_2_613	523_2_1	1652_2_52	420_2_1	549_2_1	1407_2_91	1671_2_22	816_5_1	1316_2_1201	300_2_1	447_2_1	466_4_316	304_34_1	1277_2_119	98_2_22	247_2_625	3074_2_169	3156_2_122	1952_1_57	574_1_87	3174_2_296	105_35_137	3508_2_932	10_2_1	906_2_74
2860_2_1	217_2_629	578_2_1	595_2_1	1222_2_54	1226_2_1	336_34_357	191_4_152	4401_2_16	114_34_1140	258_1_724	1480_2_321	177_2_1	1895_2_17	1208_2_215	24_2_1	5354_2_792	1773_2_123	46_1_1	953_2_1	2191_2_1	954_4_6	978_2_1	1111_2_72	1807_2_1	3134_2_571	523_2_1	1652_2_52	420_2_1	549_2_1	1407_2_94	1671_2_24	816_5_1	1316_2_1188	300_2_1	447_2_1	466_4_338	304_34_1	1277_2_95	98_2_20	247_2_667	3074_2_154	3156_2_107	1952_1_70	574_1_85	3174_2_278	105_35_131	3508_2_918	10_2_1	906_2_87
2860_2_1	217_2_660	578_2_1	595_2_1	1222_2_65	1226_2_1	336_34_386	191_4_149	4401_2_20	114_34_1121	258_1_752	1480_2_296	177_2_1	1895_2_15	1208_2_188	24_2_1	5354_2_730	1773_2_106	46_1_1	953_2_1	2191_2_1	954_4_9	978_2_1	1111_2_81	1807_2_1	3134_2_584	523_2_1	1652_2_52	420_2_1	549_2_1	1407_2_93	1671_2_25	816_5_1	1316_2_1081	300_2_1	447_2_1	466_4_334	304_34_1	1277_2_98	98_2_31	247_2_668	3074_2_174	3156_2_99	1952_1_82	574_1_81	3174_2_328	105_35_166	3508_2_928	10_2_1	906_2_86
2860_2_1	217_2_664	578_2_1	595_2_1	1222_2_71	1226_2_1	336_34_432	191_4_156	4401_2_25	114_34_1011	258_1_730	1480_2_318	177_2_1	1895_2_23	1208_2_165	24_2_1	5354_2_770	1773_2_112	46_1_1	953_2_1	2191_2_1	954_4_8	978_2_1	1111_2_75	1807_2_1	3134_2_601	523_2_1	1652_2_59	420_2_1	549_2_1	1407_2_76	1671_2_27	816_5_1	1316_2_1084	300_2_1	447_2_1	466_4_310	304_34_1	1277_2_105	98_2_39	247_2_623	3074_2_167	3156_2_104	1952_1_69	574_1_75	3174_2_337	105_35_198	3508_2_915	10_2_1	906_2_104
2860_2_1	217_2_617	578_2_1	595_2_1	1222_2_87	1226_2_1	336_34_477	191_4_143	4401_2_26	114_34_926	258_1_777	1480_2_293	177_2_1	1895_2_13	1208_2_164	24_2_1	5354_2_810	1773_2_124	46_1_1	953_2_1	2191_2_1	954_4_6	978_2_1	1111_2_62	1807_2_1	3134_2_617	523_2_1	1652_2_61	420_2_1	549_2_1	1407_2_63	1671_2_37	816_5_1	1316_2_1050	300_2_1	447_2_1	466_4_348	304_34_1	1277_2_100	98_2_30	247_2_619	3074_2_183	3156_2_122	1952_1_72	574_1_69	3174_2_306	105_35_200	3508_2_926	10_2_1	906_2_107
2860_2_1	217_2_614	578_2_1	595_2_1	1222_2_64	1226_2_1	336_34_526	191_4_150	4401_2_29	114_34_853	258_1_828	1480_2_274	177_2_1	1895_2_13	1208_2_171	24_2_1	5354_2_764	1773_2_119	46_1_1	953_2_1	2191_2_1	954_4_9	978_2_1	1111_2_58	1807_2_1	3134_2_645	523_2_1	1652_2_62	420_2_1	549_2_1	1407_2_71	1671_2_35	816_5_1	1316_2_1026	300_2_1	447_2_1	466_4_345	304_34_1	1277_2_108	98_2_24	247_2_607	3074_2_193	3156_2_133	1952_1_67	574_1_72	3174_2_315	105_35_230	3508_2_969	10_2_1	906_2_98
2860_2_1	217_2_635	578_2_1	595_2_1	1222_2_83	1226_2_1	336_34_507	191_4_138	4401_2_26	114_34_750	258_1_797	1480_2_295	177_2_1	1895_2_15	1208_2_139	24_2_1	5354_2_803	1773_2_133	46_1_1	953_2_1	2191_2_1	954_4_4	978_2_1	1111_2_63	1807_2_1	3134_2_645	523_2_1	1652_2_79	420_2_1	549_2_1	1407_2_57	1671_2_48	816_5_1	1316_2_1004	300_2_1	447_2_1	466_4_308	304_34_1	1277_2_137	98_2_23	247_2_544	3074_2_204	3156_2_151	1952_1_59	574_1_51	3174_2_324	105_35_255	3508_2_943	10_2_1	906_2_116
2860_2_1	217_2_611	578_2_1	595_2_1	1222_2_70	1226_2_1	336_34_488	191_4_106	4401_2_37	114_34_682	258_1_818	1480_2_285	177_2_1	1895_2_19	1208_2_171	24_2_1	5354_2_797	1773_2_158	46_1_1	953_2_1	2191_2_1	978_2_1	1111_2_64	1807_2_1	3134_2_643	523_2_1	1652_2_90	420_2_1	549_2_1	1407_2_58	1671_2_52	816_5_1	1316_2_1030	300_2_1	447_2_1	466_4_360	304_34_1	1277_2_119	98_2_27	247_2_566	3074_2_209	3156_2_156	1952_1_56	574_1_50	3174_2_286	105_35_270	3508_2_923	10_2_1	906_2_119	48_2_1
2860_2_1	217_2_623	578_2_1	595_2_1	1222_2_55	1226_2_1	336_34_518	191_4_127	4401_2_42	114_34_603	258_1_849	1480_2_266	177_2_1	1895_2_15	1208_2_170	24_2_1	5354_2_765	1773_2_156	46_1_1	953_2_1	2191_2_1	978_2_1	1111_2_77	1807_2_1	3134_2_666	523_2_1	1652_2_83	420_2_1	549_2_1	1407_2_50	1671_2_51	816_5_1	1316_2_972	300_2_1	447_2_1	466_4_338	304_34_1	1277_2_113	98_2_22	247_2_564	3074_2_223	3156_2_182	1952_1_55	574_1_62	3174_2_287	105_35_272	3508_2_969	10_2_1	906_2_109	48_2_1
2860_2_1	217_2_644	578_2_1	595_2_1	1222_2_69	1226_2_1	336_34_576	191_4_113	4401_2_32	114_34_552	258_1_825	1480_2_272	177_2_1	1895_2_15	1208_2_145	24_2_1	5354_2_771	1773_2_179	46_1_1	953_2_1	2191_2_1	978_2_1	1111_2_76	1807_2_1	3134_2_654	523_2_1	1652_2_102	420_2_1	549_2_1	1407_2_45	1671_2_53	816_5_1	1316_2_958	300_2_1	447_2_1	466_4_322	304_34_1	1277_2_103	98_2_20	247_2_545	3074_2_226	3156_2_185	1952_1_45	574_1_60	3174_2_268	105_35_279	3508_2_963	10_2_1	906_2_108	48_2_1
2860_2_1	217_2_639	578_2_1	595_2_1	1222_2_66	1226_2_1	336_34_581	191_4_98	4401_2_36	114_34_536	258_1_799	1480_2_293	177_2_1	1895_2_16	1208_2_180	24_2_1	5354_2_752	1773_2_166	46_1_1	953_2_1	2191_2_1	978_2_1	1111_2_78	1807_2_1	3134_2_627	523_2_1	1652_2_118	420_2_1	549_2_1	1407_2_45	1671_2_61	816_5_1	1316_2_968	300_2_1	447_2_1	466_4_311	304_34_1	1277_2_99	98_2_31	247_2_531	3074_2_220	3156_2_182	1952_1_37	574_1_64	3174_2_276	105_35_265	3508_2_993	10_2_1	906_2_106	48_2_1
2860_2_1	217_2_649	578_2_1	595_2_1	1222_2_65	1226_2_1	336_34_601	191_4_108	4401_2_33	114_34_534	258_1_774	1480_2_253	177_2_1	1895_2_10	1208_2_193	24_2_1	5354_2_732	1773_2_170	46_1_1	953_2_1	2191_2_1	978_2_1	1111_2_88	1807_2_1	3134_2_674	523_2_1	1652_2_107	420_2_1	549_2_1	1407_2_38	1671_2_61	816_5_1	1316_2_943	300_2_1	447_2_1	466_4_306	304_34_1	1277_2_100	98_2_25	247_2_552	3074_2_232	3156_2_194	1952_1_29	574_1_62	3174_2_278	105_35_257	3508_2_1016	10_2_1	906_2_69	48_2_1
2860_2_1	217_2_666	578_2_1	595_2_1	1222_2_74	1226_2_1	336_34_610	191_4_100	4401_2_22	114_34_536	258_1_662	1480_2_242	177_2_1	1895_2_7	1208_2_200	24_2_1	5354_2_756	1773_2_188	46_1_1	953_2_1	2191_2_1	978_2_1	1111_2_73	1807_2_1	3134_2_647	523_2_1	1652_2_129	420_2_1	549_2_1	1407_2_49	1671_2_68	816_5_1	1316_2_948	300_2_1	447_2_1	466_4_308	304_34_1	1277_2_94	98_2_25	247_2_575	3074_2_231	3156_2_198	1952_1_34	574_1_53	3174_2_265	105_35_230	3508_2_1012	10_2_1	906_2_76	48_2_1
2860_2_1	217_2_664	578_2_1	595_2_1	1222_2_68	1226_2_1	336_34_540	191_4_81	4401_2_26	114_34_568	258_1_643	1480_2_260	177_2_1	1895_2_3	1208_2_235	24_2_1	5354_2_714	1773_2_195	46_1_1	953_2_1	2191_2_1	978_2_1	1111_2_67	1807_2_1	3134_2_632	523_2_1	1652_2_127	420_2_1	549_2_1	1407_2_53	1671_2_72	816_5_1	1316_2_968	300_2_1	447_2_1	466_4_337	304_34_1	1277_2_106	98_2_29	247_2_559	3074_2_225	3156_2_196	1952_1_31	574_1_54	3174_2_226	105_35_208	3508_2_1041	10_2_1	906_2_83	48_2_1
2860_2_1	217_2_698	578_2_1	595_2_1	1222_2_62	1226_2_1	336_34_484	191_4_83	4401_2_30	114_34_601	258_1_584	1480_2_243	177_2_1	1895_2_4	1208_2_212	24_2_1	5354_2_698	1773_2_181	46_1_1	953_2_1	2191_2_1	978_2_1	1111_2_72	1807_2_1	3134_2_687	523_2_1	1652_2_103	420_2_1	549_2_1	1407_2_57	1671_2_64	816_5_1	1316_2_1002	300_2_1	447_2_1	466_4_293	304_34_1	1277_2_114	98_2_22	247_2_522	3074_2_238	3156_2_172	1952_1_39	574_1_59	3174_2_249	105_35_223	3508_2_1048	10_2_1	906_2_65	48_2_1
2860_2_1	217_2_713	578_2_1	595_2_1	1222_2_66	1226_2_1	336_34_453	191_4_93	4401_2_26	114_34_643	258_1_540	1480_2_245	177_2_1	1895_2_7	1208_2_203	24_2_1	5354_2_738	1773_2_190	46_1_1	953_2_1	2191_2_1	978_2_1	1111_2_65	1807_2_1	3134_2_670	523_2_1	1652_2_114	420_2_1	549_2_1	1407_2_48	1671_2_61	816_5_1	1316_2_1021	300_2_1	447_2_1	466_4_313	304_34_1	1277_2_105	98_2_26	247_2_462	3074_2_261	3156_2_163	1952_1_36	574_1_55	3174_2_257	105_35_217	3508_2_1043	10_2_1	906_2_68	48_2_1
2860_2_1	217_2_727	578_2_1	595_2_1	1222_2_51	1226_2_1	336_34_389	191_4_81	4401_2_32	114_34_716	258_1_536	1480_2_249	177_2_1	1895_2_10	1208_2_229	24_2_1	5354_2_701	1773_2_192	46_1_1	953_2_1	2191_2_1	978_2_1	1111_2_59	1807_2_1	3134_2_661	523_2_1	1652_2_113	420_2_1	549_2_1	1407_2_68	1671_2_58	816_5_1	1316_2_1055	300_2_1	447_2_1	466_4_295	304_34_1	1277_2_103	98_2_30	247_2_457	3074_2_252	3156_2_183	1952_1_37	574_1_52	3174_2_233	105_35_226	3508_2_1018	10_2_1	906_2_62	48_2_1
2860_2_1	217_2_752	578_2_1	595_2_1	1222_2_42	1226_2_1	336_34_322	191_4_80	4401_2_33	114_34_713	258_1_562	1480_2_246	177_2_1	1895_2_7	1208_2_214	24_2_1	5354_2_683	1773_2_192	46_1_1	953_2_1	2191_2_1	978_2_1	1111_2_66	1807_2_1	3134_2_678	523_2_1	1652_2_103	420_2_1	549_2_1	1407_2_56	1671_2_51	816_5_1	1316_2_1074	300_2_1	447_2_1	466_4_235	304_34_1	1277_2_126	98_2_30	247_2_434	3074_2_251	3156_2_191	1952_1_37	574_1_47	3174_2_255	105_35_228	3508_2_1032	10_2_1	906_2_50	48_2_1
2860_2_1	217_2_789	578_2_1	595_2_1	1222_2_41	1226_2_1	336_34_252	191_4_87	4401_2_43	114_34_758	258_1_536	1480_2_252	177_2_1	1895_2_7	1208_2_191	24_2_1	5354_2_681	1773_2_184	46_1_1	953_2_1	2191_2_1	978_2_1	1111_2_63	1807_2_1	3134_2_660	523_2_1	1652_2_117	420_2_1	549_2_1	1407_2_45	1671_2_50	816_5_1	1316_2_1075	300_2_1	447_2_1	466_4_237	304_34_1	1277_2_143	98_2_29	247_2_350	3074_2_289	3156_2_200	1952_1_29	574_1_42	3174_2_268	105_35_219	3508_2_1015	10_2_1	906_2_61	48_2_1
2860_2_1	217_2_717	578_2_1	595_2_1	1222_2_35	1226_2_1	336_34_211	191_4_75	4401_2_59	114_34_732	258_1_548	1480_2_209	177_2_1	1895_2_12	1208_2_197	24_2_1	5354_2_718	1773_2_184	46_1_1	953_2_1	2191_2_1	978_2_1	1111_2_60	1807_2_1	3134_2_678	523_2_1	1652_2_114	420_2_1	549_2_1	1407_2_66	1671_2_50	816_5_1	1316_2_1082	300_2_1	447_2_1	466_4_255	304_34_1	1277_2_127	98_2_42	247_2_330	3074_2_273	3156_2_189	1952_1_32	574_1_40	3174_2_264	105_35_223	3508_2_1045	10_2_1	906_2_77	48_2_1
2860_2_1	217_2_770	578_2_1	595_2_1	1222_2_47	1226_2_1	336_34_195	191_4_100	4401_2_52	114_34_701	258_1_546	1480_2_198	177_2_1	1895_2_8	1208_2_168	24_2_1	5354_2_692	1773_2_164	46_1_1	953_2_1	2191_2_1	978_2_1	1111_2_56	1807_2_1	3134_2_697	523_2_1	1652_2_104	420_2_1	549_2_1	1407_2_57	1671_2_64	816_5_1	1316_2_1105	300_2_1	447_2_1	466_4_232	304_34_1	1277_2_135	98_2_34	247_2_336	3074_2_267	3156_2_185	1952_1_35	574_1_45	3174_2_278	105_35_237	3508_2_1064	10_2_1	906_2_65	48_2_1
2860_2_1	217_2_746	578_2_1	595_2_1	1222_2_31	1226_2_1	336_34_188	191_4_107	4401_2_53	114_34_718	258_1_520	1480_2_204	177_2_1	1895_2_6	1208_2_155	24_2_1	5354_2_741	1773_2_147	46_1_1	953_2_1	2191_2_1	978_2_1	1111_2_61	1807_2_1	3134_2_641	523_2_1	1652_2_121	420_2_1	549_2_1	1407_2_59	1671_2_69	816_5_1	1316_2_1153	300_2_1	447_2_1	466_4_262	304_34_1	1277_2_153	98_2_35	247_2_307	3074_2_248	3156_2_189	1952_1_29	574_1_33	3174_2_286	105_35_246	3508_2_1047	10_2_1	906_2_64	48_2_1
2860_2_1	217_2_738	578_2_1	595_2_1	1222_2_31	1226_2_1	336_34_186	191_4_86	4401_2_59	114_34_716	258_1_563	1480_2_194	177_2_1	1895_2_8	1208_2_178	24_2_1	5354_2_772	1773_2_149	46_1_1	953_2_1	2191_2_1	978_2_1	1111_2_44	1807_2_1	3134_2_651	523_2_1	1652_2_104	420_2_1	549_2_1	1407_2_78	1671_2_65	816_5_1	1316_2_1146	300_2_1	447_2_1	466_4_256	304_34_1	1277_2_131	98_2_45	247_2_315	3074_2_240	3156_2_186	1952_1_27	574_1_31	3174_2_274	105_35_242	3508_2_1035	10_2_1	906_2_72	48_2_1
2860_2_1	217_2_710	578_2_1	595_2_1	1222_2_29	1226_2_1	336_34_211	191_4_105	4401_2_46	114_34_717	258_1_605	1480_2_182	177_2_1	1895_2_9	1208_2_160	24_2_1	5354_2_735	1773_2_143	46_1_1	953_2_1	2191_2_1	978_2_1	1111_2_49	1807_2_1	3134_2_636	523_2_1	1652_2_110	420_2_1	549_2_1	1407_2_74	1671_2_93	816_5_1	1316_2_1168	300_2_1	447_2_1	466_4_250	304_34_1	1277_2_127	98_2_40	247_2_335	3074_2_233	3156_2_176	1952_1_26	574_1_22	3174_2_297	105_35_236	3508_2_995	10_2_1	906_2_62	48_2_1
2860_2_1	217_2_674	578_2_1	595_2_1	1222_2_21	1226_2_1	336_34_252	191_4_87	4401_2_43	114_34_713	258_1_597	1480_2_176	177_2_1	1895_2_9	1208_2_149	24_2_1	5354_2_720	1773_2_149	46_1_1	953_2_1	2191_2_1	978_2_1	1111_2_43	1807_2_1	3134_2_610	523_2_1	1652_2_119	420_2_1	549_2_1	1407_2_98	1671_2_94	816_5_1	1316_2_1225	300_2_1	447_2_1	466_4_305	304_34_1	1277_2_133	98_2_47	247_2_316	3074_2_188	3156_2_173	1952_1_21	574_1_18	3174_2_288	105_35_241	3508_2_971	10_2_1	906_2_57	48_2_1
2860_2_1	217_2_672	578_2_1	595_2_1	1222_2_17	1226_2_1	336_34_290	191_4_71	4401_2_46	114_34_732	258_1_623	1480_2_160	177_2_1	1895_2_15	1208_2_157	24_2_1	5354_2_711	1773_2_157	46_1_1	953_2_1	2191_2_1	978_2_1	1111_2_41	1807_2_1	3134_2_626	523_2_1	1652_2_121	420_2_1	549_2_1	1407_2_130	1671_2_97	816_5_1	1316_2_1181	300_2_1	447_2_1	466_4_285	304_34_1	1277_2_128	98_2_51	247_2_321	3074_2_196	3156_2_169	1952_1_18	574_1_15	3174_2_249	105_35_250	3508_2_1018	10_2_1	906_2_48	48_2_1
2860_2_1	217_2_664	578_2_1	595_2_1	1222_2_18	1226_2_1	336_34_330	191_4_88	4401_2_51	114_34_755	258_1_652	1480_2_155	177_2_1	1895_2_16	1208_2_135	24_2_1	5354_2_704	1773_2_160	46_1_1	953_2_1	2191_2_1	978_2_1	1111_2_42	1807_2_1	3134_2_635	523_2_1	1652_2_119	420_2_1	549_2_1	1407_2_118	1671_2_84	816_5_1	1316_2_1215	300_2_1	447_2_1	466_4_274	304_34_1	1277_2_140	98_2_49	247_2_374	3074_2_183	3156_2_168	1952_1_22	574_1_16	3174_2_234	105_35_255	3508_2_1019	10_2_1	906_2_55	48_2_1
2860_2_1	217_2_629	578_2_1	595_2_1	1222_2_5	1226_2_1	336_34_360	191_4_89	4401_2_53	114_34_828	258_1_664	1480_2_150	177_2_1	1895_2_24	1208_2_155	24_2_1	5354_2_701	1773_2_166	46_1_1	953_2_1	2191_2_1	978_2_1	1111_2_43	1807_2_1	3134_2_615	523_2_1	1652_2_128	420_2_1	549_2_1	1407_2_126	1671_2_56	816_5_1	1316_2_1234	300_2_1	447_2_1	466_4_297	304_34_1	1277_2_142	98_2_57	247_2_356	3074_2_151	3156_2_162	1952_1_17	574_1_17	3174_2_242	105_35_252	3508_2_1002	10_2_1	906_2_59	48_2_1
2860_2_1	217_2_600	578_2_1	595_2_1	1222_2_3	1226_2_1	336_34_349	191_4_102	4401_2_57	114_34_846	258_1_649	1480_2_154	177_2_1	1895_2_34	1208_2_152	24_2_1	5354_2_724	1773_2_143	46_1_1	953_2_1	2191_2_1	978_2_1	1111_2_40	1807_2_1	3134_2_657	523_2_1	1652_2_115	420_2_1	549_2_1	1407_2_138	1671_2_58	816_5_1	1316_2_1211	300_2_1	447_2_1	466_4_285	304_34_1	1277_2_134	98_2_60	247_2_390	3074_2_166	3156_2_183	1952_1_15	574_1_15	3174_2_234	105_35_242	3508_2_1058	10_2_1	906_2_54	48_2_1
2860_2_1	217_2_584	578_2_1	595_2_1	1222_2_3	1226_2_1	336_34_338	191_4_97	4401_2_52	114_34_904	258_1_710	1480_2_145	177_2_1	1895_2_30	1208_2_146	24_2_1	5354_2_692	1773_2_140	46_1_1	953_2_1	2191_2_1	978_2_1	1111_2_44	1807_2_1	3134_2_655	523_2_1	1652_2_104	420_2_1	549_2_1	1407_2_135	1671_2_58	816_5_1	1316_2_1244	300_2_1	447_2_1	466_4_276	304_34_1	1277_2_118	98_2_70	247_2_406	3074_2_154	3156_2_190	1952_1_17	574_1_11	3174_2_216	105_35_272	3508_2_1075	10_2_1	906_2_57	48_2_1
2860_2_1	217_2_603	578_2_1	595_2_1	1222_2_3	1226_2_1	336_34_344	191_4_67	4401_2_57	114_34_942	258_1_683	1480_2_146	177_2_1	1895_2_32	1208_2_158	24_2_1	5354_2_689	1773_2_143	46_1_1	953_2_1	2191_2_1	978_2_1	1111_2_50	1807_2_1	3134_2_610	523_2_1	1652_2_112	420_2_1	549_2_1	1407_2_146	1671_2_45	816_5_1	1316_2_1231	300_2_1	447_2_1	466_4_322	304_34_1	1277_2_117	98_2_68	247_2_430	3074_2_148	3156_2_186	1952_1_15	574_1_11	3174_2_211	105_35_300	3508_2_1029	10_2_1	906_2_60	48_2_1
2860_2_1	217_2_579	578_2_1	595_2_1	1222_2_4	1226_2_1	336_34_346	191_4_71	4401_2_45	114_34_969	258_1_691	1480_2_148	177_2_1	1895_2_43	1208_2_164	24_2_1	5354_2_667	1773_2_157	46_1_1	953_2_1	2191_2_1	978_2_1	1111_2_36	1807_2_1	3134_2_583	523_2_1	1652_2_103	420_2_1	549_2_1	1407_2_149	1671_2_43	816_5_1	1316_2_1207	300_2_1	447_2_1	466_4_311	304_34_1	1277_2_111	98_2_58	247_2_457	3074_2_145	3156_2_193	1952_1_14	574_1_17	3174_2_184	105_35_333	3508_2_1039	10_2_1	906_2_54	48_2_1
2860_2_1	217_2_572	578_2_1	595_2_1	1222_2_2	1226_2_1	336_34_337	191_4_64	4401_2_48	114_34_977	258_1_687	1480_2_133	177_2_1	1895_2_33	1208_2_155	24_2_1	5354_2_642	1773_2_146	46_1_1	953_2_1	2191_2_1	978_2_1	1111_2_49	1807_2_1	3134_2_559	523_2_1	1652_2_118	420_2_1	549_2_1	1407_2_150	1671_2_41	816_5_1	1316_2_1186	300_2_1	447_2_1	466_4_310	304_34_1	1277_2_120	98_2_75	247_2_455	3074_2_150	3156_2_194	1952_1_19	574_1_13	3174_2_182	105_35_367	3508_2_1019	10_2_1	906_2_61	48_2_1
2860_2_1	217_2_554	578_2_1	595_2_1	1222_2_3	1226_2_1	336_34_344	191_4_55	4401_2_58	114_34_989	258_1_695	1480_2_146	177_2_1	1895_2_31	1208_2_174	24_2_1	5354_2_671	1773_2_141	46_1_1	953_2_1	2191_2_1	978_2_1	1111_2_58	1807_2_1	3134_2_559	523_2_1	1652_2_103	420_2_1	549_2_1	1407_2_153	1671_2_33	816_5_1	1316_2_1197	300_2_1	447_2_1	466_4_336	304_34_1	1277_2_110	98_2_71	247_2_446	3074_2_158	3156_2_175	1952_1_16	574_1_21	3174_2_136	105_35_366	3508_2_994	10_2_1	906_2_58	48_2_1
2860_2_1	217_2_526	578_2_1	595_2_1	1222_2_2	1226_2_1	336_34_349	191_4_55	4401_2_53	114_34_928	258_1_714	1480_2_161	177_2_1	1895_2_45	1208_2_176	24_2_1	5354_2_656	1773_2_161	46_1_1	953_2_1	2191_2_1	978_2_1	1111_2_46	1807_2_1	3134_2_583	523_2_1	1652_2_97	420_2_1	549_2_1	1407_2_150	1671_2_35	816_5_1	1316_2_1205	300_2_1	447_2_1	466_4_296	304_34_1	1277_2_106	98_2_58	247_2_457	3074_2_135	3156_2_196	1952_1_20	574_1_17	3174_2_143	105_35_398	3508_2_1008	10_2_1	906_2_44	48_2_1
2860_2_1	217_2_496	578_2_1	595_2_1	1222_2_1	1226_2_1	336_34_343	191_4_60	4401_2_75	114_34_886	258_1_697	1480_2_150	177_2_1	1895_2_30	1208_2_199	24_2_1	5354_2_668	1773_2_179	46_1_1	953_2_1	2191_2_1	978_2_1	1111_2_48	1807_2_1	3134_2_527	523_2_1	1652_2_113	420_2_1	549_2_1	1407_2_160	1671_2_36	816_5_1	1316_2_1210	300_2_1	447_2_1	466_4_296	304_34_1	1277_2_125	98_2_65	247_2_455	3074_2_142	3156_2_228	1952_1_22	574_1_18	3174_2_155	105_35_426	3508_2_1001	10_2_1	906_2_49	48_2_1
2860_2_1	217_2_452	578_2_1	595_2_1	1208_2_196	1226_2_1	336_34_344	191_4_65	4401_2_88	114_34_821	258_1_719	1480_2_166	177_2_1	1895_2_27	24_2_1	5354_2_663	1773_2_163	46_1_1	953_2_1	2191_2_1	978_2_1	1111_2_52	1807_2_1	3134_2_533	523_2_1	1652_2_101	420_2_1	549_2_1	1407_2_166	1671_2_40	816_5_1	1316_2_1185	300_2_1	447_2_1	466_4_291	304_34_1	1277_2_120	98_2_56	247_2_435	3074_2_182	3156_2_207	1952_1_15	574_1_26	3174_2_151	105_35_485	3508_2_990	10_2_1	906_2_57	48_2_1	1643_5_925
2860_2_1	217_2_416	578_2_1	595_2_1	1208_2_176	1226_2_1	336_34_306	191_4_61	4401_2_82	114_34_834	258_1_729	1480_2_192	177_2_1	1895_2_32	24_2_1	5354_2_643	1773_2_160	46_1_1	953_2_1	2191_2_1	978_2_1	1111_2_32	1807_2_1	3134_2_533	523_2_1	1652_2_78	420_2_1	549_2_1	1407_2_143	1671_2_53	816_5_1	1316_2_1173	300_2_1	447_2_1	466_4_269	304_34_1	1277_2_123	98_2_42	247_2_427	3074_2_178	3156_2_243	1952_1_17	574_1_29	3174_2_160	105_35_550	3508_2_995	10_2_1	906_2_41	48_2_1	1643_5_933
2860_2_1	217_2_410	578_2_1	595_2_1	1208_2_161	1226_2_1	336_34_278	191_4_51	4401_2_80	114_34_848	258_1_739	1480_2_170	177_2_1	1895_2_24	24_2_1	5354_2_610	1773_2_176	46_1_1	953_2_1	2191_2_1	978_2_1	1111_2_43	1807_2_1	3134_2_575	523_2_1	1652_2_84	420_2_1	549_2_1	1407_2_152	1671_2_40	816_5_1	1316_2_1181	300_2_1	447_2_1	466_4_279	304_34_1	1277_2_124	98_2_47	247_2_417	3074_2_156	3156_2_239	1952_1_27	574_1_24	3174_2_149	105_35_564	3508_2_1006	10_2_1	906_2_43	48_2_1	1643_5_931
2860_2_1	217_2_427	578_2_1	595_2_1	1208_2_166	1226_2_1	336_34_268	191_4_40	4401_2_73	114_34_810	258_1_737	1480_2_171	177_2_1	1895_2_23	24_2_1	5354_2_610	1773_2_178	46_1_1	953_2_1	2191_2_1	978_2_1	1111_2_35	1807_2_1	3134_2_580	523_2_1	1652_2_80	420_2_1	549_2_1	1407_2_169	1671_2_44	816_5_1	1316_2_1191	300_2_1	447_2_1	466_4_281	304_34_1	1277_2_118	98_2_31	247_2_451	3074_2_149	3156_2_229	1952_1_21	574_1_21	3174_2_143	105_35_587	3508_2_1008	10_2_1	906_2_53	48_2_1	1643_5_879
2860_2_1	217_2_446	578_2_1	595_2_1	1208_2_154	1226_2_1	336_34_230	191_4_22	4401_2_71	114_34_797	258_1_717	1480_2_176	177_2_1	1895_2_25	24_2_1	5354_2_617	1773_2_176	46_1_1	953_2_1	2191_2_1	978_2_1	1111_2_28	1807_2_1	3134_2_582	523_2_1	1652_2_75	420_2_1	549_2_1	1407_2_140	1671_2_42	816_5_1	1316_2_1181	300_2_1	447_2_1	466_4_250	304_34_1	1277_2_81	98_2_16	247_2_485	3074_2_149	3156_2_248	1952_1_27	574_1_14	3174_2_155	105_35_623	3508_2_980	10_2_1	906_2_45	48_2_1	1643_5_876
2860_2_1	217_2_414	578_2_1	595_2_1	1208_2_156	1226_2_1	336_34_196	191_4_22	4401_2_74	114_34_810	258_1_707	1480_2_146	177_2_1	1895_2_23	24_2_1	5354_2_647	1773_2_182	46_1_1	953_2_1	2191_2_1	978_2_1	1111_2_22	1807_2_1	3134_2_588	523_2_1	1652_2_73	420_2_1	549_2_1	1407_2_143	1671_2_39	816_5_1	1316_2_1162	300_2_1	447_2_1	466_4_273	304_34_1	1277_2_90	98_2_26	247_2_444	3074_2_135	3156_2_263	1952_1_30	574_1_20	3174_2_160	105_35_657	3508_2_960	10_2_1	906_2_45	48_2_1	1643_5_909
2860_2_1	217_2_423	578_2_1	595_2_1	1208_2_165	1226_2_1	336_34_180	191_4_22	4401_2_61	114_34_771	258_1_699	1480_2_150	177_2_1	1895_2_21	24_2_1	5354_2_622	1773_2_163	46_1_1	953_2_1	2191_2_1	978_2_1	1111_2_17	1807_2_1	3134_2_576	523_2_1	1652_2_59	420_2_1	549_2_1	1407_2_149	1671_2_33	816_5_1	1316_2_1154	300_2_1	447_2_1	466_4_261	304_34_1	1277_2_90	98_2_12	247_2_462	3074_2_141	3156_2_228	1952_1_27	574_1_24	3174_2_172	105_35_666	3508_2_1001	10_2_1	906_2_51	48_2_1	1643_5_880
2860_2_1	217_2_445	578_2_1	595_2_1	1208_2_138	1226_2_1	336_34_153	191_4_17	4401_2_64	114_34_731	258_1_687	1480_2_158	177_2_1	1895_2_19	24_2_1	5354_2_622	1773_2_157	46_1_1	953_2_1	2191_2_1	978_2_1	1111_2_16	1807_2_1	3134_2_567	523_2_1	1652_2_55	420_2_1	549_2_1	1407_2_134	1671_2_37	816_5_1	1316_2_1123	300_2_1	447_2_1	466_4_231	304_34_1	1277_2_93	98_2_15	247_2_463	3074_2_141	3156_2_273	1952_1_29	574_1_19	3174_2_191	105_35_660	3508_2_1018	10_2_1	906_2_30	48_2_1	1643_5_888
2860_2_1	217_2_476	578_2_1	595_2_1	1208_2_147	1226_2_1	336_34_133	191_4_19	4401_2_66	114_34_743	258_1_706	1480_2_143	177_2_1	1895_2_17	24_2_1	5354_2_608	1773_2_134	46_1_1	953_2_1	2191_2_1	978_2_1	1111_2_20	1807_2_1	3134_2_533	523_2_1	1652_2_55	420_2_1	549_2_1	1407_2_143	1671_2_35	816_5_1	1316_2_1130	300_2_1	447_2_1	466_4_244	304_34_1	1277_2_104	98_2_19	247_2_443	3074_2_123	3156_2_281	1952_1_29	574_1_22	3174_2_209	105_35_619	3508_2_1010	10_2_1	906_2_38	48_2_1	1643_5_918
2860_2_1	217_2_540	578_2_1	595_2_1	1208_2_137	1226_2_1	336_34_110	191_4_22	4401_2_71	114_34_747	258_1_752	1480_2_132	177_2_1	1895_2_27	24_2_1	5354_2_593	1773_2_129	46_1_1	953_2_1	2191_2_1	978_2_1	1111_2_9	1807_2_1	3134_2_572	523_2_1	1652_2_47	420_2_1	549_2_1	1407_2_152	1671_2_27	816_5_1	1316_2_1157	300_2_1	447_2_1	466_4_236	304_34_1	1277_2_83	98_2_7	247_2_440	3074_2_126	3156_2_257	1952_1_32	574_1_17	3174_2_213	105_35_526	3508_2_997	10_2_1	906_2_33	48_2_1	1643_5_919
2860_2_1	217_2_590	578_2_1	595_2_1	1208_2_164	1226_2_1	336_34_138	191_4_32	4401_2_64	114_34_725	258_1_697	1480_2_134	177_2_1	1895_2_22	24_2_1	5354_2_586	1773_2_132	46_1_1	953_2_1	2191_2_1	978_2_1	1111_2_6	1807_2_1	3134_2_563	523_2_1	1652_2_46	420_2_1	549_2_1	1407_2_141	1671_2_32	816_5_1	1316_2_1136	300_2_1	447_2_1	466_4_228	304_34_1	1277_2_84	98_2_16	247_2_431	3074_2_135	3156_2_266	1952_1_37	574_1_18	3174_2_258	105_35_454	3508_2_1040	10_2_1	906_2_29	48_2_1	1643_5_967
2860_2_1	217_2_629	578_2_1	595_2_1	1208_2_178	1226_2_1	336_34_145	191_4_43	4401_2_65	114_34_711	258_1_733	1480_2_106	177_2_1	1895_2_15	24_2_1	5354_2_565	1773_2_102	46_1_1	953_2_1	2191_2_1	978_2_1	1111_2_7	1807_2_1	3134_2_561	523_2_1	1652_2_51	420_2_1	549_2_1	1407_2_146	1671_2_38	816_5_1	1316_2_1141	300_2_1	447_2_1	466_4_224	304_34_1	1277_2_82	98_2_19	247_2_440	3074_2_126	3156_2_265	1952_1_29	574_1_19	3174_2_263	105_35_386	3508_2_1016	10_2_1	906_2_45	48_2_1	1643_5_997
2860_2_1	217_2_626	578_2_1	595_2_1	1208_2_183	1226_2_1	336_34_162	191_4_47	4401_2_60	114_34_727	258_1_713	1480_2_116	177_2_1	1895_2_17	24_2_1	5354_2_568	1773_2_119	46_1_1	953_2_1	2191_2_1	978_2_1	1111_2_7	1807_2_1	3134_2_570	523_2_1	1652_2_50	420_2_1	549_2_1	1407_2_149	1671_2_47	816_5_1	1316_2_1172	300_2_1	447_2_1	466_4_209	304_34_1	1277_2_73	98_2_17	247_2_433	3074_2_148	3156_2_257	1952_1_34	574_1_9	3174_2_249	105_35_383	3508_2_1003	10_2_1	906_2_43	48_2_1	1643_5_1035
2860_2_1	217_2_650	578_2_1	595_2_1	1208_2_180	1226_2_1	336_34_198	191_4_60	4401_2_65	114_34_741	258_1_712	1480_2_122	177_2_1	1895_2_19	24_2_1	5354_2_563	1773_2_128	46_1_1	953_2_1	2191_2_1	978_2_1	1111_2_5	1807_2_1	3134_2_565	523_2_1	1652_2_47	420_2_1	549_2_1	1407_2_132	1671_2_54	816_5_1	1316_2_1164	300_2_1	447_2_1	466_4_184	304_34_1	1277_2_77	98_2_21	247_2_443	3074_2_142	3156_2_245	1952_1_35	574_1_18	3174_2_289	105_35_336	3508_2_1031	10_2_1	906_2_45	48_2_1	1643_5_1063
2860_2_1	217_2_662	578_2_1	595_2_1	1208_2_172	1226_2_1	336_34_204	191_4_66	4401_2_73	114_34_835	258_1_713	1480_2_112	177_2_1	1895_2_21	24_2_1	5354_2_559	1773_2_118	46_1_1	953_2_1	2191_2_1	978_2_1	1111_2_8	1807_2_1	3134_2_569	523_2_1	1652_2_46	420_2_1	549_2_1	1407_2_141	1671_2_41	816_5_1	1316_2_1161	300_2_1	447_2_1	466_4_199	304_34_1	1277_2_85	98_2_26	247_2_436	3074_2_141	3156_2_254	1952_1_23	574_1_17	3174_2_279	105_35_265	3508_2_988	10_2_1	906_2_72	48_2_1	1643_5_1068
2860_2_1	217_2_680	578_2_1	595_2_1	1208_2_156	1226_2_1	336_34_201	191_4_63	4401_2_89	114_34_837	258_1_690	1480_2_115	177_2_1	1895_2_33	24_2_1	5354_2_587	1773_2_144	46_1_1	953_2_1	2191_2_1	978_2_1	1111_2_9	1807_2_1	3134_2_540	523_2_1	1652_2_43	420_2_1	549_2_1	1407_2_126	1671_2_40	816_5_1	1316_2_1190	300_2_1	447_2_1	466_4_197	304_34_1	1277_2_69	98_2_26	247_2_417	3074_2_130	3156_2_269	1952_1_36	574_1_19	3174_2_290	105_35_218	3508_2_971	10_2_1	906_2_65	48_2_1	1643_5_1102
2860_2_1	217_2_682	578_2_1	595_2_1	1208_2_162	1226_2_1	336_34_211	191_4_61	4401_2_105	114_34_830	258_1_682	1480_2_115	177_2_1	1895_2_32	24_2_1	5354_2_604	1773_2_148	46_1_1	953_2_1	2191_2_1	978_2_1	1111_2_11	1807_2_1	3134_2_529	523_2_1	1652_2_42	420_2_1	549_2_1	1407_2_134	1671_2_53	816_5_1	1316_2_1265	300_2_1	447_2_1	466_4_220	304_34_1	1277_2_73	98_2_35	247_2_429	3074_2_121	3156_2_261	1952_1_31	574_1_13	3174_2_306	105_35_151	3508_2_995	10_2_1	906_2_78	48_2_1	1643_5_1106
2860_2_1	217_2_694	578_2_1	595_2_1	1208_2_165	1226_2_1	336_34_227	191_4_76	4401_2_89	114_34_852	258_1_728	1480_2_100	177_2_1	1895_2_35	24_2_1	5354_2_587	1773_2_133	46_1_1	953_2_1	2191_2_1	978_2_1	1111_2_8	1807_2_1	3134_2_538	523_2_1	1652_2_39	420_2_1	549_2_1	1407_2_144	1671_2_61	816_5_1	1316_2_1234	300_2_1	447_2_1	466_4_250	304_34_1	1277_2_76	98_2_27	247_2_431	3074_2_123	3156_2_240	1952_1_28	574_1_8	3174_2_310	105_35_111	3508_2_985	10_2_1	906_2_101	48_2_1	1643_5_1084
2860_2_1	217_2_686	578_2_1	595_2_1	1208_2_150	1226_2_1	336_34_233	191_4_78	4401_2_100	114_34_917	258_1_712	1480_2_99	177_2_1	1895_2_37	24_2_1	5354_2_543	1773_2_149	46_1_1	953_2_1	2191_2_1	978_2_1	1111_2_12	1807_2_1	3134_2_565	523_2_1	1652_2_40	420_2_1	549_2_1	1407_2_130	1671_2_48	816_5_1	1316_2_1234	300_2_1	447_2_1	466_4_245	304_34_1	1277_2_49	98_2_33	247_2_425	3074_2_106	3156_2_241	1952_1_30	574_1_10	3174_2_303	105_35_89	3508_2_986	10_2_1	906_2_87	48_2_1	1643_5_1103
2860_2_1	217_2_670	578_2_1	595_2_1	1208_2_175	1226_2_1	336_34_265	191_4_92	4401_2_96	114_34_907	258_1_784	1480_2_89	177_2_1	1895_2_29	24_2_1	5354_2_536	1773_2_155	46_1_1	953_2_1	2191_2_1	978_2_1	1111_2_20	1807_2_1	3134_2_513	523_2_1	1652_2_38	420_2_1	549_2_1	1407_2_132	1671_2_56	816_5_1	1316_2_1204	300_2_1	447_2_1	466_4_249	304_34_1	1277_2_51	98_2_38	247_2_445	3074_2_106	3156_2_263	1952_1_19	574_1_11	3174_2_317	105_35_69	3508_2_1018	10_2_1	906_2_102	48_2_1	1643_5_1056
2860_2_1	217_2_708	578_2_1	595_2_1	1208_2_175	1226_2_1	336_34_268	191_4_84	4401_2_107	114_34_925	258_1_814	1480_2_70	177_2_1	1895_2_42	24_2_1	5354_2_470	1773_2_142	46_1_1	953_2_1	2191_2_1	978_2_1	1111_2_17	1807_2_1	3134_2_507	523_2_1	1652_2_37	420_2_1	549_2_1	1407_2_144	1671_2_43	816_5_1	1316_2_1192	300_2_1	447_2_1	466_4_270	304_34_1	1277_2_42	98_2_30	247_2_425	3074_2_105	3156_2_265	1952_1_18	574_1_7	3174_2_349	105_35_76	3508_2_1006	10_2_1	906_2_103	48_2_1	1643_5_1041
2860_2_1	217_2_698	578_2_1	595_2_1	1208_2_175	1226_2_1	336_34_263	191_4_89	4401_2_116	114_34_957	258_1_860	1480_2_79	177_2_1	1895_2_42	24_2_1	5354_2_405	1773_2_141	46_1_1	953_2_1	2191_2_1	978_2_1	1111_2_25	1807_2_1	3134_2_494	523_2_1	1652_2_30	420_2_1	549_2_1	1407_2_145	1671_2_39	816_5_1	1316_2_1184	300_2_1	447_2_1	466_4_275	304_34_1	1277_2_27	98_2_30	247_2_407	3074_2_130	3156_2_245	1952_1_28	574_1_10	3174_2_343	105_35_83	3508_2_997	10_2_1	906_2_77	48_2_1	1643_5_1027
2860_2_1	217_2_650	578_2_1	595_2_1	1208_2_167	1226_2_1	336_34_244	191_4_94	4401_2_107	114_34_1001	258_1_853	1480_2_66	177_2_1	1895_2_21	24_2_1	5354_2_416	1773_2_169	46_1_1	953_2_1	2191_2_1	978_2_1	1111_2_28	1807_2_1	3134_2_475	523_2_1	1652_2_34	420_2_1	549_2_1	1407_2_134	1671_2_39	816_5_1	1316_2_1243	300_2_1	447_2_1	466_4_283	304_34_1	1277_2_33	98_2_27	247_2_420	3074_2_116	3156_2_225	1952_1_22	574_1_9	3174_2_346	105_35_81	3508_2_978	10_2_1	906_2_77	48_2_1	1643_5_1042
2860_2_1	217_2_660	578_2_1	595_2_1	1208_2_173	1226_2_1	336_34_215	191_4_56	4401_2_104	114_34_1015	258_1_925	1480_2_77	177_2_1	1895_2_28	24_2_1	5354_2_407	1773_2_147	46_1_1	953_2_1	2191_2_1	978_2_1	1111_2_20	1807_2_1	3134_2_495	523_2_1	1652_2_40	420_2_1	549_2_1	1407_2_154	1671_2_27	816_5_1	1316_2_1251	300_2_1	447_2_1	466_4_234	304_34_1	1277_2_26	98_2_28	247_2_417	3074_2_134	3156_2_210	1952_1_23	574_1_12	3174_2_327	105_35_123	3508_2_968	10_2_1	906_2_70	48_2_1	1643_5_1038
2860_2_1	217_2_667	578_2_1	595_2_1	1208_2_161	1226_2_1	336_34_182	191_4_52	4401_2_111	114_34_1023	258_1_927	1480_2_93	177_2_1	1895_2_34	24_2_1	5354_2_424	1773_2_173	46_1_1	953_2_1	2191_2_1	978_2_1	1111_2_25	1807_2_1	3134_2_492	523_2_1	1652_2_33	420_2_1	549_2_1	1407_2_150	1671_2_18	816_5_1	1316_2_1271	300_2_1	447_2_1	466_4_221	304_34_1	1277_2_26	98_2_28	247_2_426	3074_2_144	3156_2_204	1952_1_29	574_1_14	3174_2_325	105_35_124	3508_2_943	10_2_1	906_2_68	48_2_1	1643_5_1032
2860_2_1	217_2_646	578_2_1	595_2_1	1208_2_157	1226_2_1	336_34_161	191_4_48	4401_2_106	114_34_1037	258_1_927	1480_2_77	177_2_1	1895_2_28	24_2_1	5354_2_450	1773_2_192	46_1_1	953_2_1	2191_2_1	978_2_1	1111_2_24	1807_2_1	3134_2_452	523_2_1	1652_2_33	420_2_1	549_2_1	1407_2_172	1671_2_14	816_5_1	1316_2_1327	300_2_1	447_2_1	466_4_205	304_34_1	1277_2_33	98_2_19	247_2_416	3074_2_133	3156_2_193	1952_1_22	574_1_18	3174_2_322	105_35_138	3508_2_919	10_2_1	906_2_76	48_2_1	1643_5_1046
2860_2_1	217_2_642	578_2_1	595_2_1	1208_2_189	1226_2_1	336_34_144	191_4_38	4401_2_117	114_34_987	258_1_919	1480_2_96	177_2_1	1895_2_33	24_2_1	5354_2_466	1773_2_191	46_1_1	953_2_1	2191_2_1	978_2_1	1111_2_11	1807_2_1	3134_2_406	523_2_1	1652_2_37	420_2_1	549_2_1	1407_2_169	1671_2_6	816_5_1	1316_2_1369	300_2_1	447_2_1	466_4_209	304_34_1	1277_2_45	98_2_16	247_2_409	3074_2_134	3156_2_187	1952_1_27	574_1_25	3174_2_340	105_35_148	3508_2_935	10_2_1	906_2_77	48_2_1	1643_5_1030
2860_2_1	217_2_594	578_2_1	595_2_1	1208_2_185	1226_2_1	336_34_114	191_4_48	4401_2_123	114_34_995	258_1_928	1480_2_108	177_2_1	1895_2_23	24_2_1	5354_2_510	1773_2_199	46_1_1	953_2_1	2191_2_1	978_2_1	1111_2_14	1807_2_1	3134_2_452	523_2_1	1652_2_34	420_2_1	549_2_1	1407_2_163	1671_2_9	816_5_1	1316_2_1385	300_2_1	447_2_1	466_4_213	304_34_1	1277_2_48	98_2_15	247_2_446	3074_2_147	3156_2_157	1952_1_30	574_1_37	3174_2_339	105_35_160	3508_2_929	10_2_1	906_2_75	48_2_1	1643_5_971
2860_2_1	217_2_558	578_2_1	595_2_1	1208_2_189	1226_2_1	336_34_103	191_4_43	4401_2_121	114_34_1012	258_1_928	1480_2_94	177_2_1	1895_2_12	24_2_1	5354_2_538	1773_2_155	46_1_1	953_2_1	2191_2_1	978_2_1	1111_2_15	1807_2_1	3134_2_471	523_2_1	1652_2_33	420_2_1	549_2_1	1407_2_161	1671_2_18	816_5_1	1316_2_1426	300_2_1	447_2_1	466_4_206	304_34_1	1277_2_68	98_2_9	247_2_484	3074_2_157	3156_2_154	1952_1_22	574_1_42	3174_2_320	105_35_174	3508_2_955	10_2_1	906_2_69	48_2_1	1643_5_990
2860_2_1	217_2_531	578_2_1	595_2_1	1208_2_198	1226_2_1	336_34_99	191_4_38	4401_2_111	114_34_1061	258_1_905	1480_2_110	177_2_1	1895_2_16	24_2_1	5354_2_540	1773_2_137	46_1_1	953_2_1	2191_2_1	978_2_1	1111_2_11	1807_2_1	3134_2_481	523_2_1	1652_2_33	420_2_1	549_2_1	1407_2_159	1671_2_14	816_5_1	1316_2_1399	300_2_1	447_2_1	466_4_172	304_34_1	1277_2_67	98_2_5	247_2_506	3074_2_182	3156_2_154	1952_1_24	574_1_55	3174_2_322	105_35_196	3508_2_929	10_2_1	906_2_77	48_2_1	1643_5_984
2860_2_1	217_2_534	578_2_1	595_2_1	1208_2_186	1226_2_1	336_34_75	191_4_31	4401_2_114	114_34_1086	258_1_869	1480_2_115	177_2_1	1895_2_6	24_2_1	5354_2_559	1773_2_159	46_1_1	953_2_1	2191_2_1	978_2_1	1111_2_13	1807_2_1	3134_2_517	523_2_1	1652_2_20	420_2_1	549_2_1	1407_2_150	1671_2_9	816_5_1	1316_2_1423	300_2_1	447_2_1	466_4_188	304_34_1	1277_2_72	98_2_8	247_2_532	3074_2_195	3156_2_125	1952_1_14	574_1_55	3174_2_288	105_35_206	3508_2_974	10_2_1	906_2_69	48_2_1	1643_5_944
2860_2_1	217_2_537	578_2_1	595_2_1	1208_2_192	1226_2_1	336_34_79	191_4_20	4401_2_116	114_34_1105	258_1_867	1480_2_91	177_2_1	1895_2_7	24_2_1	5354_2_552	1773_2_160	46_1_1	953_2_1	2191_2_1	978_2_1	1111_2_12	1807_2_1	3134_2_535	523_2_1	1652_2_13	420_2_1	549_2_1	1407_2_159	1671_2_12	816_5_1	1316_2_1402	300_2_1	447_2_1	466_4_193	304_34_1	1277_2_91	98_2_5	247_2_542	3074_2_169	3156_2_129	1952_1_21	574_1_42	3174_2_299	105_35_219	3508_2_939	10_2_1	906_2_66	48_2_1	1643_5_941
2860_2_1	217_2_554	578_2_1	595_2_1	1208_2_184	1226_2_1	336_34_70	191_4_27	4401_2_118	114_34_1134	258_1_891	1480_2_103	177_2_1	1895_2_10	24_2_1	5354_2_532	1773_2_158	46_1_1	953_2_1	2191_2_1	978_2_1	1111_2_8	1807_2_1	3134_2_535	523_2_1	1652_2_10	420_2_1	549_2_1	1407_2_157	1671_2_11	816_5_1	1316_2_1399	300_2_1	447_2_1	466_4_178	304_34_1	1277_2_106	98_2_6	247_2_538	3074_2_154	3156_2_138	1952_1_26	574_1_42	3174_2_329	105_35_204	3508_2_920	10_2_1	906_2_67	48_2_1	1643_5_912
2860_2_1	217_2_553	578_2_1	595_2_1	1208_2_194	1226_2_1	336_34_79	191_4_28	4401_2_105	114_34_1058	258_1_890	1480_2_116	177_2_1	1895_2_11	24_2_1	5354_2_513	1773_2_182	46_1_1	953_2_1	2191_2_1	978_2_1	1111_2_12	1807_2_1	3134_2_556	523_2_1	1652_2_13	420_2_1	549_2_1	1407_2_164	1671_2_11	816_5_1	1316_2_1332	300_2_1	447_2_1	466_4_203	304_34_1	1277_2_117	98_2_10	247_2_530	3074_2_167	3156_2_144	1952_1_24	574_1_52	3174_2_306	105_35_200	3508_2_911	10_2_1	906_2_67	48_2_1	1643_5_909
2860_2_1	217_2_541	578_2_1	595_2_1	1208_2_191	1226_2_1	336_34_100	191_4_25	4401_2_114	114_34_1021	258_1_914	1480_2_113	177_2_1	1895_2_8	24_2_1	5354_2_499	1773_2_157	46_1_1	953_2_1	2191_2_1	978_2_1	1111_2_8	1807_2_1	3134_2_546	523_2_1	1652_2_13	420_2_1	549_2_1	1407_2_169	1671_2_6	816_5_1	1316_2_1365	300_2_1	447_2_1	466_4_191	304_34_1	1277_2_120	98_2_6	247_2_537	3074_2_146	3156_2_179	1952_1_21	574_1_43	3174_2_307	105_35_212	3508_2_932	10_2_1	906_2_64	48_2_1	1643_5_913
2860_2_1	217_2_535	578_2_1	595_2_1	1208_2_213	1226_2_1	336_34_126	191_4_33	4401_2_109	114_34_966	258_1_859	1480_2_98	177_2_1	1895_2_6	24_2_1	5354_2_468	1773_2_175	46_1_1	953_2_1	2191_2_1	978_2_1	1111_2_9	1807_2_1	3134_2_553	523_2_1	1652_2_10	420_2_1	549_2_1	1407_2_197	1671_2_7	816_5_1	1316_2_1371	300_2_1	447_2_1	466_4_217	304_34_1	1277_2_123	98_2_10	247_2_551	3074_2_161	3156_2_180	1952_1_24	574_1_51	3174_2_299	105_35_215	3508_2_940	10_2_1	906_2_58	48_2_1	1643_5_886
2860_2_1	217_2_539	578_2_1	595_2_1	1208_2_175	1226_2_1	336_34_161	191_4_35	4401_2_110	114_34_893	258_1_847	1480_2_120	177_2_1	1895_2_5	24_2_1	5354_2_500	1773_2_156	46_1_1	953_2_1	2191_2_1	978_2_1	1111_2_7	1807_2_1	3134_2_589	523_2_1	1652_2_11	420_2_1	549_2_1	1407_2_193	1671_2_11	816_5_1	1316_2_1302	300_2_1	447_2_1	466_4_202	304_34_1	1277_2_131	98_2_6	247_2_542	3074_2_169	3156_2_185	1952_1_22	574_1_54	3174_2_284	105_35_196	3508_2_963	10_2_1	906_2_64	48_2_1	1643_5_888
2860_2_1	217_2_531	578_2_1	595_2_1	1208_2_174	1226_2_1	336_34_230	191_4_29	4401_2_119	114_34_845	258_1_887	1480_2_106	177_2_1	1895_2_8	24_2_1	5354_2_508	1773_2_147	46_1_1	953_2_1	2191_2_1	978_2_1	1111_2_7	1807_2_1	3134_2_581	523_2_1	1652_2_13	420_2_1	549_2_1	1407_2_196	1671_2_7	816_5_1	1316_2_1260	300_2_1	447_2_1	466_4_203	304_34_1	1277_2_124	98_2_4	247_2_550	3074_2_147	3156_2_183	1952_1_26	574_1_54	3174_2_297	105_35_180	3508_2_925	10_2_1	906_2_55	48_2_1	1643_5_873
2860_2_1	217_2_529	578_2_1	595_2_1	1208_2_154	1226_2_1	336_34_224	191_4_34	4401_2_120	114_34_795	258_1_861	1480_2_113	177_2_1	1895_2_14	24_2_1	5354_2_515	1773_2_166	46_1_1	953_2_1	2191_2_1	978_2_1	1111_2_6	1807_2_1	3134_2_575	523_2_1	1652_2_7	420_2_1	549_2_1	1407_2_227	1671_2_1	816_5_1	1316_2_1267	300_2_1	447_2_1	466_4_196	304_34_1	1277_2_122	98_2_4	247_2_502	3074_2_149	3156_2_171	1952_1_24	574_1_69	3174_2_300	105_35_166	3508_2_940	10_2_1	906_2_47	48_2_1	1643_5_875
2860_2_1	217_2_542	578_2_1	595_2_1	1208_2_164	1226_2_1	336_34_244	191_4_35	4401_2_133	114_34_786	258_1_815	1480_2_94	177_2_1	1895_2_14	24_2_1	5354_2_532	1773_2_159	46_1_1	953_2_1	2191_2_1	978_2_1	1111_2_9	1807_2_1	3134_2_599	523_2_1	1652_2_12	420_2_1	549_2_1	1407_2_184	1671_2_3	816_5_1	1316_2_1273	300_2_1	447_2_1	466_4_200	304_34_1	1277_2_125	98_2_7	247_2_551	3074_2_180	3156_2_157	1952_1_19	574_1_59	3174_2_286	105_35_179	3508_2_907	10_2_1	906_2_51	48_2_1	1643_5_867
2860_2_1	217_2_563	578_2_1	595_2_1	1208_2_167	1226_2_1	336_34_295	191_4_32	4401_2_128	114_34_762	258_1_828	1480_2_75	177_2_1	1895_2_17	24_2_1	5354_2_529	1773_2_167	46_1_1	953_2_1	2191_2_1	978_2_1	1111_2_17	1807_2_1	3134_2_583	523_2_1	1652_2_19	420_2_1	549_2_1	1407_2_181	1671_2_3	816_5_1	1316_2_1309	300_2_1	447_2_1	466_4_173	304_34_1	1277_2_111	98_2_6	247_2_608	3074_2_162	3156_2_174	1952_1_19	574_1_75	3174_2_307	105_35_158	3508_2_886	10_2_1	906_2_51	48_2_1	1643_5_871
2860_2_1	217_2_574	578_2_1	595_2_1	1208_2_128	1226_2_1	336_34_336	191_4_34	4401_2_133	114_34_772	258_1_814	1480_2_78	177_2_1	1895_2_18	24_2_1	5354_2_555	1773_2_159	46_1_1	953_2_1	2191_2_1	978_2_1	1111_2_16	1807_2_1	3134_2_583	523_2_1	1652_2_16	420_2_1	549_2_1	1407_2_199	1671_2_1	816_5_1	1316_2_1261	300_2_1	447_2_1	466_4_202	304_34_1	1277_2_116	98_2_3	247_2_588	3074_2_189	3156_2_172	1952_1_22	574_1_85	3174_2_317	105_35_158	3508_2_831	10_2_1	906_2_51	48_2_1	1643_5_874
2860_2_1	217_2_584	578_2_1	595_2_1	1208_2_148	1226_2_1	336_34_372	191_4_25	4401_2_135	114_34_827	258_1_814	1480_2_72	177_2_1	1895_2_10	24_2_1	5354_2_561	1773_2_162	46_1_1	953_2_1	2191_2_1	978_2_1	1111_2_13	1807_2_1	3134_2_547	523_2_1	1652_2_19	420_2_1	549_2_1	1407_2_160	2159_2_357	816_5_1	1316_2_1260	300_2_1	447_2_1	466_4_192	304_34_1	1277_2_122	98_2_4	247_2_575	3074_2_213	3156_2_162	1952_1_26	574_1_76	3174_2_337	105_35_157	3508_2_845	10_2_1	906_2_56	48_2_1	1643_5_848
2860_2_1	217_2_614	578_2_1	595_2_1	1208_2_132	1226_2_1	336_34_415	191_4_22	4401_2_131	114_34_843	258_1_827	1480_2_91	177_2_1	1895_2_12	24_2_1	5354_2_538	1773_2_150	46_1_1	953_2_1	2191_2_1	978_2_1	1111_2_18	1807_2_1	3134_2_546	523_2_1	1652_2_28	420_2_1	549_2_1	1407_2_177	2159_2_378	816_5_1	1316_2_1307	300_2_1	447_2_1	466_4_180	304_34_1	1277_2_128	98_2_8	247_2_561	3074_2_168	3156_2_172	1952_1_25	574_1_76	3174_2_370	105_35_180	3508_2_774	10_2_1	906_2_71	48_2_1	1643_5_858
2860_2_1	217_2_572	578_2_1	595_2_1	1208_2_143	1226_2_1	336_34_391	191_4_23	4401_2_131	114_34_892	258_1_796	1480_2_98	177_2_1	1895_2_12	24_2_1	5354_2_519	1773_2_154	46_1_1	953_2_1	2191_2_1	978_2_1	1111_2_16	1807_2_1	3134_2_483	523_2_1	1652_2_18	420_2_1	549_2_1	1407_2_185	2159_2_361	816_5_1	1316_2_1296	300_2_1	447_2_1	466_4_185	304_34_1	1277_2_156	98_2_6	247_2_557	3074_2_179	3156_2_146	1952_1_37	574_1_75	3174_2_367	105_35_209	3508_2_783	10_2_1	906_2_81	48_2_1	1643_5_846
2860_2_1	217_2_515	578_2_1	595_2_1	1208_2_156	1226_2_1	336_34_384	191_4_18	4401_2_128	114_34_920	258_1_835	1480_2_91	177_2_1	1895_2_10	24_2_1	5354_2_540	1773_2_157	46_1_1	953_2_1	2191_2_1	978_2_1	1111_2_17	1807_2_1	3134_2_475	523_2_1	1652_2_24	420_2_1	549_2_1	1407_2_156	2159_2_354	816_5_1	1316_2_1348	300_2_1	447_2_1	466_4_190	304_34_1	1277_2_151	98_2_7	247_2_560	3074_2_199	3156_2_140	1952_1_26	574_1_68	3174_2_366	105_35_253	3508_2_802	10_2_1	906_2_65	48_2_1	1643_5_856
2860_2_1	217_2_569	578_2_1	595_2_1	1208_2_146	1226_2_1	336_34_346	191_4_19	4401_2_148	114_34_958	258_1_821	1480_2_89	177_2_1	1895_2_11	24_2_1	5354_2_519	1773_2_181	46_1_1	953_2_1	2191_2_1	978_2_1	1111_2_17	1807_2_1	3134_2_500	523_2_1	1652_2_23	420_2_1	549_2_1	1407_2_163	2159_2_353	816_5_1	1316_2_1355	300_2_1	447_2_1	466_4_182	304_34_1	1277_2_162	98_2_5	247_2_529	3074_2_185	3156_2_154	1952_1_23	574_1_69	3174_2_375	105_35_272	3508_2_765	10_2_1	906_2_58	48_2_1	1643_5_869
2860_2_1	217_2_573	578_2_1	595_2_1	1208_2_159	1226_2_1	336_34_305	191_4_19	4401_2_163	114_34_1047	258_1_704	1480_2_77	177_2_1	1895_2_17	24_2_1	5354_2_528	1773_2_181	46_1_1	953_2_1	2191_2_1	978_2_1	1111_2_14	1807_2_1	3134_2_496	523_2_1	1652_2_23	420_2_1	549_2_1	1407_2_182	2159_2_327	816_5_1	1316_2_1390	300_2_1	447_2_1	466_4_210	304_34_1	1277_2_173	98_2_3	247_2_543	3074_2_212	3156_2_152	1952_1_20	574_1_71	3174_2_400	105_35_257	3508_2_781	10_2_1	906_2_54	48_2_1	1643_5_849
2860_2_1	217_2_554	578_2_1	595_2_1	1208_2_150	1226_2_1	336_34_282	191_4_22	4401_2_155	114_34_1008	258_1_716	1480_2_85	177_2_1	1895_2_16	24_2_1	5354_2_538	1773_2_160	46_1_1	953_2_1	2191_2_1	978_2_1	1111_2_13	1807_2_1	3134_2_478	523_2_1	1652_2_26	420_2_1	549_2_1	1407_2_172	2159_2_343	816_5_1	1316_2_1419	300_2_1	447_2_1	466_4_217	304_34_1	1277_2_182	98_2_3	247_2_546	3074_2_206	3156_2_133	1952_1_26	574_1_68	3174_2_406	105_35_262	3508_2_788	10_2_1	906_2_51	48_2_1	1643_5_841
2860_2_1	217_2_581	578_2_1	595_2_1	1208_2_121	1226_2_1	336_34_263	191_4_27	4401_2_146	114_34_1021	258_1_710	1480_2_72	177_2_1	1895_2_24	24_2_1	5354_2_517	1773_2_150	46_1_1	953_2_1	2191_2_1	978_2_1	1111_2_21	1807_2_1	3134_2_461	523_2_1	1652_2_21	420_2_1	549_2_1	1407_2_179	2159_2_339	816_5_1	1316_2_1451	300_2_1	447_2_1	466_4_233	304_34_1	1277_2_197	98_2_2	247_2_498	3074_2_176	3156_2_148	1952_1_28	574_1_61	3174_2_431	105_35_249	3508_2_855	10_2_1	906_2_51	48_2_1	1643_5_868
2860_2_1	217_2_607	578_2_1	595_2_1	1208_2_126	1226_2_1	336_34_237	191_4_20	4401_2_147	114_34_1004	258_1_711	1480_2_72	177_2_1	1895_2_26	24_2_1	5354_2_505	1773_2_140	46_1_1	953_2_1	2191_2_1	978_2_1	1111_2_13	1807_2_1	3134_2_460	523_2_1	1652_2_21	420_2_1	549_2_1	1407_2_169	2159_2_365	816_5_1	1316_2_1467	300_2_1	447_2_1	466_4_226	304_34_1	1277_2_206	98_2_5	247_2_501	3074_2_205	3156_2_129	1952_1_31	574_1_56	3174_2_414	105_35_203	3508_2_843	10_2_1	906_2_35	48_2_1	1643_5_887
2860_2_1	217_2_584	578_2_1	595_2_1	1208_2_137	1226_2_1	336_34_223	191_4_25	4401_2_134	114_34_968	258_1_738	1480_2_71	177_2_1	1895_2_26	24_2_1	5354_2_501	1773_2_147	46_1_1	953_2_1	2191_2_1	978_2_1	1111_2_16	1807_2_1	3134_2_454	523_2_1	1652_2_26	420_2_1	549_2_1	1407_2_159	2159_2_398	816_5_1	1316_2_1458	300_2_1	447_2_1	466_4_206	304_34_1	1277_2_214	98_2_4	247_2_504	3074_2_186	3156_2_132	1952_1_33	574_1_35	3174_2_418	105_35_160	3508_2_882	10_2_1	906_2_39	48_2_1	1643_5_928
2860_2_1	217_2_594	578_2_1	595_2_1	1208_2_129	1226_2_1	336_34_192	191_4_18	4401_2_133	114_34_991	258_1_728	1480_2_66	177_2_1	1895_2_30	24_2_1	5354_2_480	1773_2_111	46_1_1	953_2_1	2191_2_1	978_2_1	1111_2_18	1807_2_1	3134_2_473	523_2_1	1652_2_23	420_2_1	549_2_1	1407_2_169	2159_2_420	816_5_1	1316_2_1466	300_2_1	447_2_1	466_4_232	304_34_1	1277_2_221	98_2_3	247_2_473	3074_2_159	3156_2_156	1952_1_34	574_1_35	3174_2_449	105_35_144	3508_2_938	10_2_1	906_2_37	48_2_1	1643_5_941
2860_2_1	217_2_594	578_2_1	595_2_1	1208_2_122	1226_2_1	336_34_163	191_4_23	4401_2_129	114_34_990	258_1_741	1480_2_64	177_2_1	1895_2_30	24_2_1	5354_2_476	1773_2_112	46_1_1	953_2_1	2191_2_1	978_2_1	1111_2_20	1807_2_1	3134_2_480	523_2_1	1652_2_27	420_2_1	549_2_1	1407_2_150	2159_2_415	816_5_1	1316_2_1492	300_2_1	447_2_1	466_4_231	304_34_1	1277_2_199	98_2_3	247_2_485	3074_2_162	3156_2_148	1952_1_27	574_1_29	3174_2_440	105_35_145	3508_2_925	10_2_1	906_2_42	48_2_1	1643_5_950
2860_2_1	217_2_599	578_2_1	595_2_1	1208_2_130	1226_2_1	336_34_148	191_4_18	4401_2_103	114_34_1049	258_1_723	1480_2_68	177_2_1	1895_2_35	24_2_1	5354_2_471	1773_2_123	46_1_1	953_2_1	2191_2_1	978_2_1	1111_2_18	1807_2_1	3134_2_473	523_2_1	1652_2_27	420_2_1	549_2_1	1407_2_134	2159_2_411	816_5_1	1316_2_1543	300_2_1	447_2_1	466_4_243	304_34_1	1277_2_203	98_2_4	247_2_499	3074_2_150	3156_2_116	1952_1_28	574_1_28	3174_2_429	105_35_114	3508_2_950	10_2_1	906_2_51	48_2_1	1643_5_958
2860_2_1	217_2_584	578_2_1	595_2_1	1208_2_123	1226_2_1	336_34_141	191_4_16	4401_2_107	114_34_1065	258_1_750	1480_2_63	177_2_1	1895_2_36	24_2_1	5354_2_486	1773_2_133	46_1_1	953_2_1	2191_2_1	978_2_1	1111_2_17	1807_2_1	523_2_1	1652_2_21	420_2_1	549_2_1	1407_2_139	2159_2_440	816_5_1	1316_2_1582	300_2_1	447_2_1	466_4_236	304_34_1	1277_2_223	3134_2_473	247_2_513	3074_2_148	3156_2_121	1952_1_34	574_1_40	3174_2_435	105_35_98	3508_2_953	10_2_1	906_2_37	48_2_1	1643_5_931	1978_2_1051
2860_2_1	217_2_572	578_2_1	595_2_1	1208_2_134	1226_2_1	336_34_147	191_4_14	4401_2_107	114_34_1113	258_1_681	1480_2_63	177_2_1	1895_2_35	24_2_1	5354_2_498	1773_2_143	46_1_1	953_2_1	2191_2_1	978_2_1	1111_2_16	1807_2_1	523_2_1	1652_2_25	420_2_1	549_2_1	1407_2_162	2159_2_447	816_5_1	1316_2_1601	300_2_1	447_2_1	466_4_214	304_34_1	1277_2_213	3134_2_439	247_2_560	3074_2_173	3156_2_108	1952_1_27	574_1_43	3174_2_442	105_35_90	3508_2_894	10_2_1	906_2_40	48_2_1	1643_5_926	1978_2_1071
2860_2_1	217_2_556	578_2_1	595_2_1	1208_2_130	1226_2_1	336_34_153	191_4_9	4401_2_105	114_34_1122	258_1_649	1480_2_64	177_2_1	1895_2_36	24_2_1	5354_2_532	1773_2_149	46_1_1	953_2_1	2191_2_1	978_2_1	1111_2_25	1807_2_1	523_2_1	1652_2_23	420_2_1	549_2_1	1407_2_151	2159_2_429	816_5_1	1316_2_1578	300_2_1	447_2_1	466_4_214	304_34_1	1277_2_222	3134_2_450	247_2_557	3074_2_164	3156_2_92	1952_1_29	574_1_51	3174_2_446	105_35_92	3508_2_948	10_2_1	906_2_49	48_2_1	1643_5_894	1978_2_1076
2860_2_1	217_2_565	578_2_1	595_2_1	1208_2_125	1226_2_1	336_34_171	191_4_4	4401_2_106	114_34_1091	258_1_645	1480_2_59	177_2_1	1895_2_44	24_2_1	5354_2_546	1773_2_154	46_1_1	953_2_1	2191_2_1	978_2_1	1111_2_33	1807_2_1	523_2_1	1652_2_11	420_2_1	549_2_1	1407_2_164	2159_2_474	816_5_1	1316_2_1579	300_2_1	447_2_1	466_4_241	304_34_1	1277_2_227	3134_2_441	247_2_531	3074_2_203	3156_2_97	1952_1_44	574_1_64	3174_2_444	105_35_99	3508_2_944	10_2_1	906_2_38	48_2_1	1643_5_866	1978_2_1057
2860_2_1	217_2_588	578_2_1	595_2_1	1208_2_129	1226_2_1	336_34_200	191_4_5	4401_2_104	114_34_1119	258_1_595	1480_2_50	177_2_1	1895_2_37	24_2_1	5354_2_518	1773_2_158	46_1_1	953_2_1	2191_2_1	978_2_1	1111_2_19	1807_2_1	523_2_1	1652_2_16	420_2_1	549_2_1	1407_2_159	2159_2_484	816_5_1	1316_2_1568	300_2_1	447_2_1	466_4_231	304_34_1	1277_2_219	3134_2_434	247_2_527	3074_2_191	3156_2_96	1952_1_48	574_1_68	3174_2_442	105_35_126	3508_2_922	10_2_1	906_2_33	48_2_1	1643_5_883	1978_2_1081
2860_2_1	217_2_576	578_2_1	595_2_1	1208_2_116	1226_2_1	336_34_223	191_4_4	4401_2_119	114_34_1131	258_1_617	1480_2_50	177_2_1	1895_2_40	24_2_1	5354_2_563	1773_2_144	46_1_1	953_2_1	2191_2_1	978_2_1	1111_2_23	1807_2_1	523_2_1	1652_2_14	420_2_1	549_2_1	1407_2_146	2159_2_439	816_5_1	1316_2_1577	300_2_1	447_2_1	466_4_202	304_34_1	1277_2_195	3134_2_497	247_2_514	3074_2_178	3156_2_78	1952_1_44	574_1_63	3174_2_422	105_35_134	3508_2_916	10_2_1	906_2_28	48_2_1	1643_5_909	1978_2_1101
2860_2_1	217_2_590	578_2_1	595_2_1	1208_2_127	1226_2_1	336_34_241	191_4_3	4401_2_100	114_34_1143	258_1_650	1480_2_53	177_2_1	1895_2_26	24_2_1	5354_2_537	1773_2_138	46_1_1	953_2_1	2191_2_1	978_2_1	1111_2_26	1807_2_1	523_2_1	1652_2_8	420_2_1	549_2_1	1407_2_137	2159_2_450	816_5_1	1316_2_1540	300_2_1	447_2_1	466_4_199	304_34_1	1277_2_203	3134_2_498	247_2_490	3074_2_170	3156_2_78	1952_1_56	574_1_73	3174_2_438	105_35_134	3508_2_931	10_2_1	906_2_20	48_2_1	1643_5_891	1978_2_1120
2860_2_1	217_2_529	578_2_1	595_2_1	1208_2_125	1226_2_1	336_34_207	191_4_3	4401_2_108	114_34_1176	258_1_630	1480_2_43	177_2_1	1895_2_27	24_2_1	5354_2_564	1773_2_137	46_1_1	953_2_1	2191_2_1	978_2_1	1111_2_26	1807_2_1	523_2_1	1652_2_12	420_2_1	549_2_1	1407_2_139	2159_2_484	816_5_1	1316_2_1578	300_2_1	447_2_1	466_4_202	304_34_1	1277_2_192	3134_2_489	247_2_519	3074_2_152	3156_2_71	1952_1_46	574_1_74	3174_2_464	105_35_135	3508_2_937	10_2_1	906_2_14	48_2_1	1643_5_895	1978_2_1144
2860_2_1	217_2_529	578_2_1	595_2_1	1208_2_111	1226_2_1	336_34_201	191_4_4	4401_2_112	114_34_1234	258_1_586	1480_2_54	177_2_1	1895_2_32	24_2_1	5354_2_559	1773_2_126	46_1_1	953_2_1	2191_2_1	978_2_1	1111_2_26	1807_2_1	523_2_1	1652_2_13	420_2_1	549_2_1	1407_2_129	2159_2_469	816_5_1	1316_2_1605	300_2_1	447_2_1	466_4_164	304_34_1	1277_2_195	3134_2_503	247_2_506	3074_2_137	3156_2_62	1952_1_48	574_1_67	3174_2_447	105_35_149	3508_2_946	10_2_1	906_2_23	48_2_1	1643_5_922	1978_2_1135
2860_2_1	217_2_547	578_2_1	595_2_1	1208_2_135	1226_2_1	336_34_222	4401_2_113	114_34_1327	258_1_578	1480_2_56	177_2_1	1895_2_37	24_2_1	5354_2_529	1773_2_146	46_1_1	953_2_1	2191_2_1	978_2_1	1111_2_29	1807_2_1	523_2_1	1652_2_9	420_2_1	549_2_1	1407_2_125	2159_2_495	816_5_1	1316_2_1548	300_2_1	447_2_1	466_4_197	304_34_1	1277_2_205	3134_2_469	247_2_493	3074_2_138	3156_2_53	1952_1_53	574_1_78	3174_2_478	105_35_142	3508_2_961	10_2_1	906_2_16	48_2_1	1643_5_897	1978_2_1094	1708_2_187
2860_2_1	217_2_575	578_2_1	595_2_1	1208_2_131	1226_2_1	336_34_236	4401_2_104	114_34_1430	258_1_556	1480_2_40	177_2_1	1895_2_26	24_2_1	5354_2_520	1773_2_151	46_1_1	953_2_1	2191_2_1	978_2_1	1111_2_30	1807_2_1	523_2_1	1652_2_10	420_2_1	549_2_1	1407_2_138	2159_2_465	816_5_1	1316_2_1569	300_2_1	447_2_1	466_4_175	304_34_1	1277_2_200	3134_2_433	247_2_511	3074_2_135	3156_2_58	1952_1_40	574_1_62	3174_2_498	105_35_132	3508_2_902	10_2_1	906_2_20	48_2_1	1643_5_907	1978_2_1150	1708_2_180
2860_2_1	217_2_539	578_2_1	595_2_1	1208_2_138	1226_2_1	336_34_243	4401_2_120	114_34_1441	258_1_530	1480_2_51	177_2_1	1895_2_23	24_2_1	5354_2_565	1773_2_129	46_1_1	953_2_1	2191_2_1	978_2_1	1111_2_37	1807_2_1	523_2_1	1652_2_14	420_2_1	549_2_1	1407_2_133	2159_2_415	816_5_1	1316_2_1652	300_2_1	447_2_1	466_4_174	304_34_1	1277_2_206	3134_2_455	247_2_479	3074_2_141	3156_2_41	1952_1_42	574_1_76	3174_2_470	105_35_142	3508_2_897	10_2_1	906_2_19	48_2_1	1643_5_969	1978_2_1171	1708_2_162
2860_2_1	217_2_543	578_2_1	595_2_1	1208_2_157	1226_2_1	336_34_240	4401_2_116	114_34_1537	258_1_545	1480_2_44	177_2_1	1895_2_18	24_2_1	5354_2_510	1773_2_138	46_1_1	953_2_1	2191_2_1	978_2_1	1111_2_31	1807_2_1	523_2_1	1652_2_13	420_2_1	549_2_1	1407_2_144	2159_2_458	816_5_1	1316_2_1676	300_2_1	447_2_1	466_4_170	304_34_1	1277_2_212	3134_2_434	247_2_451	3074_2_143	3156_2_52	1952_1_38	574_1_89	3174_2_446	105_35_144	3508_2_907	10_2_1	906_2_26	48_2_1	1643_5_987	1978_2_1138	1708_2_169
2860_2_1	217_2_501	578_2_1	595_2_1	1208_2_168	1226_2_1	336_34_241	4401_2_127	114_34_1554	258_1_561	1480_2_35	177_2_1	1895_2_17	24_2_1	5354_2_550	1773_2_151	46_1_1	953_2_1	2191_2_1	978_2_1	1111_2_24	1807_2_1	523_2_1	1652_2_20	420_2_1	549_2_1	1407_2_144	2159_2_432	816_5_1	1316_2_1632	300_2_1	447_2_1	466_4_169	304_34_1	1277_2_196	3134_2_405	247_2_502	3074_2_134	3156_2_70	1952_1_46	574_1_79	3174_2_433	105_35_151	3508_2_868	10_2_1	906_2_18	48_2_1	1643_5_983	1978_2_1188	1708_2_172
2860_2_1	217_2_486	578_2_1	595_2_1	1208_2_167	1226_2_1	336_34_246	4401_2_153	114_34_1604	258_1_551	1480_2_36	177_2_1	1895_2_23	24_2_1	5354_2_581	1773_2_161	46_1_1	953_2_1	2191_2_1	978_2_1	1111_2_30	1807_2_1	523_2_1	1652_2_22	420_2_1	549_2_1	1407_2_132	2159_2_411	816_5_1	1316_2_1633	300_2_1	447_2_1	466_4_147	304_34_1	1277_2_207	3134_2_407	247_2_498	3074_2_133	3156_2_45	1952_1_43	574_1_71	3174_2_445	105_35_164	3508_2_830	10_2_1	906_2_18	48_2_1	1643_5_1021	1978_2_1184	1708_2_151
2860_2_1	217_2_484	578_2_1	595_2_1	1208_2_190	1226_2_1	336_34_270	4401_2_143	114_34_1662	258_1_540	1480_2_42	177_2_1	1895_2_27	24_2_1	5354_2_546	1773_2_145	46_1_1	953_2_1	2191_2_1	978_2_1	1111_2_24	1807_2_1	523_2_1	1652_2_18	420_2_1	549_2_1	1407_2_122	2159_2_426	816_5_1	1316_2_1551	300_2_1	447_2_1	466_4_152	304_34_1	1277_2_217	3134_2_386	247_2_516	3074_2_137	3156_2_43	1952_1_43	574_1_82	3174_2_468	105_35_166	3508_2_860	10_2_1	906_2_18	48_2_1	1643_5_1012	1978_2_1159	1708_2_148
2860_2_1	217_2_494	578_2_1	595_2_1	1208_2_194	1226_2_1	336_34_271	4401_2_151	114_34_1735	258_1_515	1480_2_36	177_2_1	1895_2_20	24_2_1	5354_2_540	1773_2_148	46_1_1	953_2_1	2191_2_1	978_2_1	1111_2_14	1807_2_1	523_2_1	1652_2_25	420_2_1	549_2_1	1407_2_140	2159_2_421	816_5_1	1316_2_1546	300_2_1	447_2_1	466_4_179	304_34_1	1277_2_185	3134_2_371	247_2_527	3074_2_136	3156_2_43	1952_1_40	574_1_79	3174_2_434	105_35_168	3508_2_830	10_2_1	906_2_9	48_2_1	1643_5_1035	1978_2_1157	1708_2_158
2860_2_1	217_2_455	578_2_1	595_2_1	1208_2_180	1226_2_1	336_34_263	4401_2_152	114_34_1857	258_1_515	1480_2_40	177_2_1	1895_2_23	24_2_1	5354_2_556	1773_2_147	46_1_1	953_2_1	2191_2_1	978_2_1	1111_2_15	1807_2_1	523_2_1	1652_2_21	420_2_1	549_2_1	1407_2_144	2159_2_405	816_5_1	1316_2_1570	300_2_1	447_2_1	466_4_171	304_34_1	1277_2_201	3134_2_366	247_2_498	3074_2_117	3156_2_39	1952_1_34	574_1_66	3174_2_413	105_35_149	3508_2_799	10_2_1	906_2_6	48_2_1	1643_5_1038	1978_2_1176	1708_2_126
2860_2_1	217_2_484	578_2_1	595_2_1	1208_2_200	1226_2_1	336_34_281	4401_2_135	114_34_1900	258_1_509	1480_2_48	177_2_1	1895_2_23	24_2_1	5354_2_550	1773_2_135	46_1_1	953_2_1	2191_2_1	978_2_1	1111_2_15	1807_2_1	523_2_1	1652_2_22	420_2_1	549_2_1	1407_2_159	2159_2_411	816_5_1	1316_2_1527	300_2_1	447_2_1	466_4_186	304_34_1	1277_2_206	3134_2_359	247_2_486	3074_2_119	3156_2_45	1952_1_46	574_1_72	3174_2_423	105_35_149	3508_2_816	10_2_1	906_2_3	48_2_1	1643_5_1021	1978_2_1137	1708_2_126
2860_2_1	217_2_479	578_2_1	595_2_1	1208_2_194	1226_2_1	336_34_306	4401_2_129	114_34_1894	258_1_464	1480_2_47	177_2_1	1895_2_17	24_2_1	5354_2_572	1773_2_119	46_1_1	953_2_1	2191_2_1	978_2_1	1111_2_17	1807_2_1	523_2_1	1652_2_28	420_2_1	549_2_1	1407_2_175	2159_2_430	816_5_1	1316_2_1490	300_2_1	447_2_1	466_4_186	304_34_1	1277_2_187	3134_2_374	247_2_523	3074_2_121	3156_2_57	1952_1_37	574_1_59	3174_2_454	105_35_137	3508_2_791	10_2_1	906_2_2	48_2_1	1643_5_1047	1978_2_1081	1708_2_126
2860_2_1	217_2_487	578_2_1	595_2_1	1208_2_176	1226_2_1	336_34_294	4401_2_138	114_34_1951	258_1_433	1480_2_39	177_2_1	1895_2_14	24_2_1	5354_2_560	1773_2_110	46_1_1	953_2_1	2191_2_1	978_2_1	1111_2_23	1807_2_1	523_2_1	1652_2_17	420_2_1	549_2_1	1407_2_159	2159_2_400	816_5_1	1316_2_1489	300_2_1	447_2_1	466_4_166	304_34_1	1277_2_211	3134_2_392	247_2_479	3074_2_128	3156_2_51	1952_1_27	574_1_63	3174_2_471	105_35_112	3508_2_704	10_2_1	906_2_2	48_2_1	1643_5_1137	1978_2_1188	1708_2_133
2860_2_1	217_2_454	578_2_1	595_2_1	1208_2_204	1226_2_1	336_34_276	4401_2_147	114_34_1996	258_1_401	1480_2_41	177_2_1	1895_2_19	24_2_1	5354_2_571	1773_2_106	46_1_1	953_2_1	2191_2_1	978_2_1	1111_2_29	1807_2_1	523_2_1	1652_2_11	420_2_1	549_2_1	1407_2_163	2159_2_393	816_5_1	1316_2_1560	300_2_1	447_2_1	466_4_168	304_34_1	1277_2_237	3134_2_387	247_2_470	3074_2_121	3156_2_48	1952_1_26	574_1_67	3174_2_460	105_35_86	3508_2_758	10_2_1	48_2_1	1643_5_1114	1978_2_1189	1708_2_150	285_2_1
2860_2_1	217_2_443	578_2_1	595_2_1	1208_2_188	1226_2_1	336_34_319	4401_2_132	114_34_2038	258_1_367	1480_2_36	177_2_1	1895_2_12	24_2_1	5354_2_560	1773_2_101	46_1_1	953_2_1	2191_2_1	978_2_1	1111_2_15	1807_2_1	523_2_1	1652_2_16	420_2_1	549_2_1	1407_2_176	2159_2_396	816_5_1	1316_2_1502	300_2_1	447_2_1	466_4_189	304_34_1	1277_2_195	3134_2_370	247_2_522	3074_2_111	3156_2_66	1952_1_29	574_1_66	3174_2_446	105_35_63	3508_2_748	10_2_1	48_2_1	1643_5_1123	1978_2_1224	1708_2_150	285_2_1
2860_2_1	217_2_451	578_2_1	595_2_1	1208_2_174	1226_2_1	336_34_365	4401_2_135	114_34_2075	258_1_361	1480_2_36	177_2_1	1895_2_20	24_2_1	5354_2_584	1773_2_106	46_1_1	953_2_1	2191_2_1	978_2_1	1111_2_25	1807_2_1	523_2_1	1652_2_13	420_2_1	549_2_1	1407_2_197	2159_2_367	816_5_1	1316_2_1459	300_2_1	447_2_1	466_4_161	304_34_1	1277_2_180	3134_2_371	247_2_495	3074_2_98	3156_2_50	1952_1_24	574_1_51	3174_2_480	105_35_71	3508_2_694	10_2_1	48_2_1	1643_5_1153	1978_2_1258	1708_2_133	285_2_1
2860_2_1	217_2_478	578_2_1	595_2_1	1208_2_173	1226_2_1	336_34_380	4401_2_146	114_34_2117	258_1_317	1480_2_49	177_2_1	1895_2_23	24_2_1	5354_2_556	1773_2_87	46_1_1	953_2_1	2191_2_1	978_2_1	1111_2_29	1807_2_1	523_2_1	1652_2_20	420_2_1	549_2_1	1407_2_197	2159_2_367	816_5_1	1316_2_1458	300_2_1	447_2_1	466_4_172	304_34_1	1277_2_185	3134_2_370	247_2_499	3074_2_104	3156_2_46	1952_1_15	574_1_57	3174_2_462	105_35_75	3508_2_774	10_2_1	48_2_1	1643_5_1139	1978_2_1183	1708_2_157	285_2_1
2860_2_1	217_2_478	578_2_1	595_2_1	1208_2_177	1226_2_1	336_34_376	4401_2_126	114_34_2131	258_1_313	1480_2_35	177_2_1	1895_2_14	24_2_1	5354_2_530	1773_2_109	46_1_1	953_2_1	2191_2_1	978_2_1	1111_2_20	1807_2_1	523_2_1	1652_2_24	420_2_1	549_2_1	1407_2_215	2159_2_398	816_5_1	1316_2_1490	300_2_1	447_2_1	466_4_175	304_34_1	1277_2_178	3134_2_367	247_2_514	3074_2_89	3156_2_44	1952_1_13	574_1_57	3174_2_497	105_35_81	3508_2_752	10_2_1	48_2_1	1643_5_1117	1978_2_1158	1708_2_158	285_2_1
2860_2_1	217_2_478	578_2_1	595_2_1	1208_2_160	1226_2_1	336_34_380	4401_2_123	114_34_2173	258_1_333	1480_2_39	177_2_1	1895_2_13	24_2_1	5354_2_568	1773_2_96	46_1_1	953_2_1	2191_2_1	978_2_1	1111_2_15	1807_2_1	523_2_1	1652_2_16	420_2_1	549_2_1	1407_2_228	2159_2_386	816_5_1	1316_2_1501	300_2_1	447_2_1	466_4_171	304_34_1	1277_2_165	3134_2_356	247_2_485	3074_2_82	3156_2_26	1952_1_9	574_1_52	3174_2_543	105_35_91	3508_2_730	10_2_1	48_2_1	1643_5_1107	1978_2_1136	1708_2_159	285_2_1
2860_2_1	217_2_466	578_2_1	595_2_1	1208_2_150	1226_2_1	336_34_366	4401_2_140	114_34_2182	258_1_349	1480_2_55	177_2_1	1895_2_21	24_2_1	5354_2_583	1773_2_99	46_1_1	953_2_1	2191_2_1	978_2_1	1111_2_16	1807_2_1	523_2_1	1652_2_13	420_2_1	549_2_1	1407_2_227	2159_2_352	816_5_1	1316_2_1492	300_2_1	447_2_1	466_4_196	304_34_1	1277_2_194	3134_2_365	247_2_477	3074_2_76	3156_2_35	1952_1_6	574_1_62	3174_2_558	105_35_87	3508_2_746	10_2_1	48_2_1	1643_5_1059	1978_2_1108	1708_2_172	285_2_1
2860_2_1	217_2_471	578_2_1	595_2_1	1208_2_156	1226_2_1	336_34_389	4401_2_127	114_34_2244	258_1_333	1480_2_52	177_2_1	1895_2_16	24_2_1	5354_2_564	1773_2_106	46_1_1	953_2_1	2191_2_1	978_2_1	1111_2_15	1807_2_1	523_2_1	1652_2_21	420_2_1	549_2_1	1407_2_256	2159_2_391	816_5_1	1316_2_1515	300_2_1	447_2_1	466_4_186	304_34_1	1277_2_193	3134_2_358	247_2_518	3074_2_52	3156_2_33	1952_1_1	574_1_57	3174_2_563	105_35_100	3508_2_692	10_2_1	48_2_1	1643_5_1003	1978_2_1128	1708_2_165	285_2_1
2860_2_1	217_2_492	578_2_1	595_2_1	1208_2_140	1226_2_1	336_34_413	4401_2_118	114_34_2251	258_1_340	1480_2_60	177_2_1	1895_2_22	24_2_1	5354_2_558	1773_2_112	46_1_1	953_2_1	2191_2_1	978_2_1	1111_2_13	1807_2_1	523_2_1	1652_2_19	420_2_1	549_2_1	1407_2_241	2159_2_410	816_5_1	1316_2_1516	300_2_1	447_2_1	466_4_190	304_34_1	1277_2_209	3134_2_410	247_2_505	3074_2_49	3156_2_28	1952_1_2	574_1_55	3174_2_576	105_35_112	3508_2_657	10_2_1	48_2_1	1643_5_1021	1978_2_1084	1708_2_185	285_2_1
2860_2_1	217_2_478	578_2_1	595_2_1	1208_2_141	1226_2_1	336_34_390	4401_2_147	114_34_2233	258_1_330	1480_2_80	177_2_1	1895_2_15	24_2_1	5354_2_563	1773_2_90	46_1_1	953_2_1	2191_2_1	978_2_1	1111_2_16	1807_2_1	523_2_1	1652_2_21	420_2_1	549_2_1	1407_2_226	2159_2_368	816_5_1	1316_2_1554	300_2_1	447_2_1	466_4_175	304_34_1	1277_2_229	3134_2_433	247_2_484	3074_2_57	3156_2_33	1952_1_2	574_1_63	3174_2_592	105_35_100	3508_2_668	10_2_1	48_2_1	1643_5_1051	1978_2_1059	1708_2_192	285_2_1
2860_2_1	217_2_497	578_2_1	595_2_1	1208_2_150	1226_2_1	336_34_332	4401_2_143	114_34_2222	258_1_324	1480_2_51	177_2_1	1895_2_15	24_2_1	5354_2_560	1773_2_109	46_1_1	953_2_1	2191_2_1	978_2_1	1111_2_21	1807_2_1	523_2_1	1652_2_27	420_2_1	549_2_1	1407_2_257	2159_2_414	816_5_1	1316_2_1640	300_2_1	447_2_1	466_4_165	304_34_1	1277_2_214	3134_2_431	247_2_526	3074_2_43	3156_2_49	1952_1_3	574_1_51	3174_2_561	105_35_95	3508_2_652	10_2_1	48_2_1	1643_5_1005	1978_2_1072	1708_2_174	285_2_1
2860_2_1	217_2_479	578_2_1	595_2_1	1208_2_138	1226_2_1	336_34_293	4401_2_143	114_34_2194	258_1_297	1480_2_51	177_2_1	1895_2_6	24_2_1	5354_2_583	1773_2_122	46_1_1	953_2_1	2191_2_1	978_2_1	1111_2_20	1807_2_1	523_2_1	1652_2_26	420_2_1	549_2_1	1407_2_248	2159_2_379	816_5_1	1316_2_1684	300_2_1	447_2_1	466_4_160	304_34_1	1277_2_193	3134_2_512	247_2_527	3074_2_43	3156_2_50	1952_1_3	574_1_49	3174_2_583	105_35_106	3508_2_632	10_2_1	48_2_1	1643_5_980	1978_2_1103	1708_2_188	285_2_1
2860_2_1	217_2_513	578_2_1	595_2_1	1208_2_114	1226_2_1	336_34_255	4401_2_153	114_34_2162	258_1_311	1480_2_62	177_2_1	1895_2_6	24_2_1	5354_2_584	1773_2_112	46_1_1	953_2_1	2191_2_1	978_2_1	1111_2_33	1807_2_1	523_2_1	1652_2_32	420_2_1	549_2_1	1407_2_240	2159_2_376	816_5_1	1316_2_1621	300_2_1	447_2_1	466_4_174	304_34_1	1277_2_210	3134_2_508	247_2_541	3074_2_51	3156_2_53	1952_1_5	574_1_46	3174_2_620	105_35_114	3508_2_597	10_2_1	48_2_1	1643_5_1013	1978_2_1030	1708_2_218	285_2_1
2860_2_1	217_2_514	578_2_1	595_2_1	1208_2_107	1226_2_1	336_34_242	4401_2_141	114_34_2119	258_1_318	1480_2_64	177_2_1	1895_2_2	24_2_1	5354_2_569	1773_2_128	46_1_1	953_2_1	2191_2_1	978_2_1	1111_2_32	1807_2_1	523_2_1	1652_2_25	420_2_1	549_2_1	1407_2_257	2159_2_384	816_5_1	1316_2_1637	300_2_1	447_2_1	466_4_167	304_34_1	1277_2_183	3134_2_498	247_2_537	3074_2_43	3156_2_58	1952_1_7	574_1_40	3174_2_646	105_35_113	3508_2_615	10_2_1	48_2_1	1643_5_954	1978_2_1043	1708_2_190	285_2_1
2860_2_1	217_2_486	578_2_1	595_2_1	1208_2_107	1226_2_1	336_34_213	4401_2_122	114_34_2040	258_1_276	1480_2_67	177_2_1	1895_2_4	24_2_1	5354_2_612	1773_2_146	46_1_1	953_2_1	2191_2_1	978_2_1	1111_2_31	1807_2_1	523_2_1	1652_2_11	420_2_1	549_2_1	1407_2_234	2159_2_386	816_5_1	1316_2_1681	300_2_1	447_2_1	466_4_151	304_34_1	1277_2_204	3134_2_534	247_2_513	3074_2_56	3156_2_60	1952_1_4	574_1_38	3174_2_669	105_35_137	3508_2_614	10_2_1	48_2_1	1643_5_969	1978_2_983	1708_2_201	285_2_1
2860_2_1	217_2_456	578_2_1	595_2_1	1208_2_122	1226_2_1	336_34_205	4401_2_128	114_34_1952	258_1_240	1480_2_59	177_2_1	1895_2_4	24_2_1	5354_2_606	1773_2_151	46_1_1	953_2_1	2191_2_1	978_2_1	1111_2_45	1807_2_1	523_2_1	1652_2_14	420_2_1	549_2_1	1407_2_224	2159_2_373	816_5_1	1316_2_1697	300_2_1	447_2_1	466_4_171	304_34_1	1277_2_210	3134_2_568	247_2_538	3074_2_62	3156_2_67	1952_1_3	574_1_32	3174_2_657	105_35_132	3508_2_604	10_2_1	48_2_1	1643_5_953	1978_2_988	1708_2_213	285_2_1
2860_2_1	217_2_438	578_2_1	595_2_1	1208_2_111	1226_2_1	336_34_184	4401_2_112	114_34_1960	258_1_237	1480_2_56	177_2_1	1895_2_2	24_2_1	5354_2_572	1773_2_140	46_1_1	953_2_1	2191_2_1	978_2_1	1111_2_66	1807_2_1	523_2_1	1652_2_21	420_2_1	549_2_1	1407_2_214	2159_2_392	816_5_1	1316_2_1722	300_2_1	447_2_1	466_4_173	304_34_1	1277_2_202	3134_2_569	247_2_510	3074_2_50	3156_2_62	1952_1_6	574_1_26	3174_2_674	105_35_141	3508_2_600	10_2_1	48_2_1	1643_5_912	1978_2_1007	1708_2_208	285_2_1
2860_2_1	217_2_378	578_2_1	595_2_1	1208_2_107	1226_2_1	336_34_188	4401_2_112	114_34_1916	258_1_277	1480_2_57	177_2_1	24_2_1	5354_2_568	1773_2_164	46_1_1	953_2_1	2191_2_1	978_2_1	1111_2_54	1807_2_1	523_2_1	1652_2_17	420_2_1	549_2_1	1407_2_233	2159_2_398	816_5_1	1316_2_1717	300_2_1	447_2_1	466_4_171	304_34_1	1277_2_188	3134_2_621	247_2_449	3074_2_53	3156_2_60	1952_1_6	574_1_19	3174_2_670	105_35_169	3508_2_561	10_2_1	1643_5_903	1978_2_1008	1708_2_209	285_2_1	5188_2_337	969_34_626
2860_2_1	217_2_393	578_2_1	595_2_1	1208_2_115	1226_2_1	336_34_185	4401_2_125	114_34_1851	258_1_239	1480_2_48	177_2_1	24_2_1	5354_2_539	1773_2_138	46_1_1	953_2_1	2191_2_1	978_2_1	1111_2_62	1807_2_1	523_2_1	1652_2_14	420_2_1	549_2_1	1407_2_229	2159_2_361	816_5_1	1316_2_1658	300_2_1	447_2_1	466_4_172	304_34_1	1277_2_188	3134_2_659	247_2_499	3074_2_57	3156_2_58	1952_1_7	574_1_26	3174_2_679	105_35_182	3508_2_556	10_2_1	1643_5_902	1978_2_981	1708_2_198	285_2_1	5188_2_401	969_34_711
2860_2_1	217_2_390	578_2_1	595_2_1	1208_2_104	1226_2_1	336_34_185	4401_2_118	114_34_1823	258_1_229	1480_2_40	177_2_1	24_2_1	5354_2_490	1773_2_146	46_1_1	953_2_1	2191_2_1	978_2_1	1111_2_62	1807_2_1	523_2_1	1652_2_10	420_2_1	549_2_1	1407_2_232	2159_2_384	816_5_1	1316_2_1695	300_2_1	447_2_1	466_4_188	304_34_1	1277_2_170	3134_2_654	247_2_494	3074_2_66	3156_2_59	1952_1_6	574_1_22	3174_2_695	105_35_199	3508_2_547	10_2_1	1643_5_856	1978_2_998	1708_2_192	285_2_1	5188_2_465	969_34_728
2860_2_1	217_2_393	578_2_1	595_2_1	1208_2_106	1226_2_1	336_34_194	4401_2_117	114_34_1735	258_1_221	1480_2_36	177_2_1	24_2_1	5354_2_498	1773_2_162	46_1_1	953_2_1	2191_2_1	978_2_1	1111_2_51	1807_2_1	523_2_1	1652_2_5	420_2_1	549_2_1	1407_2_225	2159_2_333	816_5_1	1316_2_1681	300_2_1	447_2_1	466_4_156	304_34_1	1277_2_180	3134_2_678	247_2_465	3074_2_63	3156_2_60	1952_1_6	574_1_13	3174_2_690	105_35_217	3508_2_622	10_2_1	1643_5_878	1978_2_980	1708_2_205	285_2_1	5188_2_513	969_34_746
2860_2_1	217_2_363	578_2_1	595_2_1	1208_2_107	1226_2_1	336_34_191	4401_2_111	114_34_1675	258_1_216	1480_2_43	177_2_1	24_2_1	5354_2_457	1773_2_151	46_1_1	953_2_1	2191_2_1	978_2_1	1111_2_55	1807_2_1	523_2_1	1652_2_10	420_2_1	549_2_1	1407_2_217	2159_2_335	816_5_1	1316_2_1628	300_2_1	447_2_1	466_4_167	304_34_1	1277_2_179	3134_2_711	247_2_513	3074_2_73	3156_2_65	1952_1_10	574_1_13	3174_2_672	105_35_210	3508_2_615	10_2_1	1643_5_876	1978_2_1020	1708_2_177	285_2_1	5188_2_582	969_34_832
2860_2_1	217_2_336	578_2_1	595_2_1	1208_2_123	1226_2_1	336_34_212	4401_2_95	114_34_1578	258_1_199	1480_2_41	177_2_1	24_2_1	5354_2_425	1773_2_168	46_1_1	953_2_1	2191_2_1	978_2_1	1111_2_46	1807_2_1	523_2_1	1652_2_7	420_2_1	549_2_1	1407_2_224	2159_2_351	816_5_1	1316_2_1620	300_2_1	447_2_1	466_4_164	304_34_1	1277_2_160	3134_2_683	247_2_528	3074_2_72	3156_2_72	1952_1_16	574_1_13	3174_2_716	105_35_257	3508_2_608	10_2_1	1643_5_829	1978_2_1057	1708_2_165	285_2_1	5188_2_649	969_34_865
2860_2_1	217_2_338	578_2_1	595_2_1	1208_2_126	1226_2_1	336_34_192	4401_2_94	114_34_1501	258_1_172	1480_2_35	177_2_1	24_2_1	5354_2_431	1773_2_181	46_1_1	953_2_1	2191_2_1	978_2_1	1111_2_35	1807_2_1	523_2_1	1652_2_4	420_2_1	549_2_1	1407_2_207	2159_2_335	816_5_1	1316_2_1666	300_2_1	447_2_1	466_4_189	304_34_1	1277_2_156	3134_2_689	247_2_507	3074_2_81	3156_2_75	1952_1_8	574_1_10	3174_2_674	105_35_254	3508_2_654	10_2_1	1643_5_856	1978_2_1045	1708_2_180	285_2_1	5188_2_706	969_34_913
2860_2_1	217_2_321	578_2_1	595_2_1	1208_2_125	1226_2_1	336_34_198	4401_2_104	114_34_1497	258_1_170	1480_2_38	177_2_1	24_2_1	5354_2_399	1773_2_172	46_1_1	953_2_1	2191_2_1	978_2_1	1111_2_43	1807_2_1	523_2_1	1652_2_5	420_2_1	549_2_1	1407_2_236	2159_2_364	816_5_1	1316_2_1696	300_2_1	447_2_1	466_4_186	304_34_1	1277_2_147	3134_2_695	247_2_486	3074_2_77	3156_2_75	1952_1_11	574_1_12	3174_2_615	105_35_259	3508_2_646	10_2_1	1643_5_863	1978_2_1071	1708_2_170	285_2_1	5188_2_785	969_34_894
2860_2_1	217_2_316	578_2_1	595_2_1	1208_2_117	1226_2_1	336_34_170	4401_2_94	114_34_1526	258_1_165	1480_2_33	177_2_1	24_2_1	5354_2_374	1773_2_180	46_1_1	953_2_1	2191_2_1	978_2_1	1111_2_45	1807_2_1	523_2_1	1652_2_2	420_2_1	549_2_1	1407_2_259	2159_2_377	816_5_1	1316_2_1684	300_2_1	447_2_1	466_4_180	304_34_1	1277_2_154	3134_2_698	247_2_505	3074_2_89	3156_2_85	1952_1_10	574_1_11	3174_2_608	105_35_253	3508_2_680	10_2_1	1643_5_863	1978_2_1048	1708_2_159	285_2_1	5188_2_843	969_34_863
2860_2_1	217_2_271	578_2_1	595_2_1	1208_2_117	1226_2_1	336_34_152	4401_2_95	114_34_1526	258_1_139	1480_2_29	177_2_1	24_2_1	5354_2_381	1773_2_191	46_1_1	953_2_1	2191_2_1	978_2_1	1111_2_41	1807_2_1	523_2_1	1652_2_2	420_2_1	549_2_1	1407_2_272	2159_2_357	816_5_1	1316_2_1652	300_2_1	447_2_1	466_4_196	304_34_1	1277_2_151	3134_2_738	247_2_459	3074_2_104	3156_2_77	1952_1_4	574_1_8	3174_2_602	105_35_255	3508_2_679	10_2_1	1643_5_891	1978_2_1089	1708_2_185	285_2_1	5188_2_880	969_34_825
2860_2_1	217_2_281	578_2_1	595_2_1	1208_2_105	1226_2_1	336_34_140	4401_2_100	114_34_1611	258_1_148	1480_2_23	177_2_1	24_2_1	5354_2_358	1773_2_161	46_1_1	953_2_1	2191_2_1	978_2_1	1111_2_54	1807_2_1	523_2_1	420_2_1	549_2_1	1407_2_298	2159_2_336	816_5_1	1316_2_1638	300_2_1	447_2_1	466_4_198	304_34_1	1277_2_144	3134_2_750	247_2_469	3074_2_99	3156_2_63	1952_1_6	574_1_9	3174_2_617	105_35_256	3508_2_692	10_2_1	1643_5_929	1978_2_1084	1708_2_166	285_2_1	5188_2_883	969_34_762	414_2_78
2860_2_1	217_2_259	578_2_1	595_2_1	1208_2_102	1226_2_1	336_34_113	4401_2_90	114_34_1626	258_1_153	1480_2_16	177_2_1	24_2_1	5354_2_311	1773_2_145	46_1_1	953_2_1	2191_2_1	978_2_1	1111_2_45	1807_2_1	523_2_1	420_2_1	549_2_1	1407_2_313	2159_2_358	816_5_1	1316_2_1691	300_2_1	447_2_1	466_4_195	304_34_1	1277_2_159	3134_2_742	247_2_462	3074_2_99	3156_2_68	1952_1_2	574_1_7	3174_2_666	105_35_296	3508_2_720	10_2_1	1643_5_917	1978_2_1038	1708_2_157	285_2_1	5188_2_942	969_34_712	414_2_92
2860_2_1	217_2_262	578_2_1	595_2_1	1208_2_92	1226_2_1	336_34_116	4401_2_106	114_34_1549	258_1_140	1480_2_18	177_2_1	24_2_1	5354_2_324	1773_2_167	46_1_1	953_2_1	2191_2_1	978_2_1	1111_2_46	1807_2_1	523_2_1	420_2_1	549_2_1	1407_2_290	2159_2_373	816_5_1	1316_2_1813	300_2_1	447_2_1	466_4_181	304_34_1	1277_2_159	3134_2_745	247_2_465	3074_2_110	3156_2_71	1952_1_2	574_1_10	3174_2_664	105_35_309	3508_2_726	10_2_1	1643_5_956	1978_2_995	1708_2_165	285_2_1	5188_2_959	969_34_596	414_2_92
2860_2_1	217_2_267	578_2_1	595_2_1	1208_2_90	1226_2_1	336_34_123	4401_2_119	114_34_1469	258_1_163	1480_2_20	177_2_1	24_2_1	5354_2_341	1773_2_144	46_1_1	953_2_1	2191_2_1	978_2_1	1111_2_46	1807_2_1	523_2_1	420_2_1	549_2_1	1407_2_320	2159_2_363	816_5_1	1316_2_1774	300_2_1	447_2_1	466_4_181	304_34_1	1277_2_162	3134_2_743	247_2_487	3074_2_101	3156_2_59	1952_1_4	574_1_15	3174_2_663	105_35_315	3508_2_712	10_2_1	1643_5_977	1978_2_1021	1708_2_162	285_2_1	5188_2_981	969_34_535	414_2_88
2860_2_1	217_2_277	578_2_1	595_2_1	1208_2_86	1226_2_1	336_34_146	4401_2_122	114_34_1433	258_1_163	1480_2_25	177_2_1	24_2_1	5354_2_344	1773_2_107	46_1_1	953_2_1	2191_2_1	978_2_1	1111_2_36	1807_2_1	523_2_1	420_2_1	549_2_1	1407_2_335	2159_2_338	816_5_1	1316_2_1803	300_2_1	447_2_1	466_4_171	304_34_1	1277_2_165	3134_2_727	247_2_494	3074_2_81	3156_2_59	1952_1_1	574_1_16	3174_2_693	105_35_324	3508_2_766	10_2_1	1643_5_973	1978_2_995	1708_2_154	285_2_1	5188_2_1018	969_34_490	414_2_111
2860_2_1	217_2_267	578_2_1	595_2_1	1208_2_82	1226_2_1	336_34_148	4401_2_136	114_34_1328	258_1_168	1480_2_24	177_2_1	24_2_1	5354_2_379	1773_2_129	953_2_1	2191_2_1	978_2_1	1111_2_26	1807_2_1	523_2_1	420_2_1	549_2_1	1407_2_335	2159_2_329	816_5_1	1316_2_1810	300_2_1	447_2_1	466_4_156	304_34_1	1277_2_185	3134_2_701	247_2_485	3074_2_80	3156_2_71	574_1_21	3174_2_693	105_35_339	3508_2_753	10_2_1	1643_5_986	1978_2_995	1708_2_167	285_2_1	5188_2_1039	969_34_485	414_2_123	1666_2_1	2376_2_1
2860_2_1	217_2_263	578_2_1	595_2_1	1208_2_81	1226_2_1	336_34_142	4401_2_144	114_34_1231	258_1_161	1480_2_23	177_2_1	24_2_1	5354_2_440	1773_2_118	953_2_1	2191_2_1	978_2_1	1111_2_27	1807_2_1	523_2_1	420_2_1	549_2_1	1407_2_345	2159_2_337	816_5_1	1316_2_1809	300_2_1	447_2_1	466_4_177	304_34_1	1277_2_208	3134_2_690	247_2_505	3074_2_85	3156_2_64	574_1_13	3174_2_693	105_35_341	3508_2_714	10_2_1	1643_5_981	1978_2_1039	1708_2_168	285_2_1	5188_2_1054	969_34_534	414_2_118	1666_2_1	2376_2_1
2860_2_1	217_2_249	578_2_1	595_2_1	1208_2_87	1226_2_1	336_34_156	4401_2_129	114_34_1123	258_1_163	1480_2_23	177_2_1	24_2_1	5354_2_488	1773_2_133	953_2_1	2191_2_1	978_2_1	1111_2_28	1807_2_1	523_2_1	420_2_1	549_2_1	1407_2_318	2159_2_384	816_5_1	1316_2_1797	300_2_1	447_2_1	466_4_173	304_34_1	1277_2_201	3134_2_673	247_2_500	3074_2_69	3156_2_53	574_1_13	3174_2_705	105_35_357	3508_2_679	10_2_1	1643_5_995	1978_2_1060	1708_2_183	285_2_1	5188_2_1059	969_34_539	414_2_138	1666_2_1	2376_2_1
2860_2_1	217_2_262	578_2_1	595_2_1	1208_2_121	1226_2_1	336_34_140	4401_2_159	114_34_1007	258_1_176	1480_2_19	177_2_1	24_2_1	5354_2_551	1773_2_150	953_2_1	2191_2_1	978_2_1	1111_2_22	1807_2_1	523_2_1	420_2_1	549_2_1	1407_2_316	2159_2_373	816_5_1	1316_2_1799	300_2_1	447_2_1	466_4_170	304_34_1	1277_2_205	3134_2_666	247_2_471	3074_2_61	3156_2_50	574_1_17	3174_2_733	105_35_374	3508_2_668	10_2_1	1643_5_1001	1978_2_1001	1708_2_195	285_2_1	5188_2_1072	969_34_525	414_2_154	1666_2_1	2376_2_1
2860_2_1	217_2_287	578_2_1	595_2_1	1208_2_136	1226_2_1	336_34_128	4401_2_140	114_34_940	258_1_170	1480_2_23	177_2_1	24_2_1	5354_2_594	1773_2_143	953_2_1	2191_2_1	978_2_1	1111_2_32	1807_2_1	523_2_1	420_2_1	549_2_1	1407_2_321	2159_2_399	816_5_1	1316_2_1778	300_2_1	447_2_1	466_4_166	304_34_1	1277_2_211	3134_2_643	247_2_522	3074_2_55	3156_2_32	574_1_18	3174_2_665	105_35_356	3508_2_706	10_2_1	1643_5_988	1978_2_1052	1708_2_193	285_2_1	5188_2_1071	969_34_542	414_2_137	1666_2_1	2376_2_1
2860_2_1	217_2_304	578_2_1	595_2_1	1208_2_162	1226_2_1	336_34_115	4401_2_111	114_34_873	258_1_162	1480_2_23	177_2_1	24_2_1	5354_2_654	1773_2_147	953_2_1	2191_2_1	978_2_1	1111_2_32	1807_2_1	523_2_1	420_2_1	549_2_1	1407_2_286	2159_2_407	816_5_1	1316_2_1813	300_2_1	447_2_1	466_4_178	304_34_1	1277_2_195	3134_2_631	247_2_496	3074_2_59	3156_2_32	574_1_19	3174_2_700	105_35_345	3508_2_696	10_2_1	1643_5_1033	1978_2_1045	1708_2_187	285_2_1	5188_2_1080	969_34_509	414_2_140	1666_2_1	2376_2_1
2860_2_1	217_2_331	578_2_1	595_2_1	1208_2_183	1226_2_1	336_34_125	4401_2_104	114_34_902	258_1_179	1480_2_22	177_2_1	24_2_1	5354_2_681	1773_2_167	953_2_1	2191_2_1	978_2_1	1111_2_24	1807_2_1	523_2_1	420_2_1	549_2_1	1407_2_302	2159_2_399	816_5_1	1316_2_1746	300_2_1	447_2_1	466_4_178	304_34_1	1277_2_186	3134_2_632	247_2_515	3074_2_62	3156_2_28	574_1_12	3174_2_700	105_35_313	3508_2_667	10_2_1	1643_5_1054	1978_2_1015	1708_2_207	285_2_1	5188_2_1062	969_34_506	414_2_174	1666_2_1	2376_2_1
2860_2_1	217_2_363	578_2_1	595_2_1	1208_2_220	1226_2_1	336_34_119	4401_2_92	114_34_958	258_1_183	1480_2_14	177_2_1	24_2_1	5354_2_747	1773_2_148	953_2_1	2191_2_1	978_2_1	1111_2_19	1807_2_1	523_2_1	420_2_1	549_2_1	1407_2_301	2159_2_422	816_5_1	1316_2_1782	300_2_1	447_2_1	466_4_175	304_34_1	1277_2_186	3134_2_641	247_2_506	3074_2_59	3156_2_21	574_1_15	3174_2_673	105_35_242	3508_2_661	10_2_1	1643_5_1034	1978_2_1056	1708_2_192	285_2_1	5188_2_1020	969_34_495	414_2_166	1666_2_1	2376_2_1
2860_2_1	217_2_380	578_2_1	595_2_1	1208_2_235	1226_2_1	336_34_96	4401_2_102	114_34_977	258_1_140	1480_2_14	177_2_1	24_2_1	5354_2_777	1773_2_160	953_2_1	2191_2_1	978_2_1	1111_2_15	1807_2_1	523_2_1	420_2_1	549_2_1	1407_2_264	2159_2_457	816_5_1	1316_2_1752	300_2_1	447_2_1	466_4_186	304_34_1	1277_2_189	3134_2_627	247_2_507	3074_2_61	3156_2_16	574_1_8	3174_2_707	105_35_206	3508_2_687	10_2_1	1643_5_1047	1978_2_1088	1708_2_211	285_2_1	5188_2_1016	969_34_470	414_2_173	1666_2_1	2376_2_1
2860_2_1	217_2_392	578_2_1	595_2_1	1208_2_230	1226_2_1	336_34_82	4401_2_76	114_34_979	258_1_159	1480_2_14	177_2_1	24_2_1	5354_2_804	1773_2_158	953_2_1	2191_2_1	978_2_1	1111_2_13	1807_2_1	523_2_1	420_2_1	549_2_1	1407_2_287	2159_2_443	816_5_1	1316_2_1716	300_2_1	447_2_1	466_4_190	304_34_1	1277_2_195	3134_2_615	247_2_552	3074_2_62	3156_2_20	574_1_5	3174_2_697	105_35_170	3508_2_698	10_2_1	1643_5_1019	1978_2_1096	1708_2_236	285_2_1	5188_2_985	969_34_481	414_2_181	1666_2_1	2376_2_1
2860_2_1	217_2_394	578_2_1	595_2_1	1208_2_228	1226_2_1	336_34_74	4401_2_84	114_34_991	258_1_145	1480_2_12	177_2_1	24_2_1	5354_2_862	1773_2_164	953_2_1	2191_2_1	978_2_1	1111_2_15	1807_2_1	523_2_1	420_2_1	549_2_1	1407_2_273	2159_2_455	816_5_1	1316_2_1727	300_2_1	447_2_1	466_4_196	304_34_1	1277_2_179	3134_2_585	247_2_574	3074_2_65	3156_2_30	574_1_5	3174_2_667	105_35_122	3508_2_721	10_2_1	1643_5_1001	1978_2_1088	1708_2_233	285_2_1	5188_2_1003	969_34_511	414_2_173	1666_2_1	2376_2_1
2860_2_1	217_2_387	578_2_1	595_2_1	1208_2_237	1226_2_1	336_34_75	4401_2_91	114_34_985	258_1_143	1480_2_14	177_2_1	24_2_1	5354_2_844	1773_2_162	953_2_1	2191_2_1	978_2_1	1111_2_18	1807_2_1	523_2_1	420_2_1	549_2_1	1407_2_237	2159_2_439	816_5_1	1316_2_1713	300_2_1	447_2_1	466_4_195	304_34_1	1277_2_186	3134_2_547	247_2_561	3074_2_67	3156_2_35	574_1_4	3174_2_659	105_35_87	3508_2_731	10_2_1	1643_5_1016	1978_2_1140	1708_2_272	285_2_1	5188_2_1015	969_34_547	414_2_185	1666_2_1	2376_2_1
2860_2_1	217_2_378	578_2_1	595_2_1	1208_2_241	1226_2_1	336_34_80	4401_2_81	114_34_1026	258_1_151	1480_2_16	177_2_1	24_2_1	5354_2_831	1773_2_175	953_2_1	2191_2_1	978_2_1	1111_2_21	1807_2_1	523_2_1	420_2_1	549_2_1	1407_2_250	2159_2_453	816_5_1	1316_2_1697	300_2_1	447_2_1	466_4_206	304_34_1	1277_2_181	3134_2_554	247_2_546	3074_2_83	3156_2_41	574_1_2	3174_2_659	105_35_64	3508_2_687	10_2_1	1643_5_998	1978_2_1174	1708_2_259	285_2_1	5188_2_980	969_34_590	414_2_193	1666_2_1	2376_2_1
2860_2_1	217_2_399	578_2_1	595_2_1	1208_2_207	1226_2_1	336_34_78	4401_2_72	114_34_986	258_1_156	1480_2_11	177_2_1	24_2_1	5354_2_847	1773_2_183	953_2_1	2191_2_1	978_2_1	1111_2_33	1807_2_1	523_2_1	420_2_1	549_2_1	1407_2_225	2159_2_455	816_5_1	1316_2_1691	300_2_1	447_2_1	466_4_186	304_34_1	1277_2_182	3134_2_554	247_2_560	3074_2_101	3156_2_50	574_1_1	3174_2_642	105_35_47	3508_2_715	10_2_1	1643_5_971	1978_2_1202	1708_2_267	285_2_1	5188_2_961	969_34_606	414_2_189	1666_2_1	2376_2_1
2860_2_1	217_2_395	578_2_1	595_2_1	1208_2_205	1226_2_1	336_34_71	4401_2_78	114_34_944	258_1_158	1480_2_17	177_2_1	24_2_1	5354_2_839	1773_2_212	953_2_1	2191_2_1	978_2_1	1111_2_28	1807_2_1	523_2_1	420_2_1	549_2_1	1407_2_176	2159_2_405	816_5_1	1316_2_1659	300_2_1	447_2_1	466_4_208	304_34_1	1277_2_171	3134_2_553	247_2_540	3074_2_83	3156_2_37	3174_2_654	105_35_33	3508_2_759	10_2_1	1643_5_959	1978_2_1246	1708_2_300	285_2_1	5188_2_981	969_34_647	414_2_183	1666_2_1	2376_2_1	4850_2_501
2860_2_1	217_2_374	578_2_1	595_2_1	1208_2_204	1226_2_1	336_34_73	4401_2_83	114_34_953	258_1_157	1480_2_26	177_2_1	24_2_1	5354_2_831	1773_2_190	953_2_1	2191_2_1	978_2_1	1111_2_25	1807_2_1	523_2_1	420_2_1	549_2_1	1407_2_211	2159_2_421	816_5_1	1316_2_1623	300_2_1	447_2_1	466_4_204	304_34_1	1277_2_171	3134_2_626	247_2_549	3074_2_94	3156_2_32	3174_2_686	105_35_26	3508_2_781	10_2_1	1643_5_902	1978_2_1203	1708_2_274	285_2_1	5188_2_970	969_34_642	414_2_191	1666_2_1	2376_2_1	4850_2_502
2860_2_1	217_2_370	578_2_1	595_2_1	1208_2_196	1226_2_1	336_34_77	4401_2_77	114_34_848	258_1_154	1480_2_19	177_2_1	24_2_1	5354_2_829	1773_2_195	953_2_1	2191_2_1	978_2_1	1111_2_26	1807_2_1	523_2_1	420_2_1	549_2_1	1407_2_190	2159_2_407	816_5_1	1316_2_1550	300_2_1	447_2_1	466_4_202	304_34_1	1277_2_141	3134_2_653	247_2_542	3074_2_100	3156_2_35	3174_2_701	105_35_18	3508_2_817	10_2_1	1643_5_934	1978_2_1327	1708_2_266	285_2_1	5188_2_975	969_34_670	414_2_180	1666_2_1	2376_2_1	4850_2_529
2860_2_1	217_2_373	578_2_1	595_2_1	1208_2_207	1226_2_1	336_34_86	4401_2_85	114_34_822	258_1_128	1480_2_32	177_2_1	24_2_1	5354_2_791	1773_2_194	953_2_1	2191_2_1	978_2_1	1111_2_19	1807_2_1	523_2_1	420_2_1	549_2_1	1407_2_176	2159_2_373	816_5_1	1316_2_1607	300_2_1	447_2_1	466_4_222	304_34_1	1277_2_161	3134_2_662	247_2_464	3074_2_91	3156_2_28	3174_2_695	105_35_13	3508_2_813	10_2_1	1643_5_952	1978_2_1372	1708_2_294	285_2_1	5188_2_1017	969_34_690	414_2_167	1666_2_1	2376_2_1	4850_2_498
2860_2_1	217_2_357	578_2_1	595_2_1	1208_2_209	1226_2_1	336_34_82	4401_2_86	114_34_786	258_1_118	1480_2_40	177_2_1	24_2_1	5354_2_788	1773_2_198	953_2_1	2191_2_1	978_2_1	1111_2_20	1807_2_1	523_2_1	420_2_1	549_2_1	1407_2_214	2159_2_361	816_5_1	1316_2_1617	300_2_1	447_2_1	466_4_223	304_34_1	1277_2_171	3134_2_657	247_2_483	3074_2_82	3156_2_22	3174_2_732	105_35_18	3508_2_837	10_2_1	1643_5_937	1978_2_1319	1708_2_277	285_2_1	5188_2_1052	969_34_674	414_2_164	1666_2_1	2376_2_1	4850_2_486
2860_2_1	217_2_360	578_2_1	595_2_1	1208_2_197	1226_2_1	336_34_91	4401_2_84	114_34_704	258_1_115	1480_2_33	177_2_1	24_2_1	5354_2_788	1773_2_208	953_2_1	2191_2_1	978_2_1	1111_2_25	1807_2_1	523_2_1	420_2_1	549_2_1	1407_2_205	2159_2_361	816_5_1	1316_2_1648	300_2_1	447_2_1	466_4_226	304_34_1	1277_2_155	3134_2_629	247_2_466	3074_2_80	3156_2_24	3174_2_729	105_35_31	3508_2_860	10_2_1	1643_5_974	1978_2_1416	1708_2_244	285_2_1	5188_2_1069	969_34_632	414_2_184	1666_2_1	2376_2_1	4850_2_442
2860_2_1	217_2_339	578_2_1	595_2_1	1208_2_221	1226_2_1	336_34_116	4401_2_102	114_34_653	258_1_111	1480_2_34	177_2_1	24_2_1	5354_2_773	1773_2_193	953_2_1	2191_2_1	978_2_1	1111_2_9	1807_2_1	523_2_1	420_2_1	549_2_1	1407_2_191	2159_2_393	816_5_1	1316_2_1671	300_2_1	447_2_1	466_4_219	304_34_1	1277_2_169	3134_2_638	247_2_455	3074_2_78	3156_2_13	3174_2_721	105_35_37	3508_2_810	10_2_1	1643_5_1016	1978_2_1392	1708_2_276	285_2_1	5188_2_1080	969_34_634	414_2_201	1666_2_1	2376_2_1	4850_2_455
2860_2_1	217_2_318	578_2_1	595_2_1	1208_2_216	1226_2_1	336_34_148	4401_2_85	114_34_655	258_1_110	1480_2_31	177_2_1	24_2_1	5354_2_797	1773_2_195	953_2_1	2191_2_1	978_2_1	1111_2_13	1807_2_1	523_2_1	420_2_1	549_2_1	1407_2_204	2159_2_381	816_5_1	1316_2_1655	300_2_1	447_2_1	466_4_249	304_34_1	1277_2_181	3134_2_644	247_2_472	3074_2_102	3156_2_12	3174_2_728	105_35_44	3508_2_822	10_2_1	1643_5_975	1978_2_1341	1708_2_277	285_2_1	5188_2_1040	969_34_647	414_2_219	1666_2_1	2376_2_1	4850_2_447
2860_2_1	217_2_345	578_2_1	595_2_1	1208_2_207	1226_2_1	336_34_185	4401_2_80	114_34_634	258_1_101	1480_2_30	177_2_1	24_2_1	5354_2_759	1773_2_194	953_2_1	2191_2_1	978_2_1	1111_2_28	1807_2_1	523_2_1	420_2_1	549_2_1	1407_2_222	2159_2_420	816_5_1	1316_2_1665	300_2_1	447_2_1	466_4_235	304_34_1	1277_2_186	3134_2_615	247_2_467	3074_2_108	3156_2_13	3174_2_687	105_35_63	3508_2_808	10_2_1	1643_5_997	1978_2_1366	1708_2_260	285_2_1	5188_2_1048	969_34_659	414_2_215	1666_2_1	2376_2_1	4850_2_440
2860_2_1	217_2_359	578_2_1	595_2_1	1208_2_215	1226_2_1	336_34_212	4401_2_80	114_34_634	258_1_93	1480_2_36	177_2_1	24_2_1	5354_2_751	1773_2_190	953_2_1	2191_2_1	978_2_1	1111_2_19	1807_2_1	523_2_1	420_2_1	549_2_1	1407_2_209	2159_2_441	816_5_1	1316_2_1673	300_2_1	447_2_1	466_4_242	304_34_1	1277_2_192	3134_2_612	247_2_459	3074_2_105	3156_2_7	3174_2_700	105_35_73	3508_2_746	10_2_1	1643_5_1033	1978_2_1352	1708_2_280	285_2_1	5188_2_1047	969_34_635	414_2_221	1666_2_1	2376_2_1	4850_2_448
2860_2_1	217_2_364	578_2_1	595_2_1	1208_2_219	1226_2_1	336_34_257	4401_2_78	114_34_661	258_1_90	1480_2_27	177_2_1	24_2_1	5354_2_772	1773_2_181	953_2_1	2191_2_1	978_2_1	1111_2_21	1807_2_1	523_2_1	420_2_1	549_2_1	1407_2_234	2159_2_431	816_5_1	1316_2_1678	300_2_1	447_2_1	466_4_242	304_34_1	1277_2_168	3134_2_604	247_2_452	3074_2_117	3156_2_9	3174_2_658	105_35_86	3508_2_764	10_2_1	1643_5_1069	1978_2_1283	1708_2_265	285_2_1	5188_2_1039	969_34_645	414_2_213	1666_2_1	2376_2_1	4850_2_440
2860_2_1	217_2_334	578_2_1	595_2_1	1208_2_236	1226_2_1	336_34_273	4401_2_67	114_34_699	258_1_109	1480_2_27	177_2_1	24_2_1	5354_2_769	1773_2_168	953_2_1	2191_2_1	978_2_1	1111_2_31	1807_2_1	523_2_1	420_2_1	549_2_1	1407_2_250	2159_2_420	816_5_1	1316_2_1694	300_2_1	447_2_1	466_4_229	304_34_1	1277_2_169	3134_2_608	247_2_419	3074_2_136	3156_2_7	3174_2_589	105_35_96	3508_2_741	10_2_1	1643_5_1095	1978_2_1334	1708_2_289	285_2_1	5188_2_1003	969_34_653	414_2_218	1666_2_1	2376_2_1	4850_2_437
2860_2_1	217_2_336	578_2_1	595_2_1	1208_2_232	1226_2_1	336_34_282	4401_2_73	114_34_718	258_1_89	1480_2_27	177_2_1	24_2_1	5354_2_746	1773_2_166	953_2_1	2191_2_1	978_2_1	1111_2_21	1807_2_1	523_2_1	420_2_1	549_2_1	1407_2_272	2159_2_425	816_5_1	1316_2_1715	300_2_1	447_2_1	466_4_245	304_34_1	1277_2_181	3134_2_598	247_2_400	3074_2_134	3156_2_3	3174_2_587	105_35_99	3508_2_708	10_2_1	1643_5_1091	1978_2_1315	1708_2_271	285_2_1	5188_2_1045	969_34_686	414_2_203	1666_2_1	2376_2_1	4850_2_441
2860_2_1	217_2_332	578_2_1	595_2_1	1208_2_231	1226_2_1	336_34_315	4401_2_84	114_34_787	258_1_72	1480_2_32	177_2_1	24_2_1	5354_2_714	1773_2_161	953_2_1	2191_2_1	978_2_1	1111_2_28	1807_2_1	523_2_1	420_2_1	549_2_1	1407_2_291	2159_2_441	816_5_1	1316_2_1645	300_2_1	447_2_1	466_4_227	304_34_1	1277_2_152	3134_2_628	247_2_433	3074_2_156	3156_2_5	3174_2_633	105_35_110	3508_2_703	10_2_1	1643_5_1077	1978_2_1243	1708_2_254	285_2_1	5188_2_1070	969_34_680	414_2_182	1666_2_1	2376_2_1	4850_2_443
2860_2_1	217_2_343	578_2_1	595_2_1	1208_2_229	1226_2_1	336_34_334	4401_2_91	114_34_846	258_1_67	1480_2_29	177_2_1	24_2_1	5354_2_675	1773_2_167	953_2_1	2191_2_1	978_2_1	1111_2_40	1807_2_1	523_2_1	420_2_1	549_2_1	1407_2_287	2159_2_437	816_5_1	1316_2_1664	300_2_1	447_2_1	466_4_250	304_34_1	1277_2_165	3134_2_669	247_2_400	3074_2_169	3156_2_7	3174_2_566	105_35_119	3508_2_721	10_2_1	1643_5_1094	1978_2_1204	1708_2_263	285_2_1	5188_2_1061	969_34_639	414_2_182	1666_2_1	2376_2_1	4850_2_409
2860_2_1	217_2_359	578_2_1	595_2_1	1208_2_235	1226_2_1	336_34_352	4401_2_112	114_34_906	258_1_67	1480_2_37	177_2_1	24_2_1	5354_2_649	1773_2_162	953_2_1	2191_2_1	978_2_1	1111_2_42	1807_2_1	523_2_1	420_2_1	549_2_1	1407_2_300	2159_2_424	816_5_1	1316_2_1624	300_2_1	447_2_1	466_4_279	304_34_1	1277_2_180	3134_2_684	247_2_398	3074_2_145	3156_2_3	3174_2_579	105_35_120	3508_2_757	10_2_1	1643_5_1064	1978_2_1193	1708_2_278	285_2_1	5188_2_1040	969_34_592	414_2_152	1666_2_1	2376_2_1	4850_2_385
2860_2_1	217_2_340	578_2_1	595_2_1	1208_2_229	1226_2_1	336_34_333	4401_2_117	114_34_994	258_1_64	1480_2_29	177_2_1	24_2_1	5354_2_628	1773_2_163	953_2_1	2191_2_1	978_2_1	1111_2_45	1807_2_1	523_2_1	420_2_1	549_2_1	1407_2_352	2159_2_413	816_5_1	1316_2_1600	300_2_1	447_2_1	466_4_242	304_34_1	1277_2_168	3134_2_693	247_2_399	3074_2_169	3156_2_6	3174_2_606	105_35_125	3508_2_778	10_2_1	1643_5_1062	1978_2_1138	1708_2_256	285_2_1	5188_2_1058	969_34_574	414_2_147	1666_2_1	2376_2_1	4850_2_361
2860_2_1	217_2_347	578_2_1	595_2_1	1208_2_213	1226_2_1	336_34_300	4401_2_96	114_34_1112	258_1_86	1480_2_23	177_2_1	24_2_1	5354_2_633	1773_2_180	953_2_1	2191_2_1	978_2_1	1111_2_44	1807_2_1	523_2_1	420_2_1	549_2_1	1407_2_343	2159_2_416	816_5_1	1316_2_1578	300_2_1	447_2_1	466_4_249	304_34_1	1277_2_182	3134_2_709	247_2_397	3074_2_142	3156_2_11	3174_2_580	105_35_127	3508_2_798	10_2_1	1643_5_1057	1978_2_1107	1708_2_266	285_2_1	5188_2_1034	969_34_558	414_2_128	1666_2_1	2376_2_1	4850_2_356
2860_2_1	217_2_374	578_2_1	595_2_1	1208_2_205	1226_2_1	336_34_231	4401_2_99	114_34_1155	258_1_71	1480_2_27	177_2_1	24_2_1	5354_2_651	1773_2_170	953_2_1	2191_2_1	978_2_1	1111_2_40	1807_2_1	523_2_1	420_2_1	549_2_1	1407_2_341	2159_2_379	816_5_1	1316_2_1565	300_2_1	447_2_1	466_4_241	304_34_1	1277_2_178	3134_2_688	247_2_392	3074_2_136	3156_2_11	3174_2_596	105_35_90	3508_2_809	10_2_1	1643_5_1080	1978_2_1102	1708_2_283	285_2_1	5188_2_1069	969_34_549	414_2_116	1666_2_1	2376_2_1	4850_2_352
2860_2_1	217_2_379	578_2_1	595_2_1	1208_2_207	1226_2_1	336_34_167	4401_2_87	114_34_1222	258_1_60	1480_2_21	177_2_1	24_2_1	5354_2_675	1773_2_161	953_2_1	2191_2_1	978_2_1	1111_2_40	1807_2_1	523_2_1	420_2_1	549_2_1	1407_2_326	2159_2_377	816_5_1	1316_2_1576	300_2_1	447_2_1	466_4_224	304_34_1	1277_2_167	3134_2_675	247_2_421	3074_2_153	3156_2_12	3174_2_610	105_35_57	3508_2_845	10_2_1	1643_5_1057	1978_2_1057	1708_2_278	285_2_1	5188_2_1039	969_34_584	414_2_120	1666_2_1	2376_2_1	4850_2_362
2860_2_1	217_2_369	578_2_1	595_2_1	1208_2_203	1226_2_1	336_34_119	4401_2_85	114_34_1249	258_1_97	1480_2_24	177_2_1	24_2_1	5354_2_717	1773_2_159	953_2_1	2191_2_1	978_2_1	1111_2_39	1807_2_1	523_2_1	420_2_1	549_2_1	1407_2_331	2159_2_372	816_5_1	1316_2_1560	300_2_1	447_2_1	466_4_210	304_34_1	1277_2_168	3134_2_650	247_2_406	3074_2_143	3156_2_14	3174_2_605	105_35_37	3508_2_823	10_2_1	1643_5_1041	1978_2_1085	1708_2_289	285_2_1	5188_2_1026	969_34_648	414_2_125	1666_2_1	2376_2_1	4850_2_329
2860_2_1	217_2_350	578_2_1	595_2_1	1208_2_201	1226_2_1	336_34_91	4401_2_92	114_34_1215	258_1_89	1480_2_37	177_2_1	24_2_1	5354_2_779	1773_2_116	953_2_1	2191_2_1	978_2_1	1111_2_33	1807_2_1	523_2_1	420_2_1	549_2_1	1407_2_330	2159_2_370	816_5_1	1316_2_1537	300_2_1	447_2_1	466_4_185	304_34_1	1277_2_175	3134_2_681	247_2_407	3074_2_129	3156_2_12	3174_2_625	105_35_22	3508_2_824	10_2_1	1643_5_1035	1978_2_1087	1708_2_309	285_2_1	5188_2_1011	969_34_709	414_2_118	1666_2_1	2376_2_1	4850_2_371
2860_2_1	217_2_379	578_2_1	595_2_1	1208_2_192	1226_2_1	336_34_102	4401_2_91	114_34_1196	258_1_89	1480_2_41	177_2_1	24_2_1	5354_2_806	1773_2_123	953_2_1	2191_2_1	978_2_1	1111_2_32	1807_2_1	523_2_1	420_2_1	549_2_1	1407_2_308	2159_2_371	816_5_1	1316_2_1512	300_2_1	447_2_1	466_4_188	304_34_1	1277_2_167	3134_2_675	247_2_420	3074_2_136	3156_2_18	3174_2_609	105_35_16	3508_2_812	10_2_1	1643_5_1016	1978_2_1075	1708_2_336	285_2_1	5188_2_939	969_34_785	414_2_139	1666_2_1	2376_2_1	4850_2_402
2860_2_1	217_2_353	578_2_1	595_2_1	1208_2_184	1226_2_1	336_34_92	4401_2_106	114_34_1175	258_1_110	1480_2_39	177_2_1	24_2_1	5354_2_849	1773_2_148	953_2_1	2191_2_1	978_2_1	1111_2_30	1807_2_1	523_2_1	420_2_1	549_2_1	1407_2_293	2159_2_408	816_5_1	1316_2_1430	300_2_1	447_2_1	466_4_195	304_34_1	1277_2_182	3134_2_677	247_2_400	3074_2_143	3156_2_14	3174_2_611	105_35_14	3508_2_778	10_2_1	1643_5_1059	1978_2_1072	1708_2_342	285_2_1	5188_2_937	969_34_826	414_2_142	1666_2_1	2376_2_1	4850_2_391
2860_2_1	217_2_352	578_2_1	595_2_1	1208_2_168	1226_2_1	336_34_73	4401_2_106	114_34_1192	258_1_103	1480_2_43	177_2_1	24_2_1	5354_2_879	1773_2_149	953_2_1	2191_2_1	978_2_1	1111_2_31	1807_2_1	523_2_1	420_2_1	549_2_1	1407_2_323	2159_2_396	816_5_1	1316_2_1460	300_2_1	447_2_1	466_4_163	304_34_1	1277_2_193	3134_2_658	247_2_407	3074_2_148	3156_2_16	3174_2_633	105_35_16	3508_2_794	10_2_1	1643_5_998	1978_2_1051	1708_2_382	285_2_1	5188_2_902	969_34_813	414_2_145	1666_2_1	2376_2_1	4850_2_419
2860_2_1	217_2_386	578_2_1	595_2_1	1208_2_162	1226_2_1	336_34_71	4401_2_88	114_34_1205	258_1_129	1480_2_42	177_2_1	24_2_1	5354_2_912	1773_2_133	953_2_1	2191_2_1	978_2_1	1111_2_32	1807_2_1	523_2_1	420_2_1	549_2_1	1407_2_298	2159_2_420	816_5_1	1316_2_1536	300_2_1	447_2_1	466_4_153	304_34_1	1277_2_183	3134_2_641	247_2_403	3074_2_164	3156_2_16	3174_2_606	105_35_22	3508_2_817	10_2_1	1643_5_960	1978_2_1043	1708_2_385	285_2_1	5188_2_864	969_34_789	414_2_150	1666_2_1	2376_2_1	4850_2_417
2860_2_1	217_2_392	578_2_1	595_2_1	1208_2_155	1226_2_1	336_34_56	4401_2_77	114_34_1230	258_1_146	1480_2_43	177_2_1	24_2_1	5354_2_926	1773_2_131	953_2_1	2191_2_1	978_2_1	1111_2_40	1807_2_1	523_2_1	420_2_1	549_2_1	1407_2_270	2159_2_423	816_5_1	1316_2_1475	300_2_1	447_2_1	466_4_141	304_34_1	1277_2_199	3134_2_622	247_2_366	3074_2_156	3156_2_25	3174_2_651	105_35_19	3508_2_843	10_2_1	1643_5_1024	1978_2_1028	1708_2_389	285_2_1	5188_2_843	969_34_807	414_2_170	1666_2_1	2376_2_1	4850_2_405
2860_2_1	217_2_418	578_2_1	595_2_1	1208_2_163	1226_2_1	336_34_44	4401_2_76	114_34_1288	258_1_142	1480_2_46	177_2_1	24_2_1	5354_2_923	1773_2_140	953_2_1	2191_2_1	978_2_1	1111_2_37	1807_2_1	523_2_1	420_2_1	549_2_1	1407_2_292	2159_2_419	816_5_1	1316_2_1512	300_2_1	447_2_1	466_4_128	304_34_1	1277_2_190	3134_2_608	247_2_359	3074_2_145	3156_2_22	3174_2_667	105_35_15	3508_2_850	10_2_1	1643_5_982	1978_2_1026	1708_2_421	285_2_1	5188_2_814	969_34_759	414_2_148	1666_2_1	2376_2_1	4850_2_424
2860_2_1	217_2_427	578_2_1	595_2_1	1208_2_182	1226_2_1	336_34_28	4401_2_61	114_34_1375	258_1_163	1480_2_56	177_2_1	24_2_1	5354_2_913	1773_2_122	953_2_1	2191_2_1	978_2_1	1111_2_42	1807_2_1	523_2_1	420_2_1	549_2_1	1407_2_297	2159_2_396	816_5_1	1316_2_1584	300_2_1	447_2_1	466_4_106	304_34_1	1277_2_188	3134_2_579	247_2_389	3074_2_160	3156_2_27	3174_2_696	105_35_23	3508_2_868	10_2_1	1643_5_909	1978_2_1049	1708_2_376	285_2_1	5188_2_744	969_34_709	414_2_148	1666_2_1	2376_2_1	4850_2_461
2860_2_1	217_2_447	578_2_1	595_2_1	1208_2_177	1226_2_1	336_34_29	4401_2_65	114_34_1486	258_1_184	1480_2_55	177_2_1	24_2_1	5354_2_906	1773_2_127	953_2_1	2191_2_1	978_2_1	1111_2_45	1807_2_1	523_2_1	420_2_1	549_2_1	1407_2_268	2159_2_401	816_5_1	1316_2_1568	300_2_1	447_2_1	466_4_95	304_34_1	1277_2_192	3134_2_546	247_2_331	3074_2_166	3156_2_30	3174_2_696	105_35_29	3508_2_868	10_2_1	1643_5_948	1978_2_1084	1708_2_392	285_2_1	5188_2_732	969_34_632	414_2_129	1666_2_1	2376_2_1	4850_2_438
2860_2_1	217_2_429	578_2_1	595_2_1	1208_2_178	1226_2_1	336_34_23	4401_2_73	114_34_1615	258_1_180	1480_2_58	177_2_1	24_2_1	5354_2_918	1773_2_120	953_2_1	2191_2_1	978_2_1	1111_2_42	1807_2_1	523_2_1	420_2_1	549_2_1	1407_2_289	2159_2_444	816_5_1	1316_2_1586	300_2_1	447_2_1	466_4_101	304_34_1	1277_2_193	3134_2_568	247_2_301	3074_2_141	3156_2_31	3174_2_664	105_35_37	3508_2_874	10_2_1	1643_5_923	1978_2_1039	1708_2_378	285_2_1	5188_2_711	969_34_560	414_2_141	1666_2_1	2376_2_1	4850_2_475
2860_2_1	217_2_446	578_2_1	595_2_1	1208_2_188	1226_2_1	336_34_19	4401_2_57	114_34_1695	258_1_178	1480_2_63	177_2_1	24_2_1	5354_2_894	1773_2_136	953_2_1	2191_2_1	978_2_1	1111_2_50	1807_2_1	523_2_1	420_2_1	549_2_1	1407_2_314	2159_2_456	816_5_1	1316_2_1698	300_2_1	447_2_1	466_4_92	304_34_1	1277_2_204	3134_2_500	247_2_319	3074_2_152	3156_2_42	3174_2_662	105_35_43	3508_2_848	10_2_1	1643_5_915	1978_2_1007	1708_2_360	285_2_1	5188_2_680	969_34_481	414_2_132	1666_2_1	2376_2_1	4850_2_471
2860_2_1	217_2_455	578_2_1	595_2_1	1208_2_193	1226_2_1	336_34_38	4401_2_52	114_34_1830	258_1_163	1480_2_65	177_2_1	24_2_1	5354_2_900	1773_2_141	953_2_1	2191_2_1	978_2_1	1111_2_55	1807_2_1	523_2_1	420_2_1	549_2_1	1407_2_322	2159_2_426	816_5_1	1316_2_1678	300_2_1	447_2_1	466_4_93	304_34_1	1277_2_215	3134_2_491	247_2_315	3074_2_155	3156_2_46	3174_2_692	105_35_37	3508_2_808	10_2_1	1643_5_894	1978_2_1027	1708_2_372	285_2_1	5188_2_601	969_34_435	414_2_108	1666_2_1	2376_2_1	4850_2_488
2860_2_1	217_2_455	578_2_1	595_2_1	1208_2_169	1226_2_1	336_34_53	4401_2_50	114_34_1978	258_1_129	1480_2_60	177_2_1	24_2_1	5354_2_932	1773_2_130	953_2_1	2191_2_1	978_2_1	1111_2_46	1807_2_1	523_2_1	420_2_1	549_2_1	1407_2_316	2159_2_469	816_5_1	1316_2_1759	300_2_1	447_2_1	466_4_95	304_34_1	1277_2_230	3134_2_462	247_2_304	3074_2_149	3156_2_36	3174_2_713	105_35_37	3508_2_816	10_2_1	1643_5_890	1978_2_992	1708_2_330	285_2_1	5188_2_534	969_34_372	414_2_115	1666_2_1	2376_2_1	4850_2_478
2860_2_1	217_2_469	578_2_1	595_2_1	1208_2_143	1226_2_1	336_34_51	4401_2_40	114_34_2038	258_1_134	1480_2_61	177_2_1	24_2_1	5354_2_942	1773_2_108	953_2_1	2191_2_1	978_2_1	1111_2_40	1807_2_1	523_2_1	420_2_1	549_2_1	1407_2_330	2159_2_451	816_5_1	1316_2_1820	300_2_1	447_2_1	466_4_104	304_34_1	1277_2_224	3134_2_447	247_2_322	3074_2_147	3156_2_38	3174_2_717	105_35_53	3508_2_783	10_2_1	1643_5_839	1978_2_1000	1708_2_322	285_2_1	5188_2_497	969_34_343	414_2_131	1666_2_1	2376_2_1	4850_2_513
2860_2_1	217_2_444	578_2_1	595_2_1	1208_2_144	1226_2_1	336_34_58	4401_2_26	114_34_2086	258_1_116	1480_2_62	177_2_1	24_2_1	5354_2_952	1773_2_106	953_2_1	2191_2_1	978_2_1	1111_2_42	1807_2_1	523_2_1	420_2_1	549_2_1	1407_2_327	2159_2_427	816_5_1	1316_2_1756	300_2_1	447_2_1	466_4_93	304_34_1	1277_2_226	3134_2_428	247_2_309	3074_2_171	3156_2_44	3174_2_725	105_35_61	3508_2_832	10_2_1	1643_5_893	1978_2_981	1708_2_339	285_2_1	5188_2_458	969_34_345	414_2_145	1666_2_1	2376_2_1	4850_2_534
2860_2_1	217_2_428	578_2_1	595_2_1	1208_2_145	1226_2_1	336_34_63	4401_2_24	114_34_2217	258_1_121	1480_2_61	177_2_1	24_2_1	5354_2_952	1773_2_97	953_2_1	2191_2_1	978_2_1	1111_2_38	1807_2_1	523_2_1	420_2_1	549_2_1	1407_2_334	2159_2_413	816_5_1	1316_2_1735	300_2_1	447_2_1	466_4_97	304_34_1	1277_2_257	3134_2_379	247_2_304	3074_2_168	3156_2_33	3174_2_716	105_35_67	3508_2_857	10_2_1	1643_5_884	1978_2_952	1708_2_366	285_2_1	5188_2_454	969_34_315	414_2_139	1666_2_1	2376_2_1	4850_2_512
2860_2_1	217_2_430	578_2_1	595_2_1	1208_2_119	1226_2_1	336_34_71	4401_2_18	114_34_2292	258_1_134	1480_2_74	177_2_1	24_2_1	5354_2_947	1773_2_107	953_2_1	2191_2_1	978_2_1	1111_2_36	1807_2_1	523_2_1	420_2_1	549_2_1	1407_2_330	2159_2_411	816_5_1	1316_2_1811	300_2_1	447_2_1	466_4_95	304_34_1	1277_2_226	3134_2_361	247_2_307	3074_2_160	3156_2_37	3174_2_684	105_35_77	3508_2_859	10_2_1	1643_5_883	1978_2_925	1708_2_377	285_2_1	5188_2_431	969_34_321	414_2_127	1666_2_1	2376_2_1	4850_2_502
2860_2_1	217_2_442	578_2_1	595_2_1	1208_2_138	1226_2_1	336_34_60	4401_2_7	114_34_2285	258_1_139	1480_2_75	177_2_1	24_2_1	5354_2_959	1773_2_105	953_2_1	2191_2_1	978_2_1	1111_2_38	1807_2_1	523_2_1	420_2_1	549_2_1	1407_2_346	2159_2_378	816_5_1	1316_2_1841	300_2_1	447_2_1	466_4_100	304_34_1	1277_2_216	3134_2_348	247_2_267	3074_2_154	3156_2_41	3174_2_686	105_35_83	3508_2_861	10_2_1	1643_5_907	1978_2_931	1708_2_365	285_2_1	5188_2_423	969_34_308	414_2_126	1666_2_1	2376_2_1	4850_2_524
2860_2_1	217_2_407	578_2_1	595_2_1	1208_2_138	1226_2_1	336_34_92	4401_2_12	114_34_2340	258_1_128	1480_2_60	177_2_1	24_2_1	5354_2_977	1773_2_107	953_2_1	2191_2_1	978_2_1	1111_2_28	1807_2_1	523_2_1	420_2_1	549_2_1	1407_2_373	2159_2_393	816_5_1	1316_2_1788	300_2_1	447_2_1	466_4_89	304_34_1	1277_2_206	3134_2_323	247_2_270	3074_2_153	3156_2_35	3174_2_669	105_35_108	3508_2_895	10_2_1	1643_5_845	1978_2_917	1708_2_348	285_2_1	5188_2_417	969_34_353	414_2_154	1666_2_1	2376_2_1	4850_2_511
2860_2_1	217_2_426	578_2_1	595_2_1	1208_2_122	1226_2_1	336_34_94	4401_2_21	114_34_2276	258_1_134	1480_2_67	177_2_1	24_2_1	5354_2_967	1773_2_109	953_2_1	2191_2_1	978_2_1	1111_2_38	1807_2_1	523_2_1	420_2_1	549_2_1	1407_2_373	2159_2_382	816_5_1	1316_2_1809	300_2_1	447_2_1	466_4_82	304_34_1	1277_2_219	3134_2_345	247_2_259	3074_2_147	3156_2_40	3174_2_640	105_35_114	3508_2_842	10_2_1	1643_5_797	1978_2_934	1708_2_365	285_2_1	5188_2_429	969_34_399	414_2_184	1666_2_1	2376_2_1	4850_2_501
2860_2_1	217_2_453	578_2_1	595_2_1	1208_2_115	1226_2_1	336_34_111	4401_2_13	114_34_2158	258_1_147	1480_2_64	177_2_1	24_2_1	5354_2_902	1773_2_122	953_2_1	2191_2_1	978_2_1	1111_2_35	1807_2_1	523_2_1	420_2_1	549_2_1	1407_2_346	2159_2_356	816_5_1	1316_2_1856	300_2_1	447_2_1	466_4_80	304_34_1	1277_2_253	3134_2_346	247_2_264	3074_2_127	3156_2_41	3174_2_619	105_35_123	3508_2_821	10_2_1	1643_5_798	1978_2_1014	1708_2_373	285_2_1	5188_2_423	969_34_431	414_2_190	1666_2_1	2376_2_1	4850_2_503
2860_2_1	217_2_434	578_2_1	595_2_1	1208_2_107	1226_2_1	336_34_162	4401_2_8	114_34_2039	258_1_132	1480_2_53	177_2_1	24_2_1	5354_2_941	1773_2_140	953_2_1	2191_2_1	978_2_1	1111_2_24	1807_2_1	523_2_1	420_2_1	549_2_1	1407_2_318	2159_2_346	816_5_1	1316_2_1743	300_2_1	447_2_1	466_4_70	304_34_1	1277_2_232	3134_2_378	247_2_236	3074_2_133	3156_2_36	3174_2_630	105_35_127	3508_2_836	10_2_1	1643_5_795	1978_2_1049	1708_2_371	285_2_1	5188_2_449	969_34_534	414_2_164	1666_2_1	2376_2_1	4850_2_536
2860_2_1	217_2_446	578_2_1	595_2_1	1208_2_106	1226_2_1	336_34_202	4401_2_11	114_34_1836	258_1_146	1480_2_43	177_2_1	24_2_1	5354_2_947	1773_2_130	953_2_1	2191_2_1	978_2_1	1111_2_27	1807_2_1	523_2_1	420_2_1	549_2_1	1407_2_296	2159_2_345	816_5_1	1316_2_1745	300_2_1	447_2_1	466_4_74	304_34_1	1277_2_229	3134_2_421	247_2_237	3074_2_121	3156_2_32	3174_2_566	105_35_118	3508_2_825	10_2_1	1643_5_794	1978_2_1062	1708_2_394	285_2_1	5188_2_522	969_34_629	414_2_150	1666_2_1	2376_2_1	4850_2_506
2860_2_1	217_2_429	578_2_1	595_2_1	1208_2_126	1226_2_1	336_34_238	4401_2_5	114_34_1576	258_1_123	1480_2_38	177_2_1	24_2_1	5354_2_946	1773_2_146	953_2_1	2191_2_1	978_2_1	1111_2_34	1807_2_1	523_2_1	420_2_1	549_2_1	1407_2_249	2159_2_328	816_5_1	1316_2_1707	300_2_1	447_2_1	466_4_69	304_34_1	1277_2_238	3134_2_443	247_2_233	3074_2_110	3156_2_43	3174_2_580	105_35_108	3508_2_811	10_2_1	1643_5_804	1978_2_1148	1708_2_397	285_2_1	5188_2_608	969_34_655	414_2_147	1666_2_1	2376_2_1	4850_2_519
2860_2_1	217_2_403	578_2_1	595_2_1	1208_2_117	1226_2_1	336_34_267	4401_2_5	114_34_1370	258_1_130	1480_2_45	177_2_1	24_2_1	5354_2_941	1773_2_166	953_2_1	2191_2_1	978_2_1	1111_2_31	1807_2_1	523_2_1	420_2_1	549_2_1	1407_2_261	2159_2_352	816_5_1	1316_2_1605	300_2_1	447_2_1	466_4_67	304_34_1	1277_2_224	3134_2_481	247_2_239	3074_2_129	3156_2_25	3174_2_558	105_35_119	3508_2_825	10_2_1	1643_5_777	1978_2_1146	1708_2_384	285_2_1	5188_2_719	969_34_737	414_2_135	1666_2_1	2376_2_1	4850_2_564
2860_2_1	217_2_411	578_2_1	595_2_1	1208_2_104	1226_2_1	336_34_290	4401_2_3	114_34_1210	258_1_133	1480_2_44	177_2_1	24_2_1	5354_2_954	1773_2_166	953_2_1	2191_2_1	978_2_1	1111_2_41	1807_2_1	523_2_1	420_2_1	549_2_1	1407_2_248	2159_2_354	816_5_1	1316_2_1623	300_2_1	447_2_1	466_4_66	304_34_1	1277_2_235	3134_2_528	247_2_244	3074_2_108	3156_2_25	3174_2_533	105_35_121	3508_2_847	10_2_1	1643_5_788	1978_2_1173	1708_2_391	285_2_1	5188_2_781	969_34_766	414_2_132	1666_2_1	2376_2_1	4850_2_522
2860_2_1	217_2_437	578_2_1	595_2_1	1208_2_118	1226_2_1	336_34_305	4401_2_2	114_34_1075	258_1_118	1480_2_41	177_2_1	24_2_1	5354_2_947	1773_2_174	953_2_1	2191_2_1	978_2_1	1111_2_42	1807_2_1	523_2_1	420_2_1	549_2_1	1407_2_242	2159_2_348	816_5_1	1316_2_1600	300_2_1	447_2_1	466_4_69	304_34_1	1277_2_249	3134_2_539	247_2_284	3074_2_108	3156_2_25	3174_2_520	105_35_108	3508_2_868	10_2_1	1643_5_758	1978_2_1178	1708_2_396	285_2_1	5188_2_892	969_34_808	414_2_129	1666_2_1	2376_2_1	4850_2_505
2860_2_1	217_2_425	578_2_1	595_2_1	1208_2_111	1226_2_1	336_34_349	4401_2_2	114_34_966	258_1_133	1480_2_37	177_2_1	24_2_1	5354_2_1010	1773_2_166	953_2_1	2191_2_1	978_2_1	1111_2_43	1807_2_1	523_2_1	420_2_1	549_2_1	1407_2_236	2159_2_333	816_5_1	1316_2_1513	300_2_1	447_2_1	466_4_71	304_34_1	1277_2_245	3134_2_518	247_2_293	3074_2_108	3156_2_24	3174_2_507	105_35_87	3508_2_900	10_2_1	1643_5_776	1978_2_1149	1708_2_391	285_2_1	5188_2_1000	969_34_887	414_2_131	1666_2_1	2376_2_1	4850_2_506
2860_2_1	217_2_423	578_2_1	595_2_1	1208_2_98	1226_2_1	336_34_385	4401_2_1	114_34_916	258_1_140	1480_2_39	177_2_1	24_2_1	5354_2_1054	1773_2_137	953_2_1	2191_2_1	978_2_1	1111_2_52	1807_2_1	523_2_1	420_2_1	549_2_1	1407_2_240	2159_2_335	816_5_1	1316_2_1484	300_2_1	447_2_1	466_4_68	304_34_1	1277_2_245	3134_2_519	247_2_286	3074_2_80	3156_2_23	3174_2_492	105_35_64	3508_2_928	10_2_1	1643_5_815	1978_2_1132	1708_2_434	285_2_1	5188_2_1071	969_34_860	414_2_155	1666_2_1	2376_2_1	4850_2_484
2860_2_1	217_2_374	578_2_1	595_2_1	1208_2_111	1226_2_1	336_34_423	114_34_882	258_1_109	1480_2_39	177_2_1	24_2_1	5354_2_1058	1773_2_150	953_2_1	978_2_1	1111_2_43	1807_2_1	523_2_1	420_2_1	549_2_1	1407_2_266	2159_2_329	816_5_1	1316_2_1432	300_2_1	447_2_1	466_4_63	304_34_1	1277_2_275	3134_2_518	247_2_297	3074_2_100	3156_2_36	3174_2_459	105_35_79	3508_2_943	10_2_1	1643_5_817	1978_2_1107	1708_2_438	285_2_1	5188_2_1157	969_34_900	414_2_142	1666_2_1	2376_2_1	4850_2_485	125_2_55
2860_2_1	217_2_388	578_2_1	595_2_1	1208_2_95	1226_2_1	336_34_476	114_34_873	258_1_103	1480_2_38	177_2_1	24_2_1	5354_2_1106	1773_2_142	953_2_1	978_2_1	1111_2_46	1807_2_1	523_2_1	420_2_1	549_2_1	1407_2_236	2159_2_367	816_5_1	1316_2_1409	300_2_1	447_2_1	466_4_54	304_34_1	1277_2_282	3134_2_515	247_2_317	3074_2_89	3156_2_23	3174_2_464	105_35_62	3508_2_924	10_2_1	1643_5_839	1978_2_1060	1708_2_412	285_2_1	5188_2_1206	969_34_933	414_2_126	1666_2_1	2376_2_1	4850_2_468	125_2_62
2860_2_1	217_2_381	578_2_1	595_2_1	1208_2_89	1226_2_1	336_34_509	114_34_817	258_1_99	1480_2_42	177_2_1	24_2_1	5354_2_1139	1773_2_142	953_2_1	978_2_1	1111_2_52	1807_2_1	523_2_1	420_2_1	549_2_1	1407_2_228	2159_2_352	816_5_1	1316_2_1322	300_2_1	447_2_1	466_4_45	304_34_1	1277_2_296	3134_2_530	247_2_305	3074_2_99	3156_2_33	3174_2_442	105_35_63	3508_2_940	10_2_1	1643_5_891	1978_2_1070	1708_2_431	285_2_1	5188_2_1204	969_34_948	414_2_122	1666_2_1	2376_2_1	4850_2_488	125_2_53
2860_2_1	217_2_378	578_2_1	595_2_1	1208_2_86	1226_2_1	336_34_546	114_34_788	258_1_95	1480_2_41	177_2_1	24_2_1	5354_2_1140	1773_2_133	953_2_1	978_2_1	1111_2_41	1807_2_1	523_2_1	420_2_1	549_2_1	1407_2_225	2159_2_346	816_5_1	1316_2_1320	300_2_1	447_2_1	466_4_46	304_34_1	1277_2_299	3134_2_560	247_2_334	3074_2_105	3156_2_36	3174_2_415	105_35_78	3508_2_939	10_2_1	1643_5_907	1978_2_1096	1708_2_453	285_2_1	5188_2_1218	969_34_889	414_2_103	1666_2_1	2376_2_1	4850_2_467	125_2_54
2860_2_1	217_2_409	578_2_1	595_2_1	1208_2_79	1226_2_1	336_34_552	114_34_814	258_1_94	1480_2_40	177_2_1	24_2_1	5354_2_1147	1773_2_134	953_2_1	978_2_1	1111_2_39	1807_2_1	523_2_1	420_2_1	549_2_1	1407_2_230	2159_2_370	816_5_1	1316_2_1300	300_2_1	447_2_1	466_4_36	304_34_1	1277_2_323	3134_2_508	247_2_344	3074_2_100	3156_2_36	3174_2_418	105_35_79	3508_2_918	10_2_1	1643_5_906	1978_2_1072	1708_2_408	285_2_1	5188_2_1281	969_34_901	414_2_96	1666_2_1	2376_2_1	4850_2_461	125_2_59
2860_2_1	217_2_371	578_2_1	595_2_1	1208_2_62	1226_2_1	336_34_564	114_34_825	258_1_87	1480_2_47	177_2_1	24_2_1	5354_2_1140	1773_2_126	953_2_1	978_2_1	1111_2_30	1807_2_1	523_2_1	420_2_1	549_2_1	1407_2_255	2159_2_377	816_5_1	1316_2_1315	300_2_1	447_2_1	466_4_29	304_34_1	1277_2_329	3134_2_490	247_2_320	3074_2_93	3156_2_42	3174_2_469	105_35_98	3508_2_890	10_2_1	1643_5_964	1978_2_1088	1708_2_391	285_2_1	5188_2_1283	969_34_922	414_2_89	1666_2_1	2376_2_1	4850_2_417	125_2_47
2860_2_1	217_2_370	578_2_1	595_2_1	1208_2_57	1226_2_1	336_34_570	114_34_786	258_1_101	1480_2_60	177_2_1	24_2_1	5354_2_1143	1773_2_113	953_2_1	978_2_1	1111_2_38	1807_2_1	523_2_1	420_2_1	549_2_1	1407_2_278	2159_2_364	816_5_1	1316_2_1296	300_2_1	447_2_1	466_4_33	304_34_1	1277_2_294	3134_2_492	247_2_323	3074_2_83	3156_2_43	3174_2_436	105_35_118	3508_2_916	10_2_1	1643_5_989	1978_2_1118	1708_2_379	285_2_1	5188_2_1272	969_34_913	414_2_84	1666_2_1	2376_2_1	4850_2_452	125_2_46
2860_2_1	217_2_385	578_2_1	595_2_1	1208_2_57	1226_2_1	336_34_535	114_34_799	258_1_114	1480_2_68	177_2_1	24_2_1	5354_2_1108	1773_2_116	953_2_1	978_2_1	1111_2_35	1807_2_1	523_2_1	420_2_1	549_2_1	1407_2_267	2159_2_374	816_5_1	1316_2_1252	300_2_1	447_2_1	466_4_40	304_34_1	1277_2_290	3134_2_490	247_2_318	3074_2_72	3156_2_35	3174_2_458	105_35_140	3508_2_920	10_2_1	1643_5_914	1978_2_1152	1708_2_383	285_2_1	5188_2_1349	969_34_944	414_2_87	1666_2_1	2376_2_1	4850_2_411	125_2_47
2860_2_1	217_2_372	578_2_1	595_2_1	1208_2_40	1226_2_1	336_34_501	114_34_790	258_1_112	1480_2_69	177_2_1	24_2_1	5354_2_1131	1773_2_112	953_2_1	978_2_1	1111_2_30	1807_2_1	523_2_1	420_2_1	549_2_1	1407_2_285	2159_2_388	816_5_1	1316_2_1252	300_2_1	447_2_1	466_4_36	304_34_1	1277_2_294	3134_2_506	247_2_323	3074_2_78	3156_2_39	3174_2_496	105_35_150	3508_2_903	10_2_1	1643_5_918	1978_2_1126	1708_2_359	285_2_1	5188_2_1350	969_34_966	414_2_99	1666_2_1	2376_2_1	4850_2_386	125_2_40
2860_2_1	217_2_388	578_2_1	595_2_1	1208_2_48	1226_2_1	336_34_465	114_34_737	258_1_118	1480_2_78	177_2_1	24_2_1	5354_2_1088	1773_2_96	953_2_1	978_2_1	1111_2_29	1807_2_1	523_2_1	420_2_1	549_2_1	1407_2_307	2159_2_367	816_5_1	1316_2_1246	300_2_1	447_2_1	466_4_34	304_34_1	1277_2_298	3134_2_520	247_2_313	3074_2_74	3156_2_30	3174_2_471	105_35_174	3508_2_946	10_2_1	1643_5_965	1978_2_1177	1708_2_341	285_2_1	5188_2_1312	969_34_976	414_2_100	1666_2_1	2376_2_1	4850_2_405	125_2_36
2860_2_1	217_2_373	578_2_1	595_2_1	1208_2_48	1226_2_1	336_34_432	114_34_758	258_1_113	1480_2_74	177_2_1	24_2_1	5354_2_1124	1773_2_98	953_2_1	978_2_1	1111_2_33	1807_2_1	523_2_1	420_2_1	549_2_1	1407_2_293	2159_2_387	816_5_1	1316_2_1242	300_2_1	447_2_1	466_4_28	304_34_1	1277_2_324	3134_2_516	247_2_291	3074_2_78	3156_2_34	3174_2_494	105_35_187	3508_2_957	10_2_1	1643_5_912	1978_2_1204	1708_2_346	285_2_1	5188_2_1290	969_34_962	414_2_88	1666_2_1	2376_2_1	4850_2_399	125_2_48
2860_2_1	217_2_363	578_2_1	595_2_1	1208_2_40	1226_2_1	336_34_393	114_34_806	258_1_128	1480_2_88	177_2_1	24_2_1	5354_2_1061	1773_2_83	953_2_1	978_2_1	1111_2_34	1807_2_1	523_2_1	420_2_1	549_2_1	1407_2_315	2159_2_353	816_5_1	1316_2_1249	300_2_1	447_2_1	466_4_29	304_34_1	1277_2_303	3134_2_507	247_2_297	3074_2_76	3156_2_42	3174_2_522	105_35_217	3508_2_1016	10_2_1	1643_5_899	1978_2_1230	1708_2_373	285_2_1	5188_2_1259	969_34_927	414_2_86	1666_2_1	2376_2_1	4850_2_402	125_2_40
2860_2_1	217_2_390	578_2_1	595_2_1	1208_2_35	1226_2_1	336_34_384	114_34_899	258_1_126	1480_2_78	177_2_1	24_2_1	5354_2_984	1773_2_95	953_2_1	978_2_1	1111_2_36	1807_2_1	523_2_1	420_2_1	549_2_1	1407_2_324	2159_2_333	816_5_1	1316_2_1330	300_2_1	447_2_1	466_4_32	304_34_1	1277_2_280	3134_2_507	247_2_304	3074_2_68	3156_2_52	3174_2_495	105_35_239	3508_2_990	10_2_1	1643_5_897	1978_2_1284	1708_2_360	285_2_1	5188_2_1237	969_34_822	414_2_79	1666_2_1	2376_2_1	4850_2_427	125_2_41
2860_2_1	217_2_416	578_2_1	595_2_1	1208_2_28	1226_2_1	336_34_350	114_34_991	258_1_113	1480_2_73	177_2_1	24_2_1	5354_2_1011	1773_2_97	953_2_1	978_2_1	1111_2_44	1807_2_1	523_2_1	420_2_1	549_2_1	1407_2_328	2159_2_359	816_5_1	1316_2_1373	300_2_1	447_2_1	466_4_29	304_34_1	1277_2_264	3134_2_513	247_2_275	3074_2_60	3156_2_44	3174_2_508	105_35_262	3508_2_999	10_2_1	1643_5_862	1978_2_1239	1708_2_380	285_2_1	5188_2_1242	969_34_715	414_2_70	1666_2_1	2376_2_1	4850_2_413	125_2_44
2860_2_1	217_2_363	578_2_1	595_2_1	1208_2_31	1226_2_1	336_34_312	114_34_1101	258_1_102	1480_2_84	177_2_1	24_2_1	5354_2_957	1773_2_95	953_2_1	978_2_1	1111_2_48	1807_2_1	523_2_1	420_2_1	549_2_1	1407_2_352	2159_2_368	816_5_1	1316_2_1397	300_2_1	447_2_1	466_4_27	304_34_1	1277_2_256	3134_2_510	247_2_283	3074_2_57	3156_2_45	3174_2_531	105_35_289	3508_2_1020	10_2_1	1643_5_864	1978_2_1291	1708_2_404	285_2_1	5188_2_1172	969_34_618	414_2_67	1666_2_1	2376_2_1	4850_2_355	125_2_49
2860_2_1	217_2_417	578_2_1	595_2_1	1208_2_26	1226_2_1	336_34_244	114_34_1170	258_1_98	1480_2_86	177_2_1	24_2_1	5354_2_893	1773_2_113	953_2_1	978_2_1	1111_2_44	1807_2_1	523_2_1	420_2_1	549_2_1	1407_2_362	2159_2_328	816_5_1	1316_2_1464	300_2_1	447_2_1	466_4_35	304_34_1	1277_2_225	3134_2_540	247_2_310	3074_2_58	3156_2_43	3174_2_509	105_35_310	3508_2_1038	10_2_1	1643_5_860	1978_2_1247	1708_2_385	285_2_1	5188_2_1112	969_34_544	414_2_58	1666_2_1	2376_2_1	4850_2_413	125_2_46
2860_2_1	217_2_401	578_2_1	595_2_1	1208_2_19	1226_2_1	336_34_181	114_34_1220	258_1_83	1480_2_84	177_2_1	24_2_1	5354_2_915	1773_2_110	953_2_1	978_2_1	1111_2_42	1807_2_1	523_2_1	420_2_1	549_2_1	1407_2_317	2159_2_336	816_5_1	1316_2_1515	300_2_1	447_2_1	466_4_37	304_34_1	1277_2_223	3134_2_537	247_2_284	3074_2_52	3156_2_33	3174_2_534	105_35_326	3508_2_986	10_2_1	1643_5_907	1978_2_1252	1708_2_437	285_2_1	5188_2_1122	969_34_460	414_2_65	1666_2_1	2376_2_1	4850_2_420	125_2_44
2860_2_1	217_2_413	578_2_1	595_2_1	1208_2_9	1226_2_1	336_34_154	114_34_1311	258_1_77	1480_2_81	177_2_1	24_2_1	5354_2_878	1773_2_115	953_2_1	978_2_1	1111_2_43	1807_2_1	523_2_1	420_2_1	549_2_1	1407_2_310	2159_2_354	816_5_1	1316_2_1580	300_2_1	447_2_1	466_4_44	304_34_1	1277_2_217	3134_2_483	247_2_275	3074_2_45	3156_2_44	3174_2_587	105_35_325	3508_2_1025	10_2_1	1643_5_930	1978_2_1235	1708_2_471	285_2_1	5188_2_1057	969_34_372	414_2_67	1666_2_1	2376_2_1	4850_2_403	125_2_42
2860_2_1	217_2_449	578_2_1	595_2_1	1208_2_4	1226_2_1	336_34_136	114_34_1350	258_1_86	1480_2_73	177_2_1	24_2_1	5354_2_873	1773_2_138	953_2_1	978_2_1	1111_2_50	1807_2_1	523_2_1	420_2_1	549_2_1	1407_2_316	2159_2_335	816_5_1	1316_2_1654	300_2_1	447_2_1	466_4_56	304_34_1	1277_2_197	3134_2_474	247_2_291	3074_2_54	3156_2_54	3174_2_598	105_35_310	3508_2_989	10_2_1	1643_5_845	1978_2_1256	1708_2_502	285_2_1	5188_2_1012	969_34_363	414_2_74	1666_2_1	2376_2_1	4850_2_412	125_2_52
2860_2_1	217_2_453	578_2_1	595_2_1	1208_2_3	1226_2_1	336_34_95	114_34_1395	258_1_79	1480_2_62	177_2_1	24_2_1	5354_2_859	1773_2_119	953_2_1	978_2_1	1111_2_63	1807_2_1	523_2_1	420_2_1	549_2_1	1407_2_288	2159_2_344	816_5_1	1316_2_1768	300_2_1	447_2_1	466_4_62	304_34_1	1277_2_215	3134_2_488	247_2_264	3074_2_43	3156_2_44	3174_2_603	105_35_296	3508_2_937	10_2_1	1643_5_825	1978_2_1297	1708_2_535	285_2_1	5188_2_988	969_34_345	414_2_85	1666_2_1	2376_2_1	4850_2_430	125_2_47
2860_2_1	217_2_451	578_2_1	595_2_1	1208_2_5	1226_2_1	336_34_74	114_34_1352	258_1_65	1480_2_68	177_2_1	24_2_1	5354_2_886	1773_2_104	953_2_1	978_2_1	1111_2_66	1807_2_1	523_2_1	420_2_1	549_2_1	1407_2_250	2159_2_358	816_5_1	1316_2_1742	300_2_1	447_2_1	466_4_55	304_34_1	1277_2_221	3134_2_448	247_2_273	3074_2_57	3156_2_68	3174_2_672	105_35_248	3508_2_967	10_2_1	1643_5_864	1978_2_1304	1708_2_570	285_2_1	5188_2_969	969_34_372	414_2_81	1666_2_1	2376_2_1	4850_2_430	125_2_41
2860_2_1	217_2_486	578_2_1	595_2_1	1208_2_6	1226_2_1	336_34_65	114_34_1431	258_1_61	1480_2_57	177_2_1	24_2_1	5354_2_908	1773_2_90	953_2_1	978_2_1	1111_2_61	1807_2_1	523_2_1	420_2_1	549_2_1	1407_2_261	2159_2_369	816_5_1	1316_2_1806	300_2_1	447_2_1	466_4_55	304_34_1	1277_2_202	3134_2_435	247_2_295	3074_2_66	3156_2_82	3174_2_723	105_35_203	3508_2_978	10_2_1	1643_5_839	1978_2_1260	1708_2_560	285_2_1	5188_2_910	969_34_359	414_2_73	1666_2_1	2376_2_1	4850_2_408	125_2_46
2860_2_1	217_2_491	578_2_1	595_2_1	1208_2_6	1226_2_1	336_34_54	114_34_1473	258_1_66	1480_2_61	177_2_1	24_2_1	5354_2_943	1773_2_89	953_2_1	978_2_1	1111_2_63	1807_2_1	523_2_1	420_2_1	549_2_1	1407_2_246	2159_2_396	816_5_1	1316_2_1900	300_2_1	447_2_1	466_4_58	304_34_1	1277_2_229	3134_2_407	247_2_276	3074_2_74	3156_2_72	3174_2_662	105_35_157	3508_2_968	10_2_1	1643_5_864	1978_2_1223	1708_2_534	285_2_1	5188_2_916	969_34_344	414_2_68	1666_2_1	2376_2_1	4850_2_410	125_2_38
2860_2_1	217_2_515	578_2_1	595_2_1	1208_2_6	1226_2_1	336_34_52	114_34_1510	258_1_59	1480_2_63	177_2_1	24_2_1	5354_2_969	1773_2_92	953_2_1	978_2_1	1111_2_46	1807_2_1	523_2_1	420_2_1	549_2_1	1407_2_220	2159_2_408	816_5_1	1316_2_1866	300_2_1	447_2_1	466_4_44	304_34_1	1277_2_219	3134_2_373	247_2_286	3074_2_74	3156_2_81	3174_2_684	105_35_120	3508_2_1012	10_2_1	1643_5_880	1978_2_1164	1708_2_586	285_2_1	5188_2_895	969_34_384	414_2_66	1666_2_1	2376_2_1	4850_2_387	125_2_39
2860_2_1	217_2_557	578_2_1	595_2_1	1208_2_4	1226_2_1	336_34_53	114_34_1525	258_1_58	1480_2_67	177_2_1	24_2_1	5354_2_958	1773_2_93	953_2_1	978_2_1	1111_2_35	1807_2_1	523_2_1	420_2_1	549_2_1	1407_2_213	2159_2_402	816_5_1	1316_2_1903	300_2_1	447_2_1	466_4_36	304_34_1	1277_2_228	3134_2_382	247_2_319	3074_2_79	3156_2_67	3174_2_681	105_35_92	3508_2_1038	10_2_1	1643_5_836	1978_2_1150	1708_2_553	285_2_1	5188_2_888	969_34_423	414_2_44	1666_2_1	2376_2_1	4850_2_371	125_2_52
2860_2_1	217_2_540	578_2_1	595_2_1	1208_2_5	1226_2_1	336_34_57	114_34_1519	258_1_66	1480_2_68	177_2_1	24_2_1	5354_2_1008	1773_2_64	953_2_1	978_2_1	1111_2_38	1807_2_1	523_2_1	420_2_1	549_2_1	1407_2_207	2159_2_384	816_5_1	1316_2_1901	300_2_1	447_2_1	466_4_58	304_34_1	1277_2_252	3134_2_373	247_2_274	3074_2_70	3156_2_65	3174_2_648	105_35_78	3508_2_1020	10_2_1	1643_5_853	1978_2_1186	1708_2_534	285_2_1	5188_2_940	969_34_441	414_2_37	1666_2_1	2376_2_1	4850_2_379	125_2_36
2860_2_1	217_2_544	578_2_1	595_2_1	1208_2_3	1226_2_1	336_34_72	114_34_1434	258_1_61	1480_2_75	177_2_1	24_2_1	5354_2_1031	1773_2_56	953_2_1	978_2_1	1111_2_38	1807_2_1	523_2_1	420_2_1	549_2_1	1407_2_219	2159_2_424	816_5_1	1316_2_1902	300_2_1	447_2_1	466_4_46	304_34_1	1277_2_238	3134_2_357	247_2_285	3074_2_51	3156_2_84	3174_2_602	105_35_74	3508_2_1056	10_2_1	1643_5_863	1978_2_1139	1708_2_510	285_2_1	5188_2_1013	969_34_465	414_2_40	1666_2_1	2376_2_1	4850_2_360	125_2_31
2860_2_1	217_2_559	578_2_1	595_2_1	1807_2_1	1226_2_1	336_34_94	114_34_1343	258_1_47	1480_2_81	177_2_1	24_2_1	5354_2_1049	1773_2_62	953_2_1	978_2_1	1111_2_50	523_2_1	420_2_1	549_2_1	1407_2_245	2159_2_377	816_5_1	1316_2_1834	447_2_1	466_4_56	304_34_1	1277_2_266	3134_2_371	247_2_287	3074_2_43	3156_2_89	3174_2_571	105_35_59	3508_2_1029	10_2_1	1643_5_851	1978_2_1137	1708_2_537	285_2_1	5188_2_1022	969_34_541	414_2_32	1666_2_1	2376_2_1	4850_2_366	125_2_35
2860_2_1	217_2_513	578_2_1	595_2_1	1807_2_1	1226_2_1	336_34_106	114_34_1239	258_1_48	1480_2_90	177_2_1	24_2_1	5354_2_1072	1773_2_49	953_2_1	978_2_1	1111_2_33	523_2_1	420_2_1	549_2_1	1407_2_254	2159_2_386	816_5_1	1316_2_1881	447_2_1	466_4_65	304_34_1	1277_2_294	3134_2_349	247_2_274	3074_2_41	3156_2_90	3174_2_529	105_35_52	3508_2_1050	10_2_1	1643_5_904	1978_2_1193	1708_2_495	285_2_1	5188_2_1057	969_34_536	414_2_36	1666_2_1	2376_2_1	4850_2_362	125_2_25
2860_2_1	217_2_492	578_2_1	595_2_1	1807_2_1	1226_2_1	336_34_126	114_34_1160	258_1_46	1480_2_111	177_2_1	24_2_1	5354_2_1076	1773_2_48	953_2_1	978_2_1	1111_2_25	523_2_1	420_2_1	549_2_1	1407_2_309	2159_2_389	816_5_1	1316_2_1871	447_2_1	466_4_68	304_34_1	1277_2_305	3134_2_355	247_2_249	3074_2_41	3156_2_94	3174_2_528	105_35_49	3508_2_1024	10_2_1	1643_5_907	1978_2_1102	1708_2_499	285_2_1	5188_2_1119	969_34_570	414_2_35	1666_2_1	2376_2_1	4850_2_354	125_2_23
2860_2_1	217_2_546	578_2_1	595_2_1	1807_2_1	1226_2_1	336_34_133	114_34_1058	258_1_38	1480_2_106	177_2_1	24_2_1	5354_2_1086	1773_2_45	953_2_1	978_2_1	1111_2_28	523_2_1	420_2_1	549_2_1	1407_2_316	2159_2_399	816_5_1	1316_2_1803	447_2_1	466_4_76	304_34_1	1277_2_283	3134_2_365	247_2_305	3074_2_37	3156_2_95	3174_2_522	105_35_34	3508_2_1003	10_2_1	1643_5_937	1978_2_1103	1708_2_534	285_2_1	5188_2_1161	969_34_597	414_2_21	1666_2_1	2376_2_1	4850_2_332	125_2_27
2860_2_1	217_2_517	578_2_1	595_2_1	1807_2_1	1226_2_1	336_34_156	114_34_973	258_1_47	1480_2_107	177_2_1	24_2_1	5354_2_1091	1773_2_37	953_2_1	978_2_1	1111_2_16	523_2_1	420_2_1	549_2_1	1407_2_331	2159_2_380	816_5_1	1316_2_1717	447_2_1	466_4_81	304_34_1	1277_2_323	3134_2_396	247_2_290	3074_2_56	3156_2_77	3174_2_485	105_35_32	3508_2_988	10_2_1	1643_5_982	1978_2_1148	1708_2_528	285_2_1	5188_2_1188	969_34_729	414_2_25	1666_2_1	2376_2_1	4850_2_325	125_2_21
2860_2_1	217_2_503	578_2_1	595_2_1	1807_2_1	1226_2_1	336_34_190	114_34_878	258_1_45	1480_2_104	177_2_1	24_2_1	5354_2_1086	1773_2_52	953_2_1	978_2_1	1111_2_16	523_2_1	420_2_1	549_2_1	1407_2_316	2159_2_390	816_5_1	1316_2_1661	447_2_1	466_4_80	304_34_1	1277_2_312	3134_2_353	247_2_301	3074_2_52	3156_2_87	3174_2_496	105_35_29	3508_2_981	10_2_1	1643_5_1004	1978_2_1212	1708_2_509	285_2_1	5188_2_1251	969_34_833	414_2_23	1666_2_1	2376_2_1	4850_2_294	125_2_23
2860_2_1	217_2_550	578_2_1	595_2_1	1807_2_1	1226_2_1	336_34_229	114_34_767	258_1_23	1480_2_91	177_2_1	24_2_1	5354_2_1062	1773_2_50	953_2_1	978_2_1	1111_2_18	523_2_1	420_2_1	549_2_1	1407_2_317	2159_2_391	816_5_1	1316_2_1624	447_2_1	466_4_81	304_34_1	1277_2_307	3134_2_357	247_2_317	3074_2_49	3156_2_86	3174_2_482	105_35_36	3508_2_976	10_2_1	1643_5_1005	1978_2_1241	1708_2_536	285_2_1	5188_2_1281	969_34_935	414_2_16	1666_2_1	2376_2_1	4850_2_268	125_2_28
2860_2_1	217_2_498	578_2_1	595_2_1	1807_2_1	1226_2_1	336_34_278	114_34_720	258_1_21	1480_2_78	177_2_1	24_2_1	5354_2_1095	1773_2_43	953_2_1	978_2_1	1111_2_16	523_2_1	420_2_1	549_2_1	1407_2_313	2159_2_393	816_5_1	1316_2_1559	447_2_1	466_4_84	304_34_1	1277_2_328	3134_2_355	247_2_307	3074_2_72	3156_2_91	3174_2_470	105_35_48	3508_2_912	10_2_1	1643_5_1038	1978_2_1302	1708_2_539	285_2_1	5188_2_1312	969_34_992	414_2_11	1666_2_1	2376_2_1	4850_2_271	125_2_18
2860_2_1	217_2_483	578_2_1	595_2_1	1807_2_1	1226_2_1	336_34_279	114_34_753	258_1_18	1480_2_82	177_2_1	24_2_1	5354_2_1090	1773_2_51	953_2_1	978_2_1	1111_2_17	523_2_1	420_2_1	549_2_1	1407_2_305	2159_2_401	816_5_1	1316_2_1508	447_2_1	466_4_79	304_34_1	1277_2_291	3134_2_343	247_2_332	3074_2_71	3156_2_84	3174_2_458	105_35_44	3508_2_925	10_2_1	1643_5_991	1978_2_1300	1708_2_522	285_2_1	5188_2_1359	969_34_1072	414_2_11	1666_2_1	2376_2_1	4850_2_287	125_2_24
2860_2_1	217_2_518	578_2_1	595_2_1	1807_2_1	1226_2_1	336_34_274	114_34_774	258_1_9	1480_2_83	177_2_1	24_2_1	5354_2_1078	1773_2_61	953_2_1	978_2_1	1111_2_23	523_2_1	420_2_1	549_2_1	1407_2_313	2159_2_410	816_5_1	1316_2_1503	447_2_1	466_4_56	304_34_1	1277_2_266	3134_2_371	247_2_362	3074_2_52	3156_2_101	3174_2_432	105_35_49	3508_2_901	10_2_1	1643_5_1008	1978_2_1297	1708_2_529	285_2_1	5188_2_1322	969_34_1076	414_2_15	1666_2_1	2376_2_1	4850_2_285	125_2_23
2860_2_1	217_2_511	578_2_1	595_2_1	1807_2_1	1226_2_1	336_34_346	114_34_808	258_1_12	1480_2_71	177_2_1	24_2_1	5354_2_1103	1773_2_58	953_2_1	978_2_1	1111_2_23	523_2_1	420_2_1	549_2_1	1407_2_312	2159_2_443	816_5_1	1316_2_1487	447_2_1	466_4_58	304_34_1	1277_2_284	3134_2_378	247_2_323	3074_2_57	3156_2_99	3174_2_425	105_35_62	3508_2_825	10_2_1	1643_5_995	1978_2_1297	1708_2_474	285_2_1	5188_2_1381	969_34_1075	414_2_16	1666_2_1	2376_2_1	4850_2_222	125_2_33
2860_2_1	217_2_503	578_2_1	595_2_1	1807_2_1	1226_2_1	336_34_395	114_34_890	258_1_9	1480_2_93	177_2_1	24_2_1	5354_2_1082	1773_2_53	953_2_1	978_2_1	1111_2_34	523_2_1	420_2_1	549_2_1	1407_2_311	2159_2_421	816_5_1	1316_2_1433	447_2_1	466_4_51	304_34_1	1277_2_264	3134_2_371	247_2_307	3074_2_62	3156_2_97	3174_2_432	105_35_61	3508_2_869	10_2_1	1643_5_991	1978_2_1298	1708_2_466	285_2_1	5188_2_1374	969_34_1049	414_2_19	1666_2_1	2376_2_1	4850_2_212	125_2_33
2860_2_1	217_2_530	578_2_1	595_2_1	1807_2_1	1226_2_1	336_34_395	114_34_923	258_1_4	1480_2_93	177_2_1	24_2_1	5354_2_1015	1773_2_49	953_2_1	978_2_1	1111_2_36	523_2_1	420_2_1	549_2_1	1407_2_317	2159_2_423	816_5_1	1316_2_1418	447_2_1	466_4_57	304_34_1	1277_2_271	3134_2_420	247_2_331	3074_2_44	3156_2_99	3174_2_423	105_35_66	3508_2_871	10_2_1	1643_5_979	1978_2_1262	1708_2_448	285_2_1	5188_2_1405	969_34_1050	414_2_16	1666_2_1	2376_2_1	4850_2_216	125_2_32
2860_2_1	217_2_494	578_2_1	595_2_1	1807_2_1	1226_2_1	336_34_433	114_34_920	258_1_6	1480_2_86	177_2_1	24_2_1	5354_2_1080	1773_2_61	953_2_1	978_2_1	1111_2_31	523_2_1	420_2_1	549_2_1	1407_2_306	2159_2_426	816_5_1	1316_2_1419	447_2_1	466_4_53	304_34_1	1277_2_259	3134_2_439	247_2_335	3074_2_49	3156_2_105	3174_2_412	105_35_66	3508_2_829	10_2_1	1643_5_990	1978_2_1306	1708_2_465	285_2_1	5188_2_1372	969_34_972	414_2_16	1666_2_1	2376_2_1	4850_2_225	125_2_35
2860_2_1	217_2_494	578_2_1	595_2_1	1807_2_1	1226_2_1	336_34_450	114_34_946	258_1_14	1480_2_92	177_2_1	24_2_1	5354_2_1015	1773_2_65	953_2_1	978_2_1	1111_2_35	523_2_1	420_2_1	549_2_1	1407_2_337	2159_2_418	816_5_1	1316_2_1377	447_2_1	466_4_69	304_34_1	1277_2_266	3134_2_394	247_2_304	3074_2_44	3156_2_95	3174_2_388	105_35_86	3508_2_868	10_2_1	1643_5_991	1978_2_1314	1708_2_457	285_2_1	5188_2_1412	969_34_966	414_2_18	1666_2_1	2376_2_1	4850_2_237	125_2_36
2860_2_1	217_2_498	578_2_1	595_2_1	1807_2_1	1226_2_1	336_34_488	114_34_920	258_1_5	1480_2_98	177_2_1	24_2_1	5354_2_1025	1773_2_71	953_2_1	978_2_1	1111_2_38	523_2_1	420_2_1	549_2_1	1407_2_343	2159_2_422	816_5_1	1316_2_1327	447_2_1	466_4_59	304_34_1	1277_2_254	3134_2_451	247_2_325	3074_2_28	3156_2_111	3174_2_404	105_35_97	3508_2_860	10_2_1	1643_5_954	1978_2_1341	1708_2_483	285_2_1	5188_2_1351	969_34_948	414_2_19	1666_2_1	2376_2_1	4850_2_234	125_2_33
2860_2_1	217_2_504	578_2_1	595_2_1	1807_2_1	1226_2_1	336_34_536	114_34_936	258_1_4	1480_2_97	177_2_1	24_2_1	5354_2_1071	1773_2_79	953_2_1	978_2_1	1111_2_35	523_2_1	420_2_1	549_2_1	1407_2_310	2159_2_448	816_5_1	1316_2_1345	447_2_1	466_4_62	304_34_1	1277_2_230	3134_2_453	247_2_266	3074_2_26	3156_2_105	3174_2_431	105_35_136	3508_2_836	10_2_1	1643_5_952	1978_2_1309	1708_2_521	285_2_1	5188_2_1333	969_34_888	414_2_23	1666_2_1	2376_2_1	4850_2_213	125_2_26
2860_2_1	217_2_490	578_2_1	595_2_1	1807_2_1	1226_2_1	336_34_550	114_34_979	258_1_3	1480_2_104	177_2_1	24_2_1	5354_2_1026	1773_2_75	953_2_1	978_2_1	1111_2_31	523_2_1	420_2_1	549_2_1	1407_2_338	2159_2_432	816_5_1	1316_2_1343	447_2_1	466_4_63	304_34_1	1277_2_229	3134_2_421	247_2_254	3074_2_30	3156_2_83	3174_2_470	105_35_143	3508_2_859	10_2_1	1643_5_966	1978_2_1311	1708_2_476	285_2_1	5188_2_1368	969_34_848	414_2_14	1666_2_1	2376_2_1	4850_2_239	125_2_22
2860_2_1	217_2_510	578_2_1	595_2_1	1807_2_1	1226_2_1	336_34_537	114_34_1066	1480_2_110	177_2_1	24_2_1	5354_2_1004	1773_2_76	953_2_1	978_2_1	1111_2_33	523_2_1	420_2_1	549_2_1	1407_2_352	2159_2_380	816_5_1	1316_2_1391	447_2_1	466_4_53	304_34_1	1277_2_204	3134_2_438	247_2_291	3074_2_22	3156_2_98	3174_2_495	105_35_148	3508_2_906	10_2_1	1643_5_916	1978_2_1317	1708_2_442	285_2_1	5188_2_1306	969_34_768	414_2_18	1666_2_1	2376_2_1	4850_2_228	125_2_20
2860_2_1	217_2_480	578_2_1	595_2_1	1807_2_1	1226_2_1	336_34_488	114_34_1208	1480_2_98	177_2_1	24_2_1	5354_2_1059	1773_2_76	953_2_1	978_2_1	1111_2_33	523_2_1	420_2_1	549_2_1	1407_2_349	2159_2_373	816_5_1	1316_2_1459	447_2_1	466_4_57	304_34_1	1277_2_185	3134_2_436	247_2_235	3074_2_25	3156_2_109	3174_2_488	105_35_139	3508_2_901	10_2_1	1643_5_910	1978_2_1247	1708_2_433	285_2_1	5188_2_1308	969_34_683	414_2_12	1666_2_1	2376_2_1	4850_2_259	125_2_17
2860_2_1	217_2_469	578_2_1	595_2_1	1807_2_1	1226_2_1	336_34_376	114_34_1364	1480_2_93	177_2_1	24_2_1	5354_2_1019	1773_2_60	953_2_1	978_2_1	1111_2_39	523_2_1	420_2_1	549_2_1	1407_2_354	2159_2_335	816_5_1	1316_2_1545	447_2_1	466_4_54	304_34_1	1277_2_192	3134_2_427	247_2_221	3074_2_37	3156_2_114	3174_2_534	105_35_143	3508_2_975	10_2_1	1643_5_878	1978_2_1237	1708_2_414	285_2_1	5188_2_1263	969_34_580	414_2_7	1666_2_1	2376_2_1	4850_2_260	125_2_17
2860_2_1	217_2_457	578_2_1	595_2_1	1807_2_1	1226_2_1	336_34_280	114_34_1455	1480_2_105	177_2_1	24_2_1	5354_2_1013	1773_2_71	953_2_1	978_2_1	1111_2_44	523_2_1	420_2_1	549_2_1	1407_2_336	2159_2_320	816_5_1	1316_2_1636	447_2_1	466_4_55	304_34_1	1277_2_183	3134_2_448	247_2_197	3074_2_41	3156_2_110	3174_2_578	105_35_134	3508_2_981	10_2_1	1643_5_845	1978_2_1260	1708_2_407	285_2_1	5188_2_1220	969_34_509	414_2_15	1666_2_1	2376_2_1	4850_2_253	125_2_23
2860_2_1	217_2_472	578_2_1	595_2_1	1807_2_1	1226_2_1	336_34_221	114_34_1564	1480_2_95	177_2_1	24_2_1	5354_2_1042	1773_2_78	953_2_1	978_2_1	1111_2_34	523_2_1	420_2_1	549_2_1	1407_2_341	2159_2_305	816_5_1	1316_2_1675	447_2_1	466_4_38	304_34_1	1277_2_167	3134_2_455	247_2_170	3074_2_29	3156_2_105	3174_2_640	105_35_106	3508_2_972	10_2_1	1643_5_873	1978_2_1288	1708_2_406	285_2_1	5188_2_1172	969_34_431	414_2_17	1666_2_1	2376_2_1	4850_2_253	125_2_21
2860_2_1	217_2_486	578_2_1	595_2_1	1807_2_1	1226_2_1	336_34_164	114_34_1662	1480_2_108	177_2_1	24_2_1	5354_2_1039	1773_2_68	953_2_1	978_2_1	1111_2_28	523_2_1	420_2_1	549_2_1	1407_2_340	2159_2_289	816_5_1	1316_2_1785	447_2_1	466_4_46	304_34_1	1277_2_163	3134_2_424	247_2_158	3074_2_43	3156_2_112	3174_2_697	105_35_96	3508_2_996	10_2_1	1643_5_826	1978_2_1248	1708_2_414	285_2_1	5188_2_1188	969_34_359	414_2_7	1666_2_1	2376_2_1	4850_2_242	125_2_24
2860_2_1	217_2_524	578_2_1	595_2_1	1807_2_1	1226_2_1	336_34_122	114_34_1719	1480_2_120	177_2_1	24_2_1	5354_2_1053	1773_2_58	953_2_1	978_2_1	1111_2_33	523_2_1	420_2_1	549_2_1	1407_2_303	2159_2_241	816_5_1	1316_2_1848	447_2_1	466_4_44	304_34_1	1277_2_167	3134_2_473	247_2_151	3074_2_31	3156_2_112	3174_2_737	105_35_58	3508_2_948	10_2_1	1643_5_851	1978_2_1253	1708_2_434	285_2_1	5188_2_1159	969_34_330	414_2_15	1666_2_1	2376_2_1	4850_2_222	125_2_33
2860_2_1	217_2_532	578_2_1	595_2_1	1807_2_1	1226_2_1	336_34_93	114_34_1790	1480_2_108	177_2_1	24_2_1	5354_2_1082	1773_2_55	953_2_1	978_2_1	1111_2_24	523_2_1	420_2_1	549_2_1	1407_2_269	2159_2_270	816_5_1	1316_2_1831	447_2_1	466_4_62	304_34_1	1277_2_161	3134_2_486	247_2_158	3074_2_32	3156_2_108	3174_2_722	105_35_45	3508_2_947	10_2_1	1643_5_886	1978_2_1210	1708_2_436	285_2_1	5188_2_1152	969_34_329	414_2_19	1666_2_1	2376_2_1	4850_2_231	125_2_30
2860_2_1	217_2_546	578_2_1	595_2_1	1807_2_1	1226_2_1	336_34_80	114_34_1780	1480_2_125	177_2_1	24_2_1	5354_2_1108	1773_2_37	953_2_1	978_2_1	1111_2_28	523_2_1	420_2_1	549_2_1	1407_2_272	2159_2_276	816_5_1	1316_2_1895	447_2_1	466_4_71	304_34_1	1277_2_135	3134_2_453	247_2_177	3074_2_41	3156_2_102	3174_2_743	105_35_40	3508_2_982	10_2_1	1643_5_825	1978_2_1188	1708_2_445	285_2_1	5188_2_1140	969_34_336	414_2_19	1666_2_1	2376_2_1	4850_2_222	125_2_24
2860_2_1	217_2_571	578_2_1	595_2_1	1807_2_1	1226_2_1	336_34_54	114_34_1794	1480_2_140	177_2_1	24_2_1	5354_2_1120	1773_2_43	953_2_1	978_2_1	1111_2_23	523_2_1	420_2_1	549_2_1	1407_2_274	2159_2_275	816_5_1	1316_2_1979	447_2_1	466_4_73	304_34_1	1277_2_131	3134_2_487	247_2_181	3074_2_32	3156_2_96	3174_2_799	105_35_25	3508_2_897	10_2_1	1643_5_780	1978_2_1201	1708_2_453	285_2_1	5188_2_1085	969_34_377	414_2_25	1666_2_1	2376_2_1	4850_2_179	125_2_12
2860_2_1	217_2_575	578_2_1	595_2_1	1807_2_1	1226_2_1	336_34_41	114_34_1746	1480_2_141	177_2_1	24_2_1	5354_2_1162	1773_2_52	953_2_1	978_2_1	1111_2_15	523_2_1	420_2_1	549_2_1	1407_2_231	2159_2_306	816_5_1	1316_2_2023	447_2_1	466_4_69	304_34_1	1277_2_99	3134_2_469	247_2_166	3074_2_38	3156_2_95	3174_2_777	105_35_14	3508_2_911	10_2_1	1643_5_843	1978_2_1158	1708_2_464	285_2_1	5188_2_1055	969_34_413	414_2_34	1666_2_1	2376_2_1	4850_2_218	125_2_11
2860_2_1	217_2_583	578_2_1	595_2_1	1807_2_1	1226_2_1	336_34_32	114_34_1732	1480_2_126	177_2_1	24_2_1	5354_2_1190	1773_2_43	953_2_1	978_2_1	1111_2_18	523_2_1	420_2_1	549_2_1	1407_2_237	2159_2_303	816_5_1	1316_2_2039	447_2_1	466_4_67	304_34_1	1277_2_92	3134_2_442	247_2_167	3074_2_42	3156_2_95	3174_2_778	105_35_18	3508_2_958	10_2_1	1643_5_795	1978_2_1154	1708_2_455	285_2_1	5188_2_1068	969_34_440	414_2_21	1666_2_1	2376_2_1	4850_2_232	125_2_14
2860_2_1	217_2_581	578_2_1	595_2_1	1807_2_1	1226_2_1	336_34_41	114_34_1711	1480_2_145	177_2_1	24_2_1	5354_2_1174	1773_2_46	953_2_1	978_2_1	1111_2_26	523_2_1	420_2_1	549_2_1	1407_2_244	2159_2_304	816_5_1	1316_2_2099	447_2_1	466_4_65	304_34_1	1277_2_116	3134_2_457	247_2_152	3074_2_38	3156_2_79	3174_2_771	105_35_19	3508_2_968	10_2_1	1643_5_777	1978_2_1134	1708_2_448	285_2_1	5188_2_1033	969_34_463	414_2_25	1666_2_1	2376_2_1	4850_2_211	125_2_17
2860_2_1	217_2_581	578_2_1	595_2_1	1807_2_1	1226_2_1	336_34_45	114_34_1670	1480_2_128	177_2_1	24_2_1	5354_2_1167	1773_2_61	953_2_1	978_2_1	1111_2_23	523_2_1	420_2_1	549_2_1	1407_2_226	2159_2_319	816_5_1	1316_2_2160	447_2_1	466_4_66	304_34_1	1277_2_116	3134_2_462	247_2_139	3074_2_33	3156_2_71	3174_2_720	105_35_19	3508_2_1010	10_2_1	1643_5_768	1978_2_1115	1708_2_434	285_2_1	5188_2_1032	969_34_514	414_2_29	1666_2_1	2376_2_1	4850_2_223	125_2_13
2860_2_1	217_2_608	578_2_1	595_2_1	1807_2_1	1226_2_1	336_34_48	114_34_1639	1480_2_132	177_2_1	24_2_1	5354_2_1117	1773_2_57	953_2_1	978_2_1	1111_2_32	523_2_1	420_2_1	549_2_1	1407_2_223	2159_2_310	816_5_1	1316_2_2145	447_2_1	466_4_78	304_34_1	1277_2_117	3134_2_451	247_2_142	3074_2_36	3156_2_55	3174_2_668	105_35_20	3508_2_1096	10_2_1	1643_5_725	1978_2_1078	1708_2_463	285_2_1	5188_2_1088	969_34_566	414_2_12	1666_2_1	2376_2_1	4850_2_240	125_2_13
2860_2_1	217_2_648	578_2_1	595_2_1	1807_2_1	1226_2_1	336_34_43	114_34_1608	1480_2_131	177_2_1	24_2_1	5354_2_1102	1773_2_59	953_2_1	978_2_1	1111_2_36	523_2_1	420_2_1	549_2_1	1407_2_218	2159_2_311	816_5_1	1316_2_2203	447_2_1	466_4_68	304_34_1	1277_2_114	3134_2_481	247_2_155	3074_2_40	3156_2_49	3174_2_687	105_35_22	3508_2_1064	10_2_1	1643_5_643	1978_2_1051	1708_2_469	285_2_1	5188_2_1091	969_34_634	414_2_15	1666_2_1	2376_2_1	4850_2_207	125_2_13
2860_2_1	217_2_616	578_2_1	595_2_1	1807_2_1	1226_2_1	336_34_51	114_34_1621	1480_2_112	177_2_1	24_2_1	5354_2_1120	1773_2_63	953_2_1	978_2_1	1111_2_39	523_2_1	420_2_1	549_2_1	1407_2_193	2159_2_334	816_5_1	1316_2_2247	447_2_1	466_4_61	304_34_1	1277_2_105	3134_2_469	247_2_107	3074_2_39	3156_2_49	3174_2_658	105_35_31	3508_2_1086	10_2_1	1643_5_654	1978_2_1072	1708_2_461	285_2_1	5188_2_1107	969_34_637	414_2_13	1666_2_1	2376_2_1	4850_2_203	125_2_13
2860_2_1	217_2_633	578_2_1	595_2_1	1807_2_1	1226_2_1	336_34_54	114_34_1609	1480_2_83	177_2_1	24_2_1	5354_2_1070	1773_2_50	953_2_1	978_2_1	1111_2_30	523_2_1	420_2_1	549_2_1	1407_2_195	2159_2_315	816_5_1	1316_2_2236	447_2_1	466_4_60	304_34_1	1277_2_88	3134_2_485	247_2_108	3074_2_36	3156_2_52	3174_2_646	105_35_30	3508_2_1113	10_2_1	1643_5_650	1978_2_1118	1708_2_457	285_2_1	5188_2_1138	969_34_681	414_2_15	1666_2_1	2376_2_1	4850_2_199	125_2_9
2860_2_1	217_2_668	578_2_1	595_2_1	1807_2_1	1226_2_1	336_34_53	114_34_1571	1480_2_114	177_2_1	24_2_1	5354_2_1067	1773_2_59	953_2_1	978_2_1	1111_2_38	523_2_1	420_2_1	549_2_1	1407_2_143	2159_2_322	816_5_1	1316_2_2260	447_2_1	466_4_61	304_34_1	1277_2_76	3134_2_544	247_2_92	3074_2_41	3156_2_48	3174_2_645	105_35_45	3508_2_1092	10_2_1	1643_5_587	1978_2_1127	1708_2_460	285_2_1	5188_2_1134	969_34_716	414_2_18	1666_2_1	2376_2_1	4850_2_179	125_2_5
2860_2_1	217_2_657	578_2_1	595_2_1	1807_2_1	1226_2_1	336_34_50	114_34_1577	1480_2_111	177_2_1	24_2_1	5354_2_1078	1773_2_56	953_2_1	978_2_1	1111_2_32	523_2_1	420_2_1	549_2_1	1407_2_135	2159_2_354	816_5_1	1316_2_2247	447_2_1	466_4_46	304_34_1	1277_2_76	3134_2_514	247_2_79	3074_2_33	3156_2_52	3174_2_621	105_35_59	3508_2_1084	10_2_1	1643_5_553	1978_2_1129	1708_2_458	285_2_1	5188_2_1178	969_34_760	414_2_15	1666_2_1	2376_2_1	4850_2_204	125_2_6
2860_2_1	217_2_675	578_2_1	595_2_1	1807_2_1	1226_2_1	336_34_64	114_34_1585	1480_2_77	177_2_1	24_2_1	5354_2_1102	1773_2_45	953_2_1	978_2_1	1111_2_33	523_2_1	420_2_1	549_2_1	1407_2_140	2159_2_358	816_5_1	1316_2_2164	447_2_1	466_4_60	304_34_1	1277_2_65	3134_2_499	247_2_75	3074_2_36	3156_2_54	3174_2_623	105_35_62	3508_2_1074	10_2_1	1643_5_550	1978_2_1136	1708_2_476	285_2_1	5188_2_1208	969_34_781	414_2_8	1666_2_1	2376_2_1	4850_2_213	125_2_3
2860_2_1	217_2_719	578_2_1	595_2_1	1807_2_1	1226_2_1	336_34_64	114_34_1507	1480_2_67	177_2_1	24_2_1	5354_2_1070	1773_2_51	953_2_1	978_2_1	1111_2_39	523_2_1	420_2_1	549_2_1	1407_2_116	2159_2_346	816_5_1	1316_2_2136	447_2_1	466_4_80	304_34_1	1277_2_56	3134_2_515	247_2_59	3074_2_43	3156_2_53	3174_2_626	105_35_58	3508_2_1130	10_2_1	1643_5_538	1978_2_1186	1708_2_439	285_2_1	5188_2_1199	969_34_818	414_2_13	1666_2_1	2376_2_1	4850_2_221	125_2_1
2860_2_1	217_2_654	578_2_1	595_2_1	1807_2_1	1226_2_1	336_34_75	114_34_1449	1480_2_52	177_2_1	24_2_1	5354_2_1107	1773_2_61	953_2_1	978_2_1	1111_2_45	523_2_1	420_2_1	549_2_1	1407_2_98	2159_2_363	816_5_1	1316_2_2107	447_2_1	466_4_62	304_34_1	1277_2_66	3134_2_473	247_2_45	3074_2_35	3156_2_75	3174_2_652	105_35_66	3508_2_1123	10_2_1	1643_5_541	1978_2_1226	1708_2_420	285_2_1	5188_2_1291	969_34_817	414_2_15	1666_2_1	2376_2_1	4850_2_209
2860_2_1	217_2_661	578_2_1	595_2_1	1807_2_1	1226_2_1	336_34_88	114_34_1453	1480_2_50	177_2_1	24_2_1	5354_2_1099	1773_2_69	953_2_1	978_2_1	1111_2_49	523_2_1	420_2_1	549_2_1	1407_2_102	2159_2_333	816_5_1	1316_2_2043	447_2_1	466_4_70	304_34_1	1277_2_64	3134_2_486	247_2_51	3074_2_34	3156_2_65	3174_2_640	105_35_66	3508_2_1162	10_2_1	1643_5_526	1978_2_1254	1708_2_370	285_2_1	5188_2_1316	969_34_849	414_2_12	1666_2_1	2376_2_1	4850_2_224
2860_2_1	217_2_657	578_2_1	595_2_1	1807_2_1	1226_2_1	336_34_108	114_34_1456	1480_2_47	177_2_1	24_2_1	5354_2_1090	1773_2_80	953_2_1	978_2_1	1111_2_64	523_2_1	420_2_1	549_2_1	1407_2_87	2159_2_337	816_5_1	1316_2_2024	447_2_1	466_4_92	304_34_1	1277_2_67	3134_2_491	247_2_52	3074_2_37	3156_2_55	3174_2_646	105_35_79	3508_2_1165	10_2_1	1643_5_499	1978_2_1281	1708_2_341	285_2_1	5188_2_1303	969_34_854	414_2_14	1666_2_1	2376_2_1	4850_2_232
2860_2_1	217_2_652	578_2_1	595_2_1	1807_2_1	1226_2_1	336_34_132	114_34_1501	1480_2_42	177_2_1	24_2_1	5354_2_1071	1773_2_79	953_2_1	978_2_1	1111_2_61	523_2_1	420_2_1	549_2_1	1407_2_79	2159_2_387	816_5_1	1316_2_2010	447_2_1	466_4_76	304_34_1	1277_2_65	3134_2_481	247_2_50	3074_2_36	3156_2_63	3174_2_672	105_35_72	3508_2_1171	10_2_1	1643_5_497	1978_2_1248	1708_2_345	285_2_1	5188_2_1341	969_34_821	414_2_13	1666_2_1	2376_2_1	4850_2_218
2860_2_1	217_2_634	578_2_1	595_2_1	1807_2_1	1226_2_1	336_34_153	114_34_1490	1480_2_33	177_2_1	24_2_1	5354_2_1056	1773_2_77	953_2_1	978_2_1	1111_2_56	523_2_1	420_2_1	549_2_1	1407_2_74	2159_2_367	816_5_1	1316_2_2082	447_2_1	466_4_78	304_34_1	1277_2_60	3134_2_507	247_2_49	3074_2_27	3156_2_77	3174_2_637	105_35_97	3508_2_1235	10_2_1	1643_5_494	1978_2_1238	1708_2_331	285_2_1	5188_2_1327	969_34_768	414_2_12	1666_2_1	2376_2_1	4850_2_204
2860_2_1	217_2_613	578_2_1	595_2_1	1807_2_1	1226_2_1	336_34_199	114_34_1557	1480_2_38	177_2_1	24_2_1	5354_2_1014	1773_2_75	953_2_1	978_2_1	1111_2_63	523_2_1	420_2_1	549_2_1	1407_2_84	2159_2_367	816_5_1	1316_2_2047	447_2_1	466_4_86	304_34_1	1277_2_51	3134_2_517	247_2_43	3074_2_35	3156_2_96	3174_2_635	105_35_119	3508_2_1206	10_2_1	1643_5_523	1978_2_1246	1708_2_333	285_2_1	5188_2_1301	969_34_666	414_2_16	1666_2_1	2376_2_1	4850_2_187
2860_2_1	217_2_609	578_2_1	595_2_1	1807_2_1	1226_2_1	336_34_237	114_34_1579	1480_2_36	177_2_1	24_2_1	5354_2_1006	1773_2_76	953_2_1	978_2_1	1111_2_57	523_2_1	420_2_1	549_2_1	1407_2_100	2159_2_417	816_5_1	1316_2_2022	447_2_1	466_4_76	304_34_1	1277_2_63	3134_2_517	247_2_43	3074_2_24	3156_2_107	3174_2_656	105_35_134	3508_2_1166	10_2_1	1643_5_545	1978_2_1195	1708_2_320	285_2_1	5188_2_1318	969_34_576	414_2_22	1666_2_1	2376_2_1	4850_2_187
2860_2_1	217_2_589	578_2_1	595_2_1	1807_2_1	1226_2_1	336_34_255	114_34_1587	1480_2_30	177_2_1	24_2_1	5354_2_1004	1773_2_80	953_2_1	978_2_1	1111_2_66	523_2_1	420_2_1	549_2_1	1407_2_137	2159_2_374	816_5_1	1316_2_2045	447_2_1	466_4_75	304_34_1	1277_2_53	3134_2_512	247_2_49	3074_2_28	3156_2_110	3174_2_615	105_35_138	3508_2_1203	10_2_1	1643_5_525	1978_2_1207	1708_2_319	285_2_1	5188_2_1340	969_34_498	414_2_12	1666_2_1	2376_2_1	4850_2_192
2860_2_1	217_2_596	578_2_1	595_2_1	1807_2_1	1226_2_1	336_34_279	114_34_1633	1480_2_23	177_2_1	24_2_1	5354_2_913	1773_2_82	953_2_1	978_2_1	1111_2_75	523_2_1	420_2_1	549_2_1	1407_2_145	2159_2_413	816_5_1	1316_2_1987	447_2_1	466_4_75	304_34_1	1277_2_47	3134_2_512	247_2_44	3074_2_36	3156_2_95	3174_2_602	105_35_156	3508_2_1235	10_2_1	1643_5_558	1978_2_1173	1708_2_295	285_2_1	5188_2_1321	969_34_465	414_2_16	1666_2_1	2376_2_1	4850_2_209
2860_2_1	217_2_603	578_2_1	595_2_1	1807_2_1	1226_2_1	336_34_300	114_34_1665	1480_2_28	177_2_1	24_2_1	5354_2_893	1773_2_95	953_2_1	978_2_1	1111_2_72	523_2_1	420_2_1	549_2_1	1407_2_139	2159_2_405	816_5_1	1316_2_1952	447_2_1	466_4_67	304_34_1	1277_2_38	3134_2_506	247_2_39	3074_2_30	3156_2_88	3174_2_608	105_35_157	3508_2_1259	10_2_1	1643_5_597	1978_2_1111	1708_2_275	285_2_1	5188_2_1311	969_34_459	414_2_17	1666_2_1	2376_2_1	4850_2_241
2860_2_1	217_2_587	578_2_1	595_2_1	1807_2_1	1226_2_1	336_34_307	114_34_1623	1480_2_25	177_2_1	24_2_1	5354_2_904	1773_2_106	953_2_1	978_2_1	1111_2_78	523_2_1	420_2_1	549_2_1	1407_2_165	2159_2_357	816_5_1	1316_2_1923	447_2_1	466_4_79	304_34_1	1277_2_49	3134_2_495	247_2_28	3074_2_29	3156_2_80	3174_2_612	105_35_203	3508_2_1297	10_2_1	1643_5_624	1978_2_1095	1708_2_272	285_2_1	5188_2_1309	969_34_437	414_2_6	1666_2_1	2376_2_1	4850_2_230
2860_2_1	217_2_608	578_2_1	595_2_1	1807_2_1	1226_2_1	336_34_304	114_34_1540	1480_2_29	177_2_1	24_2_1	5354_2_837	1773_2_94	953_2_1	978_2_1	1111_2_94	523_2_1	420_2_1	549_2_1	1407_2_168	2159_2_384	816_5_1	1316_2_1943	447_2_1	466_4_74	304_34_1	1277_2_63	3134_2_470	247_2_26	3074_2_36	3156_2_69	3174_2_594	105_35_223	3508_2_1293	10_2_1	1643_5_709	1978_2_1112	1708_2_270	285_2_1	5188_2_1300	969_34_419	414_2_16	1666_2_1	2376_2_1	4850_2_208
2860_2_1	217_2_562	578_2_1	595_2_1	1807_2_1	1226_2_1	336_34_325	114_34_1475	1480_2_33	177_2_1	24_2_1	5354_2_837	1773_2_85	953_2_1	978_2_1	1111_2_90	523_2_1	420_2_1	549_2_1	1407_2_165	2159_2_388	816_5_1	1316_2_1900	447_2_1	466_4_72	304_34_1	1277_2_66	3134_2_473	247_2_34	3074_2_27	3156_2_76	3174_2_598	105_35_264	3508_2_1277	10_2_1	1643_5_730	1978_2_1121	1708_2_260	285_2_1	5188_2_1298	969_34_453	414_2_16	1666_2_1	2376_2_1	4850_2_219
2860_2_1	217_2_587	578_2_1	595_2_1	1807_2_1	1226_2_1	336_34_345	114_34_1391	1480_2_38	177_2_1	24_2_1	5354_2_808	1773_2_83	953_2_1	978_2_1	1111_2_85	523_2_1	420_2_1	549_2_1	1407_2_196	2159_2_391	816_5_1	1316_2_1893	447_2_1	466_4_86	304_34_1	1277_2_64	3134_2_432	247_2_33	3074_2_27	3156_2_74	3174_2_603	105_35_266	3508_2_1251	10_2_1	1643_5_727	1978_2_1126	1708_2_255	285_2_1	5188_2_1355	969_34_458	414_2_12	1666_2_1	2376_2_1	4850_2_234
2860_2_1	217_2_541	578_2_1	595_2_1	1807_2_1	1226_2_1	336_34_340	114_34_1249	1480_2_49	177_2_1	24_2_1	5354_2_836	1773_2_71	953_2_1	978_2_1	1111_2_86	523_2_1	420_2_1	549_2_1	1407_2_181	2159_2_406	816_5_1	1316_2_1909	447_2_1	466_4_76	304_34_1	1277_2_80	3134_2_471	247_2_44	3074_2_34	3156_2_71	3174_2_551	105_35_293	3508_2_1225	10_2_1	1643_5_798	1978_2_1164	1708_2_235	285_2_1	5188_2_1362	969_34_461	414_2_13	1666_2_1	2376_2_1	4850_2_274
2860_2_1	217_2_493	578_2_1	595_2_1	1807_2_1	1226_2_1	336_34_318	114_34_1155	1480_2_45	177_2_1	24_2_1	5354_2_855	1773_2_69	953_2_1	978_2_1	1111_2_90	523_2_1	420_2_1	549_2_1	1407_2_212	2159_2_409	816_5_1	1316_2_1870	447_2_1	466_4_89	304_34_1	1277_2_103	3134_2_433	247_2_40	3074_2_29	3156_2_88	3174_2_567	105_35_335	3508_2_1214	10_2_1	1643_5_797	1978_2_1220	1708_2_269	285_2_1	5188_2_1346	969_34_503	414_2_12	1666_2_1	2376_2_1	4850_2_269
2860_2_1	217_2_501	578_2_1	595_2_1	1807_2_1	1226_2_1	336_34_290	114_34_1110	1480_2_45	177_2_1	24_2_1	5354_2_861	1773_2_72	953_2_1	978_2_1	1111_2_80	523_2_1	420_2_1	549_2_1	1407_2_228	2159_2_390	816_5_1	1316_2_1913	447_2_1	466_4_80	304_34_1	1277_2_139	3134_2_446	247_2_42	3074_2_42	3156_2_60	3174_2_559	105_35_376	3508_2_1254	10_2_1	1643_5_768	1978_2_1173	1708_2_277	285_2_1	5188_2_1367	969_34_532	414_2_11	1666_2_1	2376_2_1	4850_2_235
2860_2_1	217_2_483	578_2_1	595_2_1	1807_2_1	1226_2_1	336_34_228	114_34_1043	1480_2_53	177_2_1	24_2_1	5354_2_934	1773_2_73	953_2_1	978_2_1	1111_2_87	523_2_1	420_2_1	549_2_1	1407_2_221	2159_2_414	816_5_1	1316_2_1956	447_2_1	466_4_48	304_34_1	1277_2_161	3134_2_464	247_2_42	3074_2_42	3156_2_57	3174_2_557	105_35_385	3508_2_1261	10_2_1	1643_5_787	1978_2_1194	1708_2_249	285_2_1	5188_2_1336	969_34_548	414_2_14	1666_2_1	2376_2_1	4850_2_236
2860_2_1	217_2_480	578_2_1	595_2_1	1807_2_1	1226_2_1	336_34_173	114_34_1025	1480_2_65	177_2_1	24_2_1	5354_2_1006	1773_2_81	953_2_1	978_2_1	1111_2_68	523_2_1	420_2_1	549_2_1	1407_2_242	2159_2_430	816_5_1	1316_2_1907	447_2_1	466_4_39	304_34_1	1277_2_155	3134_2_499	247_2_47	3074_2_36	3156_2_72	3174_2_577	105_35_405	3508_2_1272	10_2_1	1643_5_765	1978_2_1197	1708_2_215	285_2_1	5188_2_1303	969_34_595	414_2_13	1666_2_1	2376_2_1	4850_2_250
2860_2_1	217_2_461	578_2_1	595_2_1	1807_2_1	1226_2_1	336_34_126	114_34_946	1480_2_78	177_2_1	24_2_1	5354_2_1070	1773_2_82	953_2_1	978_2_1	1111_2_76	523_2_1	420_2_1	549_2_1	1407_2_251	2159_2_419	816_5_1	1316_2_1935	447_2_1	466_4_37	304_34_1	1277_2_192	3134_2_487	247_2_52	3074_2_36	3156_2_69	3174_2_576	105_35_404	3508_2_1261	10_2_1	1643_5_781	1978_2_1178	1708_2_249	285_2_1	5188_2_1346	969_34_615	414_2_14	1666_2_1	2376_2_1	4850_2_228
2860_2_1	217_2_456	578_2_1	595_2_1	1807_2_1	1226_2_1	336_34_82	114_34_926	1480_2_90	177_2_1	24_2_1	5354_2_1120	1773_2_73	953_2_1	978_2_1	1111_2_64	523_2_1	420_2_1	549_2_1	1407_2_291	2159_2_432	816_5_1	1316_2_1960	447_2_1	466_4_23	304_34_1	1277_2_210	3134_2_510	247_2_58	3074_2_44	3156_2_61	3174_2_552	105_35_405	3508_2_1305	10_2_1	1643_5_758	1978_2_1131	1708_2_237	285_2_1	5188_2_1344	969_34_651	414_2_13	1666_2_1	2376_2_1	4850_2_225
2860_2_1	217_2_445	578_2_1	595_2_1	1807_2_1	1226_2_1	336_34_51	114_34_931	1480_2_94	177_2_1	24_2_1	5354_2_1153	1773_2_75	953_2_1	978_2_1	1111_2_59	523_2_1	420_2_1	549_2_1	1407_2_352	2159_2_440	816_5_1	1316_2_1965	447_2_1	466_4_24	304_34_1	1277_2_225	3134_2_522	247_2_50	3074_2_42	3156_2_60	3174_2_558	105_35_377	3508_2_1305	10_2_1	1643_5_731	1978_2_1170	1708_2_262	285_2_1	5188_2_1258	969_34_666	414_2_15	1666_2_1	2376_2_1	4850_2_226
2860_2_1	217_2_447	578_2_1	595_2_1	1807_2_1	1226_2_1	336_34_26	114_34_923	1480_2_112	177_2_1	24_2_1	5354_2_1158	1773_2_72	953_2_1	978_2_1	1111_2_67	523_2_1	420_2_1	549_2_1	1407_2_315	2159_2_448	816_5_1	1316_2_2019	447_2_1	466_4_22	304_34_1	1277_2_259	3134_2_494	247_2_41	3074_2_38	3156_2_57	3174_2_527	105_35_335	3508_2_1341	10_2_1	1643_5_735	1978_2_1136	1708_2_287	285_2_1	5188_2_1309	969_34_687	414_2_9	1666_2_1	2376_2_1	4850_2_215
2860_2_1	217_2_445	578_2_1	595_2_1	1807_2_1	1226_2_1	336_34_17	114_34_921	1480_2_122	177_2_1	24_2_1	5354_2_1178	1773_2_48	953_2_1	978_2_1	1111_2_62	523_2_1	420_2_1	549_2_1	1407_2_345	2159_2_424	816_5_1	1316_2_2021	447_2_1	466_4_21	304_34_1	1277_2_274	3134_2_500	247_2_52	3074_2_30	3156_2_59	3174_2_535	105_35_292	3508_2_1333	10_2_1	1643_5_748	1978_2_1169	1708_2_268	285_2_1	5188_2_1285	969_34_717	414_2_13	1666_2_1	2376_2_1	4850_2_222
2860_2_1	217_2_436	578_2_1	595_2_1	1807_2_1	1226_2_1	336_34_16	114_34_863	1480_2_119	177_2_1	24_2_1	5354_2_1194	1773_2_51	953_2_1	978_2_1	1111_2_47	523_2_1	420_2_1	549_2_1	1407_2_348	2159_2_420	816_5_1	1316_2_2047	447_2_1	466_4_16	304_34_1	1277_2_288	3134_2_535	247_2_45	3074_2_28	3156_2_50	3174_2_518	105_35_257	3508_2_1281	10_2_1	1643_5_728	1978_2_1200	1708_2_290	285_2_1	5188_2_1282	969_34_790	414_2_28	1666_2_1	2376_2_1	4850_2_218
2860_2_1	217_2_466	578_2_1	595_2_1	1807_2_1	1226_2_1	336_34_25	114_34_782	1480_2_123	177_2_1	24_2_1	5354_2_1197	1773_2_54	953_2_1	978_2_1	1111_2_54	523_2_1	420_2_1	549_2_1	1407_2_333	2159_2_434	816_5_1	1316_2_2108	447_2_1	466_4_16	304_34_1	1277_2_294	3134_2_519	247_2_41	3074_2_32	3156_2_37	3174_2_497	105_35_204	3508_2_1248	10_2_1	1643_5_732	1978_2_1177	1708_2_319	285_2_1	5188_2_1315	969_34_863	414_2_24	1666_2_1	2376_2_1	4850_2_209
2860_2_1	217_2_484	578_2_1	595_2_1	1807_2_1	1226_2_1	336_34_27	114_34_697	1480_2_134	177_2_1	24_2_1	5354_2_1197	1773_2_51	953_2_1	978_2_1	1111_2_58	523_2_1	420_2_1	549_2_1	1407_2_321	2159_2_475	816_5_1	1316_2_2063	447_2_1	466_4_21	304_34_1	1277_2_302	3134_2_531	247_2_49	3074_2_38	3156_2_30	3174_2_485	105_35_174	3508_2_1288	10_2_1	1643_5_683	1978_2_1169	1708_2_313	285_2_1	5188_2_1320	969_34_971	414_2_28	1666_2_1	2376_2_1	4850_2_211
2860_2_1	217_2_544	578_2_1	595_2_1	1807_2_1	1226_2_1	336_34_33	114_34_640	1480_2_132	177_2_1	24_2_1	5354_2_1188	1773_2_47	953_2_1	978_2_1	1111_2_49	523_2_1	420_2_1	549_2_1	1407_2_314	2159_2_466	816_5_1	1316_2_2054	447_2_1	466_4_17	304_34_1	1277_2_288	3134_2_547	247_2_38	3074_2_27	3156_2_24	3174_2_463	105_35_135	3508_2_1276	10_2_1	1643_5_731	1978_2_1221	1708_2_309	285_2_1	5188_2_1311	969_34_1044	414_2_28	1666_2_1	2376_2_1	4850_2_205
2860_2_1	217_2_539	578_2_1	595_2_1	1807_2_1	1226_2_1	336_34_28	114_34_624	1480_2_145	177_2_1	24_2_1	5354_2_1184	1773_2_44	953_2_1	978_2_1	1111_2_50	523_2_1	420_2_1	549_2_1	1407_2_283	2159_2_447	816_5_1	1316_2_2111	447_2_1	466_4_14	304_34_1	1277_2_320	3134_2_538	247_2_53	3074_2_37	3156_2_7	3174_2_466	105_35_143	3508_2_1265	10_2_1	1643_5_720	1978_2_1249	1708_2_314	285_2_1	5188_2_1291	969_34_1064	414_2_23	1666_2_1	2376_2_1	4850_2_191
2860_2_1	217_2_520	578_2_1	595_2_1	1807_2_1	1226_2_1	336_34_40	114_34_576	1480_2_155	177_2_1	24_2_1	5354_2_1151	1773_2_48	953_2_1	978_2_1	1111_2_48	523_2_1	420_2_1	549_2_1	1407_2_294	2159_2_504	816_5_1	1316_2_2099	447_2_1	466_4_24	304_34_1	1277_2_312	3134_2_545	247_2_60	3074_2_52	3156_2_6	3174_2_480	105_35_121	3508_2_1223	10_2_1	1643_5_742	1978_2_1251	1708_2_298	285_2_1	5188_2_1273	969_34_1119	414_2_42	1666_2_1	2376_2_1	4850_2_181
2860_2_1	217_2_559	578_2_1	595_2_1	1807_2_1	1226_2_1	336_34_47	114_34_594	1480_2_144	177_2_1	24_2_1	5354_2_1175	1773_2_49	953_2_1	978_2_1	1111_2_38	523_2_1	420_2_1	549_2_1	1407_2_296	2159_2_490	816_5_1	1316_2_2026	447_2_1	466_4_22	304_34_1	1277_2_292	3134_2_524	247_2_41	3074_2_49	3156_2_5	3174_2_487	105_35_104	3508_2_1226	10_2_1	1643_5_770	1978_2_1271	1708_2_283	285_2_1	5188_2_1259	969_34_1181	414_2_39	1666_2_1	2376_2_1	4850_2_196
2860_2_1	217_2_537	578_2_1	595_2_1	1807_2_1	1226_2_1	336_34_47	114_34_579	1480_2_145	177_2_1	24_2_1	5354_2_1197	1773_2_52	953_2_1	978_2_1	1111_2_37	523_2_1	420_2_1	549_2_1	1407_2_278	2159_2_459	816_5_1	1316_2_2032	447_2_1	466_4_27	304_34_1	1277_2_307	3134_2_497	247_2_42	3074_2_53	3156_2_2	3174_2_506	105_35_89	3508_2_1212	10_2_1	1643_5_766	1978_2_1264	1708_2_293	285_2_1	5188_2_1308	969_34_1206	414_2_48	1666_2_1	2376_2_1	4850_2_189
2860_2_1	217_2_562	578_2_1	595_2_1	1807_2_1	1226_2_1	336_34_78	114_34_593	1480_2_148	177_2_1	24_2_1	5354_2_1152	1773_2_45	953_2_1	978_2_1	1111_2_25	523_2_1	420_2_1	549_2_1	1407_2_270	2159_2_466	816_5_1	1316_2_2052	447_2_1	466_4_33	304_34_1	1277_2_298	3134_2_507	247_2_36	3074_2_57	3156_2_6	3174_2_495	105_35_94	3508_2_1271	10_2_1	1643_5_754	1978_2_1228	1708_2_280	285_2_1	5188_2_1290	969_34_1168	414_2_49	1666_2_1	2376_2_1	4850_2_174
2860_2_1	217_2_555	578_2_1	595_2_1	1807_2_1	1226_2_1	336_34_87	114_34_687	1480_2_125	177_2_1	24_2_1	5354_2_1198	1773_2_49	953_2_1	978_2_1	1111_2_30	523_2_1	420_2_1	549_2_1	1407_2_282	2159_2_474	816_5_1	1316_2_2031	447_2_1	466_4_31	304_34_1	1277_2_298	3134_2_487	247_2_27	3074_2_41	3156_2_3	3174_2_484	105_35_75	3508_2_1279	10_2_1	1643_5_790	1978_2_1223	1708_2_257	285_2_1	5188_2_1254	969_34_1116	414_2_46	1666_2_1	2376_2_1	4850_2_188
2860_2_1	217_2_539	578_2_1	595_2_1	1807_2_1	1226_2_1	336_34_114	114_34_761	1480_2_132	177_2_1	24_2_1	5354_2_1214	1773_2_42	953_2_1	978_2_1	1111_2_29	523_2_1	420_2_1	549_2_1	1407_2_257	2159_2_441	816_5_1	1316_2_2072	447_2_1	466_4_20	304_34_1	1277_2_281	3134_2_490	247_2_35	3074_2_38	3156_2_3	3174_2_526	105_35_66	3508_2_1218	10_2_1	1643_5_805	1978_2_1189	1708_2_283	285_2_1	5188_2_1286	969_34_1008	414_2_37	1666_2_1	2376_2_1	4850_2_174
2860_2_1	217_2_513	578_2_1	595_2_1	1807_2_1	1226_2_1	336_34_123	114_34_870	1480_2_148	177_2_1	24_2_1	5354_2_1211	1773_2_24	953_2_1	978_2_1	1111_2_27	523_2_1	420_2_1	549_2_1	1407_2_282	2159_2_426	816_5_1	1316_2_2149	447_2_1	466_4_28	304_34_1	1277_2_261	3134_2_484	247_2_35	3074_2_43	3156_2_1	3174_2_494	105_35_70	3508_2_1191	10_2_1	1643_5_807	1978_2_1215	1708_2_255	285_2_1	5188_2_1247	969_34_884	414_2_32	1666_2_1	2376_2_1	4850_2_189
2860_2_1	217_2_510	578_2_1	595_2_1	1807_2_1	1226_2_1	336_34_141	114_34_944	1480_2_153	177_2_1	24_2_1	5354_2_1206	1773_2_25	953_2_1	978_2_1	1111_2_39	420_2_1	549_2_1	1407_2_272	2159_2_448	816_5_1	1316_2_2151	447_2_1	466_4_21	304_34_1	1277_2_293	3134_2_458	247_2_26	3074_2_31	3174_2_520	105_35_45	3508_2_1179	10_2_1	1643_5_845	1978_2_1183	1708_2_234	285_2_1	5188_2_1260	969_34_798	414_2_26	1666_2_1	2376_2_1	4850_2_174
2860_2_1	217_2_518	578_2_1	595_2_1	1807_2_1	1226_2_1	336_34_166	114_34_984	1480_2_162	177_2_1	24_2_1	5354_2_1204	1773_2_23	953_2_1	978_2_1	1111_2_50	420_2_1	549_2_1	1407_2_283	2159_2_418	816_5_1	1316_2_2147	447_2_1	466_4_29	304_34_1	1277_2_292	3134_2_454	247_2_37	3074_2_33	3174_2_526	105_35_45	3508_2_1085	10_2_1	1643_5_822	1978_2_1179	1708_2_240	285_2_1	5188_2_1297	969_34_758	414_2_20	1666_2_1	2376_2_1	4850_2_193
2860_2_1	217_2_494	578_2_1	595_2_1	1807_2_1	1226_2_1	336_34_190	114_34_1000	1480_2_146	177_2_1	24_2_1	5354_2_1229	1773_2_20	953_2_1	978_2_1	1111_2_49	420_2_1	549_2_1	1407_2_307	2159_2_443	816_5_1	1316_2_2159	447_2_1	466_4_26	304_34_1	1277_2_280	3134_2_464	247_2_35	3074_2_36	3174_2_489	105_35_37	3508_2_1119	10_2_1	1643_5_885	1978_2_1198	1708_2_224	285_2_1	5188_2_1247	969_34_690	414_2_19	1666_2_1	2376_2_1	4850_2_211
2860_2_1	217_2_471	578_2_1	595_2_1	1807_2_1	1226_2_1	336_34_233	114_34_967	1480_2_142	177_2_1	24_2_1	5354_2_1270	1773_2_28	953_2_1	978_2_1	1111_2_48	420_2_1	549_2_1	1407_2_273	2159_2_433	816_5_1	1316_2_2154	447_2_1	466_4_32	304_34_1	1277_2_316	3134_2_481	247_2_40	3074_2_33	3174_2_498	105_35_28	3508_2_1126	10_2_1	1643_5_897	1978_2_1225	1708_2_222	285_2_1	5188_2_1233	969_34_665	414_2_29	1666_2_1	2376_2_1	4850_2_189
2860_2_1	217_2_500	578_2_1	595_2_1	1807_2_1	1226_2_1	336_34_236	114_34_980	1480_2_163	177_2_1	24_2_1	5354_2_1273	1773_2_26	953_2_1	978_2_1	1111_2_64	420_2_1	549_2_1	1407_2_270	2159_2_412	816_5_1	1316_2_2222	447_2_1	466_4_39	304_34_1	1277_2_308	3134_2_502	247_2_41	3074_2_34	3174_2_474	105_35_17	3508_2_1107	10_2_1	1643_5_872	1978_2_1221	1708_2_245	285_2_1	5188_2_1210	969_34_610	414_2_28	1666_2_1	2376_2_1	4850_2_184
2860_2_1	217_2_454	578_2_1	595_2_1	1807_2_1	1226_2_1	336_34_204	114_34_962	1480_2_146	177_2_1	24_2_1	5354_2_1303	1773_2_27	953_2_1	978_2_1	1111_2_70	420_2_1	549_2_1	1407_2_266	2159_2_461	816_5_1	1316_2_2278	447_2_1	466_4_22	304_34_1	1277_2_304	3134_2_483	247_2_31	3074_2_36	3174_2_496	105_35_22	3508_2_1167	10_2_1	1643_5_882	1978_2_1267	1708_2_237	285_2_1	5188_2_1161	969_34_563	414_2_21	1666_2_1	2376_2_1	4850_2_171
2860_2_1	217_2_457	578_2_1	595_2_1	1807_2_1	1226_2_1	336_34_180	114_34_995	1480_2_150	177_2_1	24_2_1	5354_2_1332	1773_2_30	953_2_1	978_2_1	1111_2_94	420_2_1	549_2_1	1407_2_283	2159_2_414	816_5_1	1316_2_2311	447_2_1	466_4_27	304_34_1	1277_2_306	3134_2_468	247_2_36	3074_2_29	3174_2_502	105_35_29	3508_2_1211	10_2_1	1643_5_825	1978_2_1294	1708_2_220	285_2_1	5188_2_1141	969_34_501	414_2_19	1666_2_1	2376_2_1	4850_2_176
2860_2_1	217_2_458	578_2_1	595_2_1	1807_2_1	1226_2_1	336_34_145	114_34_1055	1480_2_139	177_2_1	24_2_1	5354_2_1283	1773_2_24	953_2_1	978_2_1	1111_2_98	420_2_1	549_2_1	1407_2_253	2159_2_399	816_5_1	1316_2_2365	447_2_1	466_4_36	304_34_1	1277_2_298	3134_2_489	247_2_52	3074_2_39	3174_2_516	105_35_35	3508_2_1164	10_2_1	1643_5_826	1978_2_1309	1708_2_200	285_2_1	5188_2_1141	969_34_503	414_2_16	1666_2_1	2376_2_1	4850_2_173
2860_2_1	217_2_445	578_2_1	595_2_1	1807_2_1	1226_2_1	336_34_125	114_34_1088	1480_2_119	177_2_1	24_2_1	5354_2_1280	1773_2_25	953_2_1	978_2_1	1111_2_102	420_2_1	549_2_1	1407_2_251	2159_2_414	816_5_1	1316_2_2401	447_2_1	466_4_32	304_34_1	1277_2_259	3134_2_471	247_2_53	3074_2_49	3174_2_477	105_35_34	3508_2_1212	10_2_1	1643_5_872	1978_2_1349	1708_2_191	285_2_1	5188_2_1109	969_34_472	414_2_14	1666_2_1	2376_2_1	4850_2_155
2860_2_1	217_2_422	578_2_1	595_2_1	1807_2_1	1226_2_1	336_34_104	114_34_1109	1480_2_112	177_2_1	24_2_1	5354_2_1299	1773_2_25	953_2_1	978_2_1	1111_2_103	420_2_1	549_2_1	1407_2_269	2159_2_442	816_5_1	1316_2_2453	447_2_1	466_4_39	304_34_1	1277_2_264	3134_2_497	247_2_65	3074_2_35	3174_2_497	105_35_43	3508_2_1159	10_2_1	1643_5_801	1978_2_1350	1708_2_187	285_2_1	5188_2_1129	969_34_439	414_2_14	1666_2_1	2376_2_1	4850_2_154
2860_2_1	217_2_408	578_2_1	595_2_1	1807_2_1	1226_2_1	336_34_80	114_34_1071	1480_2_117	177_2_1	24_2_1	5354_2_1316	1773_2_31	953_2_1	978_2_1	1111_2_102	420_2_1	549_2_1	1407_2_242	2159_2_449	816_5_1	1316_2_2469	447_2_1	466_4_35	304_34_1	1277_2_243	3134_2_482	247_2_64	3074_2_38	3174_2_496	105_35_37	3508_2_1182	10_2_1	1643_5_801	1978_2_1387	1708_2_214	285_2_1	5188_2_1152	969_34_469	414_2_18	1666_2_1	2376_2_1	4850_2_151
2860_2_1	217_2_403	578_2_1	595_2_1	1807_2_1	1226_2_1	336_34_61	114_34_1067	1480_2_123	177_2_1	24_2_1	5354_2_1320	1773_2_26	953_2_1	978_2_1	1111_2_102	420_2_1	549_2_1	1407_2_210	2159_2_428	816_5_1	1316_2_2505	447_2_1	466_4_26	304_34_1	1277_2_201	3134_2_487	247_2_82	3074_2_40	3174_2_495	105_35_35	3508_2_1243	10_2_1	1643_5_864	1978_2_1416	1708_2_214	285_2_1	5188_2_1123	969_34_461	414_2_13	1666_2_1	2376_2_1	4850_2_145
2860_2_1	217_2_394	578_2_1	595_2_1	1807_2_1	1226_2_1	336_34_70	114_34_1004	1480_2_121	177_2_1	24_2_1	5354_2_1360	1773_2_31	953_2_1	978_2_1	1111_2_108	420_2_1	549_2_1	1407_2_215	2159_2_444	816_5_1	1316_2_2479	447_2_1	466_4_16	304_34_1	1277_2_184	3134_2_509	247_2_99	3074_2_30	3174_2_497	105_35_35	3508_2_1247	10_2_1	1643_5_827	1978_2_1390	1708_2_235	285_2_1	5188_2_1163	969_34_502	414_2_10	1666_2_1	2376_2_1	4850_2_139
2860_2_1	217_2_396	578_2_1	595_2_1	1807_2_1	1226_2_1	336_34_76	114_34_910	1480_2_120	177_2_1	24_2_1	5354_2_1392	1773_2_28	953_2_1	978_2_1	1111_2_81	420_2_1	549_2_1	1407_2_208	2159_2_440	816_5_1	1316_2_2427	447_2_1	466_4_25	304_34_1	1277_2_164	3134_2_517	247_2_85	3074_2_26	3174_2_488	105_35_37	3508_2_1279	10_2_1	1643_5_816	1978_2_1412	1708_2_252	285_2_1	5188_2_1205	969_34_564	414_2_6	1666_2_1	2376_2_1	4850_2_149
2860_2_1	217_2_409	578_2_1	595_2_1	1807_2_1	1226_2_1	336_34_82	114_34_897	1480_2_141	177_2_1	24_2_1	5354_2_1359	1773_2_22	953_2_1	978_2_1	1111_2_83	420_2_1	549_2_1	1407_2_219	2159_2_415	816_5_1	1316_2_2456	447_2_1	466_4_20	304_34_1	1277_2_156	3134_2_524	247_2_94	3074_2_23	3174_2_460	105_35_48	3508_2_1303	10_2_1	1643_5_843	1978_2_1428	1708_2_239	285_2_1	5188_2_1166	969_34_567	414_2_2	1666_2_1	2376_2_1	4850_2_140
2860_2_1	217_2_399	578_2_1	595_2_1	1807_2_1	1226_2_1	336_34_93	114_34_958	1480_2_151	177_2_1	24_2_1	5354_2_1395	1773_2_21	953_2_1	978_2_1	1111_2_78	420_2_1	549_2_1	1407_2_237	2159_2_435	816_5_1	1316_2_2417	447_2_1	466_4_19	304_34_1	1277_2_165	3134_2_538	247_2_94	3074_2_13	3174_2_452	105_35_47	3508_2_1275	10_2_1	1643_5_812	1978_2_1376	1708_2_227	285_2_1	5188_2_1169	969_34_583	414_2_2	1666_2_1	2376_2_1	4850_2_142
2860_2_1	217_2_372	578_2_1	595_2_1	1807_2_1	1226_2_1	336_34_96	114_34_967	1480_2_158	177_2_1	24_2_1	5354_2_1414	1773_2_29	953_2_1	978_2_1	1111_2_70	420_2_1	549_2_1	1407_2_234	2159_2_407	816_5_1	1316_2_2476	447_2_1	466_4_17	304_34_1	1277_2_183	3134_2_550	247_2_94	3074_2_18	3174_2_444	105_35_41	3508_2_1242	10_2_1	1643_5_820	1978_2_1381	1708_2_237	285_2_1	5188_2_1137	969_34_559	414_2_3	1666_2_1	2376_2_1	4850_2_137
2860_2_1	217_2_362	578_2_1	595_2_1	1807_2_1	1226_2_1	336_34_97	114_34_931	1480_2_176	177_2_1	24_2_1	5354_2_1391	1773_2_33	953_2_1	978_2_1	1111_2_66	420_2_1	549_2_1	1407_2_231	2159_2_400	816_5_1	1316_2_2537	447_2_1	466_4_13	304_34_1	1277_2_189	3134_2_580	247_2_96	3074_2_15	3174_2_393	105_35_47	3508_2_1232	10_2_1	1643_5_867	1978_2_1402	1708_2_224	285_2_1	5188_2_1122	969_34_533	1666_2_1	2376_2_1	4850_2_112
2860_2_1	217_2_367	578_2_1	595_2_1	1807_2_1	1226_2_1	336_34_101	114_34_917	1480_2_157	177_2_1	24_2_1	5354_2_1448	1773_2_30	953_2_1	978_2_1	1111_2_52	420_2_1	549_2_1	1407_2_243	2159_2_445	816_5_1	1316_2_2537	447_2_1	466_4_16	304_34_1	1277_2_216	3134_2_544	247_2_87	3074_2_11	3174_2_432	105_35_56	3508_2_1210	10_2_1	1643_5_833	1978_2_1328	1708_2_242	285_2_1	5188_2_1179	969_34_508	1666_2_1	2376_2_1	4850_2_110
2860_2_1	217_2_332	578_2_1	595_2_1	1807_2_1	1226_2_1	336_34_116	114_34_930	1480_2_182	177_2_1	24_2_1	5354_2_1453	1773_2_40	953_2_1	978_2_1	1111_2_47	420_2_1	549_2_1	1407_2_233	2159_2_415	816_5_1	1316_2_2531	447_2_1	466_4_13	304_34_1	1277_2_218	3134_2_551	247_2_62	3074_2_8	3174_2_404	105_35_55	3508_2_1220	10_2_1	1643_5_885	1978_2_1352	1708_2_238	285_2_1	5188_2_1214	969_34_465	1666_2_1	2376_2_1	4850_2_99
2860_2_1	217_2_310	578_2_1	595_2_1	1807_2_1	1226_2_1	336_34_126	114_34_963	1480_2_177	177_2_1	24_2_1	5354_2_1418	1773_2_45	953_2_1	978_2_1	1111_2_46	420_2_1	549_2_1	1407_2_256	2159_2_467	816_5_1	1316_2_2581	447_2_1	466_4_11	304_34_1	1277_2_234	3134_2_542	247_2_78	3074_2_4	3174_2_396	105_35_77	3508_2_1205	10_2_1	1643_5_862	1978_2_1324	1708_2_208	285_2_1	5188_2_1215	969_34_466	1666_2_1	2376_2_1	4850_2_99
2860_2_1	217_2_290	578_2_1	595_2_1	1807_2_1	1226_2_1	336_34_152	114_34_946	1480_2_165	177_2_1	24_2_1	5354_2_1479	1773_2_40	953_2_1	978_2_1	1111_2_49	420_2_1	549_2_1	1407_2_245	2159_2_497	816_5_1	1316_2_2528	447_2_1	466_4_12	304_34_1	1277_2_238	3134_2_567	247_2_73	3074_2_2	3174_2_412	105_35_70	3508_2_1192	10_2_1	1643_5_848	1978_2_1286	1708_2_214	285_2_1	5188_2_1249	969_34_463	1666_2_1	2376_2_1	4850_2_111
2860_2_1	217_2_265	578_2_1	595_2_1	1807_2_1	1226_2_1	336_34_159	114_34_932	1480_2_152	177_2_1	24_2_1	5354_2_1487	1773_2_31	953_2_1	978_2_1	1111_2_52	420_2_1	549_2_1	1407_2_263	2159_2_500	816_5_1	1316_2_2537	447_2_1	466_4_16	304_34_1	1277_2_224	3134_2_564	247_2_69	3074_2_7	3174_2_438	105_35_64	3508_2_1142	10_2_1	1643_5_847	1978_2_1299	1708_2_218	285_2_1	5188_2_1288	969_34_468	1666_2_1	2376_2_1	4850_2_103
2860_2_1	217_2_253	578_2_1	595_2_1	1807_2_1	1226_2_1	336_34_157	114_34_968	1480_2_162	177_2_1	24_2_1	5354_2_1470	1773_2_29	953_2_1	978_2_1	1111_2_68	420_2_1	549_2_1	1407_2_267	2159_2_524	816_5_1	1316_2_2571	447_2_1	466_4_25	304_34_1	1277_2_233	3134_2_553	247_2_77	3074_2_9	3174_2_414	105_35_61	3508_2_1074	10_2_1	1643_5_880	1978_2_1313	1708_2_208	285_2_1	5188_2_1276	969_34_457	1666_2_1	2376_2_1	4850_2_95
2860_2_1	217_2_218	578_2_1	595_2_1	1807_2_1	1226_2_1	336_34_155	114_34_1019	1480_2_153	177_2_1	24_2_1	5354_2_1466	1773_2_23	953_2_1	978_2_1	1111_2_67	420_2_1	549_2_1	1407_2_250	2159_2_511	816_5_1	1316_2_2611	447_2_1	466_4_28	304_34_1	1277_2_250	3134_2_568	247_2_68	3074_2_9	3174_2_393	105_35_52	3508_2_1070	10_2_1	1643_5_869	1978_2_1282	1708_2_223	285_2_1	5188_2_1303	969_34_455	1666_2_1	2376_2_1	4850_2_91
2860_2_1	217_2_231	578_2_1	595_2_1	1807_2_1	1226_2_1	336_34_148	114_34_990	1480_2_171	177_2_1	24_2_1	5354_2_1480	1773_2_20	953_2_1	978_2_1	1111_2_66	420_2_1	549_2_1	1407_2_254	2159_2_517	816_5_1	1316_2_2546	447_2_1	466_4_18	304_34_1	1277_2_253	3134_2_499	247_2_79	3074_2_7	3174_2_423	105_35_52	3508_2_1077	10_2_1	1643_5_827	1978_2_1277	1708_2_212	285_2_1	5188_2_1326	969_34_544	1666_2_1	2376_2_1	4850_2_79
2860_2_1	217_2_279	578_2_1	595_2_1	1807_2_1	1226_2_1	336_34_146	114_34_879	1480_2_174	177_2_1	24_2_1	5354_2_1449	1773_2_16	953_2_1	978_2_1	1111_2_79	420_2_1	549_2_1	1407_2_259	2159_2_567	816_5_1	1316_2_2509	447_2_1	466_4_20	304_34_1	1277_2_264	3134_2_536	247_2_87	3074_2_9	3174_2_385	105_35_55	3508_2_1022	10_2_1	1643_5_766	1978_2_1303	1708_2_217	285_2_1	5188_2_1325	969_34_565	1666_2_1	2376_2_1	4850_2_97
2860_2_1	217_2_244	578_2_1	595_2_1	1807_2_1	1226_2_1	336_34_141	114_34_823	1480_2_178	177_2_1	24_2_1	5354_2_1424	1773_2_20	953_2_1	978_2_1	1111_2_69	420_2_1	549_2_1	1407_2_256	2159_2_564	816_5_1	1316_2_2466	447_2_1	466_4_14	304_34_1	1277_2_294	3134_2_549	247_2_85	3074_2_3	3174_2_366	105_35_56	3508_2_1038	10_2_1	1643_5_800	1978_2_1346	1708_2_228	285_2_1	5188_2_1336	969_34_562	1666_2_1	2376_2_1	4850_2_109
2860_2_1	217_2_252	578_2_1	595_2_1	1807_2_1	1226_2_1	336_34_132	114_34_726	1480_2_169	177_2_1	24_2_1	5354_2_1426	1773_2_17	953_2_1	978_2_1	1111_2_79	420_2_1	549_2_1	1407_2_253	2159_2_529	816_5_1	1316_2_2432	447_2_1	466_4_12	304_34_1	1277_2_277	3134_2_532	247_2_72	3074_2_3	3174_2_353	105_35_58	3508_2_1099	10_2_1	1643_5_813	1978_2_1435	1708_2_220	285_2_1	5188_2_1357	969_34_615	1666_2_1	2376_2_1	4850_2_104
2860_2_1	217_2_273	578_2_1	595_2_1	1807_2_1	1226_2_1	336_34_107	114_34_671	1480_2_174	177_2_1	24_2_1	5354_2_1406	1773_2_24	953_2_1	978_2_1	1111_2_89	420_2_1	549_2_1	1407_2_248	2159_2_534	816_5_1	1316_2_2463	447_2_1	466_4_21	304_34_1	1277_2_310	3134_2_523	247_2_63	3074_2_8	3174_2_337	105_35_71	3508_2_1056	10_2_1	1643_5_761	1978_2_1420	1708_2_222	285_2_1	5188_2_1315	969_34_775	1666_2_1	2376_2_1	4850_2_120
2860_2_1	217_2_248	578_2_1	595_2_1	1807_2_1	1226_2_1	336_34_72	114_34_671	1480_2_175	177_2_1	24_2_1	5354_2_1388	1773_2_22	953_2_1	978_2_1	1111_2_76	420_2_1	549_2_1	1407_2_236	2159_2_533	816_5_1	1316_2_2547	447_2_1	466_4_19	304_34_1	1277_2_312	3134_2_499	247_2_63	3074_2_9	3174_2_328	105_35_69	3508_2_1045	10_2_1	1643_5_733	1978_2_1438	1708_2_217	285_2_1	5188_2_1379	969_34_806	1666_2_1	2376_2_1	4850_2_119
2860_2_1	217_2_249	578_2_1	595_2_1	1807_2_1	1226_2_1	336_34_46	114_34_691	1480_2_156	177_2_1	24_2_1	5354_2_1367	1773_2_18	953_2_1	978_2_1	1111_2_83	420_2_1	549_2_1	1407_2_229	2159_2_512	816_5_1	1316_2_2491	447_2_1	466_4_13	304_34_1	1277_2_303	3134_2_487	247_2_52	3074_2_15	3174_2_340	105_35_80	3508_2_1102	10_2_1	1643_5_725	1978_2_1532	1708_2_203	285_2_1	5188_2_1372	969_34_858	1666_2_1	2376_2_1	4850_2_116
2860_2_1	217_2_279	578_2_1	595_2_1	1807_2_1	1226_2_1	336_34_36	114_34_738	1480_2_151	177_2_1	24_2_1	5354_2_1367	1773_2_19	953_2_1	978_2_1	1111_2_74	420_2_1	549_2_1	1407_2_234	2159_2_501	816_5_1	1316_2_2502	447_2_1	466_4_19	304_34_1	1277_2_312	3134_2_506	247_2_57	3074_2_18	3174_2_350	105_35_85	3508_2_1081	10_2_1	1643_5_686	1978_2_1533	1708_2_171	285_2_1	5188_2_1350	969_34_887	1666_2_1	2376_2_1	4850_2_115
2860_2_1	217_2_282	578_2_1	595_2_1	1807_2_1	1226_2_1	336_34_38	114_34_789	1480_2_136	177_2_1	24_2_1	5354_2_1346	1773_2_20	953_2_1	978_2_1	1111_2_75	420_2_1	549_2_1	1407_2_231	2159_2_495	816_5_1	1316_2_2558	447_2_1	466_4_15	304_34_1	1277_2_302	3134_2_511	247_2_49	3074_2_10	3174_2_349	105_35_84	3508_2_1059	10_2_1	1643_5_648	1978_2_1582	1708_2_153	285_2_1	5188_2_1372	969_34_882	1666_2_1	2376_2_1	4850_2_107
2860_2_1	217_2_277	578_2_1	595_2_1	1807_2_1	1226_2_1	336_34_36	114_34_788	1480_2_136	177_2_1	24_2_1	5354_2_1337	1773_2_21	953_2_1	978_2_1	1111_2_97	420_2_1	549_2_1	1407_2_236	2159_2_488	816_5_1	1316_2_2571	447_2_1	466_4_17	304_34_1	1277_2_301	3134_2_477	247_2_26	3074_2_11	3174_2_358	105_35_116	3508_2_1127	10_2_1	1643_5_640	1978_2_1604	1708_2_143	285_2_1	5188_2_1370	969_34_827	1666_2_1	2376_2_1	4850_2_109
2860_2_1	217_2_290	578_2_1	595_2_1	1807_2_1	1226_2_1	336_34_31	114_34_791	1480_2_117	177_2_1	24_2_1	5354_2_1318	1773_2_25	953_2_1	978_2_1	1111_2_103	420_2_1	549_2_1	1407_2_206	2159_2_501	816_5_1	1316_2_2558	447_2_1	466_4_19	304_34_1	1277_2_304	3134_2_467	247_2_32	3074_2_13	3174_2_384	105_35_125	3508_2_1130	10_2_1	1643_5_614	1978_2_1614	1708_2_149	285_2_1	5188_2_1393	969_34_820	1666_2_1	2376_2_1	4850_2_119
2860_2_1	217_2_257	578_2_1	595_2_1	1807_2_1	1226_2_1	336_34_25	114_34_817	1480_2_114	177_2_1	24_2_1	5354_2_1312	1773_2_24	953_2_1	978_2_1	1111_2_104	420_2_1	549_2_1	1407_2_209	2159_2_482	816_5_1	1316_2_2649	447_2_1	466_4_12	304_34_1	1277_2_279	3134_2_479	247_2_32	3074_2_8	3174_2_370	105_35_128	3508_2_1159	10_2_1	1643_5_632	1978_2_1630	1708_2_149	285_2_1	5188_2_1372	969_34_764	1666_2_1	2376_2_1	4850_2_114
2860_2_1	217_2_251	578_2_1	595_2_1	1807_2_1	1226_2_1	336_34_35	114_34_878	1480_2_112	177_2_1	24_2_1	5354_2_1275	1773_2_26	953_2_1	978_2_1	1111_2_96	420_2_1	549_2_1	1407_2_215	2159_2_520	816_5_1	1316_2_2702	447_2_1	466_4_21	304_34_1	1277_2_263	3134_2_441	247_2_28	3074_2_10	3174_2_363	105_35_145	3508_2_1203	10_2_1	1643_5_589	1978_2_1622	1708_2_123	285_2_1	5188_2_1368	969_34_738	1666_2_1	2376_2_1	4850_2_91
2860_2_1	217_2_251	578_2_1	595_2_1	1807_2_1	1226_2_1	336_34_32	114_34_922	1480_2_101	177_2_1	24_2_1	5354_2_1235	1773_2_39	953_2_1	978_2_1	1111_2_98	420_2_1	549_2_1	1407_2_222	2159_2_518	816_5_1	1316_2_2654	447_2_1	466_4_21	304_34_1	1277_2_246	3134_2_477	247_2_22	3074_2_13	3174_2_363	105_35_163	3508_2_1196	10_2_1	1643_5_603	1978_2_1604	1708_2_133	285_2_1	5188_2_1377	969_34_697	1666_2_1	2376_2_1	4850_2_111
2860_2_1	217_2_260	578_2_1	595_2_1	1807_2_1	1226_2_1	336_34_57	114_34_889	1480_2_97	177_2_1	24_2_1	5354_2_1211	1773_2_47	953_2_1	978_2_1	1111_2_100	420_2_1	549_2_1	1407_2_209	2159_2_496	816_5_1	1316_2_2679	447_2_1	466_4_18	304_34_1	1277_2_246	3134_2_496	247_2_11	3074_2_11	3174_2_384	105_35_175	3508_2_1212	10_2_1	1643_5_662	1978_2_1598	1708_2_113	285_2_1	5188_2_1393	969_34_648	1666_2_1	2376_2_1	4850_2_90
2860_2_1	217_2_257	578_2_1	595_2_1	1807_2_1	1226_2_1	336_34_57	114_34_950	1480_2_92	177_2_1	24_2_1	5354_2_1196	1773_2_41	953_2_1	978_2_1	1111_2_107	420_2_1	549_2_1	1407_2_225	2159_2_499	816_5_1	1316_2_2713	447_2_1	466_4_21	304_34_1	1277_2_224	3134_2_484	247_2_8	3074_2_15	3174_2_367	105_35_178	3508_2_1225	10_2_1	1643_5_648	1978_2_1568	1708_2_112	285_2_1	5188_2_1447	969_34_579	1666_2_1	2376_2_1	4850_2_99
2860_2_1	217_2_265	578_2_1	595_2_1	1807_2_1	1226_2_1	336_34_72	114_34_1061	1480_2_89	177_2_1	24_2_1	5354_2_1180	1773_2_35	953_2_1	978_2_1	1111_2_110	420_2_1	549_2_1	1407_2_245	2159_2_523	816_5_1	1316_2_2679	447_2_1	466_4_19	304_34_1	1277_2_207	3134_2_525	247_2_6	3074_2_11	3174_2_372	105_35_166	3508_2_1178	10_2_1	1643_5_684	1978_2_1569	1708_2_103	285_2_1	5188_2_1408	969_34_528	1666_2_1	2376_2_1	4850_2_86
2860_2_1	217_2_257	578_2_1	595_2_1	1807_2_1	1226_2_1	336_34_81	114_34_1174	1480_2_87	177_2_1	24_2_1	5354_2_1199	1773_2_31	953_2_1	978_2_1	1111_2_105	420_2_1	549_2_1	1407_2_251	2159_2_523	816_5_1	1316_2_2696	447_2_1	466_4_13	304_34_1	1277_2_186	3134_2_546	247_2_3	3074_2_6	3174_2_385	105_35_142	3508_2_1157	10_2_1	1643_5_713	1978_2_1537	1708_2_102	285_2_1	5188_2_1381	969_34_484	1666_2_1	2376_2_1	4850_2_73
2860_2_1	217_2_274	578_2_1	595_2_1	1807_2_1	1226_2_1	336_34_100	114_34_1216	1480_2_87	177_2_1	24_2_1	5354_2_1205	1773_2_29	953_2_1	978_2_1	1111_2_109	420_2_1	549_2_1	1407_2_254	2159_2_510	816_5_1	1316_2_2695	447_2_1	466_4_15	304_34_1	1277_2_205	3134_2_509	247_2_2	3074_2_9	3174_2_366	105_35_116	3508_2_1201	10_2_1	1643_5_727	1978_2_1535	1708_2_105	285_2_1	5188_2_1361	969_34_440	1666_2_1	2376_2_1	4850_2_68
2860_2_1	217_2_260	578_2_1	595_2_1	1807_2_1	1226_2_1	336_34_111	114_34_1206	1480_2_96	177_2_1	24_2_1	5354_2_1188	1773_2_25	953_2_1	978_2_1	1111_2_102	420_2_1	549_2_1	1407_2_237	2159_2_503	816_5_1	1316_2_2626	447_2_1	466_4_10	304_34_1	1277_2_208	3134_2_559	247_2_2	3074_2_9	3174_2_409	105_35_105	3508_2_1194	10_2_1	1643_5_727	1978_2_1594	1708_2_106	285_2_1	5188_2_1349	969_34_445	1666_2_1	2376_2_1	4850_2_54
2860_2_1	217_2_238	578_2_1	595_2_1	1807_2_1	1226_2_1	336_34_129	114_34_1149	1480_2_97	177_2_1	24_2_1	5354_2_1249	1773_2_27	953_2_1	978_2_1	1111_2_92	420_2_1	549_2_1	1407_2_252	2159_2_496	816_5_1	1316_2_2648	447_2_1	466_4_10	304_34_1	1277_2_216	3134_2_575	247_2_1	3074_2_7	3174_2_388	105_35_100	3508_2_1161	10_2_1	1643_5_707	1978_2_1551	1708_2_108	285_2_1	5188_2_1353	969_34_510	1666_2_1	2376_2_1	4850_2_56
2860_2_1	217_2_244	578_2_1	595_2_1	1807_2_1	1226_2_1	336_34_168	114_34_1046	1480_2_94	177_2_1	24_2_1	5354_2_1244	1773_2_29	953_2_1	978_2_1	1111_2_91	420_2_1	549_2_1	1407_2_231	2159_2_513	816_5_1	1316_2_2642	447_2_1	466_4_12	304_34_1	1277_2_215	3134_2_544	247_2_1	3074_2_11	3174_2_358	105_35_102	3508_2_1161	10_2_1	1643_5_685	1978_2_1590	1708_2_110	285_2_1	5188_2_1386	969_34_565	1666_2_1	2376_2_1	4850_2_44
2860_2_1	217_2_224	578_2_1	595_2_1	1807_2_1	1226_2_1	336_34_203	114_34_961	1480_2_77	177_2_1	24_2_1	5354_2_1247	1773_2_30	953_2_1	978_2_1	1111_2_99	420_2_1	549_2_1	1407_2_243	2159_2_525	816_5_1	1316_2_2594	447_2_1	466_4_8	304_34_1	1277_2_229	3134_2_562	247_2_4	3074_2_12	3174_2_377	105_35_108	3508_2_1097	10_2_1	1643_5_698	1978_2_1622	1708_2_106	285_2_1	5188_2_1386	969_34_622	1666_2_1	2376_2_1	4850_2_34
2860_2_1	217_2_228	578_2_1	595_2_1	1807_2_1	1226_2_1	336_34_232	114_34_890	1480_2_78	177_2_1	24_2_1	5354_2_1280	1773_2_32	953_2_1	978_2_1	1111_2_90	420_2_1	549_2_1	1407_2_240	2159_2_530	816_5_1	1316_2_2581	447_2_1	466_4_14	304_34_1	1277_2_267	3134_2_584	247_2_4	3074_2_13	3174_2_358	105_35_96	3508_2_1024	10_2_1	1643_5_695	1978_2_1655	1708_2_102	285_2_1	5188_2_1376	969_34_679	1666_2_1	2376_2_1	4850_2_25
2860_2_1	217_2_241	578_2_1	595_2_1	1807_2_1	1226_2_1	336_34_263	114_34_814	1480_2_90	177_2_1	24_2_1	5354_2_1313	1773_2_39	953_2_1	978_2_1	1111_2_96	420_2_1	549_2_1	1407_2_217	2159_2_560	816_5_1	1316_2_2608	447_2_1	466_4_11	304_34_1	1277_2_271	3134_2_550	247_2_1	3074_2_19	3174_2_351	105_35_69	3508_2_958	10_2_1	1643_5_695	1978_2_1696	1708_2_106	285_2_1	5188_2_1366	969_34_705	1666_2_1	2376_2_1	4850_2_27
2860_2_1	217_2_243	578_2_1	595_2_1	1807_2_1	1226_2_1	336_34_265	114_34_787	1480_2_81	177_2_1	24_2_1	5354_2_1312	1773_2_44	953_2_1	978_2_1	1111_2_105	420_2_1	549_2_1	1407_2_219	2159_2_569	816_5_1	1316_2_2605	447_2_1	466_4_10	304_34_1	1277_2_295	3134_2_598	247_2_2	3074_2_13	3174_2_335	105_35_60	3508_2_943	10_2_1	1643_5_693	1978_2_1731	1708_2_125	285_2_1	5188_2_1304	969_34_706	1666_2_1	2376_2_1	4850_2_22
2860_2_1	217_2_224	578_2_1	595_2_1	1807_2_1	1226_2_1	336_34_295	114_34_734	1480_2_78	177_2_1	24_2_1	5354_2_1336	1773_2_57	953_2_1	978_2_1	1111_2_85	420_2_1	549_2_1	1407_2_212	2159_2_606	816_5_1	1316_2_2536	447_2_1	466_4_14	304_34_1	1277_2_311	3134_2_606	247_2_2	3074_2_9	3174_2_314	105_35_65	3508_2_1005	10_2_1	1643_5_703	1978_2_1709	1708_2_115	285_2_1	5188_2_1307	969_34_731	1666_2_1	2376_2_1	4850_2_24
2860_2_1	217_2_257	578_2_1	595_2_1	1807_2_1	1226_2_1	336_34_304	114_34_694	1480_2_90	177_2_1	24_2_1	5354_2_1275	1773_2_62	953_2_1	978_2_1	1111_2_108	420_2_1	549_2_1	1407_2_235	2159_2_623	816_5_1	1316_2_2590	447_2_1	466_4_7	304_34_1	1277_2_329	3134_2_534	3074_2_8	3174_2_305	105_35_67	3508_2_961	10_2_1	1643_5_674	1978_2_1718	1708_2_136	285_2_1	5188_2_1341	969_34_724	1666_2_1	2376_2_1	4850_2_26
2860_2_1	217_2_252	578_2_1	595_2_1	1807_2_1	1226_2_1	336_34_312	114_34_683	1480_2_102	177_2_1	24_2_1	5354_2_1263	1773_2_55	953_2_1	978_2_1	1111_2_114	420_2_1	549_2_1	1407_2_241	2159_2_589	816_5_1	1316_2_2543	447_2_1	466_4_7	304_34_1	1277_2_323	3134_2_547	3074_2_8	3174_2_293	105_35_86	3508_2_1007	10_2_1	1643_5_648	1978_2_1799	1708_2_149	285_2_1	5188_2_1317	969_34_735	1666_2_1	2376_2_1	4850_2_28
2860_2_1	217_2_250	578_2_1	595_2_1	1807_2_1	1226_2_1	336_34_348	114_34_637	1480_2_92	177_2_1	24_2_1	5354_2_1280	1773_2_71	953_2_1	978_2_1	1111_2_98	420_2_1	549_2_1	1407_2_225	2159_2_644	816_5_1	1316_2_2528	447_2_1	466_4_9	304_34_1	1277_2_315	3134_2_511	3074_2_11	3174_2_283	105_35_84	3508_2_976	10_2_1	1643_5_667	1978_2_1815	1708_2_144	285_2_1	5188_2_1347	969_34_751	1666_2_1	2376_2_1	4850_2_27
2860_2_1	217_2_275	578_2_1	595_2_1	1807_2_1	1226_2_1	336_34_366	114_34_643	1480_2_99	177_2_1	24_2_1	5354_2_1267	1773_2_77	953_2_1	978_2_1	1111_2_104	420_2_1	549_2_1	1407_2_216	2159_2_624	816_5_1	1316_2_2586	447_2_1	466_4_8	304_34_1	1277_2_301	3134_2_488	3074_2_7	3174_2_312	105_35_87	3508_2_963	10_2_1	1643_5_684	1978_2_1810	1708_2_134	285_2_1	5188_2_1311	969_34_734	1666_2_1	2376_2_1	4850_2_18
2860_2_1	217_2_275	578_2_1	595_2_1	1807_2_1	1226_2_1	336_34_375	114_34_659	1480_2_94	177_2_1	24_2_1	5354_2_1265	1773_2_88	953_2_1	978_2_1	1111_2_101	420_2_1	549_2_1	1407_2_228	2159_2_602	816_5_1	1316_2_2539	447_2_1	466_4_8	304_34_1	1277_2_308	3134_2_549	3074_2_6	3174_2_318	105_35_89	3508_2_913	10_2_1	1643_5_692	1978_2_1865	1708_2_140	285_2_1	5188_2_1243	969_34_760	1666_2_1	2376_2_1	4850_2_18
2860_2_1	217_2_275	578_2_1	595_2_1	1807_2_1	1226_2_1	336_34_397	114_34_694	1480_2_82	177_2_1	24_2_1	5354_2_1285	1773_2_83	953_2_1	978_2_1	1111_2_91	420_2_1	549_2_1	1407_2_221	2159_2_646	816_5_1	1316_2_2404	447_2_1	466_4_12	304_34_1	1277_2_331	3134_2_544	3074_2_4	3174_2_318	105_35_84	3508_2_906	10_2_1	1643_5_722	1978_2_1836	1708_2_144	285_2_1	5188_2_1239	969_34_828	1666_2_1	2376_2_1	4850_2_26
2860_2_1	217_2_288	595_2_1	1226_2_1	336_34_405	114_34_708	1480_2_84	177_2_1	24_2_1	5354_2_1318	1773_2_66	953_2_1	978_2_1	1111_2_98	420_2_1	549_2_1	1407_2_229	2159_2_651	816_5_1	1316_2_2385	447_2_1	466_4_11	304_34_1	1277_2_326	3134_2_518	3174_2_316	105_35_74	3508_2_923	10_2_1	1643_5_756	1978_2_1851	1708_2_139	285_2_1	5188_2_1177	969_34_835	1666_2_1	2376_2_1	4850_2_23
2860_2_1	217_2_271	595_2_1	1226_2_1	336_34_437	114_34_748	1480_2_90	177_2_1	24_2_1	5354_2_1298	1773_2_56	953_2_1	978_2_1	1111_2_109	420_2_1	549_2_1	1407_2_230	2159_2_655	816_5_1	1316_2_2319	447_2_1	466_4_19	304_34_1	1277_2_329	3134_2_526	3174_2_301	105_35_68	3508_2_868	10_2_1	1643_5_734	1978_2_1865	1708_2_140	285_2_1	5188_2_1197	969_34_912	1666_2_1	2376_2_1	4850_2_20
2860_2_1	217_2_254	595_2_1	1226_2_1	336_34_457	114_34_785	1480_2_68	177_2_1	24_2_1	5354_2_1271	1773_2_63	953_2_1	978_2_1	1111_2_104	420_2_1	549_2_1	1407_2_227	2159_2_671	816_5_1	1316_2_2226	447_2_1	466_4_19	304_34_1	1277_2_339	3134_2_522	3174_2_304	105_35_86	3508_2_884	10_2_1	1643_5_725	1978_2_1849	1708_2_139	285_2_1	5188_2_1208	969_34_975	1666_2_1	2376_2_1	4850_2_20
2860_2_1	217_2_279	595_2_1	1226_2_1	336_34_456	114_34_802	1480_2_61	177_2_1	24_2_1	5354_2_1289	1773_2_49	953_2_1	978_2_1	1111_2_121	420_2_1	549_2_1	1407_2_227	2159_2_691	816_5_1	1316_2_2271	447_2_1	466_4_18	304_34_1	1277_2_345	3134_2_435	3174_2_270	105_35_83	3508_2_850	10_2_1	1643_5_729	1978_2_1774	1708_2_148	285_2_1	5188_2_1234	969_34_1047	1666_2_1	2376_2_1	4850_2_11
2860_2_1	217_2_297	595_2_1	1226_2_1	336_34_453	114_34_793	1480_2_75	177_2_1	24_2_1	5354_2_1250	1773_2_58	953_2_1	978_2_1	1111_2_131	420_2_1	549_2_1	1407_2_217	2159_2_673	816_5_1	1316_2_2342	447_2_1	466_4_22	304_34_1	1277_2_336	3134_2_418	3174_2_270	105_35_82	3508_2_769	10_2_1	1643_5_724	1978_2_1778	1708_2_142	285_2_1	5188_2_1290	969_34_1072	1666_2_1	2376_2_1	4850_2_11
2860_2_1	217_2_275	595_2_1	1226_2_1	336_34_495	114_34_794	1480_2_64	177_2_1	24_2_1	5354_2_1209	1773_2_67	953_2_1	978_2_1	1111_2_115	420_2_1	549_2_1	1407_2_221	2159_2_714	816_5_1	1316_2_2205	447_2_1	466_4_17	304_34_1	1277_2_345	3134_2_462	3174_2_283	105_35_114	3508_2_833	10_2_1	1643_5_707	1978_2_1728	1708_2_142	285_2_1	5188_2_1310	969_34_1093	1666_2_1	2376_2_1	4850_2_4
2860_2_1	217_2_285	595_2_1	1226_2_1	336_34_508	114_34_806	1480_2_67	177_2_1	24_2_1	5354_2_1234	1773_2_56	953_2_1	978_2_1	1111_2_118	420_2_1	549_2_1	1407_2_225	2159_2_718	816_5_1	1316_2_2197	447_2_1	466_4_17	304_34_1	1277_2_348	3134_2_423	3174_2_280	105_35_124	3508_2_779	10_2_1	1643_5_713	1978_2_1707	1708_2_135	285_2_1	5188_2_1294	969_34_1150	1666_2_1	2376_2_1	4850_2_4
2860_2_1	217_2_287	595_2_1	1226_2_1	336_34_511	114_34_810	1480_2_77	177_2_1	24_2_1	5354_2_1224	1773_2_45	953_2_1	978_2_1	1111_2_122	420_2_1	549_2_1	1407_2_231	2159_2_688	816_5_1	1316_2_2206	447_2_1	466_4_27	304_34_1	1277_2_353	3134_2_388	3174_2_278	105_35_137	3508_2_754	10_2_1	1643_5_677	1978_2_1707	1708_2_116	285_2_1	5188_2_1364	969_34_1184	1666_2_1	2376_2_1	4850_2_2
2860_2_1	217_2_278	595_2_1	1226_2_1	336_34_521	114_34_857	1480_2_75	177_2_1	24_2_1	5354_2_1168	1773_2_64	953_2_1	978_2_1	1111_2_126	420_2_1	549_2_1	1407_2_214	2159_2_726	816_5_1	1316_2_2159	447_2_1	466_4_23	304_34_1	1277_2_388	3134_2_425	3174_2_291	105_35_169	3508_2_739	10_2_1	1643_5_676	1978_2_1683	1708_2_124	285_2_1	5188_2_1302	969_34_1156	1666_2_1	2376_2_1	4850_2_3
2860_2_1	217_2_274	595_2_1	1226_2_1	336_34_527	114_34_874	1480_2_78	177_2_1	24_2_1	5354_2_1204	1773_2_50	953_2_1	978_2_1	1111_2_127	420_2_1	549_2_1	1407_2_228	2159_2_698	816_5_1	1316_2_2114	447_2_1	466_4_22	304_34_1	1277_2_370	3134_2_401	3174_2_297	105_35_167	3508_2_783	10_2_1	1643_5_673	1978_2_1669	1708_2_130	285_2_1	5188_2_1327	969_34_1144	1666_2_1	2376_2_1	4850_2_5
2860_2_1	217_2_265	595_2_1	1226_2_1	336_34_519	114_34_897	1480_2_93	177_2_1	24_2_1	5354_2_1185	1773_2_42	953_2_1	978_2_1	1111_2_116	420_2_1	549_2_1	1407_2_227	2159_2_638	816_5_1	1316_2_2251	447_2_1	466_4_16	304_34_1	1277_2_339	3134_2_389	3174_2_293	105_35_174	3508_2_814	10_2_1	1643_5_679	1978_2_1674	1708_2_130	285_2_1	5188_2_1358	969_34_1034	1666_2_1	2376_2_1	4850_2_6
2860_2_1	217_2_249	595_2_1	1226_2_1	336_34_508	114_34_947	1480_2_93	177_2_1	24_2_1	5354_2_1155	1773_2_47	953_2_1	978_2_1	1111_2_114	420_2_1	549_2_1	1407_2_202	2159_2_608	816_5_1	1316_2_2286	447_2_1	466_4_22	304_34_1	1277_2_325	3134_2_417	3174_2_303	105_35_189	3508_2_853	10_2_1	1643_5_692	1978_2_1693	1708_2_138	285_2_1	5188_2_1313	969_34_946	1666_2_1	2376_2_1	4850_2_7
2860_2_1	217_2_264	595_2_1	1226_2_1	336_34_483	114_34_1030	1480_2_93	177_2_1	24_2_1	5354_2_1187	1773_2_45	953_2_1	978_2_1	1111_2_105	420_2_1	549_2_1	1407_2_183	2159_2_605	816_5_1	1316_2_2284	447_2_1	466_4_16	304_34_1	1277_2_303	3134_2_389	3174_2_358	105_35_174	3508_2_856	10_2_1	1643_5_760	1978_2_1638	1708_2_121	285_2_1	5188_2_1281	969_34_891	1666_2_1	2376_2_1	4850_2_12
2860_2_1	217_2_248	595_2_1	1226_2_1	336_34_439	114_34_1127	1480_2_90	177_2_1	24_2_1	5354_2_1145	1773_2_40	953_2_1	978_2_1	1111_2_112	420_2_1	549_2_1	1407_2_194	2159_2_612	816_5_1	1316_2_2391	447_2_1	466_4_19	304_34_1	1277_2_298	3134_2_384	3174_2_357	105_35_191	3508_2_834	10_2_1	1643_5_726	1978_2_1618	1708_2_122	285_2_1	5188_2_1301	969_34_783	1666_2_1	2376_2_1	4850_2_6
2860_2_1	217_2_231	595_2_1	1226_2_1	336_34_382	114_34_1173	1480_2_82	177_2_1	24_2_1	5354_2_1110	1773_2_34	953_2_1	978_2_1	1111_2_90	420_2_1	549_2_1	1407_2_194	2159_2_594	816_5_1	1316_2_2420	447_2_1	466_4_20	304_34_1	1277_2_295	3134_2_395	3174_2_342	105_35_212	3508_2_858	10_2_1	1643_5_736	1978_2_1650	1708_2_105	285_2_1	5188_2_1319	969_34_742	1666_2_1	2376_2_1	4850_2_5
2860_2_1	217_2_253	595_2_1	1226_2_1	336_34_324	114_34_1296	1480_2_90	177_2_1	24_2_1	5354_2_1101	1773_2_39	953_2_1	978_2_1	1111_2_76	420_2_1	549_2_1	1407_2_206	2159_2_600	816_5_1	1316_2_2455	447_2_1	466_4_24	304_34_1	1277_2_250	3134_2_409	3174_2_340	105_35_217	3508_2_854	10_2_1	1643_5_739	1978_2_1572	1708_2_102	285_2_1	5188_2_1320	969_34_707	1666_2_1	2376_2_1	4850_2_7
2860_2_1	217_2_253	595_2_1	1226_2_1	336_34_239	114_34_1352	1480_2_77	177_2_1	24_2_1	5354_2_1000	1773_2_42	953_2_1	978_2_1	1111_2_76	420_2_1	549_2_1	1407_2_176	2159_2_568	816_5_1	1316_2_2534	447_2_1	466_4_18	304_34_1	1277_2_266	3134_2_370	3174_2_366	105_35_235	3508_2_850	10_2_1	1643_5_753	1978_2_1539	1708_2_97	285_2_1	5188_2_1395	969_34_708	1666_2_1	2376_2_1	4850_2_7
2860_2_1	217_2_252	595_2_1	1226_2_1	336_34_202	114_34_1393	1480_2_76	177_2_1	24_2_1	5354_2_948	1773_2_43	953_2_1	978_2_1	1111_2_67	420_2_1	549_2_1	1407_2_185	2159_2_574	816_5_1	1316_2_2595	447_2_1	466_4_20	304_34_1	1277_2_253	3134_2_374	3174_2_342	105_35_231	3508_2_888	10_2_1	1643_5_736	1978_2_1547	1708_2_85	285_2_1	5188_2_1402	969_34_725	1666_2_1	2376_2_1	4850_2_7
2860_2_1	217_2_286	595_2_1	1226_2_1	336_34_169	114_34_1337	1480_2_79	177_2_1	24_2_1	5354_2_929	1773_2_38	953_2_1	978_2_1	1111_2_64	420_2_1	549_2_1	1407_2_137	2159_2_538	816_5_1	1316_2_2625	447_2_1	466_4_23	304_34_1	1277_2_255	3134_2_369	3174_2_378	105_35_242	3508_2_913	10_2_1	1643_5_771	1978_2_1499	1708_2_109	285_2_1	5188_2_1443	969_34_770	1666_2_1	2376_2_1	4850_2_4
2860_2_1	217_2_245	595_2_1	1226_2_1	336_34_152	114_34_1334	1480_2_78	177_2_1	24_2_1	5354_2_887	1773_2_51	953_2_1	978_2_1	1111_2_63	420_2_1	549_2_1	1407_2_124	2159_2_542	816_5_1	1316_2_2688	447_2_1	466_4_16	304_34_1	1277_2_246	3134_2_337	3174_2_361	105_35_270	3508_2_876	10_2_1	1643_5_732	1978_2_1559	1708_2_118	285_2_1	5188_2_1495	969_34_829	1666_2_1	2376_2_1	4850_2_2
2860_2_1	217_2_224	595_2_1	1226_2_1	336_34_137	114_34_1278	1480_2_90	177_2_1	24_2_1	5354_2_873	1773_2_53	953_2_1	978_2_1	1111_2_48	420_2_1	549_2_1	1407_2_136	2159_2_577	816_5_1	1316_2_2747	447_2_1	466_4_22	304_34_1	1277_2_222	3134_2_362	3174_2_339	105_35_268	3508_2_862	10_2_1	1643_5_732	1978_2_1639	1708_2_106	285_2_1	5188_2_1475	969_34_847	1666_2_1	2376_2_1	4850_2_1
2860_2_1	217_2_244	595_2_1	1226_2_1	336_34_133	114_34_1195	1480_2_99	177_2_1	24_2_1	5354_2_875	1773_2_59	953_2_1	978_2_1	1111_2_47	420_2_1	549_2_1	1407_2_141	2159_2_586	816_5_1	1316_2_2810	447_2_1	466_4_25	304_34_1	1277_2_234	3134_2_317	3174_2_374	105_35_262	3508_2_837	10_2_1	1643_5_702	1978_2_1539	1708_2_126	285_2_1	5188_2_1541	969_34_907	1666_2_1	2376_2_1	4850_2_3
2860_2_1	217_2_228	595_2_1	1226_2_1	336_34_124	114_34_1068	1480_2_98	177_2_1	24_2_1	5354_2_871	1773_2_84	953_2_1	978_2_1	1111_2_46	420_2_1	549_2_1	1407_2_120	2159_2_568	816_5_1	1316_2_2864	447_2_1	466_4_18	304_34_1	1277_2_262	3134_2_299	3174_2_373	105_35_267	3508_2_854	10_2_1	1643_5_653	1978_2_1572	1708_2_155	285_2_1	5188_2_1546	969_34_988	1666_2_1	2376_2_1	4850_2_2
2860_2_1	217_2_244	595_2_1	1226_2_1	336_34_124	114_34_966	1480_2_111	177_2_1	24_2_1	5354_2_868	1773_2_76	953_2_1	978_2_1	1111_2_41	420_2_1	549_2_1	1407_2_120	2159_2_577	816_5_1	1316_2_2864	447_2_1	466_4_25	304_34_1	1277_2_265	3134_2_324	3174_2_364	105_35_256	3508_2_810	10_2_1	1643_5_669	1978_2_1587	1708_2_136	285_2_1	5188_2_1593	969_34_1063	1666_2_1	2376_2_1	4850_2_1
2860_2_1	217_2_241	595_2_1	1226_2_1	336_34_112	114_34_840	1480_2_109	177_2_1	24_2_1	5354_2_920	1773_2_103	953_2_1	978_2_1	1111_2_43	420_2_1	549_2_1	1407_2_107	2159_2_575	816_5_1	1316_2_2880	447_2_1	466_4_26	304_34_1	1277_2_252	3134_2_343	3174_2_407	105_35_258	3508_2_746	10_2_1	1643_5_677	1978_2_1595	1708_2_154	285_2_1	5188_2_1590	969_34_1122	1666_2_1	2376_2_1	4850_2_2
2860_2_1	217_2_195	595_2_1	1226_2_1	336_34_92	114_34_727	1480_2_118	177_2_1	24_2_1	5354_2_948	1773_2_113	953_2_1	978_2_1	1111_2_36	420_2_1	549_2_1	1407_2_92	2159_2_596	816_5_1	1316_2_2914	447_2_1	466_4_20	304_34_1	1277_2_280	3134_2_371	3174_2_383	105_35_278	3508_2_732	10_2_1	1643_5_652	1978_2_1588	1708_2_146	285_2_1	5188_2_1619	969_34_1180	1666_2_1	2376_2_1	4850_2_3
2860_2_1	217_2_179	595_2_1	1226_2_1	336_34_87	114_34_639	1480_2_130	177_2_1	24_2_1	5354_2_962	1773_2_113	953_2_1	978_2_1	1111_2_35	420_2_1	549_2_1	1407_2_104	2159_2_557	816_5_1	1316_2_2881	447_2_1	466_4_25	304_34_1	1277_2_290	3134_2_382	3174_2_396	105_35_280	3508_2_770	10_2_1	1643_5_642	1978_2_1615	1708_2_111	285_2_1	5188_2_1619	969_34_1251	1666_2_1	2376_2_1	4850_2_3
2860_2_1	217_2_192	595_2_1	1226_2_1	336_34_76	114_34_562	1480_2_125	177_2_1	24_2_1	5354_2_992	1773_2_116	953_2_1	978_2_1	1111_2_43	420_2_1	549_2_1	1407_2_100	2159_2_526	816_5_1	1316_2_2986	447_2_1	466_4_25	304_34_1	1277_2_280	3134_2_368	3174_2_433	105_35_264	3508_2_672	10_2_1	1643_5_631	1978_2_1615	1708_2_135	285_2_1	5188_2_1631	969_34_1288	1666_2_1	2376_2_1	4850_2_5
2860_2_1	217_2_183	595_2_1	1226_2_1	336_34_60	114_34_490	1480_2_132	177_2_1	24_2_1	5354_2_986	1773_2_117	953_2_1	978_2_1	1111_2_34	420_2_1	549_2_1	1407_2_102	2159_2_555	816_5_1	1316_2_3045	447_2_1	466_4_23	304_34_1	1277_2_308	3134_2_378	3174_2_440	105_35_276	3508_2_662	10_2_1	1643_5_571	1978_2_1655	1708_2_144	285_2_1	5188_2_1619	969_34_1279	1666_2_1	2376_2_1	4850_2_10
2860_2_1	217_2_171	595_2_1	1226_2_1	336_34_60	114_34_511	1480_2_134	177_2_1	24_2_1	5354_2_943	1773_2_110	953_2_1	978_2_1	1111_2_33	420_2_1	549_2_1	1407_2_102	2159_2_581	816_5_1	1316_2_3030	447_2_1	466_4_28	304_34_1	1277_2_321	3134_2_420	3174_2_441	105_35_261	3508_2_661	10_2_1	1643_5_546	1978_2_1716	1708_2_125	285_2_1	5188_2_1612	969_34_1254	1666_2_1	2376_2_1	4850_2_12
2860_2_1	217_2_185	595_2_1	1226_2_1	336_34_56	114_34_524	1480_2_114	177_2_1	24_2_1	5354_2_1012	1773_2_106	953_2_1	978_2_1	1111_2_35	420_2_1	549_2_1	1407_2_111	2159_2_608	816_5_1	1316_2_3032	447_2_1	466_4_28	304_34_1	1277_2_322	3134_2_428	3174_2_479	105_35_247	3508_2_650	10_2_1	1643_5_525	1978_2_1659	1708_2_133	285_2_1	5188_2_1627	969_34_1135	1666_2_1	2376_2_1	4850_2_15
2860_2_1	217_2_157	595_2_1	1226_2_1	336_34_58	114_34_551	1480_2_107	177_2_1	24_2_1	5354_2_1013	1773_2_111	953_2_1	978_2_1	1111_2_26	420_2_1	549_2_1	1407_2_108	2159_2_644	816_5_1	1316_2_3023	447_2_1	466_4_27	304_34_1	1277_2_343	3134_2_445	3174_2_495	105_35_263	3508_2_635	10_2_1	1643_5_486	1978_2_1658	1708_2_124	285_2_1	5188_2_1642	969_34_1072	1666_2_1	2376_2_1	4850_2_27
2860_2_1	217_2_160	595_2_1	1226_2_1	336_34_52	114_34_586	1480_2_113	177_2_1	24_2_1	5354_2_934	1773_2_108	953_2_1	978_2_1	1111_2_24	420_2_1	549_2_1	1407_2_106	2159_2_665	816_5_1	1316_2_3020	447_2_1	466_4_18	304_34_1	1277_2_360	3134_2_430	3174_2_543	105_35_257	3508_2_641	10_2_1	1643_5_498	1978_2_1669	1708_2_115	285_2_1	5188_2_1648	969_34_1062	1666_2_1	2376_2_1	4850_2_23
2860_2_1	217_2_167	595_2_1	1226_2_1	336_34_55	114_34_629	1480_2_102	177_2_1	24_2_1	5354_2_916	1773_2_99	953_2_1	978_2_1	1111_2_30	420_2_1	549_2_1	1407_2_108	2159_2_659	816_5_1	1316_2_2975	447_2_1	466_4_15	304_34_1	1277_2_388	3134_2_440	3174_2_533	105_35_268	3508_2_650	10_2_1	1643_5_490	1978_2_1632	1708_2_117	285_2_1	5188_2_1678	969_34_1078	1666_2_1	2376_2_1	4850_2_26
2860_2_1	217_2_138	595_2_1	1226_2_1	336_34_60	114_34_638	1480_2_102	177_2_1	24_2_1	5354_2_893	1773_2_97	953_2_1	978_2_1	1111_2_30	420_2_1	549_2_1	1407_2_111	2159_2_710	816_5_1	1316_2_3100	447_2_1	466_4_20	304_34_1	1277_2_412	3134_2_468	3174_2_519	105_35_272	3508_2_609	10_2_1	1643_5_413	1978_2_1660	1708_2_122	285_2_1	5188_2_1660	969_34_1044	1666_2_1	2376_2_1	4850_2_26
[truncated: 4,140 more rows]
[truncated: 4,444 more columns]
