# Supplementary material for: Environmental change makes robust ecological networks fragile
Source: Nat Commun. 2016 Aug 11;7:12462. doi: 10.1038/ncomms12462 (PMC4987532; doi:10.1038/ncomms12462)
Supplement: Supplementary Data 1 — Host-parasite networks and host extinction sequences in Avida experiments. The compressed archive includes the 100 co-evolved host-parasite networks and the host extinction sequences in the historical scenario. [file ncomms12462-s2.zip › Supplementary_data_S1/host_extinction_sequence_78.csv]

1200_25_1	344_2_2	345_1_1	346_5_2	347_1_9	340_2_17	341_06_8	342_06_15	343_2_1	348_06_3	349_5_1	298_25_5	299_25_6	296_5_14	297_2_6	294_046_2	295_25_10	292_25_1	293_235_6	290_06_4	291_12_1	270_12_4	271_2_10	272_2_2	273_12_34	274_12_4	275_04_3	276_06_2	277_5_10	278_06_3	279_12_3	642_12_2	1132_5_1	108_12_5	109_12_12	102_06_1	103_12_2	100_5_6	101_12_9	106_06_6	107_1_4	104_2_9	105_06_8	1375_12_1	99_12_7	98_046_14	91_25_4	90_1_32	93_5_2	92_0_6
1200_25_1	344_2_2	345_1_1	346_5_2	347_1_9	340_2_15	341_06_7	342_06_15	343_2_1	348_06_3	349_5_1	298_25_5	299_25_9	296_5_18	297_2_7	294_046_2	295_25_12	292_25_1	293_235_7	290_06_3	291_12_1	270_12_4	271_2_11	272_2_2	273_12_42	274_12_5	275_04_3	276_06_3	277_5_11	278_06_3	279_12_3	642_12_2	1132_5_2	108_12_5	109_12_10	102_06_1	103_12_2	100_5_8	101_12_11	106_06_6	107_1_3	104_2_9	105_06_6	1001_06_1	1375_12_2	99_12_7	98_046_13	91_25_3	90_1_36	93_5_2
941_5_1	1140_1_3	965_046_1	198_5_3	1256_2_5	1144_06_1	1254_5_2	345_1_1	346_5_2	347_1_8	340_2_18	341_06_4	342_06_8	343_2_1	811_06_11	812_06_3	349_5_1	1253_06_1	595_0_2	719_2_13	718_2_3	717_046_8	715_5_1	1251_2_2	713_03_5	712_2_6	662_25_1	1490_06_1	1493_5_1	1498_2_2	505_12_18	660_235_1	655_5_2	1395_13_2	409_12_1	1068_06_6	1182_5_1	195_06_1	1061_12_4	1065_25_1	1064_06_1	1066_2_3	298_25_4	299_25_6	296_5_19	297_2_8	294_046_6	426_06_3	292_25_1	293_235_10
1140_1_3	198_5_1	1256_2_8	1254_5_1	345_1_1	346_5_2	347_1_7	340_2_21	341_06_3	342_06_10	343_2_1	811_06_10	812_06_3	349_5_1	817_06_4	595_0_2	719_2_15	718_2_3	717_046_7	715_5_1	1251_2_2	713_03_4	712_2_12	662_25_1	1490_06_1	1491_25_2	1498_2_4	505_12_22	655_5_2	1395_13_2	409_12_1	1068_06_2	195_06_1	1061_12_3	1065_25_1	1064_06_1	1066_2_7	298_25_4	299_25_11	296_5_23	297_2_8	294_046_6	426_06_2	292_25_1	293_235_11	290_06_1	291_12_1	1128_0_1	1086_0_3	456_25_3
1140_1_2	1256_2_7	819_2_28	347_1_1	340_2_11	341_06_2	342_06_17	811_06_7	812_06_1	815_12_1	817_06_6	719_2_18	717_046_2	713_03_3	712_2_14	710_2_1	1491_25_2	1498_2_4	1395_13_2	594_0_2	1068_06_4	1061_12_2	1066_2_7	299_25_15	296_5_21	297_2_5	294_046_4	1390_0_2	293_235_11	290_06_1	1128_0_1	1086_0_2	1084_1_3	199_25_2	198_5_1	596_2_3	195_06_1	1121_5_17	196_0_17	1125_5_6	193_5_21	192_06_6	270_12_1	271_2_10	273_12_86	274_12_7	275_04_1	277_5_5	278_06_11	1106_5_2
1256_2_7	819_2_33	340_2_7	342_06_19	811_06_2	812_06_1	817_06_10	719_2_18	717_046_1	713_03_6	712_2_14	1498_2_5	1395_13_2	1068_06_4	1066_2_7	299_25_15	296_5_11	297_2_5	294_046_1	1390_0_2	293_235_11	290_06_1	1086_0_2	1084_1_1	595_0_1	594_0_2	596_2_2	195_06_1	1121_5_20	196_0_21	1125_5_9	193_5_28	192_06_3	271_2_8	273_12_103	274_12_8	275_04_1	277_5_1	278_06_7	524_25_2	1409_5_2	522_5_16	1015_5_15	1016_0_1	528_5_1	1013_03_23	1546_06_2	449_5_1	448_25_7	1230_05_1
1524_06_12	819_2_44	340_2_7	342_06_16	817_06_9	719_2_14	713_03_4	712_2_8	1498_2_4	1068_06_5	1066_2_6	299_25_15	296_5_15	297_2_6	295_25_2	293_235_13	594_0_4	596_2_2	195_06_1	1121_5_31	196_0_17	1125_5_8	193_5_43	192_06_7	271_2_10	273_12_110	274_12_8	277_5_1	278_06_8	524_25_1	1409_5_1	522_5_22	1015_5_12	1016_0_1	528_5_1	1013_03_21	1235_06_7	449_5_1	448_25_7	1232_1_1	1335_5_5	1334_5_3	440_5_1	444_5_1	109_12_6	102_06_1	101_12_5	106_06_9	39_2_1	33_06_1
1524_06_12	819_2_60	340_2_4	342_06_12	817_06_8	719_2_10	713_03_2	712_2_3	1498_2_4	1068_06_4	299_25_9	296_5_13	297_2_6	293_235_9	594_0_3	195_06_1	1121_5_32	196_0_18	1125_5_9	193_5_42	192_06_11	271_2_9	273_12_75	274_12_4	277_5_1	278_06_10	524_25_1	522_5_22	1015_5_11	528_5_1	1013_03_18	1235_06_9	449_5_1	448_25_7	1232_1_1	1335_5_6	1334_5_3	440_5_2	444_5_1	109_12_5	101_12_8	106_06_8	39_2_1	33_06_1	31_2_2	30_06_1	37_06_1	36_06_36	35_25_61	34_06_31
1269_06_19	213_5_13	1144_06_30	983_15_1	42_06_1	760_2_2	127_0_12	828_0_13	133_2_108	131_2_67	130_5_1	137_06_45	135_06_28	134_2_1	505_12_27	139_5_121	138_06_6	491_5_15	492_1_7	1301_06_3	1546_06_2	1111_13_2	26_06_11	27_06_47	20_06_6	1540_06_2	23_5_7	30_06_1	1073_06_5	161_1_16	289_5_48	288_12_14	405_03_1	938_5_1	403_06_18	4_06_15	342_06_5	1376_1_21	933_5_23	8_06_32	163_2_1	285_06_5	287_5_83	817_06_7	87_06_1	994_5_62	1315_5_4	1097_5_2	991_2_6	1117_12_5
1269_06_21	213_5_21	1144_06_29	983_15_1	42_06_1	127_0_13	828_0_7	133_2_111	131_2_103	137_06_42	135_06_28	505_12_15	139_5_90	138_06_2	491_5_19	492_1_1	1301_06_1	1546_06_3	1_06_9	26_06_12	27_06_47	20_06_7	1540_06_2	23_5_8	30_06_1	1073_06_4	94_06_38	289_5_44	288_12_14	405_03_1	404_046_1	403_06_22	4_06_19	342_06_1	1376_1_27	933_5_23	8_06_24	285_06_5	287_5_113	817_06_6	87_06_1	994_5_77	1315_5_4	991_2_3	1117_12_7	719_2_2	992_06_19	1154_06_2	671_06_8	672_25_29
1269_06_18	213_5_19	1144_06_24	667_06_1	42_06_1	127_0_13	828_0_4	133_2_92	131_2_125	137_06_22	135_06_26	505_12_9	139_5_46	138_06_2	491_5_15	1546_06_3	322_1_1	26_06_15	27_06_49	20_06_12	22_5_1	23_5_21	1073_06_2	94_06_46	289_5_34	288_12_12	405_03_1	404_046_1	403_06_29	4_06_27	342_06_1	1376_1_25	933_5_18	8_06_20	285_06_3	287_5_124	817_06_5	87_06_1	994_5_98	1315_5_2	1090_5_3	1117_12_6	993_5_14	992_06_23	671_06_6	672_25_40	86_06_3	262_046_22	123_06_64	124_2_14
1269_06_20	213_5_20	1144_06_21	127_0_11	828_0_1	133_2_59	131_2_127	137_06_10	135_06_28	139_5_16	138_06_3	491_5_11	1546_06_5	322_1_1	26_06_14	27_06_58	20_06_13	22_5_1	23_5_31	94_06_44	289_5_44	288_12_9	405_03_1	404_046_1	403_06_28	4_06_33	342_06_1	1376_1_27	933_5_11	8_06_9	285_06_3	287_5_116	817_06_5	994_5_122	1090_5_2	1117_12_4	993_5_12	992_06_31	671_06_5	672_25_50	86_06_6	262_046_29	123_06_64	124_2_20	126_0_1	264_25_17	129_1_13	269_2_12	961_06_1	329_25_105
1269_06_25	213_5_18	1144_06_16	127_0_12	828_0_1	133_2_35	131_2_120	137_06_4	135_06_31	139_5_6	138_06_5	491_5_9	1546_06_8	322_1_1	26_06_16	27_06_63	20_06_14	22_5_1	23_5_32	94_06_45	289_5_48	288_12_2	405_03_1	404_046_1	403_06_23	4_06_27	1376_1_34	933_5_2	8_06_7	285_06_4	287_5_102	817_06_9	994_5_140	991_2_4	1117_12_2	993_5_13	992_06_27	671_06_3	672_25_53	262_046_32	123_06_49	124_2_28	126_0_1	264_25_16	129_1_21	269_2_16	961_06_1	329_25_84	58_2_13	54_12_1
1269_06_19	213_5_12	1144_06_19	127_0_14	133_2_21	131_2_96	137_06_2	135_06_40	139_5_1	138_06_6	491_5_16	1546_06_8	322_1_1	26_06_16	27_06_70	20_06_12	22_5_1	23_5_39	94_06_41	289_5_54	819_2_14	405_03_1	404_046_1	403_06_21	4_06_22	1376_1_38	1465_1_40	8_06_10	285_06_6	287_5_80	817_06_10	994_5_174	991_2_2	993_5_9	992_06_35	671_06_3	672_25_57	262_046_33	123_06_40	124_2_29	126_0_1	264_25_12	129_1_38	269_2_24	961_06_1	329_25_78	58_2_9	51_25_59	50_2_1	52_2_1
1269_06_19	213_5_13	1144_06_19	264_25_6	133_2_9	131_2_38	137_06_3	135_06_50	139_5_1	138_06_7	491_5_22	1546_06_9	322_1_1	26_06_13	27_06_84	20_06_11	22_5_1	23_5_41	94_06_35	289_5_52	819_2_4	405_03_1	404_046_1	403_06_18	4_06_17	1376_1_38	1465_1_35	8_06_11	285_06_9	287_5_75	817_06_10	994_5_204	1159_06_1	993_5_11	992_06_37	671_06_3	672_25_42	262_046_31	123_06_31	124_2_32	126_0_1	127_0_21	129_1_55	269_2_26	961_06_1	329_25_54	58_2_9	51_25_57	50_2_1	52_2_1
1269_06_16	213_5_17	1144_06_20	264_25_2	133_2_2	131_2_18	137_06_1	135_06_56	139_5_1	138_06_9	491_5_36	1546_06_10	322_1_1	26_06_15	27_06_90	20_06_12	22_5_1	23_5_39	94_06_40	289_5_60	406_25_13	405_03_1	404_046_1	403_06_14	4_06_8	1376_1_32	1465_1_29	8_06_12	285_06_9	287_5_76	817_06_8	994_5_219	1159_06_1	993_5_12	992_06_44	671_06_2	672_25_40	262_046_29	123_06_27	124_2_31	127_0_30	129_1_81	269_2_40	961_06_1	329_25_49	58_2_5	51_25_53	50_2_1	52_2_1	535_25_24
1269_06_9	213_5_16	1144_06_26	264_25_4	133_2_2	131_2_11	135_06_55	139_5_1	138_06_10	491_5_60	1546_06_10	322_1_1	26_06_19	27_06_91	20_06_12	22_5_1	23_5_34	94_06_33	289_5_56	406_25_15	405_03_1	404_046_1	403_06_9	4_06_5	1376_1_27	1465_1_18	8_06_12	285_06_9	287_5_65	817_06_2	994_5_271	1159_06_1	993_5_16	992_06_52	671_06_1	672_25_30	262_046_37	123_06_18	124_2_31	127_0_34	129_1_95	269_2_43	961_06_1	329_25_37	58_2_3	51_25_46	50_2_1	52_2_1	535_25_28	532_06_2
1269_06_5	213_5_23	1144_06_26	127_0_32	133_2_3	131_2_10	135_06_55	139_5_1	138_06_8	491_5_67	1546_06_13	322_1_1	26_06_29	27_06_93	20_06_12	22_5_1	23_5_23	94_06_30	289_5_37	406_25_12	405_03_1	404_046_1	403_06_10	4_06_4	1376_1_16	1465_1_15	8_06_7	285_06_7	287_5_60	817_06_3	994_5_306	1159_06_1	993_5_29	992_06_50	672_25_21	262_046_38	123_06_12	124_2_34	264_25_6	129_1_101	269_2_54	961_06_1	329_25_28	51_25_29	50_2_1	52_2_1	535_25_34	299_25_7	296_5_103	297_2_2
1269_06_1	213_5_27	1144_06_28	127_0_36	133_2_2	131_2_19	135_06_64	139_5_1	138_06_6	491_5_88	1546_06_14	322_1_1	26_06_33	27_06_106	20_06_11	22_5_1	23_5_10	94_06_24	289_5_26	406_25_7	405_03_1	404_046_1	403_06_8	4_06_4	1376_1_14	1465_1_13	8_06_8	285_06_2	287_5_65	817_06_1	994_5_372	1159_06_1	993_5_50	992_06_42	672_25_16	262_046_33	123_06_11	124_2_41	264_25_9	129_1_94	269_2_61	961_06_1	329_25_43	51_25_12	50_2_1	52_2_1	535_25_30	299_25_6	296_5_106	297_2_1
213_5_34	1144_06_24	127_0_42	133_2_2	131_2_35	135_06_68	139_5_1	138_06_3	491_5_129	1546_06_15	322_1_1	26_06_41	27_06_102	20_06_15	22_5_1	23_5_12	94_06_15	289_5_8	406_25_5	405_03_1	404_046_1	403_06_10	4_06_4	1376_1_11	1465_1_8	8_06_11	285_06_2	287_5_62	817_06_1	994_5_409	1159_06_1	993_5_69	992_06_34	672_25_14	262_046_23	123_06_2	124_2_46	264_25_23	129_1_67	269_2_55	961_06_1	329_25_57	51_25_6	50_2_1	52_2_1	535_25_32	299_25_7	296_5_76	426_06_46	418_06_18
213_5_56	1144_06_29	127_0_46	131_2_44	135_06_79	139_5_1	138_06_5	491_5_144	1546_06_13	322_1_1	26_06_44	27_06_103	20_06_14	22_5_1	23_5_10	94_06_17	289_5_2	406_25_7	405_03_1	404_046_1	403_06_13	4_06_4	1376_1_8	1465_1_6	8_06_12	285_06_2	287_5_70	817_06_1	994_5_431	1159_06_1	993_5_97	992_06_22	672_25_10	262_046_20	124_2_46	264_25_38	129_1_42	269_2_57	961_06_1	50_2_1	52_2_1	535_25_38	299_25_11	296_5_75	426_06_56	418_06_19	293_235_2	1383_06_26	313_06_3	1121_5_153
213_5_70	1144_06_37	127_0_50	131_2_65	135_06_82	139_5_1	138_06_4	491_5_157	1546_06_8	322_1_1	26_06_46	27_06_120	20_06_19	22_5_1	23_5_4	94_06_18	289_5_2	406_25_7	405_03_1	404_046_1	403_06_12	4_06_6	1376_1_3	1465_1_4	8_06_13	287_5_78	817_06_1	994_5_458	1159_06_1	993_5_144	992_06_4	672_25_9	262_046_18	124_2_51	264_25_56	129_1_25	269_2_64	961_06_1	50_2_1	52_2_1	535_25_37	299_25_13	296_5_62	426_06_57	418_06_18	293_235_2	1383_06_36	313_06_4	1121_5_182	196_0_13
213_5_85	1144_06_48	127_0_52	131_2_74	135_06_77	139_5_1	138_06_1	491_5_150	1546_06_8	322_1_1	26_06_45	27_06_137	20_06_17	22_5_1	23_5_2	94_06_21	406_25_7	405_03_1	404_046_1	403_06_11	4_06_7	1376_1_2	8_06_12	287_5_85	817_06_1	994_5_447	1159_06_1	993_5_186	672_25_5	262_046_19	124_2_52	264_25_85	129_1_12	269_2_70	961_06_1	50_2_1	52_2_1	535_25_43	299_25_17	296_5_41	426_06_53	418_06_16	293_235_1	1383_06_36	313_06_2	1121_5_184	196_0_12	1125_5_37	193_5_2	192_06_31
213_5_87	1144_06_54	127_0_52	131_2_68	135_06_67	139_5_1	138_06_1	491_5_110	1546_06_8	322_1_1	26_06_41	27_06_149	20_06_13	22_5_1	94_06_19	406_25_6	405_03_1	404_046_1	340_2_19	4_06_5	8_06_13	287_5_102	817_06_1	994_5_452	1159_06_1	993_5_267	672_25_4	262_046_15	124_2_57	264_25_93	129_1_5	269_2_85	961_06_1	50_2_1	52_2_1	535_25_37	299_25_13	296_5_31	426_06_52	418_06_10	293_235_1	1383_06_45	313_06_2	1121_5_175	196_0_9	1125_5_54	193_5_2	192_06_30	273_12_1	397_05_135
213_5_84	1144_06_56	127_0_52	131_2_71	135_06_53	139_5_1	138_06_1	491_5_67	1546_06_10	322_1_1	26_06_44	27_06_148	20_06_11	22_5_1	94_06_25	406_25_4	405_03_1	404_046_1	340_2_13	4_06_6	8_06_12	287_5_101	817_06_1	994_5_408	1159_06_1	993_5_360	672_25_4	262_046_13	124_2_68	264_25_121	129_1_2	269_2_75	961_06_1	50_2_1	52_2_1	535_25_34	299_25_13	296_5_23	426_06_53	418_06_13	293_235_1	1383_06_53	313_06_2	1121_5_133	196_0_2	1125_5_64	193_5_2	192_06_34	89_2_1	397_05_134
213_5_72	1144_06_57	127_0_51	131_2_87	135_06_54	139_5_1	138_06_1	491_5_34	1546_06_8	322_1_1	26_06_51	27_06_152	20_06_7	406_25_2	405_03_1	404_046_1	340_2_7	4_06_4	8_06_12	287_5_88	817_06_1	994_5_321	1159_06_1	993_5_407	262_046_12	124_2_72	264_25_133	286_06_1	269_2_74	961_06_1	50_2_1	52_2_1	535_25_30	299_25_9	296_5_20	426_06_47	418_06_16	293_235_1	1383_06_49	313_06_1	1121_5_104	1125_5_67	192_06_34	89_2_1	397_05_124	110_1_1	278_06_46	81_06_27	86_06_1	87_06_1
213_5_85	1144_06_54	127_0_43	131_2_84	135_06_63	139_5_1	138_06_1	491_5_19	1546_06_6	322_1_1	26_06_45	27_06_152	20_06_9	406_25_2	405_03_1	404_046_1	340_2_4	4_06_3	8_06_12	287_5_78	817_06_1	994_5_256	1159_06_1	993_5_501	262_046_11	124_2_71	264_25_149	286_06_1	269_2_83	961_06_1	50_2_1	52_2_1	535_25_25	299_25_2	296_5_24	426_06_45	418_06_18	293_235_1	1383_06_56	313_06_2	1121_5_96	1125_5_80	192_06_29	89_2_1	397_05_130	110_1_1	278_06_47	81_06_34	86_06_1	87_06_1
213_5_86	1144_06_63	127_0_31	131_2_111	135_06_59	139_5_1	138_06_1	491_5_13	1546_06_4	322_1_1	26_06_46	27_06_157	20_06_15	406_25_2	405_03_1	404_046_1	403_06_15	8_06_18	287_5_55	817_06_1	994_5_173	1159_06_1	993_5_586	262_046_9	124_2_71	264_25_154	269_2_71	961_06_1	52_2_1	535_25_24	296_5_29	426_06_31	418_06_15	293_235_1	1383_06_60	313_06_1	1121_5_92	1125_5_74	192_06_27	89_2_1	397_05_140	110_1_1	278_06_40	81_06_34	86_06_1	87_06_1	3_06_1	7_06_4	367_0_13	528_5_1
213_5_90	1144_06_69	127_0_28	131_2_120	135_06_61	139_5_1	138_06_1	491_5_21	1546_06_1	322_1_1	26_06_44	27_06_147	20_06_16	406_25_1	405_03_1	404_046_1	403_06_14	8_06_19	287_5_43	817_06_1	994_5_124	1159_06_1	993_5_617	262_046_9	124_2_62	264_25_152	269_2_70	961_06_1	52_2_1	535_25_16	296_5_32	426_06_24	418_06_16	293_235_1	1383_06_66	313_06_2	1121_5_83	1125_5_61	192_06_31	89_2_1	397_05_166	110_1_1	278_06_51	81_06_35	86_06_1	87_06_1	3_06_1	7_06_4	367_0_11	528_5_1
213_5_104	1144_06_71	127_0_21	131_2_109	135_06_64	139_5_1	138_06_1	491_5_32	1546_06_1	322_1_1	26_06_36	27_06_139	20_06_20	405_03_1	404_046_1	403_06_15	8_06_19	287_5_65	817_06_1	994_5_86	1159_06_1	993_5_659	262_046_7	124_2_52	264_25_143	269_2_64	961_06_1	52_2_1	535_25_11	296_5_47	426_06_26	418_06_23	293_235_1	1383_06_74	313_06_2	1121_5_84	1125_5_47	192_06_27	89_2_1	397_05_224	110_1_1	278_06_47	81_06_28	86_06_1	87_06_1	3_06_1	7_06_4	367_0_12	528_5_1	363_25_29
213_5_91	1144_06_78	127_0_14	131_2_105	135_06_63	139_5_1	138_06_1	491_5_58	322_1_1	26_06_32	27_06_116	20_06_19	405_03_1	404_046_1	403_06_13	8_06_16	287_5_71	286_06_1	994_5_71	1159_06_1	993_5_640	262_046_3	124_2_53	264_25_96	269_2_48	961_06_1	52_2_1	535_25_7	296_5_64	426_06_23	418_06_24	293_235_1	1383_06_80	313_06_3	1121_5_94	1125_5_37	192_06_25	397_05_283	110_1_1	278_06_49	81_06_30	86_06_1	87_06_1	3_06_1	7_06_4	367_0_11	528_5_1	363_25_27	1013_03_29	307_2_7
213_5_85	1144_06_84	127_0_12	131_2_92	135_06_70	139_5_1	138_06_1	491_5_92	322_1_1	26_06_33	27_06_98	20_06_22	405_03_1	404_046_1	403_06_14	8_06_6	287_5_101	286_06_1	994_5_65	1159_06_1	993_5_508	262_046_4	124_2_45	264_25_82	269_2_46	961_06_1	52_2_1	535_25_8	296_5_67	426_06_28	418_06_23	293_235_1	1383_06_91	313_06_2	1121_5_91	1125_5_46	192_06_19	397_05_317	110_1_1	278_06_44	81_06_27	86_06_1	87_06_1	7_06_2	367_0_9	528_5_1	363_25_25	1013_03_30	307_2_9	241_06_57
213_5_78	1144_06_87	127_0_8	131_2_77	135_06_76	139_5_1	138_06_1	491_5_112	322_1_1	26_06_25	27_06_88	20_06_27	405_03_1	404_046_1	403_06_10	8_06_1	287_5_115	286_06_1	994_5_73	1159_06_1	993_5_339	262_046_5	124_2_40	264_25_65	269_2_50	961_06_1	52_2_1	535_25_5	296_5_87	426_06_28	418_06_27	293_235_1	1383_06_96	1121_5_98	1125_5_57	192_06_13	397_05_330	110_1_1	278_06_32	81_06_31	86_06_1	87_06_1	367_0_8	528_5_1	363_25_21	1013_03_27	307_2_17	241_06_64	106_06_25	786_06_3
213_5_75	1144_06_84	127_0_7	131_2_90	135_06_63	139_5_1	138_06_1	491_5_153	322_1_1	26_06_24	27_06_84	20_06_39	405_03_1	404_046_1	403_06_12	8_06_1	287_5_111	286_06_1	994_5_94	1159_06_1	993_5_214	262_046_4	124_2_36	264_25_53	269_2_53	961_06_1	52_2_1	535_25_8	296_5_102	426_06_29	418_06_30	293_235_1	1383_06_97	1121_5_100	1125_5_67	192_06_15	397_05_326	110_1_1	278_06_28	81_06_32	86_06_1	87_06_1	367_0_8	528_5_1	363_25_7	1013_03_20	307_2_26	241_06_55	106_06_31	786_06_1
213_5_107	1144_06_88	127_0_6	131_2_89	135_06_60	139_5_1	138_06_1	491_5_202	322_1_1	26_06_22	27_06_83	20_06_48	405_03_1	404_046_1	403_06_13	8_06_1	287_5_117	286_06_1	994_5_104	1159_06_1	993_5_108	262_046_2	124_2_24	264_25_51	269_2_68	14_06_94	52_2_1	535_25_7	296_5_113	426_06_38	418_06_33	293_235_1	1383_06_106	1121_5_120	1125_5_85	192_06_16	397_05_270	110_1_1	278_06_24	81_06_32	86_06_1	87_06_1	367_0_6	528_5_1	363_25_6	1013_03_19	307_2_35	241_06_50	106_06_28	786_06_1
213_5_114	1144_06_96	127_0_6	131_2_95	135_06_47	139_5_1	138_06_1	491_5_202	322_1_1	26_06_18	27_06_63	20_06_46	405_03_1	404_046_1	403_06_14	8_06_1	287_5_99	286_06_1	994_5_120	1159_06_1	993_5_50	124_2_29	264_25_61	269_2_69	14_06_98	52_2_1	535_25_12	296_5_174	426_06_39	418_06_34	293_235_1	1383_06_103	1121_5_125	1125_5_89	192_06_18	397_05_240	110_1_1	278_06_22	81_06_37	86_06_1	87_06_1	367_0_5	528_5_1	363_25_4	1013_03_23	307_2_50	241_06_44	106_06_25	908_2_97	36_06_37
213_5_118	1144_06_97	127_0_2	131_2_119	135_06_47	139_5_1	138_06_1	491_5_240	322_1_1	26_06_19	27_06_49	20_06_32	405_03_1	404_046_1	403_06_17	8_06_1	287_5_67	286_06_1	994_5_136	1159_06_1	993_5_26	124_2_27	264_25_75	269_2_86	14_06_89	52_2_1	535_25_22	296_5_178	426_06_48	418_06_32	293_235_1	1383_06_105	1121_5_137	1125_5_113	192_06_21	397_05_218	110_1_1	278_06_15	81_06_36	86_06_1	87_06_1	367_0_3	528_5_1	1013_03_22	307_2_64	241_06_45	106_06_24	908_2_81	36_06_31	35_25_10
213_5_117	1144_06_97	131_2_131	135_06_47	139_5_1	138_06_1	491_5_235	322_1_1	26_06_23	27_06_33	20_06_34	405_03_1	404_046_1	403_06_18	8_06_1	287_5_45	286_06_1	994_5_123	1159_06_1	993_5_22	124_2_35	264_25_92	269_2_104	14_06_85	52_2_1	535_25_31	296_5_191	426_06_48	418_06_25	293_235_1	1383_06_111	1121_5_157	1125_5_119	192_06_26	397_05_190	110_1_1	278_06_14	81_06_31	86_06_1	87_06_1	367_0_2	528_5_1	1013_03_22	307_2_71	241_06_55	106_06_23	908_2_55	36_06_29	35_25_8	1530_06_35
213_5_95	1144_06_97	131_2_165	135_06_48	139_5_1	138_06_1	491_5_200	322_1_1	26_06_26	27_06_34	20_06_28	405_03_1	404_046_1	403_06_21	8_06_1	287_5_26	286_06_1	994_5_125	1159_06_1	993_5_17	124_2_40	264_25_109	269_2_110	14_06_83	52_2_1	535_25_65	296_5_191	426_06_44	418_06_19	293_235_1	1383_06_116	1121_5_170	1125_5_111	192_06_28	397_05_209	110_1_1	278_06_8	81_06_40	86_06_1	87_06_1	367_0_1	528_5_1	1013_03_25	307_2_63	241_06_66	106_06_19	908_2_60	36_06_25	35_25_5	1530_06_27
138_06_1	52_2_1	153_12_27	5_06_1	213_5_91	1144_06_91	961_06_1	1121_5_205	264_25_127	551_06_197	1125_5_103	1229_06_160	192_06_28	131_2_197	397_05_257	110_1_1	135_06_44	278_06_4	236_046_189	81_06_42	86_06_1	491_5_170	154_046_111	855_12_4	26_06_29	27_06_30	20_06_27	1214_06_4	48_2_1	49_5_1	46_06_123	405_03_1	87_06_1	1_06_1	1298_06_2	403_06_21	6_5_1	8_06_1	64_12_1	329_25_49	528_5_1	287_5_21	1013_03_27	994_5_98	202_06_62	1159_06_1	1172_1_136	993_5_12	209_06_1	139_5_1
138_06_1	52_2_1	153_12_22	5_06_1	213_5_100	1144_06_77	961_06_1	1121_5_277	264_25_142	551_06_195	1125_5_81	1229_06_160	192_06_28	131_2_232	397_05_288	110_1_1	135_06_45	278_06_5	236_046_209	81_06_46	86_06_1	491_5_95	154_046_99	855_12_1	26_06_30	27_06_28	20_06_24	1214_06_3	48_2_1	49_5_1	46_06_108	405_03_1	87_06_1	1_06_1	1298_06_1	403_06_20	6_5_1	8_06_1	64_12_1	329_25_30	528_5_1	287_5_21	1013_03_22	994_5_115	202_06_68	1159_06_1	1172_1_158	993_5_3	209_06_1	139_5_1
138_06_1	52_2_1	153_12_18	5_06_1	213_5_108	1144_06_67	961_06_1	1121_5_318	264_25_143	551_06_191	1125_5_71	1229_06_169	192_06_31	131_2_267	397_05_328	110_1_1	135_06_39	278_06_1	236_046_222	81_06_38	86_06_1	491_5_70	154_046_109	322_1_1	26_06_27	27_06_25	20_06_23	1214_06_3	48_2_1	49_5_1	46_06_103	87_06_1	1_06_1	405_03_1	403_06_17	6_5_1	8_06_1	329_25_20	528_5_1	287_5_27	1013_03_20	994_5_128	202_06_73	1159_06_1	1172_1_149	993_5_2	209_06_1	139_5_1	426_06_45	307_2_21
138_06_1	52_2_1	153_12_24	5_06_1	213_5_119	1144_06_66	1121_5_344	264_25_143	551_06_186	1125_5_76	1229_06_171	192_06_30	131_2_295	397_05_336	135_06_40	236_046_228	81_06_37	86_06_1	491_5_59	154_046_105	322_1_1	26_06_27	27_06_25	20_06_24	48_2_1	46_06_94	87_06_1	1_06_1	405_03_1	403_06_20	6_5_1	8_06_1	329_25_24	287_5_45	1013_03_20	994_5_138	202_06_71	1159_06_1	1172_1_138	1214_06_2	139_5_1	426_06_45	307_2_25	98_046_160	124_2_132	286_06_1	71_12_76	70_06_44	164_06_3	90_1_25
138_06_1	52_2_1	153_12_30	5_06_1	213_5_124	1144_06_68	1121_5_343	264_25_143	551_06_188	1125_5_70	1229_06_174	192_06_28	131_2_295	397_05_309	135_06_36	236_046_241	81_06_34	86_06_1	491_5_52	154_046_133	322_1_1	26_06_28	27_06_26	20_06_23	48_2_1	46_06_94	87_06_1	1_06_1	405_03_1	403_06_25	6_5_1	8_06_1	329_25_23	287_5_51	1013_03_18	994_5_162	202_06_61	1172_1_129	139_5_1	426_06_47	307_2_24	98_046_149	124_2_141	286_06_1	71_12_63	70_06_45	90_1_36	269_2_125	615_06_3	106_06_4
138_06_1	52_2_1	153_12_44	5_06_1	213_5_113	1144_06_55	1121_5_310	264_25_140	551_06_196	1125_5_48	1229_06_191	192_06_31	131_2_306	397_05_320	135_06_35	236_046_247	81_06_28	86_06_1	491_5_65	154_046_136	322_1_1	26_06_37	27_06_28	20_06_26	48_2_1	46_06_83	87_06_1	1_06_1	405_03_1	403_06_27	6_5_1	8_06_1	329_25_25	287_5_75	1013_03_14	994_5_160	202_06_59	1172_1_108	139_5_1	426_06_46	307_2_14	98_046_138	124_2_171	286_06_1	71_12_71	70_06_42	90_1_40	269_2_122	615_06_2	94_06_20
138_06_1	153_12_51	5_06_1	213_5_89	1144_06_47	1121_5_285	264_25_153	551_06_216	1125_5_33	1229_06_195	192_06_26	131_2_286	397_05_331	135_06_47	236_046_243	81_06_27	491_5_83	154_046_148	322_1_1	26_06_35	27_06_26	20_06_25	48_2_1	46_06_84	87_06_1	1_06_1	405_03_1	403_06_30	6_5_1	8_06_1	329_25_27	287_5_119	1013_03_13	994_5_173	202_06_45	1172_1_105	139_5_1	426_06_45	307_2_12	98_046_137	124_2_197	286_06_1	71_12_73	70_06_47	90_1_48	269_2_126	615_06_2	94_06_22	961_06_1	11_046_157
138_06_1	153_12_59	5_06_1	213_5_77	1144_06_38	1121_5_222	264_25_137	551_06_207	1125_5_27	1229_06_203	192_06_29	131_2_224	397_05_355	135_06_58	236_046_258	81_06_28	491_5_93	154_046_144	322_1_1	26_06_33	27_06_35	20_06_19	48_2_1	46_06_84	87_06_1	1_06_1	405_03_1	403_06_38	6_5_1	8_06_1	329_25_20	287_5_140	1013_03_9	994_5_192	202_06_41	1172_1_97	139_5_1	426_06_47	307_2_3	98_046_145	124_2_191	286_06_1	71_12_95	70_06_47	90_1_50	269_2_115	615_06_2	94_06_24	961_06_1	11_046_146
138_06_1	153_12_68	5_06_1	213_5_86	1144_06_30	1121_5_151	264_25_136	551_06_200	1125_5_15	1229_06_212	192_06_30	131_2_177	397_05_344	135_06_61	236_046_272	81_06_27	491_5_88	154_046_144	322_1_1	26_06_24	27_06_37	20_06_15	48_2_1	46_06_89	87_06_1	1_06_1	405_03_1	403_06_44	6_5_1	8_06_1	329_25_13	287_5_170	1013_03_5	994_5_217	202_06_42	1172_1_73	139_5_1	426_06_43	307_2_2	98_046_141	124_2_170	286_06_1	71_12_103	70_06_49	90_1_39	269_2_103	94_06_25	961_06_1	11_046_156	13_5_181
138_06_1	153_12_67	5_06_1	213_5_91	1144_06_22	1121_5_127	264_25_147	551_06_201	1125_5_15	1229_06_207	192_06_24	131_2_143	397_05_305	135_06_64	236_046_276	81_06_21	491_5_100	154_046_148	322_1_1	26_06_21	27_06_44	20_06_11	48_2_1	46_06_97	87_06_1	1_06_1	405_03_1	403_06_44	6_5_1	8_06_1	329_25_7	287_5_184	1013_03_6	994_5_261	202_06_42	1172_1_65	139_5_1	426_06_43	307_2_2	98_046_142	124_2_136	286_06_1	71_12_105	70_06_49	90_1_31	269_2_113	94_06_25	961_06_1	11_046_157	13_5_187
138_06_1	153_12_95	5_06_1	213_5_125	1144_06_17	1121_5_128	264_25_144	551_06_206	1125_5_10	1229_06_205	192_06_26	131_2_120	397_05_250	135_06_60	236_046_297	81_06_20	491_5_108	154_046_141	322_1_1	26_06_15	27_06_52	20_06_15	48_2_1	46_06_90	87_06_1	1_06_1	405_03_1	403_06_47	6_5_1	8_06_1	329_25_4	287_5_155	1013_03_5	994_5_282	202_06_39	1172_1_67	139_5_1	426_06_49	98_046_150	124_2_110	286_06_1	71_12_111	70_06_45	90_1_19	269_2_106	94_06_24	961_06_1	11_046_162	13_5_177	1286_06_104
138_06_1	153_12_114	5_06_1	213_5_129	1144_06_18	1121_5_109	264_25_172	551_06_218	1125_5_4	1229_06_204	192_06_21	131_2_118	397_05_187	135_06_61	236_046_294	81_06_16	491_5_122	154_046_139	322_1_1	26_06_12	27_06_56	20_06_19	48_2_1	46_06_95	87_06_1	1_06_1	405_03_1	403_06_41	6_5_1	8_06_1	329_25_3	287_5_150	1013_03_5	994_5_306	202_06_36	1172_1_60	139_5_1	426_06_51	98_046_149	124_2_100	286_06_1	71_12_103	70_06_35	90_1_10	269_2_112	94_06_22	961_06_1	11_046_158	13_5_173	1286_06_98
138_06_1	153_12_111	5_06_1	213_5_118	1144_06_17	1121_5_122	264_25_177	551_06_233	1125_5_2	1229_06_216	192_06_21	131_2_123	397_05_162	135_06_65	236_046_294	81_06_16	491_5_143	154_046_129	322_1_1	26_06_10	27_06_58	20_06_20	48_2_1	46_06_95	87_06_1	1_06_1	405_03_1	403_06_49	6_5_1	8_06_1	329_25_5	287_5_144	1013_03_4	994_5_324	202_06_32	1172_1_60	139_5_1	426_06_51	98_046_168	124_2_71	286_06_1	71_12_94	70_06_33	90_1_5	269_2_107	94_06_18	961_06_1	11_046_154	13_5_139	1286_06_98
138_06_1	153_12_119	5_06_1	213_5_112	1144_06_22	1121_5_135	264_25_181	551_06_235	1229_06_218	192_06_23	131_2_135	397_05_158	135_06_72	236_046_273	81_06_17	491_5_138	154_046_122	322_1_1	26_06_5	27_06_50	20_06_24	48_2_1	46_06_95	87_06_1	1_06_1	405_03_1	403_06_39	6_5_1	8_06_1	329_25_7	287_5_139	1013_03_4	994_5_313	202_06_38	1172_1_66	139_5_1	426_06_60	98_046_174	124_2_49	286_06_1	71_12_99	70_06_31	90_1_10	269_2_89	94_06_21	961_06_1	11_046_163	13_5_137	1286_06_96	14_06_139
138_06_1	153_12_131	5_06_1	213_5_96	1144_06_27	1121_5_146	264_25_216	551_06_234	1229_06_233	192_06_22	131_2_172	397_05_152	135_06_65	236_046_286	81_06_19	491_5_117	154_046_123	322_1_1	26_06_6	27_06_44	20_06_22	48_2_1	46_06_95	87_06_1	1_06_1	405_03_1	403_06_43	6_5_1	8_06_1	329_25_10	287_5_116	1013_03_3	994_5_244	202_06_41	1172_1_75	139_5_1	426_06_58	98_046_162	124_2_38	286_06_1	71_12_104	70_06_25	90_1_11	269_2_87	94_06_17	961_06_1	11_046_179	13_5_127	1286_06_96	14_06_144
138_06_1	153_12_122	5_06_1	213_5_70	1144_06_22	1121_5_177	264_25_225	551_06_245	1229_06_241	192_06_13	131_2_230	397_05_158	135_06_71	236_046_267	81_06_15	491_5_116	154_046_110	322_1_1	26_06_8	27_06_45	20_06_22	48_2_1	46_06_99	87_06_1	1_06_1	405_03_1	403_06_41	6_5_1	8_06_1	329_25_11	287_5_104	1013_03_6	994_5_216	202_06_38	1172_1_87	139_5_1	426_06_62	98_046_166	124_2_43	286_06_1	71_12_113	70_06_32	90_1_15	269_2_71	94_06_11	961_06_1	11_046_182	13_5_108	1286_06_100	14_06_137
138_06_1	153_12_155	213_5_72	1144_06_24	1121_5_185	264_25_206	551_06_242	1229_06_254	192_06_8	131_2_260	397_05_172	135_06_75	236_046_263	81_06_16	491_5_109	154_046_112	322_1_1	26_06_9	27_06_36	20_06_20	48_2_1	46_06_104	87_06_1	1_06_1	405_03_1	403_06_35	6_5_1	5_06_1	329_25_10	287_5_88	1013_03_5	994_5_213	202_06_43	1172_1_79	139_5_1	426_06_69	98_046_158	124_2_66	286_06_1	71_12_135	70_06_38	90_1_27	269_2_85	94_06_14	961_06_1	11_046_182	13_5_123	1286_06_99	14_06_148	418_06_29
138_06_1	153_12_150	213_5_65	1144_06_21	1121_5_186	264_25_206	551_06_256	1229_06_270	192_06_7	131_2_314	397_05_203	135_06_69	236_046_236	81_06_16	491_5_110	154_046_105	322_1_1	26_06_9	27_06_37	20_06_17	48_2_1	46_06_115	87_06_1	1_06_1	405_03_1	403_06_24	6_5_1	5_06_1	329_25_7	287_5_93	1013_03_5	994_5_225	202_06_41	1172_1_83	139_5_1	426_06_82	98_046_154	124_2_78	286_06_1	71_12_145	70_06_42	90_1_32	269_2_116	94_06_14	961_06_1	11_046_165	13_5_140	1286_06_99	14_06_147	418_06_29
138_06_1	153_12_163	213_5_54	1144_06_15	1121_5_183	264_25_178	551_06_253	1229_06_272	192_06_6	131_2_372	397_05_229	135_06_70	236_046_219	81_06_18	491_5_119	154_046_100	322_1_1	26_06_9	27_06_28	20_06_20	48_2_1	46_06_117	87_06_1	1_06_1	405_03_1	403_06_13	6_5_1	5_06_1	329_25_7	287_5_92	1013_03_3	994_5_209	202_06_42	1172_1_88	139_5_1	426_06_87	98_046_155	124_2_92	286_06_1	71_12_170	70_06_41	90_1_49	269_2_133	94_06_11	961_06_1	11_046_172	13_5_142	1286_06_99	14_06_157	418_06_28
138_06_1	153_12_178	213_5_42	1144_06_12	1121_5_189	264_25_159	551_06_259	1229_06_280	192_06_6	131_2_369	397_05_262	135_06_68	236_046_209	81_06_15	491_5_103	154_046_93	322_1_1	26_06_9	27_06_35	20_06_21	48_2_1	46_06_112	87_06_1	1_06_1	405_03_1	403_06_19	6_5_1	5_06_1	329_25_9	287_5_106	1013_03_2	994_5_148	202_06_44	1172_1_83	139_5_1	426_06_91	98_046_147	124_2_96	286_06_1	71_12_185	70_06_40	90_1_65	269_2_150	94_06_9	961_06_1	11_046_177	13_5_171	1286_06_104	14_06_165	418_06_21
138_06_1	153_12_141	213_5_22	1144_06_9	1121_5_239	264_25_121	551_06_254	1229_06_271	131_2_402	397_05_287	135_06_65	236_046_214	81_06_16	491_5_105	154_046_85	322_1_1	26_06_9	27_06_32	20_06_16	48_2_1	46_06_107	87_06_1	1_06_1	405_03_1	403_06_27	6_5_1	5_06_1	329_25_12	287_5_112	1013_03_2	994_5_117	202_06_32	1172_1_90	139_5_1	426_06_104	98_046_146	124_2_81	286_06_1	71_12_178	70_06_36	90_1_86	269_2_150	94_06_1	961_06_1	11_046_170	13_5_176	1286_06_114	14_06_162	418_06_19	908_2_46
138_06_1	153_12_148	213_5_26	1144_06_5	1121_5_310	264_25_105	551_06_255	1229_06_240	131_2_409	397_05_279	135_06_65	236_046_216	81_06_16	491_5_112	154_046_78	322_1_1	26_06_11	27_06_26	20_06_14	48_2_1	46_06_102	87_06_1	1_06_1	405_03_1	403_06_27	6_5_1	5_06_1	329_25_17	287_5_119	1013_03_4	994_5_83	202_06_26	1172_1_105	139_5_1	426_06_107	98_046_139	124_2_70	286_06_1	71_12_162	70_06_37	90_1_124	269_2_120	961_06_1	11_046_166	13_5_152	1286_06_126	14_06_167	418_06_20	908_2_41	36_06_8
138_06_1	153_12_144	213_5_30	1144_06_4	1121_5_329	264_25_95	551_06_259	1229_06_227	131_2_296	397_05_251	135_06_67	236_046_217	81_06_15	491_5_118	154_046_73	322_1_1	26_06_15	27_06_22	20_06_12	48_2_1	46_06_108	87_06_1	1_06_1	405_03_1	403_06_28	6_5_1	5_06_1	329_25_26	287_5_162	1013_03_5	994_5_62	202_06_17	1172_1_112	139_5_1	426_06_108	98_046_153	124_2_62	286_06_1	71_12_132	70_06_46	90_1_150	269_2_102	961_06_1	11_046_162	13_5_135	1286_06_128	14_06_166	418_06_16	908_2_35	36_06_12
138_06_1	153_12_167	213_5_52	1144_06_7	1121_5_312	264_25_74	551_06_242	1229_06_217	131_2_251	397_05_200	135_06_69	236_046_225	81_06_14	491_5_114	154_046_84	322_1_1	26_06_20	27_06_22	20_06_14	48_2_1	46_06_109	87_06_1	1_06_1	405_03_1	403_06_24	6_5_1	5_06_1	329_25_29	287_5_187	1013_03_4	994_5_64	202_06_14	1172_1_119	139_5_1	426_06_105	98_046_150	124_2_77	286_06_1	71_12_98	70_06_47	90_1_193	269_2_84	961_06_1	11_046_149	13_5_132	1286_06_117	14_06_169	418_06_22	908_2_43	36_06_15
138_06_1	153_12_195	213_5_78	1144_06_5	1121_5_304	264_25_58	551_06_239	1229_06_209	131_2_210	397_05_144	135_06_74	236_046_221	81_06_13	491_5_137	154_046_87	322_1_1	26_06_21	27_06_25	20_06_13	48_2_1	46_06_100	87_06_1	1_06_1	405_03_1	403_06_23	6_5_1	5_06_1	329_25_31	287_5_221	1013_03_4	994_5_66	202_06_12	1172_1_128	139_5_1	426_06_116	98_046_135	124_2_91	286_06_1	71_12_83	70_06_43	90_1_259	269_2_57	961_06_1	11_046_138	13_5_112	1286_06_110	14_06_161	418_06_22	908_2_49	36_06_15
138_06_1	153_12_190	213_5_96	1144_06_3	1121_5_260	264_25_39	551_06_237	1229_06_202	131_2_195	397_05_128	135_06_68	236_046_214	81_06_15	491_5_143	154_046_88	322_1_1	26_06_23	27_06_28	20_06_15	48_2_1	46_06_108	87_06_1	1_06_1	405_03_1	403_06_17	6_5_1	5_06_1	329_25_28	287_5_264	1013_03_2	994_5_81	202_06_11	1172_1_128	139_5_1	426_06_131	98_046_136	124_2_123	286_06_1	71_12_68	70_06_37	90_1_278	269_2_42	961_06_1	11_046_151	13_5_118	1286_06_113	14_06_153	418_06_24	908_2_52	36_06_13
138_06_1	153_12_217	213_5_126	1144_06_2	1121_5_261	264_25_40	551_06_258	1229_06_186	131_2_180	397_05_136	135_06_74	236_046_239	81_06_18	491_5_156	154_046_87	322_1_1	26_06_22	27_06_30	20_06_12	48_2_1	46_06_116	87_06_1	1_06_1	405_03_1	403_06_15	6_5_1	5_06_1	329_25_14	287_5_295	1013_03_2	994_5_87	202_06_11	1172_1_120	139_5_1	426_06_131	98_046_133	124_2_166	286_06_1	71_12_77	70_06_35	90_1_342	269_2_31	961_06_1	11_046_122	13_5_102	1286_06_115	14_06_152	418_06_18	908_2_55	36_06_20
138_06_1	153_12_226	213_5_146	1144_06_4	1121_5_275	264_25_32	551_06_268	1229_06_177	131_2_187	397_05_127	135_06_75	236_046_245	81_06_19	491_5_131	154_046_86	322_1_1	26_06_22	27_06_33	20_06_12	48_2_1	46_06_121	87_06_1	1_06_1	405_03_1	403_06_15	6_5_1	5_06_1	329_25_19	287_5_307	1013_03_2	994_5_121	202_06_13	1172_1_125	139_5_1	426_06_122	98_046_134	124_2_196	286_06_1	71_12_81	70_06_37	90_1_384	269_2_22	961_06_1	11_046_92	13_5_103	1286_06_121	14_06_160	418_06_14	908_2_34	36_06_22
138_06_1	153_12_195	213_5_179	1144_06_3	1121_5_297	264_25_27	551_06_280	1229_06_170	131_2_158	397_05_136	135_06_81	236_046_272	81_06_21	491_5_106	154_046_80	322_1_1	26_06_20	27_06_37	20_06_13	48_2_1	46_06_133	87_06_1	1_06_1	405_03_1	403_06_14	6_5_1	5_06_1	329_25_20	287_5_351	1013_03_2	994_5_150	202_06_17	1172_1_113	139_5_1	426_06_119	98_046_130	124_2_221	286_06_1	71_12_95	70_06_30	90_1_392	269_2_17	961_06_1	11_046_92	13_5_97	1286_06_122	14_06_173	418_06_11	908_2_34	36_06_22
138_06_1	153_12_170	213_5_181	1144_06_6	1121_5_297	70_06_35	551_06_289	1229_06_167	131_2_157	397_05_135	135_06_78	236_046_291	81_06_18	491_5_73	154_046_70	322_1_1	26_06_22	27_06_39	20_06_14	48_2_1	46_06_156	87_06_1	1_06_1	403_06_19	6_5_1	5_06_1	329_25_25	287_5_340	426_06_121	994_5_189	202_06_16	1172_1_117	139_5_1	98_046_134	124_2_241	286_06_1	71_12_90	264_25_20	90_1_415	269_2_13	961_06_1	11_046_83	13_5_88	1286_06_126	14_06_178	418_06_13	908_2_30	36_06_19	35_25_1	52_2_1
138_06_1	153_12_137	213_5_159	1144_06_6	1121_5_292	70_06_38	551_06_291	1229_06_171	131_2_157	397_05_157	135_06_82	236_046_309	81_06_18	491_5_65	154_046_66	322_1_1	26_06_21	27_06_46	20_06_8	48_2_1	46_06_168	87_06_1	1_06_1	403_06_29	6_5_1	5_06_1	329_25_28	287_5_337	426_06_123	994_5_216	202_06_16	1172_1_125	139_5_1	98_046_126	124_2_265	286_06_1	71_12_89	264_25_9	90_1_393	269_2_18	961_06_1	11_046_90	13_5_79	1286_06_116	14_06_176	418_06_14	908_2_28	36_06_15	35_25_1	52_2_1
138_06_1	153_12_82	213_5_118	1144_06_6	1121_5_267	70_06_40	551_06_292	1229_06_173	131_2_147	397_05_172	135_06_81	236_046_314	81_06_19	491_5_43	154_046_67	322_1_1	26_06_19	27_06_57	20_06_6	48_2_1	46_06_185	87_06_1	1_06_1	403_06_34	6_5_1	5_06_1	329_25_20	287_5_309	426_06_130	994_5_234	202_06_17	1172_1_120	139_5_1	98_046_115	124_2_329	286_06_1	71_12_92	264_25_6	90_1_305	269_2_20	961_06_1	11_046_77	13_5_81	1286_06_115	14_06_174	418_06_17	908_2_23	36_06_10	35_25_1	52_2_1
138_06_1	153_12_61	213_5_73	1144_06_3	1121_5_258	70_06_42	551_06_283	1229_06_167	131_2_159	397_05_159	135_06_93	236_046_337	81_06_20	491_5_42	154_046_66	322_1_1	26_06_20	27_06_62	20_06_5	48_2_1	46_06_184	87_06_1	1_06_1	403_06_44	6_5_1	5_06_1	329_25_18	287_5_240	426_06_128	994_5_239	202_06_15	1172_1_120	139_5_1	98_046_110	124_2_340	286_06_1	71_12_79	264_25_9	90_1_212	269_2_20	961_06_1	11_046_70	13_5_81	1286_06_123	14_06_163	418_06_19	908_2_20	36_06_12	35_25_1	52_2_1
138_06_1	153_12_40	213_5_30	1144_06_2	1121_5_218	70_06_44	551_06_288	1229_06_173	131_2_159	397_05_139	135_06_101	236_046_334	81_06_19	491_5_53	154_046_57	322_1_1	26_06_24	27_06_67	20_06_5	48_2_1	46_06_197	87_06_1	1_06_1	403_06_52	6_5_1	5_06_1	329_25_15	287_5_174	426_06_124	994_5_247	202_06_16	1172_1_132	139_5_1	98_046_114	124_2_348	286_06_1	71_12_75	264_25_7	90_1_143	269_2_13	961_06_1	11_046_65	13_5_76	1286_06_134	14_06_160	418_06_16	908_2_33	36_06_10	35_25_1	52_2_1
138_06_1	153_12_36	213_5_17	1144_06_2	1121_5_189	70_06_45	551_06_279	1229_06_193	131_2_170	397_05_106	135_06_109	236_046_334	81_06_20	491_5_63	154_046_63	322_1_1	26_06_26	27_06_70	20_06_7	48_2_1	46_06_203	87_06_1	1_06_1	403_06_55	6_5_1	5_06_1	329_25_21	287_5_116	426_06_124	994_5_239	202_06_16	1172_1_136	139_5_1	98_046_116	124_2_362	286_06_1	71_12_64	264_25_8	90_1_68	269_2_9	961_06_1	11_046_63	13_5_67	1286_06_136	14_06_158	418_06_12	908_2_50	36_06_8	35_25_1	52_2_1
138_06_1	153_12_37	213_5_16	1144_06_1	1121_5_152	70_06_55	551_06_287	1229_06_210	131_2_150	397_05_89	135_06_123	236_046_331	81_06_21	491_5_56	154_046_72	322_1_1	26_06_23	27_06_73	20_06_8	48_2_1	46_06_222	87_06_1	1_06_1	403_06_50	6_5_1	5_06_1	329_25_20	287_5_111	426_06_118	994_5_219	202_06_17	1172_1_136	139_5_1	98_046_120	124_2_325	71_12_46	264_25_5	90_1_29	269_2_4	961_06_1	11_046_69	13_5_43	1286_06_142	14_06_147	418_06_5	908_2_55	36_06_7	35_25_1	52_2_1	723_06_4
138_06_1	153_12_28	213_5_16	1144_06_1	1121_5_141	70_06_64	551_06_298	1229_06_217	131_2_137	397_05_88	135_06_118	236_046_327	81_06_25	491_5_52	154_046_80	322_1_1	26_06_29	27_06_73	20_06_9	48_2_1	46_06_242	87_06_1	1_06_1	403_06_50	6_5_1	5_06_1	329_25_17	287_5_140	426_06_112	994_5_191	202_06_15	1172_1_141	139_5_1	98_046_112	124_2_295	71_12_42	264_25_3	90_1_16	269_2_2	961_06_1	11_046_70	13_5_42	1286_06_135	14_06_139	418_06_6	908_2_59	36_06_7	35_25_1	52_2_1	723_06_7
138_06_1	153_12_25	213_5_21	1121_5_167	70_06_76	551_06_306	1229_06_223	131_2_126	397_05_80	135_06_117	236_046_320	81_06_24	491_5_67	154_046_93	322_1_1	26_06_32	27_06_77	20_06_9	48_2_1	46_06_240	87_06_1	1_06_1	403_06_49	6_5_1	5_06_1	329_25_15	287_5_164	426_06_98	994_5_132	202_06_16	1172_1_123	139_5_1	98_046_111	124_2_250	71_12_37	264_25_3	90_1_7	269_2_2	961_06_1	11_046_72	13_5_31	1286_06_133	14_06_131	418_06_6	908_2_47	36_06_7	35_25_1	52_2_1	723_06_8	296_5_42
138_06_1	153_12_27	213_5_34	1121_5_197	551_06_319	1229_06_229	131_2_122	397_05_87	135_06_109	236_046_315	81_06_29	491_5_87	154_046_92	322_1_1	26_06_29	27_06_78	20_06_8	48_2_1	46_06_253	87_06_1	1_06_1	403_06_55	6_5_1	5_06_1	329_25_9	287_5_210	426_06_101	994_5_115	202_06_22	1172_1_130	139_5_1	98_046_108	241_06_2	71_12_35	70_06_79	90_1_7	269_2_2	961_06_1	11_046_79	13_5_26	1286_06_129	14_06_135	418_06_5	908_2_36	36_06_7	35_25_1	52_2_1	723_06_9	296_5_33	124_2_197
138_06_1	153_12_28	213_5_40	1121_5_248	551_06_336	1229_06_212	131_2_132	397_05_92	135_06_104	236_046_314	81_06_35	491_5_117	154_046_82	322_1_1	26_06_23	27_06_80	20_06_8	46_06_247	87_06_1	1_06_1	403_06_50	6_5_1	5_06_1	329_25_13	287_5_296	426_06_93	994_5_91	202_06_23	1172_1_145	139_5_1	98_046_117	124_2_195	71_12_39	70_06_73	90_1_3	961_06_1	11_046_88	13_5_23	1286_06_127	14_06_140	418_06_2	908_2_31	36_06_7	35_25_1	52_2_1	723_06_5	296_5_22	286_06_1	515_235_543	293_235_1
138_06_1	153_12_27	213_5_56	1121_5_294	551_06_333	1229_06_200	131_2_155	397_05_98	135_06_106	236_046_302	81_06_37	491_5_161	154_046_74	322_1_1	26_06_15	27_06_71	20_06_7	46_06_275	87_06_1	1_06_1	403_06_51	6_5_1	5_06_1	329_25_15	287_5_338	426_06_88	994_5_95	202_06_24	1172_1_141	139_5_1	98_046_120	124_2_181	71_12_42	70_06_56	90_1_3	961_06_1	11_046_96	13_5_18	1286_06_121	14_06_151	418_06_3	908_2_28	36_06_6	35_25_1	52_2_1	723_06_4	296_5_48	286_06_1	515_235_582	293_235_1
138_06_1	153_12_28	213_5_73	1121_5_321	551_06_310	1229_06_195	131_2_197	397_05_121	135_06_99	236_046_276	81_06_37	491_5_204	154_046_74	322_1_1	26_06_9	27_06_67	20_06_6	46_06_298	87_06_1	1_06_1	403_06_52	6_5_1	5_06_1	329_25_15	287_5_444	426_06_86	994_5_96	202_06_21	1172_1_154	139_5_1	98_046_128	124_2_190	71_12_37	70_06_48	90_1_1	961_06_1	11_046_113	13_5_32	1286_06_117	14_06_158	418_06_4	908_2_25	36_06_3	35_25_1	52_2_1	723_06_3	296_5_62	286_06_1	515_235_636	293_235_1
138_06_1	153_12_30	213_5_89	1121_5_339	551_06_309	1229_06_172	131_2_238	397_05_153	135_06_88	236_046_260	81_06_46	491_5_236	154_046_57	322_1_1	26_06_11	27_06_67	20_06_6	46_06_319	87_06_1	1_06_1	403_06_55	6_5_1	5_06_1	329_25_21	287_5_494	426_06_86	994_5_106	202_06_21	1172_1_174	139_5_1	98_046_141	124_2_193	71_12_31	70_06_41	961_06_1	11_046_131	13_5_41	1286_06_105	14_06_156	418_06_2	908_2_32	36_06_2	35_25_1	52_2_1	723_06_2	296_5_103	286_06_1	515_235_640	293_235_1	1383_06_28
138_06_1	153_12_29	213_5_111	1121_5_333	551_06_275	1229_06_172	131_2_269	397_05_165	135_06_85	236_046_236	81_06_51	491_5_231	154_046_47	322_1_1	26_06_13	27_06_60	20_06_8	46_06_341	87_06_1	1_06_1	403_06_59	6_5_1	5_06_1	329_25_17	287_5_480	426_06_88	994_5_153	202_06_20	1172_1_171	139_5_1	98_046_155	124_2_159	71_12_29	70_06_35	961_06_1	11_046_163	13_5_42	1286_06_93	14_06_144	418_06_3	908_2_36	36_06_1	35_25_1	52_2_1	723_06_1	296_5_139	286_06_1	515_235_582	293_235_1	1383_06_24
138_06_1	153_12_26	213_5_121	1121_5_337	551_06_261	1229_06_168	131_2_295	397_05_159	135_06_69	236_046_233	81_06_61	491_5_218	154_046_43	322_1_1	26_06_13	27_06_57	20_06_5	46_06_336	87_06_1	1_06_1	403_06_56	6_5_1	5_06_1	329_25_16	287_5_452	426_06_83	994_5_203	202_06_22	1172_1_170	139_5_1	98_046_168	124_2_182	71_12_22	70_06_30	961_06_1	11_046_180	13_5_42	1286_06_89	14_06_141	418_06_1	908_2_33	36_06_1	35_25_1	52_2_1	296_5_160	515_235_538	293_235_1	1383_06_20
138_06_1	153_12_24	213_5_127	1121_5_397	551_06_247	1229_06_160	131_2_259	397_05_124	135_06_63	236_046_231	81_06_70	491_5_176	154_046_38	322_1_1	26_06_12	27_06_54	20_06_6	46_06_333	87_06_1	1_06_1	403_06_60	6_5_1	5_06_1	329_25_11	287_5_367	426_06_85	994_5_254	202_06_29	1172_1_185	139_5_1	98_046_170	124_2_200	71_12_19	70_06_25	961_06_1	11_046_208	13_5_34	1286_06_91	14_06_128	418_06_1	908_2_35	36_06_1	35_25_1	52_2_1	296_5_178	515_235_439	293_235_1	1383_06_13
138_06_1	153_12_27	213_5_135	1121_5_393	551_06_239	1229_06_156	131_2_259	397_05_81	135_06_63	236_046_246	81_06_82	491_5_141	154_046_38	322_1_1	26_06_8	27_06_51	20_06_7	46_06_330	87_06_1	1_06_1	403_06_60	6_5_1	5_06_1	329_25_4	287_5_263	426_06_76	994_5_325	202_06_34	1172_1_183	139_5_1	98_046_186	124_2_246	71_12_8	70_06_18	961_06_1	11_046_227	13_5_11	1286_06_94	14_06_140	908_2_28	36_06_1	35_25_1	52_2_1	296_5_198	515_235_353	293_235_1	1383_06_10
138_06_1	153_12_31	213_5_109	1121_5_404	551_06_238	1229_06_175	131_2_220	397_05_58	135_06_63	236_046_241	81_06_91	491_5_106	154_046_44	322_1_1	26_06_6	27_06_42	20_06_8	46_06_356	87_06_1	1_06_1	403_06_52	6_5_1	5_06_1	329_25_4	287_5_250	426_06_65	994_5_357	202_06_32	1172_1_180	139_5_1	98_046_181	124_2_300	71_12_5	70_06_18	961_06_1	11_046_253	13_5_2	1286_06_98	14_06_134	908_2_27	36_06_1	35_25_1	52_2_1	296_5_204	515_235_274	293_235_1	1383_06_12
138_06_1	153_12_47	213_5_88	1121_5_442	551_06_236	1229_06_173	131_2_212	397_05_43	135_06_57	236_046_258	81_06_94	491_5_76	154_046_47	322_1_1	26_06_8	27_06_33	20_06_4	46_06_357	87_06_1	1_06_1	403_06_45	6_5_1	5_06_1	287_5_244	426_06_57	994_5_413	202_06_25	1172_1_197	139_5_1	98_046_200	124_2_345	71_12_6	70_06_19	961_06_1	11_046_266	13_5_2	1286_06_102	14_06_141	908_2_33	36_06_1	35_25_1	52_2_1	296_5_152	515_235_171	293_235_1	1383_06_14
138_06_1	153_12_50	213_5_74	1121_5_438	551_06_228	1229_06_171	131_2_188	397_05_34	135_06_48	236_046_252	81_06_101	491_5_71	154_046_49	322_1_1	26_06_4	27_06_30	20_06_3	46_06_343	87_06_1	1_06_1	403_06_35	6_5_1	5_06_1	287_5_252	426_06_59	994_5_441	202_06_25	1172_1_221	98_046_207	124_2_365	71_12_5	70_06_21	961_06_1	11_046_287	139_5_1	1286_06_97	14_06_160	908_2_27	36_06_1	35_25_1	52_2_1	296_5_133	515_235_121	293_235_1	1383_06_22
138_06_1	153_12_52	213_5_60	1121_5_460	551_06_216	1229_06_164	131_2_154	397_05_48	135_06_43	236_046_278	81_06_94	491_5_73	154_046_56	322_1_1	26_06_3	27_06_23	20_06_3	46_06_323	87_06_1	1_06_1	403_06_46	6_5_1	5_06_1	287_5_239	426_06_53	994_5_415	202_06_33	1172_1_232	98_046_200	124_2_371	71_12_3	70_06_18	961_06_1	11_046_291	139_5_1	1286_06_102	14_06_156	908_2_23	36_06_1	35_25_1	52_2_1	296_5_98	515_235_83	293_235_1	1383_06_23
138_06_1	153_12_56	213_5_59	1121_5_486	551_06_206	1229_06_165	131_2_125	397_05_63	135_06_44	236_046_285	81_06_104	491_5_79	154_046_58	322_1_1	26_06_3	27_06_20	46_06_304	87_06_1	1_06_1	403_06_43	6_5_1	5_06_1	287_5_245	426_06_55	994_5_402	202_06_35	1172_1_248	98_046_197	124_2_352	71_12_3	70_06_13	961_06_1	11_046_318	139_5_1	1286_06_100	14_06_168	908_2_20	36_06_1	35_25_1	52_2_1	296_5_66	515_235_67	293_235_1	1383_06_21
138_06_1	153_12_52	213_5_70	1121_5_419	551_06_201	1229_06_163	131_2_129	397_05_88	135_06_48	236_046_283	81_06_92	491_5_113	154_046_70	322_1_1	26_06_4	27_06_20	46_06_284	87_06_1	1_06_1	403_06_42	6_5_1	5_06_1	287_5_271	426_06_56	994_5_287	202_06_33	1172_1_255	98_046_206	124_2_318	71_12_2	70_06_13	961_06_1	11_046_327	139_5_1	1286_06_89	14_06_161	908_2_19	36_06_1	35_25_1	52_2_1	296_5_55	515_235_66	293_235_1	1383_06_18
138_06_1	153_12_40	213_5_79	1121_5_428	551_06_194	1229_06_154	131_2_130	397_05_108	135_06_51	236_046_272	81_06_85	491_5_149	154_046_80	322_1_1	26_06_2	27_06_22	46_06_271	87_06_1	1_06_1	403_06_43	6_5_1	5_06_1	287_5_327	426_06_60	994_5_212	202_06_36	1172_1_257	98_046_199	124_2_265	70_06_13	961_06_1	11_046_324	139_5_1	1286_06_89	14_06_160	908_2_18	36_06_1	35_25_1	52_2_1	296_5_51	515_235_93	293_235_1	1383_06_17
138_06_1	153_12_27	213_5_89	1121_5_441	551_06_201	1229_06_155	131_2_139	397_05_118	135_06_53	236_046_248	81_06_87	491_5_183	154_046_98	322_1_1	26_06_2	27_06_20	46_06_256	87_06_1	1_06_1	403_06_40	6_5_1	5_06_1	287_5_432	426_06_66	994_5_174	202_06_39	1172_1_240	98_046_205	124_2_236	70_06_14	961_06_1	11_046_333	139_5_1	1286_06_91	14_06_153	908_2_15	36_06_1	35_25_1	52_2_1	296_5_54	515_235_103	293_235_1	1383_06_19
138_06_1	153_12_30	213_5_83	1121_5_433	551_06_210	1229_06_164	131_2_149	397_05_119	135_06_52	236_046_244	81_06_80	491_5_225	154_046_102	322_1_1	26_06_2	27_06_17	46_06_258	87_06_1	1_06_1	403_06_43	6_5_1	5_06_1	287_5_455	426_06_69	994_5_168	202_06_40	1172_1_204	98_046_190	124_2_233	70_06_16	961_06_1	11_046_320	139_5_1	1286_06_84	14_06_135	908_2_13	36_06_1	35_25_1	52_2_1	296_5_62	515_235_151	293_235_1	1383_06_19
138_06_1	153_12_41	213_5_66	1121_5_465	551_06_221	1229_06_182	131_2_176	397_05_114	135_06_43	236_046_229	81_06_79	491_5_265	154_046_99	322_1_1	26_06_3	27_06_15	46_06_250	87_06_1	1_06_1	403_06_42	6_5_1	5_06_1	287_5_446	426_06_64	994_5_196	202_06_41	1172_1_190	98_046_169	124_2_265	70_06_21	961_06_1	11_046_329	139_5_1	1286_06_76	14_06_121	908_2_10	36_06_1	35_25_1	52_2_1	296_5_76	515_235_205	293_235_1	1383_06_15
138_06_1	153_12_42	213_5_58	1121_5_492	551_06_238	1229_06_196	131_2_196	397_05_92	135_06_47	236_046_221	81_06_83	491_5_286	154_046_104	322_1_1	26_06_3	27_06_17	46_06_251	87_06_1	1_06_1	403_06_41	6_5_1	5_06_1	287_5_458	426_06_58	994_5_178	202_06_44	1172_1_188	98_046_158	124_2_310	70_06_25	961_06_1	11_046_318	139_5_1	1286_06_81	14_06_129	908_2_8	36_06_1	35_25_1	52_2_1	296_5_92	515_235_234	293_235_1	1383_06_14
138_06_1	153_12_49	213_5_45	1121_5_513	551_06_247	1229_06_201	131_2_209	397_05_67	135_06_52	236_046_227	81_06_84	491_5_285	154_046_113	322_1_1	26_06_2	27_06_17	46_06_254	87_06_1	1_06_1	403_06_48	6_5_1	5_06_1	287_5_377	426_06_58	994_5_186	202_06_44	1172_1_184	98_046_146	124_2_319	70_06_29	961_06_1	11_046_316	139_5_1	1286_06_86	14_06_123	908_2_6	36_06_1	35_25_1	52_2_1	296_5_109	515_235_292	293_235_1	1383_06_6
138_06_1	153_12_48	213_5_43	1121_5_524	551_06_260	1229_06_213	131_2_211	397_05_53	135_06_59	236_046_222	81_06_81	491_5_250	154_046_123	322_1_1	27_06_18	46_06_266	87_06_1	1_06_1	403_06_42	6_5_1	5_06_1	287_5_344	426_06_57	994_5_188	202_06_36	1172_1_203	98_046_137	124_2_333	70_06_23	961_06_1	11_046_308	139_5_1	1286_06_83	14_06_130	908_2_11	36_06_1	35_25_1	52_2_1	296_5_129	515_235_327	293_235_1	1383_06_2
138_06_1	153_12_53	213_5_54	1121_5_460	551_06_267	1229_06_223	131_2_223	397_05_54	135_06_65	236_046_208	81_06_78	491_5_171	154_046_121	322_1_1	27_06_21	46_06_272	87_06_1	1_06_1	403_06_38	6_5_1	5_06_1	287_5_302	426_06_58	994_5_193	202_06_38	1172_1_201	98_046_134	124_2_285	70_06_21	961_06_1	11_046_299	139_5_1	1286_06_84	14_06_131	908_2_14	36_06_1	35_25_1	52_2_1	296_5_143	515_235_330	293_235_1	1383_06_5
138_06_1	153_12_62	213_5_46	1121_5_362	551_06_267	1229_06_234	131_2_229	397_05_64	135_06_67	236_046_219	81_06_73	491_5_137	154_046_126	322_1_1	27_06_19	46_06_301	87_06_1	1_06_1	403_06_37	6_5_1	5_06_1	287_5_272	426_06_54	994_5_235	202_06_39	1172_1_197	98_046_137	124_2_227	70_06_18	961_06_1	11_046_304	139_5_1	1286_06_81	14_06_137	908_2_32	36_06_1	35_25_1	52_2_1	296_5_152	515_235_324	293_235_1	1383_06_4
138_06_1	153_12_71	213_5_45	1121_5_302	551_06_243	1229_06_230	131_2_240	397_05_66	135_06_72	236_046_224	81_06_72	491_5_120	154_046_123	322_1_1	27_06_23	46_06_326	87_06_1	1_06_1	403_06_32	6_5_1	5_06_1	287_5_253	426_06_58	994_5_257	202_06_35	1172_1_205	98_046_149	124_2_172	70_06_16	961_06_1	11_046_299	139_5_1	1286_06_91	14_06_135	908_2_59	36_06_1	35_25_1	52_2_1	296_5_153	515_235_228	293_235_1	1383_06_7
138_06_1	153_12_97	213_5_37	1121_5_254	551_06_239	1229_06_237	131_2_221	397_05_83	135_06_76	236_046_252	81_06_66	491_5_97	154_046_128	322_1_1	27_06_19	46_06_349	87_06_1	1_06_1	403_06_34	6_5_1	5_06_1	287_5_228	426_06_62	994_5_280	202_06_31	1172_1_223	98_046_151	124_2_119	70_06_20	961_06_1	11_046_297	139_5_1	1286_06_92	14_06_129	908_2_91	36_06_1	35_25_1	52_2_1	296_5_124	515_235_184	293_235_1	1383_06_4
138_06_1	153_12_103	213_5_27	1121_5_250	551_06_202	1229_06_239	131_2_220	397_05_94	135_06_77	236_046_264	81_06_63	491_5_67	154_046_139	322_1_1	27_06_23	46_06_349	87_06_1	1_06_1	403_06_40	6_5_1	5_06_1	287_5_215	426_06_59	994_5_301	202_06_32	1172_1_226	98_046_163	124_2_91	70_06_21	961_06_1	11_046_300	139_5_1	1286_06_102	14_06_122	908_2_141	36_06_1	35_25_1	52_2_1	296_5_98	515_235_136	293_235_1	1383_06_2
138_06_1	153_12_90	154_046_136	1121_5_237	551_06_203	1229_06_241	131_2_181	397_05_96	135_06_73	236_046_274	81_06_68	491_5_59	213_5_36	322_1_1	27_06_19	46_06_373	87_06_1	1_06_1	403_06_35	6_5_1	5_06_1	287_5_233	426_06_59	994_5_284	202_06_32	1172_1_224	98_046_180	124_2_79	70_06_16	11_046_297	139_5_1	1286_06_106	14_06_113	908_2_196	36_06_1	35_25_1	52_2_1	296_5_99	515_235_141	293_235_1
138_06_1	153_12_74	213_5_37	1121_5_237	551_06_195	1229_06_240	131_2_166	397_05_125	135_06_76	236_046_274	81_06_70	491_5_64	154_046_136	322_1_1	27_06_21	46_06_394	87_06_1	1_06_1	403_06_38	6_5_1	5_06_1	287_5_222	426_06_53	994_5_240	202_06_33	1172_1_212	98_046_194	124_2_89	70_06_17	11_046_281	139_5_1	1286_06_114	14_06_108	908_2_234	36_06_1	35_25_1	52_2_1	296_5_118	515_235_136	293_235_1
138_06_1	153_12_48	213_5_41	1121_5_235	551_06_196	1229_06_225	131_2_167	397_05_137	135_06_77	236_046_287	81_06_67	491_5_76	154_046_124	322_1_1	27_06_25	46_06_399	87_06_1	1_06_1	403_06_35	6_5_1	5_06_1	287_5_230	426_06_56	994_5_203	202_06_35	1172_1_196	98_046_190	124_2_89	70_06_16	11_046_291	139_5_1	1286_06_113	14_06_118	908_2_280	36_06_1	35_25_1	52_2_1	296_5_138	515_235_127	293_235_1
138_06_1	153_12_35	213_5_43	1121_5_231	551_06_201	1229_06_210	131_2_153	397_05_160	135_06_73	236_046_258	81_06_59	491_5_118	154_046_127	322_1_1	27_06_26	46_06_411	87_06_1	1_06_1	403_06_36	6_5_1	5_06_1	287_5_226	426_06_49	994_5_186	202_06_32	1172_1_179	98_046_196	124_2_121	70_06_19	11_046_298	139_5_1	1286_06_119	14_06_108	908_2_297	36_06_1	35_25_1	52_2_1	296_5_175	515_235_144	293_235_1
138_06_1	153_12_29	213_5_50	1121_5_241	551_06_204	1229_06_197	131_2_150	397_05_157	135_06_70	236_046_263	81_06_57	491_5_138	154_046_133	322_1_1	27_06_20	46_06_410	87_06_1	1_06_1	403_06_42	6_5_1	5_06_1	287_5_206	426_06_51	994_5_207	202_06_28	1172_1_186	98_046_203	124_2_160	70_06_21	11_046_315	139_5_1	1286_06_118	14_06_121	908_2_266	36_06_1	35_25_1	52_2_1	296_5_206	515_235_162	293_235_1
138_06_1	153_12_42	213_5_48	1121_5_269	551_06_216	1229_06_167	131_2_147	397_05_138	135_06_61	236_046_279	81_06_64	491_5_148	154_046_121	322_1_1	27_06_16	46_06_433	87_06_1	1_06_1	403_06_39	6_5_1	5_06_1	287_5_215	426_06_48	994_5_231	202_06_19	1172_1_203	98_046_211	124_2_208	70_06_21	11_046_300	139_5_1	1286_06_126	14_06_125	908_2_256	36_06_1	35_25_1	52_2_1	296_5_215	515_235_167	293_235_1
138_06_1	153_12_49	213_5_57	1121_5_286	551_06_228	1229_06_175	131_2_154	397_05_108	135_06_55	236_046_268	81_06_68	491_5_138	154_046_136	322_1_1	27_06_17	46_06_436	87_06_1	1_06_1	403_06_40	6_5_1	5_06_1	287_5_222	426_06_45	994_5_287	202_06_16	1172_1_206	98_046_208	124_2_240	70_06_19	11_046_302	139_5_1	1286_06_131	14_06_126	908_2_177	36_06_1	35_25_1	52_2_1	296_5_224	515_235_190	293_235_1
138_06_1	153_12_52	213_5_47	1121_5_275	551_06_247	1229_06_173	131_2_131	397_05_93	135_06_61	236_046_271	81_06_62	491_5_108	154_046_132	322_1_1	27_06_18	46_06_432	87_06_1	1_06_1	403_06_32	6_5_1	5_06_1	287_5_247	426_06_46	994_5_316	202_06_11	1172_1_201	98_046_202	124_2_243	70_06_16	11_046_302	139_5_1	1286_06_123	14_06_127	908_2_135	36_06_1	35_25_1	52_2_1	296_5_208	515_235_191	293_235_1
138_06_1	153_12_52	213_5_40	1121_5_253	551_06_247	1229_06_169	131_2_135	397_05_83	135_06_57	236_046_251	81_06_66	491_5_86	154_046_137	322_1_1	27_06_22	46_06_441	87_06_1	1_06_1	403_06_35	6_5_1	5_06_1	287_5_298	426_06_45	994_5_342	202_06_12	1172_1_192	98_046_202	124_2_237	70_06_12	11_046_284	139_5_1	1286_06_129	14_06_118	908_2_123	36_06_1	35_25_1	52_2_1	296_5_183	515_235_210	293_235_1
138_06_1	153_12_51	213_5_34	1121_5_200	551_06_282	1229_06_176	131_2_127	397_05_69	135_06_56	236_046_245	81_06_60	491_5_94	154_046_147	322_1_1	27_06_23	46_06_452	87_06_1	1_06_1	403_06_32	6_5_1	5_06_1	287_5_343	426_06_49	994_5_347	202_06_14	1172_1_177	98_046_207	124_2_217	70_06_13	11_046_279	139_5_1	1286_06_111	14_06_127	908_2_119	36_06_1	35_25_1	52_2_1	296_5_178	515_235_240	293_235_1
138_06_1	153_12_48	213_5_16	1121_5_182	551_06_306	1229_06_158	131_2_128	397_05_55	135_06_51	236_046_254	81_06_59	491_5_86	154_046_162	322_1_1	27_06_21	46_06_458	87_06_1	1_06_1	403_06_34	6_5_1	5_06_1	287_5_383	426_06_52	994_5_294	202_06_16	1172_1_155	98_046_203	124_2_175	70_06_12	11_046_261	139_5_1	1286_06_95	14_06_121	908_2_105	36_06_1	35_25_1	52_2_1	296_5_193	515_235_234	293_235_1
138_06_1	153_12_47	213_5_6	1121_5_161	551_06_312	1229_06_168	131_2_124	397_05_44	135_06_53	236_046_251	81_06_47	491_5_85	154_046_181	322_1_1	27_06_16	46_06_481	87_06_1	1_06_1	403_06_35	6_5_1	5_06_1	287_5_438	426_06_55	994_5_249	202_06_15	1172_1_121	98_046_205	124_2_149	70_06_7	11_046_246	139_5_1	1286_06_85	14_06_127	908_2_98	36_06_1	35_25_1	52_2_1	296_5_167	515_235_256	293_235_1
138_06_1	153_12_52	213_5_2	1121_5_156	551_06_322	1229_06_177	131_2_116	397_05_30	135_06_44	236_046_261	81_06_47	491_5_85	154_046_187	322_1_1	27_06_10	46_06_491	87_06_1	1_06_1	403_06_26	6_5_1	5_06_1	287_5_487	426_06_64	994_5_171	202_06_16	1172_1_82	98_046_205	124_2_159	70_06_2	11_046_226	139_5_1	1286_06_80	14_06_126	908_2_58	36_06_1	35_25_1	52_2_1	296_5_175	515_235_245	293_235_1
138_06_1	153_12_63	154_046_185	1121_5_193	551_06_305	1229_06_180	131_2_129	397_05_16	135_06_42	236_046_257	81_06_45	491_5_87	322_1_1	27_06_8	46_06_499	87_06_1	1_06_1	403_06_20	5_06_1	287_5_537	426_06_64	994_5_157	202_06_18	1172_1_85	98_046_213	124_2_176	70_06_3	11_046_210	139_5_1	1286_06_85	14_06_125	908_2_57	36_06_1	35_25_1	52_2_1	296_5_174	515_235_228	293_235_1
138_06_1	153_12_89	154_046_206	1121_5_226	551_06_315	1229_06_186	131_2_156	397_05_11	135_06_44	236_046_243	81_06_42	491_5_87	322_1_1	27_06_5	46_06_510	87_06_1	1_06_1	403_06_16	5_06_1	287_5_581	426_06_65	994_5_148	202_06_18	1172_1_76	98_046_214	124_2_187	70_06_3	11_046_203	139_5_1	1286_06_89	14_06_122	908_2_47	36_06_1	35_25_1	52_2_1	296_5_163	515_235_186	293_235_1
138_06_1	153_12_112	154_046_209	1121_5_255	551_06_316	1229_06_176	131_2_187	397_05_15	135_06_47	236_046_256	81_06_41	491_5_92	322_1_1	27_06_4	46_06_486	87_06_1	1_06_1	403_06_11	5_06_1	287_5_567	426_06_60	994_5_117	202_06_20	1172_1_83	98_046_207	124_2_200	70_06_2	11_046_200	139_5_1	1286_06_91	14_06_115	908_2_51	36_06_1	35_25_1	52_2_1	296_5_186	515_235_125	293_235_1
138_06_1	153_12_137	154_046_201	1121_5_341	551_06_309	1229_06_188	131_2_193	397_05_10	135_06_53	236_046_252	81_06_38	491_5_96	322_1_1	27_06_3	46_06_483	87_06_1	1_06_1	403_06_10	5_06_1	287_5_578	426_06_61	994_5_150	202_06_22	1172_1_92	98_046_197	124_2_204	70_06_2	11_046_195	139_5_1	1286_06_83	14_06_111	908_2_69	36_06_1	35_25_1	52_2_1	296_5_229	515_235_100	293_235_1
138_06_1	153_12_182	154_046_226	1121_5_381	551_06_329	1229_06_196	131_2_198	397_05_9	135_06_54	236_046_248	81_06_31	491_5_81	322_1_1	27_06_1	46_06_457	87_06_1	1_06_1	403_06_6	5_06_1	287_5_534	426_06_57	994_5_152	202_06_26	1172_1_101	98_046_202	124_2_206	70_06_2	11_046_210	139_5_1	1286_06_83	14_06_116	908_2_69	36_06_1	35_25_1	52_2_1	296_5_250	515_235_101	293_235_1
153_12_176	154_046_222	1121_5_407	551_06_348	1229_06_188	131_2_202	397_05_6	135_06_57	236_046_242	81_06_27	491_5_75	322_1_1	138_06_1	46_06_461	87_06_1	1_06_1	403_06_6	287_5_477	426_06_56	994_5_199	202_06_27	1172_1_106	98_046_179	124_2_205	70_06_2	11_046_199	139_5_1	1286_06_80	14_06_122	908_2_72	36_06_1	35_25_1	52_2_1	296_5_269	515_235_77	293_235_1
153_12_229	154_046_234	1121_5_441	551_06_352	1229_06_202	131_2_224	397_05_10	135_06_61	236_046_233	81_06_26	491_5_74	322_1_1	138_06_1	46_06_454	87_06_1	1_06_1	403_06_2	287_5_469	426_06_62	994_5_233	202_06_31	1172_1_110	98_046_161	124_2_176	11_046_189	139_5_1	1286_06_81	14_06_128	908_2_68	36_06_1	35_25_1	52_2_1	296_5_275	515_235_102	293_235_1
153_12_245	154_046_234	1121_5_428	551_06_359	1229_06_216	131_2_242	397_05_8	135_06_67	236_046_229	81_06_21	491_5_64	322_1_1	138_06_1	46_06_440	87_06_1	1_06_1	403_06_2	287_5_433	426_06_64	994_5_264	202_06_25	1172_1_93	98_046_156	124_2_155	11_046_176	139_5_1	1286_06_90	14_06_140	908_2_60	36_06_1	35_25_1	52_2_1	296_5_230	515_235_119	293_235_1
153_12_237	154_046_242	1121_5_420	551_06_335	1229_06_216	131_2_278	397_05_8	135_06_83	236_046_238	81_06_19	491_5_90	322_1_1	138_06_1	46_06_433	87_06_1	1_06_1	403_06_1	287_5_403	426_06_65	994_5_279	202_06_28	1172_1_100	98_046_142	124_2_114	11_046_165	139_5_1	1286_06_88	14_06_154	908_2_68	36_06_1	35_25_1	52_2_1	296_5_191	515_235_115	293_235_1
153_12_238	154_046_245	1121_5_392	551_06_354	1229_06_209	131_2_277	397_05_4	135_06_91	236_046_243	81_06_18	491_5_126	322_1_1	138_06_1	46_06_433	87_06_1	1_06_1	287_5_416	426_06_76	994_5_234	202_06_24	1172_1_125	98_046_130	124_2_94	11_046_164	139_5_1	1286_06_91	14_06_153	908_2_59	36_06_1	35_25_1	52_2_1	296_5_143	515_235_121	293_235_1
153_12_175	154_046_266	1121_5_390	551_06_378	1229_06_203	131_2_268	397_05_2	135_06_101	236_046_256	81_06_24	491_5_136	322_1_1	138_06_1	46_06_423	87_06_1	1_06_1	287_5_353	426_06_82	994_5_225	202_06_19	1172_1_121	98_046_115	124_2_88	11_046_150	139_5_1	1286_06_89	14_06_157	908_2_48	36_06_1	35_25_1	52_2_1	296_5_105	515_235_91	293_235_1
153_12_160	154_046_268	1121_5_411	551_06_390	1229_06_203	131_2_248	135_06_90	236_046_248	81_06_23	491_5_154	322_1_1	46_06_416	87_06_1	1_06_1	287_5_315	426_06_82	994_5_202	202_06_16	1172_1_120	98_046_103	124_2_71	11_046_143	139_5_1	1286_06_87	14_06_151	908_2_42	36_06_1	35_25_1	52_2_1	296_5_85	515_235_64	293_235_1
153_12_172	154_046_266	1121_5_434	551_06_400	1229_06_199	131_2_206	135_06_88	236_046_260	81_06_20	491_5_161	322_1_1	46_06_419	87_06_1	1_06_1	287_5_302	426_06_83	994_5_198	202_06_17	1172_1_109	98_046_98	124_2_86	11_046_146	139_5_1	1286_06_98	14_06_145	908_2_37	36_06_1	35_25_1	52_2_1	296_5_62	515_235_56	293_235_1
153_12_185	154_046_253	1121_5_419	551_06_401	1229_06_213	131_2_183	135_06_80	236_046_257	81_06_18	491_5_145	322_1_1	46_06_437	87_06_1	1_06_1	287_5_331	426_06_83	994_5_194	202_06_19	1172_1_90	98_046_93	124_2_101	11_046_150	139_5_1	1286_06_104	14_06_144	908_2_30	36_06_1	35_25_1	52_2_1	296_5_61	515_235_37	293_235_1
153_12_204	154_046_256	1121_5_374	551_06_407	1229_06_213	131_2_159	135_06_81	236_046_261	81_06_20	491_5_107	322_1_1	46_06_435	87_06_1	1_06_1	287_5_362	426_06_88	994_5_193	202_06_21	1172_1_97	98_046_88	124_2_126	11_046_151	139_5_1	1286_06_104	14_06_133	908_2_35	36_06_1	35_25_1	52_2_1	296_5_55	515_235_31	293_235_1
153_12_208	154_046_254	1121_5_377	551_06_435	1229_06_206	131_2_158	135_06_77	236_046_265	81_06_24	491_5_85	322_1_1	46_06_430	87_06_1	1_06_1	287_5_393	426_06_86	994_5_188	202_06_14	1172_1_105	98_046_84	124_2_148	11_046_145	139_5_1	1286_06_100	14_06_137	908_2_45	36_06_1	35_25_1	52_2_1	296_5_71	515_235_26	293_235_1
153_12_216	154_046_249	1121_5_382	551_06_445	1229_06_212	131_2_188	135_06_71	236_046_276	81_06_30	491_5_67	322_1_1	46_06_438	87_06_1	1_06_1	287_5_426	426_06_91	994_5_193	202_06_10	1172_1_107	98_046_80	124_2_169	11_046_142	139_5_1	1286_06_96	14_06_127	908_2_43	36_06_1	35_25_1	52_2_1	296_5_101	515_235_30	293_235_1
153_12_218	154_046_245	1121_5_415	551_06_449	1229_06_200	131_2_231	135_06_64	236_046_266	81_06_30	491_5_55	322_1_1	46_06_483	87_06_1	1_06_1	287_5_476	426_06_94	994_5_226	202_06_10	1172_1_100	98_046_75	124_2_198	11_046_119	139_5_1	1286_06_102	14_06_121	908_2_47	36_06_1	35_25_1	52_2_1	296_5_115	515_235_35	293_235_1
153_12_184	154_046_246	1121_5_473	551_06_466	1229_06_202	131_2_265	135_06_56	236_046_287	81_06_28	491_5_44	322_1_1	46_06_496	87_06_1	1_06_1	287_5_511	426_06_92	994_5_219	202_06_9	1172_1_90	98_046_75	124_2_203	11_046_107	139_5_1	1286_06_101	14_06_116	908_2_43	36_06_1	35_25_1	52_2_1	296_5_141	515_235_38	293_235_1
153_12_135	154_046_246	1121_5_503	551_06_469	1229_06_195	131_2_315	135_06_48	236_046_291	81_06_25	491_5_36	322_1_1	46_06_510	87_06_1	1_06_1	287_5_496	426_06_87	994_5_228	202_06_9	1172_1_71	98_046_78	124_2_174	11_046_107	139_5_1	1286_06_101	14_06_118	908_2_32	36_06_1	35_25_1	52_2_1	296_5_133	515_235_44	293_235_1
153_12_99	154_046_244	1121_5_543	551_06_444	1229_06_198	131_2_343	135_06_48	236_046_291	81_06_18	491_5_53	322_1_1	46_06_512	87_06_1	1_06_1	287_5_472	426_06_74	994_5_232	202_06_11	1172_1_60	98_046_77	124_2_133	11_046_93	139_5_1	1286_06_105	14_06_129	908_2_31	36_06_1	35_25_1	52_2_1	296_5_101	515_235_45	293_235_1
153_12_59	154_046_257	1121_5_589	551_06_431	1229_06_208	131_2_377	135_06_45	236_046_292	81_06_19	491_5_92	322_1_1	46_06_497	87_06_1	1_06_1	287_5_396	426_06_71	994_5_229	202_06_12	1172_1_62	98_046_73	124_2_89	11_046_81	139_5_1	1286_06_114	14_06_132	908_2_42	36_06_1	35_25_1	52_2_1	296_5_88	515_235_37	293_235_1
153_12_47	154_046_249	1121_5_555	551_06_412	1229_06_216	131_2_438	135_06_48	236_046_285	81_06_21	491_5_142	322_1_1	46_06_487	87_06_1	1_06_1	287_5_351	426_06_68	994_5_235	202_06_13	1172_1_81	98_046_76	124_2_69	11_046_68	139_5_1	1286_06_131	14_06_138	908_2_53	36_06_1	35_25_1	52_2_1	296_5_75	515_235_36	293_235_1
153_12_33	154_046_253	1121_5_474	551_06_399	1229_06_221	131_2_429	135_06_44	236_046_255	81_06_21	491_5_205	322_1_1	46_06_484	87_06_1	1_06_1	287_5_337	426_06_63	994_5_233	202_06_18	1172_1_109	98_046_75	124_2_78	11_046_56	139_5_1	1286_06_141	14_06_150	908_2_77	36_06_1	35_25_1	52_2_1	296_5_79	515_235_33	293_235_1
153_12_33	154_046_251	1121_5_365	551_06_405	1229_06_233	131_2_399	135_06_40	236_046_250	81_06_18	491_5_296	322_1_1	46_06_487	87_06_1	1_06_1	287_5_371	426_06_69	994_5_240	202_06_19	1172_1_147	98_046_66	124_2_70	11_046_52	139_5_1	1286_06_150	14_06_161	908_2_89	36_06_1	35_25_1	52_2_1	296_5_82	515_235_44	293_235_1
153_12_32	154_046_246	1121_5_300	551_06_387	1229_06_236	131_2_316	135_06_46	236_046_256	81_06_19	491_5_364	322_1_1	46_06_474	87_06_1	1_06_1	287_5_457	426_06_68	994_5_243	202_06_17	1172_1_156	98_046_57	124_2_85	11_046_52	139_5_1	1286_06_147	14_06_169	908_2_82	36_06_1	35_25_1	52_2_1	296_5_90	515_235_65	293_235_1
153_12_28	154_046_245	1121_5_241	551_06_387	1229_06_269	131_2_266	135_06_53	236_046_261	81_06_21	491_5_431	322_1_1	46_06_474	87_06_1	1_06_1	287_5_589	426_06_58	994_5_240	202_06_19	1172_1_158	98_046_37	124_2_107	11_046_52	139_5_1	1286_06_146	14_06_180	908_2_86	36_06_1	35_25_1	52_2_1	296_5_102	515_235_84	293_235_1
153_12_32	154_046_234	1121_5_231	551_06_415	1229_06_282	131_2_228	135_06_65	236_046_246	81_06_20	491_5_523	322_1_1	46_06_467	87_06_1	1_06_1	287_5_713	426_06_68	994_5_275	202_06_23	1172_1_147	98_046_28	124_2_103	11_046_53	139_5_1	1286_06_129	14_06_171	908_2_73	36_06_1	35_25_1	52_2_1	296_5_155	515_235_89	293_235_1
153_12_42	154_046_212	1121_5_226	551_06_416	1229_06_281	131_2_202	135_06_61	236_046_254	81_06_22	491_5_551	322_1_1	46_06_480	87_06_1	1_06_1	287_5_841	426_06_75	994_5_248	202_06_23	1172_1_118	98_046_27	124_2_139	11_046_52	139_5_1	1286_06_126	14_06_180	908_2_54	36_06_1	35_25_1	52_2_1	296_5_189	515_235_83	293_235_1
153_12_45	154_046_200	1121_5_224	551_06_382	1229_06_280	131_2_180	135_06_70	236_046_259	81_06_19	491_5_545	322_1_1	46_06_477	87_06_1	1_06_1	287_5_974	426_06_84	994_5_235	202_06_23	1172_1_119	98_046_25	124_2_147	11_046_45	139_5_1	1286_06_119	14_06_192	908_2_53	36_06_1	35_25_1	52_2_1	296_5_198	515_235_70	293_235_1
153_12_50	154_046_187	1121_5_252	551_06_363	1229_06_270	131_2_197	135_06_68	236_046_257	81_06_22	491_5_570	322_1_1	46_06_478	87_06_1	1_06_1	287_5_999	426_06_94	994_5_217	202_06_21	1172_1_151	98_046_21	124_2_166	11_046_46	139_5_1	1286_06_110	14_06_193	908_2_43	36_06_1	35_25_1	52_2_1	296_5_221	515_235_54	293_235_1
153_12_57	154_046_168	1121_5_267	551_06_371	1229_06_262	131_2_231	135_06_77	236_046_243	81_06_19	491_5_532	322_1_1	46_06_475	87_06_1	1_06_1	287_5_947	426_06_97	994_5_200	202_06_24	1172_1_185	98_046_18	124_2_167	11_046_53	139_5_1	1286_06_120	14_06_189	908_2_53	36_06_1	35_25_1	52_2_1	296_5_201	515_235_67	293_235_1
153_12_59	154_046_163	1121_5_297	551_06_392	1229_06_258	131_2_258	135_06_73	236_046_253	81_06_17	491_5_467	322_1_1	46_06_475	87_06_1	1_06_1	287_5_794	426_06_99	994_5_197	202_06_27	1172_1_194	98_046_13	124_2_123	11_046_56	139_5_1	1286_06_125	14_06_181	908_2_85	36_06_1	35_25_1	52_2_1	296_5_189	515_235_87	293_235_1
153_12_66	154_046_168	1121_5_355	551_06_400	1229_06_252	131_2_315	135_06_71	236_046_233	81_06_15	491_5_399	322_1_1	46_06_465	87_06_1	1_06_1	287_5_667	426_06_90	994_5_208	202_06_27	1172_1_193	98_046_10	124_2_69	11_046_62	139_5_1	1286_06_138	14_06_163	908_2_93	36_06_1	35_25_1	52_2_1	296_5_123	515_235_100	293_235_1
153_12_66	154_046_167	1121_5_367	551_06_403	1229_06_251	131_2_362	135_06_74	236_046_237	81_06_11	491_5_340	322_1_1	46_06_470	87_06_1	1_06_1	287_5_562	426_06_86	994_5_218	202_06_26	1172_1_171	98_046_10	124_2_41	11_046_66	139_5_1	1286_06_135	14_06_173	908_2_102	36_06_1	35_25_1	52_2_1	296_5_103	515_235_119	293_235_1
153_12_65	154_046_170	1121_5_347	551_06_408	1229_06_241	131_2_400	135_06_74	236_046_249	81_06_12	491_5_255	322_1_1	46_06_481	87_06_1	1_06_1	287_5_477	426_06_84	994_5_215	202_06_23	1172_1_153	98_046_18	124_2_43	11_046_65	139_5_1	1286_06_139	14_06_164	908_2_94	36_06_1	35_25_1	52_2_1	296_5_83	515_235_121	293_235_1
153_12_60	154_046_179	1121_5_282	551_06_423	1229_06_237	131_2_475	135_06_71	236_046_267	81_06_11	491_5_235	322_1_1	46_06_491	87_06_1	1_06_1	287_5_422	426_06_98	994_5_190	202_06_21	1172_1_142	98_046_20	124_2_57	11_046_63	139_5_1	1286_06_143	14_06_152	908_2_89	36_06_1	35_25_1	52_2_1	296_5_72	515_235_107	293_235_1
153_12_52	154_046_190	1121_5_198	551_06_429	1229_06_253	131_2_520	135_06_64	236_046_266	81_06_11	491_5_216	322_1_1	46_06_496	87_06_1	1_06_1	287_5_395	426_06_88	994_5_167	202_06_23	1172_1_145	98_046_23	124_2_69	11_046_69	139_5_1	1286_06_145	14_06_155	908_2_78	36_06_1	35_25_1	52_2_1	296_5_80	515_235_92	293_235_1
153_12_53	154_046_194	1121_5_187	551_06_424	1229_06_249	131_2_559	135_06_56	236_046_268	81_06_8	491_5_203	322_1_1	46_06_509	87_06_1	1_06_1	287_5_345	426_06_90	994_5_158	202_06_23	1172_1_150	98_046_24	124_2_84	11_046_77	139_5_1	1286_06_157	14_06_144	908_2_86	36_06_1	35_25_1	52_2_1	296_5_87	515_235_69	293_235_1
153_12_75	154_046_189	1121_5_215	551_06_404	1229_06_261	131_2_628	135_06_54	236_046_253	81_06_5	491_5_234	322_1_1	46_06_527	87_06_1	1_06_1	287_5_330	426_06_93	994_5_145	202_06_26	1172_1_147	98_046_25	124_2_105	11_046_68	139_5_1	1286_06_158	14_06_140	908_2_84	36_06_1	35_25_1	52_2_1	296_5_113	515_235_71	293_235_1
153_12_91	154_046_200	1121_5_246	551_06_406	1229_06_257	131_2_658	135_06_48	236_046_244	81_06_8	491_5_242	322_1_1	46_06_548	87_06_1	1_06_1	287_5_354	426_06_86	994_5_153	202_06_26	1172_1_155	98_046_26	124_2_104	11_046_57	139_5_1	1286_06_165	14_06_144	908_2_89	36_06_1	35_25_1	52_2_1	296_5_145	515_235_88	293_235_1
153_12_100	154_046_191	1121_5_300	551_06_360	1229_06_262	131_2_710	135_06_54	236_046_228	81_06_9	491_5_281	322_1_1	46_06_564	87_06_1	1_06_1	287_5_375	426_06_93	994_5_171	202_06_22	1172_1_154	98_046_25	124_2_95	11_046_53	139_5_1	1286_06_177	14_06_148	908_2_98	36_06_1	35_25_1	52_2_1	296_5_177	515_235_100	293_235_1
153_12_112	154_046_199	1121_5_334	551_06_337	1229_06_266	131_2_751	135_06_49	236_046_229	81_06_11	491_5_351	322_1_1	46_06_561	87_06_1	1_06_1	287_5_419	426_06_95	994_5_214	202_06_23	1172_1_166	98_046_23	124_2_98	11_046_55	139_5_1	1286_06_185	14_06_152	908_2_87	36_06_1	35_25_1	52_2_1	296_5_190	515_235_109	293_235_1
153_12_116	154_046_209	1121_5_335	551_06_298	1229_06_276	131_2_773	135_06_47	236_046_234	81_06_12	491_5_394	322_1_1	46_06_536	87_06_1	1_06_1	287_5_476	426_06_97	994_5_261	202_06_25	1172_1_180	98_046_22	124_2_86	11_046_55	139_5_1	1286_06_192	14_06_148	908_2_60	36_06_1	35_25_1	52_2_1	296_5_209	515_235_100	293_235_1
153_12_110	154_046_222	1121_5_315	551_06_286	1229_06_279	131_2_783	135_06_38	236_046_246	81_06_16	491_5_439	322_1_1	46_06_542	87_06_1	1_06_1	287_5_503	426_06_86	994_5_293	202_06_26	1172_1_182	98_046_23	124_2_72	11_046_59	139_5_1	1286_06_186	14_06_146	908_2_46	36_06_1	35_25_1	52_2_1	296_5_217	515_235_100	293_235_1
153_12_99	154_046_233	1121_5_275	551_06_264	1229_06_289	131_2_773	135_06_31	236_046_242	81_06_15	491_5_496	322_1_1	46_06_535	87_06_1	1_06_1	287_5_497	426_06_75	994_5_280	202_06_29	1172_1_179	98_046_21	124_2_60	11_046_59	139_5_1	1286_06_198	14_06_137	908_2_35	36_06_1	35_25_1	52_2_1	296_5_206	515_235_101	293_235_1
153_12_80	154_046_236	1121_5_199	551_06_257	1229_06_280	131_2_776	135_06_35	236_046_267	81_06_17	491_5_520	322_1_1	46_06_519	87_06_1	1_06_1	287_5_505	426_06_70	994_5_272	202_06_25	1172_1_174	98_046_22	124_2_51	11_046_64	139_5_1	1286_06_197	14_06_135	908_2_21	36_06_1	35_25_1	52_2_1	296_5_187	515_235_110	293_235_1
153_12_86	154_046_256	1121_5_137	551_06_241	1229_06_276	131_2_735	135_06_37	236_046_284	81_06_14	491_5_457	322_1_1	46_06_513	87_06_1	1_06_1	287_5_475	426_06_61	994_5_208	202_06_23	1172_1_172	98_046_14	124_2_54	11_046_72	139_5_1	1286_06_203	14_06_138	908_2_12	36_06_1	35_25_1	52_2_1	296_5_171	515_235_114	293_235_1
153_12_80	154_046_267	1121_5_108	551_06_208	1229_06_279	131_2_672	135_06_39	236_046_295	81_06_15	491_5_413	322_1_1	46_06_524	87_06_1	1_06_1	287_5_424	426_06_48	994_5_131	202_06_17	1172_1_203	98_046_17	124_2_51	11_046_77	139_5_1	1286_06_220	14_06_126	908_2_17	36_06_1	35_25_1	52_2_1	296_5_149	515_235_109	293_235_1
153_12_74	154_046_293	1121_5_102	551_06_175	1229_06_276	131_2_600	135_06_44	236_046_302	81_06_19	491_5_324	322_1_1	46_06_561	87_06_1	1_06_1	287_5_393	426_06_47	994_5_107	202_06_11	1172_1_219	98_046_16	124_2_44	11_046_83	139_5_1	1286_06_204	14_06_125	908_2_16	36_06_1	35_25_1	52_2_1	296_5_123	515_235_108	293_235_1
153_12_80	154_046_298	1121_5_109	551_06_153	1229_06_252	131_2_497	135_06_43	236_046_335	81_06_24	491_5_276	322_1_1	46_06_561	87_06_1	1_06_1	287_5_340	426_06_50	994_5_79	202_06_9	1172_1_245	98_046_14	124_2_47	11_046_84	139_5_1	1286_06_206	14_06_112	908_2_18	36_06_1	35_25_1	52_2_1	296_5_113	515_235_97	293_235_1
153_12_70	154_046_322	1121_5_126	551_06_141	1229_06_226	131_2_398	135_06_51	236_046_336	81_06_27	491_5_262	322_1_1	46_06_544	87_06_1	1_06_1	287_5_308	426_06_44	994_5_98	202_06_9	1172_1_280	98_046_14	124_2_27	11_046_87	139_5_1	1286_06_204	14_06_113	908_2_20	36_06_1	35_25_1	52_2_1	296_5_100	515_235_84	293_235_1
153_12_85	154_046_325	1121_5_133	551_06_128	1229_06_216	131_2_330	135_06_56	236_046_346	81_06_26	491_5_269	322_1_1	46_06_545	87_06_1	1_06_1	287_5_293	426_06_48	994_5_124	202_06_16	1172_1_273	98_046_17	124_2_31	11_046_91	139_5_1	1286_06_203	14_06_105	908_2_22	36_06_1	35_25_1	52_2_1	296_5_92	515_235_71	293_235_1
153_12_89	154_046_348	1121_5_175	551_06_128	1229_06_207	131_2_330	135_06_69	236_046_348	81_06_23	491_5_282	322_1_1	46_06_513	87_06_1	1_06_1	287_5_309	426_06_54	994_5_140	202_06_17	1172_1_257	98_046_17	124_2_36	11_046_103	139_5_1	1286_06_196	14_06_113	908_2_34	36_06_1	35_25_1	52_2_1	296_5_88	515_235_50	293_235_1
153_12_74	154_046_338	1121_5_208	551_06_117	1229_06_197	131_2_334	135_06_76	236_046_365	81_06_25	491_5_294	322_1_1	46_06_517	87_06_1	1_06_1	287_5_392	426_06_52	994_5_162	202_06_18	1172_1_250	98_046_18	124_2_28	11_046_121	139_5_1	1286_06_198	14_06_122	908_2_34	36_06_1	35_25_1	52_2_1	296_5_81	515_235_32	293_235_1
153_12_75	154_046_325	1121_5_238	551_06_125	1229_06_191	131_2_351	135_06_81	236_046_353	81_06_29	491_5_315	322_1_1	46_06_525	87_06_1	1_06_1	287_5_475	426_06_53	994_5_151	202_06_13	1172_1_244	98_046_15	124_2_34	11_046_115	139_5_1	1286_06_214	14_06_124	908_2_41	36_06_1	35_25_1	52_2_1	296_5_73	515_235_20	293_235_1
153_12_55	154_046_327	1121_5_261	551_06_131	1229_06_183	131_2_419	135_06_79	236_046_349	81_06_27	491_5_308	322_1_1	46_06_507	87_06_1	1_06_1	287_5_590	426_06_49	994_5_143	202_06_18	1172_1_279	98_046_12	124_2_39	11_046_109	139_5_1	1286_06_222	14_06_126	908_2_48	36_06_1	35_25_1	52_2_1	296_5_68	515_235_11	293_235_1
153_12_43	154_046_314	1121_5_257	551_06_137	1229_06_175	131_2_427	135_06_74	236_046_355	81_06_26	491_5_283	322_1_1	46_06_525	87_06_1	1_06_1	287_5_749	426_06_46	994_5_109	202_06_16	1172_1_317	98_046_11	124_2_39	11_046_111	139_5_1	1286_06_220	14_06_131	908_2_51	36_06_1	35_25_1	52_2_1	296_5_69	515_235_4	293_235_1
153_12_28	154_046_315	1121_5_241	551_06_135	1229_06_178	131_2_429	135_06_79	236_046_349	81_06_32	491_5_289	322_1_1	46_06_527	87_06_1	1_06_1	287_5_870	426_06_52	994_5_80	202_06_16	1172_1_352	98_046_12	124_2_35	11_046_109	139_5_1	1286_06_215	14_06_128	908_2_49	36_06_1	35_25_1	52_2_1	296_5_78	515_235_5	293_235_1
153_12_21	154_046_313	1121_5_252	551_06_121	1229_06_178	131_2_465	135_06_68	236_046_352	81_06_40	491_5_306	322_1_1	46_06_538	87_06_1	1_06_1	287_5_1018	426_06_70	994_5_66	202_06_15	1172_1_415	98_046_12	124_2_31	11_046_100	139_5_1	1286_06_196	14_06_125	908_2_30	36_06_1	35_25_1	52_2_1	296_5_85	515_235_6	293_235_1
153_12_24	154_046_287	1121_5_233	551_06_120	1229_06_167	131_2_451	135_06_69	236_046_354	81_06_36	491_5_357	322_1_1	46_06_537	87_06_1	1_06_1	287_5_1107	426_06_75	994_5_51	202_06_13	1172_1_438	98_046_11	124_2_25	11_046_113	139_5_1	1286_06_181	14_06_115	908_2_15	36_06_1	35_25_1	52_2_1	296_5_79	515_235_9	293_235_1
153_12_19	154_046_301	1121_5_227	551_06_108	1229_06_166	131_2_448	135_06_65	236_046_378	81_06_33	491_5_405	322_1_1	46_06_538	87_06_1	1_06_1	287_5_1099	426_06_77	994_5_62	202_06_12	1172_1_424	98_046_14	124_2_18	11_046_112	139_5_1	1286_06_186	14_06_107	908_2_9	36_06_1	35_25_1	52_2_1	296_5_71	515_235_12	293_235_1
153_12_24	154_046_278	1121_5_212	551_06_100	1229_06_175	131_2_445	135_06_58	236_046_380	81_06_34	491_5_427	322_1_1	46_06_577	87_06_1	1_06_1	287_5_1114	426_06_82	994_5_61	202_06_12	1172_1_399	98_046_14	124_2_17	11_046_115	139_5_1	1286_06_174	14_06_109	908_2_3	36_06_1	35_25_1	52_2_1	296_5_70	515_235_19	293_235_1
153_12_32	154_046_267	1121_5_214	551_06_95	1229_06_193	131_2_387	135_06_49	236_046_396	81_06_33	491_5_384	322_1_1	46_06_588	87_06_1	1_06_1	287_5_1097	426_06_85	994_5_78	202_06_11	1172_1_307	98_046_11	124_2_12	11_046_113	139_5_1	1286_06_146	14_06_119	908_2_2	36_06_1	35_25_1	52_2_1	296_5_68	515_235_30	293_235_1
153_12_25	154_046_276	1121_5_201	551_06_105	1229_06_200	131_2_368	135_06_53	236_046_395	81_06_33	491_5_360	322_1_1	46_06_562	87_06_1	1_06_1	287_5_1003	426_06_78	994_5_108	202_06_8	1172_1_238	98_046_12	124_2_11	11_046_128	139_5_1	1286_06_142	14_06_126	36_06_1	35_25_1	296_5_56	515_235_36	293_235_1
153_12_22	154_046_261	1121_5_219	551_06_97	1229_06_206	131_2_383	135_06_47	236_046_435	81_06_28	491_5_312	322_1_1	46_06_573	87_06_1	1_06_1	287_5_911	426_06_74	994_5_111	202_06_6	1172_1_210	98_046_10	124_2_11	11_046_125	139_5_1	1286_06_144	14_06_123	36_06_1	35_25_1	296_5_51	515_235_48	293_235_1
153_12_15	154_046_255	1121_5_224	551_06_106	1229_06_211	131_2_378	135_06_49	236_046_478	81_06_31	491_5_304	322_1_1	46_06_551	87_06_1	1_06_1	287_5_708	426_06_76	994_5_120	202_06_3	1172_1_197	98_046_10	124_2_20	11_046_126	139_5_1	1286_06_141	14_06_130	36_06_1	35_25_1	296_5_40	515_235_52	293_235_1
153_12_10	154_046_260	1121_5_242	551_06_113	1229_06_213	131_2_424	135_06_46	236_046_500	81_06_26	491_5_325	322_1_1	46_06_542	87_06_1	1_06_1	287_5_551	426_06_62	994_5_103	202_06_3	1172_1_161	98_046_9	124_2_22	11_046_127	139_5_1	1286_06_155	14_06_124	36_06_1	35_25_1	296_5_32	515_235_50	293_235_1
153_12_10	154_046_255	1121_5_244	551_06_116	1229_06_209	131_2_499	135_06_46	236_046_551	81_06_22	491_5_312	322_1_1	46_06_516	87_06_1	1_06_1	287_5_468	426_06_60	994_5_110	202_06_6	1172_1_157	98_046_8	124_2_23	11_046_132	139_5_1	1286_06_161	14_06_131	36_06_1	35_25_1	296_5_27	515_235_47	293_235_1
153_12_9	154_046_242	1121_5_252	551_06_115	1229_06_214	131_2_526	135_06_51	236_046_556	81_06_22	491_5_302	322_1_1	46_06_502	87_06_1	1_06_1	287_5_416	426_06_51	994_5_106	202_06_6	1172_1_145	98_046_8	124_2_18	11_046_119	139_5_1	1286_06_171	14_06_151	36_06_1	35_25_1	296_5_25	515_235_36	293_235_1
153_12_4	154_046_240	1121_5_248	551_06_107	1229_06_199	131_2_612	135_06_58	236_046_568	81_06_24	491_5_339	322_1_1	46_06_447	87_06_1	1_06_1	287_5_429	426_06_44	994_5_106	202_06_6	1172_1_153	98_046_9	124_2_9	11_046_123	139_5_1	1286_06_167	14_06_161	36_06_1	35_25_1	296_5_43	515_235_26	293_235_1
154_046_250	1121_5_234	551_06_98	1229_06_195	131_2_670	135_06_70	236_046_565	81_06_28	491_5_371	322_1_1	46_06_419	87_06_1	1_06_1	287_5_453	426_06_35	994_5_127	202_06_8	1172_1_168	98_046_12	124_2_3	11_046_131	139_5_1	1286_06_165	14_06_167	36_06_1	35_25_1	296_5_57	515_235_20	293_235_1
154_046_276	1121_5_242	551_06_95	1229_06_205	131_2_722	135_06_72	236_046_588	81_06_26	491_5_366	322_1_1	46_06_380	87_06_1	1_06_1	287_5_503	426_06_40	994_5_118	202_06_5	1172_1_159	98_046_15	11_046_139	139_5_1	1286_06_162	14_06_184	36_06_1	35_25_1	296_5_60	515_235_21	293_235_1
154_046_288	1121_5_255	551_06_88	1229_06_222	131_2_792	135_06_61	236_046_618	81_06_28	491_5_355	322_1_1	46_06_340	87_06_1	1_06_1	287_5_549	426_06_38	994_5_128	202_06_3	1172_1_158	98_046_21	11_046_140	139_5_1	1286_06_151	14_06_197	36_06_1	35_25_1	296_5_72	515_235_36	293_235_1
154_046_297	1121_5_260	551_06_81	1229_06_245	131_2_786	135_06_51	236_046_636	81_06_22	491_5_332	322_1_1	46_06_327	87_06_1	1_06_1	287_5_571	426_06_39	994_5_125	202_06_4	1172_1_146	98_046_21	11_046_134	139_5_1	1286_06_136	14_06_214	36_06_1	35_25_1	296_5_69	515_235_43	293_235_1
154_046_305	1121_5_296	551_06_85	1229_06_252	131_2_787	135_06_46	236_046_638	81_06_25	491_5_308	322_1_1	46_06_291	87_06_1	1_06_1	287_5_619	426_06_38	994_5_113	202_06_3	1172_1_145	98_046_20	11_046_141	139_5_1	1286_06_117	14_06_214	36_06_1	35_25_1	296_5_61	515_235_66	293_235_1
154_046_306	1121_5_334	551_06_83	1229_06_268	131_2_750	135_06_40	236_046_617	81_06_29	491_5_281	322_1_1	46_06_263	87_06_1	1_06_1	287_5_675	426_06_38	994_5_114	202_06_4	1172_1_136	98_046_20	11_046_165	139_5_1	1286_06_96	14_06_208	36_06_1	35_25_1	296_5_55	515_235_87	293_235_1
154_046_326	1121_5_349	551_06_89	1229_06_278	131_2_637	135_06_39	236_046_601	81_06_33	491_5_270	322_1_1	46_06_242	87_06_1	1_06_1	287_5_674	426_06_34	994_5_106	202_06_2	1172_1_155	98_046_19	11_046_201	139_5_1	1286_06_79	14_06_217	36_06_1	35_25_1	296_5_54	515_235_110	293_235_1
154_046_323	1121_5_379	551_06_86	1229_06_265	131_2_570	135_06_32	236_046_576	81_06_31	491_5_260	322_1_1	46_06_235	87_06_1	1_06_1	287_5_647	426_06_25	994_5_122	202_06_1	1172_1_180	98_046_22	11_046_224	139_5_1	1286_06_66	14_06_224	36_06_1	35_25_1	296_5_54	515_235_152	293_235_1
154_046_341	1121_5_376	551_06_84	1229_06_256	131_2_516	135_06_29	236_046_577	81_06_26	491_5_237	322_1_1	46_06_227	87_06_1	1_06_1	287_5_625	426_06_19	994_5_136	202_06_1	1172_1_208	98_046_20	11_046_220	139_5_1	1286_06_62	14_06_233	36_06_1	35_25_1	296_5_67	515_235_172	293_235_1
154_046_351	1121_5_328	551_06_80	1229_06_264	131_2_477	135_06_30	236_046_592	81_06_27	491_5_212	322_1_1	46_06_233	87_06_1	1_06_1	287_5_625	426_06_16	994_5_160	202_06_1	1172_1_237	98_046_24	11_046_226	139_5_1	1286_06_54	14_06_246	36_06_1	35_25_1	296_5_71	515_235_205	293_235_1
154_046_368	1121_5_291	551_06_78	1229_06_261	131_2_484	135_06_33	236_046_596	81_06_32	491_5_227	322_1_1	46_06_228	87_06_1	1_06_1	287_5_578	426_06_18	994_5_184	202_06_1	1172_1_237	98_046_26	11_046_215	139_5_1	1286_06_55	14_06_263	36_06_1	35_25_1	296_5_76	515_235_228	293_235_1
154_046_379	1121_5_260	551_06_79	1229_06_239	131_2_480	135_06_34	236_046_595	81_06_32	491_5_268	322_1_1	46_06_235	87_06_1	1_06_1	287_5_576	426_06_20	994_5_199	202_06_1	1172_1_201	98_046_24	11_046_219	139_5_1	1286_06_43	14_06_289	36_06_1	35_25_1	296_5_93	515_235_224	293_235_1
154_046_396	1121_5_275	551_06_82	1229_06_247	131_2_468	135_06_38	236_046_567	81_06_28	491_5_279	322_1_1	46_06_271	87_06_1	1_06_1	287_5_554	426_06_18	994_5_204	202_06_1	1172_1_129	98_046_19	11_046_211	139_5_1	1286_06_42	14_06_302	36_06_1	35_25_1	296_5_98	515_235_203	293_235_1
154_046_398	1121_5_250	551_06_84	1229_06_267	131_2_477	135_06_51	236_046_547	81_06_23	491_5_296	322_1_1	46_06_292	87_06_1	1_06_1	287_5_605	426_06_22	994_5_153	202_06_1	1172_1_78	98_046_21	11_046_203	139_5_1	1286_06_35	14_06_292	36_06_1	35_25_1	296_5_91	515_235_137	293_235_1
154_046_422	1121_5_276	551_06_87	1229_06_267	131_2_506	135_06_52	236_046_531	81_06_19	491_5_324	322_1_1	46_06_292	87_06_1	1_06_1	287_5_640	426_06_26	994_5_137	202_06_1	1172_1_58	98_046_18	11_046_218	139_5_1	1286_06_33	14_06_287	36_06_1	35_25_1	296_5_93	515_235_71	293_235_1
154_046_409	1121_5_295	551_06_92	1229_06_280	131_2_525	135_06_57	236_046_534	81_06_15	491_5_305	322_1_1	46_06_309	87_06_1	1_06_1	287_5_706	426_06_25	994_5_121	202_06_1	1172_1_44	98_046_16	11_046_224	139_5_1	1286_06_22	14_06_275	36_06_1	35_25_1	296_5_76	515_235_52	293_235_1
154_046_402	1121_5_336	551_06_83	1229_06_282	131_2_543	135_06_51	236_046_539	81_06_16	491_5_303	322_1_1	46_06_328	87_06_1	1_06_1	287_5_688	426_06_29	994_5_109	202_06_1	1172_1_37	98_046_12	11_046_234	139_5_1	1286_06_16	14_06_260	36_06_1	35_25_1	296_5_75	515_235_33	293_235_1
154_046_376	1121_5_375	551_06_81	1229_06_282	131_2_574	135_06_55	236_046_527	81_06_12	491_5_331	322_1_1	46_06_344	87_06_1	1_06_1	287_5_598	426_06_36	994_5_111	202_06_1	1172_1_34	98_046_10	11_046_239	139_5_1	1286_06_19	14_06_264	36_06_1	35_25_1	296_5_78	515_235_24	293_235_1
154_046_376	1121_5_395	551_06_78	1229_06_299	131_2_614	135_06_51	236_046_543	81_06_12	491_5_319	322_1_1	46_06_351	87_06_1	1_06_1	287_5_579	426_06_38	994_5_113	202_06_1	1172_1_31	98_046_9	11_046_236	139_5_1	1286_06_21	14_06_256	36_06_1	35_25_1	296_5_86	515_235_13	293_235_1
154_046_380	1121_5_356	551_06_78	1229_06_313	131_2_660	135_06_49	236_046_521	81_06_6	491_5_324	322_1_1	46_06_358	87_06_1	1_06_1	287_5_507	426_06_37	994_5_110	202_06_1	1172_1_22	98_046_11	11_046_238	139_5_1	1286_06_20	14_06_243	36_06_1	35_25_1	296_5_97	515_235_9	293_235_1
154_046_393	1121_5_382	551_06_70	1229_06_305	131_2_723	135_06_52	236_046_505	81_06_3	491_5_386	322_1_1	46_06_350	87_06_1	1_06_1	287_5_446	426_06_37	994_5_83	202_06_1	1172_1_40	98_046_10	11_046_237	139_5_1	1286_06_17	14_06_229	36_06_1	35_25_1	296_5_103	515_235_13	293_235_1
154_046_410	1121_5_394	551_06_69	1229_06_304	131_2_732	135_06_54	236_046_521	81_06_4	491_5_371	322_1_1	46_06_358	87_06_1	1_06_1	287_5_460	426_06_35	994_5_68	202_06_1	1172_1_52	98_046_12	11_046_234	139_5_1	1286_06_9	14_06_230	36_06_1	35_25_1	296_5_130	515_235_20	293_235_1
154_046_386	1121_5_435	551_06_61	1229_06_289	131_2_782	135_06_52	236_046_518	81_06_2	491_5_363	322_1_1	46_06_353	87_06_1	1_06_1	287_5_451	426_06_37	994_5_57	202_06_1	1172_1_53	98_046_16	11_046_241	139_5_1	1286_06_7	14_06_229	36_06_1	35_25_1	296_5_157	515_235_22	293_235_1
154_046_382	1121_5_491	551_06_62	1229_06_312	131_2_764	135_06_47	236_046_517	81_06_1	491_5_350	322_1_1	46_06_365	87_06_1	1_06_1	287_5_498	426_06_41	994_5_44	202_06_1	1172_1_67	98_046_15	11_046_245	139_5_1	1286_06_7	14_06_249	36_06_1	35_25_1	296_5_167	515_235_36	293_235_1
154_046_397	1121_5_529	551_06_61	1229_06_321	131_2_732	135_06_47	236_046_492	491_5_285	322_1_1	46_06_352	87_06_1	1_06_1	287_5_555	426_06_37	994_5_36	202_06_1	1172_1_60	98_046_15	11_046_224	139_5_1	1286_06_7	14_06_261	36_06_1	35_25_1	296_5_158	515_235_45	293_235_1
154_046_414	1121_5_559	551_06_58	1229_06_314	131_2_714	135_06_46	236_046_488	491_5_237	322_1_1	46_06_363	87_06_1	1_06_1	287_5_571	426_06_34	994_5_43	202_06_1	1172_1_51	98_046_15	11_046_220	139_5_1	1286_06_5	14_06_269	36_06_1	35_25_1	296_5_130	515_235_79	293_235_1
154_046_409	1121_5_598	551_06_60	1229_06_318	131_2_676	135_06_41	236_046_475	491_5_235	322_1_1	46_06_363	87_06_1	1_06_1	287_5_610	426_06_26	994_5_64	202_06_1	1172_1_47	98_046_16	11_046_224	139_5_1	1286_06_6	14_06_266	36_06_1	35_25_1	296_5_120	515_235_101	293_235_1
154_046_426	1121_5_582	551_06_53	1229_06_310	131_2_569	135_06_42	236_046_466	491_5_218	322_1_1	46_06_364	87_06_1	1_06_1	287_5_629	426_06_20	994_5_77	202_06_1	1172_1_46	98_046_19	11_046_247	139_5_1	1286_06_2	14_06_262	36_06_1	35_25_1	296_5_101	515_235_109	293_235_1
154_046_435	1121_5_547	551_06_48	1229_06_330	131_2_566	135_06_34	236_046_405	491_5_215	322_1_1	46_06_361	87_06_1	1_06_1	287_5_622	426_06_22	994_5_93	202_06_1	1172_1_53	98_046_29	11_046_267	139_5_1	1286_06_3	14_06_265	36_06_1	35_25_1	296_5_76	515_235_128	293_235_1
154_046_455	1121_5_533	551_06_51	1229_06_322	131_2_557	135_06_24	236_046_406	491_5_254	322_1_1	46_06_365	87_06_1	1_06_1	287_5_631	426_06_24	994_5_115	202_06_1	1172_1_44	98_046_31	11_046_274	139_5_1	1286_06_1	14_06_260	36_06_1	35_25_1	296_5_76	515_235_120	293_235_1
154_046_461	1121_5_524	551_06_52	1229_06_320	131_2_546	135_06_21	139_5_1	236_046_391	322_1_1	46_06_388	491_5_285	1_06_1	287_5_595	426_06_27	87_06_1	994_5_102	202_06_1	1172_1_46	98_046_36	11_046_263	14_06_247	35_25_1	296_5_66	515_235_102	293_235_1
154_046_456	1121_5_479	551_06_51	1229_06_300	131_2_522	135_06_23	139_5_1	236_046_382	322_1_1	46_06_382	491_5_338	1_06_1	287_5_518	426_06_26	87_06_1	994_5_94	202_06_1	1172_1_42	98_046_35	11_046_278	14_06_252	35_25_1	296_5_68	515_235_91	293_235_1
154_046_475	1121_5_510	551_06_59	1229_06_305	131_2_453	135_06_22	139_5_1	236_046_357	322_1_1	46_06_368	491_5_389	1_06_1	287_5_531	426_06_23	87_06_1	994_5_93	202_06_1	1172_1_43	98_046_37	11_046_279	14_06_250	35_25_1	296_5_78	515_235_73	293_235_1
154_046_485	1121_5_491	551_06_64	1229_06_299	131_2_375	135_06_25	139_5_1	236_046_342	322_1_1	46_06_362	491_5_444	1_06_1	287_5_565	426_06_22	87_06_1	994_5_87	202_06_1	1172_1_41	98_046_37	11_046_290	14_06_252	35_25_1	296_5_76	515_235_59	293_235_1
154_046_492	1121_5_489	551_06_69	1229_06_305	131_2_314	135_06_23	139_5_1	236_046_322	322_1_1	46_06_354	491_5_469	1_06_1	287_5_609	426_06_21	87_06_1	994_5_113	202_06_1	1172_1_47	98_046_38	11_046_296	14_06_257	35_25_1	296_5_74	515_235_41	293_235_1
154_046_462	1121_5_520	551_06_75	1229_06_302	131_2_236	135_06_21	139_5_1	236_046_314	322_1_1	46_06_366	491_5_489	1_06_1	287_5_685	426_06_19	87_06_1	994_5_119	202_06_1	1172_1_47	98_046_31	11_046_306	14_06_238	35_25_1	296_5_71	515_235_35	293_235_1
154_046_456	1121_5_546	551_06_83	1229_06_281	131_2_252	135_06_23	139_5_1	236_046_315	322_1_1	46_06_362	491_5_495	1_06_1	287_5_769	426_06_21	87_06_1	994_5_170	202_06_1	1172_1_59	98_046_28	11_046_284	14_06_232	35_25_1	296_5_50	515_235_31	293_235_1
154_046_455	1121_5_565	551_06_84	1229_06_281	131_2_268	135_06_27	139_5_1	236_046_330	322_1_1	46_06_364	491_5_501	1_06_1	287_5_784	426_06_19	87_06_1	994_5_187	202_06_1	1172_1_65	98_046_29	11_046_282	14_06_228	35_25_1	296_5_47	515_235_37	293_235_1
154_046_458	1121_5_610	551_06_87	1229_06_283	131_2_301	135_06_27	139_5_1	236_046_320	322_1_1	46_06_362	491_5_446	1_06_1	287_5_779	426_06_22	87_06_1	994_5_200	202_06_1	1172_1_67	98_046_25	11_046_286	14_06_231	35_25_1	296_5_43	515_235_37	293_235_1
154_046_461	1121_5_610	551_06_97	1229_06_283	131_2_308	135_06_31	139_5_1	236_046_325	322_1_1	46_06_374	491_5_409	1_06_1	287_5_752	426_06_24	87_06_1	994_5_211	202_06_1	1172_1_66	98_046_23	11_046_288	14_06_218	35_25_1	296_5_61	515_235_36	293_235_1
154_046_453	1121_5_626	551_06_112	1229_06_266	131_2_286	135_06_32	139_5_1	236_046_323	322_1_1	46_06_404	491_5_362	1_06_1	287_5_667	426_06_23	87_06_1	994_5_179	202_06_1	1172_1_57	98_046_22	11_046_276	14_06_206	35_25_1	296_5_95	515_235_37	293_235_1
154_046_453	1121_5_635	551_06_118	1229_06_267	131_2_279	135_06_35	139_5_1	236_046_321	322_1_1	46_06_430	491_5_324	1_06_1	287_5_591	426_06_25	87_06_1	994_5_136	202_06_1	1172_1_45	98_046_22	11_046_286	14_06_212	35_25_1	296_5_128	515_235_37	293_235_1
154_046_461	1121_5_648	551_06_128	1229_06_247	131_2_261	135_06_40	139_5_1	236_046_302	322_1_1	46_06_456	491_5_286	1_06_1	287_5_476	426_06_31	87_06_1	994_5_80	202_06_1	1172_1_33	98_046_23	11_046_294	14_06_195	35_25_1	296_5_172	515_235_39	293_235_1
154_046_453	1121_5_662	551_06_146	1229_06_243	131_2_249	135_06_42	139_5_1	236_046_283	322_1_1	46_06_470	491_5_266	1_06_1	287_5_369	426_06_33	87_06_1	994_5_51	202_06_1	1172_1_37	98_046_19	11_046_301	14_06_179	35_25_1	296_5_204	515_235_46	293_235_1
154_046_464	1121_5_674	551_06_143	1229_06_246	131_2_241	135_06_44	139_5_1	236_046_291	322_1_1	46_06_481	491_5_248	1_06_1	287_5_292	426_06_26	87_06_1	994_5_38	202_06_1	1172_1_47	98_046_20	11_046_308	14_06_166	35_25_1	296_5_212	515_235_51	293_235_1
154_046_458	1121_5_671	551_06_161	1229_06_256	131_2_223	135_06_50	139_5_1	236_046_275	322_1_1	46_06_503	491_5_223	1_06_1	287_5_251	426_06_24	87_06_1	994_5_38	202_06_1	1172_1_52	98_046_15	11_046_299	14_06_180	35_25_1	296_5_202	515_235_67	293_235_1
154_046_458	1121_5_658	551_06_157	1229_06_276	131_2_215	135_06_55	139_5_1	236_046_280	322_1_1	46_06_512	491_5_248	1_06_1	287_5_236	426_06_17	87_06_1	994_5_42	202_06_1	1172_1_52	98_046_9	11_046_324	14_06_194	35_25_1	296_5_152	515_235_71	293_235_1
154_046_456	1121_5_629	551_06_181	1229_06_266	131_2_248	135_06_54	139_5_1	236_046_272	322_1_1	46_06_519	491_5_267	1_06_1	287_5_254	426_06_20	87_06_1	994_5_55	202_06_1	1172_1_63	98_046_5	11_046_309	14_06_203	35_25_1	296_5_115	515_235_101	293_235_1
154_046_432	1121_5_629	551_06_177	1229_06_262	131_2_241	135_06_67	139_5_1	236_046_260	322_1_1	46_06_536	491_5_289	1_06_1	287_5_291	426_06_19	87_06_1	994_5_78	202_06_1	1172_1_61	98_046_5	11_046_310	14_06_216	35_25_1	296_5_119	515_235_133	293_235_1
154_046_427	1121_5_619	551_06_186	1229_06_240	131_2_287	135_06_72	139_5_1	236_046_277	322_1_1	46_06_547	491_5_350	1_06_1	287_5_316	426_06_17	87_06_1	994_5_94	202_06_1	1172_1_64	98_046_5	11_046_307	14_06_226	35_25_1	296_5_130	515_235_136	293_235_1
154_046_402	1121_5_553	551_06_189	1229_06_236	131_2_359	135_06_78	139_5_1	236_046_294	322_1_1	46_06_530	491_5_370	1_06_1	287_5_352	426_06_24	87_06_1	994_5_129	202_06_1	1172_1_60	98_046_10	11_046_315	14_06_234	35_25_1	296_5_142	515_235_155	293_235_1
154_046_388	1121_5_513	551_06_193	1229_06_234	131_2_391	135_06_86	139_5_1	236_046_318	322_1_1	46_06_539	491_5_392	1_06_1	287_5_360	426_06_30	87_06_1	994_5_152	202_06_1	1172_1_57	98_046_9	11_046_306	14_06_241	35_25_1	296_5_183	515_235_157	293_235_1
154_046_383	1121_5_472	551_06_184	1229_06_239	131_2_455	135_06_90	139_5_1	236_046_322	322_1_1	46_06_534	491_5_468	1_06_1	287_5_338	426_06_36	87_06_1	994_5_155	202_06_1	1172_1_50	98_046_5	11_046_304	14_06_238	35_25_1	296_5_217	515_235_125	293_235_1
154_046_388	1121_5_405	551_06_174	1229_06_257	131_2_538	135_06_85	139_5_1	236_046_315	322_1_1	46_06_535	491_5_528	1_06_1	287_5_340	426_06_36	87_06_1	994_5_177	202_06_1	1172_1_54	98_046_4	11_046_303	14_06_246	35_25_1	296_5_263	515_235_103	293_235_1
154_046_399	1121_5_443	551_06_160	1229_06_272	131_2_539	135_06_81	139_5_1	236_046_316	322_1_1	46_06_510	491_5_575	1_06_1	287_5_321	426_06_47	87_06_1	994_5_181	202_06_1	1172_1_65	98_046_3	11_046_298	14_06_237	35_25_1	296_5_314	515_235_86	293_235_1
154_046_431	1121_5_425	551_06_143	1229_06_269	131_2_583	135_06_76	139_5_1	236_046_326	322_1_1	46_06_495	491_5_620	1_06_1	287_5_315	426_06_45	87_06_1	994_5_189	202_06_1	1172_1_64	98_046_3	11_046_285	14_06_233	35_25_1	296_5_340	515_235_69	293_235_1
154_046_433	1121_5_470	551_06_132	1229_06_237	131_2_562	135_06_78	139_5_1	236_046_323	322_1_1	46_06_457	491_5_584	1_06_1	287_5_336	426_06_57	87_06_1	994_5_210	202_06_1	1172_1_62	98_046_1	11_046_276	14_06_244	35_25_1	296_5_348	515_235_67	293_235_1
154_046_427	1121_5_552	551_06_130	1229_06_251	131_2_522	135_06_84	139_5_1	236_046_311	322_1_1	46_06_425	491_5_531	1_06_1	287_5_356	426_06_60	87_06_1	994_5_179	202_06_1	1172_1_57	11_046_273	14_06_247	35_25_1	296_5_356	515_235_56	293_235_1
154_046_456	1121_5_579	551_06_117	1229_06_246	131_2_460	135_06_84	139_5_1	236_046_306	322_1_1	46_06_379	491_5_475	1_06_1	287_5_383	426_06_70	87_06_1	994_5_141	202_06_1	1172_1_42	11_046_267	14_06_240	35_25_1	296_5_341	515_235_56	293_235_1
154_046_481	1121_5_656	551_06_113	1229_06_243	131_2_337	135_06_81	139_5_1	236_046_320	322_1_1	46_06_365	491_5_414	1_06_1	287_5_376	426_06_76	87_06_1	994_5_113	202_06_1	1172_1_38	11_046_270	14_06_243	35_25_1	296_5_265	515_235_53	293_235_1
154_046_505	1121_5_734	551_06_96	1229_06_245	131_2_264	135_06_76	139_5_1	236_046_332	322_1_1	46_06_375	491_5_408	1_06_1	287_5_345	426_06_70	87_06_1	994_5_95	202_06_1	1172_1_45	11_046_261	14_06_234	35_25_1	296_5_194	515_235_27	293_235_1
154_046_538	1121_5_760	551_06_82	1229_06_255	131_2_276	135_06_71	139_5_1	236_046_338	322_1_1	46_06_365	491_5_388	1_06_1	287_5_305	426_06_67	87_06_1	994_5_97	202_06_1	1172_1_44	11_046_267	14_06_240	35_25_1	296_5_143	515_235_13	293_235_1
154_046_521	1121_5_792	551_06_86	1229_06_266	131_2_285	135_06_68	139_5_1	236_046_347	322_1_1	46_06_389	491_5_396	1_06_1	287_5_288	426_06_72	87_06_1	994_5_107	202_06_1	1172_1_46	11_046_267	14_06_243	35_25_1	296_5_137	515_235_3	293_235_1
154_046_490	1121_5_743	551_06_85	1229_06_272	131_2_338	135_06_69	139_5_1	236_046_350	322_1_1	46_06_392	491_5_377	1_06_1	287_5_318	426_06_67	87_06_1	994_5_104	202_06_1	1172_1_55	11_046_270	14_06_228	35_25_1	296_5_134	515_235_3	293_235_1
154_046_473	1121_5_659	551_06_88	1229_06_255	131_2_374	135_06_77	139_5_1	87_06_1	1_06_1	46_06_392	491_5_382	322_1_1	287_5_356	426_06_76	994_5_109	202_06_1	1172_1_55	236_046_344	11_046_267	14_06_220	35_25_1	296_5_152
154_046_432	1121_5_571	551_06_90	1229_06_260	131_2_399	135_06_93	139_5_1	87_06_1	1_06_1	46_06_388	491_5_451	322_1_1	287_5_416	426_06_68	994_5_101	202_06_1	1172_1_54	236_046_305	11_046_270	14_06_219	35_25_1	296_5_180
154_046_427	1121_5_453	551_06_82	1229_06_273	131_2_427	135_06_105	139_5_1	87_06_1	1_06_1	46_06_396	491_5_515	322_1_1	287_5_453	426_06_57	994_5_86	202_06_1	1172_1_51	236_046_305	11_046_242	14_06_224	35_25_1	296_5_188
154_046_445	1121_5_418	551_06_75	1229_06_282	131_2_423	135_06_107	139_5_1	87_06_1	1_06_1	46_06_409	491_5_560	322_1_1	287_5_479	426_06_49	994_5_67	202_06_1	1172_1_53	236_046_323	11_046_216	14_06_214	35_25_1	296_5_193
154_046_457	1121_5_451	551_06_80	1229_06_269	131_2_419	135_06_108	139_5_1	87_06_1	1_06_1	46_06_440	491_5_560	322_1_1	287_5_493	426_06_43	994_5_49	202_06_1	1172_1_36	236_046_337	11_046_178	14_06_207	35_25_1	296_5_208
154_046_460	1121_5_444	551_06_80	1229_06_289	131_2_402	135_06_102	139_5_1	87_06_1	1_06_1	46_06_450	491_5_548	322_1_1	287_5_496	426_06_36	994_5_73	202_06_1	1172_1_27	236_046_349	11_046_166	14_06_205	35_25_1	296_5_242
154_046_473	1121_5_440	551_06_93	1229_06_285	131_2_348	135_06_96	139_5_1	87_06_1	1_06_1	46_06_450	491_5_518	322_1_1	287_5_426	426_06_28	994_5_91	202_06_1	1172_1_12	236_046_370	11_046_162	14_06_197	35_25_1	296_5_244
154_046_458	1121_5_471	551_06_97	1229_06_308	131_2_331	135_06_89	139_5_1	87_06_1	1_06_1	46_06_444	491_5_542	322_1_1	287_5_401	426_06_28	994_5_121	202_06_1	1172_1_11	236_046_376	11_046_151	14_06_204	35_25_1	296_5_298
154_046_477	1121_5_463	551_06_100	1229_06_335	131_2_291	135_06_84	139_5_1	87_06_1	1_06_1	46_06_426	491_5_563	322_1_1	287_5_311	426_06_24	994_5_134	202_06_1	1172_1_10	236_046_368	11_046_146	14_06_196	35_25_1	296_5_347
154_046_473	1121_5_502	551_06_94	1229_06_346	131_2_242	135_06_72	139_5_1	87_06_1	1_06_1	46_06_417	491_5_585	322_1_1	287_5_241	426_06_22	994_5_152	202_06_1	1172_1_6	236_046_377	11_046_142	14_06_195	35_25_1	296_5_378
154_046_487	1121_5_555	551_06_69	1229_06_356	131_2_241	135_06_63	139_5_1	87_06_1	1_06_1	46_06_407	491_5_573	322_1_1	287_5_219	426_06_28	994_5_160	202_06_1	1172_1_2	236_046_383	11_046_134	14_06_182	35_25_1	296_5_445
11_046_144	994_5_158	139_5_1	202_06_1	14_06_168	46_06_410	1121_5_567	551_06_69	1229_06_377	87_06_1	1_06_1	296_5_481	131_2_248	35_25_1	135_06_53	154_046_501	236_046_381	491_5_545	287_5_209	426_06_32
11_046_131	994_5_187	139_5_1	202_06_1	14_06_161	46_06_392	1121_5_592	551_06_64	1229_06_397	87_06_1	1_06_1	296_5_525	131_2_277	35_25_1	135_06_46	154_046_499	236_046_403	491_5_537	287_5_211	426_06_39
11_046_133	994_5_172	139_5_1	202_06_1	14_06_156	46_06_393	1121_5_596	551_06_60	1229_06_428	87_06_1	1_06_1	296_5_554	131_2_283	35_25_1	135_06_37	154_046_526	236_046_411	491_5_535	287_5_216	426_06_45
11_046_132	994_5_170	139_5_1	202_06_1	14_06_147	46_06_399	1121_5_566	551_06_58	1229_06_433	87_06_1	1_06_1	296_5_534	131_2_260	35_25_1	135_06_33	154_046_526	236_046_426	491_5_537	287_5_218	426_06_49
11_046_139	994_5_149	139_5_1	202_06_1	14_06_120	46_06_428	1121_5_561	551_06_50	1229_06_442	87_06_1	1_06_1	296_5_485	131_2_253	35_25_1	135_06_24	154_046_522	236_046_430	491_5_563	287_5_219	426_06_48
11_046_140	994_5_113	139_5_1	202_06_1	14_06_110	46_06_424	1121_5_508	551_06_51	1229_06_443	87_06_1	1_06_1	296_5_427	131_2_283	35_25_1	135_06_26	154_046_506	236_046_425	491_5_631	287_5_211	426_06_55
11_046_129	994_5_110	139_5_1	202_06_1	14_06_92	46_06_421	1121_5_539	551_06_58	1229_06_440	87_06_1	1_06_1	296_5_341	131_2_264	35_25_1	135_06_23	154_046_528	236_046_431	491_5_707	287_5_208	426_06_64
11_046_134	994_5_120	139_5_1	202_06_1	14_06_74	46_06_418	1121_5_585	551_06_73	1229_06_455	87_06_1	1_06_1	296_5_256	131_2_291	35_25_1	135_06_20	154_046_538	236_046_424	491_5_726	287_5_238	426_06_69
11_046_132	994_5_164	139_5_1	202_06_1	14_06_70	46_06_392	1121_5_558	551_06_77	1229_06_454	87_06_1	1_06_1	296_5_177	131_2_344	35_25_1	135_06_18	154_046_572	236_046_416	491_5_754	287_5_250	426_06_92
11_046_134	994_5_186	139_5_1	202_06_1	14_06_74	46_06_397	1121_5_569	551_06_73	1229_06_447	87_06_1	1_06_1	296_5_105	131_2_344	35_25_1	135_06_14	154_046_572	236_046_424	491_5_669	287_5_263	426_06_97
11_046_139	994_5_219	139_5_1	202_06_1	14_06_84	46_06_387	1121_5_527	551_06_73	1229_06_420	87_06_1	1_06_1	296_5_69	131_2_391	35_25_1	135_06_16	154_046_584	236_046_414	491_5_622	287_5_266	426_06_104
11_046_150	994_5_269	139_5_1	202_06_1	14_06_83	46_06_373	1121_5_490	551_06_80	1229_06_430	87_06_1	1_06_1	296_5_56	131_2_396	35_25_1	135_06_12	154_046_578	236_046_407	491_5_644	287_5_233	426_06_109
11_046_152	994_5_291	139_5_1	202_06_1	14_06_90	46_06_359	1121_5_467	551_06_80	1229_06_447	87_06_1	1_06_1	296_5_44	131_2_357	35_25_1	135_06_10	154_046_560	236_046_413	491_5_704	287_5_208	426_06_105
11_046_156	994_5_340	139_5_1	202_06_1	14_06_93	46_06_336	1121_5_476	551_06_78	1229_06_455	87_06_1	1_06_1	296_5_68	131_2_366	35_25_1	135_06_9	154_046_564	236_046_396	491_5_800	287_5_178	426_06_101
11_046_164	994_5_352	139_5_1	202_06_1	14_06_95	46_06_359	1121_5_494	551_06_81	1229_06_471	87_06_1	1_06_1	296_5_91	131_2_388	35_25_1	135_06_4	154_046_547	236_046_388	491_5_852	287_5_158	426_06_98
11_046_164	994_5_330	139_5_1	202_06_1	14_06_89	46_06_345	1121_5_538	551_06_80	1229_06_471	87_06_1	1_06_1	296_5_101	131_2_400	35_25_1	135_06_4	154_046_533	236_046_366	491_5_894	287_5_141	426_06_88
11_046_158	994_5_292	139_5_1	202_06_1	14_06_89	46_06_346	1121_5_576	551_06_63	1229_06_488	87_06_1	1_06_1	296_5_120	131_2_426	35_25_1	135_06_2	154_046_533	236_046_379	491_5_860	287_5_119	426_06_86
11_046_163	994_5_238	139_5_1	202_06_1	14_06_85	46_06_366	1121_5_673	551_06_62	1229_06_481	87_06_1	1_06_1	296_5_124	131_2_426	35_25_1	135_06_2	154_046_526	236_046_370	491_5_748	287_5_109	426_06_82
11_046_171	994_5_184	139_5_1	202_06_1	14_06_89	46_06_393	1121_5_762	551_06_56	1229_06_461	87_06_1	1_06_1	296_5_113	131_2_388	35_25_1	154_046_503	236_046_407	491_5_614	287_5_85	426_06_72
11_046_178	994_5_177	139_5_1	202_06_1	14_06_84	46_06_406	1121_5_797	551_06_58	1229_06_449	87_06_1	1_06_1	296_5_104	131_2_324	35_25_1	154_046_505	236_046_424	491_5_551	287_5_78	426_06_69
11_046_183	994_5_185	139_5_1	202_06_1	14_06_79	46_06_419	1121_5_811	551_06_54	1229_06_426	87_06_1	1_06_1	296_5_64	131_2_290	35_25_1	154_046_477	236_046_410	491_5_535	287_5_98	426_06_63
11_046_199	994_5_212	139_5_1	202_06_1	14_06_85	46_06_421	1121_5_792	551_06_51	1229_06_447	87_06_1	1_06_1	296_5_30	131_2_251	35_25_1	154_046_483	236_046_414	491_5_545	287_5_111	426_06_61
11_046_199	994_5_255	139_5_1	202_06_1	14_06_76	46_06_422	1121_5_737	551_06_57	1229_06_477	87_06_1	1_06_1	296_5_22	131_2_255	35_25_1	154_046_430	236_046_418	491_5_521	287_5_161	426_06_53
11_046_212	994_5_307	139_5_1	202_06_1	14_06_79	46_06_452	1121_5_656	551_06_68	1229_06_490	87_06_1	1_06_1	296_5_15	131_2_214	35_25_1	154_046_357	236_046_434	491_5_532	287_5_219	426_06_44
11_046_229	994_5_326	139_5_1	202_06_1	14_06_78	46_06_471	1121_5_637	551_06_77	1229_06_482	87_06_1	1_06_1	296_5_25	131_2_185	35_25_1	154_046_321	236_046_461	491_5_556	287_5_241	426_06_38
11_046_219	994_5_366	139_5_1	202_06_1	14_06_71	46_06_491	1121_5_583	551_06_92	1229_06_486	87_06_1	1_06_1	296_5_38	131_2_168	35_25_1	154_046_300	236_046_483	491_5_648	287_5_274	426_06_36
11_046_211	994_5_371	139_5_1	202_06_1	14_06_73	46_06_514	1121_5_610	551_06_100	1229_06_479	87_06_1	1_06_1	296_5_52	131_2_119	35_25_1	154_046_298	236_046_497	491_5_814	287_5_281	426_06_29
11_046_211	994_5_377	139_5_1	202_06_1	14_06_78	46_06_498	1121_5_628	551_06_110	1229_06_472	87_06_1	1_06_1	296_5_71	131_2_153	35_25_1	154_046_289	236_046_469	491_5_932	287_5_276	426_06_29
11_046_211	994_5_393	139_5_1	202_06_1	14_06_69	46_06_492	1121_5_679	551_06_108	1229_06_437	87_06_1	1_06_1	296_5_82	131_2_199	35_25_1	154_046_289	236_046_460	491_5_1095	287_5_255	426_06_23
11_046_214	994_5_369	139_5_1	202_06_1	14_06_73	46_06_520	1121_5_724	551_06_111	1229_06_422	87_06_1	1_06_1	296_5_74	131_2_247	35_25_1	154_046_281	236_046_459	491_5_1225	287_5_206	426_06_28
11_046_221	994_5_349	139_5_1	202_06_1	14_06_74	46_06_509	1121_5_717	551_06_107	1229_06_421	87_06_1	1_06_1	296_5_70	131_2_322	35_25_1	154_046_287	236_046_463	491_5_1296	287_5_175	426_06_31
11_046_232	994_5_319	139_5_1	202_06_1	14_06_73	46_06_487	1121_5_675	551_06_110	1229_06_415	87_06_1	1_06_1	296_5_46	131_2_360	35_25_1	154_046_295	236_046_465	491_5_1256	287_5_135	426_06_33
11_046_240	994_5_295	139_5_1	202_06_1	14_06_77	46_06_484	1121_5_596	551_06_105	1229_06_408	87_06_1	1_06_1	296_5_47	131_2_375	35_25_1	154_046_297	236_046_473	491_5_1192	287_5_121	426_06_28
11_046_239	994_5_287	139_5_1	202_06_1	14_06_77	46_06_474	1121_5_593	551_06_105	1229_06_402	87_06_1	1_06_1	296_5_60	131_2_436	35_25_1	154_046_308	236_046_484	491_5_1145	287_5_106	426_06_26
11_046_237	994_5_263	139_5_1	202_06_1	14_06_77	46_06_490	1121_5_574	551_06_103	1229_06_404	87_06_1	1_06_1	296_5_65	131_2_413	35_25_1	154_046_304	236_046_490	491_5_1041	287_5_129	426_06_26
11_046_237	994_5_231	139_5_1	202_06_1	14_06_73	46_06_518	1121_5_596	551_06_103	1229_06_420	87_06_1	1_06_1	296_5_74	131_2_419	35_25_1	154_046_309	236_046_450	491_5_885	287_5_127	426_06_22
11_046_246	994_5_197	139_5_1	202_06_1	14_06_70	46_06_533	1121_5_636	551_06_95	1229_06_438	87_06_1	1_06_1	296_5_100	131_2_398	35_25_1	154_046_321	236_046_445	491_5_767	287_5_122	426_06_22
11_046_233	994_5_221	139_5_1	202_06_1	14_06_64	46_06_530	1121_5_658	551_06_94	1229_06_451	87_06_1	1_06_1	296_5_93	131_2_311	35_25_1	154_046_343	236_046_442	491_5_673	287_5_121	426_06_19
11_046_226	994_5_214	139_5_1	202_06_1	14_06_70	46_06_530	1121_5_672	551_06_92	1229_06_466	87_06_1	1_06_1	296_5_96	131_2_237	35_25_1	154_046_350	236_046_431	491_5_641	287_5_110	426_06_14
11_046_229	994_5_235	139_5_1	202_06_1	14_06_77	46_06_519	1121_5_684	551_06_78	1229_06_486	87_06_1	1_06_1	296_5_92	131_2_208	35_25_1	154_046_352	236_046_422	491_5_669	287_5_133	426_06_15
11_046_223	994_5_256	139_5_1	202_06_1	14_06_75	46_06_526	1121_5_597	551_06_78	1229_06_499	87_06_1	1_06_1	296_5_75	131_2_195	35_25_1	154_046_369	236_046_408	491_5_650	287_5_151	426_06_18
11_046_214	994_5_265	139_5_1	202_06_1	14_06_82	46_06_511	1121_5_596	551_06_71	1229_06_501	87_06_1	1_06_1	296_5_74	131_2_214	35_25_1	154_046_376	236_046_397	491_5_728	287_5_185	426_06_19
11_046_218	994_5_259	139_5_1	202_06_1	14_06_87	46_06_504	1121_5_570	551_06_67	1229_06_512	87_06_1	1_06_1	296_5_60	131_2_263	35_25_1	154_046_344	236_046_412	491_5_767	287_5_241	426_06_23
11_046_222	994_5_228	139_5_1	202_06_1	14_06_84	46_06_512	1121_5_533	551_06_77	1229_06_509	87_06_1	1_06_1	296_5_56	131_2_290	35_25_1	154_046_359	236_046_397	491_5_773	287_5_261	426_06_22
11_046_233	994_5_224	139_5_1	202_06_1	14_06_80	46_06_508	1121_5_520	551_06_85	1229_06_524	87_06_1	1_06_1	296_5_57	131_2_332	35_25_1	154_046_352	236_046_376	491_5_757	287_5_251	426_06_29
11_046_239	994_5_209	139_5_1	202_06_1	14_06_72	46_06_502	1121_5_497	551_06_95	1229_06_539	87_06_1	1_06_1	296_5_50	131_2_384	35_25_1	154_046_349	236_046_361	491_5_768	287_5_247	426_06_40
11_046_248	994_5_206	139_5_1	202_06_1	14_06_60	46_06_524	1121_5_537	551_06_102	1229_06_545	87_06_1	1_06_1	296_5_60	131_2_397	35_25_1	154_046_364	236_046_321	491_5_732	287_5_224	426_06_42
11_046_247	994_5_217	139_5_1	202_06_1	14_06_59	46_06_516	1121_5_572	551_06_107	1229_06_524	87_06_1	1_06_1	296_5_70	131_2_446	35_25_1	154_046_361	236_046_329	491_5_673	287_5_198	426_06_41
11_046_254	994_5_224	139_5_1	202_06_1	14_06_53	46_06_536	1121_5_590	551_06_104	1229_06_544	87_06_1	1_06_1	296_5_64	131_2_464	35_25_1	154_046_375	236_046_322	491_5_631	287_5_141	426_06_39
11_046_247	994_5_219	139_5_1	202_06_1	14_06_50	46_06_554	1121_5_648	551_06_104	1229_06_530	87_06_1	1_06_1	296_5_62	131_2_448	35_25_1	154_046_392	236_046_310	491_5_575	287_5_98	426_06_32
11_046_239	994_5_171	139_5_1	202_06_1	14_06_52	46_06_564	1121_5_650	551_06_110	1229_06_555	87_06_1	1_06_1	296_5_52	131_2_408	35_25_1	154_046_413	236_046_290	491_5_586	287_5_87	426_06_35
11_046_245	994_5_174	139_5_1	202_06_1	14_06_57	46_06_566	1121_5_655	551_06_108	1229_06_572	87_06_1	1_06_1	296_5_45	131_2_350	35_25_1	154_046_430	236_046_290	491_5_610	287_5_79	426_06_41
11_046_259	994_5_173	139_5_1	202_06_1	14_06_65	46_06_595	1121_5_671	551_06_121	1229_06_552	87_06_1	1_06_1	296_5_52	131_2_307	35_25_1	154_046_406	236_046_278	491_5_657	287_5_82	426_06_42
11_046_255	994_5_174	139_5_1	202_06_1	14_06_64	46_06_619	1121_5_672	551_06_122	1229_06_555	87_06_1	1_06_1	296_5_51	131_2_309	35_25_1	154_046_428	236_046_275	491_5_670	287_5_93	426_06_44
11_046_265	994_5_195	139_5_1	202_06_1	14_06_62	46_06_610	1121_5_666	551_06_118	1229_06_528	87_06_1	1_06_1	296_5_66	131_2_335	35_25_1	154_046_442	236_046_281	491_5_703	287_5_89	426_06_34
11_046_250	994_5_195	139_5_1	202_06_1	14_06_67	46_06_604	1121_5_652	551_06_110	1229_06_527	87_06_1	1_06_1	296_5_92	131_2_367	35_25_1	154_046_457	236_046_273	491_5_768	287_5_61	426_06_31
11_046_251	994_5_206	139_5_1	202_06_1	14_06_73	46_06_596	1121_5_602	551_06_125	1229_06_523	87_06_1	1_06_1	296_5_90	131_2_380	35_25_1	154_046_444	236_046_277	491_5_780	287_5_49	426_06_29
11_046_252	994_5_213	139_5_1	202_06_1	14_06_86	46_06_612	1121_5_569	551_06_130	1229_06_504	87_06_1	1_06_1	296_5_113	131_2_382	35_25_1	154_046_482	236_046_266	491_5_713	287_5_35	426_06_28
11_046_256	994_5_214	139_5_1	202_06_1	14_06_89	46_06_592	1121_5_546	551_06_135	1229_06_501	87_06_1	1_06_1	296_5_132	131_2_355	35_25_1	154_046_463	236_046_243	491_5_688	287_5_24	426_06_27
11_046_264	994_5_216	139_5_1	202_06_1	14_06_92	46_06_575	1121_5_509	551_06_130	1229_06_491	87_06_1	1_06_1	296_5_143	131_2_324	35_25_1	154_046_451	236_046_251	491_5_648	287_5_18	426_06_26
11_046_252	994_5_230	139_5_1	202_06_1	14_06_86	46_06_569	1121_5_521	551_06_121	1229_06_465	87_06_1	1_06_1	296_5_195	131_2_316	35_25_1	154_046_469	236_046_256	491_5_686	287_5_8	426_06_15
11_046_238	994_5_235	139_5_1	202_06_1	14_06_87	46_06_562	1121_5_545	551_06_121	1229_06_468	87_06_1	1_06_1	296_5_225	131_2_294	35_25_1	154_046_456	236_046_274	491_5_801	287_5_10	426_06_8
11_046_232	994_5_216	139_5_1	202_06_1	14_06_82	46_06_571	1121_5_585	551_06_126	1229_06_464	87_06_1	1_06_1	296_5_233	131_2_268	35_25_1	154_046_471	236_046_277	491_5_905	287_5_12	426_06_6
11_046_235	994_5_220	139_5_1	202_06_1	14_06_79	46_06_559	1121_5_636	551_06_124	1229_06_456	87_06_1	1_06_1	296_5_210	131_2_269	35_25_1	154_046_472	236_046_273	491_5_954	287_5_22	426_06_6
11_046_241	994_5_197	139_5_1	202_06_1	14_06_83	46_06_560	1121_5_675	551_06_121	1229_06_444	87_06_1	1_06_1	296_5_145	131_2_298	35_25_1	154_046_485	236_046_275	491_5_912	287_5_36	426_06_4
11_046_221	994_5_195	139_5_1	202_06_1	14_06_74	46_06_580	1121_5_772	551_06_112	1229_06_450	87_06_1	1_06_1	296_5_72	131_2_360	35_25_1	154_046_477	236_046_280	491_5_827	287_5_47	426_06_4
11_046_209	994_5_188	139_5_1	202_06_1	14_06_63	46_06_614	1121_5_836	551_06_111	1229_06_442	87_06_1	1_06_1	296_5_51	131_2_379	35_25_1	154_046_504	236_046_280	491_5_805	287_5_61	426_06_4
11_046_219	994_5_170	139_5_1	14_06_67	46_06_625	1121_5_825	551_06_113	1229_06_446	1_06_1	131_2_433	35_25_1	296_5_49	236_046_263	491_5_729	287_5_72	154_046_498
11_046_208	994_5_168	139_5_1	14_06_55	46_06_610	1121_5_778	551_06_128	1229_06_451	1_06_1	131_2_470	35_25_1	296_5_52	236_046_284	491_5_682	287_5_74	154_046_480
11_046_200	994_5_169	139_5_1	14_06_57	46_06_596	1121_5_670	551_06_130	1229_06_466	1_06_1	131_2_452	35_25_1	296_5_52	236_046_304	491_5_664	287_5_72	154_046_466
11_046_194	994_5_174	139_5_1	14_06_64	46_06_578	1121_5_638	551_06_122	1229_06_467	1_06_1	131_2_494	35_25_1	296_5_61	236_046_302	491_5_608	287_5_62	154_046_458
11_046_174	994_5_201	139_5_1	14_06_59	46_06_573	1121_5_628	551_06_120	1229_06_448	1_06_1	131_2_537	35_25_1	296_5_56	236_046_309	491_5_586	287_5_56	154_046_457
11_046_163	994_5_205	139_5_1	14_06_65	46_06_584	1121_5_629	551_06_110	1229_06_440	1_06_1	131_2_577	35_25_1	296_5_62	236_046_299	491_5_500	287_5_68	154_046_440
11_046_161	994_5_231	139_5_1	14_06_60	46_06_586	1121_5_689	551_06_105	1229_06_445	1_06_1	131_2_569	35_25_1	296_5_60	236_046_327	491_5_499	287_5_61	154_046_459
11_046_161	994_5_262	139_5_1	14_06_58	46_06_629	1121_5_739	551_06_108	1229_06_440	1_06_1	131_2_539	35_25_1	296_5_58	236_046_357	491_5_502	287_5_73	154_046_451
11_046_151	994_5_262	139_5_1	14_06_56	46_06_627	1121_5_772	551_06_102	1229_06_449	1_06_1	131_2_511	35_25_1	296_5_62	236_046_347	491_5_541	287_5_57	154_046_445
11_046_131	994_5_243	139_5_1	14_06_57	46_06_655	1121_5_775	551_06_93	1229_06_445	1_06_1	131_2_491	35_25_1	296_5_69	236_046_370	491_5_577	287_5_41	154_046_445
11_046_131	994_5_207	139_5_1	14_06_50	46_06_652	1121_5_802	551_06_103	1229_06_461	1_06_1	131_2_471	35_25_1	296_5_88	236_046_357	491_5_605	287_5_38	154_046_412
11_046_126	994_5_175	139_5_1	14_06_54	46_06_657	1121_5_765	551_06_107	1229_06_451	1_06_1	131_2_461	35_25_1	296_5_126	236_046_369	491_5_656	287_5_35	154_046_394
11_046_135	994_5_145	139_5_1	14_06_46	46_06_649	1121_5_762	551_06_120	1229_06_451	1_06_1	131_2_421	35_25_1	296_5_143	236_046_395	491_5_656	287_5_48	154_046_385
11_046_141	994_5_133	139_5_1	14_06_44	46_06_644	1121_5_787	551_06_132	1229_06_455	1_06_1	131_2_371	35_25_1	296_5_161	236_046_391	491_5_649	287_5_63	154_046_395
11_046_156	994_5_117	139_5_1	14_06_44	46_06_622	1121_5_753	551_06_134	1229_06_463	1_06_1	131_2_376	35_25_1	296_5_196	236_046_358	491_5_655	287_5_67	154_046_393
11_046_164	994_5_124	139_5_1	14_06_42	46_06_625	1121_5_740	551_06_165	1229_06_466	1_06_1	131_2_370	35_25_1	296_5_199	236_046_350	491_5_639	287_5_59	154_046_375
11_046_159	994_5_140	139_5_1	14_06_46	46_06_654	1121_5_752	551_06_172	1229_06_457	1_06_1	131_2_399	35_25_1	296_5_192	236_046_364	491_5_644	287_5_44	154_046_349
11_046_167	994_5_150	139_5_1	14_06_47	46_06_647	1121_5_662	551_06_185	1229_06_473	1_06_1	131_2_430	35_25_1	296_5_165	236_046_374	491_5_670	287_5_37	154_046_347
11_046_173	994_5_170	139_5_1	14_06_43	46_06_695	1121_5_678	551_06_203	1229_06_469	1_06_1	131_2_422	35_25_1	296_5_129	236_046_380	491_5_665	287_5_41	154_046_352
11_046_180	994_5_171	139_5_1	14_06_47	46_06_700	1121_5_644	551_06_195	1229_06_471	1_06_1	131_2_412	35_25_1	296_5_117	236_046_374	491_5_666	287_5_36	154_046_363
11_046_166	994_5_166	139_5_1	14_06_44	46_06_711	1121_5_651	551_06_192	1229_06_472	1_06_1	131_2_402	35_25_1	296_5_95	236_046_358	491_5_628	287_5_41	154_046_374
11_046_158	994_5_160	139_5_1	14_06_49	46_06_700	1121_5_696	551_06_198	1229_06_453	1_06_1	131_2_388	35_25_1	296_5_93	236_046_376	491_5_603	287_5_55	154_046_371
11_046_176	994_5_179	139_5_1	14_06_55	46_06_715	1121_5_643	551_06_190	1229_06_444	1_06_1	131_2_357	35_25_1	296_5_80	236_046_388	491_5_632	287_5_52	154_046_379
11_046_166	994_5_218	139_5_1	14_06_63	46_06_702	1121_5_589	551_06_185	1229_06_450	1_06_1	131_2_312	35_25_1	296_5_61	236_046_397	491_5_664	287_5_50	154_046_383
11_046_156	994_5_224	139_5_1	14_06_61	46_06_707	1121_5_592	551_06_182	1229_06_473	1_06_1	131_2_284	35_25_1	296_5_39	236_046_403	491_5_658	287_5_33	154_046_380
11_046_149	994_5_265	139_5_1	14_06_54	46_06_736	1121_5_522	551_06_170	1229_06_497	1_06_1	131_2_306	35_25_1	296_5_22	236_046_406	491_5_738	287_5_22	154_046_359
11_046_144	994_5_254	139_5_1	14_06_49	46_06_739	1121_5_517	551_06_179	1229_06_490	1_06_1	131_2_297	35_25_1	296_5_15	236_046_423	491_5_754	287_5_21	154_046_355
11_046_142	994_5_300	139_5_1	14_06_50	46_06_741	1121_5_499	551_06_178	1229_06_475	1_06_1	131_2_364	35_25_1	296_5_11	236_046_410	491_5_787	287_5_19	154_046_341
11_046_148	994_5_316	139_5_1	14_06_46	46_06_732	1121_5_469	551_06_171	1229_06_473	1_06_1	131_2_432	35_25_1	296_5_13	236_046_362	491_5_830	287_5_16	154_046_356
11_046_148	994_5_276	139_5_1	14_06_46	46_06_729	1121_5_501	551_06_168	1229_06_470	1_06_1	131_2_457	35_25_1	296_5_14	236_046_367	491_5_848	287_5_20	154_046_347
11_046_153	994_5_266	139_5_1	14_06_40	46_06_701	1121_5_494	551_06_168	1229_06_481	1_06_1	131_2_505	35_25_1	296_5_24	236_046_371	491_5_824	287_5_31	154_046_356
11_046_150	994_5_213	139_5_1	14_06_40	46_06_702	1121_5_522	551_06_171	1229_06_496	1_06_1	131_2_503	35_25_1	296_5_43	236_046_397	491_5_792	287_5_37	154_046_345
11_046_160	994_5_173	139_5_1	14_06_38	46_06_699	1121_5_540	551_06_162	1229_06_482	1_06_1	131_2_487	35_25_1	296_5_56	236_046_411	491_5_724	287_5_54	154_046_339
11_046_154	994_5_140	139_5_1	14_06_33	46_06_686	1121_5_553	551_06_155	1229_06_491	1_06_1	131_2_565	35_25_1	296_5_86	236_046_408	491_5_657	287_5_70	154_046_339
11_046_153	994_5_143	139_5_1	14_06_32	46_06_670	1121_5_643	551_06_145	1229_06_481	1_06_1	131_2_624	35_25_1	296_5_116	236_046_395	491_5_677	287_5_88	154_046_330
11_046_148	994_5_185	139_5_1	14_06_24	46_06_667	1121_5_668	551_06_153	1229_06_460	1_06_1	131_2_671	35_25_1	296_5_112	236_046_389	491_5_683	287_5_113	154_046_305
11_046_139	994_5_205	139_5_1	14_06_25	46_06_645	1121_5_793	551_06_141	1229_06_443	1_06_1	131_2_722	35_25_1	296_5_87	236_046_383	491_5_700	287_5_126	154_046_291
11_046_138	994_5_245	139_5_1	14_06_19	46_06_663	1121_5_889	551_06_117	1229_06_411	1_06_1	131_2_689	35_25_1	296_5_59	236_046_392	491_5_780	287_5_127	154_046_306
11_046_142	994_5_258	139_5_1	14_06_18	46_06_675	1121_5_884	551_06_120	1229_06_408	1_06_1	131_2_629	35_25_1	296_5_33	236_046_411	491_5_818	287_5_132	154_046_299
11_046_137	994_5_263	139_5_1	14_06_18	46_06_674	1121_5_858	551_06_117	1229_06_404	1_06_1	131_2_627	35_25_1	296_5_30	236_046_416	491_5_781	287_5_115	154_046_304
11_046_150	994_5_235	139_5_1	14_06_15	46_06_686	1121_5_773	551_06_127	1229_06_404	1_06_1	131_2_582	35_25_1	296_5_29	236_046_407	491_5_834	287_5_67	154_046_303
11_046_149	994_5_195	139_5_1	14_06_15	46_06_702	1121_5_662	551_06_141	1229_06_419	1_06_1	131_2_481	35_25_1	296_5_27	236_046_410	491_5_830	287_5_27	154_046_314
11_046_149	994_5_185	139_5_1	14_06_12	46_06_694	1121_5_565	551_06_142	1229_06_405	1_06_1	131_2_414	35_25_1	296_5_29	236_046_403	491_5_862	287_5_9	154_046_308
11_046_156	994_5_162	139_5_1	14_06_9	46_06_673	1121_5_540	551_06_139	1229_06_399	1_06_1	131_2_392	35_25_1	296_5_29	236_046_431	491_5_928	287_5_5	154_046_301
11_046_152	994_5_188	139_5_1	14_06_12	46_06_653	1121_5_509	551_06_137	1229_06_418	1_06_1	131_2_405	35_25_1	296_5_18	236_046_434	491_5_888	287_5_10	154_046_313
11_046_154	994_5_216	139_5_1	14_06_11	46_06_644	1121_5_485	551_06_143	1229_06_432	1_06_1	131_2_452	35_25_1	296_5_5	236_046_449	491_5_878	287_5_13	154_046_310
11_046_157	994_5_257	139_5_1	14_06_12	46_06_673	1121_5_473	551_06_128	1229_06_451	1_06_1	131_2_502	35_25_1	296_5_3	236_046_467	491_5_908	287_5_11	154_046_295
11_046_158	994_5_303	139_5_1	14_06_9	46_06_665	1121_5_501	551_06_121	1229_06_457	1_06_1	131_2_500	35_25_1	296_5_1	236_046_472	491_5_855	287_5_7	154_046_294
11_046_181	994_5_311	139_5_1	14_06_7	46_06_676	1121_5_552	551_06_128	1229_06_464	1_06_1	131_2_463	35_25_1	236_046_472	491_5_950	154_046_278
11_046_194	994_5_338	139_5_1	14_06_10	46_06_658	1121_5_593	551_06_142	1229_06_489	1_06_1	131_2_393	35_25_1	236_046_472	491_5_1048	154_046_279
11_046_178	994_5_328	139_5_1	14_06_10	46_06_676	1121_5_681	551_06_143	1229_06_508	1_06_1	131_2_326	35_25_1	236_046_473	491_5_1158	154_046_279
11_046_182	994_5_280	139_5_1	14_06_10	46_06_677	1121_5_752	551_06_155	1229_06_500	1_06_1	131_2_294	35_25_1	236_046_492	491_5_1334	154_046_261
11_046_160	994_5_259	139_5_1	14_06_8	46_06_663	1121_5_822	551_06_146	1229_06_499	1_06_1	131_2_267	35_25_1	236_046_475	491_5_1453	154_046_256
11_046_127	994_5_207	139_5_1	14_06_7	46_06_649	1121_5_859	551_06_141	1229_06_517	1_06_1	131_2_251	35_25_1	236_046_505	491_5_1493	154_046_259
11_046_106	994_5_204	139_5_1	14_06_4	46_06_651	1121_5_853	551_06_152	1229_06_513	1_06_1	131_2_255	35_25_1	236_046_527	491_5_1439	154_046_262
11_046_106	994_5_208	139_5_1	14_06_5	46_06_658	1121_5_758	551_06_160	1229_06_530	1_06_1	131_2_270	35_25_1	236_046_524	491_5_1278	154_046_265
11_046_104	994_5_224	139_5_1	14_06_2	46_06_672	1121_5_671	551_06_158	1229_06_534	1_06_1	131_2_331	35_25_1	236_046_499	491_5_1004	154_046_254
11_046_112	994_5_259	139_5_1	14_06_1	46_06_694	1121_5_515	551_06_171	1229_06_543	1_06_1	131_2_353	35_25_1	236_046_500	491_5_752	154_046_250
11_046_104	994_5_306	139_5_1	154_046_248	46_06_669	1121_5_499	551_06_165	1229_06_540	1_06_1	131_2_367	35_25_1	236_046_503	491_5_585
11_046_106	994_5_308	139_5_1	154_046_227	46_06_625	1121_5_510	551_06_180	1229_06_551	1_06_1	131_2_386	35_25_1	236_046_499	491_5_535
11_046_107	994_5_345	139_5_1	154_046_221	46_06_601	1121_5_518	551_06_187	1229_06_551	1_06_1	131_2_353	35_25_1	236_046_528	491_5_519
11_046_104	994_5_330	139_5_1	154_046_220	46_06_616	1121_5_519	551_06_199	1229_06_557	1_06_1	131_2_376	35_25_1	236_046_543	491_5_600
11_046_110	994_5_307	139_5_1	154_046_210	46_06_622	1121_5_523	551_06_209	1229_06_554	1_06_1	131_2_341	35_25_1	236_046_544	491_5_679
11_046_110	994_5_265	139_5_1	154_046_207	46_06_617	1121_5_550	551_06_221	1229_06_532	1_06_1	131_2_330	35_25_1	236_046_551	491_5_776
11_046_130	994_5_218	139_5_1	154_046_215	46_06_615	1121_5_570	551_06_226	1229_06_522	1_06_1	131_2_322	35_25_1	236_046_554	491_5_856
11_046_134	994_5_194	139_5_1	154_046_200	46_06_613	1121_5_585	551_06_221	1229_06_533	1_06_1	131_2_305	35_25_1	236_046_561	491_5_920
11_046_139	994_5_177	139_5_1	154_046_193	46_06_620	1121_5_623	551_06_212	1229_06_515	1_06_1	131_2_308	35_25_1	236_046_573	491_5_936
11_046_136	994_5_172	139_5_1	154_046_184	46_06_642	1121_5_619	551_06_203	1229_06_496	1_06_1	131_2_350	35_25_1	236_046_590	491_5_936
11_046_127	994_5_186	139_5_1	154_046_164	46_06_674	1121_5_686	551_06_173	1229_06_494	1_06_1	131_2_396	35_25_1	236_046_578	491_5_900
11_046_131	994_5_193	139_5_1	154_046_150	46_06_699	1121_5_807	551_06_168	1229_06_473	1_06_1	131_2_518	35_25_1	236_046_534	491_5_816
11_046_138	994_5_208	139_5_1	154_046_147	46_06_717	1121_5_877	551_06_166	1229_06_471	1_06_1	131_2_603	35_25_1	236_046_514	491_5_748
11_046_144	994_5_224	139_5_1	154_046_151	46_06_753	1121_5_959	551_06_178	1229_06_451	1_06_1	131_2_657	35_25_1	236_046_482	491_5_704
11_046_144	994_5_236	139_5_1	154_046_159	46_06_776	1121_5_939	551_06_191	1229_06_435	1_06_1	131_2_723	35_25_1	236_046_454	491_5_691
11_046_152	994_5_248	139_5_1	154_046_161	46_06_782	1121_5_833	551_06_194	1229_06_441	1_06_1	131_2_753	35_25_1	236_046_439	491_5_693
11_046_145	994_5_242	139_5_1	154_046_171	46_06_793	1121_5_765	551_06_187	1229_06_431	1_06_1	131_2_669	35_25_1	236_046_427	491_5_724
11_046_161	994_5_259	139_5_1	154_046_185	46_06_795	1121_5_632	551_06_174	1229_06_458	1_06_1	131_2_604	35_25_1	236_046_428	491_5_719
11_046_162	994_5_278	139_5_1	154_046_204	46_06_782	1121_5_499	551_06_157	1229_06_462	1_06_1	131_2_507	35_25_1	236_046_421	491_5_716
11_046_176	994_5_300	139_5_1	154_046_231	46_06_767	1121_5_456	551_06_157	1229_06_457	1_06_1	131_2_434	35_25_1	236_046_420	491_5_767
11_046_174	994_5_283	139_5_1	154_046_261	46_06_755	1121_5_405	551_06_167	1229_06_458	1_06_1	131_2_391	35_25_1	236_046_407	491_5_774
11_046_167	994_5_277	139_5_1	154_046_281	46_06_790	1121_5_427	551_06_160	1229_06_460	1_06_1	131_2_325	35_25_1	236_046_405	491_5_774
11_046_172	994_5_249	139_5_1	154_046_278	46_06_751	1121_5_462	551_06_162	1229_06_475	1_06_1	131_2_343	35_25_1	236_046_400	491_5_760
11_046_172	994_5_223	139_5_1	154_046_310	46_06_758	1121_5_499	551_06_167	1229_06_483	1_06_1	131_2_413	35_25_1	236_046_416	491_5_721
11_046_171	994_5_219	139_5_1	154_046_323	46_06_750	1121_5_557	551_06_178	1229_06_487	1_06_1	131_2_490	35_25_1	236_046_415	491_5_718
11_046_180	994_5_195	139_5_1	154_046_334	46_06_755	1121_5_636	551_06_177	1229_06_471	1_06_1	131_2_620	35_25_1	236_046_414	491_5_724
11_046_157	994_5_186	139_5_1	154_046_335	46_06_787	1121_5_723	551_06_186	1229_06_429	1_06_1	131_2_657	35_25_1	236_046_386	491_5_756
11_046_143	994_5_167	139_5_1	154_046_327	46_06_801	1121_5_798	551_06_192	1229_06_405	1_06_1	131_2_639	35_25_1	236_046_364	491_5_794
11_046_147	994_5_178	139_5_1	154_046_312	46_06_811	1121_5_808	551_06_186	1229_06_392	1_06_1	131_2_601	35_25_1	236_046_352	491_5_797
11_046_157	994_5_218	139_5_1	154_046_309	46_06_837	1121_5_762	551_06_191	1229_06_391	1_06_1	131_2_450	35_25_1	236_046_337	491_5_726
11_046_172	994_5_239	139_5_1	154_046_289	46_06_840	1121_5_778	551_06_195	1229_06_362	1_06_1	131_2_334	35_25_1	236_046_312	491_5_746
11_046_184	994_5_247	139_5_1	154_046_279	46_06_880	1121_5_692	551_06_192	1229_06_349	1_06_1	131_2_315	35_25_1	236_046_291	491_5_677
11_046_192	994_5_275	139_5_1	154_046_285	46_06_892	1121_5_708	551_06_187	1229_06_335	1_06_1	131_2_282	35_25_1	236_046_280	491_5_615
11_046_198	994_5_263	139_5_1	154_046_278	46_06_929	1121_5_722	551_06_184	1229_06_333	1_06_1	131_2_288	35_25_1	236_046_282	491_5_621
11_046_193	994_5_272	139_5_1	154_046_299	46_06_973	1121_5_709	551_06_204	1229_06_345	1_06_1	131_2_262	35_25_1	236_046_273	491_5_571
11_046_191	994_5_257	139_5_1	154_046_292	46_06_986	1121_5_709	551_06_215	1229_06_321	1_06_1	131_2_241	35_25_1	236_046_283	491_5_543
11_046_173	994_5_296	139_5_1	154_046_300	46_06_974	1121_5_653	551_06_206	1229_06_326	1_06_1	131_2_237	35_25_1	236_046_291	491_5_641
11_046_156	994_5_290	139_5_1	154_046_307	46_06_988	1121_5_655	551_06_220	1229_06_308	1_06_1	131_2_225	35_25_1	236_046_274	491_5_695
11_046_150	994_5_307	139_5_1	154_046_297	46_06_1001	1121_5_703	551_06_220	1229_06_274	1_06_1	131_2_271	35_25_1	236_046_285	491_5_755
11_046_153	994_5_306	139_5_1	154_046_307	46_06_1009	1121_5_749	551_06_223	1229_06_263	1_06_1	131_2_316	35_25_1	236_046_280	491_5_805
11_046_158	994_5_299	139_5_1	154_046_317	46_06_1036	1121_5_777	551_06_216	1229_06_265	1_06_1	131_2_376	35_25_1	236_046_274	491_5_818
11_046_152	994_5_349	139_5_1	154_046_337	46_06_1025	1121_5_755	551_06_206	1229_06_264	1_06_1	131_2_472	35_25_1	236_046_248	491_5_791
11_046_149	994_5_342	139_5_1	154_046_354	46_06_1005	1121_5_686	551_06_211	1229_06_276	1_06_1	131_2_528	35_25_1	236_046_245	491_5_709
11_046_158	994_5_388	139_5_1	154_046_366	46_06_980	1121_5_685	551_06_197	1229_06_300	1_06_1	131_2_542	35_25_1	236_046_246	491_5_599
11_046_169	994_5_422	139_5_1	154_046_378	46_06_944	1121_5_681	551_06_207	1229_06_307	1_06_1	131_2_511	35_25_1	236_046_233	491_5_527
11_046_183	994_5_429	139_5_1	154_046_371	46_06_939	1121_5_721	551_06_206	1229_06_311	1_06_1	131_2_444	35_25_1	236_046_221	491_5_479
11_046_184	994_5_446	139_5_1	154_046_349	46_06_937	1121_5_749	551_06_209	1229_06_313	1_06_1	131_2_361	35_25_1	236_046_199	491_5_449
11_046_194	994_5_385	139_5_1	154_046_345	46_06_968	1121_5_740	551_06_223	1229_06_325	1_06_1	131_2_306	35_25_1	236_046_214	491_5_440
11_046_209	994_5_333	139_5_1	154_046_325	46_06_991	1121_5_722	551_06_216	1229_06_324	1_06_1	131_2_267	35_25_1	236_046_199	491_5_418
11_046_219	994_5_258	139_5_1	154_046_319	46_06_999	1121_5_724	551_06_214	1229_06_326	1_06_1	131_2_305	35_25_1	236_046_192	491_5_445
11_046_211	994_5_214	139_5_1	154_046_311	46_06_1016	1121_5_785	551_06_210	1229_06_312	1_06_1	131_2_372	35_25_1	236_046_181	491_5_474
11_046_211	994_5_222	139_5_1	154_046_312	46_06_1020	1121_5_805	551_06_222	1229_06_303	1_06_1	131_2_414	35_25_1	236_046_179	491_5_507
11_046_205	994_5_220	139_5_1	154_046_301	46_06_1026	1121_5_837	551_06_217	1229_06_307	1_06_1	131_2_495	35_25_1	236_046_185	491_5_599
11_046_206	994_5_274	139_5_1	154_046_288	46_06_1012	1121_5_838	551_06_219	1229_06_306	1_06_1	131_2_540	35_25_1	236_046_195	491_5_667
11_046_211	994_5_312	139_5_1	154_046_278	46_06_1017	1121_5_767	551_06_209	1229_06_316	1_06_1	131_2_516	35_25_1	236_046_206	491_5_728
11_046_215	994_5_358	139_5_1	154_046_263	46_06_1011	1121_5_727	551_06_215	1229_06_327	1_06_1	131_2_451	35_25_1	236_046_212	491_5_838
11_046_218	994_5_360	139_5_1	154_046_240	46_06_1019	1121_5_684	551_06_223	1229_06_334	1_06_1	131_2_340	35_25_1	236_046_221	491_5_893
11_046_224	994_5_351	139_5_1	154_046_237	46_06_1025	1121_5_640	551_06_232	1229_06_325	1_06_1	131_2_253	35_25_1	236_046_229	491_5_929
11_046_207	994_5_317	139_5_1	154_046_215	46_06_1019	1121_5_672	551_06_230	1229_06_333	1_06_1	131_2_250	35_25_1	236_046_243	491_5_942
11_046_209	994_5_268	139_5_1	154_046_206	46_06_1011	1121_5_701	551_06_230	1229_06_342	1_06_1	131_2_243	35_25_1	236_046_253	491_5_833
11_046_200	994_5_269	139_5_1	154_046_199	46_06_1016	1121_5_738	551_06_244	1229_06_358	1_06_1	131_2_269	35_25_1	236_046_244	491_5_655
11_046_203	994_5_263	139_5_1	154_046_205	46_06_1020	1121_5_767	551_06_264	1229_06_371	1_06_1	131_2_301	35_25_1	236_046_231	491_5_552
11_046_189	994_5_281	139_5_1	154_046_212	46_06_991	1121_5_850	551_06_264	1229_06_390	1_06_1	131_2_303	35_25_1	236_046_241	491_5_485
11_046_181	994_5_308	139_5_1	154_046_208	46_06_992	1121_5_930	551_06_268	1229_06_393	1_06_1	131_2_333	35_25_1	236_046_241	491_5_445
11_046_162	994_5_327	139_5_1	154_046_204	46_06_1015	1121_5_981	551_06_273	1229_06_413	1_06_1	131_2_362	35_25_1	236_046_230	491_5_468
11_046_145	994_5_379	139_5_1	154_046_182	46_06_1013	1121_5_995	551_06_278	1229_06_429	1_06_1	131_2_402	35_25_1	236_046_222	491_5_478
11_046_124	994_5_384	139_5_1	154_046_185	46_06_1058	1121_5_969	551_06_281	1229_06_421	1_06_1	131_2_462	35_25_1	236_046_218	491_5_446
11_046_116	994_5_434	139_5_1	154_046_195	46_06_1064	1121_5_890	551_06_286	1229_06_410	1_06_1	131_2_478	35_25_1	236_046_206	491_5_427
11_046_106	994_5_478	139_5_1	154_046_202	46_06_1055	1121_5_853	551_06_271	1229_06_402	1_06_1	131_2_529	35_25_1	236_046_208	491_5_420
11_046_116	994_5_497	139_5_1	154_046_211	46_06_1033	1121_5_859	551_06_271	1229_06_408	1_06_1	131_2_579	35_25_1	236_046_217	491_5_381
11_046_115	994_5_539	139_5_1	154_046_199	46_06_1006	1121_5_856	551_06_289	1229_06_403	1_06_1	131_2_562	35_25_1	236_046_208	491_5_398
11_046_124	994_5_521	139_5_1	154_046_207	46_06_971	1121_5_845	551_06_280	1229_06_375	1_06_1	131_2_539	35_25_1	236_046_214	491_5_431
11_046_137	994_5_483	139_5_1	154_046_201	46_06_961	1121_5_779	551_06_303	1229_06_371	1_06_1	131_2_474	35_25_1	236_046_228	491_5_466
11_046_152	994_5_465	139_5_1	154_046_198	46_06_963	1121_5_765	551_06_313	1229_06_365	1_06_1	131_2_381	35_25_1	236_046_231	491_5_495
11_046_167	994_5_472	139_5_1	154_046_208	46_06_968	1121_5_657	551_06_322	1229_06_365	1_06_1	131_2_344	35_25_1	236_046_224	491_5_548
11_046_165	994_5_475	139_5_1	154_046_216	46_06_969	1121_5_636	551_06_310	1229_06_353	1_06_1	131_2_297	35_25_1	236_046_215	491_5_586
11_046_175	994_5_493	139_5_1	154_046_221	46_06_987	1121_5_664	551_06_311	1229_06_325	1_06_1	131_2_293	35_25_1	236_046_213	491_5_623
11_046_170	994_5_504	139_5_1	154_046_228	46_06_980	1121_5_616	551_06_321	1229_06_301	1_06_1	131_2_302	35_25_1	236_046_204	491_5_672
11_046_157	994_5_537	139_5_1	154_046_229	46_06_978	1121_5_668	551_06_308	1229_06_299	1_06_1	131_2_316	35_25_1	236_046_199	491_5_683
11_046_158	994_5_546	139_5_1	154_046_230	46_06_960	1121_5_737	551_06_304	1229_06_314	1_06_1	131_2_396	35_25_1	236_046_207	491_5_668
11_046_152	994_5_521	139_5_1	154_046_238	46_06_991	1121_5_795	551_06_277	1229_06_317	1_06_1	131_2_468	35_25_1	236_046_200	491_5_677
11_046_156	994_5_554	139_5_1	154_046_233	46_06_1000	1121_5_869	551_06_236	1229_06_334	1_06_1	131_2_528	35_25_1	236_046_214	491_5_661
11_046_164	994_5_539	139_5_1	154_046_244	46_06_998	1121_5_878	551_06_229	1229_06_326	1_06_1	131_2_586	35_25_1	236_046_223	491_5_679
11_046_141	994_5_543	139_5_1	154_046_250	46_06_1011	1121_5_944	551_06_222	1229_06_307	1_06_1	131_2_585	35_25_1	236_046_217	491_5_661
11_046_140	994_5_521	139_5_1	154_046_261	46_06_1000	1121_5_973	551_06_219	1229_06_315	1_06_1	131_2_548	35_25_1	236_046_202	491_5_621
11_046_131	994_5_471	139_5_1	154_046_272	46_06_1016	1121_5_909	551_06_216	1229_06_311	1_06_1	131_2_515	35_25_1	236_046_183	491_5_560
11_046_140	994_5_484	139_5_1	154_046_279	46_06_1015	1121_5_911	551_06_216	1229_06_303	1_06_1	131_2_454	35_25_1	236_046_173	491_5_490
11_046_129	994_5_467	139_5_1	154_046_294	46_06_1024	1121_5_889	551_06_238	1229_06_310	1_06_1	131_2_328	35_25_1	236_046_172	491_5_403
11_046_133	994_5_490	139_5_1	154_046_300	46_06_1066	1121_5_748	551_06_236	1229_06_302	1_06_1	131_2_273	35_25_1	236_046_162	491_5_368
11_046_130	994_5_544	139_5_1	154_046_309	46_06_1070	1121_5_645	551_06_241	1229_06_287	1_06_1	131_2_236	35_25_1	236_046_171	491_5_402
11_046_144	994_5_532	139_5_1	154_046_302	46_06_1069	1121_5_554	551_06_223	1229_06_292	1_06_1	131_2_259	35_25_1	236_046_168	491_5_478
11_046_136	994_5_504	139_5_1	154_046_311	46_06_1067	1121_5_492	551_06_220	1229_06_282	1_06_1	131_2_312	35_25_1	236_046_167	491_5_558
11_046_132	994_5_433	139_5_1	154_046_330	46_06_1113	1121_5_443	551_06_197	1229_06_281	1_06_1	131_2_319	35_25_1	236_046_164	491_5_654
11_046_134	994_5_394	139_5_1	154_046_332	46_06_1146	1121_5_369	551_06_184	1229_06_283	1_06_1	131_2_321	35_25_1	236_046_186	491_5_765
11_046_134	994_5_346	139_5_1	154_046_326	46_06_1195	1121_5_357	551_06_180	1229_06_287	1_06_1	131_2_321	35_25_1	236_046_188	491_5_860
11_046_126	994_5_266	139_5_1	154_046_311	46_06_1247	1121_5_380	551_06_168	1229_06_296	1_06_1	131_2_286	35_25_1	236_046_194	491_5_953
11_046_130	994_5_239	139_5_1	154_046_326	46_06_1231	1121_5_412	551_06_148	1229_06_314	1_06_1	131_2_322	35_25_1	236_046_198	491_5_1032
11_046_125	994_5_218	139_5_1	154_046_319	46_06_1231	1121_5_492	551_06_131	1229_06_305	1_06_1	131_2_374	35_25_1	236_046_200	491_5_1085
11_046_126	994_5_260	139_5_1	154_046_306	46_06_1204	1121_5_538	551_06_122	1229_06_308	1_06_1	131_2_409	35_25_1	236_046_214	491_5_1094
11_046_134	994_5_350	139_5_1	154_046_286	46_06_1207	1121_5_612	551_06_115	1229_06_292	1_06_1	131_2_473	35_25_1	236_046_221	491_5_1116
11_046_157	994_5_415	139_5_1	154_046_263	46_06_1202	1121_5_625	551_06_104	1229_06_294	1_06_1	131_2_516	35_25_1	236_046_217	491_5_1123
11_046_156	994_5_486	139_5_1	154_046_252	46_06_1214	1121_5_651	551_06_103	1229_06_286	1_06_1	131_2_533	35_25_1	236_046_210	491_5_1063
11_046_151	994_5_550	139_5_1	154_046_241	46_06_1186	1121_5_684	551_06_83	1229_06_299	1_06_1	131_2_555	35_25_1	236_046_213	491_5_1072
11_046_151	994_5_605	139_5_1	154_046_226	46_06_1175	1121_5_744	551_06_82	1229_06_293	1_06_1	131_2_582	35_25_1	236_046_216	491_5_1032
11_046_160	994_5_667	139_5_1	154_046_223	46_06_1148	1121_5_707	551_06_106	1229_06_300	1_06_1	131_2_574	35_25_1	236_046_215	491_5_921
11_046_163	994_5_696	139_5_1	154_046_206	46_06_1134	1121_5_648	551_06_122	1229_06_309	1_06_1	131_2_558	35_25_1	236_046_204	491_5_750
11_046_177	994_5_699	139_5_1	154_046_192	46_06_1113	1121_5_635	551_06_157	1229_06_296	1_06_1	131_2_553	35_25_1	236_046_208	491_5_568
11_046_190	994_5_660	139_5_1	154_046_184	46_06_1115	1121_5_525	551_06_181	1229_06_307	1_06_1	131_2_527	35_25_1	236_046_201	491_5_481
11_046_194	994_5_569	139_5_1	154_046_183	46_06_1098	1121_5_483	551_06_199	1229_06_298	1_06_1	131_2_537	35_25_1	236_046_212	491_5_441
11_046_192	994_5_476	139_5_1	154_046_187	46_06_1097	1121_5_455	551_06_221	1229_06_301	1_06_1	131_2_534	35_25_1	236_046_227	491_5_462
11_046_194	994_5_348	139_5_1	154_046_196	46_06_1102	1121_5_413	551_06_228	1229_06_304	1_06_1	131_2_470	35_25_1	236_046_242	491_5_504
11_046_186	994_5_258	139_5_1	154_046_197	46_06_1092	1121_5_428	551_06_241	1229_06_285	1_06_1	131_2_463	35_25_1	236_046_260	491_5_558
11_046_184	994_5_253	139_5_1	154_046_204	46_06_1096	1121_5_378	551_06_253	1229_06_297	1_06_1	131_2_363	35_25_1	236_046_265	491_5_594
11_046_177	994_5_283	139_5_1	154_046_208	46_06_1091	1121_5_391	551_06_261	1229_06_304	1_06_1	131_2_300	35_25_1	236_046_272	491_5_612
11_046_181	994_5_342	139_5_1	154_046_235	46_06_1089	1121_5_385	551_06_264	1229_06_278	1_06_1	131_2_286	35_25_1	236_046_280	491_5_604
11_046_181	994_5_419	139_5_1	154_046_249	46_06_1091	1121_5_351	551_06_252	1229_06_275	1_06_1	131_2_269	35_25_1	236_046_293	491_5_598
11_046_196	994_5_489	139_5_1	154_046_242	46_06_1058	1121_5_387	551_06_245	1229_06_261	1_06_1	131_2_316	35_25_1	236_046_306	491_5_593
11_046_197	994_5_574	139_5_1	154_046_238	46_06_1072	1121_5_409	551_06_260	1229_06_250	1_06_1	131_2_347	35_25_1	236_046_295	491_5_623
11_046_191	994_5_647	139_5_1	154_046_241	46_06_1059	1121_5_440	551_06_263	1229_06_259	1_06_1	131_2_416	35_25_1	236_046_290	491_5_663
11_046_200	994_5_710	139_5_1	154_046_248	46_06_1053	1121_5_513	551_06_262	1229_06_251	1_06_1	131_2_503	35_25_1	236_046_266	491_5_714
11_046_216	994_5_780	139_5_1	154_046_257	46_06_1000	1121_5_504	551_06_254	1229_06_253	1_06_1	131_2_509	35_25_1	236_046_274	491_5_731
11_046_238	994_5_787	139_5_1	154_046_258	46_06_945	1121_5_534	551_06_262	1229_06_266	1_06_1	131_2_569	35_25_1	236_046_256	491_5_787
11_046_233	994_5_820	139_5_1	154_046_282	46_06_886	1121_5_568	551_06_283	1229_06_263	1_06_1	131_2_615	35_25_1	236_046_265	491_5_802
11_046_258	994_5_727	139_5_1	154_046_281	46_06_836	1121_5_570	551_06_297	1229_06_252	1_06_1	131_2_599	35_25_1	236_046_264	491_5_779
11_046_255	994_5_586	139_5_1	154_046_275	46_06_848	1121_5_600	551_06_306	1229_06_240	1_06_1	131_2_579	35_25_1	236_046_271	491_5_750
11_046_274	994_5_493	139_5_1	154_046_259	46_06_821	1121_5_627	551_06_325	1229_06_239	1_06_1	131_2_533	35_25_1	236_046_256	491_5_658
11_046_286	994_5_399	139_5_1	154_046_242	46_06_852	1121_5_614	551_06_320	1229_06_246	1_06_1	131_2_456	35_25_1	236_046_243	491_5_562
11_046_276	994_5_354	139_5_1	154_046_239	46_06_869	1121_5_604	551_06_335	1229_06_247	1_06_1	131_2_391	35_25_1	236_046_262	491_5_473
11_046_284	994_5_310	139_5_1	154_046_237	46_06_869	1121_5_554	551_06_342	1229_06_251	1_06_1	131_2_388	35_25_1	236_046_258	491_5_428
11_046_255	994_5_311	139_5_1	154_046_224	46_06_860	1121_5_543	551_06_359	1229_06_277	1_06_1	131_2_351	35_25_1	236_046_271	491_5_442
11_046_269	994_5_353	139_5_1	154_046_216	46_06_894	1121_5_486	551_06_368	1229_06_265	1_06_1	131_2_338	35_25_1	236_046_261	491_5_510
11_046_273	994_5_412	139_5_1	154_046_211	46_06_893	1121_5_491	551_06_365	1229_06_279	1_06_1	131_2_327	35_25_1	236_046_249	491_5_594
11_046_276	994_5_441	139_5_1	154_046_221	46_06_874	1121_5_479	551_06_373	1229_06_294	1_06_1	131_2_290	35_25_1	236_046_251	491_5_694
11_046_275	994_5_494	139_5_1	154_046_229	46_06_873	1121_5_457	551_06_363	1229_06_317	1_06_1	131_2_315	35_25_1	236_046_231	491_5_730
11_046_265	994_5_500	139_5_1	154_046_245	46_06_864	1121_5_485	551_06_349	1229_06_341	1_06_1	131_2_340	35_25_1	236_046_230	491_5_782
11_046_254	994_5_530	139_5_1	154_046_289	46_06_800	1121_5_503	551_06_358	1229_06_373	1_06_1	131_2_382	35_25_1	236_046_217	491_5_841
11_046_241	994_5_520	139_5_1	154_046_297	46_06_765	1121_5_546	551_06_357	1229_06_396	1_06_1	131_2_430	35_25_1	236_046_218	491_5_786
11_046_237	994_5_540	139_5_1	154_046_297	46_06_746	1121_5_605	551_06_343	1229_06_411	1_06_1	131_2_443	35_25_1	236_046_226	491_5_797
11_046_229	994_5_530	139_5_1	154_046_274	46_06_724	1121_5_597	551_06_362	1229_06_409	1_06_1	131_2_527	35_25_1	236_046_235	491_5_781
11_046_231	994_5_443	139_5_1	154_046_276	46_06_684	1121_5_578	551_06_349	1229_06_425	1_06_1	131_2_655	35_25_1	236_046_229	491_5_797
11_046_228	994_5_427	139_5_1	154_046_280	46_06_660	1121_5_590	551_06_349	1229_06_440	1_06_1	131_2_755	35_25_1	236_046_218	491_5_780
11_046_231	994_5_436	139_5_1	154_046_300	46_06_628	1121_5_603	551_06_321	1229_06_425	1_06_1	131_2_883	35_25_1	236_046_206	491_5_737
11_046_232	994_5_514	139_5_1	154_046_315	46_06_603	1121_5_624	551_06_308	1229_06_416	1_06_1	131_2_935	35_25_1	236_046_203	491_5_593
11_046_241	994_5_591	139_5_1	154_046_317	46_06_604	1121_5_676	551_06_284	1229_06_432	1_06_1	131_2_922	35_25_1	236_046_201	491_5_530
11_046_245	994_5_673	139_5_1	154_046_324	46_06_617	1121_5_657	551_06_293	1229_06_435	1_06_1	131_2_825	35_25_1	236_046_213	491_5_480
11_046_247	994_5_745	139_5_1	154_046_324	46_06_632	1121_5_625	551_06_285	1229_06_424	1_06_1	131_2_739	35_25_1	236_046_215	491_5_454
11_046_253	994_5_759	139_5_1	154_046_320	46_06_658	1121_5_523	551_06_290	1229_06_412	1_06_1	131_2_628	35_25_1	236_046_218	491_5_423
11_046_243	994_5_769	139_5_1	154_046_318	46_06_675	1121_5_474	551_06_286	1229_06_383	1_06_1	131_2_524	35_25_1	236_046_222	491_5_470
11_046_255	994_5_725	139_5_1	154_046_324	46_06_689	1121_5_473	551_06_268	1229_06_395	1_06_1	131_2_495	35_25_1	236_046_234	491_5_531
11_046_255	994_5_629	139_5_1	154_046_340	46_06_713	1121_5_449	551_06_265	1229_06_377	1_06_1	131_2_464	35_25_1	236_046_245	491_5_577
11_046_260	994_5_497	139_5_1	154_046_352	46_06_722	1121_5_450	551_06_254	1229_06_365	1_06_1	131_2_431	35_25_1	236_046_268	491_5_665
11_046_271	994_5_430	139_5_1	154_046_351	46_06_719	1121_5_430	551_06_254	1229_06_365	1_06_1	131_2_403	35_25_1	236_046_286	491_5_738
11_046_267	994_5_389	139_5_1	154_046_351	46_06_727	1121_5_375	551_06_251	1229_06_368	1_06_1	131_2_379	35_25_1	236_046_313	491_5_786
11_046_270	994_5_378	139_5_1	154_046_356	46_06_733	1121_5_328	551_06_239	1229_06_345	1_06_1	131_2_375	35_25_1	236_046_333	491_5_761
11_046_268	994_5_376	139_5_1	154_046_351	46_06_767	1121_5_302	551_06_244	1229_06_347	1_06_1	131_2_386	35_25_1	236_046_342	491_5_722
11_046_274	994_5_384	139_5_1	154_046_349	46_06_762	1121_5_310	551_06_252	1229_06_329	1_06_1	131_2_444	35_25_1	236_046_337	491_5_584
11_046_270	994_5_443	139_5_1	154_046_349	46_06_818	1121_5_311	551_06_238	1229_06_310	1_06_1	131_2_492	35_25_1	236_046_339	491_5_485
11_046_275	994_5_473	139_5_1	154_046_340	46_06_819	1121_5_333	551_06_250	1229_06_307	1_06_1	131_2_524	35_25_1	236_046_339	491_5_416
11_046_291	994_5_543	139_5_1	154_046_329	46_06_831	1121_5_348	551_06_265	1229_06_297	1_06_1	131_2_564	35_25_1	236_046_372	491_5_361
11_046_299	994_5_605	139_5_1	154_046_322	46_06_821	1121_5_366	551_06_265	1229_06_294	1_06_1	131_2_525	35_25_1	236_046_370	491_5_352
11_046_317	994_5_634	139_5_1	154_046_313	46_06_840	1121_5_398	551_06_266	1229_06_282	1_06_1	131_2_473	35_25_1	236_046_351	491_5_399
11_046_325	994_5_656	139_5_1	154_046_323	46_06_833	1121_5_416	551_06_280	1229_06_304	1_06_1	131_2_491	35_25_1	236_046_316	491_5_437
11_046_332	994_5_632	139_5_1	154_046_307	46_06_833	1121_5_395	551_06_258	1229_06_302	1_06_1	131_2_453	35_25_1	236_046_303	491_5_504
11_046_317	994_5_625	139_5_1	154_046_295	46_06_797	1121_5_361	551_06_255	1229_06_337	1_06_1	131_2_462	35_25_1	236_046_291	491_5_535
11_046_303	994_5_638	139_5_1	154_046_289	46_06_809	1121_5_321	551_06_264	1229_06_340	1_06_1	131_2_479	35_25_1	236_046_269	491_5_543
11_046_299	994_5_624	139_5_1	154_046_261	46_06_783	1121_5_314	551_06_271	1229_06_356	1_06_1	131_2_457	35_25_1	236_046_263	491_5_582
11_046_297	994_5_610	139_5_1	154_046_273	46_06_774	1121_5_313	551_06_279	1229_06_354	1_06_1	131_2_464	35_25_1	236_046_243	491_5_605
11_046_290	994_5_634	139_5_1	154_046_283	46_06_743	1121_5_305	551_06_268	1229_06_359	1_06_1	131_2_462	35_25_1	236_046_249	491_5_635
11_046_298	994_5_652	139_5_1	154_046_271	46_06_707	1121_5_356	551_06_263	1229_06_363	1_06_1	131_2_478	35_25_1	236_046_242	491_5_703
11_046_289	994_5_677	139_5_1	154_046_282	46_06_684	1121_5_353	551_06_258	1229_06_365	1_06_1	131_2_564	35_25_1	236_046_262	491_5_734
11_046_286	994_5_710	139_5_1	154_046_295	46_06_670	1121_5_381	551_06_230	1229_06_371	1_06_1	131_2_642	35_25_1	236_046_274	491_5_745
11_046_286	994_5_704	139_5_1	154_046_292	46_06_689	1121_5_430	551_06_205	1229_06_392	1_06_1	131_2_646	35_25_1	236_046_296	491_5_754
11_046_286	994_5_706	139_5_1	154_046_290	46_06_698	1121_5_407	551_06_181	1229_06_413	1_06_1	131_2_719	35_25_1	236_046_283	491_5_763
11_046_284	994_5_691	139_5_1	154_046_298	46_06_693	1121_5_445	551_06_172	1229_06_441	1_06_1	131_2_742	35_25_1	236_046_274	491_5_714
11_046_284	994_5_667	139_5_1	154_046_300	46_06_704	1121_5_485	551_06_156	1229_06_449	1_06_1	131_2_648	35_25_1	236_046_266	491_5_707
11_046_300	994_5_649	139_5_1	154_046_286	46_06_716	1121_5_493	551_06_149	1229_06_462	1_06_1	131_2_553	35_25_1	236_046_293	491_5_678
11_046_301	994_5_649	139_5_1	154_046_283	46_06_701	1121_5_495	551_06_146	1229_06_472	1_06_1	131_2_412	35_25_1	236_046_309	491_5_617
11_046_302	994_5_698	139_5_1	154_046_265	46_06_720	1121_5_481	551_06_142	1229_06_457	1_06_1	131_2_297	35_25_1	236_046_317	491_5_582
11_046_284	994_5_719	139_5_1	154_046_283	46_06_726	1121_5_464	551_06_140	1229_06_442	1_06_1	131_2_241	35_25_1	236_046_327	491_5_564
11_046_278	994_5_733	139_5_1	154_046_281	46_06_708	1121_5_468	551_06_132	1229_06_448	1_06_1	131_2_191	35_25_1	236_046_315	491_5_506
11_046_274	994_5_787	139_5_1	154_046_268	46_06_715	1121_5_505	551_06_131	1229_06_449	1_06_1	131_2_195	35_25_1	236_046_322	491_5_506
11_046_282	994_5_833	139_5_1	154_046_269	46_06_726	1121_5_505	551_06_118	1229_06_464	1_06_1	131_2_188	35_25_1	236_046_314	491_5_484
11_046_273	994_5_924	139_5_1	154_046_247	46_06_784	1121_5_507	551_06_100	1229_06_465	1_06_1	131_2_169	35_25_1	236_046_317	491_5_462
11_046_273	994_5_968	139_5_1	154_046_255	46_06_826	1121_5_535	551_06_95	1229_06_461	1_06_1	131_2_145	35_25_1	236_046_315	491_5_439
11_046_279	994_5_981	139_5_1	154_046_242	46_06_865	1121_5_532	551_06_86	1229_06_460	1_06_1	131_2_110	35_25_1	236_046_318	491_5_430
11_046_270	994_5_950	139_5_1	154_046_257	46_06_910	1121_5_527	551_06_85	1229_06_445	1_06_1	131_2_62	35_25_1	236_046_308	491_5_400
11_046_288	994_5_840	139_5_1	154_046_265	46_06_934	1121_5_514	551_06_86	1229_06_426	1_06_1	131_2_47	35_25_1	236_046_297	491_5_383
11_046_274	994_5_828	139_5_1	154_046_271	46_06_963	1121_5_458	551_06_88	1229_06_428	1_06_1	131_2_70	35_25_1	236_046_284	491_5_404
11_046_268	994_5_768	139_5_1	154_046_284	46_06_954	1121_5_467	551_06_84	1229_06_419	1_06_1	131_2_97	35_25_1	236_046_262	491_5_436
11_046_255	994_5_815	139_5_1	154_046_301	46_06_954	1121_5_480	551_06_86	1229_06_419	1_06_1	131_2_146	35_25_1	236_046_241	491_5_469
11_046_276	994_5_851	139_5_1	154_046_282	46_06_944	1121_5_520	551_06_89	1229_06_405	1_06_1	131_2_199	35_25_1	236_046_242	491_5_559
11_046_272	994_5_858	139_5_1	154_046_309	46_06_915	1121_5_571	551_06_87	1229_06_406	1_06_1	131_2_212	35_25_1	236_046_246	491_5_569
11_046_295	994_5_864	139_5_1	154_046_328	46_06_903	1121_5_616	551_06_93	1229_06_386	1_06_1	131_2_251	35_25_1	236_046_249	491_5_557
11_046_304	994_5_928	139_5_1	154_046_346	46_06_882	1121_5_694	551_06_84	1229_06_383	1_06_1	131_2_253	35_25_1	236_046_244	491_5_521
11_046_300	994_5_936	139_5_1	154_046_360	46_06_852	1121_5_751	551_06_94	1229_06_396	1_06_1	131_2_215	35_25_1	236_046_231	491_5_462
11_046_316	994_5_990	139_5_1	154_046_391	46_06_833	1121_5_762	551_06_95	1229_06_367	1_06_1	131_2_182	35_25_1	236_046_244	491_5_421
11_046_332	994_5_1009	139_5_1	154_046_391	46_06_790	1121_5_762	551_06_98	1229_06_340	1_06_1	131_2_156	35_25_1	236_046_225	491_5_464
11_046_340	994_5_984	139_5_1	154_046_390	46_06_784	1121_5_734	551_06_96	1229_06_331	1_06_1	131_2_138	35_25_1	236_046_219	491_5_468
11_046_349	994_5_1028	139_5_1	154_046_400	46_06_754	1121_5_702	551_06_88	1229_06_318	1_06_1	131_2_144	35_25_1	236_046_219	491_5_476
11_046_346	994_5_1024	139_5_1	154_046_403	46_06_738	1121_5_647	551_06_85	1229_06_329	1_06_1	131_2_188	35_25_1	236_046_197	491_5_557
11_046_352	994_5_1000	139_5_1	154_046_403	46_06_755	1121_5_581	551_06_87	1229_06_337	1_06_1	131_2_251	35_25_1	236_046_187	491_5_585
11_046_361	994_5_899	139_5_1	154_046_410	46_06_777	1121_5_525	551_06_84	1229_06_350	1_06_1	131_2_304	35_25_1	236_046_184	491_5_578
11_046_394	994_5_783	139_5_1	154_046_427	46_06_773	1121_5_539	551_06_87	1229_06_332	1_06_1	131_2_344	35_25_1	236_046_180	491_5_636
11_046_388	994_5_725	139_5_1	154_046_435	46_06_750	1121_5_550	551_06_95	1229_06_314	1_06_1	131_2_377	35_25_1	236_046_172	491_5_689
11_046_398	994_5_704	139_5_1	154_046_437	46_06_748	1121_5_541	551_06_109	1229_06_309	1_06_1	131_2_365	35_25_1	236_046_174	491_5_630
11_046_366	994_5_670	139_5_1	154_046_426	46_06_769	1121_5_582	551_06_123	1229_06_306	1_06_1	131_2_375	35_25_1	236_046_182	491_5_678
11_046_346	994_5_663	139_5_1	154_046_422	46_06_760	1121_5_596	551_06_127	1229_06_309	1_06_1	131_2_371	35_25_1	236_046_213	491_5_698
11_046_351	994_5_703	139_5_1	154_046_417	46_06_759	1121_5_612	551_06_132	1229_06_299	1_06_1	131_2_334	35_25_1	236_046_217	491_5_693
11_046_327	994_5_714	139_5_1	154_046_419	46_06_791	1121_5_705	551_06_140	1229_06_293	1_06_1	131_2_270	35_25_1	236_046_214	491_5_721
11_046_329	994_5_748	139_5_1	154_046_420	46_06_819	1121_5_752	551_06_144	1229_06_299	1_06_1	131_2_259	35_25_1	236_046_203	491_5_714
11_046_324	994_5_773	139_5_1	154_046_399	46_06_841	1121_5_744	551_06_161	1229_06_284	1_06_1	131_2_249	35_25_1	236_046_209	491_5_623
11_046_319	994_5_735	139_5_1	154_046_387	46_06_827	1121_5_692	551_06_170	1229_06_298	1_06_1	131_2_218	35_25_1	236_046_224	491_5_562
11_046_326	994_5_738	139_5_1	154_046_382	46_06_815	1121_5_664	551_06_185	1229_06_285	1_06_1	131_2_218	35_25_1	236_046_230	491_5_562
11_046_339	994_5_779	139_5_1	154_046_390	46_06_766	1121_5_647	551_06_191	1229_06_277	1_06_1	131_2_213	35_25_1	236_046_238	491_5_546
11_046_325	994_5_762	139_5_1	154_046_374	46_06_770	1121_5_620	551_06_216	1229_06_262	1_06_1	131_2_255	35_25_1	236_046_238	491_5_513
11_046_326	994_5_785	139_5_1	154_046_359	46_06_765	1121_5_575	551_06_226	1229_06_253	1_06_1	131_2_343	35_25_1	236_046_225	491_5_532
11_046_329	994_5_720	139_5_1	154_046_326	46_06_778	1121_5_517	551_06_228	1229_06_269	1_06_1	131_2_439	35_25_1	236_046_214	491_5_601
11_046_332	994_5_665	139_5_1	154_046_283	46_06_823	1121_5_432	551_06_233	1229_06_269	1_06_1	131_2_550	35_25_1	236_046_206	491_5_683
11_046_339	994_5_629	139_5_1	154_046_237	46_06_866	1121_5_393	551_06_235	1229_06_261	1_06_1	131_2_680	35_25_1	236_046_197	491_5_775
11_046_341	994_5_572	139_5_1	154_046_180	46_06_851	1121_5_414	551_06_241	1229_06_265	1_06_1	131_2_701	35_25_1	236_046_184	491_5_955
11_046_315	994_5_552	139_5_1	154_046_149	46_06_852	1121_5_477	551_06_240	1229_06_297	1_06_1	131_2_727	35_25_1	236_046_182	491_5_1086
11_046_284	994_5_580	139_5_1	154_046_130	46_06_869	1121_5_537	551_06_251	1229_06_334	1_06_1	131_2_658	35_25_1	236_046_181	491_5_1214
11_046_270	994_5_618	139_5_1	154_046_109	46_06_902	1121_5_575	551_06_258	1229_06_346	1_06_1	131_2_570	35_25_1	236_046_187	491_5_1285
11_046_226	994_5_651	139_5_1	154_046_103	46_06_947	1121_5_637	551_06_259	1229_06_344	1_06_1	131_2_508	35_25_1	236_046_173	491_5_1294
11_046_214	994_5_648	139_5_1	154_046_100	46_06_949	1121_5_653	551_06_261	1229_06_342	1_06_1	131_2_480	35_25_1	236_046_180	491_5_1252
11_046_204	994_5_610	139_5_1	154_046_84	46_06_974	1121_5_646	551_06_260	1229_06_360	1_06_1	131_2_396	35_25_1	236_046_174	491_5_1160
11_046_193	994_5_570	139_5_1	154_046_69	46_06_981	1121_5_597	551_06_247	1229_06_376	1_06_1	131_2_375	35_25_1	236_046_182	491_5_982
11_046_182	994_5_574	139_5_1	154_046_63	46_06_970	1121_5_550	551_06_246	1229_06_404	1_06_1	131_2_364	35_25_1	236_046_180	491_5_766
11_046_190	994_5_598	139_5_1	154_046_72	46_06_956	1121_5_512	551_06_244	1229_06_392	1_06_1	131_2_364	35_25_1	236_046_199	491_5_521
11_046_201	994_5_655	139_5_1	154_046_75	46_06_959	1121_5_483	551_06_244	1229_06_413	1_06_1	131_2_364	35_25_1	236_046_195	491_5_374
11_046_206	994_5_780	139_5_1	154_046_85	46_06_962	1121_5_430	551_06_224	1229_06_415	1_06_1	131_2_386	35_25_1	236_046_203	491_5_306
11_046_207	994_5_842	139_5_1	154_046_95	46_06_995	1121_5_391	551_06_204	1229_06_425	1_06_1	131_2_388	35_25_1	236_046_198	491_5_258
11_046_214	994_5_994	139_5_1	154_046_93	46_06_989	1121_5_328	551_06_192	1229_06_434	1_06_1	131_2_378	35_25_1	236_046_202	491_5_276
11_046_219	994_5_1091	139_5_1	154_046_92	46_06_944	1121_5_355	551_06_186	1229_06_446	1_06_1	131_2_345	35_25_1	236_046_226	491_5_296
11_046_238	994_5_1075	139_5_1	154_046_88	46_06_920	1121_5_393	551_06_178	1229_06_456	1_06_1	131_2_317	35_25_1	236_046_231	491_5_314
11_046_242	994_5_1102	139_5_1	154_046_101	46_06_900	1121_5_418	551_06_174	1229_06_497	1_06_1	131_2_305	35_25_1	236_046_253	491_5_323
11_046_273	994_5_1054	139_5_1	154_046_122	46_06_879	1121_5_482	551_06_168	1229_06_530	1_06_1	131_2_286	35_25_1	236_046_265	491_5_287
11_046_289	994_5_1006	139_5_1	154_046_132	46_06_870	1121_5_474	551_06_161	1229_06_559	1_06_1	131_2_268	35_25_1	236_046_277	491_5_303
11_046_295	994_5_908	139_5_1	154_046_127	46_06_824	1121_5_439	551_06_151	1229_06_581	1_06_1	131_2_245	35_25_1	236_046_257	491_5_347
11_046_311	994_5_862	139_5_1	154_046_122	46_06_824	1121_5_385	551_06_134	1229_06_601	1_06_1	131_2_199	35_25_1	236_046_281	491_5_376
11_046_301	994_5_770	139_5_1	154_046_121	46_06_816	1121_5_304	551_06_120	1229_06_617	1_06_1	131_2_162	35_25_1	236_046_301	491_5_431
11_046_301	994_5_685	139_5_1	154_046_120	46_06_811	1121_5_303	551_06_116	1229_06_633	1_06_1	131_2_145	35_25_1	236_046_305	491_5_511
11_046_303	994_5_634	139_5_1	154_046_119	46_06_792	1121_5_315	551_06_106	1229_06_641	1_06_1	131_2_119	35_25_1	236_046_304	491_5_655
11_046_312	994_5_593	139_5_1	154_046_121	46_06_792	1121_5_317	551_06_103	1229_06_653	1_06_1	131_2_110	35_25_1	236_046_290	491_5_804
11_046_322	994_5_586	139_5_1	154_046_122	46_06_780	1121_5_333	551_06_107	1229_06_648	1_06_1	131_2_105	35_25_1	236_046_281	491_5_975
11_046_341	994_5_638	139_5_1	154_046_130	46_06_756	1121_5_357	551_06_109	1229_06_623	1_06_1	131_2_108	35_25_1	236_046_272	491_5_1205
11_046_356	994_5_679	139_5_1	154_046_133	46_06_766	1121_5_355	551_06_108	1229_06_620	1_06_1	131_2_125	35_25_1	236_046_262	491_5_1359
11_046_359	994_5_754	139_5_1	154_046_131	46_06_748	1121_5_389	551_06_115	1229_06_573	1_06_1	131_2_150	35_25_1	236_046_268	491_5_1481
11_046_363	994_5_804	139_5_1	154_046_121	46_06_754	1121_5_388	551_06_117	1229_06_560	1_06_1	131_2_176	35_25_1	236_046_250	491_5_1569
11_046_361	994_5_833	139_5_1	154_046_124	46_06_750	1121_5_395	551_06_120	1229_06_573	1_06_1	131_2_170	35_25_1	236_046_246	491_5_1506
11_046_372	994_5_871	139_5_1	154_046_121	46_06_755	1121_5_394	551_06_132	1229_06_570	1_06_1	131_2_167	35_25_1	236_046_232	491_5_1358
11_046_390	994_5_906	139_5_1	154_046_116	46_06_782	1121_5_339	551_06_140	1229_06_564	1_06_1	131_2_150	35_25_1	236_046_213	491_5_1112
11_046_382	994_5_1010	139_5_1	154_046_133	46_06_821	1121_5_295	551_06_144	1229_06_540	1_06_1	131_2_133	35_25_1	236_046_200	491_5_807
11_046_381	994_5_1031	139_5_1	154_046_142	46_06_837	1121_5_287	551_06_154	1229_06_519	1_06_1	131_2_132	35_25_1	236_046_183	491_5_554
11_046_383	994_5_978	139_5_1	154_046_151	46_06_857	1121_5_268	551_06_142	1229_06_522	1_06_1	131_2_125	35_25_1	236_046_182	491_5_474
11_046_393	994_5_923	139_5_1	154_046_158	46_06_854	1121_5_284	551_06_150	1229_06_522	1_06_1	131_2_122	35_25_1	236_046_196	491_5_452
11_046_414	994_5_886	139_5_1	154_046_157	46_06_825	1121_5_308	551_06_152	1229_06_520	1_06_1	131_2_120	35_25_1	236_046_198	491_5_502
11_046_423	994_5_900	139_5_1	154_046_157	46_06_807	1121_5_304	551_06_149	1229_06_533	1_06_1	131_2_127	35_25_1	236_046_201	491_5_571
11_046_430	994_5_916	139_5_1	154_046_157	46_06_808	1121_5_320	551_06_145	1229_06_520	1_06_1	131_2_117	35_25_1	236_046_202	491_5_661
11_046_418	994_5_926	139_5_1	154_046_166	46_06_797	1121_5_289	551_06_140	1229_06_520	1_06_1	131_2_128	35_25_1	236_046_201	491_5_750
11_046_410	994_5_914	139_5_1	154_046_161	46_06_798	1121_5_235	551_06_139	1229_06_515	1_06_1	131_2_146	35_25_1	236_046_206	491_5_842
11_046_408	994_5_893	139_5_1	154_046_154	46_06_766	1121_5_229	551_06_135	1229_06_545	1_06_1	131_2_173	35_25_1	236_046_196	491_5_934
11_046_392	994_5_931	139_5_1	154_046_152	46_06_770	1121_5_230	551_06_142	1229_06_531	1_06_1	131_2_201	35_25_1	236_046_187	491_5_1045
11_046_368	994_5_896	139_5_1	154_046_164	46_06_740	1121_5_226	551_06_143	1229_06_535	1_06_1	131_2_192	35_25_1	236_046_188	491_5_1101
11_046_325	994_5_875	139_5_1	154_046_173	46_06_746	1121_5_237	551_06_141	1229_06_560	1_06_1	131_2_187	35_25_1	236_046_175	491_5_1145
11_046_319	994_5_833	139_5_1	154_046_169	46_06_760	1121_5_226	551_06_141	1229_06_573	1_06_1	131_2_172	35_25_1	236_046_177	491_5_1156
11_046_336	994_5_749	139_5_1	154_046_153	46_06_766	1121_5_236	551_06_151	1229_06_608	1_06_1	131_2_127	35_25_1	236_046_159	491_5_1154
11_046_354	994_5_691	139_5_1	154_046_137	46_06_770	1121_5_259	551_06_161	1229_06_610	1_06_1	131_2_90	35_25_1	236_046_151	491_5_1148
11_046_349	994_5_666	139_5_1	154_046_136	46_06_770	1121_5_288	551_06_160	1229_06_592	1_06_1	131_2_65	35_25_1	236_046_146	491_5_1088
11_046_342	994_5_693	139_5_1	154_046_128	46_06_763	1121_5_286	551_06_162	1229_06_601	1_06_1	131_2_57	35_25_1	236_046_134	491_5_1037
11_046_326	994_5_695	139_5_1	154_046_123	46_06_782	1121_5_292	551_06_153	1229_06_606	1_06_1	131_2_64	35_25_1	236_046_133	491_5_920
11_046_332	994_5_738	139_5_1	154_046_125	46_06_818	1121_5_306	551_06_169	1229_06_615	1_06_1	131_2_56	35_25_1	236_046_129	491_5_838
11_046_318	994_5_723	139_5_1	154_046_132	46_06_842	1121_5_322	551_06_175	1229_06_607	1_06_1	131_2_53	35_25_1	236_046_123	491_5_827
11_046_295	994_5_683	139_5_1	154_046_137	46_06_881	1121_5_383	551_06_195	1229_06_580	1_06_1	131_2_46	35_25_1	236_046_128	491_5_777
11_046_291	994_5_694	139_5_1	154_046_146	46_06_885	1121_5_453	551_06_188	1229_06_561	1_06_1	131_2_40	35_25_1	236_046_124	491_5_766
11_046_297	994_5_733	139_5_1	154_046_142	46_06_882	1121_5_498	551_06_184	1229_06_550	1_06_1	131_2_30	35_25_1	236_046_125	491_5_743
11_046_286	994_5_807	139_5_1	154_046_169	46_06_870	1121_5_510	551_06_205	1229_06_541	1_06_1	131_2_27	35_25_1	236_046_140	491_5_763
11_046_297	994_5_895	139_5_1	154_046_158	46_06_860	1121_5_493	551_06_208	1229_06_551	1_06_1	131_2_11	35_25_1	236_046_138	491_5_799
11_046_290	994_5_988	139_5_1	154_046_163	46_06_847	1121_5_432	551_06_207	1229_06_551	1_06_1	131_2_9	35_25_1	236_046_141	491_5_793
11_046_303	994_5_1105	139_5_1	154_046_165	46_06_856	1121_5_386	551_06_200	1229_06_516	1_06_1	131_2_13	35_25_1	236_046_145	491_5_834
11_046_316	994_5_1142	139_5_1	154_046_170	46_06_871	1121_5_309	551_06_207	1229_06_514	1_06_1	131_2_14	35_25_1	236_046_151	491_5_856
11_046_306	994_5_1242	139_5_1	154_046_182	46_06_860	1121_5_318	551_06_207	1229_06_521	1_06_1	131_2_21	35_25_1	236_046_145	491_5_856
11_046_312	994_5_1295	139_5_1	154_046_179	46_06_878	1121_5_314	551_06_184	1229_06_516	1_06_1	131_2_27	35_25_1	236_046_143	491_5_864
11_046_306	994_5_1292	139_5_1	154_046_194	46_06_852	1121_5_326	551_06_174	1229_06_504	1_06_1	131_2_30	35_25_1	236_046_136	491_5_870
11_046_298	994_5_1270	139_5_1	154_046_213	46_06_828	1121_5_309	551_06_161	1229_06_520	1_06_1	131_2_29	35_25_1	236_046_147	491_5_951
11_046_303	994_5_1167	139_5_1	154_046_214	46_06_817	1121_5_243	551_06_170	1229_06_528	1_06_1	131_2_22	35_25_1	236_046_146	491_5_1049
11_046_283	994_5_1194	139_5_1	154_046_213	46_06_812	1121_5_225	551_06_163	1229_06_524	1_06_1	131_2_11	35_25_1	236_046_134	491_5_1144
11_046_284	994_5_1175	139_5_1	154_046_213	46_06_807	1121_5_220	551_06_153	1229_06_526	1_06_1	131_2_7	35_25_1	236_046_125	491_5_1178
11_046_298	994_5_1211	139_5_1	154_046_199	46_06_798	1121_5_193	551_06_154	1229_06_541	1_06_1	131_2_5	35_25_1	236_046_118	491_5_1185
11_046_305	994_5_1208	139_5_1	154_046_185	46_06_808	1121_5_169	551_06_157	1229_06_563	1_06_1	131_2_4	35_25_1	236_046_122	491_5_1094
11_046_326	994_5_1097	139_5_1	154_046_188	46_06_786	1121_5_157	551_06_152	1229_06_573	1_06_1	131_2_3	35_25_1	236_046_119	491_5_977
11_046_320	994_5_997	139_5_1	154_046_197	46_06_754	1121_5_176	551_06_140	1229_06_573	1_06_1	131_2_2	35_25_1	236_046_123	491_5_917
11_046_318	994_5_899	139_5_1	154_046_199	46_06_751	1121_5_192	551_06_149	1229_06_583	1_06_1	35_25_1	236_046_117	491_5_769
11_046_296	994_5_813	139_5_1	154_046_209	46_06_770	1121_5_199	551_06_155	1229_06_596	1_06_1	35_25_1	236_046_115	491_5_659
11_046_309	994_5_776	139_5_1	154_046_186	46_06_773	1121_5_226	551_06_171	1229_06_600	1_06_1	35_25_1	236_046_99	491_5_626
11_046_296	994_5_752	139_5_1	154_046_193	46_06_778	1121_5_283	551_06_166	1229_06_616	1_06_1	35_25_1	236_046_99	491_5_658
11_046_305	994_5_766	139_5_1	154_046_175	46_06_811	1121_5_329	551_06_155	1229_06_599	1_06_1	35_25_1	236_046_102	491_5_786
11_046_296	994_5_846	139_5_1	154_046_158	46_06_802	1121_5_397	551_06_148	1229_06_592	1_06_1	35_25_1	236_046_101	491_5_943
11_046_282	994_5_921	139_5_1	154_046_146	46_06_839	1121_5_417	551_06_159	1229_06_587	1_06_1	35_25_1	236_046_98	491_5_1138
11_046_273	994_5_989	139_5_1	154_046_136	46_06_844	1121_5_456	551_06_156	1229_06_554	1_06_1	35_25_1	236_046_104	491_5_1311
11_046_273	994_5_1124	139_5_1	154_046_121	46_06_863	1121_5_442	551_06_147	1229_06_534	1_06_1	35_25_1	236_046_106	491_5_1476
11_046_302	994_5_1216	139_5_1	154_046_110	46_06_878	1121_5_395	551_06_136	1229_06_529	1_06_1	35_25_1	236_046_99	491_5_1545
11_046_316	994_5_1254	139_5_1	154_046_115	46_06_935	1121_5_339	551_06_123	1229_06_528	1_06_1	35_25_1	236_046_91	491_5_1450
11_046_332	994_5_1274	139_5_1	154_046_114	46_06_965	1121_5_288	551_06_101	1229_06_495	1_06_1	35_25_1	236_046_95	491_5_1369
11_046_361	994_5_1197	139_5_1	154_046_104	46_06_984	1121_5_211	551_06_87	1229_06_493	1_06_1	35_25_1	236_046_108	491_5_1223
11_046_382	994_5_1143	139_5_1	154_046_98	46_06_995	1121_5_169	551_06_78	1229_06_497	1_06_1	35_25_1	236_046_100	491_5_1111
11_046_401	994_5_1026	139_5_1	154_046_86	46_06_966	1121_5_143	551_06_69	1229_06_514	1_06_1	35_25_1	236_046_101	491_5_1034
11_046_422	994_5_914	139_5_1	154_046_82	46_06_971	1121_5_119	551_06_62	1229_06_523	1_06_1	35_25_1	236_046_89	491_5_945
11_046_415	994_5_805	139_5_1	154_046_77	46_06_1005	1121_5_115	551_06_46	1229_06_521	1_06_1	35_25_1	236_046_85	491_5_920
11_046_405	994_5_737	139_5_1	154_046_81	46_06_987	1121_5_113	551_06_48	1229_06_546	1_06_1	35_25_1	236_046_93	491_5_890
11_046_417	994_5_680	139_5_1	154_046_87	46_06_987	1121_5_117	551_06_50	1229_06_553	1_06_1	35_25_1	236_046_88	491_5_875
11_046_417	994_5_637	139_5_1	154_046_91	46_06_977	1121_5_138	551_06_61	1229_06_579	1_06_1	35_25_1	236_046_91	491_5_855
11_046_407	994_5_662	139_5_1	154_046_91	46_06_995	1121_5_144	551_06_67	1229_06_596	1_06_1	35_25_1	236_046_84	491_5_919
11_046_401	994_5_739	139_5_1	154_046_108	46_06_975	1121_5_169	551_06_77	1229_06_624	1_06_1	35_25_1	236_046_88	491_5_911
11_046_389	994_5_824	139_5_1	154_046_112	46_06_961	1121_5_185	551_06_83	1229_06_624	1_06_1	35_25_1	236_046_89	491_5_944
11_046_381	994_5_920	139_5_1	154_046_117	46_06_960	1121_5_194	551_06_80	1229_06_668	1_06_1	35_25_1	236_046_87	491_5_937
11_046_376	994_5_976	139_5_1	154_046_128	46_06_958	1121_5_208	551_06_77	1229_06_675	1_06_1	35_25_1	236_046_81	491_5_897
11_046_376	994_5_1029	139_5_1	154_046_140	46_06_958	1121_5_203	551_06_69	1229_06_662	1_06_1	35_25_1	236_046_82	491_5_879
11_046_389	994_5_1051	139_5_1	154_046_137	46_06_958	1121_5_205	551_06_64	1229_06_657	1_06_1	35_25_1	236_046_78	491_5_864
11_046_388	994_5_1068	139_5_1	154_046_132	46_06_941	1121_5_223	551_06_67	1229_06_643	1_06_1	35_25_1	236_046_73	491_5_818
11_046_389	994_5_1049	139_5_1	154_046_136	46_06_941	1121_5_223	551_06_67	1229_06_656	1_06_1	35_25_1	236_046_73	491_5_828
11_046_397	994_5_1127	139_5_1	154_046_135	46_06_961	1121_5_224	551_06_58	1229_06_645	1_06_1	35_25_1	236_046_71	491_5_871
11_046_390	994_5_1183	139_5_1	154_046_136	46_06_953	1121_5_224	551_06_53	1229_06_657	1_06_1	35_25_1	236_046_79	491_5_852
11_046_380	994_5_1219	139_5_1	154_046_122	46_06_962	1121_5_193	551_06_53	1229_06_670	1_06_1	35_25_1	236_046_71	491_5_848
11_046_365	994_5_1265	139_5_1	154_046_116	46_06_964	1121_5_202	551_06_44	1229_06_649	1_06_1	35_25_1	236_046_86	491_5_839
11_046_354	994_5_1326	139_5_1	154_046_107	46_06_970	1121_5_201	551_06_40	1229_06_623	1_06_1	35_25_1	236_046_103	491_5_783
11_046_353	994_5_1319	139_5_1	154_046_99	46_06_1024	1121_5_184	551_06_34	1229_06_634	1_06_1	35_25_1	236_046_116	491_5_784
11_046_349	994_5_1339	139_5_1	154_046_98	46_06_1033	1121_5_187	551_06_26	1229_06_619	1_06_1	35_25_1	236_046_141	491_5_792
11_046_353	994_5_1278	139_5_1	154_046_89	46_06_1075	1121_5_164	551_06_24	1229_06_626	1_06_1	35_25_1	236_046_140	491_5_805
11_046_356	994_5_1156	139_5_1	154_046_87	46_06_1046	1121_5_156	551_06_23	1229_06_613	1_06_1	35_25_1	236_046_149	491_5_817
11_046_352	994_5_1050	139_5_1	154_046_85	46_06_1040	1121_5_148	551_06_24	1229_06_615	1_06_1	35_25_1	236_046_151	491_5_855
11_046_349	994_5_903	139_5_1	154_046_93	46_06_1048	1121_5_146	551_06_19	1229_06_572	1_06_1	35_25_1	236_046_149	491_5_990
11_046_365	994_5_940	139_5_1	154_046_104	46_06_1024	1121_5_148	551_06_18	1229_06_539	1_06_1	35_25_1	236_046_152	491_5_1075
11_046_376	994_5_972	139_5_1	154_046_110	46_06_999	1121_5_165	551_06_17	1229_06_530	1_06_1	35_25_1	236_046_152	491_5_1149
11_046_403	994_5_1087	139_5_1	154_046_130	46_06_978	1121_5_190	551_06_13	1229_06_528	1_06_1	35_25_1	236_046_144	491_5_1152
11_046_406	994_5_1146	139_5_1	154_046_134	46_06_965	1121_5_216	551_06_14	1229_06_515	1_06_1	35_25_1	236_046_148	491_5_1148
11_046_418	994_5_1206	139_5_1	154_046_132	46_06_921	1121_5_224	551_06_17	1229_06_528	1_06_1	35_25_1	236_046_142	491_5_1134
11_046_426	994_5_1134	139_5_1	154_046_153	46_06_892	1121_5_229	551_06_17	1229_06_538	1_06_1	35_25_1	236_046_147	491_5_1052
11_046_439	994_5_1104	139_5_1	154_046_150	46_06_902	1121_5_217	551_06_15	1229_06_527	1_06_1	35_25_1	236_046_146	491_5_1012
11_046_454	994_5_1044	139_5_1	154_046_162	46_06_887	1121_5_158	551_06_9	1229_06_546	1_06_1	35_25_1	236_046_154	491_5_943
11_046_449	994_5_978	139_5_1	154_046_162	46_06_889	1121_5_149	551_06_7	1229_06_569	1_06_1	35_25_1	236_046_154	491_5_826
11_046_437	994_5_999	139_5_1	154_046_165	46_06_841	1121_5_153	551_06_5	1229_06_565	1_06_1	35_25_1	236_046_166	491_5_769
11_046_447	994_5_987	139_5_1	154_046_156	46_06_831	1121_5_150	551_06_7	1229_06_575	1_06_1	35_25_1	236_046_174	491_5_787
11_046_462	994_5_950	139_5_1	154_046_154	46_06_818	1121_5_191	551_06_6	1229_06_574	1_06_1	35_25_1	236_046_197	491_5_835
11_046_476	994_5_928	139_5_1	154_046_147	46_06_808	1121_5_241	551_06_7	1229_06_557	1_06_1	35_25_1	236_046_204	491_5_901
11_046_502	994_5_885	139_5_1	154_046_146	46_06_822	1121_5_268	551_06_8	1229_06_555	1_06_1	35_25_1	236_046_209	491_5_923
11_046_491	994_5_900	139_5_1	154_046_142	46_06_824	1121_5_317	551_06_10	1229_06_553	1_06_1	35_25_1	236_046_214	491_5_938
11_046_477	994_5_822	139_5_1	154_046_145	46_06_845	1121_5_340	551_06_9	1229_06_574	1_06_1	35_25_1	236_046_204	491_5_952
11_046_458	994_5_799	139_5_1	154_046_141	46_06_906	1121_5_382	551_06_9	1229_06_556	1_06_1	35_25_1	236_046_187	491_5_935
11_046_439	994_5_765	139_5_1	154_046_159	46_06_902	1121_5_433	551_06_11	1229_06_545	1_06_1	35_25_1	236_046_179	491_5_982
11_046_407	994_5_759	139_5_1	154_046_161	46_06_911	1121_5_451	551_06_11	1229_06_559	1_06_1	35_25_1	236_046_163	491_5_1048
11_046_416	994_5_799	139_5_1	154_046_154	46_06_912	1121_5_455	551_06_13	1229_06_550	1_06_1	35_25_1	236_046_156	491_5_1150
11_046_396	994_5_856	139_5_1	154_046_147	46_06_898	1121_5_424	551_06_22	1229_06_557	1_06_1	35_25_1	236_046_157	491_5_1191
11_046_375	994_5_942	139_5_1	154_046_149	46_06_904	1121_5_366	551_06_23	1229_06_573	1_06_1	35_25_1	236_046_149	491_5_1242
11_046_367	994_5_1000	139_5_1	154_046_171	46_06_865	1121_5_338	551_06_28	1229_06_564	1_06_1	35_25_1	236_046_144	491_5_1262
11_046_369	994_5_1116	139_5_1	154_046_180	46_06_856	1121_5_326	551_06_27	1229_06_553	1_06_1	35_25_1	236_046_131	491_5_1280
11_046_377	994_5_1088	139_5_1	154_046_185	46_06_867	1121_5_329	551_06_33	1229_06_552	1_06_1	35_25_1	236_046_123	491_5_1294
11_046_395	994_5_1003	139_5_1	154_046_175	46_06_899	1121_5_331	551_06_35	1229_06_546	1_06_1	35_25_1	236_046_139	491_5_1229
11_046_392	994_5_948	139_5_1	154_046_195	46_06_875	1121_5_303	551_06_37	1229_06_551	1_06_1	35_25_1	236_046_149	491_5_1168
11_046_397	994_5_902	139_5_1	154_046_205	46_06_852	1121_5_286	551_06_35	1229_06_533	1_06_1	35_25_1	236_046_132	491_5_1184
11_046_417	994_5_830	139_5_1	154_046_212	46_06_811	1121_5_284	551_06_32	1229_06_510	1_06_1	35_25_1	236_046_119	491_5_1142
11_046_430	994_5_807	139_5_1	154_046_208	46_06_793	1121_5_284	551_06_34	1229_06_535	1_06_1	35_25_1	236_046_122	491_5_1028
11_046_432	994_5_841	139_5_1	154_046_208	46_06_797	1121_5_288	551_06_30	1229_06_560	1_06_1	35_25_1	236_046_110	491_5_909
11_046_412	994_5_900	139_5_1	154_046_236	46_06_797	1121_5_289	551_06_28	1229_06_578	1_06_1	35_25_1	236_046_99	491_5_797
11_046_405	994_5_882	139_5_1	154_046_238	46_06_814	1121_5_250	551_06_29	1229_06_573	1_06_1	35_25_1	236_046_99	491_5_757
11_046_388	994_5_903	139_5_1	154_046_247	46_06_822	1121_5_328	551_06_34	1229_06_547	1_06_1	35_25_1	236_046_93	491_5_837
11_046_400	994_5_866	139_5_1	154_046_255	46_06_841	1121_5_403	551_06_32	1229_06_532	1_06_1	35_25_1	236_046_105	491_5_936
11_046_407	994_5_861	139_5_1	154_046_278	46_06_872	1121_5_438	551_06_28	1229_06_498	1_06_1	35_25_1	236_046_112	491_5_1044
11_046_422	994_5_867	139_5_1	154_046_289	46_06_859	1121_5_463	551_06_31	1229_06_458	1_06_1	35_25_1	236_046_111	491_5_1181
11_046_420	994_5_830	139_5_1	154_046_297	46_06_879	1121_5_506	551_06_32	1229_06_432	1_06_1	35_25_1	236_046_103	491_5_1269
11_046_420	994_5_843	139_5_1	154_046_301	46_06_891	1121_5_453	551_06_33	1229_06_393	1_06_1	35_25_1	236_046_95	491_5_1265
11_046_420	994_5_865	139_5_1	154_046_311	46_06_883	1121_5_399	551_06_31	1229_06_367	1_06_1	35_25_1	236_046_104	491_5_1341
11_046_426	994_5_924	139_5_1	154_046_303	46_06_902	1121_5_335	551_06_28	1229_06_346	1_06_1	35_25_1	236_046_88	491_5_1365
11_046_430	994_5_1025	139_5_1	154_046_293	46_06_890	1121_5_263	551_06_21	1229_06_338	1_06_1	35_25_1	236_046_86	491_5_1345
11_046_457	994_5_1067	139_5_1	154_046_310	46_06_907	1121_5_258	551_06_18	1229_06_336	1_06_1	35_25_1	236_046_84	491_5_1239
11_046_445	994_5_1057	139_5_1	154_046_321	46_06_915	1121_5_220	551_06_15	1229_06_338	1_06_1	35_25_1	236_046_78	491_5_1098
11_046_448	994_5_1025	139_5_1	154_046_340	46_06_929	1121_5_201	551_06_11	1229_06_352	1_06_1	35_25_1	236_046_76	491_5_1020
11_046_458	994_5_909	139_5_1	154_046_322	46_06_923	1121_5_216	551_06_10	1229_06_363	1_06_1	35_25_1	236_046_78	491_5_942
11_046_462	994_5_849	139_5_1	154_046_306	46_06_927	1121_5_223	551_06_10	1229_06_385	1_06_1	35_25_1	236_046_88	491_5_856
11_046_466	994_5_748	139_5_1	154_046_320	46_06_951	1121_5_236	551_06_9	1229_06_383	1_06_1	35_25_1	236_046_88	491_5_811
11_046_481	994_5_718	139_5_1	154_046_332	46_06_978	1121_5_241	551_06_10	1229_06_399	1_06_1	35_25_1	236_046_86	491_5_785
11_046_484	994_5_699	139_5_1	154_046_352	46_06_990	1121_5_272	551_06_13	1229_06_406	1_06_1	35_25_1	236_046_97	491_5_774
11_046_506	994_5_679	139_5_1	154_046_328	46_06_970	1121_5_250	551_06_12	1229_06_427	1_06_1	35_25_1	236_046_95	491_5_653
11_046_510	994_5_693	139_5_1	154_046_334	46_06_973	1121_5_217	551_06_10	1229_06_438	1_06_1	35_25_1	236_046_89	491_5_601
11_046_519	994_5_679	139_5_1	154_046_317	46_06_989	1121_5_235	551_06_7	1229_06_455	1_06_1	35_25_1	236_046_85	491_5_592
11_046_524	994_5_651	139_5_1	154_046_304	46_06_1015	1121_5_252	551_06_8	1229_06_438	1_06_1	35_25_1	236_046_74	491_5_625
11_046_525	994_5_606	139_5_1	154_046_305	46_06_1017	1121_5_244	551_06_10	1229_06_437	1_06_1	35_25_1	236_046_66	491_5_744
11_046_530	994_5_580	139_5_1	154_046_282	46_06_1030	1121_5_257	551_06_14	1229_06_425	1_06_1	35_25_1	236_046_72	491_5_877
11_046_546	994_5_579	139_5_1	154_046_279	46_06_1027	1121_5_236	551_06_17	1229_06_425	1_06_1	35_25_1	236_046_68	491_5_1007
11_046_541	994_5_654	139_5_1	154_046_266	46_06_1032	1121_5_211	551_06_20	1229_06_443	1_06_1	35_25_1	236_046_80	491_5_1154
11_046_561	994_5_749	139_5_1	154_046_263	46_06_1037	1121_5_204	551_06_29	1229_06_440	1_06_1	35_25_1	236_046_77	491_5_1219
11_046_571	994_5_870	139_5_1	154_046_252	46_06_1012	1121_5_197	551_06_36	1229_06_423	1_06_1	35_25_1	236_046_74	491_5_1232
11_046_545	994_5_994	139_5_1	154_046_244	46_06_975	1121_5_188	551_06_40	1229_06_407	1_06_1	35_25_1	236_046_75	491_5_1328
11_046_533	994_5_1109	139_5_1	154_046_242	46_06_979	1121_5_224	551_06_44	1229_06_396	1_06_1	35_25_1	236_046_76	491_5_1317
11_046_520	994_5_1250	139_5_1	154_046_222	46_06_970	1121_5_275	551_06_43	1229_06_394	1_06_1	35_25_1	236_046_75	491_5_1242
11_046_487	994_5_1341	139_5_1	154_046_206	46_06_967	1121_5_323	551_06_45	1229_06_369	1_06_1	35_25_1	236_046_74	491_5_1344
11_046_467	994_5_1240	139_5_1	154_046_189	46_06_966	1121_5_374	551_06_40	1229_06_377	1_06_1	35_25_1	236_046_80	491_5_1361
11_046_457	994_5_1142	139_5_1	154_046_174	46_06_973	1121_5_396	551_06_44	1229_06_379	1_06_1	35_25_1	236_046_75	491_5_1374
11_046_465	994_5_1037	139_5_1	154_046_171	46_06_969	1121_5_376	551_06_46	1229_06_402	1_06_1	35_25_1	236_046_69	491_5_1482
11_046_455	994_5_890	139_5_1	154_046_184	46_06_969	1121_5_327	551_06_53	1229_06_394	1_06_1	35_25_1	236_046_68	491_5_1571
11_046_459	994_5_846	139_5_1	154_046_163	46_06_966	1121_5_307	551_06_54	1229_06_400	1_06_1	35_25_1	236_046_59	491_5_1497
11_046_465	994_5_828	139_5_1	154_046_161	46_06_977	1121_5_287	551_06_58	1229_06_403	1_06_1	35_25_1	236_046_47	491_5_1386
11_046_449	994_5_870	139_5_1	154_046_151	46_06_976	1121_5_301	551_06_66	1229_06_401	1_06_1	35_25_1	236_046_46	491_5_1269
11_046_456	994_5_872	139_5_1	154_046_157	46_06_969	1121_5_293	551_06_65	1229_06_390	1_06_1	35_25_1	236_046_38	491_5_1122
11_046_430	994_5_823	139_5_1	154_046_165	46_06_993	1121_5_320	551_06_75	1229_06_402	1_06_1	35_25_1	236_046_31	491_5_1059
11_046_415	994_5_760	139_5_1	154_046_174	46_06_994	1121_5_367	551_06_86	1229_06_422	1_06_1	35_25_1	236_046_34	491_5_1079
11_046_413	994_5_679	139_5_1	154_046_182	46_06_1006	1121_5_355	551_06_87	1229_06_420	1_06_1	35_25_1	236_046_32	491_5_1123
11_046_413	994_5_630	139_5_1	154_046_178	46_06_1042	1121_5_359	551_06_78	1229_06_424	1_06_1	35_25_1	236_046_30	491_5_1140
11_046_403	994_5_612	139_5_1	154_046_177	46_06_1052	1121_5_361	551_06_77	1229_06_450	1_06_1	35_25_1	236_046_31	491_5_1159
11_046_400	994_5_568	139_5_1	154_046_190	46_06_1067	1121_5_324	551_06_75	1229_06_468	1_06_1	35_25_1	236_046_26	491_5_1119
11_046_390	994_5_527	139_5_1	154_046_174	46_06_1023	1121_5_347	551_06_67	1229_06_467	1_06_1	35_25_1	236_046_26	491_5_1127
11_046_390	994_5_510	139_5_1	154_046_170	46_06_1029	1121_5_364	551_06_62	1229_06_467	1_06_1	35_25_1	236_046_32	491_5_1166
11_046_404	994_5_480	139_5_1	154_046_189	46_06_1026	1121_5_392	551_06_60	1229_06_457	1_06_1	35_25_1	236_046_32	491_5_1215
11_046_402	994_5_465	139_5_1	154_046_191	46_06_1035	1121_5_486	551_06_54	1229_06_450	1_06_1	35_25_1	236_046_26	491_5_1289
11_046_386	994_5_454	139_5_1	154_046_195	46_06_1067	1121_5_540	551_06_54	1229_06_469	1_06_1	35_25_1	236_046_26	491_5_1349
11_046_378	994_5_472	139_5_1	154_046_173	46_06_1055	1121_5_584	551_06_49	1229_06_453	1_06_1	35_25_1	236_046_33	491_5_1346
11_046_383	994_5_528	139_5_1	154_046_177	46_06_1044	1121_5_581	551_06_35	1229_06_449	1_06_1	35_25_1	236_046_38	491_5_1293
11_046_392	994_5_566	139_5_1	154_046_179	46_06_1032	1121_5_526	551_06_25	1229_06_432	1_06_1	35_25_1	236_046_47	491_5_1285
11_046_397	994_5_563	139_5_1	154_046_190	46_06_1045	1121_5_493	551_06_22	1229_06_439	1_06_1	35_25_1	236_046_43	491_5_1228
11_046_390	994_5_599	139_5_1	154_046_192	46_06_1044	1121_5_460	551_06_19	1229_06_429	1_06_1	35_25_1	236_046_47	491_5_1201
11_046_382	994_5_649	139_5_1	154_046_177	46_06_1037	1121_5_431	551_06_17	1229_06_470	1_06_1	35_25_1	236_046_51	491_5_1193
11_046_354	994_5_649	139_5_1	154_046_166	46_06_1045	1121_5_405	551_06_17	1229_06_474	1_06_1	35_25_1	236_046_57	491_5_1183
11_046_374	994_5_640	139_5_1	154_046_150	46_06_1072	1121_5_423	551_06_11	1229_06_481	1_06_1	35_25_1	236_046_56	491_5_1151
11_046_375	994_5_626	139_5_1	154_046_135	46_06_1089	1121_5_452	551_06_7	1229_06_463	1_06_1	35_25_1	236_046_67	491_5_1233
11_046_379	994_5_617	139_5_1	154_046_140	46_06_1096	1121_5_507	551_06_5	1229_06_463	1_06_1	35_25_1	236_046_73	491_5_1313
11_046_373	994_5_602	139_5_1	154_046_139	46_06_1113	1121_5_535	551_06_4	1229_06_480	1_06_1	35_25_1	236_046_77	491_5_1399
11_046_346	994_5_585	139_5_1	154_046_151	46_06_1134	1121_5_582	551_06_4	1229_06_491	1_06_1	35_25_1	236_046_87	491_5_1481
11_046_331	994_5_576	139_5_1	154_046_145	46_06_1169	1121_5_600	551_06_4	1229_06_509	1_06_1	35_25_1	236_046_76	491_5_1464
11_046_328	994_5_549	139_5_1	154_046_137	46_06_1216	1121_5_594	551_06_2	1229_06_506	1_06_1	35_25_1	236_046_78	491_5_1394
11_046_320	994_5_499	139_5_1	154_046_128	46_06_1250	1121_5_529	551_06_2	1229_06_510	1_06_1	35_25_1	236_046_71	491_5_1322
11_046_307	994_5_469	139_5_1	154_046_112	46_06_1270	1121_5_496	1229_06_493	1_06_1	35_25_1	236_046_72	491_5_1250
11_046_301	994_5_463	139_5_1	154_046_114	46_06_1268	1121_5_396	1229_06_501	1_06_1	35_25_1	236_046_75	491_5_1149
11_046_326	994_5_459	139_5_1	154_046_125	46_06_1259	1121_5_332	1229_06_493	1_06_1	35_25_1	236_046_72	491_5_1144
11_046_310	994_5_466	139_5_1	154_046_131	46_06_1224	1121_5_272	1229_06_492	1_06_1	35_25_1	236_046_67	491_5_1181
11_046_290	994_5_485	139_5_1	154_046_142	46_06_1245	1121_5_248	1229_06_490	1_06_1	35_25_1	236_046_71	491_5_1164
11_046_300	994_5_481	139_5_1	154_046_154	46_06_1246	1121_5_259	1229_06_478	1_06_1	35_25_1	236_046_77	491_5_1152
11_046_311	994_5_456	139_5_1	154_046_161	46_06_1259	1121_5_282	1229_06_466	1_06_1	35_25_1	236_046_89	491_5_1189
11_046_308	994_5_402	139_5_1	154_046_179	46_06_1265	1121_5_306	1229_06_458	1_06_1	35_25_1	236_046_100	491_5_1208
11_046_327	994_5_337	139_5_1	154_046_183	46_06_1277	1121_5_342	1229_06_464	1_06_1	35_25_1	236_046_95	491_5_1231
11_046_301	994_5_250	139_5_1	154_046_181	46_06_1268	1121_5_396	1229_06_466	1_06_1	35_25_1	236_046_107	491_5_1248
11_046_293	994_5_230	139_5_1	154_046_186	46_06_1294	1121_5_456	1229_06_456	1_06_1	35_25_1	236_046_110	491_5_1226
11_046_292	994_5_242	139_5_1	154_046_180	46_06_1277	1121_5_505	1229_06_438	1_06_1	35_25_1	236_046_119	491_5_1274
11_046_274	994_5_255	139_5_1	154_046_170	46_06_1248	1121_5_567	1229_06_443	1_06_1	35_25_1	236_046_103	491_5_1314
11_046_292	994_5_303	139_5_1	154_046_166	46_06_1233	1121_5_603	1229_06_426	1_06_1	35_25_1	236_046_99	491_5_1383
11_046_280	994_5_326	139_5_1	154_046_182	46_06_1248	1121_5_650	1229_06_396	1_06_1	35_25_1	236_046_92	491_5_1494
11_046_258	994_5_345	139_5_1	154_046_174	46_06_1294	1121_5_725	1229_06_391	1_06_1	35_25_1	236_046_92	491_5_1543
11_046_265	994_5_337	139_5_1	154_046_172	46_06_1303	1121_5_734	1229_06_370	1_06_1	35_25_1	236_046_88	491_5_1596
11_046_241	994_5_293	139_5_1	154_046_169	46_06_1317	1121_5_721	1229_06_374	1_06_1	35_25_1	236_046_95	491_5_1615
11_046_243	994_5_264	139_5_1	154_046_168	46_06_1318	1121_5_723	1229_06_349	1_06_1	35_25_1	236_046_102	491_5_1588
11_046_227	994_5_223	139_5_1	154_046_176	46_06_1307	1121_5_688	1229_06_339	1_06_1	35_25_1	236_046_115	491_5_1535
11_046_234	994_5_218	139_5_1	154_046_180	46_06_1293	1121_5_630	1229_06_347	1_06_1	35_25_1	236_046_122	491_5_1425
11_046_259	994_5_197	139_5_1	154_046_176	46_06_1306	1121_5_582	1229_06_334	1_06_1	35_25_1	236_046_131	491_5_1313
11_046_251	994_5_212	139_5_1	154_046_187	46_06_1296	1121_5_568	1229_06_343	1_06_1	35_25_1	236_046_137	491_5_1199
11_046_249	994_5_216	139_5_1	154_046_194	46_06_1300	1121_5_546	1229_06_363	1_06_1	35_25_1	236_046_133	491_5_1045
11_046_242	994_5_246	139_5_1	154_046_203	46_06_1314	1121_5_533	1229_06_356	1_06_1	35_25_1	236_046_132	491_5_948
11_046_242	994_5_277	139_5_1	154_046_208	46_06_1316	1121_5_540	1229_06_371	1_06_1	35_25_1	236_046_134	491_5_936
11_046_237	994_5_301	139_5_1	154_046_220	46_06_1321	1121_5_547	1229_06_372	1_06_1	35_25_1	236_046_142	491_5_914
11_046_238	994_5_376	139_5_1	154_046_218	46_06_1333	1121_5_585	1229_06_360	1_06_1	35_25_1	236_046_153	491_5_969
11_046_242	994_5_414	139_5_1	154_046_219	46_06_1341	1121_5_606	1229_06_352	1_06_1	35_25_1	236_046_161	491_5_1056
11_046_250	994_5_468	139_5_1	154_046_213	46_06_1354	1121_5_624	1229_06_364	1_06_1	35_25_1	236_046_155	491_5_1084
11_046_243	994_5_469	139_5_1	154_046_195	46_06_1341	1121_5_579	1229_06_383	1_06_1	35_25_1	236_046_137	491_5_1167
11_046_244	994_5_403	139_5_1	154_046_196	46_06_1315	1121_5_577	1229_06_414	1_06_1	35_25_1	236_046_114	491_5_1223
11_046_254	994_5_389	139_5_1	154_046_191	46_06_1288	1121_5_576	1229_06_438	1_06_1	35_25_1	236_046_94	491_5_1170
11_046_255	994_5_320	139_5_1	154_046_189	46_06_1278	1121_5_572	1229_06_459	1_06_1	35_25_1	236_046_93	491_5_1128
11_046_251	994_5_301	139_5_1	154_046_179	46_06_1275	1121_5_606	1229_06_467	1_06_1	35_25_1	236_046_92	491_5_1060
11_046_253	994_5_255	139_5_1	154_046_172	46_06_1294	1121_5_607	1229_06_482	1_06_1	35_25_1	236_046_93	491_5_969
11_046_263	994_5_217	139_5_1	154_046_159	46_06_1332	1121_5_610	1229_06_459	1_06_1	35_25_1	236_046_97	491_5_870
11_046_278	994_5_191	139_5_1	154_046_166	46_06_1319	1121_5_630	1229_06_453	1_06_1	35_25_1	236_046_93	491_5_893
11_046_294	994_5_171	139_5_1	154_046_174	46_06_1296	1121_5_627	1229_06_455	1_06_1	35_25_1	236_046_88	491_5_900
11_046_292	994_5_133	139_5_1	154_046_161	46_06_1304	1121_5_674	1229_06_458	1_06_1	35_25_1	236_046_63	491_5_970
11_046_297	994_5_102	139_5_1	154_046_161	46_06_1290	1121_5_684	1229_06_483	1_06_1	35_25_1	236_046_45	491_5_1101
11_046_290	994_5_95	139_5_1	154_046_151	46_06_1312	1121_5_770	1229_06_483	1_06_1	35_25_1	236_046_33	491_5_1266
11_046_290	994_5_103	139_5_1	154_046_153	46_06_1282	1121_5_883	1229_06_474	1_06_1	35_25_1	236_046_23	491_5_1403
11_046_286	994_5_111	139_5_1	154_046_158	46_06_1290	1121_5_903	1229_06_475	1_06_1	35_25_1	236_046_24	491_5_1536
11_046_264	994_5_132	139_5_1	154_046_161	46_06_1240	1121_5_998	1229_06_455	1_06_1	35_25_1	236_046_18	491_5_1698
11_046_244	994_5_183	139_5_1	154_046_171	46_06_1204	1121_5_1047	1229_06_446	1_06_1	35_25_1	236_046_20	491_5_1806
11_046_238	994_5_216	139_5_1	154_046_165	46_06_1179	1121_5_1087	1229_06_416	1_06_1	35_25_1	236_046_24	491_5_1931
11_046_225	994_5_292	139_5_1	154_046_183	46_06_1188	1121_5_1123	1229_06_398	1_06_1	35_25_1	236_046_26	491_5_1920
11_046_198	994_5_332	139_5_1	154_046_198	46_06_1193	1121_5_1092	1229_06_406	1_06_1	35_25_1	236_046_34	491_5_1785
11_046_186	994_5_399	139_5_1	154_046_229	46_06_1205	1121_5_991	1229_06_397	1_06_1	35_25_1	236_046_45	491_5_1681
11_046_178	994_5_423	139_5_1	154_046_234	46_06_1193	1121_5_900	1229_06_385	1_06_1	35_25_1	236_046_59	491_5_1578
11_046_165	994_5_446	139_5_1	154_046_236	46_06_1214	1121_5_749	1229_06_393	1_06_1	35_25_1	236_046_58	491_5_1452
11_046_155	994_5_465	139_5_1	154_046_247	46_06_1262	1121_5_620	1229_06_384	1_06_1	35_25_1	236_046_69	491_5_1353
11_046_146	994_5_476	139_5_1	154_046_260	46_06_1228	1121_5_522	1229_06_383	1_06_1	35_25_1	236_046_80	491_5_1319
11_046_136	994_5_509	139_5_1	154_046_254	46_06_1225	1121_5_422	1229_06_410	1_06_1	35_25_1	236_046_89	491_5_1324
11_046_122	994_5_511	139_5_1	154_046_244	46_06_1223	1121_5_380	1229_06_426	1_06_1	35_25_1	236_046_101	491_5_1293
11_046_126	994_5_504	139_5_1	154_046_229	46_06_1197	1121_5_371	1229_06_441	1_06_1	35_25_1	236_046_104	491_5_1280
11_046_136	994_5_463	139_5_1	154_046_213	46_06_1209	1121_5_362	1229_06_462	1_06_1	35_25_1	236_046_105	491_5_1279
11_046_148	994_5_396	139_5_1	154_046_215	46_06_1235	1121_5_386	1229_06_488	1_06_1	35_25_1	236_046_96	491_5_1232
11_046_144	994_5_318	139_5_1	154_046_214	46_06_1244	1121_5_374	1229_06_503	1_06_1	35_25_1	236_046_91	491_5_1274
11_046_181	994_5_187	139_5_1	154_046_206	46_06_1239	1121_5_357	1229_06_487	1_06_1	35_25_1	236_046_93	491_5_1336
11_046_188	994_5_123	139_5_1	154_046_217	46_06_1215	1121_5_335	1229_06_493	1_06_1	35_25_1	236_046_91	491_5_1379
11_046_178	994_5_57	139_5_1	154_046_217	46_06_1214	1121_5_345	1229_06_522	1_06_1	35_25_1	236_046_96	491_5_1572
11_046_180	994_5_30	139_5_1	154_046_222	46_06_1185	1121_5_416	1229_06_516	1_06_1	35_25_1	236_046_96	491_5_1779
11_046_176	994_5_25	139_5_1	154_046_230	46_06_1182	1121_5_445	1229_06_523	1_06_1	35_25_1	236_046_91	491_5_1921
11_046_175	994_5_22	139_5_1	154_046_205	46_06_1195	1121_5_497	1229_06_528	1_06_1	35_25_1	236_046_85	491_5_2058
11_046_170	994_5_28	139_5_1	154_046_170	46_06_1180	1121_5_528	1229_06_543	1_06_1	35_25_1	236_046_91	491_5_2104
11_046_170	994_5_43	139_5_1	154_046_178	46_06_1167	1121_5_468	1229_06_549	1_06_1	35_25_1	236_046_91	491_5_2100
11_046_173	994_5_55	139_5_1	154_046_195	46_06_1139	1121_5_423	1229_06_569	1_06_1	35_25_1	236_046_100	491_5_2152
11_046_180	994_5_70	139_5_1	154_046_211	46_06_1088	1121_5_325	1229_06_562	1_06_1	35_25_1	236_046_95	491_5_2149
11_046_180	994_5_73	139_5_1	154_046_229	46_06_1063	1121_5_230	1229_06_571	1_06_1	35_25_1	236_046_94	491_5_2110
11_046_185	994_5_75	139_5_1	154_046_230	46_06_1006	1121_5_242	1229_06_571	1_06_1	35_25_1	236_046_95	491_5_2085
11_046_157	994_5_78	139_5_1	154_046_251	46_06_1005	1121_5_238	1229_06_594	1_06_1	35_25_1	236_046_107	491_5_1944
11_046_146	994_5_62	139_5_1	154_046_278	46_06_957	1121_5_253	1229_06_608	1_06_1	35_25_1	236_046_100	491_5_1875
11_046_159	994_5_58	139_5_1	154_046_273	46_06_964	1121_5_272	1229_06_639	1_06_1	35_25_1	236_046_100	491_5_1779
11_046_159	994_5_43	139_5_1	154_046_287	46_06_957	1121_5_303	1229_06_673	1_06_1	35_25_1	236_046_89	491_5_1598
11_046_165	994_5_30	139_5_1	154_046_300	46_06_904	1121_5_313	1229_06_720	1_06_1	35_25_1	236_046_92	491_5_1446
11_046_179	994_5_24	139_5_1	154_046_322	46_06_862	1121_5_338	1229_06_728	1_06_1	35_25_1	236_046_91	491_5_1386
11_046_181	994_5_14	139_5_1	154_046_351	46_06_858	1121_5_377	1229_06_720	1_06_1	35_25_1	236_046_103	491_5_1269
11_046_188	994_5_14	139_5_1	154_046_373	46_06_888	1121_5_417	1229_06_696	1_06_1	35_25_1	236_046_114	491_5_1244
11_046_197	994_5_13	139_5_1	154_046_408	46_06_874	1121_5_496	1229_06_669	1_06_1	35_25_1	236_046_117	491_5_1213
11_046_199	994_5_7	139_5_1	154_046_430	46_06_886	1121_5_541	1229_06_652	1_06_1	35_25_1	236_046_118	491_5_1305
11_046_204	994_5_1	139_5_1	154_046_448	46_06_905	1121_5_600	1229_06_611	1_06_1	35_25_1	236_046_137	491_5_1539
11_046_197	994_5_1	139_5_1	154_046_476	46_06_916	1121_5_613	1229_06_596	1_06_1	35_25_1	236_046_134	491_5_1710
11_046_191	139_5_1	154_046_499	46_06_897	1121_5_589	1229_06_564	1_06_1	236_046_139	491_5_1973
11_046_180	139_5_1	154_046_491	46_06_856	1121_5_540	1229_06_527	1_06_1	236_046_146	491_5_2295
11_046_170	139_5_1	154_046_507	46_06_849	1121_5_519	1229_06_519	1_06_1	236_046_138	491_5_2454
11_046_183	139_5_1	154_046_541	46_06_807	1121_5_469	1229_06_477	1_06_1	236_046_149	491_5_2558
11_046_182	139_5_1	154_046_551	46_06_792	1121_5_474	1229_06_435	1_06_1	236_046_128	491_5_2553
11_046_185	139_5_1	154_046_571	46_06_791	1121_5_414	1229_06_428	1_06_1	236_046_113	491_5_2305
11_046_200	139_5_1	154_046_588	46_06_772	1121_5_386	1229_06_430	1_06_1	236_046_112	491_5_2102
11_046_219	139_5_1	154_046_578	46_06_771	1121_5_331	1229_06_434	1_06_1	236_046_102	491_5_2094
11_046_231	139_5_1	154_046_579	46_06_807	1121_5_288	1229_06_446	1_06_1	236_046_94	491_5_2000
11_046_237	139_5_1	154_046_589	46_06_820	1121_5_245	1229_06_459	1_06_1	236_046_90	491_5_1854
11_046_238	139_5_1	154_046_576	46_06_841	1121_5_205	1229_06_463	1_06_1	236_046_83	491_5_1839
11_046_223	139_5_1	154_046_590	46_06_868	1121_5_193	1229_06_473	1_06_1	236_046_81	491_5_1664
11_046_205	139_5_1	154_046_574	46_06_868	1121_5_164	1229_06_483	1_06_1	236_046_83	491_5_1770
11_046_195	139_5_1	154_046_563	46_06_891	1121_5_177	1229_06_469	1_06_1	236_046_83	491_5_1868
11_046_200	139_5_1	154_046_591	46_06_913	1121_5_188	1229_06_467	1_06_1	236_046_78	491_5_1906
11_046_212	139_5_1	154_046_576	46_06_916	1121_5_187	1229_06_469	1_06_1	236_046_78	491_5_2029
11_046_224	139_5_1	154_046_565	46_06_942	1121_5_238	1229_06_457	1_06_1	236_046_73	491_5_2040
11_046_231	139_5_1	154_046_556	46_06_968	1121_5_265	1229_06_449	1_06_1	236_046_78	491_5_2012
11_046_244	139_5_1	154_046_534	46_06_984	1121_5_296	1229_06_412	1_06_1	236_046_81	491_5_2077
11_046_251	139_5_1	154_046_519	46_06_1009	1121_5_325	1229_06_400	1_06_1	236_046_88	491_5_2138
11_046_263	139_5_1	154_046_510	46_06_996	1121_5_321	1229_06_397	1_06_1	236_046_93	491_5_2181
11_046_274	139_5_1	154_046_494	46_06_973	1121_5_316	1229_06_349	1_06_1	236_046_102	491_5_2322
11_046_295	139_5_1	154_046_479	46_06_985	1121_5_339	1229_06_350	1_06_1	236_046_106	491_5_2460
11_046_299	139_5_1	154_046_466	46_06_1001	1121_5_369	1229_06_333	1_06_1	236_046_115	491_5_2644
11_046_296	139_5_1	154_046_442	46_06_994	1121_5_426	1229_06_354	1_06_1	236_046_123	491_5_2762
11_046_296	139_5_1	154_046_413	46_06_983	1121_5_448	1229_06_325	1_06_1	236_046_119	491_5_2710
11_046_282	139_5_1	154_046_396	46_06_953	1121_5_448	1229_06_319	1_06_1	236_046_125	491_5_2596
11_046_287	139_5_1	154_046_340	46_06_976	1121_5_421	1229_06_329	1_06_1	236_046_112	491_5_2498
11_046_289	139_5_1	154_046_341	46_06_1002	1121_5_375	1229_06_319	1_06_1	236_046_134	491_5_2372
11_046_271	139_5_1	154_046_309	46_06_1023	1121_5_373	1229_06_327	1_06_1	236_046_148	491_5_2254
11_046_275	139_5_1	154_046_270	46_06_1013	1121_5_368	1229_06_343	1_06_1	236_046_153	491_5_2131
11_046_281	139_5_1	154_046_228	46_06_1067	1121_5_371	1229_06_348	1_06_1	236_046_158	491_5_1970
11_046_286	139_5_1	154_046_214	46_06_1055	1121_5_379	1229_06_370	1_06_1	236_046_163	491_5_1773
11_046_302	139_5_1	154_046_216	46_06_1052	1121_5_360	1229_06_372	1_06_1	236_046_162	491_5_1641
11_046_304	139_5_1	154_046_233	46_06_1056	1121_5_410	1229_06_369	1_06_1	236_046_152	491_5_1635
11_046_309	139_5_1	154_046_241	46_06_1040	1121_5_419	1229_06_350	1_06_1	236_046_156	491_5_1760
11_046_300	139_5_1	154_046_257	46_06_1049	1121_5_465	1229_06_349	1_06_1	236_046_145	491_5_1913
11_046_292	139_5_1	154_046_278	46_06_1031	1121_5_509	1229_06_352	1_06_1	236_046_139	491_5_2088
11_046_296	139_5_1	154_046_292	46_06_1007	1121_5_487	1229_06_379	1_06_1	236_046_142	491_5_2131
11_046_302	139_5_1	154_046_291	46_06_1003	1121_5_484	1229_06_376	1_06_1	236_046_137	491_5_2221
11_046_298	139_5_1	154_046_309	46_06_983	1121_5_479	1229_06_398	1_06_1	236_046_139	491_5_2222
11_046_318	139_5_1	154_046_294	46_06_985	1121_5_455	1229_06_390	1_06_1	236_046_147	491_5_2241
11_046_340	139_5_1	154_046_298	46_06_964	1121_5_432	1229_06_391	1_06_1	236_046_151	491_5_2172
11_046_371	139_5_1	154_046_297	46_06_976	1121_5_387	1229_06_381	1_06_1	236_046_143	491_5_2024
11_046_384	139_5_1	154_046_272	46_06_1009	1121_5_360	1229_06_377	1_06_1	236_046_145	491_5_1971
11_046_388	139_5_1	154_046_265	46_06_1032	1121_5_311	1229_06_365	1_06_1	236_046_155	491_5_1824
11_046_371	139_5_1	154_046_238	46_06_1039	1121_5_299	1229_06_368	1_06_1	236_046_173	491_5_1742
11_046_350	139_5_1	154_046_226	46_06_1048	1121_5_327	1229_06_366	1_06_1	236_046_162	491_5_1803
11_046_349	139_5_1	154_046_223	46_06_1064	1121_5_371	1229_06_386	1_06_1	236_046_164	491_5_1778
11_046_346	139_5_1	154_046_216	46_06_1072	1121_5_449	1229_06_397	1_06_1	236_046_153	491_5_1798
11_046_336	139_5_1	154_046_205	46_06_1115	1121_5_560	1229_06_395	1_06_1	236_046_153	491_5_1823
11_046_329	139_5_1	154_046_189	46_06_1170	1121_5_677	1229_06_389	1_06_1	236_046_153	491_5_1704
11_046_317	139_5_1	154_046_176	46_06_1185	1121_5_808	1229_06_379	1_06_1	236_046_151	491_5_1543
11_046_326	139_5_1	154_046_178	46_06_1189	1121_5_920	1229_06_360	1_06_1	236_046_147	491_5_1476
11_046_336	139_5_1	154_046_180	46_06_1183	1121_5_944	1229_06_366	1_06_1	236_046_142	491_5_1373
11_046_330	139_5_1	154_046_195	46_06_1145	1121_5_907	1229_06_394	1_06_1	236_046_149	491_5_1417
11_046_341	139_5_1	154_046_176	46_06_1141	1121_5_792	1229_06_378	1_06_1	236_046_134	491_5_1428
11_046_364	139_5_1	154_046_175	46_06_1151	1121_5_645	1229_06_380	1_06_1	236_046_133	491_5_1436
11_046_355	139_5_1	154_046_173	46_06_1146	1121_5_560	1229_06_360	1_06_1	236_046_115	491_5_1519
11_046_360	139_5_1	154_046_179	46_06_1140	1121_5_516	1229_06_338	1_06_1	236_046_111	491_5_1593
11_046_374	139_5_1	154_046_176	46_06_1165	1121_5_587	1229_06_330	1_06_1	236_046_99	491_5_1597
11_046_357	139_5_1	154_046_171	46_06_1183	1121_5_624	1229_06_333	1_06_1	236_046_87	491_5_1588
11_046_374	139_5_1	154_046_166	46_06_1206	1121_5_698	1229_06_323	1_06_1	236_046_84	491_5_1556
11_046_386	139_5_1	154_046_169	46_06_1214	1121_5_779	1229_06_334	1_06_1	236_046_84	491_5_1523
11_046_394	139_5_1	154_046_171	46_06_1192	1121_5_823	1229_06_342	1_06_1	236_046_88	491_5_1467
11_046_391	139_5_1	154_046_173	46_06_1179	1121_5_867	1229_06_317	1_06_1	236_046_91	491_5_1416
11_046_396	139_5_1	154_046_157	46_06_1170	1121_5_857	1229_06_325	1_06_1	236_046_84	491_5_1432
11_046_387	139_5_1	154_046_148	46_06_1165	1121_5_801	1229_06_334	1_06_1	236_046_83	491_5_1404
11_046_403	139_5_1	154_046_138	46_06_1187	1121_5_727	1229_06_338	1_06_1	236_046_88	491_5_1481
11_046_407	139_5_1	154_046_134	46_06_1167	1121_5_623	1229_06_347	1_06_1	236_046_96	491_5_1692
11_046_398	139_5_1	154_046_135	46_06_1155	1121_5_592	1229_06_339	1_06_1	236_046_98	491_5_1876
11_046_394	139_5_1	154_046_131	46_06_1120	1121_5_536	1229_06_340	1_06_1	236_046_107	491_5_2095
11_046_386	139_5_1	154_046_152	46_06_1096	1121_5_515	1229_06_344	1_06_1	236_046_113	491_5_2272
11_046_390	139_5_1	154_046_155	46_06_1125	1121_5_552	1229_06_335	1_06_1	236_046_127	491_5_2276
11_046_363	139_5_1	154_046_165	46_06_1140	1121_5_545	1229_06_335	1_06_1	236_046_122	491_5_2160
11_046_366	139_5_1	154_046_174	46_06_1171	1121_5_532	1229_06_342	1_06_1	236_046_126	491_5_1902
11_046_372	139_5_1	154_046_184	46_06_1173	1121_5_515	1229_06_362	1_06_1	236_046_131	491_5_1557
11_046_392	139_5_1	154_046_191	46_06_1204	1121_5_465	1229_06_366	1_06_1	236_046_133	491_5_1342
11_046_351	139_5_1	154_046_193	46_06_1230	1121_5_441	1229_06_382	1_06_1	236_046_131	491_5_1226
11_046_339	139_5_1	154_046_194	46_06_1221	1121_5_423	1229_06_390	1_06_1	236_046_150	491_5_1311
11_046_321	139_5_1	154_046_181	46_06_1235	1121_5_439	1229_06_407	1_06_1	236_046_156	491_5_1505
11_046_287	139_5_1	154_046_177	46_06_1231	1121_5_468	1229_06_421	1_06_1	236_046_166	491_5_1747
11_046_268	139_5_1	154_046_170	46_06_1235	1121_5_480	1229_06_410	1_06_1	236_046_179	491_5_1961
11_046_242	139_5_1	154_046_165	46_06_1252	1121_5_445	1229_06_413	1_06_1	236_046_187	491_5_2086
11_046_208	139_5_1	154_046_143	46_06_1273	1121_5_405	1229_06_397	1_06_1	236_046_167	491_5_2156
11_046_206	139_5_1	154_046_127	46_06_1303	1121_5_388	1229_06_378	1_06_1	236_046_155	491_5_2119
11_046_204	139_5_1	154_046_114	46_06_1319	1121_5_379	1229_06_384	1_06_1	236_046_159	491_5_2096
11_046_209	139_5_1	154_046_94	46_06_1341	1121_5_360	1229_06_374	1_06_1	236_046_181	491_5_2061
11_046_200	139_5_1	154_046_86	46_06_1402	1121_5_316	1229_06_400	1_06_1	236_046_177	491_5_1907
11_046_193	139_5_1	154_046_68	46_06_1417	1121_5_265	1229_06_407	1_06_1	236_046_173	491_5_1787
11_046_197	139_5_1	154_046_53	46_06_1408	1121_5_249	1229_06_406	1_06_1	236_046_170	491_5_1645
11_046_189	139_5_1	154_046_46	46_06_1412	1121_5_258	1229_06_389	1_06_1	236_046_164	491_5_1617
11_046_187	139_5_1	154_046_45	46_06_1392	1121_5_268	1229_06_377	1_06_1	236_046_172	491_5_1814
11_046_198	139_5_1	154_046_45	46_06_1392	1121_5_324	1229_06_358	1_06_1	236_046_184	491_5_1963
11_046_186	139_5_1	154_046_47	46_06_1411	1121_5_335	1229_06_352	1_06_1	236_046_201	491_5_2118
11_046_179	139_5_1	154_046_38	46_06_1410	1121_5_343	1229_06_352	1_06_1	236_046_201	491_5_2236
11_046_173	139_5_1	154_046_38	46_06_1422	1121_5_324	1229_06_347	1_06_1	236_046_219	491_5_2298
11_046_166	139_5_1	154_046_26	46_06_1434	1121_5_342	1229_06_343	1_06_1	236_046_215	491_5_2317
11_046_158	139_5_1	154_046_25	46_06_1425	1121_5_346	1229_06_330	1_06_1	236_046_224	491_5_2327
11_046_165	139_5_1	154_046_20	46_06_1413	1121_5_292	1229_06_294	1_06_1	236_046_228	491_5_2277
11_046_167	139_5_1	154_046_20	46_06_1405	1121_5_218	1229_06_290	1_06_1	236_046_242	491_5_2285
11_046_153	139_5_1	154_046_18	46_06_1369	1121_5_185	1229_06_277	1_06_1	236_046_256	491_5_2385
11_046_159	139_5_1	154_046_23	46_06_1392	1121_5_174	1229_06_294	1_06_1	236_046_266	491_5_2353
11_046_162	139_5_1	154_046_25	46_06_1384	1121_5_154	1229_06_299	1_06_1	236_046_270	491_5_2266
11_046_165	139_5_1	154_046_27	46_06_1349	1121_5_169	1229_06_294	1_06_1	236_046_277	491_5_2131
11_046_151	139_5_1	154_046_39	46_06_1381	1121_5_171	1229_06_290	1_06_1	236_046_287	491_5_1909
11_046_140	139_5_1	154_046_45	46_06_1367	1121_5_149	1229_06_307	1_06_1	236_046_310	491_5_1934
11_046_149	139_5_1	154_046_53	46_06_1320	1121_5_149	1229_06_313	1_06_1	236_046_319	491_5_1957
11_046_154	139_5_1	154_046_54	46_06_1293	1121_5_172	1229_06_336	1_06_1	236_046_337	491_5_2021
11_046_163	139_5_1	154_046_54	46_06_1258	1121_5_210	1229_06_364	1_06_1	236_046_341	491_5_2052
11_046_174	139_5_1	154_046_51	46_06_1278	1121_5_245	1229_06_386	1_06_1	236_046_327	491_5_2067
11_046_193	139_5_1	154_046_56	46_06_1262	1121_5_324	1229_06_403	1_06_1	236_046_329	491_5_1993
11_046_212	139_5_1	154_046_58	46_06_1236	1121_5_379	1229_06_400	1_06_1	236_046_331	491_5_1992
11_046_216	139_5_1	154_046_57	46_06_1200	1121_5_424	1229_06_420	1_06_1	236_046_336	491_5_2008
11_046_221	139_5_1	154_046_65	46_06_1175	1121_5_450	1229_06_416	1_06_1	236_046_327	491_5_2054
11_046_223	139_5_1	154_046_68	46_06_1177	1121_5_396	1229_06_427	1_06_1	236_046_312	491_5_2099
11_046_226	139_5_1	154_046_67	46_06_1168	1121_5_338	1229_06_432	1_06_1	236_046_317	491_5_2042
11_046_237	139_5_1	154_046_71	46_06_1194	1121_5_261	1229_06_448	1_06_1	236_046_314	491_5_1867
11_046_238	139_5_1	154_046_78	46_06_1184	1121_5_215	1229_06_451	1_06_1	236_046_322	491_5_1737
11_046_226	139_5_1	154_046_84	46_06_1173	1121_5_180	1229_06_446	1_06_1	236_046_316	491_5_1685
11_046_230	139_5_1	154_046_91	46_06_1186	1121_5_159	1229_06_431	1_06_1	236_046_311	491_5_1690
11_046_236	139_5_1	154_046_100	46_06_1147	1121_5_171	1229_06_442	1_06_1	236_046_295	491_5_1706
11_046_246	139_5_1	154_046_101	46_06_1124	1121_5_173	1229_06_467	1_06_1	236_046_266	491_5_1801
11_046_248	139_5_1	154_046_116	46_06_1103	1121_5_185	1229_06_462	1_06_1	236_046_248	491_5_1927
11_046_253	139_5_1	154_046_125	46_06_1064	1121_5_218	1229_06_466	1_06_1	236_046_227	491_5_2120
11_046_257	139_5_1	154_046_116	46_06_1092	1121_5_217	1229_06_471	1_06_1	236_046_233	491_5_2285
11_046_263	139_5_1	154_046_110	46_06_1061	1121_5_255	1229_06_464	1_06_1	236_046_236	491_5_2499
11_046_256	139_5_1	154_046_110	46_06_1044	1121_5_299	1229_06_474	1_06_1	236_046_244	491_5_2664
11_046_254	139_5_1	154_046_114	46_06_1019	1121_5_304	1229_06_497	1_06_1	236_046_244	491_5_2598
11_046_270	139_5_1	154_046_123	46_06_984	1121_5_361	1229_06_494	1_06_1	236_046_228	491_5_2615
11_046_277	139_5_1	154_046_129	46_06_978	1121_5_362	1229_06_515	1_06_1	236_046_224	491_5_2442
11_046_276	139_5_1	154_046_137	46_06_958	1121_5_356	1229_06_519	1_06_1	236_046_221	491_5_2213
11_046_256	139_5_1	154_046_129	46_06_943	1121_5_363	1229_06_533	1_06_1	236_046_229	491_5_2164
11_046_238	139_5_1	154_046_128	46_06_913	1121_5_283	1229_06_545	1_06_1	236_046_231	491_5_2191
11_046_221	139_5_1	154_046_138	46_06_901	1121_5_280	1229_06_572	1_06_1	236_046_228	491_5_2271
11_046_203	139_5_1	154_046_133	46_06_899	1121_5_282	1229_06_599	1_06_1	236_046_241	491_5_2449
11_046_181	139_5_1	154_046_129	46_06_898	1121_5_256	1229_06_618	1_06_1	236_046_246	491_5_2486
11_046_179	139_5_1	154_046_122	46_06_883	1121_5_265	1229_06_631	1_06_1	236_046_261	491_5_2431
11_046_186	139_5_1	154_046_121	46_06_863	1121_5_250	1229_06_611	1_06_1	236_046_256	491_5_2408
11_046_198	139_5_1	154_046_108	46_06_871	1121_5_250	1229_06_608	1_06_1	236_046_256	491_5_2303
11_046_195	139_5_1	154_046_105	46_06_918	1121_5_264	1229_06_585	1_06_1	236_046_258	491_5_2145
11_046_191	139_5_1	154_046_100	46_06_960	1121_5_279	1229_06_597	1_06_1	236_046_255	491_5_1963
11_046_179	139_5_1	154_046_97	46_06_994	1121_5_288	1229_06_593	1_06_1	236_046_279	491_5_1872
11_046_162	139_5_1	154_046_103	46_06_1019	1121_5_324	1229_06_567	1_06_1	236_046_272	491_5_1863
11_046_171	139_5_1	154_046_107	46_06_1011	1121_5_292	1229_06_578	1_06_1	236_046_276	491_5_1870
11_046_175	139_5_1	154_046_112	46_06_1013	1121_5_272	1229_06_564	1_06_1	236_046_281	491_5_1961
11_046_180	139_5_1	154_046_124	46_06_982	1121_5_258	1229_06_558	1_06_1	236_046_296	491_5_1969
11_046_178	139_5_1	154_046_130	46_06_966	1121_5_200	1229_06_568	1_06_1	236_046_316	491_5_2003
11_046_156	139_5_1	154_046_138	46_06_987	1121_5_180	1229_06_574	1_06_1	236_046_338	491_5_2063
11_046_146	139_5_1	154_046_140	46_06_981	1121_5_134	1229_06_566	1_06_1	236_046_348	491_5_2094
11_046_133	139_5_1	154_046_139	46_06_972	1121_5_128	1229_06_550	1_06_1	236_046_333	491_5_2148
11_046_139	139_5_1	154_046_151	46_06_993	1121_5_132	1229_06_547	1_06_1	236_046_316	491_5_2205
11_046_148	139_5_1	154_046_136	46_06_1010	1121_5_113	1229_06_550	1_06_1	236_046_322	491_5_2222
11_046_147	139_5_1	154_046_129	46_06_999	1121_5_103	1229_06_572	1_06_1	236_046_319	491_5_2256
11_046_156	139_5_1	154_046_142	46_06_1004	1121_5_95	1229_06_594	1_06_1	236_046_300	491_5_2135
11_046_152	139_5_1	154_046_148	46_06_990	1121_5_71	1229_06_601	1_06_1	236_046_280	491_5_2049
11_046_149	139_5_1	154_046_165	46_06_1013	1121_5_52	1229_06_609	1_06_1	236_046_275	491_5_1971
11_046_143	139_5_1	154_046_180	46_06_1020	1121_5_35	1229_06_611	1_06_1	236_046_282	491_5_1781
11_046_144	139_5_1	154_046_193	46_06_985	1121_5_48	1229_06_597	1_06_1	236_046_263	491_5_1782
11_046_138	139_5_1	154_046_205	46_06_963	1121_5_79	1229_06_594	1_06_1	236_046_270	491_5_1840
11_046_128	139_5_1	154_046_212	46_06_968	1121_5_144	1229_06_586	1_06_1	236_046_277	491_5_1947
11_046_123	139_5_1	154_046_230	46_06_985	1121_5_194	1229_06_600	1_06_1	236_046_262	491_5_2076
11_046_131	139_5_1	154_046_256	46_06_955	1121_5_248	1229_06_590	1_06_1	236_046_269	491_5_2237
11_046_140	139_5_1	154_046_245	46_06_959	1121_5_300	1229_06_579	1_06_1	236_046_262	491_5_2417
11_046_160	139_5_1	154_046_225	46_06_920	1121_5_320	1229_06_595	1_06_1	236_046_255	491_5_2518
11_046_157	139_5_1	154_046_215	46_06_923	1121_5_279	1229_06_590	1_06_1	236_046_244	491_5_2498
11_046_178	139_5_1	154_046_216	46_06_886	1121_5_211	1229_06_577	1_06_1	236_046_250	491_5_2474
11_046_178	139_5_1	154_046_212	46_06_905	1121_5_160	1229_06_572	1_06_1	236_046_248	491_5_2381
11_046_201	139_5_1	154_046_220	46_06_876	1121_5_108	1229_06_559	1_06_1	236_046_246	491_5_2261
11_046_203	139_5_1	154_046_217	46_06_873	1121_5_66	1229_06_542	1_06_1	236_046_242	491_5_2259
11_046_204	139_5_1	154_046_205	46_06_892	1121_5_35	1229_06_528	1_06_1	236_046_246	491_5_2360
11_046_200	139_5_1	154_046_213	46_06_909	1121_5_34	1229_06_518	1_06_1	236_046_238	491_5_2442
11_046_192	139_5_1	154_046_214	46_06_931	1121_5_55	1229_06_502	1_06_1	236_046_236	491_5_2492
11_046_191	139_5_1	154_046_234	46_06_927	1121_5_78	1229_06_499	1_06_1	236_046_237	491_5_2563
11_046_191	139_5_1	154_046_235	46_06_963	1121_5_104	1229_06_497	1_06_1	236_046_240	491_5_2501
11_046_199	139_5_1	154_046_243	46_06_954	1121_5_117	1229_06_510	1_06_1	236_046_244	491_5_2391
11_046_203	139_5_1	154_046_239	46_06_983	1121_5_150	1229_06_523	1_06_1	236_046_242	491_5_2243
11_046_204	139_5_1	154_046_238	46_06_985	1121_5_200	1229_06_523	1_06_1	236_046_233	491_5_2071
11_046_209	139_5_1	154_046_228	46_06_1030	1121_5_216	1229_06_515	1_06_1	236_046_228	491_5_1949
11_046_215	139_5_1	154_046_206	46_06_1051	1121_5_266	1229_06_481	1_06_1	236_046_225	491_5_1887
11_046_227	139_5_1	154_046_194	46_06_1064	1121_5_291	1229_06_477	1_06_1	236_046_218	491_5_1926
11_046_216	139_5_1	154_046_181	46_06_1089	1121_5_322	1229_06_485	1_06_1	236_046_219	491_5_2006
11_046_221	139_5_1	154_046_170	46_06_1060	1121_5_323	1229_06_511	1_06_1	236_046_221	491_5_2111
11_046_218	139_5_1	154_046_170	46_06_1066	1121_5_264	1229_06_517	1_06_1	236_046_231	491_5_2123
11_046_225	139_5_1	154_046_154	46_06_1073	1121_5_186	1229_06_521	1_06_1	236_046_229	491_5_2181
11_046_235	139_5_1	154_046_149	46_06_1109	1121_5_150	1229_06_523	1_06_1	236_046_226	491_5_2087
11_046_229	139_5_1	154_046_145	46_06_1123	1121_5_133	1229_06_521	1_06_1	236_046_218	491_5_1941
11_046_242	139_5_1	154_046_132	46_06_1149	1121_5_126	1229_06_508	1_06_1	236_046_227	491_5_1883
11_046_250	139_5_1	154_046_114	46_06_1139	1121_5_133	1229_06_521	1_06_1	236_046_240	491_5_1816
11_046_248	139_5_1	154_046_99	46_06_1136	1121_5_146	1229_06_509	1_06_1	236_046_269	491_5_1873
11_046_237	139_5_1	154_046_103	46_06_1101	1121_5_173	1229_06_489	1_06_1	236_046_290	491_5_1956
11_046_222	139_5_1	154_046_114	46_06_1122	1121_5_191	1229_06_473	1_06_1	236_046_307	491_5_1987
11_046_222	139_5_1	154_046_116	46_06_1117	1121_5_212	1229_06_477	1_06_1	236_046_309	491_5_1998
11_046_231	139_5_1	154_046_118	46_06_1100	1121_5_202	1229_06_444	1_06_1	236_046_322	491_5_2017
11_046_234	139_5_1	154_046_106	46_06_1102	1121_5_215	1229_06_446	1_06_1	236_046_306	491_5_1951
11_046_242	139_5_1	154_046_99	46_06_1100	1121_5_241	1229_06_442	1_06_1	236_046_314	491_5_1939
11_046_255	139_5_1	154_046_100	46_06_1115	1121_5_239	1229_06_425	1_06_1	236_046_297	491_5_1966
11_046_273	139_5_1	154_046_89	46_06_1131	1121_5_262	1229_06_412	1_06_1	236_046_292	491_5_1933
11_046_275	139_5_1	154_046_92	46_06_1130	1121_5_283	1229_06_400	1_06_1	236_046_286	491_5_1950
11_046_280	139_5_1	154_046_79	46_06_1121	1121_5_268	1229_06_407	1_06_1	236_046_281	491_5_2015
11_046_292	139_5_1	154_046_78	46_06_1126	1121_5_317	1229_06_392	1_06_1	236_046_273	491_5_1995
11_046_302	139_5_1	154_046_89	46_06_1132	1121_5_325	1229_06_388	1_06_1	236_046_280	491_5_2082
11_046_330	139_5_1	154_046_96	46_06_1099	1121_5_347	1229_06_380	1_06_1	236_046_263	491_5_2164
11_046_354	139_5_1	154_046_94	46_06_1114	1121_5_348	1229_06_383	1_06_1	236_046_264	491_5_2087
11_046_352	139_5_1	154_046_94	46_06_1049	1121_5_307	1229_06_390	1_06_1	236_046_275	491_5_2088
11_046_370	139_5_1	154_046_94	46_06_1012	1121_5_278	1229_06_388	1_06_1	236_046_282	491_5_2093
11_046_377	139_5_1	154_046_93	46_06_1000	1121_5_266	1229_06_363	1_06_1	236_046_298	491_5_2025
11_046_409	139_5_1	154_046_91	46_06_989	1121_5_243	1229_06_339	1_06_1	236_046_293	491_5_2030
11_046_418	139_5_1	154_046_96	46_06_985	1121_5_240	1229_06_341	1_06_1	236_046_291	491_5_1926
11_046_435	139_5_1	154_046_104	46_06_1002	1121_5_225	1229_06_337	1_06_1	236_046_306	491_5_1746
11_046_463	139_5_1	154_046_110	46_06_988	1121_5_230	1229_06_336	1_06_1	236_046_294	491_5_1792
11_046_484	139_5_1	154_046_112	46_06_1013	1121_5_222	1229_06_344	1_06_1	236_046_290	491_5_1734
11_046_489	139_5_1	154_046_115	46_06_1040	1121_5_204	1229_06_327	1_06_1	236_046_292	491_5_1739
11_046_472	139_5_1	154_046_120	46_06_1062	1121_5_199	1229_06_319	1_06_1	236_046_299	491_5_1830
11_046_464	139_5_1	154_046_122	46_06_1098	1121_5_182	1229_06_317	1_06_1	236_046_273	491_5_1808
11_046_425	139_5_1	154_046_129	46_06_1124	1121_5_198	1229_06_328	1_06_1	236_046_275	491_5_1868
11_046_428	139_5_1	154_046_146	46_06_1112	1121_5_198	1229_06_331	1_06_1	236_046_278	491_5_1936
11_046_405	139_5_1	154_046_155	46_06_1092	1121_5_209	1229_06_334	1_06_1	236_046_290	491_5_1904
11_046_411	139_5_1	154_046_163	46_06_1098	1121_5_243	1229_06_351	1_06_1	236_046_288	491_5_1885
11_046_406	139_5_1	154_046_178	46_06_1087	1121_5_268	1229_06_363	1_06_1	236_046_275	491_5_1841
11_046_397	139_5_1	154_046_181	46_06_1081	1121_5_280	1229_06_363	1_06_1	236_046_272	491_5_1868
11_046_372	139_5_1	154_046_184	46_06_1081	1121_5_266	1229_06_392	1_06_1	236_046_265	491_5_1811
11_046_370	139_5_1	154_046_185	46_06_1053	1121_5_250	1229_06_382	1_06_1	236_046_262	491_5_1836
11_046_361	139_5_1	154_046_193	46_06_1027	1121_5_227	1229_06_394	1_06_1	236_046_278	491_5_1883
11_046_386	139_5_1	154_046_190	46_06_1027	1121_5_206	1229_06_381	1_06_1	236_046_266	491_5_1891
11_046_401	139_5_1	154_046_189	46_06_1035	1121_5_237	1229_06_374	1_06_1	236_046_243	491_5_1923
11_046_402	139_5_1	154_046_178	46_06_1067	1121_5_258	1229_06_394	1_06_1	236_046_228	491_5_1934
11_046_410	139_5_1	154_046_166	46_06_1052	1121_5_292	1229_06_409	1_06_1	236_046_243	491_5_2001
11_046_405	139_5_1	154_046_163	46_06_1053	1121_5_320	1229_06_415	1_06_1	236_046_223	491_5_2087
11_046_417	139_5_1	154_046_164	46_06_1020	1121_5_319	1229_06_393	1_06_1	236_046_200	491_5_2277
11_046_433	139_5_1	154_046_162	46_06_1020	1121_5_325	1229_06_382	1_06_1	236_046_186	491_5_2323
11_046_460	139_5_1	154_046_155	46_06_1024	1121_5_325	1229_06_361	1_06_1	236_046_178	491_5_2256
11_046_468	139_5_1	154_046_136	46_06_1027	1121_5_322	1229_06_360	1_06_1	236_046_183	491_5_2219
11_046_460	139_5_1	154_046_113	46_06_1020	1121_5_299	1229_06_365	1_06_1	236_046_163	491_5_2145
11_046_465	139_5_1	154_046_98	46_06_1071	1121_5_297	1229_06_363	1_06_1	236_046_165	491_5_2068
11_046_473	139_5_1	154_046_88	46_06_1087	1121_5_361	1229_06_372	1_06_1	236_046_143	491_5_1974
11_046_496	139_5_1	154_046_71	46_06_1131	1121_5_424	1229_06_347	1_06_1	236_046_120	491_5_1861
11_046_488	139_5_1	154_046_60	46_06_1136	1121_5_477	1229_06_356	1_06_1	236_046_113	491_5_1766
11_046_484	139_5_1	154_046_52	46_06_1144	1121_5_500	1229_06_356	1_06_1	236_046_116	491_5_1654
11_046_487	139_5_1	154_046_44	46_06_1148	1121_5_449	1229_06_362	1_06_1	236_046_123	491_5_1658
11_046_468	139_5_1	154_046_49	46_06_1129	1121_5_338	1229_06_356	1_06_1	236_046_137	491_5_1657
11_046_463	139_5_1	154_046_57	46_06_1152	1121_5_259	1229_06_331	1_06_1	236_046_136	491_5_1712
11_046_462	139_5_1	154_046_56	46_06_1151	1121_5_211	1229_06_328	1_06_1	236_046_146	491_5_1812
11_046_454	139_5_1	154_046_57	46_06_1159	1121_5_208	1229_06_325	1_06_1	236_046_158	491_5_1914
11_046_446	139_5_1	154_046_69	46_06_1148	1121_5_234	1229_06_351	1_06_1	236_046_154	491_5_1978
11_046_438	139_5_1	154_046_82	46_06_1157	1121_5_254	1229_06_391	1_06_1	236_046_157	491_5_2033
11_046_435	139_5_1	154_046_97	46_06_1200	1121_5_289	1229_06_407	1_06_1	236_046_145	491_5_1965
11_046_432	139_5_1	154_046_104	46_06_1162	1121_5_316	1229_06_420	1_06_1	236_046_163	491_5_1825
11_046_431	139_5_1	154_046_110	46_06_1143	1121_5_377	1229_06_421	1_06_1	236_046_172	491_5_1710
11_046_442	139_5_1	154_046_114	46_06_1106	1121_5_387	1229_06_441	1_06_1	236_046_177	491_5_1574
11_046_459	139_5_1	154_046_119	46_06_1077	1121_5_395	1229_06_452	1_06_1	236_046_199	491_5_1499
11_046_486	139_5_1	154_046_122	46_06_1062	1121_5_360	1229_06_466	1_06_1	236_046_197	491_5_1426
11_046_492	139_5_1	154_046_109	46_06_1048	1121_5_310	1229_06_481	1_06_1	236_046_210	491_5_1476
11_046_521	139_5_1	154_046_94	46_06_1040	1121_5_260	1229_06_480	1_06_1	236_046_198	491_5_1511
11_046_526	139_5_1	154_046_94	46_06_1046	1121_5_226	1229_06_472	1_06_1	236_046_210	491_5_1558
11_046_533	139_5_1	154_046_92	46_06_1046	1121_5_271	1229_06_472	1_06_1	236_046_202	491_5_1705
11_046_531	139_5_1	154_046_93	46_06_1024	1121_5_305	1229_06_465	1_06_1	236_046_209	491_5_1818
11_046_530	139_5_1	154_046_89	46_06_1031	1121_5_372	1229_06_466	1_06_1	236_046_196	491_5_1976
11_046_530	139_5_1	154_046_87	46_06_1011	1121_5_445	1229_06_448	1_06_1	236_046_186	491_5_2096
11_046_522	139_5_1	154_046_85	46_06_1028	1121_5_476	1229_06_433	1_06_1	236_046_183	491_5_2124
11_046_500	139_5_1	154_046_81	46_06_1025	1121_5_521	1229_06_424	1_06_1	236_046_182	491_5_2135
11_046_507	139_5_1	154_046_90	46_06_1005	1121_5_516	1229_06_433	1_06_1	236_046_188	491_5_2067
11_046_497	139_5_1	154_046_93	46_06_1036	1121_5_464	1229_06_435	1_06_1	236_046_190	491_5_1873
11_046_459	139_5_1	154_046_104	46_06_1027	1121_5_419	1229_06_447	1_06_1	236_046_190	491_5_1753
11_046_467	139_5_1	154_046_97	46_06_1026	1121_5_364	1229_06_463	1_06_1	236_046_176	491_5_1623
11_046_473	139_5_1	154_046_95	46_06_1018	1121_5_352	1229_06_477	1_06_1	236_046_177	491_5_1526
11_046_480	139_5_1	154_046_91	46_06_1012	1121_5_342	1229_06_514	1_06_1	236_046_161	491_5_1507
11_046_485	139_5_1	154_046_99	46_06_962	1121_5_343	1229_06_527	1_06_1	236_046_167	491_5_1622
11_046_457	139_5_1	154_046_98	46_06_966	1121_5_365	1229_06_514	1_06_1	236_046_160	491_5_1812
11_046_452	139_5_1	154_046_102	46_06_960	1121_5_349	1229_06_520	1_06_1	236_046_159	491_5_1978
11_046_436	139_5_1	154_046_112	46_06_976	1121_5_411	1229_06_485	1_06_1	236_046_148	491_5_2067
11_046_426	139_5_1	154_046_116	46_06_969	1121_5_421	1229_06_488	1_06_1	236_046_150	491_5_2169
11_046_433	139_5_1	154_046_109	46_06_974	1121_5_406	1229_06_472	1_06_1	236_046_165	491_5_2293
11_046_420	139_5_1	154_046_104	46_06_989	1121_5_431	1229_06_485	1_06_1	236_046_183	491_5_2271
11_046_421	139_5_1	154_046_107	46_06_987	1121_5_409	1229_06_449	1_06_1	236_046_203	491_5_2170
11_046_419	139_5_1	154_046_96	46_06_998	1121_5_418	1229_06_439	1_06_1	236_046_223	491_5_2106
11_046_432	139_5_1	154_046_91	46_06_1011	1121_5_432	1229_06_452	1_06_1	236_046_216	491_5_1942
11_046_421	139_5_1	154_046_89	46_06_1017	1121_5_424	1229_06_453	1_06_1	236_046_220	491_5_1894
11_046_452	139_5_1	154_046_89	46_06_1015	1121_5_409	1229_06_431	1_06_1	236_046_220	491_5_1891
11_046_431	139_5_1	154_046_84	46_06_995	1121_5_394	1229_06_437	1_06_1	236_046_207	491_5_1825
11_046_442	139_5_1	154_046_83	46_06_970	1121_5_414	1229_06_439	1_06_1	236_046_208	491_5_1871
11_046_441	139_5_1	154_046_81	46_06_953	1121_5_418	1229_06_444	1_06_1	236_046_215	491_5_1890
11_046_469	139_5_1	154_046_85	46_06_942	1121_5_363	1229_06_451	1_06_1	236_046_224	491_5_1787
11_046_469	139_5_1	154_046_87	46_06_969	1121_5_356	1229_06_468	1_06_1	236_046_223	491_5_1786
11_046_477	139_5_1	154_046_96	46_06_964	1121_5_335	1229_06_485	1_06_1	236_046_223	491_5_1687
11_046_480	139_5_1	154_046_99	46_06_970	1121_5_325	1229_06_490	1_06_1	236_046_222	491_5_1685
11_046_487	139_5_1	154_046_101	46_06_965	1121_5_348	1229_06_475	1_06_1	236_046_239	491_5_1706
11_046_487	139_5_1	154_046_112	46_06_935	1121_5_345	1229_06_459	1_06_1	236_046_245	491_5_1771
11_046_448	139_5_1	154_046_106	46_06_899	1121_5_403	1229_06_482	1_06_1	236_046_231	491_5_1895
11_046_434	139_5_1	154_046_104	46_06_878	1121_5_421	1229_06_481	1_06_1	236_046_242	491_5_1976
11_046_402	139_5_1	154_046_109	46_06_826	1121_5_496	1229_06_516	1_06_1	236_046_226	491_5_2042
11_046_368	139_5_1	154_046_109	46_06_790	1121_5_554	1229_06_543	1_06_1	236_046_217	491_5_2099
11_046_372	139_5_1	154_046_126	46_06_800	1121_5_567	1229_06_558	1_06_1	236_046_211	491_5_2047
11_046_363	139_5_1	154_046_121	46_06_782	1121_5_685	1229_06_596	1_06_1	236_046_204	491_5_1945
11_046_338	139_5_1	154_046_119	46_06_783	1121_5_760	1229_06_608	1_06_1	236_046_207	491_5_1818
11_046_293	139_5_1	154_046_121	46_06_799	1121_5_807	1229_06_620	1_06_1	236_046_213	491_5_1767
11_046_258	139_5_1	154_046_118	46_06_819	1121_5_890	1229_06_620	1_06_1	236_046_224	491_5_1637
11_046_244	139_5_1	154_046_125	46_06_813	1121_5_917	1229_06_623	1_06_1	236_046_233	491_5_1556
11_046_226	139_5_1	154_046_117	46_06_831	1121_5_883	1229_06_643	1_06_1	236_046_250	491_5_1533
11_046_225	139_5_1	154_046_116	46_06_859	1121_5_779	1229_06_646	1_06_1	236_046_255	491_5_1432
11_046_225	139_5_1	154_046_117	46_06_871	1121_5_549	1229_06_658	1_06_1	236_046_245	491_5_1415
11_046_226	139_5_1	154_046_124	46_06_923	1121_5_414	1229_06_640	1_06_1	236_046_241	491_5_1439
11_046_237	139_5_1	154_046_148	46_06_944	1121_5_270	1229_06_645	1_06_1	236_046_240	491_5_1485
11_046_239	139_5_1	154_046_147	46_06_959	1121_5_214	1229_06_629	1_06_1	236_046_246	491_5_1652
11_046_244	139_5_1	154_046_141	46_06_997	1121_5_217	1229_06_612	1_06_1	236_046_252	491_5_1707
11_046_262	139_5_1	154_046_130	46_06_970	1121_5_247	1229_06_621	1_06_1	236_046_233	491_5_1737
11_046_260	139_5_1	154_046_125	46_06_986	1121_5_291	1229_06_609	1_06_1	236_046_240	491_5_1863
11_046_265	139_5_1	154_046_120	46_06_977	1121_5_316	1229_06_595	1_06_1	236_046_247	491_5_1837
11_046_274	139_5_1	154_046_116	46_06_978	1121_5_318	1229_06_599	1_06_1	236_046_247	491_5_1804
11_046_271	139_5_1	154_046_114	46_06_965	1121_5_327	1229_06_583	1_06_1	236_046_249	491_5_1800
11_046_265	139_5_1	154_046_111	46_06_1025	1121_5_329	1229_06_557	1_06_1	236_046_255	491_5_1682
11_046_273	139_5_1	154_046_107	46_06_1031	1121_5_327	1229_06_534	1_06_1	236_046_259	491_5_1586
11_046_260	139_5_1	154_046_106	46_06_1066	1121_5_350	1229_06_513	1_06_1	236_046_245	491_5_1518
11_046_292	139_5_1	154_046_119	46_06_1109	1121_5_377	1229_06_457	1_06_1	236_046_257	491_5_1541
11_046_316	139_5_1	154_046_134	46_06_1126	1121_5_387	1229_06_440	1_06_1	236_046_263	491_5_1631
11_046_335	139_5_1	154_046_149	46_06_1148	1121_5_379	1229_06_402	1_06_1	236_046_257	491_5_1680
11_046_340	139_5_1	154_046_150	46_06_1155	1121_5_388	1229_06_385	1_06_1	236_046_260	491_5_1659
11_046_369	139_5_1	154_046_144	46_06_1156	1121_5_397	1229_06_369	1_06_1	236_046_253	491_5_1584
11_046_377	139_5_1	154_046_130	46_06_1165	1121_5_420	1229_06_362	1_06_1	236_046_253	491_5_1473
11_046_378	139_5_1	154_046_130	46_06_1185	1121_5_428	1229_06_364	1_06_1	236_046_265	491_5_1304
11_046_377	139_5_1	154_046_116	46_06_1190	1121_5_436	1229_06_377	1_06_1	236_046_268	491_5_1132
11_046_364	139_5_1	154_046_117	46_06_1215	1121_5_463	1229_06_377	1_06_1	236_046_274	491_5_1023
11_046_350	139_5_1	154_046_108	46_06_1226	1121_5_514	1229_06_396	1_06_1	236_046_270	491_5_947
11_046_345	139_5_1	154_046_112	46_06_1212	1121_5_564	1229_06_411	1_06_1	236_046_281	491_5_962
11_046_349	139_5_1	154_046_120	46_06_1199	1121_5_610	1229_06_425	1_06_1	236_046_281	491_5_1116
11_046_354	139_5_1	154_046_131	46_06_1182	1121_5_648	1229_06_442	1_06_1	236_046_270	491_5_1262
11_046_375	139_5_1	154_046_125	46_06_1186	1121_5_690	1229_06_444	1_06_1	236_046_277	491_5_1462
11_046_370	139_5_1	154_046_126	46_06_1151	1121_5_688	1229_06_429	1_06_1	236_046_274	491_5_1566
11_046_382	139_5_1	154_046_114	46_06_1168	1121_5_618	1229_06_426	1_06_1	236_046_274	491_5_1539
11_046_372	139_5_1	154_046_118	46_06_1184	1121_5_514	1229_06_424	1_06_1	236_046_267	491_5_1479
11_046_369	139_5_1	154_046_123	46_06_1170	1121_5_448	1229_06_420	1_06_1	236_046_267	491_5_1433
11_046_359	139_5_1	154_046_127	46_06_1189	1121_5_458	1229_06_413	1_06_1	236_046_266	491_5_1395
11_046_362	139_5_1	154_046_121	46_06_1164	1121_5_495	1229_06_398	1_06_1	236_046_281	491_5_1460
11_046_361	139_5_1	154_046_134	46_06_1156	1121_5_567	1229_06_407	1_06_1	236_046_287	491_5_1562
11_046_331	139_5_1	154_046_127	46_06_1140	1121_5_655	1229_06_395	1_06_1	236_046_292	491_5_1637
11_046_345	139_5_1	154_046_127	46_06_1139	1121_5_722	1229_06_372	1_06_1	236_046_288	491_5_1741
11_046_343	139_5_1	154_046_134	46_06_1117	1121_5_792	1229_06_379	1_06_1	236_046_279	491_5_1787
11_046_325	139_5_1	154_046_125	46_06_1139	1121_5_849	1229_06_374	1_06_1	236_046_281	491_5_1822
11_046_316	139_5_1	154_046_115	46_06_1142	1121_5_869	1229_06_369	1_06_1	236_046_261	491_5_1779
11_046_306	139_5_1	154_046_108	46_06_1191	1121_5_814	1229_06_359	1_06_1	236_046_260	491_5_1715
11_046_286	139_5_1	154_046_96	46_06_1192	1121_5_753	1229_06_357	1_06_1	236_046_246	491_5_1617
11_046_290	139_5_1	154_046_103	46_06_1218	1121_5_615	1229_06_361	1_06_1	236_046_240	491_5_1545
11_046_281	139_5_1	154_046_103	46_06_1242	1121_5_497	1229_06_367	1_06_1	236_046_248	491_5_1438
11_046_261	139_5_1	154_046_94	46_06_1211	1121_5_436	1229_06_382	1_06_1	236_046_255	491_5_1374
11_046_259	139_5_1	154_046_96	46_06_1220	1121_5_400	1229_06_408	1_06_1	236_046_270	491_5_1349
11_046_270	139_5_1	154_046_95	46_06_1185	1121_5_385	1229_06_430	1_06_1	236_046_266	491_5_1411
11_046_278	139_5_1	154_046_90	46_06_1166	1121_5_434	1229_06_434	1_06_1	236_046_271	491_5_1487
11_046_282	139_5_1	154_046_87	46_06_1188	1121_5_486	1229_06_444	1_06_1	236_046_253	491_5_1592
11_046_311	139_5_1	154_046_78	46_06_1205	1121_5_613	1229_06_448	1_06_1	236_046_230	491_5_1597
11_046_303	139_5_1	154_046_80	46_06_1193	1121_5_723	1229_06_454	1_06_1	236_046_217	491_5_1614
11_046_298	139_5_1	154_046_80	46_06_1158	1121_5_806	1229_06_441	1_06_1	236_046_218	491_5_1577
11_046_297	139_5_1	154_046_81	46_06_1165	1121_5_875	1229_06_445	1_06_1	236_046_229	491_5_1499
11_046_300	139_5_1	154_046_85	46_06_1176	1121_5_890	1229_06_424	1_06_1	236_046_221	491_5_1586
11_046_312	139_5_1	154_046_92	46_06_1200	1121_5_888	1229_06_426	1_06_1	236_046_211	491_5_1619
11_046_331	139_5_1	154_046_100	46_06_1227	1121_5_868	1229_06_394	1_06_1	236_046_200	491_5_1523
11_046_326	139_5_1	154_046_106	46_06_1242	1121_5_777	1229_06_373	1_06_1	236_046_193	491_5_1571
11_046_334	139_5_1	154_046_113	46_06_1255	1121_5_630	1229_06_353	1_06_1	236_046_179	491_5_1634
11_046_332	139_5_1	154_046_129	46_06_1270	1121_5_533	1229_06_336	1_06_1	236_046_169	491_5_1642
11_046_350	139_5_1	154_046_123	46_06_1244	1121_5_506	1229_06_329	1_06_1	236_046_161	491_5_1624
11_046_366	139_5_1	154_046_135	46_06_1228	1121_5_480	1229_06_319	1_06_1	236_046_153	491_5_1655
11_046_371	139_5_1	154_046_136	46_06_1234	1121_5_538	1229_06_323	1_06_1	236_046_152	491_5_1661
11_046_368	139_5_1	154_046_132	46_06_1231	1121_5_571	1229_06_323	1_06_1	236_046_147	491_5_1746
11_046_361	139_5_1	154_046_138	46_06_1201	1121_5_591	1229_06_330	1_06_1	236_046_160	491_5_1805
11_046_363	139_5_1	154_046_135	46_06_1167	1121_5_628	1229_06_320	1_06_1	236_046_166	491_5_1828
11_046_363	139_5_1	154_046_149	46_06_1134	1121_5_577	1229_06_352	1_06_1	236_046_169	491_5_1872
11_046_354	139_5_1	154_046_163	46_06_1122	1121_5_582	1229_06_338	1_06_1	236_046_163	491_5_1868
11_046_357	139_5_1	154_046_152	46_06_1117	1121_5_589	1229_06_343	1_06_1	236_046_161	491_5_1795
11_046_358	139_5_1	154_046_154	46_06_1126	1121_5_560	1229_06_343	1_06_1	236_046_148	491_5_1666
11_046_339	139_5_1	154_046_157	46_06_1120	1121_5_565	1229_06_340	1_06_1	236_046_145	491_5_1715
11_046_322	139_5_1	154_046_143	46_06_1124	1121_5_535	1229_06_348	1_06_1	236_046_135	491_5_1696
11_046_324	139_5_1	154_046_152	46_06_1128	1121_5_483	1229_06_374	1_06_1	236_046_142	491_5_1708
11_046_324	139_5_1	154_046_139	46_06_1146	1121_5_469	1229_06_368	1_06_1	236_046_133	491_5_1819
11_046_323	139_5_1	154_046_137	46_06_1145	1121_5_421	1229_06_371	1_06_1	236_046_133	491_5_1895
11_046_312	139_5_1	154_046_141	46_06_1151	1121_5_427	1229_06_372	1_06_1	236_046_134	491_5_1982
11_046_335	139_5_1	154_046_126	46_06_1188	1121_5_443	1229_06_385	1_06_1	236_046_127	491_5_2033
11_046_317	139_5_1	154_046_112	46_06_1210	1121_5_449	1229_06_385	1_06_1	236_046_135	491_5_2107
11_046_310	139_5_1	154_046_124	46_06_1189	1121_5_564	1229_06_369	1_06_1	236_046_127	491_5_2215
11_046_306	139_5_1	154_046_104	46_06_1189	1121_5_601	1229_06_372	1_06_1	236_046_132	491_5_2098
11_046_305	139_5_1	154_046_102	46_06_1182	1121_5_653	1229_06_364	1_06_1	236_046_122	491_5_1968
11_046_298	139_5_1	154_046_95	46_06_1185	1121_5_695	1229_06_339	1_06_1	236_046_130	491_5_1941
11_046_286	139_5_1	154_046_107	46_06_1201	1121_5_653	1229_06_328	1_06_1	236_046_124	491_5_1770
11_046_284	139_5_1	154_046_108	46_06_1174	1121_5_619	1229_06_355	1_06_1	236_046_116	491_5_1672
11_046_268	139_5_1	154_046_122	46_06_1198	1121_5_546	1229_06_361	1_06_1	236_046_106	491_5_1651
11_046_274	139_5_1	154_046_134	46_06_1214	1121_5_505	1229_06_384	1_06_1	236_046_96	491_5_1562
11_046_298	139_5_1	154_046_148	46_06_1213	1121_5_460	1229_06_410	1_06_1	236_046_89	491_5_1595
11_046_298	139_5_1	154_046_161	46_06_1194	1121_5_422	1229_06_424	1_06_1	236_046_76	491_5_1586
11_046_313	139_5_1	154_046_178	46_06_1183	1121_5_442	1229_06_449	1_06_1	236_046_76	491_5_1496
11_046_319	139_5_1	154_046_174	46_06_1194	1121_5_450	1229_06_495	1_06_1	236_046_59	491_5_1451
11_046_325	139_5_1	154_046_168	46_06_1197	1121_5_466	1229_06_505	1_06_1	236_046_56	491_5_1434
11_046_344	139_5_1	154_046_165	46_06_1199	1121_5_491	1229_06_504	1_06_1	236_046_50	491_5_1512
11_046_364	139_5_1	154_046_149	46_06_1191	1121_5_466	1229_06_521	1_06_1	236_046_38	491_5_1636
11_046_385	139_5_1	154_046_134	46_06_1169	1121_5_482	1229_06_507	1_06_1	236_046_36	491_5_1744
11_046_389	139_5_1	154_046_134	46_06_1166	1121_5_479	1229_06_513	1_06_1	236_046_33	491_5_1776
11_046_387	139_5_1	154_046_125	46_06_1159	1121_5_448	1229_06_516	1_06_1	236_046_32	491_5_1794
11_046_379	139_5_1	154_046_113	46_06_1140	1121_5_428	1229_06_487	1_06_1	236_046_45	491_5_1748
11_046_379	139_5_1	154_046_113	46_06_1111	1121_5_411	1229_06_495	1_06_1	236_046_48	491_5_1684
11_046_392	139_5_1	154_046_116	46_06_1118	1121_5_387	1229_06_507	1_06_1	236_046_60	491_5_1603
11_046_387	139_5_1	154_046_119	46_06_1171	1121_5_410	1229_06_518	1_06_1	236_046_66	491_5_1573
11_046_363	139_5_1	154_046_108	46_06_1205	1121_5_450	1229_06_512	1_06_1	236_046_76	491_5_1483
11_046_336	139_5_1	154_046_122	46_06_1248	1121_5_472	1229_06_503	1_06_1	236_046_86	491_5_1481
11_046_297	139_5_1	154_046_138	46_06_1251	1121_5_484	1229_06_514	1_06_1	236_046_73	491_5_1488
11_046_287	139_5_1	154_046_143	46_06_1214	1121_5_494	1229_06_526	1_06_1	236_046_67	491_5_1462
11_046_305	139_5_1	154_046_141	46_06_1222	1121_5_525	1229_06_539	1_06_1	236_046_66	491_5_1419
11_046_312	139_5_1	154_046_141	46_06_1249	1121_5_534	1229_06_560	1_06_1	236_046_67	491_5_1383
11_046_335	139_5_1	154_046_131	46_06_1239	1121_5_529	1229_06_573	1_06_1	236_046_70	491_5_1299
11_046_327	139_5_1	154_046_122	46_06_1241	1121_5_483	1229_06_588	1_06_1	236_046_83	491_5_1296
11_046_313	139_5_1	154_046_119	46_06_1227	1121_5_407	1229_06_581	1_06_1	236_046_86	491_5_1390
11_046_325	139_5_1	154_046_116	46_06_1219	1121_5_395	1229_06_576	1_06_1	236_046_78	491_5_1504
11_046_319	139_5_1	154_046_122	46_06_1216	1121_5_431	1229_06_564	1_06_1	236_046_73	491_5_1609
11_046_339	139_5_1	154_046_105	46_06_1206	1121_5_491	1229_06_570	1_06_1	236_046_73	491_5_1686
11_046_327	139_5_1	154_046_103	46_06_1171	1121_5_599	1229_06_583	1_06_1	236_046_80	491_5_1678
11_046_313	139_5_1	154_046_97	46_06_1136	1121_5_683	1229_06_573	1_06_1	236_046_85	491_5_1641
11_046_298	139_5_1	154_046_95	46_06_1124	1121_5_818	1229_06_584	1_06_1	236_046_86	491_5_1540
11_046_282	139_5_1	154_046_107	46_06_1151	1121_5_931	1229_06_599	1_06_1	236_046_67	491_5_1503
11_046_255	139_5_1	154_046_116	46_06_1143	1121_5_960	1229_06_629	1_06_1	236_046_60	491_5_1511
11_046_240	139_5_1	154_046_121	46_06_1147	1121_5_968	1229_06_640	1_06_1	236_046_57	491_5_1493
11_046_225	139_5_1	154_046_120	46_06_1180	1121_5_907	1229_06_609	1_06_1	236_046_58	491_5_1551
11_046_222	139_5_1	154_046_139	46_06_1181	1121_5_869	1229_06_603	1_06_1	236_046_49	491_5_1626
11_046_224	139_5_1	154_046_143	46_06_1153	1121_5_828	1229_06_622	1_06_1	236_046_41	491_5_1632
11_046_223	139_5_1	154_046_148	46_06_1132	1121_5_751	1229_06_618	1_06_1	236_046_32	491_5_1744
11_046_220	139_5_1	154_046_139	46_06_1141	1121_5_722	1229_06_603	1_06_1	236_046_22	491_5_1810
11_046_226	139_5_1	154_046_147	46_06_1133	1121_5_717	1229_06_588	1_06_1	236_046_22	491_5_1892
11_046_250	139_5_1	154_046_148	46_06_1089	1121_5_741	1229_06_572	1_06_1	236_046_23	491_5_1974
11_046_277	139_5_1	154_046_152	46_06_1080	1121_5_748	1229_06_578	1_06_1	236_046_24	491_5_1908
11_046_296	139_5_1	154_046_146	46_06_1063	1121_5_747	1229_06_591	1_06_1	236_046_25	491_5_1786
11_046_314	139_5_1	154_046_142	46_06_1066	1121_5_741	1229_06_566	1_06_1	236_046_24	491_5_1579
11_046_336	139_5_1	154_046_135	46_06_1054	1121_5_760	1229_06_555	1_06_1	236_046_31	491_5_1454
11_046_351	139_5_1	154_046_140	46_06_1065	1121_5_772	1229_06_527	1_06_1	236_046_32	491_5_1389
11_046_381	139_5_1	154_046_135	46_06_1076	1121_5_788	1229_06_539	1_06_1	236_046_37	491_5_1340
11_046_419	139_5_1	154_046_147	46_06_1071	1121_5_811	1229_06_548	1_06_1	236_046_34	491_5_1379
11_046_454	139_5_1	154_046_146	46_06_1039	1121_5_774	1229_06_569	1_06_1	236_046_28	491_5_1436
11_046_454	139_5_1	154_046_141	46_06_1031	1121_5_764	1229_06_590	1_06_1	236_046_26	491_5_1441
11_046_470	139_5_1	154_046_144	46_06_1017	1121_5_773	1229_06_599	1_06_1	236_046_22	491_5_1500
11_046_455	139_5_1	154_046_145	46_06_995	1121_5_711	1229_06_592	1_06_1	236_046_23	491_5_1539
11_046_441	139_5_1	154_046_152	46_06_974	1121_5_715	1229_06_622	1_06_1	236_046_24	491_5_1502
11_046_438	139_5_1	154_046_157	46_06_968	1121_5_688	1229_06_674	1_06_1	236_046_25	491_5_1528
11_046_424	139_5_1	154_046_161	46_06_985	1121_5_658	1229_06_668	1_06_1	236_046_18	491_5_1550
11_046_414	139_5_1	154_046_154	46_06_988	1121_5_627	1229_06_681	1_06_1	236_046_10	491_5_1569
11_046_398	139_5_1	154_046_143	46_06_978	1121_5_690	1229_06_659	1_06_1	236_046_4	491_5_1688
11_046_360	139_5_1	154_046_145	46_06_950	1121_5_784	1229_06_642	1_06_1	236_046_4	491_5_1837
11_046_363	139_5_1	154_046_150	46_06_951	1121_5_886	1229_06_635	1_06_1	236_046_3	491_5_1905
11_046_359	139_5_1	154_046_131	46_06_902	1121_5_1049	1229_06_619	1_06_1	236_046_2	491_5_1993
11_046_354	139_5_1	154_046_132	46_06_921	1121_5_1137	1229_06_614	1_06_1	236_046_3	491_5_2060
11_046_341	154_046_134	46_06_934	1121_5_1218	1229_06_621	139_5_1	491_5_2116
11_046_331	154_046_123	46_06_930	1121_5_1245	1229_06_618	139_5_1	491_5_2127
11_046_317	154_046_133	46_06_933	1121_5_1151	1229_06_616	139_5_1	491_5_2020
11_046_306	154_046_115	46_06_926	1121_5_992	1229_06_648	139_5_1	491_5_1864
11_046_326	154_046_125	46_06_911	1121_5_834	1229_06_667	139_5_1	491_5_1749
11_046_330	154_046_138	46_06_887	1121_5_689	1229_06_670	139_5_1	491_5_1606
11_046_354	154_046_141	46_06_891	1121_5_670	1229_06_684	139_5_1	491_5_1567
11_046_343	154_046_156	46_06_901	1121_5_711	1229_06_706	139_5_1	491_5_1541
11_046_375	154_046_176	46_06_931	1121_5_739	1229_06_736	139_5_1	491_5_1427
11_046_377	154_046_179	46_06_908	1121_5_786	1229_06_776	139_5_1	491_5_1302
11_046_417	154_046_188	46_06_907	1121_5_799	1229_06_772	139_5_1	491_5_1267
11_046_431	154_046_183	46_06_930	1121_5_837	1229_06_776	139_5_1	491_5_1222
11_046_431	154_046_175	46_06_942	1121_5_851	1229_06_772	139_5_1	491_5_1213
11_046_433	154_046_159	46_06_931	1121_5_900	1229_06_755	139_5_1	491_5_1209
11_046_453	154_046_135	46_06_922	1121_5_941	1229_06_741	139_5_1	491_5_1194
11_046_455	154_046_111	46_06_926	1121_5_967	1229_06_722	139_5_1	491_5_1252
11_046_458	154_046_112	46_06_970	1121_5_980	1229_06_711	139_5_1	491_5_1314
11_046_436	154_046_120	46_06_996	1121_5_944	1229_06_714	139_5_1	491_5_1381
11_046_417	154_046_145	46_06_1026	1121_5_925	1229_06_689	139_5_1	491_5_1402
11_046_404	154_046_145	46_06_1015	1121_5_881	1229_06_685	139_5_1	491_5_1421
11_046_414	154_046_167	46_06_1001	1121_5_832	1229_06_659	139_5_1	491_5_1397
11_046_405	154_046_175	46_06_1004	1121_5_828	1229_06_660	139_5_1	491_5_1337
11_046_420	154_046_186	46_06_990	1121_5_760	1229_06_648	139_5_1	491_5_1408
11_046_424	154_046_199	46_06_966	1121_5_676	1229_06_642	139_5_1	491_5_1417
11_046_431	154_046_203	46_06_991	1121_5_634	1229_06_614	139_5_1	491_5_1475
11_046_455	154_046_211	46_06_993	1121_5_616	1229_06_612	139_5_1	491_5_1499
11_046_459	154_046_217	46_06_994	1121_5_618	1229_06_617	139_5_1	491_5_1484
11_046_474	154_046_218	46_06_1003	1121_5_596	1229_06_596	139_5_1	491_5_1438
11_046_512	154_046_211	46_06_1002	1121_5_622	1229_06_588	139_5_1	491_5_1330
11_046_539	154_046_227	46_06_979	1121_5_636	1229_06_580	139_5_1	491_5_1265
11_046_550	154_046_233	46_06_987	1121_5_648	1229_06_582	139_5_1	491_5_1207
11_046_547	154_046_240	46_06_937	1121_5_722	1229_06_601	139_5_1	491_5_1194
11_046_546	154_046_236	46_06_957	1121_5_764	1229_06_606	139_5_1	491_5_1250
11_046_543	154_046_226	46_06_961	1121_5_797	1229_06_625	139_5_1	491_5_1257
11_046_541	154_046_212	46_06_996	1121_5_836	1229_06_631	139_5_1	491_5_1295
11_046_518	154_046_207	46_06_1006	1121_5_793	1229_06_618	139_5_1	491_5_1399
11_046_526	154_046_198	46_06_974	1121_5_756	1229_06_626	139_5_1	491_5_1463
11_046_542	154_046_188	46_06_959	1121_5_675	1229_06_631	139_5_1	491_5_1478
11_046_535	154_046_177	46_06_915	1121_5_661	1229_06_642	139_5_1	491_5_1561
11_046_544	154_046_168	46_06_909	1121_5_691	1229_06_626	139_5_1	491_5_1636
11_046_556	154_046_158	46_06_890	1121_5_711	1229_06_597	139_5_1	491_5_1638
11_046_562	154_046_152	46_06_876	1121_5_772	1229_06_616	139_5_1	491_5_1574
11_046_561	154_046_130	46_06_843	1121_5_859	1229_06_630	139_5_1	491_5_1573
11_046_573	154_046_129	46_06_830	1121_5_910	1229_06_647	139_5_1	491_5_1512
11_046_580	154_046_125	46_06_861	1121_5_939	1229_06_656	139_5_1	491_5_1440
11_046_606	154_046_121	46_06_859	1121_5_991	1229_06_655	139_5_1	491_5_1353
11_046_646	154_046_108	46_06_877	1121_5_920	1229_06_678	139_5_1	491_5_1254
11_046_647	154_046_96	46_06_876	1121_5_911	1229_06_698	139_5_1	491_5_1228
11_046_653	154_046_94	46_06_842	1121_5_914	1229_06_706	139_5_1	491_5_1245
11_046_632	154_046_98	46_06_843	1121_5_851	1229_06_695	139_5_1	491_5_1304
11_046_632	154_046_96	46_06_840	1121_5_850	1229_06_706	139_5_1	491_5_1352
11_046_654	154_046_104	46_06_844	1121_5_766	1229_06_707	139_5_1	491_5_1415
11_046_673	154_046_115	46_06_814	1121_5_730	1229_06_679	139_5_1	491_5_1425
11_046_670	154_046_128	46_06_844	1121_5_748	1229_06_644	139_5_1	491_5_1491
11_046_682	154_046_149	46_06_801	1121_5_773	1229_06_643	139_5_1	491_5_1519
11_046_672	154_046_151	46_06_784	1121_5_781	1229_06_638	139_5_1	491_5_1525
11_046_679	154_046_161	46_06_756	1121_5_824	1229_06_640	139_5_1	491_5_1484
11_046_686	154_046_180	46_06_730	1121_5_845	1229_06_638	139_5_1	491_5_1503
11_046_667	154_046_187	46_06_736	1121_5_841	1229_06_634	139_5_1	491_5_1460
11_046_666	154_046_204	46_06_723	1121_5_788	1229_06_647	139_5_1	491_5_1432
11_046_660	154_046_211	46_06_686	1121_5_730	1229_06_657	139_5_1	491_5_1392
11_046_661	154_046_210	46_06_657	1121_5_669	1229_06_679	139_5_1	491_5_1324
11_046_664	154_046_216	46_06_634	1121_5_636	1229_06_694	139_5_1	491_5_1378
11_046_678	154_046_199	46_06_654	1121_5_694	1229_06_694	139_5_1	491_5_1421
11_046_684	154_046_198	46_06_663	1121_5_794	1229_06_695	139_5_1	491_5_1451
11_046_665	154_046_197	46_06_667	1121_5_903	1229_06_653	139_5_1	491_5_1511
11_046_678	154_046_193	46_06_675	1121_5_1032	1229_06_656	139_5_1	491_5_1548
11_046_673	154_046_187	46_06_689	1121_5_1087	1229_06_642	139_5_1	491_5_1580
11_046_637	154_046_180	46_06_693	1121_5_1084	1229_06_641	139_5_1	491_5_1635
11_046_602	154_046_172	46_06_732	1121_5_1069	1229_06_647	139_5_1	491_5_1634
11_046_579	154_046_171	46_06_751	1121_5_970	1229_06_682	139_5_1	491_5_1616
11_046_567	154_046_166	46_06_757	1121_5_869	1229_06_659	139_5_1	491_5_1639
11_046_535	154_046_156	46_06_759	1121_5_784	1229_06_664	139_5_1	491_5_1679
11_046_529	154_046_143	46_06_762	1121_5_706	1229_06_682	139_5_1	491_5_1658
11_046_512	154_046_146	46_06_778	1121_5_728	1229_06_685	139_5_1	491_5_1660
11_046_500	154_046_141	46_06_814	1121_5_770	1229_06_720	139_5_1	491_5_1653
11_046_458	154_046_129	46_06_841	1121_5_842	1229_06_745	139_5_1	491_5_1624
11_046_447	154_046_110	46_06_826	1121_5_857	1229_06_782	139_5_1	491_5_1579
11_046_421	154_046_91	46_06_820	1121_5_860	1229_06_823	139_5_1	491_5_1477
11_046_392	154_046_97	46_06_812	1121_5_840	1229_06_872	139_5_1	491_5_1437
11_046_398	154_046_94	46_06_853	1121_5_822	1229_06_874	139_5_1	491_5_1467
11_046_375	154_046_101	46_06_842	1121_5_772	1229_06_904	139_5_1	491_5_1552
11_046_359	154_046_105	46_06_842	1121_5_714	1229_06_899	139_5_1	491_5_1603
11_046_349	154_046_100	46_06_842	1121_5_673	1229_06_902	139_5_1	491_5_1613
11_046_363	154_046_101	46_06_836	1121_5_682	1229_06_949	139_5_1	491_5_1520
11_046_380	154_046_107	46_06_823	1121_5_702	1229_06_960	139_5_1	491_5_1388
11_046_391	154_046_110	46_06_817	1121_5_741	1229_06_969	139_5_1	491_5_1205
11_046_408	154_046_116	46_06_815	1121_5_823	1229_06_960	139_5_1	491_5_1036
11_046_407	154_046_111	46_06_798	1121_5_905	1229_06_962	139_5_1	491_5_929
11_046_397	154_046_121	46_06_798	1121_5_913	1229_06_964	139_5_1	491_5_852
11_046_403	154_046_125	46_06_802	1121_5_901	1229_06_958	139_5_1	491_5_814
11_046_389	154_046_140	46_06_790	1121_5_891	1229_06_970	139_5_1	491_5_866
11_046_398	154_046_145	46_06_785	1121_5_892	1229_06_958	139_5_1	491_5_911
11_046_382	154_046_139	46_06_771	1121_5_928	1229_06_943	139_5_1	491_5_1026
11_046_403	154_046_149	46_06_791	1121_5_940	1229_06_942	139_5_1	491_5_1144
11_046_388	154_046_151	46_06_801	1121_5_1019	1229_06_917	139_5_1	491_5_1323
11_046_385	154_046_148	46_06_789	1121_5_1080	1229_06_906	139_5_1	491_5_1490
11_046_397	154_046_149	46_06_769	1121_5_1118	1229_06_842	139_5_1	491_5_1632
11_046_414	154_046_136	46_06_755	1121_5_1119	1229_06_814	139_5_1	491_5_1701
11_046_445	154_046_136	46_06_765	1121_5_1088	1229_06_773	139_5_1	491_5_1732
11_046_461	154_046_127	46_06_754	1121_5_1102	1229_06_723	139_5_1	491_5_1737
11_046_465	154_046_130	46_06_737	1121_5_1109	1229_06_724	139_5_1	491_5_1683
11_046_491	154_046_142	46_06_748	1121_5_1171	1229_06_681	139_5_1	491_5_1691
11_046_507	154_046_166	46_06_725	1121_5_1166	1229_06_662	139_5_1	491_5_1676
11_046_501	154_046_169	46_06_723	1121_5_1159	1229_06_679	139_5_1	491_5_1662
11_046_518	154_046_171	46_06_729	1121_5_1158	1229_06_675	139_5_1	491_5_1603
11_046_539	154_046_148	46_06_750	1121_5_1161	1229_06_666	139_5_1	491_5_1406
11_046_543	154_046_152	46_06_762	1121_5_1096	1229_06_651	139_5_1	491_5_1229
11_046_525	154_046_154	46_06_776	1121_5_1055	1229_06_654	139_5_1	491_5_1101
11_046_506	154_046_160	46_06_789	1121_5_1016	1229_06_668	139_5_1	491_5_949
11_046_501	154_046_172	46_06_816	1121_5_974	1229_06_688	139_5_1	491_5_864
11_046_499	154_046_184	46_06_832	1121_5_958	1229_06_716	139_5_1	491_5_827
11_046_485	154_046_183	46_06_806	1121_5_1020	1229_06_715	139_5_1	491_5_768
11_046_483	154_046_185	46_06_776	1121_5_1089	1229_06_709	139_5_1	491_5_774
11_046_474	154_046_185	46_06_761	1121_5_1171	1229_06_731	139_5_1	491_5_783
11_046_468	154_046_193	46_06_772	1121_5_1218	1229_06_748	139_5_1	491_5_862
11_046_471	154_046_185	46_06_766	1121_5_1291	1229_06_757	139_5_1	491_5_958
11_046_474	154_046_196	46_06_770	1121_5_1267	1229_06_743	139_5_1	491_5_1029
11_046_476	154_046_170	46_06_734	1121_5_1288	1229_06_722	139_5_1	491_5_1149
11_046_516	154_046_170	46_06_736	1121_5_1297	1229_06_708	139_5_1	491_5_1197
11_046_512	154_046_169	46_06_745	1121_5_1302	1229_06_746	139_5_1	491_5_1115
11_046_520	154_046_177	46_06_735	1121_5_1268	1229_06_750	139_5_1	491_5_1085
11_046_524	154_046_189	46_06_727	1121_5_1253	1229_06_749	139_5_1	491_5_952
11_046_540	154_046_199	46_06_729	1121_5_1220	1229_06_761	139_5_1	491_5_863
11_046_559	154_046_198	46_06_709	1121_5_1221	1229_06_777	139_5_1	491_5_826
11_046_569	154_046_204	46_06_704	1121_5_1195	1229_06_751	139_5_1	491_5_743
11_046_556	154_046_200	46_06_699	1121_5_1236	1229_06_769	139_5_1	491_5_726
11_046_540	154_046_203	46_06_720	1121_5_1247	1229_06_796	139_5_1	491_5_729
11_046_526	154_046_223	46_06_697	1121_5_1344	1229_06_798	139_5_1	491_5_743
11_046_516	154_046_244	46_06_696	1121_5_1314	1229_06_799	139_5_1	491_5_778
11_046_499	154_046_254	46_06_719	1121_5_1323	1229_06_804	139_5_1	491_5_875
11_046_492	154_046_273	46_06_732	1121_5_1311	1229_06_768	139_5_1	491_5_878
11_046_505	154_046_276	46_06_734	1121_5_1242	1229_06_745	139_5_1	491_5_918
11_046_485	154_046_279	46_06_704	1121_5_1222	1229_06_726	139_5_1	491_5_894
11_046_490	154_046_288	46_06_698	1121_5_1183	1229_06_735	139_5_1	491_5_868
11_046_493	154_046_288	46_06_723	1121_5_1190	1229_06_734	139_5_1	491_5_847
11_046_519	154_046_279	46_06_732	1121_5_1202	1229_06_722	139_5_1	491_5_893
11_046_515	154_046_266	46_06_728	1121_5_1190	1229_06_720	139_5_1	491_5_897
11_046_520	154_046_264	46_06_737	1121_5_1133	1229_06_713	139_5_1	491_5_981
11_046_509	154_046_273	46_06_730	1121_5_1080	1229_06_692	139_5_1	491_5_1050
11_046_512	154_046_267	46_06_732	1121_5_1026	1229_06_696	139_5_1	491_5_1100
11_046_484	154_046_250	46_06_741	1121_5_1055	1229_06_682	139_5_1	491_5_1171
11_046_475	154_046_260	46_06_731	1121_5_1100	1229_06_680	139_5_1	491_5_1220
11_046_450	154_046_270	46_06_747	1121_5_1143	1229_06_690	139_5_1	491_5_1209
11_046_446	154_046_272	46_06_757	1121_5_1124	1229_06_676	139_5_1	491_5_1255
11_046_438	154_046_282	46_06_768	1121_5_1100	1229_06_691	139_5_1	491_5_1286
11_046_435	154_046_283	46_06_778	1121_5_1072	1229_06_672	139_5_1	491_5_1260
11_046_430	154_046_274	46_06_772	1121_5_976	1229_06_677	139_5_1	491_5_1374
11_046_453	154_046_282	46_06_775	1121_5_941	1229_06_674	139_5_1	491_5_1467
11_046_451	154_046_268	46_06_768	1121_5_938	1229_06_697	139_5_1	491_5_1469
11_046_452	154_046_264	46_06_744	1121_5_915	1229_06_685	139_5_1	491_5_1507
11_046_476	154_046_256	46_06_717	1121_5_966	1229_06_693	139_5_1	491_5_1550
11_046_499	154_046_239	46_06_694	1121_5_1091	1229_06_721	139_5_1	491_5_1481
11_046_497	154_046_231	46_06_702	1121_5_1307	1229_06_737	139_5_1	491_5_1417
11_046_519	154_046_206	46_06_684	1121_5_1431	1229_06_758	139_5_1	491_5_1338
11_046_514	154_046_207	46_06_696	1121_5_1551	1229_06_755	139_5_1	491_5_1240
11_046_522	154_046_217	46_06_709	1121_5_1533	1229_06_751	139_5_1	491_5_1168
11_046_494	154_046_232	46_06_707	1121_5_1444	1229_06_732	139_5_1	491_5_1104
11_046_493	154_046_253	46_06_713	1121_5_1296	1229_06_686	139_5_1	491_5_1033
11_046_497	154_046_265	46_06_743	1121_5_1168	1229_06_676	139_5_1	491_5_1008
11_046_499	154_046_272	46_06_783	1121_5_1123	1229_06_643	139_5_1	491_5_1032
11_046_489	154_046_261	46_06_843	1121_5_1086	1229_06_638	139_5_1	491_5_1038
11_046_496	154_046_278	46_06_850	1121_5_993	1229_06_621	139_5_1	491_5_1108
11_046_471	154_046_275	46_06_854	1121_5_974	1229_06_636	139_5_1	491_5_1169
11_046_487	154_046_295	46_06_836	1121_5_989	1229_06_642	139_5_1	491_5_1220
11_046_490	154_046_294	46_06_861	1121_5_1050	1229_06_634	139_5_1	491_5_1300
11_046_515	154_046_284	46_06_800	1121_5_1151	1229_06_601	139_5_1	491_5_1306
11_046_515	154_046_282	46_06_808	1121_5_1210	1229_06_598	139_5_1	491_5_1296
11_046_527	154_046_290	46_06_785	1121_5_1291	1229_06_597	139_5_1	491_5_1190
11_046_536	154_046_311	46_06_764	1121_5_1345	1229_06_619	139_5_1	491_5_998
11_046_532	154_046_348	46_06_724	1121_5_1382	1229_06_659	139_5_1	491_5_943
11_046_532	154_046_377	46_06_711	1121_5_1392	1229_06_671	139_5_1	491_5_866
11_046_523	154_046_389	46_06_690	1121_5_1326	1229_06_710	139_5_1	491_5_812
11_046_503	154_046_381	46_06_663	1121_5_1256	1229_06_732	139_5_1	491_5_803
11_046_466	154_046_356	46_06_643	1121_5_1146	1229_06_757	139_5_1	491_5_865
11_046_450	154_046_361	46_06_634	1121_5_1106	1229_06_788	139_5_1	491_5_955
11_046_449	154_046_357	46_06_605	1121_5_1075	1229_06_799	139_5_1	491_5_1078
11_046_460	154_046_352	46_06_599	1121_5_1101	1229_06_831	139_5_1	491_5_1161
11_046_460	154_046_345	46_06_568	1121_5_1125	1229_06_843	139_5_1	491_5_1258
11_046_456	154_046_352	46_06_561	1121_5_1074	1229_06_832	139_5_1	491_5_1260
11_046_459	154_046_362	46_06_579	1121_5_1054	1229_06_827	139_5_1	491_5_1149
11_046_470	154_046_381	46_06_565	1121_5_1024	1229_06_828	139_5_1	491_5_1089
11_046_470	154_046_413	46_06_567	1121_5_1094	1229_06_838	139_5_1	491_5_1037
11_046_453	154_046_403	46_06_582	1121_5_1141	1229_06_845	139_5_1	491_5_963
11_046_448	154_046_413	46_06_594	1121_5_1180	1229_06_830	139_5_1	491_5_925
11_046_445	154_046_412	46_06_552	1121_5_1203	1229_06_850	139_5_1	491_5_895
11_046_446	154_046_424	46_06_566	1121_5_1200	1229_06_873	139_5_1	491_5_875
11_046_447	154_046_420	46_06_549	1121_5_1153	1229_06_894	139_5_1	491_5_881
11_046_432	154_046_415	46_06_525	1121_5_1072	1229_06_890	139_5_1	491_5_896
11_046_423	154_046_433	46_06_507	1121_5_963	1229_06_914	139_5_1	491_5_906
11_046_419	154_046_423	46_06_496	1121_5_939	1229_06_922	139_5_1	491_5_958
11_046_401	154_046_451	46_06_489	1121_5_894	1229_06_950	139_5_1	491_5_976
11_046_406	154_046_444	46_06_470	1121_5_857	1229_06_964	139_5_1	491_5_952
11_046_397	154_046_417	46_06_454	1121_5_807	1229_06_980	139_5_1	491_5_1017
11_046_407	154_046_399	46_06_471	1121_5_808	1229_06_983	139_5_1	491_5_1059
11_046_416	154_046_386	46_06_466	1121_5_867	1229_06_959	139_5_1	491_5_1090
11_046_420	154_046_378	46_06_467	1121_5_817	1229_06_949	139_5_1	491_5_1162
11_046_439	154_046_349	46_06_473	1121_5_846	1229_06_927	139_5_1	491_5_1192
11_046_441	154_046_342	46_06_476	1121_5_803	1229_06_932	139_5_1	491_5_1150
11_046_444	154_046_341	46_06_471	1121_5_842	1229_06_913	139_5_1	491_5_1161
11_046_454	154_046_324	46_06_498	1121_5_918	1229_06_879	139_5_1	491_5_1136
11_046_482	154_046_317	46_06_516	1121_5_930	1229_06_867	139_5_1	491_5_1105
11_046_479	154_046_328	46_06_490	1121_5_1027	1229_06_852	139_5_1	491_5_1211
11_046_477	154_046_327	46_06_515	1121_5_1065	1229_06_811	139_5_1	491_5_1351
11_046_485	154_046_304	46_06_527	1121_5_1036	1229_06_807	139_5_1	491_5_1464
11_046_504	154_046_303	46_06_523	1121_5_1035	1229_06_803	139_5_1	491_5_1610
11_046_520	154_046_317	46_06_526	1121_5_972	1229_06_805	139_5_1	491_5_1612
11_046_541	154_046_328	46_06_523	1121_5_974	1229_06_794	139_5_1	491_5_1624
11_046_569	154_046_334	46_06_488	1121_5_908	1229_06_789	139_5_1	491_5_1649
11_046_592	154_046_344	46_06_490	1121_5_818	1229_06_780	139_5_1	491_5_1641
11_046_602	154_046_361	46_06_506	1121_5_756	1229_06_773	139_5_1	491_5_1616
11_046_610	154_046_345	46_06_557	1121_5_708	1229_06_771	139_5_1	491_5_1585
11_046_628	154_046_326	46_06_571	1121_5_741	1229_06_756	139_5_1	491_5_1435
11_046_633	154_046_311	46_06_575	1121_5_773	1229_06_754	139_5_1	491_5_1300
11_046_651	154_046_324	46_06_580	1121_5_859	1229_06_726	139_5_1	491_5_1161
11_046_664	154_046_292	46_06_582	1121_5_973	1229_06_723	139_5_1	491_5_1098
11_046_682	154_046_278	46_06_554	1121_5_1053	1229_06_733	139_5_1	491_5_1078
11_046_721	154_046_269	46_06_541	1121_5_1117	1229_06_737	139_5_1	491_5_1099
11_046_728	154_046_260	46_06_547	1121_5_1247	1229_06_734	139_5_1	491_5_1091
11_046_737	154_046_256	46_06_548	1121_5_1321	1229_06_727	139_5_1	491_5_1139
11_046_737	154_046_259	46_06_511	1121_5_1372	1229_06_732	139_5_1	491_5_1148
11_046_745	154_046_256	46_06_503	1121_5_1377	1229_06_739	139_5_1	491_5_1110
11_046_769	154_046_235	46_06_505	1121_5_1372	1229_06_729	139_5_1	491_5_1149
11_046_767	154_046_219	46_06_496	1121_5_1417	1229_06_723	139_5_1	491_5_1166
11_046_780	154_046_221	46_06_500	1121_5_1356	1229_06_722	139_5_1	491_5_1139
11_046_790	154_046_214	46_06_494	1121_5_1318	1229_06_727	139_5_1	491_5_1143
11_046_809	154_046_211	46_06_495	1121_5_1219	1229_06_753	139_5_1	491_5_1158
11_046_825	154_046_213	46_06_487	1121_5_1119	1229_06_730	139_5_1	491_5_1124
11_046_835	154_046_197	46_06_482	1121_5_1077	1229_06_724	139_5_1	491_5_1148
11_046_813	154_046_198	46_06_492	1121_5_1006	1229_06_736	139_5_1	491_5_1092
11_046_814	154_046_193	46_06_473	1121_5_995	1229_06_747	139_5_1	491_5_1000
11_046_817	154_046_203	46_06_481	1121_5_981	1229_06_763	139_5_1	491_5_1008
11_046_824	154_046_216	46_06_513	1121_5_834	1229_06_733	139_5_1	491_5_966
11_046_823	154_046_206	46_06_524	1121_5_816	1229_06_739	139_5_1	491_5_907
11_046_848	154_046_186	46_06_535	1121_5_743	1229_06_766	139_5_1	491_5_934
11_046_847	154_046_163	46_06_538	1121_5_762	1229_06_779	139_5_1	491_5_892
11_046_841	154_046_159	46_06_534	1121_5_758	1229_06_761	139_5_1	491_5_960
11_046_811	154_046_152	46_06_553	1121_5_745	1229_06_752	139_5_1	491_5_1059
11_046_765	154_046_152	46_06_544	1121_5_787	1229_06_762	139_5_1	491_5_1191
11_046_763	154_046_152	46_06_532	1121_5_763	1229_06_759	139_5_1	491_5_1449
11_046_723	154_046_149	46_06_518	1121_5_722	1229_06_804	139_5_1	491_5_1594
11_046_703	154_046_157	46_06_530	1121_5_692	1229_06_831	139_5_1	491_5_1665
11_046_708	154_046_167	46_06_513	1121_5_685	1229_06_843	139_5_1	491_5_1694
11_046_731	154_046_179	46_06_510	1121_5_724	1229_06_820	139_5_1	491_5_1552
11_046_715	154_046_186	46_06_506	1121_5_804	1229_06_829	139_5_1	491_5_1334
11_046_732	154_046_175	46_06_502	1121_5_804	1229_06_809	139_5_1	491_5_1130
11_046_722	154_046_164	46_06_514	1121_5_819	1229_06_839	139_5_1	491_5_1043
11_046_740	154_046_154	46_06_487	1121_5_865	1229_06_849	139_5_1	491_5_1065
11_046_760	154_046_169	46_06_485	1121_5_833	1229_06_819	139_5_1	491_5_1204
11_046_787	154_046_178	46_06_486	1121_5_768	1229_06_784	139_5_1	491_5_1332
11_046_786	154_046_183	46_06_479	1121_5_725	1229_06_739	139_5_1	491_5_1572
11_046_775	154_046_187	46_06_461	1121_5_632	1229_06_734	139_5_1	491_5_1803
11_046_826	154_046_181	46_06_449	1121_5_607	1229_06_737	139_5_1	491_5_1971
11_046_856	154_046_178	46_06_448	1121_5_626	1229_06_748	139_5_1	491_5_2078
11_046_870	154_046_183	46_06_440	1121_5_662	1229_06_739	139_5_1	491_5_2086
11_046_883	154_046_168	46_06_448	1121_5_653	1229_06_744	139_5_1	491_5_1941
11_046_868	154_046_172	46_06_445	1121_5_715	1229_06_743	139_5_1	491_5_1649
11_046_844	154_046_184	46_06_428	1121_5_794	1229_06_770	139_5_1	491_5_1312
11_046_831	154_046_193	46_06_404	1121_5_810	1229_06_764	139_5_1	491_5_1121
11_046_825	154_046_184	46_06_405	1121_5_924	1229_06_741	139_5_1	491_5_1047
11_046_785	154_046_188	46_06_408	1121_5_977	1229_06_735	139_5_1	491_5_1101
11_046_814	154_046_191	46_06_409	1121_5_1066	1229_06_752	139_5_1	491_5_1160
11_046_818	154_046_196	46_06_408	1121_5_1115	1229_06_753	139_5_1	491_5_1237
11_046_808	154_046_207	46_06_407	1121_5_1074	1229_06_765	139_5_1	491_5_1264
11_046_795	154_046_213	46_06_416	1121_5_1040	1229_06_773	139_5_1	491_5_1295
11_046_758	154_046_214	46_06_409	1121_5_987	1229_06_797	139_5_1	491_5_1311
11_046_738	154_046_208	46_06_412	1121_5_900	1229_06_784	139_5_1	491_5_1363
11_046_762	154_046_193	46_06_418	1121_5_871	1229_06_775	139_5_1	491_5_1504
11_046_773	154_046_201	46_06_411	1121_5_813	1229_06_743	139_5_1	491_5_1620
11_046_753	154_046_199	46_06_415	1121_5_719	1229_06_738	139_5_1	491_5_1756
11_046_767	154_046_205	46_06_397	1121_5_690	1229_06_719	139_5_1	491_5_1800
11_046_774	154_046_215	46_06_399	1121_5_729	1229_06_745	139_5_1	491_5_1829
11_046_787	154_046_215	46_06_394	1121_5_712	1229_06_725	139_5_1	491_5_1801
11_046_771	154_046_208	46_06_399	1121_5_730	1229_06_722	139_5_1	491_5_1729
11_046_798	154_046_219	46_06_425	1121_5_748	1229_06_693	139_5_1	491_5_1584
11_046_810	154_046_221	46_06_417	1121_5_772	1229_06_722	139_5_1	491_5_1471
11_046_808	154_046_214	46_06_431	1121_5_810	1229_06_723	139_5_1	491_5_1429
11_046_806	154_046_213	46_06_442	1121_5_846	1229_06_743	139_5_1	491_5_1414
11_046_788	154_046_210	46_06_434	1121_5_915	1229_06_764	139_5_1	491_5_1454
11_046_796	154_046_214	46_06_446	1121_5_938	1229_06_782	139_5_1	491_5_1462
11_046_775	154_046_222	46_06_419	1121_5_889	1229_06_801	139_5_1	491_5_1430
11_046_746	154_046_210	46_06_409	1121_5_928	1229_06_783	139_5_1	491_5_1407
11_046_699	154_046_224	46_06_389	1121_5_959	1229_06_784	139_5_1	491_5_1403
11_046_685	154_046_227	46_06_385	1121_5_956	1229_06_790	139_5_1	491_5_1479
11_046_629	154_046_254	46_06_369	1121_5_990	1229_06_793	139_5_1	491_5_1619
11_046_570	154_046_275	46_06_364	1121_5_945	1229_06_794	139_5_1	491_5_1732
11_046_539	154_046_283	46_06_364	1121_5_926	1229_06_774	139_5_1	491_5_1773
11_046_493	154_046_300	46_06_390	1121_5_872	1229_06_767	139_5_1	491_5_1835
11_046_468	154_046_300	46_06_412	1121_5_873	1229_06_732	139_5_1	491_5_1824
11_046_499	154_046_298	46_06_427	1121_5_837	1229_06_742	139_5_1	491_5_1640
11_046_509	154_046_304	46_06_449	1121_5_780	1229_06_763	139_5_1	491_5_1525
11_046_528	154_046_300	46_06_471	1121_5_743	1229_06_771	139_5_1	491_5_1434
11_046_548	154_046_295	46_06_472	1121_5_673	1229_06_792	139_5_1	491_5_1330
11_046_559	154_046_299	46_06_455	1121_5_605	1229_06_805	139_5_1	491_5_1368
11_046_582	154_046_300	46_06_458	1121_5_558	1229_06_827	139_5_1	491_5_1334
11_046_566	154_046_274	46_06_454	1121_5_510	1229_06_849	139_5_1	491_5_1291
11_046_594	154_046_263	46_06_483	1121_5_470	1229_06_884	139_5_1	491_5_1264
11_046_606	154_046_248	46_06_467	1121_5_485	1229_06_922	139_5_1	491_5_1224
11_046_611	154_046_249	46_06_454	1121_5_508	1229_06_936	139_5_1	491_5_1244
11_046_642	154_046_253	46_06_440	1121_5_577	1229_06_967	139_5_1	491_5_1273
11_046_649	154_046_257	46_06_435	1121_5_652	1229_06_952	139_5_1	491_5_1303
11_046_682	154_046_276	46_06_447	1121_5_637	1229_06_923	139_5_1	491_5_1380
11_046_662	154_046_270	46_06_469	1121_5_663	1229_06_900	139_5_1	491_5_1505
11_046_663	154_046_268	46_06_500	1121_5_676	1229_06_869	139_5_1	491_5_1509
11_046_688	154_046_270	46_06_472	1121_5_612	1229_06_880	139_5_1	491_5_1491
11_046_684	154_046_283	46_06_453	1121_5_623	1229_06_858	139_5_1	491_5_1487
11_046_691	154_046_293	46_06_437	1121_5_572	1229_06_861	139_5_1	491_5_1400
11_046_690	154_046_306	46_06_435	1121_5_633	1229_06_897	139_5_1	491_5_1310
11_046_708	154_046_294	46_06_410	1121_5_709	1229_06_923	139_5_1	491_5_1302
11_046_707	154_046_297	46_06_429	1121_5_747	1229_06_920	139_5_1	491_5_1285
11_046_704	154_046_267	46_06_429	1121_5_835	1229_06_918	139_5_1	491_5_1285
11_046_706	154_046_254	46_06_406	1121_5_882	1229_06_945	139_5_1	491_5_1279
11_046_694	154_046_248	46_06_391	1121_5_923	1229_06_942	139_5_1	491_5_1222
11_046_686	154_046_222	46_06_403	1121_5_924	1229_06_961	139_5_1	491_5_1177
11_046_708	154_046_219	46_06_400	1121_5_934	1229_06_963	139_5_1	491_5_1122
11_046_718	154_046_207	46_06_411	1121_5_951	1229_06_954	139_5_1	491_5_1007
11_046_712	154_046_208	46_06_384	1121_5_926	1229_06_933	139_5_1	491_5_946
11_046_699	154_046_207	46_06_380	1121_5_943	1229_06_942	139_5_1	491_5_988
11_046_669	154_046_193	46_06_351	1121_5_951	1229_06_1002	139_5_1	491_5_1012
11_046_658	154_046_190	46_06_339	1121_5_981	1229_06_1045	139_5_1	491_5_1180
11_046_667	154_046_177	46_06_334	1121_5_1029	1229_06_1069	139_5_1	491_5_1334
11_046_645	154_046_172	46_06_340	1121_5_1105	1229_06_1116	139_5_1	491_5_1460
11_046_622	154_046_180	46_06_334	1121_5_1158	1229_06_1096	139_5_1	491_5_1517
11_046_572	154_046_186	46_06_319	1121_5_1165	1229_06_1101	139_5_1	491_5_1609
11_046_539	154_046_199	46_06_306	1121_5_1146	1229_06_1086	139_5_1	491_5_1629
11_046_496	154_046_215	46_06_292	1121_5_1148	1229_06_1082	139_5_1	491_5_1655
11_046_478	154_046_225	46_06_292	1121_5_1107	1229_06_1103	139_5_1	491_5_1583
11_046_472	154_046_240	46_06_275	1121_5_1050	1229_06_1096	139_5_1	491_5_1414
11_046_480	154_046_264	46_06_268	1121_5_946	1229_06_1078	139_5_1	491_5_1323
11_046_481	154_046_268	46_06_287	1121_5_845	1229_06_1090	139_5_1	491_5_1229
11_046_504	154_046_297	46_06_279	1121_5_763	1229_06_1119	139_5_1	491_5_1150
11_046_516	154_046_279	46_06_261	1121_5_725	1229_06_1109	139_5_1	491_5_1150
11_046_525	154_046_285	46_06_259	1121_5_688	1229_06_1111	139_5_1	491_5_1158
11_046_541	154_046_266	46_06_274	1121_5_666	1229_06_1105	139_5_1	491_5_1203
11_046_551	154_046_262	46_06_294	1121_5_674	1229_06_1080	139_5_1	491_5_1257
11_046_538	154_046_287	46_06_323	1121_5_736	1229_06_1075	139_5_1	491_5_1307
11_046_534	154_046_282	46_06_324	1121_5_831	1229_06_1090	139_5_1	491_5_1345
11_046_550	154_046_282	46_06_325	1121_5_979	1229_06_1084	139_5_1	491_5_1375
11_046_526	154_046_296	46_06_325	1121_5_1172	1229_06_1078	139_5_1	491_5_1406
11_046_541	154_046_274	46_06_299	1121_5_1264	1229_06_1058	139_5_1	491_5_1450
11_046_513	154_046_303	46_06_303	1121_5_1298	1229_06_1041	139_5_1	491_5_1410
11_046_534	154_046_299	46_06_289	1121_5_1355	1229_06_1034	139_5_1	491_5_1243
11_046_539	154_046_319	46_06_278	1121_5_1369	1229_06_1034	139_5_1	491_5_1093
11_046_515	154_046_322	46_06_289	1121_5_1274	1229_06_1069	139_5_1	491_5_969
11_046_534	154_046_324	46_06_296	1121_5_1165	1229_06_1047	139_5_1	491_5_886
11_046_536	154_046_343	46_06_309	1121_5_970	1229_06_1046	139_5_1	491_5_892
11_046_550	154_046_340	46_06_305	1121_5_866	1229_06_1059	139_5_1	491_5_935
11_046_550	154_046_339	46_06_303	1121_5_887	1229_06_1080	139_5_1	491_5_985
11_046_540	154_046_315	46_06_288	1121_5_940	1229_06_1042	139_5_1	491_5_1110
11_046_537	154_046_310	46_06_301	1121_5_980	1229_06_1036	139_5_1	491_5_1240
11_046_522	154_046_322	46_06_301	1121_5_1016	1229_06_1056	139_5_1	491_5_1314
11_046_509	154_046_330	46_06_276	1121_5_1039	1229_06_1028	139_5_1	491_5_1355
11_046_540	154_046_346	46_06_290	1121_5_1049	1229_06_1045	139_5_1	491_5_1297
11_046_522	154_046_368	46_06_285	1121_5_1034	1229_06_1054	139_5_1	491_5_1143
11_046_518	154_046_395	46_06_275	1121_5_1034	1229_06_1055	139_5_1	491_5_1032
11_046_532	154_046_421	46_06_258	1121_5_1025	1229_06_1079	139_5_1	491_5_952
11_046_536	154_046_428	46_06_264	1121_5_1045	1229_06_1071	139_5_1	491_5_854
11_046_520	154_046_447	46_06_265	1121_5_1046	1229_06_1063	139_5_1	491_5_813
11_046_518	154_046_444	46_06_268	1121_5_1139	1229_06_1057	139_5_1	491_5_827
11_046_514	154_046_446	46_06_273	1121_5_1219	1229_06_1034	139_5_1	491_5_821
11_046_494	154_046_422	46_06_290	1121_5_1327	1229_06_1025	139_5_1	491_5_855
11_046_481	154_046_405	46_06_307	1121_5_1459	1229_06_1002	139_5_1	491_5_849
11_046_486	154_046_381	46_06_305	1121_5_1463	1229_06_1018	139_5_1	491_5_915
11_046_468	154_046_372	46_06_298	1121_5_1434	1229_06_1053	139_5_1	491_5_954
11_046_481	154_046_364	46_06_286	1121_5_1431	1229_06_1057	139_5_1	491_5_1005
11_046_471	154_046_366	46_06_275	1121_5_1329	1229_06_1077	139_5_1	491_5_1145
11_046_475	154_046_371	46_06_272	1121_5_1240	1229_06_1043	139_5_1	491_5_1295
11_046_474	154_046_367	46_06_254	1121_5_1095	1229_06_1029	139_5_1	491_5_1357
11_046_482	154_046_341	46_06_259	1121_5_1005	1229_06_1018	139_5_1	491_5_1432
11_046_484	154_046_350	46_06_259	1121_5_961	1229_06_1009	139_5_1	491_5_1413
11_046_514	154_046_370	46_06_283	1121_5_955	1229_06_998	139_5_1	491_5_1260
11_046_530	154_046_369	46_06_278	1121_5_1001	1229_06_962	139_5_1	491_5_1122
11_046_551	154_046_372	46_06_287	1121_5_1066	1229_06_954	139_5_1	491_5_1005
11_046_552	154_046_388	46_06_318	1121_5_1086	1229_06_901	139_5_1	491_5_900
11_046_544	154_046_405	46_06_330	1121_5_1136	1229_06_881	139_5_1	491_5_932
11_046_560	154_046_414	46_06_339	1121_5_1107	1229_06_827	139_5_1	491_5_955
11_046_568	154_046_423	46_06_352	1121_5_1098	1229_06_841	139_5_1	491_5_1029
11_046_549	154_046_415	46_06_367	1121_5_1096	1229_06_840	139_5_1	491_5_1104
11_046_577	154_046_414	46_06_370	1121_5_1043	1229_06_871	139_5_1	491_5_1121
11_046_578	154_046_400	46_06_373	1121_5_1018	1229_06_859	139_5_1	491_5_1155
11_046_598	154_046_400	46_06_378	1121_5_952	1229_06_862	139_5_1	491_5_1181
11_046_618	154_046_408	46_06_391	1121_5_863	1229_06_864	139_5_1	491_5_1198
11_046_632	154_046_444	46_06_362	1121_5_768	1229_06_831	139_5_1	491_5_1196
11_046_648	154_046_432	46_06_347	1121_5_692	1229_06_843	139_5_1	491_5_1177
11_046_652	154_046_459	46_06_333	1121_5_678	1229_06_813	139_5_1	491_5_1199
11_046_659	154_046_463	46_06_325	1121_5_687	1229_06_785	139_5_1	491_5_1236
11_046_644	154_046_481	46_06_345	1121_5_745	1229_06_746	139_5_1	491_5_1336
11_046_642	154_046_502	46_06_361	1121_5_824	1229_06_692	139_5_1	491_5_1481
11_046_634	154_046_511	46_06_368	1121_5_888	1229_06_644	139_5_1	491_5_1671
11_046_636	154_046_514	46_06_388	1121_5_924	1229_06_585	139_5_1	491_5_1863
11_046_643	154_046_509	46_06_371	1121_5_941	1229_06_562	139_5_1	491_5_2028
11_046_645	154_046_507	46_06_366	1121_5_925	1229_06_566	139_5_1	491_5_1981
11_046_646	154_046_510	46_06_364	1121_5_938	1229_06_566	139_5_1	491_5_1959
11_046_661	154_046_527	46_06_340	1121_5_909	1229_06_559	139_5_1	491_5_1840
11_046_689	154_046_548	46_06_334	1121_5_879	1229_06_586	139_5_1	491_5_1607
11_046_697	154_046_551	46_06_313	1121_5_890	1229_06_588	139_5_1	491_5_1385
11_046_693	154_046_558	46_06_318	1121_5_852	1229_06_583	139_5_1	491_5_1222
11_046_668	154_046_589	46_06_332	1121_5_857	1229_06_584	139_5_1	491_5_1107
11_046_651	154_046_601	46_06_345	1121_5_884	1229_06_587	139_5_1	491_5_1132
11_046_608	154_046_595	46_06_358	1121_5_861	1229_06_576	139_5_1	491_5_1209
11_046_614	154_046_590	46_06_371	1121_5_906	1229_06_584	139_5_1	491_5_1321
11_046_604	154_046_576	46_06_357	1121_5_949	1229_06_633	139_5_1	491_5_1439
11_046_593	154_046_590	46_06_352	1121_5_917	1229_06_622	139_5_1	491_5_1440
11_046_570	154_046_575	46_06_354	1121_5_867	1229_06_643	139_5_1	491_5_1426
11_046_568	154_046_561	46_06_356	1121_5_776	1229_06_649	139_5_1	491_5_1384
11_046_576	154_046_547	46_06_362	1121_5_634	1229_06_686	139_5_1	491_5_1353
11_046_601	154_046_544	46_06_376	1121_5_568	1229_06_695	139_5_1	491_5_1296
11_046_630	154_046_557	46_06_375	1121_5_560	1229_06_683	139_5_1	491_5_1267
11_046_642	154_046_559	46_06_359	1121_5_556	1229_06_698	139_5_1	491_5_1291
11_046_627	154_046_532	46_06_390	1121_5_594	1229_06_701	139_5_1	491_5_1364
11_046_650	154_046_534	46_06_376	1121_5_635	1229_06_698	139_5_1	491_5_1432
11_046_627	154_046_517	46_06_379	1121_5_693	1229_06_707	139_5_1	491_5_1487
11_046_641	154_046_507	46_06_383	1121_5_744	1229_06_730	139_5_1	491_5_1569
11_046_654	154_046_522	46_06_376	1121_5_810	1229_06_739	139_5_1	491_5_1619
11_046_658	154_046_528	46_06_364	1121_5_805	1229_06_734	139_5_1	491_5_1700
11_046_645	154_046_554	46_06_358	1121_5_785	1229_06_739	139_5_1	491_5_1701
11_046_646	154_046_548	46_06_342	1121_5_747	1229_06_720	139_5_1	491_5_1640
11_046_652	154_046_564	46_06_333	1121_5_662	1229_06_702	139_5_1	491_5_1556
11_046_658	154_046_557	46_06_338	1121_5_658	1229_06_693	139_5_1	491_5_1445
11_046_669	154_046_560	46_06_336	1121_5_648	1229_06_704	139_5_1	491_5_1261
11_046_661	154_046_538	46_06_342	1121_5_686	1229_06_727	139_5_1	491_5_1164
11_046_667	154_046_551	46_06_350	1121_5_739	1229_06_710	139_5_1	491_5_1057
11_046_678	154_046_556	46_06_368	1121_5_786	1229_06_693	139_5_1	491_5_1016
11_046_688	154_046_552	46_06_372	1121_5_852	1229_06_676	139_5_1	491_5_1113
11_046_680	154_046_553	46_06_404	1121_5_917	1229_06_631	139_5_1	491_5_1280
11_046_669	154_046_529	46_06_406	1121_5_1030	1229_06_604	139_5_1	491_5_1408
11_046_676	154_046_524	46_06_410	1121_5_1145	1229_06_531	139_5_1	491_5_1585
11_046_670	154_046_531	46_06_403	1121_5_1190	1229_06_475	139_5_1	491_5_1747
11_046_661	154_046_530	46_06_408	1121_5_1128	1229_06_480	139_5_1	491_5_1847
11_046_634	154_046_516	46_06_409	1121_5_1011	1229_06_482	139_5_1	491_5_1966
11_046_622	154_046_512	46_06_445	1121_5_861	1229_06_476	139_5_1	491_5_1993
11_046_632	154_046_498	46_06_466	1121_5_762	1229_06_476	139_5_1	491_5_1930
11_046_648	154_046_490	46_06_502	1121_5_658	1229_06_442	139_5_1	491_5_1916
11_046_658	154_046_477	46_06_512	1121_5_582	1229_06_438	139_5_1	491_5_1901
11_046_630	154_046_482	46_06_535	1121_5_563	1229_06_450	139_5_1	491_5_1786
11_046_635	154_046_502	46_06_551	1121_5_546	1229_06_478	139_5_1	491_5_1794
11_046_620	154_046_490	46_06_561	1121_5_548	1229_06_520	139_5_1	491_5_1720
11_046_601	154_046_505	46_06_584	1121_5_605	1229_06_558	139_5_1	491_5_1574
11_046_610	154_046_515	46_06_564	1121_5_632	1229_06_552	139_5_1	491_5_1486
11_046_609	154_046_517	46_06_564	1121_5_674	1229_06_582	139_5_1	491_5_1348
11_046_618	154_046_533	46_06_560	1121_5_650	1229_06_592	139_5_1	491_5_1274
11_046_653	154_046_538	46_06_524	1121_5_618	1229_06_625	139_5_1	491_5_1247
11_046_663	154_046_537	46_06_511	1121_5_640	1229_06_626	139_5_1	491_5_1234
11_046_629	154_046_570	46_06_522	1121_5_612	1229_06_624	139_5_1	491_5_1264
11_046_648	154_046_578	46_06_537	1121_5_612	1229_06_597	139_5_1	491_5_1324
11_046_632	154_046_573	46_06_557	1121_5_624	1229_06_587	139_5_1	491_5_1328
11_046_644	154_046_579	46_06_556	1121_5_656	1229_06_583	139_5_1	491_5_1347
11_046_670	154_046_560	46_06_528	1121_5_714	1229_06_564	139_5_1	491_5_1366
11_046_625	154_046_567	46_06_525	1121_5_790	1229_06_567	139_5_1	491_5_1419
11_046_616	154_046_566	46_06_541	1121_5_795	1229_06_549	139_5_1	491_5_1451
11_046_596	154_046_536	46_06_566	1121_5_820	1229_06_535	139_5_1	491_5_1493
11_046_602	154_046_523	46_06_610	1121_5_801	1229_06_479	139_5_1	491_5_1555
11_046_604	154_046_552	46_06_634	1121_5_742	1229_06_432	139_5_1	491_5_1559
11_046_628	154_046_580	46_06_641	1121_5_711	1229_06_429	139_5_1	491_5_1612
11_046_627	154_046_572	46_06_680	1121_5_639	1229_06_418	139_5_1	491_5_1725
11_046_620	154_046_579	46_06_706	1121_5_609	1229_06_414	139_5_1	491_5_1767
11_046_623	154_046_580	46_06_680	1121_5_588	1229_06_411	139_5_1	491_5_1740
11_046_623	154_046_588	46_06_693	1121_5_571	1229_06_409	139_5_1	491_5_1649
11_046_631	154_046_559	46_06_700	1121_5_608	1229_06_383	139_5_1	491_5_1460
11_046_645	154_046_564	46_06_721	1121_5_581	1229_06_371	139_5_1	491_5_1303
11_046_659	154_046_559	46_06_721	1121_5_554	1229_06_386	139_5_1	491_5_1240
11_046_683	154_046_585	46_06_714	1121_5_553	1229_06_386	139_5_1	491_5_1182
11_046_678	154_046_589	46_06_710	1121_5_516	1229_06_384	139_5_1	491_5_1201
11_046_702	154_046_585	46_06_683	1121_5_474	1229_06_389	139_5_1	491_5_1333
11_046_675	154_046_570	46_06_660	1121_5_465	1229_06_386	139_5_1	491_5_1444
11_046_691	154_046_532	46_06_664	1121_5_463	1229_06_375	139_5_1	491_5_1596
11_046_689	154_046_520	46_06_652	1121_5_479	1229_06_373	139_5_1	491_5_1724
11_046_680	154_046_506	46_06_649	1121_5_507	1229_06_365	139_5_1	491_5_1753
11_046_665	154_046_502	46_06_638	1121_5_513	1229_06_381	139_5_1	491_5_1730
11_046_680	154_046_505	46_06_625	1121_5_562	1229_06_375	139_5_1	491_5_1707
11_046_652	154_046_510	46_06_603	1121_5_563	1229_06_376	139_5_1	491_5_1693
11_046_634	154_046_501	46_06_596	1121_5_575	1229_06_360	139_5_1	491_5_1756
11_046_635	154_046_492	46_06_569	1121_5_596	1229_06_378	139_5_1	491_5_1720
11_046_632	154_046_496	46_06_588	1121_5_626	1229_06_390	139_5_1	491_5_1686
11_046_617	154_046_518	46_06_588	1121_5_676	1229_06_413	139_5_1	491_5_1613
11_046_599	154_046_549	46_06_547	1121_5_676	1229_06_434	139_5_1	491_5_1556
11_046_582	154_046_565	46_06_560	1121_5_624	1229_06_443	139_5_1	491_5_1543
11_046_567	154_046_592	46_06_522	1121_5_593	1229_06_473	139_5_1	491_5_1517
11_046_537	154_046_611	46_06_564	1121_5_545	1229_06_506	139_5_1	491_5_1471
11_046_539	154_046_608	46_06_547	1121_5_538	1229_06_537	139_5_1	491_5_1517
11_046_521	154_046_611	46_06_517	1121_5_556	1229_06_535	139_5_1	491_5_1472
11_046_538	154_046_590	46_06_510	1121_5_574	1229_06_551	139_5_1	491_5_1464
11_046_539	154_046_585	46_06_517	1121_5_594	1229_06_575	139_5_1	491_5_1442
11_046_506	154_046_587	46_06_514	1121_5_650	1229_06_588	139_5_1	491_5_1531
11_046_492	154_046_579	46_06_522	1121_5_668	1229_06_614	139_5_1	491_5_1553
11_046_493	154_046_576	46_06_510	1121_5_661	1229_06_629	139_5_1	491_5_1599
11_046_504	154_046_579	46_06_508	1121_5_614	1229_06_658	139_5_1	491_5_1609
11_046_483	154_046_571	46_06_506	1121_5_520	1229_06_678	139_5_1	491_5_1627
11_046_471	154_046_570	46_06_481	1121_5_458	1229_06_688	139_5_1	491_5_1674
11_046_453	154_046_589	46_06_486	1121_5_431	1229_06_696	139_5_1	491_5_1752
11_046_426	154_046_598	46_06_496	1121_5_446	1229_06_711	139_5_1	491_5_1769
11_046_405	154_046_611	46_06_493	1121_5_489	1229_06_714	139_5_1	491_5_1703
11_046_399	154_046_634	46_06_516	1121_5_529	1229_06_717	139_5_1	491_5_1667
11_046_386	154_046_658	46_06_520	1121_5_475	1229_06_739	139_5_1	491_5_1590
11_046_380	154_046_660	46_06_539	1121_5_491	1229_06_739	139_5_1	491_5_1451
11_046_349	154_046_665	46_06_565	1121_5_454	1229_06_710	139_5_1	491_5_1369
11_046_358	154_046_648	46_06_575	1121_5_426	1229_06_697	139_5_1	491_5_1373
11_046_355	154_046_656	46_06_587	1121_5_415	1229_06_713	139_5_1	491_5_1327
11_046_355	154_046_635	46_06_566	1121_5_399	1229_06_725	139_5_1	491_5_1365
11_046_354	154_046_629	46_06_556	1121_5_402	1229_06_740	139_5_1	491_5_1416
11_046_382	154_046_647	46_06_555	1121_5_423	1229_06_763	139_5_1	491_5_1431
11_046_386	154_046_622	46_06_551	1121_5_414	1229_06_779	139_5_1	491_5_1512
11_046_380	154_046_607	46_06_539	1121_5_398	1229_06_782	139_5_1	491_5_1503
11_046_373	154_046_586	46_06_529	1121_5_388	1229_06_814	139_5_1	491_5_1517
11_046_367	154_046_580	46_06_510	1121_5_384	1229_06_803	139_5_1	491_5_1731
11_046_372	154_046_563	46_06_490	1121_5_402	1229_06_846	139_5_1	491_5_1736
11_046_389	154_046_555	46_06_467	1121_5_439	1229_06_854	139_5_1	491_5_1720
11_046_412	154_046_547	46_06_457	1121_5_497	1229_06_915	139_5_1	491_5_1687
11_046_413	154_046_555	46_06_466	1121_5_522	1229_06_935	139_5_1	491_5_1513
11_046_384	154_046_561	46_06_465	1121_5_544	1229_06_953	139_5_1	491_5_1424
11_046_367	154_046_610	46_06_457	1121_5_537	1229_06_934	139_5_1	491_5_1395
11_046_356	154_046_667	46_06_442	1121_5_517	1229_06_920	139_5_1	491_5_1356
11_046_359	154_046_683	46_06_420	1121_5_448	1229_06_918	139_5_1	491_5_1396
11_046_347	154_046_716	46_06_439	1121_5_350	1229_06_909	139_5_1	491_5_1416
11_046_335	154_046_703	46_06_442	1121_5_313	1229_06_915	139_5_1	491_5_1406
11_046_316	154_046_692	46_06_453	1121_5_261	1229_06_913	139_5_1	491_5_1535
11_046_308	154_046_703	46_06_449	1121_5_262	1229_06_928	139_5_1	491_5_1558
11_046_293	154_046_688	46_06_455	1121_5_291	1229_06_892	139_5_1	491_5_1690
11_046_275	154_046_701	46_06_467	1121_5_317	1229_06_864	139_5_1	491_5_1847
11_046_261	154_046_681	46_06_498	1121_5_357	1229_06_880	139_5_1	491_5_1807
11_046_260	154_046_715	46_06_497	1121_5_371	1229_06_849	139_5_1	491_5_1814
11_046_273	154_046_723	46_06_503	1121_5_404	1229_06_826	139_5_1	491_5_1762
11_046_271	154_046_730	46_06_497	1121_5_477	1229_06_818	139_5_1	491_5_1581
11_046_265	154_046_694	46_06_502	1121_5_516	1229_06_813	139_5_1	491_5_1419
11_046_264	154_046_699	46_06_504	1121_5_556	1229_06_770	139_5_1	491_5_1329
11_046_287	154_046_700	46_06_510	1121_5_582	1229_06_765	139_5_1	491_5_1309
11_046_295	154_046_642	46_06_535	1121_5_545	1229_06_764	139_5_1	491_5_1472
11_046_294	154_046_625	46_06_523	1121_5_518	1229_06_755	139_5_1	491_5_1570
11_046_296	154_046_618	46_06_522	1121_5_490	1229_06_752	139_5_1	491_5_1690
11_046_303	154_046_642	46_06_519	1121_5_467	1229_06_741	139_5_1	491_5_1786
11_046_314	154_046_669	46_06_513	1121_5_448	1229_06_734	139_5_1	491_5_1788
11_046_297	154_046_679	46_06_531	1121_5_485	1229_06_725	139_5_1	491_5_1821
11_046_306	154_046_687	46_06_527	1121_5_521	1229_06_671	139_5_1	491_5_1875
11_046_317	154_046_693	46_06_531	1121_5_547	1229_06_652	139_5_1	491_5_1856
11_046_318	154_046_680	46_06_542	1121_5_596	1229_06_642	139_5_1	491_5_1875
11_046_328	154_046_697	46_06_551	1121_5_597	1229_06_622	139_5_1	491_5_1859
11_046_328	154_046_744	46_06_546	1121_5_566	1229_06_617	139_5_1	491_5_1762
11_046_323	154_046_760	46_06_539	1121_5_495	1229_06_626	139_5_1	491_5_1737
11_046_317	154_046_730	46_06_563	1121_5_472	1229_06_600	139_5_1	491_5_1843
11_046_299	154_046_736	46_06_569	1121_5_474	1229_06_605	139_5_1	491_5_1933
11_046_280	154_046_691	46_06_583	1121_5_506	1229_06_616	139_5_1	491_5_1981
11_046_278	154_046_679	46_06_578	1121_5_532	1229_06_640	139_5_1	491_5_2032
11_046_262	154_046_623	46_06_597	1121_5_531	1229_06_659	139_5_1	491_5_2084
11_046_266	154_046_600	46_06_580	1121_5_499	1229_06_701	139_5_1	491_5_2013
11_046_269	154_046_593	46_06_577	1121_5_451	1229_06_745	139_5_1	491_5_2081
11_046_262	154_046_570	46_06_579	1121_5_418	1229_06_760	139_5_1	491_5_2037
11_046_284	154_046_565	46_06_561	1121_5_398	1229_06_795	139_5_1	491_5_1828
11_046_301	154_046_552	46_06_552	1121_5_372	1229_06_801	139_5_1	491_5_1764
11_046_294	154_046_549	46_06_539	1121_5_364	1229_06_851	139_5_1	491_5_1759
11_046_273	154_046_554	46_06_513	1121_5_355	1229_06_878	139_5_1	491_5_1660
11_046_253	154_046_539	46_06_522	1121_5_335	1229_06_879	139_5_1	491_5_1633
11_046_261	154_046_542	46_06_525	1121_5_323	1229_06_867	139_5_1	491_5_1699
11_046_272	154_046_554	46_06_529	1121_5_369	1229_06_846	139_5_1	491_5_1724
11_046_276	154_046_573	46_06_539	1121_5_389	1229_06_835	139_5_1	491_5_1812
11_046_273	154_046_589	46_06_524	1121_5_460	1229_06_811	139_5_1	491_5_1826
11_046_274	154_046_614	46_06_524	1121_5_473	1229_06_775	139_5_1	491_5_1772
11_046_267	154_046_599	46_06_532	1121_5_520	1229_06_765	139_5_1	491_5_1835
11_046_248	154_046_608	46_06_541	1121_5_515	1229_06_762	139_5_1	491_5_1835
11_046_243	154_046_629	46_06_543	1121_5_509	1229_06_717	139_5_1	491_5_1943
11_046_232	154_046_635	46_06_538	1121_5_493	1229_06_695	139_5_1	491_5_2167
11_046_202	154_046_631	46_06_520	1121_5_495	1229_06_668	139_5_1	491_5_2402
11_046_182	154_046_683	46_06_531	1121_5_464	1229_06_660	139_5_1	491_5_2456
11_046_177	154_046_722	46_06_511	1121_5_459	1229_06_652	139_5_1	491_5_2539
11_046_173	154_046_734	46_06_499	1121_5_469	1229_06_631	139_5_1	491_5_2570
11_046_156	154_046_758	46_06_517	1121_5_447	1229_06_624	139_5_1	491_5_2497
11_046_132	154_046_797	46_06_546	1121_5_451	1229_06_601	139_5_1	491_5_2390
11_046_120	154_046_800	46_06_536	1121_5_430	1229_06_580	139_5_1	491_5_2312
11_046_129	154_046_837	46_06_530	1121_5_387	1229_06_571	139_5_1	491_5_2093
11_046_122	154_046_841	46_06_524	1121_5_425	1229_06_589	139_5_1	491_5_2027
11_046_127	154_046_828	46_06_530	1121_5_492	1229_06_633	139_5_1	491_5_1880
11_046_122	154_046_818	46_06_532	1121_5_525	1229_06_667	139_5_1	491_5_1663
11_046_116	154_046_822	46_06_530	1121_5_570	1229_06_710	139_5_1	491_5_1521
11_046_115	154_046_811	46_06_521	1121_5_559	1229_06_753	139_5_1	491_5_1482
11_046_109	154_046_818	46_06_528	1121_5_520	1229_06_789	139_5_1	491_5_1495
11_046_96	154_046_799	46_06_536	1121_5_482	1229_06_798	139_5_1	491_5_1519
11_046_88	154_046_806	46_06_556	1121_5_406	1229_06_826	139_5_1	491_5_1490
11_046_96	154_046_782	46_06_558	1121_5_407	1229_06_839	139_5_1	491_5_1499
11_046_93	154_046_760	46_06_562	1121_5_391	1229_06_853	139_5_1	491_5_1565
11_046_86	154_046_718	46_06_577	1121_5_424	1229_06_839	139_5_1	491_5_1626
11_046_95	154_046_694	46_06_597	1121_5_436	1229_06_832	139_5_1	491_5_1772
11_046_85	154_046_697	46_06_630	1121_5_418	1229_06_793	139_5_1	491_5_2035
11_046_75	154_046_756	46_06_645	1121_5_383	1229_06_747	139_5_1	491_5_2293
11_046_69	154_046_768	46_06_659	1121_5_348	1229_06_716	139_5_1	491_5_2511
11_046_66	154_046_761	46_06_690	1121_5_322	1229_06_704	139_5_1	491_5_2642
11_046_70	154_046_749	46_06_702	1121_5_293	1229_06_707	139_5_1	491_5_2630
11_046_70	154_046_778	46_06_695	1121_5_309	1229_06_693	139_5_1	491_5_2516
11_046_61	154_046_822	46_06_690	1121_5_327	1229_06_668	139_5_1	491_5_2371
11_046_52	154_046_851	46_06_727	1121_5_355	1229_06_649	139_5_1	491_5_2129
11_046_41	154_046_843	46_06_736	1121_5_362	1229_06_636	139_5_1	491_5_1809
11_046_45	154_046_834	46_06_764	1121_5_385	1229_06_639	139_5_1	491_5_1617
11_046_43	154_046_836	46_06_764	1121_5_463	1229_06_663	139_5_1	491_5_1407
11_046_53	154_046_856	46_06_752	1121_5_487	1229_06_700	139_5_1	491_5_1329
11_046_56	154_046_866	46_06_742	1121_5_543	1229_06_706	139_5_1	491_5_1417
11_046_62	154_046_826	46_06_734	1121_5_568	1229_06_717	139_5_1	491_5_1385
11_046_67	154_046_834	46_06_738	1121_5_563	1229_06_699	139_5_1	491_5_1447
11_046_74	154_046_819	46_06_752	1121_5_555	1229_06_689	139_5_1	491_5_1605
11_046_86	154_046_818	46_06_752	1121_5_466	1229_06_688	139_5_1	491_5_1628
11_046_96	154_046_802	46_06_764	1121_5_381	1229_06_668	139_5_1	491_5_1654
11_046_103	154_046_816	46_06_741	1121_5_357	1229_06_662	139_5_1	491_5_1613
11_046_104	154_046_819	46_06_733	1121_5_311	1229_06_647	139_5_1	491_5_1550
11_046_99	154_046_792	46_06_730	1121_5_284	1229_06_663	139_5_1	491_5_1463
11_046_99	154_046_830	46_06_721	1121_5_256	1229_06_659	139_5_1	491_5_1437
11_046_88	154_046_817	46_06_730	1121_5_267	1229_06_658	139_5_1	491_5_1456
11_046_82	154_046_818	46_06_747	1121_5_284	1229_06_649	139_5_1	491_5_1508
11_046_75	154_046_793	46_06_737	1121_5_329	1229_06_634	139_5_1	491_5_1577
11_046_72	154_046_748	46_06_751	1121_5_409	1229_06_652	139_5_1	491_5_1683
11_046_79	154_046_712	46_06_739	1121_5_469	1229_06_656	139_5_1	491_5_1834
11_046_83	154_046_716	46_06_728	1121_5_551	1229_06_665	139_5_1	491_5_1975
11_046_85	154_046_723	46_06_728	1121_5_579	1229_06_689	139_5_1	491_5_2023
11_046_92	154_046_719	46_06_736	1121_5_515	1229_06_679	139_5_1	491_5_2007
11_046_94	154_046_737	46_06_727	1121_5_446	1229_06_664	139_5_1	491_5_1864
11_046_90	154_046_772	46_06_716	1121_5_396	1229_06_671	139_5_1	491_5_1740
11_046_95	154_046_770	46_06_695	1121_5_356	1229_06_651	139_5_1	491_5_1743
11_046_89	154_046_763	46_06_671	1121_5_346	1229_06_645	139_5_1	491_5_1688
11_046_72	154_046_741	46_06_701	1121_5_343	1229_06_633	139_5_1	491_5_1701
11_046_76	154_046_713	46_06_717	1121_5_380	1229_06_628	139_5_1	491_5_1757
11_046_77	154_046_699	46_06_727	1121_5_388	1229_06_646	139_5_1	491_5_1808
11_046_81	154_046_706	46_06_765	1121_5_420	1229_06_647	139_5_1	491_5_1800
11_046_90	154_046_697	46_06_766	1121_5_492	1229_06_643	139_5_1	491_5_1752
11_046_97	154_046_700	46_06_756	1121_5_505	1229_06_655	139_5_1	491_5_1654
11_046_95	154_046_680	46_06_757	1121_5_533	1229_06_655	139_5_1	491_5_1540
11_046_97	154_046_698	46_06_779	1121_5_581	1229_06_648	139_5_1	491_5_1506
11_046_101	154_046_716	46_06_776	1121_5_564	1229_06_624	139_5_1	491_5_1493
11_046_111	154_046_708	46_06_797	1121_5_589	1229_06_626	139_5_1	491_5_1469
11_046_117	154_046_721	46_06_787	1121_5_565	1229_06_597	139_5_1	491_5_1503
11_046_125	154_046_708	46_06_770	1121_5_542	1229_06_606	139_5_1	491_5_1468
11_046_126	154_046_719	46_06_753	1121_5_532	1229_06_600	139_5_1	491_5_1443
11_046_126	154_046_765	46_06_738	1121_5_491	1229_06_590	139_5_1	491_5_1411
11_046_131	154_046_796	46_06_731	1121_5_486	1229_06_588	139_5_1	491_5_1423
11_046_144	154_046_844	46_06_713	1121_5_483	1229_06_591	139_5_1	491_5_1394
11_046_165	154_046_868	46_06_702	1121_5_456	1229_06_584	139_5_1	491_5_1361
11_046_183	154_046_858	46_06_668	1121_5_490	1229_06_604	139_5_1	491_5_1270
11_046_200	154_046_853	46_06_662	1121_5_492	1229_06_584	139_5_1	491_5_1196
11_046_198	154_046_903	46_06_688	1121_5_494	1229_06_558	139_5_1	491_5_1169
11_046_197	154_046_882	46_06_712	1121_5_488	1229_06_552	139_5_1	491_5_1150
11_046_193	154_046_886	46_06_723	1121_5_506	1229_06_531	139_5_1	491_5_1131
11_046_182	154_046_862	46_06_713	1121_5_573	1229_06_541	139_5_1	491_5_1178
11_046_172	154_046_855	46_06_749	1121_5_603	1229_06_531	139_5_1	491_5_1233
11_046_163	154_046_861	46_06_767	1121_5_675	1229_06_519	139_5_1	491_5_1364
11_046_145	154_046_829	46_06_763	1121_5_771	1229_06_497	139_5_1	491_5_1529
11_046_142	154_046_840	46_06_754	1121_5_763	1229_06_495	139_5_1	491_5_1560
11_046_141	154_046_828	46_06_712	1121_5_816	1229_06_493	139_5_1	491_5_1605
11_046_128	154_046_823	46_06_717	1121_5_874	1229_06_497	139_5_1	491_5_1630
11_046_133	154_046_876	46_06_707	1121_5_835	1229_06_492	139_5_1	491_5_1503
11_046_127	154_046_882	46_06_684	1121_5_847	1229_06_484	139_5_1	491_5_1451
11_046_138	154_046_869	46_06_675	1121_5_886	1229_06_488	139_5_1	491_5_1421
11_046_149	154_046_846	46_06_685	1121_5_835	1229_06_469	139_5_1	491_5_1248
11_046_163	154_046_854	46_06_690	1121_5_853	1229_06_461	139_5_1	491_5_1184
11_046_170	154_046_869	46_06_685	1121_5_764	1229_06_475	139_5_1	491_5_1208
11_046_175	154_046_874	46_06_704	1121_5_661	1229_06_495	139_5_1	491_5_1235
11_046_180	154_046_880	46_06_681	1121_5_624	1229_06_487	139_5_1	491_5_1346
11_046_196	154_046_866	46_06_693	1121_5_582	1229_06_482	139_5_1	491_5_1441
11_046_210	154_046_870	46_06_715	1121_5_569	1229_06_490	139_5_1	491_5_1428
11_046_220	154_046_885	46_06_696	1121_5_634	1229_06_497	139_5_1	491_5_1442
11_046_227	154_046_908	46_06_689	1121_5_728	1229_06_486	139_5_1	491_5_1428
[truncated: 3,001 more rows]
[truncated: 1,184 more columns]
