# Supplementary material for: Environmental change makes robust ecological networks fragile
Source: Nat Commun. 2016 Aug 11;7:12462. doi: 10.1038/ncomms12462 (PMC4987532; doi:10.1038/ncomms12462)
Supplement: Supplementary Data 1 — Host-parasite networks and host extinction sequences in Avida experiments. The compressed archive includes the 100 co-evolved host-parasite networks and the host extinction sequences in the historical scenario. [file ncomms12462-s2.zip › Supplementary_data_S1/host_extinction_sequence_79.csv]

593_4_1	1200_4_1	643_01_4	592_4_9	344_4_1	345_4_2	346_4_5	347_4_2	340_4_5	341_4_4	342_4_3	343_4_7	348_4_3	349_4_6	594_01_4	2318_1_1	2316_01_1	2317_4_1	2314_1_1	2313_4_1	2310_3_1	2311_3_1	298_4_3	299_01_3	296_4_4	297_4_3	294_4_11	295_01_2	292_4_10	293_4_2	290_4_2	291_4_2	270_4_9	271_4_8	272_4_10	273_4_2	274_4_3	275_01_2	276_4_2	277_4_5	278_1_11	279_01_4	738_01_4	2268_4_2	2269_01_2	2262_5_2	2263_01_1	2261_2_1	2266_4_1	2267_5_1
1200_4_1	643_01_4	592_4_10	344_4_1	345_4_2	346_4_7	347_4_2	340_4_4	341_4_4	342_4_3	343_4_9	348_4_4	349_4_7	594_01_4	2318_1_1	2316_01_1	2317_4_1	2314_1_1	2313_4_1	2310_3_1	2311_3_2	298_4_3	299_01_3	296_4_3	297_4_3	294_4_12	295_01_2	292_4_12	293_4_3	597_4_6	291_4_2	270_4_9	271_4_9	272_4_9	273_4_1	274_4_3	275_01_2	276_4_1	277_4_6	278_1_12	279_01_3	738_01_4	2268_4_1	2269_01_2	2262_5_1	2263_01_1	2261_2_1	2266_4_1	2446_1_1	2447_1_1
592_4_12	344_4_1	345_4_2	346_4_7	347_4_2	340_4_5	341_4_4	342_4_3	343_4_9	348_4_4	349_4_6	594_01_4	2318_1_1	2316_01_1	2317_4_1	2314_1_1	2313_4_1	2311_3_3	298_4_2	299_01_1	296_4_3	297_4_3	294_4_12	1655_1_1	292_4_9	293_4_5	597_4_6	291_4_1	270_4_8	271_4_7	272_4_8	1138_1_3	274_4_4	275_01_1	276_4_1	277_4_5	278_1_11	279_01_2	738_01_1	2268_4_2	2262_5_1	2263_01_1	2261_2_1	2266_4_1	2446_1_1	2447_1_1	2444_4_1	1004_4_2	2448_4_1	2449_03_1
344_4_1	345_4_2	346_4_8	347_4_2	340_4_5	341_4_5	342_4_3	343_4_6	348_4_3	349_4_3	2318_1_1	2316_01_3	2317_4_1	2314_1_1	2313_4_1	2311_3_4	298_4_2	299_01_1	296_4_3	297_4_3	294_4_11	295_01_1	292_4_13	293_4_8	597_4_6	291_4_1	270_4_6	271_4_6	272_4_6	273_4_1	274_4_3	275_01_1	276_4_1	277_4_3	278_1_5	279_01_1	2268_4_3	2261_2_1	2266_4_1	2447_1_1	2444_4_1	1004_4_1	2448_4_2	2449_03_1	108_4_7	109_4_8	102_4_3	103_4_1	100_4_2	106_4_8
344_4_1	345_4_1	346_4_7	347_4_1	340_4_4	341_4_3	342_4_2	343_4_1	348_4_2	349_4_1	2316_01_3	2317_4_1	2313_4_1	2311_3_4	296_4_1	297_4_5	294_4_6	295_01_1	292_4_6	293_4_10	290_4_1	270_4_2	271_4_6	272_4_2	273_4_1	275_01_1	276_4_1	277_4_3	278_1_1	279_01_1	2268_4_3	2447_1_1	2444_4_1	2448_4_2	108_4_6	109_4_8	102_4_3	103_4_1	100_4_1	106_4_4	105_4_2	2044_4_3	2043_2_1	2048_1_6	2687_4_5	2680_4_2	2682_01_5	99_4_2	98_4_6	91_4_1
2436_4_4	318_01_10	452_2_4	1383_34_7	1160_4_1	198_03_16	2172_4_6	1144_4_2	2173_4_1	1940_01_14	818_4_4	345_4_3	346_4_7	1255_4_1	340_4_6	341_4_3	1441_4_4	919_4_2	812_02_15	348_4_1	349_4_1	918_4_1	1149_3_7	718_4_6	663_4_4	713_3_5	711_4_9	710_4_1	1490_4_4	1397_4_2	661_4_2	1496_4_6	914_5_2	1560_01_1	1542_4_1	1706_01_1	195_4_1	2316_01_7	1528_4_6	1062_4_1	1065_2_4	2311_3_7	573_4_4	296_4_1	297_4_2	294_4_6	912_1_9	292_4_8	293_4_7	290_4_1
2436_4_7	318_01_14	452_2_3	1383_34_8	1160_4_1	198_03_15	2172_4_5	428_3_1	1940_01_12	818_4_2	345_4_4	346_4_8	1255_4_1	340_4_5	341_4_3	1441_4_3	919_4_2	812_02_18	348_4_1	349_4_1	918_4_1	1149_3_7	718_4_8	663_4_3	713_3_3	711_4_9	710_4_1	1490_4_4	1397_4_2	661_4_3	1496_4_6	1560_01_1	1706_01_1	195_4_1	2316_01_6	1528_4_6	1065_2_5	2311_3_6	573_4_5	296_4_1	297_4_1	294_4_4	912_1_14	292_4_7	293_4_10	290_4_1	900_01_1	592_4_8	1083_4_2	1082_1_68
2436_4_6	318_01_14	452_2_3	1383_34_10	1160_4_1	198_03_11	2172_4_7	428_3_1	1940_01_9	818_4_3	345_4_3	346_4_4	1255_4_1	340_4_5	341_4_5	919_4_1	812_02_19	814_4_4	349_4_2	918_4_1	1149_3_9	718_4_9	663_4_1	713_3_2	711_4_11	710_4_1	1490_4_5	1397_4_2	1496_4_8	1560_01_1	195_4_1	2316_01_8	1060_06_1	1065_2_9	2311_3_8	573_4_5	296_4_1	297_4_2	294_4_3	912_1_17	292_4_8	293_4_14	290_4_1	900_01_1	592_4_9	1083_4_3	1082_1_73	597_4_2	587_4_7	599_4_6
2436_4_2	452_2_3	1383_34_12	198_03_11	2172_4_9	428_3_1	1940_01_13	818_4_3	345_4_4	346_4_2	347_4_1	340_4_6	341_4_5	919_4_2	812_02_19	814_4_2	349_4_2	918_4_1	1149_3_10	718_4_9	663_4_2	713_3_3	711_4_12	710_4_1	1490_4_6	1397_4_2	1496_4_6	195_4_1	2316_01_10	1060_06_1	1065_2_6	2311_3_9	573_4_6	296_4_1	297_4_3	294_4_4	912_1_21	292_4_6	293_4_14	290_4_1	900_01_1	592_4_8	1083_4_2	1082_1_79	587_4_7	599_4_5	598_4_16	196_5_3	191_2_4	1125_4_2
2436_4_3	452_2_3	1383_34_9	198_03_6	428_3_1	1940_01_12	818_4_6	345_4_4	346_4_3	347_4_1	340_4_5	341_4_4	919_4_2	812_02_22	814_4_2	349_4_2	1149_3_11	718_4_12	663_4_3	713_3_2	711_4_9	710_4_1	1490_4_7	1397_4_2	1496_4_7	195_4_1	2316_01_9	1060_06_1	1065_2_6	2311_3_7	573_4_3	296_4_1	297_4_4	294_4_4	912_1_22	292_4_7	293_4_12	290_4_1	900_01_1	592_4_8	1083_4_4	1082_1_85	587_4_6	599_4_6	598_4_19	196_5_4	191_2_3	1125_4_2	193_1_2	192_4_1
2436_4_7	452_2_1	1383_34_8	198_03_6	428_3_1	1940_01_12	818_4_6	345_4_3	346_4_2	347_4_1	340_4_5	341_4_5	919_4_2	812_02_23	814_4_1	349_4_3	1149_3_11	718_4_10	663_4_6	1797_01_22	711_4_13	710_4_1	1490_4_6	1397_4_1	1496_4_4	195_4_1	2316_01_8	1060_06_1	1065_2_8	2311_3_4	573_4_1	296_4_1	297_4_4	294_4_6	912_1_24	292_4_8	293_4_14	290_4_1	900_01_1	592_4_9	1083_4_5	1082_1_83	587_4_8	599_4_8	598_4_24	196_5_3	191_2_7	1125_4_1	193_1_1	192_4_1
2436_4_5	452_2_2	198_03_4	428_3_1	1940_01_8	818_4_2	345_4_2	346_4_1	347_4_1	340_4_5	341_4_1	919_4_2	812_02_23	814_4_1	349_4_6	1149_3_15	718_4_9	663_4_5	1797_01_28	711_4_16	710_4_1	1490_4_10	1397_4_2	1496_4_4	195_4_1	2316_01_4	1060_06_1	1065_2_9	2311_3_5	573_4_1	296_4_1	297_4_4	294_4_9	912_1_23	292_4_4	293_4_11	290_4_1	900_01_1	592_4_7	1083_4_6	1082_1_91	587_4_5	599_4_9	598_4_21	196_5_1	191_2_6	1125_4_1	193_1_2	192_4_1	270_4_3
2436_4_4	452_2_2	198_03_3	428_3_1	1940_01_9	345_4_3	346_4_2	347_4_1	340_4_6	341_4_1	919_4_2	812_02_28	814_4_1	349_4_5	1149_3_12	718_4_6	663_4_4	1797_01_24	711_4_17	710_4_1	1490_4_11	1397_4_3	1496_4_7	195_4_1	2316_01_4	1060_06_1	1065_2_6	2311_3_5	573_4_1	296_4_1	297_4_5	294_4_10	912_1_27	292_4_1	293_4_14	290_4_1	592_4_6	1083_4_4	1082_1_99	587_4_5	599_4_11	598_4_19	196_5_1	191_2_7	1125_4_2	193_1_2	1127_4_1	270_4_2	271_4_3	272_4_1
2436_4_1	452_2_1	198_03_2	428_3_1	1940_01_10	345_4_5	346_4_4	347_4_1	340_4_6	341_4_1	919_4_2	812_02_35	814_4_1	349_4_4	1149_3_9	718_4_5	663_4_3	1797_01_27	711_4_19	710_4_1	1490_4_15	1397_4_2	1496_4_8	195_4_1	2316_01_1	1060_06_1	1065_2_8	2311_3_3	573_4_2	296_4_1	297_4_10	294_4_9	912_1_27	292_4_1	293_4_11	290_4_1	592_4_6	1083_4_2	1082_1_107	599_4_11	598_4_21	196_5_2	191_2_8	1125_4_1	193_1_3	1127_4_1	270_4_4	271_4_3	272_4_1	275_01_1
2436_4_4	452_2_1	428_3_1	1940_01_13	345_4_3	346_4_5	347_4_1	340_4_7	341_4_1	919_4_2	812_02_36	814_4_1	349_4_6	1149_3_9	718_4_4	663_4_2	1797_01_23	711_4_15	710_4_1	1490_4_14	1397_4_2	1496_4_7	195_4_1	1060_06_1	1065_2_12	2311_3_1	573_4_2	296_4_1	297_4_18	294_4_10	912_1_30	292_4_1	293_4_14	290_4_1	592_4_4	1083_4_2	1082_1_105	599_4_9	598_4_23	196_5_4	191_2_8	1125_4_2	193_1_1	1127_4_1	270_4_6	271_4_5	272_4_1	275_01_1	277_4_6	278_1_1
2436_4_4	452_2_1	428_3_1	1940_01_14	345_4_3	346_4_8	347_4_1	340_4_8	341_4_1	919_4_3	812_02_41	349_4_6	1149_3_7	718_4_1	663_4_1	1797_01_26	711_4_7	710_4_1	1490_4_19	1397_4_1	1496_4_2	195_4_1	1060_06_1	1065_2_13	424_01_53	573_4_1	296_4_1	297_4_18	294_4_10	912_1_33	292_4_1	293_4_16	290_4_1	592_4_1	595_2_6	1082_1_102	599_4_13	598_4_21	196_5_6	191_2_8	1125_4_2	193_1_2	1127_4_1	270_4_8	271_4_6	272_4_1	275_01_1	277_4_6	278_1_2	2546_01_8
2436_4_4	452_2_1	428_3_1	1940_01_13	345_4_3	346_4_11	347_4_1	340_4_9	341_4_1	919_4_3	812_02_38	349_4_5	1149_3_10	718_4_1	663_4_1	1797_01_27	711_4_7	710_4_1	1490_4_17	915_4_1	1496_4_2	195_4_1	1060_06_1	1065_2_17	424_01_59	296_4_1	297_4_14	294_4_9	912_1_38	292_4_1	293_4_17	290_4_1	595_2_5	1082_1_101	599_4_16	598_4_22	196_5_9	191_2_8	1125_4_2	193_1_3	1088_2_1	270_4_9	271_4_6	272_4_1	275_01_1	277_4_6	278_1_3	2546_01_6	524_01_2	525_4_10
2436_4_5	452_2_1	428_3_1	1940_01_10	345_4_3	346_4_12	347_4_1	340_4_10	341_4_1	919_4_3	812_02_40	349_4_6	1149_3_12	718_4_1	663_4_1	1797_01_24	711_4_5	710_4_1	1490_4_21	1496_4_2	195_4_1	1060_06_1	1065_2_13	424_01_64	296_4_1	297_4_14	294_4_13	912_1_36	292_4_1	293_4_16	290_4_1	595_2_5	1082_1_97	599_4_11	598_4_16	196_5_11	191_2_5	1125_4_2	193_1_4	1088_2_1	270_4_10	271_4_7	272_4_1	275_01_1	277_4_5	278_1_6	2546_01_6	524_01_4	525_4_10	1409_5_51
452_2_1	428_3_1	1940_01_8	345_4_3	346_4_13	347_4_1	340_4_9	341_4_1	919_4_3	812_02_48	349_4_4	1149_3_9	718_4_2	663_4_2	1797_01_26	711_4_7	710_4_1	1490_4_19	1496_4_2	195_4_1	1060_06_1	1065_2_14	424_01_58	296_4_1	297_4_14	294_4_15	912_1_30	292_4_1	293_4_16	290_4_1	595_2_5	1082_1_97	599_4_10	598_4_14	196_5_12	191_2_4	1125_4_3	193_1_6	1088_2_1	270_4_12	271_4_8	272_4_1	275_01_1	277_4_6	278_1_8	2546_01_6	524_01_7	525_4_11	1409_5_55	1408_01_1
452_2_1	428_3_1	1940_01_9	345_4_2	346_4_13	347_4_1	340_4_10	341_4_1	919_4_4	812_02_53	349_4_4	1149_3_11	718_4_2	1792_01_140	1797_01_27	711_4_7	710_4_1	1490_4_19	1496_4_2	195_4_1	1065_2_11	910_1_9	296_4_1	297_4_13	294_4_16	912_1_35	292_4_1	293_4_15	290_4_1	595_2_7	1082_1_91	599_4_14	598_4_12	196_5_11	191_2_5	1125_4_4	193_1_7	1088_2_1	270_4_15	271_4_13	272_4_1	275_01_1	277_4_7	278_1_13	2546_01_8	524_01_5	525_4_11	1409_5_61	1408_01_1	523_4_10
452_2_1	428_3_1	1940_01_7	345_4_2	346_4_11	347_4_1	340_4_7	341_4_1	919_4_4	812_02_60	349_4_5	1149_3_14	718_4_1	1792_01_134	1797_01_26	711_4_7	710_4_1	1490_4_18	1496_4_2	195_4_1	1065_2_12	910_1_7	296_4_1	297_4_15	294_4_20	912_1_31	292_4_1	293_4_16	290_4_1	595_2_6	1082_1_86	599_4_15	598_4_16	196_5_11	191_2_4	1125_4_6	193_1_5	1088_2_1	270_4_8	271_4_12	272_4_1	275_01_1	277_4_6	278_1_21	2546_01_8	524_01_4	525_4_12	1409_5_56	1408_01_1	523_4_12
452_2_1	428_3_1	1940_01_10	345_4_2	346_4_9	347_4_1	340_4_6	341_4_1	919_4_3	812_02_64	349_4_4	1149_3_10	718_4_1	1792_01_128	1797_01_19	711_4_6	710_4_1	1490_4_18	1496_4_1	195_4_1	1065_2_11	910_1_6	296_4_1	297_4_17	294_4_20	912_1_33	292_4_1	293_4_21	595_2_7	1082_1_82	599_4_13	598_4_19	196_5_13	191_2_2	1125_4_6	193_1_8	1088_2_1	270_4_10	271_4_11	272_4_1	275_01_1	277_4_6	278_1_33	2546_01_8	524_01_4	525_4_13	1409_5_58	1408_01_1	523_4_16	1014_4_1
452_2_1	428_3_1	1940_01_14	345_4_2	346_4_10	347_4_1	340_4_8	341_4_1	919_4_2	812_02_72	349_4_4	1149_3_11	1792_01_131	1797_01_20	711_4_6	710_4_1	1490_4_18	1496_4_2	195_4_1	1065_2_13	910_1_5	296_4_1	297_4_16	294_4_19	912_1_31	292_4_1	293_4_18	595_2_7	1082_1_82	599_4_13	598_4_22	196_5_12	191_2_1	1125_4_7	193_1_9	1088_2_1	270_4_8	271_4_13	272_4_1	275_01_1	277_4_6	278_1_39	2546_01_7	524_01_6	525_4_14	1409_5_62	1408_01_1	523_4_11	1014_4_1	1402_4_1
452_2_1	428_3_1	1940_01_17	345_4_1	346_4_7	347_4_1	340_4_8	341_4_1	919_4_2	812_02_77	349_4_6	1149_3_14	1792_01_137	1797_01_16	711_4_6	710_4_1	1490_4_15	1496_4_2	195_4_1	1065_2_13	910_1_3	296_4_1	297_4_17	294_4_20	912_1_32	292_4_1	293_4_11	595_2_7	1082_1_75	599_4_13	598_4_18	196_5_18	191_2_1	1125_4_6	193_1_11	1088_2_1	270_4_7	271_4_15	272_4_1	275_01_1	277_4_7	278_1_37	2546_01_4	524_01_8	525_4_14	1409_5_64	1408_01_1	523_4_10	1014_4_2	1402_4_1
452_2_1	428_3_1	1940_01_21	345_4_1	346_4_5	347_4_1	340_4_7	341_4_1	919_4_2	812_02_94	349_4_6	1149_3_14	1792_01_134	1797_01_15	711_4_7	710_4_1	1490_4_16	1496_4_3	195_4_1	1065_2_16	910_1_3	296_4_1	297_4_15	294_4_21	912_1_37	292_4_1	293_4_13	595_2_9	1082_1_77	599_4_13	598_4_17	196_5_20	191_2_1	1125_4_5	193_1_10	1088_2_1	270_4_8	271_4_14	272_4_1	275_01_1	277_4_6	278_1_39	2546_01_6	524_01_8	525_4_15	1409_5_69	1408_01_1	523_4_12	1014_4_3	1402_4_1
452_2_1	428_3_1	1940_01_22	346_4_6	347_4_1	340_4_3	341_4_1	919_4_3	812_02_99	349_4_6	1149_3_15	1792_01_135	1797_01_21	711_4_9	710_4_1	1490_4_22	1496_4_3	195_4_1	1065_2_17	910_1_3	296_4_1	297_4_16	294_4_24	912_1_37	292_4_1	293_4_13	595_2_12	1082_1_70	599_4_13	598_4_20	196_5_15	191_2_1	1125_4_8	193_1_9	1088_2_1	270_4_10	271_4_16	272_4_1	275_01_1	277_4_8	278_1_39	2546_01_7	524_01_6	525_4_11	1409_5_77	1408_01_1	523_4_15	1014_4_2	1402_4_1	1012_5_11
452_2_1	428_3_1	1940_01_25	346_4_10	347_4_1	340_4_3	341_4_1	919_4_3	812_02_114	349_4_8	1149_3_16	1792_01_125	1797_01_22	711_4_11	710_4_1	1490_4_18	1496_4_3	195_4_1	1065_2_21	910_1_3	296_4_1	297_4_16	294_4_20	912_1_38	292_4_1	293_4_13	595_2_14	1082_1_67	599_4_14	598_4_20	196_5_19	191_2_1	1125_4_8	193_1_10	1088_2_1	270_4_14	271_4_13	272_4_1	275_01_1	277_4_8	278_1_37	2546_01_10	524_01_8	525_4_10	1409_5_80	1408_01_1	523_4_11	1014_4_2	1402_4_1	1012_5_10
452_2_1	428_3_1	1940_01_25	346_4_10	347_4_1	340_4_4	919_4_1	812_02_108	349_4_7	1149_3_21	1792_01_130	1797_01_20	711_4_10	710_4_1	1490_4_15	1496_4_3	195_4_1	1065_2_22	910_1_2	296_4_1	297_4_16	294_4_23	912_1_34	292_4_1	293_4_15	595_2_10	1082_1_61	599_4_13	598_4_21	196_5_15	191_2_1	1125_4_8	193_1_11	1088_2_1	270_4_9	271_4_12	272_4_1	275_01_1	277_4_5	278_1_34	2546_01_10	524_01_9	525_4_11	1409_5_85	1408_01_1	523_4_10	1014_4_3	1402_4_1	1012_5_8	1235_2_18
428_3_1	1940_01_30	346_4_11	347_4_1	340_4_5	919_4_1	812_02_96	349_4_2	1149_3_24	1792_01_119	1797_01_19	711_4_11	710_4_1	1490_4_14	1496_4_4	195_4_1	1065_2_28	910_1_2	296_4_1	297_4_18	294_4_21	912_1_21	292_4_1	293_4_11	595_2_13	1082_1_73	599_4_9	598_4_19	196_5_20	191_2_1	1125_4_6	193_1_11	1088_2_1	270_4_10	271_4_8	272_4_1	275_01_1	277_4_3	278_1_35	2546_01_8	524_01_11	525_4_9	1409_5_73	1408_01_1	523_4_10	1014_4_3	1402_4_1	1012_5_6	1235_2_22	448_34_1
428_3_1	1940_01_28	346_4_11	347_4_1	340_4_8	919_4_1	812_02_87	349_4_2	1149_3_25	1792_01_113	1797_01_19	711_4_7	710_4_1	1490_4_12	1496_4_4	195_4_1	1065_2_32	910_1_2	296_4_1	297_4_14	294_4_22	912_1_21	292_4_1	293_4_11	595_2_14	1082_1_80	599_4_6	598_4_14	196_5_14	191_2_1	1125_4_7	193_1_7	1088_2_1	270_4_8	271_4_6	272_4_1	275_01_1	277_4_3	278_1_32	2546_01_11	524_01_15	525_4_5	1409_5_76	1408_01_1	523_4_10	1014_4_4	1402_4_1	1012_5_13	1235_2_23	448_34_1
428_3_1	1940_01_25	346_4_12	347_4_1	340_4_10	919_4_1	812_02_84	665_01_21	1149_3_19	1792_01_106	1797_01_22	711_4_9	710_4_1	1490_4_10	1496_4_5	195_4_1	1065_2_32	910_1_3	296_4_1	297_4_15	294_4_23	912_1_21	292_4_1	293_4_13	595_2_17	1082_1_85	599_4_7	598_4_17	196_5_18	191_2_1	1125_4_6	193_1_8	1088_2_1	270_4_7	271_4_5	272_4_1	275_01_1	277_4_2	278_1_36	2546_01_12	524_01_22	525_4_3	1409_5_87	1408_01_1	523_4_8	1014_4_3	1012_5_13	1235_2_23	448_34_1	1230_4_47
428_3_1	1940_01_25	346_4_12	347_4_1	340_4_9	812_02_92	665_01_22	1149_3_17	1792_01_106	1797_01_28	711_4_10	710_4_1	1490_4_11	1496_4_6	195_4_1	1065_2_29	910_1_2	296_4_1	297_4_13	294_4_21	912_1_18	292_4_1	293_4_10	595_2_20	1082_1_82	599_4_6	598_4_12	196_5_11	191_2_1	1125_4_6	193_1_5	1088_2_1	270_4_6	271_4_6	272_4_1	275_01_1	277_4_3	278_1_38	2546_01_19	524_01_27	525_4_4	1409_5_84	1408_01_1	523_4_6	1014_4_2	1012_5_9	1235_2_19	448_34_1	1230_4_45	1231_1_2
428_3_1	1940_01_20	346_4_8	347_4_1	340_4_7	812_02_98	665_01_24	1149_3_18	1792_01_106	1797_01_26	711_4_14	710_4_1	1490_4_9	1496_4_6	195_4_1	1065_2_27	910_1_1	296_4_1	297_4_11	294_4_24	912_1_17	292_4_1	293_4_11	595_2_22	1082_1_77	599_4_5	598_4_12	196_5_10	191_2_1	1125_4_8	193_1_6	1088_2_1	270_4_6	271_4_7	272_4_1	275_01_1	277_4_4	278_1_37	2546_01_17	524_01_31	525_4_4	1409_5_87	1408_01_1	523_4_6	1014_4_3	1012_5_11	1235_2_21	448_34_1	1230_4_38	1231_1_4
428_3_1	1940_01_24	346_4_9	347_4_1	340_4_4	812_02_101	665_01_18	1149_3_17	1792_01_107	1797_01_22	711_4_16	710_4_1	1490_4_7	1496_4_10	195_4_1	1065_2_27	910_1_1	296_4_1	297_4_7	294_4_24	912_1_12	292_4_1	293_4_12	595_2_19	1082_1_78	599_4_4	598_4_8	196_5_8	191_2_1	1125_4_7	193_1_5	1088_2_1	270_4_5	271_4_9	272_4_1	275_01_1	277_4_4	278_1_36	2546_01_13	524_01_29	525_4_4	1409_5_100	1408_01_1	523_4_8	1014_4_1	1012_5_12	1235_2_21	448_34_1	1230_4_32	1231_1_4
428_3_1	1940_01_21	346_4_12	347_4_1	340_4_6	812_02_86	665_01_22	1149_3_13	1792_01_109	1797_01_22	711_4_17	710_4_1	1490_4_7	1496_4_11	195_4_1	1065_2_26	910_1_1	296_4_1	297_4_7	294_4_22	912_1_15	292_4_1	293_4_15	595_2_20	1082_1_84	599_4_3	598_4_11	196_5_6	191_2_1	1125_4_6	193_1_5	1088_2_1	270_4_3	271_4_7	272_4_1	275_01_1	277_4_1	278_1_35	2546_01_14	524_01_28	525_4_5	1409_5_96	1408_01_1	523_4_7	1014_4_1	1012_5_12	1235_2_22	448_34_1	1230_4_38	1231_1_7
428_3_1	1940_01_22	346_4_15	347_4_1	340_4_5	812_02_87	665_01_20	1149_3_10	1792_01_109	1797_01_18	711_4_20	710_4_1	1490_4_2	1496_4_8	195_4_1	1065_2_25	910_1_1	296_4_1	297_4_10	294_4_21	912_1_12	292_4_1	293_4_12	595_2_20	1082_1_82	599_4_5	598_4_12	196_5_5	191_2_1	1125_4_5	193_1_6	1088_2_1	270_4_3	271_4_10	272_4_1	275_01_1	278_1_37	2546_01_18	524_01_23	525_4_6	1409_5_107	1408_01_1	523_4_8	1014_4_2	1012_5_21	1235_2_28	448_34_1	1230_4_36	1231_1_6	1232_4_8
428_3_1	1940_01_18	346_4_14	347_4_1	340_4_5	812_02_86	665_01_20	1149_3_5	1792_01_99	1797_01_19	711_4_15	710_4_1	1490_4_1	1496_4_7	195_4_1	1065_2_25	910_1_1	296_4_1	297_4_9	294_4_20	912_1_10	292_4_1	293_4_15	595_2_20	1082_1_77	599_4_4	598_4_13	196_5_4	191_2_1	1125_4_8	193_1_10	1088_2_1	270_4_3	271_4_13	275_01_1	278_1_38	2546_01_17	524_01_16	525_4_4	1409_5_110	1408_01_1	523_4_9	1014_4_2	1012_5_23	1235_2_30	448_34_1	1230_4_35	1231_1_7	1232_4_7	442_4_1
428_3_1	1940_01_22	346_4_14	347_4_1	340_4_2	812_02_89	665_01_21	1149_3_7	1792_01_95	1797_01_18	711_4_13	710_4_1	1490_4_1	1496_4_12	195_4_1	1065_2_23	910_1_1	296_4_1	297_4_8	294_4_19	912_1_9	292_4_1	293_4_17	595_2_20	1082_1_80	599_4_3	598_4_11	196_5_7	191_2_1	1125_4_8	193_1_12	1088_2_1	270_4_3	271_4_16	275_01_1	278_1_37	2546_01_18	524_01_19	525_4_3	1409_5_122	1408_01_1	523_4_14	1014_4_2	1012_5_20	1235_2_29	448_34_1	1230_4_22	1231_1_8	1232_4_7	442_4_1
428_3_1	1940_01_21	346_4_8	347_4_1	340_4_3	812_02_87	665_01_27	1149_3_5	1792_01_99	1797_01_18	711_4_13	710_4_1	1496_4_15	195_4_1	1065_2_23	424_01_112	296_4_1	297_4_8	294_4_13	912_1_8	293_4_19	595_2_22	1082_1_63	599_4_4	598_4_11	196_5_5	191_2_1	1125_4_7	193_1_18	1088_2_1	270_4_3	271_4_19	275_01_1	278_1_32	2546_01_12	524_01_20	525_4_4	1409_5_127	1408_01_1	523_4_18	1014_4_3	1012_5_19	1235_2_29	448_34_1	1230_4_23	1231_1_8	1232_4_7	442_4_1	1239_2_40	109_4_1
428_3_1	1940_01_26	346_4_10	347_4_1	340_4_5	812_02_82	665_01_22	1149_3_4	1792_01_90	1797_01_19	711_4_11	710_4_1	1496_4_12	195_4_1	1065_2_23	424_01_115	296_4_1	297_4_5	294_4_14	912_1_8	293_4_16	595_2_25	1082_1_62	599_4_2	598_4_10	196_5_3	191_2_1	1125_4_6	193_1_17	1088_2_1	270_4_5	271_4_20	275_01_1	278_1_31	2546_01_12	524_01_18	525_4_5	1409_5_134	1408_01_1	523_4_13	1014_4_3	1012_5_24	1235_2_33	448_34_1	1230_4_26	1231_1_9	1232_4_6	442_4_1	1239_2_36	109_4_1
428_3_1	1940_01_25	346_4_9	347_4_1	340_4_8	812_02_68	665_01_26	1149_3_5	1792_01_82	1797_01_22	711_4_7	1496_4_10	195_4_1	1065_2_30	424_01_107	296_4_1	297_4_7	294_4_15	912_1_8	293_4_17	595_2_25	1082_1_69	599_4_1	598_4_9	196_5_7	191_2_1	1125_4_6	193_1_13	1088_2_1	270_4_6	271_4_23	275_01_1	278_1_34	2546_01_13	524_01_13	525_4_2	1409_5_136	1408_01_1	523_4_15	1014_4_6	1012_5_30	1235_2_46	448_34_1	1230_4_26	1231_1_8	1232_4_8	442_4_1	1239_2_30	109_4_1	103_4_1
428_3_1	1940_01_18	346_4_6	347_4_1	340_4_10	812_02_63	665_01_26	1149_3_4	1792_01_79	1797_01_19	711_4_6	1496_4_10	195_4_1	1065_2_33	424_01_110	296_4_1	297_4_6	294_4_16	912_1_8	293_4_15	595_2_32	1082_1_68	599_4_2	598_4_8	196_5_10	191_2_1	1125_4_6	193_1_13	1088_2_1	270_4_6	271_4_22	275_01_1	278_1_32	2546_01_15	524_01_10	525_4_2	1409_5_134	1408_01_1	523_4_15	1014_4_6	1012_5_26	1235_2_51	448_34_1	1230_4_21	1231_1_7	1232_4_6	442_4_1	1239_2_25	109_4_1	103_4_1
428_3_1	1940_01_15	346_4_4	347_4_1	340_4_10	812_02_60	665_01_27	1149_3_4	1792_01_74	1797_01_22	711_4_6	1496_4_10	195_4_1	1065_2_32	424_01_114	296_4_1	297_4_6	294_4_13	912_1_7	293_4_15	595_2_33	1082_1_66	599_4_4	598_4_5	196_5_9	191_2_1	1125_4_5	193_1_20	1088_2_1	270_4_6	271_4_25	275_01_1	278_1_33	2546_01_18	524_01_11	525_4_1	1409_5_132	1408_01_1	523_4_13	1014_4_7	1012_5_29	1235_2_46	448_34_1	1230_4_23	1231_1_6	1232_4_8	442_4_1	1239_2_21	109_4_1	103_4_1
428_3_1	1940_01_12	346_4_4	347_4_1	340_4_12	812_02_51	665_01_20	1149_3_4	1792_01_69	1797_01_23	711_4_5	1496_4_8	195_4_1	1065_2_31	424_01_118	296_4_1	297_4_10	294_4_12	912_1_11	293_4_17	595_2_32	1082_1_64	599_4_4	598_4_3	196_5_9	191_2_1	1125_4_4	193_1_20	1088_2_1	270_4_8	271_4_28	275_01_1	278_1_26	2546_01_18	524_01_13	525_4_2	1409_5_121	1408_01_1	523_4_15	1014_4_5	1012_5_30	1235_2_42	448_34_1	1230_4_23	1231_1_5	1232_4_8	442_4_1	1239_2_23	109_4_1	103_4_1
1940_01_12	346_4_5	347_4_1	340_4_13	812_02_38	665_01_19	1149_3_3	1792_01_66	1797_01_26	711_4_6	1496_4_8	195_4_1	1065_2_31	424_01_118	296_4_1	297_4_9	294_4_13	912_1_15	293_4_20	595_2_35	1082_1_59	599_4_4	598_4_3	196_5_12	191_2_1	1125_4_5	193_1_23	1088_2_1	270_4_7	271_4_20	275_01_1	278_1_30	2546_01_18	524_01_15	525_4_3	1409_5_125	1408_01_1	523_4_18	1014_4_6	1012_5_25	1235_2_47	448_34_1	1230_4_24	1231_1_5	1232_4_8	442_4_1	1239_2_23	109_4_1	103_4_1	106_4_7
1940_01_14	346_4_4	347_4_1	340_4_11	812_02_35	665_01_27	1149_3_1	1792_01_72	1797_01_26	711_4_5	1496_4_9	195_4_1	1065_2_31	424_01_122	296_4_1	297_4_11	294_4_11	912_1_15	293_4_23	595_2_47	1082_1_63	599_4_5	598_4_5	196_5_10	191_2_1	1125_4_4	193_1_24	1088_2_1	270_4_7	271_4_20	275_01_1	278_1_25	2546_01_16	524_01_18	525_4_5	1409_5_125	1408_01_1	523_4_18	1014_4_9	1012_5_27	1235_2_53	448_34_1	1230_4_21	1231_1_6	1232_4_10	1239_2_25	109_4_1	103_4_1	106_4_7	903_1_1
1940_01_16	346_4_2	347_4_1	340_4_12	812_02_26	665_01_31	1792_01_82	1797_01_29	711_4_4	1496_4_6	195_4_1	1065_2_28	424_01_106	296_4_1	297_4_11	294_4_11	912_1_15	293_4_22	595_2_44	1082_1_61	599_4_4	598_4_4	196_5_11	191_2_1	1125_4_5	193_1_26	1088_2_1	270_4_6	271_4_20	275_01_1	278_1_26	2546_01_14	524_01_14	525_4_6	1409_5_127	1408_01_1	523_4_13	1014_4_11	1012_5_32	1235_2_57	448_34_1	1230_4_18	1231_1_5	1232_4_5	1239_2_31	109_4_1	103_4_1	106_4_9	903_1_1	39_4_10
1940_01_18	346_4_2	347_4_1	340_4_10	812_02_25	665_01_36	1792_01_81	1797_01_33	711_4_6	1496_4_4	195_4_1	1065_2_26	424_01_98	296_4_1	297_4_10	294_4_9	912_1_14	293_4_22	595_2_46	1082_1_55	599_4_4	598_4_4	196_5_9	191_2_1	1125_4_4	193_1_23	1088_2_1	270_4_8	271_4_22	275_01_1	278_1_25	2546_01_8	524_01_13	525_4_10	1409_5_134	1408_01_1	523_4_11	1014_4_10	1012_5_37	1235_2_69	448_34_1	1230_4_16	1231_1_5	1232_4_7	1239_2_36	109_4_1	103_4_1	106_4_8	903_1_1	39_4_12
1940_01_15	346_4_3	347_4_1	340_4_8	812_02_18	665_01_35	1792_01_81	1797_01_31	711_4_6	1496_4_5	195_4_1	1065_2_27	424_01_99	296_4_1	297_4_12	294_4_15	912_1_12	293_4_22	595_2_36	1082_1_55	599_4_4	598_4_4	196_5_7	191_2_1	1125_4_3	193_1_20	1088_2_1	270_4_8	271_4_21	275_01_1	278_1_32	2546_01_10	524_01_13	525_4_11	1409_5_138	1408_01_1	523_4_13	1014_4_11	1012_5_40	1235_2_60	448_34_1	1230_4_17	1231_1_6	1232_4_10	1239_2_37	109_4_1	103_4_1	106_4_8	903_1_1	900_01_1
1940_01_15	346_4_5	347_4_1	340_4_10	812_02_16	665_01_41	1792_01_75	1797_01_35	711_4_6	1496_4_6	195_4_1	1065_2_29	424_01_100	296_4_1	297_4_10	294_4_11	912_1_12	293_4_20	595_2_40	1082_1_46	599_4_5	598_4_3	196_5_6	191_2_1	1125_4_2	193_1_23	1088_2_1	270_4_9	271_4_17	275_01_1	278_1_32	2546_01_8	524_01_15	525_4_7	1409_5_147	1408_01_1	523_4_12	1014_4_9	1012_5_39	1235_2_58	448_34_1	1230_4_13	1231_1_5	1232_4_6	1239_2_33	109_4_1	103_4_1	106_4_8	903_1_1	900_01_1
1940_01_21	346_4_7	347_4_1	340_4_10	812_02_16	665_01_53	1792_01_72	1797_01_31	711_4_6	1496_4_4	195_4_1	1065_2_26	424_01_94	296_4_1	297_4_8	294_4_12	912_1_11	293_4_19	595_2_35	1082_1_47	599_4_5	598_4_3	196_5_6	191_2_1	1125_4_2	1089_4_1	1088_2_1	270_4_8	271_4_15	275_01_1	278_1_30	2546_01_8	524_01_13	525_4_12	1409_5_151	1408_01_1	523_4_11	1014_4_9	1012_5_46	1235_2_62	448_34_1	1230_4_17	1231_1_3	1232_4_7	1239_2_30	109_4_1	103_4_1	106_4_11	903_1_1	900_01_1
768_4_6	45_4_3	213_3_31	669_2_1	760_4_28	664_1_8	1267_4_49	873_1_15	133_4_23	1035_3_1	156_4_50	639_4_22	15_46_25	496_46_11	493_4_7	24_4_7	1774_34_5	26_4_6	167_4_1	734_5_55	22_4_4	23_4_1	1940_01_19	1075_01_11	29_4_14	222_4_1	542_4_1	346_4_6	2405_01_32	2402_2_28	2018_4_25	331_4_1	2401_5_25	2015_4_2	326_4_1	812_02_17	2247_5_102	1148_3_1	595_2_36	1230_4_15	879_1_1	252_01_1	10_4_23	766_1_8	677_4_5	1797_01_31	671_01_41	1153_2_46	120_4_1	121_2_64
768_4_5	45_4_4	213_3_31	669_2_1	760_4_32	664_1_8	1267_4_51	873_1_16	133_4_21	1035_3_1	156_4_48	639_4_19	15_46_27	496_46_12	493_4_7	24_4_11	1774_34_7	26_4_7	167_4_1	734_5_56	22_4_3	23_4_1	1940_01_19	1075_01_11	29_4_17	222_4_1	542_4_1	346_4_7	2405_01_31	2402_2_24	2018_4_21	331_4_1	2401_5_20	2015_4_3	326_4_1	812_02_21	2247_5_99	1148_3_1	595_2_34	1230_4_15	879_1_1	252_01_1	10_4_26	766_1_8	677_4_5	1797_01_27	671_01_49	1153_2_47	120_4_1	121_2_67
768_4_3	45_4_4	213_3_34	669_2_1	760_4_34	664_1_4	1267_4_51	873_1_13	133_4_18	1035_3_1	156_4_45	136_5_3	15_46_26	496_46_9	493_4_7	24_4_11	1774_34_3	26_4_6	734_5_67	22_4_3	23_4_1	1940_01_23	1075_01_14	29_4_20	222_4_1	542_4_1	346_4_6	2405_01_29	2402_2_28	2018_4_21	331_4_1	2401_5_20	2015_4_2	326_4_1	812_02_20	2247_5_94	1148_3_2	595_2_31	1230_4_14	879_1_1	252_01_1	10_4_34	1154_4_8	677_4_8	1797_01_20	671_01_40	1153_2_40	120_4_1	121_2_63	122_4_2
768_4_4	45_4_2	213_3_43	669_2_1	760_4_29	664_1_3	1267_4_51	873_1_13	133_4_19	1035_3_1	156_4_46	136_5_1	15_46_22	496_46_11	493_4_7	24_4_13	1774_34_3	26_4_6	734_5_68	22_4_1	23_4_1	1940_01_25	1075_01_13	29_4_18	222_4_1	542_4_1	346_4_3	2405_01_28	2402_2_35	2018_4_19	331_4_1	2401_5_25	326_4_1	812_02_20	2247_5_102	1148_3_4	595_2_32	1230_4_19	879_1_1	252_01_1	10_4_37	1154_4_3	677_4_11	1797_01_16	671_01_42	1153_2_40	120_4_1	121_2_73	122_4_2	1630_01_9
768_4_3	45_4_4	213_3_43	669_2_1	760_4_27	664_1_3	1267_4_55	873_1_12	133_4_21	1035_3_1	498_1_1	136_5_1	15_46_23	496_46_12	493_4_7	24_4_13	1774_34_2	26_4_6	734_5_73	23_4_1	1940_01_17	1075_01_12	29_4_15	222_4_1	542_4_1	346_4_4	2405_01_32	2402_2_33	2018_4_15	331_4_1	2401_5_23	326_4_1	812_02_18	2247_5_90	1148_3_6	595_2_29	1230_4_19	879_1_1	252_01_1	10_4_43	1154_4_3	677_4_10	1797_01_11	671_01_41	1153_2_36	120_4_1	121_2_65	122_4_3	1630_01_9	333_4_1
768_4_1	45_4_5	213_3_44	669_2_1	760_4_21	664_1_4	1267_4_56	873_1_13	133_4_19	1035_3_1	498_1_1	136_5_1	15_46_26	496_46_11	493_4_7	24_4_13	1774_34_3	26_4_7	734_5_77	23_4_1	1940_01_17	1075_01_12	29_4_16	222_4_1	542_4_1	346_4_2	2405_01_24	2402_2_25	2018_4_14	331_4_1	2401_5_25	326_4_1	812_02_20	2247_5_98	1148_3_5	595_2_39	1230_4_15	879_1_1	252_01_1	10_4_47	1154_4_2	677_4_13	1797_01_12	671_01_53	1153_2_29	120_4_1	121_2_71	122_4_4	1630_01_7	333_4_1
45_4_5	213_3_50	669_2_1	760_4_18	664_1_6	1267_4_60	873_1_17	133_4_17	1035_3_1	498_1_1	136_5_1	15_46_35	496_46_15	493_4_10	24_4_12	1774_34_3	26_4_7	734_5_83	23_4_1	1940_01_22	1075_01_11	29_4_15	222_4_1	542_4_1	346_4_2	2405_01_17	2402_2_28	2018_4_12	331_4_1	2401_5_24	5_3_1	812_02_18	2247_5_94	1148_3_6	595_2_33	1230_4_14	879_1_1	252_01_1	10_4_47	1154_4_2	677_4_13	1797_01_12	671_01_47	1153_2_22	120_4_1	121_2_80	122_4_3	1630_01_7	333_4_1	1496_4_9
45_4_7	213_3_41	669_2_1	760_4_16	664_1_3	1267_4_57	873_1_15	133_4_17	1035_3_1	498_1_1	136_5_1	15_46_39	496_46_16	493_4_12	24_4_12	1774_34_2	26_4_5	734_5_74	23_4_1	1940_01_17	1075_01_13	29_4_15	222_4_1	542_4_1	346_4_4	2405_01_17	2402_2_29	2018_4_12	331_4_1	2401_5_19	5_3_1	812_02_16	2247_5_92	1148_3_7	595_2_30	1230_4_14	879_1_1	252_01_1	10_4_46	1154_4_2	677_4_19	1797_01_10	671_01_43	1153_2_28	120_4_1	121_2_91	122_4_3	1630_01_9	333_4_1	1496_4_11
45_4_8	213_3_41	669_2_1	760_4_13	664_1_2	1267_4_52	873_1_15	133_4_21	1035_3_1	498_1_1	136_5_1	15_46_40	496_46_18	493_4_13	24_4_14	1774_34_2	26_4_6	734_5_70	23_4_1	1940_01_25	1075_01_13	29_4_22	222_4_1	542_4_1	346_4_8	2405_01_18	2402_2_29	2018_4_11	2401_5_11	5_3_1	812_02_14	2247_5_84	1148_3_4	595_2_30	1230_4_17	879_1_1	252_01_1	10_4_37	1154_4_1	677_4_22	1797_01_8	671_01_41	1153_2_34	120_4_1	121_2_103	122_4_3	1630_01_7	333_4_1	1496_4_16	127_01_66
45_4_8	213_3_43	669_2_1	760_4_8	664_1_1	1267_4_46	873_1_14	133_4_20	1035_3_1	498_1_1	136_5_1	15_46_39	496_46_18	493_4_12	24_4_15	1774_34_3	26_4_6	734_5_70	23_4_1	1940_01_24	1075_01_10	29_4_21	222_4_1	542_4_1	346_4_5	2405_01_14	2402_2_29	2018_4_7	2401_5_12	5_3_1	812_02_22	2247_5_96	1148_3_4	595_2_34	1230_4_21	879_1_1	252_01_1	10_4_42	1154_4_1	677_4_28	1797_01_8	671_01_39	1153_2_33	120_4_1	121_2_93	122_4_1	1630_01_8	333_4_1	1496_4_18	127_01_59
45_4_7	213_3_44	669_2_1	760_4_8	664_1_1	1267_4_38	873_1_11	133_4_19	1035_3_1	498_1_1	136_5_1	15_46_36	496_46_14	493_4_14	24_4_18	1774_34_2	26_4_6	734_5_80	23_4_1	1940_01_21	1075_01_11	29_4_13	222_4_1	542_4_1	346_4_3	2405_01_17	2402_2_28	2018_4_10	2401_5_14	5_3_1	812_02_20	2247_5_92	1148_3_5	595_2_34	1230_4_24	879_1_1	252_01_1	10_4_44	766_1_12	677_4_38	1797_01_5	671_01_27	1153_2_32	120_4_1	121_2_87	122_4_1	1630_01_7	333_4_1	1496_4_22	127_01_53
45_4_7	213_3_41	669_2_1	760_4_10	664_1_1	1267_4_41	873_1_12	133_4_20	1035_3_1	498_1_1	136_5_1	15_46_41	496_46_15	493_4_12	24_4_24	1774_34_2	26_4_7	734_5_77	23_4_1	1940_01_27	1075_01_9	29_4_16	222_4_1	542_4_1	346_4_4	2405_01_20	2402_2_27	2018_4_13	2401_5_13	5_3_1	812_02_15	2247_5_99	1148_3_5	595_2_32	1230_4_31	879_1_1	252_01_1	10_4_40	766_1_13	677_4_37	1797_01_7	671_01_24	1153_2_35	120_4_1	121_2_86	1630_01_5	333_4_1	1496_4_21	127_01_56	128_01_39
45_4_10	213_3_47	669_2_1	760_4_7	664_1_1	1267_4_40	873_1_13	133_4_14	1035_3_1	498_1_1	136_5_1	496_46_15	493_4_10	24_4_23	1774_34_1	26_4_7	734_5_77	23_4_1	1940_01_28	1075_01_10	29_4_12	222_4_1	542_4_1	346_4_4	2405_01_22	2402_2_18	2018_4_12	2401_5_17	5_3_1	812_02_10	2247_5_92	1148_3_5	595_2_31	1230_4_32	879_1_1	252_01_1	10_4_37	766_1_10	677_4_35	1797_01_6	671_01_22	1153_2_35	120_4_1	121_2_100	1630_01_5	333_4_1	1496_4_19	127_01_55	128_01_31	129_4_12
45_4_15	213_3_44	669_2_1	760_4_7	664_1_1	1267_4_33	873_1_14	133_4_14	498_1_1	136_5_1	496_46_15	493_4_9	24_4_21	1774_34_2	690_4_17	734_5_85	23_4_1	1940_01_25	1075_01_11	29_4_21	222_4_1	542_4_1	346_4_3	2405_01_22	2402_2_21	2018_4_13	2401_5_17	5_3_1	812_02_8	2247_5_98	1148_3_5	595_2_30	1230_4_27	879_1_1	252_01_1	10_4_30	766_1_11	677_4_35	1797_01_8	671_01_20	1153_2_33	120_4_1	121_2_110	1630_01_3	333_4_1	1496_4_20	127_01_62	128_01_24	129_4_12	183_4_1
45_4_17	213_3_44	669_2_1	760_4_10	1267_4_31	873_1_10	133_4_14	498_1_1	136_5_1	496_46_24	493_4_10	24_4_25	1774_34_1	690_4_20	734_5_78	23_4_1	1940_01_27	1075_01_13	29_4_22	542_4_1	346_4_4	2405_01_19	2402_2_16	2018_4_15	2401_5_12	5_3_1	812_02_6	2247_5_99	1148_3_5	595_2_28	2709_4_9	879_1_1	252_01_1	10_4_31	766_1_11	677_4_41	1797_01_5	671_01_21	1153_2_37	120_4_1	121_2_125	333_4_1	1496_4_22	127_01_76	128_01_22	129_4_12	183_4_1	1411_01_1	195_4_1	55_4_1
45_4_18	213_3_39	669_2_1	760_4_15	1267_4_29	873_1_6	133_4_8	498_1_1	136_5_1	496_46_26	493_4_8	24_4_22	1338_02_1	690_4_17	734_5_69	23_4_1	1940_01_30	1075_01_13	29_4_22	542_4_1	346_4_6	2405_01_20	2402_2_28	2018_4_17	2401_5_11	5_3_1	812_02_4	2247_5_94	1148_3_1	2709_4_7	879_1_1	252_01_1	10_4_31	766_1_10	677_4_46	1797_01_5	671_01_15	1153_2_42	120_4_1	121_2_127	333_4_1	1496_4_23	127_01_59	128_01_22	129_4_15	1411_01_1	195_4_1	55_4_1	57_4_1	1065_2_15
45_4_16	213_3_40	669_2_1	760_4_14	1267_4_24	873_1_10	133_4_6	498_1_1	136_5_1	496_46_31	493_4_10	24_4_16	1338_02_1	690_4_22	734_5_67	23_4_1	1940_01_28	1075_01_12	29_4_33	542_4_1	346_4_3	2405_01_20	2402_2_26	2018_4_18	2401_5_8	5_3_1	812_02_3	2247_5_86	1148_3_1	2709_4_8	252_01_1	10_4_30	766_1_12	677_4_40	1797_01_1	671_01_16	1153_2_39	120_4_1	121_2_126	333_4_1	1496_4_24	127_01_61	128_01_16	129_4_16	1411_01_1	195_4_1	55_4_1	57_4_1	1065_2_18	50_4_1
45_4_16	213_3_35	669_2_1	760_4_15	1267_4_27	873_1_9	133_4_6	498_1_1	136_5_1	496_46_37	493_4_8	24_4_15	1338_02_1	690_4_26	734_5_73	23_4_1	1940_01_29	1075_01_13	29_4_35	542_4_1	346_4_2	2405_01_22	2402_2_21	2018_4_18	2401_5_7	812_02_4	2247_5_94	665_01_43	2709_4_7	252_01_1	10_4_36	766_1_11	677_4_43	1797_01_1	671_01_20	1153_2_38	120_4_1	121_2_129	333_4_1	1496_4_27	127_01_51	128_01_15	129_4_20	1411_01_1	195_4_1	55_4_1	57_4_1	1065_2_21	50_4_1	1822_013_15
45_4_18	213_3_33	669_2_1	760_4_18	1267_4_30	873_1_12	133_4_7	498_1_1	136_5_1	496_46_37	493_4_9	24_4_14	1338_02_1	690_4_27	734_5_65	23_4_1	1940_01_31	1075_01_13	29_4_32	222_4_1	542_4_1	346_4_6	2405_01_19	2402_2_24	2018_4_19	2401_5_9	1120_3_15	2247_5_81	665_01_48	2709_4_6	252_01_1	868_01_53	766_1_12	677_4_47	671_01_15	1153_2_33	120_4_1	121_2_112	333_4_1	1496_4_27	127_01_52	128_01_7	129_4_22	195_4_1	302_2_62	57_4_1	1065_2_14	50_4_1	1822_013_14	55_4_1
45_4_20	213_3_34	669_2_1	760_4_18	1267_4_24	873_1_15	133_4_7	498_1_1	136_5_1	496_46_42	493_4_14	24_4_14	1338_02_1	690_4_31	734_5_58	23_4_1	1940_01_26	1075_01_15	29_4_32	222_4_1	542_4_1	346_4_4	2405_01_26	2402_2_16	2018_4_14	2401_5_11	1120_3_16	2247_5_93	665_01_46	2709_4_6	252_01_1	868_01_55	766_1_8	677_4_45	671_01_15	1153_2_37	120_4_1	121_2_104	333_4_1	1496_4_26	127_01_66	128_01_7	129_4_20	195_4_1	302_2_59	57_4_1	1065_2_12	50_4_1	1822_013_13	55_4_1
45_4_22	213_3_33	669_2_1	760_4_20	1267_4_19	873_1_15	133_4_7	498_1_1	136_5_1	496_46_44	493_4_15	24_4_16	1338_02_1	690_4_31	734_5_64	23_4_1	1940_01_24	1075_01_16	29_4_31	222_4_1	542_4_1	346_4_4	2405_01_25	2402_2_17	2018_4_12	2401_5_12	1120_3_16	2247_5_83	665_01_41	2709_4_7	252_01_1	868_01_54	766_1_7	677_4_49	671_01_11	1153_2_35	120_4_1	121_2_112	333_4_1	1496_4_21	127_01_62	128_01_8	129_4_27	195_4_1	302_2_64	57_4_1	1065_2_14	50_4_1	1822_013_10	55_4_1
45_4_20	213_3_33	669_2_1	760_4_22	1267_4_26	873_1_14	133_4_8	498_1_1	136_5_1	496_46_45	493_4_14	24_4_14	1338_02_1	690_4_26	734_5_67	23_4_1	1940_01_31	1075_01_11	29_4_28	222_4_1	542_4_1	346_4_5	2405_01_20	2402_2_24	2018_4_8	2401_5_12	1120_3_15	2247_5_81	665_01_43	2709_4_7	252_01_1	868_01_53	766_1_6	677_4_51	671_01_7	1153_2_39	120_4_1	121_2_119	333_4_1	1496_4_24	127_01_59	128_01_8	129_4_24	195_4_1	302_2_56	57_4_1	1065_2_10	50_4_1	1822_013_6	55_4_1
45_4_27	213_3_31	669_2_1	760_4_23	1267_4_23	873_1_14	133_4_8	498_1_1	136_5_1	496_46_46	493_4_13	24_4_13	1338_02_1	690_4_26	734_5_71	23_4_1	1940_01_34	1075_01_9	29_4_29	222_4_1	542_4_1	346_4_2	2405_01_17	2402_2_27	2018_4_9	2401_5_11	1120_3_17	2247_5_88	665_01_39	2709_4_9	252_01_1	868_01_53	766_1_7	677_4_48	671_01_10	1153_2_44	120_4_1	121_2_123	325_1_1	1496_4_25	127_01_64	128_01_10	129_4_21	195_4_1	302_2_53	57_4_1	1065_2_8	50_4_1	1822_013_5	55_4_1
45_4_24	213_3_30	669_2_1	760_4_26	1267_4_30	873_1_15	133_4_5	498_1_1	136_5_1	496_46_49	493_4_14	24_4_11	1338_02_1	690_4_26	734_5_75	23_4_1	1940_01_45	1075_01_9	29_4_27	222_4_1	542_4_1	346_4_2	2405_01_17	2402_2_23	2018_4_7	2401_5_10	1120_3_18	2247_5_91	665_01_30	2709_4_11	252_01_1	868_01_49	766_1_10	677_4_47	671_01_11	1153_2_44	120_4_1	121_2_120	325_1_1	1496_4_27	127_01_56	128_01_10	129_4_23	195_4_1	302_2_48	57_4_1	1065_2_11	50_4_1	1822_013_6	55_4_1
45_4_22	213_3_23	669_2_1	760_4_31	1267_4_37	873_1_16	133_4_3	498_1_1	136_5_1	496_46_44	493_4_12	24_4_9	1338_02_1	690_4_27	734_5_74	23_4_1	1940_01_48	1075_01_9	29_4_24	222_4_1	542_4_1	346_4_2	2405_01_20	2402_2_28	2018_4_5	2401_5_10	1120_3_15	2247_5_98	665_01_26	2709_4_9	252_01_1	868_01_52	766_1_8	677_4_43	671_01_10	1153_2_45	120_4_1	121_2_104	325_1_1	1496_4_21	127_01_61	128_01_9	129_4_21	195_4_1	55_4_1	57_4_1	1065_2_14	50_4_1	424_01_84	1012_5_104
45_4_22	213_3_19	669_2_1	760_4_33	1267_4_39	873_1_15	133_4_1	498_1_1	136_5_1	496_46_45	493_4_8	24_4_6	1338_02_1	690_4_23	734_5_72	23_4_1	1940_01_57	1075_01_10	29_4_38	222_4_1	542_4_1	346_4_4	2405_01_23	2402_2_26	2018_4_2	2401_5_10	1120_3_16	2247_5_101	665_01_24	2709_4_9	868_01_56	766_1_4	677_4_40	671_01_10	1153_2_53	120_4_1	121_2_120	325_1_1	1496_4_21	127_01_69	128_01_8	129_4_22	195_4_1	55_4_1	57_4_1	1065_2_14	50_4_1	424_01_82	1012_5_101	2257_02_2
45_4_21	213_3_17	669_2_1	760_4_28	1267_4_35	873_1_14	498_1_1	136_5_1	496_46_43	493_4_9	24_4_6	1338_02_1	690_4_18	734_5_79	23_4_1	1940_01_56	1075_01_12	29_4_34	222_4_1	542_4_1	346_4_2	2405_01_31	2402_2_19	2401_5_9	1120_3_18	2247_5_99	665_01_31	2709_4_10	868_01_64	766_1_2	677_4_36	671_01_10	1153_2_64	120_4_1	121_2_126	325_1_1	1496_4_21	127_01_60	128_01_4	129_4_24	195_4_1	302_2_30	57_4_1	1065_2_19	50_4_1	1822_013_4	55_4_1	1012_5_99	2257_02_2	2256_2_30
45_4_16	213_3_14	669_2_1	760_4_29	1267_4_27	873_1_18	498_1_1	136_5_1	496_46_39	493_4_7	24_4_7	1338_02_1	690_4_19	734_5_78	23_4_1	1940_01_58	1075_01_13	29_4_33	222_4_1	542_4_1	346_4_2	2405_01_33	2402_2_20	2401_5_8	1120_3_20	2247_5_85	665_01_34	2709_4_7	868_01_57	766_1_1	677_4_32	671_01_12	1153_2_70	120_4_1	121_2_131	325_1_1	1496_4_22	127_01_57	128_01_5	129_4_27	195_4_1	302_2_32	57_4_1	1065_2_17	50_4_1	1822_013_3	55_4_1	1012_5_88	2257_02_2	2256_2_30
45_4_11	213_3_11	669_2_1	760_4_30	1267_4_27	873_1_17	498_1_1	136_5_1	496_46_33	493_4_9	24_4_6	1338_02_1	690_4_21	734_5_73	23_4_1	1940_01_59	1075_01_17	29_4_21	222_4_1	542_4_1	346_4_3	2405_01_33	2402_2_18	2401_5_8	1120_3_23	2247_5_94	665_01_30	2709_4_8	868_01_59	766_1_1	677_4_30	671_01_13	1153_2_77	120_4_1	121_2_121	325_1_1	1496_4_22	127_01_58	128_01_3	129_4_24	195_4_1	302_2_31	57_4_1	1065_2_11	50_4_1	1822_013_5	55_4_1	1012_5_80	2257_02_1	2256_2_31
45_4_10	213_3_8	669_2_1	760_4_28	1267_4_27	873_1_17	498_1_1	136_5_1	496_46_31	493_4_10	24_4_9	1338_02_1	690_4_20	734_5_71	23_4_1	1940_01_61	1075_01_12	29_4_21	222_4_1	542_4_1	346_4_1	2405_01_37	2402_2_17	2401_5_8	1120_3_19	2247_5_87	665_01_34	2709_4_9	868_01_53	1792_01_80	677_4_32	671_01_12	1153_2_88	120_4_1	121_2_121	325_1_1	1496_4_24	127_01_64	128_01_3	129_4_24	195_4_1	302_2_31	57_4_1	1065_2_15	50_4_1	1822_013_6	55_4_1	1012_5_73	2257_02_1	2256_2_34
45_4_9	213_3_7	760_4_39	1267_4_26	873_1_18	498_1_1	136_5_1	496_46_28	493_4_12	24_4_7	1338_02_1	690_4_22	734_5_69	23_4_1	1940_01_68	1075_01_11	29_4_16	542_4_1	2405_01_32	2402_2_11	2401_5_9	1120_3_16	2247_5_79	665_01_35	2709_4_10	868_01_62	1792_01_66	677_4_34	671_01_6	1153_2_85	120_4_1	121_2_123	325_1_1	1496_4_31	127_01_76	128_01_2	129_4_27	195_4_1	302_2_32	57_4_1	1065_2_10	50_4_1	1822_013_5	55_4_1	1012_5_88	296_4_1	2256_2_32	1386_1_3	1413_5_68	293_4_31
45_4_10	213_3_6	760_4_32	1267_4_24	873_1_14	498_1_1	136_5_1	496_46_22	493_4_13	24_4_6	1338_02_1	690_4_24	734_5_65	23_4_1	1940_01_56	1075_01_10	29_4_18	542_4_1	2405_01_35	2402_2_11	2401_5_10	1120_3_14	2247_5_93	665_01_34	2709_4_9	868_01_54	1792_01_63	677_4_29	671_01_7	1153_2_93	120_4_1	121_2_126	325_1_1	1496_4_35	127_01_75	128_01_1	129_4_26	195_4_1	55_4_1	57_4_1	1065_2_11	50_4_1	424_01_98	1012_5_84	296_4_1	2256_2_29	1386_1_3	1413_5_67	293_4_37	377_3_1
45_4_8	213_3_2	760_4_30	1267_4_26	873_1_14	498_1_1	136_5_1	496_46_22	493_4_17	24_4_9	1338_02_1	690_4_26	734_5_66	23_4_1	1940_01_56	1075_01_13	29_4_9	542_4_1	2405_01_35	2402_2_10	2401_5_11	1120_3_11	2247_5_81	665_01_30	2709_4_7	868_01_51	1792_01_63	677_4_22	671_01_7	1153_2_102	120_4_1	121_2_122	325_1_1	1496_4_39	127_01_79	128_01_1	129_4_28	195_4_1	302_2_30	57_4_1	1065_2_23	50_4_1	1822_013_3	55_4_1	1012_5_80	296_4_1	2256_2_27	1386_1_6	1413_5_73	293_4_38
45_4_6	213_3_2	760_4_37	1267_4_26	873_1_12	498_1_1	136_5_1	496_46_21	493_4_17	24_4_10	1338_02_1	690_4_21	734_5_78	23_4_1	1940_01_58	1075_01_15	29_4_8	542_4_1	2405_01_34	2402_2_9	2401_5_9	1120_3_9	2247_5_62	665_01_28	2709_4_7	868_01_54	1792_01_54	677_4_18	671_01_10	1153_2_111	120_4_1	121_2_126	325_1_1	1496_4_39	127_01_74	128_01_1	129_4_37	195_4_1	302_2_24	57_4_1	1065_2_23	50_4_1	1822_013_1	55_4_1	2668_01_18	296_4_1	2256_2_24	1386_1_5	1413_5_71	293_4_37
45_4_6	213_3_3	760_4_36	1267_4_23	873_1_15	498_1_1	136_5_1	496_46_20	493_4_15	24_4_11	1338_02_1	690_4_22	734_5_71	23_4_1	1940_01_50	1075_01_12	29_4_9	542_4_1	2405_01_32	403_4_2	2401_5_10	1120_3_7	2247_5_67	665_01_26	2709_4_8	868_01_59	1792_01_49	677_4_19	671_01_13	1153_2_118	120_4_1	121_2_120	325_1_1	1496_4_36	127_01_67	128_01_1	129_4_32	195_4_1	55_4_1	57_4_1	1065_2_24	50_4_1	424_01_112	2668_01_18	296_4_1	2256_2_26	1386_1_6	1413_5_76	293_4_36	377_3_1
45_4_6	213_3_3	760_4_32	1267_4_22	873_1_15	498_1_1	136_5_1	496_46_20	493_4_16	24_4_10	1338_02_1	690_4_16	734_5_72	23_4_1	1940_01_50	1075_01_15	29_4_10	542_4_1	2405_01_33	403_4_3	2401_5_11	1120_3_5	2247_5_58	665_01_22	2709_4_4	868_01_58	1792_01_47	677_4_17	671_01_13	1153_2_120	120_4_1	121_2_128	325_1_1	1496_4_35	127_01_65	128_01_1	129_4_36	195_4_1	55_4_1	57_4_1	1065_2_25	50_4_1	424_01_109	2668_01_19	296_4_1	2256_2_31	1386_1_5	1413_5_73	293_4_48	377_3_1
45_4_7	213_3_2	760_4_30	1267_4_20	873_1_15	498_1_1	136_5_1	496_46_15	493_4_12	24_4_7	1338_02_1	690_4_16	734_5_55	23_4_1	1940_01_47	1075_01_11	29_4_11	542_4_1	2405_01_29	403_4_2	2401_5_11	1120_3_5	2247_5_51	665_01_24	2709_4_3	868_01_61	1792_01_46	677_4_13	671_01_13	1153_2_114	120_4_1	121_2_126	325_1_1	1496_4_35	127_01_61	128_01_1	129_4_34	195_4_1	55_4_1	57_4_1	1065_2_24	50_4_1	424_01_100	2668_01_19	296_4_1	2256_2_44	1386_1_8	1413_5_83	293_4_46	377_3_1
45_4_8	213_3_1	760_4_32	1267_4_21	873_1_13	498_1_1	136_5_1	496_46_14	493_4_8	24_4_8	1338_02_1	690_4_14	734_5_62	23_4_1	1940_01_54	1075_01_14	29_4_11	542_4_1	2405_01_22	403_4_2	2401_5_11	1120_3_4	2247_5_51	665_01_21	2709_4_5	868_01_61	1792_01_42	677_4_14	671_01_13	1153_2_115	120_4_1	121_2_124	325_1_1	1496_4_40	127_01_57	128_01_1	129_4_31	195_4_1	55_4_1	57_4_1	1065_2_21	50_4_1	424_01_99	1012_5_105	296_4_1	2256_2_43	1386_1_8	1413_5_86	293_4_48	377_3_1
45_4_9	213_3_2	760_4_29	1267_4_16	873_1_15	498_1_1	136_5_1	496_46_15	493_4_8	24_4_5	1338_02_1	690_4_14	734_5_82	23_4_1	1940_01_43	1075_01_13	29_4_11	542_4_1	2405_01_29	403_4_3	2401_5_15	1120_3_6	2247_5_46	665_01_15	2709_4_5	868_01_59	1792_01_40	677_4_11	671_01_10	1153_2_110	120_4_1	121_2_134	325_1_1	1496_4_37	127_01_60	128_01_1	129_4_27	195_4_1	55_4_1	57_4_1	1065_2_18	50_4_1	424_01_102	2668_01_22	296_4_1	2256_2_51	1386_1_8	1413_5_80	293_4_61	377_3_1
45_4_8	213_3_1	760_4_22	1267_4_16	873_1_16	498_1_1	136_5_1	496_46_13	493_4_7	24_4_3	1338_02_1	690_4_13	734_5_82	23_4_1	1940_01_33	1075_01_10	29_4_15	542_4_1	2405_01_30	403_4_1	2401_5_17	1120_3_5	2247_5_55	665_01_16	2709_4_4	868_01_61	1792_01_34	677_4_13	671_01_9	1153_2_106	120_4_1	121_2_139	325_1_1	1496_4_39	127_01_60	128_01_1	129_4_39	195_4_1	55_4_1	57_4_1	1065_2_14	50_4_1	424_01_120	1012_5_109	296_4_1	2256_2_43	1386_1_8	1413_5_92	293_4_61	377_3_1
45_4_6	213_3_3	760_4_15	1267_4_15	873_1_17	498_1_1	136_5_1	496_46_12	493_4_5	24_4_4	1338_02_1	690_4_16	734_5_68	23_4_1	1940_01_38	1075_01_15	29_4_15	542_4_1	2405_01_31	2402_2_10	2401_5_18	1120_3_6	2247_5_58	665_01_9	2709_4_5	868_01_50	1792_01_34	677_4_13	671_01_10	1153_2_111	120_4_1	121_2_130	325_1_1	1496_4_36	127_01_68	128_01_1	129_4_34	195_4_1	55_4_1	57_4_1	1065_2_13	50_4_1	424_01_110	1012_5_113	296_4_1	2256_2_43	1386_1_7	1413_5_113	293_4_51	377_3_1
45_4_6	213_3_3	760_4_15	1267_4_14	873_1_17	498_1_1	136_5_1	496_46_14	493_4_5	24_4_2	1338_02_1	690_4_22	734_5_76	23_4_1	1940_01_36	1075_01_14	29_4_13	542_4_1	2405_01_32	2402_2_6	2401_5_20	1120_3_6	2247_5_64	665_01_12	2709_4_5	868_01_54	1792_01_38	677_4_9	671_01_5	1153_2_115	120_4_1	121_2_140	325_1_1	1496_4_33	127_01_55	128_01_1	129_4_30	195_4_1	55_4_1	57_4_1	1065_2_18	50_4_1	424_01_102	1012_5_121	296_4_1	2256_2_40	1386_1_8	1413_5_110	293_4_52	377_3_1
45_4_4	213_3_1	760_4_13	1267_4_12	873_1_15	498_1_1	136_5_1	496_46_12	493_4_5	24_4_2	1338_02_1	690_4_23	734_5_78	23_4_1	1940_01_32	1075_01_16	29_4_16	542_4_1	2405_01_31	2402_2_5	2401_5_20	1120_3_6	2247_5_60	665_01_18	2709_4_2	868_01_62	1792_01_33	677_4_8	671_01_8	1153_2_120	120_4_1	121_2_128	325_1_1	1496_4_33	127_01_50	128_01_1	129_4_36	195_4_1	55_4_1	57_4_1	1065_2_18	50_4_1	424_01_93	1012_5_122	296_4_1	2256_2_47	1386_1_11	1413_5_116	293_4_58	377_3_1
45_4_5	213_3_1	760_4_19	1267_4_19	873_1_18	498_1_1	136_5_1	496_46_15	493_4_7	24_4_1	1338_02_1	690_4_20	734_5_85	23_4_1	1940_01_43	1075_01_13	29_4_16	542_4_1	2405_01_30	2402_2_7	2401_5_14	1120_3_6	2247_5_57	665_01_18	2709_4_2	868_01_68	1792_01_36	677_4_7	671_01_10	1153_2_121	120_4_1	121_2_141	325_1_1	1496_4_31	127_01_46	128_01_1	129_4_36	195_4_1	55_4_1	57_4_1	1065_2_26	50_4_1	424_01_91	1012_5_130	296_4_1	2256_2_45	1386_1_9	1413_5_116	293_4_56	377_3_1
45_4_3	213_3_1	760_4_18	1267_4_17	873_1_18	498_1_1	136_5_1	496_46_15	493_4_4	24_4_2	1338_02_1	690_4_21	734_5_81	23_4_1	1940_01_50	1075_01_13	29_4_14	542_4_1	2405_01_32	2402_2_6	2401_5_13	1120_3_4	2247_5_63	665_01_23	2709_4_4	868_01_75	1792_01_33	677_4_6	671_01_9	1153_2_133	120_4_1	121_2_144	325_1_1	1496_4_32	127_01_45	128_01_1	129_4_33	195_4_1	55_4_1	57_4_1	1065_2_27	50_4_1	424_01_85	1012_5_121	296_4_1	2256_2_44	1386_1_12	1413_5_118	293_4_58	377_3_1
45_4_4	760_4_22	1267_4_17	873_1_20	498_1_1	136_5_1	496_46_11	493_4_4	24_4_2	1338_02_1	690_4_20	734_5_80	23_4_1	1940_01_45	1075_01_14	29_4_18	542_4_1	2405_01_23	2402_2_8	2401_5_12	1120_3_4	2247_5_62	665_01_25	2709_4_2	868_01_81	1792_01_42	677_4_7	671_01_10	1153_2_140	120_4_1	121_2_134	325_1_1	1496_4_26	127_01_36	128_01_1	129_4_30	195_4_1	55_4_1	57_4_1	1065_2_30	50_4_1	424_01_92	1012_5_125	296_4_1	2256_2_41	1386_1_14	1413_5_123	293_4_54	377_3_1	2067_2_143
45_4_5	760_4_24	1267_4_12	873_1_15	498_1_1	136_5_1	496_46_11	493_4_4	24_4_2	1338_02_1	690_4_18	734_5_88	23_4_1	1940_01_41	1075_01_10	29_4_13	542_4_1	2405_01_19	2402_2_14	2401_5_14	1120_3_5	2247_5_70	665_01_25	2709_4_3	868_01_81	1792_01_42	677_4_13	671_01_12	1153_2_132	120_4_1	121_2_136	325_1_1	1496_4_33	127_01_25	128_01_1	129_4_27	195_4_1	55_4_1	57_4_1	1065_2_33	50_4_1	424_01_88	1012_5_119	296_4_1	2256_2_46	1386_1_13	1413_5_127	293_4_55	377_3_1	2067_2_127
45_4_4	760_4_34	1267_4_10	873_1_12	498_1_1	136_5_1	496_46_6	493_4_2	24_4_3	1338_02_1	690_4_15	734_5_85	23_4_1	1940_01_44	1075_01_13	29_4_14	542_4_1	2405_01_16	2402_2_18	2401_5_11	1120_3_5	2247_5_68	665_01_29	2709_4_3	868_01_76	1792_01_39	677_4_17	671_01_10	1153_2_134	120_4_1	121_2_143	325_1_1	1496_4_34	127_01_21	128_01_1	129_4_23	195_4_1	55_4_1	57_4_1	1065_2_36	50_4_1	424_01_82	1012_5_110	296_4_1	2256_2_45	1386_1_16	1413_5_133	293_4_59	377_3_1	2067_2_144
45_4_9	760_4_38	1267_4_10	873_1_10	498_1_1	136_5_1	496_46_7	493_4_3	24_4_9	1338_02_1	690_4_8	734_5_82	23_4_1	1940_01_37	1075_01_19	29_4_13	542_4_1	2405_01_18	2402_2_16	2401_5_14	1120_3_5	2247_5_64	665_01_20	2709_4_3	868_01_79	1792_01_31	677_4_13	671_01_10	1153_2_127	121_2_136	325_1_1	1496_4_34	127_01_19	128_01_1	129_4_17	195_4_1	55_4_1	57_4_1	1065_2_39	50_4_1	424_01_74	1012_5_119	296_4_1	2256_2_53	1386_1_14	1413_5_141	293_4_65	377_3_1	2067_2_150	319_2_223
45_4_9	760_4_38	1267_4_9	873_1_9	498_1_1	136_5_1	496_46_5	493_4_5	24_4_5	1338_02_1	690_4_7	734_5_84	23_4_1	1940_01_31	1075_01_20	29_4_10	542_4_1	2405_01_20	2402_2_10	2401_5_9	1120_3_5	2247_5_68	665_01_16	2709_4_7	868_01_69	1792_01_40	677_4_10	671_01_8	1153_2_141	121_2_140	325_1_1	1496_4_26	127_01_18	128_01_1	129_4_15	195_4_1	55_4_1	57_4_1	1065_2_33	50_4_1	424_01_90	1012_5_134	296_4_1	2256_2_58	1386_1_11	1413_5_134	293_4_65	2067_2_127	319_2_225	318_01_1
45_4_11	760_4_44	1267_4_5	873_1_11	498_1_1	136_5_1	496_46_7	493_4_2	24_4_4	1338_02_1	690_4_6	734_5_80	23_4_1	1940_01_35	1075_01_23	29_4_6	542_4_1	2405_01_17	2402_2_17	2401_5_9	1120_3_4	2247_5_78	665_01_18	2709_4_5	868_01_68	1792_01_54	677_4_12	671_01_6	1153_2_135	121_2_142	325_1_1	1496_4_23	127_01_19	128_01_1	129_4_16	195_4_1	55_4_1	57_4_1	1065_2_37	50_4_1	424_01_81	1012_5_131	296_4_1	2256_2_65	1386_1_11	1413_5_134	293_4_65	2067_2_118	319_2_238	318_01_1
45_4_12	760_4_37	1267_4_6	873_1_9	498_1_1	136_5_1	496_46_8	493_4_1	24_4_3	1338_02_1	690_4_7	734_5_81	23_4_1	1940_01_31	1075_01_20	29_4_4	542_4_1	2405_01_19	2402_2_17	2401_5_11	1120_3_4	2247_5_76	665_01_13	2709_4_4	868_01_68	1792_01_60	677_4_13	671_01_11	1153_2_129	121_2_156	325_1_1	1496_4_27	127_01_16	128_01_1	129_4_18	195_4_1	55_4_1	57_4_1	1065_2_35	50_4_1	424_01_74	1012_5_128	296_4_1	2256_2_78	1386_1_13	1413_5_139	293_4_66	2067_2_132	319_2_248	318_01_1
45_4_10	760_4_37	1267_4_7	873_1_9	498_1_1	136_5_1	496_46_10	493_4_1	24_4_5	1338_02_1	690_4_7	734_5_76	23_4_1	1940_01_34	1075_01_22	29_4_4	542_4_1	2405_01_17	2402_2_14	2401_5_13	1120_3_5	2247_5_69	665_01_15	2709_4_3	868_01_57	1792_01_60	677_4_14	671_01_9	1153_2_135	121_2_159	325_1_1	1496_4_25	127_01_20	128_01_1	129_4_18	195_4_1	55_4_1	57_4_1	1065_2_36	50_4_1	424_01_82	1012_5_135	296_4_1	2256_2_84	1386_1_13	1413_5_131	293_4_61	2067_2_137	319_2_236	318_01_1
45_4_10	760_4_42	1267_4_3	873_1_9	498_1_1	136_5_1	496_46_12	493_4_1	24_4_3	1338_02_1	690_4_6	734_5_63	23_4_1	1940_01_37	1075_01_16	29_4_4	542_4_1	2405_01_16	2402_2_17	2401_5_9	1120_3_6	2247_5_79	665_01_16	2709_4_4	868_01_57	1792_01_69	677_4_15	671_01_3	1153_2_131	121_2_142	325_1_1	1496_4_22	127_01_18	128_01_1	129_4_23	195_4_1	55_4_1	57_4_1	1065_2_33	50_4_1	424_01_78	1012_5_137	296_4_1	2256_2_78	1386_1_10	1413_5_142	293_4_64	2067_2_144	319_2_229	318_01_1
45_4_11	760_4_31	1267_4_5	873_1_13	498_1_1	136_5_1	496_46_17	493_4_2	24_4_3	690_4_5	734_5_60	23_4_1	1940_01_37	1075_01_19	29_4_4	542_4_1	2405_01_14	2402_2_18	2401_5_11	1120_3_6	2247_5_81	665_01_15	2709_4_6	868_01_69	1792_01_65	677_4_17	671_01_3	1153_2_127	121_2_149	325_1_1	1496_4_21	127_01_18	128_01_1	129_4_23	195_4_1	55_4_1	57_4_1	1065_2_30	50_4_1	424_01_65	1012_5_132	296_4_1	2256_2_83	1386_1_10	1413_5_141	293_4_59	2067_2_143	319_2_234	318_01_1	595_2_13
45_4_14	760_4_28	1267_4_4	873_1_11	498_1_1	136_5_1	496_46_17	493_4_2	24_4_4	690_4_3	734_5_70	23_4_1	1940_01_41	1075_01_20	29_4_4	542_4_1	2405_01_14	2402_2_20	2401_5_9	1120_3_8	2247_5_91	665_01_23	2709_4_3	868_01_67	1792_01_61	677_4_12	671_01_3	1153_2_121	121_2_130	325_1_1	1496_4_22	127_01_18	128_01_1	129_4_23	195_4_1	55_4_1	57_4_1	1065_2_39	50_4_1	424_01_69	1012_5_135	296_4_1	2256_2_85	1386_1_9	1413_5_132	293_4_52	2067_2_140	319_2_233	318_01_1	595_2_21
45_4_13	760_4_22	1267_4_5	873_1_10	498_1_1	136_5_1	496_46_18	493_4_1	24_4_6	690_4_1	734_5_64	23_4_1	1940_01_44	1075_01_24	29_4_3	542_4_1	2405_01_13	2402_2_21	2401_5_9	1120_3_8	2247_5_96	665_01_22	2709_4_2	868_01_75	1792_01_63	677_4_12	671_01_3	1153_2_113	121_2_130	325_1_1	1496_4_22	127_01_22	128_01_1	129_4_27	195_4_1	55_4_1	57_4_1	1065_2_34	50_4_1	424_01_64	1012_5_133	296_4_1	2256_2_77	1386_1_9	1413_5_145	293_4_50	2067_2_143	319_2_246	318_01_1	595_2_25
45_4_14	760_4_15	1267_4_3	873_1_9	498_1_1	136_5_1	496_46_17	24_4_7	690_4_1	734_5_65	23_4_1	1940_01_38	1075_01_27	29_4_6	542_4_1	2405_01_9	2402_2_23	2401_5_18	1120_3_10	2247_5_87	665_01_21	2709_4_4	868_01_73	1792_01_69	677_4_14	671_01_8	1153_2_110	121_2_121	325_1_1	1496_4_18	127_01_22	128_01_1	129_4_27	195_4_1	55_4_1	57_4_1	1065_2_37	50_4_1	424_01_63	1012_5_156	296_4_1	2256_2_70	1386_1_8	1413_5_148	293_4_48	2067_2_126	319_2_234	318_01_1	595_2_24	2471_2_127
45_4_13	760_4_20	1267_4_3	873_1_8	498_1_1	136_5_1	496_46_16	24_4_5	690_4_2	734_5_60	23_4_1	1940_01_28	1075_01_20	29_4_7	542_4_1	2405_01_10	2402_2_28	2401_5_13	1120_3_6	2247_5_81	665_01_18	2709_4_5	868_01_62	1792_01_69	677_4_14	671_01_8	1153_2_116	121_2_110	325_1_1	1496_4_16	127_01_23	128_01_1	129_4_28	195_4_1	55_4_1	57_4_1	1065_2_32	50_4_1	424_01_76	1012_5_154	2256_2_58	1386_1_3	1413_5_152	293_4_59	2067_2_120	319_2_234	318_01_1	595_2_27	2471_2_133	1325_1_8
45_4_12	760_4_16	1267_4_7	873_1_7	498_1_1	136_5_1	496_46_16	24_4_3	690_4_2	734_5_55	23_4_1	1940_01_23	1075_01_16	29_4_6	542_4_1	2405_01_11	2402_2_32	2401_5_11	1120_3_6	2247_5_86	665_01_15	2709_4_5	868_01_65	1792_01_57	677_4_13	671_01_9	1153_2_117	121_2_100	325_1_1	1496_4_17	127_01_27	128_01_1	129_4_23	195_4_1	55_4_1	57_4_1	1065_2_30	50_4_1	424_01_72	1012_5_156	2256_2_58	1386_1_3	1413_5_147	293_4_65	2067_2_122	319_2_227	318_01_1	595_2_29	2471_2_131	1325_1_9
45_4_16	760_4_19	1267_4_9	873_1_7	498_1_1	136_5_1	496_46_16	24_4_1	690_4_1	734_5_71	23_4_1	1940_01_20	1075_01_15	29_4_7	542_4_1	2405_01_11	2402_2_36	2401_5_12	1120_3_5	2247_5_91	665_01_18	2709_4_2	868_01_70	1792_01_53	677_4_18	671_01_11	1153_2_133	121_2_100	325_1_1	1496_4_16	127_01_28	128_01_1	129_4_20	195_4_1	55_4_1	57_4_1	1065_2_31	50_4_1	424_01_81	1012_5_168	2256_2_64	1386_1_4	1413_5_125	293_4_66	2067_2_127	319_2_219	318_01_1	595_2_25	2471_2_128	1325_1_9
45_4_12	760_4_20	1267_4_8	873_1_11	498_1_1	136_5_1	496_46_18	24_4_3	690_4_2	734_5_61	23_4_1	1940_01_23	1075_01_12	29_4_5	542_4_1	2405_01_13	2402_2_38	2401_5_11	1120_3_3	2247_5_96	665_01_21	2709_4_4	868_01_66	1792_01_51	677_4_15	671_01_8	1153_2_128	121_2_89	325_1_1	1496_4_13	127_01_26	128_01_1	129_4_18	195_4_1	55_4_1	57_4_1	1065_2_30	50_4_1	424_01_78	1012_5_163	2256_2_55	1386_1_5	1413_5_136	293_4_64	2067_2_120	319_2_226	318_01_1	595_2_22	2471_2_139	1325_1_7
45_4_13	760_4_16	1267_4_12	873_1_9	498_1_1	136_5_1	496_46_20	24_4_2	690_4_2	734_5_49	23_4_1	1940_01_17	1075_01_16	29_4_5	542_4_1	2405_01_10	2402_2_30	2401_5_14	1120_3_3	2247_5_86	665_01_22	2709_4_3	868_01_69	1792_01_47	677_4_14	671_01_4	1153_2_134	121_2_80	325_1_1	1496_4_18	127_01_25	128_01_1	129_4_23	195_4_1	55_4_1	57_4_1	1065_2_22	50_4_1	424_01_89	1012_5_162	2256_2_57	1386_1_4	1413_5_142	293_4_62	2067_2_137	319_2_212	318_01_1	595_2_24	2471_2_140	1325_1_10
45_4_12	760_4_16	1267_4_7	873_1_10	498_1_1	136_5_1	496_46_19	24_4_1	690_4_3	734_5_50	23_4_1	1940_01_19	1075_01_15	29_4_6	542_4_1	2405_01_13	2402_2_35	2401_5_15	2247_5_86	665_01_13	2709_4_5	868_01_67	1792_01_52	677_4_14	671_01_3	1153_2_122	121_2_78	1496_4_18	127_01_31	128_01_1	129_4_16	195_4_1	55_4_1	57_4_1	1065_2_23	50_4_1	424_01_86	1012_5_169	2256_2_53	1386_1_4	1413_5_141	293_4_65	2067_2_146	319_2_200	318_01_1	595_2_26	2471_2_133	1325_1_11	1120_3_2	983_4_15
45_4_11	760_4_16	1267_4_9	873_1_7	498_1_1	136_5_1	496_46_20	24_4_3	690_4_4	734_5_51	23_4_1	1940_01_23	1075_01_14	29_4_4	542_4_1	2405_01_10	2402_2_20	2401_5_11	2247_5_81	665_01_18	2709_4_3	868_01_70	1792_01_40	677_4_12	671_01_4	1153_2_140	121_2_76	1496_4_21	127_01_34	128_01_1	129_4_16	195_4_1	55_4_1	57_4_1	1065_2_18	50_4_1	424_01_94	1012_5_168	2256_2_55	1386_1_4	1413_5_151	293_4_67	2067_2_155	319_2_192	318_01_1	595_2_24	2471_2_138	1325_1_9	1120_3_3	983_4_13
45_4_13	760_4_16	1267_4_7	873_1_5	498_1_1	136_5_1	496_46_18	24_4_1	690_4_4	734_5_55	23_4_1	1940_01_26	1075_01_15	29_4_4	542_4_1	2405_01_10	2402_2_22	2401_5_12	2247_5_91	665_01_16	2709_4_4	868_01_71	1792_01_37	677_4_17	671_01_1	1153_2_127	121_2_79	1496_4_22	127_01_24	128_01_1	129_4_10	55_4_1	57_4_1	1065_2_19	50_4_1	424_01_100	1012_5_177	2256_2_53	1386_1_4	1413_5_138	293_4_69	2067_2_158	319_2_210	318_01_1	595_2_33	2471_2_138	1325_1_11	195_4_1	983_4_12	196_5_1
45_4_13	760_4_12	1267_4_6	873_1_3	498_1_1	136_5_1	496_46_24	24_4_2	690_4_4	734_5_57	23_4_1	1940_01_28	1075_01_16	29_4_5	542_4_1	2405_01_13	2402_2_28	2401_5_7	2247_5_101	665_01_17	2709_4_4	868_01_73	1792_01_33	677_4_16	671_01_2	1153_2_133	121_2_67	1496_4_26	127_01_28	128_01_1	129_4_7	55_4_1	57_4_1	1065_2_25	50_4_1	424_01_99	1012_5_169	2256_2_38	1386_1_6	1413_5_144	293_4_70	2067_2_152	319_2_197	318_01_1	595_2_31	2471_2_140	1325_1_8	195_4_1	983_4_11	178_01_1
45_4_13	760_4_13	1267_4_8	873_1_2	498_1_1	136_5_1	496_46_24	690_4_5	734_5_64	23_4_1	1940_01_27	1075_01_20	29_4_4	542_4_1	2405_01_13	2402_2_30	2401_5_9	2247_5_101	665_01_19	2709_4_8	868_01_76	1792_01_29	677_4_19	671_01_3	1153_2_137	121_2_62	1496_4_30	127_01_28	128_01_1	129_4_9	55_4_1	57_4_1	1065_2_18	50_4_1	424_01_90	2668_01_34	2256_2_43	1386_1_5	1413_5_132	293_4_83	2067_2_158	319_2_210	318_01_1	595_2_38	2471_2_150	1325_1_5	195_4_1	983_4_13	178_01_1	191_2_1
45_4_12	760_4_10	1267_4_5	873_1_1	498_1_1	136_5_1	496_46_30	690_4_4	734_5_71	23_4_1	1940_01_29	1075_01_13	29_4_5	542_4_1	2405_01_15	2402_2_34	2401_5_16	2247_5_96	665_01_29	2709_4_7	868_01_77	1792_01_28	677_4_19	671_01_1	1153_2_144	121_2_60	1496_4_19	127_01_28	128_01_1	129_4_11	55_4_1	57_4_1	1065_2_19	50_4_1	424_01_85	2668_01_32	2256_2_44	1386_1_6	1413_5_129	293_4_74	2067_2_159	319_2_211	318_01_1	595_2_40	2471_2_139	1325_1_1	195_4_1	983_4_13	178_01_1	191_2_1
45_4_10	760_4_8	1267_4_5	43_1_1	498_1_1	136_5_1	496_46_34	690_4_3	734_5_70	23_4_1	1940_01_24	1075_01_13	29_4_3	542_4_1	2405_01_14	2402_2_28	2401_5_17	2247_5_90	665_01_35	2709_4_10	868_01_72	1792_01_31	677_4_22	671_01_3	1153_2_149	121_2_56	1496_4_18	127_01_32	128_01_1	129_4_9	55_4_1	57_4_1	1065_2_23	50_4_1	424_01_87	2668_01_33	2256_2_40	1386_1_6	1413_5_134	293_4_66	2067_2_165	319_2_223	318_01_1	595_2_38	2471_2_135	195_4_1	983_4_12	178_01_1	191_2_1	193_1_2
45_4_8	760_4_5	1267_4_9	43_1_1	498_1_1	136_5_1	496_46_32	690_4_5	734_5_78	23_4_1	1940_01_22	1075_01_13	29_4_2	542_4_1	2405_01_8	2402_2_19	2401_5_21	2247_5_86	665_01_33	2709_4_8	868_01_70	1792_01_28	677_4_20	671_01_4	1153_2_147	121_2_50	1496_4_27	127_01_34	128_01_1	129_4_9	55_4_1	57_4_1	1065_2_26	50_4_1	424_01_83	2668_01_31	2256_2_43	1386_1_3	1413_5_129	293_4_60	2067_2_168	319_2_229	318_01_1	595_2_40	2471_2_135	195_4_1	983_4_11	178_01_1	191_2_1	193_1_1
45_4_5	760_4_4	1267_4_7	43_1_1	498_1_1	136_5_1	496_46_31	690_4_5	734_5_83	23_4_1	1940_01_26	1075_01_16	29_4_5	542_4_1	2405_01_8	2402_2_20	2401_5_22	2247_5_85	665_01_32	2709_4_6	868_01_68	1792_01_32	677_4_19	671_01_4	1153_2_154	121_2_42	1496_4_24	127_01_30	128_01_1	129_4_11	55_4_1	57_4_1	1065_2_31	50_4_1	424_01_80	2668_01_31	2256_2_31	1386_1_1	1413_5_132	293_4_68	2067_2_166	319_2_233	318_01_1	595_2_47	2471_2_137	195_4_1	983_4_10	178_01_1	191_2_1	193_1_1
45_4_4	760_4_2	1267_4_10	43_1_1	498_1_1	136_5_1	496_46_28	690_4_3	734_5_69	23_4_1	1940_01_24	1075_01_20	29_4_5	542_4_1	2405_01_16	2402_2_18	2401_5_17	2247_5_89	665_01_20	2709_4_12	868_01_69	1792_01_33	677_4_15	671_01_5	1153_2_154	121_2_40	1496_4_23	127_01_25	128_01_1	129_4_12	55_4_1	57_4_1	1065_2_26	50_4_1	424_01_83	2668_01_29	2256_2_23	1413_5_128	293_4_69	2067_2_163	319_2_241	318_01_1	595_2_45	2471_2_133	195_4_1	983_4_5	178_01_1	191_2_1	193_1_2	1088_2_1
45_4_3	760_4_1	1267_4_9	43_1_1	498_1_1	136_5_1	496_46_34	690_4_3	734_5_76	1940_01_27	1075_01_19	29_4_3	542_4_1	2405_01_14	2402_2_32	2401_5_15	2247_5_80	665_01_19	2709_4_11	868_01_63	1792_01_30	677_4_10	671_01_4	1153_2_165	121_2_45	1496_4_27	127_01_26	128_01_1	129_4_8	55_4_1	57_4_1	1065_2_24	50_4_1	424_01_78	2668_01_26	2256_2_27	1413_5_121	293_4_71	2067_2_157	319_2_237	318_01_1	595_2_48	2471_2_144	195_4_1	983_4_7	178_01_1	191_2_1	193_1_2	1088_2_1	270_4_22
45_4_3	665_01_17	1267_4_8	43_1_1	498_1_1	136_5_1	496_46_33	690_4_3	734_5_90	1940_01_30	1075_01_13	29_4_3	542_4_1	2405_01_19	2402_2_28	2401_5_11	2247_5_67	2709_4_16	868_01_68	1792_01_29	677_4_6	671_01_2	1153_2_177	121_2_37	1496_4_32	127_01_26	128_01_1	129_4_10	55_4_1	57_4_1	1065_2_17	50_4_1	424_01_75	2668_01_22	2256_2_29	1413_5_127	293_4_67	2067_2_185	319_2_243	318_01_1	595_2_49	2471_2_152	195_4_1	983_4_5	178_01_1	191_2_1	193_1_3	1088_2_1	270_4_22	252_01_1
45_4_5	665_01_12	1267_4_9	43_1_1	498_1_1	136_5_1	496_46_33	690_4_3	734_5_89	1940_01_31	1075_01_17	29_4_4	542_4_1	2405_01_19	2402_2_18	2401_5_12	2247_5_70	2709_4_16	868_01_71	1792_01_28	677_4_5	671_01_3	1153_2_176	121_2_51	1496_4_31	127_01_25	128_01_1	129_4_9	55_4_1	57_4_1	1065_2_19	50_4_1	424_01_81	2668_01_19	2256_2_31	1413_5_120	293_4_67	2067_2_176	319_2_241	318_01_1	595_2_42	2471_2_135	195_4_1	983_4_7	178_01_1	191_2_1	193_1_3	1088_2_1	270_4_26	252_01_1
45_4_3	665_01_8	1267_4_8	43_1_1	498_1_1	136_5_1	496_46_33	690_4_6	734_5_98	1940_01_29	1075_01_19	29_4_4	542_4_1	2405_01_19	2402_2_13	2401_5_14	2247_5_70	2709_4_18	868_01_71	1792_01_23	677_4_4	671_01_5	1153_2_199	121_2_55	1496_4_31	127_01_22	128_01_1	129_4_6	55_4_1	57_4_1	1065_2_21	50_4_1	424_01_87	2668_01_22	2256_2_26	1413_5_130	293_4_74	2067_2_175	319_2_231	318_01_1	595_2_48	2471_2_133	195_4_1	983_4_6	178_01_1	191_2_1	193_1_2	1088_2_1	270_4_33	252_01_1
45_4_2	665_01_10	1267_4_7	43_1_1	498_1_1	136_5_1	496_46_28	690_4_8	734_5_96	1940_01_26	1075_01_17	29_4_3	542_4_1	2405_01_19	2402_2_9	2401_5_12	2247_5_69	2709_4_24	868_01_73	1792_01_22	677_4_3	671_01_2	1153_2_203	121_2_51	1496_4_37	127_01_26	128_01_1	129_4_6	55_4_1	57_4_1	1065_2_16	50_4_1	424_01_96	2668_01_25	2256_2_29	1413_5_131	293_4_62	2067_2_181	319_2_234	318_01_1	595_2_48	2471_2_132	195_4_1	983_4_5	178_01_1	191_2_1	193_1_3	1088_2_1	270_4_41	252_01_1
45_4_2	665_01_10	1267_4_3	43_1_1	498_1_1	136_5_1	496_46_29	690_4_8	734_5_97	1940_01_37	1075_01_17	29_4_3	542_4_1	2405_01_21	2402_2_7	2401_5_13	2247_5_70	2709_4_22	868_01_67	1792_01_20	677_4_6	671_01_2	1153_2_195	121_2_59	1496_4_43	127_01_22	128_01_1	129_4_6	55_4_1	57_4_1	1065_2_14	50_4_1	424_01_95	2668_01_24	2256_2_36	1413_5_117	293_4_67	2067_2_169	319_2_233	318_01_1	595_2_55	2471_2_117	195_4_1	983_4_3	178_01_1	191_2_1	193_1_4	1088_2_1	270_4_39	252_01_1
45_4_1	665_01_10	1267_4_3	43_1_1	498_1_1	136_5_1	496_46_27	690_4_9	734_5_99	1940_01_35	1075_01_17	29_4_5	542_4_1	2405_01_24	2402_2_9	2401_5_18	2247_5_55	2709_4_26	868_01_63	1792_01_17	677_4_3	671_01_4	1153_2_203	121_2_58	1496_4_41	127_01_18	128_01_1	129_4_4	55_4_1	57_4_1	1065_2_15	50_4_1	424_01_99	2668_01_26	2256_2_38	1413_5_123	293_4_67	2067_2_163	319_2_234	318_01_1	595_2_41	2471_2_144	195_4_1	983_4_5	178_01_1	191_2_1	193_1_5	1088_2_1	270_4_37	252_01_1
45_4_1	665_01_11	1267_4_6	43_1_1	498_1_1	136_5_1	496_46_32	690_4_7	734_5_90	1940_01_33	1075_01_22	29_4_3	542_4_1	2405_01_29	2402_2_13	2401_5_18	2247_5_62	2709_4_22	868_01_62	1792_01_17	671_01_4	1153_2_204	121_2_62	1496_4_37	127_01_20	128_01_1	129_4_6	55_4_1	57_4_1	1065_2_16	50_4_1	424_01_99	2668_01_24	2256_2_33	1413_5_120	293_4_68	2067_2_155	319_2_247	318_01_1	595_2_37	2471_2_124	195_4_1	983_4_2	178_01_1	191_2_1	193_1_4	1088_2_1	270_4_33	252_01_1	117_2_154
45_4_2	665_01_12	1267_4_2	43_1_1	498_1_1	136_5_1	496_46_31	690_4_9	734_5_93	1940_01_30	1075_01_21	29_4_1	542_4_1	2405_01_33	2402_2_9	2401_5_23	2247_5_82	2709_4_21	868_01_58	1792_01_16	671_01_3	1153_2_205	121_2_60	1496_4_30	127_01_19	128_01_1	129_4_5	55_4_1	57_4_1	1065_2_20	50_4_1	424_01_102	2668_01_31	2256_2_28	1413_5_108	293_4_68	2067_2_149	319_2_229	318_01_1	595_2_35	2471_2_117	195_4_1	983_4_3	178_01_1	191_2_1	193_1_3	1088_2_1	270_4_37	252_01_1	117_2_148
45_4_5	665_01_12	43_1_1	498_1_1	136_5_1	496_46_30	690_4_7	734_5_105	1940_01_33	1075_01_24	542_4_1	2405_01_35	2402_2_7	2401_5_17	2247_5_75	2709_4_22	10_4_5	1792_01_18	671_01_2	1153_2_217	121_2_61	1496_4_36	127_01_21	128_01_1	129_4_9	55_4_1	57_4_1	1065_2_29	50_4_1	424_01_88	2668_01_30	2256_2_31	1413_5_124	293_4_72	2067_2_152	319_2_232	318_01_1	595_2_31	2471_2_146	195_4_1	983_4_3	178_01_1	191_2_1	193_1_3	1088_2_1	270_4_34	252_01_1	117_2_166	275_01_1	1230_4_35
45_4_5	665_01_8	43_1_1	498_1_1	136_5_1	496_46_30	690_4_9	734_5_93	1940_01_33	1075_01_22	542_4_1	2405_01_37	2402_2_9	2401_5_18	2247_5_75	2709_4_21	10_4_6	1792_01_15	671_01_4	1153_2_211	121_2_49	1496_4_31	127_01_16	128_01_1	129_4_5	55_4_1	57_4_1	1065_2_25	50_4_1	424_01_86	2668_01_27	2256_2_30	1413_5_109	293_4_70	2067_2_154	319_2_225	318_01_1	595_2_42	2471_2_130	195_4_1	983_4_2	178_01_1	191_2_1	193_1_3	1088_2_1	270_4_31	252_01_1	117_2_153	275_01_1	1230_4_45
45_4_5	665_01_7	498_1_1	136_5_1	496_46_35	690_4_8	734_5_104	1940_01_26	1075_01_18	542_4_1	2405_01_32	2402_2_16	2401_5_14	2247_5_68	2709_4_27	10_4_7	1792_01_15	671_01_4	1153_2_224	121_2_39	1496_4_22	127_01_14	128_01_1	129_4_3	55_4_1	57_4_1	1065_2_23	50_4_1	424_01_90	2668_01_33	2256_2_26	1413_5_121	293_4_83	2067_2_152	319_2_228	318_01_1	595_2_42	2471_2_135	195_4_1	178_01_1	191_2_1	1088_2_1	270_4_34	252_01_1	117_2_141	275_01_1	1230_4_40	81_5_1	1858_1_12	524_01_23
45_4_9	665_01_11	498_1_1	136_5_1	496_46_39	690_4_10	734_5_107	1940_01_23	1075_01_19	542_4_1	2405_01_40	2402_2_14	2401_5_18	2247_5_73	2709_4_29	10_4_6	1792_01_18	671_01_3	1153_2_237	121_2_41	1496_4_22	127_01_15	128_01_1	129_4_4	55_4_1	57_4_1	1065_2_27	50_4_1	424_01_95	2668_01_29	2256_2_27	1413_5_111	293_4_81	2067_2_163	319_2_232	318_01_1	595_2_42	2471_2_126	195_4_1	178_01_1	191_2_1	1088_2_1	270_4_31	252_01_1	117_2_145	275_01_1	582_01_1	81_5_1	1858_1_6	524_01_20
45_4_6	665_01_11	498_1_1	136_5_1	496_46_44	690_4_10	734_5_115	1940_01_22	1075_01_20	542_4_1	2405_01_38	2402_2_13	2401_5_21	2247_5_69	2709_4_33	10_4_5	1792_01_23	671_01_5	1153_2_239	121_2_36	1496_4_18	127_01_10	128_01_1	129_4_4	55_4_1	57_4_1	1065_2_26	50_4_1	424_01_97	2668_01_29	2256_2_28	1413_5_105	293_4_79	2067_2_168	319_2_238	318_01_1	595_2_49	2471_2_130	195_4_1	178_01_1	191_2_1	1088_2_1	270_4_27	252_01_1	117_2_126	275_01_1	582_01_1	81_5_1	1858_1_4	524_01_16
45_4_7	665_01_9	498_1_1	136_5_1	496_46_49	690_4_12	734_5_114	1940_01_13	1075_01_15	542_4_1	2405_01_42	2402_2_10	2401_5_29	2247_5_69	2709_4_28	10_4_9	1792_01_18	671_01_7	1153_2_268	121_2_31	1496_4_17	127_01_10	128_01_1	129_4_3	55_4_1	57_4_1	1065_2_37	50_4_1	424_01_87	2668_01_29	2256_2_32	1413_5_109	293_4_83	2067_2_155	319_2_253	318_01_1	595_2_44	2471_2_139	195_4_1	178_01_1	191_2_1	1088_2_1	270_4_25	252_01_1	117_2_137	275_01_1	582_01_1	81_5_1	1858_1_4	524_01_13
45_4_9	665_01_6	498_1_1	136_5_1	496_46_51	690_4_11	734_5_116	1940_01_15	1075_01_16	542_4_1	2405_01_40	2402_2_10	2401_5_28	2247_5_72	2709_4_27	10_4_9	1792_01_19	671_01_9	1153_2_268	121_2_26	1496_4_15	127_01_13	128_01_1	129_4_2	55_4_1	57_4_1	1065_2_29	50_4_1	424_01_80	2668_01_28	2256_2_39	1413_5_121	293_4_80	2067_2_166	319_2_224	318_01_1	595_2_41	2471_2_128	195_4_1	178_01_1	191_2_1	1088_2_1	270_4_21	252_01_1	117_2_132	275_01_1	582_01_1	81_5_1	1858_1_6	524_01_12
45_4_8	665_01_5	498_1_1	136_5_1	496_46_43	690_4_11	734_5_126	1940_01_14	1075_01_13	542_4_1	2405_01_40	2402_2_17	2401_5_30	2247_5_67	2709_4_23	10_4_9	1792_01_19	671_01_4	1153_2_274	121_2_32	1496_4_15	127_01_13	128_01_1	129_4_3	55_4_1	57_4_1	1065_2_24	50_4_1	424_01_75	2668_01_34	2256_2_41	1413_5_122	293_4_81	2067_2_173	319_2_232	318_01_1	595_2_43	2471_2_146	195_4_1	178_01_1	191_2_1	1088_2_1	270_4_24	252_01_1	117_2_135	275_01_1	582_01_1	81_5_1	1858_1_3	524_01_15
45_4_9	665_01_5	498_1_1	136_5_1	496_46_36	690_4_10	734_5_134	1940_01_17	1075_01_14	542_4_1	2405_01_44	2402_2_13	2401_5_28	2247_5_68	2709_4_21	10_4_11	1792_01_16	671_01_3	1153_2_285	121_2_32	1496_4_17	127_01_16	128_01_1	129_4_2	55_4_1	57_4_1	1065_2_22	50_4_1	424_01_60	2668_01_27	2256_2_44	1413_5_113	293_4_81	2067_2_183	319_2_222	318_01_1	595_2_38	2471_2_125	195_4_1	178_01_1	191_2_1	1088_2_1	270_4_28	252_01_1	117_2_141	275_01_1	582_01_1	81_5_1	1858_1_5	524_01_9
45_4_7	665_01_3	498_1_1	136_5_1	496_46_34	690_4_5	1940_01_22	1075_01_12	542_4_1	2405_01_41	2402_2_20	2401_5_25	2247_5_54	2709_4_26	10_4_12	1792_01_20	671_01_4	1153_2_264	121_2_25	1496_4_15	127_01_14	129_4_1	55_4_1	57_4_1	1065_2_19	50_4_1	424_01_48	2668_01_21	2256_2_39	1413_5_116	293_4_91	2067_2_183	319_2_219	318_01_1	595_2_40	2471_2_131	195_4_1	178_01_1	191_2_1	1088_2_1	270_4_27	252_01_1	117_2_128	275_01_1	582_01_1	81_5_1	1858_1_5	524_01_7	525_4_53	1409_5_176
45_4_9	665_01_2	498_1_1	136_5_1	496_46_35	690_4_6	1940_01_20	1075_01_8	542_4_1	2405_01_39	2402_2_25	2401_5_24	2247_5_62	2709_4_18	10_4_13	1792_01_17	671_01_2	1153_2_264	121_2_30	1496_4_14	127_01_13	129_4_1	55_4_1	57_4_1	1065_2_25	50_4_1	424_01_45	2668_01_18	2256_2_30	1413_5_116	293_4_86	2067_2_207	319_2_209	318_01_1	595_2_44	2471_2_118	195_4_1	178_01_1	191_2_1	1088_2_1	270_4_30	252_01_1	117_2_124	275_01_1	582_01_1	81_5_1	1858_1_5	524_01_8	525_4_48	1409_5_184
45_4_9	665_01_3	498_1_1	136_5_1	496_46_38	690_4_4	1940_01_27	1075_01_4	542_4_1	2405_01_36	2402_2_20	2401_5_26	2247_5_61	2709_4_23	10_4_7	1792_01_19	1153_2_263	121_2_35	1496_4_17	127_01_17	129_4_2	55_4_1	57_4_1	1065_2_33	50_4_1	424_01_46	2668_01_21	2256_2_36	1413_5_108	293_4_90	2067_2_208	319_2_196	318_01_1	595_2_42	2471_2_118	195_4_1	178_01_1	191_2_1	1088_2_1	270_4_20	252_01_1	117_2_123	275_01_1	582_01_1	81_5_1	1858_1_4	524_01_11	525_4_52	1409_5_162	1527_5_27
45_4_12	665_01_5	498_1_1	136_5_1	496_46_28	690_4_5	1940_01_25	1075_01_4	542_4_1	2405_01_29	2402_2_31	2401_5_31	2247_5_66	2709_4_31	10_4_6	1792_01_13	1153_2_258	121_2_33	1496_4_16	127_01_16	129_4_1	55_4_1	57_4_1	1065_2_32	50_4_1	424_01_47	2668_01_23	2256_2_39	1413_5_109	293_4_97	2067_2_211	319_2_201	318_01_1	595_2_45	2471_2_122	195_4_1	178_01_1	191_2_1	1088_2_1	270_4_23	252_01_1	117_2_119	275_01_1	582_01_1	81_5_1	1858_1_4	524_01_12	525_4_45	1409_5_161	1527_5_38
45_4_12	665_01_5	498_1_1	136_5_1	496_46_27	690_4_2	1940_01_26	1075_01_1	542_4_1	2405_01_29	2402_2_28	2401_5_23	2247_5_62	2709_4_25	10_4_7	1792_01_17	1153_2_274	121_2_46	1496_4_16	127_01_17	129_4_1	55_4_1	57_4_1	1065_2_27	50_4_1	424_01_41	2668_01_21	2256_2_36	1413_5_122	293_4_88	2067_2_208	319_2_210	318_01_1	595_2_36	2471_2_110	195_4_1	178_01_1	191_2_1	1088_2_1	270_4_19	252_01_1	117_2_114	275_01_1	582_01_1	81_5_1	1858_1_3	524_01_11	525_4_47	1409_5_134	1527_5_29
2225_4_39	665_01_5	498_1_1	136_5_1	496_46_22	1940_01_32	1075_01_1	542_4_1	2405_01_21	2402_2_29	2401_5_21	2247_5_60	2709_4_23	10_4_6	1792_01_15	1153_2_285	121_2_38	1496_4_17	127_01_23	129_4_2	55_4_1	57_4_1	1065_2_28	50_4_1	424_01_43	2668_01_13	2256_2_27	1413_5_112	293_4_97	2067_2_203	319_2_220	318_01_1	595_2_31	2471_2_127	195_4_1	178_01_1	191_2_1	1088_2_1	270_4_25	252_01_1	117_2_115	275_01_1	582_01_1	81_5_1	1858_1_3	524_01_7	525_4_39	1409_5_131	1527_5_37	1014_4_45
2225_4_34	665_01_7	136_5_1	496_46_23	1940_01_33	1075_01_1	542_4_1	2405_01_25	2402_2_34	2401_5_21	2247_5_68	2709_4_22	10_4_5	1792_01_14	1153_2_291	121_2_47	1496_4_25	127_01_23	129_4_1	55_4_1	57_4_1	1065_2_31	424_01_47	2668_01_8	2256_2_22	1413_5_124	293_4_95	2067_2_205	319_2_230	318_01_1	595_2_30	2471_2_125	195_4_1	178_01_1	191_2_1	1088_2_1	270_4_19	252_01_1	117_2_124	275_01_1	582_01_1	81_5_1	524_01_6	525_4_35	1409_5_129	1527_5_33	1014_4_52	364_4_7	302_2_18	1012_5_136
2225_4_31	665_01_10	136_5_1	496_46_24	1940_01_27	1075_01_2	542_4_1	2405_01_23	2402_2_34	2401_5_24	2247_5_66	2709_4_20	10_4_6	1792_01_13	1153_2_293	121_2_31	1496_4_23	127_01_26	129_4_2	55_4_1	57_4_1	1065_2_22	424_01_44	2668_01_7	2256_2_18	1413_5_147	293_4_97	2067_2_219	319_2_231	318_01_1	595_2_29	2471_2_121	195_4_1	178_01_1	191_2_1	1088_2_1	270_4_22	252_01_1	117_2_115	275_01_1	582_01_1	81_5_1	524_01_4	525_4_31	1409_5_131	1527_5_41	1014_4_49	364_4_7	302_2_10	1012_5_140
2225_4_28	665_01_10	136_5_1	496_46_22	1940_01_29	1075_01_1	542_4_1	2405_01_23	2402_2_27	2401_5_24	2247_5_68	2709_4_14	10_4_5	1792_01_15	1153_2_304	121_2_21	1496_4_17	127_01_33	129_4_1	55_4_1	57_4_1	1065_2_20	424_01_45	2668_01_2	2256_2_23	1413_5_161	293_4_91	2067_2_220	319_2_228	318_01_1	595_2_26	2471_2_130	195_4_1	178_01_1	191_2_1	1088_2_1	270_4_19	252_01_1	117_2_111	275_01_1	582_01_1	81_5_1	524_01_6	525_4_23	1409_5_140	1527_5_38	1014_4_51	364_4_2	302_2_14	1012_5_160
2225_4_22	665_01_9	1507_4_12	496_46_20	1940_01_29	542_4_1	2405_01_25	2402_2_20	2401_5_19	2247_5_63	2709_4_16	10_4_6	1792_01_19	136_5_1	1153_2_292	121_2_27	1496_4_22	127_01_31	129_4_1	55_4_1	57_4_1	1065_2_8	424_01_53	2256_2_28	1413_5_172	293_4_95	2067_2_234	319_2_226	318_01_1	595_2_17	2471_2_110	195_4_1	191_2_1	1088_2_1	270_4_16	252_01_1	117_2_122	275_01_1	582_01_1	81_5_1	524_01_6	525_4_24	1409_5_147	1527_5_34	1014_4_51	364_4_4	302_2_8	1012_5_149	1235_2_45	1230_4_69
2225_4_21	665_01_7	1507_4_13	496_46_26	1940_01_25	542_4_1	2405_01_24	2402_2_19	2401_5_18	2247_5_72	2709_4_18	10_4_6	1792_01_19	136_5_1	1153_2_294	121_2_26	1496_4_22	127_01_28	129_4_1	55_4_1	57_4_1	1065_2_3	424_01_53	2256_2_25	1413_5_173	293_4_95	2067_2_233	319_2_237	318_01_1	595_2_16	2471_2_131	195_4_1	191_2_1	1088_2_1	270_4_16	252_01_1	117_2_117	275_01_1	582_01_1	81_5_1	524_01_5	525_4_24	1409_5_144	1527_5_32	1014_4_43	364_4_7	302_2_8	1012_5_163	1235_2_35	1230_4_68
2225_4_19	665_01_7	1507_4_9	496_46_27	1940_01_24	542_4_1	2405_01_26	2402_2_21	2401_5_9	2247_5_72	2709_4_21	10_4_3	1792_01_20	136_5_1	1153_2_294	121_2_29	1496_4_18	127_01_32	129_4_1	55_4_1	57_4_1	1065_2_2	424_01_55	2256_2_24	1413_5_158	293_4_95	2067_2_238	319_2_247	318_01_1	595_2_11	2471_2_119	195_4_1	191_2_1	1088_2_1	270_4_20	252_01_1	117_2_112	275_01_1	582_01_1	81_5_1	524_01_7	525_4_27	1409_5_151	1527_5_29	1014_4_39	364_4_9	302_2_4	1012_5_163	1235_2_41	1230_4_64
2225_4_22	665_01_6	1507_4_8	496_46_28	1940_01_24	542_4_1	2405_01_29	2402_2_24	2401_5_11	2247_5_59	2709_4_18	10_4_6	1792_01_16	136_5_1	1153_2_289	121_2_29	1496_4_16	127_01_32	129_4_1	55_4_1	57_4_1	424_01_47	2256_2_28	1413_5_167	293_4_93	2067_2_241	319_2_255	318_01_1	595_2_9	2471_2_111	195_4_1	191_2_1	1088_2_1	270_4_21	252_01_1	117_2_112	275_01_1	582_01_1	81_5_1	524_01_8	525_4_35	1409_5_156	1527_5_26	1014_4_31	364_4_10	302_2_3	1012_5_158	1235_2_50	1230_4_67	1131_5_84
2225_4_21	665_01_7	1507_4_7	496_46_27	1940_01_28	542_4_1	2405_01_25	2402_2_22	2401_5_8	2247_5_68	2709_4_22	10_4_7	1792_01_18	136_5_1	1153_2_285	121_2_31	1496_4_15	127_01_34	129_4_2	55_4_1	57_4_1	424_01_42	2256_2_32	1413_5_159	293_4_96	2067_2_245	319_2_257	318_01_1	595_2_11	2471_2_105	195_4_1	191_2_1	1088_2_1	270_4_16	252_01_1	117_2_114	275_01_1	582_01_1	81_5_1	524_01_4	525_4_30	1409_5_150	1527_5_24	1014_4_32	364_4_10	302_2_3	1012_5_169	1235_2_40	1230_4_69	1131_5_93
2225_4_14	665_01_5	1507_4_8	496_46_29	1940_01_30	542_4_1	2405_01_31	2402_2_16	2401_5_6	2247_5_71	2709_4_29	10_4_11	1792_01_11	136_5_1	1153_2_280	121_2_32	1496_4_10	127_01_41	129_4_3	55_4_1	57_4_1	52_4_1	2256_2_28	1413_5_144	293_4_98	2067_2_250	319_2_257	318_01_1	595_2_16	2471_2_100	195_4_1	191_2_1	1088_2_1	270_4_16	252_01_1	117_2_123	275_01_1	582_01_1	81_5_1	524_01_3	525_4_32	1409_5_139	1527_5_29	1014_4_24	364_4_10	424_01_41	1012_5_158	1235_2_42	1230_4_67	1131_5_109
2225_4_11	665_01_4	1507_4_12	496_46_31	1940_01_27	542_4_1	2405_01_38	2402_2_12	2401_5_6	2247_5_67	2709_4_28	10_4_8	1792_01_15	136_5_1	1153_2_277	121_2_31	1496_4_12	127_01_42	129_4_4	55_4_1	57_4_1	52_4_1	2256_2_26	1413_5_154	293_4_98	2067_2_246	319_2_301	318_01_1	595_2_15	2471_2_98	195_4_1	191_2_1	1088_2_1	270_4_22	252_01_1	117_2_131	275_01_1	582_01_1	81_5_1	524_01_4	525_4_32	1409_5_153	1527_5_24	1014_4_24	364_4_9	424_01_33	1012_5_160	1235_2_28	1230_4_63	1131_5_102
2225_4_10	665_01_3	1507_4_14	496_46_32	1940_01_28	542_4_1	2405_01_36	2402_2_11	2401_5_4	2247_5_60	2709_4_30	10_4_10	1792_01_15	136_5_1	1153_2_284	121_2_33	1496_4_11	127_01_34	129_4_2	55_4_1	57_4_1	52_4_1	2256_2_30	1413_5_131	293_4_91	2067_2_244	319_2_311	318_01_1	595_2_20	2471_2_92	195_4_1	191_2_1	1088_2_1	270_4_19	252_01_1	117_2_152	275_01_1	582_01_1	81_5_1	524_01_5	525_4_32	1409_5_152	1527_5_21	1014_4_12	364_4_6	424_01_32	1012_5_176	1235_2_28	1230_4_59	1131_5_117
2225_4_9	665_01_4	1507_4_14	496_46_32	1940_01_22	542_4_1	2405_01_35	2402_2_14	2401_5_6	2247_5_65	2709_4_26	10_4_9	1792_01_14	136_5_1	1153_2_284	121_2_37	1496_4_10	127_01_46	129_4_4	55_4_1	57_4_1	52_4_1	2256_2_24	1413_5_125	293_4_87	2067_2_235	319_2_323	318_01_1	595_2_16	2471_2_98	195_4_1	191_2_1	1088_2_1	270_4_15	252_01_1	117_2_143	275_01_1	582_01_1	81_5_1	524_01_5	525_4_38	1409_5_148	1527_5_17	1014_4_16	364_4_8	424_01_25	1012_5_177	1235_2_29	1230_4_72	1131_5_105
2225_4_10	665_01_4	1507_4_14	496_46_30	1940_01_23	542_4_1	2405_01_42	2402_2_16	2401_5_4	2247_5_61	2709_4_27	10_4_10	1792_01_9	136_5_1	1153_2_285	121_2_23	1496_4_12	127_01_48	129_4_3	55_4_1	57_4_1	52_4_1	2256_2_26	1413_5_131	293_4_88	2067_2_249	319_2_320	318_01_1	595_2_20	2471_2_95	195_4_1	191_2_1	1088_2_1	270_4_10	252_01_1	117_2_128	275_01_1	582_01_1	81_5_1	524_01_2	525_4_28	1409_5_171	1527_5_23	1014_4_13	364_4_10	424_01_24	1012_5_189	1235_2_31	1230_4_70	1131_5_96
2225_4_16	665_01_3	1507_4_11	496_46_31	1940_01_27	542_4_1	2405_01_40	2402_2_21	2401_5_10	2247_5_59	2709_4_25	10_4_10	1792_01_11	136_5_1	1153_2_296	121_2_21	1496_4_17	127_01_41	129_4_2	55_4_1	57_4_1	52_4_1	2256_2_15	1413_5_127	293_4_100	2067_2_225	319_2_307	318_01_1	595_2_24	2471_2_102	195_4_1	191_2_1	1088_2_1	270_4_10	252_01_1	117_2_120	275_01_1	582_01_1	81_5_1	524_01_1	525_4_32	1409_5_188	1527_5_19	1014_4_10	364_4_11	424_01_20	1012_5_186	1235_2_43	1230_4_78	1131_5_89
2225_4_18	665_01_6	136_5_1	496_46_25	1940_01_26	542_4_1	2405_01_38	2402_2_22	2401_5_11	2247_5_60	2709_4_24	10_4_6	1792_01_13	1153_2_289	121_2_19	1496_4_12	127_01_36	129_4_2	55_4_1	57_4_1	52_4_1	2256_2_15	195_4_1	1413_5_124	293_4_98	2067_2_233	319_2_303	318_01_1	595_2_18	2471_2_102	1507_4_13	191_2_1	1088_2_1	270_4_16	252_01_1	117_2_130	582_01_1	81_5_1	525_4_30	1409_5_188	1527_5_23	1014_4_10	364_4_11	424_01_16	1012_5_196	1235_2_41	1230_4_72	1131_5_84	304_01_1	1937_5_30
2225_4_14	665_01_6	136_5_1	496_46_29	1940_01_18	542_4_1	2405_01_40	2402_2_20	2401_5_9	2247_5_71	2709_4_29	10_4_2	1792_01_16	1153_2_299	121_2_21	1496_4_11	127_01_42	129_4_4	55_4_1	57_4_1	52_4_1	2256_2_11	195_4_1	1413_5_139	293_4_100	2067_2_232	319_2_296	318_01_1	595_2_22	2471_2_102	1507_4_15	191_2_1	1088_2_1	270_4_21	252_01_1	117_2_135	582_01_1	81_5_1	525_4_41	1409_5_175	1527_5_27	1014_4_7	364_4_9	424_01_16	1012_5_199	1235_2_47	1230_4_67	1131_5_87	304_01_1	1937_5_20
2225_4_14	665_01_3	136_5_1	496_46_28	1940_01_15	542_4_1	2405_01_37	2402_2_25	2401_5_7	2247_5_61	2709_4_24	10_4_6	1792_01_17	1153_2_293	121_2_20	1496_4_13	127_01_35	129_4_3	55_4_1	57_4_1	52_4_1	2256_2_10	195_4_1	1413_5_142	293_4_114	2067_2_236	319_2_295	318_01_1	595_2_22	2471_2_94	1507_4_17	191_2_1	1088_2_1	270_4_26	252_01_1	117_2_137	582_01_1	81_5_1	525_4_39	1409_5_201	1527_5_24	1014_4_7	364_4_9	424_01_17	1012_5_205	1235_2_37	1230_4_65	1131_5_84	304_01_1	1937_5_26
2225_4_14	665_01_6	136_5_1	496_46_32	1940_01_12	542_4_1	2405_01_22	2402_2_24	2401_5_12	2247_5_69	2709_4_25	10_4_4	1792_01_17	1153_2_323	121_2_23	1496_4_9	127_01_33	129_4_4	55_4_1	57_4_1	52_4_1	2256_2_10	195_4_1	1413_5_124	293_4_106	2067_2_242	319_2_297	318_01_1	595_2_24	2471_2_88	1507_4_19	191_2_1	1088_2_1	270_4_25	252_01_1	117_2_135	582_01_1	81_5_1	525_4_50	1409_5_194	1527_5_25	1014_4_8	364_4_7	424_01_22	1012_5_210	1235_2_34	1230_4_66	1131_5_83	304_01_1	1937_5_26
2225_4_12	665_01_8	136_5_1	496_46_37	1940_01_13	542_4_1	2405_01_24	2402_2_16	2401_5_8	2247_5_75	2709_4_24	10_4_3	1792_01_9	1153_2_314	121_2_29	1496_4_9	127_01_34	129_4_1	55_4_1	57_4_1	52_4_1	2256_2_10	195_4_1	1413_5_120	293_4_111	2067_2_227	319_2_312	318_01_1	595_2_14	2471_2_86	1507_4_14	191_2_1	1088_2_1	270_4_23	252_01_1	117_2_145	582_01_1	81_5_1	525_4_49	1409_5_189	1527_5_24	1014_4_6	364_4_8	424_01_25	1012_5_210	1235_2_39	1230_4_82	1131_5_60	304_01_1	1937_5_30
2225_4_14	665_01_7	136_5_1	496_46_48	1940_01_14	542_4_1	2405_01_26	2402_2_25	2401_5_13	2247_5_74	2709_4_31	868_01_13	1792_01_7	1153_2_315	121_2_30	1496_4_11	127_01_23	129_4_1	55_4_1	57_4_1	52_4_1	2256_2_4	195_4_1	1413_5_115	293_4_117	2067_2_216	319_2_295	318_01_1	595_2_12	2471_2_98	1507_4_13	191_2_1	270_4_20	252_01_1	117_2_144	582_01_1	81_5_1	525_4_36	1409_5_180	1527_5_21	1014_4_2	364_4_8	424_01_19	1012_5_215	1235_2_35	1230_4_84	1131_5_77	304_01_1	1937_5_23	386_5_87
2225_4_15	665_01_7	136_5_1	496_46_51	1940_01_16	542_4_1	2405_01_27	2402_2_24	2401_5_13	2247_5_86	2709_4_34	868_01_11	1792_01_6	1153_2_328	121_2_29	1496_4_11	127_01_26	55_4_1	57_4_1	52_4_1	2256_2_1	195_4_1	1413_5_110	293_4_115	2067_2_233	319_2_305	318_01_1	595_2_14	2471_2_91	1507_4_12	191_2_1	270_4_18	252_01_1	117_2_138	582_01_1	81_5_1	525_4_42	1409_5_184	1527_5_15	1014_4_4	364_4_6	424_01_21	1012_5_224	1235_2_41	1230_4_97	1131_5_76	304_01_1	1937_5_23	386_5_93	103_4_1
2225_4_16	665_01_15	136_5_1	496_46_49	1940_01_17	542_4_1	2405_01_25	2402_2_30	2401_5_12	2247_5_87	2709_4_36	868_01_10	1792_01_9	1153_2_335	121_2_26	1496_4_11	127_01_25	55_4_1	57_4_1	52_4_1	2256_2_1	195_4_1	1413_5_105	293_4_125	2067_2_227	319_2_274	318_01_1	595_2_7	2471_2_92	1507_4_13	191_2_1	270_4_18	252_01_1	117_2_152	582_01_1	81_5_1	525_4_45	1409_5_184	1527_5_21	1014_4_5	364_4_7	424_01_22	1012_5_238	1235_2_29	1230_4_86	1131_5_72	304_01_1	1937_5_27	386_5_86	103_4_1
2225_4_18	665_01_12	136_5_1	496_46_59	1940_01_13	542_4_1	2405_01_28	2402_2_24	2401_5_8	2247_5_92	2709_4_36	868_01_8	1792_01_12	1153_2_340	121_2_16	1496_4_14	127_01_21	55_4_1	57_4_1	52_4_1	195_4_1	1413_5_101	293_4_115	2067_2_230	319_2_288	318_01_1	595_2_8	2471_2_81	1507_4_11	191_2_1	270_4_16	252_01_1	117_2_145	582_01_1	81_5_1	525_4_57	1409_5_176	1527_5_12	1014_4_6	364_4_4	424_01_19	1012_5_248	1235_2_30	1230_4_102	1131_5_82	304_01_1	1937_5_22	386_5_106	784_4_102	842_01_155
2225_4_19	665_01_7	136_5_1	496_46_63	1940_01_4	542_4_1	2405_01_25	2402_2_40	2401_5_8	2247_5_102	2709_4_35	868_01_8	1792_01_10	1153_2_351	121_2_16	1496_4_12	127_01_24	55_4_1	57_4_1	52_4_1	195_4_1	1413_5_113	293_4_110	2067_2_229	319_2_257	318_01_1	595_2_7	2471_2_91	1507_4_13	191_2_1	270_4_13	252_01_1	117_2_137	582_01_1	81_5_1	525_4_59	1409_5_185	1527_5_15	1014_4_6	364_4_6	424_01_18	1012_5_246	1235_2_24	1230_4_101	1131_5_78	304_01_1	1937_5_20	386_5_100	784_4_113	842_01_150
2225_4_19	665_01_6	136_5_1	496_46_57	1940_01_2	542_4_1	2405_01_24	2402_2_35	2401_5_9	2247_5_103	2709_4_38	868_01_5	1792_01_9	1153_2_352	121_2_9	1496_4_15	127_01_27	55_4_1	57_4_1	52_4_1	195_4_1	1413_5_96	293_4_111	2067_2_235	319_2_274	318_01_1	595_2_9	2471_2_88	1507_4_12	191_2_1	270_4_12	252_01_1	117_2_154	582_01_1	81_5_1	525_4_61	1409_5_184	1527_5_15	1014_4_5	364_4_8	424_01_13	1012_5_242	1235_2_25	1230_4_108	1131_5_83	304_01_1	1937_5_16	386_5_113	784_4_123	842_01_148
2225_4_16	665_01_2	136_5_1	496_46_56	542_4_1	2405_01_20	2402_2_43	2401_5_8	2247_5_98	2709_4_45	868_01_7	1792_01_10	1153_2_364	121_2_10	1496_4_12	127_01_30	55_4_1	57_4_1	52_4_1	195_4_1	1413_5_109	293_4_114	2067_2_227	319_2_270	318_01_1	595_2_16	2471_2_84	1507_4_13	191_2_1	270_4_13	252_01_1	117_2_142	582_01_1	81_5_1	525_4_66	1409_5_178	1527_5_13	1014_4_4	364_4_5	424_01_16	1012_5_249	1235_2_28	1230_4_107	1131_5_82	304_01_1	1937_5_18	386_5_115	784_4_118	842_01_133	1430_5_155
2225_4_13	665_01_1	136_5_1	496_46_59	542_4_1	2405_01_20	2402_2_33	2401_5_6	2247_5_94	2709_4_38	868_01_7	1792_01_10	1153_2_359	121_2_4	1496_4_19	127_01_35	55_4_1	57_4_1	52_4_1	195_4_1	1413_5_101	293_4_119	2067_2_238	319_2_284	318_01_1	595_2_14	2471_2_88	1507_4_12	191_2_1	270_4_12	252_01_1	117_2_138	582_01_1	81_5_1	525_4_71	1409_5_174	1527_5_12	1014_4_4	364_4_7	424_01_15	1012_5_256	1235_2_25	1230_4_113	1131_5_104	304_01_1	1937_5_14	386_5_114	784_4_134	842_01_131	1430_5_145
2225_4_16	136_5_1	496_46_61	542_4_1	2405_01_23	2402_2_41	2401_5_7	2247_5_89	2709_4_47	868_01_7	1792_01_11	1153_2_348	121_2_3	1496_4_17	127_01_34	55_4_1	57_4_1	52_4_1	195_4_1	1413_5_101	293_4_124	2067_2_223	319_2_263	318_01_1	595_2_13	2471_2_78	1507_4_10	191_2_1	270_4_13	252_01_1	117_2_127	582_01_1	81_5_1	525_4_82	1409_5_167	1527_5_10	1014_4_4	364_4_4	424_01_14	1012_5_262	1235_2_25	1230_4_116	1131_5_112	304_01_1	1937_5_18	386_5_113	784_4_135	842_01_148	1430_5_140	30_5_514
2225_4_14	136_5_1	496_46_69	542_4_1	2405_01_23	2402_2_40	2401_5_12	2247_5_94	2709_4_49	868_01_9	1792_01_12	1153_2_344	121_2_1	1496_4_15	127_01_39	55_4_1	57_4_1	52_4_1	195_4_1	1413_5_96	293_4_138	2067_2_237	319_2_273	318_01_1	595_2_18	2471_2_61	1507_4_13	191_2_1	270_4_11	252_01_1	117_2_118	582_01_1	81_5_1	525_4_86	1409_5_152	1527_5_14	1014_4_3	364_4_5	424_01_11	1012_5_277	1235_2_26	1230_4_101	1131_5_106	304_01_1	1937_5_15	386_5_109	784_4_135	842_01_154	1430_5_128	30_5_547
2225_4_11	136_5_1	496_46_67	542_4_1	2405_01_21	2402_2_36	2401_5_13	2247_5_95	2709_4_46	868_01_12	1792_01_6	1153_2_364	121_2_1	1496_4_12	127_01_34	55_4_1	57_4_1	52_4_1	195_4_1	1413_5_91	293_4_146	2067_2_236	319_2_253	318_01_1	595_2_14	2471_2_68	1507_4_11	191_2_1	270_4_4	252_01_1	117_2_139	582_01_1	81_5_1	525_4_71	1409_5_152	1527_5_11	1014_4_4	364_4_5	424_01_12	1012_5_261	1235_2_29	1230_4_108	1131_5_121	304_01_1	1937_5_10	386_5_119	784_4_136	842_01_138	1430_5_137	30_5_530
2225_4_8	136_5_1	496_46_64	542_4_1	2405_01_17	2402_2_33	2401_5_18	2247_5_94	2709_4_40	868_01_6	1792_01_6	1153_2_364	121_2_2	1496_4_11	127_01_37	55_4_1	57_4_1	52_4_1	195_4_1	1413_5_99	293_4_141	2067_2_234	319_2_250	318_01_1	595_2_16	2471_2_77	1507_4_14	191_2_1	270_4_5	252_01_1	117_2_139	582_01_1	81_5_1	525_4_75	1409_5_153	1527_5_15	1014_4_6	364_4_6	424_01_12	1012_5_277	1235_2_31	1230_4_110	1131_5_113	304_01_1	1937_5_12	386_5_107	784_4_134	842_01_132	1430_5_131	30_5_534
2225_4_6	136_5_1	496_46_68	542_4_1	2405_01_20	2402_2_30	2401_5_22	2247_5_97	2709_4_46	868_01_8	1792_01_6	1153_2_370	121_2_4	1496_4_10	127_01_40	55_4_1	57_4_1	52_4_1	195_4_1	1413_5_85	293_4_145	2067_2_258	319_2_248	318_01_1	595_2_19	2471_2_75	1507_4_14	191_2_1	270_4_5	252_01_1	117_2_154	582_01_1	81_5_1	525_4_70	1409_5_148	1527_5_15	1014_4_5	364_4_8	424_01_10	1012_5_276	1235_2_30	1230_4_108	1131_5_117	304_01_1	1937_5_13	386_5_124	784_4_140	842_01_125	1430_5_131	30_5_523
2225_4_5	136_5_1	496_46_65	542_4_1	2405_01_16	2402_2_36	2401_5_22	2247_5_95	2709_4_53	868_01_9	1792_01_9	1153_2_356	121_2_2	1496_4_6	127_01_40	55_4_1	57_4_1	52_4_1	195_4_1	1413_5_104	293_4_154	2067_2_255	319_2_240	318_01_1	595_2_13	2471_2_71	1507_4_18	191_2_1	270_4_3	252_01_1	117_2_156	582_01_1	81_5_1	525_4_74	1409_5_146	1527_5_10	1014_4_4	364_4_5	424_01_10	1012_5_274	1235_2_23	1230_4_99	1131_5_122	304_01_1	1937_5_19	386_5_95	784_4_147	842_01_130	1430_5_138	30_5_514
2225_4_5	136_5_1	496_46_68	542_4_1	2405_01_19	2402_2_28	2401_5_22	2247_5_97	2709_4_48	868_01_10	1792_01_10	1153_2_367	121_2_3	1496_4_8	127_01_43	55_4_1	57_4_1	52_4_1	195_4_1	1413_5_112	293_4_146	2067_2_262	319_2_254	318_01_1	595_2_12	2471_2_62	1507_4_18	191_2_1	270_4_2	252_01_1	117_2_160	582_01_1	81_5_1	525_4_69	1409_5_153	1527_5_9	1014_4_2	364_4_10	424_01_11	1012_5_280	1235_2_21	1230_4_100	1131_5_132	304_01_1	1937_5_14	386_5_91	784_4_150	842_01_142	1430_5_134	30_5_487
2225_4_5	136_5_1	496_46_75	542_4_1	2405_01_12	2402_2_27	2401_5_29	2247_5_94	2709_4_53	868_01_10	1792_01_10	1153_2_362	121_2_3	1496_4_10	127_01_32	55_4_1	57_4_1	52_4_1	195_4_1	1413_5_99	293_4_158	2067_2_267	319_2_251	318_01_1	595_2_11	2471_2_59	1507_4_24	191_2_1	270_4_5	252_01_1	117_2_150	582_01_1	81_5_1	525_4_67	1409_5_162	1527_5_12	1014_4_2	364_4_8	424_01_11	1012_5_283	1235_2_21	1230_4_89	1131_5_129	304_01_1	1937_5_12	386_5_75	784_4_141	842_01_144	1430_5_125	30_5_518
2225_4_4	136_5_1	496_46_83	542_4_1	2405_01_15	2402_2_29	2401_5_37	2247_5_95	2709_4_45	868_01_9	1792_01_6	1153_2_353	121_2_3	1496_4_12	127_01_29	55_4_1	57_4_1	52_4_1	195_4_1	1413_5_100	293_4_157	2067_2_287	319_2_250	318_01_1	595_2_14	2471_2_64	1507_4_26	191_2_1	270_4_3	252_01_1	117_2_148	582_01_1	81_5_1	525_4_58	1409_5_170	1527_5_12	1014_4_2	364_4_11	424_01_11	1012_5_282	1235_2_26	1230_4_89	1131_5_134	304_01_1	1937_5_14	386_5_74	784_4_144	842_01_126	1430_5_116	30_5_546
2225_4_5	136_5_1	496_46_87	542_4_1	2405_01_9	2402_2_19	2401_5_39	2247_5_93	2709_4_40	868_01_10	1792_01_7	1153_2_348	121_2_1	1496_4_13	127_01_26	55_4_1	57_4_1	52_4_1	195_4_1	1413_5_93	293_4_150	2067_2_276	319_2_249	318_01_1	595_2_12	2471_2_61	1507_4_22	191_2_1	270_4_4	252_01_1	117_2_149	582_01_1	81_5_1	525_4_73	1409_5_175	1527_5_9	1014_4_4	364_4_5	424_01_16	1012_5_281	1235_2_27	1230_4_85	1131_5_139	304_01_1	1937_5_12	386_5_76	784_4_153	842_01_123	1430_5_103	30_5_568
2225_4_6	136_5_1	496_46_98	542_4_1	2405_01_8	2402_2_21	2401_5_44	2247_5_92	2709_4_42	868_01_8	1792_01_9	1153_2_348	1496_4_22	127_01_19	55_4_1	57_4_1	52_4_1	195_4_1	1413_5_101	293_4_132	2067_2_267	319_2_253	318_01_1	595_2_12	2471_2_60	1507_4_22	191_2_1	270_4_6	252_01_1	117_2_139	582_01_1	81_5_1	525_4_78	1409_5_175	1527_5_10	1014_4_6	364_4_2	424_01_17	1012_5_274	1235_2_38	1230_4_91	1131_5_116	304_01_1	1937_5_10	386_5_82	784_4_151	842_01_108	1430_5_98	30_5_566	35_4_1
2225_4_5	136_5_1	496_46_95	542_4_1	2405_01_10	2402_2_19	2401_5_41	2247_5_90	2709_4_40	868_01_6	1792_01_6	1153_2_350	1496_4_22	127_01_23	55_4_1	57_4_1	52_4_1	195_4_1	1413_5_95	293_4_126	2067_2_296	319_2_244	318_01_1	595_2_12	2471_2_59	1507_4_25	191_2_1	270_4_3	252_01_1	117_2_163	582_01_1	81_5_1	525_4_73	1409_5_181	1527_5_14	1014_4_6	364_4_4	424_01_17	1012_5_279	1235_2_43	1230_4_92	1131_5_113	304_01_1	1937_5_6	386_5_88	784_4_153	842_01_108	1430_5_89	30_5_550	35_4_1
2225_4_3	136_5_1	496_46_115	542_4_1	2405_01_9	2402_2_22	2401_5_44	2247_5_101	2709_4_33	868_01_6	1792_01_7	1153_2_349	1496_4_19	127_01_23	55_4_1	57_4_1	52_4_1	195_4_1	1413_5_105	293_4_141	2067_2_289	319_2_244	318_01_1	595_2_6	2471_2_69	1507_4_31	191_2_1	270_4_2	252_01_1	117_2_162	582_01_1	81_5_1	525_4_63	1409_5_172	1527_5_12	1014_4_6	364_4_2	424_01_22	1012_5_284	1235_2_37	1230_4_87	1131_5_114	304_01_1	1937_5_9	386_5_75	784_4_149	842_01_104	1430_5_84	30_5_554	35_4_1
2225_4_3	136_5_1	496_46_108	542_4_1	2405_01_10	2402_2_13	2401_5_40	2247_5_86	2709_4_32	868_01_12	1792_01_8	1153_2_339	1496_4_19	127_01_19	55_4_1	57_4_1	52_4_1	195_4_1	1413_5_97	293_4_154	2067_2_324	319_2_244	318_01_1	595_2_5	2471_2_65	1507_4_29	191_2_1	270_4_3	252_01_1	117_2_174	582_01_1	81_5_1	525_4_60	1409_5_174	1527_5_14	1014_4_8	364_4_2	424_01_18	1012_5_284	1235_2_41	1230_4_86	1131_5_123	304_01_1	1937_5_7	386_5_86	784_4_146	842_01_100	1430_5_79	30_5_573	35_4_1
2225_4_6	136_5_1	496_46_112	542_4_1	2405_01_10	2402_2_9	2401_5_38	2247_5_87	2709_4_38	868_01_12	1792_01_9	1153_2_344	1496_4_23	127_01_22	55_4_1	57_4_1	52_4_1	195_4_1	1413_5_85	293_4_157	2067_2_325	319_2_244	318_01_1	595_2_5	2471_2_60	1507_4_28	191_2_1	270_4_4	252_01_1	117_2_185	582_01_1	81_5_1	525_4_60	1409_5_169	1527_5_19	1014_4_8	364_4_1	424_01_11	1012_5_279	1235_2_38	1230_4_79	1131_5_121	304_01_1	1937_5_6	386_5_72	784_4_133	842_01_103	1430_5_80	30_5_597	35_4_1
2225_4_5	136_5_1	496_46_122	542_4_1	2405_01_11	2402_2_8	2401_5_43	2247_5_83	2709_4_30	868_01_16	1792_01_4	1153_2_341	1496_4_23	127_01_20	55_4_1	57_4_1	52_4_1	195_4_1	1413_5_67	293_4_159	2067_2_316	319_2_246	318_01_1	595_2_10	2471_2_68	1507_4_29	191_2_1	270_4_2	252_01_1	117_2_183	582_01_1	81_5_1	525_4_57	1409_5_150	1527_5_12	1014_4_8	424_01_12	1012_5_276	1235_2_49	1230_4_94	1131_5_117	304_01_1	1937_5_8	386_5_82	784_4_138	842_01_106	1430_5_69	30_5_621	35_4_1	1240_4_9
2225_4_9	136_5_1	496_46_126	542_4_1	2405_01_10	2402_2_9	2401_5_35	2247_5_69	2709_4_27	868_01_16	1792_01_5	1153_2_358	1496_4_23	127_01_22	55_4_1	57_4_1	52_4_1	195_4_1	1413_5_64	293_4_158	2067_2_311	319_2_236	318_01_1	595_2_7	2471_2_56	1507_4_28	191_2_1	270_4_3	252_01_1	117_2_201	582_01_1	81_5_1	525_4_64	1409_5_144	1527_5_16	1014_4_7	424_01_9	1012_5_296	1235_2_45	1230_4_75	1131_5_125	304_01_1	1937_5_9	386_5_78	784_4_138	842_01_127	1430_5_63	30_5_655	35_4_1	1240_4_13
2225_4_12	136_5_1	496_46_123	542_4_1	2405_01_11	2402_2_9	2401_5_32	2247_5_71	2709_4_38	868_01_16	1792_01_2	1153_2_362	1496_4_30	127_01_24	55_4_1	57_4_1	52_4_1	195_4_1	1413_5_66	293_4_172	2067_2_294	319_2_226	318_01_1	595_2_6	2471_2_56	1507_4_24	191_2_1	270_4_5	252_01_1	117_2_193	582_01_1	81_5_1	525_4_56	1409_5_141	1527_5_15	1014_4_3	424_01_6	1012_5_280	1235_2_42	1230_4_80	1131_5_125	304_01_1	1937_5_5	386_5_74	784_4_139	842_01_130	1430_5_57	30_5_662	35_4_1	1240_4_14
2225_4_9	136_5_1	496_46_118	542_4_1	2405_01_15	2402_2_12	2401_5_28	2247_5_69	2709_4_28	868_01_15	1792_01_2	1153_2_350	1496_4_28	127_01_25	55_4_1	57_4_1	52_4_1	195_4_1	1413_5_67	293_4_173	2067_2_297	319_2_230	318_01_1	595_2_7	2471_2_52	1507_4_28	191_2_1	270_4_5	252_01_1	117_2_196	582_01_1	81_5_1	525_4_68	1409_5_157	1527_5_10	1014_4_4	424_01_3	1012_5_313	1235_2_53	1230_4_72	1131_5_121	304_01_1	1937_5_5	386_5_62	784_4_133	842_01_145	1430_5_60	30_5_652	35_4_1	1240_4_17
2225_4_9	136_5_1	496_46_114	542_4_1	2405_01_12	2402_2_12	2401_5_15	2247_5_67	2709_4_30	868_01_15	1792_01_1	1153_2_341	1496_4_29	127_01_23	55_4_1	57_4_1	52_4_1	195_4_1	1413_5_62	293_4_166	2067_2_286	319_2_238	318_01_1	595_2_7	2471_2_52	1507_4_29	191_2_1	270_4_10	252_01_1	117_2_210	582_01_1	81_5_1	525_4_65	1409_5_187	1527_5_6	1014_4_6	1012_5_300	1235_2_59	1230_4_65	1131_5_124	304_01_1	1937_5_4	386_5_49	784_4_132	842_01_135	1430_5_69	30_5_647	35_4_1	1240_4_16	1532_01_114
2225_4_15	136_5_1	496_46_113	542_4_1	2405_01_13	2402_2_12	2401_5_11	2247_5_61	2709_4_31	868_01_11	1153_2_344	1496_4_26	127_01_26	55_4_1	57_4_1	52_4_1	195_4_1	1413_5_52	293_4_173	376_2_1	319_2_236	595_2_10	2471_2_56	1507_4_27	191_2_1	270_4_6	252_01_1	117_2_196	582_01_1	81_5_1	525_4_63	1409_5_201	1527_5_6	1014_4_6	1012_5_321	1235_2_65	1230_4_68	1131_5_124	304_01_1	1937_5_3	386_5_52	784_4_138	842_01_130	1430_5_60	30_5_653	35_4_1	1240_4_17	1532_01_108	2067_2_286	515_2_701
2225_4_10	136_5_1	496_46_110	542_4_1	2405_01_16	2402_2_9	2401_5_9	2247_5_62	2709_4_35	868_01_12	1153_2_349	1496_4_26	127_01_28	55_4_1	57_4_1	52_4_1	195_4_1	1413_5_48	293_4_167	376_2_1	319_2_241	595_2_6	2471_2_57	1507_4_27	191_2_1	270_4_5	252_01_1	117_2_213	582_01_1	81_5_1	525_4_63	1409_5_209	1527_5_10	1014_4_6	1012_5_315	1235_2_58	1230_4_71	1131_5_112	304_01_1	1937_5_4	386_5_65	784_4_136	842_01_154	1430_5_60	30_5_654	35_4_1	1240_4_15	1532_01_114	2067_2_288	515_2_733
2225_4_10	136_5_1	496_46_118	542_4_1	2405_01_15	2402_2_9	2401_5_6	2247_5_64	2709_4_38	868_01_10	1153_2_336	1496_4_29	127_01_30	55_4_1	57_4_1	52_4_1	195_4_1	1413_5_43	293_4_169	376_2_1	319_2_260	595_2_6	2471_2_49	1507_4_25	191_2_1	270_4_2	252_01_1	117_2_195	582_01_1	81_5_1	525_4_78	1409_5_217	1527_5_4	1014_4_5	1012_5_317	1235_2_59	1230_4_79	1131_5_131	304_01_1	1937_5_4	386_5_64	784_4_140	842_01_165	1430_5_56	30_5_655	35_4_1	1240_4_12	1532_01_99	2067_2_305	515_2_704
2225_4_12	136_5_1	496_46_109	542_4_1	2405_01_13	2402_2_11	2401_5_6	2247_5_52	2709_4_46	868_01_7	1153_2_354	1496_4_31	127_01_32	55_4_1	57_4_1	52_4_1	195_4_1	1413_5_41	293_4_188	376_2_1	319_2_254	595_2_3	2471_2_49	1507_4_23	191_2_1	270_4_4	252_01_1	117_2_202	582_01_1	81_5_1	525_4_81	1409_5_219	1527_5_3	1014_4_4	1012_5_301	1235_2_55	1230_4_76	1131_5_129	304_01_1	1937_5_2	386_5_68	784_4_132	842_01_143	1430_5_52	30_5_665	35_4_1	1240_4_19	1532_01_107	2067_2_314	515_2_679
2225_4_7	136_5_1	496_46_109	542_4_1	2405_01_17	2402_2_10	2401_5_7	2247_5_52	2709_4_41	868_01_5	1153_2_361	1496_4_29	127_01_32	55_4_1	57_4_1	52_4_1	195_4_1	1413_5_40	293_4_169	376_2_1	319_2_239	595_2_3	2471_2_47	1507_4_26	191_2_1	270_4_4	252_01_1	117_2_182	582_01_1	81_5_1	525_4_94	1409_5_244	1527_5_1	1014_4_2	1012_5_295	1235_2_54	1230_4_76	1131_5_130	304_01_1	1937_5_3	386_5_70	784_4_131	842_01_140	1430_5_57	30_5_661	35_4_1	1240_4_23	1532_01_115	2067_2_329	515_2_665
2225_4_3	136_5_1	496_46_109	542_4_1	2405_01_17	2402_2_6	2401_5_4	2247_5_58	2709_4_53	868_01_6	1153_2_351	1496_4_26	127_01_35	55_4_1	57_4_1	52_4_1	195_4_1	1413_5_39	293_4_160	376_2_1	319_2_253	595_2_6	2471_2_35	1507_4_32	191_2_1	270_4_5	252_01_1	117_2_175	582_01_1	81_5_1	525_4_89	1409_5_241	1014_4_2	1012_5_305	1235_2_64	1230_4_74	1131_5_122	304_01_1	1937_5_3	386_5_88	784_4_140	842_01_129	1430_5_55	30_5_672	35_4_1	1240_4_26	1532_01_104	2067_2_344	515_2_644	450_4_20
2225_4_2	136_5_1	496_46_110	542_4_1	2405_01_14	2402_2_6	2401_5_5	2247_5_54	2709_4_57	868_01_10	1153_2_320	1496_4_21	127_01_36	55_4_1	57_4_1	52_4_1	195_4_1	1413_5_44	293_4_171	376_2_1	319_2_258	595_2_2	2471_2_31	1507_4_39	191_2_1	270_4_7	252_01_1	117_2_196	582_01_1	81_5_1	525_4_91	1409_5_215	1014_4_4	1012_5_289	1235_2_72	1230_4_74	1131_5_129	304_01_1	1937_5_3	386_5_80	784_4_144	842_01_126	1430_5_58	30_5_669	35_4_1	1240_4_22	1532_01_101	2067_2_347	515_2_647	450_4_28
2225_4_3	136_5_1	496_46_103	542_4_1	2405_01_15	2402_2_4	2401_5_3	2247_5_53	2709_4_58	868_01_9	1153_2_311	1496_4_23	127_01_34	55_4_1	57_4_1	52_4_1	195_4_1	1413_5_39	293_4_184	376_2_1	319_2_274	595_2_4	2471_2_33	1507_4_34	191_2_1	270_4_9	252_01_1	117_2_184	582_01_1	81_5_1	525_4_87	1409_5_201	1014_4_5	1012_5_300	1235_2_81	1230_4_74	1131_5_129	304_01_1	1937_5_1	386_5_101	784_4_150	842_01_134	1430_5_62	30_5_676	35_4_1	1240_4_20	1532_01_92	2067_2_374	515_2_665	450_4_28
2225_4_4	136_5_1	496_46_118	542_4_1	2405_01_15	2402_2_2	2401_5_4	2247_5_54	2709_4_64	868_01_10	1153_2_297	1496_4_17	127_01_37	55_4_1	57_4_1	52_4_1	195_4_1	1413_5_49	293_4_192	376_2_1	319_2_283	595_2_5	2471_2_37	1507_4_36	191_2_1	270_4_4	252_01_1	117_2_207	582_01_1	81_5_1	525_4_87	1409_5_191	1014_4_4	1012_5_309	1235_2_70	1230_4_66	1131_5_135	304_01_1	386_5_92	784_4_149	842_01_133	1430_5_64	30_5_646	35_4_1	1240_4_18	1532_01_102	2067_2_361	515_2_668	450_4_29	452_2_1
2225_4_2	136_5_1	496_46_118	542_4_1	2405_01_14	2402_2_2	2401_5_2	2247_5_54	2709_4_55	868_01_8	1153_2_301	1496_4_19	127_01_39	55_4_1	57_4_1	52_4_1	195_4_1	1413_5_46	293_4_190	376_2_1	319_2_281	595_2_3	2471_2_32	1507_4_39	191_2_1	270_4_10	252_01_1	117_2_169	582_01_1	81_5_1	525_4_84	1409_5_197	1014_4_5	1012_5_307	1235_2_66	1230_4_70	1131_5_127	304_01_1	386_5_100	784_4_165	842_01_124	1430_5_61	30_5_661	35_4_1	1240_4_27	1532_01_117	2067_2_384	515_2_621	450_4_35	452_2_1
2225_4_2	136_5_1	496_46_115	542_4_1	2405_01_8	2402_2_3	2401_5_5	2247_5_53	2709_4_52	868_01_10	1153_2_302	1496_4_18	127_01_45	55_4_1	57_4_1	52_4_1	195_4_1	1413_5_36	293_4_195	376_2_1	319_2_265	595_2_1	2471_2_15	1507_4_42	191_2_1	270_4_9	252_01_1	117_2_175	582_01_1	81_5_1	525_4_101	1409_5_194	1014_4_6	1012_5_310	1235_2_64	1230_4_72	1131_5_122	304_01_1	386_5_98	784_4_161	842_01_141	1430_5_65	30_5_679	35_4_1	1240_4_22	1532_01_111	2067_2_379	515_2_627	450_4_30	452_2_1
2225_4_2	136_5_1	496_46_120	542_4_1	2405_01_10	2402_2_3	2401_5_8	2247_5_65	2709_4_53	868_01_12	1153_2_307	1496_4_22	127_01_46	55_4_1	57_4_1	52_4_1	195_4_1	1413_5_39	293_4_206	376_2_1	319_2_258	595_2_1	2471_2_19	1507_4_34	191_2_1	270_4_9	252_01_1	117_2_175	582_01_1	81_5_1	525_4_90	1409_5_206	1014_4_4	1012_5_307	1235_2_60	1230_4_60	1131_5_120	304_01_1	386_5_92	784_4_166	842_01_132	1430_5_61	30_5_691	35_4_1	1240_4_14	1532_01_104	2067_2_378	515_2_624	450_4_28	452_2_1
2225_4_3	136_5_1	496_46_116	542_4_1	2405_01_13	2402_2_2	2401_5_6	2247_5_70	2709_4_55	868_01_10	1153_2_316	1496_4_28	127_01_43	55_4_1	57_4_1	52_4_1	195_4_1	1413_5_42	293_4_200	376_2_1	319_2_242	595_2_2	2471_2_12	1507_4_31	191_2_1	270_4_11	252_01_1	117_2_162	582_01_1	81_5_1	525_4_93	1409_5_217	1014_4_2	1012_5_330	1235_2_54	1230_4_74	1131_5_119	304_01_1	386_5_93	784_4_169	842_01_138	1430_5_65	30_5_684	35_4_1	1240_4_14	1532_01_111	2067_2_383	515_2_653	450_4_31	452_2_1
2225_4_1	136_5_1	496_46_111	542_4_1	2405_01_7	2402_2_5	2401_5_11	2247_5_71	2709_4_55	868_01_6	1153_2_310	1496_4_25	127_01_40	55_4_1	57_4_1	52_4_1	195_4_1	1413_5_37	293_4_211	376_2_1	319_2_269	595_2_4	2471_2_14	1507_4_25	191_2_1	270_4_12	252_01_1	117_2_166	582_01_1	81_5_1	525_4_93	1409_5_213	1014_4_2	1012_5_335	1235_2_39	1230_4_68	1131_5_133	304_01_1	386_5_81	784_4_165	842_01_139	1430_5_67	30_5_682	35_4_1	1240_4_14	1532_01_115	2067_2_405	515_2_659	450_4_31	452_2_1
2225_4_2	136_5_1	496_46_110	542_4_1	2405_01_9	2402_2_6	2401_5_11	2247_5_74	2709_4_57	868_01_5	1153_2_291	1496_4_25	127_01_51	55_4_1	57_4_1	52_4_1	195_4_1	1413_5_27	293_4_207	376_2_1	319_2_272	2471_2_9	1507_4_18	191_2_1	270_4_14	252_01_1	117_2_154	582_01_1	81_5_1	525_4_96	1409_5_207	1014_4_3	1012_5_350	1235_2_43	1230_4_66	1131_5_135	304_01_1	386_5_97	784_4_167	842_01_130	1430_5_69	30_5_652	35_4_1	1240_4_6	1532_01_109	2067_2_410	515_2_695	450_4_30	452_2_1	988_2_1
151_01_1	319_2_286	1532_01_100	386_5_90	2471_2_7	450_4_25	452_2_1	228_2_5	191_2_1	45_4_11	1012_5_335	270_4_13	61_2_164	117_2_150	1898_5_5	136_5_1	1871_2_172	68_4_59	69_5_385	496_46_103	81_5_1	2709_4_59	734_5_34	525_4_91	1058_2_1	47_01_36	44_01_1	2225_4_3	470_4_91	542_4_1	1503_01_129	1409_5_219	2405_01_12	2402_2_5	187_2_241	184_4_12	2401_5_7	1014_4_2	735_2_72	2247_5_75	159_5_1	1566_2_52	1507_4_19	1235_2_29	2126_2_24	1230_4_75	1217_01_3	140_01_1	10_4_1	304_01_1
151_01_1	319_2_276	1532_01_109	386_5_93	2471_2_5	450_4_28	452_2_1	228_2_6	191_2_1	45_4_7	1012_5_344	270_4_8	61_2_192	117_2_140	1898_5_1	136_5_1	1871_2_198	68_4_58	69_5_388	496_46_109	81_5_1	2709_4_69	734_5_32	525_4_92	1058_2_1	47_01_43	44_01_1	2225_4_2	470_4_88	542_4_1	1503_01_129	1409_5_217	2405_01_11	2402_2_3	187_2_235	184_4_13	2401_5_7	1014_4_2	735_2_80	2247_5_80	159_5_1	1566_2_52	1507_4_21	1235_2_24	2126_2_24	1230_4_77	1217_01_2	140_01_1	10_4_1	304_01_1
151_01_1	319_2_282	1532_01_116	386_5_107	2471_2_4	450_4_28	452_2_1	228_2_6	191_2_1	45_4_8	1012_5_354	270_4_14	61_2_187	117_2_140	1898_5_2	136_5_1	1871_2_185	68_4_61	69_5_412	496_46_104	81_5_1	2709_4_72	734_5_32	525_4_96	1058_2_1	47_01_46	44_01_1	2225_4_2	470_4_89	542_4_1	1503_01_134	1409_5_194	2405_01_10	2402_2_3	187_2_246	184_4_16	2401_5_11	1014_4_1	735_2_78	2247_5_82	159_5_1	1566_2_56	1507_4_20	1235_2_24	2126_2_29	1230_4_67	1217_01_2	140_01_1	10_4_1	304_01_1
151_01_1	319_2_259	1532_01_116	386_5_111	450_4_30	452_2_1	228_2_4	191_2_1	45_4_8	1012_5_339	270_4_16	61_2_218	117_2_150	1898_5_1	136_5_1	1871_2_185	68_4_64	69_5_436	496_46_113	81_5_1	2709_4_71	734_5_42	525_4_99	47_01_59	44_01_1	2225_4_2	470_4_100	542_4_1	1503_01_133	1409_5_194	2405_01_11	2402_2_1	187_2_243	184_4_19	2401_5_5	1014_4_1	735_2_72	2247_5_72	159_5_1	1566_2_48	1507_4_16	1235_2_29	2126_2_23	1230_4_79	1217_01_2	140_01_1	10_4_1	304_01_1	1131_5_136	688_5_1
151_01_1	319_2_265	1532_01_111	386_5_114	450_4_29	452_2_1	228_2_6	191_2_1	45_4_6	1012_5_329	270_4_12	61_2_223	117_2_138	1898_5_1	136_5_1	1871_2_207	68_4_65	69_5_409	496_46_108	81_5_1	2709_4_68	734_5_42	525_4_102	47_01_49	44_01_1	2225_4_3	470_4_98	542_4_1	1503_01_131	1409_5_186	2405_01_12	735_2_70	187_2_224	184_4_18	2401_5_2	1014_4_2	252_01_1	2247_5_66	159_5_1	1566_2_48	1507_4_11	1235_2_32	2126_2_30	1230_4_74	140_01_1	10_4_1	304_01_1	1131_5_133	688_5_1	461_4_103
151_01_1	319_2_276	1532_01_111	386_5_114	450_4_24	452_2_1	228_2_7	191_2_1	45_4_5	1012_5_354	270_4_10	61_2_193	117_2_166	136_5_1	1871_2_201	68_4_68	69_5_416	496_46_103	81_5_1	2709_4_66	734_5_40	525_4_93	47_01_40	44_01_1	2225_4_2	470_4_94	542_4_1	1503_01_120	1409_5_194	2405_01_9	735_2_66	187_2_229	184_4_13	2401_5_3	1014_4_2	252_01_1	2247_5_65	159_5_1	1566_2_51	1507_4_7	1235_2_29	2126_2_32	1230_4_75	140_01_1	10_4_1	304_01_1	1131_5_143	688_5_1	461_4_99	460_5_1
151_01_1	319_2_281	1532_01_120	386_5_97	450_4_18	452_2_1	228_2_8	191_2_1	45_4_5	1012_5_368	270_4_15	61_2_200	117_2_151	136_5_1	1871_2_248	68_4_73	69_5_412	496_46_103	81_5_1	2709_4_62	734_5_41	525_4_104	47_01_42	44_01_1	2225_4_3	470_4_87	542_4_1	1503_01_120	1409_5_176	2405_01_10	735_2_72	187_2_207	184_4_13	2401_5_1	1014_4_2	252_01_1	2247_5_62	159_5_1	1566_2_43	1507_4_6	1235_2_34	2126_2_39	1230_4_85	140_01_1	10_4_1	304_01_1	1131_5_142	688_5_1	461_4_89	460_5_1
151_01_1	319_2_297	1532_01_113	386_5_94	450_4_19	452_2_1	228_2_9	191_2_1	45_4_4	1012_5_361	270_4_23	61_2_184	117_2_148	136_5_1	1871_2_225	68_4_74	69_5_392	496_46_97	81_5_1	2709_4_60	734_5_29	525_4_111	47_01_44	44_01_1	2225_4_2	470_4_86	542_4_1	1503_01_137	1409_5_158	2405_01_15	735_2_82	187_2_211	184_4_16	2401_5_1	1014_4_1	252_01_1	2247_5_60	159_5_1	1566_2_51	1507_4_7	1235_2_38	2126_2_33	1230_4_75	140_01_1	10_4_1	304_01_1	1131_5_149	688_5_1	461_4_101	460_5_1
151_01_1	319_2_313	1532_01_115	386_5_85	450_4_17	452_2_1	228_2_5	191_2_1	45_4_1	1012_5_351	270_4_18	61_2_194	117_2_147	136_5_1	1871_2_221	68_4_75	69_5_380	496_46_94	81_5_1	2709_4_62	734_5_22	525_4_111	47_01_47	44_01_1	2225_4_2	470_4_87	542_4_1	1503_01_143	1409_5_161	2405_01_11	735_2_80	187_2_192	184_4_20	2401_5_1	1014_4_2	252_01_1	2247_5_71	159_5_1	1566_2_39	1507_4_5	1235_2_44	2126_2_28	1230_4_78	140_01_1	10_4_1	304_01_1	1131_5_141	688_5_1	461_4_103	460_5_1
151_01_1	319_2_314	1532_01_101	386_5_91	450_4_21	452_2_1	228_2_3	191_2_1	988_2_1	1012_5_339	270_4_21	61_2_181	117_2_141	136_5_1	1871_2_229	68_4_72	69_5_394	496_46_89	81_5_1	2709_4_61	734_5_18	525_4_111	47_01_37	44_01_1	2225_4_3	470_4_95	542_4_1	1503_01_133	1409_5_146	2405_01_15	735_2_87	187_2_197	184_4_21	1014_4_5	252_01_1	2247_5_65	159_5_1	1566_2_39	1507_4_7	1235_2_40	2126_2_36	1230_4_87	140_01_1	10_4_1	304_01_1	1131_5_141	688_5_1	461_4_110	460_5_1	1153_2_242
151_01_1	319_2_308	1532_01_107	386_5_80	450_4_22	452_2_1	228_2_5	191_2_1	988_2_1	1012_5_356	270_4_20	61_2_198	117_2_145	136_5_1	1871_2_206	68_4_78	69_5_395	496_46_78	81_5_1	2709_4_61	734_5_15	525_4_117	47_01_41	44_01_1	2225_4_3	470_4_97	542_4_1	1503_01_128	1409_5_143	2405_01_14	735_2_81	187_2_213	184_4_24	1014_4_5	252_01_1	2247_5_61	159_5_1	1566_2_29	1507_4_9	1235_2_41	2126_2_34	1230_4_91	140_01_1	10_4_1	304_01_1	1131_5_136	688_5_1	461_4_104	460_5_1	1153_2_242
151_01_1	319_2_314	1532_01_107	386_5_87	450_4_28	452_2_1	228_2_7	191_2_1	988_2_1	1012_5_360	270_4_19	61_2_193	117_2_143	136_5_1	1871_2_212	68_4_80	69_5_386	496_46_74	81_5_1	2709_4_65	734_5_14	525_4_121	47_01_38	44_01_1	2225_4_7	470_4_95	542_4_1	1503_01_125	1409_5_138	2405_01_15	735_2_79	187_2_199	184_4_27	1014_4_6	252_01_1	2247_5_64	159_5_1	1566_2_23	1507_4_5	1235_2_52	2126_2_40	1230_4_95	140_01_1	10_4_1	304_01_1	1131_5_141	688_5_1	461_4_102	460_5_1	1153_2_222
151_01_1	319_2_303	1532_01_100	386_5_87	450_4_32	452_2_1	228_2_7	191_2_1	988_2_1	1012_5_356	270_4_16	61_2_191	117_2_128	136_5_1	1871_2_207	68_4_68	69_5_381	496_46_71	81_5_1	2709_4_65	734_5_11	525_4_112	47_01_27	44_01_1	2225_4_9	470_4_91	542_4_1	1503_01_106	1409_5_146	2405_01_15	735_2_89	187_2_211	184_4_30	1014_4_3	2247_5_74	159_5_1	1566_2_22	1507_4_8	1235_2_45	2126_2_40	1230_4_95	252_01_1	304_01_1	1131_5_160	688_5_1	461_4_85	460_5_1	1153_2_216	376_2_1	582_01_1
151_01_1	319_2_282	1532_01_84	386_5_82	450_4_33	452_2_1	228_2_7	191_2_1	988_2_1	1012_5_382	270_4_17	61_2_188	117_2_134	136_5_1	1871_2_227	68_4_74	69_5_381	496_46_70	81_5_1	2709_4_69	734_5_11	525_4_110	47_01_31	44_01_1	2225_4_7	470_4_80	542_4_1	1503_01_97	1409_5_158	2405_01_10	735_2_83	187_2_211	184_4_35	1014_4_1	2247_5_73	159_5_1	1566_2_17	1507_4_8	1235_2_40	2126_2_40	1230_4_91	252_01_1	304_01_1	1131_5_159	688_5_1	461_4_86	460_5_1	1153_2_202	376_2_1	582_01_1
151_01_1	319_2_280	1532_01_84	386_5_99	450_4_35	452_2_1	228_2_8	191_2_1	988_2_1	1012_5_372	270_4_12	61_2_198	117_2_123	136_5_1	1871_2_213	68_4_74	69_5_360	496_46_58	81_5_1	2709_4_67	734_5_12	525_4_117	47_01_32	44_01_1	2225_4_8	470_4_73	1503_01_101	1409_5_156	2405_01_8	735_2_91	187_2_226	184_4_40	2247_5_76	159_5_1	1566_2_23	1507_4_7	1235_2_32	2126_2_44	1230_4_102	252_01_1	304_01_1	1131_5_169	688_5_1	461_4_76	460_5_1	1153_2_204	376_2_1	582_01_1	1496_4_47	127_01_59
151_01_1	319_2_274	1532_01_68	386_5_94	450_4_27	452_2_1	228_2_5	191_2_1	988_2_1	1012_5_364	270_4_14	61_2_212	117_2_134	136_5_1	1871_2_225	68_4_72	69_5_347	496_46_59	81_5_1	2709_4_72	734_5_7	525_4_94	47_01_34	44_01_1	2225_4_7	470_4_67	1503_01_118	1409_5_179	2405_01_13	735_2_77	187_2_225	184_4_37	2247_5_70	159_5_1	1566_2_21	1507_4_10	1235_2_41	2126_2_42	1230_4_86	252_01_1	304_01_1	1131_5_162	688_5_1	461_4_69	460_5_1	1153_2_220	376_2_1	582_01_1	1496_4_55	127_01_53
151_01_1	319_2_276	1532_01_68	386_5_92	450_4_26	452_2_1	228_2_5	191_2_1	988_2_1	1012_5_376	270_4_14	61_2_228	117_2_130	136_5_1	1871_2_214	68_4_79	69_5_349	496_46_61	81_5_1	2709_4_79	734_5_4	525_4_94	47_01_39	44_01_1	2225_4_6	470_4_74	1503_01_131	1409_5_185	2405_01_16	735_2_79	187_2_212	184_4_32	2247_5_70	159_5_1	1566_2_13	1507_4_9	1235_2_35	2126_2_28	1230_4_86	252_01_1	304_01_1	1131_5_170	688_5_1	461_4_69	460_5_1	1153_2_220	376_2_1	582_01_1	1496_4_56	127_01_62
151_01_1	319_2_307	1532_01_60	386_5_101	450_4_28	452_2_1	228_2_7	191_2_1	988_2_1	1012_5_373	270_4_18	61_2_226	117_2_148	136_5_1	1871_2_204	68_4_74	69_5_327	496_46_61	81_5_1	2709_4_69	734_5_2	525_4_99	47_01_38	44_01_1	2225_4_5	470_4_82	1503_01_129	1409_5_176	2405_01_15	735_2_78	187_2_218	184_4_29	2247_5_75	159_5_1	1566_2_13	1507_4_7	1235_2_45	2126_2_20	1230_4_88	252_01_1	304_01_1	1131_5_155	688_5_1	461_4_75	460_5_1	1153_2_212	376_2_1	582_01_1	1496_4_51	127_01_73
151_01_1	319_2_292	1532_01_59	386_5_104	450_4_27	452_2_1	228_2_6	191_2_1	988_2_1	1012_5_377	270_4_19	61_2_232	117_2_156	136_5_1	1871_2_225	68_4_80	69_5_340	496_46_57	81_5_1	2709_4_53	734_5_5	525_4_104	47_01_33	44_01_1	2225_4_3	470_4_76	1503_01_111	1409_5_178	2405_01_18	735_2_77	187_2_189	184_4_25	2247_5_78	159_5_1	1566_2_9	1507_4_4	1235_2_31	2126_2_13	1230_4_92	252_01_1	304_01_1	1131_5_155	688_5_1	461_4_83	460_5_1	1153_2_215	376_2_1	582_01_1	1496_4_52	127_01_70
151_01_1	319_2_281	1532_01_67	386_5_95	450_4_20	452_2_1	228_2_9	191_2_1	988_2_1	1012_5_362	270_4_28	61_2_240	117_2_132	136_5_1	1871_2_214	68_4_81	69_5_322	496_46_62	81_5_1	2709_4_57	734_5_4	525_4_100	47_01_37	44_01_1	2225_4_4	470_4_86	1503_01_99	1409_5_172	2405_01_13	735_2_90	187_2_206	184_4_28	2247_5_79	159_5_1	1566_2_13	1507_4_2	1235_2_35	2126_2_13	1230_4_75	252_01_1	304_01_1	1131_5_153	688_5_1	461_4_80	460_5_1	1153_2_210	376_2_1	582_01_1	1496_4_54	127_01_60
151_01_1	319_2_278	1532_01_67	386_5_81	450_4_28	452_2_1	228_2_13	191_2_1	988_2_1	1012_5_358	270_4_27	61_2_244	117_2_148	136_5_1	1871_2_227	68_4_81	69_5_334	496_46_62	81_5_1	2709_4_59	734_5_4	525_4_105	47_01_25	44_01_1	2225_4_2	470_4_85	1503_01_117	1409_5_179	2405_01_7	735_2_92	187_2_183	184_4_36	2247_5_66	159_5_1	1566_2_15	1507_4_2	1235_2_44	2126_2_15	1230_4_62	252_01_1	304_01_1	1131_5_152	688_5_1	461_4_73	460_5_1	1153_2_222	376_2_1	582_01_1	1496_4_50	127_01_56
151_01_1	319_2_299	386_5_86	450_4_29	452_2_1	228_2_10	191_2_1	988_2_1	1012_5_344	270_4_32	61_2_242	117_2_154	136_5_1	1871_2_224	68_4_85	69_5_324	496_46_62	81_5_1	2709_4_63	734_5_4	525_4_126	47_01_29	44_01_1	2225_4_3	470_4_95	1503_01_109	1409_5_182	2405_01_10	735_2_92	187_2_191	184_4_35	2247_5_66	159_5_1	1566_2_14	1532_01_63	1235_2_39	2126_2_14	1230_4_66	252_01_1	304_01_1	1131_5_128	688_5_1	461_4_69	460_5_1	1153_2_223	376_2_1	582_01_1	1496_4_59	127_01_59	90_4_1
151_01_1	319_2_296	386_5_90	450_4_27	452_2_1	228_2_12	191_2_1	988_2_1	1012_5_359	270_4_36	61_2_245	117_2_151	136_5_1	1871_2_211	68_4_96	69_5_332	496_46_60	81_5_1	2709_4_67	734_5_6	525_4_119	47_01_24	44_01_1	2225_4_1	470_4_94	1503_01_96	1409_5_190	2405_01_7	735_2_101	187_2_189	184_4_36	2247_5_61	159_5_1	1566_2_19	1532_01_63	1235_2_29	2126_2_12	1230_4_63	252_01_1	304_01_1	1131_5_129	688_5_1	461_4_64	460_5_1	1153_2_207	376_2_1	582_01_1	1496_4_57	127_01_49	90_4_1
151_01_1	319_2_317	386_5_97	450_4_21	452_2_1	228_2_13	191_2_1	988_2_1	1012_5_350	270_4_35	61_2_240	117_2_139	136_5_1	1871_2_209	68_4_94	69_5_314	496_46_61	81_5_1	2709_4_66	734_5_2	525_4_129	47_01_34	44_01_1	2225_4_1	470_4_93	1503_01_109	1409_5_198	2405_01_7	735_2_109	187_2_180	184_4_31	2247_5_62	159_5_1	1566_2_18	1532_01_72	1235_2_26	2126_2_15	1230_4_58	252_01_1	304_01_1	1131_5_126	688_5_1	461_4_61	460_5_1	1153_2_216	376_2_1	582_01_1	1496_4_63	127_01_54	90_4_1
151_01_1	319_2_322	386_5_92	450_4_23	452_2_1	228_2_16	191_2_1	988_2_1	1012_5_367	270_4_32	61_2_244	117_2_142	136_5_1	1871_2_223	68_4_101	69_5_323	496_46_61	81_5_1	2709_4_70	734_5_1	525_4_122	47_01_32	44_01_1	2225_4_1	470_4_82	1503_01_95	1409_5_206	2405_01_5	735_2_95	187_2_174	184_4_28	2247_5_52	159_5_1	1566_2_23	1532_01_67	1235_2_37	2126_2_19	1230_4_62	252_01_1	304_01_1	1131_5_126	688_5_1	461_4_66	460_5_1	1153_2_221	376_2_1	582_01_1	1496_4_58	127_01_59	90_4_1
151_01_1	319_2_298	386_5_91	450_4_27	452_2_1	228_2_18	191_2_1	988_2_1	1012_5_363	270_4_31	61_2_233	117_2_146	136_5_1	1871_2_239	68_4_101	69_5_325	496_46_59	81_5_1	2709_4_66	734_5_1	525_4_128	47_01_27	44_01_1	2225_4_4	470_4_75	1503_01_105	1409_5_215	2405_01_6	735_2_109	187_2_176	184_4_27	2247_5_51	159_5_1	1566_2_25	1532_01_67	1235_2_28	2126_2_16	1230_4_72	252_01_1	304_01_1	1131_5_135	688_5_1	461_4_69	460_5_1	1153_2_222	376_2_1	582_01_1	1496_4_52	127_01_53	90_4_1
151_01_1	319_2_290	386_5_79	450_4_27	452_2_1	228_2_15	191_2_1	988_2_1	1012_5_374	270_4_39	61_2_249	117_2_144	1871_2_213	68_4_96	69_5_326	496_46_55	81_5_1	2709_4_62	525_4_115	47_01_29	44_01_1	2225_4_5	470_4_68	1503_01_105	1409_5_201	2405_01_7	735_2_108	187_2_188	184_4_23	2247_5_44	159_5_1	1566_2_22	1532_01_62	1235_2_35	2126_2_18	1230_4_71	252_01_1	304_01_1	1131_5_141	688_5_1	461_4_74	460_5_1	1153_2_239	376_2_1	582_01_1	1496_4_55	127_01_55	90_4_1	485_4_157	842_01_126
151_01_1	319_2_290	386_5_78	450_4_33	452_2_1	228_2_14	191_2_1	988_2_1	1012_5_350	270_4_38	61_2_243	117_2_132	1871_2_231	68_4_84	69_5_324	496_46_62	81_5_1	2709_4_65	525_4_111	47_01_30	44_01_1	2225_4_4	470_4_64	1503_01_115	1409_5_181	2405_01_9	735_2_125	187_2_180	184_4_18	2247_5_42	159_5_1	1566_2_27	1532_01_58	1235_2_38	2126_2_15	1230_4_83	252_01_1	304_01_1	1131_5_139	688_5_1	461_4_85	460_5_1	1153_2_245	376_2_1	582_01_1	1496_4_51	127_01_56	90_4_1	485_4_133	842_01_126
151_01_1	319_2_271	386_5_78	450_4_33	452_2_1	228_2_10	191_2_1	988_2_1	1012_5_349	270_4_39	61_2_229	117_2_132	1871_2_242	68_4_84	69_5_327	496_46_70	81_5_1	2709_4_64	525_4_122	47_01_32	44_01_1	2225_4_4	470_4_60	1503_01_115	1409_5_199	2405_01_11	735_2_119	187_2_186	184_4_15	2247_5_44	159_5_1	1566_2_22	1532_01_69	1235_2_46	2126_2_16	1230_4_78	252_01_1	304_01_1	1131_5_135	688_5_1	461_4_82	460_5_1	1153_2_215	376_2_1	582_01_1	1496_4_52	127_01_50	90_4_1	485_4_142	842_01_149
151_01_1	319_2_260	386_5_67	450_4_35	452_2_1	228_2_10	191_2_1	988_2_1	1012_5_360	270_4_44	61_2_232	117_2_129	1871_2_252	68_4_90	69_5_309	496_46_56	81_5_1	2709_4_75	525_4_122	47_01_35	44_01_1	2225_4_1	470_4_53	1503_01_127	1409_5_218	2405_01_11	735_2_115	187_2_182	184_4_12	2247_5_41	159_5_1	1566_2_30	1532_01_69	1235_2_43	2126_2_19	1230_4_86	252_01_1	304_01_1	1131_5_134	688_5_1	461_4_82	460_5_1	1153_2_230	376_2_1	582_01_1	1496_4_50	127_01_55	90_4_1	485_4_129	842_01_135
151_01_1	319_2_265	386_5_68	450_4_30	452_2_1	228_2_12	191_2_1	988_2_1	1012_5_381	270_4_45	61_2_232	117_2_118	1871_2_243	68_4_89	69_5_281	496_46_57	81_5_1	2709_4_75	525_4_116	47_01_38	44_01_1	2225_4_1	470_4_54	1503_01_123	1409_5_234	2405_01_12	735_2_108	187_2_184	184_4_10	2247_5_40	159_5_1	1566_2_27	1532_01_69	1235_2_48	2126_2_15	1230_4_93	252_01_1	304_01_1	1131_5_142	688_5_1	461_4_89	460_5_1	1153_2_226	376_2_1	582_01_1	1496_4_48	127_01_58	90_4_1	485_4_152	842_01_131
151_01_1	319_2_250	386_5_59	450_4_26	452_2_1	228_2_7	191_2_1	988_2_1	1012_5_372	270_4_48	61_2_236	117_2_111	1871_2_253	68_4_82	69_5_278	496_46_55	81_5_1	2709_4_74	525_4_116	47_01_40	44_01_1	2225_4_1	470_4_51	1503_01_130	1409_5_232	2405_01_18	735_2_128	187_2_195	184_4_4	2247_5_45	159_5_1	1566_2_27	1532_01_77	1235_2_49	2126_2_14	1230_4_102	252_01_1	304_01_1	1131_5_133	688_5_1	461_4_97	460_5_1	1153_2_225	376_2_1	582_01_1	1496_4_55	127_01_53	90_4_1	485_4_159	842_01_127
151_01_1	319_2_242	386_5_59	450_4_30	452_2_1	228_2_13	191_2_1	988_2_1	1012_5_374	270_4_41	61_2_245	117_2_115	1871_2_250	68_4_83	69_5_269	496_46_59	81_5_1	2709_4_77	525_4_111	47_01_42	44_01_1	2225_4_1	470_4_57	1503_01_151	1409_5_242	2405_01_21	735_2_118	187_2_197	184_4_3	2247_5_49	159_5_1	1566_2_24	1532_01_63	1235_2_39	2126_2_8	1230_4_96	252_01_1	304_01_1	1131_5_134	688_5_1	461_4_97	460_5_1	1153_2_243	582_01_1	1496_4_54	127_01_42	90_4_1	485_4_170	842_01_126	784_4_165
151_01_1	319_2_251	386_5_59	450_4_32	452_2_1	228_2_14	191_2_1	988_2_1	1012_5_403	270_4_48	61_2_233	117_2_112	1871_2_244	68_4_66	69_5_270	496_46_65	81_5_1	2709_4_69	525_4_120	47_01_39	44_01_1	2225_4_2	470_4_55	1503_01_157	1409_5_223	2405_01_15	735_2_126	187_2_202	184_4_1	2247_5_46	159_5_1	1566_2_16	1532_01_59	1235_2_42	2126_2_6	1230_4_97	252_01_1	304_01_1	1131_5_144	688_5_1	461_4_101	460_5_1	1153_2_253	582_01_1	1496_4_56	127_01_42	90_4_1	485_4_178	842_01_126	784_4_172
151_01_1	319_2_238	386_5_56	450_4_37	452_2_1	228_2_16	191_2_1	988_2_1	1012_5_404	270_4_42	61_2_235	117_2_107	1871_2_241	68_4_73	69_5_252	496_46_66	81_5_1	2709_4_76	525_4_129	47_01_41	44_01_1	2225_4_2	470_4_63	1503_01_147	1409_5_233	2405_01_20	735_2_137	187_2_187	184_4_1	2247_5_46	159_5_1	1566_2_23	1532_01_64	1235_2_32	2126_2_4	1230_4_98	252_01_1	304_01_1	1131_5_162	688_5_1	461_4_104	460_5_1	1153_2_255	582_01_1	1496_4_54	127_01_51	90_4_1	485_4_166	842_01_116	784_4_168
151_01_1	319_2_225	386_5_64	450_4_40	452_2_1	228_2_19	191_2_1	988_2_1	1012_5_403	270_4_45	61_2_208	117_2_94	1871_2_252	68_4_72	69_5_260	496_46_72	81_5_1	2709_4_81	525_4_121	47_01_36	44_01_1	2225_4_3	470_4_61	1503_01_134	1409_5_257	2405_01_17	735_2_118	187_2_190	184_4_2	2247_5_58	159_5_1	1566_2_20	1532_01_69	1235_2_39	2126_2_2	1230_4_101	252_01_1	304_01_1	1131_5_169	688_5_1	461_4_104	460_5_1	1153_2_259	582_01_1	1496_4_55	127_01_55	90_4_1	485_4_166	842_01_120	784_4_179
151_01_1	319_2_235	386_5_64	450_4_42	452_2_1	228_2_15	191_2_1	988_2_1	1012_5_385	270_4_42	61_2_226	117_2_106	1871_2_278	68_4_82	69_5_259	496_46_69	81_5_1	2709_4_74	525_4_125	47_01_34	44_01_1	2225_4_3	470_4_73	1503_01_111	1409_5_245	2405_01_18	735_2_129	187_2_170	184_4_2	2247_5_57	159_5_1	1566_2_17	1532_01_61	1235_2_38	1230_4_102	252_01_1	304_01_1	1131_5_181	688_5_1	461_4_112	460_5_1	1153_2_259	582_01_1	1496_4_57	127_01_46	90_4_1	485_4_147	842_01_128	784_4_166	10_4_1
151_01_1	319_2_223	386_5_57	450_4_40	452_2_1	228_2_16	191_2_1	988_2_1	1012_5_394	270_4_42	61_2_225	117_2_111	1871_2_264	68_4_75	69_5_272	496_46_75	81_5_1	2709_4_72	525_4_137	47_01_37	44_01_1	2225_4_3	470_4_74	1503_01_135	1409_5_236	2405_01_20	735_2_120	187_2_169	184_4_3	2247_5_68	159_5_1	1566_2_15	1532_01_71	1235_2_37	1230_4_109	252_01_1	304_01_1	1131_5_160	688_5_1	461_4_102	460_5_1	1153_2_268	582_01_1	1496_4_66	127_01_48	90_4_1	485_4_152	842_01_141	784_4_151	10_4_1
151_01_1	319_2_245	386_5_54	450_4_40	452_2_1	228_2_19	191_2_1	988_2_1	1012_5_376	270_4_41	61_2_260	117_2_103	1871_2_278	68_4_73	69_5_237	496_46_69	81_5_1	2709_4_66	525_4_141	47_01_35	44_01_1	2225_4_1	470_4_83	1503_01_138	1409_5_227	2405_01_22	735_2_135	187_2_152	184_4_1	2247_5_67	159_5_1	1566_2_18	1532_01_58	1235_2_34	1230_4_108	252_01_1	304_01_1	1131_5_155	688_5_1	461_4_104	460_5_1	1153_2_250	582_01_1	1496_4_62	127_01_55	90_4_1	485_4_146	842_01_139	784_4_158	10_4_1
151_01_1	319_2_238	386_5_63	450_4_35	452_2_1	228_2_19	191_2_1	988_2_1	1012_5_370	270_4_36	61_2_273	117_2_115	1871_2_272	68_4_69	69_5_250	496_46_62	81_5_1	2709_4_63	525_4_149	47_01_41	44_01_1	2225_4_1	470_4_75	1503_01_136	1409_5_221	2405_01_24	735_2_123	187_2_149	184_4_2	2247_5_83	159_5_1	1566_2_25	1532_01_44	1235_2_30	1230_4_103	252_01_1	304_01_1	1131_5_155	688_5_1	461_4_110	460_5_1	1153_2_262	582_01_1	1496_4_70	127_01_52	90_4_1	485_4_165	842_01_160	784_4_154	10_4_1
151_01_1	319_2_264	386_5_59	450_4_28	452_2_1	228_2_20	191_2_1	988_2_1	1012_5_376	270_4_35	61_2_267	117_2_111	1871_2_269	68_4_64	69_5_229	496_46_70	81_5_1	2709_4_64	525_4_149	47_01_40	44_01_1	470_4_83	1503_01_153	1409_5_210	2405_01_20	735_2_129	187_2_152	184_4_2	2247_5_67	159_5_1	1566_2_25	1532_01_41	1235_2_29	1230_4_103	252_01_1	304_01_1	1131_5_150	688_5_1	461_4_104	460_5_1	1153_2_273	582_01_1	1496_4_72	127_01_57	485_4_152	842_01_138	784_4_155	10_4_1	15_46_1	2216_5_301
151_01_1	319_2_257	386_5_54	450_4_27	452_2_1	228_2_26	191_2_1	988_2_1	1012_5_393	270_4_39	61_2_270	117_2_109	1871_2_266	68_4_62	69_5_216	496_46_62	81_5_1	2709_4_69	525_4_141	47_01_36	44_01_1	470_4_82	1503_01_160	1409_5_228	2405_01_22	735_2_106	187_2_151	2247_5_73	159_5_1	1566_2_22	1532_01_52	1235_2_25	1230_4_109	252_01_1	304_01_1	1131_5_158	688_5_1	461_4_114	460_5_1	1153_2_251	582_01_1	1496_4_74	127_01_54	485_4_172	842_01_140	784_4_142	10_4_1	15_46_1	2216_5_299	1430_5_57
151_01_1	319_2_259	386_5_56	450_4_20	452_2_1	228_2_19	191_2_1	988_2_1	1012_5_396	270_4_33	61_2_266	117_2_98	1871_2_270	68_4_65	69_5_195	496_46_69	81_5_1	2709_4_78	525_4_141	47_01_41	44_01_1	470_4_85	1503_01_162	1409_5_223	2405_01_28	735_2_121	187_2_160	2247_5_77	159_5_1	1566_2_21	1532_01_43	1235_2_35	1230_4_102	252_01_1	304_01_1	1131_5_154	688_5_1	461_4_111	460_5_1	1153_2_274	582_01_1	1496_4_65	127_01_46	485_4_140	842_01_147	784_4_151	10_4_1	15_46_1	2216_5_305	1430_5_55
151_01_1	319_2_268	386_5_50	450_4_25	452_2_1	228_2_20	191_2_1	988_2_1	1012_5_400	270_4_24	61_2_250	117_2_111	1871_2_265	68_4_65	69_5_182	496_46_60	81_5_1	2709_4_78	525_4_141	47_01_40	44_01_1	470_4_91	1503_01_158	1409_5_212	2405_01_26	735_2_118	187_2_159	2247_5_89	159_5_1	1566_2_17	1532_01_40	1235_2_34	1230_4_90	252_01_1	304_01_1	1131_5_169	688_5_1	461_4_107	460_5_1	1153_2_298	582_01_1	1496_4_65	127_01_52	485_4_149	842_01_157	784_4_147	10_4_1	15_46_1	2216_5_320	1430_5_59
151_01_1	319_2_270	386_5_65	450_4_20	452_2_1	228_2_21	191_2_1	988_2_1	1012_5_417	270_4_29	61_2_244	117_2_116	1871_2_254	68_4_72	69_5_179	496_46_63	81_5_1	2709_4_81	525_4_142	47_01_44	44_01_1	470_4_84	1503_01_166	1409_5_207	2405_01_24	735_2_112	187_2_158	2247_5_90	159_5_1	1566_2_16	1532_01_38	1235_2_39	1230_4_93	252_01_1	304_01_1	1131_5_149	688_5_1	461_4_113	460_5_1	1153_2_309	582_01_1	1496_4_56	127_01_51	485_4_135	842_01_162	784_4_149	10_4_1	15_46_1	2216_5_315	1430_5_69
151_01_1	319_2_276	386_5_69	450_4_25	452_2_1	228_2_21	191_2_1	988_2_1	1012_5_459	270_4_34	61_2_218	117_2_122	1871_2_258	68_4_70	69_5_155	496_46_65	81_5_1	2709_4_73	525_4_136	47_01_44	44_01_1	470_4_76	1503_01_156	1409_5_219	2405_01_29	735_2_117	187_2_150	2247_5_84	159_5_1	1566_2_13	1532_01_40	1235_2_32	1230_4_96	252_01_1	304_01_1	1131_5_150	688_5_1	461_4_105	460_5_1	1153_2_316	582_01_1	1496_4_57	127_01_63	485_4_144	842_01_165	784_4_159	10_4_1	15_46_1	2216_5_294	1430_5_69
151_01_1	319_2_277	386_5_76	450_4_19	452_2_1	228_2_25	191_2_1	988_2_1	1012_5_448	270_4_31	61_2_202	117_2_130	1871_2_261	68_4_79	69_5_148	496_46_63	81_5_1	2709_4_73	525_4_138	47_01_36	44_01_1	470_4_80	1503_01_158	1409_5_230	2405_01_25	735_2_114	187_2_160	2247_5_89	159_5_1	1566_2_14	1532_01_40	1235_2_32	1230_4_106	252_01_1	304_01_1	1131_5_149	688_5_1	461_4_106	460_5_1	1153_2_309	582_01_1	1496_4_58	127_01_65	485_4_146	842_01_163	784_4_152	10_4_1	15_46_1	2216_5_293	1430_5_74
151_01_1	319_2_264	386_5_81	450_4_14	452_2_1	228_2_32	191_2_1	988_2_1	1012_5_469	270_4_35	61_2_199	117_2_118	1871_2_254	68_4_86	69_5_144	496_46_57	81_5_1	2709_4_67	525_4_131	47_01_29	44_01_1	470_4_79	1503_01_157	1409_5_208	2405_01_27	735_2_126	187_2_170	2247_5_99	159_5_1	1566_2_11	1532_01_47	1235_2_27	1230_4_102	252_01_1	304_01_1	1131_5_152	688_5_1	461_4_110	460_5_1	1153_2_313	582_01_1	1496_4_65	127_01_55	485_4_136	842_01_168	784_4_149	10_4_1	15_46_1	2216_5_280	1430_5_77
151_01_1	319_2_260	386_5_75	450_4_16	452_2_1	228_2_28	191_2_1	988_2_1	1012_5_464	270_4_39	61_2_197	117_2_123	1871_2_246	68_4_90	69_5_139	496_46_54	81_5_1	2709_4_70	525_4_121	47_01_27	44_01_1	470_4_74	1503_01_162	1409_5_208	2405_01_25	735_2_121	187_2_180	2247_5_97	159_5_1	1566_2_10	1532_01_51	1235_2_29	1230_4_94	252_01_1	304_01_1	1131_5_162	688_5_1	461_4_119	460_5_1	1153_2_305	582_01_1	1496_4_62	127_01_60	485_4_149	842_01_159	784_4_155	10_4_1	15_46_1	2216_5_296	1430_5_64
151_01_1	319_2_270	386_5_73	450_4_20	452_2_1	228_2_33	191_2_1	988_2_1	1012_5_498	270_4_38	61_2_204	117_2_120	1871_2_254	68_4_87	69_5_124	496_46_45	81_5_1	2709_4_82	525_4_118	47_01_31	44_01_1	470_4_95	1503_01_149	1409_5_203	2405_01_29	735_2_129	187_2_170	2247_5_101	159_5_1	1566_2_7	1532_01_45	1235_2_24	1230_4_89	252_01_1	304_01_1	1131_5_152	688_5_1	461_4_121	460_5_1	1153_2_313	582_01_1	1496_4_70	127_01_49	485_4_145	842_01_147	784_4_151	10_4_1	15_46_1	2216_5_290	1430_5_67
151_01_1	319_2_254	386_5_70	450_4_20	452_2_1	228_2_32	191_2_1	988_2_1	1012_5_481	270_4_44	61_2_206	117_2_104	1871_2_253	68_4_90	69_5_131	496_46_33	81_5_1	2709_4_82	525_4_123	47_01_41	44_01_1	470_4_101	1503_01_135	1409_5_192	2405_01_34	735_2_120	187_2_201	2247_5_113	159_5_1	1566_2_6	1532_01_47	1235_2_23	1230_4_95	252_01_1	304_01_1	1131_5_150	688_5_1	461_4_125	460_5_1	1153_2_328	582_01_1	1496_4_75	127_01_52	485_4_154	842_01_157	784_4_138	10_4_1	15_46_1	2216_5_284	1430_5_68
151_01_1	319_2_274	386_5_63	450_4_22	452_2_1	228_2_29	191_2_1	988_2_1	1012_5_483	270_4_41	61_2_211	117_2_98	1871_2_260	68_4_82	69_5_126	496_46_37	81_5_1	2709_4_86	525_4_131	47_01_45	44_01_1	470_4_100	1503_01_138	1409_5_183	2405_01_31	735_2_125	187_2_219	2247_5_123	159_5_1	1566_2_5	1532_01_40	1235_2_17	1230_4_93	252_01_1	304_01_1	1131_5_159	688_5_1	461_4_125	460_5_1	1153_2_333	582_01_1	1496_4_81	127_01_62	485_4_125	842_01_160	784_4_141	10_4_1	15_46_1	2216_5_256	1430_5_73
151_01_1	319_2_259	386_5_58	450_4_20	452_2_1	228_2_28	191_2_1	988_2_1	1012_5_457	270_4_34	61_2_222	117_2_95	1871_2_253	68_4_80	69_5_118	496_46_44	81_5_1	2709_4_81	525_4_126	47_01_52	44_01_1	470_4_109	1503_01_139	1409_5_193	2405_01_31	735_2_115	187_2_201	2247_5_122	159_5_1	1566_2_6	1532_01_41	1235_2_16	1230_4_88	252_01_1	304_01_1	1131_5_152	688_5_1	461_4_127	460_5_1	1153_2_330	582_01_1	1496_4_81	127_01_70	485_4_152	842_01_178	784_4_148	10_4_1	15_46_1	2216_5_229	1430_5_72
151_01_1	319_2_269	386_5_66	450_4_24	452_2_1	228_2_30	191_2_1	988_2_1	1012_5_463	270_4_40	61_2_217	117_2_101	1871_2_239	68_4_80	69_5_125	496_46_49	81_5_1	2709_4_82	525_4_119	47_01_49	44_01_1	470_4_113	1503_01_131	1409_5_176	2405_01_21	735_2_116	187_2_194	2247_5_120	159_5_1	1566_2_6	1532_01_32	1235_2_16	1230_4_89	252_01_1	304_01_1	1131_5_174	688_5_1	461_4_126	460_5_1	1153_2_339	582_01_1	1496_4_86	127_01_72	485_4_151	842_01_167	784_4_158	10_4_1	15_46_1	2216_5_227	1430_5_76
151_01_1	319_2_274	386_5_74	450_4_25	452_2_1	228_2_24	191_2_1	988_2_1	1012_5_462	270_4_28	61_2_205	117_2_99	1871_2_228	68_4_75	69_5_105	496_46_44	81_5_1	2709_4_69	525_4_121	47_01_54	44_01_1	470_4_117	1503_01_132	1409_5_176	2405_01_21	735_2_114	187_2_195	2247_5_124	159_5_1	1566_2_6	1532_01_47	1235_2_18	1230_4_98	252_01_1	304_01_1	1131_5_158	688_5_1	461_4_117	460_5_1	1153_2_365	582_01_1	1496_4_84	127_01_77	485_4_173	842_01_172	784_4_150	10_4_1	15_46_1	2216_5_219	1430_5_84
151_01_1	319_2_292	386_5_84	450_4_15	452_2_1	228_2_24	191_2_1	988_2_1	1012_5_452	270_4_25	61_2_183	117_2_87	1871_2_234	68_4_80	69_5_110	496_46_51	81_5_1	2709_4_74	525_4_137	47_01_55	44_01_1	470_4_106	1503_01_141	1409_5_193	2405_01_19	735_2_113	187_2_197	2247_5_112	159_5_1	1566_2_5	1532_01_42	1235_2_19	1230_4_109	252_01_1	304_01_1	1131_5_193	688_5_1	461_4_110	460_5_1	1153_2_342	582_01_1	1496_4_81	127_01_77	485_4_157	842_01_168	784_4_157	10_4_1	15_46_1	2216_5_229	1430_5_78
151_01_1	319_2_315	386_5_71	450_4_14	452_2_1	228_2_29	191_2_1	988_2_1	1012_5_454	270_4_28	61_2_172	117_2_98	1871_2_256	68_4_83	69_5_105	496_46_52	81_5_1	2709_4_74	525_4_139	47_01_55	44_01_1	470_4_109	1503_01_151	1409_5_180	2405_01_19	735_2_117	187_2_195	2247_5_124	159_5_1	1566_2_5	1532_01_34	1235_2_22	1230_4_107	252_01_1	304_01_1	1131_5_170	688_5_1	461_4_107	460_5_1	1153_2_349	582_01_1	1496_4_74	127_01_76	485_4_164	842_01_174	784_4_138	10_4_1	15_46_1	2216_5_212	1430_5_85
151_01_1	319_2_291	386_5_75	450_4_13	452_2_1	228_2_35	191_2_1	988_2_1	1012_5_470	270_4_19	61_2_183	117_2_98	1871_2_233	68_4_84	69_5_95	496_46_62	81_5_1	2709_4_73	525_4_128	47_01_38	44_01_1	470_4_111	1503_01_148	1409_5_169	2405_01_14	735_2_125	187_2_204	2247_5_117	159_5_1	1566_2_3	1532_01_45	1235_2_21	1230_4_108	252_01_1	304_01_1	1131_5_179	688_5_1	461_4_107	460_5_1	1153_2_332	582_01_1	1496_4_68	127_01_78	485_4_191	842_01_207	784_4_133	10_4_1	15_46_1	2216_5_208	1430_5_77
151_01_1	319_2_271	386_5_73	450_4_12	452_2_1	228_2_30	191_2_1	988_2_1	1012_5_470	270_4_16	61_2_150	117_2_93	1871_2_229	68_4_81	69_5_107	496_46_63	81_5_1	2709_4_64	525_4_126	47_01_49	44_01_1	470_4_119	1503_01_148	1409_5_165	2405_01_15	735_2_116	187_2_212	2247_5_134	159_5_1	1566_2_4	1532_01_46	1235_2_18	1230_4_130	252_01_1	304_01_1	1131_5_176	688_5_1	461_4_101	460_5_1	1153_2_350	582_01_1	1496_4_72	127_01_68	485_4_201	842_01_208	784_4_132	10_4_1	15_46_1	2216_5_194	1430_5_69
151_01_1	319_2_292	386_5_66	450_4_11	452_2_1	228_2_28	191_2_1	988_2_1	1012_5_448	270_4_21	61_2_156	117_2_100	1871_2_219	68_4_77	69_5_107	496_46_65	81_5_1	2709_4_67	525_4_115	47_01_47	44_01_1	470_4_116	1503_01_169	1409_5_174	2405_01_9	735_2_113	187_2_190	2247_5_122	159_5_1	1566_2_2	1532_01_42	1235_2_20	1230_4_128	252_01_1	304_01_1	1131_5_181	688_5_1	461_4_103	460_5_1	1153_2_347	582_01_1	1496_4_64	127_01_72	485_4_224	842_01_193	784_4_139	10_4_1	15_46_1	2216_5_204	1430_5_74
151_01_1	319_2_274	386_5_62	450_4_11	452_2_1	228_2_29	191_2_1	988_2_1	1012_5_456	270_4_15	61_2_153	117_2_93	1871_2_222	68_4_72	69_5_122	496_46_63	81_5_1	2709_4_71	525_4_113	47_01_51	44_01_1	470_4_113	1503_01_173	1409_5_195	2405_01_13	735_2_121	187_2_193	2247_5_127	159_5_1	1566_2_4	1532_01_45	1235_2_16	1230_4_128	252_01_1	304_01_1	1131_5_185	688_5_1	461_4_110	460_5_1	1153_2_361	582_01_1	1496_4_61	127_01_69	485_4_220	842_01_177	784_4_136	10_4_1	15_46_1	2216_5_212	1430_5_73
151_01_1	319_2_297	386_5_71	450_4_11	452_2_1	228_2_38	191_2_1	988_2_1	1012_5_456	270_4_12	61_2_154	117_2_89	1871_2_233	68_4_62	69_5_106	496_46_71	81_5_1	2709_4_57	525_4_97	47_01_58	44_01_1	470_4_110	1503_01_169	1409_5_199	2405_01_10	735_2_115	187_2_184	2247_5_123	159_5_1	1566_2_2	1532_01_40	1235_2_17	1230_4_119	252_01_1	304_01_1	1131_5_184	688_5_1	461_4_119	460_5_1	1153_2_371	582_01_1	1496_4_55	127_01_53	485_4_232	842_01_190	784_4_141	10_4_1	15_46_1	2216_5_221	1430_5_63
151_01_1	319_2_300	386_5_77	450_4_14	452_2_1	228_2_30	191_2_1	988_2_1	1012_5_443	270_4_13	61_2_154	117_2_99	1871_2_207	68_4_71	69_5_104	496_46_63	81_5_1	2709_4_60	525_4_116	47_01_62	44_01_1	470_4_116	1503_01_165	1409_5_198	2405_01_11	735_2_126	187_2_168	2247_5_117	159_5_1	1566_2_3	1532_01_36	1235_2_14	1230_4_118	252_01_1	304_01_1	1131_5_187	688_5_1	461_4_111	460_5_1	1153_2_348	582_01_1	1496_4_58	127_01_64	485_4_238	842_01_188	784_4_139	10_4_1	15_46_1	2216_5_222	1430_5_61
151_01_1	319_2_292	386_5_70	450_4_15	452_2_1	228_2_26	191_2_1	988_2_1	1012_5_447	270_4_15	61_2_148	117_2_97	1871_2_200	68_4_69	69_5_92	496_46_57	81_5_1	2709_4_68	525_4_107	47_01_48	44_01_1	470_4_111	1503_01_166	1409_5_197	2405_01_12	735_2_125	187_2_163	2247_5_126	159_5_1	1566_2_2	1532_01_38	1235_2_10	1230_4_119	252_01_1	304_01_1	1131_5_204	688_5_1	461_4_117	460_5_1	1153_2_352	582_01_1	1496_4_51	127_01_62	485_4_244	842_01_189	784_4_121	10_4_1	15_46_1	2216_5_233	1430_5_56
151_01_1	319_2_303	386_5_71	450_4_17	452_2_1	228_2_25	191_2_1	988_2_1	1012_5_446	270_4_18	61_2_125	117_2_93	1871_2_194	68_4_73	69_5_89	496_46_67	81_5_1	2709_4_69	525_4_123	47_01_51	44_01_1	470_4_113	1503_01_145	1409_5_178	2405_01_17	735_2_127	187_2_166	2247_5_122	159_5_1	1566_2_3	1532_01_42	1235_2_9	1230_4_121	252_01_1	304_01_1	1131_5_210	688_5_1	461_4_123	460_5_1	1153_2_363	582_01_1	1496_4_55	127_01_54	485_4_240	842_01_195	784_4_132	10_4_1	15_46_1	2216_5_252	1430_5_56
151_01_1	319_2_283	386_5_73	450_4_22	452_2_1	228_2_23	191_2_1	988_2_1	1012_5_433	270_4_18	61_2_125	117_2_99	1871_2_184	68_4_71	69_5_114	496_46_61	81_5_1	2709_4_68	525_4_111	47_01_49	44_01_1	470_4_124	1503_01_145	1409_5_174	2405_01_16	735_2_125	187_2_163	2247_5_143	159_5_1	1566_2_4	1532_01_42	1235_2_12	1230_4_111	252_01_1	304_01_1	1131_5_205	688_5_1	461_4_117	460_5_1	1153_2_364	582_01_1	1496_4_62	127_01_51	485_4_248	842_01_197	784_4_137	10_4_1	15_46_1	2216_5_254	1430_5_64
151_01_1	319_2_270	386_5_77	450_4_28	452_2_1	228_2_16	191_2_1	988_2_1	1012_5_418	270_4_16	61_2_120	117_2_103	1871_2_169	68_4_62	69_5_113	496_46_60	81_5_1	2709_4_62	525_4_116	47_01_43	44_01_1	470_4_119	1503_01_148	1409_5_184	2405_01_16	735_2_138	187_2_160	2247_5_142	159_5_1	1566_2_5	1532_01_45	1235_2_13	1230_4_123	252_01_1	304_01_1	1131_5_218	688_5_1	461_4_126	460_5_1	1153_2_389	582_01_1	1496_4_59	127_01_64	485_4_255	842_01_200	784_4_119	10_4_1	15_46_1	2216_5_249	1430_5_57
151_01_1	319_2_278	386_5_77	450_4_30	452_2_1	228_2_16	191_2_1	988_2_1	1012_5_412	270_4_14	61_2_121	117_2_120	1871_2_160	68_4_67	69_5_131	496_46_57	81_5_1	2709_4_70	525_4_109	47_01_47	44_01_1	470_4_129	1503_01_171	1409_5_193	2405_01_20	735_2_128	187_2_150	2247_5_149	159_5_1	1566_2_5	1532_01_41	1235_2_13	1230_4_119	252_01_1	304_01_1	1131_5_200	688_5_1	461_4_124	460_5_1	1153_2_385	582_01_1	1496_4_59	127_01_55	485_4_246	842_01_190	784_4_109	10_4_1	15_46_1	2216_5_254	1430_5_53
151_01_1	319_2_258	386_5_86	450_4_33	452_2_1	228_2_16	191_2_1	988_2_1	1012_5_418	270_4_14	61_2_124	117_2_113	1871_2_154	68_4_72	69_5_128	496_46_43	81_5_1	2709_4_56	525_4_115	47_01_52	44_01_1	470_4_142	1503_01_178	1409_5_174	2405_01_19	735_2_138	187_2_145	2247_5_142	159_5_1	1566_2_5	1532_01_38	1235_2_9	1230_4_135	252_01_1	304_01_1	1131_5_205	688_5_1	461_4_118	460_5_1	1153_2_419	582_01_1	1496_4_42	127_01_51	485_4_238	842_01_187	784_4_110	10_4_1	15_46_1	2216_5_252	1430_5_54
151_01_1	319_2_247	386_5_84	450_4_33	452_2_1	228_2_12	191_2_1	988_2_1	1012_5_433	270_4_17	61_2_141	117_2_116	1871_2_156	68_4_63	69_5_123	496_46_39	81_5_1	2709_4_57	525_4_125	47_01_63	44_01_1	470_4_143	1503_01_179	1409_5_171	2405_01_24	735_2_140	187_2_151	2247_5_149	159_5_1	1566_2_7	1532_01_39	1235_2_8	1230_4_132	252_01_1	304_01_1	1131_5_203	688_5_1	461_4_117	460_5_1	1153_2_414	582_01_1	1496_4_50	127_01_48	485_4_222	842_01_177	784_4_115	10_4_1	15_46_1	2216_5_238	1430_5_51
151_01_1	319_2_262	386_5_82	450_4_27	452_2_1	228_2_6	191_2_1	988_2_1	1012_5_418	270_4_16	61_2_141	117_2_114	1871_2_146	68_4_66	69_5_107	496_46_44	81_5_1	2709_4_58	525_4_123	47_01_49	44_01_1	470_4_149	1503_01_200	1409_5_167	2405_01_25	735_2_126	187_2_155	2247_5_145	159_5_1	1566_2_4	1532_01_44	1235_2_5	1230_4_142	252_01_1	304_01_1	1131_5_205	688_5_1	461_4_111	460_5_1	1153_2_434	582_01_1	1496_4_53	127_01_60	485_4_231	842_01_176	784_4_110	10_4_1	15_46_1	2216_5_249	1430_5_46
151_01_1	319_2_279	386_5_77	450_4_29	452_2_1	228_2_1	191_2_1	988_2_1	1012_5_431	270_4_12	61_2_117	117_2_122	1871_2_154	68_4_63	69_5_119	496_46_44	81_5_1	2709_4_56	525_4_136	47_01_48	44_01_1	470_4_153	1503_01_172	1409_5_176	2405_01_35	735_2_139	187_2_148	2247_5_131	159_5_1	1566_2_4	1532_01_44	1235_2_5	1230_4_133	252_01_1	304_01_1	1131_5_210	688_5_1	461_4_117	460_5_1	1153_2_401	582_01_1	1496_4_61	127_01_48	485_4_227	842_01_179	784_4_137	10_4_1	15_46_1	2216_5_225	1430_5_45
151_01_1	319_2_297	386_5_74	450_4_26	452_2_1	228_2_2	191_2_1	988_2_1	1012_5_444	270_4_13	61_2_120	117_2_130	1871_2_131	68_4_55	69_5_128	496_46_40	81_5_1	2709_4_57	525_4_130	47_01_47	44_01_1	470_4_153	1503_01_167	1409_5_153	2405_01_31	735_2_135	187_2_142	2247_5_129	159_5_1	1566_2_2	1532_01_42	1235_2_7	1230_4_123	252_01_1	304_01_1	1131_5_213	688_5_1	461_4_113	460_5_1	1153_2_397	582_01_1	1496_4_60	127_01_59	485_4_240	842_01_181	784_4_150	10_4_1	15_46_1	2216_5_216	1430_5_42
151_01_1	319_2_302	386_5_64	450_4_26	452_2_1	228_2_1	191_2_1	988_2_1	1012_5_431	270_4_11	61_2_119	117_2_137	1871_2_129	68_4_57	69_5_120	496_46_37	81_5_1	2709_4_66	525_4_144	47_01_52	44_01_1	470_4_143	1503_01_175	1409_5_150	2405_01_26	735_2_132	187_2_132	2247_5_127	159_5_1	1566_2_2	1532_01_47	1235_2_4	1230_4_112	252_01_1	304_01_1	1131_5_225	688_5_1	461_4_124	460_5_1	1153_2_422	582_01_1	1496_4_57	127_01_57	485_4_233	842_01_168	784_4_151	10_4_1	15_46_1	2216_5_208	1430_5_47
151_01_1	319_2_290	386_5_69	450_4_26	452_2_1	228_2_1	988_2_1	270_4_5	61_2_117	117_2_124	1871_2_137	68_4_50	69_5_128	496_46_31	81_5_1	2709_4_70	525_4_142	47_01_50	44_01_1	470_4_156	1503_01_175	1409_5_160	2405_01_22	735_2_141	187_2_127	2247_5_122	159_5_1	1012_5_430	1532_01_47	1235_2_5	1230_4_110	252_01_1	304_01_1	1131_5_231	688_5_1	461_4_111	460_5_1	1153_2_437	582_01_1	1496_4_60	127_01_54	485_4_239	842_01_169	784_4_141	10_4_1	15_46_1	2216_5_202	1430_5_47	2214_4_33	55_4_1
151_01_1	319_2_299	386_5_67	450_4_30	452_2_1	228_2_1	988_2_1	270_4_9	61_2_121	117_2_136	1871_2_145	68_4_46	69_5_131	496_46_29	81_5_1	2709_4_70	525_4_166	47_01_51	44_01_1	470_4_156	1503_01_160	1409_5_142	2405_01_21	735_2_145	187_2_120	2247_5_123	159_5_1	1012_5_432	1532_01_48	1235_2_6	1230_4_115	252_01_1	304_01_1	1131_5_252	688_5_1	461_4_110	460_5_1	1153_2_413	582_01_1	1496_4_64	127_01_45	485_4_251	842_01_172	784_4_144	10_4_1	15_46_1	2216_5_206	1430_5_45	2214_4_40	55_4_1
151_01_1	319_2_291	386_5_60	450_4_28	452_2_1	228_2_1	988_2_1	270_4_9	61_2_119	117_2_131	1871_2_146	68_4_39	69_5_131	496_46_28	81_5_1	2709_4_78	525_4_144	47_01_52	44_01_1	470_4_151	1503_01_158	1409_5_149	2405_01_25	735_2_147	187_2_128	2247_5_124	159_5_1	1012_5_425	1532_01_48	1235_2_2	1230_4_101	252_01_1	304_01_1	1131_5_264	688_5_1	461_4_109	460_5_1	1153_2_421	582_01_1	1496_4_64	127_01_47	485_4_245	842_01_182	784_4_158	10_4_1	15_46_1	2216_5_194	1430_5_43	2214_4_40	55_4_1
151_01_1	319_2_311	386_5_62	450_4_29	452_2_1	228_2_1	988_2_1	270_4_11	61_2_119	117_2_131	1871_2_133	68_4_39	69_5_113	496_46_32	81_5_1	2709_4_65	525_4_157	47_01_52	44_01_1	470_4_150	1503_01_170	1409_5_141	2405_01_22	735_2_152	187_2_141	2247_5_121	159_5_1	1012_5_439	1532_01_38	1235_2_2	1230_4_99	252_01_1	304_01_1	1131_5_261	688_5_1	461_4_98	460_5_1	1153_2_433	582_01_1	1496_4_54	127_01_43	485_4_242	842_01_183	784_4_157	10_4_1	15_46_1	2216_5_191	1430_5_40	2214_4_36	55_4_1
151_01_1	319_2_317	386_5_67	450_4_34	452_2_1	228_2_1	988_2_1	270_4_7	61_2_114	117_2_118	1871_2_129	68_4_43	69_5_118	496_46_32	81_5_1	2709_4_59	525_4_157	47_01_50	44_01_1	470_4_153	1503_01_176	1409_5_154	2405_01_26	735_2_143	187_2_140	2247_5_127	159_5_1	1012_5_431	1532_01_35	1235_2_2	1230_4_99	252_01_1	304_01_1	1131_5_246	688_5_1	461_4_97	460_5_1	1153_2_437	582_01_1	1496_4_60	127_01_42	485_4_246	842_01_188	784_4_169	10_4_1	15_46_1	2216_5_199	1430_5_46	2214_4_32	55_4_1
151_01_1	319_2_316	386_5_66	450_4_40	452_2_1	228_2_1	988_2_1	270_4_5	61_2_127	117_2_116	1871_2_131	68_4_45	69_5_123	496_46_30	81_5_1	2709_4_53	525_4_176	47_01_49	44_01_1	470_4_151	1503_01_155	1409_5_149	2405_01_22	735_2_141	187_2_132	2247_5_138	159_5_1	1012_5_412	1532_01_30	1235_2_2	1230_4_101	252_01_1	304_01_1	1131_5_232	688_5_1	461_4_92	460_5_1	1153_2_433	582_01_1	1496_4_53	127_01_42	485_4_256	842_01_195	784_4_165	10_4_1	15_46_1	2216_5_206	1430_5_52	2214_4_34	55_4_1
151_01_1	319_2_313	386_5_72	450_4_45	452_2_1	228_2_1	988_2_1	270_4_9	61_2_130	117_2_112	1871_2_129	68_4_39	69_5_115	496_46_29	81_5_1	2709_4_48	525_4_178	47_01_47	44_01_1	470_4_152	1503_01_134	1409_5_162	2405_01_26	735_2_140	187_2_134	2247_5_118	159_5_1	1012_5_399	1532_01_27	1235_2_1	1230_4_98	252_01_1	304_01_1	1131_5_244	688_5_1	461_4_84	460_5_1	1153_2_412	582_01_1	1496_4_59	127_01_50	485_4_236	842_01_206	784_4_163	10_4_1	15_46_1	2216_5_200	1430_5_54	2214_4_37	55_4_1
151_01_1	319_2_294	386_5_66	450_4_38	452_2_1	228_2_1	988_2_1	270_4_12	61_2_131	117_2_106	1871_2_125	68_4_44	69_5_118	496_46_24	81_5_1	2709_4_36	525_4_183	47_01_64	44_01_1	470_4_154	1503_01_133	1409_5_169	2405_01_23	735_2_147	187_2_136	2247_5_138	159_5_1	1012_5_420	1532_01_33	1235_2_1	1230_4_103	252_01_1	304_01_1	1131_5_235	688_5_1	461_4_79	460_5_1	1153_2_424	582_01_1	1496_4_58	127_01_41	485_4_256	842_01_209	784_4_161	10_4_1	15_46_1	2216_5_183	1430_5_55	2214_4_32	55_4_1
151_01_1	319_2_309	386_5_59	450_4_39	452_2_1	228_2_1	988_2_1	270_4_11	61_2_135	117_2_106	1871_2_124	68_4_48	69_5_103	496_46_20	81_5_1	2709_4_40	525_4_188	47_01_57	44_01_1	470_4_162	1503_01_142	1409_5_167	2405_01_26	735_2_162	187_2_139	2247_5_144	159_5_1	1012_5_420	1532_01_36	1235_2_1	1230_4_92	252_01_1	304_01_1	1131_5_232	688_5_1	461_4_71	460_5_1	1153_2_446	582_01_1	1496_4_67	127_01_44	485_4_255	842_01_202	784_4_160	10_4_1	15_46_1	2216_5_171	1430_5_61	2214_4_29	55_4_1
151_01_1	319_2_299	386_5_51	450_4_38	452_2_1	228_2_1	988_2_1	270_4_11	61_2_141	117_2_112	1871_2_135	68_4_48	69_5_104	496_46_13	81_5_1	2709_4_39	525_4_194	47_01_63	44_01_1	470_4_159	1503_01_150	1409_5_175	2405_01_28	735_2_173	187_2_136	2247_5_141	159_5_1	1012_5_424	1532_01_30	1235_2_2	1230_4_104	252_01_1	304_01_1	1131_5_227	688_5_1	461_4_69	460_5_1	1153_2_460	582_01_1	1496_4_63	127_01_52	485_4_252	842_01_229	784_4_147	10_4_1	15_46_1	2216_5_178	1430_5_57	2214_4_23	55_4_1
151_01_1	319_2_288	386_5_51	450_4_40	452_2_1	228_2_1	988_2_1	270_4_14	61_2_142	117_2_91	1871_2_121	68_4_46	69_5_99	496_46_18	81_5_1	2709_4_43	525_4_201	47_01_61	44_01_1	470_4_147	1503_01_143	1409_5_164	2405_01_25	735_2_174	187_2_131	2247_5_125	159_5_1	1012_5_432	1532_01_28	1235_2_2	1230_4_113	252_01_1	304_01_1	1131_5_239	688_5_1	461_4_72	460_5_1	1153_2_449	582_01_1	1496_4_63	127_01_52	485_4_268	842_01_243	784_4_152	10_4_1	15_46_1	2216_5_186	1430_5_57	2214_4_22	55_4_1
151_01_1	319_2_264	386_5_55	450_4_45	452_2_1	228_2_1	988_2_1	270_4_12	61_2_144	117_2_93	1871_2_119	68_4_52	69_5_97	496_46_17	81_5_1	2709_4_39	525_4_192	47_01_61	44_01_1	470_4_137	1503_01_139	1409_5_167	2405_01_34	735_2_157	187_2_135	2247_5_121	159_5_1	1012_5_451	1532_01_28	1235_2_3	1230_4_102	252_01_1	304_01_1	1131_5_227	688_5_1	461_4_64	460_5_1	1153_2_468	582_01_1	1496_4_63	127_01_47	485_4_263	842_01_241	784_4_160	10_4_1	15_46_1	2216_5_174	1430_5_57	2214_4_17	55_4_1
151_01_1	319_2_241	386_5_50	450_4_42	452_2_1	228_2_1	988_2_1	270_4_12	61_2_150	117_2_97	1871_2_121	68_4_49	69_5_105	496_46_18	81_5_1	2709_4_45	525_4_208	47_01_53	44_01_1	470_4_133	1503_01_129	1409_5_150	2405_01_32	735_2_161	187_2_127	2247_5_131	159_5_1	1012_5_461	1532_01_29	1235_2_4	1230_4_104	252_01_1	304_01_1	1131_5_231	688_5_1	461_4_71	460_5_1	1153_2_477	582_01_1	1496_4_67	127_01_46	485_4_264	842_01_219	784_4_162	10_4_1	15_46_1	2216_5_158	1430_5_54	2214_4_19	55_4_1
151_01_1	319_2_259	386_5_46	450_4_48	452_2_1	228_2_1	988_2_1	270_4_9	61_2_149	117_2_104	1871_2_127	68_4_52	69_5_104	496_46_10	81_5_1	2709_4_48	525_4_195	47_01_49	44_01_1	470_4_138	1503_01_130	1409_5_166	2405_01_32	735_2_169	187_2_121	2247_5_112	159_5_1	1012_5_463	1532_01_31	1235_2_5	1230_4_107	252_01_1	304_01_1	1131_5_225	688_5_1	461_4_74	460_5_1	1153_2_473	582_01_1	1496_4_64	127_01_41	485_4_266	842_01_204	784_4_157	10_4_1	15_46_1	2216_5_160	1430_5_49	2214_4_17	55_4_1
151_01_1	319_2_268	386_5_41	450_4_48	452_2_1	228_2_1	988_2_1	270_4_8	61_2_174	117_2_115	1871_2_123	68_4_52	69_5_103	496_46_15	81_5_1	2709_4_51	525_4_205	47_01_52	44_01_1	470_4_141	1503_01_131	1409_5_160	2405_01_33	735_2_165	187_2_114	2247_5_115	159_5_1	1012_5_478	1532_01_23	1235_2_2	1230_4_117	252_01_1	304_01_1	1131_5_212	688_5_1	461_4_71	460_5_1	1153_2_449	582_01_1	1496_4_68	127_01_38	485_4_269	842_01_190	784_4_164	10_4_1	15_46_1	2216_5_149	1430_5_55	2214_4_20	55_4_1
151_01_1	319_2_258	386_5_43	450_4_45	452_2_1	228_2_1	988_2_1	270_4_14	61_2_166	117_2_106	1871_2_128	68_4_46	69_5_103	496_46_16	81_5_1	2709_4_47	525_4_196	47_01_46	44_01_1	470_4_140	1503_01_136	1409_5_163	2405_01_25	735_2_166	187_2_105	2247_5_118	159_5_1	1012_5_465	1532_01_24	1235_2_3	1230_4_114	252_01_1	304_01_1	1131_5_209	688_5_1	461_4_71	460_5_1	1153_2_448	582_01_1	1496_4_78	127_01_44	485_4_261	842_01_203	784_4_160	10_4_1	15_46_1	2216_5_152	1430_5_54	2214_4_23	55_4_1
151_01_1	319_2_266	386_5_45	450_4_47	452_2_1	228_2_1	988_2_1	270_4_13	61_2_174	117_2_108	1871_2_119	68_4_44	69_5_86	496_46_11	81_5_1	2709_4_39	525_4_212	47_01_49	44_01_1	470_4_127	1503_01_121	1409_5_193	2405_01_26	735_2_176	187_2_101	2247_5_117	159_5_1	1012_5_468	1532_01_21	1235_2_1	1230_4_108	252_01_1	304_01_1	1131_5_201	688_5_1	461_4_75	460_5_1	1153_2_434	582_01_1	1496_4_78	127_01_41	485_4_266	842_01_206	784_4_166	10_4_1	15_46_1	2216_5_170	1430_5_59	2214_4_24	55_4_1
151_01_1	319_2_267	386_5_44	450_4_50	452_2_1	228_2_1	988_2_1	270_4_16	61_2_162	117_2_110	1871_2_120	68_4_49	69_5_117	496_46_12	81_5_1	2709_4_47	525_4_213	47_01_46	44_01_1	470_4_134	1503_01_105	1409_5_189	2405_01_19	735_2_171	187_2_85	2247_5_117	159_5_1	1012_5_464	1532_01_32	1235_2_2	1230_4_105	252_01_1	304_01_1	1131_5_224	688_5_1	461_4_73	460_5_1	1153_2_430	582_01_1	1496_4_79	127_01_43	485_4_280	842_01_214	784_4_159	10_4_1	15_46_1	2216_5_164	1430_5_67	2214_4_24	55_4_1
151_01_1	319_2_275	386_5_49	450_4_52	452_2_1	228_2_1	988_2_1	270_4_19	61_2_155	117_2_116	1871_2_112	68_4_50	69_5_120	496_46_17	81_5_1	2709_4_41	525_4_226	47_01_50	44_01_1	470_4_124	1503_01_102	1409_5_211	2405_01_26	735_2_176	187_2_87	2247_5_119	159_5_1	1012_5_451	1532_01_26	1235_2_1	1230_4_100	252_01_1	304_01_1	1131_5_219	688_5_1	461_4_81	460_5_1	1153_2_414	582_01_1	1496_4_76	127_01_36	485_4_273	842_01_220	784_4_166	10_4_1	15_46_1	2216_5_178	1430_5_62	2214_4_25	55_4_1
151_01_1	319_2_274	386_5_49	450_4_42	452_2_1	228_2_1	988_2_1	270_4_18	61_2_137	117_2_113	1871_2_106	68_4_59	69_5_122	496_46_22	81_5_1	2709_4_42	525_4_198	47_01_58	44_01_1	470_4_115	1503_01_101	1409_5_220	2405_01_32	735_2_187	187_2_89	2247_5_113	159_5_1	1012_5_472	1532_01_26	1235_2_1	1230_4_90	252_01_1	304_01_1	1131_5_218	688_5_1	461_4_83	460_5_1	1153_2_427	582_01_1	1496_4_71	127_01_29	485_4_267	842_01_234	784_4_163	10_4_1	15_46_1	2216_5_166	1430_5_65	2214_4_27	55_4_1
151_01_1	319_2_267	386_5_52	450_4_37	452_2_1	228_2_1	988_2_1	270_4_15	61_2_142	117_2_113	1871_2_93	68_4_62	69_5_123	496_46_18	81_5_1	2709_4_44	525_4_197	47_01_55	44_01_1	470_4_120	1503_01_98	1409_5_220	2405_01_28	735_2_187	187_2_91	2247_5_126	159_5_1	1012_5_442	1532_01_27	1235_2_3	1230_4_81	252_01_1	304_01_1	1131_5_208	688_5_1	461_4_74	460_5_1	1153_2_458	582_01_1	1496_4_61	127_01_26	485_4_252	842_01_226	784_4_176	10_4_1	15_46_1	2216_5_160	1430_5_60	2214_4_26	55_4_1
151_01_1	319_2_276	386_5_51	450_4_38	452_2_1	228_2_1	988_2_1	270_4_14	61_2_145	117_2_117	1871_2_91	68_4_59	69_5_118	496_46_12	81_5_1	2709_4_34	525_4_197	47_01_48	44_01_1	470_4_125	1503_01_96	1409_5_210	2405_01_31	735_2_180	187_2_105	2247_5_130	159_5_1	1012_5_420	1532_01_21	1230_4_88	252_01_1	304_01_1	1131_5_228	688_5_1	461_4_82	460_5_1	1153_2_436	582_01_1	1496_4_55	127_01_31	485_4_255	842_01_237	784_4_175	10_4_1	15_46_1	2216_5_165	1430_5_58	2214_4_39	55_4_1	57_4_1
151_01_1	319_2_273	386_5_48	450_4_45	452_2_1	228_2_1	988_2_1	270_4_11	61_2_135	117_2_114	1871_2_87	68_4_53	69_5_120	496_46_11	81_5_1	2709_4_28	525_4_211	47_01_43	44_01_1	470_4_121	1503_01_102	1409_5_213	2405_01_30	735_2_183	187_2_101	2247_5_134	159_5_1	1012_5_444	1532_01_26	1230_4_93	252_01_1	304_01_1	1131_5_236	688_5_1	461_4_80	460_5_1	1153_2_439	582_01_1	1496_4_60	127_01_30	485_4_257	842_01_237	784_4_177	10_4_1	15_46_1	2216_5_167	1430_5_62	2214_4_34	55_4_1	57_4_1
151_01_1	319_2_255	386_5_47	450_4_47	452_2_1	228_2_1	988_2_1	270_4_7	61_2_134	117_2_121	1871_2_102	68_4_65	69_5_125	496_46_10	81_5_1	2709_4_32	525_4_201	47_01_46	44_01_1	470_4_119	1503_01_115	1409_5_219	2405_01_21	735_2_170	187_2_113	2247_5_134	159_5_1	1012_5_435	1532_01_27	1230_4_106	252_01_1	304_01_1	1131_5_231	688_5_1	461_4_81	460_5_1	1153_2_454	582_01_1	1496_4_58	127_01_20	485_4_256	842_01_246	784_4_177	10_4_1	15_46_1	2216_5_179	1430_5_67	2214_4_36	55_4_1	57_4_1
151_01_1	319_2_250	386_5_49	450_4_51	452_2_1	228_2_1	988_2_1	270_4_7	61_2_114	117_2_114	1871_2_98	68_4_71	69_5_128	496_46_8	81_5_1	2709_4_28	525_4_210	47_01_47	44_01_1	470_4_129	1503_01_119	1409_5_204	2405_01_15	735_2_188	187_2_104	2247_5_148	159_5_1	1012_5_448	1532_01_26	1230_4_118	252_01_1	304_01_1	1131_5_242	688_5_1	461_4_79	460_5_1	1153_2_440	582_01_1	1496_4_57	127_01_28	485_4_242	842_01_260	784_4_161	10_4_1	15_46_1	2216_5_188	1430_5_64	2214_4_36	55_4_1	57_4_1
151_01_1	319_2_236	386_5_51	450_4_54	452_2_1	228_2_1	988_2_1	270_4_4	61_2_110	117_2_112	1871_2_99	68_4_77	69_5_140	496_46_8	81_5_1	2709_4_34	525_4_212	47_01_46	44_01_1	470_4_142	1503_01_115	1409_5_192	2405_01_16	735_2_194	187_2_110	2247_5_146	159_5_1	1012_5_421	1532_01_32	1230_4_114	252_01_1	304_01_1	1131_5_232	688_5_1	461_4_68	460_5_1	1153_2_443	582_01_1	1496_4_64	127_01_29	485_4_236	842_01_269	784_4_145	10_4_1	15_46_1	2216_5_200	1430_5_58	2214_4_34	55_4_1	57_4_1
151_01_1	319_2_238	386_5_49	450_4_48	452_2_1	228_2_1	988_2_1	270_4_7	61_2_106	117_2_107	1871_2_103	68_4_66	69_5_134	496_46_6	81_5_1	2709_4_35	525_4_241	47_01_40	44_01_1	470_4_138	1503_01_103	1409_5_194	2405_01_18	735_2_203	187_2_87	2247_5_156	159_5_1	1012_5_430	1532_01_36	1230_4_115	252_01_1	304_01_1	1131_5_229	688_5_1	461_4_63	460_5_1	1153_2_472	582_01_1	1496_4_50	127_01_40	485_4_221	842_01_259	784_4_164	10_4_1	15_46_1	2216_5_197	1430_5_61	2214_4_30	55_4_1	57_4_1
151_01_1	319_2_240	386_5_51	450_4_53	452_2_1	228_2_1	988_2_1	270_4_8	61_2_112	117_2_109	1871_2_109	68_4_65	69_5_128	496_46_10	81_5_1	2709_4_33	525_4_227	47_01_34	44_01_1	470_4_130	1503_01_113	1409_5_194	2405_01_20	735_2_204	187_2_77	2247_5_159	159_5_1	1012_5_420	1532_01_29	1230_4_106	252_01_1	304_01_1	1131_5_212	688_5_1	461_4_82	460_5_1	1153_2_467	582_01_1	1496_4_50	127_01_33	485_4_207	842_01_269	784_4_168	10_4_1	15_46_1	2216_5_198	1430_5_59	2214_4_33	55_4_1	57_4_1
151_01_1	319_2_250	386_5_53	450_4_51	452_2_1	228_2_1	988_2_1	270_4_11	61_2_119	117_2_116	1871_2_133	68_4_53	69_5_121	496_46_13	81_5_1	2709_4_19	525_4_252	47_01_39	44_01_1	470_4_129	1503_01_111	1409_5_202	2405_01_19	735_2_186	187_2_77	2247_5_141	159_5_1	1012_5_420	1532_01_30	1230_4_102	252_01_1	304_01_1	1131_5_193	688_5_1	461_4_82	460_5_1	1153_2_459	582_01_1	1496_4_48	127_01_29	485_4_214	842_01_295	784_4_165	10_4_1	15_46_1	2216_5_206	1430_5_61	2214_4_27	55_4_1	57_4_1
151_01_1	319_2_233	386_5_50	450_4_59	452_2_1	228_2_1	988_2_1	270_4_12	61_2_120	117_2_121	1871_2_131	68_4_60	69_5_128	496_46_15	81_5_1	2709_4_16	525_4_240	47_01_36	44_01_1	470_4_135	1503_01_117	1409_5_203	2405_01_16	735_2_195	187_2_68	2247_5_136	159_5_1	1012_5_422	1532_01_30	1230_4_107	252_01_1	304_01_1	1131_5_189	688_5_1	461_4_83	460_5_1	1153_2_432	582_01_1	1496_4_55	127_01_19	485_4_198	842_01_255	784_4_175	10_4_1	15_46_1	2216_5_206	1430_5_61	2214_4_26	55_4_1	57_4_1
151_01_1	319_2_237	386_5_54	450_4_55	452_2_1	228_2_1	988_2_1	270_4_13	61_2_122	117_2_136	1871_2_118	68_4_62	69_5_132	496_46_20	81_5_1	2709_4_13	525_4_240	47_01_40	44_01_1	470_4_144	1503_01_107	1409_5_182	2405_01_12	735_2_194	187_2_85	2247_5_134	159_5_1	1012_5_390	1532_01_25	1230_4_105	252_01_1	304_01_1	1131_5_208	688_5_1	461_4_69	460_5_1	1153_2_405	582_01_1	1496_4_56	127_01_24	485_4_209	842_01_250	784_4_171	10_4_1	15_46_1	2216_5_228	1430_5_60	2214_4_24	55_4_1	57_4_1
151_01_1	319_2_223	386_5_54	450_4_51	452_2_1	228_2_1	988_2_1	270_4_16	61_2_128	117_2_140	1871_2_127	68_4_55	69_5_128	496_46_21	81_5_1	2709_4_12	525_4_233	47_01_47	44_01_1	470_4_143	1503_01_91	1409_5_175	2405_01_11	735_2_187	187_2_83	2247_5_127	159_5_1	1012_5_393	1532_01_35	1230_4_104	252_01_1	304_01_1	1131_5_227	688_5_1	461_4_75	460_5_1	1153_2_412	582_01_1	1496_4_69	127_01_24	485_4_192	842_01_240	784_4_170	10_4_1	15_46_1	2216_5_224	1430_5_56	2214_4_28	55_4_1	57_4_1
151_01_1	319_2_218	386_5_57	450_4_55	452_2_1	228_2_1	988_2_1	270_4_14	61_2_123	117_2_140	1871_2_116	68_4_66	69_5_121	496_46_17	81_5_1	2709_4_13	525_4_233	47_01_35	44_01_1	470_4_139	1503_01_104	1409_5_185	2405_01_8	735_2_178	187_2_110	2247_5_118	159_5_1	1012_5_413	1532_01_34	1230_4_109	252_01_1	304_01_1	1131_5_214	688_5_1	461_4_70	460_5_1	1153_2_413	582_01_1	1496_4_68	127_01_30	485_4_201	842_01_262	784_4_162	10_4_1	15_46_1	2216_5_241	1430_5_53	2214_4_30	55_4_1	57_4_1
151_01_1	319_2_222	386_5_71	450_4_43	452_2_1	228_2_1	988_2_1	270_4_17	61_2_134	117_2_115	1871_2_120	68_4_71	69_5_120	496_46_20	81_5_1	2709_4_14	525_4_233	47_01_38	44_01_1	470_4_145	1503_01_114	1409_5_173	2405_01_7	735_2_167	187_2_109	2247_5_119	159_5_1	1012_5_443	1532_01_31	1230_4_107	252_01_1	304_01_1	1131_5_230	688_5_1	461_4_68	460_5_1	1153_2_414	582_01_1	1496_4_73	127_01_30	485_4_192	842_01_265	784_4_149	10_4_1	15_46_1	2216_5_231	1430_5_46	2214_4_22	55_4_1	57_4_1
151_01_1	319_2_249	386_5_65	450_4_44	452_2_1	228_2_1	988_2_1	270_4_13	61_2_147	117_2_110	1871_2_115	68_4_84	69_5_113	496_46_18	81_5_1	2709_4_15	525_4_223	47_01_34	44_01_1	470_4_139	1503_01_108	1409_5_176	2405_01_14	735_2_172	187_2_122	2247_5_118	159_5_1	1012_5_442	1532_01_31	1230_4_102	252_01_1	304_01_1	1131_5_224	688_5_1	461_4_67	460_5_1	1153_2_399	582_01_1	1496_4_69	127_01_27	485_4_174	842_01_263	784_4_154	10_4_1	15_46_1	2216_5_240	1430_5_47	2214_4_22	55_4_1	57_4_1
151_01_1	319_2_256	386_5_54	450_4_55	452_2_1	228_2_1	988_2_1	270_4_13	61_2_158	117_2_123	1871_2_115	68_4_78	69_5_110	496_46_17	81_5_1	2709_4_18	525_4_221	47_01_30	44_01_1	470_4_145	1503_01_97	1409_5_192	2405_01_14	735_2_183	187_2_135	2247_5_126	159_5_1	1012_5_423	1532_01_33	1230_4_99	252_01_1	304_01_1	1131_5_228	688_5_1	461_4_66	460_5_1	1153_2_397	582_01_1	1496_4_72	127_01_31	485_4_173	842_01_247	784_4_155	10_4_1	15_46_1	2216_5_237	1430_5_46	2214_4_25	55_4_1	57_4_1
151_01_1	319_2_258	386_5_57	450_4_45	452_2_1	228_2_1	988_2_1	270_4_21	61_2_155	117_2_126	1871_2_119	68_4_89	69_5_112	496_46_20	81_5_1	2709_4_16	525_4_196	47_01_32	44_01_1	470_4_144	1503_01_112	1409_5_211	2405_01_14	735_2_174	187_2_140	2247_5_115	159_5_1	1012_5_398	1532_01_37	1230_4_105	252_01_1	304_01_1	1131_5_222	688_5_1	461_4_71	460_5_1	1153_2_415	582_01_1	1496_4_74	127_01_31	485_4_179	842_01_251	784_4_157	10_4_1	15_46_1	2216_5_220	1430_5_47	2214_4_19	55_4_1	57_4_1
151_01_1	319_2_258	386_5_53	450_4_40	452_2_1	228_2_1	988_2_1	270_4_24	61_2_156	117_2_118	1871_2_109	68_4_98	69_5_111	496_46_17	81_5_1	2709_4_12	525_4_203	47_01_29	44_01_1	470_4_142	1503_01_106	1409_5_220	2405_01_18	735_2_185	187_2_130	2247_5_129	159_5_1	1012_5_388	1532_01_38	1230_4_85	252_01_1	304_01_1	1131_5_216	688_5_1	461_4_62	460_5_1	1153_2_414	582_01_1	1496_4_80	127_01_32	485_4_185	842_01_264	784_4_181	10_4_1	15_46_1	2216_5_222	1430_5_43	2214_4_20	55_4_1	57_4_1
151_01_1	319_2_271	386_5_53	450_4_42	452_2_1	228_2_1	988_2_1	270_4_21	61_2_144	117_2_135	1871_2_111	68_4_109	69_5_104	496_46_20	81_5_1	2709_4_15	525_4_190	47_01_35	44_01_1	470_4_141	1503_01_110	1409_5_209	2405_01_21	735_2_202	187_2_140	2247_5_126	159_5_1	1012_5_392	1532_01_35	1230_4_89	252_01_1	304_01_1	1131_5_204	688_5_1	461_4_46	460_5_1	1153_2_408	582_01_1	1496_4_83	127_01_34	485_4_189	842_01_282	784_4_173	10_4_1	15_46_1	2216_5_216	1430_5_45	2214_4_23	55_4_1	57_4_1
151_01_1	319_2_281	386_5_44	450_4_43	452_2_1	228_2_1	988_2_1	270_4_17	61_2_142	117_2_129	1871_2_110	68_4_121	69_5_99	496_46_15	81_5_1	2709_4_10	525_4_189	47_01_30	44_01_1	470_4_141	1503_01_125	1409_5_211	2405_01_23	735_2_200	187_2_165	2247_5_137	159_5_1	1012_5_430	1532_01_32	1230_4_88	252_01_1	304_01_1	1131_5_197	688_5_1	461_4_48	460_5_1	1153_2_414	582_01_1	1496_4_81	127_01_28	485_4_199	842_01_249	784_4_166	10_4_1	15_46_1	2216_5_189	1430_5_52	2214_4_21	55_4_1	57_4_1
151_01_1	319_2_277	386_5_45	450_4_35	452_2_1	228_2_1	988_2_1	270_4_14	61_2_122	117_2_123	1871_2_97	68_4_109	69_5_101	496_46_23	81_5_1	2709_4_11	525_4_181	47_01_24	44_01_1	470_4_144	1503_01_131	1409_5_196	2405_01_20	735_2_208	187_2_168	2247_5_117	159_5_1	1012_5_449	1532_01_35	1230_4_90	252_01_1	304_01_1	1131_5_199	688_5_1	461_4_43	460_5_1	1153_2_416	582_01_1	1496_4_75	127_01_30	485_4_195	842_01_256	784_4_178	10_4_1	15_46_1	2216_5_167	1430_5_52	2214_4_21	55_4_1	57_4_1
151_01_1	319_2_275	386_5_48	450_4_37	452_2_1	228_2_1	988_2_1	270_4_14	61_2_120	117_2_126	1871_2_85	68_4_108	69_5_100	496_46_15	81_5_1	2709_4_11	525_4_184	47_01_22	44_01_1	470_4_145	1503_01_132	1409_5_193	2405_01_23	735_2_222	187_2_190	2247_5_126	159_5_1	1012_5_451	1532_01_33	1230_4_100	252_01_1	304_01_1	1131_5_213	688_5_1	461_4_45	460_5_1	1153_2_415	582_01_1	1496_4_71	127_01_26	485_4_178	842_01_254	784_4_174	10_4_1	15_46_1	2216_5_183	1430_5_58	2214_4_21	55_4_1	57_4_1
151_01_1	319_2_267	386_5_58	450_4_33	452_2_1	228_2_1	988_2_1	270_4_15	61_2_111	117_2_111	1871_2_80	68_4_121	69_5_96	496_46_11	81_5_1	2709_4_7	525_4_170	47_01_23	44_01_1	470_4_149	1503_01_134	1409_5_212	2405_01_21	735_2_229	187_2_205	2247_5_138	159_5_1	1012_5_461	1532_01_36	1230_4_96	252_01_1	304_01_1	1131_5_197	688_5_1	461_4_34	460_5_1	1153_2_427	582_01_1	1496_4_65	127_01_32	485_4_180	842_01_253	784_4_183	10_4_1	15_46_1	2216_5_205	1430_5_63	2214_4_16	55_4_1	57_4_1
151_01_1	319_2_253	386_5_61	450_4_30	452_2_1	228_2_1	988_2_1	270_4_18	61_2_114	117_2_102	1871_2_79	68_4_126	69_5_83	496_46_8	81_5_1	2709_4_8	525_4_165	47_01_23	44_01_1	470_4_138	1503_01_134	1409_5_214	2405_01_22	735_2_237	187_2_215	2247_5_131	159_5_1	1012_5_459	1532_01_36	1230_4_103	252_01_1	304_01_1	1131_5_200	688_5_1	461_4_33	460_5_1	1153_2_449	582_01_1	1496_4_61	127_01_24	485_4_178	842_01_261	784_4_183	10_4_1	15_46_1	2216_5_193	1430_5_64	2214_4_18	55_4_1	57_4_1
151_01_1	319_2_268	386_5_59	450_4_31	452_2_1	228_2_1	988_2_1	270_4_16	61_2_100	117_2_90	1871_2_98	68_4_116	69_5_82	496_46_5	81_5_1	2709_4_3	525_4_168	47_01_19	44_01_1	470_4_142	1503_01_148	1409_5_213	2405_01_23	735_2_233	187_2_216	2247_5_138	159_5_1	1012_5_454	1532_01_38	1230_4_103	252_01_1	304_01_1	1131_5_184	688_5_1	461_4_30	460_5_1	1153_2_466	582_01_1	1496_4_55	127_01_29	485_4_171	842_01_268	784_4_180	10_4_1	15_46_1	2216_5_187	1430_5_56	2214_4_18	55_4_1	57_4_1
151_01_1	319_2_249	386_5_57	450_4_29	452_2_1	228_2_1	988_2_1	270_4_18	61_2_91	117_2_91	1871_2_97	68_4_120	69_5_85	496_46_7	81_5_1	2709_4_3	525_4_181	47_01_17	44_01_1	470_4_137	1503_01_142	1409_5_200	2405_01_22	735_2_233	187_2_210	2247_5_136	159_5_1	1012_5_451	1532_01_30	1230_4_104	252_01_1	304_01_1	1131_5_191	688_5_1	461_4_27	460_5_1	1153_2_458	582_01_1	1496_4_53	127_01_36	485_4_173	842_01_276	784_4_190	10_4_1	15_46_1	2216_5_205	1430_5_60	2214_4_15	55_4_1	57_4_1
151_01_1	319_2_273	386_5_64	450_4_31	452_2_1	228_2_1	988_2_1	270_4_16	61_2_88	117_2_83	1871_2_99	68_4_113	69_5_89	496_46_4	81_5_1	2709_4_3	525_4_186	47_01_17	44_01_1	470_4_135	1503_01_143	1409_5_202	2405_01_19	735_2_231	187_2_217	2247_5_151	159_5_1	1012_5_464	1532_01_26	1230_4_105	252_01_1	304_01_1	1131_5_179	688_5_1	461_4_29	460_5_1	1153_2_451	582_01_1	1496_4_60	127_01_45	485_4_185	842_01_255	784_4_196	10_4_1	15_46_1	2216_5_190	1430_5_53	2214_4_14	55_4_1	57_4_1
151_01_1	319_2_259	386_5_62	450_4_35	452_2_1	228_2_1	988_2_1	270_4_18	61_2_82	117_2_84	1871_2_100	68_4_108	69_5_95	496_46_4	81_5_1	2709_4_1	525_4_171	47_01_15	44_01_1	470_4_142	1503_01_132	1409_5_207	2405_01_20	735_2_255	187_2_204	2247_5_136	159_5_1	1012_5_461	1532_01_18	1230_4_103	252_01_1	304_01_1	1131_5_167	688_5_1	461_4_27	460_5_1	1153_2_448	582_01_1	1496_4_52	127_01_43	485_4_193	842_01_272	784_4_193	10_4_1	15_46_1	2216_5_195	1430_5_60	2214_4_14	55_4_1	57_4_1
151_01_1	319_2_251	386_5_61	450_4_37	452_2_1	228_2_1	988_2_1	270_4_19	61_2_102	117_2_90	1871_2_99	68_4_104	69_5_98	496_46_4	81_5_1	525_4_194	47_01_21	44_01_1	470_4_133	1503_01_131	1409_5_208	2405_01_19	735_2_264	187_2_218	2247_5_133	159_5_1	1012_5_477	1532_01_21	1230_4_99	252_01_1	304_01_1	1131_5_167	688_5_1	461_4_29	460_5_1	1153_2_446	582_01_1	1496_4_53	127_01_42	485_4_172	842_01_257	784_4_200	10_4_1	15_46_1	2216_5_188	1430_5_62	2214_4_17	55_4_1	57_4_1	30_5_848
151_01_1	319_2_247	386_5_65	450_4_37	452_2_1	228_2_1	988_2_1	270_4_19	61_2_93	117_2_83	1871_2_97	68_4_99	69_5_101	496_46_4	81_5_1	525_4_185	47_01_12	44_01_1	470_4_142	1503_01_127	1409_5_205	2405_01_17	735_2_261	187_2_211	2247_5_122	159_5_1	1012_5_496	1532_01_22	1230_4_82	252_01_1	304_01_1	1131_5_162	688_5_1	461_4_32	460_5_1	1153_2_466	582_01_1	1496_4_61	127_01_41	485_4_181	842_01_250	784_4_197	10_4_1	15_46_1	2216_5_167	1430_5_73	2214_4_14	55_4_1	57_4_1	30_5_867
151_01_1	319_2_268	386_5_68	450_4_29	452_2_1	228_2_1	988_2_1	270_4_19	61_2_115	117_2_87	1871_2_96	68_4_98	69_5_84	496_46_4	81_5_1	525_4_180	47_01_9	44_01_1	470_4_140	1503_01_138	1409_5_212	2405_01_18	735_2_266	187_2_200	2247_5_132	159_5_1	1012_5_501	1532_01_24	1230_4_77	252_01_1	304_01_1	1131_5_163	688_5_1	461_4_34	460_5_1	1153_2_453	582_01_1	1496_4_64	127_01_46	485_4_187	842_01_220	784_4_210	10_4_1	15_46_1	2216_5_179	1430_5_69	2214_4_13	55_4_1	57_4_1	30_5_836
151_01_1	319_2_265	386_5_60	450_4_33	452_2_1	228_2_1	988_2_1	270_4_21	61_2_109	117_2_85	1871_2_101	68_4_101	69_5_80	496_46_6	81_5_1	525_4_169	47_01_8	44_01_1	470_4_128	1503_01_157	1409_5_224	2405_01_14	735_2_266	187_2_204	2247_5_129	159_5_1	1012_5_518	1532_01_18	1230_4_78	252_01_1	304_01_1	1131_5_142	688_5_1	461_4_32	460_5_1	1153_2_456	582_01_1	1496_4_64	127_01_56	485_4_197	842_01_214	784_4_214	10_4_1	15_46_1	2216_5_164	1430_5_75	2214_4_14	55_4_1	57_4_1	30_5_833
151_01_1	319_2_267	386_5_66	450_4_33	452_2_1	228_2_1	988_2_1	270_4_18	61_2_107	117_2_92	1871_2_88	68_4_99	69_5_72	496_46_4	81_5_1	525_4_171	47_01_6	44_01_1	470_4_120	1503_01_155	1409_5_224	2405_01_11	735_2_279	187_2_184	2247_5_142	159_5_1	1012_5_529	1532_01_17	1230_4_68	252_01_1	304_01_1	1131_5_146	688_5_1	461_4_27	460_5_1	1153_2_456	582_01_1	1496_4_67	127_01_64	485_4_192	842_01_213	784_4_223	10_4_1	15_46_1	2216_5_149	1430_5_76	2214_4_11	55_4_1	57_4_1	30_5_825
151_01_1	319_2_283	386_5_75	450_4_40	452_2_1	228_2_1	988_2_1	270_4_17	61_2_122	117_2_86	1871_2_88	68_4_98	69_5_73	496_46_4	81_5_1	525_4_177	47_01_9	44_01_1	470_4_118	1503_01_155	1409_5_220	2405_01_12	735_2_281	187_2_192	2247_5_126	159_5_1	1012_5_522	1532_01_14	1230_4_58	252_01_1	304_01_1	1131_5_152	688_5_1	461_4_31	460_5_1	1153_2_455	582_01_1	1496_4_74	127_01_60	485_4_198	842_01_203	784_4_240	10_4_1	15_46_1	2216_5_153	1430_5_87	2214_4_13	55_4_1	57_4_1	30_5_778
151_01_1	319_2_293	386_5_75	450_4_42	452_2_1	228_2_1	988_2_1	270_4_18	61_2_124	117_2_72	1871_2_99	68_4_110	69_5_74	496_46_5	81_5_1	525_4_191	47_01_9	44_01_1	470_4_121	1503_01_158	1409_5_225	2405_01_13	735_2_271	187_2_204	2247_5_130	159_5_1	1012_5_529	1532_01_11	1230_4_64	252_01_1	304_01_1	1131_5_154	688_5_1	461_4_36	460_5_1	1153_2_439	582_01_1	1496_4_80	127_01_51	485_4_198	842_01_184	784_4_235	10_4_1	15_46_1	2216_5_145	1430_5_101	2214_4_13	55_4_1	57_4_1	30_5_772
151_01_1	319_2_258	386_5_83	450_4_39	452_2_1	228_2_1	988_2_1	270_4_20	61_2_136	117_2_64	1871_2_111	68_4_101	69_5_75	496_46_5	81_5_1	525_4_203	47_01_9	44_01_1	470_4_127	1503_01_155	1409_5_234	2405_01_12	735_2_286	187_2_183	2247_5_111	159_5_1	1012_5_534	1532_01_13	1230_4_60	252_01_1	304_01_1	1131_5_161	688_5_1	461_4_33	460_5_1	1153_2_445	582_01_1	1496_4_90	127_01_61	485_4_189	842_01_178	784_4_237	10_4_1	15_46_1	2216_5_155	1430_5_110	2214_4_8	55_4_1	57_4_1	30_5_745
151_01_1	319_2_255	386_5_84	450_4_36	452_2_1	228_2_1	988_2_1	270_4_17	61_2_125	117_2_61	1871_2_120	68_4_93	69_5_71	496_46_5	81_5_1	525_4_207	47_01_12	44_01_1	470_4_133	1503_01_154	1409_5_257	2405_01_13	735_2_299	187_2_179	2247_5_117	159_5_1	1012_5_541	1532_01_15	1230_4_70	252_01_1	304_01_1	1131_5_154	688_5_1	461_4_36	460_5_1	1153_2_452	582_01_1	1496_4_99	127_01_62	485_4_185	842_01_178	784_4_233	10_4_1	15_46_1	2216_5_141	1430_5_121	2214_4_9	55_4_1	57_4_1	30_5_728
151_01_1	319_2_272	386_5_81	450_4_39	452_2_1	228_2_1	988_2_1	270_4_19	61_2_119	117_2_62	1871_2_119	68_4_92	69_5_68	496_46_6	81_5_1	525_4_215	47_01_10	44_01_1	470_4_136	1503_01_159	1409_5_235	2405_01_16	735_2_280	187_2_189	2247_5_133	159_5_1	1012_5_529	1532_01_18	1230_4_77	252_01_1	304_01_1	1131_5_153	688_5_1	461_4_42	460_5_1	1153_2_450	582_01_1	1496_4_94	127_01_57	485_4_190	842_01_178	784_4_222	10_4_1	15_46_1	2216_5_135	1430_5_122	2214_4_8	55_4_1	57_4_1	30_5_725
151_01_1	319_2_268	386_5_73	450_4_40	452_2_1	228_2_1	988_2_1	270_4_23	61_2_111	117_2_60	1871_2_111	68_4_86	69_5_81	496_46_7	81_5_1	525_4_201	47_01_6	44_01_1	470_4_131	1503_01_159	1409_5_265	2405_01_11	735_2_278	187_2_180	2247_5_126	159_5_1	1012_5_535	1532_01_16	1230_4_78	252_01_1	304_01_1	1131_5_149	688_5_1	461_4_50	460_5_1	1153_2_470	582_01_1	1496_4_93	127_01_56	485_4_198	842_01_171	784_4_229	10_4_1	15_46_1	2216_5_141	1430_5_117	2214_4_7	55_4_1	57_4_1	30_5_755
151_01_1	319_2_285	386_5_78	450_4_37	452_2_1	228_2_1	988_2_1	270_4_28	61_2_104	117_2_65	1871_2_126	68_4_80	69_5_77	496_46_5	81_5_1	525_4_204	47_01_7	44_01_1	470_4_135	1503_01_166	1409_5_237	2405_01_9	735_2_269	187_2_183	2247_5_116	159_5_1	1012_5_534	1532_01_13	1230_4_81	252_01_1	304_01_1	1131_5_153	688_5_1	461_4_44	460_5_1	1153_2_461	582_01_1	1496_4_89	127_01_60	485_4_190	842_01_176	784_4_215	10_4_1	15_46_1	2216_5_139	1430_5_114	2214_4_10	55_4_1	57_4_1	30_5_785
151_01_1	319_2_268	386_5_84	450_4_39	452_2_1	228_2_1	988_2_1	270_4_27	61_2_98	117_2_65	1871_2_115	68_4_80	69_5_76	496_46_4	81_5_1	525_4_208	47_01_10	44_01_1	470_4_137	1503_01_158	1409_5_253	2405_01_7	735_2_262	187_2_201	2247_5_95	159_5_1	1012_5_541	1532_01_13	1230_4_101	252_01_1	304_01_1	1131_5_142	688_5_1	461_4_46	460_5_1	1153_2_464	582_01_1	1496_4_88	127_01_58	485_4_189	842_01_182	784_4_199	10_4_1	15_46_1	2216_5_145	1430_5_108	2214_4_10	55_4_1	57_4_1	30_5_812
151_01_1	319_2_282	386_5_81	450_4_29	452_2_1	228_2_1	988_2_1	270_4_34	61_2_87	117_2_63	1871_2_117	68_4_91	69_5_86	496_46_8	81_5_1	525_4_203	47_01_10	44_01_1	470_4_131	1503_01_176	1409_5_237	2405_01_6	735_2_244	187_2_190	2247_5_97	159_5_1	1012_5_573	1532_01_8	1230_4_95	252_01_1	304_01_1	1131_5_151	688_5_1	461_4_36	460_5_1	1153_2_436	582_01_1	1496_4_105	127_01_56	485_4_188	842_01_185	784_4_191	10_4_1	15_46_1	2216_5_144	1430_5_105	2214_4_9	55_4_1	57_4_1	30_5_774
151_01_1	319_2_264	386_5_87	450_4_27	452_2_1	228_2_1	988_2_1	270_4_36	61_2_84	117_2_63	1871_2_122	68_4_91	69_5_73	496_46_8	81_5_1	525_4_207	47_01_11	44_01_1	470_4_121	1503_01_190	1409_5_255	2405_01_9	735_2_256	187_2_191	2247_5_101	159_5_1	1012_5_556	1532_01_8	1230_4_88	252_01_1	304_01_1	1131_5_155	688_5_1	461_4_42	460_5_1	1153_2_445	582_01_1	1496_4_103	127_01_43	485_4_176	842_01_179	784_4_208	10_4_1	15_46_1	2216_5_152	1430_5_112	2214_4_7	55_4_1	57_4_1	30_5_754
151_01_1	319_2_252	386_5_86	450_4_24	452_2_1	228_2_1	988_2_1	270_4_37	61_2_81	117_2_65	1871_2_118	68_4_92	69_5_89	496_46_7	81_5_1	525_4_200	47_01_11	44_01_1	470_4_111	1503_01_184	1409_5_256	2405_01_12	735_2_260	187_2_168	2247_5_94	159_5_1	1012_5_555	1532_01_11	1230_4_89	252_01_1	304_01_1	1131_5_152	688_5_1	461_4_42	460_5_1	1153_2_434	582_01_1	1496_4_107	127_01_43	485_4_173	842_01_187	784_4_203	10_4_1	15_46_1	2216_5_146	1430_5_133	2214_4_8	55_4_1	57_4_1	30_5_731
151_01_1	319_2_261	386_5_82	450_4_20	452_2_1	228_2_1	988_2_1	270_4_33	61_2_75	117_2_66	1871_2_125	68_4_99	69_5_93	496_46_11	81_5_1	525_4_212	47_01_15	44_01_1	470_4_107	1503_01_180	1409_5_254	2405_01_9	735_2_271	187_2_161	2247_5_85	159_5_1	1012_5_555	1532_01_12	1230_4_79	252_01_1	304_01_1	1131_5_156	688_5_1	461_4_41	460_5_1	1153_2_410	582_01_1	1496_4_121	127_01_49	485_4_171	842_01_196	784_4_210	10_4_1	15_46_1	2216_5_141	1430_5_127	2214_4_9	55_4_1	57_4_1	30_5_720
151_01_1	319_2_256	386_5_89	450_4_21	452_2_1	228_2_1	988_2_1	270_4_30	61_2_76	117_2_65	1871_2_113	68_4_107	69_5_102	496_46_10	81_5_1	525_4_206	47_01_11	44_01_1	470_4_109	1503_01_163	1409_5_269	2405_01_8	735_2_274	187_2_160	2247_5_83	159_5_1	1012_5_550	1532_01_10	1230_4_89	252_01_1	304_01_1	1131_5_149	688_5_1	461_4_43	460_5_1	1153_2_424	582_01_1	1496_4_128	127_01_39	485_4_174	842_01_191	784_4_196	10_4_1	15_46_1	2216_5_144	1430_5_128	2214_4_12	55_4_1	57_4_1	30_5_715
151_01_1	319_2_260	386_5_88	450_4_16	452_2_1	228_2_1	988_2_1	270_4_35	61_2_65	117_2_66	1871_2_99	68_4_103	69_5_112	496_46_14	81_5_1	525_4_233	47_01_8	44_01_1	470_4_112	1503_01_138	1409_5_267	2405_01_7	735_2_271	187_2_148	2247_5_83	159_5_1	1012_5_577	1532_01_4	1230_4_81	252_01_1	304_01_1	1131_5_156	688_5_1	461_4_39	460_5_1	1153_2_436	582_01_1	1496_4_127	127_01_45	485_4_174	842_01_167	784_4_197	10_4_1	15_46_1	2216_5_164	1430_5_135	2214_4_7	55_4_1	57_4_1	30_5_699
151_01_1	319_2_272	386_5_87	450_4_12	452_2_1	228_2_1	988_2_1	270_4_37	61_2_62	117_2_61	1871_2_97	68_4_102	69_5_99	496_46_9	81_5_1	525_4_259	47_01_9	44_01_1	470_4_128	1503_01_126	1409_5_252	2405_01_4	735_2_287	187_2_157	2247_5_71	159_5_1	1012_5_565	1532_01_4	1230_4_87	252_01_1	304_01_1	1131_5_144	688_5_1	461_4_33	460_5_1	1153_2_461	582_01_1	1496_4_123	127_01_43	485_4_188	842_01_168	784_4_187	10_4_1	15_46_1	2216_5_166	1430_5_132	2214_4_10	55_4_1	57_4_1	30_5_708
151_01_1	319_2_275	386_5_87	450_4_6	452_2_1	228_2_1	988_2_1	270_4_39	61_2_72	117_2_66	1871_2_106	68_4_99	69_5_81	496_46_10	81_5_1	525_4_248	47_01_9	44_01_1	470_4_136	1503_01_120	1409_5_237	2405_01_1	735_2_253	187_2_184	2247_5_75	159_5_1	1012_5_551	1532_01_5	1230_4_91	252_01_1	304_01_1	1131_5_135	688_5_1	461_4_30	460_5_1	1153_2_437	582_01_1	1496_4_133	127_01_52	485_4_202	842_01_175	784_4_186	10_4_1	15_46_1	2216_5_178	1430_5_121	2214_4_11	55_4_1	57_4_1	30_5_704
151_01_1	319_2_259	386_5_94	450_4_5	452_2_1	228_2_1	988_2_1	270_4_44	61_2_74	117_2_60	1871_2_109	68_4_96	69_5_91	496_46_17	81_5_1	525_4_245	47_01_6	44_01_1	470_4_130	1503_01_119	1409_5_233	735_2_272	187_2_205	2247_5_79	159_5_1	1012_5_570	1532_01_1	1230_4_87	304_01_1	1131_5_147	688_5_1	461_4_33	460_5_1	1153_2_452	582_01_1	1496_4_125	127_01_51	485_4_205	842_01_174	784_4_175	10_4_1	15_46_1	2216_5_196	1430_5_109	2214_4_13	55_4_1	57_4_1	30_5_666	52_4_1	1472_01_270
151_01_1	319_2_245	386_5_92	450_4_7	452_2_1	228_2_1	988_2_1	270_4_44	61_2_76	117_2_75	1871_2_113	68_4_98	69_5_86	496_46_15	81_5_1	525_4_251	47_01_10	44_01_1	470_4_124	1503_01_106	1409_5_211	735_2_272	187_2_201	2247_5_80	159_5_1	1012_5_562	1532_01_1	1230_4_89	304_01_1	1131_5_153	688_5_1	461_4_29	460_5_1	1153_2_463	582_01_1	1496_4_127	127_01_55	485_4_201	842_01_185	784_4_164	10_4_1	15_46_1	2216_5_201	1430_5_98	2214_4_16	55_4_1	57_4_1	30_5_666	52_4_1	1472_01_271
151_01_1	319_2_255	386_5_95	450_4_7	452_2_1	228_2_1	988_2_1	270_4_42	61_2_74	117_2_69	1871_2_110	68_4_100	69_5_89	496_46_16	81_5_1	525_4_260	47_01_9	44_01_1	470_4_131	1503_01_105	1409_5_191	735_2_261	187_2_209	2247_5_80	159_5_1	1012_5_560	1532_01_1	1230_4_87	304_01_1	1131_5_175	688_5_1	461_4_31	460_5_1	1153_2_452	582_01_1	1496_4_121	127_01_64	485_4_191	842_01_190	784_4_160	10_4_1	15_46_1	2216_5_213	1430_5_91	2214_4_10	55_4_1	57_4_1	30_5_653	52_4_1	1472_01_284
151_01_1	319_2_237	386_5_99	450_4_6	452_2_1	228_2_1	988_2_1	270_4_41	61_2_77	117_2_77	1871_2_105	68_4_92	69_5_97	496_46_18	81_5_1	525_4_257	47_01_4	44_01_1	470_4_137	1503_01_110	1409_5_196	735_2_251	187_2_210	2247_5_77	159_5_1	1012_5_541	1532_01_1	1230_4_88	304_01_1	1131_5_181	688_5_1	461_4_29	460_5_1	1153_2_465	582_01_1	1496_4_126	127_01_64	485_4_185	842_01_178	784_4_163	10_4_1	15_46_1	2216_5_218	1430_5_97	2214_4_9	55_4_1	57_4_1	30_5_667	52_4_1	1472_01_284
151_01_1	319_2_226	386_5_92	450_4_6	452_2_1	228_2_1	988_2_1	270_4_35	61_2_82	117_2_71	1871_2_103	68_4_95	69_5_91	496_46_23	81_5_1	525_4_274	47_01_5	44_01_1	470_4_146	1503_01_119	1409_5_191	735_2_240	187_2_202	2247_5_78	159_5_1	1012_5_564	1532_01_1	1230_4_88	304_01_1	1131_5_196	688_5_1	461_4_31	460_5_1	1153_2_448	582_01_1	1496_4_117	127_01_62	485_4_180	842_01_162	784_4_165	10_4_1	15_46_1	2216_5_201	1430_5_89	2214_4_8	55_4_1	57_4_1	30_5_653	52_4_1	1472_01_302
151_01_1	319_2_247	386_5_86	450_4_6	452_2_1	228_2_1	988_2_1	270_4_33	61_2_84	117_2_71	1871_2_104	68_4_106	69_5_94	496_46_23	81_5_1	525_4_247	47_01_8	44_01_1	470_4_149	1503_01_103	1409_5_200	735_2_234	187_2_205	2247_5_82	159_5_1	1012_5_558	1532_01_4	1230_4_84	304_01_1	1131_5_183	688_5_1	461_4_35	460_5_1	1153_2_452	582_01_1	1496_4_124	127_01_61	485_4_177	842_01_155	784_4_169	10_4_1	15_46_1	2216_5_175	1430_5_84	2214_4_8	55_4_1	57_4_1	30_5_672	52_4_1	1472_01_288
151_01_1	319_2_259	386_5_87	450_4_7	452_2_1	228_2_1	988_2_1	270_4_32	61_2_93	117_2_76	1871_2_97	68_4_107	69_5_90	496_46_28	81_5_1	525_4_254	47_01_7	44_01_1	470_4_162	1503_01_97	1409_5_194	735_2_245	187_2_214	2247_5_105	159_5_1	1012_5_572	1532_01_5	1230_4_81	304_01_1	1131_5_167	688_5_1	461_4_42	460_5_1	1153_2_429	582_01_1	1496_4_121	127_01_62	485_4_178	842_01_165	784_4_170	10_4_1	15_46_1	2216_5_191	1430_5_78	2214_4_10	55_4_1	57_4_1	30_5_644	52_4_1	1472_01_274
151_01_1	319_2_270	386_5_85	450_4_8	452_2_1	228_2_1	988_2_1	270_4_27	61_2_83	117_2_73	1871_2_101	68_4_117	69_5_74	496_46_27	81_5_1	525_4_253	47_01_8	44_01_1	470_4_154	1503_01_114	1409_5_201	735_2_255	187_2_235	2247_5_109	159_5_1	1012_5_565	1532_01_4	1230_4_85	304_01_1	1131_5_166	688_5_1	461_4_41	460_5_1	1153_2_416	582_01_1	1496_4_127	127_01_70	485_4_179	842_01_146	784_4_169	10_4_1	15_46_1	2216_5_207	1430_5_72	2214_4_8	55_4_1	57_4_1	30_5_653	52_4_1	1472_01_238
151_01_1	319_2_278	386_5_79	450_4_9	452_2_1	228_2_1	988_2_1	270_4_32	61_2_86	117_2_70	1871_2_100	68_4_123	69_5_75	496_46_24	81_5_1	525_4_246	47_01_7	44_01_1	470_4_167	1503_01_131	1409_5_188	735_2_244	187_2_236	2247_5_95	159_5_1	1012_5_577	1532_01_7	1230_4_70	304_01_1	1131_5_161	688_5_1	461_4_40	460_5_1	1153_2_433	582_01_1	1496_4_124	127_01_67	485_4_197	842_01_146	784_4_163	10_4_1	15_46_1	2216_5_208	1430_5_70	2214_4_7	55_4_1	57_4_1	30_5_667	52_4_1	1472_01_214
151_01_1	319_2_252	386_5_77	450_4_13	452_2_1	228_2_1	988_2_1	270_4_23	61_2_77	117_2_71	1871_2_101	68_4_100	69_5_86	496_46_26	81_5_1	525_4_234	47_01_9	44_01_1	470_4_167	1503_01_124	1409_5_189	735_2_254	187_2_248	2247_5_89	159_5_1	1012_5_568	1532_01_6	1230_4_64	304_01_1	1131_5_177	688_5_1	461_4_44	460_5_1	1153_2_423	582_01_1	1496_4_134	127_01_73	485_4_191	842_01_177	784_4_146	10_4_1	15_46_1	2216_5_209	1430_5_79	2214_4_7	55_4_1	57_4_1	30_5_659	52_4_1	1472_01_230
151_01_1	319_2_251	386_5_75	450_4_17	452_2_1	228_2_1	988_2_1	270_4_23	61_2_67	117_2_68	1871_2_117	68_4_99	69_5_87	496_46_24	81_5_1	525_4_243	47_01_17	44_01_1	470_4_176	1503_01_119	1409_5_194	735_2_263	187_2_239	2247_5_74	159_5_1	1012_5_580	1532_01_4	1230_4_68	304_01_1	1131_5_179	688_5_1	461_4_46	460_5_1	1153_2_420	582_01_1	1496_4_123	127_01_72	485_4_197	842_01_150	784_4_134	10_4_1	15_46_1	2216_5_203	1430_5_83	2214_4_12	55_4_1	57_4_1	30_5_655	52_4_1	1472_01_208
151_01_1	319_2_266	386_5_82	450_4_21	452_2_1	228_2_1	988_2_1	270_4_28	61_2_71	117_2_62	1871_2_112	68_4_94	69_5_98	496_46_16	81_5_1	525_4_257	47_01_18	44_01_1	470_4_162	1503_01_113	1409_5_175	735_2_275	187_2_245	2247_5_77	159_5_1	1012_5_549	1532_01_3	1230_4_61	304_01_1	1131_5_184	688_5_1	461_4_53	460_5_1	1153_2_419	582_01_1	1496_4_124	127_01_55	485_4_195	842_01_158	784_4_140	10_4_1	15_46_1	2216_5_227	1430_5_84	2214_4_14	55_4_1	57_4_1	30_5_676	52_4_1	1472_01_227
151_01_1	319_2_266	386_5_72	450_4_20	452_2_1	228_2_1	988_2_1	270_4_29	61_2_68	117_2_67	1871_2_102	68_4_93	69_5_92	496_46_13	81_5_1	525_4_273	47_01_20	44_01_1	470_4_155	1503_01_120	1409_5_174	735_2_284	187_2_249	2247_5_62	159_5_1	1012_5_546	1532_01_2	1230_4_65	304_01_1	1131_5_198	688_5_1	461_4_55	460_5_1	1153_2_418	582_01_1	1496_4_136	127_01_54	485_4_190	842_01_166	784_4_145	10_4_1	15_46_1	2216_5_245	1430_5_68	2214_4_9	55_4_1	57_4_1	30_5_642	52_4_1	1472_01_257
151_01_1	319_2_245	386_5_84	450_4_21	452_2_1	228_2_1	988_2_1	270_4_33	61_2_64	117_2_67	1871_2_90	68_4_89	69_5_88	496_46_12	81_5_1	525_4_278	47_01_16	44_01_1	470_4_150	1503_01_123	1409_5_159	735_2_279	187_2_238	2247_5_59	159_5_1	1012_5_567	1532_01_2	1230_4_68	304_01_1	1131_5_215	688_5_1	461_4_48	460_5_1	1153_2_450	582_01_1	1496_4_147	127_01_60	485_4_185	842_01_154	784_4_129	10_4_1	15_46_1	2216_5_237	1430_5_75	2214_4_16	55_4_1	57_4_1	30_5_622	52_4_1	1472_01_272
151_01_1	319_2_269	386_5_82	450_4_17	452_2_1	228_2_1	988_2_1	270_4_36	61_2_72	117_2_81	1871_2_99	68_4_92	69_5_83	496_46_11	81_5_1	525_4_278	47_01_17	44_01_1	470_4_159	1503_01_132	1409_5_152	735_2_273	187_2_229	2247_5_57	159_5_1	1012_5_539	1532_01_5	1230_4_59	304_01_1	1131_5_216	688_5_1	461_4_45	460_5_1	1153_2_427	582_01_1	1496_4_151	127_01_73	485_4_186	842_01_153	784_4_125	10_4_1	15_46_1	2216_5_236	1430_5_67	2214_4_14	55_4_1	57_4_1	30_5_640	52_4_1	1472_01_267
151_01_1	319_2_275	386_5_86	450_4_19	452_2_1	228_2_1	988_2_1	270_4_35	61_2_70	117_2_80	1871_2_96	68_4_81	69_5_84	496_46_9	81_5_1	525_4_278	47_01_16	44_01_1	470_4_161	1503_01_128	1409_5_146	735_2_270	187_2_221	2247_5_58	159_5_1	1012_5_547	1532_01_3	1230_4_54	304_01_1	1131_5_210	688_5_1	461_4_46	460_5_1	1153_2_444	582_01_1	1496_4_147	127_01_73	485_4_203	842_01_170	784_4_117	10_4_1	15_46_1	2216_5_227	1430_5_63	2214_4_13	55_4_1	57_4_1	30_5_633	52_4_1	1472_01_257
151_01_1	319_2_283	386_5_88	450_4_18	452_2_1	228_2_1	988_2_1	270_4_31	61_2_72	117_2_78	1871_2_85	68_4_68	69_5_97	496_46_8	81_5_1	525_4_292	47_01_17	44_01_1	470_4_162	1503_01_122	1409_5_135	735_2_297	187_2_217	2247_5_65	159_5_1	1012_5_564	1532_01_4	1230_4_55	304_01_1	1131_5_212	688_5_1	461_4_49	460_5_1	1153_2_452	582_01_1	1496_4_142	127_01_88	485_4_203	842_01_174	784_4_115	10_4_1	15_46_1	2216_5_227	1430_5_54	2214_4_13	55_4_1	57_4_1	30_5_620	52_4_1	1472_01_262
151_01_1	319_2_290	386_5_92	450_4_16	452_2_1	228_2_1	988_2_1	270_4_31	61_2_64	117_2_73	1871_2_84	68_4_65	69_5_111	496_46_12	81_5_1	525_4_288	47_01_20	44_01_1	470_4_158	1503_01_134	1409_5_133	735_2_288	187_2_218	2247_5_70	159_5_1	1012_5_583	1532_01_7	1230_4_61	304_01_1	1131_5_221	688_5_1	461_4_46	460_5_1	1153_2_452	582_01_1	1496_4_145	127_01_87	485_4_205	842_01_173	784_4_104	10_4_1	15_46_1	2216_5_234	1430_5_50	2214_4_14	55_4_1	57_4_1	30_5_619	52_4_1	1472_01_235
151_01_1	319_2_291	386_5_96	450_4_15	452_2_1	228_2_1	988_2_1	270_4_31	61_2_65	117_2_75	1871_2_88	68_4_61	69_5_114	496_46_8	81_5_1	525_4_270	47_01_19	44_01_1	470_4_172	1503_01_139	1409_5_133	735_2_282	187_2_227	2247_5_76	159_5_1	1012_5_575	1532_01_5	1230_4_65	304_01_1	1131_5_215	688_5_1	461_4_37	460_5_1	1153_2_467	582_01_1	1496_4_145	127_01_86	485_4_194	842_01_152	784_4_112	10_4_1	15_46_1	2216_5_231	1430_5_69	2214_4_14	55_4_1	57_4_1	30_5_634	52_4_1	1472_01_216
151_01_1	319_2_282	386_5_91	450_4_17	452_2_1	228_2_1	988_2_1	270_4_31	61_2_65	117_2_78	1871_2_98	68_4_75	69_5_114	496_46_10	81_5_1	525_4_277	47_01_22	44_01_1	470_4_164	1503_01_132	1409_5_146	735_2_290	187_2_209	2247_5_62	159_5_1	1012_5_577	1532_01_4	1230_4_58	304_01_1	1131_5_192	688_5_1	461_4_42	460_5_1	1153_2_464	582_01_1	1496_4_137	127_01_74	485_4_203	842_01_148	784_4_109	10_4_1	15_46_1	2216_5_217	1430_5_69	2214_4_15	55_4_1	57_4_1	30_5_611	52_4_1	1472_01_243
151_01_1	319_2_293	386_5_88	450_4_15	452_2_1	228_2_1	988_2_1	270_4_33	61_2_72	117_2_78	1871_2_89	68_4_86	69_5_107	496_46_10	81_5_1	525_4_266	47_01_23	44_01_1	470_4_163	1503_01_126	1409_5_151	735_2_284	187_2_211	2247_5_63	159_5_1	1012_5_586	1532_01_4	1230_4_42	304_01_1	1131_5_177	688_5_1	461_4_32	460_5_1	1153_2_461	582_01_1	1496_4_138	127_01_83	485_4_214	842_01_161	784_4_111	10_4_1	15_46_1	2216_5_198	1430_5_72	2214_4_14	55_4_1	57_4_1	30_5_629	52_4_1	1472_01_256
151_01_1	319_2_291	386_5_73	450_4_15	452_2_1	228_2_1	988_2_1	270_4_38	61_2_56	117_2_68	1871_2_97	68_4_90	69_5_103	496_46_11	81_5_1	525_4_259	47_01_19	44_01_1	470_4_154	1503_01_126	1409_5_134	735_2_320	187_2_198	2247_5_69	159_5_1	1012_5_617	1532_01_2	1230_4_37	304_01_1	1131_5_170	688_5_1	461_4_30	460_5_1	1153_2_458	582_01_1	1496_4_124	127_01_81	485_4_230	842_01_169	784_4_108	10_4_1	15_46_1	2216_5_191	1430_5_63	2214_4_16	55_4_1	57_4_1	30_5_634	52_4_1	1472_01_248
151_01_1	319_2_279	386_5_76	450_4_10	452_2_1	228_2_1	988_2_1	270_4_31	61_2_53	117_2_62	1871_2_83	68_4_98	69_5_106	496_46_13	81_5_1	525_4_245	47_01_19	44_01_1	470_4_148	1503_01_138	1409_5_139	735_2_326	187_2_216	2247_5_63	159_5_1	1012_5_603	1532_01_1	1230_4_46	304_01_1	1131_5_186	688_5_1	461_4_29	460_5_1	1153_2_436	582_01_1	1496_4_133	127_01_85	485_4_225	842_01_154	784_4_88	10_4_1	15_46_1	2216_5_212	1430_5_63	2214_4_13	55_4_1	57_4_1	30_5_617	52_4_1	1472_01_251
151_01_1	319_2_267	386_5_69	450_4_10	452_2_1	228_2_1	988_2_1	270_4_34	61_2_54	117_2_74	1871_2_73	68_4_105	69_5_115	496_46_9	81_5_1	525_4_244	47_01_11	44_01_1	470_4_138	1503_01_138	1409_5_145	735_2_323	187_2_207	2247_5_66	159_5_1	1012_5_586	1532_01_1	1230_4_38	304_01_1	1131_5_191	688_5_1	461_4_36	460_5_1	1153_2_441	582_01_1	1496_4_147	127_01_80	485_4_232	842_01_128	784_4_83	10_4_1	15_46_1	2216_5_206	1430_5_75	2214_4_12	55_4_1	57_4_1	30_5_608	52_4_1	1472_01_246
151_01_1	319_2_271	386_5_55	450_4_11	452_2_1	228_2_1	988_2_1	270_4_34	61_2_46	117_2_79	1871_2_63	68_4_101	69_5_104	496_46_11	81_5_1	525_4_252	47_01_16	44_01_1	470_4_139	1503_01_145	1409_5_138	735_2_328	187_2_213	2247_5_62	159_5_1	1012_5_587	1532_01_1	1230_4_48	304_01_1	1131_5_177	688_5_1	461_4_41	460_5_1	1153_2_447	582_01_1	1496_4_148	127_01_73	485_4_236	842_01_124	784_4_74	10_4_1	15_46_1	2216_5_212	1430_5_62	2214_4_4	55_4_1	57_4_1	30_5_603	52_4_1	1472_01_281
151_01_1	319_2_259	386_5_51	450_4_12	452_2_1	228_2_1	988_2_1	270_4_38	61_2_70	117_2_70	1871_2_72	68_4_95	69_5_91	496_46_14	81_5_1	525_4_248	47_01_21	44_01_1	470_4_148	1503_01_132	1409_5_134	735_2_327	187_2_203	2247_5_73	159_5_1	1012_5_592	1532_01_2	1230_4_44	304_01_1	1131_5_172	688_5_1	461_4_43	460_5_1	1153_2_437	582_01_1	1496_4_142	127_01_76	485_4_242	842_01_124	784_4_74	10_4_1	15_46_1	2216_5_214	1430_5_66	2214_4_3	55_4_1	57_4_1	30_5_600	52_4_1	1472_01_299
151_01_1	319_2_256	386_5_56	450_4_13	452_2_1	228_2_1	988_2_1	270_4_33	61_2_56	117_2_85	1871_2_70	68_4_84	69_5_90	496_46_14	81_5_1	525_4_222	47_01_28	44_01_1	470_4_151	1503_01_145	1409_5_134	735_2_331	187_2_189	2247_5_70	159_5_1	1012_5_563	1532_01_2	1230_4_47	304_01_1	1131_5_168	688_5_1	461_4_48	460_5_1	1153_2_474	582_01_1	1496_4_138	127_01_68	485_4_244	842_01_128	784_4_69	10_4_1	15_46_1	2216_5_219	1430_5_71	2214_4_2	55_4_1	57_4_1	30_5_573	52_4_1	1472_01_303
319_2_263	386_5_43	450_4_12	452_2_1	228_2_1	988_2_1	270_4_36	61_2_66	117_2_74	1871_2_74	68_4_85	69_5_76	496_46_20	81_5_1	525_4_227	47_01_22	470_4_165	1503_01_159	1409_5_140	735_2_321	187_2_202	2247_5_66	159_5_1	1012_5_592	688_5_1	1230_4_56	304_01_1	1131_5_190	461_4_48	460_5_1	1153_2_485	582_01_1	1496_4_137	127_01_78	485_4_234	842_01_101	784_4_67	10_4_1	15_46_1	2216_5_221	1430_5_52	2214_4_3	55_4_1	57_4_1	30_5_580	52_4_1	1472_01_302	1240_4_63	809_2_27	644_4_700
319_2_296	386_5_40	450_4_10	452_2_1	228_2_1	988_2_1	270_4_36	61_2_57	117_2_81	1871_2_67	68_4_89	69_5_84	496_46_26	81_5_1	525_4_245	47_01_15	470_4_191	1503_01_142	1409_5_135	735_2_278	187_2_215	2247_5_70	159_5_1	1012_5_595	688_5_1	1230_4_50	304_01_1	1131_5_190	461_4_42	460_5_1	1153_2_511	582_01_1	1496_4_134	127_01_59	485_4_243	842_01_97	784_4_65	10_4_1	15_46_1	2216_5_219	1430_5_50	2214_4_3	55_4_1	57_4_1	30_5_550	52_4_1	1472_01_301	1240_4_62	809_2_22	644_4_697
319_2_262	386_5_40	450_4_11	452_2_1	228_2_1	988_2_1	270_4_34	61_2_64	117_2_79	1871_2_59	68_4_96	69_5_75	496_46_20	81_5_1	525_4_220	47_01_18	470_4_194	1503_01_149	1409_5_145	735_2_284	187_2_215	2247_5_64	159_5_1	1012_5_574	688_5_1	1230_4_48	304_01_1	1131_5_188	461_4_42	460_5_1	1153_2_509	582_01_1	1496_4_145	127_01_65	485_4_230	842_01_89	784_4_70	10_4_1	15_46_1	2216_5_212	1430_5_53	2214_4_2	55_4_1	57_4_1	30_5_580	52_4_1	1472_01_312	1240_4_69	809_2_21	644_4_707
319_2_283	386_5_33	450_4_14	452_2_1	228_2_1	988_2_1	270_4_34	61_2_59	117_2_70	1871_2_65	68_4_110	69_5_83	496_46_20	81_5_1	525_4_241	47_01_18	470_4_192	1503_01_145	1409_5_133	735_2_278	187_2_211	2247_5_82	159_5_1	1012_5_579	688_5_1	1230_4_45	304_01_1	1131_5_210	461_4_34	460_5_1	1153_2_523	582_01_1	1496_4_139	127_01_55	485_4_221	842_01_80	784_4_78	10_4_1	15_46_1	2216_5_223	1430_5_48	2214_4_2	55_4_1	57_4_1	30_5_553	52_4_1	1472_01_325	1240_4_70	809_2_22	644_4_687
319_2_283	386_5_38	450_4_13	452_2_1	228_2_1	988_2_1	270_4_31	61_2_53	117_2_72	1871_2_59	68_4_101	69_5_88	496_46_26	81_5_1	525_4_240	47_01_23	470_4_184	1503_01_139	1409_5_121	735_2_271	187_2_234	2247_5_89	159_5_1	1012_5_569	688_5_1	1230_4_52	304_01_1	1131_5_209	461_4_42	460_5_1	1153_2_524	582_01_1	1496_4_152	127_01_68	485_4_216	842_01_73	784_4_79	10_4_1	15_46_1	2216_5_217	1430_5_46	2214_4_1	55_4_1	57_4_1	30_5_531	52_4_1	1472_01_339	1240_4_74	809_2_22	644_4_686
319_2_278	386_5_46	450_4_13	452_2_1	228_2_1	988_2_1	270_4_26	61_2_63	117_2_57	1871_2_61	68_4_115	69_5_85	496_46_22	81_5_1	525_4_239	47_01_26	470_4_176	1503_01_137	1409_5_118	735_2_270	187_2_229	2247_5_89	159_5_1	1012_5_569	688_5_1	1230_4_54	304_01_1	1131_5_217	461_4_40	460_5_1	1153_2_533	582_01_1	1496_4_167	127_01_64	485_4_222	842_01_77	784_4_75	10_4_1	15_46_1	2216_5_217	1430_5_28	2214_4_1	55_4_1	57_4_1	30_5_544	52_4_1	1472_01_331	1240_4_77	809_2_22	644_4_680
319_2_303	386_5_44	450_4_10	452_2_1	228_2_1	988_2_1	270_4_24	61_2_53	117_2_46	1871_2_50	68_4_108	69_5_104	496_46_22	81_5_1	525_4_240	47_01_33	470_4_177	1503_01_139	1409_5_110	735_2_277	187_2_233	2247_5_82	159_5_1	1012_5_575	688_5_1	1230_4_46	304_01_1	1131_5_219	461_4_43	460_5_1	1153_2_536	582_01_1	1496_4_165	127_01_68	485_4_228	842_01_68	784_4_65	10_4_1	15_46_1	2216_5_220	1430_5_29	2214_4_1	55_4_1	57_4_1	30_5_519	52_4_1	1472_01_348	1240_4_78	809_2_24	644_4_702
319_2_298	386_5_46	450_4_10	452_2_1	228_2_1	988_2_1	270_4_21	61_2_41	117_2_40	1871_2_45	68_4_99	69_5_112	496_46_24	81_5_1	525_4_238	47_01_32	470_4_179	1503_01_124	1409_5_111	735_2_266	187_2_222	2247_5_93	159_5_1	1012_5_574	688_5_1	1230_4_47	304_01_1	1131_5_261	461_4_40	460_5_1	1153_2_544	582_01_1	1496_4_161	127_01_82	485_4_230	842_01_72	784_4_75	10_4_1	15_46_1	2216_5_221	1430_5_27	2214_4_2	55_4_1	57_4_1	30_5_478	52_4_1	1472_01_348	1240_4_82	809_2_25	644_4_706
319_2_285	386_5_53	450_4_10	452_2_1	228_2_1	988_2_1	270_4_19	61_2_40	117_2_27	1871_2_43	68_4_90	69_5_107	496_46_22	81_5_1	525_4_225	47_01_36	470_4_180	1503_01_141	1409_5_115	735_2_261	187_2_245	2247_5_77	159_5_1	1012_5_583	688_5_1	1230_4_49	304_01_1	1131_5_268	461_4_35	460_5_1	1153_2_552	582_01_1	1496_4_170	127_01_64	485_4_222	842_01_82	784_4_70	10_4_1	15_46_1	2216_5_218	1430_5_24	2214_4_4	55_4_1	57_4_1	30_5_469	52_4_1	1472_01_368	1240_4_82	809_2_21	644_4_740
319_2_275	386_5_65	450_4_12	452_2_1	228_2_1	988_2_1	270_4_24	61_2_43	117_2_16	1871_2_39	68_4_86	69_5_102	496_46_20	81_5_1	525_4_245	47_01_31	470_4_180	1503_01_122	1409_5_113	735_2_277	187_2_250	2247_5_74	159_5_1	1012_5_592	688_5_1	1230_4_39	304_01_1	1131_5_283	461_4_32	460_5_1	1153_2_551	582_01_1	1496_4_175	127_01_62	485_4_223	842_01_86	784_4_67	10_4_1	15_46_1	2216_5_212	1430_5_20	2214_4_5	55_4_1	57_4_1	30_5_483	52_4_1	1472_01_355	1240_4_79	809_2_24	644_4_723
319_2_254	386_5_69	450_4_9	452_2_1	228_2_1	988_2_1	270_4_29	61_2_42	117_2_16	1871_2_37	68_4_94	69_5_122	496_46_24	81_5_1	525_4_237	47_01_33	470_4_179	1503_01_114	1409_5_111	735_2_262	187_2_261	2247_5_67	159_5_1	1012_5_574	688_5_1	1230_4_37	304_01_1	1131_5_280	461_4_29	460_5_1	1153_2_558	582_01_1	1496_4_164	127_01_60	485_4_228	842_01_81	784_4_72	10_4_1	15_46_1	2216_5_200	1430_5_17	2214_4_7	55_4_1	57_4_1	30_5_499	52_4_1	1472_01_370	1240_4_85	809_2_28	644_4_740
319_2_237	386_5_68	450_4_8	452_2_1	228_2_1	988_2_1	270_4_30	61_2_39	117_2_16	1871_2_29	68_4_84	69_5_121	496_46_26	81_5_1	525_4_234	47_01_24	470_4_180	1503_01_107	1409_5_112	735_2_278	187_2_269	2247_5_56	159_5_1	1012_5_564	688_5_1	1230_4_39	304_01_1	1131_5_280	461_4_29	460_5_1	1153_2_552	582_01_1	1496_4_160	127_01_55	485_4_224	842_01_80	784_4_71	10_4_1	15_46_1	2216_5_192	1430_5_16	2214_4_10	55_4_1	57_4_1	30_5_510	52_4_1	1472_01_388	1240_4_85	809_2_21	644_4_732
319_2_251	386_5_79	450_4_8	452_2_1	228_2_1	988_2_1	270_4_26	61_2_41	117_2_16	1871_2_36	68_4_87	69_5_131	496_46_22	81_5_1	525_4_243	47_01_20	470_4_178	1503_01_110	1409_5_110	735_2_292	187_2_265	2247_5_51	159_5_1	1012_5_555	688_5_1	1230_4_49	304_01_1	1131_5_261	461_4_25	460_5_1	1153_2_557	582_01_1	1496_4_153	127_01_50	485_4_225	842_01_87	784_4_74	10_4_1	15_46_1	2216_5_189	1430_5_16	2214_4_6	55_4_1	57_4_1	30_5_523	52_4_1	1472_01_388	1240_4_94	809_2_23	644_4_723
319_2_262	386_5_75	450_4_10	452_2_1	228_2_1	988_2_1	270_4_23	61_2_36	117_2_18	1871_2_29	68_4_86	69_5_122	496_46_17	81_5_1	525_4_235	47_01_21	470_4_192	1503_01_107	1409_5_112	735_2_289	187_2_253	2247_5_47	159_5_1	1012_5_580	688_5_1	1230_4_48	304_01_1	1131_5_270	461_4_25	460_5_1	1153_2_529	582_01_1	1496_4_161	127_01_54	485_4_223	842_01_77	784_4_71	10_4_1	15_46_1	2216_5_188	1430_5_23	2214_4_2	55_4_1	57_4_1	30_5_502	52_4_1	1472_01_411	1240_4_86	809_2_16	644_4_773
319_2_253	386_5_73	450_4_7	452_2_1	228_2_1	988_2_1	270_4_24	61_2_35	117_2_16	1871_2_34	68_4_89	69_5_127	496_46_16	81_5_1	525_4_245	47_01_23	809_2_15	1503_01_93	1409_5_110	735_2_282	187_2_257	2247_5_52	159_5_1	1012_5_568	688_5_1	1230_4_56	304_01_1	1131_5_276	461_4_24	460_5_1	1153_2_513	582_01_1	1496_4_162	127_01_44	485_4_223	842_01_81	784_4_74	15_46_1	2216_5_183	1430_5_30	55_4_1	57_4_1	30_5_524	52_4_1	1472_01_448	1240_4_90	470_4_182	644_4_771	195_4_1	376_2_1
319_2_248	386_5_83	450_4_8	452_2_1	228_2_1	988_2_1	270_4_17	61_2_37	117_2_14	1871_2_31	68_4_93	69_5_133	496_46_14	81_5_1	525_4_260	47_01_27	809_2_14	1503_01_86	1409_5_96	735_2_311	187_2_256	2247_5_45	159_5_1	1012_5_563	688_5_1	1230_4_54	304_01_1	1131_5_255	461_4_23	460_5_1	1153_2_523	582_01_1	1496_4_155	127_01_41	485_4_224	842_01_82	784_4_72	15_46_1	2216_5_170	1430_5_31	55_4_1	57_4_1	30_5_539	52_4_1	1472_01_434	1240_4_95	470_4_190	644_4_807	195_4_1	376_2_1
319_2_255	386_5_82	450_4_6	452_2_1	228_2_1	988_2_1	270_4_13	61_2_43	117_2_20	1871_2_30	68_4_94	69_5_123	496_46_14	81_5_1	525_4_259	47_01_23	809_2_14	1503_01_86	1409_5_88	735_2_336	187_2_230	2247_5_45	159_5_1	1012_5_574	688_5_1	1230_4_57	304_01_1	1131_5_243	461_4_24	460_5_1	1153_2_494	582_01_1	1496_4_152	127_01_48	485_4_237	842_01_65	784_4_70	15_46_1	2216_5_170	1430_5_28	55_4_1	57_4_1	30_5_523	52_4_1	1472_01_429	1240_4_97	470_4_176	644_4_827	195_4_1	376_2_1
319_2_248	386_5_82	450_4_5	452_2_1	228_2_1	988_2_1	270_4_13	61_2_41	117_2_14	1871_2_39	68_4_87	69_5_120	496_46_14	81_5_1	525_4_260	47_01_23	809_2_14	1503_01_68	1409_5_82	735_2_339	187_2_214	2247_5_58	159_5_1	1012_5_547	688_5_1	1230_4_51	304_01_1	1131_5_248	461_4_21	460_5_1	1153_2_491	582_01_1	1496_4_153	127_01_43	485_4_234	842_01_68	784_4_67	15_46_1	2216_5_173	1430_5_28	55_4_1	57_4_1	30_5_532	52_4_1	1472_01_451	1240_4_97	470_4_185	644_4_844	195_4_1	376_2_1
319_2_236	386_5_71	450_4_5	452_2_1	228_2_1	988_2_1	270_4_10	61_2_30	117_2_16	1871_2_38	68_4_97	69_5_128	496_46_10	81_5_1	525_4_296	47_01_30	809_2_16	1503_01_81	1409_5_78	735_2_343	187_2_200	2247_5_50	159_5_1	1012_5_540	688_5_1	1230_4_49	304_01_1	1131_5_249	461_4_23	460_5_1	1153_2_512	582_01_1	1496_4_121	127_01_53	485_4_238	842_01_75	784_4_66	15_46_1	2216_5_165	1430_5_25	55_4_1	57_4_1	30_5_541	52_4_1	1472_01_455	1240_4_101	470_4_178	644_4_841	195_4_1	376_2_1
319_2_213	386_5_78	450_4_5	452_2_1	228_2_1	988_2_1	270_4_7	61_2_33	117_2_11	1871_2_40	68_4_95	69_5_120	496_46_10	81_5_1	525_4_303	47_01_25	809_2_11	1503_01_95	1409_5_67	735_2_328	187_2_209	2247_5_54	159_5_1	1012_5_541	688_5_1	1230_4_52	304_01_1	1131_5_239	461_4_28	460_5_1	1153_2_505	582_01_1	1496_4_124	127_01_56	485_4_224	842_01_65	784_4_70	15_46_1	2216_5_158	1430_5_32	55_4_1	57_4_1	30_5_548	52_4_1	1472_01_462	1240_4_98	470_4_181	644_4_875	195_4_1	376_2_1
319_2_227	386_5_79	450_4_5	452_2_1	228_2_1	988_2_1	270_4_9	61_2_33	117_2_11	1871_2_49	68_4_95	69_5_115	496_46_14	81_5_1	525_4_300	47_01_24	809_2_5	1503_01_104	1409_5_75	735_2_329	187_2_204	2247_5_60	159_5_1	1012_5_526	688_5_1	1230_4_57	304_01_1	1131_5_215	461_4_32	460_5_1	1153_2_487	582_01_1	1496_4_120	127_01_52	485_4_227	842_01_65	784_4_74	15_46_1	2216_5_169	1430_5_30	55_4_1	57_4_1	30_5_568	52_4_1	1472_01_440	1240_4_94	470_4_167	644_4_838	195_4_1	376_2_1
319_2_233	386_5_74	450_4_4	452_2_1	228_2_1	988_2_1	270_4_7	61_2_32	117_2_12	1871_2_54	68_4_86	69_5_122	496_46_13	81_5_1	525_4_292	47_01_26	809_2_6	1503_01_100	1409_5_82	735_2_335	187_2_208	2247_5_54	159_5_1	1012_5_519	688_5_1	1230_4_51	304_01_1	1131_5_204	461_4_30	460_5_1	1153_2_494	582_01_1	1496_4_143	127_01_51	485_4_230	842_01_67	784_4_73	15_46_1	2216_5_153	1430_5_30	55_4_1	57_4_1	30_5_586	52_4_1	1472_01_439	1240_4_92	470_4_167	644_4_840	195_4_1	376_2_1
319_2_219	386_5_78	450_4_4	452_2_1	228_2_1	988_2_1	270_4_6	61_2_38	117_2_10	1871_2_62	68_4_85	69_5_133	496_46_11	81_5_1	525_4_297	47_01_33	809_2_8	1503_01_102	1409_5_75	735_2_333	187_2_210	2247_5_57	159_5_1	1012_5_540	688_5_1	1230_4_51	304_01_1	1131_5_181	461_4_31	460_5_1	1153_2_497	582_01_1	1496_4_153	127_01_50	485_4_226	842_01_53	784_4_76	15_46_1	2216_5_155	1430_5_23	55_4_1	57_4_1	30_5_582	52_4_1	1472_01_444	1240_4_85	470_4_175	644_4_835	195_4_1	376_2_1
319_2_235	386_5_95	450_4_2	452_2_1	228_2_1	988_2_1	270_4_6	61_2_40	117_2_7	1871_2_65	68_4_85	69_5_124	496_46_10	81_5_1	525_4_294	47_01_33	809_2_7	1503_01_91	1409_5_78	735_2_327	187_2_231	2247_5_64	159_5_1	1012_5_519	688_5_1	1230_4_52	304_01_1	1131_5_168	461_4_24	460_5_1	1153_2_523	582_01_1	1496_4_155	127_01_55	485_4_226	842_01_54	784_4_73	15_46_1	2216_5_167	1430_5_31	55_4_1	57_4_1	30_5_578	52_4_1	1472_01_422	1240_4_78	470_4_179	644_4_830	195_4_1	376_2_1
319_2_239	386_5_82	450_4_2	452_2_1	228_2_1	988_2_1	270_4_5	61_2_41	117_2_9	1871_2_78	68_4_80	69_5_136	496_46_16	81_5_1	525_4_287	47_01_37	809_2_9	1503_01_98	1409_5_80	735_2_311	187_2_220	2247_5_62	159_5_1	1012_5_529	688_5_1	1230_4_57	304_01_1	1131_5_167	461_4_24	460_5_1	1153_2_530	582_01_1	1496_4_170	127_01_50	485_4_223	842_01_45	784_4_79	15_46_1	2216_5_167	1430_5_35	55_4_1	57_4_1	30_5_600	52_4_1	1472_01_420	1240_4_74	470_4_181	644_4_826	195_4_1	376_2_1
319_2_229	386_5_98	450_4_3	452_2_1	228_2_1	988_2_1	270_4_5	61_2_32	117_2_9	1871_2_76	68_4_83	69_5_124	496_46_17	81_5_1	525_4_300	47_01_34	809_2_10	1503_01_89	1409_5_90	735_2_315	187_2_234	2247_5_73	159_5_1	1012_5_510	688_5_1	1230_4_66	304_01_1	1131_5_153	461_4_18	460_5_1	1153_2_543	582_01_1	1496_4_179	127_01_41	485_4_221	842_01_45	784_4_78	15_46_1	2216_5_164	1430_5_32	55_4_1	57_4_1	30_5_607	52_4_1	1472_01_421	1240_4_77	470_4_182	644_4_817	195_4_1	376_2_1
319_2_239	386_5_96	450_4_3	452_2_1	228_2_1	988_2_1	270_4_4	61_2_26	117_2_4	1871_2_79	68_4_92	69_5_103	496_46_15	81_5_1	525_4_296	47_01_28	809_2_9	1503_01_77	1409_5_96	735_2_325	187_2_232	2247_5_70	159_5_1	1012_5_509	688_5_1	1230_4_72	304_01_1	1131_5_164	461_4_15	460_5_1	1153_2_565	582_01_1	1496_4_156	127_01_28	485_4_223	842_01_51	784_4_69	15_46_1	2216_5_156	1430_5_32	55_4_1	57_4_1	30_5_607	52_4_1	1472_01_434	1240_4_78	470_4_186	644_4_845	195_4_1	376_2_1
319_2_248	386_5_93	450_4_3	452_2_1	228_2_1	988_2_1	270_4_6	61_2_25	117_2_5	1871_2_77	68_4_92	69_5_101	496_46_16	81_5_1	525_4_323	47_01_29	809_2_9	1503_01_79	1409_5_108	735_2_325	187_2_238	2247_5_71	159_5_1	1012_5_491	688_5_1	1230_4_76	304_01_1	1131_5_158	461_4_21	460_5_1	1153_2_572	582_01_1	1496_4_170	127_01_33	485_4_226	842_01_50	784_4_50	15_46_1	2216_5_148	1430_5_36	55_4_1	57_4_1	30_5_608	52_4_1	1472_01_433	1240_4_75	470_4_185	644_4_817	195_4_1	376_2_1
319_2_258	386_5_98	450_4_3	452_2_1	228_2_1	988_2_1	270_4_8	61_2_26	117_2_3	1871_2_70	68_4_102	69_5_97	496_46_12	81_5_1	525_4_315	47_01_30	809_2_8	1503_01_103	1409_5_112	735_2_330	187_2_230	2247_5_68	159_5_1	1012_5_505	688_5_1	1230_4_70	304_01_1	1131_5_167	461_4_26	460_5_1	1153_2_568	582_01_1	1496_4_171	127_01_32	485_4_220	842_01_46	784_4_46	15_46_1	2216_5_156	1430_5_34	55_4_1	57_4_1	30_5_576	52_4_1	1472_01_425	1240_4_81	470_4_173	644_4_827	195_4_1	376_2_1
319_2_251	386_5_99	450_4_5	452_2_1	228_2_1	988_2_1	270_4_10	61_2_34	117_2_3	1871_2_61	68_4_103	69_5_102	496_46_13	81_5_1	525_4_306	47_01_25	809_2_5	1503_01_114	1409_5_91	735_2_309	187_2_225	2247_5_71	159_5_1	1012_5_498	688_5_1	1230_4_61	304_01_1	1131_5_176	461_4_28	460_5_1	1153_2_566	582_01_1	1496_4_179	127_01_33	485_4_214	842_01_41	784_4_43	15_46_1	2216_5_162	1430_5_35	55_4_1	57_4_1	30_5_576	52_4_1	1472_01_391	1240_4_88	470_4_189	644_4_871	195_4_1	376_2_1
319_2_258	386_5_106	450_4_4	452_2_1	228_2_1	988_2_1	270_4_13	61_2_31	117_2_4	1871_2_55	68_4_105	69_5_96	496_46_15	81_5_1	525_4_317	47_01_34	809_2_6	1503_01_99	1409_5_99	735_2_305	187_2_216	2247_5_79	159_5_1	1012_5_486	688_5_1	1230_4_63	304_01_1	1131_5_160	461_4_27	460_5_1	1153_2_590	582_01_1	1496_4_185	127_01_43	485_4_222	842_01_39	784_4_41	15_46_1	2216_5_152	1430_5_38	55_4_1	57_4_1	30_5_597	52_4_1	1472_01_380	1240_4_90	470_4_178	644_4_870	195_4_1	376_2_1
319_2_250	386_5_97	450_4_3	452_2_1	228_2_1	988_2_1	270_4_17	61_2_35	117_2_3	1871_2_54	68_4_103	69_5_97	496_46_12	81_5_1	525_4_328	47_01_39	809_2_5	1503_01_111	1409_5_93	735_2_321	187_2_224	2247_5_79	159_5_1	1012_5_485	688_5_1	1230_4_66	304_01_1	1131_5_175	461_4_24	460_5_1	1153_2_558	582_01_1	1496_4_203	127_01_50	485_4_210	842_01_34	784_4_40	15_46_1	2216_5_169	1430_5_40	55_4_1	57_4_1	30_5_591	52_4_1	1472_01_324	1240_4_93	470_4_186	644_4_885	195_4_1	376_2_1
319_2_235	386_5_92	450_4_4	452_2_1	228_2_1	988_2_1	270_4_11	61_2_35	117_2_8	1871_2_46	68_4_108	69_5_106	496_46_11	81_5_1	525_4_321	47_01_32	809_2_4	1503_01_99	1409_5_98	735_2_290	187_2_222	2247_5_74	159_5_1	1012_5_469	688_5_1	1230_4_72	304_01_1	1131_5_188	461_4_22	460_5_1	1153_2_580	582_01_1	1496_4_215	127_01_57	485_4_233	842_01_34	784_4_40	15_46_1	2216_5_168	1430_5_32	55_4_1	57_4_1	30_5_619	52_4_1	1472_01_345	1240_4_88	470_4_170	644_4_912	195_4_1	376_2_1
319_2_240	386_5_93	450_4_4	452_2_1	228_2_1	988_2_1	270_4_10	61_2_44	117_2_4	1871_2_44	68_4_103	69_5_101	496_46_13	81_5_1	525_4_327	47_01_28	809_2_6	1503_01_89	1409_5_83	735_2_297	187_2_222	2247_5_71	159_5_1	1012_5_474	688_5_1	1230_4_64	304_01_1	1131_5_198	461_4_23	460_5_1	1153_2_563	582_01_1	1496_4_216	127_01_59	485_4_229	842_01_28	784_4_36	15_46_1	2216_5_154	1430_5_34	55_4_1	57_4_1	30_5_636	52_4_1	1472_01_362	1240_4_95	470_4_185	644_4_938	195_4_1	376_2_1
319_2_246	386_5_82	450_4_3	452_2_1	228_2_1	988_2_1	270_4_9	61_2_30	117_2_4	1871_2_53	68_4_100	69_5_93	496_46_15	81_5_1	525_4_336	47_01_26	809_2_2	1503_01_91	1409_5_79	735_2_307	187_2_232	2247_5_73	159_5_1	1012_5_509	688_5_1	1230_4_61	304_01_1	1131_5_167	461_4_21	460_5_1	1153_2_538	582_01_1	1496_4_231	127_01_60	485_4_232	842_01_10	784_4_29	15_46_1	2216_5_150	1430_5_27	55_4_1	57_4_1	30_5_622	52_4_1	1472_01_388	1240_4_96	470_4_193	644_4_956	195_4_1	376_2_1
319_2_255	386_5_82	450_4_5	452_2_1	228_2_1	988_2_1	270_4_8	61_2_31	117_2_3	1871_2_47	68_4_100	69_5_95	496_46_11	81_5_1	525_4_341	47_01_27	809_2_3	1503_01_101	1409_5_76	735_2_325	187_2_213	2247_5_75	159_5_1	1012_5_535	688_5_1	1230_4_52	304_01_1	1131_5_168	461_4_18	460_5_1	1153_2_559	582_01_1	1496_4_250	127_01_58	485_4_237	842_01_7	784_4_23	15_46_1	2216_5_147	1430_5_30	55_4_1	57_4_1	30_5_562	52_4_1	1472_01_378	1240_4_98	470_4_198	644_4_982	195_4_1	376_2_1
319_2_235	386_5_94	450_4_4	452_2_1	228_2_1	988_2_1	270_4_6	61_2_28	117_2_1	1871_2_53	68_4_101	69_5_88	496_46_11	81_5_1	525_4_343	47_01_28	809_2_2	1503_01_105	1409_5_77	735_2_298	187_2_214	2247_5_71	159_5_1	1012_5_583	688_5_1	1230_4_53	304_01_1	1131_5_163	461_4_20	460_5_1	1153_2_567	582_01_1	1496_4_240	127_01_58	485_4_264	842_01_2	784_4_21	15_46_1	2216_5_139	1430_5_29	55_4_1	57_4_1	30_5_532	52_4_1	1472_01_387	1240_4_97	470_4_204	644_4_978	195_4_1	376_2_1
319_2_250	386_5_99	450_4_4	452_2_1	228_2_1	988_2_1	270_4_5	61_2_36	117_2_1	1871_2_53	68_4_102	69_5_87	496_46_10	81_5_1	525_4_349	47_01_20	809_2_4	1503_01_104	1409_5_86	735_2_328	187_2_182	2247_5_69	159_5_1	1012_5_565	688_5_1	1230_4_61	304_01_1	1131_5_161	461_4_15	460_5_1	1153_2_608	582_01_1	1496_4_235	127_01_41	485_4_244	842_01_4	784_4_16	15_46_1	2216_5_151	1430_5_32	55_4_1	57_4_1	30_5_534	52_4_1	1472_01_387	1240_4_96	470_4_220	644_4_977	195_4_1	376_2_1
319_2_256	386_5_101	450_4_3	452_2_1	228_2_1	988_2_1	270_4_5	61_2_39	117_2_1	1871_2_61	68_4_107	69_5_80	496_46_11	81_5_1	525_4_363	47_01_20	809_2_3	1503_01_108	1409_5_99	735_2_324	187_2_168	2247_5_62	159_5_1	1012_5_546	688_5_1	1230_4_49	304_01_1	1131_5_176	461_4_18	460_5_1	1153_2_627	582_01_1	1496_4_222	127_01_37	485_4_234	842_01_4	784_4_5	15_46_1	2216_5_157	1430_5_32	55_4_1	57_4_1	30_5_529	52_4_1	1472_01_399	1240_4_87	470_4_213	644_4_979	195_4_1	376_2_1
319_2_250	386_5_103	450_4_1	452_2_1	228_2_1	988_2_1	270_4_7	61_2_44	117_2_1	1871_2_59	68_4_118	69_5_64	496_46_11	81_5_1	525_4_371	47_01_21	809_2_1	1503_01_107	1409_5_107	735_2_322	187_2_157	2247_5_74	159_5_1	1012_5_504	688_5_1	1230_4_67	304_01_1	1131_5_174	461_4_18	460_5_1	1153_2_626	582_01_1	1496_4_217	127_01_44	485_4_229	842_01_1	784_4_4	15_46_1	2216_5_153	1430_5_30	55_4_1	57_4_1	30_5_543	52_4_1	1472_01_423	1240_4_89	470_4_207	644_4_987	195_4_1	376_2_1
319_2_249	386_5_104	159_5_1	452_2_1	228_2_1	988_2_1	270_4_11	61_2_45	117_2_1	1871_2_56	68_4_109	69_5_55	496_46_14	81_5_1	525_4_376	47_01_16	809_2_2	1503_01_99	1409_5_106	735_2_340	187_2_158	2247_5_75	1012_5_510	688_5_1	1230_4_67	304_01_1	1131_5_190	461_4_13	460_5_1	1153_2_618	582_01_1	1496_4_198	127_01_46	485_4_232	842_01_1	784_4_5	15_46_1	2216_5_142	1430_5_32	55_4_1	57_4_1	30_5_540	52_4_1	1472_01_417	1240_4_98	470_4_213	644_4_985	195_4_1	376_2_1	515_2_403
319_2_253	386_5_106	159_5_1	452_2_1	228_2_1	988_2_1	270_4_11	61_2_50	117_2_1	1871_2_58	68_4_105	69_5_54	496_46_12	81_5_1	525_4_350	47_01_15	809_2_1	1503_01_104	1409_5_111	735_2_334	187_2_144	2247_5_79	1012_5_493	688_5_1	1230_4_63	304_01_1	1131_5_195	461_4_13	460_5_1	1153_2_615	582_01_1	1496_4_191	127_01_52	485_4_228	842_01_2	784_4_4	15_46_1	2216_5_137	1430_5_35	55_4_1	57_4_1	30_5_527	52_4_1	1472_01_409	1240_4_94	470_4_209	644_4_998	195_4_1	376_2_1	515_2_417
319_2_260	386_5_98	159_5_1	452_2_1	228_2_1	988_2_1	270_4_6	61_2_47	117_2_1	1871_2_54	68_4_84	69_5_54	496_46_14	81_5_1	525_4_334	47_01_10	809_2_1	1503_01_107	1409_5_116	735_2_331	187_2_135	2247_5_81	1012_5_483	688_5_1	1230_4_59	304_01_1	1131_5_195	461_4_16	460_5_1	1153_2_606	582_01_1	1496_4_188	127_01_55	485_4_239	842_01_4	784_4_2	15_46_1	2216_5_134	1430_5_28	55_4_1	57_4_1	30_5_549	52_4_1	1472_01_444	1240_4_104	470_4_226	644_4_998	195_4_1	376_2_1	515_2_435
319_2_248	386_5_112	159_5_1	452_2_1	228_2_1	988_2_1	270_4_11	61_2_48	117_2_1	1871_2_44	68_4_82	69_5_58	496_46_10	81_5_1	525_4_302	47_01_10	809_2_1	1503_01_109	1409_5_117	735_2_331	187_2_130	2247_5_92	1012_5_493	688_5_1	1230_4_65	304_01_1	1131_5_206	461_4_11	460_5_1	1153_2_619	582_01_1	1496_4_168	127_01_65	485_4_240	842_01_2	15_46_1	2216_5_128	1430_5_30	55_4_1	57_4_1	30_5_542	52_4_1	1472_01_422	1240_4_105	470_4_232	644_4_1024	195_4_1	376_2_1	515_2_464	293_4_335
319_2_250	386_5_122	159_5_1	452_2_1	228_2_1	988_2_1	270_4_9	61_2_46	117_2_1	1871_2_43	68_4_83	69_5_62	496_46_12	81_5_1	525_4_340	47_01_14	809_2_1	1503_01_124	1409_5_118	735_2_326	187_2_126	2247_5_83	1012_5_493	688_5_1	1230_4_83	304_01_1	1131_5_222	461_4_11	460_5_1	1153_2_605	582_01_1	1496_4_167	127_01_58	485_4_239	842_01_2	15_46_1	2216_5_122	1430_5_26	55_4_1	57_4_1	30_5_546	52_4_1	1472_01_418	1240_4_104	470_4_236	644_4_980	195_4_1	376_2_1	515_2_457	293_4_330
319_2_257	386_5_120	159_5_1	228_2_1	988_2_1	270_4_11	61_2_50	117_2_1	1871_2_49	68_4_88	69_5_61	496_46_18	81_5_1	525_4_335	47_01_14	1503_01_117	1409_5_108	735_2_340	187_2_127	2247_5_81	1012_5_487	688_5_1	1230_4_62	304_01_1	1131_5_243	461_4_7	460_5_1	1153_2_611	582_01_1	1496_4_158	127_01_57	485_4_239	842_01_4	15_46_1	2216_5_126	1430_5_32	55_4_1	57_4_1	30_5_551	52_4_1	1472_01_416	1240_4_95	470_4_231	644_4_960	195_4_1	376_2_1	515_2_486	293_4_316	359_01_1	2067_2_299
319_2_244	386_5_130	159_5_1	228_2_1	988_2_1	270_4_11	61_2_59	117_2_1	1871_2_54	68_4_88	69_5_58	496_46_19	81_5_1	525_4_354	47_01_13	1503_01_128	1409_5_101	735_2_358	187_2_136	2247_5_77	1012_5_486	688_5_1	1230_4_68	304_01_1	1131_5_242	461_4_8	460_5_1	1153_2_580	582_01_1	1496_4_162	127_01_66	485_4_229	842_01_7	15_46_1	2216_5_136	1430_5_27	55_4_1	57_4_1	30_5_547	52_4_1	1472_01_434	1240_4_96	470_4_240	644_4_962	195_4_1	376_2_1	515_2_453	293_4_328	359_01_1	2067_2_284
319_2_249	386_5_137	159_5_1	228_2_1	988_2_1	270_4_8	61_2_60	117_2_1	1871_2_45	68_4_83	69_5_56	496_46_23	81_5_1	525_4_353	47_01_19	1503_01_133	1409_5_126	735_2_372	187_2_129	2247_5_78	1012_5_499	688_5_1	1230_4_70	304_01_1	1131_5_239	461_4_7	460_5_1	1153_2_584	582_01_1	1496_4_157	127_01_60	485_4_225	842_01_7	15_46_1	2216_5_134	1430_5_31	55_4_1	57_4_1	30_5_535	52_4_1	1472_01_418	1240_4_102	470_4_239	644_4_952	195_4_1	376_2_1	515_2_456	293_4_300	359_01_1	2067_2_278
319_2_248	386_5_150	159_5_1	228_2_1	988_2_1	270_4_11	61_2_63	117_2_1	1871_2_44	68_4_80	69_5_43	496_46_17	81_5_1	525_4_373	47_01_20	1503_01_141	1409_5_110	735_2_362	187_2_115	2247_5_81	1012_5_503	688_5_1	1230_4_71	304_01_1	1131_5_226	461_4_10	460_5_1	1153_2_568	582_01_1	1496_4_161	127_01_49	485_4_239	842_01_6	15_46_1	2216_5_140	1430_5_30	55_4_1	57_4_1	30_5_536	52_4_1	1472_01_413	1240_4_95	470_4_238	644_4_960	195_4_1	376_2_1	515_2_472	293_4_294	359_01_1	2067_2_254
319_2_255	386_5_160	159_5_1	228_2_1	988_2_1	270_4_8	61_2_60	117_2_1	1871_2_46	68_4_91	69_5_39	496_46_15	81_5_1	525_4_379	47_01_14	1503_01_111	1409_5_94	735_2_352	187_2_108	2247_5_87	1012_5_503	688_5_1	1230_4_77	304_01_1	1131_5_220	461_4_12	460_5_1	1153_2_554	582_01_1	1496_4_151	127_01_57	485_4_266	842_01_2	15_46_1	2216_5_123	1430_5_25	55_4_1	57_4_1	30_5_566	52_4_1	1472_01_437	1240_4_101	470_4_241	644_4_976	195_4_1	376_2_1	515_2_475	293_4_283	359_01_1	2067_2_264
319_2_258	386_5_164	159_5_1	228_2_1	988_2_1	270_4_8	61_2_52	117_2_1	1871_2_35	68_4_91	69_5_27	496_46_14	81_5_1	525_4_371	47_01_9	1503_01_109	1409_5_89	735_2_377	187_2_103	2247_5_94	1012_5_521	688_5_1	1230_4_74	304_01_1	1131_5_226	461_4_16	460_5_1	1153_2_527	582_01_1	1496_4_147	127_01_57	485_4_260	15_46_1	2216_5_138	1430_5_28	55_4_1	57_4_1	30_5_547	52_4_1	1472_01_442	1240_4_101	470_4_237	644_4_971	195_4_1	376_2_1	515_2_468	293_4_284	359_01_1	2067_2_293
319_2_239	386_5_173	159_5_1	228_2_1	988_2_1	270_4_9	61_2_56	117_2_1	1871_2_36	68_4_80	69_5_35	496_46_6	81_5_1	525_4_359	47_01_11	1503_01_101	1409_5_91	735_2_373	187_2_98	2247_5_90	1012_5_550	688_5_1	1230_4_78	304_01_1	1131_5_228	461_4_17	460_5_1	1153_2_517	582_01_1	1496_4_148	127_01_58	485_4_253	15_46_1	2216_5_130	1430_5_23	55_4_1	57_4_1	30_5_551	52_4_1	1472_01_437	1240_4_105	470_4_234	644_4_989	195_4_1	376_2_1	515_2_461	293_4_296	359_01_1	2067_2_287
319_2_235	386_5_170	159_5_1	228_2_1	988_2_1	270_4_13	61_2_58	117_2_1	1871_2_34	68_4_84	69_5_22	496_46_7	81_5_1	525_4_350	47_01_6	1503_01_100	1409_5_103	735_2_377	187_2_101	2247_5_107	1012_5_568	688_5_1	1230_4_70	304_01_1	1131_5_223	461_4_15	460_5_1	1153_2_528	582_01_1	1496_4_132	127_01_63	485_4_242	15_46_1	2216_5_133	1430_5_22	55_4_1	57_4_1	30_5_547	52_4_1	1472_01_458	1240_4_117	470_4_242	644_4_979	195_4_1	376_2_1	515_2_454	293_4_295	359_01_1	2067_2_284
319_2_231	386_5_177	159_5_1	228_2_1	988_2_1	270_4_12	61_2_63	117_2_1	1871_2_34	68_4_84	69_5_21	496_46_6	81_5_1	525_4_350	47_01_4	1503_01_120	1409_5_103	735_2_359	187_2_100	2247_5_101	1012_5_578	688_5_1	1230_4_69	304_01_1	1131_5_235	461_4_15	460_5_1	1153_2_523	582_01_1	1496_4_134	127_01_79	485_4_245	15_46_1	2216_5_146	1430_5_25	55_4_1	57_4_1	30_5_545	52_4_1	1472_01_434	1240_4_112	470_4_246	644_4_972	195_4_1	376_2_1	515_2_444	293_4_302	359_01_1	2067_2_298
319_2_225	386_5_165	159_5_1	228_2_1	988_2_1	270_4_14	61_2_63	117_2_1	1871_2_34	68_4_80	69_5_30	496_46_6	81_5_1	525_4_361	47_01_2	1503_01_120	1409_5_101	735_2_368	187_2_108	2247_5_106	1012_5_571	688_5_1	1230_4_73	304_01_1	1131_5_223	461_4_15	460_5_1	1153_2_521	582_01_1	1496_4_132	127_01_80	485_4_255	15_46_1	2216_5_149	1430_5_22	55_4_1	57_4_1	30_5_530	52_4_1	1472_01_465	1240_4_123	470_4_245	644_4_968	195_4_1	376_2_1	515_2_431	293_4_294	359_01_1	2067_2_297
319_2_220	386_5_160	159_5_1	228_2_1	988_2_1	270_4_9	61_2_63	117_2_1	1871_2_32	68_4_87	69_5_30	496_46_10	81_5_1	525_4_350	47_01_1	1503_01_120	1409_5_94	735_2_376	187_2_113	2247_5_106	1012_5_587	688_5_1	1230_4_80	304_01_1	1131_5_217	461_4_16	460_5_1	1153_2_511	582_01_1	1496_4_138	127_01_73	485_4_250	15_46_1	2216_5_162	1430_5_26	55_4_1	57_4_1	30_5_509	52_4_1	1472_01_490	1240_4_120	470_4_235	644_4_939	195_4_1	376_2_1	515_2_432	293_4_313	359_01_1	2067_2_308
319_2_215	386_5_163	159_5_1	228_2_1	988_2_1	270_4_5	61_2_67	117_2_1	1871_2_35	68_4_92	69_5_26	496_46_6	81_5_1	525_4_336	47_01_2	1503_01_128	1409_5_97	735_2_377	187_2_98	2247_5_114	1012_5_603	688_5_1	1230_4_76	304_01_1	1131_5_222	461_4_18	460_5_1	1153_2_502	582_01_1	1496_4_138	127_01_63	485_4_233	15_46_1	2216_5_150	1430_5_20	55_4_1	57_4_1	30_5_506	52_4_1	1472_01_482	1240_4_123	470_4_229	644_4_946	195_4_1	376_2_1	515_2_413	293_4_325	359_01_1	2067_2_315
319_2_219	386_5_159	159_5_1	228_2_1	988_2_1	270_4_9	61_2_64	117_2_1	1871_2_37	68_4_91	69_5_24	496_46_4	81_5_1	525_4_300	47_01_1	1503_01_122	1409_5_110	735_2_365	187_2_87	2247_5_116	1012_5_608	688_5_1	1230_4_70	304_01_1	1131_5_231	461_4_22	460_5_1	1153_2_500	582_01_1	1496_4_135	127_01_65	485_4_242	15_46_1	2216_5_164	1430_5_18	55_4_1	57_4_1	30_5_497	52_4_1	1472_01_461	1240_4_124	470_4_235	644_4_948	195_4_1	376_2_1	515_2_425	293_4_326	359_01_1	2067_2_329
319_2_209	386_5_168	159_5_1	228_2_1	988_2_1	270_4_10	61_2_60	117_2_1	1871_2_37	68_4_86	69_5_29	496_46_3	81_5_1	525_4_286	1503_01_117	1409_5_102	735_2_379	187_2_86	2247_5_108	1012_5_604	688_5_1	1230_4_72	304_01_1	1131_5_213	461_4_18	460_5_1	1153_2_490	582_01_1	1496_4_145	127_01_69	485_4_240	15_46_1	2216_5_179	1430_5_18	55_4_1	57_4_1	30_5_490	52_4_1	1472_01_482	1240_4_108	470_4_248	644_4_957	195_4_1	376_2_1	515_2_421	293_4_323	359_01_1	2067_2_345
319_2_207	386_5_146	159_5_1	228_2_1	988_2_1	270_4_9	61_2_70	117_2_1	1871_2_41	68_4_94	69_5_23	496_46_3	81_5_1	525_4_256	1503_01_119	1409_5_107	735_2_372	187_2_78	2247_5_109	1012_5_578	688_5_1	1230_4_78	304_01_1	1131_5_237	461_4_16	460_5_1	1153_2_502	582_01_1	1496_4_139	127_01_74	485_4_234	15_46_1	2216_5_183	1430_5_9	55_4_1	57_4_1	30_5_505	52_4_1	1472_01_492	1240_4_116	470_4_233	644_4_988	195_4_1	376_2_1	515_2_435	293_4_336	359_01_1	2067_2_329
319_2_212	386_5_161	159_5_1	228_2_1	988_2_1	270_4_9	61_2_72	117_2_1	1871_2_33	68_4_92	69_5_24	496_46_4	81_5_1	525_4_275	1503_01_134	1409_5_96	735_2_364	187_2_74	2247_5_116	1012_5_585	688_5_1	1230_4_74	304_01_1	1131_5_229	461_4_11	460_5_1	1153_2_494	582_01_1	1496_4_130	127_01_64	485_4_230	15_46_1	2216_5_177	1430_5_9	55_4_1	57_4_1	30_5_496	52_4_1	1472_01_500	1240_4_110	470_4_241	644_4_997	195_4_1	376_2_1	515_2_458	293_4_326	359_01_1	2067_2_335
319_2_198	386_5_146	159_5_1	228_2_1	988_2_1	270_4_8	61_2_73	117_2_1	1871_2_33	68_4_90	69_5_20	496_46_5	81_5_1	525_4_275	1503_01_132	1409_5_96	735_2_341	187_2_71	2247_5_107	1012_5_589	688_5_1	1230_4_70	304_01_1	1131_5_233	461_4_11	460_5_1	1153_2_521	582_01_1	1496_4_130	127_01_63	485_4_236	15_46_1	2216_5_186	1430_5_7	55_4_1	57_4_1	30_5_478	52_4_1	1472_01_502	1240_4_109	470_4_247	644_4_1052	195_4_1	376_2_1	515_2_444	293_4_324	359_01_1	2067_2_331
319_2_219	386_5_153	159_5_1	228_2_1	988_2_1	270_4_3	61_2_74	117_2_1	1871_2_40	68_4_93	69_5_16	496_46_4	81_5_1	525_4_274	1503_01_115	1409_5_88	735_2_336	187_2_70	2247_5_112	1012_5_593	688_5_1	1230_4_69	304_01_1	1131_5_245	461_4_11	460_5_1	1153_2_496	582_01_1	1496_4_126	127_01_54	485_4_235	15_46_1	2216_5_197	1430_5_4	55_4_1	57_4_1	30_5_446	52_4_1	1472_01_507	1240_4_114	470_4_265	644_4_1051	195_4_1	376_2_1	515_2_454	293_4_337	359_01_1	2067_2_315
319_2_218	386_5_175	159_5_1	228_2_1	988_2_1	270_4_3	61_2_75	117_2_1	1871_2_38	68_4_92	69_5_10	496_46_6	81_5_1	525_4_254	1503_01_118	1409_5_97	735_2_358	187_2_65	2247_5_124	1012_5_590	688_5_1	1230_4_75	304_01_1	1131_5_235	461_4_18	460_5_1	1153_2_480	582_01_1	1496_4_119	127_01_56	485_4_232	15_46_1	2216_5_185	1430_5_2	55_4_1	57_4_1	30_5_450	52_4_1	1472_01_521	1240_4_114	470_4_271	644_4_1062	195_4_1	376_2_1	515_2_456	293_4_326	359_01_1	2067_2_302
319_2_230	386_5_179	159_5_1	228_2_1	988_2_1	270_4_4	61_2_80	117_2_1	1871_2_35	68_4_91	69_5_9	496_46_7	81_5_1	525_4_256	1503_01_125	1409_5_105	735_2_327	187_2_63	2247_5_124	1012_5_581	688_5_1	1230_4_83	304_01_1	1131_5_237	461_4_13	460_5_1	1153_2_472	582_01_1	1496_4_118	127_01_47	485_4_247	15_46_1	2216_5_170	1430_5_2	55_4_1	57_4_1	30_5_471	52_4_1	1472_01_496	1240_4_131	470_4_275	644_4_1059	195_4_1	376_2_1	515_2_464	293_4_348	359_01_1	2067_2_295
319_2_222	386_5_165	159_5_1	228_2_1	988_2_1	270_4_5	61_2_85	117_2_1	1871_2_30	68_4_96	69_5_11	496_46_7	81_5_1	525_4_255	1503_01_122	1409_5_93	735_2_311	187_2_61	2247_5_126	1012_5_580	688_5_1	1230_4_93	304_01_1	1131_5_240	461_4_7	460_5_1	1153_2_462	582_01_1	1496_4_112	127_01_43	485_4_240	15_46_1	2216_5_163	1430_5_3	55_4_1	57_4_1	30_5_485	52_4_1	1472_01_504	1240_4_138	470_4_288	644_4_1084	195_4_1	376_2_1	515_2_447	293_4_355	359_01_1	2067_2_302
319_2_215	386_5_160	159_5_1	228_2_1	988_2_1	270_4_6	61_2_81	117_2_1	1871_2_31	68_4_99	69_5_8	496_46_5	81_5_1	525_4_261	1503_01_109	1409_5_95	735_2_311	187_2_53	2247_5_137	1012_5_561	688_5_1	1230_4_85	304_01_1	1131_5_240	461_4_8	460_5_1	1153_2_489	582_01_1	1496_4_102	127_01_33	485_4_250	15_46_1	2216_5_163	1430_5_3	55_4_1	57_4_1	30_5_482	52_4_1	1472_01_479	1240_4_146	470_4_295	644_4_1076	195_4_1	376_2_1	515_2_471	293_4_391	359_01_1	2067_2_282
319_2_202	386_5_143	159_5_1	228_2_1	988_2_1	270_4_3	61_2_91	117_2_1	1871_2_27	68_4_95	69_5_4	496_46_6	81_5_1	525_4_264	1503_01_110	1409_5_104	735_2_327	187_2_64	2247_5_146	1012_5_556	688_5_1	1230_4_91	304_01_1	1131_5_233	461_4_7	460_5_1	1153_2_492	582_01_1	1496_4_95	127_01_31	485_4_235	15_46_1	2216_5_181	1430_5_4	55_4_1	57_4_1	30_5_494	52_4_1	1472_01_463	1240_4_135	470_4_303	644_4_1055	195_4_1	376_2_1	515_2_486	293_4_393	359_01_1	2067_2_279
319_2_204	386_5_157	159_5_1	228_2_1	988_2_1	270_4_5	61_2_101	117_2_1	1871_2_33	68_4_100	69_5_4	496_46_5	81_5_1	525_4_243	1503_01_114	1409_5_99	735_2_329	187_2_78	2247_5_150	1012_5_537	688_5_1	1230_4_81	304_01_1	1131_5_231	461_4_5	460_5_1	1153_2_490	582_01_1	1496_4_91	127_01_38	485_4_227	15_46_1	2216_5_172	1430_5_7	55_4_1	57_4_1	30_5_494	52_4_1	1472_01_484	1240_4_141	470_4_310	644_4_1028	195_4_1	376_2_1	515_2_488	293_4_398	359_01_1	2067_2_285
319_2_212	386_5_155	159_5_1	228_2_1	988_2_1	270_4_5	61_2_96	117_2_1	1871_2_37	68_4_110	69_5_1	496_46_6	81_5_1	525_4_240	1503_01_115	1409_5_108	735_2_341	187_2_67	2247_5_131	1012_5_553	688_5_1	1230_4_89	304_01_1	1131_5_231	461_4_2	460_5_1	1153_2_494	582_01_1	1496_4_92	127_01_42	485_4_232	15_46_1	2216_5_179	1430_5_6	55_4_1	57_4_1	30_5_479	52_4_1	1472_01_516	1240_4_146	470_4_302	644_4_1009	195_4_1	376_2_1	515_2_495	293_4_374	359_01_1	2067_2_274
319_2_234	386_5_153	159_5_1	228_2_1	988_2_1	270_4_3	61_2_120	117_2_1	1871_2_37	68_4_111	69_5_1	496_46_7	81_5_1	525_4_251	1503_01_121	1409_5_96	735_2_348	187_2_69	2247_5_131	1012_5_563	688_5_1	1230_4_81	304_01_1	1131_5_232	461_4_4	460_5_1	1153_2_484	582_01_1	1496_4_93	127_01_35	485_4_227	15_46_1	2216_5_175	1430_5_4	55_4_1	57_4_1	30_5_461	52_4_1	1472_01_522	1240_4_148	470_4_292	644_4_1000	195_4_1	376_2_1	515_2_451	293_4_411	359_01_1	2067_2_256
319_2_243	386_5_159	159_5_1	228_2_1	988_2_1	270_4_5	61_2_120	117_2_1	1871_2_31	68_4_126	69_5_1	496_46_4	81_5_1	525_4_245	1503_01_123	1409_5_95	735_2_331	187_2_68	2247_5_134	1012_5_556	688_5_1	1230_4_81	304_01_1	1131_5_235	461_4_1	460_5_1	1153_2_480	582_01_1	1496_4_92	127_01_31	485_4_244	15_46_1	2216_5_182	1430_5_5	55_4_1	57_4_1	30_5_429	52_4_1	1472_01_534	1240_4_150	470_4_301	644_4_996	195_4_1	376_2_1	515_2_480	293_4_404	359_01_1	2067_2_246
319_2_248	386_5_166	159_5_1	228_2_1	988_2_1	270_4_6	61_2_135	117_2_1	1871_2_28	68_4_119	69_5_1	496_46_5	81_5_1	525_4_258	1503_01_141	1409_5_86	735_2_340	187_2_65	2247_5_120	1012_5_553	688_5_1	1230_4_77	304_01_1	1131_5_250	461_4_2	460_5_1	1153_2_484	582_01_1	1496_4_86	127_01_32	485_4_239	15_46_1	2216_5_204	1430_5_4	55_4_1	57_4_1	30_5_421	52_4_1	1472_01_531	1240_4_138	470_4_304	644_4_972	195_4_1	376_2_1	515_2_482	293_4_411	359_01_1	2067_2_237
319_2_241	386_5_155	159_5_1	228_2_1	988_2_1	270_4_8	61_2_122	117_2_1	1871_2_36	68_4_117	69_5_1	496_46_7	81_5_1	525_4_276	1503_01_136	1409_5_72	735_2_333	187_2_58	2247_5_132	1012_5_533	688_5_1	1230_4_83	304_01_1	1131_5_269	461_4_1	460_5_1	1153_2_496	582_01_1	1496_4_86	127_01_30	485_4_238	15_46_1	2216_5_197	1430_5_4	55_4_1	57_4_1	30_5_423	52_4_1	1472_01_523	1240_4_139	470_4_324	644_4_981	195_4_1	376_2_1	515_2_462	293_4_418	359_01_1	2067_2_226
319_2_223	386_5_170	159_5_1	228_2_1	988_2_1	270_4_4	61_2_130	117_2_1	1871_2_35	68_4_117	69_5_1	496_46_4	81_5_1	525_4_271	1503_01_137	1409_5_77	735_2_332	187_2_69	2247_5_111	1012_5_553	688_5_1	1230_4_91	1131_5_273	304_01_1	460_5_1	1153_2_499	582_01_1	1496_4_95	127_01_22	485_4_224	15_46_1	2216_5_204	1430_5_5	55_4_1	57_4_1	30_5_393	52_4_1	1472_01_515	1240_4_134	470_4_340	644_4_972	195_4_1	376_2_1	515_2_465	293_4_433	359_01_1	2067_2_222
319_2_245	386_5_181	159_5_1	228_2_1	988_2_1	270_4_6	61_2_122	117_2_1	1871_2_34	68_4_131	69_5_1	496_46_5	81_5_1	525_4_245	1503_01_132	1409_5_74	735_2_328	187_2_75	2247_5_115	1012_5_551	688_5_1	1230_4_94	1131_5_269	304_01_1	460_5_1	1153_2_487	582_01_1	1496_4_87	127_01_23	485_4_227	15_46_1	2216_5_214	1430_5_5	55_4_1	57_4_1	30_5_378	52_4_1	1472_01_516	1240_4_133	470_4_354	644_4_982	195_4_1	376_2_1	515_2_496	293_4_417	359_01_1	2067_2_213
319_2_255	386_5_177	159_5_1	228_2_1	988_2_1	270_4_5	61_2_106	117_2_1	1871_2_36	68_4_133	69_5_1	496_46_7	81_5_1	525_4_226	1503_01_131	1409_5_65	735_2_340	187_2_72	2247_5_105	1012_5_532	688_5_1	1230_4_99	1131_5_265	304_01_1	460_5_1	1153_2_476	582_01_1	1496_4_79	127_01_22	485_4_230	15_46_1	2216_5_219	1430_5_4	55_4_1	57_4_1	30_5_363	52_4_1	1472_01_563	1240_4_133	470_4_353	644_4_986	195_4_1	376_2_1	515_2_496	293_4_444	359_01_1	2067_2_207
319_2_234	386_5_173	159_5_1	228_2_1	988_2_1	270_4_5	61_2_98	117_2_1	1871_2_33	68_4_121	69_5_1	496_46_11	81_5_1	525_4_245	1503_01_140	1409_5_59	735_2_363	187_2_73	2247_5_108	1012_5_533	688_5_1	1230_4_103	1131_5_250	304_01_1	460_5_1	1153_2_494	582_01_1	1496_4_89	127_01_20	485_4_224	15_46_1	2216_5_208	1430_5_3	55_4_1	57_4_1	30_5_358	52_4_1	1472_01_551	1240_4_137	470_4_360	644_4_974	195_4_1	376_2_1	515_2_514	293_4_428	359_01_1	2067_2_204
319_2_220	386_5_174	159_5_1	228_2_1	988_2_1	270_4_7	61_2_88	117_2_1	1871_2_41	68_4_115	69_5_1	496_46_9	81_5_1	525_4_237	1503_01_134	1409_5_54	735_2_351	187_2_65	2247_5_120	1012_5_526	688_5_1	1230_4_106	1131_5_241	304_01_1	460_5_1	1153_2_508	582_01_1	1496_4_102	127_01_19	485_4_237	15_46_1	2216_5_211	1430_5_4	55_4_1	57_4_1	30_5_371	52_4_1	1472_01_511	1240_4_138	470_4_360	644_4_973	195_4_1	376_2_1	515_2_505	293_4_465	359_01_1	2067_2_196
319_2_217	386_5_177	159_5_1	228_2_1	988_2_1	270_4_8	61_2_84	117_2_1	1871_2_44	68_4_113	69_5_1	496_46_14	81_5_1	525_4_235	1503_01_138	1409_5_64	735_2_331	187_2_77	2247_5_105	1012_5_527	688_5_1	1230_4_108	1131_5_248	304_01_1	460_5_1	1153_2_527	582_01_1	1496_4_90	127_01_15	485_4_245	15_46_1	2216_5_207	1430_5_5	55_4_1	57_4_1	30_5_362	52_4_1	1472_01_523	1240_4_148	470_4_346	644_4_990	195_4_1	376_2_1	515_2_473	293_4_474	359_01_1	2067_2_194
319_2_222	386_5_166	159_5_1	228_2_1	988_2_1	270_4_3	61_2_93	117_2_1	1871_2_28	68_4_104	69_5_1	496_46_19	81_5_1	525_4_233	1503_01_134	1409_5_63	735_2_343	187_2_71	2247_5_108	1012_5_540	688_5_1	1230_4_109	1131_5_244	304_01_1	460_5_1	1153_2_514	582_01_1	1496_4_95	127_01_21	485_4_252	15_46_1	2216_5_201	1430_5_5	55_4_1	57_4_1	30_5_359	52_4_1	1472_01_497	1240_4_148	470_4_335	644_4_1017	195_4_1	376_2_1	515_2_475	293_4_499	359_01_1	2067_2_187
319_2_236	386_5_162	159_5_1	228_2_1	988_2_1	270_4_1	61_2_87	117_2_1	1871_2_29	68_4_112	69_5_1	496_46_21	81_5_1	525_4_212	1503_01_143	1409_5_71	735_2_349	187_2_68	2247_5_100	1012_5_515	688_5_1	1230_4_105	1131_5_256	304_01_1	460_5_1	1153_2_542	582_01_1	1496_4_105	127_01_28	485_4_248	15_46_1	2216_5_198	1430_5_6	55_4_1	57_4_1	30_5_364	52_4_1	1472_01_527	1240_4_145	470_4_324	644_4_999	195_4_1	376_2_1	515_2_493	293_4_470	359_01_1	2067_2_177
319_2_227	386_5_167	159_5_1	228_2_1	988_2_1	270_4_2	61_2_85	117_2_1	1871_2_40	68_4_120	69_5_1	496_46_23	81_5_1	525_4_188	1503_01_126	1409_5_57	735_2_381	187_2_69	2247_5_113	1012_5_501	688_5_1	1230_4_104	1131_5_234	304_01_1	460_5_1	1153_2_547	582_01_1	1496_4_105	127_01_27	485_4_239	15_46_1	2216_5_203	1430_5_3	55_4_1	57_4_1	30_5_357	52_4_1	1472_01_522	1240_4_146	470_4_313	644_4_1031	195_4_1	376_2_1	515_2_517	293_4_476	359_01_1	2067_2_171
319_2_225	386_5_183	159_5_1	228_2_1	988_2_1	270_4_1	61_2_78	117_2_1	1871_2_42	68_4_112	69_5_1	496_46_17	81_5_1	525_4_189	1503_01_126	1409_5_59	735_2_375	187_2_68	2247_5_95	1012_5_520	688_5_1	1230_4_96	1131_5_230	304_01_1	460_5_1	1153_2_550	582_01_1	1496_4_103	127_01_28	485_4_246	15_46_1	2216_5_203	1430_5_5	55_4_1	57_4_1	30_5_345	52_4_1	1472_01_513	1240_4_156	470_4_339	644_4_1025	195_4_1	376_2_1	515_2_523	293_4_481	359_01_1	2067_2_165
319_2_226	386_5_188	159_5_1	228_2_1	988_2_1	61_2_71	117_2_1	1871_2_42	68_4_118	69_5_1	496_46_19	81_5_1	525_4_190	1503_01_111	1409_5_54	735_2_388	187_2_72	2247_5_97	1012_5_531	688_5_1	1230_4_93	1131_5_231	304_01_1	460_5_1	1153_2_561	582_01_1	1496_4_104	127_01_32	485_4_249	15_46_1	2216_5_190	1430_5_10	55_4_1	57_4_1	30_5_320	52_4_1	1472_01_493	1240_4_164	470_4_344	644_4_1052	195_4_1	376_2_1	515_2_535	293_4_461	359_01_1	2067_2_157
319_2_243	386_5_188	159_5_1	228_2_1	988_2_1	61_2_67	117_2_1	1871_2_37	68_4_122	69_5_1	496_46_10	81_5_1	525_4_192	1503_01_108	1409_5_43	735_2_404	187_2_65	2247_5_105	1012_5_512	688_5_1	1230_4_90	1131_5_230	304_01_1	460_5_1	1153_2_546	582_01_1	1496_4_91	127_01_28	485_4_233	15_46_1	2216_5_192	1430_5_4	55_4_1	57_4_1	30_5_325	52_4_1	1472_01_506	1240_4_175	470_4_353	644_4_1075	195_4_1	376_2_1	515_2_552	293_4_471	359_01_1	2067_2_145
319_2_244	386_5_206	159_5_1	228_2_1	988_2_1	61_2_62	117_2_1	1871_2_39	68_4_136	69_5_1	496_46_10	81_5_1	525_4_179	1503_01_103	1409_5_47	735_2_426	187_2_62	2247_5_108	1012_5_493	688_5_1	1230_4_87	1131_5_222	304_01_1	460_5_1	1153_2_575	582_01_1	1496_4_102	127_01_31	485_4_230	15_46_1	2216_5_201	1430_5_4	55_4_1	57_4_1	30_5_300	52_4_1	1472_01_531	1240_4_162	470_4_331	644_4_1077	195_4_1	376_2_1	515_2_576	293_4_448	359_01_1	2067_2_154
319_2_240	386_5_220	159_5_1	228_2_1	988_2_1	61_2_58	117_2_1	1871_2_48	68_4_133	69_5_1	496_46_12	81_5_1	525_4_192	1503_01_85	1409_5_42	735_2_459	187_2_68	2247_5_102	1012_5_509	688_5_1	1230_4_84	1131_5_205	304_01_1	460_5_1	1153_2_567	582_01_1	1496_4_108	127_01_31	485_4_218	15_46_1	2216_5_190	1430_5_3	55_4_1	57_4_1	30_5_305	52_4_1	1472_01_532	1240_4_161	470_4_324	644_4_1064	195_4_1	376_2_1	515_2_579	293_4_461	359_01_1	2067_2_145
319_2_241	386_5_226	159_5_1	228_2_1	988_2_1	61_2_56	117_2_1	1871_2_42	68_4_135	69_5_1	496_46_9	81_5_1	525_4_176	1503_01_87	1409_5_32	735_2_457	187_2_71	2247_5_117	1012_5_505	688_5_1	1230_4_91	1131_5_197	304_01_1	460_5_1	1153_2_549	582_01_1	1496_4_98	127_01_27	485_4_211	15_46_1	2216_5_195	1430_5_1	55_4_1	57_4_1	30_5_304	52_4_1	1472_01_526	1240_4_163	470_4_312	644_4_1071	195_4_1	376_2_1	515_2_597	293_4_481	359_01_1	2067_2_156
319_2_217	1496_4_90	159_5_1	228_2_1	988_2_1	61_2_55	117_2_1	1871_2_48	68_4_126	69_5_1	496_46_13	81_5_1	525_4_165	1503_01_71	1409_5_33	735_2_449	187_2_69	2247_5_108	1012_5_492	688_5_1	1230_4_98	1131_5_206	304_01_1	460_5_1	1153_2_552	582_01_1	386_5_244	127_01_23	485_4_214	15_46_1	2216_5_186	55_4_1	57_4_1	30_5_333	52_4_1	1472_01_515	1240_4_161	470_4_320	644_4_1058	195_4_1	376_2_1	515_2_572	293_4_535	359_01_1	2067_2_165
319_2_218	1496_4_89	159_5_1	228_2_1	988_2_1	61_2_66	117_2_1	1871_2_51	68_4_126	69_5_1	496_46_13	81_5_1	525_4_172	1503_01_79	1409_5_34	735_2_432	187_2_67	2247_5_94	1012_5_485	688_5_1	1230_4_88	1131_5_206	304_01_1	460_5_1	1153_2_583	582_01_1	386_5_250	127_01_33	485_4_224	15_46_1	2216_5_183	55_4_1	57_4_1	30_5_335	52_4_1	1472_01_478	1240_4_167	470_4_330	644_4_1064	195_4_1	376_2_1	515_2_522	293_4_539	359_01_1	2067_2_171
319_2_214	1496_4_90	159_5_1	228_2_1	988_2_1	61_2_56	117_2_1	1871_2_55	68_4_121	69_5_1	496_46_14	81_5_1	525_4_174	1503_01_78	1409_5_37	735_2_433	187_2_68	2247_5_96	1012_5_478	688_5_1	1230_4_102	1131_5_214	304_01_1	460_5_1	1153_2_590	582_01_1	386_5_241	127_01_23	485_4_210	15_46_1	2216_5_175	55_4_1	57_4_1	30_5_351	52_4_1	1472_01_499	1240_4_170	470_4_322	644_4_1099	195_4_1	376_2_1	515_2_509	293_4_539	359_01_1	2067_2_169
319_2_194	1496_4_98	159_5_1	228_2_1	988_2_1	61_2_67	117_2_1	1871_2_71	68_4_131	69_5_1	496_46_8	81_5_1	525_4_153	1503_01_74	1409_5_27	735_2_451	187_2_63	2247_5_98	1012_5_503	688_5_1	1230_4_100	1131_5_205	304_01_1	460_5_1	1153_2_590	582_01_1	386_5_236	127_01_20	485_4_208	15_46_1	2216_5_169	55_4_1	57_4_1	30_5_352	52_4_1	1472_01_491	1240_4_172	470_4_342	644_4_1093	195_4_1	376_2_1	515_2_520	293_4_535	359_01_1	2067_2_159
319_2_195	1496_4_103	159_5_1	228_2_1	988_2_1	61_2_74	117_2_1	1871_2_65	68_4_146	69_5_1	496_46_7	81_5_1	525_4_162	1503_01_81	1409_5_20	735_2_460	187_2_53	2247_5_98	1012_5_520	688_5_1	1230_4_102	1131_5_215	304_01_1	460_5_1	1153_2_607	582_01_1	386_5_230	127_01_16	485_4_199	15_46_1	2216_5_153	55_4_1	57_4_1	30_5_342	52_4_1	1472_01_479	1240_4_168	470_4_336	644_4_1083	195_4_1	376_2_1	515_2_527	293_4_528	359_01_1	2067_2_168
319_2_200	1496_4_116	159_5_1	228_2_1	988_2_1	61_2_79	117_2_1	1871_2_66	68_4_141	69_5_1	496_46_4	81_5_1	525_4_163	1503_01_76	1409_5_28	735_2_467	187_2_41	2247_5_89	1012_5_505	688_5_1	1230_4_92	1131_5_214	304_01_1	460_5_1	1153_2_620	582_01_1	386_5_212	127_01_19	485_4_213	15_46_1	2216_5_144	55_4_1	57_4_1	30_5_368	52_4_1	1472_01_498	1240_4_176	470_4_339	644_4_1072	195_4_1	376_2_1	515_2_537	293_4_527	359_01_1	2067_2_160
319_2_169	1496_4_109	159_5_1	228_2_1	988_2_1	61_2_76	117_2_1	1871_2_63	68_4_158	69_5_1	496_46_3	81_5_1	525_4_175	1503_01_80	1409_5_31	735_2_477	187_2_35	2247_5_88	1012_5_510	688_5_1	1230_4_82	1131_5_225	304_01_1	460_5_1	1153_2_643	582_01_1	386_5_210	127_01_19	485_4_206	15_46_1	2216_5_150	55_4_1	57_4_1	30_5_371	52_4_1	1472_01_490	1240_4_172	470_4_335	644_4_1074	195_4_1	376_2_1	515_2_519	293_4_533	359_01_1	2067_2_161
319_2_175	1496_4_109	159_5_1	228_2_1	988_2_1	61_2_84	117_2_1	1871_2_59	68_4_155	69_5_1	496_46_4	81_5_1	525_4_164	1503_01_83	1409_5_38	735_2_480	187_2_39	2247_5_86	1012_5_505	688_5_1	1230_4_81	1131_5_216	304_01_1	460_5_1	1153_2_643	582_01_1	386_5_223	127_01_17	485_4_189	15_46_1	2216_5_145	55_4_1	57_4_1	30_5_358	52_4_1	1472_01_491	1240_4_164	470_4_339	644_4_1099	195_4_1	376_2_1	515_2_495	293_4_526	359_01_1	2067_2_164
319_2_184	1496_4_109	159_5_1	228_2_1	988_2_1	61_2_80	117_2_1	1871_2_55	68_4_160	69_5_1	496_46_2	81_5_1	525_4_179	1503_01_77	1409_5_29	735_2_493	187_2_27	2247_5_80	1012_5_498	688_5_1	1230_4_74	1131_5_232	304_01_1	460_5_1	1153_2_652	582_01_1	386_5_214	127_01_13	485_4_190	15_46_1	2216_5_147	55_4_1	57_4_1	30_5_342	52_4_1	1472_01_482	1240_4_158	470_4_346	644_4_1115	195_4_1	376_2_1	515_2_514	293_4_524	359_01_1	2067_2_155
319_2_182	1496_4_110	159_5_1	228_2_1	988_2_1	61_2_84	117_2_1	1871_2_63	68_4_138	69_5_1	496_46_3	81_5_1	525_4_163	1503_01_76	1409_5_36	735_2_507	187_2_27	2247_5_73	1012_5_508	688_5_1	1230_4_79	1131_5_242	304_01_1	460_5_1	1153_2_666	582_01_1	386_5_208	127_01_16	485_4_185	15_46_1	2216_5_149	55_4_1	57_4_1	30_5_306	52_4_1	1472_01_538	1240_4_152	470_4_337	644_4_1106	195_4_1	376_2_1	515_2_513	293_4_527	359_01_1	2067_2_149
319_2_195	1496_4_107	159_5_1	228_2_1	988_2_1	61_2_83	117_2_1	1871_2_59	68_4_155	69_5_1	496_46_3	81_5_1	525_4_177	1503_01_83	1409_5_34	735_2_528	187_2_31	2247_5_71	1012_5_493	688_5_1	1230_4_64	1131_5_233	304_01_1	460_5_1	1153_2_671	582_01_1	386_5_221	127_01_10	485_4_186	15_46_1	2216_5_150	55_4_1	57_4_1	30_5_286	52_4_1	1472_01_566	1240_4_148	470_4_328	644_4_1114	195_4_1	376_2_1	515_2_509	293_4_517	359_01_1	2067_2_147
319_2_214	1496_4_118	159_5_1	228_2_1	988_2_1	61_2_75	117_2_1	1871_2_53	68_4_151	69_5_1	496_46_3	81_5_1	525_4_186	1503_01_77	1409_5_33	735_2_523	187_2_28	2247_5_74	1012_5_482	688_5_1	1230_4_60	1131_5_244	304_01_1	460_5_1	1153_2_673	582_01_1	386_5_191	127_01_14	485_4_190	15_46_1	2216_5_162	55_4_1	57_4_1	30_5_282	52_4_1	1472_01_567	1240_4_157	470_4_338	644_4_1103	195_4_1	376_2_1	515_2_493	293_4_536	359_01_1	2067_2_146
319_2_221	1496_4_121	159_5_1	228_2_1	988_2_1	61_2_78	117_2_1	1871_2_56	68_4_156	69_5_1	496_46_6	81_5_1	525_4_195	1503_01_71	1409_5_31	735_2_532	187_2_28	2247_5_63	1012_5_494	688_5_1	1230_4_45	1131_5_231	304_01_1	460_5_1	1153_2_649	582_01_1	386_5_198	127_01_15	485_4_173	15_46_1	2216_5_167	55_4_1	57_4_1	30_5_283	52_4_1	1472_01_573	1240_4_151	470_4_351	644_4_1093	195_4_1	376_2_1	515_2_502	293_4_532	359_01_1	2067_2_150
319_2_241	1496_4_126	159_5_1	228_2_1	988_2_1	61_2_73	117_2_1	1871_2_56	68_4_150	69_5_1	496_46_3	81_5_1	525_4_199	1503_01_65	1409_5_38	735_2_504	187_2_31	2247_5_70	1012_5_485	688_5_1	1230_4_54	1131_5_243	304_01_1	460_5_1	1153_2_653	582_01_1	386_5_191	127_01_10	485_4_190	15_46_1	2216_5_178	55_4_1	57_4_1	30_5_274	52_4_1	1472_01_552	1240_4_139	470_4_349	644_4_1078	195_4_1	376_2_1	515_2_495	293_4_531	359_01_1	2067_2_156
319_2_245	1496_4_128	159_5_1	228_2_1	988_2_1	61_2_72	117_2_1	1871_2_42	68_4_158	69_5_1	496_46_7	81_5_1	525_4_216	1503_01_60	1409_5_36	735_2_505	187_2_30	2247_5_63	1012_5_494	688_5_1	1230_4_48	1131_5_231	304_01_1	460_5_1	1153_2_667	582_01_1	386_5_209	127_01_7	485_4_179	15_46_1	2216_5_164	55_4_1	57_4_1	30_5_277	52_4_1	1472_01_538	1240_4_140	470_4_321	644_4_1091	195_4_1	376_2_1	515_2_498	293_4_534	359_01_1	2067_2_163
319_2_234	1496_4_124	159_5_1	228_2_1	988_2_1	61_2_83	117_2_1	1871_2_44	68_4_147	69_5_1	496_46_3	81_5_1	525_4_210	1503_01_59	1409_5_32	735_2_515	187_2_27	2247_5_71	1012_5_498	688_5_1	1230_4_45	1131_5_241	304_01_1	460_5_1	1153_2_681	582_01_1	386_5_184	127_01_5	485_4_177	15_46_1	2216_5_177	55_4_1	57_4_1	30_5_276	52_4_1	1472_01_544	1240_4_144	470_4_325	644_4_1072	195_4_1	376_2_1	515_2_508	293_4_549	359_01_1	2067_2_178
319_2_239	1496_4_113	159_5_1	228_2_1	988_2_1	61_2_85	117_2_1	1871_2_44	68_4_160	69_5_1	496_46_2	81_5_1	525_4_221	1503_01_61	1409_5_31	735_2_533	187_2_28	2247_5_72	1012_5_495	688_5_1	1230_4_48	1131_5_226	304_01_1	460_5_1	1153_2_712	582_01_1	386_5_198	127_01_3	485_4_161	15_46_1	2216_5_174	55_4_1	57_4_1	30_5_260	52_4_1	1472_01_561	1240_4_151	470_4_316	644_4_1047	195_4_1	376_2_1	515_2_507	293_4_534	359_01_1	2067_2_166
319_2_244	1496_4_116	159_5_1	228_2_1	988_2_1	61_2_77	117_2_1	1871_2_42	68_4_182	69_5_1	496_46_3	81_5_1	525_4_208	1503_01_71	1409_5_28	735_2_507	187_2_28	2247_5_75	1012_5_501	688_5_1	1230_4_46	1131_5_225	304_01_1	460_5_1	1153_2_718	582_01_1	386_5_186	127_01_6	485_4_194	15_46_1	2216_5_168	55_4_1	57_4_1	30_5_270	52_4_1	1472_01_519	1240_4_148	470_4_314	644_4_1040	195_4_1	376_2_1	515_2_509	293_4_529	359_01_1	2067_2_173
319_2_247	1496_4_123	159_5_1	228_2_1	988_2_1	61_2_78	117_2_1	1871_2_44	68_4_196	69_5_1	496_46_5	81_5_1	525_4_203	1503_01_76	1409_5_27	735_2_525	187_2_35	2247_5_68	1012_5_503	688_5_1	1230_4_47	1131_5_226	304_01_1	460_5_1	1153_2_712	582_01_1	386_5_179	127_01_5	485_4_180	15_46_1	2216_5_172	55_4_1	57_4_1	30_5_277	52_4_1	1472_01_524	1240_4_142	470_4_329	644_4_1069	195_4_1	376_2_1	515_2_512	293_4_475	359_01_1	2067_2_171
319_2_252	1496_4_133	159_5_1	228_2_1	988_2_1	61_2_76	117_2_1	1871_2_40	68_4_199	69_5_1	496_46_7	81_5_1	525_4_208	1503_01_87	1409_5_23	735_2_501	187_2_29	2247_5_65	1012_5_512	688_5_1	1230_4_47	1131_5_230	304_01_1	460_5_1	1153_2_697	582_01_1	386_5_171	127_01_8	485_4_183	15_46_1	2216_5_168	55_4_1	57_4_1	30_5_272	52_4_1	1472_01_546	1240_4_133	470_4_342	644_4_1067	195_4_1	376_2_1	515_2_516	293_4_498	359_01_1	2067_2_160
319_2_260	1496_4_140	159_5_1	228_2_1	988_2_1	61_2_68	117_2_1	1871_2_40	68_4_189	69_5_1	496_46_6	81_5_1	525_4_207	1503_01_85	1409_5_26	735_2_505	187_2_21	2247_5_70	1012_5_519	688_5_1	1230_4_51	1131_5_220	304_01_1	460_5_1	1153_2_726	582_01_1	386_5_168	127_01_10	485_4_197	15_46_1	2216_5_162	55_4_1	57_4_1	30_5_272	52_4_1	1472_01_504	1240_4_131	470_4_346	644_4_1078	195_4_1	376_2_1	515_2_523	293_4_492	359_01_1	2067_2_151
319_2_270	1496_4_136	159_5_1	228_2_1	988_2_1	61_2_74	117_2_1	1871_2_40	68_4_205	69_5_1	496_46_9	81_5_1	525_4_202	1503_01_97	1409_5_30	735_2_510	187_2_26	2247_5_60	1012_5_507	688_5_1	1230_4_54	1131_5_222	304_01_1	460_5_1	1153_2_735	582_01_1	386_5_170	127_01_6	485_4_195	15_46_1	2216_5_149	55_4_1	57_4_1	30_5_290	52_4_1	1472_01_496	1240_4_140	470_4_325	644_4_1048	195_4_1	376_2_1	515_2_508	293_4_488	359_01_1	2067_2_159
319_2_295	1496_4_126	159_5_1	228_2_1	988_2_1	61_2_76	117_2_1	1871_2_31	68_4_190	69_5_1	496_46_4	81_5_1	525_4_213	1503_01_95	1409_5_23	735_2_487	187_2_20	2247_5_58	1012_5_516	688_5_1	1230_4_41	1131_5_218	304_01_1	460_5_1	1153_2_760	582_01_1	386_5_184	127_01_7	485_4_212	15_46_1	2216_5_160	55_4_1	57_4_1	30_5_287	52_4_1	1472_01_474	1240_4_135	470_4_314	644_4_1050	195_4_1	376_2_1	515_2_506	293_4_510	359_01_1	2067_2_161
319_2_301	1496_4_117	159_5_1	228_2_1	988_2_1	61_2_71	117_2_1	1871_2_33	68_4_195	69_5_1	496_46_4	81_5_1	525_4_206	1503_01_97	1409_5_19	735_2_469	187_2_21	2247_5_56	1012_5_516	688_5_1	1230_4_41	1131_5_218	304_01_1	460_5_1	1153_2_779	582_01_1	386_5_189	127_01_6	485_4_222	15_46_1	2216_5_169	55_4_1	57_4_1	30_5_263	52_4_1	1472_01_501	1240_4_126	470_4_309	644_4_1045	195_4_1	376_2_1	515_2_487	293_4_526	359_01_1	2067_2_163
319_2_305	1496_4_113	159_5_1	228_2_1	988_2_1	61_2_68	117_2_1	1871_2_34	68_4_203	69_5_1	81_5_1	1503_01_88	525_4_213	1409_5_19	735_2_447	187_2_21	2247_5_57	1012_5_522	688_5_1	1230_4_49	1131_5_224	304_01_1	460_5_1	1153_2_793	582_01_1	386_5_195	127_01_7	485_4_227	15_46_1	2216_5_162	55_4_1	57_4_1	30_5_249	52_4_1	1472_01_505	1240_4_125	470_4_287	644_4_1046	195_4_1	376_2_1	515_2_500	293_4_548	359_01_1	2067_2_158
319_2_286	1496_4_130	159_5_1	228_2_1	988_2_1	61_2_72	117_2_1	1871_2_42	68_4_225	69_5_1	81_5_1	1503_01_89	525_4_223	1409_5_23	735_2_437	187_2_28	2247_5_62	1012_5_508	688_5_1	1230_4_46	1131_5_223	304_01_1	460_5_1	1153_2_802	582_01_1	386_5_182	127_01_6	485_4_223	15_46_1	2216_5_143	55_4_1	57_4_1	30_5_264	52_4_1	1472_01_536	1240_4_132	470_4_274	644_4_1029	195_4_1	376_2_1	515_2_491	293_4_550	359_01_1	2067_2_157
319_2_296	1496_4_134	159_5_1	228_2_1	988_2_1	61_2_64	117_2_1	1871_2_38	68_4_233	69_5_1	81_5_1	1503_01_90	525_4_250	1409_5_21	735_2_414	187_2_28	2247_5_69	1012_5_501	688_5_1	1230_4_31	1131_5_216	304_01_1	460_5_1	1153_2_795	582_01_1	386_5_177	127_01_3	485_4_220	15_46_1	2216_5_147	55_4_1	57_4_1	30_5_289	52_4_1	1472_01_557	1240_4_120	470_4_267	644_4_1016	195_4_1	376_2_1	515_2_467	293_4_552	359_01_1	2067_2_176
319_2_278	1496_4_128	159_5_1	228_2_1	988_2_1	61_2_58	117_2_1	1871_2_31	68_4_255	69_5_1	81_5_1	1503_01_89	525_4_247	1409_5_19	735_2_451	187_2_22	2247_5_63	1012_5_527	688_5_1	1230_4_40	1131_5_206	304_01_1	460_5_1	1153_2_789	582_01_1	386_5_185	127_01_4	485_4_213	15_46_1	2216_5_151	55_4_1	57_4_1	30_5_294	52_4_1	1472_01_555	1240_4_118	470_4_254	644_4_1016	195_4_1	376_2_1	515_2_471	293_4_545	359_01_1	2067_2_160
319_2_269	1496_4_117	159_5_1	228_2_1	988_2_1	61_2_57	117_2_1	1871_2_34	68_4_265	69_5_1	81_5_1	1503_01_93	525_4_241	1409_5_17	735_2_450	187_2_19	2247_5_56	1012_5_523	688_5_1	1230_4_34	1131_5_207	304_01_1	460_5_1	1153_2_782	582_01_1	386_5_188	127_01_5	485_4_215	15_46_1	2216_5_144	55_4_1	57_4_1	30_5_291	52_4_1	1472_01_551	1240_4_126	470_4_241	644_4_1039	195_4_1	376_2_1	515_2_484	293_4_521	359_01_1	2067_2_182
319_2_269	1496_4_116	159_5_1	228_2_1	988_2_1	61_2_57	117_2_1	1871_2_36	68_4_249	69_5_1	81_5_1	1503_01_81	525_4_224	1409_5_16	735_2_446	187_2_15	2247_5_55	1012_5_535	688_5_1	1230_4_39	1131_5_224	304_01_1	460_5_1	1153_2_796	582_01_1	386_5_191	127_01_7	485_4_215	15_46_1	2216_5_145	55_4_1	57_4_1	30_5_290	52_4_1	1472_01_537	1240_4_126	470_4_249	644_4_1020	195_4_1	376_2_1	515_2_491	293_4_539	359_01_1	2067_2_174
319_2_255	1496_4_116	159_5_1	228_2_1	988_2_1	61_2_53	117_2_1	1871_2_32	68_4_247	69_5_1	81_5_1	1503_01_94	525_4_250	1409_5_15	735_2_443	187_2_12	2247_5_54	1012_5_528	688_5_1	1230_4_34	1131_5_222	304_01_1	460_5_1	1153_2_773	582_01_1	386_5_206	127_01_9	485_4_237	15_46_1	2216_5_139	55_4_1	57_4_1	30_5_297	52_4_1	1472_01_539	1240_4_125	470_4_263	644_4_1030	195_4_1	376_2_1	515_2_500	293_4_502	359_01_1	2067_2_167
319_2_275	1496_4_123	159_5_1	228_2_1	988_2_1	61_2_44	117_2_1	1871_2_27	68_4_252	69_5_1	81_5_1	1503_01_85	525_4_237	1409_5_15	735_2_438	187_2_14	2247_5_50	1012_5_537	688_5_1	1230_4_39	1131_5_235	304_01_1	460_5_1	1153_2_768	582_01_1	386_5_204	127_01_10	485_4_239	15_46_1	2216_5_146	55_4_1	57_4_1	30_5_285	52_4_1	1472_01_534	1240_4_117	470_4_256	644_4_1005	195_4_1	376_2_1	515_2_497	293_4_524	359_01_1	2067_2_193
319_2_272	1496_4_112	159_5_1	228_2_1	988_2_1	61_2_44	117_2_1	1871_2_23	68_4_266	69_5_1	81_5_1	1503_01_87	525_4_280	1409_5_13	735_2_450	187_2_14	2247_5_53	1012_5_550	688_5_1	1230_4_32	1131_5_227	304_01_1	460_5_1	1153_2_776	582_01_1	386_5_212	127_01_10	485_4_224	15_46_1	2216_5_153	55_4_1	57_4_1	30_5_266	52_4_1	1472_01_520	1240_4_114	470_4_265	644_4_1033	195_4_1	376_2_1	515_2_478	293_4_513	359_01_1	2067_2_172
319_2_278	1496_4_102	159_5_1	228_2_1	988_2_1	61_2_43	117_2_1	1871_2_21	68_4_257	69_5_1	81_5_1	1503_01_98	525_4_290	1409_5_16	735_2_442	187_2_14	2247_5_40	1012_5_554	688_5_1	1230_4_38	1131_5_246	304_01_1	460_5_1	1153_2_777	582_01_1	386_5_226	127_01_12	485_4_223	15_46_1	2216_5_152	55_4_1	57_4_1	30_5_260	52_4_1	1472_01_515	1240_4_113	470_4_253	644_4_1038	195_4_1	376_2_1	515_2_486	293_4_493	359_01_1	2067_2_184
319_2_274	1496_4_98	159_5_1	228_2_1	988_2_1	61_2_33	117_2_1	1871_2_18	68_4_243	69_5_1	81_5_1	1503_01_103	525_4_294	1409_5_14	735_2_431	187_2_12	2247_5_40	1012_5_553	688_5_1	1230_4_29	1131_5_234	304_01_1	460_5_1	1153_2_773	582_01_1	386_5_234	127_01_8	485_4_216	15_46_1	2216_5_143	55_4_1	57_4_1	30_5_261	52_4_1	1472_01_506	1240_4_117	470_4_252	644_4_1051	195_4_1	376_2_1	515_2_521	293_4_520	359_01_1	2067_2_163
319_2_276	1496_4_100	159_5_1	228_2_1	988_2_1	61_2_31	117_2_1	1871_2_23	68_4_245	69_5_1	81_5_1	1503_01_108	525_4_266	1409_5_20	735_2_419	187_2_12	2247_5_48	1012_5_563	688_5_1	1230_4_31	1131_5_234	304_01_1	460_5_1	1153_2_764	582_01_1	386_5_246	127_01_8	485_4_229	15_46_1	2216_5_145	55_4_1	57_4_1	30_5_244	52_4_1	1472_01_498	1240_4_113	470_4_272	644_4_1085	195_4_1	376_2_1	515_2_497	293_4_523	359_01_1	2067_2_168
319_2_292	1496_4_100	159_5_1	228_2_1	988_2_1	61_2_25	117_2_1	1871_2_24	68_4_246	69_5_1	81_5_1	1503_01_94	525_4_270	1409_5_19	735_2_422	187_2_8	2247_5_47	1012_5_563	688_5_1	1230_4_24	1131_5_237	304_01_1	460_5_1	1153_2_782	582_01_1	386_5_232	127_01_8	485_4_227	15_46_1	2216_5_143	55_4_1	57_4_1	30_5_248	52_4_1	1472_01_521	1240_4_104	470_4_289	644_4_1082	195_4_1	376_2_1	515_2_502	293_4_521	359_01_1	2067_2_162
319_2_290	1496_4_96	159_5_1	228_2_1	988_2_1	61_2_26	117_2_1	1871_2_28	68_4_238	69_5_1	81_5_1	1503_01_102	525_4_280	1409_5_19	735_2_402	187_2_9	2247_5_45	1012_5_584	688_5_1	1230_4_22	1131_5_238	304_01_1	460_5_1	1153_2_770	582_01_1	386_5_248	127_01_2	485_4_251	15_46_1	2216_5_143	55_4_1	57_4_1	30_5_214	52_4_1	1472_01_521	1240_4_101	470_4_280	644_4_1079	195_4_1	376_2_1	515_2_473	293_4_515	359_01_1	2067_2_183
319_2_272	1496_4_85	159_5_1	228_2_1	988_2_1	61_2_23	117_2_1	1871_2_25	68_4_227	69_5_1	81_5_1	1503_01_105	525_4_286	1409_5_10	735_2_410	187_2_10	2247_5_49	1012_5_584	688_5_1	1230_4_21	1131_5_254	304_01_1	460_5_1	1153_2_773	582_01_1	386_5_224	127_01_2	485_4_238	15_46_1	2216_5_150	55_4_1	57_4_1	30_5_229	52_4_1	1472_01_561	1240_4_89	470_4_292	644_4_1089	195_4_1	376_2_1	515_2_486	293_4_479	359_01_1	2067_2_190
319_2_286	1496_4_88	159_5_1	228_2_1	988_2_1	61_2_20	117_2_1	1871_2_18	68_4_246	69_5_1	81_5_1	1503_01_122	525_4_291	1409_5_10	735_2_395	187_2_14	2247_5_50	1012_5_575	688_5_1	1230_4_33	1131_5_242	304_01_1	460_5_1	1153_2_783	582_01_1	386_5_235	127_01_2	485_4_241	15_46_1	2216_5_148	55_4_1	57_4_1	30_5_205	52_4_1	1472_01_541	1240_4_104	470_4_276	644_4_1078	195_4_1	376_2_1	515_2_482	293_4_497	359_01_1	2067_2_189
319_2_273	1496_4_101	159_5_1	988_2_1	61_2_20	117_2_1	1871_2_18	68_4_242	69_5_1	81_5_1	1503_01_119	525_4_283	1409_5_14	735_2_398	187_2_16	2247_5_55	1012_5_590	688_5_1	1230_4_33	1131_5_255	304_01_1	460_5_1	1153_2_826	582_01_1	386_5_223	228_2_1	485_4_246	15_46_1	2216_5_148	55_4_1	57_4_1	30_5_203	52_4_1	1472_01_489	1240_4_96	470_4_273	644_4_1098	195_4_1	376_2_1	515_2_467	293_4_497	359_01_1	2067_2_187
319_2_276	1496_4_104	159_5_1	988_2_1	61_2_17	117_2_1	1871_2_18	68_4_262	69_5_1	81_5_1	1503_01_121	525_4_302	1409_5_25	735_2_391	187_2_15	2247_5_54	1012_5_575	688_5_1	1230_4_24	1131_5_262	304_01_1	460_5_1	1153_2_819	582_01_1	386_5_238	228_2_1	485_4_245	15_46_1	2216_5_151	55_4_1	57_4_1	30_5_211	52_4_1	1472_01_472	1240_4_97	470_4_282	644_4_1078	195_4_1	376_2_1	515_2_475	293_4_508	359_01_1	2067_2_162
319_2_279	1496_4_102	159_5_1	988_2_1	61_2_17	117_2_1	1871_2_14	68_4_238	69_5_1	81_5_1	1503_01_131	525_4_288	1409_5_23	735_2_393	187_2_14	2247_5_55	1012_5_551	688_5_1	1230_4_19	1131_5_249	304_01_1	460_5_1	1153_2_838	582_01_1	386_5_208	228_2_1	485_4_252	15_46_1	2216_5_161	55_4_1	57_4_1	30_5_237	52_4_1	1472_01_502	1240_4_91	470_4_273	644_4_1094	195_4_1	376_2_1	515_2_510	293_4_493	359_01_1	2067_2_143
319_2_270	1496_4_101	159_5_1	988_2_1	61_2_14	117_2_1	1871_2_15	68_4_228	69_5_1	81_5_1	1503_01_125	525_4_308	1409_5_20	735_2_402	187_2_13	2247_5_57	1012_5_546	688_5_1	1230_4_13	1131_5_249	304_01_1	460_5_1	1153_2_853	582_01_1	386_5_206	228_2_1	485_4_239	15_46_1	2216_5_143	55_4_1	57_4_1	30_5_256	52_4_1	1472_01_487	1240_4_90	470_4_282	644_4_1075	195_4_1	376_2_1	515_2_525	293_4_498	359_01_1	2067_2_147
319_2_266	1496_4_105	159_5_1	988_2_1	61_2_16	117_2_1	1871_2_14	68_4_190	69_5_1	81_5_1	1503_01_133	525_4_305	1409_5_14	735_2_403	187_2_11	2247_5_62	1012_5_568	688_5_1	1230_4_19	1131_5_233	304_01_1	460_5_1	1153_2_859	582_01_1	386_5_199	228_2_1	485_4_238	15_46_1	2216_5_119	55_4_1	57_4_1	30_5_271	52_4_1	1472_01_502	1240_4_95	470_4_289	644_4_1097	195_4_1	376_2_1	515_2_528	293_4_484	359_01_1	2067_2_130
319_2_253	1496_4_103	159_5_1	988_2_1	61_2_17	117_2_1	1871_2_19	68_4_185	69_5_1	81_5_1	1503_01_145	525_4_288	1409_5_25	735_2_417	187_2_13	2247_5_63	1012_5_579	688_5_1	1230_4_19	1131_5_245	304_01_1	460_5_1	1153_2_862	582_01_1	386_5_182	228_2_1	485_4_225	15_46_1	2216_5_112	55_4_1	57_4_1	30_5_284	52_4_1	1472_01_508	1240_4_83	470_4_292	644_4_1109	195_4_1	376_2_1	515_2_522	293_4_475	359_01_1	2067_2_116
319_2_255	1496_4_100	159_5_1	988_2_1	61_2_8	117_2_1	1871_2_21	68_4_191	69_5_1	81_5_1	1503_01_141	525_4_274	1409_5_23	735_2_409	187_2_16	2247_5_59	1012_5_595	688_5_1	1230_4_21	1131_5_253	304_01_1	460_5_1	1153_2_839	582_01_1	386_5_170	228_2_1	485_4_224	15_46_1	2216_5_100	55_4_1	57_4_1	30_5_288	52_4_1	1472_01_513	1240_4_79	470_4_294	644_4_1176	195_4_1	376_2_1	515_2_511	293_4_485	359_01_1	2067_2_122
319_2_240	1496_4_118	159_5_1	988_2_1	61_2_10	117_2_1	1871_2_22	68_4_190	69_5_1	81_5_1	1503_01_145	525_4_270	1409_5_15	735_2_410	187_2_11	2247_5_57	1012_5_609	688_5_1	1230_4_29	1131_5_251	304_01_1	460_5_1	1153_2_842	582_01_1	386_5_163	228_2_1	485_4_234	15_46_1	2216_5_103	55_4_1	57_4_1	30_5_283	52_4_1	1472_01_483	1240_4_82	470_4_267	644_4_1167	195_4_1	376_2_1	515_2_523	293_4_491	359_01_1	2067_2_124
319_2_237	1496_4_111	159_5_1	988_2_1	61_2_10	117_2_1	1871_2_21	68_4_189	69_5_1	81_5_1	1503_01_121	525_4_245	1409_5_13	735_2_422	187_2_7	2247_5_61	1012_5_584	688_5_1	1230_4_29	1131_5_252	304_01_1	460_5_1	1153_2_830	582_01_1	386_5_148	228_2_1	485_4_247	15_46_1	2216_5_109	55_4_1	57_4_1	30_5_286	52_4_1	1472_01_504	1240_4_91	470_4_262	644_4_1197	195_4_1	376_2_1	515_2_545	293_4_508	359_01_1	2067_2_123
319_2_230	1496_4_106	159_5_1	988_2_1	61_2_11	117_2_1	1871_2_21	68_4_191	69_5_1	81_5_1	1503_01_129	525_4_248	1409_5_12	735_2_431	187_2_5	2247_5_70	1012_5_589	688_5_1	1230_4_30	1131_5_240	304_01_1	460_5_1	1153_2_821	582_01_1	386_5_162	228_2_1	485_4_235	15_46_1	2216_5_104	55_4_1	57_4_1	30_5_289	52_4_1	1472_01_514	1240_4_77	470_4_257	644_4_1204	195_4_1	376_2_1	515_2_537	293_4_529	359_01_1	2067_2_118
319_2_240	1496_4_107	159_5_1	988_2_1	61_2_14	117_2_1	1871_2_25	68_4_215	69_5_1	81_5_1	1503_01_147	525_4_242	1409_5_11	735_2_438	187_2_8	2247_5_74	1012_5_586	688_5_1	1230_4_27	1131_5_245	304_01_1	460_5_1	1153_2_807	582_01_1	386_5_158	228_2_1	485_4_217	15_46_1	2216_5_101	55_4_1	57_4_1	30_5_277	52_4_1	1472_01_525	1240_4_88	470_4_257	644_4_1219	195_4_1	376_2_1	515_2_512	293_4_544	359_01_1	2067_2_102
319_2_222	1496_4_100	159_5_1	988_2_1	61_2_15	117_2_1	1871_2_27	68_4_211	69_5_1	81_5_1	1503_01_153	525_4_263	1409_5_12	735_2_438	187_2_9	2247_5_87	1012_5_557	688_5_1	1230_4_34	1131_5_241	304_01_1	460_5_1	1153_2_815	582_01_1	386_5_153	228_2_1	485_4_227	15_46_1	2216_5_115	55_4_1	57_4_1	30_5_289	52_4_1	1472_01_517	1240_4_82	470_4_251	644_4_1229	195_4_1	376_2_1	515_2_503	293_4_524	359_01_1	2067_2_91
319_2_227	1496_4_113	159_5_1	988_2_1	61_2_14	117_2_1	1871_2_32	68_4_212	69_5_1	81_5_1	1503_01_150	525_4_253	1409_5_8	735_2_421	187_2_8	2247_5_87	1012_5_564	688_5_1	1230_4_39	1131_5_232	304_01_1	460_5_1	1153_2_796	582_01_1	386_5_150	228_2_1	485_4_237	15_46_1	2216_5_117	55_4_1	57_4_1	30_5_316	52_4_1	1472_01_524	1240_4_81	470_4_232	644_4_1231	195_4_1	376_2_1	515_2_520	293_4_497	359_01_1	2067_2_91
319_2_231	1496_4_121	159_5_1	988_2_1	61_2_12	117_2_1	1871_2_31	68_4_215	69_5_1	81_5_1	1503_01_130	525_4_260	1409_5_10	735_2_430	187_2_8	2247_5_91	1012_5_560	688_5_1	1230_4_36	1131_5_241	304_01_1	460_5_1	1153_2_794	582_01_1	386_5_156	228_2_1	485_4_240	15_46_1	2216_5_131	55_4_1	57_4_1	30_5_323	52_4_1	1472_01_502	1240_4_81	470_4_229	644_4_1247	195_4_1	376_2_1	515_2_490	293_4_488	359_01_1	2067_2_81
319_2_250	1496_4_122	159_5_1	988_2_1	61_2_10	117_2_1	1871_2_30	68_4_217	69_5_1	81_5_1	1503_01_149	525_4_268	1409_5_10	735_2_443	187_2_7	2247_5_93	1012_5_569	688_5_1	1230_4_40	1131_5_228	304_01_1	460_5_1	1153_2_768	582_01_1	386_5_151	228_2_1	485_4_231	15_46_1	2216_5_137	55_4_1	57_4_1	30_5_332	52_4_1	1472_01_489	1240_4_81	470_4_221	644_4_1251	195_4_1	376_2_1	515_2_487	293_4_464	359_01_1	2067_2_85
319_2_253	1496_4_130	159_5_1	988_2_1	61_2_10	117_2_1	1871_2_31	68_4_226	69_5_1	81_5_1	1503_01_143	525_4_257	1409_5_9	735_2_463	187_2_4	2247_5_99	1012_5_586	688_5_1	1230_4_42	1131_5_216	304_01_1	460_5_1	1153_2_758	582_01_1	386_5_146	228_2_1	485_4_219	15_46_1	2216_5_132	55_4_1	57_4_1	30_5_330	52_4_1	1472_01_512	1240_4_82	470_4_204	644_4_1265	195_4_1	376_2_1	515_2_496	293_4_450	359_01_1	2067_2_75
319_2_269	1496_4_124	159_5_1	988_2_1	61_2_10	117_2_1	1871_2_29	68_4_236	69_5_1	81_5_1	1503_01_117	525_4_258	1409_5_9	735_2_475	187_2_4	2247_5_94	1012_5_616	688_5_1	1230_4_36	1131_5_202	304_01_1	460_5_1	1153_2_740	582_01_1	386_5_150	228_2_1	485_4_241	15_46_1	2216_5_130	55_4_1	57_4_1	30_5_345	52_4_1	1472_01_502	1240_4_70	470_4_199	644_4_1278	195_4_1	376_2_1	515_2_480	293_4_429	359_01_1	2067_2_78
319_2_259	1496_4_128	159_5_1	988_2_1	61_2_12	117_2_1	1871_2_22	68_4_234	69_5_1	81_5_1	1503_01_136	525_4_270	1409_5_9	735_2_465	187_2_2	2247_5_97	1012_5_625	688_5_1	1230_4_33	1131_5_203	304_01_1	460_5_1	1153_2_745	582_01_1	386_5_148	228_2_1	485_4_241	15_46_1	2216_5_120	55_4_1	57_4_1	30_5_333	52_4_1	1472_01_492	1240_4_74	470_4_199	644_4_1305	195_4_1	376_2_1	515_2_488	293_4_412	359_01_1	2067_2_98
319_2_281	1496_4_131	159_5_1	988_2_1	61_2_9	117_2_1	1871_2_28	68_4_253	69_5_1	81_5_1	1503_01_137	525_4_269	1409_5_8	735_2_449	187_2_2	2247_5_100	1012_5_672	688_5_1	1230_4_43	1131_5_198	304_01_1	460_5_1	1153_2_691	582_01_1	386_5_150	228_2_1	485_4_253	15_46_1	2216_5_117	55_4_1	57_4_1	30_5_350	52_4_1	1472_01_490	1240_4_65	470_4_189	644_4_1273	195_4_1	376_2_1	515_2_495	293_4_397	359_01_1	2067_2_101
319_2_278	1496_4_118	159_5_1	988_2_1	61_2_8	117_2_1	1871_2_26	68_4_268	69_5_1	81_5_1	1503_01_141	525_4_247	1409_5_13	735_2_444	187_2_2	2247_5_98	1012_5_634	688_5_1	1230_4_45	1131_5_197	304_01_1	460_5_1	1153_2_730	582_01_1	386_5_168	228_2_1	485_4_251	15_46_1	2216_5_119	55_4_1	57_4_1	30_5_343	52_4_1	1472_01_520	1240_4_71	470_4_193	644_4_1280	195_4_1	376_2_1	515_2_500	293_4_372	359_01_1	2067_2_102
319_2_274	1496_4_128	159_5_1	988_2_1	61_2_8	117_2_1	1871_2_27	68_4_267	69_5_1	81_5_1	1503_01_134	525_4_243	1409_5_11	735_2_434	187_2_2	2247_5_88	1012_5_634	688_5_1	1230_4_55	1131_5_196	304_01_1	460_5_1	1153_2_740	582_01_1	386_5_170	228_2_1	485_4_263	15_46_1	2216_5_115	55_4_1	57_4_1	30_5_342	52_4_1	1472_01_506	1240_4_69	470_4_187	644_4_1264	195_4_1	376_2_1	515_2_507	293_4_371	359_01_1	2067_2_120
319_2_272	1496_4_126	159_5_1	988_2_1	61_2_5	117_2_1	1871_2_23	68_4_264	69_5_1	81_5_1	1503_01_131	525_4_244	1409_5_12	735_2_453	187_2_2	2247_5_81	1012_5_636	688_5_1	1230_4_49	1131_5_196	304_01_1	460_5_1	1153_2_744	582_01_1	386_5_176	228_2_1	485_4_250	15_46_1	2216_5_109	55_4_1	57_4_1	30_5_328	52_4_1	1472_01_524	1240_4_66	470_4_178	644_4_1308	195_4_1	376_2_1	515_2_482	293_4_376	359_01_1	2067_2_116
319_2_260	1496_4_129	159_5_1	988_2_1	61_2_9	117_2_1	1871_2_31	68_4_269	69_5_1	81_5_1	1503_01_144	525_4_239	1409_5_10	735_2_414	187_2_1	2247_5_87	1012_5_633	688_5_1	1230_4_53	1131_5_194	304_01_1	460_5_1	1153_2_762	582_01_1	386_5_183	228_2_1	485_4_277	15_46_1	2216_5_121	55_4_1	57_4_1	30_5_307	52_4_1	1472_01_502	1240_4_68	470_4_179	644_4_1345	195_4_1	376_2_1	515_2_451	293_4_389	359_01_1	2067_2_112
319_2_234	1496_4_117	159_5_1	988_2_1	61_2_14	117_2_1	1871_2_26	68_4_269	69_5_1	81_5_1	1503_01_130	525_4_254	1409_5_13	735_2_438	187_2_2	2247_5_89	1012_5_613	688_5_1	1230_4_50	1131_5_197	304_01_1	460_5_1	1153_2_784	582_01_1	386_5_184	228_2_1	485_4_260	15_46_1	2216_5_109	55_4_1	57_4_1	30_5_314	52_4_1	1472_01_521	1240_4_79	470_4_184	644_4_1321	195_4_1	376_2_1	515_2_466	293_4_382	359_01_1	2067_2_111
319_2_210	1496_4_109	159_5_1	988_2_1	61_2_18	117_2_1	1871_2_33	68_4_279	69_5_1	81_5_1	1503_01_136	525_4_256	1409_5_14	735_2_439	187_2_3	2247_5_83	1012_5_592	688_5_1	1230_4_47	1131_5_200	304_01_1	460_5_1	1153_2_778	582_01_1	386_5_185	228_2_1	485_4_257	15_46_1	2216_5_111	55_4_1	57_4_1	30_5_336	52_4_1	1472_01_501	1240_4_85	470_4_185	644_4_1305	195_4_1	376_2_1	515_2_483	293_4_382	359_01_1	2067_2_117
319_2_204	1496_4_111	159_5_1	988_2_1	61_2_25	117_2_1	1871_2_28	68_4_282	69_5_1	81_5_1	1503_01_123	525_4_231	1409_5_15	735_2_432	187_2_6	2247_5_80	1012_5_577	688_5_1	1230_4_42	1131_5_197	304_01_1	460_5_1	1153_2_749	582_01_1	386_5_183	228_2_1	485_4_265	15_46_1	2216_5_112	55_4_1	57_4_1	30_5_355	52_4_1	1472_01_505	1240_4_81	470_4_194	644_4_1330	195_4_1	376_2_1	515_2_487	293_4_408	359_01_1	2067_2_124
319_2_201	1496_4_119	159_5_1	988_2_1	61_2_26	117_2_1	1871_2_34	68_4_283	69_5_1	81_5_1	1503_01_123	525_4_229	1409_5_11	735_2_419	187_2_5	2247_5_82	1012_5_580	688_5_1	1230_4_48	1131_5_170	304_01_1	460_5_1	1153_2_782	582_01_1	386_5_205	228_2_1	485_4_260	15_46_1	2216_5_112	55_4_1	57_4_1	30_5_351	52_4_1	1472_01_532	1240_4_81	470_4_207	644_4_1286	195_4_1	376_2_1	515_2_465	293_4_437	359_01_1	2067_2_136
319_2_206	1496_4_109	159_5_1	988_2_1	61_2_29	117_2_1	1871_2_45	68_4_277	69_5_1	81_5_1	1503_01_121	525_4_209	1409_5_10	735_2_414	187_2_3	2247_5_77	1012_5_586	688_5_1	1230_4_39	1131_5_165	304_01_1	460_5_1	1153_2_767	582_01_1	386_5_199	228_2_1	485_4_262	15_46_1	2216_5_109	55_4_1	57_4_1	30_5_365	52_4_1	1472_01_537	1240_4_80	470_4_213	644_4_1300	195_4_1	376_2_1	515_2_481	293_4_420	359_01_1	2067_2_150
319_2_201	1496_4_106	159_5_1	988_2_1	61_2_27	117_2_1	1871_2_49	68_4_259	69_5_1	81_5_1	1503_01_133	525_4_198	1409_5_12	735_2_425	187_2_4	2247_5_80	1012_5_585	688_5_1	1230_4_36	1131_5_167	304_01_1	460_5_1	1153_2_789	582_01_1	386_5_192	228_2_1	485_4_257	15_46_1	2216_5_115	55_4_1	57_4_1	30_5_368	52_4_1	1472_01_507	1240_4_77	470_4_236	644_4_1308	195_4_1	376_2_1	515_2_484	293_4_412	359_01_1	2067_2_140
319_2_211	1496_4_107	159_5_1	988_2_1	61_2_26	117_2_1	1871_2_55	68_4_274	69_5_1	81_5_1	1503_01_125	525_4_192	1409_5_8	735_2_414	187_2_9	2247_5_96	1012_5_579	688_5_1	1230_4_25	1131_5_155	304_01_1	460_5_1	1153_2_788	582_01_1	386_5_200	228_2_1	485_4_268	15_46_1	2216_5_115	55_4_1	57_4_1	30_5_373	52_4_1	1472_01_504	1240_4_78	470_4_247	644_4_1284	195_4_1	376_2_1	515_2_500	293_4_386	359_01_1	2067_2_144
319_2_202	1496_4_116	159_5_1	988_2_1	61_2_32	117_2_1	1871_2_52	68_4_277	69_5_1	81_5_1	1503_01_124	525_4_195	1409_5_11	735_2_422	187_2_9	2247_5_104	1012_5_555	688_5_1	1230_4_25	1131_5_133	304_01_1	460_5_1	1153_2_776	582_01_1	386_5_195	228_2_1	485_4_260	15_46_1	2216_5_120	55_4_1	57_4_1	30_5_378	52_4_1	1472_01_516	1240_4_83	470_4_246	644_4_1298	195_4_1	376_2_1	515_2_495	293_4_395	359_01_1	2067_2_136
319_2_205	1496_4_119	159_5_1	988_2_1	61_2_27	117_2_1	1871_2_49	68_4_290	69_5_1	81_5_1	1503_01_116	525_4_212	1409_5_8	735_2_410	187_2_10	2247_5_108	1012_5_548	688_5_1	1230_4_24	1131_5_145	304_01_1	460_5_1	1153_2_760	582_01_1	386_5_196	228_2_1	485_4_265	15_46_1	2216_5_116	55_4_1	57_4_1	30_5_401	52_4_1	1472_01_488	1240_4_83	470_4_252	644_4_1303	195_4_1	376_2_1	515_2_489	293_4_392	359_01_1	2067_2_151
319_2_183	1496_4_120	159_5_1	988_2_1	61_2_25	117_2_1	1871_2_51	68_4_293	69_5_1	81_5_1	1503_01_117	525_4_233	1409_5_5	735_2_405	187_2_9	2247_5_117	1012_5_574	688_5_1	1230_4_30	1131_5_148	304_01_1	460_5_1	1153_2_767	582_01_1	386_5_193	228_2_1	485_4_253	15_46_1	2216_5_117	55_4_1	57_4_1	30_5_402	52_4_1	1472_01_476	1240_4_88	470_4_266	644_4_1298	195_4_1	376_2_1	515_2_455	293_4_415	359_01_1	2067_2_152
319_2_164	1496_4_115	159_5_1	988_2_1	61_2_32	117_2_1	1871_2_58	68_4_290	69_5_1	81_5_1	1503_01_111	525_4_240	1409_5_8	735_2_421	187_2_7	2247_5_108	1012_5_563	688_5_1	1230_4_30	1131_5_147	304_01_1	460_5_1	1153_2_760	582_01_1	386_5_185	228_2_1	485_4_256	15_46_1	2216_5_128	55_4_1	57_4_1	30_5_412	52_4_1	1472_01_497	1240_4_100	470_4_264	644_4_1306	195_4_1	376_2_1	515_2_426	293_4_408	359_01_1	2067_2_155
319_2_170	1496_4_108	159_5_1	988_2_1	61_2_26	117_2_1	1871_2_66	68_4_286	69_5_1	81_5_1	1503_01_97	525_4_244	1409_5_5	735_2_422	187_2_5	2247_5_92	1012_5_553	688_5_1	1230_4_29	1131_5_139	304_01_1	460_5_1	1153_2_732	582_01_1	386_5_195	228_2_1	485_4_245	15_46_1	2216_5_124	55_4_1	57_4_1	30_5_412	52_4_1	1472_01_550	1240_4_105	470_4_260	644_4_1332	195_4_1	376_2_1	515_2_424	293_4_409	359_01_1	2067_2_151
319_2_177	1496_4_109	159_5_1	988_2_1	61_2_24	117_2_1	1871_2_56	68_4_286	69_5_1	81_5_1	1503_01_94	525_4_254	1409_5_10	735_2_406	187_2_3	2247_5_77	1012_5_554	688_5_1	1230_4_25	1131_5_151	304_01_1	460_5_1	1153_2_774	582_01_1	386_5_178	228_2_1	485_4_260	15_46_1	2216_5_126	55_4_1	57_4_1	30_5_414	52_4_1	1472_01_529	1240_4_102	470_4_256	644_4_1339	195_4_1	376_2_1	515_2_385	293_4_407	359_01_1	2067_2_172
319_2_195	1496_4_112	159_5_1	988_2_1	61_2_20	117_2_1	1871_2_63	68_4_289	69_5_1	81_5_1	1503_01_90	525_4_246	1409_5_6	735_2_397	187_2_2	2247_5_84	1012_5_538	688_5_1	1230_4_24	1131_5_158	304_01_1	460_5_1	1153_2_780	582_01_1	386_5_180	228_2_1	485_4_270	15_46_1	2216_5_117	55_4_1	57_4_1	30_5_411	52_4_1	1472_01_526	1240_4_110	470_4_249	644_4_1313	195_4_1	376_2_1	515_2_411	293_4_399	359_01_1	2067_2_163
319_2_191	1496_4_98	159_5_1	988_2_1	61_2_23	117_2_1	1871_2_51	68_4_276	69_5_1	81_5_1	1503_01_87	525_4_253	1409_5_7	735_2_403	187_2_2	2247_5_78	1012_5_571	688_5_1	1230_4_31	1131_5_147	304_01_1	460_5_1	1153_2_768	582_01_1	386_5_183	228_2_1	485_4_289	15_46_1	2216_5_117	55_4_1	57_4_1	30_5_404	52_4_1	1472_01_520	1240_4_106	470_4_267	644_4_1324	195_4_1	376_2_1	515_2_396	293_4_388	359_01_1	2067_2_176
319_2_174	1496_4_95	159_5_1	988_2_1	61_2_20	117_2_1	1871_2_47	68_4_281	69_5_1	81_5_1	1503_01_85	525_4_266	1409_5_7	735_2_416	187_2_3	2247_5_78	1012_5_593	688_5_1	1230_4_29	1131_5_151	304_01_1	460_5_1	1153_2_776	582_01_1	386_5_208	228_2_1	485_4_284	15_46_1	2216_5_107	55_4_1	57_4_1	30_5_407	52_4_1	1472_01_517	1240_4_100	470_4_253	644_4_1382	195_4_1	376_2_1	515_2_372	293_4_351	359_01_1	2067_2_168
319_2_182	1496_4_106	159_5_1	988_2_1	61_2_16	117_2_1	1871_2_45	68_4_262	69_5_1	81_5_1	1503_01_78	525_4_293	1409_5_7	735_2_417	187_2_4	2247_5_73	1012_5_580	688_5_1	1230_4_32	1131_5_128	304_01_1	460_5_1	1153_2_771	582_01_1	386_5_231	228_2_1	485_4_287	15_46_1	2216_5_108	55_4_1	57_4_1	30_5_420	52_4_1	1472_01_515	1240_4_110	470_4_240	644_4_1382	195_4_1	376_2_1	515_2_364	293_4_351	359_01_1	2067_2_169
319_2_175	1496_4_101	159_5_1	988_2_1	61_2_16	117_2_1	1871_2_37	68_4_274	69_5_1	81_5_1	1503_01_68	525_4_296	1409_5_7	735_2_419	187_2_3	2247_5_86	1012_5_578	688_5_1	1230_4_30	1131_5_128	304_01_1	460_5_1	1153_2_748	582_01_1	386_5_222	228_2_1	485_4_276	15_46_1	2216_5_106	55_4_1	57_4_1	30_5_437	52_4_1	1472_01_532	1240_4_111	470_4_224	644_4_1403	195_4_1	376_2_1	515_2_390	293_4_333	359_01_1	2067_2_166
319_2_161	1496_4_103	159_5_1	988_2_1	61_2_14	117_2_1	1871_2_34	68_4_252	69_5_1	81_5_1	1503_01_67	525_4_266	1409_5_10	735_2_429	187_2_3	2247_5_87	1012_5_595	688_5_1	1230_4_37	1131_5_114	304_01_1	460_5_1	1153_2_730	582_01_1	386_5_230	228_2_1	485_4_267	15_46_1	2216_5_97	55_4_1	57_4_1	30_5_445	52_4_1	1472_01_540	1240_4_110	470_4_242	644_4_1433	195_4_1	376_2_1	515_2_401	293_4_317	359_01_1	2067_2_166
319_2_151	1496_4_103	159_5_1	988_2_1	61_2_11	117_2_1	1871_2_30	68_4_241	69_5_1	81_5_1	1503_01_68	525_4_290	1409_5_13	735_2_457	187_2_4	2247_5_89	1012_5_571	688_5_1	1230_4_42	1131_5_119	304_01_1	460_5_1	1153_2_730	582_01_1	386_5_225	228_2_1	485_4_260	15_46_1	2216_5_99	55_4_1	57_4_1	30_5_466	52_4_1	1472_01_553	1240_4_117	470_4_239	644_4_1430	195_4_1	376_2_1	515_2_401	293_4_317	359_01_1	2067_2_157
319_2_164	1496_4_92	159_5_1	988_2_1	61_2_14	117_2_1	1871_2_32	68_4_235	69_5_1	81_5_1	1503_01_71	525_4_260	1409_5_13	735_2_453	187_2_6	2247_5_78	1012_5_579	688_5_1	1230_4_51	1131_5_116	304_01_1	460_5_1	1153_2_700	582_01_1	386_5_245	228_2_1	485_4_269	15_46_1	2216_5_90	55_4_1	57_4_1	30_5_463	52_4_1	1472_01_554	1240_4_121	470_4_237	644_4_1430	195_4_1	376_2_1	515_2_428	293_4_299	359_01_1	2067_2_159
319_2_159	1496_4_102	159_5_1	988_2_1	61_2_8	117_2_1	1871_2_33	68_4_244	69_5_1	81_5_1	1503_01_73	525_4_246	1409_5_12	735_2_461	187_2_6	2247_5_68	1012_5_601	688_5_1	1230_4_50	1131_5_118	304_01_1	460_5_1	1153_2_666	582_01_1	386_5_252	228_2_1	485_4_262	15_46_1	2216_5_79	55_4_1	57_4_1	30_5_466	52_4_1	1472_01_563	1240_4_119	470_4_240	644_4_1427	195_4_1	376_2_1	515_2_418	293_4_317	359_01_1	2067_2_169
319_2_165	1496_4_89	159_5_1	988_2_1	61_2_7	117_2_1	1871_2_28	68_4_238	69_5_1	81_5_1	1503_01_68	525_4_245	1409_5_10	735_2_471	187_2_4	2247_5_68	1012_5_617	688_5_1	1230_4_49	1131_5_119	304_01_1	460_5_1	1153_2_690	582_01_1	386_5_241	228_2_1	485_4_245	15_46_1	2216_5_92	55_4_1	57_4_1	30_5_445	52_4_1	1472_01_552	1240_4_99	470_4_243	644_4_1447	195_4_1	376_2_1	515_2_430	293_4_335	359_01_1	2067_2_165
319_2_170	1496_4_87	159_5_1	988_2_1	61_2_8	117_2_1	1871_2_28	68_4_232	69_5_1	81_5_1	1503_01_74	525_4_268	1409_5_11	735_2_459	187_2_3	2247_5_69	1012_5_615	688_5_1	1230_4_43	1131_5_114	304_01_1	460_5_1	1153_2_716	582_01_1	386_5_253	228_2_1	485_4_255	15_46_1	2216_5_75	55_4_1	57_4_1	30_5_428	52_4_1	1472_01_563	1240_4_90	470_4_249	644_4_1424	195_4_1	376_2_1	515_2_427	293_4_319	359_01_1	2067_2_185
319_2_177	1496_4_96	159_5_1	988_2_1	61_2_7	117_2_1	1871_2_16	68_4_218	69_5_1	81_5_1	1503_01_74	525_4_268	1409_5_12	735_2_437	187_2_2	2247_5_70	1012_5_595	688_5_1	1230_4_42	1131_5_101	304_01_1	460_5_1	1153_2_743	582_01_1	386_5_245	228_2_1	485_4_263	15_46_1	2216_5_76	55_4_1	57_4_1	30_5_451	52_4_1	1472_01_577	1240_4_76	470_4_249	644_4_1419	195_4_1	376_2_1	515_2_415	293_4_337	359_01_1	2067_2_185
319_2_166	1496_4_92	159_5_1	988_2_1	61_2_9	117_2_1	1871_2_18	68_4_226	69_5_1	81_5_1	1503_01_82	525_4_241	1409_5_9	735_2_425	187_2_3	2247_5_69	1012_5_579	688_5_1	1230_4_51	1131_5_111	304_01_1	460_5_1	1153_2_727	582_01_1	386_5_251	228_2_1	485_4_273	15_46_1	2216_5_77	55_4_1	57_4_1	30_5_440	52_4_1	1472_01_584	1240_4_83	470_4_259	644_4_1436	195_4_1	376_2_1	515_2_416	293_4_322	359_01_1	2067_2_217
319_2_179	1496_4_83	159_5_1	988_2_1	61_2_10	117_2_1	1871_2_21	68_4_223	69_5_1	81_5_1	1503_01_71	525_4_236	1409_5_14	735_2_431	187_2_3	2247_5_70	1012_5_571	688_5_1	1230_4_47	1131_5_117	304_01_1	460_5_1	1153_2_689	582_01_1	386_5_249	228_2_1	485_4_277	15_46_1	2216_5_82	55_4_1	57_4_1	30_5_428	52_4_1	1472_01_585	1240_4_86	470_4_267	644_4_1442	195_4_1	376_2_1	515_2_440	293_4_318	359_01_1	2067_2_213
319_2_184	1496_4_78	159_5_1	988_2_1	61_2_10	117_2_1	1871_2_19	68_4_215	69_5_1	81_5_1	1503_01_64	525_4_229	1409_5_12	735_2_427	187_2_4	2247_5_77	1012_5_562	688_5_1	1230_4_43	1131_5_126	304_01_1	460_5_1	1153_2_708	582_01_1	386_5_245	228_2_1	485_4_284	15_46_1	2216_5_87	55_4_1	57_4_1	30_5_417	52_4_1	1472_01_605	1240_4_75	470_4_258	644_4_1443	195_4_1	376_2_1	515_2_425	293_4_337	359_01_1	2067_2_230
319_2_179	1496_4_68	159_5_1	988_2_1	61_2_7	117_2_1	1871_2_19	68_4_206	69_5_1	81_5_1	1503_01_56	525_4_231	1409_5_15	735_2_435	187_2_3	2247_5_81	1012_5_560	688_5_1	1230_4_42	1131_5_131	304_01_1	460_5_1	1153_2_708	582_01_1	386_5_242	228_2_1	485_4_276	15_46_1	2216_5_83	55_4_1	57_4_1	30_5_438	52_4_1	1472_01_631	1240_4_71	470_4_256	644_4_1384	195_4_1	376_2_1	515_2_474	293_4_336	359_01_1	2067_2_233
319_2_196	1496_4_71	159_5_1	988_2_1	61_2_10	117_2_1	1871_2_17	68_4_197	69_5_1	81_5_1	1503_01_70	525_4_227	1409_5_12	735_2_450	187_2_5	2247_5_76	1012_5_543	688_5_1	1230_4_45	1131_5_127	304_01_1	460_5_1	1153_2_666	582_01_1	386_5_228	228_2_1	485_4_257	15_46_1	2216_5_99	55_4_1	57_4_1	30_5_433	52_4_1	1472_01_606	1240_4_76	470_4_265	644_4_1417	195_4_1	376_2_1	515_2_454	293_4_363	359_01_1	2067_2_232
319_2_190	1496_4_69	159_5_1	988_2_1	61_2_10	117_2_1	1871_2_13	68_4_197	69_5_1	81_5_1	1503_01_78	525_4_225	1409_5_26	735_2_453	187_2_7	2247_5_64	1012_5_524	688_5_1	1230_4_46	1131_5_117	304_01_1	460_5_1	1153_2_670	582_01_1	386_5_249	228_2_1	485_4_265	15_46_1	2216_5_105	55_4_1	57_4_1	30_5_429	52_4_1	1472_01_615	1240_4_68	470_4_269	644_4_1383	195_4_1	376_2_1	515_2_449	293_4_380	359_01_1	2067_2_238
319_2_177	1496_4_69	159_5_1	988_2_1	61_2_7	117_2_1	1871_2_8	68_4_202	69_5_1	81_5_1	1503_01_77	525_4_240	1409_5_27	735_2_461	187_2_6	2247_5_68	1012_5_514	688_5_1	1230_4_49	1131_5_121	304_01_1	460_5_1	1153_2_670	582_01_1	386_5_235	228_2_1	485_4_268	15_46_1	2216_5_113	55_4_1	57_4_1	30_5_428	52_4_1	1472_01_602	1240_4_70	470_4_287	644_4_1377	195_4_1	376_2_1	515_2_436	293_4_388	359_01_1	2067_2_225
319_2_178	1496_4_71	159_5_1	988_2_1	61_2_5	117_2_1	1871_2_8	68_4_194	69_5_1	81_5_1	1503_01_74	525_4_265	1409_5_28	735_2_433	187_2_7	2247_5_69	1012_5_515	688_5_1	1230_4_60	1131_5_113	304_01_1	460_5_1	1153_2_680	582_01_1	386_5_240	228_2_1	485_4_276	15_46_1	2216_5_112	55_4_1	57_4_1	30_5_413	52_4_1	1472_01_613	1240_4_71	470_4_283	644_4_1356	195_4_1	376_2_1	515_2_436	293_4_407	359_01_1	2067_2_228
319_2_185	1496_4_80	159_5_1	988_2_1	61_2_6	117_2_1	1871_2_6	68_4_173	69_5_1	81_5_1	1503_01_65	525_4_256	1409_5_32	735_2_470	187_2_6	2247_5_70	1012_5_514	688_5_1	1230_4_56	1131_5_103	304_01_1	460_5_1	1153_2_696	582_01_1	386_5_235	228_2_1	485_4_242	15_46_1	2216_5_105	55_4_1	57_4_1	30_5_412	52_4_1	1472_01_632	1240_4_84	470_4_265	644_4_1343	195_4_1	376_2_1	515_2_443	293_4_391	359_01_1	2067_2_230
319_2_183	1496_4_83	159_5_1	988_2_1	61_2_4	117_2_1	1871_2_7	68_4_154	69_5_1	81_5_1	1503_01_59	525_4_253	1409_5_23	735_2_468	187_2_7	2247_5_63	1012_5_533	688_5_1	1230_4_52	1131_5_103	304_01_1	460_5_1	1153_2_700	582_01_1	386_5_244	228_2_1	485_4_237	15_46_1	2216_5_103	55_4_1	57_4_1	30_5_414	52_4_1	1472_01_654	1240_4_85	470_4_257	644_4_1350	195_4_1	376_2_1	515_2_436	293_4_389	359_01_1	2067_2_230
319_2_200	1496_4_79	159_5_1	988_2_1	61_2_4	117_2_1	1871_2_11	68_4_163	69_5_1	81_5_1	1503_01_59	525_4_251	1409_5_29	735_2_461	187_2_5	2247_5_52	1012_5_541	688_5_1	1230_4_53	1131_5_104	304_01_1	460_5_1	1153_2_682	582_01_1	386_5_257	228_2_1	485_4_251	15_46_1	2216_5_85	55_4_1	57_4_1	30_5_408	52_4_1	1472_01_652	1240_4_90	470_4_248	644_4_1334	195_4_1	376_2_1	515_2_477	293_4_378	359_01_1	2067_2_227
319_2_193	1496_4_71	159_5_1	988_2_1	61_2_4	117_2_1	1871_2_11	68_4_166	69_5_1	81_5_1	1503_01_60	525_4_252	1409_5_20	735_2_438	187_2_7	2247_5_66	1012_5_535	688_5_1	1230_4_47	1131_5_118	304_01_1	460_5_1	1153_2_666	582_01_1	386_5_260	228_2_1	485_4_259	15_46_1	2216_5_83	55_4_1	57_4_1	30_5_409	52_4_1	1472_01_631	1240_4_93	470_4_248	644_4_1366	195_4_1	376_2_1	515_2_490	293_4_384	359_01_1	2067_2_218
319_2_190	1496_4_74	159_5_1	988_2_1	61_2_4	117_2_1	1871_2_7	68_4_177	69_5_1	81_5_1	1503_01_61	525_4_228	1409_5_23	735_2_428	187_2_10	2247_5_66	1012_5_554	688_5_1	1230_4_52	1131_5_120	304_01_1	460_5_1	1153_2_660	582_01_1	386_5_261	228_2_1	485_4_260	15_46_1	2216_5_70	55_4_1	57_4_1	30_5_393	52_4_1	1472_01_631	1240_4_97	470_4_263	644_4_1341	195_4_1	376_2_1	515_2_492	293_4_380	359_01_1	2067_2_243
319_2_178	1496_4_73	159_5_1	988_2_1	61_2_6	117_2_1	1871_2_9	68_4_188	69_5_1	81_5_1	1503_01_57	525_4_249	1409_5_18	735_2_438	187_2_6	2247_5_73	1012_5_554	688_5_1	1230_4_65	1131_5_130	304_01_1	460_5_1	1153_2_642	582_01_1	386_5_254	228_2_1	485_4_246	15_46_1	2216_5_75	55_4_1	57_4_1	30_5_408	52_4_1	1472_01_630	1240_4_97	470_4_268	644_4_1335	195_4_1	376_2_1	515_2_483	293_4_381	359_01_1	2067_2_236
319_2_183	1496_4_77	159_5_1	988_2_1	61_2_3	117_2_1	1871_2_4	68_4_184	69_5_1	81_5_1	1503_01_57	525_4_253	1409_5_23	735_2_426	187_2_3	2247_5_74	1012_5_538	688_5_1	1230_4_81	1131_5_140	304_01_1	460_5_1	1153_2_646	582_01_1	386_5_250	228_2_1	485_4_260	15_46_1	2216_5_84	55_4_1	57_4_1	30_5_408	52_4_1	1472_01_670	1240_4_92	470_4_250	644_4_1307	195_4_1	376_2_1	515_2_484	293_4_366	359_01_1	2067_2_246
319_2_175	1496_4_74	159_5_1	988_2_1	61_2_3	117_2_1	1871_2_4	68_4_175	69_5_1	81_5_1	1503_01_58	525_4_242	1409_5_32	735_2_420	187_2_3	2247_5_75	1012_5_567	688_5_1	1230_4_79	1131_5_128	304_01_1	460_5_1	1153_2_650	582_01_1	386_5_258	228_2_1	485_4_272	15_46_1	2216_5_80	55_4_1	57_4_1	30_5_408	52_4_1	1472_01_679	1240_4_97	470_4_265	644_4_1281	195_4_1	376_2_1	515_2_473	293_4_391	359_01_1	2067_2_241
319_2_168	1496_4_69	159_5_1	988_2_1	61_2_2	117_2_1	1871_2_3	68_4_152	69_5_1	81_5_1	1503_01_58	525_4_253	1409_5_37	735_2_410	187_2_4	2247_5_59	1012_5_564	688_5_1	1230_4_74	1131_5_139	304_01_1	460_5_1	1153_2_683	582_01_1	386_5_239	228_2_1	485_4_252	15_46_1	2216_5_92	55_4_1	57_4_1	30_5_406	52_4_1	1472_01_671	1240_4_88	470_4_280	644_4_1281	195_4_1	376_2_1	515_2_471	293_4_415	359_01_1	2067_2_260
319_2_158	1496_4_81	159_5_1	988_2_1	61_2_3	117_2_1	1871_2_3	68_4_155	69_5_1	81_5_1	1503_01_51	525_4_257	1409_5_45	735_2_434	187_2_5	2247_5_65	1012_5_571	688_5_1	1230_4_77	1131_5_132	304_01_1	460_5_1	1153_2_696	582_01_1	386_5_253	228_2_1	485_4_233	15_46_1	2216_5_90	55_4_1	57_4_1	30_5_379	52_4_1	1472_01_649	1240_4_89	470_4_279	644_4_1293	195_4_1	376_2_1	515_2_494	293_4_389	359_01_1	2067_2_236
319_2_161	1496_4_84	159_5_1	988_2_1	61_2_3	117_2_1	1871_2_3	68_4_145	69_5_1	81_5_1	1503_01_53	525_4_248	1409_5_40	735_2_418	187_2_4	2247_5_68	1012_5_561	688_5_1	1230_4_69	1131_5_134	304_01_1	460_5_1	1153_2_690	582_01_1	386_5_262	228_2_1	485_4_226	15_46_1	2216_5_90	55_4_1	57_4_1	30_5_374	52_4_1	1472_01_669	1240_4_97	470_4_274	644_4_1294	195_4_1	376_2_1	515_2_501	293_4_417	359_01_1	2067_2_245
319_2_163	1496_4_90	159_5_1	988_2_1	61_2_3	117_2_1	1871_2_4	68_4_131	69_5_1	81_5_1	1503_01_42	525_4_261	1409_5_33	735_2_416	187_2_4	2247_5_73	1012_5_563	688_5_1	1230_4_63	1131_5_128	304_01_1	460_5_1	1153_2_695	582_01_1	386_5_263	228_2_1	485_4_213	15_46_1	2216_5_97	55_4_1	57_4_1	30_5_380	52_4_1	1472_01_642	1240_4_102	470_4_288	644_4_1273	195_4_1	376_2_1	515_2_529	293_4_410	359_01_1	2067_2_258
319_2_163	1496_4_83	159_5_1	988_2_1	61_2_2	117_2_1	1871_2_6	68_4_137	69_5_1	81_5_1	1503_01_41	525_4_264	1409_5_45	735_2_416	187_2_6	2247_5_62	1012_5_565	688_5_1	1230_4_56	1131_5_124	304_01_1	460_5_1	1153_2_678	582_01_1	386_5_265	228_2_1	485_4_195	15_46_1	2216_5_94	55_4_1	57_4_1	30_5_405	52_4_1	1472_01_647	1240_4_105	470_4_289	644_4_1253	195_4_1	376_2_1	515_2_533	293_4_408	359_01_1	2067_2_259
319_2_175	1496_4_95	159_5_1	988_2_1	61_2_2	117_2_1	1871_2_7	68_4_123	69_5_1	81_5_1	1503_01_43	525_4_253	1409_5_34	735_2_414	187_2_4	2247_5_72	1012_5_606	688_5_1	1230_4_60	1131_5_123	304_01_1	460_5_1	1153_2_655	582_01_1	386_5_269	228_2_1	485_4_205	15_46_1	2216_5_102	55_4_1	57_4_1	30_5_377	52_4_1	1472_01_642	1240_4_96	470_4_302	644_4_1249	195_4_1	376_2_1	515_2_529	293_4_404	359_01_1	2067_2_269
319_2_180	1496_4_88	159_5_1	988_2_1	61_2_4	117_2_1	1871_2_7	68_4_116	69_5_1	81_5_1	1503_01_48	525_4_260	1409_5_36	735_2_420	187_2_3	2247_5_75	1012_5_618	688_5_1	1230_4_64	1131_5_100	304_01_1	460_5_1	1153_2_668	582_01_1	386_5_264	228_2_1	485_4_198	15_46_1	2216_5_96	55_4_1	57_4_1	30_5_390	52_4_1	1472_01_636	1240_4_88	470_4_298	644_4_1261	195_4_1	376_2_1	515_2_515	293_4_400	359_01_1	2067_2_267
319_2_167	1496_4_88	159_5_1	988_2_1	61_2_4	117_2_1	1871_2_11	68_4_105	69_5_1	81_5_1	1503_01_55	525_4_267	1409_5_36	735_2_409	187_2_2	2247_5_67	1012_5_609	688_5_1	1230_4_62	1131_5_102	304_01_1	460_5_1	1153_2_642	582_01_1	386_5_265	228_2_1	485_4_209	15_46_1	2216_5_86	55_4_1	57_4_1	30_5_417	52_4_1	1472_01_672	1240_4_89	470_4_308	644_4_1261	195_4_1	376_2_1	515_2_512	293_4_405	359_01_1	2067_2_262
319_2_169	1496_4_86	159_5_1	988_2_1	61_2_5	117_2_1	1871_2_6	68_4_113	69_5_1	81_5_1	1503_01_47	525_4_259	1409_5_30	735_2_416	187_2_2	2247_5_75	1012_5_605	688_5_1	1230_4_64	1131_5_118	304_01_1	460_5_1	1153_2_643	582_01_1	386_5_259	228_2_1	485_4_200	15_46_1	2216_5_88	55_4_1	57_4_1	30_5_431	52_4_1	1472_01_658	1240_4_82	470_4_316	644_4_1289	195_4_1	376_2_1	515_2_492	293_4_399	359_01_1	2067_2_268
319_2_189	1496_4_98	159_5_1	988_2_1	61_2_3	117_2_1	1871_2_7	68_4_122	69_5_1	81_5_1	1503_01_42	525_4_249	1409_5_36	735_2_437	187_2_1	2247_5_61	1012_5_636	688_5_1	1230_4_67	1131_5_114	304_01_1	460_5_1	1153_2_601	582_01_1	386_5_233	228_2_1	485_4_195	15_46_1	2216_5_94	55_4_1	57_4_1	30_5_437	52_4_1	1472_01_661	1240_4_77	470_4_317	644_4_1325	195_4_1	376_2_1	515_2_459	293_4_411	359_01_1	2067_2_243
319_2_202	1496_4_100	159_5_1	988_2_1	61_2_5	117_2_1	1871_2_4	68_4_137	69_5_1	81_5_1	1503_01_42	525_4_249	1409_5_40	735_2_428	187_2_2	2247_5_46	1012_5_633	688_5_1	1230_4_66	1131_5_121	304_01_1	460_5_1	1153_2_555	582_01_1	386_5_260	228_2_1	485_4_179	15_46_1	2216_5_96	55_4_1	57_4_1	30_5_426	52_4_1	1472_01_657	1240_4_83	470_4_321	644_4_1367	195_4_1	376_2_1	515_2_469	293_4_389	359_01_1	2067_2_245
319_2_198	1496_4_107	159_5_1	988_2_1	61_2_7	117_2_1	1871_2_5	68_4_142	69_5_1	81_5_1	1503_01_39	525_4_248	1409_5_37	735_2_412	187_2_2	2247_5_45	1012_5_612	688_5_1	1230_4_72	1131_5_119	304_01_1	460_5_1	1153_2_547	582_01_1	386_5_268	228_2_1	485_4_187	15_46_1	2216_5_101	55_4_1	57_4_1	30_5_426	52_4_1	1472_01_667	1240_4_85	470_4_324	644_4_1317	195_4_1	376_2_1	515_2_464	293_4_423	359_01_1	2067_2_255
319_2_202	1496_4_100	159_5_1	988_2_1	61_2_5	117_2_1	1871_2_6	68_4_136	69_5_1	81_5_1	1503_01_42	525_4_252	1409_5_38	735_2_415	187_2_2	2247_5_46	1012_5_624	688_5_1	1230_4_72	1131_5_131	304_01_1	460_5_1	1153_2_537	582_01_1	386_5_273	228_2_1	485_4_203	15_46_1	2216_5_108	55_4_1	57_4_1	30_5_402	52_4_1	1472_01_619	1240_4_90	470_4_340	644_4_1333	195_4_1	376_2_1	515_2_460	293_4_413	359_01_1	2067_2_267
319_2_201	1496_4_117	159_5_1	988_2_1	61_2_4	117_2_1	1871_2_9	68_4_126	69_5_1	81_5_1	1503_01_46	525_4_269	1409_5_36	735_2_412	187_2_2	2247_5_56	1012_5_601	688_5_1	1230_4_73	1131_5_125	304_01_1	460_5_1	1153_2_523	582_01_1	386_5_279	228_2_1	485_4_211	15_46_1	2216_5_109	55_4_1	57_4_1	30_5_409	52_4_1	1472_01_617	1240_4_100	470_4_345	644_4_1324	195_4_1	376_2_1	515_2_437	293_4_417	359_01_1	2067_2_272
319_2_209	1496_4_116	159_5_1	988_2_1	61_2_2	117_2_1	1871_2_8	68_4_125	69_5_1	81_5_1	1503_01_39	525_4_270	1409_5_26	735_2_396	187_2_1	2247_5_68	1012_5_620	688_5_1	1230_4_74	1131_5_127	304_01_1	460_5_1	1153_2_520	582_01_1	386_5_280	228_2_1	485_4_218	15_46_1	2216_5_97	55_4_1	57_4_1	30_5_406	52_4_1	1472_01_614	1240_4_97	470_4_350	644_4_1314	195_4_1	376_2_1	515_2_453	293_4_419	359_01_1	2067_2_286
319_2_205	1496_4_127	159_5_1	988_2_1	61_2_3	117_2_1	1871_2_8	68_4_116	69_5_1	81_5_1	1503_01_36	525_4_261	1409_5_28	735_2_405	187_2_1	2247_5_69	1012_5_605	688_5_1	1230_4_60	1131_5_116	304_01_1	460_5_1	1153_2_517	582_01_1	386_5_290	228_2_1	485_4_215	15_46_1	2216_5_91	55_4_1	57_4_1	30_5_411	52_4_1	1472_01_671	1240_4_101	470_4_362	644_4_1326	195_4_1	376_2_1	515_2_421	293_4_407	359_01_1	2067_2_290
319_2_206	1496_4_116	159_5_1	988_2_1	61_2_1	117_2_1	1871_2_5	68_4_108	69_5_1	81_5_1	1503_01_37	525_4_258	1409_5_24	735_2_397	187_2_1	2247_5_59	1012_5_578	688_5_1	1230_4_64	1131_5_121	304_01_1	460_5_1	1153_2_525	582_01_1	386_5_299	228_2_1	485_4_217	15_46_1	2216_5_84	55_4_1	57_4_1	30_5_439	52_4_1	1472_01_667	1240_4_116	470_4_358	644_4_1330	195_4_1	376_2_1	515_2_451	293_4_399	359_01_1	2067_2_298
319_2_206	1496_4_118	159_5_1	988_2_1	61_2_1	117_2_1	1871_2_3	68_4_102	69_5_1	81_5_1	1503_01_36	525_4_289	1409_5_29	735_2_393	2247_5_65	1012_5_575	688_5_1	1230_4_55	1131_5_116	304_01_1	460_5_1	1153_2_519	582_01_1	386_5_283	228_2_1	485_4_207	15_46_1	2216_5_98	55_4_1	57_4_1	30_5_432	52_4_1	1472_01_681	1240_4_118	470_4_354	644_4_1340	195_4_1	376_2_1	515_2_442	293_4_387	359_01_1	2067_2_293
319_2_241	1496_4_123	159_5_1	988_2_1	61_2_1	117_2_1	1871_2_1	68_4_95	69_5_1	81_5_1	1503_01_51	525_4_286	1409_5_27	735_2_396	2247_5_67	1012_5_551	688_5_1	1230_4_63	1131_5_105	304_01_1	460_5_1	1153_2_522	582_01_1	386_5_278	228_2_1	485_4_222	15_46_1	2216_5_103	55_4_1	57_4_1	30_5_446	52_4_1	1472_01_683	1240_4_129	470_4_340	644_4_1324	195_4_1	376_2_1	515_2_430	293_4_368	359_01_1	2067_2_285
319_2_234	1496_4_125	159_5_1	988_2_1	68_4_99	69_5_1	81_5_1	1503_01_61	525_4_266	1409_5_25	735_2_389	2247_5_76	1012_5_552	688_5_1	1230_4_60	1131_5_113	304_01_1	460_5_1	1153_2_495	582_01_1	386_5_287	228_2_1	485_4_215	15_46_1	2216_5_98	55_4_1	57_4_1	30_5_441	52_4_1	1472_01_703	1240_4_122	470_4_345	644_4_1348	195_4_1	515_2_444	293_4_365	359_01_1	2067_2_283
319_2_239	1496_4_126	159_5_1	988_2_1	68_4_100	69_5_1	81_5_1	1503_01_63	525_4_258	1409_5_23	735_2_388	2247_5_77	1012_5_556	688_5_1	1230_4_52	1131_5_104	304_01_1	460_5_1	1153_2_479	582_01_1	386_5_277	228_2_1	485_4_233	15_46_1	2216_5_96	55_4_1	57_4_1	30_5_461	52_4_1	1472_01_690	1240_4_120	470_4_360	644_4_1374	195_4_1	515_2_440	293_4_337	359_01_1	2067_2_288
319_2_248	1496_4_117	159_5_1	988_2_1	68_4_118	69_5_1	81_5_1	1503_01_63	525_4_293	1409_5_19	735_2_383	2247_5_71	1012_5_542	688_5_1	1230_4_53	1131_5_101	304_01_1	460_5_1	1153_2_483	582_01_1	386_5_272	228_2_1	485_4_231	15_46_1	2216_5_89	55_4_1	57_4_1	30_5_445	52_4_1	1472_01_689	1240_4_121	470_4_362	644_4_1382	195_4_1	515_2_450	293_4_331	359_01_1	2067_2_289
319_2_225	1496_4_113	159_5_1	988_2_1	68_4_111	69_5_1	81_5_1	1503_01_66	525_4_293	1409_5_25	735_2_386	2247_5_71	1012_5_549	688_5_1	1230_4_56	1131_5_101	304_01_1	460_5_1	1153_2_496	582_01_1	386_5_261	228_2_1	485_4_234	15_46_1	2216_5_86	55_4_1	57_4_1	30_5_447	52_4_1	1472_01_671	1240_4_119	470_4_361	644_4_1386	195_4_1	515_2_455	293_4_320	359_01_1	2067_2_299
319_2_217	1496_4_125	159_5_1	988_2_1	68_4_130	69_5_1	81_5_1	1503_01_82	525_4_299	1409_5_26	735_2_387	2247_5_67	1012_5_547	688_5_1	1230_4_50	1131_5_102	304_01_1	460_5_1	1153_2_502	582_01_1	386_5_268	228_2_1	485_4_222	15_46_1	2216_5_83	55_4_1	57_4_1	30_5_438	52_4_1	1472_01_655	1240_4_112	470_4_347	644_4_1394	195_4_1	515_2_449	293_4_319	359_01_1	2067_2_281
319_2_193	1496_4_113	159_5_1	988_2_1	68_4_152	69_5_1	81_5_1	1503_01_94	525_4_298	1409_5_25	735_2_377	2247_5_75	1012_5_540	688_5_1	1230_4_53	1131_5_110	304_01_1	460_5_1	1153_2_513	582_01_1	386_5_262	228_2_1	485_4_228	15_46_1	2216_5_79	55_4_1	57_4_1	30_5_420	52_4_1	1472_01_686	1240_4_114	470_4_342	644_4_1440	195_4_1	515_2_441	293_4_285	359_01_1	2067_2_284
319_2_192	1496_4_114	159_5_1	988_2_1	68_4_140	69_5_1	81_5_1	1503_01_83	525_4_311	1409_5_19	735_2_375	2247_5_67	1012_5_531	688_5_1	1230_4_50	1131_5_119	304_01_1	460_5_1	1153_2_527	582_01_1	386_5_260	228_2_1	485_4_230	15_46_1	2216_5_76	55_4_1	57_4_1	30_5_423	52_4_1	1472_01_680	1240_4_110	470_4_354	644_4_1429	195_4_1	515_2_452	293_4_294	359_01_1	2067_2_286
319_2_181	1496_4_111	159_5_1	988_2_1	68_4_149	69_5_1	81_5_1	1503_01_75	525_4_302	1409_5_20	735_2_392	2247_5_67	1012_5_522	688_5_1	1230_4_54	1131_5_130	304_01_1	460_5_1	1153_2_512	582_01_1	386_5_258	228_2_1	485_4_219	15_46_1	2216_5_69	55_4_1	57_4_1	30_5_443	52_4_1	1472_01_655	1240_4_110	470_4_363	644_4_1458	195_4_1	515_2_448	293_4_298	359_01_1	2067_2_271
319_2_179	1496_4_102	159_5_1	988_2_1	68_4_145	69_5_1	81_5_1	1503_01_58	525_4_303	1409_5_23	735_2_402	2247_5_63	1012_5_516	688_5_1	1230_4_45	1131_5_135	304_01_1	460_5_1	1153_2_514	582_01_1	386_5_239	228_2_1	485_4_232	15_46_1	2216_5_64	55_4_1	57_4_1	30_5_462	52_4_1	1472_01_646	1240_4_107	470_4_383	644_4_1420	195_4_1	515_2_462	293_4_288	359_01_1	2067_2_288
319_2_190	1496_4_93	159_5_1	988_2_1	68_4_148	69_5_1	81_5_1	1503_01_55	525_4_323	1409_5_20	735_2_406	2247_5_58	1012_5_489	688_5_1	1230_4_35	1131_5_149	304_01_1	460_5_1	1153_2_521	582_01_1	386_5_234	228_2_1	485_4_222	15_46_1	2216_5_61	55_4_1	57_4_1	30_5_472	52_4_1	1472_01_656	1240_4_106	470_4_375	644_4_1434	195_4_1	515_2_459	293_4_287	359_01_1	2067_2_285
319_2_181	1496_4_97	159_5_1	988_2_1	68_4_143	69_5_1	81_5_1	1503_01_52	525_4_311	1409_5_24	735_2_401	2247_5_57	1012_5_489	688_5_1	1230_4_32	1131_5_160	304_01_1	460_5_1	1153_2_540	582_01_1	386_5_216	228_2_1	485_4_218	15_46_1	2216_5_62	55_4_1	57_4_1	30_5_492	52_4_1	1472_01_655	1240_4_109	470_4_376	644_4_1455	195_4_1	515_2_450	293_4_283	359_01_1	2067_2_287
319_2_178	1496_4_94	159_5_1	988_2_1	68_4_150	69_5_1	81_5_1	1503_01_62	525_4_325	1409_5_17	735_2_399	2247_5_58	1012_5_500	688_5_1	1230_4_42	1131_5_168	304_01_1	460_5_1	1153_2_530	582_01_1	386_5_221	228_2_1	485_4_220	15_46_1	2216_5_64	55_4_1	57_4_1	30_5_475	52_4_1	1472_01_661	1240_4_113	470_4_384	644_4_1449	195_4_1	515_2_449	293_4_267	359_01_1	2067_2_293
319_2_175	1496_4_80	159_5_1	988_2_1	68_4_162	69_5_1	81_5_1	1503_01_53	525_4_316	1409_5_25	735_2_396	2247_5_58	1012_5_497	688_5_1	1230_4_39	1131_5_179	304_01_1	460_5_1	1153_2_530	582_01_1	386_5_219	228_2_1	485_4_209	15_46_1	2216_5_66	55_4_1	57_4_1	30_5_483	52_4_1	1472_01_639	1240_4_103	470_4_385	644_4_1462	195_4_1	515_2_452	293_4_269	359_01_1	2067_2_306
319_2_163	1496_4_71	159_5_1	988_2_1	68_4_165	69_5_1	81_5_1	1503_01_56	525_4_312	1409_5_27	735_2_388	2247_5_70	1012_5_489	688_5_1	1230_4_44	1131_5_180	304_01_1	460_5_1	1153_2_546	582_01_1	386_5_193	228_2_1	485_4_218	15_46_1	2216_5_80	55_4_1	57_4_1	30_5_497	52_4_1	1472_01_649	1240_4_90	470_4_383	644_4_1470	195_4_1	515_2_470	293_4_266	359_01_1	2067_2_309
319_2_173	1496_4_70	159_5_1	988_2_1	68_4_188	69_5_1	81_5_1	1503_01_57	525_4_318	1409_5_25	735_2_374	2247_5_73	1012_5_485	688_5_1	1230_4_37	1131_5_172	304_01_1	460_5_1	1153_2_538	582_01_1	386_5_188	228_2_1	485_4_227	15_46_1	2216_5_75	55_4_1	57_4_1	30_5_494	52_4_1	1472_01_639	1240_4_91	470_4_398	644_4_1506	195_4_1	515_2_436	293_4_256	359_01_1	2067_2_303
319_2_196	1496_4_76	159_5_1	988_2_1	68_4_181	69_5_1	81_5_1	1503_01_59	525_4_317	1409_5_27	735_2_373	2247_5_72	1012_5_470	688_5_1	1230_4_40	1131_5_178	304_01_1	460_5_1	1153_2_551	582_01_1	386_5_195	228_2_1	485_4_228	15_46_1	2216_5_80	55_4_1	57_4_1	30_5_457	52_4_1	1472_01_639	1240_4_97	470_4_391	644_4_1528	195_4_1	515_2_428	293_4_253	359_01_1	2067_2_285
319_2_187	1496_4_88	159_5_1	988_2_1	68_4_185	69_5_1	81_5_1	1503_01_62	525_4_325	1409_5_20	735_2_378	2247_5_77	1012_5_471	688_5_1	1230_4_46	1131_5_169	304_01_1	460_5_1	1153_2_539	582_01_1	386_5_184	228_2_1	485_4_230	15_46_1	2216_5_75	55_4_1	57_4_1	30_5_481	52_4_1	1472_01_634	1240_4_97	470_4_387	644_4_1583	195_4_1	515_2_410	293_4_232	359_01_1	2067_2_263
319_2_171	1496_4_94	159_5_1	988_2_1	68_4_175	69_5_1	81_5_1	1503_01_66	525_4_301	1409_5_21	735_2_396	2247_5_81	1012_5_497	688_5_1	1230_4_51	1131_5_153	304_01_1	460_5_1	1153_2_590	582_01_1	386_5_188	228_2_1	485_4_240	15_46_1	2216_5_71	55_4_1	57_4_1	30_5_481	52_4_1	1472_01_606	1240_4_99	470_4_389	644_4_1581	195_4_1	515_2_411	293_4_232	359_01_1	2067_2_254
319_2_162	1496_4_92	159_5_1	988_2_1	68_4_186	69_5_1	81_5_1	1503_01_63	525_4_308	1409_5_20	735_2_384	2247_5_90	1012_5_501	688_5_1	1230_4_43	1131_5_156	304_01_1	460_5_1	1153_2_574	582_01_1	386_5_188	228_2_1	485_4_237	15_46_1	2216_5_75	55_4_1	57_4_1	30_5_497	52_4_1	1472_01_587	1240_4_98	470_4_391	644_4_1555	195_4_1	515_2_428	293_4_239	359_01_1	2067_2_256
319_2_151	1496_4_91	159_5_1	988_2_1	68_4_170	69_5_1	81_5_1	1503_01_56	525_4_298	1409_5_14	735_2_409	2247_5_92	1012_5_484	688_5_1	1230_4_48	1131_5_148	304_01_1	460_5_1	1153_2_563	582_01_1	386_5_202	228_2_1	485_4_237	15_46_1	2216_5_75	55_4_1	57_4_1	30_5_508	52_4_1	1472_01_613	1240_4_95	470_4_398	644_4_1575	195_4_1	515_2_423	293_4_249	359_01_1	2067_2_237
319_2_150	1496_4_88	159_5_1	988_2_1	68_4_161	69_5_1	81_5_1	1503_01_50	525_4_316	1409_5_14	735_2_430	2247_5_100	1012_5_454	688_5_1	1230_4_56	1131_5_139	304_01_1	460_5_1	1153_2_578	582_01_1	386_5_220	228_2_1	485_4_251	15_46_1	2216_5_82	55_4_1	57_4_1	30_5_491	52_4_1	1472_01_645	1240_4_87	470_4_405	644_4_1530	195_4_1	515_2_447	293_4_238	359_01_1	2067_2_227
319_2_146	1496_4_92	159_5_1	988_2_1	68_4_142	69_5_1	81_5_1	1503_01_46	525_4_317	1409_5_7	735_2_438	2247_5_107	1012_5_453	688_5_1	1230_4_57	1131_5_147	304_01_1	460_5_1	1153_2_567	582_01_1	386_5_232	228_2_1	485_4_242	15_46_1	2216_5_73	55_4_1	57_4_1	30_5_477	52_4_1	1472_01_639	1240_4_80	470_4_435	644_4_1548	195_4_1	515_2_439	293_4_250	359_01_1	2067_2_213
319_2_149	1496_4_98	159_5_1	988_2_1	68_4_148	69_5_1	81_5_1	1503_01_41	525_4_319	1409_5_5	735_2_427	2247_5_107	1012_5_450	688_5_1	1230_4_53	1131_5_156	304_01_1	460_5_1	1153_2_540	582_01_1	386_5_238	228_2_1	485_4_226	15_46_1	2216_5_72	55_4_1	57_4_1	30_5_485	52_4_1	1472_01_631	1240_4_80	470_4_465	644_4_1537	195_4_1	515_2_435	293_4_254	359_01_1	2067_2_231
319_2_154	1496_4_108	159_5_1	988_2_1	68_4_153	69_5_1	81_5_1	1503_01_44	525_4_292	1409_5_6	735_2_421	2247_5_119	1012_5_454	688_5_1	1230_4_49	1131_5_165	304_01_1	460_5_1	1153_2_494	582_01_1	386_5_232	228_2_1	485_4_236	15_46_1	2216_5_73	55_4_1	57_4_1	30_5_463	52_4_1	1472_01_637	1240_4_81	470_4_447	644_4_1587	195_4_1	515_2_450	293_4_252	359_01_1	2067_2_241
319_2_145	1496_4_100	159_5_1	988_2_1	68_4_160	69_5_1	81_5_1	1503_01_50	525_4_306	1409_5_4	735_2_424	2247_5_125	1012_5_437	688_5_1	1230_4_51	1131_5_161	304_01_1	460_5_1	1153_2_506	582_01_1	386_5_237	228_2_1	485_4_230	15_46_1	2216_5_60	55_4_1	57_4_1	30_5_481	52_4_1	1472_01_653	1240_4_78	470_4_449	644_4_1575	195_4_1	515_2_460	293_4_244	359_01_1	2067_2_222
319_2_147	1496_4_102	159_5_1	988_2_1	68_4_156	69_5_1	81_5_1	1503_01_56	525_4_311	1409_5_3	735_2_410	2247_5_127	1012_5_449	688_5_1	1230_4_50	1131_5_159	304_01_1	460_5_1	1153_2_478	582_01_1	386_5_239	228_2_1	485_4_232	15_46_1	2216_5_69	55_4_1	57_4_1	30_5_474	52_4_1	1472_01_602	1240_4_75	470_4_465	644_4_1575	195_4_1	515_2_479	293_4_241	359_01_1	2067_2_221
319_2_152	1496_4_94	159_5_1	988_2_1	68_4_157	582_01_1	81_5_1	1503_01_52	525_4_322	735_2_427	2247_5_142	1012_5_436	688_5_1	1230_4_56	1131_5_154	304_01_1	460_5_1	1153_2_499	386_5_243	228_2_1	485_4_228	15_46_1	2216_5_66	55_4_1	57_4_1	30_5_470	52_4_1	1472_01_633	1240_4_70	470_4_465	644_4_1607	195_4_1	515_2_440	293_4_198	359_01_1	2067_2_212
319_2_161	1496_4_89	159_5_1	988_2_1	68_4_152	582_01_1	81_5_1	1503_01_48	525_4_326	735_2_422	2247_5_143	1012_5_427	688_5_1	1230_4_54	1131_5_150	304_01_1	460_5_1	1153_2_514	386_5_247	228_2_1	485_4_216	15_46_1	2216_5_58	55_4_1	57_4_1	30_5_466	52_4_1	1472_01_639	1240_4_71	470_4_476	644_4_1599	195_4_1	515_2_436	293_4_220	359_01_1	2067_2_215
319_2_171	1496_4_95	159_5_1	988_2_1	68_4_158	582_01_1	81_5_1	1503_01_40	525_4_332	735_2_421	2247_5_136	1012_5_406	688_5_1	1230_4_44	1131_5_136	304_01_1	460_5_1	1153_2_531	386_5_232	228_2_1	485_4_231	15_46_1	2216_5_50	55_4_1	57_4_1	30_5_484	52_4_1	1472_01_636	1240_4_68	470_4_481	644_4_1602	195_4_1	515_2_430	293_4_235	359_01_1	2067_2_216
319_2_179	1496_4_101	159_5_1	988_2_1	68_4_157	582_01_1	81_5_1	1503_01_46	525_4_329	735_2_429	2247_5_144	1012_5_406	688_5_1	1230_4_37	1131_5_142	304_01_1	460_5_1	1153_2_498	386_5_229	228_2_1	485_4_227	15_46_1	2216_5_60	55_4_1	57_4_1	30_5_481	52_4_1	1472_01_630	1240_4_67	470_4_477	644_4_1644	195_4_1	515_2_427	293_4_235	359_01_1	2067_2_193
319_2_183	1496_4_102	159_5_1	988_2_1	68_4_151	582_01_1	81_5_1	1503_01_48	525_4_347	735_2_428	2247_5_149	1012_5_397	688_5_1	1230_4_45	1131_5_132	304_01_1	460_5_1	1153_2_517	386_5_225	228_2_1	485_4_222	15_46_1	2216_5_64	55_4_1	57_4_1	30_5_454	52_4_1	1472_01_656	1240_4_64	470_4_461	644_4_1656	195_4_1	515_2_417	293_4_243	359_01_1	2067_2_180
319_2_186	1496_4_115	159_5_1	988_2_1	68_4_151	582_01_1	81_5_1	1503_01_43	525_4_326	735_2_417	2247_5_157	1012_5_432	688_5_1	1230_4_50	1131_5_122	304_01_1	460_5_1	1153_2_512	386_5_231	228_2_1	485_4_238	15_46_1	2216_5_60	55_4_1	57_4_1	30_5_424	52_4_1	1472_01_627	1240_4_64	470_4_447	644_4_1637	195_4_1	515_2_448	293_4_259	359_01_1	2067_2_173
319_2_179	1496_4_118	159_5_1	988_2_1	68_4_161	582_01_1	81_5_1	1503_01_46	525_4_342	735_2_426	2247_5_154	1012_5_418	688_5_1	1230_4_48	1131_5_101	304_01_1	460_5_1	1153_2_526	386_5_252	228_2_1	485_4_249	15_46_1	2216_5_57	55_4_1	57_4_1	30_5_406	52_4_1	1472_01_649	1240_4_58	470_4_451	644_4_1629	195_4_1	515_2_464	293_4_257	359_01_1	2067_2_150
319_2_180	1496_4_108	159_5_1	988_2_1	68_4_157	582_01_1	81_5_1	1503_01_45	525_4_319	735_2_420	2247_5_142	1012_5_428	688_5_1	1230_4_48	1131_5_95	304_01_1	460_5_1	1153_2_537	386_5_241	228_2_1	485_4_275	15_46_1	2216_5_52	55_4_1	57_4_1	30_5_407	52_4_1	1472_01_642	1240_4_71	470_4_456	644_4_1643	195_4_1	515_2_451	293_4_256	359_01_1	2067_2_152
319_2_177	1496_4_108	159_5_1	988_2_1	68_4_171	582_01_1	81_5_1	1503_01_45	525_4_289	735_2_437	2247_5_154	1012_5_426	688_5_1	1230_4_37	1131_5_95	304_01_1	460_5_1	1153_2_547	386_5_245	228_2_1	485_4_275	15_46_1	2216_5_55	55_4_1	57_4_1	30_5_406	52_4_1	1472_01_603	1240_4_71	470_4_468	644_4_1644	195_4_1	515_2_446	293_4_270	359_01_1	2067_2_151
319_2_180	1496_4_105	159_5_1	988_2_1	68_4_173	582_01_1	81_5_1	1503_01_43	525_4_311	735_2_414	2247_5_158	1012_5_433	688_5_1	1230_4_26	1131_5_103	304_01_1	460_5_1	1153_2_570	386_5_251	228_2_1	485_4_279	15_46_1	2216_5_49	55_4_1	57_4_1	30_5_398	52_4_1	1472_01_581	1240_4_83	470_4_445	644_4_1652	195_4_1	515_2_442	293_4_251	359_01_1	2067_2_158
319_2_181	1496_4_96	159_5_1	988_2_1	68_4_173	582_01_1	81_5_1	1503_01_33	525_4_309	735_2_417	2247_5_146	1012_5_441	688_5_1	1230_4_34	1131_5_102	304_01_1	460_5_1	1153_2_576	386_5_257	228_2_1	485_4_284	15_46_1	2216_5_45	55_4_1	57_4_1	30_5_387	52_4_1	1472_01_601	1240_4_88	470_4_446	644_4_1658	195_4_1	515_2_437	293_4_266	359_01_1	2067_2_154
319_2_205	1496_4_97	159_5_1	988_2_1	68_4_168	582_01_1	81_5_1	1503_01_34	525_4_330	735_2_405	2247_5_141	1012_5_429	688_5_1	1230_4_36	1131_5_99	304_01_1	460_5_1	1153_2_557	386_5_251	228_2_1	485_4_279	15_46_1	2216_5_45	55_4_1	57_4_1	30_5_403	52_4_1	1472_01_637	1240_4_87	470_4_436	644_4_1630	195_4_1	515_2_445	293_4_258	359_01_1	2067_2_165
319_2_196	1496_4_84	159_5_1	988_2_1	68_4_179	582_01_1	81_5_1	1503_01_31	525_4_345	735_2_392	2247_5_135	1012_5_443	688_5_1	1230_4_46	1131_5_102	304_01_1	460_5_1	1153_2_526	386_5_259	228_2_1	485_4_298	15_46_1	2216_5_38	55_4_1	57_4_1	30_5_411	52_4_1	1472_01_643	1240_4_95	470_4_475	644_4_1603	195_4_1	515_2_426	293_4_264	359_01_1	2067_2_174
319_2_203	1496_4_92	159_5_1	988_2_1	68_4_167	582_01_1	81_5_1	1503_01_19	525_4_359	735_2_411	2247_5_145	1012_5_416	688_5_1	1230_4_29	1131_5_101	304_01_1	460_5_1	1153_2_539	386_5_259	228_2_1	485_4_293	15_46_1	2216_5_42	55_4_1	57_4_1	30_5_434	52_4_1	1472_01_637	1240_4_84	470_4_472	644_4_1601	195_4_1	515_2_423	293_4_235	359_01_1	2067_2_168
319_2_215	1496_4_93	159_5_1	988_2_1	68_4_150	582_01_1	81_5_1	1503_01_25	525_4_357	735_2_384	2247_5_154	1012_5_401	688_5_1	1230_4_20	1131_5_86	304_01_1	460_5_1	1153_2_536	386_5_262	228_2_1	485_4_278	15_46_1	2216_5_43	55_4_1	57_4_1	30_5_388	52_4_1	1472_01_648	1240_4_91	470_4_488	644_4_1688	195_4_1	515_2_433	293_4_222	359_01_1	2067_2_166
319_2_213	1496_4_93	159_5_1	988_2_1	68_4_148	582_01_1	81_5_1	1503_01_27	525_4_383	735_2_364	2247_5_147	1012_5_385	688_5_1	1230_4_13	1131_5_86	304_01_1	460_5_1	1153_2_562	386_5_251	228_2_1	485_4_304	15_46_1	2216_5_47	55_4_1	57_4_1	30_5_418	52_4_1	1472_01_662	1240_4_89	470_4_483	644_4_1658	195_4_1	515_2_413	293_4_224	359_01_1	2067_2_151
319_2_223	1496_4_82	159_5_1	988_2_1	68_4_159	582_01_1	81_5_1	1503_01_23	525_4_395	735_2_359	2247_5_148	1012_5_381	688_5_1	1230_4_18	1131_5_92	304_01_1	460_5_1	1153_2_594	386_5_237	228_2_1	485_4_273	15_46_1	2216_5_44	55_4_1	57_4_1	30_5_414	52_4_1	1472_01_669	1240_4_95	470_4_472	644_4_1670	195_4_1	515_2_424	293_4_211	359_01_1	2067_2_140
319_2_224	1496_4_75	159_5_1	988_2_1	68_4_163	582_01_1	81_5_1	1503_01_23	525_4_390	735_2_352	2247_5_131	1012_5_376	688_5_1	1230_4_14	1131_5_91	304_01_1	460_5_1	1153_2_638	386_5_243	228_2_1	485_4_276	15_46_1	2216_5_50	55_4_1	57_4_1	30_5_435	52_4_1	1472_01_650	1240_4_97	470_4_484	644_4_1636	195_4_1	515_2_416	293_4_211	359_01_1	2067_2_148
319_2_214	1496_4_82	159_5_1	988_2_1	68_4_162	582_01_1	81_5_1	1503_01_23	525_4_397	735_2_358	2247_5_127	1012_5_381	688_5_1	1230_4_20	1131_5_95	304_01_1	460_5_1	1153_2_663	386_5_234	228_2_1	485_4_290	15_46_1	2216_5_49	55_4_1	57_4_1	30_5_436	52_4_1	1472_01_626	1240_4_99	470_4_491	644_4_1610	195_4_1	515_2_406	293_4_208	359_01_1	2067_2_156
319_2_209	1496_4_85	159_5_1	988_2_1	68_4_182	582_01_1	81_5_1	1503_01_23	525_4_380	735_2_350	2247_5_130	1012_5_386	688_5_1	1230_4_26	1131_5_95	304_01_1	460_5_1	1153_2_648	386_5_241	228_2_1	485_4_288	15_46_1	2216_5_57	55_4_1	57_4_1	30_5_419	52_4_1	1472_01_629	1240_4_105	470_4_509	644_4_1621	195_4_1	515_2_365	293_4_218	359_01_1	2067_2_178
319_2_218	1496_4_94	159_5_1	988_2_1	68_4_199	582_01_1	81_5_1	1503_01_28	525_4_399	735_2_372	2247_5_121	1012_5_368	688_5_1	1230_4_32	1131_5_88	304_01_1	460_5_1	1153_2_635	386_5_244	228_2_1	485_4_267	15_46_1	2216_5_55	55_4_1	57_4_1	30_5_416	52_4_1	1472_01_604	1240_4_108	470_4_507	644_4_1608	195_4_1	515_2_385	293_4_237	359_01_1	2067_2_170
319_2_231	1496_4_82	159_5_1	988_2_1	68_4_194	582_01_1	81_5_1	1503_01_22	525_4_413	735_2_371	2247_5_125	1012_5_364	688_5_1	1230_4_30	1131_5_98	304_01_1	460_5_1	1153_2_624	386_5_234	228_2_1	485_4_263	15_46_1	2216_5_66	55_4_1	57_4_1	30_5_402	52_4_1	1472_01_621	1240_4_112	470_4_536	644_4_1568	195_4_1	515_2_387	293_4_247	359_01_1	2067_2_148
319_2_229	1496_4_84	159_5_1	988_2_1	68_4_186	582_01_1	81_5_1	1503_01_16	525_4_416	735_2_369	2247_5_107	1012_5_362	688_5_1	1230_4_25	1131_5_101	304_01_1	460_5_1	1153_2_612	386_5_229	228_2_1	485_4_255	15_46_1	2216_5_71	55_4_1	57_4_1	30_5_429	52_4_1	1472_01_638	1240_4_113	470_4_545	644_4_1559	195_4_1	515_2_377	293_4_244	359_01_1	2067_2_152
319_2_231	1496_4_81	159_5_1	988_2_1	68_4_190	582_01_1	81_5_1	1503_01_14	525_4_416	735_2_346	2247_5_119	1012_5_347	688_5_1	1230_4_26	1131_5_110	304_01_1	460_5_1	1153_2_613	386_5_215	228_2_1	485_4_259	15_46_1	2216_5_74	55_4_1	57_4_1	30_5_410	52_4_1	1472_01_681	1240_4_115	470_4_547	644_4_1565	195_4_1	515_2_388	293_4_241	359_01_1	2067_2_152
319_2_217	1496_4_85	159_5_1	988_2_1	68_4_192	582_01_1	81_5_1	1503_01_15	525_4_399	735_2_334	2247_5_121	1012_5_355	688_5_1	1230_4_30	1131_5_103	304_01_1	460_5_1	1153_2_625	386_5_225	228_2_1	485_4_288	15_46_1	2216_5_73	55_4_1	57_4_1	30_5_430	52_4_1	1472_01_662	1240_4_116	470_4_554	644_4_1569	195_4_1	515_2_379	293_4_215	359_01_1	2067_2_178
319_2_235	1496_4_87	159_5_1	988_2_1	68_4_201	582_01_1	81_5_1	1503_01_13	525_4_406	735_2_350	2247_5_134	1012_5_358	688_5_1	1230_4_29	1131_5_104	304_01_1	460_5_1	1153_2_591	386_5_210	228_2_1	485_4_295	15_46_1	2216_5_73	55_4_1	57_4_1	30_5_414	52_4_1	1472_01_667	1240_4_116	470_4_545	644_4_1584	195_4_1	515_2_376	293_4_214	359_01_1	2067_2_175
319_2_228	1496_4_76	159_5_1	988_2_1	68_4_180	582_01_1	81_5_1	1503_01_8	525_4_431	735_2_343	2247_5_133	1012_5_359	688_5_1	1230_4_31	1131_5_109	304_01_1	460_5_1	1153_2_597	386_5_229	228_2_1	485_4_294	15_46_1	2216_5_70	55_4_1	57_4_1	30_5_407	52_4_1	1472_01_707	1240_4_117	470_4_547	644_4_1566	195_4_1	515_2_372	293_4_203	359_01_1	2067_2_169
319_2_199	1496_4_87	159_5_1	988_2_1	68_4_179	582_01_1	81_5_1	1503_01_13	525_4_428	735_2_335	2247_5_143	1012_5_367	688_5_1	1230_4_24	1131_5_105	304_01_1	460_5_1	1153_2_599	386_5_214	228_2_1	485_4_270	15_46_1	2216_5_69	55_4_1	57_4_1	30_5_399	52_4_1	1472_01_689	1240_4_130	470_4_547	644_4_1596	195_4_1	515_2_382	293_4_196	359_01_1	2067_2_171
319_2_219	1496_4_74	159_5_1	988_2_1	68_4_180	582_01_1	81_5_1	1503_01_10	525_4_435	735_2_346	2247_5_142	1012_5_385	688_5_1	1230_4_29	1131_5_109	304_01_1	460_5_1	1153_2_609	386_5_219	228_2_1	485_4_274	15_46_1	2216_5_75	55_4_1	57_4_1	30_5_384	52_4_1	1472_01_664	1240_4_127	470_4_543	644_4_1612	195_4_1	515_2_360	293_4_192	359_01_1	2067_2_153
319_2_235	1496_4_76	159_5_1	988_2_1	68_4_193	582_01_1	81_5_1	1503_01_5	525_4_443	735_2_346	2247_5_141	1012_5_379	688_5_1	1230_4_28	1131_5_117	304_01_1	460_5_1	1153_2_612	386_5_214	228_2_1	485_4_288	15_46_1	2216_5_69	55_4_1	57_4_1	30_5_390	52_4_1	1472_01_642	1240_4_124	470_4_539	644_4_1588	195_4_1	515_2_387	293_4_190	359_01_1	2067_2_147
319_2_230	1496_4_91	159_5_1	988_2_1	68_4_190	582_01_1	81_5_1	1503_01_10	525_4_432	735_2_339	2247_5_137	1012_5_390	688_5_1	1230_4_26	1131_5_106	304_01_1	460_5_1	1153_2_596	386_5_209	228_2_1	485_4_297	15_46_1	2216_5_65	55_4_1	57_4_1	30_5_380	52_4_1	1472_01_659	1240_4_134	470_4_546	644_4_1560	195_4_1	515_2_379	293_4_180	359_01_1	2067_2_168
319_2_226	1496_4_94	159_5_1	988_2_1	68_4_188	582_01_1	81_5_1	1503_01_8	525_4_457	735_2_353	2247_5_131	1012_5_371	688_5_1	1230_4_23	1131_5_115	304_01_1	460_5_1	1153_2_591	386_5_209	228_2_1	485_4_314	15_46_1	2216_5_57	55_4_1	57_4_1	30_5_407	52_4_1	1472_01_652	1240_4_124	470_4_555	644_4_1562	195_4_1	515_2_371	293_4_175	359_01_1	2067_2_151
319_2_213	1496_4_99	159_5_1	988_2_1	68_4_178	582_01_1	81_5_1	1503_01_6	525_4_468	735_2_367	2247_5_133	1012_5_401	688_5_1	1230_4_31	1131_5_108	304_01_1	460_5_1	1153_2_582	386_5_204	228_2_1	485_4_333	15_46_1	2216_5_64	55_4_1	57_4_1	30_5_397	52_4_1	1472_01_620	1240_4_116	470_4_555	644_4_1551	195_4_1	515_2_377	293_4_188	359_01_1	2067_2_141
319_2_213	1496_4_98	159_5_1	988_2_1	68_4_184	582_01_1	81_5_1	1503_01_5	525_4_444	735_2_360	2247_5_127	1012_5_401	688_5_1	1230_4_29	1131_5_110	304_01_1	460_5_1	1153_2_579	386_5_212	228_2_1	485_4_356	15_46_1	2216_5_71	55_4_1	57_4_1	30_5_411	52_4_1	1472_01_606	1240_4_105	470_4_554	644_4_1564	195_4_1	515_2_381	293_4_183	359_01_1	2067_2_134
319_2_215	1496_4_87	159_5_1	988_2_1	68_4_166	582_01_1	81_5_1	1503_01_5	525_4_433	735_2_354	2247_5_112	1012_5_417	688_5_1	1230_4_34	1131_5_108	304_01_1	460_5_1	1153_2_584	386_5_201	228_2_1	485_4_354	15_46_1	2216_5_75	55_4_1	57_4_1	30_5_413	52_4_1	1472_01_645	1240_4_101	470_4_545	644_4_1608	195_4_1	515_2_389	293_4_177	359_01_1	2067_2_128
319_2_194	1496_4_86	159_5_1	988_2_1	68_4_157	582_01_1	81_5_1	1503_01_4	525_4_421	735_2_366	2247_5_98	1012_5_413	688_5_1	1230_4_30	1131_5_112	304_01_1	460_5_1	1153_2_595	386_5_206	228_2_1	485_4_350	15_46_1	2216_5_71	55_4_1	57_4_1	30_5_385	52_4_1	1472_01_672	1240_4_104	470_4_543	644_4_1620	195_4_1	515_2_394	293_4_188	359_01_1	2067_2_122
319_2_194	1496_4_93	159_5_1	988_2_1	68_4_136	582_01_1	81_5_1	1503_01_5	525_4_438	735_2_357	2247_5_84	1012_5_424	688_5_1	1230_4_24	1131_5_122	304_01_1	460_5_1	1153_2_574	386_5_213	228_2_1	485_4_334	15_46_1	2216_5_64	55_4_1	57_4_1	30_5_402	52_4_1	1472_01_672	1240_4_111	470_4_547	644_4_1619	195_4_1	515_2_414	293_4_190	359_01_1	2067_2_121
319_2_191	1496_4_96	159_5_1	988_2_1	68_4_127	582_01_1	81_5_1	1503_01_2	525_4_455	735_2_358	2247_5_78	1012_5_432	688_5_1	1230_4_31	1131_5_120	304_01_1	460_5_1	1153_2_564	386_5_221	228_2_1	485_4_334	15_46_1	2216_5_68	55_4_1	57_4_1	30_5_407	52_4_1	1472_01_707	1240_4_101	470_4_547	644_4_1592	195_4_1	515_2_417	293_4_192	359_01_1	2067_2_109
319_2_197	1496_4_101	159_5_1	988_2_1	68_4_130	582_01_1	81_5_1	1503_01_4	525_4_445	735_2_377	2247_5_68	1012_5_429	688_5_1	1230_4_39	1131_5_127	304_01_1	460_5_1	1153_2_570	386_5_226	228_2_1	485_4_327	15_46_1	2216_5_62	55_4_1	57_4_1	30_5_408	52_4_1	1472_01_693	1240_4_101	470_4_537	644_4_1610	195_4_1	515_2_391	293_4_181	359_01_1	2067_2_106
319_2_194	1496_4_111	159_5_1	988_2_1	68_4_127	582_01_1	81_5_1	1503_01_5	525_4_448	735_2_379	2247_5_64	1012_5_439	688_5_1	1230_4_40	1131_5_120	304_01_1	460_5_1	1153_2_614	386_5_241	228_2_1	485_4_319	15_46_1	2216_5_57	55_4_1	57_4_1	30_5_418	52_4_1	1472_01_665	1240_4_85	470_4_535	644_4_1588	195_4_1	515_2_398	293_4_182	359_01_1	2067_2_90
319_2_188	1496_4_104	159_5_1	988_2_1	68_4_131	582_01_1	81_5_1	1503_01_2	525_4_451	735_2_383	2247_5_56	1012_5_447	688_5_1	1230_4_39	1131_5_118	304_01_1	460_5_1	1153_2_635	386_5_225	228_2_1	485_4_320	15_46_1	2216_5_63	55_4_1	57_4_1	30_5_428	52_4_1	1472_01_652	1240_4_86	470_4_531	644_4_1601	195_4_1	515_2_401	293_4_183	359_01_1	2067_2_91
319_2_180	1496_4_107	159_5_1	988_2_1	68_4_127	81_5_1	525_4_460	735_2_394	2247_5_56	1012_5_426	688_5_1	1230_4_35	1131_5_118	460_5_1	1153_2_613	386_5_217	228_2_1	485_4_307	15_46_1	2216_5_64	55_4_1	57_4_1	30_5_440	52_4_1	1472_01_665	1240_4_101	470_4_540	644_4_1592	195_4_1	515_2_385	293_4_206	359_01_1	2067_2_111
319_2_183	1496_4_101	159_5_1	988_2_1	68_4_115	81_5_1	525_4_455	735_2_408	2247_5_55	1012_5_424	688_5_1	1230_4_37	1131_5_122	460_5_1	1153_2_665	386_5_208	228_2_1	485_4_292	15_46_1	2216_5_73	55_4_1	57_4_1	30_5_445	52_4_1	1472_01_656	1240_4_92	470_4_526	644_4_1594	195_4_1	515_2_403	293_4_200	359_01_1	2067_2_112
319_2_182	1496_4_94	159_5_1	988_2_1	68_4_123	81_5_1	525_4_456	735_2_397	2247_5_56	1012_5_411	688_5_1	1230_4_44	1131_5_124	460_5_1	1153_2_668	386_5_201	228_2_1	485_4_287	15_46_1	2216_5_64	55_4_1	57_4_1	30_5_438	52_4_1	1472_01_702	1240_4_110	470_4_538	644_4_1567	195_4_1	515_2_389	293_4_213	359_01_1	2067_2_113
319_2_179	1496_4_103	159_5_1	988_2_1	68_4_113	81_5_1	525_4_447	735_2_394	2247_5_47	1012_5_411	688_5_1	1230_4_42	1131_5_119	460_5_1	1153_2_689	386_5_197	228_2_1	485_4_271	15_46_1	2216_5_63	55_4_1	57_4_1	30_5_452	52_4_1	1472_01_686	1240_4_110	470_4_535	644_4_1540	195_4_1	515_2_408	293_4_207	359_01_1	2067_2_118
319_2_195	1496_4_116	159_5_1	988_2_1	68_4_116	81_5_1	525_4_448	735_2_385	2247_5_58	1012_5_423	688_5_1	1230_4_35	1131_5_111	460_5_1	1153_2_669	386_5_181	228_2_1	485_4_268	15_46_1	2216_5_58	55_4_1	57_4_1	30_5_461	52_4_1	1472_01_678	1240_4_107	470_4_520	644_4_1561	195_4_1	515_2_403	293_4_210	359_01_1	2067_2_124
319_2_197	1496_4_115	159_5_1	988_2_1	68_4_119	81_5_1	525_4_429	735_2_379	2247_5_55	1012_5_448	688_5_1	1230_4_28	1131_5_111	460_5_1	1153_2_689	386_5_184	228_2_1	485_4_266	15_46_1	2216_5_53	55_4_1	57_4_1	30_5_454	52_4_1	1472_01_679	1240_4_101	470_4_528	644_4_1584	195_4_1	515_2_407	293_4_187	359_01_1	2067_2_120
319_2_197	1496_4_121	159_5_1	988_2_1	68_4_129	81_5_1	525_4_443	735_2_375	2247_5_54	1012_5_440	688_5_1	1230_4_34	1131_5_108	460_5_1	1153_2_664	386_5_185	228_2_1	485_4_278	15_46_1	2216_5_56	55_4_1	57_4_1	30_5_459	52_4_1	1472_01_692	1240_4_106	470_4_515	644_4_1610	195_4_1	515_2_389	293_4_188	359_01_1	2067_2_109
319_2_193	1496_4_113	159_5_1	988_2_1	68_4_131	81_5_1	525_4_436	735_2_382	2247_5_53	1012_5_444	688_5_1	1230_4_38	1131_5_97	460_5_1	1153_2_678	386_5_195	228_2_1	485_4_292	15_46_1	2216_5_51	55_4_1	57_4_1	30_5_444	52_4_1	1472_01_695	1240_4_108	470_4_521	644_4_1614	195_4_1	515_2_383	293_4_192	359_01_1	2067_2_114
319_2_190	1496_4_124	159_5_1	988_2_1	68_4_131	81_5_1	525_4_428	735_2_391	2247_5_58	1012_5_438	688_5_1	1230_4_32	1131_5_98	460_5_1	1153_2_666	386_5_201	228_2_1	485_4_294	15_46_1	2216_5_47	55_4_1	57_4_1	30_5_453	52_4_1	1472_01_700	1240_4_114	470_4_518	644_4_1621	195_4_1	515_2_377	293_4_188	359_01_1	2067_2_96
319_2_169	1496_4_115	159_5_1	988_2_1	68_4_145	81_5_1	525_4_444	735_2_379	2247_5_52	1012_5_461	688_5_1	1230_4_33	1131_5_90	460_5_1	1153_2_660	386_5_207	228_2_1	485_4_290	15_46_1	2216_5_62	55_4_1	57_4_1	30_5_440	52_4_1	1472_01_679	1240_4_114	470_4_534	644_4_1638	195_4_1	515_2_365	293_4_180	359_01_1	2067_2_99
319_2_163	1496_4_128	159_5_1	988_2_1	68_4_147	81_5_1	525_4_453	735_2_396	2247_5_53	1012_5_450	688_5_1	1230_4_24	1131_5_98	460_5_1	1153_2_648	386_5_213	228_2_1	485_4_287	15_46_1	2216_5_59	55_4_1	57_4_1	30_5_452	52_4_1	1472_01_658	1240_4_120	470_4_545	644_4_1631	195_4_1	515_2_354	293_4_169	359_01_1	2067_2_90
319_2_160	1496_4_138	159_5_1	988_2_1	68_4_148	81_5_1	525_4_471	735_2_405	2247_5_64	1012_5_452	688_5_1	1230_4_26	1131_5_92	460_5_1	1153_2_646	386_5_214	228_2_1	485_4_282	15_46_1	2216_5_61	55_4_1	57_4_1	30_5_426	52_4_1	1472_01_669	1240_4_114	470_4_542	644_4_1627	195_4_1	515_2_341	293_4_186	359_01_1	2067_2_88
319_2_133	1496_4_133	159_5_1	988_2_1	68_4_144	81_5_1	525_4_468	735_2_404	2247_5_63	1012_5_485	688_5_1	1230_4_29	1131_5_85	460_5_1	1153_2_635	386_5_233	228_2_1	485_4_270	15_46_1	2216_5_54	55_4_1	57_4_1	30_5_433	52_4_1	1472_01_647	1240_4_107	470_4_544	644_4_1635	195_4_1	515_2_375	293_4_182	359_01_1	2067_2_97
319_2_152	1496_4_123	159_5_1	988_2_1	68_4_147	81_5_1	525_4_478	735_2_384	2247_5_61	1012_5_467	688_5_1	1230_4_39	1131_5_96	460_5_1	1153_2_669	386_5_227	228_2_1	485_4_272	15_46_1	2216_5_48	55_4_1	57_4_1	30_5_415	52_4_1	1472_01_643	1240_4_108	470_4_552	644_4_1635	195_4_1	515_2_347	293_4_178	359_01_1	2067_2_89
319_2_166	1496_4_123	159_5_1	988_2_1	68_4_160	81_5_1	525_4_497	735_2_370	2247_5_63	1012_5_457	688_5_1	1230_4_32	1131_5_92	460_5_1	1153_2_652	386_5_224	228_2_1	485_4_290	15_46_1	2216_5_37	55_4_1	57_4_1	30_5_427	52_4_1	1472_01_621	1240_4_110	470_4_543	644_4_1660	195_4_1	515_2_349	293_4_171	359_01_1	2067_2_92
319_2_155	1496_4_122	159_5_1	988_2_1	68_4_149	81_5_1	525_4_470	735_2_365	2247_5_58	1012_5_487	688_5_1	1230_4_38	1131_5_99	460_5_1	1153_2_632	386_5_226	228_2_1	485_4_288	15_46_1	2216_5_39	55_4_1	57_4_1	30_5_395	52_4_1	1472_01_628	1240_4_108	470_4_574	644_4_1679	195_4_1	515_2_363	293_4_183	359_01_1	2067_2_86
319_2_139	1496_4_115	159_5_1	988_2_1	68_4_155	81_5_1	525_4_474	735_2_364	2247_5_65	1012_5_504	688_5_1	1230_4_43	1131_5_107	460_5_1	1153_2_629	386_5_233	228_2_1	485_4_296	15_46_1	2216_5_37	55_4_1	57_4_1	30_5_402	52_4_1	1472_01_611	1240_4_101	470_4_586	644_4_1667	195_4_1	515_2_365	293_4_184	359_01_1	2067_2_93
319_2_150	1496_4_120	159_5_1	988_2_1	68_4_152	81_5_1	525_4_463	735_2_378	2247_5_62	1012_5_492	688_5_1	1230_4_35	1131_5_100	460_5_1	1153_2_586	386_5_245	228_2_1	485_4_295	15_46_1	2216_5_31	55_4_1	57_4_1	30_5_421	52_4_1	1472_01_564	1240_4_109	470_4_604	644_4_1668	195_4_1	515_2_383	293_4_196	359_01_1	2067_2_102
319_2_139	1496_4_126	159_5_1	988_2_1	68_4_145	81_5_1	525_4_457	735_2_358	2247_5_60	1012_5_480	688_5_1	1230_4_39	1131_5_96	460_5_1	1153_2_604	386_5_237	228_2_1	485_4_306	15_46_1	2216_5_26	55_4_1	57_4_1	30_5_438	52_4_1	1472_01_585	1240_4_102	470_4_602	644_4_1675	195_4_1	515_2_374	293_4_188	359_01_1	2067_2_111
319_2_121	1496_4_126	159_5_1	988_2_1	68_4_139	81_5_1	525_4_457	735_2_361	2247_5_58	1012_5_497	688_5_1	1230_4_32	1131_5_91	460_5_1	1153_2_601	386_5_235	228_2_1	485_4_307	15_46_1	2216_5_30	55_4_1	57_4_1	30_5_435	52_4_1	1472_01_606	1240_4_107	470_4_597	644_4_1677	195_4_1	515_2_381	293_4_184	359_01_1	2067_2_122
319_2_117	1496_4_126	159_5_1	988_2_1	68_4_143	81_5_1	525_4_481	735_2_355	2247_5_52	1012_5_489	688_5_1	1230_4_29	1131_5_93	460_5_1	1153_2_588	386_5_233	228_2_1	485_4_313	15_46_1	2216_5_28	55_4_1	57_4_1	30_5_467	52_4_1	1472_01_613	1240_4_106	470_4_595	644_4_1656	195_4_1	515_2_379	293_4_179	359_01_1	2067_2_122
319_2_109	1496_4_132	159_5_1	988_2_1	68_4_140	81_5_1	525_4_490	735_2_370	2247_5_53	1012_5_502	688_5_1	1230_4_25	1131_5_96	460_5_1	1153_2_596	386_5_241	228_2_1	485_4_301	15_46_1	2216_5_34	55_4_1	57_4_1	30_5_444	52_4_1	1472_01_598	1240_4_111	470_4_603	644_4_1619	195_4_1	515_2_370	293_4_195	359_01_1	2067_2_126
319_2_111	1496_4_120	159_5_1	988_2_1	68_4_128	81_5_1	525_4_522	735_2_335	2247_5_56	1012_5_497	688_5_1	1230_4_31	1131_5_98	460_5_1	1153_2_566	386_5_241	228_2_1	485_4_298	15_46_1	2216_5_38	55_4_1	57_4_1	30_5_465	52_4_1	1472_01_599	1240_4_108	470_4_602	644_4_1630	195_4_1	515_2_373	293_4_190	359_01_1	2067_2_125
319_2_114	1496_4_125	159_5_1	988_2_1	68_4_126	81_5_1	525_4_516	735_2_355	2247_5_55	1012_5_491	688_5_1	1230_4_25	1131_5_91	460_5_1	1153_2_597	386_5_239	228_2_1	485_4_291	15_46_1	2216_5_37	55_4_1	57_4_1	30_5_445	52_4_1	1472_01_634	1240_4_116	470_4_593	644_4_1615	195_4_1	515_2_369	293_4_186	359_01_1	2067_2_102
319_2_116	1496_4_127	159_5_1	988_2_1	68_4_120	81_5_1	525_4_548	735_2_356	2247_5_58	1012_5_495	688_5_1	1230_4_33	1131_5_84	460_5_1	1153_2_600	386_5_240	228_2_1	485_4_287	15_46_1	2216_5_45	55_4_1	57_4_1	30_5_437	52_4_1	1472_01_636	1240_4_113	470_4_588	644_4_1590	195_4_1	515_2_365	293_4_190	359_01_1	2067_2_105
319_2_124	1496_4_122	159_5_1	988_2_1	68_4_125	81_5_1	525_4_548	735_2_340	2247_5_64	1012_5_485	688_5_1	1230_4_36	1131_5_90	460_5_1	1153_2_610	386_5_244	228_2_1	485_4_272	15_46_1	2216_5_55	55_4_1	57_4_1	30_5_414	52_4_1	1472_01_659	1240_4_114	470_4_590	644_4_1572	195_4_1	515_2_356	293_4_206	359_01_1	2067_2_114
319_2_133	1496_4_120	159_5_1	988_2_1	68_4_127	81_5_1	525_4_519	735_2_361	2247_5_58	1012_5_471	688_5_1	1230_4_35	1131_5_95	460_5_1	1153_2_592	386_5_242	228_2_1	485_4_266	15_46_1	2216_5_50	55_4_1	57_4_1	30_5_423	52_4_1	1472_01_681	1240_4_123	470_4_581	644_4_1644	195_4_1	515_2_339	293_4_198	359_01_1	2067_2_107
319_2_121	1496_4_134	159_5_1	988_2_1	68_4_125	81_5_1	525_4_519	735_2_364	2247_5_58	1012_5_449	688_5_1	1230_4_34	1131_5_95	460_5_1	1153_2_582	386_5_245	228_2_1	485_4_281	15_46_1	2216_5_67	55_4_1	57_4_1	30_5_417	52_4_1	1472_01_647	1240_4_120	470_4_595	644_4_1650	195_4_1	515_2_344	293_4_192	359_01_1	2067_2_117
319_2_132	1496_4_145	159_5_1	988_2_1	68_4_126	81_5_1	525_4_519	735_2_364	2247_5_60	1012_5_444	688_5_1	1230_4_43	1131_5_102	460_5_1	1153_2_585	386_5_232	228_2_1	485_4_279	15_46_1	2216_5_68	55_4_1	57_4_1	30_5_436	52_4_1	1472_01_612	1240_4_126	470_4_587	644_4_1664	195_4_1	515_2_325	293_4_169	359_01_1	2067_2_116
319_2_125	1496_4_147	159_5_1	988_2_1	68_4_130	81_5_1	525_4_525	735_2_365	2247_5_62	1012_5_427	688_5_1	1230_4_46	1131_5_109	460_5_1	1153_2_575	386_5_241	228_2_1	485_4_281	15_46_1	2216_5_76	55_4_1	57_4_1	30_5_428	52_4_1	1472_01_608	1240_4_119	470_4_581	644_4_1714	195_4_1	515_2_302	293_4_157	359_01_1	2067_2_123
319_2_135	1496_4_144	159_5_1	988_2_1	68_4_127	81_5_1	525_4_511	735_2_374	2247_5_62	1012_5_426	688_5_1	1230_4_52	1131_5_114	460_5_1	1153_2_595	386_5_239	228_2_1	485_4_297	15_46_1	2216_5_63	55_4_1	57_4_1	30_5_411	52_4_1	1472_01_580	1240_4_122	470_4_582	644_4_1731	195_4_1	515_2_302	293_4_162	359_01_1	2067_2_115
319_2_139	1496_4_146	159_5_1	988_2_1	68_4_124	81_5_1	525_4_507	735_2_384	2247_5_64	1012_5_431	688_5_1	1230_4_51	1131_5_97	460_5_1	1153_2_580	386_5_246	228_2_1	485_4_294	15_46_1	2216_5_60	55_4_1	57_4_1	30_5_418	52_4_1	1472_01_562	1240_4_133	470_4_579	644_4_1748	195_4_1	515_2_331	293_4_161	359_01_1	2067_2_104
319_2_125	1496_4_143	159_5_1	988_2_1	68_4_129	81_5_1	525_4_497	735_2_382	2247_5_65	1012_5_442	688_5_1	1230_4_54	1131_5_100	460_5_1	1153_2_586	386_5_228	228_2_1	485_4_309	15_46_1	2216_5_69	55_4_1	57_4_1	30_5_432	52_4_1	1472_01_574	1240_4_124	470_4_581	644_4_1767	195_4_1	515_2_303	293_4_167	359_01_1	2067_2_102
319_2_127	1496_4_148	159_5_1	988_2_1	68_4_133	81_5_1	525_4_486	735_2_383	2247_5_61	1012_5_447	688_5_1	1230_4_48	1131_5_100	460_5_1	1153_2_604	386_5_222	228_2_1	485_4_318	15_46_1	2216_5_60	55_4_1	57_4_1	30_5_421	52_4_1	1472_01_544	1240_4_127	470_4_570	644_4_1772	195_4_1	515_2_314	293_4_176	359_01_1	2067_2_102
319_2_127	1496_4_160	159_5_1	988_2_1	68_4_135	81_5_1	525_4_496	735_2_383	2247_5_64	1012_5_440	688_5_1	1230_4_43	1131_5_104	460_5_1	1153_2_638	386_5_209	228_2_1	485_4_309	15_46_1	2216_5_71	55_4_1	57_4_1	30_5_414	52_4_1	1472_01_504	1240_4_121	470_4_556	644_4_1768	195_4_1	515_2_309	293_4_193	359_01_1	2067_2_106
319_2_125	1496_4_166	159_5_1	988_2_1	68_4_142	81_5_1	525_4_488	735_2_395	2247_5_64	1012_5_426	688_5_1	1230_4_42	1131_5_93	460_5_1	1153_2_657	386_5_208	228_2_1	485_4_292	15_46_1	2216_5_64	55_4_1	57_4_1	30_5_410	52_4_1	1472_01_480	1240_4_124	470_4_573	644_4_1819	195_4_1	515_2_287	293_4_172	359_01_1	2067_2_125
319_2_118	1496_4_170	159_5_1	988_2_1	68_4_141	81_5_1	525_4_507	735_2_398	2247_5_53	1012_5_419	688_5_1	1230_4_27	1131_5_86	460_5_1	1153_2_646	386_5_203	228_2_1	485_4_281	15_46_1	2216_5_77	55_4_1	57_4_1	30_5_419	52_4_1	1472_01_516	1240_4_126	470_4_586	644_4_1812	195_4_1	515_2_289	293_4_177	359_01_1	2067_2_124
319_2_111	1496_4_167	159_5_1	988_2_1	68_4_146	81_5_1	525_4_539	735_2_384	2247_5_46	1012_5_414	688_5_1	1230_4_15	1131_5_94	460_5_1	1153_2_647	386_5_190	228_2_1	485_4_283	15_46_1	2216_5_85	55_4_1	57_4_1	30_5_407	52_4_1	1472_01_516	1240_4_127	470_4_630	644_4_1786	195_4_1	515_2_263	293_4_172	359_01_1	2067_2_140
319_2_114	1496_4_156	159_5_1	988_2_1	68_4_150	81_5_1	525_4_572	735_2_388	2247_5_41	1012_5_404	688_5_1	1230_4_20	1131_5_85	460_5_1	1153_2_649	386_5_187	228_2_1	485_4_288	15_46_1	2216_5_84	55_4_1	57_4_1	30_5_431	52_4_1	1472_01_551	1240_4_118	470_4_613	644_4_1753	195_4_1	515_2_282	293_4_165	359_01_1	2067_2_123
319_2_142	1496_4_160	159_5_1	988_2_1	68_4_152	81_5_1	525_4_537	735_2_382	2247_5_54	1012_5_392	688_5_1	1230_4_17	1131_5_73	460_5_1	1153_2_672	386_5_188	228_2_1	485_4_290	15_46_1	2216_5_84	55_4_1	57_4_1	30_5_422	52_4_1	1472_01_549	1240_4_115	470_4_617	644_4_1756	195_4_1	515_2_278	293_4_165	359_01_1	2067_2_137
319_2_130	1496_4_157	159_5_1	988_2_1	68_4_149	81_5_1	525_4_596	735_2_406	2247_5_46	1012_5_392	688_5_1	1230_4_21	1131_5_66	460_5_1	1153_2_673	386_5_187	228_2_1	485_4_299	15_46_1	2216_5_83	55_4_1	57_4_1	30_5_437	52_4_1	1472_01_522	1240_4_120	470_4_600	644_4_1729	195_4_1	515_2_276	293_4_160	359_01_1	2067_2_123
319_2_133	1496_4_160	159_5_1	988_2_1	68_4_147	81_5_1	525_4_585	735_2_417	2247_5_46	1012_5_400	688_5_1	1230_4_24	1131_5_72	460_5_1	1153_2_716	386_5_177	228_2_1	485_4_296	15_46_1	2216_5_83	55_4_1	57_4_1	30_5_427	52_4_1	1472_01_493	1240_4_99	470_4_577	644_4_1740	195_4_1	515_2_274	293_4_169	359_01_1	2067_2_107
319_2_139	1496_4_158	159_5_1	988_2_1	68_4_137	81_5_1	525_4_577	735_2_420	2247_5_43	1012_5_381	688_5_1	1230_4_21	1131_5_60	460_5_1	1153_2_734	386_5_178	228_2_1	485_4_301	15_46_1	2216_5_76	55_4_1	57_4_1	30_5_425	52_4_1	1472_01_537	1240_4_104	470_4_595	644_4_1718	195_4_1	515_2_267	293_4_171	359_01_1	2067_2_124
319_2_162	1496_4_152	159_5_1	988_2_1	68_4_141	81_5_1	525_4_570	735_2_425	2247_5_46	1012_5_379	688_5_1	1230_4_20	1131_5_60	460_5_1	1153_2_728	386_5_178	228_2_1	485_4_312	15_46_1	2216_5_75	55_4_1	57_4_1	30_5_410	52_4_1	1472_01_521	1240_4_103	470_4_594	644_4_1746	195_4_1	515_2_258	293_4_178	359_01_1	2067_2_114
319_2_178	1496_4_145	159_5_1	988_2_1	68_4_147	81_5_1	525_4_564	735_2_409	2247_5_49	1012_5_386	688_5_1	1230_4_14	1131_5_53	460_5_1	1153_2_700	386_5_177	228_2_1	485_4_316	15_46_1	2216_5_75	55_4_1	57_4_1	30_5_399	52_4_1	1472_01_558	1240_4_94	470_4_599	644_4_1748	195_4_1	515_2_259	293_4_187	359_01_1	2067_2_132
319_2_168	1496_4_137	159_5_1	988_2_1	68_4_145	81_5_1	525_4_559	735_2_408	2247_5_42	1012_5_391	688_5_1	1230_4_12	1131_5_41	460_5_1	1153_2_718	386_5_179	228_2_1	485_4_305	15_46_1	2216_5_68	55_4_1	57_4_1	30_5_391	52_4_1	1472_01_573	1240_4_103	470_4_613	644_4_1752	195_4_1	515_2_248	293_4_192	359_01_1	2067_2_139
319_2_184	1496_4_131	159_5_1	988_2_1	68_4_140	81_5_1	525_4_571	735_2_418	2247_5_42	1012_5_372	688_5_1	1230_4_16	1131_5_33	460_5_1	1153_2_718	386_5_175	228_2_1	485_4_326	15_46_1	2216_5_75	55_4_1	57_4_1	30_5_369	52_4_1	1472_01_559	1240_4_103	470_4_625	644_4_1734	195_4_1	515_2_255	293_4_197	359_01_1	2067_2_133
319_2_162	1496_4_131	159_5_1	988_2_1	68_4_148	81_5_1	525_4_547	735_2_418	2247_5_48	1012_5_401	688_5_1	1230_4_16	1131_5_28	460_5_1	1153_2_723	386_5_177	228_2_1	485_4_320	15_46_1	2216_5_78	55_4_1	57_4_1	30_5_361	52_4_1	1472_01_576	1240_4_100	470_4_606	644_4_1759	195_4_1	515_2_249	293_4_193	359_01_1	2067_2_123
319_2_160	1496_4_129	159_5_1	988_2_1	68_4_139	81_5_1	525_4_546	735_2_401	2247_5_60	1012_5_394	688_5_1	1230_4_19	1131_5_27	460_5_1	1153_2_733	386_5_166	228_2_1	485_4_321	15_46_1	2216_5_85	55_4_1	57_4_1	30_5_343	52_4_1	1472_01_598	1240_4_99	470_4_618	644_4_1793	195_4_1	515_2_232	293_4_196	359_01_1	2067_2_120
319_2_156	1496_4_142	159_5_1	988_2_1	68_4_137	81_5_1	525_4_542	735_2_400	2247_5_62	1012_5_397	688_5_1	1230_4_21	1131_5_25	460_5_1	1153_2_731	386_5_150	228_2_1	485_4_300	15_46_1	2216_5_87	55_4_1	57_4_1	30_5_342	52_4_1	1472_01_618	1240_4_100	470_4_619	644_4_1821	195_4_1	515_2_238	293_4_200	359_01_1	2067_2_111
319_2_157	1496_4_143	159_5_1	988_2_1	68_4_123	81_5_1	525_4_533	735_2_394	2247_5_55	1012_5_410	688_5_1	1230_4_20	1131_5_25	460_5_1	1153_2_722	386_5_143	228_2_1	485_4_298	15_46_1	2216_5_90	55_4_1	57_4_1	30_5_351	52_4_1	1472_01_648	1240_4_101	470_4_635	644_4_1767	195_4_1	515_2_249	293_4_211	359_01_1	2067_2_107
319_2_156	1496_4_135	159_5_1	988_2_1	68_4_125	81_5_1	525_4_535	735_2_388	2247_5_51	1012_5_420	688_5_1	1230_4_25	1131_5_27	460_5_1	1153_2_683	386_5_152	228_2_1	485_4_319	15_46_1	2216_5_86	55_4_1	57_4_1	30_5_350	52_4_1	1472_01_625	1240_4_94	470_4_617	644_4_1807	195_4_1	515_2_251	293_4_215	359_01_1	2067_2_101
319_2_157	1496_4_124	159_5_1	988_2_1	68_4_117	81_5_1	525_4_539	735_2_379	2247_5_50	1012_5_425	688_5_1	1230_4_31	1131_5_30	460_5_1	1153_2_675	386_5_153	228_2_1	485_4_329	15_46_1	2216_5_91	55_4_1	57_4_1	30_5_360	52_4_1	1472_01_653	1240_4_93	470_4_609	644_4_1779	195_4_1	515_2_240	293_4_232	359_01_1	2067_2_95
319_2_156	1496_4_128	159_5_1	988_2_1	68_4_109	81_5_1	525_4_535	735_2_375	2247_5_47	1012_5_413	688_5_1	1230_4_24	1131_5_26	460_5_1	1153_2_683	386_5_162	228_2_1	485_4_327	15_46_1	2216_5_83	55_4_1	57_4_1	30_5_379	52_4_1	1472_01_642	1240_4_92	470_4_616	644_4_1800	195_4_1	515_2_207	293_4_242	359_01_1	2067_2_95
319_2_143	1496_4_143	159_5_1	988_2_1	68_4_111	81_5_1	525_4_514	735_2_374	2247_5_46	1012_5_441	688_5_1	1230_4_19	1131_5_28	460_5_1	1153_2_644	386_5_159	228_2_1	485_4_347	15_46_1	2216_5_83	55_4_1	57_4_1	30_5_379	52_4_1	1472_01_656	1240_4_85	470_4_604	644_4_1795	195_4_1	515_2_218	293_4_246	359_01_1	2067_2_100
319_2_154	1496_4_153	159_5_1	988_2_1	68_4_127	81_5_1	525_4_525	735_2_373	2247_5_48	1012_5_428	688_5_1	1230_4_16	1131_5_27	460_5_1	1153_2_646	386_5_140	228_2_1	485_4_344	15_46_1	2216_5_92	55_4_1	57_4_1	30_5_394	52_4_1	1472_01_654	1240_4_90	470_4_604	644_4_1764	195_4_1	515_2_228	293_4_236	359_01_1	2067_2_105
319_2_144	1496_4_159	159_5_1	988_2_1	68_4_108	81_5_1	525_4_485	735_2_352	2247_5_47	1012_5_442	688_5_1	1230_4_6	1131_5_32	460_5_1	1153_2_634	386_5_136	228_2_1	485_4_355	15_46_1	2216_5_86	55_4_1	57_4_1	30_5_402	52_4_1	1472_01_678	1240_4_82	470_4_597	644_4_1807	195_4_1	515_2_218	293_4_250	359_01_1	2067_2_105
319_2_137	1496_4_172	159_5_1	988_2_1	68_4_102	81_5_1	525_4_501	735_2_353	2247_5_44	1012_5_455	688_5_1	1230_4_4	1131_5_36	460_5_1	1153_2_623	386_5_130	228_2_1	485_4_350	15_46_1	2216_5_99	55_4_1	57_4_1	30_5_417	52_4_1	1472_01_665	1240_4_76	470_4_605	644_4_1774	195_4_1	515_2_212	293_4_261	359_01_1	2067_2_94
319_2_144	1496_4_182	159_5_1	988_2_1	68_4_102	81_5_1	525_4_514	735_2_347	2247_5_51	1012_5_460	688_5_1	1230_4_3	1131_5_23	460_5_1	1153_2_644	386_5_119	228_2_1	485_4_387	15_46_1	2216_5_91	55_4_1	57_4_1	30_5_415	52_4_1	1472_01_670	1240_4_85	470_4_606	644_4_1714	195_4_1	515_2_210	293_4_249	359_01_1	2067_2_94
319_2_134	1496_4_179	159_5_1	988_2_1	68_4_115	81_5_1	525_4_524	735_2_352	2247_5_51	1012_5_469	688_5_1	1230_4_4	1131_5_24	460_5_1	1153_2_653	386_5_119	228_2_1	485_4_383	15_46_1	2216_5_83	55_4_1	57_4_1	30_5_387	52_4_1	1472_01_687	1240_4_92	470_4_601	644_4_1671	195_4_1	515_2_220	293_4_262	359_01_1	2067_2_94
319_2_137	1496_4_167	159_5_1	988_2_1	68_4_111	81_5_1	525_4_496	735_2_361	2247_5_55	1012_5_459	688_5_1	1230_4_4	1131_5_24	460_5_1	1153_2_632	386_5_122	228_2_1	485_4_397	15_46_1	2216_5_88	55_4_1	57_4_1	30_5_374	52_4_1	1472_01_690	1240_4_103	470_4_617	644_4_1704	195_4_1	515_2_230	293_4_252	359_01_1	2067_2_92
319_2_124	1496_4_173	159_5_1	988_2_1	68_4_118	81_5_1	525_4_499	735_2_349	2247_5_51	1012_5_470	688_5_1	1230_4_2	1131_5_23	460_5_1	1153_2_655	386_5_117	228_2_1	485_4_406	15_46_1	2216_5_91	55_4_1	57_4_1	30_5_372	52_4_1	1472_01_677	1240_4_93	470_4_601	644_4_1730	195_4_1	515_2_223	293_4_251	359_01_1	2067_2_92
319_2_114	1496_4_182	159_5_1	988_2_1	68_4_126	81_5_1	525_4_492	735_2_354	2247_5_41	1012_5_480	688_5_1	1230_4_4	1131_5_25	460_5_1	1153_2_624	386_5_119	228_2_1	485_4_422	15_46_1	2216_5_81	55_4_1	57_4_1	30_5_365	52_4_1	1472_01_674	1240_4_103	470_4_601	644_4_1738	195_4_1	515_2_224	293_4_257	359_01_1	2067_2_88
319_2_103	1496_4_194	159_5_1	988_2_1	68_4_137	81_5_1	525_4_490	735_2_345	2247_5_41	1012_5_491	688_5_1	1230_4_2	1131_5_24	460_5_1	1153_2_591	386_5_114	228_2_1	485_4_415	15_46_1	2216_5_84	55_4_1	57_4_1	30_5_393	52_4_1	1472_01_639	1240_4_106	470_4_598	644_4_1755	195_4_1	515_2_236	293_4_262	359_01_1	2067_2_91
319_2_107	1496_4_176	159_5_1	988_2_1	68_4_141	81_5_1	525_4_529	735_2_345	2247_5_37	1012_5_499	688_5_1	1131_5_27	460_5_1	1153_2_580	386_5_116	228_2_1	485_4_396	15_46_1	2216_5_92	57_4_1	30_5_375	52_4_1	1472_01_607	1240_4_121	470_4_608	644_4_1759	515_2_227	293_4_276	359_01_1	2067_2_90
319_2_103	1496_4_181	159_5_1	988_2_1	68_4_138	81_5_1	525_4_508	735_2_348	2247_5_41	1012_5_485	688_5_1	1131_5_34	460_5_1	1153_2_611	386_5_125	228_2_1	485_4_394	15_46_1	2216_5_83	57_4_1	30_5_375	52_4_1	1472_01_606	1240_4_112	470_4_600	644_4_1800	515_2_209	293_4_271	359_01_1	2067_2_94
319_2_105	1496_4_182	159_5_1	988_2_1	68_4_138	81_5_1	525_4_510	735_2_346	2247_5_43	1012_5_470	688_5_1	1131_5_32	460_5_1	1153_2_587	386_5_116	228_2_1	485_4_417	15_46_1	2216_5_88	57_4_1	30_5_386	52_4_1	1472_01_606	1240_4_112	470_4_614	644_4_1823	515_2_199	293_4_265	359_01_1	2067_2_84
319_2_117	1496_4_174	159_5_1	988_2_1	68_4_120	81_5_1	525_4_477	735_2_339	2247_5_44	1012_5_468	688_5_1	1131_5_31	460_5_1	1153_2_603	386_5_118	228_2_1	485_4_408	15_46_1	2216_5_74	57_4_1	30_5_381	52_4_1	1472_01_660	1240_4_111	470_4_630	644_4_1834	515_2_197	293_4_258	359_01_1	2067_2_80
319_2_119	1496_4_162	159_5_1	988_2_1	68_4_134	81_5_1	525_4_492	735_2_344	2247_5_46	1012_5_468	688_5_1	1131_5_33	460_5_1	1153_2_594	386_5_127	228_2_1	485_4_406	15_46_1	2216_5_72	57_4_1	30_5_378	52_4_1	1472_01_663	1240_4_98	470_4_650	644_4_1851	515_2_182	293_4_245	359_01_1	2067_2_73
319_2_122	1496_4_167	159_5_1	988_2_1	68_4_135	81_5_1	525_4_490	735_2_338	2247_5_44	1012_5_466	688_5_1	1131_5_27	460_5_1	1153_2_615	386_5_124	228_2_1	485_4_438	15_46_1	2216_5_80	57_4_1	30_5_357	52_4_1	1472_01_614	1240_4_112	470_4_657	644_4_1840	515_2_194	293_4_259	359_01_1	2067_2_66
319_2_115	1496_4_170	159_5_1	988_2_1	68_4_138	81_5_1	525_4_509	735_2_338	2247_5_39	1012_5_447	688_5_1	1131_5_31	460_5_1	1153_2_627	386_5_132	228_2_1	485_4_460	15_46_1	2216_5_87	57_4_1	30_5_354	52_4_1	1472_01_599	1240_4_112	470_4_651	644_4_1836	515_2_176	293_4_266	359_01_1	2067_2_66
319_2_119	1496_4_169	159_5_1	988_2_1	68_4_143	81_5_1	525_4_509	735_2_332	2247_5_48	1012_5_435	688_5_1	1131_5_28	460_5_1	1153_2_625	386_5_125	228_2_1	485_4_455	15_46_1	2216_5_95	57_4_1	30_5_357	52_4_1	1472_01_591	1240_4_129	470_4_680	644_4_1813	515_2_173	293_4_275	359_01_1	2067_2_63
319_2_121	1496_4_172	159_5_1	988_2_1	68_4_143	81_5_1	525_4_530	735_2_322	2247_5_48	1012_5_421	688_5_1	1131_5_29	460_5_1	1153_2_611	386_5_129	228_2_1	485_4_475	15_46_1	2216_5_100	57_4_1	30_5_346	52_4_1	1472_01_603	1240_4_120	470_4_678	644_4_1806	515_2_183	293_4_281	359_01_1	2067_2_48
319_2_120	1496_4_162	159_5_1	988_2_1	68_4_143	81_5_1	525_4_533	735_2_328	2247_5_48	1012_5_426	688_5_1	1131_5_32	460_5_1	1153_2_604	386_5_126	228_2_1	485_4_476	15_46_1	2216_5_93	57_4_1	30_5_348	52_4_1	1472_01_614	1240_4_133	470_4_698	644_4_1787	515_2_170	293_4_278	359_01_1	2067_2_53
319_2_118	1496_4_163	159_5_1	988_2_1	68_4_133	81_5_1	525_4_524	735_2_317	2247_5_50	1012_5_423	688_5_1	1131_5_30	460_5_1	1153_2_626	386_5_119	228_2_1	485_4_472	15_46_1	2216_5_89	57_4_1	30_5_357	52_4_1	1472_01_618	1240_4_135	470_4_683	644_4_1834	515_2_163	293_4_276	359_01_1	2067_2_54
319_2_119	1496_4_172	159_5_1	988_2_1	68_4_136	81_5_1	525_4_542	735_2_315	2247_5_52	1012_5_434	688_5_1	1131_5_33	460_5_1	1153_2_637	386_5_127	228_2_1	485_4_470	15_46_1	2216_5_88	57_4_1	30_5_347	52_4_1	1472_01_592	1240_4_140	470_4_656	644_4_1838	515_2_158	293_4_272	359_01_1	2067_2_43
319_2_125	1496_4_175	159_5_1	988_2_1	68_4_114	81_5_1	525_4_558	735_2_311	2247_5_62	1012_5_431	688_5_1	1131_5_35	460_5_1	1153_2_663	386_5_120	228_2_1	485_4_467	15_46_1	2216_5_89	57_4_1	30_5_309	52_4_1	1472_01_611	1240_4_146	470_4_646	644_4_1828	515_2_144	293_4_302	359_01_1	2067_2_43
319_2_124	1496_4_167	159_5_1	988_2_1	68_4_114	81_5_1	525_4_581	735_2_332	2247_5_74	1012_5_444	688_5_1	1131_5_38	460_5_1	1153_2_682	386_5_117	228_2_1	485_4_469	15_46_1	2216_5_91	57_4_1	30_5_309	52_4_1	1472_01_608	1240_4_140	470_4_638	644_4_1799	515_2_131	293_4_289	359_01_1	2067_2_44
319_2_127	1496_4_171	159_5_1	988_2_1	68_4_117	81_5_1	525_4_558	735_2_324	2247_5_78	1012_5_414	688_5_1	1131_5_37	460_5_1	1153_2_683	386_5_118	228_2_1	485_4_485	15_46_1	2216_5_87	57_4_1	30_5_292	52_4_1	1472_01_651	1240_4_132	470_4_638	644_4_1838	515_2_125	293_4_277	359_01_1	2067_2_35
319_2_137	1496_4_171	159_5_1	988_2_1	68_4_111	81_5_1	525_4_551	735_2_337	2247_5_92	1012_5_416	688_5_1	1131_5_37	460_5_1	1153_2_654	386_5_129	228_2_1	485_4_504	15_46_1	2216_5_86	57_4_1	30_5_297	52_4_1	1472_01_621	1240_4_141	470_4_653	644_4_1804	515_2_111	293_4_294	359_01_1	2067_2_34
319_2_135	1496_4_184	159_5_1	988_2_1	68_4_108	81_5_1	525_4_529	735_2_340	2247_5_94	1012_5_393	688_5_1	1131_5_30	460_5_1	1153_2_685	386_5_127	228_2_1	485_4_506	15_46_1	2216_5_85	57_4_1	30_5_313	52_4_1	1472_01_626	1240_4_131	470_4_649	644_4_1805	515_2_105	293_4_293	359_01_1	2067_2_40
319_2_135	1496_4_175	159_5_1	988_2_1	68_4_115	81_5_1	525_4_551	735_2_336	2247_5_83	1012_5_391	688_5_1	1131_5_27	460_5_1	1153_2_671	386_5_124	228_2_1	485_4_506	15_46_1	2216_5_82	57_4_1	30_5_331	52_4_1	1472_01_619	1240_4_144	470_4_635	644_4_1814	515_2_107	293_4_298	359_01_1	2067_2_35
319_2_136	1496_4_159	159_5_1	988_2_1	68_4_134	81_5_1	525_4_555	735_2_352	2247_5_88	1012_5_402	688_5_1	1131_5_28	460_5_1	1153_2_636	386_5_105	228_2_1	485_4_493	15_46_1	2216_5_75	57_4_1	30_5_372	52_4_1	1472_01_602	1240_4_149	470_4_625	644_4_1821	515_2_96	293_4_296	359_01_1	2067_2_32
319_2_134	1496_4_153	159_5_1	988_2_1	68_4_135	81_5_1	525_4_556	735_2_343	2247_5_95	1012_5_412	688_5_1	1131_5_33	460_5_1	1153_2_639	386_5_88	228_2_1	485_4_485	15_46_1	2216_5_84	57_4_1	30_5_349	52_4_1	1472_01_623	1240_4_154	470_4_638	644_4_1809	515_2_90	293_4_297	359_01_1	2067_2_36
319_2_125	1496_4_164	159_5_1	988_2_1	68_4_129	81_5_1	525_4_536	735_2_352	2247_5_96	1012_5_428	688_5_1	1131_5_36	460_5_1	1153_2_635	386_5_92	228_2_1	485_4_476	15_46_1	2216_5_69	57_4_1	30_5_339	52_4_1	1472_01_602	1240_4_152	470_4_640	644_4_1816	515_2_94	293_4_329	359_01_1	2067_2_40
319_2_132	1496_4_161	159_5_1	988_2_1	68_4_133	81_5_1	525_4_547	735_2_332	2247_5_96	1012_5_430	688_5_1	1131_5_35	460_5_1	1153_2_625	386_5_90	228_2_1	485_4_487	15_46_1	2216_5_74	57_4_1	30_5_352	52_4_1	1472_01_573	1240_4_147	470_4_643	644_4_1828	515_2_83	293_4_328	359_01_1	2067_2_36
319_2_131	1496_4_165	159_5_1	988_2_1	68_4_135	81_5_1	525_4_529	735_2_327	2247_5_113	1012_5_411	688_5_1	1131_5_25	460_5_1	1153_2_629	386_5_91	228_2_1	485_4_485	15_46_1	2216_5_74	57_4_1	30_5_358	52_4_1	1472_01_586	1240_4_152	470_4_654	644_4_1849	515_2_76	293_4_310	359_01_1	2067_2_34
319_2_117	1496_4_155	159_5_1	988_2_1	68_4_132	81_5_1	525_4_552	735_2_313	2247_5_119	1012_5_442	688_5_1	1131_5_20	460_5_1	1153_2_613	386_5_79	228_2_1	485_4_495	15_46_1	2216_5_70	57_4_1	30_5_338	52_4_1	1472_01_582	1240_4_150	470_4_653	644_4_1861	515_2_72	293_4_335	359_01_1	2067_2_38
319_2_119	1496_4_172	159_5_1	988_2_1	68_4_116	81_5_1	525_4_583	735_2_304	2247_5_126	1012_5_435	688_5_1	1131_5_19	460_5_1	1153_2_618	386_5_78	228_2_1	485_4_494	15_46_1	2216_5_62	57_4_1	30_5_362	52_4_1	1472_01_552	1240_4_151	470_4_662	644_4_1818	515_2_73	293_4_357	359_01_1	2067_2_39
319_2_108	1496_4_174	159_5_1	988_2_1	68_4_116	81_5_1	525_4_561	735_2_321	2247_5_114	1012_5_432	688_5_1	1131_5_16	460_5_1	1153_2_627	386_5_77	228_2_1	485_4_494	15_46_1	2216_5_61	57_4_1	30_5_359	52_4_1	1472_01_567	1240_4_144	470_4_682	644_4_1835	515_2_67	293_4_363	359_01_1	2067_2_52
319_2_110	1496_4_195	159_5_1	988_2_1	68_4_126	81_5_1	525_4_562	735_2_341	2247_5_116	1012_5_425	688_5_1	1131_5_16	460_5_1	1153_2_604	386_5_87	228_2_1	485_4_493	15_46_1	2216_5_60	57_4_1	30_5_357	52_4_1	1472_01_573	1240_4_151	470_4_665	644_4_1825	515_2_61	293_4_353	359_01_1	2067_2_44
319_2_105	1496_4_203	159_5_1	988_2_1	68_4_124	81_5_1	525_4_566	735_2_350	2247_5_106	1012_5_401	688_5_1	1131_5_13	460_5_1	1153_2_597	386_5_80	228_2_1	485_4_496	15_46_1	2216_5_61	57_4_1	30_5_351	52_4_1	1472_01_574	1240_4_156	470_4_668	644_4_1856	515_2_76	293_4_364	359_01_1	2067_2_34
319_2_100	1496_4_192	159_5_1	988_2_1	68_4_121	81_5_1	525_4_603	735_2_320	2247_5_93	1012_5_399	688_5_1	1131_5_15	460_5_1	1153_2_596	386_5_69	228_2_1	485_4_524	15_46_1	2216_5_55	57_4_1	30_5_357	52_4_1	1472_01_575	1240_4_151	470_4_681	644_4_1826	515_2_66	293_4_393	359_01_1	2067_2_31
319_2_100	1496_4_200	159_5_1	988_2_1	68_4_127	81_5_1	525_4_608	735_2_337	2247_5_92	1012_5_398	688_5_1	1131_5_14	460_5_1	1153_2_608	386_5_71	228_2_1	485_4_523	15_46_1	2216_5_64	57_4_1	30_5_348	52_4_1	1472_01_592	1240_4_134	470_4_673	644_4_1833	515_2_44	293_4_370	359_01_1	2067_2_32
319_2_95	1496_4_181	159_5_1	988_2_1	68_4_129	81_5_1	525_4_617	735_2_335	2247_5_95	1012_5_430	688_5_1	1131_5_17	460_5_1	1153_2_610	386_5_78	228_2_1	485_4_542	15_46_1	2216_5_67	57_4_1	30_5_319	52_4_1	1472_01_591	1240_4_135	470_4_699	644_4_1802	515_2_39	293_4_379	359_01_1	2067_2_31
319_2_105	1496_4_173	159_5_1	988_2_1	68_4_131	81_5_1	525_4_594	735_2_341	2247_5_96	1012_5_447	688_5_1	1131_5_18	460_5_1	1153_2_582	386_5_72	228_2_1	485_4_547	15_46_1	2216_5_68	57_4_1	30_5_293	52_4_1	1472_01_562	1240_4_140	470_4_701	644_4_1822	515_2_41	293_4_393	359_01_1	2067_2_39
319_2_104	1496_4_180	159_5_1	988_2_1	68_4_118	81_5_1	525_4_606	735_2_328	2247_5_96	1012_5_446	688_5_1	1131_5_18	460_5_1	1153_2_582	386_5_71	228_2_1	485_4_540	15_46_1	2216_5_61	57_4_1	30_5_288	52_4_1	1472_01_569	1240_4_160	470_4_694	644_4_1829	515_2_45	293_4_392	359_01_1	2067_2_36
319_2_102	1496_4_179	159_5_1	988_2_1	68_4_116	81_5_1	525_4_627	735_2_346	2247_5_97	1012_5_437	688_5_1	1131_5_20	460_5_1	1153_2_568	386_5_76	228_2_1	485_4_528	15_46_1	2216_5_57	57_4_1	30_5_284	52_4_1	1472_01_597	1240_4_160	470_4_720	644_4_1802	515_2_40	293_4_396	359_01_1	2067_2_36
319_2_91	1496_4_173	159_5_1	988_2_1	68_4_95	81_5_1	525_4_618	735_2_321	2247_5_111	1012_5_449	688_5_1	1131_5_16	460_5_1	1153_2_569	386_5_77	228_2_1	485_4_520	15_46_1	2216_5_49	57_4_1	30_5_294	52_4_1	1472_01_626	1240_4_146	470_4_722	644_4_1805	515_2_38	293_4_386	359_01_1	2067_2_43
319_2_102	1496_4_156	159_5_1	988_2_1	68_4_108	81_5_1	525_4_649	735_2_310	2247_5_109	1012_5_441	688_5_1	1131_5_13	460_5_1	1153_2_579	386_5_77	228_2_1	485_4_518	15_46_1	2216_5_48	57_4_1	30_5_318	52_4_1	1472_01_663	1240_4_135	470_4_743	644_4_1764	515_2_36	293_4_358	359_01_1	2067_2_44
319_2_98	1496_4_173	159_5_1	988_2_1	68_4_106	81_5_1	525_4_650	735_2_314	2247_5_95	1012_5_437	688_5_1	1131_5_9	460_5_1	1153_2_572	386_5_79	228_2_1	485_4_528	15_46_1	2216_5_41	57_4_1	30_5_313	52_4_1	1472_01_722	1240_4_135	470_4_722	644_4_1747	515_2_36	293_4_345	359_01_1	2067_2_45
319_2_94	1496_4_181	159_5_1	988_2_1	68_4_110	81_5_1	525_4_635	735_2_300	2247_5_93	1012_5_451	688_5_1	1131_5_10	460_5_1	1153_2_567	386_5_63	228_2_1	485_4_529	15_46_1	2216_5_42	57_4_1	30_5_296	52_4_1	1472_01_724	1240_4_122	470_4_735	644_4_1779	515_2_38	293_4_324	359_01_1	2067_2_52
319_2_99	1496_4_176	159_5_1	988_2_1	68_4_98	81_5_1	525_4_639	735_2_266	2247_5_86	1012_5_462	688_5_1	1131_5_12	460_5_1	1153_2_552	386_5_70	228_2_1	485_4_530	15_46_1	2216_5_36	57_4_1	30_5_292	52_4_1	1472_01_733	1240_4_127	470_4_754	644_4_1762	515_2_41	293_4_329	359_01_1	2067_2_53
319_2_85	1496_4_196	159_5_1	988_2_1	68_4_87	81_5_1	525_4_642	735_2_268	2247_5_79	1012_5_481	688_5_1	1131_5_15	460_5_1	1153_2_559	386_5_78	228_2_1	485_4_539	15_46_1	2216_5_37	57_4_1	30_5_276	52_4_1	1472_01_698	1240_4_130	470_4_743	644_4_1746	515_2_41	293_4_326	359_01_1	2067_2_61
319_2_89	1496_4_184	159_5_1	988_2_1	68_4_99	81_5_1	525_4_651	735_2_280	2247_5_76	1012_5_468	688_5_1	1131_5_21	460_5_1	1153_2_536	386_5_63	228_2_1	485_4_535	15_46_1	2216_5_31	57_4_1	30_5_273	52_4_1	1472_01_720	1240_4_140	470_4_733	644_4_1778	515_2_43	293_4_310	359_01_1	2067_2_64
319_2_93	1496_4_200	159_5_1	988_2_1	68_4_99	81_5_1	525_4_656	735_2_269	2247_5_80	1012_5_465	688_5_1	1131_5_21	460_5_1	1153_2_544	386_5_62	228_2_1	485_4_545	15_46_1	2216_5_32	57_4_1	30_5_260	52_4_1	1472_01_726	1240_4_139	470_4_749	644_4_1768	515_2_39	293_4_289	359_01_1	2067_2_67
319_2_97	1496_4_215	159_5_1	988_2_1	68_4_104	81_5_1	525_4_655	735_2_263	2247_5_88	1012_5_471	688_5_1	1131_5_14	460_5_1	1153_2_531	386_5_57	228_2_1	485_4_551	15_46_1	2216_5_30	57_4_1	30_5_252	52_4_1	1472_01_705	1240_4_139	470_4_764	644_4_1755	515_2_50	293_4_283	359_01_1	2067_2_74
319_2_92	1496_4_223	159_5_1	988_2_1	68_4_99	81_5_1	525_4_614	735_2_284	2247_5_95	1012_5_480	688_5_1	1131_5_12	460_5_1	1153_2_542	386_5_61	228_2_1	485_4_531	15_46_1	2216_5_27	57_4_1	30_5_251	52_4_1	1472_01_698	1240_4_144	470_4_764	644_4_1798	515_2_48	293_4_279	359_01_1	2067_2_78
319_2_82	1496_4_233	159_5_1	988_2_1	68_4_88	81_5_1	525_4_614	735_2_282	2247_5_86	1012_5_480	688_5_1	1131_5_14	460_5_1	1153_2_539	386_5_65	228_2_1	485_4_550	15_46_1	2216_5_22	57_4_1	30_5_229	52_4_1	1472_01_667	1240_4_166	470_4_756	644_4_1821	515_2_47	293_4_276	359_01_1	2067_2_84
319_2_82	1496_4_255	159_5_1	988_2_1	68_4_76	81_5_1	525_4_599	735_2_298	2247_5_71	1012_5_498	688_5_1	1131_5_11	460_5_1	1153_2_524	386_5_59	228_2_1	485_4_541	15_46_1	2216_5_21	57_4_1	30_5_240	52_4_1	1472_01_649	1240_4_173	470_4_764	644_4_1853	515_2_51	293_4_275	359_01_1	2067_2_81
319_2_79	1496_4_249	159_5_1	988_2_1	68_4_80	81_5_1	525_4_631	735_2_297	2247_5_74	1012_5_489	688_5_1	1131_5_11	460_5_1	1153_2_524	386_5_71	228_2_1	485_4_530	15_46_1	2216_5_22	57_4_1	30_5_233	52_4_1	1472_01_663	1240_4_188	470_4_746	644_4_1852	515_2_46	293_4_275	359_01_1	2067_2_66
319_2_79	1496_4_262	159_5_1	988_2_1	68_4_90	81_5_1	525_4_601	735_2_298	2247_5_72	1012_5_489	688_5_1	1131_5_16	460_5_1	1153_2_496	386_5_78	228_2_1	485_4_523	15_46_1	2216_5_22	57_4_1	30_5_241	52_4_1	1472_01_676	1240_4_195	470_4_744	644_4_1915	515_2_45	293_4_255	359_01_1	2067_2_58
319_2_84	1496_4_243	159_5_1	988_2_1	68_4_80	81_5_1	525_4_619	735_2_302	2247_5_67	1012_5_471	688_5_1	1131_5_10	460_5_1	1153_2_535	386_5_85	228_2_1	485_4_536	15_46_1	2216_5_33	57_4_1	30_5_230	52_4_1	1472_01_669	1240_4_181	470_4_759	644_4_1906	515_2_43	293_4_247	359_01_1	2067_2_50
319_2_79	1496_4_246	159_5_1	988_2_1	68_4_86	81_5_1	525_4_614	735_2_325	2247_5_65	1012_5_470	688_5_1	1131_5_9	460_5_1	1153_2_545	386_5_78	228_2_1	485_4_531	15_46_1	2216_5_30	57_4_1	30_5_226	52_4_1	1472_01_691	1240_4_175	470_4_749	644_4_1894	515_2_42	293_4_257	359_01_1	2067_2_51
319_2_94	1496_4_247	159_5_1	988_2_1	68_4_90	81_5_1	525_4_625	735_2_322	2247_5_60	1012_5_468	688_5_1	1131_5_8	460_5_1	1153_2_545	386_5_71	228_2_1	485_4_550	15_46_1	2216_5_26	57_4_1	30_5_216	52_4_1	1472_01_700	1240_4_163	470_4_748	644_4_1880	515_2_51	293_4_257	359_01_1	2067_2_53
319_2_86	1496_4_257	159_5_1	988_2_1	68_4_81	81_5_1	525_4_621	735_2_304	2247_5_51	1012_5_489	688_5_1	1131_5_7	460_5_1	1153_2_543	386_5_69	228_2_1	485_4_549	15_46_1	2216_5_31	57_4_1	30_5_225	52_4_1	1472_01_669	1240_4_153	470_4_751	644_4_1900	515_2_43	293_4_241	359_01_1	2067_2_58
319_2_78	1496_4_249	159_5_1	988_2_1	68_4_73	81_5_1	525_4_654	735_2_317	2247_5_50	1012_5_494	688_5_1	1131_5_9	460_5_1	1153_2_531	386_5_75	228_2_1	485_4_530	15_46_1	2216_5_31	57_4_1	30_5_245	52_4_1	1472_01_684	1240_4_146	470_4_750	644_4_1869	515_2_41	293_4_234	359_01_1	2067_2_57
319_2_84	1496_4_244	159_5_1	988_2_1	68_4_66	81_5_1	525_4_668	735_2_306	2247_5_55	1012_5_522	688_5_1	1131_5_15	460_5_1	1153_2_534	386_5_56	228_2_1	485_4_515	15_46_1	2216_5_29	57_4_1	30_5_245	52_4_1	1472_01_663	1240_4_147	470_4_749	644_4_1880	515_2_38	293_4_235	359_01_1	2067_2_54
319_2_76	1496_4_243	159_5_1	988_2_1	68_4_70	81_5_1	525_4_677	735_2_310	2247_5_57	1012_5_527	688_5_1	1131_5_17	460_5_1	1153_2_543	386_5_50	228_2_1	485_4_502	15_46_1	2216_5_29	57_4_1	30_5_241	52_4_1	1472_01_646	1240_4_143	470_4_770	644_4_1862	515_2_41	293_4_245	359_01_1	2067_2_61
319_2_70	1496_4_261	159_5_1	988_2_1	68_4_65	81_5_1	525_4_681	735_2_322	2247_5_51	1012_5_537	688_5_1	1131_5_19	460_5_1	1153_2_532	386_5_43	228_2_1	485_4_507	15_46_1	2216_5_35	57_4_1	30_5_226	52_4_1	1472_01_639	1240_4_152	470_4_783	644_4_1856	515_2_38	293_4_233	359_01_1	2067_2_57
319_2_73	1496_4_254	159_5_1	988_2_1	68_4_57	81_5_1	525_4_702	735_2_316	2247_5_51	1012_5_549	688_5_1	1131_5_16	460_5_1	1153_2_555	386_5_40	228_2_1	485_4_492	15_46_1	2216_5_33	57_4_1	30_5_240	52_4_1	1472_01_667	1240_4_138	470_4_818	644_4_1796	515_2_40	293_4_238	359_01_1	2067_2_52
319_2_79	1496_4_251	159_5_1	988_2_1	68_4_68	81_5_1	525_4_688	735_2_329	2247_5_45	1012_5_539	688_5_1	1131_5_20	460_5_1	1153_2_539	386_5_32	228_2_1	485_4_474	15_46_1	2216_5_38	57_4_1	30_5_230	52_4_1	1472_01_684	1240_4_154	470_4_859	644_4_1790	515_2_34	293_4_217	359_01_1	2067_2_60
319_2_79	1496_4_250	159_5_1	988_2_1	68_4_65	81_5_1	525_4_682	735_2_327	2247_5_47	1012_5_536	688_5_1	1131_5_21	460_5_1	1153_2_512	386_5_35	228_2_1	485_4_453	15_46_1	2216_5_36	57_4_1	30_5_216	52_4_1	1472_01_664	1240_4_150	470_4_862	644_4_1869	515_2_35	293_4_237	359_01_1	2067_2_60
319_2_68	1496_4_232	159_5_1	988_2_1	68_4_63	81_5_1	525_4_709	735_2_325	2247_5_53	1012_5_575	688_5_1	1131_5_20	460_5_1	1153_2_493	386_5_34	228_2_1	485_4_470	15_46_1	2216_5_36	57_4_1	30_5_212	52_4_1	1472_01_651	1240_4_147	470_4_870	644_4_1840	515_2_41	293_4_228	359_01_1	2067_2_58
319_2_65	1496_4_230	159_5_1	988_2_1	68_4_70	81_5_1	525_4_723	735_2_331	2247_5_55	1012_5_567	688_5_1	1131_5_19	460_5_1	1153_2_481	386_5_38	228_2_1	485_4_484	15_46_1	2216_5_30	57_4_1	30_5_214	52_4_1	1472_01_629	1240_4_149	470_4_867	644_4_1858	515_2_42	293_4_225	359_01_1	2067_2_50
319_2_62	1496_4_222	159_5_1	988_2_1	68_4_79	81_5_1	525_4_698	735_2_357	2247_5_71	1012_5_562	688_5_1	1131_5_20	460_5_1	1153_2_479	386_5_45	228_2_1	485_4_478	15_46_1	2216_5_31	57_4_1	30_5_215	52_4_1	1472_01_632	1240_4_145	470_4_870	644_4_1828	515_2_36	293_4_242	359_01_1	2067_2_46
319_2_72	1496_4_233	159_5_1	988_2_1	68_4_80	81_5_1	525_4_712	735_2_359	2247_5_68	1012_5_572	688_5_1	1131_5_14	460_5_1	1153_2_445	386_5_60	228_2_1	485_4_468	15_46_1	2216_5_23	57_4_1	30_5_205	52_4_1	1472_01_650	1240_4_122	470_4_866	644_4_1849	515_2_30	293_4_258	359_01_1	2067_2_41
319_2_69	1496_4_217	159_5_1	988_2_1	68_4_86	81_5_1	525_4_704	735_2_341	2247_5_57	1012_5_576	688_5_1	1131_5_11	460_5_1	1153_2_461	386_5_62	228_2_1	485_4_468	15_46_1	2216_5_23	57_4_1	30_5_195	52_4_1	1472_01_650	1240_4_122	470_4_871	644_4_1882	515_2_36	293_4_256	359_01_1	2067_2_34
319_2_73	1496_4_230	159_5_1	988_2_1	68_4_96	81_5_1	525_4_684	735_2_324	2247_5_72	1012_5_540	688_5_1	1131_5_9	460_5_1	1153_2_461	386_5_65	228_2_1	485_4_463	15_46_1	2216_5_24	57_4_1	30_5_212	52_4_1	1472_01_663	1240_4_113	470_4_863	644_4_1915	515_2_40	293_4_259	359_01_1	2067_2_34
319_2_81	1496_4_208	159_5_1	988_2_1	68_4_100	81_5_1	525_4_691	735_2_326	2247_5_63	1012_5_561	688_5_1	1131_5_10	460_5_1	1153_2_463	386_5_53	228_2_1	485_4_473	15_46_1	2216_5_20	57_4_1	30_5_219	52_4_1	1472_01_678	1240_4_110	470_4_869	644_4_1874	515_2_44	293_4_262	359_01_1	2067_2_36
319_2_73	1496_4_212	159_5_1	988_2_1	68_4_101	81_5_1	525_4_682	735_2_328	2247_5_58	1012_5_548	688_5_1	1131_5_9	460_5_1	1153_2_473	386_5_48	228_2_1	485_4_497	15_46_1	2216_5_23	57_4_1	30_5_207	52_4_1	1472_01_673	1240_4_121	470_4_852	644_4_1892	515_2_53	293_4_277	359_01_1	2067_2_24
319_2_78	1496_4_221	159_5_1	988_2_1	68_4_108	81_5_1	525_4_684	735_2_319	2247_5_54	1012_5_519	688_5_1	1131_5_8	460_5_1	1153_2_455	386_5_45	228_2_1	485_4_468	15_46_1	2216_5_18	57_4_1	30_5_226	52_4_1	1472_01_662	1240_4_126	470_4_855	644_4_1958	515_2_43	293_4_274	359_01_1	2067_2_25
319_2_77	1496_4_217	159_5_1	988_2_1	68_4_114	81_5_1	525_4_688	735_2_327	2247_5_46	1012_5_528	688_5_1	1131_5_9	460_5_1	1153_2_443	386_5_46	228_2_1	485_4_464	15_46_1	2216_5_17	57_4_1	30_5_212	52_4_1	1472_01_644	1240_4_125	470_4_866	644_4_1984	515_2_42	293_4_286	359_01_1	2067_2_25
319_2_71	1496_4_206	159_5_1	988_2_1	68_4_120	81_5_1	525_4_681	735_2_317	2247_5_46	1012_5_510	688_5_1	1131_5_9	460_5_1	1153_2_463	386_5_47	228_2_1	485_4_463	15_46_1	2216_5_15	57_4_1	30_5_234	52_4_1	1472_01_617	1240_4_122	470_4_879	644_4_1989	515_2_41	293_4_288	359_01_1	2067_2_21
319_2_56	1496_4_217	159_5_1	988_2_1	68_4_119	81_5_1	525_4_666	735_2_329	2247_5_52	1012_5_523	688_5_1	1131_5_6	460_5_1	1153_2_455	386_5_51	228_2_1	485_4_451	15_46_1	2216_5_22	57_4_1	30_5_227	52_4_1	1472_01_673	1240_4_131	470_4_847	644_4_2001	515_2_45	293_4_283	359_01_1	2067_2_23
319_2_52	1496_4_222	159_5_1	988_2_1	68_4_124	81_5_1	525_4_695	735_2_337	2247_5_50	1012_5_531	688_5_1	1131_5_8	460_5_1	1153_2_455	386_5_53	228_2_1	485_4_440	15_46_1	2216_5_24	57_4_1	30_5_226	52_4_1	1472_01_646	1240_4_141	470_4_836	644_4_1950	515_2_51	293_4_287	359_01_1	2067_2_29
319_2_49	1496_4_210	159_5_1	988_2_1	68_4_121	81_5_1	525_4_698	735_2_331	2247_5_39	1012_5_528	688_5_1	1131_5_10	460_5_1	1153_2_460	386_5_53	228_2_1	485_4_442	15_46_1	2216_5_20	57_4_1	30_5_241	52_4_1	1472_01_640	1240_4_130	470_4_834	644_4_1946	515_2_47	293_4_292	359_01_1	2067_2_27
319_2_54	1496_4_212	159_5_1	988_2_1	68_4_128	81_5_1	525_4_713	735_2_334	2247_5_44	1012_5_484	688_5_1	1131_5_9	460_5_1	1153_2_434	386_5_50	228_2_1	485_4_449	15_46_1	2216_5_25	57_4_1	30_5_278	52_4_1	1472_01_620	1240_4_134	470_4_865	644_4_1933	515_2_47	293_4_282	359_01_1	2067_2_23
319_2_51	1496_4_219	159_5_1	988_2_1	68_4_122	81_5_1	525_4_690	735_2_336	2247_5_39	1012_5_499	688_5_1	1131_5_7	460_5_1	1153_2_428	386_5_43	228_2_1	485_4_457	15_46_1	2216_5_26	57_4_1	30_5_286	52_4_1	1472_01_637	1240_4_129	470_4_877	644_4_1945	515_2_47	293_4_276	359_01_1	2067_2_20
319_2_59	1496_4_222	159_5_1	988_2_1	68_4_125	81_5_1	525_4_691	735_2_314	2247_5_49	1012_5_490	688_5_1	1131_5_7	460_5_1	1153_2_429	386_5_48	228_2_1	485_4_456	15_46_1	2216_5_27	57_4_1	30_5_281	52_4_1	1472_01_586	1240_4_130	470_4_870	644_4_1987	515_2_40	293_4_288	359_01_1	2067_2_19
319_2_53	1496_4_227	159_5_1	988_2_1	68_4_144	81_5_1	525_4_657	735_2_324	2247_5_56	1012_5_507	688_5_1	1131_5_7	460_5_1	1153_2_411	386_5_38	228_2_1	485_4_452	15_46_1	2216_5_26	57_4_1	30_5_291	52_4_1	1472_01_610	1240_4_120	470_4_866	644_4_1997	515_2_42	293_4_284	359_01_1	2067_2_13
319_2_53	1496_4_205	159_5_1	988_2_1	68_4_138	81_5_1	525_4_691	735_2_334	2247_5_55	1012_5_484	688_5_1	1131_5_8	460_5_1	1153_2_420	386_5_34	228_2_1	485_4_440	15_46_1	2216_5_18	57_4_1	30_5_291	52_4_1	1472_01_627	1240_4_130	470_4_873	644_4_2015	515_2_45	293_4_284	359_01_1	2067_2_10
319_2_47	1496_4_199	159_5_1	988_2_1	68_4_155	81_5_1	525_4_670	735_2_350	2247_5_55	1012_5_510	688_5_1	1131_5_10	460_5_1	1153_2_412	386_5_34	228_2_1	485_4_440	15_46_1	2216_5_16	57_4_1	30_5_278	52_4_1	1472_01_624	1240_4_121	470_4_879	644_4_2013	515_2_49	293_4_291	359_01_1	2067_2_9
319_2_46	1496_4_202	159_5_1	988_2_1	68_4_140	81_5_1	525_4_647	735_2_344	2247_5_55	1012_5_551	688_5_1	1131_5_9	460_5_1	1153_2_411	386_5_31	228_2_1	485_4_439	15_46_1	2216_5_15	57_4_1	30_5_270	52_4_1	1472_01_595	1240_4_116	470_4_867	644_4_2085	515_2_47	293_4_289	359_01_1	2067_2_7
319_2_46	1496_4_198	159_5_1	988_2_1	68_4_156	81_5_1	525_4_649	735_2_346	2247_5_53	1012_5_539	688_5_1	1131_5_6	460_5_1	1153_2_398	386_5_32	228_2_1	485_4_430	15_46_1	2216_5_15	57_4_1	30_5_262	52_4_1	1472_01_608	1240_4_122	470_4_901	644_4_2094	515_2_56	293_4_267	359_01_1	2067_2_8
319_2_35	1496_4_210	159_5_1	988_2_1	68_4_144	81_5_1	525_4_650	735_2_337	2247_5_59	1012_5_519	688_5_1	1131_5_7	460_5_1	1153_2_434	386_5_34	228_2_1	485_4_414	15_46_1	2216_5_14	57_4_1	30_5_255	52_4_1	1472_01_578	1240_4_120	470_4_897	644_4_2138	515_2_57	293_4_263	359_01_1	2067_2_8
319_2_42	1496_4_223	159_5_1	988_2_1	68_4_134	81_5_1	525_4_659	735_2_328	2247_5_58	1012_5_533	688_5_1	1131_5_8	460_5_1	1153_2_412	386_5_30	228_2_1	485_4_419	15_46_1	2216_5_15	57_4_1	30_5_259	52_4_1	1472_01_575	1240_4_133	470_4_885	644_4_2150	515_2_49	293_4_241	359_01_1	2067_2_8
319_2_49	1496_4_218	159_5_1	988_2_1	68_4_130	81_5_1	525_4_671	735_2_348	2247_5_59	1012_5_547	688_5_1	1131_5_9	460_5_1	1153_2_414	386_5_31	228_2_1	485_4_421	15_46_1	2216_5_14	57_4_1	30_5_254	52_4_1	1472_01_595	1240_4_129	470_4_882	644_4_2100	515_2_50	293_4_249	359_01_1	2067_2_5
319_2_47	1496_4_208	159_5_1	988_2_1	68_4_127	81_5_1	525_4_693	735_2_359	2247_5_51	1012_5_551	688_5_1	1131_5_10	460_5_1	1153_2_397	386_5_26	228_2_1	485_4_427	15_46_1	2216_5_11	57_4_1	30_5_252	52_4_1	1472_01_632	1240_4_131	470_4_911	644_4_2063	515_2_53	293_4_229	359_01_1	2067_2_1
319_2_44	1496_4_186	159_5_1	988_2_1	68_4_143	81_5_1	525_4_712	735_2_363	2247_5_47	1012_5_531	688_5_1	1131_5_12	460_5_1	1153_2_376	386_5_25	228_2_1	485_4_437	15_46_1	2216_5_8	57_4_1	30_5_255	52_4_1	1472_01_631	1240_4_131	470_4_938	644_4_2019	515_2_55	293_4_222	359_01_1	2067_2_2
319_2_40	1496_4_184	159_5_1	988_2_1	68_4_147	81_5_1	525_4_744	735_2_338	2247_5_45	1012_5_551	688_5_1	1131_5_7	460_5_1	1153_2_372	386_5_28	228_2_1	485_4_447	15_46_1	2216_5_8	57_4_1	30_5_261	52_4_1	1472_01_629	1240_4_138	470_4_911	644_4_1995	515_2_64	293_4_235	359_01_1	2067_2_1
319_2_42	1496_4_202	159_5_1	988_2_1	68_4_152	81_5_1	525_4_727	735_2_343	2247_5_52	1012_5_514	688_5_1	1131_5_6	460_5_1	1153_2_374	386_5_26	228_2_1	485_4_443	15_46_1	2216_5_9	57_4_1	30_5_248	52_4_1	1472_01_626	1240_4_133	470_4_908	644_4_2022	515_2_58	293_4_270	359_01_1
319_2_43	1496_4_196	159_5_1	988_2_1	68_4_141	81_5_1	525_4_724	735_2_343	2247_5_55	1012_5_540	688_5_1	1131_5_7	460_5_1	1153_2_375	386_5_24	228_2_1	485_4_445	15_46_1	2216_5_7	57_4_1	30_5_256	52_4_1	1472_01_575	1240_4_125	470_4_917	644_4_2006	515_2_64	293_4_285	359_01_1
319_2_40	1496_4_198	159_5_1	988_2_1	68_4_130	81_5_1	525_4_754	735_2_340	2247_5_53	1012_5_517	688_5_1	1131_5_11	460_5_1	1153_2_378	386_5_21	228_2_1	485_4_454	15_46_1	2216_5_4	57_4_1	30_5_244	52_4_1	1472_01_599	1240_4_121	470_4_925	644_4_2005	515_2_67	293_4_281	359_01_1
319_2_40	1496_4_206	159_5_1	988_2_1	68_4_124	81_5_1	525_4_788	735_2_354	2247_5_50	1012_5_507	688_5_1	1131_5_11	460_5_1	1153_2_397	386_5_19	228_2_1	485_4_449	15_46_1	2216_5_2	57_4_1	30_5_245	52_4_1	1472_01_605	1240_4_114	470_4_907	644_4_1992	515_2_65	293_4_278	359_01_1
319_2_41	1496_4_228	159_5_1	988_2_1	68_4_115	81_5_1	525_4_762	735_2_358	2247_5_54	1012_5_486	688_5_1	1131_5_15	460_5_1	1153_2_406	386_5_21	228_2_1	485_4_440	15_46_1	2216_5_4	57_4_1	30_5_238	52_4_1	1472_01_619	1240_4_118	470_4_913	644_4_2025	515_2_65	293_4_265	359_01_1
319_2_41	1496_4_234	159_5_1	988_2_1	68_4_117	81_5_1	525_4_770	735_2_373	2247_5_61	1012_5_465	688_5_1	1131_5_17	460_5_1	1153_2_423	386_5_15	228_2_1	485_4_458	15_46_1	2216_5_5	57_4_1	30_5_228	52_4_1	1472_01_589	1240_4_124	470_4_903	644_4_2001	515_2_57	293_4_281	359_01_1
319_2_49	1496_4_232	159_5_1	988_2_1	68_4_112	81_5_1	525_4_762	735_2_386	2247_5_60	1012_5_463	688_5_1	1131_5_19	460_5_1	1153_2_436	386_5_13	228_2_1	485_4_453	15_46_1	2216_5_4	57_4_1	30_5_214	52_4_1	1472_01_593	1240_4_116	470_4_896	644_4_1993	515_2_51	293_4_303	359_01_1
319_2_37	1496_4_244	159_5_1	988_2_1	68_4_123	81_5_1	525_4_761	735_2_403	2247_5_58	1012_5_442	688_5_1	1131_5_24	460_5_1	1153_2_425	386_5_18	228_2_1	485_4_435	15_46_1	2216_5_8	57_4_1	30_5_206	52_4_1	1472_01_587	1240_4_124	470_4_880	644_4_2002	515_2_57	293_4_301	359_01_1
319_2_34	1496_4_245	159_5_1	988_2_1	68_4_134	81_5_1	525_4_751	735_2_396	2247_5_50	1012_5_455	688_5_1	1131_5_21	460_5_1	1153_2_436	386_5_24	228_2_1	485_4_421	15_46_1	2216_5_6	57_4_1	30_5_207	52_4_1	1472_01_627	1240_4_125	470_4_854	644_4_2020	515_2_53	293_4_303	359_01_1
319_2_27	1496_4_245	159_5_1	988_2_1	68_4_116	81_5_1	525_4_775	735_2_389	2247_5_48	1012_5_461	688_5_1	1131_5_24	460_5_1	1153_2_407	386_5_21	228_2_1	485_4_421	15_46_1	2216_5_6	57_4_1	30_5_187	52_4_1	1472_01_639	1240_4_130	470_4_876	644_4_2013	515_2_52	293_4_321	359_01_1
319_2_22	1496_4_249	159_5_1	988_2_1	68_4_107	81_5_1	525_4_788	735_2_390	2247_5_45	1012_5_498	688_5_1	1131_5_25	460_5_1	1153_2_418	386_5_14	228_2_1	485_4_408	15_46_1	2216_5_3	57_4_1	30_5_199	52_4_1	1472_01_622	1240_4_115	470_4_886	644_4_2015	515_2_42	293_4_317	359_01_1
319_2_22	1496_4_247	159_5_1	988_2_1	68_4_96	81_5_1	525_4_781	735_2_371	2247_5_49	1012_5_468	688_5_1	1131_5_30	460_5_1	1153_2_415	386_5_10	228_2_1	485_4_404	15_46_1	2216_5_4	57_4_1	30_5_187	52_4_1	1472_01_668	1240_4_135	470_4_892	644_4_2035	515_2_48	293_4_298	359_01_1
319_2_23	1496_4_243	159_5_1	988_2_1	68_4_88	81_5_1	525_4_783	735_2_356	2247_5_43	1012_5_471	688_5_1	1131_5_32	460_5_1	1153_2_401	386_5_13	228_2_1	485_4_389	15_46_1	2216_5_5	57_4_1	30_5_191	52_4_1	1472_01_683	1240_4_137	470_4_914	644_4_2094	515_2_46	293_4_263	359_01_1
319_2_27	1496_4_235	159_5_1	988_2_1	68_4_74	81_5_1	525_4_790	735_2_373	2247_5_41	1012_5_452	688_5_1	1131_5_30	460_5_1	1153_2_404	386_5_8	228_2_1	485_4_370	15_46_1	2216_5_10	57_4_1	30_5_193	52_4_1	1472_01_691	1240_4_157	470_4_943	644_4_2051	515_2_36	293_4_260	359_01_1
319_2_27	1496_4_234	159_5_1	988_2_1	68_4_86	81_5_1	525_4_791	735_2_359	2247_5_37	1012_5_435	688_5_1	1131_5_38	460_5_1	1153_2_417	386_5_5	228_2_1	485_4_376	15_46_1	2216_5_9	57_4_1	30_5_198	52_4_1	1472_01_691	1240_4_154	470_4_933	644_4_2016	515_2_39	293_4_271	359_01_1
319_2_20	1496_4_224	159_5_1	988_2_1	68_4_73	81_5_1	525_4_801	735_2_377	2247_5_37	1012_5_460	688_5_1	1131_5_36	460_5_1	1153_2_405	386_5_5	228_2_1	485_4_373	15_46_1	2216_5_6	57_4_1	30_5_200	52_4_1	1472_01_665	1240_4_152	470_4_925	644_4_2050	515_2_37	293_4_256	359_01_1
319_2_23	1496_4_236	159_5_1	988_2_1	68_4_85	81_5_1	525_4_833	735_2_367	2247_5_40	1012_5_482	688_5_1	1131_5_33	460_5_1	1153_2_372	386_5_5	228_2_1	485_4_376	15_46_1	2216_5_6	57_4_1	30_5_200	52_4_1	1472_01_632	1240_4_157	470_4_922	644_4_2016	515_2_37	293_4_262	359_01_1
319_2_22	1496_4_235	159_5_1	988_2_1	68_4_83	81_5_1	525_4_851	735_2_358	2247_5_48	1012_5_469	688_5_1	1131_5_32	460_5_1	1153_2_375	386_5_5	228_2_1	485_4_367	15_46_1	2216_5_4	57_4_1	30_5_200	52_4_1	1472_01_647	1240_4_184	470_4_914	644_4_1996	515_2_33	293_4_290	359_01_1
319_2_26	1496_4_253	159_5_1	988_2_1	68_4_76	81_5_1	525_4_871	735_2_342	2247_5_45	1012_5_477	688_5_1	1131_5_30	460_5_1	1153_2_382	386_5_5	228_2_1	485_4_363	15_46_1	2216_5_2	57_4_1	30_5_208	52_4_1	1472_01_682	1240_4_178	470_4_894	644_4_1986	515_2_32	293_4_280	359_01_1
319_2_28	1496_4_259	159_5_1	988_2_1	68_4_62	81_5_1	525_4_839	735_2_334	2247_5_42	1012_5_465	688_5_1	1131_5_28	460_5_1	1153_2_383	386_5_6	228_2_1	485_4_359	15_46_1	2216_5_1	57_4_1	30_5_219	52_4_1	1472_01_701	1240_4_169	470_4_885	644_4_2042	515_2_29	293_4_293	359_01_1
319_2_24	1496_4_260	159_5_1	988_2_1	68_4_56	81_5_1	525_4_837	735_2_345	2247_5_45	1012_5_470	688_5_1	1131_5_34	460_5_1	1153_2_400	386_5_6	228_2_1	485_4_374	15_46_1	2216_5_1	57_4_1	30_5_199	52_4_1	1472_01_680	1240_4_179	470_4_898	644_4_2013	515_2_22	293_4_309	359_01_1
319_2_22	1496_4_258	159_5_1	988_2_1	68_4_56	81_5_1	525_4_839	735_2_347	2247_5_41	1012_5_458	688_5_1	1131_5_35	460_5_1	1153_2_406	386_5_6	228_2_1	485_4_377	15_46_1	2216_5_1	57_4_1	30_5_180	52_4_1	1472_01_716	1240_4_202	470_4_886	644_4_2025	515_2_20	293_4_277	359_01_1
319_2_18	1496_4_255	159_5_1	988_2_1	68_4_57	81_5_1	525_4_864	735_2_359	2247_5_46	1012_5_470	688_5_1	1131_5_38	460_5_1	1153_2_407	386_5_8	228_2_1	485_4_374	15_46_1	2216_5_1	57_4_1	30_5_183	52_4_1	1472_01_709	1240_4_203	470_4_890	644_4_1978	515_2_21	293_4_261	359_01_1
319_2_20	1496_4_278	159_5_1	988_2_1	68_4_41	81_5_1	525_4_846	735_2_376	2247_5_45	1012_5_430	688_5_1	1131_5_42	460_5_1	1153_2_416	386_5_6	228_2_1	485_4_341	15_46_1	2216_5_3	57_4_1	30_5_185	52_4_1	1472_01_691	1240_4_224	470_4_887	644_4_2016	515_2_27	293_4_278	359_01_1
319_2_22	1496_4_273	159_5_1	988_2_1	68_4_44	81_5_1	525_4_869	735_2_379	2247_5_41	1012_5_418	688_5_1	1131_5_38	460_5_1	1153_2_407	386_5_6	228_2_1	485_4_324	15_46_1	2216_5_4	57_4_1	30_5_181	52_4_1	1472_01_718	1240_4_221	470_4_895	644_4_2014	515_2_24	293_4_257	359_01_1
319_2_21	1496_4_286	159_5_1	988_2_1	68_4_39	81_5_1	525_4_859	735_2_361	2247_5_45	1012_5_438	688_5_1	1131_5_40	460_5_1	1153_2_427	386_5_4	228_2_1	485_4_315	15_46_1	2216_5_4	57_4_1	30_5_170	52_4_1	1472_01_669	1240_4_207	470_4_918	644_4_2063	515_2_24	293_4_255	359_01_1
319_2_25	1496_4_276	159_5_1	988_2_1	68_4_37	81_5_1	525_4_882	735_2_367	2247_5_45	1012_5_437	688_5_1	1131_5_46	460_5_1	1153_2_438	386_5_2	228_2_1	485_4_322	15_46_1	2216_5_4	57_4_1	30_5_164	52_4_1	1472_01_626	1240_4_209	470_4_931	644_4_2047	515_2_24	293_4_254	359_01_1
319_2_28	1496_4_271	159_5_1	988_2_1	68_4_40	81_5_1	525_4_879	735_2_363	2247_5_49	1012_5_420	688_5_1	1131_5_45	460_5_1	1153_2_431	386_5_1	228_2_1	485_4_326	15_46_1	2216_5_8	57_4_1	30_5_180	52_4_1	1472_01_642	1240_4_226	470_4_925	644_4_2050	515_2_21	293_4_261	359_01_1
319_2_29	1496_4_287	159_5_1	988_2_1	68_4_49	81_5_1	525_4_909	735_2_369	2247_5_43	1012_5_377	688_5_1	1131_5_39	460_5_1	1153_2_429	386_5_3	228_2_1	485_4_321	15_46_1	2216_5_4	57_4_1	30_5_186	52_4_1	1472_01_661	1240_4_241	470_4_914	644_4_2030	515_2_19	293_4_270	359_01_1
319_2_27	1496_4_278	159_5_1	988_2_1	68_4_54	81_5_1	525_4_916	735_2_374	2247_5_45	1012_5_360	688_5_1	1131_5_31	460_5_1	1153_2_410	386_5_3	228_2_1	485_4_323	15_46_1	2216_5_5	57_4_1	30_5_172	52_4_1	1472_01_672	1240_4_262	470_4_921	644_4_2044	515_2_11	293_4_270	359_01_1
319_2_25	1496_4_290	159_5_1	988_2_1	68_4_56	81_5_1	525_4_913	735_2_385	2247_5_53	1012_5_377	688_5_1	1131_5_31	460_5_1	1153_2_397	386_5_4	228_2_1	485_4_298	15_46_1	2216_5_3	57_4_1	30_5_159	52_4_1	1472_01_667	1240_4_251	470_4_927	644_4_2024	515_2_15	293_4_271	359_01_1
319_2_30	1496_4_288	159_5_1	988_2_1	68_4_58	81_5_1	525_4_926	735_2_378	2247_5_50	1012_5_366	688_5_1	1131_5_32	460_5_1	1153_2_402	386_5_6	228_2_1	485_4_278	15_46_1	2216_5_3	57_4_1	30_5_190	52_4_1	1472_01_618	1240_4_256	470_4_941	644_4_2000	515_2_13	293_4_281	359_01_1
319_2_27	1496_4_300	159_5_1	988_2_1	68_4_57	81_5_1	525_4_928	735_2_368	2247_5_59	1012_5_378	688_5_1	1131_5_31	460_5_1	1153_2_427	386_5_6	228_2_1	485_4_285	15_46_1	2216_5_3	57_4_1	30_5_174	52_4_1	1472_01_632	1240_4_245	470_4_937	644_4_1975	515_2_16	293_4_281	359_01_1
319_2_37	1496_4_282	159_5_1	988_2_1	68_4_59	81_5_1	525_4_950	735_2_362	2247_5_54	1012_5_378	688_5_1	1131_5_27	460_5_1	1153_2_430	386_5_7	228_2_1	485_4_266	15_46_1	2216_5_4	57_4_1	30_5_183	52_4_1	1472_01_595	1240_4_254	470_4_939	644_4_1992	515_2_15	293_4_290	359_01_1
319_2_34	1496_4_294	159_5_1	988_2_1	68_4_59	81_5_1	525_4_935	735_2_373	2247_5_66	1012_5_379	688_5_1	1131_5_27	460_5_1	1153_2_437	386_5_9	228_2_1	485_4_272	15_46_1	2216_5_1	57_4_1	30_5_165	52_4_1	1472_01_604	1240_4_252	470_4_955	644_4_1986	515_2_22	293_4_278	359_01_1
319_2_35	1496_4_295	159_5_1	988_2_1	68_4_61	81_5_1	525_4_945	735_2_362	2247_5_67	1012_5_387	688_5_1	1131_5_27	460_5_1	1153_2_437	386_5_5	228_2_1	485_4_269	15_46_1	2216_5_1	57_4_1	30_5_165	52_4_1	1472_01_595	1240_4_262	470_4_953	644_4_2007	515_2_20	293_4_272	359_01_1
319_2_34	1496_4_297	159_5_1	988_2_1	68_4_53	81_5_1	525_4_941	735_2_398	2247_5_76	1012_5_387	688_5_1	1131_5_25	460_5_1	1153_2_442	386_5_5	228_2_1	485_4_256	15_46_1	2216_5_1	57_4_1	30_5_169	52_4_1	1472_01_584	1240_4_257	470_4_928	644_4_2013	515_2_20	293_4_259	359_01_1
319_2_40	1496_4_293	159_5_1	988_2_1	68_4_40	81_5_1	525_4_951	735_2_370	2247_5_69	1012_5_388	688_5_1	1131_5_28	460_5_1	1153_2_413	386_5_3	228_2_1	485_4_271	15_46_1	2216_5_4	57_4_1	30_5_153	52_4_1	1472_01_632	1240_4_257	470_4_940	644_4_2025	515_2_24	293_4_260	359_01_1
319_2_38	159_5_1	988_2_1	68_4_36	525_4_953	735_2_360	2247_5_67	1012_5_417	688_5_1	1131_5_26	460_5_1	1153_2_410	1496_4_279	228_2_1	485_4_266	15_46_1	2216_5_3	57_4_1	30_5_140	52_4_1	1472_01_628	1240_4_250	470_4_929	644_4_2070	515_2_26	293_4_257	359_01_1
319_2_37	159_5_1	988_2_1	68_4_35	525_4_972	735_2_361	2247_5_66	1012_5_365	688_5_1	1131_5_26	460_5_1	1153_2_414	1496_4_303	228_2_1	485_4_260	15_46_1	2216_5_3	57_4_1	30_5_161	52_4_1	1472_01_631	1240_4_254	470_4_939	644_4_2049	515_2_28	293_4_259	359_01_1
319_2_39	159_5_1	988_2_1	68_4_34	525_4_972	735_2_334	2247_5_56	1012_5_343	688_5_1	1131_5_29	460_5_1	1153_2_436	1496_4_279	228_2_1	485_4_276	15_46_1	2216_5_2	57_4_1	30_5_158	52_4_1	1472_01_622	1240_4_283	470_4_959	644_4_2067	515_2_26	293_4_260	359_01_1
319_2_40	159_5_1	988_2_1	68_4_23	525_4_969	735_2_329	2247_5_52	1012_5_372	688_5_1	1131_5_20	460_5_1	1153_2_435	1496_4_273	228_2_1	485_4_262	15_46_1	2216_5_2	57_4_1	30_5_160	52_4_1	1472_01_619	1240_4_269	470_4_979	644_4_2085	515_2_30	293_4_248	359_01_1
319_2_42	159_5_1	988_2_1	68_4_23	525_4_962	735_2_332	2247_5_54	1012_5_378	688_5_1	1131_5_16	460_5_1	1153_2_416	1496_4_283	228_2_1	485_4_252	15_46_1	2216_5_2	57_4_1	30_5_158	52_4_1	1472_01_626	1240_4_256	470_4_975	644_4_2108	515_2_25	293_4_250	359_01_1
319_2_49	159_5_1	988_2_1	68_4_22	525_4_942	735_2_318	2247_5_49	1012_5_368	688_5_1	1131_5_15	460_5_1	1153_2_418	1496_4_284	228_2_1	485_4_260	15_46_1	2216_5_2	57_4_1	30_5_143	52_4_1	1472_01_658	1240_4_274	470_4_961	644_4_2123	515_2_23	293_4_263	359_01_1
319_2_54	159_5_1	988_2_1	68_4_27	525_4_953	735_2_313	2247_5_52	1012_5_335	688_5_1	1131_5_18	460_5_1	1153_2_450	1496_4_267	228_2_1	485_4_269	15_46_1	2216_5_2	57_4_1	30_5_140	52_4_1	1472_01_617	1240_4_265	470_4_962	644_4_2138	515_2_20	293_4_256	359_01_1
319_2_53	159_5_1	988_2_1	68_4_38	525_4_958	735_2_304	2247_5_63	1012_5_328	688_5_1	1131_5_21	460_5_1	1153_2_424	1496_4_270	228_2_1	485_4_249	15_46_1	2216_5_2	57_4_1	30_5_128	52_4_1	1472_01_633	1240_4_266	470_4_952	644_4_2185	515_2_21	293_4_251	359_01_1
319_2_52	159_5_1	988_2_1	68_4_33	525_4_972	735_2_337	2247_5_53	1012_5_330	688_5_1	1131_5_22	460_5_1	1153_2_431	1496_4_257	228_2_1	485_4_241	15_46_1	2216_5_2	57_4_1	30_5_132	52_4_1	1472_01_653	1240_4_274	470_4_965	644_4_2148	515_2_22	293_4_221	359_01_1
319_2_56	159_5_1	988_2_1	68_4_43	525_4_989	735_2_353	2247_5_55	1012_5_318	688_5_1	1131_5_20	460_5_1	1153_2_435	1496_4_255	228_2_1	485_4_244	15_46_1	2216_5_1	57_4_1	30_5_129	52_4_1	1472_01_677	1240_4_279	470_4_935	644_4_2110	515_2_22	293_4_215	359_01_1
319_2_52	159_5_1	988_2_1	68_4_41	525_4_992	735_2_345	2247_5_56	1012_5_311	688_5_1	1131_5_22	1153_2_414	1496_4_252	228_2_1	485_4_240	15_46_1	57_4_1	30_5_115	52_4_1	1472_01_693	1240_4_286	470_4_950	644_4_2106	515_2_23	293_4_213	359_01_1
319_2_52	159_5_1	988_2_1	68_4_43	525_4_986	735_2_355	2247_5_60	1012_5_307	688_5_1	1131_5_11	1153_2_412	1496_4_234	228_2_1	485_4_241	15_46_1	57_4_1	30_5_106	52_4_1	1472_01_674	1240_4_302	470_4_951	644_4_2136	515_2_21	293_4_216	359_01_1
319_2_45	159_5_1	988_2_1	68_4_33	525_4_1015	735_2_363	2247_5_61	1012_5_321	688_5_1	1131_5_11	1153_2_420	1496_4_209	228_2_1	485_4_237	15_46_1	57_4_1	30_5_92	52_4_1	1472_01_686	1240_4_296	470_4_962	644_4_2107	515_2_24	293_4_220	359_01_1
319_2_55	159_5_1	988_2_1	68_4_38	525_4_1025	735_2_357	2247_5_61	1012_5_302	688_5_1	1131_5_6	1153_2_438	1496_4_203	228_2_1	485_4_249	15_46_1	57_4_1	30_5_96	52_4_1	1472_01_673	1240_4_291	470_4_972	644_4_2095	515_2_25	293_4_220	359_01_1
319_2_58	159_5_1	988_2_1	68_4_42	525_4_1053	735_2_336	2247_5_65	1012_5_293	688_5_1	1131_5_7	1153_2_463	1496_4_180	228_2_1	485_4_252	15_46_1	57_4_1	30_5_98	52_4_1	1472_01_694	1240_4_311	470_4_972	644_4_2049	515_2_23	293_4_225	359_01_1
319_2_64	159_5_1	988_2_1	68_4_47	525_4_1096	735_2_376	2247_5_74	1012_5_315	688_5_1	1131_5_6	1153_2_445	1496_4_168	228_2_1	485_4_247	15_46_1	57_4_1	30_5_102	52_4_1	1472_01_657	1240_4_315	470_4_969	644_4_2019	515_2_27	293_4_215	359_01_1
319_2_62	159_5_1	988_2_1	68_4_42	525_4_1094	735_2_378	2247_5_87	1012_5_336	688_5_1	1131_5_8	1153_2_444	1496_4_166	228_2_1	485_4_237	15_46_1	57_4_1	30_5_97	52_4_1	1472_01_657	1240_4_313	470_4_973	644_4_2013	515_2_24	293_4_209	359_01_1
319_2_62	159_5_1	988_2_1	68_4_38	525_4_1111	735_2_392	2247_5_72	1012_5_357	688_5_1	1131_5_8	1153_2_423	1496_4_165	228_2_1	485_4_239	15_46_1	57_4_1	30_5_97	52_4_1	1472_01_680	1240_4_298	470_4_1001	644_4_1974	515_2_24	293_4_210	359_01_1
319_2_54	159_5_1	988_2_1	68_4_42	525_4_1110	735_2_367	2247_5_69	1012_5_362	688_5_1	1131_5_6	1153_2_394	1496_4_153	228_2_1	485_4_233	15_46_1	57_4_1	30_5_98	52_4_1	1472_01_702	1240_4_296	470_4_989	644_4_2009	515_2_15	293_4_233	359_01_1
319_2_61	159_5_1	988_2_1	68_4_49	525_4_1126	735_2_372	2247_5_79	1012_5_357	688_5_1	1131_5_7	1153_2_383	1496_4_149	228_2_1	485_4_227	15_46_1	57_4_1	30_5_87	52_4_1	1472_01_707	1240_4_289	470_4_993	644_4_2015	515_2_17	293_4_229	359_01_1
319_2_62	159_5_1	988_2_1	68_4_41	525_4_1113	735_2_358	2247_5_81	1012_5_376	688_5_1	1131_5_6	1153_2_377	1496_4_138	228_2_1	485_4_221	15_46_1	57_4_1	30_5_78	52_4_1	1472_01_728	1240_4_292	470_4_962	644_4_2048	515_2_18	293_4_226	359_01_1
319_2_68	159_5_1	988_2_1	68_4_48	525_4_1077	735_2_364	2247_5_85	1012_5_370	688_5_1	1131_5_4	1153_2_384	1496_4_135	228_2_1	485_4_210	15_46_1	57_4_1	30_5_72	52_4_1	1472_01_718	1240_4_271	470_4_995	644_4_2083	515_2_21	293_4_206	359_01_1
319_2_71	159_5_1	988_2_1	68_4_44	525_4_1087	735_2_382	2247_5_92	1012_5_364	688_5_1	1131_5_4	1153_2_369	1496_4_136	228_2_1	485_4_227	15_46_1	57_4_1	30_5_81	52_4_1	1472_01_719	1240_4_278	470_4_976	644_4_2064	515_2_19	293_4_192	359_01_1
319_2_73	159_5_1	988_2_1	68_4_46	525_4_1061	735_2_368	2247_5_97	1012_5_354	688_5_1	1131_5_6	1153_2_383	1496_4_131	228_2_1	485_4_245	15_46_1	57_4_1	30_5_82	52_4_1	1472_01_721	1240_4_264	470_4_956	644_4_2086	515_2_24	293_4_200	359_01_1
319_2_68	159_5_1	988_2_1	68_4_39	525_4_1073	735_2_372	2247_5_102	1012_5_364	688_5_1	1131_5_6	1153_2_360	1496_4_139	228_2_1	485_4_254	15_46_1	57_4_1	30_5_79	52_4_1	1472_01_740	1240_4_257	470_4_967	644_4_2073	515_2_18	293_4_189	359_01_1
319_2_67	159_5_1	988_2_1	68_4_40	525_4_1058	735_2_371	2247_5_97	1012_5_359	688_5_1	1131_5_6	1153_2_376	1496_4_135	228_2_1	485_4_257	15_46_1	57_4_1	30_5_86	52_4_1	1472_01_705	1240_4_255	470_4_977	644_4_2107	515_2_14	293_4_197	359_01_1
319_2_60	159_5_1	988_2_1	68_4_44	525_4_1071	735_2_349	2247_5_109	1012_5_332	688_5_1	1131_5_9	1153_2_365	1496_4_140	228_2_1	485_4_267	15_46_1	57_4_1	30_5_78	52_4_1	1472_01_688	1240_4_282	470_4_1012	644_4_2097	515_2_17	293_4_190	359_01_1
319_2_47	159_5_1	988_2_1	68_4_41	525_4_1062	735_2_376	2247_5_110	1012_5_350	688_5_1	1131_5_12	1153_2_365	1496_4_133	228_2_1	485_4_287	15_46_1	57_4_1	30_5_73	52_4_1	1472_01_665	1240_4_273	470_4_1015	644_4_2121	515_2_13	293_4_177	359_01_1
319_2_51	159_5_1	988_2_1	68_4_40	525_4_1089	735_2_379	2247_5_126	1012_5_343	688_5_1	1131_5_13	1153_2_342	1496_4_151	228_2_1	485_4_295	15_46_1	57_4_1	30_5_58	52_4_1	1472_01_651	1240_4_270	470_4_1002	644_4_2142	515_2_13	293_4_151	359_01_1
319_2_42	159_5_1	988_2_1	68_4_38	525_4_1106	735_2_379	2247_5_123	1012_5_355	688_5_1	1131_5_10	1153_2_344	1496_4_125	228_2_1	485_4_294	15_46_1	57_4_1	30_5_62	52_4_1	1472_01_651	1240_4_259	470_4_992	644_4_2142	515_2_11	293_4_160	359_01_1
319_2_53	159_5_1	988_2_1	68_4_37	525_4_1126	735_2_388	2247_5_126	1012_5_366	688_5_1	1131_5_9	1153_2_346	1496_4_134	228_2_1	485_4_292	15_46_1	57_4_1	30_5_72	52_4_1	1472_01_615	1240_4_258	470_4_974	644_4_2162	515_2_9	293_4_151	359_01_1
319_2_46	159_5_1	988_2_1	68_4_36	525_4_1096	735_2_368	2247_5_138	1012_5_381	688_5_1	1131_5_3	1153_2_329	1496_4_136	228_2_1	485_4_306	15_46_1	57_4_1	30_5_65	52_4_1	1472_01_638	1240_4_269	470_4_988	644_4_2170	515_2_13	293_4_143	359_01_1
319_2_36	159_5_1	988_2_1	68_4_44	525_4_1107	735_2_352	2247_5_128	1012_5_376	688_5_1	1131_5_3	1153_2_321	1496_4_144	228_2_1	485_4_313	15_46_1	57_4_1	30_5_60	52_4_1	1472_01_665	1240_4_262	470_4_981	644_4_2178	515_2_15	293_4_143	359_01_1
319_2_38	159_5_1	988_2_1	68_4_41	525_4_1091	735_2_364	2247_5_121	1012_5_372	688_5_1	1131_5_5	1153_2_353	1496_4_138	228_2_1	485_4_300	15_46_1	57_4_1	30_5_61	52_4_1	1472_01_690	1240_4_275	470_4_975	644_4_2198	515_2_18	293_4_143	359_01_1
319_2_33	159_5_1	988_2_1	68_4_42	525_4_1074	735_2_370	2247_5_125	1012_5_405	688_5_1	1131_5_5	1153_2_332	1496_4_134	228_2_1	485_4_327	15_46_1	57_4_1	30_5_65	52_4_1	1472_01_671	1240_4_244	470_4_987	644_4_2184	515_2_12	293_4_145	359_01_1
319_2_43	159_5_1	988_2_1	68_4_45	525_4_1063	735_2_357	2247_5_127	1012_5_384	688_5_1	1131_5_2	1153_2_371	1496_4_140	228_2_1	485_4_325	15_46_1	57_4_1	30_5_67	52_4_1	1472_01_643	1240_4_235	470_4_1000	644_4_2185	515_2_8	293_4_147	359_01_1
319_2_48	159_5_1	988_2_1	68_4_47	525_4_1056	735_2_365	2247_5_140	1012_5_395	688_5_1	1131_5_2	1153_2_352	1496_4_148	228_2_1	485_4_323	15_46_1	57_4_1	30_5_77	52_4_1	1472_01_644	1240_4_232	470_4_981	644_4_2173	515_2_11	293_4_147	359_01_1
319_2_45	159_5_1	988_2_1	68_4_54	525_4_1064	735_2_362	2247_5_135	1012_5_391	688_5_1	1131_5_1	1153_2_350	1496_4_135	228_2_1	485_4_325	15_46_1	57_4_1	30_5_77	52_4_1	1472_01_617	1240_4_244	470_4_1000	644_4_2165	515_2_12	293_4_157	359_01_1
319_2_47	159_5_1	988_2_1	68_4_54	525_4_1021	735_2_386	2247_5_132	1012_5_414	688_5_1	1131_5_2	1153_2_336	1496_4_143	228_2_1	485_4_324	15_46_1	57_4_1	30_5_77	52_4_1	1472_01_637	1240_4_248	470_4_977	644_4_2184	515_2_6	293_4_153	359_01_1
319_2_47	159_5_1	988_2_1	68_4_57	525_4_1053	735_2_365	2247_5_138	1012_5_408	688_5_1	1131_5_1	1153_2_328	1496_4_151	228_2_1	485_4_327	15_46_1	57_4_1	30_5_79	52_4_1	1472_01_597	1240_4_251	470_4_992	644_4_2176	515_2_7	293_4_152	359_01_1
319_2_49	159_5_1	988_2_1	68_4_63	525_4_1030	735_2_368	2247_5_135	1012_5_399	688_5_1	1131_5_1	1153_2_338	1496_4_150	228_2_1	485_4_330	15_46_1	57_4_1	30_5_68	52_4_1	1472_01_577	1240_4_263	470_4_1023	644_4_2158	515_2_10	293_4_156	359_01_1
319_2_41	159_5_1	988_2_1	68_4_64	525_4_1042	735_2_366	2247_5_135	1012_5_414	688_5_1	1131_5_2	1153_2_352	1496_4_153	228_2_1	485_4_316	15_46_1	57_4_1	30_5_63	52_4_1	1472_01_594	1240_4_243	470_4_1038	644_4_2162	515_2_7	293_4_176	359_01_1
319_2_50	159_5_1	988_2_1	68_4_62	525_4_1045	735_2_345	2247_5_138	1012_5_415	688_5_1	1131_5_2	1153_2_350	1496_4_154	228_2_1	485_4_314	15_46_1	57_4_1	30_5_70	52_4_1	1472_01_585	1240_4_227	470_4_1035	644_4_2206	515_2_7	293_4_161	359_01_1
319_2_55	988_2_1	68_4_49	525_4_1041	735_2_341	2247_5_140	1012_5_462	688_5_1	1153_2_352	1496_4_165	228_2_1	485_4_303	15_46_1	57_4_1	30_5_54	52_4_1	1472_01_582	1240_4_236	470_4_1005	644_4_2187	515_2_5	293_4_173	359_01_1
319_2_53	988_2_1	68_4_47	525_4_1055	735_2_322	2247_5_139	1012_5_449	688_5_1	1153_2_357	1496_4_166	228_2_1	485_4_299	15_46_1	57_4_1	30_5_58	52_4_1	1472_01_568	1240_4_235	470_4_1016	644_4_2193	515_2_5	293_4_187	359_01_1
319_2_62	988_2_1	68_4_58	525_4_1049	735_2_311	2247_5_140	1012_5_445	688_5_1	1153_2_372	1496_4_169	228_2_1	485_4_310	15_46_1	57_4_1	30_5_43	52_4_1	1472_01_601	1240_4_238	470_4_1019	644_4_2156	515_2_5	293_4_182	359_01_1
319_2_61	988_2_1	68_4_64	525_4_1081	735_2_300	2247_5_154	1012_5_414	688_5_1	1153_2_366	1496_4_166	228_2_1	485_4_310	15_46_1	57_4_1	30_5_41	52_4_1	1472_01_582	1240_4_247	470_4_1052	644_4_2129	515_2_9	293_4_180	359_01_1
319_2_63	988_2_1	68_4_64	525_4_1071	735_2_306	2247_5_153	1012_5_414	688_5_1	1153_2_360	1496_4_164	228_2_1	485_4_330	15_46_1	57_4_1	30_5_34	52_4_1	1472_01_594	1240_4_228	470_4_1066	644_4_2150	515_2_8	293_4_167	359_01_1
319_2_64	988_2_1	68_4_68	525_4_1095	735_2_298	2247_5_164	1012_5_415	688_5_1	1153_2_352	1496_4_157	228_2_1	485_4_315	15_46_1	57_4_1	30_5_43	52_4_1	1472_01_580	1240_4_241	470_4_1071	644_4_2138	515_2_4	293_4_163	359_01_1
319_2_62	988_2_1	68_4_65	525_4_1088	735_2_311	2247_5_178	1012_5_406	688_5_1	1153_2_357	1496_4_148	228_2_1	485_4_319	15_46_1	57_4_1	30_5_38	52_4_1	1472_01_597	1240_4_254	470_4_1064	644_4_2120	515_2_5	293_4_164	359_01_1
319_2_66	988_2_1	68_4_67	525_4_1101	735_2_308	2247_5_175	1012_5_421	688_5_1	1153_2_347	1496_4_159	228_2_1	485_4_327	15_46_1	57_4_1	30_5_43	52_4_1	1472_01_612	1240_4_262	470_4_1045	644_4_2063	515_2_5	293_4_148	359_01_1
319_2_72	988_2_1	68_4_66	525_4_1110	735_2_310	2247_5_182	1012_5_424	688_5_1	1153_2_356	1496_4_141	228_2_1	485_4_317	15_46_1	57_4_1	30_5_48	52_4_1	1472_01_616	1240_4_261	470_4_1056	644_4_2057	515_2_5	293_4_136	359_01_1
319_2_69	988_2_1	68_4_60	525_4_1117	735_2_290	2247_5_193	1012_5_427	688_5_1	1153_2_352	1496_4_136	228_2_1	485_4_320	15_46_1	57_4_1	30_5_47	52_4_1	1472_01_605	1240_4_285	470_4_1041	644_4_2088	515_2_5	293_4_128	359_01_1
319_2_62	988_2_1	68_4_50	525_4_1110	735_2_284	2247_5_185	1012_5_420	688_5_1	1153_2_346	1496_4_128	228_2_1	485_4_336	15_46_1	57_4_1	30_5_43	52_4_1	1472_01_636	1240_4_282	470_4_1057	644_4_2107	515_2_4	293_4_125	359_01_1
319_2_60	988_2_1	68_4_55	525_4_1104	735_2_282	2247_5_189	1012_5_414	688_5_1	1153_2_347	1496_4_133	228_2_1	485_4_326	15_46_1	57_4_1	30_5_40	52_4_1	1472_01_650	1240_4_285	470_4_1077	644_4_2088	515_2_2	293_4_128	359_01_1
319_2_58	15_46_1	1240_4_264	57_4_1	30_5_32	988_2_1	1153_2_334	52_4_1	1472_01_666	525_4_1092	470_4_1089	735_2_279	644_4_2133	1496_4_132	68_4_52	359_01_1	485_4_325	2247_5_171	293_4_124	1012_5_421	688_5_1
319_2_65	15_46_1	1240_4_260	57_4_1	30_5_30	988_2_1	1153_2_349	52_4_1	1472_01_641	525_4_1093	470_4_1090	735_2_278	644_4_2149	1496_4_129	68_4_48	359_01_1	485_4_302	2247_5_179	293_4_119	1012_5_426	688_5_1
319_2_66	15_46_1	1240_4_263	57_4_1	30_5_30	988_2_1	1153_2_367	52_4_1	1472_01_615	525_4_1083	470_4_1096	735_2_284	644_4_2174	1496_4_135	68_4_51	359_01_1	485_4_299	2247_5_180	293_4_120	1012_5_402	688_5_1
319_2_75	15_46_1	1240_4_259	57_4_1	30_5_31	988_2_1	1153_2_364	52_4_1	1472_01_633	525_4_1062	470_4_1112	735_2_274	644_4_2170	1496_4_126	68_4_48	359_01_1	485_4_275	2247_5_191	293_4_123	1012_5_418	688_5_1
319_2_67	15_46_1	1240_4_270	57_4_1	30_5_35	988_2_1	1153_2_363	52_4_1	1472_01_642	525_4_1081	470_4_1107	735_2_265	644_4_2152	1496_4_130	68_4_49	359_01_1	485_4_276	2247_5_200	293_4_122	1012_5_407	688_5_1
319_2_63	15_46_1	1240_4_260	57_4_1	30_5_30	988_2_1	1153_2_385	52_4_1	1472_01_660	525_4_1068	470_4_1082	735_2_277	644_4_2157	1496_4_148	68_4_53	359_01_1	485_4_277	2247_5_191	293_4_120	1012_5_390	688_5_1
319_2_56	15_46_1	1240_4_256	57_4_1	30_5_26	988_2_1	1153_2_390	52_4_1	1472_01_662	525_4_1086	470_4_1064	735_2_269	644_4_2145	1496_4_158	68_4_47	359_01_1	485_4_276	2247_5_209	293_4_113	1012_5_389	688_5_1
319_2_50	15_46_1	1240_4_244	57_4_1	30_5_24	988_2_1	1153_2_399	52_4_1	1472_01_642	525_4_1056	470_4_1050	735_2_267	644_4_2173	1496_4_173	68_4_37	359_01_1	485_4_276	2247_5_213	293_4_117	1012_5_415	688_5_1
319_2_49	15_46_1	1240_4_251	57_4_1	30_5_19	988_2_1	1153_2_419	52_4_1	1472_01_670	525_4_1058	470_4_1051	735_2_265	644_4_2168	1496_4_177	68_4_29	359_01_1	485_4_272	2247_5_208	293_4_118	1012_5_401	688_5_1
319_2_53	15_46_1	1240_4_242	57_4_1	30_5_21	988_2_1	1153_2_417	52_4_1	1472_01_647	525_4_1076	470_4_1046	735_2_256	644_4_2197	1496_4_169	68_4_30	359_01_1	485_4_278	2247_5_206	293_4_110	1012_5_415	688_5_1
319_2_57	15_46_1	1240_4_244	57_4_1	30_5_18	988_2_1	1153_2_420	52_4_1	1472_01_623	525_4_1045	470_4_1048	735_2_234	644_4_2250	1496_4_170	68_4_33	359_01_1	485_4_267	2247_5_210	293_4_105	1012_5_417	688_5_1
319_2_49	15_46_1	1240_4_258	57_4_1	30_5_17	988_2_1	1153_2_401	52_4_1	1472_01_609	525_4_1085	470_4_1032	735_2_236	644_4_2268	1496_4_169	68_4_35	359_01_1	485_4_281	2247_5_188	293_4_102	1012_5_403	688_5_1
319_2_53	15_46_1	1240_4_257	57_4_1	30_5_14	988_2_1	1153_2_416	52_4_1	1472_01_590	525_4_1069	470_4_1037	735_2_227	644_4_2309	1496_4_159	68_4_35	359_01_1	485_4_269	2247_5_187	293_4_97	1012_5_412	688_5_1
319_2_56	15_46_1	1240_4_226	57_4_1	30_5_17	988_2_1	1153_2_447	52_4_1	1472_01_574	525_4_1060	470_4_1026	735_2_223	644_4_2333	1496_4_158	68_4_43	359_01_1	485_4_268	2247_5_184	293_4_103	1012_5_429	688_5_1
319_2_57	15_46_1	1240_4_228	57_4_1	30_5_15	988_2_1	1153_2_416	52_4_1	1472_01_604	525_4_1083	470_4_1009	735_2_199	644_4_2365	1496_4_175	68_4_48	359_01_1	485_4_273	2247_5_175	293_4_92	1012_5_414	688_5_1
319_2_68	15_46_1	1240_4_224	57_4_1	30_5_17	988_2_1	1153_2_436	52_4_1	1472_01_591	525_4_1081	470_4_1018	735_2_185	644_4_2348	1496_4_175	68_4_45	359_01_1	485_4_265	2247_5_173	293_4_97	1012_5_414	688_5_1
319_2_75	15_46_1	1240_4_234	57_4_1	30_5_21	988_2_1	1153_2_431	52_4_1	1472_01_593	525_4_1087	470_4_1012	735_2_185	644_4_2313	1496_4_165	68_4_52	359_01_1	485_4_274	2247_5_166	293_4_97	1012_5_399	688_5_1
319_2_76	15_46_1	1240_4_232	57_4_1	30_5_21	988_2_1	1153_2_441	52_4_1	1472_01_590	525_4_1068	470_4_1012	735_2_160	644_4_2365	1496_4_163	68_4_40	359_01_1	485_4_290	2247_5_166	293_4_91	1012_5_420	688_5_1
319_2_71	15_46_1	1240_4_227	57_4_1	30_5_17	988_2_1	1153_2_436	52_4_1	1472_01_605	525_4_1087	470_4_1027	735_2_167	644_4_2362	1496_4_158	68_4_46	359_01_1	485_4_293	2247_5_176	293_4_93	1012_5_397	688_5_1
319_2_57	15_46_1	1240_4_208	57_4_1	30_5_20	988_2_1	1153_2_446	52_4_1	1472_01_609	525_4_1101	470_4_1005	735_2_156	644_4_2383	1496_4_153	68_4_54	359_01_1	485_4_292	2247_5_189	293_4_94	1012_5_391	688_5_1
319_2_58	15_46_1	1240_4_197	57_4_1	30_5_26	988_2_1	1153_2_437	52_4_1	1472_01_622	525_4_1081	470_4_1058	735_2_167	644_4_2346	1496_4_148	68_4_55	359_01_1	485_4_308	2247_5_183	293_4_91	1012_5_391	688_5_1
319_2_63	15_46_1	1240_4_173	57_4_1	30_5_25	988_2_1	1153_2_447	52_4_1	1472_01_618	525_4_1101	470_4_1027	735_2_153	644_4_2393	1496_4_153	68_4_54	359_01_1	485_4_296	2247_5_193	293_4_88	1012_5_382	688_5_1
319_2_58	15_46_1	1240_4_168	57_4_1	30_5_28	988_2_1	1153_2_443	52_4_1	1472_01_616	525_4_1081	470_4_1044	735_2_167	644_4_2393	1496_4_160	68_4_45	359_01_1	485_4_285	2247_5_183	293_4_82	1012_5_414	688_5_1
319_2_50	15_46_1	1240_4_163	57_4_1	30_5_30	988_2_1	1153_2_462	52_4_1	1472_01_648	525_4_1075	470_4_1055	735_2_165	644_4_2363	1496_4_169	68_4_48	359_01_1	485_4_282	2247_5_185	293_4_74	1012_5_406	688_5_1
319_2_47	15_46_1	1240_4_153	57_4_1	30_5_30	988_2_1	1153_2_469	52_4_1	1472_01_623	525_4_1095	470_4_1084	735_2_159	644_4_2306	1496_4_173	68_4_43	359_01_1	485_4_283	2247_5_193	293_4_90	1012_5_411	688_5_1
319_2_39	15_46_1	1240_4_149	57_4_1	30_5_30	988_2_1	1153_2_475	52_4_1	1472_01_620	525_4_1087	470_4_1101	735_2_174	644_4_2293	1496_4_188	68_4_47	359_01_1	485_4_292	2247_5_191	293_4_84	1012_5_381	688_5_1
319_2_45	15_46_1	1240_4_149	57_4_1	30_5_33	988_2_1	1153_2_478	52_4_1	1472_01_636	525_4_1051	470_4_1072	735_2_171	644_4_2342	1496_4_184	68_4_46	359_01_1	485_4_283	2247_5_177	293_4_87	1012_5_389	688_5_1
319_2_42	15_46_1	1240_4_147	57_4_1	30_5_32	988_2_1	1153_2_464	52_4_1	1472_01_636	525_4_1082	470_4_1102	735_2_163	644_4_2298	1496_4_181	68_4_47	359_01_1	485_4_298	2247_5_170	293_4_85	1012_5_380	688_5_1
319_2_37	15_46_1	1240_4_137	57_4_1	30_5_29	988_2_1	1153_2_471	52_4_1	1472_01_655	525_4_1035	470_4_1082	735_2_160	644_4_2354	1496_4_185	68_4_46	359_01_1	485_4_308	2247_5_150	293_4_97	1012_5_388	688_5_1
319_2_33	15_46_1	1240_4_136	57_4_1	30_5_35	988_2_1	1153_2_487	52_4_1	1472_01_652	525_4_1055	470_4_1069	735_2_164	644_4_2367	1496_4_178	68_4_48	359_01_1	485_4_305	2247_5_146	293_4_79	1012_5_387	688_5_1
319_2_34	15_46_1	1240_4_123	57_4_1	30_5_30	988_2_1	1153_2_494	52_4_1	1472_01_656	525_4_1048	470_4_1049	735_2_157	644_4_2391	1496_4_179	68_4_47	359_01_1	485_4_336	2247_5_151	293_4_86	1012_5_366	688_5_1
319_2_35	15_46_1	1240_4_124	57_4_1	30_5_30	988_2_1	1153_2_501	52_4_1	1472_01_652	525_4_1069	470_4_1031	735_2_158	644_4_2400	1496_4_173	68_4_45	359_01_1	485_4_336	2247_5_143	293_4_81	1012_5_358	688_5_1
319_2_38	15_46_1	1240_4_117	57_4_1	30_5_27	988_2_1	1153_2_499	52_4_1	1472_01_690	525_4_1061	470_4_1028	735_2_142	644_4_2411	1496_4_171	68_4_40	359_01_1	485_4_333	2247_5_149	293_4_66	1012_5_362	688_5_1
319_2_39	15_46_1	1240_4_117	57_4_1	30_5_25	988_2_1	1153_2_518	52_4_1	1472_01_683	525_4_1063	470_4_1031	735_2_132	644_4_2426	1496_4_164	68_4_49	359_01_1	485_4_336	2247_5_147	293_4_70	1012_5_336	688_5_1
319_2_47	15_46_1	1240_4_104	57_4_1	30_5_28	988_2_1	1153_2_527	52_4_1	1472_01_655	525_4_1085	470_4_1023	735_2_125	644_4_2426	1496_4_179	68_4_55	359_01_1	485_4_339	2247_5_154	293_4_68	1012_5_315	688_5_1
319_2_41	15_46_1	1240_4_101	57_4_1	30_5_20	988_2_1	1153_2_540	52_4_1	1472_01_664	525_4_1069	470_4_1002	735_2_121	644_4_2449	1496_4_165	68_4_60	359_01_1	485_4_345	2247_5_149	293_4_77	1012_5_321	688_5_1
319_2_35	15_46_1	1240_4_86	57_4_1	30_5_23	988_2_1	1153_2_550	52_4_1	1472_01_691	525_4_1048	470_4_979	735_2_120	644_4_2477	1496_4_179	68_4_64	359_01_1	485_4_329	2247_5_153	293_4_68	1012_5_314	688_5_1
319_2_35	15_46_1	1240_4_92	57_4_1	30_5_19	988_2_1	1153_2_556	52_4_1	1472_01_673	525_4_1035	470_4_985	735_2_110	644_4_2507	1496_4_180	68_4_54	359_01_1	485_4_333	2247_5_138	293_4_68	1012_5_296	688_5_1
319_2_33	15_46_1	1240_4_97	57_4_1	30_5_19	988_2_1	1153_2_538	52_4_1	1472_01_668	525_4_1052	470_4_986	735_2_105	644_4_2476	1496_4_178	68_4_62	359_01_1	485_4_324	2247_5_145	293_4_76	1012_5_318	688_5_1
319_2_37	15_46_1	1240_4_100	57_4_1	30_5_18	988_2_1	1153_2_552	52_4_1	1472_01_671	525_4_1076	470_4_974	735_2_92	644_4_2506	1496_4_194	68_4_56	359_01_1	485_4_324	2247_5_146	293_4_76	1012_5_307	688_5_1
319_2_41	15_46_1	1240_4_114	57_4_1	30_5_21	988_2_1	1153_2_567	52_4_1	1472_01_651	525_4_1063	470_4_960	735_2_79	644_4_2512	1496_4_192	68_4_60	359_01_1	485_4_301	2247_5_146	293_4_79	1012_5_321	688_5_1
319_2_32	15_46_1	1240_4_111	57_4_1	30_5_25	988_2_1	1153_2_568	52_4_1	1472_01_693	525_4_1049	470_4_946	735_2_84	644_4_2508	1496_4_199	68_4_64	359_01_1	485_4_322	2247_5_139	293_4_91	1012_5_296	688_5_1
319_2_37	15_46_1	1240_4_116	57_4_1	30_5_32	988_2_1	1153_2_581	52_4_1	1472_01_697	525_4_1039	470_4_923	735_2_79	644_4_2532	1496_4_196	68_4_56	359_01_1	485_4_319	2247_5_143	293_4_98	1012_5_302	688_5_1
319_2_39	15_46_1	1240_4_112	57_4_1	30_5_30	988_2_1	1153_2_582	52_4_1	1472_01_712	525_4_1022	470_4_935	735_2_82	644_4_2529	1496_4_198	68_4_57	359_01_1	485_4_324	2247_5_136	293_4_103	1012_5_296	688_5_1
319_2_34	15_46_1	1240_4_103	57_4_1	30_5_31	988_2_1	1153_2_587	52_4_1	1472_01_713	525_4_1037	470_4_921	735_2_81	644_4_2544	1496_4_210	68_4_54	359_01_1	485_4_329	2247_5_146	293_4_102	1012_5_293	688_5_1
319_2_41	15_46_1	1240_4_99	57_4_1	30_5_39	988_2_1	1153_2_548	52_4_1	1472_01_725	525_4_1037	470_4_925	735_2_71	644_4_2556	1496_4_215	68_4_61	359_01_1	485_4_320	2247_5_131	293_4_105	1012_5_301	688_5_1
319_2_35	15_46_1	1240_4_90	57_4_1	30_5_41	988_2_1	1153_2_567	52_4_1	1472_01_714	525_4_1027	470_4_908	735_2_71	644_4_2593	1496_4_205	68_4_58	359_01_1	485_4_315	2247_5_132	293_4_109	1012_5_301	688_5_1
319_2_35	15_46_1	1240_4_85	57_4_1	30_5_41	988_2_1	1153_2_576	52_4_1	1472_01_724	525_4_1013	470_4_903	735_2_78	644_4_2576	1496_4_222	68_4_54	359_01_1	485_4_312	2247_5_133	293_4_116	1012_5_288	688_5_1
319_2_38	15_46_1	1240_4_80	57_4_1	30_5_40	988_2_1	1153_2_568	52_4_1	1472_01_725	525_4_999	470_4_903	735_2_86	644_4_2560	1496_4_215	68_4_62	359_01_1	485_4_324	2247_5_140	293_4_103	1012_5_290	688_5_1
319_2_32	15_46_1	1240_4_70	57_4_1	30_5_42	988_2_1	1153_2_557	52_4_1	1472_01_701	525_4_1027	470_4_920	735_2_83	644_4_2518	1496_4_224	68_4_68	359_01_1	485_4_356	2247_5_131	293_4_104	1012_5_301	688_5_1
319_2_35	15_46_1	1240_4_89	57_4_1	30_5_46	988_2_1	1153_2_571	52_4_1	1472_01_710	525_4_1030	470_4_918	735_2_76	644_4_2507	1496_4_219	68_4_65	359_01_1	485_4_349	2247_5_113	293_4_94	1012_5_312	688_5_1
319_2_43	15_46_1	1240_4_94	57_4_1	30_5_55	988_2_1	1153_2_573	52_4_1	1472_01_710	525_4_1034	470_4_894	735_2_72	644_4_2506	1496_4_225	68_4_71	359_01_1	485_4_315	2247_5_122	293_4_92	1012_5_310	688_5_1
319_2_37	15_46_1	1240_4_83	57_4_1	30_5_57	988_2_1	1153_2_583	52_4_1	1472_01_687	525_4_1041	470_4_892	735_2_77	644_4_2529	1496_4_219	68_4_63	359_01_1	485_4_301	2247_5_124	293_4_93	1012_5_310	688_5_1
319_2_37	15_46_1	1240_4_77	57_4_1	30_5_56	988_2_1	1153_2_572	52_4_1	1472_01_698	525_4_1044	470_4_900	735_2_69	644_4_2548	1496_4_218	68_4_52	359_01_1	485_4_300	2247_5_112	293_4_109	1012_5_315	688_5_1
319_2_42	15_46_1	1240_4_70	57_4_1	30_5_53	988_2_1	1153_2_570	52_4_1	1472_01_720	525_4_1045	470_4_895	735_2_73	644_4_2541	1496_4_229	68_4_48	359_01_1	485_4_302	2247_5_112	293_4_111	1012_5_324	688_5_1
319_2_45	15_46_1	1240_4_63	57_4_1	30_5_55	988_2_1	1153_2_545	52_4_1	1472_01_735	525_4_1061	470_4_910	735_2_71	644_4_2522	1496_4_223	68_4_52	359_01_1	485_4_311	2247_5_101	293_4_119	1012_5_329	688_5_1
319_2_50	15_46_1	1240_4_67	57_4_1	30_5_51	988_2_1	1153_2_541	52_4_1	1472_01_703	525_4_1062	470_4_884	735_2_71	644_4_2566	1496_4_229	68_4_44	359_01_1	485_4_306	2247_5_97	293_4_122	1012_5_321	688_5_1
319_2_50	15_46_1	1240_4_66	57_4_1	30_5_52	988_2_1	1153_2_550	52_4_1	1472_01_777	525_4_1027	470_4_859	735_2_68	644_4_2557	1496_4_257	68_4_42	359_01_1	485_4_293	2247_5_100	293_4_123	1012_5_313	688_5_1
319_2_46	15_46_1	1240_4_77	57_4_1	30_5_54	988_2_1	1153_2_559	52_4_1	1472_01_784	525_4_1036	470_4_865	735_2_61	644_4_2565	1496_4_265	68_4_28	359_01_1	485_4_311	2247_5_87	293_4_104	1012_5_303	688_5_1
319_2_39	15_46_1	1240_4_95	57_4_1	30_5_55	988_2_1	1153_2_544	52_4_1	1472_01_738	525_4_1025	470_4_842	735_2_74	644_4_2598	1496_4_275	68_4_31	359_01_1	485_4_295	2247_5_92	293_4_101	1012_5_312	688_5_1
319_2_45	15_46_1	1240_4_89	57_4_1	30_5_55	988_2_1	1153_2_563	52_4_1	1472_01_674	525_4_999	470_4_805	735_2_75	644_4_2655	1496_4_281	68_4_36	359_01_1	485_4_281	2247_5_105	293_4_95	1012_5_324	688_5_1
319_2_34	15_46_1	1240_4_94	57_4_1	30_5_47	988_2_1	1153_2_547	52_4_1	1472_01_667	525_4_1001	470_4_810	735_2_73	644_4_2707	1496_4_288	68_4_36	359_01_1	485_4_279	2247_5_101	293_4_94	1012_5_332	688_5_1
319_2_31	15_46_1	1240_4_103	57_4_1	30_5_47	988_2_1	1153_2_533	52_4_1	1472_01_689	525_4_1005	470_4_812	735_2_76	644_4_2716	1496_4_302	68_4_39	359_01_1	485_4_283	2247_5_101	293_4_77	1012_5_329	688_5_1
319_2_24	15_46_1	1240_4_94	57_4_1	30_5_46	988_2_1	1153_2_513	52_4_1	1472_01_715	525_4_976	470_4_823	735_2_86	644_4_2732	1496_4_307	68_4_43	359_01_1	485_4_295	2247_5_91	293_4_74	1012_5_332	688_5_1
319_2_18	15_46_1	1240_4_95	57_4_1	30_5_52	988_2_1	1153_2_524	52_4_1	1472_01_721	525_4_993	470_4_826	735_2_78	644_4_2720	1496_4_311	68_4_45	359_01_1	485_4_306	2247_5_78	293_4_62	1012_5_321	688_5_1
319_2_21	15_46_1	1240_4_97	57_4_1	30_5_52	988_2_1	1153_2_566	52_4_1	1472_01_676	525_4_985	470_4_793	735_2_71	644_4_2722	1496_4_320	68_4_45	359_01_1	485_4_303	2247_5_83	293_4_56	1012_5_321	688_5_1
319_2_18	15_46_1	1240_4_99	57_4_1	30_5_41	988_2_1	1153_2_559	52_4_1	1472_01_665	525_4_998	470_4_775	735_2_63	644_4_2728	1496_4_315	68_4_45	359_01_1	485_4_323	2247_5_90	293_4_54	1012_5_311	688_5_1
319_2_23	15_46_1	1240_4_99	57_4_1	30_5_43	988_2_1	1153_2_576	52_4_1	1472_01_634	525_4_1003	470_4_758	735_2_71	644_4_2714	1496_4_345	68_4_38	359_01_1	485_4_322	2247_5_106	293_4_59	1012_5_308	688_5_1
319_2_17	15_46_1	1240_4_115	57_4_1	30_5_39	988_2_1	1153_2_564	52_4_1	1472_01_653	525_4_1021	470_4_749	735_2_63	644_4_2743	1496_4_342	68_4_31	359_01_1	485_4_307	2247_5_104	293_4_59	1012_5_308	688_5_1
319_2_18	15_46_1	1240_4_113	57_4_1	30_5_42	988_2_1	1153_2_588	52_4_1	1472_01_617	525_4_1023	470_4_750	735_2_65	644_4_2770	1496_4_326	68_4_33	359_01_1	485_4_306	2247_5_105	293_4_67	1012_5_299	688_5_1
319_2_16	15_46_1	1240_4_110	57_4_1	30_5_46	988_2_1	1153_2_572	52_4_1	1472_01_628	525_4_1033	470_4_755	735_2_62	644_4_2783	1496_4_307	68_4_35	359_01_1	485_4_325	2247_5_101	293_4_59	1012_5_315	688_5_1
319_2_14	15_46_1	1240_4_123	57_4_1	30_5_35	988_2_1	1153_2_577	52_4_1	1472_01_616	525_4_1065	470_4_744	735_2_57	644_4_2841	1496_4_291	68_4_32	359_01_1	485_4_313	2247_5_86	293_4_63	1012_5_311	688_5_1
319_2_11	15_46_1	1240_4_123	57_4_1	30_5_35	988_2_1	1153_2_561	52_4_1	1472_01_630	525_4_1045	470_4_705	735_2_61	644_4_2877	1496_4_302	68_4_40	359_01_1	485_4_299	2247_5_86	293_4_67	1012_5_327	688_5_1
319_2_8	15_46_1	1240_4_137	57_4_1	30_5_25	988_2_1	1153_2_567	52_4_1	1472_01_615	525_4_1049	470_4_692	735_2_58	644_4_2855	1496_4_303	68_4_48	359_01_1	485_4_293	2247_5_90	293_4_64	1012_5_349	688_5_1
319_2_8	15_46_1	1240_4_122	57_4_1	30_5_25	988_2_1	1153_2_567	52_4_1	1472_01_581	525_4_1075	470_4_706	735_2_53	644_4_2890	1496_4_307	68_4_44	359_01_1	485_4_294	2247_5_95	293_4_59	1012_5_337	688_5_1
319_2_7	15_46_1	1240_4_145	57_4_1	30_5_24	988_2_1	1153_2_550	52_4_1	1472_01_570	525_4_1053	470_4_708	735_2_54	644_4_2906	1496_4_297	68_4_44	359_01_1	485_4_283	2247_5_81	293_4_58	1012_5_351	688_5_1
319_2_5	15_46_1	1240_4_141	57_4_1	30_5_20	988_2_1	1153_2_535	52_4_1	1472_01_572	525_4_1049	470_4_695	735_2_54	644_4_2954	1496_4_300	68_4_41	359_01_1	485_4_283	2247_5_83	293_4_60	1012_5_359	688_5_1
319_2_3	15_46_1	1240_4_138	57_4_1	30_5_14	988_2_1	1153_2_545	52_4_1	1472_01_608	525_4_1011	470_4_710	735_2_56	644_4_2941	1496_4_288	68_4_47	359_01_1	485_4_282	2247_5_86	293_4_58	1012_5_387	688_5_1
319_2_4	15_46_1	1240_4_127	57_4_1	30_5_12	988_2_1	1153_2_579	52_4_1	1472_01_609	525_4_1025	470_4_714	735_2_59	644_4_2906	1496_4_272	68_4_44	359_01_1	485_4_289	2247_5_101	293_4_57	1012_5_376	688_5_1
319_2_3	15_46_1	1240_4_120	57_4_1	30_5_13	988_2_1	1153_2_537	52_4_1	1472_01_615	525_4_1023	470_4_706	735_2_59	644_4_2929	1496_4_289	68_4_45	359_01_1	485_4_278	2247_5_102	293_4_61	1012_5_373	688_5_1
319_2_4	15_46_1	1240_4_117	57_4_1	30_5_10	988_2_1	1153_2_530	52_4_1	1472_01_566	525_4_1013	470_4_686	735_2_60	644_4_2988	1496_4_308	68_4_47	359_01_1	485_4_271	2247_5_111	293_4_59	1012_5_370	688_5_1
319_2_8	15_46_1	1240_4_104	57_4_1	30_5_11	988_2_1	1153_2_520	52_4_1	1472_01_587	525_4_1057	470_4_664	735_2_58	644_4_2968	1496_4_309	68_4_58	359_01_1	485_4_279	2247_5_121	293_4_59	1012_5_374	688_5_1
319_2_7	15_46_1	1240_4_119	57_4_1	30_5_10	988_2_1	1153_2_504	52_4_1	1472_01_596	525_4_1008	470_4_694	735_2_60	644_4_3002	1496_4_294	68_4_66	359_01_1	485_4_275	2247_5_112	293_4_64	1012_5_367	688_5_1
319_2_4	15_46_1	1240_4_126	57_4_1	30_5_10	988_2_1	1153_2_511	52_4_1	1472_01_577	525_4_1012	470_4_705	735_2_69	644_4_2986	1496_4_288	68_4_75	359_01_1	485_4_277	2247_5_126	293_4_57	1012_5_352	688_5_1
319_2_4	15_46_1	1240_4_128	57_4_1	30_5_11	988_2_1	1153_2_499	52_4_1	1472_01_565	525_4_1012	470_4_692	735_2_71	644_4_3015	1496_4_302	68_4_69	359_01_1	485_4_285	2247_5_109	293_4_63	1012_5_367	688_5_1
319_2_3	15_46_1	1240_4_129	57_4_1	30_5_11	988_2_1	1153_2_476	52_4_1	1472_01_574	525_4_1013	470_4_694	735_2_55	644_4_3050	1496_4_278	68_4_57	359_01_1	485_4_290	2247_5_116	293_4_67	1012_5_376	688_5_1
319_2_3	15_46_1	1240_4_136	57_4_1	30_5_14	988_2_1	1153_2_474	52_4_1	1472_01_586	525_4_1001	470_4_694	735_2_63	644_4_3035	1496_4_287	68_4_62	359_01_1	485_4_300	2247_5_115	293_4_59	1012_5_370	688_5_1
319_2_5	15_46_1	1240_4_124	57_4_1	30_5_16	988_2_1	1153_2_481	52_4_1	1472_01_573	525_4_998	470_4_668	735_2_49	644_4_3052	1496_4_309	68_4_60	359_01_1	485_4_301	2247_5_110	293_4_66	1012_5_366	688_5_1
319_2_5	15_46_1	1240_4_125	57_4_1	30_5_16	988_2_1	1153_2_447	52_4_1	1472_01_588	525_4_971	470_4_700	735_2_44	644_4_3049	1496_4_311	68_4_67	359_01_1	485_4_310	2247_5_112	293_4_68	1012_5_371	688_5_1
319_2_3	15_46_1	1240_4_117	57_4_1	30_5_18	988_2_1	1153_2_420	52_4_1	1472_01_611	525_4_941	470_4_684	735_2_46	644_4_3097	1496_4_323	68_4_68	359_01_1	485_4_322	2247_5_103	293_4_63	1012_5_367	688_5_1
319_2_2	15_46_1	1240_4_114	57_4_1	30_5_21	988_2_1	1153_2_415	52_4_1	1472_01_621	525_4_943	470_4_699	735_2_47	644_4_3102	1496_4_333	68_4_72	359_01_1	485_4_309	2247_5_106	293_4_53	1012_5_353	688_5_1
319_2_2	15_46_1	1240_4_97	57_4_1	30_5_19	988_2_1	1153_2_402	52_4_1	1472_01_631	525_4_930	470_4_678	735_2_41	644_4_3144	1496_4_354	68_4_73	359_01_1	485_4_306	2247_5_113	293_4_47	1012_5_357	688_5_1
319_2_2	15_46_1	1240_4_102	57_4_1	30_5_19	988_2_1	1153_2_389	52_4_1	1472_01_636	525_4_934	470_4_680	735_2_36	644_4_3126	1496_4_352	68_4_75	359_01_1	485_4_316	2247_5_96	293_4_49	1012_5_367	688_5_1
319_2_1	15_46_1	1240_4_95	57_4_1	30_5_17	988_2_1	1153_2_371	52_4_1	1472_01_660	525_4_944	470_4_661	735_2_31	644_4_3130	1496_4_361	68_4_80	359_01_1	485_4_321	2247_5_108	293_4_48	1012_5_360	688_5_1
988_2_1	15_46_1	1240_4_93	57_4_1	30_5_16	1153_2_369	52_4_1	1472_01_673	525_4_943	470_4_666	735_2_33	644_4_3103	1496_4_361	68_4_79	359_01_1	485_4_310	2247_5_117	293_4_47	1012_5_363	688_5_1
988_2_1	15_46_1	1240_4_83	57_4_1	30_5_13	1153_2_327	52_4_1	1472_01_654	525_4_979	470_4_636	735_2_27	644_4_3110	1496_4_374	68_4_85	359_01_1	485_4_320	2247_5_118	293_4_52	1012_5_368	688_5_1
988_2_1	15_46_1	1240_4_87	57_4_1	30_5_14	1153_2_318	52_4_1	1472_01_648	525_4_1001	470_4_631	735_2_25	644_4_3098	1496_4_357	68_4_77	359_01_1	485_4_320	2247_5_126	293_4_55	1012_5_378	688_5_1
988_2_1	15_46_1	1240_4_94	57_4_1	30_5_14	1153_2_311	52_4_1	1472_01_678	525_4_1005	470_4_648	735_2_24	644_4_3084	1496_4_356	68_4_79	359_01_1	485_4_323	2247_5_114	293_4_59	1012_5_370	688_5_1
988_2_1	15_46_1	1240_4_87	57_4_1	30_5_11	1153_2_328	52_4_1	1472_01_650	525_4_1030	470_4_645	735_2_22	644_4_3106	1496_4_375	68_4_86	359_01_1	485_4_304	2247_5_109	293_4_52	1012_5_354	688_5_1
988_2_1	15_46_1	1240_4_91	57_4_1	30_5_6	1153_2_328	52_4_1	1472_01_677	525_4_1047	470_4_630	735_2_16	644_4_3126	1496_4_383	68_4_87	359_01_1	485_4_285	2247_5_103	293_4_46	1012_5_344	688_5_1
988_2_1	15_46_1	1240_4_95	57_4_1	30_5_3	1153_2_325	52_4_1	1472_01_654	525_4_1051	470_4_617	735_2_17	644_4_3155	1496_4_371	68_4_89	359_01_1	485_4_286	2247_5_105	293_4_42	1012_5_343	688_5_1
988_2_1	15_46_1	1240_4_79	57_4_1	30_5_5	1153_2_329	52_4_1	1472_01_672	525_4_1031	470_4_595	735_2_18	644_4_3171	1496_4_391	68_4_98	359_01_1	485_4_300	2247_5_106	293_4_38	1012_5_337	688_5_1
988_2_1	15_46_1	1240_4_83	57_4_1	30_5_5	1153_2_339	52_4_1	1472_01_631	525_4_1042	470_4_604	735_2_20	644_4_3184	1496_4_375	68_4_95	359_01_1	485_4_280	2247_5_103	293_4_34	1012_5_333	688_5_1
988_2_1	15_46_1	1240_4_64	57_4_1	30_5_4	1153_2_326	52_4_1	1472_01_657	525_4_1017	470_4_605	735_2_20	644_4_3174	1496_4_380	68_4_107	359_01_1	485_4_298	2247_5_105	293_4_34	1012_5_337	688_5_1
988_2_1	15_46_1	1240_4_71	57_4_1	30_5_6	1153_2_326	52_4_1	1472_01_641	525_4_1016	470_4_606	735_2_16	644_4_3183	1496_4_416	68_4_102	359_01_1	485_4_292	2247_5_105	293_4_26	1012_5_342	688_5_1
988_2_1	15_46_1	1240_4_57	57_4_1	30_5_6	1153_2_344	52_4_1	1472_01_645	525_4_1033	470_4_601	735_2_17	644_4_3170	1496_4_428	68_4_92	359_01_1	485_4_283	2247_5_114	293_4_25	1012_5_342	688_5_1
988_2_1	15_46_1	1240_4_55	57_4_1	30_5_6	1153_2_366	52_4_1	1472_01_621	525_4_1016	470_4_596	735_2_15	644_4_3212	1496_4_421	68_4_97	359_01_1	485_4_283	2247_5_123	293_4_25	1012_5_337	688_5_1
988_2_1	15_46_1	1240_4_55	57_4_1	30_5_4	1153_2_360	52_4_1	1472_01_622	525_4_1007	470_4_572	735_2_18	644_4_3236	1496_4_441	68_4_94	359_01_1	485_4_268	2247_5_126	293_4_29	1012_5_332	688_5_1
988_2_1	15_46_1	1240_4_52	57_4_1	30_5_3	1153_2_378	52_4_1	1472_01_672	525_4_1022	470_4_554	735_2_14	644_4_3216	1496_4_455	68_4_82	359_01_1	485_4_266	2247_5_128	293_4_32	1012_5_296	688_5_1
988_2_1	15_46_1	1240_4_50	57_4_1	30_5_3	1153_2_372	52_4_1	1472_01_668	525_4_1059	470_4_545	735_2_14	644_4_3165	1496_4_463	68_4_80	359_01_1	485_4_267	2247_5_111	293_4_38	1012_5_308	688_5_1
988_2_1	15_46_1	1240_4_41	57_4_1	30_5_3	1153_2_368	52_4_1	1472_01_673	525_4_1067	470_4_557	735_2_10	644_4_3171	1496_4_429	68_4_77	359_01_1	485_4_270	2247_5_119	293_4_33	1012_5_321	688_5_1
988_2_1	15_46_1	1240_4_50	57_4_1	30_5_3	1153_2_374	52_4_1	1472_01_663	525_4_1047	470_4_561	735_2_11	644_4_3193	1496_4_418	68_4_75	359_01_1	485_4_276	2247_5_119	293_4_30	1012_5_314	688_5_1
988_2_1	15_46_1	1240_4_46	57_4_1	30_5_4	1153_2_346	52_4_1	1472_01_657	525_4_1055	470_4_571	735_2_14	644_4_3158	1496_4_442	68_4_89	359_01_1	485_4_286	2247_5_125	293_4_27	1012_5_307	688_5_1
988_2_1	15_46_1	1240_4_42	57_4_1	30_5_2	1153_2_383	52_4_1	1472_01_692	525_4_1047	470_4_579	735_2_17	644_4_3170	1496_4_414	68_4_80	359_01_1	485_4_285	2247_5_121	293_4_22	1012_5_295	688_5_1
988_2_1	15_46_1	1240_4_40	57_4_1	30_5_1	1153_2_396	52_4_1	1472_01_682	525_4_1059	470_4_593	735_2_21	644_4_3116	1496_4_413	68_4_79	359_01_1	485_4_294	2247_5_133	293_4_21	1012_5_284	688_5_1
988_2_1	15_46_1	1240_4_31	57_4_1	30_5_1	1153_2_383	52_4_1	1472_01_691	525_4_1069	470_4_588	735_2_15	644_4_3118	1496_4_403	68_4_82	359_01_1	485_4_310	2247_5_136	293_4_25	1012_5_313	688_5_1
988_2_1	15_46_1	1240_4_34	57_4_1	30_5_1	1153_2_391	52_4_1	1472_01_677	525_4_1074	470_4_583	735_2_25	644_4_3100	1496_4_414	68_4_92	359_01_1	485_4_314	2247_5_128	293_4_25	1012_5_289	688_5_1
988_2_1	15_46_1	1240_4_30	57_4_1	30_5_2	1153_2_409	52_4_1	1472_01_649	525_4_1062	470_4_589	735_2_27	644_4_3102	1496_4_412	68_4_89	359_01_1	485_4_307	2247_5_135	293_4_27	1012_5_298	688_5_1
988_2_1	15_46_1	1240_4_24	57_4_1	30_5_4	1153_2_397	52_4_1	1472_01_619	525_4_1110	470_4_566	735_2_25	644_4_3111	1496_4_403	68_4_92	359_01_1	485_4_299	2247_5_150	293_4_22	1012_5_318	688_5_1
988_2_1	15_46_1	1240_4_27	57_4_1	30_5_6	1153_2_392	52_4_1	1472_01_607	525_4_1114	470_4_570	735_2_16	644_4_3138	1496_4_403	68_4_113	359_01_1	485_4_296	2247_5_139	293_4_24	1012_5_303	688_5_1
988_2_1	15_46_1	1240_4_29	57_4_1	30_5_13	1153_2_419	52_4_1	1472_01_603	525_4_1138	470_4_589	735_2_14	644_4_3113	1496_4_364	68_4_109	359_01_1	485_4_285	2247_5_139	293_4_28	1012_5_300	688_5_1
988_2_1	15_46_1	1240_4_35	57_4_1	30_5_9	1153_2_409	52_4_1	1472_01_608	525_4_1125	470_4_604	735_2_10	644_4_3133	1496_4_392	68_4_116	359_01_1	485_4_266	2247_5_135	293_4_22	1012_5_287	688_5_1
988_2_1	15_46_1	1240_4_27	57_4_1	30_5_10	1153_2_440	52_4_1	1472_01_637	525_4_1111	470_4_599	735_2_11	644_4_3133	1496_4_372	68_4_115	359_01_1	485_4_273	2247_5_132	293_4_23	1012_5_264	688_5_1
988_2_1	15_46_1	1240_4_33	57_4_1	30_5_4	1153_2_428	52_4_1	1472_01_650	525_4_1125	470_4_608	735_2_11	644_4_3109	1496_4_357	68_4_124	359_01_1	485_4_283	2247_5_123	293_4_22	1012_5_273	688_5_1
988_2_1	15_46_1	1240_4_31	57_4_1	30_5_3	1153_2_414	52_4_1	1472_01_678	525_4_1112	470_4_589	735_2_8	644_4_3103	1496_4_372	68_4_129	359_01_1	485_4_274	2247_5_126	293_4_23	1012_5_278	688_5_1
988_2_1	15_46_1	1240_4_26	57_4_1	30_5_2	1153_2_439	52_4_1	1472_01_663	525_4_1122	470_4_561	735_2_6	644_4_3088	1496_4_394	68_4_120	359_01_1	485_4_278	2247_5_130	293_4_23	1012_5_269	688_5_1
988_2_1	15_46_1	1240_4_29	57_4_1	30_5_2	1153_2_428	52_4_1	1472_01_699	525_4_1086	470_4_575	735_2_5	644_4_3125	1496_4_381	68_4_121	359_01_1	485_4_268	2247_5_123	293_4_30	1012_5_271	688_5_1
988_2_1	15_46_1	1240_4_29	57_4_1	30_5_3	1153_2_437	52_4_1	1472_01_682	525_4_1125	470_4_593	735_2_3	644_4_3073	1496_4_373	68_4_126	359_01_1	485_4_264	2247_5_121	293_4_34	1012_5_251	688_5_1
988_2_1	15_46_1	1240_4_28	57_4_1	30_5_4	1153_2_427	52_4_1	1472_01_674	525_4_1117	470_4_590	735_2_1	644_4_3110	1496_4_363	68_4_129	359_01_1	485_4_272	2247_5_129	293_4_30	1012_5_262	688_5_1
988_2_1	15_46_1	1240_4_26	57_4_1	30_5_3	1153_2_410	52_4_1	1472_01_673	525_4_1122	470_4_577	735_2_1	644_4_3062	1496_4_388	68_4_148	359_01_1	485_4_279	2247_5_128	293_4_28	1012_5_273	688_5_1
988_2_1	15_46_1	1240_4_21	57_4_1	30_5_3	1153_2_416	52_4_1	1472_01_656	525_4_1105	470_4_590	735_2_2	644_4_3048	1496_4_375	68_4_146	359_01_1	485_4_302	2247_5_133	293_4_32	1012_5_291	688_5_1
988_2_1	15_46_1	1240_4_23	57_4_1	1153_2_409	52_4_1	1472_01_633	525_4_1105	470_4_594	735_2_2	644_4_3095	1496_4_366	68_4_153	359_01_1	485_4_279	2247_5_126	293_4_28	1012_5_299	688_5_1
988_2_1	15_46_1	1240_4_24	57_4_1	1153_2_427	52_4_1	1472_01_629	525_4_1104	470_4_580	735_2_1	644_4_3105	1496_4_346	68_4_157	359_01_1	485_4_295	2247_5_125	293_4_33	1012_5_308	688_5_1
988_2_1	15_46_1	1240_4_24	57_4_1	1153_2_424	52_4_1	1472_01_638	525_4_1100	470_4_598	735_2_2	644_4_3095	1496_4_363	68_4_168	359_01_1	485_4_296	2247_5_115	293_4_31	1012_5_304	688_5_1
988_2_1	15_46_1	1240_4_31	57_4_1	1153_2_413	52_4_1	1472_01_654	525_4_1101	470_4_602	735_2_1	644_4_3092	1496_4_345	68_4_176	359_01_1	485_4_286	2247_5_128	293_4_32	1012_5_286	688_5_1
988_2_1	15_46_1	1240_4_30	57_4_1	1153_2_410	52_4_1	1472_01_671	525_4_1099	470_4_619	644_4_3075	1496_4_343	68_4_183	359_01_1	485_4_291	2247_5_125	293_4_33	1012_5_284	688_5_1
988_2_1	15_46_1	1240_4_25	57_4_1	1153_2_395	52_4_1	1472_01_684	525_4_1130	470_4_600	644_4_3088	1496_4_346	68_4_175	359_01_1	485_4_271	2247_5_118	293_4_34	1012_5_301	688_5_1
988_2_1	15_46_1	1240_4_23	57_4_1	1153_2_389	52_4_1	1472_01_730	525_4_1125	470_4_589	644_4_3111	1496_4_322	68_4_178	359_01_1	485_4_265	2247_5_110	293_4_39	1012_5_303	688_5_1
988_2_1	15_46_1	1240_4_21	57_4_1	1153_2_412	52_4_1	1472_01_682	525_4_1116	470_4_618	644_4_3137	1496_4_311	68_4_184	359_01_1	485_4_258	2247_5_102	293_4_40	1012_5_281	688_5_1
988_2_1	15_46_1	1240_4_25	57_4_1	1153_2_425	52_4_1	1472_01_662	525_4_1094	470_4_621	644_4_3142	1496_4_307	68_4_165	359_01_1	485_4_264	2247_5_102	293_4_43	1012_5_284	688_5_1
988_2_1	15_46_1	1240_4_27	57_4_1	1153_2_410	52_4_1	1472_01_652	525_4_1128	470_4_615	644_4_3131	1496_4_306	68_4_170	359_01_1	485_4_263	2247_5_91	293_4_47	1012_5_299	688_5_1
988_2_1	15_46_1	1240_4_34	57_4_1	1153_2_403	52_4_1	1472_01_652	525_4_1146	470_4_602	644_4_3167	1496_4_298	68_4_167	359_01_1	485_4_244	2247_5_85	293_4_47	1012_5_285	688_5_1
988_2_1	15_46_1	1240_4_32	57_4_1	1153_2_394	52_4_1	1472_01_645	525_4_1142	470_4_589	644_4_3160	1496_4_318	68_4_173	359_01_1	485_4_242	2247_5_82	293_4_62	1012_5_293	688_5_1
988_2_1	15_46_1	1240_4_37	57_4_1	1153_2_392	52_4_1	1472_01_639	525_4_1129	470_4_603	644_4_3188	1496_4_330	68_4_171	359_01_1	485_4_242	2247_5_81	293_4_72	1012_5_270	688_5_1
988_2_1	15_46_1	1240_4_33	57_4_1	1153_2_380	52_4_1	1472_01_689	525_4_1141	470_4_597	644_4_3146	1496_4_336	68_4_176	359_01_1	485_4_247	2247_5_67	293_4_88	1012_5_263	688_5_1
988_2_1	15_46_1	1240_4_33	57_4_1	1153_2_394	52_4_1	1472_01_643	525_4_1135	470_4_636	644_4_3162	1496_4_302	68_4_178	359_01_1	485_4_258	2247_5_56	293_4_88	1012_5_285	688_5_1
988_2_1	15_46_1	1240_4_42	57_4_1	1153_2_401	52_4_1	1472_01_654	525_4_1121	470_4_647	644_4_3136	1496_4_291	68_4_176	359_01_1	485_4_261	2247_5_61	293_4_88	1012_5_284	688_5_1
988_2_1	15_46_1	1240_4_44	57_4_1	1153_2_414	52_4_1	1472_01_659	525_4_1118	470_4_672	644_4_3114	1496_4_279	68_4_175	359_01_1	485_4_245	2247_5_60	293_4_81	1012_5_286	688_5_1
988_2_1	15_46_1	1240_4_44	57_4_1	1153_2_425	52_4_1	1472_01_641	525_4_1096	470_4_681	644_4_3110	1496_4_292	68_4_166	359_01_1	485_4_261	2247_5_54	293_4_83	1012_5_300	688_5_1
988_2_1	15_46_1	1240_4_38	57_4_1	1153_2_438	52_4_1	1472_01_639	525_4_1088	470_4_708	644_4_3132	1496_4_286	68_4_170	359_01_1	485_4_265	2247_5_46	293_4_86	1012_5_272	688_5_1
988_2_1	15_46_1	1240_4_31	57_4_1	1153_2_426	52_4_1	1472_01_619	525_4_1101	470_4_708	644_4_3116	1496_4_298	68_4_161	359_01_1	485_4_257	2247_5_53	293_4_90	1012_5_294	688_5_1
988_2_1	15_46_1	1240_4_26	57_4_1	1153_2_427	52_4_1	1472_01_614	525_4_1109	470_4_728	644_4_3092	1496_4_288	68_4_163	359_01_1	485_4_247	2247_5_52	293_4_88	1012_5_291	688_5_1
988_2_1	15_46_1	1240_4_24	57_4_1	1153_2_428	52_4_1	1472_01_626	525_4_1073	470_4_748	644_4_3129	1496_4_302	68_4_167	359_01_1	485_4_226	2247_5_47	293_4_92	1012_5_287	688_5_1
988_2_1	15_46_1	1240_4_22	57_4_1	1153_2_416	52_4_1	1472_01_621	525_4_1046	470_4_741	644_4_3138	1496_4_307	68_4_174	359_01_1	485_4_219	2247_5_47	293_4_86	1012_5_316	688_5_1
988_2_1	15_46_1	1240_4_21	57_4_1	1153_2_425	52_4_1	1472_01_645	525_4_1037	470_4_769	644_4_3106	1496_4_306	68_4_179	359_01_1	485_4_207	2247_5_50	293_4_85	1012_5_317	688_5_1
988_2_1	15_46_1	1240_4_22	57_4_1	1153_2_425	52_4_1	1472_01_633	525_4_1067	470_4_773	644_4_3087	1496_4_324	68_4_186	359_01_1	485_4_220	2247_5_38	293_4_91	1012_5_295	688_5_1
988_2_1	15_46_1	1240_4_21	57_4_1	1153_2_449	52_4_1	1472_01_677	525_4_1048	470_4_782	644_4_3085	1496_4_322	68_4_171	359_01_1	485_4_213	2247_5_37	293_4_89	1012_5_286	688_5_1
988_2_1	15_46_1	1240_4_20	57_4_1	1153_2_446	52_4_1	1472_01_681	525_4_1086	470_4_769	644_4_3073	1496_4_311	68_4_160	359_01_1	485_4_194	2247_5_43	293_4_87	1012_5_288	688_5_1
988_2_1	15_46_1	1240_4_21	57_4_1	1153_2_450	52_4_1	1472_01_672	525_4_1093	470_4_795	644_4_3044	1496_4_317	68_4_164	359_01_1	485_4_205	2247_5_40	293_4_92	1012_5_262	688_5_1
988_2_1	15_46_1	1240_4_19	57_4_1	1153_2_460	52_4_1	1472_01_699	525_4_1100	470_4_790	644_4_3042	1496_4_322	68_4_159	359_01_1	485_4_176	2247_5_37	293_4_101	1012_5_266	688_5_1
988_2_1	15_46_1	1240_4_20	57_4_1	1153_2_473	52_4_1	1472_01_712	525_4_1060	470_4_810	644_4_3087	1496_4_333	68_4_146	359_01_1	485_4_155	2247_5_33	293_4_93	1012_5_258	688_5_1
988_2_1	15_46_1	1240_4_20	57_4_1	1153_2_448	52_4_1	1472_01_712	525_4_1057	470_4_791	644_4_3086	1496_4_348	68_4_157	359_01_1	485_4_181	2247_5_36	293_4_94	1012_5_252	688_5_1
988_2_1	15_46_1	1240_4_23	57_4_1	1153_2_448	52_4_1	1472_01_730	525_4_1001	470_4_791	644_4_3132	1496_4_349	68_4_140	359_01_1	485_4_168	2247_5_31	293_4_88	1012_5_243	688_5_1
988_2_1	15_46_1	1240_4_21	57_4_1	1153_2_455	52_4_1	1472_01_745	525_4_986	470_4_774	644_4_3140	1496_4_354	68_4_138	359_01_1	485_4_187	2247_5_33	293_4_85	1012_5_233	688_5_1
988_2_1	15_46_1	1240_4_24	57_4_1	1153_2_469	52_4_1	1472_01_751	525_4_993	470_4_802	644_4_3079	1496_4_352	68_4_134	359_01_1	485_4_197	2247_5_30	293_4_85	1012_5_225	688_5_1
988_2_1	15_46_1	1240_4_24	57_4_1	1153_2_470	52_4_1	1472_01_723	525_4_974	470_4_797	644_4_3106	1496_4_349	68_4_141	359_01_1	485_4_189	2247_5_36	293_4_72	1012_5_237	688_5_1
988_2_1	15_46_1	1240_4_21	57_4_1	1153_2_457	52_4_1	1472_01_682	525_4_984	470_4_810	644_4_3122	1496_4_356	68_4_147	359_01_1	485_4_196	2247_5_38	293_4_74	1012_5_231	688_5_1
988_2_1	15_46_1	1240_4_23	57_4_1	1153_2_472	52_4_1	1472_01_669	525_4_968	470_4_798	644_4_3131	1496_4_358	68_4_147	359_01_1	485_4_200	2247_5_43	293_4_76	1012_5_241	688_5_1
988_2_1	15_46_1	1240_4_23	57_4_1	1153_2_499	52_4_1	1472_01_670	525_4_965	470_4_782	644_4_3119	1496_4_367	68_4_140	359_01_1	485_4_198	2247_5_45	293_4_81	1012_5_231	688_5_1
988_2_1	15_46_1	1240_4_14	57_4_1	1153_2_488	52_4_1	1472_01_662	525_4_973	470_4_779	644_4_3148	1496_4_355	68_4_140	359_01_1	485_4_197	2247_5_45	293_4_86	1012_5_237	688_5_1
988_2_1	15_46_1	1240_4_11	57_4_1	1153_2_462	52_4_1	1472_01_678	525_4_962	470_4_788	644_4_3201	1496_4_348	68_4_124	359_01_1	485_4_186	2247_5_46	293_4_84	1012_5_254	688_5_1
988_2_1	15_46_1	1240_4_11	57_4_1	1153_2_486	52_4_1	1472_01_681	525_4_964	470_4_750	644_4_3238	1496_4_340	68_4_101	359_01_1	485_4_194	2247_5_49	293_4_66	1012_5_272	688_5_1
988_2_1	15_46_1	1240_4_10	57_4_1	1153_2_468	52_4_1	1472_01_673	525_4_984	470_4_738	644_4_3264	1496_4_344	68_4_103	359_01_1	485_4_192	2247_5_44	293_4_70	1012_5_285	688_5_1
988_2_1	15_46_1	1240_4_16	57_4_1	1153_2_469	52_4_1	1472_01_694	525_4_947	470_4_730	644_4_3291	1496_4_350	68_4_99	359_01_1	485_4_203	2247_5_41	293_4_66	1012_5_272	688_5_1
988_2_1	15_46_1	1240_4_20	57_4_1	1153_2_464	52_4_1	1472_01_689	525_4_930	470_4_778	644_4_3281	1496_4_331	68_4_108	359_01_1	485_4_184	2247_5_40	293_4_67	1012_5_270	688_5_1
988_2_1	15_46_1	1240_4_18	57_4_1	1153_2_474	52_4_1	1472_01_702	525_4_914	470_4_755	644_4_3295	1496_4_349	68_4_103	359_01_1	485_4_186	2247_5_37	293_4_62	1012_5_275	688_5_1
988_2_1	15_46_1	1240_4_15	57_4_1	1153_2_492	52_4_1	1472_01_692	525_4_924	470_4_757	644_4_3291	1496_4_334	68_4_105	359_01_1	485_4_198	2247_5_36	293_4_73	1012_5_266	688_5_1
988_2_1	15_46_1	1240_4_15	57_4_1	1153_2_459	52_4_1	1472_01_679	525_4_907	470_4_730	644_4_3322	1496_4_341	68_4_115	359_01_1	485_4_205	2247_5_33	293_4_73	1012_5_275	688_5_1
988_2_1	15_46_1	1240_4_18	57_4_1	1153_2_440	52_4_1	1472_01_674	525_4_925	470_4_721	644_4_3295	1496_4_352	68_4_119	359_01_1	485_4_202	2247_5_43	293_4_69	1012_5_286	688_5_1
988_2_1	15_46_1	1240_4_17	57_4_1	1153_2_429	52_4_1	1472_01_672	525_4_937	470_4_729	644_4_3331	1496_4_321	68_4_130	359_01_1	485_4_193	2247_5_45	293_4_67	1012_5_276	688_5_1
988_2_1	15_46_1	1240_4_18	57_4_1	1153_2_437	52_4_1	1472_01_651	525_4_931	470_4_736	644_4_3370	1496_4_323	68_4_114	359_01_1	485_4_188	2247_5_41	293_4_60	1012_5_275	688_5_1
988_2_1	15_46_1	1240_4_15	57_4_1	1153_2_465	52_4_1	1472_01_652	525_4_909	470_4_728	644_4_3414	1496_4_300	68_4_94	359_01_1	485_4_200	2247_5_42	293_4_52	1012_5_271	688_5_1
988_2_1	15_46_1	1240_4_13	57_4_1	1153_2_456	52_4_1	1472_01_655	525_4_922	470_4_711	644_4_3429	1496_4_311	68_4_84	359_01_1	485_4_184	2247_5_43	293_4_50	1012_5_278	688_5_1
988_2_1	15_46_1	1240_4_17	57_4_1	1153_2_447	52_4_1	1472_01_651	525_4_940	470_4_721	644_4_3439	1496_4_295	68_4_95	359_01_1	485_4_171	2247_5_43	293_4_45	1012_5_279	688_5_1
988_2_1	15_46_1	1240_4_22	57_4_1	1153_2_431	52_4_1	1472_01_657	525_4_918	470_4_708	644_4_3470	1496_4_306	68_4_99	359_01_1	485_4_169	2247_5_35	293_4_54	1012_5_273	688_5_1
988_2_1	15_46_1	1240_4_18	57_4_1	1153_2_465	52_4_1	1472_01_615	525_4_891	470_4_695	644_4_3462	1496_4_311	68_4_98	359_01_1	485_4_174	2247_5_37	293_4_61	1012_5_286	688_5_1
988_2_1	15_46_1	1240_4_18	57_4_1	1153_2_443	52_4_1	1472_01_642	525_4_925	470_4_695	644_4_3439	1496_4_319	68_4_102	359_01_1	485_4_158	2247_5_40	293_4_51	1012_5_302	688_5_1
988_2_1	15_46_1	1240_4_18	57_4_1	1153_2_462	52_4_1	1472_01_644	525_4_920	470_4_690	644_4_3503	1496_4_314	68_4_99	359_01_1	485_4_142	2247_5_38	293_4_47	1012_5_286	688_5_1
988_2_1	15_46_1	1240_4_27	57_4_1	1153_2_451	52_4_1	1472_01_649	525_4_911	470_4_692	644_4_3535	1496_4_307	68_4_99	359_01_1	485_4_139	2247_5_38	293_4_41	1012_5_284	688_5_1
988_2_1	15_46_1	1240_4_26	57_4_1	1153_2_465	52_4_1	1472_01_656	525_4_921	470_4_687	644_4_3500	1496_4_327	68_4_92	359_01_1	485_4_137	2247_5_32	293_4_47	1012_5_288	688_5_1
988_2_1	15_46_1	1240_4_36	57_4_1	1153_2_448	52_4_1	1472_01_672	525_4_904	470_4_690	644_4_3515	1496_4_319	68_4_97	359_01_1	485_4_123	2247_5_24	293_4_47	1012_5_301	688_5_1
988_2_1	15_46_1	1240_4_31	57_4_1	1153_2_463	52_4_1	1472_01_654	525_4_901	470_4_692	644_4_3526	1496_4_310	68_4_73	359_01_1	485_4_135	2247_5_28	293_4_60	1012_5_304	688_5_1
988_2_1	15_46_1	1240_4_31	57_4_1	1153_2_465	52_4_1	1472_01_639	525_4_915	470_4_683	644_4_3529	1496_4_331	68_4_82	359_01_1	485_4_136	2247_5_26	293_4_47	1012_5_274	688_5_1
988_2_1	15_46_1	1240_4_34	57_4_1	1153_2_486	52_4_1	1472_01_617	525_4_900	470_4_675	644_4_3510	1496_4_338	68_4_72	359_01_1	485_4_157	2247_5_24	293_4_52	1012_5_270	688_5_1
988_2_1	15_46_1	1240_4_35	57_4_1	1153_2_451	52_4_1	1472_01_629	525_4_914	470_4_678	644_4_3511	1496_4_359	68_4_73	359_01_1	485_4_150	2247_5_23	293_4_48	1012_5_269	688_5_1
988_2_1	15_46_1	1240_4_43	57_4_1	1153_2_459	52_4_1	1472_01_622	525_4_893	470_4_722	644_4_3463	1496_4_368	68_4_73	359_01_1	485_4_153	2247_5_22	293_4_48	1012_5_276	688_5_1
988_2_1	15_46_1	1240_4_37	57_4_1	1153_2_460	52_4_1	1472_01_609	525_4_875	470_4_716	644_4_3519	1496_4_375	68_4_70	359_01_1	485_4_157	2247_5_22	293_4_48	1012_5_257	688_5_1
988_2_1	15_46_1	1240_4_44	57_4_1	1153_2_459	52_4_1	1472_01_617	525_4_894	470_4_727	644_4_3488	1496_4_378	68_4_73	359_01_1	485_4_148	2247_5_24	293_4_55	1012_5_250	688_5_1
988_2_1	15_46_1	1240_4_41	57_4_1	1153_2_469	52_4_1	1472_01_583	525_4_892	470_4_719	644_4_3517	1496_4_363	68_4_82	359_01_1	485_4_135	2247_5_22	293_4_77	1012_5_235	688_5_1
988_2_1	15_46_1	1240_4_34	57_4_1	1153_2_462	52_4_1	1472_01_575	525_4_866	470_4_725	644_4_3552	1496_4_364	68_4_81	359_01_1	485_4_134	2247_5_25	293_4_88	1012_5_229	688_5_1
988_2_1	15_46_1	1240_4_32	57_4_1	1153_2_478	52_4_1	1472_01_610	525_4_935	470_4_699	644_4_3504	1496_4_332	68_4_74	359_01_1	485_4_137	2247_5_23	293_4_92	1012_5_243	688_5_1
988_2_1	15_46_1	1240_4_36	57_4_1	1153_2_493	52_4_1	1472_01_602	525_4_934	470_4_728	644_4_3502	1496_4_302	68_4_80	359_01_1	485_4_116	2247_5_23	293_4_92	1012_5_244	688_5_1
988_2_1	15_46_1	1240_4_28	57_4_1	1153_2_482	52_4_1	1472_01_601	525_4_961	470_4_733	644_4_3449	1496_4_313	68_4_84	359_01_1	485_4_133	2247_5_25	293_4_96	1012_5_243	688_5_1
988_2_1	15_46_1	1240_4_25	57_4_1	1153_2_478	52_4_1	1472_01_624	525_4_920	470_4_716	644_4_3479	1496_4_326	68_4_89	359_01_1	485_4_121	2247_5_22	293_4_108	1012_5_255	688_5_1
988_2_1	15_46_1	1240_4_25	57_4_1	1153_2_470	52_4_1	1472_01_607	525_4_951	470_4_728	644_4_3446	1496_4_308	68_4_92	359_01_1	485_4_129	2247_5_19	293_4_119	1012_5_245	688_5_1
988_2_1	15_46_1	1240_4_22	57_4_1	1153_2_457	52_4_1	1472_01_595	525_4_960	470_4_678	644_4_3497	1496_4_312	68_4_114	359_01_1	485_4_127	2247_5_20	293_4_114	1012_5_234	688_5_1
988_2_1	15_46_1	1240_4_21	57_4_1	1153_2_454	52_4_1	1472_01_603	525_4_979	470_4_686	644_4_3490	1496_4_302	68_4_115	359_01_1	485_4_125	2247_5_19	293_4_115	1012_5_230	688_5_1
988_2_1	15_46_1	1240_4_20	57_4_1	1153_2_470	52_4_1	1472_01_601	525_4_969	470_4_682	644_4_3508	1496_4_295	68_4_119	359_01_1	485_4_116	2247_5_19	293_4_114	1012_5_225	688_5_1
988_2_1	15_46_1	1240_4_18	57_4_1	1153_2_458	52_4_1	1472_01_577	525_4_974	470_4_705	644_4_3504	1496_4_298	68_4_137	359_01_1	485_4_115	2247_5_20	293_4_126	1012_5_216	688_5_1
988_2_1	15_46_1	1240_4_22	57_4_1	1153_2_477	52_4_1	1472_01_611	525_4_971	470_4_698	644_4_3532	1496_4_284	68_4_139	359_01_1	485_4_92	2247_5_20	293_4_106	1012_5_206	688_5_1
988_2_1	15_46_1	1240_4_19	57_4_1	1153_2_482	52_4_1	1472_01_588	525_4_976	470_4_688	644_4_3541	1496_4_280	68_4_135	359_01_1	485_4_108	2247_5_12	293_4_114	1012_5_203	688_5_1
988_2_1	15_46_1	1240_4_15	57_4_1	1153_2_488	52_4_1	1472_01_571	525_4_1021	470_4_666	644_4_3519	1496_4_285	68_4_143	359_01_1	485_4_106	2247_5_14	293_4_111	1012_5_191	688_5_1
988_2_1	15_46_1	1240_4_19	57_4_1	1153_2_459	52_4_1	1472_01_541	525_4_1021	470_4_634	644_4_3613	1496_4_306	68_4_133	359_01_1	485_4_113	2247_5_11	293_4_109	1012_5_199	688_5_1
[truncated: 3,885 more rows]
[truncated: 2,266 more columns]
