# Supplementary material for: Environmental change makes robust ecological networks fragile
Source: Nat Commun. 2016 Aug 11;7:12462. doi: 10.1038/ncomms12462 (PMC4987532; doi:10.1038/ncomms12462)
Supplement: Supplementary Data 1 — Host-parasite networks and host extinction sequences in Avida experiments. The compressed archive includes the 100 co-evolved host-parasite networks and the host extinction sequences in the historical scenario. [file ncomms12462-s2.zip › Supplementary_data_S1/host_extinction_sequence_8.csv]

1200_0123_1	643_012356_5	344_012345_1	345_01235_1	346_01235_1	347_0123456_2	340_01235_2	341_0123456_12	342_01234_1	343_01235_3	348_012_1	349_0123456_7	298_0123456_1	299_01234_3	296_0125_1	297_0123456_11	294_0123456_4	295_0123456_2	292_01235_4	293_0123456_8	290_0123456_1	291_01345_2	270_0123456_5	271_012345_13	272_0123456_3	273_012345_5	274_0123456_3	275_0123456_3	276_0123456_1	277_01235_3	278_01235_1	279_01235_2	1132_0123456_1	108_0123456_10	109_0123456_20	102_0123456_10	103_0123456_8	100_0123456_1	101_0123456_8	106_0123456_9	107_012356_3	104_0123456_15	105_0123456_13	99_012356_11	98_012345_8	91_0123456_6	90_013456_2	93_012356_7	92_0123456_3	95_0235_1
1200_0123_1	643_012356_4	344_012345_1	345_01235_1	346_01235_1	347_0123456_2	340_01235_2	341_0123456_12	342_01234_1	343_01235_3	348_012_1	349_0123456_7	298_0123456_1	299_01234_3	296_0125_1	297_0123456_11	294_0123456_4	295_0123456_1	292_01235_4	293_0123456_8	290_0123456_1	291_01345_2	270_0123456_6	271_012345_13	272_0123456_4	273_012345_5	274_0123456_3	275_0123456_3	276_0123456_1	277_01235_3	278_01235_1	279_01235_2	1132_0123456_1	1004_012456_2	108_0123456_9	109_0123456_20	102_0123456_10	103_0123456_8	100_0123456_1	101_0123456_7	106_0123456_8	107_012356_3	104_0123456_15	105_0123456_11	99_012356_11	98_012345_9	91_0123456_7	90_013456_2	93_012356_7	92_0123456_3
1200_0123_1	344_012345_1	345_01235_1	346_01235_1	347_0123456_1	340_01235_2	341_0123456_12	342_01234_1	343_01235_3	348_012_1	349_0123456_7	299_01234_3	296_0125_1	297_0123456_1	295_0123456_1	292_01235_4	293_0123456_8	290_0123456_1	291_01345_2	270_0123456_6	271_012345_13	272_0123456_4	273_012345_5	274_0123456_3	275_0123456_1	276_0123456_1	277_01235_3	278_01235_1	279_01235_1	1004_012456_2	108_0123456_9	109_0123456_20	102_0123456_7	103_0123456_8	100_0123456_1	101_0123456_8	106_0123456_8	107_012356_3	104_0123456_15	105_0123456_1	99_012356_11	98_012345_9	91_0123456_7	90_013456_2	93_012356_7	92_0123456_2	95_0235_1	94_0123456_5	97_0123456_2	96_012356_2
392_012345_1	619_013456_1	965_01235_4	625_0123456_1	1141_0_1	527_0123456_2	538_0123456_1	643_012356_1	429_0123456_1	1144_012345_1	428_0123456_1	453_0123456_1	818_01246_1	345_01235_1	346_01235_1	347_0123456_1	340_01235_2	341_0123456_1	342_01234_1	1441_0124_1	810_012_2	811_046_1	812_013456_3	813_012_1	348_012_1	816_0123456_3	595_012356_2	1149_012_1	719_0123456_1	717_03456_2	714_01235_1	713_01235_3	712_01235_1	662_0123456_3	1490_0123456_1	1397_012_1	1493_0123456_1	1494_012356_2	914_012_1	505_035_1	1264_035_1	1069_0123456_1	1394_012356_1	283_0123456_1	1060_0123456_1	1062_0124_1	1065_012345_3	1067_012346_2	1258_01235_1	248_0123456_1
392_012345_1	965_01235_4	625_0123456_1	538_0123456_1	166_013456_1	429_0123456_1	453_0123456_1	818_01246_1	819_012346_2	346_01235_1	347_0123456_1	340_01235_1	341_0123456_1	342_01234_1	343_01235_3	810_012_2	811_046_1	812_013456_1	813_012_1	348_012_1	1149_012_1	719_0123456_1	713_01235_3	712_01235_1	710_0123456_1	1397_012_1	1493_0123456_1	1494_012356_2	914_012_1	505_035_1	1264_035_1	1069_0123456_1	916_0123456_1	283_0123456_1	1062_0124_1	1065_012345_3	1258_01235_1	248_0123456_1	299_01234_1	296_0125_1	297_0123456_1	426_0123456_1	292_01235_4	293_0123456_1	290_0123456_1	1129_0125_1	595_012356_2	198_012456_1	1081_012356_1	599_03456_5
392_012345_1	453_0123456_1	819_012346_2	346_01235_1	347_0123456_1	341_0123456_1	810_012_2	811_046_1	812_013456_1	813_012_1	348_012_1	1149_012_1	719_0123456_1	710_0123456_1	1397_012_1	1494_012356_2	420_0123456_1	505_035_1	1264_035_1	1393_013456_1	1062_0124_1	1065_012345_2	913_03456_1	296_0125_1	297_0123456_1	195_0123456_1	293_0123456_1	1129_0125_1	595_012356_1	198_012456_1	1080_035_1	599_03456_8	1121_012345_1	1122_0356_1	196_012346_1	584_046_1	193_012345_1	1127_012_1	271_012345_1	275_0123456_1	276_0123456_1	277_01235_1	525_012356_2	520_01235_1	522_012456_1	1014_0123456_1	1402_01246_1	1016_01235_1	1017_035_1	1407_012346_1
392_012345_1	819_012346_2	346_01235_1	341_0123456_1	810_012_2	811_046_1	812_013456_1	813_012_1	348_012_1	1149_012_1	719_0123456_1	421_0123456_1	1494_012356_2	505_035_1	1264_035_1	1062_0124_1	1065_012345_1	1391_03456_1	296_0125_1	297_0123456_1	195_0123456_1	426_0123456_1	293_0123456_1	1129_0125_1	595_012356_1	198_012456_1	1080_035_1	599_03456_14	1121_012345_1	1122_0356_1	196_012346_1	584_046_1	193_012345_1	1127_012_1	271_012345_1	275_0123456_1	149_0123456_1	277_01235_1	525_012356_2	1018_0123_1	522_012456_1	1014_0123456_1	1402_01246_1	1016_01235_1	1017_035_1	1407_012346_1	529_012346_1	345_01235_1	442_0123456_41	441_0123456_1
819_012346_2	346_01235_1	341_0123456_1	810_012_2	811_046_1	813_012_1	348_012_1	719_0123456_1	421_0123456_1	1494_012356_1	1062_0124_1	1065_012345_1	1391_03456_1	296_0125_1	297_0123456_1	195_0123456_1	1129_0125_1	198_012456_1	1080_035_1	1121_012345_1	1122_0356_1	196_012346_1	190_0123456_1	193_012345_1	1127_012_1	271_012345_1	149_0123456_1	277_01235_1	525_012356_2	1018_0123_1	522_012456_1	1014_0123456_1	1402_01246_1	1016_01235_1	1400_01_1	1407_012346_1	529_012346_1	345_01235_1	442_0123456_99	441_0123456_1	1336_0123456_1	1239_012_1	1333_012_1	1332_0123456_1	108_0123456_1	109_0123456_1	102_0123456_1	103_0123456_1	100_0123456_1	101_0123456_1
819_012346_2	346_01235_1	341_0123456_1	810_012_1	811_046_1	813_012_1	719_0123456_1	421_0123456_1	1494_012356_1	423_0123456_1	1062_0124_1	1065_012345_1	1391_03456_1	296_0125_1	297_0123456_1	1129_0125_1	198_012456_1	1080_035_1	599_03456_20	1121_012345_1	1122_0356_1	196_012346_1	190_0123456_1	193_012345_1	1127_012_1	271_012345_1	276_0123456_1	277_01235_1	525_012356_2	1018_0123_1	1014_0123456_1	1402_01246_1	1016_01235_1	1400_01_1	1407_012346_1	529_012346_1	345_01235_1	442_0123456_173	441_0123456_1	1336_0123456_1	1239_012_1	1333_012_1	1332_0123456_1	108_0123456_1	109_0123456_1	102_0123456_1	103_0123456_1	100_0123456_1	101_0123456_1	106_0123456_1
216_0123456_1	623_0123456_1	669_01235_8	211_0123456_1	357_0123456_1	666_0123456_1	766_01_1	218_013456_1	1194_0_1	133_012346_1	132_0123456_1	130_0123456_120	156_012345_1	499_012356_1	135_0123456_1	129_012346_1	225_0123456_1	492_012345_1	6_0123456_1	24_0123456_1	1447_035_1	27_0123456_1	22_012345_1	1446_0123456_1	28_0123456_1	29_0123456_1	105_0123456_1	1071_0123456_83	1370_0123456_1	1373_035_1	546_012345_1	1468_01246_2	401_05_1	933_0123456_1	811_046_1	283_0123456_1	813_012_1	349_0123456_1	287_012346_39	408_0123456_1	994_0346_1	453_0123456_1	1159_013456_1	719_0123456_1	674_0123456_1	1308_035_1	341_0123456_1	1116_012_1	862_0356_1	671_012_1
216_0123456_1	623_0123456_1	669_01235_9	357_0123456_1	666_0123456_1	766_01_1	218_013456_1	1194_0_1	133_012346_1	130_0123456_122	499_012356_1	129_012346_1	492_012345_1	24_0123456_1	25_0123456_1	92_0123456_1	21_0123456_1	22_012345_1	28_0123456_1	29_0123456_1	1071_0123456_102	345_01235_1	346_01235_1	1468_01246_1	401_05_1	932_013456_1	283_0123456_1	287_012346_42	994_0346_1	719_0123456_1	674_0123456_1	6_0123456_1	1116_012_1	671_012_1	673_0123456_1	126_0123456_1	367_01235_1	2_0123456_1	58_0123456_1	17_0123456_1	54_013456_1	16_0123456_1	50_0123456_1	424_012345_1	379_0123456_1	360_0123456_1	412_0123456_1	920_01235_2	297_0123456_1	1412_012_1
216_0123456_1	669_01235_15	357_0123456_1	766_01_1	218_013456_1	1194_0_1	130_0123456_112	499_012356_1	129_012346_1	492_012345_1	25_0123456_1	92_0123456_1	21_0123456_1	28_0123456_1	29_0123456_1	1071_0123456_105	345_01235_1	346_01235_1	283_0123456_1	287_012346_41	994_0346_1	719_0123456_1	674_0123456_1	671_012_1	673_0123456_1	126_0123456_1	2_0123456_1	1188_03456_1	54_013456_1	50_0123456_1	424_012345_1	379_0123456_1	360_0123456_1	412_0123456_1	1412_012_1	1387_01235_1	1417_0_1	1322_01_1	988_01_1	1324_01345_1	1080_035_1	599_03456_26	311_01235_6	316_013456_69	193_012345_1	393_012356_1	392_012345_1	111_012345_1	69_0123456_83	80_0123456_1
669_01235_16	766_01_1	218_013456_1	130_0123456_100	129_012346_1	492_012345_1	25_0123456_1	92_0123456_1	21_0123456_1	29_0123456_1	1071_0123456_91	345_01235_1	346_01235_1	283_0123456_1	287_012346_48	994_0346_1	719_0123456_1	674_0123456_1	673_0123456_1	126_0123456_1	2_0123456_1	1188_03456_1	54_013456_1	50_0123456_1	52_012345_1	412_0123456_1	1412_012_1	1387_01235_1	1417_0_1	1322_01_1	1324_01345_1	1080_035_1	599_03456_29	311_01235_6	316_013456_59	193_012345_1	393_012356_1	392_012345_1	111_012345_1	69_0123456_96	80_0123456_1	5_0123456_1	86_0123456_5	250_0123456_1	108_0123456_1	3_0123456_1	1018_0123_1	7_0123456_1	301_012346_1	367_01235_1
669_01235_17	766_01_1	218_013456_1	130_0123456_119	492_012345_1	25_0123456_1	92_0123456_1	21_0123456_1	29_0123456_1	1071_0123456_69	345_01235_1	346_01235_1	283_0123456_1	287_012346_48	719_0123456_1	674_0123456_1	673_0123456_1	126_0123456_1	2_0123456_1	54_013456_1	50_0123456_1	52_012345_1	412_0123456_1	1417_0_1	1322_01_1	1324_01345_1	1080_035_1	599_03456_36	311_01235_4	316_013456_49	193_012345_1	393_012356_1	114_0123456_1	111_012345_1	69_0123456_98	80_0123456_1	86_0123456_1	250_0123456_1	108_0123456_1	3_0123456_1	1018_0123_1	7_0123456_1	301_012346_1	367_01235_1	424_012345_1	913_03456_1	426_0123456_1	587_0_1	581_0123456_1	442_0123456_360
669_01235_17	766_01_1	218_013456_1	130_0123456_158	492_012345_1	25_0123456_1	92_0123456_1	21_0123456_1	29_0123456_1	1071_0123456_49	345_01235_1	346_01235_1	283_0123456_1	287_012346_56	719_0123456_1	674_0123456_1	673_0123456_1	126_0123456_1	54_013456_1	50_0123456_1	52_012345_1	412_0123456_1	1417_0_1	1322_01_1	1324_01345_1	1080_035_1	599_03456_39	311_01235_3	316_013456_41	193_012345_1	393_012356_1	114_0123456_1	111_012345_1	69_0123456_97	80_0123456_1	250_0123456_1	108_0123456_1	3_0123456_1	1018_0123_1	7_0123456_1	301_012346_1	367_01235_1	424_012345_1	913_03456_1	426_0123456_1	587_0_1	581_0123456_1	442_0123456_356	920_01235_2	247_0123456_1
669_01235_20	218_013456_1	130_0123456_184	492_012345_1	25_0123456_1	21_0123456_1	29_0123456_1	1071_0123456_33	345_01235_1	346_01235_1	283_0123456_1	287_012346_56	719_0123456_1	674_0123456_1	673_0123456_1	126_0123456_1	54_013456_1	50_0123456_1	52_012345_1	412_0123456_1	1417_0_1	1322_01_1	1324_01345_1	599_03456_43	311_01235_2	316_013456_28	193_012345_1	393_012356_1	114_0123456_1	111_012345_1	69_0123456_96	80_0123456_1	250_0123456_1	108_0123456_1	3_0123456_1	1018_0123_1	301_012346_1	367_01235_1	424_012345_1	913_03456_1	426_0123456_1	587_0_1	581_0123456_1	442_0123456_350	920_01235_2	247_0123456_1	102_0123456_1	906_01_1	1433_0123_32	1431_01235_28
669_01235_25	218_013456_1	130_0123456_160	492_012345_1	25_0123456_1	21_0123456_1	29_0123456_1	1071_0123456_19	346_01235_1	932_013456_1	287_012346_52	719_0123456_1	674_0123456_1	673_0123456_1	52_012345_1	412_0123456_1	920_01235_2	599_03456_51	311_01235_2	316_013456_19	393_012356_1	114_0123456_1	111_012345_1	69_0123456_80	80_0123456_1	250_0123456_1	108_0123456_1	1018_0123_1	301_012346_1	424_012345_1	913_03456_1	426_0123456_1	587_0_1	581_0123456_1	442_0123456_352	247_0123456_1	102_0123456_1	906_01_1	1433_0123_30	1431_01235_28	36_0123456_1	623_0123456_1	333_0123456_1	880_0123456_1	65_012356_1	252_012356_58	176_012346_12	175_0123456_1	174_012356_292	1423_01235_50
472_0123456_1	606_012_2	603_01235_158	599_03456_54	311_01235_2	112_0123456_1	316_013456_15	218_013456_1	29_0123456_1	393_012356_1	114_0123456_1	130_0123456_122	111_012345_1	176_012346_13	252_012356_106	69_0123456_74	175_0123456_1	174_012356_349	80_0123456_1	492_012345_1	25_0123456_1	1423_01235_58	669_01235_25	876_01_1	47_0123456_1	1194_0_1	1071_0123456_12	674_0123456_1	346_01235_1	186_0123456_67	97_0123456_1	325_012356_32	250_0123456_1	424_012345_1	287_012346_47	568_035_1	587_0_1	719_0123456_1	581_0123456_1	898_035_1	442_0123456_318	301_012346_1	673_0123456_1	99_012356_1	247_0123456_1	12_012345_1	17_0123456_1	326_0123456_1	21_0123456_1	115_0123456_1
472_0123456_1	606_012_2	603_01235_149	599_03456_63	311_01235_2	112_0123456_1	316_013456_9	218_013456_1	29_0123456_1	393_012356_1	130_0123456_138	111_012345_1	176_012346_13	252_012356_163	69_0123456_88	175_0123456_1	174_012356_381	80_0123456_1	492_012345_1	25_0123456_1	1423_01235_62	669_01235_24	47_0123456_1	1194_0_1	1071_0123456_9	674_0123456_1	346_01235_1	186_0123456_31	97_0123456_1	325_012356_27	250_0123456_1	424_012345_1	287_012346_45	568_035_1	587_0_1	719_0123456_1	581_0123456_1	898_035_1	442_0123456_296	301_012346_1	673_0123456_1	99_012356_1	108_0123456_1	12_012345_1	17_0123456_1	326_0123456_1	21_0123456_1	115_0123456_1	1018_0123_1	1433_0123_24
472_0123456_1	606_012_2	603_01235_139	599_03456_64	112_0123456_1	316_013456_6	218_013456_1	29_0123456_1	393_012356_1	130_0123456_217	111_012345_1	176_012346_11	252_012356_176	69_0123456_139	175_0123456_1	174_012356_407	80_0123456_1	492_012345_1	25_0123456_1	1423_01235_63	669_01235_23	47_0123456_1	1194_0_1	1071_0123456_5	674_0123456_1	346_01235_1	186_0123456_23	97_0123456_1	325_012356_23	250_0123456_1	424_012345_1	287_012346_38	568_035_1	587_0_1	719_0123456_1	581_0123456_1	898_035_1	442_0123456_294	301_012346_1	673_0123456_1	99_012356_1	108_0123456_1	12_012345_1	333_0123456_1	326_0123456_1	21_0123456_1	115_0123456_1	1018_0123_1	1433_0123_24	17_0123456_1
472_0123456_1	606_012_2	603_01235_128	599_03456_65	112_0123456_1	316_013456_3	218_013456_1	29_0123456_1	393_012356_1	130_0123456_329	111_012345_1	176_012346_11	252_012356_150	69_0123456_169	175_0123456_1	174_012356_428	80_0123456_1	492_012345_1	25_0123456_1	1423_01235_59	669_01235_26	47_0123456_1	1194_0_1	1071_0123456_1	674_0123456_1	346_01235_1	186_0123456_19	97_0123456_1	325_012356_22	250_0123456_1	424_012345_1	287_012346_35	568_035_1	587_0_1	719_0123456_1	581_0123456_1	898_035_1	442_0123456_312	301_012346_1	673_0123456_1	99_012356_1	108_0123456_1	12_012345_1	333_0123456_1	326_0123456_1	21_0123456_1	115_0123456_1	1018_0123_1	1433_0123_23	17_0123456_1
606_012_2	603_01235_117	599_03456_66	112_0123456_1	316_013456_1	218_013456_1	29_0123456_1	393_012356_1	130_0123456_447	111_012345_1	176_012346_13	252_012356_143	69_0123456_179	80_0123456_1	174_012356_417	250_0123456_1	492_012345_1	25_0123456_1	1423_01235_56	669_01235_31	47_0123456_1	1194_0_1	1071_0123456_1	674_0123456_1	346_01235_1	186_0123456_11	97_0123456_1	325_012356_23	424_012345_1	287_012346_30	587_0_1	719_0123456_1	581_0123456_1	898_035_1	442_0123456_351	301_012346_1	99_012356_1	108_0123456_1	12_012345_1	326_0123456_1	21_0123456_1	115_0123456_1	1018_0123_1	1433_0123_21	17_0123456_1	1431_01235_29	16_0123456_1	52_012345_1	472_0123456_1	476_0123456_168
606_012_2	603_01235_101	599_03456_70	112_0123456_1	29_0123456_1	393_012356_1	130_0123456_490	111_012345_1	69_0123456_191	252_012356_127	176_012346_12	80_0123456_1	174_012356_410	250_0123456_1	492_012345_1	25_0123456_1	1423_01235_49	669_01235_36	47_0123456_1	1194_0_1	1071_0123456_1	674_0123456_1	346_01235_1	186_0123456_3	97_0123456_1	325_012356_28	424_012345_1	287_012346_19	587_0_1	719_0123456_1	581_0123456_1	898_035_1	442_0123456_374	301_012346_1	99_012356_1	108_0123456_1	12_012345_1	326_0123456_1	21_0123456_1	115_0123456_1	1018_0123_1	1433_0123_19	17_0123456_1	1431_01235_26	16_0123456_1	52_012345_1	472_0123456_1	476_0123456_147	913_03456_1	412_0123456_1
606_012_3	603_01235_80	599_03456_72	112_0123456_1	29_0123456_1	393_012356_1	130_0123456_514	111_012345_1	69_0123456_200	252_012356_110	176_012346_15	80_0123456_1	174_012356_436	250_0123456_1	492_012345_1	25_0123456_1	1423_01235_40	669_01235_36	47_0123456_1	1194_0_1	1071_0123456_1	674_0123456_1	346_01235_1	186_0123456_1	325_012356_37	287_012346_10	426_0123456_1	587_0_1	719_0123456_1	581_0123456_1	898_035_1	442_0123456_404	301_012346_1	99_012356_1	108_0123456_1	12_012345_1	97_0123456_1	21_0123456_1	115_0123456_1	1018_0123_1	1433_0123_14	17_0123456_1	1431_01235_26	16_0123456_1	52_012345_1	472_0123456_1	476_0123456_143	913_03456_1	412_0123456_1	920_01235_1
606_012_4	603_01235_62	599_03456_63	112_0123456_1	29_0123456_1	393_012356_1	130_0123456_530	111_012345_1	69_0123456_209	252_012356_102	176_012346_13	80_0123456_1	174_012356_456	250_0123456_1	492_012345_1	25_0123456_1	1423_01235_32	669_01235_32	47_0123456_1	1194_0_1	1071_0123456_1	674_0123456_1	346_01235_1	186_0123456_1	325_012356_73	287_012346_5	426_0123456_1	719_0123456_1	581_0123456_1	898_035_1	442_0123456_416	301_012346_1	99_012356_1	108_0123456_1	12_012345_1	97_0123456_1	21_0123456_1	115_0123456_1	1018_0123_1	1433_0123_14	17_0123456_1	1431_01235_23	16_0123456_1	52_012345_1	472_0123456_1	476_0123456_145	913_03456_1	412_0123456_1	920_01235_1	326_0123456_1
606_012_4	603_01235_53	599_03456_56	112_0123456_1	115_0123456_1	130_0123456_558	111_012345_1	69_0123456_217	252_012356_91	176_012346_19	80_0123456_1	174_012356_454	492_012345_1	25_0123456_1	1423_01235_31	669_01235_26	47_0123456_1	29_0123456_1	1071_0123456_1	674_0123456_1	346_01235_1	1018_0123_1	325_012356_104	287_012346_4	581_0123456_1	898_035_1	442_0123456_411	301_012346_1	99_012356_1	108_0123456_1	97_0123456_1	12_012345_1	1433_0123_9	1431_01235_21	16_0123456_1	52_012345_1	472_0123456_1	476_0123456_154	412_0123456_1	920_01235_1	728_0123456_21
606_012_4	603_01235_56	599_03456_54	112_0123456_1	115_0123456_1	130_0123456_578	111_012345_1	69_0123456_218	252_012356_70	176_012346_23	80_0123456_1	174_012356_407	492_012345_1	25_0123456_1	1423_01235_28	669_01235_19	47_0123456_1	29_0123456_1	1071_0123456_1	674_0123456_1	346_01235_1	1018_0123_1	325_012356_134	287_012346_1	581_0123456_1	898_035_1	442_0123456_437	301_012346_1	99_012356_1	108_0123456_1	97_0123456_1	12_012345_1	1433_0123_6	1431_01235_19	16_0123456_1	52_012345_1	472_0123456_1	476_0123456_160	412_0123456_1	920_01235_1	728_0123456_14
606_012_4	603_01235_66	599_03456_51	112_0123456_1	115_0123456_1	130_0123456_564	69_0123456_189	252_012356_59	176_012346_30	80_0123456_1	174_012356_373	25_0123456_1	1423_01235_30	669_01235_18	29_0123456_1	674_0123456_1	346_01235_1	1018_0123_1	301_012346_1	287_012346_1	581_0123456_1	898_035_1	442_0123456_477	325_012356_136	99_012356_1	108_0123456_1	97_0123456_1	1433_0123_5	1431_01235_25	16_0123456_1	52_012345_1	472_0123456_1	476_0123456_159	412_0123456_1	728_0123456_8
606_012_3	603_01235_78	599_03456_49	112_0123456_1	115_0123456_1	130_0123456_545	69_0123456_162	252_012356_44	176_012346_50	80_0123456_1	174_012356_355	25_0123456_1	1423_01235_29	669_01235_12	29_0123456_1	674_0123456_1	346_01235_1	1018_0123_1	301_012346_1	898_035_1	442_0123456_445	325_012356_127	99_012356_1	97_0123456_1	1433_0123_3	1431_01235_26	16_0123456_1	52_012345_1	472_0123456_1	476_0123456_166	412_0123456_1	728_0123456_7
606_012_3	603_01235_102	599_03456_45	115_0123456_1	130_0123456_529	69_0123456_150	252_012356_32	176_012346_65	80_0123456_1	174_012356_357	25_0123456_1	1423_01235_23	669_01235_10	29_0123456_1	346_01235_1	1018_0123_1	301_012346_1	674_0123456_1	442_0123456_379	325_012356_113	99_012356_1	97_0123456_1	1433_0123_3	1431_01235_24	16_0123456_1	472_0123456_1	476_0123456_196	412_0123456_1	728_0123456_4
606_012_3	603_01235_128	599_03456_35	115_0123456_1	130_0123456_509	69_0123456_139	252_012356_18	176_012346_75	80_0123456_1	174_012356_384	25_0123456_1	1423_01235_21	669_01235_9	29_0123456_1	346_01235_1	1018_0123_1	301_012346_1	674_0123456_1	442_0123456_341	325_012356_107	99_012356_1	97_0123456_1	1433_0123_3	1431_01235_25	16_0123456_1	472_0123456_1	476_0123456_228	412_0123456_1	728_0123456_2
606_012_3	603_01235_159	599_03456_31	115_0123456_1	130_0123456_492	69_0123456_141	252_012356_19	176_012346_79	80_0123456_1	174_012356_382	25_0123456_1	1423_01235_19	669_01235_7	29_0123456_1	346_01235_1	1018_0123_1	301_012346_1	674_0123456_1	442_0123456_312	325_012356_101	99_012356_1	97_0123456_1	1433_0123_2	1431_01235_29	16_0123456_1	472_0123456_1	476_0123456_232	412_0123456_1	728_0123456_1
606_012_3	603_01235_163	599_03456_21	115_0123456_1	130_0123456_505	69_0123456_153	252_012356_28	176_012346_75	80_0123456_1	174_012356_381	25_0123456_1	1423_01235_20	669_01235_7	29_0123456_1	346_01235_1	1018_0123_1	301_012346_1	674_0123456_1	442_0123456_302	325_012356_97	99_012356_1	97_0123456_1	1433_0123_2	1431_01235_26	16_0123456_1	472_0123456_1	476_0123456_206	412_0123456_1	728_0123456_1
606_012_3	603_01235_176	599_03456_19	115_0123456_1	130_0123456_500	69_0123456_153	252_012356_20	176_012346_74	80_0123456_1	174_012356_371	25_0123456_1	1423_01235_17	669_01235_5	29_0123456_1	346_01235_1	1018_0123_1	301_012346_1	674_0123456_1	442_0123456_320	325_012356_93	99_012356_1	97_0123456_1	1433_0123_2	1431_01235_28	16_0123456_1	472_0123456_1	476_0123456_188	412_0123456_1	728_0123456_1
606_012_4	603_01235_194	599_03456_15	115_0123456_1	130_0123456_534	69_0123456_138	252_012356_13	176_012346_76	80_0123456_1	174_012356_343	25_0123456_1	1423_01235_15	669_01235_5	346_01235_1	1018_0123_1	301_012346_1	674_0123456_1	442_0123456_321	325_012356_86	99_012356_1	97_0123456_1	1433_0123_1	1431_01235_34	16_0123456_1	472_0123456_1	476_0123456_193	412_0123456_1
606_012_4	603_01235_188	599_03456_9	115_0123456_1	130_0123456_583	69_0123456_130	252_012356_8	176_012346_70	80_0123456_1	174_012356_322	25_0123456_1	1423_01235_18	669_01235_4	346_01235_1	1018_0123_1	301_012346_1	674_0123456_1	442_0123456_294	325_012356_75	99_012356_1	97_0123456_1	1433_0123_1	1431_01235_37	16_0123456_1	472_0123456_1	476_0123456_188	412_0123456_1
606_012_4	603_01235_181	599_03456_8	115_0123456_1	130_0123456_617	69_0123456_122	252_012356_4	176_012346_67	80_0123456_1	174_012356_307	25_0123456_1	1423_01235_17	669_01235_3	346_01235_1	325_012356_81	674_0123456_1	442_0123456_265	99_012356_1	97_0123456_1	1431_01235_42	16_0123456_1	472_0123456_1	476_0123456_240	412_0123456_1
606_012_3	603_01235_161	599_03456_4	115_0123456_1	130_0123456_608	69_0123456_121	252_012356_2	176_012346_55	80_0123456_1	174_012356_296	25_0123456_1	1423_01235_14	669_01235_3	346_01235_1	325_012356_89	674_0123456_1	442_0123456_229	99_012356_1	97_0123456_1	1431_01235_45	16_0123456_1	472_0123456_1	476_0123456_330	412_0123456_1
606_012_3	603_01235_143	599_03456_1	115_0123456_1	130_0123456_594	69_0123456_118	252_012356_2	176_012346_42	80_0123456_1	174_012356_304	25_0123456_1	1423_01235_13	669_01235_3	346_01235_1	325_012356_107	674_0123456_1	442_0123456_220	99_012356_1	97_0123456_1	1431_01235_46	16_0123456_1	472_0123456_1	476_0123456_410	412_0123456_1
606_012_2	669_01235_2	130_0123456_641	69_0123456_131	252_012356_1	176_012346_36	80_0123456_1	174_012356_311	25_0123456_1	1423_01235_13	603_01235_122	346_01235_1	325_012356_108	674_0123456_1	442_0123456_245	99_012356_1	97_0123456_1	1431_01235_44	16_0123456_1	472_0123456_1	476_0123456_424	412_0123456_1
606_012_2	669_01235_2	130_0123456_703	69_0123456_148	252_012356_1	176_012346_40	80_0123456_1	174_012356_343	25_0123456_1	1423_01235_14	603_01235_110	346_01235_1	325_012356_119	674_0123456_1	442_0123456_254	99_012356_1	97_0123456_1	1431_01235_40	16_0123456_1	472_0123456_1	476_0123456_385	412_0123456_1
606_012_1	669_01235_2	130_0123456_746	69_0123456_175	252_012356_1	176_012346_36	80_0123456_1	174_012356_387	25_0123456_1	1423_01235_16	603_01235_103	346_01235_1	325_012356_123	674_0123456_1	442_0123456_256	99_012356_1	97_0123456_1	1431_01235_41	16_0123456_1	472_0123456_1	476_0123456_347	412_0123456_1
25_0123456_1	1423_01235_16	606_012_1	472_0123456_1	603_01235_99	1431_01235_41	674_0123456_1	442_0123456_249	16_0123456_1	176_012346_35	99_012356_1	130_0123456_714	476_0123456_331	412_0123456_1	325_012356_114	252_012356_1	69_0123456_227	80_0123456_1	174_012356_422
25_0123456_1	1423_01235_14	606_012_1	472_0123456_1	603_01235_97	1431_01235_34	674_0123456_1	442_0123456_227	176_012346_31	99_012356_1	130_0123456_697	476_0123456_346	412_0123456_1	325_012356_103	69_0123456_263	80_0123456_1	174_012356_434
25_0123456_1	1423_01235_14	606_012_1	472_0123456_1	603_01235_104	1431_01235_35	674_0123456_1	442_0123456_214	176_012346_25	99_012356_1	130_0123456_679	476_0123456_359	412_0123456_1	325_012356_96	69_0123456_277	80_0123456_1	174_012356_438
25_0123456_1	1423_01235_10	606_012_1	472_0123456_1	603_01235_116	1431_01235_29	674_0123456_1	442_0123456_204	176_012346_21	99_012356_1	130_0123456_692	476_0123456_389	412_0123456_1	325_012356_98	69_0123456_277	80_0123456_1	174_012356_440
25_0123456_1	1423_01235_13	606_012_1	472_0123456_1	603_01235_133	1431_01235_24	674_0123456_1	442_0123456_205	176_012346_19	99_012356_1	130_0123456_680	476_0123456_394	412_0123456_1	325_012356_106	69_0123456_290	80_0123456_1	174_012356_426
25_0123456_1	1423_01235_13	472_0123456_1	603_01235_147	1431_01235_20	674_0123456_1	442_0123456_205	176_012346_16	99_012356_1	130_0123456_635	476_0123456_419	412_0123456_1	325_012356_98	69_0123456_288	80_0123456_1	174_012356_394
25_0123456_1	1423_01235_12	472_0123456_1	603_01235_152	1431_01235_16	674_0123456_1	442_0123456_204	176_012346_11	99_012356_1	130_0123456_614	476_0123456_430	412_0123456_1	325_012356_90	69_0123456_290	80_0123456_1	174_012356_363
25_0123456_1	1423_01235_10	472_0123456_1	603_01235_147	1431_01235_11	674_0123456_1	442_0123456_213	176_012346_6	99_012356_1	130_0123456_615	476_0123456_428	412_0123456_1	325_012356_86	69_0123456_285	80_0123456_1	174_012356_356
25_0123456_1	1423_01235_10	472_0123456_1	603_01235_130	1431_01235_9	674_0123456_1	442_0123456_247	176_012346_5	99_012356_1	130_0123456_651	476_0123456_426	412_0123456_1	325_012356_76	69_0123456_257	80_0123456_1	174_012356_345
25_0123456_1	1423_01235_10	472_0123456_1	603_01235_110	1431_01235_8	674_0123456_1	442_0123456_284	176_012346_4	99_012356_1	130_0123456_662	476_0123456_423	412_0123456_1	325_012356_73	69_0123456_254	80_0123456_1	174_012356_338
25_0123456_1	1423_01235_12	472_0123456_1	603_01235_91	1431_01235_4	674_0123456_1	442_0123456_299	176_012346_3	99_012356_1	130_0123456_647	476_0123456_464	412_0123456_1	325_012356_74	69_0123456_248	80_0123456_1	174_012356_316
25_0123456_1	1423_01235_10	472_0123456_1	603_01235_88	1431_01235_4	674_0123456_1	442_0123456_333	176_012346_2	99_012356_1	130_0123456_598	476_0123456_481	412_0123456_1	325_012356_67	69_0123456_277	80_0123456_1	174_012356_310
25_0123456_1	1423_01235_9	472_0123456_1	603_01235_72	1431_01235_2	674_0123456_1	442_0123456_347	176_012346_1	99_012356_1	130_0123456_541	476_0123456_520	412_0123456_1	325_012356_66	69_0123456_294	80_0123456_1	174_012356_321
25_0123456_1	1423_01235_7	472_0123456_1	603_01235_61	1431_01235_2	674_0123456_1	442_0123456_351	99_012356_1	130_0123456_515	476_0123456_526	412_0123456_1	325_012356_65	69_0123456_312	80_0123456_1	174_012356_336
25_0123456_1	1423_01235_9	472_0123456_1	603_01235_53	1431_01235_2	674_0123456_1	442_0123456_362	99_012356_1	130_0123456_497	476_0123456_509	412_0123456_1	325_012356_71	69_0123456_321	80_0123456_1	174_012356_343
25_0123456_1	1423_01235_7	603_01235_59	674_0123456_1	442_0123456_378	99_012356_1	130_0123456_459	476_0123456_485	412_0123456_1	325_012356_70	69_0123456_330	174_012356_373
25_0123456_1	1423_01235_8	603_01235_60	674_0123456_1	442_0123456_375	99_012356_1	130_0123456_416	476_0123456_481	412_0123456_1	325_012356_62	69_0123456_360	174_012356_407
25_0123456_1	1423_01235_7	603_01235_56	674_0123456_1	442_0123456_372	99_012356_1	130_0123456_368	476_0123456_472	412_0123456_1	325_012356_51	69_0123456_345	174_012356_434
25_0123456_1	1423_01235_8	603_01235_55	674_0123456_1	442_0123456_366	99_012356_1	130_0123456_359	476_0123456_488	412_0123456_1	325_012356_46	69_0123456_337	174_012356_452
25_0123456_1	1423_01235_8	603_01235_46	674_0123456_1	442_0123456_379	99_012356_1	130_0123456_395	476_0123456_459	412_0123456_1	325_012356_42	69_0123456_320	174_012356_432
25_0123456_1	1423_01235_8	603_01235_43	674_0123456_1	442_0123456_381	99_012356_1	130_0123456_408	476_0123456_411	412_0123456_1	325_012356_32	69_0123456_313	174_012356_370
25_0123456_1	1423_01235_9	603_01235_37	674_0123456_1	442_0123456_385	99_012356_1	130_0123456_447	476_0123456_377	412_0123456_1	325_012356_28	69_0123456_334	174_012356_300
25_0123456_1	1423_01235_10	603_01235_30	674_0123456_1	442_0123456_382	99_012356_1	130_0123456_502	476_0123456_350	412_0123456_1	325_012356_27	69_0123456_355	174_012356_265
25_0123456_1	1423_01235_14	603_01235_24	674_0123456_1	442_0123456_385	99_012356_1	130_0123456_509	476_0123456_394	412_0123456_1	325_012356_32	69_0123456_381	174_012356_224
25_0123456_1	1423_01235_17	603_01235_22	674_0123456_1	442_0123456_382	99_012356_1	130_0123456_517	476_0123456_461	412_0123456_1	325_012356_34	69_0123456_441	174_012356_193
25_0123456_1	1423_01235_24	603_01235_16	674_0123456_1	442_0123456_377	99_012356_1	130_0123456_540	476_0123456_480	412_0123456_1	325_012356_35	69_0123456_534	174_012356_167
25_0123456_1	1423_01235_27	603_01235_12	674_0123456_1	442_0123456_359	99_012356_1	130_0123456_544	476_0123456_468	412_0123456_1	325_012356_31	69_0123456_597	174_012356_145
25_0123456_1	1423_01235_28	603_01235_12	674_0123456_1	442_0123456_358	99_012356_1	130_0123456_532	476_0123456_517	412_0123456_1	325_012356_26	69_0123456_629	174_012356_142
25_0123456_1	1423_01235_26	603_01235_13	674_0123456_1	442_0123456_337	99_012356_1	130_0123456_519	476_0123456_543	412_0123456_1	325_012356_21	69_0123456_614	174_012356_145
25_0123456_1	1423_01235_26	603_01235_13	674_0123456_1	442_0123456_339	99_012356_1	130_0123456_520	476_0123456_561	412_0123456_1	325_012356_16	69_0123456_583	174_012356_138
25_0123456_1	1423_01235_30	603_01235_8	674_0123456_1	442_0123456_321	99_012356_1	130_0123456_518	476_0123456_566	412_0123456_1	325_012356_11	69_0123456_525	174_012356_151
25_0123456_1	1423_01235_33	603_01235_8	674_0123456_1	442_0123456_331	99_012356_1	130_0123456_550	476_0123456_551	412_0123456_1	325_012356_9	69_0123456_477	174_012356_160
25_0123456_1	1423_01235_36	603_01235_9	674_0123456_1	442_0123456_356	99_012356_1	130_0123456_592	476_0123456_526	412_0123456_1	325_012356_5	69_0123456_443	174_012356_158
25_0123456_1	1423_01235_38	603_01235_8	674_0123456_1	442_0123456_412	99_012356_1	130_0123456_613	476_0123456_472	412_0123456_1	325_012356_4	69_0123456_427	174_012356_165
25_0123456_1	1423_01235_39	603_01235_8	674_0123456_1	442_0123456_389	99_012356_1	130_0123456_656	476_0123456_455	412_0123456_1	325_012356_4	69_0123456_408	174_012356_163
25_0123456_1	1423_01235_36	603_01235_9	674_0123456_1	442_0123456_380	99_012356_1	130_0123456_692	476_0123456_464	412_0123456_1	325_012356_4	69_0123456_402	174_012356_173
25_0123456_1	1423_01235_38	603_01235_9	674_0123456_1	442_0123456_367	99_012356_1	130_0123456_714	476_0123456_403	412_0123456_1	325_012356_4	69_0123456_403	174_012356_190
25_0123456_1	1423_01235_37	603_01235_9	674_0123456_1	442_0123456_364	99_012356_1	130_0123456_697	476_0123456_388	412_0123456_1	325_012356_4	69_0123456_388	174_012356_213
25_0123456_1	1423_01235_37	603_01235_8	674_0123456_1	442_0123456_374	99_012356_1	130_0123456_656	476_0123456_422	412_0123456_1	325_012356_1	69_0123456_423	174_012356_226
25_0123456_1	1423_01235_38	603_01235_7	674_0123456_1	442_0123456_376	99_012356_1	130_0123456_610	476_0123456_481	412_0123456_1	325_012356_1	69_0123456_423	174_012356_248
25_0123456_1	1423_01235_45	603_01235_6	674_0123456_1	442_0123456_372	99_012356_1	130_0123456_608	476_0123456_526	412_0123456_1	325_012356_1	69_0123456_401	174_012356_259
25_0123456_1	1423_01235_50	603_01235_5	674_0123456_1	442_0123456_383	99_012356_1	130_0123456_607	476_0123456_492	412_0123456_1	325_012356_1	69_0123456_364	174_012356_270
25_0123456_1	1423_01235_54	603_01235_3	674_0123456_1	442_0123456_417	130_0123456_643	476_0123456_436	412_0123456_1	69_0123456_343	174_012356_278
25_0123456_1	1423_01235_56	603_01235_3	674_0123456_1	442_0123456_434	130_0123456_721	476_0123456_371	412_0123456_1	69_0123456_326	174_012356_287
25_0123456_1	1423_01235_49	603_01235_2	674_0123456_1	442_0123456_434	130_0123456_784	476_0123456_332	412_0123456_1	69_0123456_304	174_012356_283
25_0123456_1	1423_01235_52	603_01235_2	674_0123456_1	442_0123456_441	130_0123456_831	476_0123456_333	412_0123456_1	69_0123456_268	174_012356_273
25_0123456_1	1423_01235_50	603_01235_1	674_0123456_1	442_0123456_402	130_0123456_883	476_0123456_352	412_0123456_1	69_0123456_233	174_012356_260
25_0123456_1	1423_01235_49	603_01235_1	674_0123456_1	442_0123456_375	130_0123456_948	476_0123456_349	412_0123456_1	69_0123456_187	174_012356_249
25_0123456_1	1423_01235_48	603_01235_1	674_0123456_1	442_0123456_356	130_0123456_1000	476_0123456_316	412_0123456_1	69_0123456_142	174_012356_248
1423_01235_43	674_0123456_1	442_0123456_389	130_0123456_1016	476_0123456_295	412_0123456_1	69_0123456_104	174_012356_260
1423_01235_44	674_0123456_1	442_0123456_435	130_0123456_1031	476_0123456_263	412_0123456_1	69_0123456_71	174_012356_269
1423_01235_45	674_0123456_1	442_0123456_498	130_0123456_1047	476_0123456_244	412_0123456_1	69_0123456_45	174_012356_275
1423_01235_46	674_0123456_1	442_0123456_554	130_0123456_1045	476_0123456_242	412_0123456_1	69_0123456_28	174_012356_310
1423_01235_44	674_0123456_1	442_0123456_561	130_0123456_1010	476_0123456_262	412_0123456_1	69_0123456_12	174_012356_318
1423_01235_41	674_0123456_1	442_0123456_603	130_0123456_935	476_0123456_312	412_0123456_1	69_0123456_7	174_012356_347
1423_01235_40	674_0123456_1	442_0123456_611	130_0123456_863	476_0123456_355	412_0123456_1	69_0123456_6	174_012356_370
1423_01235_38	674_0123456_1	442_0123456_652	130_0123456_772	476_0123456_373	412_0123456_1	69_0123456_5	174_012356_409
1423_01235_37	674_0123456_1	442_0123456_632	130_0123456_712	476_0123456_319	412_0123456_1	69_0123456_3	174_012356_449
1423_01235_33	674_0123456_1	442_0123456_605	130_0123456_698	476_0123456_254	412_0123456_1	69_0123456_2	174_012356_443
1423_01235_27	674_0123456_1	442_0123456_587	130_0123456_713	476_0123456_201	412_0123456_1	69_0123456_2	174_012356_461
1423_01235_19	674_0123456_1	442_0123456_555	130_0123456_755	476_0123456_154	412_0123456_1	69_0123456_2	174_012356_518
1423_01235_18	674_0123456_1	442_0123456_517	130_0123456_771	476_0123456_140	412_0123456_1	174_012356_572
1423_01235_17	674_0123456_1	442_0123456_528	130_0123456_761	476_0123456_176	412_0123456_1	174_012356_588
1423_01235_14	674_0123456_1	442_0123456_564	130_0123456_689	476_0123456_220	412_0123456_1	174_012356_593
1423_01235_12	674_0123456_1	442_0123456_587	130_0123456_605	476_0123456_269	412_0123456_1	174_012356_595
1423_01235_11	674_0123456_1	442_0123456_627	130_0123456_536	476_0123456_308	412_0123456_1	174_012356_609
1423_01235_12	674_0123456_1	442_0123456_611	130_0123456_485	476_0123456_313	412_0123456_1	174_012356_613
1423_01235_12	674_0123456_1	442_0123456_572	130_0123456_547	476_0123456_284	412_0123456_1	174_012356_622
1423_01235_11	674_0123456_1	442_0123456_553	130_0123456_593	476_0123456_283	412_0123456_1	174_012356_641
1423_01235_11	674_0123456_1	442_0123456_511	130_0123456_623	476_0123456_308	412_0123456_1	174_012356_629
1423_01235_11	674_0123456_1	442_0123456_449	130_0123456_633	476_0123456_349	412_0123456_1	174_012356_645
1423_01235_11	674_0123456_1	442_0123456_417	130_0123456_617	476_0123456_364	412_0123456_1	174_012356_694
1423_01235_11	674_0123456_1	442_0123456_382	130_0123456_579	476_0123456_402	412_0123456_1	174_012356_727
1423_01235_9	674_0123456_1	442_0123456_346	130_0123456_567	476_0123456_382	412_0123456_1	174_012356_721
1423_01235_7	674_0123456_1	442_0123456_318	130_0123456_587	476_0123456_380	412_0123456_1	174_012356_678
1423_01235_7	674_0123456_1	442_0123456_283	130_0123456_639	476_0123456_359	412_0123456_1	174_012356_632
1423_01235_7	674_0123456_1	442_0123456_282	130_0123456_681	476_0123456_343	412_0123456_1	174_012356_601
1423_01235_6	674_0123456_1	442_0123456_320	130_0123456_706	476_0123456_322	412_0123456_1	174_012356_587
1423_01235_3	674_0123456_1	442_0123456_329	130_0123456_774	476_0123456_314	412_0123456_1	174_012356_569
1423_01235_3	674_0123456_1	442_0123456_318	130_0123456_836	476_0123456_348	412_0123456_1	174_012356_537
1423_01235_3	674_0123456_1	442_0123456_323	130_0123456_904	476_0123456_419	412_0123456_1	174_012356_511
1423_01235_3	674_0123456_1	442_0123456_298	130_0123456_978	476_0123456_490	412_0123456_1	174_012356_485
1423_01235_3	674_0123456_1	442_0123456_288	130_0123456_997	476_0123456_566	412_0123456_1	174_012356_461
1423_01235_2	674_0123456_1	442_0123456_289	130_0123456_994	476_0123456_613	412_0123456_1	174_012356_431
1423_01235_1	674_0123456_1	442_0123456_301	130_0123456_991	476_0123456_635	412_0123456_1	174_012356_417
130_0123456_972	442_0123456_345	174_012356_405	476_0123456_615	412_0123456_1
130_0123456_920	442_0123456_401	174_012356_388	476_0123456_573	412_0123456_1
130_0123456_856	442_0123456_435	174_012356_365	476_0123456_534	412_0123456_1
130_0123456_871	442_0123456_487	174_012356_325	476_0123456_458	412_0123456_1
130_0123456_905	442_0123456_497	174_012356_287	476_0123456_438	412_0123456_1
130_0123456_940	442_0123456_469	174_012356_258	476_0123456_414	412_0123456_1
130_0123456_964	442_0123456_441	174_012356_219	476_0123456_416	412_0123456_1
130_0123456_1012	442_0123456_427	174_012356_182	476_0123456_386	412_0123456_1
130_0123456_1077	442_0123456_421	174_012356_154	476_0123456_344	412_0123456_1
130_0123456_1215	442_0123456_379	174_012356_131	476_0123456_284	412_0123456_1
130_0123456_1327	442_0123456_343	174_012356_111	476_0123456_266	412_0123456_1
130_0123456_1340	442_0123456_348	174_012356_105	476_0123456_294	412_0123456_1
130_0123456_1240	442_0123456_372	174_012356_105	476_0123456_326	412_0123456_1
130_0123456_1134	442_0123456_387	174_012356_110	476_0123456_425	412_0123456_1
174_012356_102	442_0123456_431	130_0123456_1024	476_0123456_536	412_0123456_1
174_012356_85	442_0123456_489	130_0123456_912	476_0123456_641	412_0123456_1
174_012356_78	442_0123456_552	130_0123456_808	476_0123456_692	412_0123456_1
174_012356_74	442_0123456_594	130_0123456_711	476_0123456_686	412_0123456_1
174_012356_70	442_0123456_589	130_0123456_648	476_0123456_650	412_0123456_1
174_012356_57	442_0123456_578	130_0123456_656	476_0123456_553	412_0123456_1
174_012356_61	442_0123456_554	130_0123456_694	476_0123456_458	412_0123456_1
174_012356_63	442_0123456_519	130_0123456_810	476_0123456_410	412_0123456_1
174_012356_68	442_0123456_437	130_0123456_902	476_0123456_415	412_0123456_1
130_0123456_1043	442_0123456_381	174_012356_75	476_0123456_472	412_0123456_1
130_0123456_1102	442_0123456_393	174_012356_69	476_0123456_530	412_0123456_1
130_0123456_1105	442_0123456_375	174_012356_59	476_0123456_614	412_0123456_1
130_0123456_1108	442_0123456_390	174_012356_68	476_0123456_688	412_0123456_1
130_0123456_1048	442_0123456_376	174_012356_82	476_0123456_793	412_0123456_1
130_0123456_968	442_0123456_368	174_012356_88	476_0123456_872	412_0123456_1
130_0123456_930	442_0123456_332	174_012356_109	476_0123456_886	412_0123456_1
130_0123456_899	442_0123456_283	174_012356_139	476_0123456_865	412_0123456_1
130_0123456_897	442_0123456_254	174_012356_156	476_0123456_843	412_0123456_1
130_0123456_922	442_0123456_227	174_012356_178	476_0123456_793	412_0123456_1
130_0123456_888	442_0123456_181	174_012356_179	476_0123456_797	412_0123456_1
130_0123456_895	442_0123456_170	174_012356_194	476_0123456_799	412_0123456_1
130_0123456_904	442_0123456_165	174_012356_203	476_0123456_746	412_0123456_1
130_0123456_932	442_0123456_172	174_012356_205	476_0123456_665	412_0123456_1
130_0123456_914	442_0123456_181	174_012356_218	476_0123456_623	412_0123456_1
130_0123456_896	442_0123456_206	174_012356_204	476_0123456_650	412_0123456_1
130_0123456_874	442_0123456_237	174_012356_199	476_0123456_657	412_0123456_1
130_0123456_873	442_0123456_243	174_012356_199	476_0123456_686	412_0123456_1
130_0123456_884	442_0123456_235	174_012356_198	476_0123456_713	412_0123456_1
130_0123456_862	442_0123456_224	174_012356_191	476_0123456_730	412_0123456_1
130_0123456_909	442_0123456_202	174_012356_206	476_0123456_737	412_0123456_1
130_0123456_893	442_0123456_171	174_012356_228	476_0123456_746	412_0123456_1
130_0123456_911	442_0123456_134	174_012356_246	476_0123456_758	412_0123456_1
130_0123456_922	442_0123456_122	174_012356_274	476_0123456_818	412_0123456_1
130_0123456_897	442_0123456_118	174_012356_283	476_0123456_852	412_0123456_1
130_0123456_864	442_0123456_125	174_012356_271	476_0123456_876	412_0123456_1
130_0123456_860	442_0123456_135	174_012356_263	476_0123456_857	412_0123456_1
130_0123456_919	442_0123456_148	174_012356_253	476_0123456_764	412_0123456_1
130_0123456_975	442_0123456_177	174_012356_244	476_0123456_658	412_0123456_1
130_0123456_1022	442_0123456_195	174_012356_224	476_0123456_651	412_0123456_1
130_0123456_1020	442_0123456_208	174_012356_202	476_0123456_672	412_0123456_1
130_0123456_998	442_0123456_214	174_012356_203	476_0123456_656	412_0123456_1
130_0123456_942	442_0123456_216	174_012356_213	476_0123456_658	412_0123456_1
130_0123456_933	442_0123456_211	174_012356_224	476_0123456_668	412_0123456_1
130_0123456_873	442_0123456_177	174_012356_237	476_0123456_672	412_0123456_1
130_0123456_868	442_0123456_148	174_012356_257	476_0123456_682	412_0123456_1
130_0123456_893	442_0123456_113	174_012356_256	476_0123456_754	412_0123456_1
130_0123456_893	442_0123456_74	174_012356_259	476_0123456_795	412_0123456_1
130_0123456_964	442_0123456_54	174_012356_251	476_0123456_800	412_0123456_1
130_0123456_1070	442_0123456_44	174_012356_242	476_0123456_726	412_0123456_1
130_0123456_1121	442_0123456_29	174_012356_244	476_0123456_630	412_0123456_1
130_0123456_1172	442_0123456_24	174_012356_223	476_0123456_573	412_0123456_1
130_0123456_1226	442_0123456_14	174_012356_220	476_0123456_556	412_0123456_1
130_0123456_1286	442_0123456_11	174_012356_223	476_0123456_565	412_0123456_1
130_0123456_1270	442_0123456_9	174_012356_214	476_0123456_543	412_0123456_1
130_0123456_1227	442_0123456_8	174_012356_227	476_0123456_586	412_0123456_1
130_0123456_1130	442_0123456_6	174_012356_237	476_0123456_656	412_0123456_1
130_0123456_1082	442_0123456_3	174_012356_238	476_0123456_744	412_0123456_1
130_0123456_1074	442_0123456_1	174_012356_253	476_0123456_824	412_0123456_1
130_0123456_1008	442_0123456_1	174_012356_256	476_0123456_876	412_0123456_1
130_0123456_952	174_012356_260	476_0123456_970
174_012356_237	130_0123456_965	476_0123456_974
174_012356_236	130_0123456_974	476_0123456_920
174_012356_237	130_0123456_967	476_0123456_850
174_012356_231	130_0123456_945	476_0123456_749
174_012356_222	130_0123456_978	476_0123456_727
174_012356_218	130_0123456_1020	476_0123456_705
174_012356_195	130_0123456_1128	476_0123456_692
174_012356_182	130_0123456_1275	476_0123456_616
130_0123456_1367	174_012356_161	476_0123456_511
130_0123456_1384	174_012356_144	476_0123456_458
130_0123456_1360	174_012356_130	476_0123456_493
130_0123456_1292	174_012356_118	476_0123456_541
130_0123456_1202	174_012356_126	476_0123456_628
130_0123456_1129	174_012356_146	476_0123456_682
130_0123456_1113	174_012356_157	476_0123456_683
130_0123456_1136	174_012356_149	476_0123456_703
130_0123456_1094	174_012356_148	476_0123456_713
130_0123456_1055	174_012356_140	476_0123456_736
130_0123456_1082	174_012356_145	476_0123456_697
130_0123456_1117	174_012356_133	476_0123456_694
130_0123456_1183	174_012356_121	476_0123456_687
130_0123456_1255	174_012356_112	476_0123456_710
130_0123456_1309	174_012356_91	476_0123456_762
130_0123456_1304	174_012356_91	476_0123456_803
130_0123456_1315	174_012356_95	476_0123456_835
130_0123456_1363	174_012356_101	476_0123456_807
130_0123456_1363	174_012356_106	476_0123456_798
130_0123456_1313	174_012356_110	476_0123456_779
130_0123456_1244	174_012356_126	476_0123456_765
130_0123456_1186	174_012356_151	476_0123456_782
130_0123456_1175	174_012356_160	476_0123456_749
130_0123456_1166	174_012356_154	476_0123456_675
130_0123456_1145	174_012356_139	476_0123456_681
130_0123456_1098	174_012356_121	476_0123456_755
130_0123456_1031	174_012356_107	476_0123456_841
130_0123456_987	174_012356_94	476_0123456_895
130_0123456_967	174_012356_92	476_0123456_934
130_0123456_960	174_012356_92	476_0123456_968
130_0123456_921	174_012356_82	476_0123456_1016
130_0123456_903	174_012356_76	476_0123456_1052
130_0123456_872	174_012356_87	476_0123456_1075
130_0123456_878	174_012356_95	476_0123456_1099
130_0123456_887	174_012356_101	476_0123456_1092
130_0123456_929	174_012356_108	476_0123456_1124
130_0123456_963	174_012356_105	476_0123456_1104
130_0123456_990	174_012356_101	476_0123456_1091
130_0123456_1021	174_012356_104	476_0123456_1050
130_0123456_1014	174_012356_104	476_0123456_1064
130_0123456_1026	174_012356_106	476_0123456_1077
130_0123456_1027	174_012356_105	476_0123456_1066
130_0123456_1003	174_012356_105	476_0123456_1065
130_0123456_951	174_012356_107	476_0123456_1062
130_0123456_890	174_012356_100	476_0123456_1026
130_0123456_843	174_012356_98	476_0123456_1064
130_0123456_813	174_012356_91	476_0123456_1161
130_0123456_800	174_012356_86	476_0123456_1224
130_0123456_799	174_012356_77	476_0123456_1266
130_0123456_826	174_012356_70	476_0123456_1282
130_0123456_892	174_012356_63	476_0123456_1236
130_0123456_930	174_012356_58	476_0123456_1182
130_0123456_947	174_012356_59	476_0123456_1108
130_0123456_994	174_012356_51	476_0123456_1039
130_0123456_1013	174_012356_49	476_0123456_997
130_0123456_1042	174_012356_44	476_0123456_986
130_0123456_1054	174_012356_44	476_0123456_972
130_0123456_1022	174_012356_36	476_0123456_985
130_0123456_991	174_012356_31	476_0123456_1004
130_0123456_965	174_012356_26	476_0123456_1022
130_0123456_926	174_012356_21	476_0123456_993
130_0123456_884	174_012356_19	476_0123456_1057
130_0123456_797	174_012356_14	476_0123456_1062
130_0123456_746	174_012356_13	476_0123456_1039
130_0123456_737	174_012356_8	476_0123456_1026
130_0123456_778	174_012356_5	476_0123456_1057
130_0123456_829	174_012356_5	476_0123456_1083
130_0123456_876	174_012356_4	476_0123456_1124
130_0123456_972	174_012356_4	476_0123456_1151
130_0123456_1052	174_012356_2	476_0123456_1131
130_0123456_1086	174_012356_1	476_0123456_1130
130_0123456_1094	476_0123456_1096
130_0123456_1046	476_0123456_1109
130_0123456_987	476_0123456_1077
130_0123456_955	476_0123456_1013
130_0123456_963	476_0123456_1011
130_0123456_979	476_0123456_984
130_0123456_962	476_0123456_981
130_0123456_937	476_0123456_959
130_0123456_907	476_0123456_992
130_0123456_870	476_0123456_1026
130_0123456_873	476_0123456_1060
130_0123456_974	476_0123456_1041
130_0123456_1051	476_0123456_975
130_0123456_1139	476_0123456_863
130_0123456_1213	476_0123456_782
130_0123456_1173	476_0123456_773
130_0123456_1134	476_0123456_817
130_0123456_1077	476_0123456_811
130_0123456_1030	476_0123456_802
130_0123456_988	476_0123456_875
130_0123456_965	476_0123456_998
130_0123456_929	476_0123456_1110
130_0123456_894	476_0123456_1210
130_0123456_896	476_0123456_1191
130_0123456_940	476_0123456_1147
130_0123456_991	476_0123456_1052
130_0123456_1042	476_0123456_896
130_0123456_1117	476_0123456_752
130_0123456_1149	476_0123456_701
130_0123456_1184	476_0123456_658
130_0123456_1254	476_0123456_623
130_0123456_1288	476_0123456_622
130_0123456_1296	476_0123456_643
130_0123456_1355	476_0123456_645
130_0123456_1415	476_0123456_623
130_0123456_1475	476_0123456_634
130_0123456_1586	476_0123456_609
130_0123456_1652	476_0123456_586
130_0123456_1645	476_0123456_559
130_0123456_1685	476_0123456_499
130_0123456_1730	476_0123456_433
130_0123456_1735	476_0123456_378
130_0123456_1694	476_0123456_378
130_0123456_1639	476_0123456_358
130_0123456_1685	476_0123456_330
130_0123456_1713	476_0123456_301
130_0123456_1792	476_0123456_297
130_0123456_1811	476_0123456_306
130_0123456_1841	476_0123456_291
130_0123456_1867	476_0123456_238
130_0123456_1934	476_0123456_198
130_0123456_2022	476_0123456_163
130_0123456_2100	476_0123456_132
130_0123456_2112	476_0123456_116
130_0123456_2087	476_0123456_114
130_0123456_2045	476_0123456_102
130_0123456_2068	476_0123456_90
130_0123456_2095	476_0123456_68
130_0123456_2116	476_0123456_52
130_0123456_2090	476_0123456_45
130_0123456_2103	476_0123456_37
130_0123456_2111	476_0123456_32
130_0123456_2068	476_0123456_40
130_0123456_2064	476_0123456_64
130_0123456_2012	476_0123456_78
130_0123456_1898	476_0123456_74
130_0123456_1890	476_0123456_69
130_0123456_1932	476_0123456_47
130_0123456_2000	476_0123456_31
130_0123456_1993	476_0123456_31
130_0123456_1997	476_0123456_27
130_0123456_2037	476_0123456_19
130_0123456_2104	476_0123456_11
130_0123456_2161	476_0123456_6
130_0123456_2194	476_0123456_6
130_0123456_2194	476_0123456_5
130_0123456_2187	476_0123456_3
130_0123456_2208	476_0123456_2
130_0123456_2255	476_0123456_2
130_0123456_2311	476_0123456_2
130_0123456_2352	476_0123456_2
130_0123456_2313	476_0123456_1
130_0123456_2258
130_0123456_2226
130_0123456_2211
130_0123456_2170
130_0123456_2135
130_0123456_2130
130_0123456_2108
130_0123456_2069
130_0123456_2052
130_0123456_2058
130_0123456_2117
130_0123456_2203
130_0123456_2225
130_0123456_2209
130_0123456_2215
130_0123456_2229
130_0123456_2211
130_0123456_2210
130_0123456_2161
130_0123456_2114
130_0123456_2128
130_0123456_2119
130_0123456_2054
130_0123456_2025
130_0123456_2043
130_0123456_2095
130_0123456_2106
130_0123456_2075
130_0123456_2028
130_0123456_2020
130_0123456_1972
130_0123456_1977
130_0123456_1998
130_0123456_1943
130_0123456_1909
130_0123456_1951
130_0123456_1991
130_0123456_2066
130_0123456_2063
130_0123456_2088
130_0123456_2137
130_0123456_2108
130_0123456_2092
130_0123456_2069
130_0123456_2102
130_0123456_2134
130_0123456_2156
130_0123456_2170
130_0123456_2250
130_0123456_2267
130_0123456_2195
130_0123456_2133
130_0123456_2099
130_0123456_2131
130_0123456_2130
130_0123456_2106
130_0123456_2102
130_0123456_2096
130_0123456_2133
130_0123456_2091
130_0123456_2029
130_0123456_1954
130_0123456_1894
130_0123456_1941
130_0123456_2016
130_0123456_2114
130_0123456_2176
130_0123456_2277
130_0123456_2335
130_0123456_2356
130_0123456_2396
130_0123456_2326
130_0123456_2382
130_0123456_2401
130_0123456_2400
130_0123456_2298
130_0123456_2195
130_0123456_2131
130_0123456_2129
130_0123456_2172
130_0123456_2148
130_0123456_2102
130_0123456_2074
130_0123456_2096
130_0123456_2063
130_0123456_2050
130_0123456_2073
130_0123456_2120
130_0123456_2164
130_0123456_2187
130_0123456_2167
130_0123456_2141
130_0123456_2154
130_0123456_2131
130_0123456_2125
130_0123456_2187
130_0123456_2219
130_0123456_2209
130_0123456_2232
130_0123456_2313
130_0123456_2362
130_0123456_2399
130_0123456_2388
130_0123456_2369
130_0123456_2344
130_0123456_2319
130_0123456_2280
130_0123456_2250
130_0123456_2240
130_0123456_2200
130_0123456_2067
130_0123456_2021
130_0123456_2056
130_0123456_2033
130_0123456_2069
130_0123456_2083
130_0123456_2128
130_0123456_2116
130_0123456_2122
130_0123456_2142
130_0123456_2171
130_0123456_2154
130_0123456_2180
130_0123456_2234
130_0123456_2260
130_0123456_2209
130_0123456_2134
130_0123456_2115
130_0123456_2136
130_0123456_2160
130_0123456_2098
130_0123456_2126
130_0123456_2091
130_0123456_2116
130_0123456_2078
130_0123456_2095
130_0123456_2135
130_0123456_2165
130_0123456_2193
130_0123456_2253
130_0123456_2212
130_0123456_2177
130_0123456_2137
130_0123456_2129
130_0123456_2133
130_0123456_2156
130_0123456_2169
130_0123456_2149
130_0123456_2207
130_0123456_2235
130_0123456_2245
130_0123456_2228
130_0123456_2227
130_0123456_2240
130_0123456_2230
130_0123456_2260
130_0123456_2312
130_0123456_2258
130_0123456_2193
130_0123456_2210
130_0123456_2249
130_0123456_2262
130_0123456_2273
130_0123456_2224
130_0123456_2217
130_0123456_2189
130_0123456_2172
130_0123456_2131
130_0123456_2073
130_0123456_2071
130_0123456_2097
130_0123456_2102
130_0123456_2037
130_0123456_1987
130_0123456_2006
130_0123456_2048
130_0123456_2056
130_0123456_2055
130_0123456_2062
130_0123456_2052
130_0123456_2080
130_0123456_2205
130_0123456_2226
130_0123456_2256
130_0123456_2211
130_0123456_2256
130_0123456_2324
130_0123456_2338
130_0123456_2305
130_0123456_2286
130_0123456_2253
130_0123456_2217
130_0123456_2194
130_0123456_2127
130_0123456_2048
130_0123456_1972
130_0123456_1933
130_0123456_1989
130_0123456_2044
130_0123456_2082
130_0123456_2081
130_0123456_2078
130_0123456_2054
130_0123456_2072
130_0123456_2095
130_0123456_2144
130_0123456_2186
130_0123456_2196
130_0123456_2148
130_0123456_2135
130_0123456_2188
130_0123456_2215
130_0123456_2257
130_0123456_2278
130_0123456_2281
130_0123456_2287
130_0123456_2222
130_0123456_2186
130_0123456_2160
130_0123456_2149
130_0123456_2167
130_0123456_2191
130_0123456_2214
130_0123456_2241
130_0123456_2262
130_0123456_2215
130_0123456_2187
130_0123456_2110
130_0123456_2105
130_0123456_2051
130_0123456_1983
130_0123456_2011
130_0123456_2063
130_0123456_2116
130_0123456_2082
130_0123456_2107
130_0123456_2137
130_0123456_2126
130_0123456_2141
130_0123456_2176
130_0123456_2243
130_0123456_2276
130_0123456_2230
130_0123456_2190
130_0123456_2215
130_0123456_2224
130_0123456_2259
130_0123456_2263
130_0123456_2248
130_0123456_2229
130_0123456_2221
130_0123456_2181
130_0123456_2161
130_0123456_2118
130_0123456_2027
130_0123456_2044
130_0123456_2042
130_0123456_2054
130_0123456_2045
130_0123456_2019
130_0123456_2017
130_0123456_2004
130_0123456_1993
130_0123456_2107
130_0123456_2158
130_0123456_2196
130_0123456_2224
130_0123456_2230
130_0123456_2285
130_0123456_2288
130_0123456_2269
130_0123456_2275
130_0123456_2264
130_0123456_2242
130_0123456_2155
130_0123456_2069
130_0123456_2137
130_0123456_2181
130_0123456_2222
130_0123456_2255
130_0123456_2307
130_0123456_2289
130_0123456_2297
130_0123456_2237
130_0123456_2175
130_0123456_2146
130_0123456_2131
130_0123456_2184
130_0123456_2237
130_0123456_2229
130_0123456_2184
130_0123456_2120
130_0123456_2110
130_0123456_2138
130_0123456_2181
130_0123456_2172
130_0123456_2167
130_0123456_2135
130_0123456_2074
130_0123456_2124
130_0123456_2150
130_0123456_2156
130_0123456_2169
130_0123456_2175
130_0123456_2134
130_0123456_2079
130_0123456_2084
130_0123456_2143
130_0123456_2153
130_0123456_2161
130_0123456_2099
130_0123456_2155
130_0123456_2254
130_0123456_2314
130_0123456_2292
130_0123456_2244
130_0123456_2255
130_0123456_2259
130_0123456_2273
130_0123456_2244
130_0123456_2192
130_0123456_2223
130_0123456_2240
130_0123456_2238
130_0123456_2177
130_0123456_2143
130_0123456_2065
130_0123456_2115
130_0123456_2145
130_0123456_2184
130_0123456_2192
130_0123456_2230
130_0123456_2181
130_0123456_2157
130_0123456_2081
130_0123456_2078
130_0123456_2080
130_0123456_2077
130_0123456_2101
130_0123456_2116
130_0123456_2073
130_0123456_2034
130_0123456_2027
130_0123456_2026
130_0123456_2043
130_0123456_2054
130_0123456_2074
130_0123456_2109
130_0123456_2153
130_0123456_2144
130_0123456_2132
130_0123456_2145
130_0123456_2128
130_0123456_2118
130_0123456_2139
130_0123456_2129
130_0123456_2124
130_0123456_2078
130_0123456_2048
130_0123456_2090
130_0123456_2090
130_0123456_2147
130_0123456_2141
130_0123456_2113
130_0123456_2091
130_0123456_2120
130_0123456_2083
130_0123456_2085
130_0123456_2086
130_0123456_2063
130_0123456_2051
130_0123456_2049
130_0123456_2091
130_0123456_2121
130_0123456_2175
130_0123456_2211
130_0123456_2261
130_0123456_2298
130_0123456_2318
130_0123456_2290
130_0123456_2250
130_0123456_2221
130_0123456_2201
130_0123456_2116
130_0123456_1985
130_0123456_1977
130_0123456_2035
130_0123456_2109
130_0123456_2170
130_0123456_2162
130_0123456_2119
130_0123456_2099
130_0123456_2106
130_0123456_2214
130_0123456_2248
130_0123456_2348
130_0123456_2407
130_0123456_2384
130_0123456_2333
130_0123456_2298
130_0123456_2314
130_0123456_2274
130_0123456_2158
130_0123456_2082
130_0123456_2053
130_0123456_2051
130_0123456_2077
130_0123456_2129
130_0123456_2123
130_0123456_2201
130_0123456_2252
130_0123456_2220
130_0123456_2242
130_0123456_2219
130_0123456_2215
130_0123456_2176
130_0123456_2206
130_0123456_2154
130_0123456_2095
130_0123456_1968
130_0123456_1946
130_0123456_1962
130_0123456_2027
130_0123456_2114
130_0123456_2137
130_0123456_2165
130_0123456_2165
130_0123456_2180
130_0123456_2237
130_0123456_2283
130_0123456_2308
130_0123456_2263
130_0123456_2256
130_0123456_2259
130_0123456_2222
130_0123456_2231
130_0123456_2216
130_0123456_2162
130_0123456_2153
130_0123456_2184
130_0123456_2238
130_0123456_2246
130_0123456_2235
130_0123456_2254
130_0123456_2278
130_0123456_2224
130_0123456_2211
130_0123456_2162
130_0123456_2179
130_0123456_2166
130_0123456_2218
130_0123456_2232
130_0123456_2225
130_0123456_2143
130_0123456_2074
130_0123456_2016
130_0123456_2024
130_0123456_2126
130_0123456_2189
130_0123456_2170
130_0123456_2121
130_0123456_2045
130_0123456_1990
130_0123456_2026
130_0123456_2035
130_0123456_2106
130_0123456_2118
130_0123456_2125
130_0123456_2095
130_0123456_2156
130_0123456_2159
130_0123456_2122
130_0123456_2089
130_0123456_2085
130_0123456_2117
130_0123456_2103
130_0123456_2137
130_0123456_2145
130_0123456_2212
130_0123456_2201
130_0123456_2193
130_0123456_2144
130_0123456_2084
130_0123456_2082
130_0123456_2090
130_0123456_2022
130_0123456_2020
130_0123456_2048
130_0123456_2072
130_0123456_2183
130_0123456_2263
130_0123456_2337
130_0123456_2316
130_0123456_2310
130_0123456_2237
130_0123456_2221
130_0123456_2211
130_0123456_2182
130_0123456_2149
130_0123456_2105
130_0123456_2110
130_0123456_2161
130_0123456_2155
130_0123456_2151
130_0123456_2152
130_0123456_2111
130_0123456_2155
130_0123456_2156
130_0123456_2113
130_0123456_2079
130_0123456_2146
130_0123456_2161
130_0123456_2205
130_0123456_2222
130_0123456_2254
130_0123456_2269
130_0123456_2247
130_0123456_2198
130_0123456_2159
130_0123456_2068
130_0123456_2095
130_0123456_2109
130_0123456_2135
130_0123456_2135
130_0123456_2094
130_0123456_2034
130_0123456_2043
130_0123456_2050
130_0123456_2067
130_0123456_2085
130_0123456_2069
130_0123456_2061
130_0123456_2060
130_0123456_2001
130_0123456_2013
130_0123456_1986
130_0123456_1974
130_0123456_1903
130_0123456_1919
130_0123456_1907
130_0123456_2026
130_0123456_2064
130_0123456_2098
130_0123456_2156
130_0123456_2221
130_0123456_2268
130_0123456_2327
130_0123456_2342
130_0123456_2318
130_0123456_2280
130_0123456_2227
130_0123456_2130
130_0123456_2124
130_0123456_2116
130_0123456_2094
130_0123456_2082
130_0123456_2113
130_0123456_2176
130_0123456_2196
130_0123456_2189
130_0123456_2234
130_0123456_2299
130_0123456_2322
130_0123456_2219
130_0123456_2183
130_0123456_2201
130_0123456_2259
130_0123456_2282
130_0123456_2273
130_0123456_2222
130_0123456_2211
130_0123456_2272
130_0123456_2243
130_0123456_2257
130_0123456_2246
130_0123456_2271
130_0123456_2204
130_0123456_2099
130_0123456_2030
130_0123456_2016
130_0123456_2065
130_0123456_2113
130_0123456_2108
130_0123456_2093
130_0123456_2087
130_0123456_2105
130_0123456_2098
130_0123456_2124
130_0123456_2162
130_0123456_2188
130_0123456_2215
130_0123456_2227
130_0123456_2267
130_0123456_2266
130_0123456_2244
130_0123456_2278
130_0123456_2251
130_0123456_2251
130_0123456_2191
130_0123456_2183
130_0123456_2166
130_0123456_2183
130_0123456_2134
130_0123456_2110
130_0123456_2151
130_0123456_2140
130_0123456_2123
130_0123456_2222
130_0123456_2163
130_0123456_2138
130_0123456_2054
130_0123456_2077
130_0123456_2160
130_0123456_2162
130_0123456_2143
130_0123456_2121
130_0123456_2097
130_0123456_2066
130_0123456_2010
130_0123456_1994
130_0123456_2052
130_0123456_2077
130_0123456_2112
130_0123456_2094
130_0123456_2064
130_0123456_1992
130_0123456_2023
130_0123456_2139
130_0123456_2179
130_0123456_2183
130_0123456_2164
130_0123456_2187
130_0123456_2204
130_0123456_2184
130_0123456_2160
130_0123456_2120
130_0123456_2162
130_0123456_2189
130_0123456_2163
130_0123456_2121
130_0123456_2132
130_0123456_2192
130_0123456_2234
130_0123456_2287
130_0123456_2326
130_0123456_2293
130_0123456_2275
130_0123456_2263
130_0123456_2269
130_0123456_2258
130_0123456_2218
130_0123456_2148
130_0123456_2101
130_0123456_2153
130_0123456_2180
130_0123456_2193
130_0123456_2074
130_0123456_2046
130_0123456_2097
130_0123456_2105
130_0123456_2159
130_0123456_2146
130_0123456_2154
130_0123456_2195
130_0123456_2231
130_0123456_2205
130_0123456_2260
130_0123456_2389
130_0123456_2389
130_0123456_2369
130_0123456_2402
130_0123456_2419
130_0123456_2365
130_0123456_2279
130_0123456_2219
130_0123456_2160
130_0123456_2107
130_0123456_2154
130_0123456_2129
130_0123456_2110
130_0123456_2111
130_0123456_2112
130_0123456_2127
130_0123456_2158
130_0123456_2226
130_0123456_2295
130_0123456_2378
130_0123456_2416
130_0123456_2429
130_0123456_2370
130_0123456_2334
130_0123456_2366
130_0123456_2293
130_0123456_2245
130_0123456_2216
130_0123456_2091
130_0123456_2045
130_0123456_1997
130_0123456_1991
130_0123456_2023
130_0123456_2095
130_0123456_2148
130_0123456_2215
130_0123456_2172
130_0123456_2176
130_0123456_2184
130_0123456_2225
130_0123456_2242
130_0123456_2182
130_0123456_2188
130_0123456_2224
130_0123456_2259
130_0123456_2260
130_0123456_2191
130_0123456_2216
130_0123456_2151
130_0123456_2197
130_0123456_2195
130_0123456_2241
130_0123456_2224
130_0123456_2166
130_0123456_2157
130_0123456_2154
130_0123456_2101
130_0123456_2051
130_0123456_2075
130_0123456_2035
130_0123456_2026
130_0123456_2034
130_0123456_2066
130_0123456_2058
130_0123456_2066
130_0123456_2115
130_0123456_2123
130_0123456_2156
130_0123456_2102
130_0123456_2133
130_0123456_2152
130_0123456_2179
130_0123456_2218
130_0123456_2162
130_0123456_2148
130_0123456_2187
130_0123456_2216
130_0123456_2231
130_0123456_2277
130_0123456_2323
130_0123456_2359
130_0123456_2406
130_0123456_2323
130_0123456_2300
130_0123456_2297
130_0123456_2347
130_0123456_2379
130_0123456_2364
130_0123456_2323
130_0123456_2300
130_0123456_2256
130_0123456_2189
130_0123456_2201
130_0123456_2239
130_0123456_2227
130_0123456_2238
130_0123456_2244
130_0123456_2245
130_0123456_2223
130_0123456_2166
130_0123456_2106
130_0123456_2115
130_0123456_2063
130_0123456_2056
130_0123456_2106
130_0123456_2105
130_0123456_2111
130_0123456_2106
130_0123456_2111
130_0123456_2120
130_0123456_2113
130_0123456_2120
130_0123456_2147
130_0123456_2214
130_0123456_2222
130_0123456_2241
130_0123456_2282
130_0123456_2246
130_0123456_2227
130_0123456_2211
130_0123456_2174
130_0123456_2137
130_0123456_2133
130_0123456_2144
130_0123456_2212
130_0123456_2219
130_0123456_2250
130_0123456_2244
130_0123456_2248
130_0123456_2309
130_0123456_2346
130_0123456_2325
130_0123456_2288
130_0123456_2273
130_0123456_2254
130_0123456_2266
130_0123456_2280
130_0123456_2224
130_0123456_2218
130_0123456_2251
130_0123456_2201
130_0123456_2038
130_0123456_1942
130_0123456_1915
130_0123456_1956
130_0123456_2023
130_0123456_2029
130_0123456_2061
130_0123456_2030
130_0123456_2058
130_0123456_2101
130_0123456_2166
130_0123456_2209
130_0123456_2222
130_0123456_2241
130_0123456_2296
130_0123456_2350
130_0123456_2414
130_0123456_2423
130_0123456_2422
130_0123456_2402
130_0123456_2386
130_0123456_2281
130_0123456_2180
130_0123456_2119
130_0123456_2116
130_0123456_2098
130_0123456_2114
130_0123456_2152
130_0123456_2195
130_0123456_2205
130_0123456_2273
130_0123456_2288
130_0123456_2315
130_0123456_2325
130_0123456_2302
130_0123456_2277
130_0123456_2246
130_0123456_2234
130_0123456_2215
130_0123456_2213
130_0123456_2200
130_0123456_2226
130_0123456_2229
130_0123456_2249
130_0123456_2320
130_0123456_2361
130_0123456_2414
130_0123456_2428
130_0123456_2391
130_0123456_2332
130_0123456_2306
130_0123456_2342
130_0123456_2279
130_0123456_2223
130_0123456_2193
130_0123456_2269
130_0123456_2345
130_0123456_2376
130_0123456_2307
130_0123456_2242
130_0123456_2141
130_0123456_2112
130_0123456_2070
130_0123456_2032
130_0123456_2010
130_0123456_2005
130_0123456_2038
130_0123456_2057
130_0123456_2081
130_0123456_2058
130_0123456_2080
130_0123456_2160
130_0123456_2210
130_0123456_2238
130_0123456_2246
130_0123456_2333
130_0123456_2284
130_0123456_2198
130_0123456_2136
130_0123456_2172
130_0123456_2150
130_0123456_2215
130_0123456_2228
130_0123456_2246
130_0123456_2196
130_0123456_2191
130_0123456_2191
130_0123456_2249
130_0123456_2349
130_0123456_2352
130_0123456_2319
130_0123456_2288
130_0123456_2347
130_0123456_2369
130_0123456_2339
130_0123456_2286
130_0123456_2241
130_0123456_2216
130_0123456_2219
130_0123456_2211
130_0123456_2189
130_0123456_2200
130_0123456_2218
130_0123456_2168
130_0123456_2125
130_0123456_2107
130_0123456_2080
130_0123456_2092
130_0123456_2139
130_0123456_2154
130_0123456_2157
130_0123456_2237
130_0123456_2289
130_0123456_2276
130_0123456_2300
130_0123456_2355
130_0123456_2374
130_0123456_2333
130_0123456_2341
130_0123456_2359
130_0123456_2315
130_0123456_2268
130_0123456_2224
130_0123456_2189
130_0123456_2170
130_0123456_2196
130_0123456_2146
130_0123456_2158
130_0123456_2120
130_0123456_2077
130_0123456_2090
130_0123456_2137
130_0123456_2109
130_0123456_2109
130_0123456_2185
130_0123456_2177
130_0123456_2200
130_0123456_2231
130_0123456_2257
130_0123456_2245
130_0123456_2278
130_0123456_2262
130_0123456_2243
130_0123456_2229
130_0123456_2153
130_0123456_2171
130_0123456_2134
130_0123456_2113
130_0123456_2147
130_0123456_2185
130_0123456_2205
130_0123456_2196
130_0123456_2157
130_0123456_2157
130_0123456_2223
130_0123456_2232
130_0123456_2216
130_0123456_2163
130_0123456_2142
130_0123456_2127
130_0123456_2060
130_0123456_2066
130_0123456_2058
130_0123456_2017
130_0123456_2032
130_0123456_2144
130_0123456_2228
130_0123456_2287
130_0123456_2320
130_0123456_2305
130_0123456_2357
130_0123456_2397
130_0123456_2450
130_0123456_2480
130_0123456_2487
130_0123456_2478
130_0123456_2420
130_0123456_2372
130_0123456_2314
130_0123456_2266
130_0123456_2197
130_0123456_2097
130_0123456_2108
130_0123456_2081
130_0123456_2057
130_0123456_2030
130_0123456_2061
130_0123456_2091
130_0123456_2114
130_0123456_2073
130_0123456_2061
130_0123456_2098
130_0123456_2147
130_0123456_2194
130_0123456_2186
130_0123456_2173
130_0123456_2252
130_0123456_2258
130_0123456_2301
130_0123456_2287
130_0123456_2343
130_0123456_2373
130_0123456_2378
130_0123456_2316
130_0123456_2266
130_0123456_2180
130_0123456_2136
130_0123456_2091
130_0123456_2067
130_0123456_2041
130_0123456_2013
130_0123456_2081
130_0123456_2140
130_0123456_2154
130_0123456_2119
130_0123456_2182
130_0123456_2279
130_0123456_2285
130_0123456_2367
130_0123456_2373
130_0123456_2322
130_0123456_2311
130_0123456_2332
130_0123456_2415
130_0123456_2361
130_0123456_2263
130_0123456_2174
130_0123456_2157
130_0123456_2230
130_0123456_2277
130_0123456_2290
130_0123456_2213
130_0123456_2141
130_0123456_2042
130_0123456_2038
130_0123456_2154
130_0123456_2163
130_0123456_2127
130_0123456_2151
130_0123456_2200
130_0123456_2268
130_0123456_2318
130_0123456_2356
130_0123456_2404
130_0123456_2383
130_0123456_2390
130_0123456_2426
130_0123456_2417
130_0123456_2329
130_0123456_2305
130_0123456_2264
130_0123456_2258
130_0123456_2247
130_0123456_2308
130_0123456_2268
130_0123456_2258
130_0123456_2214
130_0123456_2227
130_0123456_2259
130_0123456_2257
130_0123456_2262
130_0123456_2242
130_0123456_2213
130_0123456_2199
130_0123456_2218
130_0123456_2272
130_0123456_2275
130_0123456_2221
130_0123456_2177
130_0123456_2136
130_0123456_2121
130_0123456_2167
130_0123456_2183
130_0123456_2200
130_0123456_2213
130_0123456_2195
130_0123456_2220
130_0123456_2209
130_0123456_2248
130_0123456_2246
130_0123456_2265
130_0123456_2277
130_0123456_2274
130_0123456_2220
130_0123456_2193
130_0123456_2232
130_0123456_2191
130_0123456_2183
130_0123456_2176
130_0123456_2183
130_0123456_2201
130_0123456_2142
130_0123456_2160
130_0123456_2147
130_0123456_2154
130_0123456_2137
130_0123456_2145
130_0123456_2171
130_0123456_2141
130_0123456_2092
130_0123456_2043
130_0123456_2052
130_0123456_2063
130_0123456_2015
130_0123456_2038
130_0123456_2099
130_0123456_2227
130_0123456_2334
130_0123456_2322
130_0123456_2348
130_0123456_2377
130_0123456_2366
130_0123456_2335
130_0123456_2324
130_0123456_2314
130_0123456_2211
130_0123456_2200
130_0123456_2154
130_0123456_2130
130_0123456_2105
130_0123456_2139
130_0123456_2140
130_0123456_2123
130_0123456_2125
130_0123456_2165
130_0123456_2169
130_0123456_2192
130_0123456_2268
130_0123456_2315
130_0123456_2328
130_0123456_2342
130_0123456_2353
130_0123456_2390
130_0123456_2386
130_0123456_2327
130_0123456_2337
130_0123456_2295
130_0123456_2309
130_0123456_2272
130_0123456_2279
130_0123456_2277
130_0123456_2232
130_0123456_2170
130_0123456_2158
130_0123456_2225
130_0123456_2303
130_0123456_2376
130_0123456_2387
130_0123456_2376
130_0123456_2345
130_0123456_2325
130_0123456_2359
130_0123456_2356
130_0123456_2340
130_0123456_2283
130_0123456_2184
130_0123456_2134
130_0123456_2117
130_0123456_2198
130_0123456_2115
130_0123456_2071
130_0123456_2047
130_0123456_2117
130_0123456_2172
130_0123456_2231
130_0123456_2251
130_0123456_2264
130_0123456_2302
130_0123456_2319
130_0123456_2386
130_0123456_2341
130_0123456_2246
130_0123456_2269
130_0123456_2272
130_0123456_2244
130_0123456_2234
130_0123456_2228
130_0123456_2264
130_0123456_2173
130_0123456_2160
130_0123456_2124
130_0123456_2147
130_0123456_2220
130_0123456_2245
130_0123456_2256
130_0123456_2268
130_0123456_2278
130_0123456_2290
130_0123456_2314
130_0123456_2335
130_0123456_2296
130_0123456_2303
130_0123456_2307
130_0123456_2313
130_0123456_2305
130_0123456_2312
130_0123456_2246
130_0123456_2183
130_0123456_2166
130_0123456_2172
130_0123456_2151
130_0123456_2110
130_0123456_2049
130_0123456_2050
130_0123456_2075
130_0123456_2068
130_0123456_2030
130_0123456_2019
130_0123456_2054
130_0123456_2177
130_0123456_2254
130_0123456_2296
130_0123456_2307
130_0123456_2359
130_0123456_2432
130_0123456_2465
130_0123456_2502
130_0123456_2471
130_0123456_2430
130_0123456_2381
130_0123456_2349
130_0123456_2277
130_0123456_2176
130_0123456_2134
130_0123456_2065
130_0123456_2017
130_0123456_2055
130_0123456_2105
130_0123456_2057
130_0123456_2055
130_0123456_2070
130_0123456_2054
130_0123456_2051
130_0123456_2047
130_0123456_2096
130_0123456_2148
130_0123456_2200
130_0123456_2296
130_0123456_2338
130_0123456_2288
130_0123456_2273
130_0123456_2295
130_0123456_2345
130_0123456_2319
130_0123456_2248
130_0123456_2200
130_0123456_2197
130_0123456_2224
130_0123456_2202
130_0123456_2238
130_0123456_2236
130_0123456_2211
130_0123456_2197
130_0123456_2186
130_0123456_2177
130_0123456_2225
130_0123456_2215
130_0123456_2215
130_0123456_2196
130_0123456_2238
130_0123456_2294
130_0123456_2337
130_0123456_2388
130_0123456_2393
130_0123456_2406
130_0123456_2381
130_0123456_2392
130_0123456_2394
130_0123456_2303
130_0123456_2242
130_0123456_2177
130_0123456_2158
130_0123456_2150
130_0123456_2123
130_0123456_2128
130_0123456_2136
130_0123456_2102
130_0123456_2093
130_0123456_2159
130_0123456_2151
130_0123456_2047
130_0123456_1985
130_0123456_2047
130_0123456_2085
130_0123456_2129
130_0123456_2169
130_0123456_2176
130_0123456_2205
130_0123456_2275
130_0123456_2325
130_0123456_2324
130_0123456_2270
130_0123456_2340
130_0123456_2350
130_0123456_2356
130_0123456_2353
130_0123456_2328
130_0123456_2255
130_0123456_2249
130_0123456_2265
130_0123456_2223
130_0123456_2205
130_0123456_2110
130_0123456_2069
130_0123456_2119
130_0123456_2154
130_0123456_2191
130_0123456_2227
130_0123456_2250
130_0123456_2197
130_0123456_2196
130_0123456_2235
130_0123456_2264
130_0123456_2289
130_0123456_2263
130_0123456_2180
130_0123456_2171
130_0123456_2194
130_0123456_2173
130_0123456_2129
130_0123456_2133
130_0123456_2109
130_0123456_2064
130_0123456_2060
130_0123456_2017
130_0123456_2105
130_0123456_2192
130_0123456_2228
130_0123456_2210
130_0123456_2256
130_0123456_2257
130_0123456_2243
130_0123456_2227
130_0123456_2219
130_0123456_2222
130_0123456_2283
130_0123456_2302
130_0123456_2287
130_0123456_2281
130_0123456_2282
130_0123456_2281
130_0123456_2311
130_0123456_2407
130_0123456_2417
130_0123456_2404
130_0123456_2339
130_0123456_2303
130_0123456_2287
130_0123456_2256
130_0123456_2276
130_0123456_2277
130_0123456_2190
130_0123456_2103
130_0123456_2065
130_0123456_2094
130_0123456_2129
130_0123456_2123
130_0123456_2172
130_0123456_2205
130_0123456_2253
130_0123456_2236
130_0123456_2226
130_0123456_2158
130_0123456_2182
130_0123456_2119
130_0123456_2122
130_0123456_2147
130_0123456_2205
130_0123456_2273
130_0123456_2247
130_0123456_2220
130_0123456_2279
130_0123456_2337
130_0123456_2362
130_0123456_2326
130_0123456_2337
130_0123456_2358
130_0123456_2344
130_0123456_2377
130_0123456_2402
130_0123456_2412
130_0123456_2441
130_0123456_2377
130_0123456_2381
130_0123456_2365
130_0123456_2370
130_0123456_2290
130_0123456_2180
130_0123456_2140
130_0123456_2067
130_0123456_2075
130_0123456_2095
130_0123456_2180
130_0123456_2230
130_0123456_2222
130_0123456_2185
130_0123456_2210
130_0123456_2257
130_0123456_2268
130_0123456_2234
130_0123456_2207
130_0123456_2128
130_0123456_2137
130_0123456_2147
130_0123456_2182
130_0123456_2198
130_0123456_2256
130_0123456_2308
130_0123456_2374
130_0123456_2445
130_0123456_2417
130_0123456_2362
130_0123456_2262
130_0123456_2266
130_0123456_2233
130_0123456_2160
130_0123456_2193
130_0123456_2211
130_0123456_2251
130_0123456_2258
130_0123456_2289
130_0123456_2308
130_0123456_2335
130_0123456_2298
130_0123456_2286
130_0123456_2255
130_0123456_2313
130_0123456_2335
130_0123456_2289
130_0123456_2199
130_0123456_2172
130_0123456_2199
130_0123456_2185
130_0123456_2154
130_0123456_2180
130_0123456_2129
130_0123456_2195
130_0123456_2260
130_0123456_2311
130_0123456_2321
130_0123456_2344
130_0123456_2239
130_0123456_2250
130_0123456_2242
130_0123456_2260
130_0123456_2245
130_0123456_2256
130_0123456_2239
130_0123456_2275
130_0123456_2283
130_0123456_2320
130_0123456_2325
130_0123456_2373
130_0123456_2380
130_0123456_2397
130_0123456_2391
130_0123456_2388
130_0123456_2408
130_0123456_2419
130_0123456_2411
130_0123456_2348
130_0123456_2317
130_0123456_2287
130_0123456_2244
130_0123456_2208
130_0123456_2123
130_0123456_2049
130_0123456_2039
130_0123456_2075
130_0123456_2115
130_0123456_2183
130_0123456_2188
130_0123456_2183
130_0123456_2164
130_0123456_2196
130_0123456_2226
130_0123456_2266
130_0123456_2360
130_0123456_2377
130_0123456_2399
130_0123456_2368
130_0123456_2353
130_0123456_2326
130_0123456_2318
130_0123456_2316
130_0123456_2238
130_0123456_2199
130_0123456_2104
130_0123456_2033
130_0123456_2058
130_0123456_2137
130_0123456_2159
130_0123456_2171
130_0123456_2220
130_0123456_2274
130_0123456_2325
130_0123456_2317
130_0123456_2302
130_0123456_2301
130_0123456_2321
130_0123456_2351
130_0123456_2384
130_0123456_2349
130_0123456_2340
130_0123456_2293
130_0123456_2221
130_0123456_2229
130_0123456_2177
130_0123456_2185
130_0123456_2163
130_0123456_2187
130_0123456_2180
130_0123456_2189
130_0123456_2175
130_0123456_2148
130_0123456_2089
130_0123456_2111
130_0123456_2134
130_0123456_2148
130_0123456_2200
130_0123456_2200
130_0123456_2126
130_0123456_2153
130_0123456_2202
130_0123456_2266
130_0123456_2332
130_0123456_2405
130_0123456_2416
130_0123456_2372
130_0123456_2336
130_0123456_2323
130_0123456_2246
130_0123456_2186
130_0123456_2198
130_0123456_2201
130_0123456_2217
130_0123456_2172
130_0123456_2130
130_0123456_2083
130_0123456_2055
130_0123456_2110
130_0123456_2088
130_0123456_2122
130_0123456_2162
130_0123456_2120
130_0123456_2104
130_0123456_2120
130_0123456_2175
130_0123456_2195
130_0123456_2221
130_0123456_2224
130_0123456_2262
130_0123456_2323
130_0123456_2309
130_0123456_2348
130_0123456_2377
130_0123456_2380
130_0123456_2381
130_0123456_2356
130_0123456_2347
130_0123456_2297
130_0123456_2239
130_0123456_2232
130_0123456_2148
130_0123456_2147
130_0123456_2139
130_0123456_2149
130_0123456_2190
130_0123456_2196
130_0123456_2198
130_0123456_2226
130_0123456_2259
130_0123456_2319
130_0123456_2358
130_0123456_2359
130_0123456_2292
130_0123456_2258
130_0123456_2288
130_0123456_2301
130_0123456_2260
130_0123456_2211
130_0123456_2171
130_0123456_2111
130_0123456_2132
130_0123456_2115
130_0123456_2089
130_0123456_2057
130_0123456_2041
130_0123456_2100
130_0123456_2099
130_0123456_2146
130_0123456_2230
130_0123456_2311
130_0123456_2335
130_0123456_2425
130_0123456_2400
130_0123456_2408
130_0123456_2430
130_0123456_2381
130_0123456_2359
130_0123456_2314
130_0123456_2280
130_0123456_2183
130_0123456_2169
130_0123456_2141
130_0123456_2131
130_0123456_2098
130_0123456_2082
130_0123456_2120
130_0123456_2187
130_0123456_2245
130_0123456_2235
130_0123456_2223
130_0123456_2215
130_0123456_2255
130_0123456_2258
130_0123456_2278
130_0123456_2279
130_0123456_2245
130_0123456_2239
130_0123456_2230
130_0123456_2220
130_0123456_2191
130_0123456_2173
130_0123456_2240
130_0123456_2282
130_0123456_2290
130_0123456_2302
130_0123456_2323
130_0123456_2307
[truncated: 3,001 more rows]
[truncated: 1,214 more columns]
