# Supplementary material for: Environmental change makes robust ecological networks fragile
Source: Nat Commun. 2016 Aug 11;7:12462. doi: 10.1038/ncomms12462 (PMC4987532; doi:10.1038/ncomms12462)
Supplement: Supplementary Data 1 — Host-parasite networks and host extinction sequences in Avida experiments. The compressed archive includes the 100 co-evolved host-parasite networks and the host extinction sequences in the historical scenario. [file ncomms12462-s2.zip › Supplementary_data_S1/host_extinction_sequence_80.csv]

1200_6_1	643_0_2	344_6_1	345_6_3	346_2_1	347_02_8	340_02_4	341_6_2	342_6_1	343_6_3	348_6_3	349_2_1	298_2_3	299_6_4	296_6_1	297_02_10	294_12_9	295_2_17	292_2_6	293_2_2	290_5_3	291_02_3	270_6_5	271_6_1	272_02_4	273_02_1	274_6_9	275_6_11	276_2_3	277_6_2	278_6_1	279_6_1	108_0_2	109_6_3	102_6_2	103_6_7	100_5_2	101_2_10	106_2_4	107_6_21	104_6_2	105_6_18	99_0_6	98_6_1	91_0_13	90_6_10	93_2_4	92_6_2	95_6_4	94_2_4
344_6_1	345_6_3	346_2_1	347_02_12	340_02_1	341_6_4	342_6_1	343_6_4	348_6_4	349_2_1	298_2_4	299_6_6	296_6_1	297_02_14	294_12_6	295_2_17	292_2_6	293_2_2	290_5_2	291_02_2	270_6_6	271_6_2	272_02_3	273_02_1	274_6_13	275_6_12	276_2_5	277_6_2	278_6_1	279_6_1	108_0_2	109_6_5	102_6_2	103_6_7	100_5_2	101_2_9	106_2_4	107_6_23	104_6_2	105_6_20	1001_2_2	99_0_7	98_6_1	91_0_14	90_6_14	93_2_2	92_6_1	95_6_3	94_2_5	97_6_9
248_6_1	619_2_3	452_2_1	1140_2_1	294_12_2	1141_2_1	1256_2_2	1144_02_7	1257_6_2	1254_2_2	818_2_1	345_6_3	346_2_1	347_02_19	340_02_2	341_6_5	342_6_1	343_6_6	1252_6_1	813_23_1	348_6_4	815_2_2	817_2_1	1399_6_2	719_2_1	717_0_2	716_23_1	714_2_1	713_2_4	712_6_5	711_2_2	662_6_1	1490_12_1	1397_6_2	891_6_1	17_6_22	914_02_1	1498_0_3	1499_02_1	423_2_1	696_5_1	1069_6_1	1068_5_1	1061_6_3	1060_2_2	1064_2_1	1067_2_1	298_2_5	299_6_4	296_6_1
248_6_1	619_2_7	452_2_1	1141_2_1	1256_2_4	818_2_1	345_6_4	347_02_18	340_02_2	341_6_7	342_6_1	343_6_11	919_6_1	813_23_2	348_6_5	815_2_1	817_2_1	717_0_1	716_23_1	714_2_1	713_2_3	712_6_4	711_2_3	710_6_1	1490_12_1	1397_6_1	891_6_2	17_6_18	1499_02_2	696_5_1	1069_6_1	1068_5_1	1061_6_2	1060_2_1	1067_2_1	298_2_5	299_6_1	296_6_1	297_02_20	195_6_8	426_6_1	293_2_1	290_5_1	291_02_1	1086_2_1	593_02_6	1084_12_1	1083_2_2	198_6_1	1081_6_3
1524_012_21	345_6_7	347_02_15	340_02_2	341_6_7	343_6_8	813_23_3	348_6_6	815_2_1	817_2_1	1398_2_2	713_2_2	712_6_3	711_2_2	1397_6_1	1499_02_2	1061_6_3	1067_2_1	298_2_8	299_6_1	297_02_10	295_2_19	293_2_1	290_5_1	1086_2_1	593_02_7	1084_12_3	199_02_9	1081_6_3	195_6_7	196_6_12	190_2_17	1089_0_6	1088_6_4	270_6_4	271_6_4	272_02_6	274_6_23	275_6_22	276_2_5	1409_2_3	520_6_2	521_6_3	522_6_6	1403_6_1	1519_6_5	1016_6_1	1012_6_2	1404_2_28	449_2_1
1524_012_32	345_6_10	347_02_19	341_6_8	343_6_8	813_23_2	348_6_8	815_2_1	817_2_1	1398_2_2	712_6_3	711_2_1	1061_6_3	298_2_9	297_02_4	295_2_17	293_2_1	593_02_11	1084_12_10	199_02_9	1081_6_3	195_6_5	196_6_13	190_2_23	1089_0_3	192_0_2	270_6_4	271_6_3	272_02_8	274_6_19	275_6_20	276_2_2	1409_2_3	520_6_1	521_6_3	522_6_6	1519_6_4	1016_6_1	1012_6_1	1404_2_31	449_2_1	1230_6_3	1231_2_3	441_6_23	1336_6_1	109_6_1	100_5_1	101_2_1	107_6_24	104_6_1
1524_012_27	345_6_9	347_02_20	341_6_6	343_6_7	813_23_2	348_6_11	665_2_1	817_2_1	711_2_1	1061_6_3	298_2_11	295_2_8	593_02_10	1084_12_18	199_02_8	1081_6_1	195_6_3	196_6_13	190_2_31	1088_6_3	270_6_2	271_6_3	272_02_8	274_6_14	275_6_16	276_2_2	520_6_1	521_6_2	522_6_2	1402_6_7	1016_6_1	1119_2_24	1012_6_1	1404_2_40	1230_6_1	1231_2_8	441_6_27	440_6_2	109_6_1	107_6_12	104_6_1	105_6_2	39_2_1	38_6_4	907_6_3	33_2_24	30_02_1	37_2_1	36_0_6
1524_012_26	345_6_12	347_02_30	341_6_3	343_6_4	348_6_14	665_2_1	817_2_1	1061_6_2	298_2_10	295_2_4	593_02_16	1084_12_31	199_02_13	195_6_1	196_6_9	190_2_29	1088_6_3	270_6_2	271_6_1	272_02_10	274_6_14	275_6_9	276_2_2	521_6_2	1402_6_2	1016_6_1	1404_2_55	1230_6_1	1231_2_9	441_6_25	440_6_1	109_6_1	107_6_8	104_6_1	105_6_1	39_2_1	38_6_2	33_2_36	30_02_1	37_2_1	36_0_4	35_2_1	34_6_12	640_2_21	647_5_1	1530_2_39	435_6_3	430_12_10	337_2_6
1304_6_8	216_6_1	214_25_1	215_2_1	213_23_6	1143_36_1	575_0_5	1148_2_13	1266_2_3	765_6_8	130_6_16	132_6_6	769_6_5	137_6_3	136_2_32	134_6_1	93_2_1	1147_0_2	24_2_4	25_6_16	26_6_2	20_6_52	21_6_1	1078_2_9	23_6_3	95_6_1	28_2_1	29_6_33	94_2_1	289_2_4	345_6_12	540_6_28	347_02_50	221_6_1	401_6_4	545_6_12	8_2_27	283_02_11	282_2_17	348_6_28	337_2_4	817_2_1	1316_02_5	1315_5_2	336_0_1	678_2_13	356_6_1	1098_0_1	1152_36_3	120_2_64
1304_6_8	1143_36_1	214_25_1	769_6_4	213_23_2	1148_2_9	1266_2_3	765_6_6	132_6_4	130_6_12	137_6_2	136_2_21	134_6_1	93_2_1	1147_0_2	24_2_6	25_6_20	20_6_45	21_6_1	1078_2_9	23_6_2	28_2_1	29_6_29	94_2_1	289_2_2	345_6_11	540_6_25	347_02_73	341_6_2	401_6_4	545_6_14	8_2_21	283_02_7	282_2_26	348_6_25	665_2_1	817_2_1	1316_02_4	1315_5_3	336_0_1	678_2_9	356_6_1	1098_0_1	1152_36_2	120_2_54	262_6_7	123_2_16	266_012_22	265_2_1	367_2_24
1304_6_5	1143_36_1	214_25_1	769_6_6	213_23_1	1148_2_7	1266_2_3	765_6_9	132_6_2	130_6_11	137_6_1	136_2_16	134_6_1	93_2_1	1147_0_2	24_2_6	25_6_27	20_6_37	21_6_1	1078_2_7	23_6_1	28_2_1	29_6_32	94_2_1	289_2_1	345_6_17	540_6_33	347_02_95	341_6_1	401_6_3	545_6_10	8_2_15	283_02_6	282_2_29	285_2_21	665_2_1	817_2_1	1316_02_2	1315_5_4	336_0_1	678_2_6	356_6_1	1152_36_2	120_2_40	262_6_5	123_2_12	266_012_23	367_2_36	128_25_3	129_2_1
1304_6_5	1143_36_1	214_25_1	769_6_10	1148_2_5	1266_2_2	765_6_6	132_6_3	130_6_15	137_6_1	136_2_15	134_6_1	93_2_1	24_2_6	25_6_30	20_6_19	21_6_1	22_6_9	23_6_1	196_6_1	28_2_1	29_6_37	288_02_81	540_6_31	347_02_112	97_6_1	401_6_3	545_6_7	8_2_6	283_02_4	282_2_41	348_6_36	817_2_1	11_02_1	1315_5_4	678_2_1	356_6_1	1152_36_2	120_2_28	262_6_1	123_2_6	266_012_25	367_2_53	128_25_1	129_2_1	1256_2_17	17_6_6	55_2_41	54_2_45	57_23_40
1304_6_3	1143_36_1	214_25_1	769_6_9	1148_2_5	1266_2_1	765_6_9	132_6_3	130_6_18	137_6_1	136_2_15	93_2_1	24_2_3	25_6_33	20_6_5	21_6_1	22_6_10	23_6_1	28_2_1	29_6_27	288_02_66	540_6_30	347_02_111	97_6_1	401_6_3	545_6_4	8_2_1	283_02_2	282_2_79	348_6_37	817_2_1	11_02_1	1315_5_1	120_2_17	262_6_1	123_2_3	266_012_36	367_2_68	128_25_1	1256_2_15	17_6_6	55_2_40	54_2_24	57_23_37	56_6_1	51_012_1	9_6_1	53_6_1	52_2_1	535_0_1
1304_6_3	1143_36_1	214_25_1	769_6_14	1148_2_1	765_6_11	132_6_2	130_6_19	137_6_1	136_2_9	93_2_1	25_6_35	20_6_2	21_6_1	22_6_12	23_6_1	28_2_1	29_6_25	288_02_59	1373_6_8	347_02_89	97_6_1	401_6_2	8_2_1	283_02_1	282_2_108	348_6_27	817_2_1	11_02_1	1315_5_1	13_6_1	120_2_6	9_6_1	123_2_1	266_012_55	367_2_90	128_25_1	1256_2_10	17_6_6	55_2_39	54_2_9	57_23_39	56_6_1	51_012_1	53_6_1	52_2_1	535_0_1	829_6_1	411_6_33	531_2_39
1304_6_1	1143_36_1	769_6_15	1148_2_1	765_6_13	132_6_5	130_6_29	137_6_1	136_2_7	93_2_1	25_6_28	20_6_1	21_6_1	22_6_9	23_6_1	28_2_1	29_6_26	288_02_42	540_6_19	347_02_54	97_6_1	8_2_1	283_02_1	282_2_146	348_6_33	817_2_1	11_02_1	1315_5_2	263_6_20	9_6_1	266_012_65	1256_2_5	17_6_5	55_2_31	54_2_6	57_23_31	56_6_1	51_012_1	53_6_1	52_2_1	411_6_41	531_2_22	18_2_1	373_2_71	1380_0_9	419_02_8	1416_2_4	593_02_1	1084_12_23	199_02_18
1304_6_1	1143_36_1	769_6_17	1148_2_1	765_6_18	132_6_7	130_6_38	137_6_1	136_2_9	93_2_1	25_6_23	21_6_1	22_6_10	23_6_1	28_2_1	29_6_28	288_02_29	540_6_16	347_02_29	97_6_1	8_2_1	283_02_1	282_2_165	348_6_27	817_2_1	11_02_1	1315_5_2	263_6_21	9_6_1	266_012_81	1256_2_2	17_6_4	55_2_17	54_2_8	57_23_18	56_6_1	51_012_1	53_6_1	52_2_1	411_6_47	531_2_9	18_2_1	373_2_83	1380_0_5	419_02_5	1084_12_22	199_02_5	200_2_1	313_6_60	196_6_1
1304_6_1	769_6_20	765_6_21	132_6_6	130_6_46	137_6_1	136_2_13	93_2_1	25_6_12	21_6_1	22_6_21	23_6_1	28_2_1	29_6_26	288_02_27	540_6_15	347_02_15	97_6_1	8_2_1	283_02_1	282_2_175	348_6_20	817_2_1	11_02_1	1315_5_4	263_6_26	9_6_1	266_012_83	17_6_1	55_2_9	54_2_10	57_23_12	56_6_1	51_012_1	53_6_1	52_2_1	411_6_46	531_2_1	18_2_1	373_2_75	1380_0_4	419_02_5	1084_12_21	199_02_2	200_2_1	313_6_71	196_6_1	317_012_3	190_2_44	117_0_8
769_6_22	765_6_24	132_6_6	130_6_62	137_6_1	136_2_18	93_2_1	25_6_7	21_6_1	22_6_26	23_6_1	28_2_1	29_6_27	288_02_26	540_6_13	347_02_8	97_6_1	8_2_1	283_02_1	282_2_189	348_6_29	817_2_1	11_02_1	1315_5_4	263_6_34	9_6_1	266_012_71	1188_6_64	55_2_10	54_2_8	57_23_12	56_6_1	51_012_1	53_6_1	52_2_1	411_6_58	298_2_40	18_2_1	827_0_63	1380_0_2	419_02_3	1084_12_16	199_02_1	200_2_1	313_6_56	196_6_1	317_012_1	316_2_19	117_0_4	202_2_235
769_6_25	765_6_35	132_6_4	130_6_71	136_2_25	93_2_1	25_6_5	21_6_1	22_6_34	23_6_1	28_2_1	29_6_26	288_02_26	540_6_27	347_02_3	97_6_1	8_2_1	283_02_1	282_2_172	348_6_30	817_2_1	11_02_1	1315_5_5	263_6_36	9_6_1	266_012_61	17_6_1	55_2_17	54_2_10	57_23_11	56_6_1	51_012_1	53_6_1	52_2_1	411_6_76	298_2_42	18_2_1	827_0_78	1380_0_1	419_02_1	1084_12_12	199_02_1	313_6_57	196_6_1	316_2_15	117_0_4	202_2_246	274_6_7	80_2_1	86_2_1
769_6_26	765_6_38	132_6_4	130_6_72	136_2_23	93_2_1	25_6_2	21_6_1	22_6_45	23_6_1	28_2_1	29_6_19	288_02_28	540_6_29	347_02_3	97_6_1	8_2_1	283_02_1	282_2_135	348_6_36	11_02_1	1315_5_6	263_6_36	9_6_1	266_012_53	17_6_1	55_2_18	54_2_13	57_23_7	56_6_1	51_012_1	53_6_1	52_2_1	411_6_81	298_2_36	18_2_1	827_0_84	1380_0_1	1084_12_8	199_02_1	313_6_51	196_6_1	316_2_14	117_0_2	619_2_40	274_6_9	80_2_1	86_2_1	3_6_58	1399_6_10
769_6_21	765_6_41	132_6_6	130_6_82	136_2_21	93_2_1	25_6_2	21_6_1	22_6_48	23_6_1	28_2_1	29_6_17	288_02_38	540_6_31	221_6_19	8_2_1	283_02_1	282_2_91	348_6_44	11_02_1	1315_5_9	263_6_40	9_6_1	266_012_46	17_6_1	55_2_16	54_2_18	57_23_2	56_6_1	51_012_1	53_6_1	52_2_1	411_6_103	298_2_33	18_2_1	827_0_97	1084_12_10	199_02_1	313_6_53	196_6_1	316_2_13	117_0_1	619_2_40	274_6_10	80_2_1	86_2_1	3_6_72	1399_6_11	367_2_170	363_2_1
769_6_18	765_6_41	132_6_6	130_6_68	136_2_20	93_2_1	21_6_1	22_6_58	23_6_1	28_2_1	29_6_8	288_02_45	540_6_44	221_6_23	8_2_1	283_02_1	282_2_43	348_6_44	11_02_1	1315_5_10	263_6_39	9_6_1	266_012_45	17_6_1	55_2_10	54_2_25	57_23_1	56_6_1	51_012_1	53_6_1	52_2_1	411_6_119	298_2_25	18_2_1	827_0_101	1084_12_11	199_02_1	313_6_65	196_6_1	316_2_10	117_0_1	619_2_50	274_6_18	80_2_1	86_2_1	3_6_80	1399_6_13	367_2_145	363_2_1	1404_2_142
769_6_14	765_6_30	132_6_5	130_6_66	136_2_17	93_2_1	21_6_1	22_6_56	23_6_1	28_2_1	29_6_3	288_02_49	540_6_45	221_6_23	8_2_1	283_02_1	282_2_10	348_6_47	11_02_1	1315_5_10	263_6_46	9_6_1	266_012_56	17_6_1	55_2_10	54_2_24	56_6_1	51_012_1	53_6_1	52_2_1	411_6_142	298_2_15	827_0_109	1084_12_8	199_02_1	313_6_68	196_6_1	316_2_12	117_0_1	619_2_66	274_6_14	80_2_1	86_2_1	3_6_112	1399_6_19	367_2_122	363_2_1	1404_2_150	441_6_33	440_6_1
769_6_11	765_6_29	132_6_2	130_6_71	136_2_8	93_2_1	21_6_1	22_6_56	23_6_1	28_2_1	29_6_1	288_02_33	540_6_60	221_6_24	8_2_1	283_02_1	282_2_3	348_6_46	11_02_1	1315_5_11	263_6_47	9_6_1	266_012_81	17_6_1	55_2_7	54_2_23	56_6_1	51_012_1	53_6_1	52_2_1	411_6_147	298_2_24	827_0_89	1084_12_11	199_02_1	313_6_70	196_6_1	316_2_17	619_2_93	274_6_17	80_2_1	86_2_1	3_6_118	1399_6_16	367_2_91	363_2_1	1404_2_166	441_6_26	440_6_1	109_6_1
769_6_8	765_6_14	130_6_49	136_2_8	93_2_1	21_6_1	22_6_51	23_6_1	28_2_1	29_6_1	288_02_45	540_6_47	221_6_20	8_2_1	283_02_1	348_6_36	11_02_1	1315_5_14	263_6_43	9_6_1	266_012_100	17_6_1	55_2_3	54_2_27	56_6_1	51_012_1	53_6_1	52_2_1	411_6_148	298_2_33	827_0_76	1084_12_22	199_02_1	313_6_72	196_6_1	316_2_19	619_2_120	274_6_21	80_2_1	86_2_1	3_6_124	1399_6_20	367_2_76	363_2_1	1404_2_162	441_6_31	440_6_1	109_6_1	384_6_29	148_2_1
769_6_11	765_6_9	130_6_43	93_2_1	21_6_1	22_6_38	23_6_1	28_2_1	29_6_1	288_02_71	540_6_46	221_6_17	8_2_1	283_02_1	348_6_24	964_6_33	1315_5_22	263_6_38	9_6_1	266_012_129	17_6_1	55_2_1	54_2_31	56_6_1	51_012_1	53_6_1	52_2_1	411_6_158	298_2_62	827_0_63	1084_12_39	199_02_1	313_6_83	196_6_1	316_2_27	619_2_135	274_6_26	80_2_1	86_2_1	3_6_120	1399_6_18	367_2_83	363_2_1	1404_2_132	441_6_33	440_6_1	384_6_23	148_2_1	249_0_3	373_2_37
769_6_21	765_6_7	130_6_53	93_2_1	21_6_1	22_6_27	23_6_1	28_2_1	29_6_1	288_02_102	540_6_50	221_6_10	8_2_1	283_02_1	285_2_27	964_6_30	1315_5_22	263_6_30	9_6_1	266_012_139	348_6_22	17_6_1	54_2_35	56_6_1	51_012_1	53_6_1	52_2_1	411_6_126	298_2_86	827_0_43	1084_12_48	199_02_1	313_6_79	196_6_1	316_2_37	619_2_149	274_6_39	80_2_1	86_2_1	3_6_110	1399_6_17	367_2_96	363_2_1	1404_2_81	441_6_39	440_6_1	384_6_22	148_2_1	249_0_1	373_2_49
769_6_26	765_6_7	130_6_54	21_6_1	22_6_13	23_6_1	28_2_1	29_6_1	288_02_127	540_6_41	4_6_1	8_2_1	283_02_1	285_2_9	964_6_29	1315_5_28	263_6_30	9_6_1	266_012_127	348_6_14	17_6_1	54_2_37	56_6_1	51_012_1	53_6_1	52_2_1	411_6_142	298_2_92	827_0_28	1084_12_72	199_02_1	313_6_71	196_6_1	316_2_72	619_2_161	274_6_42	80_2_1	86_2_1	3_6_97	1399_6_10	367_2_125	363_2_1	1404_2_54	441_6_50	440_6_1	384_6_19	148_2_1	249_0_1	373_2_48	104_6_1
769_6_43	765_6_7	130_6_72	21_6_1	22_6_7	23_6_1	28_2_1	29_6_1	288_02_141	540_6_39	4_6_1	8_2_1	283_02_1	285_2_8	964_6_32	1315_5_37	263_6_28	9_6_1	266_012_109	348_6_14	17_6_1	54_2_26	56_6_1	51_012_1	53_6_1	52_2_1	411_6_128	298_2_98	827_0_26	1084_12_72	199_02_1	313_6_51	196_6_1	190_2_2	619_2_150	274_6_44	80_2_1	86_2_1	3_6_86	1399_6_5	367_2_146	363_2_1	1404_2_25	345_6_115	441_6_57	440_6_1	384_6_17	148_2_1	373_2_53	104_6_1
769_6_47	765_6_13	130_6_107	21_6_1	22_6_5	23_6_1	28_2_1	29_6_1	288_02_151	540_6_39	4_6_1	8_2_1	283_02_1	285_2_8	964_6_29	1315_5_34	263_6_24	9_6_1	266_012_92	348_6_11	17_6_1	54_2_21	56_6_1	51_012_1	53_6_1	52_2_1	411_6_87	298_2_131	827_0_23	1084_12_64	199_02_1	313_6_37	196_6_1	316_2_101	619_2_106	274_6_59	80_2_1	86_2_1	3_6_74	1399_6_1	367_2_180	363_2_1	1404_2_14	345_6_102	441_6_59	440_6_1	384_6_12	148_2_1	373_2_38	104_6_1
769_6_49	765_6_15	130_6_128	21_6_1	22_6_1	23_6_1	28_2_1	29_6_1	288_02_145	540_6_37	4_6_1	8_2_1	285_2_8	1315_5_30	263_6_20	9_6_1	266_012_61	348_6_10	17_6_1	54_2_17	56_6_1	51_012_1	53_6_1	52_2_1	411_6_82	298_2_167	827_0_23	1084_12_49	199_02_1	313_6_37	196_6_1	316_2_96	619_2_79	274_6_56	80_2_1	86_2_1	3_6_62	367_2_213	363_2_1	1404_2_15	345_6_94	441_6_68	440_6_1	384_6_19	373_2_32	104_6_1	39_2_1	37_2_1	34_6_27	1530_2_55
769_6_72	765_6_17	130_6_166	21_6_1	22_6_1	23_6_1	28_2_1	29_6_1	288_02_122	540_6_47	4_6_1	8_2_1	285_2_5	1315_5_23	263_6_17	9_6_1	266_012_50	348_6_8	54_2_7	56_6_1	51_012_1	53_6_1	52_2_1	411_6_67	298_2_179	827_0_41	1084_12_32	199_02_1	313_6_21	196_6_1	316_2_64	619_2_30	274_6_65	80_2_1	86_2_1	3_6_57	367_2_236	363_2_1	1404_2_14	345_6_76	441_6_70	440_6_1	384_6_21	373_2_15	104_6_1	39_2_1	37_2_1	34_6_40	1530_2_52	337_2_1
730_6_84	1084_12_26	199_02_1	313_6_12	37_2_1	337_2_1	67_2_1	316_2_38	456_2_146	765_6_20	769_6_65	1321_2_86	53_6_1	90_6_21	234_6_176	29_6_1	970_6_1	52_2_1	86_2_1	80_2_1	254_0_143	15_6_1	21_6_1	22_6_1	288_02_119	1058_6_109	196_6_1	44_6_25	28_2_1	540_6_43	18_2_1	1_2_1	345_6_59	3_6_69	104_6_1	6_6_1	1119_2_78	367_2_222	329_6_53	285_2_4	56_6_1	1404_2_13	147_2_1	1315_5_12	202_2_330	64_6_66	208_2_38	441_6_66	440_6_1	39_2_1
730_6_87	1084_12_24	199_02_1	313_6_11	37_2_1	337_2_1	67_2_1	316_2_12	456_2_122	765_6_22	769_6_64	1321_2_94	53_6_1	90_6_21	234_6_181	29_6_1	970_6_1	52_2_1	86_2_1	80_2_1	254_0_121	15_6_1	21_6_1	22_6_1	288_02_115	1058_6_122	196_6_1	44_6_23	28_2_1	540_6_43	18_2_1	1_2_1	345_6_53	3_6_75	104_6_1	6_6_1	1119_2_90	367_2_200	329_6_68	285_2_9	56_6_1	1404_2_9	147_2_1	1315_5_6	202_2_360	64_6_50	208_2_34	441_6_86	440_6_1	39_2_1
730_6_97	1084_12_20	199_02_1	313_6_13	37_2_1	337_2_1	67_2_1	316_2_2	456_2_98	765_6_23	769_6_60	1321_2_83	4_6_1	90_6_17	234_6_170	15_6_1	970_6_1	52_2_1	80_2_1	254_0_103	21_6_1	22_6_1	288_02_115	1058_6_121	94_2_1	44_6_25	3_6_82	18_2_1	1_2_1	345_6_40	540_6_47	104_6_1	6_6_1	1119_2_100	367_2_199	329_6_82	285_2_14	56_6_1	1404_2_12	147_2_1	1315_5_4	202_2_391	64_6_51	208_2_43	441_6_77	440_6_1	39_2_1	566_5_1	263_6_4	280_2_1
730_6_91	1084_12_19	199_02_1	313_6_26	37_2_1	337_2_1	67_2_1	456_2_70	765_6_14	769_6_50	1321_2_75	90_6_16	234_6_150	69_2_1	970_6_1	52_2_1	80_2_1	254_0_104	21_6_1	22_6_1	288_02_103	1058_6_138	94_2_1	44_6_28	3_6_93	18_2_1	1_2_1	345_6_37	540_6_47	4_6_1	6_6_1	1119_2_101	367_2_184	329_6_91	285_2_21	56_6_1	1404_2_16	147_2_1	1315_5_4	202_2_426	64_6_35	208_2_56	441_6_78	440_6_1	39_2_1	566_5_1	280_2_1	384_6_36	266_012_22	71_6_1
730_6_75	1084_12_18	199_02_1	313_6_25	37_2_1	337_2_1	67_2_1	456_2_56	765_6_13	769_6_59	1321_2_74	90_6_12	234_6_131	69_2_1	970_6_1	52_2_1	80_2_1	254_0_83	21_6_1	22_6_1	345_6_26	1058_6_132	94_2_1	44_6_25	3_6_113	18_2_1	1_2_1	288_02_111	540_6_65	4_6_1	6_6_1	1119_2_101	367_2_189	329_6_91	285_2_25	56_6_1	1404_2_21	147_2_1	1315_5_3	202_2_449	64_6_37	208_2_60	441_6_69	440_6_1	39_2_1	566_5_1	280_2_1	384_6_40	266_012_21	71_6_1
730_6_56	1084_12_16	199_02_1	313_6_27	37_2_1	337_2_1	67_2_1	456_2_37	765_6_10	769_6_48	1321_2_78	90_6_15	234_6_103	69_2_1	970_6_1	52_2_1	80_2_1	254_0_86	21_6_1	22_6_1	345_6_19	1058_6_156	94_2_1	44_6_29	3_6_143	18_2_1	1_2_1	288_02_136	540_6_65	4_6_1	6_6_1	1119_2_88	367_2_187	329_6_85	285_2_36	1404_2_18	147_2_1	1315_5_3	202_2_457	64_6_40	208_2_60	441_6_55	440_6_1	39_2_1	566_5_1	280_2_1	384_6_35	266_012_17	71_6_1	8_2_1
730_6_24	1084_12_17	199_02_1	313_6_24	37_2_1	337_2_1	67_2_1	456_2_32	765_6_7	769_6_57	1321_2_108	90_6_16	234_6_88	69_2_1	970_6_1	52_2_1	80_2_1	254_0_81	21_6_1	22_6_1	345_6_12	1058_6_165	94_2_1	44_6_25	3_6_165	18_2_1	1_2_1	288_02_154	540_6_90	4_6_1	6_6_1	1119_2_101	367_2_190	329_6_80	285_2_48	1404_2_14	147_2_1	1315_5_3	202_2_422	64_6_32	208_2_65	441_6_47	440_6_1	39_2_1	566_5_1	280_2_1	384_6_36	266_012_12	71_6_1	8_2_1
730_6_21	1084_12_17	199_02_1	313_6_32	37_2_1	337_2_1	67_2_1	456_2_45	765_6_8	769_6_66	1321_2_152	90_6_15	234_6_68	69_2_1	970_6_1	52_2_1	80_2_1	254_0_73	21_6_1	22_6_1	345_6_6	1058_6_151	94_2_1	44_6_22	3_6_204	18_2_1	1_2_1	288_02_174	540_6_97	4_6_1	6_6_1	1119_2_101	367_2_189	329_6_59	285_2_68	1404_2_9	147_2_1	1315_5_3	202_2_329	64_6_38	208_2_70	441_6_26	440_6_1	39_2_1	566_5_1	280_2_1	384_6_37	266_012_7	71_6_1	8_2_1
730_6_19	1084_12_20	199_02_1	313_6_40	37_2_1	337_2_1	67_2_1	456_2_58	765_6_6	769_6_71	1321_2_194	90_6_16	234_6_62	69_2_1	970_6_1	52_2_1	80_2_1	254_0_67	21_6_1	22_6_1	345_6_3	1058_6_154	94_2_1	44_6_19	3_6_214	18_2_1	1_2_1	288_02_181	540_6_98	4_6_1	6_6_1	1119_2_89	367_2_190	329_6_59	285_2_62	1404_2_7	147_2_1	1315_5_2	202_2_232	64_6_44	208_2_73	441_6_16	440_6_1	39_2_1	566_5_1	280_2_1	384_6_27	266_012_2	71_6_1	8_2_1
730_6_18	1084_12_22	199_02_1	313_6_46	37_2_1	337_2_1	67_2_1	456_2_61	765_6_4	769_6_92	1321_2_231	90_6_10	234_6_43	69_2_1	970_6_1	52_2_1	80_2_1	254_0_68	21_6_1	22_6_1	345_6_2	1058_6_130	44_6_20	3_6_240	94_2_1	1_2_1	288_02_199	540_6_107	4_6_1	1119_2_89	367_2_217	329_6_42	285_2_66	1404_2_4	147_2_1	202_2_158	64_6_43	208_2_66	441_6_10	440_6_1	39_2_1	280_2_1	384_6_23	266_012_1	71_6_1	8_2_1	486_6_80	93_2_1	29_6_1	104_6_1
1084_12_37	199_02_1	313_6_53	337_2_1	67_2_1	456_2_65	765_6_3	769_6_101	1321_2_285	90_6_9	234_6_28	69_2_1	970_6_1	80_2_1	254_0_82	21_6_1	22_6_1	730_6_20	1058_6_124	44_6_24	3_6_268	94_2_1	1_2_1	288_02_194	540_6_104	4_6_1	1119_2_74	367_2_242	329_6_33	285_2_74	147_2_1	202_2_125	64_6_56	208_2_47	441_6_9	440_6_1	39_2_1	384_6_18	71_6_1	8_2_1	486_6_80	93_2_1	29_6_1	104_6_1	274_6_86	12_6_1	1188_6_36	18_2_1	23_6_1	37_2_1
1084_12_50	199_02_1	313_6_54	337_2_1	67_2_1	456_2_90	765_6_3	769_6_114	1321_2_341	90_6_10	234_6_16	69_2_1	80_2_1	254_0_96	21_6_1	22_6_1	730_6_21	1058_6_106	44_6_19	3_6_248	94_2_1	1_2_1	288_02_165	540_6_115	4_6_1	1119_2_60	367_2_247	329_6_31	285_2_59	147_2_1	202_2_107	64_6_54	208_2_46	441_6_12	440_6_1	39_2_1	384_6_17	71_6_1	8_2_1	486_6_93	93_2_1	29_6_1	104_6_1	274_6_91	12_6_1	1188_6_35	18_2_1	23_6_1	37_2_1	53_6_1
1084_12_64	199_02_1	313_6_51	337_2_1	67_2_1	456_2_102	29_6_1	769_6_158	1321_2_392	90_6_12	234_6_7	69_2_1	80_2_1	254_0_128	21_6_1	22_6_1	288_02_141	1058_6_91	44_6_23	3_6_228	1_2_1	730_6_24	540_6_92	4_6_1	1119_2_46	367_2_257	329_6_23	285_2_43	147_2_1	202_2_119	64_6_58	208_2_48	441_6_12	440_6_1	39_2_1	384_6_12	71_6_1	8_2_1	486_6_92	93_2_1	94_2_1	274_6_73	12_6_1	1188_6_48	18_2_1	23_6_1	37_2_1	53_6_1	34_6_75	130_6_55
1084_12_79	199_02_1	313_6_46	337_2_1	67_2_1	456_2_121	29_6_1	769_6_169	1321_2_430	90_6_16	69_2_1	80_2_1	254_0_140	21_6_1	22_6_1	288_02_128	1058_6_89	44_6_24	3_6_184	1_2_1	730_6_25	540_6_98	4_6_1	1119_2_28	367_2_274	329_6_20	285_2_21	147_2_1	202_2_140	64_6_59	208_2_61	441_6_11	440_6_1	39_2_1	384_6_15	71_6_1	8_2_1	486_6_99	93_2_1	94_2_1	274_6_58	12_6_1	1188_6_70	18_2_1	23_6_1	37_2_1	53_6_1	34_6_89	130_6_43	411_6_195
1084_12_99	199_02_1	313_6_28	337_2_1	67_2_1	456_2_125	29_6_1	769_6_199	1321_2_426	90_6_19	69_2_1	80_2_1	254_0_175	21_6_1	22_6_1	288_02_108	1058_6_80	44_6_24	3_6_161	1_2_1	730_6_27	540_6_97	4_6_1	1119_2_24	367_2_282	329_6_18	285_2_15	147_2_1	202_2_142	64_6_56	208_2_61	441_6_11	440_6_1	39_2_1	384_6_14	71_6_1	8_2_1	486_6_111	93_2_1	94_2_1	274_6_41	12_6_1	1188_6_86	18_2_1	23_6_1	37_2_1	53_6_1	34_6_91	130_6_45	411_6_185
1084_12_131	199_02_1	313_6_22	337_2_1	67_2_1	456_2_127	29_6_1	769_6_230	1321_2_417	90_6_27	69_2_1	80_2_1	254_0_213	21_6_1	22_6_1	288_02_92	1058_6_78	44_6_32	3_6_124	1_2_1	730_6_35	540_6_90	4_6_1	1119_2_35	367_2_285	329_6_21	285_2_3	147_2_1	202_2_154	64_6_62	208_2_59	441_6_6	440_6_1	39_2_1	384_6_19	71_6_1	8_2_1	486_6_112	93_2_1	94_2_1	274_6_25	12_6_1	1188_6_113	18_2_1	23_6_1	37_2_1	53_6_1	34_6_100	130_6_44	411_6_154
1084_12_150	199_02_1	313_6_16	337_2_1	67_2_1	456_2_135	29_6_1	769_6_242	1321_2_381	90_6_46	69_2_1	80_2_1	254_0_276	21_6_1	22_6_1	288_02_86	1058_6_81	44_6_28	3_6_101	1_2_1	730_6_41	540_6_97	4_6_1	1119_2_37	367_2_293	329_6_30	147_2_1	202_2_175	64_6_57	208_2_39	441_6_6	440_6_1	384_6_33	71_6_1	8_2_1	486_6_126	93_2_1	94_2_1	274_6_15	12_6_1	1188_6_132	18_2_1	23_6_1	37_2_1	53_6_1	34_6_132	130_6_53	411_6_117	298_2_169	684_2_131
1084_12_158	199_02_1	313_6_12	337_2_1	67_2_1	456_2_117	29_6_1	769_6_305	1321_2_337	90_6_53	69_2_1	80_2_1	254_0_323	21_6_1	22_6_1	288_02_85	1058_6_75	44_6_36	3_6_90	1_2_1	730_6_48	540_6_93	4_6_1	1119_2_52	367_2_315	329_6_46	147_2_1	202_2_187	64_6_47	208_2_24	441_6_3	440_6_1	384_6_35	71_6_1	8_2_1	486_6_131	93_2_1	94_2_1	274_6_9	12_6_1	1188_6_167	18_2_1	23_6_1	37_2_1	53_6_1	34_6_124	130_6_58	411_6_90	298_2_157	684_2_119
1084_12_158	199_02_1	313_6_10	337_2_1	67_2_1	456_2_80	769_6_302	130_6_61	1321_2_280	90_6_70	69_2_1	80_2_1	254_0_366	21_6_1	22_6_1	288_02_87	1058_6_87	44_6_41	3_6_91	1_2_1	730_6_65	540_6_97	4_6_1	1119_2_49	367_2_350	329_6_86	147_2_1	202_2_205	64_6_41	208_2_15	440_6_1	384_6_37	71_6_1	8_2_1	486_6_142	93_2_1	94_2_1	274_6_9	12_6_1	1188_6_180	18_2_1	23_6_1	37_2_1	53_6_1	34_6_135	411_6_87	298_2_155	684_2_87	827_0_53	804_2_32
1084_12_136	199_02_1	313_6_5	337_2_1	67_2_1	456_2_60	769_6_309	130_6_68	1321_2_197	90_6_77	69_2_1	80_2_1	254_0_452	21_6_1	22_6_1	288_02_88	1058_6_106	44_6_50	3_6_103	1_2_1	730_6_75	540_6_117	4_6_1	1119_2_40	367_2_375	329_6_103	147_2_1	202_2_196	64_6_30	208_2_19	440_6_1	384_6_49	71_6_1	8_2_1	486_6_155	93_2_1	94_2_1	274_6_11	12_6_1	1188_6_184	18_2_1	23_6_1	37_2_1	53_6_1	34_6_116	411_6_80	298_2_178	684_2_63	827_0_57	804_2_36
1084_12_101	199_02_1	313_6_4	337_2_1	67_2_1	456_2_38	769_6_296	130_6_57	1321_2_171	90_6_73	69_2_1	80_2_1	254_0_458	21_6_1	22_6_1	288_02_84	1058_6_102	44_6_54	3_6_103	1_2_1	730_6_97	540_6_105	4_6_1	1119_2_52	367_2_356	329_6_137	147_2_1	202_2_177	64_6_14	208_2_28	440_6_1	384_6_42	71_6_1	8_2_1	486_6_171	93_2_1	94_2_1	274_6_16	12_6_1	1188_6_191	18_2_1	23_6_1	37_2_1	53_6_1	34_6_88	411_6_72	298_2_213	684_2_76	827_0_80	804_2_55
1084_12_92	199_02_1	313_6_4	337_2_1	67_2_1	456_2_35	769_6_236	130_6_39	1321_2_165	90_6_78	69_2_1	80_2_1	254_0_461	21_6_1	22_6_1	288_02_87	1058_6_106	44_6_47	3_6_111	1_2_1	730_6_129	540_6_115	4_6_1	1119_2_69	367_2_297	329_6_165	147_2_1	202_2_177	64_6_10	208_2_34	440_6_1	384_6_38	71_6_1	8_2_1	486_6_176	93_2_1	94_2_1	274_6_19	12_6_1	1188_6_175	18_2_1	23_6_1	37_2_1	53_6_1	34_6_83	411_6_75	298_2_223	684_2_74	827_0_98	804_2_66
1084_12_90	199_02_1	313_6_5	337_2_1	67_2_1	456_2_45	769_6_190	130_6_38	1321_2_187	90_6_74	69_2_1	80_2_1	254_0_481	21_6_1	22_6_1	288_02_94	1058_6_120	44_6_41	3_6_115	1_2_1	730_6_125	540_6_98	4_6_1	1119_2_71	367_2_207	329_6_161	147_2_1	202_2_194	64_6_11	208_2_40	440_6_1	384_6_53	71_6_1	8_2_1	486_6_192	93_2_1	94_2_1	274_6_23	12_6_1	1188_6_161	18_2_1	23_6_1	37_2_1	53_6_1	34_6_79	411_6_62	298_2_226	684_2_92	827_0_111	804_2_86
1084_12_73	199_02_1	313_6_7	337_2_1	67_2_1	456_2_52	769_6_153	130_6_34	1321_2_219	90_6_54	69_2_1	80_2_1	254_0_471	21_6_1	22_6_1	288_02_85	1058_6_111	44_6_43	3_6_120	1_2_1	730_6_136	540_6_96	4_6_1	1119_2_84	367_2_149	329_6_158	147_2_1	202_2_189	64_6_7	208_2_38	440_6_1	384_6_48	71_6_1	8_2_1	486_6_206	93_2_1	94_2_1	274_6_40	12_6_1	1188_6_140	18_2_1	23_6_1	37_2_1	53_6_1	34_6_73	411_6_58	298_2_226	684_2_127	827_0_143	804_2_84
1084_12_73	199_02_1	313_6_6	337_2_1	67_2_1	456_2_64	769_6_111	130_6_29	1321_2_247	90_6_45	69_2_1	80_2_1	254_0_485	21_6_1	22_6_1	288_02_100	1058_6_119	44_6_37	3_6_150	1_2_1	730_6_123	540_6_110	4_6_1	1119_2_106	367_2_132	329_6_139	147_2_1	202_2_203	64_6_6	208_2_38	440_6_1	384_6_43	71_6_1	8_2_1	486_6_193	93_2_1	94_2_1	274_6_40	12_6_1	1188_6_102	18_2_1	23_6_1	37_2_1	53_6_1	34_6_76	411_6_55	298_2_216	684_2_136	827_0_136	804_2_71
1084_12_85	199_02_1	313_6_7	337_2_1	67_2_1	456_2_79	769_6_89	130_6_29	1321_2_272	90_6_20	69_2_1	80_2_1	254_0_436	21_6_1	22_6_1	288_02_116	1058_6_118	44_6_37	3_6_190	1_2_1	730_6_115	540_6_109	4_6_1	1119_2_105	367_2_123	329_6_109	147_2_1	202_2_214	64_6_9	208_2_31	440_6_1	384_6_36	71_6_1	8_2_1	486_6_181	93_2_1	94_2_1	274_6_45	12_6_1	1188_6_98	18_2_1	23_6_1	37_2_1	53_6_1	34_6_64	411_6_46	298_2_213	684_2_146	827_0_133	804_2_57
1084_12_90	199_02_1	313_6_9	337_2_1	67_2_1	456_2_85	769_6_76	130_6_35	1321_2_328	90_6_13	69_2_1	80_2_1	254_0_373	21_6_1	22_6_1	288_02_114	1058_6_118	44_6_32	3_6_232	1_2_1	730_6_126	540_6_121	4_6_1	1119_2_91	367_2_135	329_6_78	147_2_1	202_2_202	64_6_13	208_2_22	440_6_1	384_6_23	71_6_1	8_2_1	486_6_146	93_2_1	94_2_1	274_6_54	12_6_1	1188_6_75	18_2_1	23_6_1	37_2_1	53_6_1	34_6_64	411_6_37	298_2_201	684_2_168	827_0_120	804_2_24
1084_12_89	199_02_1	313_6_10	337_2_1	67_2_1	456_2_77	769_6_75	130_6_42	1321_2_341	90_6_14	69_2_1	80_2_1	254_0_299	21_6_1	22_6_1	288_02_123	1058_6_125	44_6_43	3_6_271	1_2_1	730_6_110	540_6_119	4_6_1	1119_2_85	367_2_168	329_6_60	147_2_1	202_2_240	64_6_15	208_2_21	440_6_1	384_6_10	71_6_1	8_2_1	486_6_107	93_2_1	94_2_1	274_6_59	12_6_1	1188_6_55	18_2_1	23_6_1	37_2_1	53_6_1	34_6_67	411_6_37	298_2_232	684_2_191	827_0_111	804_2_12
1084_12_67	199_02_1	313_6_13	337_2_1	67_2_1	456_2_50	769_6_82	130_6_53	1321_2_360	90_6_5	69_2_1	80_2_1	254_0_260	21_6_1	22_6_1	288_02_108	1058_6_109	44_6_54	3_6_322	1_2_1	730_6_116	540_6_110	4_6_1	1119_2_77	367_2_219	329_6_40	147_2_1	202_2_279	64_6_14	208_2_18	440_6_1	384_6_8	71_6_1	8_2_1	486_6_74	93_2_1	94_2_1	274_6_84	12_6_1	1188_6_54	18_2_1	23_6_1	37_2_1	53_6_1	34_6_72	411_6_45	298_2_263	684_2_202	827_0_97	804_2_3
1084_12_50	199_02_1	313_6_14	337_2_1	67_2_1	456_2_31	769_6_91	130_6_59	1321_2_358	90_6_5	69_2_1	80_2_1	254_0_260	21_6_1	22_6_1	288_02_93	1058_6_110	44_6_60	3_6_362	1_2_1	730_6_88	540_6_135	4_6_1	1119_2_72	367_2_254	329_6_22	147_2_1	202_2_322	64_6_9	208_2_13	440_6_1	384_6_8	71_6_1	8_2_1	486_6_64	93_2_1	94_2_1	274_6_85	12_6_1	1188_6_49	18_2_1	23_6_1	37_2_1	53_6_1	34_6_86	411_6_46	298_2_300	684_2_195	827_0_70	804_2_1
1084_12_34	199_02_1	313_6_18	337_2_1	67_2_1	456_2_15	769_6_112	130_6_67	1321_2_300	90_6_5	69_2_1	80_2_1	254_0_260	21_6_1	22_6_1	288_02_70	1058_6_104	44_6_88	3_6_356	1_2_1	730_6_73	540_6_136	4_6_1	1119_2_72	367_2_290	329_6_7	147_2_1	202_2_357	64_6_8	208_2_7	440_6_1	384_6_5	71_6_1	8_2_1	486_6_48	93_2_1	94_2_1	274_6_99	12_6_1	1188_6_52	18_2_1	23_6_1	37_2_1	53_6_1	34_6_86	411_6_61	298_2_360	684_2_187	827_0_64
1084_12_33	199_02_1	313_6_28	337_2_1	67_2_1	456_2_5	769_6_124	130_6_76	1321_2_268	90_6_3	69_2_1	80_2_1	254_0_272	21_6_1	22_6_1	288_02_64	1058_6_87	44_6_105	3_6_368	1_2_1	730_6_63	540_6_157	4_6_1	1119_2_81	367_2_269	329_6_1	147_2_1	202_2_362	64_6_12	208_2_1	440_6_1	384_6_5	71_6_1	8_2_1	486_6_40	93_2_1	94_2_1	274_6_124	12_6_1	1188_6_62	18_2_1	23_6_1	37_2_1	53_6_1	34_6_93	411_6_82	298_2_381	684_2_160	827_0_50
1084_12_27	199_02_1	313_6_29	337_2_1	67_2_1	456_2_2	769_6_132	130_6_79	1321_2_232	90_6_2	69_2_1	80_2_1	254_0_290	21_6_1	22_6_1	288_02_42	1058_6_108	44_6_106	3_6_355	1_2_1	730_6_44	540_6_175	4_6_1	1119_2_89	367_2_236	329_6_1	147_2_1	202_2_355	64_6_19	208_2_1	440_6_1	384_6_4	71_6_1	8_2_1	486_6_43	93_2_1	94_2_1	274_6_114	12_6_1	1188_6_76	18_2_1	23_6_1	37_2_1	53_6_1	34_6_81	411_6_85	298_2_412	684_2_148	827_0_33
1084_12_27	199_02_1	313_6_28	337_2_1	456_2_1	769_6_142	130_6_72	1321_2_210	67_2_1	69_2_1	80_2_1	254_0_290	21_6_1	22_6_1	288_02_28	1058_6_121	44_6_130	3_6_333	1_2_1	730_6_37	540_6_166	4_6_1	1119_2_98	367_2_180	147_2_1	202_2_365	64_6_21	440_6_1	384_6_2	71_6_1	8_2_1	486_6_47	93_2_1	94_2_1	274_6_111	12_6_1	1188_6_95	18_2_1	37_2_1	53_6_1	34_6_69	411_6_104	298_2_426	684_2_154	827_0_31
1084_12_28	199_02_1	313_6_42	337_2_1	769_6_141	130_6_69	274_6_119	67_2_1	80_2_1	254_0_291	21_6_1	22_6_1	288_02_23	1058_6_126	44_6_133	3_6_275	1_2_1	730_6_35	540_6_161	4_6_1	1119_2_102	367_2_149	147_2_1	202_2_372	64_6_21	1321_2_200	440_6_1	384_6_1	71_6_1	8_2_1	486_6_50	93_2_1	94_2_1	12_6_1	1188_6_99	18_2_1	37_2_1	53_6_1	34_6_64	411_6_107	298_2_475	684_2_138	827_0_22
1084_12_39	199_02_1	313_6_38	337_2_1	769_6_166	130_6_67	274_6_107	67_2_1	80_2_1	254_0_281	21_6_1	22_6_1	288_02_12	1058_6_146	44_6_133	3_6_229	1_2_1	730_6_29	540_6_162	4_6_1	1119_2_95	367_2_131	147_2_1	202_2_388	64_6_24	1321_2_188	440_6_1	384_6_1	71_6_1	8_2_1	486_6_53	93_2_1	94_2_1	12_6_1	1188_6_108	18_2_1	37_2_1	53_6_1	34_6_53	411_6_107	298_2_517	684_2_127	827_0_20
1084_12_65	199_02_1	313_6_37	337_2_1	769_6_186	130_6_55	274_6_85	67_2_1	80_2_1	254_0_249	21_6_1	22_6_1	288_02_13	1058_6_144	44_6_146	3_6_194	1_2_1	730_6_22	540_6_144	4_6_1	1119_2_99	367_2_142	147_2_1	202_2_367	64_6_21	1321_2_243	440_6_1	384_6_1	71_6_1	8_2_1	486_6_56	93_2_1	94_2_1	12_6_1	1188_6_154	18_2_1	37_2_1	53_6_1	34_6_48	411_6_114	298_2_496	684_2_140	827_0_22
1084_12_74	199_02_1	313_6_45	337_2_1	769_6_191	130_6_57	274_6_61	67_2_1	80_2_1	254_0_262	21_6_1	22_6_1	288_02_16	1058_6_159	44_6_128	3_6_179	1_2_1	730_6_20	540_6_129	4_6_1	1119_2_77	367_2_146	147_2_1	202_2_328	1321_2_311	440_6_1	8_2_1	71_6_1	684_2_144	486_6_42	93_2_1	94_2_1	12_6_1	1188_6_191	18_2_1	37_2_1	53_6_1	34_6_49	411_6_110	298_2_499	64_6_14	827_0_21
1084_12_100	199_02_1	313_6_46	337_2_1	769_6_199	130_6_56	274_6_26	67_2_1	80_2_1	254_0_271	21_6_1	22_6_1	288_02_20	1058_6_172	44_6_125	3_6_146	1_2_1	730_6_26	540_6_100	4_6_1	1119_2_46	367_2_149	147_2_1	202_2_257	1321_2_357	440_6_1	8_2_1	71_6_1	684_2_158	486_6_34	93_2_1	94_2_1	12_6_1	1188_6_215	18_2_1	37_2_1	53_6_1	34_6_50	411_6_91	298_2_497	64_6_11	827_0_28
1084_12_119	199_02_1	313_6_49	337_2_1	769_6_209	130_6_52	274_6_10	67_2_1	80_2_1	254_0_254	21_6_1	22_6_1	288_02_24	1058_6_172	44_6_107	3_6_136	1_2_1	730_6_35	540_6_76	4_6_1	1119_2_25	367_2_151	147_2_1	202_2_193	1321_2_408	440_6_1	8_2_1	71_6_1	684_2_159	486_6_23	93_2_1	94_2_1	12_6_1	1188_6_253	18_2_1	37_2_1	53_6_1	34_6_53	411_6_62	298_2_504	64_6_8	827_0_39
1084_12_137	199_02_1	313_6_51	337_2_1	769_6_233	130_6_54	274_6_4	67_2_1	80_2_1	254_0_252	21_6_1	22_6_1	288_02_26	1058_6_155	44_6_111	3_6_140	1_2_1	730_6_46	540_6_61	4_6_1	1119_2_5	367_2_161	147_2_1	202_2_160	1321_2_410	440_6_1	8_2_1	71_6_1	684_2_165	486_6_19	93_2_1	94_2_1	12_6_1	1188_6_276	18_2_1	37_2_1	53_6_1	34_6_71	411_6_36	298_2_434	64_6_2	827_0_49
1084_12_138	199_02_1	313_6_41	337_2_1	769_6_244	130_6_62	1321_2_360	67_2_1	80_2_1	254_0_222	21_6_1	22_6_1	288_02_29	1058_6_153	44_6_116	3_6_128	1_2_1	730_6_56	540_6_52	4_6_1	1119_2_1	367_2_184	147_2_1	202_2_142	440_6_1	8_2_1	71_6_1	684_2_132	486_6_8	93_2_1	94_2_1	12_6_1	1188_6_261	18_2_1	37_2_1	53_6_1	34_6_77	411_6_21	298_2_410	274_6_1	827_0_66
1084_12_124	199_02_1	313_6_22	337_2_1	769_6_263	130_6_71	1321_2_273	67_2_1	254_0_197	21_6_1	22_6_1	288_02_41	1058_6_147	44_6_127	3_6_107	1_2_1	730_6_48	540_6_48	4_6_1	367_2_231	147_2_1	202_2_202	440_6_1	71_6_1	8_2_1	486_6_7	93_2_1	94_2_1	12_6_1	1188_6_251	18_2_1	37_2_1	34_6_80	411_6_12	298_2_394	684_2_114	827_0_77
1084_12_113	199_02_1	313_6_17	337_2_1	769_6_279	130_6_62	1321_2_208	67_2_1	254_0_180	21_6_1	22_6_1	288_02_31	1058_6_144	44_6_121	3_6_76	1_2_1	730_6_47	540_6_36	4_6_1	367_2_246	147_2_1	202_2_256	440_6_1	71_6_1	8_2_1	486_6_7	93_2_1	94_2_1	12_6_1	1188_6_245	18_2_1	37_2_1	34_6_81	411_6_8	298_2_416	684_2_85	827_0_124
1084_12_110	199_02_1	313_6_1	337_2_1	769_6_290	130_6_58	1321_2_191	67_2_1	254_0_167	21_6_1	22_6_1	288_02_22	1058_6_136	44_6_117	3_6_78	1_2_1	730_6_53	540_6_32	4_6_1	367_2_271	147_2_1	202_2_293	440_6_1	71_6_1	8_2_1	486_6_8	93_2_1	94_2_1	12_6_1	1188_6_223	18_2_1	37_2_1	34_6_97	411_6_8	298_2_420	684_2_65	827_0_152
1084_12_109	199_02_1	337_2_1	769_6_281	130_6_67	1321_2_178	67_2_1	254_0_172	21_6_1	22_6_1	288_02_17	1058_6_143	44_6_116	3_6_57	1_2_1	730_6_43	540_6_25	4_6_1	367_2_274	147_2_1	202_2_354	440_6_1	71_6_1	8_2_1	486_6_14	93_2_1	94_2_1	12_6_1	1188_6_198	18_2_1	37_2_1	34_6_76	411_6_8	298_2_421	684_2_66	827_0_182
1084_12_112	199_02_1	337_2_1	769_6_267	130_6_97	1321_2_183	67_2_1	254_0_177	21_6_1	22_6_1	288_02_16	1058_6_156	44_6_118	3_6_54	1_2_1	730_6_51	540_6_22	4_6_1	367_2_267	147_2_1	202_2_370	440_6_1	71_6_1	8_2_1	486_6_16	93_2_1	94_2_1	12_6_1	1188_6_166	18_2_1	37_2_1	34_6_78	411_6_5	298_2_455	684_2_61	827_0_189
1084_12_104	199_02_1	337_2_1	769_6_240	130_6_104	1321_2_180	67_2_1	254_0_203	21_6_1	22_6_1	288_02_28	1058_6_168	44_6_103	3_6_55	1_2_1	730_6_55	540_6_26	4_6_1	367_2_254	147_2_1	202_2_410	440_6_1	71_6_1	8_2_1	486_6_15	93_2_1	94_2_1	12_6_1	1188_6_162	18_2_1	37_2_1	34_6_71	411_6_4	298_2_482	684_2_76	827_0_231
1084_12_110	199_02_1	337_2_1	769_6_204	130_6_113	1321_2_187	67_2_1	254_0_270	21_6_1	22_6_1	288_02_37	1058_6_179	44_6_72	3_6_79	1_2_1	730_6_59	540_6_25	4_6_1	367_2_252	147_2_1	202_2_434	440_6_1	71_6_1	8_2_1	486_6_18	93_2_1	94_2_1	12_6_1	1188_6_150	18_2_1	37_2_1	34_6_54	411_6_3	298_2_501	684_2_87	827_0_246
1084_12_87	199_02_1	337_2_1	769_6_192	130_6_115	1321_2_226	67_2_1	254_0_302	21_6_1	22_6_1	288_02_43	1058_6_196	44_6_49	3_6_94	1_2_1	730_6_56	540_6_25	4_6_1	367_2_227	147_2_1	202_2_433	440_6_1	71_6_1	8_2_1	486_6_29	93_2_1	94_2_1	12_6_1	1188_6_147	18_2_1	37_2_1	34_6_49	411_6_3	298_2_516	684_2_121	827_0_258
1084_12_84	199_02_1	337_2_1	769_6_173	130_6_136	1321_2_253	67_2_1	254_0_335	21_6_1	22_6_1	288_02_36	1058_6_200	44_6_36	3_6_94	1_2_1	730_6_78	540_6_27	4_6_1	367_2_202	147_2_1	202_2_425	440_6_1	71_6_1	8_2_1	486_6_33	93_2_1	94_2_1	12_6_1	1188_6_161	18_2_1	37_2_1	34_6_45	411_6_1	298_2_515	684_2_135	827_0_308
1084_12_64	199_02_1	337_2_1	769_6_156	130_6_144	1321_2_258	67_2_1	254_0_372	21_6_1	288_02_33	1058_6_204	44_6_28	3_6_114	1_2_1	730_6_87	540_6_32	4_6_1	367_2_206	147_2_1	202_2_405	440_6_1	71_6_1	8_2_1	486_6_35	93_2_1	94_2_1	12_6_1	1188_6_172	18_2_1	37_2_1	34_6_43	298_2_517	684_2_160	827_0_315
1084_12_56	199_02_1	337_2_1	769_6_135	130_6_145	1321_2_262	67_2_1	254_0_388	21_6_1	288_02_25	1058_6_199	44_6_29	3_6_115	1_2_1	730_6_95	540_6_32	4_6_1	367_2_207	147_2_1	202_2_397	440_6_1	71_6_1	8_2_1	486_6_42	93_2_1	94_2_1	12_6_1	1188_6_176	18_2_1	37_2_1	34_6_43	298_2_482	684_2_167	827_0_314
1084_12_48	199_02_1	337_2_1	769_6_140	130_6_139	1321_2_251	67_2_1	254_0_401	21_6_1	288_02_13	1058_6_190	44_6_25	3_6_123	1_2_1	730_6_103	540_6_40	4_6_1	367_2_193	147_2_1	202_2_408	440_6_1	71_6_1	8_2_1	486_6_50	93_2_1	94_2_1	12_6_1	1188_6_189	18_2_1	37_2_1	34_6_52	298_2_446	684_2_174	827_0_312
1084_12_45	199_02_1	337_2_1	769_6_128	130_6_183	1321_2_256	67_2_1	254_0_425	21_6_1	288_02_14	1058_6_205	44_6_12	3_6_160	1_2_1	730_6_125	540_6_57	4_6_1	367_2_196	147_2_1	202_2_376	440_6_1	71_6_1	8_2_1	486_6_51	93_2_1	94_2_1	12_6_1	1188_6_204	18_2_1	37_2_1	34_6_78	298_2_426	684_2_164	827_0_265
1084_12_62	199_02_1	337_2_1	769_6_122	130_6_188	1321_2_271	67_2_1	254_0_424	21_6_1	288_02_9	1058_6_229	44_6_11	3_6_169	1_2_1	730_6_128	540_6_67	4_6_1	367_2_199	147_2_1	202_2_339	440_6_1	71_6_1	8_2_1	486_6_52	93_2_1	94_2_1	12_6_1	1188_6_212	18_2_1	37_2_1	34_6_85	298_2_421	684_2_170	827_0_232
1084_12_95	199_02_1	337_2_1	769_6_139	130_6_175	1321_2_262	67_2_1	254_0_466	21_6_1	288_02_4	1058_6_275	44_6_10	3_6_182	1_2_1	730_6_120	540_6_89	4_6_1	367_2_180	147_2_1	202_2_284	440_6_1	71_6_1	8_2_1	486_6_62	93_2_1	94_2_1	12_6_1	1188_6_235	18_2_1	37_2_1	34_6_113	298_2_414	684_2_207	827_0_219
1084_12_126	199_02_1	337_2_1	769_6_136	130_6_228	1321_2_243	67_2_1	254_0_472	21_6_1	288_02_2	1058_6_309	44_6_8	3_6_222	1_2_1	730_6_121	540_6_114	4_6_1	367_2_162	147_2_1	202_2_213	440_6_1	71_6_1	8_2_1	486_6_62	93_2_1	94_2_1	12_6_1	1188_6_246	18_2_1	37_2_1	34_6_136	298_2_427	684_2_218	827_0_184
1084_12_134	199_02_1	337_2_1	769_6_149	130_6_234	1321_2_225	67_2_1	254_0_484	21_6_1	1058_6_371	44_6_8	3_6_217	1_2_1	730_6_109	540_6_123	4_6_1	367_2_124	147_2_1	202_2_230	440_6_1	71_6_1	8_2_1	486_6_72	93_2_1	94_2_1	12_6_1	1188_6_231	18_2_1	37_2_1	34_6_123	298_2_414	684_2_246	827_0_188
1084_12_117	199_02_1	337_2_1	769_6_163	130_6_223	1321_2_216	67_2_1	254_0_474	21_6_1	1058_6_429	44_6_8	3_6_223	1_2_1	730_6_92	540_6_158	4_6_1	367_2_73	147_2_1	202_2_264	440_6_1	71_6_1	8_2_1	486_6_81	93_2_1	94_2_1	12_6_1	1188_6_180	18_2_1	37_2_1	34_6_116	298_2_428	684_2_307	827_0_168
1084_12_83	199_02_1	337_2_1	769_6_170	130_6_230	1321_2_222	67_2_1	254_0_460	21_6_1	1058_6_481	44_6_14	3_6_197	1_2_1	730_6_78	540_6_162	4_6_1	367_2_55	147_2_1	202_2_320	440_6_1	71_6_1	8_2_1	486_6_91	93_2_1	94_2_1	12_6_1	1188_6_153	18_2_1	37_2_1	34_6_114	298_2_439	684_2_304	827_0_178
1084_12_60	199_02_1	337_2_1	769_6_171	130_6_193	1321_2_249	67_2_1	254_0_407	21_6_1	1058_6_532	44_6_19	3_6_151	1_2_1	730_6_73	540_6_169	4_6_1	367_2_53	147_2_1	202_2_383	440_6_1	71_6_1	8_2_1	486_6_105	93_2_1	94_2_1	12_6_1	1188_6_121	18_2_1	37_2_1	34_6_120	298_2_436	684_2_303	827_0_189
1084_12_41	199_02_1	337_2_1	769_6_143	130_6_162	1321_2_270	67_2_1	254_0_354	21_6_1	1058_6_554	44_6_27	3_6_108	1_2_1	730_6_80	540_6_159	4_6_1	367_2_62	147_2_1	202_2_436	440_6_1	71_6_1	8_2_1	486_6_112	93_2_1	94_2_1	12_6_1	1188_6_98	18_2_1	37_2_1	34_6_124	298_2_423	684_2_255	827_0_193
1084_12_48	199_02_1	337_2_1	769_6_129	130_6_126	1321_2_284	67_2_1	254_0_301	21_6_1	1058_6_546	44_6_42	3_6_72	1_2_1	730_6_74	540_6_141	4_6_1	367_2_74	147_2_1	202_2_445	440_6_1	71_6_1	8_2_1	486_6_118	93_2_1	94_2_1	12_6_1	1188_6_89	18_2_1	37_2_1	34_6_110	298_2_464	684_2_201	827_0_216
1084_12_56	199_02_1	337_2_1	769_6_126	130_6_108	1321_2_269	67_2_1	254_0_243	21_6_1	1058_6_530	44_6_57	3_6_54	1_2_1	730_6_68	540_6_142	4_6_1	367_2_80	147_2_1	202_2_425	440_6_1	71_6_1	8_2_1	486_6_116	93_2_1	94_2_1	12_6_1	1188_6_87	18_2_1	37_2_1	34_6_112	298_2_558	684_2_172	827_0_219
1084_12_58	199_02_1	337_2_1	769_6_107	130_6_81	1321_2_227	67_2_1	254_0_190	21_6_1	1058_6_475	44_6_86	3_6_43	1_2_1	730_6_70	540_6_114	4_6_1	367_2_90	147_2_1	202_2_431	440_6_1	71_6_1	8_2_1	486_6_115	93_2_1	94_2_1	12_6_1	1188_6_96	18_2_1	37_2_1	34_6_109	298_2_670	684_2_151	827_0_252
1084_12_67	199_02_1	337_2_1	769_6_112	130_6_77	1321_2_184	67_2_1	254_0_168	21_6_1	1058_6_436	44_6_98	3_6_44	1_2_1	730_6_74	540_6_105	4_6_1	367_2_94	147_2_1	202_2_397	440_6_1	71_6_1	8_2_1	486_6_101	93_2_1	94_2_1	12_6_1	1188_6_126	18_2_1	37_2_1	34_6_109	298_2_739	684_2_132	827_0_260
1084_12_74	199_02_1	337_2_1	769_6_136	130_6_72	1321_2_188	67_2_1	254_0_165	21_6_1	1058_6_370	44_6_91	3_6_53	1_2_1	730_6_74	540_6_106	4_6_1	367_2_124	147_2_1	202_2_378	440_6_1	71_6_1	8_2_1	486_6_78	93_2_1	94_2_1	12_6_1	1188_6_133	18_2_1	37_2_1	34_6_95	298_2_741	684_2_167	827_0_268
1084_12_53	199_02_1	337_2_1	769_6_127	130_6_53	1321_2_197	67_2_1	254_0_155	21_6_1	1058_6_302	44_6_94	3_6_56	1_2_1	730_6_87	540_6_98	4_6_1	367_2_145	147_2_1	202_2_389	440_6_1	71_6_1	8_2_1	486_6_65	93_2_1	94_2_1	12_6_1	1188_6_152	18_2_1	37_2_1	34_6_75	298_2_723	684_2_175	827_0_289
1084_12_30	199_02_1	337_2_1	769_6_116	130_6_60	1321_2_186	67_2_1	254_0_170	21_6_1	1058_6_228	44_6_90	3_6_54	1_2_1	730_6_94	540_6_103	4_6_1	367_2_163	147_2_1	202_2_396	440_6_1	71_6_1	8_2_1	486_6_56	93_2_1	94_2_1	12_6_1	1188_6_186	18_2_1	37_2_1	34_6_71	298_2_664	684_2_219	827_0_262
1084_12_15	199_02_1	337_2_1	769_6_105	130_6_63	1321_2_164	67_2_1	254_0_214	21_6_1	1058_6_178	44_6_73	3_6_60	1_2_1	730_6_98	540_6_106	4_6_1	367_2_176	147_2_1	202_2_432	440_6_1	71_6_1	8_2_1	486_6_47	93_2_1	94_2_1	12_6_1	1188_6_223	18_2_1	37_2_1	34_6_63	298_2_633	684_2_212	827_0_237
1084_12_10	199_02_1	337_2_1	769_6_92	130_6_59	1321_2_149	67_2_1	254_0_231	21_6_1	1058_6_140	44_6_75	3_6_67	1_2_1	730_6_84	540_6_95	4_6_1	367_2_191	147_2_1	202_2_476	440_6_1	71_6_1	8_2_1	486_6_49	93_2_1	94_2_1	12_6_1	1188_6_226	18_2_1	37_2_1	34_6_54	298_2_618	684_2_212	827_0_226
1084_12_4	199_02_1	337_2_1	769_6_97	130_6_59	1321_2_149	67_2_1	254_0_230	21_6_1	1058_6_130	44_6_73	3_6_69	1_2_1	730_6_75	540_6_84	4_6_1	367_2_187	147_2_1	202_2_472	440_6_1	71_6_1	8_2_1	486_6_45	93_2_1	94_2_1	12_6_1	1188_6_230	18_2_1	37_2_1	34_6_66	298_2_595	684_2_209	827_0_185
1084_12_2	199_02_1	337_2_1	769_6_107	130_6_63	1321_2_150	67_2_1	254_0_218	21_6_1	1058_6_140	44_6_63	3_6_77	1_2_1	730_6_68	540_6_74	4_6_1	367_2_169	147_2_1	202_2_448	440_6_1	71_6_1	8_2_1	486_6_46	93_2_1	94_2_1	12_6_1	1188_6_246	18_2_1	37_2_1	34_6_81	298_2_629	684_2_223	827_0_150
1321_2_199	199_02_1	337_2_1	769_6_123	130_6_64	254_0_216	21_6_1	1058_6_171	44_6_58	3_6_93	1_2_1	730_6_57	540_6_79	4_6_1	367_2_132	147_2_1	202_2_440	440_6_1	71_6_1	8_2_1	486_6_44	93_2_1	94_2_1	12_6_1	1188_6_223	37_2_1	34_6_87	298_2_592	684_2_227	827_0_125
1321_2_223	199_02_1	337_2_1	769_6_134	130_6_60	254_0_215	21_6_1	1058_6_196	44_6_61	3_6_108	1_2_1	730_6_61	540_6_93	4_6_1	367_2_85	147_2_1	202_2_403	440_6_1	71_6_1	8_2_1	486_6_45	93_2_1	94_2_1	12_6_1	1188_6_192	37_2_1	34_6_107	298_2_604	684_2_241	827_0_100
1321_2_236	199_02_1	337_2_1	769_6_152	130_6_60	254_0_209	21_6_1	1058_6_211	44_6_89	3_6_109	1_2_1	730_6_63	540_6_132	4_6_1	367_2_78	147_2_1	202_2_345	440_6_1	71_6_1	8_2_1	486_6_49	93_2_1	94_2_1	12_6_1	1188_6_168	37_2_1	34_6_137	298_2_622	684_2_231	827_0_71
1321_2_253	199_02_1	337_2_1	769_6_195	130_6_65	254_0_213	21_6_1	1058_6_225	44_6_101	3_6_115	1_2_1	730_6_53	540_6_144	4_6_1	367_2_87	147_2_1	202_2_316	440_6_1	71_6_1	8_2_1	486_6_50	93_2_1	94_2_1	12_6_1	1188_6_169	37_2_1	34_6_148	298_2_605	684_2_205	827_0_57
1321_2_226	199_02_1	337_2_1	769_6_229	130_6_66	254_0_251	21_6_1	1058_6_265	44_6_108	3_6_120	1_2_1	730_6_47	540_6_137	4_6_1	367_2_102	147_2_1	202_2_268	440_6_1	71_6_1	8_2_1	486_6_55	93_2_1	94_2_1	12_6_1	1188_6_168	37_2_1	34_6_155	298_2_637	684_2_193	827_0_52
1321_2_207	199_02_1	337_2_1	769_6_255	130_6_68	254_0_280	21_6_1	1058_6_286	44_6_125	3_6_127	1_2_1	730_6_45	540_6_150	4_6_1	367_2_120	147_2_1	202_2_209	440_6_1	71_6_1	8_2_1	486_6_57	93_2_1	94_2_1	12_6_1	1188_6_176	37_2_1	34_6_164	298_2_637	684_2_199	827_0_55
1321_2_184	199_02_1	337_2_1	769_6_264	130_6_65	254_0_301	21_6_1	1058_6_305	44_6_180	3_6_123	1_2_1	730_6_53	540_6_155	4_6_1	367_2_135	147_2_1	202_2_181	440_6_1	71_6_1	8_2_1	486_6_71	93_2_1	94_2_1	12_6_1	1188_6_175	37_2_1	34_6_162	298_2_682	684_2_195	827_0_62
1321_2_210	199_02_1	337_2_1	769_6_272	130_6_74	254_0_337	21_6_1	1058_6_310	44_6_191	3_6_131	1_2_1	730_6_61	540_6_166	4_6_1	367_2_148	147_2_1	202_2_153	440_6_1	71_6_1	8_2_1	486_6_88	93_2_1	94_2_1	12_6_1	1188_6_182	37_2_1	34_6_176	298_2_642	684_2_152	827_0_74
1321_2_226	199_02_1	337_2_1	769_6_295	130_6_78	254_0_349	21_6_1	1058_6_345	44_6_199	3_6_140	1_2_1	730_6_82	540_6_151	4_6_1	367_2_176	147_2_1	202_2_119	440_6_1	71_6_1	8_2_1	486_6_77	93_2_1	94_2_1	12_6_1	1188_6_168	37_2_1	34_6_194	298_2_602	684_2_146	827_0_103
1321_2_234	199_02_1	337_2_1	769_6_312	130_6_95	254_0_357	21_6_1	1058_6_353	44_6_223	3_6_138	1_2_1	730_6_112	540_6_159	4_6_1	367_2_195	147_2_1	202_2_140	440_6_1	71_6_1	8_2_1	486_6_76	93_2_1	94_2_1	12_6_1	1188_6_170	37_2_1	34_6_209	298_2_526	684_2_135	827_0_124
1321_2_248	199_02_1	337_2_1	769_6_331	130_6_114	254_0_365	21_6_1	1058_6_326	44_6_206	3_6_148	1_2_1	730_6_130	540_6_176	4_6_1	367_2_266	147_2_1	202_2_164	440_6_1	71_6_1	8_2_1	486_6_81	93_2_1	94_2_1	12_6_1	1188_6_175	37_2_1	34_6_225	298_2_452	684_2_157	827_0_132
1321_2_279	199_02_1	337_2_1	769_6_341	130_6_113	254_0_366	21_6_1	1058_6_333	44_6_195	3_6_144	1_2_1	730_6_153	540_6_195	4_6_1	367_2_312	147_2_1	202_2_230	440_6_1	71_6_1	8_2_1	486_6_56	93_2_1	94_2_1	12_6_1	1188_6_175	37_2_1	34_6_247	298_2_379	684_2_134	827_0_175
1321_2_294	199_02_1	337_2_1	769_6_328	130_6_122	254_0_393	21_6_1	1058_6_308	44_6_198	3_6_153	1_2_1	730_6_174	540_6_203	4_6_1	367_2_329	147_2_1	202_2_319	440_6_1	71_6_1	8_2_1	486_6_63	93_2_1	94_2_1	12_6_1	1188_6_170	37_2_1	34_6_259	298_2_284	684_2_107	827_0_196
1321_2_290	199_02_1	337_2_1	769_6_314	130_6_133	254_0_391	21_6_1	1058_6_345	44_6_179	3_6_144	1_2_1	730_6_183	540_6_235	4_6_1	367_2_298	147_2_1	202_2_358	440_6_1	71_6_1	8_2_1	486_6_76	93_2_1	94_2_1	12_6_1	1188_6_156	37_2_1	34_6_256	298_2_237	684_2_104	827_0_241
1321_2_274	199_02_1	337_2_1	769_6_299	130_6_129	254_0_418	21_6_1	1058_6_395	44_6_179	3_6_139	1_2_1	730_6_191	540_6_238	4_6_1	367_2_228	147_2_1	202_2_386	440_6_1	71_6_1	8_2_1	486_6_74	93_2_1	94_2_1	12_6_1	1188_6_140	37_2_1	34_6_246	298_2_248	684_2_119	827_0_237
1321_2_271	199_02_1	337_2_1	769_6_264	130_6_142	254_0_442	21_6_1	1058_6_411	44_6_130	3_6_144	1_2_1	730_6_189	540_6_241	4_6_1	367_2_183	147_2_1	202_2_371	440_6_1	71_6_1	8_2_1	486_6_80	93_2_1	94_2_1	12_6_1	1188_6_110	37_2_1	34_6_234	298_2_294	684_2_118	827_0_237
1321_2_275	199_02_1	337_2_1	769_6_211	130_6_142	254_0_432	21_6_1	1058_6_442	44_6_107	3_6_134	1_2_1	730_6_172	540_6_219	4_6_1	367_2_156	147_2_1	202_2_343	440_6_1	71_6_1	8_2_1	486_6_84	93_2_1	94_2_1	12_6_1	1188_6_87	37_2_1	34_6_215	298_2_360	684_2_122	827_0_236
1321_2_286	199_02_1	337_2_1	769_6_172	130_6_134	254_0_376	21_6_1	1058_6_461	44_6_92	3_6_136	1_2_1	730_6_137	540_6_206	4_6_1	367_2_147	147_2_1	202_2_350	440_6_1	71_6_1	8_2_1	486_6_75	93_2_1	94_2_1	12_6_1	1188_6_75	37_2_1	34_6_205	298_2_406	684_2_127	827_0_237
1321_2_309	199_02_1	337_2_1	769_6_142	130_6_140	254_0_290	21_6_1	1058_6_486	44_6_81	3_6_123	1_2_1	730_6_100	540_6_195	4_6_1	367_2_159	147_2_1	202_2_363	440_6_1	71_6_1	8_2_1	486_6_71	93_2_1	94_2_1	12_6_1	1188_6_71	37_2_1	34_6_176	298_2_456	684_2_107	827_0_262
1321_2_340	199_02_1	337_2_1	769_6_109	130_6_133	254_0_214	21_6_1	1058_6_517	44_6_84	3_6_119	1_2_1	730_6_81	540_6_158	4_6_1	367_2_147	147_2_1	202_2_398	440_6_1	71_6_1	8_2_1	486_6_52	93_2_1	94_2_1	12_6_1	1188_6_75	37_2_1	34_6_155	298_2_492	684_2_107	827_0_264
1321_2_318	199_02_1	337_2_1	769_6_86	130_6_140	254_0_159	21_6_1	1058_6_518	44_6_89	3_6_111	1_2_1	730_6_72	540_6_115	4_6_1	367_2_161	147_2_1	202_2_429	440_6_1	71_6_1	8_2_1	486_6_39	93_2_1	94_2_1	12_6_1	1188_6_85	37_2_1	34_6_131	298_2_513	684_2_103	827_0_277
1321_2_309	199_02_1	337_2_1	769_6_65	130_6_154	254_0_114	21_6_1	1058_6_530	44_6_107	3_6_105	1_2_1	730_6_58	540_6_77	4_6_1	367_2_166	147_2_1	202_2_444	440_6_1	71_6_1	8_2_1	486_6_33	93_2_1	94_2_1	12_6_1	1188_6_63	37_2_1	34_6_141	298_2_562	684_2_114	827_0_262
1321_2_332	199_02_1	337_2_1	769_6_49	130_6_173	254_0_61	21_6_1	1058_6_515	44_6_119	3_6_116	1_2_1	730_6_63	540_6_35	4_6_1	367_2_172	147_2_1	202_2_466	440_6_1	71_6_1	8_2_1	486_6_23	93_2_1	94_2_1	12_6_1	1188_6_70	37_2_1	34_6_118	298_2_571	684_2_101	827_0_247
1321_2_341	199_02_1	337_2_1	769_6_58	130_6_180	254_0_27	21_6_1	1058_6_439	44_6_110	3_6_128	1_2_1	730_6_66	540_6_21	4_6_1	367_2_202	147_2_1	202_2_485	440_6_1	71_6_1	8_2_1	486_6_16	93_2_1	94_2_1	12_6_1	1188_6_75	37_2_1	34_6_110	298_2_583	684_2_90	827_0_226
1321_2_354	199_02_1	337_2_1	769_6_52	130_6_173	254_0_21	21_6_1	1058_6_357	44_6_109	3_6_143	1_2_1	730_6_61	540_6_16	4_6_1	367_2_258	147_2_1	202_2_444	440_6_1	71_6_1	8_2_1	486_6_12	93_2_1	94_2_1	12_6_1	1188_6_76	37_2_1	34_6_139	298_2_558	684_2_94	827_0_182
1321_2_321	199_02_1	337_2_1	769_6_52	130_6_159	254_0_24	21_6_1	1058_6_286	44_6_110	3_6_158	1_2_1	730_6_55	540_6_23	4_6_1	367_2_321	147_2_1	202_2_400	440_6_1	71_6_1	8_2_1	486_6_1	93_2_1	94_2_1	12_6_1	1188_6_80	37_2_1	34_6_132	298_2_524	684_2_110	827_0_141
1321_2_278	199_02_1	337_2_1	769_6_50	130_6_151	254_0_24	21_6_1	1058_6_222	44_6_132	3_6_178	1_2_1	730_6_60	540_6_40	4_6_1	8_2_1	147_2_1	202_2_383	440_6_1	71_6_1	367_2_388	93_2_1	94_2_1	12_6_1	1188_6_103	37_2_1	34_6_152	298_2_443	684_2_117	827_0_109
1321_2_256	199_02_1	337_2_1	769_6_43	130_6_149	254_0_33	21_6_1	1058_6_181	44_6_133	3_6_200	1_2_1	730_6_58	540_6_54	4_6_1	8_2_1	147_2_1	202_2_412	440_6_1	71_6_1	367_2_431	93_2_1	94_2_1	12_6_1	1188_6_120	37_2_1	34_6_189	298_2_397	684_2_125	827_0_91
1321_2_266	199_02_1	337_2_1	769_6_57	130_6_140	254_0_37	21_6_1	1058_6_172	44_6_142	3_6_220	1_2_1	730_6_76	540_6_65	4_6_1	8_2_1	147_2_1	202_2_449	440_6_1	71_6_1	367_2_403	93_2_1	94_2_1	12_6_1	1188_6_129	37_2_1	34_6_218	298_2_357	684_2_117	827_0_81
1321_2_295	199_02_1	337_2_1	769_6_51	130_6_134	254_0_56	21_6_1	1058_6_164	44_6_146	3_6_255	1_2_1	730_6_104	540_6_82	4_6_1	8_2_1	147_2_1	202_2_485	440_6_1	71_6_1	367_2_377	93_2_1	94_2_1	12_6_1	1188_6_149	37_2_1	34_6_248	298_2_335	684_2_103	827_0_82
1321_2_339	199_02_1	337_2_1	769_6_60	130_6_119	254_0_56	21_6_1	1058_6_183	44_6_148	3_6_267	1_2_1	730_6_136	540_6_107	4_6_1	8_2_1	147_2_1	202_2_479	440_6_1	71_6_1	367_2_301	93_2_1	94_2_1	12_6_1	1188_6_167	37_2_1	34_6_244	298_2_326	684_2_87	827_0_108
1321_2_366	199_02_1	337_2_1	769_6_76	130_6_110	254_0_67	21_6_1	1058_6_196	44_6_146	3_6_271	1_2_1	730_6_162	540_6_127	4_6_1	8_2_1	147_2_1	202_2_449	440_6_1	71_6_1	367_2_220	93_2_1	94_2_1	12_6_1	1188_6_166	37_2_1	34_6_264	298_2_364	684_2_73	827_0_113
1321_2_463	199_02_1	337_2_1	769_6_112	130_6_94	254_0_78	21_6_1	1058_6_225	44_6_130	3_6_289	1_2_1	730_6_196	540_6_139	4_6_1	8_2_1	147_2_1	202_2_365	440_6_1	71_6_1	367_2_144	93_2_1	94_2_1	12_6_1	1188_6_160	37_2_1	34_6_294	298_2_314	684_2_73	827_0_118
1321_2_507	199_02_1	337_2_1	769_6_127	130_6_93	254_0_81	21_6_1	1058_6_297	44_6_115	3_6_349	1_2_1	730_6_240	540_6_156	4_6_1	8_2_1	147_2_1	202_2_319	440_6_1	71_6_1	367_2_98	93_2_1	94_2_1	12_6_1	1188_6_165	37_2_1	34_6_288	298_2_293	684_2_58	827_0_143
1321_2_553	199_02_1	337_2_1	769_6_144	130_6_93	254_0_79	21_6_1	1058_6_342	44_6_106	3_6_354	1_2_1	730_6_287	540_6_156	4_6_1	8_2_1	147_2_1	202_2_293	440_6_1	71_6_1	367_2_75	93_2_1	94_2_1	12_6_1	1188_6_151	37_2_1	34_6_274	298_2_338	684_2_65	827_0_142
1321_2_524	199_02_1	337_2_1	769_6_162	130_6_92	254_0_75	21_6_1	1058_6_369	44_6_118	3_6_356	1_2_1	730_6_299	540_6_141	4_6_1	8_2_1	147_2_1	202_2_294	440_6_1	71_6_1	367_2_91	93_2_1	94_2_1	12_6_1	1188_6_128	37_2_1	34_6_283	298_2_398	684_2_80	827_0_126
1321_2_446	199_02_1	337_2_1	769_6_173	130_6_101	254_0_69	21_6_1	1058_6_426	44_6_132	3_6_367	1_2_1	730_6_333	540_6_126	4_6_1	8_2_1	147_2_1	202_2_325	440_6_1	71_6_1	367_2_82	93_2_1	94_2_1	12_6_1	1188_6_122	37_2_1	34_6_278	298_2_411	684_2_130	827_0_123
1321_2_390	199_02_1	337_2_1	769_6_147	130_6_105	254_0_60	21_6_1	1058_6_509	44_6_132	3_6_348	1_2_1	730_6_342	540_6_121	4_6_1	8_2_1	147_2_1	202_2_432	440_6_1	71_6_1	367_2_79	93_2_1	94_2_1	12_6_1	1188_6_101	37_2_1	34_6_300	298_2_400	684_2_147	827_0_111
1321_2_368	199_02_1	337_2_1	769_6_166	130_6_110	254_0_57	21_6_1	1058_6_530	44_6_141	3_6_347	1_2_1	730_6_336	540_6_99	4_6_1	8_2_1	147_2_1	202_2_509	440_6_1	71_6_1	367_2_79	93_2_1	94_2_1	12_6_1	1188_6_88	37_2_1	34_6_306	298_2_397	684_2_165	827_0_98
1321_2_361	199_02_1	337_2_1	769_6_153	130_6_123	254_0_35	21_6_1	1058_6_570	44_6_151	3_6_336	1_2_1	730_6_373	540_6_104	4_6_1	8_2_1	147_2_1	202_2_539	440_6_1	71_6_1	367_2_69	93_2_1	94_2_1	12_6_1	1188_6_87	37_2_1	34_6_284	298_2_367	684_2_166	827_0_114
1321_2_388	199_02_1	337_2_1	769_6_155	130_6_150	254_0_39	21_6_1	1058_6_555	44_6_155	3_6_317	1_2_1	730_6_359	540_6_95	4_6_1	8_2_1	147_2_1	202_2_547	440_6_1	71_6_1	367_2_73	93_2_1	94_2_1	12_6_1	1188_6_83	37_2_1	34_6_262	298_2_336	684_2_165	827_0_118
1321_2_385	199_02_1	337_2_1	769_6_168	130_6_177	254_0_39	21_6_1	1058_6_513	44_6_162	3_6_311	1_2_1	730_6_339	540_6_97	4_6_1	8_2_1	147_2_1	202_2_532	440_6_1	71_6_1	367_2_83	93_2_1	94_2_1	12_6_1	1188_6_75	37_2_1	34_6_217	298_2_344	684_2_86	827_0_159
1321_2_386	199_02_1	337_2_1	769_6_148	130_6_184	254_0_38	21_6_1	1058_6_513	44_6_129	3_6_272	1_2_1	730_6_331	540_6_89	4_6_1	8_2_1	147_2_1	202_2_477	440_6_1	71_6_1	367_2_116	93_2_1	94_2_1	12_6_1	1188_6_83	37_2_1	34_6_193	298_2_386	684_2_45	827_0_184
1321_2_393	199_02_1	337_2_1	769_6_145	130_6_172	254_0_34	21_6_1	1058_6_501	44_6_104	3_6_224	1_2_1	730_6_270	540_6_82	4_6_1	8_2_1	147_2_1	202_2_397	440_6_1	71_6_1	367_2_142	93_2_1	94_2_1	12_6_1	1188_6_73	37_2_1	34_6_190	298_2_439	684_2_39	827_0_202
1321_2_394	199_02_1	337_2_1	769_6_151	130_6_181	254_0_30	21_6_1	1058_6_485	44_6_91	3_6_175	1_2_1	730_6_218	540_6_76	4_6_1	8_2_1	147_2_1	202_2_382	440_6_1	71_6_1	367_2_160	93_2_1	94_2_1	12_6_1	1188_6_66	37_2_1	34_6_158	298_2_466	684_2_39	827_0_262
1321_2_376	199_02_1	337_2_1	769_6_149	130_6_177	254_0_24	21_6_1	1058_6_460	44_6_71	3_6_148	1_2_1	730_6_157	540_6_74	4_6_1	8_2_1	147_2_1	202_2_370	440_6_1	71_6_1	367_2_160	93_2_1	94_2_1	12_6_1	1188_6_89	37_2_1	34_6_131	298_2_486	684_2_38	827_0_280
1321_2_379	199_02_1	337_2_1	769_6_145	130_6_166	254_0_24	21_6_1	1058_6_461	44_6_62	3_6_138	1_2_1	730_6_125	540_6_72	4_6_1	8_2_1	147_2_1	202_2_370	440_6_1	71_6_1	367_2_142	93_2_1	94_2_1	12_6_1	1188_6_102	37_2_1	34_6_93	298_2_535	684_2_42	827_0_287
1321_2_354	199_02_1	337_2_1	769_6_141	130_6_154	254_0_20	21_6_1	1058_6_461	44_6_65	3_6_118	1_2_1	730_6_98	540_6_75	4_6_1	8_2_1	147_2_1	202_2_360	440_6_1	71_6_1	367_2_124	93_2_1	94_2_1	12_6_1	1188_6_101	37_2_1	34_6_87	298_2_605	684_2_41	827_0_308
1321_2_331	199_02_1	337_2_1	769_6_135	130_6_131	254_0_20	21_6_1	1058_6_464	44_6_68	3_6_118	1_2_1	730_6_107	540_6_71	4_6_1	8_2_1	147_2_1	202_2_352	440_6_1	71_6_1	367_2_96	93_2_1	94_2_1	12_6_1	1188_6_96	37_2_1	34_6_80	298_2_684	684_2_41	827_0_306
1321_2_330	199_02_1	337_2_1	769_6_147	130_6_117	254_0_14	21_6_1	1058_6_458	44_6_64	3_6_114	1_2_1	730_6_126	540_6_69	4_6_1	8_2_1	147_2_1	202_2_330	440_6_1	71_6_1	367_2_71	93_2_1	94_2_1	12_6_1	1188_6_99	37_2_1	34_6_67	298_2_760	684_2_32	827_0_311
1321_2_334	199_02_1	337_2_1	769_6_147	130_6_109	254_0_17	21_6_1	1058_6_463	44_6_69	3_6_118	1_2_1	730_6_129	540_6_67	4_6_1	8_2_1	147_2_1	202_2_297	440_6_1	71_6_1	367_2_44	93_2_1	94_2_1	12_6_1	1188_6_104	37_2_1	34_6_76	298_2_772	684_2_28	827_0_303
1321_2_326	199_02_1	337_2_1	769_6_146	130_6_117	254_0_19	21_6_1	1058_6_437	44_6_69	3_6_127	1_2_1	730_6_127	540_6_72	4_6_1	8_2_1	147_2_1	202_2_311	440_6_1	71_6_1	367_2_20	93_2_1	94_2_1	12_6_1	1188_6_107	37_2_1	34_6_90	298_2_717	684_2_9	827_0_317
1321_2_336	199_02_1	337_2_1	769_6_163	130_6_117	254_0_22	21_6_1	1058_6_438	44_6_72	3_6_166	1_2_1	730_6_109	540_6_70	4_6_1	8_2_1	147_2_1	202_2_358	440_6_1	71_6_1	367_2_8	93_2_1	94_2_1	12_6_1	1188_6_117	37_2_1	34_6_101	298_2_621	684_2_4	827_0_316
1321_2_366	199_02_1	769_6_174	130_6_111	254_0_19	21_6_1	1058_6_412	44_6_57	3_6_200	1_2_1	730_6_92	540_6_67	4_6_1	8_2_1	147_2_1	202_2_393	440_6_1	71_6_1	94_2_1	12_6_1	1188_6_130	37_2_1	34_6_120	298_2_624	684_2_2	827_0_308
1321_2_388	199_02_1	769_6_159	130_6_114	254_0_20	21_6_1	1058_6_422	44_6_44	3_6_221	1_2_1	730_6_95	540_6_72	4_6_1	8_2_1	147_2_1	202_2_387	440_6_1	71_6_1	94_2_1	12_6_1	1188_6_141	37_2_1	34_6_154	298_2_674	827_0_309
1321_2_406	199_02_1	769_6_138	130_6_137	254_0_17	21_6_1	1058_6_447	44_6_36	3_6_276	1_2_1	730_6_109	540_6_96	4_6_1	8_2_1	147_2_1	202_2_355	440_6_1	71_6_1	94_2_1	12_6_1	1188_6_147	37_2_1	34_6_159	298_2_715	827_0_319
1321_2_390	199_02_1	769_6_129	130_6_150	254_0_10	21_6_1	1058_6_423	44_6_38	3_6_353	1_2_1	730_6_115	540_6_103	4_6_1	8_2_1	147_2_1	202_2_334	440_6_1	71_6_1	94_2_1	12_6_1	1188_6_152	37_2_1	34_6_187	298_2_715	827_0_356
1321_2_361	199_02_1	769_6_108	130_6_171	254_0_4	21_6_1	1058_6_409	44_6_43	3_6_392	1_2_1	730_6_125	540_6_121	4_6_1	8_2_1	147_2_1	202_2_309	440_6_1	71_6_1	94_2_1	12_6_1	1188_6_175	37_2_1	34_6_220	298_2_705	827_0_381
1321_2_338	769_6_96	130_6_193	21_6_1	1058_6_359	44_6_52	3_6_456	1_2_1	730_6_147	540_6_147	4_6_1	8_2_1	147_2_1	202_2_321	440_6_1	71_6_1	94_2_1	12_6_1	1188_6_188	37_2_1	34_6_226	298_2_667	827_0_388
1321_2_272	769_6_93	130_6_206	21_6_1	1058_6_308	44_6_58	3_6_505	1_2_1	730_6_152	540_6_161	4_6_1	8_2_1	147_2_1	202_2_372	440_6_1	71_6_1	94_2_1	12_6_1	1188_6_194	37_2_1	34_6_273	298_2_619	827_0_410
1321_2_256	769_6_82	130_6_206	21_6_1	1058_6_306	44_6_61	3_6_512	1_2_1	730_6_159	540_6_161	4_6_1	8_2_1	147_2_1	202_2_396	440_6_1	71_6_1	94_2_1	12_6_1	1188_6_210	37_2_1	34_6_298	298_2_565	827_0_406
1321_2_228	769_6_79	130_6_213	21_6_1	1058_6_286	44_6_74	3_6_518	1_2_1	730_6_182	540_6_179	4_6_1	8_2_1	147_2_1	202_2_443	440_6_1	71_6_1	94_2_1	12_6_1	1188_6_198	37_2_1	34_6_277	298_2_526	827_0_391
1321_2_171	769_6_83	130_6_224	21_6_1	1058_6_273	44_6_92	3_6_468	1_2_1	730_6_175	540_6_163	4_6_1	8_2_1	147_2_1	202_2_459	440_6_1	71_6_1	94_2_1	12_6_1	1188_6_199	37_2_1	34_6_254	298_2_551	827_0_392
1321_2_171	769_6_69	130_6_209	21_6_1	1058_6_284	44_6_99	3_6_395	1_2_1	730_6_164	540_6_149	4_6_1	8_2_1	147_2_1	202_2_463	440_6_1	71_6_1	94_2_1	12_6_1	1188_6_232	37_2_1	34_6_237	298_2_609	827_0_339
1321_2_182	769_6_66	130_6_193	21_6_1	1058_6_310	44_6_116	3_6_340	1_2_1	730_6_156	540_6_162	4_6_1	8_2_1	147_2_1	202_2_455	440_6_1	71_6_1	94_2_1	12_6_1	1188_6_239	37_2_1	34_6_203	298_2_671	827_0_325
1321_2_205	769_6_52	130_6_148	21_6_1	1058_6_321	44_6_121	3_6_299	1_2_1	730_6_129	540_6_178	4_6_1	8_2_1	147_2_1	202_2_415	440_6_1	71_6_1	94_2_1	12_6_1	1188_6_248	37_2_1	34_6_201	298_2_739	827_0_289
1321_2_218	769_6_34	130_6_115	21_6_1	1058_6_318	44_6_114	3_6_268	1_2_1	730_6_110	540_6_175	4_6_1	8_2_1	147_2_1	202_2_346	440_6_1	71_6_1	94_2_1	12_6_1	1188_6_264	37_2_1	34_6_220	298_2_798	827_0_260
1321_2_267	769_6_15	130_6_99	21_6_1	1058_6_299	44_6_98	3_6_296	1_2_1	730_6_91	540_6_166	4_6_1	8_2_1	147_2_1	202_2_279	440_6_1	71_6_1	94_2_1	12_6_1	1188_6_265	37_2_1	34_6_215	298_2_822	827_0_238
1321_2_308	769_6_15	130_6_76	21_6_1	1058_6_299	44_6_82	3_6_305	1_2_1	730_6_75	540_6_162	4_6_1	8_2_1	147_2_1	202_2_271	440_6_1	71_6_1	94_2_1	12_6_1	1188_6_257	37_2_1	34_6_200	298_2_828	827_0_223
1321_2_366	769_6_14	130_6_55	21_6_1	1058_6_291	44_6_66	3_6_298	1_2_1	730_6_59	540_6_122	4_6_1	8_2_1	147_2_1	202_2_251	440_6_1	71_6_1	94_2_1	12_6_1	1188_6_262	37_2_1	34_6_196	298_2_779	827_0_194
1321_2_411	769_6_21	130_6_35	21_6_1	1058_6_270	44_6_50	3_6_289	1_2_1	730_6_60	540_6_106	4_6_1	8_2_1	147_2_1	202_2_271	440_6_1	71_6_1	94_2_1	12_6_1	1188_6_266	37_2_1	34_6_184	298_2_713	827_0_173
1321_2_424	769_6_29	130_6_26	21_6_1	1058_6_251	44_6_55	3_6_278	1_2_1	730_6_75	540_6_86	4_6_1	8_2_1	147_2_1	202_2_351	440_6_1	71_6_1	94_2_1	12_6_1	1188_6_248	37_2_1	34_6_164	298_2_674	827_0_184
1321_2_418	769_6_45	130_6_20	21_6_1	1058_6_267	44_6_55	3_6_227	1_2_1	730_6_84	540_6_75	4_6_1	8_2_1	147_2_1	202_2_483	440_6_1	71_6_1	94_2_1	12_6_1	1188_6_207	37_2_1	34_6_155	298_2_649	827_0_152
1321_2_367	769_6_61	130_6_25	21_6_1	1058_6_265	44_6_63	3_6_190	1_2_1	730_6_87	540_6_62	4_6_1	8_2_1	147_2_1	202_2_605	440_6_1	71_6_1	94_2_1	12_6_1	1188_6_171	37_2_1	34_6_185	298_2_639	827_0_147
1321_2_319	769_6_81	130_6_33	21_6_1	1058_6_285	44_6_65	3_6_173	1_2_1	730_6_89	540_6_51	4_6_1	8_2_1	147_2_1	202_2_736	440_6_1	71_6_1	94_2_1	12_6_1	1188_6_142	37_2_1	34_6_197	298_2_650	827_0_155
1321_2_287	769_6_94	130_6_52	21_6_1	1058_6_284	44_6_72	3_6_178	1_2_1	730_6_109	540_6_53	4_6_1	8_2_1	147_2_1	202_2_778	440_6_1	71_6_1	94_2_1	12_6_1	1188_6_118	37_2_1	34_6_223	298_2_661	827_0_199
1321_2_284	769_6_107	130_6_63	21_6_1	1058_6_301	44_6_91	3_6_173	1_2_1	730_6_119	540_6_64	4_6_1	8_2_1	147_2_1	202_2_747	440_6_1	71_6_1	94_2_1	12_6_1	1188_6_102	37_2_1	34_6_256	298_2_714	827_0_212
1321_2_292	769_6_114	130_6_82	21_6_1	1058_6_300	44_6_103	3_6_189	1_2_1	730_6_129	540_6_71	4_6_1	8_2_1	147_2_1	202_2_636	440_6_1	71_6_1	94_2_1	12_6_1	1188_6_81	37_2_1	34_6_294	298_2_762	827_0_223
1321_2_315	769_6_122	130_6_96	21_6_1	1058_6_326	44_6_107	3_6_169	1_2_1	730_6_124	540_6_74	4_6_1	8_2_1	147_2_1	202_2_471	440_6_1	71_6_1	94_2_1	12_6_1	1188_6_79	37_2_1	34_6_292	298_2_758	827_0_292
1321_2_334	769_6_117	130_6_111	21_6_1	1058_6_317	44_6_122	3_6_144	1_2_1	730_6_143	540_6_92	4_6_1	8_2_1	147_2_1	202_2_313	440_6_1	71_6_1	94_2_1	12_6_1	1188_6_67	37_2_1	34_6_325	298_2_689	827_0_333
1321_2_337	769_6_108	130_6_116	21_6_1	1058_6_319	44_6_136	3_6_117	1_2_1	730_6_155	540_6_103	4_6_1	8_2_1	147_2_1	202_2_237	440_6_1	71_6_1	94_2_1	12_6_1	1188_6_67	37_2_1	34_6_317	298_2_671	827_0_350
1321_2_339	769_6_105	130_6_124	21_6_1	1058_6_316	44_6_137	3_6_115	1_2_1	730_6_156	540_6_97	4_6_1	8_2_1	147_2_1	202_2_250	440_6_1	71_6_1	94_2_1	12_6_1	1188_6_67	37_2_1	34_6_306	298_2_701	827_0_352
1321_2_323	769_6_122	130_6_119	21_6_1	1058_6_302	44_6_134	3_6_133	1_2_1	730_6_159	540_6_102	4_6_1	8_2_1	147_2_1	202_2_291	440_6_1	71_6_1	94_2_1	12_6_1	1188_6_62	37_2_1	34_6_282	298_2_748	827_0_348
1321_2_333	769_6_127	130_6_126	21_6_1	1058_6_299	44_6_145	3_6_152	1_2_1	730_6_179	540_6_104	4_6_1	8_2_1	147_2_1	202_2_306	440_6_1	71_6_1	94_2_1	12_6_1	1188_6_59	37_2_1	34_6_303	298_2_719	827_0_319
1321_2_347	769_6_145	130_6_128	21_6_1	1058_6_309	44_6_139	3_6_194	1_2_1	730_6_176	540_6_95	4_6_1	8_2_1	147_2_1	202_2_338	440_6_1	71_6_1	94_2_1	12_6_1	1188_6_73	37_2_1	34_6_315	298_2_733	827_0_315
1321_2_368	769_6_158	130_6_113	21_6_1	1058_6_324	44_6_150	3_6_234	1_2_1	730_6_193	540_6_87	4_6_1	8_2_1	147_2_1	202_2_345	440_6_1	71_6_1	94_2_1	12_6_1	1188_6_74	37_2_1	34_6_337	298_2_729	827_0_323
1321_2_362	769_6_164	130_6_107	21_6_1	1058_6_337	44_6_192	3_6_268	1_2_1	730_6_220	540_6_85	4_6_1	8_2_1	147_2_1	202_2_355	440_6_1	71_6_1	94_2_1	12_6_1	1188_6_75	37_2_1	34_6_375	298_2_729	827_0_291
1321_2_360	769_6_173	130_6_86	21_6_1	1058_6_377	44_6_199	3_6_306	1_2_1	730_6_217	540_6_61	4_6_1	8_2_1	147_2_1	202_2_412	440_6_1	71_6_1	94_2_1	12_6_1	1188_6_90	37_2_1	34_6_393	298_2_694	827_0_295
1321_2_345	769_6_171	130_6_89	21_6_1	1058_6_425	44_6_215	3_6_312	1_2_1	730_6_236	540_6_46	4_6_1	8_2_1	147_2_1	202_2_419	440_6_1	71_6_1	94_2_1	12_6_1	1188_6_94	37_2_1	34_6_426	298_2_648	827_0_285
1321_2_315	769_6_165	130_6_76	21_6_1	1058_6_456	44_6_224	3_6_351	1_2_1	730_6_233	540_6_26	4_6_1	8_2_1	147_2_1	202_2_435	440_6_1	71_6_1	94_2_1	12_6_1	1188_6_100	37_2_1	34_6_468	298_2_632	827_0_270
1321_2_297	769_6_153	130_6_72	21_6_1	1058_6_497	44_6_205	3_6_372	1_2_1	730_6_240	540_6_17	4_6_1	8_2_1	147_2_1	202_2_453	440_6_1	71_6_1	94_2_1	12_6_1	1188_6_100	37_2_1	34_6_466	298_2_630	827_0_257
1321_2_275	769_6_137	130_6_74	21_6_1	1058_6_569	44_6_193	3_6_387	1_2_1	730_6_236	540_6_22	4_6_1	8_2_1	147_2_1	202_2_446	440_6_1	71_6_1	94_2_1	12_6_1	1188_6_96	37_2_1	34_6_493	298_2_545	827_0_238
1321_2_221	769_6_124	130_6_70	21_6_1	1058_6_607	44_6_174	3_6_403	1_2_1	730_6_201	540_6_25	4_6_1	8_2_1	147_2_1	202_2_443	440_6_1	71_6_1	94_2_1	12_6_1	1188_6_90	37_2_1	34_6_466	298_2_478	827_0_232
1321_2_161	769_6_99	130_6_79	21_6_1	1058_6_643	44_6_153	3_6_372	1_2_1	730_6_170	540_6_32	4_6_1	8_2_1	147_2_1	202_2_418	440_6_1	71_6_1	94_2_1	12_6_1	1188_6_91	37_2_1	34_6_413	298_2_460	827_0_187
1321_2_180	769_6_75	130_6_88	21_6_1	1058_6_665	44_6_152	3_6_344	1_2_1	730_6_137	540_6_45	4_6_1	8_2_1	147_2_1	202_2_412	440_6_1	71_6_1	94_2_1	12_6_1	1188_6_79	37_2_1	34_6_394	298_2_457	827_0_160
1321_2_226	769_6_52	130_6_100	21_6_1	1058_6_677	44_6_137	3_6_315	1_2_1	730_6_112	540_6_40	4_6_1	8_2_1	147_2_1	202_2_511	440_6_1	71_6_1	94_2_1	12_6_1	1188_6_75	37_2_1	34_6_330	298_2_537	827_0_112
1321_2_259	769_6_39	130_6_123	21_6_1	1058_6_719	44_6_139	3_6_284	1_2_1	730_6_97	540_6_42	4_6_1	8_2_1	147_2_1	202_2_580	440_6_1	71_6_1	94_2_1	12_6_1	1188_6_56	37_2_1	34_6_280	298_2_574	827_0_68
1321_2_309	769_6_28	130_6_125	21_6_1	1058_6_726	44_6_142	3_6_239	1_2_1	730_6_90	540_6_48	4_6_1	8_2_1	147_2_1	202_2_620	440_6_1	71_6_1	94_2_1	12_6_1	1188_6_57	37_2_1	34_6_265	298_2_641	827_0_62
1321_2_354	769_6_20	130_6_117	21_6_1	1058_6_729	44_6_139	3_6_233	1_2_1	730_6_77	540_6_47	4_6_1	8_2_1	147_2_1	202_2_623	440_6_1	71_6_1	94_2_1	12_6_1	1188_6_68	37_2_1	34_6_232	298_2_678	827_0_48
1321_2_398	769_6_20	130_6_101	21_6_1	1058_6_695	44_6_154	3_6_185	1_2_1	730_6_75	540_6_44	4_6_1	8_2_1	147_2_1	202_2_624	440_6_1	71_6_1	94_2_1	12_6_1	1188_6_72	37_2_1	34_6_228	298_2_686	827_0_43
1321_2_386	769_6_22	130_6_75	21_6_1	1058_6_644	44_6_176	3_6_165	1_2_1	730_6_85	540_6_37	4_6_1	8_2_1	147_2_1	202_2_616	440_6_1	71_6_1	94_2_1	12_6_1	1188_6_88	37_2_1	34_6_252	298_2_679	827_0_54
1321_2_384	769_6_30	130_6_34	21_6_1	1058_6_611	44_6_169	3_6_178	1_2_1	730_6_108	540_6_24	4_6_1	8_2_1	147_2_1	202_2_613	440_6_1	71_6_1	94_2_1	12_6_1	1188_6_104	37_2_1	34_6_237	298_2_655	827_0_54
1321_2_332	769_6_44	130_6_22	21_6_1	1058_6_549	44_6_194	3_6_168	1_2_1	730_6_149	540_6_26	4_6_1	8_2_1	147_2_1	202_2_606	440_6_1	71_6_1	94_2_1	12_6_1	1188_6_119	37_2_1	34_6_267	298_2_646	827_0_61
1321_2_276	769_6_64	130_6_13	21_6_1	1058_6_480	44_6_208	3_6_173	1_2_1	730_6_189	540_6_33	4_6_1	8_2_1	147_2_1	202_2_614	440_6_1	71_6_1	94_2_1	12_6_1	1188_6_128	37_2_1	34_6_312	298_2_635	827_0_64
1321_2_223	769_6_79	130_6_8	21_6_1	1058_6_455	44_6_220	3_6_203	1_2_1	730_6_218	540_6_30	4_6_1	8_2_1	147_2_1	202_2_604	440_6_1	71_6_1	94_2_1	12_6_1	1188_6_135	37_2_1	34_6_334	298_2_648	827_0_66
1321_2_226	769_6_102	130_6_5	21_6_1	1058_6_413	44_6_213	3_6_231	1_2_1	730_6_241	540_6_28	4_6_1	8_2_1	147_2_1	202_2_572	440_6_1	71_6_1	94_2_1	12_6_1	1188_6_142	37_2_1	34_6_379	298_2_657	827_0_73
1321_2_248	769_6_126	130_6_4	21_6_1	1058_6_362	44_6_211	3_6_251	1_2_1	730_6_249	540_6_43	4_6_1	8_2_1	147_2_1	202_2_516	440_6_1	71_6_1	94_2_1	12_6_1	1188_6_142	37_2_1	34_6_426	298_2_645	827_0_66
1321_2_289	769_6_149	130_6_7	21_6_1	1058_6_350	44_6_206	3_6_290	1_2_1	730_6_271	540_6_49	4_6_1	8_2_1	147_2_1	202_2_442	440_6_1	71_6_1	94_2_1	12_6_1	1188_6_121	37_2_1	34_6_416	298_2_595	827_0_62
1321_2_301	769_6_152	130_6_7	21_6_1	1058_6_332	44_6_223	3_6_304	1_2_1	730_6_278	540_6_52	4_6_1	8_2_1	147_2_1	202_2_424	440_6_1	71_6_1	94_2_1	12_6_1	1188_6_106	37_2_1	34_6_426	298_2_588	827_0_58
1321_2_288	769_6_169	130_6_8	21_6_1	1058_6_338	44_6_224	3_6_314	1_2_1	730_6_296	540_6_66	4_6_1	8_2_1	147_2_1	202_2_390	440_6_1	71_6_1	94_2_1	12_6_1	1188_6_95	37_2_1	34_6_416	298_2_584	827_0_51
1321_2_267	769_6_183	130_6_9	21_6_1	1058_6_345	44_6_234	3_6_310	1_2_1	730_6_311	540_6_68	4_6_1	8_2_1	147_2_1	202_2_377	440_6_1	71_6_1	94_2_1	12_6_1	1188_6_76	37_2_1	34_6_393	298_2_604	827_0_48
1321_2_253	769_6_197	130_6_10	21_6_1	1058_6_366	44_6_257	3_6_316	1_2_1	730_6_313	540_6_69	4_6_1	8_2_1	147_2_1	202_2_370	440_6_1	71_6_1	94_2_1	12_6_1	1188_6_62	37_2_1	34_6_312	298_2_679	827_0_38
1321_2_267	769_6_199	130_6_8	21_6_1	1058_6_387	44_6_242	3_6_330	1_2_1	730_6_331	540_6_66	4_6_1	8_2_1	147_2_1	202_2_346	440_6_1	71_6_1	94_2_1	12_6_1	1188_6_67	37_2_1	34_6_290	298_2_717	827_0_35
1321_2_303	769_6_216	130_6_6	21_6_1	1058_6_404	44_6_231	3_6_333	1_2_1	730_6_325	540_6_72	4_6_1	8_2_1	147_2_1	202_2_333	440_6_1	71_6_1	94_2_1	12_6_1	1188_6_83	37_2_1	34_6_256	298_2_742	827_0_33
1321_2_299	769_6_212	130_6_11	21_6_1	1058_6_431	44_6_197	3_6_353	1_2_1	730_6_324	540_6_66	4_6_1	8_2_1	147_2_1	202_2_322	440_6_1	71_6_1	94_2_1	12_6_1	1188_6_90	37_2_1	34_6_237	298_2_715	827_0_35
1321_2_262	769_6_209	130_6_11	21_6_1	1058_6_445	44_6_185	3_6_387	1_2_1	730_6_294	540_6_74	4_6_1	8_2_1	147_2_1	202_2_352	440_6_1	71_6_1	94_2_1	12_6_1	1188_6_117	37_2_1	34_6_245	298_2_629	827_0_38
1321_2_235	769_6_205	130_6_8	21_6_1	1058_6_470	44_6_162	3_6_386	1_2_1	730_6_261	540_6_101	4_6_1	8_2_1	147_2_1	202_2_415	440_6_1	71_6_1	94_2_1	12_6_1	1188_6_149	37_2_1	34_6_216	298_2_532	827_0_34
1321_2_229	769_6_178	130_6_8	21_6_1	1058_6_483	44_6_133	3_6_391	1_2_1	730_6_241	540_6_103	4_6_1	8_2_1	147_2_1	202_2_436	440_6_1	71_6_1	94_2_1	12_6_1	1188_6_187	37_2_1	34_6_197	298_2_521	827_0_39
1321_2_208	769_6_135	130_6_6	21_6_1	1058_6_502	44_6_127	3_6_421	1_2_1	730_6_234	540_6_112	4_6_1	8_2_1	147_2_1	202_2_440	440_6_1	71_6_1	94_2_1	12_6_1	1188_6_229	37_2_1	34_6_181	298_2_502	827_0_40
1321_2_222	769_6_94	130_6_3	21_6_1	1058_6_530	44_6_117	3_6_430	1_2_1	730_6_207	540_6_132	4_6_1	8_2_1	147_2_1	202_2_500	440_6_1	71_6_1	94_2_1	12_6_1	1188_6_276	37_2_1	34_6_148	298_2_556	827_0_44
1321_2_269	769_6_67	130_6_2	21_6_1	1058_6_543	44_6_102	3_6_437	1_2_1	730_6_182	540_6_140	4_6_1	8_2_1	147_2_1	202_2_564	440_6_1	71_6_1	94_2_1	12_6_1	1188_6_313	37_2_1	34_6_148	298_2_524	827_0_42
1321_2_323	769_6_45	130_6_2	21_6_1	1058_6_586	44_6_99	3_6_469	1_2_1	730_6_189	540_6_144	4_6_1	8_2_1	147_2_1	202_2_608	440_6_1	71_6_1	94_2_1	12_6_1	1188_6_341	37_2_1	34_6_167	298_2_487	827_0_32
1321_2_379	769_6_14	130_6_2	21_6_1	1058_6_597	44_6_87	3_6_450	1_2_1	730_6_201	540_6_179	4_6_1	8_2_1	147_2_1	202_2_659	440_6_1	71_6_1	94_2_1	12_6_1	1188_6_369	37_2_1	34_6_171	298_2_488	827_0_35
1321_2_445	769_6_5	21_6_1	1058_6_619	44_6_84	3_6_468	1_2_1	730_6_208	540_6_184	4_6_1	8_2_1	147_2_1	202_2_624	440_6_1	71_6_1	94_2_1	12_6_1	1188_6_372	37_2_1	34_6_171	298_2_455	827_0_25
1321_2_478	769_6_2	21_6_1	1058_6_658	44_6_93	3_6_474	1_2_1	730_6_207	540_6_173	4_6_1	8_2_1	147_2_1	202_2_567	440_6_1	71_6_1	94_2_1	12_6_1	1188_6_347	37_2_1	34_6_209	298_2_427	827_0_16
1321_2_549	769_6_2	21_6_1	1058_6_668	44_6_95	3_6_480	1_2_1	730_6_225	540_6_176	4_6_1	8_2_1	147_2_1	202_2_491	440_6_1	71_6_1	94_2_1	12_6_1	1188_6_305	37_2_1	34_6_213	298_2_374	827_0_13
147_2_1	1321_2_608	71_6_1	1188_6_279	1058_6_682	44_6_102	440_6_1	37_2_1	540_6_145	34_6_237	1_2_1	730_6_240	3_6_468	202_2_435	4_6_1	298_2_340	8_2_1	827_0_13	94_2_1
147_2_1	1321_2_585	71_6_1	1188_6_250	1058_6_688	44_6_137	440_6_1	37_2_1	540_6_119	34_6_261	1_2_1	730_6_234	3_6_437	202_2_449	4_6_1	298_2_305	8_2_1	827_0_13	94_2_1
147_2_1	1321_2_584	71_6_1	1188_6_204	1058_6_655	44_6_130	440_6_1	37_2_1	540_6_104	34_6_275	1_2_1	730_6_253	3_6_424	202_2_500	4_6_1	298_2_291	8_2_1	827_0_13	94_2_1
147_2_1	1321_2_474	71_6_1	1188_6_187	1058_6_612	44_6_154	440_6_1	37_2_1	540_6_59	34_6_329	1_2_1	730_6_236	3_6_474	202_2_556	4_6_1	298_2_275	8_2_1	827_0_6	94_2_1
147_2_1	1321_2_429	71_6_1	1188_6_173	1058_6_564	44_6_203	440_6_1	37_2_1	540_6_40	34_6_357	1_2_1	730_6_227	3_6_523	202_2_622	4_6_1	298_2_281	8_2_1	827_0_4	94_2_1
147_2_1	1321_2_427	71_6_1	1188_6_174	1058_6_499	44_6_228	440_6_1	37_2_1	540_6_29	34_6_345	1_2_1	730_6_246	3_6_560	202_2_668	4_6_1	298_2_307	8_2_1	827_0_4	94_2_1
147_2_1	1321_2_358	71_6_1	1188_6_164	1058_6_404	44_6_282	440_6_1	37_2_1	540_6_19	34_6_375	1_2_1	730_6_275	3_6_596	202_2_640	4_6_1	298_2_300	8_2_1	827_0_2	94_2_1
147_2_1	1321_2_358	71_6_1	1188_6_180	1058_6_297	44_6_342	440_6_1	37_2_1	540_6_18	34_6_346	1_2_1	730_6_273	3_6_596	202_2_548	4_6_1	298_2_363	8_2_1	827_0_2	94_2_1
147_2_1	1321_2_335	71_6_1	1188_6_198	1058_6_237	44_6_374	440_6_1	37_2_1	540_6_20	34_6_319	1_2_1	730_6_285	3_6_558	202_2_526	4_6_1	298_2_425	8_2_1
147_2_1	1321_2_335	71_6_1	1188_6_203	1058_6_197	44_6_412	440_6_1	37_2_1	540_6_30	34_6_354	1_2_1	730_6_298	3_6_535	202_2_555	4_6_1	298_2_440	8_2_1
147_2_1	1321_2_358	71_6_1	1188_6_225	1058_6_161	44_6_451	440_6_1	37_2_1	540_6_38	34_6_337	1_2_1	730_6_280	3_6_522	202_2_618	4_6_1	298_2_413	8_2_1
147_2_1	1321_2_371	71_6_1	1188_6_240	1058_6_170	44_6_447	440_6_1	37_2_1	540_6_41	34_6_352	1_2_1	730_6_310	3_6_517	202_2_676	4_6_1	298_2_395	8_2_1
147_2_1	1321_2_356	71_6_1	1188_6_238	1058_6_168	44_6_459	440_6_1	37_2_1	540_6_55	34_6_363	1_2_1	730_6_347	3_6_520	202_2_704	4_6_1	298_2_379	8_2_1
147_2_1	1321_2_375	71_6_1	1188_6_233	1058_6_148	44_6_415	440_6_1	37_2_1	540_6_46	34_6_362	1_2_1	730_6_356	3_6_531	202_2_671	4_6_1	298_2_372	8_2_1
147_2_1	1321_2_404	71_6_1	1188_6_212	1058_6_151	44_6_344	440_6_1	37_2_1	540_6_45	34_6_358	1_2_1	730_6_371	3_6_502	202_2_623	4_6_1	298_2_315	8_2_1
147_2_1	1321_2_440	71_6_1	1188_6_191	1058_6_198	44_6_312	440_6_1	37_2_1	540_6_52	34_6_359	1_2_1	730_6_401	3_6_497	202_2_551	4_6_1	298_2_210	8_2_1
147_2_1	1321_2_496	71_6_1	1188_6_160	1058_6_220	44_6_262	440_6_1	37_2_1	540_6_59	34_6_306	1_2_1	730_6_392	3_6_473	202_2_588	4_6_1	298_2_149	8_2_1
147_2_1	1321_2_597	71_6_1	1188_6_146	1058_6_251	44_6_225	440_6_1	37_2_1	540_6_55	34_6_289	1_2_1	730_6_396	3_6_436	202_2_601	4_6_1	298_2_131	8_2_1
147_2_1	1321_2_687	71_6_1	1188_6_127	1058_6_297	44_6_200	440_6_1	37_2_1	540_6_77	34_6_259	1_2_1	730_6_416	3_6_404	202_2_603	4_6_1	298_2_124	8_2_1
147_2_1	1321_2_678	71_6_1	1188_6_126	1058_6_327	44_6_195	440_6_1	37_2_1	540_6_87	34_6_234	1_2_1	730_6_392	3_6_429	202_2_649	4_6_1	298_2_148	8_2_1
147_2_1	1321_2_668	71_6_1	1188_6_122	1058_6_346	44_6_192	440_6_1	37_2_1	540_6_102	34_6_212	1_2_1	730_6_371	3_6_451	202_2_676	4_6_1	298_2_183	8_2_1
147_2_1	1321_2_637	71_6_1	1188_6_122	1058_6_369	44_6_204	440_6_1	37_2_1	540_6_125	34_6_192	1_2_1	730_6_356	3_6_439	202_2_669	4_6_1	298_2_225	8_2_1
147_2_1	1321_2_596	71_6_1	1188_6_132	1058_6_393	44_6_224	440_6_1	37_2_1	540_6_133	34_6_190	1_2_1	730_6_338	3_6_488	202_2_611	4_6_1	298_2_247	8_2_1
147_2_1	1321_2_538	71_6_1	1188_6_122	1058_6_419	44_6_237	440_6_1	37_2_1	540_6_140	34_6_193	1_2_1	730_6_288	3_6_525	202_2_628	4_6_1	298_2_252	8_2_1
147_2_1	1321_2_455	71_6_1	1188_6_141	1058_6_435	44_6_234	440_6_1	37_2_1	540_6_140	34_6_201	1_2_1	730_6_272	3_6_514	202_2_698	4_6_1	298_2_269	8_2_1
147_2_1	1321_2_411	71_6_1	1188_6_128	1058_6_440	44_6_267	440_6_1	37_2_1	540_6_159	34_6_246	1_2_1	730_6_250	3_6_556	202_2_766	4_6_1	298_2_233	8_2_1
147_2_1	1321_2_353	71_6_1	1188_6_144	1058_6_482	44_6_272	440_6_1	37_2_1	540_6_138	34_6_268	1_2_1	730_6_229	3_6_600	202_2_840	4_6_1	298_2_235	8_2_1
147_2_1	1321_2_406	71_6_1	1188_6_152	1058_6_512	44_6_243	440_6_1	37_2_1	540_6_111	34_6_278	1_2_1	730_6_197	3_6_594	202_2_854	4_6_1	298_2_238	8_2_1
147_2_1	1321_2_512	71_6_1	1188_6_142	1058_6_513	44_6_239	440_6_1	37_2_1	540_6_103	34_6_323	1_2_1	730_6_154	3_6_646	202_2_751	4_6_1	298_2_228	8_2_1
147_2_1	1321_2_620	71_6_1	1188_6_140	1058_6_514	44_6_208	440_6_1	37_2_1	540_6_77	34_6_346	1_2_1	730_6_101	3_6_730	202_2_598	4_6_1	298_2_199	8_2_1
147_2_1	1321_2_711	71_6_1	1188_6_139	1058_6_490	44_6_170	440_6_1	37_2_1	540_6_77	34_6_383	1_2_1	730_6_67	3_6_786	202_2_471	4_6_1	298_2_165	8_2_1
147_2_1	1321_2_735	71_6_1	1188_6_120	1058_6_474	44_6_166	440_6_1	37_2_1	540_6_74	34_6_432	1_2_1	730_6_52	3_6_902	202_2_422	4_6_1	298_2_133	8_2_1
147_2_1	1321_2_732	71_6_1	1188_6_120	1058_6_436	44_6_151	440_6_1	37_2_1	540_6_70	34_6_464	1_2_1	730_6_40	3_6_941	202_2_460	4_6_1	298_2_125	8_2_1
147_2_1	1321_2_719	71_6_1	1188_6_132	1058_6_378	44_6_139	440_6_1	37_2_1	540_6_67	34_6_521	1_2_1	730_6_33	3_6_998	202_2_530	4_6_1	298_2_126	8_2_1
147_2_1	1321_2_647	71_6_1	1188_6_117	1058_6_332	44_6_138	440_6_1	37_2_1	540_6_50	34_6_565	1_2_1	730_6_32	3_6_1038	202_2_574	4_6_1	298_2_165	8_2_1
147_2_1	1321_2_568	71_6_1	1188_6_103	1058_6_260	44_6_133	440_6_1	37_2_1	540_6_47	34_6_591	1_2_1	730_6_24	3_6_1046	202_2_657	4_6_1	298_2_181	8_2_1
147_2_1	1321_2_534	71_6_1	1188_6_96	1058_6_182	44_6_144	440_6_1	37_2_1	540_6_40	34_6_630	1_2_1	730_6_30	3_6_1037	202_2_676	4_6_1	298_2_197	8_2_1
147_2_1	1321_2_504	71_6_1	1188_6_84	1058_6_124	44_6_160	440_6_1	37_2_1	540_6_27	34_6_635	1_2_1	730_6_31	3_6_970	202_2_719	4_6_1	298_2_223	8_2_1
147_2_1	1321_2_481	71_6_1	1188_6_82	1058_6_84	44_6_187	440_6_1	37_2_1	540_6_22	34_6_659	1_2_1	730_6_38	3_6_934	202_2_768	4_6_1	298_2_241	8_2_1
147_2_1	1321_2_506	71_6_1	1188_6_74	1058_6_59	44_6_187	440_6_1	37_2_1	540_6_19	34_6_626	1_2_1	730_6_68	3_6_900	202_2_766	4_6_1	298_2_261	8_2_1
147_2_1	1321_2_552	71_6_1	1188_6_74	1058_6_51	44_6_218	440_6_1	37_2_1	540_6_13	34_6_561	1_2_1	730_6_83	3_6_829	202_2_741	4_6_1	298_2_255	8_2_1
147_2_1	1321_2_561	71_6_1	1188_6_90	1058_6_34	44_6_226	440_6_1	37_2_1	540_6_13	34_6_515	1_2_1	730_6_93	3_6_733	202_2_724	4_6_1	298_2_243	8_2_1
147_2_1	1321_2_607	71_6_1	1188_6_87	1058_6_39	44_6_203	440_6_1	37_2_1	540_6_12	34_6_476	1_2_1	730_6_113	3_6_681	202_2_727	4_6_1	298_2_230	8_2_1
147_2_1	1321_2_679	71_6_1	1188_6_99	1058_6_59	44_6_202	440_6_1	37_2_1	540_6_15	34_6_400	1_2_1	730_6_115	3_6_592	202_2_689	4_6_1	298_2_214	8_2_1
147_2_1	1321_2_761	71_6_1	1188_6_100	1058_6_64	44_6_160	440_6_1	37_2_1	540_6_28	34_6_361	1_2_1	730_6_127	3_6_503	202_2_725	4_6_1	298_2_192	8_2_1
147_2_1	1321_2_834	71_6_1	1188_6_95	1058_6_83	44_6_140	440_6_1	37_2_1	540_6_35	34_6_301	1_2_1	730_6_136	3_6_498	202_2_703	4_6_1	298_2_157	8_2_1
147_2_1	1321_2_881	71_6_1	1188_6_82	1058_6_89	44_6_122	440_6_1	37_2_1	540_6_41	34_6_284	1_2_1	730_6_157	3_6_487	202_2_633	4_6_1	298_2_131	8_2_1
147_2_1	1321_2_851	71_6_1	1188_6_71	1058_6_98	44_6_119	440_6_1	37_2_1	540_6_53	34_6_258	1_2_1	730_6_156	3_6_481	202_2_611	4_6_1	298_2_114	8_2_1
147_2_1	1321_2_804	71_6_1	1188_6_68	1058_6_104	44_6_107	440_6_1	37_2_1	540_6_65	34_6_252	1_2_1	730_6_169	3_6_466	202_2_608	4_6_1	298_2_97	8_2_1
147_2_1	1321_2_737	71_6_1	1188_6_70	1058_6_111	44_6_97	440_6_1	37_2_1	540_6_69	34_6_242	1_2_1	730_6_190	3_6_450	202_2_590	4_6_1	298_2_110	8_2_1
147_2_1	1321_2_662	71_6_1	1188_6_68	1058_6_110	44_6_84	440_6_1	37_2_1	540_6_76	34_6_244	1_2_1	730_6_225	3_6_436	202_2_585	4_6_1	298_2_126	8_2_1
147_2_1	1321_2_573	71_6_1	1188_6_69	1058_6_101	44_6_68	440_6_1	37_2_1	540_6_91	34_6_244	1_2_1	730_6_257	3_6_477	202_2_598	4_6_1	298_2_150	8_2_1
147_2_1	1321_2_566	71_6_1	1188_6_78	1058_6_105	44_6_64	440_6_1	37_2_1	540_6_106	34_6_256	1_2_1	730_6_267	3_6_549	202_2_616	4_6_1	298_2_171	8_2_1
147_2_1	1321_2_602	71_6_1	1188_6_104	1058_6_133	44_6_79	440_6_1	37_2_1	540_6_144	34_6_262	1_2_1	730_6_269	3_6_589	202_2_624	4_6_1	298_2_202	8_2_1
147_2_1	1321_2_666	71_6_1	1188_6_110	1058_6_127	44_6_90	440_6_1	37_2_1	540_6_155	34_6_280	1_2_1	730_6_262	3_6_639	202_2_662	4_6_1	298_2_222	8_2_1
147_2_1	1321_2_709	71_6_1	1188_6_117	1058_6_131	44_6_103	440_6_1	37_2_1	540_6_166	34_6_300	1_2_1	730_6_265	3_6_732	202_2_639	4_6_1	298_2_222	8_2_1
147_2_1	1321_2_754	71_6_1	1188_6_149	1058_6_160	44_6_126	440_6_1	37_2_1	540_6_217	34_6_303	1_2_1	730_6_242	3_6_771	202_2_645	4_6_1	298_2_187	8_2_1
147_2_1	1321_2_790	71_6_1	1188_6_158	1058_6_167	44_6_134	440_6_1	37_2_1	540_6_215	34_6_325	1_2_1	730_6_234	3_6_837	202_2_628	4_6_1	298_2_149	8_2_1
147_2_1	1321_2_786	71_6_1	1188_6_143	1058_6_156	44_6_147	440_6_1	37_2_1	540_6_215	34_6_365	1_2_1	730_6_228	3_6_875	202_2_589	4_6_1	298_2_137	8_2_1
147_2_1	1321_2_754	71_6_1	1188_6_164	1058_6_167	44_6_179	440_6_1	37_2_1	540_6_267	34_6_391	1_2_1	730_6_198	3_6_864	202_2_553	4_6_1	298_2_133	8_2_1
147_2_1	1321_2_764	71_6_1	1188_6_161	1058_6_165	44_6_186	440_6_1	37_2_1	540_6_266	34_6_415	1_2_1	730_6_206	3_6_903	202_2_470	4_6_1	298_2_148	8_2_1
147_2_1	1321_2_770	71_6_1	1188_6_161	1058_6_167	44_6_210	440_6_1	37_2_1	540_6_299	34_6_433	1_2_1	730_6_199	3_6_877	202_2_450	4_6_1	298_2_174	8_2_1
147_2_1	1321_2_809	71_6_1	1188_6_147	1058_6_179	44_6_226	440_6_1	37_2_1	540_6_307	34_6_448	1_2_1	730_6_238	3_6_887	202_2_449	4_6_1	298_2_184	8_2_1
147_2_1	1321_2_815	71_6_1	1188_6_129	1058_6_165	44_6_230	440_6_1	37_2_1	540_6_276	34_6_472	1_2_1	730_6_269	3_6_826	202_2_507	4_6_1	298_2_230	8_2_1
147_2_1	1321_2_820	71_6_1	1188_6_116	1058_6_196	44_6_237	440_6_1	37_2_1	540_6_273	34_6_441	1_2_1	730_6_312	3_6_779	202_2_529	4_6_1	298_2_259	8_2_1
147_2_1	1321_2_748	71_6_1	1188_6_98	1058_6_199	44_6_254	440_6_1	37_2_1	540_6_203	34_6_421	1_2_1	730_6_357	3_6_767	202_2_567	4_6_1	298_2_311	8_2_1
147_2_1	1321_2_701	71_6_1	1188_6_89	1058_6_195	44_6_278	440_6_1	37_2_1	540_6_154	34_6_362	1_2_1	730_6_388	3_6_764	202_2_580	4_6_1	298_2_331	8_2_1
147_2_1	1321_2_667	71_6_1	1188_6_75	1058_6_201	44_6_286	440_6_1	37_2_1	540_6_114	34_6_313	1_2_1	730_6_435	3_6_752	202_2_560	4_6_1	298_2_343	8_2_1
147_2_1	1321_2_673	71_6_1	1188_6_47	1058_6_194	44_6_308	440_6_1	37_2_1	540_6_77	34_6_250	1_2_1	730_6_466	3_6_759	202_2_497	4_6_1	298_2_360	8_2_1
147_2_1	1321_2_670	71_6_1	1188_6_42	1058_6_212	44_6_304	440_6_1	37_2_1	540_6_77	34_6_191	1_2_1	730_6_460	3_6_689	202_2_458	4_6_1	298_2_387	8_2_1
147_2_1	1321_2_645	71_6_1	1188_6_30	1058_6_209	44_6_294	440_6_1	37_2_1	540_6_70	34_6_172	1_2_1	730_6_444	3_6_642	202_2_366	4_6_1	298_2_421	8_2_1
147_2_1	1321_2_652	71_6_1	1188_6_23	1058_6_183	44_6_274	440_6_1	37_2_1	540_6_64	34_6_179	1_2_1	730_6_444	3_6_604	202_2_356	4_6_1	298_2_434	8_2_1
147_2_1	1321_2_698	71_6_1	1188_6_17	1058_6_162	44_6_234	440_6_1	37_2_1	540_6_92	34_6_198	1_2_1	730_6_404	3_6_557	202_2_364	4_6_1	298_2_398	8_2_1
147_2_1	1321_2_736	71_6_1	1188_6_14	1058_6_170	44_6_176	440_6_1	37_2_1	540_6_104	34_6_213	1_2_1	730_6_351	3_6_516	202_2_411	4_6_1	298_2_362	8_2_1
147_2_1	1321_2_762	71_6_1	1188_6_15	1058_6_172	44_6_143	440_6_1	37_2_1	540_6_109	34_6_242	1_2_1	730_6_333	3_6_480	202_2_433	4_6_1	298_2_365	8_2_1
147_2_1	1321_2_765	71_6_1	1188_6_14	1058_6_178	44_6_138	440_6_1	37_2_1	540_6_137	34_6_254	1_2_1	730_6_300	3_6_464	202_2_469	4_6_1	298_2_389	8_2_1
147_2_1	1321_2_767	71_6_1	1188_6_15	1058_6_192	44_6_128	440_6_1	37_2_1	540_6_143	34_6_282	1_2_1	730_6_295	3_6_481	202_2_485	4_6_1	298_2_414	8_2_1
147_2_1	1321_2_728	71_6_1	1188_6_30	1058_6_206	44_6_136	440_6_1	37_2_1	540_6_152	34_6_302	1_2_1	730_6_294	3_6_493	202_2_498	4_6_1	298_2_454	8_2_1
147_2_1	1321_2_649	71_6_1	1188_6_37	1058_6_202	44_6_166	440_6_1	37_2_1	540_6_185	34_6_323	1_2_1	730_6_292	3_6_490	202_2_524	4_6_1	298_2_487	8_2_1
147_2_1	1321_2_603	71_6_1	1188_6_45	1058_6_218	44_6_174	440_6_1	37_2_1	540_6_207	34_6_321	1_2_1	730_6_285	3_6_500	202_2_511	4_6_1	298_2_469	8_2_1
147_2_1	1321_2_512	71_6_1	1188_6_65	1058_6_216	44_6_191	440_6_1	37_2_1	540_6_216	34_6_321	1_2_1	730_6_288	3_6_484	202_2_503	4_6_1	298_2_439	8_2_1
147_2_1	1321_2_525	71_6_1	1188_6_53	1058_6_226	44_6_260	440_6_1	37_2_1	540_6_258	34_6_265	1_2_1	730_6_275	3_6_441	202_2_456	4_6_1	298_2_448	8_2_1
147_2_1	1321_2_549	71_6_1	1188_6_52	1058_6_225	44_6_282	440_6_1	37_2_1	540_6_288	34_6_236	1_2_1	730_6_277	3_6_420	202_2_441	4_6_1	298_2_433	8_2_1
147_2_1	1321_2_642	71_6_1	1188_6_50	1058_6_227	44_6_306	440_6_1	37_2_1	540_6_284	34_6_260	1_2_1	730_6_293	3_6_384	202_2_396	4_6_1	298_2_443	8_2_1
147_2_1	1321_2_705	71_6_1	1188_6_43	1058_6_203	44_6_342	440_6_1	37_2_1	540_6_299	34_6_252	1_2_1	730_6_265	3_6_370	202_2_372	4_6_1	298_2_441	8_2_1
147_2_1	1321_2_765	71_6_1	1188_6_33	1058_6_194	44_6_342	440_6_1	37_2_1	540_6_274	34_6_275	1_2_1	730_6_247	3_6_390	202_2_369	4_6_1	298_2_445	8_2_1
147_2_1	1321_2_730	71_6_1	1188_6_34	1058_6_220	44_6_372	440_6_1	37_2_1	540_6_241	34_6_305	1_2_1	730_6_247	3_6_426	202_2_342	4_6_1	298_2_451	8_2_1
147_2_1	1321_2_712	71_6_1	1188_6_28	1058_6_235	44_6_378	440_6_1	37_2_1	540_6_250	34_6_298	1_2_1	730_6_229	3_6_445	202_2_360	4_6_1	298_2_448	8_2_1
147_2_1	1321_2_662	71_6_1	1188_6_34	1058_6_247	44_6_384	440_6_1	37_2_1	540_6_213	34_6_301	1_2_1	730_6_251	3_6_489	202_2_359	4_6_1	298_2_486	8_2_1
147_2_1	1321_2_636	71_6_1	1188_6_30	1058_6_255	44_6_397	440_6_1	37_2_1	540_6_202	34_6_301	1_2_1	730_6_249	3_6_506	202_2_350	4_6_1	298_2_531	8_2_1
147_2_1	1321_2_587	71_6_1	1188_6_41	1058_6_286	44_6_387	440_6_1	37_2_1	540_6_188	34_6_296	1_2_1	730_6_242	3_6_543	202_2_320	4_6_1	298_2_562	8_2_1
147_2_1	1321_2_519	71_6_1	1188_6_54	1058_6_277	44_6_377	440_6_1	37_2_1	540_6_163	34_6_289	1_2_1	730_6_269	3_6_565	202_2_317	4_6_1	298_2_565	8_2_1
147_2_1	1321_2_500	71_6_1	1188_6_61	1058_6_283	44_6_363	440_6_1	37_2_1	540_6_150	34_6_276	1_2_1	730_6_276	3_6_560	202_2_341	4_6_1	298_2_511	8_2_1
147_2_1	1321_2_505	71_6_1	1188_6_74	1058_6_307	44_6_335	440_6_1	37_2_1	540_6_155	34_6_244	1_2_1	730_6_251	3_6_560	202_2_340	4_6_1	298_2_478	8_2_1
147_2_1	1321_2_537	71_6_1	1188_6_78	1058_6_298	44_6_301	440_6_1	37_2_1	540_6_152	34_6_230	1_2_1	730_6_291	3_6_534	202_2_336	4_6_1	298_2_423	8_2_1
147_2_1	1321_2_599	71_6_1	1188_6_86	1058_6_279	44_6_257	440_6_1	37_2_1	540_6_166	34_6_212	1_2_1	730_6_273	3_6_521	202_2_331	4_6_1	298_2_402	8_2_1
147_2_1	1321_2_606	71_6_1	1188_6_86	1058_6_251	44_6_236	440_6_1	37_2_1	540_6_192	34_6_190	1_2_1	730_6_251	3_6_516	202_2_321	4_6_1	298_2_448	8_2_1
147_2_1	1321_2_629	71_6_1	1188_6_96	1058_6_233	44_6_215	440_6_1	37_2_1	540_6_240	34_6_207	1_2_1	730_6_258	3_6_540	202_2_293	4_6_1	298_2_476	8_2_1
147_2_1	1321_2_674	71_6_1	1188_6_89	1058_6_209	44_6_197	440_6_1	37_2_1	540_6_290	34_6_216	1_2_1	730_6_265	3_6_533	202_2_283	4_6_1	298_2_484	8_2_1
147_2_1	1321_2_725	71_6_1	1188_6_78	1058_6_193	44_6_187	440_6_1	37_2_1	540_6_333	34_6_240	1_2_1	730_6_262	3_6_544	202_2_300	4_6_1	298_2_493	8_2_1
147_2_1	1321_2_712	71_6_1	1188_6_69	1058_6_165	44_6_176	440_6_1	37_2_1	540_6_358	34_6_258	1_2_1	730_6_286	3_6_603	202_2_297	4_6_1	298_2_499	8_2_1
147_2_1	1321_2_690	71_6_1	1188_6_53	1058_6_146	44_6_165	440_6_1	37_2_1	540_6_376	34_6_267	1_2_1	730_6_278	3_6_621	202_2_272	4_6_1	298_2_543	8_2_1
147_2_1	1321_2_638	71_6_1	1188_6_51	1058_6_125	44_6_144	440_6_1	37_2_1	540_6_381	34_6_262	1_2_1	730_6_274	3_6_647	202_2_232	4_6_1	298_2_568	8_2_1
147_2_1	1321_2_607	71_6_1	1188_6_57	1058_6_138	44_6_134	440_6_1	37_2_1	540_6_372	34_6_268	1_2_1	730_6_283	3_6_736	202_2_193	4_6_1	298_2_585	8_2_1
147_2_1	1321_2_593	71_6_1	1188_6_63	1058_6_131	44_6_131	440_6_1	37_2_1	540_6_344	34_6_273	1_2_1	730_6_288	3_6_756	202_2_192	4_6_1	298_2_633	8_2_1
147_2_1	1321_2_554	71_6_1	1188_6_69	1058_6_115	44_6_143	440_6_1	37_2_1	540_6_292	34_6_271	1_2_1	730_6_281	3_6_815	202_2_210	4_6_1	298_2_682	8_2_1
147_2_1	1321_2_529	71_6_1	1188_6_81	1058_6_132	44_6_133	440_6_1	37_2_1	540_6_252	34_6_258	1_2_1	730_6_283	3_6_869	202_2_249	4_6_1	298_2_668	8_2_1
147_2_1	1321_2_522	71_6_1	1188_6_76	1058_6_94	44_6_124	440_6_1	37_2_1	540_6_197	34_6_274	1_2_1	730_6_274	3_6_860	202_2_274	4_6_1	298_2_649	8_2_1
147_2_1	1321_2_542	71_6_1	1188_6_56	1058_6_78	44_6_120	440_6_1	37_2_1	540_6_163	34_6_275	1_2_1	730_6_257	3_6_871	202_2_316	4_6_1	298_2_523	8_2_1
147_2_1	1321_2_567	71_6_1	1188_6_49	1058_6_88	44_6_112	440_6_1	37_2_1	540_6_162	34_6_256	1_2_1	730_6_254	3_6_894	202_2_347	4_6_1	298_2_362	8_2_1
147_2_1	1321_2_596	71_6_1	1188_6_29	1058_6_106	44_6_101	440_6_1	37_2_1	540_6_158	34_6_252	1_2_1	730_6_247	3_6_854	202_2_398	4_6_1	298_2_315	8_2_1
147_2_1	1321_2_624	71_6_1	1188_6_14	1058_6_113	44_6_92	440_6_1	37_2_1	540_6_148	34_6_235	1_2_1	730_6_230	3_6_835	202_2_437	4_6_1	298_2_361	8_2_1
147_2_1	1321_2_645	71_6_1	1188_6_8	1058_6_138	44_6_97	440_6_1	37_2_1	540_6_178	34_6_217	1_2_1	730_6_224	3_6_769	202_2_415	4_6_1	298_2_377	8_2_1
147_2_1	1321_2_661	71_6_1	1188_6_4	1058_6_177	44_6_91	440_6_1	37_2_1	540_6_212	34_6_208	1_2_1	730_6_206	3_6_687	202_2_362	4_6_1	298_2_431	8_2_1
147_2_1	1321_2_677	71_6_1	1058_6_200	44_6_110	37_2_1	540_6_211	34_6_211	1_2_1	730_6_199	3_6_634	202_2_304	4_6_1	298_2_457	8_2_1
147_2_1	1321_2_704	71_6_1	1058_6_214	44_6_113	37_2_1	540_6_230	34_6_221	1_2_1	730_6_183	3_6_607	202_2_252	4_6_1	298_2_460	8_2_1
147_2_1	1321_2_669	71_6_1	1058_6_231	44_6_107	37_2_1	540_6_230	34_6_231	1_2_1	730_6_173	3_6_639	202_2_211	4_6_1	298_2_480	8_2_1
147_2_1	1321_2_614	71_6_1	1058_6_258	44_6_110	37_2_1	540_6_201	34_6_249	1_2_1	730_6_182	3_6_611	202_2_204	4_6_1	298_2_519	8_2_1
147_2_1	1321_2_545	71_6_1	1058_6_289	44_6_144	37_2_1	540_6_192	34_6_265	1_2_1	730_6_226	3_6_606	202_2_241	4_6_1	298_2_521	8_2_1
147_2_1	1321_2_491	71_6_1	1058_6_299	44_6_154	37_2_1	540_6_193	34_6_282	1_2_1	730_6_251	3_6_595	202_2_314	4_6_1	298_2_475	8_2_1
147_2_1	1321_2_467	71_6_1	1058_6_300	44_6_157	37_2_1	540_6_218	34_6_285	1_2_1	730_6_274	3_6_634	202_2_364	4_6_1	298_2_397	8_2_1
147_2_1	1321_2_505	71_6_1	1058_6_316	44_6_161	37_2_1	540_6_221	34_6_262	1_2_1	730_6_279	3_6_672	202_2_460	4_6_1	298_2_316	8_2_1
147_2_1	1321_2_490	71_6_1	1058_6_314	44_6_171	37_2_1	540_6_246	34_6_283	1_2_1	730_6_286	3_6_716	202_2_543	4_6_1	298_2_248	8_2_1
147_2_1	1321_2_452	71_6_1	1058_6_268	44_6_187	37_2_1	540_6_297	34_6_313	1_2_1	730_6_274	3_6_757	202_2_667	4_6_1	298_2_195	8_2_1
147_2_1	1321_2_446	71_6_1	1058_6_238	44_6_205	37_2_1	540_6_358	34_6_301	1_2_1	730_6_264	3_6_782	202_2_716	4_6_1	298_2_223	8_2_1
147_2_1	1321_2_399	71_6_1	1058_6_207	44_6_218	37_2_1	540_6_347	34_6_304	1_2_1	730_6_279	3_6_868	202_2_722	4_6_1	298_2_266	8_2_1
147_2_1	1321_2_366	71_6_1	1058_6_176	44_6_230	37_2_1	540_6_368	34_6_293	1_2_1	730_6_304	3_6_951	202_2_656	4_6_1	298_2_321	8_2_1
147_2_1	1321_2_374	71_6_1	1058_6_136	44_6_225	37_2_1	540_6_327	34_6_246	1_2_1	730_6_317	3_6_1045	202_2_634	4_6_1	298_2_357	8_2_1
147_2_1	1321_2_444	71_6_1	1058_6_118	44_6_217	37_2_1	540_6_263	34_6_231	1_2_1	730_6_357	3_6_1163	202_2_543	4_6_1	298_2_363	8_2_1
147_2_1	1321_2_526	71_6_1	1058_6_87	44_6_208	37_2_1	540_6_235	34_6_196	1_2_1	730_6_358	3_6_1240	202_2_521	4_6_1	298_2_365	8_2_1
147_2_1	1321_2_596	71_6_1	1058_6_70	44_6_220	37_2_1	540_6_200	34_6_175	1_2_1	730_6_384	3_6_1281	202_2_486	4_6_1	298_2_361	8_2_1
147_2_1	1321_2_598	71_6_1	1058_6_74	44_6_205	37_2_1	540_6_165	34_6_156	1_2_1	730_6_389	3_6_1293	202_2_450	4_6_1	298_2_366	8_2_1
147_2_1	1321_2_622	71_6_1	1058_6_75	44_6_198	37_2_1	540_6_148	34_6_122	1_2_1	730_6_402	3_6_1217	202_2_447	4_6_1	298_2_365	8_2_1
147_2_1	1321_2_552	71_6_1	1058_6_94	44_6_213	37_2_1	540_6_141	34_6_124	1_2_1	730_6_423	3_6_1138	202_2_476	4_6_1	298_2_359	8_2_1
147_2_1	1321_2_531	71_6_1	1058_6_118	44_6_206	37_2_1	540_6_150	34_6_122	1_2_1	730_6_415	3_6_1057	202_2_456	4_6_1	298_2_380	8_2_1
147_2_1	1321_2_504	71_6_1	1058_6_139	44_6_199	37_2_1	540_6_152	34_6_130	1_2_1	730_6_401	3_6_952	202_2_441	4_6_1	298_2_355	8_2_1
147_2_1	1321_2_518	71_6_1	1058_6_167	44_6_198	37_2_1	540_6_146	34_6_132	1_2_1	730_6_374	3_6_850	202_2_448	4_6_1	298_2_336	8_2_1
147_2_1	1321_2_528	71_6_1	1058_6_197	44_6_186	37_2_1	540_6_155	34_6_134	1_2_1	730_6_331	3_6_772	202_2_453	4_6_1	298_2_274	8_2_1
147_2_1	1321_2_568	71_6_1	1058_6_213	44_6_167	37_2_1	540_6_195	34_6_126	1_2_1	730_6_295	3_6_726	202_2_445	4_6_1	298_2_231	8_2_1
147_2_1	1321_2_617	71_6_1	1058_6_225	44_6_150	37_2_1	540_6_205	34_6_145	1_2_1	730_6_269	3_6_625	202_2_455	4_6_1	298_2_256	8_2_1
147_2_1	1321_2_553	71_6_1	1058_6_209	44_6_137	37_2_1	540_6_190	34_6_164	1_2_1	730_6_254	3_6_599	202_2_518	4_6_1	298_2_312	8_2_1
147_2_1	1321_2_530	71_6_1	1058_6_231	44_6_135	37_2_1	540_6_164	34_6_174	1_2_1	730_6_241	3_6_558	202_2_559	4_6_1	298_2_363	8_2_1
147_2_1	1321_2_491	71_6_1	1058_6_209	44_6_140	37_2_1	540_6_160	34_6_176	1_2_1	730_6_228	3_6_533	202_2_601	4_6_1	298_2_378	8_2_1
147_2_1	1321_2_481	71_6_1	1058_6_190	44_6_152	37_2_1	540_6_171	34_6_217	1_2_1	730_6_252	3_6_506	202_2_625	4_6_1	298_2_371	8_2_1
147_2_1	1321_2_478	71_6_1	1058_6_163	44_6_150	37_2_1	540_6_163	34_6_236	1_2_1	730_6_298	3_6_539	202_2_623	4_6_1	298_2_335	8_2_1
147_2_1	1321_2_528	71_6_1	1058_6_147	44_6_152	37_2_1	540_6_177	34_6_237	1_2_1	730_6_331	3_6_540	202_2_644	4_6_1	298_2_282	8_2_1
147_2_1	1321_2_581	71_6_1	1058_6_142	44_6_144	37_2_1	540_6_203	34_6_242	1_2_1	730_6_356	3_6_601	202_2_604	4_6_1	298_2_237	8_2_1
147_2_1	1321_2_652	71_6_1	1058_6_126	44_6_141	37_2_1	540_6_235	34_6_259	1_2_1	730_6_405	3_6_597	202_2_558	4_6_1	298_2_204	8_2_1
147_2_1	1321_2_663	71_6_1	1058_6_105	44_6_116	37_2_1	540_6_247	34_6_277	1_2_1	730_6_464	3_6_639	202_2_534	4_6_1	298_2_133	8_2_1
147_2_1	1321_2_603	71_6_1	1058_6_113	44_6_111	37_2_1	540_6_257	34_6_291	1_2_1	730_6_535	3_6_670	202_2_489	4_6_1	298_2_139	8_2_1
147_2_1	1321_2_505	71_6_1	1058_6_135	44_6_118	37_2_1	540_6_292	34_6_309	1_2_1	730_6_567	3_6_703	202_2_490	4_6_1	298_2_134	8_2_1
147_2_1	1321_2_336	71_6_1	1058_6_146	44_6_122	37_2_1	540_6_293	34_6_353	1_2_1	730_6_582	3_6_716	202_2_530	4_6_1	298_2_174	8_2_1
147_2_1	1321_2_314	71_6_1	1058_6_144	44_6_133	37_2_1	540_6_279	34_6_360	1_2_1	730_6_532	3_6_742	202_2_649	4_6_1	298_2_208	8_2_1
147_2_1	1321_2_284	71_6_1	1058_6_162	44_6_150	37_2_1	540_6_279	34_6_376	1_2_1	730_6_442	3_6_762	202_2_716	4_6_1	298_2_218	8_2_1
147_2_1	1321_2_317	71_6_1	1058_6_173	44_6_158	37_2_1	540_6_287	34_6_406	1_2_1	730_6_363	3_6_789	202_2_718	4_6_1	298_2_236	8_2_1
147_2_1	1321_2_314	71_6_1	1058_6_169	44_6_170	37_2_1	540_6_292	34_6_411	1_2_1	730_6_328	3_6_812	202_2_757	4_6_1	298_2_215	8_2_1
147_2_1	1321_2_356	71_6_1	1058_6_172	44_6_191	37_2_1	540_6_281	34_6_385	1_2_1	730_6_291	3_6_811	202_2_798	4_6_1	298_2_178	8_2_1
147_2_1	1321_2_378	71_6_1	1058_6_174	44_6_195	37_2_1	540_6_285	34_6_371	1_2_1	730_6_282	3_6_791	202_2_781	4_6_1	298_2_207	8_2_1
147_2_1	1321_2_406	71_6_1	1058_6_158	44_6_195	37_2_1	540_6_278	34_6_307	1_2_1	730_6_303	3_6_837	202_2_754	4_6_1	298_2_223	8_2_1
147_2_1	1321_2_403	71_6_1	1058_6_162	44_6_208	37_2_1	540_6_275	34_6_249	1_2_1	730_6_302	3_6_877	202_2_713	4_6_1	298_2_269	8_2_1
147_2_1	1321_2_428	71_6_1	1058_6_157	44_6_195	37_2_1	540_6_251	34_6_214	1_2_1	730_6_308	3_6_925	202_2_696	4_6_1	298_2_309	8_2_1
147_2_1	1321_2_433	71_6_1	1058_6_150	44_6_186	37_2_1	540_6_245	34_6_158	1_2_1	730_6_290	3_6_981	202_2_684	4_6_1	298_2_267	8_2_1
147_2_1	1321_2_414	71_6_1	1058_6_142	44_6_225	37_2_1	540_6_242	34_6_123	1_2_1	730_6_260	3_6_999	202_2_746	4_6_1	298_2_224	8_2_1
147_2_1	1321_2_388	71_6_1	1058_6_123	44_6_239	37_2_1	540_6_250	34_6_125	1_2_1	730_6_228	3_6_980	202_2_800	4_6_1	298_2_210	8_2_1
147_2_1	1321_2_380	71_6_1	1058_6_113	44_6_242	37_2_1	540_6_238	34_6_135	1_2_1	730_6_208	3_6_971	202_2_760	4_6_1	298_2_215	8_2_1
147_2_1	1321_2_334	71_6_1	1058_6_97	44_6_256	37_2_1	540_6_227	34_6_144	1_2_1	730_6_177	3_6_937	202_2_723	4_6_1	298_2_252	8_2_1
147_2_1	1321_2_288	71_6_1	1058_6_87	44_6_254	37_2_1	540_6_220	34_6_167	1_2_1	730_6_184	3_6_898	202_2_717	4_6_1	298_2_275	8_2_1
147_2_1	1321_2_293	71_6_1	1058_6_76	44_6_244	37_2_1	540_6_205	34_6_188	1_2_1	730_6_187	3_6_836	202_2_759	4_6_1	298_2_266	8_2_1
147_2_1	1321_2_359	71_6_1	1058_6_69	44_6_246	37_2_1	540_6_227	34_6_189	1_2_1	730_6_187	3_6_813	202_2_748	4_6_1	298_2_255	8_2_1
147_2_1	1321_2_423	71_6_1	1058_6_56	44_6_228	37_2_1	540_6_237	34_6_197	1_2_1	730_6_212	3_6_746	202_2_690	4_6_1	298_2_262	8_2_1
147_2_1	1321_2_457	71_6_1	1058_6_52	44_6_209	37_2_1	540_6_242	34_6_202	1_2_1	730_6_220	3_6_691	202_2_620	4_6_1	298_2_281	8_2_1
147_2_1	1321_2_462	71_6_1	1058_6_49	44_6_198	37_2_1	540_6_238	34_6_173	1_2_1	730_6_235	3_6_636	202_2_564	4_6_1	298_2_300	8_2_1
147_2_1	1321_2_437	71_6_1	1058_6_43	44_6_184	37_2_1	540_6_231	34_6_121	1_2_1	730_6_244	3_6_633	202_2_577	4_6_1	298_2_310	8_2_1
147_2_1	1321_2_358	71_6_1	1058_6_39	44_6_168	37_2_1	540_6_225	34_6_106	1_2_1	730_6_276	3_6_633	202_2_647	4_6_1	298_2_302	8_2_1
147_2_1	1321_2_321	71_6_1	1058_6_40	44_6_166	37_2_1	540_6_204	34_6_93	1_2_1	730_6_319	3_6_629	202_2_714	4_6_1	298_2_262	8_2_1
147_2_1	1321_2_244	71_6_1	1058_6_63	44_6_151	37_2_1	540_6_210	34_6_93	1_2_1	730_6_330	3_6_654	202_2_777	4_6_1	298_2_187	8_2_1
147_2_1	1321_2_195	71_6_1	1058_6_78	44_6_161	37_2_1	540_6_205	34_6_107	1_2_1	730_6_343	3_6_691	202_2_821	4_6_1	298_2_195	8_2_1
147_2_1	1321_2_182	71_6_1	1058_6_104	44_6_155	37_2_1	540_6_196	34_6_122	1_2_1	730_6_357	3_6_774	202_2_791	4_6_1	298_2_265	8_2_1
147_2_1	1321_2_177	71_6_1	1058_6_117	44_6_175	37_2_1	540_6_201	34_6_143	1_2_1	730_6_357	3_6_808	202_2_810	4_6_1	298_2_317	8_2_1
147_2_1	1321_2_182	71_6_1	1058_6_140	44_6_191	37_2_1	540_6_205	34_6_146	1_2_1	730_6_352	3_6_897	202_2_820	4_6_1	298_2_339	8_2_1
147_2_1	1321_2_186	71_6_1	1058_6_143	44_6_193	37_2_1	540_6_209	34_6_159	1_2_1	730_6_342	3_6_994	202_2_874	4_6_1	298_2_293	8_2_1
147_2_1	1321_2_205	71_6_1	1058_6_139	44_6_183	37_2_1	540_6_215	34_6_156	1_2_1	730_6_330	3_6_1058	202_2_903	4_6_1	298_2_257	8_2_1
147_2_1	1321_2_226	71_6_1	1058_6_149	44_6_191	37_2_1	540_6_224	34_6_154	1_2_1	730_6_332	3_6_1075	202_2_891	4_6_1	298_2_219	8_2_1
147_2_1	1321_2_271	71_6_1	1058_6_176	44_6_180	37_2_1	540_6_223	34_6_164	1_2_1	730_6_331	3_6_1057	202_2_897	4_6_1	298_2_242	8_2_1
147_2_1	1321_2_267	71_6_1	1058_6_201	44_6_168	37_2_1	540_6_239	34_6_162	1_2_1	730_6_349	3_6_1070	202_2_873	4_6_1	298_2_244	8_2_1
147_2_1	1321_2_252	71_6_1	1058_6_203	44_6_159	37_2_1	540_6_265	34_6_172	1_2_1	730_6_379	3_6_997	202_2_865	4_6_1	298_2_268	8_2_1
147_2_1	1321_2_241	71_6_1	1058_6_227	44_6_148	37_2_1	540_6_260	34_6_158	1_2_1	730_6_406	3_6_988	202_2_865	4_6_1	298_2_242	8_2_1
147_2_1	1321_2_230	71_6_1	1058_6_224	44_6_126	37_2_1	540_6_287	34_6_153	1_2_1	730_6_435	3_6_951	202_2_882	4_6_1	298_2_212	8_2_1
147_2_1	1321_2_244	71_6_1	1058_6_241	44_6_121	37_2_1	540_6_306	34_6_157	1_2_1	730_6_476	3_6_942	202_2_859	4_6_1	298_2_160	8_2_1
147_2_1	1321_2_256	71_6_1	1058_6_259	44_6_110	37_2_1	540_6_285	34_6_152	1_2_1	730_6_523	3_6_970	202_2_858	4_6_1	298_2_142	8_2_1
147_2_1	1321_2_258	71_6_1	1058_6_258	44_6_108	37_2_1	540_6_296	34_6_167	1_2_1	730_6_561	3_6_943	202_2_809	4_6_1	298_2_127	8_2_1
147_2_1	1321_2_270	71_6_1	1058_6_232	44_6_106	37_2_1	540_6_288	34_6_184	1_2_1	730_6_618	3_6_918	202_2_727	4_6_1	298_2_155	8_2_1
147_2_1	1321_2_232	71_6_1	1058_6_229	44_6_106	37_2_1	540_6_279	34_6_182	1_2_1	730_6_623	3_6_922	202_2_744	4_6_1	298_2_214	8_2_1
147_2_1	1321_2_221	71_6_1	1058_6_232	44_6_108	37_2_1	540_6_269	34_6_195	1_2_1	730_6_624	3_6_855	202_2_765	4_6_1	298_2_278	8_2_1
147_2_1	1321_2_210	71_6_1	1058_6_220	44_6_120	37_2_1	540_6_260	34_6_189	1_2_1	730_6_592	3_6_790	202_2_760	4_6_1	298_2_352	8_2_1
147_2_1	1321_2_206	71_6_1	1058_6_216	44_6_123	37_2_1	540_6_243	34_6_193	1_2_1	730_6_556	3_6_775	202_2_692	4_6_1	298_2_471	8_2_1
147_2_1	1321_2_205	71_6_1	1058_6_214	44_6_138	37_2_1	540_6_226	34_6_183	1_2_1	730_6_552	3_6_718	202_2_636	4_6_1	298_2_587	8_2_1
147_2_1	1321_2_183	71_6_1	1058_6_179	44_6_158	37_2_1	540_6_214	34_6_156	1_2_1	730_6_523	3_6_737	202_2_618	4_6_1	298_2_692	8_2_1
147_2_1	1321_2_158	71_6_1	1058_6_181	44_6_173	37_2_1	540_6_198	34_6_151	1_2_1	730_6_512	3_6_697	202_2_626	4_6_1	298_2_746	8_2_1
147_2_1	1321_2_178	71_6_1	1058_6_166	44_6_181	37_2_1	540_6_199	34_6_125	1_2_1	730_6_493	3_6_717	202_2_631	4_6_1	298_2_743	8_2_1
147_2_1	1321_2_214	71_6_1	1058_6_145	44_6_180	37_2_1	540_6_229	34_6_129	1_2_1	730_6_441	3_6_651	202_2_680	4_6_1	298_2_711	8_2_1
147_2_1	1321_2_263	71_6_1	1058_6_128	44_6_161	37_2_1	540_6_254	34_6_129	1_2_1	730_6_385	3_6_565	202_2_749	4_6_1	298_2_651	8_2_1
147_2_1	1321_2_318	71_6_1	1058_6_118	44_6_157	37_2_1	540_6_305	34_6_135	1_2_1	730_6_341	3_6_529	202_2_826	4_6_1	298_2_527	8_2_1
147_2_1	1321_2_321	71_6_1	1058_6_101	44_6_142	37_2_1	540_6_358	34_6_128	1_2_1	730_6_305	3_6_467	202_2_901	4_6_1	298_2_417	8_2_1
147_2_1	1321_2_300	71_6_1	1058_6_95	44_6_119	37_2_1	540_6_404	34_6_129	1_2_1	730_6_297	3_6_446	202_2_933	4_6_1	298_2_340	8_2_1
147_2_1	1321_2_297	71_6_1	1058_6_90	44_6_102	37_2_1	540_6_447	34_6_117	1_2_1	730_6_276	3_6_412	202_2_928	4_6_1	298_2_298	8_2_1
147_2_1	1321_2_282	71_6_1	1058_6_67	44_6_87	37_2_1	540_6_483	34_6_106	1_2_1	730_6_267	3_6_410	202_2_905	4_6_1	298_2_321	8_2_1
147_2_1	1321_2_282	71_6_1	1058_6_57	44_6_77	37_2_1	540_6_489	34_6_107	1_2_1	730_6_262	3_6_417	202_2_807	4_6_1	298_2_413	8_2_1
147_2_1	1321_2_264	71_6_1	1058_6_46	44_6_77	37_2_1	540_6_511	34_6_114	1_2_1	730_6_289	3_6_424	202_2_719	4_6_1	298_2_513	8_2_1
147_2_1	1321_2_261	71_6_1	1058_6_31	44_6_91	37_2_1	540_6_510	34_6_109	1_2_1	730_6_308	3_6_457	202_2_680	4_6_1	298_2_585	8_2_1
147_2_1	1321_2_233	71_6_1	1058_6_22	44_6_99	37_2_1	540_6_495	34_6_110	1_2_1	730_6_355	3_6_474	202_2_690	4_6_1	298_2_616	8_2_1
147_2_1	1321_2_224	71_6_1	1058_6_19	44_6_103	37_2_1	540_6_467	34_6_124	1_2_1	730_6_402	3_6_519	202_2_701	4_6_1	298_2_580	8_2_1
147_2_1	1321_2_236	71_6_1	1058_6_18	44_6_150	37_2_1	540_6_436	34_6_110	1_2_1	730_6_462	3_6_543	202_2_691	4_6_1	298_2_534	8_2_1
147_2_1	1321_2_239	71_6_1	1058_6_21	44_6_165	37_2_1	540_6_395	34_6_112	1_2_1	730_6_517	3_6_554	202_2_625	4_6_1	298_2_487	8_2_1
147_2_1	1321_2_225	71_6_1	1058_6_29	44_6_178	37_2_1	540_6_391	34_6_104	1_2_1	730_6_510	3_6_597	202_2_659	4_6_1	298_2_436	8_2_1
147_2_1	1321_2_227	71_6_1	1058_6_39	44_6_202	37_2_1	540_6_402	34_6_95	1_2_1	730_6_532	3_6_613	202_2_725	4_6_1	298_2_392	8_2_1
147_2_1	1321_2_221	71_6_1	1058_6_59	44_6_211	37_2_1	540_6_415	34_6_82	1_2_1	730_6_517	3_6_664	202_2_795	4_6_1	298_2_371	8_2_1
147_2_1	1321_2_240	71_6_1	1058_6_75	44_6_190	37_2_1	540_6_454	34_6_84	1_2_1	730_6_483	3_6_726	202_2_808	4_6_1	298_2_379	8_2_1
147_2_1	1321_2_229	71_6_1	1058_6_91	44_6_181	37_2_1	540_6_481	34_6_84	1_2_1	730_6_522	3_6_769	202_2_838	4_6_1	298_2_355	8_2_1
147_2_1	1321_2_250	71_6_1	1058_6_109	44_6_144	37_2_1	540_6_497	34_6_72	1_2_1	730_6_553	3_6_764	202_2_844	4_6_1	298_2_334	8_2_1
147_2_1	1321_2_271	71_6_1	1058_6_120	44_6_120	37_2_1	540_6_535	34_6_63	1_2_1	730_6_578	3_6_787	202_2_772	4_6_1	298_2_324	8_2_1
147_2_1	1321_2_247	71_6_1	1058_6_123	44_6_97	37_2_1	540_6_599	34_6_68	1_2_1	730_6_653	3_6_776	202_2_642	4_6_1	298_2_340	8_2_1
147_2_1	1321_2_229	71_6_1	1058_6_139	44_6_90	37_2_1	540_6_597	34_6_55	1_2_1	730_6_691	3_6_754	202_2_511	4_6_1	298_2_337	8_2_1
147_2_1	1321_2_199	71_6_1	1058_6_143	44_6_69	37_2_1	540_6_618	34_6_58	1_2_1	730_6_726	3_6_794	202_2_461	4_6_1	298_2_338	8_2_1
147_2_1	1321_2_245	71_6_1	1058_6_133	44_6_56	37_2_1	540_6_661	34_6_74	1_2_1	730_6_790	3_6_785	202_2_453	4_6_1	298_2_340	8_2_1
147_2_1	1321_2_277	71_6_1	1058_6_130	44_6_50	37_2_1	540_6_631	34_6_91	1_2_1	730_6_783	3_6_765	202_2_459	4_6_1	298_2_421	8_2_1
147_2_1	1321_2_294	71_6_1	1058_6_100	44_6_41	37_2_1	540_6_667	34_6_134	1_2_1	730_6_766	3_6_806	202_2_478	4_6_1	298_2_458	8_2_1
147_2_1	1321_2_302	71_6_1	1058_6_75	44_6_42	37_2_1	540_6_617	34_6_144	1_2_1	730_6_732	3_6_836	202_2_525	4_6_1	298_2_445	8_2_1
147_2_1	1321_2_271	71_6_1	1058_6_45	44_6_42	37_2_1	540_6_592	34_6_162	1_2_1	730_6_672	3_6_852	202_2_550	4_6_1	298_2_422	8_2_1
147_2_1	1321_2_228	71_6_1	1058_6_27	44_6_48	37_2_1	540_6_616	34_6_190	1_2_1	730_6_622	3_6_887	202_2_550	4_6_1	298_2_394	8_2_1
147_2_1	1321_2_258	71_6_1	1058_6_16	44_6_62	37_2_1	540_6_600	34_6_194	1_2_1	730_6_572	3_6_867	202_2_537	4_6_1	298_2_364	8_2_1
147_2_1	1321_2_289	71_6_1	1058_6_7	44_6_67	37_2_1	540_6_530	34_6_195	1_2_1	730_6_512	3_6_860	202_2_566	4_6_1	298_2_372	8_2_1
147_2_1	1321_2_316	71_6_1	1058_6_5	44_6_65	37_2_1	540_6_489	34_6_205	1_2_1	730_6_452	3_6_833	202_2_580	4_6_1	298_2_393	8_2_1
147_2_1	1321_2_360	71_6_1	1058_6_2	44_6_86	37_2_1	540_6_428	34_6_187	1_2_1	730_6_407	3_6_781	202_2_549	4_6_1	298_2_452	8_2_1
147_2_1	1321_2_317	71_6_1	1058_6_1	44_6_88	37_2_1	540_6_369	34_6_166	1_2_1	730_6_351	3_6_740	202_2_599	4_6_1	298_2_517	8_2_1
147_2_1	1321_2_312	71_6_1	44_6_88	37_2_1	540_6_333	34_6_149	1_2_1	730_6_295	3_6_717	202_2_640	4_6_1	298_2_559	8_2_1
147_2_1	1321_2_249	71_6_1	44_6_95	37_2_1	540_6_322	34_6_110	1_2_1	730_6_281	3_6_718	202_2_744	4_6_1	298_2_537	8_2_1
147_2_1	1321_2_188	71_6_1	44_6_103	37_2_1	540_6_317	34_6_93	1_2_1	730_6_260	3_6_724	202_2_828	4_6_1	298_2_552	8_2_1
147_2_1	1321_2_134	71_6_1	44_6_117	37_2_1	540_6_301	34_6_68	1_2_1	730_6_262	3_6_778	202_2_872	4_6_1	298_2_521	8_2_1
147_2_1	1321_2_135	71_6_1	44_6_125	37_2_1	540_6_303	34_6_46	1_2_1	730_6_260	3_6_851	202_2_859	4_6_1	298_2_474	8_2_1
147_2_1	1321_2_137	71_6_1	44_6_139	37_2_1	540_6_319	34_6_37	1_2_1	730_6_266	3_6_912	202_2_820	4_6_1	298_2_444	8_2_1
147_2_1	1321_2_108	71_6_1	44_6_161	37_2_1	540_6_351	34_6_29	1_2_1	730_6_271	3_6_961	202_2_758	4_6_1	298_2_422	8_2_1
147_2_1	1321_2_70	71_6_1	44_6_166	37_2_1	540_6_357	34_6_31	1_2_1	730_6_270	3_6_1011	202_2_714	4_6_1	298_2_486	8_2_1
147_2_1	1321_2_59	71_6_1	44_6_168	37_2_1	540_6_398	34_6_33	1_2_1	730_6_289	3_6_1004	202_2_594	4_6_1	298_2_548	8_2_1
147_2_1	1321_2_77	71_6_1	44_6_170	37_2_1	540_6_413	34_6_38	1_2_1	730_6_302	3_6_996	202_2_568	4_6_1	298_2_601	8_2_1
147_2_1	1321_2_116	71_6_1	44_6_152	37_2_1	540_6_430	34_6_53	1_2_1	730_6_309	3_6_965	202_2_523	4_6_1	298_2_695	8_2_1
147_2_1	1321_2_189	71_6_1	44_6_126	37_2_1	540_6_437	34_6_76	1_2_1	730_6_332	3_6_943	202_2_457	4_6_1	298_2_733	8_2_1
147_2_1	1321_2_256	71_6_1	44_6_121	37_2_1	540_6_457	34_6_77	1_2_1	730_6_370	3_6_881	202_2_407	4_6_1	298_2_771	8_2_1
147_2_1	1321_2_302	71_6_1	44_6_102	37_2_1	540_6_423	34_6_104	1_2_1	730_6_394	3_6_801	202_2_416	4_6_1	298_2_782	8_2_1
147_2_1	1321_2_330	71_6_1	44_6_88	37_2_1	540_6_409	34_6_117	1_2_1	730_6_447	3_6_684	202_2_474	4_6_1	298_2_766	8_2_1
147_2_1	1321_2_320	71_6_1	44_6_68	37_2_1	540_6_405	34_6_125	1_2_1	730_6_479	3_6_593	202_2_553	4_6_1	298_2_691	8_2_1
147_2_1	1321_2_306	71_6_1	44_6_40	37_2_1	540_6_377	34_6_139	1_2_1	730_6_465	3_6_531	202_2_654	4_6_1	298_2_603	8_2_1
147_2_1	1321_2_234	71_6_1	44_6_17	37_2_1	540_6_315	34_6_130	1_2_1	730_6_465	3_6_499	202_2_749	4_6_1	298_2_585	8_2_1
147_2_1	1321_2_165	71_6_1	44_6_9	37_2_1	540_6_297	34_6_131	1_2_1	730_6_448	3_6_477	202_2_783	4_6_1	298_2_616	8_2_1
147_2_1	1321_2_152	71_6_1	44_6_3	37_2_1	540_6_284	34_6_121	1_2_1	730_6_448	3_6_488	202_2_754	4_6_1	298_2_708	8_2_1
147_2_1	1321_2_129	71_6_1	44_6_1	37_2_1	540_6_288	34_6_140	1_2_1	730_6_439	3_6_535	202_2_719	4_6_1	298_2_744	8_2_1
147_2_1	1321_2_131	71_6_1	44_6_1	37_2_1	540_6_318	34_6_129	1_2_1	730_6_454	3_6_518	202_2_653	4_6_1	298_2_759	8_2_1
147_2_1	1321_2_151	71_6_1	44_6_1	37_2_1	540_6_403	34_6_124	1_2_1	730_6_456	3_6_511	202_2_544	4_6_1	298_2_743	8_2_1
147_2_1	1321_2_190	71_6_1	44_6_1	37_2_1	540_6_468	34_6_116	1_2_1	730_6_422	3_6_478	202_2_459	4_6_1	298_2_715	8_2_1
147_2_1	1321_2_244	71_6_1	44_6_1	37_2_1	540_6_497	34_6_137	1_2_1	730_6_385	3_6_486	202_2_380	4_6_1	298_2_633	8_2_1
147_2_1	1321_2_248	71_6_1	44_6_1	37_2_1	540_6_510	34_6_141	1_2_1	730_6_363	3_6_524	202_2_351	4_6_1	298_2_631	8_2_1
147_2_1	1321_2_226	71_6_1	44_6_1	37_2_1	540_6_570	34_6_134	1_2_1	730_6_341	3_6_536	202_2_366	4_6_1	298_2_635	8_2_1
147_2_1	1321_2_164	71_6_1	44_6_1	37_2_1	540_6_607	34_6_128	1_2_1	730_6_320	3_6_557	202_2_390	4_6_1	298_2_655	8_2_1
147_2_1	1321_2_120	71_6_1	44_6_1	37_2_1	540_6_579	34_6_158	1_2_1	730_6_287	3_6_614	202_2_429	4_6_1	298_2_672	8_2_1
147_2_1	1321_2_85	71_6_1	44_6_1	37_2_1	540_6_553	34_6_143	1_2_1	730_6_292	3_6_703	202_2_437	4_6_1	298_2_650	8_2_1
147_2_1	1321_2_67	71_6_1	44_6_1	37_2_1	540_6_568	34_6_140	1_2_1	730_6_291	3_6_734	202_2_460	4_6_1	298_2_637	8_2_1
147_2_1	1321_2_65	71_6_1	44_6_1	37_2_1	540_6_546	34_6_152	1_2_1	730_6_289	3_6_768	202_2_556	4_6_1	298_2_635	8_2_1
147_2_1	1321_2_54	71_6_1	44_6_1	37_2_1	540_6_515	34_6_173	1_2_1	730_6_302	3_6_853	202_2_649	4_6_1	298_2_677	8_2_1
147_2_1	1321_2_38	71_6_1	44_6_1	37_2_1	540_6_558	34_6_160	1_2_1	730_6_294	3_6_888	202_2_705	4_6_1	298_2_675	8_2_1
147_2_1	1321_2_51	71_6_1	44_6_1	37_2_1	540_6_621	34_6_154	1_2_1	730_6_283	3_6_912	202_2_702	4_6_1	298_2_685	8_2_1
147_2_1	1321_2_51	71_6_1	44_6_1	37_2_1	540_6_628	34_6_148	1_2_1	730_6_248	3_6_977	202_2_690	4_6_1	298_2_689	8_2_1
147_2_1	1321_2_58	71_6_1	44_6_1	37_2_1	540_6_690	34_6_154	1_2_1	730_6_226	3_6_1021	202_2_603	4_6_1	298_2_629	8_2_1
147_2_1	1321_2_73	71_6_1	44_6_1	37_2_1	540_6_790	34_6_150	1_2_1	730_6_178	3_6_1013	202_2_592	4_6_1	298_2_561	8_2_1
147_2_1	1321_2_87	71_6_1	44_6_1	37_2_1	540_6_823	34_6_180	1_2_1	730_6_161	3_6_926	202_2_575	4_6_1	298_2_557	8_2_1
147_2_1	1321_2_101	71_6_1	44_6_1	37_2_1	540_6_816	34_6_206	1_2_1	730_6_178	3_6_879	202_2_552	4_6_1	298_2_518	8_2_1
147_2_1	1321_2_121	71_6_1	44_6_1	37_2_1	540_6_884	34_6_216	1_2_1	730_6_194	3_6_814	202_2_471	4_6_1	298_2_510	8_2_1
147_2_1	1321_2_140	71_6_1	44_6_1	37_2_1	540_6_921	34_6_237	1_2_1	730_6_193	3_6_800	202_2_450	4_6_1	298_2_531	8_2_1
147_2_1	1321_2_137	71_6_1	44_6_1	37_2_1	540_6_929	34_6_243	1_2_1	730_6_234	3_6_802	202_2_429	4_6_1	298_2_555	8_2_1
147_2_1	1321_2_118	71_6_1	44_6_1	37_2_1	540_6_953	34_6_218	1_2_1	730_6_249	3_6_821	202_2_451	4_6_1	298_2_585	8_2_1
147_2_1	1321_2_95	71_6_1	44_6_1	37_2_1	540_6_934	34_6_214	1_2_1	730_6_272	3_6_874	202_2_504	4_6_1	298_2_588	8_2_1
147_2_1	1321_2_92	71_6_1	44_6_1	37_2_1	540_6_859	34_6_218	1_2_1	730_6_309	3_6_938	202_2_533	4_6_1	298_2_653	8_2_1
147_2_1	1321_2_91	71_6_1	44_6_1	37_2_1	540_6_825	34_6_185	1_2_1	730_6_372	3_6_954	202_2_557	4_6_1	298_2_716	8_2_1
147_2_1	1321_2_83	71_6_1	44_6_1	37_2_1	540_6_707	34_6_196	1_2_1	730_6_424	3_6_977	202_2_572	4_6_1	298_2_744	8_2_1
147_2_1	1321_2_91	71_6_1	44_6_1	37_2_1	540_6_642	34_6_202	1_2_1	730_6_459	3_6_934	202_2_559	4_6_1	298_2_809	8_2_1
147_2_1	1321_2_118	71_6_1	44_6_1	37_2_1	540_6_569	34_6_209	1_2_1	730_6_489	3_6_864	202_2_507	4_6_1	298_2_906	8_2_1
147_2_1	1321_2_144	71_6_1	44_6_1	37_2_1	540_6_479	34_6_227	1_2_1	730_6_497	3_6_789	202_2_462	4_6_1	298_2_910	8_2_1
147_2_1	1321_2_181	71_6_1	44_6_1	37_2_1	540_6_450	34_6_211	1_2_1	730_6_526	3_6_662	202_2_433	4_6_1	298_2_941	8_2_1
147_2_1	1321_2_192	71_6_1	44_6_1	37_2_1	540_6_418	34_6_225	1_2_1	730_6_524	3_6_583	202_2_444	4_6_1	298_2_884	8_2_1
147_2_1	1321_2_195	71_6_1	44_6_1	37_2_1	540_6_373	34_6_246	1_2_1	730_6_538	3_6_508	202_2_498	4_6_1	298_2_793	8_2_1
147_2_1	1321_2_183	71_6_1	44_6_1	37_2_1	540_6_361	34_6_247	1_2_1	730_6_526	3_6_479	202_2_548	4_6_1	298_2_764	8_2_1
147_2_1	1321_2_172	71_6_1	44_6_1	37_2_1	540_6_327	34_6_260	1_2_1	730_6_510	3_6_474	202_2_570	4_6_1	298_2_788	8_2_1
147_2_1	1321_2_117	71_6_1	44_6_1	37_2_1	540_6_288	34_6_283	1_2_1	730_6_486	3_6_512	202_2_568	4_6_1	298_2_763	8_2_1
147_2_1	1321_2_78	71_6_1	44_6_1	37_2_1	540_6_277	34_6_338	1_2_1	730_6_472	3_6_546	202_2_529	4_6_1	298_2_811	8_2_1
147_2_1	1321_2_70	71_6_1	44_6_1	37_2_1	540_6_271	34_6_363	1_2_1	730_6_425	3_6_605	202_2_551	4_6_1	298_2_827	8_2_1
147_2_1	1321_2_103	71_6_1	44_6_1	37_2_1	540_6_269	34_6_410	1_2_1	730_6_409	3_6_668	202_2_511	4_6_1	298_2_759	8_2_1
147_2_1	1321_2_136	71_6_1	44_6_1	37_2_1	540_6_263	34_6_453	1_2_1	730_6_398	3_6_743	202_2_562	4_6_1	298_2_646	8_2_1
147_2_1	1321_2_160	71_6_1	44_6_1	37_2_1	540_6_287	34_6_509	1_2_1	730_6_393	3_6_791	202_2_578	4_6_1	298_2_515	8_2_1
147_2_1	1321_2_167	71_6_1	44_6_1	37_2_1	540_6_314	34_6_547	1_2_1	730_6_366	3_6_846	202_2_645	4_6_1	298_2_413	8_2_1
147_2_1	1321_2_153	71_6_1	44_6_1	37_2_1	540_6_330	34_6_598	1_2_1	730_6_322	3_6_859	202_2_679	4_6_1	298_2_336	8_2_1
147_2_1	1321_2_131	71_6_1	44_6_1	37_2_1	540_6_355	34_6_600	1_2_1	730_6_279	3_6_900	202_2_697	4_6_1	298_2_360	8_2_1
147_2_1	1321_2_172	71_6_1	44_6_1	37_2_1	540_6_407	34_6_582	1_2_1	730_6_280	3_6_875	202_2_648	4_6_1	298_2_389	8_2_1
147_2_1	1321_2_190	71_6_1	44_6_1	37_2_1	540_6_432	34_6_578	1_2_1	730_6_275	3_6_854	202_2_651	4_6_1	298_2_441	8_2_1
147_2_1	1321_2_196	71_6_1	44_6_1	37_2_1	540_6_472	34_6_590	1_2_1	730_6_274	3_6_855	202_2_591	4_6_1	298_2_527	8_2_1
147_2_1	1321_2_166	71_6_1	44_6_1	37_2_1	540_6_544	34_6_562	1_2_1	730_6_276	3_6_887	202_2_484	4_6_1	298_2_646	8_2_1
147_2_1	1321_2_129	71_6_1	44_6_1	37_2_1	540_6_574	34_6_565	1_2_1	730_6_271	3_6_857	202_2_446	4_6_1	298_2_756	8_2_1
147_2_1	1321_2_76	71_6_1	44_6_1	37_2_1	540_6_587	34_6_525	1_2_1	730_6_246	3_6_861	202_2_415	4_6_1	298_2_803	8_2_1
147_2_1	1321_2_76	71_6_1	44_6_1	37_2_1	540_6_621	34_6_460	1_2_1	730_6_227	3_6_858	202_2_389	4_6_1	298_2_848	8_2_1
147_2_1	1321_2_76	71_6_1	44_6_1	37_2_1	540_6_630	34_6_408	1_2_1	730_6_187	3_6_865	202_2_351	4_6_1	298_2_853	8_2_1
147_2_1	1321_2_86	71_6_1	44_6_1	37_2_1	540_6_603	34_6_368	1_2_1	730_6_181	3_6_808	202_2_329	4_6_1	298_2_839	8_2_1
147_2_1	1321_2_96	71_6_1	44_6_1	37_2_1	540_6_607	34_6_302	1_2_1	730_6_178	3_6_784	202_2_317	4_6_1	298_2_754	8_2_1
147_2_1	1321_2_127	71_6_1	44_6_1	37_2_1	540_6_620	34_6_294	1_2_1	730_6_167	3_6_735	202_2_373	4_6_1	298_2_605	8_2_1
147_2_1	1321_2_155	71_6_1	44_6_1	37_2_1	540_6_616	34_6_283	1_2_1	730_6_159	3_6_677	202_2_490	4_6_1	298_2_507	8_2_1
147_2_1	1321_2_191	71_6_1	44_6_1	37_2_1	540_6_589	34_6_288	1_2_1	730_6_156	3_6_667	202_2_593	4_6_1	298_2_430	8_2_1
147_2_1	1321_2_226	71_6_1	44_6_1	37_2_1	540_6_577	34_6_319	1_2_1	730_6_157	3_6_626	202_2_670	4_6_1	298_2_441	8_2_1
147_2_1	1321_2_242	71_6_1	44_6_1	37_2_1	540_6_550	34_6_371	1_2_1	730_6_172	3_6_606	202_2_698	4_6_1	298_2_475	8_2_1
147_2_1	1321_2_272	71_6_1	44_6_1	37_2_1	540_6_542	34_6_391	1_2_1	730_6_152	3_6_554	202_2_667	4_6_1	298_2_565	8_2_1
147_2_1	1321_2_272	71_6_1	44_6_1	37_2_1	540_6_549	34_6_423	1_2_1	730_6_154	3_6_558	202_2_652	4_6_1	298_2_640	8_2_1
147_2_1	1321_2_226	71_6_1	44_6_1	37_2_1	540_6_581	34_6_426	1_2_1	730_6_166	3_6_543	202_2_569	4_6_1	298_2_693	8_2_1
147_2_1	1321_2_163	71_6_1	44_6_1	37_2_1	540_6_595	34_6_375	1_2_1	730_6_155	3_6_529	202_2_516	4_6_1	298_2_736	8_2_1
147_2_1	1321_2_137	71_6_1	44_6_1	37_2_1	540_6_565	34_6_336	1_2_1	730_6_155	3_6_559	202_2_464	4_6_1	298_2_743	8_2_1
147_2_1	1321_2_127	71_6_1	44_6_1	37_2_1	540_6_539	34_6_330	1_2_1	730_6_170	3_6_573	202_2_384	4_6_1	298_2_710	8_2_1
147_2_1	1321_2_118	71_6_1	44_6_1	37_2_1	540_6_512	34_6_330	1_2_1	730_6_193	3_6_589	202_2_346	4_6_1	298_2_681	8_2_1
147_2_1	1321_2_96	71_6_1	44_6_1	37_2_1	540_6_467	34_6_325	1_2_1	730_6_204	3_6_623	202_2_369	4_6_1	298_2_696	8_2_1
147_2_1	1321_2_75	71_6_1	44_6_1	37_2_1	540_6_413	34_6_312	1_2_1	730_6_206	3_6_688	202_2_395	4_6_1	298_2_723	8_2_1
147_2_1	1321_2_75	71_6_1	44_6_1	37_2_1	540_6_382	34_6_311	1_2_1	730_6_220	3_6_714	202_2_432	4_6_1	298_2_739	8_2_1
147_2_1	1321_2_84	71_6_1	44_6_1	37_2_1	540_6_379	34_6_351	1_2_1	730_6_233	3_6_753	202_2_506	4_6_1	298_2_746	8_2_1
147_2_1	1321_2_85	71_6_1	44_6_1	37_2_1	540_6_357	34_6_360	1_2_1	730_6_251	3_6_784	202_2_566	4_6_1	298_2_771	8_2_1
147_2_1	1321_2_95	71_6_1	44_6_1	37_2_1	540_6_339	34_6_361	1_2_1	730_6_252	3_6_802	202_2_625	4_6_1	298_2_788	8_2_1
147_2_1	1321_2_104	71_6_1	44_6_1	37_2_1	540_6_354	34_6_361	1_2_1	730_6_259	3_6_822	202_2_634	4_6_1	298_2_776	8_2_1
147_2_1	1321_2_109	71_6_1	44_6_1	37_2_1	540_6_363	34_6_330	1_2_1	730_6_287	3_6_818	202_2_615	4_6_1	298_2_766	8_2_1
147_2_1	1321_2_116	71_6_1	44_6_1	37_2_1	540_6_370	34_6_330	1_2_1	730_6_279	3_6_792	202_2_547	4_6_1	298_2_785	8_2_1
147_2_1	1321_2_112	71_6_1	44_6_1	37_2_1	540_6_376	34_6_350	1_2_1	730_6_276	3_6_721	202_2_486	4_6_1	298_2_777	8_2_1
147_2_1	1321_2_134	71_6_1	44_6_1	37_2_1	540_6_406	34_6_340	1_2_1	730_6_308	3_6_671	202_2_448	4_6_1	298_2_756	8_2_1
147_2_1	1321_2_131	71_6_1	44_6_1	37_2_1	540_6_408	34_6_328	1_2_1	730_6_346	3_6_665	202_2_448	4_6_1	298_2_702	8_2_1
147_2_1	1321_2_146	71_6_1	44_6_1	37_2_1	540_6_418	34_6_375	1_2_1	730_6_331	3_6_683	202_2_411	4_6_1	298_2_673	8_2_1
147_2_1	1321_2_147	71_6_1	44_6_1	37_2_1	540_6_473	34_6_372	1_2_1	730_6_341	3_6_674	202_2_367	4_6_1	298_2_704	8_2_1
147_2_1	1321_2_167	71_6_1	44_6_1	37_2_1	540_6_495	34_6_351	1_2_1	730_6_353	3_6_677	202_2_375	4_6_1	298_2_832	8_2_1
147_2_1	1321_2_128	71_6_1	44_6_1	37_2_1	540_6_510	34_6_373	1_2_1	730_6_343	3_6_711	202_2_435	4_6_1	298_2_925	8_2_1
147_2_1	1321_2_125	71_6_1	44_6_1	37_2_1	540_6_515	34_6_379	1_2_1	730_6_327	3_6_759	202_2_497	4_6_1	298_2_925	8_2_1
147_2_1	1321_2_131	71_6_1	44_6_1	37_2_1	540_6_493	34_6_380	1_2_1	730_6_330	3_6_796	202_2_623	4_6_1	298_2_868	8_2_1
147_2_1	1321_2_143	71_6_1	44_6_1	37_2_1	540_6_479	34_6_418	1_2_1	730_6_313	3_6_836	202_2_652	4_6_1	298_2_745	8_2_1
147_2_1	1321_2_163	71_6_1	44_6_1	37_2_1	540_6_472	34_6_423	1_2_1	730_6_297	3_6_821	202_2_665	4_6_1	298_2_704	8_2_1
147_2_1	1321_2_151	71_6_1	44_6_1	37_2_1	540_6_434	34_6_447	1_2_1	730_6_301	3_6_774	202_2_618	4_6_1	298_2_698	8_2_1
147_2_1	1321_2_176	71_6_1	44_6_1	37_2_1	540_6_399	34_6_485	1_2_1	730_6_282	3_6_716	202_2_538	4_6_1	298_2_730	8_2_1
147_2_1	1321_2_168	71_6_1	44_6_1	37_2_1	540_6_408	34_6_477	1_2_1	730_6_258	3_6_651	202_2_463	4_6_1	298_2_756	8_2_1
147_2_1	1321_2_161	71_6_1	44_6_1	37_2_1	540_6_407	34_6_458	1_2_1	730_6_254	3_6_650	202_2_394	4_6_1	298_2_750	8_2_1
147_2_1	1321_2_150	71_6_1	44_6_1	37_2_1	540_6_395	34_6_451	1_2_1	730_6_238	3_6_606	202_2_418	4_6_1	298_2_772	8_2_1
147_2_1	1321_2_160	71_6_1	44_6_1	37_2_1	540_6_406	34_6_436	1_2_1	730_6_228	3_6_578	202_2_433	4_6_1	298_2_750	8_2_1
147_2_1	1321_2_180	71_6_1	44_6_1	37_2_1	540_6_441	34_6_407	1_2_1	730_6_225	3_6_554	202_2_447	4_6_1	298_2_745	8_2_1
147_2_1	1321_2_172	71_6_1	44_6_1	37_2_1	540_6_432	34_6_374	1_2_1	730_6_218	3_6_579	202_2_452	4_6_1	298_2_716	8_2_1
147_2_1	1321_2_199	71_6_1	44_6_1	37_2_1	540_6_420	34_6_357	1_2_1	730_6_234	3_6_560	202_2_434	4_6_1	298_2_791	8_2_1
147_2_1	1321_2_229	71_6_1	44_6_1	37_2_1	540_6_405	34_6_368	1_2_1	730_6_223	3_6_557	202_2_363	4_6_1	298_2_800	8_2_1
147_2_1	1321_2_253	71_6_1	44_6_1	37_2_1	540_6_398	34_6_379	1_2_1	730_6_215	3_6_561	202_2_345	4_6_1	298_2_795	8_2_1
147_2_1	1321_2_268	71_6_1	44_6_1	37_2_1	540_6_395	34_6_390	1_2_1	730_6_218	3_6_568	202_2_334	4_6_1	298_2_792	8_2_1
147_2_1	1321_2_271	71_6_1	44_6_1	37_2_1	540_6_377	34_6_417	1_2_1	730_6_205	3_6_545	202_2_347	4_6_1	298_2_792	8_2_1
147_2_1	1321_2_256	71_6_1	44_6_1	37_2_1	540_6_380	34_6_431	1_2_1	730_6_217	3_6_516	202_2_367	4_6_1	298_2_809	8_2_1
147_2_1	1321_2_222	71_6_1	44_6_1	37_2_1	540_6_366	34_6_453	1_2_1	730_6_235	3_6_500	202_2_393	4_6_1	298_2_830	8_2_1
147_2_1	1321_2_192	71_6_1	44_6_1	37_2_1	540_6_388	34_6_449	1_2_1	730_6_276	3_6_467	202_2_422	4_6_1	298_2_890	8_2_1
147_2_1	1321_2_177	71_6_1	44_6_1	37_2_1	540_6_393	34_6_483	1_2_1	730_6_331	3_6_490	202_2_442	4_6_1	298_2_935	8_2_1
147_2_1	1321_2_135	71_6_1	44_6_1	37_2_1	540_6_407	34_6_498	1_2_1	730_6_348	3_6_519	202_2_473	4_6_1	298_2_959	8_2_1
147_2_1	1321_2_84	71_6_1	44_6_1	37_2_1	540_6_440	34_6_479	1_2_1	730_6_351	3_6_515	202_2_476	4_6_1	298_2_927	8_2_1
147_2_1	1321_2_56	71_6_1	44_6_1	37_2_1	540_6_518	34_6_480	1_2_1	730_6_364	3_6_537	202_2_429	4_6_1	298_2_937	8_2_1
147_2_1	1321_2_42	71_6_1	44_6_1	37_2_1	540_6_576	34_6_451	1_2_1	730_6_398	3_6_553	202_2_367	4_6_1	298_2_946	8_2_1
147_2_1	1321_2_40	71_6_1	44_6_1	37_2_1	540_6_593	34_6_416	1_2_1	730_6_413	3_6_573	202_2_286	4_6_1	298_2_977	8_2_1
147_2_1	1321_2_34	71_6_1	44_6_1	37_2_1	540_6_581	34_6_430	1_2_1	730_6_434	3_6_557	202_2_247	4_6_1	298_2_952	8_2_1
147_2_1	1321_2_24	71_6_1	44_6_1	37_2_1	540_6_595	34_6_432	1_2_1	730_6_453	3_6_571	202_2_260	4_6_1	298_2_938	8_2_1
147_2_1	1321_2_13	71_6_1	44_6_1	37_2_1	540_6_578	34_6_473	1_2_1	730_6_475	3_6_560	202_2_302	4_6_1	298_2_971	8_2_1
147_2_1	1321_2_6	71_6_1	44_6_1	37_2_1	540_6_605	34_6_527	1_2_1	730_6_470	3_6_538	202_2_332	4_6_1	298_2_1043	8_2_1
147_2_1	1321_2_6	71_6_1	44_6_1	37_2_1	540_6_614	34_6_579	1_2_1	730_6_487	3_6_531	202_2_332	4_6_1	298_2_1102	8_2_1
147_2_1	1321_2_3	71_6_1	44_6_1	37_2_1	540_6_612	34_6_635	1_2_1	730_6_458	3_6_500	202_2_343	4_6_1	298_2_1147	8_2_1
202_2_342	71_6_1	44_6_1	37_2_1	540_6_645	34_6_704	1_2_1	730_6_429	3_6_482	4_6_1	298_2_1135
202_2_335	71_6_1	44_6_1	37_2_1	540_6_626	34_6_718	1_2_1	730_6_406	3_6_447	4_6_1	298_2_1161
202_2_334	71_6_1	44_6_1	37_2_1	540_6_642	34_6_701	1_2_1	730_6_350	3_6_384	4_6_1	298_2_1148
202_2_349	71_6_1	44_6_1	37_2_1	540_6_642	34_6_657	1_2_1	730_6_317	3_6_383	4_6_1	298_2_1128
202_2_351	71_6_1	44_6_1	37_2_1	540_6_631	34_6_584	1_2_1	730_6_326	3_6_369	4_6_1	298_2_1130
202_2_357	71_6_1	44_6_1	37_2_1	540_6_614	34_6_544	1_2_1	730_6_322	3_6_401	4_6_1	298_2_1087
202_2_400	71_6_1	44_6_1	37_2_1	540_6_577	34_6_520	1_2_1	730_6_327	3_6_420	4_6_1	298_2_1046
202_2_466	71_6_1	44_6_1	37_2_1	540_6_560	34_6_496	1_2_1	730_6_344	3_6_428	4_6_1	298_2_956
202_2_531	71_6_1	44_6_1	37_2_1	540_6_579	34_6_514	1_2_1	730_6_349	3_6_419	4_6_1	298_2_914
202_2_572	71_6_1	44_6_1	37_2_1	540_6_590	34_6_500	1_2_1	730_6_350	3_6_449	4_6_1	298_2_895
202_2_596	71_6_1	44_6_1	37_2_1	540_6_604	34_6_510	1_2_1	730_6_324	3_6_462	4_6_1	298_2_911
202_2_607	71_6_1	44_6_1	37_2_1	540_6_619	34_6_510	1_2_1	730_6_313	3_6_481	4_6_1	298_2_919
202_2_610	71_6_1	44_6_1	37_2_1	540_6_624	34_6_486	1_2_1	730_6_282	3_6_495	4_6_1	298_2_934
202_2_572	71_6_1	44_6_1	37_2_1	540_6_648	34_6_520	1_2_1	730_6_241	3_6_488	4_6_1	298_2_1005
202_2_509	71_6_1	44_6_1	37_2_1	540_6_641	34_6_537	1_2_1	730_6_207	3_6_497	4_6_1	298_2_1057
202_2_477	71_6_1	44_6_1	37_2_1	540_6_623	34_6_586	1_2_1	730_6_171	3_6_476	4_6_1	298_2_1089
202_2_456	71_6_1	44_6_1	37_2_1	540_6_617	34_6_607	1_2_1	730_6_182	3_6_496	4_6_1	298_2_1090
202_2_453	71_6_1	44_6_1	37_2_1	540_6_621	34_6_561	1_2_1	730_6_209	3_6_468	4_6_1	298_2_1057
202_2_471	71_6_1	44_6_1	37_2_1	540_6_627	34_6_520	1_2_1	730_6_212	3_6_438	4_6_1	298_2_1052
202_2_466	71_6_1	44_6_1	37_2_1	540_6_623	34_6_443	1_2_1	730_6_238	3_6_422	4_6_1	298_2_1022
202_2_451	71_6_1	44_6_1	37_2_1	540_6_597	34_6_379	1_2_1	730_6_250	3_6_376	4_6_1	298_2_1015
202_2_393	71_6_1	44_6_1	37_2_1	540_6_578	34_6_317	1_2_1	730_6_239	3_6_335	4_6_1	298_2_1036
202_2_342	71_6_1	44_6_1	37_2_1	540_6_540	34_6_289	1_2_1	730_6_238	3_6_304	4_6_1	298_2_1045
202_2_312	71_6_1	44_6_1	37_2_1	540_6_517	34_6_234	1_2_1	730_6_251	3_6_266	4_6_1	298_2_1127
202_2_298	71_6_1	44_6_1	37_2_1	540_6_531	34_6_202	1_2_1	730_6_273	3_6_232	4_6_1	298_2_1145
202_2_297	71_6_1	44_6_1	37_2_1	540_6_533	34_6_203	1_2_1	730_6_277	3_6_217	4_6_1	298_2_1212
202_2_256	71_6_1	44_6_1	37_2_1	540_6_542	34_6_217	1_2_1	730_6_301	3_6_219	4_6_1	298_2_1245
202_2_242	71_6_1	44_6_1	37_2_1	540_6_542	34_6_237	1_2_1	730_6_335	3_6_223	4_6_1	298_2_1280
202_2_207	71_6_1	44_6_1	37_2_1	540_6_589	34_6_257	1_2_1	730_6_372	3_6_246	4_6_1	298_2_1217
202_2_218	71_6_1	44_6_1	37_2_1	540_6_630	34_6_300	1_2_1	730_6_367	3_6_274	4_6_1	298_2_1181
202_2_285	71_6_1	44_6_1	37_2_1	540_6_696	34_6_342	1_2_1	730_6_345	3_6_310	4_6_1	298_2_1085
202_2_322	71_6_1	44_6_1	37_2_1	540_6_751	34_6_393	1_2_1	730_6_345	3_6_332	4_6_1	298_2_1043
202_2_324	71_6_1	44_6_1	37_2_1	540_6_841	34_6_480	1_2_1	730_6_375	3_6_367	4_6_1	298_2_878
202_2_326	71_6_1	44_6_1	37_2_1	540_6_849	34_6_538	1_2_1	730_6_376	3_6_381	4_6_1	298_2_810
202_2_314	71_6_1	44_6_1	37_2_1	540_6_901	34_6_554	1_2_1	730_6_373	3_6_417	4_6_1	298_2_825
202_2_283	71_6_1	44_6_1	37_2_1	540_6_920	34_6_577	1_2_1	730_6_399	3_6_431	4_6_1	298_2_873
202_2_275	71_6_1	44_6_1	37_2_1	540_6_915	34_6_605	1_2_1	730_6_376	3_6_448	4_6_1	298_2_943
202_2_281	71_6_1	44_6_1	37_2_1	540_6_945	34_6_593	1_2_1	730_6_354	3_6_483	4_6_1	298_2_948
202_2_245	71_6_1	44_6_1	37_2_1	540_6_939	34_6_606	1_2_1	730_6_385	3_6_480	4_6_1	298_2_1057
202_2_269	71_6_1	44_6_1	37_2_1	540_6_917	34_6_585	1_2_1	730_6_393	3_6_448	4_6_1	298_2_1093
202_2_294	71_6_1	44_6_1	37_2_1	540_6_908	34_6_566	1_2_1	730_6_401	3_6_447	4_6_1	298_2_1030
202_2_319	71_6_1	44_6_1	37_2_1	540_6_941	34_6_575	1_2_1	730_6_407	3_6_416	4_6_1	298_2_957
202_2_316	71_6_1	44_6_1	37_2_1	540_6_878	34_6_554	1_2_1	730_6_379	3_6_398	4_6_1	298_2_932
202_2_320	71_6_1	44_6_1	37_2_1	540_6_868	34_6_531	1_2_1	730_6_347	3_6_388	4_6_1	298_2_986
202_2_252	71_6_1	44_6_1	37_2_1	540_6_872	34_6_534	1_2_1	730_6_345	3_6_382	4_6_1	298_2_1033
202_2_211	71_6_1	44_6_1	37_2_1	540_6_849	34_6_500	1_2_1	730_6_346	3_6_401	4_6_1	298_2_1044
202_2_186	71_6_1	44_6_1	37_2_1	540_6_809	34_6_453	1_2_1	730_6_335	3_6_440	4_6_1	298_2_1163
202_2_170	71_6_1	44_6_1	37_2_1	540_6_839	34_6_447	1_2_1	730_6_318	3_6_471	4_6_1	298_2_1146
202_2_199	71_6_1	44_6_1	37_2_1	540_6_789	34_6_421	1_2_1	730_6_313	3_6_501	4_6_1	298_2_1154
202_2_243	71_6_1	44_6_1	37_2_1	540_6_732	34_6_405	1_2_1	730_6_301	3_6_480	4_6_1	298_2_1098
202_2_276	71_6_1	44_6_1	37_2_1	540_6_748	34_6_404	1_2_1	730_6_297	3_6_470	4_6_1	298_2_985
202_2_282	71_6_1	44_6_1	37_2_1	540_6_792	34_6_388	1_2_1	730_6_290	3_6_436	4_6_1	298_2_944
202_2_257	71_6_1	44_6_1	37_2_1	540_6_801	34_6_394	1_2_1	730_6_293	3_6_432	4_6_1	298_2_972
202_2_213	71_6_1	44_6_1	37_2_1	540_6_803	34_6_398	1_2_1	730_6_278	3_6_409	4_6_1	298_2_1080
202_2_148	71_6_1	44_6_1	37_2_1	540_6_814	34_6_367	1_2_1	730_6_299	3_6_432	4_6_1	298_2_1163
202_2_132	71_6_1	44_6_1	37_2_1	540_6_766	34_6_333	1_2_1	730_6_326	3_6_437	4_6_1	298_2_1266
202_2_151	71_6_1	44_6_1	37_2_1	540_6_747	34_6_305	1_2_1	730_6_350	3_6_470	4_6_1	298_2_1267
202_2_183	71_6_1	44_6_1	37_2_1	540_6_713	34_6_243	1_2_1	730_6_360	3_6_493	4_6_1	298_2_1204
202_2_233	71_6_1	44_6_1	37_2_1	540_6_647	34_6_201	1_2_1	730_6_352	3_6_501	4_6_1	298_2_1125
202_2_278	71_6_1	44_6_1	37_2_1	540_6_621	34_6_185	1_2_1	730_6_360	3_6_517	4_6_1	298_2_1062
202_2_330	71_6_1	44_6_1	37_2_1	540_6_606	34_6_185	1_2_1	730_6_325	3_6_527	4_6_1	298_2_1077
202_2_327	71_6_1	44_6_1	37_2_1	540_6_570	34_6_199	1_2_1	730_6_299	3_6_485	4_6_1	298_2_1108
202_2_328	71_6_1	44_6_1	37_2_1	540_6_563	34_6_233	1_2_1	730_6_292	3_6_425	4_6_1	298_2_1097
202_2_307	71_6_1	44_6_1	37_2_1	540_6_519	34_6_257	1_2_1	730_6_275	3_6_390	4_6_1	298_2_1110
202_2_281	71_6_1	44_6_1	37_2_1	540_6_549	34_6_272	1_2_1	730_6_272	3_6_342	4_6_1	298_2_1038
202_2_243	71_6_1	44_6_1	37_2_1	540_6_576	34_6_280	1_2_1	730_6_262	3_6_309	4_6_1	298_2_1085
202_2_243	71_6_1	44_6_1	37_2_1	540_6_547	34_6_291	1_2_1	730_6_277	3_6_271	4_6_1	298_2_1095
202_2_203	71_6_1	44_6_1	37_2_1	540_6_570	34_6_285	1_2_1	730_6_295	3_6_263	4_6_1	298_2_1073
202_2_178	71_6_1	44_6_1	37_2_1	540_6_570	34_6_309	1_2_1	730_6_328	3_6_289	4_6_1	298_2_1057
202_2_182	71_6_1	44_6_1	37_2_1	540_6_623	34_6_299	1_2_1	730_6_342	3_6_330	4_6_1	298_2_1120
202_2_251	71_6_1	44_6_1	37_2_1	540_6_647	34_6_318	1_2_1	730_6_346	3_6_389	4_6_1	298_2_1110
202_2_337	71_6_1	44_6_1	37_2_1	540_6_669	34_6_322	1_2_1	730_6_346	3_6_433	4_6_1	298_2_1040
202_2_406	71_6_1	44_6_1	37_2_1	540_6_731	34_6_341	1_2_1	730_6_385	3_6_472	4_6_1	298_2_935
202_2_407	71_6_1	44_6_1	37_2_1	540_6_806	34_6_368	1_2_1	730_6_397	3_6_502	4_6_1	298_2_905
202_2_400	71_6_1	44_6_1	37_2_1	540_6_883	34_6_388	1_2_1	730_6_411	3_6_515	4_6_1	298_2_899
202_2_330	71_6_1	44_6_1	37_2_1	540_6_946	34_6_409	1_2_1	730_6_434	3_6_519	4_6_1	298_2_974
202_2_240	71_6_1	44_6_1	37_2_1	540_6_978	34_6_450	1_2_1	730_6_444	3_6_549	4_6_1	298_2_1060
202_2_174	71_6_1	44_6_1	37_2_1	540_6_995	34_6_453	1_2_1	730_6_434	3_6_535	4_6_1	298_2_1160
202_2_122	71_6_1	44_6_1	37_2_1	540_6_961	34_6_487	1_2_1	730_6_420	3_6_531	4_6_1	298_2_1188
202_2_126	71_6_1	44_6_1	37_2_1	540_6_930	34_6_483	1_2_1	730_6_413	3_6_541	4_6_1	298_2_1136
202_2_159	71_6_1	44_6_1	37_2_1	540_6_896	34_6_463	1_2_1	730_6_412	3_6_514	4_6_1	298_2_1070
202_2_203	71_6_1	44_6_1	37_2_1	540_6_826	34_6_455	1_2_1	730_6_416	3_6_504	4_6_1	298_2_974
202_2_267	71_6_1	44_6_1	37_2_1	540_6_779	34_6_419	1_2_1	730_6_380	3_6_464	4_6_1	298_2_946
202_2_291	71_6_1	44_6_1	37_2_1	540_6_756	34_6_385	1_2_1	730_6_374	3_6_387	4_6_1	298_2_973
202_2_281	71_6_1	44_6_1	37_2_1	540_6_695	34_6_398	1_2_1	730_6_332	3_6_360	4_6_1	298_2_1059
202_2_227	71_6_1	44_6_1	37_2_1	540_6_645	34_6_375	1_2_1	730_6_311	3_6_318	4_6_1	298_2_1138
202_2_195	71_6_1	44_6_1	37_2_1	540_6_589	34_6_338	1_2_1	730_6_313	3_6_283	4_6_1	298_2_1278
202_2_187	71_6_1	44_6_1	37_2_1	540_6_512	34_6_364	1_2_1	730_6_339	3_6_265	4_6_1	298_2_1365
202_2_169	71_6_1	44_6_1	37_2_1	540_6_455	34_6_359	1_2_1	730_6_358	3_6_255	4_6_1	298_2_1422
202_2_194	71_6_1	44_6_1	37_2_1	540_6_430	34_6_344	1_2_1	730_6_389	3_6_266	4_6_1	298_2_1448
202_2_230	71_6_1	44_6_1	37_2_1	540_6_399	34_6_346	1_2_1	730_6_391	3_6_243	4_6_1	298_2_1377
202_2_245	71_6_1	44_6_1	37_2_1	540_6_384	34_6_348	1_2_1	730_6_404	3_6_237	4_6_1	298_2_1298
202_2_240	71_6_1	44_6_1	37_2_1	540_6_357	34_6_366	1_2_1	730_6_419	3_6_244	4_6_1	298_2_1228
202_2_240	71_6_1	44_6_1	37_2_1	540_6_388	34_6_368	1_2_1	730_6_414	3_6_237	4_6_1	298_2_1193
202_2_223	71_6_1	44_6_1	37_2_1	540_6_410	34_6_374	1_2_1	730_6_425	3_6_245	4_6_1	298_2_1111
202_2_195	71_6_1	44_6_1	37_2_1	540_6_431	34_6_411	1_2_1	730_6_417	3_6_263	4_6_1	298_2_1052
202_2_176	71_6_1	44_6_1	37_2_1	540_6_430	34_6_450	1_2_1	730_6_406	3_6_295	4_6_1	298_2_997
202_2_171	71_6_1	44_6_1	37_2_1	540_6_468	34_6_481	1_2_1	730_6_419	3_6_322	4_6_1	298_2_976
202_2_179	71_6_1	44_6_1	37_2_1	540_6_514	34_6_485	1_2_1	730_6_372	3_6_357	4_6_1	298_2_1029
202_2_156	71_6_1	44_6_1	37_2_1	540_6_539	34_6_545	1_2_1	730_6_318	3_6_374	4_6_1	298_2_1136
202_2_151	71_6_1	44_6_1	37_2_1	540_6_536	34_6_591	1_2_1	730_6_289	3_6_409	4_6_1	298_2_1277
202_2_146	71_6_1	44_6_1	37_2_1	540_6_608	34_6_592	1_2_1	730_6_312	3_6_463	4_6_1	298_2_1365
202_2_149	71_6_1	44_6_1	37_2_1	540_6_685	34_6_597	1_2_1	730_6_317	3_6_482	4_6_1	298_2_1416
202_2_134	71_6_1	44_6_1	37_2_1	540_6_698	34_6_618	1_2_1	730_6_326	3_6_559	4_6_1	298_2_1362
202_2_141	71_6_1	44_6_1	37_2_1	540_6_755	34_6_605	1_2_1	730_6_379	3_6_591	4_6_1	298_2_1268
202_2_130	71_6_1	44_6_1	37_2_1	540_6_775	34_6_584	1_2_1	730_6_390	3_6_614	4_6_1	298_2_1211
202_2_156	71_6_1	44_6_1	37_2_1	540_6_803	34_6_561	1_2_1	730_6_421	3_6_658	4_6_1	298_2_1140
202_2_162	71_6_1	44_6_1	37_2_1	540_6_850	34_6_511	1_2_1	730_6_393	3_6_671	4_6_1	298_2_1153
202_2_172	71_6_1	44_6_1	37_2_1	540_6_841	34_6_437	1_2_1	730_6_404	3_6_709	4_6_1	298_2_1192
202_2_155	71_6_1	44_6_1	37_2_1	540_6_880	34_6_365	1_2_1	730_6_446	3_6_651	4_6_1	298_2_1228
202_2_122	71_6_1	44_6_1	37_2_1	540_6_808	34_6_305	1_2_1	730_6_444	3_6_631	4_6_1	298_2_1258
202_2_82	71_6_1	44_6_1	37_2_1	540_6_784	34_6_243	1_2_1	730_6_455	3_6_612	4_6_1	298_2_1314
202_2_55	71_6_1	44_6_1	37_2_1	540_6_714	34_6_222	1_2_1	730_6_470	3_6_578	4_6_1	298_2_1376
202_2_35	71_6_1	44_6_1	37_2_1	540_6_641	34_6_245	1_2_1	730_6_487	3_6_543	4_6_1	298_2_1409
202_2_21	71_6_1	44_6_1	37_2_1	540_6_529	34_6_241	1_2_1	730_6_495	3_6_463	4_6_1	298_2_1444
202_2_13	71_6_1	44_6_1	37_2_1	540_6_401	34_6_241	1_2_1	730_6_480	3_6_420	4_6_1	298_2_1521
202_2_12	71_6_1	44_6_1	37_2_1	540_6_350	34_6_255	1_2_1	730_6_481	3_6_385	4_6_1	298_2_1524
202_2_12	71_6_1	44_6_1	37_2_1	540_6_296	34_6_273	1_2_1	730_6_465	3_6_324	4_6_1	298_2_1541
202_2_11	71_6_1	44_6_1	37_2_1	540_6_248	34_6_282	1_2_1	730_6_444	3_6_294	4_6_1	298_2_1547
202_2_9	71_6_1	44_6_1	37_2_1	540_6_244	34_6_329	1_2_1	730_6_425	3_6_266	4_6_1	298_2_1501
202_2_23	71_6_1	44_6_1	37_2_1	540_6_238	34_6_358	1_2_1	730_6_387	3_6_235	4_6_1	298_2_1556
202_2_39	71_6_1	44_6_1	37_2_1	540_6_252	34_6_404	1_2_1	730_6_339	3_6_268	4_6_1	298_2_1594
202_2_71	71_6_1	44_6_1	37_2_1	540_6_275	34_6_454	1_2_1	730_6_319	3_6_307	4_6_1	298_2_1541
202_2_83	71_6_1	44_6_1	37_2_1	540_6_360	34_6_503	1_2_1	730_6_285	3_6_330	4_6_1	298_2_1488
202_2_125	71_6_1	44_6_1	37_2_1	540_6_391	34_6_588	1_2_1	730_6_268	3_6_393	4_6_1	298_2_1381
202_2_152	71_6_1	44_6_1	37_2_1	540_6_428	34_6_651	1_2_1	730_6_252	3_6_421	4_6_1	298_2_1270
202_2_173	71_6_1	44_6_1	37_2_1	540_6_506	34_6_681	1_2_1	730_6_243	3_6_431	4_6_1	298_2_1189
202_2_177	71_6_1	44_6_1	37_2_1	540_6_549	34_6_719	1_2_1	730_6_252	3_6_480	4_6_1	298_2_1040
202_2_148	71_6_1	44_6_1	37_2_1	540_6_607	34_6_687	1_2_1	730_6_250	3_6_494	4_6_1	298_2_985
202_2_87	71_6_1	44_6_1	37_2_1	540_6_715	34_6_627	1_2_1	730_6_270	3_6_480	4_6_1	298_2_953
202_2_31	71_6_1	44_6_1	37_2_1	540_6_762	34_6_548	1_2_1	730_6_312	3_6_491	4_6_1	298_2_1046
202_2_10	71_6_1	44_6_1	37_2_1	540_6_827	34_6_460	1_2_1	730_6_333	3_6_505	4_6_1	298_2_1204
202_2_4	71_6_1	44_6_1	37_2_1	540_6_903	34_6_397	1_2_1	730_6_347	3_6_521	4_6_1	298_2_1374
202_2_9	71_6_1	44_6_1	37_2_1	540_6_904	34_6_348	1_2_1	730_6_391	3_6_534	4_6_1	298_2_1421
202_2_8	71_6_1	44_6_1	37_2_1	540_6_911	34_6_299	1_2_1	730_6_394	3_6_574	4_6_1	298_2_1475
202_2_8	71_6_1	44_6_1	37_2_1	540_6_903	34_6_255	1_2_1	730_6_428	3_6_572	4_6_1	298_2_1451
202_2_7	71_6_1	44_6_1	37_2_1	540_6_861	34_6_243	1_2_1	730_6_478	3_6_546	4_6_1	298_2_1406
202_2_1	71_6_1	44_6_1	37_2_1	540_6_827	34_6_228	1_2_1	730_6_493	3_6_555	4_6_1	298_2_1320
71_6_1	44_6_1	540_6_768	34_6_238	1_2_1	730_6_544	3_6_530	4_6_1	298_2_1323
71_6_1	44_6_1	540_6_697	34_6_288	1_2_1	730_6_556	3_6_523	4_6_1	298_2_1325
71_6_1	44_6_1	540_6_635	34_6_346	1_2_1	730_6_530	3_6_500	4_6_1	298_2_1298
71_6_1	44_6_1	540_6_550	34_6_361	1_2_1	730_6_517	3_6_489	4_6_1	298_2_1262
71_6_1	44_6_1	540_6_472	34_6_386	1_2_1	730_6_518	3_6_507	4_6_1	298_2_1230
71_6_1	44_6_1	540_6_403	34_6_393	1_2_1	730_6_511	3_6_529	4_6_1	298_2_1287
71_6_1	44_6_1	540_6_387	34_6_396	1_2_1	730_6_493	3_6_551	4_6_1	298_2_1376
71_6_1	44_6_1	540_6_349	34_6_439	1_2_1	730_6_509	3_6_559	4_6_1	298_2_1433
71_6_1	44_6_1	540_6_294	34_6_480	1_2_1	730_6_519	3_6_550	4_6_1	298_2_1469
71_6_1	44_6_1	540_6_268	34_6_499	1_2_1	730_6_536	3_6_533	4_6_1	298_2_1483
71_6_1	44_6_1	540_6_224	34_6_494	1_2_1	730_6_554	3_6_494	4_6_1	298_2_1435
71_6_1	44_6_1	540_6_203	34_6_499	1_2_1	730_6_593	3_6_495	4_6_1	298_2_1311
71_6_1	44_6_1	540_6_179	34_6_535	1_2_1	730_6_636	3_6_492	4_6_1	298_2_1156
71_6_1	44_6_1	540_6_208	34_6_553	1_2_1	730_6_674	3_6_460	4_6_1	298_2_1140
71_6_1	44_6_1	540_6_230	34_6_599	1_2_1	730_6_691	3_6_424	4_6_1	298_2_1130
71_6_1	44_6_1	540_6_255	34_6_636	1_2_1	730_6_692	3_6_446	4_6_1	298_2_1075
71_6_1	44_6_1	540_6_326	34_6_687	1_2_1	730_6_663	3_6_445	4_6_1	298_2_988
71_6_1	44_6_1	540_6_376	34_6_709	1_2_1	730_6_566	3_6_456	4_6_1	298_2_1031
71_6_1	44_6_1	540_6_425	34_6_724	1_2_1	730_6_507	3_6_460	4_6_1	298_2_1142
71_6_1	44_6_1	540_6_497	34_6_720	1_2_1	730_6_483	3_6_468	4_6_1	298_2_1293
71_6_1	44_6_1	540_6_524	34_6_672	1_2_1	730_6_475	3_6_517	4_6_1	298_2_1422
71_6_1	44_6_1	540_6_550	34_6_591	1_2_1	730_6_480	3_6_540	4_6_1	298_2_1476
71_6_1	44_6_1	540_6_570	34_6_514	1_2_1	730_6_500	3_6_592	4_6_1	298_2_1428
71_6_1	44_6_1	540_6_541	34_6_433	1_2_1	730_6_508	3_6_625	4_6_1	298_2_1403
71_6_1	44_6_1	540_6_509	34_6_324	1_2_1	730_6_518	3_6_648	4_6_1	298_2_1403
71_6_1	44_6_1	540_6_484	34_6_218	1_2_1	730_6_502	3_6_703	4_6_1	298_2_1341
71_6_1	44_6_1	540_6_427	34_6_169	1_2_1	730_6_485	3_6_733	4_6_1	298_2_1294
71_6_1	44_6_1	540_6_379	34_6_137	1_2_1	730_6_458	3_6_748	4_6_1	298_2_1354
71_6_1	44_6_1	540_6_350	34_6_144	1_2_1	730_6_456	3_6_753	4_6_1	298_2_1362
71_6_1	44_6_1	540_6_316	34_6_137	1_2_1	730_6_423	3_6_764	4_6_1	298_2_1346
71_6_1	44_6_1	540_6_278	34_6_146	1_2_1	730_6_362	3_6_720	4_6_1	298_2_1242
71_6_1	44_6_1	540_6_258	34_6_189	1_2_1	730_6_274	3_6_648	4_6_1	298_2_1160
71_6_1	44_6_1	540_6_221	34_6_237	1_2_1	730_6_252	3_6_601	4_6_1	298_2_1150
71_6_1	44_6_1	540_6_187	34_6_260	1_2_1	730_6_230	3_6_566	4_6_1	298_2_1178
71_6_1	44_6_1	540_6_147	34_6_275	1_2_1	730_6_240	3_6_589	4_6_1	298_2_1269
71_6_1	44_6_1	540_6_108	34_6_295	1_2_1	730_6_274	3_6_584	4_6_1	298_2_1372
71_6_1	44_6_1	540_6_94	34_6_333	1_2_1	730_6_333	3_6_565	4_6_1	298_2_1360
71_6_1	44_6_1	540_6_78	34_6_350	1_2_1	730_6_419	3_6_555	4_6_1	298_2_1327
71_6_1	44_6_1	540_6_81	34_6_382	1_2_1	730_6_480	3_6_520	4_6_1	298_2_1302
71_6_1	44_6_1	540_6_79	34_6_380	1_2_1	730_6_569	3_6_463	4_6_1	298_2_1240
71_6_1	44_6_1	540_6_103	34_6_414	1_2_1	730_6_675	3_6_426	4_6_1	298_2_1234
71_6_1	44_6_1	540_6_126	34_6_443	1_2_1	730_6_764	3_6_379	4_6_1	298_2_1271
71_6_1	44_6_1	540_6_130	34_6_477	1_2_1	730_6_839	3_6_363	4_6_1	298_2_1278
71_6_1	44_6_1	540_6_125	34_6_493	1_2_1	730_6_899	3_6_370	4_6_1	298_2_1280
71_6_1	44_6_1	540_6_149	34_6_532	1_2_1	730_6_888	3_6_369	4_6_1	298_2_1333
71_6_1	44_6_1	540_6_129	34_6_560	1_2_1	730_6_849	3_6_366	4_6_1	298_2_1369
71_6_1	44_6_1	540_6_129	34_6_584	1_2_1	730_6_798	3_6_385	4_6_1	298_2_1392
71_6_1	44_6_1	540_6_153	34_6_578	1_2_1	730_6_752	3_6_395	4_6_1	298_2_1441
71_6_1	44_6_1	540_6_167	34_6_568	1_2_1	730_6_727	3_6_385	4_6_1	298_2_1482
71_6_1	44_6_1	540_6_179	34_6_535	1_2_1	730_6_727	3_6_402	4_6_1	298_2_1541
71_6_1	44_6_1	540_6_201	34_6_526	1_2_1	730_6_710	3_6_423	4_6_1	298_2_1609
71_6_1	44_6_1	540_6_215	34_6_527	1_2_1	730_6_665	3_6_443	4_6_1	298_2_1554
71_6_1	44_6_1	540_6_197	34_6_515	1_2_1	730_6_654	3_6_460	4_6_1	298_2_1447
71_6_1	44_6_1	540_6_187	34_6_497	1_2_1	730_6_650	3_6_471	4_6_1	298_2_1317
71_6_1	44_6_1	540_6_187	34_6_514	1_2_1	730_6_590	3_6_483	4_6_1	298_2_1253
71_6_1	44_6_1	540_6_172	34_6_497	1_2_1	730_6_558	3_6_454	4_6_1	298_2_1299
71_6_1	44_6_1	540_6_156	34_6_477	1_2_1	730_6_563	3_6_457	4_6_1	298_2_1450
71_6_1	44_6_1	540_6_166	34_6_470	1_2_1	730_6_597	3_6_435	4_6_1	298_2_1504
71_6_1	44_6_1	540_6_186	34_6_515	1_2_1	730_6_583	3_6_429	4_6_1	298_2_1579
71_6_1	44_6_1	540_6_190	34_6_566	1_2_1	730_6_606	3_6_408	4_6_1	298_2_1603
71_6_1	44_6_1	540_6_208	34_6_605	1_2_1	730_6_613	3_6_389	4_6_1	298_2_1550
71_6_1	44_6_1	540_6_205	34_6_668	1_2_1	730_6_623	3_6_359	4_6_1	298_2_1512
71_6_1	44_6_1	540_6_192	34_6_681	1_2_1	730_6_687	3_6_376	4_6_1	298_2_1458
71_6_1	44_6_1	540_6_193	34_6_698	1_2_1	730_6_769	3_6_307	4_6_1	298_2_1403
71_6_1	44_6_1	540_6_172	34_6_706	1_2_1	730_6_854	3_6_290	4_6_1	298_2_1340
71_6_1	44_6_1	540_6_155	34_6_691	1_2_1	730_6_929	3_6_295	4_6_1	298_2_1277
71_6_1	44_6_1	540_6_135	34_6_654	1_2_1	730_6_1005	3_6_277	4_6_1	298_2_1334
71_6_1	44_6_1	540_6_121	34_6_592	1_2_1	730_6_1027	3_6_275	4_6_1	298_2_1394
71_6_1	44_6_1	540_6_87	34_6_567	1_2_1	730_6_1026	3_6_277	4_6_1	298_2_1402
71_6_1	44_6_1	540_6_65	34_6_530	1_2_1	730_6_974	3_6_296	4_6_1	298_2_1406
71_6_1	44_6_1	540_6_72	34_6_513	1_2_1	730_6_935	3_6_308	4_6_1	298_2_1341
71_6_1	44_6_1	540_6_84	34_6_514	1_2_1	730_6_813	3_6_338	4_6_1	298_2_1369
71_6_1	44_6_1	540_6_93	34_6_540	1_2_1	730_6_679	3_6_353	4_6_1	298_2_1391
71_6_1	44_6_1	540_6_111	34_6_550	1_2_1	730_6_625	3_6_405	4_6_1	298_2_1497
71_6_1	44_6_1	540_6_138	34_6_596	1_2_1	730_6_535	3_6_459	4_6_1	298_2_1549
71_6_1	44_6_1	540_6_142	34_6_646	1_2_1	730_6_486	3_6_506	4_6_1	298_2_1577
71_6_1	44_6_1	540_6_142	34_6_669	1_2_1	730_6_493	3_6_547	4_6_1	298_2_1590
71_6_1	44_6_1	540_6_145	34_6_679	1_2_1	730_6_491	3_6_566	4_6_1	298_2_1534
71_6_1	44_6_1	540_6_129	34_6_667	1_2_1	730_6_496	3_6_558	4_6_1	298_2_1462
71_6_1	44_6_1	540_6_128	34_6_666	1_2_1	730_6_548	3_6_538	4_6_1	298_2_1374
71_6_1	44_6_1	540_6_127	34_6_671	1_2_1	730_6_618	3_6_527	4_6_1	298_2_1248
71_6_1	44_6_1	540_6_144	34_6_649	1_2_1	730_6_627	3_6_516	4_6_1	298_2_1230
71_6_1	44_6_1	540_6_169	34_6_636	1_2_1	730_6_668	3_6_503	4_6_1	298_2_1264
71_6_1	44_6_1	540_6_196	34_6_629	1_2_1	730_6_752	3_6_474	4_6_1	298_2_1308
71_6_1	44_6_1	540_6_204	34_6_592	1_2_1	730_6_774	3_6_498	4_6_1	298_2_1352
71_6_1	44_6_1	540_6_207	34_6_546	1_2_1	730_6_752	3_6_493	4_6_1	298_2_1374
71_6_1	44_6_1	540_6_225	34_6_520	1_2_1	730_6_749	3_6_477	4_6_1	298_2_1346
71_6_1	44_6_1	540_6_208	34_6_522	1_2_1	730_6_702	3_6_505	4_6_1	298_2_1328
71_6_1	44_6_1	540_6_192	34_6_508	1_2_1	730_6_654	3_6_503	4_6_1	298_2_1368
71_6_1	44_6_1	540_6_188	34_6_507	1_2_1	730_6_670	3_6_469	4_6_1	298_2_1364
71_6_1	44_6_1	540_6_172	34_6_489	1_2_1	730_6_662	3_6_458	4_6_1	298_2_1344
71_6_1	44_6_1	540_6_159	34_6_459	1_2_1	730_6_656	3_6_453	4_6_1	298_2_1336
71_6_1	44_6_1	540_6_147	34_6_460	1_2_1	730_6_635	3_6_423	4_6_1	298_2_1353
71_6_1	44_6_1	540_6_132	34_6_469	1_2_1	730_6_625	3_6_398	4_6_1	298_2_1343
71_6_1	44_6_1	540_6_122	34_6_530	1_2_1	730_6_594	3_6_417	4_6_1	298_2_1343
71_6_1	44_6_1	540_6_125	34_6_552	1_2_1	730_6_586	3_6_458	4_6_1	298_2_1389
71_6_1	44_6_1	540_6_112	34_6_602	1_2_1	730_6_569	3_6_486	4_6_1	298_2_1417
71_6_1	44_6_1	540_6_102	34_6_647	1_2_1	730_6_536	3_6_512	4_6_1	298_2_1507
71_6_1	44_6_1	540_6_89	34_6_662	1_2_1	730_6_520	3_6_559	4_6_1	298_2_1458
71_6_1	44_6_1	540_6_79	34_6_638	1_2_1	730_6_528	3_6_594	4_6_1	298_2_1468
71_6_1	44_6_1	540_6_60	34_6_629	1_2_1	730_6_501	3_6_614	4_6_1	298_2_1466
71_6_1	44_6_1	540_6_47	34_6_601	1_2_1	730_6_487	3_6_695	4_6_1	298_2_1353
71_6_1	44_6_1	540_6_46	34_6_537	1_2_1	730_6_484	3_6_707	4_6_1	298_2_1253
71_6_1	44_6_1	540_6_46	34_6_487	1_2_1	730_6_476	3_6_781	4_6_1	298_2_1157
71_6_1	44_6_1	540_6_57	34_6_469	1_2_1	730_6_457	3_6_839	4_6_1	298_2_1098
71_6_1	44_6_1	540_6_59	34_6_426	1_2_1	730_6_462	3_6_901	4_6_1	298_2_1215
71_6_1	44_6_1	540_6_64	34_6_424	1_2_1	730_6_485	3_6_971	4_6_1	298_2_1311
71_6_1	44_6_1	540_6_89	34_6_443	1_2_1	730_6_512	3_6_1016	4_6_1	298_2_1428
71_6_1	44_6_1	540_6_105	34_6_435	1_2_1	730_6_563	3_6_1063	4_6_1	298_2_1425
71_6_1	44_6_1	540_6_131	34_6_441	1_2_1	730_6_603	3_6_1084	4_6_1	298_2_1436
71_6_1	44_6_1	540_6_163	34_6_435	1_2_1	730_6_632	3_6_1082	4_6_1	298_2_1398
71_6_1	44_6_1	540_6_178	34_6_415	1_2_1	730_6_681	3_6_1084	4_6_1	298_2_1315
71_6_1	44_6_1	540_6_164	34_6_406	1_2_1	730_6_755	3_6_1032	4_6_1	298_2_1304
71_6_1	44_6_1	540_6_172	34_6_383	1_2_1	730_6_744	3_6_960	4_6_1	298_2_1255
71_6_1	44_6_1	540_6_176	34_6_357	1_2_1	730_6_761	3_6_932	4_6_1	298_2_1218
71_6_1	44_6_1	540_6_178	34_6_316	1_2_1	730_6_767	3_6_875	4_6_1	298_2_1252
71_6_1	44_6_1	540_6_187	34_6_303	1_2_1	730_6_716	3_6_809	4_6_1	298_2_1314
71_6_1	44_6_1	540_6_176	34_6_272	1_2_1	730_6_653	3_6_810	4_6_1	298_2_1344
71_6_1	44_6_1	540_6_180	34_6_254	1_2_1	730_6_587	3_6_811	4_6_1	298_2_1373
71_6_1	44_6_1	540_6_181	34_6_228	1_2_1	730_6_475	3_6_799	4_6_1	298_2_1347
71_6_1	44_6_1	540_6_181	34_6_219	1_2_1	730_6_381	3_6_770	4_6_1	298_2_1328
71_6_1	44_6_1	540_6_168	34_6_222	1_2_1	730_6_345	3_6_747	4_6_1	298_2_1370
71_6_1	44_6_1	540_6_155	34_6_216	1_2_1	730_6_329	3_6_734	4_6_1	298_2_1353
71_6_1	44_6_1	540_6_145	34_6_217	1_2_1	730_6_325	3_6_760	4_6_1	298_2_1384
71_6_1	44_6_1	540_6_133	34_6_236	1_2_1	730_6_320	3_6_780	4_6_1	298_2_1459
71_6_1	44_6_1	540_6_119	34_6_274	1_2_1	730_6_338	3_6_766	4_6_1	298_2_1441
71_6_1	44_6_1	540_6_109	34_6_295	1_2_1	730_6_373	3_6_799	4_6_1	298_2_1320
71_6_1	44_6_1	540_6_101	34_6_325	1_2_1	730_6_418	3_6_784	4_6_1	298_2_1123
71_6_1	44_6_1	540_6_95	34_6_347	1_2_1	730_6_491	3_6_766	4_6_1	298_2_977
71_6_1	44_6_1	540_6_79	34_6_405	1_2_1	730_6_573	3_6_763	4_6_1	298_2_973
71_6_1	44_6_1	540_6_59	34_6_447	1_2_1	730_6_635	3_6_765	4_6_1	298_2_1051
71_6_1	44_6_1	540_6_69	34_6_474	1_2_1	730_6_679	3_6_780	4_6_1	298_2_1140
71_6_1	44_6_1	540_6_88	34_6_494	1_2_1	730_6_720	3_6_830	4_6_1	298_2_1188
71_6_1	44_6_1	540_6_91	34_6_478	1_2_1	730_6_777	3_6_839	4_6_1	298_2_1333
71_6_1	44_6_1	540_6_114	34_6_478	1_2_1	730_6_799	3_6_845	4_6_1	298_2_1438
71_6_1	44_6_1	540_6_107	34_6_489	1_2_1	730_6_833	3_6_869	4_6_1	298_2_1498
71_6_1	44_6_1	540_6_90	34_6_478	1_2_1	730_6_878	3_6_861	4_6_1	298_2_1498
71_6_1	44_6_1	540_6_88	34_6_451	1_2_1	730_6_837	3_6_870	4_6_1	298_2_1476
71_6_1	44_6_1	540_6_87	34_6_427	1_2_1	730_6_814	3_6_820	4_6_1	298_2_1429
71_6_1	44_6_1	540_6_93	34_6_376	1_2_1	730_6_746	3_6_777	4_6_1	298_2_1367
71_6_1	44_6_1	540_6_94	34_6_315	1_2_1	730_6_677	3_6_696	4_6_1	298_2_1397
71_6_1	44_6_1	540_6_100	34_6_274	1_2_1	730_6_646	3_6_570	4_6_1	298_2_1438
71_6_1	44_6_1	540_6_98	34_6_225	1_2_1	730_6_627	3_6_478	4_6_1	298_2_1462
71_6_1	44_6_1	540_6_97	34_6_206	1_2_1	730_6_583	3_6_407	4_6_1	298_2_1457
71_6_1	44_6_1	540_6_102	34_6_190	1_2_1	730_6_568	3_6_377	4_6_1	298_2_1440
71_6_1	44_6_1	540_6_99	34_6_179	1_2_1	730_6_542	3_6_391	4_6_1	298_2_1324
71_6_1	44_6_1	540_6_89	34_6_208	1_2_1	730_6_545	3_6_424	4_6_1	298_2_1288
71_6_1	44_6_1	540_6_84	34_6_254	1_2_1	730_6_536	3_6_423	4_6_1	298_2_1281
71_6_1	44_6_1	540_6_92	34_6_266	1_2_1	730_6_524	3_6_467	4_6_1	298_2_1353
71_6_1	44_6_1	540_6_88	34_6_266	1_2_1	730_6_513	3_6_502	4_6_1	298_2_1405
71_6_1	44_6_1	540_6_77	34_6_277	1_2_1	730_6_514	3_6_573	4_6_1	298_2_1414
71_6_1	44_6_1	540_6_73	34_6_276	1_2_1	730_6_554	3_6_622	4_6_1	298_2_1460
71_6_1	44_6_1	540_6_61	34_6_268	1_2_1	730_6_583	3_6_704	4_6_1	298_2_1520
71_6_1	44_6_1	540_6_57	34_6_282	1_2_1	730_6_638	3_6_783	4_6_1	298_2_1518
71_6_1	44_6_1	540_6_38	34_6_321	1_2_1	730_6_701	3_6_827	4_6_1	298_2_1532
71_6_1	44_6_1	540_6_24	34_6_327	1_2_1	730_6_734	3_6_846	4_6_1	298_2_1463
71_6_1	44_6_1	540_6_20	34_6_336	1_2_1	730_6_785	3_6_886	4_6_1	298_2_1378
71_6_1	44_6_1	540_6_21	34_6_331	1_2_1	730_6_870	3_6_925	4_6_1	298_2_1305
71_6_1	44_6_1	540_6_29	34_6_309	1_2_1	730_6_889	3_6_962	4_6_1	298_2_1317
71_6_1	44_6_1	540_6_34	34_6_310	1_2_1	730_6_937	3_6_948	4_6_1	298_2_1275
71_6_1	44_6_1	540_6_42	34_6_325	1_2_1	730_6_965	3_6_894	4_6_1	298_2_1238
71_6_1	44_6_1	540_6_57	34_6_352	1_2_1	730_6_1005	3_6_860	4_6_1	298_2_1199
71_6_1	44_6_1	540_6_68	34_6_426	1_2_1	730_6_1040	3_6_807	4_6_1	298_2_1187
71_6_1	44_6_1	540_6_86	34_6_503	1_2_1	730_6_1023	3_6_773	4_6_1	298_2_1154
71_6_1	44_6_1	540_6_101	34_6_525	1_2_1	730_6_1024	3_6_799	4_6_1	298_2_1166
71_6_1	44_6_1	540_6_117	34_6_569	1_2_1	730_6_955	3_6_714	4_6_1	298_2_1241
71_6_1	44_6_1	540_6_144	34_6_578	1_2_1	730_6_796	3_6_649	4_6_1	298_2_1255
71_6_1	44_6_1	540_6_154	34_6_546	1_2_1	730_6_706	3_6_583	4_6_1	298_2_1304
71_6_1	44_6_1	540_6_169	34_6_531	1_2_1	730_6_602	3_6_511	4_6_1	298_2_1377
71_6_1	44_6_1	540_6_187	34_6_456	1_2_1	730_6_506	3_6_457	4_6_1	298_2_1425
71_6_1	44_6_1	540_6_210	34_6_342	1_2_1	730_6_465	3_6_406	4_6_1	298_2_1484
71_6_1	44_6_1	540_6_219	34_6_279	1_2_1	730_6_435	3_6_375	4_6_1	298_2_1525
71_6_1	44_6_1	540_6_232	34_6_238	1_2_1	730_6_450	3_6_336	4_6_1	298_2_1581
71_6_1	44_6_1	540_6_245	34_6_233	1_2_1	730_6_458	3_6_320	4_6_1	298_2_1679
71_6_1	44_6_1	540_6_257	34_6_236	1_2_1	730_6_556	3_6_351	4_6_1	298_2_1691
71_6_1	44_6_1	540_6_240	34_6_265	1_2_1	730_6_647	3_6_377	4_6_1	298_2_1666
71_6_1	44_6_1	540_6_215	34_6_268	1_2_1	730_6_703	3_6_366	4_6_1	298_2_1573
71_6_1	44_6_1	540_6_197	34_6_271	1_2_1	730_6_733	3_6_326	4_6_1	298_2_1499
71_6_1	44_6_1	540_6_158	34_6_290	1_2_1	730_6_767	3_6_312	4_6_1	298_2_1439
71_6_1	44_6_1	540_6_124	34_6_308	1_2_1	730_6_816	3_6_330	4_6_1	298_2_1417
71_6_1	44_6_1	540_6_107	34_6_307	1_2_1	730_6_852	3_6_331	4_6_1	298_2_1369
71_6_1	44_6_1	540_6_112	34_6_342	1_2_1	730_6_885	3_6_352	4_6_1	298_2_1386
71_6_1	44_6_1	540_6_107	34_6_410	1_2_1	730_6_954	3_6_398	4_6_1	298_2_1426
71_6_1	44_6_1	540_6_102	34_6_466	1_2_1	730_6_989	3_6_411	4_6_1	298_2_1420
71_6_1	44_6_1	540_6_110	34_6_469	1_2_1	730_6_1010	3_6_439	4_6_1	298_2_1392
71_6_1	44_6_1	540_6_105	34_6_500	1_2_1	730_6_1001	3_6_471	4_6_1	298_2_1349
71_6_1	44_6_1	540_6_109	34_6_526	1_2_1	730_6_961	3_6_470	4_6_1	298_2_1324
71_6_1	44_6_1	540_6_114	34_6_544	1_2_1	730_6_925	3_6_452	4_6_1	298_2_1288
71_6_1	44_6_1	540_6_121	34_6_601	1_2_1	730_6_907	3_6_413	4_6_1	298_2_1249
71_6_1	44_6_1	540_6_117	34_6_599	1_2_1	730_6_865	3_6_384	4_6_1	298_2_1267
71_6_1	44_6_1	540_6_123	34_6_598	1_2_1	730_6_808	3_6_334	4_6_1	298_2_1385
71_6_1	44_6_1	540_6_126	34_6_621	1_2_1	730_6_756	3_6_323	4_6_1	298_2_1475
71_6_1	44_6_1	540_6_136	34_6_632	1_2_1	730_6_725	3_6_348	4_6_1	298_2_1535
71_6_1	44_6_1	540_6_152	34_6_603	1_2_1	730_6_742	3_6_394	4_6_1	298_2_1593
71_6_1	44_6_1	540_6_159	34_6_648	1_2_1	730_6_744	3_6_432	4_6_1	298_2_1596
71_6_1	44_6_1	540_6_183	34_6_642	1_2_1	730_6_743	3_6_480	4_6_1	298_2_1555
71_6_1	44_6_1	540_6_200	34_6_628	1_2_1	730_6_661	3_6_509	4_6_1	298_2_1527
71_6_1	44_6_1	540_6_188	34_6_636	1_2_1	730_6_578	3_6_525	4_6_1	298_2_1457
71_6_1	44_6_1	540_6_189	34_6_580	1_2_1	730_6_527	3_6_519	4_6_1	298_2_1445
71_6_1	44_6_1	540_6_180	34_6_506	1_2_1	730_6_487	3_6_524	4_6_1	298_2_1458
71_6_1	44_6_1	540_6_158	34_6_460	1_2_1	730_6_472	3_6_577	4_6_1	298_2_1460
71_6_1	44_6_1	540_6_175	34_6_427	1_2_1	730_6_493	3_6_575	4_6_1	298_2_1522
71_6_1	44_6_1	540_6_184	34_6_391	1_2_1	730_6_554	3_6_577	4_6_1	298_2_1604
71_6_1	44_6_1	540_6_191	34_6_389	1_2_1	730_6_598	3_6_632	4_6_1	298_2_1573
71_6_1	44_6_1	540_6_184	34_6_366	1_2_1	730_6_684	3_6_644	4_6_1	298_2_1492
71_6_1	44_6_1	540_6_152	34_6_357	1_2_1	730_6_793	3_6_650	4_6_1	298_2_1494
71_6_1	44_6_1	540_6_125	34_6_299	1_2_1	730_6_834	3_6_705	4_6_1	298_2_1478
71_6_1	44_6_1	540_6_106	34_6_296	1_2_1	730_6_876	3_6_679	4_6_1	298_2_1414
71_6_1	44_6_1	540_6_92	34_6_302	1_2_1	730_6_906	3_6_660	4_6_1	298_2_1376
71_6_1	44_6_1	540_6_94	34_6_325	1_2_1	730_6_894	3_6_665	4_6_1	298_2_1421
71_6_1	44_6_1	540_6_90	34_6_367	1_2_1	730_6_898	3_6_604	4_6_1	298_2_1411
71_6_1	44_6_1	540_6_94	34_6_415	1_2_1	730_6_895	3_6_605	4_6_1	298_2_1374
71_6_1	44_6_1	540_6_92	34_6_451	1_2_1	730_6_843	3_6_626	4_6_1	298_2_1312
71_6_1	44_6_1	540_6_97	34_6_494	1_2_1	730_6_829	3_6_620	4_6_1	298_2_1323
71_6_1	44_6_1	540_6_102	34_6_553	1_2_1	730_6_837	3_6_627	4_6_1	298_2_1177
71_6_1	44_6_1	540_6_95	34_6_585	1_2_1	730_6_871	3_6_645	4_6_1	298_2_1038
71_6_1	44_6_1	540_6_92	34_6_615	1_2_1	730_6_924	3_6_663	4_6_1	298_2_929
71_6_1	44_6_1	540_6_99	34_6_558	1_2_1	730_6_990	3_6_658	4_6_1	298_2_944
71_6_1	44_6_1	540_6_106	34_6_476	1_2_1	730_6_1032	3_6_667	4_6_1	298_2_1109
71_6_1	44_6_1	540_6_108	34_6_413	1_2_1	730_6_1081	3_6_612	4_6_1	298_2_1283
71_6_1	44_6_1	540_6_96	34_6_364	1_2_1	730_6_1097	3_6_558	4_6_1	298_2_1385
71_6_1	44_6_1	540_6_70	34_6_336	1_2_1	730_6_1026	3_6_523	4_6_1	298_2_1471
71_6_1	44_6_1	540_6_46	34_6_340	1_2_1	730_6_903	3_6_466	4_6_1	298_2_1482
71_6_1	44_6_1	540_6_38	34_6_339	1_2_1	730_6_771	3_6_432	4_6_1	298_2_1463
71_6_1	44_6_1	540_6_31	34_6_330	1_2_1	730_6_704	3_6_453	4_6_1	298_2_1502
71_6_1	44_6_1	540_6_26	34_6_297	1_2_1	730_6_587	3_6_536	4_6_1	298_2_1507
71_6_1	44_6_1	540_6_27	34_6_290	1_2_1	730_6_507	3_6_596	4_6_1	298_2_1425
71_6_1	44_6_1	540_6_25	34_6_295	1_2_1	730_6_493	3_6_652	4_6_1	298_2_1403
71_6_1	44_6_1	540_6_27	34_6_295	1_2_1	730_6_533	3_6_763	4_6_1	298_2_1296
71_6_1	44_6_1	540_6_28	34_6_306	1_2_1	730_6_595	3_6_857	4_6_1	298_2_1329
71_6_1	44_6_1	540_6_41	34_6_295	1_2_1	730_6_643	3_6_891	4_6_1	298_2_1286
71_6_1	44_6_1	540_6_52	34_6_287	1_2_1	730_6_718	3_6_876	4_6_1	298_2_1234
71_6_1	44_6_1	540_6_67	34_6_228	1_2_1	730_6_758	3_6_842	4_6_1	298_2_1158
71_6_1	44_6_1	540_6_72	34_6_208	1_2_1	730_6_773	3_6_817	4_6_1	298_2_1165
71_6_1	44_6_1	540_6_73	34_6_195	1_2_1	730_6_763	3_6_718	4_6_1	298_2_1334
71_6_1	44_6_1	540_6_89	34_6_198	1_2_1	730_6_796	3_6_686	4_6_1	298_2_1415
71_6_1	44_6_1	540_6_79	34_6_207	1_2_1	730_6_825	3_6_675	4_6_1	298_2_1550
71_6_1	44_6_1	540_6_66	34_6_214	1_2_1	730_6_869	3_6_631	4_6_1	298_2_1644
71_6_1	44_6_1	540_6_58	34_6_212	1_2_1	730_6_956	3_6_643	4_6_1	298_2_1600
71_6_1	44_6_1	540_6_39	34_6_241	1_2_1	730_6_1004	3_6_673	4_6_1	298_2_1502
71_6_1	44_6_1	540_6_28	34_6_258	1_2_1	730_6_1065	3_6_670	4_6_1	298_2_1378
71_6_1	44_6_1	540_6_14	34_6_265	1_2_1	730_6_1146	3_6_728	4_6_1	298_2_1203
71_6_1	44_6_1	540_6_9	34_6_287	1_2_1	730_6_1151	3_6_792	4_6_1	298_2_1107
71_6_1	44_6_1	540_6_11	34_6_265	1_2_1	730_6_1172	3_6_798	4_6_1	298_2_1114
71_6_1	44_6_1	540_6_15	34_6_233	1_2_1	730_6_1251	3_6_811	4_6_1	298_2_1123
71_6_1	44_6_1	540_6_20	34_6_241	1_2_1	730_6_1312	3_6_832	4_6_1	298_2_1132
71_6_1	44_6_1	540_6_24	34_6_231	1_2_1	730_6_1336	3_6_806	4_6_1	298_2_1191
71_6_1	44_6_1	540_6_41	34_6_210	1_2_1	730_6_1392	3_6_831	4_6_1	298_2_1152
71_6_1	44_6_1	540_6_38	34_6_204	1_2_1	730_6_1407	3_6_823	4_6_1	298_2_1127
71_6_1	44_6_1	540_6_45	34_6_189	1_2_1	730_6_1380	3_6_753	4_6_1	298_2_1140
71_6_1	44_6_1	540_6_64	34_6_193	1_2_1	730_6_1352	3_6_719	4_6_1	298_2_1182
71_6_1	44_6_1	540_6_67	34_6_205	1_2_1	730_6_1250	3_6_658	4_6_1	298_2_1204
71_6_1	44_6_1	540_6_74	34_6_213	1_2_1	730_6_1128	3_6_601	4_6_1	298_2_1289
71_6_1	44_6_1	540_6_102	34_6_216	1_2_1	730_6_1008	3_6_608	4_6_1	298_2_1309
71_6_1	44_6_1	540_6_111	34_6_224	1_2_1	730_6_861	3_6_565	4_6_1	298_2_1361
71_6_1	44_6_1	540_6_116	34_6_227	1_2_1	730_6_747	3_6_550	4_6_1	298_2_1413
71_6_1	44_6_1	540_6_172	34_6_228	1_2_1	730_6_703	3_6_607	4_6_1	298_2_1434
71_6_1	44_6_1	540_6_192	34_6_255	1_2_1	730_6_643	3_6_629	4_6_1	298_2_1468
71_6_1	44_6_1	540_6_194	34_6_283	1_2_1	730_6_622	3_6_637	4_6_1	298_2_1436
71_6_1	44_6_1	540_6_244	34_6_284	1_2_1	730_6_603	3_6_667	4_6_1	298_2_1375
71_6_1	44_6_1	540_6_250	34_6_275	1_2_1	730_6_600	3_6_682	4_6_1	298_2_1278
71_6_1	44_6_1	540_6_230	34_6_266	1_2_1	730_6_630	3_6_730	4_6_1	298_2_1199
71_6_1	44_6_1	540_6_236	34_6_238	1_2_1	730_6_651	3_6_770	4_6_1	298_2_1116
71_6_1	44_6_1	540_6_231	34_6_215	1_2_1	730_6_720	3_6_761	4_6_1	298_2_1078
71_6_1	44_6_1	540_6_191	34_6_200	1_2_1	730_6_726	3_6_711	4_6_1	298_2_1131
71_6_1	44_6_1	540_6_179	34_6_193	1_2_1	730_6_767	3_6_642	4_6_1	298_2_1215
71_6_1	44_6_1	540_6_173	34_6_180	1_2_1	730_6_823	3_6_580	4_6_1	298_2_1375
71_6_1	44_6_1	540_6_153	34_6_163	1_2_1	730_6_879	3_6_523	4_6_1	298_2_1494
71_6_1	44_6_1	540_6_138	34_6_168	1_2_1	730_6_913	3_6_572	4_6_1	298_2_1572
71_6_1	44_6_1	540_6_124	34_6_166	1_2_1	730_6_928	3_6_602	4_6_1	298_2_1602
71_6_1	44_6_1	540_6_95	34_6_159	1_2_1	730_6_972	3_6_629	4_6_1	298_2_1540
71_6_1	44_6_1	540_6_69	34_6_158	1_2_1	730_6_995	3_6_640	4_6_1	298_2_1469
71_6_1	44_6_1	540_6_47	34_6_142	1_2_1	730_6_1080	3_6_639	4_6_1	298_2_1404
71_6_1	44_6_1	540_6_30	34_6_135	1_2_1	730_6_1147	3_6_634	4_6_1	298_2_1304
71_6_1	44_6_1	540_6_29	34_6_131	1_2_1	730_6_1218	3_6_646	4_6_1	298_2_1244
71_6_1	44_6_1	540_6_33	34_6_117	1_2_1	730_6_1236	3_6_659	4_6_1	298_2_1234
71_6_1	44_6_1	540_6_37	34_6_119	1_2_1	730_6_1281	3_6_688	4_6_1	298_2_1244
71_6_1	44_6_1	540_6_39	34_6_112	1_2_1	730_6_1236	3_6_743	4_6_1	298_2_1298
71_6_1	44_6_1	540_6_57	34_6_104	1_2_1	730_6_1170	3_6_742	4_6_1	298_2_1354
71_6_1	44_6_1	540_6_74	34_6_114	1_2_1	730_6_1065	3_6_729	4_6_1	298_2_1426
71_6_1	44_6_1	540_6_88	34_6_101	1_2_1	730_6_936	3_6_691	4_6_1	298_2_1475
71_6_1	44_6_1	540_6_101	34_6_94	1_2_1	730_6_816	3_6_651	4_6_1	298_2_1562
71_6_1	44_6_1	540_6_104	34_6_96	1_2_1	730_6_754	3_6_642	4_6_1	298_2_1581
71_6_1	44_6_1	540_6_107	34_6_82	1_2_1	730_6_667	3_6_595	4_6_1	298_2_1580
71_6_1	44_6_1	540_6_103	34_6_66	1_2_1	730_6_648	3_6_583	4_6_1	298_2_1492
71_6_1	44_6_1	540_6_99	34_6_61	1_2_1	730_6_648	3_6_584	4_6_1	298_2_1468
71_6_1	44_6_1	540_6_92	34_6_53	1_2_1	730_6_639	3_6_582	4_6_1	298_2_1434
71_6_1	44_6_1	540_6_63	34_6_59	1_2_1	730_6_676	3_6_588	4_6_1	298_2_1452
71_6_1	44_6_1	540_6_47	34_6_63	1_2_1	730_6_716	3_6_580	4_6_1	298_2_1492
71_6_1	44_6_1	540_6_41	34_6_68	1_2_1	730_6_781	3_6_571	4_6_1	298_2_1468
71_6_1	44_6_1	540_6_42	34_6_79	1_2_1	730_6_824	3_6_549	4_6_1	298_2_1486
71_6_1	44_6_1	540_6_46	34_6_114	1_2_1	730_6_872	3_6_532	4_6_1	298_2_1442
71_6_1	44_6_1	540_6_44	34_6_117	1_2_1	730_6_905	3_6_541	4_6_1	298_2_1459
71_6_1	44_6_1	540_6_54	34_6_115	1_2_1	730_6_933	3_6_523	4_6_1	298_2_1427
71_6_1	44_6_1	540_6_54	34_6_124	1_2_1	730_6_932	3_6_512	4_6_1	298_2_1325
71_6_1	44_6_1	540_6_49	34_6_153	1_2_1	730_6_928	3_6_545	4_6_1	298_2_1183
71_6_1	44_6_1	540_6_37	34_6_174	1_2_1	730_6_981	3_6_602	4_6_1	298_2_1039
71_6_1	44_6_1	540_6_33	34_6_194	1_2_1	730_6_988	3_6_701	4_6_1	298_2_1021
71_6_1	44_6_1	540_6_29	34_6_227	1_2_1	730_6_982	3_6_795	4_6_1	298_2_1086
71_6_1	44_6_1	540_6_17	34_6_230	1_2_1	730_6_960	3_6_843	4_6_1	298_2_1193
71_6_1	44_6_1	540_6_12	34_6_237	1_2_1	730_6_955	3_6_916	4_6_1	298_2_1276
71_6_1	44_6_1	540_6_7	34_6_257	1_2_1	730_6_914	3_6_945	4_6_1	298_2_1388
71_6_1	44_6_1	540_6_11	34_6_254	1_2_1	730_6_903	3_6_948	4_6_1	298_2_1429
71_6_1	44_6_1	540_6_22	34_6_228	1_2_1	730_6_898	3_6_983	4_6_1	298_2_1507
71_6_1	44_6_1	540_6_19	34_6_220	1_2_1	730_6_882	3_6_966	4_6_1	298_2_1473
71_6_1	44_6_1	540_6_15	34_6_195	1_2_1	730_6_906	3_6_959	4_6_1	298_2_1431
71_6_1	44_6_1	540_6_16	34_6_176	1_2_1	730_6_920	3_6_948	4_6_1	298_2_1389
71_6_1	44_6_1	540_6_16	34_6_138	1_2_1	730_6_896	3_6_865	4_6_1	298_2_1297
71_6_1	44_6_1	540_6_17	34_6_139	1_2_1	730_6_892	3_6_792	4_6_1	298_2_1244
71_6_1	44_6_1	540_6_24	34_6_144	1_2_1	730_6_871	3_6_723	4_6_1	298_2_1221
71_6_1	44_6_1	540_6_28	34_6_133	1_2_1	730_6_855	3_6_654	4_6_1	298_2_1274
71_6_1	44_6_1	540_6_30	34_6_128	1_2_1	730_6_840	3_6_569	4_6_1	298_2_1316
71_6_1	44_6_1	540_6_32	34_6_131	1_2_1	730_6_855	3_6_520	4_6_1	298_2_1336
71_6_1	44_6_1	540_6_39	34_6_134	1_2_1	730_6_809	3_6_525	4_6_1	298_2_1347
71_6_1	44_6_1	540_6_48	34_6_115	1_2_1	730_6_755	3_6_504	4_6_1	298_2_1420
71_6_1	44_6_1	540_6_56	34_6_104	1_2_1	730_6_698	3_6_508	4_6_1	298_2_1519
71_6_1	44_6_1	540_6_64	34_6_105	1_2_1	730_6_650	3_6_513	4_6_1	298_2_1518
71_6_1	44_6_1	540_6_86	34_6_111	1_2_1	730_6_644	3_6_545	4_6_1	298_2_1438
71_6_1	44_6_1	540_6_93	34_6_108	1_2_1	730_6_598	3_6_630	4_6_1	298_2_1421
71_6_1	44_6_1	540_6_101	34_6_92	1_2_1	730_6_596	3_6_708	4_6_1	298_2_1323
71_6_1	44_6_1	540_6_91	34_6_84	1_2_1	730_6_596	3_6_744	4_6_1	298_2_1338
71_6_1	44_6_1	540_6_81	34_6_77	1_2_1	730_6_650	3_6_780	4_6_1	298_2_1324
71_6_1	44_6_1	540_6_69	34_6_67	1_2_1	730_6_705	3_6_890	4_6_1	298_2_1421
71_6_1	44_6_1	540_6_42	34_6_82	1_2_1	730_6_766	3_6_957	4_6_1	298_2_1505
71_6_1	44_6_1	540_6_17	34_6_98	1_2_1	730_6_780	3_6_1018	4_6_1	298_2_1552
71_6_1	44_6_1	540_6_10	34_6_121	1_2_1	730_6_811	3_6_1138	4_6_1	298_2_1505
71_6_1	44_6_1	540_6_4	34_6_160	1_2_1	730_6_826	3_6_1187	4_6_1	298_2_1455
71_6_1	44_6_1	540_6_3	34_6_198	1_2_1	730_6_853	3_6_1219	4_6_1	298_2_1414
71_6_1	44_6_1	540_6_5	34_6_222	1_2_1	730_6_903	3_6_1285	4_6_1	298_2_1294
71_6_1	44_6_1	540_6_6	34_6_249	1_2_1	730_6_927	3_6_1332	4_6_1	298_2_1225
71_6_1	44_6_1	540_6_8	34_6_249	1_2_1	730_6_985	3_6_1377	4_6_1	298_2_1167
71_6_1	44_6_1	540_6_8	34_6_240	1_2_1	730_6_1067	3_6_1434	4_6_1	298_2_1148
71_6_1	44_6_1	540_6_16	34_6_246	1_2_1	730_6_1050	3_6_1406	4_6_1	298_2_1181
71_6_1	44_6_1	540_6_21	34_6_244	1_2_1	730_6_1040	3_6_1393	4_6_1	298_2_1177
71_6_1	44_6_1	540_6_28	34_6_255	1_2_1	730_6_1005	3_6_1306	4_6_1	298_2_1180
71_6_1	44_6_1	540_6_37	34_6_254	1_2_1	730_6_931	3_6_1227	4_6_1	298_2_1215
71_6_1	44_6_1	540_6_34	34_6_244	1_2_1	730_6_890	3_6_1115	4_6_1	298_2_1299
71_6_1	44_6_1	540_6_41	34_6_237	1_2_1	730_6_809	3_6_1053	4_6_1	298_2_1351
71_6_1	44_6_1	540_6_38	34_6_216	1_2_1	730_6_792	3_6_990	4_6_1	298_2_1454
71_6_1	44_6_1	540_6_43	34_6_190	1_2_1	730_6_733	3_6_928	4_6_1	298_2_1531
71_6_1	44_6_1	540_6_53	34_6_153	1_2_1	730_6_695	3_6_902	4_6_1	298_2_1517
71_6_1	44_6_1	540_6_60	34_6_113	1_2_1	730_6_666	3_6_836	4_6_1	298_2_1502
71_6_1	44_6_1	540_6_66	34_6_90	1_2_1	730_6_603	3_6_825	4_6_1	298_2_1467
71_6_1	44_6_1	540_6_70	34_6_77	1_2_1	730_6_599	3_6_823	4_6_1	298_2_1397
71_6_1	44_6_1	540_6_85	34_6_66	1_2_1	730_6_590	3_6_798	4_6_1	298_2_1427
71_6_1	44_6_1	540_6_82	34_6_52	1_2_1	730_6_615	3_6_772	4_6_1	298_2_1482
71_6_1	44_6_1	540_6_75	34_6_52	1_2_1	730_6_626	3_6_768	4_6_1	298_2_1508
71_6_1	44_6_1	540_6_71	34_6_45	1_2_1	730_6_633	3_6_750	4_6_1	298_2_1542
71_6_1	44_6_1	540_6_75	34_6_44	1_2_1	730_6_658	3_6_705	4_6_1	298_2_1588
71_6_1	44_6_1	540_6_66	34_6_40	1_2_1	730_6_698	3_6_671	4_6_1	298_2_1619
71_6_1	44_6_1	540_6_54	34_6_38	1_2_1	730_6_717	3_6_662	4_6_1	298_2_1654
71_6_1	44_6_1	540_6_42	34_6_44	1_2_1	730_6_744	3_6_651	4_6_1	298_2_1594
71_6_1	44_6_1	540_6_21	34_6_64	1_2_1	730_6_794	3_6_627	4_6_1	298_2_1591
71_6_1	44_6_1	540_6_7	34_6_78	1_2_1	730_6_886	3_6_670	4_6_1	298_2_1481
71_6_1	44_6_1	540_6_1	34_6_90	1_2_1	730_6_971	3_6_700	4_6_1	298_2_1394
298_2_1334	34_6_105	1_2_1	730_6_1031	3_6_705	4_6_1	71_6_1
298_2_1223	34_6_113	1_2_1	730_6_1119	3_6_707	4_6_1	71_6_1
298_2_1185	34_6_102	1_2_1	730_6_1193	3_6_731	4_6_1	71_6_1
298_2_1184	34_6_92	1_2_1	730_6_1177	3_6_776	4_6_1	71_6_1
298_2_1136	34_6_87	1_2_1	730_6_1265	3_6_820	4_6_1	71_6_1
298_2_1127	34_6_65	1_2_1	730_6_1265	3_6_902	4_6_1	71_6_1
298_2_1144	34_6_51	1_2_1	730_6_1216	3_6_1021	4_6_1	71_6_1
298_2_1146	34_6_57	1_2_1	730_6_1212	3_6_1023	4_6_1	71_6_1
298_2_1176	34_6_54	1_2_1	730_6_1127	3_6_1029	4_6_1	71_6_1
298_2_1295	34_6_51	1_2_1	730_6_1014	3_6_986	4_6_1	71_6_1
298_2_1400	34_6_53	1_2_1	730_6_924	3_6_944	4_6_1	71_6_1
298_2_1457	34_6_53	1_2_1	730_6_827	3_6_945	4_6_1	71_6_1
298_2_1437	34_6_45	1_2_1	730_6_721	3_6_978	4_6_1	71_6_1
298_2_1410	34_6_48	1_2_1	730_6_673	3_6_955	4_6_1	71_6_1
298_2_1432	34_6_56	1_2_1	730_6_638	3_6_968	4_6_1	71_6_1
298_2_1450	34_6_51	1_2_1	730_6_599	3_6_989	4_6_1	71_6_1
298_2_1511	34_6_56	1_2_1	730_6_595	3_6_997	4_6_1	71_6_1
298_2_1503	34_6_65	1_2_1	730_6_612	3_6_980	4_6_1	71_6_1
298_2_1459	34_6_68	1_2_1	730_6_625	3_6_983	4_6_1	71_6_1
298_2_1456	34_6_61	1_2_1	730_6_640	3_6_989	4_6_1	71_6_1
298_2_1470	34_6_55	1_2_1	730_6_673	3_6_992	4_6_1	71_6_1
298_2_1450	34_6_54	1_2_1	730_6_694	3_6_983	4_6_1	71_6_1
298_2_1437	34_6_59	1_2_1	730_6_702	3_6_1002	4_6_1	71_6_1
298_2_1399	34_6_55	1_2_1	730_6_749	3_6_1036	4_6_1	71_6_1
298_2_1305	34_6_40	1_2_1	730_6_820	3_6_1057	4_6_1	71_6_1
298_2_1176	34_6_55	1_2_1	730_6_837	3_6_1089	4_6_1	71_6_1
298_2_1143	34_6_43	1_2_1	730_6_867	3_6_1129	4_6_1	71_6_1
298_2_1238	34_6_31	1_2_1	730_6_924	3_6_1187	4_6_1	71_6_1
298_2_1316	34_6_42	1_2_1	730_6_995	3_6_1220	4_6_1	71_6_1
298_2_1333	34_6_42	1_2_1	730_6_997	3_6_1358	4_6_1	71_6_1
298_2_1323	34_6_42	1_2_1	730_6_1035	3_6_1462	4_6_1	71_6_1
298_2_1377	34_6_53	1_2_1	730_6_963	3_6_1545	4_6_1	71_6_1
298_2_1355	34_6_49	1_2_1	730_6_945	3_6_1568	4_6_1	71_6_1
298_2_1276	34_6_50	1_2_1	730_6_910	3_6_1571	4_6_1	71_6_1
298_2_1154	34_6_42	1_2_1	730_6_817	3_6_1569	4_6_1	71_6_1
298_2_1108	34_6_36	1_2_1	730_6_860	3_6_1552	4_6_1	71_6_1
298_2_1178	34_6_37	1_2_1	730_6_867	3_6_1473	4_6_1	71_6_1
298_2_1208	34_6_27	1_2_1	730_6_870	3_6_1404	4_6_1	71_6_1
298_2_1265	34_6_20	1_2_1	730_6_888	3_6_1281	4_6_1	71_6_1
298_2_1339	34_6_17	1_2_1	730_6_824	3_6_1187	4_6_1	71_6_1
298_2_1446	34_6_18	1_2_1	730_6_805	3_6_1062	4_6_1	71_6_1
298_2_1568	34_6_18	1_2_1	730_6_779	3_6_948	4_6_1	71_6_1
298_2_1669	34_6_19	1_2_1	730_6_725	3_6_871	4_6_1	71_6_1
298_2_1673	34_6_27	1_2_1	730_6_720	3_6_785	4_6_1	71_6_1
298_2_1612	34_6_22	1_2_1	730_6_703	3_6_755	4_6_1	71_6_1
298_2_1563	34_6_20	1_2_1	730_6_661	3_6_773	4_6_1	71_6_1
298_2_1532	34_6_20	1_2_1	730_6_649	3_6_766	4_6_1	71_6_1
298_2_1490	34_6_17	1_2_1	730_6_625	3_6_791	4_6_1	71_6_1
298_2_1365	34_6_10	1_2_1	730_6_579	3_6_847	4_6_1	71_6_1
298_2_1319	34_6_10	1_2_1	730_6_521	3_6_890	4_6_1	71_6_1
298_2_1361	34_6_8	1_2_1	730_6_508	3_6_927	4_6_1	71_6_1
298_2_1378	34_6_4	1_2_1	730_6_501	3_6_1037	4_6_1	71_6_1
298_2_1363	34_6_1	1_2_1	730_6_501	3_6_1121	4_6_1	71_6_1
1_2_1	730_6_501	3_6_1160	71_6_1	298_2_1392
1_2_1	730_6_486	3_6_1207	71_6_1	298_2_1435
1_2_1	730_6_484	3_6_1287	71_6_1	298_2_1466
1_2_1	730_6_525	3_6_1314	71_6_1	298_2_1475
1_2_1	730_6_545	3_6_1323	71_6_1	298_2_1400
1_2_1	730_6_589	3_6_1324	71_6_1	298_2_1275
1_2_1	730_6_595	3_6_1402	71_6_1	298_2_1247
1_2_1	730_6_633	3_6_1366	71_6_1	298_2_1281
1_2_1	730_6_687	3_6_1378	71_6_1	298_2_1291
1_2_1	730_6_782	3_6_1403	71_6_1	298_2_1265
1_2_1	730_6_879	3_6_1374	71_6_1	298_2_1225
1_2_1	730_6_951	3_6_1367	71_6_1	298_2_1212
1_2_1	730_6_1034	3_6_1408	71_6_1	298_2_1234
1_2_1	730_6_1049	3_6_1359	71_6_1	298_2_1252
1_2_1	730_6_1069	3_6_1311	71_6_1	298_2_1339
1_2_1	730_6_1068	3_6_1239	71_6_1	298_2_1384
1_2_1	730_6_1030	3_6_1117	71_6_1	298_2_1313
1_2_1	730_6_966	3_6_1047	71_6_1	298_2_1186
1_2_1	730_6_871	3_6_1018	71_6_1	298_2_1144
1_2_1	730_6_735	3_6_937	71_6_1	298_2_1225
1_2_1	730_6_623	3_6_900	71_6_1	298_2_1306
1_2_1	730_6_509	3_6_976	71_6_1	298_2_1428
1_2_1	730_6_425	3_6_1049	71_6_1	298_2_1472
1_2_1	730_6_361	3_6_1099	71_6_1	298_2_1486
1_2_1	730_6_351	3_6_1195	71_6_1	298_2_1475
1_2_1	730_6_357	3_6_1335	71_6_1	298_2_1446
1_2_1	730_6_361	3_6_1438	71_6_1	298_2_1374
1_2_1	730_6_377	3_6_1528	71_6_1	298_2_1281
1_2_1	730_6_411	3_6_1617	71_6_1	298_2_1274
1_2_1	730_6_444	3_6_1682	71_6_1	298_2_1287
1_2_1	730_6_458	3_6_1671	71_6_1	298_2_1380
1_2_1	730_6_505	3_6_1666	71_6_1	298_2_1412
1_2_1	730_6_575	3_6_1535	71_6_1	298_2_1525
1_2_1	730_6_630	3_6_1490	71_6_1	298_2_1461
1_2_1	730_6_688	3_6_1387	71_6_1	298_2_1413
1_2_1	730_6_740	3_6_1271	71_6_1	298_2_1343
1_2_1	730_6_772	3_6_1143	71_6_1	298_2_1270
1_2_1	730_6_819	3_6_1108	71_6_1	298_2_1181
1_2_1	730_6_876	3_6_1050	71_6_1	298_2_1187
1_2_1	730_6_867	3_6_1030	71_6_1	298_2_1219
1_2_1	730_6_851	3_6_1018	71_6_1	298_2_1313
1_2_1	730_6_837	3_6_1030	71_6_1	298_2_1368
1_2_1	730_6_804	3_6_996	71_6_1	298_2_1405
1_2_1	730_6_776	3_6_970	71_6_1	298_2_1393
1_2_1	730_6_726	3_6_920	71_6_1	298_2_1472
1_2_1	730_6_714	3_6_945	71_6_1	298_2_1458
1_2_1	730_6_657	3_6_982	71_6_1	298_2_1491
1_2_1	730_6_650	3_6_981	71_6_1	298_2_1534
1_2_1	730_6_655	3_6_988	71_6_1	298_2_1489
1_2_1	730_6_674	3_6_1008	71_6_1	298_2_1447
1_2_1	730_6_680	3_6_989	71_6_1	298_2_1488
1_2_1	730_6_689	3_6_978	71_6_1	298_2_1491
1_2_1	730_6_691	3_6_1006	71_6_1	298_2_1478
1_2_1	730_6_705	3_6_1006	71_6_1	298_2_1445
1_2_1	730_6_747	3_6_988	71_6_1	298_2_1436
1_2_1	730_6_756	3_6_998	71_6_1	298_2_1378
1_2_1	730_6_730	3_6_1055	71_6_1	298_2_1342
1_2_1	730_6_735	3_6_1075	71_6_1	298_2_1352
1_2_1	730_6_745	3_6_1126	71_6_1	298_2_1342
1_2_1	730_6_737	3_6_1165	71_6_1	298_2_1329
1_2_1	730_6_730	3_6_1212	71_6_1	298_2_1289
1_2_1	730_6_724	3_6_1240	71_6_1	298_2_1227
1_2_1	730_6_695	3_6_1233	71_6_1	298_2_1308
1_2_1	730_6_678	3_6_1252	71_6_1	298_2_1334
1_2_1	730_6_628	3_6_1310	71_6_1	298_2_1359
1_2_1	730_6_584	3_6_1355	71_6_1	298_2_1428
1_2_1	730_6_586	3_6_1372	71_6_1	298_2_1397
1_2_1	730_6_612	3_6_1352	71_6_1	298_2_1315
1_2_1	730_6_639	3_6_1283	71_6_1	298_2_1296
1_2_1	730_6_674	3_6_1204	71_6_1	298_2_1271
1_2_1	730_6_679	3_6_1110	71_6_1	298_2_1249
1_2_1	730_6_684	3_6_1030	71_6_1	298_2_1282
1_2_1	730_6_700	3_6_955	71_6_1	298_2_1343
1_2_1	730_6_712	3_6_962	71_6_1	298_2_1435
1_2_1	730_6_712	3_6_923	71_6_1	298_2_1568
1_2_1	730_6_736	3_6_927	71_6_1	298_2_1581
1_2_1	730_6_674	3_6_904	71_6_1	298_2_1574
1_2_1	730_6_626	3_6_877	71_6_1	298_2_1545
1_2_1	730_6_623	3_6_860	71_6_1	298_2_1472
1_2_1	730_6_637	3_6_837	71_6_1	298_2_1438
1_2_1	730_6_617	3_6_830	71_6_1	298_2_1421
1_2_1	730_6_622	3_6_859	71_6_1	298_2_1405
1_2_1	730_6_646	3_6_870	71_6_1	298_2_1406
1_2_1	730_6_678	3_6_903	71_6_1	298_2_1297
1_2_1	730_6_703	3_6_903	71_6_1	298_2_1202
1_2_1	730_6_703	3_6_879	71_6_1	298_2_1144
1_2_1	730_6_657	3_6_887	71_6_1	298_2_1220
1_2_1	730_6_693	3_6_937	71_6_1	298_2_1284
1_2_1	730_6_733	3_6_946	71_6_1	298_2_1376
1_2_1	730_6_751	3_6_998	71_6_1	298_2_1504
1_2_1	730_6_797	3_6_1059	71_6_1	298_2_1590
1_2_1	730_6_849	3_6_1056	71_6_1	298_2_1535
1_2_1	730_6_857	3_6_1064	71_6_1	298_2_1459
1_2_1	730_6_905	3_6_1076	71_6_1	298_2_1236
1_2_1	730_6_973	3_6_1083	71_6_1	298_2_1051
1_2_1	730_6_1038	3_6_1100	71_6_1	298_2_976
1_2_1	730_6_1059	3_6_1127	71_6_1	298_2_1045
1_2_1	730_6_1056	3_6_1161	71_6_1	298_2_1080
1_2_1	730_6_1033	3_6_1182	71_6_1	298_2_1212
1_2_1	730_6_981	3_6_1331	71_6_1	298_2_1319
1_2_1	730_6_921	3_6_1398	71_6_1	298_2_1366
1_2_1	730_6_918	3_6_1422	71_6_1	298_2_1347
1_2_1	730_6_849	3_6_1457	71_6_1	298_2_1336
1_2_1	730_6_838	3_6_1422	71_6_1	298_2_1291
1_2_1	730_6_826	3_6_1336	71_6_1	298_2_1291
1_2_1	730_6_779	3_6_1294	71_6_1	298_2_1264
1_2_1	730_6_768	3_6_1153	71_6_1	298_2_1319
1_2_1	730_6_811	3_6_1033	71_6_1	298_2_1357
1_2_1	730_6_814	3_6_939	71_6_1	298_2_1361
1_2_1	730_6_793	3_6_856	71_6_1	298_2_1392
1_2_1	730_6_783	3_6_774	71_6_1	298_2_1427
1_2_1	730_6_789	3_6_736	71_6_1	298_2_1394
1_2_1	730_6_756	3_6_666	71_6_1	298_2_1421
1_2_1	730_6_737	3_6_682	71_6_1	298_2_1379
1_2_1	730_6_705	3_6_676	71_6_1	298_2_1434
1_2_1	730_6_758	3_6_680	71_6_1	298_2_1426
1_2_1	730_6_784	3_6_691	71_6_1	298_2_1413
1_2_1	730_6_821	3_6_779	71_6_1	298_2_1421
1_2_1	730_6_830	3_6_847	71_6_1	298_2_1396
1_2_1	730_6_854	3_6_905	71_6_1	298_2_1345
1_2_1	730_6_848	3_6_914	71_6_1	298_2_1325
1_2_1	730_6_856	3_6_1011	71_6_1	298_2_1286
1_2_1	730_6_882	3_6_1031	71_6_1	298_2_1285
1_2_1	730_6_887	3_6_1077	71_6_1	298_2_1326
1_2_1	730_6_889	3_6_1098	71_6_1	298_2_1314
1_2_1	730_6_867	3_6_1133	71_6_1	298_2_1314
1_2_1	730_6_848	3_6_1118	71_6_1	298_2_1326
1_2_1	730_6_838	3_6_1090	71_6_1	298_2_1340
1_2_1	730_6_798	3_6_1069	71_6_1	298_2_1438
1_2_1	730_6_746	3_6_1081	71_6_1	298_2_1493
1_2_1	730_6_782	3_6_1011	71_6_1	298_2_1547
1_2_1	730_6_838	3_6_1016	71_6_1	298_2_1476
1_2_1	730_6_836	3_6_1026	71_6_1	298_2_1451
1_2_1	730_6_892	3_6_1043	71_6_1	298_2_1363
1_2_1	730_6_938	3_6_1033	71_6_1	298_2_1248
1_2_1	730_6_981	3_6_1026	71_6_1	298_2_1225
1_2_1	730_6_989	3_6_1064	71_6_1	298_2_1190
1_2_1	730_6_1002	3_6_1042	71_6_1	298_2_1174
1_2_1	730_6_1048	3_6_1013	71_6_1	298_2_1152
1_2_1	730_6_1051	3_6_1027	71_6_1	298_2_1154
1_2_1	730_6_1121	3_6_1011	71_6_1	298_2_1183
1_2_1	730_6_1181	3_6_1031	71_6_1	298_2_1170
1_2_1	730_6_1227	3_6_1058	71_6_1	298_2_1138
1_2_1	730_6_1270	3_6_1072	71_6_1	298_2_1144
1_2_1	730_6_1304	3_6_1034	71_6_1	298_2_1138
1_2_1	730_6_1280	3_6_1015	71_6_1	298_2_1163
1_2_1	730_6_1237	3_6_992	71_6_1	298_2_1203
1_2_1	730_6_1172	3_6_956	71_6_1	298_2_1267
1_2_1	730_6_1097	3_6_948	71_6_1	298_2_1312
1_2_1	730_6_1028	3_6_920	71_6_1	298_2_1384
1_2_1	730_6_1027	3_6_853	71_6_1	298_2_1479
1_2_1	730_6_934	3_6_850	71_6_1	298_2_1540
1_2_1	730_6_816	3_6_865	71_6_1	298_2_1543
1_2_1	730_6_782	3_6_791	71_6_1	298_2_1530
1_2_1	730_6_773	3_6_758	71_6_1	298_2_1519
1_2_1	730_6_771	3_6_735	71_6_1	298_2_1517
1_2_1	730_6_773	3_6_680	71_6_1	298_2_1576
1_2_1	730_6_760	3_6_658	71_6_1	298_2_1598
1_2_1	730_6_727	3_6_713	71_6_1	298_2_1581
1_2_1	730_6_764	3_6_748	71_6_1	298_2_1580
1_2_1	730_6_749	3_6_794	71_6_1	298_2_1552
1_2_1	730_6_768	3_6_852	71_6_1	298_2_1530
1_2_1	730_6_805	3_6_861	71_6_1	298_2_1485
1_2_1	730_6_741	3_6_844	71_6_1	298_2_1525
1_2_1	730_6_721	3_6_827	71_6_1	298_2_1505
1_2_1	730_6_687	3_6_782	71_6_1	298_2_1466
1_2_1	730_6_647	3_6_731	71_6_1	298_2_1475
1_2_1	730_6_677	3_6_686	71_6_1	298_2_1467
1_2_1	730_6_756	3_6_662	71_6_1	298_2_1398
1_2_1	730_6_820	3_6_632	71_6_1	298_2_1263
1_2_1	730_6_852	3_6_634	71_6_1	298_2_1176
1_2_1	730_6_840	3_6_685	71_6_1	298_2_1121
1_2_1	730_6_831	3_6_714	71_6_1	298_2_1225
1_2_1	730_6_890	3_6_786	71_6_1	298_2_1275
1_2_1	730_6_890	3_6_869	71_6_1	298_2_1390
1_2_1	730_6_875	3_6_1015	71_6_1	298_2_1370
1_2_1	730_6_943	3_6_1133	71_6_1	298_2_1319
1_2_1	730_6_957	3_6_1169	71_6_1	298_2_1362
1_2_1	730_6_934	3_6_1237	71_6_1	298_2_1403
1_2_1	730_6_1029	3_6_1262	71_6_1	298_2_1414
1_2_1	730_6_1040	3_6_1187	71_6_1	298_2_1466
1_2_1	730_6_1105	3_6_1163	71_6_1	298_2_1442
1_2_1	730_6_1108	3_6_1136	71_6_1	298_2_1447
1_2_1	730_6_1073	3_6_1179	71_6_1	298_2_1379
1_2_1	730_6_1062	3_6_1181	71_6_1	298_2_1342
1_2_1	730_6_997	3_6_1108	71_6_1	298_2_1350
1_2_1	730_6_910	3_6_1096	71_6_1	298_2_1368
1_2_1	730_6_855	3_6_1026	71_6_1	298_2_1380
1_2_1	730_6_791	3_6_925	71_6_1	298_2_1419
1_2_1	730_6_685	3_6_939	71_6_1	298_2_1443
1_2_1	730_6_647	3_6_957	71_6_1	298_2_1480
1_2_1	730_6_601	3_6_971	71_6_1	298_2_1457
1_2_1	730_6_553	3_6_1007	71_6_1	298_2_1444
1_2_1	730_6_533	3_6_1052	71_6_1	298_2_1431
1_2_1	730_6_529	3_6_1118	71_6_1	298_2_1354
1_2_1	730_6_512	3_6_1186	71_6_1	298_2_1265
1_2_1	730_6_498	3_6_1221	71_6_1	298_2_1184
1_2_1	730_6_489	3_6_1227	71_6_1	298_2_1194
1_2_1	730_6_500	3_6_1236	71_6_1	298_2_1255
1_2_1	730_6_471	3_6_1219	71_6_1	298_2_1323
1_2_1	730_6_456	3_6_1211	71_6_1	298_2_1337
1_2_1	730_6_458	3_6_1249	71_6_1	298_2_1370
1_2_1	730_6_488	3_6_1322	71_6_1	298_2_1374
1_2_1	730_6_492	3_6_1351	71_6_1	298_2_1362
1_2_1	730_6_515	3_6_1368	71_6_1	298_2_1287
1_2_1	730_6_543	3_6_1438	71_6_1	298_2_1260
1_2_1	730_6_535	3_6_1530	71_6_1	298_2_1195
1_2_1	730_6_506	3_6_1567	71_6_1	298_2_1095
1_2_1	730_6_544	3_6_1622	71_6_1	298_2_978
1_2_1	730_6_551	3_6_1680	71_6_1	298_2_969
1_2_1	730_6_555	3_6_1622	71_6_1	298_2_1156
1_2_1	730_6_542	3_6_1608	71_6_1	298_2_1345
1_2_1	730_6_535	3_6_1620	71_6_1	298_2_1408
1_2_1	730_6_528	3_6_1606	71_6_1	298_2_1432
1_2_1	730_6_520	3_6_1570	71_6_1	298_2_1426
1_2_1	730_6_525	3_6_1518	71_6_1	298_2_1343
1_2_1	730_6_508	3_6_1449	71_6_1	298_2_1279
1_2_1	730_6_473	3_6_1303	71_6_1	298_2_1270
1_2_1	730_6_443	3_6_1195	71_6_1	298_2_1362
1_2_1	730_6_419	3_6_1147	71_6_1	298_2_1424
1_2_1	730_6_414	3_6_1168	71_6_1	298_2_1437
1_2_1	730_6_403	3_6_1187	71_6_1	298_2_1472
1_2_1	730_6_425	3_6_1228	71_6_1	298_2_1503
1_2_1	730_6_424	3_6_1337	71_6_1	298_2_1475
1_2_1	730_6_420	3_6_1392	71_6_1	298_2_1448
1_2_1	730_6_410	3_6_1415	71_6_1	298_2_1401
1_2_1	730_6_419	3_6_1495	71_6_1	298_2_1319
1_2_1	730_6_407	3_6_1582	71_6_1	298_2_1271
1_2_1	730_6_428	3_6_1603	71_6_1	298_2_1289
1_2_1	730_6_441	3_6_1673	71_6_1	298_2_1254
1_2_1	730_6_453	3_6_1714	71_6_1	298_2_1294
1_2_1	730_6_509	3_6_1657	71_6_1	298_2_1323
1_2_1	730_6_528	3_6_1613	71_6_1	298_2_1343
1_2_1	730_6_497	3_6_1604	71_6_1	298_2_1334
1_2_1	730_6_521	3_6_1547	71_6_1	298_2_1346
1_2_1	730_6_462	3_6_1558	71_6_1	298_2_1419
1_2_1	730_6_432	3_6_1598	71_6_1	298_2_1440
1_2_1	730_6_407	3_6_1594	71_6_1	298_2_1373
1_2_1	730_6_377	3_6_1583	71_6_1	298_2_1248
1_2_1	730_6_333	3_6_1589	71_6_1	298_2_1178
1_2_1	730_6_322	3_6_1564	71_6_1	298_2_1182
1_2_1	730_6_340	3_6_1476	71_6_1	298_2_1243
1_2_1	730_6_361	3_6_1372	71_6_1	298_2_1359
1_2_1	730_6_400	3_6_1226	71_6_1	298_2_1506
1_2_1	730_6_480	3_6_1130	71_6_1	298_2_1629
1_2_1	730_6_529	3_6_1050	71_6_1	298_2_1690
1_2_1	730_6_540	3_6_1028	71_6_1	298_2_1701
1_2_1	730_6_584	3_6_1004	71_6_1	298_2_1622
1_2_1	730_6_618	3_6_972	71_6_1	298_2_1540
1_2_1	730_6_626	3_6_1006	71_6_1	298_2_1497
1_2_1	730_6_667	3_6_1048	71_6_1	298_2_1480
1_2_1	730_6_689	3_6_1064	71_6_1	298_2_1457
1_2_1	730_6_699	3_6_1092	71_6_1	298_2_1457
1_2_1	730_6_670	3_6_1141	71_6_1	298_2_1458
1_2_1	730_6_660	3_6_1166	71_6_1	298_2_1457
1_2_1	730_6_652	3_6_1173	71_6_1	298_2_1475
1_2_1	730_6_603	3_6_1205	71_6_1	298_2_1485
1_2_1	730_6_584	3_6_1223	71_6_1	298_2_1405
1_2_1	730_6_560	3_6_1236	71_6_1	298_2_1277
1_2_1	730_6_526	3_6_1247	71_6_1	298_2_1255
1_2_1	730_6_517	3_6_1305	71_6_1	298_2_1285
1_2_1	730_6_510	3_6_1331	71_6_1	298_2_1301
1_2_1	730_6_541	3_6_1371	71_6_1	298_2_1232
1_2_1	730_6_548	3_6_1433	71_6_1	298_2_1117
1_2_1	730_6_548	3_6_1510	71_6_1	298_2_1032
1_2_1	730_6_530	3_6_1517	71_6_1	298_2_1090
1_2_1	730_6_501	3_6_1601	71_6_1	298_2_1178
1_2_1	730_6_507	3_6_1668	71_6_1	298_2_1280
1_2_1	730_6_512	3_6_1677	71_6_1	298_2_1386
1_2_1	730_6_514	3_6_1705	71_6_1	298_2_1378
1_2_1	730_6_510	3_6_1685	71_6_1	298_2_1405
1_2_1	730_6_519	3_6_1623	71_6_1	298_2_1389
1_2_1	730_6_498	3_6_1605	71_6_1	298_2_1393
1_2_1	730_6_502	3_6_1513	71_6_1	298_2_1395
1_2_1	730_6_520	3_6_1494	71_6_1	298_2_1320
1_2_1	730_6_566	3_6_1446	71_6_1	298_2_1254
1_2_1	730_6_613	3_6_1323	71_6_1	298_2_1246
1_2_1	730_6_596	3_6_1309	71_6_1	298_2_1273
1_2_1	730_6_625	3_6_1225	71_6_1	298_2_1300
1_2_1	730_6_619	3_6_1192	71_6_1	298_2_1345
1_2_1	730_6_613	3_6_1234	71_6_1	298_2_1396
1_2_1	730_6_627	3_6_1201	71_6_1	298_2_1438
1_2_1	730_6_593	3_6_1197	71_6_1	298_2_1457
1_2_1	730_6_528	3_6_1146	71_6_1	298_2_1496
1_2_1	730_6_527	3_6_1059	71_6_1	298_2_1568
1_2_1	730_6_524	3_6_977	71_6_1	298_2_1582
1_2_1	730_6_522	3_6_897	71_6_1	298_2_1615
1_2_1	730_6_513	3_6_858	71_6_1	298_2_1581
1_2_1	730_6_544	3_6_848	71_6_1	298_2_1448
1_2_1	730_6_552	3_6_845	71_6_1	298_2_1235
1_2_1	730_6_532	3_6_831	71_6_1	298_2_1115
1_2_1	730_6_573	3_6_804	71_6_1	298_2_1044
1_2_1	730_6_598	3_6_828	71_6_1	298_2_1081
1_2_1	730_6_648	3_6_880	71_6_1	298_2_1160
1_2_1	730_6_686	3_6_927	71_6_1	298_2_1243
1_2_1	730_6_757	3_6_973	71_6_1	298_2_1332
1_2_1	730_6_786	3_6_1005	71_6_1	298_2_1400
1_2_1	730_6_824	3_6_1080	71_6_1	298_2_1379
1_2_1	730_6_818	3_6_1156	71_6_1	298_2_1297
1_2_1	730_6_854	3_6_1235	71_6_1	298_2_1186
1_2_1	730_6_869	3_6_1278	71_6_1	298_2_1115
1_2_1	730_6_940	3_6_1355	71_6_1	298_2_1070
1_2_1	730_6_981	3_6_1349	71_6_1	298_2_1138
1_2_1	730_6_994	3_6_1374	71_6_1	298_2_1162
1_2_1	730_6_1025	3_6_1353	71_6_1	298_2_1180
1_2_1	730_6_990	3_6_1306	71_6_1	298_2_1200
1_2_1	730_6_939	3_6_1245	71_6_1	298_2_1288
1_2_1	730_6_962	3_6_1152	71_6_1	298_2_1298
1_2_1	730_6_940	3_6_1061	71_6_1	298_2_1384
1_2_1	730_6_969	3_6_1038	71_6_1	298_2_1432
1_2_1	730_6_1062	3_6_980	71_6_1	298_2_1496
1_2_1	730_6_1116	3_6_988	71_6_1	298_2_1497
1_2_1	730_6_1174	3_6_1005	71_6_1	298_2_1462
1_2_1	730_6_1196	3_6_1004	71_6_1	298_2_1345
1_2_1	730_6_1121	3_6_1062	71_6_1	298_2_1226
1_2_1	730_6_1053	3_6_1114	71_6_1	298_2_1182
1_2_1	730_6_960	3_6_1109	71_6_1	298_2_1182
1_2_1	730_6_829	3_6_1192	71_6_1	298_2_1226
1_2_1	730_6_774	3_6_1264	71_6_1	298_2_1248
1_2_1	730_6_716	3_6_1277	71_6_1	298_2_1346
1_2_1	730_6_676	3_6_1324	71_6_1	298_2_1402
1_2_1	730_6_695	3_6_1340	71_6_1	298_2_1462
1_2_1	730_6_704	3_6_1272	71_6_1	298_2_1441
1_2_1	730_6_689	3_6_1265	71_6_1	298_2_1411
1_2_1	730_6_682	3_6_1307	71_6_1	298_2_1392
1_2_1	730_6_690	3_6_1309	71_6_1	298_2_1379
1_2_1	730_6_692	3_6_1330	71_6_1	298_2_1342
1_2_1	730_6_714	3_6_1366	71_6_1	298_2_1306
1_2_1	730_6_727	3_6_1347	71_6_1	298_2_1328
1_2_1	730_6_743	3_6_1329	71_6_1	298_2_1311
1_2_1	730_6_754	3_6_1372	71_6_1	298_2_1253
1_2_1	730_6_763	3_6_1358	71_6_1	298_2_1262
1_2_1	730_6_718	3_6_1370	71_6_1	298_2_1244
1_2_1	730_6_640	3_6_1409	71_6_1	298_2_1201
1_2_1	730_6_639	3_6_1369	71_6_1	298_2_1157
1_2_1	730_6_626	3_6_1267	71_6_1	298_2_1207
1_2_1	730_6_574	3_6_1265	71_6_1	298_2_1294
1_2_1	730_6_574	3_6_1192	71_6_1	298_2_1351
1_2_1	730_6_622	3_6_1122	71_6_1	298_2_1427
1_2_1	730_6_657	3_6_1118	71_6_1	298_2_1510
1_2_1	730_6_686	3_6_1147	71_6_1	298_2_1582
1_2_1	730_6_824	3_6_1095	71_6_1	298_2_1540
1_2_1	730_6_880	3_6_1078	71_6_1	298_2_1471
1_2_1	730_6_902	3_6_1051	71_6_1	298_2_1406
1_2_1	730_6_950	3_6_971	71_6_1	298_2_1396
1_2_1	730_6_923	3_6_872	71_6_1	298_2_1460
1_2_1	730_6_890	3_6_845	71_6_1	298_2_1446
1_2_1	730_6_872	3_6_860	71_6_1	298_2_1468
1_2_1	730_6_902	3_6_850	71_6_1	298_2_1452
1_2_1	730_6_845	3_6_906	71_6_1	298_2_1437
1_2_1	730_6_796	3_6_995	71_6_1	298_2_1459
1_2_1	730_6_795	3_6_1060	71_6_1	298_2_1471
1_2_1	730_6_740	3_6_1118	71_6_1	298_2_1392
1_2_1	730_6_684	3_6_1232	71_6_1	298_2_1327
1_2_1	730_6_661	3_6_1255	71_6_1	298_2_1264
1_2_1	730_6_647	3_6_1307	71_6_1	298_2_1222
1_2_1	730_6_629	3_6_1420	71_6_1	298_2_1238
1_2_1	730_6_630	3_6_1493	71_6_1	298_2_1370
1_2_1	730_6_599	3_6_1642	71_6_1	298_2_1438
1_2_1	730_6_611	3_6_1636	71_6_1	298_2_1465
1_2_1	730_6_618	3_6_1650	71_6_1	298_2_1428
1_2_1	730_6_612	3_6_1582	71_6_1	298_2_1449
1_2_1	730_6_615	3_6_1520	71_6_1	298_2_1496
1_2_1	730_6_587	3_6_1451	71_6_1	298_2_1503
1_2_1	730_6_589	3_6_1312	71_6_1	298_2_1540
1_2_1	730_6_571	3_6_1201	71_6_1	298_2_1561
1_2_1	730_6_587	3_6_1073	71_6_1	298_2_1548
1_2_1	730_6_593	3_6_996	71_6_1	298_2_1454
1_2_1	730_6_561	3_6_947	71_6_1	298_2_1333
1_2_1	730_6_537	3_6_950	71_6_1	298_2_1295
1_2_1	730_6_523	3_6_960	71_6_1	298_2_1277
1_2_1	730_6_536	3_6_960	71_6_1	298_2_1148
1_2_1	730_6_563	3_6_1009	71_6_1	298_2_1040
1_2_1	730_6_575	3_6_1044	71_6_1	298_2_1014
1_2_1	730_6_596	3_6_1040	71_6_1	298_2_1171
1_2_1	730_6_612	3_6_1040	71_6_1	298_2_1253
1_2_1	730_6_626	3_6_1038	71_6_1	298_2_1303
1_2_1	730_6_636	3_6_1045	71_6_1	298_2_1348
1_2_1	730_6_659	3_6_1004	71_6_1	298_2_1383
1_2_1	730_6_667	3_6_998	71_6_1	298_2_1443
1_2_1	730_6_674	3_6_964	71_6_1	298_2_1463
1_2_1	730_6_710	3_6_978	71_6_1	298_2_1456
1_2_1	730_6_678	3_6_1002	71_6_1	298_2_1464
1_2_1	730_6_629	3_6_990	71_6_1	298_2_1452
1_2_1	730_6_606	3_6_979	71_6_1	298_2_1394
1_2_1	730_6_623	3_6_1043	71_6_1	298_2_1294
1_2_1	730_6_590	3_6_1141	71_6_1	298_2_1222
1_2_1	730_6_555	3_6_1146	71_6_1	298_2_1219
1_2_1	730_6_494	3_6_1201	71_6_1	298_2_1238
1_2_1	730_6_530	3_6_1265	71_6_1	298_2_1218
1_2_1	730_6_551	3_6_1259	71_6_1	298_2_1154
1_2_1	730_6_546	3_6_1236	71_6_1	298_2_1121
1_2_1	730_6_586	3_6_1155	71_6_1	298_2_1181
1_2_1	730_6_629	3_6_1152	71_6_1	298_2_1258
1_2_1	730_6_649	3_6_1179	71_6_1	298_2_1342
1_2_1	730_6_662	3_6_1175	71_6_1	298_2_1451
1_2_1	730_6_669	3_6_1171	71_6_1	298_2_1494
1_2_1	730_6_695	3_6_1156	71_6_1	298_2_1495
1_2_1	730_6_729	3_6_1117	71_6_1	298_2_1480
1_2_1	730_6_747	3_6_1154	71_6_1	298_2_1421
1_2_1	730_6_738	3_6_1124	71_6_1	298_2_1444
1_2_1	730_6_752	3_6_1116	71_6_1	298_2_1411
1_2_1	730_6_771	3_6_1101	71_6_1	298_2_1408
1_2_1	730_6_752	3_6_1063	71_6_1	298_2_1416
1_2_1	730_6_729	3_6_1078	71_6_1	298_2_1333
1_2_1	730_6_729	3_6_1116	71_6_1	298_2_1294
1_2_1	730_6_703	3_6_1157	71_6_1	298_2_1322
1_2_1	730_6_725	3_6_1189	71_6_1	298_2_1251
1_2_1	730_6_725	3_6_1214	71_6_1	298_2_1238
1_2_1	730_6_744	3_6_1242	71_6_1	298_2_1224
1_2_1	730_6_768	3_6_1228	71_6_1	298_2_1251
1_2_1	730_6_799	3_6_1183	71_6_1	298_2_1274
1_2_1	730_6_838	3_6_1142	71_6_1	298_2_1206
1_2_1	730_6_865	3_6_1073	71_6_1	298_2_1096
1_2_1	730_6_881	3_6_990	71_6_1	298_2_1120
1_2_1	730_6_943	3_6_947	71_6_1	298_2_1198
1_2_1	730_6_1002	3_6_895	71_6_1	298_2_1255
1_2_1	730_6_1042	3_6_839	71_6_1	298_2_1322
1_2_1	730_6_1091	3_6_836	71_6_1	298_2_1335
1_2_1	730_6_1088	3_6_882	71_6_1	298_2_1362
1_2_1	730_6_1096	3_6_919	71_6_1	298_2_1308
1_2_1	730_6_1078	3_6_963	71_6_1	298_2_1283
1_2_1	730_6_1021	3_6_969	71_6_1	298_2_1271
1_2_1	730_6_973	3_6_1018	71_6_1	298_2_1203
1_2_1	730_6_879	3_6_1037	71_6_1	298_2_1106
1_2_1	730_6_841	3_6_1090	71_6_1	298_2_1134
1_2_1	730_6_799	3_6_1160	71_6_1	298_2_1056
1_2_1	730_6_772	3_6_1192	71_6_1	298_2_1065
1_2_1	730_6_766	3_6_1182	71_6_1	298_2_1037
1_2_1	730_6_790	3_6_1134	71_6_1	298_2_1132
1_2_1	730_6_784	3_6_1135	71_6_1	298_2_1268
1_2_1	730_6_778	3_6_1101	71_6_1	298_2_1366
1_2_1	730_6_828	3_6_1048	71_6_1	298_2_1417
1_2_1	730_6_826	3_6_1086	71_6_1	298_2_1413
1_2_1	730_6_846	3_6_1063	71_6_1	298_2_1423
1_2_1	730_6_856	3_6_1035	71_6_1	298_2_1441
1_2_1	730_6_824	3_6_1096	71_6_1	298_2_1398
1_2_1	730_6_787	3_6_1084	71_6_1	298_2_1405
1_2_1	730_6_806	3_6_1087	71_6_1	298_2_1313
1_2_1	730_6_773	3_6_1104	71_6_1	298_2_1255
1_2_1	730_6_797	3_6_1134	71_6_1	298_2_1228
1_2_1	730_6_827	3_6_1105	71_6_1	298_2_1268
1_2_1	730_6_868	3_6_1085	71_6_1	298_2_1292
1_2_1	730_6_869	3_6_1072	71_6_1	298_2_1328
1_2_1	730_6_933	3_6_983	71_6_1	298_2_1366
1_2_1	730_6_892	3_6_886	71_6_1	298_2_1399
1_2_1	730_6_830	3_6_819	71_6_1	298_2_1416
1_2_1	730_6_807	3_6_768	71_6_1	298_2_1368
1_2_1	730_6_799	3_6_694	71_6_1	298_2_1376
1_2_1	730_6_755	3_6_682	71_6_1	298_2_1413
1_2_1	730_6_717	3_6_656	71_6_1	298_2_1383
1_2_1	730_6_725	3_6_740	71_6_1	298_2_1346
1_2_1	730_6_756	3_6_766	71_6_1	298_2_1281
1_2_1	730_6_798	3_6_752	71_6_1	298_2_1248
1_2_1	730_6_832	3_6_791	71_6_1	298_2_1196
1_2_1	730_6_838	3_6_884	71_6_1	298_2_1251
1_2_1	730_6_826	3_6_945	71_6_1	298_2_1304
1_2_1	730_6_886	3_6_965	71_6_1	298_2_1331
1_2_1	730_6_882	3_6_1022	71_6_1	298_2_1366
1_2_1	730_6_851	3_6_1107	71_6_1	298_2_1401
1_2_1	730_6_898	3_6_1115	71_6_1	298_2_1373
1_2_1	730_6_871	3_6_1204	71_6_1	298_2_1301
1_2_1	730_6_821	3_6_1353	71_6_1	298_2_1267
1_2_1	730_6_798	3_6_1392	71_6_1	298_2_1271
1_2_1	730_6_781	3_6_1404	71_6_1	298_2_1319
1_2_1	730_6_796	3_6_1442	71_6_1	298_2_1338
1_2_1	730_6_826	3_6_1380	71_6_1	298_2_1367
1_2_1	730_6_907	3_6_1306	71_6_1	298_2_1315
1_2_1	730_6_906	3_6_1310	71_6_1	298_2_1252
1_2_1	730_6_944	3_6_1278	71_6_1	298_2_1261
1_2_1	730_6_991	3_6_1204	71_6_1	298_2_1331
1_2_1	730_6_1018	3_6_1162	71_6_1	298_2_1302
1_2_1	730_6_1037	3_6_1134	71_6_1	298_2_1212
1_2_1	730_6_1019	3_6_1054	71_6_1	298_2_1254
1_2_1	730_6_995	3_6_1067	71_6_1	298_2_1302
1_2_1	730_6_917	3_6_1039	71_6_1	298_2_1447
1_2_1	730_6_868	3_6_1096	71_6_1	298_2_1420
1_2_1	730_6_766	3_6_1185	71_6_1	298_2_1417
1_2_1	730_6_697	3_6_1246	71_6_1	298_2_1443
1_2_1	730_6_697	3_6_1289	71_6_1	298_2_1390
1_2_1	730_6_712	3_6_1215	71_6_1	298_2_1389
1_2_1	730_6_732	3_6_1173	71_6_1	298_2_1383
1_2_1	730_6_758	3_6_1150	71_6_1	298_2_1351
1_2_1	730_6_787	3_6_1113	71_6_1	298_2_1352
1_2_1	730_6_830	3_6_1129	71_6_1	298_2_1344
1_2_1	730_6_874	3_6_1147	71_6_1	298_2_1301
1_2_1	730_6_904	3_6_1140	71_6_1	298_2_1198
1_2_1	730_6_912	3_6_1089	71_6_1	298_2_1155
1_2_1	730_6_866	3_6_1068	71_6_1	298_2_1164
1_2_1	730_6_827	3_6_1093	71_6_1	298_2_1193
1_2_1	730_6_783	3_6_1103	71_6_1	298_2_1241
1_2_1	730_6_705	3_6_1101	71_6_1	298_2_1235
1_2_1	730_6_639	3_6_1115	71_6_1	298_2_1238
1_2_1	730_6_666	3_6_1130	71_6_1	298_2_1213
1_2_1	730_6_700	3_6_1178	71_6_1	298_2_1162
1_2_1	730_6_701	3_6_1184	71_6_1	298_2_1134
1_2_1	730_6_669	3_6_1167	71_6_1	298_2_1199
1_2_1	730_6_669	3_6_1065	71_6_1	298_2_1303
1_2_1	730_6_682	3_6_999	71_6_1	298_2_1395
1_2_1	730_6_710	3_6_974	71_6_1	298_2_1431
1_2_1	730_6_747	3_6_973	71_6_1	298_2_1464
1_2_1	730_6_797	3_6_1004	71_6_1	298_2_1428
1_2_1	730_6_849	3_6_1029	71_6_1	298_2_1395
1_2_1	730_6_869	3_6_1050	71_6_1	298_2_1300
1_2_1	730_6_898	3_6_1087	71_6_1	298_2_1277
1_2_1	730_6_991	3_6_1105	71_6_1	298_2_1296
1_2_1	730_6_1021	3_6_1110	71_6_1	298_2_1386
1_2_1	730_6_996	3_6_1224	71_6_1	298_2_1430
1_2_1	730_6_1022	3_6_1257	71_6_1	298_2_1423
1_2_1	730_6_994	3_6_1286	71_6_1	298_2_1381
1_2_1	730_6_948	3_6_1304	71_6_1	298_2_1285
1_2_1	730_6_897	3_6_1304	71_6_1	298_2_1204
1_2_1	730_6_831	3_6_1281	71_6_1	298_2_1201
1_2_1	730_6_745	3_6_1331	71_6_1	298_2_1236
1_2_1	730_6_753	3_6_1339	71_6_1	298_2_1315
1_2_1	730_6_731	3_6_1322	71_6_1	298_2_1293
1_2_1	730_6_690	3_6_1292	71_6_1	298_2_1334
1_2_1	730_6_703	3_6_1306	71_6_1	298_2_1328
1_2_1	730_6_695	3_6_1313	71_6_1	298_2_1276
1_2_1	730_6_643	3_6_1251	71_6_1	298_2_1306
1_2_1	730_6_604	3_6_1251	71_6_1	298_2_1345
1_2_1	730_6_644	3_6_1217	71_6_1	298_2_1398
1_2_1	730_6_657	3_6_1154	71_6_1	298_2_1441
1_2_1	730_6_639	3_6_1160	71_6_1	298_2_1497
1_2_1	730_6_680	3_6_1170	71_6_1	298_2_1548
1_2_1	730_6_620	3_6_1227	71_6_1	298_2_1595
1_2_1	730_6_603	3_6_1276	71_6_1	298_2_1600
1_2_1	730_6_569	3_6_1350	71_6_1	298_2_1592
1_2_1	730_6_480	3_6_1449	71_6_1	298_2_1589
1_2_1	730_6_461	3_6_1483	71_6_1	298_2_1567
1_2_1	730_6_400	3_6_1523	71_6_1	298_2_1581
1_2_1	730_6_367	3_6_1522	71_6_1	298_2_1533
1_2_1	730_6_351	3_6_1478	71_6_1	298_2_1505
1_2_1	730_6_339	3_6_1433	71_6_1	298_2_1479
1_2_1	730_6_354	3_6_1388	71_6_1	298_2_1450
1_2_1	730_6_400	3_6_1322	71_6_1	298_2_1476
1_2_1	730_6_434	3_6_1268	71_6_1	298_2_1462
1_2_1	730_6_480	3_6_1237	71_6_1	298_2_1389
1_2_1	730_6_596	3_6_1133	71_6_1	298_2_1367
1_2_1	730_6_650	3_6_1082	71_6_1	298_2_1380
1_2_1	730_6_687	3_6_1009	71_6_1	298_2_1384
1_2_1	730_6_709	3_6_984	71_6_1	298_2_1349
1_2_1	730_6_763	3_6_937	71_6_1	298_2_1231
1_2_1	730_6_788	3_6_932	71_6_1	298_2_1187
1_2_1	730_6_809	3_6_968	71_6_1	298_2_1229
1_2_1	730_6_814	3_6_1071	71_6_1	298_2_1249
1_2_1	730_6_886	3_6_1125	71_6_1	298_2_1269
1_2_1	730_6_921	3_6_1214	71_6_1	298_2_1222
1_2_1	730_6_894	3_6_1322	71_6_1	298_2_1238
1_2_1	730_6_881	3_6_1347	71_6_1	298_2_1242
1_2_1	730_6_807	3_6_1348	71_6_1	298_2_1299
1_2_1	730_6_728	3_6_1359	71_6_1	298_2_1374
1_2_1	730_6_649	3_6_1296	71_6_1	298_2_1368
1_2_1	730_6_559	3_6_1231	71_6_1	298_2_1418
1_2_1	730_6_468	3_6_1174	71_6_1	298_2_1486
1_2_1	730_6_396	3_6_1110	71_6_1	298_2_1567
1_2_1	730_6_336	3_6_1028	71_6_1	298_2_1595
1_2_1	730_6_300	3_6_976	71_6_1	298_2_1583
1_2_1	730_6_315	3_6_952	71_6_1	298_2_1599
1_2_1	730_6_365	3_6_938	71_6_1	298_2_1550
1_2_1	730_6_396	3_6_948	71_6_1	298_2_1487
1_2_1	730_6_431	3_6_1006	71_6_1	298_2_1443
1_2_1	730_6_482	3_6_1111	71_6_1	298_2_1390
1_2_1	730_6_535	3_6_1113	71_6_1	298_2_1292
1_2_1	730_6_565	3_6_1145	71_6_1	298_2_1263
1_2_1	730_6_563	3_6_1284	71_6_1	298_2_1264
1_2_1	730_6_606	3_6_1373	71_6_1	298_2_1295
1_2_1	730_6_603	3_6_1441	71_6_1	298_2_1286
1_2_1	730_6_575	3_6_1560	71_6_1	298_2_1279
1_2_1	730_6_572	3_6_1672	71_6_1	298_2_1220
1_2_1	730_6_571	3_6_1725	71_6_1	298_2_1183
1_2_1	730_6_582	3_6_1701	71_6_1	298_2_1176
1_2_1	730_6_596	3_6_1673	71_6_1	298_2_1156
1_2_1	730_6_610	3_6_1513	71_6_1	298_2_1208
1_2_1	730_6_672	3_6_1280	71_6_1	298_2_1240
1_2_1	730_6_729	3_6_1138	71_6_1	298_2_1255
1_2_1	730_6_722	3_6_985	71_6_1	298_2_1276
1_2_1	730_6_737	3_6_875	71_6_1	298_2_1272
1_2_1	730_6_709	3_6_878	71_6_1	298_2_1337
1_2_1	730_6_706	3_6_879	71_6_1	298_2_1416
1_2_1	730_6_644	3_6_836	71_6_1	298_2_1479
1_2_1	730_6_623	3_6_814	71_6_1	298_2_1487
1_2_1	730_6_622	3_6_880	71_6_1	298_2_1444
1_2_1	730_6_602	3_6_903	71_6_1	298_2_1366
1_2_1	730_6_624	3_6_895	71_6_1	298_2_1360
1_2_1	730_6_636	3_6_906	71_6_1	298_2_1291
1_2_1	730_6_677	3_6_922	71_6_1	298_2_1319
1_2_1	730_6_701	3_6_967	71_6_1	298_2_1364
1_2_1	730_6_668	3_6_1052	71_6_1	298_2_1458
1_2_1	730_6_675	3_6_1125	71_6_1	298_2_1460
1_2_1	730_6_650	3_6_1237	71_6_1	298_2_1431
1_2_1	730_6_613	3_6_1340	71_6_1	298_2_1352
1_2_1	730_6_576	3_6_1406	71_6_1	298_2_1305
1_2_1	730_6_540	3_6_1507	71_6_1	298_2_1309
1_2_1	730_6_519	3_6_1556	71_6_1	298_2_1341
1_2_1	730_6_457	3_6_1576	71_6_1	298_2_1397
1_2_1	730_6_480	3_6_1598	71_6_1	298_2_1329
1_2_1	730_6_513	3_6_1535	71_6_1	298_2_1264
1_2_1	730_6_540	3_6_1424	71_6_1	298_2_1266
1_2_1	730_6_600	3_6_1319	71_6_1	298_2_1267
1_2_1	730_6_601	3_6_1260	71_6_1	298_2_1306
1_2_1	730_6_627	3_6_1202	71_6_1	298_2_1369
1_2_1	730_6_694	3_6_1174	71_6_1	298_2_1415
1_2_1	730_6_715	3_6_1163	71_6_1	298_2_1490
1_2_1	730_6_751	3_6_1166	71_6_1	298_2_1487
1_2_1	730_6_765	3_6_1088	71_6_1	298_2_1455
1_2_1	730_6_774	3_6_1036	71_6_1	298_2_1416
1_2_1	730_6_815	3_6_1025	71_6_1	298_2_1357
1_2_1	730_6_818	3_6_976	71_6_1	298_2_1392
1_2_1	730_6_823	3_6_949	71_6_1	298_2_1438
1_2_1	730_6_783	3_6_958	71_6_1	298_2_1446
1_2_1	730_6_727	3_6_968	71_6_1	298_2_1433
1_2_1	730_6_673	3_6_1005	71_6_1	298_2_1396
1_2_1	730_6_618	3_6_998	71_6_1	298_2_1432
1_2_1	730_6_606	3_6_994	71_6_1	298_2_1447
1_2_1	730_6_643	3_6_964	71_6_1	298_2_1481
1_2_1	730_6_669	3_6_956	71_6_1	298_2_1476
1_2_1	730_6_684	3_6_988	71_6_1	298_2_1464
1_2_1	730_6_704	3_6_964	71_6_1	298_2_1374
1_2_1	730_6_706	3_6_950	71_6_1	298_2_1366
1_2_1	730_6_638	3_6_971	71_6_1	298_2_1344
1_2_1	730_6_598	3_6_970	71_6_1	298_2_1365
1_2_1	730_6_581	3_6_923	71_6_1	298_2_1344
1_2_1	730_6_599	3_6_851	71_6_1	298_2_1326
1_2_1	730_6_607	3_6_844	71_6_1	298_2_1377
1_2_1	730_6_614	3_6_894	71_6_1	298_2_1374
1_2_1	730_6_640	3_6_943	71_6_1	298_2_1374
1_2_1	730_6_729	3_6_977	71_6_1	298_2_1329
1_2_1	730_6_775	3_6_1000	71_6_1	298_2_1335
1_2_1	730_6_842	3_6_1048	71_6_1	298_2_1245
1_2_1	730_6_931	3_6_1005	71_6_1	298_2_1279
1_2_1	730_6_1071	3_6_956	71_6_1	298_2_1318
1_2_1	730_6_1142	3_6_984	71_6_1	298_2_1388
1_2_1	730_6_1232	3_6_945	71_6_1	298_2_1474
1_2_1	730_6_1255	3_6_997	71_6_1	298_2_1428
1_2_1	730_6_1278	3_6_993	71_6_1	298_2_1418
1_2_1	730_6_1251	3_6_1002	71_6_1	298_2_1381
1_2_1	730_6_1129	3_6_1014	71_6_1	298_2_1378
1_2_1	730_6_1026	3_6_1004	71_6_1	298_2_1344
1_2_1	730_6_916	3_6_1034	71_6_1	298_2_1298
1_2_1	730_6_841	3_6_1068	71_6_1	298_2_1270
1_2_1	730_6_723	3_6_1045	71_6_1	298_2_1266
1_2_1	730_6_638	3_6_1003	71_6_1	298_2_1259
1_2_1	730_6_581	3_6_944	71_6_1	298_2_1306
1_2_1	730_6_528	3_6_901	71_6_1	298_2_1393
1_2_1	730_6_489	3_6_849	71_6_1	298_2_1471
1_2_1	730_6_498	3_6_791	71_6_1	298_2_1499
1_2_1	730_6_482	3_6_775	71_6_1	298_2_1501
1_2_1	730_6_508	3_6_756	71_6_1	298_2_1458
1_2_1	730_6_547	3_6_765	71_6_1	298_2_1464
1_2_1	730_6_591	3_6_794	71_6_1	298_2_1420
1_2_1	730_6_617	3_6_821	71_6_1	298_2_1363
1_2_1	730_6_647	3_6_878	71_6_1	298_2_1327
1_2_1	730_6_698	3_6_945	71_6_1	298_2_1308
1_2_1	730_6_739	3_6_972	71_6_1	298_2_1358
1_2_1	730_6_729	3_6_1021	71_6_1	298_2_1436
1_2_1	730_6_727	3_6_1107	71_6_1	298_2_1434
1_2_1	730_6_767	3_6_1140	71_6_1	298_2_1402
1_2_1	730_6_784	3_6_1180	71_6_1	298_2_1383
1_2_1	730_6_809	3_6_1180	71_6_1	298_2_1372
1_2_1	730_6_845	3_6_1170	71_6_1	298_2_1331
1_2_1	730_6_855	3_6_1156	71_6_1	298_2_1197
1_2_1	730_6_860	3_6_1105	71_6_1	298_2_1222
1_2_1	730_6_861	3_6_1062	71_6_1	298_2_1272
1_2_1	730_6_884	3_6_1030	71_6_1	298_2_1381
1_2_1	730_6_888	3_6_982	71_6_1	298_2_1368
1_2_1	730_6_939	3_6_965	71_6_1	298_2_1352
1_2_1	730_6_965	3_6_996	71_6_1	298_2_1241
1_2_1	730_6_972	3_6_1030	71_6_1	298_2_1061
1_2_1	730_6_1016	3_6_992	71_6_1	298_2_984
1_2_1	730_6_976	3_6_993	71_6_1	298_2_1078
1_2_1	730_6_907	3_6_992	71_6_1	298_2_1258
1_2_1	730_6_897	3_6_967	71_6_1	298_2_1373
1_2_1	730_6_880	3_6_1035	71_6_1	298_2_1478
1_2_1	730_6_864	3_6_1029	71_6_1	298_2_1537
1_2_1	730_6_905	3_6_1008	71_6_1	298_2_1605
1_2_1	730_6_875	3_6_1033	71_6_1	298_2_1564
1_2_1	730_6_886	3_6_999	71_6_1	298_2_1537
1_2_1	730_6_891	3_6_1020	71_6_1	298_2_1508
1_2_1	730_6_848	3_6_1014	71_6_1	298_2_1530
1_2_1	730_6_855	3_6_1008	71_6_1	298_2_1503
1_2_1	730_6_813	3_6_1022	71_6_1	298_2_1509
1_2_1	730_6_844	3_6_949	71_6_1	298_2_1508
1_2_1	730_6_882	3_6_929	71_6_1	298_2_1483
1_2_1	730_6_901	3_6_910	71_6_1	298_2_1446
1_2_1	730_6_972	3_6_906	71_6_1	298_2_1416
1_2_1	730_6_940	3_6_906	71_6_1	298_2_1393
1_2_1	730_6_868	3_6_906	71_6_1	298_2_1363
1_2_1	730_6_829	3_6_904	71_6_1	298_2_1266
1_2_1	730_6_792	3_6_944	71_6_1	298_2_1235
1_2_1	730_6_681	3_6_951	71_6_1	298_2_1300
1_2_1	730_6_625	3_6_941	71_6_1	298_2_1349
1_2_1	730_6_607	3_6_980	71_6_1	298_2_1438
1_2_1	730_6_570	3_6_1005	71_6_1	298_2_1515
1_2_1	730_6_581	3_6_1000	71_6_1	298_2_1607
1_2_1	730_6_600	3_6_1030	71_6_1	298_2_1603
1_2_1	730_6_629	3_6_1019	71_6_1	298_2_1542
1_2_1	730_6_644	3_6_984	71_6_1	298_2_1499
1_2_1	730_6_705	3_6_927	71_6_1	298_2_1430
1_2_1	730_6_766	3_6_897	71_6_1	298_2_1289
1_2_1	730_6_802	3_6_909	71_6_1	298_2_1152
1_2_1	730_6_832	3_6_908	71_6_1	298_2_1089
1_2_1	730_6_876	3_6_944	71_6_1	298_2_1041
1_2_1	730_6_941	3_6_1012	71_6_1	298_2_936
1_2_1	730_6_960	3_6_1052	71_6_1	298_2_1024
1_2_1	730_6_962	3_6_1092	71_6_1	298_2_1095
1_2_1	730_6_960	3_6_1138	71_6_1	298_2_1222
1_2_1	730_6_898	3_6_1145	71_6_1	298_2_1263
1_2_1	730_6_831	3_6_1149	71_6_1	298_2_1301
1_2_1	730_6_785	3_6_1170	71_6_1	298_2_1377
1_2_1	730_6_742	3_6_1204	71_6_1	298_2_1415
1_2_1	730_6_734	3_6_1253	71_6_1	298_2_1440
1_2_1	730_6_737	3_6_1342	71_6_1	298_2_1442
1_2_1	730_6_762	3_6_1334	71_6_1	298_2_1468
1_2_1	730_6_833	3_6_1368	71_6_1	298_2_1428
1_2_1	730_6_849	3_6_1388	71_6_1	298_2_1376
1_2_1	730_6_869	3_6_1356	71_6_1	298_2_1341
1_2_1	730_6_846	3_6_1362	71_6_1	298_2_1317
1_2_1	730_6_817	3_6_1273	71_6_1	298_2_1358
1_2_1	730_6_820	3_6_1177	71_6_1	298_2_1364
1_2_1	730_6_834	3_6_1125	71_6_1	298_2_1320
1_2_1	730_6_842	3_6_1025	71_6_1	298_2_1355
1_2_1	730_6_878	3_6_931	71_6_1	298_2_1393
1_2_1	730_6_932	3_6_910	71_6_1	298_2_1437
1_2_1	730_6_1002	3_6_908	71_6_1	298_2_1417
1_2_1	730_6_1051	3_6_882	71_6_1	298_2_1378
1_2_1	730_6_1093	3_6_896	71_6_1	298_2_1310
1_2_1	730_6_1120	3_6_882	71_6_1	298_2_1172
1_2_1	730_6_1143	3_6_865	71_6_1	298_2_1054
1_2_1	730_6_1079	3_6_872	71_6_1	298_2_1002
1_2_1	730_6_1015	3_6_865	71_6_1	298_2_1135
1_2_1	730_6_960	3_6_819	71_6_1	298_2_1268
1_2_1	730_6_871	3_6_786	71_6_1	298_2_1401
1_2_1	730_6_822	3_6_803	71_6_1	298_2_1489
1_2_1	730_6_797	3_6_871	71_6_1	298_2_1491
1_2_1	730_6_801	3_6_860	71_6_1	298_2_1510
1_2_1	730_6_803	3_6_894	71_6_1	298_2_1502
1_2_1	730_6_803	3_6_931	71_6_1	298_2_1489
1_2_1	730_6_806	3_6_923	71_6_1	298_2_1434
1_2_1	730_6_811	3_6_974	71_6_1	298_2_1364
1_2_1	730_6_859	3_6_976	71_6_1	298_2_1341
1_2_1	730_6_969	3_6_927	71_6_1	298_2_1325
1_2_1	730_6_1030	3_6_926	71_6_1	298_2_1326
1_2_1	730_6_1081	3_6_971	71_6_1	298_2_1321
1_2_1	730_6_1191	3_6_972	71_6_1	298_2_1282
1_2_1	730_6_1227	3_6_1032	71_6_1	298_2_1211
1_2_1	730_6_1205	3_6_1071	71_6_1	298_2_1148
1_2_1	730_6_1196	3_6_1128	71_6_1	298_2_1146
1_2_1	730_6_1110	3_6_1244	71_6_1	298_2_1229
1_2_1	730_6_1038	3_6_1229	71_6_1	298_2_1296
1_2_1	730_6_940	3_6_1247	71_6_1	298_2_1395
1_2_1	730_6_803	3_6_1252	71_6_1	298_2_1485
1_2_1	730_6_718	3_6_1215	71_6_1	298_2_1530
1_2_1	730_6_661	3_6_1172	71_6_1	298_2_1597
1_2_1	730_6_639	3_6_1089	71_6_1	298_2_1607
1_2_1	730_6_663	3_6_971	71_6_1	298_2_1538
1_2_1	730_6_677	3_6_851	71_6_1	298_2_1481
1_2_1	730_6_668	3_6_755	71_6_1	298_2_1504
1_2_1	730_6_730	3_6_671	71_6_1	298_2_1469
1_2_1	730_6_737	3_6_616	71_6_1	298_2_1484
1_2_1	730_6_727	3_6_558	71_6_1	298_2_1521
1_2_1	730_6_708	3_6_538	71_6_1	298_2_1570
1_2_1	730_6_725	3_6_572	71_6_1	298_2_1588
1_2_1	730_6_794	3_6_646	71_6_1	298_2_1584
1_2_1	730_6_856	3_6_722	71_6_1	298_2_1540
1_2_1	730_6_932	3_6_765	71_6_1	298_2_1432
1_2_1	730_6_1041	3_6_823	71_6_1	298_2_1320
1_2_1	730_6_1117	3_6_849	71_6_1	298_2_1168
1_2_1	730_6_1177	3_6_838	71_6_1	298_2_1111
1_2_1	730_6_1307	3_6_780	71_6_1	298_2_1157
1_2_1	730_6_1364	3_6_695	71_6_1	298_2_1275
1_2_1	730_6_1411	3_6_613	71_6_1	298_2_1312
1_2_1	730_6_1467	3_6_534	71_6_1	298_2_1320
1_2_1	730_6_1457	3_6_488	71_6_1	298_2_1318
1_2_1	730_6_1375	3_6_482	71_6_1	298_2_1292
1_2_1	730_6_1315	3_6_509	71_6_1	298_2_1338
1_2_1	730_6_1281	3_6_523	71_6_1	298_2_1335
1_2_1	730_6_1130	3_6_595	71_6_1	298_2_1442
1_2_1	730_6_1059	3_6_637	71_6_1	298_2_1478
1_2_1	730_6_1037	3_6_639	71_6_1	298_2_1462
1_2_1	730_6_1035	3_6_678	71_6_1	298_2_1472
1_2_1	730_6_1026	3_6_677	71_6_1	298_2_1496
1_2_1	730_6_1057	3_6_656	71_6_1	298_2_1461
1_2_1	730_6_1073	3_6_679	71_6_1	298_2_1477
1_2_1	730_6_1064	3_6_615	71_6_1	298_2_1456
1_2_1	730_6_1071	3_6_580	71_6_1	298_2_1437
1_2_1	730_6_1010	3_6_552	71_6_1	298_2_1352
1_2_1	730_6_943	3_6_478	71_6_1	298_2_1359
1_2_1	730_6_955	3_6_411	71_6_1	298_2_1363
1_2_1	730_6_1006	3_6_364	71_6_1	298_2_1375
1_2_1	730_6_1057	3_6_355	71_6_1	298_2_1318
1_2_1	730_6_1066	3_6_335	71_6_1	298_2_1237
1_2_1	730_6_1078	3_6_314	71_6_1	298_2_1196
1_2_1	730_6_1085	3_6_299	71_6_1	298_2_1241
1_2_1	730_6_1131	3_6_321	71_6_1	298_2_1268
1_2_1	730_6_1111	3_6_389	71_6_1	298_2_1356
1_2_1	730_6_1130	3_6_394	71_6_1	298_2_1453
1_2_1	730_6_1166	3_6_458	71_6_1	298_2_1470
1_2_1	730_6_1269	3_6_534	71_6_1	298_2_1457
1_2_1	730_6_1340	3_6_602	71_6_1	298_2_1461
1_2_1	730_6_1420	3_6_644	71_6_1	298_2_1382
1_2_1	730_6_1515	3_6_705	71_6_1	298_2_1267
1_2_1	730_6_1554	3_6_715	71_6_1	298_2_1145
1_2_1	730_6_1562	3_6_703	71_6_1	298_2_1150
1_2_1	730_6_1633	3_6_727	71_6_1	298_2_1136
1_2_1	730_6_1617	3_6_732	71_6_1	298_2_1142
1_2_1	730_6_1613	3_6_771	71_6_1	298_2_1124
1_2_1	730_6_1640	3_6_827	71_6_1	298_2_1109
1_2_1	730_6_1579	3_6_818	71_6_1	298_2_1170
1_2_1	730_6_1509	3_6_857	71_6_1	298_2_1212
1_2_1	730_6_1473	3_6_890	71_6_1	298_2_1301
1_2_1	730_6_1340	3_6_865	71_6_1	298_2_1434
1_2_1	730_6_1193	3_6_879	71_6_1	298_2_1529
1_2_1	730_6_1146	3_6_814	71_6_1	298_2_1571
1_2_1	730_6_1077	3_6_749	71_6_1	298_2_1527
1_2_1	730_6_1005	3_6_678	71_6_1	298_2_1481
1_2_1	730_6_973	3_6_656	71_6_1	298_2_1378
1_2_1	730_6_991	3_6_549	71_6_1	298_2_1379
1_2_1	730_6_966	3_6_553	71_6_1	298_2_1428
1_2_1	730_6_974	3_6_539	71_6_1	298_2_1467
1_2_1	730_6_1032	3_6_519	71_6_1	298_2_1443
1_2_1	730_6_1026	3_6_521	71_6_1	298_2_1416
1_2_1	730_6_1022	3_6_570	71_6_1	298_2_1360
1_2_1	730_6_1058	3_6_615	71_6_1	298_2_1359
1_2_1	730_6_1089	3_6_657	71_6_1	298_2_1314
1_2_1	730_6_1128	3_6_700	71_6_1	298_2_1219
1_2_1	730_6_1148	3_6_778	71_6_1	298_2_1175
1_2_1	730_6_1141	3_6_857	71_6_1	298_2_1194
1_2_1	730_6_1166	3_6_905	71_6_1	298_2_1235
1_2_1	730_6_1179	3_6_951	71_6_1	298_2_1253
1_2_1	730_6_1145	3_6_956	71_6_1	298_2_1281
1_2_1	730_6_1196	3_6_940	71_6_1	298_2_1298
1_2_1	730_6_1196	3_6_911	71_6_1	298_2_1322
1_2_1	730_6_1171	3_6_902	71_6_1	298_2_1334
1_2_1	730_6_1190	3_6_850	71_6_1	298_2_1329
1_2_1	730_6_1199	3_6_787	71_6_1	298_2_1292
1_2_1	730_6_1197	3_6_782	71_6_1	298_2_1304
1_2_1	730_6_1262	3_6_735	71_6_1	298_2_1320
1_2_1	730_6_1348	3_6_707	71_6_1	298_2_1291
1_2_1	730_6_1408	3_6_706	71_6_1	298_2_1254
1_2_1	730_6_1431	3_6_722	71_6_1	298_2_1189
1_2_1	730_6_1467	3_6_724	71_6_1	298_2_1162
1_2_1	730_6_1487	3_6_716	71_6_1	298_2_1160
1_2_1	730_6_1513	3_6_739	71_6_1	298_2_1172
1_2_1	730_6_1515	3_6_720	71_6_1	298_2_1139
1_2_1	730_6_1522	3_6_663	71_6_1	298_2_1226
1_2_1	730_6_1480	3_6_698	71_6_1	298_2_1324
1_2_1	730_6_1396	3_6_724	71_6_1	298_2_1429
1_2_1	730_6_1335	3_6_762	71_6_1	298_2_1441
1_2_1	730_6_1252	3_6_785	71_6_1	298_2_1504
1_2_1	730_6_1181	3_6_770	71_6_1	298_2_1507
1_2_1	730_6_1070	3_6_793	71_6_1	298_2_1543
[truncated: 3,001 more rows]
[truncated: 1,185 more columns]
