# Supplementary material for: Environmental change makes robust ecological networks fragile
Source: Nat Commun. 2016 Aug 11;7:12462. doi: 10.1038/ncomms12462 (PMC4987532; doi:10.1038/ncomms12462)
Supplement: Supplementary Data 1 — Host-parasite networks and host extinction sequences in Avida experiments. The compressed archive includes the 100 co-evolved host-parasite networks and the host extinction sequences in the historical scenario. [file ncomms12462-s2.zip › Supplementary_data_S1/host_extinction_sequence_81.csv]

1200_2_1	643_2_1	344_5_2	345_2_2	346_2_5	347_0_1	340_1_3	341_2_6	342_2_4	343_2_2	348_5_4	349_2_5	298_2_2	299_2_9	296_2_1	297_2_6	294_2_5	295_2_2	292_2_1	293_2_4	290_01_3	291_3_2	270_5_2	271_2_7	272_01_1	273_3_3	274_2_1	275_2_9	276_2_5	277_2_4	278_2_3	279_2_3	1132_2_1	108_1_4	109_2_1	102_2_2	103_2_1	100_2_11	101_2_15	106_2_2	107_2_1	104_1_7	105_1_5	99_2_2	98_5_9	91_2_1	90_2_5	93_2_13	92_2_10	95_2_1
1200_2_1	643_2_1	344_5_2	345_2_1	346_2_2	347_0_1	340_1_3	341_2_6	342_2_5	343_2_2	348_5_6	349_2_5	298_2_2	299_2_9	296_2_1	297_2_6	294_2_5	295_2_2	292_2_1	293_2_3	290_01_3	291_3_3	270_5_2	271_2_7	272_01_1	273_3_3	274_2_1	275_2_9	276_2_4	277_2_2	278_2_2	279_2_1	1132_2_1	108_1_5	109_2_1	102_2_2	103_2_1	100_2_9	101_2_16	106_2_2	107_2_1	104_1_7	105_1_5	99_2_2	98_5_10	91_2_1	90_2_5	93_2_12	92_2_9	95_2_1
199_0_3	619_0_1	593_2_1	527_2_3	538_1_1	643_2_1	198_5_2	429_2_2	1144_2_1	428_2_2	453_2_4	1254_2_1	818_0_8	345_2_1	346_2_2	347_0_1	341_2_4	342_2_3	810_2_2	813_2_1	348_5_10	349_2_5	816_2_1	1253_2_1	595_2_1	719_5_5	717_2_2	715_12_1	1251_2_1	1511_5_3	710_2_2	1490_2_1	915_3_4	1492_5_2	1494_2_1	1495_2_1	1497_2_1	917_2_4	409_0_4	1068_2_1	1061_12_5	1060_12_2	1168_2_1	1065_2_1	1067_0_1	910_5_2	427_2_4	298_2_2	299_2_9	296_2_1
199_0_6	619_0_1	593_2_1	198_5_2	453_2_4	1254_2_1	818_0_10	345_2_1	346_2_2	347_0_1	341_2_2	342_2_4	810_2_2	813_2_1	348_5_13	349_2_1	816_2_1	918_2_1	719_5_8	717_2_4	715_12_1	1251_2_1	1511_5_1	710_2_1	1490_2_1	915_3_9	1492_5_4	1494_2_1	1495_2_1	1497_2_1	505_2_1	423_2_1	409_0_4	1068_2_1	1061_12_6	1060_12_2	1168_2_1	1065_2_1	1067_0_1	910_5_2	427_2_3	298_2_2	299_2_8	296_2_1	297_2_1	294_2_2	426_2_3	293_2_3	290_01_2	291_3_8
216_3_37	215_02_2	212_2_1	593_2_1	762_015_1	761_0_19	1225_2_2	131_5_7	1141_0_2	499_05_1	135_1_1	909_12_4	336_5_21	493_2_1	693_5_1	26_1_1	27_2_4	20_2_9	21_2_8	23_2_1	699_2_1	758_5_10	161_5_14	818_0_12	541_12_2	221_5_19	342_2_4	1465_0_7	1378_2_1	282_3_3	348_5_18	284_2_2	409_0_2	521_2_6	1343_5_3	719_5_9	717_2_3	1157_0_5	670_0_15	712_0_1	672_5_10	263_2_2	929_5_1	261_3_19	267_2_3	266_5_18	264_2_1	1121_0_6	2_2_1	269_3_3
216_3_42	1141_0_3	212_2_1	593_2_1	762_015_1	761_0_26	1225_2_1	131_5_7	130_5_12	499_05_1	135_1_1	909_12_7	336_5_19	693_5_1	27_2_3	20_2_8	21_2_10	23_2_1	699_2_1	758_5_20	161_5_17	818_0_11	938_35_5	221_5_25	342_2_2	1465_0_9	280_5_1	282_3_3	348_5_35	284_2_1	409_0_1	521_2_14	628_5_1	719_5_4	717_2_2	1157_0_5	670_0_18	712_0_1	672_5_11	263_2_2	929_5_1	261_3_18	267_2_4	266_5_16	264_2_2	1121_0_12	2_2_1	269_3_6	1347_3_6	364_35_8
216_3_44	1141_0_8	212_2_1	593_2_1	761_0_28	1225_2_1	131_5_10	130_5_13	499_05_1	135_1_1	909_12_4	336_5_27	693_5_1	27_2_2	20_2_9	21_2_12	23_2_1	699_2_1	758_5_29	94_0_9	818_0_11	938_35_4	221_5_24	342_2_2	1465_0_11	280_5_1	282_3_4	348_5_43	284_2_1	409_0_1	521_2_17	628_5_1	719_5_5	1157_0_6	670_0_19	712_0_1	672_5_19	263_2_2	261_3_21	267_2_7	266_5_20	264_2_2	1121_0_21	2_2_1	269_3_9	1347_3_4	364_35_10	58_35_1	1061_12_15	51_2_1
216_3_50	1141_0_16	212_2_1	761_0_35	1225_2_2	131_5_12	130_5_15	135_1_1	909_12_5	336_5_20	693_5_1	27_2_1	20_2_6	21_2_11	23_2_1	699_2_1	94_0_15	818_0_9	938_35_6	221_5_28	1465_0_15	280_5_1	282_3_5	348_5_61	284_2_1	409_0_2	521_2_21	628_5_2	719_5_6	1157_0_6	670_0_23	712_0_1	672_5_16	261_3_21	267_2_5	266_5_20	1121_0_22	2_2_1	269_3_11	1347_3_4	364_35_12	58_35_1	1061_12_26	51_2_1	50_12_18	52_2_1	378_2_1	535_3_9	533_2_1	1187_5_10
216_3_59	1141_0_15	212_2_1	761_0_34	1225_2_2	131_5_11	130_5_14	135_1_1	909_12_7	336_5_23	696_0_16	21_2_13	23_2_1	699_2_1	94_0_21	818_0_7	938_35_5	221_5_32	1465_0_26	280_5_1	282_3_3	348_5_80	409_0_5	521_2_21	628_5_1	719_5_4	1157_0_6	670_0_25	712_0_1	672_5_21	261_3_25	267_2_6	266_5_23	1121_0_31	2_2_1	269_3_10	1347_3_5	364_35_19	58_35_1	1061_12_35	51_2_1	50_12_21	52_2_1	378_2_1	535_3_6	1187_5_11	294_2_1	923_5_47	821_0_16	419_0_12
216_3_57	1141_0_25	212_2_1	761_0_33	131_5_8	130_5_14	135_1_1	336_5_22	696_0_12	21_2_13	23_2_1	699_2_1	94_0_34	818_0_8	938_35_2	221_5_33	1465_0_37	280_5_1	282_3_2	348_5_80	409_0_10	628_5_1	719_5_8	1157_0_2	670_0_27	712_0_1	672_5_20	261_3_29	267_2_6	266_5_29	30_0_8	1121_0_35	2_2_1	269_3_9	1347_3_7	364_35_18	58_35_1	1061_12_44	51_2_1	50_12_29	52_2_1	378_2_1	535_3_11	1187_5_9	294_2_1	923_5_50	821_0_15	419_0_20	539_0_24	291_3_88
216_3_46	1141_0_23	212_2_1	761_0_32	131_5_10	130_5_16	135_1_1	336_5_25	696_0_15	21_2_16	23_2_1	699_2_1	94_0_38	818_0_11	938_35_1	221_5_36	1465_0_34	280_5_1	282_3_1	348_5_92	409_0_11	628_5_2	719_5_4	1157_0_2	670_0_19	712_0_1	672_5_26	261_3_25	267_2_3	266_5_27	30_0_9	1121_0_34	2_2_1	269_3_6	364_35_27	58_35_1	1061_12_29	51_2_1	50_12_23	52_2_1	378_2_1	535_3_9	1187_5_9	294_2_1	923_5_55	821_0_15	419_0_11	539_0_29	291_3_102	1322_0_24
216_3_42	1141_0_30	212_2_1	761_0_27	131_5_6	130_5_14	135_1_1	336_5_22	696_0_21	21_2_20	699_2_1	94_0_48	818_0_13	938_35_2	221_5_34	1465_0_35	280_5_1	282_3_1	348_5_87	409_0_11	628_5_1	719_5_7	670_0_22	712_0_1	672_5_25	261_3_22	267_2_1	266_5_33	30_0_5	1121_0_33	2_2_1	269_3_6	364_35_36	58_35_1	1061_12_24	51_2_1	50_12_15	52_2_1	378_2_1	535_3_11	1187_5_11	294_2_1	923_5_56	821_0_17	419_0_17	539_0_31	291_3_118	1322_0_15	590_12_1	988_2_1
216_3_46	1141_0_31	212_2_1	761_0_24	131_5_4	130_5_17	135_1_1	336_5_21	696_0_19	21_2_23	699_2_1	94_0_57	818_0_10	321_02_72	162_5_13	1465_0_32	280_5_1	282_3_1	348_5_88	409_0_6	628_5_1	719_5_12	670_0_23	712_0_1	672_5_20	261_3_24	266_5_26	30_0_6	1121_0_29	2_2_1	269_3_5	364_35_39	58_35_1	1061_12_25	51_2_1	50_12_18	52_2_1	378_2_1	535_3_11	1187_5_12	294_2_1	923_5_63	821_0_15	419_0_18	539_0_28	291_3_117	1322_0_9	590_12_1	708_5_1	195_5_36
216_3_50	1141_0_27	212_2_1	761_0_31	131_5_9	130_5_14	135_1_1	696_0_16	21_2_21	699_2_1	94_0_63	818_0_7	321_02_75	162_5_11	1465_0_38	280_5_1	282_3_1	348_5_99	409_0_8	1343_5_4	719_5_7	670_0_24	712_0_1	672_5_18	261_3_28	266_5_24	1121_0_28	269_3_3	364_35_45	58_35_1	1061_12_14	51_2_1	50_12_11	378_2_1	535_3_13	1187_5_12	294_2_1	923_5_62	821_0_14	419_0_11	539_0_31	291_3_121	1322_0_13	708_5_1	195_5_31	312_02_185	317_3_64	314_02_14	111_2_3	395_3_1
216_3_39	1141_0_22	212_2_1	761_0_38	131_5_15	130_5_16	135_1_1	696_0_18	21_2_22	699_2_1	94_0_67	818_0_7	321_02_65	162_5_13	1465_0_37	280_5_1	282_3_1	348_5_101	409_0_11	1343_5_4	719_5_8	670_0_25	712_0_1	672_5_19	261_3_32	266_5_25	1121_0_33	269_3_5	364_35_46	58_35_1	1061_12_17	51_2_1	50_12_7	378_2_1	535_3_18	1187_5_11	294_2_1	923_5_73	821_0_22	419_0_13	539_0_34	291_3_122	1322_0_9	708_5_1	195_5_27	312_02_199	317_3_64	314_02_11	111_2_2	395_3_1
216_3_35	1141_0_31	212_2_1	761_0_42	131_5_18	130_5_14	696_0_15	21_2_25	699_2_1	94_0_74	818_0_8	321_02_61	162_5_9	1465_0_36	280_5_1	282_3_1	348_5_111	409_0_5	1343_5_5	719_5_5	670_0_31	712_0_1	672_5_22	261_3_37	266_5_32	1121_0_37	269_3_9	364_35_46	58_35_1	1061_12_18	51_2_1	50_12_2	378_2_1	535_3_17	1187_5_5	294_2_1	923_5_63	821_0_24	419_0_11	539_0_24	291_3_119	1322_0_7	708_5_1	195_5_29	312_02_222	317_3_77	314_02_8	111_2_1	395_3_1	112_1_10
216_3_24	1141_0_23	212_2_1	761_0_43	131_5_15	130_5_15	696_0_18	21_2_27	699_2_1	94_0_80	818_0_12	321_02_59	162_5_8	1465_0_39	280_5_1	348_5_111	409_0_2	1343_5_3	719_5_4	670_0_42	712_0_1	672_5_26	261_3_31	266_5_36	1121_0_34	269_3_8	364_35_44	58_35_1	1061_12_14	51_2_1	50_12_1	378_2_1	535_3_22	1187_5_5	923_5_57	821_0_18	419_0_8	539_0_15	291_3_125	1322_0_5	708_5_1	195_5_25	312_02_225	317_3_66	314_02_6	395_3_1	112_1_7	84_0_1	836_0_22	18_5_14
216_3_22	1141_0_28	212_2_1	761_0_48	131_5_16	130_5_15	696_0_21	21_2_22	699_2_1	94_0_80	818_0_9	321_02_48	162_5_5	1465_0_33	280_5_1	348_5_96	409_0_2	1343_5_2	719_5_5	670_0_38	712_0_1	672_5_25	261_3_27	266_5_46	1121_0_34	269_3_9	364_35_44	58_35_1	1061_12_12	51_2_1	50_12_3	378_2_1	535_3_19	1187_5_5	923_5_59	821_0_26	419_0_6	539_0_13	291_3_139	1322_0_3	708_5_1	195_5_22	312_02_244	317_3_73	314_02_7	395_3_1	112_1_9	84_0_1	836_0_24	18_5_9
216_3_16	1141_0_25	212_2_1	761_0_45	131_5_13	130_5_17	696_0_22	21_2_17	699_2_1	161_5_6	818_0_9	321_02_51	162_5_3	1465_0_39	280_5_1	348_5_118	409_0_2	1343_5_5	719_5_11	670_0_33	712_0_1	672_5_27	261_3_37	266_5_57	1121_0_35	269_3_9	364_35_52	58_35_1	1061_12_9	51_2_1	50_12_3	378_2_1	535_3_19	1187_5_4	923_5_61	821_0_24	419_0_4	539_0_7	291_3_140	1322_0_5	708_5_1	195_5_25	312_02_251	317_3_82	314_02_4	395_3_1	112_1_8	84_0_1	836_0_21	18_5_7
216_3_13	1141_0_28	212_2_1	761_0_38	131_5_15	130_5_25	696_0_26	21_2_14	699_2_1	161_5_3	818_0_8	321_02_49	162_5_3	1465_0_40	280_5_1	348_5_99	409_0_1	1343_5_4	719_5_12	670_0_32	712_0_1	672_5_31	261_3_27	266_5_52	1121_0_37	269_3_9	364_35_60	58_35_1	1061_12_7	51_2_1	50_12_1	378_2_1	535_3_17	1187_5_4	923_5_60	821_0_26	419_0_6	539_0_9	291_3_140	1322_0_6	708_5_1	195_5_24	312_02_263	317_3_65	395_3_1	112_1_5	84_0_1	836_0_21	18_5_6	523_0_125
216_3_10	1141_0_32	212_2_1	761_0_32	131_5_18	130_5_20	696_0_32	21_2_11	699_2_1	161_5_6	818_0_4	321_02_46	162_5_3	1465_0_42	280_5_1	348_5_82	409_0_3	1343_5_5	719_5_12	670_0_28	712_0_1	672_5_29	261_3_29	266_5_54	1121_0_39	269_3_9	364_35_59	58_35_1	1061_12_4	51_2_1	50_12_1	378_2_1	535_3_16	1187_5_3	923_5_62	821_0_19	419_0_4	539_0_10	291_3_149	1322_0_8	708_5_1	195_5_24	312_02_290	317_3_66	395_3_1	112_1_2	84_0_1	836_0_16	18_5_1	523_0_137
216_3_12	1141_0_36	212_2_1	761_0_36	131_5_21	130_5_17	696_0_24	21_2_9	699_2_1	161_5_6	818_0_4	321_02_49	162_5_4	1465_0_46	280_5_1	348_5_79	409_0_2	1343_5_6	719_5_11	670_0_27	712_0_1	672_5_31	261_3_27	266_5_55	1121_0_48	269_3_12	364_35_63	58_35_1	1061_12_1	51_2_1	50_12_1	378_2_1	535_3_17	18_5_2	923_5_62	821_0_19	419_0_4	539_0_9	291_3_135	1322_0_13	708_5_1	195_5_27	312_02_289	317_3_69	395_3_1	112_1_1	84_0_1	836_0_18	523_0_135	1016_0_78
216_3_19	1141_0_48	212_2_1	761_0_47	131_5_19	130_5_24	696_0_27	21_2_8	699_2_1	161_5_5	818_0_3	321_02_48	162_5_4	1465_0_49	280_5_1	348_5_72	409_0_3	1343_5_3	719_5_13	670_0_22	712_0_1	672_5_33	261_3_23	266_5_53	1121_0_50	269_3_9	364_35_56	58_35_1	51_2_1	378_2_1	535_3_22	18_5_1	923_5_65	821_0_20	419_0_3	539_0_3	291_3_129	1322_0_19	708_5_1	195_5_23	312_02_290	317_3_62	395_3_1	84_0_1	836_0_15	523_0_142	1016_0_87	1404_0_41	585_0_4	582_0_1
216_3_12	1141_0_46	212_2_1	761_0_39	131_5_13	130_5_27	696_0_21	21_2_7	699_2_1	161_5_4	818_0_3	162_5_2	1465_0_48	280_5_1	348_5_55	409_0_5	1343_5_7	719_5_12	670_0_18	712_0_1	672_5_30	261_3_30	266_5_51	1121_0_60	269_3_11	364_35_56	58_35_1	51_2_1	378_2_1	535_3_28	18_5_1	923_5_68	821_0_22	419_0_6	539_0_3	291_3_128	1322_0_24	708_5_1	195_5_15	312_02_293	317_3_65	395_3_1	84_0_1	836_0_19	523_0_143	1016_0_88	1404_0_36	585_0_5	582_0_1	413_5_1
216_3_13	1141_0_53	212_2_1	761_0_39	131_5_19	130_5_31	696_0_16	21_2_8	699_2_1	161_5_10	818_0_4	162_5_1	1465_0_40	280_5_1	348_5_62	409_0_3	1343_5_9	719_5_14	670_0_16	712_0_1	672_5_30	261_3_19	266_5_49	1121_0_55	269_3_9	364_35_67	58_35_1	51_2_1	378_2_1	535_3_34	18_5_1	923_5_52	821_0_28	419_0_12	539_0_5	291_3_128	1322_0_23	708_5_1	195_5_15	312_02_299	317_3_54	395_3_1	84_0_1	836_0_24	523_0_147	1016_0_80	1404_0_39	585_0_4	582_0_1	413_5_1
216_3_14	1141_0_32	212_2_1	761_0_40	131_5_16	130_5_34	696_0_20	21_2_8	699_2_1	161_5_17	818_0_4	162_5_1	1465_0_35	280_5_1	348_5_73	409_0_5	1343_5_7	719_5_13	670_0_20	712_0_1	672_5_26	261_3_12	266_5_44	1121_0_53	269_3_15	364_35_66	58_35_1	51_2_1	378_2_1	535_3_31	18_5_1	923_5_67	821_0_37	419_0_15	539_0_5	291_3_121	1322_0_21	708_5_1	195_5_16	312_02_305	317_3_42	395_3_1	84_0_1	836_0_27	523_0_145	1016_0_93	1404_0_32	585_0_2	582_0_1	413_5_1
216_3_9	1141_0_33	212_2_1	761_0_49	131_5_14	130_5_37	696_0_22	21_2_3	699_2_1	161_5_10	818_0_2	162_5_1	1465_0_35	280_5_1	348_5_59	409_0_4	1343_5_6	719_5_14	670_0_21	712_0_1	672_5_27	261_3_16	266_5_47	1121_0_48	269_3_12	364_35_69	58_35_1	51_2_1	378_2_1	535_3_32	18_5_1	923_5_55	821_0_36	419_0_20	539_0_6	291_3_121	1322_0_18	708_5_1	195_5_15	312_02_331	317_3_49	395_3_1	84_0_1	836_0_20	523_0_146	1016_0_84	1404_0_19	585_0_4	582_0_1	413_5_1
216_3_8	1141_0_42	212_2_1	761_0_54	131_5_11	130_5_37	696_0_22	21_2_2	699_2_1	94_0_119	818_0_1	162_5_1	1465_0_36	280_5_1	348_5_53	409_0_3	1343_5_5	719_5_15	670_0_14	712_0_1	672_5_31	261_3_14	266_5_61	1121_0_54	269_3_11	364_35_77	58_35_1	51_2_1	378_2_1	535_3_37	18_5_1	923_5_51	821_0_40	419_0_20	539_0_2	291_3_109	1322_0_10	708_5_1	195_5_14	312_02_343	317_3_53	395_3_1	84_0_1	836_0_17	523_0_139	1016_0_86	1404_0_11	585_0_3	582_0_1	413_5_1
216_3_12	1141_0_24	212_2_1	761_0_66	131_5_14	130_5_37	696_0_19	699_2_1	94_0_120	818_0_2	162_5_1	1465_0_37	280_5_1	348_5_49	409_0_2	1343_5_2	719_5_13	670_0_14	712_0_1	672_5_22	261_3_15	266_5_63	1121_0_62	269_3_8	364_35_67	58_35_1	51_2_1	378_2_1	535_3_47	18_5_1	923_5_47	821_0_36	419_0_18	539_0_3	291_3_105	1322_0_14	708_5_1	195_5_14	312_02_346	317_3_53	395_3_1	84_0_1	836_0_19	523_0_136	1016_0_85	1404_0_13	585_0_3	582_0_1	413_5_1	304_0_27
216_3_9	1141_0_21	212_2_1	761_0_78	131_5_16	130_5_27	696_0_18	699_2_1	94_0_120	818_0_3	162_5_1	1465_0_24	280_5_1	348_5_46	409_0_2	1343_5_1	719_5_17	670_0_13	712_0_1	672_5_18	261_3_17	266_5_58	1121_0_56	269_3_12	364_35_65	58_35_1	51_2_1	378_2_1	535_3_45	18_5_1	923_5_54	821_0_33	419_0_14	539_0_1	291_3_98	1322_0_16	708_5_1	195_5_15	312_02_379	317_3_54	395_3_1	84_0_1	836_0_14	523_0_136	1016_0_93	1404_0_12	585_0_4	582_0_1	413_5_1	304_0_24
216_3_9	1141_0_25	212_2_1	761_0_67	131_5_16	130_5_32	696_0_15	699_2_1	94_0_128	818_0_3	162_5_1	1465_0_27	280_5_1	348_5_37	409_0_4	1343_5_3	719_5_16	670_0_11	712_0_1	672_5_15	261_3_22	266_5_59	1121_0_55	269_3_14	364_35_71	58_35_1	51_2_1	378_2_1	535_3_43	18_5_1	923_5_56	821_0_32	419_0_9	291_3_98	1322_0_20	708_5_1	195_5_24	312_02_403	317_3_54	395_3_1	84_0_1	836_0_13	523_0_119	1016_0_68	1404_0_11	585_0_6	582_0_1	413_5_1	304_0_26	1135_02_96
216_3_6	1141_0_8	212_2_1	761_0_79	131_5_15	130_5_29	696_0_16	699_2_1	94_0_125	818_0_5	162_5_1	1465_0_33	280_5_1	348_5_35	409_0_5	1343_5_2	719_5_8	670_0_13	712_0_1	672_5_23	261_3_22	266_5_69	1121_0_53	269_3_8	364_35_72	58_35_1	51_2_1	378_2_1	535_3_47	18_5_1	923_5_40	821_0_29	419_0_10	291_3_99	1322_0_16	708_5_1	195_5_16	312_02_408	317_3_59	395_3_1	84_0_1	836_0_13	523_0_129	1016_0_60	1404_0_6	585_0_4	413_5_1	304_0_30	1135_02_103	444_5_26
216_3_6	1141_0_7	212_2_1	761_0_78	131_5_12	130_5_28	696_0_16	699_2_1	94_0_108	818_0_5	162_5_1	1465_0_29	280_5_1	348_5_34	409_0_2	1343_5_1	719_5_4	670_0_13	712_0_1	672_5_18	261_3_16	266_5_62	1121_0_62	269_3_7	364_35_70	58_35_1	51_2_1	378_2_1	535_3_52	18_5_1	923_5_31	821_0_32	419_0_14	291_3_102	1322_0_17	708_5_1	195_5_17	312_02_421	317_3_63	395_3_1	84_0_1	836_0_12	523_0_130	1016_0_61	1404_0_1	585_0_5	413_5_1	304_0_29	1135_02_113	444_5_36
216_3_2	1141_0_7	212_2_1	761_0_75	131_5_12	130_5_28	696_0_17	699_2_1	94_0_108	818_0_5	162_5_1	1465_0_34	280_5_1	348_5_39	409_0_3	719_5_6	670_0_13	712_0_1	672_5_19	261_3_18	266_5_64	1121_0_47	269_3_7	364_35_65	58_35_1	51_2_1	378_2_1	535_3_53	413_5_1	923_5_34	821_0_18	419_0_11	291_3_101	1322_0_15	708_5_1	195_5_20	312_02_435	317_3_80	84_0_1	836_0_7	523_0_115	1016_0_63	1404_0_2	585_0_5	304_0_19	1135_02_133	444_5_32	244_5_1	247_5_110	31_0_1
216_3_2	1141_0_3	212_2_1	761_0_68	131_5_7	130_5_26	696_0_18	699_2_1	94_0_113	818_0_3	162_5_1	1465_0_40	280_5_1	348_5_44	409_0_2	719_5_6	670_0_11	712_0_1	672_5_27	261_3_18	266_5_56	1121_0_41	269_3_11	364_35_82	58_35_1	51_2_1	378_2_1	535_3_54	413_5_1	923_5_20	821_0_16	419_0_7	291_3_96	1322_0_12	708_5_1	195_5_24	312_02_461	317_3_76	84_0_1	836_0_3	523_0_121	1016_0_62	585_0_3	304_0_19	1135_02_126	444_5_26	244_5_1	247_5_109	31_0_1	970_0_1
216_3_6	1141_0_1	212_2_1	761_0_66	131_5_6	130_5_23	696_0_17	699_2_1	94_0_99	818_0_3	162_5_1	1465_0_39	280_5_1	348_5_53	409_0_2	719_5_5	670_0_12	712_0_1	672_5_27	261_3_21	266_5_61	1121_0_31	269_3_7	364_35_80	58_35_1	51_2_1	378_2_1	535_3_51	413_5_1	923_5_24	821_0_15	419_0_6	291_3_98	1322_0_11	708_5_1	195_5_25	312_02_472	317_3_97	84_0_1	836_0_3	523_0_123	1016_0_60	304_0_21	1135_02_136	444_5_17	244_5_1	247_5_116	31_0_1	970_0_2	37_5_1
216_3_4	212_2_1	761_0_69	131_5_7	130_5_27	696_0_12	699_2_1	94_0_111	818_0_1	162_5_1	1465_0_46	280_5_1	348_5_48	409_0_4	719_5_6	670_0_9	712_0_1	672_5_31	261_3_23	266_5_52	1121_0_21	269_3_7	364_35_75	58_35_1	51_2_1	378_2_1	535_3_51	413_5_1	923_5_31	821_0_17	419_0_5	291_3_92	1322_0_12	708_5_1	195_5_29	312_02_478	317_3_93	84_0_1	836_0_3	523_0_120	1016_0_51	304_0_19	1135_02_145	444_5_16	244_5_1	247_5_110	31_0_1	30_0_1	37_5_1	514_0_54
216_3_9	212_2_1	761_0_70	131_5_4	130_5_26	696_0_10	699_2_1	94_0_119	818_0_4	162_5_1	1465_0_44	280_5_1	348_5_38	409_0_4	719_5_3	670_0_4	712_0_1	672_5_18	261_3_19	266_5_46	1121_0_22	269_3_7	364_35_94	58_35_1	51_2_1	378_2_1	535_3_52	413_5_1	923_5_32	821_0_19	419_0_4	291_3_94	1322_0_14	708_5_1	195_5_34	312_02_495	317_3_79	84_0_1	836_0_2	523_0_116	1016_0_55	304_0_26	1135_02_147	444_5_19	244_5_1	247_5_101	31_0_1	30_0_1	37_5_1	514_0_42
216_3_11	212_2_1	761_0_82	131_5_4	130_5_17	696_0_6	699_2_1	94_0_128	818_0_6	162_5_1	1465_0_38	280_5_1	348_5_35	409_0_5	719_5_1	670_0_3	712_0_1	672_5_25	261_3_14	266_5_48	1121_0_17	269_3_8	364_35_109	58_35_1	51_2_1	378_2_1	535_3_41	413_5_1	923_5_43	821_0_13	419_0_3	291_3_89	1322_0_11	708_5_1	195_5_27	312_02_510	317_3_99	84_0_1	836_0_1	523_0_116	1016_0_46	304_0_28	1135_02_165	444_5_20	244_5_1	247_5_100	31_0_1	30_0_1	37_5_1	514_0_39
216_3_6	212_2_1	761_0_87	131_5_4	130_5_32	696_0_1	699_2_1	94_0_128	818_0_4	162_5_1	1465_0_38	280_5_1	348_5_38	409_0_7	719_5_1	670_0_3	712_0_1	672_5_15	261_3_16	266_5_51	1121_0_16	269_3_2	364_35_108	58_35_1	51_2_1	378_2_1	535_3_47	413_5_1	923_5_44	821_0_8	419_0_1	291_3_96	1322_0_11	708_5_1	195_5_25	312_02_537	317_3_95	84_0_1	836_0_1	523_0_115	1016_0_45	304_0_42	1135_02_157	444_5_30	244_5_1	247_5_102	31_0_1	30_0_1	37_5_1	514_0_40
216_3_8	212_2_1	761_0_87	131_5_8	130_5_37	699_2_1	94_0_141	818_0_3	162_5_1	1465_0_47	280_5_1	348_5_38	409_0_3	719_5_1	670_0_2	712_0_1	672_5_14	261_3_18	266_5_55	1121_0_13	269_3_4	364_35_104	58_35_1	51_2_1	378_2_1	535_3_54	413_5_1	923_5_39	821_0_9	419_0_1	291_3_98	1322_0_15	708_5_1	195_5_20	312_02_556	317_3_82	84_0_1	836_0_1	523_0_111	1016_0_43	304_0_39	1135_02_161	444_5_29	244_5_1	247_5_93	31_0_1	30_0_1	37_5_1	514_0_36	1227_5_16
216_3_4	212_2_1	761_0_85	131_5_10	130_5_37	699_2_1	94_0_120	818_0_1	162_5_1	1465_0_48	280_5_1	348_5_45	409_0_2	670_0_1	712_0_1	672_5_11	261_3_28	266_5_53	1121_0_12	269_3_4	364_35_100	58_35_1	51_2_1	378_2_1	535_3_60	413_5_1	923_5_38	821_0_9	419_0_1	291_3_89	1322_0_10	708_5_1	195_5_18	312_02_558	317_3_84	84_0_1	836_0_1	523_0_121	1016_0_45	304_0_31	1135_02_158	444_5_26	244_5_1	247_5_88	31_0_1	30_0_1	37_5_1	514_0_30	1227_5_17	621_5_1
216_3_4	212_2_1	761_0_91	131_5_4	130_5_33	699_2_1	94_0_124	162_5_1	1465_0_43	280_5_1	348_5_42	712_0_1	672_5_8	261_3_29	266_5_53	1121_0_23	269_3_4	364_35_84	58_35_1	51_2_1	378_2_1	535_3_52	413_5_1	923_5_43	821_0_10	291_3_87	1322_0_11	708_5_1	195_5_15	312_02_581	317_3_81	836_0_1	523_0_124	1016_0_56	304_0_35	1135_02_153	444_5_20	244_5_1	247_5_92	31_0_1	37_5_1	514_0_27	1227_5_13	621_5_1	338_3_25	335_5_19	629_5_3	336_5_4	252_2_1	253_0_35
216_3_4	212_2_1	761_0_103	131_5_4	130_5_43	699_2_1	94_0_142	162_5_1	1465_0_38	280_5_1	348_5_36	712_0_1	672_5_9	261_3_40	266_5_50	1121_0_24	269_3_5	364_35_84	58_35_1	51_2_1	378_2_1	535_3_53	413_5_1	923_5_35	821_0_7	291_3_76	1322_0_15	708_5_1	195_5_14	312_02_579	317_3_78	836_0_1	523_0_122	1016_0_50	304_0_31	1135_02_151	444_5_21	244_5_1	247_5_71	31_0_1	37_5_1	514_0_21	1227_5_9	621_5_1	338_3_27	335_5_21	629_5_4	252_2_1	253_0_28	256_0_1
216_3_2	212_2_1	761_0_99	131_5_6	130_5_62	699_2_1	94_0_153	162_5_1	1465_0_37	280_5_1	348_5_37	712_0_1	672_5_8	261_3_53	266_5_41	1121_0_18	269_3_9	364_35_74	58_35_1	51_2_1	378_2_1	535_3_51	413_5_1	923_5_24	821_0_10	291_3_62	1322_0_19	708_5_1	195_5_10	312_02_582	317_3_67	836_0_1	523_0_132	1016_0_57	304_0_28	1135_02_160	444_5_14	244_5_1	247_5_84	31_0_1	37_5_1	514_0_28	1227_5_9	621_5_1	338_3_24	335_5_25	629_5_8	252_2_1	253_0_23	256_0_1
216_3_1	212_2_1	761_0_105	131_5_5	130_5_60	699_2_1	94_0_135	162_5_1	1465_0_43	280_5_1	348_5_32	712_0_1	672_5_3	261_3_47	266_5_33	1121_0_11	269_3_6	364_35_61	58_35_1	51_2_1	378_2_1	535_3_45	413_5_1	923_5_30	821_0_11	291_3_68	1322_0_16	708_5_1	195_5_6	312_02_575	317_3_61	836_0_1	523_0_123	1016_0_65	304_0_25	1135_02_154	444_5_10	244_5_1	247_5_85	31_0_1	37_5_1	514_0_32	1227_5_5	621_5_1	338_3_32	335_5_28	629_5_9	252_2_1	253_0_29	256_0_1
212_2_1	761_0_97	131_5_9	130_5_62	699_2_1	94_0_149	162_5_1	1465_0_51	280_5_1	348_5_31	712_0_1	672_5_2	261_3_50	266_5_38	1121_0_7	269_3_8	364_35_57	58_35_1	51_2_1	378_2_1	535_3_47	413_5_1	923_5_28	821_0_10	291_3_65	1322_0_25	708_5_1	195_5_11	312_02_560	317_3_59	836_0_1	523_0_130	1016_0_65	304_0_24	1135_02_149	444_5_7	244_5_1	247_5_87	31_0_1	37_5_1	514_0_28	1227_5_2	621_5_1	338_3_28	335_5_31	629_5_11	252_2_1	253_0_28	256_0_1	172_5_10
1227_5_4	1322_0_33	621_5_1	212_2_1	338_3_24	195_5_4	312_02_563	629_5_13	761_0_118	609_0_12	131_5_14	130_5_71	413_5_1	149_5_1	1016_0_54	252_2_1	253_0_24	237_5_28	93_2_1	172_5_9	37_5_1	978_5_45	836_0_1	183_5_8	1503_5_8	18_5_1	953_5_1	699_2_1	42_5_39	161_5_22	323_5_29	732_5_22	652_5_24	221_5_7	185_5_124	1465_0_64	280_5_1	328_02_34	348_5_28	889_0_62	335_5_40	758_5_170	634_35_3	140_2_1	321_02_35	317_3_58	523_0_127	304_0_26	712_0_1	1135_02_159
1227_5_8	1322_0_24	621_5_1	212_2_1	338_3_31	195_5_5	312_02_572	629_5_11	761_0_119	609_0_10	131_5_17	130_5_67	413_5_1	149_5_1	1016_0_40	253_0_29	237_5_29	93_2_1	172_5_8	37_5_1	978_5_40	836_0_1	183_5_8	1503_5_13	18_5_1	42_5_49	161_5_18	323_5_23	732_5_23	652_5_28	221_5_7	185_5_123	1465_0_60	280_5_1	328_02_24	348_5_31	889_0_71	335_5_40	758_5_169	634_35_4	321_02_38	317_3_61	523_0_129	304_0_35	712_0_1	1135_02_156	444_5_2	98_5_218	261_3_81	672_5_1
1227_5_7	1322_0_24	621_5_1	212_2_1	338_3_26	195_5_7	312_02_596	629_5_12	761_0_99	609_0_6	131_5_15	130_5_73	413_5_1	149_5_1	1016_0_42	253_0_24	237_5_27	93_2_1	172_5_8	37_5_1	978_5_41	836_0_1	183_5_6	1503_5_11	18_5_1	42_5_57	161_5_17	323_5_15	732_5_16	652_5_29	221_5_8	185_5_115	1465_0_67	280_5_1	328_02_17	348_5_35	889_0_84	335_5_37	758_5_156	634_35_6	321_02_44	317_3_73	523_0_114	304_0_31	712_0_1	1135_02_165	444_5_1	98_5_216	261_3_67	672_5_1
1227_5_4	1322_0_30	621_5_1	212_2_1	338_3_28	195_5_10	312_02_623	629_5_10	761_0_110	609_0_3	131_5_19	130_5_80	413_5_1	149_5_1	1016_0_49	253_0_23	237_5_26	93_2_1	172_5_3	37_5_1	978_5_39	836_0_1	183_5_6	1503_5_13	18_5_1	42_5_65	161_5_14	323_5_18	732_5_24	652_5_27	221_5_7	185_5_109	1465_0_75	280_5_1	328_02_18	348_5_29	889_0_63	335_5_25	758_5_146	634_35_5	321_02_25	317_3_58	523_0_130	304_0_41	712_0_1	1135_02_161	444_5_1	98_5_223	261_3_59	672_5_1
1227_5_9	1322_0_32	621_5_1	212_2_1	338_3_22	195_5_6	312_02_632	629_5_14	761_0_121	609_0_8	131_5_18	130_5_95	413_5_1	149_5_1	1016_0_45	253_0_26	237_5_22	93_2_1	172_5_3	37_5_1	978_5_32	836_0_1	183_5_12	1503_5_14	18_5_1	42_5_56	161_5_12	323_5_21	732_5_23	652_5_23	221_5_4	185_5_100	1465_0_67	280_5_1	328_02_21	348_5_31	889_0_75	335_5_24	758_5_141	634_35_5	321_02_19	317_3_58	523_0_129	304_0_36	712_0_1	1135_02_194	444_5_1	98_5_207	261_3_62	72_0_73
1227_5_13	1322_0_28	621_5_1	212_2_1	338_3_19	195_5_8	312_02_637	629_5_24	761_0_119	609_0_8	131_5_17	130_5_96	413_5_1	1016_0_49	253_0_25	237_5_11	93_2_1	172_5_2	37_5_1	978_5_33	836_0_1	183_5_7	1503_5_17	18_5_1	42_5_41	161_5_13	323_5_25	732_5_21	652_5_24	221_5_2	185_5_107	1465_0_65	280_5_1	328_02_21	348_5_30	889_0_79	335_5_23	758_5_152	634_35_4	321_02_16	317_3_52	523_0_117	304_0_39	712_0_1	1135_02_223	98_5_202	261_3_55	72_0_72	378_2_1	708_5_1
1227_5_12	1322_0_28	621_5_1	212_2_1	338_3_16	195_5_10	312_02_657	629_5_23	761_0_130	609_0_5	131_5_22	130_5_87	413_5_1	1016_0_41	253_0_25	237_5_15	93_2_1	172_5_2	37_5_1	978_5_42	836_0_1	183_5_12	1503_5_18	18_5_1	42_5_50	161_5_11	323_5_19	732_5_16	652_5_19	221_5_2	185_5_101	1465_0_65	280_5_1	328_02_8	348_5_37	889_0_68	335_5_17	758_5_150	634_35_4	321_02_17	317_3_52	523_0_122	304_0_42	712_0_1	1135_02_219	98_5_218	261_3_53	72_0_68	378_2_1	708_5_1
1227_5_10	1322_0_23	621_5_1	212_2_1	338_3_17	195_5_5	312_02_660	629_5_26	761_0_139	609_0_6	131_5_21	130_5_88	413_5_1	1016_0_33	253_0_25	237_5_14	93_2_1	172_5_3	37_5_1	978_5_34	836_0_1	183_5_14	1503_5_20	18_5_1	42_5_56	161_5_13	323_5_27	732_5_9	652_5_15	221_5_1	185_5_99	1465_0_58	280_5_1	328_02_7	348_5_43	889_0_82	335_5_14	758_5_147	634_35_1	321_02_23	317_3_46	523_0_115	304_0_25	712_0_1	1135_02_222	98_5_213	261_3_61	72_0_66	378_2_1	708_5_1
1227_5_14	1322_0_21	621_5_1	212_2_1	338_3_12	195_5_2	312_02_673	629_5_23	761_0_136	609_0_6	131_5_22	130_5_82	413_5_1	1016_0_41	253_0_36	237_5_13	93_2_1	172_5_2	37_5_1	978_5_26	836_0_1	183_5_20	1503_5_25	18_5_1	42_5_52	161_5_11	323_5_23	732_5_8	652_5_17	221_5_1	185_5_106	1465_0_53	280_5_1	328_02_4	348_5_37	889_0_84	335_5_23	758_5_145	634_35_1	321_02_20	317_3_55	523_0_118	304_0_26	712_0_1	1135_02_223	98_5_192	261_3_50	72_0_78	378_2_1	708_5_1
1227_5_10	1322_0_26	621_5_1	212_2_1	338_3_12	195_5_2	312_02_685	629_5_26	761_0_131	609_0_8	131_5_22	130_5_88	413_5_1	1016_0_61	253_0_25	237_5_14	93_2_1	172_5_2	978_5_31	836_0_1	183_5_23	1503_5_24	18_5_1	42_5_47	161_5_12	323_5_17	732_5_8	652_5_18	162_5_1	185_5_101	1465_0_57	280_5_1	328_02_8	348_5_36	889_0_68	335_5_18	758_5_138	634_35_2	321_02_18	317_3_59	523_0_136	304_0_29	712_0_1	1135_02_230	98_5_193	261_3_49	72_0_82	378_2_1	708_5_1	269_3_4
1227_5_12	1322_0_25	621_5_1	212_2_1	338_3_11	195_5_2	312_02_724	629_5_26	761_0_121	609_0_10	131_5_26	130_5_83	413_5_1	1016_0_55	253_0_21	237_5_11	93_2_1	172_5_5	978_5_34	836_0_1	183_5_20	1503_5_21	18_5_1	42_5_49	161_5_16	323_5_12	732_5_14	652_5_22	162_5_1	185_5_91	1465_0_47	280_5_1	328_02_8	348_5_28	889_0_72	335_5_17	758_5_139	634_35_3	321_02_11	317_3_53	523_0_155	304_0_24	712_0_1	1135_02_236	98_5_200	261_3_55	72_0_74	378_2_1	708_5_1	269_3_4
1227_5_18	1322_0_25	621_5_1	212_2_1	338_3_8	195_5_4	312_02_749	629_5_33	761_0_107	609_0_11	131_5_19	130_5_70	413_5_1	1016_0_62	253_0_28	237_5_23	93_2_1	172_5_7	978_5_34	836_0_1	183_5_26	1503_5_24	18_5_1	42_5_55	161_5_18	323_5_11	732_5_20	652_5_30	162_5_1	185_5_87	1465_0_48	280_5_1	328_02_8	348_5_21	889_0_74	335_5_10	758_5_136	634_35_2	321_02_13	317_3_51	523_0_152	304_0_30	712_0_1	1135_02_239	98_5_197	261_3_56	72_0_72	378_2_1	708_5_1	269_3_7
1227_5_15	1322_0_36	621_5_1	212_2_1	338_3_7	195_5_2	312_02_779	629_5_38	761_0_111	609_0_11	131_5_11	130_5_71	413_5_1	1016_0_57	253_0_27	237_5_22	93_2_1	172_5_5	978_5_40	836_0_1	183_5_34	1503_5_28	18_5_1	42_5_54	161_5_17	323_5_6	732_5_20	652_5_31	162_5_1	185_5_90	1465_0_47	280_5_1	328_02_17	348_5_26	889_0_79	335_5_9	758_5_115	634_35_2	321_02_10	317_3_48	523_0_136	304_0_27	712_0_1	1135_02_268	98_5_190	261_3_45	72_0_71	378_2_1	708_5_1	269_3_1
1227_5_18	1322_0_36	621_5_1	212_2_1	338_3_7	195_5_2	312_02_776	629_5_47	761_0_103	609_0_13	131_5_7	130_5_82	413_5_1	1016_0_64	253_0_27	237_5_30	93_2_1	172_5_4	978_5_41	836_0_1	183_5_37	1503_5_18	18_5_1	42_5_52	161_5_24	323_5_4	732_5_13	652_5_23	162_5_1	185_5_87	1465_0_52	280_5_1	328_02_14	348_5_23	889_0_73	335_5_9	758_5_106	634_35_3	321_02_10	317_3_50	523_0_133	304_0_33	712_0_1	1135_02_260	98_5_199	261_3_56	72_0_68	378_2_1	708_5_1	269_3_1
1227_5_21	1322_0_49	621_5_1	212_2_1	338_3_4	195_5_1	312_02_768	629_5_45	761_0_87	609_0_16	131_5_5	130_5_77	413_5_1	1016_0_65	253_0_23	237_5_26	93_2_1	172_5_4	978_5_38	836_0_1	183_5_42	1503_5_17	18_5_1	42_5_52	161_5_21	323_5_4	732_5_11	652_5_13	162_5_1	185_5_93	1465_0_49	280_5_1	328_02_18	348_5_14	889_0_70	335_5_10	758_5_103	321_02_13	317_3_49	523_0_138	304_0_33	712_0_1	1135_02_255	98_5_211	261_3_49	72_0_73	378_2_1	708_5_1	269_3_1	231_5_1
1227_5_21	1322_0_50	621_5_1	212_2_1	338_3_6	195_5_1	312_02_740	629_5_40	761_0_86	609_0_18	131_5_2	130_5_69	413_5_1	1016_0_69	253_0_32	237_5_22	93_2_1	172_5_4	978_5_36	836_0_1	183_5_52	1503_5_18	18_5_1	42_5_51	161_5_36	323_5_3	732_5_5	652_5_10	162_5_1	185_5_105	1465_0_52	280_5_1	328_02_17	348_5_11	889_0_76	335_5_10	758_5_99	321_02_8	317_3_68	523_0_127	304_0_32	712_0_1	1135_02_254	98_5_208	261_3_45	72_0_72	378_2_1	708_5_1	269_3_1	231_5_1
1227_5_24	1322_0_49	621_5_1	212_2_1	338_3_2	335_5_8	312_02_747	629_5_40	761_0_80	609_0_15	130_5_60	413_5_1	1016_0_77	253_0_36	237_5_26	93_2_1	172_5_5	978_5_39	836_0_1	183_5_47	1503_5_17	18_5_1	42_5_40	161_5_31	323_5_3	732_5_7	652_5_8	162_5_1	185_5_109	1465_0_66	280_5_1	328_02_15	348_5_12	889_0_69	658_0_76	758_5_107	321_02_7	317_3_50	523_0_129	304_0_37	712_0_1	1135_02_255	98_5_219	261_3_42	72_0_81	378_2_1	708_5_1	269_3_1	231_5_1	94_0_212
1227_5_28	1322_0_52	621_5_1	212_2_1	335_5_8	312_02_762	629_5_34	761_0_91	609_0_18	130_5_77	413_5_1	1016_0_80	253_0_26	237_5_31	93_2_1	172_5_2	978_5_36	836_0_1	183_5_39	1503_5_19	18_5_1	42_5_50	161_5_25	323_5_3	732_5_6	652_5_5	162_5_1	185_5_103	1465_0_66	280_5_1	328_02_11	348_5_12	889_0_76	658_0_62	758_5_105	321_02_8	317_3_46	523_0_140	304_0_41	712_0_1	1135_02_269	98_5_220	261_3_37	72_0_76	378_2_1	708_5_1	269_3_1	231_5_1	94_0_223	79_0_1
1227_5_25	1322_0_57	621_5_1	212_2_1	335_5_8	312_02_793	629_5_38	761_0_70	609_0_16	130_5_78	413_5_1	1016_0_88	253_0_20	237_5_26	93_2_1	172_5_3	978_5_47	836_0_1	183_5_53	1503_5_21	18_5_1	42_5_54	161_5_38	323_5_4	732_5_5	652_5_6	162_5_1	185_5_102	1465_0_58	280_5_1	328_02_9	348_5_10	889_0_80	658_0_47	758_5_110	321_02_5	317_3_47	523_0_112	304_0_51	712_0_1	1135_02_272	98_5_204	261_3_37	72_0_78	378_2_1	708_5_1	269_3_1	231_5_1	94_0_226	79_0_1
1227_5_25	1322_0_49	621_5_1	212_2_1	335_5_3	312_02_816	629_5_42	761_0_61	609_0_17	130_5_75	413_5_1	1016_0_91	253_0_19	237_5_32	93_2_1	172_5_4	978_5_55	836_0_1	183_5_63	1503_5_20	18_5_1	42_5_37	161_5_33	323_5_3	732_5_7	652_5_12	162_5_1	185_5_101	1465_0_64	280_5_1	328_02_6	348_5_8	889_0_85	658_0_55	758_5_120	321_02_4	317_3_35	523_0_121	304_0_53	712_0_1	1135_02_277	98_5_196	261_3_29	72_0_82	378_2_1	708_5_1	269_3_1	231_5_1	94_0_219	79_0_1
1227_5_31	1322_0_50	621_5_1	212_2_1	335_5_2	312_02_802	629_5_32	761_0_52	609_0_18	130_5_74	413_5_1	1016_0_103	253_0_20	237_5_28	93_2_1	172_5_9	978_5_54	836_0_1	183_5_56	1503_5_25	18_5_1	42_5_39	161_5_31	323_5_4	732_5_6	652_5_13	162_5_1	185_5_98	1465_0_57	280_5_1	328_02_4	348_5_4	889_0_82	658_0_63	758_5_117	321_02_3	317_3_30	523_0_128	304_0_52	712_0_1	1135_02_292	98_5_205	261_3_33	72_0_85	378_2_1	708_5_1	269_3_1	231_5_1	94_0_213	79_0_1
1227_5_24	1322_0_50	621_5_1	212_2_1	335_5_2	312_02_835	629_5_37	761_0_52	609_0_17	130_5_82	413_5_1	1016_0_110	253_0_22	237_5_20	93_2_1	172_5_6	978_5_45	836_0_1	183_5_64	1503_5_25	18_5_1	42_5_32	161_5_35	323_5_2	732_5_9	652_5_8	162_5_1	185_5_113	1465_0_52	280_5_1	328_02_3	348_5_6	889_0_89	658_0_57	758_5_101	321_02_2	317_3_30	523_0_122	304_0_55	712_0_1	1135_02_329	98_5_178	261_3_21	72_0_81	378_2_1	708_5_1	269_3_1	231_5_1	94_0_226	79_0_1
1227_5_21	1322_0_53	621_5_1	212_2_1	335_5_5	312_02_869	629_5_52	761_0_51	609_0_13	130_5_82	413_5_1	1016_0_91	253_0_19	237_5_18	93_2_1	172_5_8	978_5_41	836_0_1	183_5_69	1503_5_25	18_5_1	42_5_18	161_5_34	323_5_4	732_5_8	652_5_9	162_5_1	185_5_112	1465_0_42	280_5_1	328_02_3	348_5_10	889_0_110	658_0_60	758_5_116	321_02_3	317_3_27	523_0_114	304_0_43	712_0_1	1135_02_327	98_5_177	261_3_26	72_0_72	378_2_1	708_5_1	269_3_1	231_5_1	94_0_222	79_0_1
1227_5_22	1322_0_61	621_5_1	212_2_1	335_5_3	312_02_866	629_5_47	761_0_52	609_0_15	130_5_93	413_5_1	1016_0_100	253_0_22	237_5_24	93_2_1	172_5_6	978_5_47	836_0_1	183_5_66	1503_5_18	18_5_1	42_5_14	161_5_33	323_5_5	732_5_5	652_5_10	162_5_1	185_5_112	1465_0_37	280_5_1	328_02_2	348_5_10	889_0_95	658_0_51	758_5_110	321_02_10	317_3_17	523_0_128	304_0_37	712_0_1	1135_02_303	98_5_202	261_3_21	72_0_68	378_2_1	708_5_1	269_3_1	231_5_1	94_0_207	79_0_1
1227_5_25	1322_0_65	621_5_1	212_2_1	335_5_4	312_02_888	629_5_46	761_0_57	609_0_14	130_5_96	413_5_1	253_0_24	237_5_24	93_2_1	172_5_6	978_5_52	836_0_1	183_5_65	1503_5_22	18_5_1	42_5_11	161_5_29	323_5_7	732_5_4	652_5_16	162_5_1	185_5_99	1465_0_32	280_5_1	1016_0_100	348_5_13	889_0_88	658_0_57	758_5_131	321_02_5	317_3_9	523_0_109	304_0_31	712_0_1	1135_02_296	98_5_199	261_3_13	72_0_75	378_2_1	708_5_1	269_3_1	231_5_1	94_0_224	79_0_1	163_0_10
1227_5_34	1322_0_65	621_5_1	212_2_1	335_5_5	312_02_899	629_5_49	761_0_52	609_0_15	130_5_103	413_5_1	253_0_21	237_5_22	93_2_1	172_5_7	978_5_44	836_0_1	183_5_62	1503_5_18	18_5_1	42_5_13	161_5_36	323_5_8	732_5_5	652_5_16	162_5_1	185_5_89	1465_0_29	280_5_1	1016_0_109	348_5_19	889_0_96	658_0_54	758_5_144	321_02_6	317_3_11	523_0_95	304_0_38	712_0_1	1135_02_301	98_5_173	261_3_8	72_0_67	378_2_1	708_5_1	269_3_1	231_5_1	94_0_224	79_0_1	163_0_11
1227_5_27	1322_0_63	621_5_1	212_2_1	335_5_4	312_02_923	629_5_52	761_0_54	609_0_21	130_5_91	413_5_1	253_0_23	237_5_16	93_2_1	172_5_5	978_5_44	836_0_1	183_5_77	1503_5_19	18_5_1	42_5_18	161_5_47	323_5_6	732_5_4	652_5_19	162_5_1	185_5_90	1465_0_23	280_5_1	1016_0_114	348_5_18	889_0_85	658_0_62	758_5_140	321_02_8	317_3_8	523_0_101	304_0_37	712_0_1	1135_02_295	98_5_176	261_3_11	72_0_71	378_2_1	708_5_1	269_3_1	231_5_1	94_0_208	79_0_1	163_0_11
1227_5_26	1322_0_55	621_5_1	212_2_1	335_5_5	312_02_920	629_5_44	761_0_65	609_0_19	130_5_101	413_5_1	253_0_18	237_5_22	93_2_1	172_5_7	978_5_54	836_0_1	183_5_71	1503_5_21	18_5_1	42_5_10	161_5_40	323_5_6	732_5_2	652_5_23	162_5_1	185_5_92	1465_0_22	280_5_1	1016_0_122	348_5_16	889_0_81	658_0_64	758_5_126	321_02_6	317_3_8	523_0_97	304_0_39	712_0_1	1135_02_298	98_5_165	261_3_14	72_0_72	378_2_1	708_5_1	269_3_1	231_5_1	94_0_228	79_0_1	163_0_11
1227_5_25	1322_0_65	621_5_1	212_2_1	335_5_4	312_02_936	629_5_40	761_0_73	609_0_21	130_5_102	413_5_1	253_0_21	237_5_20	93_2_1	172_5_7	978_5_45	836_0_1	183_5_56	1503_5_24	18_5_1	42_5_15	161_5_51	323_5_8	732_5_5	652_5_19	162_5_1	185_5_85	1465_0_17	280_5_1	1016_0_115	348_5_17	889_0_80	658_0_58	758_5_134	321_02_6	317_3_4	523_0_84	304_0_39	712_0_1	1135_02_300	98_5_151	261_3_10	72_0_72	378_2_1	708_5_1	269_3_1	231_5_1	94_0_222	79_0_1	163_0_9
1227_5_21	1322_0_66	621_5_1	212_2_1	335_5_3	312_02_946	629_5_46	761_0_70	609_0_27	130_5_98	413_5_1	253_0_21	237_5_22	93_2_1	172_5_7	978_5_48	836_0_1	183_5_65	1503_5_16	18_5_1	42_5_15	161_5_57	323_5_9	732_5_8	652_5_14	162_5_1	185_5_84	1465_0_21	280_5_1	1016_0_120	348_5_16	889_0_91	658_0_58	758_5_138	321_02_8	317_3_3	523_0_77	304_0_36	712_0_1	1135_02_305	98_5_120	261_3_10	72_0_66	378_2_1	708_5_1	269_3_1	231_5_1	94_0_234	79_0_1	163_0_12
1227_5_18	1322_0_73	621_5_1	212_2_1	335_5_2	312_02_947	629_5_42	761_0_79	609_0_31	130_5_107	253_0_24	237_5_27	93_2_1	172_5_5	978_5_44	836_0_1	183_5_63	1503_5_15	18_5_1	42_5_15	161_5_57	323_5_7	732_5_10	652_5_9	162_5_1	185_5_93	1465_0_23	280_5_1	1016_0_112	348_5_10	889_0_96	658_0_42	758_5_141	321_02_1	317_3_5	523_0_81	304_0_43	712_0_1	1135_02_321	98_5_105	261_3_12	72_0_67	378_2_1	708_5_1	269_3_1	231_5_1	94_0_243	79_0_1	163_0_13	51_2_1
1227_5_15	1322_0_74	621_5_1	212_2_1	195_5_1	312_02_982	629_5_47	761_0_103	609_0_38	130_5_100	253_0_23	237_5_24	93_2_1	172_5_6	978_5_46	836_0_1	183_5_58	1503_5_29	18_5_1	42_5_18	161_5_58	323_5_11	732_5_11	652_5_10	162_5_1	185_5_83	1465_0_18	280_5_1	1016_0_96	348_5_6	889_0_96	658_0_35	758_5_146	317_3_4	523_0_86	304_0_37	712_0_1	1135_02_312	98_5_86	261_3_7	72_0_74	378_2_1	708_5_1	269_3_1	231_5_1	94_0_241	79_0_1	163_0_10	51_2_1	13_05_57
1227_5_9	1322_0_78	621_5_1	212_2_1	195_5_1	312_02_981	629_5_43	761_0_90	609_0_36	130_5_109	253_0_18	237_5_29	93_2_1	172_5_6	978_5_52	836_0_1	183_5_66	1503_5_22	18_5_1	42_5_23	161_5_66	323_5_11	732_5_9	652_5_16	162_5_1	185_5_75	1465_0_10	280_5_1	1016_0_99	348_5_2	889_0_85	658_0_36	758_5_130	317_3_1	523_0_82	304_0_46	712_0_1	1135_02_314	98_5_99	261_3_11	72_0_89	378_2_1	708_5_1	269_3_1	231_5_1	94_0_246	79_0_1	163_0_11	51_2_1	13_05_42
1227_5_7	1322_0_77	621_5_1	212_2_1	195_5_1	312_02_967	629_5_53	761_0_114	609_0_36	130_5_112	253_0_13	237_5_23	93_2_1	172_5_7	978_5_56	836_0_1	183_5_64	1503_5_23	18_5_1	42_5_20	161_5_72	323_5_10	732_5_4	652_5_9	162_5_1	185_5_82	1465_0_13	280_5_1	1016_0_97	348_5_5	889_0_92	658_0_27	758_5_138	317_3_2	523_0_97	304_0_51	712_0_1	1135_02_316	98_5_95	261_3_11	72_0_84	378_2_1	708_5_1	269_3_1	231_5_1	94_0_230	79_0_1	163_0_8	51_2_1	13_05_34
1227_5_9	1322_0_82	621_5_1	212_2_1	195_5_1	312_02_961	629_5_50	761_0_114	609_0_34	130_5_107	253_0_19	237_5_17	93_2_1	172_5_7	978_5_53	836_0_1	183_5_52	1503_5_21	18_5_1	42_5_21	161_5_65	323_5_9	732_5_1	652_5_9	162_5_1	185_5_87	1465_0_18	280_5_1	1016_0_113	348_5_3	889_0_95	658_0_26	758_5_144	708_5_1	523_0_98	304_0_53	712_0_1	1135_02_323	98_5_93	261_3_13	72_0_82	378_2_1	269_3_1	231_5_1	94_0_227	79_0_1	163_0_6	51_2_1	13_05_37	244_5_1
1227_5_12	1322_0_85	621_5_1	212_2_1	195_5_1	312_02_1006	629_5_47	761_0_117	609_0_30	130_5_95	253_0_30	237_5_16	93_2_1	172_5_5	978_5_62	836_0_1	183_5_40	1503_5_28	18_5_1	42_5_13	161_5_75	323_5_13	732_5_2	652_5_10	162_5_1	185_5_78	1465_0_17	280_5_1	1016_0_96	348_5_2	889_0_103	658_0_14	758_5_141	708_5_1	523_0_100	304_0_46	712_0_1	1135_02_327	98_5_81	261_3_9	72_0_83	378_2_1	269_3_1	231_5_1	94_0_218	79_0_1	163_0_10	51_2_1	13_05_34	244_5_1
1227_5_18	1322_0_88	621_5_1	212_2_1	195_5_1	312_02_1001	629_5_62	761_0_110	609_0_26	130_5_109	253_0_23	237_5_13	93_2_1	172_5_6	978_5_65	836_0_1	183_5_41	323_5_10	18_5_1	42_5_17	161_5_78	1503_5_23	732_5_4	652_5_9	162_5_1	185_5_83	1465_0_17	280_5_1	1016_0_106	348_5_5	889_0_120	658_0_8	758_5_145	708_5_1	523_0_115	304_0_57	712_0_1	1135_02_327	98_5_80	261_3_7	72_0_81	378_2_1	269_3_1	231_5_1	94_0_230	79_0_1	163_0_4	51_2_1	13_05_28	244_5_1
1227_5_20	1322_0_85	621_5_1	212_2_1	195_5_1	312_02_977	629_5_79	761_0_133	609_0_22	130_5_114	253_0_22	237_5_7	93_2_1	172_5_8	978_5_56	836_0_1	183_5_47	323_5_8	18_5_1	42_5_13	161_5_67	1503_5_28	732_5_8	652_5_4	162_5_1	185_5_81	1465_0_14	280_5_1	1016_0_150	348_5_4	889_0_117	658_0_10	758_5_152	708_5_1	523_0_138	304_0_55	712_0_1	1135_02_323	98_5_70	261_3_3	72_0_68	378_2_1	269_3_1	231_5_1	94_0_225	79_0_1	163_0_5	51_2_1	13_05_33	244_5_1
1227_5_17	1322_0_93	621_5_1	212_2_1	195_5_1	312_02_1010	629_5_67	761_0_138	609_0_14	130_5_109	253_0_23	237_5_10	93_2_1	172_5_13	978_5_63	836_0_1	183_5_37	323_5_9	18_5_1	42_5_12	161_5_72	1503_5_38	732_5_4	652_5_4	162_5_1	185_5_62	1465_0_5	280_5_1	1016_0_143	348_5_3	889_0_117	658_0_9	758_5_159	708_5_1	523_0_122	304_0_50	712_0_1	1135_02_337	98_5_65	261_3_4	72_0_62	378_2_1	269_3_1	231_5_1	94_0_216	79_0_1	163_0_6	51_2_1	13_05_44	244_5_1
1227_5_18	1322_0_94	621_5_1	212_2_1	195_5_1	312_02_1027	629_5_51	761_0_133	609_0_11	130_5_107	253_0_24	237_5_10	93_2_1	172_5_9	978_5_65	836_0_1	183_5_40	323_5_6	18_5_1	42_5_15	161_5_75	1503_5_36	732_5_7	652_5_6	162_5_1	185_5_74	1465_0_6	280_5_1	1016_0_153	348_5_4	889_0_106	658_0_7	758_5_139	708_5_1	523_0_115	304_0_47	712_0_1	1135_02_333	98_5_68	261_3_7	72_0_68	378_2_1	269_3_1	231_5_1	94_0_223	79_0_1	163_0_1	51_2_1	13_05_43	244_5_1
1227_5_14	1322_0_98	621_5_1	212_2_1	195_5_1	312_02_1009	629_5_59	761_0_124	609_0_9	130_5_112	253_0_30	237_5_12	256_0_1	172_5_10	978_5_73	836_0_1	183_5_41	323_5_4	18_5_1	42_5_18	161_5_74	1503_5_27	732_5_8	652_5_7	162_5_1	185_5_91	1465_0_11	280_5_1	1016_0_180	814_5_75	889_0_97	658_0_7	758_5_128	708_5_1	523_0_124	304_0_42	712_0_1	1135_02_311	98_5_63	261_3_5	72_0_71	378_2_1	93_2_1	231_5_1	94_0_246	79_0_1	51_2_1	13_05_47	244_5_1	19_0_23
1227_5_13	1322_0_114	621_5_1	212_2_1	195_5_1	312_02_1017	629_5_55	761_0_143	609_0_6	130_5_105	253_0_38	237_5_15	256_0_1	172_5_7	978_5_77	836_0_1	183_5_34	323_5_4	18_5_1	42_5_16	161_5_79	1503_5_27	732_5_4	652_5_6	162_5_1	185_5_76	1465_0_7	280_5_1	1016_0_166	814_5_81	889_0_101	658_0_3	758_5_120	708_5_1	523_0_118	304_0_41	712_0_1	1135_02_322	98_5_59	261_3_3	72_0_76	378_2_1	93_2_1	231_5_1	94_0_248	79_0_1	51_2_1	13_05_57	244_5_1	19_0_17
1227_5_7	1322_0_128	621_5_1	212_2_1	195_5_1	312_02_1051	629_5_57	761_0_135	609_0_10	130_5_120	253_0_44	237_5_18	256_0_1	172_5_3	978_5_57	836_0_1	183_5_30	323_5_7	18_5_1	42_5_26	161_5_81	1503_5_31	732_5_6	652_5_6	162_5_1	185_5_69	1465_0_10	280_5_1	1016_0_149	814_5_87	889_0_95	658_0_2	758_5_101	708_5_1	523_0_96	304_0_42	712_0_1	1135_02_323	98_5_60	261_3_3	72_0_79	378_2_1	93_2_1	231_5_1	94_0_239	79_0_1	51_2_1	13_05_55	244_5_1	19_0_16
1227_5_4	1322_0_113	621_5_1	212_2_1	195_5_1	312_02_1029	629_5_64	761_0_136	609_0_9	130_5_105	253_0_46	237_5_14	256_0_1	172_5_4	978_5_45	836_0_1	183_5_41	323_5_5	18_5_1	42_5_29	161_5_92	1503_5_20	732_5_6	652_5_4	162_5_1	185_5_74	1465_0_8	280_5_1	1016_0_173	814_5_83	889_0_99	658_0_1	758_5_101	708_5_1	523_0_93	304_0_54	712_0_1	1135_02_334	98_5_63	261_3_1	72_0_84	378_2_1	93_2_1	231_5_1	94_0_236	79_0_1	51_2_1	13_05_48	244_5_1	19_0_15
1227_5_10	1322_0_113	621_5_1	212_2_1	195_5_1	312_02_1022	629_5_66	761_0_128	609_0_9	130_5_100	253_0_58	237_5_11	256_0_1	172_5_5	978_5_44	836_0_1	183_5_46	323_5_4	42_5_28	161_5_102	1503_5_18	732_5_9	652_5_4	162_5_1	185_5_66	1465_0_9	280_5_1	1016_0_179	814_5_89	889_0_96	658_0_1	758_5_90	708_5_1	523_0_102	304_0_48	712_0_1	1135_02_315	98_5_66	261_3_1	72_0_94	378_2_1	93_2_1	231_5_1	94_0_232	79_0_1	51_2_1	13_05_50	244_5_1	19_0_16	18_5_1
1227_5_17	1322_0_109	621_5_1	212_2_1	195_5_1	312_02_1010	629_5_62	761_0_120	609_0_5	130_5_111	253_0_52	237_5_9	256_0_1	172_5_5	978_5_31	836_0_1	183_5_43	323_5_7	42_5_24	161_5_102	1503_5_17	732_5_10	652_5_5	162_5_1	185_5_73	1465_0_7	280_5_1	1016_0_186	814_5_97	889_0_97	758_5_99	708_5_1	523_0_97	304_0_49	712_0_1	1135_02_326	98_5_71	247_5_12	72_0_93	378_2_1	93_2_1	231_5_1	94_0_237	79_0_1	51_2_1	13_05_48	244_5_1	19_0_15	18_5_1	1289_5_42
1227_5_13	1322_0_104	621_5_1	212_2_1	195_5_1	312_02_1036	629_5_65	761_0_117	130_5_118	253_0_47	237_5_5	256_0_1	172_5_1	978_5_21	836_0_1	183_5_53	323_5_5	42_5_22	161_5_107	1503_5_13	732_5_8	652_5_3	162_5_1	185_5_77	1465_0_8	280_5_1	1016_0_165	814_5_92	889_0_85	758_5_103	708_5_1	523_0_95	304_0_51	712_0_1	1135_02_337	98_5_64	247_5_13	72_0_88	378_2_1	93_2_1	231_5_1	94_0_233	79_0_1	51_2_1	13_05_53	244_5_1	19_0_14	18_5_1	1289_5_39	261_3_1
1227_5_14	1322_0_116	621_5_1	212_2_1	195_5_1	312_02_1040	629_5_92	761_0_113	130_5_116	253_0_48	237_5_3	256_0_1	172_5_2	978_5_15	836_0_1	183_5_51	323_5_2	42_5_23	161_5_113	1503_5_10	732_5_18	652_5_1	162_5_1	185_5_79	1465_0_7	280_5_1	1016_0_164	814_5_70	889_0_75	758_5_101	708_5_1	523_0_89	304_0_49	712_0_1	1135_02_355	98_5_70	247_5_11	72_0_91	378_2_1	93_2_1	231_5_1	94_0_222	79_0_1	51_2_1	13_05_50	244_5_1	19_0_11	18_5_1	1289_5_45	261_3_1
1227_5_10	1322_0_121	621_5_1	212_2_1	195_5_1	312_02_1069	629_5_78	761_0_109	130_5_123	161_5_112	253_0_43	237_5_3	256_0_1	172_5_2	836_0_1	183_5_55	323_5_1	42_5_16	978_5_13	1503_5_9	732_5_20	162_5_1	185_5_75	1465_0_4	280_5_1	1016_0_172	814_5_90	889_0_75	758_5_90	708_5_1	523_0_105	304_0_55	712_0_1	1135_02_369	98_5_64	247_5_11	72_0_78	378_2_1	93_2_1	231_5_1	94_0_225	79_0_1	51_2_1	13_05_49	19_0_12	18_5_1	1289_5_46	261_3_1	1473_0_71	364_35_72
1227_5_14	1322_0_141	621_5_1	212_2_1	195_5_1	312_02_1046	629_5_73	761_0_100	130_5_131	161_5_108	253_0_39	237_5_3	256_0_1	172_5_2	836_0_1	183_5_55	323_5_1	42_5_15	978_5_11	1503_5_7	732_5_14	162_5_1	185_5_92	1465_0_6	280_5_1	1016_0_186	814_5_95	889_0_68	758_5_88	708_5_1	523_0_88	304_0_53	712_0_1	1135_02_389	98_5_68	247_5_14	72_0_86	378_2_1	93_2_1	231_5_1	94_0_225	79_0_1	51_2_1	13_05_41	19_0_10	18_5_1	1289_5_44	261_3_1	1473_0_65	364_35_73
1227_5_17	1322_0_145	621_5_1	212_2_1	195_5_1	312_02_1064	629_5_68	761_0_94	130_5_130	161_5_123	253_0_46	237_5_1	256_0_1	172_5_3	836_0_1	183_5_67	323_5_1	42_5_20	978_5_11	1503_5_6	732_5_15	162_5_1	185_5_88	1465_0_6	280_5_1	1016_0_181	814_5_91	889_0_69	758_5_83	708_5_1	523_0_75	304_0_55	712_0_1	1135_02_379	98_5_63	247_5_12	72_0_98	378_2_1	93_2_1	231_5_1	94_0_211	79_0_1	51_2_1	13_05_35	19_0_15	18_5_1	1289_5_47	261_3_1	1473_0_61	364_35_76
1227_5_14	1322_0_139	621_5_1	212_2_1	195_5_1	312_02_1108	629_5_70	761_0_105	130_5_115	161_5_120	253_0_48	237_5_1	256_0_1	172_5_2	836_0_1	183_5_63	323_5_2	42_5_21	978_5_13	1503_5_4	732_5_20	162_5_1	185_5_71	1465_0_9	280_5_1	1016_0_188	814_5_106	889_0_71	758_5_77	708_5_1	523_0_78	304_0_45	712_0_1	1135_02_367	98_5_71	247_5_9	72_0_93	378_2_1	93_2_1	231_5_1	94_0_205	79_0_1	51_2_1	13_05_34	19_0_18	18_5_1	1289_5_49	261_3_1	1473_0_58	364_35_62
1227_5_21	1322_0_121	621_5_1	212_2_1	195_5_1	312_02_1129	629_5_59	761_0_108	130_5_112	161_5_124	253_0_37	237_5_1	256_0_1	172_5_5	836_0_1	183_5_58	323_5_1	42_5_22	978_5_10	1503_5_3	732_5_16	162_5_1	185_5_61	1465_0_8	280_5_1	1016_0_186	814_5_123	889_0_69	758_5_81	708_5_1	523_0_80	304_0_49	712_0_1	1135_02_374	98_5_78	247_5_10	72_0_93	378_2_1	93_2_1	231_5_1	94_0_206	79_0_1	51_2_1	13_05_39	19_0_21	18_5_1	1289_5_50	261_3_1	1473_0_55	364_35_71
1227_5_18	1322_0_124	621_5_1	212_2_1	195_5_1	312_02_1123	629_5_54	761_0_115	130_5_120	161_5_129	253_0_34	237_5_1	256_0_1	172_5_3	836_0_1	183_5_57	323_5_1	42_5_20	978_5_8	1503_5_3	732_5_12	162_5_1	185_5_66	1465_0_11	280_5_1	1016_0_161	814_5_104	889_0_69	758_5_94	708_5_1	523_0_75	304_0_36	712_0_1	1135_02_401	98_5_75	247_5_10	72_0_107	378_2_1	93_2_1	231_5_1	94_0_200	79_0_1	51_2_1	13_05_40	19_0_21	18_5_1	1289_5_47	261_3_1	1473_0_54	364_35_71
1227_5_17	1322_0_122	621_5_1	212_2_1	312_02_1105	629_5_52	761_0_109	130_5_119	161_5_142	253_0_31	237_5_1	256_0_1	172_5_5	836_0_1	183_5_65	42_5_23	978_5_4	1503_5_2	732_5_19	162_5_1	185_5_58	1465_0_12	280_5_1	1016_0_159	814_5_99	889_0_64	758_5_79	708_5_1	523_0_78	304_0_34	712_0_1	1135_02_434	98_5_60	247_5_14	72_0_96	378_2_1	93_2_1	231_5_1	94_0_186	79_0_1	51_2_1	13_05_35	19_0_27	18_5_1	1289_5_50	261_3_1	1473_0_64	364_35_75	803_3_42	291_3_50
1227_5_16	1322_0_105	621_5_1	212_2_1	312_02_1116	629_5_53	761_0_105	130_5_102	161_5_141	253_0_35	237_5_1	256_0_1	172_5_6	836_0_1	183_5_65	42_5_24	978_5_4	1503_5_2	732_5_13	162_5_1	185_5_57	1465_0_8	280_5_1	1016_0_177	814_5_99	889_0_67	758_5_84	708_5_1	523_0_75	304_0_35	712_0_1	1135_02_435	98_5_61	247_5_17	72_0_92	378_2_1	93_2_1	231_5_1	94_0_172	79_0_1	51_2_1	13_05_35	19_0_29	18_5_1	1289_5_50	261_3_1	1473_0_76	364_35_71	803_3_45	291_3_54
1227_5_20	1322_0_111	621_5_1	212_2_1	312_02_1129	629_5_45	761_0_89	130_5_97	161_5_141	253_0_36	237_5_1	256_0_1	172_5_2	836_0_1	183_5_61	42_5_24	978_5_3	1503_5_2	732_5_10	162_5_1	185_5_71	1465_0_12	280_5_1	1016_0_178	814_5_98	889_0_67	758_5_80	708_5_1	523_0_58	304_0_25	712_0_1	1135_02_441	98_5_59	247_5_19	72_0_103	378_2_1	93_2_1	231_5_1	94_0_164	79_0_1	51_2_1	13_05_25	19_0_38	18_5_1	1289_5_59	261_3_1	1473_0_80	364_35_61	803_3_54	291_3_57
1227_5_21	1322_0_131	621_5_1	212_2_1	312_02_1118	629_5_42	761_0_99	130_5_94	161_5_140	253_0_37	237_5_1	256_0_1	231_5_1	836_0_1	183_5_63	42_5_19	978_5_6	1503_5_2	732_5_6	162_5_1	185_5_77	1465_0_10	280_5_1	1016_0_172	814_5_97	889_0_50	758_5_93	523_0_53	304_0_27	712_0_1	1135_02_435	98_5_76	247_5_19	72_0_92	378_2_1	93_2_1	94_0_170	79_0_1	51_2_1	13_05_32	19_0_40	708_5_1	1289_5_66	261_3_1	1473_0_80	364_35_56	803_3_47	291_3_55	514_0_6	266_5_78
1227_5_18	1322_0_119	212_2_1	312_02_1105	629_5_40	761_0_99	130_5_97	161_5_129	253_0_43	237_5_1	256_0_1	836_0_1	378_2_1	42_5_16	978_5_6	183_5_59	732_5_5	162_5_1	185_5_75	1465_0_9	280_5_1	1016_0_155	814_5_95	889_0_49	758_5_88	523_0_60	304_0_26	712_0_1	1135_02_484	98_5_69	247_5_30	72_0_86	93_2_1	94_0_195	79_0_1	51_2_1	13_05_35	19_0_34	708_5_1	1289_5_54	261_3_1	1473_0_82	364_35_53	803_3_46	291_3_64	514_0_5	266_5_73
1227_5_31	1322_0_116	212_2_1	312_02_1110	629_5_45	761_0_85	130_5_93	161_5_132	253_0_45	237_5_1	256_0_1	836_0_1	378_2_1	42_5_11	978_5_5	183_5_55	732_5_6	162_5_1	185_5_101	1465_0_9	280_5_1	1016_0_169	814_5_91	889_0_46	758_5_90	523_0_67	304_0_26	712_0_1	1135_02_474	98_5_62	247_5_25	72_0_94	93_2_1	94_0_210	79_0_1	51_2_1	13_05_32	19_0_34	708_5_1	1289_5_58	261_3_1	1473_0_70	364_35_44	803_3_45	291_3_58	514_0_4	266_5_70
1227_5_36	1322_0_121	212_2_1	312_02_1088	629_5_51	761_0_87	130_5_86	161_5_105	253_0_44	237_5_1	256_0_1	836_0_1	378_2_1	42_5_12	978_5_5	183_5_49	732_5_2	162_5_1	185_5_118	1465_0_14	280_5_1	1016_0_163	814_5_103	889_0_31	758_5_86	523_0_73	304_0_28	712_0_1	1135_02_494	98_5_54	247_5_18	72_0_109	93_2_1	94_0_215	79_0_1	51_2_1	13_05_36	19_0_26	708_5_1	1289_5_60	261_3_1	1473_0_68	364_35_49	803_3_38	291_3_78	514_0_6	266_5_61
1227_5_33	1322_0_118	212_2_1	312_02_1089	629_5_52	761_0_76	130_5_93	161_5_101	253_0_30	237_5_1	256_0_1	836_0_1	378_2_1	42_5_8	978_5_11	183_5_51	732_5_3	162_5_1	185_5_102	1465_0_22	280_5_1	1016_0_162	814_5_96	889_0_27	758_5_91	523_0_81	304_0_32	712_0_1	1135_02_499	98_5_62	247_5_24	72_0_111	93_2_1	94_0_214	79_0_1	51_2_1	13_05_30	19_0_28	708_5_1	1289_5_63	261_3_1	1473_0_62	364_35_44	803_3_47	291_3_84	514_0_4	266_5_62
1227_5_30	1322_0_123	212_2_1	312_02_1076	629_5_50	761_0_67	130_5_96	161_5_93	253_0_34	237_5_1	256_0_1	836_0_1	378_2_1	42_5_9	978_5_15	183_5_38	732_5_2	162_5_1	185_5_120	1465_0_17	280_5_1	1016_0_185	814_5_107	889_0_20	758_5_79	523_0_82	304_0_31	712_0_1	1135_02_496	98_5_54	247_5_30	72_0_119	93_2_1	94_0_222	79_0_1	51_2_1	13_05_28	19_0_28	708_5_1	1289_5_52	261_3_1	1473_0_63	364_35_38	803_3_52	291_3_82	514_0_6	266_5_67
1227_5_31	1322_0_122	212_2_1	312_02_1040	629_5_49	761_0_56	130_5_98	161_5_89	253_0_42	237_5_1	256_0_1	836_0_1	378_2_1	42_5_15	978_5_14	183_5_31	732_5_2	162_5_1	185_5_136	1465_0_21	280_5_1	1016_0_198	814_5_90	889_0_21	758_5_69	523_0_80	304_0_36	712_0_1	1135_02_524	98_5_50	247_5_39	72_0_111	93_2_1	94_0_230	79_0_1	51_2_1	13_05_21	19_0_33	708_5_1	1289_5_57	261_3_1	1473_0_46	364_35_38	803_3_53	291_3_89	514_0_10	266_5_67
1227_5_30	1322_0_98	212_2_1	312_02_1025	629_5_36	761_0_47	130_5_105	161_5_95	253_0_36	237_5_1	256_0_1	836_0_1	378_2_1	42_5_15	978_5_11	183_5_31	732_5_1	162_5_1	185_5_128	1465_0_34	280_5_1	1016_0_173	814_5_80	889_0_27	758_5_68	523_0_74	304_0_39	712_0_1	1135_02_560	98_5_55	247_5_34	72_0_114	93_2_1	94_0_241	79_0_1	51_2_1	13_05_24	19_0_26	708_5_1	1289_5_69	261_3_1	1473_0_50	364_35_39	803_3_54	291_3_99	514_0_11	266_5_74
1227_5_30	1322_0_94	212_2_1	312_02_1018	629_5_34	761_0_40	130_5_102	161_5_96	253_0_40	237_5_1	256_0_1	836_0_1	378_2_1	42_5_14	978_5_14	183_5_23	162_5_1	185_5_139	1465_0_25	280_5_1	1016_0_173	814_5_83	889_0_20	758_5_62	523_0_69	304_0_33	712_0_1	1135_02_573	98_5_68	247_5_43	72_0_113	93_2_1	94_0_238	79_0_1	51_2_1	13_05_34	19_0_30	708_5_1	1289_5_74	261_3_1	1473_0_51	364_35_33	803_3_55	291_3_93	514_0_11	266_5_71
1227_5_22	1322_0_100	212_2_1	312_02_1036	629_5_25	761_0_37	130_5_85	161_5_102	253_0_33	237_5_1	256_0_1	836_0_1	378_2_1	42_5_14	978_5_12	183_5_21	162_5_1	185_5_155	1465_0_20	280_5_1	1016_0_190	814_5_72	889_0_28	758_5_61	523_0_58	304_0_28	712_0_1	1135_02_558	98_5_63	247_5_38	72_0_113	93_2_1	94_0_245	79_0_1	51_2_1	13_05_32	19_0_29	708_5_1	1289_5_71	261_3_1	1473_0_56	364_35_33	803_3_65	291_3_101	514_0_12	266_5_74
1227_5_22	1322_0_108	212_2_1	312_02_1037	629_5_23	761_0_38	130_5_85	161_5_99	253_0_32	237_5_1	256_0_1	836_0_1	378_2_1	42_5_15	978_5_15	183_5_21	162_5_1	185_5_128	1465_0_18	280_5_1	1016_0_196	814_5_58	889_0_27	758_5_69	523_0_58	304_0_26	712_0_1	1135_02_559	98_5_61	247_5_30	72_0_114	93_2_1	94_0_263	79_0_1	51_2_1	13_05_29	19_0_26	708_5_1	1289_5_74	261_3_1	1473_0_65	364_35_38	803_3_63	291_3_111	514_0_10	266_5_82
1227_5_20	1322_0_97	212_2_1	312_02_1057	629_5_25	761_0_36	130_5_98	161_5_99	253_0_22	237_5_1	256_0_1	836_0_1	378_2_1	42_5_15	978_5_14	183_5_20	162_5_1	185_5_108	1465_0_20	280_5_1	1016_0_180	814_5_55	889_0_25	758_5_70	523_0_60	304_0_30	712_0_1	1135_02_569	98_5_62	247_5_36	72_0_113	93_2_1	94_0_265	79_0_1	51_2_1	13_05_22	19_0_27	708_5_1	1289_5_74	261_3_1	1473_0_78	364_35_40	803_3_72	291_3_113	514_0_10	266_5_77
1227_5_18	1322_0_99	212_2_1	312_02_1055	629_5_29	761_0_34	130_5_92	161_5_100	253_0_19	237_5_1	256_0_1	836_0_1	378_2_1	42_5_15	978_5_16	183_5_19	162_5_1	185_5_116	1465_0_11	280_5_1	1016_0_181	814_5_54	889_0_15	758_5_91	523_0_64	304_0_34	712_0_1	1135_02_578	98_5_70	247_5_40	72_0_106	93_2_1	94_0_257	79_0_1	51_2_1	13_05_21	19_0_31	708_5_1	1289_5_66	261_3_1	1473_0_73	364_35_40	803_3_73	291_3_113	514_0_12	266_5_67
1227_5_18	1322_0_90	212_2_1	312_02_1065	629_5_36	761_0_40	130_5_90	161_5_89	253_0_15	237_5_1	256_0_1	836_0_1	378_2_1	42_5_12	978_5_12	183_5_17	162_5_1	185_5_134	1465_0_16	280_5_1	1016_0_184	814_5_56	889_0_16	758_5_96	523_0_61	304_0_34	712_0_1	1135_02_577	98_5_62	247_5_35	72_0_107	93_2_1	94_0_254	79_0_1	51_2_1	13_05_16	19_0_28	708_5_1	1289_5_60	261_3_1	1473_0_83	364_35_39	803_3_67	291_3_126	514_0_10	266_5_64
1227_5_12	1322_0_97	212_2_1	312_02_1087	629_5_44	761_0_33	130_5_78	161_5_90	253_0_15	237_5_1	256_0_1	836_0_1	378_2_1	42_5_13	978_5_14	183_5_21	162_5_1	185_5_129	1465_0_22	280_5_1	1016_0_185	814_5_53	889_0_12	758_5_88	523_0_70	304_0_31	712_0_1	1135_02_568	98_5_57	247_5_35	72_0_105	93_2_1	94_0_242	79_0_1	51_2_1	13_05_15	19_0_27	708_5_1	1289_5_66	261_3_1	1473_0_90	364_35_31	803_3_74	291_3_118	514_0_13	266_5_78
1227_5_11	1322_0_93	212_2_1	312_02_1084	629_5_56	761_0_35	130_5_85	161_5_80	253_0_11	237_5_1	256_0_1	836_0_1	378_2_1	42_5_14	978_5_14	183_5_18	162_5_1	185_5_145	1465_0_15	280_5_1	1016_0_167	814_5_53	889_0_19	758_5_89	523_0_68	304_0_32	712_0_1	1135_02_570	98_5_65	247_5_32	72_0_96	93_2_1	94_0_251	79_0_1	51_2_1	13_05_16	19_0_25	708_5_1	1289_5_69	261_3_1	1473_0_81	364_35_34	803_3_71	291_3_109	514_0_13	266_5_82
1227_5_10	1322_0_97	212_2_1	312_02_1106	629_5_51	761_0_29	130_5_106	161_5_92	253_0_12	237_5_1	256_0_1	836_0_1	378_2_1	42_5_13	978_5_12	183_5_15	162_5_1	185_5_171	1465_0_12	280_5_1	1016_0_183	814_5_41	889_0_21	758_5_90	523_0_74	304_0_38	712_0_1	1135_02_545	98_5_68	247_5_33	72_0_86	93_2_1	94_0_238	79_0_1	51_2_1	13_05_25	19_0_22	708_5_1	1289_5_68	261_3_1	1473_0_69	364_35_35	803_3_59	291_3_86	514_0_9	266_5_85
1227_5_12	1322_0_88	212_2_1	312_02_1093	629_5_46	761_0_33	130_5_104	161_5_86	253_0_14	237_5_1	256_0_1	836_0_1	378_2_1	42_5_11	978_5_15	183_5_14	162_5_1	185_5_171	1465_0_9	280_5_1	1016_0_182	814_5_42	889_0_21	758_5_73	523_0_72	304_0_43	712_0_1	1135_02_567	98_5_66	247_5_31	72_0_85	93_2_1	94_0_246	79_0_1	51_2_1	13_05_31	19_0_21	708_5_1	1289_5_68	261_3_1	1473_0_74	364_35_35	803_3_52	291_3_92	514_0_14	266_5_93
1227_5_15	1322_0_94	212_2_1	312_02_1092	629_5_41	761_0_30	130_5_100	161_5_78	253_0_18	237_5_1	256_0_1	836_0_1	378_2_1	42_5_7	978_5_18	183_5_6	162_5_1	185_5_159	1465_0_8	280_5_1	1016_0_189	814_5_60	889_0_19	758_5_76	523_0_67	304_0_34	712_0_1	1135_02_558	98_5_67	247_5_38	72_0_93	93_2_1	94_0_245	79_0_1	51_2_1	13_05_18	19_0_21	708_5_1	1289_5_72	261_3_1	1473_0_74	364_35_33	803_3_50	291_3_105	514_0_23	266_5_94
1227_5_14	1322_0_94	212_2_1	312_02_1067	629_5_36	761_0_28	130_5_102	161_5_71	253_0_21	237_5_1	256_0_1	836_0_1	378_2_1	42_5_7	978_5_20	183_5_7	162_5_1	185_5_169	1465_0_6	280_5_1	1016_0_198	814_5_66	889_0_12	758_5_83	523_0_62	304_0_36	712_0_1	1135_02_578	98_5_71	247_5_40	72_0_100	93_2_1	94_0_238	79_0_1	51_2_1	13_05_16	19_0_17	708_5_1	1289_5_78	261_3_1	1473_0_70	364_35_30	803_3_46	291_3_96	514_0_16	266_5_103
1227_5_12	1322_0_85	212_2_1	312_02_1069	629_5_42	761_0_33	130_5_97	161_5_75	253_0_21	237_5_1	256_0_1	836_0_1	378_2_1	42_5_5	978_5_31	183_5_9	162_5_1	185_5_170	1465_0_1	280_5_1	1016_0_194	814_5_65	889_0_12	758_5_81	523_0_72	304_0_35	712_0_1	1135_02_586	98_5_63	247_5_26	72_0_110	93_2_1	94_0_243	79_0_1	51_2_1	13_05_25	19_0_16	708_5_1	1289_5_72	261_3_1	1473_0_68	364_35_34	803_3_46	291_3_81	514_0_17	266_5_97
1227_5_16	1322_0_87	212_2_1	312_02_1033	629_5_41	761_0_36	130_5_93	161_5_72	253_0_19	237_5_1	256_0_1	836_0_1	378_2_1	42_5_3	978_5_20	183_5_14	162_5_1	185_5_170	1465_0_3	280_5_1	1016_0_194	814_5_71	889_0_7	758_5_81	523_0_72	304_0_40	712_0_1	1135_02_615	98_5_58	247_5_25	72_0_138	93_2_1	94_0_254	79_0_1	51_2_1	13_05_26	19_0_16	708_5_1	1289_5_67	261_3_1	1473_0_72	364_35_24	803_3_43	291_3_75	514_0_20	266_5_103
1227_5_16	1322_0_76	212_2_1	312_02_1017	629_5_43	761_0_32	130_5_91	161_5_76	253_0_21	237_5_1	256_0_1	836_0_1	378_2_1	42_5_3	978_5_15	183_5_8	162_5_1	185_5_170	1465_0_3	280_5_1	1016_0_187	814_5_71	889_0_8	758_5_71	523_0_71	304_0_47	712_0_1	1135_02_633	98_5_63	247_5_21	72_0_163	93_2_1	94_0_249	79_0_1	51_2_1	13_05_24	19_0_14	708_5_1	1289_5_70	261_3_1	1473_0_64	364_35_19	803_3_41	291_3_84	514_0_26	266_5_106
1227_5_12	1322_0_65	212_2_1	312_02_1024	629_5_53	761_0_28	130_5_86	161_5_72	253_0_23	237_5_1	256_0_1	836_0_1	378_2_1	42_5_2	978_5_18	183_5_13	162_5_1	185_5_166	1465_0_4	280_5_1	1016_0_176	814_5_71	889_0_5	758_5_78	523_0_73	304_0_38	712_0_1	1135_02_633	98_5_69	247_5_23	72_0_151	93_2_1	94_0_262	79_0_1	51_2_1	13_05_33	19_0_14	708_5_1	1289_5_72	261_3_1	1473_0_75	364_35_22	803_3_40	291_3_72	514_0_22	266_5_99
1227_5_12	1322_0_71	212_2_1	312_02_1023	629_5_56	761_0_28	130_5_87	161_5_72	253_0_25	237_5_1	256_0_1	836_0_1	378_2_1	42_5_1	978_5_20	183_5_8	162_5_1	185_5_169	1465_0_5	280_5_1	1016_0_170	814_5_67	889_0_5	758_5_75	523_0_73	304_0_34	712_0_1	1135_02_648	98_5_69	247_5_18	72_0_150	93_2_1	94_0_265	79_0_1	51_2_1	13_05_44	19_0_7	708_5_1	1289_5_89	261_3_1	1473_0_85	364_35_17	803_3_37	291_3_63	514_0_27	266_5_81
1227_5_9	1322_0_78	212_2_1	312_02_1062	629_5_49	761_0_30	130_5_86	161_5_85	253_0_25	237_5_1	256_0_1	836_0_1	378_2_1	42_5_1	978_5_19	183_5_8	162_5_1	185_5_150	1465_0_8	280_5_1	1016_0_171	814_5_65	889_0_5	758_5_62	523_0_67	304_0_36	712_0_1	1135_02_670	98_5_64	247_5_28	72_0_145	93_2_1	94_0_257	79_0_1	51_2_1	13_05_40	19_0_6	708_5_1	1289_5_87	261_3_1	1473_0_77	364_35_19	803_3_31	291_3_58	514_0_23	266_5_77
1227_5_8	1322_0_86	212_2_1	312_02_1072	629_5_52	761_0_22	130_5_76	161_5_91	253_0_27	237_5_1	256_0_1	836_0_1	378_2_1	42_5_1	978_5_15	183_5_13	162_5_1	185_5_148	1465_0_3	280_5_1	1016_0_190	814_5_66	889_0_3	758_5_43	523_0_62	304_0_32	712_0_1	1135_02_699	98_5_68	247_5_30	72_0_128	93_2_1	94_0_274	79_0_1	51_2_1	13_05_46	19_0_10	708_5_1	1289_5_79	261_3_1	1473_0_79	364_35_22	803_3_23	291_3_54	514_0_26	266_5_61
1227_5_5	1322_0_86	212_2_1	312_02_1081	629_5_67	761_0_15	130_5_91	161_5_94	253_0_31	237_5_1	256_0_1	836_0_1	378_2_1	42_5_1	978_5_22	183_5_16	185_5_152	1465_0_5	280_5_1	1016_0_195	814_5_64	758_5_35	523_0_52	304_0_29	712_0_1	1135_02_702	98_5_72	247_5_22	72_0_119	93_2_1	94_0_292	162_5_1	51_2_1	13_05_43	19_0_14	708_5_1	1289_5_70	261_3_1	266_5_46	1473_0_88	364_35_26	803_3_19	514_0_20	291_3_42
1227_5_4	1322_0_87	212_2_1	312_02_1111	629_5_58	761_0_15	130_5_83	161_5_102	253_0_33	237_5_1	256_0_1	836_0_1	378_2_1	42_5_1	978_5_26	183_5_9	185_5_149	1465_0_6	280_5_1	1016_0_199	814_5_74	758_5_36	523_0_56	304_0_36	712_0_1	1135_02_721	98_5_66	247_5_27	72_0_116	93_2_1	94_0_267	162_5_1	51_2_1	13_05_33	19_0_15	708_5_1	1289_5_68	261_3_1	266_5_31	1473_0_89	364_35_31	803_3_19	514_0_19	291_3_33
1227_5_3	1322_0_82	212_2_1	312_02_1151	629_5_57	761_0_18	130_5_72	161_5_102	253_0_22	237_5_1	256_0_1	836_0_1	378_2_1	42_5_1	978_5_28	183_5_11	185_5_130	1465_0_4	280_5_1	1016_0_207	814_5_60	758_5_32	523_0_70	304_0_33	712_0_1	1135_02_709	98_5_51	247_5_27	72_0_117	93_2_1	94_0_283	162_5_1	51_2_1	13_05_28	19_0_15	708_5_1	1289_5_68	261_3_1	266_5_40	1473_0_101	364_35_32	803_3_16	514_0_19	291_3_31
1227_5_1	1322_0_82	212_2_1	312_02_1170	629_5_66	761_0_13	130_5_67	161_5_91	253_0_27	237_5_1	256_0_1	836_0_1	378_2_1	42_5_1	978_5_19	183_5_12	185_5_126	1465_0_5	280_5_1	1016_0_192	814_5_62	758_5_35	523_0_67	304_0_27	712_0_1	1135_02_716	98_5_50	247_5_27	72_0_122	93_2_1	94_0_296	162_5_1	51_2_1	13_05_28	19_0_13	708_5_1	1289_5_89	261_3_1	266_5_37	1473_0_91	364_35_36	803_3_10	514_0_17	291_3_28
1227_5_2	1322_0_79	212_2_1	312_02_1178	629_5_72	761_0_13	130_5_66	161_5_98	253_0_27	237_5_1	256_0_1	836_0_1	378_2_1	42_5_1	978_5_32	183_5_7	185_5_120	1465_0_4	280_5_1	1016_0_181	814_5_57	758_5_36	523_0_78	304_0_29	712_0_1	1135_02_717	98_5_48	247_5_33	72_0_111	93_2_1	94_0_253	162_5_1	51_2_1	13_05_28	19_0_8	708_5_1	1289_5_90	261_3_1	266_5_37	1473_0_112	364_35_30	803_3_18	514_0_15	291_3_30
1227_5_3	1322_0_85	212_2_1	312_02_1221	629_5_69	761_0_14	130_5_53	161_5_102	253_0_24	237_5_1	256_0_1	836_0_1	378_2_1	42_5_1	978_5_30	183_5_8	185_5_107	1465_0_3	280_5_1	1016_0_162	814_5_53	758_5_40	523_0_73	304_0_37	712_0_1	1135_02_727	98_5_50	247_5_18	72_0_112	93_2_1	94_0_259	162_5_1	51_2_1	13_05_25	19_0_8	708_5_1	1289_5_91	261_3_1	266_5_28	1473_0_108	364_35_29	803_3_26	514_0_16	291_3_30
1227_5_6	1322_0_86	212_2_1	312_02_1195	629_5_67	761_0_11	130_5_60	161_5_99	253_0_22	237_5_1	256_0_1	42_5_1	978_5_26	183_5_7	185_5_125	280_5_1	1016_0_160	814_5_43	758_5_35	523_0_71	304_0_26	712_0_1	1135_02_739	98_5_37	247_5_19	72_0_120	93_2_1	94_0_264	162_5_1	13_05_31	19_0_12	708_5_1	1289_5_99	261_3_1	266_5_34	1473_0_110	364_35_27	803_3_28	514_0_17	291_3_30
1227_5_6	1322_0_87	212_2_1	312_02_1162	629_5_58	761_0_14	130_5_68	161_5_111	253_0_20	237_5_1	256_0_1	42_5_1	978_5_24	183_5_7	185_5_133	280_5_1	1016_0_180	814_5_36	758_5_43	523_0_74	304_0_26	712_0_1	1135_02_722	98_5_36	247_5_24	72_0_124	93_2_1	94_0_260	162_5_1	13_05_31	19_0_14	708_5_1	1289_5_112	261_3_1	266_5_24	1473_0_114	364_35_21	803_3_26	514_0_18	291_3_28
1227_5_3	1322_0_88	212_2_1	312_02_1212	629_5_38	761_0_9	130_5_65	161_5_116	253_0_25	237_5_1	256_0_1	42_5_1	978_5_25	183_5_4	185_5_111	280_5_1	1016_0_175	814_5_32	758_5_46	523_0_66	304_0_29	712_0_1	1135_02_770	98_5_22	247_5_20	72_0_126	93_2_1	94_0_254	162_5_1	13_05_32	19_0_15	708_5_1	1289_5_102	261_3_1	266_5_35	1473_0_108	364_35_16	803_3_23	514_0_18	291_3_21
1227_5_7	1322_0_96	212_2_1	312_02_1235	629_5_33	761_0_6	130_5_67	161_5_117	253_0_32	237_5_1	256_0_1	42_5_1	978_5_23	183_5_5	185_5_114	280_5_1	1016_0_164	814_5_42	758_5_39	523_0_61	304_0_32	712_0_1	1135_02_758	98_5_24	247_5_17	72_0_112	93_2_1	94_0_249	162_5_1	13_05_30	19_0_20	708_5_1	1289_5_104	261_3_1	266_5_32	1473_0_106	364_35_19	803_3_20	514_0_21	291_3_12
1227_5_7	1322_0_105	212_2_1	312_02_1253	629_5_38	761_0_4	130_5_84	161_5_123	253_0_36	237_5_1	256_0_1	42_5_1	978_5_31	183_5_5	185_5_108	280_5_1	1016_0_160	814_5_34	758_5_39	523_0_56	304_0_29	712_0_1	1135_02_742	98_5_24	247_5_16	72_0_112	93_2_1	94_0_239	162_5_1	13_05_27	19_0_24	708_5_1	1289_5_96	261_3_1	266_5_22	1473_0_115	364_35_25	803_3_15	514_0_19	291_3_8
1227_5_10	1322_0_103	212_2_1	312_02_1284	629_5_23	761_0_4	130_5_76	161_5_124	253_0_41	237_5_1	256_0_1	42_5_1	978_5_37	183_5_6	185_5_113	280_5_1	1016_0_163	814_5_38	758_5_34	523_0_45	304_0_32	712_0_1	1135_02_754	98_5_20	247_5_16	72_0_115	93_2_1	94_0_226	162_5_1	13_05_31	19_0_26	708_5_1	1289_5_86	261_3_1	266_5_18	1473_0_110	364_35_31	803_3_11	514_0_21	291_3_6
1227_5_11	1322_0_101	212_2_1	312_02_1301	629_5_15	761_0_5	130_5_82	161_5_119	253_0_51	237_5_1	256_0_1	42_5_1	978_5_46	183_5_2	185_5_105	280_5_1	1016_0_167	814_5_34	758_5_36	523_0_44	304_0_30	712_0_1	1135_02_743	98_5_21	247_5_11	72_0_128	93_2_1	94_0_233	162_5_1	13_05_27	19_0_25	708_5_1	1289_5_72	261_3_1	266_5_28	1473_0_97	364_35_31	803_3_10	514_0_17	291_3_9
1227_5_13	1322_0_100	212_2_1	312_02_1311	629_5_18	761_0_10	130_5_105	161_5_129	253_0_62	237_5_1	256_0_1	42_5_1	978_5_49	183_5_1	185_5_104	280_5_1	1016_0_168	814_5_31	758_5_26	523_0_38	304_0_28	712_0_1	1135_02_728	98_5_20	247_5_12	72_0_127	93_2_1	94_0_197	162_5_1	13_05_23	19_0_26	708_5_1	1289_5_82	261_3_1	266_5_29	1473_0_104	364_35_35	803_3_9	514_0_12	291_3_10
1227_5_14	1322_0_95	212_2_1	312_02_1301	629_5_17	761_0_9	130_5_103	161_5_132	253_0_66	237_5_1	256_0_1	42_5_1	978_5_49	183_5_1	185_5_97	280_5_1	1016_0_177	814_5_27	758_5_29	523_0_36	304_0_22	712_0_1	1135_02_740	98_5_18	247_5_13	72_0_121	93_2_1	94_0_203	162_5_1	13_05_17	19_0_34	708_5_1	1289_5_83	261_3_1	266_5_23	1473_0_103	364_35_41	803_3_12	514_0_13	291_3_10
1227_5_18	1322_0_97	212_2_1	312_02_1296	629_5_8	761_0_10	130_5_91	161_5_141	253_0_72	237_5_1	256_0_1	42_5_1	978_5_46	183_5_1	185_5_99	280_5_1	1016_0_174	814_5_24	758_5_34	523_0_35	304_0_20	712_0_1	1135_02_732	98_5_26	247_5_10	72_0_124	93_2_1	94_0_201	162_5_1	13_05_18	19_0_44	708_5_1	1289_5_73	261_3_1	266_5_30	1473_0_110	364_35_39	803_3_11	514_0_12	291_3_7
1227_5_25	1322_0_92	212_2_1	312_02_1278	629_5_8	761_0_13	130_5_97	161_5_135	253_0_88	237_5_1	256_0_1	42_5_1	978_5_41	185_5_120	280_5_1	1016_0_184	814_5_23	758_5_31	523_0_34	304_0_28	712_0_1	1135_02_705	98_5_28	247_5_6	72_0_138	93_2_1	94_0_192	162_5_1	13_05_9	19_0_50	708_5_1	1289_5_69	261_3_1	266_5_31	1473_0_102	364_35_43	803_3_10	514_0_17	291_3_5
1227_5_30	1322_0_95	212_2_1	312_02_1259	629_5_14	761_0_7	130_5_98	161_5_134	253_0_93	237_5_1	256_0_1	42_5_1	978_5_37	185_5_122	280_5_1	1016_0_184	814_5_26	758_5_26	523_0_34	304_0_26	712_0_1	1135_02_714	98_5_32	247_5_8	72_0_145	93_2_1	94_0_210	162_5_1	13_05_7	19_0_45	708_5_1	1289_5_64	261_3_1	266_5_23	1473_0_91	364_35_46	803_3_14	514_0_21	291_3_5
1227_5_27	1322_0_100	212_2_1	312_02_1267	629_5_13	761_0_6	130_5_93	161_5_131	253_0_91	237_5_1	256_0_1	42_5_1	978_5_40	185_5_122	280_5_1	1016_0_189	814_5_24	758_5_26	523_0_31	304_0_28	712_0_1	1135_02_719	98_5_38	247_5_7	72_0_142	93_2_1	94_0_199	162_5_1	13_05_5	19_0_40	708_5_1	1289_5_71	261_3_1	266_5_29	1473_0_89	364_35_45	803_3_20	514_0_15	291_3_3
1227_5_26	1322_0_84	212_2_1	312_02_1252	629_5_15	761_0_6	130_5_94	161_5_131	253_0_94	237_5_1	256_0_1	42_5_1	978_5_41	185_5_136	280_5_1	1016_0_174	814_5_26	758_5_23	523_0_42	304_0_30	712_0_1	1135_02_713	98_5_40	247_5_8	72_0_150	93_2_1	94_0_202	162_5_1	13_05_10	19_0_51	708_5_1	1289_5_70	261_3_1	266_5_25	1473_0_94	364_35_44	803_3_13	514_0_18	291_3_4
1227_5_24	1322_0_84	212_2_1	312_02_1232	629_5_14	761_0_3	130_5_114	161_5_127	253_0_114	237_5_1	256_0_1	42_5_1	978_5_34	185_5_142	280_5_1	1016_0_162	814_5_24	758_5_15	523_0_36	304_0_25	712_0_1	1135_02_729	98_5_36	247_5_7	72_0_153	93_2_1	94_0_164	162_5_1	13_05_9	19_0_57	708_5_1	1289_5_59	261_3_1	266_5_33	1473_0_112	364_35_46	803_3_24	514_0_17	291_3_9
1227_5_17	1322_0_81	212_2_1	312_02_1257	629_5_11	761_0_1	130_5_133	161_5_119	253_0_102	237_5_1	256_0_1	42_5_1	978_5_36	185_5_151	280_5_1	1016_0_160	814_5_22	758_5_13	523_0_39	304_0_25	712_0_1	1135_02_723	98_5_35	247_5_5	72_0_133	93_2_1	94_0_156	162_5_1	13_05_9	19_0_61	708_5_1	1289_5_65	261_3_1	266_5_36	1473_0_118	364_35_37	803_3_24	514_0_15	291_3_17
1227_5_14	1322_0_76	212_2_1	312_02_1296	629_5_9	761_0_2	130_5_113	161_5_120	253_0_109	237_5_1	256_0_1	42_5_1	978_5_29	185_5_157	280_5_1	1016_0_162	814_5_19	758_5_18	523_0_37	304_0_29	712_0_1	1135_02_736	98_5_39	247_5_2	72_0_115	93_2_1	94_0_151	162_5_1	13_05_12	19_0_57	708_5_1	1289_5_74	261_3_1	266_5_26	1473_0_116	364_35_32	803_3_26	514_0_14	291_3_21
1227_5_14	1322_0_84	212_2_1	312_02_1293	629_5_5	761_0_2	130_5_121	161_5_121	253_0_117	237_5_1	256_0_1	42_5_1	978_5_36	185_5_149	280_5_1	1016_0_161	814_5_18	758_5_14	523_0_31	304_0_28	712_0_1	1135_02_749	98_5_37	247_5_2	72_0_129	93_2_1	94_0_140	162_5_1	13_05_9	19_0_48	708_5_1	1289_5_71	261_3_1	266_5_29	1473_0_114	364_35_26	803_3_24	514_0_16	291_3_24
1227_5_18	1322_0_83	212_2_1	312_02_1311	629_5_4	130_5_130	161_5_116	253_0_125	237_5_1	256_0_1	42_5_1	978_5_33	185_5_127	280_5_1	1016_0_173	814_5_20	758_5_12	523_0_35	304_0_25	712_0_1	1135_02_729	98_5_38	247_5_5	72_0_116	94_0_150	162_5_1	13_05_11	19_0_58	708_5_1	1289_5_73	261_3_1	266_5_26	1473_0_101	364_35_22	803_3_15	514_0_11	291_3_28
1227_5_23	1322_0_81	212_2_1	312_02_1295	629_5_2	130_5_130	161_5_115	253_0_125	237_5_1	256_0_1	42_5_1	978_5_22	185_5_128	280_5_1	1016_0_175	814_5_20	758_5_8	523_0_35	304_0_27	712_0_1	1135_02_757	98_5_40	247_5_7	72_0_102	94_0_147	162_5_1	13_05_9	19_0_48	708_5_1	1289_5_72	261_3_1	266_5_33	1473_0_112	364_35_24	803_3_14	514_0_14	291_3_27
1227_5_24	1322_0_80	212_2_1	312_02_1324	629_5_2	130_5_117	161_5_116	253_0_137	237_5_1	256_0_1	42_5_1	978_5_19	185_5_129	280_5_1	1016_0_174	814_5_26	758_5_11	523_0_28	304_0_21	712_0_1	1135_02_748	98_5_43	247_5_7	72_0_100	94_0_144	162_5_1	13_05_15	19_0_56	708_5_1	1289_5_73	261_3_1	266_5_24	1473_0_117	364_35_22	803_3_18	514_0_10	291_3_15
1227_5_15	1322_0_86	212_2_1	312_02_1319	130_5_134	161_5_109	253_0_134	237_5_1	256_0_1	42_5_1	978_5_14	523_0_34	280_5_1	1016_0_171	814_5_31	758_5_12	185_5_139	304_0_23	712_0_1	1135_02_743	98_5_47	247_5_4	72_0_97	94_0_131	162_5_1	13_05_20	19_0_46	708_5_1	1289_5_70	261_3_1	266_5_29	1473_0_119	364_35_21	803_3_20	514_0_10	291_3_16
1227_5_17	1322_0_91	212_2_1	312_02_1306	130_5_146	161_5_110	253_0_127	237_5_1	256_0_1	42_5_1	978_5_12	523_0_28	280_5_1	1016_0_159	814_5_28	758_5_7	185_5_148	304_0_21	712_0_1	1135_02_769	98_5_52	247_5_1	72_0_105	94_0_139	162_5_1	13_05_24	19_0_51	708_5_1	1289_5_59	261_3_1	266_5_37	1473_0_102	364_35_22	803_3_15	514_0_7	291_3_11
1227_5_21	1322_0_85	212_2_1	312_02_1331	130_5_131	161_5_118	253_0_142	237_5_1	256_0_1	42_5_1	978_5_20	523_0_33	280_5_1	1016_0_154	814_5_19	758_5_2	185_5_144	304_0_13	712_0_1	1135_02_786	98_5_51	261_3_1	72_0_112	94_0_134	162_5_1	13_05_28	19_0_46	708_5_1	1289_5_49	266_5_34	1473_0_100	364_35_20	803_3_19	514_0_1	291_3_9
1227_5_19	1322_0_81	212_2_1	312_02_1355	130_5_134	161_5_116	253_0_143	237_5_1	256_0_1	42_5_1	978_5_17	523_0_34	280_5_1	1016_0_156	814_5_19	758_5_3	185_5_128	304_0_16	712_0_1	1135_02_777	98_5_52	261_3_1	72_0_114	94_0_127	162_5_1	13_05_22	19_0_47	708_5_1	1289_5_46	266_5_38	1473_0_101	364_35_20	803_3_27	514_0_2	291_3_11
1227_5_13	1322_0_86	212_2_1	312_02_1346	130_5_147	161_5_124	1016_0_161	253_0_134	237_5_1	256_0_1	42_5_1	978_5_20	523_0_32	280_5_1	364_35_16	814_5_22	758_5_3	185_5_135	304_0_15	712_0_1	1135_02_782	98_5_45	261_3_1	72_0_134	94_0_114	162_5_1	13_05_28	19_0_46	708_5_1	1289_5_37	266_5_40	1473_0_90	803_3_17	291_3_12
1227_5_16	1322_0_80	212_2_1	312_02_1371	130_5_140	161_5_130	1016_0_151	253_0_141	237_5_1	256_0_1	42_5_1	978_5_18	523_0_35	280_5_1	364_35_21	814_5_9	758_5_8	185_5_136	304_0_10	712_0_1	1135_02_767	98_5_44	261_3_1	72_0_133	94_0_103	162_5_1	13_05_28	19_0_42	708_5_1	1289_5_40	266_5_48	1473_0_88	803_3_18	291_3_13
1227_5_14	1322_0_69	212_2_1	312_02_1402	130_5_130	161_5_115	1016_0_138	253_0_153	237_5_1	256_0_1	42_5_1	978_5_19	523_0_40	280_5_1	364_35_23	814_5_10	758_5_6	185_5_120	304_0_12	712_0_1	1135_02_800	98_5_33	261_3_1	72_0_144	94_0_119	162_5_1	13_05_17	19_0_40	708_5_1	1289_5_39	266_5_48	1473_0_81	803_3_11	291_3_15
1227_5_12	1322_0_65	212_2_1	312_02_1423	130_5_127	161_5_112	1016_0_125	253_0_168	237_5_1	256_0_1	42_5_1	978_5_19	523_0_42	280_5_1	364_35_28	814_5_7	758_5_4	185_5_102	304_0_15	712_0_1	1135_02_815	98_5_33	261_3_1	72_0_139	94_0_101	162_5_1	13_05_15	19_0_41	708_5_1	1289_5_39	266_5_55	1473_0_85	803_3_13	291_3_15
1227_5_11	1322_0_65	212_2_1	312_02_1437	130_5_131	161_5_121	1016_0_126	253_0_162	237_5_1	256_0_1	42_5_1	978_5_14	523_0_38	280_5_1	364_35_28	814_5_4	758_5_3	185_5_101	304_0_13	712_0_1	1135_02_818	98_5_38	261_3_1	72_0_140	94_0_98	162_5_1	13_05_22	19_0_43	708_5_1	1289_5_31	266_5_56	1473_0_81	803_3_13	291_3_12
1227_5_15	1322_0_61	212_2_1	312_02_1417	130_5_122	161_5_122	1016_0_138	253_0_152	237_5_1	256_0_1	42_5_1	978_5_19	523_0_42	280_5_1	364_35_31	814_5_1	758_5_3	185_5_109	304_0_12	712_0_1	1135_02_779	98_5_45	261_3_1	72_0_146	94_0_104	162_5_1	13_05_28	19_0_43	708_5_1	1289_5_32	266_5_59	1473_0_89	803_3_18	291_3_15
1227_5_17	1322_0_58	212_2_1	312_02_1420	130_5_139	161_5_116	1016_0_157	253_0_152	237_5_1	256_0_1	42_5_1	978_5_15	523_0_50	280_5_1	364_35_28	814_5_1	758_5_6	185_5_100	304_0_16	712_0_1	1135_02_768	98_5_35	261_3_1	72_0_155	94_0_95	162_5_1	13_05_23	19_0_45	708_5_1	1289_5_27	266_5_47	1473_0_98	803_3_21	291_3_12
1227_5_11	1322_0_44	212_2_1	312_02_1443	130_5_139	161_5_124	1016_0_137	253_0_123	237_5_1	256_0_1	42_5_1	978_5_10	523_0_54	364_35_32	758_5_3	185_5_89	304_0_22	712_0_1	1135_02_769	98_5_42	261_3_1	72_0_154	94_0_95	162_5_1	13_05_26	19_0_62	708_5_1	1289_5_28	266_5_55	1473_0_102	803_3_19	291_3_10
1227_5_11	1322_0_48	212_2_1	312_02_1446	130_5_149	161_5_127	1016_0_126	253_0_106	237_5_1	256_0_1	42_5_1	978_5_8	523_0_55	364_35_32	758_5_6	185_5_79	304_0_27	712_0_1	1135_02_767	98_5_67	261_3_1	72_0_150	94_0_88	162_5_1	13_05_35	19_0_67	708_5_1	1289_5_23	266_5_55	1473_0_93	803_3_17	291_3_7
1227_5_8	1322_0_40	212_2_1	312_02_1474	130_5_136	161_5_135	1016_0_125	253_0_101	237_5_1	256_0_1	42_5_1	978_5_6	523_0_56	364_35_24	758_5_5	185_5_66	304_0_25	712_0_1	1135_02_783	98_5_60	261_3_1	72_0_167	94_0_89	162_5_1	13_05_39	19_0_76	708_5_1	1289_5_20	266_5_57	1473_0_84	803_3_9	291_3_2
1227_5_7	1322_0_36	212_2_1	312_02_1474	130_5_168	161_5_151	1016_0_119	253_0_87	237_5_1	256_0_1	42_5_1	978_5_5	523_0_50	364_35_21	758_5_2	185_5_72	304_0_30	712_0_1	1135_02_769	98_5_61	261_3_1	72_0_158	94_0_93	162_5_1	13_05_37	19_0_93	708_5_1	1289_5_19	266_5_51	1473_0_81	803_3_15	291_3_1
1227_5_6	1322_0_24	212_2_1	312_02_1488	130_5_182	161_5_141	1016_0_128	253_0_82	237_5_1	256_0_1	42_5_1	978_5_4	523_0_49	364_35_26	758_5_3	185_5_64	304_0_34	712_0_1	1135_02_745	98_5_55	261_3_1	72_0_161	94_0_115	162_5_1	13_05_39	19_0_97	708_5_1	1289_5_15	266_5_49	1473_0_76	803_3_14	291_3_3
1227_5_9	1322_0_22	212_2_1	312_02_1530	130_5_170	161_5_135	1016_0_130	253_0_83	237_5_1	256_0_1	42_5_1	978_5_2	523_0_54	364_35_20	758_5_2	185_5_61	304_0_36	712_0_1	1135_02_729	98_5_57	261_3_1	72_0_152	94_0_114	162_5_1	13_05_31	19_0_102	708_5_1	1289_5_15	266_5_48	1473_0_81	803_3_19	291_3_2
1227_5_8	1322_0_24	212_2_1	312_02_1545	130_5_173	161_5_158	1016_0_133	253_0_67	237_5_1	256_0_1	42_5_1	978_5_2	523_0_57	364_35_22	758_5_2	185_5_58	304_0_28	712_0_1	1135_02_744	98_5_51	261_3_1	72_0_143	94_0_116	162_5_1	13_05_23	19_0_95	708_5_1	1289_5_11	266_5_42	1473_0_82	803_3_20	291_3_1
1227_5_8	1322_0_18	212_2_1	312_02_1552	130_5_176	161_5_135	1016_0_120	253_0_81	237_5_1	256_0_1	42_5_1	978_5_2	523_0_58	364_35_23	758_5_3	185_5_61	304_0_36	712_0_1	1135_02_764	98_5_54	261_3_1	72_0_142	94_0_97	162_5_1	13_05_30	19_0_80	708_5_1	1289_5_13	266_5_35	1473_0_94	803_3_15	291_3_1
1227_5_8	1322_0_13	212_2_1	312_02_1535	130_5_150	161_5_139	1016_0_112	253_0_78	237_5_1	256_0_1	42_5_1	978_5_1	523_0_59	364_35_15	758_5_3	185_5_87	304_0_36	712_0_1	1135_02_768	98_5_64	261_3_1	72_0_123	94_0_101	162_5_1	13_05_20	19_0_98	708_5_1	1289_5_11	1473_0_110	803_3_24	266_5_41
1227_5_6	1322_0_11	212_2_1	312_02_1559	130_5_161	161_5_158	1016_0_103	253_0_76	237_5_1	256_0_1	42_5_1	978_5_2	523_0_55	364_35_18	758_5_3	185_5_81	304_0_28	712_0_1	1135_02_782	98_5_55	261_3_1	72_0_109	94_0_104	162_5_1	13_05_10	19_0_101	708_5_1	1289_5_14	1473_0_98	803_3_27	266_5_37
1227_5_8	1322_0_9	212_2_1	312_02_1569	185_5_77	130_5_153	1016_0_100	253_0_74	237_5_1	256_0_1	42_5_1	161_5_160	523_0_55	364_35_17	758_5_3	304_0_20	712_0_1	1135_02_812	98_5_55	261_3_1	72_0_111	94_0_103	162_5_1	13_05_12	19_0_90	1289_5_12	1473_0_96	803_3_28	266_5_32
1227_5_10	1322_0_11	212_2_1	312_02_1555	185_5_105	130_5_139	1016_0_111	253_0_74	237_5_1	256_0_1	42_5_1	161_5_159	523_0_48	364_35_16	758_5_1	304_0_12	712_0_1	1135_02_822	98_5_53	261_3_1	72_0_111	94_0_101	162_5_1	13_05_18	19_0_83	1289_5_10	1473_0_94	803_3_18	266_5_34
1227_5_6	1322_0_10	212_2_1	312_02_1567	185_5_95	130_5_155	1016_0_126	253_0_83	237_5_1	256_0_1	42_5_1	161_5_160	523_0_49	364_35_10	758_5_1	304_0_14	712_0_1	1135_02_814	98_5_67	261_3_1	72_0_117	94_0_95	162_5_1	13_05_12	19_0_93	1289_5_5	1473_0_83	803_3_11	266_5_36
1227_5_2	1322_0_12	212_2_1	312_02_1562	130_5_163	1016_0_145	253_0_80	237_5_1	256_0_1	161_5_177	523_0_46	364_35_10	185_5_83	304_0_16	712_0_1	1135_02_824	98_5_64	261_3_1	72_0_110	94_0_82	162_5_1	13_05_14	19_0_77	1289_5_6	1473_0_90	803_3_12	266_5_36
1227_5_2	1322_0_10	212_2_1	312_02_1599	130_5_158	1016_0_152	253_0_83	237_5_1	256_0_1	161_5_166	523_0_49	364_35_11	185_5_85	304_0_13	712_0_1	1135_02_814	98_5_60	261_3_1	72_0_104	94_0_77	162_5_1	13_05_8	19_0_81	1289_5_3	1473_0_83	803_3_16	266_5_38
1227_5_1	1322_0_5	212_2_1	312_02_1589	130_5_165	1016_0_164	253_0_66	237_5_1	256_0_1	161_5_167	523_0_53	364_35_10	185_5_104	304_0_14	712_0_1	1135_02_795	98_5_66	261_3_1	72_0_94	94_0_71	162_5_1	13_05_5	19_0_87	1289_5_6	1473_0_81	803_3_18	266_5_40
1227_5_1	1322_0_7	212_2_1	312_02_1649	130_5_164	1016_0_139	253_0_70	237_5_1	256_0_1	161_5_173	523_0_49	364_35_12	185_5_74	304_0_13	712_0_1	1135_02_801	98_5_73	261_3_1	72_0_88	94_0_67	162_5_1	13_05_9	19_0_73	1289_5_7	1473_0_71	803_3_18	266_5_43
1227_5_2	1322_0_1	212_2_1	312_02_1662	130_5_159	1016_0_141	253_0_60	237_5_1	256_0_1	161_5_182	523_0_57	364_35_18	185_5_76	304_0_10	712_0_1	1135_02_791	98_5_75	261_3_1	72_0_93	94_0_77	162_5_1	13_05_9	19_0_71	1289_5_6	1473_0_59	803_3_18	266_5_37
1322_0_1	212_2_1	312_02_1632	130_5_168	1016_0_147	253_0_71	237_5_1	256_0_1	161_5_178	523_0_47	364_35_16	185_5_87	304_0_7	712_0_1	1135_02_796	98_5_69	261_3_1	72_0_90	94_0_87	13_05_11	19_0_76	1289_5_4	1473_0_59	803_3_15	266_5_42
212_2_1	312_02_1586	130_5_188	1016_0_154	253_0_65	237_5_1	161_5_198	523_0_43	364_35_13	185_5_82	304_0_8	712_0_1	1135_02_822	98_5_67	261_3_1	72_0_85	94_0_95	13_05_11	19_0_67	1289_5_4	1473_0_51	803_3_15	266_5_41
212_2_1	312_02_1596	130_5_180	1016_0_138	253_0_74	237_5_1	161_5_189	523_0_50	364_35_17	185_5_72	304_0_5	712_0_1	1135_02_824	98_5_57	261_3_1	72_0_89	94_0_109	13_05_9	19_0_66	1289_5_4	1473_0_42	803_3_19	266_5_50
212_2_1	312_02_1613	130_5_178	1016_0_111	253_0_61	237_5_1	161_5_194	523_0_49	364_35_15	185_5_85	304_0_3	712_0_1	1135_02_819	98_5_68	261_3_1	72_0_93	94_0_110	13_05_5	19_0_80	1289_5_4	1473_0_38	803_3_17	266_5_52
212_2_1	312_02_1583	130_5_169	1016_0_110	253_0_68	237_5_1	161_5_187	523_0_45	364_35_15	185_5_103	304_0_5	712_0_1	1135_02_845	98_5_81	261_3_1	72_0_91	94_0_110	13_05_1	19_0_74	1289_5_5	1473_0_45	803_3_13	266_5_50
212_2_1	312_02_1606	130_5_133	1016_0_117	253_0_59	237_5_1	161_5_186	523_0_46	364_35_13	185_5_89	304_0_4	712_0_1	1135_02_863	98_5_96	261_3_1	72_0_85	94_0_124	13_05_2	19_0_65	1289_5_4	1473_0_44	803_3_14	266_5_53
212_2_1	312_02_1612	130_5_109	1016_0_114	253_0_66	237_5_1	161_5_172	523_0_40	364_35_13	185_5_72	712_0_1	1135_02_889	98_5_85	261_3_1	72_0_89	94_0_131	13_05_4	19_0_75	1289_5_2	1473_0_37	803_3_20	266_5_65
212_2_1	312_02_1622	130_5_114	1016_0_116	253_0_64	237_5_1	161_5_171	523_0_45	364_35_9	185_5_72	712_0_1	1135_02_847	98_5_101	261_3_1	72_0_95	94_0_142	13_05_4	19_0_91	1289_5_1	1473_0_24	803_3_20	266_5_76
212_2_1	312_02_1624	130_5_140	1016_0_123	253_0_65	237_5_1	161_5_183	523_0_38	364_35_13	185_5_68	712_0_1	1135_02_833	98_5_82	261_3_1	72_0_100	94_0_144	13_05_6	19_0_72	1289_5_1	1473_0_26	803_3_20	266_5_70
212_2_1	312_02_1641	130_5_115	1016_0_135	253_0_64	237_5_1	161_5_185	523_0_36	364_35_13	185_5_58	712_0_1	1135_02_827	98_5_80	261_3_1	72_0_104	94_0_152	13_05_6	19_0_79	1289_5_3	1473_0_17	803_3_34	266_5_54
212_2_1	312_02_1641	130_5_119	1016_0_145	253_0_66	237_5_1	161_5_181	523_0_24	364_35_20	185_5_51	712_0_1	1135_02_804	98_5_82	261_3_1	72_0_109	94_0_153	13_05_8	19_0_80	1289_5_4	1473_0_16	803_3_38	266_5_61
212_2_1	312_02_1647	130_5_115	1016_0_148	253_0_55	237_5_1	161_5_197	523_0_19	364_35_21	185_5_47	712_0_1	1135_02_806	98_5_74	261_3_1	72_0_105	94_0_137	13_05_11	19_0_91	1289_5_2	1473_0_14	803_3_41	266_5_70
212_2_1	312_02_1661	130_5_121	1016_0_151	253_0_58	237_5_1	161_5_181	523_0_10	364_35_19	185_5_42	712_0_1	1135_02_800	98_5_80	261_3_1	72_0_102	94_0_137	13_05_10	19_0_100	1289_5_1	1473_0_16	803_3_43	266_5_68
13_05_12	212_2_1	712_0_1	98_5_84	19_0_103	312_02_1667	523_0_15	364_35_16	1135_02_750	94_0_145	1473_0_18	261_3_1	130_5_121	72_0_122	185_5_29	803_3_38	253_0_54	1016_0_165	237_5_1	161_5_183	266_5_73
13_05_16	212_2_1	712_0_1	98_5_95	19_0_103	312_02_1678	523_0_11	364_35_20	1135_02_762	94_0_152	1473_0_24	261_3_1	130_5_114	72_0_117	185_5_30	803_3_32	253_0_51	1016_0_145	237_5_1	161_5_189	266_5_65
13_05_19	212_2_1	712_0_1	98_5_103	19_0_97	312_02_1684	523_0_6	364_35_20	1135_02_769	94_0_150	1473_0_19	261_3_1	130_5_124	72_0_120	185_5_25	803_3_27	253_0_38	1016_0_143	237_5_1	161_5_193	266_5_54
13_05_21	212_2_1	712_0_1	98_5_94	19_0_94	312_02_1707	523_0_5	364_35_25	1135_02_758	94_0_156	1473_0_18	261_3_1	130_5_133	72_0_116	185_5_19	803_3_24	253_0_30	1016_0_147	237_5_1	161_5_191	266_5_56
13_05_22	212_2_1	712_0_1	98_5_82	19_0_95	312_02_1705	523_0_8	364_35_22	1135_02_760	94_0_153	1473_0_16	261_3_1	130_5_137	72_0_119	185_5_18	803_3_30	253_0_26	1016_0_157	237_5_1	161_5_194	266_5_52
13_05_21	212_2_1	712_0_1	98_5_84	19_0_89	312_02_1739	523_0_12	364_35_24	1135_02_768	94_0_160	1473_0_11	261_3_1	130_5_129	72_0_114	185_5_22	803_3_16	253_0_31	1016_0_143	237_5_1	161_5_174	266_5_57
13_05_19	212_2_1	712_0_1	98_5_73	19_0_88	312_02_1759	523_0_12	364_35_28	1135_02_726	94_0_171	1473_0_11	261_3_1	130_5_137	72_0_120	185_5_21	803_3_26	253_0_36	1016_0_132	237_5_1	161_5_165	266_5_70
13_05_23	212_2_1	712_0_1	98_5_65	19_0_94	312_02_1783	523_0_12	364_35_28	1135_02_724	94_0_174	1473_0_10	261_3_1	130_5_128	72_0_120	185_5_20	803_3_21	253_0_34	1016_0_132	237_5_1	161_5_168	266_5_65
13_05_19	212_2_1	712_0_1	98_5_80	19_0_93	312_02_1771	523_0_11	364_35_33	1135_02_710	94_0_180	1473_0_7	261_3_1	130_5_120	72_0_129	185_5_25	803_3_27	253_0_30	1016_0_131	237_5_1	161_5_186	266_5_59
13_05_21	212_2_1	712_0_1	98_5_88	19_0_85	312_02_1779	523_0_8	364_35_26	1135_02_724	94_0_168	1473_0_8	261_3_1	130_5_122	72_0_125	185_5_32	803_3_28	253_0_28	1016_0_124	237_5_1	161_5_190	266_5_49
13_05_29	212_2_1	712_0_1	98_5_79	19_0_88	312_02_1790	523_0_4	364_35_24	1135_02_736	94_0_163	1473_0_5	261_3_1	130_5_124	72_0_119	185_5_27	803_3_34	253_0_26	1016_0_124	237_5_1	161_5_192	266_5_48
13_05_24	212_2_1	712_0_1	98_5_77	19_0_94	312_02_1800	523_0_1	364_35_18	1135_02_747	94_0_161	1473_0_8	261_3_1	130_5_107	72_0_109	185_5_29	803_3_32	253_0_25	1016_0_142	237_5_1	161_5_185	266_5_50
13_05_19	212_2_1	712_0_1	98_5_87	19_0_101	312_02_1789	364_35_24	1135_02_735	94_0_159	1473_0_14	261_3_1	130_5_100	72_0_109	185_5_30	803_3_21	253_0_25	1016_0_155	237_5_1	161_5_189	266_5_44
13_05_25	212_2_1	712_0_1	98_5_89	19_0_113	312_02_1777	364_35_24	1135_02_752	94_0_156	1473_0_7	261_3_1	130_5_99	72_0_106	185_5_19	803_3_21	253_0_20	1016_0_161	237_5_1	161_5_187	266_5_51
13_05_20	212_2_1	712_0_1	98_5_96	19_0_101	312_02_1790	364_35_30	1135_02_741	94_0_153	1473_0_8	261_3_1	130_5_100	72_0_117	185_5_21	803_3_22	253_0_17	1016_0_147	237_5_1	161_5_179	266_5_54
13_05_17	212_2_1	712_0_1	98_5_98	19_0_106	312_02_1782	364_35_27	1135_02_756	94_0_152	1473_0_5	261_3_1	130_5_101	72_0_133	185_5_18	803_3_27	253_0_15	1016_0_138	237_5_1	161_5_168	266_5_54
13_05_16	212_2_1	712_0_1	98_5_90	19_0_101	312_02_1762	364_35_28	1135_02_745	94_0_171	1473_0_6	261_3_1	130_5_102	72_0_151	185_5_18	803_3_25	253_0_14	1016_0_135	237_5_1	161_5_164	266_5_67
13_05_14	212_2_1	712_0_1	98_5_87	19_0_108	312_02_1756	364_35_21	1135_02_754	94_0_180	1473_0_7	261_3_1	130_5_103	72_0_157	185_5_10	803_3_28	253_0_11	1016_0_133	237_5_1	161_5_152	266_5_76
13_05_15	212_2_1	712_0_1	98_5_106	19_0_107	312_02_1765	364_35_24	1135_02_760	94_0_168	1473_0_10	261_3_1	130_5_97	72_0_155	185_5_11	803_3_15	253_0_6	1016_0_136	237_5_1	161_5_156	266_5_63
13_05_13	212_2_1	712_0_1	98_5_97	19_0_104	312_02_1794	364_35_20	1135_02_782	94_0_169	1473_0_9	261_3_1	130_5_85	72_0_158	185_5_10	803_3_18	253_0_7	1016_0_128	237_5_1	161_5_145	266_5_56
13_05_19	212_2_1	712_0_1	98_5_94	19_0_96	312_02_1809	364_35_20	1135_02_795	94_0_158	1473_0_6	261_3_1	130_5_75	72_0_161	185_5_11	803_3_19	253_0_2	1016_0_128	237_5_1	161_5_144	266_5_58
13_05_20	212_2_1	712_0_1	98_5_117	19_0_83	312_02_1774	364_35_19	1135_02_834	94_0_146	1473_0_11	261_3_1	130_5_71	72_0_173	185_5_12	803_3_19	253_0_1	1016_0_114	237_5_1	161_5_151	266_5_56
13_05_20	212_2_1	712_0_1	98_5_107	19_0_82	312_02_1780	364_35_26	1135_02_849	94_0_137	1473_0_12	261_3_1	130_5_78	72_0_170	185_5_20	803_3_11	253_0_1	1016_0_104	237_5_1	161_5_138	266_5_71
13_05_18	212_2_1	712_0_1	98_5_106	19_0_76	312_02_1768	364_35_41	1135_02_850	94_0_135	1473_0_16	261_3_1	130_5_77	72_0_163	185_5_24	803_3_15	253_0_1	1016_0_102	237_5_1	161_5_142	266_5_78
13_05_12	212_2_1	712_0_1	98_5_94	19_0_86	312_02_1808	364_35_30	1135_02_814	94_0_127	1473_0_16	261_3_1	130_5_88	72_0_164	185_5_29	803_3_9	253_0_1	1016_0_106	237_5_1	161_5_143	266_5_78
13_05_17	212_2_1	712_0_1	98_5_97	19_0_90	312_02_1799	364_35_35	1135_02_790	94_0_144	1473_0_13	261_3_1	130_5_87	72_0_168	185_5_24	803_3_7	253_0_1	1016_0_123	237_5_1	161_5_145	266_5_66
13_05_13	212_2_1	712_0_1	98_5_91	19_0_81	312_02_1823	364_35_41	1135_02_781	94_0_151	1473_0_15	261_3_1	130_5_73	72_0_177	185_5_23	803_3_7	253_0_1	1016_0_122	237_5_1	161_5_130	266_5_64
13_05_13	212_2_1	712_0_1	98_5_85	19_0_74	312_02_1869	364_35_40	1135_02_752	94_0_154	1473_0_13	261_3_1	130_5_76	72_0_174	185_5_14	803_3_5	253_0_1	1016_0_136	237_5_1	161_5_118	266_5_68
13_05_12	212_2_1	712_0_1	98_5_88	19_0_66	312_02_1876	364_35_49	1135_02_752	94_0_148	1473_0_10	261_3_1	130_5_92	72_0_170	185_5_13	803_3_4	253_0_1	1016_0_126	237_5_1	161_5_118	266_5_67
13_05_9	212_2_1	712_0_1	98_5_83	19_0_71	312_02_1875	364_35_50	1135_02_791	94_0_132	1473_0_10	261_3_1	130_5_85	72_0_169	185_5_7	803_3_1	253_0_1	1016_0_127	237_5_1	161_5_117	266_5_66
13_05_9	212_2_1	712_0_1	98_5_85	19_0_70	312_02_1879	364_35_51	1135_02_768	94_0_147	1473_0_10	130_5_91	72_0_158	185_5_2	253_0_1	1016_0_139	237_5_1	161_5_122	266_5_67
13_05_11	212_2_1	712_0_1	98_5_63	19_0_79	312_02_1855	364_35_40	1135_02_765	94_0_152	1473_0_11	130_5_104	72_0_166	185_5_6	253_0_1	1016_0_155	237_5_1	161_5_131	266_5_61
13_05_12	212_2_1	712_0_1	98_5_77	19_0_87	312_02_1858	364_35_32	1135_02_780	94_0_149	1473_0_13	130_5_95	72_0_163	185_5_6	253_0_1	1016_0_142	237_5_1	161_5_128	266_5_52
13_05_9	212_2_1	712_0_1	98_5_82	19_0_76	312_02_1847	364_35_38	1135_02_800	94_0_139	1473_0_9	130_5_101	72_0_146	185_5_5	253_0_1	1016_0_151	237_5_1	161_5_129	266_5_56
13_05_10	212_2_1	712_0_1	98_5_63	19_0_79	312_02_1856	364_35_48	1135_02_796	94_0_138	1473_0_9	130_5_113	72_0_154	185_5_5	253_0_1	1016_0_140	237_5_1	161_5_122	266_5_50
13_05_8	212_2_1	712_0_1	98_5_65	19_0_79	312_02_1846	364_35_50	1135_02_789	94_0_136	1473_0_11	130_5_97	72_0_145	185_5_4	253_0_1	1016_0_161	237_5_1	161_5_137	266_5_54
13_05_7	212_2_1	712_0_1	98_5_70	19_0_76	312_02_1834	364_35_64	1135_02_779	94_0_134	1473_0_7	130_5_103	72_0_146	185_5_8	253_0_1	1016_0_157	237_5_1	161_5_144	266_5_50
13_05_7	212_2_1	712_0_1	98_5_61	19_0_75	312_02_1855	364_35_70	1135_02_789	94_0_122	1473_0_3	130_5_110	72_0_148	185_5_10	253_0_1	1016_0_156	237_5_1	161_5_149	266_5_40
13_05_12	212_2_1	712_0_1	98_5_60	19_0_69	312_02_1860	364_35_74	1135_02_804	94_0_118	1473_0_5	130_5_100	72_0_146	185_5_10	253_0_1	1016_0_146	237_5_1	161_5_151	266_5_39
13_05_16	212_2_1	712_0_1	98_5_56	19_0_64	312_02_1866	364_35_77	1135_02_796	94_0_134	1473_0_9	130_5_94	72_0_162	185_5_10	253_0_1	1016_0_139	237_5_1	161_5_144	266_5_31
13_05_16	212_2_1	712_0_1	98_5_56	19_0_67	312_02_1876	364_35_85	1135_02_805	94_0_131	1473_0_5	130_5_97	72_0_171	185_5_15	253_0_1	1016_0_120	237_5_1	161_5_130	266_5_39
13_05_15	212_2_1	712_0_1	98_5_56	19_0_62	312_02_1850	364_35_86	1135_02_826	94_0_125	1473_0_7	130_5_99	72_0_164	185_5_11	253_0_1	1016_0_117	237_5_1	161_5_148	266_5_39
13_05_14	212_2_1	712_0_1	98_5_47	19_0_71	312_02_1842	364_35_84	1135_02_816	94_0_136	1473_0_4	130_5_110	72_0_182	185_5_6	253_0_1	1016_0_112	237_5_1	161_5_152	266_5_32
13_05_11	212_2_1	712_0_1	98_5_60	19_0_71	312_02_1797	364_35_94	1135_02_848	94_0_136	1473_0_3	130_5_109	72_0_186	185_5_6	253_0_1	1016_0_101	237_5_1	161_5_140	266_5_39
13_05_16	212_2_1	712_0_1	98_5_53	19_0_69	312_02_1796	364_35_95	1135_02_829	94_0_140	1473_0_3	130_5_99	72_0_179	185_5_7	253_0_1	1016_0_107	237_5_1	161_5_162	266_5_45
13_05_21	212_2_1	712_0_1	98_5_42	19_0_66	312_02_1785	364_35_99	1135_02_827	94_0_145	1473_0_3	130_5_88	72_0_185	185_5_4	253_0_1	1016_0_117	237_5_1	161_5_175	266_5_51
13_05_20	212_2_1	712_0_1	98_5_39	19_0_75	312_02_1805	364_35_108	1135_02_781	94_0_141	1473_0_3	130_5_114	72_0_179	185_5_6	253_0_1	1016_0_111	237_5_1	161_5_175	266_5_43
13_05_25	212_2_1	712_0_1	98_5_38	19_0_71	312_02_1824	364_35_104	1135_02_792	94_0_139	1473_0_5	130_5_110	72_0_185	185_5_6	253_0_1	1016_0_103	237_5_1	161_5_164	266_5_45
13_05_34	212_2_1	712_0_1	98_5_33	19_0_72	312_02_1779	364_35_97	1135_02_805	94_0_131	1473_0_5	130_5_111	72_0_193	185_5_5	253_0_1	1016_0_101	237_5_1	161_5_189	266_5_42
13_05_31	212_2_1	712_0_1	98_5_32	19_0_72	312_02_1795	364_35_90	1135_02_840	94_0_120	1473_0_3	130_5_108	72_0_186	185_5_8	253_0_1	1016_0_94	237_5_1	161_5_185	266_5_41
13_05_31	212_2_1	19_0_67	312_02_1782	364_35_79	1135_02_861	94_0_121	98_5_30	130_5_110	72_0_196	185_5_10	1016_0_91	237_5_1	161_5_174	266_5_46
13_05_32	212_2_1	19_0_67	312_02_1799	364_35_78	1135_02_844	94_0_118	98_5_35	130_5_120	72_0_210	185_5_5	1016_0_76	237_5_1	161_5_182	266_5_29
13_05_36	212_2_1	19_0_69	312_02_1810	364_35_79	1135_02_839	94_0_116	98_5_25	130_5_107	72_0_198	185_5_3	1016_0_92	237_5_1	161_5_192	266_5_29
13_05_28	212_2_1	19_0_62	312_02_1793	364_35_78	1135_02_870	94_0_128	98_5_27	130_5_112	72_0_198	185_5_3	1016_0_76	237_5_1	161_5_184	266_5_27
13_05_21	212_2_1	19_0_65	312_02_1805	364_35_88	1135_02_839	94_0_137	98_5_27	130_5_119	72_0_211	185_5_5	1016_0_77	237_5_1	161_5_169	266_5_27
13_05_17	212_2_1	19_0_61	312_02_1791	364_35_95	1135_02_829	94_0_141	98_5_35	130_5_111	72_0_238	185_5_3	1016_0_67	237_5_1	161_5_178	266_5_29
13_05_18	212_2_1	19_0_53	312_02_1814	364_35_95	1135_02_827	94_0_141	98_5_31	130_5_128	72_0_239	185_5_5	1016_0_69	237_5_1	161_5_155	266_5_23
13_05_18	212_2_1	19_0_59	312_02_1795	364_35_101	1135_02_832	94_0_144	98_5_30	130_5_130	72_0_231	185_5_12	1016_0_76	237_5_1	161_5_142	266_5_29
13_05_20	212_2_1	19_0_57	312_02_1809	364_35_99	1135_02_845	94_0_143	98_5_26	130_5_129	72_0_219	185_5_13	1016_0_82	237_5_1	161_5_127	266_5_27
13_05_23	212_2_1	19_0_48	312_02_1815	364_35_108	1135_02_814	94_0_142	98_5_35	130_5_136	72_0_234	185_5_19	1016_0_81	237_5_1	161_5_123	266_5_24
13_05_19	212_2_1	19_0_44	312_02_1781	364_35_106	1135_02_807	94_0_146	98_5_44	130_5_144	72_0_259	185_5_23	1016_0_70	237_5_1	161_5_132	266_5_19
13_05_20	212_2_1	19_0_44	312_02_1778	364_35_106	1135_02_809	94_0_147	98_5_45	130_5_133	72_0_262	185_5_28	1016_0_89	237_5_1	161_5_110	266_5_22
13_05_17	212_2_1	19_0_48	312_02_1860	364_35_104	1135_02_794	94_0_152	98_5_38	130_5_126	72_0_241	185_5_22	1016_0_81	237_5_1	161_5_97	266_5_15
13_05_21	212_2_1	19_0_44	312_02_1820	364_35_107	1135_02_808	94_0_147	98_5_48	130_5_139	72_0_222	185_5_28	1016_0_88	237_5_1	161_5_88	266_5_19
13_05_17	212_2_1	19_0_42	312_02_1841	364_35_97	1135_02_812	94_0_138	98_5_49	130_5_127	72_0_234	185_5_25	1016_0_86	237_5_1	161_5_101	266_5_19
13_05_15	212_2_1	19_0_38	312_02_1849	364_35_93	1135_02_840	94_0_139	98_5_47	130_5_118	72_0_232	185_5_19	1016_0_96	237_5_1	161_5_85	266_5_18
13_05_20	212_2_1	19_0_35	312_02_1836	364_35_91	1135_02_875	94_0_155	98_5_41	130_5_106	72_0_229	185_5_12	1016_0_85	237_5_1	161_5_84	266_5_20
13_05_18	212_2_1	19_0_35	312_02_1836	364_35_88	1135_02_878	94_0_153	98_5_35	130_5_111	72_0_236	185_5_9	1016_0_88	237_5_1	161_5_79	266_5_17
13_05_14	212_2_1	19_0_34	312_02_1854	364_35_96	1135_02_876	94_0_157	98_5_23	130_5_105	72_0_243	185_5_7	1016_0_91	237_5_1	161_5_78	266_5_12
13_05_17	212_2_1	19_0_33	312_02_1878	364_35_95	1135_02_872	94_0_153	98_5_18	130_5_112	72_0_241	185_5_7	1016_0_97	237_5_1	161_5_58	266_5_13
13_05_13	212_2_1	19_0_39	312_02_1851	364_35_105	1135_02_875	94_0_158	98_5_14	130_5_118	72_0_246	185_5_10	1016_0_105	237_5_1	161_5_58	266_5_8
13_05_14	212_2_1	19_0_43	312_02_1902	364_35_108	1135_02_818	94_0_145	98_5_13	130_5_122	72_0_257	185_5_12	1016_0_103	237_5_1	161_5_56	266_5_6
13_05_16	212_2_1	19_0_45	312_02_1893	364_35_102	1135_02_788	94_0_142	98_5_15	130_5_137	72_0_285	185_5_4	1016_0_117	237_5_1	161_5_59	266_5_6
13_05_12	212_2_1	19_0_43	312_02_1904	364_35_95	1135_02_788	94_0_152	98_5_16	130_5_138	72_0_292	185_5_1	1016_0_114	237_5_1	161_5_55	266_5_6
13_05_19	212_2_1	19_0_40	312_02_1928	1135_02_763	94_0_163	98_5_21	130_5_134	72_0_262	364_35_94	1016_0_120	237_5_1	161_5_52	266_5_7
13_05_17	212_2_1	19_0_45	312_02_1961	1135_02_746	94_0_154	98_5_22	130_5_144	72_0_243	364_35_86	1016_0_125	237_5_1	161_5_48	266_5_11
13_05_12	212_2_1	19_0_45	312_02_1926	1135_02_779	94_0_144	98_5_23	130_5_146	72_0_236	364_35_98	1016_0_125	237_5_1	161_5_52	266_5_18
13_05_10	212_2_1	19_0_46	312_02_1969	1135_02_767	94_0_139	98_5_22	130_5_154	72_0_210	364_35_108	1016_0_117	237_5_1	161_5_51	266_5_14
13_05_11	212_2_1	19_0_59	312_02_1951	1135_02_767	94_0_149	98_5_24	130_5_160	72_0_186	364_35_103	1016_0_111	237_5_1	161_5_59	266_5_19
13_05_13	212_2_1	19_0_60	312_02_1972	1135_02_787	94_0_135	98_5_18	130_5_146	72_0_196	364_35_90	1016_0_111	237_5_1	161_5_51	266_5_16
13_05_14	212_2_1	19_0_57	312_02_1978	1135_02_827	94_0_126	98_5_21	130_5_137	72_0_183	364_35_82	1016_0_106	237_5_1	161_5_50	266_5_17
13_05_11	212_2_1	19_0_51	312_02_1972	1135_02_827	94_0_113	98_5_22	130_5_143	72_0_171	364_35_83	1016_0_105	237_5_1	161_5_64	266_5_22
13_05_13	212_2_1	19_0_60	312_02_2012	1135_02_840	94_0_105	98_5_16	130_5_110	72_0_150	364_35_81	1016_0_107	237_5_1	161_5_58	266_5_27
13_05_6	212_2_1	19_0_54	312_02_2015	1135_02_870	94_0_120	98_5_15	130_5_100	72_0_157	364_35_82	1016_0_98	237_5_1	161_5_45	266_5_26
13_05_8	212_2_1	19_0_60	312_02_2045	1135_02_876	94_0_107	98_5_16	130_5_89	72_0_159	364_35_82	1016_0_84	237_5_1	161_5_32	266_5_26
13_05_11	212_2_1	19_0_67	312_02_2041	1135_02_882	94_0_113	98_5_12	130_5_84	72_0_149	364_35_70	1016_0_89	237_5_1	161_5_29	266_5_28
13_05_11	212_2_1	19_0_66	312_02_2004	1135_02_933	94_0_107	98_5_8	130_5_91	72_0_153	364_35_68	1016_0_79	237_5_1	161_5_27	266_5_29
13_05_8	212_2_1	19_0_74	312_02_2026	1135_02_892	94_0_116	98_5_4	130_5_99	72_0_152	364_35_71	1016_0_75	237_5_1	161_5_26	266_5_30
13_05_5	212_2_1	19_0_71	312_02_2027	1135_02_916	94_0_120	98_5_4	130_5_95	72_0_155	364_35_67	1016_0_68	237_5_1	161_5_30	266_5_24
13_05_3	212_2_1	19_0_71	312_02_2065	1135_02_883	94_0_123	98_5_4	130_5_95	72_0_152	364_35_75	1016_0_65	237_5_1	161_5_25	266_5_16
13_05_7	212_2_1	19_0_83	312_02_2055	1135_02_894	94_0_130	98_5_5	130_5_68	72_0_155	364_35_67	1016_0_75	237_5_1	161_5_33	266_5_14
13_05_10	212_2_1	19_0_79	312_02_2049	1135_02_905	94_0_122	98_5_3	130_5_58	72_0_161	364_35_67	1016_0_71	237_5_1	161_5_33	266_5_13
13_05_9	212_2_1	19_0_83	312_02_2058	1135_02_933	94_0_128	130_5_47	72_0_156	364_35_58	1016_0_66	237_5_1	161_5_31	266_5_11
13_05_5	212_2_1	19_0_80	312_02_2055	1135_02_938	94_0_138	130_5_38	72_0_169	364_35_51	1016_0_69	237_5_1	161_5_28	266_5_20
13_05_8	212_2_1	19_0_69	312_02_2033	1135_02_941	94_0_143	130_5_37	72_0_186	364_35_59	1016_0_78	237_5_1	161_5_24	266_5_16
13_05_8	212_2_1	19_0_71	312_02_2038	1135_02_936	94_0_148	130_5_25	72_0_194	364_35_73	1016_0_71	237_5_1	161_5_18	266_5_15
13_05_10	212_2_1	19_0_70	312_02_2039	1135_02_913	94_0_161	130_5_34	72_0_186	364_35_73	1016_0_82	237_5_1	161_5_21	266_5_12
13_05_10	212_2_1	19_0_60	312_02_2006	1135_02_947	94_0_171	130_5_26	72_0_189	364_35_82	1016_0_69	237_5_1	161_5_22	266_5_14
13_05_10	212_2_1	19_0_59	312_02_2001	1135_02_960	94_0_154	130_5_19	72_0_193	364_35_83	1016_0_75	237_5_1	161_5_23	266_5_12
13_05_9	212_2_1	19_0_61	312_02_1964	1135_02_980	94_0_154	130_5_23	72_0_204	364_35_85	1016_0_67	237_5_1	161_5_26	266_5_20
13_05_11	212_2_1	19_0_64	312_02_1968	1135_02_977	94_0_167	130_5_24	72_0_213	364_35_76	1016_0_66	237_5_1	161_5_19	266_5_14
13_05_14	212_2_1	19_0_66	312_02_1962	1135_02_991	94_0_152	130_5_17	72_0_210	364_35_76	1016_0_70	237_5_1	161_5_22	266_5_15
13_05_20	212_2_1	19_0_62	312_02_1935	1135_02_1001	94_0_156	130_5_28	72_0_223	364_35_74	1016_0_69	237_5_1	161_5_23	266_5_13
13_05_14	212_2_1	19_0_57	312_02_1928	1135_02_1030	94_0_157	130_5_24	72_0_211	364_35_71	1016_0_68	237_5_1	161_5_26	266_5_13
13_05_19	212_2_1	19_0_53	312_02_1928	1135_02_1055	94_0_138	130_5_24	72_0_218	364_35_69	1016_0_56	237_5_1	161_5_23	266_5_9
13_05_19	212_2_1	19_0_54	312_02_1926	1135_02_1090	94_0_120	130_5_27	72_0_207	364_35_72	1016_0_47	237_5_1	161_5_27	266_5_6
13_05_16	212_2_1	19_0_46	312_02_1947	1135_02_1102	94_0_122	130_5_28	72_0_200	364_35_67	1016_0_47	237_5_1	161_5_25	266_5_7
13_05_20	212_2_1	19_0_54	312_02_1922	1135_02_1098	94_0_129	130_5_29	72_0_207	364_35_46	1016_0_53	237_5_1	161_5_33	266_5_11
13_05_16	212_2_1	19_0_51	312_02_1907	1135_02_1135	94_0_140	130_5_29	72_0_193	364_35_42	1016_0_47	237_5_1	161_5_32	266_5_13
13_05_14	212_2_1	19_0_47	312_02_1859	1135_02_1190	94_0_162	130_5_25	72_0_178	364_35_45	1016_0_47	237_5_1	161_5_27	266_5_12
13_05_14	212_2_1	19_0_48	312_02_1872	1135_02_1159	94_0_177	130_5_28	72_0_169	364_35_50	1016_0_51	237_5_1	161_5_24	266_5_11
13_05_13	212_2_1	19_0_65	312_02_1823	1135_02_1209	94_0_159	130_5_28	72_0_179	364_35_46	1016_0_36	237_5_1	161_5_25	266_5_23
13_05_11	212_2_1	19_0_68	312_02_1785	1135_02_1229	94_0_150	130_5_34	72_0_184	364_35_48	1016_0_37	237_5_1	161_5_25	266_5_21
13_05_11	212_2_1	19_0_53	312_02_1788	1135_02_1238	94_0_172	130_5_38	72_0_187	364_35_45	1016_0_30	237_5_1	161_5_17	266_5_21
13_05_9	212_2_1	19_0_54	312_02_1793	1135_02_1238	94_0_176	130_5_40	72_0_188	364_35_42	1016_0_22	237_5_1	161_5_17	266_5_19
13_05_5	212_2_1	19_0_45	312_02_1769	1135_02_1250	94_0_174	130_5_40	72_0_202	364_35_53	1016_0_21	237_5_1	161_5_19	266_5_21
13_05_4	212_2_1	19_0_55	312_02_1728	1135_02_1253	94_0_187	130_5_40	72_0_211	364_35_62	1016_0_19	237_5_1	161_5_21	266_5_21
13_05_4	212_2_1	19_0_53	312_02_1754	1135_02_1230	94_0_200	130_5_38	72_0_205	364_35_57	1016_0_17	237_5_1	161_5_21	266_5_24
13_05_2	212_2_1	19_0_45	312_02_1778	1135_02_1212	94_0_198	130_5_33	72_0_202	364_35_62	1016_0_17	237_5_1	161_5_29	266_5_21
13_05_3	212_2_1	19_0_49	312_02_1742	1135_02_1212	94_0_212	130_5_36	72_0_204	364_35_61	1016_0_16	237_5_1	161_5_37	266_5_25
13_05_4	212_2_1	19_0_43	312_02_1696	1135_02_1241	94_0_210	130_5_37	72_0_230	364_35_46	1016_0_24	237_5_1	161_5_40	266_5_28
13_05_2	212_2_1	19_0_44	312_02_1713	1135_02_1228	94_0_207	130_5_34	72_0_218	364_35_39	1016_0_27	237_5_1	161_5_45	266_5_35
13_05_2	212_2_1	19_0_41	312_02_1716	1135_02_1250	94_0_191	130_5_38	72_0_201	364_35_41	1016_0_27	237_5_1	161_5_40	266_5_52
13_05_1	212_2_1	19_0_38	312_02_1770	1135_02_1204	94_0_179	130_5_44	72_0_211	364_35_36	1016_0_31	237_5_1	161_5_41	266_5_51
13_05_1	212_2_1	19_0_40	312_02_1740	1135_02_1205	94_0_162	130_5_35	72_0_238	364_35_41	1016_0_31	237_5_1	161_5_56	266_5_53
13_05_1	212_2_1	19_0_38	312_02_1762	1135_02_1180	94_0_150	130_5_34	72_0_230	364_35_49	1016_0_34	237_5_1	161_5_55	266_5_48
212_2_1	19_0_41	312_02_1802	1135_02_1130	94_0_151	130_5_49	72_0_223	364_35_52	1016_0_36	237_5_1	161_5_55	266_5_45
212_2_1	19_0_41	312_02_1822	1135_02_1121	94_0_151	130_5_41	72_0_227	364_35_44	1016_0_40	237_5_1	161_5_50	266_5_42
212_2_1	19_0_41	312_02_1803	1135_02_1153	94_0_154	130_5_41	72_0_227	364_35_46	1016_0_38	237_5_1	161_5_50	266_5_26
212_2_1	19_0_42	312_02_1817	1135_02_1134	94_0_148	130_5_45	72_0_239	364_35_53	1016_0_36	237_5_1	161_5_49	266_5_23
212_2_1	19_0_34	312_02_1853	1135_02_1127	94_0_150	130_5_38	72_0_232	364_35_52	1016_0_34	237_5_1	161_5_56	266_5_17
212_2_1	19_0_36	312_02_1861	1135_02_1151	94_0_137	130_5_38	72_0_228	364_35_41	1016_0_37	237_5_1	161_5_51	266_5_11
212_2_1	19_0_31	312_02_1847	1135_02_1187	94_0_141	130_5_39	72_0_210	364_35_47	1016_0_33	237_5_1	161_5_51	266_5_12
212_2_1	19_0_34	312_02_1848	1135_02_1204	94_0_137	130_5_45	72_0_195	364_35_51	1016_0_33	237_5_1	161_5_50	266_5_6
212_2_1	19_0_28	312_02_1858	1135_02_1184	94_0_120	130_5_44	72_0_209	364_35_57	1016_0_28	237_5_1	161_5_63	266_5_7
212_2_1	19_0_28	312_02_1886	1135_02_1141	94_0_129	130_5_45	72_0_206	364_35_55	1016_0_41	237_5_1	161_5_58	266_5_10
212_2_1	19_0_22	312_02_1845	1135_02_1189	94_0_146	130_5_32	72_0_189	364_35_54	1016_0_34	237_5_1	161_5_69	266_5_14
212_2_1	19_0_22	312_02_1843	1135_02_1179	94_0_144	130_5_46	72_0_183	364_35_62	1016_0_30	237_5_1	161_5_73	266_5_16
212_2_1	19_0_27	312_02_1838	1135_02_1187	94_0_141	130_5_36	72_0_183	364_35_58	1016_0_31	237_5_1	161_5_83	266_5_11
212_2_1	19_0_28	312_02_1845	1135_02_1190	94_0_132	130_5_48	72_0_187	364_35_46	1016_0_36	237_5_1	161_5_77	266_5_8
212_2_1	19_0_24	312_02_1816	1135_02_1217	94_0_146	130_5_52	72_0_190	364_35_51	1016_0_32	237_5_1	161_5_62	266_5_11
212_2_1	19_0_28	312_02_1821	1135_02_1176	94_0_149	130_5_51	72_0_195	364_35_54	1016_0_39	237_5_1	161_5_66	266_5_16
212_2_1	19_0_29	312_02_1799	1135_02_1202	94_0_141	130_5_36	72_0_206	364_35_53	1016_0_42	237_5_1	161_5_74	266_5_11
212_2_1	19_0_29	312_02_1775	1135_02_1209	94_0_150	130_5_53	72_0_195	364_35_52	1016_0_44	237_5_1	161_5_75	266_5_8
212_2_1	19_0_33	312_02_1817	1135_02_1199	94_0_134	130_5_49	72_0_175	364_35_54	1016_0_44	237_5_1	161_5_84	266_5_9
212_2_1	19_0_33	312_02_1787	1135_02_1189	94_0_148	130_5_49	72_0_187	364_35_58	1016_0_51	237_5_1	161_5_83	266_5_9
212_2_1	19_0_36	312_02_1748	1135_02_1175	94_0_162	130_5_52	72_0_213	364_35_59	1016_0_56	237_5_1	161_5_84	266_5_8
212_2_1	19_0_36	312_02_1735	1135_02_1209	94_0_171	130_5_47	72_0_201	364_35_62	1016_0_44	237_5_1	161_5_76	266_5_11
212_2_1	19_0_36	312_02_1691	1135_02_1229	94_0_172	130_5_40	72_0_203	364_35_73	1016_0_57	237_5_1	161_5_71	266_5_15
212_2_1	19_0_44	312_02_1720	1135_02_1226	94_0_154	130_5_35	72_0_197	364_35_68	1016_0_62	237_5_1	161_5_66	266_5_15
212_2_1	19_0_42	312_02_1722	1135_02_1207	94_0_152	130_5_38	72_0_217	364_35_67	1016_0_73	237_5_1	161_5_63	266_5_10
212_2_1	19_0_41	312_02_1760	1135_02_1169	94_0_143	130_5_35	72_0_226	364_35_65	1016_0_83	237_5_1	161_5_63	266_5_13
212_2_1	19_0_40	312_02_1720	1135_02_1202	94_0_164	130_5_35	72_0_223	364_35_58	1016_0_77	237_5_1	161_5_59	266_5_16
212_2_1	19_0_39	312_02_1736	1135_02_1207	94_0_145	130_5_30	72_0_239	364_35_46	1016_0_94	237_5_1	161_5_47	266_5_17
212_2_1	19_0_35	312_02_1690	1135_02_1261	94_0_153	130_5_24	72_0_224	364_35_46	1016_0_90	237_5_1	161_5_54	266_5_15
212_2_1	19_0_32	312_02_1663	1135_02_1282	94_0_160	130_5_27	72_0_217	364_35_42	1016_0_94	237_5_1	161_5_60	266_5_14
212_2_1	19_0_36	312_02_1654	1135_02_1312	94_0_155	130_5_24	72_0_209	364_35_41	1016_0_92	237_5_1	161_5_51	266_5_8
212_2_1	19_0_29	312_02_1615	1135_02_1332	94_0_165	130_5_22	72_0_222	364_35_47	1016_0_96	237_5_1	161_5_48	266_5_6
212_2_1	19_0_27	312_02_1624	1135_02_1332	94_0_157	130_5_25	72_0_229	364_35_53	1016_0_98	237_5_1	161_5_42	266_5_3
212_2_1	19_0_29	312_02_1637	1135_02_1358	94_0_144	130_5_27	72_0_205	364_35_58	1016_0_95	237_5_1	161_5_48	266_5_1
212_2_1	19_0_35	312_02_1630	1135_02_1373	94_0_143	130_5_26	72_0_196	364_35_50	1016_0_102	237_5_1	161_5_48	266_5_2
212_2_1	19_0_35	312_02_1579	1135_02_1389	94_0_154	130_5_31	72_0_208	364_35_58	1016_0_104	237_5_1	161_5_48	266_5_2
212_2_1	19_0_32	312_02_1556	1135_02_1424	94_0_149	130_5_33	72_0_188	364_35_67	1016_0_94	237_5_1	161_5_53	266_5_1
212_2_1	19_0_45	312_02_1546	1135_02_1422	94_0_154	130_5_34	72_0_184	364_35_58	1016_0_95	237_5_1	161_5_54	266_5_1
212_2_1	19_0_44	312_02_1526	1135_02_1444	94_0_158	130_5_39	72_0_195	364_35_64	1016_0_96	237_5_1	161_5_38	266_5_2
212_2_1	19_0_49	312_02_1566	1135_02_1395	94_0_152	130_5_35	72_0_203	364_35_67	1016_0_90	237_5_1	161_5_46	266_5_5
212_2_1	19_0_51	312_02_1505	1135_02_1379	94_0_184	130_5_44	72_0_219	364_35_66	1016_0_111	237_5_1	161_5_39	266_5_5
212_2_1	19_0_51	312_02_1516	1135_02_1390	94_0_176	130_5_48	72_0_212	364_35_62	1016_0_120	237_5_1	161_5_28	266_5_2
212_2_1	19_0_48	312_02_1537	1135_02_1363	94_0_172	130_5_52	72_0_201	364_35_71	1016_0_124	237_5_1	161_5_24	266_5_3
212_2_1	19_0_53	312_02_1526	1135_02_1363	94_0_180	130_5_46	72_0_198	364_35_63	1016_0_119	237_5_1	161_5_30	266_5_7
212_2_1	19_0_49	312_02_1585	1135_02_1321	94_0_165	130_5_54	72_0_194	364_35_63	1016_0_123	237_5_1	161_5_32	266_5_7
212_2_1	19_0_49	312_02_1604	1135_02_1315	94_0_153	130_5_67	72_0_200	364_35_56	1016_0_114	237_5_1	161_5_25	266_5_11
212_2_1	19_0_51	312_02_1606	1135_02_1290	94_0_170	130_5_79	72_0_200	364_35_57	1016_0_98	237_5_1	161_5_26	266_5_10
212_2_1	19_0_54	312_02_1571	1135_02_1278	94_0_200	130_5_81	72_0_224	364_35_52	1016_0_103	237_5_1	161_5_24	266_5_7
212_2_1	19_0_62	312_02_1615	1135_02_1281	94_0_191	130_5_75	72_0_211	364_35_41	1016_0_83	237_5_1	161_5_21	266_5_14
212_2_1	19_0_66	312_02_1584	1135_02_1266	94_0_198	130_5_81	72_0_221	364_35_42	1016_0_86	237_5_1	161_5_19	266_5_13
212_2_1	19_0_64	312_02_1607	1135_02_1312	94_0_194	130_5_73	72_0_196	364_35_40	1016_0_86	237_5_1	161_5_17	266_5_8
212_2_1	19_0_63	312_02_1652	1135_02_1294	94_0_171	130_5_63	72_0_189	364_35_47	1016_0_92	237_5_1	161_5_20	266_5_10
212_2_1	19_0_61	312_02_1649	1135_02_1291	94_0_158	130_5_75	72_0_215	364_35_44	1016_0_85	237_5_1	161_5_22	266_5_10
212_2_1	19_0_53	312_02_1657	1135_02_1310	94_0_146	130_5_66	72_0_211	364_35_45	1016_0_88	237_5_1	161_5_14	266_5_11
212_2_1	19_0_52	312_02_1612	1135_02_1344	94_0_144	130_5_65	72_0_224	364_35_41	1016_0_83	237_5_1	161_5_13	266_5_10
212_2_1	19_0_58	312_02_1606	1135_02_1360	94_0_156	130_5_69	72_0_200	364_35_36	1016_0_78	237_5_1	161_5_15	266_5_9
212_2_1	19_0_63	312_02_1638	1135_02_1323	94_0_158	130_5_78	72_0_209	364_35_33	1016_0_77	237_5_1	161_5_6	266_5_14
212_2_1	19_0_62	312_02_1619	1135_02_1341	94_0_169	130_5_83	72_0_194	364_35_42	1016_0_75	237_5_1	161_5_4	266_5_10
212_2_1	19_0_51	312_02_1616	1135_02_1327	94_0_183	130_5_81	72_0_195	364_35_49	1016_0_81	237_5_1	161_5_7	266_5_8
212_2_1	19_0_39	312_02_1633	1135_02_1314	94_0_171	130_5_80	72_0_197	364_35_58	1016_0_84	237_5_1	161_5_9	266_5_7
212_2_1	19_0_42	312_02_1645	1135_02_1290	94_0_180	130_5_96	72_0_203	364_35_53	1016_0_81	237_5_1	161_5_4	266_5_5
212_2_1	19_0_43	312_02_1615	1135_02_1311	94_0_183	130_5_97	72_0_193	364_35_58	1016_0_82	237_5_1	161_5_1	266_5_6
212_2_1	19_0_35	312_02_1564	1135_02_1358	94_0_178	130_5_79	72_0_223	364_35_59	1016_0_86	237_5_1	161_5_1	266_5_6
212_2_1	19_0_38	312_02_1572	1135_02_1351	94_0_179	130_5_77	72_0_211	364_35_57	1016_0_92	237_5_1	161_5_1	266_5_3
212_2_1	19_0_39	312_02_1565	1135_02_1333	130_5_79	266_5_2	364_35_65	1016_0_77	237_5_1	94_0_190	72_0_226
212_2_1	19_0_36	312_02_1588	1135_02_1326	130_5_87	266_5_2	364_35_70	1016_0_73	237_5_1	94_0_172	72_0_225
212_2_1	19_0_47	312_02_1610	1135_02_1315	130_5_83	266_5_1	364_35_65	1016_0_71	237_5_1	94_0_163	72_0_229
212_2_1	19_0_43	312_02_1607	1135_02_1325	130_5_75	72_0_227	364_35_65	1016_0_65	237_5_1	94_0_173
212_2_1	19_0_35	312_02_1604	1135_02_1331	130_5_75	72_0_234	364_35_68	1016_0_48	237_5_1	94_0_191
212_2_1	19_0_25	312_02_1565	1135_02_1353	130_5_75	72_0_248	364_35_73	1016_0_47	237_5_1	94_0_193
212_2_1	19_0_24	312_02_1578	1135_02_1354	130_5_74	72_0_236	364_35_77	1016_0_40	237_5_1	94_0_193
212_2_1	19_0_28	312_02_1609	1135_02_1315	130_5_74	72_0_255	364_35_75	1016_0_41	237_5_1	94_0_174
212_2_1	19_0_19	312_02_1611	1135_02_1295	130_5_62	72_0_267	364_35_94	1016_0_56	237_5_1	94_0_173
212_2_1	19_0_15	312_02_1629	1135_02_1284	130_5_62	72_0_259	364_35_106	1016_0_58	237_5_1	94_0_164
212_2_1	19_0_15	312_02_1662	1135_02_1249	130_5_61	72_0_266	364_35_103	1016_0_53	237_5_1	94_0_167
212_2_1	19_0_13	312_02_1692	1135_02_1224	130_5_65	72_0_262	364_35_103	1016_0_51	237_5_1	94_0_172
212_2_1	19_0_13	312_02_1695	1135_02_1244	130_5_70	72_0_247	364_35_95	1016_0_45	237_5_1	94_0_176
212_2_1	19_0_21	312_02_1691	1135_02_1242	130_5_78	72_0_250	364_35_92	1016_0_50	237_5_1	94_0_161
212_2_1	19_0_20	312_02_1673	1135_02_1296	130_5_72	72_0_240	364_35_106	1016_0_49	237_5_1	94_0_139
212_2_1	19_0_17	312_02_1657	1135_02_1282	130_5_76	72_0_256	364_35_106	1016_0_50	237_5_1	94_0_145
212_2_1	19_0_13	312_02_1642	1135_02_1310	130_5_85	72_0_237	364_35_111	1016_0_48	237_5_1	94_0_142
212_2_1	19_0_13	312_02_1622	1135_02_1307	130_5_83	72_0_237	364_35_124	1016_0_48	237_5_1	94_0_137
212_2_1	19_0_17	312_02_1584	1135_02_1356	130_5_87	72_0_247	364_35_123	1016_0_40	237_5_1	94_0_124
212_2_1	19_0_19	312_02_1597	1135_02_1336	130_5_84	72_0_263	364_35_116	1016_0_42	237_5_1	94_0_127
212_2_1	19_0_17	312_02_1616	1135_02_1305	130_5_89	72_0_258	364_35_125	1016_0_48	237_5_1	94_0_128
212_2_1	19_0_17	312_02_1633	1135_02_1313	130_5_84	72_0_246	364_35_123	1016_0_51	237_5_1	94_0_123
212_2_1	19_0_22	312_02_1632	1135_02_1296	130_5_93	72_0_250	364_35_122	1016_0_48	237_5_1	94_0_121
212_2_1	19_0_17	312_02_1613	1135_02_1334	130_5_92	72_0_255	364_35_114	1016_0_35	237_5_1	94_0_128
212_2_1	19_0_14	312_02_1583	1135_02_1352	130_5_92	72_0_262	364_35_117	1016_0_26	237_5_1	94_0_148
212_2_1	19_0_10	312_02_1568	1135_02_1374	130_5_90	72_0_282	364_35_118	1016_0_24	237_5_1	94_0_129
212_2_1	19_0_6	312_02_1554	1135_02_1395	130_5_84	72_0_279	364_35_121	1016_0_22	237_5_1	94_0_131
212_2_1	19_0_11	312_02_1559	1135_02_1382	130_5_93	72_0_272	364_35_118	1016_0_21	237_5_1	94_0_140
212_2_1	19_0_9	312_02_1575	1135_02_1362	130_5_94	72_0_243	364_35_127	1016_0_24	237_5_1	94_0_159
212_2_1	19_0_6	312_02_1567	1135_02_1373	130_5_86	72_0_240	364_35_134	1016_0_30	237_5_1	94_0_156
212_2_1	19_0_9	312_02_1543	1135_02_1400	130_5_89	72_0_249	364_35_121	1016_0_40	237_5_1	94_0_143
212_2_1	19_0_8	312_02_1527	1135_02_1427	130_5_90	72_0_240	364_35_117	1016_0_47	237_5_1	94_0_142
212_2_1	19_0_4	312_02_1490	1135_02_1500	130_5_81	72_0_227	364_35_112	1016_0_36	237_5_1	94_0_146
212_2_1	19_0_4	312_02_1499	1135_02_1504	130_5_71	72_0_214	364_35_107	1016_0_41	237_5_1	94_0_152
212_2_1	19_0_7	312_02_1536	1135_02_1455	130_5_67	72_0_213	364_35_117	1016_0_38	237_5_1	94_0_165
212_2_1	19_0_8	312_02_1560	1135_02_1457	130_5_58	72_0_211	364_35_119	1016_0_36	237_5_1	94_0_141
212_2_1	19_0_11	312_02_1587	1135_02_1401	130_5_59	72_0_221	364_35_121	1016_0_40	237_5_1	94_0_146
212_2_1	19_0_6	312_02_1604	1135_02_1408	130_5_62	72_0_215	364_35_122	1016_0_33	237_5_1	94_0_135
212_2_1	19_0_5	312_02_1595	1135_02_1426	130_5_50	72_0_210	364_35_117	1016_0_38	237_5_1	94_0_148
212_2_1	19_0_8	312_02_1592	1135_02_1388	130_5_51	72_0_233	364_35_106	1016_0_46	237_5_1	94_0_162
212_2_1	19_0_8	312_02_1581	1135_02_1417	130_5_60	72_0_220	364_35_98	1016_0_57	237_5_1	94_0_142
212_2_1	19_0_10	312_02_1558	1135_02_1446	130_5_59	72_0_226	364_35_85	1016_0_57	237_5_1	94_0_158
212_2_1	19_0_10	312_02_1530	1135_02_1451	130_5_65	72_0_233	364_35_79	1016_0_58	237_5_1	94_0_171
212_2_1	19_0_9	312_02_1539	1135_02_1447	130_5_66	72_0_250	364_35_72	1016_0_62	237_5_1	94_0_156
212_2_1	19_0_12	312_02_1561	1135_02_1406	130_5_57	72_0_258	364_35_84	1016_0_61	237_5_1	94_0_166
212_2_1	19_0_18	312_02_1553	1135_02_1400	130_5_65	72_0_256	364_35_68	1016_0_66	237_5_1	94_0_164
212_2_1	19_0_22	312_02_1585	1135_02_1418	130_5_54	72_0_241	364_35_65	1016_0_64	237_5_1	94_0_149
212_2_1	19_0_22	312_02_1563	1135_02_1421	130_5_56	72_0_254	364_35_74	1016_0_75	237_5_1	94_0_130
212_2_1	19_0_29	312_02_1531	1135_02_1415	130_5_65	72_0_281	364_35_69	1016_0_68	237_5_1	94_0_134
212_2_1	19_0_29	312_02_1501	1135_02_1441	130_5_68	72_0_279	364_35_64	1016_0_64	237_5_1	94_0_133
212_2_1	19_0_29	312_02_1531	1135_02_1428	130_5_61	72_0_273	364_35_63	1016_0_59	237_5_1	94_0_138
212_2_1	19_0_22	312_02_1505	1135_02_1436	130_5_60	72_0_286	364_35_68	1016_0_55	237_5_1	94_0_153
212_2_1	19_0_21	312_02_1503	1135_02_1415	130_5_73	72_0_303	364_35_78	1016_0_51	237_5_1	94_0_149
212_2_1	19_0_18	312_02_1455	1135_02_1451	130_5_78	72_0_312	364_35_86	1016_0_43	237_5_1	94_0_147
212_2_1	19_0_24	312_02_1435	1135_02_1460	130_5_71	72_0_321	364_35_76	1016_0_42	237_5_1	94_0_161
212_2_1	19_0_20	312_02_1366	1135_02_1526	130_5_69	72_0_309	364_35_87	1016_0_42	237_5_1	94_0_170
212_2_1	19_0_28	312_02_1395	1135_02_1501	130_5_63	72_0_313	364_35_81	1016_0_49	237_5_1	94_0_164
212_2_1	19_0_39	312_02_1424	1135_02_1470	130_5_61	72_0_313	364_35_73	1016_0_42	237_5_1	94_0_163
212_2_1	19_0_40	312_02_1459	1135_02_1429	130_5_65	72_0_322	364_35_68	1016_0_41	237_5_1	94_0_158
212_2_1	19_0_37	312_02_1468	1135_02_1422	130_5_74	72_0_318	364_35_75	1016_0_44	237_5_1	94_0_156
212_2_1	19_0_34	312_02_1468	1135_02_1397	130_5_72	72_0_312	364_35_82	1016_0_52	237_5_1	94_0_168
212_2_1	19_0_26	312_02_1450	1135_02_1420	130_5_71	72_0_298	364_35_92	1016_0_57	237_5_1	94_0_165
212_2_1	19_0_22	312_02_1472	1135_02_1404	130_5_68	72_0_276	364_35_89	1016_0_53	237_5_1	94_0_186
212_2_1	19_0_20	312_02_1457	1135_02_1409	130_5_82	72_0_269	364_35_97	1016_0_59	237_5_1	94_0_187
212_2_1	19_0_21	312_02_1443	1135_02_1403	130_5_98	72_0_279	364_35_92	1016_0_50	237_5_1	94_0_191
212_2_1	19_0_24	312_02_1452	1135_02_1424	130_5_110	72_0_234	364_35_84	1016_0_51	237_5_1	94_0_195
212_2_1	19_0_18	312_02_1456	1135_02_1435	130_5_97	72_0_217	364_35_87	1016_0_54	237_5_1	94_0_222
212_2_1	19_0_15	312_02_1488	1135_02_1449	130_5_85	72_0_196	364_35_77	1016_0_58	237_5_1	94_0_210
212_2_1	19_0_17	312_02_1478	1135_02_1460	130_5_92	72_0_200	364_35_57	1016_0_62	237_5_1	94_0_214
212_2_1	19_0_13	312_02_1503	1135_02_1433	130_5_86	72_0_207	364_35_57	1016_0_59	237_5_1	94_0_220
212_2_1	19_0_15	312_02_1491	1135_02_1451	130_5_83	72_0_216	364_35_57	1016_0_66	237_5_1	94_0_212
212_2_1	19_0_10	312_02_1498	1135_02_1442	130_5_88	72_0_228	364_35_52	1016_0_71	237_5_1	94_0_201
212_2_1	19_0_9	312_02_1462	1135_02_1493	130_5_83	72_0_210	364_35_47	1016_0_68	237_5_1	94_0_219
212_2_1	19_0_8	312_02_1464	1135_02_1495	130_5_81	72_0_207	364_35_48	1016_0_67	237_5_1	94_0_221
212_2_1	19_0_4	312_02_1506	1135_02_1478	130_5_64	72_0_200	364_35_54	1016_0_73	237_5_1	94_0_220
212_2_1	19_0_7	312_02_1499	1135_02_1488	130_5_56	72_0_182	364_35_59	1016_0_73	237_5_1	94_0_226
212_2_1	19_0_11	312_02_1484	1135_02_1483	130_5_61	72_0_189	364_35_75	1016_0_80	237_5_1	94_0_214
212_2_1	19_0_12	312_02_1494	1135_02_1498	130_5_63	72_0_191	364_35_71	1016_0_77	237_5_1	94_0_189
212_2_1	19_0_16	312_02_1444	1135_02_1550	130_5_63	72_0_189	364_35_67	1016_0_81	237_5_1	94_0_188
212_2_1	19_0_9	312_02_1461	1135_02_1553	130_5_72	72_0_187	364_35_55	1016_0_74	237_5_1	94_0_191
212_2_1	19_0_11	312_02_1443	1135_02_1567	130_5_66	72_0_204	364_35_57	1016_0_78	237_5_1	94_0_180
212_2_1	19_0_16	312_02_1447	1135_02_1562	130_5_69	72_0_207	364_35_45	1016_0_67	237_5_1	94_0_179
212_2_1	19_0_17	312_02_1420	1135_02_1554	130_5_78	72_0_221	364_35_47	1016_0_67	237_5_1	94_0_178
212_2_1	19_0_16	312_02_1366	1135_02_1613	130_5_73	72_0_221	364_35_43	1016_0_61	237_5_1	94_0_193
212_2_1	19_0_22	312_02_1381	1135_02_1615	130_5_65	72_0_206	364_35_51	1016_0_70	237_5_1	94_0_185
212_2_1	19_0_23	312_02_1378	1135_02_1617	130_5_55	72_0_218	364_35_42	1016_0_71	237_5_1	94_0_186
212_2_1	19_0_21	312_02_1396	1135_02_1605	130_5_54	72_0_217	364_35_46	1016_0_83	237_5_1	94_0_169
212_2_1	19_0_25	312_02_1408	1135_02_1570	130_5_53	72_0_227	364_35_33	1016_0_89	237_5_1	94_0_187
212_2_1	19_0_24	312_02_1427	1135_02_1579	130_5_64	72_0_225	364_35_21	1016_0_67	237_5_1	94_0_182
212_2_1	19_0_23	312_02_1393	1135_02_1611	130_5_64	72_0_235	364_35_15	1016_0_69	237_5_1	94_0_170
212_2_1	19_0_30	312_02_1387	1135_02_1633	130_5_61	72_0_225	364_35_16	1016_0_65	237_5_1	94_0_171
212_2_1	19_0_30	312_02_1377	1135_02_1647	130_5_66	72_0_218	364_35_14	1016_0_82	237_5_1	94_0_151
212_2_1	19_0_27	312_02_1392	1135_02_1639	130_5_61	72_0_212	364_35_18	1016_0_83	237_5_1	94_0_149
212_2_1	19_0_21	312_02_1331	1135_02_1708	130_5_61	72_0_224	364_35_18	1016_0_84	237_5_1	94_0_147
212_2_1	19_0_22	312_02_1305	1135_02_1738	130_5_57	72_0_221	364_35_20	1016_0_92	237_5_1	94_0_148
212_2_1	19_0_21	312_02_1330	1135_02_1695	130_5_61	72_0_231	364_35_20	1016_0_106	237_5_1	94_0_134
212_2_1	19_0_25	312_02_1330	1135_02_1704	130_5_59	72_0_221	364_35_24	1016_0_100	237_5_1	94_0_142
212_2_1	19_0_26	312_02_1337	1135_02_1685	130_5_63	72_0_219	364_35_16	1016_0_97	237_5_1	94_0_147
212_2_1	19_0_17	312_02_1341	1135_02_1658	130_5_53	72_0_237	364_35_21	1016_0_87	237_5_1	94_0_167
212_2_1	19_0_19	312_02_1345	1135_02_1644	130_5_62	72_0_244	364_35_19	1016_0_83	237_5_1	94_0_177
212_2_1	19_0_17	312_02_1337	1135_02_1673	130_5_59	72_0_249	364_35_18	1016_0_71	237_5_1	94_0_172
212_2_1	19_0_18	312_02_1357	1135_02_1689	130_5_56	72_0_237	364_35_20	1016_0_64	237_5_1	94_0_153
212_2_1	19_0_17	312_02_1367	1135_02_1690	130_5_59	72_0_236	364_35_24	1016_0_55	237_5_1	94_0_156
212_2_1	19_0_23	312_02_1322	1135_02_1721	130_5_68	72_0_222	364_35_22	1016_0_54	237_5_1	94_0_159
212_2_1	19_0_22	312_02_1310	1135_02_1756	130_5_67	72_0_223	364_35_15	1016_0_45	237_5_1	94_0_155
212_2_1	19_0_18	312_02_1328	1135_02_1757	130_5_71	72_0_219	364_35_17	1016_0_46	237_5_1	94_0_145
212_2_1	19_0_23	312_02_1384	1135_02_1717	130_5_55	72_0_204	364_35_21	1016_0_46	237_5_1	94_0_152
212_2_1	19_0_21	312_02_1399	1135_02_1683	130_5_51	72_0_203	364_35_26	1016_0_53	237_5_1	94_0_153
212_2_1	19_0_17	312_02_1431	1135_02_1661	130_5_50	72_0_200	364_35_32	1016_0_57	237_5_1	94_0_136
212_2_1	19_0_23	312_02_1450	1135_02_1622	130_5_45	72_0_188	364_35_36	1016_0_64	237_5_1	94_0_141
212_2_1	19_0_27	312_02_1485	1135_02_1598	130_5_50	72_0_192	364_35_34	1016_0_70	237_5_1	94_0_127
212_2_1	19_0_31	312_02_1546	1135_02_1538	130_5_51	72_0_191	364_35_30	1016_0_73	237_5_1	94_0_132
212_2_1	19_0_33	312_02_1568	1135_02_1498	130_5_52	72_0_207	364_35_26	1016_0_83	237_5_1	94_0_122
212_2_1	19_0_27	312_02_1515	1135_02_1546	130_5_61	72_0_208	364_35_27	1016_0_86	237_5_1	94_0_130
212_2_1	19_0_27	312_02_1548	1135_02_1517	130_5_56	72_0_210	364_35_30	1016_0_89	237_5_1	94_0_125
212_2_1	19_0_25	312_02_1507	1135_02_1543	130_5_68	72_0_220	364_35_24	1016_0_88	237_5_1	94_0_117
212_2_1	19_0_23	312_02_1494	1135_02_1555	130_5_62	72_0_213	364_35_16	1016_0_105	237_5_1	94_0_116
212_2_1	19_0_21	312_02_1511	1135_02_1549	130_5_58	72_0_211	364_35_15	1016_0_101	237_5_1	94_0_118
212_2_1	19_0_23	312_02_1494	1135_02_1565	130_5_57	72_0_219	364_35_14	1016_0_101	237_5_1	94_0_112
212_2_1	19_0_20	312_02_1502	1135_02_1542	130_5_64	72_0_219	364_35_14	1016_0_104	237_5_1	94_0_115
212_2_1	19_0_19	312_02_1582	1135_02_1479	130_5_57	72_0_209	364_35_9	1016_0_108	237_5_1	94_0_121
212_2_1	19_0_28	312_02_1579	1135_02_1437	130_5_58	72_0_229	364_35_5	1016_0_121	237_5_1	94_0_116
212_2_1	19_0_29	312_02_1571	1135_02_1436	130_5_49	72_0_248	364_35_5	1016_0_128	237_5_1	94_0_111
212_2_1	19_0_29	312_02_1584	1135_02_1435	130_5_63	72_0_242	364_35_6	1016_0_127	237_5_1	94_0_95
212_2_1	19_0_34	312_02_1582	1135_02_1434	130_5_66	72_0_250	364_35_5	1016_0_126	237_5_1	94_0_88
212_2_1	19_0_42	312_02_1583	1135_02_1416	130_5_65	72_0_264	364_35_1	1016_0_119	237_5_1	94_0_91
212_2_1	19_0_36	312_02_1610	1135_02_1389	130_5_66	72_0_265	1016_0_120	94_0_93
212_2_1	19_0_30	312_02_1618	1135_02_1394	130_5_55	72_0_259	1016_0_123	94_0_89
212_2_1	19_0_34	312_02_1640	1135_02_1364	130_5_62	72_0_267	1016_0_120	94_0_89
212_2_1	19_0_35	312_02_1608	1135_02_1393	130_5_60	72_0_260	1016_0_123	94_0_95
212_2_1	19_0_36	312_02_1608	1135_02_1427	130_5_69	72_0_243	1016_0_109	94_0_78
212_2_1	19_0_37	312_02_1615	1135_02_1457	130_5_61	72_0_239	1016_0_99	94_0_77
212_2_1	19_0_35	312_02_1609	1135_02_1493	130_5_52	72_0_241	1016_0_100	94_0_64
212_2_1	19_0_35	312_02_1594	1135_02_1489	130_5_46	72_0_252	1016_0_104	94_0_74
212_2_1	19_0_35	312_02_1517	1135_02_1516	130_5_60	72_0_244	1016_0_113	94_0_94
212_2_1	19_0_31	312_02_1559	1135_02_1513	130_5_43	72_0_235	1016_0_120	94_0_89
212_2_1	19_0_27	312_02_1543	1135_02_1525	130_5_44	72_0_248	1016_0_109	94_0_96
212_2_1	19_0_25	312_02_1529	1135_02_1544	130_5_40	72_0_250	1016_0_107	94_0_99
212_2_1	19_0_28	312_02_1515	1135_02_1530	130_5_39	72_0_265	1016_0_109	94_0_97
212_2_1	19_0_29	312_02_1497	1135_02_1532	130_5_33	72_0_268	1016_0_115	94_0_96
212_2_1	19_0_26	312_02_1524	1135_02_1523	130_5_36	72_0_259	1016_0_114	94_0_93
212_2_1	19_0_24	312_02_1514	1135_02_1554	130_5_26	72_0_263	1016_0_124	94_0_78
212_2_1	19_0_21	312_02_1497	1135_02_1552	130_5_30	72_0_272	1016_0_133	94_0_73
212_2_1	19_0_16	312_02_1487	1135_02_1556	130_5_31	72_0_280	1016_0_127	94_0_85
212_2_1	19_0_15	312_02_1487	1135_02_1567	130_5_25	72_0_281	1016_0_133	94_0_77
212_2_1	19_0_14	312_02_1481	1135_02_1560	130_5_22	72_0_286	1016_0_149	94_0_79
212_2_1	19_0_11	312_02_1476	1135_02_1562	130_5_20	72_0_307	1016_0_150	94_0_64
212_2_1	19_0_14	312_02_1483	1135_02_1538	130_5_23	72_0_314	1016_0_148	94_0_55
212_2_1	19_0_14	312_02_1436	1135_02_1580	130_5_27	72_0_329	1016_0_147	94_0_60
212_2_1	19_0_9	312_02_1406	1135_02_1601	130_5_37	72_0_350	1016_0_137	94_0_56
212_2_1	19_0_15	312_02_1410	1135_02_1555	130_5_32	72_0_375	1016_0_149	94_0_56
212_2_1	19_0_19	312_02_1386	1135_02_1571	130_5_38	72_0_383	1016_0_138	94_0_60
212_2_1	19_0_20	312_02_1351	1135_02_1570	130_5_37	72_0_387	1016_0_149	94_0_73
212_2_1	19_0_22	312_02_1344	1135_02_1562	130_5_33	72_0_386	1016_0_156	94_0_77
212_2_1	19_0_15	312_02_1337	1135_02_1595	130_5_44	72_0_367	1016_0_149	94_0_74
212_2_1	19_0_17	312_02_1288	1135_02_1647	130_5_45	72_0_359	1016_0_154	94_0_72
212_2_1	19_0_11	312_02_1264	1135_02_1662	130_5_36	72_0_385	1016_0_157	94_0_71
212_2_1	19_0_12	312_02_1215	1135_02_1704	130_5_30	72_0_402	1016_0_167	94_0_63
212_2_1	19_0_17	312_02_1224	1135_02_1675	130_5_20	72_0_436	1016_0_161	94_0_62
212_2_1	19_0_16	312_02_1183	1135_02_1695	130_5_23	72_0_430	1016_0_167	94_0_74
212_2_1	19_0_16	312_02_1194	1135_02_1684	130_5_18	72_0_414	1016_0_183	94_0_83
212_2_1	19_0_17	312_02_1181	1135_02_1686	130_5_16	72_0_426	1016_0_178	94_0_81
212_2_1	19_0_18	312_02_1211	1135_02_1696	130_5_20	72_0_394	1016_0_172	94_0_75
212_2_1	19_0_16	312_02_1189	1135_02_1675	130_5_27	72_0_420	1016_0_178	94_0_78
212_2_1	19_0_11	312_02_1193	1135_02_1689	130_5_17	72_0_447	1016_0_174	94_0_52
212_2_1	19_0_8	312_02_1178	1135_02_1721	130_5_22	72_0_433	1016_0_177	94_0_46
212_2_1	19_0_5	312_02_1192	1135_02_1710	130_5_28	72_0_429	1016_0_176	94_0_47
212_2_1	19_0_4	312_02_1166	1135_02_1718	130_5_25	72_0_431	1016_0_198	94_0_48
212_2_1	19_0_6	312_02_1196	1135_02_1679	130_5_17	72_0_419	1016_0_215	94_0_43
212_2_1	19_0_4	312_02_1166	1135_02_1719	130_5_19	72_0_406	1016_0_218	94_0_51
212_2_1	19_0_4	312_02_1163	1135_02_1721	130_5_21	72_0_402	1016_0_222	94_0_48
212_2_1	19_0_2	312_02_1193	1135_02_1702	130_5_22	72_0_389	1016_0_223	94_0_42
212_2_1	19_0_6	312_02_1209	1135_02_1713	130_5_22	72_0_380	1016_0_218	94_0_32
212_2_1	19_0_3	312_02_1212	1135_02_1732	130_5_15	72_0_361	1016_0_224	94_0_30
212_2_1	19_0_2	312_02_1200	1135_02_1761	130_5_15	72_0_342	1016_0_231	94_0_29
212_2_1	19_0_4	312_02_1272	1135_02_1711	130_5_23	72_0_331	1016_0_199	94_0_29
212_2_1	19_0_3	312_02_1322	1135_02_1676	130_5_20	72_0_334	1016_0_202	94_0_35
212_2_1	19_0_2	312_02_1352	1135_02_1672	130_5_17	72_0_328	1016_0_199	94_0_23
212_2_1	19_0_3	312_02_1346	1135_02_1671	130_5_20	72_0_317	1016_0_209	94_0_20
212_2_1	19_0_2	312_02_1345	1135_02_1680	130_5_24	72_0_327	1016_0_190	94_0_19
212_2_1	19_0_1	312_02_1309	1135_02_1711	130_5_25	72_0_324	1016_0_188	94_0_22
212_2_1	19_0_2	312_02_1271	1135_02_1770	130_5_19	72_0_305	1016_0_189	94_0_20
212_2_1	19_0_5	312_02_1267	1135_02_1774	130_5_21	72_0_323	1016_0_179	94_0_23
212_2_1	19_0_3	312_02_1252	1135_02_1799	130_5_24	72_0_308	1016_0_179	94_0_21
212_2_1	19_0_4	312_02_1245	1135_02_1818	130_5_22	72_0_298	1016_0_180	94_0_18
212_2_1	19_0_1	312_02_1271	1135_02_1782	130_5_28	72_0_303	1016_0_172	94_0_19
212_2_1	19_0_2	312_02_1284	1135_02_1803	130_5_19	72_0_294	1016_0_166	94_0_21
212_2_1	312_02_1262	1135_02_1785	130_5_20	72_0_311	1016_0_180	94_0_23
212_2_1	312_02_1319	1135_02_1753	130_5_15	72_0_312	1016_0_159	94_0_24
212_2_1	312_02_1315	1135_02_1787	130_5_11	72_0_292	1016_0_166	94_0_20
212_2_1	312_02_1324	1135_02_1753	130_5_10	72_0_311	1016_0_177	94_0_19
212_2_1	312_02_1335	1135_02_1725	130_5_11	72_0_322	1016_0_178	94_0_14
212_2_1	312_02_1393	1135_02_1714	130_5_5	72_0_273	1016_0_178	94_0_20
212_2_1	312_02_1391	1135_02_1693	130_5_2	72_0_280	1016_0_198	94_0_25
212_2_1	312_02_1356	1135_02_1740	72_0_278	1016_0_191	94_0_24
212_2_1	312_02_1345	1135_02_1740	72_0_296	1016_0_177	94_0_16
212_2_1	312_02_1353	1135_02_1719	72_0_308	1016_0_186	94_0_17
212_2_1	312_02_1361	1135_02_1723	72_0_308	1016_0_180	94_0_15
212_2_1	312_02_1378	1135_02_1705	72_0_320	1016_0_172	94_0_19
212_2_1	312_02_1360	1135_02_1734	72_0_300	1016_0_167	94_0_23
212_2_1	312_02_1349	1135_02_1729	72_0_318	1016_0_161	94_0_33
212_2_1	312_02_1359	1135_02_1743	72_0_318	1016_0_144	94_0_27
212_2_1	312_02_1302	1135_02_1777	72_0_325	1016_0_166	94_0_28
212_2_1	312_02_1328	1135_02_1767	72_0_316	1016_0_148	94_0_26
212_2_1	312_02_1336	1135_02_1794	72_0_295	1016_0_131	94_0_24
212_2_1	312_02_1299	1135_02_1792	72_0_318	1016_0_141	94_0_23
212_2_1	312_02_1321	1135_02_1786	72_0_303	1016_0_147	94_0_21
212_2_1	312_02_1297	1135_02_1782	72_0_327	1016_0_149	94_0_20
212_2_1	312_02_1313	1135_02_1747	72_0_352	1016_0_149	94_0_24
212_2_1	312_02_1301	1135_02_1768	72_0_338	1016_0_152	94_0_25
212_2_1	312_02_1231	1135_02_1816	72_0_353	1016_0_159	94_0_18
212_2_1	312_02_1231	1135_02_1816	72_0_352	1016_0_170	94_0_12
212_2_1	312_02_1220	1135_02_1836	72_0_351	1016_0_157	94_0_16
212_2_1	312_02_1217	1135_02_1836	72_0_354	1016_0_156	94_0_16
212_2_1	312_02_1187	1135_02_1876	72_0_346	1016_0_147	94_0_16
212_2_1	312_02_1206	1135_02_1856	72_0_350	1016_0_148	94_0_21
212_2_1	312_02_1221	1135_02_1834	72_0_339	1016_0_165	94_0_22
212_2_1	312_02_1210	1135_02_1826	72_0_362	1016_0_170	94_0_18
212_2_1	312_02_1157	1135_02_1853	72_0_375	1016_0_179	94_0_21
212_2_1	312_02_1133	1135_02_1857	72_0_400	1016_0_181	94_0_21
212_2_1	312_02_1145	1135_02_1859	72_0_381	1016_0_182	94_0_20
212_2_1	312_02_1149	1135_02_1866	72_0_369	1016_0_199	94_0_15
212_2_1	312_02_1173	1135_02_1828	72_0_377	1016_0_206	94_0_13
212_2_1	312_02_1150	1135_02_1864	72_0_371	1016_0_179	94_0_12
212_2_1	312_02_1151	1135_02_1848	72_0_391	1016_0_187	94_0_8
212_2_1	312_02_1153	1135_02_1823	72_0_409	1016_0_183	94_0_7
212_2_1	312_02_1167	1135_02_1793	72_0_405	1016_0_197	94_0_14
212_2_1	312_02_1176	1135_02_1783	72_0_426	1016_0_191	94_0_12
212_2_1	312_02_1216	1135_02_1738	72_0_425	1016_0_190	94_0_14
212_2_1	312_02_1208	1135_02_1712	72_0_453	1016_0_195	94_0_13
212_2_1	312_02_1211	1135_02_1741	72_0_423	1016_0_203	94_0_11
212_2_1	312_02_1217	1135_02_1749	72_0_409	1016_0_200	94_0_9
212_2_1	312_02_1258	1135_02_1724	72_0_404	1016_0_180	94_0_10
212_2_1	312_02_1287	1135_02_1708	72_0_408	1016_0_161	94_0_13
212_2_1	312_02_1264	1135_02_1725	72_0_401	1016_0_172	94_0_9
212_2_1	312_02_1268	1135_02_1740	72_0_401	1016_0_165	94_0_6
212_2_1	312_02_1255	1135_02_1766	72_0_379	1016_0_180	94_0_5
212_2_1	312_02_1274	1135_02_1746	72_0_368	1016_0_195	94_0_5
212_2_1	312_02_1255	1135_02_1747	72_0_373	1016_0_212	94_0_7
212_2_1	312_02_1252	1135_02_1713	72_0_389	1016_0_210	94_0_6
212_2_1	312_02_1213	1135_02_1715	72_0_416	1016_0_216	94_0_9
212_2_1	312_02_1217	1135_02_1695	72_0_430	1016_0_223	94_0_12
212_2_1	312_02_1220	1135_02_1732	72_0_416	1016_0_207	94_0_6
212_2_1	312_02_1208	1135_02_1713	72_0_435	1016_0_210	94_0_3
212_2_1	312_02_1141	1135_02_1736	72_0_489	1016_0_209	94_0_3
212_2_1	312_02_1167	1135_02_1715	72_0_472	1016_0_215	94_0_2
212_2_1	312_02_1228	1135_02_1689	72_0_463	1016_0_187	94_0_3
212_2_1	312_02_1306	1135_02_1620	72_0_475	1016_0_177	94_0_4
212_2_1	312_02_1275	1135_02_1658	72_0_475	1016_0_168	94_0_4
212_2_1	312_02_1357	1135_02_1566	72_0_464	1016_0_191	94_0_8
212_2_1	312_02_1382	1135_02_1562	72_0_436	1016_0_195	94_0_11
212_2_1	312_02_1392	1135_02_1573	72_0_442	1016_0_173	94_0_6
212_2_1	312_02_1419	1135_02_1580	72_0_413	1016_0_166	94_0_7
212_2_1	312_02_1427	1135_02_1580	72_0_393	1016_0_173	94_0_6
212_2_1	312_02_1444	1135_02_1552	72_0_414	1016_0_165	94_0_7
212_2_1	312_02_1404	1135_02_1582	72_0_403	1016_0_183	94_0_9
212_2_1	312_02_1402	1135_02_1566	72_0_395	1016_0_188	94_0_12
212_2_1	312_02_1404	1135_02_1577	72_0_389	1016_0_188	94_0_14
212_2_1	312_02_1406	1135_02_1581	72_0_395	1016_0_192	94_0_15
212_2_1	312_02_1425	1135_02_1544	72_0_395	1016_0_198	94_0_17
212_2_1	312_02_1334	1135_02_1599	72_0_422	1016_0_206	94_0_17
212_2_1	312_02_1358	1135_02_1579	72_0_417	1016_0_204	94_0_17
212_2_1	312_02_1377	1135_02_1576	72_0_405	1016_0_205	94_0_13
212_2_1	312_02_1348	1135_02_1579	72_0_428	1016_0_214	94_0_15
212_2_1	312_02_1350	1135_02_1589	72_0_414	1016_0_227	94_0_11
212_2_1	312_02_1327	1135_02_1590	72_0_439	1016_0_225	94_0_13
212_2_1	312_02_1316	1135_02_1584	72_0_444	1016_0_235	94_0_12
212_2_1	312_02_1330	1135_02_1570	72_0_438	1016_0_235	94_0_11
212_2_1	312_02_1320	1135_02_1607	72_0_424	1016_0_223	94_0_11
212_2_1	312_02_1307	1135_02_1614	72_0_419	1016_0_240	94_0_16
212_2_1	312_02_1294	1135_02_1649	72_0_424	1016_0_207	94_0_22
212_2_1	312_02_1283	1135_02_1652	72_0_443	1016_0_194	94_0_23
212_2_1	312_02_1309	1135_02_1650	72_0_439	1016_0_176	94_0_22
212_2_1	312_02_1249	1135_02_1686	72_0_455	1016_0_177	94_0_18
212_2_1	312_02_1291	1135_02_1665	72_0_438	1016_0_173	94_0_22
212_2_1	312_02_1287	1135_02_1698	72_0_417	1016_0_168	94_0_20
212_2_1	312_02_1277	1135_02_1683	72_0_426	1016_0_182	94_0_12
212_2_1	312_02_1282	1135_02_1684	72_0_423	1016_0_182	94_0_10
212_2_1	312_02_1258	1135_02_1716	72_0_424	1016_0_165	94_0_15
212_2_1	312_02_1262	1135_02_1715	72_0_429	1016_0_159	94_0_14
212_2_1	312_02_1215	1135_02_1733	72_0_458	1016_0_164	94_0_9
212_2_1	312_02_1208	1135_02_1735	72_0_456	1016_0_171	94_0_11
212_2_1	312_02_1223	1135_02_1756	72_0_445	1016_0_160	94_0_7
212_2_1	312_02_1185	1135_02_1756	72_0_462	1016_0_175	94_0_10
212_2_1	312_02_1200	1135_02_1760	72_0_470	1016_0_160	94_0_7
212_2_1	312_02_1205	1135_02_1750	72_0_476	1016_0_155	94_0_6
212_2_1	312_02_1167	1135_02_1779	72_0_463	1016_0_173	94_0_9
212_2_1	312_02_1185	1135_02_1763	72_0_459	1016_0_175	94_0_13
212_2_1	312_02_1165	1135_02_1760	72_0_474	1016_0_173	94_0_13
212_2_1	312_02_1197	1135_02_1704	72_0_481	1016_0_176	94_0_15
212_2_1	312_02_1248	1135_02_1659	72_0_481	1016_0_177	94_0_13
212_2_1	312_02_1243	1135_02_1661	72_0_484	1016_0_177	94_0_15
212_2_1	312_02_1230	1135_02_1656	72_0_481	1016_0_202	94_0_18
212_2_1	312_02_1225	1135_02_1680	72_0_459	1016_0_198	94_0_20
212_2_1	312_02_1246	1135_02_1680	72_0_455	1016_0_188	94_0_19
212_2_1	312_02_1239	1135_02_1681	72_0_453	1016_0_196	94_0_9
212_2_1	312_02_1224	1135_02_1715	72_0_426	1016_0_210	94_0_4
212_2_1	312_02_1243	1135_02_1676	72_0_445	1016_0_211	94_0_9
212_2_1	312_02_1273	1135_02_1664	72_0_426	1016_0_211	94_0_10
212_2_1	312_02_1272	1135_02_1651	72_0_430	1016_0_221	94_0_14
212_2_1	312_02_1306	1135_02_1637	72_0_422	1016_0_199	94_0_15
212_2_1	312_02_1279	1135_02_1648	72_0_434	1016_0_198	94_0_21
212_2_1	312_02_1294	1135_02_1647	72_0_430	1016_0_189	94_0_26
212_2_1	312_02_1308	1135_02_1637	72_0_453	1016_0_166	94_0_26
212_2_1	312_02_1317	1135_02_1605	72_0_475	1016_0_164	94_0_26
212_2_1	312_02_1341	1135_02_1575	72_0_467	1016_0_183	94_0_27
212_2_1	312_02_1407	1135_02_1537	72_0_461	1016_0_174	94_0_19
212_2_1	312_02_1412	1135_02_1524	72_0_470	1016_0_176	94_0_16
212_2_1	312_02_1413	1135_02_1517	72_0_486	1016_0_159	94_0_17
212_2_1	312_02_1370	1135_02_1557	72_0_480	1016_0_166	94_0_14
212_2_1	312_02_1439	1135_02_1493	72_0_493	1016_0_144	94_0_12
212_2_1	312_02_1398	1135_02_1510	72_0_515	1016_0_144	94_0_13
212_2_1	312_02_1377	1135_02_1519	72_0_515	1016_0_141	94_0_20
212_2_1	312_02_1403	1135_02_1506	72_0_490	1016_0_150	94_0_23
212_2_1	312_02_1414	1135_02_1522	72_0_489	1016_0_130	94_0_12
212_2_1	312_02_1416	1135_02_1521	72_0_494	1016_0_133	94_0_9
212_2_1	312_02_1389	1135_02_1538	72_0_488	1016_0_148	94_0_4
212_2_1	312_02_1372	1135_02_1576	72_0_473	1016_0_149	94_0_4
212_2_1	312_02_1382	1135_02_1596	72_0_454	1016_0_138	94_0_6
212_2_1	312_02_1369	1135_02_1595	72_0_474	1016_0_126	94_0_8
212_2_1	312_02_1351	1135_02_1637	72_0_450	1016_0_124	94_0_10
212_2_1	312_02_1345	1135_02_1630	72_0_470	1016_0_121	94_0_12
212_2_1	312_02_1321	1135_02_1632	72_0_478	1016_0_134	94_0_14
212_2_1	312_02_1348	1135_02_1578	72_0_507	1016_0_127	94_0_13
212_2_1	312_02_1355	1135_02_1583	72_0_504	1016_0_135	94_0_18
212_2_1	312_02_1345	1135_02_1586	72_0_485	1016_0_159	94_0_16
212_2_1	312_02_1304	1135_02_1632	72_0_492	1016_0_148	94_0_16
212_2_1	312_02_1301	1135_02_1613	72_0_504	1016_0_157	94_0_13
212_2_1	312_02_1254	1135_02_1657	72_0_499	1016_0_162	94_0_14
212_2_1	312_02_1228	1135_02_1709	72_0_502	1016_0_148	94_0_11
212_2_1	312_02_1234	1135_02_1677	72_0_508	1016_0_155	94_0_11
212_2_1	312_02_1225	1135_02_1680	72_0_538	1016_0_140	94_0_8
212_2_1	312_02_1194	1135_02_1696	72_0_564	1016_0_136	94_0_8
212_2_1	312_02_1140	1135_02_1729	72_0_575	1016_0_144	94_0_8
212_2_1	312_02_1164	1135_02_1713	72_0_572	1016_0_136	94_0_7
212_2_1	312_02_1148	1135_02_1726	72_0_577	1016_0_129	94_0_9
212_2_1	312_02_1177	1135_02_1710	72_0_569	1016_0_130	94_0_5
212_2_1	312_02_1180	1135_02_1728	72_0_565	1016_0_120	94_0_5
212_2_1	312_02_1180	1135_02_1722	72_0_570	1016_0_115	94_0_6
212_2_1	312_02_1191	1135_02_1679	72_0_602	1016_0_113	94_0_8
212_2_1	312_02_1150	1135_02_1729	72_0_586	1016_0_110	94_0_13
212_2_1	312_02_1135	1135_02_1731	72_0_600	1016_0_112	94_0_11
212_2_1	312_02_1166	1135_02_1693	72_0_623	1016_0_103	94_0_14
212_2_1	312_02_1134	1135_02_1708	72_0_630	1016_0_118	94_0_8
212_2_1	312_02_1073	1135_02_1798	72_0_610	1016_0_105	94_0_10
212_2_1	312_02_1077	1135_02_1774	72_0_617	1016_0_114	94_0_8
212_2_1	312_02_1105	1135_02_1766	72_0_612	1016_0_104	94_0_9
212_2_1	312_02_1084	1135_02_1813	72_0_606	1016_0_91	94_0_8
212_2_1	312_02_1090	1135_02_1797	72_0_602	1016_0_102	94_0_11
212_2_1	312_02_1043	1135_02_1820	72_0_623	1016_0_108	94_0_4
212_2_1	312_02_1014	1135_02_1832	72_0_643	1016_0_106	94_0_3
212_2_1	312_02_1007	1135_02_1858	72_0_628	1016_0_101	94_0_3
212_2_1	312_02_1013	1135_02_1842	72_0_624	1016_0_109	94_0_3
212_2_1	312_02_1018	1135_02_1823	72_0_637	1016_0_103	94_0_1
212_2_1	312_02_1037	1135_02_1806	72_0_639	1016_0_107	94_0_1
212_2_1	312_02_1047	1135_02_1808	72_0_621	1016_0_104	94_0_1
312_02_1028	1016_0_113	212_2_1	72_0_623	1135_02_1809
312_02_1009	1016_0_116	212_2_1	72_0_611	1135_02_1846
312_02_1023	1016_0_108	212_2_1	72_0_594	1135_02_1846
312_02_1003	1016_0_112	212_2_1	72_0_569	1135_02_1883
312_02_1005	1016_0_114	212_2_1	72_0_559	1135_02_1903
312_02_1008	1016_0_119	212_2_1	72_0_548	1135_02_1898
312_02_999	1016_0_112	212_2_1	72_0_543	1135_02_1918
312_02_1012	1016_0_123	212_2_1	72_0_586	1135_02_1868
312_02_1039	1016_0_110	212_2_1	72_0_582	1135_02_1854
312_02_1040	1016_0_103	212_2_1	72_0_577	1135_02_1858
312_02_1014	1016_0_118	212_2_1	72_0_588	1135_02_1857
312_02_1014	1016_0_111	212_2_1	72_0_580	1135_02_1868
312_02_1016	1016_0_113	212_2_1	72_0_565	1135_02_1881
312_02_969	1016_0_124	212_2_1	72_0_572	1135_02_1915
312_02_978	1016_0_124	212_2_1	72_0_567	1135_02_1914
312_02_931	1016_0_132	212_2_1	72_0_564	1135_02_1956
312_02_952	1016_0_140	212_2_1	72_0_571	1135_02_1924
312_02_937	1016_0_136	212_2_1	72_0_563	1135_02_1943
312_02_901	1016_0_160	212_2_1	72_0_589	1135_02_1917
312_02_884	1016_0_166	212_2_1	72_0_629	1135_02_1903
312_02_884	1016_0_154	212_2_1	72_0_611	1135_02_1931
312_02_881	1016_0_133	212_2_1	72_0_613	1135_02_1948
312_02_850	1016_0_127	212_2_1	72_0_621	1135_02_1992
312_02_846	1016_0_123	212_2_1	72_0_622	1135_02_1995
312_02_857	1016_0_120	212_2_1	72_0_601	1135_02_2011
312_02_862	1016_0_113	212_2_1	72_0_584	1135_02_2026
312_02_842	1016_0_128	212_2_1	72_0_597	1135_02_2017
312_02_849	1016_0_129	212_2_1	72_0_580	1135_02_2013
312_02_846	1016_0_120	212_2_1	72_0_560	1135_02_2049
312_02_830	1016_0_106	212_2_1	72_0_553	1135_02_2087
312_02_819	1016_0_98	212_2_1	72_0_579	1135_02_2073
312_02_847	1016_0_97	212_2_1	72_0_558	1135_02_2068
312_02_886	1016_0_101	212_2_1	72_0_530	1135_02_2062
312_02_844	1016_0_102	212_2_1	72_0_539	1135_02_2102
312_02_867	1016_0_99	212_2_1	72_0_507	1135_02_2112
312_02_860	1016_0_95	212_2_1	72_0_490	1135_02_2143
312_02_853	1016_0_112	212_2_1	72_0_514	1135_02_2103
312_02_816	1016_0_107	212_2_1	72_0_530	1135_02_2127
312_02_825	1016_0_88	212_2_1	72_0_505	1135_02_2165
312_02_806	1016_0_92	212_2_1	72_0_519	1135_02_2164
312_02_808	1016_0_83	212_2_1	72_0_489	1135_02_2206
312_02_766	1016_0_81	212_2_1	72_0_503	1135_02_2243
312_02_738	1016_0_73	212_2_1	72_0_485	1135_02_2297
312_02_760	1016_0_65	212_2_1	72_0_490	1135_02_2276
312_02_773	1016_0_68	212_2_1	72_0_479	1135_02_2275
312_02_755	1016_0_77	212_2_1	72_0_492	1135_02_2268
312_02_756	1016_0_75	212_2_1	72_0_500	1135_02_2268
312_02_757	1016_0_69	212_2_1	72_0_513	1135_02_2250
312_02_756	1016_0_66	212_2_1	72_0_487	1135_02_2280
312_02_780	1016_0_67	212_2_1	72_0_495	1135_02_2250
312_02_786	1016_0_68	212_2_1	72_0_480	1135_02_2255
312_02_768	1016_0_66	212_2_1	72_0_465	1135_02_2286
312_02_768	1016_0_72	212_2_1	72_0_470	1135_02_2274
312_02_766	1016_0_76	212_2_1	72_0_473	1135_02_2261
312_02_782	1016_0_76	212_2_1	72_0_454	1135_02_2271
312_02_778	1016_0_66	212_2_1	72_0_465	1135_02_2278
312_02_803	1016_0_59	212_2_1	72_0_465	1135_02_2261
312_02_795	1016_0_52	212_2_1	72_0_450	1135_02_2298
312_02_777	1016_0_50	212_2_1	72_0_443	1135_02_2324
312_02_793	1016_0_48	212_2_1	72_0_430	1135_02_2311
312_02_809	1016_0_55	212_2_1	72_0_439	1135_02_2281
312_02_810	1016_0_58	212_2_1	72_0_475	1135_02_2259
312_02_816	1016_0_41	212_2_1	72_0_463	1135_02_2276
312_02_808	1016_0_38	212_2_1	72_0_457	1135_02_2284
312_02_792	1016_0_57	212_2_1	72_0_434	1135_02_2302
312_02_816	1016_0_43	212_2_1	72_0_440	1135_02_2284
312_02_822	1016_0_29	212_2_1	72_0_422	1135_02_2302
312_02_829	1016_0_31	212_2_1	72_0_413	1135_02_2305
312_02_840	1016_0_41	212_2_1	72_0_422	1135_02_2281
312_02_869	1016_0_34	212_2_1	72_0_435	1135_02_2249
312_02_876	1016_0_35	212_2_1	72_0_421	1135_02_2262
312_02_854	1016_0_41	212_2_1	72_0_419	1135_02_2282
312_02_889	1016_0_50	212_2_1	72_0_410	1135_02_2254
312_02_910	1016_0_40	212_2_1	72_0_402	1135_02_2249
312_02_922	1016_0_23	212_2_1	72_0_402	1135_02_2251
312_02_909	1016_0_27	212_2_1	72_0_404	1135_02_2257
312_02_898	1016_0_25	212_2_1	72_0_406	1135_02_2249
312_02_909	1016_0_31	212_2_1	72_0_394	1135_02_2250
312_02_913	1016_0_46	212_2_1	72_0_393	1135_02_2229
312_02_900	1016_0_44	212_2_1	72_0_374	1135_02_2269
312_02_901	1016_0_39	212_2_1	72_0_354	1135_02_2292
312_02_875	1016_0_38	212_2_1	72_0_352	1135_02_2323
312_02_886	1016_0_55	212_2_1	72_0_358	1135_02_2292
312_02_930	1016_0_54	212_2_1	72_0_356	1135_02_2247
312_02_914	1016_0_58	212_2_1	72_0_367	1135_02_2248
312_02_886	1016_0_66	212_2_1	72_0_377	1135_02_2270
312_02_878	1016_0_64	212_2_1	72_0_361	1135_02_2292
312_02_879	1016_0_67	212_2_1	72_0_375	1135_02_2265
312_02_907	1016_0_74	212_2_1	72_0_354	1135_02_2246
312_02_861	1016_0_73	212_2_1	72_0_370	1135_02_2270
312_02_844	1016_0_67	212_2_1	72_0_339	1135_02_2314
312_02_873	1016_0_68	212_2_1	72_0_352	1135_02_2280
312_02_890	1016_0_54	212_2_1	72_0_343	1135_02_2278
312_02_915	1016_0_44	212_2_1	72_0_338	1135_02_2273
312_02_924	1016_0_38	212_2_1	72_0_330	1135_02_2295
312_02_934	1016_0_40	212_2_1	72_0_313	1135_02_2301
312_02_916	1016_0_46	212_2_1	72_0_315	1135_02_2310
312_02_899	1016_0_55	212_2_1	72_0_317	1135_02_2320
312_02_872	1016_0_45	212_2_1	72_0_346	1135_02_2322
312_02_880	1016_0_38	212_2_1	72_0_356	1135_02_2297
312_02_904	1016_0_41	212_2_1	72_0_353	1135_02_2272
312_02_908	1016_0_33	212_2_1	72_0_367	1135_02_2275
312_02_916	1016_0_39	212_2_1	72_0_384	1135_02_2242
312_02_913	1016_0_32	212_2_1	72_0_389	1135_02_2258
312_02_866	1016_0_31	212_2_1	72_0_377	1135_02_2313
312_02_876	1016_0_28	212_2_1	72_0_349	1135_02_2332
312_02_873	1016_0_19	212_2_1	72_0_328	1135_02_2355
312_02_862	1016_0_23	212_2_1	72_0_330	1135_02_2368
312_02_869	1016_0_20	212_2_1	72_0_304	1135_02_2389
312_02_877	1016_0_24	212_2_1	72_0_298	1135_02_2378
312_02_881	1016_0_17	212_2_1	72_0_301	1135_02_2376
312_02_887	1016_0_20	212_2_1	72_0_306	1135_02_2364
312_02_907	1016_0_24	212_2_1	72_0_328	1135_02_2316
312_02_900	1016_0_21	212_2_1	72_0_311	1135_02_2339
312_02_887	1016_0_26	212_2_1	72_0_315	1135_02_2350
312_02_889	1016_0_26	212_2_1	72_0_307	1135_02_2363
312_02_888	1016_0_30	212_2_1	72_0_324	1135_02_2338
312_02_883	1016_0_39	212_2_1	72_0_325	1135_02_2339
312_02_852	1016_0_31	212_2_1	72_0_312	1135_02_2404
312_02_865	1016_0_31	212_2_1	72_0_327	1135_02_2371
312_02_857	1016_0_24	212_2_1	72_0_360	1135_02_2355
312_02_841	1016_0_29	212_2_1	72_0_356	1135_02_2375
312_02_844	1016_0_32	212_2_1	72_0_330	1135_02_2390
312_02_842	1016_0_26	212_2_1	72_0_348	1135_02_2364
312_02_839	1016_0_22	212_2_1	72_0_356	1135_02_2367
312_02_829	1016_0_25	212_2_1	72_0_368	1135_02_2361
312_02_829	1016_0_19	212_2_1	72_0_353	1135_02_2370
312_02_806	1016_0_24	212_2_1	72_0_335	1135_02_2410
312_02_775	1016_0_22	212_2_1	72_0_349	1135_02_2435
312_02_794	1016_0_18	212_2_1	72_0_360	1135_02_2413
312_02_778	1016_0_13	212_2_1	72_0_347	1135_02_2439
312_02_765	1016_0_14	212_2_1	72_0_356	1135_02_2448
312_02_761	1016_0_12	212_2_1	72_0_361	1135_02_2445
312_02_732	1016_0_13	212_2_1	72_0_375	1135_02_2471
312_02_768	1016_0_12	212_2_1	72_0_366	1135_02_2431
312_02_812	1016_0_15	212_2_1	72_0_380	1135_02_2376
312_02_826	1016_0_15	212_2_1	72_0_376	1135_02_2368
312_02_815	1016_0_17	212_2_1	72_0_398	1135_02_2362
312_02_813	1016_0_14	212_2_1	72_0_404	1135_02_2349
312_02_845	1016_0_13	212_2_1	72_0_403	1135_02_2318
312_02_861	1016_0_19	212_2_1	72_0_407	1135_02_2296
312_02_830	1016_0_23	212_2_1	72_0_403	1135_02_2321
312_02_842	1016_0_23	212_2_1	72_0_403	1135_02_2321
312_02_835	1016_0_24	212_2_1	72_0_425	1135_02_2298
312_02_833	1016_0_23	212_2_1	72_0_406	1135_02_2314
312_02_805	1016_0_19	212_2_1	72_0_418	1135_02_2327
312_02_805	1016_0_22	212_2_1	72_0_396	1135_02_2351
312_02_817	1016_0_22	212_2_1	72_0_387	1135_02_2352
312_02_854	1016_0_21	212_2_1	72_0_392	1135_02_2325
312_02_859	1016_0_26	212_2_1	72_0_397	1135_02_2309
312_02_878	1016_0_22	212_2_1	72_0_352	1135_02_2337
312_02_828	1016_0_18	212_2_1	72_0_348	1135_02_2399
312_02_849	1016_0_17	212_2_1	72_0_343	1135_02_2387
312_02_845	1016_0_18	212_2_1	72_0_330	1135_02_2376
312_02_822	1016_0_20	212_2_1	72_0_336	1135_02_2394
312_02_796	1016_0_17	212_2_1	72_0_365	1135_02_2385
312_02_782	1016_0_16	212_2_1	72_0_353	1135_02_2430
312_02_757	1016_0_13	212_2_1	72_0_331	1135_02_2479
312_02_766	1016_0_16	212_2_1	72_0_342	1135_02_2459
312_02_757	1016_0_14	212_2_1	72_0_317	1135_02_2496
312_02_733	1016_0_14	212_2_1	72_0_313	1135_02_2531
312_02_730	1016_0_16	212_2_1	72_0_311	1135_02_2529
312_02_752	1016_0_16	212_2_1	72_0_307	1135_02_2516
312_02_743	1016_0_18	212_2_1	72_0_282	1135_02_2538
312_02_749	1016_0_17	212_2_1	72_0_269	1135_02_2553
312_02_726	1016_0_17	212_2_1	72_0_285	1135_02_2551
312_02_726	1016_0_16	212_2_1	72_0_299	1135_02_2535
312_02_733	1016_0_12	212_2_1	72_0_263	1135_02_2576
312_02_737	1016_0_11	212_2_1	72_0_255	1135_02_2569
312_02_778	1016_0_15	212_2_1	72_0_250	1135_02_2547
312_02_808	1016_0_12	212_2_1	72_0_241	1135_02_2521
312_02_785	1016_0_12	212_2_1	72_0_265	1135_02_2524
312_02_799	1016_0_14	212_2_1	72_0_264	1135_02_2514
312_02_767	1016_0_17	212_2_1	72_0_265	1135_02_2543
312_02_778	1016_0_20	212_2_1	72_0_278	1135_02_2517
312_02_788	1016_0_14	212_2_1	72_0_260	1135_02_2539
312_02_763	1016_0_21	212_2_1	72_0_268	1135_02_2534
312_02_729	1016_0_16	212_2_1	72_0_289	1135_02_2558
312_02_722	1016_0_15	212_2_1	72_0_276	1135_02_2575
312_02_726	1016_0_15	212_2_1	72_0_272	1135_02_2567
312_02_728	1016_0_17	212_2_1	72_0_279	1135_02_2556
312_02_729	1016_0_16	212_2_1	72_0_264	1135_02_2566
312_02_729	1016_0_20	212_2_1	72_0_258	1135_02_2572
312_02_695	1016_0_19	212_2_1	72_0_263	1135_02_2607
312_02_679	1016_0_17	212_2_1	72_0_236	1135_02_2656
312_02_692	1016_0_16	212_2_1	72_0_233	1135_02_2642
312_02_704	1016_0_18	212_2_1	72_0_233	1135_02_2636
312_02_701	1016_0_18	212_2_1	72_0_234	1135_02_2623
312_02_706	1016_0_14	212_2_1	72_0_239	1135_02_2622
312_02_712	1016_0_13	212_2_1	72_0_259	1135_02_2598
312_02_689	1016_0_12	212_2_1	72_0_277	1135_02_2601
312_02_689	1016_0_6	212_2_1	72_0_273	1135_02_2596
312_02_677	1016_0_9	212_2_1	72_0_291	1135_02_2606
312_02_667	1016_0_10	212_2_1	72_0_279	1135_02_2600
312_02_669	1016_0_10	212_2_1	72_0_294	1135_02_2587
312_02_701	1016_0_12	212_2_1	72_0_265	1135_02_2597
312_02_665	1016_0_9	212_2_1	72_0_244	1135_02_2666
312_02_665	1016_0_8	212_2_1	72_0_247	1135_02_2661
312_02_631	1016_0_4	212_2_1	72_0_252	1135_02_2688
312_02_629	212_2_1	72_0_255	1135_02_2699
312_02_609	212_2_1	72_0_258	1135_02_2704
312_02_602	212_2_1	72_0_245	1135_02_2738
312_02_594	212_2_1	72_0_243	1135_02_2752
312_02_590	212_2_1	72_0_235	1135_02_2752
312_02_606	212_2_1	72_0_236	1135_02_2738
312_02_595	212_2_1	72_0_225	1135_02_2766
312_02_614	212_2_1	72_0_222	1135_02_2731
312_02_584	212_2_1	72_0_213	1135_02_2763
312_02_568	212_2_1	72_0_224	1135_02_2760
312_02_578	212_2_1	72_0_205	1135_02_2781
312_02_563	212_2_1	72_0_213	1135_02_2801
312_02_535	212_2_1	72_0_208	1135_02_2831
312_02_514	212_2_1	72_0_216	1135_02_2841
312_02_545	212_2_1	72_0_233	1135_02_2801
312_02_575	212_2_1	72_0_255	1135_02_2726
312_02_587	212_2_1	72_0_248	1135_02_2738
312_02_584	212_2_1	72_0_218	1135_02_2782
312_02_605	212_2_1	72_0_203	1135_02_2777
312_02_608	212_2_1	72_0_195	1135_02_2783
312_02_634	212_2_1	72_0_183	1135_02_2765
312_02_639	212_2_1	72_0_191	1135_02_2761
312_02_623	212_2_1	72_0_175	1135_02_2786
312_02_677	212_2_1	72_0_195	1135_02_2717
312_02_681	212_2_1	72_0_189	1135_02_2724
312_02_671	212_2_1	72_0_173	1135_02_2752
312_02_669	212_2_1	72_0_175	1135_02_2751
312_02_693	212_2_1	72_0_165	1135_02_2736
312_02_692	212_2_1	72_0_183	1135_02_2714
312_02_694	212_2_1	72_0_198	1135_02_2698
312_02_666	212_2_1	72_0_199	1135_02_2722
312_02_679	212_2_1	72_0_212	1135_02_2687
312_02_731	212_2_1	72_0_214	1135_02_2631
312_02_726	212_2_1	72_0_213	1135_02_2632
312_02_762	212_2_1	72_0_234	1135_02_2578
312_02_791	212_2_1	72_0_235	1135_02_2553
312_02_797	212_2_1	72_0_220	1135_02_2574
312_02_808	212_2_1	72_0_213	1135_02_2565
312_02_793	212_2_1	72_0_203	1135_02_2577
312_02_792	212_2_1	72_0_209	1135_02_2568
312_02_830	212_2_1	72_0_196	1135_02_2552
312_02_847	212_2_1	72_0_210	1135_02_2535
312_02_835	212_2_1	72_0_200	1135_02_2549
312_02_853	212_2_1	72_0_183	1135_02_2557
312_02_836	212_2_1	72_0_191	1135_02_2578
312_02_812	212_2_1	72_0_173	1135_02_2611
312_02_796	212_2_1	72_0_175	1135_02_2622
312_02_810	212_2_1	72_0_189	1135_02_2601
312_02_793	212_2_1	72_0_187	1135_02_2614
312_02_779	212_2_1	72_0_194	1135_02_2620
312_02_779	212_2_1	72_0_183	1135_02_2634
312_02_746	212_2_1	72_0_190	1135_02_2666
312_02_743	212_2_1	72_0_192	1135_02_2665
312_02_761	212_2_1	72_0_171	1135_02_2656
312_02_769	212_2_1	72_0_160	1135_02_2652
312_02_760	212_2_1	72_0_152	1135_02_2658
312_02_758	212_2_1	72_0_177	1135_02_2659
312_02_717	212_2_1	72_0_179	1135_02_2702
312_02_725	212_2_1	72_0_180	1135_02_2692
312_02_698	212_2_1	72_0_186	1135_02_2701
312_02_674	212_2_1	72_0_234	1135_02_2675
312_02_670	212_2_1	72_0_238	1135_02_2671
312_02_648	212_2_1	72_0_251	1135_02_2678
312_02_627	212_2_1	72_0_246	1135_02_2718
312_02_612	212_2_1	72_0_244	1135_02_2724
312_02_586	212_2_1	72_0_241	1135_02_2748
312_02_579	212_2_1	72_0_213	1135_02_2795
312_02_580	212_2_1	72_0_258	1135_02_2752
312_02_545	212_2_1	72_0_265	1135_02_2765
312_02_554	212_2_1	72_0_264	1135_02_2760
312_02_534	212_2_1	72_0_252	1135_02_2799
312_02_522	212_2_1	72_0_239	1135_02_2816
312_02_528	212_2_1	72_0_244	1135_02_2805
312_02_539	212_2_1	72_0_258	1135_02_2783
312_02_537	212_2_1	72_0_276	1135_02_2767
312_02_509	212_2_1	72_0_259	1135_02_2807
312_02_516	212_2_1	72_0_267	1135_02_2812
312_02_533	212_2_1	72_0_279	1135_02_2787
312_02_540	212_2_1	72_0_254	1135_02_2804
312_02_543	212_2_1	72_0_235	1135_02_2814
312_02_529	212_2_1	72_0_201	1135_02_2864
312_02_513	212_2_1	72_0_197	1135_02_2877
312_02_499	212_2_1	72_0_181	1135_02_2908
312_02_530	212_2_1	72_0_167	1135_02_2891
312_02_532	212_2_1	72_0_174	1135_02_2881
312_02_505	212_2_1	72_0_187	1135_02_2893
312_02_498	212_2_1	72_0_176	1135_02_2913
312_02_499	212_2_1	72_0_161	1135_02_2924
312_02_482	212_2_1	72_0_144	1135_02_2956
312_02_459	212_2_1	72_0_154	1135_02_2973
312_02_467	212_2_1	72_0_146	1135_02_2973
312_02_470	212_2_1	72_0_167	1135_02_2950
312_02_469	212_2_1	72_0_171	1135_02_2955
312_02_467	212_2_1	72_0_161	1135_02_2970
312_02_478	212_2_1	72_0_164	1135_02_2941
312_02_448	212_2_1	72_0_151	1135_02_2975
312_02_419	212_2_1	72_0_166	1135_02_2985
312_02_404	212_2_1	72_0_151	1135_02_3023
312_02_406	212_2_1	72_0_155	1135_02_3013
312_02_411	212_2_1	72_0_167	1135_02_3004
312_02_393	212_2_1	72_0_187	1135_02_2996
312_02_412	212_2_1	72_0_175	1135_02_2988
312_02_402	212_2_1	72_0_183	1135_02_2993
312_02_391	212_2_1	72_0_183	1135_02_3001
312_02_403	212_2_1	72_0_211	1135_02_2975
312_02_397	212_2_1	72_0_194	1135_02_2994
312_02_386	212_2_1	72_0_188	1135_02_3010
312_02_381	212_2_1	72_0_187	1135_02_3010
312_02_386	212_2_1	72_0_182	1135_02_3012
312_02_393	212_2_1	72_0_156	1135_02_3022
312_02_387	212_2_1	72_0_166	1135_02_3008
312_02_423	212_2_1	72_0_153	1135_02_3000
312_02_442	212_2_1	72_0_172	1135_02_2958
312_02_434	212_2_1	72_0_170	1135_02_2943
312_02_444	212_2_1	72_0_166	1135_02_2935
312_02_451	212_2_1	72_0_169	1135_02_2926
312_02_449	212_2_1	72_0_158	1135_02_2949
312_02_459	212_2_1	72_0_153	1135_02_2935
312_02_473	212_2_1	72_0_145	1135_02_2945
312_02_462	212_2_1	72_0_143	1135_02_2971
312_02_466	212_2_1	72_0_141	1135_02_2969
312_02_450	212_2_1	72_0_136	1135_02_2988
312_02_449	212_2_1	72_0_142	1135_02_2982
312_02_466	212_2_1	72_0_150	1135_02_2965
312_02_455	212_2_1	72_0_145	1135_02_2968
312_02_484	212_2_1	72_0_132	1135_02_2960
312_02_478	212_2_1	72_0_132	1135_02_2969
312_02_452	212_2_1	72_0_122	1135_02_3006
312_02_428	212_2_1	72_0_116	1135_02_3037
312_02_413	212_2_1	72_0_113	1135_02_3050
312_02_408	212_2_1	72_0_116	1135_02_3064
312_02_368	212_2_1	72_0_115	1135_02_3105
312_02_355	212_2_1	72_0_114	1135_02_3125
312_02_347	212_2_1	72_0_110	1135_02_3130
312_02_324	212_2_1	72_0_99	1135_02_3157
312_02_294	212_2_1	72_0_99	1135_02_3185
312_02_293	212_2_1	72_0_101	1135_02_3183
312_02_291	212_2_1	72_0_107	1135_02_3179
312_02_304	212_2_1	72_0_102	1135_02_3186
312_02_294	212_2_1	72_0_105	1135_02_3200
312_02_272	212_2_1	72_0_93	1135_02_3229
312_02_282	212_2_1	72_0_81	1135_02_3228
312_02_290	212_2_1	72_0_82	1135_02_3204
312_02_289	212_2_1	72_0_81	1135_02_3212
312_02_293	212_2_1	72_0_80	1135_02_3202
312_02_266	212_2_1	72_0_84	1135_02_3226
312_02_275	212_2_1	72_0_84	1135_02_3225
312_02_289	212_2_1	72_0_76	1135_02_3211
312_02_280	212_2_1	72_0_68	1135_02_3222
312_02_264	212_2_1	72_0_70	1135_02_3231
312_02_261	212_2_1	72_0_58	1135_02_3255
312_02_281	212_2_1	72_0_65	1135_02_3242
312_02_276	212_2_1	72_0_58	1135_02_3252
312_02_269	212_2_1	72_0_60	1135_02_3269
312_02_290	212_2_1	72_0_62	1135_02_3245
312_02_282	212_2_1	72_0_65	1135_02_3246
312_02_269	212_2_1	72_0_63	1135_02_3258
312_02_262	212_2_1	72_0_73	1135_02_3258
312_02_260	212_2_1	72_0_80	1135_02_3248
312_02_244	212_2_1	72_0_75	1135_02_3256
312_02_257	212_2_1	72_0_80	1135_02_3252
312_02_232	212_2_1	72_0_86	1135_02_3257
312_02_250	212_2_1	72_0_84	1135_02_3248
312_02_247	212_2_1	72_0_86	1135_02_3247
312_02_254	212_2_1	72_0_85	1135_02_3249
312_02_259	212_2_1	72_0_84	1135_02_3245
312_02_237	212_2_1	72_0_75	1135_02_3278
312_02_218	212_2_1	72_0_75	1135_02_3288
312_02_205	212_2_1	72_0_65	1135_02_3310
312_02_216	212_2_1	72_0_46	1135_02_3303
312_02_232	212_2_1	72_0_42	1135_02_3284
312_02_233	212_2_1	72_0_56	1135_02_3271
312_02_216	212_2_1	72_0_46	1135_02_3301
312_02_230	212_2_1	72_0_46	1135_02_3292
312_02_204	212_2_1	72_0_44	1135_02_3334
312_02_184	212_2_1	72_0_46	1135_02_3348
312_02_205	212_2_1	72_0_45	1135_02_3344
312_02_206	212_2_1	72_0_56	1135_02_3336
312_02_198	212_2_1	72_0_49	1135_02_3335
312_02_203	212_2_1	72_0_50	1135_02_3329
312_02_194	212_2_1	72_0_39	1135_02_3340
312_02_212	212_2_1	72_0_35	1135_02_3320
312_02_215	212_2_1	72_0_30	1135_02_3330
312_02_215	212_2_1	72_0_27	1135_02_3329
312_02_214	212_2_1	72_0_20	1135_02_3334
312_02_203	212_2_1	72_0_24	1135_02_3331
312_02_195	212_2_1	72_0_25	1135_02_3343
312_02_193	212_2_1	72_0_21	1135_02_3348
312_02_191	212_2_1	72_0_17	1135_02_3367
312_02_195	212_2_1	72_0_19	1135_02_3376
312_02_200	212_2_1	72_0_19	1135_02_3358
312_02_222	212_2_1	72_0_29	1135_02_3331
312_02_228	212_2_1	72_0_32	1135_02_3321
312_02_220	212_2_1	72_0_50	1135_02_3315
312_02_224	212_2_1	72_0_54	1135_02_3320
312_02_235	212_2_1	72_0_54	1135_02_3313
312_02_228	212_2_1	72_0_44	1135_02_3325
312_02_205	212_2_1	72_0_45	1135_02_3346
312_02_189	212_2_1	72_0_41	1135_02_3364
312_02_171	212_2_1	72_0_39	1135_02_3382
312_02_165	212_2_1	72_0_38	1135_02_3374
312_02_173	212_2_1	72_0_40	1135_02_3370
312_02_156	212_2_1	72_0_43	1135_02_3398
312_02_169	212_2_1	72_0_41	1135_02_3373
312_02_161	212_2_1	72_0_38	1135_02_3389
312_02_186	212_2_1	72_0_45	1135_02_3372
312_02_190	212_2_1	72_0_43	1135_02_3365
312_02_203	212_2_1	72_0_32	1135_02_3366
312_02_192	212_2_1	72_0_33	1135_02_3372
312_02_197	212_2_1	72_0_27	1135_02_3369
312_02_177	212_2_1	72_0_32	1135_02_3370
312_02_169	212_2_1	72_0_29	1135_02_3389
312_02_177	212_2_1	72_0_41	1135_02_3365
312_02_176	212_2_1	72_0_50	1135_02_3350
312_02_170	212_2_1	72_0_37	1135_02_3376
312_02_175	212_2_1	72_0_42	1135_02_3366
312_02_148	212_2_1	72_0_48	1135_02_3373
312_02_141	212_2_1	72_0_53	1135_02_3381
312_02_135	212_2_1	72_0_48	1135_02_3395
312_02_122	212_2_1	72_0_47	1135_02_3411
312_02_120	212_2_1	72_0_55	1135_02_3416
312_02_112	212_2_1	72_0_46	1135_02_3429
312_02_101	212_2_1	72_0_35	1135_02_3450
312_02_105	212_2_1	72_0_41	1135_02_3430
312_02_125	212_2_1	72_0_47	1135_02_3409
312_02_109	212_2_1	72_0_49	1135_02_3422
312_02_122	212_2_1	72_0_51	1135_02_3396
312_02_112	212_2_1	72_0_57	1135_02_3396
312_02_112	212_2_1	72_0_57	1135_02_3407
312_02_117	212_2_1	72_0_62	1135_02_3383
312_02_114	212_2_1	72_0_69	1135_02_3391
312_02_112	212_2_1	72_0_62	1135_02_3416
312_02_119	212_2_1	72_0_70	1135_02_3395
312_02_124	212_2_1	72_0_68	1135_02_3403
312_02_135	212_2_1	72_0_59	1135_02_3390
312_02_128	212_2_1	72_0_66	1135_02_3398
312_02_131	212_2_1	72_0_59	1135_02_3402
312_02_134	212_2_1	72_0_55	1135_02_3416
312_02_131	212_2_1	72_0_48	1135_02_3417
312_02_146	212_2_1	72_0_46	1135_02_3397
312_02_132	212_2_1	72_0_44	1135_02_3407
312_02_132	212_2_1	72_0_51	1135_02_3391
312_02_150	212_2_1	72_0_53	1135_02_3378
312_02_160	212_2_1	72_0_46	1135_02_3381
312_02_138	212_2_1	72_0_35	1135_02_3424
312_02_130	212_2_1	72_0_35	1135_02_3424
312_02_127	212_2_1	72_0_36	1135_02_3427
312_02_114	212_2_1	72_0_34	1135_02_3444
312_02_122	212_2_1	72_0_26	1135_02_3437
312_02_129	212_2_1	72_0_27	1135_02_3426
312_02_135	212_2_1	72_0_33	1135_02_3402
312_02_155	212_2_1	72_0_28	1135_02_3398
312_02_153	212_2_1	72_0_35	1135_02_3392
312_02_141	212_2_1	72_0_39	1135_02_3405
312_02_145	212_2_1	72_0_31	1135_02_3413
312_02_132	212_2_1	72_0_34	1135_02_3419
312_02_137	212_2_1	72_0_37	1135_02_3417
312_02_133	212_2_1	72_0_39	1135_02_3419
312_02_141	212_2_1	72_0_33	1135_02_3401
312_02_128	212_2_1	72_0_39	1135_02_3410
312_02_117	212_2_1	72_0_42	1135_02_3413
312_02_112	212_2_1	72_0_49	1135_02_3425
312_02_114	212_2_1	72_0_50	1135_02_3420
312_02_121	212_2_1	72_0_46	1135_02_3411
312_02_127	212_2_1	72_0_43	1135_02_3413
312_02_138	212_2_1	72_0_56	1135_02_3384
312_02_123	212_2_1	72_0_55	1135_02_3400
312_02_120	212_2_1	72_0_48	1135_02_3411
312_02_114	212_2_1	72_0_52	1135_02_3402
312_02_127	212_2_1	72_0_47	1135_02_3388
312_02_146	212_2_1	72_0_42	1135_02_3370
312_02_143	212_2_1	72_0_32	1135_02_3398
312_02_146	212_2_1	72_0_33	1135_02_3390
312_02_141	212_2_1	72_0_29	1135_02_3400
312_02_146	212_2_1	72_0_36	1135_02_3394
312_02_165	212_2_1	72_0_39	1135_02_3384
312_02_169	212_2_1	72_0_34	1135_02_3392
312_02_160	212_2_1	72_0_39	1135_02_3391
312_02_146	212_2_1	72_0_43	1135_02_3382
312_02_145	212_2_1	72_0_38	1135_02_3408
312_02_169	212_2_1	72_0_45	1135_02_3382
312_02_164	212_2_1	72_0_44	1135_02_3386
312_02_160	212_2_1	72_0_50	1135_02_3378
312_02_151	212_2_1	72_0_42	1135_02_3399
312_02_142	212_2_1	72_0_50	1135_02_3393
312_02_142	212_2_1	72_0_58	1135_02_3377
312_02_139	212_2_1	72_0_57	1135_02_3388
312_02_152	212_2_1	72_0_57	1135_02_3368
312_02_147	212_2_1	72_0_56	1135_02_3368
312_02_158	212_2_1	72_0_51	1135_02_3364
312_02_154	212_2_1	72_0_57	1135_02_3358
312_02_152	212_2_1	72_0_55	1135_02_3369
312_02_153	212_2_1	72_0_57	1135_02_3359
312_02_151	212_2_1	72_0_78	1135_02_3351
312_02_157	212_2_1	72_0_79	1135_02_3353
312_02_161	212_2_1	72_0_81	1135_02_3342
312_02_141	212_2_1	72_0_88	1135_02_3359
312_02_140	212_2_1	72_0_89	1135_02_3357
312_02_145	212_2_1	72_0_83	1135_02_3371
312_02_153	212_2_1	72_0_89	1135_02_3358
312_02_159	212_2_1	72_0_96	1135_02_3337
312_02_162	212_2_1	72_0_101	1135_02_3324
312_02_147	212_2_1	72_0_92	1135_02_3347
312_02_168	212_2_1	72_0_90	1135_02_3329
312_02_178	212_2_1	72_0_84	1135_02_3327
312_02_177	212_2_1	72_0_90	1135_02_3324
312_02_170	212_2_1	72_0_92	1135_02_3325
312_02_186	212_2_1	72_0_102	1135_02_3308
312_02_186	212_2_1	72_0_104	1135_02_3308
312_02_195	212_2_1	72_0_97	1135_02_3301
312_02_215	212_2_1	72_0_92	1135_02_3294
312_02_221	212_2_1	72_0_98	1135_02_3269
312_02_231	212_2_1	72_0_88	1135_02_3283
312_02_200	212_2_1	72_0_87	1135_02_3314
312_02_182	212_2_1	72_0_87	1135_02_3329
312_02_197	212_2_1	72_0_76	1135_02_3322
312_02_196	212_2_1	72_0_78	1135_02_3320
312_02_218	212_2_1	72_0_90	1135_02_3286
312_02_240	212_2_1	72_0_99	1135_02_3252
312_02_238	212_2_1	72_0_98	1135_02_3249
312_02_255	212_2_1	72_0_104	1135_02_3220
312_02_287	212_2_1	72_0_94	1135_02_3192
312_02_300	212_2_1	72_0_95	1135_02_3190
312_02_299	212_2_1	72_0_105	1135_02_3178
312_02_296	212_2_1	72_0_100	1135_02_3189
312_02_270	212_2_1	72_0_103	1135_02_3218
312_02_254	212_2_1	72_0_93	1135_02_3237
312_02_253	212_2_1	72_0_96	1135_02_3235
312_02_256	212_2_1	72_0_115	1135_02_3222
312_02_270	212_2_1	72_0_107	1135_02_3222
312_02_291	212_2_1	72_0_103	1135_02_3213
312_02_275	212_2_1	72_0_108	1135_02_3212
312_02_258	212_2_1	72_0_113	1135_02_3223
312_02_211	212_2_1	72_0_112	1135_02_3269
312_02_220	212_2_1	72_0_122	1135_02_3224
312_02_236	212_2_1	72_0_123	1135_02_3212
312_02_251	212_2_1	72_0_125	1135_02_3189
312_02_256	212_2_1	72_0_132	1135_02_3173
312_02_260	212_2_1	72_0_148	1135_02_3170
312_02_239	212_2_1	72_0_155	1135_02_3195
312_02_211	212_2_1	72_0_149	1135_02_3222
312_02_217	212_2_1	72_0_169	1135_02_3203
312_02_206	212_2_1	72_0_164	1135_02_3221
312_02_192	212_2_1	72_0_167	1135_02_3215
312_02_205	212_2_1	72_0_160	1135_02_3201
312_02_204	212_2_1	72_0_145	1135_02_3215
312_02_226	212_2_1	72_0_152	1135_02_3217
312_02_230	212_2_1	72_0_166	1135_02_3191
312_02_208	212_2_1	72_0_155	1135_02_3224
312_02_216	212_2_1	72_0_156	1135_02_3225
312_02_216	212_2_1	72_0_152	1135_02_3214
312_02_227	212_2_1	72_0_124	1135_02_3216
312_02_229	212_2_1	72_0_126	1135_02_3208
312_02_226	212_2_1	72_0_125	1135_02_3215
312_02_241	212_2_1	72_0_128	1135_02_3195
312_02_223	212_2_1	72_0_129	1135_02_3219
312_02_237	212_2_1	72_0_134	1135_02_3207
312_02_254	212_2_1	72_0_142	1135_02_3178
312_02_224	212_2_1	72_0_145	1135_02_3198
312_02_215	212_2_1	72_0_132	1135_02_3226
312_02_240	212_2_1	72_0_138	1135_02_3188
312_02_235	212_2_1	72_0_125	1135_02_3214
312_02_225	212_2_1	72_0_97	1135_02_3261
312_02_227	212_2_1	72_0_98	1135_02_3260
312_02_227	212_2_1	72_0_92	1135_02_3265
312_02_196	212_2_1	72_0_98	1135_02_3293
312_02_197	212_2_1	72_0_92	1135_02_3288
312_02_176	212_2_1	72_0_83	1135_02_3311
312_02_156	212_2_1	72_0_78	1135_02_3337
312_02_149	212_2_1	72_0_81	1135_02_3342
312_02_147	212_2_1	72_0_83	1135_02_3357
312_02_124	212_2_1	72_0_57	1135_02_3393
312_02_122	212_2_1	72_0_62	1135_02_3384
312_02_121	212_2_1	72_0_62	1135_02_3392
312_02_116	212_2_1	72_0_76	1135_02_3372
312_02_122	212_2_1	72_0_84	1135_02_3369
312_02_125	212_2_1	72_0_73	1135_02_3381
312_02_110	212_2_1	72_0_56	1135_02_3410
312_02_96	212_2_1	72_0_53	1135_02_3424
312_02_111	212_2_1	72_0_68	1135_02_3402
312_02_118	212_2_1	72_0_55	1135_02_3413
312_02_129	212_2_1	72_0_59	1135_02_3393
312_02_141	212_2_1	72_0_60	1135_02_3381
312_02_144	212_2_1	72_0_71	1135_02_3364
312_02_137	212_2_1	72_0_66	1135_02_3376
312_02_129	212_2_1	72_0_75	1135_02_3387
312_02_126	212_2_1	72_0_82	1135_02_3374
312_02_115	212_2_1	72_0_80	1135_02_3397
312_02_136	212_2_1	72_0_90	1135_02_3360
312_02_162	212_2_1	72_0_96	1135_02_3321
312_02_171	212_2_1	72_0_93	1135_02_3307
312_02_178	212_2_1	72_0_74	1135_02_3322
312_02_176	212_2_1	72_0_65	1135_02_3334
312_02_179	212_2_1	72_0_63	1135_02_3336
312_02_187	212_2_1	72_0_56	1135_02_3323
312_02_181	212_2_1	72_0_67	1135_02_3323
312_02_186	212_2_1	72_0_66	1135_02_3334
312_02_188	212_2_1	72_0_67	1135_02_3316
312_02_200	212_2_1	72_0_66	1135_02_3297
312_02_198	212_2_1	72_0_51	1135_02_3318
312_02_200	212_2_1	72_0_44	1135_02_3331
312_02_214	212_2_1	72_0_42	1135_02_3312
312_02_219	212_2_1	72_0_46	1135_02_3302
312_02_228	212_2_1	72_0_53	1135_02_3289
312_02_236	212_2_1	72_0_67	1135_02_3272
312_02_217	212_2_1	72_0_78	1135_02_3284
312_02_200	212_2_1	72_0_85	1135_02_3299
312_02_206	212_2_1	72_0_84	1135_02_3283
312_02_217	212_2_1	72_0_94	1135_02_3260
312_02_223	212_2_1	72_0_98	1135_02_3253
312_02_226	212_2_1	72_0_92	1135_02_3263
312_02_221	212_2_1	72_0_116	1135_02_3242
312_02_236	212_2_1	72_0_134	1135_02_3209
312_02_235	212_2_1	72_0_120	1135_02_3213
312_02_242	212_2_1	72_0_125	1135_02_3211
312_02_259	212_2_1	72_0_126	1135_02_3202
312_02_269	212_2_1	72_0_130	1135_02_3197
312_02_261	212_2_1	72_0_99	1135_02_3225
312_02_257	212_2_1	72_0_89	1135_02_3233
312_02_263	212_2_1	72_0_94	1135_02_3223
312_02_256	212_2_1	72_0_91	1135_02_3223
312_02_280	212_2_1	72_0_91	1135_02_3219
312_02_274	212_2_1	72_0_90	1135_02_3224
312_02_274	212_2_1	72_0_92	1135_02_3223
312_02_285	212_2_1	72_0_82	1135_02_3224
312_02_297	212_2_1	72_0_79	1135_02_3209
312_02_298	212_2_1	72_0_75	1135_02_3221
312_02_334	212_2_1	72_0_54	1135_02_3199
312_02_341	212_2_1	72_0_48	1135_02_3192
312_02_318	212_2_1	72_0_51	1135_02_3213
312_02_330	212_2_1	72_0_26	1135_02_3222
312_02_349	212_2_1	72_0_26	1135_02_3204
312_02_306	212_2_1	72_0_34	1135_02_3235
312_02_299	212_2_1	72_0_29	1135_02_3264
312_02_276	212_2_1	72_0_28	1135_02_3280
312_02_306	212_2_1	72_0_28	1135_02_3247
312_02_325	212_2_1	72_0_25	1135_02_3221
312_02_333	212_2_1	72_0_22	1135_02_3220
312_02_320	212_2_1	72_0_22	1135_02_3236
312_02_301	212_2_1	72_0_25	1135_02_3253
312_02_268	212_2_1	72_0_23	1135_02_3286
312_02_265	212_2_1	72_0_25	1135_02_3281
312_02_262	212_2_1	72_0_18	1135_02_3286
312_02_264	212_2_1	72_0_21	1135_02_3275
312_02_255	212_2_1	72_0_12	1135_02_3301
312_02_243	212_2_1	72_0_15	1135_02_3321
312_02_255	212_2_1	72_0_17	1135_02_3311
312_02_255	212_2_1	72_0_23	1135_02_3309
312_02_242	212_2_1	72_0_18	1135_02_3325
312_02_220	212_2_1	72_0_20	1135_02_3334
312_02_237	212_2_1	72_0_21	1135_02_3313
312_02_236	212_2_1	72_0_18	1135_02_3311
312_02_207	212_2_1	72_0_19	1135_02_3341
312_02_220	212_2_1	72_0_17	1135_02_3348
312_02_235	212_2_1	72_0_9	1135_02_3343
312_02_228	212_2_1	72_0_13	1135_02_3334
312_02_229	212_2_1	72_0_12	1135_02_3344
312_02_236	212_2_1	72_0_18	1135_02_3342
312_02_246	212_2_1	72_0_18	1135_02_3324
312_02_229	212_2_1	72_0_20	1135_02_3335
312_02_244	212_2_1	72_0_24	1135_02_3329
312_02_272	212_2_1	72_0_18	1135_02_3300
312_02_257	212_2_1	72_0_16	1135_02_3318
312_02_235	212_2_1	72_0_12	1135_02_3338
312_02_223	212_2_1	72_0_11	1135_02_3351
312_02_223	212_2_1	72_0_13	1135_02_3349
312_02_222	212_2_1	72_0_10	1135_02_3347
312_02_199	212_2_1	72_0_15	1135_02_3373
312_02_214	212_2_1	72_0_16	1135_02_3372
312_02_201	212_2_1	72_0_19	1135_02_3370
312_02_183	212_2_1	72_0_19	1135_02_3387
312_02_192	212_2_1	72_0_20	1135_02_3370
312_02_204	212_2_1	72_0_21	1135_02_3351
312_02_179	212_2_1	72_0_21	1135_02_3383
312_02_173	212_2_1	72_0_25	1135_02_3382
312_02_164	212_2_1	72_0_18	1135_02_3399
312_02_168	212_2_1	72_0_20	1135_02_3380
312_02_173	212_2_1	72_0_23	1135_02_3371
312_02_171	212_2_1	72_0_23	1135_02_3387
312_02_158	212_2_1	72_0_20	1135_02_3401
312_02_179	212_2_1	72_0_28	1135_02_3370
312_02_210	212_2_1	72_0_28	1135_02_3351
312_02_198	212_2_1	72_0_23	1135_02_3361
312_02_200	212_2_1	72_0_23	1135_02_3358
312_02_194	212_2_1	72_0_26	1135_02_3363
312_02_201	212_2_1	72_0_27	1135_02_3364
312_02_195	212_2_1	72_0_26	1135_02_3376
312_02_204	212_2_1	72_0_24	1135_02_3356
312_02_218	212_2_1	72_0_21	1135_02_3357
312_02_226	212_2_1	72_0_21	1135_02_3350
312_02_225	212_2_1	72_0_20	1135_02_3343
312_02_228	212_2_1	72_0_21	1135_02_3329
312_02_231	212_2_1	72_0_30	1135_02_3321
312_02_237	212_2_1	72_0_36	1135_02_3307
312_02_233	212_2_1	72_0_33	1135_02_3309
312_02_242	212_2_1	72_0_32	1135_02_3313
312_02_235	212_2_1	72_0_31	1135_02_3311
312_02_220	212_2_1	72_0_33	1135_02_3328
312_02_213	212_2_1	72_0_27	1135_02_3341
312_02_228	212_2_1	72_0_27	1135_02_3327
312_02_209	212_2_1	72_0_22	1135_02_3351
312_02_214	212_2_1	72_0_13	1135_02_3356
312_02_207	212_2_1	72_0_12	1135_02_3364
312_02_223	212_2_1	72_0_11	1135_02_3358
312_02_216	212_2_1	72_0_7	1135_02_3369
312_02_230	212_2_1	72_0_3	1135_02_3354
312_02_226	212_2_1	72_0_7	1135_02_3367
312_02_218	212_2_1	72_0_5	1135_02_3373
312_02_233	212_2_1	72_0_5	1135_02_3349
312_02_217	212_2_1	72_0_4	1135_02_3370
312_02_200	212_2_1	72_0_2	1135_02_3386
312_02_203	212_2_1	72_0_2	1135_02_3380
312_02_207	212_2_1	72_0_1	1135_02_3381
312_02_211	212_2_1	1135_02_3371
312_02_199	212_2_1	1135_02_3381
312_02_173	212_2_1	1135_02_3407
312_02_174	212_2_1	1135_02_3396
312_02_160	212_2_1	1135_02_3404
312_02_164	212_2_1	1135_02_3396
312_02_153	212_2_1	1135_02_3424
312_02_138	212_2_1	1135_02_3434
312_02_152	212_2_1	1135_02_3419
312_02_169	212_2_1	1135_02_3403
312_02_160	212_2_1	1135_02_3417
312_02_146	212_2_1	1135_02_3432
312_02_158	212_2_1	1135_02_3411
312_02_139	212_2_1	1135_02_3440
312_02_143	212_2_1	1135_02_3435
312_02_133	212_2_1	1135_02_3443
312_02_143	212_2_1	1135_02_3428
312_02_137	212_2_1	1135_02_3436
312_02_134	212_2_1	1135_02_3449
312_02_130	212_2_1	1135_02_3459
312_02_131	212_2_1	1135_02_3463
312_02_114	212_2_1	1135_02_3477
312_02_122	212_2_1	1135_02_3468
312_02_118	212_2_1	1135_02_3476
312_02_108	212_2_1	1135_02_3490
312_02_92	212_2_1	1135_02_3490
312_02_88	212_2_1	1135_02_3490
312_02_81	212_2_1	1135_02_3489
312_02_76	212_2_1	1135_02_3514
312_02_81	212_2_1	1135_02_3512
312_02_65	212_2_1	1135_02_3521
312_02_60	212_2_1	1135_02_3530
312_02_57	212_2_1	1135_02_3531
312_02_59	212_2_1	1135_02_3521
312_02_48	212_2_1	1135_02_3526
312_02_47	212_2_1	1135_02_3534
312_02_38	212_2_1	1135_02_3533
312_02_36	212_2_1	1135_02_3546
312_02_37	212_2_1	1135_02_3541
312_02_41	212_2_1	1135_02_3534
312_02_50	212_2_1	1135_02_3519
312_02_55	212_2_1	1135_02_3529
312_02_56	212_2_1	1135_02_3526
312_02_51	212_2_1	1135_02_3528
312_02_55	212_2_1	1135_02_3515
312_02_56	212_2_1	1135_02_3520
312_02_49	212_2_1	1135_02_3522
312_02_40	212_2_1	1135_02_3522
312_02_48	212_2_1	1135_02_3517
312_02_46	212_2_1	1135_02_3525
312_02_49	212_2_1	1135_02_3526
312_02_53	212_2_1	1135_02_3542
312_02_57	212_2_1	1135_02_3534
312_02_45	212_2_1	1135_02_3536
312_02_54	212_2_1	1135_02_3531
312_02_56	212_2_1	1135_02_3530
312_02_63	212_2_1	1135_02_3520
312_02_73	212_2_1	1135_02_3506
312_02_58	212_2_1	1135_02_3534
312_02_60	212_2_1	1135_02_3526
312_02_65	212_2_1	1135_02_3535
312_02_60	212_2_1	1135_02_3526
312_02_47	212_2_1	1135_02_3526
312_02_38	212_2_1	1135_02_3537
312_02_34	212_2_1	1135_02_3544
312_02_28	212_2_1	1135_02_3547
312_02_33	212_2_1	1135_02_3546
312_02_32	212_2_1	1135_02_3547
312_02_36	212_2_1	1135_02_3539
312_02_32	212_2_1	1135_02_3543
312_02_33	212_2_1	1135_02_3535
312_02_40	212_2_1	1135_02_3532
312_02_48	212_2_1	1135_02_3523
312_02_47	212_2_1	1135_02_3521
312_02_48	212_2_1	1135_02_3531
312_02_44	212_2_1	1135_02_3527
312_02_41	212_2_1	1135_02_3550
312_02_52	212_2_1	1135_02_3535
312_02_46	212_2_1	1135_02_3532
312_02_46	212_2_1	1135_02_3534
312_02_46	212_2_1	1135_02_3533
312_02_41	212_2_1	1135_02_3536
312_02_41	212_2_1	1135_02_3531
312_02_40	212_2_1	1135_02_3535
312_02_50	212_2_1	1135_02_3532
312_02_56	212_2_1	1135_02_3533
312_02_52	212_2_1	1135_02_3530
312_02_55	212_2_1	1135_02_3525
312_02_51	212_2_1	1135_02_3528
312_02_57	212_2_1	1135_02_3518
312_02_66	212_2_1	1135_02_3517
312_02_61	212_2_1	1135_02_3525
312_02_62	212_2_1	1135_02_3526
312_02_52	212_2_1	1135_02_3543
312_02_41	212_2_1	1135_02_3538
312_02_52	212_2_1	1135_02_3516
312_02_48	212_2_1	1135_02_3529
312_02_40	212_2_1	1135_02_3532
312_02_44	212_2_1	1135_02_3543
312_02_45	212_2_1	1135_02_3531
312_02_54	212_2_1	1135_02_3521
312_02_58	212_2_1	1135_02_3519
312_02_46	212_2_1	1135_02_3524
312_02_49	212_2_1	1135_02_3518
312_02_46	212_2_1	1135_02_3528
312_02_50	212_2_1	1135_02_3511
312_02_57	212_2_1	1135_02_3515
312_02_55	212_2_1	1135_02_3525
312_02_55	212_2_1	1135_02_3517
312_02_60	212_2_1	1135_02_3525
312_02_66	212_2_1	1135_02_3528
312_02_80	212_2_1	1135_02_3512
312_02_79	212_2_1	1135_02_3506
312_02_91	212_2_1	1135_02_3479
312_02_94	212_2_1	1135_02_3468
312_02_103	212_2_1	1135_02_3462
312_02_109	212_2_1	1135_02_3461
312_02_128	212_2_1	1135_02_3446
312_02_117	212_2_1	1135_02_3452
312_02_109	212_2_1	1135_02_3468
312_02_102	212_2_1	1135_02_3471
312_02_102	212_2_1	1135_02_3468
312_02_109	212_2_1	1135_02_3473
312_02_113	212_2_1	1135_02_3465
312_02_110	212_2_1	1135_02_3480
312_02_119	212_2_1	1135_02_3467
312_02_142	212_2_1	1135_02_3433
312_02_136	212_2_1	1135_02_3454
312_02_136	212_2_1	1135_02_3465
312_02_139	212_2_1	1135_02_3453
312_02_136	212_2_1	1135_02_3452
312_02_135	212_2_1	1135_02_3439
312_02_150	212_2_1	1135_02_3427
312_02_155	212_2_1	1135_02_3428
312_02_116	212_2_1	1135_02_3470
312_02_96	212_2_1	1135_02_3489
312_02_109	212_2_1	1135_02_3474
312_02_121	212_2_1	1135_02_3466
312_02_119	212_2_1	1135_02_3464
312_02_144	212_2_1	1135_02_3442
312_02_144	212_2_1	1135_02_3450
312_02_149	212_2_1	1135_02_3434
312_02_150	212_2_1	1135_02_3435
312_02_162	212_2_1	1135_02_3423
312_02_153	212_2_1	1135_02_3429
312_02_158	212_2_1	1135_02_3422
312_02_137	212_2_1	1135_02_3451
312_02_127	212_2_1	1135_02_3453
312_02_143	212_2_1	1135_02_3442
312_02_138	212_2_1	1135_02_3450
312_02_132	212_2_1	1135_02_3460
312_02_127	212_2_1	1135_02_3460
312_02_119	212_2_1	1135_02_3480
312_02_153	212_2_1	1135_02_3436
312_02_141	212_2_1	1135_02_3443
312_02_126	212_2_1	1135_02_3449
312_02_128	212_2_1	1135_02_3452
312_02_106	212_2_1	1135_02_3477
312_02_113	212_2_1	1135_02_3471
312_02_127	212_2_1	1135_02_3469
312_02_143	212_2_1	1135_02_3441
312_02_155	212_2_1	1135_02_3431
312_02_155	212_2_1	1135_02_3424
312_02_162	212_2_1	1135_02_3421
312_02_172	212_2_1	1135_02_3417
312_02_158	212_2_1	1135_02_3426
312_02_151	212_2_1	1135_02_3429
312_02_157	212_2_1	1135_02_3437
312_02_138	212_2_1	1135_02_3453
312_02_141	212_2_1	1135_02_3455
312_02_132	212_2_1	1135_02_3453
312_02_119	212_2_1	1135_02_3467
312_02_129	212_2_1	1135_02_3442
312_02_147	212_2_1	1135_02_3432
312_02_150	212_2_1	1135_02_3420
312_02_160	212_2_1	1135_02_3420
312_02_166	212_2_1	1135_02_3425
312_02_165	212_2_1	1135_02_3423
312_02_154	212_2_1	1135_02_3420
312_02_164	212_2_1	1135_02_3417
312_02_153	212_2_1	1135_02_3438
312_02_155	212_2_1	1135_02_3427
312_02_154	212_2_1	1135_02_3432
312_02_136	212_2_1	1135_02_3454
312_02_129	212_2_1	1135_02_3457
312_02_125	212_2_1	1135_02_3457
312_02_130	212_2_1	1135_02_3454
312_02_126	212_2_1	1135_02_3458
312_02_115	212_2_1	1135_02_3471
312_02_115	212_2_1	1135_02_3461
312_02_116	212_2_1	1135_02_3451
312_02_137	212_2_1	1135_02_3441
312_02_137	212_2_1	1135_02_3434
312_02_127	212_2_1	1135_02_3456
312_02_135	212_2_1	1135_02_3436
312_02_137	212_2_1	1135_02_3437
312_02_129	212_2_1	1135_02_3462
312_02_129	212_2_1	1135_02_3453
312_02_129	212_2_1	1135_02_3446
312_02_122	212_2_1	1135_02_3462
312_02_130	212_2_1	1135_02_3458
312_02_126	212_2_1	1135_02_3472
312_02_130	212_2_1	1135_02_3458
312_02_139	212_2_1	1135_02_3446
312_02_152	212_2_1	1135_02_3437
312_02_162	212_2_1	1135_02_3418
312_02_175	212_2_1	1135_02_3410
312_02_164	212_2_1	1135_02_3418
312_02_169	212_2_1	1135_02_3409
312_02_186	212_2_1	1135_02_3405
312_02_179	212_2_1	1135_02_3407
312_02_150	212_2_1	1135_02_3425
312_02_133	212_2_1	1135_02_3449
312_02_104	212_2_1	1135_02_3476
312_02_101	212_2_1	1135_02_3471
312_02_95	212_2_1	1135_02_3492
312_02_85	212_2_1	1135_02_3513
312_02_85	212_2_1	1135_02_3509
312_02_75	212_2_1	1135_02_3517
312_02_75	212_2_1	1135_02_3508
312_02_73	212_2_1	1135_02_3499
312_02_70	212_2_1	1135_02_3513
312_02_75	212_2_1	1135_02_3511
312_02_69	212_2_1	1135_02_3520
312_02_67	212_2_1	1135_02_3510
312_02_72	212_2_1	1135_02_3511
312_02_75	212_2_1	1135_02_3498
312_02_87	212_2_1	1135_02_3476
312_02_76	212_2_1	1135_02_3492
312_02_70	212_2_1	1135_02_3489
312_02_73	212_2_1	1135_02_3490
312_02_70	212_2_1	1135_02_3499
312_02_70	212_2_1	1135_02_3502
312_02_65	212_2_1	1135_02_3506
312_02_60	212_2_1	1135_02_3508
312_02_65	212_2_1	1135_02_3516
312_02_70	212_2_1	1135_02_3499
312_02_76	212_2_1	1135_02_3494
312_02_78	212_2_1	1135_02_3492
312_02_79	212_2_1	1135_02_3483
312_02_78	212_2_1	1135_02_3489
312_02_76	212_2_1	1135_02_3502
312_02_71	212_2_1	1135_02_3504
312_02_62	212_2_1	1135_02_3507
312_02_69	212_2_1	1135_02_3509
312_02_66	212_2_1	1135_02_3507
312_02_66	212_2_1	1135_02_3508
312_02_79	212_2_1	1135_02_3493
312_02_81	212_2_1	1135_02_3496
312_02_64	212_2_1	1135_02_3516
312_02_64	212_2_1	1135_02_3510
312_02_58	212_2_1	1135_02_3503
312_02_66	212_2_1	1135_02_3498
312_02_61	212_2_1	1135_02_3506
312_02_60	212_2_1	1135_02_3505
312_02_58	212_2_1	1135_02_3502
312_02_50	212_2_1	1135_02_3531
312_02_50	212_2_1	1135_02_3526
312_02_44	212_2_1	1135_02_3533
312_02_40	212_2_1	1135_02_3525
312_02_34	212_2_1	1135_02_3529
312_02_34	212_2_1	1135_02_3528
312_02_42	212_2_1	1135_02_3527
312_02_38	212_2_1	1135_02_3529
312_02_38	212_2_1	1135_02_3524
312_02_47	212_2_1	1135_02_3519
312_02_54	212_2_1	1135_02_3520
312_02_52	212_2_1	1135_02_3523
312_02_50	212_2_1	1135_02_3506
312_02_40	212_2_1	1135_02_3526
312_02_53	212_2_1	1135_02_3520
312_02_45	212_2_1	1135_02_3535
312_02_59	212_2_1	1135_02_3523
312_02_59	212_2_1	1135_02_3526
312_02_60	212_2_1	1135_02_3516
312_02_68	212_2_1	1135_02_3506
312_02_64	212_2_1	1135_02_3505
312_02_64	212_2_1	1135_02_3512
312_02_74	212_2_1	1135_02_3497
312_02_69	212_2_1	1135_02_3507
312_02_88	212_2_1	1135_02_3476
312_02_95	212_2_1	1135_02_3459
312_02_94	212_2_1	1135_02_3463
312_02_109	212_2_1	1135_02_3454
312_02_104	212_2_1	1135_02_3468
312_02_103	212_2_1	1135_02_3482
312_02_95	212_2_1	1135_02_3484
312_02_99	212_2_1	1135_02_3489
312_02_94	212_2_1	1135_02_3495
312_02_94	212_2_1	1135_02_3506
312_02_98	212_2_1	1135_02_3497
312_02_82	212_2_1	1135_02_3510
312_02_79	212_2_1	1135_02_3509
312_02_85	212_2_1	1135_02_3499
312_02_85	212_2_1	1135_02_3503
312_02_88	212_2_1	1135_02_3492
312_02_97	212_2_1	1135_02_3485
312_02_96	212_2_1	1135_02_3479
312_02_104	212_2_1	1135_02_3467
312_02_102	212_2_1	1135_02_3469
312_02_86	212_2_1	1135_02_3492
312_02_93	212_2_1	1135_02_3493
312_02_85	212_2_1	1135_02_3503
312_02_74	212_2_1	1135_02_3516
312_02_64	212_2_1	1135_02_3520
312_02_61	212_2_1	1135_02_3515
312_02_75	212_2_1	1135_02_3507
312_02_73	212_2_1	1135_02_3502
312_02_87	212_2_1	1135_02_3499
312_02_87	212_2_1	1135_02_3496
312_02_81	212_2_1	1135_02_3493
312_02_83	212_2_1	1135_02_3497
312_02_99	212_2_1	1135_02_3469
312_02_93	212_2_1	1135_02_3477
312_02_87	212_2_1	1135_02_3488
312_02_99	212_2_1	1135_02_3471
312_02_96	212_2_1	1135_02_3486
312_02_90	212_2_1	1135_02_3489
312_02_88	212_2_1	1135_02_3497
312_02_73	212_2_1	1135_02_3505
312_02_57	212_2_1	1135_02_3521
312_02_65	212_2_1	1135_02_3506
312_02_52	212_2_1	1135_02_3526
312_02_47	212_2_1	1135_02_3533
312_02_41	212_2_1	1135_02_3534
312_02_36	212_2_1	1135_02_3542
312_02_32	212_2_1	1135_02_3549
312_02_30	212_2_1	1135_02_3550
312_02_24	212_2_1	1135_02_3556
312_02_33	212_2_1	1135_02_3566
312_02_40	212_2_1	1135_02_3548
312_02_33	212_2_1	1135_02_3555
312_02_38	212_2_1	1135_02_3559
312_02_25	212_2_1	1135_02_3565
312_02_32	212_2_1	1135_02_3554
312_02_30	212_2_1	1135_02_3553
312_02_28	212_2_1	1135_02_3547
312_02_32	212_2_1	1135_02_3553
312_02_30	212_2_1	1135_02_3554
312_02_30	212_2_1	1135_02_3564
312_02_24	212_2_1	1135_02_3556
312_02_27	212_2_1	1135_02_3557
312_02_21	212_2_1	1135_02_3556
312_02_21	212_2_1	1135_02_3552
312_02_20	212_2_1	1135_02_3573
312_02_18	212_2_1	1135_02_3560
312_02_25	212_2_1	1135_02_3563
312_02_16	212_2_1	1135_02_3568
312_02_14	212_2_1	1135_02_3551
312_02_14	212_2_1	1135_02_3569
312_02_19	212_2_1	1135_02_3561
312_02_18	212_2_1	1135_02_3546
312_02_16	212_2_1	1135_02_3553
312_02_8	212_2_1	1135_02_3572
312_02_9	212_2_1	1135_02_3570
312_02_5	212_2_1	1135_02_3582
312_02_8	212_2_1	1135_02_3563
312_02_5	212_2_1	1135_02_3570
312_02_3	212_2_1	1135_02_3581
312_02_1	212_2_1	1135_02_3577
312_02_2	212_2_1	1135_02_3590
212_2_1	1135_02_3591
212_2_1	1135_02_3588
212_2_1	1135_02_3575
212_2_1	1135_02_3561
212_2_1	1135_02_3567
212_2_1	1135_02_3566
212_2_1	1135_02_3575
212_2_1	1135_02_3573
212_2_1	1135_02_3583
212_2_1	1135_02_3589
212_2_1	1135_02_3582
212_2_1	1135_02_3556
212_2_1	1135_02_3573
212_2_1	1135_02_3581
212_2_1	1135_02_3584
212_2_1	1135_02_3593
212_2_1	1135_02_3599
212_2_1	1135_02_3583
212_2_1	1135_02_3580
212_2_1	1135_02_3573
212_2_1	1135_02_3565
212_2_1	1135_02_3575
212_2_1	1135_02_3575
212_2_1	1135_02_3581
212_2_1	1135_02_3580
212_2_1	1135_02_3587
212_2_1	1135_02_3591
212_2_1	1135_02_3591
212_2_1	1135_02_3584
212_2_1	1135_02_3574
212_2_1	1135_02_3570
212_2_1	1135_02_3559
212_2_1	1135_02_3572
212_2_1	1135_02_3577
212_2_1	1135_02_3575
212_2_1	1135_02_3574
212_2_1	1135_02_3581
212_2_1	1135_02_3567
212_2_1	1135_02_3582
212_2_1	1135_02_3584
212_2_1	1135_02_3593
212_2_1	1135_02_3590
212_2_1	1135_02_3585
212_2_1	1135_02_3583
212_2_1	1135_02_3582
212_2_1	1135_02_3579
212_2_1	1135_02_3580
212_2_1	1135_02_3583
212_2_1	1135_02_3580
212_2_1	1135_02_3589
212_2_1	1135_02_3583
212_2_1	1135_02_3592
212_2_1	1135_02_3593
212_2_1	1135_02_3598
212_2_1	1135_02_3594
212_2_1	1135_02_3593
212_2_1	1135_02_3593
212_2_1	1135_02_3585
212_2_1	1135_02_3584
212_2_1	1135_02_3576
212_2_1	1135_02_3581
212_2_1	1135_02_3589
212_2_1	1135_02_3575
212_2_1	1135_02_3579
212_2_1	1135_02_3581
212_2_1	1135_02_3594
212_2_1	1135_02_3597
212_2_1	1135_02_3594
212_2_1	1135_02_3582
212_2_1	1135_02_3586
212_2_1	1135_02_3580
212_2_1	1135_02_3562
212_2_1	1135_02_3577
212_2_1	1135_02_3578
212_2_1	1135_02_3573
212_2_1	1135_02_3571
212_2_1	1135_02_3579
212_2_1	1135_02_3586
212_2_1	1135_02_3587
212_2_1	1135_02_3596
212_2_1	1135_02_3593
212_2_1	1135_02_3596
212_2_1	1135_02_3590
212_2_1	1135_02_3586
212_2_1	1135_02_3581
212_2_1	1135_02_3579
212_2_1	1135_02_3590
212_2_1	1135_02_3584
212_2_1	1135_02_3600
212_2_1	1135_02_3591
212_2_1	1135_02_3591
212_2_1	1135_02_3586
212_2_1	1135_02_3570
212_2_1	1135_02_3568
212_2_1	1135_02_3575
212_2_1	1135_02_3583
212_2_1	1135_02_3590
212_2_1	1135_02_3603
212_2_1	1135_02_3589
212_2_1	1135_02_3581
212_2_1	1135_02_3584
212_2_1	1135_02_3579
212_2_1	1135_02_3579
212_2_1	1135_02_3583
212_2_1	1135_02_3585
212_2_1	1135_02_3587
212_2_1	1135_02_3585
212_2_1	1135_02_3585
212_2_1	1135_02_3587
212_2_1	1135_02_3582
212_2_1	1135_02_3594
212_2_1	1135_02_3588
212_2_1	1135_02_3589
212_2_1	1135_02_3593
212_2_1	1135_02_3571
212_2_1	1135_02_3572
212_2_1	1135_02_3579
212_2_1	1135_02_3576
212_2_1	1135_02_3562
212_2_1	1135_02_3578
212_2_1	1135_02_3580
212_2_1	1135_02_3582
212_2_1	1135_02_3572
212_2_1	1135_02_3583
212_2_1	1135_02_3582
212_2_1	1135_02_3586
212_2_1	1135_02_3593
212_2_1	1135_02_3586
212_2_1	1135_02_3588
212_2_1	1135_02_3580
212_2_1	1135_02_3582
212_2_1	1135_02_3575
212_2_1	1135_02_3578
212_2_1	1135_02_3572
212_2_1	1135_02_3589
212_2_1	1135_02_3600
212_2_1	1135_02_3600
212_2_1	1135_02_3589
212_2_1	1135_02_3590
212_2_1	1135_02_3575
212_2_1	1135_02_3565
212_2_1	1135_02_3572
212_2_1	1135_02_3571
212_2_1	1135_02_3577
212_2_1	1135_02_3569
212_2_1	1135_02_3577
212_2_1	1135_02_3573
212_2_1	1135_02_3570
212_2_1	1135_02_3568
212_2_1	1135_02_3578
212_2_1	1135_02_3594
212_2_1	1135_02_3585
212_2_1	1135_02_3572
212_2_1	1135_02_3567
212_2_1	1135_02_3570
212_2_1	1135_02_3572
212_2_1	1135_02_3575
212_2_1	1135_02_3583
212_2_1	1135_02_3596
212_2_1	1135_02_3576
212_2_1	1135_02_3575
212_2_1	1135_02_3567
212_2_1	1135_02_3569
212_2_1	1135_02_3586
212_2_1	1135_02_3577
212_2_1	1135_02_3591
212_2_1	1135_02_3584
212_2_1	1135_02_3568
212_2_1	1135_02_3570
212_2_1	1135_02_3582
212_2_1	1135_02_3581
212_2_1	1135_02_3585
212_2_1	1135_02_3584
212_2_1	1135_02_3581
212_2_1	1135_02_3568
212_2_1	1135_02_3561
212_2_1	1135_02_3553
212_2_1	1135_02_3563
212_2_1	1135_02_3576
212_2_1	1135_02_3582
212_2_1	1135_02_3589
[truncated: 3,001 more rows]
[truncated: 1,217 more columns]
