# Supplementary material for: Environmental change makes robust ecological networks fragile
Source: Nat Commun. 2016 Aug 11;7:12462. doi: 10.1038/ncomms12462 (PMC4987532; doi:10.1038/ncomms12462)
Supplement: Supplementary Data 1 — Host-parasite networks and host extinction sequences in Avida experiments. The compressed archive includes the 100 co-evolved host-parasite networks and the host extinction sequences in the historical scenario. [file ncomms12462-s2.zip › Supplementary_data_S1/host_extinction_sequence_82.csv]

199_0_3	619_5_2	198_5_5	345_05_1	346_0_2	347_5_2	340_5_1	341_5_3	342_5_6	343_15_2	810_5_1	811_5_2	812_1_2	813_5_1	348_0_14	349_0_6	816_5_2	817_5_1	719_5_2	718_5_1	716_1_1	715_0_1	714_15_1	713_0_1	711_5_1	618_5_1	914_1_1	917_05_1	1069_5_1	916_5_1	1062_5_1	1065_5_1	1064_0_1	1067_5_1	1066_15_1	913_0_2	298_5_4	299_5_4	296_5_4	297_05_8	294_15_6	912_15_1	292_1_7	293_05_7	290_0_5	291_5_2	1128_5_1	1085_5_1	1084_5_1	1083_0_1
199_0_2	198_5_4	345_05_1	346_0_2	347_5_2	340_5_1	341_5_3	342_5_7	343_15_2	810_5_1	811_5_2	812_1_2	813_5_1	348_0_12	349_0_6	816_5_2	817_5_1	719_5_1	718_5_1	716_1_1	715_0_1	714_15_1	713_0_1	711_5_1	618_5_1	1103_5_1	917_05_1	1069_5_1	916_5_1	1062_5_1	1065_5_1	1064_0_1	619_5_2	1066_15_2	913_0_2	298_5_4	299_5_4	296_5_4	297_05_9	294_15_8	295_0_6	292_1_8	293_05_7	290_0_5	291_5_2	1128_5_1	1085_5_1	1084_5_1	1083_0_3	1081_5_1
199_0_1	345_05_2	347_5_2	340_5_1	341_5_2	342_5_11	343_15_3	810_5_2	811_5_2	812_1_4	813_5_1	348_0_10	349_0_4	816_5_1	817_5_1	719_5_1	718_5_1	716_1_2	714_15_1	713_0_1	711_5_1	710_6_1	1069_5_1	916_5_1	1062_5_1	1065_5_1	1064_0_2	619_5_2	1066_15_2	913_0_4	298_5_4	299_5_3	296_5_3	297_05_14	294_15_14	295_0_2	292_1_12	293_05_8	290_0_8	291_5_2	1128_5_1	590_1_2	1085_5_1	1084_5_1	1083_0_1	198_5_3	1081_5_1	596_5_1	195_1_10	598_1_3
199_0_1	507_5_1	345_05_6	347_5_1	340_5_1	341_5_1	342_5_13	343_15_4	810_5_3	811_5_2	812_1_5	813_5_1	348_0_8	349_0_2	817_5_1	719_5_1	718_5_1	714_15_3	711_5_1	710_6_1	1069_5_1	1062_5_1	1065_5_1	1064_0_2	619_5_2	910_5_1	913_0_4	298_5_4	299_5_4	296_5_3	297_05_13	294_15_16	292_1_12	293_05_7	290_0_8	291_5_2	1128_5_1	590_1_6	1085_5_1	592_5_1	1081_5_1	596_5_1	195_1_12	598_1_2	197_5_2	196_5_5	191_5_9	190_5_4	193_5_1	270_3_16
217_0_1	214_5_5	215_5_1	668_0_20	763_0_2	665_0_8	764_5_4	133_5_1	131_5_1	130_1_5	498_0_15	135_5_12	90_5_1	494_15_2	495_0_1	571_0_1	497_0_4	166_5_1	492_0_2	25_05_1	26_5_1	224_0_11	20_1_5	21_06_3	694_15_5	323_5_1	1029_05_1	211_6_1	28_5_3	29_5_1	1070_0_1	1071_0_5	345_05_5	404_0_21	162_5_2	544_0_6	343_15_4	810_5_3	8_5_3	812_1_6	163_5_1	348_0_9	349_0_1	68_6_4	286_0_1	994_0_4	737_0_6	1092_5_1	10_5_1	221_5_4
217_0_1	214_5_6	215_5_1	668_0_20	763_0_1	665_0_8	764_5_6	130_1_5	498_0_19	135_5_10	494_15_2	495_0_1	497_0_1	492_0_2	25_05_1	26_5_1	224_0_5	20_1_6	694_15_8	1029_05_1	28_5_4	29_5_1	1071_0_4	345_05_7	404_0_18	162_5_3	544_0_5	343_15_5	810_5_4	8_5_1	812_1_6	348_0_9	349_0_1	286_0_1	994_0_4	10_5_1	714_15_5	671_15_7	1008_0_4	263_5_2	121_05_8	122_5_6	123_5_14	124_5_1	218_5_8	265_1_3	128_5_1	129_0_10	268_15_12	14_05_1
217_0_1	214_5_5	215_5_1	668_0_7	665_0_4	764_5_9	130_1_4	498_0_14	135_5_6	494_15_2	495_0_1	497_0_1	492_0_2	25_05_1	224_0_1	20_1_7	694_15_11	28_5_4	29_5_1	1071_0_3	345_05_7	404_0_5	162_5_3	544_0_5	343_15_6	810_5_2	8_5_1	812_1_6	348_0_7	815_05_1	286_0_1	691_15_1	10_5_1	6_5_1	714_15_9	671_15_9	263_5_1	121_05_8	122_5_12	123_5_21	218_5_10	265_1_4	128_5_1	129_0_8	268_15_6	1069_5_2	55_5_9	57_5_4	537_0_27	416_3_7
217_0_1	214_5_3	215_5_1	668_0_1	665_0_4	764_5_14	130_1_4	498_0_3	135_5_4	494_15_3	495_0_1	497_0_2	25_05_1	691_15_1	20_1_6	694_15_7	28_5_1	29_5_1	1071_0_1	345_05_6	162_5_2	544_0_1	343_15_6	281_05_11	812_1_9	348_0_1	815_05_1	6_5_1	714_15_10	671_15_9	121_05_1	122_5_9	123_5_28	218_5_16	265_1_7	128_5_1	129_0_1	268_15_9	1069_5_2	55_5_11	57_5_2	537_0_24	416_3_7	299_5_2	297_05_5	294_15_21	923_5_5	375_1_5	290_0_2	591_0_2
217_0_1	214_5_2	215_5_1	764_5_13	130_1_3	498_0_1	135_5_3	494_15_3	497_0_3	25_05_1	691_15_1	20_1_3	694_15_7	1072_1_5	345_05_5	221_5_19	342_5_17	343_15_13	281_05_9	812_1_7	348_0_1	6_5_1	714_15_10	671_15_5	122_5_13	123_5_27	218_5_25	265_1_4	1121_1_9	129_0_1	268_15_7	55_5_14	537_0_32	416_3_4	299_5_1	297_05_11	294_15_26	923_5_3	375_1_7	590_1_26	319_0_60	309_3_6	195_1_9	598_1_2	311_15_15	707_15_7	191_5_8	1125_5_12	270_3_26	272_5_11
214_5_3	215_5_1	764_5_8	130_1_3	135_5_1	497_0_1	25_05_1	691_15_1	20_1_3	694_15_6	1072_1_2	345_05_5	221_5_17	342_5_25	343_15_9	281_05_12	812_1_7	348_0_1	6_5_1	714_15_16	671_15_2	122_5_15	123_5_25	218_5_27	265_1_5	129_0_1	268_15_11	55_5_19	537_0_43	416_3_3	299_5_1	297_05_14	294_15_26	923_5_1	292_1_25	590_1_39	319_0_92	309_3_7	195_1_10	194_5_4	311_15_12	707_15_10	191_5_11	1125_5_15	270_3_19	272_5_18	116_15_8	113_05_11	82_05_8	86_5_8
214_5_6	215_5_1	764_5_6	130_1_4	135_5_1	497_0_1	25_05_1	691_15_1	20_1_4	694_15_7	1072_1_3	345_05_3	221_5_11	342_5_34	343_15_13	281_05_18	812_1_4	348_0_1	6_5_1	714_15_16	122_5_22	123_5_23	218_5_23	265_1_3	268_15_11	55_5_17	537_0_46	416_3_4	299_5_1	297_05_13	294_15_26	292_1_28	590_1_34	319_0_101	309_3_5	195_1_9	194_5_5	311_15_11	707_15_16	191_5_12	1125_5_19	270_3_20	272_5_18	116_15_5	113_05_9	82_05_6	86_5_10	84_5_4	204_15_8	797_3_11
214_5_7	215_5_1	764_5_1	130_1_8	497_0_1	25_05_1	691_15_1	20_1_3	694_15_10	1072_1_4	97_3_10	342_5_38	343_15_15	281_05_22	812_1_6	348_0_1	6_5_1	714_15_21	122_5_29	123_5_18	218_5_21	265_1_3	2_15_27	268_15_10	55_5_13	537_0_44	416_3_1	299_5_1	297_05_9	294_15_22	292_1_30	590_1_44	319_0_72	309_3_2	195_1_14	194_5_7	311_15_9	707_15_19	191_5_10	1125_5_18	270_3_17	272_5_11	116_15_4	113_05_4	82_05_9	86_5_12	84_5_1	204_15_9	797_3_11	138_5_1
214_5_7	215_5_1	218_5_22	130_1_8	497_0_1	25_05_1	691_15_1	20_1_1	694_15_9	1072_1_3	97_3_16	342_5_44	343_15_27	281_05_20	812_1_8	348_0_1	6_5_1	714_15_19	122_5_30	123_5_14	265_1_4	2_15_31	268_15_5	55_5_9	537_0_19	416_3_1	299_5_1	297_05_7	294_15_27	292_1_33	590_1_50	319_0_51	309_3_1	195_1_10	194_5_9	311_15_5	707_15_26	191_5_4	1125_5_15	270_3_13	272_5_18	116_15_3	113_05_2	82_05_14	86_5_16	143_5_22	797_3_10	138_5_1	3_5_1	521_15_43
214_5_6	215_5_1	218_5_12	130_1_5	497_0_1	25_05_1	691_15_1	694_15_5	1072_1_1	97_3_22	342_5_61	343_15_29	281_05_9	812_1_6	348_0_1	6_5_1	714_15_24	122_5_34	123_5_8	265_1_4	2_15_25	268_15_2	55_5_2	537_0_7	299_5_1	297_05_4	294_15_24	292_1_45	590_1_59	319_0_46	195_1_13	194_5_8	311_15_6	707_15_19	191_5_4	1125_5_19	270_3_12	272_5_15	116_15_6	113_05_1	82_05_21	86_5_19	143_5_19	797_3_10	138_5_1	3_5_1	521_15_47	360_5_37	309_3_1	302_5_8
214_5_5	215_5_1	218_5_5	130_1_6	497_0_1	25_05_1	691_15_1	694_15_4	1072_1_1	97_3_35	342_5_65	343_15_34	281_05_3	812_1_9	348_0_1	6_5_1	714_15_27	122_5_34	123_5_11	265_1_2	2_15_30	268_15_2	537_0_1	299_5_1	297_05_7	294_15_26	292_1_49	590_1_66	319_0_47	195_1_7	194_5_12	311_15_4	707_15_28	191_5_2	1125_5_11	270_3_11	272_5_14	116_15_4	82_05_25	86_5_23	143_5_18	797_3_8	138_5_1	3_5_1	521_15_61	360_5_31	302_5_1	305_5_54	307_05_6	247_5_32
215_5_1	218_5_3	130_1_4	497_0_1	25_05_1	691_15_1	694_15_2	1072_1_3	97_3_48	342_5_59	343_15_39	812_1_11	714_15_30	122_5_30	123_5_20	265_1_3	2_15_36	268_15_2	299_5_1	297_05_6	294_15_16	292_1_44	590_1_63	319_0_53	195_1_14	194_5_16	311_15_7	707_15_43	191_5_2	1125_5_11	270_3_13	272_5_13	116_15_5	82_05_29	86_5_26	143_5_15	797_3_8	3_5_1	521_15_59	360_5_27	302_5_1	305_5_46	307_05_6	247_5_28	109_5_13	100_15_1	39_5_28	782_35_143	783_5_2	375_1_16
215_5_1	218_5_3	130_1_8	497_0_1	25_05_1	691_15_1	694_15_3	1072_1_6	97_3_68	342_5_46	343_15_38	812_1_12	714_15_25	122_5_29	123_5_20	265_1_8	2_15_30	268_15_2	299_5_1	297_05_4	294_15_19	292_1_31	590_1_72	319_0_71	195_1_13	194_5_18	311_15_7	707_15_54	191_5_3	1125_5_9	270_3_11	272_5_12	116_15_7	82_05_28	86_5_24	143_5_17	797_3_4	3_5_1	521_15_81	360_5_15	305_5_34	307_05_10	247_5_23	109_5_12	100_15_1	39_5_26	782_35_168	783_5_1	375_1_19	35_5_1
215_5_1	218_5_4	130_1_5	497_0_1	25_05_1	691_15_1	694_15_4	1072_1_4	97_3_79	342_5_45	343_15_49	812_1_11	714_15_18	122_5_33	123_5_8	265_1_6	2_15_22	268_15_3	297_05_3	294_15_16	292_1_33	590_1_76	319_0_71	195_1_21	194_5_19	311_15_6	707_15_69	191_5_2	1125_5_13	270_3_13	272_5_8	116_15_7	82_05_22	86_5_25	143_5_11	797_3_3	3_5_1	521_15_102	360_5_8	305_5_26	307_05_9	247_5_23	109_5_15	100_15_1	39_5_28	782_35_156	905_15_1	375_1_14	35_5_1	34_3_166
218_5_1	130_1_11	497_0_1	25_05_1	691_15_1	694_15_11	1072_1_6	97_3_92	342_5_35	343_15_49	812_1_15	714_15_20	122_5_32	123_5_7	265_1_2	2_15_32	294_15_26	292_1_33	590_1_80	319_0_38	195_1_26	194_5_20	311_15_6	707_15_72	191_5_1	1125_5_10	270_3_13	272_5_5	116_15_8	82_05_13	86_5_21	143_5_7	797_3_1	3_5_1	521_15_97	360_5_6	305_5_28	307_05_10	247_5_25	109_5_14	100_15_1	39_5_26	782_35_171	905_15_1	375_1_19	35_5_1	34_3_166	246_5_1	330_15_21	61_5_1
130_1_8	497_0_1	25_05_1	691_15_1	694_15_16	1072_1_4	97_3_117	401_5_1	343_15_52	812_1_18	714_15_19	122_5_33	123_5_8	265_1_1	2_15_35	294_15_24	292_1_31	590_1_83	319_0_15	195_1_15	194_5_17	311_15_3	707_15_82	1125_5_5	270_3_10	272_5_4	116_15_15	82_05_8	86_5_22	797_3_1	3_5_1	521_15_104	360_5_5	305_5_23	307_05_10	247_5_20	109_5_17	100_15_1	39_5_31	782_35_192	905_15_1	375_1_32	35_5_1	34_3_173	246_5_1	330_15_23	61_5_1	63_0_1	67_15_3	68_6_4
151_0_1	590_1_78	319_0_9	1125_5_4	559_15_2	265_1_1	157_5_1	555_15_71	194_5_16	311_15_1	556_15_68	330_15_26	270_3_7	68_6_3	272_5_1	116_15_14	239_15_1	82_05_7	497_0_1	86_5_21	25_05_1	92_5_1	63_0_1	694_15_22	879_15_395	46_5_1	1072_1_9	109_5_14	1_15_4	195_1_21	3_5_1	1039_0_22	221_5_11	184_15_5	1121_1_16	739_1_46	812_1_19	247_5_25	360_5_1	521_15_94	146_1_9	691_15_1	74_5_1	707_15_102	342_5_22	140_05_15	613_5_5	6_5_1	714_15_16	305_5_23
151_0_1	590_1_90	319_0_8	559_15_4	265_1_1	555_15_65	194_5_14	311_15_1	556_15_54	330_15_24	270_3_4	61_5_1	116_15_16	239_15_1	82_05_11	497_0_1	86_5_24	25_05_1	92_5_1	694_15_20	879_15_469	63_0_1	1072_1_11	109_5_7	1_15_1	195_1_20	3_5_1	1039_0_22	221_5_7	184_15_1	1121_1_17	739_1_58	812_1_21	247_5_21	607_1_1	521_15_97	146_1_9	691_15_1	74_5_1	707_15_95	342_5_24	140_05_12	6_5_1	714_15_19	305_5_23	148_15_14	307_05_15	77_1_31	122_5_18	123_5_1
151_0_1	590_1_88	319_0_16	559_15_4	265_1_1	555_15_63	194_5_10	311_15_1	556_15_59	330_15_20	270_3_6	61_5_1	116_15_14	239_15_1	82_05_17	497_0_1	86_5_25	25_05_1	92_5_1	694_15_14	879_15_499	63_0_1	1072_1_7	1_15_2	195_1_12	3_5_1	1039_0_25	221_5_6	184_15_2	1121_1_17	739_1_55	812_1_26	247_5_16	607_1_1	521_15_107	146_1_5	691_15_1	74_5_1	707_15_99	342_5_27	140_05_7	714_15_25	305_5_22	148_15_9	307_05_22	77_1_28	122_5_8	109_5_1	73_5_2	71_5_11
151_0_1	590_1_72	319_0_22	559_15_5	265_1_1	555_15_52	194_5_7	311_15_1	556_15_53	330_15_15	270_3_5	61_5_1	116_15_8	239_15_1	82_05_19	497_0_1	86_5_21	25_05_1	92_5_1	694_15_13	879_15_542	63_0_1	1072_1_7	1_15_3	195_1_24	1039_0_27	221_5_1	184_15_4	1121_1_17	739_1_61	812_1_21	247_5_7	607_1_1	521_15_111	146_1_5	691_15_1	707_15_102	342_5_33	140_05_2	714_15_29	305_5_13	148_15_7	307_05_29	77_1_33	122_5_1	74_5_1	73_5_1	71_5_9	401_5_1	2_15_35
151_0_1	590_1_63	319_0_18	559_15_8	265_1_1	555_15_52	194_5_5	311_15_1	556_15_47	330_15_18	270_3_9	61_5_1	116_15_5	239_15_1	82_05_30	497_0_1	86_5_12	25_05_1	92_5_1	694_15_14	879_15_607	63_0_1	1072_1_6	1_15_1	195_1_24	1039_0_19	221_5_1	184_15_4	1121_1_12	739_1_58	812_1_23	247_5_3	607_1_1	521_15_138	146_1_5	691_15_1	707_15_104	342_5_37	714_15_25	305_5_12	148_15_4	307_05_41	77_1_35	122_5_1	74_5_1	71_5_7	401_5_1	2_15_31	100_15_1	149_05_1
151_0_1	590_1_52	319_0_26	559_15_1	265_1_1	555_15_49	194_5_4	311_15_1	556_15_32	330_15_24	270_3_12	61_5_1	116_15_5	239_15_1	82_05_38	497_0_1	86_5_11	25_05_1	691_15_1	694_15_14	879_15_639	63_0_1	1072_1_4	1_15_1	195_1_22	1039_0_6	221_5_1	184_15_3	1121_1_7	739_1_57	812_1_26	607_1_1	521_15_137	146_1_5	707_15_94	342_5_37	714_15_23	305_5_7	148_15_7	307_05_40	77_1_42	247_5_1	74_5_1	71_5_3	401_5_1	2_15_27	100_15_1	92_5_1	97_3_236	11_3_251
151_0_1	590_1_34	319_0_15	555_15_41	194_5_2	311_15_1	556_15_45	330_15_23	270_3_15	61_5_1	130_1_5	239_15_1	82_05_41	497_0_1	86_5_5	25_05_1	691_15_1	694_15_3	879_15_656	1072_1_2	401_5_1	195_1_18	1039_0_3	521_15_142	184_15_2	1121_1_3	739_1_57	812_1_21	607_1_1	146_1_5	707_15_90	342_5_38	714_15_16	305_5_4	148_15_10	307_05_28	77_1_42	246_5_1	265_1_1	2_15_28	100_15_1	92_5_1	97_3_249	11_3_261	39_5_5	782_35_253	292_1_38	862_15_4	34_3_238	63_0_1
151_0_1	590_1_34	319_0_8	555_15_22	194_5_4	311_15_1	556_15_47	330_15_22	270_3_14	61_5_1	130_1_4	239_15_1	82_05_38	497_0_1	86_5_1	25_05_1	691_15_1	879_15_680	1072_1_2	195_1_17	1039_0_14	521_15_134	184_15_1	1121_1_3	739_1_56	812_1_16	607_1_1	146_1_4	707_15_74	342_5_42	714_15_15	305_5_2	148_15_10	307_05_23	77_1_42	246_5_1	265_1_1	2_15_27	100_15_1	92_5_1	97_3_257	11_3_286	39_5_3	782_35_247	292_1_36	862_15_6	34_3_257	63_0_1	343_15_31	294_15_2
151_0_1	590_1_24	319_0_4	555_15_15	194_5_4	311_15_1	556_15_35	330_15_16	270_3_7	61_5_1	130_1_7	239_15_1	82_05_20	497_0_1	86_5_1	25_05_1	691_15_1	879_15_699	1072_1_1	195_1_14	1039_0_33	521_15_112	342_5_35	343_15_25	739_1_56	812_1_19	607_1_1	146_1_3	707_15_61	184_15_1	714_15_20	148_15_7	307_05_15	77_1_44	246_5_1	265_1_1	2_15_22	100_15_1	92_5_1	97_3_261	11_3_324	39_5_2	782_35_253	292_1_32	862_15_5	34_3_289	63_0_1	375_1_24
151_0_1	590_1_21	319_0_2	555_15_6	194_5_2	311_15_1	556_15_35	330_15_6	270_3_10	61_5_1	130_1_6	239_15_1	82_05_13	497_0_1	25_05_1	691_15_1	879_15_663	195_1_12	1039_0_29	521_15_98	342_5_27	343_15_14	739_1_52	812_1_15	607_1_1	146_1_3	707_15_36	184_15_1	714_15_28	148_15_5	307_05_17	77_1_42	246_5_1	2_15_15	100_15_1	92_5_1	97_3_265	11_3_370	39_5_1	782_35_276	292_1_23	862_15_7	34_3_303	63_0_1	375_1_11
151_0_1	590_1_18	607_1_1	555_15_5	194_5_1	311_15_1	556_15_41	270_3_7	61_5_1	130_1_2	82_05_11	497_0_1	25_05_1	691_15_1	879_15_611	195_1_6	1039_0_13	521_15_81	342_5_26	343_15_8	739_1_52	812_1_13	146_1_1	707_15_20	184_15_1	714_15_42	148_15_2	307_05_18	77_1_47	246_5_1	2_15_7	100_15_1	92_5_1	97_3_269	11_3_387	39_5_1	782_35_277	292_1_23	862_15_6	34_3_357	63_0_1	375_1_10
590_1_15	607_1_1	555_15_5	194_5_1	311_15_1	556_15_41	270_3_5	61_5_1	130_1_1	82_05_18	25_05_1	691_15_1	879_15_547	195_1_1	2_15_1	521_15_64	342_5_34	343_15_4	739_1_48	812_1_6	707_15_14	184_15_1	714_15_41	148_15_2	307_05_24	77_1_49	246_5_1	100_15_1	92_5_1	97_3_279	11_3_409	39_5_1	782_35_281	292_1_24	862_15_8	34_3_401	375_1_10
590_1_9	607_1_1	555_15_9	311_15_1	556_15_34	270_3_6	61_5_1	130_1_4	82_05_20	25_05_1	691_15_1	879_15_485	2_15_1	521_15_61	342_5_41	343_15_2	739_1_45	812_1_8	707_15_10	184_15_1	714_15_46	148_15_1	307_05_26	77_1_40	246_5_1	100_15_1	92_5_1	97_3_289	11_3_429	782_35_284	375_1_9	862_15_5	34_3_452	292_1_41
590_1_6	607_1_1	555_15_14	311_15_1	556_15_28	270_3_4	61_5_1	130_1_12	82_05_23	25_05_1	691_15_1	879_15_373	2_15_1	521_15_57	342_5_57	343_15_3	739_1_44	812_1_6	707_15_10	184_15_1	714_15_35	307_05_19	77_1_36	246_5_1	100_15_1	92_5_1	97_3_303	11_3_443	782_35_293	375_1_10	862_15_1	34_3_502	292_1_43
590_1_6	607_1_1	555_15_15	556_15_31	270_3_1	61_5_1	130_1_9	82_05_20	25_05_1	879_15_263	521_15_44	342_5_73	343_15_8	739_1_44	812_1_5	707_15_10	714_15_32	307_05_10	77_1_36	246_5_1	100_15_1	92_5_1	97_3_306	11_3_474	782_35_311	375_1_11	34_3_530	292_1_49
590_1_3	607_1_1	555_15_10	556_15_27	270_3_1	61_5_1	130_1_13	82_05_22	25_05_1	879_15_211	521_15_31	342_5_86	343_15_8	739_1_47	812_1_7	707_15_11	714_15_20	307_05_5	77_1_30	246_5_1	100_15_1	92_5_1	97_3_328	11_3_504	782_35_336	375_1_10	34_3_558	292_1_58
590_1_1	607_1_1	555_15_10	556_15_31	270_3_1	61_5_1	130_1_19	82_05_25	25_05_1	879_15_165	521_15_35	342_5_114	343_15_4	739_1_46	812_1_7	707_15_7	714_15_16	307_05_2	77_1_34	246_5_1	100_15_1	92_5_1	97_3_327	11_3_507	782_35_368	375_1_11	34_3_566	292_1_63
590_1_1	607_1_1	555_15_9	556_15_26	270_3_2	61_5_1	130_1_30	82_05_38	25_05_1	879_15_141	521_15_35	342_5_128	343_15_6	739_1_31	812_1_3	707_15_5	714_15_9	307_05_1	77_1_30	246_5_1	100_15_1	92_5_1	97_3_342	11_3_508	782_35_376	375_1_10	34_3_602	292_1_68
607_1_1	555_15_8	556_15_20	270_3_3	61_5_1	130_1_19	82_05_55	25_05_1	879_15_123	521_15_31	342_5_128	343_15_3	739_1_23	707_15_5	714_15_10	307_05_3	77_1_36	246_5_1	92_5_1	97_3_362	11_3_519	782_35_432	375_1_8	34_3_592	292_1_78
607_1_1	555_15_4	556_15_17	270_3_2	61_5_1	130_1_18	82_05_78	25_05_1	879_15_115	521_15_32	342_5_125	343_15_2	739_1_22	707_15_2	714_15_9	307_05_3	77_1_30	246_5_1	92_5_1	97_3_364	11_3_562	782_35_486	375_1_5	34_3_567	292_1_79
607_1_1	555_15_1	556_15_13	61_5_1	130_1_16	82_05_109	25_05_1	879_15_122	521_15_28	342_5_132	739_1_15	707_15_2	714_15_3	307_05_2	77_1_32	246_5_1	92_5_1	97_3_377	11_3_567	782_35_506	375_1_6	34_3_574	292_1_65
11_3_603	25_05_1	607_1_1	556_15_16	707_15_3	782_35_518	879_15_107	292_1_52	714_15_4	61_5_1	34_3_582	77_1_37	82_05_128	130_1_10	521_15_26	342_5_128	739_1_19	375_1_14	97_3_395
11_3_628	25_05_1	607_1_1	556_15_19	707_15_3	782_35_521	879_15_101	292_1_55	714_15_5	61_5_1	34_3_592	77_1_47	82_05_159	130_1_10	521_15_31	342_5_123	739_1_13	375_1_14	97_3_392
11_3_660	25_05_1	607_1_1	556_15_17	707_15_1	782_35_550	879_15_88	292_1_50	714_15_5	61_5_1	34_3_570	77_1_48	82_05_190	130_1_12	521_15_28	342_5_112	739_1_12	375_1_23	97_3_401
11_3_684	25_05_1	607_1_1	556_15_13	782_35_557	879_15_80	292_1_38	714_15_4	61_5_1	34_3_572	77_1_49	82_05_205	130_1_15	521_15_23	342_5_104	739_1_13	375_1_18	97_3_427
11_3_699	25_05_1	607_1_1	556_15_7	782_35_568	879_15_71	292_1_43	714_15_3	61_5_1	34_3_592	77_1_58	82_05_199	130_1_5	521_15_19	342_5_85	739_1_14	375_1_13	97_3_426
11_3_710	25_05_1	607_1_1	556_15_7	782_35_565	879_15_76	292_1_49	714_15_1	61_5_1	34_3_615	77_1_55	82_05_209	130_1_7	521_15_14	342_5_73	739_1_14	375_1_9	97_3_419
11_3_724	25_05_1	607_1_1	782_35_549	879_15_70	292_1_52	556_15_8	61_5_1	34_3_639	77_1_52	82_05_220	130_1_9	521_15_19	342_5_64	739_1_15	375_1_5	97_3_411
11_3_707	25_05_1	607_1_1	782_35_560	879_15_76	292_1_61	556_15_9	61_5_1	34_3_643	77_1_56	82_05_207	130_1_7	521_15_13	342_5_55	739_1_7	375_1_1	97_3_434
11_3_730	25_05_1	607_1_1	782_35_550	879_15_90	556_15_6	61_5_1	34_3_654	77_1_47	82_05_182	130_1_8	521_15_12	342_5_43	739_1_3	292_1_65	97_3_453
11_3_717	25_05_1	607_1_1	782_35_559	879_15_80	556_15_4	61_5_1	34_3_677	77_1_42	82_05_179	130_1_8	521_15_14	342_5_43	739_1_1	292_1_61	97_3_454
11_3_749	25_05_1	782_35_572	879_15_63	556_15_4	34_3_665	77_1_46	61_5_1	130_1_11	521_15_12	342_5_39	82_05_168	292_1_47	97_3_477
11_3_746	25_05_1	782_35_573	879_15_77	556_15_3	34_3_665	77_1_52	61_5_1	130_1_4	521_15_16	342_5_35	82_05_155	292_1_51	97_3_489
11_3_737	25_05_1	782_35_578	879_15_63	556_15_4	34_3_676	77_1_43	61_5_1	130_1_3	521_15_15	342_5_30	82_05_136	292_1_43	97_3_523
11_3_731	25_05_1	782_35_575	879_15_62	556_15_7	34_3_686	77_1_53	61_5_1	130_1_2	521_15_19	342_5_28	82_05_135	292_1_37	97_3_529
11_3_761	25_05_1	782_35_564	879_15_62	556_15_7	34_3_685	77_1_49	61_5_1	130_1_2	521_15_13	342_5_31	82_05_129	292_1_37	97_3_534
11_3_805	25_05_1	782_35_566	879_15_74	556_15_4	34_3_664	77_1_52	61_5_1	130_1_1	521_15_14	342_5_26	82_05_113	292_1_22	97_3_523
11_3_833	25_05_1	782_35_555	879_15_75	556_15_3	34_3_664	77_1_42	61_5_1	521_15_22	342_5_19	82_05_108	292_1_18	97_3_537
11_3_851	25_05_1	782_35_577	879_15_53	34_3_655	77_1_44	61_5_1	521_15_22	342_5_10	82_05_98	292_1_20	97_3_539
11_3_852	25_05_1	782_35_590	879_15_35	34_3_664	77_1_47	61_5_1	521_15_19	342_5_10	82_05_92	292_1_18	97_3_552
11_3_842	25_05_1	782_35_594	879_15_29	34_3_664	77_1_58	61_5_1	521_15_25	342_5_6	82_05_84	292_1_17	97_3_560
11_3_850	25_05_1	782_35_596	879_15_23	34_3_666	77_1_46	61_5_1	521_15_32	342_5_8	82_05_79	292_1_14	97_3_551
11_3_825	25_05_1	782_35_581	879_15_23	34_3_697	77_1_54	61_5_1	521_15_28	342_5_5	82_05_74	292_1_12	97_3_563
11_3_826	25_05_1	782_35_580	879_15_21	34_3_692	77_1_51	61_5_1	521_15_23	342_5_3	82_05_83	292_1_7	97_3_580
11_3_843	25_05_1	782_35_594	879_15_9	34_3_682	77_1_43	61_5_1	521_15_23	342_5_3	82_05_87	292_1_6	97_3_586
11_3_836	25_05_1	782_35_609	879_15_8	34_3_699	77_1_37	61_5_1	521_15_18	342_5_5	82_05_92	292_1_2	97_3_587
11_3_820	25_05_1	782_35_602	879_15_4	34_3_717	77_1_39	61_5_1	521_15_26	82_05_92	292_1_3	97_3_586
11_3_789	25_05_1	782_35_586	879_15_3	34_3_707	77_1_49	61_5_1	521_15_30	82_05_94	292_1_6	97_3_605
11_3_776	25_05_1	782_35_595	879_15_1	34_3_718	77_1_53	61_5_1	521_15_31	82_05_71	292_1_6	97_3_601
11_3_792	25_05_1	782_35_628	34_3_715	77_1_49	521_15_26	82_05_59	292_1_6	97_3_607
11_3_803	25_05_1	782_35_640	34_3_704	77_1_49	521_15_30	82_05_60	292_1_7	97_3_597
11_3_783	25_05_1	782_35_663	34_3_717	77_1_47	521_15_27	82_05_55	292_1_6	97_3_593
11_3_810	25_05_1	782_35_674	34_3_702	77_1_46	521_15_29	82_05_48	292_1_5	97_3_589
11_3_829	25_05_1	782_35_681	34_3_681	77_1_39	521_15_39	82_05_52	292_1_4	97_3_583
11_3_799	25_05_1	782_35_703	34_3_681	77_1_35	521_15_36	82_05_44	292_1_1	97_3_615
11_3_818	25_05_1	782_35_719	34_3_670	77_1_33	521_15_20	82_05_48	97_3_613
11_3_827	25_05_1	782_35_699	34_3_663	77_1_32	521_15_20	82_05_34	97_3_644
11_3_807	25_05_1	782_35_714	34_3_667	77_1_29	521_15_20	82_05_38	97_3_637
11_3_806	25_05_1	782_35_738	34_3_662	77_1_33	521_15_17	82_05_22	97_3_626
11_3_831	25_05_1	782_35_745	34_3_642	77_1_30	521_15_19	82_05_21	97_3_624
11_3_838	25_05_1	782_35_756	34_3_646	77_1_23	521_15_15	82_05_9	97_3_618
11_3_821	25_05_1	782_35_731	34_3_663	77_1_17	521_15_13	82_05_12	97_3_634
11_3_788	25_05_1	782_35_748	34_3_669	77_1_17	521_15_25	82_05_11	97_3_639
11_3_803	25_05_1	782_35_736	34_3_682	77_1_15	521_15_32	82_05_9	97_3_614
11_3_787	25_05_1	782_35_773	34_3_684	77_1_8	521_15_43	82_05_4	97_3_580
11_3_800	25_05_1	782_35_785	34_3_664	77_1_6	521_15_40	82_05_2	97_3_583
11_3_821	782_35_791	34_3_667	77_1_6	521_15_33	97_3_574
11_3_808	782_35_779	34_3_686	77_1_3	521_15_38	97_3_575
11_3_803	782_35_798	34_3_722	77_1_7	521_15_37	97_3_546
11_3_801	782_35_805	34_3_724	77_1_6	521_15_38	97_3_528
11_3_800	782_35_836	34_3_701	77_1_5	521_15_40	97_3_529
11_3_777	782_35_861	34_3_705	77_1_2	521_15_23	97_3_551
11_3_753	782_35_882	34_3_711	77_1_1	521_15_26	97_3_533
11_3_751	782_35_892	34_3_678	77_1_1	521_15_22	97_3_545
11_3_760	782_35_885	34_3_653	77_1_2	521_15_20	97_3_569
11_3_786	521_15_16	97_3_563	782_35_894	34_3_631
11_3_829	521_15_8	97_3_545	782_35_886	34_3_624
11_3_801	521_15_9	97_3_558	782_35_890	34_3_635
11_3_816	521_15_5	97_3_570	782_35_893	34_3_615
11_3_826	521_15_5	97_3_564	782_35_899	34_3_611
11_3_821	521_15_9	97_3_563	782_35_911	34_3_581
11_3_798	521_15_8	97_3_548	782_35_943	34_3_589
11_3_775	521_15_3	97_3_553	782_35_944	34_3_613
11_3_747	521_15_3	97_3_589	782_35_939	34_3_617
11_3_789	97_3_568	782_35_946	34_3_600
11_3_742	97_3_591	782_35_957	34_3_593
11_3_752	97_3_622	782_35_949	34_3_563
11_3_740	97_3_624	782_35_988	34_3_541
11_3_755	97_3_609	782_35_1007	34_3_525
11_3_762	97_3_620	782_35_1008	34_3_500
11_3_751	97_3_632	782_35_1011	34_3_488
11_3_750	97_3_645	782_35_1039	34_3_454
11_3_750	97_3_642	782_35_1093	34_3_414
11_3_741	97_3_645	782_35_1095	34_3_426
11_3_740	97_3_641	782_35_1066	34_3_456
11_3_711	97_3_622	782_35_1113	34_3_446
11_3_724	97_3_613	782_35_1120	34_3_432
11_3_714	97_3_603	782_35_1132	34_3_443
11_3_716	97_3_609	782_35_1155	34_3_403
11_3_700	97_3_604	782_35_1153	34_3_410
11_3_667	97_3_609	782_35_1168	34_3_429
11_3_667	97_3_594	782_35_1196	34_3_420
11_3_661	97_3_609	782_35_1198	34_3_413
11_3_650	97_3_556	782_35_1239	34_3_442
11_3_659	97_3_558	782_35_1227	34_3_449
11_3_681	97_3_585	782_35_1230	34_3_407
11_3_634	97_3_587	782_35_1264	34_3_423
11_3_614	97_3_576	782_35_1267	34_3_444
11_3_605	97_3_550	782_35_1293	34_3_446
11_3_584	97_3_586	782_35_1253	34_3_469
11_3_575	97_3_582	782_35_1242	34_3_490
11_3_575	97_3_582	782_35_1239	34_3_500
11_3_563	97_3_562	782_35_1254	34_3_511
11_3_535	97_3_593	782_35_1285	34_3_489
11_3_520	97_3_599	782_35_1321	34_3_465
11_3_494	97_3_575	782_35_1360	34_3_461
11_3_505	97_3_550	782_35_1392	34_3_430
11_3_488	97_3_555	782_35_1403	34_3_425
11_3_513	97_3_571	782_35_1400	34_3_402
11_3_524	97_3_585	782_35_1395	34_3_386
11_3_529	97_3_591	782_35_1385	34_3_392
11_3_524	97_3_600	782_35_1395	34_3_379
11_3_484	97_3_589	782_35_1447	34_3_370
11_3_479	97_3_588	782_35_1480	34_3_347
11_3_499	97_3_603	782_35_1498	34_3_314
11_3_508	97_3_590	782_35_1529	34_3_292
11_3_498	97_3_596	782_35_1549	34_3_286
11_3_521	97_3_597	782_35_1529	34_3_275
11_3_518	97_3_614	782_35_1531	34_3_253
11_3_541	97_3_618	782_35_1503	34_3_247
11_3_548	97_3_627	782_35_1479	34_3_247
11_3_538	97_3_630	782_35_1521	34_3_213
11_3_552	97_3_648	782_35_1510	34_3_191
11_3_546	97_3_660	782_35_1540	34_3_161
11_3_544	97_3_639	782_35_1566	34_3_161
11_3_565	97_3_603	782_35_1575	34_3_161
11_3_527	97_3_618	782_35_1601	34_3_151
11_3_512	97_3_613	782_35_1626	34_3_140
11_3_524	97_3_614	782_35_1595	34_3_159
11_3_535	97_3_594	782_35_1621	34_3_145
11_3_516	97_3_627	782_35_1621	34_3_131
11_3_501	97_3_655	782_35_1610	34_3_123
11_3_503	97_3_624	782_35_1652	34_3_114
11_3_501	97_3_628	782_35_1641	34_3_116
11_3_477	97_3_629	782_35_1663	34_3_136
11_3_476	97_3_638	782_35_1647	34_3_142
11_3_497	97_3_567	782_35_1728	34_3_134
11_3_474	97_3_599	782_35_1700	34_3_154
11_3_483	97_3_600	782_35_1664	34_3_177
11_3_487	97_3_578	782_35_1710	34_3_142
11_3_479	97_3_549	782_35_1736	34_3_150
11_3_473	97_3_525	782_35_1757	34_3_161
11_3_459	97_3_545	782_35_1728	34_3_173
11_3_438	97_3_537	782_35_1751	34_3_171
11_3_431	97_3_563	782_35_1734	34_3_181
11_3_415	97_3_534	782_35_1764	34_3_202
11_3_444	97_3_527	782_35_1758	34_3_192
11_3_483	97_3_520	782_35_1746	34_3_172
11_3_494	97_3_507	782_35_1749	34_3_164
11_3_483	97_3_502	782_35_1789	34_3_132
11_3_468	97_3_510	782_35_1801	34_3_131
11_3_465	97_3_526	782_35_1801	34_3_125
11_3_461	97_3_538	782_35_1805	34_3_115
11_3_447	97_3_560	782_35_1804	34_3_99
11_3_438	97_3_549	782_35_1816	34_3_102
11_3_445	97_3_559	782_35_1784	34_3_105
11_3_429	97_3_553	782_35_1842	34_3_75
11_3_442	97_3_545	782_35_1856	34_3_64
11_3_442	97_3_543	782_35_1845	34_3_82
11_3_441	97_3_543	782_35_1846	34_3_72
11_3_458	97_3_566	782_35_1811	34_3_54
11_3_423	97_3_555	782_35_1857	34_3_57
11_3_424	97_3_552	782_35_1850	34_3_58
11_3_405	97_3_571	782_35_1848	34_3_56
11_3_377	97_3_581	782_35_1851	34_3_64
11_3_378	97_3_558	782_35_1889	34_3_63
11_3_396	97_3_572	782_35_1863	34_3_57
11_3_399	97_3_597	782_35_1853	34_3_55
11_3_383	97_3_589	782_35_1888	34_3_42
11_3_371	97_3_562	782_35_1916	34_3_43
11_3_379	97_3_562	782_35_1923	34_3_34
11_3_380	97_3_574	782_35_1919	34_3_26
11_3_371	97_3_560	782_35_1933	34_3_27
11_3_367	97_3_569	782_35_1924	34_3_23
11_3_359	97_3_589	782_35_1914	34_3_23
11_3_349	97_3_590	782_35_1911	34_3_23
11_3_364	97_3_522	782_35_1972	34_3_28
11_3_362	97_3_532	782_35_1953	34_3_28
11_3_333	97_3_535	782_35_1973	34_3_34
11_3_333	97_3_534	782_35_1968	34_3_41
11_3_311	97_3_498	782_35_2021	34_3_39
11_3_306	97_3_489	782_35_2046	34_3_37
11_3_309	97_3_476	782_35_2067	34_3_29
11_3_312	97_3_454	782_35_2062	34_3_47
11_3_313	97_3_473	782_35_2037	34_3_57
11_3_304	97_3_475	782_35_2051	34_3_57
11_3_318	97_3_482	782_35_2020	34_3_64
11_3_329	97_3_466	782_35_2032	34_3_60
11_3_293	97_3_450	782_35_2076	34_3_57
11_3_277	97_3_457	782_35_2085	34_3_60
11_3_288	97_3_449	782_35_2077	34_3_64
11_3_287	97_3_448	782_35_2064	34_3_69
11_3_298	97_3_427	782_35_2076	34_3_65
11_3_313	97_3_424	782_35_2068	34_3_76
11_3_342	97_3_428	782_35_2035	34_3_75
11_3_311	97_3_470	782_35_2037	34_3_76
11_3_322	97_3_448	782_35_2037	34_3_88
11_3_310	97_3_457	782_35_2046	34_3_75
11_3_313	97_3_476	782_35_2036	34_3_73
11_3_334	97_3_489	782_35_2010	34_3_62
11_3_318	97_3_523	782_35_1991	34_3_60
11_3_290	97_3_528	782_35_2010	34_3_58
11_3_293	97_3_539	782_35_1994	34_3_53
11_3_293	97_3_538	782_35_2003	34_3_49
11_3_292	97_3_555	782_35_2020	34_3_33
11_3_277	97_3_546	782_35_2048	34_3_30
11_3_290	97_3_539	782_35_2035	34_3_26
11_3_282	97_3_525	782_35_2068	34_3_21
11_3_302	97_3_510	782_35_2072	34_3_13
11_3_289	97_3_495	782_35_2097	34_3_13
11_3_293	97_3_502	782_35_2072	34_3_16
11_3_280	97_3_520	782_35_2074	34_3_20
11_3_286	97_3_535	782_35_2054	34_3_21
11_3_306	97_3_513	782_35_2059	34_3_28
11_3_273	97_3_521	782_35_2084	34_3_27
11_3_268	97_3_512	782_35_2101	34_3_16
11_3_287	97_3_486	782_35_2096	34_3_22
11_3_282	97_3_492	782_35_2080	34_3_29
11_3_263	97_3_519	782_35_2083	34_3_20
11_3_239	97_3_525	782_35_2098	34_3_25
11_3_232	97_3_516	782_35_2112	34_3_22
11_3_215	97_3_538	782_35_2122	34_3_11
11_3_198	97_3_537	782_35_2122	34_3_15
11_3_189	97_3_524	782_35_2138	34_3_13
11_3_171	97_3_514	782_35_2154	34_3_12
11_3_169	97_3_498	782_35_2192	34_3_5
11_3_156	97_3_539	782_35_2168	34_3_5
11_3_161	97_3_553	782_35_2137	34_3_2
11_3_170	97_3_548	782_35_2131	34_3_1
11_3_171	97_3_578	782_35_2110	34_3_3
11_3_163	97_3_558	782_35_2138	34_3_3
11_3_175	97_3_536	782_35_2158	34_3_6
11_3_190	97_3_536	782_35_2147	34_3_4
11_3_183	97_3_530	782_35_2164	34_3_3
11_3_176	97_3_511	782_35_2205	34_3_6
11_3_167	97_3_496	782_35_2236	34_3_4
11_3_170	97_3_500	782_35_2218	34_3_6
11_3_147	97_3_502	782_35_2230	34_3_10
11_3_137	97_3_501	782_35_2237	34_3_7
11_3_133	97_3_479	782_35_2255	34_3_6
11_3_115	97_3_486	782_35_2261	34_3_5
11_3_130	97_3_446	782_35_2290	34_3_5
11_3_145	97_3_439	782_35_2285	34_3_7
11_3_143	97_3_464	782_35_2271	34_3_7
11_3_151	97_3_482	782_35_2253	34_3_3
11_3_128	97_3_491	782_35_2264	34_3_4
11_3_125	97_3_516	782_35_2221	34_3_7
11_3_123	97_3_524	782_35_2227	34_3_1
11_3_135	97_3_498	782_35_2235	34_3_2
11_3_139	97_3_499	782_35_2224	34_3_4
11_3_127	97_3_505	782_35_2243	34_3_1
11_3_113	97_3_500	782_35_2265	34_3_2
11_3_120	97_3_468	782_35_2285	34_3_6
11_3_127	97_3_464	782_35_2291	34_3_4
11_3_127	97_3_447	782_35_2307	34_3_4
11_3_125	97_3_438	782_35_2312	34_3_4
11_3_123	97_3_445	782_35_2300	34_3_7
11_3_127	97_3_458	782_35_2268	34_3_11
11_3_139	97_3_437	782_35_2269	34_3_9
11_3_129	97_3_456	782_35_2250	34_3_8
11_3_128	97_3_473	782_35_2227	34_3_17
11_3_134	97_3_475	782_35_2222	34_3_19
11_3_146	97_3_466	782_35_2217	34_3_15
11_3_128	97_3_470	782_35_2248	34_3_16
11_3_123	97_3_506	782_35_2195	34_3_18
11_3_108	97_3_504	782_35_2230	34_3_13
11_3_81	97_3_524	782_35_2227	34_3_15
11_3_70	97_3_506	782_35_2268	34_3_11
11_3_84	97_3_505	782_35_2264	34_3_7
11_3_80	97_3_469	782_35_2308	34_3_9
11_3_81	97_3_457	782_35_2297	34_3_8
11_3_58	97_3_438	782_35_2349	34_3_5
11_3_58	97_3_420	782_35_2360	34_3_4
11_3_52	97_3_398	782_35_2409	34_3_8
11_3_55	97_3_388	782_35_2415	34_3_8
11_3_48	97_3_398	782_35_2405	34_3_6
11_3_35	97_3_362	782_35_2451	34_3_8
11_3_45	97_3_362	782_35_2455	34_3_6
11_3_56	97_3_362	782_35_2436	34_3_7
11_3_60	97_3_348	782_35_2455	34_3_3
11_3_55	97_3_347	782_35_2445	34_3_5
11_3_52	97_3_351	782_35_2448	34_3_9
11_3_52	97_3_335	782_35_2473	34_3_7
11_3_60	97_3_324	782_35_2482	34_3_6
11_3_51	97_3_331	782_35_2467	34_3_8
11_3_36	97_3_338	782_35_2474	34_3_9
11_3_41	97_3_344	782_35_2458	34_3_9
11_3_45	97_3_344	782_35_2454	34_3_9
11_3_40	97_3_327	782_35_2502	34_3_5
11_3_34	97_3_295	782_35_2549	34_3_4
11_3_39	97_3_301	782_35_2536	34_3_5
11_3_33	97_3_288	782_35_2558	34_3_3
11_3_28	97_3_268	782_35_2578	34_3_6
11_3_25	97_3_258	782_35_2591	34_3_2
11_3_41	97_3_246	782_35_2584	34_3_3
11_3_26	97_3_235	782_35_2608	34_3_2
11_3_21	97_3_230	782_35_2622	34_3_1
11_3_21	97_3_244	782_35_2615
11_3_14	97_3_239	782_35_2613
11_3_10	97_3_234	782_35_2613
11_3_8	97_3_213	782_35_2643
11_3_8	97_3_199	782_35_2670
11_3_5	97_3_203	782_35_2663
11_3_9	97_3_210	782_35_2654
11_3_14	97_3_226	782_35_2636
11_3_6	97_3_221	782_35_2643
11_3_10	97_3_243	782_35_2620
11_3_11	97_3_247	782_35_2604
11_3_7	97_3_250	782_35_2611
11_3_7	97_3_259	782_35_2600
11_3_6	97_3_262	782_35_2601
97_3_245	782_35_2626
97_3_251	782_35_2647
97_3_272	782_35_2624
97_3_260	782_35_2633
97_3_268	782_35_2614
97_3_275	782_35_2596
97_3_294	782_35_2576
97_3_292	782_35_2574
97_3_287	782_35_2567
97_3_284	782_35_2575
97_3_257	782_35_2592
97_3_255	782_35_2590
97_3_235	782_35_2634
97_3_219	782_35_2659
97_3_236	782_35_2645
97_3_233	782_35_2634
97_3_228	782_35_2635
97_3_217	782_35_2651
97_3_214	782_35_2663
97_3_240	782_35_2634
97_3_180	782_35_2686
97_3_186	782_35_2685
97_3_197	782_35_2667
97_3_178	782_35_2665
97_3_168	782_35_2672
97_3_178	782_35_2674
97_3_163	782_35_2688
97_3_163	782_35_2679
97_3_170	782_35_2667
97_3_170	782_35_2677
97_3_159	782_35_2671
97_3_149	782_35_2687
97_3_136	782_35_2713
97_3_128	782_35_2713
97_3_115	782_35_2740
97_3_107	782_35_2756
97_3_95	782_35_2767
97_3_90	782_35_2754
97_3_89	782_35_2757
97_3_86	782_35_2766
97_3_83	782_35_2745
97_3_84	782_35_2747
97_3_79	782_35_2754
97_3_70	782_35_2786
97_3_57	782_35_2785
97_3_40	782_35_2797
97_3_41	782_35_2790
97_3_49	782_35_2790
97_3_49	782_35_2796
97_3_49	782_35_2781
97_3_48	782_35_2774
97_3_57	782_35_2765
97_3_43	782_35_2783
97_3_45	782_35_2784
97_3_42	782_35_2784
97_3_35	782_35_2794
97_3_35	782_35_2803
97_3_33	782_35_2792
97_3_37	782_35_2789
97_3_34	782_35_2783
97_3_34	782_35_2778
97_3_41	782_35_2792
97_3_44	782_35_2795
97_3_43	782_35_2794
97_3_49	782_35_2775
97_3_49	782_35_2795
97_3_50	782_35_2814
97_3_48	782_35_2811
97_3_53	782_35_2804
97_3_58	782_35_2790
97_3_69	782_35_2795
97_3_72	782_35_2795
97_3_66	782_35_2782
97_3_72	782_35_2762
97_3_81	782_35_2759
97_3_82	782_35_2758
97_3_55	782_35_2764
97_3_54	782_35_2755
97_3_60	782_35_2757
97_3_55	782_35_2760
97_3_50	782_35_2774
97_3_59	782_35_2792
97_3_41	782_35_2830
97_3_37	782_35_2827
97_3_35	782_35_2818
97_3_38	782_35_2840
97_3_40	782_35_2834
97_3_35	782_35_2851
97_3_22	782_35_2878
97_3_16	782_35_2873
97_3_16	782_35_2874
97_3_20	782_35_2863
97_3_18	782_35_2849
97_3_13	782_35_2859
97_3_15	782_35_2850
97_3_9	782_35_2853
97_3_11	782_35_2862
97_3_15	782_35_2855
97_3_18	782_35_2831
97_3_22	782_35_2836
97_3_23	782_35_2836
97_3_22	782_35_2830
97_3_27	782_35_2812
97_3_25	782_35_2824
97_3_22	782_35_2849
97_3_20	782_35_2867
97_3_24	782_35_2883
97_3_30	782_35_2853
97_3_22	782_35_2843
97_3_20	782_35_2856
97_3_14	782_35_2869
97_3_17	782_35_2854
97_3_10	782_35_2836
97_3_10	782_35_2824
97_3_9	782_35_2829
97_3_10	782_35_2825
97_3_7	782_35_2846
97_3_6	782_35_2847
97_3_11	782_35_2848
97_3_11	782_35_2857
97_3_6	782_35_2869
97_3_3	782_35_2878
97_3_3	782_35_2879
97_3_3	782_35_2871
97_3_3	782_35_2860
97_3_5	782_35_2872
97_3_7	782_35_2874
97_3_3	782_35_2845
97_3_5	782_35_2840
97_3_6	782_35_2819
97_3_4	782_35_2821
97_3_4	782_35_2816
97_3_3	782_35_2818
97_3_3	782_35_2824
97_3_3	782_35_2837
97_3_7	782_35_2814
97_3_3	782_35_2832
97_3_3	782_35_2847
97_3_5	782_35_2864
97_3_6	782_35_2854
97_3_8	782_35_2839
97_3_8	782_35_2833
97_3_11	782_35_2820
97_3_8	782_35_2812
97_3_8	782_35_2811
97_3_12	782_35_2805
97_3_7	782_35_2807
97_3_7	782_35_2806
97_3_5	782_35_2812
97_3_2	782_35_2814
97_3_2	782_35_2817
782_35_2823
782_35_2844
782_35_2832
782_35_2830
782_35_2817
782_35_2800
782_35_2789
782_35_2785
782_35_2807
782_35_2837
782_35_2841
782_35_2845
782_35_2839
782_35_2834
782_35_2838
782_35_2853
782_35_2849
782_35_2841
782_35_2847
782_35_2843
782_35_2832
782_35_2819
782_35_2808
782_35_2814
782_35_2817
782_35_2805
782_35_2811
782_35_2824
782_35_2825
782_35_2839
782_35_2810
782_35_2819
782_35_2825
782_35_2832
782_35_2831
782_35_2814
782_35_2798
782_35_2796
782_35_2796
782_35_2797
782_35_2801
782_35_2814
782_35_2832
782_35_2822
782_35_2823
782_35_2801
782_35_2790
782_35_2770
782_35_2788
782_35_2785
782_35_2805
782_35_2815
782_35_2828
782_35_2818
782_35_2798
782_35_2796
782_35_2799
782_35_2799
782_35_2793
782_35_2799
782_35_2824
782_35_2837
782_35_2849
782_35_2847
782_35_2832
782_35_2834
782_35_2839
782_35_2848
782_35_2847
782_35_2851
782_35_2855
782_35_2847
782_35_2840
782_35_2837
782_35_2849
782_35_2837
782_35_2811
782_35_2804
782_35_2789
782_35_2784
782_35_2793
782_35_2825
782_35_2833
782_35_2846
782_35_2866
782_35_2855
782_35_2878
782_35_2869
782_35_2865
782_35_2853
782_35_2858
782_35_2842
782_35_2844
782_35_2836
782_35_2843
782_35_2843
782_35_2854
782_35_2844
782_35_2838
782_35_2842
782_35_2847
782_35_2835
782_35_2853
782_35_2858
782_35_2851
782_35_2849
782_35_2836
782_35_2813
782_35_2821
782_35_2816
782_35_2816
782_35_2793
782_35_2807
782_35_2803
782_35_2810
782_35_2819
782_35_2826
782_35_2828
782_35_2817
782_35_2823
782_35_2823
782_35_2834
782_35_2842
782_35_2854
782_35_2858
782_35_2858
782_35_2843
782_35_2837
782_35_2833
782_35_2827
782_35_2835
782_35_2841
782_35_2848
782_35_2842
782_35_2863
782_35_2855
782_35_2855
782_35_2855
782_35_2854
782_35_2873
782_35_2869
782_35_2870
782_35_2861
782_35_2858
782_35_2859
782_35_2864
782_35_2866
782_35_2861
782_35_2879
782_35_2873
782_35_2880
782_35_2853
782_35_2852
782_35_2859
782_35_2850
782_35_2868
782_35_2842
782_35_2833
782_35_2822
782_35_2838
782_35_2817
782_35_2817
782_35_2813
782_35_2837
782_35_2847
782_35_2847
782_35_2850
782_35_2855
782_35_2860
782_35_2870
782_35_2881
782_35_2876
782_35_2875
782_35_2884
782_35_2883
782_35_2871
782_35_2864
782_35_2868
782_35_2863
782_35_2885
782_35_2865
782_35_2892
782_35_2879
782_35_2886
782_35_2883
782_35_2879
782_35_2855
782_35_2847
782_35_2840
782_35_2861
782_35_2859
782_35_2869
782_35_2871
782_35_2861
782_35_2859
782_35_2861
782_35_2868
782_35_2861
782_35_2853
782_35_2851
782_35_2861
782_35_2863
782_35_2879
782_35_2875
782_35_2868
782_35_2847
782_35_2847
782_35_2846
782_35_2852
782_35_2853
782_35_2853
782_35_2876
782_35_2874
782_35_2877
782_35_2866
782_35_2874
782_35_2867
782_35_2885
782_35_2884
782_35_2867
782_35_2865
782_35_2861
782_35_2855
782_35_2865
782_35_2858
782_35_2850
782_35_2858
782_35_2857
782_35_2853
782_35_2848
782_35_2850
782_35_2856
782_35_2853
782_35_2848
782_35_2850
782_35_2841
782_35_2828
782_35_2808
782_35_2812
782_35_2806
782_35_2796
782_35_2806
782_35_2827
782_35_2838
782_35_2832
782_35_2836
782_35_2834
782_35_2840
782_35_2851
782_35_2857
782_35_2855
782_35_2857
782_35_2862
782_35_2868
782_35_2852
782_35_2843
782_35_2852
782_35_2843
782_35_2847
782_35_2850
782_35_2847
782_35_2841
782_35_2820
782_35_2805
782_35_2821
782_35_2829
782_35_2835
782_35_2855
782_35_2856
782_35_2835
782_35_2829
782_35_2823
782_35_2837
782_35_2817
782_35_2830
782_35_2840
782_35_2836
782_35_2853
782_35_2860
782_35_2875
782_35_2883
782_35_2879
782_35_2891
782_35_2870
782_35_2866
782_35_2866
782_35_2872
782_35_2886
782_35_2882
782_35_2861
782_35_2847
782_35_2835
782_35_2826
782_35_2828
782_35_2846
782_35_2846
782_35_2852
782_35_2861
782_35_2862
782_35_2859
782_35_2856
782_35_2854
782_35_2846
782_35_2848
782_35_2845
782_35_2839
782_35_2858
782_35_2844
782_35_2872
782_35_2865
782_35_2874
782_35_2848
782_35_2857
782_35_2854
782_35_2861
782_35_2865
782_35_2868
782_35_2853
782_35_2840
782_35_2853
782_35_2860
782_35_2865
782_35_2856
782_35_2861
782_35_2868
782_35_2876
782_35_2874
782_35_2874
782_35_2874
782_35_2872
782_35_2886
782_35_2887
782_35_2879
782_35_2881
782_35_2886
782_35_2885
782_35_2884
782_35_2891
782_35_2863
782_35_2846
782_35_2857
782_35_2853
782_35_2838
782_35_2847
782_35_2852
782_35_2852
782_35_2848
782_35_2864
782_35_2862
782_35_2864
782_35_2850
782_35_2847
782_35_2836
782_35_2820
782_35_2838
782_35_2845
782_35_2854
782_35_2838
782_35_2842
782_35_2831
782_35_2842
782_35_2847
782_35_2863
782_35_2867
782_35_2866
782_35_2863
782_35_2869
782_35_2845
782_35_2848
782_35_2851
782_35_2829
782_35_2813
782_35_2795
782_35_2801
782_35_2810
782_35_2815
782_35_2813
782_35_2810
782_35_2822
782_35_2815
782_35_2791
782_35_2796
782_35_2808
782_35_2794
782_35_2804
782_35_2820
782_35_2841
782_35_2827
782_35_2827
782_35_2870
782_35_2862
782_35_2863
782_35_2858
782_35_2844
782_35_2839
782_35_2831
782_35_2843
782_35_2846
782_35_2855
782_35_2847
782_35_2848
782_35_2851
782_35_2855
782_35_2855
782_35_2853
782_35_2843
782_35_2831
782_35_2828
782_35_2825
782_35_2832
782_35_2845
782_35_2864
782_35_2848
782_35_2829
782_35_2834
782_35_2819
782_35_2819
782_35_2827
782_35_2838
782_35_2839
782_35_2841
782_35_2844
782_35_2871
782_35_2877
782_35_2875
782_35_2874
782_35_2874
782_35_2864
782_35_2849
782_35_2828
782_35_2817
782_35_2824
782_35_2836
782_35_2850
782_35_2851
782_35_2852
782_35_2852
782_35_2846
782_35_2829
782_35_2832
782_35_2825
782_35_2811
782_35_2796
782_35_2788
782_35_2808
782_35_2805
782_35_2800
782_35_2817
782_35_2829
782_35_2832
782_35_2844
782_35_2831
782_35_2825
782_35_2842
782_35_2838
782_35_2840
782_35_2863
782_35_2879
782_35_2867
782_35_2865
782_35_2860
782_35_2854
782_35_2836
782_35_2838
782_35_2841
782_35_2858
782_35_2881
782_35_2893
782_35_2901
782_35_2894
782_35_2890
782_35_2866
782_35_2854
782_35_2851
782_35_2844
782_35_2852
782_35_2860
782_35_2872
782_35_2864
782_35_2842
782_35_2849
782_35_2835
782_35_2860
782_35_2859
782_35_2865
782_35_2845
782_35_2835
782_35_2851
782_35_2857
782_35_2839
782_35_2830
782_35_2827
782_35_2824
782_35_2820
782_35_2837
782_35_2812
782_35_2808
782_35_2798
782_35_2788
782_35_2797
782_35_2777
782_35_2791
782_35_2801
782_35_2825
782_35_2839
782_35_2844
782_35_2840
782_35_2834
782_35_2837
782_35_2836
782_35_2840
782_35_2848
782_35_2853
782_35_2842
782_35_2858
782_35_2840
782_35_2831
782_35_2835
782_35_2836
782_35_2846
782_35_2839
782_35_2841
782_35_2839
782_35_2827
782_35_2827
782_35_2844
782_35_2841
782_35_2838
782_35_2838
782_35_2836
782_35_2862
782_35_2859
782_35_2867
782_35_2864
782_35_2865
782_35_2861
782_35_2868
782_35_2857
782_35_2860
782_35_2867
782_35_2858
782_35_2852
782_35_2846
782_35_2831
782_35_2824
782_35_2835
782_35_2833
782_35_2849
782_35_2856
782_35_2867
782_35_2874
782_35_2855
782_35_2848
782_35_2828
782_35_2807
782_35_2807
782_35_2806
782_35_2845
782_35_2828
782_35_2820
782_35_2830
782_35_2841
782_35_2827
782_35_2838
782_35_2852
782_35_2852
782_35_2860
782_35_2865
782_35_2862
782_35_2847
782_35_2871
782_35_2865
782_35_2879
782_35_2860
782_35_2840
782_35_2827
782_35_2840
782_35_2864
782_35_2841
782_35_2805
782_35_2776
782_35_2790
782_35_2823
782_35_2843
782_35_2829
782_35_2820
782_35_2832
782_35_2847
782_35_2843
782_35_2861
782_35_2855
782_35_2845
782_35_2845
782_35_2840
782_35_2855
782_35_2869
782_35_2849
782_35_2864
782_35_2853
782_35_2847
782_35_2840
782_35_2843
782_35_2828
782_35_2834
782_35_2841
782_35_2832
782_35_2829
782_35_2838
782_35_2828
782_35_2834
782_35_2851
782_35_2853
782_35_2841
782_35_2854
782_35_2858
782_35_2857
782_35_2846
782_35_2859
782_35_2840
782_35_2824
782_35_2833
782_35_2834
782_35_2835
782_35_2823
782_35_2808
782_35_2805
782_35_2792
782_35_2802
782_35_2807
782_35_2808
782_35_2849
782_35_2849
782_35_2872
782_35_2862
782_35_2871
782_35_2848
782_35_2848
782_35_2849
782_35_2838
782_35_2821
782_35_2809
782_35_2784
782_35_2813
782_35_2824
782_35_2827
782_35_2823
782_35_2852
782_35_2851
782_35_2848
782_35_2830
782_35_2848
782_35_2853
782_35_2852
782_35_2853
782_35_2847
782_35_2833
782_35_2801
782_35_2805
782_35_2828
782_35_2818
782_35_2840
782_35_2860
782_35_2833
782_35_2841
782_35_2820
782_35_2822
782_35_2845
782_35_2836
782_35_2815
782_35_2827
782_35_2835
782_35_2843
782_35_2817
782_35_2805
782_35_2822
782_35_2812
782_35_2818
782_35_2810
782_35_2807
782_35_2823
782_35_2850
782_35_2842
782_35_2835
782_35_2831
782_35_2818
782_35_2810
782_35_2822
782_35_2812
782_35_2819
782_35_2830
782_35_2839
782_35_2831
782_35_2853
782_35_2853
782_35_2852
782_35_2841
782_35_2849
782_35_2843
782_35_2857
782_35_2876
782_35_2870
782_35_2870
782_35_2872
782_35_2849
782_35_2826
782_35_2824
782_35_2827
782_35_2823
782_35_2826
782_35_2829
782_35_2819
782_35_2834
782_35_2845
782_35_2862
782_35_2873
782_35_2859
782_35_2867
782_35_2872
782_35_2863
782_35_2839
782_35_2823
782_35_2813
782_35_2820
782_35_2814
782_35_2820
782_35_2803
782_35_2790
782_35_2791
782_35_2819
782_35_2813
782_35_2816
782_35_2838
782_35_2825
782_35_2817
782_35_2824
782_35_2835
782_35_2830
782_35_2847
782_35_2839
782_35_2830
782_35_2827
782_35_2830
782_35_2846
782_35_2864
782_35_2859
782_35_2868
782_35_2847
782_35_2837
782_35_2825
782_35_2826
782_35_2831
782_35_2832
782_35_2842
782_35_2858
782_35_2859
782_35_2837
782_35_2837
782_35_2842
782_35_2850
782_35_2853
782_35_2852
782_35_2846
782_35_2830
782_35_2834
782_35_2820
782_35_2821
782_35_2818
782_35_2823
782_35_2846
782_35_2845
782_35_2854
782_35_2852
782_35_2869
782_35_2866
782_35_2862
782_35_2842
782_35_2821
782_35_2829
782_35_2821
782_35_2813
782_35_2822
782_35_2833
782_35_2840
782_35_2819
782_35_2805
782_35_2822
782_35_2840
782_35_2859
782_35_2869
782_35_2845
782_35_2838
782_35_2852
782_35_2850
782_35_2854
782_35_2873
782_35_2884
782_35_2882
782_35_2895
782_35_2882
782_35_2868
782_35_2866
782_35_2861
782_35_2847
782_35_2841
782_35_2823
782_35_2820
782_35_2814
782_35_2828
782_35_2831
782_35_2847
782_35_2863
782_35_2875
782_35_2872
782_35_2875
782_35_2863
782_35_2849
782_35_2827
782_35_2833
782_35_2834
782_35_2829
782_35_2829
782_35_2827
782_35_2816
782_35_2785
782_35_2771
782_35_2790
782_35_2784
782_35_2787
782_35_2803
782_35_2810
782_35_2805
782_35_2798
782_35_2825
782_35_2847
782_35_2855
782_35_2861
782_35_2833
782_35_2828
782_35_2834
782_35_2824
782_35_2823
782_35_2816
782_35_2825
782_35_2827
782_35_2826
782_35_2832
782_35_2846
782_35_2843
782_35_2866
782_35_2858
782_35_2840
782_35_2823
782_35_2829
782_35_2816
782_35_2818
782_35_2850
782_35_2838
782_35_2853
782_35_2849
782_35_2854
782_35_2845
782_35_2849
782_35_2851
782_35_2853
782_35_2845
782_35_2831
782_35_2845
782_35_2850
782_35_2841
782_35_2809
782_35_2798
782_35_2785
782_35_2799
782_35_2812
782_35_2831
782_35_2847
782_35_2851
782_35_2848
782_35_2868
782_35_2853
782_35_2854
782_35_2859
782_35_2838
782_35_2854
782_35_2836
782_35_2831
782_35_2826
782_35_2839
782_35_2848
782_35_2842
782_35_2844
782_35_2825
782_35_2818
782_35_2816
782_35_2837
782_35_2866
782_35_2873
782_35_2878
782_35_2885
782_35_2850
782_35_2860
782_35_2875
782_35_2863
782_35_2864
782_35_2866
782_35_2854
782_35_2854
782_35_2849
782_35_2824
782_35_2816
782_35_2827
782_35_2828
782_35_2839
782_35_2840
782_35_2833
782_35_2840
782_35_2829
782_35_2825
782_35_2843
782_35_2836
782_35_2827
782_35_2819
782_35_2835
782_35_2837
782_35_2824
782_35_2827
782_35_2814
782_35_2809
782_35_2801
782_35_2816
782_35_2806
782_35_2803
782_35_2824
782_35_2834
782_35_2840
782_35_2838
782_35_2854
782_35_2827
782_35_2818
782_35_2815
782_35_2846
782_35_2829
782_35_2826
782_35_2841
782_35_2847
782_35_2843
782_35_2848
782_35_2840
782_35_2840
782_35_2845
782_35_2871
782_35_2862
782_35_2859
782_35_2881
782_35_2886
782_35_2891
782_35_2877
782_35_2848
782_35_2840
782_35_2835
782_35_2836
782_35_2833
782_35_2819
782_35_2838
782_35_2846
782_35_2857
782_35_2868
782_35_2870
782_35_2860
782_35_2862
782_35_2861
782_35_2850
782_35_2868
782_35_2877
782_35_2876
782_35_2860
782_35_2856
782_35_2860
782_35_2859
782_35_2842
782_35_2854
782_35_2857
782_35_2869
782_35_2863
782_35_2853
782_35_2846
782_35_2848
782_35_2845
782_35_2845
782_35_2813
782_35_2815
782_35_2841
782_35_2831
782_35_2837
782_35_2838
782_35_2821
782_35_2817
782_35_2816
782_35_2848
782_35_2860
782_35_2857
782_35_2846
782_35_2831
782_35_2854
782_35_2825
782_35_2839
782_35_2830
782_35_2829
782_35_2837
782_35_2839
782_35_2845
782_35_2849
782_35_2850
782_35_2836
782_35_2834
782_35_2833
782_35_2819
782_35_2822
782_35_2834
782_35_2827
782_35_2825
782_35_2835
782_35_2826
782_35_2824
782_35_2835
782_35_2821
782_35_2821
782_35_2829
782_35_2823
782_35_2824
782_35_2817
782_35_2823
782_35_2838
782_35_2845
782_35_2868
782_35_2851
782_35_2867
782_35_2856
782_35_2850
782_35_2847
782_35_2828
782_35_2842
782_35_2860
782_35_2874
782_35_2872
782_35_2858
782_35_2841
782_35_2841
782_35_2846
782_35_2835
782_35_2825
782_35_2834
782_35_2844
782_35_2848
782_35_2872
782_35_2860
782_35_2858
782_35_2848
782_35_2841
782_35_2837
782_35_2863
782_35_2871
782_35_2861
782_35_2846
782_35_2815
782_35_2812
782_35_2810
782_35_2827
782_35_2829
782_35_2838
782_35_2857
782_35_2853
782_35_2854
782_35_2850
782_35_2834
782_35_2825
782_35_2814
782_35_2826
782_35_2829
782_35_2839
782_35_2863
782_35_2858
782_35_2829
782_35_2822
782_35_2804
782_35_2808
782_35_2831
782_35_2823
782_35_2806
782_35_2813
782_35_2806
782_35_2813
782_35_2828
782_35_2851
782_35_2850
782_35_2853
782_35_2859
782_35_2845
782_35_2837
782_35_2830
782_35_2845
782_35_2828
782_35_2824
782_35_2819
782_35_2829
782_35_2825
782_35_2826
782_35_2830
782_35_2840
782_35_2832
782_35_2852
782_35_2842
782_35_2841
782_35_2835
782_35_2832
782_35_2839
782_35_2841
782_35_2836
782_35_2825
782_35_2825
782_35_2833
782_35_2844
782_35_2824
782_35_2829
782_35_2817
782_35_2798
782_35_2813
782_35_2787
782_35_2775
782_35_2787
782_35_2790
782_35_2798
782_35_2802
782_35_2804
782_35_2813
782_35_2818
782_35_2814
782_35_2837
782_35_2850
782_35_2860
782_35_2819
782_35_2794
782_35_2767
782_35_2748
782_35_2745
782_35_2766
782_35_2793
782_35_2812
782_35_2818
782_35_2795
782_35_2800
782_35_2769
782_35_2776
782_35_2790
782_35_2791
782_35_2796
782_35_2822
782_35_2819
782_35_2816
782_35_2839
782_35_2849
782_35_2857
782_35_2842
782_35_2832
782_35_2843
782_35_2856
782_35_2844
782_35_2834
782_35_2822
782_35_2835
782_35_2828
782_35_2827
782_35_2836
782_35_2822
782_35_2819
782_35_2823
782_35_2798
782_35_2820
782_35_2836
782_35_2840
782_35_2854
782_35_2844
782_35_2846
782_35_2845
782_35_2845
782_35_2836
782_35_2835
782_35_2830
782_35_2834
782_35_2828
782_35_2807
782_35_2821
782_35_2807
782_35_2829
782_35_2840
782_35_2841
782_35_2836
782_35_2827
782_35_2852
782_35_2851
782_35_2841
782_35_2835
782_35_2838
782_35_2820
782_35_2798
782_35_2799
782_35_2822
782_35_2818
782_35_2846
782_35_2849
782_35_2847
782_35_2836
782_35_2828
782_35_2811
782_35_2798
782_35_2819
782_35_2859
782_35_2849
782_35_2854
782_35_2846
782_35_2840
782_35_2846
782_35_2854
782_35_2849
782_35_2835
782_35_2834
782_35_2826
782_35_2835
782_35_2839
782_35_2849
782_35_2861
782_35_2869
782_35_2856
782_35_2845
782_35_2827
782_35_2819
782_35_2829
782_35_2841
782_35_2824
782_35_2837
782_35_2839
782_35_2830
782_35_2842
782_35_2840
782_35_2836
782_35_2838
782_35_2831
782_35_2835
782_35_2855
782_35_2858
782_35_2848
782_35_2851
782_35_2836
782_35_2824
782_35_2841
782_35_2861
782_35_2864
782_35_2859
782_35_2865
782_35_2865
782_35_2858
782_35_2842
782_35_2834
782_35_2843
782_35_2821
782_35_2818
782_35_2828
782_35_2833
782_35_2828
782_35_2832
782_35_2824
782_35_2846
782_35_2841
782_35_2864
782_35_2864
782_35_2856
782_35_2870
782_35_2870
782_35_2869
782_35_2863
782_35_2869
782_35_2863
782_35_2865
782_35_2875
782_35_2873
782_35_2869
782_35_2857
782_35_2846
782_35_2847
782_35_2855
782_35_2855
782_35_2837
782_35_2834
782_35_2819
782_35_2810
782_35_2822
782_35_2805
782_35_2816
782_35_2820
782_35_2828
782_35_2839
782_35_2848
782_35_2859
782_35_2851
782_35_2860
782_35_2856
782_35_2849
782_35_2837
782_35_2822
782_35_2840
782_35_2832
782_35_2832
782_35_2839
782_35_2844
782_35_2859
782_35_2861
782_35_2852
782_35_2837
782_35_2827
782_35_2835
782_35_2834
782_35_2846
782_35_2841
782_35_2846
782_35_2850
782_35_2848
782_35_2846
782_35_2849
782_35_2841
782_35_2855
782_35_2847
782_35_2854
782_35_2829
782_35_2843
782_35_2829
782_35_2812
782_35_2821
782_35_2825
782_35_2825
782_35_2821
782_35_2832
782_35_2833
782_35_2812
782_35_2814
782_35_2824
782_35_2833
782_35_2831
782_35_2826
782_35_2828
782_35_2814
782_35_2831
782_35_2857
782_35_2850
782_35_2865
782_35_2848
782_35_2835
782_35_2847
782_35_2836
782_35_2837
782_35_2831
782_35_2834
782_35_2836
782_35_2837
782_35_2833
782_35_2833
782_35_2826
782_35_2831
782_35_2834
782_35_2835
782_35_2842
782_35_2816
782_35_2796
782_35_2799
782_35_2830
782_35_2834
782_35_2835
782_35_2842
782_35_2823
782_35_2818
782_35_2826
782_35_2816
782_35_2829
782_35_2827
782_35_2824
782_35_2824
782_35_2831
782_35_2836
782_35_2819
782_35_2831
782_35_2859
782_35_2856
782_35_2854
782_35_2853
782_35_2860
782_35_2845
782_35_2866
782_35_2869
782_35_2877
782_35_2867
782_35_2880
782_35_2871
782_35_2874
782_35_2878
782_35_2871
782_35_2856
782_35_2859
782_35_2847
782_35_2857
782_35_2850
782_35_2861
782_35_2866
782_35_2859
782_35_2863
782_35_2862
782_35_2864
782_35_2858
782_35_2839
782_35_2854
782_35_2829
782_35_2837
782_35_2821
782_35_2832
782_35_2845
782_35_2834
782_35_2849
782_35_2853
782_35_2846
782_35_2850
782_35_2850
782_35_2864
782_35_2856
782_35_2842
782_35_2835
782_35_2826
782_35_2849
782_35_2849
782_35_2849
782_35_2853
782_35_2865
782_35_2862
782_35_2847
782_35_2856
782_35_2829
782_35_2833
782_35_2828
782_35_2833
782_35_2832
782_35_2812
782_35_2812
782_35_2807
782_35_2803
782_35_2808
782_35_2818
782_35_2838
782_35_2831
782_35_2860
782_35_2862
782_35_2844
782_35_2849
782_35_2841
782_35_2837
782_35_2838
782_35_2825
782_35_2831
782_35_2847
782_35_2862
782_35_2862
782_35_2863
782_35_2864
782_35_2863
782_35_2871
782_35_2855
782_35_2860
782_35_2866
782_35_2879
782_35_2859
782_35_2858
782_35_2861
782_35_2864
782_35_2852
782_35_2851
782_35_2858
782_35_2856
782_35_2854
782_35_2837
782_35_2827
782_35_2845
782_35_2850
782_35_2841
782_35_2848
782_35_2854
782_35_2854
782_35_2860
782_35_2856
782_35_2854
782_35_2857
782_35_2839
782_35_2845
782_35_2849
782_35_2860
782_35_2833
782_35_2834
782_35_2828
782_35_2830
782_35_2813
782_35_2827
782_35_2843
782_35_2856
[truncated: 3,001 more rows]
[truncated: 852 more columns]
