# Supplementary material for: Environmental change makes robust ecological networks fragile
Source: Nat Commun. 2016 Aug 11;7:12462. doi: 10.1038/ncomms12462 (PMC4987532; doi:10.1038/ncomms12462)
Supplement: Supplementary Data 1 — Host-parasite networks and host extinction sequences in Avida experiments. The compressed archive includes the 100 co-evolved host-parasite networks and the host extinction sequences in the historical scenario. [file ncomms12462-s2.zip › Supplementary_data_S1/host_extinction_sequence_83.csv]

818_15_1	345_3_12	346_1_2	340_2_2	341_0_1	342_12_2	343_0_10	810_012_1	812_3_1	813_35_3	348_03_2	816_1_2	817_12_1	595_012_1	719_0_1	716_35_1	715_5_1	714_0_1	713_12_4	712_35_1	711_35_2	662_123_4	915_13_1	914_1_1	505_012_1	917_3_1	594_12_1	916_1_1	910_2_1	299_046_2	296_03_4	297_12_1	294_0_7	912_3_1	292_1_1	293_3_13	290_0_6	291_12_3	591_12_1	593_35_3	592_012_1	199_0_2	198_0_3	596_1_2	598_2_2	197_123_2	196_123_6	191_15_3	190_03_2	193_3_5
818_15_1	345_3_16	346_1_2	340_2_2	341_0_1	342_12_2	343_0_9	810_012_2	812_3_1	813_35_5	348_03_2	816_1_2	817_12_1	595_012_1	719_0_1	716_35_1	715_5_2	714_0_1	713_12_8	712_35_1	711_35_3	662_123_3	914_1_2	505_012_1	917_3_1	594_12_1	916_1_2	910_2_1	299_046_2	296_03_3	297_12_1	294_0_8	912_3_2	292_1_1	293_3_17	290_0_6	291_12_2	591_12_1	593_35_4	592_012_2	199_0_2	198_0_3	596_1_2	195_2_1	598_2_2	197_123_4	196_123_3	191_15_5	190_03_1	193_3_8
344_0_1	345_3_21	346_1_1	340_2_1	341_0_1	342_12_2	343_0_9	810_012_2	812_3_1	813_35_9	348_03_2	816_1_4	817_12_1	719_0_1	715_5_1	714_0_2	713_12_13	712_35_1	711_35_1	710_0_1	914_1_4	916_1_2	910_2_1	299_046_2	296_03_2	297_12_1	294_0_14	295_3_1	292_1_1	293_3_16	290_0_2	291_12_2	591_12_1	592_012_4	595_012_1	198_0_4	596_1_2	195_2_1	598_2_1	197_123_4	196_123_6	191_15_7	190_03_1	193_3_8	192_035_5	270_12_2	271_12_3	272_01_1	273_12_3	274_0_1
818_15_1	345_3_26	346_1_1	340_2_1	342_12_2	343_0_1	812_3_1	813_35_12	348_03_2	815_12_1	816_1_3	817_12_1	719_0_1	714_0_1	713_12_24	712_35_1	711_35_1	710_0_1	914_1_9	910_2_1	299_046_2	296_03_2	297_12_1	294_0_18	295_3_1	292_1_1	293_3_19	291_12_1	591_12_1	592_012_4	595_012_1	198_0_6	596_1_3	194_35_4	197_123_5	196_123_9	191_15_8	190_03_1	193_3_8	192_035_5	270_12_1	271_12_3	272_01_1	273_12_2	275_12_7	276_35_4	277_12_1	279_12_1	524_12_2	525_01_1
818_15_1	345_3_26	346_1_1	343_0_1	813_35_13	816_1_3	714_0_1	713_12_34	711_35_1	129_012_1	299_046_1	294_0_30	293_3_20	592_012_3	595_012_1	198_0_13	596_1_2	197_123_6	196_123_9	191_15_8	193_3_6	275_12_6	276_35_1	277_12_1	524_12_2	523_12_2	1015_15_4	1017_3_1	1010_12_1	1011_0_1	449_12_1	443_0_1	442_0_6	108_35_4	102_012_11	103_0_6	100_0_1	101_12_1	106_012_7	107_03_1	903_12_6	39_3_1	38_235_13	904_15_2	33_0_15	32_12_1	31_2_6	30_0_1	37_12_62	35_0_11
818_15_1	345_3_32	346_1_1	343_0_1	813_35_15	816_1_3	713_12_45	299_046_1	294_0_39	293_3_21	592_012_2	595_012_1	198_0_22	596_1_2	197_123_5	196_123_8	191_15_7	275_12_6	276_35_1	277_12_1	524_12_1	1015_15_4	1017_3_1	528_03_1	443_0_1	442_0_11	108_35_4	102_012_8	103_0_11	100_0_1	101_12_1	106_012_7	903_12_6	39_3_1	38_235_17	33_0_10	32_12_1	31_2_8	30_0_1	37_12_65	35_0_15	34_35_32	641_0_1	643_0_1	646_03_2	648_123_13	433_046_1	430_0_2	431_123_7	333_12_49
214_12_12	215_0_28	213_0_1	210_0_3	660_012_2	227_13_1	131_1_2	130_2_8	136_1_6	135_0_41	134_15_1	139_35_1	138_35_1	692_0_16	693_03_2	690_23_20	27_12_1	20_2_35	21_3_1	28_1_9	29_235_1	818_15_1	345_3_36	346_1_1	938_3_2	402_0_33	343_0_1	281_135_25	326_12_2	283_03_1	813_35_14	285_0_1	452_4_17	997_012_2	679_5_6	1024_35_3	713_12_54	1027_0_47	120_3_1	262_12_2	12_2_14	124_012_6	914_1_12	268_0123_1	183_3_12	317_3_1	208_0_1	962_0_2	259_3_1	54_0_12
214_12_8	215_0_27	213_0_1	210_0_3	965_23_17	227_13_1	131_1_1	130_2_11	136_1_3	135_0_44	139_35_1	138_35_1	692_0_13	25_12_9	690_23_28	27_12_1	20_2_38	21_3_1	28_1_7	29_235_1	818_15_1	345_3_35	402_0_53	343_0_1	281_135_10	932_3_5	813_35_12	285_0_1	452_4_21	679_5_4	1024_35_2	713_12_47	1027_0_47	262_12_1	12_2_16	124_012_6	914_1_10	268_0123_1	91_35_1	962_0_1	259_3_1	54_0_15	963_0123_2	50_35_1	52_3_1	415_135_1	535_0123_1	417_0_4	824_0_5	294_0_52
214_12_2	215_0_22	213_0_1	91_35_1	130_2_13	136_1_1	135_0_38	139_35_1	138_35_1	692_0_8	25_12_5	690_23_38	27_12_1	20_2_47	21_3_1	28_1_5	29_235_1	345_3_44	402_0_85	343_0_1	281_135_7	932_3_3	813_35_10	285_0_1	452_4_20	679_5_3	965_23_22	713_12_34	1027_0_36	262_12_1	967_123_3	124_012_4	268_0123_1	259_3_1	54_0_15	56_2_1	50_35_1	52_3_1	535_0123_1	417_0_2	824_0_4	294_0_46	923_35_4	293_3_10	927_13_7	319_235_22	198_0_32	313_0_5	197_123_1	701_1_6
215_0_13	213_0_1	91_35_1	130_2_16	136_1_1	135_0_27	139_35_1	138_35_1	692_0_6	690_23_51	27_12_1	20_2_53	21_3_1	28_1_2	29_235_1	345_3_44	402_0_118	281_135_5	932_3_2	813_35_9	285_0_1	452_4_18	679_5_3	965_23_26	713_12_19	1027_0_25	262_12_1	967_123_1	124_012_4	54_0_20	56_2_1	50_35_1	52_3_1	535_0123_1	259_3_1	824_0_3	294_0_47	923_35_2	293_3_2	927_13_7	319_235_18	198_0_26	313_0_4	701_1_3	117_23_1	116_3_13	111_35_1	275_12_3	113_0_32	82_013_1
215_0_4	213_0_1	91_35_1	130_2_17	135_0_9	139_35_1	138_35_1	692_0_2	690_23_58	27_12_1	20_2_61	21_3_1	29_235_1	345_3_50	402_0_160	281_135_2	932_3_1	813_35_4	285_0_1	452_4_9	679_5_2	965_23_35	713_12_7	13_03_1	262_12_1	124_012_2	54_0_23	56_2_1	50_35_1	52_3_1	535_0123_1	259_3_1	294_0_51	923_35_2	776_0_3	927_13_5	319_235_15	198_0_10	313_0_2	117_23_1	116_3_9	111_35_1	113_0_19	82_013_1	119_3_1	250_012_16	84_125_1	204_35_1	836_0_8	7_0_1
215_0_1	213_0_1	91_35_1	130_2_24	135_0_3	139_35_1	690_23_69	27_12_1	20_2_68	21_3_1	29_235_1	345_3_53	402_0_177	8_2_1	813_35_1	285_0_1	452_4_4	679_5_1	10_0_30	713_12_2	262_12_1	54_0_21	56_2_1	52_3_1	535_0123_1	259_3_1	294_0_50	826_0_1	776_0_1	927_13_1	319_235_13	198_0_5	313_0_1	117_23_1	116_3_2	113_0_19	82_013_1	119_3_1	84_125_1	836_0_10	7_0_1	584_2_5	923_35_1	240_3_29	102_012_1	103_0_8	785_03_24	845_2_11	38_235_4	33_0_41
213_0_1	91_35_1	130_2_35	139_35_1	690_23_83	27_12_1	20_2_71	21_3_1	29_235_1	345_3_53	402_0_184	8_2_1	813_35_1	285_0_1	452_4_3	679_5_1	10_0_39	262_12_1	54_0_18	56_2_1	52_3_1	535_0123_1	63_0_61	294_0_63	319_235_18	198_0_1	313_0_1	117_23_1	776_0_1	113_0_13	82_013_1	119_3_1	836_0_13	7_0_1	584_2_5	240_3_45	102_012_1	103_0_2	785_03_23	845_2_20	38_235_1	33_0_53	31_2_36	30_0_1	37_12_75	34_35_48	430_0_1	626_3_23	624_0_4	629_35_7
213_0_1	91_35_1	130_2_35	139_35_1	690_23_96	27_12_1	20_2_77	21_3_1	29_235_1	345_3_54	402_0_175	8_2_1	813_35_1	285_0_1	452_4_4	679_5_1	10_0_51	262_12_1	54_0_16	56_2_1	52_3_1	535_0123_1	63_0_65	294_0_77	319_235_20	313_0_1	117_23_1	113_0_10	82_013_1	119_3_1	836_0_13	7_0_1	584_2_4	240_3_62	102_012_1	103_0_1	785_03_25	845_2_29	38_235_1	33_0_48	31_2_42	30_0_1	37_12_72	34_35_58	430_0_1	626_3_43	624_0_1	629_35_2	333_12_102	258_2_48
146_35_1	319_235_25	152_0_89	626_3_50	156_3_19	313_0_1	452_4_3	213_0_1	333_12_94	965_23_78	430_0_1	258_2_53	130_2_28	238_0_47	113_0_4	67_23_12	82_013_1	69_3_1	250_012_11	52_3_1	119_3_1	102_012_1	232_0_138	143_12_1	259_3_1	690_23_108	27_12_1	836_0_7	21_3_1	49_0_17	30_0_1	874_35_21	45_0_1	42_0_1	29_235_1	345_3_49	5_35_26	402_0_138	7_0_1	507_2_25	504_2_21	220_3_1	285_0_1	4_0_1	630_0_1	147_03_90	584_2_3	202_35_115	679_5_1	140_35_60
319_235_28	152_0_97	626_3_66	156_3_26	313_0_1	452_4_4	213_0_1	333_12_73	965_23_92	102_012_1	258_2_47	130_2_32	238_0_36	113_0_1	67_23_16	82_013_1	69_3_1	250_012_8	52_3_1	119_3_1	232_0_159	143_12_1	259_3_1	690_23_102	27_12_1	836_0_6	21_3_1	49_0_15	30_0_1	874_35_24	45_0_1	42_0_1	29_235_1	345_3_45	5_35_27	402_0_69	7_0_1	507_2_22	504_2_24	220_3_1	285_0_1	4_0_1	146_35_1	147_03_78	584_2_1	202_35_75	679_5_2	140_35_66	10_0_88	13_03_1
319_235_30	152_0_124	626_3_83	156_3_25	313_0_1	452_4_2	333_12_62	965_23_94	102_012_1	258_2_47	130_2_31	238_0_21	67_23_20	82_013_1	69_3_1	250_012_5	52_3_1	119_3_1	232_0_153	213_0_1	259_3_1	690_23_95	27_12_1	836_0_2	21_3_1	49_0_10	30_0_1	874_35_24	45_0_1	29_235_1	345_3_54	5_35_26	402_0_29	7_0_1	507_2_22	504_2_23	220_3_1	285_0_1	4_0_1	146_35_1	147_03_64	202_35_37	679_5_2	140_35_87	10_0_107	13_03_1	99_0_60	75_5_4	38_235_1	240_3_103
319_235_37	152_0_153	626_3_87	156_3_29	452_4_2	333_12_53	965_23_96	102_012_1	258_2_44	130_2_27	238_0_14	67_23_20	82_013_1	69_3_1	250_012_5	52_3_1	119_3_1	232_0_134	213_0_1	259_3_1	690_23_84	27_12_1	20_2_98	21_3_1	49_0_2	30_0_1	874_35_22	45_0_1	29_235_1	345_3_66	5_35_26	402_0_11	7_0_1	507_2_26	504_2_19	220_3_1	285_0_1	4_0_1	146_35_1	147_03_62	202_35_17	679_5_2	140_35_91	10_0_132	13_03_1	99_0_60	75_5_4	38_235_1	240_3_130	70_3_66
319_235_45	152_0_172	626_3_114	156_3_33	452_4_1	333_12_61	965_23_93	102_012_1	258_2_34	130_2_27	238_0_12	67_23_20	82_013_1	69_3_1	250_012_2	52_3_1	119_3_1	232_0_105	213_0_1	259_3_1	690_23_81	27_12_1	20_2_105	21_3_1	874_35_27	45_0_1	29_235_1	345_3_76	5_35_21	402_0_1	7_0_1	507_2_31	504_2_15	220_3_1	285_0_1	4_0_1	146_35_1	147_03_62	202_35_5	679_5_1	140_35_93	10_0_151	13_03_1	99_0_68	75_5_3	38_235_1	240_3_132	70_3_61	164_0_21	95_0_29
319_235_48	152_0_188	626_3_120	156_3_31	333_12_75	965_23_87	258_2_31	130_2_25	238_0_12	67_23_16	82_013_1	69_3_1	52_3_1	119_3_1	232_0_80	213_0_1	259_3_1	690_23_91	27_12_1	20_2_106	21_3_1	874_35_38	45_0_1	29_235_1	345_3_76	5_35_24	4_0_1	7_0_1	507_2_31	504_2_11	220_3_1	147_03_63	140_35_106	10_0_165	13_03_1	99_0_82	75_5_2	38_235_1	240_3_113	70_3_60	164_0_16	95_0_31	78_0123_1	785_03_80	845_2_32	12_2_4	17_2_38	16_2_116	33_0_93	54_0_1
319_235_47	152_0_182	626_3_130	156_3_28	333_12_97	965_23_78	258_2_29	130_2_24	238_0_16	67_23_16	82_013_1	69_3_1	52_3_1	119_3_1	232_0_50	213_0_1	259_3_1	690_23_88	27_12_1	20_2_104	21_3_1	874_35_50	45_0_1	29_235_1	345_3_74	5_35_28	4_0_1	7_0_1	507_2_38	504_2_5	220_3_1	147_03_57	140_35_104	10_0_171	13_03_1	99_0_86	75_5_1	38_235_1	240_3_123	70_3_43	164_0_12	95_0_51	78_0123_1	785_03_56	845_2_36	12_2_4	17_2_36	16_2_112	33_0_110	54_0_1
319_235_36	152_0_186	626_3_136	156_3_25	333_12_117	965_23_57	258_2_24	130_2_24	238_0_24	67_23_17	82_013_1	69_3_1	52_3_1	119_3_1	232_0_22	213_0_1	259_3_1	690_23_88	27_12_1	20_2_107	21_3_1	874_35_69	45_0_1	29_235_1	345_3_60	5_35_28	4_0_1	7_0_1	507_2_36	504_2_6	220_3_1	147_03_63	140_35_92	10_0_168	13_03_1	99_0_93	75_5_1	240_3_113	70_3_35	164_0_3	95_0_65	78_0123_1	785_03_38	845_2_45	38_235_1	17_2_35	16_2_113	33_0_104	54_0_1	31_2_26
319_235_32	152_0_166	626_3_125	156_3_30	333_12_144	965_23_32	258_2_17	130_2_22	238_0_38	67_23_18	69_3_1	52_3_1	119_3_1	232_0_10	213_0_1	259_3_1	690_23_88	27_12_1	20_2_109	21_3_1	874_35_89	45_0_1	29_235_1	345_3_51	5_35_37	4_0_1	7_0_1	507_2_37	504_2_6	220_3_1	147_03_74	140_35_83	10_0_147	13_03_1	99_0_112	240_3_102	70_3_22	95_0_70	78_0123_1	785_03_23	845_2_52	38_235_1	17_2_37	16_2_120	33_0_107	54_0_1	31_2_34	56_2_1	37_12_48	117_23_1
319_235_24	152_0_169	626_3_112	156_3_25	333_12_152	965_23_9	258_2_22	130_2_22	238_0_44	67_23_17	69_3_1	52_3_1	119_3_1	232_0_1	213_0_1	259_3_1	690_23_73	27_12_1	20_2_108	21_3_1	874_35_112	45_0_1	29_235_1	345_3_48	5_35_37	4_0_1	7_0_1	507_2_36	504_2_4	220_3_1	147_03_81	140_35_72	10_0_127	13_03_1	99_0_125	240_3_88	70_3_17	95_0_62	78_0123_1	785_03_26	845_2_54	38_235_1	17_2_32	16_2_124	33_0_102	54_0_1	31_2_40	56_2_1	37_12_50	117_23_1
319_235_10	152_0_189	626_3_79	156_3_35	333_12_142	965_23_2	258_2_19	130_2_26	238_0_47	67_23_10	69_3_1	52_3_1	119_3_1	213_0_1	259_3_1	690_23_84	27_12_1	20_2_102	21_3_1	874_35_126	45_0_1	29_235_1	345_3_33	5_35_37	7_0_1	507_2_37	504_2_2	220_3_1	147_03_91	140_35_50	10_0_83	13_03_1	99_0_119	240_3_77	70_3_25	95_0_61	78_0123_1	785_03_28	845_2_53	38_235_1	17_2_35	16_2_134	33_0_106	31_2_51	56_2_1	37_12_46	117_23_1	34_35_124	19_2_81	535_0123_1
319_235_9	152_0_196	626_3_48	156_3_50	333_12_139	965_23_2	258_2_16	130_2_33	238_0_54	67_23_9	69_3_1	52_3_1	119_3_1	213_0_1	259_3_1	690_23_78	27_12_1	20_2_100	21_3_1	874_35_137	45_0_1	29_235_1	345_3_29	5_35_38	7_0_1	507_2_37	504_2_2	220_3_1	147_03_120	140_35_44	10_0_39	13_03_1	99_0_96	240_3_67	70_3_30	95_0_60	78_0123_1	785_03_52	845_2_52	38_235_1	17_2_36	16_2_147	33_0_108	31_2_56	56_2_1	37_12_41	117_23_1	34_35_122	19_2_85	535_0123_1
319_235_6	152_0_178	626_3_24	156_3_58	333_12_142	258_2_13	130_2_40	238_0_68	67_23_1	69_3_1	52_3_1	119_3_1	213_0_1	259_3_1	690_23_84	27_12_1	20_2_94	21_3_1	874_35_158	45_0_1	29_235_1	345_3_31	5_35_35	7_0_1	507_2_36	147_03_116	140_35_45	10_0_16	13_03_1	99_0_64	240_3_61	70_3_32	95_0_57	220_3_1	785_03_85	845_2_56	38_235_1	17_2_41	16_2_145	33_0_86	31_2_58	56_2_1	37_12_40	117_23_1	34_35_115	19_2_95	63_0_157	294_0_61	359_235_54	8_2_1
319_235_2	152_0_138	626_3_8	156_3_63	333_12_136	258_2_11	130_2_37	238_0_73	67_23_1	69_3_1	52_3_1	119_3_1	213_0_1	259_3_1	690_23_86	27_12_1	20_2_95	21_3_1	874_35_165	45_0_1	29_235_1	345_3_34	5_35_43	7_0_1	507_2_38	147_03_106	140_35_50	10_0_4	13_03_1	99_0_48	240_3_65	70_3_37	95_0_69	220_3_1	785_03_140	845_2_60	38_235_1	17_2_51	16_2_161	33_0_96	31_2_59	56_2_1	37_12_34	117_23_1	34_35_115	19_2_104	63_0_173	294_0_61	359_235_35	8_2_1
319_235_1	152_0_103	626_3_11	156_3_57	333_12_132	258_2_8	130_2_35	238_0_64	67_23_1	69_3_1	52_3_1	119_3_1	213_0_1	259_3_1	690_23_87	27_12_1	20_2_88	21_3_1	874_35_165	45_0_1	29_235_1	345_3_48	5_35_55	7_0_1	507_2_34	147_03_81	140_35_65	10_0_1	13_03_1	99_0_56	240_3_60	70_3_37	95_0_69	220_3_1	785_03_186	845_2_70	38_235_1	17_2_55	16_2_168	33_0_115	31_2_65	56_2_1	37_12_17	117_23_1	34_35_109	19_2_107	63_0_181	294_0_56	359_235_26	8_2_1
152_0_106	626_3_15	156_3_52	333_12_116	258_2_7	130_2_39	238_0_41	67_23_1	69_3_1	52_3_1	119_3_1	213_0_1	259_3_1	690_23_92	27_12_1	20_2_88	21_3_1	874_35_168	45_0_1	29_235_1	345_3_63	5_35_63	7_0_1	507_2_33	147_03_42	140_35_76	13_03_1	99_0_66	240_3_66	70_3_35	95_0_57	220_3_1	785_03_242	845_2_66	38_235_1	17_2_59	16_2_172	33_0_120	31_2_57	56_2_1	37_12_9	117_23_1	34_35_100	19_2_119	63_0_178	294_0_50	359_235_25	8_2_1
152_0_111	626_3_19	156_3_40	333_12_112	258_2_8	130_2_43	238_0_22	67_23_1	69_3_1	52_3_1	119_3_1	213_0_1	259_3_1	690_23_80	27_12_1	20_2_93	21_3_1	874_35_141	45_0_1	29_235_1	345_3_68	5_35_87	7_0_1	507_2_23	147_03_25	140_35_88	13_03_1	99_0_104	240_3_67	70_3_36	95_0_45	220_3_1	785_03_285	845_2_65	38_235_1	17_2_60	16_2_171	33_0_120	31_2_61	56_2_1	37_12_5	117_23_1	34_35_80	19_2_129	63_0_158	294_0_35	359_235_33	8_2_1
152_0_122	626_3_21	156_3_26	333_12_101	258_2_2	130_2_36	238_0_13	67_23_1	69_3_1	52_3_1	119_3_1	213_0_1	259_3_1	690_23_85	27_12_1	20_2_87	21_3_1	874_35_119	45_0_1	29_235_1	345_3_84	5_35_111	7_0_1	507_2_18	147_03_5	140_35_97	13_03_1	99_0_150	240_3_68	70_3_36	95_0_34	220_3_1	785_03_326	845_2_65	38_235_1	17_2_57	16_2_165	33_0_116	31_2_61	56_2_1	37_12_1	117_23_1	34_35_66	19_2_146	63_0_128	294_0_21	359_235_35	8_2_1
152_0_126	626_3_21	156_3_14	333_12_78	117_23_1	130_2_33	238_0_10	67_23_1	69_3_1	52_3_1	119_3_1	213_0_1	259_3_1	690_23_89	27_12_1	20_2_89	21_3_1	874_35_93	45_0_1	29_235_1	345_3_83	5_35_129	7_0_1	507_2_15	140_35_74	99_0_186	240_3_73	70_3_49	95_0_28	220_3_1	785_03_350	845_2_71	38_235_1	17_2_49	16_2_160	33_0_102	31_2_60	56_2_1	34_35_61	19_2_146	63_0_122	294_0_10	359_235_47	8_2_1
152_0_118	626_3_22	156_3_8	333_12_85	117_23_1	130_2_22	238_0_13	67_23_1	69_3_1	52_3_1	119_3_1	213_0_1	259_3_1	690_23_95	27_12_1	20_2_91	21_3_1	874_35_73	45_0_1	29_235_1	345_3_71	5_35_139	7_0_1	507_2_13	140_35_65	99_0_232	240_3_76	70_3_49	95_0_28	220_3_1	785_03_329	845_2_77	38_235_1	17_2_49	16_2_163	33_0_92	31_2_64	56_2_1	34_35_61	19_2_153	63_0_131	294_0_6	359_235_48	8_2_1
152_0_92	626_3_14	156_3_2	333_12_82	117_23_1	130_2_18	238_0_16	67_23_1	69_3_1	52_3_1	119_3_1	213_0_1	259_3_1	690_23_114	27_12_1	20_2_92	21_3_1	874_35_65	45_0_1	29_235_1	345_3_71	5_35_152	7_0_1	507_2_14	140_35_70	99_0_291	240_3_63	70_3_47	95_0_42	220_3_1	785_03_303	845_2_69	38_235_1	17_2_46	16_2_169	33_0_90	31_2_56	56_2_1	34_35_60	19_2_164	63_0_129	294_0_5	359_235_42	8_2_1
152_0_65	626_3_13	333_12_79	117_23_1	130_2_13	238_0_18	67_23_1	69_3_1	52_3_1	119_3_1	213_0_1	259_3_1	690_23_125	27_12_1	20_2_96	874_35_71	45_0_1	29_235_1	345_3_42	5_35_146	7_0_1	507_2_17	140_35_77	99_0_315	240_3_58	70_3_36	95_0_57	220_3_1	785_03_296	845_2_59	38_235_1	17_2_42	16_2_167	33_0_82	31_2_58	56_2_1	34_35_79	19_2_174	63_0_120	294_0_5	359_235_31	8_2_1
152_0_63	626_3_14	333_12_94	117_23_1	130_2_14	238_0_23	67_23_1	69_3_1	52_3_1	119_3_1	213_0_1	259_3_1	690_23_142	27_12_1	20_2_104	874_35_86	45_0_1	29_235_1	345_3_36	5_35_143	7_0_1	507_2_17	140_35_83	99_0_332	240_3_49	70_3_24	95_0_99	220_3_1	785_03_251	845_2_55	38_235_1	17_2_39	16_2_160	33_0_89	31_2_50	56_2_1	34_35_99	19_2_170	63_0_121	294_0_5	359_235_17	8_2_1
152_0_76	626_3_12	333_12_97	117_23_1	130_2_15	238_0_44	67_23_1	69_3_1	52_3_1	119_3_1	213_0_1	259_3_1	690_23_151	27_12_1	20_2_102	874_35_96	45_0_1	29_235_1	345_3_36	5_35_131	7_0_1	507_2_18	140_35_93	99_0_319	240_3_43	70_3_10	95_0_143	220_3_1	785_03_229	845_2_51	38_235_1	17_2_43	16_2_154	33_0_104	31_2_52	56_2_1	34_35_117	19_2_177	63_0_93	294_0_4	359_235_12	8_2_1
152_0_83	626_3_11	333_12_109	117_23_1	130_2_16	238_0_79	67_23_1	69_3_1	52_3_1	119_3_1	213_0_1	259_3_1	690_23_159	27_12_1	20_2_113	874_35_106	45_0_1	29_235_1	345_3_24	5_35_106	7_0_1	507_2_22	140_35_102	99_0_290	240_3_34	70_3_2	95_0_163	220_3_1	785_03_231	845_2_52	38_235_1	17_2_38	16_2_147	33_0_128	31_2_54	56_2_1	34_35_143	19_2_182	63_0_96	294_0_4	359_235_8	8_2_1
152_0_83	626_3_10	333_12_106	117_23_1	130_2_16	238_0_108	67_23_1	69_3_1	52_3_1	119_3_1	213_0_1	259_3_1	690_23_164	27_12_1	20_2_115	874_35_112	45_0_1	29_235_1	345_3_20	5_35_81	7_0_1	507_2_18	140_35_123	99_0_222	240_3_31	8_2_1	95_0_178	220_3_1	785_03_238	845_2_55	38_235_1	17_2_37	16_2_130	33_0_145	31_2_61	56_2_1	34_35_145	19_2_190	63_0_81	294_0_3	359_235_5
152_0_70	626_3_12	333_12_119	117_23_1	130_2_19	238_0_136	67_23_1	69_3_1	52_3_1	119_3_1	213_0_1	259_3_1	690_23_171	27_12_1	20_2_112	874_35_114	45_0_1	29_235_1	345_3_13	5_35_53	7_0_1	507_2_22	140_35_137	99_0_160	240_3_38	8_2_1	95_0_179	220_3_1	785_03_238	845_2_52	38_235_1	17_2_36	16_2_128	33_0_150	31_2_58	56_2_1	34_35_130	19_2_192	63_0_76	294_0_2	359_235_2
152_0_43	626_3_7	333_12_131	117_23_1	63_0_91	238_0_157	67_23_1	69_3_1	52_3_1	119_3_1	213_0_1	259_3_1	690_23_173	27_12_1	20_2_121	874_35_110	45_0_1	345_3_4	5_35_44	7_0_1	507_2_22	140_35_152	99_0_115	240_3_31	8_2_1	95_0_172	220_3_1	785_03_262	845_2_53	17_2_25	16_2_117	33_0_148	31_2_58	56_2_1	34_35_120	19_2_195	130_2_13	294_0_4
152_0_24	626_3_6	333_12_127	117_23_1	63_0_99	238_0_161	67_23_1	69_3_1	52_3_1	119_3_1	213_0_1	259_3_1	690_23_189	27_12_1	20_2_109	874_35_100	45_0_1	345_3_3	5_35_46	7_0_1	507_2_18	140_35_170	99_0_130	240_3_35	8_2_1	95_0_145	220_3_1	785_03_283	845_2_62	17_2_15	16_2_114	33_0_132	31_2_56	56_2_1	34_35_91	19_2_206	130_2_9	294_0_7
152_0_21	626_3_4	333_12_129	117_23_1	63_0_110	238_0_146	67_23_1	69_3_1	52_3_1	119_3_1	213_0_1	259_3_1	690_23_192	27_12_1	20_2_110	874_35_90	45_0_1	345_3_2	5_35_47	7_0_1	507_2_19	140_35_183	99_0_156	240_3_43	8_2_1	95_0_95	220_3_1	785_03_295	845_2_53	17_2_13	16_2_119	33_0_119	31_2_45	56_2_1	34_35_74	19_2_217	130_2_10	294_0_13
152_0_19	626_3_1	333_12_112	117_23_1	63_0_117	238_0_121	67_23_1	69_3_1	52_3_1	119_3_1	213_0_1	259_3_1	690_23_187	27_12_1	20_2_117	874_35_58	45_0_1	345_3_2	5_35_60	7_0_1	507_2_18	140_35_210	99_0_183	240_3_39	8_2_1	95_0_59	220_3_1	785_03_318	845_2_56	17_2_7	16_2_123	33_0_101	31_2_40	56_2_1	34_35_79	19_2_219	130_2_7	294_0_25
152_0_17	213_0_1	333_12_88	117_23_1	63_0_119	238_0_74	67_23_1	690_23_184	27_12_1	20_2_116	874_35_45	45_0_1	5_35_70	7_0_1	507_2_13	140_35_191	99_0_212	240_3_41	8_2_1	95_0_45	785_03_353	845_2_55	17_2_3	16_2_125	33_0_79	31_2_44	56_2_1	34_35_90	19_2_219	130_2_5	294_0_32
152_0_14	213_0_1	333_12_60	117_23_1	63_0_104	238_0_41	67_23_1	690_23_169	27_12_1	20_2_130	874_35_28	45_0_1	5_35_85	7_0_1	507_2_10	140_35_194	99_0_217	240_3_41	8_2_1	95_0_33	785_03_413	845_2_49	17_2_3	16_2_129	33_0_66	31_2_37	56_2_1	34_35_91	19_2_221	130_2_5	294_0_33
152_0_7	213_0_1	333_12_27	117_23_1	63_0_89	238_0_32	67_23_1	690_23_167	27_12_1	20_2_137	874_35_22	45_0_1	5_35_104	7_0_1	507_2_8	140_35_180	99_0_214	240_3_40	8_2_1	95_0_28	785_03_439	845_2_47	17_2_1	16_2_135	33_0_62	31_2_39	56_2_1	34_35_91	19_2_221	130_2_7	294_0_40
152_0_3	213_0_1	333_12_8	117_23_1	63_0_101	238_0_26	67_23_1	690_23_168	27_12_1	20_2_163	874_35_22	45_0_1	5_35_118	7_0_1	507_2_6	140_35_157	99_0_231	240_3_38	8_2_1	95_0_31	785_03_440	845_2_46	16_2_144	33_0_70	31_2_40	56_2_1	34_35_79	19_2_205	130_2_4	294_0_46
213_0_1	333_12_5	117_23_1	63_0_91	238_0_28	67_23_1	690_23_174	27_12_1	20_2_179	874_35_29	45_0_1	5_35_134	7_0_1	507_2_6	140_35_159	99_0_227	240_3_39	8_2_1	95_0_34	785_03_431	845_2_36	16_2_143	33_0_80	31_2_39	56_2_1	34_35_74	19_2_196	130_2_6	294_0_43
213_0_1	333_12_3	117_23_1	63_0_101	238_0_43	67_23_1	690_23_178	27_12_1	20_2_189	874_35_47	45_0_1	5_35_154	7_0_1	507_2_7	140_35_148	99_0_243	240_3_29	8_2_1	95_0_42	785_03_386	845_2_33	16_2_146	33_0_87	31_2_40	56_2_1	34_35_55	19_2_183	130_2_5	294_0_35
213_0_1	117_23_1	63_0_131	238_0_58	67_23_1	690_23_189	20_2_191	874_35_67	45_0_1	5_35_169	7_0_1	507_2_9	140_35_136	99_0_257	240_3_22	8_2_1	95_0_49	785_03_325	845_2_31	16_2_145	33_0_102	31_2_36	56_2_1	34_35_56	19_2_172	130_2_5	294_0_19
213_0_1	117_23_1	63_0_150	238_0_68	67_23_1	690_23_191	20_2_192	874_35_90	45_0_1	5_35_184	7_0_1	507_2_8	140_35_129	99_0_234	240_3_18	8_2_1	95_0_53	785_03_295	845_2_29	16_2_143	33_0_110	31_2_31	56_2_1	34_35_75	19_2_152	130_2_4	294_0_11
213_0_1	117_23_1	63_0_177	238_0_87	67_23_1	690_23_184	20_2_188	874_35_114	45_0_1	5_35_170	7_0_1	507_2_10	140_35_131	99_0_262	240_3_8	8_2_1	95_0_72	785_03_291	845_2_30	16_2_152	33_0_108	31_2_35	56_2_1	34_35_91	19_2_143	130_2_3	294_0_5
213_0_1	117_23_1	63_0_164	238_0_108	67_23_1	690_23_182	20_2_183	874_35_150	45_0_1	5_35_157	7_0_1	507_2_12	140_35_132	99_0_276	240_3_13	8_2_1	95_0_90	785_03_290	845_2_29	16_2_161	33_0_109	31_2_40	56_2_1	34_35_113	19_2_144	130_2_4	294_0_3
213_0_1	117_23_1	63_0_139	238_0_120	67_23_1	690_23_186	20_2_182	874_35_175	45_0_1	5_35_160	7_0_1	507_2_15	140_35_141	99_0_317	240_3_16	8_2_1	95_0_101	785_03_280	845_2_29	16_2_141	33_0_86	31_2_33	56_2_1	34_35_137	19_2_124	130_2_3	294_0_4
213_0_1	117_23_1	63_0_117	238_0_133	67_23_1	690_23_165	20_2_165	874_35_199	45_0_1	5_35_148	7_0_1	507_2_16	140_35_147	99_0_364	240_3_18	8_2_1	95_0_115	785_03_277	845_2_32	16_2_124	33_0_74	31_2_34	56_2_1	34_35_149	19_2_123	130_2_3	294_0_2
213_0_1	117_23_1	63_0_117	238_0_141	67_23_1	690_23_165	20_2_158	874_35_226	45_0_1	5_35_123	7_0_1	507_2_20	140_35_149	99_0_368	240_3_21	8_2_1	95_0_128	785_03_274	845_2_32	16_2_110	33_0_73	31_2_32	56_2_1	34_35_148	19_2_128	130_2_2	294_0_1
213_0_1	117_23_1	63_0_107	238_0_149	67_23_1	690_23_158	20_2_146	874_35_237	45_0_1	5_35_106	7_0_1	507_2_22	140_35_145	99_0_351	240_3_20	8_2_1	95_0_130	785_03_290	845_2_33	16_2_116	33_0_62	31_2_38	56_2_1	34_35_160	19_2_131
213_0_1	117_23_1	63_0_99	238_0_152	67_23_1	690_23_147	20_2_154	874_35_230	45_0_1	5_35_81	7_0_1	507_2_21	140_35_154	99_0_349	240_3_18	8_2_1	95_0_124	785_03_300	845_2_28	16_2_117	33_0_50	31_2_42	56_2_1	34_35_153	19_2_142
213_0_1	117_23_1	63_0_103	238_0_139	67_23_1	690_23_133	20_2_155	874_35_213	45_0_1	5_35_64	7_0_1	507_2_23	140_35_148	99_0_290	240_3_14	8_2_1	95_0_135	785_03_302	845_2_31	16_2_121	33_0_40	31_2_44	56_2_1	34_35_130	19_2_159
213_0_1	117_23_1	63_0_110	238_0_111	67_23_1	690_23_138	20_2_151	874_35_176	45_0_1	5_35_53	7_0_1	507_2_23	140_35_151	99_0_257	240_3_9	8_2_1	95_0_136	785_03_287	845_2_37	16_2_121	33_0_20	31_2_42	56_2_1	34_35_119	19_2_165
213_0_1	117_23_1	63_0_118	238_0_72	67_23_1	690_23_144	20_2_166	874_35_142	45_0_1	5_35_60	7_0_1	507_2_27	140_35_162	99_0_244	240_3_2	8_2_1	95_0_147	785_03_276	845_2_40	16_2_123	33_0_17	31_2_53	56_2_1	34_35_95	19_2_175
213_0_1	117_23_1	63_0_123	238_0_66	67_23_1	690_23_138	20_2_176	874_35_126	45_0_1	5_35_72	7_0_1	507_2_26	140_35_175	99_0_246	240_3_2	8_2_1	95_0_142	785_03_277	845_2_37	16_2_115	33_0_20	31_2_58	56_2_1	34_35_81	19_2_194
213_0_1	117_23_1	63_0_126	238_0_85	67_23_1	690_23_128	20_2_203	874_35_103	45_0_1	5_35_84	7_0_1	507_2_28	140_35_168	99_0_238	8_2_1	95_0_142	785_03_261	845_2_48	16_2_119	33_0_18	31_2_56	56_2_1	34_35_75	19_2_197
213_0_1	117_23_1	63_0_137	238_0_112	67_23_1	690_23_124	20_2_220	874_35_99	45_0_1	5_35_81	7_0_1	507_2_24	140_35_158	99_0_258	8_2_1	95_0_142	785_03_252	845_2_60	16_2_117	33_0_6	31_2_55	56_2_1	34_35_77	19_2_201
213_0_1	117_23_1	63_0_125	238_0_135	67_23_1	690_23_119	20_2_218	874_35_103	45_0_1	5_35_73	7_0_1	507_2_25	140_35_139	99_0_256	8_2_1	95_0_162	785_03_246	845_2_64	16_2_121	33_0_4	31_2_53	56_2_1	34_35_85	19_2_217
213_0_1	117_23_1	63_0_129	238_0_155	67_23_1	690_23_110	20_2_222	874_35_126	45_0_1	5_35_64	7_0_1	507_2_26	140_35_106	99_0_255	8_2_1	95_0_196	785_03_247	845_2_75	16_2_115	33_0_1	31_2_60	56_2_1	34_35_97	19_2_227
213_0_1	117_23_1	63_0_116	238_0_166	67_23_1	690_23_102	20_2_220	874_35_136	45_0_1	5_35_51	7_0_1	507_2_28	140_35_76	99_0_256	8_2_1	95_0_224	785_03_221	845_2_81	16_2_131	19_2_232	31_2_61	56_2_1	34_35_110	33_0_1
213_0_1	117_23_1	63_0_111	238_0_161	67_23_1	690_23_93	20_2_220	874_35_173	45_0_1	5_35_35	7_0_1	507_2_32	140_35_56	99_0_283	8_2_1	95_0_249	785_03_197	845_2_89	16_2_137	19_2_233	31_2_68	56_2_1	34_35_115	33_0_1
213_0_1	117_23_1	63_0_105	238_0_170	67_23_1	690_23_78	20_2_230	874_35_232	45_0_1	5_35_22	7_0_1	507_2_28	140_35_35	99_0_322	8_2_1	95_0_240	785_03_173	845_2_94	16_2_124	19_2_227	31_2_70	56_2_1	34_35_113	33_0_1
213_0_1	117_23_1	63_0_93	238_0_165	67_23_1	690_23_73	20_2_227	874_35_265	45_0_1	5_35_16	7_0_1	507_2_28	140_35_30	99_0_355	8_2_1	95_0_232	785_03_188	845_2_91	16_2_121	19_2_227	31_2_70	56_2_1	34_35_108	33_0_1
213_0_1	117_23_1	63_0_98	238_0_162	67_23_1	690_23_75	20_2_224	874_35_289	45_0_1	5_35_17	7_0_1	507_2_33	140_35_21	99_0_354	8_2_1	95_0_230	785_03_167	845_2_78	16_2_133	19_2_226	31_2_77	56_2_1	34_35_89	33_0_1
213_0_1	117_23_1	63_0_105	238_0_149	67_23_1	690_23_74	20_2_227	874_35_306	45_0_1	5_35_14	7_0_1	507_2_27	140_35_13	99_0_352	8_2_1	95_0_214	785_03_155	845_2_83	16_2_135	19_2_229	31_2_84	56_2_1	34_35_98	33_0_1
213_0_1	117_23_1	63_0_120	238_0_129	67_23_1	690_23_69	20_2_217	874_35_301	45_0_1	5_35_11	7_0_1	507_2_29	140_35_11	99_0_348	8_2_1	95_0_228	785_03_147	845_2_79	16_2_143	19_2_243	31_2_96	56_2_1	34_35_107	33_0_1
213_0_1	117_23_1	63_0_152	238_0_112	67_23_1	690_23_67	20_2_215	874_35_256	45_0_1	5_35_13	7_0_1	507_2_25	140_35_12	99_0_323	8_2_1	95_0_227	785_03_155	845_2_78	16_2_149	19_2_253	31_2_99	56_2_1	34_35_124	33_0_1
213_0_1	117_23_1	63_0_212	238_0_96	67_23_1	690_23_69	20_2_218	874_35_214	45_0_1	5_35_10	7_0_1	507_2_15	140_35_13	99_0_298	8_2_1	95_0_213	785_03_164	845_2_77	16_2_152	19_2_239	31_2_88	56_2_1	34_35_148	33_0_1
213_0_1	117_23_1	63_0_274	238_0_86	67_23_1	690_23_64	20_2_203	874_35_166	45_0_1	5_35_7	7_0_1	507_2_15	140_35_15	99_0_261	8_2_1	95_0_183	785_03_147	845_2_81	16_2_165	19_2_240	31_2_90	56_2_1	34_35_172	33_0_1
213_0_1	117_23_1	63_0_314	238_0_95	67_23_1	690_23_71	20_2_201	874_35_141	45_0_1	5_35_6	7_0_1	507_2_14	140_35_16	99_0_244	8_2_1	95_0_166	785_03_168	845_2_72	16_2_168	19_2_248	31_2_88	56_2_1	34_35_203	33_0_1
213_0_1	117_23_1	63_0_320	238_0_114	67_23_1	690_23_87	20_2_201	874_35_140	45_0_1	7_0_1	507_2_11	140_35_17	99_0_243	8_2_1	95_0_148	785_03_199	845_2_72	16_2_166	19_2_232	31_2_82	56_2_1	34_35_233	33_0_1
213_0_1	117_23_1	63_0_313	238_0_125	67_23_1	690_23_92	20_2_196	874_35_129	45_0_1	7_0_1	507_2_6	140_35_17	99_0_296	8_2_1	95_0_144	785_03_240	845_2_59	16_2_157	19_2_225	31_2_75	56_2_1	34_35_258	33_0_1
213_0_1	117_23_1	63_0_243	238_0_135	67_23_1	690_23_110	20_2_187	874_35_134	45_0_1	7_0_1	507_2_5	140_35_18	99_0_347	8_2_1	95_0_157	785_03_270	845_2_56	16_2_146	19_2_242	31_2_78	56_2_1	34_35_269	33_0_1
213_0_1	117_23_1	63_0_182	238_0_144	67_23_1	690_23_113	20_2_177	874_35_140	45_0_1	7_0_1	507_2_8	140_35_16	99_0_394	8_2_1	95_0_162	785_03_287	845_2_57	16_2_137	19_2_242	31_2_76	56_2_1	34_35_287	33_0_1
213_0_1	117_23_1	63_0_127	238_0_172	67_23_1	690_23_112	20_2_179	874_35_153	45_0_1	7_0_1	507_2_7	140_35_15	99_0_418	8_2_1	95_0_167	785_03_270	845_2_51	16_2_122	19_2_249	31_2_66	56_2_1	34_35_292	33_0_1
213_0_1	117_23_1	63_0_109	238_0_197	67_23_1	690_23_108	20_2_190	874_35_169	45_0_1	7_0_1	507_2_7	140_35_16	99_0_408	8_2_1	95_0_161	785_03_258	845_2_47	16_2_114	19_2_252	31_2_72	56_2_1	34_35_280	33_0_1
213_0_1	117_23_1	63_0_121	238_0_228	67_23_1	690_23_123	20_2_200	874_35_186	45_0_1	7_0_1	507_2_7	140_35_16	99_0_387	8_2_1	95_0_147	785_03_203	845_2_47	16_2_113	19_2_241	31_2_73	56_2_1	34_35_277	33_0_1
213_0_1	117_23_1	63_0_145	238_0_225	67_23_1	690_23_126	20_2_198	874_35_216	45_0_1	7_0_1	507_2_8	140_35_19	99_0_373	8_2_1	95_0_158	785_03_152	845_2_50	16_2_100	19_2_256	31_2_74	56_2_1	34_35_242	33_0_1
213_0_1	117_23_1	63_0_151	238_0_203	67_23_1	690_23_127	20_2_197	874_35_220	45_0_1	7_0_1	507_2_9	140_35_17	99_0_375	8_2_1	95_0_169	785_03_110	845_2_54	16_2_97	19_2_262	31_2_82	56_2_1	34_35_227	33_0_1
213_0_1	117_23_1	63_0_161	238_0_183	67_23_1	690_23_129	20_2_211	874_35_225	45_0_1	7_0_1	507_2_11	140_35_13	99_0_369	8_2_1	95_0_214	785_03_104	845_2_60	16_2_92	19_2_263	31_2_84	56_2_1	34_35_222	33_0_1
213_0_1	117_23_1	63_0_156	238_0_148	67_23_1	690_23_127	20_2_226	874_35_226	45_0_1	7_0_1	507_2_13	140_35_8	99_0_379	8_2_1	95_0_240	785_03_117	845_2_66	16_2_93	19_2_271	31_2_83	56_2_1	34_35_243	33_0_1
213_0_1	117_23_1	63_0_127	238_0_126	67_23_1	690_23_121	20_2_231	874_35_203	45_0_1	7_0_1	507_2_18	140_35_2	99_0_372	8_2_1	95_0_244	785_03_140	845_2_63	16_2_88	19_2_274	31_2_81	56_2_1	34_35_265	33_0_1
213_0_1	117_23_1	63_0_125	238_0_134	67_23_1	690_23_122	20_2_215	874_35_186	45_0_1	7_0_1	8_2_1	99_0_331	507_2_19	95_0_235	785_03_184	845_2_65	16_2_77	19_2_286	31_2_78	56_2_1	34_35_288	33_0_1
213_0_1	117_23_1	63_0_123	238_0_171	67_23_1	690_23_110	20_2_205	874_35_157	45_0_1	7_0_1	8_2_1	99_0_286	507_2_22	95_0_231	785_03_206	845_2_67	16_2_78	19_2_288	31_2_78	56_2_1	34_35_318	33_0_1
213_0_1	117_23_1	63_0_115	238_0_210	67_23_1	690_23_95	20_2_199	874_35_153	45_0_1	7_0_1	8_2_1	99_0_226	507_2_22	95_0_199	785_03_236	845_2_62	16_2_75	19_2_290	31_2_80	56_2_1	34_35_318	33_0_1
213_0_1	117_23_1	63_0_118	238_0_242	67_23_1	690_23_84	20_2_192	874_35_134	45_0_1	7_0_1	8_2_1	99_0_187	507_2_18	95_0_172	785_03_250	845_2_57	16_2_83	19_2_281	31_2_87	56_2_1	34_35_327	33_0_1
213_0_1	117_23_1	63_0_132	238_0_263	67_23_1	690_23_69	20_2_187	874_35_118	45_0_1	7_0_1	8_2_1	99_0_187	507_2_10	95_0_157	785_03_238	845_2_50	16_2_82	19_2_288	31_2_87	56_2_1	34_35_353	33_0_1
213_0_1	117_23_1	63_0_146	238_0_276	67_23_1	690_23_67	20_2_178	874_35_115	45_0_1	7_0_1	8_2_1	99_0_179	507_2_9	95_0_158	785_03_226	845_2_48	16_2_84	19_2_293	31_2_86	56_2_1	34_35_368	33_0_1
213_0_1	117_23_1	63_0_165	238_0_331	67_23_1	690_23_63	20_2_159	874_35_122	45_0_1	7_0_1	8_2_1	99_0_180	507_2_9	95_0_149	785_03_177	845_2_46	16_2_84	19_2_278	31_2_91	56_2_1	34_35_371	33_0_1
213_0_1	117_23_1	63_0_164	238_0_368	67_23_1	690_23_69	20_2_156	874_35_135	45_0_1	7_0_1	8_2_1	99_0_217	507_2_8	95_0_154	785_03_129	845_2_35	16_2_80	19_2_284	31_2_85	56_2_1	34_35_384	33_0_1
213_0_1	117_23_1	63_0_155	238_0_375	67_23_1	690_23_66	20_2_153	874_35_163	45_0_1	7_0_1	8_2_1	99_0_254	507_2_7	95_0_180	785_03_98	845_2_27	16_2_77	19_2_268	31_2_84	56_2_1	34_35_398	33_0_1
213_0_1	117_23_1	63_0_137	238_0_359	67_23_1	690_23_73	20_2_166	874_35_195	45_0_1	7_0_1	8_2_1	99_0_279	507_2_7	95_0_178	785_03_66	845_2_25	16_2_71	19_2_257	31_2_81	56_2_1	34_35_396	33_0_1
213_0_1	117_23_1	63_0_132	238_0_344	67_23_1	690_23_84	20_2_165	874_35_222	45_0_1	7_0_1	8_2_1	99_0_314	507_2_7	95_0_177	785_03_58	845_2_25	16_2_62	19_2_250	31_2_81	56_2_1	34_35_394	33_0_1
213_0_1	117_23_1	63_0_130	238_0_299	67_23_1	690_23_91	20_2_149	874_35_276	45_0_1	7_0_1	8_2_1	99_0_328	507_2_7	95_0_201	785_03_57	845_2_26	16_2_60	19_2_249	31_2_89	56_2_1	34_35_398	33_0_1
213_0_1	117_23_1	63_0_130	238_0_270	67_23_1	690_23_88	20_2_140	874_35_302	45_0_1	7_0_1	8_2_1	99_0_347	507_2_8	95_0_186	785_03_64	845_2_24	16_2_66	19_2_259	31_2_99	56_2_1	34_35_377	33_0_1
213_0_1	117_23_1	63_0_113	238_0_251	67_23_1	690_23_102	20_2_138	874_35_308	45_0_1	7_0_1	8_2_1	99_0_296	507_2_9	95_0_194	785_03_82	845_2_26	16_2_69	19_2_237	31_2_109	56_2_1	34_35_387	33_0_1
213_0_1	117_23_1	63_0_86	238_0_256	67_23_1	690_23_95	20_2_144	874_35_305	45_0_1	7_0_1	8_2_1	99_0_276	507_2_7	95_0_192	785_03_100	845_2_31	16_2_70	19_2_232	31_2_110	56_2_1	34_35_423	33_0_1
213_0_1	117_23_1	63_0_63	238_0_264	67_23_1	690_23_92	20_2_145	874_35_296	45_0_1	7_0_1	8_2_1	99_0_260	507_2_9	95_0_205	785_03_123	845_2_26	16_2_64	19_2_217	31_2_119	56_2_1	34_35_441	33_0_1
213_0_1	117_23_1	63_0_49	238_0_278	67_23_1	690_23_89	20_2_124	874_35_262	45_0_1	7_0_1	8_2_1	99_0_239	507_2_10	95_0_217	785_03_164	845_2_34	16_2_51	19_2_218	31_2_126	56_2_1	34_35_474	33_0_1
213_0_1	117_23_1	63_0_48	238_0_296	67_23_1	690_23_91	20_2_129	874_35_212	45_0_1	7_0_1	8_2_1	99_0_248	507_2_9	95_0_216	785_03_195	845_2_37	16_2_46	19_2_222	31_2_124	56_2_1	34_35_488	33_0_1
213_0_1	117_23_1	63_0_56	238_0_302	67_23_1	690_23_88	20_2_122	874_35_155	45_0_1	7_0_1	8_2_1	99_0_252	507_2_12	95_0_196	785_03_218	845_2_44	16_2_41	19_2_242	31_2_129	56_2_1	34_35_467	33_0_1
213_0_1	117_23_1	63_0_64	238_0_305	67_23_1	690_23_99	20_2_136	874_35_91	45_0_1	7_0_1	8_2_1	99_0_260	507_2_11	95_0_192	785_03_244	845_2_46	16_2_36	19_2_250	31_2_128	56_2_1	34_35_451	33_0_1
213_0_1	117_23_1	63_0_60	238_0_299	67_23_1	690_23_88	20_2_141	874_35_63	45_0_1	7_0_1	8_2_1	99_0_248	507_2_10	95_0_169	785_03_279	845_2_52	16_2_45	19_2_257	31_2_128	56_2_1	34_35_435	33_0_1
213_0_1	117_23_1	63_0_48	238_0_285	67_23_1	690_23_87	20_2_135	874_35_72	45_0_1	7_0_1	8_2_1	99_0_269	507_2_9	95_0_181	785_03_284	845_2_57	16_2_53	19_2_255	31_2_133	56_2_1	34_35_416	33_0_1
213_0_1	117_23_1	63_0_35	238_0_233	67_23_1	690_23_83	20_2_141	874_35_91	45_0_1	7_0_1	8_2_1	99_0_310	507_2_12	95_0_200	785_03_285	845_2_61	16_2_58	19_2_257	31_2_153	56_2_1	34_35_399	33_0_1
213_0_1	117_23_1	63_0_25	238_0_206	67_23_1	690_23_81	20_2_147	874_35_119	45_0_1	7_0_1	8_2_1	99_0_322	507_2_12	95_0_223	785_03_263	845_2_74	16_2_66	19_2_242	31_2_168	56_2_1	34_35_381	33_0_1
213_0_1	117_23_1	63_0_13	238_0_203	67_23_1	690_23_74	20_2_135	874_35_154	45_0_1	7_0_1	8_2_1	99_0_339	507_2_13	95_0_254	785_03_227	845_2_74	16_2_56	19_2_247	31_2_178	56_2_1	34_35_366	33_0_1
213_0_1	117_23_1	63_0_5	238_0_226	67_23_1	690_23_75	20_2_139	874_35_187	45_0_1	7_0_1	8_2_1	99_0_374	507_2_9	95_0_253	785_03_199	845_2_83	16_2_65	19_2_233	31_2_176	56_2_1	34_35_376	33_0_1
213_0_1	117_23_1	63_0_3	238_0_238	67_23_1	690_23_80	20_2_148	874_35_197	45_0_1	7_0_1	8_2_1	99_0_382	507_2_10	95_0_209	785_03_152	845_2_80	16_2_74	19_2_216	31_2_172	56_2_1	34_35_398	33_0_1
785_03_116	690_23_80	45_0_1	20_2_157	213_0_1	16_2_85	19_2_201	874_35_201	56_2_1	845_2_73	34_35_415	99_0_347	33_0_1	117_23_1	238_0_258	8_2_1	7_0_1	67_23_1	507_2_10	95_0_194	31_2_180
785_03_81	690_23_91	45_0_1	20_2_169	213_0_1	16_2_88	19_2_184	874_35_201	56_2_1	845_2_69	34_35_431	99_0_291	33_0_1	117_23_1	238_0_261	8_2_1	7_0_1	67_23_1	507_2_9	95_0_201	31_2_180
785_03_63	690_23_95	45_0_1	20_2_164	213_0_1	16_2_91	19_2_165	874_35_179	56_2_1	845_2_64	34_35_459	99_0_237	33_0_1	117_23_1	238_0_253	8_2_1	7_0_1	67_23_1	507_2_9	95_0_224	31_2_185
785_03_52	690_23_90	45_0_1	20_2_169	213_0_1	16_2_86	19_2_172	874_35_156	56_2_1	845_2_57	34_35_482	99_0_202	33_0_1	117_23_1	238_0_283	8_2_1	7_0_1	67_23_1	507_2_9	95_0_241	31_2_191
785_03_47	690_23_90	45_0_1	20_2_179	213_0_1	16_2_80	19_2_177	874_35_123	56_2_1	845_2_55	34_35_499	99_0_192	33_0_1	117_23_1	238_0_308	8_2_1	7_0_1	67_23_1	507_2_7	95_0_264	31_2_199
785_03_56	690_23_87	45_0_1	20_2_171	213_0_1	16_2_76	19_2_181	874_35_97	56_2_1	845_2_60	34_35_530	99_0_182	33_0_1	117_23_1	238_0_345	8_2_1	7_0_1	67_23_1	507_2_11	95_0_278	31_2_203
785_03_71	690_23_79	45_0_1	20_2_165	213_0_1	16_2_69	19_2_190	874_35_83	56_2_1	845_2_70	34_35_528	99_0_151	33_0_1	117_23_1	238_0_356	8_2_1	7_0_1	67_23_1	507_2_9	95_0_291	31_2_184
785_03_97	690_23_74	45_0_1	20_2_145	213_0_1	16_2_69	19_2_200	874_35_76	56_2_1	845_2_65	34_35_542	99_0_150	33_0_1	117_23_1	238_0_394	8_2_1	7_0_1	67_23_1	507_2_7	95_0_298	31_2_177
785_03_127	690_23_67	45_0_1	20_2_146	213_0_1	16_2_65	19_2_197	874_35_73	56_2_1	845_2_69	34_35_545	99_0_171	33_0_1	117_23_1	238_0_349	8_2_1	7_0_1	67_23_1	507_2_5	95_0_266	31_2_165
785_03_160	690_23_65	45_0_1	20_2_133	213_0_1	16_2_64	19_2_209	874_35_71	56_2_1	845_2_72	34_35_520	99_0_185	33_0_1	117_23_1	238_0_279	8_2_1	7_0_1	67_23_1	507_2_3	95_0_254	31_2_169
785_03_192	690_23_71	45_0_1	20_2_131	213_0_1	16_2_67	19_2_201	874_35_63	56_2_1	845_2_70	34_35_529	99_0_200	33_0_1	117_23_1	238_0_217	8_2_1	7_0_1	67_23_1	507_2_3	95_0_267	31_2_168
785_03_221	690_23_71	45_0_1	20_2_128	213_0_1	16_2_57	19_2_197	874_35_59	56_2_1	845_2_76	34_35_512	99_0_195	33_0_1	117_23_1	238_0_176	8_2_1	7_0_1	67_23_1	507_2_2	95_0_296	31_2_175
785_03_242	690_23_76	45_0_1	20_2_131	213_0_1	16_2_63	19_2_201	874_35_57	56_2_1	845_2_84	34_35_495	99_0_165	33_0_1	117_23_1	238_0_156	7_0_1	67_23_1	8_2_1	95_0_297	31_2_183
785_03_220	690_23_73	45_0_1	20_2_151	213_0_1	16_2_55	19_2_187	874_35_50	56_2_1	845_2_82	34_35_529	99_0_174	33_0_1	117_23_1	238_0_189	7_0_1	67_23_1	8_2_1	95_0_292	31_2_186
785_03_181	690_23_64	45_0_1	20_2_165	213_0_1	16_2_46	19_2_192	874_35_40	56_2_1	845_2_79	34_35_536	99_0_198	33_0_1	117_23_1	238_0_268	7_0_1	67_23_1	8_2_1	95_0_287	31_2_180
785_03_129	690_23_67	45_0_1	20_2_173	213_0_1	16_2_41	19_2_193	874_35_28	56_2_1	845_2_80	34_35_546	99_0_229	33_0_1	117_23_1	238_0_342	7_0_1	67_23_1	8_2_1	95_0_270	31_2_182
785_03_90	690_23_61	45_0_1	20_2_184	213_0_1	16_2_41	19_2_183	874_35_29	56_2_1	845_2_81	34_35_572	99_0_251	33_0_1	117_23_1	238_0_386	7_0_1	67_23_1	8_2_1	95_0_276	31_2_189
785_03_72	690_23_58	45_0_1	20_2_178	213_0_1	16_2_37	19_2_184	874_35_28	56_2_1	845_2_82	34_35_593	99_0_251	33_0_1	117_23_1	238_0_426	7_0_1	67_23_1	8_2_1	95_0_290	31_2_189
785_03_63	690_23_68	45_0_1	20_2_190	213_0_1	16_2_34	19_2_178	874_35_25	56_2_1	845_2_79	34_35_560	99_0_249	33_0_1	117_23_1	238_0_439	7_0_1	67_23_1	8_2_1	95_0_326	31_2_184
785_03_65	690_23_66	45_0_1	20_2_190	213_0_1	16_2_29	19_2_177	874_35_22	56_2_1	845_2_89	34_35_502	99_0_226	33_0_1	117_23_1	238_0_428	7_0_1	67_23_1	8_2_1	95_0_337	31_2_195
785_03_60	690_23_61	45_0_1	20_2_171	213_0_1	16_2_29	19_2_184	874_35_23	56_2_1	845_2_96	34_35_428	99_0_216	33_0_1	117_23_1	238_0_387	7_0_1	67_23_1	8_2_1	95_0_379	31_2_208
785_03_74	690_23_58	45_0_1	20_2_163	213_0_1	16_2_29	19_2_199	874_35_24	56_2_1	845_2_106	34_35_373	99_0_212	33_0_1	117_23_1	238_0_314	7_0_1	67_23_1	8_2_1	95_0_410	31_2_224
785_03_92	690_23_52	45_0_1	20_2_138	213_0_1	16_2_25	19_2_209	874_35_20	56_2_1	845_2_119	34_35_353	99_0_197	33_0_1	117_23_1	238_0_275	7_0_1	67_23_1	8_2_1	95_0_419	31_2_239
785_03_106	690_23_46	45_0_1	20_2_124	213_0_1	16_2_19	19_2_219	874_35_19	56_2_1	845_2_126	34_35_346	99_0_183	33_0_1	117_23_1	238_0_217	7_0_1	67_23_1	8_2_1	95_0_421	31_2_247
785_03_119	690_23_45	45_0_1	20_2_122	213_0_1	16_2_17	19_2_223	874_35_20	56_2_1	845_2_132	34_35_368	99_0_183	33_0_1	117_23_1	238_0_182	7_0_1	67_23_1	8_2_1	95_0_444	31_2_242
785_03_119	690_23_50	45_0_1	20_2_118	213_0_1	16_2_17	19_2_237	874_35_21	56_2_1	845_2_133	34_35_439	99_0_169	33_0_1	117_23_1	238_0_173	7_0_1	67_23_1	8_2_1	95_0_452	31_2_251
785_03_119	690_23_53	45_0_1	20_2_115	213_0_1	16_2_14	19_2_232	874_35_23	56_2_1	845_2_129	34_35_514	99_0_183	33_0_1	117_23_1	238_0_165	7_0_1	67_23_1	8_2_1	95_0_432	31_2_250
785_03_124	690_23_58	45_0_1	20_2_100	213_0_1	16_2_9	19_2_212	874_35_33	56_2_1	845_2_133	34_35_607	99_0_219	33_0_1	117_23_1	238_0_210	7_0_1	67_23_1	8_2_1	95_0_366	31_2_229
785_03_134	690_23_61	45_0_1	20_2_101	213_0_1	16_2_6	19_2_211	874_35_43	56_2_1	845_2_138	34_35_640	99_0_263	33_0_1	117_23_1	238_0_250	7_0_1	67_23_1	8_2_1	95_0_310	31_2_220
785_03_131	690_23_60	45_0_1	20_2_84	213_0_1	16_2_4	19_2_206	874_35_60	56_2_1	845_2_133	34_35_704	99_0_297	33_0_1	117_23_1	238_0_267	7_0_1	67_23_1	8_2_1	95_0_278	31_2_213
785_03_132	690_23_57	45_0_1	20_2_78	213_0_1	16_2_4	19_2_186	874_35_78	56_2_1	845_2_132	34_35_752	99_0_314	33_0_1	117_23_1	238_0_284	7_0_1	67_23_1	8_2_1	95_0_276	31_2_206
785_03_120	690_23_65	45_0_1	20_2_73	213_0_1	16_2_6	19_2_159	874_35_79	56_2_1	845_2_141	34_35_782	99_0_308	33_0_1	117_23_1	238_0_278	7_0_1	67_23_1	8_2_1	95_0_299	31_2_197
785_03_103	690_23_63	45_0_1	20_2_60	213_0_1	16_2_6	19_2_140	874_35_87	56_2_1	845_2_138	34_35_840	99_0_275	33_0_1	117_23_1	238_0_295	7_0_1	67_23_1	8_2_1	95_0_325	31_2_186
785_03_79	690_23_70	45_0_1	20_2_61	213_0_1	16_2_4	19_2_128	874_35_96	56_2_1	845_2_129	34_35_853	99_0_227	33_0_1	117_23_1	238_0_311	7_0_1	67_23_1	8_2_1	95_0_361	31_2_164
785_03_69	690_23_76	45_0_1	20_2_53	213_0_1	16_2_3	19_2_108	874_35_103	56_2_1	845_2_124	34_35_864	99_0_201	33_0_1	117_23_1	238_0_313	7_0_1	67_23_1	8_2_1	95_0_364	31_2_161
785_03_60	690_23_76	45_0_1	20_2_57	213_0_1	16_2_2	19_2_101	874_35_101	56_2_1	845_2_118	34_35_816	99_0_186	33_0_1	117_23_1	238_0_303	7_0_1	67_23_1	8_2_1	95_0_389	31_2_156
785_03_48	690_23_68	45_0_1	20_2_54	213_0_1	16_2_2	19_2_99	874_35_97	56_2_1	845_2_111	34_35_718	99_0_172	33_0_1	117_23_1	238_0_289	7_0_1	67_23_1	8_2_1	95_0_403	31_2_170
785_03_39	690_23_63	45_0_1	20_2_54	213_0_1	19_2_101	874_35_82	56_2_1	845_2_116	34_35_591	99_0_157	33_0_1	117_23_1	238_0_301	7_0_1	67_23_1	8_2_1	95_0_412	31_2_201
785_03_26	690_23_62	45_0_1	20_2_59	213_0_1	19_2_103	874_35_86	56_2_1	845_2_124	34_35_497	99_0_168	33_0_1	117_23_1	238_0_297	7_0_1	67_23_1	8_2_1	95_0_392	31_2_222
785_03_19	690_23_60	45_0_1	20_2_71	213_0_1	19_2_115	874_35_96	56_2_1	845_2_133	34_35_407	99_0_183	33_0_1	117_23_1	238_0_290	7_0_1	67_23_1	8_2_1	95_0_372	31_2_258
785_03_13	690_23_73	45_0_1	20_2_75	213_0_1	19_2_105	874_35_104	56_2_1	845_2_140	34_35_397	99_0_216	33_0_1	117_23_1	238_0_257	7_0_1	67_23_1	8_2_1	95_0_374	31_2_281
785_03_13	690_23_84	45_0_1	20_2_76	213_0_1	19_2_101	874_35_132	56_2_1	845_2_144	34_35_379	99_0_242	33_0_1	117_23_1	238_0_244	7_0_1	67_23_1	8_2_1	95_0_367	31_2_309
785_03_11	690_23_82	45_0_1	20_2_77	213_0_1	19_2_100	874_35_160	56_2_1	845_2_140	34_35_446	99_0_267	33_0_1	117_23_1	238_0_228	7_0_1	67_23_1	8_2_1	95_0_367	31_2_314
785_03_12	690_23_93	45_0_1	20_2_77	213_0_1	19_2_101	874_35_188	56_2_1	845_2_119	34_35_565	99_0_295	33_0_1	117_23_1	238_0_249	7_0_1	67_23_1	8_2_1	95_0_350	31_2_283
785_03_15	690_23_94	45_0_1	20_2_71	213_0_1	19_2_95	874_35_221	56_2_1	845_2_115	34_35_669	99_0_312	33_0_1	117_23_1	238_0_306	7_0_1	67_23_1	8_2_1	95_0_294	31_2_263
785_03_23	690_23_106	45_0_1	20_2_69	213_0_1	19_2_73	874_35_245	56_2_1	845_2_99	34_35_763	99_0_303	33_0_1	117_23_1	238_0_376	7_0_1	67_23_1	8_2_1	95_0_222	31_2_234
785_03_26	690_23_118	45_0_1	20_2_59	213_0_1	19_2_43	874_35_248	56_2_1	845_2_85	34_35_845	99_0_291	33_0_1	117_23_1	238_0_454	7_0_1	67_23_1	8_2_1	95_0_164	31_2_205
785_03_27	690_23_122	45_0_1	20_2_45	213_0_1	19_2_37	874_35_251	56_2_1	845_2_84	34_35_921	99_0_261	33_0_1	117_23_1	238_0_546	7_0_1	67_23_1	8_2_1	95_0_105	31_2_186
785_03_24	690_23_128	45_0_1	20_2_38	213_0_1	19_2_43	874_35_257	56_2_1	845_2_70	34_35_956	99_0_227	33_0_1	117_23_1	238_0_594	7_0_1	67_23_1	8_2_1	95_0_82	31_2_182
785_03_23	690_23_139	45_0_1	20_2_36	213_0_1	19_2_48	874_35_250	56_2_1	845_2_63	34_35_935	99_0_210	33_0_1	117_23_1	238_0_620	7_0_1	67_23_1	8_2_1	95_0_72	31_2_176
785_03_21	690_23_135	45_0_1	20_2_44	213_0_1	19_2_56	874_35_223	56_2_1	845_2_61	34_35_874	99_0_229	33_0_1	117_23_1	238_0_577	7_0_1	67_23_1	8_2_1	95_0_74	31_2_179
785_03_18	690_23_128	45_0_1	20_2_45	213_0_1	19_2_70	874_35_200	56_2_1	845_2_69	34_35_770	99_0_257	33_0_1	117_23_1	238_0_509	7_0_1	67_23_1	8_2_1	95_0_100	31_2_183
785_03_14	690_23_124	45_0_1	20_2_48	213_0_1	19_2_71	874_35_166	56_2_1	845_2_76	34_35_653	99_0_304	33_0_1	117_23_1	238_0_370	7_0_1	67_23_1	8_2_1	95_0_125	31_2_212
785_03_6	690_23_124	45_0_1	20_2_59	213_0_1	19_2_80	874_35_121	56_2_1	845_2_83	34_35_536	99_0_300	33_0_1	117_23_1	238_0_283	7_0_1	67_23_1	8_2_1	95_0_158	31_2_239
785_03_2	690_23_116	45_0_1	20_2_61	213_0_1	19_2_101	874_35_89	56_2_1	845_2_95	34_35_424	99_0_252	33_0_1	117_23_1	238_0_220	7_0_1	67_23_1	8_2_1	95_0_180	31_2_271
785_03_1	690_23_103	45_0_1	20_2_77	213_0_1	19_2_115	874_35_63	56_2_1	845_2_114	34_35_365	99_0_199	33_0_1	117_23_1	238_0_250	7_0_1	67_23_1	8_2_1	95_0_194	31_2_290
690_23_104	45_0_1	20_2_81	19_2_127	874_35_62	56_2_1	845_2_127	34_35_356	99_0_179	33_0_1	117_23_1	238_0_290	7_0_1	67_23_1	8_2_1	95_0_215	31_2_309
690_23_103	45_0_1	20_2_83	19_2_139	874_35_76	56_2_1	845_2_129	34_35_364	99_0_205	33_0_1	117_23_1	238_0_358	7_0_1	67_23_1	8_2_1	95_0_211	31_2_307
690_23_110	45_0_1	20_2_82	19_2_138	874_35_96	56_2_1	845_2_142	34_35_403	99_0_227	33_0_1	117_23_1	238_0_383	7_0_1	67_23_1	8_2_1	95_0_199	31_2_323
690_23_107	45_0_1	20_2_89	19_2_138	874_35_123	56_2_1	845_2_129	34_35_440	99_0_219	33_0_1	117_23_1	238_0_453	7_0_1	67_23_1	8_2_1	95_0_146	31_2_324
690_23_103	45_0_1	20_2_83	19_2_140	874_35_160	56_2_1	845_2_111	34_35_497	99_0_201	33_0_1	117_23_1	238_0_540	7_0_1	67_23_1	8_2_1	95_0_129	31_2_321
690_23_103	45_0_1	20_2_80	19_2_132	874_35_220	56_2_1	845_2_108	34_35_554	99_0_187	33_0_1	117_23_1	238_0_573	7_0_1	67_23_1	8_2_1	95_0_131	31_2_311
690_23_92	45_0_1	20_2_75	19_2_125	874_35_281	56_2_1	845_2_92	34_35_574	99_0_204	33_0_1	117_23_1	238_0_567	7_0_1	67_23_1	8_2_1	95_0_138	31_2_311
690_23_87	45_0_1	20_2_66	19_2_122	874_35_346	56_2_1	845_2_72	34_35_619	99_0_219	33_0_1	117_23_1	238_0_506	7_0_1	67_23_1	8_2_1	95_0_154	31_2_298
690_23_78	45_0_1	20_2_59	19_2_123	874_35_407	56_2_1	845_2_62	34_35_641	99_0_254	33_0_1	117_23_1	238_0_464	7_0_1	67_23_1	8_2_1	95_0_206	31_2_276
690_23_69	45_0_1	20_2_53	19_2_119	874_35_455	56_2_1	845_2_54	34_35_649	99_0_269	33_0_1	117_23_1	238_0_405	7_0_1	67_23_1	8_2_1	95_0_249	31_2_251
690_23_59	45_0_1	20_2_49	19_2_122	874_35_461	56_2_1	845_2_45	34_35_663	99_0_255	33_0_1	117_23_1	238_0_392	7_0_1	67_23_1	8_2_1	95_0_290	31_2_224
690_23_50	45_0_1	20_2_40	19_2_120	874_35_446	56_2_1	845_2_40	34_35_658	99_0_208	33_0_1	117_23_1	238_0_379	7_0_1	67_23_1	8_2_1	95_0_304	31_2_221
690_23_48	45_0_1	20_2_42	19_2_118	874_35_399	56_2_1	845_2_38	34_35_643	99_0_175	33_0_1	117_23_1	238_0_420	7_0_1	67_23_1	8_2_1	95_0_300	31_2_224
690_23_57	45_0_1	20_2_34	19_2_127	874_35_333	56_2_1	845_2_42	34_35_621	99_0_191	33_0_1	117_23_1	238_0_443	7_0_1	67_23_1	8_2_1	95_0_264	31_2_228
690_23_62	45_0_1	20_2_41	19_2_117	874_35_270	56_2_1	845_2_42	34_35_581	99_0_220	33_0_1	117_23_1	238_0_430	7_0_1	67_23_1	8_2_1	95_0_227	31_2_252
690_23_77	45_0_1	20_2_37	19_2_120	874_35_199	56_2_1	845_2_46	34_35_531	99_0_251	33_0_1	117_23_1	238_0_422	7_0_1	67_23_1	8_2_1	95_0_174	31_2_276
690_23_87	45_0_1	20_2_32	19_2_123	874_35_149	56_2_1	845_2_54	34_35_462	99_0_269	33_0_1	117_23_1	238_0_394	7_0_1	67_23_1	8_2_1	95_0_158	31_2_289
690_23_106	45_0_1	20_2_32	19_2_121	874_35_144	56_2_1	845_2_63	34_35_427	99_0_236	33_0_1	117_23_1	238_0_364	7_0_1	67_23_1	8_2_1	95_0_141	31_2_306
690_23_123	45_0_1	20_2_27	19_2_112	874_35_143	56_2_1	845_2_78	34_35_397	99_0_256	33_0_1	117_23_1	238_0_340	7_0_1	67_23_1	8_2_1	95_0_145	31_2_330
690_23_128	45_0_1	20_2_32	19_2_110	874_35_174	56_2_1	845_2_82	34_35_404	99_0_306	33_0_1	117_23_1	238_0_324	7_0_1	67_23_1	8_2_1	95_0_191	31_2_339
690_23_134	45_0_1	20_2_31	19_2_97	874_35_193	56_2_1	845_2_87	34_35_403	99_0_327	33_0_1	117_23_1	238_0_317	7_0_1	67_23_1	8_2_1	95_0_239	31_2_354
690_23_140	45_0_1	20_2_39	19_2_89	874_35_228	56_2_1	845_2_92	34_35_409	99_0_327	33_0_1	117_23_1	238_0_314	7_0_1	67_23_1	8_2_1	95_0_275	31_2_360
690_23_146	45_0_1	20_2_42	19_2_80	874_35_262	56_2_1	845_2_90	34_35_412	99_0_307	33_0_1	117_23_1	238_0_354	7_0_1	67_23_1	8_2_1	95_0_301	31_2_349
690_23_138	45_0_1	20_2_46	19_2_87	874_35_291	56_2_1	845_2_93	34_35_416	99_0_278	33_0_1	117_23_1	238_0_395	7_0_1	67_23_1	8_2_1	95_0_302	31_2_329
690_23_137	45_0_1	20_2_44	19_2_87	874_35_305	56_2_1	845_2_98	34_35_426	99_0_268	33_0_1	117_23_1	238_0_443	7_0_1	67_23_1	8_2_1	95_0_281	31_2_324
690_23_130	45_0_1	20_2_43	19_2_87	874_35_326	56_2_1	845_2_95	34_35_422	99_0_237	33_0_1	117_23_1	238_0_490	7_0_1	67_23_1	8_2_1	95_0_268	31_2_300
690_23_127	45_0_1	20_2_48	19_2_90	874_35_329	56_2_1	845_2_99	34_35_432	99_0_228	33_0_1	117_23_1	238_0_504	7_0_1	67_23_1	8_2_1	95_0_261	31_2_281
690_23_118	45_0_1	20_2_56	19_2_94	874_35_320	56_2_1	845_2_105	34_35_442	99_0_224	33_0_1	117_23_1	238_0_521	7_0_1	67_23_1	8_2_1	95_0_261	31_2_284
690_23_117	45_0_1	20_2_58	19_2_102	874_35_305	56_2_1	845_2_99	34_35_425	99_0_226	33_0_1	117_23_1	238_0_539	7_0_1	67_23_1	8_2_1	95_0_232	31_2_276
690_23_108	45_0_1	20_2_58	19_2_111	874_35_267	56_2_1	845_2_104	34_35_428	99_0_220	33_0_1	117_23_1	238_0_509	7_0_1	67_23_1	8_2_1	95_0_240	31_2_274
690_23_109	45_0_1	20_2_63	19_2_116	874_35_205	56_2_1	845_2_91	34_35_411	99_0_212	33_0_1	117_23_1	238_0_514	7_0_1	67_23_1	8_2_1	95_0_260	31_2_281
690_23_104	45_0_1	20_2_72	19_2_119	874_35_178	56_2_1	845_2_90	34_35_401	99_0_190	33_0_1	117_23_1	238_0_461	7_0_1	67_23_1	8_2_1	95_0_317	31_2_277
690_23_90	45_0_1	20_2_73	19_2_141	874_35_175	56_2_1	845_2_94	34_35_393	99_0_162	33_0_1	117_23_1	238_0_397	7_0_1	67_23_1	8_2_1	95_0_409	31_2_283
690_23_85	45_0_1	20_2_74	19_2_152	874_35_181	56_2_1	845_2_82	34_35_390	99_0_156	33_0_1	117_23_1	238_0_394	7_0_1	67_23_1	8_2_1	95_0_446	31_2_289
690_23_82	45_0_1	20_2_78	19_2_154	874_35_176	56_2_1	845_2_82	34_35_387	99_0_159	33_0_1	117_23_1	238_0_395	7_0_1	67_23_1	8_2_1	95_0_478	31_2_296
690_23_72	45_0_1	20_2_79	19_2_157	874_35_195	56_2_1	845_2_76	34_35_398	99_0_137	33_0_1	117_23_1	238_0_392	7_0_1	67_23_1	8_2_1	95_0_498	31_2_288
690_23_66	45_0_1	20_2_82	19_2_159	874_35_229	56_2_1	845_2_77	34_35_413	99_0_149	33_0_1	117_23_1	238_0_404	7_0_1	67_23_1	8_2_1	95_0_479	31_2_281
690_23_59	45_0_1	20_2_84	19_2_151	874_35_263	56_2_1	845_2_78	34_35_445	99_0_151	33_0_1	117_23_1	238_0_417	7_0_1	67_23_1	8_2_1	95_0_449	31_2_270
690_23_53	45_0_1	20_2_79	19_2_133	874_35_278	56_2_1	845_2_71	34_35_498	99_0_169	33_0_1	117_23_1	238_0_428	7_0_1	67_23_1	8_2_1	95_0_426	31_2_264
690_23_63	45_0_1	20_2_71	19_2_124	874_35_300	56_2_1	845_2_73	34_35_520	99_0_186	33_0_1	117_23_1	238_0_440	7_0_1	67_23_1	8_2_1	95_0_402	31_2_266
690_23_64	45_0_1	20_2_62	19_2_122	874_35_292	56_2_1	845_2_92	34_35_552	99_0_215	33_0_1	117_23_1	238_0_429	7_0_1	67_23_1	8_2_1	95_0_360	31_2_250
690_23_62	45_0_1	20_2_54	19_2_111	874_35_281	56_2_1	845_2_86	34_35_580	99_0_242	33_0_1	117_23_1	238_0_411	7_0_1	67_23_1	8_2_1	95_0_325	31_2_252
690_23_61	45_0_1	20_2_48	19_2_104	874_35_257	56_2_1	845_2_87	34_35_594	99_0_293	33_0_1	117_23_1	238_0_400	7_0_1	67_23_1	8_2_1	95_0_299	31_2_254
690_23_69	45_0_1	20_2_52	19_2_95	874_35_212	56_2_1	845_2_84	34_35_610	99_0_339	33_0_1	117_23_1	238_0_384	7_0_1	67_23_1	8_2_1	95_0_275	31_2_265
690_23_69	45_0_1	20_2_52	19_2_96	874_35_177	56_2_1	845_2_81	34_35_601	99_0_349	33_0_1	117_23_1	238_0_399	7_0_1	67_23_1	8_2_1	95_0_243	31_2_292
690_23_72	45_0_1	20_2_53	19_2_89	874_35_178	56_2_1	845_2_77	34_35_570	99_0_364	33_0_1	117_23_1	238_0_384	7_0_1	67_23_1	8_2_1	95_0_183	31_2_306
690_23_63	45_0_1	20_2_58	19_2_83	874_35_164	56_2_1	845_2_82	34_35_516	99_0_348	33_0_1	117_23_1	238_0_338	7_0_1	67_23_1	8_2_1	95_0_170	31_2_327
690_23_69	45_0_1	20_2_59	19_2_84	874_35_170	56_2_1	845_2_85	34_35_466	99_0_331	33_0_1	117_23_1	238_0_333	7_0_1	67_23_1	8_2_1	95_0_164	31_2_354
690_23_68	45_0_1	20_2_68	19_2_84	874_35_166	56_2_1	845_2_87	34_35_412	99_0_281	33_0_1	117_23_1	238_0_353	7_0_1	67_23_1	8_2_1	95_0_188	31_2_376
690_23_62	45_0_1	20_2_74	19_2_88	874_35_182	56_2_1	845_2_92	34_35_369	99_0_260	33_0_1	117_23_1	238_0_389	7_0_1	67_23_1	8_2_1	95_0_227	31_2_405
690_23_60	45_0_1	20_2_78	19_2_89	874_35_218	56_2_1	845_2_85	34_35_367	99_0_267	33_0_1	117_23_1	238_0_425	7_0_1	67_23_1	8_2_1	95_0_257	31_2_429
690_23_57	45_0_1	20_2_80	19_2_97	874_35_217	56_2_1	845_2_94	34_35_347	99_0_282	33_0_1	117_23_1	238_0_467	7_0_1	67_23_1	8_2_1	95_0_268	31_2_446
690_23_50	45_0_1	20_2_83	19_2_106	874_35_229	56_2_1	845_2_97	34_35_334	99_0_281	33_0_1	117_23_1	238_0_461	7_0_1	67_23_1	8_2_1	95_0_292	31_2_458
690_23_48	45_0_1	20_2_78	19_2_109	874_35_222	56_2_1	845_2_95	34_35_325	99_0_259	33_0_1	117_23_1	238_0_470	7_0_1	67_23_1	8_2_1	95_0_298	31_2_458
690_23_45	45_0_1	20_2_79	19_2_116	874_35_198	56_2_1	845_2_98	34_35_303	99_0_247	33_0_1	117_23_1	238_0_451	7_0_1	67_23_1	8_2_1	95_0_294	31_2_471
690_23_38	45_0_1	20_2_82	19_2_124	874_35_157	56_2_1	845_2_94	34_35_286	99_0_224	33_0_1	117_23_1	238_0_468	7_0_1	67_23_1	8_2_1	95_0_290	31_2_465
690_23_29	45_0_1	20_2_82	19_2_126	874_35_129	56_2_1	845_2_102	34_35_263	99_0_228	33_0_1	117_23_1	238_0_531	7_0_1	67_23_1	8_2_1	95_0_238	31_2_486
690_23_28	45_0_1	20_2_87	19_2_125	874_35_116	56_2_1	845_2_93	34_35_247	99_0_245	33_0_1	117_23_1	238_0_560	7_0_1	67_23_1	8_2_1	95_0_175	31_2_507
690_23_26	45_0_1	20_2_78	19_2_127	874_35_102	56_2_1	845_2_102	34_35_245	99_0_242	33_0_1	117_23_1	238_0_587	7_0_1	67_23_1	8_2_1	95_0_165	31_2_513
690_23_30	45_0_1	20_2_73	19_2_130	874_35_102	56_2_1	845_2_109	34_35_247	99_0_242	33_0_1	117_23_1	238_0_591	7_0_1	67_23_1	8_2_1	95_0_168	31_2_515
690_23_42	45_0_1	20_2_75	19_2_127	874_35_112	56_2_1	845_2_108	34_35_248	99_0_249	33_0_1	117_23_1	238_0_567	7_0_1	67_23_1	8_2_1	95_0_179	31_2_513
690_23_46	45_0_1	20_2_74	19_2_129	874_35_123	56_2_1	845_2_112	34_35_238	99_0_223	33_0_1	117_23_1	238_0_573	7_0_1	67_23_1	8_2_1	95_0_182	31_2_491
690_23_52	45_0_1	20_2_75	19_2_127	874_35_141	56_2_1	845_2_112	34_35_241	99_0_210	33_0_1	117_23_1	238_0_573	7_0_1	67_23_1	8_2_1	95_0_205	31_2_469
690_23_59	45_0_1	20_2_71	19_2_131	874_35_160	56_2_1	845_2_124	34_35_248	99_0_192	33_0_1	117_23_1	238_0_597	7_0_1	67_23_1	8_2_1	95_0_213	31_2_470
690_23_67	45_0_1	20_2_73	19_2_127	874_35_166	56_2_1	845_2_134	34_35_239	99_0_181	33_0_1	117_23_1	238_0_579	7_0_1	67_23_1	8_2_1	95_0_214	31_2_447
690_23_73	45_0_1	20_2_72	19_2_125	874_35_170	56_2_1	845_2_136	34_35_229	99_0_203	33_0_1	117_23_1	238_0_613	7_0_1	67_23_1	8_2_1	95_0_210	31_2_450
690_23_82	45_0_1	20_2_69	19_2_114	874_35_155	56_2_1	845_2_138	34_35_229	99_0_211	33_0_1	117_23_1	238_0_636	7_0_1	67_23_1	8_2_1	95_0_180	31_2_442
690_23_89	45_0_1	20_2_71	19_2_112	874_35_153	56_2_1	845_2_133	34_35_225	99_0_222	33_0_1	117_23_1	238_0_627	7_0_1	67_23_1	8_2_1	95_0_141	31_2_448
690_23_91	45_0_1	20_2_62	19_2_113	874_35_153	56_2_1	845_2_130	34_35_225	99_0_219	33_0_1	117_23_1	238_0_655	7_0_1	67_23_1	8_2_1	95_0_120	31_2_442
690_23_103	45_0_1	20_2_58	19_2_110	874_35_172	56_2_1	845_2_131	34_35_253	99_0_208	33_0_1	117_23_1	238_0_685	7_0_1	67_23_1	8_2_1	95_0_100	31_2_425
690_23_109	45_0_1	20_2_54	19_2_115	874_35_204	56_2_1	845_2_130	34_35_282	99_0_203	33_0_1	117_23_1	238_0_708	7_0_1	67_23_1	8_2_1	95_0_95	31_2_405
690_23_103	45_0_1	20_2_51	19_2_121	874_35_222	56_2_1	845_2_109	34_35_317	99_0_184	33_0_1	117_23_1	238_0_720	7_0_1	67_23_1	8_2_1	95_0_115	31_2_383
690_23_107	45_0_1	20_2_49	19_2_124	874_35_243	56_2_1	845_2_104	34_35_337	99_0_188	33_0_1	117_23_1	238_0_717	7_0_1	67_23_1	8_2_1	95_0_125	31_2_389
690_23_116	45_0_1	20_2_42	19_2_119	874_35_285	56_2_1	845_2_100	34_35_363	99_0_184	33_0_1	117_23_1	238_0_714	7_0_1	67_23_1	8_2_1	95_0_114	31_2_364
690_23_119	45_0_1	20_2_37	19_2_122	874_35_303	56_2_1	845_2_95	34_35_364	99_0_188	33_0_1	117_23_1	238_0_685	7_0_1	67_23_1	8_2_1	95_0_114	31_2_349
690_23_115	45_0_1	20_2_30	19_2_129	874_35_339	56_2_1	845_2_98	34_35_359	99_0_188	33_0_1	117_23_1	238_0_673	7_0_1	67_23_1	8_2_1	95_0_119	31_2_335
690_23_122	45_0_1	20_2_26	19_2_126	874_35_357	56_2_1	845_2_99	34_35_363	99_0_179	33_0_1	117_23_1	238_0_653	7_0_1	67_23_1	8_2_1	95_0_131	31_2_313
690_23_124	45_0_1	20_2_25	19_2_129	874_35_349	56_2_1	845_2_106	34_35_376	99_0_180	33_0_1	117_23_1	238_0_604	7_0_1	67_23_1	8_2_1	95_0_169	31_2_288
690_23_129	45_0_1	20_2_26	19_2_127	874_35_338	56_2_1	845_2_105	34_35_365	99_0_185	33_0_1	117_23_1	238_0_557	7_0_1	67_23_1	8_2_1	95_0_215	31_2_275
690_23_119	45_0_1	20_2_24	19_2_136	874_35_316	56_2_1	845_2_107	34_35_365	99_0_175	33_0_1	117_23_1	238_0_524	7_0_1	67_23_1	8_2_1	95_0_250	31_2_277
690_23_120	45_0_1	20_2_25	19_2_126	874_35_289	56_2_1	845_2_123	34_35_393	99_0_188	33_0_1	117_23_1	238_0_497	7_0_1	67_23_1	8_2_1	95_0_271	31_2_282
690_23_111	45_0_1	20_2_23	19_2_145	874_35_234	56_2_1	845_2_117	34_35_407	99_0_177	33_0_1	117_23_1	238_0_492	7_0_1	67_23_1	8_2_1	95_0_293	31_2_283
690_23_112	45_0_1	20_2_24	19_2_136	874_35_167	56_2_1	845_2_122	34_35_421	99_0_182	33_0_1	117_23_1	238_0_512	7_0_1	67_23_1	8_2_1	95_0_284	31_2_300
690_23_126	45_0_1	20_2_26	19_2_135	874_35_129	56_2_1	845_2_124	34_35_432	99_0_209	33_0_1	117_23_1	238_0_537	7_0_1	67_23_1	8_2_1	95_0_274	31_2_300
690_23_115	45_0_1	20_2_19	19_2_131	874_35_98	56_2_1	845_2_116	34_35_462	99_0_258	33_0_1	117_23_1	238_0_556	7_0_1	67_23_1	8_2_1	95_0_226	31_2_306
690_23_116	45_0_1	20_2_27	19_2_121	874_35_73	56_2_1	845_2_109	34_35_492	99_0_307	33_0_1	117_23_1	238_0_574	7_0_1	67_23_1	8_2_1	95_0_150	31_2_329
690_23_122	45_0_1	20_2_30	19_2_111	874_35_75	56_2_1	845_2_104	34_35_528	99_0_327	33_0_1	117_23_1	238_0_529	7_0_1	67_23_1	8_2_1	95_0_109	31_2_334
690_23_117	45_0_1	20_2_29	19_2_107	874_35_81	56_2_1	845_2_99	34_35_542	99_0_362	33_0_1	117_23_1	238_0_469	7_0_1	67_23_1	8_2_1	95_0_100	31_2_342
690_23_111	45_0_1	20_2_33	19_2_102	874_35_95	56_2_1	845_2_87	34_35_543	99_0_356	33_0_1	117_23_1	238_0_493	7_0_1	67_23_1	8_2_1	95_0_103	31_2_331
690_23_114	45_0_1	20_2_34	19_2_91	874_35_110	56_2_1	845_2_90	34_35_525	99_0_325	33_0_1	117_23_1	238_0_521	7_0_1	67_23_1	8_2_1	95_0_136	31_2_336
690_23_112	45_0_1	20_2_29	19_2_94	874_35_149	56_2_1	845_2_87	34_35_488	99_0_273	33_0_1	117_23_1	238_0_552	7_0_1	67_23_1	8_2_1	95_0_156	31_2_316
690_23_115	45_0_1	20_2_36	19_2_93	874_35_199	56_2_1	845_2_97	34_35_454	99_0_201	33_0_1	117_23_1	238_0_589	7_0_1	67_23_1	8_2_1	95_0_162	31_2_318
690_23_112	45_0_1	20_2_40	19_2_107	874_35_235	56_2_1	845_2_102	34_35_428	99_0_159	33_0_1	117_23_1	238_0_610	7_0_1	67_23_1	8_2_1	95_0_161	31_2_313
690_23_105	45_0_1	20_2_36	19_2_110	874_35_272	56_2_1	845_2_100	34_35_410	99_0_115	33_0_1	117_23_1	238_0_652	7_0_1	67_23_1	8_2_1	95_0_152	31_2_298
690_23_108	45_0_1	20_2_38	19_2_116	874_35_324	56_2_1	845_2_103	34_35_376	99_0_91	33_0_1	117_23_1	238_0_690	7_0_1	67_23_1	8_2_1	95_0_133	31_2_293
690_23_104	45_0_1	20_2_34	19_2_123	874_35_352	56_2_1	845_2_104	34_35_355	99_0_83	33_0_1	117_23_1	238_0_738	7_0_1	67_23_1	8_2_1	95_0_123	31_2_298
690_23_106	45_0_1	20_2_40	19_2_129	874_35_361	56_2_1	845_2_109	34_35_350	99_0_92	33_0_1	117_23_1	238_0_735	7_0_1	67_23_1	8_2_1	95_0_112	31_2_315
690_23_90	45_0_1	20_2_41	19_2_134	874_35_365	56_2_1	845_2_113	34_35_316	99_0_99	33_0_1	117_23_1	238_0_744	7_0_1	67_23_1	8_2_1	95_0_93	31_2_314
690_23_78	45_0_1	20_2_41	19_2_134	874_35_347	56_2_1	845_2_120	34_35_290	99_0_107	33_0_1	117_23_1	238_0_712	7_0_1	67_23_1	8_2_1	95_0_99	31_2_339
690_23_77	45_0_1	20_2_45	19_2_129	874_35_336	56_2_1	845_2_122	34_35_282	99_0_111	33_0_1	117_23_1	238_0_692	7_0_1	67_23_1	8_2_1	95_0_124	31_2_348
690_23_70	45_0_1	20_2_48	19_2_134	874_35_307	56_2_1	845_2_117	34_35_285	99_0_118	33_0_1	117_23_1	238_0_644	7_0_1	67_23_1	8_2_1	95_0_144	31_2_352
690_23_68	45_0_1	20_2_44	19_2_133	874_35_281	56_2_1	845_2_104	34_35_290	99_0_140	33_0_1	117_23_1	238_0_588	7_0_1	67_23_1	8_2_1	95_0_189	31_2_361
690_23_70	45_0_1	20_2_46	19_2_119	874_35_262	56_2_1	845_2_107	34_35_320	99_0_164	33_0_1	117_23_1	238_0_557	7_0_1	67_23_1	8_2_1	95_0_205	31_2_377
690_23_70	45_0_1	20_2_49	19_2_119	874_35_257	56_2_1	845_2_96	34_35_381	99_0_155	33_0_1	117_23_1	238_0_571	7_0_1	67_23_1	8_2_1	95_0_226	31_2_377
690_23_69	45_0_1	20_2_45	19_2_115	874_35_260	56_2_1	845_2_100	34_35_439	99_0_141	33_0_1	117_23_1	238_0_573	7_0_1	67_23_1	8_2_1	95_0_255	31_2_363
690_23_55	45_0_1	20_2_49	19_2_102	874_35_270	56_2_1	845_2_103	34_35_507	99_0_102	33_0_1	117_23_1	238_0_599	7_0_1	67_23_1	8_2_1	95_0_255	31_2_364
690_23_51	45_0_1	20_2_46	19_2_99	874_35_265	56_2_1	845_2_96	34_35_555	99_0_47	33_0_1	117_23_1	238_0_622	7_0_1	67_23_1	8_2_1	95_0_256	31_2_372
690_23_48	45_0_1	20_2_53	19_2_99	874_35_272	56_2_1	845_2_103	34_35_598	99_0_20	33_0_1	117_23_1	238_0_607	7_0_1	67_23_1	8_2_1	95_0_239	31_2_350
690_23_44	45_0_1	20_2_51	19_2_89	874_35_283	56_2_1	845_2_105	34_35_609	99_0_1	33_0_1	117_23_1	238_0_569	7_0_1	67_23_1	8_2_1	95_0_220	31_2_341
690_23_42	45_0_1	20_2_49	19_2_90	874_35_293	56_2_1	845_2_111	34_35_589	99_0_1	33_0_1	117_23_1	238_0_549	7_0_1	67_23_1	8_2_1	95_0_223	31_2_354
690_23_39	20_2_46	19_2_92	874_35_302	56_2_1	845_2_117	34_35_528	33_0_1	117_23_1	238_0_531	7_0_1	67_23_1	8_2_1	95_0_198	31_2_354
690_23_40	20_2_47	19_2_91	874_35_326	56_2_1	845_2_129	34_35_456	33_0_1	117_23_1	238_0_488	7_0_1	67_23_1	8_2_1	95_0_188	31_2_371
690_23_37	20_2_47	19_2_87	874_35_333	56_2_1	845_2_134	34_35_395	33_0_1	117_23_1	238_0_476	7_0_1	67_23_1	8_2_1	95_0_160	31_2_383
690_23_34	20_2_42	19_2_95	874_35_332	56_2_1	845_2_142	34_35_328	33_0_1	117_23_1	238_0_430	7_0_1	67_23_1	8_2_1	95_0_143	31_2_409
690_23_38	20_2_42	19_2_92	874_35_328	56_2_1	845_2_170	34_35_273	33_0_1	117_23_1	238_0_386	7_0_1	67_23_1	8_2_1	95_0_134	31_2_424
690_23_43	20_2_33	19_2_97	874_35_322	56_2_1	845_2_175	34_35_231	33_0_1	117_23_1	238_0_398	7_0_1	67_23_1	8_2_1	95_0_152	31_2_453
690_23_48	20_2_32	19_2_110	874_35_323	56_2_1	845_2_177	34_35_202	33_0_1	117_23_1	238_0_474	7_0_1	67_23_1	8_2_1	95_0_175	31_2_461
690_23_55	20_2_30	19_2_115	874_35_304	56_2_1	845_2_178	34_35_179	33_0_1	117_23_1	238_0_547	7_0_1	67_23_1	8_2_1	95_0_195	31_2_479
690_23_53	20_2_28	19_2_126	874_35_317	56_2_1	845_2_181	34_35_149	33_0_1	117_23_1	238_0_623	7_0_1	67_23_1	8_2_1	95_0_205	31_2_494
690_23_60	20_2_24	19_2_135	874_35_367	56_2_1	845_2_166	34_35_135	33_0_1	117_23_1	238_0_672	7_0_1	67_23_1	8_2_1	95_0_244	31_2_473
690_23_67	20_2_18	19_2_128	874_35_412	56_2_1	845_2_154	34_35_142	33_0_1	117_23_1	238_0_701	7_0_1	67_23_1	8_2_1	95_0_269	31_2_446
690_23_69	20_2_18	19_2_123	874_35_493	56_2_1	845_2_153	34_35_171	33_0_1	117_23_1	238_0_690	7_0_1	67_23_1	8_2_1	95_0_267	31_2_398
690_23_72	20_2_16	19_2_114	874_35_586	56_2_1	845_2_155	34_35_199	33_0_1	117_23_1	238_0_647	7_0_1	67_23_1	8_2_1	95_0_269	31_2_366
690_23_72	20_2_13	19_2_107	874_35_684	56_2_1	845_2_142	34_35_230	33_0_1	117_23_1	238_0_571	7_0_1	67_23_1	8_2_1	95_0_262	31_2_338
690_23_69	20_2_10	19_2_105	874_35_768	56_2_1	845_2_135	34_35_267	33_0_1	117_23_1	238_0_510	7_0_1	67_23_1	8_2_1	95_0_228	31_2_294
690_23_72	20_2_9	19_2_100	874_35_821	56_2_1	845_2_142	34_35_284	33_0_1	117_23_1	238_0_470	7_0_1	67_23_1	8_2_1	95_0_205	31_2_289
690_23_70	20_2_8	19_2_98	874_35_852	56_2_1	845_2_142	34_35_298	33_0_1	117_23_1	238_0_452	7_0_1	67_23_1	8_2_1	95_0_181	31_2_258
690_23_66	20_2_9	19_2_92	874_35_851	56_2_1	845_2_151	34_35_286	33_0_1	117_23_1	238_0_461	7_0_1	67_23_1	8_2_1	95_0_176	31_2_250
690_23_64	20_2_9	19_2_86	874_35_831	56_2_1	845_2_151	34_35_298	33_0_1	117_23_1	238_0_421	7_0_1	67_23_1	8_2_1	95_0_208	31_2_221
690_23_49	20_2_11	19_2_80	874_35_772	56_2_1	845_2_166	34_35_286	33_0_1	117_23_1	238_0_435	7_0_1	67_23_1	8_2_1	95_0_203	31_2_220
690_23_46	20_2_9	19_2_80	874_35_704	56_2_1	845_2_170	34_35_270	33_0_1	117_23_1	238_0_470	7_0_1	67_23_1	8_2_1	95_0_209	31_2_228
690_23_54	20_2_10	19_2_78	874_35_634	56_2_1	845_2_182	34_35_263	33_0_1	117_23_1	238_0_534	7_0_1	67_23_1	8_2_1	95_0_177	31_2_246
690_23_53	20_2_9	19_2_72	874_35_550	56_2_1	845_2_214	34_35_267	33_0_1	117_23_1	238_0_574	7_0_1	67_23_1	8_2_1	95_0_140	31_2_274
690_23_51	20_2_8	19_2_83	874_35_473	56_2_1	845_2_236	34_35_256	33_0_1	117_23_1	238_0_602	7_0_1	67_23_1	8_2_1	95_0_120	31_2_307
690_23_55	20_2_9	19_2_90	874_35_441	56_2_1	845_2_246	34_35_257	33_0_1	117_23_1	238_0_609	7_0_1	67_23_1	8_2_1	95_0_111	31_2_330
690_23_49	20_2_7	19_2_91	874_35_426	56_2_1	845_2_246	34_35_273	33_0_1	117_23_1	238_0_575	7_0_1	67_23_1	8_2_1	95_0_108	31_2_337
690_23_48	20_2_11	19_2_90	874_35_430	56_2_1	845_2_253	34_35_252	33_0_1	117_23_1	238_0_572	7_0_1	67_23_1	8_2_1	95_0_109	31_2_348
690_23_53	20_2_11	19_2_81	874_35_484	56_2_1	845_2_256	34_35_245	33_0_1	117_23_1	238_0_593	7_0_1	67_23_1	8_2_1	95_0_103	31_2_360
690_23_49	20_2_11	19_2_71	874_35_537	56_2_1	845_2_265	34_35_235	33_0_1	117_23_1	238_0_608	7_0_1	67_23_1	8_2_1	95_0_100	31_2_376
690_23_43	20_2_14	19_2_71	874_35_628	56_2_1	845_2_259	34_35_216	33_0_1	117_23_1	238_0_591	7_0_1	67_23_1	8_2_1	95_0_107	31_2_362
690_23_37	20_2_17	19_2_62	874_35_727	56_2_1	845_2_254	34_35_232	33_0_1	117_23_1	238_0_594	7_0_1	67_23_1	8_2_1	95_0_124	31_2_364
690_23_33	20_2_19	19_2_65	874_35_828	56_2_1	845_2_242	34_35_233	33_0_1	117_23_1	238_0_614	7_0_1	67_23_1	8_2_1	95_0_144	31_2_344
690_23_30	20_2_23	19_2_71	874_35_906	56_2_1	845_2_221	34_35_250	33_0_1	117_23_1	238_0_621	7_0_1	67_23_1	8_2_1	95_0_176	31_2_313
690_23_28	20_2_26	19_2_66	874_35_933	56_2_1	845_2_188	34_35_266	33_0_1	117_23_1	238_0_647	7_0_1	67_23_1	8_2_1	95_0_218	31_2_305
690_23_22	20_2_19	19_2_65	874_35_937	56_2_1	845_2_164	34_35_265	33_0_1	117_23_1	238_0_637	7_0_1	67_23_1	8_2_1	95_0_239	31_2_286
690_23_24	20_2_13	19_2_50	874_35_944	56_2_1	845_2_150	34_35_259	33_0_1	117_23_1	238_0_609	7_0_1	67_23_1	8_2_1	95_0_257	31_2_266
690_23_21	20_2_6	19_2_50	874_35_939	56_2_1	845_2_139	34_35_235	33_0_1	117_23_1	238_0_573	7_0_1	67_23_1	8_2_1	95_0_237	31_2_268
690_23_19	20_2_7	19_2_43	874_35_912	56_2_1	845_2_134	34_35_218	33_0_1	117_23_1	238_0_512	7_0_1	67_23_1	8_2_1	95_0_234	31_2_280
690_23_19	20_2_5	19_2_39	874_35_851	56_2_1	845_2_135	34_35_195	33_0_1	117_23_1	238_0_488	7_0_1	67_23_1	8_2_1	95_0_233	31_2_281
690_23_19	20_2_6	19_2_45	874_35_759	56_2_1	845_2_141	34_35_186	33_0_1	117_23_1	238_0_462	7_0_1	67_23_1	8_2_1	95_0_212	31_2_306
690_23_14	20_2_4	19_2_45	874_35_686	56_2_1	845_2_151	34_35_191	33_0_1	117_23_1	238_0_457	7_0_1	67_23_1	8_2_1	95_0_172	31_2_315
690_23_14	20_2_5	19_2_55	874_35_618	56_2_1	845_2_158	34_35_200	33_0_1	117_23_1	238_0_444	7_0_1	67_23_1	8_2_1	95_0_135	31_2_338
690_23_12	20_2_9	19_2_57	874_35_567	56_2_1	845_2_155	34_35_213	33_0_1	117_23_1	238_0_411	7_0_1	67_23_1	8_2_1	95_0_100	31_2_346
690_23_7	20_2_11	19_2_57	874_35_584	56_2_1	845_2_171	34_35_204	33_0_1	117_23_1	238_0_488	7_0_1	67_23_1	8_2_1	95_0_88	31_2_374
690_23_4	20_2_10	19_2_67	874_35_591	56_2_1	845_2_164	34_35_201	33_0_1	117_23_1	238_0_584	7_0_1	67_23_1	8_2_1	95_0_78	31_2_391
690_23_1	20_2_9	19_2_71	874_35_667	56_2_1	845_2_166	34_35_190	33_0_1	117_23_1	238_0_621	7_0_1	67_23_1	8_2_1	95_0_63	31_2_393
690_23_2	20_2_8	19_2_75	874_35_693	56_2_1	845_2_178	34_35_181	33_0_1	117_23_1	238_0_661	7_0_1	67_23_1	8_2_1	95_0_55	31_2_398
690_23_2	20_2_9	19_2_78	874_35_763	56_2_1	845_2_166	34_35_182	33_0_1	117_23_1	238_0_646	7_0_1	67_23_1	8_2_1	95_0_73	31_2_402
690_23_5	20_2_9	19_2_78	874_35_818	56_2_1	845_2_163	34_35_160	33_0_1	117_23_1	238_0_592	7_0_1	67_23_1	8_2_1	95_0_101	31_2_384
690_23_7	20_2_6	19_2_88	874_35_815	56_2_1	845_2_159	34_35_149	33_0_1	117_23_1	238_0_533	7_0_1	67_23_1	8_2_1	95_0_124	31_2_394
690_23_9	20_2_8	19_2_108	874_35_777	56_2_1	845_2_158	34_35_164	33_0_1	117_23_1	238_0_444	7_0_1	67_23_1	8_2_1	95_0_140	31_2_402
690_23_11	20_2_8	19_2_113	874_35_738	56_2_1	845_2_166	34_35_184	33_0_1	117_23_1	238_0_423	7_0_1	67_23_1	8_2_1	95_0_111	31_2_387
690_23_13	20_2_10	19_2_110	874_35_687	56_2_1	845_2_163	34_35_220	33_0_1	117_23_1	238_0_416	7_0_1	67_23_1	8_2_1	95_0_89	31_2_382
690_23_14	20_2_14	19_2_116	874_35_652	56_2_1	845_2_161	34_35_256	33_0_1	117_23_1	238_0_456	7_0_1	67_23_1	8_2_1	95_0_73	31_2_370
690_23_17	20_2_17	19_2_108	874_35_647	56_2_1	845_2_169	34_35_275	33_0_1	117_23_1	238_0_517	7_0_1	67_23_1	8_2_1	95_0_75	31_2_343
690_23_18	20_2_17	19_2_100	874_35_691	56_2_1	845_2_168	34_35_296	33_0_1	117_23_1	238_0_567	7_0_1	67_23_1	8_2_1	95_0_84	31_2_316
690_23_17	20_2_15	19_2_79	874_35_731	56_2_1	845_2_172	34_35_312	33_0_1	117_23_1	238_0_635	7_0_1	67_23_1	8_2_1	95_0_99	31_2_287
690_23_14	20_2_10	19_2_77	874_35_815	56_2_1	845_2_181	34_35_304	33_0_1	117_23_1	238_0_658	7_0_1	67_23_1	8_2_1	95_0_110	31_2_277
690_23_13	20_2_13	19_2_69	874_35_864	56_2_1	845_2_172	34_35_311	33_0_1	117_23_1	238_0_686	7_0_1	67_23_1	8_2_1	95_0_118	31_2_264
690_23_9	20_2_13	19_2_67	874_35_884	56_2_1	845_2_166	34_35_297	33_0_1	117_23_1	238_0_698	7_0_1	67_23_1	8_2_1	95_0_118	31_2_269
690_23_7	20_2_13	19_2_75	874_35_870	56_2_1	845_2_179	34_35_257	33_0_1	117_23_1	238_0_750	7_0_1	67_23_1	8_2_1	95_0_95	31_2_279
690_23_3	20_2_20	19_2_86	874_35_854	56_2_1	845_2_181	34_35_221	33_0_1	117_23_1	238_0_776	7_0_1	67_23_1	8_2_1	95_0_71	31_2_278
845_2_182	20_2_25	19_2_84	874_35_794	56_2_1	34_35_200	33_0_1	238_0_817	7_0_1	95_0_75	31_2_305
845_2_171	20_2_26	19_2_80	874_35_720	56_2_1	34_35_197	33_0_1	238_0_797	7_0_1	95_0_80	31_2_325
845_2_175	20_2_27	19_2_72	874_35_677	56_2_1	34_35_177	33_0_1	238_0_718	7_0_1	95_0_95	31_2_349
845_2_159	20_2_33	19_2_80	874_35_603	56_2_1	34_35_195	33_0_1	238_0_610	7_0_1	95_0_85	31_2_365
845_2_161	20_2_33	19_2_95	874_35_582	56_2_1	34_35_196	33_0_1	238_0_563	7_0_1	95_0_61	31_2_372
845_2_155	20_2_37	19_2_96	874_35_569	56_2_1	34_35_204	33_0_1	238_0_547	7_0_1	95_0_19	31_2_387
845_2_170	20_2_42	19_2_84	874_35_609	56_2_1	34_35_202	33_0_1	238_0_502	7_0_1	95_0_7	31_2_369
845_2_167	20_2_44	19_2_85	874_35_649	56_2_1	34_35_215	238_0_421	31_2_373
845_2_149	20_2_49	19_2_83	874_35_696	56_2_1	34_35_227	238_0_440	31_2_352
845_2_138	20_2_51	19_2_71	874_35_780	56_2_1	34_35_224	238_0_481	31_2_335
845_2_122	20_2_57	19_2_74	874_35_849	56_2_1	34_35_231	238_0_571	31_2_308
845_2_118	20_2_57	19_2_74	874_35_900	56_2_1	34_35_251	238_0_640	31_2_278
845_2_115	20_2_53	19_2_75	874_35_924	56_2_1	34_35_256	238_0_686	31_2_239
845_2_100	20_2_46	19_2_74	874_35_922	56_2_1	34_35_267	238_0_747	31_2_221
845_2_92	20_2_40	19_2_64	874_35_911	56_2_1	34_35_265	238_0_772	31_2_220
845_2_87	20_2_32	19_2_67	874_35_928	56_2_1	34_35_272	238_0_760	31_2_196
845_2_92	20_2_26	19_2_63	874_35_943	56_2_1	34_35_261	238_0_735	31_2_188
845_2_96	20_2_26	19_2_58	874_35_950	56_2_1	34_35_260	238_0_743	31_2_186
845_2_96	20_2_28	19_2_56	874_35_958	56_2_1	34_35_250	238_0_765	31_2_175
845_2_83	20_2_23	19_2_64	874_35_929	56_2_1	34_35_231	238_0_780	31_2_188
845_2_94	20_2_24	19_2_61	874_35_861	56_2_1	34_35_197	238_0_797	31_2_214
845_2_103	20_2_26	19_2_66	874_35_781	56_2_1	34_35_144	238_0_821	31_2_244
845_2_129	20_2_24	19_2_58	874_35_713	56_2_1	34_35_115	238_0_865	31_2_279
845_2_142	20_2_28	19_2_66	874_35_632	56_2_1	34_35_91	238_0_921	31_2_313
845_2_145	20_2_28	19_2_57	874_35_623	56_2_1	34_35_79	238_0_970	31_2_328
845_2_147	20_2_37	19_2_41	874_35_602	56_2_1	34_35_82	238_0_997	31_2_339
845_2_154	20_2_54	19_2_32	874_35_570	56_2_1	34_35_89	238_0_1004	31_2_353
845_2_135	20_2_63	19_2_35	874_35_549	56_2_1	34_35_94	238_0_1007	31_2_362
845_2_134	20_2_67	19_2_38	874_35_539	56_2_1	34_35_113	238_0_1008	31_2_365
845_2_120	20_2_74	19_2_43	874_35_485	56_2_1	34_35_127	238_0_962	31_2_382
845_2_114	20_2_81	19_2_57	874_35_448	56_2_1	34_35_152	238_0_958	31_2_386
845_2_121	20_2_85	19_2_57	874_35_370	56_2_1	34_35_179	238_0_964	31_2_410
845_2_123	20_2_84	19_2_74	874_35_320	56_2_1	34_35_194	238_0_995	31_2_421
845_2_151	20_2_76	19_2_80	874_35_298	56_2_1	34_35_192	238_0_1013	31_2_417
845_2_161	20_2_70	19_2_82	874_35_285	56_2_1	34_35_180	238_0_1008	31_2_436
845_2_182	20_2_65	19_2_86	874_35_312	56_2_1	34_35_174	238_0_1035	31_2_445
845_2_189	20_2_70	19_2_89	874_35_361	56_2_1	34_35_150	238_0_1032	31_2_405
845_2_176	20_2_70	19_2_69	874_35_410	56_2_1	34_35_165	238_0_1061	31_2_399
845_2_170	20_2_60	19_2_62	874_35_475	56_2_1	34_35_195	238_0_1037	31_2_412
845_2_171	20_2_51	19_2_56	874_35_519	56_2_1	34_35_197	238_0_1044	31_2_403
845_2_180	20_2_52	19_2_54	874_35_533	56_2_1	34_35_208	238_0_1041	31_2_410
845_2_188	20_2_40	19_2_61	874_35_542	56_2_1	34_35_200	238_0_1037	31_2_401
845_2_195	20_2_48	19_2_54	874_35_511	56_2_1	34_35_177	238_0_1029	31_2_401
845_2_195	20_2_52	19_2_48	874_35_451	56_2_1	34_35_158	238_0_1019	31_2_423
845_2_190	20_2_54	19_2_47	874_35_384	56_2_1	34_35_143	238_0_1027	31_2_435
845_2_186	20_2_54	19_2_47	874_35_354	56_2_1	34_35_150	238_0_1022	31_2_434
845_2_197	20_2_46	19_2_41	874_35_343	56_2_1	34_35_148	238_0_1010	31_2_444
845_2_192	20_2_45	19_2_40	874_35_344	56_2_1	34_35_147	238_0_1002	31_2_446
845_2_189	20_2_46	19_2_49	874_35_367	56_2_1	34_35_146	238_0_984	31_2_445
845_2_187	20_2_45	19_2_48	874_35_368	56_2_1	34_35_145	238_0_1023	31_2_466
845_2_185	20_2_44	19_2_55	874_35_369	56_2_1	34_35_155	238_0_1052	31_2_483
845_2_177	20_2_52	19_2_56	874_35_390	56_2_1	34_35_173	238_0_1061	31_2_467
845_2_178	20_2_46	19_2_55	874_35_398	56_2_1	34_35_184	238_0_1082	31_2_440
845_2_169	20_2_38	19_2_58	874_35_449	56_2_1	34_35_190	238_0_1085	31_2_398
845_2_178	20_2_34	19_2_49	874_35_468	56_2_1	34_35_202	238_0_1003	31_2_384
845_2_194	20_2_34	19_2_49	874_35_464	56_2_1	34_35_186	238_0_948	31_2_367
845_2_195	20_2_30	19_2_46	874_35_473	56_2_1	34_35_167	238_0_934	31_2_365
845_2_214	20_2_29	19_2_49	874_35_447	56_2_1	34_35_144	238_0_943	31_2_346
845_2_222	20_2_25	19_2_63	874_35_438	56_2_1	34_35_120	238_0_919	31_2_353
845_2_226	20_2_21	19_2_58	874_35_434	56_2_1	34_35_133	238_0_928	31_2_351
845_2_228	20_2_22	19_2_63	874_35_415	56_2_1	34_35_140	238_0_922	31_2_358
845_2_235	20_2_26	19_2_66	874_35_422	56_2_1	34_35_132	238_0_913	31_2_368
845_2_245	20_2_25	19_2_67	874_35_390	56_2_1	34_35_117	238_0_946	31_2_375
845_2_261	20_2_23	19_2_63	874_35_391	56_2_1	34_35_84	238_0_949	31_2_391
845_2_271	20_2_21	19_2_63	874_35_406	56_2_1	34_35_68	238_0_950	31_2_393
845_2_282	20_2_21	19_2_59	874_35_421	56_2_1	34_35_57	238_0_964	31_2_383
845_2_268	20_2_21	19_2_57	874_35_429	56_2_1	34_35_53	238_0_964	31_2_393
845_2_256	20_2_22	19_2_59	874_35_455	56_2_1	34_35_60	238_0_982	31_2_390
845_2_237	20_2_20	19_2_65	874_35_447	56_2_1	34_35_58	238_0_1026	31_2_390
845_2_237	20_2_16	19_2_59	874_35_451	56_2_1	34_35_59	238_0_1054	31_2_397
845_2_236	20_2_18	19_2_60	874_35_437	56_2_1	34_35_60	238_0_1094	31_2_402
845_2_218	20_2_22	19_2_61	874_35_383	56_2_1	34_35_68	238_0_1106	31_2_412
845_2_204	20_2_22	19_2_57	874_35_370	56_2_1	34_35_83	238_0_1132	31_2_436
845_2_195	20_2_25	19_2_56	874_35_329	56_2_1	34_35_102	238_0_1141	31_2_446
845_2_200	20_2_28	19_2_64	874_35_302	56_2_1	34_35_112	238_0_1119	31_2_473
845_2_193	20_2_28	19_2_71	874_35_289	56_2_1	34_35_111	238_0_1121	31_2_488
845_2_203	20_2_30	19_2_74	874_35_280	56_2_1	34_35_106	238_0_1118	31_2_482
845_2_203	20_2_30	19_2_75	874_35_262	56_2_1	34_35_92	238_0_1074	31_2_498
845_2_210	20_2_28	19_2_71	874_35_261	56_2_1	34_35_86	238_0_1100	31_2_494
845_2_228	20_2_23	19_2_68	874_35_278	56_2_1	34_35_68	238_0_1083	31_2_474
845_2_233	20_2_22	19_2_73	874_35_302	56_2_1	34_35_44	238_0_1091	31_2_462
845_2_238	20_2_19	19_2_77	874_35_353	56_2_1	34_35_38	238_0_1126	31_2_448
845_2_248	20_2_23	19_2_81	874_35_365	56_2_1	34_35_31	238_0_1128	31_2_433
845_2_242	20_2_29	19_2_78	874_35_394	56_2_1	34_35_24	238_0_1168	31_2_428
845_2_245	20_2_28	19_2_80	874_35_400	56_2_1	34_35_25	238_0_1174	31_2_428
845_2_243	20_2_31	19_2_77	874_35_415	56_2_1	34_35_26	238_0_1135	31_2_463
845_2_235	20_2_35	19_2_73	874_35_400	56_2_1	34_35_29	238_0_1114	31_2_485
845_2_230	20_2_43	19_2_62	874_35_383	56_2_1	34_35_33	238_0_1077	31_2_486
845_2_224	20_2_47	19_2_65	874_35_363	56_2_1	34_35_34	238_0_1082	31_2_527
845_2_219	20_2_43	19_2_72	874_35_326	56_2_1	34_35_35	238_0_1083	31_2_539
845_2_221	20_2_45	19_2_75	874_35_306	56_2_1	34_35_36	238_0_1070	31_2_534
845_2_204	20_2_51	19_2_79	874_35_303	56_2_1	34_35_32	238_0_1072	31_2_532
845_2_206	20_2_50	19_2_81	874_35_314	56_2_1	34_35_32	238_0_1080	31_2_516
845_2_208	20_2_54	19_2_76	874_35_336	56_2_1	34_35_21	238_0_1087	31_2_512
845_2_197	20_2_63	19_2_74	874_35_364	56_2_1	34_35_15	238_0_1075	31_2_511
845_2_187	20_2_63	19_2_65	874_35_394	56_2_1	34_35_12	238_0_1026	31_2_535
845_2_182	20_2_67	19_2_62	874_35_419	56_2_1	34_35_13	238_0_1009	31_2_528
845_2_186	20_2_67	19_2_70	874_35_415	56_2_1	34_35_14	238_0_993	31_2_525
845_2_184	20_2_69	19_2_74	874_35_440	56_2_1	34_35_13	238_0_994	31_2_524
845_2_181	20_2_73	19_2_85	874_35_448	56_2_1	34_35_17	238_0_982	31_2_508
845_2_178	20_2_71	19_2_88	874_35_483	56_2_1	34_35_18	238_0_955	31_2_513
845_2_175	20_2_71	19_2_95	874_35_515	56_2_1	34_35_18	238_0_943	31_2_504
845_2_182	20_2_64	19_2_103	874_35_538	56_2_1	34_35_25	238_0_957	31_2_494
845_2_192	20_2_66	19_2_89	874_35_567	56_2_1	34_35_31	238_0_975	31_2_482
845_2_190	20_2_64	19_2_87	874_35_567	56_2_1	34_35_38	238_0_995	31_2_468
845_2_183	20_2_56	19_2_81	874_35_604	56_2_1	34_35_51	238_0_998	31_2_453
845_2_166	20_2_44	19_2_75	874_35_668	56_2_1	34_35_67	238_0_952	31_2_437
845_2_150	20_2_36	19_2_65	874_35_740	56_2_1	34_35_67	238_0_1001	31_2_406
845_2_144	20_2_26	19_2_62	874_35_780	56_2_1	34_35_78	238_0_996	31_2_386
845_2_121	20_2_17	19_2_64	874_35_793	56_2_1	34_35_92	238_0_974	31_2_350
845_2_122	20_2_12	19_2_62	874_35_792	56_2_1	34_35_84	238_0_981	31_2_357
845_2_123	20_2_15	19_2_67	874_35_721	56_2_1	34_35_68	238_0_994	31_2_359
845_2_96	20_2_17	19_2_74	874_35_642	56_2_1	34_35_48	238_0_1054	31_2_384
845_2_98	20_2_22	19_2_77	874_35_539	56_2_1	34_35_36	238_0_1074	31_2_423
845_2_106	20_2_23	19_2_87	874_35_476	56_2_1	34_35_23	238_0_1014	31_2_485
845_2_109	20_2_22	19_2_88	874_35_419	56_2_1	34_35_16	238_0_981	31_2_522
845_2_115	20_2_23	19_2_93	874_35_391	56_2_1	34_35_15	238_0_965	31_2_536
845_2_122	20_2_21	19_2_102	874_35_421	56_2_1	34_35_12	238_0_968	31_2_541
845_2_130	20_2_15	19_2_120	874_35_471	56_2_1	34_35_13	238_0_933	31_2_525
845_2_139	20_2_13	19_2_124	874_35_490	56_2_1	34_35_10	238_0_903	31_2_531
845_2_156	20_2_10	19_2_118	874_35_537	56_2_1	34_35_7	238_0_873	31_2_509
845_2_163	20_2_10	19_2_110	874_35_587	56_2_1	34_35_4	238_0_866	31_2_481
845_2_158	20_2_11	19_2_109	874_35_649	56_2_1	34_35_3	238_0_814	31_2_491
845_2_152	20_2_13	19_2_112	874_35_699	56_2_1	34_35_4	238_0_810	31_2_466
845_2_152	20_2_15	19_2_118	874_35_728	56_2_1	34_35_3	238_0_808	31_2_445
845_2_138	20_2_18	19_2_123	874_35_785	56_2_1	34_35_3	238_0_781	31_2_424
845_2_122	20_2_21	19_2_127	874_35_785	56_2_1	34_35_1	238_0_801	31_2_421
845_2_112	20_2_26	19_2_134	874_35_772	56_2_1	34_35_1	238_0_802	31_2_429
845_2_126	20_2_25	19_2_138	874_35_768	56_2_1	238_0_793	31_2_437
845_2_139	20_2_21	19_2_137	874_35_748	56_2_1	238_0_835	31_2_437
845_2_148	20_2_20	19_2_141	874_35_730	56_2_1	238_0_873	31_2_429
845_2_149	20_2_25	19_2_140	874_35_675	56_2_1	238_0_931	31_2_431
845_2_156	20_2_27	19_2_138	874_35_684	56_2_1	238_0_961	31_2_420
845_2_155	20_2_27	19_2_136	874_35_700	56_2_1	238_0_947	31_2_409
845_2_145	20_2_32	19_2_136	874_35_682	56_2_1	238_0_930	31_2_396
845_2_156	20_2_31	19_2_132	874_35_661	56_2_1	238_0_915	31_2_407
845_2_179	20_2_39	19_2_116	874_35_643	56_2_1	238_0_906	31_2_400
845_2_195	20_2_40	19_2_110	874_35_611	56_2_1	238_0_877	31_2_410
845_2_203	20_2_49	19_2_123	874_35_565	56_2_1	238_0_853	31_2_417
845_2_194	20_2_50	19_2_131	874_35_554	56_2_1	238_0_907	31_2_428
845_2_189	20_2_45	19_2_128	874_35_543	56_2_1	238_0_942	31_2_430
845_2_181	20_2_49	19_2_129	874_35_583	56_2_1	238_0_962	31_2_409
845_2_150	20_2_49	19_2_150	874_35_650	56_2_1	238_0_1002	31_2_414
845_2_139	20_2_52	19_2_138	874_35_706	56_2_1	238_0_1022	31_2_373
845_2_123	20_2_42	19_2_146	874_35_745	56_2_1	238_0_1028	31_2_355
845_2_121	20_2_41	19_2_147	874_35_751	56_2_1	238_0_1004	31_2_342
845_2_130	20_2_44	19_2_143	874_35_723	56_2_1	238_0_992	31_2_330
845_2_143	20_2_53	19_2_151	874_35_659	56_2_1	238_0_999	31_2_320
845_2_160	20_2_59	19_2_160	874_35_608	56_2_1	238_0_962	31_2_321
845_2_159	20_2_65	19_2_179	874_35_566	56_2_1	238_0_892	31_2_321
845_2_152	20_2_69	19_2_197	874_35_555	56_2_1	238_0_865	31_2_324
845_2_151	20_2_79	19_2_198	874_35_530	56_2_1	238_0_820	31_2_307
845_2_148	20_2_68	19_2_192	874_35_542	56_2_1	238_0_788	31_2_314
845_2_148	20_2_60	19_2_199	874_35_616	56_2_1	238_0_784	31_2_321
845_2_152	20_2_54	19_2_190	874_35_672	56_2_1	238_0_840	31_2_312
845_2_146	20_2_44	19_2_196	874_35_728	56_2_1	238_0_884	31_2_308
845_2_140	20_2_47	19_2_195	874_35_779	56_2_1	238_0_927	31_2_302
845_2_137	20_2_38	19_2_180	874_35_817	56_2_1	238_0_986	31_2_282
845_2_125	20_2_37	19_2_164	874_35_856	56_2_1	238_0_1027	31_2_256
845_2_117	20_2_37	19_2_179	874_35_893	56_2_1	238_0_1028	31_2_243
845_2_108	20_2_36	19_2_185	874_35_851	56_2_1	238_0_989	31_2_246
845_2_105	20_2_47	19_2_195	874_35_776	56_2_1	238_0_990	31_2_236
845_2_96	20_2_56	19_2_198	874_35_729	56_2_1	238_0_958	31_2_245
845_2_104	20_2_64	19_2_205	874_35_684	56_2_1	238_0_915	31_2_250
845_2_114	20_2_69	19_2_200	874_35_604	56_2_1	238_0_904	31_2_257
845_2_122	20_2_75	19_2_193	874_35_539	56_2_1	238_0_920	31_2_279
845_2_120	20_2_83	19_2_182	874_35_557	56_2_1	238_0_907	31_2_287
845_2_111	20_2_103	19_2_175	874_35_570	56_2_1	238_0_925	31_2_302
845_2_117	20_2_114	19_2_175	874_35_595	56_2_1	238_0_973	31_2_310
845_2_117	20_2_119	19_2_182	874_35_670	56_2_1	238_0_994	31_2_296
845_2_119	20_2_116	19_2_193	874_35_707	56_2_1	238_0_994	31_2_308
845_2_124	20_2_114	19_2_190	874_35_706	56_2_1	238_0_986	31_2_307
845_2_132	20_2_121	19_2_181	874_35_706	56_2_1	238_0_978	31_2_290
845_2_135	20_2_127	19_2_196	874_35_639	56_2_1	238_0_935	31_2_279
845_2_147	20_2_138	19_2_199	874_35_599	56_2_1	238_0_906	31_2_271
845_2_152	20_2_131	19_2_187	874_35_552	56_2_1	238_0_871	31_2_276
845_2_149	20_2_136	19_2_186	874_35_566	56_2_1	238_0_868	31_2_251
845_2_138	20_2_127	19_2_188	874_35_540	56_2_1	238_0_858	31_2_255
845_2_142	20_2_123	19_2_188	874_35_533	56_2_1	238_0_899	31_2_249
845_2_156	20_2_127	19_2_197	874_35_578	56_2_1	238_0_932	31_2_249
845_2_156	20_2_134	19_2_198	874_35_604	56_2_1	238_0_942	31_2_232
845_2_141	20_2_151	19_2_184	874_35_633	56_2_1	238_0_937	31_2_223
845_2_137	20_2_148	19_2_187	874_35_688	56_2_1	238_0_954	31_2_211
845_2_127	20_2_146	19_2_184	874_35_704	56_2_1	238_0_998	31_2_187
845_2_115	20_2_147	19_2_188	874_35_756	56_2_1	238_0_982	31_2_171
845_2_108	20_2_151	19_2_186	874_35_756	56_2_1	238_0_1002	31_2_158
845_2_111	20_2_161	19_2_176	874_35_734	56_2_1	238_0_969	31_2_148
845_2_117	20_2_156	19_2_176	874_35_679	56_2_1	238_0_946	31_2_164
845_2_122	20_2_160	19_2_170	874_35_617	56_2_1	238_0_943	31_2_164
845_2_118	20_2_168	19_2_178	874_35_547	56_2_1	238_0_951	31_2_163
845_2_117	20_2_172	19_2_184	874_35_536	56_2_1	238_0_1000	31_2_172
845_2_132	20_2_169	19_2_193	874_35_544	56_2_1	238_0_1041	31_2_164
845_2_143	20_2_172	19_2_210	874_35_547	56_2_1	238_0_1071	31_2_176
845_2_147	20_2_169	19_2_203	874_35_546	56_2_1	238_0_1106	31_2_198
845_2_160	20_2_174	19_2_201	874_35_544	56_2_1	238_0_1065	31_2_213
845_2_170	20_2_173	19_2_213	874_35_507	56_2_1	238_0_1075	31_2_211
845_2_188	20_2_165	19_2_199	874_35_460	56_2_1	238_0_1105	31_2_209
845_2_199	20_2_154	19_2_202	874_35_437	56_2_1	238_0_1143	31_2_192
845_2_203	20_2_148	19_2_202	874_35_426	56_2_1	238_0_1158	31_2_180
845_2_208	20_2_139	19_2_193	874_35_424	56_2_1	238_0_1117	31_2_188
845_2_190	20_2_151	19_2_198	874_35_448	56_2_1	238_0_1069	31_2_198
845_2_175	20_2_148	19_2_190	874_35_469	56_2_1	238_0_1019	31_2_191
845_2_179	20_2_148	19_2_185	874_35_478	56_2_1	238_0_1002	31_2_193
845_2_162	20_2_156	19_2_186	874_35_510	56_2_1	238_0_979	31_2_189
845_2_145	20_2_161	19_2_171	874_35_585	56_2_1	238_0_980	31_2_186
845_2_144	20_2_170	19_2_152	874_35_624	56_2_1	238_0_962	31_2_186
845_2_147	20_2_164	19_2_163	874_35_667	56_2_1	238_0_971	31_2_189
845_2_152	20_2_150	19_2_152	874_35_700	56_2_1	238_0_974	31_2_201
845_2_161	20_2_133	19_2_153	874_35_721	56_2_1	238_0_938	31_2_212
845_2_168	20_2_120	19_2_159	874_35_710	56_2_1	238_0_964	31_2_224
845_2_187	20_2_100	19_2_162	874_35_667	56_2_1	238_0_946	31_2_231
845_2_190	20_2_91	19_2_168	874_35_633	56_2_1	238_0_914	31_2_214
845_2_192	20_2_82	19_2_179	874_35_587	56_2_1	238_0_840	31_2_215
845_2_207	20_2_79	19_2_198	874_35_523	56_2_1	238_0_791	31_2_222
845_2_229	20_2_87	19_2_208	874_35_519	56_2_1	238_0_760	31_2_215
845_2_227	20_2_79	19_2_221	874_35_505	56_2_1	238_0_760	31_2_220
845_2_244	20_2_83	19_2_221	874_35_484	56_2_1	238_0_779	31_2_226
845_2_245	20_2_87	19_2_220	874_35_488	56_2_1	238_0_781	31_2_242
845_2_240	20_2_84	19_2_222	874_35_514	56_2_1	238_0_770	31_2_242
845_2_239	20_2_94	19_2_209	874_35_534	56_2_1	238_0_797	31_2_237
845_2_240	20_2_100	19_2_190	874_35_573	56_2_1	238_0_845	31_2_213
845_2_230	20_2_111	19_2_191	874_35_615	56_2_1	238_0_904	31_2_216
845_2_216	20_2_114	19_2_165	874_35_630	56_2_1	238_0_967	31_2_214
845_2_205	20_2_115	19_2_146	874_35_646	56_2_1	238_0_1005	31_2_198
845_2_208	20_2_116	19_2_128	874_35_632	56_2_1	238_0_988	31_2_220
845_2_211	20_2_112	19_2_128	874_35_654	56_2_1	238_0_1000	31_2_223
845_2_208	20_2_115	19_2_132	874_35_673	56_2_1	238_0_1008	31_2_226
845_2_191	20_2_100	19_2_129	874_35_704	56_2_1	238_0_1002	31_2_232
845_2_189	20_2_88	19_2_120	874_35_745	56_2_1	238_0_1028	31_2_234
845_2_183	20_2_75	19_2_120	874_35_772	56_2_1	238_0_1030	31_2_254
845_2_197	20_2_60	19_2_124	874_35_818	56_2_1	238_0_1011	31_2_255
845_2_208	20_2_55	19_2_123	874_35_832	56_2_1	238_0_986	31_2_261
845_2_228	20_2_54	19_2_130	874_35_844	56_2_1	238_0_939	31_2_255
845_2_219	20_2_52	19_2_128	874_35_848	56_2_1	238_0_954	31_2_264
845_2_227	20_2_47	19_2_132	874_35_829	56_2_1	238_0_948	31_2_272
845_2_216	20_2_43	19_2_136	874_35_791	56_2_1	238_0_947	31_2_269
845_2_232	20_2_46	19_2_132	874_35_725	56_2_1	238_0_1005	31_2_281
845_2_220	20_2_53	19_2_136	874_35_709	56_2_1	238_0_1019	31_2_266
845_2_218	20_2_61	19_2_124	874_35_735	56_2_1	238_0_988	31_2_254
845_2_208	20_2_64	19_2_124	874_35_717	56_2_1	238_0_1014	31_2_249
845_2_208	20_2_73	19_2_115	874_35_731	56_2_1	238_0_978	31_2_243
845_2_217	20_2_69	19_2_122	874_35_715	56_2_1	238_0_943	31_2_239
845_2_222	20_2_67	19_2_132	874_35_659	56_2_1	238_0_905	31_2_239
845_2_219	20_2_69	19_2_133	874_35_599	56_2_1	238_0_893	31_2_228
845_2_228	20_2_74	19_2_142	874_35_486	56_2_1	238_0_893	31_2_218
845_2_246	20_2_88	19_2_138	874_35_421	56_2_1	238_0_830	31_2_233
845_2_247	20_2_93	19_2_145	874_35_386	56_2_1	238_0_815	31_2_267
845_2_269	20_2_100	19_2_139	874_35_380	56_2_1	238_0_831	31_2_262
845_2_268	20_2_108	19_2_153	874_35_412	56_2_1	238_0_835	31_2_280
845_2_253	20_2_124	19_2_151	874_35_440	56_2_1	238_0_870	31_2_289
845_2_243	20_2_133	19_2_153	874_35_491	56_2_1	238_0_896	31_2_267
845_2_241	20_2_136	19_2_147	874_35_552	56_2_1	238_0_925	31_2_276
845_2_242	20_2_142	19_2_150	874_35_585	56_2_1	238_0_938	31_2_262
845_2_231	20_2_151	19_2_144	874_35_614	56_2_1	238_0_988	31_2_240
845_2_252	20_2_155	19_2_127	874_35_658	56_2_1	238_0_999	31_2_235
845_2_254	20_2_152	19_2_127	874_35_638	56_2_1	238_0_1027	31_2_237
845_2_257	20_2_159	19_2_111	874_35_650	56_2_1	238_0_1041	31_2_222
845_2_250	20_2_163	19_2_114	874_35_661	56_2_1	238_0_1027	31_2_230
845_2_252	20_2_164	19_2_119	874_35_610	56_2_1	238_0_984	31_2_220
845_2_254	20_2_143	19_2_118	874_35_611	56_2_1	238_0_974	31_2_203
845_2_279	20_2_127	19_2_126	874_35_598	56_2_1	238_0_928	31_2_196
845_2_300	20_2_132	19_2_126	874_35_595	56_2_1	238_0_883	31_2_193
845_2_306	20_2_124	19_2_126	874_35_560	56_2_1	238_0_850	31_2_214
845_2_312	20_2_126	19_2_125	874_35_568	56_2_1	238_0_869	31_2_231
845_2_311	20_2_109	19_2_129	874_35_544	56_2_1	238_0_901	31_2_235
845_2_294	20_2_104	19_2_132	874_35_548	56_2_1	238_0_882	31_2_250
845_2_290	20_2_93	19_2_143	874_35_548	56_2_1	238_0_863	31_2_247
845_2_285	20_2_96	19_2_147	874_35_560	56_2_1	238_0_806	31_2_253
845_2_272	20_2_85	19_2_152	874_35_599	56_2_1	238_0_849	31_2_243
845_2_257	20_2_94	19_2_155	874_35_647	56_2_1	238_0_862	31_2_235
845_2_246	20_2_101	19_2_150	874_35_714	56_2_1	238_0_912	31_2_233
845_2_242	20_2_101	19_2_149	874_35_798	56_2_1	238_0_943	31_2_225
845_2_232	20_2_103	19_2_152	874_35_807	56_2_1	238_0_962	31_2_226
845_2_227	20_2_103	19_2_147	874_35_801	56_2_1	238_0_961	31_2_206
845_2_240	20_2_102	19_2_140	874_35_786	56_2_1	238_0_930	31_2_203
845_2_249	20_2_105	19_2_142	874_35_721	56_2_1	238_0_908	31_2_199
845_2_243	20_2_117	19_2_150	874_35_645	56_2_1	238_0_888	31_2_189
845_2_241	20_2_120	19_2_133	874_35_598	56_2_1	238_0_924	31_2_190
845_2_230	20_2_120	19_2_127	874_35_544	56_2_1	238_0_944	31_2_201
845_2_226	20_2_123	19_2_121	874_35_540	56_2_1	238_0_985	31_2_190
845_2_224	20_2_117	19_2_108	874_35_536	56_2_1	238_0_983	31_2_194
845_2_209	20_2_114	19_2_112	874_35_576	56_2_1	238_0_992	31_2_182
845_2_200	20_2_112	19_2_119	874_35_603	56_2_1	238_0_991	31_2_182
845_2_205	20_2_104	19_2_119	874_35_660	56_2_1	238_0_996	31_2_186
845_2_209	20_2_97	19_2_120	874_35_691	56_2_1	238_0_1012	31_2_197
845_2_210	20_2_98	19_2_123	874_35_695	56_2_1	238_0_980	31_2_206
845_2_211	20_2_98	19_2_119	874_35_708	56_2_1	238_0_972	31_2_195
845_2_221	20_2_101	19_2_121	874_35_678	56_2_1	238_0_947	31_2_201
845_2_242	20_2_103	19_2_138	874_35_678	56_2_1	238_0_895	31_2_206
845_2_248	20_2_117	19_2_126	874_35_652	56_2_1	238_0_937	31_2_218
845_2_271	20_2_113	19_2_121	874_35_595	56_2_1	238_0_953	31_2_252
845_2_286	20_2_123	19_2_116	874_35_533	56_2_1	238_0_969	31_2_263
845_2_290	20_2_125	19_2_117	874_35_487	56_2_1	238_0_927	31_2_265
845_2_295	20_2_128	19_2_114	874_35_429	56_2_1	238_0_876	31_2_258
845_2_299	20_2_124	19_2_121	874_35_411	56_2_1	238_0_858	31_2_252
845_2_294	20_2_128	19_2_106	874_35_430	56_2_1	238_0_881	31_2_262
845_2_294	20_2_141	19_2_102	874_35_478	56_2_1	238_0_904	31_2_253
845_2_280	20_2_145	19_2_104	874_35_520	56_2_1	238_0_934	31_2_245
845_2_272	20_2_141	19_2_108	874_35_576	56_2_1	238_0_926	31_2_239
845_2_252	20_2_156	19_2_113	874_35_651	56_2_1	238_0_954	31_2_231
845_2_248	20_2_150	19_2_101	874_35_710	56_2_1	238_0_968	31_2_225
845_2_233	20_2_146	19_2_102	874_35_802	56_2_1	238_0_982	31_2_213
845_2_231	20_2_132	19_2_115	874_35_844	56_2_1	238_0_975	31_2_209
845_2_225	20_2_111	19_2_112	874_35_922	56_2_1	238_0_1026	31_2_207
845_2_217	20_2_96	19_2_109	874_35_953	56_2_1	238_0_1053	31_2_197
845_2_223	20_2_79	19_2_102	874_35_962	56_2_1	238_0_1030	31_2_189
845_2_222	20_2_71	19_2_95	874_35_929	56_2_1	238_0_1017	31_2_196
845_2_229	20_2_64	19_2_107	874_35_848	56_2_1	238_0_994	31_2_217
845_2_252	20_2_68	19_2_111	874_35_732	56_2_1	238_0_956	31_2_219
845_2_263	20_2_77	19_2_113	874_35_620	56_2_1	238_0_915	31_2_210
845_2_279	20_2_73	19_2_111	874_35_541	56_2_1	238_0_923	31_2_203
845_2_291	20_2_83	19_2_105	874_35_535	56_2_1	238_0_873	31_2_177
845_2_298	20_2_84	19_2_99	874_35_549	56_2_1	238_0_822	31_2_171
845_2_311	20_2_81	19_2_101	874_35_568	56_2_1	238_0_855	31_2_166
845_2_313	20_2_81	19_2_107	874_35_625	56_2_1	238_0_891	31_2_172
845_2_324	20_2_78	19_2_103	874_35_665	56_2_1	238_0_967	31_2_186
845_2_340	20_2_87	19_2_97	874_35_715	56_2_1	238_0_931	31_2_194
845_2_348	20_2_92	19_2_104	874_35_777	56_2_1	238_0_920	31_2_204
845_2_357	20_2_93	19_2_104	874_35_831	56_2_1	238_0_896	31_2_202
845_2_364	20_2_88	19_2_104	874_35_870	56_2_1	238_0_889	31_2_197
845_2_367	20_2_74	19_2_100	874_35_894	56_2_1	238_0_932	31_2_199
845_2_362	20_2_66	19_2_92	874_35_873	56_2_1	238_0_934	31_2_184
845_2_351	20_2_72	19_2_90	874_35_839	56_2_1	238_0_899	31_2_187
845_2_377	20_2_71	19_2_83	874_35_815	56_2_1	238_0_895	31_2_192
845_2_368	20_2_77	19_2_79	874_35_760	56_2_1	238_0_873	31_2_194
845_2_383	20_2_78	19_2_82	874_35_723	56_2_1	238_0_876	31_2_177
845_2_376	20_2_79	19_2_85	874_35_724	56_2_1	238_0_836	31_2_180
845_2_385	20_2_77	19_2_82	874_35_719	56_2_1	238_0_765	31_2_192
845_2_394	20_2_66	19_2_102	874_35_699	56_2_1	238_0_716	31_2_179
845_2_380	20_2_56	19_2_107	874_35_713	56_2_1	238_0_670	31_2_180
845_2_396	20_2_41	19_2_105	874_35_662	56_2_1	238_0_673	31_2_172
845_2_405	20_2_38	19_2_116	874_35_632	56_2_1	238_0_683	31_2_185
845_2_396	20_2_38	19_2_127	874_35_604	56_2_1	238_0_722	31_2_204
845_2_412	20_2_32	19_2_136	874_35_570	56_2_1	238_0_740	31_2_219
845_2_432	20_2_35	19_2_151	874_35_541	56_2_1	238_0_770	31_2_235
845_2_430	20_2_33	19_2_159	874_35_529	56_2_1	238_0_801	31_2_229
845_2_434	20_2_36	19_2_158	874_35_525	56_2_1	238_0_784	31_2_231
845_2_441	20_2_36	19_2_162	874_35_523	56_2_1	238_0_807	31_2_227
845_2_441	20_2_30	19_2_143	874_35_512	56_2_1	238_0_867	31_2_201
845_2_440	20_2_34	19_2_136	874_35_526	56_2_1	238_0_922	31_2_191
845_2_442	20_2_39	19_2_123	874_35_521	56_2_1	238_0_946	31_2_195
845_2_433	20_2_36	19_2_105	874_35_514	56_2_1	238_0_1003	31_2_186
845_2_435	20_2_40	19_2_110	874_35_478	56_2_1	238_0_1004	31_2_197
845_2_443	20_2_43	19_2_115	874_35_431	56_2_1	238_0_1016	31_2_194
845_2_451	20_2_42	19_2_121	874_35_431	56_2_1	238_0_1039	31_2_196
845_2_460	20_2_46	19_2_121	874_35_426	56_2_1	238_0_1049	31_2_201
845_2_455	20_2_47	19_2_113	874_35_410	56_2_1	238_0_1019	31_2_196
845_2_439	20_2_39	19_2_112	874_35_452	56_2_1	238_0_1041	31_2_192
845_2_447	20_2_41	19_2_96	874_35_464	56_2_1	238_0_1016	31_2_200
845_2_442	20_2_49	19_2_91	874_35_495	56_2_1	238_0_1042	31_2_190
845_2_460	20_2_49	19_2_86	874_35_511	56_2_1	238_0_1073	31_2_186
845_2_468	20_2_48	19_2_101	874_35_518	56_2_1	238_0_1104	31_2_181
845_2_492	20_2_62	19_2_107	874_35_477	56_2_1	238_0_1115	31_2_181
845_2_508	20_2_67	19_2_107	874_35_450	56_2_1	238_0_1091	31_2_183
845_2_488	20_2_67	19_2_110	874_35_411	56_2_1	238_0_1108	31_2_185
845_2_496	20_2_76	19_2_117	874_35_352	56_2_1	238_0_1060	31_2_209
845_2_504	20_2_83	19_2_115	874_35_337	56_2_1	238_0_1039	31_2_205
845_2_499	20_2_83	19_2_116	874_35_319	56_2_1	238_0_1009	31_2_191
845_2_511	20_2_87	19_2_112	874_35_303	56_2_1	238_0_1026	31_2_183
845_2_544	20_2_81	19_2_111	874_35_287	56_2_1	238_0_1081	31_2_179
845_2_540	20_2_75	19_2_99	874_35_308	56_2_1	238_0_1149	31_2_193
845_2_525	20_2_55	19_2_98	874_35_320	56_2_1	238_0_1186	31_2_194
845_2_523	20_2_52	19_2_97	874_35_347	56_2_1	238_0_1181	31_2_193
845_2_530	20_2_53	19_2_105	874_35_365	56_2_1	238_0_1162	31_2_189
845_2_501	20_2_55	19_2_108	874_35_400	56_2_1	238_0_1146	31_2_189
845_2_467	20_2_48	19_2_117	874_35_428	56_2_1	238_0_1110	31_2_193
845_2_447	20_2_51	19_2_106	874_35_432	56_2_1	238_0_1091	31_2_197
845_2_441	20_2_52	19_2_102	874_35_449	56_2_1	238_0_1061	31_2_205
845_2_435	20_2_57	19_2_98	874_35_452	56_2_1	238_0_979	31_2_207
845_2_444	20_2_54	19_2_113	874_35_428	56_2_1	238_0_938	31_2_212
845_2_433	20_2_45	19_2_103	874_35_398	56_2_1	238_0_936	31_2_217
845_2_434	20_2_38	19_2_105	874_35_376	56_2_1	238_0_900	31_2_220
845_2_439	20_2_46	19_2_103	874_35_339	56_2_1	238_0_905	31_2_229
845_2_444	20_2_45	19_2_102	874_35_340	56_2_1	238_0_931	31_2_221
845_2_468	20_2_47	19_2_105	874_35_335	56_2_1	238_0_960	31_2_228
845_2_486	20_2_49	19_2_112	874_35_338	56_2_1	238_0_996	31_2_238
845_2_504	20_2_44	19_2_106	874_35_341	56_2_1	238_0_1039	31_2_226
845_2_516	20_2_41	19_2_111	874_35_343	56_2_1	238_0_1056	31_2_208
845_2_520	20_2_38	19_2_115	874_35_373	56_2_1	238_0_1070	31_2_208
845_2_509	20_2_37	19_2_116	874_35_377	56_2_1	238_0_1107	31_2_198
845_2_509	20_2_30	19_2_111	874_35_392	56_2_1	238_0_1097	31_2_198
845_2_514	20_2_29	19_2_107	874_35_393	56_2_1	238_0_1102	31_2_197
845_2_539	20_2_25	19_2_117	874_35_370	56_2_1	238_0_1039	31_2_181
845_2_565	20_2_23	19_2_112	874_35_349	56_2_1	238_0_1029	31_2_167
845_2_570	20_2_21	19_2_113	874_35_328	56_2_1	238_0_1025	31_2_180
845_2_565	20_2_27	19_2_110	874_35_351	56_2_1	238_0_1050	31_2_190
845_2_543	20_2_27	19_2_108	874_35_392	56_2_1	238_0_1046	31_2_201
845_2_538	20_2_31	19_2_109	874_35_451	56_2_1	238_0_1026	31_2_209
845_2_517	20_2_36	19_2_116	874_35_548	56_2_1	238_0_991	31_2_200
845_2_482	20_2_36	19_2_120	874_35_614	56_2_1	238_0_926	31_2_201
845_2_462	20_2_39	19_2_99	874_35_674	56_2_1	238_0_919	31_2_195
845_2_441	20_2_44	19_2_89	874_35_715	56_2_1	238_0_890	31_2_195
845_2_408	20_2_45	19_2_76	874_35_760	56_2_1	238_0_925	31_2_179
845_2_400	20_2_54	19_2_59	874_35_740	56_2_1	238_0_948	31_2_183
845_2_379	20_2_51	19_2_56	874_35_702	56_2_1	238_0_960	31_2_187
845_2_372	20_2_58	19_2_56	874_35_713	56_2_1	238_0_937	31_2_187
845_2_375	20_2_60	19_2_53	874_35_731	56_2_1	238_0_908	31_2_197
845_2_365	20_2_59	19_2_55	874_35_722	56_2_1	238_0_861	31_2_206
845_2_339	20_2_49	19_2_44	874_35_739	56_2_1	238_0_810	31_2_208
845_2_337	20_2_51	19_2_40	874_35_721	56_2_1	238_0_733	31_2_220
845_2_325	20_2_53	19_2_35	874_35_753	56_2_1	238_0_683	31_2_211
845_2_343	20_2_57	19_2_35	874_35_746	56_2_1	238_0_668	31_2_216
845_2_369	20_2_60	19_2_39	874_35_739	56_2_1	238_0_685	31_2_209
845_2_390	20_2_60	19_2_40	874_35_734	56_2_1	238_0_720	31_2_227
845_2_406	20_2_60	19_2_50	874_35_707	56_2_1	238_0_738	31_2_228
845_2_417	20_2_62	19_2_60	874_35_691	56_2_1	238_0_756	31_2_238
845_2_408	20_2_58	19_2_70	874_35_657	56_2_1	238_0_739	31_2_244
845_2_395	20_2_51	19_2_81	874_35_643	56_2_1	238_0_710	31_2_241
845_2_409	20_2_52	19_2_86	874_35_581	56_2_1	238_0_693	31_2_236
845_2_409	20_2_51	19_2_85	874_35_567	56_2_1	238_0_715	31_2_228
845_2_406	20_2_55	19_2_92	874_35_557	56_2_1	238_0_749	31_2_225
845_2_404	20_2_56	19_2_97	874_35_547	56_2_1	238_0_820	31_2_218
845_2_388	20_2_55	19_2_102	874_35_560	56_2_1	238_0_908	31_2_203
845_2_385	20_2_58	19_2_102	874_35_591	56_2_1	238_0_941	31_2_192
845_2_387	20_2_51	19_2_89	874_35_648	56_2_1	238_0_987	31_2_195
845_2_382	20_2_51	19_2_83	874_35_721	56_2_1	238_0_1029	31_2_187
845_2_346	20_2_48	19_2_82	874_35_805	56_2_1	238_0_1008	31_2_179
845_2_332	20_2_50	19_2_77	874_35_865	56_2_1	238_0_951	31_2_179
845_2_326	20_2_58	19_2_83	874_35_905	56_2_1	238_0_928	31_2_174
845_2_314	20_2_63	19_2_95	874_35_963	56_2_1	238_0_917	31_2_167
845_2_308	20_2_66	19_2_88	874_35_980	56_2_1	238_0_899	31_2_171
845_2_314	20_2_75	19_2_87	874_35_927	56_2_1	238_0_897	31_2_179
845_2_330	20_2_94	19_2_75	874_35_857	56_2_1	238_0_872	31_2_201
845_2_313	20_2_93	19_2_76	874_35_816	56_2_1	238_0_856	31_2_216
845_2_323	20_2_102	19_2_68	874_35_759	56_2_1	238_0_787	31_2_213
845_2_297	20_2_118	19_2_71	874_35_706	56_2_1	238_0_766	31_2_219
845_2_288	20_2_123	19_2_56	874_35_661	56_2_1	238_0_821	31_2_229
845_2_287	20_2_121	19_2_44	874_35_666	56_2_1	238_0_868	31_2_239
845_2_267	20_2_126	19_2_44	874_35_691	56_2_1	238_0_924	31_2_262
845_2_252	20_2_115	19_2_42	874_35_723	56_2_1	238_0_914	31_2_285
845_2_253	20_2_95	19_2_46	874_35_808	56_2_1	238_0_883	31_2_272
845_2_250	20_2_84	19_2_40	874_35_913	56_2_1	238_0_830	31_2_281
845_2_243	20_2_56	19_2_36	874_35_1031	56_2_1	238_0_772	31_2_277
845_2_246	20_2_52	19_2_27	874_35_1108	56_2_1	238_0_700	31_2_270
845_2_236	20_2_52	19_2_21	874_35_1139	56_2_1	238_0_651	31_2_265
845_2_234	20_2_49	19_2_19	874_35_1116	56_2_1	238_0_632	31_2_264
845_2_249	20_2_44	19_2_18	874_35_1038	56_2_1	238_0_632	31_2_253
845_2_244	20_2_43	19_2_16	874_35_926	56_2_1	238_0_715	31_2_263
845_2_257	20_2_39	19_2_17	874_35_817	56_2_1	238_0_774	31_2_273
845_2_263	20_2_43	19_2_19	874_35_714	56_2_1	238_0_842	31_2_299
845_2_270	20_2_49	19_2_18	874_35_663	56_2_1	238_0_885	31_2_335
845_2_252	20_2_53	19_2_24	874_35_658	56_2_1	238_0_965	31_2_346
845_2_259	20_2_58	19_2_24	874_35_697	56_2_1	238_0_929	31_2_347
845_2_263	20_2_59	19_2_28	874_35_701	56_2_1	238_0_984	31_2_336
845_2_256	20_2_61	19_2_30	874_35_717	56_2_1	238_0_966	31_2_324
845_2_267	20_2_57	19_2_29	874_35_677	56_2_1	238_0_969	31_2_321
845_2_258	20_2_55	19_2_28	874_35_630	56_2_1	238_0_956	31_2_333
845_2_259	20_2_49	19_2_26	874_35_583	56_2_1	238_0_922	31_2_328
845_2_264	20_2_44	19_2_22	874_35_578	56_2_1	238_0_914	31_2_326
845_2_280	20_2_38	19_2_19	874_35_578	56_2_1	238_0_941	31_2_327
845_2_284	20_2_36	19_2_18	874_35_610	56_2_1	238_0_906	31_2_332
845_2_301	20_2_38	19_2_20	874_35_592	56_2_1	238_0_932	31_2_338
845_2_306	20_2_42	19_2_23	874_35_594	56_2_1	238_0_962	31_2_349
845_2_302	20_2_45	19_2_27	874_35_572	56_2_1	238_0_1012	31_2_371
845_2_313	20_2_47	19_2_29	874_35_560	56_2_1	238_0_1057	31_2_364
845_2_307	20_2_49	19_2_32	874_35_561	56_2_1	238_0_1095	31_2_358
845_2_313	20_2_57	19_2_28	874_35_550	56_2_1	238_0_1102	31_2_354
845_2_310	20_2_64	19_2_28	874_35_533	56_2_1	238_0_1061	31_2_338
845_2_309	20_2_56	19_2_26	874_35_513	56_2_1	238_0_1082	31_2_329
845_2_305	20_2_57	19_2_20	874_35_535	56_2_1	238_0_1073	31_2_308
845_2_302	20_2_55	19_2_19	874_35_524	56_2_1	238_0_1071	31_2_307
845_2_316	20_2_46	19_2_19	874_35_483	56_2_1	238_0_1078	31_2_338
845_2_311	20_2_46	19_2_21	874_35_479	56_2_1	238_0_1062	31_2_332
845_2_302	20_2_47	19_2_18	874_35_473	56_2_1	238_0_1085	31_2_345
845_2_309	20_2_49	19_2_21	874_35_484	56_2_1	238_0_1100	31_2_336
845_2_301	20_2_61	19_2_27	874_35_504	56_2_1	238_0_1121	31_2_326
845_2_288	20_2_68	19_2_28	874_35_573	56_2_1	238_0_1095	31_2_315
845_2_275	20_2_66	19_2_36	874_35_560	56_2_1	238_0_1057	31_2_312
845_2_263	20_2_74	19_2_44	874_35_552	56_2_1	238_0_1001	31_2_301
845_2_250	20_2_98	19_2_54	874_35_530	56_2_1	238_0_984	31_2_298
845_2_233	20_2_110	19_2_56	874_35_533	56_2_1	238_0_956	31_2_313
845_2_225	20_2_125	19_2_49	874_35_526	56_2_1	238_0_945	31_2_329
845_2_215	20_2_138	19_2_49	874_35_534	56_2_1	238_0_952	31_2_328
845_2_216	20_2_138	19_2_57	874_35_508	56_2_1	238_0_988	31_2_323
845_2_221	20_2_146	19_2_58	874_35_516	56_2_1	238_0_1021	31_2_322
845_2_225	20_2_155	19_2_59	874_35_511	56_2_1	238_0_994	31_2_322
845_2_210	20_2_164	19_2_61	874_35_529	56_2_1	238_0_939	31_2_311
845_2_215	20_2_177	19_2_60	874_35_565	56_2_1	238_0_851	31_2_303
845_2_203	20_2_176	19_2_66	874_35_565	56_2_1	238_0_802	31_2_295
845_2_194	20_2_172	19_2_64	874_35_600	56_2_1	238_0_820	31_2_289
845_2_177	20_2_166	19_2_59	874_35_606	56_2_1	238_0_891	31_2_306
845_2_163	20_2_168	19_2_60	874_35_583	56_2_1	238_0_946	31_2_292
845_2_161	20_2_183	19_2_60	874_35_577	56_2_1	238_0_1028	31_2_292
845_2_149	20_2_183	19_2_52	874_35_596	56_2_1	238_0_1088	31_2_273
845_2_145	20_2_173	19_2_49	874_35_606	56_2_1	238_0_1127	31_2_271
845_2_146	20_2_166	19_2_57	874_35_625	56_2_1	238_0_1103	31_2_262
845_2_151	20_2_161	19_2_56	874_35_619	56_2_1	238_0_1109	31_2_265
845_2_162	20_2_160	19_2_69	874_35_618	56_2_1	238_0_1115	31_2_274
845_2_160	20_2_156	19_2_72	874_35_593	56_2_1	238_0_1138	31_2_286
845_2_180	20_2_156	19_2_83	874_35_552	56_2_1	238_0_1115	31_2_284
845_2_187	20_2_166	19_2_81	874_35_585	56_2_1	238_0_1098	31_2_275
845_2_185	20_2_169	19_2_86	874_35_585	56_2_1	238_0_1140	31_2_274
845_2_198	20_2_181	19_2_93	874_35_592	56_2_1	238_0_1141	31_2_271
845_2_196	20_2_183	19_2_100	874_35_590	56_2_1	238_0_1130	31_2_290
845_2_193	20_2_176	19_2_105	874_35_606	56_2_1	238_0_1133	31_2_288
845_2_182	20_2_174	19_2_110	874_35_606	56_2_1	238_0_1090	31_2_279
845_2_184	20_2_165	19_2_112	874_35_572	56_2_1	238_0_1084	31_2_292
845_2_170	20_2_168	19_2_108	874_35_574	56_2_1	238_0_1064	31_2_313
845_2_162	20_2_162	19_2_112	874_35_550	56_2_1	238_0_1062	31_2_321
845_2_167	20_2_161	19_2_92	874_35_521	56_2_1	238_0_1065	31_2_329
845_2_172	20_2_165	19_2_92	874_35_510	56_2_1	238_0_1045	31_2_329
845_2_184	20_2_163	19_2_95	874_35_527	56_2_1	238_0_1008	31_2_305
845_2_187	20_2_149	19_2_92	874_35_538	56_2_1	238_0_1000	31_2_297
845_2_210	20_2_142	19_2_84	874_35_552	56_2_1	238_0_981	31_2_291
845_2_212	20_2_141	19_2_90	874_35_589	56_2_1	238_0_978	31_2_272
845_2_214	20_2_131	19_2_93	874_35_646	56_2_1	238_0_988	31_2_250
845_2_214	20_2_123	19_2_98	874_35_706	56_2_1	238_0_1016	31_2_224
845_2_211	20_2_114	19_2_102	874_35_751	56_2_1	238_0_1028	31_2_207
845_2_202	20_2_102	19_2_97	874_35_795	56_2_1	238_0_1054	31_2_199
845_2_184	20_2_87	19_2_98	874_35_803	56_2_1	238_0_1021	31_2_205
845_2_184	20_2_87	19_2_103	874_35_785	56_2_1	238_0_1024	31_2_212
845_2_189	20_2_85	19_2_115	874_35_704	56_2_1	238_0_1017	31_2_227
845_2_189	20_2_84	19_2_117	874_35_635	56_2_1	238_0_1005	31_2_243
845_2_192	20_2_72	19_2_116	874_35_525	56_2_1	238_0_1024	31_2_262
845_2_221	20_2_69	19_2_123	874_35_470	56_2_1	238_0_1000	31_2_282
845_2_221	20_2_64	19_2_132	874_35_485	56_2_1	238_0_964	31_2_286
845_2_210	20_2_69	19_2_140	874_35_523	56_2_1	238_0_923	31_2_283
845_2_207	20_2_78	19_2_150	874_35_580	56_2_1	238_0_896	31_2_282
845_2_188	20_2_82	19_2_161	874_35_679	56_2_1	238_0_899	31_2_265
845_2_171	20_2_87	19_2_184	874_35_729	56_2_1	238_0_864	31_2_266
845_2_152	20_2_92	19_2_168	874_35_811	56_2_1	238_0_873	31_2_242
845_2_110	20_2_95	19_2_168	874_35_889	56_2_1	238_0_883	31_2_246
845_2_76	20_2_88	19_2_155	874_35_993	56_2_1	238_0_884	31_2_232
845_2_65	20_2_81	19_2_146	874_35_1070	56_2_1	238_0_869	31_2_218
845_2_62	20_2_79	19_2_151	874_35_1124	56_2_1	238_0_839	31_2_227
845_2_62	20_2_72	19_2_150	874_35_1096	56_2_1	238_0_815	31_2_228
845_2_71	20_2_74	19_2_154	874_35_1013	56_2_1	238_0_807	31_2_276
845_2_75	20_2_76	19_2_147	874_35_910	56_2_1	238_0_823	31_2_300
845_2_81	20_2_70	19_2_131	874_35_831	56_2_1	238_0_828	31_2_333
845_2_88	20_2_75	19_2_150	874_35_778	56_2_1	238_0_819	31_2_360
845_2_87	20_2_83	19_2_152	874_35_709	56_2_1	238_0_813	31_2_397
845_2_91	20_2_86	19_2_146	874_35_654	56_2_1	238_0_832	31_2_432
845_2_94	20_2_82	19_2_158	874_35_611	56_2_1	238_0_851	31_2_439
845_2_109	20_2_85	19_2_160	874_35_569	56_2_1	238_0_880	31_2_454
845_2_116	20_2_81	19_2_162	874_35_573	56_2_1	238_0_915	31_2_448
845_2_130	20_2_79	19_2_141	874_35_619	56_2_1	238_0_904	31_2_443
845_2_138	20_2_77	19_2_137	874_35_661	56_2_1	238_0_905	31_2_426
845_2_135	20_2_72	19_2_137	874_35_722	56_2_1	238_0_875	31_2_397
845_2_132	20_2_78	19_2_124	874_35_775	56_2_1	238_0_860	31_2_372
845_2_126	20_2_85	19_2_123	874_35_824	56_2_1	238_0_871	31_2_354
845_2_126	20_2_91	19_2_128	874_35_850	56_2_1	238_0_892	31_2_339
845_2_110	20_2_97	19_2_137	874_35_802	56_2_1	238_0_901	31_2_342
845_2_123	20_2_101	19_2_136	874_35_748	56_2_1	238_0_918	31_2_347
845_2_127	20_2_105	19_2_146	874_35_715	56_2_1	238_0_956	31_2_344
845_2_133	20_2_111	19_2_147	874_35_665	56_2_1	238_0_984	31_2_330
845_2_135	20_2_103	19_2_143	874_35_643	56_2_1	238_0_1031	31_2_325
845_2_135	20_2_100	19_2_136	874_35_574	56_2_1	238_0_1078	31_2_340
845_2_129	20_2_88	19_2_130	874_35_561	56_2_1	238_0_1088	31_2_355
845_2_128	20_2_86	19_2_134	874_35_550	56_2_1	238_0_1056	31_2_379
845_2_126	20_2_91	19_2_130	874_35_558	56_2_1	238_0_1008	31_2_389
845_2_124	20_2_87	19_2_127	874_35_545	56_2_1	238_0_965	31_2_406
845_2_112	20_2_86	19_2_123	874_35_564	56_2_1	238_0_990	31_2_425
845_2_107	20_2_90	19_2_116	874_35_571	56_2_1	238_0_1010	31_2_455
845_2_91	20_2_98	19_2_106	874_35_610	56_2_1	238_0_995	31_2_473
845_2_95	20_2_103	19_2_103	874_35_634	56_2_1	238_0_947	31_2_495
845_2_93	20_2_102	19_2_112	874_35_655	56_2_1	238_0_900	31_2_500
845_2_101	20_2_104	19_2_89	874_35_708	56_2_1	238_0_839	31_2_489
845_2_99	20_2_107	19_2_84	874_35_734	56_2_1	238_0_800	31_2_462
845_2_95	20_2_107	19_2_68	874_35_783	56_2_1	238_0_825	31_2_453
845_2_87	20_2_107	19_2_68	874_35_799	56_2_1	238_0_839	31_2_443
845_2_84	20_2_107	19_2_64	874_35_819	56_2_1	238_0_854	31_2_422
845_2_84	20_2_107	19_2_69	874_35_751	56_2_1	238_0_864	31_2_434
845_2_84	20_2_110	19_2_74	874_35_694	56_2_1	238_0_884	31_2_429
845_2_89	20_2_105	19_2_89	874_35_694	56_2_1	238_0_891	31_2_444
845_2_89	20_2_103	19_2_90	874_35_664	56_2_1	238_0_909	31_2_455
845_2_88	20_2_96	19_2_97	874_35_625	56_2_1	238_0_897	31_2_467
845_2_88	20_2_102	19_2_106	874_35_595	56_2_1	238_0_849	31_2_474
845_2_88	20_2_110	19_2_112	874_35_568	56_2_1	238_0_860	31_2_454
845_2_85	20_2_101	19_2_113	874_35_520	56_2_1	238_0_890	31_2_463
845_2_100	20_2_100	19_2_114	874_35_517	56_2_1	238_0_893	31_2_465
845_2_113	20_2_85	19_2_119	874_35_532	56_2_1	238_0_918	31_2_463
845_2_117	20_2_84	19_2_126	874_35_551	56_2_1	238_0_902	31_2_464
845_2_134	20_2_84	19_2_137	874_35_533	56_2_1	238_0_937	31_2_446
845_2_139	20_2_82	19_2_147	874_35_571	56_2_1	238_0_901	31_2_452
845_2_147	20_2_84	19_2_146	874_35_609	56_2_1	238_0_909	31_2_452
845_2_127	20_2_79	19_2_133	874_35_642	56_2_1	238_0_887	31_2_440
845_2_114	20_2_76	19_2_123	874_35_697	56_2_1	238_0_876	31_2_414
845_2_121	20_2_72	19_2_120	874_35_738	56_2_1	238_0_911	31_2_402
845_2_133	20_2_72	19_2_109	874_35_758	56_2_1	238_0_930	31_2_391
845_2_121	20_2_72	19_2_98	874_35_756	56_2_1	238_0_957	31_2_388
845_2_111	20_2_74	19_2_86	874_35_754	56_2_1	238_0_961	31_2_389
845_2_94	20_2_77	19_2_85	874_35_765	56_2_1	238_0_967	31_2_363
845_2_90	20_2_86	19_2_99	874_35_729	56_2_1	238_0_971	31_2_357
845_2_86	20_2_88	19_2_115	874_35_677	56_2_1	238_0_978	31_2_342
845_2_89	20_2_92	19_2_130	874_35_652	56_2_1	238_0_973	31_2_342
845_2_103	20_2_91	19_2_150	874_35_584	56_2_1	238_0_968	31_2_365
845_2_106	20_2_91	19_2_155	874_35_530	56_2_1	238_0_960	31_2_402
845_2_119	20_2_99	19_2_159	874_35_483	56_2_1	238_0_994	31_2_429
845_2_112	20_2_104	19_2_166	874_35_455	56_2_1	238_0_968	31_2_463
845_2_107	20_2_102	19_2_168	874_35_482	56_2_1	238_0_959	31_2_480
845_2_99	20_2_101	19_2_153	874_35_506	56_2_1	238_0_947	31_2_499
845_2_86	20_2_91	19_2_156	874_35_550	56_2_1	238_0_926	31_2_509
845_2_102	20_2_86	19_2_140	874_35_582	56_2_1	238_0_934	31_2_513
845_2_97	20_2_75	19_2_119	874_35_609	56_2_1	238_0_937	31_2_510
845_2_100	20_2_73	19_2_99	874_35_616	56_2_1	238_0_922	31_2_494
845_2_96	20_2_75	19_2_85	874_35_590	56_2_1	238_0_912	31_2_512
845_2_89	20_2_72	19_2_70	874_35_594	56_2_1	238_0_934	31_2_525
845_2_86	20_2_74	19_2_54	874_35_592	56_2_1	238_0_950	31_2_559
845_2_74	20_2_81	19_2_49	874_35_572	56_2_1	238_0_934	31_2_567
845_2_62	20_2_79	19_2_38	874_35_573	56_2_1	238_0_893	31_2_570
845_2_66	20_2_79	19_2_38	874_35_589	56_2_1	238_0_858	31_2_565
845_2_69	20_2_72	19_2_37	874_35_591	56_2_1	238_0_832	31_2_557
845_2_73	20_2_68	19_2_31	874_35_564	56_2_1	238_0_826	31_2_567
845_2_76	20_2_60	19_2_38	874_35_539	56_2_1	238_0_833	31_2_584
845_2_70	20_2_51	19_2_35	874_35_533	56_2_1	238_0_836	31_2_614
845_2_76	20_2_47	19_2_39	874_35_565	56_2_1	238_0_853	31_2_604
845_2_82	20_2_46	19_2_43	874_35_574	56_2_1	238_0_935	31_2_569
845_2_98	20_2_51	19_2_51	874_35_582	56_2_1	238_0_955	31_2_575
845_2_100	20_2_52	19_2_58	874_35_588	56_2_1	238_0_1008	31_2_573
845_2_108	20_2_62	19_2_62	874_35_579	56_2_1	238_0_1036	31_2_567
845_2_114	20_2_57	19_2_70	874_35_560	56_2_1	238_0_1042	31_2_580
845_2_113	20_2_52	19_2_74	874_35_556	56_2_1	238_0_1033	31_2_581
845_2_117	20_2_51	19_2_70	874_35_569	56_2_1	238_0_1055	31_2_575
845_2_116	20_2_45	19_2_70	874_35_573	56_2_1	238_0_1090	31_2_574
845_2_125	20_2_45	19_2_63	874_35_582	56_2_1	238_0_1073	31_2_559
845_2_132	20_2_40	19_2_65	874_35_592	56_2_1	238_0_1081	31_2_532
845_2_130	20_2_38	19_2_61	874_35_617	56_2_1	238_0_1018	31_2_514
845_2_116	20_2_32	19_2_60	874_35_683	56_2_1	238_0_965	31_2_487
845_2_109	20_2_38	19_2_62	874_35_684	56_2_1	238_0_954	31_2_467
845_2_107	20_2_35	19_2_62	874_35_753	56_2_1	238_0_932	31_2_455
845_2_105	20_2_35	19_2_61	874_35_797	56_2_1	238_0_919	31_2_440
845_2_87	20_2_34	19_2_59	874_35_858	56_2_1	238_0_927	31_2_420
845_2_71	20_2_33	19_2_54	874_35_909	56_2_1	238_0_919	31_2_436
845_2_72	20_2_31	19_2_54	874_35_976	56_2_1	238_0_933	31_2_411
845_2_72	20_2_32	19_2_61	874_35_1031	56_2_1	238_0_965	31_2_398
845_2_79	20_2_38	19_2_57	874_35_1047	56_2_1	238_0_978	31_2_367
845_2_70	20_2_32	19_2_51	874_35_1078	56_2_1	238_0_984	31_2_380
845_2_68	20_2_28	19_2_50	874_35_1027	56_2_1	238_0_978	31_2_380
845_2_69	20_2_26	19_2_64	874_35_921	56_2_1	238_0_909	31_2_413
845_2_61	20_2_23	19_2_72	874_35_803	56_2_1	238_0_891	31_2_437
845_2_65	20_2_29	19_2_81	874_35_660	56_2_1	238_0_887	31_2_468
845_2_67	20_2_25	19_2_88	874_35_555	56_2_1	238_0_835	31_2_500
845_2_59	20_2_24	19_2_96	874_35_520	56_2_1	238_0_871	31_2_526
845_2_59	20_2_24	19_2_98	874_35_532	56_2_1	238_0_862	31_2_524
845_2_55	20_2_23	19_2_107	874_35_564	56_2_1	238_0_885	31_2_538
845_2_65	20_2_25	19_2_115	874_35_637	56_2_1	238_0_898	31_2_511
845_2_63	20_2_23	19_2_117	874_35_729	56_2_1	238_0_864	31_2_492
845_2_58	20_2_24	19_2_132	874_35_824	56_2_1	238_0_843	31_2_464
845_2_50	20_2_22	19_2_132	874_35_870	56_2_1	238_0_834	31_2_462
845_2_40	20_2_17	19_2_137	874_35_941	56_2_1	238_0_813	31_2_473
845_2_36	20_2_13	19_2_143	874_35_965	56_2_1	238_0_798	31_2_466
845_2_31	20_2_12	19_2_150	874_35_938	56_2_1	238_0_806	31_2_461
845_2_37	20_2_17	19_2_162	874_35_914	56_2_1	238_0_795	31_2_468
845_2_43	20_2_15	19_2_168	874_35_820	56_2_1	238_0_796	31_2_461
845_2_50	20_2_20	19_2_166	874_35_721	56_2_1	238_0_829	31_2_458
845_2_59	20_2_28	19_2_166	874_35_642	56_2_1	238_0_830	31_2_473
845_2_64	20_2_23	19_2_154	874_35_577	56_2_1	238_0_882	31_2_500
845_2_65	20_2_23	19_2_149	874_35_535	56_2_1	238_0_942	31_2_499
845_2_63	20_2_21	19_2_144	874_35_535	56_2_1	238_0_981	31_2_514
845_2_57	20_2_25	19_2_133	874_35_548	56_2_1	238_0_999	31_2_512
845_2_56	20_2_28	19_2_120	874_35_582	56_2_1	238_0_962	31_2_512
845_2_60	20_2_26	19_2_108	874_35_586	56_2_1	238_0_939	31_2_514
845_2_61	20_2_26	19_2_97	874_35_598	56_2_1	238_0_936	31_2_518
845_2_57	20_2_26	19_2_90	874_35_641	56_2_1	238_0_928	31_2_514
845_2_52	20_2_29	19_2_77	874_35_669	56_2_1	238_0_928	31_2_522
845_2_53	20_2_27	19_2_66	874_35_683	56_2_1	238_0_928	31_2_536
845_2_49	20_2_26	19_2_74	874_35_654	56_2_1	238_0_973	31_2_542
845_2_50	20_2_25	19_2_69	874_35_687	56_2_1	238_0_1062	31_2_536
845_2_45	20_2_25	19_2_58	874_35_667	56_2_1	238_0_1117	31_2_518
845_2_45	20_2_26	19_2_44	874_35_620	56_2_1	238_0_1119	31_2_538
845_2_57	20_2_32	19_2_44	874_35_594	56_2_1	238_0_1082	31_2_523
845_2_62	20_2_33	19_2_45	874_35_576	56_2_1	238_0_1059	31_2_530
845_2_62	20_2_33	19_2_51	874_35_524	56_2_1	238_0_1041	31_2_560
845_2_72	20_2_39	19_2_58	874_35_491	56_2_1	238_0_963	31_2_596
845_2_81	20_2_42	19_2_53	874_35_472	56_2_1	238_0_936	31_2_624
845_2_100	20_2_43	19_2_53	874_35_487	56_2_1	238_0_898	31_2_617
845_2_109	20_2_41	19_2_49	874_35_508	56_2_1	238_0_899	31_2_615
845_2_117	20_2_38	19_2_45	874_35_542	56_2_1	238_0_833	31_2_629
845_2_125	20_2_42	19_2_44	874_35_573	56_2_1	238_0_825	31_2_605
845_2_120	20_2_37	19_2_45	874_35_594	56_2_1	238_0_853	31_2_568
845_2_121	20_2_35	19_2_51	874_35_631	56_2_1	238_0_915	31_2_525
845_2_109	20_2_36	19_2_57	874_35_678	56_2_1	238_0_983	31_2_495
845_2_110	20_2_33	19_2_57	874_35_721	56_2_1	238_0_991	31_2_478
845_2_100	20_2_35	19_2_53	874_35_751	56_2_1	238_0_1003	31_2_474
845_2_103	20_2_37	19_2_67	874_35_742	56_2_1	238_0_973	31_2_482
845_2_107	20_2_38	19_2_69	874_35_724	56_2_1	238_0_958	31_2_482
845_2_99	20_2_41	19_2_60	874_35_704	56_2_1	238_0_959	31_2_483
845_2_89	20_2_43	19_2_65	874_35_678	56_2_1	238_0_943	31_2_486
845_2_82	20_2_38	19_2_62	874_35_667	56_2_1	238_0_937	31_2_487
845_2_85	20_2_33	19_2_66	874_35_639	56_2_1	238_0_865	31_2_499
845_2_81	20_2_34	19_2_69	874_35_616	56_2_1	238_0_850	31_2_510
845_2_74	20_2_31	19_2_71	874_35_592	56_2_1	238_0_881	31_2_533
845_2_71	20_2_33	19_2_74	874_35_552	56_2_1	238_0_873	31_2_564
845_2_70	20_2_41	19_2_88	874_35_517	56_2_1	238_0_880	31_2_583
845_2_69	20_2_49	19_2_82	874_35_509	56_2_1	238_0_897	31_2_581
845_2_61	20_2_56	19_2_71	874_35_469	56_2_1	238_0_907	31_2_607
845_2_54	20_2_58	19_2_68	874_35_463	56_2_1	238_0_921	31_2_627
845_2_52	20_2_63	19_2_55	874_35_480	56_2_1	238_0_937	31_2_638
845_2_49	20_2_67	19_2_42	874_35_511	56_2_1	238_0_930	31_2_637
845_2_48	20_2_69	19_2_44	874_35_532	56_2_1	238_0_881	31_2_617
845_2_43	20_2_69	19_2_54	874_35_557	56_2_1	238_0_854	31_2_641
845_2_40	20_2_72	19_2_57	874_35_585	56_2_1	238_0_863	31_2_650
845_2_48	20_2_73	19_2_61	874_35_592	56_2_1	238_0_870	31_2_645
845_2_48	20_2_78	19_2_53	874_35_583	56_2_1	238_0_854	31_2_648
845_2_50	20_2_82	19_2_57	874_35_631	56_2_1	238_0_862	31_2_647
845_2_51	20_2_85	19_2_54	874_35_659	56_2_1	238_0_858	31_2_623
845_2_53	20_2_82	19_2_60	874_35_659	56_2_1	238_0_891	31_2_600
845_2_58	20_2_80	19_2_59	874_35_684	56_2_1	238_0_948	31_2_567
845_2_59	20_2_77	19_2_56	874_35_701	56_2_1	238_0_1005	31_2_553
845_2_65	20_2_77	19_2_52	874_35_671	56_2_1	238_0_1008	31_2_545
845_2_67	20_2_75	19_2_51	874_35_652	56_2_1	238_0_965	31_2_560
845_2_65	20_2_72	19_2_39	874_35_631	56_2_1	238_0_939	31_2_574
845_2_57	20_2_75	19_2_29	874_35_607	56_2_1	238_0_912	31_2_596
845_2_53	20_2_70	19_2_26	874_35_559	56_2_1	238_0_913	31_2_625
845_2_54	20_2_75	19_2_24	874_35_537	56_2_1	238_0_908	31_2_645
845_2_48	20_2_86	19_2_22	874_35_527	56_2_1	238_0_916	31_2_631
845_2_45	20_2_82	19_2_28	874_35_564	56_2_1	238_0_927	31_2_632
845_2_44	20_2_77	19_2_34	874_35_645	56_2_1	238_0_941	31_2_635
845_2_42	20_2_69	19_2_37	874_35_721	56_2_1	238_0_937	31_2_624
845_2_40	20_2_59	19_2_33	874_35_792	56_2_1	238_0_900	31_2_624
845_2_26	20_2_59	19_2_32	874_35_849	56_2_1	238_0_913	31_2_593
845_2_19	20_2_46	19_2_41	874_35_892	56_2_1	238_0_947	31_2_562
845_2_18	20_2_43	19_2_45	874_35_912	56_2_1	238_0_984	31_2_498
845_2_16	20_2_48	19_2_46	874_35_928	56_2_1	238_0_1025	31_2_466
845_2_11	20_2_46	19_2_56	874_35_930	56_2_1	238_0_1031	31_2_431
845_2_10	20_2_54	19_2_63	874_35_942	56_2_1	238_0_1017	31_2_401
845_2_9	20_2_60	19_2_63	874_35_909	56_2_1	238_0_1000	31_2_401
845_2_7	20_2_70	19_2_64	874_35_857	56_2_1	238_0_933	31_2_407
845_2_6	20_2_81	19_2_58	874_35_793	56_2_1	238_0_962	31_2_409
845_2_4	20_2_88	19_2_45	874_35_743	56_2_1	238_0_965	31_2_439
845_2_2	20_2_105	19_2_55	874_35_676	56_2_1	238_0_986	31_2_454
845_2_3	20_2_103	19_2_64	874_35_615	56_2_1	238_0_997	31_2_490
845_2_1	20_2_99	19_2_67	874_35_550	56_2_1	238_0_1013	31_2_517
845_2_1	20_2_107	19_2_79	874_35_532	56_2_1	238_0_987	31_2_522
845_2_1	20_2_102	19_2_84	874_35_542	56_2_1	238_0_997	31_2_555
19_2_85	20_2_97	874_35_535	238_0_1027	31_2_573
19_2_76	20_2_95	874_35_507	238_0_1043	31_2_600
19_2_70	20_2_94	874_35_507	238_0_1049	31_2_611
19_2_71	20_2_106	874_35_515	238_0_1004	31_2_620
19_2_62	20_2_104	874_35_507	238_0_986	31_2_609
19_2_65	20_2_107	874_35_519	238_0_937	31_2_587
19_2_57	20_2_106	874_35_569	238_0_898	31_2_555
19_2_63	20_2_102	874_35_578	238_0_909	31_2_568
19_2_64	20_2_104	874_35_635	238_0_897	31_2_575
19_2_76	20_2_105	874_35_666	238_0_886	31_2_564
19_2_90	20_2_101	874_35_683	238_0_884	31_2_569
19_2_106	20_2_107	874_35_691	238_0_923	31_2_545
19_2_117	20_2_101	874_35_715	238_0_919	31_2_520
19_2_124	20_2_103	874_35_770	238_0_968	31_2_476
19_2_137	20_2_102	874_35_766	238_0_1005	31_2_449
19_2_151	20_2_109	874_35_750	238_0_989	31_2_465
19_2_158	20_2_107	874_35_724	238_0_996	31_2_478
19_2_169	20_2_103	874_35_677	238_0_959	31_2_478
19_2_182	20_2_93	874_35_631	238_0_910	31_2_446
19_2_195	20_2_93	874_35_627	238_0_911	31_2_449
19_2_209	20_2_94	874_35_595	238_0_878	31_2_465
19_2_207	20_2_88	874_35_590	238_0_876	31_2_451
19_2_208	20_2_85	874_35_595	238_0_865	31_2_432
19_2_201	20_2_83	874_35_635	238_0_869	31_2_441
19_2_199	20_2_84	874_35_646	238_0_915	31_2_436
19_2_189	20_2_81	874_35_639	238_0_926	31_2_451
19_2_183	20_2_81	874_35_617	238_0_892	31_2_479
19_2_183	20_2_70	874_35_598	238_0_917	31_2_505
19_2_186	20_2_76	874_35_569	238_0_913	31_2_512
19_2_176	20_2_70	874_35_524	238_0_957	31_2_530
19_2_169	20_2_65	874_35_484	238_0_931	31_2_567
19_2_145	20_2_68	874_35_477	238_0_915	31_2_602
19_2_123	20_2_62	874_35_496	238_0_910	31_2_634
19_2_113	20_2_60	874_35_511	238_0_928	31_2_640
19_2_113	20_2_54	874_35_559	238_0_965	31_2_632
19_2_109	20_2_49	874_35_585	238_0_992	31_2_620
19_2_106	20_2_44	874_35_625	238_0_977	31_2_606
19_2_104	20_2_35	874_35_659	238_0_1009	31_2_592
19_2_115	20_2_32	874_35_711	238_0_1037	31_2_576
19_2_111	20_2_33	874_35_724	238_0_1055	31_2_559
19_2_113	20_2_35	874_35_767	238_0_1083	31_2_522
19_2_93	20_2_37	874_35_794	238_0_1072	31_2_509
19_2_77	20_2_33	874_35_771	238_0_1062	31_2_509
19_2_84	20_2_30	874_35_728	238_0_1044	31_2_491
19_2_68	20_2_33	874_35_716	238_0_1009	31_2_488
19_2_73	20_2_33	874_35_667	238_0_973	31_2_482
19_2_77	20_2_34	874_35_660	238_0_939	31_2_514
19_2_76	20_2_29	874_35_674	238_0_910	31_2_532
19_2_81	20_2_24	874_35_653	238_0_947	31_2_542
19_2_85	20_2_23	874_35_634	238_0_912	31_2_583
19_2_84	20_2_15	874_35_614	238_0_901	31_2_591
19_2_89	20_2_13	874_35_571	238_0_950	31_2_635
19_2_90	20_2_13	874_35_517	238_0_992	31_2_660
19_2_97	20_2_13	874_35_489	238_0_1035	31_2_681
19_2_101	20_2_13	874_35_464	238_0_1039	31_2_678
19_2_105	20_2_12	874_35_448	238_0_1036	31_2_646
19_2_113	20_2_12	874_35_441	238_0_976	31_2_655
19_2_128	20_2_14	874_35_445	238_0_950	31_2_636
19_2_140	20_2_17	874_35_473	238_0_893	31_2_642
19_2_149	20_2_16	874_35_479	238_0_881	31_2_654
19_2_150	20_2_18	874_35_518	238_0_894	31_2_666
19_2_159	20_2_23	874_35_525	238_0_932	31_2_672
19_2_156	20_2_24	874_35_566	238_0_908	31_2_683
19_2_149	20_2_28	874_35_585	238_0_968	31_2_674
19_2_138	20_2_28	874_35_600	238_0_1012	31_2_671
19_2_135	20_2_27	874_35_621	238_0_1031	31_2_653
19_2_136	20_2_26	874_35_597	238_0_1010	31_2_641
19_2_149	20_2_22	874_35_546	238_0_990	31_2_618
19_2_159	20_2_26	874_35_519	238_0_992	31_2_606
19_2_166	20_2_24	874_35_492	238_0_936	31_2_590
19_2_171	20_2_25	874_35_478	238_0_960	31_2_555
19_2_159	20_2_22	874_35_503	238_0_985	31_2_530
19_2_151	20_2_19	874_35_521	238_0_1057	31_2_511
19_2_138	20_2_20	874_35_570	238_0_1123	31_2_512
19_2_118	20_2_22	874_35_626	238_0_1110	31_2_508
19_2_114	20_2_16	874_35_652	238_0_1123	31_2_513
19_2_102	20_2_21	874_35_626	238_0_1141	31_2_523
19_2_102	20_2_25	874_35_624	238_0_1134	31_2_540
19_2_108	20_2_26	874_35_600	238_0_1122	31_2_540
19_2_124	20_2_29	874_35_549	238_0_1109	31_2_553
19_2_143	20_2_35	874_35_499	238_0_1079	31_2_582
19_2_149	20_2_35	874_35_437	238_0_1079	31_2_578
19_2_167	20_2_33	874_35_414	238_0_1069	31_2_613
19_2_157	20_2_33	874_35_385	238_0_1053	31_2_624
19_2_175	20_2_33	874_35_342	238_0_1082	31_2_634
19_2_199	20_2_38	874_35_343	238_0_1053	31_2_647
19_2_203	20_2_46	874_35_359	238_0_1050	31_2_654
19_2_211	20_2_45	874_35_394	238_0_1034	31_2_632
19_2_223	20_2_41	874_35_447	238_0_1024	31_2_585
19_2_200	20_2_46	874_35_495	238_0_1055	31_2_573
19_2_171	20_2_39	874_35_524	238_0_1073	31_2_555
19_2_156	20_2_43	874_35_577	238_0_1033	31_2_554
19_2_148	20_2_48	874_35_617	238_0_1020	31_2_560
19_2_143	20_2_49	874_35_620	238_0_985	31_2_572
19_2_143	20_2_53	874_35_587	238_0_979	31_2_577
19_2_142	20_2_52	874_35_545	238_0_945	31_2_553
19_2_125	20_2_66	874_35_501	238_0_954	31_2_568
19_2_129	20_2_74	874_35_474	238_0_963	31_2_568
19_2_124	20_2_80	874_35_448	238_0_947	31_2_578
19_2_118	20_2_89	874_35_378	238_0_953	31_2_604
19_2_116	20_2_96	874_35_349	238_0_992	31_2_632
19_2_127	20_2_94	874_35_339	238_0_1000	31_2_648
19_2_141	20_2_97	874_35_347	238_0_1022	31_2_635
19_2_145	20_2_91	874_35_374	238_0_1010	31_2_616
19_2_145	20_2_88	874_35_445	238_0_989	31_2_590
19_2_155	20_2_78	874_35_530	238_0_969	31_2_567
19_2_160	20_2_68	874_35_654	238_0_940	31_2_559
19_2_170	20_2_58	874_35_741	238_0_952	31_2_529
19_2_185	20_2_48	874_35_806	238_0_962	31_2_498
19_2_180	20_2_41	874_35_842	238_0_983	31_2_480
19_2_197	20_2_34	874_35_818	238_0_1001	31_2_483
19_2_190	20_2_32	874_35_751	238_0_1016	31_2_498
19_2_182	20_2_30	874_35_684	238_0_993	31_2_508
19_2_178	20_2_27	874_35_606	238_0_996	31_2_529
19_2_172	20_2_21	874_35_557	238_0_956	31_2_546
19_2_165	20_2_21	874_35_538	238_0_902	31_2_551
19_2_155	20_2_21	874_35_518	238_0_859	31_2_571
19_2_136	20_2_26	874_35_511	238_0_861	31_2_608
19_2_131	20_2_28	874_35_532	238_0_850	31_2_612
19_2_110	20_2_25	874_35_574	238_0_908	31_2_642
19_2_102	20_2_24	874_35_601	238_0_936	31_2_659
19_2_81	20_2_23	874_35_620	238_0_975	31_2_676
19_2_68	20_2_22	874_35_615	238_0_1005	31_2_679
19_2_66	20_2_22	874_35_603	238_0_989	31_2_710
19_2_75	20_2_21	874_35_572	238_0_971	31_2_720
19_2_75	20_2_24	874_35_534	238_0_993	31_2_716
19_2_73	20_2_24	874_35_485	238_0_966	31_2_729
19_2_77	20_2_22	874_35_492	238_0_981	31_2_741
19_2_66	20_2_25	874_35_494	238_0_966	31_2_730
19_2_78	20_2_21	874_35_540	238_0_945	31_2_678
19_2_74	20_2_19	874_35_605	238_0_938	31_2_672
19_2_80	20_2_22	874_35_725	238_0_921	31_2_641
19_2_71	20_2_14	874_35_820	238_0_934	31_2_609
19_2_58	20_2_15	874_35_884	238_0_911	31_2_583
19_2_57	20_2_18	874_35_962	238_0_863	31_2_536
19_2_56	20_2_16	874_35_1003	238_0_835	31_2_530
19_2_50	20_2_14	874_35_1003	238_0_822	31_2_509
19_2_45	20_2_12	874_35_1023	238_0_793	31_2_499
19_2_36	20_2_11	874_35_1024	238_0_796	31_2_505
19_2_29	20_2_11	874_35_952	238_0_832	31_2_529
19_2_16	20_2_11	874_35_878	238_0_924	31_2_558
19_2_10	20_2_14	874_35_796	238_0_945	31_2_599
19_2_13	20_2_14	874_35_740	238_0_966	31_2_604
19_2_12	20_2_14	874_35_709	238_0_920	31_2_625
19_2_13	20_2_17	874_35_665	238_0_839	31_2_648
19_2_10	20_2_19	874_35_666	238_0_820	31_2_659
19_2_10	20_2_22	874_35_647	238_0_802	31_2_674
19_2_12	20_2_22	874_35_676	238_0_831	31_2_642
19_2_12	20_2_24	874_35_699	238_0_833	31_2_658
19_2_12	20_2_19	874_35_736	238_0_827	31_2_676
19_2_11	20_2_20	874_35_770	238_0_831	31_2_637
19_2_10	20_2_19	874_35_802	238_0_820	31_2_631
19_2_15	20_2_18	874_35_826	238_0_794	31_2_614
19_2_15	20_2_20	874_35_833	238_0_837	31_2_570
19_2_17	20_2_17	874_35_820	238_0_855	31_2_573
19_2_19	20_2_14	874_35_830	238_0_881	31_2_589
19_2_27	20_2_16	874_35_825	238_0_892	31_2_575
19_2_28	20_2_19	874_35_809	238_0_845	31_2_576
19_2_36	20_2_23	874_35_774	238_0_807	31_2_574
19_2_40	20_2_23	874_35_754	238_0_758	31_2_586
19_2_35	20_2_28	874_35_698	238_0_760	31_2_592
19_2_43	20_2_32	874_35_679	238_0_743	31_2_604
19_2_46	20_2_40	874_35_628	238_0_765	31_2_615
19_2_52	20_2_53	874_35_570	238_0_744	31_2_635
19_2_53	20_2_61	874_35_496	238_0_798	31_2_662
19_2_53	20_2_68	874_35_454	238_0_823	31_2_639
19_2_53	20_2_77	874_35_431	238_0_909	31_2_641
19_2_51	20_2_78	874_35_456	238_0_981	31_2_633
19_2_52	20_2_83	874_35_492	238_0_967	31_2_630
19_2_48	20_2_98	874_35_548	238_0_985	31_2_631
19_2_55	20_2_90	874_35_595	238_0_945	31_2_609
19_2_65	20_2_87	874_35_617	238_0_935	31_2_608
19_2_59	20_2_85	874_35_661	238_0_923	31_2_583
19_2_60	20_2_85	874_35_687	238_0_866	31_2_578
19_2_59	20_2_77	874_35_739	238_0_859	31_2_565
19_2_64	20_2_64	874_35_783	238_0_846	31_2_562
19_2_56	20_2_58	874_35_804	238_0_861	31_2_567
19_2_47	20_2_61	874_35_813	238_0_858	31_2_547
19_2_37	20_2_60	874_35_820	238_0_895	31_2_526
19_2_27	20_2_57	874_35_801	238_0_914	31_2_533
19_2_24	20_2_53	874_35_770	238_0_889	31_2_559
19_2_17	20_2_50	874_35_744	238_0_886	31_2_561
19_2_19	20_2_51	874_35_703	238_0_916	31_2_555
19_2_20	20_2_45	874_35_669	238_0_916	31_2_575
19_2_19	20_2_56	874_35_625	238_0_933	31_2_585
19_2_21	20_2_77	874_35_589	238_0_960	31_2_589
19_2_27	20_2_84	874_35_588	238_0_904	31_2_599
19_2_33	20_2_98	874_35_583	238_0_867	31_2_596
19_2_37	20_2_110	874_35_590	238_0_832	31_2_595
19_2_36	20_2_111	874_35_603	238_0_836	31_2_578
19_2_34	20_2_116	874_35_637	238_0_881	31_2_565
19_2_35	20_2_99	874_35_655	238_0_930	31_2_544
19_2_39	20_2_95	874_35_687	238_0_985	31_2_540
19_2_41	20_2_98	874_35_712	238_0_1046	31_2_546
19_2_52	20_2_84	874_35_723	238_0_1043	31_2_542
19_2_48	20_2_80	874_35_729	238_0_1046	31_2_542
19_2_45	20_2_84	874_35_749	238_0_1046	31_2_559
19_2_39	20_2_78	874_35_771	238_0_1047	31_2_571
19_2_35	20_2_71	874_35_772	238_0_977	31_2_578
19_2_31	20_2_67	874_35_749	238_0_934	31_2_579
19_2_33	20_2_67	874_35_761	238_0_907	31_2_588
19_2_35	20_2_67	874_35_754	238_0_864	31_2_580
19_2_25	20_2_64	874_35_740	238_0_885	31_2_579
19_2_25	20_2_67	874_35_730	238_0_876	31_2_556
19_2_24	20_2_68	874_35_669	238_0_849	31_2_549
19_2_13	20_2_68	874_35_613	238_0_851	31_2_538
19_2_7	20_2_72	874_35_600	238_0_867	31_2_548
19_2_8	20_2_81	874_35_604	238_0_897	31_2_545
19_2_6	20_2_84	874_35_642	238_0_915	31_2_563
19_2_6	20_2_87	874_35_697	238_0_951	31_2_580
19_2_6	20_2_84	874_35_735	238_0_984	31_2_581
19_2_6	20_2_80	874_35_743	238_0_987	31_2_614
19_2_7	20_2_85	874_35_722	238_0_992	31_2_636
19_2_9	20_2_88	874_35_668	238_0_1026	31_2_641
19_2_10	20_2_86	874_35_629	238_0_1045	31_2_653
19_2_10	20_2_85	874_35_600	238_0_1067	31_2_633
19_2_9	20_2_85	874_35_599	238_0_1049	31_2_639
19_2_6	20_2_73	874_35_626	238_0_1033	31_2_655
19_2_6	20_2_73	874_35_634	238_0_1024	31_2_644
19_2_6	20_2_79	874_35_685	238_0_947	31_2_646
19_2_2	20_2_77	874_35_691	238_0_926	31_2_645
19_2_1	20_2_73	874_35_689	238_0_908	31_2_627
20_2_79	874_35_670	238_0_894	31_2_623
20_2_86	874_35_676	238_0_853	31_2_613
20_2_97	874_35_679	238_0_846	31_2_611
20_2_111	874_35_643	238_0_820	31_2_583
20_2_128	874_35_622	238_0_831	31_2_590
20_2_137	874_35_563	238_0_835	31_2_577
20_2_148	874_35_538	238_0_845	31_2_599
20_2_164	874_35_487	238_0_850	31_2_606
20_2_174	874_35_453	238_0_836	31_2_618
20_2_194	874_35_437	238_0_835	31_2_614
20_2_208	874_35_444	238_0_902	31_2_642
20_2_220	874_35_484	238_0_918	31_2_627
20_2_233	874_35_536	238_0_960	31_2_613
20_2_243	874_35_592	238_0_958	31_2_585
20_2_248	874_35_659	238_0_958	31_2_536
20_2_261	874_35_711	238_0_972	31_2_489
20_2_247	874_35_734	238_0_930	31_2_457
20_2_237	874_35_715	238_0_908	31_2_458
20_2_225	874_35_692	238_0_925	31_2_454
20_2_204	874_35_649	238_0_952	31_2_484
20_2_178	874_35_571	238_0_973	31_2_509
20_2_162	874_35_514	238_0_1000	31_2_531
20_2_137	874_35_497	238_0_1031	31_2_546
20_2_139	874_35_493	238_0_1034	31_2_559
20_2_129	874_35_524	238_0_1000	31_2_573
20_2_123	874_35_554	238_0_1008	31_2_591
20_2_108	874_35_649	238_0_958	31_2_595
20_2_95	874_35_751	238_0_956	31_2_577
20_2_91	874_35_849	238_0_969	31_2_537
20_2_90	874_35_936	238_0_995	31_2_493
20_2_102	874_35_963	238_0_995	31_2_463
20_2_102	874_35_979	238_0_973	31_2_454
20_2_107	874_35_945	238_0_962	31_2_457
20_2_120	874_35_880	238_0_973	31_2_459
20_2_130	874_35_812	238_0_938	31_2_474
20_2_148	874_35_698	238_0_874	31_2_516
20_2_155	874_35_609	238_0_855	31_2_548
20_2_149	874_35_579	238_0_860	31_2_573
20_2_144	874_35_592	238_0_900	31_2_612
20_2_134	874_35_623	238_0_964	31_2_623
20_2_128	874_35_666	238_0_1011	31_2_608
20_2_128	874_35_694	238_0_1010	31_2_622
20_2_117	874_35_689	238_0_1005	31_2_619
20_2_111	874_35_666	238_0_984	31_2_612
20_2_100	874_35_693	238_0_944	31_2_574
20_2_89	874_35_695	238_0_877	31_2_567
20_2_92	874_35_736	238_0_790	31_2_541
20_2_88	874_35_831	238_0_740	31_2_530
20_2_97	874_35_896	238_0_772	31_2_523
20_2_95	874_35_940	238_0_844	31_2_500
20_2_96	874_35_925	238_0_897	31_2_500
20_2_109	874_35_867	238_0_912	31_2_524
20_2_117	874_35_830	238_0_937	31_2_539
20_2_126	874_35_800	238_0_924	31_2_533
20_2_134	874_35_781	238_0_919	31_2_548
20_2_140	874_35_716	238_0_906	31_2_575
20_2_132	874_35_686	238_0_877	31_2_626
20_2_130	874_35_663	238_0_828	31_2_649
20_2_125	874_35_619	238_0_787	31_2_670
20_2_125	874_35_606	238_0_779	31_2_687
20_2_123	874_35_612	238_0_776	31_2_710
20_2_116	874_35_634	238_0_773	31_2_705
20_2_107	874_35_681	238_0_819	31_2_700
20_2_98	874_35_731	238_0_832	31_2_701
20_2_75	874_35_801	238_0_846	31_2_705
20_2_54	874_35_903	238_0_851	31_2_660
20_2_38	874_35_1011	238_0_826	31_2_614
20_2_29	874_35_1064	238_0_820	31_2_582
20_2_27	874_35_1086	238_0_783	31_2_579
20_2_32	874_35_1108	238_0_781	31_2_556
20_2_41	874_35_1086	238_0_736	31_2_559
20_2_35	874_35_1019	238_0_736	31_2_553
20_2_34	874_35_978	238_0_752	31_2_560
20_2_35	874_35_919	238_0_783	31_2_563
20_2_28	874_35_917	238_0_768	31_2_534
20_2_25	874_35_902	238_0_789	31_2_545
20_2_22	874_35_912	238_0_815	31_2_538
20_2_21	874_35_944	238_0_822	31_2_536
20_2_23	874_35_942	238_0_847	31_2_531
20_2_22	874_35_957	238_0_846	31_2_512
20_2_24	874_35_925	238_0_924	31_2_514
20_2_27	874_35_842	238_0_922	31_2_513
20_2_31	874_35_779	238_0_926	31_2_547
20_2_32	874_35_716	238_0_893	31_2_580
20_2_28	874_35_656	238_0_815	31_2_606
20_2_28	874_35_654	238_0_781	31_2_603
20_2_30	874_35_624	238_0_744	31_2_614
20_2_37	874_35_625	238_0_745	31_2_639
20_2_40	874_35_610	238_0_753	31_2_678
20_2_42	874_35_615	238_0_782	31_2_672
20_2_46	874_35_607	238_0_811	31_2_656
20_2_47	874_35_618	238_0_809	31_2_652
20_2_47	874_35_615	238_0_867	31_2_661
20_2_44	874_35_627	238_0_898	31_2_679
20_2_38	874_35_682	238_0_909	31_2_695
20_2_45	874_35_704	238_0_923	31_2_662
20_2_58	874_35_733	238_0_893	31_2_646
20_2_53	874_35_753	238_0_926	31_2_597
20_2_52	874_35_764	238_0_955	31_2_590
20_2_49	874_35_737	238_0_953	31_2_605
20_2_53	874_35_708	238_0_955	31_2_607
20_2_48	874_35_663	238_0_977	31_2_653
20_2_46	874_35_635	238_0_943	31_2_686
20_2_42	874_35_585	238_0_907	31_2_729
20_2_42	874_35_495	238_0_895	31_2_752
20_2_49	874_35_428	238_0_934	31_2_782
20_2_51	874_35_367	238_0_983	31_2_822
20_2_52	874_35_285	238_0_965	31_2_857
20_2_63	874_35_247	238_0_969	31_2_887
20_2_70	874_35_232	238_0_994	31_2_904
20_2_75	874_35_230	238_0_1058	31_2_892
20_2_73	874_35_256	238_0_1054	31_2_911
20_2_73	874_35_272	238_0_1056	31_2_922
20_2_69	874_35_313	238_0_1063	31_2_892
20_2_54	874_35_343	238_0_1067	31_2_877
20_2_51	874_35_372	238_0_1076	31_2_863
20_2_40	874_35_394	238_0_1084	31_2_866
20_2_36	874_35_409	238_0_1067	31_2_820
20_2_32	874_35_402	238_0_1069	31_2_791
20_2_37	874_35_408	238_0_1085	31_2_748
20_2_38	874_35_388	238_0_1057	31_2_743
20_2_41	874_35_362	238_0_1005	31_2_747
20_2_49	874_35_317	238_0_985	31_2_787
20_2_45	874_35_273	238_0_982	31_2_806
20_2_50	874_35_228	238_0_985	31_2_825
20_2_54	874_35_230	238_0_1007	31_2_843
20_2_57	874_35_240	238_0_1025	31_2_853
20_2_61	874_35_263	238_0_1028	31_2_873
20_2_61	874_35_342	238_0_1047	31_2_863
20_2_61	874_35_389	238_0_1035	31_2_855
20_2_53	874_35_488	238_0_1070	31_2_826
20_2_48	874_35_563	238_0_1090	31_2_784
20_2_55	874_35_617	238_0_1110	31_2_760
20_2_53	874_35_621	238_0_1090	31_2_745
20_2_53	874_35_579	238_0_1071	31_2_754
20_2_58	874_35_522	238_0_1051	31_2_760
20_2_67	874_35_462	238_0_1050	31_2_750
20_2_68	874_35_402	238_0_1068	31_2_762
20_2_69	874_35_325	238_0_1057	31_2_784
20_2_63	874_35_271	238_0_1044	31_2_795
20_2_65	874_35_243	238_0_1026	31_2_782
20_2_73	874_35_242	238_0_1046	31_2_808
20_2_74	874_35_276	238_0_1047	31_2_830
20_2_79	874_35_290	238_0_1091	31_2_836
20_2_80	874_35_323	238_0_1102	31_2_819
20_2_77	874_35_380	238_0_1113	31_2_810
20_2_74	874_35_421	238_0_1089	31_2_795
20_2_76	874_35_457	238_0_1098	31_2_782
20_2_74	874_35_491	238_0_1094	31_2_751
20_2_71	874_35_524	238_0_1048	31_2_742
20_2_72	874_35_533	238_0_1070	31_2_710
20_2_74	874_35_570	238_0_1111	31_2_704
20_2_77	874_35_608	238_0_1139	31_2_677
20_2_89	874_35_637	238_0_1182	31_2_659
20_2_89	874_35_617	238_0_1223	31_2_640
20_2_91	874_35_559	238_0_1203	31_2_655
20_2_97	874_35_534	238_0_1208	31_2_638
20_2_100	874_35_505	238_0_1160	31_2_623
20_2_104	874_35_487	238_0_1120	31_2_648
20_2_95	874_35_473	238_0_1080	31_2_656
20_2_101	874_35_469	238_0_1035	31_2_682
20_2_109	874_35_395	238_0_997	31_2_705
20_2_120	874_35_377	238_0_973	31_2_726
20_2_118	874_35_350	238_0_975	31_2_743
20_2_115	874_35_340	238_0_982	31_2_762
20_2_95	874_35_336	238_0_946	31_2_773
20_2_91	874_35_323	238_0_973	31_2_780
20_2_87	874_35_321	238_0_1020	31_2_795
20_2_86	874_35_312	238_0_1052	31_2_795
20_2_93	874_35_342	238_0_1053	31_2_802
20_2_86	874_35_360	238_0_1069	31_2_795
20_2_89	874_35_381	238_0_1113	31_2_780
20_2_89	874_35_432	238_0_1103	31_2_740
20_2_80	874_35_450	238_0_1124	31_2_738
20_2_78	874_35_470	238_0_1070	31_2_727
20_2_70	874_35_497	238_0_1023	31_2_726
20_2_61	874_35_521	238_0_1040	31_2_744
20_2_46	874_35_539	238_0_1020	31_2_731
20_2_40	874_35_522	238_0_989	31_2_767
20_2_29	874_35_504	238_0_1010	31_2_745
20_2_25	874_35_538	238_0_988	31_2_735
20_2_26	874_35_516	238_0_1011	31_2_751
20_2_25	874_35_527	238_0_998	31_2_766
20_2_28	874_35_513	238_0_1022	31_2_780
20_2_29	874_35_525	238_0_1055	31_2_778
20_2_33	874_35_499	238_0_1082	31_2_787
20_2_42	874_35_466	238_0_1065	31_2_786
20_2_49	874_35_418	238_0_1069	31_2_802
20_2_49	874_35_364	238_0_1060	31_2_819
20_2_55	874_35_361	238_0_1048	31_2_786
20_2_58	874_35_353	238_0_1057	31_2_760
20_2_52	874_35_361	238_0_1040	31_2_764
20_2_50	874_35_415	238_0_1034	31_2_745
20_2_48	874_35_451	238_0_1051	31_2_737
20_2_52	874_35_463	238_0_1040	31_2_746
20_2_45	874_35_497	238_0_1053	31_2_732
20_2_44	874_35_524	238_0_996	31_2_723
20_2_38	874_35_528	238_0_939	31_2_750
20_2_25	874_35_500	238_0_927	31_2_784
20_2_13	874_35_478	238_0_888	31_2_790
20_2_10	874_35_443	238_0_868	31_2_796
20_2_7	874_35_444	238_0_850	31_2_807
20_2_5	874_35_422	238_0_803	31_2_831
20_2_4	874_35_423	238_0_780	31_2_857
20_2_7	874_35_412	238_0_753	31_2_858
20_2_7	874_35_425	238_0_742	31_2_862
20_2_9	874_35_430	238_0_819	31_2_880
20_2_9	874_35_455	238_0_884	31_2_876
20_2_10	874_35_506	238_0_895	31_2_862
20_2_7	874_35_537	238_0_970	31_2_839
20_2_8	874_35_585	238_0_972	31_2_830
20_2_5	874_35_649	238_0_1013	31_2_806
20_2_2	874_35_667	238_0_1043	31_2_773
20_2_1	874_35_682	238_0_1069	31_2_755
874_35_690	238_0_1073	31_2_734
874_35_691	238_0_1053	31_2_717
874_35_662	238_0_1035	31_2_716
874_35_624	238_0_992	31_2_730
874_35_575	238_0_968	31_2_713
874_35_590	238_0_946	31_2_706
874_35_601	238_0_895	31_2_708
874_35_627	238_0_883	31_2_694
874_35_644	238_0_888	31_2_698
874_35_642	238_0_883	31_2_702
874_35_645	238_0_957	31_2_718
874_35_639	238_0_988	31_2_705
874_35_668	238_0_984	31_2_715
874_35_666	238_0_1022	31_2_689
874_35_673	238_0_1032	31_2_636
874_35_687	238_0_1006	31_2_638
874_35_671	238_0_1022	31_2_632
874_35_637	238_0_1019	31_2_652
874_35_618	238_0_1062	31_2_676
874_35_602	238_0_1101	31_2_724
874_35_588	238_0_1155	31_2_712
874_35_580	238_0_1142	31_2_730
874_35_589	238_0_1117	31_2_689
874_35_606	238_0_1057	31_2_685
874_35_607	238_0_1030	31_2_699
874_35_663	238_0_970	31_2_699
874_35_708	238_0_932	31_2_662
874_35_747	238_0_931	31_2_668
874_35_790	238_0_921	31_2_644
874_35_821	238_0_910	31_2_641
874_35_843	238_0_879	31_2_634
874_35_876	238_0_874	31_2_615
874_35_927	238_0_872	31_2_618
874_35_926	238_0_855	31_2_623
874_35_926	238_0_837	31_2_626
874_35_903	238_0_833	31_2_636
874_35_896	238_0_827	31_2_633
874_35_908	238_0_795	31_2_628
874_35_896	238_0_765	31_2_624
874_35_931	238_0_766	31_2_598
874_35_971	238_0_782	31_2_572
874_35_972	238_0_814	31_2_566
874_35_947	238_0_834	31_2_566
874_35_929	238_0_864	31_2_561
874_35_931	238_0_859	31_2_571
874_35_927	238_0_860	31_2_581
874_35_939	238_0_858	31_2_572
874_35_862	238_0_837	31_2_580
874_35_799	238_0_859	31_2_587
874_35_777	238_0_843	31_2_594
874_35_779	238_0_835	31_2_616
874_35_750	238_0_870	31_2_648
874_35_743	238_0_869	31_2_658
874_35_711	238_0_907	31_2_675
874_35_681	238_0_921	31_2_687
874_35_702	238_0_941	31_2_697
874_35_722	238_0_952	31_2_678
874_35_709	238_0_990	31_2_667
874_35_701	238_0_978	31_2_644
874_35_692	238_0_938	31_2_652
874_35_675	238_0_846	31_2_677
874_35_665	238_0_810	31_2_708
874_35_662	238_0_815	31_2_714
874_35_661	238_0_853	31_2_727
874_35_680	238_0_913	31_2_720
874_35_710	238_0_908	31_2_715
874_35_741	238_0_929	31_2_712
874_35_797	238_0_890	31_2_697
874_35_784	238_0_842	31_2_706
874_35_773	238_0_810	31_2_714
874_35_750	238_0_825	31_2_719
874_35_697	238_0_871	31_2_752
874_35_642	238_0_958	31_2_761
874_35_606	238_0_984	31_2_777
874_35_603	238_0_986	31_2_783
874_35_608	238_0_945	31_2_766
874_35_685	238_0_952	31_2_712
874_35_756	238_0_957	31_2_659
874_35_834	238_0_960	31_2_626
874_35_893	238_0_914	31_2_599
874_35_900	238_0_863	31_2_566
874_35_932	238_0_880	31_2_549
874_35_983	238_0_887	31_2_519
874_35_959	238_0_897	31_2_563
874_35_934	238_0_901	31_2_578
874_35_919	238_0_865	31_2_607
874_35_872	238_0_840	31_2_626
874_35_879	238_0_869	31_2_646
874_35_860	238_0_829	31_2_666
874_35_780	238_0_826	31_2_680
874_35_719	238_0_846	31_2_706
874_35_678	238_0_849	31_2_725
874_35_638	238_0_881	31_2_750
874_35_630	238_0_864	31_2_760
874_35_668	238_0_879	31_2_717
874_35_738	238_0_850	31_2_698
874_35_795	238_0_829	31_2_676
874_35_872	238_0_876	31_2_637
874_35_900	238_0_864	31_2_620
874_35_910	238_0_872	31_2_620
874_35_921	238_0_877	31_2_599
874_35_899	238_0_877	31_2_578
874_35_852	238_0_843	31_2_600
874_35_785	238_0_823	31_2_609
874_35_749	238_0_829	31_2_627
874_35_665	238_0_828	31_2_678
874_35_569	238_0_837	31_2_733
874_35_548	238_0_806	31_2_746
874_35_568	238_0_773	31_2_739
874_35_579	238_0_721	31_2_747
874_35_614	238_0_713	31_2_727
874_35_630	238_0_721	31_2_704
874_35_635	238_0_723	31_2_693
874_35_653	238_0_740	31_2_697
874_35_656	238_0_788	31_2_700
874_35_641	238_0_840	31_2_714
874_35_609	238_0_919	31_2_714
874_35_598	238_0_985	31_2_749
874_35_570	238_0_1016	31_2_747
874_35_557	238_0_1027	31_2_740
874_35_533	238_0_1014	31_2_755
874_35_506	238_0_989	31_2_753
874_35_514	238_0_987	31_2_745
874_35_474	238_0_940	31_2_767
874_35_470	238_0_899	31_2_774
874_35_492	238_0_848	31_2_794
874_35_525	238_0_871	31_2_800
874_35_549	238_0_854	31_2_782
874_35_591	238_0_851	31_2_762
874_35_619	238_0_867	31_2_747
874_35_669	238_0_885	31_2_730
874_35_755	238_0_888	31_2_691
874_35_820	238_0_857	31_2_670
874_35_880	238_0_866	31_2_606
874_35_917	238_0_858	31_2_569
874_35_948	238_0_928	31_2_537
874_35_914	238_0_967	31_2_536
874_35_823	238_0_985	31_2_571
874_35_723	238_0_955	31_2_617
874_35_623	238_0_903	31_2_683
874_35_566	238_0_839	31_2_740
874_35_554	238_0_769	31_2_765
874_35_595	238_0_734	31_2_776
874_35_646	238_0_698	31_2_754
874_35_688	238_0_701	31_2_728
874_35_747	238_0_724	31_2_707
874_35_793	238_0_726	31_2_671
874_35_783	238_0_766	31_2_660
874_35_746	238_0_822	31_2_662
874_35_703	238_0_866	31_2_648
874_35_658	238_0_891	31_2_659
874_35_644	238_0_931	31_2_670
874_35_649	238_0_967	31_2_694
874_35_647	238_0_962	31_2_684
874_35_659	238_0_961	31_2_685
874_35_674	238_0_992	31_2_657
874_35_652	238_0_979	31_2_665
874_35_650	238_0_948	31_2_659
874_35_605	238_0_911	31_2_687
874_35_569	238_0_919	31_2_710
874_35_507	238_0_917	31_2_746
874_35_488	238_0_912	31_2_745
874_35_534	238_0_899	31_2_771
874_35_578	238_0_896	31_2_783
874_35_649	238_0_889	31_2_754
874_35_745	238_0_892	31_2_735
874_35_851	238_0_886	31_2_681
874_35_918	238_0_902	31_2_637
874_35_946	238_0_938	31_2_637
874_35_939	238_0_923	31_2_649
874_35_934	238_0_877	31_2_649
874_35_911	238_0_825	31_2_635
874_35_851	238_0_831	31_2_632
874_35_818	238_0_836	31_2_657
874_35_747	238_0_860	31_2_670
874_35_673	238_0_851	31_2_708
874_35_612	238_0_897	31_2_757
874_35_527	238_0_962	31_2_778
874_35_497	238_0_1027	31_2_757
874_35_548	238_0_1039	31_2_736
874_35_579	238_0_1024	31_2_709
874_35_641	238_0_1012	31_2_696
874_35_727	238_0_978	31_2_638
874_35_800	238_0_979	31_2_628
874_35_860	238_0_975	31_2_606
874_35_877	238_0_962	31_2_578
874_35_855	238_0_953	31_2_560
874_35_833	238_0_944	31_2_562
874_35_834	238_0_906	31_2_558
874_35_786	238_0_899	31_2_598
874_35_708	238_0_926	31_2_617
874_35_641	238_0_913	31_2_653
874_35_569	238_0_902	31_2_676
874_35_498	238_0_918	31_2_722
874_35_500	238_0_927	31_2_758
874_35_529	238_0_958	31_2_786
874_35_564	238_0_976	31_2_803
874_35_649	238_0_1004	31_2_782
874_35_738	238_0_1015	31_2_740
874_35_817	238_0_1036	31_2_711
874_35_873	238_0_1045	31_2_687
874_35_913	238_0_1032	31_2_675
874_35_905	238_0_961	31_2_657
874_35_848	238_0_886	31_2_672
874_35_734	238_0_890	31_2_697
874_35_629	238_0_906	31_2_737
874_35_508	238_0_943	31_2_758
874_35_444	238_0_983	31_2_804
874_35_435	238_0_1038	31_2_821
874_35_425	238_0_1053	31_2_852
874_35_430	238_0_1085	31_2_842
874_35_422	238_0_1105	31_2_825
874_35_400	238_0_1108	31_2_847
874_35_430	238_0_1108	31_2_833
874_35_471	238_0_1093	31_2_802
874_35_511	238_0_1039	31_2_766
874_35_550	238_0_1051	31_2_744
874_35_614	238_0_1060	31_2_731
874_35_675	238_0_1027	31_2_713
874_35_721	238_0_986	31_2_711
874_35_752	238_0_928	31_2_695
874_35_730	238_0_870	31_2_685
874_35_695	238_0_831	31_2_690
874_35_624	238_0_867	31_2_695
874_35_567	238_0_847	31_2_732
874_35_506	238_0_851	31_2_764
874_35_454	238_0_893	31_2_797
874_35_468	238_0_909	31_2_820
874_35_472	238_0_965	31_2_813
874_35_507	238_0_970	31_2_803
874_35_509	238_0_990	31_2_821
874_35_536	238_0_1019	31_2_814
874_35_528	238_0_1019	31_2_812
874_35_521	238_0_1015	31_2_768
874_35_529	238_0_1011	31_2_760
874_35_568	238_0_1018	31_2_749
874_35_597	238_0_979	31_2_744
874_35_604	238_0_952	31_2_723
874_35_598	238_0_977	31_2_736
874_35_560	238_0_998	31_2_744
874_35_522	238_0_1008	31_2_762
874_35_516	238_0_1037	31_2_776
874_35_520	238_0_1046	31_2_788
874_35_528	238_0_1062	31_2_818
874_35_542	238_0_1112	31_2_849
874_35_541	238_0_1096	31_2_845
874_35_563	238_0_1082	31_2_848
874_35_570	238_0_1044	31_2_823
874_35_587	238_0_998	31_2_807
874_35_604	238_0_988	31_2_792
874_35_599	238_0_943	31_2_799
874_35_633	238_0_937	31_2_744
874_35_685	238_0_920	31_2_708
874_35_734	238_0_894	31_2_705
874_35_737	238_0_909	31_2_701
874_35_756	238_0_942	31_2_688
874_35_743	238_0_980	31_2_670
874_35_699	238_0_965	31_2_660
874_35_625	238_0_948	31_2_679
874_35_549	238_0_975	31_2_699
874_35_522	238_0_975	31_2_711
874_35_481	238_0_953	31_2_741
874_35_460	238_0_960	31_2_743
874_35_447	238_0_896	31_2_781
874_35_435	238_0_868	31_2_789
874_35_441	238_0_901	31_2_800
874_35_476	238_0_924	31_2_801
874_35_515	238_0_966	31_2_809
874_35_550	238_0_993	31_2_808
874_35_583	238_0_1028	31_2_806
874_35_677	238_0_1115	31_2_754
874_35_760	238_0_1143	31_2_708
874_35_873	238_0_1107	31_2_636
874_35_989	238_0_1096	31_2_557
874_35_1046	238_0_1078	31_2_515
874_35_1079	238_0_1047	31_2_484
874_35_1053	238_0_987	31_2_487
874_35_977	238_0_934	31_2_506
874_35_850	238_0_925	31_2_544
874_35_777	238_0_943	31_2_587
874_35_647	238_0_968	31_2_630
874_35_534	238_0_1021	31_2_667
874_35_443	238_0_1021	31_2_697
874_35_379	238_0_1005	31_2_714
874_35_313	238_0_981	31_2_744
874_35_297	238_0_999	31_2_774
874_35_308	238_0_1011	31_2_821
874_35_346	238_0_1014	31_2_846
874_35_426	238_0_1058	31_2_813
874_35_488	238_0_1030	31_2_795
874_35_582	238_0_1002	31_2_767
874_35_677	238_0_960	31_2_741
874_35_754	238_0_927	31_2_690
874_35_817	238_0_923	31_2_658
874_35_829	238_0_883	31_2_646
874_35_803	238_0_875	31_2_640
874_35_795	238_0_890	31_2_661
874_35_739	238_0_899	31_2_691
874_35_694	238_0_898	31_2_692
874_35_642	238_0_898	31_2_706
874_35_612	238_0_914	31_2_698
874_35_573	238_0_921	31_2_730
874_35_566	238_0_933	31_2_724
874_35_581	238_0_942	31_2_723
874_35_599	238_0_950	31_2_702
874_35_615	238_0_933	31_2_696
874_35_640	238_0_939	31_2_696
874_35_679	238_0_948	31_2_678
874_35_715	238_0_941	31_2_667
874_35_786	238_0_917	31_2_680
874_35_816	238_0_935	31_2_652
874_35_851	238_0_951	31_2_651
874_35_877	238_0_1004	31_2_644
874_35_833	238_0_1019	31_2_673
874_35_775	238_0_1038	31_2_691
874_35_712	238_0_1034	31_2_706
874_35_628	238_0_1035	31_2_712
874_35_599	238_0_1016	31_2_725
874_35_588	238_0_1011	31_2_706
874_35_615	238_0_965	31_2_740
874_35_687	238_0_935	31_2_690
874_35_732	238_0_918	31_2_659
874_35_755	238_0_852	31_2_637
874_35_736	238_0_769	31_2_674
874_35_700	238_0_724	31_2_687
874_35_680	238_0_724	31_2_717
874_35_676	238_0_755	31_2_740
874_35_677	238_0_799	31_2_766
874_35_705	238_0_855	31_2_785
874_35_684	238_0_942	31_2_789
874_35_668	238_0_956	31_2_758
874_35_655	238_0_1001	31_2_744
874_35_611	238_0_1021	31_2_784
874_35_554	238_0_1061	31_2_796
874_35_500	238_0_1078	31_2_815
874_35_467	238_0_1112	31_2_855
874_35_445	238_0_1118	31_2_854
874_35_437	238_0_1113	31_2_843
874_35_436	238_0_1091	31_2_843
874_35_434	238_0_1096	31_2_835
874_35_418	238_0_1119	31_2_794
874_35_436	238_0_1136	31_2_804
874_35_432	238_0_1125	31_2_821
874_35_433	238_0_1099	31_2_787
874_35_411	238_0_1101	31_2_813
874_35_408	238_0_1110	31_2_816
874_35_418	238_0_1117	31_2_806
874_35_441	238_0_1085	31_2_828
874_35_462	238_0_1076	31_2_817
874_35_486	238_0_1095	31_2_808
874_35_487	238_0_1071	31_2_821
874_35_486	238_0_1044	31_2_828
874_35_516	238_0_1049	31_2_800
874_35_532	238_0_1003	31_2_782
874_35_547	238_0_978	31_2_760
874_35_578	238_0_931	31_2_732
874_35_612	238_0_945	31_2_696
874_35_646	238_0_996	31_2_676
874_35_642	238_0_1048	31_2_664
874_35_657	238_0_1050	31_2_675
874_35_658	238_0_1055	31_2_700
874_35_651	238_0_1065	31_2_679
874_35_664	238_0_1092	31_2_689
874_35_713	238_0_1072	31_2_673
874_35_745	238_0_1062	31_2_679
874_35_794	238_0_1019	31_2_663
874_35_833	238_0_979	31_2_662
874_35_834	238_0_961	31_2_664
874_35_824	238_0_949	31_2_650
874_35_815	238_0_950	31_2_632
874_35_736	238_0_958	31_2_652
874_35_690	238_0_929	31_2_673
874_35_633	238_0_902	31_2_686
874_35_565	238_0_897	31_2_705
874_35_536	238_0_873	31_2_748
874_35_542	238_0_897	31_2_782
874_35_562	238_0_909	31_2_816
874_35_583	238_0_938	31_2_807
874_35_627	238_0_930	31_2_794
874_35_653	238_0_956	31_2_758
874_35_657	238_0_1025	31_2_707
874_35_641	238_0_1027	31_2_691
874_35_623	238_0_1065	31_2_666
874_35_630	238_0_1063	31_2_633
874_35_621	238_0_1054	31_2_635
874_35_598	238_0_1012	31_2_635
874_35_611	238_0_982	31_2_661
874_35_552	238_0_955	31_2_670
874_35_508	238_0_947	31_2_689
874_35_506	238_0_921	31_2_715
874_35_492	238_0_901	31_2_747
874_35_498	238_0_863	31_2_788
874_35_514	238_0_902	31_2_797
874_35_548	238_0_932	31_2_797
874_35_587	238_0_980	31_2_776
874_35_646	238_0_981	31_2_745
874_35_705	238_0_960	31_2_707
874_35_769	238_0_956	31_2_653
874_35_811	238_0_920	31_2_621
874_35_819	238_0_939	31_2_586
874_35_812	238_0_964	31_2_587
874_35_768	238_0_990	31_2_589
874_35_707	238_0_973	31_2_615
874_35_647	238_0_1001	31_2_647
874_35_600	238_0_934	31_2_700
874_35_533	238_0_934	31_2_730
874_35_507	238_0_936	31_2_763
874_35_476	238_0_964	31_2_792
874_35_483	238_0_1007	31_2_791
874_35_513	238_0_962	31_2_801
874_35_565	238_0_946	31_2_794
874_35_590	238_0_956	31_2_828
874_35_590	238_0_933	31_2_824
874_35_588	238_0_933	31_2_792
874_35_565	238_0_944	31_2_784
874_35_554	238_0_943	31_2_770
874_35_539	238_0_927	31_2_751
874_35_544	238_0_923	31_2_752
874_35_581	238_0_881	31_2_741
874_35_655	238_0_841	31_2_721
874_35_727	238_0_845	31_2_674
874_35_766	238_0_864	31_2_639
874_35_811	238_0_863	31_2_620
874_35_820	238_0_878	31_2_602
874_35_813	238_0_899	31_2_605
874_35_797	238_0_915	31_2_611
874_35_728	238_0_937	31_2_652
874_35_639	238_0_977	31_2_682
874_35_574	238_0_1012	31_2_734
874_35_471	238_0_1012	31_2_785
874_35_402	238_0_1030	31_2_809
874_35_373	238_0_1015	31_2_820
874_35_396	238_0_1012	31_2_800
874_35_402	238_0_1025	31_2_795
874_35_434	238_0_1066	31_2_782
874_35_508	238_0_1068	31_2_774
874_35_578	238_0_1045	31_2_747
874_35_633	238_0_1036	31_2_752
874_35_691	238_0_1053	31_2_759
874_35_729	238_0_1025	31_2_766
874_35_731	238_0_1010	31_2_764
874_35_698	238_0_979	31_2_774
874_35_643	238_0_977	31_2_776
874_35_582	238_0_972	31_2_791
874_35_498	238_0_959	31_2_779
874_35_406	238_0_954	31_2_789
874_35_392	238_0_969	31_2_773
874_35_421	238_0_980	31_2_745
874_35_486	238_0_1031	31_2_721
874_35_571	238_0_1046	31_2_709
874_35_639	238_0_1023	31_2_720
874_35_694	238_0_1020	31_2_711
874_35_740	238_0_1014	31_2_699
874_35_778	238_0_972	31_2_698
874_35_787	238_0_947	31_2_694
874_35_798	238_0_943	31_2_702
874_35_772	238_0_969	31_2_731
874_35_707	238_0_987	31_2_752
874_35_600	238_0_1022	31_2_755
874_35_489	238_0_1034	31_2_782
874_35_451	238_0_1004	31_2_785
874_35_433	238_0_943	31_2_787
874_35_424	238_0_923	31_2_777
874_35_478	238_0_934	31_2_755
874_35_549	238_0_942	31_2_741
874_35_627	238_0_970	31_2_704
874_35_744	238_0_967	31_2_671
874_35_830	238_0_959	31_2_628
874_35_909	238_0_957	31_2_607
874_35_1024	238_0_951	31_2_587
874_35_1122	238_0_968	31_2_564
874_35_1150	238_0_997	31_2_512
874_35_1190	238_0_1015	31_2_462
874_35_1154	238_0_960	31_2_459
874_35_1038	238_0_961	31_2_476
874_35_949	238_0_941	31_2_509
874_35_754	238_0_892	31_2_546
874_35_606	238_0_881	31_2_594
874_35_488	238_0_852	31_2_651
874_35_420	238_0_842	31_2_686
874_35_405	238_0_873	31_2_696
874_35_416	238_0_888	31_2_713
874_35_478	238_0_931	31_2_728
874_35_577	238_0_977	31_2_718
874_35_706	238_0_1005	31_2_708
874_35_839	238_0_995	31_2_672
874_35_943	238_0_944	31_2_643
874_35_1044	238_0_866	31_2_606
874_35_1040	238_0_783	31_2_607
874_35_1016	238_0_649	31_2_619
874_35_991	238_0_642	31_2_615
874_35_903	238_0_659	31_2_605
874_35_853	238_0_706	31_2_600
[truncated: 3,001 more rows]
[truncated: 803 more columns]
