# Supplementary material for: Environmental change makes robust ecological networks fragile
Source: Nat Commun. 2016 Aug 11;7:12462. doi: 10.1038/ncomms12462 (PMC4987532; doi:10.1038/ncomms12462)
Supplement: Supplementary Data 1 — Host-parasite networks and host extinction sequences in Avida experiments. The compressed archive includes the 100 co-evolved host-parasite networks and the host extinction sequences in the historical scenario. [file ncomms12462-s2.zip › Supplementary_data_S1/host_extinction_sequence_84.csv]

1200_0_2	643_15_1	592_3_13	344_15_2	345_0_6	346_1_2	347_0_4	340_3_1	341_5_6	342_3_7	343_14_19	348_3_2	349_5_1	594_15_11	298_5_9	299_0_1	296_15_2	297_23_6	294_15_4	295_3_4	292_15_2	293_15_8	290_15_14	291_3_4	270_0_5	271_0_2	272_15_5	273_15_1	274_15_3	275_3_1	276_5_11	277_3_9	278_3_3	279_3_4	2263_1_1	2261_1_1	2266_0_1	2267_0_1	2264_15_1	2265_6_1	108_3_4	109_0_1	102_6_1	103_15_3	100_5_2	101_0_4	106_15_21	107_0_8	104_15_1	105_23_1
1200_0_1	592_3_13	344_15_2	345_0_6	346_1_2	347_0_4	340_3_1	341_5_9	342_3_6	343_14_19	348_3_1	298_5_8	296_15_3	297_23_3	294_15_4	295_3_4	292_15_2	293_15_9	290_15_14	291_3_2	270_0_4	271_0_1	272_15_5	273_15_1	274_15_3	276_5_12	277_3_9	278_3_2	279_3_4	2263_1_1	2266_0_2	2267_0_2	2264_15_1	2265_6_1	108_3_3	109_0_1	102_6_1	103_15_2	100_5_4	101_0_4	106_15_32	107_0_7	104_15_1	105_23_2	2046_0_2	2047_3_2	2045_5_2	2043_0_2	2040_0_2	2041_0_2
344_15_2	345_0_8	347_0_3	340_3_1	341_5_9	342_3_8	343_14_11	348_3_1	298_5_11	296_15_1	297_23_3	294_15_1	295_3_8	292_15_1	293_15_8	290_15_11	291_3_4	270_0_3	271_0_1	272_15_2	273_15_1	274_15_4	276_5_14	277_3_9	278_3_1	279_3_4	2263_1_3	2266_0_5	2267_0_4	2264_15_3	108_3_2	109_0_1	102_6_1	103_15_1	100_5_8	101_0_8	106_15_39	107_0_5	105_23_4	2046_0_4	2047_3_5	2045_5_2	2043_0_5	2040_0_2	2041_0_2	98_0_7	91_5_6	90_15_20	93_15_7	92_3_2
1175_46_1	1269_5_1	828_0_1	294_15_1	527_0_3	2297_6_3	736_0_1	166_0_1	198_5_2	429_3_4	669_15_1	189_3_1	1257_15_7	1940_0_1	1145_3_6	407_05_16	2079_15_2	1945_15_4	818_3_1	345_0_10	347_0_3	2296_15_1	341_5_7	342_3_5	343_14_16	810_15_6	812_15_7	814_135_1	665_123_6	816_5_1	817_0_2	1799_3_2	719_5_6	1622_5_1	717_3_3	6_6_1	714_0_4	1797_15_3	1511_6_2	662_5_4	618_0_2	421_15_7	1492_0_3	1495_0_5	1497_6_3	1498_23_4	655_3_2	917_0_2	961_0_3	1069_5_3
1175_46_1	1269_5_1	828_0_1	2297_6_5	166_0_1	429_3_4	669_15_1	1257_15_4	1940_0_2	1145_3_3	407_05_22	2079_15_5	1945_15_5	344_15_9	345_0_15	347_0_4	340_3_1	341_5_7	342_3_2	343_14_11	810_15_4	812_15_4	814_135_2	1148_1_1	817_0_2	719_5_8	717_3_5	714_0_2	1797_15_2	712_3_1	662_5_2	618_0_3	2073_0_4	1492_0_4	1495_0_4	1497_6_6	1498_23_7	917_0_4	961_0_5	1069_5_3	1068_3_4	1703_0_1	1704_15_5	1708_0_1	1528_0_2	1064_0_2	619_5_14	1066_6_16	298_5_15	1667_0_12
1175_46_1	1269_5_1	828_0_1	2297_6_4	166_0_1	429_3_9	669_15_1	1257_15_6	1145_3_1	407_05_21	1945_15_3	344_15_10	345_0_11	347_0_6	340_3_1	341_5_4	342_3_3	343_14_13	810_15_9	812_15_6	814_135_2	1148_1_1	817_0_2	719_5_6	717_3_5	1797_15_2	712_3_1	662_5_2	618_0_4	2073_0_4	1492_0_3	1495_0_7	1497_6_6	1498_23_5	917_0_5	1069_5_2	1068_3_4	1703_0_1	1704_15_9	1708_0_1	1528_0_1	1064_0_2	619_5_12	1066_6_20	298_5_19	1667_0_9	297_23_1	294_15_3	1664_0_9	293_15_14
1175_46_1	1269_5_1	166_0_1	429_3_5	669_15_1	1257_15_6	1145_3_4	1945_15_2	344_15_7	345_0_14	347_0_7	340_3_1	341_5_6	343_14_20	810_15_9	812_15_8	814_135_3	918_15_8	719_5_5	717_3_4	1797_15_2	712_3_1	662_5_6	618_0_2	2073_0_2	1492_0_5	1495_0_4	1497_6_4	1498_23_1	917_0_7	1068_3_2	1704_15_11	1708_0_1	1528_0_1	1064_0_3	619_5_19	1066_6_22	298_5_19	1667_0_4	297_23_1	294_15_4	1664_0_8	293_15_20	291_3_14	590_5_10	1084_0_2	594_15_12	195_0_1	194_6_2	197_3_5
1175_46_1	1269_5_1	166_0_1	429_3_4	669_15_1	1145_3_4	344_15_7	345_0_17	347_0_5	340_3_1	341_5_4	343_14_32	810_15_12	812_15_5	814_135_3	918_15_5	717_3_6	1797_15_4	662_5_7	421_15_25	1492_0_6	1495_0_5	1497_6_4	917_0_7	1068_3_1	1704_15_10	1708_0_1	425_3_5	1064_0_3	619_5_19	1529_15_13	298_5_22	1667_0_1	294_15_4	1664_0_10	293_15_20	291_3_9	590_5_14	1084_0_2	594_15_6	195_0_1	194_6_3	197_3_6	190_15_4	1089_3_10	1127_15_4	270_0_4	1138_3_7	274_15_13	276_5_6
1175_46_1	1269_5_1	429_3_3	669_15_1	1145_3_5	344_15_9	345_0_16	347_0_5	340_3_1	341_5_5	343_14_45	810_15_8	814_135_4	918_15_1	717_3_9	1797_15_2	421_15_23	1492_0_6	1495_0_4	1497_6_6	917_0_11	1704_15_15	1708_0_1	2077_3_7	1064_0_4	619_5_12	1066_6_26	298_5_17	1667_0_2	294_15_2	1664_0_3	293_15_23	291_3_15	590_5_18	1084_0_2	594_15_3	195_0_1	194_6_2	197_3_6	190_15_1	1089_3_8	1127_15_2	270_0_9	1138_3_2	274_15_12	276_5_4	277_3_10	524_3_1	1409_0_14	527_0_1
1269_5_1	669_15_1	1145_3_6	344_15_5	345_0_21	347_0_4	340_3_1	341_5_3	343_14_57	810_15_4	814_135_6	717_3_11	1797_15_6	421_15_35	1492_0_8	1495_0_3	1497_6_4	917_0_17	1704_15_19	2077_3_10	1064_0_4	1066_6_38	298_5_18	1667_0_2	294_15_1	1664_0_3	293_15_20	291_3_12	590_5_19	1084_0_2	594_15_2	195_0_1	194_6_4	197_3_9	1089_3_3	1127_15_1	270_0_19	274_15_22	276_5_5	277_3_7	524_3_1	1409_0_11	527_0_1	1019_15_7	523_0_1	1014_0_2	1402_3_1	1016_15_7	1400_15_8	2266_0_11
1269_5_1	669_15_1	1145_3_4	344_15_7	345_0_12	347_0_7	340_3_1	341_5_7	343_14_57	810_15_1	814_135_4	717_3_11	1797_15_6	421_15_42	1492_0_6	1495_0_4	1497_6_5	917_0_13	1704_15_16	2077_3_17	1064_0_4	1066_6_32	298_5_19	1667_0_2	1664_0_3	293_15_33	291_3_9	590_5_25	1084_0_2	594_15_2	195_0_1	194_6_3	197_3_7	1089_3_2	1088_3_22	270_0_27	274_15_25	276_5_4	277_3_11	524_3_1	1409_0_10	527_0_1	521_0_27	523_0_1	1402_3_1	1016_15_4	1400_15_5	2266_0_13	2264_15_18	449_0_1
669_15_1	1145_3_6	344_15_9	345_0_13	347_0_1	340_3_1	341_5_7	343_14_59	717_3_4	1797_15_5	421_15_33	1492_0_7	1495_0_7	1497_6_4	917_0_10	1704_15_12	2077_3_24	1064_0_4	1066_6_31	298_5_23	1667_0_1	1664_0_5	293_15_29	291_3_4	590_5_22	592_3_33	594_15_1	195_0_1	194_6_2	197_3_7	1089_3_1	1088_3_22	270_0_40	274_15_32	276_5_2	277_3_7	524_3_1	1409_0_3	527_0_1	521_0_23	1402_3_1	1016_15_3	1400_15_5	2266_0_16	2264_15_8	449_0_1	448_3_28	443_3_4	1334_0_7	1336_3_3
669_15_1	344_15_16	345_0_14	347_0_2	340_3_1	341_5_6	343_14_59	717_3_6	1797_15_6	1492_0_9	1495_0_4	1497_6_4	917_0_12	1704_15_13	2077_3_16	1064_0_2	1066_6_23	298_5_22	1667_0_2	1664_0_4	293_15_31	291_3_6	590_5_31	592_3_29	195_0_1	194_6_1	197_3_9	193_5_1	1088_3_21	270_0_42	274_15_32	276_5_1	277_3_6	524_3_1	1409_0_1	527_0_1	521_0_30	1402_3_1	1016_15_3	1400_15_4	2266_0_17	2264_15_9	449_0_1	448_3_16	443_3_7	1334_0_5	1336_3_3	445_0_14	588_3_2	102_6_1
669_15_1	344_15_20	345_0_12	347_0_1	340_3_1	341_5_1	343_14_60	717_3_6	1797_15_3	1492_0_10	1495_0_3	1497_6_7	917_0_13	1704_15_6	2077_3_18	1064_0_1	1066_6_37	298_5_27	1664_0_2	293_15_27	590_5_24	592_3_28	195_0_1	194_6_2	197_3_11	193_5_1	1088_3_22	270_0_61	274_15_27	276_5_2	277_3_2	524_3_1	1409_0_1	521_0_28	1402_3_1	1016_15_6	1400_15_2	2266_0_22	2264_15_4	449_0_1	448_3_18	443_3_4	1334_0_3	1336_3_1	445_0_21	588_3_1	102_6_1	103_15_1	101_0_39	106_15_13
344_15_33	345_0_13	347_0_2	340_3_1	343_14_44	717_3_12	1797_15_1	1492_0_17	1495_0_3	1497_6_5	423_3_18	1704_15_3	2077_3_13	1066_6_35	298_5_24	1664_0_4	293_15_30	590_5_25	592_3_21	195_0_1	194_6_2	197_3_9	193_5_1	1088_3_21	270_0_49	274_15_22	149_15_1	277_3_4	524_3_1	521_0_38	1402_3_1	1016_15_6	1400_15_1	2266_0_22	2264_15_7	449_0_1	448_3_18	443_3_4	1334_0_4	1336_3_3	445_0_27	102_6_1	103_15_1	101_0_47	106_15_10	105_23_6	39_5_16	906_03_17	2043_0_2	33_3_1
344_15_45	345_0_12	347_0_4	340_3_1	343_14_34	717_3_8	1492_0_10	1495_0_1	1497_6_3	423_3_15	1704_15_1	2077_3_15	1066_6_30	298_5_29	1664_0_2	293_15_28	590_5_19	592_3_33	195_0_1	194_6_1	197_3_12	193_5_1	1088_3_24	270_0_60	274_15_19	277_3_7	524_3_1	521_0_33	1402_3_1	1016_15_3	2266_0_26	2264_15_8	449_0_1	448_3_24	443_3_2	1334_0_2	1336_3_3	445_0_35	102_6_1	103_15_1	101_0_52	106_15_9	105_23_6	39_5_22	906_03_9	33_3_1	32_5_16	1841_3_4	30_5_26	37_3_1
344_15_56	345_0_13	347_0_2	340_3_1	343_14_17	717_3_5	1492_0_12	1495_0_3	1497_6_6	423_3_25	2077_3_22	1066_6_31	298_5_21	1664_0_3	293_15_13	590_5_20	592_3_31	195_0_1	194_6_1	197_3_15	193_5_1	1088_3_23	270_0_53	274_15_24	277_3_9	524_3_1	521_0_37	1402_3_1	1016_15_1	528_3_5	2264_15_15	449_0_1	448_3_18	443_3_3	1334_0_2	1336_3_2	445_0_32	102_6_1	103_15_1	101_0_63	106_15_9	105_23_2	39_5_28	906_03_10	33_3_1	32_5_25	1841_3_5	30_5_15	37_3_1	35_6_1
344_15_85	345_0_12	347_0_1	340_3_1	343_14_14	717_3_1	1492_0_8	1495_0_3	1497_6_4	423_3_24	2077_3_14	1066_6_38	298_5_21	1664_0_4	293_15_19	590_5_18	592_3_23	195_0_1	194_6_1	197_3_4	193_5_1	1088_3_18	270_0_63	274_15_16	277_3_10	524_3_1	521_0_38	1402_3_1	1016_15_1	528_3_3	2264_15_23	449_0_1	448_3_23	443_3_5	1334_0_6	1336_3_1	445_0_31	102_6_1	103_15_1	101_0_47	106_15_12	105_23_3	39_5_24	906_03_8	33_3_1	32_5_16	1841_3_6	30_5_16	37_3_1	35_6_1
344_15_118	345_0_18	347_0_1	340_3_1	343_14_8	717_3_2	1492_0_10	1495_0_1	1497_6_2	423_3_27	2077_3_16	1066_6_38	298_5_29	1664_0_3	293_15_21	590_5_18	592_3_24	195_0_1	194_6_1	197_3_8	193_5_1	1088_3_20	270_0_60	274_15_15	277_3_12	524_3_1	521_0_36	1402_3_1	1016_15_1	528_3_4	2264_15_37	449_0_1	448_3_31	443_3_4	1334_0_5	445_0_32	102_6_1	103_15_1	101_0_50	106_15_17	105_23_2	39_5_31	906_03_10	33_3_1	32_5_17	1841_3_11	30_5_8	37_3_1	35_6_1	34_3_1
344_15_169	345_0_12	340_3_1	343_14_7	717_3_2	1492_0_7	1495_0_4	1497_6_2	423_3_23	2077_3_15	1066_6_41	298_5_26	1664_0_1	293_15_36	590_5_17	592_3_18	195_0_1	194_6_1	197_3_7	193_5_1	1088_3_18	270_0_65	274_15_9	277_3_13	524_3_1	521_0_45	1402_3_1	1401_15_1	528_3_5	2264_15_37	449_0_1	448_3_28	443_3_8	1334_0_5	445_0_31	102_6_1	103_15_1	101_0_46	106_15_25	39_5_27	906_03_8	33_3_1	32_5_9	1841_3_10	30_5_3	37_3_1	35_6_1	34_3_1	439_3_12	436_6_12
344_15_199	345_0_13	340_3_1	343_14_10	717_3_1	1492_0_12	1495_0_1	1497_6_3	423_3_28	2077_3_13	1066_6_40	298_5_40	295_3_5	293_15_40	590_5_11	592_3_26	195_0_1	194_6_1	197_3_12	1088_3_21	270_0_72	274_15_5	277_3_14	524_3_1	521_0_36	1402_3_1	1401_15_1	2266_0_22	2264_15_47	449_0_1	448_3_35	443_3_8	1334_0_2	445_0_31	102_6_1	103_15_1	101_0_40	106_15_30	39_5_38	906_03_10	33_3_1	32_5_14	1841_3_8	30_5_2	37_3_1	35_6_1	34_3_1	439_3_14	436_6_13	648_5_32
344_15_234	345_0_24	340_3_1	343_14_9	717_3_2	1492_0_12	1495_0_2	1497_6_3	423_3_26	2077_3_9	1066_6_44	298_5_34	295_3_6	293_15_52	590_5_26	592_3_20	195_0_1	194_6_1	197_3_6	1088_3_25	270_0_60	274_15_7	277_3_20	524_3_1	521_0_40	1402_3_1	1401_15_1	2266_0_18	2264_15_42	449_0_1	448_3_29	443_3_9	1334_0_3	445_0_25	102_6_1	103_15_1	101_0_39	106_15_32	39_5_35	906_03_8	33_3_1	32_5_17	1841_3_14	37_3_1	35_6_1	34_3_1	439_3_18	436_6_15	648_5_27	435_5_27
344_15_254	345_0_26	340_3_1	343_14_10	717_3_2	1492_0_15	1497_6_2	423_3_35	2077_3_6	1066_6_50	298_5_35	295_3_13	293_15_59	590_5_21	592_3_24	195_0_1	194_6_1	197_3_4	1088_3_23	270_0_65	274_15_2	277_3_19	524_3_1	521_0_34	1401_15_1	2266_0_23	2264_15_46	449_0_1	448_3_44	443_3_6	1334_0_4	445_0_23	102_6_1	103_15_1	101_0_57	106_15_46	39_5_37	906_03_12	33_3_1	32_5_13	1841_3_11	35_6_1	34_3_1	439_3_8	649_3_1	648_5_27	435_5_30	2163_5_12	335_3_46	336_0_43
216_5_1	217_3_130	214_23_13	769_46_1	210_0_16	211_0_28	1195_3_1	761_0_12	1269_5_1	660_0_3	91_5_1	799_0_1	804_3_60	494_0_15	505_03_1	127_0_21	32_5_21	490_15_7	102_6_1	493_0_31	24_0_1	429_3_1	27_6_2	1542_0_8	23_3_1	160_6_19	542_3_15	345_0_30	404_5_9	1469_3_7	221_5_15	400_6_20	570_3_1	379_3_23	283_3_1	282_3_44	285_3_4	571_6_15	286_3_1	1094_0_2	997_15_38	336_0_38	1159_5_35	7_15_1	1092_3_17	402_6_1	414_3_1	677_6_15	1098_0_23	2064_3_4
216_5_1	217_3_128	214_23_12	769_46_1	210_0_20	211_0_32	1195_3_1	761_0_13	1269_5_1	660_0_1	91_5_1	799_0_1	804_3_54	494_0_17	505_03_1	127_0_19	32_5_12	490_15_10	493_0_35	692_0_33	429_3_1	27_6_1	1542_0_6	23_3_1	160_6_17	542_3_15	345_0_33	404_5_11	1469_3_1	221_5_21	400_6_18	570_3_1	379_3_35	283_3_1	282_3_41	285_3_2	571_6_14	286_3_1	1094_0_2	997_15_35	336_0_35	1159_5_24	7_15_1	1092_3_22	414_3_1	677_6_6	1098_0_23	2064_3_5	673_0_45	938_5_1
216_5_1	217_3_134	214_23_10	769_46_1	210_0_14	211_0_33	1195_3_1	761_0_6	1269_5_1	873_0_14	91_5_1	799_0_1	90_15_1	494_0_18	505_03_1	32_5_17	490_15_9	493_0_30	692_0_33	429_3_1	27_6_1	1542_0_11	23_3_1	160_6_27	542_3_16	345_0_32	404_5_11	1469_3_2	221_5_22	400_6_25	570_3_1	379_3_32	283_3_1	282_3_31	2158_3_1	571_6_19	286_3_1	1094_0_2	997_15_30	336_0_25	1159_5_30	7_15_1	1092_3_28	414_3_1	677_6_5	1098_0_20	2064_3_7	673_0_49	262_5_1	1492_0_11
216_5_1	217_3_128	214_23_7	769_46_1	210_0_13	211_0_43	1195_3_1	761_0_6	1269_5_1	873_0_19	91_5_1	799_0_1	90_15_1	494_0_21	505_03_1	32_5_10	490_15_7	493_0_31	692_0_30	429_3_1	27_6_1	1542_0_11	23_3_1	160_6_25	542_3_13	345_0_33	404_5_15	1469_3_2	221_5_20	400_6_20	570_3_1	379_3_29	283_3_1	282_3_37	2158_3_1	571_6_17	286_3_1	997_15_29	336_0_29	1159_5_22	7_15_1	1092_3_40	414_3_1	677_6_5	1098_0_26	2064_3_4	673_0_59	262_5_1	1492_0_7	260_5_12
216_5_1	217_3_113	214_23_9	769_46_1	210_0_11	211_0_36	1195_3_1	761_0_8	1269_5_1	873_0_23	91_5_1	799_0_1	90_15_1	494_0_23	32_5_9	490_15_10	493_0_24	692_0_33	429_3_1	27_6_1	1542_0_12	23_3_1	160_6_33	542_3_19	345_0_41	404_5_24	1469_3_2	221_5_25	400_6_25	570_3_1	379_3_18	283_3_1	282_3_33	2158_3_4	571_6_13	286_3_1	997_15_24	336_0_28	1159_5_19	7_15_1	1092_3_40	414_3_1	677_6_6	1098_0_18	2064_3_2	673_0_63	262_5_1	1492_0_4	260_5_16	125_6_8
216_5_1	217_3_101	214_23_14	769_46_1	210_0_14	211_0_45	1195_3_1	761_0_8	1269_5_1	873_0_31	91_5_1	799_0_1	90_15_1	494_0_17	32_5_8	490_15_15	493_0_27	692_0_35	429_3_1	27_6_1	1542_0_10	23_3_1	160_6_28	542_3_14	345_0_35	404_5_27	1469_3_3	221_5_17	400_6_30	570_3_1	379_3_17	283_3_1	282_3_46	2158_3_4	571_6_18	286_3_1	997_15_18	336_0_24	1159_5_20	7_15_1	1092_3_39	414_3_1	677_6_1	1098_0_9	673_0_67	262_5_1	1492_0_1	260_5_12	125_6_5	127_0_35
217_3_104	214_23_13	769_46_1	210_0_12	211_0_47	1195_3_1	761_0_2	1269_5_1	873_0_37	91_5_1	799_0_1	90_15_1	494_0_14	32_5_11	490_15_17	493_0_30	692_0_33	429_3_1	27_6_1	1542_0_10	23_3_1	160_6_21	542_3_25	345_0_37	404_5_33	1469_3_2	221_5_15	400_6_19	570_3_1	379_3_8	283_3_1	282_3_42	2158_3_6	571_6_5	286_3_1	997_15_27	336_0_27	1159_5_17	7_15_1	1092_3_28	414_3_1	677_6_1	1098_0_4	673_0_65	262_5_1	261_5_1	260_5_11	125_6_5	127_0_19	128_0_11
217_3_112	214_23_17	769_46_1	210_0_9	211_0_55	1195_3_1	761_0_2	1269_5_1	873_0_21	91_5_1	799_0_1	90_15_1	494_0_6	32_5_12	490_15_20	493_0_31	692_0_33	429_3_1	27_6_1	1542_0_12	23_3_1	160_6_24	542_3_28	345_0_53	404_5_24	1469_3_6	221_5_20	400_6_29	570_3_1	379_3_19	283_3_1	282_3_27	2158_3_8	571_6_3	286_3_1	997_15_19	336_0_20	1159_5_20	7_15_1	1092_3_21	414_3_1	1098_0_3	673_0_71	262_5_1	261_5_1	260_5_6	125_6_4	127_0_28	128_0_13	960_23_78
217_3_111	214_23_17	769_46_1	210_0_9	211_0_59	1195_3_1	1269_5_1	873_0_28	91_5_1	226_15_1	494_0_9	32_5_11	490_15_15	493_0_29	692_0_25	429_3_1	27_6_1	1542_0_5	23_3_1	542_3_33	345_0_39	404_5_20	1469_3_5	221_5_24	400_6_31	570_3_1	379_3_22	283_3_1	282_3_36	2158_3_8	571_6_2	286_3_1	997_15_26	336_0_24	1159_5_19	7_15_1	1092_3_29	414_3_1	1098_0_2	673_0_75	262_5_1	261_5_1	260_5_5	125_6_2	127_0_21	128_0_14	960_23_83	220_0_1	917_0_8	2266_0_17
217_3_100	214_23_14	769_46_1	210_0_9	211_0_49	1195_3_1	1269_5_1	873_0_26	91_5_1	226_15_1	494_0_10	138_3_1	490_15_14	493_0_34	692_0_27	429_3_1	27_6_1	1542_0_4	23_3_1	542_3_38	345_0_46	404_5_13	1469_3_7	221_5_32	400_6_26	379_3_32	283_3_1	282_3_19	2158_3_7	571_6_1	286_3_1	997_15_28	336_0_19	1159_5_20	7_15_1	1092_3_25	414_3_1	1098_0_1	673_0_73	262_5_1	261_5_1	260_5_1	125_6_1	127_0_26	128_0_8	960_23_92	220_0_1	917_0_9	2266_0_12	57_5_1
217_3_108	214_23_18	769_46_1	210_0_13	211_0_46	1195_3_1	1269_5_1	873_0_23	91_5_1	226_15_1	494_0_9	138_3_1	490_15_21	493_0_37	692_0_41	429_3_1	27_6_1	1542_0_4	23_3_1	542_3_39	345_0_38	404_5_12	1469_3_5	221_5_22	400_6_20	379_3_33	283_3_1	282_3_24	2158_3_5	571_6_2	286_3_1	997_15_30	336_0_20	1159_5_19	7_15_1	1092_3_28	414_3_1	673_0_74	262_5_1	261_5_1	125_6_1	127_0_24	128_0_11	960_23_105	220_0_1	917_0_13	2266_0_14	57_5_1	56_5_1	50_0_1
217_3_102	214_23_12	769_46_1	210_0_9	211_0_32	1195_3_1	1269_5_1	873_0_31	91_5_1	226_15_1	494_0_9	138_3_1	490_15_19	493_0_40	692_0_42	429_3_1	27_6_1	1542_0_2	23_3_1	542_3_41	345_0_29	404_5_12	340_3_1	221_5_38	400_6_20	379_3_26	283_3_1	282_3_22	2158_3_5	571_6_3	286_3_1	997_15_31	336_0_20	1159_5_15	7_15_1	1092_3_22	414_3_1	673_0_72	262_5_1	261_5_1	125_6_1	127_0_24	128_0_11	960_23_101	220_0_1	917_0_7	2266_0_12	57_5_1	56_5_1	50_0_1
217_3_101	214_23_14	769_46_1	210_0_16	211_0_26	1195_3_1	1269_5_1	91_5_1	226_15_1	494_0_12	138_3_1	490_15_18	493_0_41	692_0_44	429_3_1	27_6_1	1542_0_2	23_3_1	542_3_48	345_0_31	404_5_11	340_3_1	221_5_24	400_6_17	379_3_34	283_3_1	282_3_17	2158_3_10	571_6_6	286_3_1	997_15_53	336_0_24	1159_5_20	7_15_1	1092_3_18	414_3_1	673_0_64	262_5_1	261_5_1	125_6_1	127_0_25	128_0_7	1995_0_31	220_0_1	917_0_5	2266_0_4	57_5_1	56_5_1	50_0_1	1066_6_31
217_3_93	214_23_13	769_46_1	210_0_10	211_0_12	1195_3_1	1269_5_1	91_5_1	226_15_1	494_0_13	138_3_1	490_15_20	493_0_47	692_0_34	429_3_1	27_6_1	707_3_13	23_3_1	542_3_39	345_0_30	404_5_11	340_3_1	221_5_39	400_6_11	379_3_36	283_3_1	282_3_13	2158_3_8	571_6_6	997_15_74	336_0_24	1159_5_16	7_15_1	1092_3_16	414_3_1	673_0_56	262_5_1	261_5_1	125_6_4	127_0_15	128_0_12	960_23_99	220_0_1	917_0_4	2266_0_4	57_5_1	56_5_1	50_0_1	1066_6_43	928_6_20
217_3_90	214_23_18	769_46_1	210_0_22	211_0_14	1195_3_1	1269_5_1	91_5_1	226_15_1	494_0_12	138_3_1	490_15_23	493_0_40	692_0_47	429_3_1	27_6_1	23_3_1	542_3_39	345_0_29	404_5_16	340_3_1	221_5_25	648_5_12	400_6_5	379_3_53	283_3_1	282_3_20	2158_3_8	571_6_14	997_15_92	336_0_29	1159_5_15	7_15_1	1092_3_19	414_3_1	673_0_55	262_5_1	261_5_1	125_6_3	127_0_12	128_0_10	1995_0_18	220_0_1	917_0_4	2266_0_5	57_5_1	56_5_1	50_0_1	1066_6_60	928_6_24
217_3_96	214_23_19	769_46_1	210_0_10	211_0_9	1195_3_1	1269_5_1	91_5_1	226_15_1	494_0_20	138_3_1	490_15_18	493_0_40	692_0_40	429_3_1	27_6_1	23_3_1	542_3_37	345_0_23	404_5_13	340_3_1	221_5_27	648_5_7	400_6_5	379_3_40	283_3_1	282_3_19	2158_3_3	571_6_14	997_15_92	336_0_29	1159_5_13	7_15_1	1092_3_20	414_3_1	673_0_47	262_5_1	261_5_1	125_6_1	127_0_12	128_0_13	960_23_82	220_0_1	917_0_2	2266_0_5	57_5_1	56_5_1	50_0_1	1066_6_69	928_6_19
217_3_81	214_23_18	769_46_1	210_0_20	211_0_15	1195_3_1	1269_5_1	91_5_1	226_15_1	494_0_11	32_5_3	490_15_13	493_0_31	692_0_45	429_3_1	27_6_1	23_3_1	542_3_39	345_0_26	404_5_15	340_3_1	221_5_24	648_5_8	400_6_3	379_3_49	283_3_1	282_3_24	2158_3_4	571_6_17	997_15_78	336_0_26	1159_5_24	7_15_1	1092_3_19	414_3_1	673_0_30	262_5_1	261_5_1	125_6_1	127_0_15	128_0_10	1995_0_9	220_0_1	1401_15_1	2266_0_8	57_5_1	56_5_1	50_0_1	1066_6_66	928_6_14
217_3_63	214_23_22	769_46_1	210_0_20	211_0_11	1195_3_1	1269_5_1	91_5_1	226_15_1	494_0_13	32_5_6	490_15_11	493_0_37	692_0_37	429_3_1	27_6_1	23_3_1	542_3_35	345_0_19	404_5_11	340_3_1	221_5_23	648_5_3	400_6_8	379_3_36	283_3_1	282_3_27	2158_3_4	571_6_15	997_15_53	336_0_29	1159_5_10	7_15_1	1092_3_18	414_3_1	673_0_14	262_5_1	261_5_1	125_6_1	127_0_15	128_0_12	1995_0_12	220_0_1	1401_15_1	960_23_75	57_5_1	56_5_1	50_0_1	1066_6_72	928_6_21
217_3_61	214_23_16	769_46_1	210_0_26	211_0_7	1195_3_1	1269_5_1	91_5_1	226_15_1	494_0_10	138_3_1	490_15_5	493_0_38	692_0_33	429_3_1	27_6_1	23_3_1	542_3_44	345_0_28	404_5_9	340_3_1	221_5_26	648_5_5	400_6_6	379_3_45	283_3_1	282_3_26	2158_3_2	571_6_18	997_15_36	336_0_23	1159_5_14	7_15_1	1092_3_13	414_3_1	673_0_11	262_5_1	261_5_1	125_6_1	127_0_16	128_0_8	960_23_85	220_0_1	1401_15_1	528_3_13	57_5_1	56_5_1	50_0_1	1066_6_74	928_6_19
217_3_54	214_23_15	769_46_1	210_0_20	211_0_6	1195_3_1	1269_5_1	91_5_1	226_15_1	494_0_11	138_3_1	490_15_3	493_0_38	692_0_33	429_3_1	27_6_1	23_3_1	542_3_34	345_0_26	404_5_16	340_3_1	221_5_14	648_5_3	400_6_8	379_3_32	283_3_1	282_3_25	2158_3_1	571_6_14	997_15_42	336_0_19	1159_5_11	7_15_1	1092_3_8	414_3_1	673_0_5	262_5_1	261_5_1	125_6_1	127_0_14	128_0_4	960_23_78	220_0_1	1401_15_1	528_3_10	57_5_1	56_5_1	50_0_1	1066_6_73	928_6_26
217_3_47	214_23_16	769_46_1	210_0_19	211_0_10	1195_3_1	1269_5_1	91_5_1	226_15_1	494_0_7	138_3_1	490_15_3	493_0_43	692_0_32	429_3_1	27_6_1	23_3_1	542_3_34	345_0_31	404_5_16	340_3_1	221_5_16	648_5_7	400_6_5	379_3_49	283_3_1	282_3_24	2158_3_1	571_6_22	997_15_42	336_0_13	1159_5_20	7_15_1	1092_3_9	414_3_1	673_0_7	262_5_1	261_5_1	125_6_1	127_0_22	128_0_4	960_23_79	220_0_1	1401_15_1	528_3_12	57_5_1	56_5_1	50_0_1	1066_6_75	928_6_21
217_3_49	214_23_31	769_46_1	210_0_22	211_0_8	1195_3_1	1269_5_1	91_5_1	226_15_1	494_0_9	138_3_1	490_15_3	493_0_45	692_0_32	429_3_1	27_6_1	23_3_1	542_3_25	345_0_33	404_5_13	340_3_1	221_5_12	648_5_6	400_6_6	379_3_35	283_3_1	282_3_29	2158_3_1	571_6_29	997_15_49	336_0_15	1159_5_13	7_15_1	1092_3_8	414_3_1	673_0_5	262_5_1	261_5_1	125_6_1	127_0_17	128_0_5	960_23_85	220_0_1	1401_15_1	528_3_9	57_5_1	56_5_1	50_0_1	1066_6_78	928_6_35
217_3_47	214_23_29	769_46_1	210_0_14	211_0_8	1195_3_1	1269_5_1	91_5_1	226_15_1	494_0_5	138_3_1	490_15_3	493_0_43	692_0_24	429_3_1	27_6_1	23_3_1	542_3_21	345_0_35	404_5_9	340_3_1	221_5_20	648_5_8	400_6_8	379_3_46	283_3_1	282_3_30	571_6_28	997_15_71	336_0_12	1159_5_7	1092_3_10	414_3_1	673_0_11	262_5_1	261_5_1	125_6_1	127_0_10	128_0_7	960_23_84	220_0_1	1401_15_1	528_3_9	57_5_1	56_5_1	50_0_1	1066_6_59	928_6_37	533_0_9	298_5_32
217_3_53	214_23_37	769_46_1	210_0_14	211_0_4	1195_3_1	1269_5_1	91_5_1	226_15_1	494_0_7	138_3_1	490_15_4	493_0_51	692_0_28	429_3_1	27_6_1	23_3_1	542_3_20	345_0_34	404_5_12	221_5_17	648_5_7	400_6_9	379_3_44	283_3_1	282_3_37	571_6_36	997_15_88	336_0_22	1159_5_3	1092_3_13	414_3_1	673_0_8	261_5_1	125_6_1	127_0_10	128_0_8	960_23_88	220_0_1	1401_15_1	528_3_8	57_5_1	56_5_1	50_0_1	1066_6_60	928_6_38	533_0_9	298_5_27	413_03_4	370_0_69
217_3_47	214_23_46	769_46_1	210_0_12	211_0_8	1195_3_1	1269_5_1	91_5_1	226_15_1	494_0_5	138_3_1	490_15_6	493_0_48	692_0_27	429_3_1	27_6_1	23_3_1	542_3_29	345_0_40	404_5_11	221_5_19	648_5_3	400_6_9	379_3_53	283_3_1	282_3_35	571_6_36	997_15_92	336_0_15	1159_5_3	1092_3_11	414_3_1	673_0_10	261_5_1	125_6_1	127_0_2	128_0_8	960_23_78	220_0_1	1401_15_1	528_3_12	57_5_1	56_5_1	50_0_1	1066_6_47	928_6_31	533_0_18	298_5_33	413_03_1	370_0_64
217_3_51	214_23_49	769_46_1	210_0_7	211_0_8	1195_3_1	1269_5_1	91_5_1	226_15_1	494_0_6	138_3_1	490_15_10	493_0_48	692_0_21	429_3_1	27_6_1	23_3_1	542_3_31	345_0_43	404_5_13	221_5_23	648_5_4	400_6_8	379_3_47	283_3_1	282_3_25	571_6_47	997_15_82	336_0_21	1159_5_1	1092_3_11	414_3_1	673_0_5	261_5_1	125_6_1	127_0_3	128_0_5	960_23_94	220_0_1	1401_15_1	528_3_15	57_5_1	56_5_1	50_0_1	1066_6_53	928_6_48	533_0_10	298_5_37	413_03_1	370_0_79
217_3_57	214_23_53	769_46_1	210_0_6	211_0_9	1195_3_1	1269_5_1	91_5_1	226_15_1	494_0_3	138_3_1	490_15_13	493_0_54	692_0_22	429_3_1	27_6_1	23_3_1	542_3_45	345_0_30	404_5_9	221_5_24	648_5_4	400_6_9	379_3_61	283_3_1	282_3_26	571_6_42	997_15_76	336_0_13	1159_5_1	1092_3_12	414_3_1	673_0_9	261_5_1	125_6_1	127_0_3	128_0_5	960_23_84	220_0_1	1401_15_1	528_3_18	57_5_1	56_5_1	50_0_1	1066_6_58	928_6_41	533_0_16	298_5_43	413_03_2	370_0_69
217_3_52	214_23_50	769_46_1	210_0_5	211_0_7	1195_3_1	1269_5_1	91_5_1	226_15_1	494_0_2	138_3_1	490_15_19	493_0_60	692_0_21	429_3_1	27_6_1	23_3_1	542_3_49	345_0_36	404_5_6	221_5_26	648_5_4	400_6_8	283_3_1	282_3_21	571_6_49	997_15_69	628_5_1	1159_5_1	1092_3_11	414_3_1	673_0_6	261_5_1	125_6_1	127_0_2	128_0_2	960_23_85	220_0_1	1401_15_1	528_3_20	57_5_1	56_5_1	50_0_1	1066_6_53	928_6_43	533_0_11	298_5_47	413_03_1	370_0_74	375_23_50
217_3_48	214_23_39	769_46_1	210_0_6	211_0_4	1195_3_1	1269_5_1	91_5_1	226_15_1	494_0_1	138_3_1	490_15_17	493_0_59	692_0_15	429_3_1	27_6_1	23_3_1	542_3_58	345_0_36	404_5_2	221_5_16	400_6_10	283_3_1	282_3_20	571_6_39	997_15_70	628_5_1	1159_5_2	1092_3_11	414_3_1	673_0_7	261_5_1	125_6_1	127_0_3	128_0_1	1995_0_29	1401_15_1	960_23_91	57_5_1	56_5_1	50_0_1	1066_6_47	928_6_32	533_0_18	298_5_59	370_0_80	375_23_50	293_15_85	539_5_41	590_5_152
217_3_65	214_23_33	769_46_1	210_0_8	211_0_1	1195_3_1	1269_5_1	91_5_1	226_15_1	494_0_2	138_3_1	490_15_15	493_0_45	692_0_13	429_3_1	27_6_1	23_3_1	542_3_66	345_0_59	404_5_6	221_5_15	400_6_2	283_3_1	282_3_26	571_6_41	997_15_65	628_5_1	1159_5_8	1092_3_8	414_3_1	673_0_6	261_5_1	125_6_1	127_0_3	128_0_1	1995_0_26	1401_15_1	960_23_86	57_5_1	56_5_1	50_0_1	1066_6_43	928_6_27	533_0_9	298_5_53	370_0_73	375_23_58	293_15_85	539_5_40	590_5_149
217_3_59	214_23_39	769_46_1	210_0_7	211_0_1	1195_3_1	1269_5_1	91_5_1	226_15_1	494_0_2	138_3_1	490_15_18	493_0_56	692_0_17	429_3_1	27_6_1	23_3_1	542_3_55	345_0_70	404_5_3	221_5_11	400_6_2	283_3_1	282_3_21	571_6_44	997_15_65	628_5_1	1159_5_10	1092_3_5	414_3_1	673_0_8	261_5_1	125_6_1	127_0_3	128_0_1	1995_0_27	1401_15_1	960_23_81	57_5_1	56_5_1	50_0_1	1066_6_41	928_6_30	533_0_9	298_5_45	370_0_68	375_23_59	293_15_91	539_5_45	590_5_142
217_3_69	214_23_34	769_46_1	210_0_10	211_0_1	1195_3_1	1269_5_1	91_5_1	226_15_1	138_3_1	490_15_25	493_0_52	692_0_13	429_3_1	27_6_1	23_3_1	542_3_63	345_0_81	404_5_5	221_5_17	400_6_1	283_3_1	282_3_21	571_6_60	997_15_94	628_5_1	1159_5_17	1092_3_5	414_3_1	673_0_9	261_5_1	125_6_1	127_0_6	128_0_1	1995_0_33	1401_15_1	960_23_79	57_5_1	56_5_1	50_0_1	1066_6_59	928_6_27	533_0_10	298_5_37	370_0_51	375_23_60	293_15_102	539_5_43	590_5_146	592_3_26
217_3_57	214_23_45	769_46_1	210_0_7	211_0_1	1195_3_1	1269_5_1	91_5_1	226_15_1	138_3_1	490_15_20	493_0_58	692_0_12	429_3_1	27_6_1	23_3_1	542_3_55	345_0_103	404_5_6	221_5_11	283_3_1	282_3_17	571_6_48	997_15_92	628_5_1	1159_5_19	1092_3_6	414_3_1	673_0_4	261_5_1	125_6_1	127_0_4	128_0_1	1995_0_41	1401_15_1	960_23_77	57_5_1	56_5_1	50_0_1	1066_6_46	928_6_23	533_0_9	298_5_35	370_0_61	375_23_49	293_15_110	539_5_39	590_5_167	592_3_24	1324_3_16
217_3_62	214_23_46	769_46_1	210_0_2	211_0_1	1195_3_1	1269_5_1	91_5_1	226_15_1	138_3_1	490_15_16	493_0_60	692_0_8	429_3_1	23_3_1	542_3_47	345_0_107	404_5_10	221_5_22	283_3_1	282_3_20	571_6_67	997_15_94	628_5_1	1159_5_18	1092_3_3	414_3_1	673_0_5	261_5_1	125_6_1	127_0_1	128_0_1	960_23_59	1401_15_1	528_3_22	57_5_1	56_5_1	50_0_1	1066_6_55	928_6_30	533_0_7	298_5_36	370_0_54	375_23_42	293_15_114	539_5_30	590_5_160	592_3_27	1324_3_20	705_3_34
217_3_55	214_23_57	769_46_1	210_0_3	211_0_1	1269_5_1	91_5_1	226_15_1	138_3_1	490_15_9	493_0_73	692_0_10	429_3_1	23_3_1	542_3_42	345_0_119	404_5_1	221_5_17	283_3_1	282_3_18	571_6_65	997_15_69	628_5_1	1159_5_16	1092_3_5	414_3_1	673_0_5	261_5_1	125_6_1	127_0_1	128_0_1	960_23_79	1401_15_1	528_3_13	57_5_1	56_5_1	50_0_1	1066_6_46	928_6_23	533_0_7	298_5_34	370_0_53	375_23_42	293_15_105	539_5_31	590_5_168	592_3_22	1324_3_19	705_3_40	311_5_1
217_3_59	214_23_58	769_46_1	210_0_2	211_0_1	1269_5_1	91_5_1	226_15_1	138_3_1	490_15_5	493_0_69	692_0_12	429_3_1	23_3_1	542_3_46	345_0_106	221_5_15	283_3_1	282_3_22	571_6_68	997_15_48	628_5_1	1159_5_24	1092_3_5	414_3_1	673_0_8	261_5_1	125_6_1	128_0_1	960_23_91	1401_15_1	528_3_17	57_5_1	56_5_1	50_0_1	1066_6_52	928_6_24	533_0_10	298_5_31	370_0_40	375_23_46	293_15_86	539_5_33	590_5_164	592_3_27	1324_3_21	705_3_40	311_5_1	310_15_39	270_0_6
217_3_52	214_23_75	769_46_1	210_0_3	211_0_1	1269_5_1	91_5_1	226_15_1	138_3_1	490_15_4	493_0_76	692_0_14	429_3_1	23_3_1	542_3_53	345_0_119	221_5_11	283_3_1	282_3_20	571_6_61	997_15_41	628_5_1	1159_5_27	1092_3_4	414_3_1	673_0_9	261_5_1	125_6_1	128_0_1	960_23_91	1401_15_1	528_3_16	57_5_1	56_5_1	50_0_1	1066_6_48	928_6_25	533_0_10	298_5_39	370_0_41	375_23_42	293_15_94	539_5_37	590_5_170	592_3_14	1324_3_32	705_3_53	311_5_1	310_15_36	270_0_7
217_3_44	214_23_64	769_46_1	210_0_1	211_0_1	1269_5_1	91_5_1	226_15_1	138_3_1	490_15_4	493_0_66	692_0_18	429_3_1	23_3_1	542_3_58	345_0_115	162_0_29	282_3_21	571_6_70	997_15_41	628_5_1	1159_5_35	1092_3_5	414_3_1	673_0_13	261_5_1	125_6_1	128_0_1	960_23_82	1401_15_1	528_3_16	57_5_1	56_5_1	50_0_1	1066_6_60	928_6_25	533_0_14	298_5_38	370_0_44	375_23_43	293_15_141	539_5_34	590_5_173	592_3_12	1324_3_16	705_3_45	311_5_1	310_15_26	270_0_6	117_3_95
217_3_53	214_23_86	769_46_1	211_0_1	1269_5_1	91_5_1	226_15_1	138_3_1	490_15_3	493_0_72	692_0_24	429_3_1	23_3_1	542_3_53	345_0_130	162_0_47	282_3_20	571_6_74	997_15_51	628_5_1	1159_5_32	1092_3_4	414_3_1	673_0_10	261_5_1	125_6_1	128_0_1	960_23_76	1401_15_1	528_3_18	57_5_1	56_5_1	50_0_1	1066_6_40	379_3_51	533_0_12	298_5_34	370_0_58	375_23_40	293_15_163	539_5_28	590_5_175	592_3_5	1324_3_24	705_3_41	311_5_1	310_15_21	270_0_6	117_3_102	116_0_62
217_3_51	214_23_86	769_46_1	211_0_1	1269_5_1	91_5_1	226_15_1	138_3_1	490_15_3	493_0_55	692_0_25	429_3_1	23_3_1	542_3_65	345_0_113	162_0_35	282_3_20	571_6_80	997_15_54	628_5_1	1159_5_21	1092_3_6	414_3_1	673_0_6	261_5_1	125_6_1	128_0_1	960_23_88	1401_15_1	528_3_18	57_5_1	56_5_1	50_0_1	1066_6_46	379_3_61	533_0_13	298_5_29	370_0_58	375_23_41	293_15_193	539_5_30	590_5_203	592_3_3	1324_3_20	705_3_44	311_5_1	310_15_31	270_0_5	117_3_95	116_0_67
217_3_53	214_23_100	769_46_1	211_0_1	1269_5_1	91_5_1	226_15_1	138_3_1	490_15_3	493_0_65	692_0_19	524_3_1	23_3_1	542_3_63	345_0_132	162_0_47	282_3_20	936_5_1	997_15_64	628_5_1	1159_5_16	1092_3_6	414_3_1	673_0_4	261_5_1	125_6_1	128_0_1	960_23_91	1401_15_1	528_3_26	57_5_1	56_5_1	50_0_1	1066_6_49	379_3_58	533_0_14	298_5_33	370_0_56	375_23_42	293_15_200	539_5_34	590_5_188	592_3_2	1324_3_21	705_3_42	311_5_1	310_15_42	270_0_7	117_3_107	116_0_72
217_3_50	214_23_91	769_46_1	211_0_1	1269_5_1	91_5_1	226_15_1	138_3_1	490_15_2	493_0_59	692_0_28	524_3_1	23_3_1	542_3_69	345_0_109	162_0_34	282_3_16	936_5_1	997_15_90	628_5_1	1159_5_14	1092_3_8	414_3_1	673_0_2	261_5_1	125_6_1	128_0_1	960_23_102	1401_15_1	528_3_22	57_5_1	56_5_1	50_0_1	1066_6_63	379_3_68	533_0_16	298_5_32	370_0_73	375_23_38	293_15_178	539_5_35	590_5_203	592_3_1	1324_3_19	705_3_40	311_5_1	310_15_62	270_0_7	117_3_88	116_0_84
217_3_63	214_23_89	769_46_1	211_0_1	1269_5_1	91_5_1	226_15_1	138_3_1	493_0_71	692_0_17	524_3_1	23_3_1	542_3_75	345_0_119	162_0_41	282_3_14	936_5_1	997_15_101	628_5_1	1159_5_21	1092_3_15	414_3_1	673_0_3	261_5_1	125_6_1	128_0_1	960_23_98	1401_15_1	528_3_25	57_5_1	56_5_1	50_0_1	1066_6_67	379_3_48	533_0_21	298_5_26	370_0_75	375_23_30	293_15_143	539_5_35	590_5_189	592_3_1	1324_3_19	705_3_42	311_5_1	310_15_77	270_0_7	117_3_103	116_0_113	1924_5_3
217_3_74	214_23_71	769_46_1	211_0_1	1269_5_1	91_5_1	226_15_1	138_3_1	493_0_76	692_0_21	524_3_1	23_3_1	542_3_77	345_0_116	162_0_33	282_3_11	936_5_1	997_15_101	628_5_1	1159_5_16	1092_3_15	414_3_1	673_0_3	261_5_1	125_6_1	128_0_1	960_23_92	1401_15_1	528_3_22	57_5_1	56_5_1	50_0_1	1066_6_65	379_3_44	533_0_24	298_5_17	370_0_88	375_23_33	293_15_156	539_5_27	590_5_218	592_3_1	1324_3_22	705_3_35	311_5_1	310_15_96	270_0_5	117_3_93	116_0_114	1924_5_1
217_3_61	214_23_64	769_46_1	211_0_1	1269_5_1	91_5_1	226_15_1	138_3_1	493_0_81	692_0_13	524_3_1	23_3_1	542_3_96	345_0_111	162_0_37	282_3_11	936_5_1	997_15_111	628_5_1	1159_5_16	1092_3_17	414_3_1	673_0_2	261_5_1	125_6_1	128_0_1	1995_0_53	1401_15_1	960_23_101	57_5_1	56_5_1	50_0_1	1066_6_64	379_3_34	533_0_28	298_5_14	370_0_79	375_23_37	293_15_159	539_5_34	590_5_187	592_3_1	1324_3_15	705_3_44	311_5_1	310_15_104	270_0_2	117_3_91	116_0_128	1924_5_1
217_3_70	214_23_70	769_46_1	211_0_1	1269_5_1	91_5_1	226_15_1	138_3_1	493_0_82	692_0_14	524_3_1	23_3_1	542_3_84	345_0_127	162_0_28	282_3_12	936_5_1	997_15_95	628_5_1	1159_5_8	1092_3_17	414_3_1	673_0_2	261_5_1	125_6_1	128_0_1	960_23_105	1401_15_1	528_3_25	57_5_1	56_5_1	50_0_1	1066_6_50	379_3_32	533_0_27	298_5_16	370_0_73	375_23_34	293_15_157	539_5_29	590_5_211	592_3_1	1324_3_21	705_3_46	311_5_1	310_15_93	115_0_1	117_3_80	116_0_139	396_3_56
217_3_69	214_23_80	769_46_1	211_0_1	1269_5_1	91_5_1	226_15_1	138_3_1	493_0_81	692_0_13	524_3_1	23_3_1	542_3_79	345_0_113	162_0_30	282_3_10	936_5_1	997_15_102	628_5_1	1159_5_14	1092_3_22	414_3_1	673_0_1	261_5_1	125_6_1	128_0_1	960_23_116	1401_15_1	528_3_29	57_5_1	56_5_1	50_0_1	1066_6_49	379_3_33	533_0_23	298_5_14	370_0_82	375_23_39	293_15_171	539_5_31	590_5_179	592_3_1	1324_3_13	705_3_49	311_5_1	310_15_89	115_0_1	117_3_80	116_0_161	396_3_55
217_3_102	214_23_84	769_46_1	211_0_1	1269_5_1	91_5_1	226_15_1	138_3_1	493_0_94	692_0_13	524_3_1	23_3_1	542_3_75	345_0_124	162_0_32	282_3_15	936_5_1	997_15_113	628_5_1	1159_5_14	1092_3_15	414_3_1	261_5_1	125_6_1	128_0_1	960_23_104	1401_15_1	528_3_31	57_5_1	56_5_1	50_0_1	1066_6_37	379_3_42	533_0_17	298_5_20	370_0_67	375_23_33	293_15_182	539_5_32	590_5_214	592_3_1	1324_3_21	705_3_52	311_5_1	310_15_99	115_0_1	117_3_66	116_0_169	396_3_57	113_0_1
217_3_80	214_23_72	769_46_1	211_0_1	1269_5_1	91_5_1	226_15_1	138_3_1	493_0_103	692_0_9	524_3_1	23_3_1	542_3_72	345_0_115	162_0_28	282_3_15	936_5_1	997_15_112	628_5_1	1159_5_17	1092_3_14	414_3_1	261_5_1	125_6_1	128_0_1	960_23_100	1401_15_1	528_3_34	57_5_1	56_5_1	50_0_1	1066_6_47	379_3_60	533_0_23	298_5_23	370_0_74	375_23_21	293_15_209	539_5_39	590_5_180	592_3_1	1324_3_24	705_3_63	311_5_1	310_15_113	115_0_1	117_3_54	116_0_163	396_3_50	113_0_1
217_3_92	214_23_78	769_46_1	211_0_1	1269_5_1	91_5_1	226_15_1	138_3_1	493_0_102	692_0_7	524_3_1	23_3_1	542_3_68	345_0_127	162_0_33	282_3_7	936_5_1	997_15_81	628_5_1	1159_5_14	1092_3_9	414_3_1	261_5_1	125_6_1	128_0_1	960_23_105	1401_15_1	528_3_35	57_5_1	56_5_1	50_0_1	1066_6_34	379_3_43	533_0_28	298_5_27	370_0_62	375_23_17	293_15_222	539_5_41	590_5_188	592_3_1	1324_3_22	705_3_56	311_5_1	310_15_114	115_0_1	117_3_52	116_0_169	396_3_46	113_0_1
217_3_82	214_23_72	769_46_1	211_0_1	1269_5_1	91_5_1	226_15_1	138_3_1	493_0_108	692_0_9	524_3_1	23_3_1	542_3_68	345_0_146	162_0_34	282_3_9	936_5_1	997_15_55	628_5_1	1159_5_21	1092_3_11	414_3_1	261_5_1	125_6_1	128_0_1	960_23_108	1401_15_1	528_3_29	57_5_1	56_5_1	50_0_1	1066_6_38	379_3_52	533_0_33	298_5_34	370_0_56	375_23_18	293_15_219	539_5_38	590_5_175	592_3_1	1324_3_21	705_3_61	311_5_1	310_15_118	115_0_1	117_3_50	116_0_176	396_3_54	113_0_1
217_3_98	214_23_57	769_46_1	211_0_1	1269_5_1	91_5_1	226_15_1	138_3_1	493_0_114	692_0_9	524_3_1	23_3_1	542_3_61	345_0_152	162_0_36	282_3_13	936_5_1	997_15_36	1159_5_27	1092_3_11	414_3_1	261_5_1	125_6_1	128_0_1	960_23_113	1401_15_1	528_3_28	57_5_1	56_5_1	50_0_1	1066_6_42	379_3_47	533_0_32	298_5_35	370_0_48	375_23_18	293_15_221	539_5_33	590_5_185	592_3_1	1324_3_33	705_3_67	311_5_1	310_15_111	115_0_1	117_3_46	116_0_179	396_3_49	113_0_1	277_3_46
217_3_86	214_23_51	769_46_1	211_0_1	91_5_1	226_15_1	138_3_1	493_0_105	692_0_13	23_3_1	542_3_50	345_0_148	162_0_27	282_3_15	936_5_1	997_15_26	1159_5_33	1092_3_7	414_3_1	261_5_1	125_6_1	128_0_1	960_23_121	1401_15_1	528_3_27	57_5_1	56_5_1	50_0_1	1066_6_40	379_3_51	533_0_34	298_5_40	370_0_52	375_23_15	293_15_226	539_5_30	590_5_208	592_3_1	1324_3_20	705_3_59	311_5_1	310_15_102	115_0_1	117_3_54	116_0_165	396_3_54	113_0_1	277_3_46	1929_5_43	119_5_106
217_3_65	214_23_50	769_46_1	211_0_1	91_5_1	226_15_1	138_3_1	493_0_106	692_0_11	23_3_1	542_3_45	345_0_185	162_0_31	282_3_12	936_5_1	997_15_19	1159_5_28	1092_3_14	414_3_1	261_5_1	125_6_1	128_0_1	960_23_120	1401_15_1	528_3_37	57_5_1	56_5_1	50_0_1	1066_6_39	379_3_34	533_0_26	298_5_37	370_0_44	375_23_14	293_15_203	539_5_18	590_5_212	592_3_1	1324_3_17	705_3_68	311_5_1	310_15_103	115_0_1	117_3_60	116_0_187	396_3_54	113_0_1	277_3_70	1929_5_53	119_5_108
217_3_48	214_23_49	769_46_1	211_0_1	91_5_1	226_15_1	138_3_1	493_0_93	692_0_17	23_3_1	542_3_52	345_0_193	162_0_28	282_3_22	936_5_1	997_15_19	1159_5_33	1092_3_13	414_3_1	261_5_1	125_6_1	128_0_1	960_23_103	1401_15_1	528_3_23	57_5_1	56_5_1	50_0_1	1066_6_41	379_3_31	533_0_22	298_5_43	370_0_57	375_23_13	293_15_181	539_5_20	590_5_230	592_3_1	1324_3_17	705_3_55	311_5_1	310_15_100	115_0_1	117_3_74	116_0_180	396_3_50	113_0_1	277_3_62	1929_5_49	119_5_117
217_3_47	214_23_55	769_46_1	211_0_1	91_5_1	226_15_1	138_3_1	493_0_112	692_0_16	23_3_1	542_3_38	345_0_206	162_0_31	282_3_15	936_5_1	997_15_29	1159_5_39	1092_3_19	414_3_1	261_5_1	125_6_1	128_0_1	960_23_105	1401_15_1	528_3_27	57_5_1	56_5_1	50_0_1	1066_6_43	379_3_31	533_0_18	298_5_39	370_0_45	375_23_16	293_15_178	539_5_26	590_5_239	592_3_1	1324_3_14	705_3_59	311_5_1	310_15_98	115_0_1	117_3_87	116_0_169	396_3_53	113_0_1	277_3_66	1929_5_50	119_5_108
217_3_52	214_23_74	769_46_1	211_0_1	91_5_1	226_15_1	138_3_1	493_0_93	692_0_21	23_3_1	542_3_34	345_0_196	162_0_33	282_3_11	936_5_1	997_15_37	1159_5_29	1092_3_20	414_3_1	261_5_1	125_6_1	128_0_1	1995_0_34	1401_15_1	960_23_81	57_5_1	56_5_1	50_0_1	1066_6_52	379_3_35	533_0_22	298_5_38	370_0_45	375_23_22	293_15_178	539_5_36	590_5_229	592_3_1	1324_3_16	705_3_48	311_5_1	310_15_79	115_0_1	117_3_80	116_0_165	396_3_43	113_0_1	277_3_73	1929_5_44	119_5_112
217_3_63	214_23_77	769_46_1	211_0_1	91_5_1	226_15_1	138_3_1	493_0_77	692_0_15	23_3_1	542_3_28	345_0_201	162_0_42	282_3_7	936_5_1	997_15_56	1159_5_33	1092_3_25	414_3_1	261_5_1	125_6_1	128_0_1	1995_0_39	1401_15_1	960_23_91	57_5_1	56_5_1	50_0_1	1066_6_45	379_3_24	533_0_31	298_5_37	370_0_32	375_23_21	293_15_154	539_5_26	590_5_219	592_3_1	1324_3_14	705_3_56	311_5_1	310_15_62	115_0_1	117_3_76	116_0_158	396_3_36	113_0_1	277_3_77	1929_5_40	119_5_119
217_3_72	214_23_80	769_46_1	211_0_1	91_5_1	226_15_1	138_3_1	493_0_57	692_0_26	23_3_1	542_3_24	345_0_195	162_0_41	282_3_8	936_5_1	997_15_68	1159_5_32	1092_3_28	414_3_1	261_5_1	125_6_1	128_0_1	15_03_31	1401_15_1	57_5_1	56_5_1	50_0_1	1066_6_44	379_3_38	533_0_33	298_5_48	370_0_39	375_23_21	293_15_155	539_5_18	590_5_226	592_3_1	1324_3_16	705_3_39	311_5_1	310_15_63	115_0_1	117_3_76	116_0_137	396_3_34	113_0_1	277_3_73	1929_5_44	119_5_127	796_3_1
217_3_78	214_23_94	769_46_1	211_0_1	91_5_1	226_15_1	138_3_1	493_0_65	692_0_15	23_3_1	542_3_32	345_0_186	162_0_50	282_3_7	936_5_1	997_15_98	1159_5_46	1092_3_35	414_3_1	261_5_1	125_6_1	128_0_1	15_03_28	1401_15_1	57_5_1	56_5_1	50_0_1	1066_6_34	379_3_37	533_0_39	298_5_38	370_0_33	375_23_23	293_15_139	539_5_19	590_5_239	592_3_1	1324_3_16	705_3_41	311_5_1	310_15_58	115_0_1	117_3_93	116_0_124	396_3_29	113_0_1	277_3_91	1929_5_44	119_5_123	796_3_1
217_3_89	214_23_108	769_46_1	211_0_1	91_5_1	226_15_1	138_3_1	493_0_55	692_0_19	23_3_1	542_3_35	345_0_213	162_0_49	282_3_11	936_5_1	997_15_102	1159_5_34	1092_3_36	414_3_1	261_5_1	125_6_1	128_0_1	15_03_26	1401_15_1	57_5_1	56_5_1	50_0_1	1066_6_41	379_3_35	533_0_46	298_5_32	370_0_34	375_23_32	293_15_153	539_5_16	590_5_250	592_3_1	1324_3_19	705_3_32	311_5_1	310_15_51	115_0_1	117_3_84	116_0_108	396_3_42	113_0_1	277_3_87	1929_5_40	119_5_134	928_6_30
217_3_85	214_23_105	769_46_1	211_0_1	91_5_1	226_15_1	138_3_1	493_0_63	692_0_9	23_3_1	542_3_27	345_0_182	162_0_53	282_3_12	936_5_1	997_15_133	1159_5_33	1092_3_39	414_3_1	261_5_1	125_6_1	128_0_1	15_03_24	1401_15_1	57_5_1	56_5_1	50_0_1	1066_6_37	379_3_38	533_0_47	298_5_22	370_0_33	375_23_37	293_15_183	539_5_12	590_5_233	592_3_1	1324_3_25	705_3_44	311_5_1	310_15_34	115_0_1	117_3_95	116_0_107	396_3_45	113_0_1	277_3_92	1929_5_35	119_5_143	928_6_30
217_3_92	214_23_80	769_46_1	211_0_1	91_5_1	226_15_1	138_3_1	493_0_60	692_0_14	23_3_1	542_3_37	345_0_203	1468_06_141	282_3_22	936_5_1	997_15_132	1159_5_34	1092_3_39	414_3_1	261_5_1	125_6_1	128_0_1	15_03_16	1401_15_1	57_5_1	56_5_1	50_0_1	1066_6_44	379_3_29	533_0_37	298_5_12	370_0_31	375_23_36	293_15_189	539_5_20	590_5_246	592_3_1	1324_3_22	705_3_25	311_5_1	310_15_37	115_0_1	117_3_110	116_0_114	396_3_55	113_0_1	277_3_93	1929_5_38	119_5_138	928_6_29
217_3_102	214_23_96	769_46_1	211_0_1	91_5_1	226_15_1	138_3_1	493_0_61	692_0_10	23_3_1	542_3_34	345_0_173	1468_06_154	282_3_11	936_5_1	997_15_146	1159_5_32	1092_3_32	414_3_1	261_5_1	125_6_1	128_0_1	15_03_21	1401_15_1	57_5_1	56_5_1	50_0_1	1066_6_40	379_3_35	533_0_34	298_5_12	370_0_34	375_23_41	293_15_214	539_5_16	590_5_250	592_3_1	1324_3_12	705_3_31	311_5_1	310_15_47	115_0_1	117_3_104	116_0_119	396_3_60	113_0_1	277_3_93	1929_5_39	119_5_143	928_6_34
217_3_96	214_23_77	769_46_1	211_0_1	91_5_1	226_15_1	138_3_1	493_0_59	692_0_12	23_3_1	542_3_40	345_0_159	1468_06_164	282_3_6	936_5_1	997_15_151	1159_5_44	1092_3_36	414_3_1	261_5_1	125_6_1	128_0_1	15_03_21	1401_15_1	57_5_1	56_5_1	50_0_1	1066_6_47	379_3_29	533_0_25	298_5_10	370_0_24	375_23_39	293_15_206	539_5_22	590_5_251	592_3_1	1324_3_11	705_3_19	311_5_1	310_15_68	115_0_1	117_3_99	116_0_138	396_3_64	113_0_1	277_3_105	1929_5_42	119_5_152	928_6_32
217_3_91	214_23_83	769_46_1	211_0_1	91_5_1	226_15_1	138_3_1	493_0_63	692_0_21	23_3_1	542_3_26	345_0_150	1468_06_166	282_3_6	936_5_1	997_15_145	1159_5_37	1092_3_33	414_3_1	261_5_1	125_6_1	128_0_1	15_03_19	1401_15_1	57_5_1	56_5_1	50_0_1	1066_6_46	379_3_23	533_0_38	298_5_9	370_0_16	375_23_43	293_15_231	539_5_11	590_5_221	592_3_1	1324_3_8	705_3_23	311_5_1	310_15_81	115_0_1	117_3_100	116_0_133	396_3_74	113_0_1	277_3_99	1929_5_33	119_5_138	928_6_49
217_3_92	214_23_54	769_46_1	211_0_1	91_5_1	226_15_1	138_3_1	493_0_84	692_0_18	23_3_1	542_3_25	345_0_158	1468_06_162	282_3_6	936_5_1	997_15_120	1159_5_48	1092_3_32	414_3_1	261_5_1	125_6_1	128_0_1	15_03_27	1401_15_1	57_5_1	56_5_1	50_0_1	1066_6_39	379_3_17	533_0_30	298_5_10	370_0_11	375_23_27	293_15_228	539_5_10	590_5_240	592_3_1	1324_3_6	705_3_28	311_5_1	310_15_86	115_0_1	117_3_105	116_0_141	396_3_75	113_0_1	277_3_111	1929_5_35	119_5_127	928_6_41
217_3_85	214_23_68	769_46_1	211_0_1	91_5_1	226_15_1	138_3_1	493_0_76	692_0_29	23_3_1	542_3_31	345_0_157	1468_06_184	282_3_4	936_5_1	997_15_94	1159_5_48	1092_3_28	414_3_1	261_5_1	125_6_1	128_0_1	15_03_25	1401_15_1	57_5_1	56_5_1	50_0_1	1066_6_55	379_3_15	533_0_36	298_5_9	370_0_11	375_23_24	293_15_228	539_5_8	590_5_227	592_3_1	1324_3_7	705_3_36	311_5_1	310_15_84	115_0_1	117_3_103	116_0_118	396_3_94	113_0_1	277_3_105	1929_5_43	119_5_134	928_6_36
217_3_73	214_23_52	769_46_1	211_0_1	91_5_1	226_15_1	138_3_1	493_0_82	692_0_19	23_3_1	542_3_24	345_0_151	1468_06_157	282_3_4	936_5_1	997_15_82	1159_5_51	1092_3_34	414_3_1	261_5_1	125_6_1	128_0_1	15_03_30	1401_15_1	57_5_1	56_5_1	50_0_1	1066_6_54	379_3_13	533_0_37	298_5_13	370_0_13	375_23_24	293_15_283	539_5_4	590_5_220	592_3_1	1324_3_11	705_3_42	311_5_1	310_15_82	115_0_1	117_3_116	116_0_132	396_3_100	113_0_1	277_3_87	1929_5_38	119_5_154	928_6_43
217_3_67	214_23_54	769_46_1	211_0_1	91_5_1	226_15_1	138_3_1	493_0_73	692_0_21	23_3_1	542_3_30	345_0_176	1468_06_156	282_3_4	936_5_1	997_15_58	1159_5_61	1092_3_32	414_3_1	261_5_1	125_6_1	128_0_1	15_03_37	1401_15_1	57_5_1	56_5_1	50_0_1	1066_6_61	379_3_13	533_0_28	298_5_12	370_0_10	375_23_24	293_15_301	539_5_6	590_5_195	592_3_1	1324_3_10	705_3_40	311_5_1	310_15_82	115_0_1	117_3_121	116_0_117	396_3_111	113_0_1	277_3_73	1929_5_41	119_5_144	928_6_36
217_3_60	214_23_50	769_46_1	211_0_1	91_5_1	138_3_1	493_0_87	692_0_16	23_3_1	542_3_20	345_0_162	1468_06_161	282_3_1	936_5_1	997_15_53	1159_5_59	1092_3_35	414_3_1	261_5_1	125_6_1	128_0_1	15_03_44	57_5_1	56_5_1	50_0_1	1066_6_56	379_3_22	533_0_35	298_5_19	370_0_9	375_23_19	293_15_337	539_5_5	590_5_168	592_3_1	1324_3_16	705_3_44	311_5_1	310_15_86	115_0_1	117_3_116	116_0_107	396_3_127	113_0_1	277_3_85	1929_5_27	119_5_144	928_6_45	792_0_64	799_0_1
217_3_75	214_23_43	769_46_1	211_0_1	91_5_1	138_3_1	493_0_93	692_0_16	23_3_1	542_3_19	345_0_197	1468_06_163	282_3_3	936_5_1	997_15_32	1159_5_63	1092_3_31	414_3_1	261_5_1	125_6_1	128_0_1	15_03_44	57_5_1	56_5_1	50_0_1	1066_6_56	379_3_18	533_0_27	298_5_17	370_0_14	375_23_15	293_15_329	539_5_3	590_5_173	592_3_1	1324_3_9	705_3_44	311_5_1	310_15_97	115_0_1	117_3_120	116_0_90	396_3_135	113_0_1	277_3_60	1929_5_31	119_5_144	928_6_48	792_0_82	799_0_1
217_3_55	214_23_55	769_46_1	211_0_1	91_5_1	138_3_1	493_0_85	692_0_22	23_3_1	542_3_24	345_0_196	1468_06_142	282_3_2	936_5_1	997_15_27	1159_5_69	1092_3_32	414_3_1	261_5_1	125_6_1	128_0_1	15_03_51	57_5_1	56_5_1	50_0_1	1066_6_54	379_3_18	533_0_34	298_5_24	370_0_17	375_23_17	293_15_314	539_5_3	590_5_169	592_3_1	1324_3_8	705_3_43	311_5_1	310_15_89	115_0_1	117_3_123	116_0_79	396_3_152	113_0_1	277_3_75	1929_5_26	119_5_152	928_6_56	792_0_86	799_0_1
217_3_62	214_23_52	769_46_1	211_0_1	91_5_1	138_3_1	493_0_83	692_0_23	23_3_1	542_3_27	345_0_211	1468_06_141	936_5_1	997_15_19	1159_5_76	1092_3_24	414_3_1	261_5_1	125_6_1	128_0_1	15_03_51	57_5_1	56_5_1	50_0_1	1066_6_49	379_3_20	533_0_37	298_5_31	370_0_9	375_23_14	293_15_305	539_5_3	590_5_183	592_3_1	1324_3_13	705_3_53	311_5_1	310_15_92	115_0_1	117_3_125	116_0_65	396_3_147	113_0_1	277_3_57	1929_5_27	119_5_156	928_6_61	792_0_86	799_0_1	524_3_1
217_3_51	214_23_50	769_46_1	211_0_1	91_5_1	138_3_1	493_0_81	692_0_28	23_3_1	542_3_30	345_0_221	1468_06_142	936_5_1	997_15_21	1159_5_69	1092_3_30	414_3_1	261_5_1	125_6_1	128_0_1	15_03_62	57_5_1	56_5_1	50_0_1	1066_6_40	379_3_20	533_0_40	298_5_35	370_0_9	375_23_18	293_15_287	539_5_4	590_5_181	592_3_1	1324_3_8	705_3_52	311_5_1	310_15_100	115_0_1	117_3_110	116_0_57	396_3_147	113_0_1	277_3_62	1929_5_28	119_5_175	928_6_73	792_0_91	799_0_1	524_3_1
217_3_57	214_23_53	769_46_1	211_0_1	91_5_1	138_3_1	493_0_51	692_0_26	23_3_1	542_3_19	345_0_206	1468_06_133	936_5_1	997_15_22	1159_5_60	1092_3_32	414_3_1	261_5_1	125_6_1	128_0_1	15_03_78	57_5_1	56_5_1	50_0_1	1066_6_35	379_3_22	533_0_38	298_5_37	370_0_8	375_23_13	293_15_338	539_5_1	590_5_200	592_3_1	1324_3_11	705_3_50	311_5_1	310_15_91	115_0_1	117_3_117	116_0_49	396_3_136	113_0_1	277_3_64	1929_5_26	119_5_186	928_6_67	792_0_104	799_0_1	524_3_1
217_3_60	214_23_56	769_46_1	211_0_1	91_5_1	138_3_1	493_0_31	692_0_39	23_3_1	542_3_26	345_0_217	1468_06_149	936_5_1	997_15_46	1159_5_60	1092_3_53	414_3_1	261_5_1	125_6_1	128_0_1	15_03_73	57_5_1	56_5_1	50_0_1	1066_6_35	379_3_22	533_0_43	298_5_33	370_0_4	375_23_11	293_15_386	539_5_1	590_5_199	592_3_1	1324_3_10	705_3_57	311_5_1	310_15_70	115_0_1	117_3_117	116_0_48	396_3_134	113_0_1	277_3_66	1929_5_22	119_5_188	928_6_77	792_0_102	799_0_1	524_3_1
217_3_66	214_23_54	769_46_1	211_0_1	91_5_1	138_3_1	493_0_29	692_0_25	23_3_1	542_3_26	345_0_204	1468_06_139	936_5_1	997_15_61	1159_5_46	1092_3_43	414_3_1	261_5_1	125_6_1	128_0_1	15_03_80	57_5_1	50_0_1	1066_6_38	379_3_29	533_0_38	298_5_36	370_0_12	375_23_9	293_15_397	590_5_192	592_3_1	1324_3_9	705_3_50	311_5_1	310_15_53	115_0_1	117_3_124	116_0_37	396_3_113	113_0_1	277_3_74	1929_5_21	119_5_215	928_6_83	792_0_100	799_0_1	524_3_1	521_0_13	366_03_13
217_3_57	214_23_55	769_46_1	211_0_1	91_5_1	138_3_1	493_0_36	692_0_23	23_3_1	542_3_39	345_0_217	1468_06_152	936_5_1	997_15_74	1159_5_55	1092_3_41	414_3_1	261_5_1	125_6_1	128_0_1	15_03_80	57_5_1	50_0_1	1066_6_49	379_3_32	533_0_43	298_5_23	370_0_15	375_23_10	293_15_400	590_5_208	592_3_1	1324_3_8	705_3_46	311_5_1	310_15_55	115_0_1	117_3_135	116_0_32	396_3_128	113_0_1	277_3_66	1929_5_24	119_5_212	928_6_90	792_0_96	799_0_1	524_3_1	521_0_13	366_03_13
217_3_63	214_23_46	769_46_1	211_0_1	91_5_1	138_3_1	493_0_33	692_0_23	23_3_1	542_3_38	345_0_192	1468_06_133	936_5_1	997_15_75	1159_5_37	1092_3_35	414_3_1	261_5_1	125_6_1	128_0_1	15_03_107	57_5_1	50_0_1	1066_6_46	379_3_33	533_0_50	298_5_31	370_0_21	375_23_9	293_15_383	590_5_220	592_3_1	1324_3_6	705_3_42	311_5_1	310_15_44	115_0_1	117_3_141	116_0_39	396_3_137	113_0_1	277_3_55	1929_5_32	119_5_230	928_6_87	792_0_102	799_0_1	524_3_1	521_0_12	366_03_11
217_3_66	214_23_45	769_46_1	211_0_1	91_5_1	138_3_1	493_0_31	692_0_23	23_3_1	542_3_32	345_0_182	1468_06_129	936_5_1	997_15_103	1159_5_48	1092_3_40	414_3_1	261_5_1	125_6_1	128_0_1	15_03_78	57_5_1	50_0_1	1066_6_58	379_3_30	533_0_39	298_5_23	370_0_18	375_23_10	293_15_364	590_5_217	592_3_1	1324_3_3	705_3_29	311_5_1	310_15_53	115_0_1	117_3_146	116_0_36	396_3_152	113_0_1	277_3_49	1929_5_32	119_5_224	928_6_90	792_0_88	799_0_1	524_3_1	521_0_9	366_03_12
217_3_71	214_23_43	769_46_1	211_0_1	91_5_1	138_3_1	493_0_34	692_0_25	23_3_1	542_3_25	345_0_172	1468_06_122	936_5_1	997_15_106	1159_5_48	1092_3_40	414_3_1	261_5_1	125_6_1	128_0_1	15_03_87	57_5_1	50_0_1	1066_6_62	379_3_27	533_0_52	298_5_33	370_0_26	375_23_5	293_15_304	590_5_213	592_3_1	1324_3_5	705_3_22	311_5_1	310_15_63	115_0_1	117_3_113	116_0_37	396_3_185	113_0_1	277_3_58	1929_5_33	119_5_227	928_6_79	792_0_95	799_0_1	524_3_1	521_0_7	366_03_16
217_3_74	214_23_45	769_46_1	211_0_1	91_5_1	138_3_1	493_0_45	692_0_40	23_3_1	542_3_30	345_0_151	1468_06_122	936_5_1	997_15_152	1159_5_53	1092_3_28	414_3_1	261_5_1	125_6_1	128_0_1	15_03_72	57_5_1	50_0_1	1066_6_74	379_3_30	533_0_43	298_5_20	370_0_23	375_23_7	293_15_270	590_5_218	592_3_1	1324_3_4	705_3_15	311_5_1	310_15_62	115_0_1	117_3_134	116_0_37	396_3_197	113_0_1	277_3_60	1929_5_33	119_5_228	928_6_77	792_0_89	799_0_1	524_3_1	521_0_4	366_03_20
217_3_84	214_23_40	769_46_1	211_0_1	91_5_1	138_3_1	493_0_49	692_0_52	23_3_1	542_3_26	345_0_148	1468_06_126	936_5_1	997_15_160	1159_5_42	1092_3_30	414_3_1	261_5_1	125_6_1	128_0_1	15_03_88	57_5_1	50_0_1	1066_6_74	379_3_43	533_0_35	298_5_19	370_0_31	375_23_9	293_15_256	590_5_217	592_3_1	1324_3_8	705_3_8	311_5_1	310_15_55	115_0_1	117_3_126	116_0_42	396_3_212	113_0_1	277_3_70	1929_5_40	119_5_221	928_6_73	792_0_76	799_0_1	524_3_1	521_0_3	366_03_21
217_3_86	214_23_44	769_46_1	211_0_1	91_5_1	138_3_1	493_0_66	692_0_42	23_3_1	542_3_32	345_0_134	1468_06_128	936_5_1	997_15_184	1159_5_28	1092_3_29	414_3_1	261_5_1	125_6_1	128_0_1	15_03_89	57_5_1	50_0_1	1066_6_84	379_3_39	533_0_24	298_5_17	370_0_35	375_23_6	293_15_272	590_5_232	592_3_1	1324_3_5	705_3_4	311_5_1	310_15_51	115_0_1	117_3_148	116_0_53	396_3_216	113_0_1	277_3_71	1929_5_39	119_5_211	928_6_84	792_0_81	799_0_1	524_3_1	521_0_1	366_03_19
217_3_78	214_23_61	769_46_1	211_0_1	91_5_1	138_3_1	493_0_45	692_0_43	23_3_1	542_3_29	345_0_143	1468_06_136	936_5_1	997_15_196	1159_5_37	1092_3_32	414_3_1	261_5_1	125_6_1	128_0_1	15_03_111	57_5_1	50_0_1	1066_6_84	379_3_33	533_0_22	298_5_12	370_0_26	375_23_14	293_15_276	590_5_225	592_3_1	1324_3_3	705_3_2	311_5_1	310_15_45	115_0_1	117_3_132	116_0_50	396_3_204	113_0_1	277_3_85	1929_5_33	119_5_209	928_6_86	792_0_69	799_0_1	524_3_1	366_03_14	1401_15_1
217_3_79	214_23_70	769_46_1	211_0_1	91_5_1	138_3_1	493_0_73	692_0_55	23_3_1	542_3_25	345_0_135	1468_06_141	936_5_1	997_15_215	1159_5_45	1092_3_30	414_3_1	261_5_1	125_6_1	128_0_1	15_03_117	57_5_1	50_0_1	1066_6_76	379_3_41	533_0_21	298_5_10	370_0_28	375_23_11	293_15_272	590_5_225	592_3_1	1324_3_3	705_3_1	311_5_1	310_15_53	115_0_1	117_3_131	116_0_56	396_3_179	113_0_1	277_3_87	1929_5_26	119_5_223	928_6_92	792_0_74	799_0_1	524_3_1	366_03_14	1401_15_1
217_3_64	214_23_89	769_46_1	211_0_1	91_5_1	138_3_1	493_0_61	692_0_47	23_3_1	542_3_23	345_0_137	1468_06_165	936_5_1	997_15_218	1159_5_42	1092_3_35	414_3_1	261_5_1	125_6_1	128_0_1	15_03_126	57_5_1	50_0_1	1066_6_69	379_3_38	533_0_29	298_5_6	370_0_28	375_23_14	293_15_265	590_5_238	592_3_1	1324_3_7	311_5_1	310_15_56	115_0_1	117_3_133	116_0_55	396_3_195	113_0_1	277_3_75	1929_5_24	119_5_201	928_6_77	792_0_52	799_0_1	524_3_1	366_03_10	1401_15_1	528_3_33
217_3_79	214_23_85	211_0_1	91_5_1	138_3_1	493_0_77	692_0_57	23_3_1	542_3_20	345_0_121	1468_06_139	936_5_1	997_15_232	1159_5_61	1092_3_37	414_3_1	261_5_1	125_6_1	128_0_1	15_03_142	57_5_1	50_0_1	1066_6_61	379_3_48	533_0_25	298_5_3	370_0_36	375_23_15	293_15_254	590_5_232	592_3_1	1324_3_5	311_5_1	310_15_70	115_0_1	117_3_126	116_0_60	396_3_185	113_0_1	277_3_83	1929_5_22	119_5_192	928_6_90	792_0_40	799_0_1	524_3_1	366_03_9	1401_15_1	528_3_34	360_0_1
217_3_57	214_23_102	211_0_1	91_5_1	138_3_1	493_0_71	692_0_50	23_3_1	542_3_25	345_0_101	1468_06_174	936_5_1	997_15_227	1159_5_57	1092_3_41	414_3_1	261_5_1	125_6_1	128_0_1	15_03_134	57_5_1	50_0_1	1066_6_65	379_3_49	533_0_26	298_5_5	370_0_33	375_23_18	293_15_227	590_5_236	592_3_1	1324_3_6	311_5_1	310_15_74	115_0_1	117_3_133	116_0_56	396_3_200	113_0_1	277_3_77	1929_5_17	119_5_195	928_6_89	792_0_31	799_0_1	524_3_1	366_03_12	1401_15_1	528_3_39	308_15_163
217_3_69	214_23_98	211_0_1	91_5_1	138_3_1	493_0_79	692_0_50	23_3_1	542_3_15	345_0_99	1468_06_154	936_5_1	997_15_222	1159_5_63	1092_3_49	414_3_1	261_5_1	125_6_1	128_0_1	15_03_157	57_5_1	50_0_1	1066_6_57	379_3_49	533_0_24	298_5_9	370_0_35	375_23_11	293_15_257	590_5_233	592_3_1	1324_3_7	311_5_1	310_15_79	115_0_1	117_3_132	116_0_66	396_3_177	113_0_1	277_3_91	1929_5_15	119_5_201	928_6_87	792_0_23	799_0_1	524_3_1	366_03_12	1401_15_1	528_3_34	308_15_203
217_3_57	214_23_85	211_0_1	91_5_1	138_3_1	493_0_80	692_0_50	23_3_1	542_3_19	345_0_107	1468_06_157	936_5_1	997_15_164	1159_5_66	1092_3_44	414_3_1	261_5_1	125_6_1	128_0_1	15_03_140	57_5_1	50_0_1	1066_6_63	379_3_50	533_0_20	298_5_14	370_0_28	375_23_13	293_15_339	590_5_233	592_3_1	1324_3_9	311_5_1	310_15_83	115_0_1	117_3_129	116_0_52	396_3_180	113_0_1	277_3_76	1929_5_14	119_5_218	928_6_80	792_0_25	799_0_1	524_3_1	366_03_12	528_3_42	308_15_281	582_3_1
217_3_64	214_23_87	211_0_1	91_5_1	138_3_1	493_0_83	692_0_48	23_3_1	542_3_16	345_0_103	1468_06_132	936_5_1	997_15_136	1159_5_66	1092_3_55	414_3_1	261_5_1	125_6_1	128_0_1	15_03_112	57_5_1	50_0_1	1066_6_51	379_3_48	533_0_22	298_5_20	370_0_33	375_23_8	293_15_354	590_5_243	592_3_1	1324_3_9	311_5_1	310_15_72	115_0_1	117_3_136	116_0_53	396_3_161	113_0_1	277_3_92	1929_5_15	119_5_194	928_6_85	792_0_17	799_0_1	524_3_1	366_03_6	528_3_39	308_15_342	582_3_1
217_3_43	214_23_85	211_0_1	91_5_1	138_3_1	493_0_74	692_0_49	23_3_1	542_3_15	345_0_115	1468_06_154	936_5_1	997_15_99	1159_5_78	1092_3_51	414_3_1	261_5_1	125_6_1	128_0_1	15_03_106	57_5_1	50_0_1	1066_6_54	379_3_44	533_0_14	298_5_27	370_0_22	375_23_17	293_15_341	590_5_234	592_3_1	1324_3_14	311_5_1	310_15_67	115_0_1	117_3_148	116_0_69	396_3_178	113_0_1	277_3_73	1929_5_18	119_5_196	928_6_85	792_0_24	799_0_1	524_3_1	366_03_7	528_3_45	308_15_347	582_3_1
217_3_35	214_23_66	211_0_1	91_5_1	138_3_1	493_0_62	692_0_51	23_3_1	542_3_11	345_0_117	1468_06_143	936_5_1	997_15_69	1159_5_71	1092_3_61	414_3_1	261_5_1	125_6_1	128_0_1	15_03_99	57_5_1	50_0_1	1066_6_42	379_3_51	533_0_16	298_5_41	370_0_20	375_23_19	293_15_354	590_5_257	592_3_1	1324_3_15	311_5_1	310_15_65	115_0_1	117_3_158	116_0_59	396_3_173	113_0_1	277_3_66	1929_5_12	119_5_178	928_6_87	792_0_21	799_0_1	524_3_1	366_03_7	528_3_42	308_15_350	582_3_1
217_3_29	214_23_61	211_0_1	91_5_1	138_3_1	493_0_60	692_0_41	23_3_1	542_3_10	345_0_103	1468_06_149	936_5_1	997_15_58	1159_5_82	1092_3_51	414_3_1	261_5_1	125_6_1	128_0_1	15_03_90	57_5_1	50_0_1	1066_6_51	379_3_49	533_0_14	298_5_47	370_0_17	375_23_24	293_15_406	590_5_235	592_3_1	1324_3_21	311_5_1	310_15_63	115_0_1	117_3_148	116_0_68	396_3_189	113_0_1	277_3_54	1929_5_12	119_5_197	928_6_88	792_0_28	799_0_1	524_3_1	366_03_8	528_3_39	308_15_348	582_3_1
217_3_39	214_23_64	211_0_1	91_5_1	138_3_1	493_0_70	692_0_37	23_3_1	542_3_8	345_0_122	1468_06_159	936_5_1	997_15_75	1159_5_68	1092_3_60	414_3_1	261_5_1	125_6_1	128_0_1	15_03_86	57_5_1	50_0_1	1066_6_40	379_3_69	533_0_11	298_5_52	370_0_19	375_23_21	293_15_363	590_5_241	592_3_1	1324_3_22	311_5_1	310_15_72	115_0_1	117_3_154	116_0_54	396_3_165	113_0_1	277_3_66	1929_5_10	119_5_186	928_6_90	792_0_29	799_0_1	524_3_1	366_03_6	528_3_42	308_15_330	582_3_1
217_3_34	214_23_63	211_0_1	91_5_1	138_3_1	493_0_73	692_0_33	23_3_1	542_3_9	345_0_123	1468_06_152	936_5_1	997_15_79	1159_5_69	1092_3_44	414_3_1	261_5_1	125_6_1	128_0_1	15_03_92	57_5_1	50_0_1	1066_6_38	379_3_71	533_0_10	298_5_56	370_0_22	375_23_22	293_15_340	590_5_209	592_3_1	1324_3_27	311_5_1	310_15_90	115_0_1	117_3_126	116_0_55	396_3_173	113_0_1	277_3_58	1929_5_14	119_5_213	928_6_118	792_0_40	799_0_1	524_3_1	366_03_7	528_3_39	308_15_324	582_3_1
217_3_38	214_23_70	211_0_1	91_5_1	138_3_1	493_0_64	692_0_26	23_3_1	542_3_3	345_0_148	1468_06_171	936_5_1	997_15_82	1159_5_54	1092_3_60	414_3_1	261_5_1	125_6_1	128_0_1	15_03_80	57_5_1	50_0_1	1066_6_43	379_3_80	533_0_12	298_5_55	370_0_23	375_23_21	293_15_305	590_5_202	592_3_1	1324_3_26	311_5_1	310_15_103	115_0_1	117_3_129	116_0_51	396_3_180	113_0_1	277_3_66	1929_5_5	119_5_219	928_6_114	792_0_33	799_0_1	524_3_1	366_03_6	528_3_24	308_15_314	582_3_1
217_3_40	214_23_59	211_0_1	91_5_1	138_3_1	493_0_72	692_0_30	23_3_1	542_3_2	345_0_140	1468_06_165	936_5_1	997_15_97	1159_5_59	1092_3_56	414_3_1	261_5_1	125_6_1	128_0_1	15_03_93	57_5_1	50_0_1	1066_6_54	379_3_75	533_0_13	298_5_58	370_0_26	375_23_15	293_15_316	590_5_192	592_3_1	1324_3_32	311_5_1	310_15_113	115_0_1	117_3_127	116_0_51	396_3_166	113_0_1	277_3_72	1929_5_3	119_5_216	928_6_113	792_0_37	799_0_1	524_3_1	366_03_9	528_3_17	308_15_316	582_3_1
217_3_43	214_23_73	211_0_1	91_5_1	138_3_1	493_0_66	692_0_33	23_3_1	542_3_6	345_0_150	1468_06_177	936_5_1	997_15_127	1159_5_68	1092_3_59	414_3_1	261_5_1	125_6_1	128_0_1	15_03_88	57_5_1	50_0_1	1066_6_51	379_3_81	533_0_14	298_5_36	370_0_23	375_23_13	293_15_300	590_5_206	592_3_1	1324_3_30	311_5_1	310_15_135	115_0_1	117_3_105	116_0_56	396_3_172	113_0_1	277_3_76	1929_5_1	119_5_219	928_6_130	792_0_40	799_0_1	524_3_1	366_03_6	528_3_17	308_15_280	582_3_1
217_3_42	214_23_75	211_0_1	91_5_1	138_3_1	493_0_95	692_0_30	23_3_1	542_3_5	345_0_116	1468_06_184	936_5_1	997_15_159	1159_5_71	1092_3_64	414_3_1	261_5_1	125_6_1	128_0_1	15_03_89	57_5_1	50_0_1	1066_6_55	379_3_80	533_0_7	298_5_45	370_0_29	375_23_18	293_15_270	590_5_211	592_3_1	1324_3_26	311_5_1	310_15_153	115_0_1	117_3_95	116_0_68	396_3_180	113_0_1	277_3_74	1929_5_1	119_5_203	928_6_134	792_0_43	799_0_1	524_3_1	366_03_7	528_3_11	308_15_237	582_3_1
217_3_44	214_23_77	211_0_1	91_5_1	138_3_1	493_0_98	692_0_26	23_3_1	542_3_1	345_0_137	1468_06_207	936_5_1	997_15_173	1159_5_73	1092_3_68	414_3_1	261_5_1	125_6_1	128_0_1	15_03_91	57_5_1	50_0_1	1066_6_55	379_3_88	533_0_4	298_5_27	370_0_22	375_23_23	293_15_283	590_5_228	592_3_1	1324_3_37	311_5_1	310_15_121	115_0_1	117_3_88	116_0_81	396_3_201	113_0_1	277_3_99	1929_5_1	119_5_192	928_6_138	792_0_49	799_0_1	524_3_1	366_03_9	528_3_12	308_15_210	582_3_1
217_3_48	214_23_85	211_0_1	91_5_1	138_3_1	493_0_109	692_0_36	23_3_1	344_15_81	345_0_109	1468_06_200	936_5_1	997_15_163	1159_5_93	1092_3_87	414_3_1	261_5_1	125_6_1	128_0_1	15_03_94	57_5_1	50_0_1	1066_6_61	379_3_71	533_0_5	298_5_30	370_0_19	375_23_21	293_15_279	590_5_223	592_3_1	1324_3_31	311_5_1	310_15_94	115_0_1	117_3_81	116_0_79	396_3_220	113_0_1	277_3_89	119_5_167	928_6_145	792_0_47	799_0_1	524_3_1	366_03_13	528_3_12	308_15_213	582_3_1	1334_0_145
217_3_36	214_23_86	211_0_1	91_5_1	138_3_1	493_0_108	692_0_29	23_3_1	344_15_77	345_0_109	1468_06_209	936_5_1	997_15_171	1159_5_90	1092_3_86	414_3_1	261_5_1	125_6_1	128_0_1	15_03_93	57_5_1	50_0_1	1066_6_67	379_3_67	533_0_5	298_5_18	370_0_13	375_23_24	293_15_307	590_5_218	592_3_1	1324_3_39	311_5_1	310_15_73	115_0_1	117_3_87	116_0_77	396_3_238	113_0_1	277_3_98	119_5_182	928_6_126	792_0_49	799_0_1	524_3_1	366_03_6	528_3_19	308_15_230	582_3_1	1334_0_141
217_3_40	214_23_87	211_0_1	91_5_1	138_3_1	493_0_122	692_0_24	23_3_1	344_15_82	345_0_83	1468_06_201	936_5_1	997_15_185	1159_5_80	1092_3_114	414_3_1	261_5_1	125_6_1	128_0_1	15_03_76	57_5_1	1066_6_64	379_3_43	533_0_6	298_5_17	370_0_14	375_23_23	293_15_313	590_5_210	592_3_1	1324_3_29	311_5_1	310_15_87	115_0_1	117_3_80	116_0_83	396_3_248	113_0_1	277_3_87	119_5_165	928_6_134	792_0_44	799_0_1	524_3_1	366_03_9	528_3_13	308_15_224	582_3_1	1334_0_156	382_0_59
217_3_25	214_23_71	211_0_1	91_5_1	138_3_1	493_0_110	692_0_30	23_3_1	344_15_95	345_0_89	1468_06_213	936_5_1	997_15_184	1159_5_71	1092_3_88	414_3_1	261_5_1	125_6_1	128_0_1	15_03_63	57_5_1	1066_6_74	379_3_34	533_0_5	298_5_9	370_0_15	375_23_21	293_15_288	590_5_217	592_3_1	1324_3_28	311_5_1	310_15_113	115_0_1	117_3_83	116_0_78	396_3_257	113_0_1	277_3_83	119_5_188	928_6_124	792_0_39	799_0_1	524_3_1	366_03_9	528_3_14	308_15_208	582_3_1	1334_0_172	382_0_67
217_3_29	214_23_89	211_0_1	91_5_1	138_3_1	493_0_104	692_0_28	23_3_1	344_15_103	345_0_73	1468_06_227	936_5_1	997_15_183	1159_5_57	1092_3_115	414_3_1	261_5_1	125_6_1	128_0_1	15_03_61	57_5_1	1066_6_73	379_3_29	533_0_6	298_5_6	370_0_16	375_23_24	293_15_250	590_5_236	592_3_1	1324_3_19	311_5_1	310_15_124	115_0_1	117_3_94	116_0_89	396_3_267	113_0_1	277_3_91	119_5_171	928_6_128	792_0_40	799_0_1	524_3_1	366_03_12	528_3_22	308_15_197	582_3_1	1334_0_187	382_0_66
217_3_18	214_23_81	211_0_1	91_5_1	138_3_1	493_0_106	692_0_26	23_3_1	344_15_135	345_0_83	1468_06_216	936_5_1	997_15_147	1159_5_59	1092_3_100	414_3_1	261_5_1	125_6_1	128_0_1	15_03_56	57_5_1	1066_6_74	379_3_29	533_0_10	298_5_6	370_0_19	375_23_24	293_15_260	590_5_254	592_3_1	1324_3_22	311_5_1	310_15_113	115_0_1	117_3_95	116_0_82	396_3_248	113_0_1	277_3_83	119_5_192	928_6_116	792_0_35	799_0_1	524_3_1	366_03_11	528_3_16	308_15_192	582_3_1	1334_0_180	382_0_75
217_3_19	214_23_93	211_0_1	91_5_1	138_3_1	493_0_102	692_0_30	23_3_1	344_15_147	345_0_89	1468_06_225	936_5_1	997_15_83	1159_5_55	1092_3_115	414_3_1	261_5_1	125_6_1	128_0_1	15_03_47	57_5_1	1066_6_76	379_3_26	533_0_10	298_5_11	370_0_15	375_23_27	293_15_277	590_5_254	592_3_1	1324_3_15	311_5_1	310_15_90	115_0_1	117_3_105	116_0_88	396_3_264	113_0_1	277_3_82	119_5_154	928_6_101	792_0_48	799_0_1	524_3_1	366_03_13	528_3_10	308_15_236	582_3_1	1334_0_175	382_0_77
217_3_13	214_23_101	211_0_1	91_5_1	138_3_1	493_0_99	692_0_22	23_3_1	344_15_146	345_0_89	1468_06_198	936_5_1	997_15_44	1159_5_66	1092_3_108	414_3_1	261_5_1	125_6_1	128_0_1	15_03_47	57_5_1	1066_6_80	379_3_29	533_0_14	298_5_12	370_0_14	375_23_27	293_15_299	590_5_260	592_3_1	1324_3_16	311_5_1	310_15_86	115_0_1	117_3_103	116_0_84	396_3_245	113_0_1	277_3_80	119_5_174	928_6_88	792_0_46	799_0_1	524_3_1	366_03_15	528_3_6	308_15_247	582_3_1	1334_0_198	382_0_83
217_3_14	214_23_97	211_0_1	91_5_1	138_3_1	493_0_82	692_0_22	23_3_1	344_15_128	345_0_104	1468_06_218	936_5_1	997_15_26	1159_5_50	1092_3_93	414_3_1	261_5_1	125_6_1	128_0_1	15_03_37	57_5_1	1066_6_73	379_3_30	533_0_6	298_5_16	370_0_13	375_23_20	293_15_363	590_5_254	592_3_1	1324_3_14	311_5_1	310_15_64	115_0_1	117_3_117	116_0_86	396_3_255	113_0_1	277_3_91	119_5_185	928_6_72	792_0_55	799_0_1	524_3_1	366_03_16	528_3_11	308_15_273	582_3_1	1334_0_151	382_0_83
217_3_13	214_23_103	211_0_1	91_5_1	138_3_1	493_0_86	692_0_25	23_3_1	344_15_107	345_0_102	1468_06_194	936_5_1	997_15_17	1159_5_68	1092_3_105	414_3_1	261_5_1	125_6_1	128_0_1	15_03_30	57_5_1	1066_6_92	379_3_32	533_0_3	298_5_24	370_0_8	375_23_21	293_15_406	590_5_232	592_3_1	1324_3_14	311_5_1	310_15_45	115_0_1	117_3_128	116_0_84	396_3_225	113_0_1	277_3_81	119_5_184	928_6_73	792_0_62	799_0_1	524_3_1	366_03_25	528_3_6	308_15_311	582_3_1	1334_0_142	382_0_82
217_3_14	214_23_108	211_0_1	91_5_1	138_3_1	493_0_81	692_0_23	23_3_1	344_15_97	345_0_129	1468_06_238	936_5_1	997_15_13	1159_5_76	1092_3_91	414_3_1	261_5_1	125_6_1	128_0_1	15_03_24	57_5_1	1066_6_74	379_3_26	533_0_3	298_5_28	370_0_4	375_23_18	293_15_460	590_5_224	592_3_1	1324_3_7	311_5_1	310_15_37	115_0_1	117_3_124	116_0_93	396_3_230	113_0_1	277_3_83	119_5_177	928_6_54	792_0_61	799_0_1	524_3_1	366_03_26	528_3_10	308_15_340	582_3_1	1334_0_133	382_0_77
217_3_14	214_23_98	211_0_1	91_5_1	138_3_1	493_0_92	692_0_23	23_3_1	344_15_102	345_0_114	1468_06_200	936_5_1	997_15_11	1159_5_77	1092_3_99	414_3_1	261_5_1	125_6_1	128_0_1	15_03_27	57_5_1	1066_6_65	379_3_28	533_0_3	298_5_41	370_0_10	375_23_21	293_15_511	590_5_229	592_3_1	1324_3_5	311_5_1	310_15_28	115_0_1	117_3_125	116_0_75	396_3_231	113_0_1	277_3_72	119_5_160	928_6_47	792_0_71	799_0_1	524_3_1	366_03_32	528_3_12	308_15_392	582_3_1	1334_0_119	382_0_86
217_3_8	214_23_76	211_0_1	91_5_1	138_3_1	493_0_96	692_0_22	23_3_1	344_15_101	345_0_106	1468_06_217	936_5_1	997_15_10	1159_5_82	1092_3_94	414_3_1	261_5_1	125_6_1	128_0_1	15_03_31	57_5_1	1066_6_59	379_3_20	533_0_2	298_5_41	370_0_9	375_23_21	293_15_556	590_5_217	592_3_1	1324_3_4	311_5_1	310_15_34	115_0_1	117_3_114	116_0_63	396_3_207	113_0_1	277_3_64	119_5_166	928_6_40	792_0_80	799_0_1	524_3_1	366_03_24	528_3_11	308_15_408	582_3_1	1334_0_132	382_0_95
217_3_11	214_23_75	211_0_1	91_5_1	138_3_1	493_0_104	692_0_31	23_3_1	344_15_87	345_0_109	1468_06_194	936_5_1	997_15_7	1159_5_66	1092_3_96	414_3_1	261_5_1	125_6_1	128_0_1	15_03_27	57_5_1	1066_6_55	379_3_18	533_0_4	298_5_46	370_0_5	375_23_22	293_15_581	590_5_222	592_3_1	1324_3_5	311_5_1	310_15_40	115_0_1	117_3_110	116_0_49	396_3_188	113_0_1	277_3_57	119_5_145	928_6_34	792_0_82	799_0_1	524_3_1	366_03_29	528_3_18	308_15_464	582_3_1	1334_0_133	382_0_95
217_3_12	214_23_78	211_0_1	91_5_1	138_3_1	493_0_112	692_0_25	23_3_1	344_15_104	345_0_110	1468_06_173	936_5_1	997_15_8	1159_5_80	1092_3_106	414_3_1	261_5_1	125_6_1	128_0_1	15_03_39	57_5_1	1066_6_42	379_3_22	533_0_7	298_5_43	370_0_10	375_23_39	293_15_560	590_5_212	592_3_1	1324_3_11	311_5_1	310_15_55	115_0_1	117_3_105	116_0_54	396_3_183	113_0_1	277_3_64	119_5_144	928_6_31	792_0_74	799_0_1	524_3_1	366_03_22	528_3_18	308_15_467	582_3_1	1334_0_169	382_0_78
217_3_21	214_23_69	211_0_1	91_5_1	138_3_1	493_0_120	692_0_28	23_3_1	344_15_114	345_0_121	1468_06_185	936_5_1	997_15_13	1159_5_72	1092_3_106	414_3_1	261_5_1	125_6_1	128_0_1	15_03_30	57_5_1	1066_6_35	379_3_21	533_0_8	298_5_40	370_0_6	375_23_31	293_15_549	590_5_187	592_3_1	1324_3_9	311_5_1	310_15_62	115_0_1	117_3_107	116_0_68	396_3_186	113_0_1	277_3_52	119_5_145	928_6_37	792_0_81	799_0_1	524_3_1	366_03_30	528_3_28	308_15_425	582_3_1	1334_0_181	382_0_90
217_3_13	214_23_78	211_0_1	91_5_1	138_3_1	493_0_123	692_0_23	23_3_1	344_15_118	345_0_102	1468_06_195	936_5_1	997_15_26	1159_5_74	1092_3_121	414_3_1	261_5_1	125_6_1	128_0_1	15_03_40	57_5_1	1066_6_41	379_3_15	533_0_10	298_5_38	370_0_7	375_23_28	293_15_575	590_5_178	592_3_1	1324_3_10	311_5_1	310_15_74	115_0_1	117_3_98	116_0_68	396_3_187	113_0_1	277_3_57	119_5_150	928_6_42	792_0_71	799_0_1	524_3_1	366_03_19	528_3_22	308_15_346	582_3_1	1334_0_198	382_0_72
217_3_14	214_23_74	91_5_1	138_3_1	493_0_110	692_0_34	23_3_1	344_15_151	345_0_107	1468_06_212	936_5_1	997_15_28	1159_5_78	1092_3_121	414_3_1	261_5_1	125_6_1	128_0_1	15_03_23	57_5_1	1066_6_52	379_3_8	533_0_11	298_5_25	370_0_2	375_23_22	293_15_537	590_5_181	592_3_1	1324_3_12	311_5_1	310_15_99	115_0_1	117_3_91	116_0_64	396_3_217	113_0_1	277_3_54	119_5_128	928_6_49	792_0_79	799_0_1	524_3_1	366_03_24	528_3_28	308_15_287	582_3_1	1334_0_207	382_0_73	102_6_1
217_3_13	214_23_101	91_5_1	138_3_1	493_0_125	692_0_40	23_3_1	344_15_158	345_0_90	1468_06_212	936_5_1	997_15_36	1159_5_63	1092_3_132	414_3_1	261_5_1	125_6_1	128_0_1	15_03_27	57_5_1	1066_6_52	379_3_10	533_0_12	298_5_31	370_0_2	375_23_27	293_15_551	590_5_167	592_3_1	1324_3_11	311_5_1	310_15_122	115_0_1	117_3_82	116_0_70	396_3_212	113_0_1	277_3_50	119_5_130	928_6_46	792_0_69	524_3_1	366_03_19	528_3_21	308_15_236	582_3_1	1334_0_197	382_0_66	102_6_1	39_5_51
217_3_16	214_23_100	91_5_1	138_3_1	493_0_115	692_0_38	23_3_1	344_15_172	345_0_92	1468_06_236	936_5_1	997_15_53	1159_5_63	1092_3_156	414_3_1	261_5_1	125_6_1	128_0_1	15_03_19	57_5_1	1066_6_52	379_3_12	533_0_14	298_5_21	370_0_3	375_23_25	293_15_583	590_5_151	592_3_1	1324_3_12	311_5_1	310_15_169	115_0_1	117_3_75	116_0_63	396_3_260	113_0_1	277_3_55	119_5_110	928_6_42	792_0_69	524_3_1	366_03_24	528_3_19	308_15_189	582_3_1	1334_0_215	382_0_70	102_6_1	39_5_35
217_3_13	214_23_98	91_5_1	138_3_1	493_0_123	692_0_35	23_3_1	344_15_181	345_0_86	1468_06_229	936_5_1	997_15_74	1159_5_62	1092_3_169	414_3_1	261_5_1	125_6_1	128_0_1	15_03_31	57_5_1	1066_6_55	379_3_9	533_0_17	298_5_17	370_0_5	375_23_20	293_15_538	590_5_157	592_3_1	1324_3_13	311_5_1	310_15_192	115_0_1	117_3_69	116_0_59	396_3_265	113_0_1	277_3_61	119_5_111	928_6_49	792_0_55	524_3_1	366_03_18	528_3_20	308_15_151	582_3_1	1334_0_232	382_0_75	102_6_1	39_5_38
217_3_12	214_23_99	91_5_1	138_3_1	493_0_114	692_0_39	23_3_1	344_15_199	345_0_84	1468_06_255	936_5_1	997_15_80	1159_5_63	1092_3_177	414_3_1	261_5_1	125_6_1	128_0_1	15_03_19	57_5_1	1066_6_46	379_3_10	533_0_16	298_5_10	370_0_5	375_23_20	293_15_466	590_5_171	592_3_1	1324_3_11	311_5_1	310_15_199	115_0_1	117_3_77	116_0_64	396_3_310	113_0_1	277_3_60	119_5_84	928_6_55	792_0_49	524_3_1	366_03_15	528_3_17	308_15_98	582_3_1	1334_0_232	382_0_65	102_6_1	39_5_32
217_3_6	214_23_95	91_5_1	138_3_1	493_0_118	692_0_47	23_3_1	344_15_217	345_0_67	1468_06_237	936_5_1	997_15_91	1159_5_51	1092_3_160	414_3_1	261_5_1	125_6_1	128_0_1	15_03_24	57_5_1	1066_6_59	379_3_8	533_0_18	298_5_21	370_0_7	375_23_20	293_15_444	590_5_179	592_3_1	1324_3_8	311_5_1	310_15_208	115_0_1	117_3_73	116_0_72	396_3_307	113_0_1	277_3_62	119_5_87	928_6_58	792_0_36	524_3_1	366_03_15	528_3_18	308_15_89	582_3_1	1334_0_225	382_0_76	102_6_1	39_5_41
217_3_4	214_23_89	91_5_1	138_3_1	493_0_97	692_0_45	23_3_1	344_15_236	345_0_69	1468_06_253	936_5_1	997_15_105	1159_5_50	1092_3_182	414_3_1	261_5_1	125_6_1	128_0_1	15_03_21	57_5_1	1066_6_65	379_3_2	533_0_11	298_5_18	370_0_14	375_23_16	293_15_439	590_5_193	592_3_1	1324_3_1	311_5_1	310_15_173	115_0_1	117_3_90	116_0_71	396_3_327	113_0_1	277_3_57	119_5_86	928_6_54	792_0_28	524_3_1	366_03_10	528_3_26	308_15_94	582_3_1	1334_0_210	382_0_67	102_6_1	39_5_26
217_3_6	214_23_98	91_5_1	138_3_1	493_0_111	692_0_47	23_3_1	344_15_209	345_0_47	1468_06_202	936_5_1	997_15_97	1159_5_55	1092_3_156	261_5_1	125_6_1	128_0_1	15_03_23	57_5_1	1066_6_57	379_3_4	533_0_13	298_5_32	370_0_11	375_23_14	293_15_480	590_5_181	592_3_1	311_5_1	310_15_97	115_0_1	117_3_95	116_0_71	396_3_322	113_0_1	277_3_36	119_5_88	414_3_1	792_0_24	524_3_1	366_03_15	528_3_32	308_15_106	582_3_1	1334_0_210	382_0_89	102_6_1	39_5_24	1727_3_45	31_03_1
217_3_4	214_23_99	91_5_1	138_3_1	493_0_102	692_0_37	23_3_1	344_15_195	345_0_49	1468_06_210	936_5_1	997_15_95	1159_5_61	1092_3_179	261_5_1	125_6_1	128_0_1	15_03_15	57_5_1	1066_6_59	379_3_6	533_0_3	298_5_20	370_0_12	375_23_10	293_15_498	590_5_174	592_3_1	311_5_1	310_15_64	115_0_1	117_3_106	116_0_72	396_3_367	113_0_1	277_3_23	119_5_98	414_3_1	792_0_28	524_3_1	366_03_13	528_3_29	308_15_138	582_3_1	1334_0_182	382_0_85	102_6_1	39_5_26	1727_3_37	31_03_1
217_3_6	214_23_90	91_5_1	138_3_1	493_0_118	692_0_35	23_3_1	344_15_158	345_0_60	1468_06_205	936_5_1	997_15_78	1159_5_45	1092_3_173	261_5_1	125_6_1	128_0_1	15_03_17	57_5_1	1066_6_55	379_3_4	533_0_7	298_5_23	370_0_17	375_23_12	293_15_458	590_5_188	592_3_1	311_5_1	310_15_50	115_0_1	117_3_122	116_0_66	396_3_321	113_0_1	277_3_30	119_5_80	414_3_1	792_0_39	524_3_1	366_03_19	528_3_38	308_15_188	582_3_1	1334_0_172	382_0_94	102_6_1	39_5_35	1727_3_40	31_03_1
217_3_6	214_23_113	91_5_1	138_3_1	493_0_98	692_0_46	23_3_1	344_15_119	345_0_57	1468_06_250	936_5_1	997_15_70	1159_5_43	1092_3_164	261_5_1	125_6_1	128_0_1	15_03_8	57_5_1	1066_6_60	379_3_6	533_0_4	298_5_16	370_0_13	375_23_8	293_15_468	590_5_206	592_3_1	311_5_1	310_15_63	115_0_1	117_3_118	116_0_63	396_3_313	113_0_1	277_3_25	119_5_93	414_3_1	792_0_40	524_3_1	366_03_8	528_3_32	308_15_225	582_3_1	1334_0_185	382_0_88	102_6_1	39_5_32	1727_3_36	31_03_1
217_3_8	214_23_98	91_5_1	138_3_1	493_0_86	692_0_55	23_3_1	344_15_104	345_0_68	1468_06_242	936_5_1	997_15_61	1159_5_43	1092_3_167	261_5_1	125_6_1	128_0_1	15_03_9	57_5_1	1066_6_55	379_3_7	533_0_6	298_5_16	370_0_8	375_23_3	293_15_461	590_5_220	592_3_1	311_5_1	310_15_77	115_0_1	117_3_129	116_0_68	396_3_287	113_0_1	277_3_30	119_5_88	414_3_1	792_0_59	524_3_1	366_03_8	528_3_28	308_15_275	582_3_1	1334_0_206	382_0_97	102_6_1	39_5_31	1727_3_41	31_03_1
217_3_9	214_23_115	91_5_1	138_3_1	493_0_69	692_0_59	23_3_1	344_15_112	345_0_52	1468_06_263	936_5_1	997_15_59	1159_5_51	1092_3_162	261_5_1	125_6_1	128_0_1	15_03_7	57_5_1	1066_6_59	379_3_8	533_0_5	298_5_19	370_0_10	375_23_4	293_15_447	590_5_207	592_3_1	311_5_1	310_15_71	115_0_1	117_3_137	116_0_58	396_3_278	113_0_1	277_3_25	119_5_107	414_3_1	792_0_69	524_3_1	366_03_9	528_3_28	308_15_306	582_3_1	1334_0_205	382_0_87	102_6_1	39_5_35	1727_3_38	31_03_1
217_3_7	214_23_117	91_5_1	138_3_1	493_0_55	692_0_56	23_3_1	344_15_114	345_0_57	1468_06_246	936_5_1	997_15_59	1159_5_58	1092_3_169	261_5_1	125_6_1	128_0_1	15_03_5	57_5_1	1066_6_54	379_3_7	533_0_4	298_5_11	370_0_12	375_23_3	293_15_436	590_5_187	592_3_1	311_5_1	310_15_81	115_0_1	117_3_146	116_0_72	396_3_244	113_0_1	277_3_29	119_5_96	414_3_1	792_0_88	524_3_1	366_03_8	528_3_24	308_15_346	582_3_1	1334_0_212	382_0_80	102_6_1	39_5_39	1727_3_40	31_03_1
217_3_3	214_23_123	91_5_1	138_3_1	493_0_64	692_0_52	23_3_1	344_15_135	345_0_59	1468_06_244	936_5_1	997_15_72	1159_5_41	1092_3_167	261_5_1	125_6_1	128_0_1	15_03_6	57_5_1	1066_6_66	379_3_12	533_0_5	298_5_11	370_0_10	375_23_3	293_15_410	590_5_189	592_3_1	311_5_1	310_15_68	115_0_1	117_3_147	116_0_67	396_3_207	113_0_1	277_3_33	119_5_136	414_3_1	792_0_86	524_3_1	366_03_7	528_3_25	308_15_335	582_3_1	1334_0_232	382_0_70	102_6_1	39_5_41	1727_3_36	31_03_1
217_3_5	214_23_129	91_5_1	138_3_1	493_0_59	692_0_52	23_3_1	344_15_141	345_0_72	1468_06_246	936_5_1	997_15_82	1159_5_53	1092_3_186	261_5_1	125_6_1	128_0_1	15_03_6	57_5_1	1066_6_70	379_3_18	533_0_9	298_5_9	370_0_11	375_23_4	293_15_387	590_5_162	592_3_1	311_5_1	310_15_79	115_0_1	117_3_163	116_0_63	396_3_192	113_0_1	277_3_31	119_5_123	414_3_1	792_0_86	524_3_1	366_03_7	528_3_22	308_15_346	582_3_1	1334_0_213	382_0_62	102_6_1	39_5_33	1727_3_34	31_03_1
217_3_2	214_23_131	91_5_1	138_3_1	493_0_69	692_0_42	23_3_1	344_15_144	345_0_76	1468_06_257	936_5_1	997_15_101	1159_5_56	1092_3_188	261_5_1	125_6_1	128_0_1	15_03_6	57_5_1	1066_6_84	379_3_11	533_0_5	298_5_14	370_0_13	375_23_3	293_15_407	590_5_152	592_3_1	311_5_1	310_15_75	115_0_1	117_3_162	116_0_72	396_3_191	113_0_1	277_3_27	119_5_153	414_3_1	792_0_93	524_3_1	366_03_7	528_3_26	308_15_344	582_3_1	1334_0_218	382_0_66	102_6_1	39_5_50	1727_3_35	31_03_1
217_3_5	214_23_122	91_5_1	138_3_1	493_0_46	692_0_41	23_3_1	344_15_144	345_0_75	1468_06_257	936_5_1	997_15_90	1159_5_54	1092_3_196	261_5_1	125_6_1	128_0_1	15_03_1	57_5_1	1066_6_66	379_3_11	533_0_1	298_5_11	370_0_12	375_23_10	293_15_391	590_5_168	592_3_1	311_5_1	310_15_80	115_0_1	117_3_138	116_0_68	396_3_220	113_0_1	277_3_20	119_5_122	414_3_1	792_0_102	524_3_1	366_03_6	528_3_29	308_15_335	582_3_1	1334_0_227	382_0_56	102_6_1	39_5_29	1727_3_43	31_03_1
217_3_8	214_23_114	91_5_1	138_3_1	493_0_60	692_0_21	23_3_1	344_15_137	345_0_86	1468_06_271	936_5_1	997_15_73	1159_5_64	1092_3_193	261_5_1	125_6_1	128_0_1	15_03_1	57_5_1	1066_6_83	379_3_8	533_0_1	298_5_11	370_0_7	375_23_7	293_15_390	590_5_173	592_3_1	311_5_1	310_15_66	115_0_1	117_3_141	116_0_78	396_3_229	113_0_1	277_3_27	119_5_150	414_3_1	792_0_114	524_3_1	366_03_11	528_3_32	308_15_319	582_3_1	1334_0_218	382_0_86	102_6_1	39_5_44	1727_3_37	31_03_1
217_3_2	214_23_121	91_5_1	138_3_1	493_0_60	692_0_24	23_3_1	344_15_136	345_0_85	1468_06_288	936_5_1	997_15_51	1159_5_70	1092_3_204	261_5_1	125_6_1	128_0_1	15_03_2	57_5_1	1066_6_76	379_3_8	533_0_2	298_5_7	370_0_11	375_23_9	293_15_379	590_5_169	592_3_1	311_5_1	310_15_72	115_0_1	117_3_137	116_0_88	396_3_261	113_0_1	277_3_29	119_5_139	414_3_1	792_0_114	524_3_1	366_03_4	528_3_34	308_15_332	582_3_1	1334_0_224	382_0_82	102_6_1	39_5_34	1727_3_30	31_03_1
217_3_1	214_23_101	91_5_1	138_3_1	493_0_65	692_0_19	23_3_1	344_15_134	345_0_102	1468_06_246	936_5_1	997_15_30	1159_5_56	1092_3_196	261_5_1	125_6_1	128_0_1	15_03_2	57_5_1	1066_6_76	379_3_4	298_5_10	370_0_10	375_23_5	293_15_398	590_5_163	592_3_1	311_5_1	310_15_70	115_0_1	117_3_135	116_0_103	396_3_264	113_0_1	277_3_27	119_5_166	414_3_1	792_0_147	524_3_1	366_03_1	528_3_39	308_15_362	582_3_1	1334_0_212	382_0_110	102_6_1	39_5_38	1727_3_31	31_03_1	695_5_1
217_3_1	214_23_86	91_5_1	138_3_1	493_0_70	692_0_26	23_3_1	344_15_131	345_0_100	1468_06_268	936_5_1	997_15_19	1159_5_64	1092_3_203	261_5_1	125_6_1	128_0_1	57_5_1	1066_6_93	379_3_7	298_5_8	370_0_18	375_23_8	293_15_384	590_5_147	592_3_1	311_5_1	310_15_83	115_0_1	117_3_131	116_0_95	396_3_305	113_0_1	277_3_33	119_5_160	414_3_1	792_0_120	524_3_1	528_3_42	308_15_355	582_3_1	1334_0_208	382_0_108	102_6_1	39_5_29	1727_3_31	31_03_1	695_5_1	1109_5_207	626_5_1
217_3_1	214_23_83	91_5_1	138_3_1	493_0_80	692_0_30	23_3_1	344_15_143	345_0_111	1468_06_247	936_5_1	997_15_12	1159_5_60	1092_3_208	261_5_1	125_6_1	128_0_1	57_5_1	1066_6_125	379_3_7	298_5_7	370_0_19	375_23_4	293_15_432	590_5_156	592_3_1	311_5_1	310_15_82	115_0_1	117_3_137	116_0_88	396_3_288	113_0_1	277_3_25	119_5_140	414_3_1	792_0_138	524_3_1	528_3_37	308_15_316	582_3_1	1334_0_183	382_0_114	102_6_1	39_5_41	1727_3_26	31_03_1	695_5_1	1109_5_191	626_5_1
217_3_1	214_23_88	91_5_1	138_3_1	493_0_94	692_0_42	23_3_1	344_15_159	345_0_93	1468_06_248	936_5_1	997_15_5	1159_5_52	1092_3_213	261_5_1	125_6_1	128_0_1	57_5_1	1066_6_117	379_3_13	298_5_5	370_0_21	375_23_6	293_15_404	590_5_178	592_3_1	311_5_1	310_15_86	115_0_1	117_3_116	116_0_69	396_3_318	113_0_1	277_3_30	119_5_130	414_3_1	792_0_127	524_3_1	528_3_42	308_15_271	582_3_1	1334_0_165	382_0_98	102_6_1	39_5_48	1727_3_36	31_03_1	695_5_1	1109_5_188	626_5_1
217_3_1	214_23_79	91_5_1	138_3_1	493_0_94	692_0_42	23_3_1	344_15_169	345_0_111	1468_06_267	936_5_1	997_15_1	1159_5_47	1092_3_233	261_5_1	125_6_1	128_0_1	57_5_1	1066_6_124	379_3_12	298_5_6	370_0_23	375_23_1	293_15_403	590_5_183	592_3_1	311_5_1	310_15_104	115_0_1	117_3_96	116_0_75	396_3_325	113_0_1	277_3_30	119_5_135	414_3_1	792_0_149	524_3_1	528_3_44	308_15_209	582_3_1	1334_0_132	382_0_108	102_6_1	39_5_47	1727_3_31	31_03_1	695_5_1	1109_5_172	626_5_1
217_3_1	214_23_84	91_5_1	138_3_1	493_0_99	692_0_49	23_3_1	344_15_169	345_0_109	1468_06_264	936_5_1	1159_5_42	1092_3_223	261_5_1	125_6_1	128_0_1	57_5_1	1066_6_115	379_3_20	298_5_7	370_0_34	375_23_1	293_15_377	590_5_201	592_3_1	311_5_1	310_15_121	115_0_1	117_3_81	116_0_61	396_3_343	113_0_1	277_3_32	119_5_145	414_3_1	792_0_146	524_3_1	528_3_49	308_15_181	582_3_1	1334_0_135	382_0_94	102_6_1	39_5_49	1727_3_34	31_03_1	695_5_1	1109_5_190	626_5_1	571_6_37
217_3_1	214_23_88	91_5_1	138_3_1	493_0_78	692_0_37	23_3_1	344_15_171	345_0_116	1468_06_264	936_5_1	1159_5_42	1092_3_221	261_5_1	125_6_1	128_0_1	57_5_1	1066_6_121	379_3_10	298_5_8	370_0_41	293_15_400	590_5_213	592_3_1	311_5_1	310_15_136	115_0_1	117_3_85	116_0_64	396_3_347	113_0_1	277_3_38	119_5_147	414_3_1	792_0_149	524_3_1	528_3_53	308_15_157	582_3_1	1334_0_110	382_0_95	102_6_1	39_5_54	1727_3_21	31_03_1	695_5_1	1109_5_191	626_5_1	571_6_32	332_3_110
217_3_1	214_23_88	91_5_1	138_3_1	493_0_71	692_0_39	23_3_1	344_15_129	345_0_108	1468_06_256	936_5_1	1159_5_33	1092_3_230	261_5_1	125_6_1	128_0_1	57_5_1	1066_6_112	379_3_9	298_5_12	370_0_49	293_15_433	590_5_237	592_3_1	311_5_1	310_15_148	115_0_1	117_3_75	116_0_57	396_3_361	113_0_1	277_3_40	119_5_142	414_3_1	792_0_182	524_3_1	528_3_46	308_15_147	582_3_1	1334_0_111	382_0_83	102_6_1	39_5_56	1727_3_24	31_03_1	695_5_1	1109_5_211	626_5_1	571_6_37	332_3_100
217_3_1	214_23_104	91_5_1	138_3_1	493_0_63	692_0_30	23_3_1	344_15_85	345_0_107	1468_06_220	936_5_1	1159_5_43	1092_3_247	261_5_1	125_6_1	128_0_1	57_5_1	1066_6_84	379_3_7	298_5_10	370_0_35	293_15_422	590_5_231	592_3_1	311_5_1	310_15_181	115_0_1	117_3_82	116_0_47	396_3_352	113_0_1	277_3_47	119_5_138	414_3_1	792_0_190	524_3_1	528_3_43	308_15_150	582_3_1	1334_0_107	382_0_86	102_6_1	39_5_64	1727_3_30	31_03_1	695_5_1	1109_5_197	626_5_1	571_6_39	332_3_108
217_3_1	214_23_86	91_5_1	138_3_1	493_0_67	692_0_33	23_3_1	344_15_63	345_0_111	1468_06_221	936_5_1	1159_5_47	1092_3_213	261_5_1	125_6_1	128_0_1	57_5_1	1066_6_79	379_3_12	298_5_10	370_0_41	293_15_441	590_5_238	592_3_1	311_5_1	310_15_190	115_0_1	117_3_86	116_0_44	396_3_327	113_0_1	277_3_33	119_5_162	414_3_1	792_0_212	524_3_1	528_3_38	308_15_178	582_3_1	1334_0_115	382_0_102	102_6_1	39_5_65	1727_3_27	31_03_1	695_5_1	1109_5_217	626_5_1	571_6_38	332_3_93
217_3_1	214_23_82	91_5_1	138_3_1	493_0_57	692_0_31	23_3_1	344_15_56	345_0_102	1468_06_215	936_5_1	1159_5_54	1092_3_257	261_5_1	125_6_1	128_0_1	57_5_1	1066_6_80	379_3_8	298_5_12	370_0_42	293_15_454	590_5_232	592_3_1	311_5_1	310_15_183	115_0_1	117_3_75	116_0_46	396_3_319	113_0_1	277_3_39	119_5_154	414_3_1	792_0_224	524_3_1	528_3_46	308_15_211	582_3_1	1334_0_117	382_0_100	102_6_1	39_5_58	1727_3_29	31_03_1	695_5_1	1109_5_201	626_5_1	571_6_24	332_3_87
217_3_1	214_23_96	91_5_1	138_3_1	493_0_67	692_0_31	23_3_1	344_15_60	345_0_116	1468_06_240	936_5_1	1159_5_39	1092_3_238	261_5_1	125_6_1	128_0_1	57_5_1	1066_6_100	379_3_9	298_5_11	370_0_40	293_15_419	590_5_239	592_3_1	311_5_1	310_15_152	115_0_1	117_3_98	116_0_46	396_3_318	113_0_1	277_3_36	119_5_150	414_3_1	792_0_218	524_3_1	528_3_33	308_15_277	582_3_1	1334_0_118	382_0_108	102_6_1	39_5_54	1727_3_25	31_03_1	695_5_1	1109_5_219	626_5_1	571_6_32	332_3_82
217_3_1	214_23_79	91_5_1	138_3_1	493_0_55	692_0_46	23_3_1	344_15_81	345_0_107	1468_06_251	936_5_1	1159_5_40	1092_3_248	261_5_1	125_6_1	128_0_1	57_5_1	1066_6_96	379_3_3	298_5_11	370_0_52	293_15_370	590_5_217	592_3_1	311_5_1	310_15_119	115_0_1	117_3_96	116_0_32	396_3_323	113_0_1	277_3_51	119_5_142	414_3_1	792_0_213	524_3_1	528_3_46	308_15_331	582_3_1	1334_0_133	382_0_111	102_6_1	39_5_54	1727_3_28	31_03_1	695_5_1	1109_5_195	626_5_1	571_6_28	332_3_97
217_3_1	214_23_81	91_5_1	138_3_1	493_0_68	692_0_39	23_3_1	344_15_111	345_0_125	1468_06_266	936_5_1	1159_5_36	1092_3_209	261_5_1	125_6_1	128_0_1	57_5_1	1066_6_114	379_3_4	298_5_17	370_0_38	293_15_356	590_5_237	592_3_1	311_5_1	310_15_78	115_0_1	117_3_99	116_0_41	396_3_293	113_0_1	277_3_45	119_5_141	414_3_1	792_0_211	524_3_1	528_3_51	308_15_349	582_3_1	1334_0_136	382_0_100	102_6_1	39_5_61	1727_3_18	31_03_1	695_5_1	1109_5_221	626_5_1	571_6_42	332_3_75
217_3_1	214_23_87	91_5_1	138_3_1	493_0_63	692_0_53	23_3_1	344_15_163	345_0_118	1468_06_273	936_5_1	1159_5_42	1092_3_204	261_5_1	125_6_1	128_0_1	57_5_1	1066_6_96	379_3_4	298_5_16	370_0_37	293_15_349	590_5_210	592_3_1	311_5_1	310_15_59	115_0_1	117_3_109	116_0_33	396_3_301	113_0_1	277_3_55	119_5_141	414_3_1	792_0_189	524_3_1	528_3_56	308_15_362	582_3_1	1334_0_143	382_0_90	102_6_1	39_5_60	1727_3_17	31_03_1	695_5_1	1109_5_215	626_5_1	571_6_40	332_3_79
217_3_1	214_23_73	91_5_1	138_3_1	493_0_51	692_0_52	23_3_1	344_15_242	345_0_120	1468_06_288	936_5_1	1159_5_45	1092_3_171	261_5_1	125_6_1	128_0_1	57_5_1	1066_6_89	379_3_10	298_5_19	370_0_36	293_15_363	590_5_235	592_3_1	311_5_1	310_15_49	115_0_1	117_3_126	116_0_36	396_3_307	113_0_1	277_3_60	119_5_143	414_3_1	792_0_177	524_3_1	528_3_60	308_15_316	582_3_1	1334_0_133	382_0_74	102_6_1	39_5_63	1727_3_16	31_03_1	695_5_1	1109_5_199	626_5_1	571_6_43	332_3_85
217_3_1	214_23_70	91_5_1	138_3_1	493_0_48	692_0_55	23_3_1	344_15_304	345_0_125	1468_06_279	936_5_1	1159_5_54	1092_3_153	261_5_1	125_6_1	128_0_1	57_5_1	1066_6_86	379_3_8	298_5_15	370_0_40	293_15_368	590_5_216	592_3_1	311_5_1	310_15_51	115_0_1	117_3_129	116_0_38	396_3_288	113_0_1	277_3_81	119_5_151	414_3_1	792_0_163	524_3_1	528_3_64	308_15_244	582_3_1	1334_0_148	382_0_79	102_6_1	39_5_70	1727_3_19	31_03_1	695_5_1	1109_5_199	626_5_1	571_6_40	332_3_95
217_3_1	214_23_61	91_5_1	138_3_1	493_0_56	692_0_56	23_3_1	344_15_384	345_0_106	1468_06_290	936_5_1	1159_5_50	1092_3_161	261_5_1	125_6_1	128_0_1	57_5_1	1066_6_100	379_3_11	298_5_18	370_0_35	293_15_350	590_5_233	592_3_1	311_5_1	310_15_47	115_0_1	117_3_146	116_0_41	396_3_293	113_0_1	277_3_77	119_5_159	414_3_1	792_0_126	524_3_1	528_3_64	308_15_179	582_3_1	1334_0_150	382_0_55	102_6_1	39_5_61	1727_3_20	31_03_1	695_5_1	1109_5_194	626_5_1	571_6_39	332_3_90
217_3_1	214_23_64	91_5_1	138_3_1	493_0_47	692_0_63	23_3_1	344_15_435	345_0_92	1468_06_303	936_5_1	1159_5_58	1092_3_186	261_5_1	125_6_1	128_0_1	57_5_1	1066_6_85	379_3_12	298_5_17	370_0_48	293_15_307	590_5_219	592_3_1	311_5_1	310_15_41	115_0_1	117_3_151	116_0_35	396_3_255	113_0_1	277_3_97	119_5_134	414_3_1	792_0_102	524_3_1	528_3_63	308_15_172	582_3_1	1334_0_143	382_0_72	102_6_1	39_5_73	1727_3_23	31_03_1	695_5_1	1109_5_184	626_5_1	571_6_41	332_3_86
217_3_1	214_23_55	91_5_1	138_3_1	493_0_59	692_0_57	23_3_1	344_15_437	345_0_84	1468_06_291	936_5_1	1159_5_71	1092_3_190	261_5_1	125_6_1	128_0_1	57_5_1	1066_6_91	379_3_12	298_5_17	370_0_43	293_15_275	590_5_211	592_3_1	311_5_1	310_15_34	115_0_1	117_3_161	116_0_34	396_3_239	113_0_1	277_3_99	119_5_140	414_3_1	792_0_107	524_3_1	528_3_63	308_15_168	582_3_1	1334_0_141	382_0_71	102_6_1	39_5_63	1727_3_20	31_03_1	695_5_1	1109_5_174	626_5_1	571_6_42	332_3_102
217_3_1	214_23_69	91_5_1	138_3_1	493_0_49	692_0_72	23_3_1	344_15_445	345_0_76	1468_06_297	936_5_1	1159_5_60	1092_3_205	261_5_1	125_6_1	128_0_1	57_5_1	1066_6_82	379_3_18	298_5_14	370_0_46	293_15_268	590_5_205	592_3_1	311_5_1	310_15_32	115_0_1	117_3_178	116_0_32	396_3_237	113_0_1	277_3_117	119_5_142	414_3_1	792_0_89	524_3_1	528_3_48	308_15_180	582_3_1	1334_0_127	382_0_66	102_6_1	39_5_66	1727_3_27	31_03_1	695_5_1	1109_5_172	626_5_1	571_6_45	332_3_102
217_3_1	214_23_59	91_5_1	138_3_1	493_0_47	692_0_49	23_3_1	344_15_463	345_0_51	1468_06_311	936_5_1	1159_5_62	1092_3_224	261_5_1	125_6_1	128_0_1	57_5_1	1066_6_86	379_3_17	298_5_18	370_0_46	293_15_314	590_5_227	592_3_1	311_5_1	310_15_28	115_0_1	117_3_198	116_0_19	396_3_238	113_0_1	277_3_113	119_5_135	414_3_1	792_0_81	524_3_1	528_3_50	308_15_194	582_3_1	1334_0_121	382_0_67	102_6_1	39_5_77	1727_3_32	31_03_1	695_5_1	1109_5_170	626_5_1	571_6_41	332_3_105
217_3_1	214_23_52	91_5_1	138_3_1	493_0_47	692_0_54	23_3_1	344_15_493	345_0_54	1468_06_310	936_5_1	1159_5_65	1092_3_225	261_5_1	125_6_1	128_0_1	57_5_1	1066_6_85	379_3_21	298_5_15	370_0_51	293_15_327	590_5_207	592_3_1	311_5_1	310_15_21	115_0_1	117_3_206	116_0_14	396_3_236	113_0_1	277_3_121	119_5_126	414_3_1	792_0_57	524_3_1	528_3_43	308_15_184	582_3_1	1334_0_127	382_0_79	102_6_1	39_5_65	1727_3_31	31_03_1	695_5_1	1109_5_185	626_5_1	571_6_39	332_3_100
217_3_1	214_23_34	91_5_1	138_3_1	493_0_50	692_0_47	23_3_1	344_15_474	345_0_58	1468_06_312	936_5_1	1159_5_83	1092_3_251	261_5_1	125_6_1	128_0_1	57_5_1	1066_6_68	379_3_14	298_5_17	370_0_64	293_15_339	590_5_188	592_3_1	311_5_1	310_15_21	115_0_1	117_3_185	116_0_15	396_3_257	113_0_1	277_3_118	119_5_98	414_3_1	792_0_47	524_3_1	528_3_49	308_15_199	582_3_1	1334_0_146	382_0_79	102_6_1	39_5_61	1727_3_30	31_03_1	695_5_1	1109_5_185	626_5_1	571_6_32	332_3_91
217_3_1	214_23_23	91_5_1	138_3_1	493_0_45	692_0_61	23_3_1	344_15_440	345_0_59	1468_06_263	936_5_1	1159_5_69	1092_3_268	261_5_1	125_6_1	128_0_1	57_5_1	1066_6_65	379_3_16	298_5_6	370_0_57	293_15_327	590_5_184	592_3_1	311_5_1	310_15_27	115_0_1	117_3_187	116_0_15	396_3_271	113_0_1	277_3_120	119_5_103	414_3_1	792_0_51	524_3_1	528_3_38	308_15_221	582_3_1	1334_0_136	382_0_84	102_6_1	39_5_53	1727_3_23	31_03_1	695_5_1	1109_5_191	626_5_1	571_6_41	332_3_98
217_3_1	214_23_19	91_5_1	138_3_1	493_0_47	692_0_50	23_3_1	344_15_408	345_0_64	1468_06_286	936_5_1	1159_5_56	1092_3_283	261_5_1	125_6_1	128_0_1	57_5_1	1066_6_64	379_3_13	298_5_9	370_0_70	293_15_324	590_5_176	592_3_1	311_5_1	310_15_33	115_0_1	117_3_171	116_0_8	396_3_280	113_0_1	277_3_105	119_5_104	414_3_1	792_0_38	524_3_1	528_3_48	308_15_253	582_3_1	1334_0_127	382_0_81	102_6_1	39_5_40	1727_3_24	31_03_1	695_5_1	1109_5_171	626_5_1	571_6_40	332_3_94
217_3_1	214_23_23	91_5_1	138_3_1	493_0_46	692_0_75	23_3_1	344_15_364	345_0_85	1468_06_233	936_5_1	1159_5_57	1092_3_251	261_5_1	125_6_1	128_0_1	57_5_1	1066_6_73	379_3_10	298_5_10	370_0_60	293_15_310	590_5_181	592_3_1	311_5_1	310_15_35	115_0_1	117_3_189	116_0_8	396_3_282	113_0_1	277_3_121	119_5_115	414_3_1	792_0_33	524_3_1	528_3_61	308_15_278	582_3_1	1334_0_122	382_0_93	102_6_1	39_5_43	1727_3_13	31_03_1	695_5_1	1109_5_173	626_5_1	571_6_34	332_3_104
217_3_1	214_23_26	91_5_1	138_3_1	493_0_44	692_0_65	23_3_1	344_15_338	345_0_90	1468_06_217	936_5_1	1159_5_47	1092_3_227	261_5_1	125_6_1	128_0_1	57_5_1	1066_6_70	379_3_12	298_5_12	370_0_53	293_15_292	590_5_182	592_3_1	311_5_1	310_15_31	115_0_1	117_3_198	116_0_1	396_3_278	113_0_1	277_3_113	119_5_114	414_3_1	792_0_43	524_3_1	528_3_53	308_15_288	582_3_1	1334_0_115	382_0_98	102_6_1	39_5_48	1727_3_18	31_03_1	695_5_1	1109_5_173	626_5_1	571_6_29	332_3_88
217_3_1	214_23_38	91_5_1	138_3_1	493_0_43	692_0_79	23_3_1	344_15_272	345_0_98	1468_06_220	936_5_1	1159_5_47	1092_3_214	261_5_1	125_6_1	128_0_1	57_5_1	1066_6_60	379_3_17	298_5_16	370_0_45	293_15_297	590_5_180	592_3_1	311_5_1	310_15_30	115_0_1	117_3_210	116_0_2	396_3_290	113_0_1	277_3_126	119_5_100	414_3_1	792_0_48	524_3_1	528_3_64	308_15_293	582_3_1	1334_0_126	382_0_88	102_6_1	39_5_35	1727_3_11	31_03_1	695_5_1	1109_5_170	626_5_1	571_6_25	332_3_83
217_3_1	214_23_37	91_5_1	138_3_1	493_0_40	692_0_62	23_3_1	344_15_255	345_0_110	1468_06_204	936_5_1	1159_5_36	1092_3_202	261_5_1	125_6_1	128_0_1	57_5_1	1066_6_61	379_3_14	298_5_11	370_0_46	293_15_332	590_5_179	592_3_1	311_5_1	310_15_31	115_0_1	117_3_219	116_0_2	396_3_281	113_0_1	277_3_118	119_5_88	414_3_1	792_0_53	524_3_1	528_3_78	308_15_261	582_3_1	1334_0_119	382_0_89	102_6_1	39_5_36	1727_3_9	31_03_1	695_5_1	1109_5_169	626_5_1	571_6_29	332_3_77
217_3_1	214_23_53	91_5_1	138_3_1	493_0_47	692_0_74	23_3_1	344_15_232	345_0_126	1468_06_188	936_5_1	1159_5_37	1092_3_169	261_5_1	125_6_1	128_0_1	57_5_1	1066_6_68	379_3_9	298_5_12	370_0_37	293_15_393	590_5_190	592_3_1	311_5_1	310_15_49	115_0_1	117_3_218	116_0_5	396_3_270	113_0_1	277_3_115	119_5_76	414_3_1	792_0_50	524_3_1	528_3_73	308_15_243	582_3_1	1334_0_109	382_0_73	102_6_1	39_5_33	1727_3_6	31_03_1	695_5_1	1109_5_177	626_5_1	571_6_27	332_3_81
217_3_1	214_23_39	138_3_1	493_0_44	692_0_49	23_3_1	344_15_207	345_0_133	1468_06_196	936_5_1	1159_5_40	1092_3_162	261_5_1	125_6_1	128_0_1	57_5_1	1066_6_62	379_3_10	298_5_11	370_0_46	293_15_452	590_5_174	592_3_1	311_5_1	310_15_70	115_0_1	117_3_252	116_0_6	396_3_264	113_0_1	277_3_110	119_5_94	414_3_1	792_0_53	524_3_1	528_3_81	308_15_202	582_3_1	1334_0_108	382_0_75	102_6_1	39_5_36	1727_3_9	31_03_1	695_5_1	1109_5_188	626_5_1	571_6_26	332_3_83	60_3_1
217_3_1	214_23_53	138_3_1	493_0_46	692_0_67	23_3_1	344_15_205	345_0_152	1468_06_177	936_5_1	1159_5_44	1092_3_155	261_5_1	125_6_1	128_0_1	57_5_1	1066_6_84	379_3_8	298_5_14	370_0_52	293_15_492	590_5_185	592_3_1	311_5_1	310_15_80	115_0_1	117_3_246	116_0_14	396_3_250	113_0_1	277_3_107	119_5_96	414_3_1	792_0_46	524_3_1	528_3_74	308_15_140	582_3_1	1334_0_92	382_0_69	102_6_1	39_5_39	1727_3_5	31_03_1	695_5_1	1109_5_175	626_5_1	571_6_28	332_3_72	60_3_1
217_3_1	214_23_37	138_3_1	493_0_35	692_0_69	23_3_1	344_15_247	345_0_142	1468_06_199	936_5_1	1159_5_49	1092_3_142	261_5_1	125_6_1	128_0_1	57_5_1	1066_6_63	379_3_12	298_5_11	370_0_41	293_15_517	590_5_187	592_3_1	311_5_1	310_15_82	115_0_1	117_3_257	116_0_9	396_3_233	113_0_1	277_3_103	119_5_98	414_3_1	792_0_47	524_3_1	528_3_84	308_15_126	582_3_1	1334_0_66	382_0_59	102_6_1	39_5_40	1727_3_8	31_03_1	695_5_1	1109_5_170	626_5_1	571_6_24	332_3_68	60_3_1
217_3_1	214_23_46	138_3_1	493_0_43	692_0_73	23_3_1	344_15_273	345_0_143	1468_06_189	936_5_1	1159_5_59	1092_3_154	261_5_1	125_6_1	128_0_1	57_5_1	1066_6_74	379_3_22	298_5_23	370_0_49	293_15_436	590_5_211	592_3_1	311_5_1	310_15_70	115_0_1	117_3_281	116_0_6	396_3_220	113_0_1	277_3_118	119_5_106	414_3_1	792_0_45	524_3_1	528_3_64	308_15_102	582_3_1	1334_0_65	382_0_63	102_6_1	39_5_36	1727_3_8	31_03_1	695_5_1	1109_5_157	626_5_1	571_6_18	332_3_67	60_3_1
217_3_1	214_23_47	138_3_1	493_0_33	692_0_81	23_3_1	344_15_333	345_0_130	1468_06_206	936_5_1	1159_5_70	1092_3_159	261_5_1	125_6_1	128_0_1	57_5_1	1066_6_71	379_3_27	298_5_18	370_0_39	293_15_349	590_5_229	592_3_1	311_5_1	310_15_45	115_0_1	117_3_308	116_0_5	396_3_211	113_0_1	277_3_108	119_5_116	414_3_1	792_0_56	524_3_1	528_3_64	308_15_86	582_3_1	1334_0_68	382_0_58	102_6_1	39_5_46	1727_3_15	31_03_1	695_5_1	1109_5_152	626_5_1	571_6_20	332_3_78	60_3_1
217_3_1	214_23_36	138_3_1	493_0_48	692_0_74	23_3_1	344_15_385	345_0_116	1468_06_208	936_5_1	1159_5_73	1092_3_177	261_5_1	125_6_1	128_0_1	57_5_1	1066_6_84	379_3_31	298_5_16	370_0_50	293_15_312	590_5_253	592_3_1	311_5_1	310_15_39	115_0_1	117_3_332	116_0_4	396_3_195	113_0_1	277_3_97	119_5_110	414_3_1	792_0_52	524_3_1	528_3_45	308_15_95	582_3_1	1334_0_77	382_0_74	102_6_1	39_5_33	1727_3_12	31_03_1	695_5_1	1109_5_133	626_5_1	571_6_27	332_3_78	60_3_1
217_3_1	214_23_53	138_3_1	493_0_52	692_0_71	23_3_1	344_15_461	345_0_90	1468_06_203	936_5_1	1159_5_91	1092_3_190	261_5_1	125_6_1	128_0_1	57_5_1	1066_6_93	379_3_33	298_5_6	370_0_47	293_15_284	590_5_241	592_3_1	311_5_1	310_15_55	115_0_1	117_3_324	116_0_2	396_3_190	113_0_1	277_3_95	119_5_120	414_3_1	792_0_55	524_3_1	528_3_39	308_15_95	582_3_1	1334_0_80	382_0_65	102_6_1	39_5_37	1727_3_13	31_03_1	695_5_1	1109_5_132	626_5_1	571_6_28	332_3_76	60_3_1
217_3_1	214_23_49	138_3_1	493_0_66	692_0_58	23_3_1	344_15_491	345_0_81	1468_06_208	936_5_1	1159_5_77	1092_3_195	261_5_1	125_6_1	128_0_1	57_5_1	1066_6_88	379_3_30	298_5_9	370_0_56	293_15_281	590_5_252	592_3_1	311_5_1	310_15_60	115_0_1	117_3_347	116_0_3	396_3_195	113_0_1	277_3_103	119_5_111	414_3_1	792_0_42	524_3_1	528_3_27	308_15_121	582_3_1	1334_0_83	382_0_73	102_6_1	39_5_39	1727_3_12	31_03_1	695_5_1	1109_5_123	626_5_1	571_6_23	332_3_81	60_3_1
217_3_1	214_23_57	138_3_1	493_0_77	692_0_54	23_3_1	344_15_517	345_0_67	1468_06_194	936_5_1	1159_5_86	1092_3_205	261_5_1	125_6_1	128_0_1	57_5_1	1066_6_93	379_3_31	298_5_5	370_0_46	293_15_336	590_5_232	592_3_1	311_5_1	310_15_52	115_0_1	117_3_331	116_0_4	396_3_234	113_0_1	277_3_88	119_5_118	414_3_1	792_0_47	524_3_1	528_3_22	308_15_139	582_3_1	1334_0_85	382_0_63	102_6_1	39_5_39	1727_3_13	31_03_1	695_5_1	1109_5_126	626_5_1	571_6_25	332_3_84	60_3_1
217_3_1	214_23_40	138_3_1	493_0_76	692_0_40	23_3_1	344_15_464	345_0_72	1468_06_202	936_5_1	1159_5_94	1092_3_203	261_5_1	125_6_1	128_0_1	57_5_1	1066_6_90	379_3_28	298_5_4	370_0_49	293_15_369	590_5_236	592_3_1	311_5_1	310_15_48	115_0_1	117_3_331	116_0_7	396_3_221	113_0_1	277_3_81	119_5_134	414_3_1	792_0_46	524_3_1	528_3_25	308_15_168	582_3_1	1334_0_64	382_0_64	102_6_1	39_5_32	1727_3_10	31_03_1	695_5_1	1109_5_132	626_5_1	571_6_31	332_3_76	60_3_1
217_3_1	214_23_54	138_3_1	493_0_85	692_0_43	23_3_1	344_15_380	345_0_66	1468_06_187	936_5_1	1159_5_117	1092_3_246	261_5_1	125_6_1	128_0_1	57_5_1	1066_6_91	379_3_27	298_5_2	370_0_45	293_15_347	590_5_213	592_3_1	311_5_1	310_15_43	115_0_1	117_3_336	116_0_9	396_3_236	113_0_1	277_3_82	119_5_117	414_3_1	792_0_51	524_3_1	528_3_26	308_15_203	582_3_1	1334_0_84	382_0_59	102_6_1	39_5_31	1727_3_11	31_03_1	695_5_1	1109_5_141	626_5_1	571_6_31	332_3_68	60_3_1
217_3_1	214_23_41	138_3_1	493_0_91	692_0_38	23_3_1	344_15_324	345_0_91	1468_06_185	936_5_1	1159_5_120	1092_3_262	261_5_1	125_6_1	128_0_1	57_5_1	1066_6_87	379_3_17	298_5_2	370_0_41	293_15_346	590_5_224	592_3_1	311_5_1	310_15_58	115_0_1	117_3_318	116_0_8	396_3_237	113_0_1	277_3_72	119_5_127	414_3_1	792_0_54	524_3_1	528_3_22	308_15_210	582_3_1	1334_0_69	382_0_72	102_6_1	39_5_34	1727_3_9	31_03_1	695_5_1	1109_5_136	626_5_1	571_6_34	332_3_63	60_3_1
217_3_1	214_23_59	138_3_1	493_0_88	692_0_36	23_3_1	344_15_283	345_0_105	1468_06_199	936_5_1	1159_5_126	1092_3_296	261_5_1	125_6_1	128_0_1	57_5_1	1066_6_89	379_3_22	298_5_2	370_0_42	293_15_297	590_5_221	592_3_1	311_5_1	310_15_60	115_0_1	117_3_283	116_0_5	396_3_250	113_0_1	277_3_74	119_5_112	414_3_1	792_0_58	524_3_1	528_3_31	308_15_213	582_3_1	1334_0_84	382_0_71	102_6_1	39_5_36	1727_3_16	31_03_1	695_5_1	1109_5_134	626_5_1	571_6_35	332_3_78	60_3_1
217_3_1	214_23_63	138_3_1	493_0_89	692_0_41	23_3_1	344_15_266	345_0_122	1468_06_206	936_5_1	1159_5_126	1092_3_278	261_5_1	125_6_1	128_0_1	57_5_1	1066_6_71	379_3_27	298_5_2	370_0_41	293_15_270	590_5_225	592_3_1	311_5_1	310_15_55	115_0_1	117_3_303	116_0_8	396_3_242	113_0_1	277_3_55	119_5_112	414_3_1	792_0_62	524_3_1	528_3_26	308_15_243	582_3_1	1334_0_82	382_0_83	102_6_1	39_5_41	1727_3_12	31_03_1	695_5_1	1109_5_133	626_5_1	571_6_31	332_3_81	60_3_1
217_3_1	214_23_78	138_3_1	493_0_90	692_0_41	23_3_1	344_15_264	345_0_125	1468_06_212	936_5_1	1159_5_126	1092_3_302	261_5_1	125_6_1	128_0_1	57_5_1	1066_6_80	379_3_28	370_0_49	293_15_275	590_5_213	592_3_1	311_5_1	310_15_38	115_0_1	117_3_296	116_0_8	396_3_246	113_0_1	277_3_55	119_5_94	414_3_1	792_0_66	524_3_1	528_3_22	308_15_236	582_3_1	1334_0_100	382_0_91	102_6_1	39_5_43	1727_3_11	31_03_1	695_5_1	1109_5_160	626_5_1	571_6_20	332_3_83	60_3_1	61_0_121
217_3_1	214_23_86	138_3_1	493_0_97	692_0_29	23_3_1	344_15_267	345_0_160	1468_06_211	936_5_1	1159_5_123	1092_3_254	261_5_1	125_6_1	128_0_1	57_5_1	1066_6_58	379_3_23	370_0_46	293_15_226	590_5_205	592_3_1	311_5_1	310_15_33	115_0_1	117_3_309	116_0_9	396_3_241	113_0_1	277_3_51	119_5_112	414_3_1	792_0_69	524_3_1	528_3_24	308_15_268	582_3_1	1334_0_90	382_0_96	102_6_1	39_5_44	1727_3_9	31_03_1	695_5_1	1109_5_177	626_5_1	571_6_28	332_3_78	60_3_1	61_0_123
217_3_1	214_23_84	138_3_1	493_0_107	692_0_37	23_3_1	344_15_276	345_0_178	1468_06_194	936_5_1	1159_5_137	1092_3_294	261_5_1	125_6_1	128_0_1	57_5_1	1066_6_66	379_3_20	370_0_60	293_15_209	590_5_230	592_3_1	311_5_1	310_15_37	115_0_1	117_3_295	116_0_4	396_3_266	113_0_1	277_3_48	119_5_104	414_3_1	792_0_74	524_3_1	528_3_31	308_15_252	582_3_1	1334_0_109	382_0_98	102_6_1	39_5_44	1727_3_10	31_03_1	695_5_1	1109_5_194	626_5_1	571_6_17	332_3_87	60_3_1	61_0_125
217_3_1	214_23_81	138_3_1	493_0_112	692_0_32	23_3_1	344_15_303	345_0_181	1468_06_191	936_5_1	1159_5_130	1092_3_269	261_5_1	125_6_1	128_0_1	57_5_1	1066_6_55	379_3_18	370_0_61	293_15_174	590_5_242	592_3_1	311_5_1	310_15_62	115_0_1	117_3_279	116_0_8	396_3_260	113_0_1	277_3_43	119_5_103	414_3_1	792_0_77	524_3_1	528_3_33	308_15_197	582_3_1	1334_0_104	382_0_110	102_6_1	39_5_37	1727_3_9	31_03_1	695_5_1	1109_5_210	626_5_1	571_6_30	332_3_82	60_3_1	61_0_138
217_3_1	214_23_80	138_3_1	493_0_103	692_0_31	23_3_1	344_15_286	345_0_188	1468_06_194	936_5_1	1159_5_138	1092_3_291	261_5_1	125_6_1	128_0_1	57_5_1	1066_6_68	379_3_11	370_0_54	293_15_199	590_5_231	592_3_1	311_5_1	310_15_52	115_0_1	117_3_314	116_0_5	396_3_248	113_0_1	277_3_41	119_5_119	414_3_1	792_0_75	528_3_39	308_15_197	582_3_1	1334_0_117	382_0_100	102_6_1	39_5_21	1727_3_9	31_03_1	695_5_1	1109_5_228	626_5_1	571_6_24	332_3_70	60_3_1	61_0_149	62_5_15
217_3_1	214_23_72	138_3_1	493_0_104	692_0_37	23_3_1	344_15_268	345_0_205	1468_06_170	936_5_1	1159_5_139	1092_3_267	261_5_1	125_6_1	128_0_1	57_5_1	1066_6_64	379_3_11	370_0_47	293_15_240	590_5_198	592_3_1	311_5_1	310_15_44	115_0_1	117_3_325	116_0_8	396_3_209	113_0_1	277_3_47	119_5_123	414_3_1	792_0_71	528_3_44	308_15_179	582_3_1	1334_0_128	382_0_96	102_6_1	39_5_19	1727_3_8	31_03_1	695_5_1	1109_5_244	626_5_1	571_6_19	332_3_61	60_3_1	61_0_169	62_5_15
217_3_1	214_23_82	138_3_1	493_0_100	692_0_35	23_3_1	344_15_264	345_0_214	1468_06_185	936_5_1	1159_5_145	1092_3_293	261_5_1	125_6_1	128_0_1	57_5_1	1066_6_64	379_3_12	370_0_46	293_15_249	590_5_207	592_3_1	311_5_1	310_15_35	115_0_1	117_3_342	116_0_6	396_3_211	113_0_1	277_3_58	119_5_124	414_3_1	792_0_85	528_3_41	308_15_181	582_3_1	1334_0_98	382_0_87	102_6_1	39_5_13	1727_3_8	31_03_1	695_5_1	1109_5_237	626_5_1	571_6_17	332_3_66	60_3_1	61_0_196	62_5_23
217_3_1	214_23_88	138_3_1	493_0_105	692_0_33	23_3_1	344_15_234	345_0_225	1468_06_183	936_5_1	1159_5_139	1092_3_277	261_5_1	125_6_1	57_5_1	1066_6_74	379_3_6	370_0_32	293_15_202	590_5_194	592_3_1	311_5_1	310_15_24	115_0_1	117_3_352	116_0_8	396_3_203	113_0_1	277_3_56	119_5_123	414_3_1	792_0_101	528_3_39	308_15_222	582_3_1	1334_0_114	382_0_78	102_6_1	39_5_11	1727_3_6	31_03_1	695_5_1	1109_5_255	626_5_1	571_6_17	332_3_65	60_3_1	61_0_185	62_5_15	68_5_82
217_3_1	214_23_81	138_3_1	493_0_94	692_0_36	23_3_1	344_15_270	345_0_249	1468_06_212	936_5_1	1159_5_136	1092_3_252	261_5_1	125_6_1	57_5_1	1066_6_81	379_3_5	370_0_21	293_15_168	590_5_172	592_3_1	311_5_1	310_15_26	115_0_1	117_3_357	116_0_6	396_3_216	113_0_1	277_3_57	119_5_101	414_3_1	792_0_95	528_3_36	308_15_233	582_3_1	1334_0_85	382_0_88	102_6_1	39_5_9	1727_3_7	31_03_1	695_5_1	1109_5_284	626_5_1	571_6_18	332_3_54	60_3_1	61_0_204	62_5_26	68_5_81
217_3_1	214_23_81	138_3_1	493_0_98	692_0_44	23_3_1	344_15_314	345_0_229	1468_06_195	936_5_1	1159_5_150	1092_3_253	261_5_1	125_6_1	57_5_1	1066_6_77	379_3_6	370_0_24	293_15_139	590_5_193	592_3_1	311_5_1	310_15_20	115_0_1	117_3_352	116_0_10	396_3_224	113_0_1	277_3_56	119_5_119	414_3_1	792_0_111	528_3_39	308_15_236	582_3_1	1334_0_86	382_0_90	102_6_1	39_5_10	1727_3_9	31_03_1	695_5_1	1109_5_284	626_5_1	571_6_19	332_3_73	60_3_1	61_0_177	62_5_25	68_5_71
217_3_1	214_23_63	138_3_1	493_0_99	692_0_37	23_3_1	344_15_383	345_0_234	1468_06_242	936_5_1	1159_5_158	1092_3_230	261_5_1	125_6_1	57_5_1	1066_6_74	379_3_4	370_0_20	293_15_140	590_5_195	592_3_1	311_5_1	310_15_12	115_0_1	117_3_370	116_0_9	396_3_231	113_0_1	277_3_53	119_5_123	414_3_1	792_0_126	528_3_27	308_15_264	582_3_1	1334_0_67	382_0_79	102_6_1	39_5_11	1727_3_13	31_03_1	695_5_1	1109_5_302	626_5_1	571_6_20	332_3_71	60_3_1	61_0_176	62_5_29	68_5_83
590_5_211	214_23_57	592_3_1	626_5_1	217_3_1	571_6_21	310_15_9	552_0_61	60_3_1	61_0_166	117_3_337	116_0_14	261_5_1	396_3_238	113_0_1	277_3_36	68_5_71	582_3_1	72_3_1	119_5_123	102_6_1	232_5_48	493_0_100	692_0_37	344_15_384	792_0_149	183_0_38	1927_5_63	875_5_73	873_0_109	40_23_1	1048_5_1	322_3_48	345_0_204	1501_3_138	1468_06_227	1116_5_182	738_3_39	110_15_160	311_5_1	2117_3_41	308_15_241	619_5_104	1159_5_169	97_23_1	140_3_28	1334_0_75	1212_5_90	565_03_20	152_5_1
590_5_186	214_23_45	592_3_1	626_5_1	217_3_1	571_6_22	310_15_10	552_0_43	60_3_1	61_0_187	117_3_316	116_0_15	261_5_1	396_3_233	113_0_1	277_3_37	68_5_75	582_3_1	72_3_1	119_5_109	102_6_1	232_5_58	493_0_102	692_0_29	344_15_384	792_0_148	183_0_47	1927_5_53	875_5_57	873_0_81	40_23_1	1048_5_1	322_3_37	345_0_188	1501_3_148	1468_06_220	1116_5_200	738_3_21	110_15_175	311_5_1	2117_3_44	308_15_221	619_5_119	1159_5_152	97_23_1	140_3_31	1334_0_72	1212_5_86	565_03_17	152_5_1
590_5_205	214_23_48	592_3_1	626_5_1	217_3_1	571_6_17	310_15_16	552_0_39	60_3_1	61_0_179	117_3_312	116_0_9	261_5_1	396_3_205	113_0_1	277_3_34	68_5_88	582_3_1	72_3_1	119_5_119	102_6_1	232_5_64	493_0_110	692_0_31	344_15_395	792_0_156	183_0_36	1927_5_67	875_5_69	873_0_70	40_23_1	1048_5_1	322_3_38	345_0_172	1501_3_165	1468_06_213	1116_5_215	738_3_22	110_15_179	311_5_1	2117_3_37	308_15_216	619_5_107	1159_5_154	97_23_1	140_3_27	1334_0_64	1212_5_72	565_03_18	152_5_1
590_5_191	214_23_49	592_3_1	626_5_1	217_3_1	571_6_17	310_15_14	552_0_37	60_3_1	61_0_172	117_3_325	116_0_10	261_5_1	396_3_208	113_0_1	277_3_31	68_5_91	582_3_1	72_3_1	119_5_106	102_6_1	232_5_84	493_0_119	692_0_24	344_15_392	792_0_158	183_0_42	1927_5_57	875_5_67	873_0_48	40_23_1	1048_5_1	322_3_43	345_0_169	1501_3_157	1468_06_188	1116_5_220	738_3_13	110_15_197	311_5_1	2117_3_37	308_15_203	619_5_133	1159_5_141	97_23_1	140_3_34	1334_0_72	1212_5_68	565_03_16	152_5_1
590_5_194	214_23_39	592_3_1	626_5_1	217_3_1	571_6_19	310_15_25	552_0_37	60_3_1	61_0_173	117_3_334	116_0_14	261_5_1	396_3_182	113_0_1	277_3_34	68_5_99	582_3_1	72_3_1	119_5_124	102_6_1	232_5_88	493_0_132	692_0_31	344_15_410	792_0_165	183_0_33	1927_5_72	875_5_65	873_0_39	40_23_1	1048_5_1	322_3_47	345_0_173	1501_3_172	1468_06_193	1116_5_186	738_3_14	110_15_209	311_5_1	2117_3_37	308_15_188	619_5_130	1159_5_146	97_23_1	140_3_28	1334_0_50	1212_5_51	565_03_30	152_5_1
590_5_186	214_23_47	592_3_1	626_5_1	217_3_1	571_6_13	310_15_34	552_0_35	60_3_1	61_0_167	117_3_343	116_0_11	261_5_1	396_3_195	113_0_1	277_3_29	68_5_85	582_3_1	72_3_1	119_5_104	102_6_1	232_5_108	493_0_127	692_0_36	344_15_383	792_0_153	183_0_34	1927_5_65	875_5_58	873_0_36	40_23_1	1048_5_1	322_3_52	345_0_175	1501_3_188	1468_06_153	1116_5_186	738_3_11	110_15_214	311_5_1	2117_3_33	308_15_207	619_5_133	1159_5_169	97_23_1	140_3_26	1334_0_56	1212_5_48	565_03_36	152_5_1
590_5_176	214_23_42	592_3_1	626_5_1	217_3_1	571_6_10	310_15_31	552_0_28	60_3_1	61_0_187	117_3_337	116_0_2	261_5_1	396_3_175	113_0_1	277_3_48	68_5_104	582_3_1	72_3_1	119_5_111	102_6_1	232_5_114	493_0_141	692_0_35	344_15_372	792_0_162	183_0_34	1927_5_63	875_5_53	873_0_27	40_23_1	1048_5_1	322_3_42	345_0_165	1501_3_160	1468_06_149	1116_5_166	738_3_6	110_15_241	311_5_1	2117_3_32	308_15_190	619_5_118	1159_5_151	97_23_1	140_3_32	1334_0_58	1212_5_47	565_03_51	152_5_1
590_5_184	214_23_52	592_3_1	626_5_1	217_3_1	571_6_8	310_15_29	552_0_28	60_3_1	61_0_180	117_3_319	116_0_2	261_5_1	396_3_192	113_0_1	277_3_39	68_5_95	582_3_1	72_3_1	119_5_110	102_6_1	232_5_121	493_0_153	692_0_47	344_15_337	792_0_162	183_0_39	1927_5_51	875_5_63	873_0_36	40_23_1	1048_5_1	322_3_53	345_0_137	1501_3_169	1468_06_105	1116_5_156	738_3_4	110_15_223	311_5_1	2117_3_30	308_15_185	619_5_119	1159_5_172	97_23_1	140_3_23	1334_0_53	1212_5_50	565_03_52	152_5_1
590_5_181	214_23_49	592_3_1	626_5_1	217_3_1	571_6_8	310_15_23	552_0_22	60_3_1	61_0_194	117_3_353	116_0_1	261_5_1	396_3_175	113_0_1	277_3_44	68_5_93	582_3_1	72_3_1	119_5_113	102_6_1	232_5_116	493_0_143	692_0_43	344_15_305	792_0_140	183_0_37	1927_5_52	875_5_55	873_0_40	40_23_1	1048_5_1	322_3_58	345_0_140	1501_3_146	1468_06_112	1116_5_157	738_3_5	110_15_226	311_5_1	2117_3_36	308_15_176	619_5_111	1159_5_173	97_23_1	140_3_24	1334_0_56	1212_5_52	565_03_61	152_5_1
590_5_192	214_23_52	592_3_1	626_5_1	217_3_1	571_6_12	310_15_24	552_0_37	60_3_1	61_0_199	117_3_363	116_0_4	261_5_1	396_3_174	113_0_1	277_3_34	68_5_78	582_3_1	72_3_1	119_5_101	102_6_1	232_5_109	493_0_136	692_0_38	344_15_310	792_0_145	183_0_42	1927_5_52	875_5_67	873_0_55	40_23_1	1048_5_1	322_3_63	345_0_138	1501_3_157	1468_06_108	1116_5_186	738_3_7	110_15_253	311_5_1	2117_3_42	308_15_169	619_5_99	1159_5_151	97_23_1	140_3_19	1334_0_47	1212_5_47	565_03_68	152_5_1
590_5_179	214_23_56	592_3_1	626_5_1	217_3_1	571_6_19	310_15_28	552_0_25	60_3_1	61_0_195	117_3_386	116_0_3	261_5_1	396_3_161	113_0_1	277_3_39	68_5_70	582_3_1	72_3_1	119_5_97	102_6_1	232_5_110	493_0_128	692_0_36	344_15_258	792_0_139	183_0_52	1927_5_45	875_5_69	873_0_73	40_23_1	1048_5_1	322_3_58	345_0_146	1501_3_159	1468_06_106	1116_5_194	738_3_6	110_15_294	311_5_1	2117_3_32	308_15_167	619_5_102	1159_5_134	97_23_1	140_3_28	1334_0_49	1212_5_53	565_03_82	152_5_1
590_5_181	214_23_50	592_3_1	626_5_1	217_3_1	571_6_25	310_15_36	552_0_34	60_3_1	61_0_199	117_3_355	116_0_5	261_5_1	396_3_157	113_0_1	277_3_46	68_5_69	582_3_1	72_3_1	119_5_92	102_6_1	232_5_102	493_0_122	692_0_41	344_15_253	792_0_145	183_0_50	1927_5_48	875_5_83	873_0_90	40_23_1	1048_5_1	322_3_57	345_0_127	1501_3_158	1468_06_88	1116_5_174	738_3_7	110_15_371	311_5_1	2117_3_31	308_15_163	619_5_97	1159_5_103	97_23_1	140_3_19	1334_0_38	1212_5_51	565_03_90	152_5_1
590_5_154	214_23_42	592_3_1	626_5_1	217_3_1	571_6_28	310_15_39	552_0_31	60_3_1	61_0_201	117_3_360	116_0_1	261_5_1	396_3_146	113_0_1	277_3_42	68_5_65	582_3_1	72_3_1	119_5_76	102_6_1	232_5_101	493_0_115	692_0_36	344_15_284	792_0_131	183_0_50	1927_5_50	875_5_67	873_0_106	40_23_1	1048_5_1	322_3_55	345_0_142	1501_3_158	1468_06_85	1116_5_179	738_3_9	110_15_415	311_5_1	2117_3_22	308_15_142	619_5_114	1159_5_116	97_23_1	140_3_26	1334_0_32	1212_5_69	565_03_90	152_5_1
590_5_163	214_23_38	592_3_1	626_5_1	217_3_1	571_6_32	310_15_27	552_0_32	60_3_1	61_0_211	117_3_361	116_0_2	261_5_1	396_3_152	113_0_1	277_3_39	68_5_85	582_3_1	72_3_1	119_5_78	102_6_1	232_5_95	493_0_120	692_0_45	344_15_299	792_0_135	183_0_51	1927_5_62	875_5_70	873_0_104	40_23_1	1048_5_1	322_3_57	345_0_135	1501_3_156	1468_06_81	1116_5_162	738_3_7	110_15_448	311_5_1	2117_3_27	308_15_118	619_5_117	1159_5_107	97_23_1	140_3_22	1334_0_23	1212_5_86	565_03_88	152_5_1
590_5_178	214_23_33	592_3_1	626_5_1	217_3_1	571_6_25	310_15_15	552_0_21	60_3_1	61_0_166	117_3_372	116_0_2	261_5_1	396_3_147	113_0_1	277_3_38	68_5_84	582_3_1	72_3_1	119_5_71	102_6_1	232_5_94	493_0_115	692_0_35	344_15_328	792_0_142	183_0_51	1927_5_71	875_5_63	873_0_116	40_23_1	1048_5_1	322_3_52	345_0_150	1501_3_186	1468_06_95	1116_5_182	738_3_14	110_15_426	311_5_1	2117_3_26	308_15_123	619_5_129	1159_5_115	97_23_1	140_3_23	1334_0_28	1212_5_99	565_03_94	152_5_1
590_5_165	214_23_34	592_3_1	626_5_1	217_3_1	571_6_29	310_15_16	552_0_15	60_3_1	61_0_189	117_3_352	116_0_7	261_5_1	396_3_159	113_0_1	277_3_52	68_5_94	582_3_1	72_3_1	119_5_74	102_6_1	232_5_86	493_0_95	692_0_31	344_15_357	792_0_149	183_0_60	1927_5_77	875_5_71	873_0_85	40_23_1	1048_5_1	322_3_33	345_0_152	1501_3_151	1468_06_99	1116_5_182	738_3_9	110_15_398	311_5_1	2117_3_25	308_15_110	619_5_112	1159_5_123	97_23_1	140_3_21	1334_0_37	1212_5_91	565_03_76	152_5_1
590_5_174	214_23_25	592_3_1	626_5_1	217_3_1	571_6_24	310_15_10	552_0_17	60_3_1	61_0_207	117_3_356	116_0_4	261_5_1	396_3_143	113_0_1	277_3_42	68_5_82	582_3_1	72_3_1	119_5_85	102_6_1	232_5_95	493_0_93	692_0_32	344_15_360	792_0_169	183_0_64	1927_5_79	875_5_78	873_0_99	40_23_1	1048_5_1	322_3_40	345_0_148	1501_3_137	1468_06_125	1116_5_205	738_3_12	110_15_327	311_5_1	2117_3_22	308_15_101	619_5_108	1159_5_130	97_23_1	140_3_18	1334_0_39	1212_5_100	565_03_72	152_5_1
590_5_171	214_23_34	592_3_1	626_5_1	217_3_1	571_6_29	310_15_5	552_0_18	60_3_1	61_0_204	117_3_358	116_0_1	261_5_1	396_3_153	113_0_1	277_3_45	68_5_101	582_3_1	72_3_1	119_5_74	102_6_1	232_5_83	493_0_96	692_0_45	344_15_333	792_0_179	183_0_64	1927_5_76	875_5_82	873_0_76	40_23_1	1048_5_1	322_3_29	345_0_152	1501_3_112	1468_06_128	1116_5_218	738_3_7	110_15_247	311_5_1	2117_3_24	308_15_78	619_5_103	1159_5_124	97_23_1	140_3_22	1334_0_40	1212_5_107	565_03_56	152_5_1
590_5_166	214_23_31	592_3_1	626_5_1	217_3_1	571_6_28	310_15_1	552_0_17	60_3_1	61_0_216	117_3_356	152_5_1	261_5_1	396_3_145	113_0_1	277_3_46	68_5_99	582_3_1	72_3_1	119_5_89	102_6_1	232_5_80	493_0_93	692_0_40	344_15_303	792_0_180	183_0_67	1927_5_104	875_5_85	873_0_66	40_23_1	1048_5_1	322_3_32	345_0_158	1501_3_124	1468_06_140	1116_5_226	738_3_16	110_15_200	311_5_1	2117_3_31	308_15_58	619_5_96	1159_5_136	97_23_1	140_3_18	1334_0_47	1212_5_105	565_03_54	77_3_1
590_5_174	214_23_33	592_3_1	626_5_1	217_3_1	571_6_35	1927_5_106	552_0_21	60_3_1	61_0_220	117_3_341	152_5_1	261_5_1	396_3_124	113_0_1	277_3_44	68_5_117	582_3_1	72_3_1	119_5_76	102_6_1	232_5_77	493_0_90	692_0_46	344_15_287	792_0_175	183_0_76	875_5_73	873_0_63	40_23_1	1048_5_1	322_3_36	345_0_168	1501_3_104	1468_06_134	1116_5_237	738_3_11	110_15_204	311_5_1	2117_3_35	308_15_48	619_5_95	1159_5_141	97_23_1	140_3_17	1334_0_66	1212_5_107	565_03_60	77_3_1	382_0_31
590_5_191	214_23_38	592_3_1	626_5_1	217_3_1	571_6_31	1927_5_112	552_0_22	60_3_1	61_0_239	117_3_327	152_5_1	261_5_1	396_3_125	113_0_1	277_3_33	68_5_103	582_3_1	72_3_1	119_5_90	102_6_1	232_5_86	493_0_84	692_0_43	344_15_287	792_0_167	183_0_68	875_5_88	873_0_66	40_23_1	1048_5_1	322_3_38	345_0_180	1501_3_120	1468_06_172	1116_5_227	738_3_12	110_15_202	311_5_1	2117_3_38	308_15_55	619_5_98	1159_5_139	97_23_1	140_3_11	1334_0_59	1212_5_108	565_03_66	77_3_1	382_0_32
590_5_210	214_23_43	592_3_1	626_5_1	217_3_1	571_6_30	1927_5_104	552_0_28	60_3_1	61_0_238	117_3_335	152_5_1	261_5_1	396_3_131	113_0_1	277_3_28	68_5_122	582_3_1	72_3_1	119_5_85	102_6_1	232_5_92	493_0_87	692_0_44	344_15_282	792_0_160	183_0_74	875_5_78	873_0_51	40_23_1	1048_5_1	322_3_33	345_0_187	1501_3_105	1468_06_141	1116_5_230	738_3_14	110_15_181	311_5_1	2117_3_32	308_15_51	619_5_97	1159_5_123	97_23_1	140_3_11	1334_0_68	1212_5_102	565_03_66	77_3_1	382_0_40
590_5_204	214_23_45	592_3_1	626_5_1	217_3_1	571_6_31	1927_5_111	552_0_20	60_3_1	61_0_243	117_3_325	152_5_1	261_5_1	396_3_133	113_0_1	277_3_44	68_5_95	582_3_1	72_3_1	119_5_107	102_6_1	232_5_99	493_0_86	692_0_42	344_15_293	792_0_144	183_0_71	875_5_83	873_0_65	40_23_1	1048_5_1	322_3_26	345_0_190	1501_3_126	1468_06_158	1116_5_203	738_3_18	110_15_193	311_5_1	2117_3_24	308_15_41	619_5_100	1159_5_113	97_23_1	140_3_11	1334_0_54	1212_5_99	565_03_73	77_3_1	382_0_36
590_5_184	214_23_47	592_3_1	626_5_1	217_3_1	571_6_39	1927_5_96	552_0_19	60_3_1	61_0_253	117_3_342	152_5_1	261_5_1	396_3_116	113_0_1	277_3_53	68_5_114	582_3_1	72_3_1	119_5_86	102_6_1	232_5_109	493_0_89	692_0_45	344_15_293	792_0_134	183_0_65	875_5_80	873_0_79	40_23_1	1048_5_1	322_3_22	345_0_204	1501_3_119	1468_06_129	1116_5_197	738_3_16	110_15_223	311_5_1	2117_3_24	308_15_32	619_5_115	1159_5_113	97_23_1	140_3_13	1334_0_61	1212_5_106	565_03_63	77_3_1	382_0_43
590_5_192	214_23_37	592_3_1	626_5_1	217_3_1	571_6_39	1927_5_103	552_0_25	60_3_1	61_0_252	117_3_346	152_5_1	261_5_1	396_3_95	113_0_1	277_3_54	68_5_90	582_3_1	72_3_1	119_5_89	102_6_1	232_5_102	493_0_86	692_0_41	344_15_290	792_0_134	183_0_69	875_5_70	873_0_91	40_23_1	1048_5_1	322_3_22	345_0_188	1501_3_123	1468_06_143	1116_5_178	738_3_17	110_15_276	311_5_1	2117_3_19	308_15_34	619_5_120	1159_5_110	97_23_1	140_3_9	1334_0_61	1212_5_83	565_03_79	77_3_1	382_0_46
590_5_189	214_23_58	592_3_1	626_5_1	217_3_1	571_6_40	1927_5_71	552_0_20	60_3_1	61_0_263	117_3_378	152_5_1	261_5_1	396_3_109	113_0_1	277_3_48	68_5_96	582_3_1	72_3_1	119_5_92	102_6_1	232_5_104	493_0_88	692_0_41	344_15_317	792_0_118	183_0_59	875_5_74	873_0_91	40_23_1	1048_5_1	322_3_17	345_0_196	1501_3_122	1468_06_125	1116_5_183	738_3_11	110_15_269	311_5_1	2117_3_15	308_15_40	619_5_123	1159_5_124	97_23_1	140_3_12	1334_0_39	1212_5_99	565_03_68	77_3_1	382_0_53
590_5_201	214_23_63	592_3_1	626_5_1	217_3_1	571_6_44	1927_5_93	552_0_18	60_3_1	61_0_311	117_3_385	152_5_1	261_5_1	396_3_97	113_0_1	277_3_50	68_5_79	582_3_1	72_3_1	119_5_94	102_6_1	232_5_86	493_0_83	692_0_46	344_15_356	792_0_118	183_0_58	875_5_72	873_0_84	40_23_1	1048_5_1	322_3_21	345_0_177	1501_3_111	1468_06_126	1116_5_203	738_3_12	110_15_237	311_5_1	2117_3_16	308_15_45	619_5_136	1159_5_113	97_23_1	140_3_12	1334_0_54	1212_5_75	565_03_75	77_3_1	382_0_53
590_5_187	214_23_64	592_3_1	626_5_1	217_3_1	571_6_29	1927_5_74	552_0_12	60_3_1	61_0_333	117_3_386	152_5_1	261_5_1	396_3_113	113_0_1	277_3_35	68_5_74	582_3_1	72_3_1	119_5_81	102_6_1	232_5_85	493_0_95	692_0_38	344_15_433	792_0_112	183_0_51	875_5_72	873_0_85	40_23_1	1048_5_1	322_3_18	345_0_172	1501_3_132	1468_06_119	1116_5_213	738_3_12	110_15_178	311_5_1	2117_3_16	308_15_48	619_5_141	1159_5_105	97_23_1	140_3_16	1334_0_39	1212_5_87	565_03_62	77_3_1	382_0_65
590_5_172	214_23_68	592_3_1	626_5_1	217_3_1	571_6_24	1927_5_96	552_0_11	60_3_1	61_0_374	117_3_360	152_5_1	261_5_1	396_3_108	113_0_1	277_3_35	68_5_83	582_3_1	72_3_1	119_5_80	102_6_1	232_5_85	493_0_104	692_0_42	344_15_486	792_0_108	183_0_41	875_5_70	873_0_79	40_23_1	1048_5_1	322_3_22	345_0_167	1501_3_104	1468_06_131	1116_5_211	738_3_18	110_15_127	311_5_1	2117_3_15	308_15_47	619_5_141	1159_5_92	97_23_1	140_3_10	1334_0_49	1212_5_71	565_03_54	77_3_1	382_0_55
590_5_179	214_23_56	592_3_1	626_5_1	217_3_1	571_6_25	1927_5_76	552_0_13	60_3_1	61_0_370	117_3_360	152_5_1	261_5_1	396_3_113	113_0_1	277_3_30	68_5_64	582_3_1	72_3_1	119_5_90	102_6_1	232_5_90	493_0_127	692_0_34	344_15_473	792_0_98	183_0_33	875_5_76	873_0_85	40_23_1	1048_5_1	322_3_15	345_0_150	1501_3_123	1468_06_130	1116_5_212	738_3_17	110_15_100	311_5_1	2117_3_24	308_15_58	619_5_139	1159_5_82	97_23_1	140_3_14	1334_0_27	1212_5_73	565_03_60	77_3_1	382_0_53
590_5_166	214_23_74	592_3_1	626_5_1	217_3_1	571_6_31	1927_5_92	552_0_15	60_3_1	61_0_392	117_3_367	152_5_1	261_5_1	396_3_95	113_0_1	277_3_27	68_5_83	582_3_1	72_3_1	119_5_85	102_6_1	232_5_83	493_0_122	692_0_30	344_15_462	792_0_80	183_0_30	875_5_74	873_0_78	40_23_1	1048_5_1	322_3_21	345_0_143	1501_3_109	1468_06_147	1116_5_221	738_3_21	110_15_74	311_5_1	2117_3_24	308_15_52	619_5_136	1159_5_96	97_23_1	140_3_6	1334_0_25	1212_5_54	565_03_63	77_3_1	382_0_49
590_5_152	214_23_60	592_3_1	626_5_1	217_3_1	571_6_33	1927_5_90	552_0_18	60_3_1	61_0_367	117_3_385	152_5_1	261_5_1	396_3_106	113_0_1	277_3_22	68_5_72	582_3_1	72_3_1	119_5_80	102_6_1	232_5_82	493_0_139	692_0_37	344_15_421	792_0_70	183_0_24	875_5_68	873_0_101	40_23_1	1048_5_1	322_3_18	345_0_160	1501_3_138	1468_06_158	1116_5_253	738_3_21	110_15_80	311_5_1	2117_3_23	308_15_51	619_5_123	1159_5_103	97_23_1	140_3_9	1334_0_14	1212_5_54	565_03_65	77_3_1	382_0_58
590_5_162	214_23_74	592_3_1	626_5_1	217_3_1	571_6_37	1927_5_99	552_0_18	60_3_1	61_0_384	117_3_392	152_5_1	261_5_1	396_3_87	113_0_1	277_3_21	68_5_86	582_3_1	72_3_1	119_5_83	102_6_1	232_5_80	493_0_126	692_0_30	344_15_349	792_0_52	183_0_21	875_5_78	873_0_97	40_23_1	1048_5_1	322_3_26	345_0_167	1501_3_117	1468_06_175	1116_5_268	738_3_22	110_15_106	311_5_1	2117_3_29	308_15_53	619_5_137	1159_5_115	97_23_1	140_3_6	1334_0_10	1212_5_51	565_03_65	77_3_1	382_0_41
590_5_154	214_23_66	592_3_1	626_5_1	217_3_1	571_6_38	1927_5_81	552_0_17	60_3_1	61_0_327	117_3_387	152_5_1	261_5_1	396_3_103	113_0_1	277_3_29	68_5_86	582_3_1	72_3_1	119_5_90	102_6_1	232_5_63	493_0_148	692_0_37	344_15_344	792_0_49	183_0_21	875_5_82	873_0_98	40_23_1	1048_5_1	322_3_18	345_0_182	1501_3_113	1468_06_187	1116_5_263	738_3_21	110_15_131	311_5_1	2117_3_25	308_15_43	619_5_127	1159_5_118	97_23_1	140_3_11	1334_0_11	1212_5_56	565_03_75	77_3_1	382_0_37
590_5_163	214_23_72	592_3_1	626_5_1	217_3_1	571_6_38	1927_5_76	552_0_22	60_3_1	61_0_340	117_3_388	152_5_1	261_5_1	396_3_87	113_0_1	277_3_32	68_5_100	582_3_1	72_3_1	119_5_89	102_6_1	232_5_77	493_0_155	692_0_23	344_15_322	792_0_55	183_0_20	875_5_79	873_0_118	40_23_1	1048_5_1	322_3_17	345_0_187	1501_3_125	1468_06_180	1116_5_251	738_3_17	110_15_155	311_5_1	2117_3_28	308_15_29	619_5_138	1159_5_128	97_23_1	140_3_12	1334_0_10	1212_5_44	565_03_72	77_3_1	382_0_28
590_5_138	214_23_68	592_3_1	626_5_1	217_3_1	571_6_40	1927_5_75	552_0_22	60_3_1	61_0_317	117_3_372	152_5_1	261_5_1	396_3_91	113_0_1	277_3_34	68_5_86	582_3_1	72_3_1	119_5_87	102_6_1	232_5_75	493_0_178	692_0_21	344_15_348	792_0_62	183_0_24	875_5_65	873_0_110	40_23_1	1048_5_1	322_3_14	345_0_206	1501_3_136	1468_06_198	1116_5_272	738_3_18	110_15_197	311_5_1	2117_3_33	308_15_28	619_5_127	1159_5_104	97_23_1	140_3_17	1334_0_14	1212_5_56	565_03_68	77_3_1	382_0_30
590_5_140	214_23_60	592_3_1	626_5_1	217_3_1	571_6_41	1927_5_71	552_0_24	60_3_1	61_0_342	117_3_378	152_5_1	261_5_1	396_3_84	113_0_1	277_3_44	68_5_105	582_3_1	72_3_1	119_5_96	102_6_1	232_5_88	493_0_159	692_0_13	344_15_329	792_0_67	183_0_28	875_5_71	873_0_111	40_23_1	1048_5_1	322_3_16	345_0_223	1501_3_132	1468_06_196	1116_5_274	738_3_18	110_15_200	311_5_1	2117_3_33	308_15_20	619_5_133	1159_5_118	97_23_1	140_3_14	1334_0_14	1212_5_44	565_03_65	77_3_1	382_0_24
590_5_148	214_23_61	592_3_1	626_5_1	217_3_1	571_6_40	1927_5_84	552_0_24	60_3_1	61_0_360	117_3_391	152_5_1	261_5_1	396_3_87	113_0_1	277_3_48	68_5_97	582_3_1	72_3_1	119_5_92	102_6_1	232_5_89	493_0_154	692_0_12	344_15_322	792_0_70	183_0_15	875_5_77	873_0_109	40_23_1	1048_5_1	322_3_17	345_0_235	1501_3_129	1468_06_211	1116_5_316	738_3_24	110_15_194	311_5_1	2117_3_27	308_15_23	619_5_126	1159_5_102	97_23_1	140_3_18	1334_0_16	1212_5_35	565_03_51	77_3_1	382_0_22
590_5_161	214_23_54	592_3_1	626_5_1	217_3_1	571_6_43	1927_5_75	552_0_21	60_3_1	61_0_368	117_3_400	152_5_1	261_5_1	396_3_80	113_0_1	277_3_58	68_5_100	582_3_1	72_3_1	119_5_77	102_6_1	232_5_102	493_0_137	692_0_15	344_15_363	792_0_72	183_0_22	875_5_95	873_0_93	40_23_1	1048_5_1	322_3_16	345_0_246	1501_3_128	1468_06_208	1116_5_286	738_3_26	110_15_180	311_5_1	2117_3_24	308_15_33	619_5_140	1159_5_120	97_23_1	140_3_19	1334_0_14	1212_5_26	565_03_42	77_3_1	382_0_28
590_5_161	214_23_54	592_3_1	626_5_1	217_3_1	571_6_29	1927_5_85	552_0_36	60_3_1	61_0_352	117_3_415	152_5_1	261_5_1	396_3_73	113_0_1	277_3_52	68_5_96	582_3_1	72_3_1	119_5_68	102_6_1	232_5_101	493_0_137	692_0_11	344_15_395	792_0_72	183_0_19	875_5_91	873_0_89	40_23_1	1048_5_1	322_3_22	345_0_233	1501_3_129	1468_06_202	1116_5_311	738_3_21	110_15_175	311_5_1	2117_3_19	308_15_34	619_5_132	1159_5_106	97_23_1	140_3_18	1334_0_19	1212_5_28	565_03_26	77_3_1	382_0_27
590_5_170	214_23_58	592_3_1	626_5_1	217_3_1	571_6_32	1927_5_75	552_0_31	60_3_1	61_0_393	117_3_411	152_5_1	261_5_1	396_3_57	113_0_1	277_3_52	68_5_110	582_3_1	72_3_1	119_5_59	102_6_1	232_5_118	493_0_143	692_0_19	344_15_404	792_0_73	183_0_26	875_5_104	873_0_75	40_23_1	1048_5_1	322_3_23	345_0_219	1501_3_124	1468_06_177	1116_5_298	738_3_16	110_15_162	311_5_1	2117_3_18	308_15_32	619_5_125	1159_5_119	97_23_1	140_3_21	1334_0_18	1212_5_26	565_03_17	77_3_1	382_0_29
590_5_185	214_23_71	592_3_1	626_5_1	217_3_1	571_6_31	1927_5_81	552_0_31	60_3_1	61_0_399	117_3_407	152_5_1	261_5_1	396_3_67	113_0_1	277_3_49	68_5_105	582_3_1	72_3_1	119_5_63	102_6_1	232_5_103	493_0_143	692_0_17	344_15_377	792_0_65	183_0_22	875_5_94	873_0_74	40_23_1	1048_5_1	322_3_20	345_0_226	1501_3_103	1468_06_161	1116_5_302	738_3_19	110_15_156	311_5_1	2117_3_14	308_15_23	619_5_118	1159_5_111	97_23_1	140_3_35	1334_0_16	1212_5_31	565_03_16	77_3_1	382_0_30
590_5_177	214_23_67	152_5_1	626_5_1	217_3_1	571_6_20	1927_5_67	552_0_28	60_3_1	61_0_433	117_3_405	261_5_1	396_3_72	113_0_1	277_3_53	68_5_105	582_3_1	72_3_1	119_5_59	102_6_1	232_5_117	493_0_141	692_0_17	344_15_330	792_0_70	183_0_26	875_5_92	873_0_73	40_23_1	1048_5_1	322_3_27	345_0_219	1501_3_123	1468_06_174	1116_5_311	738_3_25	110_15_162	311_5_1	2117_3_21	308_15_17	619_5_114	1159_5_112	97_23_1	140_3_33	1334_0_16	1212_5_17	565_03_21	77_3_1	382_0_26	74_5_1
590_5_186	214_23_68	152_5_1	626_5_1	217_3_1	571_6_21	1927_5_72	552_0_23	60_3_1	61_0_452	117_3_409	261_5_1	396_3_79	113_0_1	277_3_49	68_5_79	582_3_1	72_3_1	119_5_63	102_6_1	232_5_93	493_0_127	692_0_19	344_15_280	792_0_57	183_0_23	875_5_92	873_0_67	40_23_1	1048_5_1	322_3_26	345_0_231	1501_3_120	1468_06_175	1116_5_322	738_3_23	110_15_182	311_5_1	2117_3_20	308_15_10	619_5_109	1159_5_100	97_23_1	140_3_33	1334_0_24	1212_5_22	565_03_19	77_3_1	382_0_27	74_5_1
590_5_172	214_23_59	152_5_1	626_5_1	217_3_1	571_6_14	1927_5_63	552_0_17	60_3_1	61_0_470	117_3_422	261_5_1	396_3_68	113_0_1	277_3_57	68_5_89	582_3_1	72_3_1	119_5_59	102_6_1	232_5_86	493_0_125	692_0_20	344_15_253	792_0_62	183_0_22	875_5_81	873_0_71	40_23_1	1048_5_1	322_3_14	345_0_230	1501_3_150	1468_06_160	1116_5_292	738_3_29	110_15_218	311_5_1	2117_3_22	308_15_11	619_5_111	1159_5_118	97_23_1	140_3_33	1334_0_26	1212_5_16	565_03_18	77_3_1	382_0_24	74_5_1
590_5_191	214_23_63	152_5_1	626_5_1	217_3_1	571_6_15	1927_5_67	552_0_21	60_3_1	61_0_482	117_3_418	261_5_1	396_3_76	113_0_1	277_3_52	68_5_95	582_3_1	72_3_1	119_5_57	102_6_1	232_5_69	493_0_122	692_0_17	344_15_235	792_0_59	183_0_18	875_5_87	873_0_73	40_23_1	1048_5_1	322_3_20	345_0_239	1501_3_163	1468_06_174	1116_5_305	738_3_33	110_15_240	311_5_1	2117_3_32	308_15_10	619_5_122	1159_5_136	97_23_1	140_3_33	1334_0_27	1212_5_15	565_03_21	77_3_1	382_0_31	74_5_1
590_5_191	214_23_58	152_5_1	626_5_1	217_3_1	571_6_10	1927_5_69	552_0_19	60_3_1	61_0_471	117_3_407	261_5_1	396_3_74	113_0_1	277_3_56	68_5_109	582_3_1	72_3_1	119_5_42	102_6_1	232_5_88	493_0_134	692_0_14	344_15_252	792_0_72	183_0_18	875_5_82	873_0_61	40_23_1	1048_5_1	322_3_31	345_0_231	1501_3_170	1468_06_172	1116_5_325	738_3_31	110_15_258	311_5_1	2117_3_34	308_15_10	619_5_118	1159_5_133	97_23_1	140_3_39	1334_0_32	1212_5_11	565_03_16	77_3_1	382_0_26	74_5_1
590_5_190	214_23_46	152_5_1	626_5_1	217_3_1	571_6_8	1927_5_75	552_0_21	60_3_1	61_0_474	117_3_413	261_5_1	396_3_81	113_0_1	277_3_47	68_5_113	582_3_1	72_3_1	119_5_45	102_6_1	232_5_71	493_0_122	692_0_6	344_15_265	792_0_65	183_0_9	875_5_88	873_0_62	40_23_1	1048_5_1	322_3_33	345_0_234	1501_3_179	1468_06_157	1116_5_307	738_3_31	110_15_242	311_5_1	2117_3_31	308_15_12	619_5_124	1159_5_132	97_23_1	140_3_40	1334_0_23	1212_5_17	565_03_21	77_3_1	382_0_31	74_5_1
590_5_190	214_23_27	152_5_1	626_5_1	217_3_1	571_6_6	1927_5_76	552_0_15	60_3_1	61_0_423	117_3_445	261_5_1	396_3_85	113_0_1	277_3_63	68_5_94	582_3_1	72_3_1	119_5_48	102_6_1	232_5_85	493_0_123	692_0_8	344_15_299	792_0_72	183_0_11	875_5_75	873_0_65	40_23_1	1048_5_1	322_3_27	345_0_225	1501_3_190	1468_06_180	1116_5_300	738_3_32	110_15_235	311_5_1	2117_3_33	308_15_14	619_5_139	1159_5_109	97_23_1	140_3_46	1334_0_23	1212_5_18	565_03_23	77_3_1	382_0_29	74_5_1
590_5_168	214_23_23	152_5_1	626_5_1	217_3_1	571_6_3	1927_5_90	552_0_19	60_3_1	61_0_410	117_3_438	261_5_1	396_3_87	113_0_1	277_3_61	68_5_96	582_3_1	72_3_1	119_5_47	102_6_1	232_5_76	493_0_111	692_0_4	344_15_321	792_0_67	183_0_14	875_5_72	873_0_53	40_23_1	1048_5_1	322_3_31	345_0_230	1501_3_230	1468_06_184	1116_5_307	738_3_35	110_15_187	311_5_1	2117_3_38	308_15_21	619_5_151	1159_5_124	97_23_1	140_3_46	1334_0_18	1212_5_20	565_03_18	77_3_1	382_0_25	74_5_1
590_5_193	214_23_22	152_5_1	626_5_1	217_3_1	571_6_4	1927_5_82	552_0_22	60_3_1	61_0_398	117_3_436	261_5_1	396_3_83	113_0_1	277_3_48	68_5_104	582_3_1	72_3_1	119_5_54	102_6_1	232_5_79	493_0_143	692_0_2	344_15_344	792_0_80	183_0_14	875_5_81	873_0_71	40_23_1	1048_5_1	322_3_34	345_0_239	1501_3_205	1468_06_173	1116_5_296	738_3_34	110_15_211	311_5_1	2117_3_36	308_15_35	619_5_168	1159_5_93	97_23_1	140_3_56	1334_0_22	1212_5_21	565_03_10	77_3_1	382_0_21	74_5_1
590_5_180	214_23_15	152_5_1	626_5_1	217_3_1	571_6_4	1927_5_92	552_0_24	60_3_1	61_0_423	117_3_430	261_5_1	396_3_93	113_0_1	277_3_53	68_5_94	582_3_1	72_3_1	119_5_59	102_6_1	232_5_72	493_0_122	692_0_1	344_15_320	792_0_80	183_0_17	875_5_96	873_0_42	40_23_1	1048_5_1	322_3_37	345_0_225	1501_3_213	1468_06_164	1116_5_281	738_3_21	110_15_238	311_5_1	2117_3_42	308_15_45	619_5_161	1159_5_95	97_23_1	140_3_51	1334_0_17	1212_5_16	565_03_8	77_3_1	382_0_21	74_5_1
590_5_186	214_23_25	152_5_1	626_5_1	217_3_1	571_6_7	1927_5_95	552_0_28	60_3_1	61_0_388	117_3_438	261_5_1	396_3_88	113_0_1	277_3_41	68_5_99	582_3_1	72_3_1	119_5_49	102_6_1	232_5_76	493_0_134	344_15_258	792_0_71	183_0_19	875_5_102	873_0_40	40_23_1	1048_5_1	322_3_36	345_0_240	1501_3_186	1468_06_152	1116_5_261	738_3_28	110_15_250	311_5_1	2117_3_41	308_15_51	619_5_176	1159_5_85	97_23_1	140_3_65	1334_0_16	1212_5_13	565_03_6	77_3_1	382_0_15	74_5_1	125_6_1
590_5_174	214_23_20	152_5_1	626_5_1	217_3_1	571_6_4	1927_5_116	552_0_21	60_3_1	61_0_390	117_3_445	261_5_1	396_3_83	113_0_1	277_3_36	68_5_108	582_3_1	72_3_1	119_5_53	102_6_1	232_5_86	493_0_115	344_15_215	792_0_77	183_0_31	875_5_81	873_0_35	40_23_1	1048_5_1	322_3_36	345_0_256	1501_3_185	1468_06_126	1116_5_249	738_3_21	110_15_277	311_5_1	2117_3_50	308_15_57	619_5_164	1159_5_85	97_23_1	140_3_62	1334_0_18	565_03_5	77_3_1	382_0_14	74_5_1	125_6_1	414_3_1
590_5_189	214_23_19	152_5_1	626_5_1	217_3_1	571_6_4	1927_5_117	552_0_21	60_3_1	61_0_330	117_3_463	261_5_1	396_3_75	113_0_1	277_3_35	68_5_108	582_3_1	72_3_1	119_5_48	102_6_1	232_5_91	493_0_104	344_15_188	792_0_65	183_0_28	875_5_78	873_0_26	40_23_1	1048_5_1	322_3_40	345_0_240	1501_3_172	1468_06_118	1116_5_239	738_3_17	110_15_313	311_5_1	2117_3_36	308_15_44	619_5_201	1159_5_74	97_23_1	140_3_64	1334_0_19	565_03_12	77_3_1	382_0_21	74_5_1	125_6_1	414_3_1
590_5_154	214_23_20	152_5_1	626_5_1	217_3_1	571_6_3	1927_5_130	552_0_26	60_3_1	61_0_340	117_3_488	261_5_1	396_3_71	113_0_1	277_3_20	68_5_94	582_3_1	72_3_1	119_5_42	102_6_1	232_5_99	493_0_90	344_15_156	792_0_78	183_0_28	875_5_71	873_0_24	40_23_1	1048_5_1	322_3_34	345_0_258	1501_3_188	1468_06_117	1116_5_244	738_3_11	110_15_365	311_5_1	2117_3_39	308_15_29	619_5_182	1159_5_62	97_23_1	140_3_50	1334_0_26	565_03_5	77_3_1	382_0_23	74_5_1	125_6_1	414_3_1
590_5_193	214_23_19	152_5_1	626_5_1	217_3_1	571_6_1	1927_5_129	552_0_25	60_3_1	61_0_300	117_3_474	261_5_1	396_3_67	113_0_1	277_3_16	68_5_76	582_3_1	72_3_1	119_5_47	102_6_1	232_5_107	493_0_91	344_15_145	792_0_69	183_0_29	875_5_69	873_0_20	40_23_1	1048_5_1	322_3_31	345_0_269	1501_3_184	1468_06_108	1116_5_274	738_3_12	110_15_363	311_5_1	2117_3_40	308_15_18	619_5_199	1159_5_63	97_23_1	140_3_66	1334_0_27	565_03_10	77_3_1	382_0_23	74_5_1	125_6_1	414_3_1
590_5_152	214_23_24	152_5_1	626_5_1	217_3_1	571_6_2	1927_5_133	552_0_22	60_3_1	61_0_317	117_3_463	261_5_1	396_3_88	113_0_1	277_3_19	68_5_63	582_3_1	72_3_1	119_5_45	102_6_1	232_5_118	493_0_99	344_15_175	792_0_66	183_0_33	875_5_59	873_0_17	40_23_1	1048_5_1	322_3_37	345_0_274	1501_3_195	1468_06_123	1116_5_281	738_3_10	110_15_357	311_5_1	2117_3_50	308_15_5	619_5_185	1159_5_57	97_23_1	140_3_50	1334_0_40	565_03_5	77_3_1	382_0_14	74_5_1	125_6_1	414_3_1
590_5_156	214_23_34	152_5_1	626_5_1	217_3_1	571_6_3	1927_5_129	552_0_18	60_3_1	61_0_314	117_3_469	261_5_1	396_3_102	113_0_1	277_3_24	68_5_45	582_3_1	72_3_1	119_5_50	102_6_1	232_5_111	493_0_107	344_15_206	792_0_63	183_0_28	875_5_48	873_0_18	40_23_1	1048_5_1	322_3_35	345_0_263	1501_3_215	1468_06_109	1116_5_312	738_3_9	110_15_321	311_5_1	2117_3_39	308_15_8	619_5_197	1159_5_62	97_23_1	140_3_52	1334_0_39	565_03_5	77_3_1	382_0_16	74_5_1	125_6_1	414_3_1
590_5_129	214_23_25	152_5_1	626_5_1	217_3_1	571_6_2	1927_5_113	552_0_14	60_3_1	61_0_343	117_3_453	261_5_1	396_3_91	113_0_1	277_3_19	68_5_48	582_3_1	72_3_1	119_5_47	102_6_1	232_5_111	493_0_117	344_15_217	792_0_55	183_0_30	875_5_53	873_0_30	40_23_1	1048_5_1	322_3_39	345_0_271	1501_3_229	1468_06_121	1116_5_301	738_3_8	110_15_345	311_5_1	2117_3_44	308_15_11	619_5_191	1159_5_67	97_23_1	140_3_33	1334_0_42	565_03_3	77_3_1	382_0_14	74_5_1	125_6_1	414_3_1
590_5_148	214_23_32	152_5_1	626_5_1	217_3_1	571_6_4	1927_5_106	552_0_14	60_3_1	61_0_338	117_3_449	261_5_1	396_3_83	113_0_1	277_3_16	68_5_37	582_3_1	72_3_1	119_5_46	102_6_1	232_5_105	493_0_109	344_15_245	792_0_53	183_0_16	875_5_58	873_0_29	40_23_1	1048_5_1	322_3_41	345_0_266	1501_3_246	1468_06_142	1116_5_331	738_3_7	110_15_352	311_5_1	2117_3_41	308_15_22	619_5_206	1159_5_73	97_23_1	140_3_40	1334_0_47	565_03_1	77_3_1	382_0_18	74_5_1	125_6_1	414_3_1
590_5_126	214_23_28	152_5_1	626_5_1	217_3_1	571_6_4	1927_5_115	552_0_15	60_3_1	61_0_336	117_3_444	261_5_1	396_3_76	113_0_1	277_3_21	68_5_47	582_3_1	72_3_1	119_5_43	102_6_1	232_5_98	493_0_128	344_15_272	792_0_50	183_0_21	875_5_60	873_0_28	40_23_1	1048_5_1	322_3_48	345_0_277	1501_3_247	1468_06_118	1116_5_318	738_3_5	110_15_378	311_5_1	2117_3_49	308_15_38	619_5_196	1159_5_74	97_23_1	140_3_24	1334_0_49	77_3_1	382_0_14	74_5_1	125_6_1	414_3_1	91_5_1
590_5_143	214_23_24	152_5_1	626_5_1	217_3_1	571_6_5	1927_5_100	552_0_18	60_3_1	61_0_329	117_3_428	261_5_1	396_3_73	113_0_1	277_3_23	68_5_40	582_3_1	72_3_1	119_5_34	102_6_1	232_5_81	493_0_111	344_15_314	792_0_54	183_0_15	875_5_75	873_0_30	40_23_1	1048_5_1	322_3_45	345_0_265	1501_3_260	1468_06_113	1116_5_356	738_3_9	110_15_401	311_5_1	2117_3_32	308_15_53	619_5_177	1159_5_90	97_23_1	140_3_29	1334_0_39	77_3_1	382_0_11	74_5_1	125_6_1	414_3_1	91_5_1
590_5_140	214_23_26	152_5_1	626_5_1	217_3_1	571_6_3	1927_5_107	552_0_20	60_3_1	61_0_378	117_3_396	261_5_1	396_3_61	113_0_1	277_3_16	68_5_55	582_3_1	72_3_1	119_5_31	102_6_1	232_5_83	493_0_117	344_15_294	792_0_63	183_0_14	875_5_70	873_0_31	40_23_1	1048_5_1	322_3_57	345_0_286	1501_3_250	1468_06_105	1116_5_316	738_3_8	110_15_364	311_5_1	2117_3_36	308_15_75	619_5_177	1159_5_98	97_23_1	140_3_26	1334_0_48	77_3_1	382_0_17	74_5_1	125_6_1	414_3_1	91_5_1
590_5_143	214_23_18	152_5_1	626_5_1	217_3_1	571_6_4	1927_5_94	552_0_20	60_3_1	61_0_370	117_3_398	261_5_1	396_3_67	113_0_1	277_3_13	68_5_58	582_3_1	72_3_1	119_5_35	102_6_1	232_5_85	493_0_116	344_15_294	792_0_67	183_0_16	875_5_75	873_0_27	40_23_1	1048_5_1	322_3_49	345_0_283	1501_3_294	1468_06_108	1116_5_326	738_3_10	110_15_367	311_5_1	2117_3_22	308_15_69	619_5_159	1159_5_101	97_23_1	140_3_25	1334_0_54	77_3_1	382_0_19	74_5_1	125_6_1	414_3_1	91_5_1
590_5_147	214_23_19	152_5_1	626_5_1	217_3_1	571_6_1	1927_5_75	552_0_17	60_3_1	61_0_367	117_3_396	261_5_1	396_3_74	113_0_1	277_3_19	68_5_66	582_3_1	72_3_1	119_5_47	102_6_1	232_5_95	493_0_125	344_15_304	792_0_45	183_0_6	875_5_76	873_0_31	40_23_1	1048_5_1	322_3_54	345_0_282	1501_3_307	1468_06_84	1116_5_303	738_3_10	110_15_428	311_5_1	2117_3_25	308_15_84	619_5_152	1159_5_95	97_23_1	140_3_21	1334_0_45	77_3_1	382_0_29	74_5_1	125_6_1	414_3_1	91_5_1
590_5_167	214_23_17	152_5_1	626_5_1	217_3_1	311_5_1	1927_5_95	552_0_21	60_3_1	61_0_371	117_3_413	261_5_1	396_3_66	113_0_1	277_3_11	68_5_61	582_3_1	72_3_1	119_5_49	102_6_1	232_5_72	493_0_109	344_15_302	792_0_52	183_0_7	875_5_85	873_0_42	40_23_1	1048_5_1	322_3_53	345_0_265	1501_3_322	1468_06_81	1116_5_307	738_3_11	110_15_501	2117_3_20	308_15_71	619_5_117	1159_5_102	97_23_1	140_3_27	1334_0_47	77_3_1	382_0_35	74_5_1	125_6_1	414_3_1	91_5_1	115_0_1
590_5_150	214_23_26	152_5_1	626_5_1	217_3_1	311_5_1	1927_5_77	552_0_20	60_3_1	61_0_380	117_3_424	261_5_1	396_3_69	113_0_1	277_3_10	68_5_73	582_3_1	72_3_1	119_5_43	102_6_1	232_5_88	493_0_118	344_15_258	792_0_48	183_0_9	875_5_89	873_0_49	40_23_1	1048_5_1	322_3_50	345_0_282	1501_3_344	1468_06_80	1116_5_279	738_3_6	110_15_555	2117_3_20	308_15_55	619_5_116	1159_5_98	97_23_1	140_3_24	1334_0_45	77_3_1	382_0_31	74_5_1	125_6_1	414_3_1	91_5_1	115_0_1
590_5_167	214_23_32	152_5_1	626_5_1	217_3_1	311_5_1	1927_5_79	552_0_22	60_3_1	61_0_388	117_3_430	261_5_1	396_3_61	113_0_1	277_3_7	68_5_74	582_3_1	72_3_1	119_5_50	102_6_1	232_5_85	493_0_125	344_15_242	792_0_43	183_0_13	875_5_70	873_0_48	40_23_1	1048_5_1	322_3_56	345_0_317	1501_3_363	1468_06_90	1116_5_301	738_3_6	110_15_551	2117_3_23	308_15_50	619_5_97	1159_5_68	97_23_1	140_3_31	1334_0_46	77_3_1	382_0_19	74_5_1	125_6_1	414_3_1	91_5_1	115_0_1
590_5_174	214_23_27	152_5_1	626_5_1	217_3_1	311_5_1	1927_5_60	552_0_23	60_3_1	61_0_391	117_3_423	261_5_1	396_3_44	113_0_1	277_3_10	68_5_64	582_3_1	72_3_1	119_5_43	102_6_1	232_5_83	493_0_121	344_15_242	792_0_43	183_0_13	875_5_81	873_0_39	40_23_1	1048_5_1	322_3_67	345_0_320	1501_3_382	1468_06_83	1116_5_292	738_3_2	110_15_595	2117_3_24	308_15_24	619_5_104	1159_5_81	97_23_1	140_3_35	1334_0_32	77_3_1	382_0_17	74_5_1	125_6_1	414_3_1	91_5_1	115_0_1
590_5_174	214_23_26	152_5_1	626_5_1	217_3_1	311_5_1	1927_5_62	552_0_21	60_3_1	61_0_407	117_3_412	261_5_1	396_3_34	113_0_1	277_3_8	68_5_64	582_3_1	119_5_42	102_6_1	232_5_78	493_0_106	344_15_217	792_0_44	183_0_10	875_5_61	873_0_48	40_23_1	322_3_65	345_0_332	1501_3_374	1468_06_83	1116_5_311	110_15_606	2117_3_24	308_15_26	619_5_111	1159_5_61	97_23_1	140_3_36	1334_0_31	77_3_1	382_0_16	74_5_1	125_6_1	91_5_1	115_0_1	332_3_11	160_6_76	162_0_12	205_06_1
590_5_163	214_23_23	152_5_1	626_5_1	217_3_1	311_5_1	1927_5_61	552_0_21	60_3_1	61_0_366	117_3_420	261_5_1	396_3_22	113_0_1	277_3_17	68_5_53	582_3_1	119_5_42	102_6_1	232_5_80	493_0_105	344_15_220	792_0_50	183_0_13	875_5_54	873_0_47	40_23_1	322_3_78	345_0_331	1501_3_389	1468_06_82	1116_5_268	110_15_593	2117_3_24	308_15_28	619_5_138	1159_5_69	97_23_1	140_3_50	1334_0_30	77_3_1	382_0_9	74_5_1	125_6_1	91_5_1	115_0_1	332_3_10	160_6_73	162_0_9	205_06_1
590_5_176	214_23_30	152_5_1	626_5_1	217_3_1	311_5_1	1927_5_60	552_0_31	60_3_1	61_0_370	117_3_414	261_5_1	396_3_16	113_0_1	277_3_15	68_5_62	582_3_1	119_5_52	102_6_1	232_5_100	493_0_96	344_15_215	792_0_59	183_0_11	875_5_46	873_0_41	40_23_1	322_3_79	345_0_327	1501_3_357	1468_06_85	1116_5_234	110_15_610	2117_3_29	308_15_27	619_5_170	1159_5_56	97_23_1	140_3_39	1334_0_40	77_3_1	382_0_8	74_5_1	125_6_1	91_5_1	115_0_1	332_3_15	160_6_73	162_0_10	205_06_1
590_5_177	214_23_26	152_5_1	626_5_1	217_3_1	311_5_1	1927_5_67	552_0_25	60_3_1	61_0_340	117_3_390	261_5_1	396_3_9	113_0_1	277_3_19	68_5_62	582_3_1	119_5_50	102_6_1	232_5_94	493_0_93	344_15_222	792_0_56	183_0_9	875_5_38	873_0_40	40_23_1	322_3_94	345_0_347	1501_3_340	1468_06_83	1116_5_225	110_15_625	2117_3_28	308_15_19	619_5_175	1159_5_59	97_23_1	140_3_45	1334_0_44	77_3_1	382_0_6	74_5_1	125_6_1	91_5_1	115_0_1	332_3_11	160_6_74	162_0_19	205_06_1
590_5_141	214_23_38	152_5_1	626_5_1	217_3_1	311_5_1	1927_5_55	552_0_33	60_3_1	61_0_364	117_3_386	261_5_1	396_3_2	113_0_1	277_3_15	68_5_69	582_3_1	119_5_46	102_6_1	232_5_105	493_0_81	344_15_219	792_0_50	183_0_11	875_5_48	873_0_38	40_23_1	322_3_91	345_0_367	1501_3_349	1468_06_67	1116_5_209	110_15_626	2117_3_35	308_15_13	619_5_193	1159_5_62	97_23_1	140_3_35	1334_0_51	77_3_1	382_0_10	74_5_1	125_6_1	91_5_1	115_0_1	332_3_6	160_6_63	162_0_13	205_06_1
590_5_157	214_23_39	152_5_1	626_5_1	217_3_1	311_5_1	1927_5_54	332_3_10	60_3_1	61_0_326	117_3_382	261_5_1	110_15_600	113_0_1	277_3_20	68_5_51	582_3_1	119_5_36	102_6_1	232_5_86	493_0_76	344_15_217	792_0_61	183_0_11	875_5_44	873_0_36	40_23_1	322_3_95	345_0_382	1501_3_361	1468_06_64	1116_5_210	528_3_24	2117_3_29	308_15_18	619_5_215	1159_5_80	97_23_1	140_3_39	1334_0_36	77_3_1	382_0_8	74_5_1	125_6_1	91_5_1	115_0_1	552_0_35	160_6_52	162_0_21	205_06_1
590_5_137	214_23_49	152_5_1	626_5_1	217_3_1	311_5_1	1927_5_64	332_3_4	60_3_1	61_0_297	117_3_365	261_5_1	110_15_590	113_0_1	277_3_22	68_5_65	582_3_1	119_5_31	102_6_1	232_5_96	493_0_84	344_15_253	792_0_58	183_0_14	875_5_48	873_0_41	40_23_1	322_3_97	345_0_363	1501_3_369	1468_06_67	1116_5_193	528_3_23	2117_3_39	308_15_11	619_5_217	1159_5_85	97_23_1	140_3_30	1334_0_39	77_3_1	382_0_12	74_5_1	125_6_1	91_5_1	115_0_1	552_0_30	160_6_41	162_0_13	205_06_1
590_5_129	214_23_43	152_5_1	626_5_1	217_3_1	311_5_1	1927_5_69	332_3_3	60_3_1	61_0_317	117_3_338	261_5_1	110_15_529	113_0_1	277_3_26	68_5_72	582_3_1	119_5_32	102_6_1	232_5_77	493_0_94	344_15_293	792_0_56	183_0_15	875_5_39	873_0_59	40_23_1	322_3_96	345_0_370	1501_3_356	1468_06_63	1116_5_216	528_3_16	2117_3_33	308_15_9	619_5_228	1159_5_78	97_23_1	140_3_30	1334_0_31	77_3_1	382_0_9	74_5_1	125_6_1	91_5_1	115_0_1	552_0_32	160_6_47	162_0_18	205_06_1
590_5_141	214_23_51	152_5_1	626_5_1	217_3_1	311_5_1	1927_5_66	332_3_1	60_3_1	61_0_297	117_3_284	261_5_1	110_15_452	113_0_1	277_3_35	68_5_71	582_3_1	119_5_42	102_6_1	232_5_96	493_0_99	344_15_335	792_0_51	183_0_18	875_5_47	873_0_46	40_23_1	322_3_92	345_0_375	1501_3_344	1468_06_68	1116_5_229	528_3_11	2117_3_37	308_15_4	619_5_236	1159_5_76	97_23_1	140_3_28	1334_0_29	77_3_1	382_0_12	74_5_1	125_6_1	91_5_1	115_0_1	552_0_27	160_6_29	162_0_19	205_06_1
590_5_151	214_23_57	152_5_1	626_5_1	217_3_1	311_5_1	1927_5_68	332_3_2	60_3_1	61_0_308	117_3_272	261_5_1	110_15_398	113_0_1	277_3_40	68_5_68	582_3_1	119_5_33	102_6_1	232_5_80	493_0_111	344_15_353	792_0_58	183_0_17	875_5_47	873_0_53	40_23_1	322_3_101	345_0_394	1501_3_354	1468_06_64	1116_5_268	528_3_4	2117_3_26	308_15_9	619_5_207	1159_5_81	97_23_1	140_3_37	1334_0_29	77_3_1	382_0_7	74_5_1	125_6_1	91_5_1	115_0_1	552_0_33	160_6_37	162_0_21	205_06_1
590_5_151	214_23_55	152_5_1	626_5_1	217_3_1	311_5_1	1927_5_60	332_3_1	60_3_1	61_0_292	117_3_258	261_5_1	110_15_367	113_0_1	277_3_33	68_5_66	582_3_1	119_5_29	102_6_1	232_5_88	493_0_102	344_15_374	792_0_54	183_0_16	875_5_38	873_0_54	40_23_1	322_3_92	345_0_373	1501_3_359	1468_06_75	1116_5_269	528_3_5	2117_3_23	308_15_4	619_5_243	1159_5_93	97_23_1	140_3_37	1334_0_28	77_3_1	382_0_4	74_5_1	125_6_1	91_5_1	115_0_1	552_0_30	160_6_36	162_0_15	205_06_1
590_5_147	214_23_58	152_5_1	626_5_1	217_3_1	311_5_1	1927_5_57	332_3_2	60_3_1	61_0_296	117_3_257	261_5_1	110_15_367	113_0_1	277_3_38	68_5_56	582_3_1	119_5_36	102_6_1	232_5_76	493_0_126	344_15_311	792_0_52	183_0_14	875_5_38	873_0_60	40_23_1	322_3_89	345_0_392	1501_3_345	1468_06_62	1116_5_278	528_3_4	2117_3_33	308_15_2	619_5_232	1159_5_84	97_23_1	140_3_40	1334_0_34	77_3_1	382_0_1	74_5_1	125_6_1	91_5_1	115_0_1	552_0_29	160_6_39	162_0_12	205_06_1
590_5_130	214_23_51	152_5_1	217_3_1	311_5_1	1927_5_59	552_0_21	60_3_1	61_0_295	117_3_288	261_5_1	110_15_386	113_0_1	277_3_32	68_5_57	582_3_1	119_5_40	102_6_1	232_5_79	493_0_103	344_15_299	792_0_61	183_0_17	875_5_36	873_0_66	40_23_1	322_3_74	345_0_387	1501_3_328	1468_06_75	1116_5_289	528_3_4	2117_3_27	308_15_3	619_5_255	1159_5_87	97_23_1	140_3_38	1334_0_27	382_0_1	74_5_1	125_6_1	91_5_1	115_0_1	160_6_45	162_0_11	205_06_1	10_3_120	960_23_212	14_5_1
590_5_138	214_23_45	152_5_1	217_3_1	311_5_1	1927_5_48	552_0_22	60_3_1	61_0_300	117_3_306	261_5_1	110_15_382	113_0_1	277_3_34	68_5_60	582_3_1	119_5_40	102_6_1	232_5_82	493_0_121	344_15_290	792_0_49	183_0_19	875_5_44	873_0_66	40_23_1	322_3_68	345_0_381	1501_3_357	1468_06_63	1116_5_299	528_3_4	2117_3_20	308_15_5	619_5_255	1159_5_92	97_23_1	140_3_37	1334_0_33	382_0_1	74_5_1	125_6_1	91_5_1	115_0_1	160_6_40	162_0_12	205_06_1	10_3_124	960_23_204	14_5_1
590_5_148	214_23_46	152_5_1	217_3_1	311_5_1	1927_5_46	552_0_14	60_3_1	61_0_313	117_3_330	261_5_1	110_15_392	113_0_1	277_3_24	68_5_74	582_3_1	119_5_42	102_6_1	232_5_80	493_0_124	344_15_291	792_0_53	183_0_24	875_5_40	873_0_64	40_23_1	322_3_57	345_0_402	1501_3_341	1468_06_80	1116_5_275	528_3_4	2117_3_18	308_15_8	619_5_259	1159_5_89	97_23_1	140_3_35	1334_0_35	382_0_1	74_5_1	125_6_1	91_5_1	115_0_1	160_6_42	162_0_15	205_06_1	10_3_114	960_23_221	14_5_1
590_5_155	214_23_50	152_5_1	217_3_1	311_5_1	1927_5_48	552_0_15	60_3_1	61_0_333	117_3_361	261_5_1	110_15_418	113_0_1	277_3_24	68_5_70	582_3_1	119_5_42	102_6_1	232_5_82	493_0_126	344_15_274	792_0_44	183_0_24	875_5_42	873_0_54	40_23_1	322_3_61	345_0_388	1501_3_384	1468_06_69	1116_5_261	528_3_2	2117_3_22	308_15_12	619_5_246	1159_5_101	97_23_1	140_3_38	1334_0_29	382_0_1	74_5_1	125_6_1	91_5_1	115_0_1	160_6_55	162_0_18	205_06_1	10_3_109	960_23_208	14_5_1
590_5_145	214_23_44	152_5_1	217_3_1	311_5_1	1927_5_49	552_0_7	60_3_1	61_0_333	117_3_398	97_23_1	110_15_458	113_0_1	277_3_25	68_5_66	582_3_1	119_5_49	102_6_1	232_5_78	493_0_121	344_15_269	792_0_40	183_0_24	875_5_24	873_0_57	40_23_1	322_3_64	345_0_412	1501_3_370	1468_06_83	1116_5_240	528_3_1	2117_3_22	308_15_16	619_5_234	1159_5_97	140_3_38	1334_0_38	261_5_1	74_5_1	125_6_1	91_5_1	115_0_1	160_6_44	162_0_19	205_06_1	10_3_115	960_23_213	14_5_1	1048_5_1
590_5_139	214_23_50	152_5_1	217_3_1	311_5_1	1927_5_41	552_0_10	115_0_1	61_0_364	117_3_426	97_23_1	110_15_463	113_0_1	277_3_38	68_5_62	582_3_1	119_5_57	102_6_1	232_5_73	493_0_112	344_15_262	792_0_35	183_0_27	875_5_34	873_0_59	40_23_1	322_3_62	345_0_391	1501_3_381	1468_06_58	1116_5_224	2117_3_28	308_15_39	619_5_244	1159_5_111	140_3_38	1334_0_39	261_5_1	74_5_1	125_6_1	91_5_1	160_6_41	162_0_22	205_06_1	10_3_122	960_23_220	14_5_1	1048_5_1	1092_3_161	62_5_145
590_5_157	214_23_47	152_5_1	217_3_1	311_5_1	1927_5_35	552_0_7	115_0_1	61_0_343	117_3_413	97_23_1	110_15_461	113_0_1	277_3_35	68_5_66	582_3_1	119_5_45	102_6_1	232_5_64	493_0_104	344_15_270	792_0_38	183_0_38	875_5_29	873_0_45	40_23_1	322_3_53	345_0_389	1501_3_404	1468_06_64	1116_5_229	2117_3_17	308_15_57	619_5_251	1159_5_111	140_3_37	1334_0_36	261_5_1	74_5_1	125_6_1	91_5_1	160_6_67	162_0_32	205_06_1	10_3_104	960_23_211	14_5_1	1048_5_1	1092_3_142	62_5_157
590_5_157	214_23_55	152_5_1	217_3_1	311_5_1	1927_5_36	552_0_9	115_0_1	61_0_359	117_3_400	97_23_1	110_15_478	113_0_1	277_3_34	68_5_70	582_3_1	119_5_50	102_6_1	232_5_54	493_0_99	344_15_244	792_0_26	183_0_30	875_5_34	873_0_46	40_23_1	322_3_62	345_0_356	1501_3_393	1468_06_62	1116_5_237	2117_3_17	308_15_50	619_5_281	1159_5_120	140_3_47	1334_0_37	261_5_1	74_5_1	125_6_1	91_5_1	160_6_57	162_0_27	205_06_1	10_3_108	960_23_207	14_5_1	1048_5_1	1092_3_154	62_5_170
590_5_172	214_23_55	152_5_1	217_3_1	311_5_1	1927_5_32	552_0_13	115_0_1	61_0_363	117_3_401	97_23_1	110_15_459	113_0_1	277_3_26	68_5_58	582_3_1	119_5_54	102_6_1	232_5_52	493_0_99	344_15_255	792_0_30	183_0_40	875_5_34	873_0_47	40_23_1	322_3_68	345_0_363	1501_3_389	1468_06_93	1116_5_276	2117_3_16	308_15_35	619_5_271	1159_5_102	140_3_39	1334_0_33	261_5_1	74_5_1	125_6_1	91_5_1	160_6_68	162_0_35	205_06_1	10_3_100	960_23_216	14_5_1	1048_5_1	1092_3_138	62_5_154
590_5_142	214_23_66	152_5_1	217_3_1	311_5_1	1927_5_29	552_0_8	115_0_1	61_0_379	117_3_401	97_23_1	110_15_476	113_0_1	277_3_31	68_5_54	582_3_1	119_5_57	102_6_1	232_5_58	493_0_99	344_15_289	792_0_23	183_0_42	875_5_32	873_0_58	40_23_1	322_3_65	345_0_323	1501_3_407	1468_06_79	1116_5_261	2117_3_15	308_15_23	619_5_292	1159_5_119	140_3_31	1334_0_34	261_5_1	74_5_1	125_6_1	91_5_1	160_6_58	162_0_34	205_06_1	10_3_94	960_23_220	14_5_1	1048_5_1	1092_3_151	62_5_149
590_5_139	214_23_67	152_5_1	217_3_1	311_5_1	1927_5_27	552_0_9	115_0_1	61_0_384	117_3_368	97_23_1	110_15_495	113_0_1	277_3_32	68_5_42	582_3_1	119_5_49	102_6_1	232_5_43	493_0_83	344_15_312	792_0_22	183_0_46	875_5_44	873_0_54	40_23_1	322_3_68	345_0_355	1501_3_412	1468_06_89	1116_5_289	2117_3_11	308_15_14	619_5_283	1159_5_100	140_3_40	1334_0_31	261_5_1	74_5_1	125_6_1	91_5_1	160_6_67	162_0_37	205_06_1	10_3_88	960_23_200	14_5_1	1048_5_1	1092_3_160	62_5_136
590_5_139	214_23_58	152_5_1	217_3_1	311_5_1	1927_5_29	552_0_7	115_0_1	61_0_391	117_3_363	97_23_1	110_15_478	113_0_1	277_3_32	68_5_40	582_3_1	119_5_56	102_6_1	232_5_51	493_0_70	344_15_332	792_0_23	183_0_37	875_5_42	873_0_63	40_23_1	322_3_90	345_0_345	1501_3_426	1468_06_105	1116_5_289	2117_3_10	308_15_3	619_5_298	1159_5_113	140_3_34	1334_0_28	261_5_1	74_5_1	125_6_1	91_5_1	160_6_54	162_0_26	205_06_1	10_3_69	960_23_175	14_5_1	1048_5_1	1092_3_142	62_5_164
590_5_140	214_23_70	152_5_1	217_3_1	311_5_1	1927_5_30	552_0_9	115_0_1	61_0_367	117_3_357	97_23_1	110_15_439	113_0_1	277_3_21	68_5_35	582_3_1	119_5_57	102_6_1	232_5_55	493_0_76	344_15_361	792_0_23	183_0_42	875_5_59	873_0_71	40_23_1	322_3_82	345_0_368	1501_3_397	1468_06_111	1116_5_295	2117_3_16	308_15_2	619_5_289	1159_5_113	140_3_34	1334_0_26	261_5_1	74_5_1	125_6_1	91_5_1	160_6_60	162_0_47	205_06_1	10_3_74	960_23_160	14_5_1	1048_5_1	1092_3_157	62_5_153
590_5_132	214_23_63	152_5_1	217_3_1	311_5_1	1927_5_35	552_0_7	115_0_1	61_0_363	117_3_375	97_23_1	110_15_404	113_0_1	277_3_22	68_5_43	582_3_1	119_5_39	102_6_1	232_5_59	493_0_83	344_15_358	792_0_14	183_0_42	875_5_52	873_0_55	40_23_1	322_3_75	345_0_376	1501_3_399	1468_06_104	1116_5_298	2117_3_15	619_5_281	1159_5_124	140_3_31	1334_0_24	261_5_1	74_5_1	125_6_1	91_5_1	160_6_63	162_0_40	205_06_1	10_3_70	960_23_167	14_5_1	1048_5_1	1092_3_139	62_5_180	1066_6_102
590_5_120	214_23_68	152_5_1	217_3_1	311_5_1	1927_5_37	552_0_6	115_0_1	61_0_350	117_3_371	97_23_1	110_15_383	113_0_1	277_3_21	68_5_49	582_3_1	119_5_32	102_6_1	232_5_54	493_0_95	344_15_365	792_0_9	183_0_48	875_5_56	873_0_70	40_23_1	322_3_70	345_0_367	1501_3_352	1468_06_94	1116_5_341	2117_3_13	619_5_251	1159_5_124	140_3_26	1334_0_30	261_5_1	74_5_1	125_6_1	91_5_1	160_6_74	162_0_40	205_06_1	10_3_65	960_23_170	14_5_1	1048_5_1	1092_3_147	62_5_171	1066_6_105
590_5_109	214_23_61	152_5_1	217_3_1	311_5_1	1927_5_48	552_0_7	115_0_1	61_0_324	117_3_377	97_23_1	110_15_357	113_0_1	277_3_28	68_5_53	582_3_1	119_5_24	102_6_1	232_5_71	493_0_102	344_15_357	792_0_9	183_0_50	875_5_51	873_0_59	40_23_1	322_3_59	345_0_390	1501_3_351	1468_06_111	1116_5_345	2117_3_12	619_5_268	1159_5_138	140_3_24	1334_0_16	261_5_1	74_5_1	125_6_1	91_5_1	160_6_73	162_0_23	205_06_1	10_3_59	960_23_187	14_5_1	1048_5_1	1092_3_133	62_5_185	1066_6_97
590_5_125	214_23_54	152_5_1	217_3_1	311_5_1	1927_5_53	552_0_9	115_0_1	61_0_323	117_3_380	97_23_1	110_15_333	113_0_1	277_3_23	68_5_55	582_3_1	119_5_20	102_6_1	232_5_70	493_0_112	344_15_360	792_0_10	183_0_43	875_5_45	873_0_69	40_23_1	322_3_58	345_0_375	1501_3_399	1468_06_103	1116_5_352	2117_3_13	619_5_227	1159_5_157	140_3_32	1334_0_12	261_5_1	74_5_1	125_6_1	91_5_1	160_6_71	162_0_22	205_06_1	10_3_49	960_23_198	14_5_1	1048_5_1	1092_3_137	62_5_174	1066_6_113
590_5_106	214_23_51	152_5_1	217_3_1	311_5_1	1927_5_69	552_0_12	115_0_1	61_0_309	117_3_342	97_23_1	110_15_318	113_0_1	277_3_21	68_5_58	582_3_1	119_5_20	102_6_1	232_5_87	493_0_106	344_15_412	792_0_9	183_0_45	875_5_44	873_0_70	40_23_1	322_3_59	345_0_410	1501_3_398	1468_06_103	1116_5_366	2117_3_6	619_5_240	1159_5_156	140_3_35	1334_0_12	261_5_1	74_5_1	125_6_1	91_5_1	160_6_68	162_0_19	205_06_1	10_3_60	960_23_202	14_5_1	1048_5_1	1092_3_109	62_5_158	1066_6_112
590_5_119	214_23_48	152_5_1	217_3_1	311_5_1	1927_5_60	552_0_12	115_0_1	61_0_310	117_3_339	97_23_1	110_15_346	113_0_1	277_3_19	68_5_59	205_06_1	119_5_25	102_6_1	232_5_91	493_0_123	344_15_404	792_0_4	183_0_38	875_5_43	873_0_62	40_23_1	322_3_67	345_0_400	1501_3_393	1468_06_99	1116_5_367	2117_3_12	619_5_222	1159_5_160	140_3_37	1334_0_19	261_5_1	74_5_1	125_6_1	91_5_1	160_6_87	162_0_26	10_3_53	960_23_206	14_5_1	1048_5_1	1092_3_124	62_5_167	1066_6_117	356_0_523
590_5_103	214_23_45	152_5_1	217_3_1	311_5_1	1927_5_62	552_0_13	115_0_1	61_0_309	117_3_341	97_23_1	110_15_397	113_0_1	277_3_18	68_5_51	205_06_1	119_5_32	102_6_1	232_5_93	493_0_124	344_15_386	792_0_5	183_0_46	875_5_42	873_0_71	40_23_1	322_3_70	345_0_432	1501_3_404	1468_06_101	1116_5_368	2117_3_10	619_5_216	1159_5_149	140_3_31	1334_0_20	261_5_1	74_5_1	125_6_1	91_5_1	160_6_100	162_0_20	10_3_56	960_23_210	14_5_1	1048_5_1	1092_3_147	62_5_143	1066_6_122	356_0_494
590_5_111	214_23_41	152_5_1	217_3_1	311_5_1	1927_5_57	552_0_8	115_0_1	61_0_325	117_3_387	97_23_1	110_15_489	113_0_1	277_3_17	68_5_40	205_06_1	119_5_28	102_6_1	232_5_96	493_0_122	344_15_348	792_0_4	183_0_44	875_5_39	873_0_69	40_23_1	322_3_78	345_0_436	1501_3_406	1468_06_79	1116_5_355	2117_3_18	619_5_172	1159_5_163	140_3_45	1334_0_22	261_5_1	74_5_1	125_6_1	91_5_1	160_6_105	162_0_22	10_3_37	960_23_200	14_5_1	1048_5_1	1092_3_152	62_5_141	1066_6_132	356_0_512
590_5_109	214_23_43	152_5_1	217_3_1	311_5_1	1927_5_59	552_0_8	115_0_1	61_0_313	117_3_394	97_23_1	110_15_558	113_0_1	277_3_25	68_5_43	205_06_1	119_5_32	102_6_1	232_5_104	493_0_138	344_15_274	792_0_6	183_0_57	875_5_43	873_0_81	40_23_1	322_3_85	345_0_454	1501_3_364	1468_06_69	1116_5_365	2117_3_10	619_5_139	1159_5_143	140_3_35	1334_0_17	261_5_1	74_5_1	125_6_1	91_5_1	160_6_121	162_0_21	10_3_47	960_23_209	14_5_1	1048_5_1	1092_3_164	62_5_137	1066_6_131	356_0_498
590_5_102	214_23_34	152_5_1	217_3_1	311_5_1	1927_5_54	552_0_6	115_0_1	61_0_295	117_3_438	97_23_1	110_15_630	113_0_1	277_3_22	68_5_34	205_06_1	119_5_36	102_6_1	232_5_109	493_0_154	344_15_206	792_0_5	183_0_45	875_5_42	873_0_92	40_23_1	322_3_77	345_0_481	1501_3_358	1468_06_52	1116_5_363	2117_3_18	619_5_123	1159_5_151	140_3_31	1334_0_20	261_5_1	74_5_1	125_6_1	91_5_1	160_6_120	162_0_18	10_3_39	960_23_245	14_5_1	1048_5_1	1092_3_177	62_5_138	1066_6_159	356_0_469
590_5_104	214_23_38	152_5_1	217_3_1	311_5_1	1927_5_78	552_0_5	115_0_1	61_0_267	117_3_436	97_23_1	110_15_742	113_0_1	277_3_27	68_5_35	205_06_1	119_5_36	102_6_1	232_5_106	493_0_142	344_15_179	792_0_9	183_0_55	875_5_35	873_0_89	40_23_1	322_3_78	345_0_514	1501_3_338	1468_06_56	1116_5_356	2117_3_15	619_5_108	1159_5_129	140_3_31	1334_0_19	261_5_1	74_5_1	125_6_1	91_5_1	160_6_145	162_0_21	10_3_44	960_23_239	14_5_1	1048_5_1	1092_3_182	62_5_141	1066_6_141	356_0_455
590_5_117	214_23_37	152_5_1	217_3_1	311_5_1	1927_5_68	552_0_4	115_0_1	61_0_245	117_3_472	97_23_1	110_15_812	113_0_1	277_3_20	68_5_29	205_06_1	119_5_31	102_6_1	232_5_117	493_0_146	344_15_152	792_0_8	183_0_44	875_5_40	873_0_90	40_23_1	322_3_91	345_0_520	1501_3_313	1468_06_67	1116_5_366	2117_3_21	619_5_95	1159_5_147	140_3_34	1334_0_15	261_5_1	74_5_1	125_6_1	91_5_1	160_6_119	162_0_19	10_3_39	960_23_245	14_5_1	1048_5_1	1092_3_157	62_5_153	1066_6_159	356_0_410
590_5_106	214_23_37	152_5_1	217_3_1	311_5_1	1927_5_71	552_0_5	115_0_1	61_0_234	117_3_496	97_23_1	110_15_866	113_0_1	277_3_20	68_5_30	205_06_1	119_5_26	102_6_1	232_5_109	493_0_137	344_15_162	792_0_15	183_0_51	875_5_43	873_0_95	40_23_1	322_3_84	345_0_526	1501_3_327	1468_06_73	1116_5_361	2117_3_21	619_5_80	1159_5_149	140_3_37	1334_0_16	261_5_1	74_5_1	125_6_1	91_5_1	160_6_97	162_0_17	10_3_35	960_23_226	14_5_1	1048_5_1	1092_3_171	62_5_147	1066_6_168	356_0_408
590_5_112	214_23_41	152_5_1	217_3_1	311_5_1	1927_5_73	552_0_5	115_0_1	61_0_218	117_3_473	97_23_1	110_15_888	113_0_1	277_3_16	68_5_29	205_06_1	119_5_25	102_6_1	232_5_118	493_0_131	344_15_182	792_0_14	183_0_39	875_5_49	873_0_89	40_23_1	322_3_85	345_0_526	1501_3_322	1468_06_75	1116_5_338	2117_3_22	619_5_92	1159_5_156	140_3_28	1334_0_14	261_5_1	74_5_1	125_6_1	91_5_1	160_6_91	162_0_11	10_3_40	960_23_244	14_5_1	1048_5_1	1092_3_166	62_5_156	1066_6_186	356_0_406
590_5_125	214_23_40	152_5_1	217_3_1	311_5_1	1927_5_88	552_0_3	115_0_1	61_0_215	117_3_497	97_23_1	110_15_839	113_0_1	277_3_11	68_5_25	205_06_1	119_5_22	102_6_1	232_5_116	493_0_129	344_15_190	792_0_18	183_0_49	875_5_41	873_0_73	40_23_1	322_3_90	345_0_524	1501_3_343	1468_06_83	1116_5_336	2117_3_19	619_5_104	1159_5_169	140_3_23	1334_0_18	261_5_1	74_5_1	125_6_1	91_5_1	160_6_87	162_0_11	10_3_33	960_23_254	14_5_1	1048_5_1	1092_3_163	62_5_141	1066_6_167	356_0_407
590_5_113	214_23_42	152_5_1	217_3_1	311_5_1	1927_5_100	552_0_2	115_0_1	61_0_222	117_3_465	97_23_1	110_15_801	113_0_1	277_3_7	68_5_22	205_06_1	119_5_33	102_6_1	232_5_128	493_0_143	344_15_230	792_0_23	183_0_37	875_5_47	873_0_90	40_23_1	322_3_78	345_0_541	1501_3_309	1468_06_97	1116_5_309	2117_3_15	619_5_120	1159_5_153	140_3_27	1334_0_8	261_5_1	74_5_1	125_6_1	91_5_1	160_6_83	162_0_5	10_3_33	960_23_258	14_5_1	1048_5_1	1092_3_165	62_5_135	1066_6_166	356_0_402
590_5_108	214_23_27	152_5_1	217_3_1	311_5_1	1927_5_74	552_0_1	115_0_1	61_0_245	117_3_466	97_23_1	110_15_744	113_0_1	277_3_2	68_5_24	205_06_1	119_5_26	102_6_1	232_5_106	493_0_162	344_15_261	792_0_17	183_0_44	875_5_42	873_0_99	40_23_1	322_3_95	345_0_537	1501_3_328	1468_06_99	1116_5_317	2117_3_16	619_5_131	1159_5_158	140_3_19	1334_0_8	261_5_1	74_5_1	125_6_1	91_5_1	160_6_72	162_0_9	10_3_34	960_23_257	14_5_1	1048_5_1	1092_3_168	62_5_121	1066_6_158	356_0_361
590_5_126	214_23_34	152_5_1	217_3_1	311_5_1	1927_5_72	115_0_1	61_0_220	117_3_454	97_23_1	110_15_707	113_0_1	277_3_1	68_5_11	205_06_1	119_5_31	102_6_1	232_5_104	493_0_164	344_15_280	792_0_16	183_0_40	875_5_45	873_0_113	40_23_1	322_3_98	345_0_505	1501_3_349	1468_06_90	1116_5_301	2117_3_16	619_5_145	1159_5_133	140_3_21	1334_0_9	261_5_1	74_5_1	125_6_1	91_5_1	160_6_56	162_0_14	10_3_43	960_23_238	14_5_1	1048_5_1	1092_3_168	62_5_93	1066_6_187	356_0_400	293_15_222
590_5_139	214_23_31	152_5_1	217_3_1	311_5_1	115_0_1	61_0_216	117_3_458	97_23_1	110_15_702	113_0_1	1927_5_66	68_5_15	205_06_1	119_5_24	102_6_1	232_5_107	493_0_162	344_15_313	792_0_11	183_0_42	875_5_42	873_0_116	40_23_1	322_3_96	345_0_532	1501_3_318	1468_06_89	1116_5_314	2117_3_17	619_5_173	1159_5_168	140_3_15	1334_0_7	261_5_1	74_5_1	125_6_1	91_5_1	160_6_52	162_0_2	10_3_35	960_23_261	14_5_1	1048_5_1	1092_3_159	62_5_87	1066_6_172	356_0_354	293_15_227	1109_5_174
590_5_124	214_23_35	152_5_1	217_3_1	311_5_1	115_0_1	61_0_213	117_3_428	97_23_1	110_15_679	113_0_1	1927_5_80	68_5_9	205_06_1	119_5_22	102_6_1	232_5_100	493_0_160	344_15_363	792_0_10	183_0_38	875_5_50	873_0_116	40_23_1	322_3_82	345_0_539	1501_3_342	1468_06_97	1116_5_294	2117_3_10	619_5_187	1159_5_155	140_3_16	1334_0_11	261_5_1	74_5_1	125_6_1	91_5_1	160_6_58	162_0_6	10_3_53	960_23_245	14_5_1	1048_5_1	1092_3_155	62_5_58	1066_6_204	356_0_402	293_15_230	1109_5_184
590_5_131	214_23_33	152_5_1	217_3_1	311_5_1	115_0_1	61_0_200	117_3_407	97_23_1	110_15_614	113_0_1	1927_5_72	68_5_13	205_06_1	119_5_15	102_6_1	232_5_99	493_0_159	344_15_408	792_0_6	183_0_45	875_5_40	873_0_139	40_23_1	322_3_88	345_0_539	1501_3_343	1468_06_103	1116_5_299	2117_3_11	619_5_223	1159_5_179	140_3_13	1334_0_6	261_5_1	74_5_1	125_6_1	91_5_1	160_6_50	162_0_2	10_3_43	960_23_274	14_5_1	1048_5_1	1092_3_138	62_5_62	1066_6_196	356_0_382	293_15_255	1109_5_190
590_5_129	214_23_54	152_5_1	217_3_1	311_5_1	115_0_1	61_0_183	117_3_391	97_23_1	110_15_533	113_0_1	1927_5_82	68_5_6	205_06_1	119_5_17	102_6_1	232_5_106	493_0_164	344_15_438	792_0_8	183_0_47	875_5_51	873_0_143	40_23_1	322_3_89	345_0_500	1501_3_380	1468_06_110	1116_5_288	2117_3_5	619_5_213	1159_5_172	140_3_16	1334_0_11	261_5_1	74_5_1	125_6_1	91_5_1	160_6_52	162_0_6	10_3_49	960_23_256	14_5_1	1048_5_1	1092_3_141	62_5_44	1066_6_193	356_0_440	293_15_250	1109_5_198
590_5_150	214_23_49	152_5_1	217_3_1	311_5_1	115_0_1	61_0_170	117_3_371	97_23_1	110_15_472	113_0_1	1927_5_77	68_5_10	205_06_1	119_5_16	102_6_1	232_5_125	493_0_175	344_15_472	792_0_9	183_0_54	875_5_33	873_0_160	40_23_1	322_3_94	345_0_457	1501_3_375	1468_06_109	1116_5_320	2117_3_10	619_5_200	1159_5_190	140_3_13	1334_0_6	261_5_1	74_5_1	125_6_1	91_5_1	160_6_44	162_0_5	10_3_48	960_23_245	14_5_1	1048_5_1	1092_3_138	62_5_59	1066_6_198	356_0_401	293_15_258	1109_5_211
590_5_102	214_23_52	152_5_1	217_3_1	311_5_1	115_0_1	61_0_159	117_3_374	97_23_1	110_15_393	113_0_1	1927_5_94	68_5_11	205_06_1	119_5_23	102_6_1	232_5_146	493_0_180	344_15_433	792_0_6	183_0_52	875_5_32	873_0_169	40_23_1	322_3_101	345_0_450	1501_3_411	1468_06_111	1116_5_335	2117_3_6	619_5_191	1159_5_170	140_3_9	1334_0_12	261_5_1	74_5_1	125_6_1	91_5_1	160_6_57	162_0_9	10_3_61	960_23_222	14_5_1	1048_5_1	1092_3_155	62_5_62	1066_6_213	356_0_445	293_15_262	1109_5_203
590_5_117	214_23_51	152_5_1	217_3_1	311_5_1	115_0_1	61_0_153	117_3_361	97_23_1	110_15_340	113_0_1	1927_5_95	68_5_13	205_06_1	119_5_32	102_6_1	232_5_145	493_0_171	344_15_415	792_0_4	183_0_64	875_5_26	873_0_176	40_23_1	322_3_115	345_0_401	1501_3_439	1468_06_121	1116_5_336	2117_3_10	619_5_202	1159_5_180	140_3_4	1334_0_15	261_5_1	74_5_1	125_6_1	91_5_1	160_6_64	162_0_8	10_3_71	960_23_217	14_5_1	1048_5_1	1092_3_143	62_5_77	1066_6_236	356_0_438	293_15_251	1109_5_234
590_5_122	214_23_64	152_5_1	217_3_1	311_5_1	115_0_1	61_0_155	117_3_379	97_23_1	110_15_324	113_0_1	1927_5_100	68_5_8	205_06_1	119_5_27	102_6_1	232_5_143	493_0_165	344_15_430	140_3_2	183_0_68	875_5_29	873_0_177	40_23_1	322_3_98	345_0_344	1501_3_483	1468_06_117	1116_5_326	2117_3_5	619_5_216	1159_5_166	1092_3_164	1334_0_25	261_5_1	74_5_1	125_6_1	91_5_1	160_6_67	162_0_6	10_3_79	960_23_200	14_5_1	1048_5_1	62_5_75	1066_6_234	356_0_463	293_15_282	1109_5_212
590_5_128	214_23_60	152_5_1	217_3_1	311_5_1	115_0_1	61_0_177	117_3_387	97_23_1	110_15_301	113_0_1	1927_5_91	68_5_13	205_06_1	119_5_24	102_6_1	232_5_161	493_0_164	344_15_427	140_3_1	183_0_74	875_5_35	873_0_179	40_23_1	322_3_104	345_0_357	1501_3_490	1468_06_132	1116_5_331	2117_3_6	619_5_233	1159_5_167	1092_3_162	1334_0_22	261_5_1	74_5_1	125_6_1	91_5_1	160_6_62	162_0_3	10_3_85	960_23_172	14_5_1	1048_5_1	62_5_75	1066_6_241	356_0_435	293_15_270	1109_5_216
590_5_113	214_23_81	152_5_1	217_3_1	311_5_1	115_0_1	61_0_167	62_5_94	110_15_346	113_0_1	1927_5_80	68_5_16	205_06_1	119_5_19	102_6_1	232_5_160	493_0_149	344_15_464	183_0_98	875_5_29	873_0_184	40_23_1	322_3_95	345_0_330	1501_3_505	1468_06_121	1116_5_331	2117_3_7	619_5_238	1159_5_163	1092_3_178	1334_0_28	261_5_1	74_5_1	125_6_1	91_5_1	160_6_71	97_23_1	10_3_79	960_23_177	14_5_1	1048_5_1	117_3_400	1066_6_236	356_0_412	293_15_231	1109_5_217
590_5_115	214_23_86	152_5_1	217_3_1	311_5_1	115_0_1	61_0_171	62_5_74	110_15_377	113_0_1	1927_5_65	68_5_13	205_06_1	119_5_15	102_6_1	232_5_166	493_0_142	344_15_476	183_0_102	875_5_45	873_0_176	40_23_1	322_3_75	345_0_334	1501_3_522	1468_06_111	1116_5_321	2117_3_14	619_5_252	1159_5_163	1092_3_198	1334_0_37	261_5_1	74_5_1	125_6_1	91_5_1	160_6_60	97_23_1	10_3_61	960_23_178	14_5_1	1048_5_1	117_3_415	1066_6_250	356_0_431	293_15_179	1109_5_224
590_5_127	214_23_80	152_5_1	217_3_1	311_5_1	115_0_1	61_0_159	62_5_83	110_15_414	113_0_1	1927_5_66	68_5_16	205_06_1	119_5_16	102_6_1	232_5_158	493_0_145	344_15_510	183_0_90	875_5_53	873_0_198	40_23_1	322_3_80	345_0_321	1501_3_494	1468_06_125	1116_5_322	2117_3_17	619_5_257	1159_5_160	1092_3_202	1334_0_33	261_5_1	74_5_1	125_6_1	91_5_1	160_6_59	97_23_1	10_3_46	960_23_166	14_5_1	1048_5_1	117_3_422	1066_6_245	356_0_404	293_15_157	1109_5_222
590_5_123	214_23_88	152_5_1	217_3_1	311_5_1	115_0_1	61_0_165	62_5_84	110_15_474	113_0_1	1927_5_75	68_5_14	205_06_1	119_5_14	102_6_1	232_5_171	493_0_130	344_15_506	183_0_85	875_5_67	873_0_158	40_23_1	322_3_72	345_0_324	1501_3_486	1468_06_110	1116_5_331	2117_3_15	619_5_244	1159_5_136	1092_3_229	1334_0_42	261_5_1	74_5_1	125_6_1	91_5_1	160_6_62	97_23_1	10_3_38	960_23_162	14_5_1	1048_5_1	117_3_422	1066_6_240	356_0_439	293_15_149	1109_5_191
590_5_122	214_23_82	152_5_1	217_3_1	311_5_1	115_0_1	61_0_178	62_5_83	110_15_491	113_0_1	1927_5_65	68_5_22	205_06_1	119_5_13	102_6_1	232_5_160	493_0_136	344_15_471	183_0_92	875_5_62	873_0_163	40_23_1	322_3_73	345_0_345	1501_3_450	1468_06_110	1116_5_311	2117_3_16	619_5_242	1159_5_179	1092_3_205	1334_0_41	261_5_1	74_5_1	125_6_1	91_5_1	160_6_76	97_23_1	10_3_33	960_23_187	14_5_1	1048_5_1	117_3_435	1066_6_238	356_0_433	293_15_143	1109_5_185
590_5_118	214_23_77	152_5_1	217_3_1	311_5_1	115_0_1	61_0_185	62_5_68	110_15_516	113_0_1	1927_5_71	68_5_18	205_06_1	119_5_10	102_6_1	232_5_178	493_0_120	344_15_436	183_0_85	875_5_76	873_0_170	40_23_1	322_3_64	345_0_357	1501_3_434	1468_06_112	1116_5_300	2117_3_14	619_5_225	1159_5_174	1092_3_212	1334_0_54	261_5_1	74_5_1	125_6_1	91_5_1	160_6_81	97_23_1	10_3_25	960_23_198	14_5_1	1048_5_1	117_3_422	1066_6_242	356_0_447	293_15_163	1109_5_163
590_5_93	214_23_55	152_5_1	217_3_1	311_5_1	115_0_1	61_0_181	62_5_53	110_15_495	113_0_1	1927_5_66	68_5_34	205_06_1	119_5_16	102_6_1	232_5_156	493_0_141	344_15_425	183_0_100	875_5_80	873_0_168	40_23_1	322_3_76	345_0_332	1501_3_425	1468_06_104	1116_5_316	2117_3_19	619_5_231	1159_5_199	1092_3_212	1334_0_55	261_5_1	74_5_1	125_6_1	91_5_1	160_6_82	97_23_1	10_3_18	960_23_218	14_5_1	1048_5_1	117_3_406	1066_6_231	356_0_445	293_15_194	1109_5_161
590_5_86	214_23_66	152_5_1	217_3_1	311_5_1	115_0_1	61_0_178	62_5_49	110_15_531	113_0_1	1927_5_72	68_5_31	205_06_1	119_5_14	102_6_1	232_5_172	493_0_142	344_15_412	183_0_80	875_5_89	873_0_151	40_23_1	322_3_76	345_0_371	1501_3_421	1468_06_116	1116_5_300	2117_3_11	619_5_212	1159_5_174	1092_3_224	1334_0_67	261_5_1	74_5_1	125_6_1	91_5_1	160_6_78	97_23_1	10_3_19	960_23_251	14_5_1	1048_5_1	117_3_366	1066_6_217	356_0_448	293_15_208	1109_5_155
590_5_90	214_23_70	152_5_1	217_3_1	311_5_1	115_0_1	61_0_149	62_5_53	110_15_532	113_0_1	1927_5_71	68_5_35	205_06_1	119_5_17	102_6_1	232_5_155	493_0_158	344_15_381	183_0_93	875_5_90	873_0_159	40_23_1	322_3_73	345_0_414	1501_3_408	1468_06_102	1116_5_330	2117_3_21	619_5_233	1159_5_170	1092_3_219	1334_0_71	261_5_1	74_5_1	125_6_1	91_5_1	160_6_77	97_23_1	10_3_12	960_23_267	14_5_1	1048_5_1	117_3_343	1066_6_205	356_0_476	293_15_191	1109_5_139
590_5_94	214_23_67	152_5_1	217_3_1	311_5_1	115_0_1	61_0_161	62_5_59	110_15_495	113_0_1	1927_5_54	68_5_31	205_06_1	119_5_14	102_6_1	232_5_191	493_0_180	344_15_396	183_0_77	875_5_114	873_0_158	40_23_1	322_3_81	345_0_431	1501_3_414	1468_06_105	1116_5_331	2117_3_13	619_5_206	1159_5_201	1092_3_216	1334_0_50	261_5_1	74_5_1	125_6_1	91_5_1	160_6_83	97_23_1	10_3_9	960_23_264	14_5_1	1048_5_1	117_3_307	1066_6_230	356_0_472	293_15_196	1109_5_132
590_5_109	214_23_57	152_5_1	217_3_1	311_5_1	115_0_1	61_0_138	62_5_55	110_15_475	113_0_1	1927_5_52	68_5_18	205_06_1	119_5_10	102_6_1	232_5_203	493_0_185	344_15_368	183_0_83	875_5_111	873_0_166	40_23_1	322_3_84	345_0_475	1501_3_430	1468_06_106	1116_5_355	2117_3_11	619_5_198	1159_5_201	1092_3_205	1334_0_56	261_5_1	74_5_1	125_6_1	91_5_1	160_6_96	97_23_1	10_3_10	960_23_217	14_5_1	1048_5_1	117_3_279	1066_6_227	356_0_484	293_15_211	1109_5_136
590_5_108	214_23_68	152_5_1	217_3_1	311_5_1	115_0_1	61_0_155	62_5_56	110_15_474	113_0_1	1927_5_43	68_5_17	205_06_1	119_5_10	102_6_1	232_5_215	493_0_194	344_15_348	183_0_68	875_5_110	873_0_155	40_23_1	322_3_79	345_0_484	1501_3_444	1468_06_117	1116_5_315	2117_3_7	619_5_179	1159_5_188	1092_3_203	1334_0_49	261_5_1	74_5_1	125_6_1	91_5_1	160_6_97	97_23_1	10_3_10	960_23_245	14_5_1	1048_5_1	117_3_280	1066_6_241	356_0_494	293_15_224	1109_5_145
590_5_92	214_23_63	152_5_1	217_3_1	311_5_1	115_0_1	61_0_153	62_5_51	110_15_451	113_0_1	1927_5_30	68_5_9	205_06_1	119_5_12	102_6_1	232_5_201	493_0_194	344_15_344	183_0_66	875_5_113	873_0_139	40_23_1	322_3_60	345_0_488	1501_3_476	1468_06_114	1116_5_361	2117_3_11	619_5_175	1159_5_208	1092_3_201	1334_0_51	261_5_1	74_5_1	125_6_1	91_5_1	160_6_93	97_23_1	10_3_10	960_23_237	14_5_1	1048_5_1	117_3_280	1066_6_239	356_0_514	293_15_236	1109_5_158
590_5_90	214_23_66	152_5_1	217_3_1	311_5_1	115_0_1	61_0_156	62_5_65	110_15_428	113_0_1	1927_5_29	68_5_17	205_06_1	119_5_16	102_6_1	232_5_204	493_0_171	344_15_308	183_0_56	875_5_100	873_0_143	40_23_1	322_3_77	345_0_464	1501_3_480	1468_06_122	1116_5_347	2117_3_14	619_5_174	1159_5_215	1092_3_215	1334_0_44	261_5_1	74_5_1	125_6_1	91_5_1	160_6_83	97_23_1	10_3_14	960_23_240	14_5_1	1048_5_1	117_3_296	1066_6_256	356_0_525	293_15_230	1109_5_166
590_5_101	214_23_64	152_5_1	217_3_1	311_5_1	115_0_1	61_0_162	62_5_66	110_15_447	113_0_1	1927_5_41	68_5_19	205_06_1	119_5_10	102_6_1	232_5_181	493_0_174	344_15_273	183_0_59	875_5_98	873_0_122	40_23_1	322_3_79	345_0_452	1501_3_476	1468_06_86	1116_5_358	2117_3_25	619_5_180	1159_5_184	1092_3_209	1334_0_57	261_5_1	74_5_1	125_6_1	91_5_1	160_6_87	97_23_1	10_3_18	960_23_232	14_5_1	1048_5_1	117_3_303	1066_6_236	356_0_560	293_15_260	1109_5_174
590_5_95	214_23_72	152_5_1	217_3_1	311_5_1	115_0_1	61_0_180	62_5_63	110_15_478	113_0_1	1927_5_40	68_5_25	205_06_1	119_5_17	102_6_1	232_5_202	493_0_149	344_15_216	183_0_47	875_5_95	873_0_101	40_23_1	322_3_91	345_0_433	1501_3_485	1468_06_85	1116_5_334	2117_3_23	619_5_181	1159_5_183	1092_3_215	1334_0_57	261_5_1	74_5_1	125_6_1	91_5_1	160_6_78	97_23_1	10_3_16	960_23_243	14_5_1	1048_5_1	117_3_347	1066_6_222	356_0_516	293_15_305	1109_5_188
590_5_97	214_23_69	152_5_1	217_3_1	311_5_1	115_0_1	61_0_188	62_5_57	110_15_488	113_0_1	1927_5_51	68_5_21	205_06_1	119_5_10	102_6_1	232_5_178	493_0_151	344_15_176	183_0_61	875_5_109	873_0_85	40_23_1	322_3_104	345_0_429	1501_3_488	1468_06_79	1116_5_386	2117_3_29	619_5_192	1159_5_151	1092_3_202	1334_0_84	261_5_1	74_5_1	125_6_1	91_5_1	160_6_90	97_23_1	10_3_21	960_23_231	14_5_1	1048_5_1	117_3_364	1066_6_212	356_0_511	293_15_286	1109_5_180
590_5_102	214_23_73	152_5_1	217_3_1	311_5_1	115_0_1	61_0_201	62_5_57	110_15_494	113_0_1	1927_5_37	68_5_27	205_06_1	119_5_11	102_6_1	232_5_186	493_0_157	344_15_161	183_0_49	875_5_101	873_0_76	40_23_1	322_3_113	345_0_424	1501_3_472	1468_06_79	1116_5_355	2117_3_19	619_5_183	1159_5_162	1092_3_214	1334_0_78	261_5_1	74_5_1	125_6_1	91_5_1	160_6_83	97_23_1	10_3_13	960_23_232	14_5_1	1048_5_1	117_3_403	1066_6_218	356_0_498	293_15_278	1109_5_211
590_5_102	214_23_55	152_5_1	217_3_1	311_5_1	115_0_1	61_0_203	62_5_53	110_15_493	113_0_1	1927_5_46	68_5_18	205_06_1	119_5_6	102_6_1	232_5_188	493_0_168	344_15_155	183_0_61	875_5_95	873_0_65	40_23_1	322_3_110	345_0_443	1501_3_487	1468_06_68	1116_5_366	2117_3_23	619_5_184	1159_5_161	1092_3_237	1334_0_83	261_5_1	74_5_1	125_6_1	91_5_1	160_6_90	97_23_1	10_3_14	960_23_233	14_5_1	1048_5_1	117_3_428	1066_6_194	356_0_506	293_15_257	1109_5_218
590_5_125	214_23_55	152_5_1	217_3_1	311_5_1	115_0_1	61_0_199	62_5_56	110_15_448	113_0_1	1927_5_38	68_5_26	205_06_1	119_5_2	102_6_1	232_5_202	493_0_186	344_15_177	183_0_42	875_5_80	873_0_78	40_23_1	322_3_104	345_0_443	1501_3_488	1468_06_60	1116_5_308	2117_3_20	619_5_182	1159_5_172	1092_3_231	1334_0_95	261_5_1	74_5_1	125_6_1	91_5_1	160_6_84	97_23_1	10_3_14	960_23_235	14_5_1	1048_5_1	117_3_450	1066_6_204	356_0_515	293_15_275	1109_5_224
590_5_129	214_23_56	152_5_1	217_3_1	311_5_1	115_0_1	61_0_200	62_5_57	110_15_426	113_0_1	1927_5_42	68_5_18	205_06_1	102_6_1	232_5_227	493_0_192	344_15_200	183_0_50	875_5_74	873_0_54	40_23_1	322_3_105	345_0_473	1501_3_509	1468_06_54	1116_5_280	2117_3_17	619_5_175	1159_5_148	1092_3_215	1334_0_109	261_5_1	74_5_1	125_6_1	91_5_1	160_6_89	97_23_1	10_3_13	960_23_245	14_5_1	1048_5_1	117_3_457	1066_6_185	356_0_545	293_15_264	1109_5_196
590_5_146	214_23_53	152_5_1	217_3_1	311_5_1	115_0_1	61_0_206	62_5_72	110_15_457	113_0_1	1927_5_37	68_5_19	205_06_1	102_6_1	232_5_228	493_0_191	344_15_239	183_0_44	875_5_61	873_0_72	40_23_1	322_3_96	345_0_449	1501_3_521	1468_06_50	1116_5_239	2117_3_9	619_5_151	1159_5_163	1092_3_211	1334_0_117	261_5_1	74_5_1	125_6_1	91_5_1	160_6_91	97_23_1	10_3_13	960_23_249	14_5_1	1048_5_1	117_3_440	1066_6_171	356_0_552	293_15_278	1109_5_187
590_5_130	214_23_62	152_5_1	217_3_1	311_5_1	115_0_1	61_0_219	62_5_70	110_15_501	113_0_1	1927_5_39	68_5_20	205_06_1	102_6_1	232_5_236	493_0_193	344_15_299	183_0_58	875_5_70	873_0_65	40_23_1	322_3_86	345_0_451	1501_3_532	1468_06_37	1116_5_235	2117_3_10	619_5_137	1159_5_150	1092_3_191	1334_0_102	261_5_1	74_5_1	125_6_1	91_5_1	160_6_96	97_23_1	10_3_10	960_23_278	14_5_1	1048_5_1	117_3_423	1066_6_170	356_0_564	293_15_248	1109_5_172
590_5_145	214_23_63	152_5_1	217_3_1	311_5_1	115_0_1	61_0_224	62_5_78	110_15_522	113_0_1	1927_5_40	68_5_19	205_06_1	102_6_1	232_5_206	493_0_194	344_15_357	183_0_61	875_5_62	873_0_62	40_23_1	322_3_87	345_0_480	1501_3_538	1468_06_27	1116_5_236	2117_3_6	619_5_139	1159_5_146	1092_3_167	1334_0_118	261_5_1	74_5_1	125_6_1	91_5_1	160_6_78	97_23_1	10_3_9	960_23_258	14_5_1	1048_5_1	117_3_418	1066_6_157	356_0_583	293_15_240	1109_5_167
590_5_113	214_23_72	152_5_1	217_3_1	311_5_1	115_0_1	61_0_215	62_5_90	110_15_520	113_0_1	1927_5_38	68_5_16	205_06_1	102_6_1	232_5_227	493_0_195	344_15_405	183_0_75	875_5_64	873_0_56	40_23_1	322_3_84	345_0_496	1501_3_531	1468_06_35	1116_5_227	2117_3_4	619_5_119	1159_5_126	1092_3_151	1334_0_101	261_5_1	74_5_1	125_6_1	91_5_1	160_6_77	97_23_1	10_3_7	960_23_271	14_5_1	1048_5_1	117_3_400	1066_6_184	356_0_572	293_15_261	1109_5_134
590_5_125	214_23_71	152_5_1	217_3_1	311_5_1	115_0_1	61_0_201	62_5_80	110_15_497	113_0_1	1927_5_30	68_5_9	205_06_1	102_6_1	232_5_199	493_0_219	344_15_404	183_0_73	875_5_62	873_0_69	40_23_1	322_3_92	345_0_516	1501_3_535	1468_06_28	1116_5_254	2117_3_6	619_5_141	1159_5_128	1092_3_150	1334_0_108	261_5_1	74_5_1	125_6_1	91_5_1	160_6_85	97_23_1	10_3_13	960_23_256	14_5_1	1048_5_1	117_3_378	1066_6_172	356_0_529	293_15_283	1109_5_122
590_5_108	214_23_69	152_5_1	217_3_1	311_5_1	115_0_1	61_0_198	62_5_73	110_15_490	113_0_1	1927_5_37	68_5_9	205_06_1	102_6_1	232_5_214	493_0_200	344_15_365	183_0_85	875_5_57	873_0_73	40_23_1	322_3_104	345_0_524	1501_3_472	1468_06_32	1116_5_254	2117_3_8	619_5_135	1159_5_104	1092_3_165	1334_0_107	261_5_1	74_5_1	125_6_1	91_5_1	160_6_81	97_23_1	10_3_15	960_23_268	14_5_1	1048_5_1	117_3_371	1066_6_194	356_0_516	293_15_340	1109_5_120
590_5_111	214_23_67	152_5_1	217_3_1	311_5_1	115_0_1	61_0_226	62_5_64	110_15_469	113_0_1	1927_5_37	68_5_7	205_06_1	102_6_1	232_5_184	493_0_214	344_15_290	183_0_77	875_5_60	873_0_59	40_23_1	322_3_108	345_0_559	1501_3_477	1468_06_29	1116_5_261	2117_3_9	619_5_163	1159_5_124	1092_3_166	1334_0_116	261_5_1	74_5_1	125_6_1	91_5_1	160_6_80	97_23_1	10_3_19	960_23_265	14_5_1	1048_5_1	117_3_362	1066_6_196	356_0_499	293_15_339	1109_5_120
590_5_93	214_23_60	152_5_1	217_3_1	311_5_1	115_0_1	61_0_216	62_5_72	110_15_478	113_0_1	1927_5_36	68_5_10	205_06_1	102_6_1	232_5_180	493_0_212	344_15_258	183_0_82	875_5_61	873_0_65	40_23_1	322_3_115	345_0_570	1501_3_430	1468_06_39	1116_5_286	2117_3_13	619_5_175	1159_5_113	1092_3_190	1334_0_109	261_5_1	74_5_1	125_6_1	91_5_1	160_6_64	97_23_1	10_3_18	960_23_247	14_5_1	1048_5_1	117_3_349	1066_6_198	356_0_488	293_15_366	1109_5_153
590_5_96	214_23_66	152_5_1	217_3_1	311_5_1	115_0_1	61_0_220	62_5_62	110_15_515	113_0_1	1927_5_34	68_5_2	205_06_1	102_6_1	232_5_179	493_0_228	344_15_202	183_0_62	875_5_58	873_0_57	40_23_1	322_3_93	345_0_603	1501_3_464	1468_06_46	1116_5_276	2117_3_14	619_5_201	1159_5_112	1092_3_182	1334_0_118	261_5_1	74_5_1	125_6_1	91_5_1	160_6_66	97_23_1	10_3_25	960_23_239	14_5_1	1048_5_1	117_3_386	1066_6_201	356_0_467	293_15_348	1109_5_171
590_5_82	214_23_53	152_5_1	217_3_1	311_5_1	115_0_1	61_0_240	62_5_66	110_15_519	113_0_1	1927_5_36	205_06_1	102_6_1	232_5_170	493_0_224	344_15_186	183_0_70	875_5_64	873_0_54	40_23_1	322_3_83	345_0_607	1501_3_464	1468_06_58	1116_5_290	2117_3_9	619_5_180	1159_5_129	1092_3_200	1334_0_117	261_5_1	74_5_1	125_6_1	91_5_1	160_6_75	97_23_1	10_3_26	960_23_219	14_5_1	1048_5_1	117_3_418	1066_6_195	356_0_438	293_15_332	1109_5_218
590_5_86	214_23_47	152_5_1	217_3_1	311_5_1	115_0_1	61_0_233	62_5_60	110_15_512	113_0_1	1927_5_38	205_06_1	102_6_1	232_5_162	493_0_259	344_15_164	183_0_61	875_5_64	873_0_43	40_23_1	322_3_86	345_0_603	1501_3_479	1468_06_53	1116_5_288	2117_3_9	619_5_213	1159_5_132	1092_3_190	1334_0_117	261_5_1	74_5_1	125_6_1	91_5_1	160_6_77	97_23_1	10_3_20	960_23_246	14_5_1	1048_5_1	117_3_450	1066_6_179	356_0_464	293_15_260	1109_5_202
590_5_96	214_23_34	152_5_1	217_3_1	311_5_1	115_0_1	61_0_231	62_5_83	110_15_447	113_0_1	1927_5_37	205_06_1	102_6_1	232_5_172	493_0_241	344_15_183	183_0_47	875_5_62	873_0_36	40_23_1	322_3_82	345_0_600	1501_3_496	1468_06_54	1116_5_294	2117_3_10	619_5_216	1159_5_150	1092_3_197	1334_0_116	261_5_1	74_5_1	125_6_1	91_5_1	160_6_79	97_23_1	10_3_16	960_23_228	14_5_1	1048_5_1	117_3_448	1066_6_169	356_0_494	293_15_221	1109_5_230
590_5_96	214_23_39	152_5_1	217_3_1	311_5_1	115_0_1	61_0_223	62_5_90	110_15_422	113_0_1	1927_5_53	205_06_1	102_6_1	232_5_153	493_0_277	344_15_190	183_0_51	875_5_63	873_0_36	40_23_1	322_3_80	345_0_595	1501_3_525	1468_06_48	1116_5_310	2117_3_12	619_5_207	1159_5_136	1092_3_185	1334_0_113	261_5_1	74_5_1	125_6_1	91_5_1	160_6_87	97_23_1	10_3_12	960_23_228	14_5_1	1048_5_1	117_3_464	1066_6_159	356_0_510	293_15_181	1109_5_241
590_5_103	214_23_40	152_5_1	217_3_1	311_5_1	115_0_1	61_0_216	62_5_91	110_15_378	113_0_1	1927_5_47	205_06_1	102_6_1	232_5_144	493_0_276	344_15_206	183_0_50	875_5_65	873_0_44	40_23_1	322_3_75	345_0_578	1501_3_532	1468_06_44	1116_5_298	2117_3_9	619_5_227	1159_5_146	1092_3_176	1334_0_120	261_5_1	74_5_1	125_6_1	91_5_1	160_6_80	97_23_1	10_3_14	960_23_175	14_5_1	1048_5_1	117_3_483	1066_6_171	356_0_533	293_15_191	1109_5_259
590_5_105	214_23_38	152_5_1	217_3_1	311_5_1	115_0_1	61_0_239	62_5_100	110_15_364	113_0_1	1927_5_52	205_06_1	102_6_1	232_5_136	493_0_281	344_15_227	183_0_45	875_5_68	873_0_46	40_23_1	322_3_62	345_0_558	1501_3_513	1468_06_30	1116_5_300	2117_3_8	619_5_225	1159_5_149	1092_3_187	1334_0_115	261_5_1	74_5_1	125_6_1	91_5_1	160_6_85	97_23_1	10_3_8	960_23_197	14_5_1	1048_5_1	117_3_486	1066_6_182	356_0_511	293_15_214	1109_5_254
590_5_107	214_23_42	152_5_1	217_3_1	311_5_1	115_0_1	61_0_229	62_5_110	110_15_327	113_0_1	1927_5_39	205_06_1	102_6_1	232_5_134	493_0_297	344_15_263	183_0_38	875_5_61	873_0_49	40_23_1	322_3_54	345_0_508	1501_3_572	1468_06_29	1116_5_290	2117_3_3	619_5_228	1159_5_139	1092_3_158	1334_0_112	261_5_1	74_5_1	125_6_1	91_5_1	160_6_74	97_23_1	10_3_4	960_23_193	14_5_1	1048_5_1	117_3_524	1066_6_197	356_0_522	293_15_261	1109_5_237
590_5_103	214_23_47	152_5_1	217_3_1	311_5_1	115_0_1	61_0_222	62_5_116	110_15_313	113_0_1	1927_5_46	205_06_1	102_6_1	232_5_155	493_0_289	344_15_286	183_0_47	875_5_68	873_0_58	40_23_1	322_3_54	345_0_488	1501_3_550	1468_06_19	1116_5_344	2117_3_4	619_5_225	1159_5_158	1092_3_157	1334_0_96	261_5_1	74_5_1	125_6_1	91_5_1	160_6_84	97_23_1	10_3_1	960_23_184	14_5_1	1048_5_1	117_3_493	1066_6_176	356_0_474	293_15_319	1109_5_255
590_5_109	214_23_48	152_5_1	217_3_1	311_5_1	115_0_1	61_0_214	62_5_93	110_15_333	113_0_1	1927_5_40	205_06_1	102_6_1	232_5_156	493_0_289	344_15_292	183_0_40	875_5_57	873_0_59	40_23_1	322_3_58	345_0_456	1501_3_589	1468_06_16	1116_5_295	2117_3_6	619_5_229	1159_5_173	1092_3_164	1334_0_111	261_5_1	74_5_1	125_6_1	91_5_1	160_6_79	97_23_1	10_3_2	960_23_187	14_5_1	1048_5_1	117_3_502	1066_6_161	356_0_466	293_15_359	1109_5_251
590_5_118	214_23_43	152_5_1	217_3_1	311_5_1	115_0_1	61_0_231	62_5_117	110_15_315	113_0_1	1927_5_47	205_06_1	102_6_1	232_5_157	493_0_279	344_15_302	183_0_45	875_5_62	873_0_80	40_23_1	322_3_39	345_0_442	1501_3_579	1468_06_18	1116_5_306	2117_3_7	619_5_230	1159_5_172	1092_3_180	1334_0_100	261_5_1	74_5_1	125_6_1	91_5_1	160_6_96	97_23_1	10_3_4	960_23_173	14_5_1	1048_5_1	117_3_469	1066_6_158	356_0_450	293_15_392	1109_5_242
590_5_138	214_23_50	152_5_1	217_3_1	311_5_1	115_0_1	61_0_211	62_5_116	110_15_342	113_0_1	1927_5_57	205_06_1	102_6_1	232_5_171	493_0_295	344_15_296	183_0_40	875_5_56	873_0_71	40_23_1	322_3_39	345_0_430	1501_3_569	1468_06_25	1116_5_273	2117_3_12	619_5_206	1159_5_181	1092_3_191	1334_0_110	261_5_1	74_5_1	125_6_1	91_5_1	160_6_76	97_23_1	10_3_3	960_23_226	14_5_1	1048_5_1	117_3_475	1066_6_153	356_0_438	293_15_416	1109_5_216
590_5_124	214_23_43	152_5_1	217_3_1	311_5_1	115_0_1	61_0_212	62_5_119	110_15_368	113_0_1	1927_5_55	205_06_1	102_6_1	232_5_167	493_0_283	344_15_295	183_0_51	875_5_55	873_0_84	40_23_1	322_3_39	345_0_446	1501_3_519	1468_06_21	1116_5_305	2117_3_13	619_5_196	1159_5_174	1092_3_199	1334_0_116	261_5_1	74_5_1	125_6_1	91_5_1	160_6_89	97_23_1	10_3_5	960_23_193	14_5_1	1048_5_1	117_3_439	1066_6_159	356_0_438	293_15_449	1109_5_242
590_5_144	214_23_49	152_5_1	217_3_1	311_5_1	115_0_1	61_0_219	62_5_124	110_15_406	113_0_1	1927_5_49	205_06_1	102_6_1	232_5_166	493_0_283	344_15_330	183_0_38	875_5_47	873_0_84	40_23_1	322_3_50	345_0_450	1501_3_500	1468_06_18	1116_5_332	2117_3_15	619_5_183	1159_5_184	1092_3_192	1334_0_100	261_5_1	74_5_1	125_6_1	91_5_1	160_6_87	97_23_1	10_3_5	960_23_217	14_5_1	1048_5_1	117_3_426	1066_6_159	356_0_408	293_15_416	1109_5_216
590_5_132	214_23_52	152_5_1	217_3_1	311_5_1	115_0_1	61_0_215	62_5_124	110_15_458	113_0_1	1927_5_49	205_06_1	102_6_1	232_5_144	493_0_269	344_15_332	183_0_47	875_5_53	873_0_69	40_23_1	322_3_43	345_0_470	1501_3_513	1468_06_22	1116_5_347	2117_3_20	619_5_164	1159_5_179	1092_3_180	1334_0_122	261_5_1	74_5_1	125_6_1	91_5_1	160_6_86	97_23_1	10_3_6	960_23_197	14_5_1	1048_5_1	117_3_438	1066_6_170	356_0_408	293_15_369	1109_5_201
590_5_127	214_23_45	152_5_1	217_3_1	311_5_1	115_0_1	61_0_199	62_5_128	110_15_519	113_0_1	1927_5_29	205_06_1	102_6_1	232_5_132	493_0_282	344_15_317	183_0_37	875_5_58	873_0_68	40_23_1	322_3_40	345_0_472	1501_3_515	1468_06_14	1116_5_324	2117_3_22	619_5_176	1159_5_196	1092_3_184	1334_0_112	261_5_1	74_5_1	125_6_1	91_5_1	160_6_70	97_23_1	10_3_5	960_23_211	14_5_1	1048_5_1	117_3_466	1066_6_156	356_0_400	293_15_321	1109_5_201
590_5_108	214_23_50	152_5_1	217_3_1	311_5_1	115_0_1	61_0_182	62_5_138	110_15_553	113_0_1	1927_5_26	205_06_1	102_6_1	232_5_119	493_0_249	344_15_300	183_0_39	875_5_66	873_0_67	40_23_1	322_3_36	345_0_504	1501_3_543	1468_06_20	1116_5_304	2117_3_21	619_5_172	1159_5_218	1092_3_181	1334_0_115	261_5_1	74_5_1	125_6_1	91_5_1	160_6_66	97_23_1	10_3_4	960_23_191	14_5_1	1048_5_1	117_3_454	1066_6_170	356_0_437	293_15_288	1109_5_195
590_5_116	214_23_50	152_5_1	217_3_1	311_5_1	115_0_1	61_0_163	62_5_141	110_15_573	113_0_1	1927_5_27	205_06_1	102_6_1	232_5_110	493_0_246	344_15_275	183_0_24	875_5_69	873_0_61	40_23_1	322_3_35	345_0_517	1501_3_591	1468_06_15	1116_5_316	2117_3_21	619_5_179	1159_5_210	1092_3_175	1334_0_100	261_5_1	74_5_1	125_6_1	91_5_1	160_6_78	97_23_1	10_3_3	960_23_214	14_5_1	1048_5_1	117_3_466	1066_6_175	356_0_410	293_15_249	1109_5_189
590_5_103	214_23_56	152_5_1	217_3_1	311_5_1	115_0_1	61_0_156	62_5_145	110_15_598	113_0_1	1927_5_25	205_06_1	102_6_1	232_5_94	493_0_223	344_15_270	183_0_20	875_5_69	873_0_54	40_23_1	322_3_36	345_0_501	1501_3_628	1468_06_25	1116_5_309	2117_3_25	619_5_159	1159_5_216	1092_3_165	1334_0_99	261_5_1	74_5_1	125_6_1	91_5_1	160_6_78	97_23_1	10_3_4	960_23_214	14_5_1	1048_5_1	117_3_488	1066_6_191	356_0_436	293_15_242	1109_5_179
590_5_100	214_23_54	152_5_1	217_3_1	311_5_1	115_0_1	61_0_171	62_5_154	110_15_628	113_0_1	1927_5_15	205_06_1	102_6_1	232_5_67	493_0_254	344_15_240	183_0_13	875_5_72	873_0_54	40_23_1	322_3_31	345_0_490	1501_3_675	1468_06_22	1116_5_312	2117_3_25	619_5_151	1159_5_191	1092_3_182	1334_0_87	261_5_1	74_5_1	125_6_1	91_5_1	160_6_95	97_23_1	10_3_6	960_23_213	14_5_1	1048_5_1	117_3_487	1066_6_190	356_0_450	293_15_254	1109_5_172
590_5_97	214_23_69	152_5_1	217_3_1	311_5_1	115_0_1	61_0_149	62_5_143	110_15_624	113_0_1	1927_5_13	205_06_1	102_6_1	232_5_66	493_0_257	344_15_202	183_0_8	875_5_62	873_0_50	40_23_1	322_3_37	345_0_500	1501_3_683	1468_06_29	1116_5_271	2117_3_37	619_5_156	1159_5_228	1092_3_155	1334_0_100	261_5_1	74_5_1	125_6_1	91_5_1	160_6_88	97_23_1	10_3_7	960_23_215	14_5_1	1048_5_1	117_3_526	1066_6_207	356_0_484	293_15_258	1109_5_156
590_5_99	214_23_74	152_5_1	217_3_1	311_5_1	115_0_1	61_0_168	62_5_150	110_15_677	113_0_1	1927_5_16	205_06_1	102_6_1	232_5_54	493_0_247	344_15_209	183_0_8	875_5_63	873_0_57	40_23_1	322_3_23	345_0_508	1501_3_693	1468_06_20	1116_5_275	2117_3_31	619_5_156	1159_5_197	1092_3_179	1334_0_95	261_5_1	74_5_1	125_6_1	91_5_1	160_6_116	97_23_1	10_3_7	960_23_200	14_5_1	1048_5_1	117_3_491	1066_6_197	356_0_467	293_15_236	1109_5_165
590_5_86	214_23_74	152_5_1	217_3_1	311_5_1	115_0_1	61_0_160	62_5_131	110_15_669	113_0_1	1927_5_17	205_06_1	102_6_1	232_5_60	493_0_255	344_15_235	183_0_9	875_5_65	873_0_54	40_23_1	322_3_31	345_0_525	1501_3_690	1468_06_19	1116_5_274	2117_3_38	619_5_163	1159_5_215	1092_3_163	1334_0_85	261_5_1	74_5_1	125_6_1	91_5_1	160_6_103	97_23_1	10_3_7	960_23_225	14_5_1	1048_5_1	117_3_486	1066_6_205	356_0_479	293_15_214	1109_5_158
590_5_81	214_23_85	152_5_1	217_3_1	311_5_1	115_0_1	61_0_183	62_5_141	110_15_641	113_0_1	1927_5_17	205_06_1	102_6_1	232_5_60	493_0_246	344_15_312	183_0_9	875_5_80	873_0_61	40_23_1	322_3_21	345_0_548	1501_3_677	1468_06_15	1116_5_252	2117_3_29	619_5_173	1159_5_195	1092_3_148	1334_0_91	261_5_1	74_5_1	125_6_1	91_5_1	160_6_121	97_23_1	10_3_4	960_23_193	14_5_1	1048_5_1	117_3_442	1066_6_192	356_0_479	293_15_209	1109_5_170
590_5_89	214_23_72	152_5_1	217_3_1	311_5_1	115_0_1	61_0_182	62_5_127	110_15_572	113_0_1	1927_5_16	205_06_1	102_6_1	232_5_72	493_0_264	344_15_338	183_0_14	875_5_85	873_0_61	40_23_1	322_3_26	345_0_547	1501_3_679	1468_06_19	1116_5_261	2117_3_37	619_5_185	1159_5_188	1092_3_142	1334_0_83	261_5_1	74_5_1	125_6_1	91_5_1	160_6_104	97_23_1	10_3_5	960_23_203	14_5_1	1048_5_1	117_3_434	1066_6_178	356_0_491	293_15_170	1109_5_168
590_5_76	214_23_80	152_5_1	217_3_1	311_5_1	115_0_1	61_0_194	62_5_129	110_15_558	113_0_1	1927_5_14	205_06_1	102_6_1	232_5_84	493_0_209	344_15_364	183_0_14	875_5_75	873_0_55	40_23_1	322_3_17	345_0_563	1501_3_690	1468_06_22	1116_5_246	2117_3_29	619_5_196	1159_5_178	1092_3_126	1334_0_87	261_5_1	74_5_1	125_6_1	91_5_1	160_6_117	97_23_1	10_3_4	960_23_200	14_5_1	1048_5_1	117_3_420	1066_6_197	356_0_505	293_15_149	1109_5_191
590_5_86	214_23_80	152_5_1	217_3_1	311_5_1	115_0_1	61_0_184	62_5_135	110_15_545	113_0_1	1927_5_11	205_06_1	102_6_1	232_5_82	493_0_199	344_15_360	183_0_18	875_5_75	873_0_70	40_23_1	322_3_23	345_0_575	1501_3_715	1468_06_22	1116_5_234	2117_3_34	619_5_205	1159_5_176	1092_3_132	1334_0_75	261_5_1	74_5_1	125_6_1	91_5_1	160_6_99	97_23_1	10_3_5	960_23_214	14_5_1	1048_5_1	117_3_413	1066_6_203	356_0_496	293_15_144	1109_5_185
590_5_80	214_23_92	152_5_1	217_3_1	311_5_1	115_0_1	61_0_194	62_5_136	110_15_569	113_0_1	1927_5_14	205_06_1	102_6_1	232_5_83	493_0_179	344_15_333	183_0_22	875_5_90	873_0_73	40_23_1	322_3_20	345_0_600	1501_3_730	1468_06_36	1116_5_227	2117_3_31	619_5_196	1159_5_174	1092_3_123	1334_0_64	261_5_1	74_5_1	125_6_1	91_5_1	160_6_97	97_23_1	10_3_4	960_23_202	14_5_1	1048_5_1	117_3_424	1066_6_225	356_0_458	293_15_151	1109_5_176
590_5_83	214_23_68	152_5_1	217_3_1	311_5_1	115_0_1	61_0_179	62_5_143	110_15_563	113_0_1	1927_5_15	205_06_1	102_6_1	232_5_76	493_0_192	344_15_311	183_0_19	875_5_90	873_0_84	40_23_1	322_3_19	345_0_608	1501_3_703	1468_06_30	1116_5_234	2117_3_37	619_5_231	1159_5_158	1092_3_136	1334_0_60	261_5_1	74_5_1	125_6_1	91_5_1	160_6_79	97_23_1	10_3_2	960_23_231	14_5_1	1048_5_1	117_3_445	1066_6_216	356_0_477	293_15_170	1109_5_156
590_5_86	214_23_80	152_5_1	217_3_1	311_5_1	115_0_1	61_0_169	62_5_161	110_15_541	113_0_1	1927_5_11	205_06_1	102_6_1	232_5_83	493_0_174	344_15_268	183_0_26	875_5_98	873_0_66	40_23_1	322_3_22	345_0_597	1501_3_697	1468_06_34	1116_5_225	2117_3_30	619_5_227	1159_5_174	1092_3_123	1334_0_54	261_5_1	74_5_1	125_6_1	91_5_1	160_6_90	97_23_1	10_3_4	960_23_227	14_5_1	1048_5_1	117_3_444	1066_6_242	356_0_484	293_15_194	1109_5_155
590_5_91	214_23_73	152_5_1	217_3_1	311_5_1	115_0_1	61_0_160	62_5_167	110_15_484	113_0_1	1927_5_9	205_06_1	102_6_1	232_5_68	493_0_197	344_15_250	183_0_19	875_5_95	873_0_89	40_23_1	322_3_19	345_0_579	1501_3_712	1468_06_33	1116_5_232	2117_3_34	619_5_244	1159_5_164	1092_3_152	1334_0_47	261_5_1	74_5_1	125_6_1	91_5_1	160_6_76	97_23_1	10_3_5	960_23_224	14_5_1	1048_5_1	117_3_431	1066_6_247	356_0_482	293_15_227	1109_5_167
590_5_94	214_23_87	152_5_1	217_3_1	311_5_1	115_0_1	61_0_157	62_5_165	110_15_457	113_0_1	1927_5_10	205_06_1	102_6_1	232_5_79	493_0_177	344_15_224	183_0_12	875_5_90	873_0_87	40_23_1	322_3_17	345_0_561	1501_3_724	1468_06_36	1116_5_246	2117_3_29	619_5_228	1159_5_187	1092_3_133	1334_0_41	261_5_1	74_5_1	125_6_1	91_5_1	160_6_94	97_23_1	10_3_15	960_23_229	14_5_1	1048_5_1	117_3_446	1066_6_270	356_0_478	293_15_250	1109_5_140
590_5_97	214_23_92	152_5_1	217_3_1	311_5_1	115_0_1	61_0_165	62_5_141	110_15_466	113_0_1	1927_5_7	205_06_1	102_6_1	232_5_76	493_0_182	344_15_253	183_0_8	875_5_102	873_0_91	40_23_1	322_3_12	345_0_571	1501_3_729	1468_06_26	1116_5_260	2117_3_29	619_5_233	1159_5_172	1092_3_135	1334_0_45	261_5_1	74_5_1	125_6_1	91_5_1	160_6_92	97_23_1	10_3_12	960_23_207	14_5_1	1048_5_1	117_3_446	1066_6_273	356_0_469	293_15_282	1109_5_118
590_5_86	214_23_104	152_5_1	217_3_1	311_5_1	115_0_1	61_0_163	62_5_152	110_15_455	113_0_1	1927_5_12	205_06_1	102_6_1	232_5_78	493_0_179	344_15_286	183_0_16	875_5_110	873_0_85	40_23_1	322_3_14	345_0_542	1501_3_702	1468_06_33	1116_5_248	2117_3_22	619_5_224	1159_5_202	1092_3_129	1334_0_47	261_5_1	74_5_1	125_6_1	91_5_1	160_6_89	97_23_1	10_3_7	960_23_191	14_5_1	1048_5_1	117_3_466	1066_6_261	356_0_476	293_15_304	1109_5_125
590_5_78	214_23_99	152_5_1	217_3_1	311_5_1	115_0_1	61_0_142	62_5_153	110_15_432	113_0_1	1927_5_5	205_06_1	102_6_1	232_5_61	493_0_212	344_15_313	183_0_11	875_5_118	873_0_94	40_23_1	322_3_7	345_0_526	1501_3_777	1468_06_22	1116_5_253	2117_3_24	619_5_218	1159_5_173	1092_3_156	1334_0_51	261_5_1	74_5_1	125_6_1	91_5_1	160_6_110	97_23_1	10_3_4	960_23_182	14_5_1	1048_5_1	117_3_446	1066_6_266	356_0_489	293_15_281	1109_5_97
590_5_76	214_23_117	152_5_1	217_3_1	311_5_1	115_0_1	61_0_141	62_5_141	110_15_425	113_0_1	1927_5_15	205_06_1	102_6_1	232_5_89	493_0_202	344_15_306	183_0_16	875_5_123	873_0_102	40_23_1	322_3_3	345_0_492	1501_3_785	1468_06_30	1116_5_242	2117_3_20	619_5_213	1159_5_190	1092_3_153	1334_0_62	261_5_1	74_5_1	125_6_1	91_5_1	160_6_106	97_23_1	10_3_2	960_23_193	14_5_1	1048_5_1	117_3_482	1066_6_249	356_0_479	293_15_283	1109_5_89
590_5_86	214_23_112	152_5_1	217_3_1	311_5_1	115_0_1	61_0_154	62_5_142	110_15_432	113_0_1	1927_5_10	205_06_1	102_6_1	232_5_82	493_0_199	344_15_296	183_0_9	875_5_118	873_0_97	40_23_1	322_3_4	345_0_498	1501_3_887	1468_06_22	1116_5_261	2117_3_18	619_5_228	1159_5_174	1092_3_168	1334_0_49	261_5_1	74_5_1	125_6_1	91_5_1	160_6_112	97_23_1	10_3_2	960_23_171	14_5_1	1048_5_1	117_3_486	1066_6_226	356_0_447	293_15_307	1109_5_84
590_5_93	214_23_120	152_5_1	217_3_1	311_5_1	115_0_1	61_0_154	62_5_152	110_15_428	113_0_1	1927_5_9	205_06_1	102_6_1	232_5_97	493_0_188	344_15_293	183_0_16	875_5_114	873_0_101	40_23_1	322_3_5	345_0_485	1501_3_882	1468_06_29	1116_5_241	2117_3_20	619_5_234	1159_5_172	1092_3_168	1334_0_62	261_5_1	74_5_1	125_6_1	91_5_1	160_6_102	97_23_1	960_23_193	14_5_1	1048_5_1	117_3_495	1066_6_225	356_0_424	293_15_290	1109_5_80
590_5_103	214_23_131	152_5_1	217_3_1	311_5_1	115_0_1	61_0_172	62_5_146	110_15_468	113_0_1	1927_5_9	205_06_1	102_6_1	232_5_85	493_0_177	344_15_265	183_0_15	875_5_115	873_0_89	40_23_1	322_3_5	345_0_494	1501_3_894	1468_06_21	1116_5_263	2117_3_22	619_5_244	1159_5_166	1092_3_149	1334_0_62	261_5_1	74_5_1	125_6_1	91_5_1	160_6_94	97_23_1	960_23_185	14_5_1	1048_5_1	117_3_506	1066_6_179	356_0_428	293_15_296	1109_5_89
590_5_93	214_23_127	152_5_1	217_3_1	311_5_1	115_0_1	61_0_170	62_5_159	110_15_495	113_0_1	1927_5_16	205_06_1	102_6_1	232_5_81	493_0_200	344_15_226	183_0_19	875_5_95	873_0_91	40_23_1	322_3_8	345_0_533	1501_3_874	1468_06_17	1116_5_270	2117_3_25	619_5_223	1159_5_147	1092_3_157	1334_0_66	261_5_1	74_5_1	125_6_1	91_5_1	160_6_82	97_23_1	960_23_226	14_5_1	1048_5_1	117_3_501	1066_6_202	356_0_426	293_15_240	1109_5_79
590_5_93	214_23_129	152_5_1	217_3_1	311_5_1	115_0_1	61_0_181	62_5_160	110_15_524	113_0_1	1927_5_14	205_06_1	102_6_1	232_5_57	493_0_197	344_15_193	183_0_11	875_5_89	873_0_74	40_23_1	322_3_8	345_0_555	1501_3_911	1468_06_15	1116_5_264	2117_3_24	619_5_210	1159_5_163	1092_3_149	1334_0_73	261_5_1	74_5_1	125_6_1	91_5_1	160_6_94	97_23_1	960_23_217	14_5_1	1048_5_1	117_3_508	1066_6_182	356_0_452	293_15_191	1109_5_89
590_5_84	214_23_127	152_5_1	217_3_1	311_5_1	115_0_1	61_0_163	62_5_191	110_15_529	113_0_1	1927_5_19	205_06_1	102_6_1	232_5_46	493_0_197	344_15_200	183_0_11	875_5_78	873_0_65	40_23_1	322_3_11	345_0_578	1501_3_908	1468_06_10	1116_5_272	2117_3_25	619_5_199	1159_5_157	1092_3_167	1334_0_67	261_5_1	74_5_1	125_6_1	91_5_1	160_6_80	97_23_1	960_23_212	14_5_1	1048_5_1	117_3_489	1066_6_201	356_0_448	293_15_172	1109_5_89
590_5_91	214_23_107	152_5_1	217_3_1	311_5_1	115_0_1	61_0_203	62_5_184	110_15_537	113_0_1	1927_5_14	205_06_1	102_6_1	232_5_66	493_0_202	344_15_241	183_0_11	875_5_84	873_0_61	40_23_1	322_3_12	345_0_587	1501_3_864	1468_06_10	1116_5_271	2117_3_16	619_5_215	1159_5_140	1092_3_166	1334_0_66	261_5_1	74_5_1	125_6_1	91_5_1	160_6_94	97_23_1	960_23_196	14_5_1	1048_5_1	117_3_477	1066_6_177	356_0_429	293_15_163	1109_5_112
590_5_69	214_23_92	152_5_1	217_3_1	311_5_1	115_0_1	61_0_180	62_5_182	110_15_569	113_0_1	1927_5_14	205_06_1	102_6_1	232_5_62	493_0_220	344_15_255	183_0_12	875_5_90	873_0_53	40_23_1	322_3_11	345_0_628	1501_3_834	1468_06_9	1116_5_251	2117_3_17	619_5_228	1159_5_128	1092_3_164	1334_0_65	261_5_1	74_5_1	125_6_1	91_5_1	160_6_75	97_23_1	960_23_209	14_5_1	1048_5_1	117_3_494	1066_6_188	356_0_416	293_15_177	1109_5_119
590_5_51	214_23_96	152_5_1	217_3_1	311_5_1	115_0_1	61_0_206	62_5_180	110_15_531	113_0_1	1927_5_12	205_06_1	102_6_1	232_5_59	493_0_224	344_15_254	183_0_12	875_5_84	873_0_69	40_23_1	322_3_9	345_0_650	1501_3_826	1468_06_7	1116_5_242	2117_3_20	619_5_246	1159_5_146	1092_3_147	1334_0_79	261_5_1	74_5_1	125_6_1	91_5_1	160_6_76	97_23_1	960_23_192	14_5_1	1048_5_1	117_3_486	1066_6_187	356_0_399	293_15_202	1109_5_143
590_5_52	214_23_85	152_5_1	217_3_1	311_5_1	115_0_1	61_0_187	62_5_172	110_15_466	113_0_1	1927_5_13	205_06_1	102_6_1	232_5_48	493_0_245	344_15_284	183_0_13	875_5_83	873_0_58	40_23_1	322_3_9	345_0_653	1501_3_882	1468_06_8	1116_5_266	2117_3_12	619_5_256	1159_5_136	1092_3_171	1334_0_71	261_5_1	74_5_1	125_6_1	91_5_1	160_6_81	97_23_1	960_23_220	14_5_1	1048_5_1	117_3_458	1066_6_187	356_0_384	293_15_219	1109_5_131
590_5_42	214_23_95	152_5_1	217_3_1	311_5_1	115_0_1	61_0_210	62_5_163	110_15_437	113_0_1	1927_5_10	205_06_1	102_6_1	232_5_48	493_0_236	344_15_293	183_0_10	875_5_81	873_0_61	40_23_1	322_3_6	345_0_645	1501_3_843	1468_06_10	1116_5_246	2117_3_10	619_5_258	1159_5_167	1092_3_161	1334_0_74	261_5_1	74_5_1	125_6_1	91_5_1	160_6_79	97_23_1	960_23_230	14_5_1	1048_5_1	117_3_454	1066_6_188	356_0_391	293_15_268	1109_5_151
590_5_43	214_23_99	152_5_1	217_3_1	311_5_1	115_0_1	61_0_197	62_5_173	110_15_445	113_0_1	1927_5_9	205_06_1	102_6_1	232_5_31	493_0_239	344_15_321	183_0_11	875_5_93	873_0_55	40_23_1	322_3_7	345_0_664	1501_3_893	1468_06_8	1116_5_245	2117_3_10	619_5_259	1159_5_158	1092_3_155	1334_0_70	261_5_1	74_5_1	125_6_1	91_5_1	160_6_78	97_23_1	960_23_197	14_5_1	1048_5_1	117_3_413	1066_6_204	356_0_400	293_15_286	1109_5_131
590_5_45	214_23_98	152_5_1	217_3_1	311_5_1	115_0_1	61_0_201	62_5_181	110_15_444	113_0_1	1927_5_13	205_06_1	102_6_1	232_5_29	493_0_231	344_15_337	183_0_6	875_5_104	873_0_69	40_23_1	322_3_8	345_0_614	1501_3_871	1468_06_11	1116_5_239	2117_3_5	619_5_258	1159_5_173	1092_3_158	1334_0_84	261_5_1	74_5_1	125_6_1	91_5_1	160_6_71	97_23_1	960_23_195	14_5_1	1048_5_1	117_3_416	1066_6_168	356_0_409	293_15_288	1109_5_151
590_5_50	214_23_104	152_5_1	217_3_1	311_5_1	115_0_1	61_0_176	62_5_187	110_15_446	113_0_1	1927_5_14	205_06_1	102_6_1	232_5_24	493_0_212	344_15_328	183_0_12	875_5_112	873_0_64	40_23_1	322_3_10	345_0_616	1501_3_870	1468_06_5	1116_5_279	2117_3_2	619_5_237	1159_5_184	1092_3_153	1334_0_88	261_5_1	74_5_1	125_6_1	91_5_1	160_6_60	97_23_1	960_23_181	14_5_1	1048_5_1	117_3_418	1066_6_174	356_0_446	293_15_280	1109_5_144
590_5_59	214_23_119	152_5_1	217_3_1	311_5_1	115_0_1	61_0_180	62_5_166	110_15_489	113_0_1	1927_5_15	205_06_1	102_6_1	232_5_30	493_0_208	344_15_297	183_0_1	875_5_115	873_0_85	40_23_1	322_3_9	345_0_601	1501_3_824	1468_06_5	1116_5_273	2117_3_4	619_5_224	1159_5_201	1092_3_149	1334_0_82	261_5_1	74_5_1	125_6_1	91_5_1	160_6_55	97_23_1	960_23_192	14_5_1	1048_5_1	117_3_417	1066_6_149	356_0_458	293_15_277	1109_5_174
590_5_48	214_23_111	152_5_1	217_3_1	311_5_1	115_0_1	61_0_171	62_5_156	110_15_523	113_0_1	1927_5_8	205_06_1	102_6_1	232_5_22	493_0_178	344_15_277	183_0_2	875_5_116	873_0_78	40_23_1	322_3_13	345_0_616	1501_3_826	1468_06_2	1116_5_294	2117_3_3	619_5_215	1159_5_207	1092_3_144	1334_0_93	261_5_1	74_5_1	125_6_1	91_5_1	160_6_62	97_23_1	960_23_179	14_5_1	1048_5_1	117_3_400	1066_6_157	356_0_497	293_15_254	1109_5_166
590_5_36	214_23_116	152_5_1	217_3_1	311_5_1	115_0_1	61_0_146	62_5_160	110_15_540	113_0_1	1927_5_10	205_06_1	102_6_1	232_5_29	493_0_195	344_15_273	183_0_1	875_5_113	873_0_86	40_23_1	322_3_9	345_0_624	1501_3_859	1468_06_1	1116_5_285	2117_3_3	619_5_205	1159_5_207	1092_3_141	1334_0_72	261_5_1	74_5_1	125_6_1	91_5_1	160_6_61	97_23_1	960_23_190	14_5_1	1048_5_1	117_3_406	1066_6_166	356_0_493	293_15_219	1109_5_157
590_5_33	214_23_122	152_5_1	217_3_1	311_5_1	115_0_1	61_0_164	62_5_134	110_15_573	113_0_1	1927_5_6	102_6_1	232_5_29	493_0_185	344_15_240	875_5_111	873_0_81	40_23_1	322_3_10	345_0_594	1501_3_823	1116_5_298	2117_3_8	619_5_201	1159_5_202	1092_3_138	1334_0_76	261_5_1	74_5_1	125_6_1	91_5_1	160_6_65	97_23_1	960_23_195	14_5_1	1048_5_1	117_3_426	1066_6_159	356_0_510	293_15_216	1109_5_183
590_5_20	214_23_123	152_5_1	217_3_1	311_5_1	115_0_1	61_0_138	62_5_136	110_15_577	113_0_1	1927_5_7	102_6_1	232_5_34	493_0_212	344_15_225	875_5_89	873_0_72	40_23_1	322_3_9	345_0_625	1501_3_818	1116_5_290	2117_3_5	619_5_190	1159_5_208	1092_3_151	1334_0_65	261_5_1	74_5_1	125_6_1	91_5_1	160_6_53	97_23_1	960_23_190	14_5_1	1048_5_1	117_3_448	1066_6_169	356_0_512	293_15_240	1109_5_152
590_5_21	214_23_114	152_5_1	217_3_1	311_5_1	115_0_1	61_0_161	62_5_132	110_15_550	113_0_1	1927_5_8	102_6_1	232_5_37	493_0_216	344_15_178	875_5_86	873_0_70	40_23_1	322_3_9	345_0_652	1501_3_772	1116_5_296	2117_3_3	619_5_178	1159_5_229	1092_3_141	1334_0_67	261_5_1	74_5_1	125_6_1	91_5_1	160_6_46	97_23_1	960_23_197	14_5_1	1048_5_1	117_3_491	1066_6_168	356_0_535	293_15_295	1109_5_149
590_5_18	214_23_125	152_5_1	217_3_1	311_5_1	115_0_1	61_0_150	62_5_132	110_15_540	113_0_1	1927_5_8	102_6_1	232_5_32	493_0_237	344_15_140	875_5_92	873_0_60	40_23_1	322_3_4	345_0_665	1501_3_721	1116_5_307	2117_3_2	619_5_183	1159_5_234	1092_3_163	1334_0_60	261_5_1	74_5_1	125_6_1	91_5_1	160_6_46	97_23_1	960_23_168	14_5_1	1048_5_1	117_3_521	1066_6_180	356_0_526	293_15_350	1109_5_138
590_5_20	214_23_125	152_5_1	217_3_1	311_5_1	115_0_1	61_0_183	62_5_127	110_15_561	113_0_1	1927_5_3	102_6_1	232_5_38	493_0_220	344_15_137	875_5_81	873_0_65	40_23_1	322_3_1	345_0_664	1501_3_699	1116_5_299	2117_3_4	619_5_211	1159_5_239	1092_3_141	1334_0_60	261_5_1	74_5_1	125_6_1	91_5_1	160_6_37	97_23_1	960_23_190	14_5_1	1048_5_1	117_3_554	1066_6_166	356_0_489	293_15_397	1109_5_133
590_5_22	214_23_113	152_5_1	217_3_1	311_5_1	115_0_1	61_0_176	62_5_124	110_15_605	113_0_1	1927_5_1	102_6_1	232_5_34	493_0_231	875_5_61	873_0_57	40_23_1	344_15_135	345_0_691	1501_3_751	1116_5_285	2117_3_6	619_5_192	1159_5_243	1092_3_140	1334_0_58	261_5_1	74_5_1	125_6_1	91_5_1	160_6_46	960_23_216	14_5_1	1048_5_1	117_3_514	1066_6_172	356_0_465	293_15_362	1109_5_139
590_5_20	214_23_105	152_5_1	217_3_1	311_5_1	115_0_1	61_0_194	62_5_115	110_15_614	113_0_1	1927_5_1	102_6_1	232_5_52	493_0_225	875_5_65	873_0_76	40_23_1	344_15_122	345_0_649	1501_3_736	1116_5_272	2117_3_9	619_5_185	1159_5_237	1092_3_128	1334_0_54	261_5_1	74_5_1	125_6_1	91_5_1	160_6_42	960_23_237	14_5_1	1048_5_1	117_3_575	1066_6_160	356_0_463	293_15_374	1109_5_136
590_5_10	214_23_86	152_5_1	217_3_1	311_5_1	115_0_1	61_0_185	62_5_114	110_15_588	113_0_1	102_6_1	232_5_40	493_0_239	875_5_91	873_0_75	40_23_1	344_15_121	345_0_655	1501_3_760	1116_5_282	2117_3_10	619_5_171	1159_5_204	1092_3_121	1334_0_59	261_5_1	74_5_1	125_6_1	91_5_1	160_6_36	960_23_219	14_5_1	117_3_572	1066_6_175	356_0_499	293_15_398	1109_5_132
590_5_11	214_23_84	152_5_1	217_3_1	311_5_1	115_0_1	61_0_191	62_5_103	110_15_516	113_0_1	102_6_1	232_5_55	493_0_226	875_5_95	873_0_90	40_23_1	344_15_133	345_0_658	1501_3_790	1116_5_265	2117_3_12	619_5_173	1159_5_223	1092_3_123	1334_0_51	261_5_1	74_5_1	125_6_1	91_5_1	160_6_31	960_23_235	14_5_1	117_3_564	1066_6_177	356_0_496	293_15_402	1109_5_146
590_5_14	214_23_67	152_5_1	217_3_1	311_5_1	115_0_1	61_0_172	62_5_117	110_15_483	113_0_1	102_6_1	232_5_49	493_0_249	875_5_104	873_0_82	40_23_1	344_15_149	345_0_663	1501_3_833	1116_5_256	2117_3_13	619_5_165	1159_5_197	1092_3_134	1334_0_67	261_5_1	74_5_1	125_6_1	91_5_1	160_6_35	960_23_224	14_5_1	117_3_513	1066_6_178	356_0_533	293_15_362	1109_5_139
590_5_5	214_23_65	152_5_1	217_3_1	311_5_1	115_0_1	61_0_195	62_5_120	110_15_407	113_0_1	102_6_1	232_5_65	493_0_235	875_5_89	873_0_70	40_23_1	344_15_202	345_0_667	1501_3_866	1116_5_264	2117_3_14	619_5_165	1159_5_222	1092_3_143	1334_0_68	261_5_1	74_5_1	125_6_1	91_5_1	160_6_33	960_23_257	14_5_1	117_3_489	1066_6_163	356_0_530	293_15_334	1109_5_117
590_5_5	214_23_66	152_5_1	217_3_1	311_5_1	115_0_1	61_0_193	62_5_116	110_15_325	113_0_1	102_6_1	232_5_52	493_0_266	875_5_99	873_0_81	40_23_1	344_15_246	345_0_652	1501_3_860	1116_5_278	2117_3_16	619_5_165	1159_5_191	1092_3_132	1334_0_72	261_5_1	74_5_1	125_6_1	91_5_1	160_6_28	960_23_227	14_5_1	117_3_468	1066_6_179	356_0_602	293_15_343	1109_5_123
590_5_5	214_23_68	152_5_1	217_3_1	311_5_1	115_0_1	61_0_212	62_5_117	110_15_287	113_0_1	102_6_1	232_5_66	493_0_265	875_5_108	873_0_76	40_23_1	344_15_280	345_0_643	1501_3_883	1116_5_258	2117_3_15	619_5_165	1159_5_215	1092_3_141	1334_0_69	261_5_1	74_5_1	125_6_1	91_5_1	160_6_25	960_23_251	14_5_1	117_3_420	1066_6_179	356_0_553	293_15_360	1109_5_129
590_5_4	214_23_58	152_5_1	217_3_1	311_5_1	115_0_1	61_0_211	62_5_110	110_15_273	113_0_1	102_6_1	232_5_55	493_0_266	875_5_93	873_0_92	40_23_1	344_15_309	345_0_610	1501_3_907	1116_5_279	2117_3_18	619_5_203	1159_5_198	1092_3_130	1334_0_75	261_5_1	74_5_1	125_6_1	91_5_1	160_6_24	960_23_249	14_5_1	117_3_406	1066_6_175	356_0_564	293_15_387	1109_5_134
590_5_7	214_23_55	152_5_1	217_3_1	311_5_1	115_0_1	61_0_242	62_5_114	110_15_271	113_0_1	102_6_1	232_5_50	493_0_255	875_5_93	873_0_80	40_23_1	344_15_313	345_0_624	1501_3_912	1116_5_296	2117_3_20	619_5_190	1159_5_219	1092_3_137	1334_0_75	261_5_1	74_5_1	125_6_1	91_5_1	160_6_27	960_23_241	14_5_1	117_3_393	1066_6_177	356_0_552	293_15_387	1109_5_115
590_5_4	214_23_66	152_5_1	217_3_1	311_5_1	115_0_1	61_0_207	62_5_129	110_15_254	113_0_1	102_6_1	232_5_44	493_0_270	875_5_79	873_0_71	40_23_1	344_15_330	345_0_609	1501_3_916	1116_5_297	2117_3_25	619_5_220	1159_5_214	1092_3_126	1334_0_71	261_5_1	74_5_1	125_6_1	91_5_1	160_6_32	960_23_235	14_5_1	117_3_400	1066_6_154	356_0_581	293_15_374	1109_5_137
590_5_3	214_23_73	152_5_1	217_3_1	311_5_1	115_0_1	61_0_210	62_5_139	110_15_258	113_0_1	102_6_1	232_5_38	493_0_286	875_5_72	873_0_74	40_23_1	344_15_300	345_0_612	1501_3_957	1116_5_276	2117_3_25	619_5_221	1159_5_201	1092_3_150	1334_0_72	261_5_1	74_5_1	125_6_1	91_5_1	160_6_43	960_23_233	14_5_1	117_3_390	1066_6_160	356_0_542	293_15_384	1109_5_119
590_5_1	214_23_62	152_5_1	217_3_1	311_5_1	115_0_1	61_0_177	62_5_112	110_15_294	113_0_1	102_6_1	232_5_38	493_0_260	875_5_75	873_0_53	40_23_1	344_15_287	345_0_625	1501_3_923	1116_5_280	2117_3_28	619_5_242	1159_5_222	1092_3_152	1334_0_63	261_5_1	74_5_1	125_6_1	91_5_1	160_6_49	960_23_218	14_5_1	117_3_408	1066_6_171	356_0_578	293_15_375	1109_5_123
590_5_2	214_23_88	152_5_1	217_3_1	311_5_1	115_0_1	61_0_171	62_5_119	110_15_335	113_0_1	102_6_1	232_5_33	493_0_258	875_5_81	873_0_47	40_23_1	344_15_226	345_0_660	1501_3_920	1116_5_247	2117_3_33	619_5_209	1159_5_222	1092_3_162	1334_0_69	261_5_1	74_5_1	125_6_1	91_5_1	160_6_36	960_23_211	14_5_1	117_3_427	1066_6_190	356_0_576	293_15_359	1109_5_117
217_3_1	214_23_100	152_5_1	311_5_1	115_0_1	61_0_175	62_5_115	110_15_396	113_0_1	102_6_1	232_5_45	493_0_232	875_5_88	873_0_36	40_23_1	344_15_181	345_0_670	1501_3_881	1116_5_246	2117_3_33	619_5_220	1159_5_226	1092_3_171	1334_0_68	74_5_1	125_6_1	91_5_1	160_6_28	960_23_221	14_5_1	117_3_455	1066_6_195	356_0_548	293_15_337	1109_5_118
217_3_1	214_23_104	152_5_1	311_5_1	115_0_1	61_0_162	62_5_122	110_15_474	113_0_1	102_6_1	232_5_40	493_0_226	875_5_102	873_0_37	40_23_1	344_15_123	345_0_689	1501_3_902	1116_5_236	2117_3_33	619_5_213	1159_5_201	1092_3_158	1334_0_61	74_5_1	125_6_1	91_5_1	160_6_25	960_23_208	14_5_1	117_3_458	1066_6_198	356_0_544	293_15_346	1109_5_127
217_3_1	214_23_99	152_5_1	311_5_1	115_0_1	61_0_164	62_5_96	110_15_493	113_0_1	102_6_1	232_5_38	493_0_205	875_5_99	873_0_40	40_23_1	344_15_95	345_0_670	1501_3_930	1116_5_230	2117_3_32	619_5_213	1159_5_220	1092_3_164	1334_0_49	74_5_1	125_6_1	91_5_1	160_6_21	960_23_185	14_5_1	117_3_497	1066_6_172	356_0_544	293_15_385	1109_5_137
217_3_1	214_23_102	152_5_1	311_5_1	115_0_1	61_0_131	62_5_108	110_15_498	113_0_1	102_6_1	232_5_28	493_0_204	875_5_114	873_0_53	40_23_1	344_15_91	345_0_688	1501_3_941	1116_5_237	2117_3_21	619_5_185	1159_5_186	1092_3_141	1334_0_54	74_5_1	125_6_1	91_5_1	160_6_18	960_23_175	14_5_1	117_3_520	1066_6_182	356_0_606	293_15_370	1109_5_149
217_3_1	214_23_118	152_5_1	311_5_1	115_0_1	61_0_155	62_5_123	110_15_444	113_0_1	102_6_1	232_5_25	493_0_200	875_5_113	873_0_52	40_23_1	344_15_87	345_0_684	1501_3_950	1116_5_275	2117_3_22	619_5_199	1159_5_209	1092_3_164	1334_0_49	74_5_1	125_6_1	91_5_1	160_6_14	960_23_187	14_5_1	117_3_532	1066_6_181	356_0_553	293_15_328	1109_5_134
217_3_1	214_23_120	152_5_1	311_5_1	115_0_1	61_0_154	62_5_143	110_15_408	113_0_1	102_6_1	232_5_25	493_0_196	875_5_121	873_0_55	40_23_1	344_15_82	345_0_727	1501_3_946	1116_5_272	2117_3_15	619_5_189	1159_5_224	1092_3_146	1334_0_47	74_5_1	125_6_1	91_5_1	160_6_14	960_23_164	14_5_1	117_3_543	1066_6_175	356_0_615	293_15_265	1109_5_150
217_3_1	214_23_117	152_5_1	311_5_1	115_0_1	61_0_168	62_5_139	110_15_345	113_0_1	102_6_1	232_5_26	493_0_181	875_5_116	873_0_63	40_23_1	344_15_94	345_0_756	1501_3_970	1116_5_301	2117_3_16	619_5_205	1159_5_244	1092_3_150	1334_0_49	74_5_1	125_6_1	91_5_1	160_6_23	960_23_170	14_5_1	117_3_551	1066_6_162	356_0_572	293_15_234	1109_5_142
217_3_1	214_23_142	152_5_1	311_5_1	115_0_1	61_0_158	62_5_144	110_15_327	113_0_1	102_6_1	232_5_23	493_0_179	875_5_122	873_0_72	40_23_1	344_15_114	345_0_731	1501_3_1003	1116_5_295	2117_3_8	619_5_201	1159_5_240	1092_3_141	1334_0_49	74_5_1	125_6_1	91_5_1	160_6_19	960_23_135	14_5_1	117_3_543	1066_6_184	356_0_631	293_15_234	1109_5_148
217_3_1	214_23_141	152_5_1	311_5_1	115_0_1	61_0_181	62_5_159	110_15_336	113_0_1	102_6_1	232_5_10	493_0_175	875_5_128	873_0_84	40_23_1	344_15_133	345_0_711	1501_3_1023	1116_5_279	2117_3_11	619_5_210	1159_5_262	1092_3_148	1334_0_45	74_5_1	125_6_1	91_5_1	160_6_21	960_23_149	14_5_1	117_3_516	1066_6_167	356_0_591	293_15_251	1109_5_128
217_3_1	214_23_146	152_5_1	311_5_1	115_0_1	61_0_175	62_5_170	110_15_415	113_0_1	102_6_1	232_5_9	493_0_188	875_5_145	873_0_72	40_23_1	344_15_135	345_0_649	1501_3_953	1116_5_288	2117_3_6	619_5_222	1159_5_259	1092_3_151	1334_0_50	74_5_1	125_6_1	91_5_1	160_6_14	960_23_137	14_5_1	117_3_548	1066_6_172	356_0_613	293_15_241	1109_5_125
217_3_1	214_23_151	152_5_1	311_5_1	115_0_1	61_0_173	62_5_177	110_15_431	113_0_1	102_6_1	232_5_4	493_0_210	875_5_154	873_0_81	40_23_1	344_15_152	345_0_658	1501_3_927	1116_5_296	2117_3_4	619_5_234	1159_5_232	1092_3_136	1334_0_58	74_5_1	125_6_1	91_5_1	160_6_15	960_23_139	14_5_1	117_3_502	1066_6_173	356_0_605	293_15_231	1109_5_117
214_23_153	152_5_1	311_5_1	115_0_1	61_0_176	62_5_186	110_15_450	113_0_1	102_6_1	232_5_5	493_0_194	875_5_167	873_0_73	40_23_1	344_15_181	345_0_628	1501_3_897	1116_5_289	619_5_236	1159_5_224	1092_3_138	1334_0_58	74_5_1	125_6_1	91_5_1	160_6_15	960_23_135	14_5_1	117_3_487	1066_6_184	356_0_622	293_15_229	1109_5_115
214_23_145	152_5_1	311_5_1	115_0_1	61_0_186	62_5_183	110_15_454	113_0_1	102_6_1	232_5_3	493_0_183	875_5_174	873_0_98	40_23_1	344_15_187	345_0_608	1501_3_870	1116_5_302	619_5_225	1159_5_196	1092_3_121	1334_0_69	74_5_1	125_6_1	91_5_1	160_6_14	960_23_141	14_5_1	117_3_487	1066_6_172	356_0_652	293_15_224	1109_5_133
214_23_141	152_5_1	311_5_1	115_0_1	61_0_171	62_5_205	110_15_432	113_0_1	102_6_1	232_5_1	493_0_178	875_5_188	873_0_92	40_23_1	344_15_183	345_0_604	1501_3_892	1116_5_283	619_5_253	1159_5_215	1092_3_133	1334_0_56	74_5_1	125_6_1	91_5_1	160_6_10	960_23_130	14_5_1	117_3_497	1066_6_195	356_0_597	293_15_251	1109_5_125
214_23_130	152_5_1	311_5_1	115_0_1	61_0_177	62_5_184	110_15_401	113_0_1	102_6_1	232_5_2	493_0_181	875_5_194	873_0_82	40_23_1	344_15_178	345_0_581	1501_3_906	1116_5_297	619_5_264	1159_5_195	1092_3_135	1334_0_60	74_5_1	125_6_1	91_5_1	160_6_10	960_23_135	14_5_1	117_3_511	1066_6_185	356_0_656	293_15_290	1109_5_121
214_23_138	152_5_1	311_5_1	115_0_1	61_0_186	62_5_198	110_15_378	113_0_1	102_6_1	493_0_171	875_5_181	873_0_85	40_23_1	344_15_139	345_0_542	1501_3_934	1116_5_271	619_5_242	1159_5_231	1092_3_143	1334_0_60	74_5_1	125_6_1	91_5_1	160_6_9	960_23_135	14_5_1	117_3_546	1066_6_189	356_0_659	293_15_349	1109_5_92
214_23_153	152_5_1	311_5_1	115_0_1	61_0_191	62_5_207	110_15_483	113_0_1	102_6_1	493_0_166	875_5_187	873_0_72	40_23_1	344_15_112	345_0_531	1501_3_891	1116_5_258	619_5_228	1159_5_209	1092_3_142	1334_0_68	74_5_1	125_6_1	91_5_1	160_6_5	960_23_112	14_5_1	117_3_556	1066_6_167	356_0_680	293_15_329	1109_5_102
214_23_149	152_5_1	311_5_1	115_0_1	61_0_192	62_5_220	110_15_526	113_0_1	102_6_1	493_0_157	875_5_187	873_0_77	40_23_1	344_15_118	345_0_559	1501_3_865	1116_5_250	619_5_237	1159_5_236	1092_3_140	1334_0_74	74_5_1	125_6_1	91_5_1	160_6_1	960_23_126	14_5_1	117_3_574	1066_6_165	356_0_643	293_15_278	1109_5_88
214_23_155	152_5_1	311_5_1	115_0_1	61_0_166	62_5_221	110_15_595	113_0_1	493_0_166	875_5_183	873_0_77	40_23_1	344_15_131	345_0_545	1501_3_805	1116_5_249	619_5_229	1159_5_239	1092_3_131	1334_0_74	74_5_1	125_6_1	91_5_1	960_23_114	14_5_1	117_3_570	1066_6_169	356_0_673	293_15_252	1109_5_108
214_23_145	152_5_1	311_5_1	115_0_1	61_0_154	62_5_235	110_15_608	113_0_1	493_0_151	875_5_138	873_0_85	40_23_1	344_15_141	345_0_601	1501_3_820	1116_5_256	619_5_237	1159_5_260	1092_3_115	1334_0_72	74_5_1	125_6_1	91_5_1	960_23_116	14_5_1	117_3_557	1066_6_168	356_0_655	293_15_248	1109_5_90
214_23_144	152_5_1	311_5_1	115_0_1	61_0_159	62_5_221	110_15_611	113_0_1	493_0_174	875_5_155	873_0_80	40_23_1	344_15_141	345_0_600	1501_3_829	1116_5_236	619_5_214	1159_5_270	1092_3_109	1334_0_70	74_5_1	125_6_1	91_5_1	960_23_105	14_5_1	117_3_556	1066_6_166	356_0_661	293_15_274	1109_5_93
214_23_147	152_5_1	311_5_1	115_0_1	61_0_172	62_5_221	110_15_577	113_0_1	493_0_189	875_5_136	873_0_82	40_23_1	344_15_142	345_0_617	1501_3_879	1116_5_238	619_5_214	1159_5_251	1092_3_88	1334_0_67	74_5_1	125_6_1	91_5_1	960_23_100	14_5_1	117_3_585	1066_6_159	356_0_650	293_15_311	1109_5_73
214_23_132	152_5_1	311_5_1	115_0_1	61_0_154	62_5_227	110_15_563	113_0_1	493_0_181	875_5_142	873_0_74	40_23_1	344_15_138	345_0_596	1501_3_876	1116_5_237	619_5_204	1159_5_272	1092_3_92	1334_0_69	74_5_1	125_6_1	91_5_1	960_23_99	14_5_1	117_3_571	1066_6_169	356_0_655	293_15_376	1109_5_79
214_23_125	152_5_1	311_5_1	115_0_1	61_0_164	62_5_237	110_15_545	113_0_1	493_0_168	875_5_123	873_0_67	40_23_1	344_15_116	345_0_612	1501_3_902	1116_5_240	619_5_203	1159_5_283	1092_3_90	1334_0_77	74_5_1	125_6_1	91_5_1	960_23_80	14_5_1	117_3_572	1066_6_164	356_0_649	293_15_405	1109_5_78
214_23_112	152_5_1	311_5_1	115_0_1	61_0_156	62_5_219	110_15_487	113_0_1	493_0_148	875_5_124	873_0_66	40_23_1	344_15_85	345_0_607	1501_3_922	1116_5_226	619_5_213	1159_5_311	1092_3_105	1334_0_78	74_5_1	125_6_1	91_5_1	960_23_81	14_5_1	117_3_598	1066_6_179	356_0_628	293_15_470	1109_5_58
214_23_118	152_5_1	311_5_1	115_0_1	61_0_138	62_5_225	110_15_520	113_0_1	493_0_180	875_5_108	873_0_82	40_23_1	344_15_67	345_0_581	1501_3_920	1116_5_238	619_5_241	1159_5_281	1092_3_93	1334_0_61	74_5_1	125_6_1	91_5_1	960_23_82	14_5_1	117_3_586	1066_6_182	356_0_611	293_15_488	1109_5_70
214_23_98	152_5_1	311_5_1	115_0_1	61_0_157	62_5_240	110_15_518	113_0_1	493_0_156	875_5_122	873_0_77	40_23_1	344_15_47	345_0_573	1501_3_965	1116_5_206	619_5_215	1159_5_295	1092_3_103	1334_0_71	74_5_1	125_6_1	91_5_1	960_23_76	14_5_1	117_3_587	1066_6_170	356_0_651	293_15_465	1109_5_67
214_23_93	152_5_1	311_5_1	115_0_1	61_0_158	62_5_225	110_15_578	113_0_1	493_0_160	875_5_127	873_0_85	40_23_1	344_15_54	345_0_539	1501_3_918	1116_5_206	619_5_223	1159_5_286	1092_3_113	1334_0_83	74_5_1	125_6_1	91_5_1	960_23_82	14_5_1	117_3_562	1066_6_144	356_0_666	293_15_401	1109_5_76
214_23_106	152_5_1	311_5_1	115_0_1	61_0_151	62_5_244	110_15_626	113_0_1	493_0_139	875_5_139	873_0_83	40_23_1	344_15_42	345_0_576	1501_3_932	1116_5_205	619_5_198	1159_5_275	1092_3_93	1334_0_87	74_5_1	125_6_1	91_5_1	960_23_70	14_5_1	117_3_542	1066_6_149	356_0_716	293_15_311	1109_5_59
214_23_131	152_5_1	311_5_1	115_0_1	61_0_125	62_5_246	110_15_716	113_0_1	493_0_158	875_5_146	873_0_79	40_23_1	344_15_35	345_0_549	1501_3_904	1116_5_208	619_5_188	1159_5_266	1092_3_114	1334_0_92	74_5_1	125_6_1	91_5_1	960_23_88	14_5_1	117_3_536	1066_6_131	356_0_713	293_15_271	1109_5_56
214_23_116	152_5_1	311_5_1	115_0_1	61_0_135	62_5_237	110_15_761	113_0_1	493_0_158	875_5_136	873_0_80	40_23_1	344_15_27	345_0_586	1501_3_880	1116_5_224	619_5_154	1159_5_251	1092_3_118	1334_0_107	74_5_1	125_6_1	91_5_1	960_23_74	14_5_1	117_3_576	1066_6_129	356_0_715	293_15_256	1109_5_48
214_23_141	152_5_1	311_5_1	115_0_1	61_0_123	62_5_227	110_15_740	113_0_1	493_0_169	875_5_138	873_0_86	40_23_1	344_15_28	345_0_545	1501_3_897	1116_5_250	619_5_174	1159_5_258	1092_3_112	1334_0_109	74_5_1	125_6_1	91_5_1	960_23_98	14_5_1	117_3_596	1066_6_120	356_0_700	293_15_240	1109_5_53
214_23_141	152_5_1	311_5_1	115_0_1	61_0_145	62_5_194	110_15_633	113_0_1	493_0_140	875_5_122	873_0_89	40_23_1	344_15_29	345_0_566	1501_3_929	1116_5_265	619_5_172	1159_5_251	1092_3_116	1334_0_102	74_5_1	125_6_1	91_5_1	960_23_85	14_5_1	117_3_643	1066_6_117	356_0_744	293_15_256	1109_5_67
214_23_167	152_5_1	311_5_1	115_0_1	61_0_159	62_5_205	110_15_578	113_0_1	493_0_149	875_5_128	873_0_89	40_23_1	344_15_23	345_0_549	1501_3_945	1116_5_243	619_5_173	1159_5_259	1092_3_146	1334_0_115	74_5_1	125_6_1	91_5_1	960_23_83	14_5_1	117_3_637	1066_6_88	356_0_726	293_15_276	1109_5_69
214_23_153	152_5_1	311_5_1	115_0_1	61_0_186	62_5_221	110_15_545	113_0_1	493_0_129	875_5_128	873_0_84	40_23_1	344_15_28	345_0_583	1501_3_949	1116_5_239	619_5_182	1159_5_239	1092_3_132	1334_0_113	74_5_1	125_6_1	91_5_1	960_23_78	14_5_1	117_3_660	1066_6_88	356_0_710	293_15_281	1109_5_78
214_23_149	152_5_1	311_5_1	115_0_1	61_0_195	62_5_212	110_15_538	113_0_1	493_0_128	875_5_143	873_0_85	40_23_1	344_15_34	345_0_561	1501_3_943	1116_5_225	619_5_190	1159_5_234	1092_3_147	1334_0_121	74_5_1	125_6_1	91_5_1	960_23_80	14_5_1	117_3_682	1066_6_88	356_0_705	293_15_284	1109_5_77
214_23_119	152_5_1	311_5_1	115_0_1	61_0_194	62_5_243	110_15_534	113_0_1	493_0_131	875_5_142	873_0_92	40_23_1	344_15_34	345_0_592	1501_3_948	1116_5_221	619_5_200	1159_5_229	1092_3_116	1334_0_114	74_5_1	125_6_1	91_5_1	960_23_85	14_5_1	117_3_670	1066_6_101	356_0_653	293_15_302	1109_5_82
214_23_110	152_5_1	311_5_1	115_0_1	61_0_210	62_5_247	110_15_545	113_0_1	493_0_154	875_5_144	873_0_85	40_23_1	344_15_35	345_0_602	1501_3_899	1116_5_206	619_5_187	1159_5_246	1092_3_116	1334_0_136	74_5_1	125_6_1	91_5_1	960_23_88	14_5_1	117_3_668	1066_6_93	356_0_670	293_15_285	1109_5_78
214_23_87	152_5_1	311_5_1	115_0_1	61_0_205	62_5_249	110_15_566	113_0_1	493_0_132	875_5_129	873_0_91	40_23_1	344_15_46	345_0_611	1501_3_895	1116_5_231	619_5_195	1159_5_254	1092_3_102	1334_0_140	74_5_1	125_6_1	91_5_1	960_23_108	14_5_1	117_3_665	1066_6_104	356_0_639	293_15_289	1109_5_68
214_23_73	152_5_1	311_5_1	115_0_1	61_0_229	62_5_243	110_15_532	113_0_1	493_0_131	875_5_136	873_0_97	40_23_1	344_15_49	345_0_625	1501_3_897	1116_5_223	619_5_202	1159_5_246	1092_3_107	1334_0_143	74_5_1	125_6_1	91_5_1	960_23_99	14_5_1	117_3_655	1066_6_107	356_0_670	293_15_318	1109_5_55
214_23_83	152_5_1	311_5_1	115_0_1	61_0_208	62_5_248	110_15_544	113_0_1	493_0_113	875_5_136	873_0_101	40_23_1	344_15_50	345_0_592	1501_3_880	1116_5_270	619_5_225	1159_5_229	1092_3_86	1334_0_131	74_5_1	125_6_1	91_5_1	960_23_117	14_5_1	117_3_654	1066_6_140	356_0_654	293_15_302	1109_5_63
214_23_80	152_5_1	311_5_1	115_0_1	61_0_229	62_5_236	110_15_530	113_0_1	493_0_95	875_5_115	873_0_97	40_23_1	344_15_44	345_0_590	1501_3_907	1116_5_265	619_5_236	1159_5_230	1092_3_75	1334_0_134	74_5_1	125_6_1	91_5_1	960_23_114	14_5_1	117_3_636	1066_6_123	356_0_690	293_15_334	1109_5_62
214_23_92	152_5_1	311_5_1	115_0_1	61_0_226	62_5_229	110_15_547	113_0_1	493_0_90	875_5_121	873_0_92	40_23_1	344_15_45	345_0_531	1501_3_920	1116_5_294	619_5_236	1159_5_217	1092_3_94	1334_0_127	74_5_1	125_6_1	91_5_1	960_23_127	14_5_1	117_3_638	1066_6_137	356_0_678	293_15_304	1109_5_72
214_23_85	152_5_1	311_5_1	115_0_1	61_0_257	62_5_246	110_15_547	113_0_1	493_0_83	875_5_116	873_0_106	40_23_1	344_15_29	345_0_545	1501_3_928	1116_5_264	619_5_221	1159_5_221	1092_3_100	1334_0_115	74_5_1	125_6_1	91_5_1	960_23_113	14_5_1	117_3_624	1066_6_115	356_0_732	293_15_333	1109_5_59
214_23_95	152_5_1	311_5_1	115_0_1	61_0_228	62_5_248	110_15_567	113_0_1	493_0_88	875_5_128	873_0_105	40_23_1	344_15_27	345_0_512	1501_3_965	1116_5_259	619_5_239	1159_5_211	1092_3_106	1334_0_120	74_5_1	125_6_1	91_5_1	960_23_125	14_5_1	117_3_647	1066_6_108	356_0_703	293_15_315	1109_5_66
214_23_105	152_5_1	311_5_1	115_0_1	61_0_234	62_5_274	110_15_553	113_0_1	493_0_90	875_5_125	873_0_119	40_23_1	344_15_20	345_0_529	1501_3_996	1116_5_252	619_5_221	1159_5_203	1092_3_90	1334_0_119	74_5_1	125_6_1	91_5_1	960_23_99	14_5_1	117_3_648	1066_6_101	356_0_692	293_15_290	1109_5_67
214_23_117	152_5_1	311_5_1	115_0_1	61_0_220	62_5_255	110_15_556	113_0_1	493_0_88	875_5_106	873_0_129	40_23_1	344_15_14	345_0_553	1501_3_1016	1116_5_280	619_5_210	1159_5_217	1092_3_78	1334_0_118	74_5_1	125_6_1	91_5_1	960_23_110	14_5_1	117_3_634	1066_6_110	356_0_671	293_15_295	1109_5_58
214_23_128	152_5_1	311_5_1	115_0_1	61_0_242	62_5_256	110_15_535	113_0_1	493_0_76	875_5_105	873_0_156	40_23_1	344_15_14	345_0_543	1501_3_1035	1116_5_269	619_5_214	1159_5_219	1092_3_90	1334_0_104	74_5_1	125_6_1	91_5_1	960_23_116	14_5_1	117_3_613	1066_6_116	356_0_649	293_15_331	1109_5_60
214_23_134	152_5_1	311_5_1	115_0_1	61_0_253	62_5_263	110_15_539	113_0_1	493_0_72	875_5_106	873_0_144	40_23_1	344_15_12	345_0_538	1501_3_1063	1116_5_284	619_5_193	1159_5_206	1092_3_87	1334_0_114	74_5_1	125_6_1	91_5_1	960_23_119	14_5_1	117_3_590	1066_6_137	356_0_584	293_15_377	1109_5_65
214_23_150	152_5_1	311_5_1	115_0_1	61_0_238	62_5_229	110_15_510	113_0_1	493_0_75	875_5_106	873_0_170	40_23_1	344_15_15	345_0_576	1501_3_1082	1116_5_288	619_5_214	1159_5_211	1092_3_90	1334_0_113	74_5_1	125_6_1	91_5_1	960_23_119	14_5_1	117_3_562	1066_6_127	356_0_545	293_15_402	1109_5_62
214_23_135	152_5_1	311_5_1	115_0_1	61_0_257	62_5_228	110_15_493	113_0_1	493_0_70	875_5_107	873_0_165	40_23_1	344_15_17	345_0_592	1501_3_1065	1116_5_289	619_5_188	1159_5_219	1092_3_88	1334_0_122	74_5_1	125_6_1	91_5_1	960_23_116	14_5_1	117_3_535	1066_6_142	356_0_498	293_15_451	1109_5_53
214_23_144	152_5_1	311_5_1	115_0_1	61_0_207	62_5_187	110_15_526	113_0_1	493_0_79	875_5_104	873_0_153	40_23_1	344_15_26	345_0_595	1501_3_1034	1116_5_264	619_5_206	1159_5_214	1092_3_97	1334_0_116	74_5_1	125_6_1	91_5_1	960_23_141	14_5_1	117_3_531	1066_6_131	356_0_512	293_15_473	1109_5_53
214_23_120	152_5_1	311_5_1	115_0_1	61_0_211	62_5_202	110_15_564	113_0_1	493_0_66	875_5_103	873_0_152	40_23_1	344_15_30	345_0_608	1501_3_1038	1116_5_253	619_5_180	1159_5_206	1092_3_99	1334_0_110	74_5_1	125_6_1	91_5_1	960_23_151	14_5_1	117_3_506	1066_6_154	356_0_505	293_15_462	1109_5_47
214_23_125	152_5_1	311_5_1	115_0_1	61_0_182	62_5_173	110_15_604	113_0_1	493_0_78	875_5_105	873_0_151	40_23_1	344_15_32	345_0_664	1501_3_1044	1116_5_240	619_5_212	1159_5_218	1092_3_98	1334_0_105	74_5_1	125_6_1	91_5_1	960_23_157	14_5_1	117_3_493	1066_6_138	356_0_499	293_15_391	1109_5_51
214_23_128	152_5_1	311_5_1	115_0_1	61_0_174	62_5_204	110_15_589	113_0_1	493_0_75	875_5_96	873_0_179	40_23_1	344_15_43	345_0_667	1501_3_1042	1116_5_249	619_5_184	1159_5_203	1092_3_90	1334_0_108	74_5_1	125_6_1	91_5_1	960_23_154	14_5_1	117_3_458	1066_6_154	356_0_538	293_15_380	1109_5_44
214_23_148	152_5_1	311_5_1	115_0_1	61_0_138	62_5_204	110_15_602	113_0_1	493_0_79	875_5_108	873_0_194	40_23_1	344_15_44	345_0_655	1501_3_1050	1116_5_262	619_5_200	1159_5_198	1092_3_100	1334_0_109	74_5_1	125_6_1	91_5_1	960_23_163	14_5_1	117_3_462	1066_6_144	356_0_537	293_15_323	1109_5_36
214_23_127	152_5_1	311_5_1	115_0_1	61_0_161	62_5_217	110_15_590	113_0_1	493_0_74	875_5_108	873_0_248	40_23_1	344_15_36	345_0_659	1501_3_1044	1116_5_259	619_5_181	1159_5_202	1092_3_87	1334_0_113	74_5_1	125_6_1	91_5_1	960_23_139	14_5_1	117_3_477	1066_6_152	356_0_561	293_15_344	1109_5_27
214_23_131	152_5_1	311_5_1	115_0_1	61_0_158	62_5_223	110_15_604	113_0_1	493_0_83	875_5_114	873_0_276	40_23_1	344_15_31	345_0_676	1501_3_1037	1116_5_267	619_5_204	1159_5_205	1092_3_77	1334_0_133	74_5_1	125_6_1	91_5_1	960_23_126	14_5_1	117_3_457	1066_6_133	356_0_556	293_15_353	1109_5_26
214_23_130	152_5_1	311_5_1	115_0_1	61_0_155	62_5_229	110_15_603	113_0_1	493_0_87	875_5_127	873_0_269	40_23_1	344_15_14	345_0_608	1501_3_1073	1116_5_277	619_5_175	1159_5_221	1092_3_73	1334_0_147	74_5_1	125_6_1	91_5_1	960_23_116	14_5_1	117_3_483	1066_6_143	356_0_582	293_15_350	1109_5_21
214_23_119	152_5_1	311_5_1	115_0_1	61_0_177	62_5_239	110_15_581	113_0_1	493_0_89	875_5_121	873_0_259	40_23_1	344_15_13	345_0_616	1501_3_1090	1116_5_303	619_5_164	1159_5_224	1092_3_55	1334_0_157	74_5_1	125_6_1	91_5_1	960_23_115	14_5_1	117_3_478	1066_6_133	356_0_553	293_15_321	1109_5_19
214_23_124	152_5_1	311_5_1	115_0_1	61_0_192	62_5_228	110_15_557	113_0_1	493_0_101	875_5_122	873_0_257	40_23_1	344_15_13	345_0_582	1501_3_1129	1116_5_276	619_5_150	1159_5_239	1092_3_61	1334_0_158	74_5_1	125_6_1	91_5_1	960_23_109	14_5_1	117_3_468	1066_6_125	356_0_592	293_15_331	1109_5_25
214_23_118	152_5_1	311_5_1	115_0_1	61_0_203	62_5_239	110_15_516	113_0_1	493_0_101	875_5_99	873_0_242	40_23_1	344_15_8	345_0_611	1501_3_1105	1116_5_308	619_5_171	1159_5_233	1092_3_62	1334_0_174	74_5_1	125_6_1	91_5_1	960_23_115	14_5_1	117_3_471	1066_6_110	356_0_591	293_15_320	1109_5_17
214_23_117	152_5_1	311_5_1	115_0_1	61_0_230	62_5_232	110_15_536	113_0_1	493_0_90	875_5_93	873_0_248	40_23_1	344_15_10	345_0_599	1501_3_1061	1116_5_285	619_5_158	1159_5_270	1092_3_78	1334_0_182	74_5_1	125_6_1	91_5_1	960_23_109	14_5_1	117_3_461	1066_6_115	356_0_610	293_15_321	1109_5_14
214_23_127	152_5_1	311_5_1	115_0_1	61_0_230	62_5_233	110_15_554	113_0_1	493_0_104	875_5_66	873_0_263	40_23_1	344_15_10	345_0_606	1501_3_1006	1116_5_280	619_5_156	1159_5_267	1092_3_87	1334_0_205	74_5_1	125_6_1	91_5_1	960_23_112	14_5_1	117_3_475	1066_6_113	356_0_588	293_15_327	1109_5_9
214_23_134	152_5_1	311_5_1	115_0_1	61_0_219	62_5_227	110_15_587	113_0_1	493_0_97	875_5_58	873_0_239	40_23_1	344_15_10	345_0_609	1501_3_957	1116_5_296	619_5_152	1159_5_269	1092_3_85	1334_0_226	74_5_1	125_6_1	91_5_1	960_23_127	14_5_1	117_3_476	1066_6_118	356_0_593	293_15_321	1109_5_6
214_23_124	152_5_1	311_5_1	115_0_1	61_0_213	62_5_222	110_15_626	113_0_1	493_0_99	875_5_68	873_0_253	40_23_1	344_15_10	345_0_570	1501_3_921	1116_5_269	619_5_155	1159_5_280	1092_3_95	1334_0_244	74_5_1	125_6_1	91_5_1	960_23_137	14_5_1	117_3_512	1066_6_114	356_0_573	293_15_342	1109_5_7
214_23_141	152_5_1	311_5_1	115_0_1	61_0_179	62_5_213	110_15_638	113_0_1	493_0_95	875_5_59	873_0_306	40_23_1	344_15_5	345_0_575	1501_3_879	1116_5_282	619_5_135	1159_5_250	1092_3_110	1334_0_253	74_5_1	125_6_1	91_5_1	960_23_157	14_5_1	117_3_510	1066_6_107	356_0_587	293_15_396	1109_5_2
214_23_131	311_5_1	115_0_1	61_0_148	62_5_233	110_15_595	113_0_1	493_0_98	875_5_76	873_0_328	40_23_1	344_15_6	345_0_563	1501_3_900	1116_5_269	619_5_126	1159_5_264	1092_3_99	1334_0_249	74_5_1	125_6_1	91_5_1	960_23_144	117_3_533	1066_6_108	356_0_588	293_15_434
214_23_158	311_5_1	115_0_1	61_0_133	62_5_220	110_15_547	113_0_1	493_0_89	875_5_80	873_0_331	40_23_1	344_15_5	345_0_561	1501_3_938	1116_5_266	619_5_118	1159_5_257	1092_3_95	1334_0_275	74_5_1	125_6_1	91_5_1	960_23_152	117_3_500	1066_6_97	356_0_628	293_15_451
214_23_134	311_5_1	115_0_1	61_0_143	62_5_220	110_15_487	113_0_1	493_0_85	875_5_77	873_0_341	40_23_1	344_15_7	345_0_580	1501_3_964	1116_5_242	619_5_131	1159_5_257	1092_3_106	1334_0_269	74_5_1	125_6_1	91_5_1	960_23_148	117_3_502	1066_6_108	356_0_634	293_15_438
214_23_161	311_5_1	115_0_1	61_0_138	62_5_210	110_15_466	113_0_1	493_0_87	875_5_76	873_0_332	40_23_1	344_15_5	345_0_601	1501_3_1018	1116_5_234	619_5_124	1159_5_228	1092_3_93	1334_0_284	74_5_1	125_6_1	91_5_1	960_23_153	117_3_458	1066_6_119	356_0_616	293_15_430
214_23_153	311_5_1	115_0_1	61_0_145	62_5_231	110_15_431	113_0_1	493_0_96	875_5_64	873_0_323	40_23_1	344_15_12	345_0_568	1501_3_1068	1116_5_249	619_5_136	1159_5_225	1092_3_95	1334_0_294	74_5_1	125_6_1	91_5_1	960_23_135	117_3_464	1066_6_112	356_0_575	293_15_414
214_23_153	311_5_1	115_0_1	61_0_141	62_5_223	110_15_459	113_0_1	493_0_96	875_5_63	873_0_322	40_23_1	344_15_22	345_0_575	1501_3_1090	1116_5_229	619_5_129	1159_5_207	1092_3_91	1334_0_317	74_5_1	125_6_1	91_5_1	960_23_136	117_3_444	1066_6_108	356_0_579	293_15_400
214_23_142	311_5_1	115_0_1	61_0_146	62_5_240	110_15_545	113_0_1	493_0_101	875_5_50	873_0_295	40_23_1	344_15_25	345_0_550	1501_3_1050	1116_5_239	619_5_125	1159_5_208	1092_3_82	1334_0_304	74_5_1	125_6_1	91_5_1	960_23_120	117_3_470	1066_6_121	356_0_601	293_15_376
214_23_155	311_5_1	115_0_1	61_0_148	62_5_243	110_15_610	113_0_1	493_0_98	875_5_72	873_0_289	40_23_1	344_15_12	345_0_543	1501_3_1035	1116_5_195	619_5_133	1159_5_212	1092_3_73	1334_0_310	74_5_1	125_6_1	91_5_1	960_23_113	117_3_478	1066_6_119	356_0_615	293_15_353
214_23_182	311_5_1	115_0_1	61_0_166	62_5_258	110_15_662	113_0_1	493_0_104	875_5_67	873_0_274	40_23_1	344_15_6	345_0_543	1501_3_1017	1116_5_200	619_5_132	1159_5_209	1092_3_77	1334_0_289	74_5_1	125_6_1	91_5_1	960_23_91	117_3_475	1066_6_117	356_0_615	293_15_366
214_23_187	311_5_1	115_0_1	61_0_153	62_5_254	110_15_645	113_0_1	493_0_109	875_5_85	873_0_293	40_23_1	344_15_5	345_0_551	1501_3_1016	1116_5_186	619_5_151	1159_5_202	1092_3_67	1334_0_318	74_5_1	125_6_1	91_5_1	960_23_86	117_3_451	1066_6_134	356_0_594	293_15_395
214_23_200	311_5_1	115_0_1	61_0_169	62_5_242	110_15_649	113_0_1	493_0_127	875_5_86	873_0_299	40_23_1	344_15_2	345_0_582	1501_3_984	1116_5_192	619_5_164	1159_5_201	1092_3_65	1334_0_280	74_5_1	125_6_1	91_5_1	960_23_77	117_3_436	1066_6_124	356_0_614	293_15_408
214_23_175	311_5_1	115_0_1	61_0_155	62_5_224	110_15_690	113_0_1	493_0_131	875_5_92	873_0_296	40_23_1	345_0_583	1501_3_961	1116_5_205	619_5_181	1159_5_204	1092_3_62	1334_0_294	74_5_1	125_6_1	91_5_1	960_23_71	117_3_419	1066_6_117	356_0_632	293_15_435
214_23_180	311_5_1	115_0_1	61_0_151	62_5_246	110_15_712	113_0_1	493_0_126	875_5_87	873_0_307	40_23_1	345_0_596	1501_3_1012	1116_5_187	619_5_177	1159_5_192	1092_3_81	1334_0_294	74_5_1	125_6_1	91_5_1	960_23_73	117_3_358	1066_6_101	356_0_586	293_15_473
214_23_165	311_5_1	115_0_1	61_0_138	62_5_241	110_15_760	113_0_1	493_0_119	875_5_73	873_0_290	40_23_1	345_0_582	1501_3_943	1116_5_211	619_5_185	1159_5_210	1092_3_67	1334_0_291	74_5_1	125_6_1	91_5_1	960_23_72	117_3_358	1066_6_116	356_0_618	293_15_495
214_23_157	311_5_1	115_0_1	61_0_121	62_5_260	110_15_778	113_0_1	493_0_123	875_5_83	873_0_296	40_23_1	345_0_566	1501_3_973	1116_5_184	619_5_173	1159_5_198	1092_3_69	1334_0_308	74_5_1	125_6_1	91_5_1	960_23_73	117_3_329	1066_6_103	356_0_603	293_15_516
214_23_143	311_5_1	115_0_1	61_0_109	62_5_255	110_15_820	113_0_1	493_0_125	875_5_67	873_0_246	40_23_1	345_0_571	1501_3_971	1116_5_212	619_5_165	1159_5_209	1092_3_56	1334_0_294	74_5_1	125_6_1	91_5_1	960_23_60	117_3_343	1066_6_83	356_0_617	293_15_539
214_23_159	311_5_1	115_0_1	61_0_101	62_5_253	110_15_800	113_0_1	493_0_110	875_5_63	873_0_290	40_23_1	345_0_536	1501_3_985	1116_5_195	619_5_147	1159_5_223	1092_3_66	1334_0_326	74_5_1	125_6_1	91_5_1	960_23_64	117_3_349	1066_6_91	356_0_611	293_15_508
214_23_134	311_5_1	115_0_1	61_0_100	62_5_220	110_15_792	113_0_1	493_0_108	875_5_61	873_0_279	40_23_1	345_0_554	1501_3_962	1116_5_213	619_5_150	1159_5_259	1092_3_58	1334_0_301	74_5_1	125_6_1	91_5_1	960_23_54	117_3_377	1066_6_86	356_0_635	293_15_512
214_23_132	311_5_1	115_0_1	61_0_97	62_5_207	110_15_769	113_0_1	493_0_106	875_5_58	873_0_260	40_23_1	345_0_542	1501_3_973	1116_5_204	619_5_137	1159_5_277	1092_3_59	1334_0_320	74_5_1	125_6_1	91_5_1	960_23_62	117_3_399	1066_6_83	356_0_660	293_15_517
214_23_133	311_5_1	115_0_1	61_0_78	62_5_220	110_15_776	113_0_1	493_0_99	875_5_66	873_0_270	40_23_1	345_0_569	1501_3_982	1116_5_225	619_5_161	1159_5_261	1092_3_63	1334_0_325	74_5_1	125_6_1	91_5_1	960_23_61	117_3_401	1066_6_64	356_0_628	293_15_496
214_23_129	311_5_1	115_0_1	61_0_90	62_5_209	110_15_754	113_0_1	493_0_106	875_5_69	873_0_260	40_23_1	345_0_579	1501_3_948	1116_5_233	619_5_147	1159_5_269	1092_3_56	1334_0_321	74_5_1	125_6_1	91_5_1	960_23_59	117_3_451	1066_6_69	356_0_686	293_15_465
214_23_152	311_5_1	115_0_1	61_0_90	62_5_215	110_15_734	113_0_1	493_0_100	875_5_74	873_0_281	40_23_1	345_0_583	1501_3_941	1116_5_224	619_5_160	1159_5_243	1092_3_69	1334_0_313	74_5_1	125_6_1	91_5_1	960_23_52	117_3_450	1066_6_66	356_0_653	293_15_473
214_23_151	311_5_1	115_0_1	61_0_88	62_5_224	110_15_621	113_0_1	493_0_111	875_5_74	873_0_275	40_23_1	345_0_580	1501_3_935	1116_5_214	619_5_164	1159_5_242	1092_3_53	1334_0_318	74_5_1	125_6_1	91_5_1	960_23_52	117_3_479	1066_6_77	356_0_722	293_15_460
214_23_186	311_5_1	115_0_1	61_0_95	62_5_249	110_15_564	113_0_1	493_0_92	875_5_71	873_0_267	40_23_1	345_0_581	1501_3_961	1116_5_217	619_5_204	1159_5_236	1092_3_61	1334_0_340	74_5_1	125_6_1	91_5_1	960_23_46	117_3_430	1066_6_57	356_0_701	293_15_450
214_23_182	311_5_1	115_0_1	61_0_99	62_5_239	110_15_560	113_0_1	493_0_88	875_5_78	873_0_274	40_23_1	345_0_625	1501_3_902	1116_5_243	619_5_203	1159_5_221	1092_3_43	1334_0_307	74_5_1	125_6_1	91_5_1	960_23_52	117_3_426	1066_6_67	356_0_717	293_15_451
214_23_181	311_5_1	115_0_1	61_0_109	62_5_270	110_15_596	113_0_1	493_0_80	875_5_80	873_0_273	40_23_1	345_0_626	1501_3_944	1116_5_226	619_5_203	1159_5_197	1092_3_50	1334_0_338	74_5_1	125_6_1	91_5_1	960_23_53	117_3_391	1066_6_48	356_0_645	293_15_472
214_23_188	311_5_1	115_0_1	61_0_107	62_5_260	110_15_612	113_0_1	493_0_83	875_5_78	873_0_290	40_23_1	345_0_646	1501_3_954	1116_5_212	619_5_189	1159_5_211	1092_3_54	1334_0_329	74_5_1	125_6_1	91_5_1	960_23_58	117_3_410	1066_6_57	356_0_600	293_15_403
214_23_162	311_5_1	115_0_1	61_0_117	62_5_284	110_15_639	113_0_1	493_0_77	875_5_82	873_0_268	40_23_1	345_0_645	1501_3_949	1116_5_211	619_5_201	1159_5_200	1092_3_52	1334_0_337	74_5_1	125_6_1	91_5_1	960_23_58	117_3_406	1066_6_54	356_0_604	293_15_368
214_23_176	311_5_1	115_0_1	61_0_126	62_5_243	110_15_616	113_0_1	493_0_86	875_5_99	873_0_269	40_23_1	345_0_587	1501_3_999	1116_5_211	619_5_210	1159_5_224	1092_3_61	1334_0_320	74_5_1	125_6_1	91_5_1	960_23_68	117_3_389	1066_6_66	356_0_568	293_15_408
214_23_156	311_5_1	115_0_1	61_0_127	62_5_236	110_15_645	113_0_1	493_0_80	875_5_88	873_0_255	40_23_1	345_0_564	1501_3_953	1116_5_213	619_5_235	1159_5_219	1092_3_58	1334_0_343	74_5_1	125_6_1	91_5_1	960_23_62	117_3_401	1066_6_50	356_0_635	293_15_424
214_23_160	311_5_1	115_0_1	61_0_126	62_5_232	110_15_633	113_0_1	493_0_76	875_5_91	873_0_273	40_23_1	345_0_569	1501_3_1006	1116_5_221	619_5_236	1159_5_249	1092_3_56	1334_0_356	74_5_1	125_6_1	91_5_1	960_23_56	117_3_373	1066_6_53	356_0_566	293_15_453
214_23_171	311_5_1	115_0_1	61_0_123	62_5_222	110_15_679	113_0_1	493_0_83	875_5_99	873_0_254	40_23_1	345_0_548	1501_3_961	1116_5_187	619_5_255	1159_5_240	1092_3_33	1334_0_350	74_5_1	125_6_1	91_5_1	960_23_52	117_3_359	1066_6_73	356_0_643	293_15_500
214_23_166	311_5_1	115_0_1	61_0_114	62_5_221	110_15_697	113_0_1	493_0_90	875_5_97	873_0_248	40_23_1	345_0_556	1501_3_1015	1116_5_165	619_5_259	1159_5_250	1092_3_37	1334_0_361	74_5_1	125_6_1	91_5_1	960_23_50	117_3_340	1066_6_64	356_0_631	293_15_494
214_23_148	311_5_1	115_0_1	61_0_113	62_5_201	110_15_763	113_0_1	493_0_89	875_5_107	873_0_237	40_23_1	345_0_506	1501_3_1015	1116_5_169	619_5_255	1159_5_237	1092_3_26	1334_0_340	74_5_1	125_6_1	91_5_1	960_23_44	117_3_378	1066_6_80	356_0_644	293_15_511
214_23_164	311_5_1	115_0_1	61_0_117	62_5_219	110_15_745	113_0_1	493_0_95	875_5_94	873_0_204	40_23_1	345_0_527	1501_3_1100	1116_5_180	619_5_235	1159_5_235	1092_3_21	1334_0_344	74_5_1	125_6_1	91_5_1	960_23_52	117_3_363	1066_6_68	356_0_655	293_15_452
214_23_177	311_5_1	115_0_1	61_0_132	62_5_198	110_15_790	113_0_1	493_0_89	875_5_106	873_0_207	40_23_1	345_0_470	1501_3_1089	1116_5_188	619_5_226	1159_5_238	1092_3_15	1334_0_329	74_5_1	125_6_1	91_5_1	960_23_49	117_3_414	1066_6_70	356_0_635	293_15_487
214_23_188	311_5_1	115_0_1	61_0_154	62_5_234	110_15_854	113_0_1	493_0_71	875_5_99	873_0_192	40_23_1	345_0_468	1501_3_1051	1116_5_167	619_5_202	1159_5_223	1092_3_10	1334_0_311	74_5_1	125_6_1	91_5_1	960_23_41	117_3_406	1066_6_64	356_0_674	293_15_500
214_23_222	311_5_1	115_0_1	61_0_150	62_5_221	110_15_865	113_0_1	493_0_72	875_5_105	873_0_178	40_23_1	345_0_448	1501_3_1081	1116_5_143	619_5_197	1159_5_224	1092_3_18	1334_0_327	74_5_1	125_6_1	91_5_1	960_23_44	117_3_434	1066_6_69	356_0_623	293_15_493
214_23_194	311_5_1	115_0_1	61_0_175	62_5_218	110_15_829	113_0_1	493_0_67	875_5_107	873_0_190	40_23_1	345_0_478	1501_3_1090	1116_5_142	619_5_180	1159_5_206	1092_3_14	1334_0_272	74_5_1	125_6_1	91_5_1	960_23_43	117_3_465	1066_6_84	356_0_656	293_15_504
214_23_205	311_5_1	115_0_1	61_0_183	62_5_246	110_15_773	113_0_1	493_0_78	875_5_112	873_0_158	40_23_1	345_0_492	1501_3_1128	1116_5_136	619_5_170	1159_5_200	1092_3_12	1334_0_281	74_5_1	125_6_1	91_5_1	960_23_49	117_3_441	1066_6_85	356_0_621	293_15_528
214_23_183	311_5_1	115_0_1	61_0_176	62_5_248	110_15_746	113_0_1	493_0_79	875_5_124	873_0_155	40_23_1	345_0_530	1501_3_1082	1116_5_134	619_5_173	1159_5_215	1092_3_10	1334_0_274	74_5_1	125_6_1	91_5_1	960_23_61	117_3_459	1066_6_86	356_0_615	293_15_534
214_23_175	311_5_1	115_0_1	61_0_174	62_5_293	110_15_690	113_0_1	493_0_104	875_5_125	873_0_144	40_23_1	345_0_575	1501_3_1058	1116_5_124	619_5_174	1159_5_224	1092_3_17	1334_0_267	74_5_1	125_6_1	91_5_1	960_23_61	117_3_410	1066_6_66	356_0_610	293_15_546
214_23_192	311_5_1	115_0_1	61_0_149	62_5_281	110_15_647	113_0_1	493_0_106	875_5_129	873_0_175	40_23_1	345_0_583	1501_3_1033	1116_5_111	619_5_170	1159_5_230	1092_3_15	1334_0_272	74_5_1	125_6_1	91_5_1	960_23_65	117_3_417	1066_6_72	356_0_574	293_15_574
214_23_173	311_5_1	115_0_1	61_0_175	62_5_326	110_15_547	113_0_1	493_0_127	875_5_107	873_0_188	40_23_1	345_0_583	1501_3_1004	1116_5_117	619_5_170	1159_5_238	1092_3_20	1334_0_267	74_5_1	125_6_1	91_5_1	960_23_77	117_3_381	1066_6_71	356_0_584	293_15_611
214_23_155	311_5_1	115_0_1	61_0_170	62_5_317	110_15_457	113_0_1	493_0_127	875_5_100	873_0_202	40_23_1	345_0_609	1501_3_1055	1116_5_128	619_5_151	1159_5_239	1092_3_31	1334_0_283	74_5_1	125_6_1	91_5_1	960_23_85	117_3_373	1066_6_66	356_0_561	293_15_629
214_23_124	311_5_1	115_0_1	61_0_180	62_5_359	110_15_384	113_0_1	493_0_145	875_5_66	873_0_208	40_23_1	345_0_593	1501_3_1047	1116_5_132	619_5_162	1159_5_241	1092_3_27	1334_0_286	74_5_1	125_6_1	91_5_1	960_23_93	117_3_343	1066_6_58	356_0_567	293_15_699
214_23_121	311_5_1	115_0_1	61_0_167	62_5_350	110_15_329	113_0_1	493_0_133	875_5_68	873_0_211	40_23_1	345_0_593	1501_3_1068	1116_5_140	619_5_148	1159_5_280	1092_3_36	1334_0_301	74_5_1	125_6_1	91_5_1	960_23_92	117_3_301	1066_6_64	356_0_572	293_15_743
214_23_116	311_5_1	115_0_1	61_0_182	62_5_376	110_15_304	113_0_1	493_0_132	875_5_62	873_0_240	40_23_1	345_0_592	1501_3_1030	1116_5_157	619_5_174	1159_5_268	1092_3_37	1334_0_326	74_5_1	125_6_1	91_5_1	960_23_89	117_3_281	1066_6_55	356_0_575	293_15_749
214_23_120	311_5_1	115_0_1	61_0_182	62_5_376	110_15_316	113_0_1	493_0_123	875_5_67	873_0_228	40_23_1	345_0_596	1501_3_1073	1116_5_160	619_5_168	1159_5_259	1092_3_59	1334_0_363	74_5_1	125_6_1	91_5_1	960_23_87	117_3_278	1066_6_52	356_0_587	293_15_719
214_23_101	311_5_1	115_0_1	61_0_207	62_5_390	110_15_351	113_0_1	493_0_129	875_5_60	873_0_256	40_23_1	345_0_585	1501_3_1047	1116_5_180	619_5_161	1159_5_234	1092_3_56	1334_0_371	74_5_1	125_6_1	91_5_1	960_23_85	117_3_270	1066_6_35	356_0_619	293_15_712
214_23_92	311_5_1	115_0_1	61_0_193	62_5_404	110_15_379	113_0_1	493_0_131	875_5_62	873_0_235	40_23_1	345_0_596	1501_3_1055	1116_5_171	619_5_171	1159_5_231	1092_3_70	1334_0_358	74_5_1	125_6_1	91_5_1	960_23_95	117_3_246	1066_6_37	356_0_644	293_15_706
214_23_79	311_5_1	115_0_1	61_0_209	62_5_369	110_15_452	113_0_1	493_0_128	875_5_61	873_0_229	40_23_1	345_0_611	1501_3_1031	1116_5_177	619_5_158	1159_5_217	1092_3_62	1334_0_344	74_5_1	125_6_1	91_5_1	960_23_88	117_3_289	1066_6_30	356_0_661	293_15_691
214_23_66	311_5_1	115_0_1	61_0_195	62_5_391	110_15_524	113_0_1	493_0_128	875_5_55	873_0_227	40_23_1	345_0_611	1501_3_1021	1116_5_154	619_5_147	1159_5_192	1092_3_65	1334_0_355	74_5_1	125_6_1	91_5_1	960_23_95	117_3_307	1066_6_42	356_0_646	293_15_662
214_23_58	311_5_1	115_0_1	61_0_206	62_5_360	110_15_587	113_0_1	493_0_113	875_5_68	873_0_210	40_23_1	345_0_648	1501_3_1041	1116_5_183	619_5_143	1159_5_187	1092_3_43	1334_0_327	74_5_1	125_6_1	91_5_1	960_23_96	117_3_317	1066_6_48	356_0_642	293_15_589
214_23_58	311_5_1	115_0_1	61_0_217	62_5_357	110_15_665	113_0_1	493_0_137	875_5_53	873_0_222	40_23_1	345_0_635	1501_3_1020	1116_5_184	619_5_131	1159_5_163	1092_3_51	1334_0_306	74_5_1	125_6_1	91_5_1	960_23_89	117_3_343	1066_6_45	356_0_599	293_15_557
214_23_62	311_5_1	115_0_1	61_0_206	62_5_351	110_15_673	113_0_1	493_0_119	875_5_68	873_0_204	40_23_1	345_0_672	1501_3_997	1116_5_189	619_5_118	1159_5_181	1092_3_47	1334_0_259	74_5_1	125_6_1	91_5_1	960_23_89	117_3_378	1066_6_49	356_0_650	293_15_512
214_23_60	311_5_1	115_0_1	61_0_185	62_5_371	110_15_715	113_0_1	493_0_100	875_5_60	873_0_235	40_23_1	345_0_660	1501_3_962	1116_5_176	619_5_121	1159_5_179	1092_3_52	1334_0_256	74_5_1	125_6_1	91_5_1	960_23_98	117_3_412	1066_6_55	356_0_611	293_15_521
214_23_58	311_5_1	115_0_1	61_0_176	62_5_382	110_15_676	113_0_1	493_0_91	875_5_71	873_0_220	40_23_1	345_0_684	1501_3_971	1116_5_177	619_5_109	1159_5_176	1092_3_57	1334_0_245	74_5_1	125_6_1	91_5_1	960_23_99	117_3_417	1066_6_57	356_0_627	293_15_526
214_23_58	311_5_1	115_0_1	61_0_176	62_5_396	110_15_641	113_0_1	493_0_104	875_5_77	873_0_231	40_23_1	345_0_710	1501_3_987	1116_5_187	619_5_109	1159_5_191	1092_3_55	1334_0_233	74_5_1	125_6_1	91_5_1	960_23_103	117_3_395	1066_6_35	356_0_608	293_15_527
214_23_52	311_5_1	115_0_1	61_0_176	62_5_397	110_15_542	113_0_1	493_0_107	875_5_94	873_0_227	40_23_1	345_0_709	1501_3_1023	1116_5_168	619_5_89	1159_5_204	1092_3_60	1334_0_237	74_5_1	125_6_1	91_5_1	960_23_106	117_3_368	1066_6_38	356_0_645	293_15_559
214_23_57	311_5_1	115_0_1	61_0_201	62_5_415	110_15_464	113_0_1	493_0_120	875_5_85	873_0_242	40_23_1	345_0_689	1501_3_1015	1116_5_198	619_5_75	1159_5_196	1092_3_72	1334_0_251	74_5_1	125_6_1	91_5_1	960_23_100	117_3_345	1066_6_22	356_0_627	293_15_626
214_23_63	311_5_1	115_0_1	61_0_197	62_5_453	110_15_445	113_0_1	493_0_116	875_5_97	873_0_238	40_23_1	345_0_661	1501_3_1060	1116_5_180	619_5_72	1159_5_203	1092_3_85	1334_0_268	74_5_1	125_6_1	91_5_1	960_23_102	117_3_315	1066_6_24	356_0_623	293_15_619
214_23_73	311_5_1	115_0_1	61_0_222	62_5_449	110_15_416	113_0_1	493_0_120	875_5_88	873_0_223	40_23_1	345_0_627	1501_3_1108	1116_5_184	619_5_62	1159_5_243	1092_3_76	1334_0_281	74_5_1	125_6_1	91_5_1	960_23_100	117_3_316	1066_6_15	356_0_619	293_15_573
214_23_77	311_5_1	115_0_1	61_0_226	62_5_438	110_15_381	113_0_1	493_0_110	875_5_91	873_0_239	40_23_1	345_0_665	1501_3_1119	1116_5_191	619_5_61	1159_5_232	1092_3_68	1334_0_288	74_5_1	125_6_1	91_5_1	960_23_89	117_3_323	1066_6_16	356_0_675	293_15_460
214_23_78	311_5_1	115_0_1	61_0_243	62_5_440	110_15_398	113_0_1	493_0_118	875_5_90	873_0_248	40_23_1	345_0_619	1501_3_1121	1116_5_187	619_5_67	1159_5_260	1092_3_90	1334_0_260	74_5_1	125_6_1	91_5_1	960_23_84	117_3_359	1066_6_18	356_0_667	293_15_379
214_23_73	311_5_1	115_0_1	61_0_259	62_5_416	110_15_415	113_0_1	493_0_119	875_5_92	873_0_245	40_23_1	345_0_607	1501_3_1106	1116_5_205	619_5_73	1159_5_246	1092_3_92	1334_0_259	74_5_1	125_6_1	91_5_1	960_23_93	117_3_374	1066_6_22	356_0_691	293_15_316
214_23_80	311_5_1	115_0_1	61_0_267	62_5_381	110_15_390	113_0_1	493_0_119	875_5_87	873_0_236	40_23_1	345_0_622	1501_3_1179	1116_5_191	619_5_71	1159_5_297	1092_3_86	1334_0_241	74_5_1	125_6_1	91_5_1	960_23_110	117_3_411	1066_6_14	356_0_725	293_15_248
214_23_78	311_5_1	115_0_1	61_0_238	62_5_347	110_15_448	113_0_1	493_0_127	875_5_88	873_0_235	40_23_1	345_0_646	1501_3_1177	1116_5_207	619_5_76	1159_5_288	1092_3_86	1334_0_260	74_5_1	125_6_1	91_5_1	960_23_126	117_3_426	1066_6_21	356_0_708	293_15_243
214_23_97	311_5_1	115_0_1	61_0_227	62_5_298	110_15_522	113_0_1	493_0_128	875_5_85	873_0_256	40_23_1	345_0_659	1501_3_1195	1116_5_210	619_5_61	1159_5_292	1092_3_87	1334_0_226	74_5_1	125_6_1	91_5_1	960_23_122	117_3_462	1066_6_18	356_0_660	293_15_284
214_23_83	311_5_1	115_0_1	61_0_219	62_5_284	110_15_640	113_0_1	493_0_129	875_5_91	873_0_227	40_23_1	345_0_610	1501_3_1153	1116_5_219	619_5_55	1159_5_316	1092_3_79	1334_0_235	74_5_1	125_6_1	91_5_1	960_23_132	117_3_467	1066_6_13	356_0_621	293_15_350
214_23_81	311_5_1	115_0_1	61_0_204	62_5_281	110_15_698	113_0_1	493_0_134	875_5_106	873_0_230	40_23_1	345_0_617	1501_3_1118	1116_5_183	619_5_56	1159_5_298	1092_3_69	1334_0_217	74_5_1	125_6_1	91_5_1	960_23_133	117_3_438	1066_6_14	356_0_619	293_15_430
214_23_90	311_5_1	115_0_1	61_0_156	62_5_294	110_15_752	113_0_1	493_0_151	875_5_109	873_0_195	40_23_1	345_0_626	1501_3_1053	1116_5_167	619_5_61	1159_5_298	1092_3_82	1334_0_218	74_5_1	125_6_1	91_5_1	960_23_131	117_3_470	1066_6_12	356_0_599	293_15_464
214_23_80	311_5_1	115_0_1	61_0_131	62_5_342	110_15_791	113_0_1	493_0_148	875_5_120	873_0_217	40_23_1	345_0_625	1501_3_976	1116_5_178	619_5_54	1159_5_261	1092_3_68	1334_0_229	74_5_1	125_6_1	91_5_1	960_23_151	117_3_439	1066_6_14	356_0_616	293_15_489
214_23_89	311_5_1	115_0_1	61_0_127	62_5_373	110_15_791	113_0_1	493_0_141	875_5_115	873_0_207	40_23_1	345_0_627	1501_3_972	1116_5_152	619_5_45	1159_5_260	1092_3_76	1334_0_235	74_5_1	125_6_1	91_5_1	960_23_150	117_3_456	1066_6_9	356_0_579	293_15_515
214_23_74	311_5_1	115_0_1	61_0_108	62_5_388	110_15_765	113_0_1	493_0_132	875_5_112	873_0_184	40_23_1	345_0_619	1501_3_924	1116_5_168	619_5_48	1159_5_253	1092_3_63	1334_0_225	74_5_1	125_6_1	91_5_1	960_23_171	117_3_467	1066_6_10	356_0_616	293_15_580
214_23_77	311_5_1	115_0_1	61_0_102	62_5_431	110_15_703	113_0_1	493_0_133	875_5_113	873_0_210	40_23_1	345_0_682	1501_3_996	1116_5_138	619_5_38	1159_5_246	1092_3_60	1334_0_214	74_5_1	125_6_1	91_5_1	960_23_168	117_3_458	1066_6_9	356_0_606	293_15_530
214_23_61	311_5_1	115_0_1	61_0_82	62_5_420	110_15_719	113_0_1	493_0_144	875_5_104	873_0_217	40_23_1	345_0_720	1501_3_969	1116_5_128	619_5_39	1159_5_231	1092_3_49	1334_0_236	74_5_1	125_6_1	91_5_1	960_23_182	117_3_471	1066_6_9	356_0_562	293_15_561
214_23_65	311_5_1	115_0_1	61_0_78	62_5_462	110_15_726	113_0_1	493_0_145	875_5_95	873_0_202	40_23_1	345_0_784	1501_3_995	1116_5_127	619_5_37	1159_5_217	1092_3_38	1334_0_205	74_5_1	125_6_1	91_5_1	960_23_180	117_3_446	1066_6_11	356_0_530	293_15_519
214_23_48	311_5_1	115_0_1	61_0_59	62_5_446	110_15_744	113_0_1	493_0_144	875_5_96	873_0_232	40_23_1	345_0_779	1501_3_1021	1116_5_109	619_5_41	1159_5_207	1092_3_43	1334_0_218	74_5_1	125_6_1	91_5_1	960_23_169	117_3_471	1066_6_13	356_0_516	293_15_475
214_23_40	311_5_1	115_0_1	61_0_69	62_5_451	110_15_720	113_0_1	493_0_142	875_5_100	873_0_224	40_23_1	345_0_798	1501_3_1053	1116_5_86	619_5_35	1159_5_209	1092_3_42	1334_0_214	74_5_1	125_6_1	91_5_1	960_23_171	117_3_452	1066_6_16	356_0_544	293_15_432
214_23_42	311_5_1	115_0_1	61_0_62	62_5_451	110_15_654	113_0_1	493_0_129	875_5_88	873_0_239	40_23_1	345_0_715	1501_3_1025	1116_5_97	619_5_40	1159_5_235	1092_3_48	1334_0_245	74_5_1	125_6_1	91_5_1	960_23_177	117_3_501	1066_6_27	356_0_553	293_15_402
214_23_46	311_5_1	115_0_1	61_0_64	62_5_439	110_15_540	113_0_1	493_0_137	875_5_80	873_0_221	40_23_1	345_0_787	1501_3_1061	1116_5_92	619_5_50	1159_5_216	1092_3_46	1334_0_244	74_5_1	125_6_1	91_5_1	960_23_157	117_3_468	1066_6_30	356_0_620	293_15_365
214_23_51	311_5_1	115_0_1	61_0_61	62_5_450	110_15_515	113_0_1	493_0_126	875_5_74	873_0_212	40_23_1	345_0_758	1501_3_1085	1116_5_94	619_5_61	1159_5_236	1092_3_54	1334_0_242	74_5_1	125_6_1	91_5_1	960_23_135	117_3_511	1066_6_46	356_0_637	293_15_358
214_23_56	311_5_1	115_0_1	61_0_79	62_5_450	110_15_541	113_0_1	493_0_118	875_5_78	873_0_205	40_23_1	345_0_741	1501_3_1144	1116_5_102	619_5_72	1159_5_200	1092_3_33	1334_0_228	74_5_1	125_6_1	91_5_1	960_23_123	117_3_479	1066_6_53	356_0_681	293_15_382
214_23_61	311_5_1	115_0_1	61_0_74	62_5_469	110_15_574	113_0_1	493_0_108	875_5_55	873_0_200	40_23_1	345_0_758	1501_3_1211	1116_5_97	619_5_74	1159_5_207	1092_3_39	1334_0_237	74_5_1	125_6_1	91_5_1	960_23_101	117_3_488	1066_6_62	356_0_666	293_15_340
214_23_51	311_5_1	115_0_1	61_0_94	62_5_450	110_15_648	113_0_1	493_0_82	875_5_53	873_0_197	40_23_1	345_0_700	1501_3_1275	1116_5_96	619_5_73	1159_5_169	1092_3_40	1334_0_229	74_5_1	125_6_1	91_5_1	960_23_101	117_3_482	1066_6_72	356_0_705	293_15_357
214_23_67	311_5_1	115_0_1	61_0_88	62_5_447	110_15_706	113_0_1	493_0_90	875_5_40	873_0_174	40_23_1	345_0_702	1501_3_1300	1116_5_78	619_5_67	1159_5_169	1092_3_53	1334_0_241	74_5_1	125_6_1	91_5_1	960_23_72	117_3_488	1066_6_80	356_0_662	293_15_380
214_23_41	311_5_1	115_0_1	61_0_77	62_5_424	110_15_751	113_0_1	493_0_71	875_5_45	873_0_170	40_23_1	345_0_666	1501_3_1301	1116_5_72	619_5_75	1159_5_168	1092_3_55	1334_0_239	74_5_1	125_6_1	91_5_1	960_23_73	117_3_521	1066_6_85	356_0_692	293_15_404
214_23_29	311_5_1	115_0_1	61_0_88	62_5_421	110_15_737	113_0_1	493_0_69	875_5_44	873_0_184	40_23_1	345_0_687	1501_3_1362	1116_5_59	619_5_73	1159_5_162	1092_3_51	1334_0_227	74_5_1	125_6_1	91_5_1	960_23_68	117_3_481	1066_6_84	356_0_711	293_15_419
214_23_27	311_5_1	115_0_1	61_0_93	62_5_397	110_15_750	113_0_1	493_0_48	875_5_41	873_0_154	40_23_1	345_0_668	1501_3_1354	1116_5_50	619_5_88	1159_5_169	1092_3_71	1334_0_245	74_5_1	125_6_1	91_5_1	960_23_68	117_3_508	1066_6_89	356_0_710	293_15_433
214_23_30	311_5_1	115_0_1	61_0_99	62_5_369	110_15_795	113_0_1	493_0_41	875_5_46	873_0_159	40_23_1	345_0_652	1501_3_1383	1116_5_49	619_5_91	1159_5_148	1092_3_56	1334_0_219	74_5_1	125_6_1	91_5_1	960_23_57	117_3_476	1066_6_82	356_0_745	293_15_472
214_23_36	311_5_1	115_0_1	61_0_97	62_5_315	110_15_763	113_0_1	493_0_49	875_5_37	873_0_132	40_23_1	345_0_648	1501_3_1341	1116_5_58	619_5_93	1159_5_170	1092_3_83	1334_0_217	74_5_1	125_6_1	91_5_1	960_23_54	117_3_485	1066_6_88	356_0_721	293_15_538
214_23_30	311_5_1	115_0_1	61_0_96	62_5_295	110_15_711	113_0_1	493_0_59	875_5_40	873_0_151	40_23_1	345_0_600	1501_3_1335	1116_5_67	619_5_89	1159_5_162	1092_3_74	1334_0_218	74_5_1	125_6_1	91_5_1	960_23_69	117_3_472	1066_6_96	356_0_711	293_15_534
214_23_21	311_5_1	115_0_1	61_0_88	62_5_293	110_15_650	113_0_1	493_0_76	875_5_38	873_0_156	40_23_1	345_0_617	1501_3_1302	1116_5_56	619_5_86	1159_5_157	1092_3_79	1334_0_233	74_5_1	125_6_1	91_5_1	960_23_70	117_3_470	1066_6_101	356_0_673	293_15_495
214_23_22	311_5_1	115_0_1	61_0_85	62_5_256	110_15_662	113_0_1	493_0_94	875_5_28	873_0_185	40_23_1	345_0_614	1501_3_1242	1116_5_51	619_5_75	1159_5_185	1092_3_80	1334_0_219	74_5_1	125_6_1	91_5_1	960_23_95	117_3_434	1066_6_100	356_0_692	293_15_475
214_23_32	311_5_1	115_0_1	61_0_75	62_5_247	110_15_662	113_0_1	493_0_113	875_5_26	873_0_175	40_23_1	345_0_609	1501_3_1198	1116_5_47	619_5_76	1159_5_196	1092_3_81	1334_0_200	74_5_1	125_6_1	91_5_1	960_23_109	117_3_431	1066_6_126	356_0_706	293_15_517
214_23_22	311_5_1	115_0_1	61_0_65	62_5_247	110_15_723	113_0_1	493_0_123	875_5_33	873_0_191	40_23_1	345_0_622	1501_3_1163	1116_5_56	619_5_72	1159_5_226	1092_3_93	1334_0_162	74_5_1	125_6_1	91_5_1	960_23_135	117_3_411	1066_6_137	356_0_678	293_15_556
214_23_27	311_5_1	115_0_1	61_0_77	62_5_265	110_15_751	113_0_1	493_0_157	875_5_32	873_0_204	40_23_1	345_0_635	1501_3_1119	1116_5_49	619_5_95	1159_5_225	1092_3_83	1334_0_156	74_5_1	125_6_1	91_5_1	960_23_142	117_3_434	1066_6_123	356_0_653	293_15_588
214_23_27	311_5_1	115_0_1	61_0_79	62_5_275	110_15_768	113_0_1	493_0_158	875_5_36	873_0_194	40_23_1	345_0_637	1501_3_1093	1116_5_59	619_5_92	1159_5_227	1092_3_84	1334_0_176	74_5_1	125_6_1	91_5_1	960_23_163	117_3_472	1066_6_117	356_0_619	293_15_615
214_23_36	311_5_1	115_0_1	61_0_96	62_5_287	110_15_792	113_0_1	493_0_172	875_5_37	873_0_202	40_23_1	345_0_632	1501_3_1048	1116_5_44	619_5_89	1159_5_250	1092_3_68	1334_0_159	74_5_1	125_6_1	91_5_1	960_23_166	117_3_459	1066_6_105	356_0_657	293_15_635
214_23_34	311_5_1	115_0_1	61_0_84	62_5_292	110_15_838	113_0_1	493_0_173	875_5_35	873_0_222	40_23_1	345_0_636	1501_3_991	1116_5_52	619_5_75	1159_5_226	1092_3_86	1334_0_167	74_5_1	125_6_1	91_5_1	960_23_186	117_3_462	1066_6_124	356_0_621	293_15_663
214_23_23	311_5_1	115_0_1	61_0_95	62_5_303	110_15_888	113_0_1	493_0_178	875_5_32	873_0_207	40_23_1	345_0_630	1501_3_979	1116_5_48	619_5_65	1159_5_225	1092_3_93	1334_0_144	74_5_1	125_6_1	91_5_1	960_23_203	117_3_445	1066_6_112	356_0_650	293_15_641
214_23_38	311_5_1	115_0_1	61_0_94	62_5_254	110_15_957	113_0_1	493_0_179	875_5_39	873_0_211	40_23_1	345_0_622	1501_3_918	1116_5_49	619_5_68	1159_5_208	1092_3_87	1334_0_143	74_5_1	125_6_1	91_5_1	960_23_179	117_3_473	1066_6_108	356_0_652	293_15_632
214_23_26	311_5_1	115_0_1	61_0_80	62_5_253	110_15_981	113_0_1	493_0_172	875_5_35	873_0_219	40_23_1	345_0_630	1501_3_931	1116_5_47	619_5_61	1159_5_213	1092_3_93	1334_0_160	74_5_1	125_6_1	91_5_1	960_23_185	117_3_472	1066_6_109	356_0_611	293_15_562
214_23_37	311_5_1	115_0_1	61_0_83	62_5_240	110_15_1036	113_0_1	493_0_170	875_5_37	873_0_202	40_23_1	345_0_643	1501_3_860	1116_5_47	619_5_68	1159_5_229	1092_3_80	1334_0_136	74_5_1	125_6_1	91_5_1	960_23_161	117_3_490	1066_6_103	356_0_686	293_15_464
214_23_37	311_5_1	115_0_1	61_0_77	62_5_245	110_15_1070	113_0_1	493_0_148	875_5_43	873_0_202	40_23_1	345_0_672	1501_3_877	1116_5_51	619_5_79	1159_5_206	1092_3_105	1334_0_136	74_5_1	125_6_1	91_5_1	960_23_157	117_3_516	1066_6_98	356_0_660	293_15_378
214_23_34	311_5_1	115_0_1	61_0_70	62_5_259	110_15_1141	113_0_1	493_0_147	875_5_41	873_0_160	40_23_1	345_0_680	1501_3_897	1116_5_32	619_5_88	1159_5_212	1092_3_91	1334_0_129	74_5_1	125_6_1	91_5_1	960_23_172	117_3_526	1066_6_89	356_0_673	293_15_331
214_23_42	311_5_1	115_0_1	61_0_57	62_5_246	110_15_1166	113_0_1	493_0_121	875_5_36	873_0_217	40_23_1	345_0_698	1501_3_912	1116_5_42	619_5_100	1159_5_180	1092_3_88	1334_0_128	74_5_1	125_6_1	91_5_1	960_23_156	117_3_539	1066_6_93	356_0_658	293_15_343
214_23_34	311_5_1	115_0_1	61_0_63	62_5_258	110_15_1182	113_0_1	493_0_100	875_5_45	873_0_214	40_23_1	345_0_765	1501_3_934	1116_5_36	619_5_85	1159_5_189	1092_3_71	1334_0_127	74_5_1	125_6_1	91_5_1	960_23_143	117_3_531	1066_6_86	356_0_683	293_15_333
214_23_40	311_5_1	115_0_1	61_0_49	62_5_262	110_15_1204	113_0_1	493_0_66	875_5_44	873_0_206	40_23_1	345_0_766	1501_3_935	1116_5_56	619_5_101	1159_5_184	1092_3_70	1334_0_108	74_5_1	125_6_1	91_5_1	960_23_138	117_3_543	1066_6_97	356_0_697	293_15_328
214_23_41	311_5_1	115_0_1	61_0_60	62_5_258	110_15_1151	113_0_1	493_0_52	875_5_45	873_0_272	40_23_1	345_0_741	1501_3_997	1116_5_59	619_5_97	1159_5_154	1092_3_77	1334_0_111	74_5_1	125_6_1	91_5_1	960_23_148	117_3_569	1066_6_77	356_0_655	293_15_323
214_23_44	311_5_1	115_0_1	61_0_54	62_5_253	110_15_1119	113_0_1	493_0_45	875_5_55	873_0_236	40_23_1	345_0_738	1501_3_1041	1116_5_62	619_5_99	1159_5_147	1092_3_83	1334_0_111	74_5_1	125_6_1	91_5_1	960_23_159	117_3_533	1066_6_68	356_0_689	293_15_342
214_23_39	311_5_1	115_0_1	61_0_49	62_5_220	110_15_992	113_0_1	493_0_44	875_5_56	873_0_274	40_23_1	345_0_727	1501_3_1082	1116_5_64	619_5_87	1159_5_158	1092_3_92	1334_0_118	74_5_1	125_6_1	91_5_1	960_23_154	117_3_556	1066_6_49	356_0_662	293_15_385
214_23_43	311_5_1	115_0_1	61_0_56	62_5_262	110_15_842	113_0_1	493_0_55	875_5_74	873_0_240	40_23_1	345_0_683	1501_3_1105	1116_5_57	619_5_85	1159_5_181	1092_3_74	1334_0_134	74_5_1	125_6_1	91_5_1	960_23_159	117_3_530	1066_6_59	356_0_652	293_15_428
214_23_47	311_5_1	115_0_1	61_0_54	62_5_254	110_15_814	113_0_1	493_0_56	875_5_48	873_0_241	40_23_1	345_0_623	1501_3_1151	1116_5_65	619_5_76	1159_5_165	1092_3_78	1334_0_130	74_5_1	125_6_1	91_5_1	960_23_159	117_3_517	1066_6_76	356_0_633	293_15_508
214_23_41	311_5_1	115_0_1	61_0_57	62_5_306	110_15_761	113_0_1	493_0_56	875_5_50	873_0_228	40_23_1	345_0_575	1501_3_1229	1116_5_41	619_5_91	1159_5_198	1092_3_72	1334_0_137	74_5_1	125_6_1	91_5_1	960_23_158	117_3_462	1066_6_98	356_0_588	293_15_526
214_23_46	311_5_1	115_0_1	61_0_57	62_5_282	110_15_727	113_0_1	493_0_57	875_5_33	873_0_225	40_23_1	345_0_550	1501_3_1245	1116_5_42	619_5_99	1159_5_195	1092_3_57	1334_0_124	74_5_1	125_6_1	91_5_1	960_23_146	117_3_444	1066_6_104	356_0_643	293_15_538
214_23_34	311_5_1	115_0_1	61_0_70	62_5_304	110_15_701	113_0_1	493_0_54	875_5_36	873_0_234	40_23_1	345_0_532	1501_3_1251	1116_5_27	619_5_98	1159_5_215	1092_3_42	1334_0_135	74_5_1	125_6_1	91_5_1	960_23_157	117_3_443	1066_6_135	356_0_619	293_15_501
214_23_42	311_5_1	115_0_1	61_0_59	62_5_269	110_15_712	113_0_1	493_0_56	875_5_31	873_0_206	40_23_1	345_0_554	1501_3_1290	1116_5_47	619_5_99	1159_5_204	1092_3_42	1334_0_125	74_5_1	125_6_1	91_5_1	960_23_153	117_3_452	1066_6_152	356_0_661	293_15_449
214_23_42	311_5_1	115_0_1	61_0_66	62_5_278	110_15_776	113_0_1	493_0_63	875_5_49	873_0_233	40_23_1	345_0_513	1501_3_1246	1116_5_39	619_5_78	1159_5_226	1092_3_42	1334_0_109	74_5_1	125_6_1	91_5_1	960_23_168	117_3_458	1066_6_161	356_0_707	293_15_425
214_23_45	311_5_1	115_0_1	61_0_63	62_5_288	110_15_846	113_0_1	493_0_69	875_5_46	873_0_196	40_23_1	345_0_518	1501_3_1240	1116_5_57	619_5_82	1159_5_232	1092_3_44	1334_0_106	74_5_1	125_6_1	91_5_1	960_23_164	117_3_477	1066_6_155	356_0_718	293_15_342
214_23_47	311_5_1	115_0_1	61_0_78	62_5_293	110_15_857	113_0_1	493_0_63	875_5_58	873_0_204	40_23_1	345_0_506	1501_3_1207	1116_5_37	619_5_71	1159_5_265	1092_3_33	1334_0_110	74_5_1	125_6_1	91_5_1	960_23_167	117_3_463	1066_6_153	356_0_761	293_15_340
214_23_50	311_5_1	115_0_1	61_0_86	62_5_277	110_15_817	113_0_1	493_0_71	875_5_49	873_0_181	40_23_1	345_0_528	1501_3_1219	1116_5_54	619_5_61	1159_5_257	1092_3_41	1334_0_106	74_5_1	125_6_1	91_5_1	960_23_156	117_3_471	1066_6_141	356_0_825	293_15_334
214_23_54	311_5_1	115_0_1	61_0_76	62_5_283	110_15_757	113_0_1	493_0_61	875_5_54	873_0_213	40_23_1	345_0_551	1501_3_1207	1116_5_43	619_5_63	1159_5_278	1092_3_45	1334_0_108	74_5_1	125_6_1	91_5_1	960_23_163	117_3_465	1066_6_133	356_0_840	293_15_339
214_23_40	311_5_1	115_0_1	61_0_64	62_5_282	110_15_729	113_0_1	493_0_57	875_5_55	873_0_235	40_23_1	345_0_598	1501_3_1226	1116_5_43	619_5_43	1159_5_266	1092_3_55	1334_0_112	74_5_1	125_6_1	91_5_1	960_23_166	117_3_483	1066_6_132	356_0_814	293_15_328
214_23_49	311_5_1	115_0_1	61_0_57	62_5_265	110_15_723	113_0_1	493_0_44	875_5_44	873_0_222	40_23_1	345_0_602	1501_3_1281	1116_5_31	619_5_30	1159_5_264	1092_3_47	1334_0_116	74_5_1	125_6_1	91_5_1	960_23_179	117_3_505	1066_6_120	356_0_865	293_15_309
214_23_61	311_5_1	115_0_1	61_0_54	62_5_265	110_15_701	113_0_1	493_0_35	875_5_54	873_0_253	40_23_1	345_0_617	1501_3_1295	1116_5_24	619_5_30	1159_5_237	1092_3_51	1334_0_105	74_5_1	125_6_1	91_5_1	960_23_168	117_3_550	1066_6_115	356_0_867	293_15_310
214_23_49	311_5_1	115_0_1	61_0_51	62_5_277	110_15_734	113_0_1	493_0_37	875_5_33	873_0_250	40_23_1	345_0_570	1501_3_1288	1116_5_20	619_5_29	1159_5_217	1092_3_47	1334_0_113	74_5_1	125_6_1	91_5_1	960_23_187	117_3_598	1066_6_98	356_0_895	293_15_325
214_23_78	311_5_1	115_0_1	61_0_36	62_5_304	110_15_736	113_0_1	493_0_38	875_5_42	873_0_286	40_23_1	345_0_561	1501_3_1286	1116_5_22	619_5_35	1159_5_200	1092_3_32	1334_0_135	74_5_1	125_6_1	91_5_1	960_23_182	117_3_571	1066_6_87	356_0_919	293_15_301
214_23_80	311_5_1	115_0_1	61_0_31	62_5_317	110_15_748	113_0_1	493_0_39	875_5_38	873_0_256	40_23_1	345_0_573	1501_3_1335	1116_5_14	619_5_40	1159_5_217	1092_3_26	1334_0_132	74_5_1	125_6_1	91_5_1	960_23_183	117_3_596	1066_6_82	356_0_946	293_15_252
214_23_91	311_5_1	115_0_1	61_0_32	62_5_328	110_15_746	113_0_1	493_0_42	875_5_63	873_0_282	40_23_1	345_0_566	1501_3_1310	1116_5_15	619_5_42	1159_5_210	1092_3_23	1334_0_154	74_5_1	125_6_1	91_5_1	960_23_169	117_3_598	1066_6_68	356_0_932	293_15_245
214_23_89	311_5_1	115_0_1	61_0_30	62_5_321	110_15_736	113_0_1	493_0_42	875_5_63	873_0_268	40_23_1	345_0_564	1501_3_1334	1116_5_10	619_5_36	1159_5_225	1092_3_21	1334_0_147	74_5_1	125_6_1	91_5_1	960_23_178	117_3_621	1066_6_70	356_0_913	293_15_236
214_23_97	311_5_1	115_0_1	61_0_25	62_5_337	110_15_740	113_0_1	493_0_48	875_5_56	873_0_227	40_23_1	345_0_533	1501_3_1372	1116_5_14	619_5_26	1159_5_228	1092_3_17	1334_0_153	74_5_1	125_6_1	91_5_1	960_23_172	117_3_580	1066_6_56	356_0_935	293_15_267
214_23_97	311_5_1	115_0_1	61_0_27	62_5_318	110_15_716	113_0_1	493_0_48	875_5_64	873_0_266	40_23_1	345_0_548	1501_3_1391	1116_5_10	619_5_29	1159_5_232	1092_3_23	1334_0_146	74_5_1	125_6_1	91_5_1	960_23_186	117_3_535	1066_6_62	356_0_901	293_15_272
214_23_109	311_5_1	115_0_1	61_0_36	62_5_338	110_15_762	113_0_1	493_0_36	875_5_57	873_0_218	40_23_1	345_0_510	1501_3_1384	1116_5_2	619_5_32	1159_5_239	1092_3_15	1334_0_146	74_5_1	125_6_1	91_5_1	960_23_169	117_3_499	1066_6_57	356_0_925	293_15_314
214_23_93	311_5_1	115_0_1	61_0_45	62_5_339	110_15_680	113_0_1	493_0_42	875_5_57	873_0_246	40_23_1	345_0_532	1501_3_1388	1116_5_2	619_5_32	1159_5_226	1092_3_22	1334_0_132	74_5_1	125_6_1	91_5_1	960_23_175	117_3_496	1066_6_59	356_0_874	293_15_342
214_23_90	311_5_1	115_0_1	61_0_49	62_5_346	110_15_666	113_0_1	493_0_48	875_5_70	873_0_225	40_23_1	345_0_514	1501_3_1392	619_5_28	1159_5_240	1092_3_19	1334_0_133	74_5_1	125_6_1	91_5_1	960_23_168	117_3_485	1066_6_68	356_0_858	293_15_353
214_23_86	311_5_1	115_0_1	61_0_55	62_5_344	110_15_661	113_0_1	493_0_43	875_5_76	873_0_250	40_23_1	345_0_513	1501_3_1400	619_5_21	1159_5_243	1092_3_30	1334_0_123	74_5_1	125_6_1	91_5_1	960_23_181	117_3_471	1066_6_76	356_0_829	293_15_369
214_23_84	311_5_1	115_0_1	61_0_49	62_5_316	110_15_718	113_0_1	493_0_50	875_5_75	873_0_258	40_23_1	345_0_501	1501_3_1367	619_5_28	1159_5_251	1092_3_30	1334_0_137	74_5_1	125_6_1	91_5_1	960_23_186	117_3_497	1066_6_95	356_0_814	293_15_329
214_23_80	311_5_1	115_0_1	61_0_45	62_5_280	110_15_738	113_0_1	493_0_40	875_5_94	873_0_278	40_23_1	345_0_490	1501_3_1397	619_5_24	1159_5_236	1092_3_37	1334_0_127	74_5_1	125_6_1	91_5_1	960_23_184	117_3_517	1066_6_114	356_0_820	293_15_303
214_23_71	311_5_1	115_0_1	61_0_39	62_5_268	110_15_753	113_0_1	493_0_55	875_5_77	873_0_278	40_23_1	345_0_508	1501_3_1381	619_5_23	1159_5_225	1092_3_34	1334_0_112	74_5_1	125_6_1	91_5_1	960_23_197	117_3_524	1066_6_132	356_0_840	293_15_273
214_23_72	311_5_1	115_0_1	61_0_47	62_5_268	110_15_721	113_0_1	493_0_55	875_5_85	873_0_299	40_23_1	345_0_493	1501_3_1324	619_5_16	1159_5_224	1092_3_36	1334_0_105	74_5_1	125_6_1	91_5_1	960_23_215	117_3_534	1066_6_135	356_0_855	293_15_292
214_23_57	311_5_1	115_0_1	61_0_42	62_5_284	110_15_707	113_0_1	493_0_60	875_5_61	873_0_295	40_23_1	345_0_492	1501_3_1357	619_5_19	1159_5_227	1092_3_32	1334_0_99	74_5_1	125_6_1	91_5_1	960_23_216	117_3_572	1066_6_141	356_0_876	293_15_289
214_23_58	311_5_1	115_0_1	61_0_54	62_5_316	110_15_686	113_0_1	493_0_66	875_5_68	873_0_317	40_23_1	345_0_472	1501_3_1302	619_5_16	1159_5_214	1092_3_42	1334_0_112	74_5_1	125_6_1	91_5_1	960_23_204	117_3_559	1066_6_133	356_0_919	293_15_307
214_23_47	311_5_1	115_0_1	61_0_52	62_5_302	110_15_682	113_0_1	493_0_77	875_5_45	873_0_344	40_23_1	345_0_453	1501_3_1269	619_5_22	1159_5_220	1092_3_39	1334_0_105	74_5_1	125_6_1	91_5_1	960_23_208	117_3_590	1066_6_136	356_0_918	293_15_327
214_23_47	311_5_1	115_0_1	61_0_62	62_5_322	110_15_691	113_0_1	493_0_84	875_5_61	873_0_324	40_23_1	345_0_451	1501_3_1256	619_5_13	1159_5_229	1092_3_35	1334_0_103	74_5_1	125_6_1	91_5_1	960_23_205	117_3_576	1066_6_130	356_0_913	293_15_322
214_23_46	311_5_1	115_0_1	61_0_55	62_5_309	110_15_743	113_0_1	493_0_72	875_5_45	873_0_349	40_23_1	345_0_443	1501_3_1287	619_5_10	1159_5_213	1092_3_34	1334_0_123	74_5_1	125_6_1	91_5_1	960_23_219	117_3_571	1066_6_124	356_0_897	293_15_285
214_23_41	311_5_1	115_0_1	61_0_57	62_5_311	110_15_748	113_0_1	493_0_71	875_5_61	873_0_338	40_23_1	345_0_423	1501_3_1316	619_5_5	1159_5_226	1092_3_35	1334_0_114	74_5_1	125_6_1	91_5_1	960_23_215	117_3_571	1066_6_113	356_0_902	293_15_265
214_23_38	311_5_1	115_0_1	61_0_55	62_5_273	110_15_791	113_0_1	493_0_64	875_5_65	873_0_379	40_23_1	345_0_447	1501_3_1321	619_5_10	1159_5_221	1092_3_41	1334_0_121	74_5_1	125_6_1	91_5_1	960_23_232	117_3_569	1066_6_121	356_0_828	293_15_257
214_23_28	311_5_1	115_0_1	61_0_52	62_5_304	110_15_795	113_0_1	493_0_48	875_5_70	873_0_336	40_23_1	345_0_410	1501_3_1339	619_5_13	1159_5_240	1092_3_35	1334_0_123	74_5_1	125_6_1	91_5_1	960_23_221	117_3_576	1066_6_118	356_0_905	293_15_216
214_23_31	311_5_1	115_0_1	61_0_50	62_5_301	110_15_794	113_0_1	493_0_53	875_5_78	873_0_365	40_23_1	345_0_440	1501_3_1324	619_5_15	1159_5_246	1092_3_41	1334_0_140	74_5_1	125_6_1	91_5_1	960_23_230	117_3_567	1066_6_125	356_0_805	293_15_208
214_23_29	311_5_1	115_0_1	61_0_58	62_5_329	110_15_722	113_0_1	493_0_56	875_5_91	873_0_358	40_23_1	345_0_436	1501_3_1293	619_5_11	1159_5_251	1092_3_32	1334_0_123	74_5_1	125_6_1	91_5_1	960_23_215	117_3_585	1066_6_121	356_0_877	293_15_219
214_23_29	311_5_1	115_0_1	61_0_57	62_5_315	110_15_706	113_0_1	493_0_66	875_5_92	873_0_386	40_23_1	345_0_463	1501_3_1263	619_5_18	1159_5_183	1092_3_47	1334_0_103	74_5_1	125_6_1	91_5_1	960_23_241	117_3_553	1066_6_146	356_0_877	293_15_243
214_23_29	311_5_1	115_0_1	61_0_63	62_5_327	110_15_757	113_0_1	493_0_61	875_5_74	873_0_346	40_23_1	345_0_454	1501_3_1309	619_5_6	1159_5_185	1092_3_34	1334_0_110	74_5_1	125_6_1	91_5_1	960_23_221	117_3_551	1066_6_149	356_0_862	293_15_262
214_23_39	311_5_1	115_0_1	61_0_51	62_5_347	110_15_783	113_0_1	493_0_63	875_5_68	873_0_338	40_23_1	345_0_434	1501_3_1317	619_5_2	1159_5_161	1092_3_34	1334_0_104	74_5_1	125_6_1	91_5_1	960_23_252	117_3_553	1066_6_169	356_0_798	293_15_317
214_23_46	311_5_1	115_0_1	61_0_61	62_5_349	110_15_806	113_0_1	493_0_56	875_5_64	873_0_333	40_23_1	345_0_436	1501_3_1297	1159_5_174	1092_3_34	1334_0_110	125_6_1	91_5_1	960_23_242	117_3_605	1066_6_170	356_0_748	293_15_312
214_23_50	311_5_1	115_0_1	61_0_58	62_5_357	110_15_813	113_0_1	493_0_69	875_5_73	873_0_339	40_23_1	345_0_457	1501_3_1292	1159_5_156	1092_3_29	1334_0_100	125_6_1	91_5_1	960_23_249	117_3_597	1066_6_171	356_0_738	293_15_328
214_23_67	311_5_1	115_0_1	61_0_62	62_5_331	110_15_832	113_0_1	493_0_52	875_5_67	873_0_349	40_23_1	345_0_455	1501_3_1281	1159_5_190	1092_3_29	1334_0_100	125_6_1	91_5_1	960_23_236	117_3_625	1066_6_162	356_0_731	293_15_295
214_23_59	311_5_1	115_0_1	61_0_57	62_5_341	110_15_810	113_0_1	493_0_57	875_5_86	873_0_338	40_23_1	345_0_483	1501_3_1271	1159_5_166	1092_3_36	1334_0_85	125_6_1	91_5_1	960_23_234	117_3_621	1066_6_158	356_0_789	293_15_240
214_23_75	311_5_1	115_0_1	61_0_58	62_5_363	110_15_814	113_0_1	493_0_54	875_5_79	873_0_336	40_23_1	345_0_443	1501_3_1239	1159_5_213	1092_3_43	1334_0_107	125_6_1	91_5_1	960_23_234	117_3_627	1066_6_149	356_0_765	293_15_189
214_23_66	311_5_1	115_0_1	61_0_58	62_5_371	110_15_781	113_0_1	493_0_68	875_5_79	873_0_328	40_23_1	345_0_428	1501_3_1259	1159_5_195	1092_3_37	1334_0_93	125_6_1	91_5_1	960_23_233	117_3_673	1066_6_137	356_0_811	293_15_185
214_23_77	311_5_1	115_0_1	61_0_63	62_5_381	110_15_759	113_0_1	493_0_64	875_5_96	873_0_355	40_23_1	345_0_424	1501_3_1218	1159_5_215	1092_3_34	1334_0_94	125_6_1	91_5_1	960_23_235	117_3_651	1066_6_137	356_0_790	293_15_225
214_23_82	311_5_1	115_0_1	61_0_85	62_5_392	110_15_679	113_0_1	493_0_64	875_5_104	873_0_363	40_23_1	345_0_421	1501_3_1220	1159_5_231	1092_3_18	1334_0_71	125_6_1	91_5_1	960_23_203	117_3_602	1066_6_139	356_0_852	293_15_292
214_23_81	311_5_1	115_0_1	61_0_82	62_5_406	110_15_668	113_0_1	493_0_83	875_5_85	873_0_362	40_23_1	345_0_375	1501_3_1214	1159_5_265	1092_3_17	1334_0_82	125_6_1	91_5_1	960_23_210	117_3_579	1066_6_140	356_0_797	293_15_353
214_23_86	311_5_1	115_0_1	61_0_96	62_5_392	110_15_647	113_0_1	493_0_79	875_5_76	873_0_346	40_23_1	345_0_377	1501_3_1251	1159_5_284	1092_3_14	1334_0_93	125_6_1	91_5_1	960_23_186	117_3_585	1066_6_143	356_0_815	293_15_353
214_23_94	311_5_1	115_0_1	61_0_87	62_5_364	110_15_586	113_0_1	493_0_88	875_5_56	873_0_375	40_23_1	345_0_367	1501_3_1281	1159_5_269	1092_3_15	1334_0_81	125_6_1	91_5_1	960_23_159	117_3_629	1066_6_140	356_0_812	293_15_376
214_23_99	311_5_1	115_0_1	61_0_100	62_5_345	110_15_558	113_0_1	493_0_69	875_5_50	873_0_372	40_23_1	345_0_373	1501_3_1287	1159_5_267	1092_3_17	1334_0_87	125_6_1	91_5_1	960_23_145	117_3_586	1066_6_151	356_0_898	293_15_360
214_23_103	311_5_1	115_0_1	61_0_100	62_5_346	110_15_616	113_0_1	493_0_72	875_5_39	873_0_377	40_23_1	345_0_389	1501_3_1322	1159_5_259	1092_3_22	1334_0_75	125_6_1	91_5_1	960_23_115	117_3_594	1066_6_158	356_0_859	293_15_359
214_23_99	311_5_1	115_0_1	61_0_101	62_5_332	110_15_616	113_0_1	493_0_66	875_5_45	873_0_376	40_23_1	345_0_367	1501_3_1292	1159_5_266	1092_3_18	1334_0_74	125_6_1	91_5_1	960_23_109	117_3_612	1066_6_174	356_0_898	293_15_381
214_23_104	311_5_1	115_0_1	61_0_87	62_5_353	110_15_579	113_0_1	493_0_59	875_5_37	873_0_391	40_23_1	345_0_341	1501_3_1325	1159_5_267	1092_3_20	1334_0_67	125_6_1	91_5_1	960_23_91	117_3_603	1066_6_179	356_0_932	293_15_396
214_23_109	311_5_1	115_0_1	61_0_82	62_5_332	110_15_562	113_0_1	493_0_70	875_5_37	873_0_382	40_23_1	345_0_322	1501_3_1292	1159_5_294	1092_3_17	1334_0_58	125_6_1	91_5_1	960_23_101	117_3_612	1066_6_197	356_0_956	293_15_404
214_23_123	311_5_1	115_0_1	61_0_80	62_5_361	110_15_498	113_0_1	493_0_60	875_5_43	873_0_408	40_23_1	345_0_328	1501_3_1323	1159_5_306	1092_3_18	1334_0_52	125_6_1	91_5_1	960_23_81	117_3_591	1066_6_179	356_0_982	293_15_422
214_23_109	311_5_1	115_0_1	61_0_80	62_5_351	110_15_509	113_0_1	493_0_60	875_5_42	873_0_386	40_23_1	345_0_342	1501_3_1282	1159_5_337	1092_3_20	1334_0_63	125_6_1	91_5_1	960_23_81	117_3_629	1066_6_196	356_0_970	293_15_393
214_23_117	311_5_1	115_0_1	61_0_73	62_5_392	110_15_568	113_0_1	493_0_50	875_5_50	873_0_348	40_23_1	345_0_332	1501_3_1259	1159_5_306	1092_3_10	1334_0_47	125_6_1	91_5_1	960_23_87	117_3_647	1066_6_184	356_0_993	293_15_394
214_23_115	311_5_1	115_0_1	61_0_83	62_5_366	110_15_654	113_0_1	493_0_54	875_5_49	873_0_348	40_23_1	345_0_361	1501_3_1179	1159_5_318	1092_3_10	1334_0_38	125_6_1	91_5_1	960_23_79	117_3_658	1066_6_185	356_0_995	293_15_361
214_23_108	311_5_1	115_0_1	61_0_74	62_5_399	110_15_693	113_0_1	493_0_44	875_5_54	873_0_317	40_23_1	345_0_336	1501_3_1187	1159_5_287	1092_3_14	1334_0_31	125_6_1	91_5_1	960_23_89	117_3_694	1066_6_149	356_0_1021	293_15_330
214_23_81	311_5_1	115_0_1	61_0_66	62_5_386	110_15_718	113_0_1	493_0_56	875_5_46	873_0_320	40_23_1	345_0_329	1501_3_1210	1159_5_297	1092_3_18	1334_0_38	125_6_1	91_5_1	960_23_91	117_3_693	1066_6_150	356_0_1022	293_15_328
214_23_101	311_5_1	115_0_1	61_0_73	62_5_410	110_15_684	113_0_1	493_0_60	875_5_51	873_0_323	40_23_1	345_0_335	1501_3_1209	1159_5_291	1092_3_12	1334_0_44	125_6_1	91_5_1	960_23_87	117_3_672	1066_6_135	356_0_1028	293_15_359
214_23_108	311_5_1	115_0_1	61_0_70	62_5_399	110_15_615	113_0_1	493_0_61	875_5_44	873_0_339	40_23_1	345_0_366	1501_3_1236	1159_5_292	1092_3_10	1334_0_33	125_6_1	91_5_1	960_23_85	117_3_626	1066_6_113	356_0_1072	293_15_374
214_23_121	311_5_1	115_0_1	61_0_64	62_5_445	110_15_550	113_0_1	493_0_55	875_5_43	873_0_348	40_23_1	345_0_343	1501_3_1242	1159_5_294	1092_3_9	1334_0_42	125_6_1	91_5_1	960_23_79	117_3_620	1066_6_125	356_0_1063	293_15_415
214_23_129	311_5_1	115_0_1	61_0_55	62_5_474	110_15_518	113_0_1	493_0_64	875_5_39	873_0_341	40_23_1	345_0_328	1501_3_1273	1159_5_298	1092_3_7	1334_0_35	125_6_1	91_5_1	960_23_78	117_3_607	1066_6_104	356_0_1066	293_15_437
214_23_135	311_5_1	115_0_1	61_0_49	62_5_456	110_15_531	113_0_1	493_0_51	875_5_47	873_0_362	40_23_1	345_0_318	1501_3_1281	1159_5_301	1092_3_7	1334_0_37	125_6_1	91_5_1	960_23_90	117_3_597	1066_6_106	356_0_1049	293_15_410
214_23_130	311_5_1	115_0_1	61_0_51	62_5_481	110_15_513	113_0_1	493_0_47	875_5_39	873_0_348	40_23_1	345_0_319	1501_3_1322	1159_5_278	1092_3_12	1334_0_46	125_6_1	91_5_1	960_23_92	117_3_554	1066_6_120	356_0_1052	293_15_408
214_23_129	311_5_1	115_0_1	61_0_49	62_5_509	110_15_476	113_0_1	493_0_39	875_5_30	873_0_389	40_23_1	345_0_298	1501_3_1305	1159_5_284	1092_3_15	1334_0_28	125_6_1	91_5_1	960_23_74	117_3_560	1066_6_129	356_0_1045	293_15_421
214_23_137	311_5_1	115_0_1	61_0_62	62_5_484	110_15_449	113_0_1	493_0_41	875_5_24	873_0_383	40_23_1	345_0_282	1501_3_1366	1159_5_281	1092_3_17	1334_0_24	125_6_1	91_5_1	960_23_57	117_3_585	1066_6_123	356_0_1033	293_15_438
214_23_143	311_5_1	115_0_1	61_0_71	62_5_499	110_15_410	113_0_1	493_0_40	875_5_26	873_0_417	40_23_1	345_0_298	1501_3_1337	1159_5_297	1092_3_19	1334_0_36	125_6_1	91_5_1	960_23_51	117_3_563	1066_6_144	356_0_1003	293_15_457
214_23_151	311_5_1	115_0_1	61_0_75	62_5_495	110_15_422	113_0_1	493_0_53	875_5_32	873_0_392	40_23_1	345_0_282	1501_3_1359	1159_5_273	1092_3_16	1334_0_29	125_6_1	91_5_1	960_23_56	117_3_576	1066_6_145	356_0_1007	293_15_448
214_23_137	311_5_1	115_0_1	61_0_68	62_5_481	110_15_452	113_0_1	493_0_37	875_5_30	873_0_383	40_23_1	345_0_293	1501_3_1383	1159_5_297	1092_3_17	1334_0_34	125_6_1	91_5_1	960_23_63	117_3_590	1066_6_162	356_0_931	293_15_441
214_23_147	311_5_1	115_0_1	61_0_64	62_5_450	110_15_460	113_0_1	493_0_42	875_5_30	873_0_391	40_23_1	345_0_306	1501_3_1377	1159_5_283	1092_3_13	1334_0_39	125_6_1	91_5_1	960_23_83	117_3_621	1066_6_158	356_0_947	293_15_392
214_23_130	311_5_1	115_0_1	61_0_72	62_5_489	110_15_490	113_0_1	493_0_41	875_5_41	873_0_405	40_23_1	345_0_316	1501_3_1349	1159_5_303	1092_3_18	1334_0_43	125_6_1	91_5_1	960_23_79	117_3_627	1066_6_155	356_0_895	293_15_378
214_23_142	311_5_1	115_0_1	61_0_73	62_5_453	110_15_584	113_0_1	493_0_41	875_5_41	873_0_396	40_23_1	345_0_283	1501_3_1344	1159_5_283	1092_3_10	1334_0_28	125_6_1	91_5_1	960_23_95	117_3_671	1066_6_165	356_0_926	293_15_319
214_23_132	311_5_1	115_0_1	61_0_58	62_5_459	110_15_660	113_0_1	493_0_35	875_5_46	873_0_370	40_23_1	345_0_284	1501_3_1345	1159_5_291	1092_3_11	1334_0_21	125_6_1	91_5_1	960_23_85	117_3_670	1066_6_164	356_0_924	293_15_293
214_23_142	311_5_1	115_0_1	61_0_53	62_5_485	110_15_656	113_0_1	493_0_33	875_5_40	873_0_381	40_23_1	345_0_288	1501_3_1300	1159_5_249	1092_3_4	1334_0_23	125_6_1	91_5_1	960_23_93	117_3_713	1066_6_176	356_0_967	293_15_256
214_23_145	311_5_1	115_0_1	61_0_50	62_5_508	110_15_598	113_0_1	493_0_36	875_5_40	873_0_378	40_23_1	345_0_324	1501_3_1336	1159_5_246	1092_3_2	1334_0_24	125_6_1	91_5_1	960_23_98	117_3_689	1066_6_161	356_0_951	293_15_267
214_23_158	311_5_1	115_0_1	61_0_55	62_5_528	110_15_569	113_0_1	493_0_25	875_5_52	873_0_385	40_23_1	345_0_277	1501_3_1307	1159_5_234	1092_3_1	1334_0_24	125_6_1	91_5_1	960_23_99	117_3_697	1066_6_169	356_0_941	293_15_327
214_23_158	311_5_1	115_0_1	61_0_62	62_5_515	110_15_591	113_0_1	493_0_26	875_5_50	873_0_396	40_23_1	345_0_291	1501_3_1288	1159_5_196	1334_0_25	125_6_1	91_5_1	960_23_112	117_3_698	1066_6_163	356_0_913	293_15_336
214_23_137	311_5_1	115_0_1	61_0_53	62_5_558	110_15_598	113_0_1	493_0_23	875_5_57	873_0_424	40_23_1	345_0_271	1501_3_1292	1159_5_199	1334_0_16	125_6_1	91_5_1	960_23_112	117_3_728	1066_6_149	356_0_882	293_15_343
214_23_124	311_5_1	115_0_1	61_0_50	62_5_574	110_15_643	113_0_1	493_0_24	875_5_49	873_0_394	40_23_1	345_0_290	1501_3_1253	1159_5_193	1334_0_30	125_6_1	91_5_1	960_23_137	117_3_673	1066_6_163	356_0_908	293_15_334
214_23_107	311_5_1	115_0_1	61_0_52	62_5_616	110_15_670	113_0_1	493_0_17	875_5_64	873_0_400	40_23_1	345_0_312	1501_3_1255	1159_5_196	1334_0_19	125_6_1	91_5_1	960_23_138	117_3_673	1066_6_150	356_0_865	293_15_331
214_23_120	311_5_1	115_0_1	61_0_50	62_5_648	110_15_685	113_0_1	493_0_20	875_5_61	873_0_384	40_23_1	345_0_298	1501_3_1224	1159_5_202	1334_0_27	125_6_1	91_5_1	960_23_158	117_3_667	1066_6_137	356_0_810	293_15_383
214_23_112	311_5_1	115_0_1	61_0_56	62_5_621	110_15_641	113_0_1	493_0_33	875_5_62	873_0_382	40_23_1	345_0_311	1501_3_1239	1159_5_199	1334_0_20	125_6_1	91_5_1	960_23_151	117_3_681	1066_6_128	356_0_796	293_15_429
214_23_112	311_5_1	115_0_1	61_0_62	62_5_672	110_15_623	113_0_1	493_0_36	875_5_40	873_0_360	40_23_1	345_0_284	1501_3_1212	1159_5_203	1334_0_19	125_6_1	91_5_1	960_23_161	117_3_720	1066_6_132	356_0_766	293_15_463
214_23_102	311_5_1	115_0_1	61_0_52	62_5_613	110_15_601	113_0_1	493_0_47	875_5_53	873_0_368	40_23_1	345_0_306	1501_3_1218	1159_5_209	1334_0_27	125_6_1	91_5_1	960_23_157	117_3_753	1066_6_133	356_0_753	293_15_456
214_23_98	311_5_1	115_0_1	61_0_54	62_5_652	110_15_662	113_0_1	493_0_46	875_5_49	873_0_366	40_23_1	345_0_269	1501_3_1219	1159_5_211	1334_0_31	125_6_1	91_5_1	960_23_142	117_3_749	1066_6_116	356_0_753	293_15_447
214_23_89	311_5_1	115_0_1	61_0_47	62_5_620	110_15_658	113_0_1	493_0_46	875_5_51	873_0_349	40_23_1	345_0_294	1501_3_1227	1159_5_210	1334_0_35	125_6_1	91_5_1	960_23_159	117_3_796	1066_6_103	356_0_760	293_15_410
214_23_94	311_5_1	115_0_1	61_0_36	62_5_647	110_15_654	113_0_1	493_0_40	875_5_48	873_0_373	40_23_1	345_0_269	1501_3_1269	1159_5_205	1334_0_33	125_6_1	91_5_1	960_23_147	117_3_764	1066_6_89	356_0_725	293_15_398
214_23_94	311_5_1	115_0_1	61_0_33	62_5_614	110_15_574	113_0_1	493_0_41	875_5_52	873_0_391	40_23_1	345_0_297	1501_3_1306	1159_5_208	1334_0_32	125_6_1	91_5_1	960_23_149	117_3_726	1066_6_87	356_0_745	293_15_416
214_23_104	311_5_1	115_0_1	61_0_37	62_5_603	110_15_551	113_0_1	493_0_26	875_5_38	873_0_411	40_23_1	345_0_262	1501_3_1350	1159_5_190	1334_0_27	125_6_1	91_5_1	960_23_156	117_3_752	1066_6_88	356_0_727	293_15_428
214_23_92	311_5_1	115_0_1	61_0_31	62_5_577	110_15_522	113_0_1	493_0_34	875_5_29	873_0_420	40_23_1	345_0_297	1501_3_1375	1159_5_180	1334_0_30	125_6_1	91_5_1	960_23_142	117_3_716	1066_6_95	356_0_777	293_15_450
214_23_82	311_5_1	115_0_1	61_0_38	62_5_594	110_15_505	113_0_1	493_0_30	875_5_21	873_0_422	40_23_1	345_0_271	1501_3_1383	1159_5_173	1334_0_31	125_6_1	91_5_1	960_23_140	117_3_770	1066_6_107	356_0_766	293_15_449
214_23_65	311_5_1	115_0_1	61_0_37	62_5_561	110_15_509	113_0_1	493_0_30	875_5_24	873_0_404	40_23_1	345_0_301	1501_3_1405	1159_5_136	1334_0_31	125_6_1	91_5_1	960_23_150	117_3_753	1066_6_120	356_0_833	293_15_436
214_23_56	311_5_1	115_0_1	61_0_30	62_5_566	110_15_481	113_0_1	493_0_23	875_5_20	873_0_407	40_23_1	345_0_262	1501_3_1440	1159_5_140	1334_0_24	125_6_1	91_5_1	960_23_136	117_3_815	1066_6_120	356_0_834	293_15_423
214_23_50	311_5_1	115_0_1	61_0_29	62_5_527	110_15_458	113_0_1	493_0_25	875_5_28	873_0_374	40_23_1	345_0_310	1501_3_1473	1159_5_145	1334_0_22	125_6_1	91_5_1	960_23_130	117_3_810	1066_6_109	356_0_878	293_15_378
214_23_50	311_5_1	115_0_1	61_0_30	62_5_531	110_15_456	113_0_1	493_0_26	875_5_20	873_0_372	40_23_1	345_0_298	1501_3_1465	1159_5_130	1334_0_28	125_6_1	91_5_1	960_23_136	117_3_813	1066_6_110	356_0_906	293_15_395
214_23_51	311_5_1	115_0_1	61_0_34	62_5_513	110_15_471	113_0_1	493_0_34	875_5_20	873_0_341	40_23_1	345_0_320	1501_3_1477	1159_5_118	1334_0_26	125_6_1	91_5_1	960_23_147	117_3_770	1066_6_128	356_0_938	293_15_427
214_23_48	311_5_1	115_0_1	61_0_22	62_5_497	110_15_546	113_0_1	493_0_33	875_5_24	873_0_350	40_23_1	345_0_315	1501_3_1490	1159_5_121	1334_0_25	125_6_1	91_5_1	960_23_184	117_3_761	1066_6_123	356_0_918	293_15_384
214_23_53	311_5_1	115_0_1	61_0_28	62_5_468	110_15_614	113_0_1	493_0_40	875_5_23	873_0_342	40_23_1	345_0_325	1501_3_1416	1159_5_136	1334_0_22	125_6_1	91_5_1	960_23_202	117_3_752	1066_6_127	356_0_965	293_15_340
214_23_46	311_5_1	115_0_1	61_0_32	62_5_498	110_15_670	113_0_1	493_0_48	875_5_15	873_0_333	40_23_1	345_0_339	1501_3_1433	1159_5_145	1334_0_21	125_6_1	91_5_1	960_23_186	117_3_726	1066_6_110	356_0_930	293_15_313
214_23_45	311_5_1	115_0_1	61_0_32	62_5_519	110_15_637	113_0_1	493_0_55	875_5_13	873_0_334	40_23_1	345_0_319	1501_3_1405	1159_5_159	1334_0_18	125_6_1	91_5_1	960_23_209	117_3_706	1066_6_118	356_0_961	293_15_314
214_23_39	311_5_1	115_0_1	61_0_31	62_5_571	110_15_563	113_0_1	493_0_51	875_5_16	873_0_340	40_23_1	345_0_321	1501_3_1494	1159_5_148	1334_0_22	125_6_1	91_5_1	960_23_198	117_3_696	1066_6_101	356_0_906	293_15_307
214_23_37	311_5_1	115_0_1	61_0_34	62_5_564	110_15_489	113_0_1	493_0_45	875_5_19	873_0_349	40_23_1	345_0_348	1501_3_1502	1159_5_145	1334_0_28	125_6_1	91_5_1	960_23_224	117_3_649	1066_6_107	356_0_893	293_15_339
214_23_32	311_5_1	115_0_1	61_0_36	62_5_600	110_15_443	113_0_1	493_0_56	875_5_23	873_0_341	40_23_1	345_0_302	1501_3_1588	1159_5_145	1334_0_40	125_6_1	91_5_1	960_23_200	117_3_668	1066_6_88	356_0_834	293_15_365
214_23_29	311_5_1	115_0_1	61_0_41	62_5_625	110_15_428	113_0_1	493_0_62	875_5_19	873_0_376	40_23_1	345_0_314	1501_3_1578	1159_5_145	1334_0_37	125_6_1	91_5_1	960_23_196	117_3_670	1066_6_75	356_0_808	293_15_368
214_23_23	311_5_1	115_0_1	61_0_50	62_5_620	110_15_421	113_0_1	493_0_82	875_5_16	873_0_381	40_23_1	345_0_323	1501_3_1595	1159_5_116	1334_0_49	125_6_1	91_5_1	960_23_179	117_3_664	1066_6_77	356_0_828	293_15_393
214_23_30	311_5_1	115_0_1	61_0_40	62_5_630	110_15_391	113_0_1	493_0_53	875_5_16	873_0_403	40_23_1	345_0_332	1501_3_1617	1159_5_123	1334_0_50	125_6_1	91_5_1	960_23_169	117_3_662	1066_6_76	356_0_823	293_15_423
214_23_23	311_5_1	115_0_1	61_0_47	62_5_629	110_15_409	113_0_1	493_0_71	875_5_14	873_0_407	40_23_1	345_0_348	1501_3_1591	1159_5_107	1334_0_52	125_6_1	91_5_1	960_23_142	117_3_687	1066_6_69	356_0_799	293_15_441
214_23_30	311_5_1	115_0_1	61_0_50	62_5_572	110_15_416	113_0_1	493_0_54	875_5_23	873_0_436	40_23_1	345_0_329	1501_3_1557	1159_5_102	1334_0_67	125_6_1	91_5_1	960_23_136	117_3_685	1066_6_71	356_0_797	293_15_507
214_23_23	311_5_1	115_0_1	61_0_63	62_5_611	110_15_403	113_0_1	493_0_88	875_5_17	873_0_397	40_23_1	345_0_350	1501_3_1503	1159_5_94	1334_0_54	125_6_1	91_5_1	960_23_152	117_3_688	1066_6_72	356_0_796	293_15_517
214_23_28	311_5_1	115_0_1	61_0_52	62_5_600	110_15_417	113_0_1	493_0_78	875_5_30	873_0_424	40_23_1	345_0_342	1501_3_1525	1159_5_96	1334_0_49	125_6_1	91_5_1	960_23_178	117_3_682	1066_6_94	356_0_780	293_15_456
214_23_19	311_5_1	115_0_1	61_0_56	62_5_624	110_15_488	113_0_1	493_0_85	875_5_28	873_0_403	40_23_1	345_0_401	1501_3_1443	1159_5_81	1334_0_43	125_6_1	91_5_1	960_23_191	117_3_637	1066_6_79	356_0_804	293_15_454
214_23_18	311_5_1	115_0_1	61_0_47	62_5_584	110_15_523	113_0_1	493_0_79	875_5_25	873_0_428	40_23_1	345_0_391	1501_3_1418	1159_5_96	1334_0_30	125_6_1	91_5_1	960_23_206	117_3_692	1066_6_84	356_0_774	293_15_461
214_23_21	311_5_1	115_0_1	61_0_42	62_5_596	110_15_622	113_0_1	493_0_86	875_5_14	873_0_392	40_23_1	345_0_417	1501_3_1387	1159_5_85	1334_0_24	125_6_1	91_5_1	960_23_231	117_3_649	1066_6_84	356_0_752	293_15_492
214_23_16	311_5_1	115_0_1	61_0_40	62_5_601	110_15_674	113_0_1	493_0_82	875_5_15	873_0_418	40_23_1	345_0_383	1501_3_1360	1159_5_80	1334_0_25	125_6_1	91_5_1	960_23_225	117_3_659	1066_6_89	356_0_711	293_15_505
214_23_24	311_5_1	115_0_1	61_0_43	62_5_589	110_15_672	113_0_1	493_0_73	875_5_15	873_0_379	40_23_1	345_0_392	1501_3_1385	1159_5_76	1334_0_31	125_6_1	91_5_1	960_23_257	117_3_649	1066_6_96	356_0_718	293_15_487
214_23_20	311_5_1	115_0_1	61_0_44	62_5_624	110_15_657	113_0_1	493_0_65	875_5_18	873_0_355	40_23_1	345_0_389	1501_3_1456	1159_5_55	1334_0_29	125_6_1	91_5_1	960_23_240	117_3_626	1066_6_85	356_0_725	293_15_460
214_23_29	311_5_1	115_0_1	61_0_49	62_5_584	110_15_633	113_0_1	493_0_58	875_5_35	873_0_330	40_23_1	345_0_416	1501_3_1460	1159_5_70	1334_0_32	125_6_1	91_5_1	960_23_268	117_3_646	1066_6_95	356_0_695	293_15_433
214_23_29	311_5_1	115_0_1	61_0_43	62_5_620	110_15_663	113_0_1	493_0_62	875_5_33	873_0_333	40_23_1	345_0_419	1501_3_1443	1159_5_55	1334_0_34	125_6_1	91_5_1	960_23_272	117_3_638	1066_6_81	356_0_735	293_15_360
214_23_28	311_5_1	115_0_1	61_0_41	62_5_567	110_15_660	113_0_1	493_0_61	875_5_37	873_0_364	40_23_1	345_0_450	1501_3_1448	1159_5_66	1334_0_28	125_6_1	91_5_1	960_23_285	117_3_680	1066_6_78	356_0_726	293_15_298
214_23_24	311_5_1	115_0_1	61_0_50	62_5_613	110_15_645	113_0_1	493_0_76	875_5_32	873_0_370	40_23_1	345_0_448	1501_3_1435	1159_5_56	1334_0_22	125_6_1	91_5_1	960_23_285	117_3_637	1066_6_64	356_0_767	293_15_286
214_23_25	311_5_1	115_0_1	61_0_48	62_5_571	110_15_615	113_0_1	493_0_65	875_5_37	873_0_392	40_23_1	345_0_464	1501_3_1462	1159_5_68	1334_0_21	125_6_1	91_5_1	960_23_302	117_3_634	1066_6_66	356_0_732	293_15_291
214_23_34	311_5_1	115_0_1	61_0_59	62_5_573	110_15_596	113_0_1	493_0_72	875_5_35	873_0_369	40_23_1	345_0_469	1501_3_1466	1159_5_54	1334_0_16	125_6_1	91_5_1	960_23_278	117_3_635	1066_6_54	356_0_776	293_15_283
214_23_48	311_5_1	115_0_1	61_0_57	62_5_561	110_15_606	113_0_1	493_0_60	875_5_42	873_0_378	40_23_1	345_0_448	1501_3_1466	1159_5_64	1334_0_14	125_6_1	91_5_1	960_23_294	117_3_637	1066_6_56	356_0_761	293_15_305
214_23_51	311_5_1	115_0_1	61_0_75	62_5_550	110_15_627	113_0_1	493_0_61	875_5_36	873_0_365	40_23_1	345_0_455	1501_3_1423	1159_5_60	1334_0_18	125_6_1	91_5_1	960_23_317	117_3_621	1066_6_58	356_0_770	293_15_320
214_23_50	311_5_1	115_0_1	61_0_68	62_5_543	110_15_651	113_0_1	493_0_51	875_5_52	873_0_380	40_23_1	345_0_457	1501_3_1401	1159_5_57	1334_0_14	125_6_1	91_5_1	960_23_312	117_3_661	1066_6_61	356_0_704	293_15_345
214_23_56	311_5_1	115_0_1	61_0_82	62_5_529	110_15_635	113_0_1	493_0_77	875_5_42	873_0_361	40_23_1	345_0_456	1501_3_1365	1159_5_52	1334_0_16	125_6_1	91_5_1	960_23_343	117_3_639	1066_6_43	356_0_735	293_15_382
214_23_44	311_5_1	115_0_1	61_0_86	62_5_544	110_15_544	113_0_1	493_0_76	875_5_41	873_0_326	40_23_1	345_0_476	1501_3_1350	1159_5_59	1334_0_20	125_6_1	91_5_1	960_23_343	117_3_660	1066_6_56	356_0_753	293_15_413
214_23_47	311_5_1	115_0_1	61_0_103	62_5_529	110_15_503	113_0_1	493_0_88	875_5_35	873_0_292	40_23_1	345_0_487	1501_3_1336	1159_5_74	1334_0_29	125_6_1	91_5_1	960_23_363	117_3_634	1066_6_66	356_0_817	293_15_407
214_23_37	311_5_1	115_0_1	61_0_99	62_5_567	110_15_496	113_0_1	493_0_71	875_5_35	873_0_306	40_23_1	345_0_481	1501_3_1371	1159_5_72	1334_0_20	125_6_1	91_5_1	960_23_339	117_3_687	1066_6_74	356_0_760	293_15_375
214_23_53	311_5_1	115_0_1	61_0_101	62_5_516	110_15_546	113_0_1	493_0_68	875_5_47	873_0_287	40_23_1	345_0_470	1501_3_1417	1159_5_76	1334_0_17	125_6_1	91_5_1	960_23_341	117_3_634	1066_6_74	356_0_798	293_15_369
214_23_37	311_5_1	115_0_1	61_0_102	62_5_548	110_15_578	113_0_1	493_0_65	875_5_45	873_0_314	40_23_1	345_0_443	1501_3_1441	1159_5_73	1334_0_10	125_6_1	91_5_1	960_23_304	117_3_630	1066_6_80	356_0_792	293_15_390
214_23_45	311_5_1	115_0_1	61_0_83	62_5_520	110_15_591	113_0_1	493_0_53	875_5_37	873_0_294	40_23_1	345_0_446	1501_3_1499	1159_5_73	1334_0_13	125_6_1	91_5_1	960_23_298	117_3_599	1066_6_77	356_0_835	293_15_386
214_23_41	311_5_1	115_0_1	61_0_76	62_5_546	110_15_550	113_0_1	493_0_62	875_5_30	873_0_293	40_23_1	345_0_428	1501_3_1469	1159_5_53	1334_0_11	125_6_1	91_5_1	960_23_278	117_3_571	1066_6_82	356_0_898	293_15_454
214_23_63	311_5_1	115_0_1	61_0_75	62_5_502	110_15_561	113_0_1	493_0_66	875_5_34	873_0_302	40_23_1	345_0_423	1501_3_1469	1159_5_47	1334_0_9	125_6_1	91_5_1	960_23_269	117_3_567	1066_6_79	356_0_981	293_15_407
214_23_63	311_5_1	115_0_1	61_0_65	62_5_521	110_15_592	113_0_1	493_0_74	875_5_28	873_0_295	40_23_1	345_0_422	1501_3_1442	1159_5_55	1334_0_7	125_6_1	91_5_1	960_23_250	117_3_588	1066_6_69	356_0_986	293_15_376
214_23_80	311_5_1	115_0_1	61_0_72	62_5_496	110_15_594	113_0_1	493_0_65	875_5_33	873_0_284	40_23_1	345_0_436	1501_3_1464	1159_5_55	1334_0_5	125_6_1	91_5_1	960_23_244	117_3_603	1066_6_69	356_0_984	293_15_369
214_23_74	311_5_1	115_0_1	61_0_88	62_5_521	110_15_599	113_0_1	493_0_73	875_5_47	873_0_284	40_23_1	345_0_410	1501_3_1427	1159_5_45	1334_0_8	125_6_1	91_5_1	960_23_249	117_3_607	1066_6_74	356_0_992	293_15_351
214_23_84	311_5_1	115_0_1	61_0_88	62_5_467	110_15_567	113_0_1	493_0_76	875_5_40	873_0_286	40_23_1	345_0_411	1501_3_1486	1159_5_45	1334_0_5	125_6_1	91_5_1	960_23_239	117_3_612	1066_6_83	356_0_958	293_15_380
214_23_92	311_5_1	115_0_1	61_0_82	62_5_445	110_15_516	113_0_1	493_0_85	875_5_47	873_0_293	40_23_1	345_0_401	1501_3_1499	1159_5_37	1334_0_9	125_6_1	91_5_1	960_23_255	117_3_629	1066_6_88	356_0_979	293_15_354
214_23_109	311_5_1	115_0_1	61_0_75	62_5_413	110_15_491	113_0_1	493_0_74	875_5_50	873_0_274	40_23_1	345_0_418	1501_3_1579	1159_5_28	1334_0_10	125_6_1	91_5_1	960_23_237	117_3_617	1066_6_91	356_0_947	293_15_380
214_23_100	311_5_1	115_0_1	61_0_83	62_5_389	110_15_476	113_0_1	493_0_58	875_5_61	873_0_291	40_23_1	345_0_387	1501_3_1559	1159_5_29	1334_0_11	125_6_1	91_5_1	960_23_256	117_3_597	1066_6_111	356_0_1028	293_15_371
214_23_113	311_5_1	115_0_1	61_0_84	62_5_403	110_15_402	113_0_1	493_0_64	875_5_66	873_0_288	40_23_1	345_0_400	1501_3_1602	1159_5_29	1334_0_6	125_6_1	91_5_1	960_23_208	117_3_631	1066_6_107	356_0_990	293_15_391
214_23_118	311_5_1	115_0_1	61_0_100	62_5_349	110_15_430	113_0_1	493_0_63	875_5_68	873_0_261	40_23_1	345_0_399	1501_3_1647	1159_5_19	1334_0_5	125_6_1	91_5_1	960_23_222	117_3_597	1066_6_114	356_0_996	293_15_408
214_23_102	311_5_1	115_0_1	61_0_94	62_5_328	110_15_437	113_0_1	493_0_82	875_5_68	873_0_271	40_23_1	345_0_410	1501_3_1697	1159_5_19	1334_0_5	125_6_1	91_5_1	960_23_190	117_3_631	1066_6_111	356_0_954	293_15_435
214_23_106	311_5_1	115_0_1	61_0_97	62_5_332	110_15_488	113_0_1	493_0_76	875_5_66	873_0_270	40_23_1	345_0_387	1501_3_1693	1159_5_12	1334_0_5	125_6_1	91_5_1	960_23_199	117_3_633	1066_6_104	356_0_992	293_15_395
214_23_105	311_5_1	115_0_1	61_0_76	62_5_359	110_15_572	113_0_1	493_0_91	875_5_61	873_0_282	40_23_1	345_0_400	1501_3_1641	1159_5_5	1334_0_4	125_6_1	91_5_1	960_23_174	117_3_682	1066_6_101	356_0_972	293_15_340
214_23_89	311_5_1	115_0_1	61_0_100	62_5_360	110_15_680	113_0_1	493_0_76	875_5_57	873_0_271	40_23_1	345_0_395	1501_3_1608	1159_5_1	1334_0_5	125_6_1	91_5_1	960_23_191	117_3_649	1066_6_99	356_0_961	293_15_283
214_23_71	311_5_1	115_0_1	61_0_91	62_5_383	110_15_737	113_0_1	493_0_77	875_5_57	873_0_294	40_23_1	345_0_410	1501_3_1532	1159_5_1	1334_0_6	125_6_1	91_5_1	960_23_198	117_3_646	1066_6_109	356_0_955	293_15_248
214_23_65	311_5_1	115_0_1	61_0_118	62_5_411	110_15_787	113_0_1	493_0_77	875_5_62	873_0_288	40_23_1	345_0_400	1501_3_1506	1159_5_2	1334_0_8	125_6_1	91_5_1	960_23_211	117_3_624	1066_6_83	356_0_953	293_15_268
214_23_60	311_5_1	115_0_1	61_0_113	62_5_417	110_15_771	113_0_1	493_0_85	875_5_78	873_0_283	40_23_1	345_0_406	1501_3_1459	1159_5_2	1334_0_10	125_6_1	91_5_1	960_23_227	117_3_611	1066_6_74	356_0_1031	293_15_277
214_23_66	311_5_1	115_0_1	61_0_109	62_5_440	110_15_747	113_0_1	493_0_90	875_5_62	873_0_293	40_23_1	345_0_399	1501_3_1446	1159_5_1	1334_0_12	125_6_1	91_5_1	960_23_216	117_3_622	1066_6_78	356_0_991	293_15_319
214_23_56	960_23_225	356_0_1003	1334_0_16	311_5_1	875_5_64	61_0_99	62_5_431	40_23_1	1066_6_91	115_0_1	345_0_404	117_3_593	1501_3_1460	110_15_683	113_0_1	873_0_287	293_15_359	125_6_1	493_0_83
214_23_64	960_23_194	356_0_930	1334_0_14	311_5_1	875_5_61	61_0_96	62_5_421	40_23_1	1066_6_77	115_0_1	345_0_410	117_3_635	1501_3_1493	110_15_673	113_0_1	873_0_310	293_15_384	125_6_1	493_0_69
214_23_73	960_23_218	356_0_977	1334_0_11	311_5_1	875_5_63	61_0_104	62_5_401	40_23_1	1066_6_79	115_0_1	345_0_385	117_3_603	1501_3_1514	110_15_649	113_0_1	873_0_279	293_15_388	125_6_1	493_0_70
214_23_91	960_23_205	356_0_939	1334_0_12	311_5_1	875_5_56	61_0_106	62_5_407	40_23_1	1066_6_70	115_0_1	345_0_398	117_3_584	1501_3_1595	110_15_631	113_0_1	873_0_300	293_15_353	125_6_1	493_0_68
214_23_98	960_23_204	356_0_953	1334_0_13	311_5_1	875_5_65	61_0_130	62_5_424	40_23_1	1066_6_63	115_0_1	345_0_376	117_3_569	1501_3_1572	110_15_656	113_0_1	873_0_282	293_15_363	125_6_1	493_0_57
214_23_97	960_23_197	356_0_899	1334_0_18	311_5_1	875_5_69	61_0_110	62_5_405	40_23_1	1066_6_65	115_0_1	345_0_395	117_3_577	1501_3_1659	110_15_660	113_0_1	873_0_283	293_15_355	125_6_1	493_0_57
214_23_103	960_23_206	356_0_887	1334_0_20	311_5_1	875_5_66	61_0_115	62_5_429	40_23_1	1066_6_55	115_0_1	345_0_359	117_3_585	1501_3_1660	110_15_730	113_0_1	873_0_268	293_15_332	125_6_1	493_0_59
214_23_90	960_23_228	356_0_814	1334_0_29	311_5_1	875_5_81	61_0_103	62_5_407	40_23_1	1066_6_64	115_0_1	345_0_366	117_3_610	1501_3_1700	110_15_801	113_0_1	873_0_247	293_15_317	125_6_1	493_0_58
214_23_103	960_23_224	356_0_829	1334_0_27	311_5_1	875_5_70	61_0_99	62_5_436	40_23_1	1066_6_56	115_0_1	345_0_361	117_3_566	1501_3_1623	110_15_862	113_0_1	873_0_258	293_15_368	125_6_1	493_0_53
214_23_98	960_23_224	356_0_856	1334_0_30	311_5_1	875_5_69	61_0_96	62_5_422	40_23_1	1066_6_57	115_0_1	345_0_361	117_3_573	1501_3_1628	110_15_859	113_0_1	873_0_219	293_15_382	125_6_1	493_0_58
214_23_110	960_23_212	356_0_832	1334_0_25	311_5_1	875_5_77	61_0_94	62_5_447	40_23_1	1066_6_50	115_0_1	345_0_380	117_3_546	1501_3_1641	110_15_882	113_0_1	873_0_223	293_15_350	125_6_1	493_0_47
214_23_111	960_23_218	356_0_880	1334_0_30	311_5_1	875_5_79	61_0_94	62_5_433	40_23_1	1066_6_46	115_0_1	345_0_372	117_3_544	1501_3_1603	110_15_878	113_0_1	873_0_225	293_15_325	125_6_1	493_0_54
214_23_106	960_23_214	356_0_851	1334_0_30	311_5_1	875_5_77	61_0_93	62_5_443	40_23_1	1066_6_43	115_0_1	345_0_416	117_3_556	1501_3_1611	110_15_890	113_0_1	873_0_216	293_15_305	125_6_1	493_0_45
214_23_104	960_23_225	356_0_922	1334_0_25	311_5_1	875_5_84	61_0_79	62_5_436	40_23_1	1066_6_42	115_0_1	345_0_401	117_3_541	1501_3_1504	110_15_881	113_0_1	873_0_252	293_15_318	125_6_1	493_0_50
214_23_101	960_23_192	356_0_983	1334_0_34	311_5_1	875_5_88	61_0_63	62_5_455	40_23_1	1066_6_45	115_0_1	345_0_419	117_3_532	1501_3_1480	110_15_796	113_0_1	873_0_245	293_15_323	125_6_1	493_0_50
214_23_114	960_23_195	356_0_998	1334_0_28	311_5_1	875_5_107	61_0_43	62_5_471	40_23_1	1066_6_33	115_0_1	345_0_397	117_3_505	1501_3_1457	110_15_761	113_0_1	873_0_266	293_15_317	125_6_1	493_0_54
214_23_132	960_23_190	356_0_1049	1334_0_37	311_5_1	875_5_98	61_0_41	62_5_439	40_23_1	1066_6_32	115_0_1	345_0_431	117_3_499	1501_3_1430	110_15_764	113_0_1	873_0_265	293_15_296	125_6_1	493_0_55
214_23_142	960_23_200	356_0_1100	1334_0_31	311_5_1	875_5_109	61_0_57	62_5_443	40_23_1	1066_6_37	115_0_1	345_0_400	117_3_460	1501_3_1391	110_15_763	113_0_1	873_0_287	293_15_282	125_6_1	493_0_66
214_23_131	960_23_178	356_0_1126	1334_0_41	311_5_1	875_5_96	61_0_52	62_5_427	40_23_1	1066_6_32	115_0_1	345_0_406	117_3_453	1501_3_1450	110_15_774	113_0_1	873_0_283	293_15_267	125_6_1	493_0_57
214_23_133	960_23_176	356_0_1121	1334_0_21	311_5_1	875_5_85	61_0_56	62_5_430	40_23_1	1066_6_33	115_0_1	345_0_363	117_3_448	1501_3_1502	110_15_779	113_0_1	873_0_324	293_15_237	125_6_1	493_0_56
214_23_130	960_23_186	356_0_1095	1334_0_14	311_5_1	875_5_82	61_0_52	62_5_390	40_23_1	1066_6_41	115_0_1	345_0_359	117_3_448	1501_3_1545	110_15_780	113_0_1	873_0_327	293_15_220	125_6_1	493_0_57
214_23_117	960_23_184	356_0_1144	1334_0_9	311_5_1	875_5_82	61_0_68	62_5_379	40_23_1	1066_6_47	115_0_1	345_0_324	117_3_399	1501_3_1602	110_15_750	113_0_1	873_0_343	293_15_233	125_6_1	493_0_66
214_23_102	960_23_140	356_0_1146	1334_0_10	311_5_1	875_5_92	61_0_74	62_5_370	40_23_1	1066_6_54	115_0_1	345_0_352	117_3_437	1501_3_1595	110_15_776	113_0_1	873_0_350	293_15_250	125_6_1	493_0_64
214_23_107	960_23_129	356_0_1112	1334_0_10	311_5_1	875_5_86	61_0_78	62_5_400	40_23_1	1066_6_58	115_0_1	345_0_286	117_3_431	1501_3_1673	110_15_761	113_0_1	873_0_331	293_15_278	125_6_1	493_0_95
214_23_123	960_23_141	356_0_1140	1334_0_15	311_5_1	875_5_90	61_0_77	62_5_400	40_23_1	1066_6_67	115_0_1	345_0_301	117_3_406	1501_3_1640	110_15_725	113_0_1	873_0_361	293_15_305	125_6_1	493_0_76
214_23_117	960_23_134	356_0_1075	1334_0_26	311_5_1	875_5_84	61_0_77	62_5_399	40_23_1	1066_6_73	115_0_1	345_0_290	117_3_403	1501_3_1696	110_15_691	113_0_1	873_0_346	293_15_323	125_6_1	493_0_109
214_23_121	960_23_146	356_0_1114	1334_0_21	311_5_1	875_5_87	61_0_69	62_5_401	40_23_1	1066_6_60	115_0_1	345_0_295	117_3_369	1501_3_1704	110_15_668	113_0_1	873_0_350	293_15_327	125_6_1	493_0_78
214_23_109	960_23_148	356_0_1059	1334_0_16	311_5_1	875_5_90	61_0_63	62_5_424	40_23_1	1066_6_63	115_0_1	345_0_295	117_3_363	1501_3_1732	110_15_609	113_0_1	873_0_361	293_15_341	125_6_1	493_0_86
214_23_109	960_23_140	356_0_1071	1334_0_8	311_5_1	875_5_91	61_0_68	62_5_478	40_23_1	1066_6_53	115_0_1	345_0_312	117_3_361	1501_3_1701	110_15_622	113_0_1	873_0_350	293_15_343	125_6_1	493_0_75
214_23_111	960_23_158	356_0_1075	1334_0_5	311_5_1	875_5_89	61_0_73	62_5_473	40_23_1	1066_6_43	115_0_1	345_0_307	117_3_354	1501_3_1706	110_15_675	113_0_1	873_0_339	293_15_325	125_6_1	493_0_93
214_23_104	960_23_162	356_0_1088	1334_0_2	311_5_1	875_5_111	61_0_67	62_5_497	40_23_1	1066_6_46	115_0_1	345_0_305	117_3_338	1501_3_1690	110_15_687	113_0_1	873_0_338	293_15_325	125_6_1	493_0_89
214_23_100	960_23_155	356_0_1041	1334_0_3	311_5_1	875_5_115	61_0_59	62_5_474	40_23_1	1066_6_45	115_0_1	345_0_320	117_3_338	1501_3_1728	110_15_719	113_0_1	873_0_330	293_15_323	125_6_1	493_0_104
214_23_127	960_23_154	356_0_1051	1334_0_3	311_5_1	875_5_128	61_0_69	62_5_484	40_23_1	1066_6_46	115_0_1	345_0_339	117_3_313	1501_3_1715	110_15_685	113_0_1	873_0_318	293_15_307	125_6_1	493_0_79
214_23_127	960_23_140	356_0_1036	1334_0_5	311_5_1	875_5_113	61_0_64	62_5_498	40_23_1	1066_6_34	115_0_1	345_0_345	117_3_333	1501_3_1723	110_15_724	113_0_1	873_0_297	293_15_283	125_6_1	493_0_81
214_23_126	960_23_144	356_0_1060	1334_0_5	311_5_1	875_5_135	61_0_60	62_5_501	40_23_1	1066_6_25	115_0_1	345_0_319	117_3_331	1501_3_1661	110_15_774	113_0_1	873_0_304	293_15_297	125_6_1	493_0_78
214_23_135	960_23_138	356_0_1082	1334_0_8	311_5_1	875_5_112	61_0_47	62_5_481	40_23_1	1066_6_20	115_0_1	345_0_352	117_3_327	1501_3_1637	110_15_817	113_0_1	873_0_308	293_15_317	125_6_1	493_0_67
214_23_156	960_23_150	356_0_1049	1334_0_9	311_5_1	875_5_136	61_0_52	62_5_443	40_23_1	1066_6_26	115_0_1	345_0_315	117_3_323	1501_3_1649	110_15_787	113_0_1	873_0_315	293_15_357	125_6_1	493_0_68
214_23_153	960_23_137	356_0_1087	1334_0_12	311_5_1	875_5_125	61_0_42	62_5_424	40_23_1	1066_6_16	115_0_1	345_0_319	117_3_332	1501_3_1645	110_15_793	113_0_1	873_0_306	293_15_358	125_6_1	493_0_69
214_23_131	960_23_137	356_0_1126	1334_0_12	311_5_1	875_5_136	61_0_48	62_5_426	40_23_1	1066_6_23	115_0_1	345_0_281	117_3_331	1501_3_1679	110_15_754	113_0_1	873_0_325	293_15_330	125_6_1	493_0_61
214_23_163	960_23_123	356_0_1131	1334_0_14	311_5_1	875_5_143	61_0_40	62_5_441	40_23_1	1066_6_23	115_0_1	345_0_284	117_3_321	1501_3_1652	110_15_779	113_0_1	873_0_314	293_15_311	125_6_1	493_0_62
214_23_141	960_23_121	356_0_1173	1334_0_14	311_5_1	875_5_153	61_0_34	62_5_437	40_23_1	1066_6_19	115_0_1	345_0_237	117_3_335	1501_3_1651	110_15_791	113_0_1	873_0_329	293_15_302	125_6_1	493_0_59
214_23_132	960_23_115	356_0_1154	1334_0_11	311_5_1	875_5_166	61_0_32	62_5_427	40_23_1	1066_6_14	115_0_1	345_0_232	117_3_347	1501_3_1711	110_15_806	113_0_1	873_0_287	293_15_303	125_6_1	493_0_65
214_23_123	960_23_149	356_0_1082	1334_0_16	311_5_1	875_5_175	61_0_38	62_5_402	40_23_1	1066_6_17	115_0_1	345_0_260	117_3_349	1501_3_1730	110_15_814	113_0_1	873_0_316	293_15_290	125_6_1	493_0_56
214_23_128	960_23_160	356_0_1089	1334_0_16	311_5_1	875_5_191	61_0_39	62_5_381	40_23_1	1066_6_12	115_0_1	345_0_267	117_3_371	1501_3_1715	110_15_830	113_0_1	873_0_276	293_15_266	125_6_1	493_0_60
214_23_115	960_23_176	356_0_1082	1334_0_27	311_5_1	875_5_165	61_0_39	62_5_387	40_23_1	1066_6_15	115_0_1	345_0_266	117_3_389	1501_3_1745	110_15_829	113_0_1	873_0_288	293_15_242	125_6_1	493_0_48
214_23_130	960_23_187	356_0_1120	1334_0_25	311_5_1	875_5_177	61_0_30	62_5_369	40_23_1	1066_6_4	115_0_1	345_0_268	117_3_410	1501_3_1690	110_15_864	113_0_1	873_0_267	293_15_231	125_6_1	493_0_44
214_23_112	960_23_204	356_0_1150	1334_0_31	311_5_1	875_5_152	61_0_33	62_5_372	40_23_1	873_0_272	115_0_1	345_0_273	117_3_418	1501_3_1712	110_15_837	113_0_1	293_15_218	493_0_38
214_23_102	960_23_231	356_0_1157	1334_0_37	311_5_1	875_5_173	61_0_26	62_5_379	40_23_1	873_0_249	115_0_1	345_0_255	117_3_430	1501_3_1709	110_15_838	113_0_1	293_15_211	493_0_50
214_23_103	960_23_235	356_0_1128	1334_0_38	311_5_1	875_5_153	61_0_29	62_5_390	40_23_1	873_0_267	115_0_1	345_0_257	117_3_409	1501_3_1770	110_15_802	113_0_1	293_15_203	493_0_39
214_23_101	960_23_264	356_0_1126	1334_0_36	311_5_1	875_5_165	61_0_28	62_5_394	40_23_1	873_0_262	115_0_1	345_0_245	117_3_438	1501_3_1769	110_15_708	113_0_1	293_15_192	493_0_40
214_23_110	960_23_281	356_0_1131	1334_0_59	311_5_1	875_5_157	61_0_28	62_5_411	40_23_1	873_0_267	115_0_1	345_0_236	117_3_386	1501_3_1749	110_15_695	113_0_1	293_15_195	493_0_27
214_23_102	960_23_266	356_0_1139	1334_0_56	311_5_1	875_5_182	61_0_24	62_5_404	40_23_1	873_0_285	115_0_1	345_0_236	117_3_406	1501_3_1767	110_15_654	113_0_1	293_15_176	493_0_33
214_23_120	960_23_231	356_0_1109	1334_0_65	311_5_1	875_5_157	61_0_24	62_5_419	40_23_1	873_0_305	115_0_1	345_0_254	117_3_394	1501_3_1786	110_15_647	113_0_1	293_15_216	493_0_24
214_23_114	960_23_236	356_0_1120	1334_0_56	311_5_1	875_5_165	61_0_17	62_5_432	40_23_1	873_0_336	115_0_1	345_0_247	117_3_395	1501_3_1746	110_15_649	113_0_1	293_15_230	493_0_36
214_23_150	960_23_239	356_0_1083	1334_0_47	311_5_1	875_5_183	61_0_16	62_5_407	40_23_1	873_0_315	115_0_1	345_0_237	117_3_388	1501_3_1858	110_15_617	113_0_1	293_15_245	493_0_36
214_23_142	960_23_252	356_0_1049	1334_0_31	311_5_1	875_5_193	61_0_22	62_5_441	40_23_1	873_0_362	115_0_1	345_0_211	117_3_416	1501_3_1865	110_15_551	113_0_1	293_15_253	493_0_44
214_23_155	960_23_254	356_0_1050	1334_0_40	311_5_1	875_5_206	61_0_25	62_5_439	40_23_1	873_0_355	115_0_1	345_0_204	117_3_445	1501_3_1857	110_15_510	113_0_1	293_15_228	493_0_48
214_23_134	960_23_275	356_0_998	1334_0_43	311_5_1	875_5_230	61_0_24	62_5_442	40_23_1	873_0_384	115_0_1	345_0_185	117_3_453	1501_3_1873	110_15_524	113_0_1	293_15_181	493_0_55
214_23_152	960_23_282	356_0_979	1334_0_54	311_5_1	875_5_216	61_0_19	62_5_433	40_23_1	873_0_364	115_0_1	345_0_185	117_3_479	1501_3_1869	110_15_558	113_0_1	293_15_194	493_0_44
214_23_117	960_23_247	356_0_1014	1334_0_52	311_5_1	875_5_197	61_0_19	62_5_447	40_23_1	873_0_359	115_0_1	345_0_208	117_3_470	1501_3_1873	110_15_585	113_0_1	293_15_206	493_0_53
214_23_122	960_23_249	356_0_1004	1334_0_42	311_5_1	875_5_206	61_0_16	62_5_441	40_23_1	873_0_357	115_0_1	345_0_206	117_3_481	1501_3_1843	110_15_632	113_0_1	293_15_201	493_0_53
214_23_123	960_23_240	356_0_946	1334_0_35	311_5_1	875_5_192	61_0_25	62_5_397	40_23_1	873_0_360	115_0_1	345_0_215	117_3_468	1501_3_1818	110_15_751	113_0_1	293_15_211	493_0_73
214_23_113	960_23_239	356_0_949	1334_0_42	311_5_1	875_5_208	61_0_30	62_5_382	40_23_1	873_0_394	115_0_1	345_0_218	117_3_478	1501_3_1786	110_15_751	113_0_1	293_15_202	493_0_71
214_23_113	960_23_272	356_0_962	1334_0_47	311_5_1	875_5_199	61_0_36	62_5_371	40_23_1	873_0_358	115_0_1	345_0_220	117_3_445	1501_3_1744	110_15_816	113_0_1	293_15_226	493_0_94
214_23_107	960_23_254	356_0_924	1334_0_33	311_5_1	875_5_192	61_0_29	62_5_416	40_23_1	873_0_398	115_0_1	345_0_207	117_3_434	1501_3_1755	110_15_817	113_0_1	293_15_233	493_0_91
214_23_113	960_23_254	356_0_924	1334_0_21	311_5_1	875_5_204	61_0_30	62_5_406	40_23_1	873_0_405	115_0_1	345_0_202	117_3_443	1501_3_1726	110_15_841	113_0_1	293_15_230	493_0_108
214_23_128	960_23_275	356_0_899	1334_0_18	311_5_1	875_5_216	61_0_25	62_5_442	40_23_1	873_0_432	115_0_1	345_0_168	117_3_449	1501_3_1701	110_15_787	113_0_1	293_15_232	493_0_101
214_23_129	960_23_276	356_0_953	1334_0_18	311_5_1	875_5_211	61_0_26	62_5_411	40_23_1	873_0_427	115_0_1	345_0_178	117_3_455	1501_3_1726	110_15_724	113_0_1	293_15_206	493_0_103
214_23_106	960_23_275	356_0_925	1334_0_13	311_5_1	875_5_242	61_0_20	62_5_411	40_23_1	873_0_430	115_0_1	345_0_178	117_3_447	1501_3_1768	110_15_712	113_0_1	293_15_179	493_0_107
214_23_115	960_23_279	356_0_1002	1334_0_12	311_5_1	875_5_250	61_0_22	62_5_380	40_23_1	873_0_443	115_0_1	345_0_180	117_3_471	1501_3_1747	110_15_661	113_0_1	293_15_137	493_0_84
214_23_130	960_23_291	356_0_925	1334_0_16	311_5_1	875_5_272	61_0_24	62_5_402	40_23_1	873_0_427	115_0_1	345_0_187	117_3_504	1501_3_1740	110_15_657	113_0_1	293_15_102	493_0_95
214_23_144	960_23_274	356_0_997	1334_0_14	311_5_1	875_5_292	61_0_28	62_5_421	40_23_1	873_0_444	115_0_1	345_0_193	117_3_500	1501_3_1690	110_15_628	113_0_1	293_15_106	493_0_76
214_23_150	960_23_270	356_0_926	1334_0_18	311_5_1	875_5_299	61_0_25	62_5_422	40_23_1	873_0_406	115_0_1	345_0_179	117_3_491	1501_3_1757	110_15_630	113_0_1	293_15_145	493_0_85
214_23_130	960_23_259	356_0_966	1334_0_19	311_5_1	875_5_307	61_0_16	62_5_388	40_23_1	873_0_451	115_0_1	345_0_202	117_3_463	1501_3_1725	110_15_660	113_0_1	293_15_147	493_0_64
214_23_139	960_23_258	356_0_889	1334_0_25	311_5_1	875_5_309	61_0_26	62_5_365	40_23_1	873_0_416	115_0_1	345_0_207	117_3_480	1501_3_1722	110_15_731	113_0_1	293_15_185	493_0_63
214_23_134	960_23_239	356_0_909	1334_0_28	311_5_1	875_5_317	61_0_24	62_5_352	40_23_1	873_0_428	115_0_1	345_0_232	117_3_469	1501_3_1723	110_15_770	113_0_1	293_15_186	493_0_51
214_23_163	960_23_269	356_0_853	1334_0_38	311_5_1	875_5_339	61_0_21	62_5_321	40_23_1	873_0_395	115_0_1	345_0_228	117_3_489	1501_3_1745	110_15_788	113_0_1	293_15_157	493_0_57
214_23_144	960_23_279	356_0_841	1334_0_36	311_5_1	875_5_332	61_0_23	62_5_340	40_23_1	873_0_386	115_0_1	345_0_218	117_3_463	1501_3_1758	110_15_801	113_0_1	293_15_149	493_0_58
214_23_164	960_23_307	356_0_884	1334_0_31	311_5_1	875_5_298	61_0_29	62_5_308	40_23_1	873_0_365	115_0_1	345_0_205	117_3_457	1501_3_1781	110_15_825	113_0_1	293_15_121	493_0_49
214_23_132	960_23_297	356_0_854	1334_0_37	311_5_1	875_5_291	61_0_29	62_5_338	40_23_1	873_0_365	115_0_1	345_0_201	117_3_454	1501_3_1838	110_15_830	113_0_1	293_15_95	493_0_46
214_23_151	960_23_342	356_0_860	1334_0_34	311_5_1	875_5_262	61_0_36	62_5_297	40_23_1	873_0_402	115_0_1	345_0_199	117_3_413	1501_3_1844	110_15_831	113_0_1	293_15_97	493_0_59
214_23_123	960_23_350	356_0_851	1334_0_31	311_5_1	875_5_224	61_0_29	62_5_316	40_23_1	873_0_409	115_0_1	345_0_218	117_3_414	1501_3_1865	110_15_853	113_0_1	293_15_105	493_0_67
214_23_125	960_23_368	356_0_837	1334_0_37	311_5_1	875_5_196	61_0_34	62_5_273	40_23_1	873_0_445	115_0_1	345_0_243	117_3_392	1501_3_1836	110_15_912	113_0_1	293_15_95	493_0_71
214_23_135	960_23_369	356_0_813	1334_0_40	311_5_1	875_5_184	61_0_34	62_5_282	40_23_1	873_0_416	115_0_1	345_0_269	117_3_387	1501_3_1831	110_15_938	113_0_1	293_15_98	493_0_57
214_23_161	960_23_395	356_0_805	1334_0_38	311_5_1	875_5_182	61_0_32	62_5_281	40_23_1	873_0_410	115_0_1	345_0_272	117_3_368	1501_3_1866	110_15_897	113_0_1	293_15_74	493_0_63
214_23_150	960_23_396	356_0_765	1334_0_36	311_5_1	875_5_183	61_0_30	62_5_288	40_23_1	873_0_406	115_0_1	345_0_287	117_3_379	1501_3_1869	110_15_902	113_0_1	293_15_65	493_0_44
214_23_162	960_23_374	356_0_779	1334_0_31	311_5_1	875_5_205	61_0_38	62_5_295	40_23_1	873_0_366	115_0_1	345_0_306	117_3_385	1501_3_1859	110_15_845	113_0_1	293_15_63	493_0_60
214_23_161	960_23_369	356_0_736	1334_0_28	311_5_1	875_5_220	61_0_29	62_5_282	40_23_1	873_0_374	115_0_1	345_0_301	117_3_437	1501_3_1884	110_15_825	113_0_1	293_15_75	493_0_44
214_23_169	960_23_367	356_0_816	1334_0_19	311_5_1	875_5_234	61_0_35	62_5_308	40_23_1	873_0_356	115_0_1	345_0_300	117_3_420	1501_3_1803	110_15_831	113_0_1	293_15_82	493_0_44
214_23_179	960_23_340	356_0_768	1334_0_27	311_5_1	875_5_243	61_0_23	62_5_299	40_23_1	873_0_365	115_0_1	345_0_270	117_3_449	1501_3_1816	110_15_888	113_0_1	293_15_100	493_0_36
214_23_177	960_23_329	356_0_815	1334_0_21	311_5_1	875_5_227	61_0_18	62_5_306	40_23_1	873_0_343	115_0_1	345_0_272	117_3_438	1501_3_1821	110_15_919	113_0_1	293_15_116	493_0_39
214_23_164	960_23_312	356_0_818	1334_0_31	311_5_1	875_5_240	61_0_19	62_5_301	40_23_1	873_0_358	115_0_1	345_0_246	117_3_450	1501_3_1822	110_15_877	113_0_1	293_15_132	493_0_39
214_23_174	960_23_295	356_0_839	1334_0_33	311_5_1	875_5_231	61_0_17	62_5_329	40_23_1	873_0_327	115_0_1	345_0_252	117_3_445	1501_3_1828	110_15_849	113_0_1	293_15_138	493_0_37
214_23_188	960_23_294	356_0_838	1334_0_33	311_5_1	875_5_229	61_0_23	62_5_322	40_23_1	873_0_335	115_0_1	345_0_266	117_3_421	1501_3_1845	110_15_853	113_0_1	293_15_129	493_0_38
214_23_185	960_23_260	356_0_847	1334_0_29	311_5_1	875_5_224	61_0_22	62_5_348	40_23_1	873_0_315	115_0_1	345_0_297	117_3_424	1501_3_1869	110_15_856	113_0_1	293_15_111	493_0_48
214_23_204	960_23_280	356_0_843	1334_0_31	311_5_1	875_5_225	61_0_24	62_5_299	40_23_1	873_0_332	115_0_1	345_0_289	117_3_438	1501_3_1864	110_15_861	113_0_1	293_15_83	493_0_56
214_23_193	960_23_257	356_0_829	1334_0_28	311_5_1	875_5_247	61_0_28	62_5_319	40_23_1	873_0_356	115_0_1	345_0_282	117_3_422	1501_3_1882	110_15_792	113_0_1	293_15_80	493_0_69
214_23_207	960_23_279	356_0_784	1334_0_22	311_5_1	875_5_242	61_0_25	62_5_308	40_23_1	873_0_383	115_0_1	345_0_287	117_3_400	1501_3_1879	110_15_829	113_0_1	293_15_76	493_0_67
214_23_216	960_23_292	356_0_747	1334_0_25	311_5_1	875_5_243	61_0_30	62_5_322	40_23_1	873_0_402	115_0_1	345_0_271	117_3_403	1501_3_1859	110_15_844	113_0_1	293_15_104	493_0_65
214_23_192	960_23_307	356_0_755	1334_0_18	311_5_1	875_5_220	61_0_35	62_5_346	40_23_1	873_0_384	115_0_1	345_0_268	117_3_371	1501_3_1815	110_15_940	113_0_1	293_15_133	493_0_62
214_23_191	960_23_322	356_0_722	1334_0_20	311_5_1	875_5_216	61_0_37	62_5_359	40_23_1	873_0_361	115_0_1	345_0_249	117_3_377	1501_3_1821	110_15_963	113_0_1	293_15_157	493_0_66
214_23_186	960_23_321	356_0_724	1334_0_19	311_5_1	875_5_224	61_0_35	62_5_380	40_23_1	873_0_343	115_0_1	345_0_258	117_3_328	1501_3_1785	110_15_1044	113_0_1	293_15_190	493_0_65
214_23_193	960_23_345	356_0_713	1334_0_30	311_5_1	875_5_205	61_0_40	62_5_408	40_23_1	873_0_351	115_0_1	345_0_233	117_3_326	1501_3_1736	110_15_1066	113_0_1	293_15_222	493_0_65
214_23_186	960_23_340	356_0_709	1334_0_18	311_5_1	875_5_198	61_0_25	62_5_430	40_23_1	873_0_356	115_0_1	345_0_241	117_3_298	1501_3_1739	110_15_1096	113_0_1	293_15_262	493_0_54
214_23_183	960_23_356	356_0_684	1334_0_20	311_5_1	875_5_183	61_0_28	62_5_392	40_23_1	873_0_331	115_0_1	345_0_248	117_3_269	1501_3_1706	110_15_1167	113_0_1	293_15_312	493_0_63
214_23_163	960_23_344	356_0_712	1334_0_24	311_5_1	875_5_197	61_0_25	62_5_362	40_23_1	873_0_343	115_0_1	345_0_230	117_3_233	1501_3_1705	110_15_1193	113_0_1	293_15_346	493_0_64
214_23_158	960_23_371	356_0_682	1334_0_23	311_5_1	875_5_170	61_0_19	62_5_311	40_23_1	873_0_331	115_0_1	345_0_234	117_3_202	1501_3_1764	110_15_1199	113_0_1	293_15_390	493_0_67
214_23_163	960_23_378	356_0_656	1334_0_32	311_5_1	875_5_162	61_0_19	62_5_313	40_23_1	873_0_320	115_0_1	345_0_220	117_3_199	1501_3_1833	110_15_1132	113_0_1	293_15_414	493_0_73
214_23_154	960_23_365	356_0_661	1334_0_29	311_5_1	875_5_171	61_0_23	62_5_343	40_23_1	873_0_327	115_0_1	345_0_211	117_3_219	1501_3_1858	110_15_1045	113_0_1	293_15_426	493_0_65
214_23_150	960_23_377	356_0_696	1334_0_25	311_5_1	875_5_160	61_0_20	62_5_341	40_23_1	873_0_320	115_0_1	345_0_200	117_3_211	1501_3_1876	110_15_988	113_0_1	293_15_433	493_0_68
214_23_145	960_23_386	356_0_688	1334_0_23	311_5_1	875_5_181	61_0_21	62_5_318	40_23_1	873_0_319	115_0_1	345_0_194	117_3_202	1501_3_1913	110_15_974	113_0_1	293_15_417	493_0_66
214_23_155	960_23_377	356_0_676	1334_0_22	311_5_1	875_5_159	61_0_22	62_5_282	40_23_1	873_0_309	115_0_1	345_0_156	117_3_227	1501_3_1901	110_15_1079	113_0_1	293_15_383	493_0_72
214_23_146	960_23_356	356_0_684	1334_0_23	311_5_1	875_5_163	61_0_22	62_5_283	40_23_1	873_0_294	115_0_1	345_0_139	117_3_242	1501_3_1863	110_15_1186	113_0_1	293_15_286	493_0_64
214_23_158	960_23_363	356_0_638	1334_0_20	311_5_1	875_5_133	61_0_31	62_5_256	40_23_1	873_0_279	115_0_1	345_0_137	117_3_273	1501_3_1904	110_15_1245	113_0_1	293_15_205	493_0_70
214_23_143	960_23_369	356_0_664	1334_0_21	311_5_1	875_5_142	61_0_26	62_5_204	40_23_1	873_0_305	115_0_1	345_0_110	117_3_289	1501_3_1886	110_15_1346	113_0_1	293_15_133	493_0_65
214_23_165	960_23_364	356_0_673	1334_0_20	311_5_1	875_5_155	61_0_23	62_5_155	40_23_1	873_0_286	115_0_1	345_0_102	117_3_333	1501_3_1885	110_15_1382	113_0_1	293_15_90	493_0_65
214_23_170	960_23_371	356_0_688	1334_0_20	311_5_1	875_5_166	61_0_20	62_5_163	40_23_1	873_0_313	115_0_1	345_0_89	117_3_362	1501_3_1837	110_15_1402	113_0_1	293_15_75	493_0_70
214_23_188	960_23_368	356_0_728	1334_0_19	311_5_1	875_5_190	61_0_21	62_5_118	40_23_1	873_0_314	115_0_1	345_0_90	117_3_369	1501_3_1849	110_15_1396	113_0_1	293_15_78	493_0_67
214_23_169	960_23_368	356_0_723	1334_0_19	311_5_1	875_5_190	61_0_27	62_5_95	40_23_1	873_0_331	115_0_1	345_0_101	117_3_413	1501_3_1804	110_15_1414	113_0_1	293_15_89	493_0_59
214_23_169	960_23_366	356_0_749	1334_0_9	311_5_1	875_5_236	61_0_26	62_5_89	40_23_1	873_0_357	115_0_1	345_0_86	117_3_413	1501_3_1786	110_15_1384	113_0_1	293_15_103	493_0_41
214_23_154	960_23_366	356_0_806	1334_0_7	311_5_1	875_5_242	61_0_23	62_5_99	40_23_1	873_0_324	115_0_1	345_0_90	117_3_417	1501_3_1793	110_15_1319	113_0_1	293_15_105	493_0_43
214_23_149	960_23_365	356_0_840	1334_0_11	311_5_1	875_5_259	61_0_21	62_5_130	40_23_1	873_0_319	115_0_1	345_0_102	117_3_411	1501_3_1730	110_15_1286	113_0_1	293_15_114	493_0_30
214_23_144	960_23_381	356_0_857	1334_0_15	311_5_1	875_5_241	61_0_21	62_5_146	40_23_1	873_0_310	115_0_1	345_0_117	117_3_395	1501_3_1728	110_15_1260	113_0_1	293_15_125	493_0_35
214_23_135	960_23_371	356_0_906	1334_0_12	311_5_1	875_5_256	61_0_20	62_5_174	40_23_1	873_0_308	115_0_1	345_0_126	117_3_379	1501_3_1699	110_15_1207	113_0_1	293_15_132	493_0_36
214_23_144	960_23_395	356_0_887	1334_0_14	311_5_1	875_5_256	61_0_20	62_5_220	40_23_1	873_0_297	115_0_1	345_0_148	117_3_350	1501_3_1726	110_15_1167	113_0_1	293_15_168	493_0_23
214_23_148	960_23_370	356_0_901	1334_0_26	311_5_1	875_5_262	61_0_13	62_5_273	40_23_1	873_0_316	115_0_1	345_0_150	117_3_386	1501_3_1691	110_15_1079	113_0_1	293_15_198	493_0_17
214_23_154	960_23_360	356_0_852	1334_0_23	311_5_1	875_5_283	61_0_13	62_5_288	40_23_1	873_0_346	115_0_1	345_0_186	117_3_350	1501_3_1703	110_15_1060	113_0_1	293_15_224	493_0_18
214_23_166	960_23_369	356_0_831	1334_0_27	311_5_1	875_5_260	61_0_14	62_5_312	40_23_1	873_0_349	115_0_1	345_0_192	117_3_359	1501_3_1719	110_15_1021	113_0_1	293_15_241	493_0_18
214_23_171	960_23_365	356_0_784	1334_0_20	311_5_1	875_5_298	61_0_11	62_5_315	40_23_1	873_0_381	115_0_1	345_0_213	117_3_339	1501_3_1658	110_15_1100	113_0_1	293_15_235	493_0_17
214_23_168	960_23_403	356_0_761	1334_0_13	311_5_1	875_5_283	61_0_16	62_5_341	40_23_1	873_0_379	115_0_1	345_0_188	117_3_387	1501_3_1642	110_15_1107	113_0_1	293_15_198	493_0_19
214_23_166	960_23_403	356_0_775	1334_0_11	311_5_1	875_5_314	61_0_17	62_5_363	40_23_1	873_0_357	115_0_1	345_0_189	117_3_394	1501_3_1570	110_15_1169	113_0_1	293_15_161	493_0_13
214_23_169	960_23_420	356_0_790	1334_0_13	311_5_1	875_5_300	61_0_19	62_5_328	40_23_1	873_0_334	115_0_1	345_0_214	117_3_391	1501_3_1631	110_15_1126	113_0_1	293_15_132	493_0_11
214_23_148	960_23_403	356_0_790	1334_0_20	311_5_1	875_5_302	61_0_22	62_5_364	40_23_1	873_0_314	115_0_1	345_0_176	117_3_409	1501_3_1628	110_15_1101	113_0_1	293_15_131	493_0_6
214_23_148	960_23_394	356_0_773	1334_0_17	311_5_1	875_5_263	61_0_23	62_5_337	40_23_1	873_0_301	115_0_1	345_0_210	117_3_362	1501_3_1676	110_15_1099	113_0_1	293_15_132	493_0_7
214_23_130	960_23_387	356_0_815	1334_0_16	311_5_1	875_5_247	61_0_16	62_5_314	40_23_1	873_0_282	115_0_1	345_0_175	117_3_397	1501_3_1742	110_15_1051	113_0_1	293_15_107	493_0_5
214_23_124	960_23_376	356_0_766	1334_0_9	311_5_1	875_5_237	61_0_16	62_5_282	40_23_1	873_0_270	115_0_1	345_0_207	117_3_361	1501_3_1814	110_15_1113	113_0_1	293_15_106	493_0_7
214_23_130	960_23_355	356_0_804	1334_0_9	311_5_1	875_5_210	61_0_12	62_5_252	40_23_1	873_0_262	115_0_1	345_0_189	117_3_370	1501_3_1861	110_15_1138	113_0_1	293_15_120	493_0_7
214_23_127	960_23_368	356_0_742	1334_0_14	311_5_1	875_5_201	61_0_8	62_5_253	40_23_1	873_0_302	115_0_1	345_0_193	117_3_317	1501_3_1985	110_15_1128	113_0_1	293_15_133	493_0_6
214_23_143	960_23_369	356_0_767	1334_0_9	311_5_1	875_5_206	61_0_11	62_5_220	40_23_1	873_0_322	115_0_1	345_0_228	117_3_323	1501_3_1962	110_15_1116	113_0_1	293_15_131	493_0_1
214_23_137	960_23_381	356_0_771	1334_0_17	311_5_1	875_5_194	61_0_4	62_5_232	40_23_1	873_0_320	115_0_1	345_0_232	117_3_308	1501_3_2000	110_15_1116	113_0_1	293_15_118
214_23_140	960_23_402	356_0_733	1334_0_14	311_5_1	875_5_211	61_0_5	62_5_252	40_23_1	873_0_315	115_0_1	345_0_241	117_3_287	1501_3_2020	110_15_1104	113_0_1	293_15_126
214_23_136	960_23_397	356_0_738	1334_0_20	311_5_1	875_5_239	61_0_6	62_5_271	40_23_1	873_0_304	115_0_1	345_0_235	117_3_286	1501_3_1922	110_15_1155	113_0_1	293_15_129
214_23_147	960_23_432	356_0_771	1334_0_21	311_5_1	875_5_205	61_0_7	62_5_288	40_23_1	873_0_344	115_0_1	345_0_247	117_3_267	1501_3_1808	110_15_1183	113_0_1	293_15_98
214_23_152	960_23_425	356_0_817	1334_0_19	311_5_1	875_5_228	61_0_5	62_5_286	40_23_1	873_0_316	115_0_1	345_0_224	117_3_276	1501_3_1817	110_15_1142	113_0_1	293_15_66
214_23_151	960_23_422	356_0_795	1334_0_17	311_5_1	875_5_207	61_0_10	62_5_301	40_23_1	873_0_336	115_0_1	345_0_237	117_3_297	1501_3_1797	110_15_1112	113_0_1	293_15_78
214_23_139	960_23_378	356_0_877	1334_0_20	311_5_1	875_5_214	61_0_7	62_5_297	40_23_1	873_0_343	115_0_1	345_0_214	117_3_300	1501_3_1763	110_15_1150	113_0_1	293_15_74
214_23_136	960_23_363	356_0_837	1334_0_26	311_5_1	875_5_214	61_0_11	62_5_324	40_23_1	873_0_381	115_0_1	345_0_215	117_3_289	1501_3_1819	110_15_1107	113_0_1	293_15_88
214_23_136	960_23_340	356_0_872	1334_0_24	311_5_1	875_5_229	61_0_7	62_5_289	40_23_1	873_0_407	115_0_1	345_0_213	117_3_293	1501_3_1805	110_15_1075	113_0_1	293_15_130
214_23_151	960_23_320	356_0_822	1334_0_25	311_5_1	875_5_211	61_0_11	62_5_305	40_23_1	873_0_415	115_0_1	345_0_239	117_3_291	1501_3_1908	110_15_977	113_0_1	293_15_176
214_23_144	960_23_320	356_0_827	1334_0_23	311_5_1	875_5_206	61_0_13	62_5_297	40_23_1	873_0_450	115_0_1	345_0_269	117_3_294	1501_3_1874	110_15_913	113_0_1	293_15_226
214_23_141	960_23_267	356_0_762	1334_0_34	311_5_1	875_5_201	61_0_14	62_5_276	40_23_1	873_0_470	115_0_1	345_0_284	117_3_302	1501_3_1999	110_15_858	113_0_1	293_15_271
214_23_122	960_23_258	356_0_713	1334_0_26	311_5_1	875_5_219	61_0_11	62_5_278	40_23_1	873_0_503	115_0_1	345_0_302	117_3_298	1501_3_2005	110_15_842	113_0_1	293_15_315
214_23_128	960_23_206	356_0_735	1334_0_37	311_5_1	875_5_199	61_0_9	62_5_226	40_23_1	873_0_494	115_0_1	345_0_311	117_3_303	1501_3_2074	110_15_786	113_0_1	293_15_380
214_23_93	960_23_210	356_0_701	1334_0_34	311_5_1	875_5_213	61_0_7	62_5_238	40_23_1	873_0_498	115_0_1	345_0_350	117_3_287	1501_3_2086	110_15_731	113_0_1	293_15_418
214_23_91	960_23_204	356_0_738	1334_0_30	311_5_1	875_5_193	61_0_8	62_5_208	40_23_1	873_0_499	115_0_1	345_0_342	117_3_306	1501_3_2056	110_15_771	113_0_1	293_15_438
214_23_106	960_23_233	356_0_766	1334_0_29	311_5_1	875_5_184	61_0_11	62_5_208	40_23_1	873_0_501	115_0_1	345_0_348	117_3_272	1501_3_2011	110_15_812	113_0_1	293_15_400
214_23_122	960_23_242	356_0_770	1334_0_28	311_5_1	875_5_177	61_0_11	62_5_184	40_23_1	873_0_493	115_0_1	345_0_339	117_3_286	1501_3_1981	110_15_861	113_0_1	293_15_360
214_23_148	960_23_264	356_0_814	1334_0_25	311_5_1	875_5_183	61_0_13	62_5_191	40_23_1	873_0_472	115_0_1	345_0_327	117_3_269	1501_3_1971	110_15_897	113_0_1	293_15_294
214_23_144	960_23_334	356_0_774	1334_0_25	311_5_1	875_5_179	61_0_12	62_5_199	40_23_1	873_0_463	115_0_1	345_0_329	117_3_279	1501_3_1925	110_15_950	113_0_1	293_15_237
214_23_140	960_23_306	356_0_821	1334_0_30	311_5_1	875_5_176	61_0_13	62_5_195	40_23_1	873_0_456	115_0_1	345_0_346	117_3_245	1501_3_1946	110_15_965	113_0_1	293_15_184
214_23_119	960_23_370	356_0_821	1334_0_20	311_5_1	875_5_182	61_0_13	62_5_206	40_23_1	873_0_496	115_0_1	345_0_331	117_3_229	1501_3_1987	110_15_919	113_0_1	293_15_138
214_23_133	960_23_382	356_0_818	1334_0_19	311_5_1	875_5_153	61_0_11	62_5_221	40_23_1	873_0_498	115_0_1	345_0_317	117_3_212	1501_3_2019	110_15_894	113_0_1	293_15_136
214_23_112	960_23_430	356_0_806	1334_0_18	311_5_1	875_5_167	61_0_4	62_5_213	40_23_1	873_0_503	115_0_1	345_0_308	117_3_215	1501_3_2023	110_15_891	113_0_1	293_15_153
214_23_125	960_23_420	356_0_773	1334_0_12	311_5_1	875_5_134	61_0_8	62_5_241	40_23_1	873_0_531	115_0_1	345_0_310	117_3_225	1501_3_2010	110_15_885	113_0_1	293_15_181
214_23_115	960_23_390	356_0_804	1334_0_20	311_5_1	875_5_138	61_0_10	62_5_249	40_23_1	873_0_516	115_0_1	345_0_304	117_3_247	1501_3_2023	110_15_903	113_0_1	293_15_170
214_23_115	960_23_377	356_0_815	1334_0_17	311_5_1	875_5_136	61_0_9	62_5_254	40_23_1	873_0_499	115_0_1	345_0_320	117_3_262	1501_3_2018	110_15_885	113_0_1	293_15_177
214_23_123	960_23_360	356_0_824	1334_0_27	311_5_1	875_5_168	61_0_17	62_5_252	40_23_1	873_0_478	115_0_1	345_0_317	117_3_262	1501_3_2015	110_15_847	113_0_1	293_15_152
214_23_133	960_23_366	356_0_771	1334_0_27	311_5_1	875_5_152	61_0_13	62_5_214	40_23_1	873_0_498	115_0_1	345_0_339	117_3_270	1501_3_1993	110_15_869	113_0_1	293_15_155
214_23_132	960_23_345	356_0_771	1334_0_37	311_5_1	875_5_158	61_0_14	62_5_234	40_23_1	873_0_466	115_0_1	345_0_337	117_3_286	1501_3_1955	110_15_893	113_0_1	293_15_141
214_23_137	960_23_361	356_0_753	1334_0_42	311_5_1	875_5_169	61_0_9	62_5_220	40_23_1	873_0_438	115_0_1	345_0_363	117_3_294	1501_3_1955	110_15_938	113_0_1	293_15_150
214_23_141	960_23_355	356_0_727	1334_0_61	311_5_1	875_5_167	61_0_5	62_5_219	40_23_1	873_0_429	115_0_1	345_0_356	117_3_289	1501_3_2012	110_15_920	113_0_1	293_15_148
214_23_131	960_23_374	356_0_697	1334_0_64	311_5_1	875_5_159	61_0_6	62_5_199	40_23_1	873_0_421	115_0_1	345_0_374	117_3_279	1501_3_2073	110_15_913	113_0_1	293_15_152
214_23_141	960_23_345	356_0_687	1334_0_64	311_5_1	875_5_144	61_0_11	62_5_220	40_23_1	873_0_410	115_0_1	345_0_368	117_3_281	1501_3_2143	110_15_870	113_0_1	293_15_134
214_23_130	960_23_341	356_0_712	1334_0_76	311_5_1	875_5_149	61_0_9	62_5_202	40_23_1	873_0_410	115_0_1	345_0_367	117_3_254	1501_3_2194	110_15_817	113_0_1	293_15_159
214_23_156	960_23_310	356_0_700	1334_0_62	311_5_1	875_5_151	61_0_11	62_5_212	40_23_1	873_0_424	115_0_1	345_0_348	117_3_242	1501_3_2195	110_15_855	113_0_1	293_15_191
214_23_129	960_23_329	356_0_706	1334_0_61	311_5_1	875_5_169	61_0_9	62_5_195	40_23_1	873_0_448	115_0_1	345_0_354	117_3_235	1501_3_2168	110_15_846	113_0_1	293_15_215
214_23_144	960_23_328	356_0_681	1334_0_59	311_5_1	875_5_138	61_0_15	62_5_177	40_23_1	873_0_464	115_0_1	345_0_355	117_3_227	1501_3_2116	110_15_857	113_0_1	293_15_230
214_23_128	960_23_354	356_0_685	1334_0_56	311_5_1	875_5_163	61_0_12	62_5_170	40_23_1	873_0_452	115_0_1	345_0_369	117_3_228	1501_3_2160	110_15_772	113_0_1	293_15_218
214_23_108	960_23_307	356_0_718	1334_0_38	311_5_1	875_5_135	61_0_9	62_5_156	40_23_1	873_0_444	115_0_1	345_0_387	117_3_217	1501_3_2184	110_15_862	113_0_1	293_15_227
214_23_81	960_23_319	356_0_756	1334_0_33	311_5_1	875_5_152	61_0_7	62_5_156	40_23_1	873_0_436	115_0_1	345_0_381	117_3_219	1501_3_2169	110_15_899	113_0_1	293_15_217
214_23_76	960_23_271	356_0_737	1334_0_33	311_5_1	875_5_153	61_0_7	62_5_147	40_23_1	873_0_437	115_0_1	345_0_393	117_3_203	1501_3_2193	110_15_1033	113_0_1	293_15_197
214_23_73	960_23_276	356_0_797	1334_0_30	311_5_1	875_5_150	61_0_3	62_5_145	40_23_1	873_0_440	115_0_1	345_0_379	117_3_230	1501_3_2144	110_15_1062	113_0_1	293_15_168
214_23_74	960_23_309	356_0_743	1334_0_35	311_5_1	875_5_154	61_0_5	62_5_155	40_23_1	873_0_468	115_0_1	345_0_378	117_3_207	1501_3_2137	110_15_1091	113_0_1	293_15_134
214_23_75	960_23_329	356_0_746	1334_0_41	311_5_1	875_5_158	61_0_4	62_5_156	40_23_1	873_0_479	115_0_1	345_0_363	117_3_202	1501_3_2106	110_15_1094	113_0_1	293_15_92
214_23_92	960_23_347	356_0_726	1334_0_49	311_5_1	875_5_189	61_0_1	62_5_151	40_23_1	873_0_489	115_0_1	345_0_336	117_3_174	1501_3_2115	110_15_1076	113_0_1	293_15_95
214_23_86	960_23_351	356_0_728	1334_0_51	311_5_1	875_5_183	61_0_4	62_5_130	40_23_1	873_0_493	115_0_1	345_0_325	117_3_176	1501_3_2148	110_15_1081	113_0_1	293_15_79
214_23_76	960_23_414	356_0_683	1334_0_47	311_5_1	875_5_193	61_0_1	62_5_163	40_23_1	873_0_459	115_0_1	345_0_302	117_3_157	1501_3_2182	110_15_1093	113_0_1	293_15_74
214_23_80	960_23_389	356_0_688	1334_0_58	311_5_1	875_5_168	61_0_3	62_5_139	40_23_1	873_0_501	115_0_1	345_0_284	117_3_143	1501_3_2220	110_15_1108	113_0_1	293_15_60
214_23_78	960_23_436	356_0_654	1334_0_43	311_5_1	875_5_182	61_0_4	62_5_147	40_23_1	873_0_518	115_0_1	345_0_242	117_3_148	1501_3_2188	110_15_1126	113_0_1	293_15_61
214_23_93	960_23_412	356_0_662	1334_0_44	311_5_1	875_5_184	61_0_5	62_5_132	40_23_1	873_0_526	115_0_1	345_0_260	117_3_130	1501_3_2178	110_15_1128	113_0_1	293_15_54
214_23_77	960_23_428	356_0_637	1334_0_39	311_5_1	875_5_178	61_0_5	62_5_147	40_23_1	873_0_540	115_0_1	345_0_216	117_3_135	1501_3_2204	110_15_1138	113_0_1	293_15_75
214_23_75	960_23_433	356_0_660	1334_0_54	311_5_1	875_5_182	61_0_11	62_5_140	40_23_1	873_0_527	115_0_1	345_0_220	117_3_105	1501_3_2248	110_15_1120	113_0_1	293_15_83
214_23_67	960_23_415	356_0_696	1334_0_43	311_5_1	875_5_166	61_0_14	62_5_144	40_23_1	873_0_579	115_0_1	345_0_206	117_3_126	1501_3_2210	110_15_1114	113_0_1	293_15_101
214_23_60	960_23_445	356_0_691	1334_0_40	311_5_1	875_5_151	61_0_17	62_5_125	40_23_1	873_0_557	115_0_1	345_0_180	117_3_95	1501_3_2330	110_15_1092	113_0_1	293_15_90
214_23_76	960_23_448	356_0_663	1334_0_46	311_5_1	875_5_133	61_0_14	62_5_119	40_23_1	873_0_551	115_0_1	345_0_152	117_3_117	1501_3_2344	110_15_1107	113_0_1	293_15_74
214_23_81	960_23_438	356_0_676	1334_0_39	311_5_1	875_5_153	61_0_21	62_5_113	40_23_1	873_0_539	115_0_1	345_0_122	117_3_107	1501_3_2356	110_15_1122	113_0_1	293_15_66
214_23_78	960_23_399	356_0_706	1334_0_67	311_5_1	875_5_144	61_0_17	62_5_113	40_23_1	873_0_549	115_0_1	345_0_130	117_3_105	1501_3_2325	110_15_1142	113_0_1	293_15_73
214_23_80	960_23_418	356_0_707	1334_0_58	311_5_1	875_5_175	61_0_14	62_5_104	40_23_1	873_0_529	115_0_1	345_0_110	117_3_102	1501_3_2313	110_15_1191	113_0_1	293_15_54
214_23_79	960_23_374	356_0_652	1334_0_57	311_5_1	875_5_172	61_0_23	62_5_101	40_23_1	873_0_507	115_0_1	345_0_119	117_3_99	1501_3_2402	110_15_1197	113_0_1	293_15_59
214_23_70	960_23_400	356_0_585	1334_0_48	311_5_1	875_5_182	61_0_22	62_5_110	40_23_1	873_0_539	115_0_1	345_0_110	117_3_108	1501_3_2369	110_15_1216	113_0_1	293_15_54
214_23_72	960_23_422	356_0_576	1334_0_44	311_5_1	875_5_180	61_0_25	62_5_111	40_23_1	873_0_504	115_0_1	345_0_114	117_3_114	1501_3_2388	110_15_1192	113_0_1	293_15_54
214_23_63	960_23_458	356_0_575	1334_0_41	311_5_1	875_5_212	61_0_30	62_5_98	40_23_1	873_0_530	115_0_1	345_0_113	117_3_123	1501_3_2381	110_15_1086	113_0_1	293_15_63
214_23_57	960_23_509	356_0_564	1334_0_42	311_5_1	875_5_221	61_0_33	62_5_93	40_23_1	873_0_518	115_0_1	345_0_120	117_3_113	1501_3_2429	110_15_998	113_0_1	293_15_55
214_23_59	960_23_533	356_0_555	1334_0_34	311_5_1	875_5_224	61_0_35	62_5_88	40_23_1	873_0_558	115_0_1	345_0_118	117_3_133	1501_3_2436	110_15_916	113_0_1	293_15_34
214_23_58	960_23_558	356_0_563	1334_0_27	311_5_1	875_5_237	61_0_40	62_5_90	40_23_1	873_0_517	115_0_1	345_0_109	117_3_119	1501_3_2459	110_15_874	113_0_1	293_15_31
214_23_57	960_23_560	356_0_621	1334_0_33	311_5_1	875_5_242	61_0_45	62_5_83	40_23_1	873_0_534	115_0_1	345_0_110	117_3_123	1501_3_2477	110_15_827	113_0_1	293_15_17
214_23_62	960_23_568	356_0_637	1334_0_29	311_5_1	875_5_256	61_0_48	62_5_87	40_23_1	873_0_521	115_0_1	345_0_107	117_3_122	1501_3_2528	110_15_786	113_0_1	293_15_13
214_23_52	960_23_578	356_0_636	1334_0_35	311_5_1	875_5_247	61_0_46	62_5_93	40_23_1	873_0_527	115_0_1	345_0_113	117_3_132	1501_3_2533	110_15_784	113_0_1	293_15_24
214_23_65	960_23_556	356_0_665	1334_0_29	311_5_1	875_5_239	61_0_41	62_5_82	40_23_1	873_0_488	115_0_1	345_0_106	117_3_125	1501_3_2603	110_15_765	113_0_1	293_15_36
214_23_59	960_23_571	356_0_670	1334_0_35	311_5_1	875_5_229	61_0_40	62_5_74	40_23_1	873_0_532	115_0_1	345_0_120	117_3_130	1501_3_2548	110_15_739	113_0_1	293_15_59
214_23_75	960_23_539	356_0_701	1334_0_24	311_5_1	875_5_231	61_0_43	62_5_80	40_23_1	873_0_529	115_0_1	345_0_97	117_3_134	1501_3_2487	110_15_773	113_0_1	293_15_74
214_23_88	960_23_545	356_0_689	1334_0_36	311_5_1	875_5_236	61_0_40	62_5_77	40_23_1	873_0_551	115_0_1	345_0_112	117_3_129	1501_3_2394	110_15_827	113_0_1	293_15_74
214_23_96	960_23_520	356_0_708	1334_0_25	311_5_1	875_5_203	61_0_32	62_5_76	40_23_1	873_0_534	115_0_1	345_0_97	117_3_134	1501_3_2407	110_15_915	113_0_1	293_15_80
214_23_95	960_23_483	356_0_692	1334_0_33	311_5_1	875_5_189	61_0_41	62_5_63	40_23_1	873_0_558	115_0_1	345_0_118	117_3_129	1501_3_2393	110_15_998	113_0_1	293_15_81
214_23_98	960_23_477	356_0_659	1334_0_30	311_5_1	875_5_168	61_0_44	62_5_79	40_23_1	873_0_574	115_0_1	345_0_102	117_3_141	1501_3_2408	110_15_1046	113_0_1	293_15_96
214_23_102	960_23_448	356_0_634	1334_0_32	311_5_1	875_5_159	61_0_46	62_5_75	40_23_1	873_0_553	115_0_1	345_0_100	117_3_113	1501_3_2426	110_15_1122	113_0_1	293_15_115
214_23_114	960_23_427	356_0_606	1334_0_41	311_5_1	875_5_158	61_0_59	62_5_80	40_23_1	873_0_544	115_0_1	345_0_101	117_3_110	1501_3_2393	110_15_1148	113_0_1	293_15_127
214_23_116	960_23_438	356_0_626	1334_0_32	311_5_1	875_5_152	61_0_57	62_5_84	40_23_1	873_0_539	115_0_1	345_0_78	117_3_88	1501_3_2390	110_15_1149	113_0_1	293_15_140
214_23_97	960_23_459	356_0_611	1334_0_39	311_5_1	875_5_146	61_0_64	62_5_92	40_23_1	873_0_550	115_0_1	345_0_86	117_3_80	1501_3_2360	110_15_1113	113_0_1	293_15_160
214_23_97	960_23_425	356_0_632	1334_0_32	311_5_1	875_5_138	61_0_63	62_5_92	40_23_1	873_0_574	115_0_1	345_0_84	117_3_86	1501_3_2375	110_15_1072	113_0_1	293_15_155
214_23_97	960_23_437	356_0_669	1334_0_39	311_5_1	875_5_141	61_0_64	62_5_99	40_23_1	873_0_566	115_0_1	345_0_88	117_3_78	1501_3_2374	110_15_1031	113_0_1	293_15_114
214_23_101	960_23_441	356_0_705	1334_0_25	311_5_1	875_5_159	61_0_63	62_5_89	40_23_1	873_0_592	115_0_1	345_0_79	117_3_80	1501_3_2377	110_15_997	113_0_1	293_15_72
214_23_100	960_23_457	356_0_767	1334_0_33	311_5_1	875_5_148	61_0_70	62_5_74	40_23_1	873_0_618	115_0_1	345_0_88	117_3_79	1501_3_2346	110_15_986	113_0_1	293_15_42
214_23_131	960_23_459	356_0_802	1334_0_30	311_5_1	875_5_159	61_0_62	62_5_70	40_23_1	873_0_653	115_0_1	345_0_67	117_3_87	1501_3_2315	110_15_950	113_0_1	293_15_37
214_23_129	960_23_439	356_0_893	1334_0_26	311_5_1	875_5_159	61_0_72	62_5_74	40_23_1	873_0_669	115_0_1	345_0_73	117_3_71	1501_3_2261	110_15_911	113_0_1	293_15_57
214_23_130	960_23_431	356_0_905	1334_0_38	311_5_1	875_5_144	61_0_53	62_5_69	40_23_1	873_0_661	115_0_1	345_0_70	117_3_85	1501_3_2294	110_15_839	113_0_1	293_15_79
214_23_123	960_23_425	356_0_907	1334_0_29	311_5_1	875_5_154	61_0_44	62_5_60	40_23_1	873_0_667	115_0_1	345_0_95	117_3_69	1501_3_2280	110_15_828	113_0_1	293_15_123
214_23_150	960_23_438	356_0_895	1334_0_32	311_5_1	875_5_150	61_0_38	62_5_58	40_23_1	873_0_691	115_0_1	345_0_71	117_3_64	1501_3_2265	110_15_829	113_0_1	293_15_129
214_23_110	960_23_447	356_0_850	1334_0_22	311_5_1	875_5_154	61_0_29	62_5_68	40_23_1	873_0_687	115_0_1	345_0_84	117_3_62	1501_3_2305	110_15_849	113_0_1	293_15_162
214_23_123	960_23_440	356_0_922	1334_0_24	311_5_1	875_5_158	61_0_28	62_5_71	40_23_1	873_0_707	115_0_1	345_0_82	117_3_58	1501_3_2289	110_15_773	113_0_1	293_15_169
214_23_100	960_23_443	356_0_866	1334_0_14	311_5_1	875_5_150	61_0_25	62_5_74	40_23_1	873_0_694	115_0_1	345_0_75	117_3_59	1501_3_2390	110_15_748	113_0_1	293_15_189
214_23_109	960_23_438	356_0_906	1334_0_19	311_5_1	875_5_151	61_0_35	62_5_55	40_23_1	873_0_676	115_0_1	345_0_66	117_3_50	1501_3_2354	110_15_785	113_0_1	293_15_201
214_23_92	960_23_454	356_0_856	1334_0_4	311_5_1	875_5_144	61_0_31	62_5_57	40_23_1	873_0_689	115_0_1	345_0_70	117_3_49	1501_3_2407	110_15_800	113_0_1	293_15_196
214_23_99	960_23_446	356_0_905	1334_0_11	311_5_1	875_5_159	61_0_29	62_5_39	40_23_1	873_0_675	115_0_1	345_0_70	117_3_52	1501_3_2342	110_15_842	113_0_1	293_15_186
214_23_86	960_23_428	356_0_835	1334_0_10	311_5_1	875_5_156	61_0_23	62_5_36	40_23_1	873_0_683	115_0_1	345_0_80	117_3_58	1501_3_2380	110_15_897	113_0_1	293_15_165
214_23_83	960_23_429	356_0_863	1334_0_12	311_5_1	875_5_162	61_0_18	62_5_33	40_23_1	873_0_663	115_0_1	345_0_81	117_3_47	1501_3_2387	110_15_884	113_0_1	293_15_154
214_23_78	960_23_430	356_0_829	1334_0_3	311_5_1	875_5_148	61_0_17	62_5_30	40_23_1	873_0_681	115_0_1	345_0_80	117_3_47	1501_3_2442	110_15_883	113_0_1	293_15_142
214_23_83	960_23_386	356_0_916	1334_0_2	311_5_1	875_5_152	61_0_14	62_5_34	40_23_1	873_0_676	115_0_1	345_0_66	117_3_48	1501_3_2415	110_15_885	113_0_1	293_15_153
214_23_94	960_23_399	356_0_895	311_5_1	875_5_135	61_0_14	62_5_42	40_23_1	873_0_690	115_0_1	345_0_64	117_3_51	1501_3_2433	110_15_838	113_0_1	293_15_162
214_23_80	960_23_404	356_0_880	311_5_1	875_5_137	61_0_15	62_5_51	40_23_1	873_0_713	115_0_1	345_0_66	117_3_57	1501_3_2406	110_15_817	113_0_1	293_15_182
214_23_69	960_23_394	356_0_872	311_5_1	875_5_144	61_0_19	62_5_41	40_23_1	873_0_713	115_0_1	345_0_72	117_3_63	1501_3_2369	110_15_870	113_0_1	293_15_147
214_23_60	960_23_401	356_0_892	311_5_1	875_5_142	61_0_15	62_5_47	40_23_1	873_0_751	115_0_1	345_0_64	117_3_74	1501_3_2351	110_15_842	113_0_1	293_15_108
214_23_62	960_23_400	356_0_859	311_5_1	875_5_160	61_0_15	62_5_52	40_23_1	873_0_774	115_0_1	345_0_79	117_3_82	1501_3_2324	110_15_847	113_0_1	293_15_111
214_23_70	960_23_380	356_0_883	311_5_1	875_5_169	61_0_16	62_5_43	40_23_1	873_0_816	115_0_1	345_0_74	117_3_83	1501_3_2375	110_15_770	113_0_1	293_15_90
214_23_56	960_23_399	356_0_871	311_5_1	875_5_163	61_0_18	62_5_35	40_23_1	873_0_809	115_0_1	345_0_97	117_3_90	1501_3_2365	110_15_782	113_0_1	293_15_93
214_23_71	960_23_417	356_0_857	311_5_1	875_5_148	61_0_9	62_5_34	40_23_1	873_0_811	115_0_1	345_0_92	117_3_94	1501_3_2338	110_15_811	113_0_1	293_15_91
214_23_74	960_23_417	356_0_848	311_5_1	875_5_133	61_0_6	62_5_22	40_23_1	873_0_806	115_0_1	345_0_98	117_3_86	1501_3_2331	110_15_906	113_0_1	293_15_71
214_23_88	960_23_416	356_0_883	311_5_1	875_5_139	61_0_5	62_5_29	40_23_1	873_0_798	115_0_1	345_0_101	117_3_83	1501_3_2292	110_15_938	113_0_1	293_15_54
214_23_95	960_23_411	356_0_944	311_5_1	875_5_114	61_0_4	62_5_30	40_23_1	873_0_761	115_0_1	345_0_115	117_3_65	1501_3_2291	110_15_979	113_0_1	293_15_49
214_23_103	960_23_412	356_0_947	311_5_1	875_5_111	61_0_4	62_5_31	40_23_1	873_0_757	115_0_1	345_0_113	117_3_80	1501_3_2312	110_15_948	113_0_1	293_15_49
214_23_119	960_23_417	356_0_955	311_5_1	875_5_118	61_0_7	62_5_40	40_23_1	873_0_762	115_0_1	345_0_124	117_3_79	1501_3_2311	110_15_877	113_0_1	293_15_56
214_23_127	960_23_439	356_0_979	311_5_1	875_5_119	61_0_10	62_5_45	40_23_1	873_0_717	115_0_1	345_0_120	117_3_88	1501_3_2293	110_15_858	113_0_1	293_15_59
214_23_138	960_23_445	356_0_1022	311_5_1	875_5_127	61_0_8	62_5_50	40_23_1	873_0_675	115_0_1	345_0_128	117_3_88	1501_3_2331	110_15_775	113_0_1	293_15_60
214_23_125	960_23_430	356_0_1014	311_5_1	875_5_128	61_0_4	62_5_48	40_23_1	873_0_659	115_0_1	345_0_120	117_3_108	1501_3_2361	110_15_779	113_0_1	293_15_70
214_23_145	960_23_440	356_0_1043	311_5_1	875_5_132	61_0_4	62_5_49	40_23_1	873_0_649	115_0_1	345_0_135	117_3_111	1501_3_2292	110_15_784	113_0_1	293_15_92
214_23_127	960_23_448	356_0_1041	311_5_1	875_5_127	61_0_4	62_5_59	40_23_1	873_0_666	115_0_1	345_0_122	117_3_100	1501_3_2285	110_15_778	113_0_1	293_15_116
214_23_124	960_23_469	356_0_1016	311_5_1	875_5_113	61_0_4	62_5_58	40_23_1	873_0_695	115_0_1	345_0_108	117_3_119	1501_3_2277	110_15_814	113_0_1	293_15_121
214_23_99	960_23_475	356_0_1032	311_5_1	875_5_101	61_0_5	62_5_67	40_23_1	873_0_702	115_0_1	345_0_78	117_3_122	1501_3_2258	110_15_852	113_0_1	293_15_106
214_23_106	960_23_463	356_0_1015	311_5_1	875_5_132	61_0_5	62_5_61	40_23_1	873_0_718	115_0_1	345_0_61	117_3_117	1501_3_2203	110_15_891	113_0_1	293_15_77
214_23_106	960_23_471	356_0_968	311_5_1	875_5_107	61_0_3	62_5_68	40_23_1	873_0_719	115_0_1	345_0_59	117_3_116	1501_3_2283	110_15_874	113_0_1	293_15_51
214_23_105	960_23_483	356_0_928	311_5_1	875_5_124	61_0_4	62_5_80	40_23_1	873_0_765	115_0_1	345_0_61	117_3_114	1501_3_2222	110_15_883	113_0_1	293_15_56
214_23_106	960_23_500	356_0_906	311_5_1	875_5_125	61_0_1	62_5_87	40_23_1	873_0_777	115_0_1	345_0_63	117_3_111	1501_3_2215	110_15_891	113_0_1	293_15_48
214_23_120	960_23_529	356_0_834	311_5_1	875_5_137	61_0_2	62_5_86	40_23_1	873_0_799	115_0_1	345_0_72	117_3_119	1501_3_2172	110_15_923	113_0_1	293_15_48
214_23_120	960_23_542	356_0_811	311_5_1	875_5_153	61_0_2	62_5_87	40_23_1	873_0_786	115_0_1	345_0_75	117_3_121	1501_3_2241	110_15_882	113_0_1	293_15_51
214_23_148	960_23_528	356_0_794	311_5_1	875_5_166	61_0_5	62_5_90	40_23_1	873_0_735	115_0_1	345_0_74	117_3_109	1501_3_2239	110_15_939	113_0_1	293_15_53
214_23_141	960_23_532	356_0_807	311_5_1	875_5_153	61_0_2	62_5_84	40_23_1	873_0_722	115_0_1	345_0_73	117_3_103	1501_3_2234	110_15_969	113_0_1	293_15_32
214_23_162	960_23_505	356_0_802	311_5_1	875_5_162	61_0_1	62_5_96	40_23_1	873_0_714	115_0_1	345_0_74	117_3_120	1501_3_2274	110_15_932	113_0_1	293_15_18
214_23_159	960_23_500	356_0_830	311_5_1	875_5_137	62_5_85	40_23_1	873_0_706	115_0_1	345_0_70	117_3_118	1501_3_2299	110_15_931	113_0_1	293_15_22
214_23_141	960_23_504	356_0_833	311_5_1	875_5_136	62_5_104	40_23_1	873_0_702	115_0_1	345_0_57	117_3_113	1501_3_2255	110_15_941	113_0_1	293_15_23
214_23_118	960_23_526	356_0_809	311_5_1	875_5_125	62_5_103	40_23_1	873_0_713	115_0_1	345_0_70	117_3_112	1501_3_2260	110_15_938	113_0_1	293_15_22
214_23_104	960_23_537	356_0_857	311_5_1	875_5_139	62_5_126	40_23_1	873_0_718	115_0_1	345_0_64	117_3_126	1501_3_2206	110_15_874	113_0_1	293_15_44
214_23_73	960_23_555	356_0_837	311_5_1	875_5_131	62_5_116	40_23_1	873_0_757	115_0_1	345_0_63	117_3_139	1501_3_2221	110_15_830	113_0_1	293_15_63
214_23_81	960_23_566	356_0_855	311_5_1	875_5_145	62_5_139	40_23_1	873_0_769	115_0_1	345_0_46	117_3_133	1501_3_2187	110_15_788	113_0_1	293_15_79
214_23_65	960_23_546	356_0_887	311_5_1	875_5_150	62_5_124	40_23_1	873_0_862	115_0_1	345_0_41	117_3_137	1501_3_2133	110_15_736	113_0_1	293_15_115
214_23_65	960_23_554	356_0_850	311_5_1	875_5_149	62_5_147	40_23_1	873_0_863	115_0_1	345_0_47	117_3_125	1501_3_2087	110_15_760	113_0_1	293_15_147
214_23_59	960_23_544	356_0_863	311_5_1	875_5_151	62_5_122	40_23_1	873_0_906	115_0_1	345_0_44	117_3_108	1501_3_2042	110_15_821	113_0_1	293_15_149
214_23_66	960_23_569	356_0_846	311_5_1	875_5_174	62_5_118	40_23_1	873_0_947	115_0_1	345_0_40	117_3_107	1501_3_1991	110_15_826	113_0_1	293_15_183
214_23_59	960_23_555	356_0_816	311_5_1	875_5_188	62_5_100	40_23_1	873_0_977	115_0_1	345_0_45	117_3_107	1501_3_1998	110_15_852	113_0_1	293_15_183
214_23_65	960_23_591	356_0_822	311_5_1	875_5_190	62_5_111	40_23_1	873_0_962	115_0_1	345_0_32	117_3_86	1501_3_1996	110_15_849	113_0_1	293_15_175
214_23_60	960_23_598	356_0_807	311_5_1	875_5_215	62_5_103	40_23_1	873_0_930	115_0_1	345_0_28	117_3_78	1501_3_2002	110_15_884	113_0_1	293_15_113
214_23_73	960_23_574	356_0_831	311_5_1	875_5_215	62_5_107	40_23_1	873_0_885	115_0_1	345_0_24	117_3_93	1501_3_2036	110_15_831	113_0_1	293_15_70
214_23_78	960_23_591	356_0_871	311_5_1	875_5_233	62_5_101	40_23_1	873_0_836	115_0_1	345_0_19	117_3_105	1501_3_2066	110_15_802	113_0_1	293_15_34
214_23_64	960_23_622	356_0_827	311_5_1	875_5_243	62_5_118	40_23_1	873_0_833	115_0_1	345_0_14	117_3_96	1501_3_2118	110_15_781	113_0_1	293_15_28
214_23_71	960_23_606	356_0_823	311_5_1	875_5_254	62_5_107	40_23_1	873_0_843	115_0_1	345_0_19	117_3_103	1501_3_2131	110_15_798	113_0_1	293_15_32
214_23_77	960_23_627	356_0_821	311_5_1	875_5_231	62_5_98	40_23_1	873_0_885	115_0_1	345_0_23	117_3_107	1501_3_2133	110_15_767	113_0_1	293_15_45
214_23_69	960_23_649	356_0_891	311_5_1	875_5_251	62_5_94	40_23_1	873_0_895	115_0_1	345_0_26	117_3_107	1501_3_2096	110_15_709	113_0_1	293_15_52
214_23_77	960_23_629	356_0_899	311_5_1	875_5_240	62_5_72	40_23_1	873_0_928	115_0_1	345_0_19	117_3_97	1501_3_2090	110_15_707	113_0_1	293_15_79
214_23_70	960_23_589	356_0_886	311_5_1	875_5_255	62_5_78	40_23_1	873_0_909	115_0_1	345_0_19	117_3_117	1501_3_2091	110_15_736	113_0_1	293_15_112
214_23_84	960_23_559	356_0_935	311_5_1	875_5_247	62_5_63	40_23_1	873_0_930	115_0_1	345_0_24	117_3_103	1501_3_2021	110_15_765	113_0_1	293_15_140
214_23_96	960_23_543	356_0_897	311_5_1	875_5_238	62_5_61	40_23_1	873_0_883	115_0_1	345_0_34	117_3_109	1501_3_2037	110_15_817	113_0_1	293_15_155
214_23_90	960_23_540	356_0_902	311_5_1	875_5_223	62_5_67	40_23_1	873_0_883	115_0_1	345_0_38	117_3_96	1501_3_2036	110_15_823	113_0_1	293_15_160
214_23_90	960_23_546	356_0_923	311_5_1	875_5_235	62_5_64	40_23_1	873_0_914	115_0_1	345_0_47	117_3_117	1501_3_1970	110_15_825	113_0_1	293_15_155
214_23_101	960_23_556	356_0_950	311_5_1	875_5_244	62_5_65	40_23_1	873_0_909	115_0_1	345_0_47	117_3_115	1501_3_1932	110_15_825	113_0_1	293_15_148
214_23_116	960_23_552	356_0_933	311_5_1	875_5_237	62_5_67	40_23_1	873_0_904	115_0_1	345_0_47	117_3_131	1501_3_1960	110_15_817	113_0_1	293_15_115
214_23_111	960_23_543	356_0_965	311_5_1	875_5_222	62_5_72	40_23_1	873_0_913	115_0_1	345_0_49	117_3_123	1501_3_1946	110_15_852	113_0_1	293_15_76
214_23_121	960_23_556	356_0_948	311_5_1	875_5_197	62_5_71	40_23_1	873_0_903	115_0_1	345_0_54	117_3_138	1501_3_1944	110_15_868	113_0_1	293_15_55
214_23_120	960_23_543	356_0_972	311_5_1	875_5_213	62_5_69	40_23_1	873_0_878	115_0_1	345_0_58	117_3_114	1501_3_1922	110_15_895	113_0_1	293_15_52
214_23_136	960_23_525	356_0_921	311_5_1	875_5_191	62_5_74	40_23_1	873_0_883	115_0_1	345_0_47	117_3_136	1501_3_1928	110_15_918	113_0_1	293_15_48
214_23_127	960_23_493	356_0_954	311_5_1	875_5_210	62_5_73	40_23_1	873_0_908	115_0_1	345_0_48	117_3_123	1501_3_1873	110_15_954	113_0_1	293_15_60
214_23_146	960_23_466	356_0_967	311_5_1	875_5_184	62_5_71	40_23_1	873_0_918	115_0_1	345_0_55	117_3_118	1501_3_1885	110_15_998	113_0_1	293_15_48
214_23_118	960_23_448	356_0_938	311_5_1	875_5_209	62_5_70	40_23_1	873_0_958	115_0_1	345_0_50	117_3_106	1501_3_1911	110_15_1035	113_0_1	293_15_41
214_23_108	960_23_430	356_0_987	311_5_1	875_5_186	62_5_73	40_23_1	873_0_927	115_0_1	345_0_47	117_3_126	1501_3_1903	110_15_1050	113_0_1	293_15_46
214_23_105	960_23_424	356_0_990	311_5_1	875_5_175	62_5_70	40_23_1	873_0_931	115_0_1	345_0_45	117_3_116	1501_3_1922	110_15_1023	113_0_1	293_15_59
214_23_103	960_23_440	356_0_997	311_5_1	875_5_153	62_5_65	40_23_1	873_0_909	115_0_1	345_0_49	117_3_107	1501_3_1923	110_15_965	113_0_1	293_15_87
214_23_93	960_23_484	356_0_973	311_5_1	875_5_163	62_5_68	40_23_1	873_0_867	115_0_1	345_0_67	117_3_119	1501_3_1949	110_15_931	113_0_1	293_15_72
214_23_97	960_23_490	356_0_937	311_5_1	875_5_153	62_5_71	40_23_1	873_0_881	115_0_1	345_0_68	117_3_107	1501_3_1958	110_15_949	113_0_1	293_15_65
214_23_85	960_23_515	356_0_910	311_5_1	875_5_188	62_5_89	40_23_1	873_0_847	115_0_1	345_0_77	117_3_100	1501_3_1994	110_15_992	113_0_1	293_15_37
214_23_93	960_23_533	356_0_915	311_5_1	875_5_209	62_5_87	40_23_1	873_0_814	115_0_1	345_0_74	117_3_101	1501_3_1980	110_15_1026	113_0_1	293_15_33
214_23_103	960_23_504	356_0_928	311_5_1	875_5_224	62_5_94	40_23_1	873_0_791	115_0_1	345_0_98	117_3_104	1501_3_1964	110_15_1044	113_0_1	293_15_34
214_23_92	960_23_522	356_0_865	311_5_1	875_5_249	62_5_98	40_23_1	873_0_781	115_0_1	345_0_89	117_3_91	1501_3_2052	110_15_992	113_0_1	293_15_46
214_23_92	960_23_522	356_0_861	311_5_1	875_5_250	62_5_98	40_23_1	873_0_811	115_0_1	345_0_84	117_3_102	1501_3_2020	110_15_961	113_0_1	293_15_60
214_23_89	960_23_575	356_0_788	311_5_1	875_5_282	62_5_94	40_23_1	873_0_803	115_0_1	345_0_67	117_3_74	1501_3_2010	110_15_1011	113_0_1	293_15_62
214_23_81	960_23_554	356_0_781	311_5_1	875_5_268	62_5_94	40_23_1	873_0_845	115_0_1	345_0_79	117_3_74	1501_3_1950	110_15_998	113_0_1	293_15_75
214_23_84	960_23_593	356_0_770	311_5_1	875_5_297	62_5_85	40_23_1	873_0_841	115_0_1	345_0_75	117_3_66	1501_3_1991	110_15_895	113_0_1	293_15_78
214_23_95	960_23_544	356_0_761	311_5_1	875_5_272	62_5_92	40_23_1	873_0_900	115_0_1	345_0_79	117_3_62	1501_3_1994	110_15_862	113_0_1	293_15_106
214_23_79	960_23_562	356_0_741	311_5_1	875_5_264	62_5_83	40_23_1	873_0_885	115_0_1	345_0_67	117_3_60	1501_3_2053	110_15_880	113_0_1	293_15_102
214_23_83	960_23_516	356_0_783	311_5_1	875_5_233	62_5_67	40_23_1	873_0_883	115_0_1	345_0_56	117_3_64	1501_3_2070	110_15_926	113_0_1	293_15_117
214_23_84	960_23_541	356_0_786	311_5_1	875_5_248	62_5_67	40_23_1	873_0_923	115_0_1	345_0_57	117_3_45	1501_3_2081	110_15_923	113_0_1	293_15_100
214_23_85	960_23_521	356_0_784	311_5_1	875_5_245	62_5_57	40_23_1	873_0_930	115_0_1	345_0_73	117_3_64	1501_3_2065	110_15_933	113_0_1	293_15_106
214_23_70	960_23_563	356_0_781	311_5_1	875_5_277	62_5_83	40_23_1	873_0_927	115_0_1	345_0_84	117_3_56	1501_3_2055	110_15_839	113_0_1	293_15_75
214_23_73	960_23_549	356_0_759	311_5_1	875_5_271	62_5_72	40_23_1	873_0_942	115_0_1	345_0_83	117_3_66	1501_3_2055	110_15_902	113_0_1	293_15_43
214_23_79	960_23_563	356_0_775	311_5_1	875_5_293	62_5_75	40_23_1	873_0_936	115_0_1	345_0_85	117_3_63	1501_3_2055	110_15_871	113_0_1	293_15_18
214_23_85	960_23_571	356_0_740	311_5_1	875_5_307	62_5_70	40_23_1	873_0_936	115_0_1	345_0_89	117_3_82	1501_3_2110	110_15_817	113_0_1	293_15_15
214_23_90	960_23_592	356_0_765	311_5_1	875_5_324	62_5_82	40_23_1	873_0_946	115_0_1	345_0_84	117_3_60	1501_3_2038	110_15_818	113_0_1	293_15_11
214_23_99	960_23_578	356_0_782	311_5_1	875_5_291	62_5_79	40_23_1	873_0_952	115_0_1	345_0_93	117_3_71	1501_3_2031	110_15_833	113_0_1	293_15_11
214_23_115	960_23_564	356_0_812	311_5_1	875_5_300	62_5_71	40_23_1	873_0_938	115_0_1	345_0_91	117_3_75	1501_3_2037	110_15_857	113_0_1	293_15_13
214_23_102	960_23_564	356_0_823	311_5_1	875_5_300	62_5_90	40_23_1	873_0_924	115_0_1	345_0_99	117_3_70	1501_3_2013	110_15_900	113_0_1	293_15_12
214_23_125	960_23_535	356_0_811	311_5_1	875_5_278	62_5_82	40_23_1	873_0_941	115_0_1	345_0_91	117_3_75	1501_3_2039	110_15_925	113_0_1	293_15_19
214_23_142	960_23_519	356_0_811	311_5_1	875_5_258	62_5_102	40_23_1	873_0_958	115_0_1	345_0_91	117_3_79	1501_3_1982	110_15_926	113_0_1	293_15_29
214_23_138	960_23_519	356_0_810	311_5_1	875_5_244	62_5_88	40_23_1	873_0_950	115_0_1	345_0_87	117_3_70	1501_3_2034	110_15_865	113_0_1	293_15_33
214_23_147	960_23_517	356_0_741	311_5_1	875_5_247	62_5_98	40_23_1	873_0_974	115_0_1	345_0_77	117_3_71	1501_3_2048	110_15_874	113_0_1	293_15_27
214_23_118	960_23_516	356_0_681	311_5_1	875_5_239	62_5_94	40_23_1	873_0_962	115_0_1	345_0_77	117_3_69	1501_3_2123	110_15_909	113_0_1	293_15_21
214_23_116	960_23_556	356_0_620	311_5_1	875_5_237	62_5_105	40_23_1	873_0_940	115_0_1	345_0_89	117_3_67	1501_3_2132	110_15_971	113_0_1	293_15_9
214_23_131	960_23_539	356_0_614	311_5_1	875_5_240	62_5_91	40_23_1	873_0_964	115_0_1	345_0_86	117_3_65	1501_3_2155	110_15_959	113_0_1	293_15_6
214_23_134	960_23_546	356_0_598	311_5_1	875_5_263	62_5_101	40_23_1	873_0_972	115_0_1	345_0_78	117_3_65	1501_3_2115	110_15_996	113_0_1	293_15_4
214_23_135	960_23_507	356_0_607	311_5_1	875_5_248	62_5_84	40_23_1	873_0_959	115_0_1	345_0_86	117_3_69	1501_3_2129	110_15_1052	113_0_1	293_15_4
214_23_132	960_23_537	356_0_650	311_5_1	875_5_245	62_5_87	40_23_1	873_0_920	115_0_1	345_0_67	117_3_70	1501_3_2116	110_15_1030	113_0_1	293_15_1
214_23_125	960_23_493	356_0_653	311_5_1	875_5_216	62_5_96	40_23_1	873_0_915	115_0_1	345_0_87	117_3_78	1501_3_2134	110_15_1033	113_0_1
214_23_134	960_23_538	356_0_645	311_5_1	875_5_224	62_5_91	40_23_1	873_0_901	115_0_1	345_0_77	117_3_97	1501_3_2083	110_15_1025	113_0_1
214_23_120	960_23_508	356_0_642	311_5_1	875_5_213	62_5_97	40_23_1	873_0_877	115_0_1	345_0_82	117_3_108	1501_3_2063	110_15_1090	113_0_1
214_23_119	960_23_572	356_0_616	311_5_1	875_5_232	62_5_102	40_23_1	873_0_865	115_0_1	345_0_74	117_3_124	1501_3_2041	110_15_1065	113_0_1
214_23_124	960_23_530	356_0_588	311_5_1	875_5_244	62_5_118	40_23_1	873_0_896	115_0_1	345_0_92	117_3_134	1501_3_2105	110_15_963	113_0_1
214_23_103	960_23_559	356_0_651	311_5_1	875_5_274	62_5_110	40_23_1	873_0_917	115_0_1	345_0_71	117_3_138	1501_3_2071	110_15_928	113_0_1
214_23_117	960_23_532	356_0_652	311_5_1	875_5_287	62_5_124	40_23_1	873_0_898	115_0_1	345_0_68	117_3_128	1501_3_2090	110_15_934	113_0_1
214_23_115	960_23_577	356_0_709	311_5_1	875_5_286	62_5_110	40_23_1	873_0_925	115_0_1	345_0_38	117_3_124	1501_3_2022	110_15_956	113_0_1
214_23_132	960_23_522	356_0_739	311_5_1	875_5_273	62_5_125	40_23_1	873_0_939	115_0_1	345_0_37	117_3_120	1501_3_1988	110_15_988	113_0_1
214_23_125	960_23_516	356_0_751	311_5_1	875_5_263	62_5_97	40_23_1	873_0_989	115_0_1	345_0_41	117_3_137	1501_3_1965	110_15_961	113_0_1
214_23_128	960_23_493	356_0_747	311_5_1	875_5_242	62_5_113	40_23_1	873_0_956	115_0_1	345_0_48	117_3_140	1501_3_1998	110_15_1006	113_0_1
214_23_123	960_23_477	356_0_785	311_5_1	875_5_246	62_5_104	40_23_1	873_0_957	115_0_1	345_0_39	117_3_126	1501_3_1994	110_15_1017	113_0_1
214_23_115	960_23_459	356_0_857	311_5_1	875_5_252	62_5_100	40_23_1	873_0_937	115_0_1	345_0_32	117_3_122	1501_3_1987	110_15_1021	113_0_1
214_23_97	960_23_456	356_0_824	311_5_1	875_5_259	62_5_106	40_23_1	873_0_929	115_0_1	345_0_28	117_3_125	1501_3_2063	110_15_993	113_0_1
214_23_100	960_23_464	356_0_782	311_5_1	875_5_266	62_5_93	40_23_1	873_0_926	115_0_1	345_0_29	117_3_140	1501_3_2127	110_15_947	113_0_1
214_23_97	960_23_416	356_0_759	311_5_1	875_5_260	62_5_106	40_23_1	873_0_906	115_0_1	345_0_34	117_3_159	1501_3_2139	110_15_1012	113_0_1
214_23_78	960_23_409	356_0_724	311_5_1	875_5_263	62_5_91	40_23_1	873_0_893	115_0_1	345_0_28	117_3_158	1501_3_2183	110_15_1048	113_0_1
214_23_71	960_23_369	356_0_706	311_5_1	875_5_272	62_5_90	40_23_1	873_0_917	115_0_1	345_0_37	117_3_175	1501_3_2184	110_15_1066	113_0_1
214_23_54	960_23_364	356_0_658	311_5_1	875_5_277	62_5_67	40_23_1	873_0_936	115_0_1	345_0_46	117_3_171	1501_3_2171	110_15_1134	113_0_1
214_23_53	960_23_340	356_0_657	311_5_1	875_5_280	62_5_75	40_23_1	873_0_949	115_0_1	345_0_57	117_3_183	1501_3_2188	110_15_1117	113_0_1
214_23_53	960_23_376	356_0_629	311_5_1	875_5_264	62_5_71	40_23_1	873_0_987	115_0_1	345_0_49	117_3_161	1501_3_2167	110_15_1155	113_0_1
214_23_49	960_23_386	356_0_644	311_5_1	875_5_255	62_5_76	40_23_1	873_0_958	115_0_1	345_0_65	117_3_147	1501_3_2090	110_15_1233	113_0_1
214_23_59	960_23_372	356_0_655	311_5_1	875_5_287	62_5_65	40_23_1	873_0_977	115_0_1	345_0_53	117_3_157	1501_3_2017	110_15_1218	113_0_1
214_23_56	960_23_385	356_0_695	311_5_1	875_5_284	62_5_64	40_23_1	873_0_918	115_0_1	345_0_64	117_3_154	1501_3_1986	110_15_1224	113_0_1
214_23_57	960_23_383	356_0_762	311_5_1	875_5_269	62_5_67	40_23_1	873_0_853	115_0_1	345_0_59	117_3_151	1501_3_2002	110_15_1216	113_0_1
214_23_66	960_23_415	356_0_765	311_5_1	875_5_254	62_5_66	40_23_1	873_0_865	115_0_1	345_0_56	117_3_164	1501_3_1936	110_15_1211	113_0_1
214_23_72	960_23_409	356_0_746	311_5_1	875_5_230	62_5_83	40_23_1	873_0_824	115_0_1	345_0_65	117_3_175	1501_3_1992	110_15_1238	113_0_1
214_23_78	960_23_441	356_0_736	311_5_1	875_5_227	62_5_74	40_23_1	873_0_824	115_0_1	345_0_58	117_3_198	1501_3_1944	110_15_1248	113_0_1
214_23_105	960_23_430	356_0_735	311_5_1	875_5_225	62_5_78	40_23_1	873_0_823	115_0_1	345_0_63	117_3_191	1501_3_1986	110_15_1220	113_0_1
214_23_92	960_23_416	356_0_742	311_5_1	875_5_217	62_5_73	40_23_1	873_0_839	115_0_1	345_0_48	117_3_199	1501_3_2048	110_15_1187	113_0_1
214_23_102	960_23_407	356_0_737	311_5_1	875_5_222	62_5_95	40_23_1	873_0_829	115_0_1	345_0_49	117_3_187	1501_3_2079	110_15_1180	113_0_1
214_23_109	960_23_346	356_0_742	311_5_1	875_5_202	62_5_84	40_23_1	873_0_870	115_0_1	345_0_38	117_3_197	1501_3_2102	110_15_1213	113_0_1
214_23_108	960_23_371	356_0_700	311_5_1	875_5_197	62_5_74	40_23_1	873_0_887	115_0_1	345_0_45	117_3_189	1501_3_2114	110_15_1207	113_0_1
214_23_82	960_23_388	356_0_684	311_5_1	875_5_197	62_5_64	40_23_1	873_0_881	115_0_1	345_0_49	117_3_191	1501_3_2166	110_15_1193	113_0_1
214_23_78	960_23_376	356_0_647	311_5_1	875_5_198	62_5_52	40_23_1	873_0_955	115_0_1	345_0_37	117_3_205	1501_3_2153	110_15_1195	113_0_1
214_23_72	960_23_367	356_0_622	311_5_1	875_5_181	62_5_48	40_23_1	873_0_952	115_0_1	345_0_46	117_3_214	1501_3_2184	110_15_1148	113_0_1
214_23_83	960_23_343	356_0_532	311_5_1	875_5_194	62_5_69	40_23_1	873_0_1015	115_0_1	345_0_36	117_3_221	1501_3_2162	110_15_1119	113_0_1
214_23_82	960_23_341	356_0_563	311_5_1	875_5_189	62_5_60	40_23_1	873_0_1005	115_0_1	345_0_40	117_3_218	1501_3_2134	110_15_1161	113_0_1
214_23_73	960_23_365	356_0_520	311_5_1	875_5_193	62_5_64	40_23_1	873_0_1033	115_0_1	345_0_41	117_3_232	1501_3_2037	110_15_1251	113_0_1
214_23_74	960_23_371	356_0_551	311_5_1	875_5_209	62_5_66	40_23_1	873_0_1030	115_0_1	345_0_42	117_3_215	1501_3_1964	110_15_1297	113_0_1
214_23_75	960_23_361	356_0_560	311_5_1	875_5_241	62_5_74	40_23_1	873_0_1034	115_0_1	345_0_38	117_3_218	1501_3_1910	110_15_1295	113_0_1
214_23_79	960_23_399	356_0_582	311_5_1	875_5_247	62_5_75	40_23_1	873_0_1059	115_0_1	345_0_43	117_3_201	1501_3_1837	110_15_1293	113_0_1
214_23_73	960_23_378	356_0_621	311_5_1	875_5_225	62_5_72	40_23_1	873_0_1016	115_0_1	345_0_38	117_3_226	1501_3_1914	110_15_1276	113_0_1
214_23_70	960_23_380	356_0_629	311_5_1	875_5_254	62_5_80	40_23_1	873_0_1015	115_0_1	345_0_51	117_3_188	1501_3_1892	110_15_1296	113_0_1
214_23_68	960_23_385	356_0_627	311_5_1	875_5_231	62_5_72	40_23_1	873_0_1024	115_0_1	345_0_61	117_3_198	1501_3_1900	110_15_1321	113_0_1
214_23_67	960_23_377	356_0_624	311_5_1	875_5_240	62_5_58	40_23_1	873_0_993	115_0_1	345_0_76	117_3_176	1501_3_1963	110_15_1307	113_0_1
214_23_62	960_23_357	356_0_615	311_5_1	875_5_227	62_5_56	40_23_1	873_0_976	115_0_1	345_0_78	117_3_176	1501_3_2053	110_15_1282	113_0_1
214_23_47	960_23_353	356_0_573	311_5_1	875_5_242	62_5_74	40_23_1	873_0_937	115_0_1	345_0_98	117_3_170	1501_3_2169	110_15_1180	113_0_1
214_23_47	960_23_357	356_0_596	311_5_1	875_5_235	62_5_70	40_23_1	873_0_919	115_0_1	345_0_110	117_3_155	1501_3_2193	110_15_1164	113_0_1
214_23_52	960_23_360	356_0_586	311_5_1	875_5_223	62_5_89	40_23_1	873_0_904	115_0_1	345_0_116	117_3_176	1501_3_2247	110_15_1103	113_0_1
214_23_57	960_23_377	356_0_600	311_5_1	875_5_218	62_5_68	40_23_1	873_0_917	115_0_1	345_0_114	117_3_164	1501_3_2225	110_15_1095	113_0_1
214_23_55	960_23_380	356_0_609	311_5_1	875_5_207	62_5_87	40_23_1	873_0_876	115_0_1	345_0_117	117_3_185	1501_3_2239	110_15_1066	113_0_1
214_23_52	960_23_379	356_0_652	311_5_1	875_5_212	62_5_61	40_23_1	873_0_840	115_0_1	345_0_142	117_3_187	1501_3_2200	110_15_1082	113_0_1
214_23_56	960_23_395	356_0_639	311_5_1	875_5_222	62_5_62	40_23_1	873_0_832	115_0_1	345_0_139	117_3_216	1501_3_2164	110_15_1099	113_0_1
214_23_66	960_23_412	356_0_643	311_5_1	875_5_217	62_5_72	40_23_1	873_0_810	115_0_1	345_0_152	117_3_197	1501_3_2158	110_15_1092	113_0_1
214_23_74	960_23_452	356_0_620	311_5_1	875_5_192	62_5_71	40_23_1	873_0_827	115_0_1	345_0_157	117_3_215	1501_3_2148	110_15_1090	113_0_1
214_23_84	960_23_419	356_0_616	311_5_1	875_5_210	62_5_72	40_23_1	873_0_843	115_0_1	345_0_163	117_3_210	1501_3_2136	110_15_1099	113_0_1
214_23_75	960_23_451	356_0_607	311_5_1	875_5_200	62_5_69	40_23_1	873_0_839	115_0_1	345_0_146	117_3_231	1501_3_2126	110_15_1105	113_0_1
214_23_76	960_23_481	356_0_589	311_5_1	875_5_193	62_5_59	40_23_1	873_0_864	115_0_1	345_0_155	117_3_218	1501_3_2096	110_15_1130	113_0_1
214_23_77	960_23_498	356_0_641	311_5_1	875_5_188	62_5_54	40_23_1	873_0_893	115_0_1	345_0_162	117_3_225	1501_3_1986	110_15_1140	113_0_1
214_23_73	960_23_505	356_0_592	311_5_1	875_5_193	62_5_61	40_23_1	873_0_929	115_0_1	345_0_160	117_3_192	1501_3_1977	110_15_1176	113_0_1
214_23_60	960_23_506	356_0_622	311_5_1	875_5_186	62_5_55	40_23_1	873_0_981	115_0_1	345_0_144	117_3_206	1501_3_1906	110_15_1186	113_0_1
214_23_63	960_23_511	356_0_582	311_5_1	875_5_187	62_5_59	40_23_1	873_0_1008	115_0_1	345_0_148	117_3_185	1501_3_1940	110_15_1168	113_0_1
214_23_74	960_23_486	356_0_593	311_5_1	875_5_185	62_5_41	40_23_1	873_0_1027	115_0_1	345_0_161	117_3_194	1501_3_1969	110_15_1122	113_0_1
214_23_68	960_23_500	356_0_593	311_5_1	875_5_173	62_5_42	40_23_1	873_0_1029	115_0_1	345_0_156	117_3_191	1501_3_1979	110_15_1086	113_0_1
214_23_70	960_23_449	356_0_618	311_5_1	875_5_172	62_5_41	40_23_1	873_0_992	115_0_1	345_0_134	117_3_192	1501_3_2041	110_15_1055	113_0_1
214_23_64	960_23_422	356_0_623	311_5_1	875_5_192	62_5_35	40_23_1	873_0_1006	115_0_1	345_0_146	117_3_188	1501_3_2054	110_15_1024	113_0_1
214_23_66	960_23_374	356_0_677	311_5_1	875_5_206	62_5_29	40_23_1	873_0_949	115_0_1	345_0_147	117_3_185	1501_3_2165	110_15_972	113_0_1
214_23_65	960_23_366	356_0_629	311_5_1	875_5_220	62_5_31	40_23_1	873_0_960	115_0_1	345_0_153	117_3_202	1501_3_2166	110_15_1013	113_0_1
214_23_78	960_23_359	356_0_679	311_5_1	875_5_223	62_5_35	40_23_1	873_0_941	115_0_1	345_0_147	117_3_177	1501_3_2203	110_15_982	113_0_1
214_23_79	960_23_405	356_0_668	311_5_1	875_5_234	62_5_36	40_23_1	873_0_963	115_0_1	345_0_150	117_3_179	1501_3_2160	110_15_917	113_0_1
214_23_85	960_23_408	356_0_646	311_5_1	875_5_222	62_5_31	40_23_1	873_0_1004	115_0_1	345_0_181	117_3_189	1501_3_2138	110_15_871	113_0_1
214_23_79	960_23_449	356_0_719	311_5_1	875_5_237	62_5_35	40_23_1	873_0_995	115_0_1	345_0_154	117_3_198	1501_3_2070	110_15_846	113_0_1
214_23_75	960_23_466	356_0_691	311_5_1	875_5_262	62_5_36	40_23_1	873_0_960	115_0_1	345_0_173	117_3_211	1501_3_2052	110_15_881	113_0_1
214_23_58	960_23_506	356_0_692	311_5_1	875_5_258	62_5_33	40_23_1	873_0_983	115_0_1	345_0_162	117_3_204	1501_3_2012	110_15_920	113_0_1
214_23_53	960_23_479	356_0_645	311_5_1	875_5_267	62_5_49	40_23_1	873_0_1031	115_0_1	345_0_175	117_3_218	1501_3_1928	110_15_1017	113_0_1
214_23_54	960_23_486	356_0_660	311_5_1	875_5_272	62_5_39	40_23_1	873_0_989	115_0_1	345_0_164	117_3_210	1501_3_1930	110_15_1073	113_0_1
214_23_42	960_23_472	356_0_631	311_5_1	875_5_282	62_5_48	40_23_1	873_0_1045	115_0_1	345_0_172	117_3_222	1501_3_1904	110_15_1090	113_0_1
214_23_47	960_23_467	356_0_669	311_5_1	875_5_279	62_5_35	40_23_1	873_0_1020	115_0_1	345_0_184	117_3_214	1501_3_1935	110_15_1070	113_0_1
214_23_51	960_23_500	356_0_635	311_5_1	875_5_265	62_5_33	40_23_1	873_0_1007	115_0_1	345_0_206	117_3_207	1501_3_1934	110_15_1045	113_0_1
214_23_54	960_23_469	356_0_622	311_5_1	875_5_272	62_5_25	40_23_1	873_0_947	115_0_1	345_0_193	117_3_210	1501_3_1972	110_15_1050	113_0_1
214_23_56	960_23_478	356_0_572	311_5_1	875_5_242	62_5_24	40_23_1	873_0_934	115_0_1	345_0_209	117_3_204	1501_3_2013	110_15_982	113_0_1
214_23_63	960_23_470	356_0_577	311_5_1	875_5_244	62_5_23	40_23_1	873_0_924	115_0_1	345_0_206	117_3_181	1501_3_2043	110_15_1002	113_0_1
214_23_58	960_23_474	356_0_565	311_5_1	875_5_220	62_5_21	40_23_1	873_0_869	115_0_1	345_0_231	117_3_190	1501_3_2113	110_15_1050	113_0_1
214_23_55	960_23_424	356_0_553	311_5_1	875_5_225	62_5_20	40_23_1	873_0_862	115_0_1	345_0_207	117_3_181	1501_3_2153	110_15_1151	113_0_1
214_23_54	960_23_425	356_0_531	311_5_1	875_5_203	62_5_16	40_23_1	873_0_822	115_0_1	345_0_225	117_3_176	1501_3_2201	110_15_1223	113_0_1
214_23_69	960_23_387	356_0_549	311_5_1	875_5_197	62_5_5	40_23_1	873_0_846	115_0_1	345_0_225	117_3_168	1501_3_2237	110_15_1237	113_0_1
214_23_72	960_23_372	356_0_586	311_5_1	875_5_205	62_5_3	40_23_1	873_0_881	115_0_1	345_0_208	117_3_158	1501_3_2201	110_15_1261	113_0_1
214_23_70	960_23_373	356_0_595	311_5_1	875_5_203	62_5_3	40_23_1	873_0_875	115_0_1	345_0_227	117_3_152	1501_3_2201	110_15_1236	113_0_1
214_23_82	960_23_365	356_0_658	311_5_1	875_5_216	873_0_930	40_23_1	115_0_1	345_0_208	117_3_135	1501_3_2156	110_15_1162	113_0_1
214_23_69	960_23_345	356_0_649	311_5_1	875_5_208	873_0_878	40_23_1	115_0_1	345_0_219	117_3_135	1501_3_2209	110_15_1152	113_0_1
214_23_62	960_23_335	356_0_666	311_5_1	875_5_232	873_0_925	40_23_1	115_0_1	345_0_182	117_3_122	1501_3_2166	110_15_1109	113_0_1
214_23_45	960_23_353	356_0_607	311_5_1	875_5_225	873_0_921	40_23_1	115_0_1	345_0_211	117_3_127	1501_3_2153	110_15_1088	113_0_1
214_23_41	960_23_382	356_0_658	311_5_1	875_5_256	873_0_917	40_23_1	115_0_1	345_0_201	117_3_120	1501_3_2100	110_15_1008	113_0_1
214_23_30	960_23_438	356_0_647	311_5_1	875_5_258	873_0_923	40_23_1	115_0_1	345_0_207	117_3_130	1501_3_2090	110_15_1005	113_0_1
214_23_25	960_23_459	356_0_661	311_5_1	875_5_293	873_0_893	40_23_1	115_0_1	345_0_187	117_3_120	1501_3_2069	110_15_1050	113_0_1
214_23_22	960_23_483	356_0_661	311_5_1	875_5_310	873_0_887	40_23_1	115_0_1	345_0_196	117_3_136	1501_3_2022	110_15_1063	113_0_1
214_23_25	960_23_497	356_0_645	311_5_1	875_5_324	873_0_859	40_23_1	115_0_1	345_0_182	117_3_125	1501_3_2041	110_15_1116	113_0_1
214_23_21	960_23_534	356_0_615	311_5_1	875_5_331	873_0_879	40_23_1	115_0_1	345_0_184	117_3_144	1501_3_2083	110_15_1036	113_0_1
214_23_28	960_23_522	356_0_608	311_5_1	875_5_300	873_0_912	40_23_1	115_0_1	345_0_191	117_3_177	1501_3_2111	110_15_963	113_0_1
214_23_28	960_23_578	356_0_623	311_5_1	875_5_287	873_0_973	40_23_1	115_0_1	345_0_165	117_3_159	1501_3_2045	110_15_955	113_0_1
214_23_37	960_23_536	356_0_626	311_5_1	875_5_269	873_0_999	40_23_1	115_0_1	345_0_169	117_3_163	1501_3_2053	110_15_949	113_0_1
214_23_37	960_23_534	356_0_632	311_5_1	875_5_273	873_0_1047	40_23_1	115_0_1	345_0_149	117_3_148	1501_3_2071	110_15_910	113_0_1
214_23_43	960_23_507	356_0_626	311_5_1	875_5_261	873_0_1018	40_23_1	115_0_1	345_0_133	117_3_160	1501_3_2106	110_15_980	113_0_1
214_23_51	960_23_482	356_0_606	311_5_1	875_5_263	873_0_1076	40_23_1	115_0_1	345_0_111	117_3_151	1501_3_2095	110_15_1032	113_0_1
214_23_44	960_23_475	356_0_611	311_5_1	875_5_242	873_0_1123	40_23_1	115_0_1	345_0_109	117_3_190	1501_3_2101	110_15_965	113_0_1
214_23_59	960_23_442	356_0_630	311_5_1	875_5_271	873_0_1135	40_23_1	115_0_1	345_0_95	117_3_181	1501_3_2126	110_15_917	113_0_1
214_23_44	960_23_455	356_0_628	311_5_1	875_5_251	873_0_1091	40_23_1	115_0_1	345_0_96	117_3_228	1501_3_2130	110_15_892	113_0_1
214_23_61	960_23_482	356_0_649	311_5_1	875_5_274	873_0_1021	40_23_1	115_0_1	345_0_87	117_3_202	1501_3_2160	110_15_812	113_0_1
214_23_47	960_23_518	356_0_609	311_5_1	875_5_275	873_0_1001	40_23_1	115_0_1	345_0_97	117_3_250	1501_3_2152	110_15_798	113_0_1
214_23_60	960_23_522	356_0_627	311_5_1	875_5_292	873_0_931	40_23_1	115_0_1	345_0_84	117_3_232	1501_3_2187	110_15_864	113_0_1
214_23_42	960_23_564	356_0_580	311_5_1	875_5_289	873_0_932	40_23_1	115_0_1	345_0_111	117_3_243	1501_3_2149	110_15_903	113_0_1
214_23_61	960_23_560	356_0_614	311_5_1	875_5_275	873_0_906	40_23_1	115_0_1	345_0_103	117_3_226	1501_3_2142	110_15_960	113_0_1
214_23_58	960_23_582	356_0_614	311_5_1	875_5_267	873_0_954	40_23_1	115_0_1	345_0_108	117_3_238	1501_3_2058	110_15_964	113_0_1
214_23_57	960_23_600	356_0_613	311_5_1	875_5_270	873_0_965	40_23_1	115_0_1	345_0_100	117_3_232	1501_3_2049	110_15_923	113_0_1
214_23_46	960_23_606	356_0_559	311_5_1	875_5_292	873_0_1003	40_23_1	115_0_1	345_0_88	117_3_216	1501_3_2040	110_15_925	113_0_1
214_23_49	960_23_606	356_0_566	311_5_1	875_5_288	873_0_1071	40_23_1	115_0_1	345_0_86	117_3_177	1501_3_1996	110_15_892	113_0_1
214_23_55	960_23_608	356_0_572	311_5_1	875_5_317	873_0_1107	40_23_1	115_0_1	345_0_91	117_3_164	1501_3_1893	110_15_953	113_0_1
214_23_51	960_23_566	356_0_578	311_5_1	875_5_296	873_0_1146	40_23_1	115_0_1	345_0_73	117_3_186	1501_3_1962	110_15_935	113_0_1
214_23_44	960_23_566	356_0_594	311_5_1	875_5_299	873_0_1151	40_23_1	115_0_1	345_0_71	117_3_182	1501_3_1969	110_15_960	113_0_1
214_23_39	960_23_537	356_0_594	311_5_1	875_5_306	873_0_1158	40_23_1	115_0_1	345_0_59	117_3_183	1501_3_2002	110_15_966	113_0_1
214_23_31	960_23_549	356_0_591	311_5_1	875_5_291	873_0_1113	40_23_1	115_0_1	345_0_48	117_3_198	1501_3_2092	110_15_916	113_0_1
214_23_33	960_23_529	356_0_568	311_5_1	875_5_278	873_0_1106	40_23_1	115_0_1	345_0_56	117_3_192	1501_3_2114	110_15_944	113_0_1
214_23_29	960_23_522	356_0_613	311_5_1	875_5_286	873_0_1024	40_23_1	115_0_1	345_0_71	117_3_185	1501_3_2158	110_15_944	113_0_1
214_23_32	960_23_545	356_0_574	311_5_1	875_5_282	873_0_1062	40_23_1	115_0_1	345_0_85	117_3_200	1501_3_2088	110_15_985	113_0_1
214_23_37	960_23_554	356_0_577	311_5_1	875_5_271	873_0_1019	40_23_1	115_0_1	345_0_75	117_3_200	1501_3_2148	110_15_977	113_0_1
214_23_36	960_23_573	356_0_511	311_5_1	875_5_279	873_0_1045	40_23_1	115_0_1	345_0_80	117_3_204	1501_3_2121	110_15_1045	113_0_1
214_23_33	960_23_582	356_0_519	311_5_1	875_5_303	873_0_957	40_23_1	115_0_1	345_0_77	117_3_189	1501_3_2107	110_15_1124	113_0_1
214_23_27	960_23_574	356_0_494	311_5_1	875_5_286	873_0_958	40_23_1	115_0_1	345_0_73	117_3_203	1501_3_2065	110_15_1191	113_0_1
214_23_33	960_23_594	356_0_489	311_5_1	875_5_257	873_0_958	40_23_1	115_0_1	345_0_83	117_3_179	1501_3_2045	110_15_1211	113_0_1
214_23_35	960_23_609	356_0_471	311_5_1	875_5_249	873_0_983	40_23_1	115_0_1	345_0_84	117_3_174	1501_3_2050	110_15_1171	113_0_1
214_23_36	960_23_630	356_0_519	311_5_1	875_5_245	873_0_943	40_23_1	115_0_1	345_0_80	117_3_131	1501_3_2033	110_15_1229	113_0_1
214_23_30	960_23_648	356_0_521	311_5_1	875_5_211	873_0_963	40_23_1	115_0_1	345_0_79	117_3_144	1501_3_2072	110_15_1187	113_0_1
214_23_35	960_23_682	356_0_461	311_5_1	875_5_238	873_0_1002	40_23_1	115_0_1	345_0_69	117_3_131	1501_3_2159	110_15_1114	113_0_1
214_23_27	960_23_674	356_0_460	311_5_1	875_5_231	873_0_1000	40_23_1	115_0_1	345_0_81	117_3_118	1501_3_2195	110_15_1130	113_0_1
214_23_22	960_23_691	356_0_428	311_5_1	875_5_225	873_0_1037	40_23_1	115_0_1	345_0_83	117_3_121	1501_3_2173	110_15_1104	113_0_1
214_23_26	960_23_673	356_0_459	311_5_1	875_5_219	873_0_1041	40_23_1	115_0_1	345_0_99	117_3_116	1501_3_2111	110_15_1092	113_0_1
214_23_22	960_23_708	356_0_419	311_5_1	875_5_243	873_0_1100	40_23_1	115_0_1	345_0_90	117_3_123	1501_3_2065	110_15_1029	113_0_1
214_23_23	960_23_715	356_0_425	311_5_1	875_5_232	873_0_1073	40_23_1	115_0_1	345_0_108	117_3_107	1501_3_2066	110_15_1025	113_0_1
214_23_16	960_23_733	356_0_386	311_5_1	875_5_209	873_0_1070	40_23_1	115_0_1	345_0_97	117_3_118	1501_3_2087	110_15_1049	113_0_1
214_23_25	960_23_730	356_0_394	311_5_1	875_5_194	873_0_1058	40_23_1	115_0_1	345_0_88	117_3_124	1501_3_2077	110_15_1074	113_0_1
214_23_20	960_23_709	356_0_377	311_5_1	875_5_174	873_0_1069	40_23_1	115_0_1	345_0_68	117_3_136	1501_3_2084	110_15_1137	113_0_1
214_23_18	960_23_654	356_0_404	311_5_1	875_5_216	873_0_1072	40_23_1	115_0_1	345_0_72	117_3_140	1501_3_2048	110_15_1175	113_0_1
214_23_11	960_23_681	356_0_391	311_5_1	875_5_242	873_0_1059	40_23_1	115_0_1	345_0_79	117_3_119	1501_3_2095	110_15_1128	113_0_1
214_23_5	960_23_640	356_0_418	311_5_1	875_5_251	873_0_1096	40_23_1	115_0_1	345_0_86	117_3_125	1501_3_2065	110_15_1130	113_0_1
214_23_3	960_23_622	356_0_406	311_5_1	875_5_265	873_0_1101	40_23_1	115_0_1	345_0_77	117_3_124	1501_3_2121	110_15_1147	113_0_1
214_23_3	960_23_558	356_0_423	311_5_1	875_5_288	873_0_1141	40_23_1	115_0_1	345_0_87	117_3_145	1501_3_2050	110_15_1175	113_0_1
214_23_5	960_23_552	356_0_450	311_5_1	875_5_267	873_0_1101	40_23_1	115_0_1	345_0_89	117_3_128	1501_3_2125	110_15_1173	113_0_1
214_23_2	960_23_561	356_0_448	311_5_1	875_5_269	873_0_1117	40_23_1	115_0_1	345_0_93	117_3_126	1501_3_2094	110_15_1189	113_0_1
214_23_1	960_23_589	356_0_467	311_5_1	875_5_298	873_0_1064	40_23_1	115_0_1	345_0_101	117_3_122	1501_3_2092	110_15_1168	113_0_1
214_23_1	960_23_568	356_0_447	311_5_1	875_5_306	873_0_1017	40_23_1	115_0_1	345_0_96	117_3_125	1501_3_2147	110_15_1160	113_0_1
960_23_609	356_0_458	311_5_1	875_5_317	873_0_1043	40_23_1	115_0_1	345_0_92	117_3_100	1501_3_2084	110_15_1087	113_0_1
960_23_590	356_0_449	311_5_1	875_5_327	873_0_1008	40_23_1	115_0_1	345_0_103	117_3_97	1501_3_2141	110_15_997	113_0_1
960_23_589	356_0_452	311_5_1	875_5_346	873_0_1008	40_23_1	115_0_1	345_0_84	117_3_92	1501_3_2164	110_15_970	113_0_1
960_23_615	356_0_456	311_5_1	875_5_337	873_0_981	40_23_1	115_0_1	345_0_78	117_3_89	1501_3_2271	110_15_919	113_0_1
960_23_644	356_0_408	311_5_1	875_5_335	873_0_1000	40_23_1	115_0_1	345_0_83	117_3_88	1501_3_2251	110_15_940	113_0_1
960_23_611	356_0_380	311_5_1	875_5_336	873_0_1010	40_23_1	115_0_1	345_0_81	117_3_76	1501_3_2332	110_15_953	113_0_1
960_23_606	356_0_360	311_5_1	875_5_361	873_0_1079	40_23_1	115_0_1	345_0_82	117_3_85	1501_3_2258	110_15_965	113_0_1
960_23_626	356_0_350	311_5_1	875_5_334	873_0_1037	40_23_1	115_0_1	345_0_63	117_3_89	1501_3_2315	110_15_1020	113_0_1
960_23_629	356_0_311	311_5_1	875_5_345	873_0_1124	40_23_1	115_0_1	345_0_66	117_3_84	1501_3_2258	110_15_1039	113_0_1
960_23_629	356_0_306	311_5_1	875_5_347	873_0_1086	40_23_1	115_0_1	345_0_55	117_3_80	1501_3_2316	110_15_1037	113_0_1
960_23_629	356_0_268	311_5_1	875_5_359	873_0_1140	40_23_1	115_0_1	345_0_59	117_3_93	1501_3_2287	110_15_995	113_0_1
960_23_645	356_0_249	311_5_1	875_5_365	873_0_1129	40_23_1	115_0_1	345_0_48	117_3_88	1501_3_2312	110_15_996	113_0_1
960_23_609	356_0_231	311_5_1	875_5_360	873_0_1148	40_23_1	115_0_1	345_0_70	117_3_92	1501_3_2326	110_15_978	113_0_1
960_23_622	356_0_242	311_5_1	875_5_362	873_0_1149	40_23_1	115_0_1	345_0_58	117_3_101	1501_3_2343	110_15_946	113_0_1
960_23_590	356_0_219	311_5_1	875_5_383	873_0_1145	40_23_1	115_0_1	345_0_60	117_3_85	1501_3_2376	110_15_973	113_0_1
960_23_603	356_0_238	311_5_1	875_5_407	873_0_1077	40_23_1	115_0_1	345_0_60	117_3_81	1501_3_2338	110_15_1002	113_0_1
960_23_613	356_0_207	311_5_1	875_5_395	873_0_1051	40_23_1	115_0_1	345_0_72	117_3_93	1501_3_2310	110_15_1028	113_0_1
960_23_621	356_0_226	311_5_1	875_5_405	873_0_1043	40_23_1	115_0_1	345_0_65	117_3_87	1501_3_2260	110_15_1017	113_0_1
960_23_619	356_0_231	311_5_1	875_5_424	873_0_1029	40_23_1	115_0_1	345_0_63	117_3_65	1501_3_2298	110_15_1023	113_0_1
960_23_617	356_0_224	311_5_1	875_5_440	873_0_1021	40_23_1	115_0_1	345_0_79	117_3_65	1501_3_2295	110_15_999	113_0_1
960_23_599	356_0_225	311_5_1	875_5_453	873_0_1006	40_23_1	115_0_1	345_0_84	117_3_68	1501_3_2314	110_15_985	113_0_1
960_23_593	356_0_227	311_5_1	875_5_445	873_0_995	40_23_1	115_0_1	345_0_90	117_3_76	1501_3_2335	110_15_996	113_0_1
960_23_580	356_0_251	311_5_1	875_5_431	873_0_1048	40_23_1	115_0_1	345_0_84	117_3_68	1501_3_2344	110_15_970	113_0_1
960_23_604	356_0_240	311_5_1	875_5_407	873_0_993	40_23_1	115_0_1	345_0_84	117_3_66	1501_3_2409	110_15_976	113_0_1
960_23_594	356_0_273	311_5_1	875_5_337	873_0_1041	40_23_1	115_0_1	345_0_83	117_3_81	1501_3_2435	110_15_943	113_0_1
960_23_577	356_0_262	311_5_1	875_5_310	873_0_1054	40_23_1	115_0_1	345_0_80	117_3_77	1501_3_2392	110_15_1025	113_0_1
960_23_590	356_0_261	311_5_1	875_5_282	873_0_1088	40_23_1	115_0_1	345_0_75	117_3_78	1501_3_2417	110_15_982	113_0_1
960_23_591	356_0_274	311_5_1	875_5_302	873_0_1045	40_23_1	115_0_1	345_0_73	117_3_70	1501_3_2431	110_15_996	113_0_1
960_23_639	356_0_271	311_5_1	875_5_271	873_0_1045	40_23_1	115_0_1	345_0_62	117_3_68	1501_3_2405	110_15_1048	113_0_1
960_23_662	356_0_291	311_5_1	875_5_265	873_0_1099	40_23_1	115_0_1	345_0_83	117_3_57	1501_3_2374	110_15_991	113_0_1
960_23_684	356_0_283	311_5_1	875_5_281	873_0_1065	40_23_1	115_0_1	345_0_62	117_3_58	1501_3_2376	110_15_1026	113_0_1
960_23_695	356_0_278	311_5_1	875_5_282	873_0_1052	40_23_1	115_0_1	345_0_79	117_3_55	1501_3_2379	110_15_1001	113_0_1
960_23_702	356_0_290	311_5_1	875_5_285	873_0_1028	40_23_1	115_0_1	345_0_85	117_3_54	1501_3_2417	110_15_927	113_0_1
960_23_728	356_0_283	311_5_1	875_5_261	873_0_1038	40_23_1	115_0_1	345_0_94	117_3_65	1501_3_2406	110_15_909	113_0_1
960_23_743	356_0_292	311_5_1	875_5_253	873_0_1070	40_23_1	115_0_1	345_0_84	117_3_72	1501_3_2381	110_15_889	113_0_1
960_23_765	356_0_286	311_5_1	875_5_247	873_0_1124	40_23_1	115_0_1	345_0_87	117_3_69	1501_3_2339	110_15_873	113_0_1
960_23_719	356_0_257	311_5_1	875_5_260	873_0_1144	40_23_1	115_0_1	345_0_72	117_3_75	1501_3_2333	110_15_944	113_0_1
960_23_665	356_0_267	311_5_1	875_5_231	873_0_1172	40_23_1	115_0_1	345_0_82	117_3_79	1501_3_2269	110_15_1062	113_0_1
960_23_656	356_0_247	311_5_1	875_5_236	873_0_1208	40_23_1	115_0_1	345_0_83	117_3_83	1501_3_2260	110_15_1075	113_0_1
960_23_677	356_0_235	311_5_1	875_5_236	873_0_1202	40_23_1	115_0_1	345_0_75	117_3_93	1501_3_2199	110_15_1151	113_0_1
960_23_686	356_0_234	311_5_1	875_5_249	873_0_1203	40_23_1	115_0_1	345_0_78	117_3_95	1501_3_2196	110_15_1144	113_0_1
960_23_690	356_0_238	311_5_1	875_5_243	873_0_1206	40_23_1	115_0_1	345_0_84	117_3_98	1501_3_2173	110_15_1136	113_0_1
960_23_698	356_0_244	311_5_1	875_5_242	873_0_1212	40_23_1	115_0_1	345_0_83	117_3_121	1501_3_2143	110_15_1091	113_0_1
960_23_720	356_0_270	311_5_1	875_5_218	873_0_1209	40_23_1	115_0_1	345_0_78	117_3_122	1501_3_2094	110_15_1054	113_0_1
960_23_724	356_0_289	311_5_1	875_5_245	873_0_1180	40_23_1	115_0_1	345_0_68	117_3_126	1501_3_2146	110_15_975	113_0_1
960_23_745	356_0_302	311_5_1	875_5_242	873_0_1205	40_23_1	115_0_1	345_0_66	117_3_118	1501_3_2126	110_15_950	113_0_1
960_23_777	356_0_333	311_5_1	875_5_258	873_0_1207	40_23_1	115_0_1	345_0_62	117_3_129	1501_3_2101	110_15_920	113_0_1
960_23_795	356_0_350	311_5_1	875_5_260	873_0_1193	40_23_1	115_0_1	345_0_67	117_3_141	1501_3_2098	110_15_920	113_0_1
960_23_791	356_0_360	311_5_1	875_5_259	873_0_1151	40_23_1	115_0_1	345_0_54	117_3_139	1501_3_2141	110_15_900	113_0_1
960_23_817	356_0_362	311_5_1	875_5_239	873_0_1149	40_23_1	115_0_1	345_0_43	117_3_130	1501_3_2136	110_15_903	113_0_1
960_23_782	356_0_387	311_5_1	875_5_251	873_0_1171	40_23_1	115_0_1	345_0_45	117_3_102	1501_3_2139	110_15_920	113_0_1
960_23_821	356_0_386	311_5_1	875_5_236	873_0_1113	40_23_1	115_0_1	345_0_47	117_3_115	1501_3_2155	110_15_946	113_0_1
960_23_791	356_0_403	311_5_1	875_5_250	873_0_1101	40_23_1	115_0_1	345_0_42	117_3_88	1501_3_2180	110_15_983	113_0_1
960_23_802	356_0_390	311_5_1	875_5_254	873_0_1129	40_23_1	115_0_1	345_0_35	117_3_102	1501_3_2241	110_15_899	113_0_1
960_23_784	356_0_373	311_5_1	875_5_242	873_0_1159	40_23_1	115_0_1	345_0_34	117_3_99	1501_3_2279	110_15_844	113_0_1
960_23_805	356_0_377	311_5_1	875_5_240	873_0_1195	40_23_1	115_0_1	345_0_41	117_3_102	1501_3_2299	110_15_734	113_0_1
960_23_770	356_0_379	311_5_1	875_5_236	873_0_1260	40_23_1	115_0_1	345_0_39	117_3_94	1501_3_2315	110_15_703	113_0_1
960_23_759	356_0_387	311_5_1	875_5_208	873_0_1285	40_23_1	115_0_1	345_0_44	117_3_84	1501_3_2316	110_15_727	113_0_1
960_23_665	356_0_415	311_5_1	875_5_204	873_0_1331	40_23_1	115_0_1	345_0_47	117_3_74	1501_3_2290	110_15_812	113_0_1
960_23_684	356_0_392	311_5_1	875_5_184	873_0_1373	40_23_1	115_0_1	345_0_47	117_3_87	1501_3_2221	110_15_881	113_0_1
960_23_669	356_0_431	311_5_1	875_5_177	873_0_1384	40_23_1	115_0_1	345_0_48	117_3_109	1501_3_2179	110_15_884	113_0_1
960_23_692	356_0_394	311_5_1	875_5_180	873_0_1350	40_23_1	115_0_1	345_0_47	117_3_118	1501_3_2206	110_15_882	113_0_1
960_23_719	356_0_378	311_5_1	875_5_179	873_0_1312	40_23_1	115_0_1	345_0_46	117_3_133	1501_3_2145	110_15_929	113_0_1
960_23_747	356_0_380	311_5_1	875_5_174	873_0_1271	40_23_1	115_0_1	345_0_41	117_3_147	1501_3_2109	110_15_966	113_0_1
960_23_794	356_0_369	311_5_1	875_5_182	873_0_1200	40_23_1	115_0_1	345_0_37	117_3_151	1501_3_2152	110_15_951	113_0_1
960_23_757	356_0_361	311_5_1	875_5_186	873_0_1221	40_23_1	115_0_1	345_0_57	117_3_147	1501_3_2152	110_15_938	113_0_1
960_23_799	356_0_341	311_5_1	875_5_181	873_0_1175	40_23_1	115_0_1	345_0_60	117_3_119	1501_3_2208	110_15_946	113_0_1
960_23_769	356_0_342	311_5_1	875_5_183	873_0_1185	40_23_1	115_0_1	345_0_72	117_3_137	1501_3_2188	110_15_962	113_0_1
960_23_786	356_0_374	311_5_1	875_5_161	873_0_1193	40_23_1	115_0_1	345_0_64	117_3_110	1501_3_2219	110_15_899	113_0_1
960_23_754	356_0_353	311_5_1	875_5_166	873_0_1186	40_23_1	115_0_1	345_0_73	117_3_99	1501_3_2262	110_15_909	113_0_1
960_23_798	356_0_366	311_5_1	875_5_164	873_0_1200	40_23_1	115_0_1	345_0_61	117_3_85	1501_3_2251	110_15_896	113_0_1
960_23_779	356_0_374	311_5_1	875_5_156	873_0_1178	40_23_1	115_0_1	345_0_61	117_3_86	1501_3_2179	110_15_998	113_0_1
960_23_825	356_0_372	311_5_1	875_5_136	873_0_1176	40_23_1	115_0_1	345_0_60	117_3_87	1501_3_2159	110_15_1024	113_0_1
960_23_799	356_0_395	311_5_1	875_5_126	873_0_1195	40_23_1	115_0_1	345_0_50	117_3_82	1501_3_2117	110_15_1082	113_0_1
960_23_782	356_0_396	311_5_1	875_5_144	873_0_1160	40_23_1	115_0_1	345_0_50	117_3_76	1501_3_2147	110_15_1053	113_0_1
960_23_759	356_0_401	311_5_1	875_5_126	873_0_1155	40_23_1	115_0_1	345_0_46	117_3_78	1501_3_2137	110_15_1098	113_0_1
960_23_753	356_0_383	311_5_1	875_5_123	873_0_1098	40_23_1	115_0_1	345_0_53	117_3_90	1501_3_2195	110_15_1083	113_0_1
960_23_738	356_0_396	311_5_1	875_5_131	873_0_1120	40_23_1	115_0_1	345_0_54	117_3_81	1501_3_2162	110_15_1105	113_0_1
960_23_752	356_0_397	311_5_1	875_5_129	873_0_1083	40_23_1	115_0_1	345_0_66	117_3_89	1501_3_2148	110_15_1143	113_0_1
960_23_761	356_0_420	311_5_1	875_5_132	873_0_1153	40_23_1	115_0_1	345_0_47	117_3_113	1501_3_2126	110_15_1069	113_0_1
960_23_764	356_0_406	311_5_1	875_5_146	873_0_1155	40_23_1	115_0_1	345_0_45	117_3_126	1501_3_2136	110_15_1045	113_0_1
960_23_780	356_0_402	311_5_1	875_5_124	873_0_1179	40_23_1	115_0_1	345_0_31	117_3_127	1501_3_2159	110_15_1000	113_0_1
960_23_798	356_0_372	311_5_1	875_5_128	873_0_1166	40_23_1	115_0_1	345_0_26	117_3_140	1501_3_2181	110_15_958	113_0_1
960_23_833	356_0_359	311_5_1	875_5_136	873_0_1150	40_23_1	115_0_1	345_0_35	117_3_134	1501_3_2197	110_15_947	113_0_1
960_23_806	356_0_323	311_5_1	875_5_143	873_0_1213	40_23_1	115_0_1	345_0_35	117_3_150	1501_3_2176	110_15_971	113_0_1
960_23_827	356_0_305	311_5_1	875_5_140	873_0_1200	40_23_1	115_0_1	345_0_40	117_3_152	1501_3_2234	110_15_929	113_0_1
960_23_789	356_0_291	311_5_1	875_5_145	873_0_1245	40_23_1	115_0_1	345_0_41	117_3_176	1501_3_2188	110_15_943	113_0_1
960_23_773	356_0_297	311_5_1	875_5_141	873_0_1246	40_23_1	115_0_1	345_0_40	117_3_160	1501_3_2219	110_15_938	113_0_1
960_23_719	356_0_301	311_5_1	875_5_121	873_0_1258	40_23_1	115_0_1	345_0_46	117_3_166	1501_3_2209	110_15_954	113_0_1
960_23_673	356_0_296	311_5_1	875_5_117	873_0_1287	40_23_1	115_0_1	345_0_46	117_3_162	1501_3_2273	110_15_958	113_0_1
960_23_618	356_0_280	311_5_1	875_5_108	873_0_1302	40_23_1	115_0_1	345_0_41	117_3_178	1501_3_2242	110_15_1070	113_0_1
960_23_590	356_0_301	311_5_1	875_5_108	873_0_1281	40_23_1	115_0_1	345_0_46	117_3_171	1501_3_2272	110_15_1126	113_0_1
960_23_558	356_0_291	311_5_1	875_5_98	873_0_1248	40_23_1	115_0_1	345_0_40	117_3_162	1501_3_2314	110_15_1219	113_0_1
960_23_544	356_0_254	311_5_1	875_5_105	873_0_1265	40_23_1	115_0_1	345_0_35	117_3_181	1501_3_2212	110_15_1343	113_0_1
960_23_526	356_0_233	311_5_1	875_5_105	873_0_1238	40_23_1	115_0_1	345_0_29	117_3_166	1501_3_2336	110_15_1329	113_0_1
960_23_500	356_0_244	311_5_1	875_5_115	873_0_1231	40_23_1	115_0_1	345_0_26	117_3_193	1501_3_2246	110_15_1418	113_0_1
960_23_495	356_0_243	311_5_1	875_5_91	873_0_1148	40_23_1	115_0_1	345_0_30	117_3_189	1501_3_2295	110_15_1486	113_0_1
960_23_474	356_0_242	311_5_1	875_5_92	873_0_1136	40_23_1	115_0_1	345_0_29	117_3_185	1501_3_2239	110_15_1582	113_0_1
960_23_467	356_0_208	311_5_1	875_5_87	873_0_1168	40_23_1	115_0_1	345_0_26	117_3_182	1501_3_2221	110_15_1618	113_0_1
960_23_488	356_0_213	311_5_1	875_5_86	873_0_1134	40_23_1	115_0_1	345_0_17	117_3_175	1501_3_2217	110_15_1625	113_0_1
960_23_453	356_0_217	311_5_1	875_5_76	873_0_1175	40_23_1	115_0_1	345_0_15	117_3_199	1501_3_2094	110_15_1692	113_0_1
960_23_481	356_0_214	311_5_1	875_5_88	873_0_1062	40_23_1	115_0_1	345_0_7	117_3_189	1501_3_2135	110_15_1696	113_0_1
960_23_517	356_0_214	311_5_1	875_5_84	873_0_1090	40_23_1	115_0_1	345_0_8	117_3_197	1501_3_2040	110_15_1657	113_0_1
960_23_604	356_0_201	311_5_1	875_5_88	873_0_1103	40_23_1	115_0_1	345_0_8	117_3_192	1501_3_2086	110_15_1459	113_0_1
960_23_620	356_0_202	311_5_1	875_5_89	873_0_1116	40_23_1	115_0_1	345_0_10	117_3_205	1501_3_2054	110_15_1437	113_0_1
960_23_675	356_0_163	311_5_1	875_5_94	873_0_1124	40_23_1	115_0_1	345_0_10	117_3_221	1501_3_2080	110_15_1381	113_0_1
960_23_733	356_0_186	311_5_1	875_5_99	873_0_1154	40_23_1	115_0_1	345_0_8	117_3_233	1501_3_2086	110_15_1316	113_0_1
960_23_778	356_0_179	311_5_1	875_5_98	873_0_1219	40_23_1	115_0_1	345_0_7	117_3_221	1501_3_2020	110_15_1303	113_0_1
960_23_753	356_0_191	311_5_1	875_5_101	873_0_1209	40_23_1	115_0_1	345_0_4	117_3_207	1501_3_2082	110_15_1287	113_0_1
960_23_771	356_0_197	311_5_1	875_5_101	873_0_1226	40_23_1	115_0_1	345_0_6	117_3_204	1501_3_2011	110_15_1315	113_0_1
960_23_722	356_0_189	311_5_1	875_5_100	873_0_1228	40_23_1	115_0_1	345_0_5	117_3_216	1501_3_2073	110_15_1294	113_0_1
960_23_722	356_0_187	311_5_1	875_5_95	873_0_1229	40_23_1	115_0_1	345_0_7	117_3_221	1501_3_2093	110_15_1252	113_0_1
960_23_717	356_0_194	311_5_1	875_5_105	873_0_1234	40_23_1	115_0_1	345_0_2	117_3_202	1501_3_2101	110_15_1193	113_0_1
960_23_739	356_0_202	311_5_1	875_5_102	873_0_1247	40_23_1	115_0_1	345_0_2	117_3_224	1501_3_2114	110_15_1134	113_0_1
960_23_756	356_0_199	311_5_1	875_5_106	873_0_1284	40_23_1	115_0_1	345_0_1	117_3_264	1501_3_2080	110_15_1097	113_0_1
960_23_781	311_5_1	875_5_100	873_0_1275	40_23_1	356_0_186	117_3_248	1501_3_2140	110_15_1052	113_0_1
960_23_792	311_5_1	875_5_86	873_0_1251	40_23_1	356_0_202	117_3_242	1501_3_2159	110_15_1025	113_0_1
960_23_789	311_5_1	875_5_73	873_0_1237	40_23_1	356_0_197	117_3_262	1501_3_2180	110_15_1031	113_0_1
960_23_758	311_5_1	875_5_67	873_0_1298	40_23_1	356_0_186	117_3_243	1501_3_2174	110_15_1075	113_0_1
960_23_764	311_5_1	875_5_46	873_0_1293	40_23_1	356_0_208	117_3_248	1501_3_2180	110_15_1044	113_0_1
960_23_737	311_5_1	875_5_46	873_0_1313	40_23_1	356_0_192	117_3_220	1501_3_2209	110_15_1021	113_0_1
960_23_739	311_5_1	875_5_45	873_0_1311	40_23_1	356_0_188	117_3_210	1501_3_2252	110_15_955	113_0_1
960_23_735	311_5_1	875_5_49	873_0_1373	40_23_1	356_0_200	117_3_197	1501_3_2192	110_15_976	113_0_1
960_23_760	311_5_1	875_5_58	873_0_1379	40_23_1	356_0_204	117_3_203	1501_3_2203	110_15_965	113_0_1
960_23_748	311_5_1	875_5_49	873_0_1383	40_23_1	356_0_195	117_3_193	1501_3_2247	110_15_996	113_0_1
960_23_760	311_5_1	875_5_61	873_0_1375	40_23_1	356_0_218	117_3_185	1501_3_2287	110_15_947	113_0_1
960_23_724	311_5_1	875_5_68	873_0_1404	40_23_1	356_0_182	117_3_164	1501_3_2408	110_15_883	113_0_1
960_23_735	311_5_1	875_5_84	873_0_1402	40_23_1	356_0_193	117_3_156	1501_3_2424	110_15_802	113_0_1
960_23_715	311_5_1	875_5_91	873_0_1414	40_23_1	356_0_189	117_3_141	1501_3_2431	110_15_826	113_0_1
960_23_717	311_5_1	875_5_102	873_0_1399	40_23_1	356_0_194	117_3_132	1501_3_2404	110_15_871	113_0_1
960_23_708	311_5_1	875_5_83	873_0_1388	40_23_1	356_0_178	117_3_131	1501_3_2429	110_15_924	113_0_1
960_23_723	311_5_1	875_5_90	873_0_1405	40_23_1	356_0_180	117_3_119	1501_3_2347	110_15_1002	113_0_1
960_23_760	311_5_1	875_5_74	873_0_1385	40_23_1	356_0_175	117_3_108	1501_3_2354	110_15_1035	113_0_1
960_23_765	311_5_1	875_5_75	873_0_1384	40_23_1	356_0_170	117_3_124	1501_3_2285	110_15_1076	113_0_1
960_23_802	311_5_1	875_5_69	873_0_1409	40_23_1	356_0_162	117_3_124	1501_3_2284	110_15_1007	113_0_1
960_23_787	311_5_1	875_5_79	873_0_1472	40_23_1	356_0_142	117_3_131	1501_3_2306	110_15_914	113_0_1
960_23_790	311_5_1	875_5_65	873_0_1551	40_23_1	356_0_146	117_3_115	1501_3_2264	110_15_902	113_0_1
960_23_771	311_5_1	875_5_65	873_0_1624	40_23_1	356_0_129	117_3_109	1501_3_2236	110_15_853	113_0_1
960_23_774	311_5_1	875_5_58	873_0_1614	40_23_1	356_0_145	117_3_111	1501_3_2245	110_15_834	113_0_1
960_23_695	311_5_1	875_5_60	873_0_1648	40_23_1	356_0_135	117_3_125	1501_3_2291	110_15_859	113_0_1
960_23_667	311_5_1	875_5_64	873_0_1646	40_23_1	356_0_134	117_3_151	1501_3_2309	110_15_866	113_0_1
960_23_604	311_5_1	875_5_66	873_0_1658	40_23_1	356_0_109	117_3_155	1501_3_2364	110_15_916	113_0_1
960_23_580	311_5_1	875_5_56	873_0_1643	40_23_1	356_0_112	117_3_183	1501_3_2338	110_15_969	113_0_1
960_23_515	311_5_1	875_5_58	873_0_1619	40_23_1	356_0_84	117_3_193	1501_3_2385	110_15_1025	113_0_1
960_23_467	311_5_1	875_5_51	873_0_1629	40_23_1	356_0_94	117_3_185	1501_3_2420	110_15_1047	113_0_1
960_23_434	311_5_1	875_5_53	873_0_1592	40_23_1	356_0_87	117_3_170	1501_3_2431	110_15_1146	113_0_1
960_23_446	311_5_1	875_5_56	873_0_1536	40_23_1	356_0_90	117_3_161	1501_3_2475	110_15_1155	113_0_1
960_23_458	311_5_1	875_5_66	873_0_1518	40_23_1	356_0_96	117_3_173	1501_3_2417	110_15_1181	113_0_1
960_23_479	311_5_1	875_5_51	873_0_1440	40_23_1	356_0_96	117_3_168	1501_3_2463	110_15_1187	113_0_1
960_23_527	311_5_1	875_5_47	873_0_1434	40_23_1	356_0_99	117_3_172	1501_3_2426	110_15_1141	113_0_1
960_23_565	311_5_1	875_5_56	873_0_1454	40_23_1	356_0_95	117_3_179	1501_3_2380	110_15_1060	113_0_1
960_23_633	311_5_1	875_5_47	873_0_1488	40_23_1	356_0_84	117_3_170	1501_3_2297	110_15_1032	113_0_1
960_23_689	311_5_1	875_5_57	873_0_1493	40_23_1	356_0_95	117_3_164	1501_3_2222	110_15_1029	113_0_1
960_23_739	311_5_1	875_5_41	873_0_1493	40_23_1	356_0_93	117_3_149	1501_3_2238	110_15_1019	113_0_1
960_23_786	311_5_1	875_5_49	873_0_1461	40_23_1	356_0_87	117_3_159	1501_3_2195	110_15_1066	113_0_1
960_23_776	311_5_1	875_5_42	873_0_1429	40_23_1	356_0_97	117_3_155	1501_3_2199	110_15_1130	113_0_1
960_23_738	311_5_1	875_5_51	873_0_1457	40_23_1	356_0_111	117_3_154	1501_3_2144	110_15_1165	113_0_1
960_23_736	311_5_1	875_5_45	873_0_1430	40_23_1	356_0_110	117_3_142	1501_3_2238	110_15_1114	113_0_1
960_23_689	311_5_1	875_5_47	873_0_1438	40_23_1	356_0_137	117_3_141	1501_3_2197	110_15_1171	113_0_1
960_23_666	311_5_1	875_5_48	873_0_1468	40_23_1	356_0_121	117_3_143	1501_3_2217	110_15_1178	113_0_1
960_23_652	311_5_1	875_5_47	873_0_1507	40_23_1	356_0_132	117_3_141	1501_3_2286	110_15_1061	113_0_1
960_23_695	311_5_1	875_5_45	873_0_1495	40_23_1	356_0_125	117_3_131	1501_3_2325	110_15_972	113_0_1
960_23_692	311_5_1	875_5_39	873_0_1531	40_23_1	356_0_140	117_3_110	1501_3_2333	110_15_922	113_0_1
960_23_691	311_5_1	875_5_34	873_0_1472	40_23_1	356_0_133	117_3_100	1501_3_2446	110_15_853	113_0_1
960_23_673	311_5_1	875_5_30	873_0_1493	40_23_1	356_0_155	117_3_96	1501_3_2464	110_15_838	113_0_1
960_23_649	311_5_1	875_5_21	873_0_1500	40_23_1	356_0_146	117_3_102	1501_3_2472	110_15_922	113_0_1
960_23_632	311_5_1	875_5_21	873_0_1497	40_23_1	356_0_138	117_3_98	1501_3_2480	110_15_968	113_0_1
960_23_596	311_5_1	875_5_20	873_0_1474	40_23_1	356_0_124	117_3_105	1501_3_2526	110_15_1006	113_0_1
960_23_585	311_5_1	875_5_18	873_0_1475	40_23_1	356_0_122	117_3_91	1501_3_2588	110_15_962	113_0_1
960_23_615	311_5_1	875_5_18	873_0_1497	40_23_1	356_0_112	117_3_106	1501_3_2536	110_15_927	113_0_1
960_23_637	311_5_1	875_5_15	873_0_1458	40_23_1	356_0_111	117_3_110	1501_3_2591	110_15_868	113_0_1
960_23_669	311_5_1	875_5_10	873_0_1500	40_23_1	356_0_97	117_3_117	1501_3_2588	110_15_818	113_0_1
960_23_713	311_5_1	875_5_7	873_0_1469	40_23_1	356_0_94	117_3_129	1501_3_2640	110_15_740	113_0_1
960_23_736	311_5_1	875_5_6	873_0_1479	40_23_1	356_0_84	117_3_145	1501_3_2570	110_15_775	113_0_1
960_23_755	311_5_1	875_5_6	873_0_1471	40_23_1	356_0_77	117_3_115	1501_3_2595	110_15_795	113_0_1
960_23_757	311_5_1	875_5_7	873_0_1463	40_23_1	356_0_67	117_3_132	1501_3_2558	110_15_860	113_0_1
960_23_746	311_5_1	875_5_5	873_0_1496	40_23_1	356_0_72	117_3_113	1501_3_2507	110_15_874	113_0_1
960_23_757	311_5_1	875_5_8	873_0_1465	40_23_1	356_0_67	117_3_114	1501_3_2501	110_15_904	113_0_1
960_23_749	311_5_1	875_5_11	873_0_1466	40_23_1	356_0_74	117_3_91	1501_3_2496	110_15_942	113_0_1
960_23_761	311_5_1	875_5_10	873_0_1447	40_23_1	356_0_67	117_3_85	1501_3_2522	110_15_956	113_0_1
960_23_750	311_5_1	875_5_15	873_0_1457	40_23_1	356_0_58	117_3_73	1501_3_2524	110_15_995	113_0_1
960_23_738	311_5_1	875_5_24	873_0_1389	40_23_1	356_0_57	117_3_84	1501_3_2543	110_15_1046	113_0_1
960_23_731	311_5_1	875_5_21	873_0_1408	40_23_1	356_0_54	117_3_89	1501_3_2520	110_15_1057	113_0_1
960_23_713	311_5_1	875_5_32	873_0_1404	40_23_1	356_0_53	117_3_98	1501_3_2535	110_15_1002	113_0_1
960_23_716	311_5_1	875_5_30	873_0_1470	40_23_1	356_0_59	117_3_82	1501_3_2473	110_15_1009	113_0_1
960_23_693	311_5_1	875_5_33	873_0_1553	40_23_1	356_0_50	117_3_75	1501_3_2449	110_15_976	113_0_1
960_23_666	311_5_1	875_5_17	873_0_1593	40_23_1	356_0_56	117_3_74	1501_3_2386	110_15_1025	113_0_1
960_23_690	311_5_1	875_5_23	873_0_1616	40_23_1	356_0_46	117_3_63	1501_3_2393	110_15_1018	113_0_1
960_23_666	311_5_1	875_5_16	873_0_1578	40_23_1	356_0_49	117_3_72	1501_3_2448	110_15_989	113_0_1
960_23_719	311_5_1	875_5_14	873_0_1628	40_23_1	356_0_53	117_3_74	1501_3_2386	110_15_934	113_0_1
960_23_706	311_5_1	875_5_10	873_0_1635	40_23_1	356_0_66	117_3_77	1501_3_2427	110_15_885	113_0_1
960_23_741	311_5_1	875_5_18	873_0_1632	40_23_1	356_0_68	117_3_74	1501_3_2438	110_15_812	113_0_1
960_23_759	311_5_1	875_5_16	873_0_1596	40_23_1	356_0_88	117_3_74	1501_3_2477	110_15_731	113_0_1
960_23_795	311_5_1	875_5_20	873_0_1595	40_23_1	356_0_90	117_3_68	1501_3_2487	110_15_728	113_0_1
960_23_742	311_5_1	875_5_16	873_0_1548	40_23_1	356_0_101	117_3_89	1501_3_2480	110_15_848	113_0_1
960_23_732	311_5_1	875_5_18	873_0_1584	40_23_1	356_0_90	117_3_83	1501_3_2461	110_15_876	113_0_1
960_23_708	311_5_1	875_5_18	873_0_1542	40_23_1	356_0_110	117_3_77	1501_3_2467	110_15_950	113_0_1
960_23_713	311_5_1	875_5_21	873_0_1601	40_23_1	356_0_91	117_3_68	1501_3_2406	110_15_983	113_0_1
960_23_685	311_5_1	875_5_22	873_0_1552	40_23_1	356_0_103	117_3_69	1501_3_2437	110_15_1025	113_0_1
960_23_684	311_5_1	875_5_20	873_0_1600	40_23_1	356_0_94	117_3_74	1501_3_2401	110_15_993	113_0_1
960_23_656	311_5_1	875_5_14	873_0_1576	40_23_1	356_0_74	117_3_70	1501_3_2435	110_15_1019	113_0_1
960_23_659	311_5_1	875_5_14	873_0_1572	40_23_1	356_0_50	117_3_60	1501_3_2435	110_15_1061	113_0_1
960_23_645	311_5_1	875_5_10	873_0_1616	40_23_1	356_0_37	117_3_50	1501_3_2428	110_15_1067	113_0_1
960_23_618	311_5_1	875_5_11	873_0_1647	40_23_1	356_0_24	117_3_39	1501_3_2417	110_15_1089	113_0_1
960_23_622	311_5_1	875_5_13	873_0_1707	40_23_1	356_0_22	117_3_17	1501_3_2363	110_15_1106	113_0_1
960_23_629	311_5_1	875_5_14	873_0_1728	40_23_1	356_0_23	117_3_21	1501_3_2350	110_15_1077	113_0_1
960_23_634	311_5_1	875_5_15	873_0_1793	40_23_1	356_0_30	117_3_17	1501_3_2297	110_15_1076	113_0_1
960_23_621	311_5_1	875_5_12	873_0_1795	40_23_1	356_0_43	117_3_13	1501_3_2277	110_15_1124	113_0_1
960_23_593	311_5_1	875_5_10	873_0_1751	40_23_1	356_0_36	117_3_13	1501_3_2241	110_15_1210	113_0_1
960_23_579	311_5_1	875_5_14	873_0_1767	40_23_1	356_0_41	117_3_22	1501_3_2173	110_15_1215	113_0_1
960_23_564	311_5_1	875_5_13	873_0_1740	40_23_1	356_0_29	117_3_24	1501_3_2162	110_15_1262	113_0_1
960_23_564	311_5_1	875_5_6	873_0_1749	40_23_1	356_0_31	117_3_22	1501_3_2132	110_15_1263	113_0_1
960_23_572	311_5_1	875_5_7	873_0_1745	40_23_1	356_0_32	117_3_39	1501_3_2166	110_15_1206	113_0_1
960_23_577	311_5_1	875_5_7	873_0_1744	40_23_1	356_0_27	117_3_38	1501_3_2214	110_15_1174	113_0_1
960_23_606	311_5_1	875_5_9	873_0_1710	40_23_1	356_0_18	117_3_47	1501_3_2275	110_15_1146	113_0_1
960_23_648	311_5_1	875_5_15	873_0_1680	40_23_1	356_0_23	117_3_42	1501_3_2262	110_15_1147	113_0_1
960_23_655	311_5_1	875_5_16	873_0_1632	40_23_1	356_0_23	117_3_65	1501_3_2286	110_15_1130	113_0_1
960_23_674	311_5_1	875_5_10	873_0_1618	40_23_1	356_0_13	117_3_54	1501_3_2309	110_15_1123	113_0_1
960_23_708	311_5_1	875_5_15	873_0_1661	40_23_1	356_0_20	117_3_68	1501_3_2236	110_15_1089	113_0_1
960_23_694	311_5_1	875_5_10	873_0_1684	40_23_1	356_0_21	117_3_67	1501_3_2244	110_15_1095	113_0_1
960_23_713	311_5_1	875_5_13	873_0_1745	40_23_1	356_0_22	117_3_67	1501_3_2170	110_15_1118	113_0_1
960_23_717	311_5_1	875_5_6	873_0_1781	40_23_1	356_0_13	117_3_70	1501_3_2114	110_15_1125	113_0_1
960_23_758	311_5_1	875_5_7	873_0_1814	40_23_1	356_0_14	117_3_76	1501_3_2057	110_15_1108	113_0_1
960_23_756	311_5_1	875_5_4	873_0_1822	40_23_1	356_0_7	117_3_72	1501_3_2074	110_15_1107	113_0_1
960_23_768	311_5_1	875_5_5	873_0_1875	40_23_1	356_0_8	117_3_60	1501_3_2045	110_15_1088	113_0_1
960_23_771	311_5_1	875_5_5	873_0_1818	40_23_1	356_0_7	117_3_62	1501_3_2054	110_15_1131	113_0_1
960_23_750	311_5_1	875_5_2	873_0_1829	40_23_1	356_0_5	117_3_76	1501_3_2035	110_15_1145	113_0_1
960_23_735	311_5_1	875_5_1	873_0_1831	40_23_1	356_0_5	117_3_89	1501_3_2072	110_15_1105	113_0_1
960_23_707	873_0_1761	40_23_1	356_0_5	117_3_85	1501_3_2147	110_15_1128	113_0_1
960_23_713	873_0_1750	40_23_1	356_0_9	117_3_90	1501_3_2136	110_15_1144	113_0_1
960_23_685	873_0_1698	40_23_1	356_0_12	117_3_89	1501_3_2224	110_15_1168	113_0_1
960_23_702	873_0_1664	40_23_1	356_0_8	117_3_104	1501_3_2262	110_15_1136	113_0_1
960_23_733	873_0_1631	40_23_1	356_0_12	117_3_91	1501_3_2315	110_15_1096	113_0_1
960_23_776	873_0_1643	40_23_1	356_0_11	117_3_104	1501_3_2297	110_15_1028	113_0_1
960_23_794	873_0_1590	40_23_1	356_0_14	117_3_77	1501_3_2338	110_15_996	113_0_1
960_23_844	873_0_1595	40_23_1	356_0_12	117_3_83	1501_3_2294	110_15_949	113_0_1
960_23_809	873_0_1591	40_23_1	356_0_19	117_3_76	1501_3_2332	110_15_971	113_0_1
960_23_801	873_0_1591	40_23_1	356_0_21	117_3_91	1501_3_2324	110_15_975	113_0_1
960_23_764	873_0_1658	40_23_1	356_0_26	117_3_67	1501_3_2275	110_15_1019	113_0_1
960_23_759	873_0_1670	40_23_1	356_0_20	117_3_87	1501_3_2256	110_15_1030	113_0_1
960_23_759	873_0_1744	40_23_1	356_0_22	117_3_75	1501_3_2241	110_15_1014	113_0_1
960_23_773	873_0_1794	40_23_1	356_0_17	117_3_87	1501_3_2202	110_15_970	113_0_1
960_23_808	873_0_1893	40_23_1	356_0_23	117_3_71	1501_3_2141	110_15_901	113_0_1
960_23_793	873_0_1882	40_23_1	356_0_14	117_3_68	1501_3_2178	110_15_863	113_0_1
960_23_810	873_0_1889	40_23_1	356_0_15	117_3_70	1501_3_2226	110_15_787	113_0_1
960_23_791	873_0_1891	40_23_1	356_0_7	117_3_85	1501_3_2238	110_15_770	113_0_1
960_23_788	873_0_1919	40_23_1	356_0_4	117_3_86	1501_3_2170	110_15_796	113_0_1
960_23_789	873_0_1853	40_23_1	356_0_5	117_3_82	1501_3_2184	110_15_866	113_0_1
960_23_832	873_0_1863	40_23_1	356_0_4	117_3_66	1501_3_2149	110_15_902	113_0_1
960_23_824	873_0_1802	40_23_1	356_0_4	117_3_83	1501_3_2205	110_15_922	113_0_1
960_23_863	873_0_1738	40_23_1	356_0_5	117_3_86	1501_3_2208	110_15_955	113_0_1
960_23_841	873_0_1689	40_23_1	356_0_7	117_3_81	1501_3_2235	110_15_985	113_0_1
960_23_838	873_0_1666	40_23_1	356_0_6	117_3_81	1501_3_2228	110_15_1013	113_0_1
960_23_791	873_0_1723	40_23_1	356_0_4	117_3_77	1501_3_2210	110_15_1027	113_0_1
960_23_740	873_0_1722	40_23_1	356_0_3	117_3_81	1501_3_2217	110_15_1105	113_0_1
960_23_724	873_0_1791	40_23_1	356_0_4	117_3_75	1501_3_2174	110_15_1117	113_0_1
960_23_717	873_0_1803	40_23_1	356_0_3	117_3_89	1501_3_2159	110_15_1107	113_0_1
960_23_738	873_0_1803	40_23_1	356_0_4	117_3_70	1501_3_2131	110_15_1126	113_0_1
960_23_727	873_0_1864	40_23_1	356_0_3	117_3_90	1501_3_2066	110_15_1086	113_0_1
960_23_742	873_0_1843	40_23_1	356_0_4	117_3_93	1501_3_2092	110_15_1038	113_0_1
960_23_780	873_0_1902	40_23_1	356_0_3	117_3_115	1501_3_2039	110_15_944	113_0_1
960_23_829	873_0_1863	40_23_1	356_0_5	117_3_111	1501_3_2070	110_15_873	113_0_1
960_23_871	873_0_1852	40_23_1	356_0_7	117_3_118	1501_3_2086	110_15_821	113_0_1
960_23_882	873_0_1813	40_23_1	356_0_4	117_3_115	1501_3_2174	110_15_792	113_0_1
960_23_863	873_0_1832	40_23_1	356_0_4	117_3_127	1501_3_2147	110_15_814	113_0_1
960_23_886	873_0_1856	40_23_1	356_0_3	117_3_125	1501_3_2194	110_15_751	113_0_1
960_23_883	873_0_1900	40_23_1	356_0_2	117_3_128	1501_3_2184	110_15_719	113_0_1
960_23_875	873_0_1866	40_23_1	356_0_1	117_3_107	1501_3_2163	110_15_805	113_0_1
960_23_859	873_0_1900	40_23_1	356_0_2	117_3_110	1501_3_2134	110_15_857	113_0_1
960_23_847	873_0_1924	40_23_1	356_0_2	117_3_107	1501_3_2072	110_15_916	113_0_1
960_23_858	873_0_1927	40_23_1	356_0_3	117_3_96	1501_3_2082	110_15_904	113_0_1
960_23_855	873_0_1917	40_23_1	356_0_2	117_3_105	1501_3_2059	110_15_919	113_0_1
960_23_836	873_0_1922	40_23_1	356_0_3	117_3_129	1501_3_2037	110_15_914	113_0_1
960_23_823	873_0_1914	40_23_1	356_0_4	117_3_141	1501_3_1983	110_15_989	113_0_1
960_23_841	873_0_1906	40_23_1	356_0_7	117_3_146	1501_3_2026	110_15_930	113_0_1
960_23_825	873_0_1828	40_23_1	356_0_11	117_3_135	1501_3_2075	110_15_928	113_0_1
960_23_842	873_0_1840	40_23_1	356_0_9	117_3_132	1501_3_2088	110_15_942	113_0_1
960_23_801	873_0_1846	40_23_1	356_0_11	117_3_129	1501_3_2096	110_15_996	113_0_1
960_23_804	873_0_1809	40_23_1	356_0_7	117_3_135	1501_3_2096	110_15_1048	113_0_1
960_23_797	873_0_1771	40_23_1	356_0_7	117_3_138	1501_3_2117	110_15_1063	113_0_1
960_23_839	873_0_1848	40_23_1	356_0_6	117_3_140	1501_3_2022	110_15_1011	113_0_1
960_23_847	873_0_1881	40_23_1	356_0_13	117_3_126	1501_3_1997	110_15_1020	113_0_1
960_23_839	873_0_1931	40_23_1	356_0_8	117_3_129	1501_3_1987	110_15_1003	113_0_1
960_23_833	873_0_1902	40_23_1	356_0_10	117_3_103	1501_3_2063	110_15_991	113_0_1
960_23_803	873_0_1840	40_23_1	356_0_5	117_3_101	1501_3_2089	110_15_1008	113_0_1
960_23_766	873_0_1822	40_23_1	356_0_5	117_3_95	1501_3_2109	110_15_1010	113_0_1
960_23_747	873_0_1782	40_23_1	356_0_6	117_3_84	1501_3_2087	110_15_1094	113_0_1
960_23_733	873_0_1808	40_23_1	356_0_4	117_3_83	1501_3_2130	110_15_1054	113_0_1
960_23_713	873_0_1809	40_23_1	356_0_8	117_3_95	1501_3_2109	110_15_1085	113_0_1
960_23_694	873_0_1840	40_23_1	356_0_12	117_3_87	1501_3_2167	110_15_1043	113_0_1
960_23_700	873_0_1897	40_23_1	356_0_10	117_3_86	1501_3_2096	110_15_1083	113_0_1
960_23_712	873_0_1882	40_23_1	356_0_3	117_3_86	1501_3_2122	110_15_1072	113_0_1
960_23_676	873_0_1931	40_23_1	356_0_7	117_3_90	1501_3_2049	110_15_1088	113_0_1
960_23_641	873_0_1962	40_23_1	356_0_6	117_3_94	1501_3_2029	110_15_1122	113_0_1
960_23_643	873_0_1963	40_23_1	356_0_4	117_3_87	1501_3_2015	110_15_1135	113_0_1
960_23_638	873_0_1893	40_23_1	117_3_88	1501_3_2082	110_15_1161	113_0_1
960_23_617	873_0_1921	40_23_1	117_3_100	1501_3_2071	110_15_1158	113_0_1
960_23_631	873_0_1890	40_23_1	117_3_102	1501_3_2094	110_15_1111	113_0_1
960_23_641	873_0_1912	40_23_1	117_3_96	1501_3_2072	110_15_1069	113_0_1
960_23_676	873_0_1894	40_23_1	117_3_103	1501_3_2072	110_15_1048	113_0_1
960_23_668	873_0_1859	40_23_1	117_3_116	1501_3_2115	110_15_1082	113_0_1
960_23_728	873_0_1939	40_23_1	117_3_119	1501_3_2040	110_15_1032	113_0_1
960_23_717	873_0_1881	40_23_1	117_3_146	1501_3_2084	110_15_1008	113_0_1
960_23_714	873_0_1918	40_23_1	117_3_152	1501_3_2027	110_15_1004	113_0_1
960_23_695	873_0_1890	40_23_1	117_3_153	1501_3_2044	110_15_1031	113_0_1
960_23_697	873_0_1974	40_23_1	117_3_137	1501_3_1946	110_15_1047	113_0_1
960_23_687	873_0_1941	40_23_1	117_3_122	1501_3_1970	110_15_1093	113_0_1
960_23_659	873_0_1940	40_23_1	117_3_133	1501_3_1926	110_15_1180	113_0_1
960_23_653	873_0_1977	40_23_1	117_3_132	1501_3_2001	110_15_1109	113_0_1
960_23_600	873_0_1984	40_23_1	117_3_157	1501_3_2023	110_15_1141	113_0_1
960_23_613	873_0_1979	40_23_1	117_3_128	1501_3_2021	110_15_1146	113_0_1
960_23_587	873_0_1996	40_23_1	117_3_127	1501_3_2092	110_15_1070	113_0_1
960_23_585	873_0_2069	40_23_1	117_3_111	1501_3_2023	110_15_1076	113_0_1
960_23_560	873_0_1979	40_23_1	117_3_92	1501_3_2068	110_15_1195	113_0_1
960_23_556	873_0_2060	40_23_1	117_3_86	1501_3_1945	110_15_1260	113_0_1
960_23_550	873_0_1999	40_23_1	117_3_79	1501_3_1932	110_15_1344	113_0_1
960_23_555	873_0_2040	40_23_1	117_3_95	1501_3_1881	110_15_1308	113_0_1
960_23_610	873_0_2033	40_23_1	117_3_90	1501_3_1866	110_15_1268	113_0_1
960_23_636	873_0_2028	40_23_1	117_3_94	1501_3_1844	110_15_1235	113_0_1
960_23_646	873_0_2006	40_23_1	117_3_106	1501_3_1886	110_15_1186	113_0_1
960_23_678	873_0_2013	40_23_1	117_3_101	1501_3_1891	110_15_1155	113_0_1
960_23_694	873_0_2054	40_23_1	117_3_86	1501_3_1887	110_15_1093	113_0_1
960_23_687	873_0_2020	40_23_1	117_3_86	1501_3_1895	110_15_1099	113_0_1
960_23_703	873_0_2029	40_23_1	117_3_69	1501_3_1927	110_15_1063	113_0_1
960_23_714	873_0_1987	40_23_1	117_3_94	1501_3_1961	110_15_1069	113_0_1
960_23_706	873_0_2002	40_23_1	117_3_82	1501_3_1988	110_15_1078	113_0_1
960_23_696	873_0_1982	40_23_1	117_3_80	1501_3_2061	110_15_1068	113_0_1
960_23_684	873_0_1971	40_23_1	117_3_72	1501_3_2132	110_15_1046	113_0_1
960_23_656	873_0_1958	40_23_1	117_3_75	1501_3_2148	110_15_1076	113_0_1
960_23_614	873_0_1957	40_23_1	117_3_81	1501_3_2147	110_15_1115	113_0_1
960_23_612	873_0_1918	40_23_1	117_3_83	1501_3_2150	110_15_1152	113_0_1
960_23_598	873_0_1973	40_23_1	117_3_90	1501_3_2073	110_15_1162	113_0_1
960_23_571	873_0_1991	40_23_1	117_3_71	1501_3_2106	110_15_1102	113_0_1
960_23_553	873_0_1999	40_23_1	117_3_76	1501_3_2089	110_15_1071	113_0_1
960_23_556	873_0_2004	40_23_1	117_3_65	1501_3_2044	110_15_1084	113_0_1
960_23_589	873_0_2020	40_23_1	117_3_68	1501_3_1984	110_15_1085	113_0_1
960_23_563	873_0_1985	40_23_1	117_3_67	1501_3_1982	110_15_1137	113_0_1
960_23_559	873_0_1953	40_23_1	117_3_79	1501_3_2030	110_15_1139	113_0_1
960_23_547	873_0_1994	40_23_1	117_3_70	1501_3_2015	110_15_1155	113_0_1
960_23_539	873_0_1993	40_23_1	117_3_83	1501_3_2013	110_15_1147	113_0_1
960_23_531	873_0_2025	40_23_1	117_3_63	1501_3_2030	110_15_1134	113_0_1
960_23_520	873_0_1996	40_23_1	117_3_74	1501_3_2066	110_15_1099	113_0_1
960_23_571	873_0_1984	40_23_1	117_3_68	1501_3_2068	110_15_1027	113_0_1
960_23_598	873_0_2028	40_23_1	117_3_92	1501_3_2022	110_15_1028	113_0_1
960_23_596	873_0_2083	40_23_1	117_3_86	1501_3_2014	110_15_1021	113_0_1
960_23_576	873_0_2095	40_23_1	117_3_99	1501_3_2015	110_15_1045	113_0_1
960_23_612	873_0_2050	40_23_1	117_3_81	1501_3_2034	110_15_1064	113_0_1
960_23_591	873_0_2136	40_23_1	117_3_97	1501_3_2014	110_15_990	113_0_1
960_23_597	873_0_2103	40_23_1	117_3_91	1501_3_2093	110_15_973	113_0_1
960_23_561	873_0_2147	40_23_1	117_3_94	1501_3_2084	110_15_948	113_0_1
960_23_590	873_0_2055	40_23_1	117_3_85	1501_3_2140	110_15_958	113_0_1
960_23_545	873_0_2116	40_23_1	117_3_100	1501_3_2147	110_15_904	113_0_1
960_23_570	873_0_2064	40_23_1	117_3_87	1501_3_2167	110_15_927	113_0_1
960_23_537	873_0_2041	40_23_1	117_3_106	1501_3_2179	110_15_961	113_0_1
960_23_551	873_0_1983	40_23_1	117_3_90	1501_3_2198	110_15_1009	113_0_1
960_23_533	873_0_2006	40_23_1	117_3_82	1501_3_2163	110_15_1059	113_0_1
960_23_544	873_0_1980	40_23_1	117_3_76	1501_3_2108	110_15_1133	113_0_1
960_23_539	873_0_1973	40_23_1	117_3_84	1501_3_2143	110_15_1109	113_0_1
960_23_536	873_0_2011	40_23_1	117_3_78	1501_3_2131	110_15_1080	113_0_1
960_23_541	873_0_2004	40_23_1	117_3_76	1501_3_2140	110_15_1074	113_0_1
960_23_562	873_0_1983	40_23_1	117_3_67	1501_3_2135	110_15_1065	113_0_1
960_23_553	873_0_2008	40_23_1	117_3_67	1501_3_2154	110_15_1000	113_0_1
960_23_526	873_0_2065	40_23_1	117_3_82	1501_3_2121	110_15_988	113_0_1
960_23_522	873_0_2127	40_23_1	117_3_85	1501_3_2137	110_15_949	113_0_1
960_23_530	873_0_2109	40_23_1	117_3_78	1501_3_2086	110_15_1031	113_0_1
960_23_547	873_0_2146	40_23_1	117_3_71	1501_3_2064	110_15_1016	113_0_1
960_23_518	873_0_2205	40_23_1	117_3_67	1501_3_2024	110_15_1039	113_0_1
960_23_507	873_0_2221	40_23_1	117_3_64	1501_3_2043	110_15_1006	113_0_1
960_23_504	873_0_2254	40_23_1	117_3_85	1501_3_2062	110_15_931	113_0_1
960_23_472	873_0_2261	40_23_1	117_3_81	1501_3_2132	110_15_883	113_0_1
960_23_464	873_0_2262	40_23_1	117_3_88	1501_3_2126	110_15_868	113_0_1
960_23_487	873_0_2250	40_23_1	117_3_84	1501_3_2102	110_15_904	113_0_1
960_23_475	873_0_2243	40_23_1	117_3_98	1501_3_2164	110_15_861	113_0_1
960_23_492	873_0_2167	40_23_1	117_3_81	1501_3_2215	110_15_884	113_0_1
960_23_480	873_0_2142	40_23_1	117_3_93	1501_3_2225	110_15_903	113_0_1
960_23_473	873_0_2096	40_23_1	117_3_78	1501_3_2217	110_15_968	113_0_1
960_23_481	873_0_2113	40_23_1	117_3_86	1501_3_2180	110_15_1001	113_0_1
960_23_485	873_0_2085	40_23_1	117_3_82	1501_3_2225	110_15_1007	113_0_1
960_23_501	873_0_2088	40_23_1	117_3_100	1501_3_2235	110_15_999	113_0_1
960_23_502	873_0_2159	40_23_1	117_3_109	1501_3_2243	110_15_929	113_0_1
960_23_500	873_0_2112	40_23_1	117_3_113	1501_3_2280	110_15_871	113_0_1
960_23_466	873_0_2184	40_23_1	117_3_110	1501_3_2234	110_15_806	113_0_1
960_23_460	873_0_2153	40_23_1	117_3_101	1501_3_2304	110_15_792	113_0_1
960_23_447	873_0_2222	40_23_1	117_3_95	1501_3_2283	110_15_757	113_0_1
960_23_431	873_0_2162	40_23_1	117_3_83	1501_3_2334	110_15_791	113_0_1
960_23_442	873_0_2223	40_23_1	117_3_75	1501_3_2324	110_15_766	113_0_1
960_23_427	873_0_2185	40_23_1	117_3_73	1501_3_2388	110_15_790	113_0_1
960_23_420	873_0_2162	40_23_1	117_3_79	1501_3_2398	110_15_838	113_0_1
960_23_411	873_0_2130	40_23_1	117_3_78	1501_3_2396	110_15_874	113_0_1
960_23_417	873_0_2112	40_23_1	117_3_92	1501_3_2389	110_15_850	113_0_1
960_23_428	873_0_2185	40_23_1	117_3_81	1501_3_2287	110_15_846	113_0_1
960_23_430	873_0_2155	40_23_1	117_3_88	1501_3_2289	110_15_868	113_0_1
960_23_425	873_0_2213	40_23_1	117_3_82	1501_3_2234	110_15_905	113_0_1
960_23_433	873_0_2194	40_23_1	117_3_87	1501_3_2278	110_15_889	113_0_1
960_23_424	873_0_2269	40_23_1	117_3_94	1501_3_2160	110_15_933	113_0_1
960_23_417	873_0_2203	40_23_1	117_3_84	1501_3_2183	110_15_993	113_0_1
960_23_403	873_0_2249	40_23_1	117_3_77	1501_3_2107	110_15_1019	113_0_1
960_23_408	873_0_2196	40_23_1	117_3_80	1501_3_2128	110_15_1001	113_0_1
960_23_383	873_0_2331	40_23_1	117_3_74	1501_3_2054	110_15_970	113_0_1
960_23_377	873_0_2269	40_23_1	117_3_74	1501_3_2101	110_15_964	113_0_1
960_23_355	873_0_2357	40_23_1	117_3_71	1501_3_2106	110_15_857	113_0_1
960_23_376	873_0_2299	40_23_1	117_3_58	1501_3_2170	110_15_824	113_0_1
960_23_376	873_0_2370	40_23_1	117_3_58	1501_3_2086	110_15_880	113_0_1
960_23_402	873_0_2390	40_23_1	117_3_66	1501_3_2080	110_15_867	113_0_1
960_23_399	873_0_2415	40_23_1	117_3_64	1501_3_2075	110_15_856	113_0_1
960_23_398	873_0_2434	40_23_1	117_3_70	1501_3_2066	110_15_829	113_0_1
960_23_412	873_0_2400	40_23_1	117_3_61	1501_3_2078	110_15_834	113_0_1
960_23_377	873_0_2314	40_23_1	117_3_62	1501_3_2108	110_15_937	113_0_1
960_23_400	873_0_2239	40_23_1	117_3_58	1501_3_2158	110_15_985	113_0_1
960_23_401	873_0_2227	40_23_1	117_3_51	1501_3_2149	110_15_1066	113_0_1
960_23_448	873_0_2117	40_23_1	117_3_57	1501_3_2177	110_15_1128	113_0_1
960_23_479	873_0_2143	40_23_1	117_3_47	1501_3_2092	110_15_1162	113_0_1
960_23_495	873_0_2104	40_23_1	117_3_63	1501_3_2117	110_15_1113	113_0_1
960_23_508	873_0_2111	40_23_1	117_3_62	1501_3_2026	110_15_1153	113_0_1
960_23_508	873_0_2102	40_23_1	117_3_65	1501_3_2010	110_15_1119	113_0_1
960_23_529	873_0_2166	40_23_1	117_3_69	1501_3_1956	110_15_1085	113_0_1
960_23_479	873_0_2197	40_23_1	117_3_66	1501_3_1970	110_15_1102	113_0_1
960_23_472	873_0_2181	40_23_1	117_3_66	1501_3_1987	110_15_1130	113_0_1
960_23_456	873_0_2321	40_23_1	117_3_63	1501_3_1900	110_15_1121	113_0_1
960_23_434	873_0_2314	40_23_1	117_3_71	1501_3_1874	110_15_1197	113_0_1
960_23_407	873_0_2399	40_23_1	117_3_73	1501_3_1778	110_15_1216	113_0_1
960_23_408	873_0_2325	40_23_1	117_3_67	1501_3_1818	110_15_1235	113_0_1
960_23_412	873_0_2362	40_23_1	117_3_64	1501_3_1784	110_15_1209	113_0_1
960_23_407	873_0_2364	40_23_1	117_3_63	1501_3_1859	110_15_1097	113_0_1
960_23_402	873_0_2465	40_23_1	117_3_85	1501_3_1768	110_15_1065	113_0_1
960_23_394	873_0_2442	40_23_1	117_3_81	1501_3_1780	110_15_1085	113_0_1
960_23_386	873_0_2473	40_23_1	117_3_92	1501_3_1756	110_15_1031	113_0_1
960_23_398	873_0_2465	40_23_1	117_3_76	1501_3_1813	110_15_998	113_0_1
960_23_407	873_0_2535	40_23_1	117_3_66	1501_3_1782	110_15_986	113_0_1
960_23_429	873_0_2539	40_23_1	117_3_59	1501_3_1822	110_15_948	113_0_1
960_23_432	873_0_2568	40_23_1	117_3_57	1501_3_1855	110_15_880	113_0_1
960_23_419	873_0_2639	40_23_1	117_3_52	1501_3_1888	110_15_813	113_0_1
960_23_423	873_0_2648	40_23_1	117_3_51	1501_3_1851	110_15_825	113_0_1
960_23_462	873_0_2669	40_23_1	117_3_46	1501_3_1847	110_15_788	113_0_1
960_23_443	873_0_2634	40_23_1	117_3_55	1501_3_1880	110_15_815	113_0_1
960_23_438	873_0_2656	40_23_1	117_3_50	1501_3_1923	110_15_751	113_0_1
960_23_399	873_0_2630	40_23_1	117_3_49	1501_3_1970	110_15_759	113_0_1
960_23_374	873_0_2669	40_23_1	117_3_48	1501_3_1956	110_15_768	113_0_1
960_23_343	873_0_2632	40_23_1	117_3_52	1501_3_1978	110_15_838	113_0_1
960_23_334	873_0_2612	40_23_1	117_3_43	1501_3_2015	110_15_860	113_0_1
960_23_337	873_0_2600	40_23_1	117_3_41	1501_3_1963	110_15_933	113_0_1
960_23_337	873_0_2642	40_23_1	117_3_44	1501_3_1926	110_15_933	113_0_1
960_23_385	873_0_2635	40_23_1	117_3_44	1501_3_1870	110_15_945	113_0_1
960_23_382	873_0_2618	40_23_1	117_3_49	1501_3_1814	110_15_957	113_0_1
960_23_388	873_0_2627	40_23_1	117_3_50	1501_3_1789	110_15_976	113_0_1
960_23_349	873_0_2605	40_23_1	117_3_56	1501_3_1818	110_15_1014	113_0_1
960_23_351	873_0_2619	40_23_1	117_3_63	1501_3_1768	110_15_1051	113_0_1
960_23_301	873_0_2619	40_23_1	117_3_73	1501_3_1758	110_15_1122	113_0_1
960_23_316	873_0_2637	40_23_1	117_3_58	1501_3_1761	110_15_1122	113_0_1
960_23_321	873_0_2632	40_23_1	117_3_56	1501_3_1728	110_15_1159	113_0_1
960_23_325	873_0_2634	40_23_1	117_3_54	1501_3_1725	110_15_1117	113_0_1
960_23_314	873_0_2583	40_23_1	117_3_51	1501_3_1748	110_15_1115	113_0_1
960_23_288	873_0_2586	40_23_1	117_3_54	1501_3_1770	110_15_1060	113_0_1
960_23_251	873_0_2630	40_23_1	117_3_47	1501_3_1810	110_15_1012	113_0_1
960_23_257	873_0_2636	40_23_1	117_3_40	1501_3_1816	110_15_1017	113_0_1
960_23_244	873_0_2699	40_23_1	117_3_23	1501_3_1880	110_15_958	113_0_1
960_23_257	873_0_2732	40_23_1	117_3_21	1501_3_1883	110_15_916	113_0_1
960_23_247	873_0_2749	40_23_1	117_3_16	1501_3_1972	110_15_852	113_0_1
960_23_273	873_0_2792	40_23_1	117_3_18	1501_3_1941	110_15_797	113_0_1
960_23_270	873_0_2761	40_23_1	117_3_18	1501_3_1957	110_15_813	113_0_1
960_23_280	873_0_2736	40_23_1	117_3_15	1501_3_1941	110_15_874	113_0_1
960_23_286	873_0_2638	40_23_1	117_3_13	1501_3_1993	110_15_891	113_0_1
960_23_293	873_0_2635	40_23_1	117_3_15	1501_3_1942	110_15_949	113_0_1
960_23_264	873_0_2600	40_23_1	117_3_20	1501_3_1949	110_15_1028	113_0_1
960_23_279	873_0_2593	40_23_1	117_3_9	1501_3_1868	110_15_1127	113_0_1
960_23_279	873_0_2611	40_23_1	117_3_13	1501_3_1873	110_15_1116	113_0_1
960_23_265	873_0_2603	40_23_1	117_3_12	1501_3_1835	110_15_1150	113_0_1
960_23_269	873_0_2511	40_23_1	117_3_12	1501_3_1862	110_15_1204	113_0_1
960_23_294	873_0_2529	40_23_1	117_3_9	1501_3_1847	110_15_1175	113_0_1
960_23_293	873_0_2524	40_23_1	117_3_8	1501_3_1851	110_15_1146	113_0_1
960_23_278	873_0_2556	40_23_1	117_3_11	1501_3_1817	110_15_1096	113_0_1
960_23_262	873_0_2605	40_23_1	117_3_11	1501_3_1811	110_15_1076	113_0_1
960_23_259	873_0_2631	40_23_1	117_3_14	1501_3_1788	110_15_1070	113_0_1
960_23_284	873_0_2709	40_23_1	117_3_15	1501_3_1738	110_15_1002	113_0_1
960_23_286	873_0_2712	40_23_1	117_3_21	1501_3_1764	110_15_943	113_0_1
960_23_283	873_0_2815	40_23_1	117_3_21	1501_3_1784	110_15_872	113_0_1
960_23_274	873_0_2881	40_23_1	117_3_29	1501_3_1740	110_15_873	113_0_1
960_23_288	873_0_2932	40_23_1	117_3_18	1501_3_1739	110_15_826	113_0_1
960_23_274	873_0_2936	40_23_1	117_3_21	1501_3_1747	110_15_820	113_0_1
960_23_288	873_0_2950	40_23_1	117_3_22	1501_3_1707	110_15_839	113_0_1
960_23_265	873_0_3032	40_23_1	117_3_28	1501_3_1673	110_15_820	113_0_1
960_23_276	873_0_3036	40_23_1	117_3_17	1501_3_1650	110_15_841	113_0_1
960_23_267	873_0_3007	40_23_1	117_3_21	1501_3_1646	110_15_859	113_0_1
960_23_280	873_0_3064	40_23_1	117_3_19	1501_3_1602	110_15_861	113_0_1
960_23_248	873_0_3029	40_23_1	117_3_23	1501_3_1629	110_15_898	113_0_1
960_23_259	873_0_2956	40_23_1	117_3_20	1501_3_1686	110_15_930	113_0_1
960_23_247	873_0_2899	40_23_1	117_3_27	1501_3_1720	110_15_952	113_0_1
960_23_259	873_0_2847	40_23_1	117_3_24	1501_3_1717	110_15_1027	113_0_1
960_23_247	873_0_2827	40_23_1	117_3_24	1501_3_1711	110_15_1076	113_0_1
[truncated: 3,245 more rows]
[truncated: 1,867 more columns]
