# Supplementary material for: Environmental change makes robust ecological networks fragile
Source: Nat Commun. 2016 Aug 11;7:12462. doi: 10.1038/ncomms12462 (PMC4987532; doi:10.1038/ncomms12462)
Supplement: Supplementary Data 1 — Host-parasite networks and host extinction sequences in Avida experiments. The compressed archive includes the 100 co-evolved host-parasite networks and the host extinction sequences in the historical scenario. [file ncomms12462-s2.zip › Supplementary_data_S1/host_extinction_sequence_85.csv]

199_01234_1	619_01234_1	593_0123456_5	1140_012345_1	1141_0123456_2	643_012345_1	198_0123_1	429_012345_3	1144_0234_1	1257_0234_1	453_0123456_1	1145_012345_1	346_0123456_1	347_012345_1	340_012345_4	341_0123456_3	342_013456_6	343_012456_1	812_0123456_1	348_0123456_1	349_01234_3	664_01234_1	719_0234_1	717_0123458_1	716_0123456_2	714_0123456_11	712_012345_4	711_0123456_1	915_0123456_2	661_0123456_9	914_012345_4	505_01234_1	917_0123456_1	1069_0123456_2	1061_0123456_2	1063_01235_1	1062_0234_1	1065_0123456_1	1064_0123456_2	1066_0123456_3	913_0123456_1	298_0123456_1	297_0125_2	294_0123456_1	912_0123456_2	292_03456_1	293_12345_2	290_0123456_1	291_0123456_1	1128_01235_1
199_01234_1	619_01234_1	593_0123456_5	1140_012345_1	1268_0123456_1	643_012345_1	198_0123_1	429_012345_3	1144_0234_1	1257_0234_1	453_0123456_1	1145_012345_1	346_0123456_1	347_012345_1	340_012345_4	341_0123456_5	342_013456_10	343_012456_1	812_0123456_1	348_0123456_1	349_01234_3	664_01234_1	719_0234_1	717_0123458_1	716_0123456_2	714_0123456_11	712_012345_4	711_0123456_1	915_0123456_1	661_0123456_9	914_012345_4	505_01234_1	917_0123456_1	594_0123456_1	1061_0123456_1	1063_01235_1	1062_0234_1	1065_0123456_1	1066_0123456_3	913_0123456_1	298_0123456_1	297_0125_2	294_0123456_1	912_0123456_2	292_03456_1	293_12345_2	290_0123456_1	291_0123456_1	1128_01235_1	1085_023_1
199_01234_1	619_01234_1	593_0123456_1	1140_012345_1	164_0123456_1	1268_0123456_1	643_012345_1	429_012345_3	1144_0234_1	428_0123456_1	340_012345_4	341_0123456_7	342_013456_11	343_012456_1	348_0123456_1	349_01234_3	664_01234_1	719_0234_1	717_0123458_1	663_0123456_1	714_0123456_4	712_012345_4	710_0123456_1	661_0123456_1	914_012345_4	917_0123456_1	594_0123456_1	195_0123456_1	1061_0123456_1	1063_01235_1	1062_0234_1	1065_0123456_1	1066_0123456_3	913_0123456_1	298_0123456_1	297_0125_3	294_0123456_1	912_0123456_1	292_03456_1	293_12345_2	290_0123456_1	291_0123456_1	1128_01235_1	1085_023_1	1084_012345_1	198_0123_1	596_0123456_2	599_012345_3	598_01235_1	197_0123456_2
619_01234_1	593_0123456_1	1140_012345_1	625_012345_1	1144_0234_1	428_0123456_1	340_012345_1	341_0123456_7	342_013456_9	343_012456_1	349_01234_1	664_01234_1	719_0234_1	717_0123458_1	663_0123456_1	714_0123456_3	712_012345_1	710_0123456_1	661_0123456_1	914_012345_5	594_0123456_1	195_0123456_1	1061_0123456_1	1062_0234_1	1065_0123456_1	1066_0123456_3	913_0123456_1	297_0125_3	294_0123456_1	912_0123456_1	292_03456_1	293_12345_1	291_0123456_1	591_0123456_6	1086_012345_1	1085_023_1	592_0234_1	198_0123_1	596_0123456_6	1169_0123456_1	598_01235_1	197_0123456_2	1123_034_1	191_0123456_5	190_0123456_1	193_0123456_1	271_0123456_2	274_0123456_1	275_01234_1	276_0234_2
593_0123456_1	625_012345_1	1144_0234_1	428_0123456_1	340_012345_1	341_0123456_13	342_013456_4	343_012456_1	349_01234_1	719_0234_1	717_0123458_1	716_0123456_1	714_0123456_1	712_012345_2	710_0123456_1	661_0123456_1	914_012345_6	660_01234_1	594_0123456_1	195_0123456_1	1061_0123456_1	1062_0234_1	1065_0123456_1	619_01234_1	1066_0123456_6	427_0123456_2	297_0125_2	294_0123456_1	912_0123456_1	292_03456_1	291_0123456_1	591_0123456_3	590_012345_1	1085_023_1	592_0234_1	198_0123_1	596_0123456_7	1169_0123456_1	194_01235_1	1123_034_1	191_0123456_6	190_0123456_1	193_0123456_1	1088_012345_1	271_0123456_2	274_0123456_1	275_01234_1	276_0234_2	277_012456_1	279_0123456_2
625_012345_1	1144_0234_1	428_0123456_1	340_012345_1	341_0123456_10	342_013456_4	343_012456_1	349_01234_1	719_0234_1	717_0123458_1	714_0123456_1	712_012345_2	710_0123456_1	661_0123456_1	914_012345_4	195_0123456_1	1061_0123456_1	1062_0234_1	619_01234_1	1066_0123456_11	913_0123456_19	297_0125_1	294_0123456_1	912_0123456_1	292_03456_1	590_012345_1	593_0123456_1	592_0234_1	594_0123456_1	596_0123456_7	599_012345_1	194_01235_1	1123_034_1	191_0123456_5	190_0123456_1	193_0123456_1	1088_012345_1	275_01234_1	276_0234_1	277_012456_1	279_0123456_1	524_0234_7	525_0123456_1	527_0123456_1	522_0123456_1	523_01234_1	1015_012345_5	1017_0123456_1	1012_0123456_1	449_012345_2
1144_0234_1	428_0123456_1	340_012345_1	341_0123456_12	342_013456_4	343_012456_1	349_01234_1	714_0123456_1	712_012345_1	661_0123456_1	914_012345_2	1061_0123456_1	1062_0234_1	619_01234_1	1066_0123456_16	913_0123456_26	195_0123456_1	590_012345_1	593_0123456_1	592_0234_1	594_0123456_1	596_0123456_5	599_012345_1	194_01235_1	191_0123456_3	190_0123456_1	193_0123456_1	1088_012345_1	275_01234_1	276_0234_1	277_012456_1	279_0123456_1	524_0234_7	527_0123456_1	522_0123456_1	1015_012345_5	1012_0123456_1	449_012345_1	1338_0123456_3	440_0123456_1	1238_0123456_1	1330_012345_1	445_01235_1	108_0123456_1	109_0123456_7	103_0123456_2	100_0123456_1	101_0123456_1	106_0123456_1	107_0123456_1
340_012345_1	341_0123456_29	342_013456_5	714_0123456_1	712_012345_2	1061_0123456_1	1062_0234_2	1066_0123456_22	427_0123456_2	195_0123456_1	591_0123456_1	593_0123456_1	592_0234_1	594_0123456_1	596_0123456_1	599_012345_1	194_01235_1	191_0123456_2	190_0123456_1	193_0123456_1	1088_012345_1	275_01234_1	277_012456_1	279_0123456_1	524_0234_6	527_0123456_1	1015_012345_2	1012_0123456_1	440_0123456_1	1238_0123456_1	1330_012345_1	445_01235_1	108_0123456_1	109_0123456_6	100_0123456_1	101_0123456_1	106_0123456_1	107_0123456_1	105_0123456_1	902_034_1	31_0123456_1	30_0123456_1	37_0123456_22	34_0123456_7	642_0234_1	647_0123456_17	646_0123456_8	435_012345_17	432_0234_1	431_0123456_59
340_012345_1	341_0123456_54	342_013456_5	714_0123456_1	712_012345_3	1061_0123456_1	1062_0234_2	1066_0123456_22	913_0123456_15	195_0123456_1	593_0123456_1	592_0234_1	594_0123456_1	596_0123456_1	599_012345_1	194_01235_1	191_0123456_1	190_0123456_1	193_0123456_1	277_012456_1	279_0123456_1	524_0234_6	527_0123456_1	1015_012345_1	440_0123456_1	1238_0123456_1	1330_012345_1	445_01235_1	108_0123456_1	109_0123456_3	100_0123456_1	101_0123456_1	106_0123456_1	107_0123456_1	105_0123456_1	30_0123456_1	37_0123456_21	34_0123456_6	642_0234_1	647_0123456_14	646_0123456_5	435_012345_22	432_0234_1	431_0123456_67	336_0123456_9	331_0123456_1	330_0123_2	855_0234_1	851_012345_6	858_0234_3
341_0123456_50	342_013456_4	714_0123456_3	712_012345_4	1061_0123456_1	1062_0234_2	1066_0123456_16	913_0123456_17	195_0123456_1	593_0123456_1	592_0234_1	594_0123456_1	596_0123456_1	599_012345_1	194_01235_1	191_0123456_1	190_0123456_1	193_0123456_1	524_0234_6	1238_0123456_1	1330_012345_1	445_01235_1	108_0123456_1	109_0123456_6	100_0123456_1	101_0123456_1	106_0123456_1	105_0123456_4	30_0123456_1	37_0123456_17	34_0123456_2	647_0123456_15	646_0123456_5	435_012345_17	431_0123456_88	336_0123456_13	331_0123456_1	330_0123_4	851_012345_6	858_0234_1	6_0123456_22	98_0234_18	93_0123456_1	94_012345_10	97_0123456_1	96_0123456_28	744_012345_2	554_012345_1	550_012345_1	239_0123456_1
341_0123456_46	342_013456_3	714_0123456_3	712_012345_4	1061_0123456_1	1062_0234_2	1066_0123456_15	913_0123456_17	593_0123456_1	592_0234_1	594_0123456_1	596_0123456_1	195_0123456_1	194_01235_1	191_0123456_1	190_0123456_1	193_0123456_1	524_0234_8	1238_0123456_1	108_0123456_1	109_0123456_4	100_0123456_1	101_0123456_1	106_0123456_1	105_0123456_5	30_0123456_1	37_0123456_15	34_0123456_2	647_0123456_19	646_0123456_4	436_012345_1	435_012345_17	431_0123456_116	336_0123456_12	331_0123456_1	330_0123_3	851_012345_4	858_0234_1	6_0123456_19	98_0234_22	93_0123456_1	94_012345_8	97_0123456_1	96_0123456_46	744_012345_2	554_012345_1	239_0123456_1	234_0123456_18	237_0123456_1	230_012345_2
1268_0123456_1	214_0123456_1	215_01234_1	1301_0123456_14	210_0123456_5	760_0123456_8	130_13456_26	137_012345_1	136_012456_2	134_0123456_45	1300_0123456_14	138_012345_5	491_0123456_1	25_0123456_12	690_0123456_2	20_0123456_1	21_0123456_103	22_0123456_38	161_012345_5	407_0123456_2	321_0123456_1	341_0123456_43	342_013456_2	400_0234_13	352_0123456_1	8_0123456_2	1317_0123456_2	774_01234_1	1260_0123456_3	1313_0123456_2	676_0123456_32	714_0123456_2	670_012345_5	998_012345_15	455_0234_2	122_01234_1	123_0123456_22	267_0123456_96	266_012345_3	127_0123456_19	128_0123456_1	1256_012345_4	58_0123456_90	1061_0123456_1	54_0123456_1	57_0123456_1	16_0123456_1	97_0123456_1	50_0123456_1	619_01234_1
1268_0123456_1	214_0123456_1	215_01234_1	1301_0123456_15	210_0123456_7	760_0123456_10	130_13456_28	137_012345_1	136_012456_2	134_0123456_43	1300_0123456_13	138_012345_2	491_0123456_1	25_0123456_18	690_0123456_10	20_0123456_1	21_0123456_85	22_0123456_62	23_0123456_1	223_0123456_1	161_012345_4	407_0123456_6	321_0123456_1	341_0123456_41	331_0123456_1	400_0234_13	8_0123456_1	1317_0123456_2	774_01234_1	1260_0123456_3	1313_0123456_2	676_0123456_30	714_0123456_2	670_012345_6	998_012345_17	455_0234_2	122_01234_1	123_0123456_24	267_0123456_96	127_0123456_13	128_0123456_1	1256_012345_4	58_0123456_94	54_0123456_1	57_0123456_1	16_0123456_1	97_0123456_1	50_0123456_1	619_01234_1	1066_0123456_14
1268_0123456_1	214_0123456_1	215_01234_1	1301_0123456_15	210_0123456_4	760_0123456_15	130_13456_27	137_012345_1	136_012456_2	134_0123456_43	1300_0123456_13	871_0123456_3	491_0123456_2	25_0123456_26	690_0123456_16	20_0123456_1	21_0123456_67	22_0123456_80	23_0123456_1	223_0123456_1	161_012345_4	407_0123456_4	321_0123456_1	341_0123456_44	331_0123456_1	400_0234_14	8_0123456_1	1317_0123456_2	774_01234_1	1260_0123456_1	1313_0123456_2	676_0123456_28	714_0123456_2	670_012345_4	998_012345_20	455_0234_1	122_01234_1	123_0123456_19	267_0123456_87	127_0123456_9	128_0123456_1	1256_012345_2	58_0123456_90	54_0123456_1	57_0123456_1	619_01234_1	1066_0123456_14	892_0123456_54	427_0123456_1	413_0123456_7
1268_0123456_1	214_0123456_1	215_01234_1	1300_0123456_11	1301_0123456_15	210_0123456_3	760_0123456_17	130_13456_24	137_012345_1	136_012456_1	134_0123456_40	871_0123456_3	491_0123456_2	25_0123456_43	690_0123456_13	20_0123456_1	21_0123456_70	22_0123456_91	23_0123456_1	94_012345_1	407_0123456_3	321_0123456_1	341_0123456_47	331_0123456_1	400_0234_12	8_0123456_1	930_0123456_7	1317_0123456_2	774_01234_1	1260_0123456_1	1313_0123456_2	676_0123456_24	714_0123456_2	670_012345_2	998_012345_22	330_0123_2	122_01234_1	123_0123456_16	267_0123456_72	127_0123456_7	128_0123456_1	58_0123456_88	54_0123456_1	57_0123456_1	619_01234_1	1066_0123456_14	892_0123456_64	427_0123456_1	413_0123456_14	370_0123456_11
1268_0123456_1	214_0123456_1	215_01234_1	1300_0123456_7	1301_0123456_21	210_0123456_3	760_0123456_20	130_13456_22	137_012345_1	136_012456_1	134_0123456_46	871_0123456_2	491_0123456_1	25_0123456_33	690_0123456_9	20_0123456_1	21_0123456_79	22_0123456_95	23_0123456_1	94_012345_1	407_0123456_3	321_0123456_1	341_0123456_52	331_0123456_1	400_0234_12	8_0123456_1	930_0123456_3	1317_0123456_9	774_01234_1	1313_0123456_2	676_0123456_35	677_0123456_7	670_012345_2	998_012345_18	330_0123_2	122_01234_1	123_0123456_12	267_0123456_61	127_0123456_6	128_0123456_1	58_0123456_105	54_0123456_1	57_0123456_1	619_01234_1	1066_0123456_11	892_0123456_71	427_0123456_1	370_0123456_8	195_0123456_1	925_0123456_7
215_01234_1	1300_0123456_5	1301_0123456_15	210_0123456_3	760_0123456_16	130_13456_21	137_012345_1	136_012456_1	134_0123456_44	871_0123456_2	491_0123456_1	25_0123456_33	690_0123456_6	20_0123456_1	21_0123456_96	22_0123456_83	23_0123456_1	94_012345_1	407_0123456_2	321_0123456_1	341_0123456_63	400_0234_14	8_0123456_1	1317_0123456_27	774_01234_1	676_0123456_40	677_0123456_6	998_012345_16	330_0123_2	122_01234_1	123_0123456_14	267_0123456_51	127_0123456_4	128_0123456_1	58_0123456_101	57_0123456_1	619_01234_1	1066_0123456_9	892_0123456_74	378_0123456_134	427_0123456_1	413_0123456_46	370_0123456_4	195_0123456_1	925_0123456_5	926_0123456_1	146_0123456_1	593_0123456_1	592_0234_7	594_0123456_1
1300_0123456_5	1301_0123456_12	210_0123456_4	760_0123456_17	130_13456_13	137_012345_1	134_0123456_49	41_0123456_16	491_0123456_1	25_0123456_24	690_0123456_7	20_0123456_1	21_0123456_108	22_0123456_85	23_0123456_1	29_0123456_1	94_012345_1	407_0123456_4	321_0123456_1	341_0123456_63	400_0234_12	8_0123456_1	1317_0123456_44	676_0123456_44	677_0123456_7	998_012345_12	330_0123_2	261_012345_1	123_0123456_13	267_0123456_61	127_0123456_4	128_0123456_1	60_012345_1	58_0123456_90	57_0123456_1	619_01234_1	1066_0123456_8	379_0123456_1	378_0123456_144	427_0123456_1	413_0123456_49	370_0123456_2	195_0123456_1	925_0123456_3	926_0123456_1	593_0123456_1	592_0234_10	594_0123456_1	147_0234_63	313_0123456_8
1300_0123456_3	1301_0123456_9	210_0123456_9	760_0123456_11	130_13456_9	137_012345_1	134_0123456_48	41_0123456_22	25_0123456_22	690_0123456_6	20_0123456_1	21_0123456_119	22_0123456_69	23_0123456_1	29_0123456_1	94_012345_1	407_0123456_9	321_0123456_1	341_0123456_62	400_0234_9	8_0123456_1	1317_0123456_39	676_0123456_48	677_0123456_6	998_012345_17	123_0123456_9	267_0123456_68	127_0123456_1	128_0123456_1	58_0123456_102	57_0123456_1	619_01234_1	1066_0123456_6	379_0123456_1	378_0123456_141	427_0123456_1	413_0123456_54	370_0123456_2	195_0123456_1	925_0123456_3	926_0123456_1	593_0123456_1	592_0234_10	594_0123456_1	147_0234_59	313_0123456_7	191_0123456_1	316_0123456_27	193_0123456_1	703_0123456_1
1300_0123456_2	1301_0123456_9	210_0123456_14	760_0123456_11	130_13456_5	137_012345_1	134_0123456_50	41_0123456_21	25_0123456_18	690_0123456_9	20_0123456_1	21_0123456_129	22_0123456_53	23_0123456_1	29_0123456_1	94_012345_1	407_0123456_8	321_0123456_1	341_0123456_63	400_0234_6	8_0123456_1	1317_0123456_34	676_0123456_41	677_0123456_5	998_012345_14	123_0123456_7	267_0123456_60	127_0123456_1	128_0123456_1	58_0123456_113	57_0123456_1	619_01234_1	1066_0123456_8	379_0123456_1	378_0123456_129	427_0123456_1	413_0123456_42	195_0123456_1	925_0123456_1	926_0123456_1	593_0123456_1	592_0234_9	594_0123456_1	147_0234_60	313_0123456_8	191_0123456_1	316_0123456_30	193_0123456_1	703_0123456_1	252_0123456_52
1300_0123456_2	1301_0123456_8	210_0123456_11	760_0123456_14	130_13456_5	137_012345_1	134_0123456_38	871_0123456_3	25_0123456_15	690_0123456_15	20_0123456_1	21_0123456_131	22_0123456_44	23_0123456_1	29_0123456_1	94_012345_1	407_0123456_7	321_0123456_1	341_0123456_59	400_0234_4	8_0123456_1	1317_0123456_24	676_0123456_41	677_0123456_5	998_012345_12	123_0123456_6	267_0123456_65	127_0123456_1	128_0123456_1	58_0123456_107	57_0123456_1	619_01234_1	1066_0123456_10	892_0123456_66	378_0123456_126	413_0123456_36	195_0123456_1	925_0123456_1	926_0123456_1	593_0123456_1	592_0234_9	594_0123456_1	147_0234_55	313_0123456_11	191_0123456_1	316_0123456_44	193_0123456_1	703_0123456_1	252_0123456_54	89_012345_13
1300_0123456_2	1301_0123456_5	210_0123456_7	760_0123456_21	130_13456_4	137_012345_1	134_0123456_34	871_0123456_2	25_0123456_13	690_0123456_15	20_0123456_1	21_0123456_131	22_0123456_54	23_0123456_1	29_0123456_1	94_012345_1	407_0123456_5	321_0123456_1	341_0123456_51	400_0234_2	8_0123456_1	1317_0123456_21	676_0123456_38	677_0123456_7	998_012345_10	123_0123456_5	267_0123456_75	127_0123456_1	128_0123456_1	58_0123456_95	57_0123456_1	619_01234_1	1066_0123456_16	379_0123456_1	378_0123456_140	413_0123456_35	195_0123456_1	925_0123456_1	592_0234_10	594_0123456_1	313_0123456_15	191_0123456_1	316_0123456_45	193_0123456_1	703_0123456_1	252_0123456_52	89_012345_11	397_0123456_6	113_0123456_1	69_012345_8
1301_0123456_7	210_0123456_5	760_0123456_25	130_13456_2	137_012345_1	134_0123456_30	25_0123456_11	690_0123456_11	20_0123456_1	21_0123456_129	22_0123456_69	23_0123456_1	29_0123456_1	94_012345_1	407_0123456_3	321_0123456_1	341_0123456_44	400_0234_2	8_0123456_1	1317_0123456_20	676_0123456_35	677_0123456_7	998_012345_6	123_0123456_4	267_0123456_71	127_0123456_1	128_0123456_1	58_0123456_90	57_0123456_1	619_01234_1	1066_0123456_20	379_0123456_1	378_0123456_137	413_0123456_34	195_0123456_1	925_0123456_1	592_0234_8	594_0123456_1	313_0123456_12	191_0123456_1	316_0123456_42	193_0123456_1	703_0123456_1	252_0123456_68	89_012345_7	397_0123456_4	113_0123456_1	69_012345_6	119_0123456_1	87_0123456_34
1301_0123456_8	210_0123456_4	760_0123456_30	130_13456_2	137_012345_1	134_0123456_25	25_0123456_8	690_0123456_9	20_0123456_1	21_0123456_132	22_0123456_72	23_0123456_1	29_0123456_1	94_012345_1	321_0123456_1	341_0123456_38	400_0234_2	8_0123456_1	1317_0123456_16	676_0123456_29	677_0123456_4	998_012345_6	123_0123456_7	267_0123456_67	127_0123456_1	128_0123456_1	58_0123456_101	57_0123456_1	619_01234_1	1066_0123456_18	379_0123456_1	378_0123456_118	413_0123456_34	195_0123456_1	925_0123456_1	592_0234_6	594_0123456_1	313_0123456_12	191_0123456_1	316_0123456_37	193_0123456_1	703_0123456_1	252_0123456_83	89_012345_4	397_0123456_3	113_0123456_1	69_012345_5	119_0123456_1	87_0123456_33	84_0123456_22
1301_0123456_16	210_0123456_3	760_0123456_26	130_13456_1	137_012345_1	134_0123456_24	25_0123456_4	690_0123456_6	20_0123456_1	21_0123456_116	22_0123456_67	23_0123456_1	29_0123456_1	94_012345_1	321_0123456_1	341_0123456_32	400_0234_1	8_0123456_1	1317_0123456_16	676_0123456_27	677_0123456_4	998_012345_6	123_0123456_7	267_0123456_73	127_0123456_1	128_0123456_1	58_0123456_114	57_0123456_1	1066_0123456_15	379_0123456_1	378_0123456_95	413_0123456_28	195_0123456_1	925_0123456_1	592_0234_10	594_0123456_1	313_0123456_10	191_0123456_1	316_0123456_31	193_0123456_1	703_0123456_1	252_0123456_85	619_01234_1	397_0123456_3	113_0123456_1	69_012345_6	119_0123456_1	87_0123456_27	84_0123456_41	206_0123456_1
1301_0123456_41	210_0123456_3	760_0123456_24	130_13456_1	137_012345_1	134_0123456_19	25_0123456_5	690_0123456_4	20_0123456_1	21_0123456_106	22_0123456_65	23_0123456_1	29_0123456_1	94_012345_1	321_0123456_1	341_0123456_29	400_0234_1	8_0123456_1	1317_0123456_8	676_0123456_23	677_0123456_3	998_012345_10	123_0123456_6	267_0123456_85	127_0123456_2	128_0123456_1	69_012345_4	58_0123456_127	57_0123456_1	1066_0123456_13	379_0123456_1	378_0123456_101	413_0123456_27	195_0123456_1	925_0123456_1	592_0234_11	594_0123456_1	313_0123456_13	191_0123456_1	316_0123456_26	193_0123456_1	703_0123456_1	252_0123456_70	619_01234_1	397_0123456_2	113_0123456_1	394_0123456_43	119_0123456_1	87_0123456_24	84_0123456_36
1301_0123456_53	210_0123456_3	760_0123456_24	130_13456_1	137_012345_1	134_0123456_21	25_0123456_31	690_0123456_1	20_0123456_1	21_0123456_105	22_0123456_67	23_0123456_1	29_0123456_1	94_012345_1	321_0123456_1	341_0123456_24	8_0123456_1	1317_0123456_5	676_0123456_15	677_0123456_5	998_012345_11	123_0123456_5	267_0123456_101	127_0123456_2	128_0123456_1	69_012345_3	58_0123456_167	57_0123456_1	1066_0123456_14	379_0123456_1	378_0123456_131	413_0123456_24	195_0123456_1	592_0234_8	594_0123456_1	313_0123456_17	191_0123456_1	316_0123456_24	193_0123456_1	703_0123456_1	252_0123456_64	619_01234_1	397_0123456_3	113_0123456_1	394_0123456_33	119_0123456_1	87_0123456_16	84_0123456_38	206_0123456_1	1256_012345_16
1301_0123456_43	210_0123456_3	760_0123456_22	130_13456_1	137_012345_1	134_0123456_17	25_0123456_51	690_0123456_1	20_0123456_1	21_0123456_87	22_0123456_65	23_0123456_1	29_0123456_1	94_012345_1	321_0123456_1	341_0123456_25	8_0123456_1	1317_0123456_2	676_0123456_13	677_0123456_4	998_012345_12	123_0123456_4	267_0123456_95	127_0123456_1	128_0123456_1	69_012345_5	58_0123456_184	57_0123456_1	1066_0123456_12	379_0123456_1	378_0123456_148	413_0123456_26	195_0123456_1	592_0234_9	594_0123456_1	313_0123456_17	191_0123456_1	316_0123456_21	193_0123456_1	703_0123456_1	252_0123456_61	619_01234_1	397_0123456_5	113_0123456_1	394_0123456_34	119_0123456_1	87_0123456_11	84_0123456_43	206_0123456_1	1256_012345_9
1301_0123456_35	210_0123456_6	760_0123456_18	130_13456_1	137_012345_1	134_0123456_10	25_0123456_61	690_0123456_1	20_0123456_1	21_0123456_101	22_0123456_90	23_0123456_1	29_0123456_1	94_012345_1	321_0123456_1	341_0123456_32	8_0123456_1	1317_0123456_1	676_0123456_10	677_0123456_2	998_012345_15	123_0123456_3	267_0123456_92	127_0123456_1	128_0123456_1	69_012345_3	58_0123456_191	57_0123456_1	1066_0123456_7	379_0123456_1	378_0123456_154	413_0123456_33	195_0123456_1	592_0234_8	594_0123456_1	313_0123456_12	191_0123456_1	316_0123456_17	193_0123456_1	703_0123456_1	252_0123456_55	619_01234_1	397_0123456_8	113_0123456_1	394_0123456_46	119_0123456_1	87_0123456_22	84_0123456_45	206_0123456_1	1256_012345_8
1301_0123456_32	210_0123456_6	760_0123456_20	137_012345_1	134_0123456_9	25_0123456_56	690_0123456_2	20_0123456_1	21_0123456_111	22_0123456_98	23_0123456_1	94_012345_1	321_0123456_1	341_0123456_35	8_0123456_1	1317_0123456_1	676_0123456_10	677_0123456_2	998_012345_15	123_0123456_2	267_0123456_91	127_0123456_1	128_0123456_1	69_012345_2	58_0123456_190	57_0123456_1	1066_0123456_7	379_0123456_1	378_0123456_128	413_0123456_35	195_0123456_1	592_0234_5	594_0123456_1	313_0123456_10	191_0123456_1	316_0123456_16	193_0123456_1	703_0123456_1	252_0123456_55	397_0123456_13	113_0123456_1	394_0123456_85	119_0123456_1	87_0123456_36	84_0123456_44	206_0123456_1	1256_012345_6	428_0123456_1	7_0123456_26	362_0123456_36
1301_0123456_33	210_0123456_6	760_0123456_31	137_012345_1	134_0123456_7	25_0123456_52	690_0123456_1	20_0123456_1	21_0123456_106	22_0123456_100	23_0123456_1	94_012345_1	321_0123456_1	341_0123456_33	8_0123456_1	676_0123456_9	677_0123456_2	998_012345_15	123_0123456_8	267_0123456_84	127_0123456_1	128_0123456_1	69_012345_1	58_0123456_175	57_0123456_1	1066_0123456_4	379_0123456_1	378_0123456_138	413_0123456_38	195_0123456_1	592_0234_5	594_0123456_1	313_0123456_11	191_0123456_1	316_0123456_12	193_0123456_1	703_0123456_1	252_0123456_74	397_0123456_15	113_0123456_1	394_0123456_106	119_0123456_1	87_0123456_44	84_0123456_48	206_0123456_1	1256_012345_3	428_0123456_1	7_0123456_21	362_0123456_30	381_0123456_10
1301_0123456_40	210_0123456_5	760_0123456_34	137_012345_1	134_0123456_5	25_0123456_44	690_0123456_1	20_0123456_1	21_0123456_107	22_0123456_103	23_0123456_1	94_012345_1	321_0123456_1	341_0123456_37	8_0123456_1	676_0123456_12	677_0123456_2	998_012345_10	123_0123456_16	267_0123456_86	127_0123456_1	128_0123456_1	58_0123456_172	57_0123456_1	1066_0123456_3	379_0123456_1	378_0123456_125	413_0123456_50	195_0123456_1	592_0234_4	594_0123456_1	313_0123456_10	191_0123456_1	316_0123456_19	193_0123456_1	703_0123456_1	252_0123456_91	397_0123456_18	113_0123456_1	394_0123456_103	119_0123456_1	87_0123456_42	84_0123456_64	206_0123456_1	1256_012345_4	428_0123456_1	7_0123456_24	362_0123456_23	381_0123456_8	241_0234_1
1301_0123456_40	210_0123456_3	760_0123456_34	134_0123456_4	25_0123456_38	690_0123456_1	20_0123456_1	21_0123456_95	22_0123456_115	23_0123456_1	94_012345_1	321_0123456_1	341_0123456_36	8_0123456_1	676_0123456_9	677_0123456_2	998_012345_6	123_0123456_24	267_0123456_99	127_0123456_1	128_0123456_1	58_0123456_159	57_0123456_1	1066_0123456_2	379_0123456_1	378_0123456_109	413_0123456_52	195_0123456_1	592_0234_4	594_0123456_1	313_0123456_9	191_0123456_1	316_0123456_21	193_0123456_1	703_0123456_1	68_0123456_11	397_0123456_20	113_0123456_1	394_0123456_104	119_0123456_1	87_0123456_41	84_0123456_74	206_0123456_1	1256_012345_6	428_0123456_1	7_0123456_24	362_0123456_29	381_0123456_4	241_0234_1	243_0123456_144
1301_0123456_58	210_0123456_3	760_0123456_40	134_0123456_6	25_0123456_36	690_0123456_1	20_0123456_1	21_0123456_85	22_0123456_123	23_0123456_1	94_012345_1	321_0123456_1	341_0123456_47	8_0123456_1	676_0123456_6	677_0123456_2	998_012345_5	123_0123456_31	267_0123456_125	127_0123456_1	128_0123456_1	58_0123456_149	57_0123456_1	1066_0123456_2	379_0123456_1	378_0123456_79	413_0123456_41	195_0123456_1	592_0234_2	594_0123456_1	313_0123456_6	191_0123456_1	316_0123456_13	193_0123456_1	703_0123456_1	68_0123456_11	397_0123456_14	113_0123456_1	394_0123456_95	119_0123456_1	87_0123456_37	84_0123456_73	206_0123456_1	1256_012345_7	428_0123456_1	7_0123456_22	362_0123456_34	381_0123456_2	241_0234_1	243_0123456_170
1301_0123456_56	210_0123456_3	760_0123456_49	134_0123456_6	25_0123456_32	690_0123456_1	20_0123456_1	21_0123456_76	22_0123456_136	23_0123456_1	94_012345_1	321_0123456_1	341_0123456_45	8_0123456_1	676_0123456_3	677_0123456_2	998_012345_5	123_0123456_33	267_0123456_156	127_0123456_2	128_0123456_1	58_0123456_133	57_0123456_1	1066_0123456_2	379_0123456_1	378_0123456_69	413_0123456_38	195_0123456_1	592_0234_1	594_0123456_1	313_0123456_4	191_0123456_1	316_0123456_7	193_0123456_1	703_0123456_1	114_0123456_8	397_0123456_11	113_0123456_1	394_0123456_89	119_0123456_1	87_0123456_40	84_0123456_72	206_0123456_1	1256_012345_5	428_0123456_1	7_0123456_24	362_0123456_44	381_0123456_3	241_0234_1	243_0123456_174
1301_0123456_58	210_0123456_3	760_0123456_58	134_0123456_7	25_0123456_31	20_0123456_1	21_0123456_73	22_0123456_118	23_0123456_1	94_012345_1	321_0123456_1	341_0123456_47	8_0123456_1	676_0123456_1	677_0123456_2	998_012345_4	123_0123456_29	267_0123456_159	127_0123456_2	128_0123456_1	58_0123456_137	57_0123456_1	1066_0123456_6	379_0123456_1	378_0123456_82	413_0123456_36	195_0123456_1	592_0234_1	594_0123456_1	313_0123456_4	191_0123456_1	316_0123456_6	193_0123456_1	703_0123456_1	68_0123456_16	397_0123456_11	113_0123456_1	394_0123456_95	119_0123456_1	87_0123456_33	84_0123456_71	206_0123456_1	1256_012345_3	428_0123456_1	7_0123456_34	362_0123456_64	381_0123456_4	241_0234_1	243_0123456_159	242_012345_1
1301_0123456_57	210_0123456_1	760_0123456_66	134_0123456_5	25_0123456_33	20_0123456_1	21_0123456_70	22_0123456_115	23_0123456_1	94_012345_1	321_0123456_1	341_0123456_50	8_0123456_1	676_0123456_1	677_0123456_2	998_012345_4	123_0123456_30	267_0123456_160	127_0123456_2	128_0123456_1	58_0123456_125	57_0123456_1	1066_0123456_7	379_0123456_1	378_0123456_106	413_0123456_35	195_0123456_1	592_0234_1	594_0123456_1	313_0123456_3	191_0123456_1	316_0123456_5	193_0123456_1	703_0123456_1	114_0123456_6	397_0123456_10	113_0123456_1	394_0123456_74	119_0123456_1	87_0123456_30	84_0123456_70	206_0123456_1	1256_012345_2	428_0123456_1	7_0123456_39	362_0123456_72	381_0123456_3	241_0234_1	243_0123456_133	242_012345_1
1301_0123456_46	210_0123456_1	760_0123456_65	134_0123456_2	25_0123456_50	20_0123456_1	21_0123456_64	22_0123456_109	23_0123456_1	94_012345_1	321_0123456_1	341_0123456_47	8_0123456_1	677_0123456_2	998_012345_4	123_0123456_32	267_0123456_157	127_0123456_2	128_0123456_1	58_0123456_147	57_0123456_1	1066_0123456_7	379_0123456_1	378_0123456_126	413_0123456_39	195_0123456_1	592_0234_1	594_0123456_1	313_0123456_2	191_0123456_1	316_0123456_6	193_0123456_1	703_0123456_1	114_0123456_4	397_0123456_6	113_0123456_1	394_0123456_77	119_0123456_1	87_0123456_24	84_0123456_63	206_0123456_1	1256_012345_1	428_0123456_1	7_0123456_54	362_0123456_56	381_0123456_3	241_0234_1	243_0123456_128	242_012345_1	101_0123456_1
1301_0123456_51	760_0123456_60	25_0123456_56	20_0123456_1	21_0123456_62	22_0123456_99	23_0123456_1	222_0123456_7	321_0123456_1	341_0123456_38	8_0123456_1	677_0123456_2	998_012345_3	123_0123456_34	267_0123456_160	127_0123456_2	128_0123456_1	58_0123456_156	57_0123456_1	1066_0123456_7	379_0123456_1	378_0123456_119	413_0123456_44	592_0234_1	594_0123456_1	195_0123456_1	191_0123456_1	316_0123456_5	193_0123456_1	703_0123456_1	68_0123456_38	397_0123456_6	394_0123456_82	119_0123456_1	87_0123456_34	84_0123456_51	206_0123456_1	1256_012345_1	7_0123456_50	362_0123456_43	381_0123456_3	241_0234_1	243_0123456_116	242_012345_1	101_0123456_1	105_0123456_1	39_0123456_1	30_0123456_1	37_0123456_4	108_0123456_1
1301_0123456_49	760_0123456_55	25_0123456_43	20_0123456_1	21_0123456_65	22_0123456_100	23_0123456_1	222_0123456_6	321_0123456_1	341_0123456_31	8_0123456_1	123_0123456_31	267_0123456_142	128_0123456_1	58_0123456_168	57_0123456_1	1066_0123456_12	379_0123456_1	378_0123456_126	413_0123456_46	592_0234_1	594_0123456_1	195_0123456_1	191_0123456_1	316_0123456_2	193_0123456_1	703_0123456_1	68_0123456_44	397_0123456_4	394_0123456_91	119_0123456_1	87_0123456_39	84_0123456_43	206_0123456_1	1256_012345_1	7_0123456_46	362_0123456_35	381_0123456_2	241_0234_1	243_0123456_111	242_012345_1	101_0123456_1	105_0123456_1	39_0123456_1	30_0123456_1	37_0123456_2	108_0123456_1	647_0123456_32	514_0234_1	431_0123456_105
1301_0123456_53	760_0123456_52	25_0123456_38	20_0123456_1	21_0123456_88	22_0123456_113	23_0123456_1	222_0123456_4	321_0123456_1	341_0123456_25	8_0123456_1	123_0123456_27	267_0123456_127	128_0123456_1	58_0123456_174	57_0123456_1	1066_0123456_16	379_0123456_1	378_0123456_120	413_0123456_37	592_0234_1	594_0123456_1	195_0123456_1	191_0123456_1	316_0123456_3	193_0123456_1	703_0123456_1	68_0123456_38	397_0123456_3	394_0123456_90	119_0123456_1	87_0123456_63	84_0123456_44	206_0123456_1	1256_012345_1	7_0123456_48	362_0123456_37	108_0123456_1	241_0234_1	386_0123456_5	242_012345_1	101_0123456_1	105_0123456_1	39_0123456_1	37_0123456_2	647_0123456_26	514_0234_1	431_0123456_98	243_0123456_115	625_012345_1
1301_0123456_80	760_0123456_72	25_0123456_40	20_0123456_1	21_0123456_111	22_0123456_104	23_0123456_1	222_0123456_2	321_0123456_1	341_0123456_22	8_0123456_1	123_0123456_25	267_0123456_117	128_0123456_1	58_0123456_176	57_0123456_1	1066_0123456_17	379_0123456_1	378_0123456_130	413_0123456_33	592_0234_1	594_0123456_1	195_0123456_1	191_0123456_1	316_0123456_2	193_0123456_1	703_0123456_1	68_0123456_37	397_0123456_1	394_0123456_107	119_0123456_1	87_0123456_64	84_0123456_38	206_0123456_1	1256_012345_1	7_0123456_51	362_0123456_40	108_0123456_1	241_0234_1	386_0123456_4	242_012345_1	101_0123456_1	39_0123456_1	37_0123456_2	647_0123456_26	514_0234_1	431_0123456_87	243_0123456_119	625_012345_1	63_012345_2
1301_0123456_118	760_0123456_85	25_0123456_35	20_0123456_1	21_0123456_120	22_0123456_89	23_0123456_1	321_0123456_1	341_0123456_32	8_0123456_1	123_0123456_18	267_0123456_116	128_0123456_1	58_0123456_168	57_0123456_1	1066_0123456_13	379_0123456_1	378_0123456_141	413_0123456_33	594_0123456_1	195_0123456_1	191_0123456_1	316_0123456_1	193_0123456_1	703_0123456_1	68_0123456_32	397_0123456_1	394_0123456_117	119_0123456_1	87_0123456_50	84_0123456_34	206_0123456_1	7_0123456_68	362_0123456_42	108_0123456_1	386_0123456_7	101_0123456_1	39_0123456_1	647_0123456_25	514_0234_1	431_0123456_75	243_0123456_122	625_012345_1	63_012345_2	64_0123456_1	179_0123456_1	252_0123456_94	251_0123456_1	172_0123456_51	183_0123456_48
1301_0123456_112	760_0123456_82	25_0123456_36	20_0123456_1	21_0123456_99	22_0123456_67	23_0123456_1	321_0123456_1	341_0123456_42	8_0123456_1	123_0123456_14	267_0123456_110	128_0123456_1	58_0123456_154	57_0123456_1	1066_0123456_10	379_0123456_1	378_0123456_154	413_0123456_31	594_0123456_1	195_0123456_1	193_0123456_1	703_0123456_1	68_0123456_28	397_0123456_1	394_0123456_120	119_0123456_1	87_0123456_32	84_0123456_27	206_0123456_1	7_0123456_96	362_0123456_36	108_0123456_1	243_0123456_129	101_0123456_1	39_0123456_1	647_0123456_37	514_0234_1	431_0123456_62	386_0123456_6	625_012345_1	64_0123456_1	179_0123456_1	252_0123456_105	251_0123456_1	172_0123456_47	183_0123456_47	180_0123456_89	6_0123456_6	503_0123456_1
1301_0123456_109	760_0123456_84	25_0123456_34	20_0123456_1	21_0123456_79	22_0123456_62	23_0123456_1	321_0123456_1	341_0123456_58	8_0123456_1	123_0123456_12	267_0123456_122	128_0123456_1	58_0123456_148	57_0123456_1	1066_0123456_9	379_0123456_1	378_0123456_149	413_0123456_28	594_0123456_1	195_0123456_1	193_0123456_1	703_0123456_1	68_0123456_25	397_0123456_2	394_0123456_108	119_0123456_1	87_0123456_25	84_0123456_20	206_0123456_1	7_0123456_118	362_0123456_41	108_0123456_1	243_0123456_139	101_0123456_1	39_0123456_1	647_0123456_39	514_0234_1	431_0123456_67	386_0123456_5	625_012345_1	64_0123456_1	179_0123456_1	252_0123456_101	251_0123456_1	172_0123456_45	183_0123456_42	180_0123456_79	6_0123456_8	503_0123456_1
1301_0123456_99	760_0123456_75	25_0123456_33	20_0123456_1	21_0123456_71	22_0123456_65	23_0123456_1	321_0123456_1	341_0123456_76	8_0123456_1	123_0123456_23	267_0123456_123	128_0123456_1	58_0123456_153	57_0123456_1	1066_0123456_6	379_0123456_1	378_0123456_157	413_0123456_21	594_0123456_1	195_0123456_1	193_0123456_1	703_0123456_1	68_0123456_29	397_0123456_2	394_0123456_106	87_0123456_24	84_0123456_13	206_0123456_1	7_0123456_124	362_0123456_47	108_0123456_1	386_0123456_4	101_0123456_1	39_0123456_1	647_0123456_36	514_0234_1	431_0123456_75	243_0123456_140	625_012345_1	64_0123456_1	179_0123456_1	252_0123456_95	251_0123456_1	172_0123456_45	183_0123456_39	180_0123456_80	6_0123456_5	503_0123456_1	1210_0123456_90
1301_0123456_96	760_0123456_70	25_0123456_33	20_0123456_1	21_0123456_65	22_0123456_80	23_0123456_1	321_0123456_1	341_0123456_73	8_0123456_1	123_0123456_28	267_0123456_129	128_0123456_1	58_0123456_162	57_0123456_1	1066_0123456_4	379_0123456_1	378_0123456_162	413_0123456_17	594_0123456_1	195_0123456_1	193_0123456_1	703_0123456_1	68_0123456_25	394_0123456_96	87_0123456_19	84_0123456_10	206_0123456_1	7_0123456_115	362_0123456_48	108_0123456_1	386_0123456_4	101_0123456_1	39_0123456_1	647_0123456_32	514_0234_1	431_0123456_84	243_0123456_131	625_012345_1	64_0123456_1	179_0123456_1	252_0123456_123	251_0123456_1	172_0123456_47	183_0123456_33	180_0123456_75	6_0123456_5	503_0123456_1	1210_0123456_82	563_0123456_131
1301_0123456_96	760_0123456_72	25_0123456_32	20_0123456_1	21_0123456_79	22_0123456_76	23_0123456_1	341_0123456_59	8_0123456_1	123_0123456_29	267_0123456_121	128_0123456_1	58_0123456_168	57_0123456_1	1066_0123456_4	379_0123456_1	378_0123456_176	413_0123456_11	594_0123456_1	195_0123456_1	193_0123456_1	703_0123456_1	68_0123456_23	394_0123456_79	87_0123456_25	84_0123456_17	206_0123456_1	7_0123456_106	362_0123456_46	108_0123456_1	386_0123456_3	101_0123456_1	39_0123456_1	647_0123456_27	431_0123456_91	243_0123456_127	625_012345_1	64_0123456_1	179_0123456_1	252_0123456_126	251_0123456_1	172_0123456_46	183_0123456_28	180_0123456_64	6_0123456_5	503_0123456_1	1210_0123456_67	563_0123456_109	566_0123456_1	98_0234_8
1301_0123456_90	760_0123456_81	25_0123456_41	20_0123456_1	21_0123456_81	22_0123456_83	23_0123456_1	341_0123456_55	8_0123456_1	123_0123456_28	267_0123456_121	128_0123456_1	58_0123456_177	57_0123456_1	1066_0123456_4	379_0123456_1	378_0123456_179	413_0123456_6	594_0123456_1	195_0123456_1	193_0123456_1	703_0123456_1	68_0123456_18	394_0123456_60	87_0123456_28	84_0123456_18	206_0123456_1	7_0123456_96	362_0123456_54	108_0123456_1	386_0123456_2	101_0123456_1	39_0123456_1	647_0123456_26	431_0123456_103	243_0123456_143	625_012345_1	64_0123456_1	179_0123456_1	252_0123456_124	251_0123456_1	172_0123456_40	183_0123456_24	180_0123456_56	6_0123456_3	503_0123456_1	1210_0123456_57	563_0123456_107	566_0123456_1	98_0234_8
1301_0123456_78	760_0123456_74	25_0123456_62	20_0123456_1	21_0123456_79	22_0123456_96	341_0123456_42	8_0123456_1	123_0123456_31	267_0123456_126	128_0123456_1	58_0123456_186	57_0123456_1	1066_0123456_3	379_0123456_1	378_0123456_164	413_0123456_5	594_0123456_1	195_0123456_1	193_0123456_1	703_0123456_1	68_0123456_14	394_0123456_64	87_0123456_41	84_0123456_19	206_0123456_1	7_0123456_79	362_0123456_40	108_0123456_1	386_0123456_2	101_0123456_1	39_0123456_1	647_0123456_20	431_0123456_98	243_0123456_160	625_012345_1	64_0123456_1	179_0123456_1	252_0123456_159	251_0123456_1	172_0123456_34	183_0123456_21	180_0123456_57	6_0123456_4	503_0123456_1	1210_0123456_49	563_0123456_97	566_0123456_1	98_0234_6	168_0123456_1
1301_0123456_75	760_0123456_56	25_0123456_96	20_0123456_1	21_0123456_74	22_0123456_98	341_0123456_32	8_0123456_1	123_0123456_29	267_0123456_132	128_0123456_1	58_0123456_191	57_0123456_1	1066_0123456_1	379_0123456_1	378_0123456_166	413_0123456_4	594_0123456_1	195_0123456_1	703_0123456_1	68_0123456_12	394_0123456_58	87_0123456_43	84_0123456_16	206_0123456_1	7_0123456_83	362_0123456_37	108_0123456_1	243_0123456_153	101_0123456_1	39_0123456_1	647_0123456_19	431_0123456_101	625_012345_1	64_0123456_1	252_0123456_186	251_0123456_1	172_0123456_29	183_0123456_19	180_0123456_55	6_0123456_7	503_0123456_1	1210_0123456_50	563_0123456_80	566_0123456_1	98_0234_2	168_0123456_1	169_0123456_103	165_0123456_20	167_0123456_77
151_0123456_1	150_0123456_118	1301_0123456_80	625_012345_1	760_0123456_53	892_0123456_4	43_0123456_1	252_0123456_176	64_0123456_1	394_0123456_54	68_0123456_12	251_0123456_1	703_0123456_1	172_0123456_25	84_0123456_18	25_0123456_107	484_0123456_2	20_0123456_1	21_0123456_74	22_0123456_92	183_0123456_18	108_0123456_1	44_0123456_1	88_0123456_1	41_0123456_55	1111_0123456_85	180_0123456_60	321_0123456_1	341_0123456_29	7_0123456_82	6_0123456_5	9_0123456_1	379_0123456_1	329_0123456_1	362_0123456_38	503_0123456_1	87_0123456_36	243_0123456_186	1210_0123456_40	563_0123456_79	142_0123456_1	350_0123456_16	98_0234_2	75_0123456_27	123_0123456_23	267_0123456_120	169_0123456_123	70_0123456_5	128_0123456_1	165_0123456_13
151_0123456_1	150_0123456_105	1301_0123456_63	625_012345_1	760_0123456_60	892_0123456_2	43_0123456_1	252_0123456_158	64_0123456_1	394_0123456_58	68_0123456_11	251_0123456_1	703_0123456_1	172_0123456_18	84_0123456_22	25_0123456_112	484_0123456_2	20_0123456_1	21_0123456_75	22_0123456_83	183_0123456_20	108_0123456_1	44_0123456_1	88_0123456_1	41_0123456_65	1111_0123456_86	180_0123456_67	321_0123456_1	341_0123456_30	7_0123456_75	6_0123456_4	9_0123456_1	379_0123456_1	329_0123456_1	362_0123456_33	503_0123456_1	87_0123456_26	243_0123456_239	1210_0123456_34	563_0123456_95	142_0123456_1	350_0123456_20	75_0123456_25	123_0123456_21	267_0123456_115	169_0123456_129	70_0123456_4	128_0123456_1	165_0123456_15	167_0123456_101
151_0123456_1	150_0123456_103	1301_0123456_53	625_012345_1	760_0123456_60	892_0123456_2	43_0123456_1	252_0123456_172	64_0123456_1	394_0123456_67	68_0123456_9	251_0123456_1	703_0123456_1	172_0123456_14	84_0123456_30	25_0123456_105	101_0123456_1	20_0123456_1	21_0123456_83	22_0123456_78	183_0123456_16	108_0123456_1	44_0123456_1	88_0123456_1	41_0123456_85	1111_0123456_80	180_0123456_72	321_0123456_1	341_0123456_33	7_0123456_78	6_0123456_2	9_0123456_1	379_0123456_1	329_0123456_1	362_0123456_24	503_0123456_1	87_0123456_23	243_0123456_269	1210_0123456_35	563_0123456_82	142_0123456_1	350_0123456_17	75_0123456_24	123_0123456_24	267_0123456_113	169_0123456_132	70_0123456_2	128_0123456_1	165_0123456_10	167_0123456_106
151_0123456_1	150_0123456_113	1301_0123456_51	625_012345_1	760_0123456_44	892_0123456_3	43_0123456_1	252_0123456_152	64_0123456_1	394_0123456_64	68_0123456_9	251_0123456_1	703_0123456_1	172_0123456_13	84_0123456_30	25_0123456_93	101_0123456_1	20_0123456_1	21_0123456_102	22_0123456_84	183_0123456_22	44_0123456_1	88_0123456_1	41_0123456_91	1111_0123456_65	180_0123456_80	321_0123456_1	341_0123456_35	7_0123456_129	6_0123456_2	9_0123456_1	379_0123456_1	329_0123456_1	362_0123456_31	503_0123456_1	87_0123456_35	243_0123456_273	1210_0123456_39	142_0123456_1	563_0123456_62	75_0123456_19	123_0123456_24	267_0123456_112	169_0123456_128	8_0123456_1	128_0123456_1	165_0123456_11	167_0123456_111	96_0123456_56	11_0123456_80
151_0123456_1	150_0123456_108	1301_0123456_52	625_012345_1	760_0123456_45	892_0123456_3	43_0123456_1	252_0123456_143	64_0123456_1	394_0123456_70	68_0123456_9	251_0123456_1	703_0123456_1	172_0123456_18	84_0123456_27	25_0123456_79	101_0123456_1	20_0123456_1	21_0123456_106	22_0123456_69	183_0123456_22	44_0123456_1	88_0123456_1	41_0123456_85	1111_0123456_82	180_0123456_69	321_0123456_1	341_0123456_50	7_0123456_151	6_0123456_2	9_0123456_1	379_0123456_1	329_0123456_1	362_0123456_34	503_0123456_1	87_0123456_41	243_0123456_244	1210_0123456_33	142_0123456_1	563_0123456_54	75_0123456_15	123_0123456_25	267_0123456_113	169_0123456_130	8_0123456_1	128_0123456_1	165_0123456_10	167_0123456_99	96_0123456_56	11_0123456_77
151_0123456_1	150_0123456_114	1301_0123456_54	625_012345_1	760_0123456_41	892_0123456_1	43_0123456_1	252_0123456_127	64_0123456_1	394_0123456_90	68_0123456_16	251_0123456_1	703_0123456_1	172_0123456_26	84_0123456_25	25_0123456_85	101_0123456_1	20_0123456_1	21_0123456_99	22_0123456_62	183_0123456_22	44_0123456_1	88_0123456_1	41_0123456_87	1111_0123456_81	180_0123456_64	321_0123456_1	341_0123456_65	7_0123456_141	14_0123456_136	9_0123456_1	379_0123456_1	329_0123456_1	362_0123456_45	503_0123456_1	87_0123456_39	243_0123456_212	1210_0123456_31	142_0123456_1	563_0123456_37	75_0123456_7	123_0123456_28	267_0123456_122	169_0123456_129	8_0123456_1	128_0123456_1	165_0123456_10	167_0123456_94	96_0123456_58	11_0123456_70
151_0123456_1	150_0123456_100	1301_0123456_49	625_012345_1	760_0123456_44	892_0123456_1	43_0123456_1	252_0123456_125	64_0123456_1	394_0123456_90	68_0123456_24	251_0123456_1	703_0123456_1	172_0123456_23	84_0123456_24	25_0123456_85	101_0123456_1	20_0123456_1	21_0123456_95	22_0123456_48	183_0123456_22	44_0123456_1	88_0123456_1	41_0123456_77	1111_0123456_84	180_0123456_62	321_0123456_1	341_0123456_73	7_0123456_134	14_0123456_157	9_0123456_1	379_0123456_1	329_0123456_1	362_0123456_37	503_0123456_1	87_0123456_32	243_0123456_180	1210_0123456_30	142_0123456_1	563_0123456_40	75_0123456_8	123_0123456_28	267_0123456_111	169_0123456_115	8_0123456_1	128_0123456_1	165_0123456_10	167_0123456_93	96_0123456_56	11_0123456_62
151_0123456_1	150_0123456_105	1301_0123456_52	625_012345_1	760_0123456_51	892_0123456_1	43_0123456_1	252_0123456_118	64_0123456_1	394_0123456_88	68_0123456_21	251_0123456_1	703_0123456_1	172_0123456_20	84_0123456_25	25_0123456_100	101_0123456_1	20_0123456_1	21_0123456_96	22_0123456_30	183_0123456_19	44_0123456_1	88_0123456_1	41_0123456_63	1111_0123456_83	180_0123456_54	321_0123456_1	341_0123456_73	7_0123456_132	14_0123456_150	9_0123456_1	379_0123456_1	329_0123456_1	362_0123456_32	503_0123456_1	87_0123456_18	243_0123456_189	1210_0123456_32	142_0123456_1	563_0123456_48	75_0123456_4	123_0123456_43	267_0123456_125	169_0123456_118	8_0123456_1	128_0123456_1	165_0123456_12	167_0123456_101	96_0123456_48	11_0123456_45
151_0123456_1	150_0123456_106	1301_0123456_72	625_012345_1	760_0123456_53	892_0123456_1	43_0123456_1	252_0123456_112	64_0123456_1	394_0123456_83	68_0123456_17	251_0123456_1	703_0123456_1	172_0123456_30	84_0123456_24	25_0123456_82	101_0123456_1	20_0123456_1	21_0123456_93	22_0123456_22	183_0123456_19	44_0123456_1	88_0123456_1	41_0123456_60	1111_0123456_81	180_0123456_52	321_0123456_1	341_0123456_66	7_0123456_127	14_0123456_126	9_0123456_1	379_0123456_1	329_0123456_1	362_0123456_30	503_0123456_1	87_0123456_10	243_0123456_214	1210_0123456_24	142_0123456_1	563_0123456_75	75_0123456_2	123_0123456_61	267_0123456_135	169_0123456_114	8_0123456_1	128_0123456_1	165_0123456_11	167_0123456_107	96_0123456_36	11_0123456_40
151_0123456_1	150_0123456_84	1301_0123456_99	625_012345_1	760_0123456_56	892_0123456_1	43_0123456_1	252_0123456_119	64_0123456_1	394_0123456_82	68_0123456_17	251_0123456_1	703_0123456_1	172_0123456_39	84_0123456_21	25_0123456_82	101_0123456_1	20_0123456_1	21_0123456_109	22_0123456_17	44_0123456_1	88_0123456_1	41_0123456_51	1111_0123456_81	183_0123456_17	180_0123456_53	321_0123456_1	341_0123456_49	7_0123456_106	14_0123456_117	9_0123456_1	379_0123456_1	329_0123456_1	362_0123456_48	503_0123456_1	87_0123456_14	243_0123456_252	1210_0123456_21	142_0123456_1	563_0123456_81	75_0123456_2	123_0123456_68	267_0123456_144	169_0123456_120	8_0123456_1	128_0123456_1	165_0123456_8	167_0123456_98	96_0123456_25	11_0123456_38
151_0123456_1	150_0123456_73	1301_0123456_102	625_012345_1	760_0123456_51	892_0123456_1	43_0123456_1	252_0123456_127	64_0123456_1	394_0123456_64	68_0123456_10	251_0123456_1	703_0123456_1	172_0123456_39	84_0123456_22	25_0123456_80	101_0123456_1	20_0123456_1	21_0123456_105	22_0123456_24	44_0123456_1	88_0123456_1	41_0123456_58	1111_0123456_83	183_0123456_14	180_0123456_62	321_0123456_1	341_0123456_37	7_0123456_97	14_0123456_124	9_0123456_1	379_0123456_1	329_0123456_1	362_0123456_63	503_0123456_1	87_0123456_19	243_0123456_283	1210_0123456_25	142_0123456_1	563_0123456_79	75_0123456_2	123_0123456_67	267_0123456_136	169_0123456_119	8_0123456_1	128_0123456_1	165_0123456_9	167_0123456_92	96_0123456_28	11_0123456_44
151_0123456_1	150_0123456_77	1301_0123456_94	625_012345_1	760_0123456_40	892_0123456_1	43_0123456_1	252_0123456_150	64_0123456_1	394_0123456_50	68_0123456_7	251_0123456_1	703_0123456_1	172_0123456_36	84_0123456_19	25_0123456_98	101_0123456_1	20_0123456_1	21_0123456_106	22_0123456_25	44_0123456_1	88_0123456_1	41_0123456_70	1111_0123456_83	183_0123456_17	180_0123456_70	321_0123456_1	341_0123456_36	7_0123456_96	14_0123456_132	9_0123456_1	379_0123456_1	329_0123456_1	362_0123456_56	503_0123456_1	87_0123456_19	243_0123456_261	1210_0123456_49	142_0123456_1	563_0123456_94	75_0123456_2	123_0123456_60	267_0123456_127	169_0123456_133	8_0123456_1	128_0123456_1	165_0123456_8	167_0123456_84	96_0123456_32	11_0123456_44
151_0123456_1	150_0123456_75	1301_0123456_94	625_012345_1	760_0123456_34	1210_0123456_90	703_0123456_1	252_0123456_169	64_0123456_1	394_0123456_41	68_0123456_4	251_0123456_1	172_0123456_32	84_0123456_17	25_0123456_103	101_0123456_1	21_0123456_105	22_0123456_31	183_0123456_14	44_0123456_1	43_0123456_1	41_0123456_73	1111_0123456_103	180_0123456_64	321_0123456_1	341_0123456_29	7_0123456_103	14_0123456_131	9_0123456_1	379_0123456_1	329_0123456_1	362_0123456_42	503_0123456_1	87_0123456_14	243_0123456_265	892_0123456_2	142_0123456_1	563_0123456_92	108_0123456_1	123_0123456_53	267_0123456_136	169_0123456_132	8_0123456_1	128_0123456_1	165_0123456_9	167_0123456_75	96_0123456_29	11_0123456_43	10_0123456_93	39_0123456_1
151_0123456_1	150_0123456_75	1301_0123456_88	625_012345_1	760_0123456_49	1210_0123456_89	703_0123456_1	252_0123456_157	64_0123456_1	394_0123456_27	68_0123456_3	251_0123456_1	172_0123456_28	84_0123456_11	25_0123456_98	101_0123456_1	21_0123456_110	22_0123456_39	183_0123456_10	44_0123456_1	43_0123456_1	41_0123456_75	1111_0123456_99	180_0123456_60	321_0123456_1	341_0123456_27	7_0123456_103	14_0123456_146	9_0123456_1	379_0123456_1	329_0123456_1	362_0123456_32	503_0123456_1	87_0123456_12	243_0123456_254	892_0123456_2	142_0123456_1	563_0123456_93	108_0123456_1	123_0123456_50	267_0123456_155	169_0123456_145	8_0123456_1	128_0123456_1	165_0123456_8	167_0123456_87	96_0123456_31	11_0123456_44	10_0123456_91	39_0123456_1
151_0123456_1	150_0123456_82	1301_0123456_71	625_012345_1	760_0123456_71	703_0123456_1	252_0123456_145	64_0123456_1	394_0123456_29	68_0123456_2	251_0123456_1	172_0123456_27	84_0123456_11	25_0123456_101	101_0123456_1	21_0123456_120	22_0123456_39	183_0123456_8	44_0123456_1	43_0123456_1	41_0123456_69	1111_0123456_101	180_0123456_53	321_0123456_1	341_0123456_21	7_0123456_110	14_0123456_143	9_0123456_1	379_0123456_1	329_0123456_1	362_0123456_21	503_0123456_1	87_0123456_10	243_0123456_275	1210_0123456_83	142_0123456_1	563_0123456_89	108_0123456_1	123_0123456_54	267_0123456_146	169_0123456_146	8_0123456_1	128_0123456_1	165_0123456_10	167_0123456_91	96_0123456_43	11_0123456_43	10_0123456_85	39_0123456_1	58_0123456_206
151_0123456_1	150_0123456_94	1301_0123456_66	625_012345_1	760_0123456_93	703_0123456_1	252_0123456_133	64_0123456_1	394_0123456_32	68_0123456_2	251_0123456_1	172_0123456_22	84_0123456_8	25_0123456_109	101_0123456_1	21_0123456_116	22_0123456_36	183_0123456_8	44_0123456_1	43_0123456_1	41_0123456_65	1111_0123456_98	180_0123456_43	321_0123456_1	341_0123456_25	7_0123456_97	14_0123456_141	9_0123456_1	379_0123456_1	329_0123456_1	362_0123456_25	503_0123456_1	87_0123456_7	243_0123456_278	1210_0123456_85	142_0123456_1	563_0123456_87	108_0123456_1	123_0123456_51	267_0123456_145	169_0123456_134	8_0123456_1	128_0123456_1	165_0123456_14	167_0123456_99	96_0123456_39	11_0123456_45	10_0123456_63	39_0123456_1	58_0123456_218
151_0123456_1	150_0123456_80	1301_0123456_77	625_012345_1	760_0123456_111	703_0123456_1	252_0123456_128	64_0123456_1	394_0123456_44	68_0123456_2	251_0123456_1	172_0123456_19	84_0123456_7	25_0123456_116	101_0123456_1	21_0123456_107	22_0123456_40	44_0123456_1	43_0123456_1	41_0123456_60	1111_0123456_102	183_0123456_6	180_0123456_53	321_0123456_1	341_0123456_21	7_0123456_91	14_0123456_143	9_0123456_1	379_0123456_1	329_0123456_1	362_0123456_24	503_0123456_1	87_0123456_10	243_0123456_259	1210_0123456_85	142_0123456_1	563_0123456_123	108_0123456_1	123_0123456_56	267_0123456_131	169_0123456_135	8_0123456_1	128_0123456_1	165_0123456_20	167_0123456_90	96_0123456_28	11_0123456_48	10_0123456_62	39_0123456_1	58_0123456_243
151_0123456_1	150_0123456_69	1301_0123456_83	625_012345_1	760_0123456_114	703_0123456_1	252_0123456_113	88_0123456_1	64_0123456_1	394_0123456_49	68_0123456_2	41_0123456_55	87_0123456_7	84_0123456_7	25_0123456_105	251_0123456_1	21_0123456_104	22_0123456_33	183_0123456_5	44_0123456_1	43_0123456_1	172_0123456_17	1111_0123456_94	180_0123456_57	321_0123456_1	341_0123456_21	7_0123456_80	14_0123456_163	9_0123456_1	379_0123456_1	329_0123456_1	362_0123456_26	503_0123456_1	243_0123456_269	1210_0123456_90	142_0123456_1	563_0123456_123	108_0123456_1	123_0123456_52	267_0123456_110	169_0123456_137	8_0123456_1	128_0123456_1	165_0123456_23	167_0123456_83	96_0123456_26	11_0123456_50	10_0123456_77	39_0123456_1	58_0123456_249
151_0123456_1	150_0123456_70	1301_0123456_72	625_012345_1	760_0123456_103	703_0123456_1	252_0123456_114	88_0123456_1	64_0123456_1	394_0123456_63	68_0123456_2	251_0123456_1	172_0123456_17	84_0123456_8	25_0123456_115	101_0123456_1	21_0123456_118	22_0123456_27	183_0123456_4	44_0123456_1	43_0123456_1	41_0123456_49	1111_0123456_88	180_0123456_79	321_0123456_1	341_0123456_18	7_0123456_89	14_0123456_163	9_0123456_1	379_0123456_1	329_0123456_1	362_0123456_19	503_0123456_1	87_0123456_2	243_0123456_276	1210_0123456_86	142_0123456_1	563_0123456_105	108_0123456_1	123_0123456_57	267_0123456_111	169_0123456_139	8_0123456_1	128_0123456_1	165_0123456_18	167_0123456_67	96_0123456_25	11_0123456_50	10_0123456_78	39_0123456_1
151_0123456_1	150_0123456_60	1301_0123456_73	625_012345_1	760_0123456_86	703_0123456_1	68_0123456_1	88_0123456_1	64_0123456_1	394_0123456_60	252_0123456_123	251_0123456_1	172_0123456_20	84_0123456_7	25_0123456_104	101_0123456_1	21_0123456_129	22_0123456_26	44_0123456_1	43_0123456_1	41_0123456_44	1111_0123456_82	183_0123456_6	180_0123456_99	321_0123456_1	341_0123456_24	7_0123456_107	14_0123456_153	9_0123456_1	379_0123456_1	329_0123456_1	362_0123456_23	503_0123456_1	87_0123456_2	243_0123456_280	1210_0123456_98	142_0123456_1	563_0123456_103	108_0123456_1	123_0123456_58	267_0123456_116	169_0123456_113	8_0123456_1	128_0123456_1	165_0123456_23	167_0123456_44	96_0123456_15	11_0123456_44	10_0123456_66	39_0123456_1
151_0123456_1	150_0123456_66	1301_0123456_80	625_012345_1	760_0123456_75	703_0123456_1	68_0123456_1	88_0123456_1	64_0123456_1	394_0123456_49	252_0123456_152	251_0123456_1	172_0123456_15	84_0123456_12	25_0123456_92	101_0123456_1	21_0123456_122	22_0123456_20	183_0123456_9	44_0123456_1	43_0123456_1	41_0123456_38	1111_0123456_70	180_0123456_119	321_0123456_1	341_0123456_19	7_0123456_107	14_0123456_164	9_0123456_1	379_0123456_1	329_0123456_1	362_0123456_17	503_0123456_1	87_0123456_2	243_0123456_321	1210_0123456_117	142_0123456_1	563_0123456_96	108_0123456_1	123_0123456_61	267_0123456_114	169_0123456_112	8_0123456_1	128_0123456_1	165_0123456_26	167_0123456_35	96_0123456_12	11_0123456_41	10_0123456_54	39_0123456_1
151_0123456_1	150_0123456_72	1301_0123456_82	625_012345_1	760_0123456_66	703_0123456_1	68_0123456_1	88_0123456_1	64_0123456_1	394_0123456_45	252_0123456_152	251_0123456_1	172_0123456_8	84_0123456_12	25_0123456_90	101_0123456_1	21_0123456_131	22_0123456_21	44_0123456_1	43_0123456_1	41_0123456_32	1111_0123456_59	183_0123456_6	180_0123456_128	321_0123456_1	341_0123456_19	7_0123456_118	14_0123456_178	9_0123456_1	379_0123456_1	329_0123456_1	362_0123456_11	503_0123456_1	87_0123456_2	243_0123456_345	1210_0123456_129	142_0123456_1	563_0123456_86	108_0123456_1	123_0123456_55	267_0123456_139	169_0123456_103	8_0123456_1	128_0123456_1	165_0123456_21	167_0123456_30	96_0123456_13	11_0123456_37	10_0123456_46	39_0123456_1
151_0123456_1	150_0123456_59	1301_0123456_74	625_012345_1	760_0123456_51	703_0123456_1	68_0123456_1	88_0123456_1	64_0123456_1	394_0123456_48	252_0123456_158	251_0123456_1	172_0123456_7	84_0123456_11	25_0123456_115	101_0123456_1	21_0123456_122	22_0123456_28	44_0123456_1	43_0123456_1	41_0123456_31	1111_0123456_41	183_0123456_3	180_0123456_120	321_0123456_1	341_0123456_14	7_0123456_102	14_0123456_178	9_0123456_1	379_0123456_1	329_0123456_1	362_0123456_6	503_0123456_1	87_0123456_11	243_0123456_379	1210_0123456_112	142_0123456_1	563_0123456_93	108_0123456_1	123_0123456_57	267_0123456_155	169_0123456_101	8_0123456_1	128_0123456_1	165_0123456_18	167_0123456_25	96_0123456_22	11_0123456_37	10_0123456_38	39_0123456_1
151_0123456_1	150_0123456_67	1301_0123456_74	625_012345_1	760_0123456_37	703_0123456_1	68_0123456_1	88_0123456_1	64_0123456_1	394_0123456_64	252_0123456_157	251_0123456_1	172_0123456_4	84_0123456_9	25_0123456_124	101_0123456_1	21_0123456_119	22_0123456_22	183_0123456_1	44_0123456_1	43_0123456_1	41_0123456_27	1111_0123456_33	180_0123456_116	321_0123456_1	341_0123456_13	7_0123456_101	14_0123456_163	9_0123456_1	379_0123456_1	329_0123456_1	362_0123456_3	503_0123456_1	87_0123456_23	243_0123456_362	1210_0123456_127	142_0123456_1	563_0123456_88	108_0123456_1	123_0123456_51	267_0123456_161	169_0123456_102	8_0123456_1	128_0123456_1	165_0123456_20	167_0123456_20	96_0123456_23	11_0123456_44	10_0123456_56	39_0123456_1
151_0123456_1	150_0123456_48	1301_0123456_83	625_012345_1	760_0123456_30	703_0123456_1	68_0123456_1	88_0123456_1	64_0123456_1	394_0123456_69	252_0123456_147	41_0123456_22	172_0123456_5	84_0123456_7	25_0123456_108	251_0123456_1	21_0123456_119	22_0123456_26	183_0123456_6	44_0123456_1	43_0123456_1	87_0123456_34	1111_0123456_41	180_0123456_113	321_0123456_1	341_0123456_14	7_0123456_91	14_0123456_170	9_0123456_1	379_0123456_1	329_0123456_1	362_0123456_3	503_0123456_1	243_0123456_333	1210_0123456_145	142_0123456_1	563_0123456_83	108_0123456_1	123_0123456_48	267_0123456_142	169_0123456_117	8_0123456_1	128_0123456_1	165_0123456_21	167_0123456_19	96_0123456_20	11_0123456_56	10_0123456_65	39_0123456_1	58_0123456_243
151_0123456_1	150_0123456_36	1301_0123456_88	625_012345_1	760_0123456_32	703_0123456_1	68_0123456_1	88_0123456_1	64_0123456_1	394_0123456_72	252_0123456_137	41_0123456_16	172_0123456_10	84_0123456_5	25_0123456_94	251_0123456_1	21_0123456_131	22_0123456_37	183_0123456_5	44_0123456_1	43_0123456_1	87_0123456_28	1111_0123456_40	180_0123456_97	321_0123456_1	341_0123456_14	7_0123456_82	14_0123456_168	9_0123456_1	379_0123456_1	329_0123456_1	362_0123456_3	503_0123456_1	243_0123456_355	1210_0123456_191	142_0123456_1	563_0123456_78	108_0123456_1	123_0123456_44	267_0123456_117	169_0123456_120	8_0123456_1	128_0123456_1	165_0123456_26	167_0123456_13	96_0123456_23	11_0123456_67	10_0123456_68	39_0123456_1	58_0123456_245
151_0123456_1	150_0123456_25	1301_0123456_107	625_012345_1	760_0123456_28	703_0123456_1	68_0123456_1	88_0123456_1	64_0123456_1	394_0123456_75	252_0123456_152	41_0123456_12	172_0123456_9	84_0123456_3	25_0123456_84	251_0123456_1	21_0123456_139	22_0123456_56	183_0123456_5	44_0123456_1	43_0123456_1	87_0123456_39	1111_0123456_42	180_0123456_92	321_0123456_1	341_0123456_10	7_0123456_70	14_0123456_163	9_0123456_1	379_0123456_1	329_0123456_1	362_0123456_1	503_0123456_1	243_0123456_364	1210_0123456_188	142_0123456_1	563_0123456_81	108_0123456_1	123_0123456_36	267_0123456_100	169_0123456_117	8_0123456_1	128_0123456_1	165_0123456_26	167_0123456_14	96_0123456_21	11_0123456_59	10_0123456_64	39_0123456_1	58_0123456_220
151_0123456_1	150_0123456_21	1301_0123456_133	625_012345_1	760_0123456_29	703_0123456_1	68_0123456_1	88_0123456_1	64_0123456_1	394_0123456_91	252_0123456_156	41_0123456_11	172_0123456_12	84_0123456_2	25_0123456_85	251_0123456_1	21_0123456_117	22_0123456_66	183_0123456_3	44_0123456_1	43_0123456_1	87_0123456_42	1111_0123456_49	180_0123456_86	321_0123456_1	341_0123456_8	7_0123456_68	14_0123456_169	9_0123456_1	379_0123456_1	329_0123456_1	503_0123456_1	243_0123456_352	1210_0123456_160	142_0123456_1	563_0123456_95	108_0123456_1	123_0123456_30	267_0123456_100	169_0123456_111	8_0123456_1	128_0123456_1	165_0123456_22	167_0123456_15	96_0123456_17	11_0123456_61	10_0123456_60	39_0123456_1	58_0123456_242	378_0123456_101
151_0123456_1	150_0123456_14	1301_0123456_124	625_012345_1	760_0123456_45	703_0123456_1	68_0123456_1	88_0123456_1	64_0123456_1	394_0123456_98	252_0123456_145	41_0123456_11	172_0123456_13	84_0123456_1	25_0123456_80	251_0123456_1	21_0123456_123	22_0123456_66	183_0123456_4	44_0123456_1	43_0123456_1	87_0123456_50	1111_0123456_72	180_0123456_88	321_0123456_1	341_0123456_8	7_0123456_75	14_0123456_196	9_0123456_1	379_0123456_1	329_0123456_1	503_0123456_1	1210_0123456_148	142_0123456_1	563_0123456_100	108_0123456_1	123_0123456_33	267_0123456_91	169_0123456_116	243_0123456_357	8_0123456_1	128_0123456_1	165_0123456_25	167_0123456_15	96_0123456_11	11_0123456_52	10_0123456_49	39_0123456_1	58_0123456_245	378_0123456_110
151_0123456_1	150_0123456_17	1301_0123456_120	625_012345_1	760_0123456_43	703_0123456_1	68_0123456_1	88_0123456_1	64_0123456_1	394_0123456_87	252_0123456_163	41_0123456_11	172_0123456_10	25_0123456_80	251_0123456_1	21_0123456_126	22_0123456_67	183_0123456_10	44_0123456_1	87_0123456_61	1111_0123456_100	180_0123456_84	321_0123456_1	341_0123456_5	7_0123456_76	14_0123456_229	9_0123456_1	379_0123456_1	329_0123456_1	503_0123456_1	1210_0123456_117	142_0123456_1	563_0123456_105	108_0123456_1	123_0123456_26	267_0123456_89	169_0123456_107	243_0123456_369	8_0123456_1	128_0123456_1	165_0123456_19	167_0123456_15	96_0123456_9	11_0123456_50	10_0123456_36	39_0123456_1	58_0123456_232	378_0123456_117	722_0123456_35	350_0123456_1
151_0123456_1	150_0123456_22	1301_0123456_110	625_012345_1	760_0123456_36	703_0123456_1	68_0123456_1	88_0123456_1	64_0123456_1	394_0123456_82	252_0123456_171	41_0123456_12	172_0123456_11	25_0123456_97	251_0123456_1	21_0123456_105	22_0123456_59	183_0123456_21	44_0123456_1	87_0123456_79	1111_0123456_117	180_0123456_71	321_0123456_1	341_0123456_4	7_0123456_68	14_0123456_241	9_0123456_1	379_0123456_1	329_0123456_1	503_0123456_1	1210_0123456_110	142_0123456_1	563_0123456_109	108_0123456_1	123_0123456_25	267_0123456_78	169_0123456_92	243_0123456_358	8_0123456_1	128_0123456_1	165_0123456_16	167_0123456_12	96_0123456_8	11_0123456_51	10_0123456_26	39_0123456_1	58_0123456_249	378_0123456_130	722_0123456_28	350_0123456_1
151_0123456_1	150_0123456_20	1301_0123456_91	625_012345_1	760_0123456_37	703_0123456_1	68_0123456_1	88_0123456_1	64_0123456_1	394_0123456_84	252_0123456_177	41_0123456_10	172_0123456_10	25_0123456_81	251_0123456_1	21_0123456_95	22_0123456_51	183_0123456_24	44_0123456_1	87_0123456_85	1111_0123456_127	180_0123456_59	321_0123456_1	341_0123456_4	7_0123456_71	14_0123456_242	9_0123456_1	379_0123456_1	329_0123456_1	503_0123456_1	1210_0123456_123	142_0123456_1	563_0123456_135	108_0123456_1	123_0123456_20	267_0123456_81	169_0123456_87	243_0123456_350	8_0123456_1	128_0123456_1	165_0123456_13	167_0123456_9	96_0123456_7	11_0123456_55	10_0123456_28	39_0123456_1	58_0123456_255	378_0123456_150	722_0123456_30	168_0123456_1
151_0123456_1	150_0123456_20	1301_0123456_100	625_012345_1	760_0123456_37	703_0123456_1	68_0123456_1	88_0123456_1	64_0123456_1	394_0123456_72	252_0123456_187	41_0123456_7	172_0123456_15	25_0123456_78	251_0123456_1	21_0123456_87	22_0123456_49	183_0123456_47	44_0123456_1	87_0123456_87	1111_0123456_125	180_0123456_46	321_0123456_1	341_0123456_4	7_0123456_72	14_0123456_227	9_0123456_1	379_0123456_1	329_0123456_1	503_0123456_1	1210_0123456_128	142_0123456_1	563_0123456_153	108_0123456_1	123_0123456_16	267_0123456_83	169_0123456_86	243_0123456_342	8_0123456_1	128_0123456_1	165_0123456_12	167_0123456_10	96_0123456_6	11_0123456_49	10_0123456_34	39_0123456_1	58_0123456_273	378_0123456_153	722_0123456_32	168_0123456_1
151_0123456_1	150_0123456_18	1301_0123456_119	625_012345_1	760_0123456_33	703_0123456_1	68_0123456_1	88_0123456_1	64_0123456_1	394_0123456_57	252_0123456_163	41_0123456_6	172_0123456_27	25_0123456_102	251_0123456_1	21_0123456_96	22_0123456_38	183_0123456_45	44_0123456_1	87_0123456_78	1111_0123456_124	180_0123456_33	321_0123456_1	341_0123456_3	7_0123456_77	14_0123456_215	9_0123456_1	379_0123456_1	329_0123456_1	503_0123456_1	1210_0123456_142	142_0123456_1	563_0123456_143	108_0123456_1	123_0123456_17	267_0123456_101	169_0123456_85	243_0123456_364	8_0123456_1	128_0123456_1	165_0123456_23	167_0123456_13	96_0123456_5	11_0123456_43	10_0123456_40	39_0123456_1	58_0123456_272	378_0123456_187	722_0123456_28	168_0123456_1
151_0123456_1	150_0123456_14	1301_0123456_116	625_012345_1	760_0123456_38	703_0123456_1	68_0123456_1	88_0123456_1	64_0123456_1	394_0123456_58	252_0123456_135	41_0123456_6	172_0123456_35	25_0123456_99	251_0123456_1	21_0123456_121	22_0123456_32	44_0123456_1	87_0123456_65	1111_0123456_117	183_0123456_45	180_0123456_29	321_0123456_1	341_0123456_3	7_0123456_84	14_0123456_216	9_0123456_1	379_0123456_1	329_0123456_1	503_0123456_1	1210_0123456_161	142_0123456_1	563_0123456_110	108_0123456_1	123_0123456_22	267_0123456_111	169_0123456_75	243_0123456_367	8_0123456_1	128_0123456_1	165_0123456_24	167_0123456_11	96_0123456_3	11_0123456_43	10_0123456_44	39_0123456_1	58_0123456_281	378_0123456_226	722_0123456_19	168_0123456_1
151_0123456_1	150_0123456_13	1301_0123456_95	625_012345_1	760_0123456_36	703_0123456_1	68_0123456_1	88_0123456_1	64_0123456_1	394_0123456_59	252_0123456_131	41_0123456_5	172_0123456_35	25_0123456_106	251_0123456_1	21_0123456_120	22_0123456_29	44_0123456_1	87_0123456_55	1111_0123456_114	183_0123456_44	180_0123456_30	321_0123456_1	341_0123456_4	7_0123456_72	14_0123456_202	9_0123456_1	379_0123456_1	329_0123456_1	503_0123456_1	1210_0123456_204	142_0123456_1	563_0123456_104	108_0123456_1	123_0123456_34	267_0123456_120	169_0123456_77	243_0123456_362	8_0123456_1	128_0123456_1	165_0123456_24	167_0123456_14	96_0123456_8	11_0123456_35	10_0123456_45	39_0123456_1	58_0123456_300	378_0123456_239	722_0123456_14	168_0123456_1
151_0123456_1	150_0123456_16	1301_0123456_97	625_012345_1	760_0123456_37	703_0123456_1	68_0123456_1	88_0123456_1	64_0123456_1	394_0123456_51	252_0123456_128	41_0123456_3	172_0123456_34	25_0123456_119	251_0123456_1	21_0123456_130	22_0123456_29	44_0123456_1	87_0123456_50	1111_0123456_109	183_0123456_37	180_0123456_41	321_0123456_1	341_0123456_2	7_0123456_69	14_0123456_197	9_0123456_1	379_0123456_1	329_0123456_1	503_0123456_1	1210_0123456_208	142_0123456_1	563_0123456_108	108_0123456_1	123_0123456_35	267_0123456_121	169_0123456_80	243_0123456_381	8_0123456_1	128_0123456_1	165_0123456_35	167_0123456_10	96_0123456_18	11_0123456_35	10_0123456_36	39_0123456_1	58_0123456_302	378_0123456_211	722_0123456_12	168_0123456_1
151_0123456_1	150_0123456_19	1301_0123456_103	625_012345_1	760_0123456_38	703_0123456_1	68_0123456_1	88_0123456_1	64_0123456_1	394_0123456_42	252_0123456_125	41_0123456_2	172_0123456_30	25_0123456_131	251_0123456_1	21_0123456_126	22_0123456_46	44_0123456_1	87_0123456_52	1111_0123456_117	183_0123456_30	180_0123456_38	321_0123456_1	7_0123456_83	14_0123456_219	379_0123456_1	503_0123456_1	1210_0123456_184	142_0123456_1	563_0123456_83	108_0123456_1	123_0123456_39	267_0123456_111	169_0123456_91	243_0123456_402	8_0123456_1	128_0123456_1	165_0123456_36	167_0123456_8	96_0123456_35	11_0123456_27	10_0123456_36	39_0123456_1	58_0123456_300	378_0123456_183	722_0123456_9	168_0123456_1	195_0123456_1	431_0123456_134
151_0123456_1	150_0123456_23	1301_0123456_112	625_012345_1	760_0123456_37	703_0123456_1	68_0123456_1	88_0123456_1	64_0123456_1	394_0123456_35	252_0123456_119	41_0123456_2	172_0123456_30	25_0123456_142	251_0123456_1	21_0123456_115	22_0123456_46	44_0123456_1	87_0123456_59	1111_0123456_122	183_0123456_30	180_0123456_36	321_0123456_1	7_0123456_85	14_0123456_230	379_0123456_1	503_0123456_1	1210_0123456_147	142_0123456_1	563_0123456_67	108_0123456_1	123_0123456_40	267_0123456_100	169_0123456_124	243_0123456_390	8_0123456_1	128_0123456_1	165_0123456_29	167_0123456_7	96_0123456_45	11_0123456_28	10_0123456_34	39_0123456_1	58_0123456_310	378_0123456_182	722_0123456_8	168_0123456_1	195_0123456_1	431_0123456_130
151_0123456_1	150_0123456_23	1301_0123456_111	625_012345_1	760_0123456_36	703_0123456_1	68_0123456_1	88_0123456_1	64_0123456_1	394_0123456_29	252_0123456_148	251_0123456_1	172_0123456_36	25_0123456_143	21_0123456_109	22_0123456_49	44_0123456_1	87_0123456_63	1111_0123456_126	183_0123456_25	180_0123456_30	321_0123456_1	7_0123456_88	14_0123456_210	379_0123456_1	503_0123456_1	1210_0123456_147	142_0123456_1	563_0123456_58	108_0123456_1	123_0123456_38	267_0123456_99	169_0123456_130	243_0123456_367	8_0123456_1	128_0123456_1	165_0123456_30	167_0123456_6	96_0123456_43	11_0123456_32	10_0123456_41	39_0123456_1	58_0123456_298	378_0123456_213	722_0123456_12	168_0123456_1	195_0123456_1	431_0123456_118
151_0123456_1	150_0123456_17	1301_0123456_115	625_012345_1	760_0123456_35	703_0123456_1	68_0123456_1	88_0123456_1	64_0123456_1	394_0123456_25	252_0123456_213	251_0123456_1	172_0123456_23	25_0123456_145	21_0123456_96	22_0123456_45	44_0123456_1	87_0123456_66	1111_0123456_126	183_0123456_25	180_0123456_23	321_0123456_1	7_0123456_92	14_0123456_195	379_0123456_1	503_0123456_1	1210_0123456_153	142_0123456_1	563_0123456_61	108_0123456_1	123_0123456_32	267_0123456_87	169_0123456_136	243_0123456_383	8_0123456_1	128_0123456_1	165_0123456_24	167_0123456_5	96_0123456_38	11_0123456_29	10_0123456_44	39_0123456_1	58_0123456_283	378_0123456_211	722_0123456_16	168_0123456_1	195_0123456_1	431_0123456_115
151_0123456_1	150_0123456_15	1301_0123456_102	625_012345_1	760_0123456_42	703_0123456_1	68_0123456_1	88_0123456_1	64_0123456_1	394_0123456_22	252_0123456_244	251_0123456_1	172_0123456_17	25_0123456_135	21_0123456_98	22_0123456_46	44_0123456_1	87_0123456_52	1111_0123456_111	183_0123456_24	180_0123456_19	321_0123456_1	7_0123456_93	14_0123456_193	379_0123456_1	503_0123456_1	1210_0123456_147	142_0123456_1	563_0123456_71	108_0123456_1	123_0123456_23	267_0123456_80	169_0123456_148	243_0123456_399	8_0123456_1	128_0123456_1	165_0123456_18	167_0123456_3	96_0123456_32	11_0123456_31	10_0123456_38	39_0123456_1	58_0123456_257	378_0123456_190	722_0123456_25	168_0123456_1	195_0123456_1	431_0123456_135
151_0123456_1	150_0123456_11	1301_0123456_108	625_012345_1	760_0123456_49	703_0123456_1	68_0123456_1	88_0123456_1	64_0123456_1	394_0123456_31	252_0123456_242	251_0123456_1	172_0123456_8	25_0123456_132	21_0123456_103	22_0123456_42	44_0123456_1	87_0123456_59	1111_0123456_95	183_0123456_24	180_0123456_14	321_0123456_1	7_0123456_89	14_0123456_209	379_0123456_1	503_0123456_1	1210_0123456_163	142_0123456_1	563_0123456_78	108_0123456_1	123_0123456_20	267_0123456_66	169_0123456_146	243_0123456_408	8_0123456_1	128_0123456_1	165_0123456_18	167_0123456_2	96_0123456_38	11_0123456_38	10_0123456_30	39_0123456_1	58_0123456_234	378_0123456_180	722_0123456_27	168_0123456_1	195_0123456_1	431_0123456_139
151_0123456_1	150_0123456_8	1301_0123456_112	625_012345_1	760_0123456_46	703_0123456_1	68_0123456_1	88_0123456_1	64_0123456_1	394_0123456_29	252_0123456_207	251_0123456_1	172_0123456_7	25_0123456_139	21_0123456_127	22_0123456_41	44_0123456_1	87_0123456_94	1111_0123456_82	183_0123456_27	180_0123456_13	321_0123456_1	7_0123456_89	14_0123456_230	379_0123456_1	503_0123456_1	1210_0123456_164	142_0123456_1	563_0123456_84	108_0123456_1	123_0123456_12	267_0123456_55	169_0123456_138	243_0123456_387	8_0123456_1	128_0123456_1	165_0123456_12	167_0123456_2	96_0123456_38	11_0123456_44	10_0123456_27	39_0123456_1	58_0123456_230	378_0123456_169	722_0123456_35	168_0123456_1	195_0123456_1	431_0123456_132
151_0123456_1	150_0123456_9	1301_0123456_124	625_012345_1	760_0123456_49	703_0123456_1	68_0123456_1	88_0123456_1	64_0123456_1	394_0123456_38	252_0123456_169	251_0123456_1	172_0123456_7	25_0123456_159	21_0123456_134	22_0123456_41	44_0123456_1	87_0123456_83	1111_0123456_77	183_0123456_28	180_0123456_13	321_0123456_1	7_0123456_84	14_0123456_244	379_0123456_1	503_0123456_1	1210_0123456_191	142_0123456_1	563_0123456_92	108_0123456_1	123_0123456_10	267_0123456_53	169_0123456_142	243_0123456_371	8_0123456_1	128_0123456_1	165_0123456_12	167_0123456_2	96_0123456_34	11_0123456_45	10_0123456_27	39_0123456_1	58_0123456_224	378_0123456_157	722_0123456_40	168_0123456_1	195_0123456_1	431_0123456_127
151_0123456_1	150_0123456_8	1301_0123456_128	625_012345_1	760_0123456_54	703_0123456_1	68_0123456_1	88_0123456_1	64_0123456_1	394_0123456_44	252_0123456_156	251_0123456_1	172_0123456_6	25_0123456_173	21_0123456_136	22_0123456_33	183_0123456_21	44_0123456_1	87_0123456_101	1111_0123456_66	180_0123456_13	321_0123456_1	7_0123456_102	14_0123456_255	379_0123456_1	503_0123456_1	1210_0123456_201	142_0123456_1	563_0123456_77	108_0123456_1	123_0123456_7	267_0123456_41	169_0123456_135	243_0123456_366	8_0123456_1	128_0123456_1	165_0123456_8	167_0123456_2	96_0123456_39	11_0123456_45	10_0123456_31	39_0123456_1	58_0123456_229	378_0123456_142	722_0123456_48	168_0123456_1	195_0123456_1	431_0123456_124
151_0123456_1	150_0123456_13	1301_0123456_113	625_012345_1	760_0123456_67	703_0123456_1	68_0123456_1	88_0123456_1	64_0123456_1	394_0123456_35	252_0123456_143	251_0123456_1	172_0123456_4	25_0123456_171	21_0123456_121	22_0123456_37	183_0123456_18	44_0123456_1	87_0123456_111	1111_0123456_56	180_0123456_11	321_0123456_1	7_0123456_111	14_0123456_268	379_0123456_1	503_0123456_1	1210_0123456_193	142_0123456_1	563_0123456_71	108_0123456_1	123_0123456_3	267_0123456_27	169_0123456_132	243_0123456_380	8_0123456_1	128_0123456_1	165_0123456_6	167_0123456_1	96_0123456_44	11_0123456_38	10_0123456_41	39_0123456_1	58_0123456_236	378_0123456_152	722_0123456_49	168_0123456_1	195_0123456_1	431_0123456_115
151_0123456_1	150_0123456_9	1301_0123456_113	625_012345_1	760_0123456_65	703_0123456_1	68_0123456_1	88_0123456_1	64_0123456_1	394_0123456_32	252_0123456_167	251_0123456_1	172_0123456_4	25_0123456_174	21_0123456_118	22_0123456_33	183_0123456_15	44_0123456_1	87_0123456_93	1111_0123456_58	180_0123456_13	321_0123456_1	7_0123456_104	14_0123456_267	379_0123456_1	503_0123456_1	1210_0123456_187	142_0123456_1	563_0123456_73	108_0123456_1	123_0123456_1	267_0123456_22	169_0123456_140	243_0123456_423	8_0123456_1	128_0123456_1	165_0123456_1	167_0123456_1	96_0123456_37	11_0123456_33	10_0123456_46	39_0123456_1	58_0123456_254	378_0123456_204	722_0123456_46	168_0123456_1	195_0123456_1	431_0123456_105
151_0123456_1	150_0123456_6	1301_0123456_118	625_012345_1	760_0123456_62	703_0123456_1	68_0123456_1	88_0123456_1	64_0123456_1	394_0123456_32	252_0123456_182	251_0123456_1	172_0123456_4	25_0123456_176	21_0123456_128	22_0123456_27	183_0123456_19	44_0123456_1	87_0123456_81	1111_0123456_65	180_0123456_8	321_0123456_1	7_0123456_106	14_0123456_239	379_0123456_1	503_0123456_1	1210_0123456_160	142_0123456_1	563_0123456_65	108_0123456_1	267_0123456_14	169_0123456_134	243_0123456_466	128_0123456_1	96_0123456_35	11_0123456_30	10_0123456_40	39_0123456_1	58_0123456_235	378_0123456_278	722_0123456_45	168_0123456_1	195_0123456_1	431_0123456_95
151_0123456_1	150_0123456_4	1301_0123456_120	625_012345_1	760_0123456_61	703_0123456_1	68_0123456_1	88_0123456_1	64_0123456_1	394_0123456_25	252_0123456_203	251_0123456_1	172_0123456_5	25_0123456_184	21_0123456_122	22_0123456_25	183_0123456_25	44_0123456_1	87_0123456_80	1111_0123456_61	180_0123456_9	321_0123456_1	7_0123456_103	14_0123456_223	379_0123456_1	503_0123456_1	1210_0123456_170	142_0123456_1	563_0123456_63	108_0123456_1	267_0123456_10	169_0123456_124	243_0123456_452	128_0123456_1	96_0123456_41	11_0123456_31	10_0123456_30	39_0123456_1	58_0123456_231	378_0123456_282	722_0123456_45	168_0123456_1	195_0123456_1	431_0123456_92
151_0123456_1	150_0123456_4	1301_0123456_146	625_012345_1	760_0123456_54	703_0123456_1	68_0123456_1	88_0123456_1	64_0123456_1	394_0123456_33	252_0123456_197	251_0123456_1	172_0123456_5	25_0123456_179	21_0123456_103	22_0123456_20	183_0123456_24	44_0123456_1	87_0123456_101	1111_0123456_58	180_0123456_6	321_0123456_1	7_0123456_86	14_0123456_218	379_0123456_1	503_0123456_1	1210_0123456_168	142_0123456_1	563_0123456_57	108_0123456_1	267_0123456_8	169_0123456_111	243_0123456_455	128_0123456_1	96_0123456_41	11_0123456_30	10_0123456_32	39_0123456_1	58_0123456_221	378_0123456_276	722_0123456_43	168_0123456_1	195_0123456_1	431_0123456_89
151_0123456_1	150_0123456_3	1301_0123456_146	625_012345_1	760_0123456_55	703_0123456_1	68_0123456_1	88_0123456_1	64_0123456_1	394_0123456_43	252_0123456_191	251_0123456_1	172_0123456_4	25_0123456_183	21_0123456_91	22_0123456_12	183_0123456_37	44_0123456_1	87_0123456_114	1111_0123456_52	180_0123456_5	321_0123456_1	7_0123456_92	14_0123456_219	379_0123456_1	503_0123456_1	1210_0123456_177	142_0123456_1	563_0123456_51	108_0123456_1	267_0123456_7	169_0123456_91	243_0123456_467	128_0123456_1	96_0123456_34	11_0123456_29	10_0123456_38	39_0123456_1	58_0123456_231	378_0123456_259	722_0123456_39	168_0123456_1	195_0123456_1	431_0123456_116
151_0123456_1	150_0123456_3	1301_0123456_142	625_012345_1	760_0123456_45	703_0123456_1	68_0123456_1	88_0123456_1	64_0123456_1	394_0123456_48	252_0123456_187	251_0123456_1	172_0123456_7	25_0123456_233	21_0123456_84	22_0123456_7	183_0123456_41	44_0123456_1	87_0123456_111	1111_0123456_57	180_0123456_2	321_0123456_1	7_0123456_90	14_0123456_206	379_0123456_1	503_0123456_1	1210_0123456_167	142_0123456_1	563_0123456_40	108_0123456_1	267_0123456_14	169_0123456_101	243_0123456_444	128_0123456_1	96_0123456_30	11_0123456_23	10_0123456_55	39_0123456_1	58_0123456_233	378_0123456_259	722_0123456_35	168_0123456_1	195_0123456_1	431_0123456_143
151_0123456_1	150_0123456_7	1301_0123456_130	625_012345_1	195_0123456_1	760_0123456_48	703_0123456_1	68_0123456_1	88_0123456_1	64_0123456_1	394_0123456_42	252_0123456_155	251_0123456_1	172_0123456_7	25_0123456_261	21_0123456_91	22_0123456_4	183_0123456_49	87_0123456_105	1111_0123456_64	180_0123456_2	321_0123456_1	7_0123456_81	14_0123456_190	379_0123456_1	503_0123456_1	1210_0123456_135	142_0123456_1	563_0123456_32	108_0123456_1	267_0123456_28	169_0123456_102	243_0123456_454	128_0123456_1	96_0123456_26	11_0123456_20	10_0123456_83	39_0123456_1	58_0123456_245	378_0123456_247	722_0123456_31	168_0123456_1	431_0123456_149
151_0123456_1	150_0123456_13	1301_0123456_116	625_012345_1	195_0123456_1	760_0123456_46	703_0123456_1	68_0123456_1	88_0123456_1	64_0123456_1	394_0123456_38	252_0123456_134	251_0123456_1	172_0123456_7	25_0123456_249	21_0123456_99	22_0123456_2	183_0123456_47	87_0123456_104	1111_0123456_78	180_0123456_2	321_0123456_1	7_0123456_80	14_0123456_204	379_0123456_1	503_0123456_1	1210_0123456_113	142_0123456_1	563_0123456_29	108_0123456_1	267_0123456_52	169_0123456_95	243_0123456_474	128_0123456_1	96_0123456_25	11_0123456_18	10_0123456_78	39_0123456_1	58_0123456_272	378_0123456_225	722_0123456_28	168_0123456_1	431_0123456_158
151_0123456_1	150_0123456_18	1301_0123456_112	625_012345_1	195_0123456_1	760_0123456_49	703_0123456_1	68_0123456_1	88_0123456_1	64_0123456_1	394_0123456_30	252_0123456_132	251_0123456_1	172_0123456_5	25_0123456_274	21_0123456_101	22_0123456_1	183_0123456_47	87_0123456_103	1111_0123456_78	321_0123456_1	7_0123456_93	14_0123456_192	379_0123456_1	503_0123456_1	1210_0123456_114	142_0123456_1	563_0123456_26	108_0123456_1	267_0123456_62	169_0123456_78	243_0123456_483	128_0123456_1	96_0123456_22	11_0123456_22	10_0123456_68	39_0123456_1	58_0123456_293	378_0123456_226	722_0123456_30	168_0123456_1	431_0123456_147
151_0123456_1	150_0123456_30	1301_0123456_125	625_012345_1	195_0123456_1	760_0123456_60	703_0123456_1	68_0123456_1	88_0123456_1	64_0123456_1	394_0123456_28	252_0123456_134	251_0123456_1	172_0123456_4	25_0123456_270	21_0123456_99	22_0123456_1	183_0123456_48	87_0123456_96	1111_0123456_83	321_0123456_1	7_0123456_97	14_0123456_169	379_0123456_1	503_0123456_1	1210_0123456_131	142_0123456_1	563_0123456_42	108_0123456_1	267_0123456_68	169_0123456_74	243_0123456_432	128_0123456_1	96_0123456_18	11_0123456_21	10_0123456_69	39_0123456_1	58_0123456_281	378_0123456_272	722_0123456_22	168_0123456_1	431_0123456_158
151_0123456_1	150_0123456_44	1301_0123456_120	625_012345_1	195_0123456_1	760_0123456_69	703_0123456_1	68_0123456_1	88_0123456_1	64_0123456_1	394_0123456_27	252_0123456_136	251_0123456_1	172_0123456_9	25_0123456_265	21_0123456_85	22_0123456_2	183_0123456_60	87_0123456_92	1111_0123456_91	321_0123456_1	7_0123456_100	14_0123456_147	379_0123456_1	503_0123456_1	1210_0123456_166	142_0123456_1	563_0123456_53	108_0123456_1	267_0123456_73	169_0123456_67	243_0123456_421	128_0123456_1	96_0123456_13	11_0123456_19	10_0123456_52	39_0123456_1	58_0123456_269	378_0123456_311	722_0123456_21	168_0123456_1	431_0123456_158
151_0123456_1	150_0123456_38	1301_0123456_121	625_012345_1	195_0123456_1	760_0123456_67	703_0123456_1	68_0123456_1	88_0123456_1	64_0123456_1	394_0123456_26	252_0123456_132	251_0123456_1	172_0123456_14	25_0123456_261	21_0123456_70	22_0123456_2	183_0123456_48	87_0123456_108	1111_0123456_106	321_0123456_1	7_0123456_98	14_0123456_142	379_0123456_1	503_0123456_1	1210_0123456_181	142_0123456_1	563_0123456_54	108_0123456_1	267_0123456_75	169_0123456_76	243_0123456_458	128_0123456_1	96_0123456_11	11_0123456_16	10_0123456_55	39_0123456_1	58_0123456_263	378_0123456_316	722_0123456_14	168_0123456_1	431_0123456_155
151_0123456_1	150_0123456_34	1301_0123456_125	625_012345_1	195_0123456_1	760_0123456_77	703_0123456_1	68_0123456_1	88_0123456_1	64_0123456_1	394_0123456_35	252_0123456_116	251_0123456_1	172_0123456_14	25_0123456_260	21_0123456_55	22_0123456_2	183_0123456_45	87_0123456_101	1111_0123456_112	321_0123456_1	7_0123456_87	14_0123456_120	379_0123456_1	503_0123456_1	1210_0123456_176	142_0123456_1	563_0123456_57	108_0123456_1	267_0123456_71	169_0123456_97	243_0123456_444	128_0123456_1	96_0123456_9	11_0123456_15	10_0123456_82	39_0123456_1	58_0123456_253	378_0123456_303	722_0123456_13	168_0123456_1	431_0123456_154
151_0123456_1	150_0123456_34	1301_0123456_116	625_012345_1	195_0123456_1	760_0123456_77	703_0123456_1	68_0123456_1	88_0123456_1	64_0123456_1	394_0123456_35	252_0123456_122	251_0123456_1	172_0123456_16	25_0123456_264	21_0123456_55	22_0123456_1	183_0123456_43	87_0123456_81	1111_0123456_118	321_0123456_1	7_0123456_94	14_0123456_125	379_0123456_1	503_0123456_1	1210_0123456_157	142_0123456_1	563_0123456_58	108_0123456_1	267_0123456_73	169_0123456_108	243_0123456_421	128_0123456_1	96_0123456_10	11_0123456_9	10_0123456_96	39_0123456_1	58_0123456_264	378_0123456_284	722_0123456_11	168_0123456_1	431_0123456_137
151_0123456_1	150_0123456_35	1301_0123456_116	625_012345_1	195_0123456_1	760_0123456_76	703_0123456_1	68_0123456_1	88_0123456_1	64_0123456_1	394_0123456_29	252_0123456_136	251_0123456_1	172_0123456_18	25_0123456_263	21_0123456_45	22_0123456_1	183_0123456_34	87_0123456_61	1111_0123456_105	321_0123456_1	7_0123456_104	14_0123456_116	379_0123456_1	503_0123456_1	1210_0123456_153	142_0123456_1	563_0123456_45	108_0123456_1	267_0123456_77	169_0123456_126	243_0123456_391	128_0123456_1	96_0123456_11	11_0123456_10	10_0123456_94	39_0123456_1	58_0123456_291	378_0123456_285	722_0123456_7	168_0123456_1	431_0123456_144
151_0123456_1	150_0123456_33	1301_0123456_128	625_012345_1	195_0123456_1	760_0123456_76	703_0123456_1	68_0123456_1	88_0123456_1	64_0123456_1	394_0123456_25	252_0123456_152	251_0123456_1	172_0123456_18	25_0123456_272	21_0123456_41	22_0123456_1	183_0123456_27	87_0123456_72	1111_0123456_98	321_0123456_1	7_0123456_105	14_0123456_117	379_0123456_1	503_0123456_1	1210_0123456_169	142_0123456_1	563_0123456_38	108_0123456_1	267_0123456_71	169_0123456_120	243_0123456_362	128_0123456_1	96_0123456_17	11_0123456_8	10_0123456_80	39_0123456_1	58_0123456_299	378_0123456_291	722_0123456_12	168_0123456_1	431_0123456_139
151_0123456_1	150_0123456_27	1301_0123456_148	625_012345_1	195_0123456_1	760_0123456_71	703_0123456_1	68_0123456_1	88_0123456_1	64_0123456_1	394_0123456_22	252_0123456_163	251_0123456_1	172_0123456_16	25_0123456_294	21_0123456_52	183_0123456_24	87_0123456_85	1111_0123456_97	321_0123456_1	7_0123456_92	14_0123456_101	379_0123456_1	503_0123456_1	1210_0123456_154	142_0123456_1	563_0123456_28	108_0123456_1	267_0123456_79	169_0123456_114	243_0123456_375	128_0123456_1	96_0123456_14	11_0123456_7	10_0123456_86	39_0123456_1	58_0123456_285	378_0123456_320	722_0123456_16	168_0123456_1	431_0123456_120
151_0123456_1	150_0123456_24	1301_0123456_162	625_012345_1	195_0123456_1	760_0123456_71	703_0123456_1	68_0123456_1	88_0123456_1	64_0123456_1	394_0123456_17	252_0123456_137	251_0123456_1	172_0123456_15	25_0123456_311	21_0123456_68	183_0123456_19	87_0123456_106	1111_0123456_99	321_0123456_1	7_0123456_100	14_0123456_84	379_0123456_1	503_0123456_1	1210_0123456_143	142_0123456_1	563_0123456_34	108_0123456_1	267_0123456_69	169_0123456_112	243_0123456_372	128_0123456_1	96_0123456_15	11_0123456_7	10_0123456_72	39_0123456_1	58_0123456_283	378_0123456_360	722_0123456_12	168_0123456_1	431_0123456_120
151_0123456_1	150_0123456_28	1301_0123456_158	625_012345_1	195_0123456_1	760_0123456_57	703_0123456_1	68_0123456_1	88_0123456_1	64_0123456_1	394_0123456_14	252_0123456_124	251_0123456_1	172_0123456_17	25_0123456_345	21_0123456_73	183_0123456_17	87_0123456_109	1111_0123456_103	321_0123456_1	7_0123456_126	14_0123456_84	379_0123456_1	503_0123456_1	1210_0123456_124	142_0123456_1	563_0123456_39	108_0123456_1	267_0123456_68	169_0123456_101	243_0123456_353	128_0123456_1	96_0123456_23	11_0123456_7	10_0123456_51	39_0123456_1	58_0123456_258	378_0123456_369	722_0123456_10	168_0123456_1	431_0123456_142
151_0123456_1	150_0123456_31	1301_0123456_134	625_012345_1	195_0123456_1	760_0123456_52	703_0123456_1	68_0123456_1	88_0123456_1	64_0123456_1	394_0123456_12	252_0123456_139	251_0123456_1	172_0123456_21	25_0123456_344	21_0123456_72	183_0123456_16	87_0123456_90	1111_0123456_109	321_0123456_1	7_0123456_159	14_0123456_99	379_0123456_1	503_0123456_1	1210_0123456_118	142_0123456_1	563_0123456_36	108_0123456_1	267_0123456_87	169_0123456_87	243_0123456_368	128_0123456_1	96_0123456_21	11_0123456_6	10_0123456_43	39_0123456_1	58_0123456_241	378_0123456_404	722_0123456_9	168_0123456_1	431_0123456_135
151_0123456_1	150_0123456_29	1301_0123456_117	625_012345_1	195_0123456_1	760_0123456_57	703_0123456_1	68_0123456_1	88_0123456_1	64_0123456_1	394_0123456_8	252_0123456_147	251_0123456_1	172_0123456_14	25_0123456_337	21_0123456_62	183_0123456_25	87_0123456_90	1111_0123456_112	321_0123456_1	7_0123456_170	14_0123456_128	379_0123456_1	503_0123456_1	1210_0123456_132	142_0123456_1	563_0123456_29	108_0123456_1	267_0123456_78	169_0123456_88	243_0123456_336	128_0123456_1	96_0123456_33	11_0123456_3	10_0123456_38	39_0123456_1	58_0123456_243	378_0123456_406	722_0123456_7	168_0123456_1	431_0123456_141
151_0123456_1	150_0123456_26	1301_0123456_117	625_012345_1	195_0123456_1	760_0123456_57	703_0123456_1	68_0123456_1	88_0123456_1	64_0123456_1	394_0123456_4	252_0123456_156	251_0123456_1	172_0123456_11	25_0123456_327	21_0123456_52	183_0123456_20	87_0123456_84	1111_0123456_128	321_0123456_1	7_0123456_176	14_0123456_156	379_0123456_1	503_0123456_1	1210_0123456_167	142_0123456_1	563_0123456_26	108_0123456_1	267_0123456_73	169_0123456_80	243_0123456_323	128_0123456_1	96_0123456_41	11_0123456_4	10_0123456_42	39_0123456_1	58_0123456_232	378_0123456_378	722_0123456_4	168_0123456_1	431_0123456_155
151_0123456_1	150_0123456_24	1301_0123456_117	625_012345_1	195_0123456_1	760_0123456_46	703_0123456_1	68_0123456_1	88_0123456_1	64_0123456_1	394_0123456_2	252_0123456_159	251_0123456_1	172_0123456_10	25_0123456_322	21_0123456_50	183_0123456_24	87_0123456_76	1111_0123456_134	321_0123456_1	7_0123456_188	14_0123456_139	379_0123456_1	503_0123456_1	1210_0123456_187	142_0123456_1	563_0123456_27	108_0123456_1	267_0123456_61	169_0123456_85	243_0123456_352	128_0123456_1	96_0123456_44	11_0123456_4	10_0123456_50	39_0123456_1	58_0123456_223	378_0123456_407	722_0123456_7	168_0123456_1	431_0123456_143
151_0123456_1	150_0123456_17	1301_0123456_127	195_0123456_1	760_0123456_43	703_0123456_1	68_0123456_1	88_0123456_1	64_0123456_1	394_0123456_1	252_0123456_141	251_0123456_1	172_0123456_8	25_0123456_296	21_0123456_55	183_0123456_20	87_0123456_79	1111_0123456_129	321_0123456_1	7_0123456_188	14_0123456_123	503_0123456_1	1210_0123456_176	142_0123456_1	563_0123456_21	108_0123456_1	267_0123456_46	169_0123456_83	243_0123456_374	128_0123456_1	96_0123456_43	11_0123456_3	10_0123456_64	39_0123456_1	58_0123456_220	379_0123456_1	378_0123456_416	722_0123456_12	168_0123456_1	431_0123456_125
151_0123456_1	150_0123456_12	1301_0123456_139	195_0123456_1	760_0123456_34	703_0123456_1	68_0123456_1	88_0123456_1	64_0123456_1	394_0123456_1	252_0123456_110	251_0123456_1	172_0123456_6	25_0123456_291	21_0123456_79	183_0123456_21	87_0123456_74	1111_0123456_122	321_0123456_1	7_0123456_177	14_0123456_127	503_0123456_1	1210_0123456_153	142_0123456_1	563_0123456_19	108_0123456_1	267_0123456_43	169_0123456_89	243_0123456_407	128_0123456_1	96_0123456_45	11_0123456_3	10_0123456_69	39_0123456_1	58_0123456_234	379_0123456_1	378_0123456_428	722_0123456_30	168_0123456_1	431_0123456_115
151_0123456_1	150_0123456_12	1301_0123456_139	195_0123456_1	760_0123456_28	703_0123456_1	68_0123456_1	88_0123456_1	64_0123456_1	394_0123456_1	252_0123456_112	251_0123456_1	172_0123456_7	25_0123456_319	21_0123456_83	183_0123456_18	87_0123456_93	1111_0123456_134	321_0123456_1	7_0123456_152	14_0123456_121	503_0123456_1	1210_0123456_139	142_0123456_1	563_0123456_22	108_0123456_1	267_0123456_36	169_0123456_99	243_0123456_398	128_0123456_1	96_0123456_44	11_0123456_3	10_0123456_53	39_0123456_1	58_0123456_263	379_0123456_1	378_0123456_435	722_0123456_34	168_0123456_1	431_0123456_120
151_0123456_1	150_0123456_10	1301_0123456_128	195_0123456_1	760_0123456_25	703_0123456_1	68_0123456_1	88_0123456_1	64_0123456_1	394_0123456_1	252_0123456_130	251_0123456_1	172_0123456_7	25_0123456_348	21_0123456_81	183_0123456_13	87_0123456_93	1111_0123456_131	321_0123456_1	7_0123456_137	14_0123456_106	503_0123456_1	1210_0123456_141	142_0123456_1	563_0123456_21	108_0123456_1	267_0123456_39	169_0123456_102	243_0123456_419	128_0123456_1	96_0123456_42	11_0123456_4	10_0123456_44	39_0123456_1	58_0123456_255	379_0123456_1	378_0123456_429	722_0123456_31	168_0123456_1	431_0123456_110
151_0123456_1	150_0123456_11	1301_0123456_126	195_0123456_1	760_0123456_24	703_0123456_1	68_0123456_1	88_0123456_1	64_0123456_1	394_0123456_1	252_0123456_141	251_0123456_1	172_0123456_6	25_0123456_371	21_0123456_77	183_0123456_15	87_0123456_81	1111_0123456_118	321_0123456_1	7_0123456_124	14_0123456_105	503_0123456_1	1210_0123456_152	142_0123456_1	563_0123456_25	108_0123456_1	267_0123456_48	169_0123456_89	243_0123456_431	128_0123456_1	96_0123456_36	11_0123456_4	10_0123456_33	39_0123456_1	58_0123456_255	379_0123456_1	378_0123456_457	722_0123456_29	168_0123456_1	431_0123456_112
151_0123456_1	150_0123456_10	1301_0123456_125	195_0123456_1	760_0123456_20	703_0123456_1	68_0123456_1	88_0123456_1	64_0123456_1	252_0123456_144	251_0123456_1	172_0123456_5	25_0123456_386	21_0123456_67	183_0123456_22	87_0123456_66	1111_0123456_112	321_0123456_1	7_0123456_130	14_0123456_98	503_0123456_1	1210_0123456_158	142_0123456_1	563_0123456_38	108_0123456_1	267_0123456_57	169_0123456_98	243_0123456_417	128_0123456_1	96_0123456_26	11_0123456_3	10_0123456_32	39_0123456_1	58_0123456_250	379_0123456_1	378_0123456_480	722_0123456_23	168_0123456_1	431_0123456_129
151_0123456_1	150_0123456_7	1301_0123456_105	195_0123456_1	760_0123456_16	703_0123456_1	68_0123456_1	88_0123456_1	64_0123456_1	252_0123456_155	251_0123456_1	172_0123456_4	25_0123456_417	21_0123456_63	183_0123456_20	87_0123456_50	1111_0123456_117	321_0123456_1	7_0123456_120	14_0123456_105	503_0123456_1	1210_0123456_134	142_0123456_1	563_0123456_43	108_0123456_1	267_0123456_67	169_0123456_110	243_0123456_373	128_0123456_1	96_0123456_19	11_0123456_4	10_0123456_30	39_0123456_1	58_0123456_252	379_0123456_1	378_0123456_467	722_0123456_20	168_0123456_1	431_0123456_114
151_0123456_1	150_0123456_5	1301_0123456_96	195_0123456_1	760_0123456_11	703_0123456_1	68_0123456_1	88_0123456_1	64_0123456_1	252_0123456_156	251_0123456_1	172_0123456_3	25_0123456_428	21_0123456_50	183_0123456_19	87_0123456_50	1111_0123456_124	321_0123456_1	7_0123456_124	14_0123456_107	503_0123456_1	1210_0123456_141	142_0123456_1	563_0123456_45	108_0123456_1	267_0123456_56	169_0123456_129	243_0123456_339	128_0123456_1	96_0123456_13	10_0123456_41	39_0123456_1	58_0123456_254	379_0123456_1	378_0123456_460	722_0123456_22	168_0123456_1	431_0123456_117
151_0123456_1	150_0123456_2	1301_0123456_83	195_0123456_1	760_0123456_9	703_0123456_1	68_0123456_1	88_0123456_1	64_0123456_1	252_0123456_153	251_0123456_1	172_0123456_3	25_0123456_409	21_0123456_42	183_0123456_17	87_0123456_69	1111_0123456_109	321_0123456_1	7_0123456_131	14_0123456_88	503_0123456_1	1210_0123456_148	142_0123456_1	563_0123456_49	108_0123456_1	267_0123456_44	169_0123456_140	243_0123456_359	128_0123456_1	96_0123456_17	10_0123456_54	39_0123456_1	58_0123456_251	379_0123456_1	378_0123456_473	722_0123456_18	168_0123456_1	431_0123456_126
151_0123456_1	150_0123456_2	1301_0123456_82	195_0123456_1	760_0123456_9	703_0123456_1	68_0123456_1	88_0123456_1	64_0123456_1	252_0123456_157	251_0123456_1	172_0123456_3	25_0123456_418	21_0123456_45	183_0123456_15	87_0123456_78	1111_0123456_101	321_0123456_1	7_0123456_145	14_0123456_72	503_0123456_1	1210_0123456_130	142_0123456_1	563_0123456_47	108_0123456_1	267_0123456_34	169_0123456_147	243_0123456_352	128_0123456_1	96_0123456_16	10_0123456_58	39_0123456_1	58_0123456_236	379_0123456_1	378_0123456_524	722_0123456_17	168_0123456_1	431_0123456_137
151_0123456_1	150_0123456_1	1301_0123456_77	195_0123456_1	760_0123456_8	703_0123456_1	68_0123456_1	88_0123456_1	64_0123456_1	252_0123456_171	251_0123456_1	172_0123456_2	25_0123456_429	21_0123456_39	183_0123456_15	87_0123456_76	1111_0123456_90	321_0123456_1	7_0123456_147	14_0123456_83	503_0123456_1	1210_0123456_101	142_0123456_1	563_0123456_35	108_0123456_1	267_0123456_31	169_0123456_148	243_0123456_344	128_0123456_1	96_0123456_13	10_0123456_50	39_0123456_1	58_0123456_228	379_0123456_1	378_0123456_577	722_0123456_13	168_0123456_1	431_0123456_117
151_0123456_1	150_0123456_1	1301_0123456_77	195_0123456_1	760_0123456_10	703_0123456_1	68_0123456_1	88_0123456_1	64_0123456_1	252_0123456_161	251_0123456_1	87_0123456_96	25_0123456_424	21_0123456_42	183_0123456_17	1111_0123456_83	321_0123456_1	7_0123456_161	14_0123456_101	503_0123456_1	1210_0123456_97	142_0123456_1	563_0123456_30	108_0123456_1	267_0123456_27	169_0123456_140	243_0123456_332	128_0123456_1	96_0123456_14	10_0123456_49	39_0123456_1	58_0123456_218	379_0123456_1	378_0123456_617	722_0123456_11	168_0123456_1	431_0123456_99
151_0123456_1	1301_0123456_100	195_0123456_1	760_0123456_10	703_0123456_1	68_0123456_1	88_0123456_1	64_0123456_1	252_0123456_161	251_0123456_1	87_0123456_134	25_0123456_419	21_0123456_36	183_0123456_18	1111_0123456_63	321_0123456_1	7_0123456_164	96_0123456_11	503_0123456_1	1210_0123456_95	142_0123456_1	563_0123456_31	108_0123456_1	267_0123456_21	169_0123456_127	243_0123456_340	128_0123456_1	14_0123456_117	10_0123456_63	39_0123456_1	58_0123456_209	379_0123456_1	378_0123456_616	722_0123456_12	168_0123456_1	431_0123456_94
151_0123456_1	1301_0123456_96	195_0123456_1	760_0123456_5	703_0123456_1	68_0123456_1	88_0123456_1	64_0123456_1	252_0123456_137	251_0123456_1	87_0123456_155	25_0123456_407	21_0123456_31	183_0123456_17	1111_0123456_55	321_0123456_1	7_0123456_174	96_0123456_9	503_0123456_1	1210_0123456_105	142_0123456_1	563_0123456_26	108_0123456_1	267_0123456_16	169_0123456_113	243_0123456_362	128_0123456_1	14_0123456_121	10_0123456_81	39_0123456_1	58_0123456_235	379_0123456_1	378_0123456_571	722_0123456_11	168_0123456_1	431_0123456_88
151_0123456_1	1301_0123456_94	195_0123456_1	760_0123456_4	703_0123456_1	68_0123456_1	88_0123456_1	64_0123456_1	252_0123456_135	251_0123456_1	87_0123456_157	25_0123456_405	21_0123456_35	183_0123456_13	1111_0123456_65	321_0123456_1	7_0123456_193	96_0123456_6	503_0123456_1	1210_0123456_118	142_0123456_1	563_0123456_21	108_0123456_1	267_0123456_12	169_0123456_107	243_0123456_396	128_0123456_1	14_0123456_131	10_0123456_69	39_0123456_1	58_0123456_255	379_0123456_1	378_0123456_561	722_0123456_10	168_0123456_1	431_0123456_86
151_0123456_1	1301_0123456_88	195_0123456_1	760_0123456_4	703_0123456_1	68_0123456_1	88_0123456_1	64_0123456_1	252_0123456_144	251_0123456_1	87_0123456_152	25_0123456_392	21_0123456_35	183_0123456_9	1111_0123456_65	321_0123456_1	7_0123456_212	96_0123456_5	503_0123456_1	1210_0123456_104	142_0123456_1	563_0123456_18	108_0123456_1	267_0123456_21	169_0123456_94	243_0123456_393	128_0123456_1	14_0123456_131	10_0123456_56	39_0123456_1	58_0123456_263	379_0123456_1	378_0123456_555	722_0123456_9	168_0123456_1	431_0123456_77
151_0123456_1	1301_0123456_84	195_0123456_1	760_0123456_3	703_0123456_1	68_0123456_1	88_0123456_1	64_0123456_1	252_0123456_169	251_0123456_1	87_0123456_137	25_0123456_408	21_0123456_38	183_0123456_6	1111_0123456_69	321_0123456_1	7_0123456_214	96_0123456_2	503_0123456_1	1210_0123456_99	142_0123456_1	563_0123456_22	108_0123456_1	267_0123456_23	169_0123456_105	243_0123456_386	128_0123456_1	14_0123456_126	10_0123456_49	39_0123456_1	58_0123456_265	379_0123456_1	378_0123456_597	722_0123456_7	168_0123456_1	431_0123456_67
151_0123456_1	1301_0123456_88	195_0123456_1	760_0123456_2	703_0123456_1	68_0123456_1	88_0123456_1	64_0123456_1	252_0123456_162	251_0123456_1	87_0123456_115	25_0123456_394	21_0123456_40	183_0123456_6	1111_0123456_73	321_0123456_1	7_0123456_233	96_0123456_1	503_0123456_1	1210_0123456_108	142_0123456_1	563_0123456_35	108_0123456_1	267_0123456_22	169_0123456_139	243_0123456_372	128_0123456_1	14_0123456_116	10_0123456_44	39_0123456_1	58_0123456_259	379_0123456_1	378_0123456_589	722_0123456_6	168_0123456_1	431_0123456_52
151_0123456_1	1301_0123456_68	195_0123456_1	760_0123456_2	703_0123456_1	68_0123456_1	88_0123456_1	64_0123456_1	252_0123456_165	251_0123456_1	87_0123456_113	25_0123456_395	21_0123456_36	183_0123456_5	1111_0123456_69	321_0123456_1	7_0123456_257	96_0123456_1	503_0123456_1	1210_0123456_128	142_0123456_1	563_0123456_35	108_0123456_1	267_0123456_15	169_0123456_145	243_0123456_351	128_0123456_1	14_0123456_106	10_0123456_40	39_0123456_1	58_0123456_249	379_0123456_1	378_0123456_573	722_0123456_3	168_0123456_1	431_0123456_60
151_0123456_1	1301_0123456_70	195_0123456_1	760_0123456_2	88_0123456_1	64_0123456_1	252_0123456_170	251_0123456_1	87_0123456_113	25_0123456_408	21_0123456_41	183_0123456_1	1111_0123456_60	321_0123456_1	7_0123456_264	503_0123456_1	1210_0123456_143	142_0123456_1	563_0123456_36	108_0123456_1	267_0123456_19	169_0123456_127	243_0123456_327	128_0123456_1	58_0123456_234	10_0123456_51	39_0123456_1	14_0123456_106	379_0123456_1	378_0123456_579	168_0123456_1	431_0123456_71
151_0123456_1	1301_0123456_83	195_0123456_1	760_0123456_2	88_0123456_1	64_0123456_1	252_0123456_162	251_0123456_1	87_0123456_129	25_0123456_383	21_0123456_38	183_0123456_1	1111_0123456_69	321_0123456_1	7_0123456_271	503_0123456_1	1210_0123456_163	142_0123456_1	563_0123456_36	108_0123456_1	267_0123456_28	169_0123456_130	243_0123456_314	128_0123456_1	58_0123456_238	10_0123456_50	39_0123456_1	14_0123456_114	379_0123456_1	378_0123456_589	168_0123456_1	431_0123456_75
151_0123456_1	1301_0123456_91	195_0123456_1	88_0123456_1	252_0123456_175	251_0123456_1	87_0123456_134	25_0123456_346	21_0123456_30	183_0123456_1	1111_0123456_77	7_0123456_281	503_0123456_1	1210_0123456_181	563_0123456_35	108_0123456_1	267_0123456_40	169_0123456_129	243_0123456_313	128_0123456_1	58_0123456_255	10_0123456_50	39_0123456_1	14_0123456_109	379_0123456_1	378_0123456_626	168_0123456_1	431_0123456_68
151_0123456_1	1301_0123456_98	195_0123456_1	88_0123456_1	252_0123456_151	251_0123456_1	87_0123456_126	25_0123456_352	21_0123456_23	1111_0123456_83	7_0123456_283	503_0123456_1	1210_0123456_192	563_0123456_30	108_0123456_1	267_0123456_38	169_0123456_121	243_0123456_333	128_0123456_1	58_0123456_264	10_0123456_42	39_0123456_1	14_0123456_124	379_0123456_1	378_0123456_605	168_0123456_1	431_0123456_54
151_0123456_1	1301_0123456_76	195_0123456_1	88_0123456_1	252_0123456_143	251_0123456_1	87_0123456_111	25_0123456_355	21_0123456_28	1111_0123456_94	7_0123456_282	503_0123456_1	1210_0123456_200	563_0123456_32	108_0123456_1	267_0123456_29	169_0123456_121	243_0123456_366	128_0123456_1	58_0123456_278	10_0123456_32	39_0123456_1	14_0123456_139	379_0123456_1	378_0123456_608	168_0123456_1	431_0123456_46
151_0123456_1	1301_0123456_73	195_0123456_1	88_0123456_1	252_0123456_141	251_0123456_1	87_0123456_116	25_0123456_348	21_0123456_23	1111_0123456_87	7_0123456_254	503_0123456_1	1210_0123456_163	563_0123456_32	108_0123456_1	267_0123456_22	169_0123456_126	243_0123456_375	128_0123456_1	58_0123456_293	10_0123456_26	39_0123456_1	14_0123456_159	379_0123456_1	378_0123456_646	168_0123456_1	431_0123456_40
151_0123456_1	1301_0123456_59	195_0123456_1	88_0123456_1	252_0123456_137	251_0123456_1	87_0123456_109	25_0123456_376	21_0123456_19	1111_0123456_93	7_0123456_258	503_0123456_1	1210_0123456_175	563_0123456_34	108_0123456_1	267_0123456_15	169_0123456_132	243_0123456_365	128_0123456_1	58_0123456_299	10_0123456_20	39_0123456_1	14_0123456_151	379_0123456_1	378_0123456_653	168_0123456_1	431_0123456_35
151_0123456_1	1301_0123456_46	195_0123456_1	88_0123456_1	252_0123456_170	251_0123456_1	87_0123456_101	25_0123456_358	21_0123456_10	1111_0123456_100	7_0123456_275	503_0123456_1	1210_0123456_163	563_0123456_28	108_0123456_1	267_0123456_12	169_0123456_135	243_0123456_344	128_0123456_1	58_0123456_311	10_0123456_27	39_0123456_1	14_0123456_138	379_0123456_1	378_0123456_642	168_0123456_1	431_0123456_33
151_0123456_1	1301_0123456_49	195_0123456_1	88_0123456_1	252_0123456_186	251_0123456_1	87_0123456_102	25_0123456_357	21_0123456_6	1111_0123456_101	7_0123456_302	503_0123456_1	1210_0123456_154	563_0123456_28	108_0123456_1	267_0123456_17	169_0123456_159	243_0123456_335	128_0123456_1	58_0123456_303	10_0123456_30	39_0123456_1	14_0123456_123	379_0123456_1	378_0123456_621	168_0123456_1	431_0123456_28
151_0123456_1	1301_0123456_47	195_0123456_1	88_0123456_1	252_0123456_239	251_0123456_1	87_0123456_92	25_0123456_364	21_0123456_6	1111_0123456_103	7_0123456_320	503_0123456_1	1210_0123456_170	563_0123456_26	108_0123456_1	267_0123456_33	169_0123456_158	243_0123456_309	128_0123456_1	58_0123456_295	10_0123456_23	39_0123456_1	14_0123456_108	379_0123456_1	378_0123456_570	168_0123456_1	431_0123456_22
151_0123456_1	1301_0123456_56	195_0123456_1	88_0123456_1	252_0123456_251	251_0123456_1	87_0123456_71	25_0123456_379	21_0123456_4	1111_0123456_98	7_0123456_326	503_0123456_1	1210_0123456_182	563_0123456_23	108_0123456_1	267_0123456_34	169_0123456_136	243_0123456_299	128_0123456_1	58_0123456_277	10_0123456_18	39_0123456_1	14_0123456_94	379_0123456_1	378_0123456_597	168_0123456_1	431_0123456_27
151_0123456_1	1301_0123456_41	195_0123456_1	88_0123456_1	252_0123456_255	251_0123456_1	87_0123456_64	25_0123456_374	21_0123456_1	1111_0123456_99	7_0123456_335	503_0123456_1	1210_0123456_152	563_0123456_22	108_0123456_1	267_0123456_33	169_0123456_124	243_0123456_258	128_0123456_1	58_0123456_280	10_0123456_17	39_0123456_1	14_0123456_89	379_0123456_1	378_0123456_626	168_0123456_1	431_0123456_40
151_0123456_1	1301_0123456_45	195_0123456_1	88_0123456_1	252_0123456_260	251_0123456_1	87_0123456_70	25_0123456_335	21_0123456_1	1111_0123456_102	7_0123456_356	1210_0123456_124	563_0123456_20	108_0123456_1	267_0123456_31	169_0123456_120	243_0123456_262	128_0123456_1	58_0123456_287	10_0123456_20	39_0123456_1	14_0123456_86	379_0123456_1	378_0123456_684	168_0123456_1	431_0123456_46
151_0123456_1	1301_0123456_40	195_0123456_1	88_0123456_1	252_0123456_258	251_0123456_1	87_0123456_72	25_0123456_324	21_0123456_1	1111_0123456_112	7_0123456_351	1210_0123456_103	563_0123456_27	108_0123456_1	267_0123456_29	169_0123456_117	243_0123456_275	128_0123456_1	58_0123456_277	10_0123456_13	39_0123456_1	14_0123456_84	379_0123456_1	378_0123456_743	168_0123456_1	431_0123456_50
151_0123456_1	1301_0123456_34	195_0123456_1	88_0123456_1	252_0123456_246	251_0123456_1	87_0123456_85	25_0123456_341	21_0123456_1	1111_0123456_119	7_0123456_321	1210_0123456_88	563_0123456_29	108_0123456_1	267_0123456_32	169_0123456_120	243_0123456_281	128_0123456_1	58_0123456_267	10_0123456_12	39_0123456_1	14_0123456_61	379_0123456_1	378_0123456_743	168_0123456_1	431_0123456_46
151_0123456_1	1301_0123456_29	195_0123456_1	88_0123456_1	252_0123456_294	251_0123456_1	87_0123456_90	25_0123456_308	1111_0123456_107	7_0123456_309	1210_0123456_97	563_0123456_39	108_0123456_1	267_0123456_41	169_0123456_135	243_0123456_301	128_0123456_1	58_0123456_279	10_0123456_10	39_0123456_1	14_0123456_52	379_0123456_1	378_0123456_741	168_0123456_1	431_0123456_41
151_0123456_1	1301_0123456_28	195_0123456_1	88_0123456_1	252_0123456_315	251_0123456_1	87_0123456_81	25_0123456_271	1111_0123456_103	7_0123456_288	1210_0123456_120	563_0123456_50	108_0123456_1	267_0123456_39	169_0123456_133	243_0123456_331	128_0123456_1	58_0123456_280	10_0123456_11	39_0123456_1	14_0123456_60	379_0123456_1	378_0123456_705	168_0123456_1	431_0123456_44
151_0123456_1	1301_0123456_24	195_0123456_1	88_0123456_1	252_0123456_316	251_0123456_1	87_0123456_84	25_0123456_270	1111_0123456_99	7_0123456_276	1210_0123456_137	563_0123456_51	108_0123456_1	267_0123456_41	169_0123456_135	243_0123456_333	128_0123456_1	58_0123456_266	10_0123456_13	39_0123456_1	14_0123456_57	379_0123456_1	378_0123456_732	168_0123456_1	431_0123456_47
151_0123456_1	1301_0123456_26	195_0123456_1	88_0123456_1	252_0123456_282	251_0123456_1	87_0123456_89	25_0123456_278	1111_0123456_86	7_0123456_251	1210_0123456_168	563_0123456_38	108_0123456_1	267_0123456_36	169_0123456_143	243_0123456_291	128_0123456_1	58_0123456_272	10_0123456_20	39_0123456_1	14_0123456_45	379_0123456_1	378_0123456_769	168_0123456_1	431_0123456_65
151_0123456_1	1301_0123456_25	195_0123456_1	88_0123456_1	252_0123456_259	251_0123456_1	87_0123456_93	25_0123456_283	1111_0123456_79	7_0123456_240	1210_0123456_194	563_0123456_29	108_0123456_1	267_0123456_35	169_0123456_136	243_0123456_274	128_0123456_1	58_0123456_277	10_0123456_18	39_0123456_1	14_0123456_49	379_0123456_1	378_0123456_787	168_0123456_1	431_0123456_76
151_0123456_1	1301_0123456_15	195_0123456_1	88_0123456_1	252_0123456_230	251_0123456_1	87_0123456_85	25_0123456_297	1111_0123456_87	7_0123456_251	1210_0123456_220	563_0123456_23	108_0123456_1	267_0123456_32	169_0123456_156	243_0123456_255	128_0123456_1	58_0123456_275	10_0123456_16	39_0123456_1	14_0123456_43	379_0123456_1	378_0123456_779	168_0123456_1	431_0123456_66
151_0123456_1	1301_0123456_9	195_0123456_1	88_0123456_1	252_0123456_194	251_0123456_1	87_0123456_75	25_0123456_323	1111_0123456_112	7_0123456_300	1210_0123456_242	563_0123456_23	108_0123456_1	267_0123456_24	169_0123456_157	243_0123456_234	128_0123456_1	14_0123456_40	10_0123456_11	39_0123456_1	58_0123456_281	379_0123456_1	378_0123456_779	168_0123456_1	431_0123456_51
151_0123456_1	1301_0123456_8	195_0123456_1	88_0123456_1	252_0123456_172	251_0123456_1	87_0123456_83	25_0123456_349	1111_0123456_83	7_0123456_321	1210_0123456_234	563_0123456_25	108_0123456_1	267_0123456_23	169_0123456_148	243_0123456_212	128_0123456_1	14_0123456_44	10_0123456_9	39_0123456_1	58_0123456_272	379_0123456_1	378_0123456_810	168_0123456_1	431_0123456_39
151_0123456_1	1301_0123456_5	195_0123456_1	88_0123456_1	252_0123456_211	251_0123456_1	87_0123456_82	25_0123456_364	1111_0123456_71	7_0123456_320	1210_0123456_208	563_0123456_31	108_0123456_1	267_0123456_17	169_0123456_131	243_0123456_200	128_0123456_1	14_0123456_59	10_0123456_11	39_0123456_1	58_0123456_261	379_0123456_1	378_0123456_861	168_0123456_1	431_0123456_33
151_0123456_1	1301_0123456_4	195_0123456_1	88_0123456_1	252_0123456_227	251_0123456_1	87_0123456_69	25_0123456_361	1111_0123456_82	7_0123456_308	1210_0123456_203	563_0123456_32	108_0123456_1	267_0123456_10	169_0123456_125	243_0123456_194	128_0123456_1	14_0123456_55	10_0123456_22	39_0123456_1	58_0123456_262	379_0123456_1	378_0123456_881	168_0123456_1	431_0123456_30
151_0123456_1	1301_0123456_3	195_0123456_1	88_0123456_1	252_0123456_225	251_0123456_1	87_0123456_64	25_0123456_373	1111_0123456_73	7_0123456_300	1210_0123456_234	563_0123456_32	108_0123456_1	267_0123456_7	169_0123456_129	243_0123456_205	128_0123456_1	14_0123456_56	10_0123456_23	39_0123456_1	58_0123456_265	379_0123456_1	378_0123456_862	168_0123456_1	431_0123456_26
151_0123456_1	1301_0123456_4	195_0123456_1	88_0123456_1	252_0123456_240	251_0123456_1	87_0123456_53	25_0123456_373	1111_0123456_88	7_0123456_328	1210_0123456_228	563_0123456_33	108_0123456_1	267_0123456_6	169_0123456_141	243_0123456_217	128_0123456_1	58_0123456_263	10_0123456_19	39_0123456_1	14_0123456_42	379_0123456_1	378_0123456_866	168_0123456_1	431_0123456_22
151_0123456_1	1301_0123456_6	195_0123456_1	88_0123456_1	252_0123456_267	251_0123456_1	87_0123456_61	25_0123456_384	1111_0123456_90	7_0123456_338	1210_0123456_238	563_0123456_31	108_0123456_1	267_0123456_6	169_0123456_145	243_0123456_204	128_0123456_1	58_0123456_248	10_0123456_14	39_0123456_1	14_0123456_37	379_0123456_1	378_0123456_818	168_0123456_1	431_0123456_14
151_0123456_1	1301_0123456_6	195_0123456_1	88_0123456_1	252_0123456_267	251_0123456_1	87_0123456_114	25_0123456_382	1111_0123456_78	7_0123456_353	1210_0123456_244	563_0123456_37	108_0123456_1	267_0123456_2	169_0123456_121	243_0123456_204	128_0123456_1	14_0123456_29	10_0123456_12	39_0123456_1	58_0123456_259	379_0123456_1	378_0123456_782	168_0123456_1	431_0123456_15
151_0123456_1	1301_0123456_4	195_0123456_1	88_0123456_1	252_0123456_241	251_0123456_1	87_0123456_133	25_0123456_387	1111_0123456_64	7_0123456_335	1210_0123456_228	563_0123456_40	108_0123456_1	267_0123456_1	169_0123456_124	243_0123456_198	128_0123456_1	14_0123456_29	10_0123456_13	39_0123456_1	58_0123456_285	379_0123456_1	378_0123456_831	168_0123456_1	431_0123456_14
151_0123456_1	1301_0123456_2	195_0123456_1	88_0123456_1	252_0123456_217	251_0123456_1	87_0123456_154	25_0123456_403	1111_0123456_60	7_0123456_340	1210_0123456_231	563_0123456_43	108_0123456_1	168_0123456_1	169_0123456_117	243_0123456_183	128_0123456_1	14_0123456_21	10_0123456_21	39_0123456_1	58_0123456_261	379_0123456_1	378_0123456_876	431_0123456_11
151_0123456_1	1301_0123456_2	195_0123456_1	88_0123456_1	252_0123456_214	251_0123456_1	87_0123456_151	25_0123456_429	1111_0123456_66	7_0123456_357	1210_0123456_243	563_0123456_41	108_0123456_1	168_0123456_1	169_0123456_122	243_0123456_168	128_0123456_1	58_0123456_240	10_0123456_15	39_0123456_1	14_0123456_24	379_0123456_1	378_0123456_880	431_0123456_8
151_0123456_1	1301_0123456_1	195_0123456_1	88_0123456_1	252_0123456_220	251_0123456_1	87_0123456_138	25_0123456_435	1111_0123456_85	7_0123456_341	1210_0123456_280	563_0123456_39	108_0123456_1	168_0123456_1	169_0123456_127	243_0123456_151	128_0123456_1	14_0123456_17	10_0123456_11	39_0123456_1	58_0123456_243	379_0123456_1	378_0123456_873	431_0123456_8
151_0123456_1	195_0123456_1	88_0123456_1	252_0123456_260	251_0123456_1	87_0123456_117	25_0123456_415	1111_0123456_91	7_0123456_334	1210_0123456_287	563_0123456_43	168_0123456_1	169_0123456_118	243_0123456_145	128_0123456_1	14_0123456_13	10_0123456_9	39_0123456_1	58_0123456_223	379_0123456_1	378_0123456_855	431_0123456_5
151_0123456_1	195_0123456_1	88_0123456_1	252_0123456_233	251_0123456_1	87_0123456_121	25_0123456_429	1111_0123456_97	7_0123456_331	1210_0123456_284	563_0123456_38	168_0123456_1	169_0123456_94	243_0123456_135	128_0123456_1	14_0123456_12	10_0123456_5	39_0123456_1	58_0123456_245	379_0123456_1	378_0123456_850	431_0123456_4
151_0123456_1	195_0123456_1	88_0123456_1	252_0123456_205	251_0123456_1	87_0123456_109	25_0123456_451	1111_0123456_95	7_0123456_315	1210_0123456_292	563_0123456_34	168_0123456_1	169_0123456_75	243_0123456_141	128_0123456_1	14_0123456_10	10_0123456_10	39_0123456_1	58_0123456_250	379_0123456_1	378_0123456_861	431_0123456_4
151_0123456_1	195_0123456_1	88_0123456_1	252_0123456_176	251_0123456_1	87_0123456_102	25_0123456_469	1111_0123456_103	7_0123456_344	1210_0123456_274	563_0123456_29	168_0123456_1	169_0123456_64	243_0123456_135	128_0123456_1	14_0123456_13	10_0123456_9	39_0123456_1	58_0123456_251	379_0123456_1	378_0123456_908	431_0123456_1
151_0123456_1	195_0123456_1	88_0123456_1	252_0123456_174	251_0123456_1	87_0123456_99	25_0123456_483	1111_0123456_103	7_0123456_384	1210_0123456_246	563_0123456_28	168_0123456_1	169_0123456_67	243_0123456_122	128_0123456_1	14_0123456_25	10_0123456_11	39_0123456_1	58_0123456_253	379_0123456_1	378_0123456_921	431_0123456_4
151_0123456_1	195_0123456_1	88_0123456_1	252_0123456_189	251_0123456_1	87_0123456_87	25_0123456_501	1111_0123456_87	7_0123456_375	1210_0123456_267	563_0123456_31	168_0123456_1	169_0123456_80	243_0123456_101	128_0123456_1	14_0123456_30	10_0123456_11	39_0123456_1	58_0123456_230	379_0123456_1	378_0123456_952	431_0123456_7
151_0123456_1	195_0123456_1	88_0123456_1	252_0123456_210	251_0123456_1	87_0123456_86	25_0123456_476	1111_0123456_78	7_0123456_341	1210_0123456_272	563_0123456_24	168_0123456_1	169_0123456_85	243_0123456_91	128_0123456_1	58_0123456_215	10_0123456_8	39_0123456_1	14_0123456_28	379_0123456_1	378_0123456_1000	431_0123456_9
151_0123456_1	195_0123456_1	88_0123456_1	252_0123456_217	251_0123456_1	87_0123456_89	25_0123456_493	1111_0123456_84	7_0123456_322	1210_0123456_259	563_0123456_19	168_0123456_1	169_0123456_81	243_0123456_104	128_0123456_1	58_0123456_224	10_0123456_6	39_0123456_1	14_0123456_29	379_0123456_1	378_0123456_976	431_0123456_7
151_0123456_1	195_0123456_1	88_0123456_1	252_0123456_199	251_0123456_1	87_0123456_96	25_0123456_497	1111_0123456_75	7_0123456_321	1210_0123456_268	563_0123456_17	168_0123456_1	169_0123456_82	243_0123456_108	128_0123456_1	58_0123456_231	10_0123456_8	39_0123456_1	14_0123456_28	379_0123456_1	378_0123456_981	431_0123456_5
151_0123456_1	195_0123456_1	88_0123456_1	252_0123456_166	251_0123456_1	87_0123456_96	25_0123456_485	1111_0123456_84	7_0123456_334	1210_0123456_291	563_0123456_23	168_0123456_1	169_0123456_75	243_0123456_117	128_0123456_1	58_0123456_236	10_0123456_9	39_0123456_1	14_0123456_24	379_0123456_1	378_0123456_960	431_0123456_5
151_0123456_1	195_0123456_1	88_0123456_1	252_0123456_159	251_0123456_1	87_0123456_86	25_0123456_468	1111_0123456_96	7_0123456_364	1210_0123456_291	563_0123456_27	168_0123456_1	169_0123456_72	243_0123456_152	128_0123456_1	58_0123456_254	10_0123456_10	39_0123456_1	14_0123456_22	379_0123456_1	378_0123456_915	431_0123456_4
151_0123456_1	195_0123456_1	88_0123456_1	252_0123456_182	251_0123456_1	87_0123456_65	25_0123456_438	1111_0123456_116	7_0123456_402	1210_0123456_263	563_0123456_40	168_0123456_1	169_0123456_64	243_0123456_130	128_0123456_1	58_0123456_261	10_0123456_12	39_0123456_1	14_0123456_18	379_0123456_1	378_0123456_960	431_0123456_2
151_0123456_1	195_0123456_1	88_0123456_1	252_0123456_183	251_0123456_1	87_0123456_54	25_0123456_454	1111_0123456_119	7_0123456_407	1210_0123456_278	563_0123456_39	168_0123456_1	169_0123456_76	243_0123456_132	128_0123456_1	58_0123456_238	10_0123456_28	39_0123456_1	14_0123456_21	379_0123456_1	378_0123456_933	431_0123456_2
151_0123456_1	195_0123456_1	88_0123456_1	252_0123456_185	251_0123456_1	87_0123456_51	25_0123456_487	1111_0123456_123	7_0123456_413	1210_0123456_250	563_0123456_43	168_0123456_1	169_0123456_68	243_0123456_149	128_0123456_1	58_0123456_221	10_0123456_45	39_0123456_1	14_0123456_22	379_0123456_1	378_0123456_913	431_0123456_2
151_0123456_1	195_0123456_1	88_0123456_1	252_0123456_184	251_0123456_1	87_0123456_57	25_0123456_486	1111_0123456_128	7_0123456_424	1210_0123456_245	563_0123456_46	168_0123456_1	169_0123456_66	243_0123456_158	128_0123456_1	58_0123456_237	10_0123456_32	39_0123456_1	14_0123456_23	379_0123456_1	378_0123456_849	431_0123456_13
151_0123456_1	195_0123456_1	88_0123456_1	252_0123456_195	251_0123456_1	87_0123456_70	25_0123456_467	1111_0123456_127	7_0123456_413	1210_0123456_258	563_0123456_42	168_0123456_1	169_0123456_69	243_0123456_152	128_0123456_1	58_0123456_235	10_0123456_26	39_0123456_1	14_0123456_32	379_0123456_1	378_0123456_844	431_0123456_23
151_0123456_1	195_0123456_1	88_0123456_1	252_0123456_201	251_0123456_1	87_0123456_78	25_0123456_464	1111_0123456_109	7_0123456_404	1210_0123456_270	563_0123456_37	168_0123456_1	169_0123456_67	243_0123456_153	128_0123456_1	58_0123456_240	10_0123456_17	39_0123456_1	14_0123456_35	379_0123456_1	378_0123456_874	431_0123456_24
151_0123456_1	195_0123456_1	88_0123456_1	252_0123456_189	251_0123456_1	87_0123456_84	25_0123456_446	1111_0123456_105	7_0123456_386	1210_0123456_268	563_0123456_30	168_0123456_1	169_0123456_69	243_0123456_125	128_0123456_1	58_0123456_245	10_0123456_20	39_0123456_1	14_0123456_36	379_0123456_1	378_0123456_936	431_0123456_23
151_0123456_1	195_0123456_1	88_0123456_1	252_0123456_206	251_0123456_1	87_0123456_79	25_0123456_487	1111_0123456_100	7_0123456_372	1210_0123456_275	563_0123456_22	168_0123456_1	169_0123456_81	243_0123456_110	128_0123456_1	58_0123456_229	10_0123456_29	39_0123456_1	14_0123456_38	379_0123456_1	378_0123456_906	431_0123456_23
151_0123456_1	195_0123456_1	88_0123456_1	252_0123456_200	251_0123456_1	87_0123456_75	25_0123456_526	1111_0123456_110	7_0123456_339	1210_0123456_285	563_0123456_21	168_0123456_1	169_0123456_81	243_0123456_112	128_0123456_1	58_0123456_236	10_0123456_27	39_0123456_1	14_0123456_46	379_0123456_1	378_0123456_904	431_0123456_17
151_0123456_1	195_0123456_1	88_0123456_1	252_0123456_185	251_0123456_1	87_0123456_78	25_0123456_505	1111_0123456_116	7_0123456_327	1210_0123456_292	563_0123456_22	168_0123456_1	169_0123456_72	243_0123456_106	128_0123456_1	58_0123456_245	10_0123456_37	39_0123456_1	14_0123456_46	379_0123456_1	378_0123456_976	431_0123456_14
151_0123456_1	195_0123456_1	88_0123456_1	252_0123456_178	251_0123456_1	87_0123456_76	25_0123456_499	1111_0123456_139	7_0123456_320	1210_0123456_321	563_0123456_18	168_0123456_1	169_0123456_62	243_0123456_90	128_0123456_1	58_0123456_248	10_0123456_54	39_0123456_1	14_0123456_45	379_0123456_1	378_0123456_964	431_0123456_12
151_0123456_1	195_0123456_1	88_0123456_1	252_0123456_182	251_0123456_1	87_0123456_67	25_0123456_493	1111_0123456_155	7_0123456_324	1210_0123456_331	563_0123456_29	168_0123456_1	169_0123456_55	243_0123456_98	128_0123456_1	58_0123456_260	10_0123456_57	39_0123456_1	14_0123456_35	379_0123456_1	378_0123456_952	431_0123456_10
151_0123456_1	195_0123456_1	88_0123456_1	252_0123456_201	251_0123456_1	87_0123456_56	25_0123456_489	1111_0123456_155	7_0123456_320	1210_0123456_330	563_0123456_20	168_0123456_1	169_0123456_66	243_0123456_86	128_0123456_1	58_0123456_252	10_0123456_55	39_0123456_1	14_0123456_30	379_0123456_1	378_0123456_960	431_0123456_7
151_0123456_1	195_0123456_1	88_0123456_1	252_0123456_200	251_0123456_1	87_0123456_59	25_0123456_546	1111_0123456_127	7_0123456_309	1210_0123456_308	563_0123456_15	168_0123456_1	169_0123456_66	243_0123456_72	128_0123456_1	58_0123456_250	10_0123456_48	39_0123456_1	14_0123456_19	379_0123456_1	378_0123456_960	431_0123456_6
151_0123456_1	195_0123456_1	88_0123456_1	252_0123456_184	251_0123456_1	87_0123456_50	25_0123456_588	1111_0123456_122	7_0123456_293	1210_0123456_322	563_0123456_12	168_0123456_1	169_0123456_67	243_0123456_74	128_0123456_1	14_0123456_17	10_0123456_37	39_0123456_1	58_0123456_238	379_0123456_1	378_0123456_986	431_0123456_3
151_0123456_1	195_0123456_1	88_0123456_1	252_0123456_145	251_0123456_1	87_0123456_49	25_0123456_567	1111_0123456_109	7_0123456_297	1210_0123456_344	563_0123456_9	168_0123456_1	169_0123456_55	243_0123456_76	128_0123456_1	14_0123456_14	10_0123456_42	39_0123456_1	58_0123456_233	379_0123456_1	378_0123456_1017	431_0123456_2
151_0123456_1	195_0123456_1	88_0123456_1	252_0123456_152	251_0123456_1	87_0123456_46	25_0123456_550	1111_0123456_101	7_0123456_305	1210_0123456_336	563_0123456_9	168_0123456_1	169_0123456_51	243_0123456_73	128_0123456_1	14_0123456_10	10_0123456_48	39_0123456_1	58_0123456_214	379_0123456_1	378_0123456_1097	431_0123456_1
151_0123456_1	88_0123456_1	252_0123456_138	251_0123456_1	87_0123456_50	25_0123456_521	1111_0123456_103	7_0123456_315	1210_0123456_327	563_0123456_10	168_0123456_1	169_0123456_55	243_0123456_66	14_0123456_8	10_0123456_42	39_0123456_1	58_0123456_212	379_0123456_1	378_0123456_1102
151_0123456_1	88_0123456_1	252_0123456_148	251_0123456_1	87_0123456_52	25_0123456_529	1111_0123456_113	7_0123456_318	1210_0123456_306	563_0123456_20	168_0123456_1	169_0123456_57	243_0123456_64	14_0123456_6	10_0123456_53	39_0123456_1	58_0123456_220	379_0123456_1	378_0123456_1071
151_0123456_1	88_0123456_1	252_0123456_139	251_0123456_1	87_0123456_50	25_0123456_510	1111_0123456_123	7_0123456_308	1210_0123456_292	563_0123456_40	168_0123456_1	169_0123456_50	243_0123456_71	14_0123456_4	10_0123456_56	39_0123456_1	58_0123456_245	379_0123456_1	378_0123456_1042
151_0123456_1	88_0123456_1	252_0123456_133	251_0123456_1	87_0123456_44	25_0123456_497	1111_0123456_114	7_0123456_301	1210_0123456_298	563_0123456_45	168_0123456_1	169_0123456_50	243_0123456_88	14_0123456_2	10_0123456_57	39_0123456_1	58_0123456_278	379_0123456_1	378_0123456_1042
151_0123456_1	88_0123456_1	252_0123456_131	251_0123456_1	87_0123456_41	25_0123456_494	1111_0123456_120	7_0123456_286	1210_0123456_324	563_0123456_43	168_0123456_1	169_0123456_47	243_0123456_103	14_0123456_1	10_0123456_53	39_0123456_1	58_0123456_283	379_0123456_1	378_0123456_1024
151_0123456_1	88_0123456_1	252_0123456_148	251_0123456_1	87_0123456_39	25_0123456_504	1111_0123456_135	7_0123456_285	1210_0123456_360	563_0123456_50	168_0123456_1	169_0123456_40	243_0123456_97	14_0123456_1	10_0123456_72	39_0123456_1	58_0123456_259	379_0123456_1	378_0123456_1022
151_0123456_1	88_0123456_1	252_0123456_135	251_0123456_1	87_0123456_31	25_0123456_509	1111_0123456_164	7_0123456_285	1210_0123456_335	563_0123456_60	168_0123456_1	169_0123456_50	243_0123456_93	10_0123456_70	39_0123456_1	58_0123456_259	379_0123456_1	378_0123456_965
151_0123456_1	88_0123456_1	252_0123456_133	251_0123456_1	87_0123456_27	25_0123456_525	1111_0123456_159	7_0123456_289	1210_0123456_321	563_0123456_59	168_0123456_1	169_0123456_56	243_0123456_94	10_0123456_69	39_0123456_1	58_0123456_250	379_0123456_1	378_0123456_972
151_0123456_1	88_0123456_1	252_0123456_161	251_0123456_1	87_0123456_22	25_0123456_521	1111_0123456_154	7_0123456_304	1210_0123456_307	563_0123456_47	168_0123456_1	169_0123456_60	243_0123456_93	10_0123456_63	39_0123456_1	58_0123456_229	379_0123456_1	378_0123456_971
151_0123456_1	88_0123456_1	252_0123456_187	251_0123456_1	87_0123456_13	25_0123456_528	1111_0123456_135	7_0123456_293	1210_0123456_309	563_0123456_42	168_0123456_1	169_0123456_70	243_0123456_102	10_0123456_58	39_0123456_1	58_0123456_221	379_0123456_1	378_0123456_1017
151_0123456_1	88_0123456_1	252_0123456_191	251_0123456_1	87_0123456_9	25_0123456_552	1111_0123456_149	7_0123456_317	1210_0123456_287	563_0123456_39	168_0123456_1	169_0123456_64	243_0123456_114	10_0123456_54	39_0123456_1	58_0123456_212	379_0123456_1	378_0123456_978
151_0123456_1	88_0123456_1	252_0123456_164	251_0123456_1	87_0123456_8	25_0123456_557	1111_0123456_147	7_0123456_295	1210_0123456_277	563_0123456_47	168_0123456_1	169_0123456_59	243_0123456_110	10_0123456_60	39_0123456_1	58_0123456_221	379_0123456_1	378_0123456_988
151_0123456_1	88_0123456_1	252_0123456_141	251_0123456_1	87_0123456_7	25_0123456_566	1111_0123456_143	7_0123456_295	1210_0123456_261	563_0123456_59	168_0123456_1	169_0123456_56	243_0123456_108	10_0123456_55	39_0123456_1	58_0123456_244	379_0123456_1	378_0123456_996
151_0123456_1	88_0123456_1	252_0123456_134	251_0123456_1	87_0123456_4	25_0123456_552	1111_0123456_165	7_0123456_300	1210_0123456_297	563_0123456_62	168_0123456_1	169_0123456_49	243_0123456_110	10_0123456_47	39_0123456_1	58_0123456_255	379_0123456_1	378_0123456_977
151_0123456_1	88_0123456_1	252_0123456_171	251_0123456_1	87_0123456_3	25_0123456_502	1111_0123456_197	7_0123456_283	1210_0123456_338	563_0123456_51	168_0123456_1	169_0123456_51	243_0123456_95	10_0123456_46	39_0123456_1	58_0123456_267	379_0123456_1	378_0123456_963
151_0123456_1	88_0123456_1	252_0123456_192	251_0123456_1	87_0123456_3	25_0123456_478	1111_0123456_226	7_0123456_268	1210_0123456_345	563_0123456_54	168_0123456_1	169_0123456_58	243_0123456_87	10_0123456_35	39_0123456_1	58_0123456_271	379_0123456_1	378_0123456_955
151_0123456_1	88_0123456_1	252_0123456_191	251_0123456_1	87_0123456_10	25_0123456_479	1111_0123456_218	7_0123456_274	1210_0123456_287	563_0123456_44	168_0123456_1	169_0123456_55	243_0123456_87	10_0123456_40	39_0123456_1	58_0123456_280	379_0123456_1	378_0123456_987
151_0123456_1	88_0123456_1	252_0123456_181	251_0123456_1	87_0123456_6	25_0123456_500	1111_0123456_193	7_0123456_263	1210_0123456_245	563_0123456_47	168_0123456_1	169_0123456_45	243_0123456_81	10_0123456_30	39_0123456_1	58_0123456_313	379_0123456_1	378_0123456_1005
151_0123456_1	88_0123456_1	252_0123456_167	251_0123456_1	87_0123456_6	25_0123456_525	1111_0123456_185	7_0123456_271	1210_0123456_239	563_0123456_44	168_0123456_1	169_0123456_41	243_0123456_87	10_0123456_26	39_0123456_1	58_0123456_314	379_0123456_1	378_0123456_1021
151_0123456_1	88_0123456_1	252_0123456_162	251_0123456_1	87_0123456_4	25_0123456_524	1111_0123456_166	7_0123456_276	1210_0123456_218	563_0123456_50	168_0123456_1	169_0123456_45	243_0123456_68	10_0123456_18	39_0123456_1	58_0123456_317	379_0123456_1	378_0123456_1065
151_0123456_1	88_0123456_1	252_0123456_155	251_0123456_1	87_0123456_2	25_0123456_554	1111_0123456_133	7_0123456_273	1210_0123456_215	563_0123456_61	168_0123456_1	169_0123456_43	243_0123456_57	10_0123456_25	39_0123456_1	58_0123456_310	379_0123456_1	378_0123456_1119
151_0123456_1	88_0123456_1	252_0123456_155	251_0123456_1	25_0123456_568	1111_0123456_116	7_0123456_279	1210_0123456_205	563_0123456_66	168_0123456_1	169_0123456_33	243_0123456_69	10_0123456_52	39_0123456_1	58_0123456_336	379_0123456_1	378_0123456_1111
151_0123456_1	88_0123456_1	252_0123456_144	251_0123456_1	25_0123456_562	1111_0123456_116	7_0123456_275	1210_0123456_201	563_0123456_63	168_0123456_1	169_0123456_33	243_0123456_97	10_0123456_63	39_0123456_1	58_0123456_321	379_0123456_1	378_0123456_1083
151_0123456_1	88_0123456_1	252_0123456_131	251_0123456_1	25_0123456_567	1111_0123456_134	7_0123456_254	1210_0123456_215	563_0123456_59	168_0123456_1	169_0123456_35	243_0123456_81	10_0123456_57	39_0123456_1	58_0123456_341	379_0123456_1	378_0123456_1103
151_0123456_1	88_0123456_1	252_0123456_133	251_0123456_1	25_0123456_590	1111_0123456_163	7_0123456_237	1210_0123456_216	563_0123456_54	168_0123456_1	169_0123456_38	243_0123456_62	10_0123456_48	39_0123456_1	58_0123456_330	379_0123456_1	378_0123456_1106
151_0123456_1	88_0123456_1	252_0123456_119	251_0123456_1	25_0123456_613	1111_0123456_159	7_0123456_231	1210_0123456_250	563_0123456_47	168_0123456_1	169_0123456_33	243_0123456_62	10_0123456_37	39_0123456_1	58_0123456_304	379_0123456_1	378_0123456_1102
151_0123456_1	88_0123456_1	252_0123456_112	251_0123456_1	25_0123456_600	1111_0123456_166	7_0123456_265	1210_0123456_260	563_0123456_48	168_0123456_1	169_0123456_32	243_0123456_67	10_0123456_30	39_0123456_1	58_0123456_294	379_0123456_1	378_0123456_1081
151_0123456_1	88_0123456_1	252_0123456_121	251_0123456_1	25_0123456_570	1111_0123456_151	7_0123456_291	1210_0123456_241	563_0123456_63	168_0123456_1	169_0123456_26	243_0123456_68	10_0123456_26	39_0123456_1	58_0123456_289	379_0123456_1	378_0123456_1073
151_0123456_1	88_0123456_1	252_0123456_118	251_0123456_1	25_0123456_570	1111_0123456_162	7_0123456_312	1210_0123456_198	563_0123456_48	168_0123456_1	169_0123456_31	243_0123456_61	10_0123456_35	39_0123456_1	58_0123456_277	379_0123456_1	378_0123456_1117
151_0123456_1	88_0123456_1	252_0123456_130	251_0123456_1	25_0123456_588	1111_0123456_162	7_0123456_307	1210_0123456_199	563_0123456_42	168_0123456_1	169_0123456_37	243_0123456_59	10_0123456_35	39_0123456_1	58_0123456_291	379_0123456_1	378_0123456_1153
151_0123456_1	88_0123456_1	252_0123456_140	251_0123456_1	25_0123456_570	1111_0123456_170	7_0123456_318	1210_0123456_222	563_0123456_35	168_0123456_1	169_0123456_34	243_0123456_54	10_0123456_37	39_0123456_1	58_0123456_282	379_0123456_1	378_0123456_1150
151_0123456_1	88_0123456_1	252_0123456_156	251_0123456_1	25_0123456_600	1111_0123456_186	7_0123456_313	1210_0123456_229	563_0123456_34	168_0123456_1	169_0123456_37	243_0123456_47	10_0123456_29	39_0123456_1	58_0123456_267	379_0123456_1	378_0123456_1114
151_0123456_1	88_0123456_1	252_0123456_164	251_0123456_1	25_0123456_578	1111_0123456_199	7_0123456_315	1210_0123456_222	563_0123456_29	168_0123456_1	169_0123456_38	243_0123456_58	10_0123456_28	39_0123456_1	58_0123456_297	379_0123456_1	378_0123456_1054
151_0123456_1	88_0123456_1	252_0123456_188	251_0123456_1	25_0123456_579	1111_0123456_186	7_0123456_300	1210_0123456_244	563_0123456_35	168_0123456_1	169_0123456_35	243_0123456_71	10_0123456_33	39_0123456_1	58_0123456_309	379_0123456_1	378_0123456_1018
151_0123456_1	88_0123456_1	252_0123456_197	251_0123456_1	25_0123456_573	1111_0123456_148	7_0123456_294	1210_0123456_251	563_0123456_39	168_0123456_1	169_0123456_24	243_0123456_74	10_0123456_29	39_0123456_1	58_0123456_313	379_0123456_1	378_0123456_1054
151_0123456_1	88_0123456_1	252_0123456_186	251_0123456_1	25_0123456_574	1111_0123456_136	7_0123456_275	1210_0123456_251	563_0123456_39	168_0123456_1	169_0123456_22	243_0123456_69	10_0123456_35	39_0123456_1	58_0123456_300	379_0123456_1	378_0123456_1127
151_0123456_1	88_0123456_1	252_0123456_171	251_0123456_1	25_0123456_571	1111_0123456_134	7_0123456_266	1210_0123456_226	563_0123456_35	168_0123456_1	169_0123456_17	243_0123456_56	10_0123456_33	39_0123456_1	58_0123456_314	379_0123456_1	378_0123456_1188
151_0123456_1	88_0123456_1	252_0123456_150	251_0123456_1	25_0123456_605	1111_0123456_123	7_0123456_275	1210_0123456_215	563_0123456_35	168_0123456_1	169_0123456_12	243_0123456_54	10_0123456_23	39_0123456_1	58_0123456_299	379_0123456_1	378_0123456_1229
151_0123456_1	88_0123456_1	252_0123456_140	251_0123456_1	25_0123456_613	1111_0123456_117	7_0123456_262	1210_0123456_215	563_0123456_41	168_0123456_1	169_0123456_8	243_0123456_56	10_0123456_25	39_0123456_1	58_0123456_301	379_0123456_1	378_0123456_1240
151_0123456_1	88_0123456_1	252_0123456_119	251_0123456_1	25_0123456_619	1111_0123456_120	7_0123456_256	1210_0123456_225	563_0123456_49	168_0123456_1	169_0123456_7	243_0123456_59	10_0123456_22	39_0123456_1	58_0123456_303	379_0123456_1	378_0123456_1248
151_0123456_1	88_0123456_1	252_0123456_122	251_0123456_1	25_0123456_606	1111_0123456_105	7_0123456_261	1210_0123456_224	563_0123456_46	168_0123456_1	169_0123456_6	243_0123456_43	10_0123456_21	39_0123456_1	58_0123456_301	379_0123456_1	378_0123456_1281
151_0123456_1	88_0123456_1	252_0123456_109	251_0123456_1	25_0123456_617	1111_0123456_88	7_0123456_265	1210_0123456_211	563_0123456_42	168_0123456_1	169_0123456_5	243_0123456_44	10_0123456_19	39_0123456_1	58_0123456_274	379_0123456_1	378_0123456_1259
151_0123456_1	88_0123456_1	252_0123456_124	251_0123456_1	25_0123456_617	1111_0123456_88	7_0123456_260	1210_0123456_188	563_0123456_37	168_0123456_1	169_0123456_9	243_0123456_42	10_0123456_15	39_0123456_1	58_0123456_284	379_0123456_1	378_0123456_1290
151_0123456_1	88_0123456_1	252_0123456_108	251_0123456_1	25_0123456_649	1111_0123456_84	7_0123456_271	1210_0123456_164	563_0123456_31	168_0123456_1	169_0123456_7	243_0123456_40	10_0123456_12	39_0123456_1	58_0123456_276	379_0123456_1	378_0123456_1328
151_0123456_1	88_0123456_1	252_0123456_104	251_0123456_1	25_0123456_653	1111_0123456_94	7_0123456_272	1210_0123456_169	563_0123456_31	168_0123456_1	169_0123456_4	243_0123456_28	10_0123456_15	39_0123456_1	58_0123456_279	379_0123456_1	378_0123456_1349
151_0123456_1	88_0123456_1	252_0123456_89	251_0123456_1	25_0123456_674	1111_0123456_111	7_0123456_257	1210_0123456_172	563_0123456_29	168_0123456_1	169_0123456_4	243_0123456_27	10_0123456_16	39_0123456_1	58_0123456_280	379_0123456_1	378_0123456_1351
151_0123456_1	88_0123456_1	252_0123456_100	251_0123456_1	25_0123456_669	1111_0123456_115	7_0123456_251	1210_0123456_174	563_0123456_34	168_0123456_1	169_0123456_3	243_0123456_25	10_0123456_12	39_0123456_1	58_0123456_274	379_0123456_1	378_0123456_1320
151_0123456_1	88_0123456_1	252_0123456_110	251_0123456_1	25_0123456_683	1111_0123456_123	7_0123456_251	1210_0123456_182	563_0123456_39	168_0123456_1	169_0123456_3	243_0123456_37	10_0123456_7	39_0123456_1	58_0123456_268	379_0123456_1	378_0123456_1307
151_0123456_1	88_0123456_1	252_0123456_106	251_0123456_1	25_0123456_669	1111_0123456_121	7_0123456_268	1210_0123456_209	563_0123456_43	168_0123456_1	169_0123456_2	243_0123456_41	10_0123456_6	39_0123456_1	58_0123456_278	379_0123456_1	378_0123456_1271
151_0123456_1	88_0123456_1	252_0123456_96	251_0123456_1	25_0123456_659	1111_0123456_125	7_0123456_282	1210_0123456_189	563_0123456_40	168_0123456_1	169_0123456_1	243_0123456_35	10_0123456_4	39_0123456_1	58_0123456_273	379_0123456_1	378_0123456_1260
151_0123456_1	10_0123456_4	1210_0123456_167	58_0123456_277	25_0123456_654	168_0123456_1	563_0123456_42	39_0123456_1	1111_0123456_104	378_0123456_1294	88_0123456_1	243_0123456_25	7_0123456_290	252_0123456_128	379_0123456_1	251_0123456_1
151_0123456_1	25_0123456_641	1210_0123456_171	58_0123456_306	10_0123456_7	168_0123456_1	563_0123456_43	39_0123456_1	1111_0123456_81	378_0123456_1338	88_0123456_1	243_0123456_18	7_0123456_274	252_0123456_152	379_0123456_1	251_0123456_1
151_0123456_1	25_0123456_640	1210_0123456_182	58_0123456_300	10_0123456_10	168_0123456_1	563_0123456_33	39_0123456_1	1111_0123456_78	378_0123456_1326	88_0123456_1	243_0123456_14	7_0123456_267	252_0123456_152	379_0123456_1	251_0123456_1
151_0123456_1	25_0123456_630	1210_0123456_216	58_0123456_274	10_0123456_10	168_0123456_1	563_0123456_26	39_0123456_1	1111_0123456_78	378_0123456_1340	88_0123456_1	243_0123456_10	7_0123456_266	252_0123456_147	379_0123456_1	251_0123456_1
151_0123456_1	25_0123456_623	1210_0123456_202	58_0123456_278	10_0123456_8	168_0123456_1	563_0123456_26	39_0123456_1	1111_0123456_69	378_0123456_1341	88_0123456_1	243_0123456_5	7_0123456_269	252_0123456_157	379_0123456_1	251_0123456_1
151_0123456_1	25_0123456_612	1210_0123456_228	58_0123456_264	10_0123456_7	168_0123456_1	563_0123456_39	39_0123456_1	1111_0123456_54	378_0123456_1332	88_0123456_1	243_0123456_4	7_0123456_293	252_0123456_148	379_0123456_1	251_0123456_1
151_0123456_1	25_0123456_613	1210_0123456_224	58_0123456_247	10_0123456_4	168_0123456_1	563_0123456_51	39_0123456_1	1111_0123456_49	378_0123456_1333	88_0123456_1	243_0123456_3	7_0123456_289	252_0123456_167	379_0123456_1	251_0123456_1
151_0123456_1	25_0123456_583	1210_0123456_212	58_0123456_225	10_0123456_3	168_0123456_1	563_0123456_66	39_0123456_1	1111_0123456_53	378_0123456_1327	88_0123456_1	243_0123456_1	7_0123456_316	252_0123456_147	379_0123456_1	251_0123456_1
151_0123456_1	25_0123456_620	1210_0123456_196	58_0123456_203	10_0123456_2	168_0123456_1	563_0123456_64	39_0123456_1	1111_0123456_58	378_0123456_1339	88_0123456_1	243_0123456_1	7_0123456_324	252_0123456_152	379_0123456_1	251_0123456_1
151_0123456_1	25_0123456_615	1210_0123456_182	58_0123456_218	10_0123456_2	168_0123456_1	563_0123456_57	39_0123456_1	1111_0123456_73	378_0123456_1324	88_0123456_1	243_0123456_1	7_0123456_325	252_0123456_162	379_0123456_1	251_0123456_1
151_0123456_1	25_0123456_629	1210_0123456_209	58_0123456_210	563_0123456_46	39_0123456_1	1111_0123456_83	378_0123456_1315	7_0123456_313	252_0123456_175	379_0123456_1	251_0123456_1
151_0123456_1	25_0123456_608	1210_0123456_234	58_0123456_193	563_0123456_31	39_0123456_1	1111_0123456_99	378_0123456_1298	7_0123456_311	252_0123456_174	379_0123456_1	251_0123456_1
151_0123456_1	25_0123456_591	1210_0123456_207	58_0123456_182	563_0123456_32	39_0123456_1	1111_0123456_113	378_0123456_1316	7_0123456_303	252_0123456_177	379_0123456_1	251_0123456_1
151_0123456_1	25_0123456_628	1210_0123456_187	58_0123456_186	563_0123456_24	39_0123456_1	1111_0123456_110	378_0123456_1280	7_0123456_282	252_0123456_196	379_0123456_1	251_0123456_1
151_0123456_1	25_0123456_664	1210_0123456_163	58_0123456_203	563_0123456_35	39_0123456_1	1111_0123456_84	378_0123456_1236	7_0123456_306	252_0123456_172	379_0123456_1	251_0123456_1
151_0123456_1	25_0123456_656	1210_0123456_188	58_0123456_200	563_0123456_34	39_0123456_1	1111_0123456_71	378_0123456_1241	7_0123456_295	252_0123456_184	379_0123456_1	251_0123456_1
151_0123456_1	25_0123456_605	1210_0123456_216	58_0123456_212	563_0123456_30	39_0123456_1	1111_0123456_70	378_0123456_1206	7_0123456_300	252_0123456_209	379_0123456_1	251_0123456_1
151_0123456_1	25_0123456_574	1210_0123456_222	58_0123456_232	563_0123456_25	39_0123456_1	1111_0123456_71	378_0123456_1199	7_0123456_336	252_0123456_233	379_0123456_1	251_0123456_1
151_0123456_1	25_0123456_591	1210_0123456_225	58_0123456_252	563_0123456_18	39_0123456_1	1111_0123456_88	378_0123456_1151	7_0123456_330	252_0123456_225	379_0123456_1	251_0123456_1
151_0123456_1	25_0123456_608	1210_0123456_242	58_0123456_291	563_0123456_13	39_0123456_1	1111_0123456_101	378_0123456_1148	7_0123456_301	252_0123456_200	379_0123456_1	251_0123456_1
151_0123456_1	25_0123456_640	1210_0123456_243	58_0123456_291	563_0123456_13	39_0123456_1	1111_0123456_115	378_0123456_1129	7_0123456_279	252_0123456_217	379_0123456_1	251_0123456_1
151_0123456_1	25_0123456_670	1210_0123456_217	58_0123456_285	563_0123456_15	39_0123456_1	1111_0123456_93	378_0123456_1163	7_0123456_263	252_0123456_197	379_0123456_1	251_0123456_1
151_0123456_1	25_0123456_669	1210_0123456_201	58_0123456_260	563_0123456_21	39_0123456_1	1111_0123456_99	378_0123456_1225	7_0123456_274	252_0123456_191	379_0123456_1	251_0123456_1
151_0123456_1	25_0123456_653	1210_0123456_225	58_0123456_236	563_0123456_26	39_0123456_1	1111_0123456_107	378_0123456_1254	7_0123456_264	252_0123456_206	379_0123456_1	251_0123456_1
151_0123456_1	25_0123456_649	1210_0123456_239	58_0123456_221	563_0123456_23	39_0123456_1	1111_0123456_103	378_0123456_1258	7_0123456_277	252_0123456_220	379_0123456_1	251_0123456_1
151_0123456_1	25_0123456_622	1210_0123456_206	58_0123456_224	563_0123456_20	39_0123456_1	1111_0123456_89	378_0123456_1276	7_0123456_278	252_0123456_217	379_0123456_1	251_0123456_1
151_0123456_1	25_0123456_596	1210_0123456_209	58_0123456_229	563_0123456_22	39_0123456_1	1111_0123456_91	378_0123456_1277	7_0123456_264	252_0123456_228	379_0123456_1	251_0123456_1
151_0123456_1	25_0123456_591	1210_0123456_214	58_0123456_227	563_0123456_19	39_0123456_1	1111_0123456_98	378_0123456_1316	7_0123456_238	252_0123456_217	379_0123456_1	251_0123456_1
151_0123456_1	25_0123456_634	1210_0123456_232	58_0123456_236	563_0123456_14	39_0123456_1	1111_0123456_93	378_0123456_1290	7_0123456_212	252_0123456_226	379_0123456_1	251_0123456_1
151_0123456_1	25_0123456_657	1210_0123456_213	58_0123456_251	563_0123456_17	39_0123456_1	1111_0123456_78	378_0123456_1300	7_0123456_189	252_0123456_227	379_0123456_1	251_0123456_1
151_0123456_1	25_0123456_651	1210_0123456_197	58_0123456_261	563_0123456_18	39_0123456_1	1111_0123456_72	378_0123456_1284	7_0123456_212	252_0123456_220	379_0123456_1	251_0123456_1
151_0123456_1	25_0123456_675	1210_0123456_192	58_0123456_271	563_0123456_15	39_0123456_1	1111_0123456_74	378_0123456_1224	7_0123456_241	252_0123456_206	379_0123456_1	251_0123456_1
151_0123456_1	25_0123456_717	1210_0123456_187	58_0123456_287	563_0123456_17	39_0123456_1	1111_0123456_74	378_0123456_1207	7_0123456_243	252_0123456_172	379_0123456_1	251_0123456_1
151_0123456_1	25_0123456_755	1210_0123456_197	58_0123456_274	563_0123456_23	39_0123456_1	1111_0123456_69	378_0123456_1222	7_0123456_236	252_0123456_172	379_0123456_1	251_0123456_1
151_0123456_1	25_0123456_793	1210_0123456_202	58_0123456_230	563_0123456_34	39_0123456_1	1111_0123456_65	378_0123456_1237	7_0123456_218	252_0123456_176	379_0123456_1	251_0123456_1
151_0123456_1	25_0123456_764	1210_0123456_215	58_0123456_218	563_0123456_38	39_0123456_1	1111_0123456_61	378_0123456_1293	7_0123456_204	252_0123456_161	379_0123456_1	251_0123456_1
151_0123456_1	25_0123456_734	1210_0123456_219	58_0123456_195	563_0123456_39	39_0123456_1	1111_0123456_48	378_0123456_1325	7_0123456_206	252_0123456_178	379_0123456_1	251_0123456_1
151_0123456_1	25_0123456_721	1210_0123456_250	58_0123456_208	563_0123456_41	39_0123456_1	1111_0123456_46	378_0123456_1319	7_0123456_183	252_0123456_218	379_0123456_1	251_0123456_1
151_0123456_1	25_0123456_670	1210_0123456_275	58_0123456_232	563_0123456_29	39_0123456_1	1111_0123456_46	378_0123456_1325	7_0123456_157	252_0123456_230	379_0123456_1	251_0123456_1
151_0123456_1	25_0123456_640	1210_0123456_247	58_0123456_240	563_0123456_40	39_0123456_1	1111_0123456_43	378_0123456_1352	7_0123456_158	252_0123456_233	379_0123456_1	251_0123456_1
151_0123456_1	25_0123456_633	1210_0123456_215	58_0123456_237	563_0123456_76	39_0123456_1	1111_0123456_36	378_0123456_1337	7_0123456_173	252_0123456_206	379_0123456_1	251_0123456_1
151_0123456_1	25_0123456_635	1210_0123456_212	58_0123456_233	563_0123456_102	39_0123456_1	1111_0123456_31	378_0123456_1355	7_0123456_159	252_0123456_164	379_0123456_1	251_0123456_1
151_0123456_1	25_0123456_648	1210_0123456_213	58_0123456_227	563_0123456_111	39_0123456_1	1111_0123456_25	378_0123456_1373	7_0123456_159	252_0123456_135	379_0123456_1	251_0123456_1
151_0123456_1	25_0123456_670	1210_0123456_203	58_0123456_209	563_0123456_109	39_0123456_1	1111_0123456_25	378_0123456_1376	7_0123456_148	252_0123456_161	379_0123456_1	251_0123456_1
151_0123456_1	25_0123456_692	1210_0123456_174	58_0123456_183	563_0123456_103	39_0123456_1	1111_0123456_26	378_0123456_1405	7_0123456_162	252_0123456_183	379_0123456_1	251_0123456_1
151_0123456_1	25_0123456_684	1210_0123456_160	58_0123456_181	563_0123456_88	39_0123456_1	1111_0123456_23	378_0123456_1431	7_0123456_166	252_0123456_207	379_0123456_1	251_0123456_1
151_0123456_1	25_0123456_736	1210_0123456_141	58_0123456_192	563_0123456_76	39_0123456_1	1111_0123456_17	378_0123456_1418	7_0123456_146	252_0123456_212	379_0123456_1	251_0123456_1
151_0123456_1	25_0123456_782	1210_0123456_123	58_0123456_201	563_0123456_68	39_0123456_1	1111_0123456_15	378_0123456_1397	7_0123456_128	252_0123456_230	379_0123456_1	251_0123456_1
151_0123456_1	25_0123456_779	1210_0123456_109	58_0123456_207	563_0123456_51	39_0123456_1	1111_0123456_17	378_0123456_1421	7_0123456_123	252_0123456_220	379_0123456_1	251_0123456_1
151_0123456_1	25_0123456_731	1210_0123456_121	58_0123456_218	563_0123456_57	39_0123456_1	1111_0123456_13	378_0123456_1421	7_0123456_126	252_0123456_195	379_0123456_1	251_0123456_1
151_0123456_1	25_0123456_745	1210_0123456_124	58_0123456_237	563_0123456_75	39_0123456_1	1111_0123456_10	378_0123456_1393	7_0123456_127	252_0123456_183	379_0123456_1	251_0123456_1
151_0123456_1	25_0123456_770	1210_0123456_116	58_0123456_238	563_0123456_90	39_0123456_1	1111_0123456_7	378_0123456_1368	7_0123456_127	252_0123456_173	379_0123456_1	251_0123456_1
151_0123456_1	25_0123456_783	1210_0123456_123	58_0123456_217	563_0123456_85	39_0123456_1	1111_0123456_12	378_0123456_1428	7_0123456_109	252_0123456_152	379_0123456_1	251_0123456_1
151_0123456_1	25_0123456_802	1210_0123456_129	58_0123456_226	563_0123456_76	39_0123456_1	1111_0123456_13	378_0123456_1405	7_0123456_117	252_0123456_161	379_0123456_1	251_0123456_1
151_0123456_1	25_0123456_834	1210_0123456_144	58_0123456_204	563_0123456_71	39_0123456_1	1111_0123456_10	378_0123456_1415	7_0123456_110	252_0123456_139	379_0123456_1	251_0123456_1
151_0123456_1	25_0123456_900	1210_0123456_136	58_0123456_183	563_0123456_68	39_0123456_1	1111_0123456_8	378_0123456_1369	7_0123456_115	252_0123456_127	379_0123456_1	251_0123456_1
151_0123456_1	25_0123456_971	1210_0123456_115	58_0123456_195	563_0123456_55	39_0123456_1	1111_0123456_4	378_0123456_1386	7_0123456_115	252_0123456_106	379_0123456_1	251_0123456_1
151_0123456_1	25_0123456_1010	1210_0123456_114	58_0123456_193	563_0123456_52	39_0123456_1	1111_0123456_5	378_0123456_1423	7_0123456_118	252_0123456_90	379_0123456_1	251_0123456_1
151_0123456_1	25_0123456_968	1210_0123456_115	58_0123456_209	563_0123456_45	39_0123456_1	1111_0123456_13	378_0123456_1413	7_0123456_124	252_0123456_95	379_0123456_1	251_0123456_1
151_0123456_1	25_0123456_938	1210_0123456_135	58_0123456_220	563_0123456_44	39_0123456_1	1111_0123456_16	378_0123456_1386	7_0123456_119	252_0123456_120	379_0123456_1	251_0123456_1
151_0123456_1	25_0123456_938	1210_0123456_140	58_0123456_232	563_0123456_42	39_0123456_1	1111_0123456_17	378_0123456_1336	7_0123456_114	252_0123456_152	379_0123456_1	251_0123456_1
151_0123456_1	25_0123456_992	1210_0123456_133	58_0123456_230	563_0123456_37	39_0123456_1	1111_0123456_17	378_0123456_1298	7_0123456_104	252_0123456_163	379_0123456_1	251_0123456_1
151_0123456_1	25_0123456_1044	1210_0123456_137	58_0123456_229	563_0123456_37	39_0123456_1	1111_0123456_16	378_0123456_1291	7_0123456_101	252_0123456_136	379_0123456_1	251_0123456_1
151_0123456_1	25_0123456_1027	1210_0123456_163	58_0123456_219	563_0123456_42	39_0123456_1	1111_0123456_14	378_0123456_1326	7_0123456_83	252_0123456_121	379_0123456_1	251_0123456_1
151_0123456_1	25_0123456_985	1210_0123456_193	58_0123456_190	563_0123456_40	39_0123456_1	1111_0123456_15	378_0123456_1353	7_0123456_72	252_0123456_91	379_0123456_1	251_0123456_1
151_0123456_1	25_0123456_938	1210_0123456_215	58_0123456_188	563_0123456_57	39_0123456_1	1111_0123456_11	378_0123456_1422	7_0123456_67	252_0123456_80	379_0123456_1	251_0123456_1
151_0123456_1	25_0123456_903	1210_0123456_226	58_0123456_199	563_0123456_69	39_0123456_1	1111_0123456_10	378_0123456_1495	7_0123456_54	252_0123456_77	379_0123456_1	251_0123456_1
151_0123456_1	25_0123456_899	1210_0123456_200	58_0123456_222	563_0123456_77	39_0123456_1	1111_0123456_8	378_0123456_1478	7_0123456_59	252_0123456_69	379_0123456_1	251_0123456_1
151_0123456_1	25_0123456_869	1210_0123456_180	58_0123456_226	563_0123456_88	39_0123456_1	1111_0123456_5	378_0123456_1502	7_0123456_57	252_0123456_66	379_0123456_1	251_0123456_1
151_0123456_1	25_0123456_905	1210_0123456_173	58_0123456_208	563_0123456_77	39_0123456_1	1111_0123456_4	378_0123456_1490	7_0123456_51	252_0123456_70	379_0123456_1	251_0123456_1
151_0123456_1	25_0123456_881	1210_0123456_169	58_0123456_231	563_0123456_80	39_0123456_1	1111_0123456_3	378_0123456_1459	7_0123456_44	252_0123456_82	379_0123456_1	251_0123456_1
151_0123456_1	25_0123456_930	1210_0123456_158	58_0123456_268	563_0123456_76	39_0123456_1	1111_0123456_1	378_0123456_1401	7_0123456_39	252_0123456_87	379_0123456_1	251_0123456_1
151_0123456_1	25_0123456_974	1210_0123456_168	58_0123456_279	563_0123456_61	39_0123456_1	378_0123456_1333	7_0123456_36	252_0123456_101	251_0123456_1
151_0123456_1	25_0123456_974	1210_0123456_151	58_0123456_282	563_0123456_55	39_0123456_1	378_0123456_1350	7_0123456_39	252_0123456_122	251_0123456_1
151_0123456_1	25_0123456_1009	1210_0123456_139	58_0123456_268	563_0123456_59	39_0123456_1	378_0123456_1361	7_0123456_41	252_0123456_130	251_0123456_1
151_0123456_1	25_0123456_1039	1210_0123456_145	58_0123456_250	563_0123456_53	39_0123456_1	378_0123456_1370	7_0123456_34	252_0123456_106	251_0123456_1
151_0123456_1	25_0123456_1051	1210_0123456_140	58_0123456_231	563_0123456_42	39_0123456_1	378_0123456_1401	7_0123456_38	252_0123456_103	251_0123456_1
151_0123456_1	25_0123456_1039	1210_0123456_126	58_0123456_227	563_0123456_36	39_0123456_1	378_0123456_1459	7_0123456_55	252_0123456_86	251_0123456_1
151_0123456_1	25_0123456_1024	1210_0123456_125	58_0123456_282	563_0123456_32	39_0123456_1	378_0123456_1439	7_0123456_72	252_0123456_76	251_0123456_1
151_0123456_1	25_0123456_1026	1210_0123456_105	58_0123456_305	563_0123456_31	39_0123456_1	378_0123456_1402	7_0123456_66	252_0123456_61	251_0123456_1
151_0123456_1	25_0123456_1014	1210_0123456_132	58_0123456_302	563_0123456_22	39_0123456_1	378_0123456_1368	7_0123456_57	252_0123456_50	251_0123456_1
151_0123456_1	25_0123456_967	1210_0123456_134	58_0123456_275	563_0123456_19	39_0123456_1	378_0123456_1376	7_0123456_56	252_0123456_56	251_0123456_1
151_0123456_1	25_0123456_964	1210_0123456_129	58_0123456_294	563_0123456_16	39_0123456_1	378_0123456_1386	7_0123456_63	252_0123456_84	251_0123456_1
151_0123456_1	25_0123456_1000	1210_0123456_120	58_0123456_302	563_0123456_11	39_0123456_1	378_0123456_1378	7_0123456_67	252_0123456_91	251_0123456_1
151_0123456_1	25_0123456_1014	1210_0123456_137	58_0123456_269	563_0123456_7	39_0123456_1	378_0123456_1419	7_0123456_66	252_0123456_89	251_0123456_1
151_0123456_1	25_0123456_1029	1210_0123456_129	58_0123456_263	563_0123456_11	39_0123456_1	378_0123456_1449	7_0123456_50	252_0123456_81	251_0123456_1
151_0123456_1	25_0123456_1023	1210_0123456_118	58_0123456_272	563_0123456_11	39_0123456_1	378_0123456_1463	7_0123456_43	252_0123456_83	251_0123456_1
151_0123456_1	25_0123456_1003	1210_0123456_95	58_0123456_300	563_0123456_4	39_0123456_1	378_0123456_1504	7_0123456_31	252_0123456_81	251_0123456_1
151_0123456_1	25_0123456_1049	1210_0123456_87	58_0123456_280	563_0123456_2	39_0123456_1	378_0123456_1552	7_0123456_31	252_0123456_75	251_0123456_1
151_0123456_1	25_0123456_1061	1210_0123456_84	58_0123456_273	39_0123456_1	378_0123456_1548	7_0123456_24	252_0123456_72
151_0123456_1	25_0123456_1103	1210_0123456_77	58_0123456_275	39_0123456_1	378_0123456_1521	7_0123456_22	252_0123456_67
151_0123456_1	25_0123456_1079	1210_0123456_85	58_0123456_301	39_0123456_1	378_0123456_1521	7_0123456_17	252_0123456_56
151_0123456_1	25_0123456_1063	1210_0123456_99	58_0123456_302	39_0123456_1	378_0123456_1476	7_0123456_10	252_0123456_57
151_0123456_1	25_0123456_1089	1210_0123456_110	58_0123456_314	39_0123456_1	378_0123456_1472	7_0123456_6	252_0123456_56
151_0123456_1	25_0123456_1058	1210_0123456_98	58_0123456_320	39_0123456_1	378_0123456_1521	7_0123456_6	252_0123456_57
151_0123456_1	25_0123456_1067	1210_0123456_90	58_0123456_312	39_0123456_1	378_0123456_1540	7_0123456_5	252_0123456_52
151_0123456_1	25_0123456_1094	1210_0123456_82	58_0123456_317	39_0123456_1	378_0123456_1484	7_0123456_3	252_0123456_62
151_0123456_1	25_0123456_1073	1210_0123456_92	58_0123456_326	39_0123456_1	378_0123456_1468	7_0123456_4	252_0123456_63
151_0123456_1	25_0123456_1042	1210_0123456_93	58_0123456_330	39_0123456_1	378_0123456_1493	7_0123456_4	252_0123456_48
151_0123456_1	25_0123456_1054	1210_0123456_79	58_0123456_328	39_0123456_1	378_0123456_1499	252_0123456_43
151_0123456_1	25_0123456_1090	1210_0123456_66	58_0123456_348	39_0123456_1	378_0123456_1494	252_0123456_37
151_0123456_1	25_0123456_1119	1210_0123456_68	58_0123456_338	39_0123456_1	378_0123456_1472	252_0123456_41
151_0123456_1	25_0123456_1092	1210_0123456_88	58_0123456_357	39_0123456_1	378_0123456_1461	252_0123456_45
151_0123456_1	25_0123456_1020	1210_0123456_100	58_0123456_382	39_0123456_1	378_0123456_1492	252_0123456_50
151_0123456_1	25_0123456_1002	1210_0123456_104	58_0123456_406	39_0123456_1	378_0123456_1500	252_0123456_55
151_0123456_1	25_0123456_984	1210_0123456_120	58_0123456_408	39_0123456_1	378_0123456_1500	252_0123456_53
151_0123456_1	25_0123456_963	1210_0123456_141	58_0123456_405	39_0123456_1	378_0123456_1512	252_0123456_40
151_0123456_1	25_0123456_947	1210_0123456_161	58_0123456_408	39_0123456_1	378_0123456_1548	252_0123456_30
151_0123456_1	25_0123456_941	1210_0123456_177	58_0123456_386	39_0123456_1	378_0123456_1527	252_0123456_35
151_0123456_1	25_0123456_947	1210_0123456_189	58_0123456_366	39_0123456_1	378_0123456_1566	252_0123456_35
151_0123456_1	25_0123456_949	1210_0123456_177	58_0123456_370	39_0123456_1	378_0123456_1536	252_0123456_27
151_0123456_1	25_0123456_952	1210_0123456_187	58_0123456_387	39_0123456_1	378_0123456_1483	252_0123456_31
151_0123456_1	25_0123456_931	1210_0123456_202	58_0123456_417	39_0123456_1	378_0123456_1446	252_0123456_44
151_0123456_1	25_0123456_929	1210_0123456_179	58_0123456_379	39_0123456_1	378_0123456_1420	252_0123456_59
151_0123456_1	25_0123456_964	1210_0123456_159	58_0123456_381	39_0123456_1	378_0123456_1444	252_0123456_51
151_0123456_1	25_0123456_984	1210_0123456_140	58_0123456_394	39_0123456_1	378_0123456_1442	252_0123456_44
151_0123456_1	25_0123456_992	1210_0123456_121	58_0123456_385	39_0123456_1	378_0123456_1512	252_0123456_34
151_0123456_1	25_0123456_988	1210_0123456_115	58_0123456_371	39_0123456_1	378_0123456_1506	252_0123456_26
151_0123456_1	25_0123456_1026	1210_0123456_115	58_0123456_357	39_0123456_1	378_0123456_1504	252_0123456_20
151_0123456_1	25_0123456_1026	1210_0123456_114	58_0123456_343	39_0123456_1	378_0123456_1521	252_0123456_15
151_0123456_1	25_0123456_1027	1210_0123456_118	58_0123456_333	39_0123456_1	378_0123456_1547	252_0123456_9
151_0123456_1	25_0123456_1044	1210_0123456_128	58_0123456_332	39_0123456_1	378_0123456_1497	252_0123456_7
151_0123456_1	25_0123456_1079	1210_0123456_154	58_0123456_323	39_0123456_1	378_0123456_1450	252_0123456_4
151_0123456_1	25_0123456_1117	1210_0123456_173	58_0123456_321	39_0123456_1	378_0123456_1383	252_0123456_3
151_0123456_1	25_0123456_1093	1210_0123456_235	58_0123456_316	39_0123456_1	378_0123456_1386	252_0123456_1
151_0123456_1	25_0123456_1074	1210_0123456_253	58_0123456_301	39_0123456_1	378_0123456_1393	252_0123456_1
25_0123456_1053	1210_0123456_257	58_0123456_288	39_0123456_1	378_0123456_1407
25_0123456_1014	1210_0123456_232	58_0123456_287	39_0123456_1	378_0123456_1427
25_0123456_996	1210_0123456_199	58_0123456_300	39_0123456_1	378_0123456_1465
25_0123456_990	1210_0123456_188	58_0123456_306	39_0123456_1	378_0123456_1489
25_0123456_1035	1210_0123456_184	58_0123456_295	39_0123456_1	378_0123456_1485
25_0123456_1055	1210_0123456_200	58_0123456_297	39_0123456_1	378_0123456_1425
25_0123456_1094	1210_0123456_202	58_0123456_309	39_0123456_1	378_0123456_1393
25_0123456_1038	1210_0123456_230	58_0123456_310	39_0123456_1	378_0123456_1370
25_0123456_1007	1210_0123456_216	58_0123456_323	39_0123456_1	378_0123456_1404
25_0123456_1028	1210_0123456_191	58_0123456_319	39_0123456_1	378_0123456_1426
25_0123456_1021	1210_0123456_177	58_0123456_325	39_0123456_1	378_0123456_1484
25_0123456_1017	1210_0123456_165	58_0123456_314	39_0123456_1	378_0123456_1546
25_0123456_990	1210_0123456_167	58_0123456_365	39_0123456_1	378_0123456_1543
25_0123456_1026	1210_0123456_174	58_0123456_364	39_0123456_1	378_0123456_1477
25_0123456_1073	1210_0123456_163	58_0123456_334	39_0123456_1	378_0123456_1470
25_0123456_1055	1210_0123456_146	58_0123456_337	39_0123456_1	378_0123456_1448
25_0123456_1075	1210_0123456_132	58_0123456_341	39_0123456_1	378_0123456_1455
25_0123456_1058	1210_0123456_134	58_0123456_337	39_0123456_1	378_0123456_1455
25_0123456_983	1210_0123456_144	58_0123456_352	39_0123456_1	378_0123456_1433
25_0123456_957	1210_0123456_143	58_0123456_381	39_0123456_1	378_0123456_1465
25_0123456_933	1210_0123456_136	58_0123456_392	39_0123456_1	378_0123456_1478
25_0123456_989	1210_0123456_146	58_0123456_360	39_0123456_1	378_0123456_1464
25_0123456_1029	1210_0123456_160	58_0123456_356	39_0123456_1	378_0123456_1423
25_0123456_1032	1210_0123456_154	58_0123456_387	39_0123456_1	378_0123456_1410
25_0123456_1018	1210_0123456_140	58_0123456_389	39_0123456_1	378_0123456_1415
25_0123456_994	1210_0123456_129	58_0123456_399	39_0123456_1	378_0123456_1456
25_0123456_968	1210_0123456_117	58_0123456_385	39_0123456_1	378_0123456_1558
25_0123456_925	1210_0123456_103	58_0123456_389	39_0123456_1	378_0123456_1615
25_0123456_914	1210_0123456_100	58_0123456_412	39_0123456_1	378_0123456_1557
25_0123456_950	1210_0123456_111	58_0123456_425	39_0123456_1	378_0123456_1504
25_0123456_1014	1210_0123456_109	58_0123456_397	39_0123456_1	378_0123456_1500
25_0123456_1042	1210_0123456_107	58_0123456_383	39_0123456_1	378_0123456_1545
25_0123456_1076	1210_0123456_114	58_0123456_381	39_0123456_1	378_0123456_1562
25_0123456_1053	1210_0123456_125	58_0123456_389	39_0123456_1	378_0123456_1514
25_0123456_1024	1210_0123456_134	58_0123456_383	39_0123456_1	378_0123456_1485
25_0123456_1054	1210_0123456_136	58_0123456_362	39_0123456_1	378_0123456_1437
25_0123456_1051	1210_0123456_130	58_0123456_364	39_0123456_1	378_0123456_1420
25_0123456_1062	1210_0123456_127	58_0123456_362	39_0123456_1	378_0123456_1408
25_0123456_1069	1210_0123456_137	58_0123456_333	39_0123456_1	378_0123456_1473
25_0123456_1026	1210_0123456_141	58_0123456_285	39_0123456_1	378_0123456_1549
25_0123456_1051	1210_0123456_109	58_0123456_284	39_0123456_1	378_0123456_1578
25_0123456_1099	1210_0123456_110	58_0123456_288	39_0123456_1	378_0123456_1519
25_0123456_1119	1210_0123456_92	58_0123456_287	39_0123456_1	378_0123456_1515
25_0123456_1151	1210_0123456_112	58_0123456_285	39_0123456_1	378_0123456_1454
25_0123456_1091	1210_0123456_177	58_0123456_287	39_0123456_1	378_0123456_1451
25_0123456_1079	1210_0123456_190	58_0123456_302	39_0123456_1	378_0123456_1408
25_0123456_1051	1210_0123456_151	58_0123456_312	39_0123456_1	378_0123456_1445
25_0123456_1057	1210_0123456_131	58_0123456_304	39_0123456_1	378_0123456_1512
25_0123456_1070	1210_0123456_105	58_0123456_277	39_0123456_1	378_0123456_1541
25_0123456_1080	1210_0123456_102	58_0123456_255	39_0123456_1	378_0123456_1598
25_0123456_1085	1210_0123456_83	58_0123456_237	39_0123456_1	378_0123456_1614
25_0123456_1106	1210_0123456_76	58_0123456_228	39_0123456_1	378_0123456_1608
25_0123456_1081	1210_0123456_70	58_0123456_234	39_0123456_1	378_0123456_1610
25_0123456_1103	1210_0123456_83	58_0123456_196	39_0123456_1	378_0123456_1632
25_0123456_1089	1210_0123456_102	58_0123456_181	39_0123456_1	378_0123456_1654
25_0123456_1022	1210_0123456_152	58_0123456_181	39_0123456_1	378_0123456_1656
25_0123456_1033	1210_0123456_154	58_0123456_180	39_0123456_1	378_0123456_1664
25_0123456_1071	1210_0123456_143	58_0123456_172	39_0123456_1	378_0123456_1639
25_0123456_1047	1210_0123456_129	58_0123456_163	39_0123456_1	378_0123456_1670
25_0123456_1059	1210_0123456_123	58_0123456_133	39_0123456_1	378_0123456_1686
25_0123456_1105	1210_0123456_128	58_0123456_96	39_0123456_1	378_0123456_1704
25_0123456_1161	1210_0123456_118	58_0123456_103	39_0123456_1	378_0123456_1677
25_0123456_1145	1210_0123456_90	58_0123456_103	39_0123456_1	378_0123456_1677
25_0123456_1161	1210_0123456_78	58_0123456_129	39_0123456_1	378_0123456_1611
25_0123456_1162	1210_0123456_98	58_0123456_137	39_0123456_1	378_0123456_1553
25_0123456_1135	1210_0123456_112	58_0123456_155	39_0123456_1	378_0123456_1561
25_0123456_1159	1210_0123456_106	58_0123456_149	39_0123456_1	378_0123456_1563
25_0123456_1177	1210_0123456_117	58_0123456_129	39_0123456_1	378_0123456_1549
25_0123456_1210	1210_0123456_118	58_0123456_122	39_0123456_1	378_0123456_1573
25_0123456_1187	1210_0123456_98	58_0123456_136	39_0123456_1	378_0123456_1608
25_0123456_1174	1210_0123456_86	58_0123456_149	39_0123456_1	378_0123456_1604
25_0123456_1182	1210_0123456_89	58_0123456_125	39_0123456_1	378_0123456_1602
25_0123456_1216	1210_0123456_83	58_0123456_111	39_0123456_1	378_0123456_1629
25_0123456_1161	1210_0123456_88	58_0123456_117	39_0123456_1	378_0123456_1702
25_0123456_1130	1210_0123456_101	58_0123456_143	39_0123456_1	378_0123456_1706
25_0123456_1116	1210_0123456_83	58_0123456_167	39_0123456_1	378_0123456_1749
25_0123456_1115	1210_0123456_67	58_0123456_165	39_0123456_1	378_0123456_1692
25_0123456_1135	1210_0123456_55	58_0123456_163	39_0123456_1	378_0123456_1721
25_0123456_1140	1210_0123456_49	58_0123456_168	39_0123456_1	378_0123456_1719
25_0123456_1197	1210_0123456_54	58_0123456_156	39_0123456_1	378_0123456_1684
25_0123456_1277	1210_0123456_55	58_0123456_140	39_0123456_1	378_0123456_1608
25_0123456_1280	1210_0123456_52	58_0123456_120	39_0123456_1	378_0123456_1571
25_0123456_1293	1210_0123456_57	58_0123456_120	39_0123456_1	378_0123456_1545
25_0123456_1321	1210_0123456_52	58_0123456_132	39_0123456_1	378_0123456_1566
25_0123456_1312	1210_0123456_48	58_0123456_118	39_0123456_1	378_0123456_1623
25_0123456_1290	1210_0123456_51	58_0123456_124	39_0123456_1	378_0123456_1633
25_0123456_1228	1210_0123456_71	58_0123456_131	39_0123456_1	378_0123456_1663
25_0123456_1240	1210_0123456_86	58_0123456_121	39_0123456_1	378_0123456_1623
25_0123456_1231	1210_0123456_84	58_0123456_113	39_0123456_1	378_0123456_1648
25_0123456_1188	1210_0123456_69	58_0123456_109	39_0123456_1	378_0123456_1663
25_0123456_1160	1210_0123456_68	58_0123456_100	39_0123456_1	378_0123456_1691
25_0123456_1181	1210_0123456_67	58_0123456_91	39_0123456_1	378_0123456_1678
25_0123456_1189	1210_0123456_73	58_0123456_81	39_0123456_1	378_0123456_1676
25_0123456_1153	1210_0123456_90	58_0123456_71	39_0123456_1	378_0123456_1664
25_0123456_1150	1210_0123456_98	58_0123456_71	39_0123456_1	378_0123456_1711
25_0123456_1179	1210_0123456_99	58_0123456_71	39_0123456_1	378_0123456_1691
25_0123456_1170	1210_0123456_96	58_0123456_76	39_0123456_1	378_0123456_1692
25_0123456_1188	1210_0123456_86	58_0123456_80	39_0123456_1	378_0123456_1688
25_0123456_1162	1210_0123456_120	58_0123456_90	39_0123456_1	378_0123456_1666
25_0123456_1147	1210_0123456_167	58_0123456_78	39_0123456_1	378_0123456_1644
25_0123456_1112	1210_0123456_187	58_0123456_79	39_0123456_1	378_0123456_1628
25_0123456_1073	1210_0123456_193	58_0123456_78	39_0123456_1	378_0123456_1690
25_0123456_1011	1210_0123456_192	58_0123456_68	39_0123456_1	378_0123456_1806
25_0123456_952	1210_0123456_169	58_0123456_68	39_0123456_1	378_0123456_1827
25_0123456_971	1210_0123456_147	58_0123456_71	39_0123456_1	378_0123456_1843
25_0123456_999	1210_0123456_137	58_0123456_67	39_0123456_1	378_0123456_1797
25_0123456_998	1210_0123456_146	58_0123456_72	39_0123456_1	378_0123456_1810
25_0123456_1038	1210_0123456_149	58_0123456_85	39_0123456_1	378_0123456_1727
25_0123456_1075	1210_0123456_130	58_0123456_93	39_0123456_1	378_0123456_1681
25_0123456_1129	1210_0123456_114	58_0123456_102	39_0123456_1	378_0123456_1731
25_0123456_1108	1210_0123456_100	58_0123456_101	39_0123456_1	378_0123456_1761
25_0123456_1048	1210_0123456_97	58_0123456_92	39_0123456_1	378_0123456_1808
25_0123456_1011	1210_0123456_108	58_0123456_92	39_0123456_1	378_0123456_1829
25_0123456_1044	1210_0123456_87	58_0123456_87	39_0123456_1	378_0123456_1810
25_0123456_1058	1210_0123456_82	58_0123456_90	39_0123456_1	378_0123456_1777
25_0123456_1061	1210_0123456_77	58_0123456_85	39_0123456_1	378_0123456_1773
25_0123456_1045	1210_0123456_77	58_0123456_83	39_0123456_1	378_0123456_1792
25_0123456_1019	1210_0123456_92	58_0123456_85	39_0123456_1	378_0123456_1785
25_0123456_984	1210_0123456_88	58_0123456_88	39_0123456_1	378_0123456_1760
25_0123456_972	1210_0123456_105	58_0123456_82	39_0123456_1	378_0123456_1761
25_0123456_970	1210_0123456_151	58_0123456_97	39_0123456_1	378_0123456_1749
25_0123456_978	1210_0123456_152	58_0123456_99	39_0123456_1	378_0123456_1754
25_0123456_934	1210_0123456_129	58_0123456_102	39_0123456_1	378_0123456_1813
25_0123456_902	1210_0123456_107	58_0123456_122	39_0123456_1	378_0123456_1857
25_0123456_865	1210_0123456_105	58_0123456_140	39_0123456_1	378_0123456_1897
25_0123456_868	1210_0123456_79	58_0123456_145	39_0123456_1	378_0123456_1963
25_0123456_872	1210_0123456_70	58_0123456_146	39_0123456_1	378_0123456_1930
25_0123456_880	1210_0123456_60	58_0123456_140	39_0123456_1	378_0123456_1883
25_0123456_929	1210_0123456_61	58_0123456_156	39_0123456_1	378_0123456_1850
25_0123456_965	1210_0123456_66	58_0123456_167	39_0123456_1	378_0123456_1811
25_0123456_920	1210_0123456_89	58_0123456_167	39_0123456_1	378_0123456_1846
25_0123456_888	1210_0123456_105	58_0123456_182	39_0123456_1	378_0123456_1855
25_0123456_877	1210_0123456_108	58_0123456_192	39_0123456_1	378_0123456_1847
25_0123456_916	1210_0123456_120	58_0123456_185	39_0123456_1	378_0123456_1809
25_0123456_944	1210_0123456_99	58_0123456_175	39_0123456_1	378_0123456_1798
25_0123456_951	1210_0123456_83	58_0123456_159	39_0123456_1	378_0123456_1836
25_0123456_946	1210_0123456_76	58_0123456_151	39_0123456_1	378_0123456_1850
25_0123456_986	1210_0123456_64	58_0123456_149	39_0123456_1	378_0123456_1792
25_0123456_972	1210_0123456_78	58_0123456_160	39_0123456_1	378_0123456_1830
25_0123456_956	1210_0123456_86	58_0123456_150	39_0123456_1	378_0123456_1863
25_0123456_983	1210_0123456_93	58_0123456_119	39_0123456_1	378_0123456_1827
25_0123456_912	1210_0123456_108	58_0123456_111	39_0123456_1	378_0123456_1889
25_0123456_915	1210_0123456_96	58_0123456_94	39_0123456_1	378_0123456_1925
25_0123456_879	1210_0123456_94	58_0123456_88	39_0123456_1	378_0123456_1933
25_0123456_900	1210_0123456_76	58_0123456_107	39_0123456_1	378_0123456_1893
25_0123456_883	1210_0123456_73	58_0123456_96	39_0123456_1	378_0123456_1831
25_0123456_869	1210_0123456_86	58_0123456_88	39_0123456_1	378_0123456_1887
25_0123456_880	1210_0123456_97	58_0123456_80	39_0123456_1	378_0123456_1903
25_0123456_923	1210_0123456_87	58_0123456_90	39_0123456_1	378_0123456_1901
25_0123456_969	1210_0123456_77	58_0123456_83	39_0123456_1	378_0123456_1883
25_0123456_1019	1210_0123456_80	58_0123456_77	39_0123456_1	378_0123456_1830
25_0123456_1006	1210_0123456_83	58_0123456_75	39_0123456_1	378_0123456_1824
25_0123456_986	1210_0123456_88	58_0123456_72	39_0123456_1	378_0123456_1813
25_0123456_1004	1210_0123456_82	58_0123456_91	39_0123456_1	378_0123456_1805
25_0123456_1009	1210_0123456_75	58_0123456_103	39_0123456_1	378_0123456_1772
25_0123456_946	1210_0123456_93	58_0123456_102	39_0123456_1	378_0123456_1805
25_0123456_991	1210_0123456_107	58_0123456_104	39_0123456_1	378_0123456_1834
25_0123456_980	1210_0123456_108	58_0123456_86	39_0123456_1	378_0123456_1826
25_0123456_955	1210_0123456_103	58_0123456_60	39_0123456_1	378_0123456_1889
25_0123456_964	1210_0123456_89	58_0123456_50	39_0123456_1	378_0123456_1945
25_0123456_986	1210_0123456_90	58_0123456_43	39_0123456_1	378_0123456_1959
25_0123456_963	1210_0123456_96	58_0123456_35	39_0123456_1	378_0123456_1953
25_0123456_1003	1210_0123456_127	58_0123456_28	39_0123456_1	378_0123456_1913
25_0123456_981	1210_0123456_147	58_0123456_26	39_0123456_1	378_0123456_1922
25_0123456_963	1210_0123456_125	58_0123456_26	39_0123456_1	378_0123456_1956
25_0123456_967	1210_0123456_107	58_0123456_25	39_0123456_1	378_0123456_1991
25_0123456_949	1210_0123456_100	58_0123456_24	39_0123456_1	378_0123456_1971
25_0123456_894	1210_0123456_101	58_0123456_20	39_0123456_1	378_0123456_1967
25_0123456_880	1210_0123456_127	58_0123456_17	39_0123456_1	378_0123456_1952
25_0123456_887	1210_0123456_131	58_0123456_12	39_0123456_1	378_0123456_1961
25_0123456_892	1210_0123456_129	58_0123456_14	39_0123456_1	378_0123456_1957
25_0123456_885	1210_0123456_120	58_0123456_14	39_0123456_1	378_0123456_1938
25_0123456_889	1210_0123456_145	58_0123456_17	39_0123456_1	378_0123456_1924
25_0123456_898	1210_0123456_165	58_0123456_14	39_0123456_1	378_0123456_1904
25_0123456_927	1210_0123456_169	58_0123456_12	39_0123456_1	378_0123456_1906
25_0123456_934	1210_0123456_164	58_0123456_9	39_0123456_1	378_0123456_1946
25_0123456_919	1210_0123456_153	58_0123456_8	39_0123456_1	378_0123456_1943
25_0123456_900	1210_0123456_130	58_0123456_8	39_0123456_1	378_0123456_2005
25_0123456_919	1210_0123456_137	58_0123456_6	39_0123456_1	378_0123456_1947
25_0123456_904	1210_0123456_155	58_0123456_4	39_0123456_1	378_0123456_1923
25_0123456_843	1210_0123456_154	58_0123456_4	39_0123456_1	378_0123456_1942
25_0123456_859	1210_0123456_128	58_0123456_4	39_0123456_1	378_0123456_1957
25_0123456_913	1210_0123456_142	58_0123456_3	39_0123456_1	378_0123456_1938
25_0123456_914	1210_0123456_176	58_0123456_2	39_0123456_1	378_0123456_1926
25_0123456_881	1210_0123456_184	58_0123456_1	39_0123456_1	378_0123456_1933
25_0123456_872	1210_0123456_166	58_0123456_1	39_0123456_1	378_0123456_1939
25_0123456_848	1210_0123456_169	58_0123456_1	39_0123456_1	378_0123456_1953
25_0123456_857	1210_0123456_162	39_0123456_1	378_0123456_1930
25_0123456_861	1210_0123456_168	39_0123456_1	378_0123456_1922
25_0123456_858	1210_0123456_187	39_0123456_1	378_0123456_1951
25_0123456_881	1210_0123456_165	39_0123456_1	378_0123456_1966
25_0123456_865	1210_0123456_147	39_0123456_1	378_0123456_1994
25_0123456_811	1210_0123456_157	39_0123456_1	378_0123456_2055
25_0123456_790	1210_0123456_163	39_0123456_1	378_0123456_2032
25_0123456_834	1210_0123456_159	39_0123456_1	378_0123456_2006
25_0123456_887	1210_0123456_141	39_0123456_1	378_0123456_1977
25_0123456_925	1210_0123456_136	39_0123456_1	378_0123456_1886
25_0123456_928	1210_0123456_131	39_0123456_1	378_0123456_1928
25_0123456_897	1210_0123456_123	39_0123456_1	378_0123456_1931
25_0123456_860	1210_0123456_122	39_0123456_1	378_0123456_2017
25_0123456_844	1210_0123456_147	39_0123456_1	378_0123456_2084
25_0123456_862	1210_0123456_148	39_0123456_1	378_0123456_2085
25_0123456_897	1210_0123456_142	39_0123456_1	378_0123456_1997
25_0123456_923	1210_0123456_155	39_0123456_1	378_0123456_1950
25_0123456_947	1210_0123456_131	39_0123456_1	378_0123456_1937
25_0123456_967	1210_0123456_139	39_0123456_1	378_0123456_1954
25_0123456_1005	1210_0123456_144	39_0123456_1	378_0123456_1902
25_0123456_1045	1210_0123456_142	39_0123456_1	378_0123456_1805
25_0123456_1084	1210_0123456_139	39_0123456_1	378_0123456_1787
25_0123456_1069	1210_0123456_141	39_0123456_1	378_0123456_1759
25_0123456_1058	1210_0123456_158	39_0123456_1	378_0123456_1772
25_0123456_1066	1210_0123456_155	39_0123456_1	378_0123456_1803
25_0123456_1032	1210_0123456_127	39_0123456_1	378_0123456_1816
25_0123456_1023	1210_0123456_117	39_0123456_1	378_0123456_1878
25_0123456_1021	1210_0123456_142	39_0123456_1	378_0123456_1859
25_0123456_1065	1210_0123456_143	39_0123456_1	378_0123456_1791
25_0123456_1107	1210_0123456_157	39_0123456_1	378_0123456_1759
25_0123456_1096	1210_0123456_160	39_0123456_1	378_0123456_1761
25_0123456_1109	1210_0123456_144	39_0123456_1	378_0123456_1772
25_0123456_1118	1210_0123456_122	39_0123456_1	378_0123456_1770
25_0123456_1062	1210_0123456_130	39_0123456_1	378_0123456_1787
25_0123456_1041	1210_0123456_116	39_0123456_1	378_0123456_1775
25_0123456_1056	1210_0123456_110	39_0123456_1	378_0123456_1823
25_0123456_1055	1210_0123456_79	39_0123456_1	378_0123456_1869
25_0123456_1054	1210_0123456_80	39_0123456_1	378_0123456_1833
25_0123456_1081	1210_0123456_88	39_0123456_1	378_0123456_1820
25_0123456_1031	1210_0123456_88	39_0123456_1	378_0123456_1833
25_0123456_1078	1210_0123456_73	39_0123456_1	378_0123456_1812
25_0123456_1127	1210_0123456_78	39_0123456_1	378_0123456_1799
25_0123456_1109	1210_0123456_91	39_0123456_1	378_0123456_1833
25_0123456_1108	1210_0123456_70	39_0123456_1	378_0123456_1808
25_0123456_1096	1210_0123456_61	39_0123456_1	378_0123456_1862
25_0123456_1051	1210_0123456_51	39_0123456_1	378_0123456_1915
25_0123456_1077	1210_0123456_51	39_0123456_1	378_0123456_1891
25_0123456_1025	1210_0123456_58	39_0123456_1	378_0123456_1914
25_0123456_950	1210_0123456_85	39_0123456_1	378_0123456_1935
25_0123456_924	1210_0123456_92	39_0123456_1	378_0123456_1916
25_0123456_920	1210_0123456_77	39_0123456_1	378_0123456_1931
25_0123456_971	1210_0123456_67	39_0123456_1	378_0123456_1891
25_0123456_1032	1210_0123456_64	39_0123456_1	378_0123456_1846
25_0123456_1098	1210_0123456_75	39_0123456_1	378_0123456_1830
25_0123456_1173	1210_0123456_76	39_0123456_1	378_0123456_1780
25_0123456_1195	1210_0123456_77	39_0123456_1	378_0123456_1757
25_0123456_1210	1210_0123456_85	39_0123456_1	378_0123456_1736
25_0123456_1137	1210_0123456_87	39_0123456_1	378_0123456_1803
25_0123456_1128	1210_0123456_78	39_0123456_1	378_0123456_1799
25_0123456_1105	1210_0123456_69	39_0123456_1	378_0123456_1794
25_0123456_1131	1210_0123456_58	39_0123456_1	378_0123456_1800
25_0123456_1125	1210_0123456_68	39_0123456_1	378_0123456_1811
25_0123456_1128	1210_0123456_81	39_0123456_1	378_0123456_1760
25_0123456_1137	1210_0123456_111	39_0123456_1	378_0123456_1737
25_0123456_1167	1210_0123456_114	39_0123456_1	378_0123456_1747
25_0123456_1149	1210_0123456_95	39_0123456_1	378_0123456_1749
25_0123456_1138	1210_0123456_84	39_0123456_1	378_0123456_1794
25_0123456_1106	1210_0123456_101	39_0123456_1	378_0123456_1807
25_0123456_1060	1210_0123456_102	39_0123456_1	378_0123456_1859
25_0123456_1061	1210_0123456_90	39_0123456_1	378_0123456_1919
25_0123456_1067	1210_0123456_78	39_0123456_1	378_0123456_1961
25_0123456_1020	1210_0123456_64	39_0123456_1	378_0123456_1989
25_0123456_1045	1210_0123456_70	39_0123456_1	378_0123456_1935
25_0123456_1075	1210_0123456_80	39_0123456_1	378_0123456_1890
25_0123456_1082	1210_0123456_81	39_0123456_1	378_0123456_1877
25_0123456_1085	1210_0123456_75	39_0123456_1	378_0123456_1876
25_0123456_1082	1210_0123456_58	39_0123456_1	378_0123456_1880
25_0123456_1089	1210_0123456_53	39_0123456_1	378_0123456_1859
25_0123456_1084	1210_0123456_59	39_0123456_1	378_0123456_1852
25_0123456_1037	1210_0123456_77	39_0123456_1	378_0123456_1877
25_0123456_1007	1210_0123456_63	39_0123456_1	378_0123456_1938
25_0123456_1022	1210_0123456_63	39_0123456_1	378_0123456_1957
25_0123456_1114	1210_0123456_62	39_0123456_1	378_0123456_1862
25_0123456_1093	1210_0123456_70	39_0123456_1	378_0123456_1876
25_0123456_1036	1210_0123456_88	39_0123456_1	378_0123456_1908
25_0123456_998	1210_0123456_111	39_0123456_1	378_0123456_1931
25_0123456_984	1210_0123456_89	39_0123456_1	378_0123456_1983
25_0123456_969	1210_0123456_83	39_0123456_1	378_0123456_1960
25_0123456_963	1210_0123456_77	39_0123456_1	378_0123456_1958
25_0123456_975	1210_0123456_84	39_0123456_1	378_0123456_1950
25_0123456_991	1210_0123456_72	39_0123456_1	378_0123456_1945
25_0123456_1006	1210_0123456_67	39_0123456_1	378_0123456_1897
25_0123456_1021	1210_0123456_58	39_0123456_1	378_0123456_1856
25_0123456_1112	1210_0123456_54	39_0123456_1	378_0123456_1803
25_0123456_1102	1210_0123456_54	39_0123456_1	378_0123456_1829
25_0123456_1087	1210_0123456_58	39_0123456_1	378_0123456_1841
25_0123456_1035	1210_0123456_72	39_0123456_1	378_0123456_1873
25_0123456_1033	1210_0123456_89	39_0123456_1	378_0123456_1853
25_0123456_1021	1210_0123456_98	39_0123456_1	378_0123456_1869
25_0123456_969	1210_0123456_102	39_0123456_1	378_0123456_1905
25_0123456_966	1210_0123456_100	39_0123456_1	378_0123456_1918
25_0123456_1008	1210_0123456_101	39_0123456_1	378_0123456_1905
25_0123456_1051	1210_0123456_101	39_0123456_1	378_0123456_1886
25_0123456_1059	1210_0123456_86	39_0123456_1	378_0123456_1930
25_0123456_1046	1210_0123456_81	39_0123456_1	378_0123456_1988
25_0123456_1085	1210_0123456_75	39_0123456_1	378_0123456_1934
25_0123456_1074	1210_0123456_79	39_0123456_1	378_0123456_1912
25_0123456_1038	1210_0123456_97	39_0123456_1	378_0123456_1881
25_0123456_989	1210_0123456_110	39_0123456_1	378_0123456_1827
25_0123456_1018	1210_0123456_98	39_0123456_1	378_0123456_1794
25_0123456_1081	1210_0123456_93	39_0123456_1	378_0123456_1797
25_0123456_1151	1210_0123456_88	39_0123456_1	378_0123456_1747
25_0123456_1121	1210_0123456_75	39_0123456_1	378_0123456_1763
25_0123456_1080	1210_0123456_59	39_0123456_1	378_0123456_1878
25_0123456_1061	1210_0123456_43	39_0123456_1	378_0123456_1949
25_0123456_1043	1210_0123456_40	39_0123456_1	378_0123456_1975
25_0123456_1028	1210_0123456_61	39_0123456_1	378_0123456_1952
25_0123456_1020	1210_0123456_84	39_0123456_1	378_0123456_1922
25_0123456_938	1210_0123456_98	39_0123456_1	378_0123456_1940
25_0123456_894	1210_0123456_102	39_0123456_1	378_0123456_1999
25_0123456_970	1210_0123456_95	39_0123456_1	378_0123456_1983
25_0123456_1013	1210_0123456_97	39_0123456_1	378_0123456_1905
25_0123456_980	1210_0123456_105	39_0123456_1	378_0123456_1948
25_0123456_935	1210_0123456_114	39_0123456_1	378_0123456_2008
25_0123456_935	1210_0123456_104	39_0123456_1	378_0123456_2024
25_0123456_933	1210_0123456_92	39_0123456_1	378_0123456_2001
25_0123456_916	1210_0123456_85	39_0123456_1	378_0123456_2022
25_0123456_927	1210_0123456_85	39_0123456_1	378_0123456_1977
25_0123456_927	1210_0123456_86	39_0123456_1	378_0123456_1986
25_0123456_913	1210_0123456_98	39_0123456_1	378_0123456_1956
25_0123456_955	1210_0123456_107	39_0123456_1	378_0123456_1921
25_0123456_927	1210_0123456_91	39_0123456_1	378_0123456_1962
25_0123456_965	1210_0123456_74	39_0123456_1	378_0123456_1956
25_0123456_954	1210_0123456_82	39_0123456_1	378_0123456_2009
25_0123456_939	1210_0123456_88	39_0123456_1	378_0123456_2063
25_0123456_935	1210_0123456_77	39_0123456_1	378_0123456_2009
25_0123456_924	1210_0123456_75	39_0123456_1	378_0123456_2013
25_0123456_918	1210_0123456_66	39_0123456_1	378_0123456_1987
25_0123456_887	1210_0123456_61	39_0123456_1	378_0123456_1968
25_0123456_926	1210_0123456_54	39_0123456_1	378_0123456_1981
25_0123456_952	1210_0123456_59	39_0123456_1	378_0123456_1990
25_0123456_983	1210_0123456_65	39_0123456_1	378_0123456_1958
25_0123456_1005	1210_0123456_71	39_0123456_1	378_0123456_1966
25_0123456_962	1210_0123456_55	39_0123456_1	378_0123456_2017
25_0123456_911	1210_0123456_55	39_0123456_1	378_0123456_2070
25_0123456_904	1210_0123456_52	39_0123456_1	378_0123456_2033
25_0123456_926	1210_0123456_55	39_0123456_1	378_0123456_2045
25_0123456_913	1210_0123456_76	39_0123456_1	378_0123456_2045
25_0123456_914	1210_0123456_75	39_0123456_1	378_0123456_2018
25_0123456_933	1210_0123456_63	39_0123456_1	378_0123456_2017
25_0123456_985	1210_0123456_60	39_0123456_1	378_0123456_1978
25_0123456_1016	1210_0123456_52	39_0123456_1	378_0123456_1985
25_0123456_1051	1210_0123456_52	39_0123456_1	378_0123456_1902
25_0123456_1063	1210_0123456_52	39_0123456_1	378_0123456_1922
25_0123456_1074	1210_0123456_37	39_0123456_1	378_0123456_1938
25_0123456_1055	1210_0123456_33	39_0123456_1	378_0123456_1934
25_0123456_1008	1210_0123456_34	39_0123456_1	378_0123456_2015
25_0123456_1027	1210_0123456_29	39_0123456_1	378_0123456_2006
25_0123456_1060	1210_0123456_28	39_0123456_1	378_0123456_1981
25_0123456_1093	1210_0123456_21	39_0123456_1	378_0123456_1933
25_0123456_1102	1210_0123456_19	39_0123456_1	378_0123456_1932
25_0123456_1062	1210_0123456_27	39_0123456_1	378_0123456_1967
25_0123456_1048	1210_0123456_36	39_0123456_1	378_0123456_1961
25_0123456_1051	1210_0123456_42	39_0123456_1	378_0123456_1924
25_0123456_1075	1210_0123456_38	39_0123456_1	378_0123456_1875
25_0123456_1069	1210_0123456_39	39_0123456_1	378_0123456_1865
25_0123456_1038	1210_0123456_38	39_0123456_1	378_0123456_1898
25_0123456_1044	1210_0123456_32	39_0123456_1	378_0123456_1928
25_0123456_1030	1210_0123456_33	39_0123456_1	378_0123456_1940
25_0123456_991	1210_0123456_40	39_0123456_1	378_0123456_1933
25_0123456_1004	1210_0123456_49	39_0123456_1	378_0123456_1923
25_0123456_984	1210_0123456_66	39_0123456_1	378_0123456_1987
25_0123456_980	1210_0123456_53	39_0123456_1	378_0123456_2024
25_0123456_1026	1210_0123456_41	39_0123456_1	378_0123456_1954
25_0123456_1047	1210_0123456_41	39_0123456_1	378_0123456_1909
25_0123456_1032	1210_0123456_49	39_0123456_1	378_0123456_1911
25_0123456_1023	1210_0123456_59	39_0123456_1	378_0123456_1920
25_0123456_986	1210_0123456_68	39_0123456_1	378_0123456_1959
25_0123456_943	1210_0123456_70	39_0123456_1	378_0123456_2009
25_0123456_935	1210_0123456_64	39_0123456_1	378_0123456_2012
25_0123456_967	1210_0123456_55	39_0123456_1	378_0123456_1958
25_0123456_1026	1210_0123456_50	39_0123456_1	378_0123456_1941
25_0123456_1003	1210_0123456_67	39_0123456_1	378_0123456_1955
25_0123456_934	1210_0123456_81	39_0123456_1	378_0123456_2051
25_0123456_923	1210_0123456_91	39_0123456_1	378_0123456_2055
25_0123456_900	1210_0123456_90	39_0123456_1	378_0123456_2045
25_0123456_934	1210_0123456_81	39_0123456_1	378_0123456_2009
25_0123456_945	1210_0123456_73	39_0123456_1	378_0123456_2009
25_0123456_966	1210_0123456_70	39_0123456_1	378_0123456_1971
25_0123456_973	1210_0123456_61	39_0123456_1	378_0123456_1960
25_0123456_947	1210_0123456_87	39_0123456_1	378_0123456_1969
25_0123456_941	1210_0123456_115	39_0123456_1	378_0123456_1997
25_0123456_959	1210_0123456_142	39_0123456_1	378_0123456_1991
25_0123456_905	1210_0123456_154	39_0123456_1	378_0123456_1982
25_0123456_913	1210_0123456_128	39_0123456_1	378_0123456_2014
25_0123456_912	1210_0123456_131	39_0123456_1	378_0123456_2020
25_0123456_896	1210_0123456_112	39_0123456_1	378_0123456_2028
25_0123456_912	1210_0123456_126	39_0123456_1	378_0123456_1973
25_0123456_922	1210_0123456_115	39_0123456_1	378_0123456_1950
25_0123456_918	1210_0123456_100	39_0123456_1	378_0123456_1977
25_0123456_889	1210_0123456_88	39_0123456_1	378_0123456_2057
25_0123456_920	1210_0123456_86	39_0123456_1	378_0123456_2001
25_0123456_933	1210_0123456_107	39_0123456_1	378_0123456_1930
25_0123456_971	1210_0123456_113	39_0123456_1	378_0123456_1901
25_0123456_982	1210_0123456_135	39_0123456_1	378_0123456_1863
25_0123456_960	1210_0123456_142	39_0123456_1	378_0123456_1878
25_0123456_956	1210_0123456_135	39_0123456_1	378_0123456_1959
25_0123456_970	1210_0123456_112	39_0123456_1	378_0123456_1929
25_0123456_996	1210_0123456_126	39_0123456_1	378_0123456_1887
25_0123456_998	1210_0123456_145	39_0123456_1	378_0123456_1895
25_0123456_1006	1210_0123456_111	39_0123456_1	378_0123456_1939
25_0123456_949	1210_0123456_95	39_0123456_1	378_0123456_1997
25_0123456_974	1210_0123456_82	39_0123456_1	378_0123456_1948
25_0123456_945	1210_0123456_90	39_0123456_1	378_0123456_1945
25_0123456_888	1210_0123456_98	39_0123456_1	378_0123456_2007
25_0123456_850	1210_0123456_108	39_0123456_1	378_0123456_2037
25_0123456_770	1210_0123456_104	39_0123456_1	378_0123456_2118
25_0123456_748	1210_0123456_82	39_0123456_1	378_0123456_2137
25_0123456_756	1210_0123456_75	39_0123456_1	378_0123456_2114
25_0123456_773	1210_0123456_82	39_0123456_1	378_0123456_2159
25_0123456_806	1210_0123456_81	39_0123456_1	378_0123456_2165
25_0123456_813	1210_0123456_67	39_0123456_1	378_0123456_2199
25_0123456_786	1210_0123456_60	39_0123456_1	378_0123456_2147
25_0123456_767	1210_0123456_81	39_0123456_1	378_0123456_2159
25_0123456_808	1210_0123456_92	39_0123456_1	378_0123456_2038
25_0123456_820	1210_0123456_98	39_0123456_1	378_0123456_2065
25_0123456_769	1210_0123456_103	39_0123456_1	378_0123456_2111
25_0123456_764	1210_0123456_100	39_0123456_1	378_0123456_2129
25_0123456_758	1210_0123456_104	39_0123456_1	378_0123456_2179
25_0123456_751	1210_0123456_103	39_0123456_1	378_0123456_2160
25_0123456_733	1210_0123456_93	39_0123456_1	378_0123456_2198
25_0123456_793	1210_0123456_77	39_0123456_1	378_0123456_2128
25_0123456_829	1210_0123456_72	39_0123456_1	378_0123456_2122
25_0123456_830	1210_0123456_65	39_0123456_1	378_0123456_2105
25_0123456_794	1210_0123456_73	39_0123456_1	378_0123456_2133
25_0123456_788	1210_0123456_76	39_0123456_1	378_0123456_2174
25_0123456_793	1210_0123456_68	39_0123456_1	378_0123456_2168
25_0123456_790	1210_0123456_66	39_0123456_1	378_0123456_2171
25_0123456_756	1210_0123456_64	39_0123456_1	378_0123456_2167
25_0123456_742	1210_0123456_75	39_0123456_1	378_0123456_2098
25_0123456_754	1210_0123456_93	39_0123456_1	378_0123456_2129
25_0123456_736	1210_0123456_84	39_0123456_1	378_0123456_2152
25_0123456_703	1210_0123456_67	39_0123456_1	378_0123456_2213
25_0123456_680	1210_0123456_60	39_0123456_1	378_0123456_2250
25_0123456_612	1210_0123456_53	39_0123456_1	378_0123456_2326
25_0123456_607	1210_0123456_42	39_0123456_1	378_0123456_2346
25_0123456_600	1210_0123456_40	39_0123456_1	378_0123456_2363
25_0123456_651	1210_0123456_35	39_0123456_1	378_0123456_2314
25_0123456_653	1210_0123456_31	39_0123456_1	378_0123456_2316
25_0123456_663	1210_0123456_30	39_0123456_1	378_0123456_2349
25_0123456_646	1210_0123456_33	39_0123456_1	378_0123456_2343
25_0123456_661	1210_0123456_29	39_0123456_1	378_0123456_2318
25_0123456_669	1210_0123456_23	39_0123456_1	378_0123456_2321
25_0123456_672	1210_0123456_15	39_0123456_1	378_0123456_2253
25_0123456_691	1210_0123456_8	39_0123456_1	378_0123456_2293
25_0123456_706	1210_0123456_17	39_0123456_1	378_0123456_2278
25_0123456_728	1210_0123456_37	39_0123456_1	378_0123456_2267
25_0123456_729	1210_0123456_41	39_0123456_1	378_0123456_2263
25_0123456_674	1210_0123456_41	39_0123456_1	378_0123456_2316
25_0123456_671	1210_0123456_38	39_0123456_1	378_0123456_2298
25_0123456_642	1210_0123456_32	39_0123456_1	378_0123456_2316
25_0123456_626	1210_0123456_34	39_0123456_1	378_0123456_2338
25_0123456_654	1210_0123456_41	39_0123456_1	378_0123456_2273
25_0123456_631	1210_0123456_40	39_0123456_1	378_0123456_2291
25_0123456_663	1210_0123456_33	39_0123456_1	378_0123456_2287
25_0123456_673	1210_0123456_33	39_0123456_1	378_0123456_2326
25_0123456_676	1210_0123456_48	39_0123456_1	378_0123456_2294
25_0123456_649	1210_0123456_55	39_0123456_1	378_0123456_2312
25_0123456_628	1210_0123456_53	39_0123456_1	378_0123456_2322
25_0123456_611	1210_0123456_39	39_0123456_1	378_0123456_2385
25_0123456_614	1210_0123456_35	39_0123456_1	378_0123456_2401
25_0123456_598	1210_0123456_23	39_0123456_1	378_0123456_2351
25_0123456_610	1210_0123456_28	39_0123456_1	378_0123456_2350
25_0123456_622	1210_0123456_36	39_0123456_1	378_0123456_2308
25_0123456_644	1210_0123456_57	39_0123456_1	378_0123456_2262
25_0123456_657	1210_0123456_49	39_0123456_1	378_0123456_2239
25_0123456_648	1210_0123456_48	39_0123456_1	378_0123456_2187
25_0123456_666	1210_0123456_36	39_0123456_1	378_0123456_2143
25_0123456_677	1210_0123456_36	39_0123456_1	378_0123456_2168
25_0123456_660	1210_0123456_52	39_0123456_1	378_0123456_2233
25_0123456_699	1210_0123456_49	39_0123456_1	378_0123456_2230
25_0123456_698	1210_0123456_49	39_0123456_1	378_0123456_2276
25_0123456_702	1210_0123456_49	39_0123456_1	378_0123456_2289
25_0123456_708	1210_0123456_43	39_0123456_1	378_0123456_2248
25_0123456_703	1210_0123456_49	39_0123456_1	378_0123456_2297
25_0123456_660	1210_0123456_57	39_0123456_1	378_0123456_2263
25_0123456_663	1210_0123456_54	39_0123456_1	378_0123456_2304
25_0123456_683	1210_0123456_41	39_0123456_1	378_0123456_2279
25_0123456_669	1210_0123456_39	39_0123456_1	378_0123456_2246
25_0123456_663	1210_0123456_36	39_0123456_1	378_0123456_2281
25_0123456_641	1210_0123456_37	39_0123456_1	378_0123456_2342
25_0123456_628	1210_0123456_50	39_0123456_1	378_0123456_2306
25_0123456_672	1210_0123456_57	39_0123456_1	378_0123456_2292
25_0123456_690	1210_0123456_58	39_0123456_1	378_0123456_2310
25_0123456_690	1210_0123456_58	39_0123456_1	378_0123456_2321
25_0123456_660	1210_0123456_71	39_0123456_1	378_0123456_2307
25_0123456_678	1210_0123456_84	39_0123456_1	378_0123456_2321
25_0123456_692	1210_0123456_68	39_0123456_1	378_0123456_2288
25_0123456_659	1210_0123456_92	39_0123456_1	378_0123456_2249
25_0123456_664	1210_0123456_106	39_0123456_1	378_0123456_2167
25_0123456_686	1210_0123456_107	39_0123456_1	378_0123456_2160
25_0123456_732	1210_0123456_98	39_0123456_1	378_0123456_2185
25_0123456_738	1210_0123456_84	39_0123456_1	378_0123456_2183
25_0123456_711	1210_0123456_66	39_0123456_1	378_0123456_2233
25_0123456_722	1210_0123456_72	39_0123456_1	378_0123456_2261
25_0123456_734	1210_0123456_65	39_0123456_1	378_0123456_2235
25_0123456_721	1210_0123456_79	39_0123456_1	378_0123456_2221
25_0123456_689	1210_0123456_107	39_0123456_1	378_0123456_2233
25_0123456_655	1210_0123456_109	39_0123456_1	378_0123456_2250
25_0123456_649	1210_0123456_132	39_0123456_1	378_0123456_2245
25_0123456_644	1210_0123456_144	39_0123456_1	378_0123456_2206
25_0123456_661	1210_0123456_132	39_0123456_1	378_0123456_2216
25_0123456_663	1210_0123456_121	39_0123456_1	378_0123456_2244
25_0123456_669	1210_0123456_115	39_0123456_1	378_0123456_2266
25_0123456_645	1210_0123456_96	39_0123456_1	378_0123456_2304
25_0123456_616	1210_0123456_94	39_0123456_1	378_0123456_2315
25_0123456_570	1210_0123456_97	39_0123456_1	378_0123456_2280
25_0123456_532	1210_0123456_95	39_0123456_1	378_0123456_2333
25_0123456_490	1210_0123456_97	39_0123456_1	378_0123456_2365
25_0123456_502	1210_0123456_99	39_0123456_1	378_0123456_2340
25_0123456_504	1210_0123456_113	39_0123456_1	378_0123456_2351
25_0123456_538	1210_0123456_99	39_0123456_1	378_0123456_2353
25_0123456_554	1210_0123456_107	39_0123456_1	378_0123456_2355
25_0123456_548	1210_0123456_117	39_0123456_1	378_0123456_2380
25_0123456_566	1210_0123456_125	39_0123456_1	378_0123456_2351
25_0123456_561	1210_0123456_114	39_0123456_1	378_0123456_2341
25_0123456_586	1210_0123456_105	39_0123456_1	378_0123456_2321
25_0123456_593	1210_0123456_101	39_0123456_1	378_0123456_2310
25_0123456_575	1210_0123456_107	39_0123456_1	378_0123456_2295
25_0123456_577	1210_0123456_98	39_0123456_1	378_0123456_2262
25_0123456_574	1210_0123456_90	39_0123456_1	378_0123456_2249
25_0123456_586	1210_0123456_75	39_0123456_1	378_0123456_2261
25_0123456_599	1210_0123456_62	39_0123456_1	378_0123456_2290
25_0123456_570	1210_0123456_59	39_0123456_1	378_0123456_2351
25_0123456_551	1210_0123456_96	39_0123456_1	378_0123456_2361
25_0123456_534	1210_0123456_90	39_0123456_1	378_0123456_2365
25_0123456_533	1210_0123456_87	39_0123456_1	378_0123456_2401
25_0123456_524	1210_0123456_101	39_0123456_1	378_0123456_2422
25_0123456_513	1210_0123456_115	39_0123456_1	378_0123456_2414
25_0123456_514	1210_0123456_98	39_0123456_1	378_0123456_2396
25_0123456_520	1210_0123456_105	39_0123456_1	378_0123456_2349
25_0123456_484	1210_0123456_113	39_0123456_1	378_0123456_2364
25_0123456_507	1210_0123456_119	39_0123456_1	378_0123456_2367
25_0123456_530	1210_0123456_126	39_0123456_1	378_0123456_2382
25_0123456_500	1210_0123456_116	39_0123456_1	378_0123456_2382
25_0123456_481	1210_0123456_109	39_0123456_1	378_0123456_2410
25_0123456_468	1210_0123456_111	39_0123456_1	378_0123456_2393
25_0123456_471	1210_0123456_109	39_0123456_1	378_0123456_2381
25_0123456_469	1210_0123456_130	39_0123456_1	378_0123456_2338
25_0123456_502	1210_0123456_154	39_0123456_1	378_0123456_2291
25_0123456_489	1210_0123456_163	39_0123456_1	378_0123456_2323
25_0123456_471	1210_0123456_164	39_0123456_1	378_0123456_2308
25_0123456_460	1210_0123456_169	39_0123456_1	378_0123456_2327
25_0123456_430	1210_0123456_174	39_0123456_1	378_0123456_2333
25_0123456_433	1210_0123456_193	39_0123456_1	378_0123456_2298
25_0123456_409	1210_0123456_191	39_0123456_1	378_0123456_2335
25_0123456_374	1210_0123456_175	39_0123456_1	378_0123456_2441
25_0123456_369	1210_0123456_182	39_0123456_1	378_0123456_2416
25_0123456_388	1210_0123456_196	39_0123456_1	378_0123456_2382
25_0123456_399	1210_0123456_198	39_0123456_1	378_0123456_2392
25_0123456_427	1210_0123456_197	39_0123456_1	378_0123456_2355
25_0123456_418	1210_0123456_200	39_0123456_1	378_0123456_2347
25_0123456_424	1210_0123456_205	39_0123456_1	378_0123456_2370
25_0123456_414	1210_0123456_206	39_0123456_1	378_0123456_2415
25_0123456_394	1210_0123456_206	39_0123456_1	378_0123456_2404
25_0123456_382	1210_0123456_209	39_0123456_1	378_0123456_2382
25_0123456_391	1210_0123456_185	39_0123456_1	378_0123456_2431
25_0123456_428	1210_0123456_184	39_0123456_1	378_0123456_2433
25_0123456_468	1210_0123456_187	39_0123456_1	378_0123456_2362
25_0123456_478	1210_0123456_196	39_0123456_1	378_0123456_2311
25_0123456_496	1210_0123456_196	39_0123456_1	378_0123456_2288
25_0123456_471	1210_0123456_191	39_0123456_1	378_0123456_2304
25_0123456_443	1210_0123456_191	39_0123456_1	378_0123456_2386
25_0123456_436	1210_0123456_175	39_0123456_1	378_0123456_2416
25_0123456_438	1210_0123456_155	39_0123456_1	378_0123456_2416
25_0123456_448	1210_0123456_132	39_0123456_1	378_0123456_2440
25_0123456_466	1210_0123456_160	39_0123456_1	378_0123456_2363
25_0123456_470	1210_0123456_178	39_0123456_1	378_0123456_2368
25_0123456_470	1210_0123456_187	39_0123456_1	378_0123456_2390
25_0123456_467	1210_0123456_202	39_0123456_1	378_0123456_2374
25_0123456_459	1210_0123456_198	39_0123456_1	378_0123456_2343
25_0123456_450	1210_0123456_218	39_0123456_1	378_0123456_2321
25_0123456_441	1210_0123456_209	39_0123456_1	378_0123456_2340
25_0123456_398	1210_0123456_197	39_0123456_1	378_0123456_2384
25_0123456_377	1210_0123456_192	39_0123456_1	378_0123456_2393
25_0123456_404	1210_0123456_195	39_0123456_1	378_0123456_2408
25_0123456_378	1210_0123456_197	39_0123456_1	378_0123456_2401
25_0123456_370	1210_0123456_170	39_0123456_1	378_0123456_2450
25_0123456_376	1210_0123456_177	39_0123456_1	378_0123456_2444
25_0123456_392	1210_0123456_178	39_0123456_1	378_0123456_2460
25_0123456_400	1210_0123456_158	39_0123456_1	378_0123456_2430
25_0123456_384	1210_0123456_135	39_0123456_1	378_0123456_2440
25_0123456_381	1210_0123456_127	39_0123456_1	378_0123456_2462
25_0123456_411	1210_0123456_129	39_0123456_1	378_0123456_2488
25_0123456_429	1210_0123456_114	39_0123456_1	378_0123456_2410
25_0123456_415	1210_0123456_131	39_0123456_1	378_0123456_2481
25_0123456_426	1210_0123456_130	39_0123456_1	378_0123456_2437
25_0123456_428	1210_0123456_128	39_0123456_1	378_0123456_2431
25_0123456_447	1210_0123456_145	39_0123456_1	378_0123456_2436
25_0123456_440	1210_0123456_185	39_0123456_1	378_0123456_2398
25_0123456_433	1210_0123456_189	39_0123456_1	378_0123456_2379
25_0123456_401	1210_0123456_177	39_0123456_1	378_0123456_2467
25_0123456_397	1210_0123456_179	39_0123456_1	378_0123456_2408
25_0123456_392	1210_0123456_170	39_0123456_1	378_0123456_2440
25_0123456_415	1210_0123456_156	39_0123456_1	378_0123456_2418
25_0123456_451	1210_0123456_146	39_0123456_1	378_0123456_2383
25_0123456_439	1210_0123456_151	39_0123456_1	378_0123456_2410
25_0123456_419	1210_0123456_121	39_0123456_1	378_0123456_2475
25_0123456_378	1210_0123456_131	39_0123456_1	378_0123456_2500
25_0123456_369	1210_0123456_135	39_0123456_1	378_0123456_2523
25_0123456_366	1210_0123456_134	39_0123456_1	378_0123456_2506
25_0123456_395	1210_0123456_143	39_0123456_1	378_0123456_2472
25_0123456_394	1210_0123456_159	39_0123456_1	378_0123456_2442
25_0123456_396	1210_0123456_144	39_0123456_1	378_0123456_2448
25_0123456_385	1210_0123456_118	39_0123456_1	378_0123456_2496
25_0123456_383	1210_0123456_120	39_0123456_1	378_0123456_2516
25_0123456_401	1210_0123456_103	39_0123456_1	378_0123456_2517
25_0123456_421	1210_0123456_88	39_0123456_1	378_0123456_2492
25_0123456_417	1210_0123456_84	39_0123456_1	378_0123456_2510
25_0123456_430	1210_0123456_69	39_0123456_1	378_0123456_2500
25_0123456_453	1210_0123456_53	39_0123456_1	378_0123456_2472
25_0123456_496	1210_0123456_41	39_0123456_1	378_0123456_2438
25_0123456_517	1210_0123456_43	39_0123456_1	378_0123456_2411
25_0123456_496	1210_0123456_53	39_0123456_1	378_0123456_2463
25_0123456_441	1210_0123456_58	39_0123456_1	378_0123456_2553
25_0123456_396	1210_0123456_43	39_0123456_1	378_0123456_2559
25_0123456_385	1210_0123456_46	39_0123456_1	378_0123456_2559
25_0123456_388	1210_0123456_56	39_0123456_1	378_0123456_2512
25_0123456_393	1210_0123456_65	39_0123456_1	378_0123456_2513
25_0123456_428	1210_0123456_64	39_0123456_1	378_0123456_2487
25_0123456_411	1210_0123456_64	39_0123456_1	378_0123456_2521
25_0123456_424	1210_0123456_52	39_0123456_1	378_0123456_2563
25_0123456_406	1210_0123456_49	39_0123456_1	378_0123456_2561
25_0123456_394	1210_0123456_41	39_0123456_1	378_0123456_2607
25_0123456_398	1210_0123456_29	39_0123456_1	378_0123456_2583
25_0123456_370	1210_0123456_22	39_0123456_1	378_0123456_2573
25_0123456_358	1210_0123456_17	39_0123456_1	378_0123456_2637
25_0123456_324	1210_0123456_14	39_0123456_1	378_0123456_2631
25_0123456_324	1210_0123456_29	39_0123456_1	378_0123456_2639
25_0123456_347	1210_0123456_49	39_0123456_1	378_0123456_2578
25_0123456_389	1210_0123456_51	39_0123456_1	378_0123456_2576
25_0123456_420	1210_0123456_41	39_0123456_1	378_0123456_2524
25_0123456_443	1210_0123456_33	39_0123456_1	378_0123456_2498
25_0123456_420	1210_0123456_19	39_0123456_1	378_0123456_2542
25_0123456_392	1210_0123456_15	39_0123456_1	378_0123456_2552
25_0123456_371	1210_0123456_10	39_0123456_1	378_0123456_2632
25_0123456_386	1210_0123456_4	39_0123456_1	378_0123456_2666
25_0123456_374	1210_0123456_4	39_0123456_1	378_0123456_2631
25_0123456_368	1210_0123456_4	39_0123456_1	378_0123456_2630
25_0123456_362	1210_0123456_2	39_0123456_1	378_0123456_2666
25_0123456_400	1210_0123456_2	39_0123456_1	378_0123456_2645
25_0123456_422	1210_0123456_1	39_0123456_1	378_0123456_2591
25_0123456_412	1210_0123456_1	39_0123456_1	378_0123456_2612
25_0123456_415	1210_0123456_1	39_0123456_1	378_0123456_2535
25_0123456_402	378_0123456_2589
25_0123456_398	378_0123456_2594
25_0123456_373	378_0123456_2638
25_0123456_402	378_0123456_2592
25_0123456_409	378_0123456_2602
25_0123456_381	378_0123456_2642
25_0123456_346	378_0123456_2708
25_0123456_330	378_0123456_2682
25_0123456_331	378_0123456_2654
25_0123456_333	378_0123456_2577
25_0123456_316	378_0123456_2607
25_0123456_283	378_0123456_2631
25_0123456_274	378_0123456_2616
25_0123456_269	378_0123456_2662
25_0123456_260	378_0123456_2755
25_0123456_278	378_0123456_2775
25_0123456_263	378_0123456_2773
25_0123456_269	378_0123456_2774
25_0123456_273	378_0123456_2791
25_0123456_275	378_0123456_2754
25_0123456_284	378_0123456_2701
25_0123456_287	378_0123456_2689
25_0123456_292	378_0123456_2693
25_0123456_292	378_0123456_2703
25_0123456_297	378_0123456_2739
25_0123456_297	378_0123456_2758
25_0123456_269	378_0123456_2779
25_0123456_265	378_0123456_2727
25_0123456_261	378_0123456_2714
25_0123456_249	378_0123456_2735
25_0123456_238	378_0123456_2772
25_0123456_207	378_0123456_2804
25_0123456_201	378_0123456_2848
25_0123456_214	378_0123456_2863
25_0123456_200	378_0123456_2847
25_0123456_212	378_0123456_2821
25_0123456_236	378_0123456_2807
25_0123456_231	378_0123456_2763
25_0123456_247	378_0123456_2713
25_0123456_279	378_0123456_2706
25_0123456_298	378_0123456_2719
25_0123456_314	378_0123456_2740
25_0123456_322	378_0123456_2674
25_0123456_310	378_0123456_2660
25_0123456_295	378_0123456_2671
25_0123456_274	378_0123456_2685
25_0123456_248	378_0123456_2710
25_0123456_243	378_0123456_2734
25_0123456_261	378_0123456_2734
25_0123456_255	378_0123456_2756
25_0123456_260	378_0123456_2810
25_0123456_252	378_0123456_2795
25_0123456_261	378_0123456_2735
25_0123456_250	378_0123456_2737
25_0123456_255	378_0123456_2755
25_0123456_240	378_0123456_2736
25_0123456_209	378_0123456_2843
25_0123456_218	378_0123456_2864
25_0123456_223	378_0123456_2845
25_0123456_200	378_0123456_2819
25_0123456_193	378_0123456_2799
25_0123456_200	378_0123456_2804
25_0123456_180	378_0123456_2812
25_0123456_180	378_0123456_2769
25_0123456_190	378_0123456_2777
25_0123456_181	378_0123456_2828
25_0123456_217	378_0123456_2841
25_0123456_212	378_0123456_2792
25_0123456_202	378_0123456_2795
25_0123456_202	378_0123456_2766
25_0123456_186	378_0123456_2801
25_0123456_178	378_0123456_2796
25_0123456_196	378_0123456_2790
25_0123456_204	378_0123456_2807
25_0123456_210	378_0123456_2787
25_0123456_190	378_0123456_2799
25_0123456_164	378_0123456_2837
25_0123456_165	378_0123456_2845
25_0123456_157	378_0123456_2836
25_0123456_179	378_0123456_2812
25_0123456_212	378_0123456_2714
25_0123456_234	378_0123456_2733
25_0123456_250	378_0123456_2702
25_0123456_263	378_0123456_2747
25_0123456_283	378_0123456_2713
25_0123456_312	378_0123456_2672
25_0123456_326	378_0123456_2665
25_0123456_315	378_0123456_2637
25_0123456_318	378_0123456_2619
25_0123456_324	378_0123456_2586
25_0123456_317	378_0123456_2632
25_0123456_315	378_0123456_2687
25_0123456_350	378_0123456_2659
25_0123456_341	378_0123456_2728
25_0123456_332	378_0123456_2742
25_0123456_342	378_0123456_2716
25_0123456_329	378_0123456_2707
25_0123456_325	378_0123456_2688
25_0123456_301	378_0123456_2670
25_0123456_311	378_0123456_2654
25_0123456_360	378_0123456_2595
25_0123456_379	378_0123456_2594
25_0123456_365	378_0123456_2570
25_0123456_366	378_0123456_2592
25_0123456_353	378_0123456_2605
25_0123456_314	378_0123456_2672
25_0123456_309	378_0123456_2698
25_0123456_312	378_0123456_2729
25_0123456_307	378_0123456_2690
25_0123456_306	378_0123456_2682
25_0123456_298	378_0123456_2693
25_0123456_288	378_0123456_2731
25_0123456_304	378_0123456_2725
25_0123456_268	378_0123456_2737
25_0123456_272	378_0123456_2742
25_0123456_258	378_0123456_2725
25_0123456_263	378_0123456_2731
25_0123456_257	378_0123456_2735
25_0123456_257	378_0123456_2749
25_0123456_238	378_0123456_2733
25_0123456_231	378_0123456_2786
25_0123456_234	378_0123456_2787
25_0123456_231	378_0123456_2795
25_0123456_239	378_0123456_2797
25_0123456_276	378_0123456_2771
25_0123456_280	378_0123456_2764
25_0123456_309	378_0123456_2716
25_0123456_328	378_0123456_2676
25_0123456_307	378_0123456_2747
25_0123456_270	378_0123456_2806
25_0123456_266	378_0123456_2754
25_0123456_270	378_0123456_2735
25_0123456_241	378_0123456_2750
25_0123456_229	378_0123456_2767
25_0123456_222	378_0123456_2747
25_0123456_204	378_0123456_2783
25_0123456_189	378_0123456_2803
25_0123456_209	378_0123456_2839
25_0123456_200	378_0123456_2875
25_0123456_192	378_0123456_2880
25_0123456_191	378_0123456_2884
25_0123456_194	378_0123456_2851
25_0123456_193	378_0123456_2821
25_0123456_179	378_0123456_2772
25_0123456_167	378_0123456_2751
25_0123456_179	378_0123456_2765
25_0123456_206	378_0123456_2774
25_0123456_213	378_0123456_2754
25_0123456_191	378_0123456_2803
25_0123456_213	378_0123456_2840
25_0123456_198	378_0123456_2817
25_0123456_208	378_0123456_2866
25_0123456_228	378_0123456_2843
25_0123456_208	378_0123456_2880
25_0123456_184	378_0123456_2891
25_0123456_169	378_0123456_2893
25_0123456_179	378_0123456_2861
25_0123456_177	378_0123456_2855
25_0123456_194	378_0123456_2818
25_0123456_184	378_0123456_2802
25_0123456_185	378_0123456_2849
25_0123456_216	378_0123456_2809
25_0123456_247	378_0123456_2763
25_0123456_230	378_0123456_2785
25_0123456_226	378_0123456_2814
25_0123456_196	378_0123456_2846
25_0123456_179	378_0123456_2824
25_0123456_169	378_0123456_2793
25_0123456_166	378_0123456_2800
25_0123456_186	378_0123456_2763
25_0123456_175	378_0123456_2796
25_0123456_181	378_0123456_2789
25_0123456_181	378_0123456_2789
25_0123456_185	378_0123456_2754
25_0123456_185	378_0123456_2759
25_0123456_166	378_0123456_2794
25_0123456_186	378_0123456_2771
25_0123456_201	378_0123456_2754
25_0123456_211	378_0123456_2749
25_0123456_210	378_0123456_2761
25_0123456_196	378_0123456_2776
25_0123456_176	378_0123456_2778
25_0123456_167	378_0123456_2839
25_0123456_167	378_0123456_2866
25_0123456_135	378_0123456_2900
25_0123456_120	378_0123456_2852
25_0123456_109	378_0123456_2874
25_0123456_117	378_0123456_2865
25_0123456_107	378_0123456_2872
25_0123456_98	378_0123456_2918
25_0123456_91	378_0123456_2917
25_0123456_123	378_0123456_2914
25_0123456_133	378_0123456_2855
25_0123456_119	378_0123456_2845
25_0123456_116	378_0123456_2850
25_0123456_109	378_0123456_2899
25_0123456_104	378_0123456_2899
25_0123456_96	378_0123456_2872
25_0123456_100	378_0123456_2938
25_0123456_117	378_0123456_2908
25_0123456_132	378_0123456_2823
25_0123456_139	378_0123456_2780
25_0123456_132	378_0123456_2850
25_0123456_135	378_0123456_2847
25_0123456_147	378_0123456_2830
25_0123456_143	378_0123456_2837
25_0123456_154	378_0123456_2852
25_0123456_146	378_0123456_2808
25_0123456_135	378_0123456_2819
25_0123456_123	378_0123456_2886
25_0123456_118	378_0123456_2910
25_0123456_100	378_0123456_2900
25_0123456_93	378_0123456_2904
25_0123456_86	378_0123456_2908
25_0123456_94	378_0123456_2954
25_0123456_102	378_0123456_2937
25_0123456_93	378_0123456_2908
25_0123456_87	378_0123456_2853
25_0123456_76	378_0123456_2924
25_0123456_67	378_0123456_2957
25_0123456_55	378_0123456_2931
25_0123456_38	378_0123456_2916
25_0123456_31	378_0123456_2897
25_0123456_26	378_0123456_2921
25_0123456_33	378_0123456_2938
25_0123456_40	378_0123456_2940
25_0123456_43	378_0123456_2915
25_0123456_47	378_0123456_2958
25_0123456_43	378_0123456_2944
25_0123456_42	378_0123456_2960
25_0123456_53	378_0123456_2914
25_0123456_61	378_0123456_2907
25_0123456_76	378_0123456_2891
25_0123456_73	378_0123456_2892
25_0123456_77	378_0123456_2955
25_0123456_66	378_0123456_2991
25_0123456_62	378_0123456_2973
25_0123456_65	378_0123456_2979
25_0123456_59	378_0123456_2948
25_0123456_55	378_0123456_2977
25_0123456_50	378_0123456_2958
25_0123456_52	378_0123456_2977
25_0123456_44	378_0123456_2963
25_0123456_37	378_0123456_2962
25_0123456_36	378_0123456_2948
25_0123456_36	378_0123456_2943
25_0123456_62	378_0123456_2896
25_0123456_62	378_0123456_2945
25_0123456_60	378_0123456_2961
25_0123456_62	378_0123456_2953
25_0123456_74	378_0123456_2964
25_0123456_81	378_0123456_2958
25_0123456_92	378_0123456_2906
25_0123456_90	378_0123456_2921
25_0123456_82	378_0123456_2935
25_0123456_68	378_0123456_2921
25_0123456_63	378_0123456_2918
25_0123456_59	378_0123456_2932
25_0123456_46	378_0123456_2997
25_0123456_45	378_0123456_2971
25_0123456_59	378_0123456_2980
25_0123456_58	378_0123456_3008
25_0123456_49	378_0123456_2971
25_0123456_44	378_0123456_2983
25_0123456_30	378_0123456_2992
25_0123456_21	378_0123456_2982
25_0123456_22	378_0123456_2945
25_0123456_23	378_0123456_2972
25_0123456_33	378_0123456_2978
25_0123456_43	378_0123456_2986
25_0123456_32	378_0123456_2988
25_0123456_26	378_0123456_3024
25_0123456_18	378_0123456_2997
25_0123456_19	378_0123456_2992
25_0123456_16	378_0123456_2998
25_0123456_12	378_0123456_3002
25_0123456_8	378_0123456_3037
25_0123456_8	378_0123456_3034
25_0123456_8	378_0123456_2995
25_0123456_7	378_0123456_2969
25_0123456_4	378_0123456_2969
25_0123456_6	378_0123456_2993
25_0123456_13	378_0123456_2952
25_0123456_11	378_0123456_2952
25_0123456_6	378_0123456_2987
25_0123456_4	378_0123456_2969
25_0123456_5	378_0123456_2983
25_0123456_7	378_0123456_2975
25_0123456_7	378_0123456_2961
25_0123456_7	378_0123456_3021
25_0123456_5	378_0123456_3063
25_0123456_2	378_0123456_3070
25_0123456_1	378_0123456_3024
25_0123456_1	378_0123456_3031
25_0123456_1	378_0123456_3007
25_0123456_1	378_0123456_3020
25_0123456_1	378_0123456_3010
25_0123456_4	378_0123456_3006
25_0123456_1	378_0123456_2979
378_0123456_2990
378_0123456_2949
378_0123456_2955
378_0123456_2955
378_0123456_2972
378_0123456_2978
378_0123456_2978
378_0123456_3015
378_0123456_3030
378_0123456_2993
378_0123456_3038
378_0123456_3039
378_0123456_3064
378_0123456_3069
378_0123456_3027
378_0123456_3033
378_0123456_2975
378_0123456_3000
378_0123456_3030
378_0123456_3064
378_0123456_3044
378_0123456_3023
378_0123456_3034
378_0123456_3012
378_0123456_3027
378_0123456_3035
378_0123456_3040
378_0123456_3069
378_0123456_3022
378_0123456_3068
378_0123456_3012
378_0123456_2969
378_0123456_2977
378_0123456_2997
378_0123456_2994
378_0123456_2945
378_0123456_2951
378_0123456_2989
378_0123456_2975
378_0123456_2982
378_0123456_2991
378_0123456_2979
378_0123456_3001
378_0123456_2983
378_0123456_2989
378_0123456_2975
378_0123456_3008
378_0123456_3042
378_0123456_3057
378_0123456_3044
378_0123456_2988
378_0123456_3002
378_0123456_2985
378_0123456_3027
378_0123456_3009
378_0123456_3037
378_0123456_3040
378_0123456_3003
378_0123456_2930
378_0123456_2883
378_0123456_2924
378_0123456_2943
378_0123456_2937
378_0123456_2916
378_0123456_2920
378_0123456_2939
378_0123456_2937
378_0123456_2964
378_0123456_2992
378_0123456_2996
378_0123456_2995
378_0123456_3002
378_0123456_2936
378_0123456_2969
378_0123456_2982
378_0123456_2956
378_0123456_2971
378_0123456_2992
378_0123456_3000
378_0123456_3025
378_0123456_3046
378_0123456_2999
378_0123456_2986
378_0123456_2951
378_0123456_2995
378_0123456_2990
378_0123456_3017
378_0123456_3032
378_0123456_3038
378_0123456_3022
378_0123456_3015
378_0123456_3006
378_0123456_3014
378_0123456_3044
378_0123456_3013
378_0123456_2987
378_0123456_3016
378_0123456_3012
378_0123456_3029
378_0123456_2998
378_0123456_2987
378_0123456_2993
378_0123456_3015
378_0123456_3029
378_0123456_3003
378_0123456_2963
378_0123456_2985
378_0123456_3031
378_0123456_3060
378_0123456_3062
378_0123456_3034
378_0123456_3013
378_0123456_2998
378_0123456_3024
378_0123456_2979
378_0123456_3019
378_0123456_3027
378_0123456_3024
378_0123456_3060
378_0123456_3062
378_0123456_3018
378_0123456_3034
378_0123456_3006
378_0123456_3021
378_0123456_3019
378_0123456_3006
378_0123456_3036
378_0123456_2988
378_0123456_3000
378_0123456_3023
378_0123456_2983
378_0123456_3015
378_0123456_3016
378_0123456_2999
378_0123456_2956
378_0123456_2982
378_0123456_2908
378_0123456_2903
378_0123456_2907
378_0123456_2944
378_0123456_2966
378_0123456_2980
378_0123456_2974
378_0123456_2974
378_0123456_3034
378_0123456_2988
378_0123456_2987
378_0123456_2983
378_0123456_3062
378_0123456_3038
378_0123456_3002
378_0123456_3005
378_0123456_2973
378_0123456_2953
378_0123456_3027
378_0123456_2996
378_0123456_3000
378_0123456_3034
378_0123456_2999
378_0123456_2988
378_0123456_3029
378_0123456_2982
378_0123456_2970
378_0123456_2984
378_0123456_2964
378_0123456_2951
378_0123456_3000
378_0123456_2996
378_0123456_3001
378_0123456_3003
378_0123456_3027
378_0123456_2988
378_0123456_2995
378_0123456_3005
378_0123456_2975
378_0123456_3022
378_0123456_3003
378_0123456_2970
378_0123456_2996
378_0123456_3022
378_0123456_3016
378_0123456_2963
378_0123456_2941
378_0123456_2948
378_0123456_2955
378_0123456_2955
378_0123456_2954
378_0123456_2998
378_0123456_3023
378_0123456_2990
378_0123456_2961
378_0123456_2994
378_0123456_3025
378_0123456_2994
378_0123456_2938
378_0123456_2940
378_0123456_2950
378_0123456_2994
378_0123456_2945
378_0123456_2973
378_0123456_2959
378_0123456_3010
378_0123456_3013
378_0123456_3081
378_0123456_3101
378_0123456_3055
378_0123456_3039
378_0123456_3037
378_0123456_3032
378_0123456_3034
378_0123456_3066
378_0123456_3034
378_0123456_3015
378_0123456_3049
378_0123456_3009
378_0123456_2973
378_0123456_2998
378_0123456_2980
378_0123456_2972
378_0123456_3001
378_0123456_2986
378_0123456_3001
378_0123456_3004
378_0123456_2990
378_0123456_3012
378_0123456_2979
378_0123456_2966
378_0123456_2955
378_0123456_2961
378_0123456_2966
378_0123456_2977
378_0123456_2991
378_0123456_2963
378_0123456_2952
378_0123456_2994
378_0123456_3023
378_0123456_3000
378_0123456_2977
378_0123456_2950
378_0123456_3014
378_0123456_3004
378_0123456_3024
378_0123456_3057
378_0123456_3024
378_0123456_3052
378_0123456_3012
378_0123456_2986
378_0123456_3020
378_0123456_2997
378_0123456_2997
378_0123456_2942
378_0123456_2975
378_0123456_2958
378_0123456_2970
378_0123456_2994
378_0123456_3008
378_0123456_2996
378_0123456_3007
378_0123456_2983
378_0123456_3035
378_0123456_2992
378_0123456_2983
378_0123456_2977
378_0123456_2954
378_0123456_2961
378_0123456_2965
378_0123456_3000
378_0123456_3004
378_0123456_3012
378_0123456_3035
378_0123456_3010
378_0123456_3023
378_0123456_3046
378_0123456_3083
378_0123456_3065
378_0123456_3057
378_0123456_3060
378_0123456_3045
378_0123456_3002
378_0123456_2957
378_0123456_2963
378_0123456_2959
378_0123456_2976
378_0123456_3002
378_0123456_3032
378_0123456_3000
378_0123456_3003
378_0123456_2940
378_0123456_2924
378_0123456_2938
378_0123456_2937
378_0123456_2979
378_0123456_3009
378_0123456_2957
378_0123456_3027
378_0123456_3021
378_0123456_2986
378_0123456_2971
378_0123456_2976
378_0123456_3007
378_0123456_2965
378_0123456_2958
378_0123456_2981
378_0123456_3005
378_0123456_2989
378_0123456_3009
378_0123456_2985
378_0123456_3026
378_0123456_2997
378_0123456_3038
378_0123456_3072
378_0123456_3000
378_0123456_3032
378_0123456_3021
378_0123456_3006
378_0123456_2995
378_0123456_2942
378_0123456_2982
378_0123456_2996
378_0123456_2993
378_0123456_3009
378_0123456_3047
378_0123456_3020
378_0123456_3049
378_0123456_3037
378_0123456_2988
378_0123456_2988
378_0123456_3031
378_0123456_3018
378_0123456_3018
378_0123456_2991
378_0123456_2972
378_0123456_3010
378_0123456_2983
378_0123456_2982
378_0123456_2949
378_0123456_2915
378_0123456_2953
378_0123456_2965
378_0123456_2969
378_0123456_2992
378_0123456_2991
378_0123456_2978
378_0123456_2945
378_0123456_2946
378_0123456_3001
378_0123456_2959
378_0123456_2971
378_0123456_2944
378_0123456_2954
378_0123456_2995
378_0123456_3012
378_0123456_3040
378_0123456_3043
378_0123456_3077
378_0123456_2997
378_0123456_3019
378_0123456_2971
378_0123456_3017
378_0123456_3041
378_0123456_3041
378_0123456_3078
378_0123456_3007
378_0123456_2993
378_0123456_3015
378_0123456_3005
378_0123456_3004
378_0123456_3000
378_0123456_3002
378_0123456_2995
378_0123456_2985
378_0123456_2956
378_0123456_2982
378_0123456_2990
378_0123456_2966
378_0123456_2945
378_0123456_2975
378_0123456_2957
378_0123456_2980
378_0123456_3006
378_0123456_2971
378_0123456_2984
378_0123456_2994
378_0123456_2957
378_0123456_2923
378_0123456_2916
378_0123456_2948
378_0123456_2991
378_0123456_2958
378_0123456_2954
378_0123456_2952
378_0123456_2955
378_0123456_2929
378_0123456_2994
378_0123456_2979
378_0123456_2954
378_0123456_2953
378_0123456_2987
378_0123456_3007
378_0123456_3028
378_0123456_3038
378_0123456_3010
378_0123456_3052
378_0123456_3004
378_0123456_3015
378_0123456_3001
378_0123456_3018
378_0123456_3009
378_0123456_3043
378_0123456_3001
378_0123456_3000
378_0123456_2967
378_0123456_2991
378_0123456_2987
378_0123456_2969
378_0123456_2925
378_0123456_2956
378_0123456_2964
378_0123456_3015
378_0123456_3027
378_0123456_3018
378_0123456_2988
378_0123456_3024
378_0123456_3022
378_0123456_3039
378_0123456_3022
378_0123456_2992
378_0123456_3016
378_0123456_3043
378_0123456_2992
378_0123456_2968
378_0123456_2934
378_0123456_2990
378_0123456_2972
378_0123456_2979
378_0123456_2975
378_0123456_2991
378_0123456_2943
378_0123456_2948
378_0123456_2981
378_0123456_3006
378_0123456_3041
378_0123456_3034
378_0123456_3022
378_0123456_3033
378_0123456_3003
378_0123456_2999
378_0123456_3007
378_0123456_2991
378_0123456_2970
378_0123456_2947
378_0123456_2984
378_0123456_2958
378_0123456_2940
378_0123456_2989
378_0123456_3007
378_0123456_3002
378_0123456_3009
378_0123456_2909
378_0123456_2947
378_0123456_2931
378_0123456_2930
378_0123456_2969
378_0123456_3023
378_0123456_2996
378_0123456_3008
378_0123456_2962
378_0123456_2961
378_0123456_2964
378_0123456_2985
378_0123456_2940
378_0123456_2970
378_0123456_2948
378_0123456_2958
378_0123456_2995
378_0123456_2997
378_0123456_2987
378_0123456_2947
378_0123456_2947
378_0123456_2944
378_0123456_2943
378_0123456_2915
378_0123456_2972
378_0123456_3002
378_0123456_3006
378_0123456_3029
378_0123456_3043
378_0123456_3060
378_0123456_3046
378_0123456_3007
378_0123456_2994
378_0123456_2941
378_0123456_2932
378_0123456_2932
378_0123456_2983
378_0123456_2960
378_0123456_2980
378_0123456_2963
378_0123456_3019
378_0123456_2959
378_0123456_2942
378_0123456_2984
378_0123456_3008
378_0123456_2977
378_0123456_2971
378_0123456_3034
378_0123456_3025
378_0123456_2942
378_0123456_2934
378_0123456_2943
378_0123456_2947
378_0123456_2898
378_0123456_2901
378_0123456_2908
378_0123456_2984
378_0123456_2954
378_0123456_2967
378_0123456_2998
378_0123456_2985
378_0123456_2987
378_0123456_2969
378_0123456_3002
378_0123456_3010
378_0123456_3074
378_0123456_3022
378_0123456_2981
378_0123456_2926
378_0123456_2943
378_0123456_2946
378_0123456_2953
378_0123456_2917
378_0123456_2948
378_0123456_2998
378_0123456_2995
378_0123456_3004
378_0123456_2969
378_0123456_2983
378_0123456_3004
378_0123456_3003
378_0123456_2978
378_0123456_2981
378_0123456_2967
378_0123456_2944
378_0123456_2952
378_0123456_2968
378_0123456_2994
378_0123456_3050
378_0123456_3070
378_0123456_3063
378_0123456_3029
378_0123456_3031
378_0123456_2983
378_0123456_3005
378_0123456_3001
378_0123456_2988
378_0123456_2992
378_0123456_3034
378_0123456_2974
378_0123456_3002
378_0123456_3063
378_0123456_2983
378_0123456_2954
378_0123456_2947
378_0123456_2940
378_0123456_2984
378_0123456_3007
378_0123456_2977
378_0123456_3025
378_0123456_3000
378_0123456_2988
378_0123456_2989
378_0123456_3045
378_0123456_3055
378_0123456_3059
378_0123456_3023
378_0123456_3040
378_0123456_3050
378_0123456_3096
378_0123456_3098
378_0123456_3075
378_0123456_3080
378_0123456_3040
378_0123456_3016
378_0123456_2990
378_0123456_2958
378_0123456_2983
378_0123456_2965
378_0123456_2945
378_0123456_2928
378_0123456_2937
378_0123456_2929
378_0123456_2968
378_0123456_2968
378_0123456_2950
378_0123456_3000
378_0123456_2986
378_0123456_2989
378_0123456_3000
378_0123456_3021
378_0123456_2990
378_0123456_2959
378_0123456_2991
378_0123456_2976
378_0123456_3009
378_0123456_3002
378_0123456_3006
378_0123456_2988
378_0123456_2965
378_0123456_2956
378_0123456_2933
378_0123456_2949
378_0123456_2951
378_0123456_2982
378_0123456_2969
378_0123456_2980
378_0123456_3017
378_0123456_3008
378_0123456_2992
378_0123456_3040
378_0123456_3000
378_0123456_2989
378_0123456_2930
378_0123456_2962
378_0123456_2996
378_0123456_2995
378_0123456_3029
378_0123456_2958
378_0123456_2969
378_0123456_2904
378_0123456_2922
378_0123456_2924
378_0123456_2962
378_0123456_2968
378_0123456_2915
378_0123456_2917
378_0123456_2962
378_0123456_2935
378_0123456_2914
378_0123456_2932
378_0123456_2917
378_0123456_2913
378_0123456_2983
378_0123456_3003
378_0123456_2963
378_0123456_2974
378_0123456_2999
378_0123456_2927
378_0123456_2967
378_0123456_3020
378_0123456_3013
378_0123456_2990
378_0123456_2969
378_0123456_2938
378_0123456_2962
378_0123456_2976
378_0123456_3003
378_0123456_3017
378_0123456_3030
378_0123456_3036
378_0123456_2967
378_0123456_2966
378_0123456_2948
378_0123456_2940
378_0123456_2953
378_0123456_2935
378_0123456_2887
378_0123456_2940
378_0123456_2919
378_0123456_2931
378_0123456_2910
378_0123456_2933
378_0123456_2939
378_0123456_2939
378_0123456_2950
378_0123456_2955
378_0123456_2917
378_0123456_2983
378_0123456_2976
378_0123456_2986
378_0123456_2975
378_0123456_2961
378_0123456_3012
378_0123456_3031
[truncated: 3,001 more rows]
[truncated: 882 more columns]
