# Supplementary material for: Environmental change makes robust ecological networks fragile
Source: Nat Commun. 2016 Aug 11;7:12462. doi: 10.1038/ncomms12462 (PMC4987532; doi:10.1038/ncomms12462)
Supplement: Supplementary Data 1 — Host-parasite networks and host extinction sequences in Avida experiments. The compressed archive includes the 100 co-evolved host-parasite networks and the host extinction sequences in the historical scenario. [file ncomms12462-s2.zip › Supplementary_data_S1/host_extinction_sequence_86.csv]

1718_4_2	593_3_12	643_3_4	592_3_5	344_3_3	345_34_7	346_4_7	347_0_3	340_3_19	341_4_3	342_2_1	343_4_4	348_3_4	349_4_4	1653_4_1	960_3_2	594_0_1	2318_4_1	2316_4_1	2314_4_2	2315_4_2	2312_4_1	2313_4_2	2310_2_2	298_4_4	299_3_5	296_2_4	297_4_11	294_4_11	295_4_4	292_4_13	293_4_2	290_4_2	291_3_2	270_4_2	271_4_3	272_3_6	273_3_1	274_34_3	275_4_1	276_4_8	277_0_4	278_4_7	279_4_3	3211_3_1	2262_1_1	2263_4_1	2266_4_1	2267_4_1	2442_2_1
593_3_11	1200_4_3	592_3_5	344_3_3	345_34_7	346_4_9	347_0_4	340_3_19	341_4_3	343_4_4	348_3_4	349_4_5	960_3_2	594_0_2	2318_4_2	2316_4_2	2314_4_3	2315_4_2	2312_4_1	2313_4_1	2310_2_1	298_4_4	299_3_4	296_2_2	297_4_13	294_4_12	295_4_5	292_4_17	293_4_2	290_4_2	291_3_2	270_4_1	271_4_1	272_3_9	273_3_2	274_34_3	275_4_2	276_4_7	277_0_3	278_4_6	279_4_2	3211_3_1	2262_1_1	2266_4_1	2267_4_1	2442_2_1	2443_4_1	2441_4_3	2447_4_1	2444_3_2
1200_4_2	592_3_3	344_3_1	345_34_6	346_4_12	347_0_6	340_3_24	341_4_2	343_4_3	348_3_3	349_4_6	2314_4_4	2315_4_3	298_4_5	299_3_8	297_4_16	294_4_15	295_4_7	292_4_18	293_4_3	290_4_2	291_3_2	270_4_1	271_4_1	272_3_8	273_3_1	274_34_5	275_4_5	276_4_7	277_0_9	278_4_5	279_4_5	2262_1_2	2267_4_1	2441_4_2	2444_3_1	2449_3_1	108_4_7	109_3_8	102_4_1	103_4_5	100_4_13	101_4_7	106_4_1	107_4_27	104_35_3	105_4_8	2047_4_2	2044_4_3	2045_3_1
1200_4_2	344_3_1	345_34_7	346_4_11	347_0_5	340_3_28	341_4_2	343_4_3	348_3_1	349_4_5	2314_4_4	2315_4_2	298_4_3	299_3_8	297_4_17	294_4_17	295_4_3	292_4_17	293_4_4	290_4_2	291_3_2	270_4_1	271_4_2	272_3_5	273_3_1	274_34_4	275_4_8	276_4_10	277_0_14	278_4_5	279_4_7	2262_1_6	2441_4_2	2444_3_1	2449_3_1	108_4_9	109_3_10	102_4_1	103_4_5	100_4_11	101_4_9	106_4_1	107_4_28	104_35_1	105_4_8	2047_4_4	2044_4_3	2045_3_1	2042_4_5	2043_5_1
1006_4_3	780_4_3	625_4_1	527_1_5	1948_4_10	428_4_6	1565_4_1	1941_4_4	1946_4_8	1944_4_6	344_3_1	345_34_6	346_4_13	347_0_10	340_3_25	341_4_1	343_4_5	810_4_4	811_4_17	812_3_1	813_0_4	814_3_13	349_4_4	817_3_12	2859_4_3	2858_4_3	2913_4_5	1399_4_3	2916_4_2	717_3_2	663_4_2	2853_4_2	1796_4_6	2857_3_3	1794_4_1	1490_4_12	915_4_8	1492_3_1	687_4_14	1495_4_8	2081_4_1	2106_3_7	1264_3_9	1994_4_3	1068_34_9	1754_4_1	916_4_7	1704_3_1	1705_4_7	1706_4_1
1052_4_1	1006_4_8	625_4_1	527_1_5	1948_4_6	428_4_8	1565_4_1	1941_4_2	1946_4_15	1944_4_3	344_3_1	345_34_8	346_4_20	347_0_12	340_3_30	341_4_1	343_4_7	810_4_5	811_4_15	813_0_2	814_3_20	349_4_4	817_3_12	2859_4_2	2858_4_2	2913_4_6	1399_4_3	2916_4_3	717_3_1	663_4_2	2853_4_3	1796_4_5	2857_3_2	1794_4_1	1490_4_16	915_4_6	687_4_21	1495_4_10	2081_4_1	2106_3_7	1264_3_6	1994_4_5	1068_34_6	916_4_10	1704_3_1	1705_4_4	1060_4_1	1063_4_3	1062_1_1	1065_4_3
1052_4_1	1006_4_14	625_4_1	527_1_5	198_3_1	1948_4_10	428_4_9	1565_4_1	1941_4_3	1946_4_15	1944_4_2	344_3_1	345_34_8	346_4_26	347_0_12	340_3_39	341_4_1	343_4_9	810_4_3	811_4_12	813_0_3	814_3_16	349_4_6	817_3_16	2859_4_2	2858_4_2	2913_4_4	2916_4_4	2853_4_2	1796_4_5	2857_3_2	662_4_13	1490_4_12	915_4_8	687_4_19	1495_4_11	2081_4_1	2106_3_5	1264_3_4	1994_4_11	1068_34_5	916_4_15	1704_3_2	1705_4_2	1060_4_2	1063_4_2	2315_4_2	1065_4_3	1066_4_10	715_4_13
1052_4_1	198_3_1	1948_4_13	428_4_8	1565_4_1	1941_4_2	1946_4_14	1944_4_3	344_3_1	345_34_8	346_4_25	347_0_11	340_3_42	341_4_1	343_4_7	810_4_4	811_4_11	813_0_5	814_3_17	349_4_4	817_3_12	2859_4_4	2858_4_3	2913_4_6	2916_4_3	2853_4_4	1796_4_2	2857_3_4	662_4_11	1490_4_9	1491_4_1	687_4_17	1495_4_9	2081_4_1	2106_3_7	1264_3_7	1994_4_8	1068_34_6	916_4_24	1704_3_3	1705_4_4	1060_4_1	2314_4_2	2315_4_3	1065_4_2	1066_4_12	715_4_16	1258_3_7	298_4_16	299_3_16
1052_4_1	198_3_1	1948_4_14	428_4_9	1565_4_1	1941_4_3	1946_4_17	1944_4_3	344_3_1	345_34_4	346_4_26	347_0_5	340_3_41	341_4_1	343_4_4	810_4_3	811_4_14	813_0_3	814_3_12	349_4_9	817_3_21	2859_4_2	2858_4_4	2913_4_5	2916_4_3	2853_4_7	1796_4_1	2857_3_5	662_4_12	1490_4_17	1491_4_1	687_4_19	1495_4_9	914_4_5	1994_4_7	1068_34_3	916_4_25	1704_3_6	1705_4_3	1060_4_1	2314_4_2	2315_4_5	1065_4_2	1066_4_12	715_4_21	1258_3_9	298_4_8	299_3_21	297_4_22	1665_4_9
1052_4_1	198_3_1	1948_4_13	428_4_10	1941_4_2	1946_4_11	1944_4_5	344_3_1	345_34_3	346_4_27	347_0_5	340_3_47	341_4_1	343_4_5	810_4_2	811_4_15	813_0_3	814_3_10	349_4_8	817_3_28	2858_4_7	2913_4_6	2916_4_6	2853_4_4	712_4_14	2857_3_4	662_4_13	1490_4_16	1491_4_1	687_4_9	1495_4_9	914_4_9	1994_4_7	1068_34_2	916_4_18	1704_3_7	1705_4_5	1060_4_1	1168_4_21	2315_4_5	1065_4_2	1066_4_15	715_4_26	1258_3_14	298_4_15	299_3_14	297_4_18	1665_4_7	292_4_10	1662_4_10
1052_4_1	198_3_1	1948_4_18	428_4_12	1941_4_3	1946_4_10	1944_4_7	344_3_1	345_34_1	346_4_26	347_0_3	340_3_59	341_4_1	343_4_6	811_4_11	813_0_6	814_3_6	349_4_9	817_3_22	2858_4_10	2913_4_9	2916_4_4	2853_4_4	712_4_14	2857_3_5	662_4_12	1490_4_17	1491_4_1	1495_4_8	914_4_5	1994_4_7	1068_34_4	1704_3_8	1705_4_7	1060_4_1	2315_4_8	1066_4_13	715_4_34	1258_3_7	298_4_7	299_3_15	297_4_16	1665_4_13	292_4_5	1662_4_7	290_4_7	591_4_4	1086_4_2	593_3_8	1084_4_8
198_3_1	1948_4_14	428_4_8	1941_4_1	1946_4_7	1944_4_7	344_3_1	819_4_5	346_4_26	347_0_2	340_3_59	341_4_1	343_4_5	811_4_11	813_0_2	814_3_2	349_4_10	817_3_22	2858_4_12	2913_4_8	2916_4_7	2853_4_2	712_4_11	2857_3_11	662_4_14	1490_4_21	1491_4_1	1495_4_12	914_4_10	1994_4_4	1068_34_4	1704_3_6	1705_4_7	1060_4_1	2315_4_5	1066_4_12	715_4_37	1258_3_8	298_4_5	299_3_19	297_4_14	1665_4_10	292_4_4	1662_4_7	290_4_10	591_4_8	1086_4_1	593_3_8	1084_4_3	1082_4_2
198_3_1	1948_4_10	428_4_14	1941_4_2	1946_4_5	1944_4_9	344_3_1	819_4_6	346_4_26	347_0_2	340_3_53	341_4_1	343_4_7	811_4_15	814_3_3	349_4_14	817_3_21	2858_4_15	2913_4_9	2916_4_14	715_4_44	712_4_16	2857_3_11	662_4_15	1490_4_22	1491_4_1	1495_4_16	914_4_8	1994_4_3	1068_34_5	1704_3_12	1705_4_3	1060_4_1	2315_4_5	1066_4_16	1258_3_6	298_4_7	299_3_22	297_4_11	1665_4_9	292_4_2	1662_4_4	290_4_11	591_4_9	1086_4_1	593_3_6	1084_4_4	1082_4_5	1081_3_6	1121_1_23
1948_4_18	428_4_18	1941_4_4	1946_4_3	1944_4_10	344_3_1	819_4_13	346_4_18	347_0_2	340_3_45	341_4_1	343_4_6	811_4_16	814_3_3	349_4_14	817_3_26	2858_4_20	2913_4_5	2916_4_6	715_4_43	712_4_15	2857_3_17	662_4_18	1490_4_20	1495_4_15	914_4_5	1994_4_2	1068_34_8	1704_3_11	1705_4_5	1060_4_1	2315_4_5	1066_4_18	1258_3_3	298_4_6	299_3_23	297_4_13	1665_4_6	292_4_1	1662_4_3	290_4_16	591_4_6	593_3_7	1084_4_6	1082_4_3	1081_3_10	1121_1_17	196_4_22	191_4_53	193_4_11
1948_4_17	428_4_18	1946_4_2	1944_4_17	344_3_1	819_4_9	346_4_21	347_0_5	340_3_40	341_4_1	343_4_3	811_4_17	814_3_1	349_4_12	817_3_30	2858_4_21	2913_4_4	2916_4_3	715_4_57	712_4_17	2857_3_20	662_4_22	1490_4_12	1495_4_10	914_4_7	1994_4_2	1068_34_5	1704_3_12	1705_4_4	1060_4_1	2315_4_6	1066_4_14	1258_3_4	298_4_6	299_3_24	297_4_14	1665_4_4	292_4_2	1662_4_1	290_4_16	591_4_5	593_3_3	1084_4_6	1082_4_3	1081_3_9	1121_1_19	196_4_23	191_4_43	193_4_11	270_4_1
1948_4_12	428_4_18	1946_4_3	1944_4_16	344_3_1	819_4_14	346_4_27	347_0_7	340_3_38	341_4_1	343_4_3	811_4_25	814_3_1	349_4_19	817_3_27	2858_4_18	2913_4_5	2916_4_5	715_4_60	712_4_15	2857_3_18	662_4_26	1490_4_10	1495_4_6	914_4_9	1994_4_1	1068_34_2	1704_3_14	1705_4_3	1060_4_1	2315_4_3	1066_4_11	1258_3_2	298_4_8	299_3_25	297_4_19	1665_4_4	292_4_6	1662_4_2	290_4_21	591_4_7	593_3_3	1084_4_3	1082_4_3	1081_3_10	1121_1_21	196_4_24	191_4_41	193_4_10	270_4_1
1948_4_16	428_4_18	1946_4_3	1944_4_19	819_4_13	346_4_25	347_0_5	340_3_29	341_4_1	343_4_5	811_4_19	814_3_1	349_4_16	817_3_22	2858_4_25	2913_4_5	2916_4_3	715_4_63	712_4_9	2857_3_22	662_4_30	1490_4_13	1495_4_9	914_4_11	1994_4_1	1068_34_2	1704_3_13	1705_4_3	1060_4_1	2315_4_2	1066_4_12	1258_3_1	298_4_2	299_3_20	297_4_10	1665_4_1	292_4_5	1662_4_1	290_4_18	591_4_14	593_3_3	1084_4_1	1082_4_5	1081_3_12	1121_1_22	196_4_21	191_4_44	193_4_7	270_4_1	274_34_4
1948_4_16	1525_4_8	1946_4_4	1944_4_17	819_4_15	346_4_35	347_0_6	340_3_29	341_4_1	343_4_3	811_4_21	814_3_1	349_4_18	817_3_22	2858_4_23	2913_4_7	2916_4_3	715_4_72	712_4_9	2857_3_25	662_4_28	1490_4_13	1495_4_14	914_4_11	1068_34_3	1704_3_14	1705_4_5	1060_4_1	1066_4_7	427_3_1	298_4_5	299_3_25	297_4_11	294_4_34	292_4_3	290_4_18	591_4_14	593_3_5	1082_4_6	1081_3_10	1121_1_21	196_4_13	191_4_49	193_4_5	270_4_1	274_34_2	275_4_2	276_4_32	277_0_2	279_4_49
1948_4_18	1525_4_6	1946_4_5	1944_4_16	819_4_19	346_4_31	347_0_7	340_3_48	341_4_1	343_4_5	811_4_14	349_4_17	817_3_19	2858_4_29	2913_4_2	2916_4_3	715_4_78	712_4_9	2857_3_28	662_4_27	1490_4_14	1495_4_10	914_4_8	1068_34_2	1704_3_17	1705_4_13	1060_4_1	1066_4_10	427_3_1	298_4_4	299_3_22	297_4_10	294_4_34	292_4_7	290_4_12	591_4_18	593_3_5	1082_4_7	1081_3_10	1121_1_23	196_4_19	191_4_43	193_4_6	270_4_1	275_4_6	276_4_26	277_0_4	279_4_52	2820_0_6	2548_1_7
1948_4_16	1525_4_8	1946_4_6	1944_4_22	819_4_22	346_4_45	347_0_2	340_3_42	341_4_1	343_4_7	811_4_9	349_4_11	817_3_16	2858_4_21	2913_4_6	2916_4_5	715_4_93	712_4_11	2857_3_23	662_4_24	1490_4_11	1495_4_11	914_4_8	1068_34_1	1704_3_12	1705_4_10	1060_4_1	1066_4_12	427_3_1	298_4_2	299_3_23	297_4_10	294_4_46	292_4_7	290_4_10	591_4_18	593_3_2	1082_4_6	1081_3_13	1121_1_26	196_4_19	191_4_52	193_4_9	270_4_1	275_4_4	276_4_33	277_0_3	279_4_54	2820_0_2	2548_1_7
1948_4_13	1525_4_13	1946_4_4	1944_4_21	819_4_16	346_4_32	347_0_4	340_3_49	341_4_1	343_4_8	811_4_6	349_4_12	817_3_17	2858_4_20	2913_4_7	2916_4_6	715_4_95	712_4_7	2857_3_27	662_4_21	1490_4_10	1495_4_9	914_4_9	1068_34_1	1704_3_14	1705_4_7	1060_4_1	1066_4_12	427_3_1	298_4_2	299_3_21	297_4_4	294_4_29	292_4_4	290_4_9	591_4_10	593_3_4	1082_4_4	1081_3_16	1121_1_34	196_4_18	191_4_58	193_4_5	270_4_1	275_4_4	276_4_39	277_0_6	279_4_56	2548_1_4	526_4_1
1948_4_15	1525_4_12	1946_4_7	1944_4_17	819_4_25	346_4_31	347_0_6	340_3_51	341_4_1	343_4_9	811_4_6	349_4_20	817_3_14	2858_4_25	2913_4_8	2916_4_8	715_4_104	712_4_3	2857_3_23	662_4_15	1490_4_9	1495_4_12	914_4_9	1704_3_14	1705_4_9	425_4_1	1066_4_13	298_4_2	299_3_20	297_4_3	294_4_41	292_4_6	290_4_8	591_4_5	593_3_2	1082_4_6	1081_3_18	1121_1_27	196_4_15	191_4_53	193_4_10	270_4_1	275_4_4	276_4_34	277_0_8	279_4_48	2548_1_2	526_4_1	527_1_1	1018_0_1
1948_4_15	1525_4_7	1946_4_10	1944_4_19	819_4_32	346_4_35	347_0_6	340_3_36	341_4_1	343_4_10	811_4_8	349_4_20	817_3_18	2858_4_25	2913_4_8	2916_4_11	715_4_107	712_4_5	2857_3_30	662_4_6	1490_4_11	1495_4_12	1396_3_16	1704_3_15	1705_4_8	425_4_1	1066_4_20	299_3_13	297_4_3	294_4_46	292_4_5	290_4_8	591_4_13	593_3_1	1082_4_8	1081_3_17	1121_1_27	196_4_21	191_4_46	193_4_9	270_4_1	275_4_3	276_4_36	277_0_9	279_4_56	526_4_1	527_1_1	1018_0_1	521_34_17	1016_4_10
1948_4_19	1525_4_5	1946_4_14	1944_4_25	819_4_28	346_4_36	347_0_3	340_3_29	341_4_1	343_4_8	811_4_8	349_4_25	817_3_14	2858_4_23	2913_4_1	2916_4_12	715_4_118	712_4_2	2857_3_25	662_4_5	1490_4_12	1495_4_17	1396_3_18	1704_3_14	1705_4_6	425_4_1	1066_4_13	299_3_19	297_4_2	294_4_46	292_4_2	290_4_10	591_4_12	593_3_1	1082_4_3	1081_3_23	1121_1_36	196_4_28	191_4_48	193_4_10	270_4_1	275_4_3	276_4_47	277_0_11	279_4_74	526_4_1	527_1_1	1018_0_1	521_34_12	1016_4_14
1948_4_17	1525_4_9	1946_4_6	1944_4_17	819_4_27	346_4_31	347_0_4	340_3_45	341_4_1	343_4_4	811_4_7	349_4_34	817_3_13	2858_4_22	2916_4_9	715_4_101	712_4_2	2857_3_26	662_4_3	1490_4_4	1495_4_22	1396_3_13	1704_3_19	1705_4_4	425_4_1	1066_4_10	299_3_14	297_4_3	294_4_42	292_4_1	290_4_12	591_4_14	593_3_1	1082_4_1	1081_3_22	1121_1_33	196_4_23	191_4_45	193_4_12	270_4_1	275_4_6	276_4_41	277_0_15	279_4_73	526_4_1	527_1_1	1018_0_1	521_34_9	1016_4_15	1400_3_24
1948_4_18	1525_4_10	1946_4_12	1944_4_18	819_4_33	346_4_31	347_0_3	340_3_36	341_4_1	811_4_4	349_4_33	817_3_8	2858_4_23	2916_4_8	715_4_103	712_4_4	2857_3_28	662_4_4	1490_4_5	1495_4_14	1396_3_18	1704_3_20	1705_4_3	1066_4_12	299_3_12	297_4_3	294_4_46	292_4_1	290_4_8	591_4_12	593_3_1	198_3_1	1081_3_20	1121_1_27	196_4_25	191_4_37	193_4_6	270_4_1	275_4_6	276_4_35	277_0_18	279_4_65	526_4_1	527_1_1	1018_0_1	521_34_7	1016_4_12	1400_3_26	528_3_4	1237_3_84
1948_4_15	1525_4_9	1946_4_15	1944_4_24	819_4_39	346_4_31	340_3_48	341_4_1	811_4_1	349_4_22	817_3_6	2858_4_24	2916_4_12	715_4_105	712_4_13	2857_3_25	662_4_4	1490_4_5	1495_4_16	1396_3_18	1704_3_25	1705_4_2	1066_4_12	299_3_11	297_4_4	294_4_50	292_4_1	290_4_6	591_4_13	593_3_1	198_3_1	1081_3_22	1121_1_24	196_4_28	191_4_37	193_4_4	270_4_1	275_4_1	276_4_46	277_0_18	279_4_83	526_4_1	527_1_1	1018_0_1	521_34_3	1016_4_12	1400_3_35	528_3_2	1237_3_89	442_4_7
1948_4_22	1525_4_5	1946_4_7	1944_4_23	819_4_35	346_4_28	340_3_47	341_4_1	811_4_4	349_4_19	817_3_4	2858_4_21	2916_4_9	715_4_103	712_4_11	2857_3_31	662_4_2	1490_4_1	1495_4_15	1396_3_15	1704_3_27	1066_4_12	299_3_16	297_4_4	294_4_48	292_4_1	290_4_8	591_4_6	593_3_1	198_3_1	1081_3_31	1121_1_19	196_4_23	191_4_32	193_4_5	270_4_1	276_4_46	277_0_16	279_4_94	526_4_1	527_1_1	1018_0_1	521_34_9	1016_4_17	1400_3_31	528_3_3	1237_3_68	442_4_4	1337_34_29	108_4_48
1948_4_23	1257_4_7	1946_4_4	1944_4_23	819_4_38	346_4_32	340_3_38	341_4_1	811_4_5	349_4_21	817_3_2	2858_4_28	2916_4_14	715_4_85	712_4_15	2857_3_40	662_4_1	1490_4_1	1495_4_17	1396_3_19	1704_3_27	1066_4_16	299_3_12	1525_4_5	294_4_46	292_4_1	290_4_12	591_4_5	593_3_1	198_3_1	1081_3_35	1121_1_18	196_4_14	191_4_32	193_4_3	270_4_1	276_4_37	277_0_10	279_4_84	526_4_1	527_1_1	1018_0_1	521_34_10	1016_4_10	1400_3_25	528_3_4	1237_3_68	442_4_5	1337_34_42	108_4_58
1948_4_20	1257_4_12	1946_4_3	1944_4_28	819_4_55	346_4_31	340_3_41	341_4_1	811_4_9	349_4_24	817_3_1	2858_4_32	2916_4_21	715_4_79	712_4_20	2857_3_37	662_4_1	1490_4_2	1495_4_15	1396_3_23	1704_3_34	1066_4_21	299_3_12	1525_4_1	294_4_48	292_4_1	290_4_11	591_4_2	593_3_1	198_3_1	1081_3_30	1121_1_23	196_4_12	191_4_38	193_4_4	270_4_1	276_4_41	277_0_16	279_4_94	526_4_1	527_1_1	1018_0_1	521_34_4	1016_4_7	1400_3_32	528_3_4	1237_3_75	442_4_8	1337_34_40	108_4_50
1948_4_27	428_4_52	1946_4_4	1944_4_32	819_4_43	346_4_26	340_3_50	341_4_1	811_4_5	349_4_20	817_3_2	2858_4_30	2916_4_13	715_4_88	712_4_16	2857_3_38	710_2_1	1495_4_17	1396_3_18	1704_3_29	1066_4_21	299_3_11	297_4_9	294_4_41	292_4_1	290_4_14	591_4_2	593_3_1	198_3_1	1081_3_33	1121_1_27	196_4_16	191_4_32	193_4_6	270_4_1	276_4_49	277_0_15	279_4_121	526_4_1	527_1_1	1018_0_1	521_34_6	1016_4_7	1400_3_37	528_3_4	1237_3_84	442_4_5	1337_34_32	108_4_42	2526_3_17
1948_4_33	428_4_61	1946_4_4	1944_4_23	819_4_40	346_4_32	340_3_31	341_4_1	811_4_3	349_4_22	817_3_2	2858_4_32	2916_4_12	715_4_76	712_4_14	2857_3_56	710_2_5	1495_4_15	1396_3_17	1704_3_30	1066_4_23	299_3_16	297_4_14	294_4_29	292_4_1	290_4_14	591_4_2	593_3_1	198_3_1	1081_3_36	1121_1_34	196_4_12	191_4_21	193_4_9	270_4_1	276_4_43	277_0_22	279_4_110	526_4_1	527_1_1	1018_0_1	521_34_10	1016_4_11	1400_3_36	528_3_2	1237_3_80	442_4_4	1337_34_38	108_4_40	2526_3_22
1948_4_24	428_4_65	1946_4_1	1944_4_22	819_4_39	346_4_28	340_3_26	341_4_1	811_4_5	349_4_19	2858_4_37	2916_4_11	715_4_79	712_4_15	2857_3_46	710_2_13	1495_4_16	1396_3_18	1704_3_29	1066_4_31	299_3_15	297_4_12	294_4_30	292_4_1	290_4_26	591_4_1	593_3_1	198_3_1	1081_3_39	1121_1_26	196_4_15	191_4_24	193_4_10	270_4_1	276_4_53	277_0_25	279_4_110	526_4_1	527_1_1	1018_0_1	521_34_9	1016_4_13	1400_3_39	528_3_4	1237_3_80	442_4_9	1337_34_36	108_4_50	2526_3_32	103_4_1
1948_4_17	428_4_79	1946_4_1	1944_4_18	819_4_40	346_4_35	340_3_22	341_4_1	349_4_25	2858_4_37	2916_4_14	715_4_89	712_4_22	2857_3_41	710_2_15	1495_4_15	1396_3_13	1704_3_21	1066_4_35	299_3_15	297_4_15	294_4_27	292_4_1	290_4_16	591_4_3	593_3_1	198_3_1	597_4_24	1121_1_24	196_4_26	191_4_20	193_4_6	270_4_1	276_4_62	277_0_22	279_4_123	526_4_1	527_1_1	1018_0_1	521_34_7	1016_4_13	1400_3_50	528_3_2	1237_3_93	442_4_8	1337_34_29	108_4_39	2526_3_35	103_4_1	107_4_29
1948_4_17	428_4_73	1944_4_19	819_4_33	346_4_40	340_3_19	341_4_1	349_4_24	2858_4_30	2916_4_15	715_4_64	712_4_17	2857_3_42	710_2_26	1495_4_15	1396_3_11	1704_3_31	1066_4_32	299_3_16	297_4_17	294_4_24	292_4_1	290_4_16	591_4_2	593_3_1	198_3_1	597_4_36	1121_1_24	196_4_13	191_4_15	193_4_9	270_4_1	276_4_61	277_0_23	279_4_126	526_4_1	527_1_1	1018_0_1	521_34_8	1016_4_15	1400_3_58	528_3_4	1237_3_74	442_4_7	1337_34_34	108_4_38	2526_3_39	103_4_1	107_4_25	105_4_14
1948_4_15	428_4_62	1944_4_15	819_4_27	346_4_36	340_3_25	341_4_1	349_4_31	2858_4_30	2916_4_15	715_4_59	712_4_17	2857_3_48	710_2_14	1495_4_17	1396_3_8	1704_3_23	1066_4_34	299_3_20	297_4_11	294_4_23	292_4_1	290_4_25	591_4_5	593_3_1	198_3_1	597_4_42	1121_1_18	196_4_6	191_4_20	193_4_8	270_4_1	276_4_66	277_0_30	279_4_111	526_4_1	527_1_1	1018_0_1	521_34_9	1016_4_16	1400_3_56	528_3_2	1237_3_76	442_4_6	1337_34_25	108_4_55	2526_3_37	103_4_1	107_4_20	105_4_12
1948_4_14	428_4_78	1944_4_18	819_4_24	346_4_35	340_3_22	341_4_1	349_4_25	2858_4_33	2916_4_10	715_4_63	712_4_16	2857_3_37	710_2_7	1495_4_14	1396_3_7	1704_3_25	1066_4_41	299_3_31	297_4_12	294_4_27	292_4_1	290_4_30	591_4_6	593_3_1	198_3_1	597_4_56	1121_1_10	196_4_7	191_4_17	193_4_11	270_4_1	276_4_66	277_0_35	279_4_120	526_4_1	527_1_1	1018_0_1	521_34_7	1016_4_12	1400_3_49	528_3_2	1237_3_92	442_4_7	1337_34_25	108_4_63	109_3_1	103_4_1	107_4_26	105_4_10
1948_4_12	1944_4_11	819_4_25	346_4_33	340_3_13	341_4_1	349_4_20	2858_4_34	2916_4_10	715_4_66	712_4_24	2857_3_41	710_2_10	1495_4_7	1396_3_4	1704_3_19	1066_4_23	299_3_25	297_4_20	294_4_32	292_4_1	290_4_27	591_4_5	593_3_1	198_3_1	597_4_50	1121_1_6	196_4_7	191_4_20	193_4_10	270_4_1	276_4_65	277_0_33	279_4_134	526_4_1	527_1_1	1018_0_1	521_34_7	1016_4_7	1400_3_66	528_3_1	1237_3_87	442_4_6	1337_34_27	108_4_58	109_3_1	103_4_1	107_4_31	105_4_11	900_4_1
1948_4_7	1944_4_14	819_4_27	346_4_27	340_3_13	341_4_1	349_4_25	2858_4_35	2916_4_6	715_4_69	712_4_23	2857_3_46	710_2_9	1495_4_12	1396_3_7	1704_3_23	1066_4_43	299_3_22	297_4_15	294_4_22	292_4_1	290_4_23	591_4_7	593_3_1	198_3_1	597_4_64	1121_1_13	196_4_5	191_4_27	193_4_13	270_4_1	276_4_58	277_0_30	279_4_122	526_4_1	527_1_1	1018_0_1	521_34_13	1016_4_2	1400_3_87	528_3_2	1237_3_86	442_4_3	1337_34_29	108_4_58	109_3_1	103_4_1	107_4_25	105_4_11	900_4_1
1948_4_7	1944_4_11	819_4_26	346_4_27	340_3_19	341_4_1	349_4_30	2858_4_41	2916_4_6	715_4_62	712_4_18	2857_3_55	710_2_7	1495_4_11	1396_3_3	1704_3_15	1066_4_49	299_3_25	297_4_10	294_4_17	292_4_1	290_4_25	591_4_6	593_3_1	198_3_1	597_4_60	1121_1_8	196_4_5	191_4_29	193_4_15	270_4_1	276_4_70	277_0_25	279_4_130	526_4_1	527_1_1	1018_0_1	521_34_14	1016_4_3	1400_3_90	1010_4_1	1237_3_82	442_4_2	1337_34_27	108_4_55	109_3_1	103_4_1	107_4_24	105_4_9	900_4_1
1948_4_11	1944_4_9	819_4_17	346_4_30	340_3_20	341_4_1	349_4_24	2858_4_36	2916_4_9	715_4_72	712_4_24	2857_3_46	710_2_3	1495_4_11	1396_3_3	1704_3_12	1066_4_34	299_3_36	297_4_18	294_4_14	292_4_1	290_4_17	591_4_6	593_3_1	198_3_1	597_4_72	1121_1_7	196_4_5	191_4_34	193_4_13	270_4_1	276_4_76	277_0_24	279_4_135	526_4_1	527_1_1	1018_0_1	521_34_12	1016_4_2	1400_3_85	1010_4_1	1237_3_112	442_4_2	1337_34_31	108_4_56	109_3_1	103_4_1	107_4_21	105_4_8	900_4_1
1948_4_18	1944_4_11	819_4_15	346_4_34	340_3_22	341_4_1	349_4_25	2858_4_38	2916_4_7	715_4_62	712_4_25	2857_3_38	710_2_1	1495_4_11	1396_3_3	1704_3_14	1066_4_29	299_3_38	297_4_9	294_4_17	292_4_1	290_4_11	591_4_6	593_3_1	198_3_1	597_4_56	1121_1_10	196_4_5	191_4_38	193_4_9	270_4_1	276_4_71	277_0_22	279_4_152	526_4_1	527_1_1	1018_0_1	521_34_16	1016_4_2	1400_3_88	1010_4_1	1237_3_105	442_4_6	1337_34_33	108_4_51	109_3_1	103_4_1	107_4_22	105_4_13	900_4_1
1948_4_15	1944_4_16	345_34_1	346_4_32	340_3_19	341_4_1	349_4_33	2858_4_37	2916_4_11	715_4_56	712_4_21	2857_3_49	1495_4_13	1396_3_3	1704_3_11	1066_4_38	299_3_34	297_4_6	294_4_14	292_4_1	290_4_9	591_4_13	593_3_1	198_3_1	597_4_55	1121_1_6	196_4_3	191_4_39	193_4_3	270_4_1	276_4_71	277_0_15	279_4_159	526_4_1	527_1_1	1018_0_1	521_34_16	1016_4_3	1400_3_107	1010_4_1	1237_3_104	442_4_6	1337_34_31	108_4_49	109_3_1	103_4_1	107_4_22	105_4_21	900_4_1	244_4_1
1948_4_11	1944_4_12	345_34_1	346_4_25	340_3_14	341_4_1	349_4_25	2858_4_61	2916_4_14	715_4_42	712_4_15	2857_3_53	1495_4_11	1396_3_4	1704_3_13	1066_4_34	299_3_31	297_4_3	294_4_20	292_4_1	290_4_10	591_4_14	593_3_1	198_3_1	597_4_42	1121_1_5	196_4_1	191_4_47	193_4_1	270_4_1	276_4_85	277_0_19	279_4_172	526_4_1	527_1_1	1018_0_1	521_34_13	1016_4_3	1400_3_100	1010_4_1	1237_3_107	442_4_8	1337_34_33	108_4_64	109_3_1	103_4_1	107_4_23	105_4_15	900_4_1	244_4_1
1948_4_14	1944_4_12	345_34_1	346_4_21	340_3_11	341_4_1	349_4_19	2858_4_65	2916_4_10	715_4_42	712_4_12	2857_3_42	1495_4_11	1396_3_4	1704_3_19	1066_4_27	299_3_40	297_4_3	294_4_33	292_4_1	290_4_13	591_4_13	593_3_1	198_3_1	597_4_56	1121_1_6	196_4_4	191_4_44	193_4_2	270_4_1	276_4_66	277_0_15	279_4_152	526_4_1	527_1_1	1018_0_1	521_34_13	1016_4_1	1400_3_100	1010_4_1	1237_3_121	442_4_7	1337_34_22	108_4_69	109_3_1	103_4_1	107_4_28	105_4_14	900_4_1	244_4_1
1948_4_22	1944_4_9	345_34_1	346_4_24	340_3_11	341_4_1	349_4_16	2858_4_60	2916_4_12	715_4_49	712_4_15	2857_3_45	1495_4_2	1704_3_21	1066_4_28	299_3_27	297_4_3	294_4_25	292_4_1	290_4_10	591_4_17	593_3_1	198_3_1	597_4_51	1121_1_9	196_4_3	191_4_43	193_4_2	270_4_1	276_4_59	277_0_11	279_4_147	526_4_1	527_1_1	1018_0_1	521_34_14	1016_4_2	1400_3_79	1010_4_1	1237_3_105	442_4_4	1337_34_17	108_4_68	109_3_1	103_4_1	107_4_24	105_4_15	900_4_1	244_4_1	1840_4_11
1948_4_19	1944_4_5	345_34_1	346_4_22	340_3_11	341_4_1	349_4_14	2858_4_57	2916_4_12	715_4_49	712_4_17	2857_3_55	1495_4_3	1704_3_16	1066_4_22	299_3_25	297_4_3	294_4_27	292_4_1	290_4_4	591_4_14	593_3_1	198_3_1	597_4_54	1121_1_9	196_4_1	191_4_46	193_4_1	276_4_74	277_0_9	279_4_142	526_4_1	527_1_1	1018_0_1	521_34_15	1016_4_5	1400_3_98	1010_4_1	1237_3_99	442_4_7	1337_34_19	108_4_76	109_3_1	103_4_1	107_4_18	105_4_9	900_4_1	1840_4_11	36_4_39	1845_4_87
1948_4_11	1944_4_5	345_34_1	346_4_28	340_3_8	341_4_1	349_4_12	2858_4_59	2916_4_5	715_4_47	712_4_14	2857_3_60	1495_4_8	1704_3_25	1066_4_21	299_3_18	297_4_1	294_4_36	292_4_1	290_4_4	591_4_11	593_3_1	198_3_1	597_4_50	1121_1_7	196_4_1	191_4_46	193_4_2	276_4_73	277_0_5	279_4_155	526_4_1	527_1_1	1018_0_1	521_34_14	1016_4_8	1400_3_98	1010_4_1	1237_3_111	442_4_11	1337_34_18	108_4_85	109_3_1	103_4_1	107_4_22	105_4_8	900_4_1	1840_4_10	36_4_31	1845_4_97
1948_4_13	1944_4_5	345_34_1	346_4_23	340_3_19	341_4_1	349_4_20	2858_4_58	2916_4_3	715_4_50	712_4_1	2857_3_49	1495_4_7	1704_3_24	1066_4_15	299_3_12	297_4_4	294_4_22	292_4_1	290_4_5	591_4_9	593_3_1	198_3_1	597_4_66	1121_1_12	196_4_1	191_4_39	276_4_84	277_0_8	279_4_137	526_4_1	527_1_1	1018_0_1	521_34_22	1016_4_9	1400_3_71	1010_4_1	1237_3_122	442_4_9	1337_34_11	108_4_80	109_3_1	103_4_1	107_4_30	105_4_19	900_4_1	1840_4_14	36_4_31	1845_4_103	44_4_1
1948_4_11	1944_4_4	345_34_1	346_4_25	340_3_26	341_4_1	349_4_29	2858_4_64	2916_4_2	715_4_56	2857_3_55	1495_4_8	1704_3_20	1066_4_26	299_3_15	297_4_4	294_4_13	290_4_4	591_4_14	593_3_1	198_3_1	597_4_58	1121_1_5	196_4_1	191_4_37	276_4_93	277_0_7	279_4_102	526_4_1	527_1_1	1018_0_1	521_34_31	1016_4_12	1400_3_77	1010_4_1	1237_3_134	442_4_5	1337_34_10	108_4_77	109_3_1	103_4_1	107_4_23	105_4_15	900_4_1	1840_4_29	36_4_35	1845_4_92	44_4_1	1242_4_2	436_4_1
1948_4_12	1944_4_2	345_34_1	346_4_25	340_3_16	341_4_1	349_4_25	2858_4_65	2916_4_4	715_4_48	2857_3_57	1495_4_11	1704_3_30	1066_4_13	299_3_8	297_4_6	294_4_11	290_4_3	591_4_10	593_3_1	597_4_50	1121_1_3	196_4_2	191_4_32	276_4_86	277_0_7	279_4_109	526_4_1	527_1_1	1018_0_1	521_34_25	1016_4_15	1400_3_95	1010_4_1	1237_3_133	442_4_6	1337_34_16	108_4_82	109_3_1	103_4_1	107_4_20	105_4_22	900_4_1	1840_4_30	36_4_31	1845_4_92	44_4_1	1242_4_1	436_4_1	430_3_3
1948_4_18	1944_4_1	345_34_1	346_4_11	340_3_23	341_4_1	349_4_29	2858_4_77	715_4_43	2857_3_56	1495_4_11	1704_3_22	1066_4_10	299_3_9	297_4_3	294_4_18	290_4_2	591_4_11	593_3_1	1081_3_6	196_4_5	191_4_37	276_4_74	277_0_4	279_4_119	526_4_1	527_1_1	1018_0_1	521_34_14	1016_4_16	1400_3_89	1010_4_1	1237_3_161	442_4_9	1337_34_6	108_4_85	109_3_1	103_4_1	107_4_26	105_4_28	900_4_1	1840_4_25	36_4_34	1845_4_91	1534_4_40	436_4_1	430_3_9	1538_4_17	2614_4_47	339_4_1
1948_4_17	345_34_1	346_4_14	340_3_21	341_4_1	349_4_38	2858_4_64	715_4_45	2857_3_50	1495_4_10	1704_3_28	1066_4_10	299_3_6	297_4_6	294_4_14	290_4_3	591_4_10	593_3_1	1081_3_4	196_4_5	191_4_38	276_4_69	277_0_4	279_4_108	526_4_1	527_1_1	1018_0_1	521_34_9	1016_4_18	1400_3_98	1010_4_1	1237_3_129	442_4_14	1337_34_2	108_4_81	109_3_1	103_4_1	107_4_18	105_4_19	900_4_1	1840_4_26	36_4_31	1845_4_102	1534_4_45	436_4_1	430_3_7	1538_4_10	2614_4_45	339_4_1	334_4_1
214_3_1	81_4_1	1953_4_1	669_3_1	1303_4_30	1262_3_116	766_4_1	780_4_6	661_4_44	427_3_1	227_4_1	131_4_26	137_3_1	499_4_1	226_4_1	339_4_1	218_4_1	138_3_1	491_4_14	492_4_36	67_4_1	25_4_17	690_4_25	691_4_6	20_5_26	694_4_49	23_3_19	1075_4_77	822_3_1	29_1_1	2480_4_10	2154_3_6	288_1_1	346_4_13	1695_4_42	340_3_16	4_3_76	1377_4_82	334_4_1	1115_34_1	548_4_15	285_4_4	349_4_40	2242_3_15	1462_3_10	2858_4_64	2461_4_1	1093_4_123	715_4_49	999_4_1
214_3_1	81_4_1	1953_4_1	669_3_1	1303_4_40	1262_3_99	766_4_1	780_4_14	661_4_52	427_3_1	227_4_1	131_4_24	137_3_1	499_4_1	226_4_1	339_4_1	218_4_1	138_3_1	491_4_14	492_4_33	67_4_1	25_4_16	690_4_20	691_4_3	20_5_20	694_4_62	23_3_24	1075_4_71	822_3_1	29_1_1	2154_3_4	819_4_69	346_4_10	789_1_6	340_3_21	4_3_73	1377_4_79	334_4_1	1115_34_1	548_4_18	285_4_3	349_4_33	2242_3_17	1462_3_8	2858_4_66	2461_4_1	1093_4_118	715_4_35	999_4_1	2857_3_49
214_3_1	81_4_1	1953_4_1	669_3_1	1303_4_53	1262_3_89	766_4_1	780_4_8	661_4_44	227_4_1	131_4_21	137_3_1	499_4_1	226_4_1	339_4_1	218_4_1	138_3_1	491_4_12	492_4_26	67_4_1	25_4_7	690_4_17	691_4_8	20_5_19	694_4_76	23_3_16	1075_4_70	822_3_1	29_1_1	2154_3_1	819_4_70	346_4_15	789_1_5	340_3_29	4_3_77	1377_4_91	334_4_1	1115_34_1	548_4_20	285_4_3	349_4_53	2242_3_9	1462_3_13	2858_4_74	2461_4_1	1093_4_126	715_4_26	999_4_1	2857_3_52	673_4_24
214_3_1	81_4_1	1953_4_1	669_3_1	1303_4_40	1262_3_88	766_4_1	780_4_6	661_4_45	227_4_1	131_4_26	137_3_1	499_4_1	226_4_1	339_4_1	218_4_1	138_3_1	491_4_10	492_4_28	24_4_1	25_4_9	690_4_17	691_4_16	20_5_17	694_4_72	23_3_15	1075_4_70	822_3_1	29_1_1	2154_3_1	819_4_81	346_4_13	789_1_3	340_3_23	4_3_74	1377_4_94	334_4_1	1115_34_1	548_4_12	285_4_1	349_4_65	2242_3_15	1462_3_14	2858_4_78	2461_4_1	1093_4_130	715_4_31	999_4_1	2857_3_44	673_4_22
81_4_1	1953_4_1	669_3_1	1303_4_52	1262_3_90	766_4_1	780_4_8	661_4_47	227_4_1	131_4_39	137_3_1	499_4_1	226_4_1	339_4_1	218_4_1	138_3_1	491_4_12	492_4_18	24_4_1	25_4_10	690_4_15	691_4_15	20_5_10	694_4_58	23_3_22	1075_4_84	822_3_1	29_1_1	407_4_78	819_4_63	346_4_21	789_1_4	340_3_26	4_3_86	1377_4_108	334_4_1	1115_34_1	548_4_18	1461_4_18	349_4_54	2242_3_25	1462_3_19	2858_4_84	2461_4_1	1093_4_138	715_4_28	999_4_1	2857_3_36	673_4_19	120_4_38
1953_4_1	669_3_1	1303_4_44	1262_3_89	766_4_1	780_4_15	661_4_43	227_4_1	131_4_40	137_3_1	499_4_1	226_4_1	339_4_1	138_3_1	491_4_14	492_4_23	24_4_1	25_4_15	690_4_13	691_4_21	20_5_11	694_4_68	23_3_22	1075_4_65	822_3_1	29_1_1	407_4_68	819_4_71	346_4_11	789_1_7	340_3_22	4_3_104	1377_4_99	334_4_1	1115_34_1	548_4_17	1461_4_16	349_4_68	2242_3_21	1462_3_18	2858_4_88	2461_4_1	1093_4_126	715_4_38	999_4_1	2857_3_52	673_4_15	120_4_43	123_1_22	330_03_34
1953_4_1	669_3_1	1303_4_28	1262_3_92	766_4_1	780_4_5	661_4_47	227_4_1	131_4_41	137_3_1	499_4_1	226_4_1	339_4_1	138_3_1	491_4_14	492_4_21	24_4_1	25_4_7	690_4_17	691_4_21	20_5_11	694_4_74	23_3_28	1075_4_65	822_3_1	29_1_1	407_4_71	819_4_75	346_4_18	789_1_9	340_3_15	4_3_82	1377_4_106	334_4_1	1115_34_1	548_4_15	1461_4_22	349_4_81	2242_3_14	1462_3_26	2858_4_91	2461_4_1	1093_4_117	715_4_45	999_4_1	2857_3_61	673_4_17	120_4_53	123_1_27	330_03_33
1953_4_1	669_3_1	1303_4_20	1262_3_86	766_4_1	780_4_8	661_4_44	227_4_1	131_4_38	137_3_1	499_4_1	226_4_1	339_4_1	138_3_1	491_4_15	492_4_12	24_4_1	25_4_10	690_4_20	691_4_16	20_5_12	694_4_62	23_3_32	1075_4_74	822_3_1	29_1_1	407_4_86	819_4_73	346_4_18	789_1_5	340_3_18	4_3_105	1377_4_95	334_4_1	1115_34_1	548_4_11	1461_4_22	349_4_83	2242_3_15	1462_3_20	2858_4_88	2461_4_1	1093_4_141	715_4_46	999_4_1	2857_3_53	673_4_19	120_4_49	123_1_28	330_03_54
1953_4_1	669_3_1	1303_4_32	1262_3_67	766_4_1	780_4_5	661_4_56	227_4_1	131_4_48	137_3_1	499_4_1	226_4_1	339_4_1	138_3_1	491_4_22	492_4_8	24_4_1	25_4_10	690_4_15	691_4_11	20_5_15	694_4_80	23_3_34	1075_4_76	822_3_1	29_1_1	407_4_106	819_4_78	346_4_16	789_1_5	340_3_24	4_3_103	1377_4_86	334_4_1	1115_34_1	548_4_12	1461_4_17	349_4_72	2242_3_17	1462_3_16	2858_4_98	2461_4_1	1093_4_147	715_4_48	999_4_1	2857_3_60	673_4_12	120_4_38	123_1_24	330_03_24
1953_4_1	669_3_1	1303_4_28	1262_3_64	766_4_1	780_4_3	661_4_71	227_4_1	131_4_42	137_3_1	499_4_1	226_4_1	339_4_1	138_3_1	491_4_20	492_4_2	24_4_1	25_4_7	690_4_18	691_4_11	20_5_19	694_4_93	23_3_35	1075_4_66	822_3_1	29_1_1	407_4_79	819_4_92	346_4_9	789_1_5	340_3_22	4_3_107	1377_4_89	334_4_1	1115_34_1	548_4_5	1461_4_16	349_4_79	2242_3_11	1462_3_16	2858_4_94	2461_4_1	1093_4_138	715_4_41	999_4_1	2857_3_74	673_4_10	120_4_35	123_1_31	330_03_16
1953_4_1	669_3_1	1303_4_23	1262_3_56	766_4_1	780_4_1	661_4_65	227_4_1	131_4_36	137_3_1	499_4_1	226_4_1	339_4_1	138_3_1	491_4_21	492_4_3	24_4_1	25_4_5	690_4_19	691_4_4	20_5_12	694_4_106	23_3_36	1075_4_67	822_3_1	29_1_1	407_4_85	819_4_110	346_4_9	789_1_4	340_3_29	4_3_85	1377_4_93	334_4_1	1115_34_1	548_4_5	1461_4_14	349_4_84	2242_3_16	1462_3_25	2858_4_93	2461_4_1	1093_4_146	715_4_50	999_4_1	2857_3_80	673_4_12	120_4_35	123_1_30	330_03_27
1953_4_1	669_3_1	1303_4_24	1262_3_63	766_4_1	780_4_1	661_4_60	227_4_1	131_4_33	137_3_1	499_4_1	226_4_1	339_4_1	138_3_1	491_4_22	492_4_7	24_4_1	25_4_10	690_4_23	691_4_8	20_5_12	694_4_93	23_3_40	1075_4_64	822_3_1	29_1_1	407_4_84	819_4_100	346_4_14	789_1_5	340_3_32	4_3_90	1377_4_81	334_4_1	1115_34_1	548_4_2	1461_4_17	349_4_64	2242_3_19	1462_3_25	2858_4_108	2461_4_1	1093_4_175	715_4_46	999_4_1	2857_3_70	673_4_19	120_4_25	123_1_26	330_03_16
1953_4_1	1303_4_25	1262_3_62	766_4_1	780_4_1	661_4_67	131_4_24	137_3_1	499_4_1	226_4_1	339_4_1	138_3_1	491_4_21	492_4_2	24_4_1	25_4_12	690_4_23	691_4_3	20_5_17	694_4_90	23_3_43	1075_4_46	822_3_1	29_1_1	407_4_88	819_4_132	346_4_12	789_1_3	340_3_25	4_3_96	1377_4_76	334_4_1	1115_34_1	548_4_5	1461_4_19	349_4_82	2242_3_13	1462_3_21	2858_4_103	2461_4_1	1093_4_170	715_4_41	999_4_1	2857_3_67	330_03_16	120_4_30	123_1_20	218_4_1	265_4_33	367_4_1
1953_4_1	1303_4_24	1262_3_50	766_4_1	780_4_2	661_4_69	131_4_23	137_3_1	499_4_1	226_4_1	339_4_1	138_3_1	491_4_25	492_4_1	24_4_1	25_4_8	690_4_18	691_4_6	20_5_10	694_4_114	23_3_39	1075_4_42	822_3_1	29_1_1	407_4_93	819_4_131	346_4_15	789_1_3	340_3_26	4_3_78	1377_4_76	334_4_1	1115_34_1	548_4_5	1461_4_26	349_4_67	2242_3_19	1462_3_23	2858_4_82	2461_4_1	1093_4_144	715_4_39	999_4_1	2857_3_77	330_03_23	120_4_35	123_1_20	218_4_1	265_4_46	367_4_1
1953_4_1	1303_4_22	1262_3_54	766_4_1	780_4_2	661_4_49	131_4_26	137_3_1	499_4_1	226_4_1	339_4_1	138_3_1	491_4_27	492_4_2	24_4_1	25_4_4	690_4_20	691_4_9	20_5_16	694_4_109	23_3_54	1075_4_54	29_1_1	407_4_104	819_4_105	346_4_15	340_3_31	4_3_87	1377_4_92	883_3_1	1115_34_1	548_4_3	1461_4_17	349_4_74	2242_3_21	1462_3_21	2858_4_84	2461_4_1	1093_4_154	715_4_54	999_4_1	2857_3_68	330_03_26	120_4_33	123_1_27	218_4_1	265_4_30	367_4_1	268_4_12	436_4_1
1953_4_1	1303_4_21	1262_3_53	766_4_1	780_4_4	661_4_45	131_4_24	137_3_1	499_4_1	226_4_1	339_4_1	138_3_1	491_4_24	24_4_1	25_4_11	690_4_18	691_4_9	20_5_21	694_4_106	23_3_55	1075_4_49	29_1_1	407_4_99	819_4_128	346_4_23	340_3_18	4_3_88	1377_4_81	883_3_1	1115_34_1	548_4_4	1461_4_20	349_4_52	2242_3_23	1462_3_20	2858_4_92	2461_4_1	1093_4_141	715_4_59	999_4_1	2857_3_58	330_03_18	120_4_32	123_1_19	218_4_1	265_4_44	367_4_1	268_4_19	436_4_1	1828_4_31
1953_4_1	1303_4_32	1262_3_57	766_4_1	661_4_54	131_4_22	137_3_1	499_4_1	226_4_1	339_4_1	138_3_1	491_4_24	24_4_1	25_4_11	690_4_16	691_4_9	20_5_15	694_4_114	23_3_48	1075_4_52	29_1_1	407_4_85	819_4_140	346_4_17	340_3_27	4_3_75	1377_4_87	883_3_1	1115_34_1	548_4_4	1461_4_17	349_4_58	2242_3_17	1462_3_17	2858_4_69	2461_4_1	1093_4_163	715_4_71	999_4_1	2857_3_52	330_03_17	120_4_28	123_1_25	218_4_1	265_4_43	367_4_1	268_4_24	436_4_1	1828_4_31	1400_3_180
1953_4_1	1303_4_32	1262_3_52	766_4_1	661_4_53	131_4_21	137_3_1	499_4_1	226_4_1	339_4_1	138_3_1	491_4_24	24_4_1	25_4_13	690_4_14	691_4_8	20_5_16	694_4_130	23_3_59	1075_4_64	29_1_1	407_4_94	819_4_128	346_4_20	340_3_32	4_3_67	1377_4_93	883_3_1	1115_34_1	548_4_2	1461_4_26	349_4_66	2242_3_18	1462_3_16	2858_4_69	2461_4_1	1093_4_163	715_4_57	999_4_1	2857_3_61	330_03_20	120_4_30	123_1_27	218_4_1	265_4_55	367_4_1	268_4_24	436_4_1	1828_4_13	1400_3_151
1953_4_1	1303_4_33	1262_3_48	766_4_1	661_4_51	131_4_16	137_3_1	499_4_1	226_4_1	339_4_1	138_3_1	491_4_18	24_4_1	25_4_9	690_4_10	691_4_8	20_5_15	694_4_117	23_3_56	1075_4_51	29_1_1	407_4_100	819_4_139	346_4_21	340_3_31	4_3_73	1377_4_90	883_3_1	1115_34_1	548_4_1	1461_4_30	349_4_35	2242_3_17	1462_3_21	2858_4_66	2461_4_1	1093_4_164	715_4_54	999_4_1	2857_3_42	330_03_23	120_4_16	123_1_25	218_4_1	265_4_60	367_4_1	268_4_27	436_4_1	1828_4_22	1400_3_157
1953_4_1	1303_4_26	1262_3_53	766_4_1	661_4_46	131_4_15	137_3_1	499_4_1	226_4_1	339_4_1	138_3_1	491_4_17	24_4_1	25_4_11	690_4_3	691_4_13	20_5_8	694_4_111	23_3_69	1075_4_53	29_1_1	407_4_101	819_4_138	346_4_20	340_3_32	4_3_75	1377_4_78	883_3_1	1115_34_1	548_4_1	1461_4_25	349_4_35	2242_3_11	1462_3_15	2858_4_68	2461_4_1	1093_4_171	715_4_53	999_4_1	2857_3_50	330_03_19	120_4_22	123_1_20	218_4_1	265_4_49	367_4_1	268_4_18	436_4_1	1828_4_19	1400_3_153
1953_4_1	1303_4_21	1262_3_71	766_4_1	661_4_39	131_4_18	137_3_1	499_4_1	226_4_1	339_4_1	138_3_1	491_4_17	24_4_1	25_4_14	690_4_4	691_4_12	20_5_9	694_4_120	23_3_54	1075_4_53	29_1_1	407_4_80	819_4_140	346_4_15	340_3_39	4_3_67	1377_4_87	883_3_1	1115_34_1	548_4_1	1461_4_25	349_4_47	2242_3_15	1462_3_14	2858_4_58	2461_4_1	1093_4_168	715_4_53	999_4_1	2857_3_54	330_03_14	120_4_32	123_1_24	218_4_1	265_4_50	367_4_1	268_4_19	436_4_1	1828_4_18	1400_3_164
1953_4_1	1303_4_17	1262_3_59	766_4_1	661_4_39	131_4_10	137_3_1	499_4_1	226_4_1	339_4_1	138_3_1	491_4_15	24_4_1	25_4_13	690_4_2	691_4_19	20_5_12	694_4_130	23_3_57	1075_4_44	29_1_1	407_4_88	819_4_122	346_4_15	340_3_22	4_3_67	1377_4_98	883_3_1	1115_34_1	548_4_1	1461_4_22	349_4_38	2242_3_16	1462_3_17	2858_4_59	2461_4_1	1093_4_157	715_4_60	999_4_1	2857_3_32	330_03_22	120_4_26	123_1_30	218_4_1	265_4_46	367_4_1	268_4_16	436_4_1	1828_4_21	1400_3_163
1953_4_1	1303_4_10	1262_3_61	766_4_1	661_4_47	131_4_6	137_3_1	499_4_1	226_4_1	339_4_1	138_3_1	491_4_7	24_4_1	25_4_13	690_4_4	691_4_10	20_5_6	694_4_126	23_3_50	1075_4_53	29_1_1	407_4_81	819_4_142	346_4_19	340_3_22	4_3_74	1377_4_72	883_3_1	1115_34_1	548_4_1	1461_4_24	349_4_50	2242_3_12	1462_3_18	2858_4_78	2461_4_1	1093_4_169	715_4_68	999_4_1	2857_3_38	330_03_27	120_4_21	123_1_27	218_4_1	265_4_31	367_4_1	268_4_20	436_4_1	1828_4_26	1400_3_168
1953_4_1	1303_4_15	1262_3_57	766_4_1	661_4_44	131_4_8	137_3_1	499_4_1	226_4_1	339_4_1	138_3_1	491_4_12	24_4_1	25_4_18	690_4_6	691_4_10	20_5_8	694_4_149	23_3_49	1075_4_58	29_1_1	407_4_74	819_4_144	346_4_21	340_3_20	4_3_71	1377_4_67	883_3_1	1115_34_1	548_4_1	1461_4_27	349_4_79	2242_3_11	1462_3_19	2858_4_80	2461_4_1	1093_4_180	715_4_71	999_4_1	2857_3_44	330_03_15	120_4_25	123_1_22	218_4_1	265_4_26	367_4_1	268_4_18	436_4_1	1828_4_12	1400_3_174
1953_4_1	1303_4_7	1262_3_57	766_4_1	661_4_53	131_4_9	137_3_1	499_4_1	226_4_1	339_4_1	138_3_1	491_4_15	24_4_1	25_4_16	690_4_7	691_4_13	20_5_16	694_4_163	23_3_56	1075_4_55	29_1_1	407_4_70	819_4_137	346_4_24	340_3_14	4_3_63	1377_4_70	883_3_1	1115_34_1	548_4_1	1461_4_36	349_4_79	2242_3_7	1462_3_19	2858_4_76	2461_4_1	1093_4_185	715_4_61	999_4_1	2857_3_51	330_03_14	120_4_21	123_1_28	218_4_1	265_4_32	367_4_1	268_4_18	436_4_1	1828_4_11	1400_3_181
1953_4_1	1303_4_3	1262_3_47	766_4_1	661_4_67	131_4_6	137_3_1	499_4_1	226_4_1	339_4_1	138_3_1	491_4_13	24_4_1	25_4_14	690_4_7	691_4_20	20_5_12	694_4_143	23_3_60	1075_4_54	29_1_1	407_4_81	819_4_149	346_4_20	340_3_11	4_3_74	1377_4_58	883_3_1	1115_34_1	548_4_1	1461_4_42	349_4_74	2242_3_10	1462_3_25	2858_4_94	2461_4_1	1093_4_179	715_4_63	999_4_1	2857_3_50	330_03_11	120_4_10	123_1_33	218_4_1	265_4_31	367_4_1	268_4_13	436_4_1	1828_4_17	1400_3_154
1953_4_1	1303_4_5	1262_3_49	766_4_1	661_4_75	131_4_11	137_3_1	499_4_1	226_4_1	339_4_1	138_3_1	491_4_10	24_4_1	25_4_18	690_4_10	691_4_15	20_5_6	694_4_128	23_3_51	1075_4_52	29_1_1	407_4_88	819_4_160	346_4_25	340_3_4	4_3_75	1377_4_50	883_3_1	1115_34_1	548_4_1	1461_4_31	349_4_74	2242_3_8	1462_3_25	2858_4_103	2461_4_1	1093_4_172	715_4_81	999_4_1	2857_3_47	330_03_11	120_4_17	123_1_23	218_4_1	265_4_31	367_4_1	268_4_16	436_4_1	1828_4_13	1400_3_146
1953_4_1	1303_4_5	1262_3_53	766_4_1	661_4_66	131_4_10	137_3_1	499_4_1	226_4_1	339_4_1	138_3_1	491_4_8	24_4_1	25_4_25	690_4_5	691_4_17	20_5_9	694_4_128	23_3_49	1075_4_62	29_1_1	407_4_88	819_4_120	346_4_29	340_3_4	4_3_55	1377_4_56	883_3_1	1115_34_1	548_4_1	1461_4_35	349_4_81	2242_3_12	1462_3_24	2858_4_93	2461_4_1	1093_4_183	715_4_84	999_4_1	2857_3_50	330_03_11	120_4_18	123_1_15	218_4_1	265_4_44	367_4_1	268_4_9	436_4_1	1828_4_8	1400_3_157
1953_4_1	1303_4_1	1262_3_44	766_4_1	661_4_70	131_4_8	137_3_1	499_4_1	226_4_1	339_4_1	138_3_1	491_4_10	24_4_1	25_4_30	690_4_6	691_4_21	20_5_9	694_4_125	23_3_48	1075_4_59	29_1_1	407_4_92	819_4_128	346_4_27	340_3_8	4_3_52	1377_4_60	883_3_1	1115_34_1	548_4_1	1461_4_29	349_4_52	2242_3_14	1462_3_22	2858_4_79	2461_4_1	1093_4_197	715_4_66	999_4_1	2857_3_47	330_03_13	120_4_12	123_1_15	218_4_1	265_4_43	367_4_1	268_4_8	436_4_1	1828_4_11	1400_3_148
1953_4_1	1303_4_2	1262_3_45	766_4_1	661_4_80	131_4_6	137_3_1	40_4_78	226_4_1	339_4_1	138_3_1	491_4_5	24_4_1	25_4_22	690_4_11	691_4_26	20_5_2	694_4_122	23_3_36	1075_4_59	29_1_1	407_4_98	819_4_132	346_4_22	340_3_12	4_3_72	1377_4_53	883_3_1	1115_34_1	548_4_1	1461_4_37	349_4_61	2242_3_11	1462_3_23	2858_4_81	2461_4_1	1093_4_189	715_4_58	999_4_1	2857_3_51	330_03_19	120_4_12	123_1_16	218_4_1	265_4_47	367_4_1	268_4_5	436_4_1	1828_4_14	1400_3_145
1953_4_1	1303_4_2	1262_3_64	766_4_1	661_4_72	131_4_6	137_3_1	40_4_86	226_4_1	339_4_1	138_3_1	491_4_7	24_4_1	25_4_26	690_4_13	691_4_26	20_5_1	694_4_128	23_3_41	1075_4_73	29_1_1	407_4_83	819_4_120	346_4_30	340_3_14	4_3_61	1377_4_48	883_3_1	1115_34_1	548_4_1	1461_4_27	349_4_75	2242_3_13	1462_3_24	2858_4_84	2461_4_1	1093_4_179	715_4_57	999_4_1	2857_3_49	330_03_16	120_4_11	123_1_15	218_4_1	265_4_55	367_4_1	268_4_4	436_4_1	2555_4_29	1400_3_160
1953_4_1	1262_3_58	766_4_1	661_4_70	131_4_3	137_3_1	40_4_94	226_4_1	339_4_1	138_3_1	491_4_10	24_4_1	25_4_26	690_4_10	691_4_39	20_5_1	694_4_108	23_3_43	1075_4_72	29_1_1	407_4_82	819_4_108	346_4_25	340_3_17	4_3_60	1377_4_66	883_3_1	1115_34_1	548_4_1	1461_4_38	349_4_56	2242_3_22	1462_3_31	2858_4_76	1093_4_193	715_4_65	999_4_1	2857_3_57	330_03_19	120_4_5	123_1_19	218_4_1	265_4_58	367_4_1	268_4_6	436_4_1	2555_4_31	1400_3_162	1704_3_15	1828_4_11
1953_4_1	1262_3_50	766_4_1	661_4_92	137_3_1	40_4_73	226_4_1	339_4_1	138_3_1	491_4_4	24_4_1	25_4_28	690_4_11	691_4_29	20_5_1	694_4_116	23_3_45	1075_4_65	29_1_1	407_4_97	819_4_106	346_4_28	340_3_12	4_3_60	1377_4_85	883_3_1	1115_34_1	548_4_1	1461_4_43	349_4_39	2242_3_20	1462_3_16	2858_4_79	1093_4_212	715_4_69	999_4_1	2857_3_65	330_03_30	120_4_7	123_1_21	218_4_1	265_4_59	367_4_1	268_4_3	436_4_1	2555_4_20	1400_3_173	1704_3_15	1828_4_6	1825_4_44
1953_4_1	1262_3_43	766_4_1	661_4_83	137_3_1	40_4_80	226_4_1	339_4_1	138_3_1	491_4_2	24_4_1	25_4_26	690_4_9	691_4_33	20_5_1	694_4_104	23_3_42	1075_4_60	29_1_1	407_4_103	819_4_101	346_4_23	340_3_16	4_3_53	1377_4_68	883_3_1	1115_34_1	548_4_1	1461_4_42	349_4_31	2242_3_12	1462_3_20	2858_4_88	1093_4_200	715_4_73	999_4_1	2857_3_64	330_03_29	120_4_7	123_1_25	218_4_1	265_4_66	367_4_1	268_4_2	436_4_1	2555_4_20	1400_3_154	1704_3_19	1828_4_7	1825_4_50
1262_3_44	766_4_1	661_4_67	137_3_1	40_4_96	226_4_1	339_4_1	138_3_1	491_4_3	24_4_1	25_4_40	690_4_12	691_4_34	20_5_1	694_4_101	23_3_48	1075_4_51	29_1_1	407_4_100	819_4_94	346_4_29	340_3_13	4_3_57	1377_4_60	883_3_1	1115_34_1	548_4_1	1461_4_26	349_4_30	2242_3_14	1462_3_17	2858_4_85	1093_4_222	715_4_84	999_4_1	2857_3_56	330_03_30	120_4_7	123_1_20	218_4_1	265_4_73	367_4_1	436_4_1	2555_4_34	1400_3_134	1704_3_23	1828_4_2	1825_4_46	57_4_1	3030_4_17
1262_3_40	766_4_1	661_4_58	137_3_1	40_4_82	226_4_1	339_4_1	138_3_1	491_4_4	24_4_1	25_4_35	690_4_6	691_4_36	20_5_1	694_4_106	23_3_52	1075_4_51	29_1_1	407_4_109	819_4_105	346_4_30	340_3_13	4_3_44	1377_4_67	1115_34_1	548_4_1	1461_4_25	349_4_18	2242_3_26	1462_3_19	2858_4_83	1093_4_234	715_4_78	999_4_1	2857_3_59	330_03_31	120_4_10	123_1_28	218_4_1	265_4_68	367_4_1	436_4_1	1400_3_139	1704_3_16	2555_4_32	1825_4_54	57_4_1	3030_4_22	3033_0_113	416_3_1
1262_3_24	766_4_1	661_4_75	137_3_1	40_4_62	226_4_1	339_4_1	138_3_1	491_4_4	24_4_1	25_4_43	690_4_9	691_4_29	20_5_1	694_4_123	23_3_54	1075_4_51	29_1_1	407_4_108	819_4_81	346_4_35	340_3_15	4_3_62	1377_4_67	1115_34_1	548_4_1	1461_4_27	349_4_24	2242_3_17	1462_3_19	2858_4_85	1093_4_208	715_4_74	999_4_1	2857_3_66	330_03_26	120_4_8	123_1_28	218_4_1	265_4_70	436_4_1	1400_3_155	1704_3_16	2555_4_30	1825_4_69	57_4_1	3030_4_32	3033_0_95	416_3_1	80_3_1
1262_3_35	766_4_1	661_4_90	137_3_1	40_4_70	226_4_1	339_4_1	138_3_1	491_4_5	24_4_1	25_4_32	690_4_8	691_4_33	20_5_1	694_4_119	23_3_56	1075_4_37	29_1_1	407_4_97	819_4_79	346_4_37	340_3_22	4_3_54	1377_4_52	1115_34_1	548_4_1	1461_4_33	349_4_19	2242_3_20	1462_3_20	2858_4_86	1093_4_209	715_4_93	999_4_1	2857_3_61	330_03_18	120_4_15	123_1_22	218_4_1	265_4_72	436_4_1	1400_3_179	1704_3_14	2555_4_28	1825_4_63	57_4_1	3030_4_34	3033_0_106	416_3_1	411_4_2
1262_3_31	766_4_1	661_4_82	137_3_1	40_4_72	226_4_1	339_4_1	138_3_1	491_4_7	24_4_1	25_4_34	690_4_12	691_4_29	20_5_1	694_4_109	23_3_46	1075_4_46	29_1_1	407_4_93	819_4_94	346_4_40	340_3_24	4_3_36	1377_4_56	1115_34_1	548_4_1	1461_4_38	349_4_12	2242_3_26	1462_3_24	2858_4_81	1093_4_221	715_4_112	999_4_1	2857_3_58	330_03_20	120_4_17	123_1_25	218_4_1	265_4_73	436_4_1	1400_3_170	1704_3_12	2555_4_24	1825_4_82	57_4_1	3030_4_33	3033_0_124	416_3_1	411_4_1
1262_3_25	766_4_1	661_4_79	137_3_1	40_4_36	226_4_1	339_4_1	138_3_1	491_4_8	24_4_1	25_4_31	690_4_7	691_4_32	20_5_1	694_4_102	23_3_42	1075_4_41	29_1_1	407_4_96	819_4_80	346_4_41	340_3_21	4_3_37	1377_4_65	1115_34_1	548_4_1	1461_4_46	349_4_15	2242_3_31	1462_3_25	2858_4_87	1093_4_264	715_4_126	999_4_1	2857_3_76	330_03_20	120_4_13	123_1_36	218_4_1	265_4_80	436_4_1	1400_3_155	1704_3_13	2555_4_19	1825_4_92	57_4_1	3030_4_43	3033_0_112	416_3_1	427_3_1
1262_3_25	766_4_1	661_4_87	137_3_1	40_4_31	226_4_1	339_4_1	138_3_1	491_4_5	24_4_1	25_4_30	690_4_8	691_4_28	20_5_1	694_4_108	23_3_48	1075_4_31	29_1_1	407_4_75	819_4_101	346_4_37	789_1_4	340_3_21	4_3_54	1377_4_51	1115_34_1	548_4_1	1461_4_53	349_4_19	2242_3_22	1462_3_26	2858_4_82	1093_4_268	715_4_110	999_4_1	2857_3_87	330_03_7	120_4_8	123_1_33	218_4_1	265_4_94	436_4_1	1400_3_165	1704_3_19	2555_4_26	1825_4_84	57_4_1	3030_4_44	3033_0_106	416_3_1
1262_3_32	766_4_1	661_4_81	137_3_1	40_4_32	226_4_1	339_4_1	138_3_1	491_4_7	24_4_1	25_4_21	690_4_13	691_4_20	20_5_1	694_4_109	23_3_42	1075_4_31	29_1_1	407_4_47	819_4_114	346_4_34	789_1_4	340_3_22	4_3_51	1377_4_49	1115_34_1	548_4_1	1461_4_47	349_4_25	2242_3_18	1462_3_25	2858_4_88	1093_4_264	715_4_134	999_4_1	2857_3_76	330_03_14	120_4_19	123_1_40	218_4_1	265_4_92	436_4_1	1400_3_177	1704_3_13	2555_4_25	1825_4_88	57_4_1	3030_4_38	3033_0_112	416_3_1
1262_3_34	766_4_1	661_4_68	137_3_1	40_4_42	226_4_1	339_4_1	138_3_1	491_4_12	24_4_1	25_4_17	690_4_18	691_4_31	694_4_98	23_3_28	1075_4_36	29_1_1	407_4_49	819_4_101	346_4_34	789_1_5	340_3_19	4_3_41	1377_4_51	1115_34_1	548_4_1	1461_4_55	349_4_23	2242_3_21	1462_3_29	2858_4_80	1093_4_271	715_4_136	999_4_1	2857_3_73	330_03_11	120_4_26	123_1_37	218_4_1	265_4_89	436_4_1	1400_3_182	1704_3_17	2555_4_23	1825_4_107	57_4_1	3030_4_43	3033_0_118	416_3_1	427_3_1
1262_3_25	766_4_1	661_4_72	137_3_1	40_4_27	339_4_1	138_3_1	491_4_11	24_4_1	25_4_18	690_4_14	691_4_40	694_4_102	23_3_37	1075_4_26	29_1_1	407_4_46	819_4_104	346_4_43	789_1_5	340_3_17	4_3_50	1377_4_61	1115_34_1	548_4_1	1461_4_50	349_4_23	2242_3_17	1462_3_36	2858_4_71	1093_4_296	715_4_135	999_4_1	2857_3_99	330_03_11	120_4_18	123_1_50	218_4_1	265_4_92	436_4_1	1400_3_183	1704_3_15	2555_4_22	1825_4_107	57_4_1	3030_4_53	3033_0_113	416_3_1	427_3_1	372_4_1
1262_3_15	766_4_1	661_4_70	137_3_1	40_4_27	339_4_1	138_3_1	491_4_12	24_4_1	25_4_17	690_4_23	691_4_38	694_4_98	23_3_48	1075_4_20	29_1_1	407_4_37	819_4_119	346_4_51	789_1_3	340_3_17	4_3_43	1377_4_38	1115_34_1	548_4_1	1461_4_47	349_4_15	2242_3_13	1462_3_47	2858_4_77	1093_4_300	715_4_138	999_4_1	2857_3_99	330_03_18	120_4_15	123_1_29	218_4_1	265_4_94	436_4_1	1400_3_207	1704_3_10	2555_4_34	1825_4_84	57_4_1	3030_4_59	3033_0_97	416_3_1	427_3_1	372_4_1
1262_3_10	766_4_1	661_4_56	137_3_1	40_4_30	339_4_1	138_3_1	491_4_12	24_4_1	25_4_18	690_4_30	691_4_43	694_4_83	23_3_39	1075_4_18	29_1_1	407_4_40	819_4_111	346_4_36	789_1_2	340_3_10	4_3_32	1377_4_40	1115_34_1	548_4_1	1461_4_37	349_4_14	2242_3_10	1462_3_44	2858_4_84	1093_4_310	715_4_123	999_4_1	2857_3_72	330_03_21	120_4_17	123_1_31	218_4_1	265_4_91	436_4_1	1400_3_213	1704_3_12	2555_4_28	1825_4_90	57_4_1	3030_4_66	3033_0_94	416_3_1	427_3_1	372_4_1
1262_3_7	766_4_1	661_4_52	137_3_1	40_4_31	339_4_1	138_3_1	491_4_7	24_4_1	25_4_23	690_4_26	691_4_50	694_4_75	23_3_36	1075_4_18	29_1_1	407_4_20	819_4_100	346_4_41	789_1_1	340_3_10	4_3_40	1377_4_46	1115_34_1	548_4_1	1461_4_59	349_4_14	2242_3_9	1462_3_36	2858_4_85	1093_4_338	715_4_146	999_4_1	2857_3_90	330_03_23	120_4_13	123_1_33	218_4_1	265_4_84	436_4_1	1400_3_200	1704_3_13	2555_4_26	1825_4_99	57_4_1	3030_4_75	3033_0_89	416_3_1	427_3_1	372_4_1
1262_3_8	766_4_1	661_4_51	137_3_1	499_4_1	339_4_1	138_3_1	491_4_6	24_4_1	25_4_39	690_4_28	691_4_53	694_4_87	23_3_38	1075_4_11	29_1_1	407_4_11	819_4_116	346_4_54	789_1_1	340_3_9	4_3_50	1377_4_46	1115_34_1	548_4_1	1461_4_51	349_4_6	2242_3_7	1462_3_39	2858_4_55	1093_4_358	715_4_133	999_4_1	2857_3_110	330_03_12	120_4_10	123_1_33	218_4_1	265_4_101	436_4_1	1400_3_196	1704_3_8	2555_4_26	1825_4_74	57_4_1	3030_4_76	3033_0_82	416_3_1	427_3_1	372_4_1
1262_3_14	766_4_1	661_4_40	137_3_1	499_4_1	339_4_1	138_3_1	491_4_6	24_4_1	25_4_36	690_4_44	691_4_49	694_4_73	23_3_33	1075_4_9	29_1_1	407_4_8	819_4_113	346_4_53	340_3_15	4_3_36	1377_4_44	1115_34_1	548_4_1	1461_4_40	349_4_7	2242_3_5	1462_3_43	2858_4_48	1093_4_340	715_4_125	999_4_1	2857_3_114	330_03_19	120_4_15	123_1_26	218_4_1	265_4_95	436_4_1	1400_3_186	1704_3_8	2555_4_34	1825_4_73	57_4_1	3030_4_79	3033_0_85	416_3_1	427_3_1	372_4_1	2796_4_4
1262_3_16	766_4_1	661_4_36	499_4_1	339_4_1	138_3_1	491_4_11	24_4_1	25_4_42	690_4_60	691_4_51	694_4_79	23_3_38	1075_4_10	29_1_1	407_4_6	819_4_104	346_4_44	340_3_12	4_3_21	1377_4_64	1115_34_1	548_4_1	1461_4_40	349_4_5	2242_3_4	1462_3_38	2858_4_44	1093_4_330	715_4_126	999_4_1	2857_3_97	330_03_31	120_4_18	123_1_31	218_4_1	265_4_89	436_4_1	1400_3_180	1704_3_4	2555_4_28	1825_4_89	57_4_1	3030_4_81	3033_0_75	416_3_1	427_3_1	372_4_1	2796_4_7	820_4_131
1262_3_20	766_4_1	661_4_28	499_4_1	339_4_1	138_3_1	491_4_7	24_4_1	25_4_44	690_4_61	691_4_40	694_4_87	23_3_48	1075_4_7	29_1_1	407_4_5	819_4_93	346_4_37	340_3_11	4_3_23	1377_4_71	1115_34_1	548_4_1	1461_4_43	349_4_7	2242_3_3	1462_3_42	2858_4_36	1093_4_330	715_4_136	999_4_1	2857_3_105	330_03_20	120_4_13	123_1_46	218_4_1	265_4_118	436_4_1	1400_3_201	1704_3_11	2555_4_36	1825_4_77	57_4_1	3030_4_96	3033_0_74	416_3_1	427_3_1	372_4_1	2796_4_6	820_4_129
1262_3_20	766_4_1	661_4_36	499_4_1	339_4_1	138_3_1	491_4_5	24_4_1	25_4_59	690_4_57	691_4_28	694_4_80	23_3_41	1075_4_11	29_1_1	407_4_4	819_4_102	346_4_38	340_3_16	4_3_31	1377_4_46	1115_34_1	548_4_1	1461_4_43	349_4_10	2242_3_8	1462_3_52	2858_4_45	1093_4_342	715_4_134	999_4_1	2857_3_104	330_03_25	120_4_13	123_1_42	218_4_1	265_4_118	436_4_1	1400_3_191	1704_3_12	2555_4_36	1825_4_73	57_4_1	3030_4_105	3033_0_73	416_3_1	427_3_1	372_4_1	2796_4_9	820_4_123
1262_3_22	766_4_1	661_4_42	499_4_1	339_4_1	138_3_1	491_4_5	24_4_1	25_4_49	690_4_74	691_4_14	694_4_83	23_3_38	1075_4_17	29_1_1	407_4_5	819_4_92	346_4_39	340_3_19	4_3_17	1377_4_42	1115_34_1	548_4_1	1461_4_47	349_4_16	2242_3_7	1462_3_40	2858_4_42	1093_4_348	715_4_120	999_4_1	2857_3_90	330_03_26	120_4_11	123_1_38	218_4_1	265_4_97	436_4_1	1400_3_180	1704_3_11	2555_4_48	1825_4_74	57_4_1	3030_4_92	3033_0_78	416_3_1	427_3_1	372_4_1	2796_4_6	820_4_134
1262_3_16	766_4_1	661_4_50	499_4_1	339_4_1	138_3_1	491_4_4	24_4_1	25_4_51	690_4_78	691_4_14	694_4_67	23_3_42	1075_4_20	29_1_1	407_4_2	819_4_99	346_4_41	340_3_16	4_3_9	1377_4_59	1115_34_1	548_4_1	1461_4_51	349_4_12	2242_3_3	1462_3_39	2858_4_36	1093_4_342	715_4_136	999_4_1	2857_3_83	330_03_28	120_4_10	123_1_47	218_4_1	265_4_123	1400_3_177	1704_3_17	2555_4_55	1825_4_88	57_4_1	3030_4_95	3033_0_68	416_3_1	427_3_1	372_4_1	2796_4_5	820_4_110	823_4_30
1262_3_14	766_4_1	661_4_35	499_4_1	339_4_1	138_3_1	491_4_4	24_4_1	25_4_43	690_4_59	691_4_14	694_4_69	23_3_39	1075_4_17	29_1_1	407_4_4	819_4_99	346_4_52	340_3_16	4_3_13	1377_4_66	1115_34_1	548_4_1	1461_4_58	349_4_9	2242_3_2	1462_3_46	2858_4_40	1093_4_359	715_4_142	999_4_1	2857_3_103	330_03_21	120_4_10	123_1_43	218_4_1	265_4_120	1400_3_200	1704_3_16	2555_4_50	1825_4_79	57_4_1	3030_4_103	3033_0_73	416_3_1	427_3_1	372_4_1	2796_4_3	820_4_130	823_4_32
1262_3_11	766_4_1	661_4_32	499_4_1	339_4_1	138_3_1	491_4_5	24_4_1	25_4_44	690_4_67	691_4_17	694_4_72	23_3_34	1075_4_14	29_1_1	407_4_2	819_4_70	346_4_53	340_3_11	4_3_12	1377_4_42	1115_34_1	548_4_1	1461_4_57	349_4_12	2242_3_2	1462_3_46	2858_4_40	1093_4_361	715_4_136	999_4_1	2857_3_107	330_03_28	120_4_10	123_1_36	218_4_1	265_4_102	1400_3_196	1704_3_18	2555_4_46	1825_4_82	57_4_1	3030_4_111	3033_0_69	416_3_1	427_3_1	372_4_1	2796_4_2	820_4_140	823_4_12
1262_3_16	766_4_1	661_4_44	499_4_1	339_4_1	138_3_1	491_4_9	24_4_1	25_4_31	690_4_75	691_4_18	694_4_59	23_3_34	1075_4_12	29_1_1	407_4_3	819_4_87	346_4_46	340_3_7	4_3_9	1377_4_44	1115_34_1	548_4_1	1461_4_54	349_4_14	2242_3_2	1462_3_50	2858_4_40	1093_4_337	715_4_141	999_4_1	2857_3_75	330_03_30	120_4_15	123_1_56	218_4_1	265_4_116	1400_3_184	1704_3_22	2555_4_56	1825_4_101	57_4_1	3030_4_96	3033_0_82	416_3_1	427_3_1	372_4_1	2796_4_5	820_4_154	823_4_12
1262_3_25	766_4_1	661_4_45	499_4_1	339_4_1	138_3_1	491_4_14	24_4_1	25_4_34	690_4_54	691_4_17	694_4_55	23_3_34	1075_4_14	29_1_1	407_4_1	819_4_89	346_4_63	340_3_12	4_3_13	1377_4_53	548_4_1	1461_4_71	349_4_9	2242_3_2	1462_3_41	2858_4_31	1093_4_338	715_4_141	999_4_1	2857_3_87	330_03_31	120_4_18	123_1_80	218_4_1	265_4_125	1400_3_194	1704_3_20	2555_4_49	1825_4_96	57_4_1	3030_4_91	3033_0_83	416_3_1	427_3_1	372_4_1	2796_4_9	820_4_115	823_4_10	2795_4_11
1262_3_23	766_4_1	661_4_32	499_4_1	339_4_1	138_3_1	491_4_11	24_4_1	25_4_42	690_4_43	691_4_16	694_4_53	23_3_34	1075_4_17	29_1_1	407_4_1	819_4_81	346_4_55	340_3_17	4_3_20	1377_4_43	548_4_1	1461_4_63	349_4_12	1462_3_51	2858_4_35	1093_4_334	715_4_146	999_4_1	2857_3_99	330_03_36	120_4_14	123_1_92	218_4_1	265_4_106	1400_3_207	1704_3_20	2555_4_43	1825_4_96	57_4_1	3030_4_109	3033_0_79	416_3_1	427_3_1	372_4_1	2796_4_10	820_4_125	823_4_6	2795_4_8	708_4_252
1262_3_33	766_4_1	661_4_20	499_4_1	339_4_1	138_3_1	491_4_15	24_4_1	25_4_50	690_4_50	691_4_21	694_4_53	23_3_36	1075_4_17	29_1_1	407_4_1	819_4_71	346_4_59	340_3_9	4_3_17	1377_4_34	548_4_1	1461_4_47	349_4_16	1462_3_53	2858_4_31	1093_4_325	715_4_143	999_4_1	2857_3_81	330_03_45	120_4_11	123_1_82	218_4_1	265_4_106	1400_3_217	1704_3_25	2555_4_42	1825_4_109	57_4_1	3030_4_93	3033_0_74	416_3_1	427_3_1	372_4_1	2796_4_8	820_4_122	823_4_11	2795_4_11	708_4_247
1262_3_31	766_4_1	661_4_30	499_4_1	339_4_1	138_3_1	491_4_10	24_4_1	25_4_35	690_4_55	691_4_28	694_4_52	23_3_31	1075_4_21	29_1_1	407_4_2	819_4_99	346_4_52	340_3_11	4_3_14	1377_4_40	548_4_1	1461_4_48	349_4_13	1462_3_53	2858_4_30	1093_4_316	715_4_132	999_4_1	2857_3_81	330_03_50	120_4_22	123_1_83	218_4_1	265_4_106	1400_3_208	1704_3_20	2555_4_43	1825_4_130	57_4_1	3030_4_82	3033_0_62	416_3_1	427_3_1	372_4_1	2796_4_16	820_4_111	823_4_13	2795_4_12	708_4_220
1262_3_33	766_4_1	661_4_28	499_4_1	339_4_1	138_3_1	491_4_9	24_4_1	25_4_32	690_4_34	691_4_31	694_4_44	23_3_28	1075_4_15	29_1_1	407_4_5	819_4_91	346_4_54	340_3_17	4_3_15	1377_4_44	548_4_1	1461_4_52	349_4_20	1462_3_46	2858_4_34	1093_4_333	715_4_154	999_4_1	2857_3_91	330_03_49	120_4_19	123_1_121	218_4_1	265_4_111	1400_3_220	1704_3_23	2555_4_33	1825_4_130	57_4_1	3030_4_92	3033_0_55	416_3_1	427_3_1	372_4_1	2796_4_21	820_4_111	823_4_14	2795_4_8	708_4_241
1262_3_32	766_4_1	661_4_23	499_4_1	339_4_1	138_3_1	491_4_8	24_4_1	25_4_40	690_4_39	691_4_25	694_4_44	23_3_33	1075_4_15	29_1_1	407_4_5	819_4_82	346_4_57	340_3_12	4_3_8	1377_4_39	548_4_1	1461_4_53	349_4_18	1462_3_58	2858_4_27	1093_4_319	715_4_165	999_4_1	2857_3_97	330_03_63	120_4_21	123_1_108	218_4_1	265_4_103	1400_3_234	1704_3_25	2555_4_26	1825_4_122	57_4_1	3030_4_93	3033_0_42	416_3_1	427_3_1	372_4_1	2796_4_14	820_4_123	823_4_9	2795_4_6	708_4_245
1262_3_27	766_4_1	661_4_33	499_4_1	339_4_1	138_3_1	491_4_8	24_4_1	25_4_39	690_4_43	691_4_22	694_4_52	23_3_30	1075_4_11	29_1_1	407_4_10	819_4_92	346_4_50	340_3_6	4_3_7	1377_4_46	548_4_1	1461_4_44	349_4_19	1462_3_66	2858_4_23	1093_4_313	715_4_150	999_4_1	2857_3_102	330_03_70	120_4_25	123_1_119	218_4_1	265_4_104	1400_3_223	1704_3_20	2555_4_26	1825_4_115	57_4_1	3030_4_80	3033_0_41	416_3_1	427_3_1	372_4_1	2796_4_13	820_4_121	823_4_14	2795_4_5	708_4_250
1262_3_36	766_4_1	661_4_28	499_4_1	339_4_1	138_3_1	491_4_7	24_4_1	25_4_31	690_4_40	691_4_25	694_4_59	23_3_21	1075_4_17	29_1_1	407_4_15	819_4_103	346_4_55	340_3_2	4_3_6	1377_4_63	548_4_1	1461_4_52	349_4_11	1462_3_54	2858_4_16	1093_4_310	715_4_149	999_4_1	2857_3_113	330_03_69	120_4_25	123_1_125	218_4_1	265_4_103	1400_3_213	1704_3_25	2555_4_18	1825_4_103	57_4_1	3030_4_89	3033_0_24	416_3_1	427_3_1	372_4_1	2796_4_20	820_4_122	823_4_14	2795_4_5	708_4_215
1262_3_36	766_4_1	661_4_23	499_4_1	339_4_1	138_3_1	491_4_8	24_4_1	25_4_46	690_4_31	691_4_23	694_4_50	23_3_18	1075_4_11	29_1_1	407_4_11	819_4_90	346_4_63	340_3_2	4_3_6	1377_4_65	548_4_1	1461_4_61	349_4_13	1462_3_63	2858_4_10	1093_4_338	715_4_156	999_4_1	2857_3_115	330_03_49	120_4_23	123_1_125	218_4_1	265_4_84	1400_3_231	1704_3_27	2555_4_19	1825_4_101	57_4_1	3030_4_90	3033_0_27	416_3_1	427_3_1	372_4_1	2796_4_19	820_4_131	823_4_13	2795_4_10	708_4_242
1262_3_39	766_4_1	661_4_25	339_4_1	491_4_9	24_4_1	25_4_54	690_4_23	691_4_19	694_4_43	23_3_12	1075_4_7	29_1_1	407_4_7	819_4_86	346_4_62	340_3_1	4_3_5	1377_4_68	548_4_1	1461_4_41	349_4_12	1462_3_73	2858_4_14	1093_4_322	715_4_162	999_4_1	2857_3_127	120_4_22	123_1_120	218_4_1	265_4_100	1400_3_259	1704_3_25	2555_4_19	1825_4_95	57_4_1	3030_4_105	3033_0_29	416_3_1	427_3_1	372_4_1	2796_4_15	820_4_126	823_4_13	2795_4_14	708_4_223	597_4_102	178_4_1	191_4_56
1262_3_39	766_4_1	661_4_35	339_4_1	491_4_12	24_4_1	25_4_57	690_4_35	691_4_22	694_4_29	23_3_13	1075_4_13	29_1_1	407_4_13	819_4_96	346_4_53	4_3_3	1377_4_64	548_4_1	1461_4_38	349_4_10	1462_3_71	2858_4_23	1093_4_315	715_4_159	999_4_1	2857_3_107	120_4_18	123_1_120	218_4_1	265_4_96	1400_3_252	1704_3_33	2555_4_15	1825_4_102	57_4_1	3030_4_89	3033_0_41	416_3_1	427_3_1	372_4_1	2796_4_16	820_4_171	823_4_9	2795_4_14	708_4_250	597_4_113	178_4_1	191_4_36	984_4_186
1262_3_35	766_4_1	661_4_34	339_4_1	491_4_15	24_4_1	25_4_42	690_4_41	691_4_27	694_4_36	23_3_18	1075_4_12	29_1_1	407_4_20	819_4_81	346_4_58	4_3_4	1377_4_66	548_4_1	1461_4_29	349_4_9	1462_3_49	2858_4_13	1093_4_331	715_4_180	999_4_1	2857_3_103	120_4_15	123_1_143	218_4_1	265_4_84	1400_3_246	1704_3_40	2555_4_15	1825_4_80	57_4_1	3030_4_99	3033_0_30	416_3_1	427_3_1	372_4_1	2796_4_14	820_4_164	823_4_6	2795_4_12	708_4_273	597_4_116	178_4_1	191_4_40	984_4_179
1262_3_36	766_4_1	661_4_31	339_4_1	491_4_10	24_4_1	25_4_57	690_4_35	691_4_23	694_4_36	23_3_21	1075_4_12	29_1_1	407_4_18	819_4_91	346_4_45	4_3_2	1377_4_70	548_4_1	1461_4_37	349_4_9	1462_3_54	2858_4_14	1093_4_336	715_4_195	999_4_1	2857_3_115	120_4_13	123_1_118	218_4_1	265_4_72	1400_3_257	1704_3_31	2555_4_14	1825_4_72	57_4_1	3030_4_110	3033_0_24	416_3_1	427_3_1	372_4_1	2796_4_12	820_4_178	823_4_6	2795_4_19	708_4_286	597_4_122	178_4_1	191_4_32	984_4_146
1262_3_26	766_4_1	661_4_38	339_4_1	491_4_10	24_4_1	25_4_59	690_4_33	691_4_27	694_4_52	23_3_17	1075_4_14	29_1_1	407_4_20	819_4_82	346_4_48	1468_4_16	1377_4_55	548_4_1	1461_4_30	349_4_8	1462_3_60	2858_4_21	1093_4_311	715_4_201	999_4_1	2857_3_139	120_4_22	123_1_89	218_4_1	265_4_76	1400_3_257	1704_3_40	2555_4_12	1825_4_78	57_4_1	3030_4_96	3033_0_18	416_3_1	427_3_1	372_4_1	2796_4_14	820_4_172	823_4_7	2795_4_18	708_4_255	597_4_115	178_4_1	191_4_28	984_4_140
1262_3_34	661_4_37	339_4_1	491_4_13	24_4_1	25_4_54	690_4_51	691_4_35	694_4_49	23_3_19	1075_4_15	29_1_1	407_4_18	819_4_80	346_4_40	1468_4_23	1377_4_54	548_4_1	1461_4_49	349_4_6	1462_3_75	2858_4_23	1093_4_308	715_4_217	999_4_1	2857_3_153	120_4_21	123_1_105	218_4_1	265_4_57	1400_3_266	1704_3_47	2555_4_11	1825_4_71	57_4_1	3030_4_88	3033_0_15	416_3_1	427_3_1	372_4_1	2796_4_12	820_4_174	823_4_6	2795_4_21	708_4_259	597_4_122	178_4_1	191_4_31	984_4_154	114_4_1
1262_3_44	661_4_40	339_4_1	491_4_1	24_4_1	25_4_48	690_4_49	691_4_25	694_4_54	23_3_14	1075_4_11	29_1_1	407_4_17	819_4_56	346_4_52	1468_4_30	1377_4_62	548_4_1	1461_4_50	349_4_6	1462_3_47	2858_4_29	1093_4_325	715_4_266	999_4_1	2857_3_154	120_4_15	123_1_108	218_4_1	265_4_61	1704_3_39	2555_4_9	1825_4_79	57_4_1	3030_4_107	3033_0_14	416_3_1	427_3_1	372_4_1	2796_4_8	820_4_160	823_4_9	2795_4_16	708_4_268	597_4_126	178_4_1	191_4_31	984_4_160	114_4_1	391_4_18
1262_3_35	661_4_38	339_4_1	24_4_1	25_4_60	690_4_59	691_4_13	694_4_60	23_3_7	1075_4_17	29_1_1	407_4_14	819_4_78	346_4_56	1468_4_29	1377_4_54	548_4_1	1461_4_31	349_4_3	1462_3_52	2858_4_31	1093_4_333	715_4_242	999_4_1	2857_3_154	120_4_12	123_1_95	218_4_1	265_4_65	1704_3_41	2555_4_11	1825_4_79	57_4_1	3030_4_107	3033_0_11	416_3_1	427_3_1	372_4_1	2796_4_7	820_4_147	823_4_15	2795_4_15	708_4_258	597_4_102	178_4_1	191_4_29	984_4_135	114_4_1	391_4_18	89_4_94
1262_3_28	661_4_46	339_4_1	24_4_1	25_4_71	690_4_66	691_4_14	694_4_59	23_3_6	1075_4_15	29_1_1	407_4_12	819_4_81	346_4_53	1468_4_18	1377_4_48	548_4_1	1461_4_33	349_4_3	1462_3_50	2858_4_34	1093_4_313	715_4_225	999_4_1	2857_3_154	120_4_11	123_1_88	218_4_1	265_4_56	1704_3_44	2555_4_11	1825_4_70	57_4_1	3030_4_91	3033_0_8	416_3_1	427_3_1	372_4_1	2796_4_10	820_4_137	823_4_11	2795_4_23	708_4_245	597_4_106	178_4_1	191_4_17	984_4_142	114_4_1	391_4_17	89_4_89
1262_3_28	661_4_59	339_4_1	24_4_1	25_4_58	690_4_70	691_4_13	694_4_51	23_3_7	1075_4_10	29_1_1	407_4_15	819_4_74	346_4_51	1468_4_25	1377_4_39	548_4_1	1461_4_41	349_4_5	1462_3_61	2858_4_26	1093_4_299	715_4_249	999_4_1	2857_3_142	120_4_9	123_1_90	218_4_1	265_4_45	1704_3_36	2555_4_10	1825_4_91	57_4_1	3030_4_92	3033_0_5	416_3_1	427_3_1	372_4_1	2796_4_6	820_4_123	823_4_12	2795_4_17	708_4_249	597_4_122	178_4_1	191_4_18	984_4_143	114_4_1	391_4_22	89_4_92
1262_3_28	661_4_52	339_4_1	24_4_1	25_4_61	690_4_60	691_4_15	694_4_50	23_3_2	1075_4_13	29_1_1	407_4_9	819_4_67	346_4_60	1468_4_23	1377_4_28	548_4_1	1461_4_41	349_4_4	1462_3_55	2858_4_24	1093_4_281	715_4_281	999_4_1	2857_3_150	120_4_14	123_1_103	218_4_1	265_4_42	1704_3_41	2555_4_11	1825_4_108	57_4_1	3030_4_118	3033_0_3	416_3_1	427_3_1	372_4_1	2796_4_8	820_4_120	823_4_9	2795_4_23	708_4_265	597_4_126	178_4_1	191_4_22	984_4_151	114_4_1	391_4_20	89_4_100
1262_3_28	661_4_54	339_4_1	24_4_1	25_4_87	690_4_54	691_4_5	694_4_50	23_3_1	1075_4_13	29_1_1	407_4_9	819_4_66	346_4_54	1468_4_24	1377_4_31	548_4_1	1461_4_27	349_4_3	1462_3_49	2858_4_20	1093_4_311	715_4_250	999_4_1	2857_3_160	120_4_17	123_1_119	218_4_1	265_4_41	1704_3_40	2555_4_13	1825_4_100	57_4_1	3030_4_106	3033_0_4	416_3_1	427_3_1	372_4_1	2796_4_12	820_4_142	823_4_3	2795_4_34	708_4_265	597_4_114	178_4_1	191_4_12	984_4_120	114_4_1	391_4_24	89_4_113
1262_3_28	661_4_58	339_4_1	24_4_1	25_4_86	690_4_72	691_4_8	694_4_47	23_3_2	1075_4_10	29_1_1	407_4_2	819_4_42	346_4_69	1468_4_19	1377_4_31	548_4_1	1461_4_29	349_4_2	1462_3_51	2858_4_15	1093_4_303	715_4_275	999_4_1	2857_3_204	120_4_17	123_1_132	218_4_1	265_4_41	1704_3_36	2555_4_5	1825_4_83	57_4_1	3030_4_79	3033_0_1	416_3_1	427_3_1	372_4_1	2796_4_7	820_4_127	823_4_4	2795_4_29	708_4_272	597_4_107	178_4_1	191_4_22	984_4_133	114_4_1	391_4_21	89_4_118
1262_3_30	661_4_61	339_4_1	24_4_1	25_4_77	690_4_81	691_4_9	694_4_52	23_3_2	1075_4_9	407_4_4	819_4_40	346_4_66	1468_4_23	1377_4_32	548_4_1	1461_4_26	349_4_4	1462_3_52	2858_4_11	1093_4_306	715_4_245	999_4_1	2857_3_174	120_4_18	123_1_125	218_4_1	265_4_64	1704_3_43	2555_4_5	1825_4_92	57_4_1	3030_4_94	3033_0_1	416_3_1	427_3_1	372_4_1	2796_4_2	820_4_140	823_4_5	2795_4_26	708_4_300	597_4_117	178_4_1	191_4_13	984_4_139	114_4_1	391_4_30	89_4_127	276_4_14
1262_3_32	661_4_48	339_4_1	24_4_1	25_4_78	690_4_66	691_4_5	694_4_60	23_3_2	1075_4_17	407_4_1	819_4_50	346_4_55	1468_4_24	1377_4_28	548_4_1	1461_4_25	349_4_8	1462_3_34	2858_4_15	1093_4_324	715_4_219	999_4_1	2857_3_176	120_4_15	123_1_117	218_4_1	265_4_79	1704_3_38	2555_4_5	1825_4_82	57_4_1	3030_4_102	3033_0_3	416_3_1	427_3_1	372_4_1	2796_4_1	820_4_152	823_4_5	2795_4_35	708_4_298	597_4_124	178_4_1	191_4_13	984_4_133	114_4_1	391_4_32	89_4_139	276_4_12
1262_3_22	661_4_54	339_4_1	24_4_1	25_4_94	690_4_57	691_4_5	694_4_63	23_3_4	1075_4_20	407_4_4	819_4_53	346_4_66	1468_4_19	1377_4_25	548_4_1	1461_4_24	349_4_15	1462_3_37	2858_4_18	1093_4_334	715_4_234	999_4_1	2857_3_166	120_4_14	123_1_99	218_4_1	265_4_70	1704_3_36	2555_4_3	1825_4_74	57_4_1	3030_4_80	3033_0_3	416_3_1	427_3_1	372_4_1	820_4_139	823_4_4	2795_4_35	708_4_280	597_4_115	178_4_1	191_4_19	984_4_120	114_4_1	391_4_29	89_4_120	276_4_19	277_0_1
1262_3_20	661_4_49	339_4_1	24_4_1	25_4_108	690_4_74	691_4_6	694_4_40	23_3_3	1075_4_11	407_4_4	819_4_51	346_4_58	1468_4_18	1377_4_32	548_4_1	1461_4_20	349_4_19	1462_3_45	2858_4_12	1093_4_351	715_4_245	999_4_1	2857_3_156	120_4_18	123_1_81	218_4_1	265_4_73	1704_3_40	2555_4_3	1825_4_84	57_4_1	3030_4_86	416_3_1	427_3_1	372_4_1	820_4_170	823_4_3	2795_4_31	708_4_281	597_4_148	178_4_1	191_4_14	984_4_133	114_4_1	391_4_35	89_4_100	276_4_22	82_4_1	72_4_1
1262_3_21	661_4_41	339_4_1	24_4_1	25_4_66	690_4_68	691_4_1	694_4_36	23_3_2	1075_4_8	407_4_1	819_4_68	346_4_55	1468_4_19	1377_4_39	548_4_1	1461_4_26	349_4_25	1462_3_48	2858_4_15	1093_4_313	715_4_260	999_4_1	2857_3_141	120_4_12	123_1_73	218_4_1	265_4_89	1704_3_41	1825_4_84	57_4_1	3030_4_122	416_3_1	427_3_1	372_4_1	820_4_173	823_4_2	2795_4_31	708_4_261	597_4_189	178_4_1	191_4_15	984_4_158	114_4_1	391_4_29	89_4_105	276_4_21	82_4_1	72_4_1	795_3_1
1262_3_18	661_4_38	339_4_1	24_4_1	25_4_86	690_4_57	691_4_3	694_4_41	23_3_5	1075_4_10	407_4_3	819_4_62	346_4_48	1468_4_20	1377_4_44	548_4_1	1461_4_20	349_4_26	1462_3_45	2858_4_13	1093_4_321	715_4_269	999_4_1	2857_3_156	120_4_15	123_1_70	218_4_1	265_4_82	1704_3_32	1825_4_67	57_4_1	3030_4_119	416_3_1	427_3_1	372_4_1	820_4_167	823_4_2	2795_4_33	708_4_265	597_4_177	178_4_1	191_4_16	984_4_147	114_4_1	391_4_30	89_4_114	276_4_28	82_4_1	72_4_1	795_3_1
1262_3_11	661_4_35	339_4_1	24_4_1	25_4_99	690_4_49	694_4_40	23_3_3	1075_4_11	407_4_3	819_4_59	346_4_38	1468_4_21	1377_4_44	548_4_1	1461_4_20	349_4_27	1462_3_50	2858_4_18	1093_4_316	715_4_283	999_4_1	2857_3_164	120_4_18	123_1_88	218_4_1	265_4_70	1704_3_27	1825_4_67	57_4_1	3030_4_88	416_3_1	427_3_1	372_4_1	820_4_162	823_4_3	2795_4_43	708_4_266	597_4_160	178_4_1	191_4_19	984_4_142	114_4_1	391_4_31	89_4_126	276_4_28	82_4_1	72_4_1	795_3_1	831_4_27
1262_3_8	661_4_30	339_4_1	24_4_1	25_4_114	690_4_53	694_4_39	23_3_3	1075_4_12	407_4_1	819_4_58	346_4_36	1468_4_21	1377_4_46	548_4_1	1461_4_16	349_4_26	1462_3_62	2858_4_12	1093_4_306	715_4_271	999_4_1	2857_3_151	120_4_10	123_1_88	218_4_1	265_4_102	1704_3_30	1825_4_66	57_4_1	3030_4_87	416_3_1	427_3_1	372_4_1	820_4_152	823_4_4	2795_4_41	708_4_260	597_4_188	178_4_1	191_4_22	984_4_147	114_4_1	391_4_43	89_4_110	276_4_21	72_4_1	795_3_1	831_4_20	836_4_15
1262_3_7	661_4_28	339_4_1	24_4_1	25_4_100	690_4_50	694_4_41	23_3_1	1075_4_10	407_4_2	819_4_76	346_4_33	1468_4_20	1377_4_53	548_4_1	1461_4_23	349_4_24	1462_3_68	2858_4_13	1093_4_278	715_4_277	999_4_1	2857_3_141	120_4_13	123_1_92	218_4_1	265_4_101	1704_3_27	1825_4_61	57_4_1	3030_4_96	416_3_1	427_3_1	372_4_1	820_4_162	823_4_1	2795_4_50	708_4_240	597_4_216	178_4_1	191_4_23	984_4_145	114_4_1	391_4_38	89_4_110	276_4_33	72_4_1	795_3_1	831_4_17	836_4_13
1262_3_5	661_4_24	339_4_1	24_4_1	25_4_118	690_4_55	694_4_50	23_3_1	1075_4_9	407_4_2	819_4_54	346_4_39	1468_4_14	1377_4_47	548_4_1	1461_4_17	349_4_23	1462_3_55	2858_4_17	1093_4_287	715_4_265	999_4_1	2857_3_156	120_4_15	123_1_97	218_4_1	265_4_76	1704_3_32	1825_4_49	57_4_1	3030_4_97	416_3_1	427_3_1	372_4_1	820_4_167	539_34_1	2795_4_52	708_4_230	597_4_194	178_4_1	191_4_22	984_4_123	114_4_1	391_4_48	89_4_105	276_4_34	72_4_1	795_3_1	831_4_20	836_4_15
1262_3_6	661_4_27	339_4_1	25_4_134	690_4_55	694_4_32	23_3_1	1075_4_5	819_4_55	346_4_47	1468_4_17	1377_4_47	548_4_1	1461_4_14	349_4_20	1462_3_56	2858_4_15	1093_4_298	715_4_259	999_4_1	2857_3_147	120_4_13	123_1_91	218_4_1	265_4_89	1704_3_26	1825_4_65	57_4_1	3030_4_84	416_3_1	427_3_1	372_4_1	820_4_174	539_34_1	2795_4_38	708_4_241	597_4_193	178_4_1	191_4_19	984_4_96	114_4_1	391_4_41	89_4_110	276_4_20	72_4_1	795_3_1	831_4_12	836_4_16	428_4_296	526_4_1
1262_3_3	661_4_36	339_4_1	25_4_127	690_4_47	694_4_42	23_3_2	1075_4_10	819_4_53	346_4_34	1468_4_27	1377_4_55	548_4_1	1461_4_23	349_4_13	1462_3_63	2858_4_16	1093_4_314	715_4_250	999_4_1	2857_3_129	120_4_4	123_1_102	218_4_1	265_4_92	1704_3_20	1825_4_75	57_4_1	3030_4_95	416_3_1	427_3_1	372_4_1	820_4_195	539_34_1	2795_4_23	708_4_220	597_4_169	178_4_1	191_4_11	984_4_121	114_4_1	391_4_31	89_4_122	276_4_27	72_4_1	795_3_1	831_4_13	836_4_13	428_4_302	526_4_1
661_4_35	339_4_1	25_4_111	690_4_52	694_4_38	23_3_4	1075_4_17	819_4_37	346_4_41	1468_4_24	1377_4_51	548_4_1	1461_4_22	349_4_20	1462_3_61	2858_4_16	1093_4_311	715_4_240	999_4_1	2857_3_150	120_4_6	123_1_97	218_4_1	265_4_69	1704_3_16	1825_4_66	57_4_1	3030_4_91	416_3_1	427_3_1	372_4_1	820_4_210	539_34_1	2795_4_30	708_4_247	597_4_202	178_4_1	191_4_7	984_4_127	114_4_1	391_4_32	89_4_118	276_4_33	72_4_1	795_3_1	831_4_7	836_4_19	428_4_281	526_4_1	7_4_174
661_4_36	339_4_1	25_4_126	690_4_55	694_4_26	23_3_3	1075_4_19	819_4_53	346_4_44	1468_4_23	1377_4_60	548_4_1	1461_4_11	349_4_26	1462_3_54	2858_4_17	1093_4_320	715_4_239	999_4_1	2857_3_176	120_4_6	123_1_94	218_4_1	265_4_81	1704_3_16	1825_4_90	57_4_1	3030_4_67	416_3_1	427_3_1	372_4_1	820_4_202	539_34_1	2795_4_29	708_4_253	597_4_185	178_4_1	191_4_10	984_4_118	114_4_1	391_4_30	89_4_122	276_4_33	72_4_1	795_3_1	831_4_3	836_4_18	428_4_288	526_4_1	7_4_161
661_4_58	339_4_1	25_4_131	690_4_64	694_4_29	23_3_3	1075_4_14	819_4_66	346_4_45	1468_4_30	1377_4_52	548_4_1	1461_4_15	349_4_19	1462_3_58	2858_4_18	1093_4_321	715_4_215	999_4_1	2857_3_164	120_4_1	123_1_101	218_4_1	265_4_111	1704_3_12	1825_4_96	57_4_1	3030_4_68	416_3_1	427_3_1	372_4_1	820_4_199	539_34_1	2795_4_24	708_4_265	597_4_200	178_4_1	191_4_8	984_4_117	114_4_1	391_4_35	89_4_113	276_4_22	72_4_1	795_3_1	831_4_4	836_4_9	428_4_298	526_4_1	7_4_166
661_4_66	339_4_1	25_4_85	690_4_64	694_4_43	23_3_4	1075_4_21	819_4_51	346_4_47	1468_4_36	1377_4_49	548_4_1	1461_4_21	349_4_18	1462_3_65	2858_4_20	1093_4_360	715_4_219	999_4_1	2857_3_150	120_4_2	123_1_98	218_4_1	265_4_86	1704_3_3	1825_4_105	57_4_1	3030_4_68	416_3_1	427_3_1	372_4_1	820_4_173	539_34_1	2795_4_38	708_4_264	597_4_208	178_4_1	191_4_12	984_4_139	114_4_1	391_4_36	89_4_118	276_4_28	72_4_1	795_3_1	831_4_7	836_4_8	428_4_308	526_4_1	7_4_165
661_4_49	339_4_1	25_4_88	690_4_60	694_4_49	23_3_2	1075_4_17	819_4_34	346_4_45	1468_4_30	1377_4_36	548_4_1	1461_4_16	349_4_24	1462_3_61	2858_4_15	1093_4_305	715_4_224	999_4_1	2857_3_174	120_4_2	123_1_113	218_4_1	265_4_86	1704_3_3	1825_4_93	57_4_1	3030_4_61	416_3_1	372_4_1	820_4_162	539_34_1	2795_4_41	708_4_268	597_4_239	178_4_1	191_4_14	984_4_131	114_4_1	391_4_36	89_4_129	276_4_15	72_4_1	795_3_1	831_4_8	836_4_7	428_4_289	526_4_1	7_4_172	367_4_1
661_4_46	339_4_1	25_4_108	690_4_66	694_4_39	23_3_3	1075_4_14	819_4_45	346_4_52	1468_4_32	1377_4_48	548_4_1	1461_4_19	349_4_18	1462_3_64	2858_4_14	1093_4_307	715_4_224	999_4_1	2857_3_181	120_4_6	123_1_118	218_4_1	265_4_90	1704_3_2	1825_4_123	57_4_1	3030_4_37	416_3_1	372_4_1	820_4_156	539_34_1	2795_4_32	708_4_271	597_4_225	178_4_1	191_4_14	984_4_128	114_4_1	391_4_48	89_4_122	276_4_14	72_4_1	795_3_1	831_4_3	836_4_8	428_4_274	526_4_1	7_4_181	1400_3_288
661_4_55	339_4_1	25_4_131	690_4_70	694_4_46	23_3_3	1075_4_14	819_4_36	346_4_49	1468_4_37	1377_4_48	548_4_1	1461_4_27	349_4_17	1462_3_75	2858_4_11	1093_4_316	715_4_222	999_4_1	2857_3_181	123_1_113	218_4_1	265_4_95	1704_3_3	1825_4_120	57_4_1	3030_4_34	416_3_1	372_4_1	820_4_139	539_34_1	2795_4_26	708_4_253	597_4_225	178_4_1	191_4_15	984_4_145	114_4_1	391_4_33	89_4_109	276_4_9	72_4_1	795_3_1	831_4_2	836_4_5	428_4_272	526_4_1	7_4_191	1400_3_268	427_3_1
661_4_51	339_4_1	25_4_102	690_4_59	694_4_43	23_3_3	1075_4_21	819_4_33	346_4_45	1468_4_50	1377_4_40	548_4_1	1461_4_29	349_4_16	1462_3_84	2858_4_6	1093_4_348	715_4_225	999_4_1	2857_3_184	123_1_108	218_4_1	265_4_81	1704_3_4	1825_4_107	57_4_1	3030_4_56	416_3_1	372_4_1	820_4_143	539_34_1	2795_4_23	708_4_242	597_4_241	178_4_1	191_4_29	984_4_143	114_4_1	391_4_36	89_4_113	276_4_8	72_4_1	795_3_1	836_4_4	513_4_26	428_4_263	526_4_1	7_4_189	1400_3_286	427_3_1
661_4_40	339_4_1	25_4_105	690_4_46	694_4_32	1075_4_22	819_4_54	346_4_39	1468_4_51	1377_4_34	548_4_1	1461_4_21	349_4_14	1462_3_63	2858_4_1	1093_4_357	715_4_252	999_4_1	2857_3_184	123_1_102	218_4_1	265_4_93	1704_3_6	1825_4_121	57_4_1	3030_4_30	416_3_1	372_4_1	820_4_135	539_34_1	2795_4_11	708_4_223	597_4_276	178_4_1	191_4_25	984_4_152	114_4_1	391_4_36	89_4_125	276_4_7	72_4_1	795_3_1	836_4_2	513_4_33	428_4_237	526_4_1	7_4_175	1400_3_302	427_3_1	1237_3_116
661_4_53	339_4_1	25_4_116	690_4_54	694_4_32	1075_4_16	819_4_65	346_4_41	1468_4_53	1377_4_36	548_4_1	1461_4_34	349_4_7	1462_3_54	2858_4_3	1093_4_329	715_4_258	999_4_1	2857_3_175	123_1_101	218_4_1	265_4_101	1704_3_3	1825_4_140	57_4_1	3030_4_26	416_3_1	372_4_1	820_4_135	539_34_1	2795_4_12	708_4_198	597_4_242	178_4_1	191_4_17	984_4_135	114_4_1	391_4_39	89_4_108	276_4_5	72_4_1	795_3_1	836_4_6	513_4_33	428_4_233	526_4_1	7_4_190	1400_3_291	427_3_1	1237_3_125
661_4_38	339_4_1	25_4_146	690_4_57	694_4_35	1075_4_19	819_4_54	346_4_39	1468_4_67	1377_4_40	548_4_1	1461_4_47	349_4_6	1462_3_63	2858_4_2	1093_4_365	715_4_252	999_4_1	2857_3_176	123_1_93	218_4_1	265_4_78	1704_3_4	1825_4_134	57_4_1	3030_4_26	416_3_1	372_4_1	820_4_121	539_34_1	2795_4_13	708_4_195	597_4_239	178_4_1	191_4_23	984_4_153	114_4_1	391_4_30	89_4_118	276_4_7	72_4_1	795_3_1	836_4_8	513_4_21	428_4_217	526_4_1	7_4_176	1400_3_289	427_3_1	1237_3_155
661_4_32	339_4_1	25_4_110	690_4_51	694_4_39	1075_4_20	819_4_55	346_4_32	1468_4_69	1377_4_32	548_4_1	1461_4_41	349_4_7	1462_3_64	1093_4_374	715_4_245	999_4_1	2857_3_164	123_1_89	218_4_1	265_4_81	1704_3_4	1825_4_134	3030_4_30	416_3_1	372_4_1	820_4_138	539_34_1	2795_4_21	708_4_189	597_4_258	178_4_1	191_4_19	984_4_147	114_4_1	391_4_27	89_4_125	276_4_11	72_4_1	795_3_1	836_4_11	513_4_33	428_4_239	526_4_1	7_4_195	1400_3_308	427_3_1	1237_3_155	3152_4_23	108_4_172
661_4_34	339_4_1	25_4_125	690_4_43	694_4_31	1075_4_16	819_4_46	346_4_40	1468_4_58	1377_4_38	548_4_1	1461_4_55	349_4_3	1462_3_64	1093_4_328	715_4_266	999_4_1	2857_3_171	123_1_94	218_4_1	265_4_101	1704_3_3	1825_4_154	3030_4_19	416_3_1	372_4_1	820_4_134	539_34_1	2795_4_10	708_4_206	597_4_259	178_4_1	191_4_27	984_4_133	114_4_1	391_4_24	89_4_135	276_4_14	72_4_1	795_3_1	836_4_8	513_4_38	428_4_222	526_4_1	7_4_168	1400_3_286	427_3_1	1237_3_168	3152_4_23	108_4_147
661_4_43	339_4_1	25_4_141	690_4_49	694_4_34	1075_4_19	819_4_22	346_4_34	1468_4_59	1377_4_49	548_4_1	1461_4_49	349_4_1	1462_3_78	1093_4_324	715_4_250	999_4_1	2857_3_169	123_1_96	218_4_1	265_4_75	1704_3_4	1825_4_137	3030_4_19	416_3_1	372_4_1	820_4_131	539_34_1	2795_4_11	708_4_193	597_4_246	178_4_1	191_4_27	984_4_143	114_4_1	391_4_27	89_4_124	276_4_13	72_4_1	795_3_1	836_4_5	513_4_28	428_4_214	526_4_1	7_4_194	1400_3_278	427_3_1	1237_3_184	3152_4_24	108_4_151
661_4_55	339_4_1	25_4_122	690_4_49	694_4_37	1075_4_22	819_4_21	346_4_34	1468_4_73	1377_4_31	548_4_1	1461_4_64	1462_3_79	1093_4_381	715_4_261	999_4_1	2857_3_144	123_1_73	218_4_1	265_4_68	1704_3_6	1825_4_135	3030_4_23	416_3_1	372_4_1	820_4_132	539_34_1	2795_4_9	708_4_183	597_4_244	178_4_1	191_4_29	984_4_146	114_4_1	391_4_30	89_4_119	276_4_21	72_4_1	795_3_1	836_4_8	513_4_16	428_4_213	526_4_1	7_4_213	1400_3_277	427_3_1	1237_3_208	3152_4_26	108_4_159	240_4_74
661_4_49	339_4_1	25_4_120	690_4_40	694_4_37	1075_4_19	819_4_22	346_4_45	1468_4_73	1377_4_24	548_4_1	1461_4_26	1462_3_85	1093_4_391	715_4_256	999_4_1	2857_3_159	123_1_71	218_4_1	265_4_64	1704_3_4	1825_4_149	3030_4_13	416_3_1	372_4_1	820_4_130	539_34_1	2795_4_4	708_4_187	597_4_225	178_4_1	191_4_27	984_4_139	114_4_1	391_4_45	89_4_147	276_4_23	72_4_1	795_3_1	836_4_10	513_4_24	428_4_219	526_4_1	7_4_220	1400_3_278	427_3_1	1237_3_181	3152_4_30	108_4_174	240_4_61
661_4_38	339_4_1	25_4_149	690_4_47	694_4_42	1075_4_17	819_4_22	346_4_38	1468_4_79	1377_4_45	548_4_1	1461_4_34	1462_3_74	1093_4_357	715_4_238	999_4_1	2857_3_164	123_1_69	218_4_1	265_4_67	1704_3_6	1825_4_161	3030_4_22	416_3_1	372_4_1	820_4_137	539_34_1	2795_4_7	708_4_189	597_4_226	178_4_1	191_4_23	984_4_129	114_4_1	391_4_42	89_4_154	276_4_13	72_4_1	795_3_1	836_4_10	513_4_27	428_4_227	526_4_1	7_4_200	1400_3_303	427_3_1	1237_3_166	3152_4_29	108_4_158	240_4_60
661_4_39	339_4_1	25_4_156	690_4_42	694_4_46	1075_4_11	819_4_30	346_4_35	1468_4_97	1377_4_46	548_4_1	1461_4_35	1462_3_57	1093_4_379	715_4_230	999_4_1	2857_3_178	123_1_75	218_4_1	265_4_55	1704_3_7	1825_4_146	3030_4_26	416_3_1	372_4_1	820_4_118	539_34_1	2795_4_15	708_4_190	597_4_202	178_4_1	191_4_24	984_4_123	114_4_1	391_4_37	89_4_143	276_4_14	72_4_1	795_3_1	836_4_10	513_4_24	428_4_230	526_4_1	7_4_233	1400_3_297	427_3_1	1237_3_195	3152_4_31	108_4_161	240_4_66
661_4_47	339_4_1	25_4_132	690_4_40	694_4_53	1075_4_12	819_4_30	346_4_36	1468_4_113	1377_4_29	548_4_1	1461_4_27	1462_3_63	1093_4_414	715_4_249	999_4_1	2857_3_170	123_1_79	218_4_1	265_4_55	1704_3_4	1825_4_153	3030_4_38	416_3_1	372_4_1	820_4_113	539_34_1	2795_4_12	708_4_191	597_4_205	178_4_1	191_4_26	984_4_120	114_4_1	391_4_47	89_4_139	276_4_13	72_4_1	795_3_1	836_4_3	513_4_27	428_4_236	526_4_1	7_4_239	1400_3_296	427_3_1	1237_3_182	3152_4_31	108_4_178	240_4_72
661_4_43	339_4_1	25_4_132	690_4_39	694_4_37	1075_4_13	819_4_32	346_4_24	1468_4_113	1377_4_26	548_4_1	1461_4_21	1462_3_52	1093_4_431	715_4_242	999_4_1	2857_3_162	123_1_74	218_4_1	265_4_58	1704_3_8	1825_4_182	3030_4_27	416_3_1	372_4_1	820_4_135	539_34_1	2795_4_6	708_4_175	597_4_213	178_4_1	191_4_35	984_4_98	114_4_1	391_4_51	89_4_133	276_4_17	72_4_1	795_3_1	513_4_31	428_4_233	526_4_1	7_4_221	1400_3_298	427_3_1	1237_3_190	3152_4_26	108_4_157	240_4_73	103_4_1
661_4_54	339_4_1	25_4_167	690_4_54	694_4_34	1075_4_8	819_4_33	346_4_18	1468_4_103	1377_4_35	548_4_1	1461_4_28	1462_3_50	1093_4_390	715_4_259	999_4_1	2857_3_158	123_1_76	218_4_1	265_4_56	1704_3_12	1825_4_155	3030_4_34	416_3_1	372_4_1	820_4_138	539_34_1	2795_4_5	708_4_192	597_4_210	178_4_1	191_4_31	984_4_89	114_4_1	391_4_43	89_4_122	276_4_14	72_4_1	795_3_1	513_4_32	428_4_219	526_4_1	7_4_220	1400_3_316	427_3_1	1237_3_212	3152_4_30	108_4_167	240_4_64	103_4_1
661_4_55	339_4_1	25_4_173	690_4_58	694_4_43	1075_4_14	819_4_44	346_4_19	1468_4_126	1377_4_21	548_4_1	1461_4_36	1462_3_43	1093_4_388	715_4_256	999_4_1	2857_3_156	123_1_84	218_4_1	265_4_59	1704_3_9	1825_4_147	3030_4_27	416_3_1	372_4_1	820_4_127	539_34_1	2795_4_4	708_4_174	597_4_215	178_4_1	191_4_26	984_4_104	114_4_1	391_4_40	89_4_123	276_4_10	72_4_1	795_3_1	513_4_30	428_4_218	526_4_1	7_4_216	1400_3_307	427_3_1	1237_3_187	3152_4_38	108_4_185	240_4_59	103_4_1
661_4_49	339_4_1	25_4_152	690_4_55	694_4_47	1075_4_19	819_4_47	346_4_20	1468_4_115	1377_4_19	548_4_1	1461_4_30	1462_3_47	1093_4_418	715_4_259	999_4_1	2857_3_156	123_1_83	218_4_1	265_4_86	1704_3_9	1825_4_161	3030_4_21	416_3_1	372_4_1	820_4_132	539_34_1	2795_4_3	708_4_186	597_4_204	178_4_1	191_4_31	984_4_113	114_4_1	391_4_31	89_4_135	276_4_8	72_4_1	795_3_1	513_4_35	428_4_214	526_4_1	7_4_207	1400_3_317	427_3_1	1237_3_165	3152_4_21	108_4_196	240_4_57	103_4_1
661_4_49	339_4_1	25_4_148	690_4_46	694_4_38	1075_4_11	819_4_42	346_4_17	1468_4_103	1377_4_30	548_4_1	1461_4_38	1462_3_47	1093_4_431	715_4_254	999_4_1	2857_3_157	123_1_86	218_4_1	265_4_68	1704_3_8	1825_4_160	3030_4_20	416_3_1	372_4_1	820_4_144	539_34_1	2795_4_4	708_4_178	597_4_253	178_4_1	191_4_31	984_4_101	114_4_1	391_4_27	89_4_151	276_4_6	72_4_1	795_3_1	513_4_45	428_4_247	526_4_1	7_4_196	1400_3_288	427_3_1	1237_3_162	3152_4_24	108_4_167	240_4_56	103_4_1
661_4_50	339_4_1	25_4_154	690_4_51	694_4_43	1075_4_15	819_4_51	346_4_25	1468_4_104	1377_4_37	548_4_1	1461_4_48	1462_3_36	1093_4_381	715_4_256	999_4_1	2857_3_160	123_1_86	218_4_1	265_4_58	1704_3_4	1825_4_160	3030_4_24	416_3_1	372_4_1	820_4_156	539_34_1	2795_4_6	708_4_177	597_4_249	178_4_1	191_4_28	984_4_101	114_4_1	391_4_20	89_4_142	276_4_5	72_4_1	795_3_1	513_4_19	428_4_251	526_4_1	7_4_182	1400_3_312	427_3_1	1237_3_190	3152_4_29	108_4_164	240_4_53	103_4_1
661_4_44	339_4_1	25_4_168	690_4_40	694_4_46	1075_4_14	819_4_53	346_4_20	1468_4_114	1377_4_19	548_4_1	1461_4_47	1462_3_42	1093_4_333	715_4_281	999_4_1	2857_3_140	123_1_80	218_4_1	265_4_76	1704_3_3	1825_4_172	3030_4_19	416_3_1	372_4_1	820_4_159	539_34_1	2795_4_8	708_4_175	597_4_255	178_4_1	191_4_24	984_4_113	114_4_1	391_4_23	89_4_140	276_4_12	72_4_1	795_3_1	513_4_22	428_4_266	526_4_1	7_4_155	1400_3_328	427_3_1	1237_3_198	3152_4_37	108_4_177	240_4_63	103_4_1
661_4_42	339_4_1	25_4_145	690_4_40	694_4_48	1075_4_10	819_4_53	346_4_28	1468_4_122	1377_4_17	548_4_1	1461_4_54	1462_3_60	1093_4_332	715_4_277	999_4_1	2857_3_137	123_1_78	218_4_1	265_4_75	1704_3_3	1825_4_202	3030_4_13	416_3_1	372_4_1	820_4_142	539_34_1	2795_4_10	708_4_181	597_4_265	178_4_1	191_4_28	984_4_130	114_4_1	391_4_37	89_4_135	276_4_9	72_4_1	795_3_1	513_4_16	428_4_259	526_4_1	7_4_157	1400_3_318	427_3_1	1237_3_176	3152_4_30	108_4_160	240_4_63	103_4_1
661_4_42	463_4_31	339_4_1	25_4_176	690_4_37	694_4_50	1075_4_15	819_4_55	346_4_25	1468_4_120	1377_4_25	548_4_1	1461_4_68	1462_3_51	1093_4_342	715_4_267	999_4_1	2857_3_145	123_1_83	218_4_1	265_4_65	1704_3_6	1825_4_202	3030_4_21	416_3_1	372_4_1	820_4_156	539_34_1	2795_4_15	708_4_192	597_4_282	178_4_1	191_4_18	984_4_120	114_4_1	391_4_17	89_4_148	276_4_9	80_3_1	795_3_1	428_4_258	526_4_1	7_4_171	1400_3_299	427_3_1	1237_3_166	3152_4_30	108_4_136	240_4_65	103_4_1
661_4_53	463_4_44	339_4_1	25_4_195	690_4_34	694_4_51	1075_4_14	819_4_60	346_4_33	1468_4_116	1377_4_14	548_4_1	1461_4_62	1462_3_52	1093_4_311	715_4_281	999_4_1	2857_3_153	123_1_89	218_4_1	265_4_75	1704_3_9	1825_4_169	3030_4_31	416_3_1	372_4_1	820_4_176	539_34_1	2795_4_16	708_4_167	597_4_283	178_4_1	191_4_24	984_4_112	114_4_1	391_4_20	89_4_144	276_4_9	80_3_1	795_3_1	428_4_217	526_4_1	7_4_149	1400_3_323	427_3_1	1237_3_182	3152_4_41	108_4_139	240_4_65	103_4_1
661_4_46	463_4_40	339_4_1	25_4_186	690_4_48	694_4_63	1075_4_6	819_4_66	346_4_31	1468_4_130	1377_4_10	548_4_1	1461_4_44	1462_3_53	1093_4_289	715_4_302	999_4_1	2857_3_135	123_1_76	218_4_1	265_4_68	1704_3_7	1825_4_197	3030_4_18	416_3_1	372_4_1	820_4_144	539_34_1	2795_4_17	708_4_170	597_4_294	178_4_1	191_4_21	984_4_122	114_4_1	391_4_23	89_4_130	276_4_10	80_3_1	795_3_1	428_4_237	526_4_1	7_4_151	1400_3_349	427_3_1	1237_3_170	3152_4_35	108_4_151	240_4_76	103_4_1
661_4_37	463_4_43	339_4_1	25_4_164	690_4_28	694_4_51	1075_4_1	819_4_52	346_4_16	1468_4_136	1377_4_9	548_4_1	1461_4_50	1462_3_72	1093_4_318	715_4_308	999_4_1	2857_3_154	123_1_91	218_4_1	265_4_52	1704_3_3	1825_4_206	3030_4_18	416_3_1	372_4_1	820_4_144	539_34_1	2795_4_13	708_4_197	597_4_305	178_4_1	191_4_17	984_4_109	114_4_1	391_4_23	89_4_156	276_4_5	80_3_1	795_3_1	428_4_254	526_4_1	7_4_169	1400_3_328	427_3_1	1237_3_161	3152_4_45	108_4_144	240_4_78	103_4_1
661_4_40	463_4_42	339_4_1	25_4_182	690_4_26	694_4_71	1075_4_2	819_4_67	346_4_23	1468_4_138	1377_4_6	548_4_1	1461_4_61	1462_3_71	1093_4_288	715_4_290	999_4_1	2857_3_154	123_1_81	218_4_1	265_4_68	1704_3_3	1825_4_196	3030_4_19	416_3_1	820_4_150	539_34_1	2795_4_11	708_4_190	597_4_299	178_4_1	191_4_20	984_4_104	114_4_1	391_4_22	89_4_171	276_4_4	80_3_1	795_3_1	428_4_248	526_4_1	7_4_169	1400_3_324	427_3_1	1237_3_184	3152_4_43	108_4_127	240_4_92	103_4_1	107_4_22
661_4_51	463_4_54	339_4_1	25_4_216	690_4_22	694_4_66	1075_4_1	819_4_64	346_4_33	1468_4_140	1377_4_5	548_4_1	1461_4_47	1462_3_69	1093_4_303	715_4_316	999_4_1	2857_3_140	123_1_76	218_4_1	265_4_62	1704_3_4	1825_4_200	3030_4_25	416_3_1	820_4_145	539_34_1	2795_4_14	708_4_202	597_4_257	178_4_1	191_4_19	984_4_89	114_4_1	391_4_18	89_4_179	276_4_4	80_3_1	795_3_1	428_4_201	526_4_1	7_4_145	1400_3_334	427_3_1	1237_3_200	3152_4_37	108_4_149	240_4_107	103_4_1	107_4_19
661_4_36	463_4_35	339_4_1	25_4_190	690_4_18	694_4_71	1075_4_1	819_4_46	346_4_31	1468_4_155	1377_4_6	548_4_1	1461_4_49	1462_3_70	1093_4_312	715_4_348	999_4_1	2857_3_149	123_1_81	218_4_1	265_4_50	1704_3_5	1825_4_188	3030_4_20	416_3_1	820_4_151	539_34_1	2795_4_4	708_4_230	597_4_307	178_4_1	191_4_20	984_4_106	114_4_1	391_4_16	89_4_180	276_4_4	80_3_1	795_3_1	428_4_243	526_4_1	7_4_169	1400_3_339	427_3_1	1237_3_175	3152_4_28	108_4_162	240_4_105	103_4_1	107_4_24
661_4_31	463_4_52	339_4_1	25_4_166	690_4_22	694_4_79	1075_4_2	819_4_57	346_4_32	1468_4_144	1377_4_4	548_4_1	1461_4_44	1462_3_78	1093_4_312	715_4_319	999_4_1	2857_3_151	123_1_75	218_4_1	265_4_45	1704_3_4	1825_4_220	3030_4_17	416_3_1	820_4_148	539_34_1	2795_4_5	708_4_222	597_4_319	178_4_1	191_4_22	984_4_85	114_4_1	391_4_18	89_4_195	276_4_1	80_3_1	795_3_1	428_4_288	526_4_1	7_4_191	1400_3_339	427_3_1	1237_3_180	3152_4_29	108_4_142	240_4_101	103_4_1	107_4_27
661_4_28	463_4_59	339_4_1	25_4_184	690_4_34	694_4_82	819_4_46	346_4_28	1468_4_154	1377_4_3	548_4_1	1461_4_51	1462_3_67	1093_4_286	715_4_321	999_4_1	2857_3_149	123_1_65	218_4_1	265_4_57	1704_3_4	1825_4_209	3030_4_17	416_3_1	820_4_167	539_34_1	2795_4_4	708_4_203	597_4_320	191_4_27	984_4_68	114_4_1	391_4_21	89_4_194	276_4_2	80_3_1	795_3_1	428_4_246	526_4_1	7_4_173	1400_3_339	427_3_1	1237_3_185	3152_4_27	108_4_146	240_4_103	103_4_1	107_4_19	900_4_1	1432_4_15
661_4_33	463_4_62	339_4_1	25_4_222	690_4_46	694_4_96	819_4_50	346_4_28	1468_4_159	1377_4_4	548_4_1	1461_4_38	1462_3_70	1093_4_255	715_4_368	999_4_1	2857_3_143	123_1_77	218_4_1	265_4_40	1704_3_3	1825_4_215	3030_4_15	416_3_1	820_4_160	539_34_1	2795_4_9	708_4_212	597_4_313	191_4_17	984_4_84	114_4_1	391_4_29	89_4_171	276_4_1	80_3_1	795_3_1	428_4_223	526_4_1	7_4_208	1400_3_327	427_3_1	1237_3_164	3152_4_16	108_4_151	240_4_112	103_4_1	107_4_23	900_4_1	1432_4_9
661_4_28	463_4_50	339_4_1	25_4_197	690_4_39	694_4_89	819_4_43	346_4_22	1468_4_163	1377_4_1	548_4_1	1461_4_29	1462_3_89	1093_4_283	715_4_380	999_4_1	2857_3_147	123_1_79	218_4_1	265_4_39	1704_3_6	1825_4_185	3030_4_17	416_3_1	820_4_151	539_34_1	2795_4_3	708_4_247	597_4_346	191_4_15	984_4_81	114_4_1	391_4_24	89_4_161	80_3_1	795_3_1	428_4_248	526_4_1	7_4_234	1400_3_358	1237_3_177	3152_4_22	108_4_148	240_4_102	103_4_1	107_4_25	900_4_1	1432_4_11	36_4_34	1845_4_197
661_4_23	463_4_53	339_4_1	25_4_169	690_4_34	694_4_96	819_4_48	346_4_23	1468_4_145	1377_4_1	548_4_1	1461_4_41	1462_3_102	1093_4_289	715_4_357	999_4_1	2857_3_134	123_1_69	218_4_1	265_4_48	1704_3_4	1825_4_218	3030_4_13	416_3_1	820_4_151	539_34_1	2795_4_2	708_4_206	597_4_338	191_4_11	984_4_71	114_4_1	391_4_24	89_4_172	80_3_1	795_3_1	428_4_273	526_4_1	7_4_225	1400_3_340	1237_3_172	3152_4_26	108_4_142	240_4_126	103_4_1	107_4_15	900_4_1	1432_4_18	36_4_46	1845_4_208
661_4_27	463_4_55	339_4_1	25_4_192	690_4_35	694_4_106	819_4_59	346_4_20	1468_4_125	1461_4_33	1462_3_100	1093_4_261	715_4_339	999_4_1	2857_3_121	123_1_72	218_4_1	265_4_49	1704_3_4	1825_4_215	3030_4_15	416_3_1	820_4_124	539_34_1	708_4_206	597_4_312	191_4_13	984_4_68	114_4_1	391_4_36	89_4_178	80_3_1	795_3_1	428_4_277	526_4_1	7_4_245	1400_3_365	1237_3_167	3152_4_23	108_4_158	240_4_126	103_4_1	107_4_16	900_4_1	1432_4_18	36_4_57	1845_4_200	511_3_56	510_4_37	1538_4_68
661_4_34	463_4_47	339_4_1	25_4_191	690_4_39	694_4_91	819_4_49	346_4_14	1468_4_153	1461_4_30	1462_3_105	1093_4_262	715_4_381	999_4_1	2857_3_132	123_1_69	218_4_1	265_4_41	1704_3_4	1825_4_174	3030_4_16	416_3_1	820_4_137	708_4_194	597_4_324	191_4_11	984_4_64	114_4_1	391_4_31	89_4_156	80_3_1	795_3_1	428_4_311	526_4_1	7_4_257	1400_3_350	1237_3_146	3152_4_20	108_4_198	240_4_137	103_4_1	107_4_20	900_4_1	1432_4_22	36_4_47	1845_4_187	511_3_65	510_4_25	1538_4_67	458_4_31
661_4_26	463_4_44	339_4_1	25_4_176	690_4_39	694_4_83	819_4_52	346_4_13	1468_4_163	1461_4_31	1462_3_114	1093_4_287	715_4_390	999_4_1	2857_3_136	123_1_78	218_4_1	265_4_54	1704_3_5	1825_4_159	3030_4_16	416_3_1	820_4_130	708_4_194	597_4_337	191_4_17	984_4_64	114_4_1	391_4_33	89_4_158	80_3_1	795_3_1	428_4_331	526_4_1	7_4_248	1400_3_342	1237_3_171	3152_4_13	108_4_194	240_4_123	103_4_1	107_4_16	900_4_1	1432_4_23	36_4_40	1845_4_181	511_3_49	510_4_34	1538_4_63	458_4_31
661_4_27	463_4_48	339_4_1	25_4_175	690_4_32	694_4_84	819_4_53	346_4_13	1468_4_159	1461_4_28	1462_3_107	1093_4_287	715_4_342	999_4_1	2857_3_127	123_1_95	218_4_1	265_4_50	1704_3_3	1825_4_176	3030_4_23	416_3_1	820_4_126	708_4_164	597_4_369	191_4_20	984_4_55	114_4_1	391_4_32	89_4_166	80_3_1	795_3_1	428_4_367	526_4_1	7_4_242	1400_3_327	1237_3_171	3152_4_12	108_4_173	240_4_129	103_4_1	107_4_21	900_4_1	1432_4_23	36_4_42	1845_4_198	511_3_32	510_4_36	1538_4_67	458_4_45
661_4_32	463_4_50	339_4_1	25_4_188	690_4_33	694_4_84	819_4_59	346_4_17	1468_4_139	1461_4_17	1462_3_86	1093_4_255	715_4_368	999_4_1	2857_3_140	123_1_82	218_4_1	265_4_44	1704_3_2	1825_4_170	3030_4_13	416_3_1	820_4_96	708_4_178	597_4_353	191_4_17	984_4_55	114_4_1	391_4_33	89_4_145	80_3_1	795_3_1	428_4_311	526_4_1	7_4_229	1400_3_345	1237_3_178	3152_4_8	108_4_159	240_4_133	103_4_1	107_4_16	900_4_1	1432_4_18	36_4_53	1845_4_211	511_3_37	510_4_35	1538_4_83	458_4_45
661_4_29	463_4_55	339_4_1	25_4_189	690_4_23	694_4_71	819_4_50	346_4_15	1468_4_127	1461_4_12	1462_3_97	1093_4_277	715_4_407	999_4_1	2857_3_134	123_1_82	218_4_1	265_4_52	1825_4_159	3030_4_12	416_3_1	820_4_103	708_4_171	597_4_351	191_4_17	984_4_60	114_4_1	391_4_22	89_4_134	80_3_1	795_3_1	428_4_309	526_4_1	7_4_233	1400_3_336	1237_3_191	3152_4_9	108_4_159	240_4_139	103_4_1	107_4_13	900_4_1	1432_4_14	36_4_45	1845_4_203	511_3_45	510_4_26	1538_4_88	458_4_36	2590_4_248
661_4_17	463_4_67	339_4_1	25_4_177	690_4_18	694_4_61	819_4_60	346_4_9	1468_4_160	1461_4_4	1462_3_97	1093_4_330	715_4_398	999_4_1	2857_3_143	123_1_89	218_4_1	265_4_62	1825_4_161	3030_4_24	416_3_1	820_4_121	708_4_149	597_4_341	191_4_26	984_4_56	114_4_1	391_4_24	89_4_134	80_3_1	795_3_1	428_4_300	526_4_1	7_4_187	1400_3_352	1237_3_212	3152_4_13	108_4_150	240_4_147	103_4_1	107_4_7	900_4_1	1432_4_18	36_4_40	1845_4_198	511_3_36	510_4_32	1538_4_66	458_4_45	2590_4_232
661_4_15	463_4_83	339_4_1	25_4_192	690_4_17	694_4_72	819_4_58	346_4_15	1468_4_131	1461_4_5	1462_3_83	1093_4_310	715_4_376	999_4_1	2857_3_140	123_1_85	218_4_1	265_4_49	1825_4_128	3030_4_22	416_3_1	820_4_112	708_4_140	597_4_343	191_4_11	984_4_55	114_4_1	391_4_37	89_4_155	80_3_1	795_3_1	428_4_325	526_4_1	7_4_186	1400_3_357	1237_3_172	3152_4_10	108_4_163	240_4_143	103_4_1	107_4_5	900_4_1	1432_4_14	36_4_54	1845_4_202	511_3_31	510_4_26	1538_4_85	458_4_60	2590_4_234
661_4_17	463_4_74	339_4_1	25_4_210	690_4_20	694_4_60	819_4_53	346_4_8	1468_4_111	1461_4_1	1462_3_57	1093_4_298	715_4_412	999_4_1	2857_3_128	123_1_80	218_4_1	265_4_59	1825_4_137	3030_4_21	416_3_1	820_4_101	708_4_155	597_4_331	191_4_7	984_4_56	114_4_1	391_4_23	89_4_143	80_3_1	795_3_1	428_4_322	526_4_1	7_4_197	1400_3_348	1237_3_149	3152_4_14	108_4_147	240_4_151	103_4_1	107_4_9	900_4_1	1432_4_8	36_4_68	1845_4_203	511_3_42	510_4_27	1538_4_103	458_4_45	2590_4_227
661_4_15	463_4_71	339_4_1	25_4_208	690_4_17	694_4_54	819_4_58	346_4_8	1468_4_99	1461_4_1	1462_3_42	1093_4_339	715_4_457	999_4_1	2857_3_143	123_1_85	218_4_1	265_4_54	1825_4_152	3030_4_26	416_3_1	820_4_106	708_4_142	597_4_307	191_4_5	984_4_65	114_4_1	391_4_27	89_4_129	80_3_1	795_3_1	428_4_364	526_4_1	7_4_187	1400_3_360	1237_3_154	3152_4_14	108_4_150	240_4_144	103_4_1	107_4_8	900_4_1	1432_4_13	36_4_63	1845_4_188	511_3_32	510_4_17	1538_4_107	458_4_42	2590_4_224
661_4_8	463_4_84	339_4_1	25_4_202	690_4_29	694_4_65	819_4_45	346_4_10	1468_4_111	1462_3_42	1093_4_356	715_4_434	999_4_1	2857_3_151	123_1_79	265_4_46	1825_4_148	3030_4_27	416_3_1	820_4_116	708_4_145	597_4_291	191_4_6	984_4_64	114_4_1	391_4_21	89_4_138	80_3_1	795_3_1	428_4_362	526_4_1	7_4_198	1400_3_353	1237_3_166	3152_4_18	108_4_165	240_4_162	103_4_1	107_4_7	900_4_1	1432_4_12	36_4_54	1845_4_191	511_3_27	510_4_31	1538_4_107	458_4_49	2590_4_203	1221_4_124	570_1_1
661_4_12	463_4_95	339_4_1	25_4_217	690_4_31	694_4_68	819_4_48	346_4_13	1468_4_103	1462_3_48	1093_4_320	715_4_403	999_4_1	2857_3_147	123_1_94	265_4_43	1825_4_164	3030_4_16	416_3_1	820_4_100	708_4_189	597_4_261	191_4_3	984_4_58	114_4_1	391_4_19	89_4_142	80_3_1	795_3_1	428_4_336	526_4_1	7_4_210	1400_3_352	1237_3_129	3152_4_18	108_4_155	240_4_142	103_4_1	107_4_11	900_4_1	1432_4_7	36_4_53	1845_4_197	511_3_22	510_4_39	1538_4_112	458_4_40	2590_4_227	1221_4_114	570_1_1
661_4_7	463_4_70	339_4_1	25_4_191	690_4_23	694_4_75	819_4_33	346_4_11	1468_4_83	1462_3_55	1093_4_296	715_4_427	999_4_1	2857_3_140	123_1_97	265_4_42	1825_4_158	3030_4_11	416_3_1	820_4_92	708_4_176	597_4_280	191_4_3	984_4_67	114_4_1	391_4_24	89_4_141	80_3_1	795_3_1	428_4_313	526_4_1	7_4_195	1400_3_363	1237_3_130	3152_4_13	108_4_167	240_4_129	103_4_1	107_4_6	900_4_1	1432_4_5	36_4_67	1845_4_194	511_3_25	510_4_32	1538_4_93	458_4_29	2590_4_227	1221_4_137	570_1_1
661_4_9	463_4_71	339_4_1	25_4_167	690_4_23	694_4_68	819_4_26	346_4_7	1468_4_92	1462_3_69	1093_4_321	715_4_406	999_4_1	2857_3_134	123_1_85	265_4_46	1825_4_170	3030_4_21	416_3_1	820_4_96	708_4_196	597_4_308	191_4_1	984_4_83	114_4_1	391_4_40	89_4_129	80_3_1	795_3_1	428_4_322	526_4_1	7_4_187	1400_3_346	1237_3_142	3152_4_20	108_4_161	240_4_141	103_4_1	107_4_4	900_4_1	1432_4_7	36_4_58	1845_4_201	511_3_26	510_4_33	1538_4_93	458_4_31	2590_4_215	1221_4_122	570_1_1
661_4_6	463_4_72	339_4_1	25_4_176	690_4_25	694_4_75	819_4_31	346_4_13	1468_4_92	1462_3_66	1093_4_351	715_4_360	999_4_1	2857_3_120	123_1_85	265_4_46	1825_4_144	3030_4_22	416_3_1	820_4_109	708_4_219	597_4_313	984_4_72	114_4_1	391_4_41	89_4_130	80_3_1	795_3_1	428_4_346	526_4_1	7_4_196	1400_3_359	1237_3_121	3152_4_21	108_4_139	240_4_121	103_4_1	107_4_2	900_4_1	1432_4_11	36_4_65	1845_4_220	511_3_16	510_4_32	1538_4_92	458_4_40	2590_4_205	1221_4_110	570_1_1	65_4_1
661_4_8	463_4_78	339_4_1	25_4_165	690_4_17	694_4_70	819_4_40	346_4_15	1468_4_96	1462_3_77	1093_4_348	715_4_355	999_4_1	2857_3_103	123_1_87	265_4_61	1825_4_132	3030_4_16	416_3_1	820_4_100	708_4_243	597_4_335	984_4_63	114_4_1	391_4_36	89_4_157	80_3_1	795_3_1	428_4_328	526_4_1	7_4_212	1400_3_338	1237_3_114	3152_4_17	108_4_114	240_4_106	103_4_1	107_4_2	900_4_1	1432_4_8	36_4_68	1845_4_187	511_3_11	510_4_30	1538_4_88	458_4_28	2590_4_226	1221_4_119	570_1_1	65_4_1
661_4_9	463_4_71	339_4_1	25_4_170	690_4_23	694_4_54	819_4_28	346_4_8	1468_4_94	1462_3_54	1093_4_345	715_4_360	999_4_1	2857_3_100	123_1_95	265_4_62	1825_4_137	3030_4_10	416_3_1	820_4_109	708_4_239	597_4_353	984_4_68	114_4_1	391_4_48	89_4_157	80_3_1	795_3_1	428_4_301	526_4_1	7_4_199	1400_3_350	1237_3_123	3152_4_20	108_4_109	240_4_103	103_4_1	107_4_1	900_4_1	1432_4_4	36_4_88	1845_4_189	511_3_18	510_4_38	1538_4_83	458_4_35	2590_4_198	1221_4_123	570_1_1	65_4_1
661_4_5	463_4_78	339_4_1	25_4_178	690_4_18	694_4_69	819_4_29	346_4_10	1468_4_93	1462_3_53	1093_4_398	715_4_320	999_4_1	2857_3_96	123_1_102	265_4_63	1825_4_140	3030_4_8	416_3_1	820_4_121	708_4_227	597_4_350	984_4_61	114_4_1	391_4_48	89_4_156	80_3_1	795_3_1	428_4_290	526_4_1	7_4_207	1400_3_344	1237_3_103	3152_4_13	108_4_112	240_4_108	103_4_1	107_4_2	900_4_1	1432_4_5	36_4_78	1845_4_197	511_3_10	510_4_25	1538_4_96	458_4_36	2590_4_218	1221_4_132	570_1_1	65_4_1
661_4_6	463_4_87	339_4_1	25_4_197	690_4_24	694_4_91	819_4_28	346_4_16	1468_4_81	1462_3_55	1093_4_393	715_4_292	999_4_1	2857_3_99	123_1_97	265_4_56	1825_4_152	3030_4_2	416_3_1	820_4_111	708_4_235	597_4_317	984_4_54	114_4_1	391_4_34	89_4_158	80_3_1	795_3_1	428_4_316	526_4_1	7_4_195	1400_3_375	1237_3_81	3152_4_12	108_4_98	240_4_96	103_4_1	107_4_2	900_4_1	1432_4_2	36_4_77	1845_4_197	511_3_6	510_4_20	1538_4_106	458_4_39	2590_4_207	1221_4_138	570_1_1	65_4_1
661_4_6	463_4_87	339_4_1	25_4_197	690_4_34	694_4_81	819_4_29	346_4_12	1468_4_81	1462_3_61	1093_4_362	715_4_302	999_4_1	2857_3_108	123_1_81	265_4_48	1825_4_164	3030_4_2	416_3_1	820_4_114	708_4_223	597_4_325	984_4_47	114_4_1	391_4_46	89_4_171	80_3_1	795_3_1	428_4_322	526_4_1	7_4_160	1400_3_340	1237_3_73	3152_4_17	108_4_90	240_4_106	103_4_1	107_4_4	900_4_1	1432_4_2	36_4_94	1845_4_165	511_3_5	510_4_21	1538_4_94	458_4_41	2590_4_229	1221_4_138	570_1_1	65_4_1
661_4_5	463_4_62	339_4_1	25_4_199	690_4_32	694_4_91	819_4_30	346_4_14	1468_4_79	1462_3_53	1093_4_383	715_4_330	999_4_1	2857_3_102	123_1_80	265_4_45	1825_4_144	3030_4_6	416_3_1	820_4_106	708_4_199	597_4_323	984_4_53	114_4_1	391_4_60	89_4_143	80_3_1	795_3_1	428_4_320	526_4_1	7_4_172	1400_3_344	1237_3_81	3152_4_31	108_4_99	240_4_124	103_4_1	107_4_1	900_4_1	1432_4_1	36_4_95	1845_4_144	511_3_4	510_4_24	1538_4_95	458_4_63	2590_4_217	1221_4_135	570_1_1	65_4_1
661_4_5	463_4_69	339_4_1	25_4_189	690_4_27	694_4_81	819_4_39	346_4_20	1468_4_83	1462_3_45	1093_4_419	715_4_338	999_4_1	2857_3_105	123_1_67	265_4_38	1825_4_121	3030_4_4	416_3_1	820_4_102	708_4_212	597_4_315	984_4_56	114_4_1	391_4_42	89_4_153	80_3_1	795_3_1	428_4_314	526_4_1	7_4_181	1400_3_349	1237_3_67	3152_4_27	108_4_113	240_4_125	103_4_1	900_4_1	1432_4_2	36_4_80	1845_4_127	511_3_3	510_4_14	1538_4_108	458_4_55	2590_4_205	1221_4_129	570_1_1	65_4_1	179_4_80
661_4_6	463_4_57	339_4_1	25_4_213	690_4_23	694_4_74	819_4_34	346_4_15	1468_4_86	1462_3_49	1093_4_389	715_4_330	999_4_1	2857_3_106	123_1_61	265_4_41	1825_4_132	3030_4_3	416_3_1	820_4_97	708_4_204	597_4_272	984_4_54	114_4_1	391_4_51	89_4_172	80_3_1	795_3_1	428_4_311	526_4_1	7_4_183	1400_3_350	1237_3_60	3152_4_31	108_4_107	240_4_121	103_4_1	900_4_1	1432_4_2	36_4_89	1845_4_110	511_3_4	510_4_15	1538_4_105	458_4_46	2590_4_211	1221_4_142	570_1_1	65_4_1	179_4_76
661_4_7	463_4_46	339_4_1	25_4_207	690_4_21	694_4_74	819_4_43	346_4_12	1468_4_77	1462_3_62	1093_4_335	715_4_365	999_4_1	2857_3_120	123_1_46	265_4_37	1825_4_135	3030_4_2	416_3_1	820_4_99	708_4_197	597_4_266	984_4_51	114_4_1	391_4_68	89_4_194	80_3_1	795_3_1	428_4_292	526_4_1	7_4_185	1400_3_354	1237_3_62	3152_4_38	108_4_98	240_4_117	103_4_1	900_4_1	1432_4_1	36_4_104	1845_4_109	511_3_4	510_4_15	1538_4_95	458_4_63	2590_4_226	1221_4_131	570_1_1	65_4_1	179_4_64
661_4_2	463_4_42	339_4_1	25_4_217	690_4_20	694_4_76	819_4_47	346_4_15	1468_4_95	1462_3_59	1093_4_320	715_4_343	999_4_1	2857_3_138	123_1_57	265_4_33	1825_4_148	3030_4_2	416_3_1	820_4_105	708_4_190	597_4_276	984_4_65	114_4_1	391_4_52	89_4_178	80_3_1	795_3_1	428_4_308	526_4_1	7_4_174	1400_3_344	1237_3_66	3152_4_38	108_4_102	240_4_124	103_4_1	900_4_1	1432_4_2	36_4_102	1845_4_111	511_3_3	510_4_5	1538_4_104	458_4_65	2590_4_188	1221_4_138	570_1_1	65_4_1	179_4_63
458_4_47	1114_4_1	2590_4_189	1161_4_68	1221_4_122	339_4_1	3030_4_2	570_1_1	526_4_1	550_4_209	661_4_1	36_4_83	114_4_1	391_4_45	1237_3_61	65_4_1	179_4_54	103_4_1	708_4_220	72_4_1	237_4_196	80_3_1	984_4_66	25_4_204	690_4_17	1982_4_566	597_4_280	694_4_92	428_4_298	566_4_424	416_3_1	979_4_63	1538_4_93	656_34_49	819_4_43	346_4_19	2_4_1	1468_4_122	7_4_166	680_4_1	507_3_166	1290_1_68	1400_3_332	751_4_1	1572_4_1	1462_3_50	891_4_37	286_4_1	633_4_424	205_4_1
458_4_50	1114_4_1	2590_4_206	1161_4_72	1221_4_111	339_4_1	1223_4_1	570_1_1	526_4_1	550_4_199	661_4_2	36_4_93	114_4_1	391_4_54	1237_3_60	65_4_1	179_4_56	103_4_1	708_4_223	72_4_1	237_4_217	80_3_1	984_4_62	25_4_223	690_4_25	1982_4_609	597_4_282	694_4_92	428_4_344	566_4_426	416_3_1	979_4_58	1538_4_73	656_34_53	819_4_35	346_4_16	2_4_1	1468_4_113	7_4_123	680_4_1	507_3_169	1290_1_65	1400_3_346	751_4_1	1572_4_1	1462_3_50	891_4_30	286_4_1	633_4_411	205_4_1
458_4_71	1114_4_1	2590_4_222	1161_4_72	1221_4_113	339_4_1	1223_4_1	570_1_1	526_4_1	550_4_171	661_4_4	36_4_108	114_4_1	391_4_59	1237_3_69	65_4_1	179_4_67	103_4_1	708_4_201	72_4_1	237_4_227	80_3_1	984_4_70	25_4_218	690_4_27	1982_4_627	597_4_274	694_4_88	428_4_316	566_4_419	416_3_1	979_4_82	1538_4_71	656_34_40	819_4_48	346_4_12	2_4_1	1468_4_100	7_4_131	680_4_1	507_3_155	1290_1_68	1400_3_346	751_4_1	1572_4_1	1462_3_49	891_4_30	286_4_1	633_4_403	205_4_1
458_4_61	1114_4_1	2590_4_208	1161_4_88	1221_4_107	339_4_1	1223_4_1	570_1_1	526_4_1	550_4_204	661_4_2	36_4_105	114_4_1	391_4_64	1237_3_62	65_4_1	179_4_58	103_4_1	708_4_213	72_4_1	237_4_228	80_3_1	984_4_61	25_4_217	690_4_26	1982_4_559	597_4_270	694_4_92	428_4_333	566_4_432	416_3_1	979_4_74	1538_4_74	656_34_48	819_4_44	346_4_11	2_4_1	1468_4_109	7_4_145	680_4_1	507_3_164	1290_1_56	1400_3_337	751_4_1	1572_4_1	1462_3_47	891_4_27	286_4_1	633_4_458	205_4_1
458_4_53	1114_4_1	2590_4_218	1161_4_86	1221_4_108	339_4_1	1223_4_1	570_1_1	526_4_1	550_4_239	661_4_1	36_4_81	114_4_1	391_4_73	1237_3_58	65_4_1	179_4_57	103_4_1	708_4_246	72_4_1	237_4_224	80_3_1	984_4_45	25_4_223	690_4_36	1982_4_544	597_4_255	694_4_87	428_4_376	566_4_448	416_3_1	979_4_74	1538_4_56	656_34_37	819_4_35	346_4_12	2_4_1	1468_4_123	7_4_129	680_4_1	507_3_193	1290_1_46	1400_3_329	751_4_1	1572_4_1	1462_3_58	891_4_33	286_4_1	633_4_439	205_4_1
458_4_82	1114_4_1	2590_4_247	1161_4_92	1221_4_89	339_4_1	1223_4_1	570_1_1	526_4_1	550_4_184	661_4_1	36_4_96	114_4_1	391_4_75	1237_3_40	65_4_1	179_4_69	103_4_1	708_4_234	72_4_1	237_4_206	80_3_1	984_4_57	25_4_222	690_4_37	1982_4_571	597_4_267	694_4_78	428_4_410	566_4_438	416_3_1	979_4_71	1538_4_57	656_34_34	819_4_34	346_4_14	2_4_1	1468_4_124	7_4_135	680_4_1	507_3_167	1290_1_49	1400_3_372	751_4_1	1572_4_1	1462_3_73	891_4_37	286_4_1	633_4_417	205_4_1
458_4_91	1114_4_1	2590_4_226	1161_4_98	1221_4_109	339_4_1	1223_4_1	570_1_1	526_4_1	550_4_200	661_4_1	36_4_116	114_4_1	391_4_63	1237_3_37	65_4_1	179_4_78	103_4_1	708_4_239	72_4_1	237_4_196	80_3_1	984_4_68	25_4_213	690_4_36	1982_4_518	597_4_285	694_4_83	428_4_404	566_4_426	416_3_1	979_4_73	1538_4_50	656_34_27	819_4_34	346_4_8	2_4_1	1468_4_117	7_4_120	680_4_1	507_3_158	1290_1_55	1400_3_355	751_4_1	1572_4_1	1462_3_70	891_4_42	286_4_1	633_4_450	205_4_1
458_4_70	1114_4_1	2590_4_199	1161_4_97	1221_4_99	339_4_1	1223_4_1	570_1_1	526_4_1	550_4_253	984_4_53	36_4_110	114_4_1	391_4_55	1237_3_27	65_4_1	179_4_92	103_4_1	708_4_243	72_4_1	237_4_177	80_3_1	25_4_194	690_4_33	1982_4_450	597_4_303	694_4_80	428_4_377	566_4_428	416_3_1	979_4_69	1538_4_53	656_34_26	819_4_28	346_4_9	2_4_1	1468_4_136	7_4_136	680_4_1	507_3_178	1290_1_62	1400_3_341	751_4_1	1572_4_1	1462_3_74	891_4_53	286_4_1	633_4_468	205_4_1	140_4_75
458_4_81	1114_4_1	2590_4_228	1161_4_109	1221_4_87	339_4_1	1223_4_1	570_1_1	526_4_1	550_4_267	984_4_53	36_4_92	114_4_1	391_4_61	1237_3_21	65_4_1	179_4_87	103_4_1	708_4_233	72_4_1	237_4_193	80_3_1	25_4_185	690_4_29	1982_4_462	597_4_313	694_4_61	428_4_405	566_4_415	416_3_1	979_4_65	1538_4_61	656_34_18	819_4_30	346_4_6	2_4_1	1468_4_150	7_4_124	680_4_1	507_3_196	1290_1_46	1400_3_345	751_4_1	1572_4_1	1462_3_82	891_4_50	286_4_1	633_4_416	205_4_1	140_4_84
458_4_87	1114_4_1	2590_4_280	1161_4_110	1221_4_94	339_4_1	1223_4_1	570_1_1	550_4_227	984_4_52	36_4_111	114_4_1	391_4_55	1237_3_27	65_4_1	179_4_99	103_4_1	708_4_208	72_4_1	237_4_196	80_3_1	25_4_185	690_4_35	1982_4_495	597_4_316	694_4_46	428_4_427	566_4_438	416_3_1	979_4_74	1538_4_53	656_34_12	819_4_31	526_4_1	2_4_1	1468_4_152	7_4_142	680_4_1	507_3_178	1290_1_56	1400_3_359	751_4_1	1572_4_1	1462_3_77	891_4_44	286_4_1	633_4_409	205_4_1	140_4_77	1093_4_248
458_4_65	1114_4_1	2590_4_251	1161_4_113	1221_4_96	339_4_1	1223_4_1	570_1_1	550_4_257	984_4_59	36_4_111	114_4_1	391_4_48	1237_3_29	65_4_1	179_4_99	103_4_1	708_4_222	72_4_1	237_4_172	80_3_1	25_4_173	690_4_30	1982_4_463	597_4_332	694_4_63	428_4_390	566_4_406	416_3_1	979_4_65	1538_4_52	656_34_14	819_4_23	526_4_1	2_4_1	1468_4_163	7_4_151	680_4_1	507_3_187	1290_1_61	1400_3_400	751_4_1	1572_4_1	1462_3_69	891_4_46	286_4_1	633_4_450	205_4_1	140_4_71	1093_4_271
458_4_62	1114_4_1	2590_4_255	1161_4_111	1221_4_75	339_4_1	1223_4_1	570_1_1	550_4_297	984_4_57	36_4_110	114_4_1	391_4_60	1237_3_26	65_4_1	179_4_120	103_4_1	708_4_229	72_4_1	237_4_185	80_3_1	25_4_184	690_4_27	1982_4_449	597_4_318	694_4_75	428_4_394	566_4_439	416_3_1	979_4_52	1538_4_49	656_34_24	819_4_30	526_4_1	2_4_1	1468_4_171	7_4_136	680_4_1	507_3_201	1290_1_46	1400_3_395	751_4_1	1462_3_64	891_4_53	286_4_1	633_4_403	205_4_1	140_4_90	1093_4_270	715_4_257
458_4_67	1114_4_1	2590_4_284	1161_4_94	1221_4_82	339_4_1	1223_4_1	570_1_1	550_4_265	984_4_50	36_4_110	114_4_1	391_4_64	1237_3_33	65_4_1	179_4_118	103_4_1	708_4_212	72_4_1	237_4_192	80_3_1	25_4_185	690_4_29	1982_4_518	597_4_293	694_4_69	428_4_424	566_4_430	416_3_1	979_4_50	1538_4_48	656_34_15	819_4_30	526_4_1	2_4_1	1468_4_162	7_4_137	680_4_1	507_3_198	1290_1_44	1400_3_379	751_4_1	1462_3_79	891_4_41	286_4_1	633_4_343	205_4_1	140_4_99	1093_4_235	715_4_270
458_4_60	1114_4_1	2590_4_284	1161_4_92	1221_4_97	339_4_1	1223_4_1	570_1_1	550_4_268	984_4_53	36_4_120	114_4_1	391_4_52	1237_3_31	65_4_1	179_4_120	103_4_1	708_4_187	72_4_1	237_4_189	80_3_1	25_4_203	690_4_41	1982_4_515	597_4_309	694_4_80	428_4_436	566_4_400	416_3_1	979_4_52	1538_4_55	656_34_11	819_4_39	526_4_1	2_4_1	1468_4_168	7_4_176	680_4_1	507_3_179	1290_1_47	1400_3_415	751_4_1	1462_3_77	891_4_47	286_4_1	633_4_348	205_4_1	140_4_91	1093_4_241	715_4_273
458_4_49	1114_4_1	2590_4_280	1161_4_81	1221_4_87	339_4_1	1223_4_1	570_1_1	550_4_308	984_4_60	36_4_121	114_4_1	391_4_54	1237_3_29	65_4_1	179_4_113	103_4_1	708_4_214	72_4_1	237_4_161	80_3_1	25_4_187	690_4_32	1982_4_483	597_4_293	694_4_100	428_4_417	566_4_393	416_3_1	979_4_46	1538_4_52	656_34_13	819_4_52	526_4_1	2_4_1	1468_4_153	7_4_170	680_4_1	507_3_192	1290_1_34	1400_3_421	751_4_1	1462_3_74	891_4_44	286_4_1	633_4_364	205_4_1	140_4_118	1093_4_265	715_4_265
458_4_58	1114_4_1	2590_4_288	1161_4_82	1221_4_92	339_4_1	1223_4_1	570_1_1	550_4_340	984_4_51	36_4_118	114_4_1	391_4_51	1237_3_35	65_4_1	179_4_124	103_4_1	708_4_216	72_4_1	237_4_171	80_3_1	25_4_183	690_4_34	1982_4_466	597_4_292	694_4_86	428_4_422	566_4_393	416_3_1	979_4_44	1538_4_41	656_34_17	819_4_41	526_4_1	2_4_1	1468_4_147	7_4_198	680_4_1	507_3_203	1290_1_38	1400_3_397	751_4_1	1462_3_84	891_4_42	286_4_1	633_4_353	205_4_1	140_4_126	1093_4_256	715_4_233
458_4_61	1114_4_1	2590_4_312	1161_4_78	1221_4_97	339_4_1	1223_4_1	570_1_1	550_4_274	984_4_53	36_4_104	114_4_1	391_4_38	1237_3_27	65_4_1	179_4_128	103_4_1	708_4_197	72_4_1	237_4_189	80_3_1	25_4_165	690_4_43	1982_4_550	597_4_299	694_4_79	428_4_406	566_4_394	416_3_1	979_4_51	1538_4_52	656_34_14	819_4_36	526_4_1	2_4_1	1468_4_130	7_4_195	680_4_1	507_3_169	1290_1_51	1400_3_417	751_4_1	1462_3_90	891_4_28	286_4_1	633_4_330	205_4_1	140_4_109	1093_4_245	715_4_267
458_4_46	1114_4_1	2590_4_342	1161_4_78	1221_4_74	339_4_1	1223_4_1	570_1_1	550_4_274	984_4_69	36_4_115	114_4_1	391_4_49	1237_3_26	65_4_1	179_4_132	103_4_1	708_4_207	72_4_1	237_4_160	80_3_1	25_4_143	690_4_36	1982_4_568	597_4_311	694_4_96	428_4_396	566_4_374	416_3_1	979_4_47	1538_4_56	656_34_9	819_4_45	526_4_1	2_4_1	1468_4_123	7_4_171	680_4_1	507_3_187	1290_1_43	1400_3_425	751_4_1	1462_3_79	891_4_39	286_4_1	633_4_313	205_4_1	140_4_108	1093_4_269	715_4_263
458_4_60	1114_4_1	2590_4_292	1161_4_67	1221_4_62	339_4_1	1223_4_1	570_1_1	550_4_283	984_4_59	36_4_115	114_4_1	391_4_44	1237_3_24	65_4_1	179_4_136	103_4_1	708_4_230	72_4_1	237_4_161	80_3_1	25_4_142	690_4_32	1982_4_538	597_4_331	694_4_98	428_4_385	566_4_393	416_3_1	979_4_32	1538_4_44	656_34_9	819_4_43	526_4_1	2_4_1	1468_4_128	7_4_145	680_4_1	507_3_215	1290_1_47	1400_3_421	751_4_1	1462_3_81	891_4_47	286_4_1	633_4_287	205_4_1	140_4_133	1093_4_273	715_4_235
458_4_67	1114_4_1	2590_4_294	1161_4_50	1221_4_74	339_4_1	1223_4_1	570_1_1	550_4_295	984_4_61	36_4_95	114_4_1	391_4_40	1237_3_32	65_4_1	179_4_128	103_4_1	708_4_214	72_4_1	237_4_187	80_3_1	25_4_134	690_4_19	1982_4_597	597_4_324	694_4_84	428_4_397	566_4_343	416_3_1	979_4_47	1538_4_49	656_34_6	819_4_47	526_4_1	2_4_1	1468_4_140	7_4_140	680_4_1	507_3_186	1290_1_60	1400_3_411	751_4_1	1462_3_103	891_4_52	286_4_1	633_4_285	205_4_1	140_4_120	1093_4_272	715_4_226
458_4_60	1114_4_1	2590_4_303	1161_4_63	1221_4_61	339_4_1	1223_4_1	570_1_1	550_4_254	984_4_64	36_4_95	114_4_1	391_4_35	1237_3_36	65_4_1	179_4_136	103_4_1	708_4_251	72_4_1	237_4_199	80_3_1	25_4_124	690_4_24	1982_4_583	597_4_343	694_4_82	428_4_386	566_4_371	416_3_1	979_4_47	1538_4_54	656_34_2	819_4_57	526_4_1	2_4_1	1468_4_152	7_4_129	680_4_1	507_3_174	1290_1_55	1400_3_400	751_4_1	1462_3_81	891_4_48	286_4_1	633_4_305	205_4_1	140_4_111	1093_4_284	715_4_250
458_4_67	1114_4_1	2590_4_301	1161_4_65	1221_4_50	339_4_1	1223_4_1	570_1_1	550_4_266	984_4_73	36_4_107	114_4_1	391_4_44	1237_3_42	65_4_1	179_4_133	103_4_1	708_4_289	72_4_1	237_4_192	80_3_1	25_4_119	690_4_34	1982_4_497	597_4_355	694_4_79	428_4_373	566_4_356	416_3_1	979_4_51	1538_4_47	819_4_42	526_4_1	2_4_1	1468_4_137	7_4_108	680_4_1	507_3_193	1290_1_56	1400_3_414	751_4_1	1462_3_70	891_4_54	286_4_1	633_4_333	205_4_1	140_4_135	1093_4_286	715_4_240	999_4_1
458_4_61	1114_4_1	2590_4_267	1161_4_62	1221_4_46	339_4_1	1223_4_1	570_1_1	550_4_320	984_4_64	36_4_96	114_4_1	391_4_37	1237_3_43	65_4_1	179_4_101	103_4_1	708_4_309	72_4_1	237_4_187	80_3_1	25_4_138	690_4_27	1982_4_518	597_4_362	694_4_75	428_4_408	566_4_332	416_3_1	979_4_38	1538_4_51	819_4_43	526_4_1	2_4_1	1468_4_157	7_4_119	680_4_1	507_3_186	1290_1_62	1400_3_415	751_4_1	1462_3_75	891_4_65	286_4_1	633_4_298	205_4_1	140_4_115	1093_4_290	715_4_211	999_4_1
458_4_58	1114_4_1	2590_4_283	1161_4_79	1221_4_58	339_4_1	1223_4_1	570_1_1	550_4_305	984_4_60	36_4_91	114_4_1	391_4_27	1237_3_34	65_4_1	179_4_78	103_4_1	708_4_287	72_4_1	237_4_196	80_3_1	25_4_139	690_4_23	1982_4_544	597_4_343	694_4_67	428_4_458	566_4_319	416_3_1	979_4_32	1538_4_43	819_4_51	526_4_1	2_4_1	1468_4_180	7_4_141	680_4_1	507_3_183	1290_1_72	1400_3_378	751_4_1	1462_3_87	891_4_71	286_4_1	633_4_291	205_4_1	140_4_100	1093_4_286	715_4_226	999_4_1
458_4_41	1114_4_1	2590_4_292	1161_4_94	1221_4_53	339_4_1	1223_4_1	570_1_1	550_4_303	984_4_68	36_4_103	114_4_1	391_4_19	1237_3_43	65_4_1	179_4_76	103_4_1	708_4_290	72_4_1	237_4_183	80_3_1	25_4_148	690_4_18	1982_4_543	597_4_358	694_4_72	428_4_454	566_4_306	416_3_1	979_4_41	1538_4_24	819_4_43	526_4_1	2_4_1	1468_4_182	7_4_106	680_4_1	507_3_200	1290_1_49	1400_3_355	751_4_1	1462_3_87	891_4_85	286_4_1	633_4_336	205_4_1	140_4_97	1093_4_315	715_4_262	999_4_1
458_4_44	1114_4_1	2590_4_274	1161_4_80	1221_4_55	339_4_1	1223_4_1	570_1_1	550_4_346	984_4_56	36_4_102	114_4_1	391_4_27	1237_3_37	65_4_1	179_4_85	103_4_1	708_4_297	72_4_1	237_4_209	80_3_1	25_4_132	690_4_14	1982_4_520	597_4_410	694_4_85	428_4_456	566_4_286	416_3_1	979_4_38	1538_4_31	819_4_32	526_4_1	2_4_1	1468_4_173	7_4_109	680_4_1	507_3_213	1290_1_61	1400_3_363	751_4_1	1462_3_79	891_4_81	286_4_1	633_4_315	205_4_1	140_4_94	1093_4_302	715_4_219	999_4_1
458_4_46	1114_4_1	2590_4_267	1161_4_82	1221_4_78	339_4_1	1223_4_1	570_1_1	550_4_366	984_4_66	36_4_85	114_4_1	391_4_35	1237_3_37	65_4_1	179_4_90	103_4_1	708_4_278	72_4_1	237_4_189	80_3_1	25_4_141	690_4_17	1982_4_531	597_4_405	694_4_66	428_4_454	566_4_283	416_3_1	979_4_30	1538_4_41	819_4_33	526_4_1	2_4_1	1468_4_178	7_4_105	680_4_1	507_3_179	1290_1_67	1400_3_368	751_4_1	1462_3_79	891_4_79	286_4_1	633_4_316	205_4_1	140_4_86	1093_4_277	715_4_209	999_4_1
458_4_30	1114_4_1	2590_4_238	1161_4_96	1221_4_69	339_4_1	1223_4_1	570_1_1	550_4_337	984_4_57	36_4_80	114_4_1	391_4_35	1237_3_31	65_4_1	179_4_90	103_4_1	708_4_268	72_4_1	237_4_211	80_3_1	25_4_156	690_4_13	1982_4_578	597_4_398	694_4_71	428_4_490	566_4_239	416_3_1	979_4_45	1538_4_38	819_4_28	526_4_1	2_4_1	1468_4_174	7_4_104	680_4_1	507_3_193	1290_1_61	1400_3_387	751_4_1	1462_3_103	891_4_81	286_4_1	633_4_289	205_4_1	140_4_92	1093_4_292	715_4_205	999_4_1
458_4_44	1114_4_1	2590_4_260	1161_4_89	1221_4_63	339_4_1	1223_4_1	570_1_1	550_4_378	984_4_71	36_4_79	114_4_1	391_4_21	1237_3_32	65_4_1	179_4_87	103_4_1	708_4_291	72_4_1	237_4_170	80_3_1	25_4_150	690_4_6	1982_4_589	597_4_453	694_4_62	428_4_453	566_4_234	416_3_1	979_4_53	1538_4_42	819_4_23	526_4_1	2_4_1	1468_4_173	7_4_104	680_4_1	507_3_216	1290_1_66	1400_3_382	751_4_1	1462_3_105	891_4_96	286_4_1	633_4_254	205_4_1	140_4_87	1093_4_306	715_4_216	999_4_1
458_4_46	1114_4_1	2590_4_249	1161_4_79	1221_4_70	339_4_1	1223_4_1	570_1_1	550_4_395	984_4_68	36_4_82	114_4_1	391_4_19	1237_3_37	65_4_1	179_4_79	103_4_1	708_4_291	72_4_1	237_4_180	80_3_1	25_4_138	690_4_10	1982_4_541	597_4_458	694_4_66	428_4_434	566_4_252	416_3_1	979_4_39	1538_4_48	819_4_23	526_4_1	2_4_1	1468_4_151	7_4_128	680_4_1	507_3_217	1290_1_78	1400_3_394	751_4_1	1462_3_112	891_4_95	286_4_1	633_4_255	205_4_1	140_4_93	1093_4_282	715_4_179	999_4_1
458_4_40	1114_4_1	2590_4_247	1161_4_91	1221_4_75	339_4_1	1223_4_1	570_1_1	550_4_369	984_4_72	36_4_78	114_4_1	391_4_26	1237_3_38	65_4_1	179_4_61	103_4_1	708_4_278	72_4_1	237_4_203	80_3_1	25_4_147	690_4_4	1982_4_555	597_4_475	694_4_51	428_4_458	566_4_225	416_3_1	979_4_49	1538_4_52	819_4_26	526_4_1	2_4_1	1468_4_153	7_4_142	680_4_1	507_3_209	1290_1_75	1400_3_410	751_4_1	1462_3_86	891_4_87	286_4_1	633_4_244	205_4_1	140_4_82	1093_4_283	715_4_200	999_4_1
458_4_37	1114_4_1	2590_4_250	1161_4_93	1221_4_51	339_4_1	1223_4_1	570_1_1	550_4_352	984_4_53	36_4_79	114_4_1	391_4_24	1237_3_52	65_4_1	179_4_62	103_4_1	708_4_306	72_4_1	237_4_202	80_3_1	25_4_171	690_4_4	1982_4_576	597_4_458	694_4_63	428_4_467	566_4_202	416_3_1	979_4_51	1538_4_34	819_4_23	526_4_1	2_4_1	1468_4_168	7_4_123	680_4_1	507_3_215	1290_1_73	1400_3_418	751_4_1	1462_3_101	891_4_111	286_4_1	633_4_273	205_4_1	140_4_88	1093_4_293	715_4_205	999_4_1
458_4_48	1114_4_1	2590_4_244	1161_4_83	1221_4_61	339_4_1	1223_4_1	570_1_1	550_4_384	984_4_68	36_4_81	114_4_1	391_4_28	1237_3_62	65_4_1	179_4_76	103_4_1	708_4_310	72_4_1	237_4_167	80_3_1	25_4_155	690_4_3	1982_4_541	597_4_462	694_4_67	428_4_405	566_4_230	416_3_1	979_4_50	1538_4_31	819_4_25	526_4_1	2_4_1	1468_4_171	7_4_137	680_4_1	507_3_218	1290_1_69	1400_3_414	751_4_1	1462_3_98	891_4_127	286_4_1	633_4_257	205_4_1	140_4_77	1093_4_291	715_4_183	999_4_1
458_4_44	1114_4_1	2590_4_258	1161_4_92	1221_4_72	339_4_1	1223_4_1	570_1_1	550_4_368	984_4_85	36_4_95	114_4_1	391_4_27	1237_3_68	65_4_1	179_4_66	103_4_1	708_4_304	72_4_1	237_4_160	80_3_1	25_4_145	690_4_5	1982_4_545	597_4_471	694_4_50	428_4_400	566_4_242	416_3_1	979_4_41	1538_4_34	819_4_34	526_4_1	2_4_1	1468_4_164	7_4_151	680_4_1	507_3_210	1290_1_70	1400_3_432	751_4_1	1462_3_90	891_4_131	286_4_1	633_4_295	205_4_1	140_4_70	1093_4_264	715_4_171	999_4_1
458_4_35	1114_4_1	2590_4_252	1161_4_85	1221_4_62	339_4_1	1223_4_1	570_1_1	550_4_355	984_4_85	36_4_83	114_4_1	391_4_18	1237_3_53	65_4_1	179_4_86	103_4_1	708_4_306	72_4_1	237_4_173	80_3_1	25_4_154	690_4_10	1982_4_589	597_4_491	694_4_44	428_4_421	566_4_203	416_3_1	979_4_46	1538_4_34	819_4_44	526_4_1	2_4_1	1468_4_171	7_4_128	680_4_1	507_3_230	1290_1_66	1400_3_431	751_4_1	1462_3_78	891_4_132	286_4_1	633_4_299	205_4_1	140_4_62	1093_4_276	715_4_182	999_4_1
458_4_35	1114_4_1	2590_4_273	1161_4_75	1221_4_55	339_4_1	1223_4_1	570_1_1	550_4_333	984_4_98	36_4_89	114_4_1	391_4_15	1237_3_57	65_4_1	179_4_94	103_4_1	708_4_311	72_4_1	237_4_155	80_3_1	25_4_158	690_4_7	1982_4_597	597_4_466	694_4_59	428_4_402	566_4_200	416_3_1	979_4_46	1538_4_21	819_4_36	526_4_1	2_4_1	1468_4_183	7_4_125	680_4_1	507_3_239	1290_1_74	1400_3_420	751_4_1	1462_3_83	891_4_142	286_4_1	633_4_290	205_4_1	140_4_50	1093_4_284	715_4_209	999_4_1
458_4_49	1114_4_1	2590_4_274	1161_4_73	1221_4_65	339_4_1	1223_4_1	570_1_1	550_4_363	984_4_108	36_4_108	114_4_1	391_4_19	1237_3_44	65_4_1	179_4_97	103_4_1	708_4_320	72_4_1	237_4_132	80_3_1	25_4_122	690_4_4	1982_4_568	597_4_498	694_4_47	428_4_430	566_4_220	416_3_1	979_4_41	1538_4_29	819_4_48	526_4_1	2_4_1	1468_4_138	7_4_146	680_4_1	507_3_206	1290_1_66	1400_3_390	751_4_1	1462_3_78	891_4_152	286_4_1	633_4_291	205_4_1	140_4_46	1093_4_283	715_4_207	999_4_1
458_4_35	1114_4_1	2590_4_279	1161_4_91	1221_4_54	339_4_1	1223_4_1	570_1_1	550_4_379	984_4_99	36_4_117	114_4_1	391_4_28	1237_3_41	65_4_1	179_4_97	103_4_1	708_4_305	72_4_1	237_4_147	80_3_1	25_4_129	690_4_4	1982_4_567	597_4_517	694_4_47	428_4_420	566_4_258	416_3_1	979_4_34	1538_4_30	819_4_47	526_4_1	2_4_1	1468_4_148	7_4_145	680_4_1	507_3_193	1290_1_66	1400_3_435	751_4_1	1462_3_61	891_4_130	286_4_1	633_4_306	205_4_1	140_4_54	1093_4_271	715_4_215	999_4_1
458_4_41	1114_4_1	2590_4_265	1161_4_66	1221_4_50	339_4_1	1223_4_1	570_1_1	550_4_342	984_4_96	36_4_126	114_4_1	391_4_38	1237_3_33	65_4_1	179_4_112	103_4_1	708_4_326	72_4_1	237_4_138	80_3_1	25_4_143	690_4_8	1982_4_614	597_4_529	694_4_50	428_4_413	566_4_225	416_3_1	979_4_38	1538_4_36	819_4_52	526_4_1	2_4_1	1468_4_135	7_4_142	680_4_1	507_3_188	1290_1_37	1400_3_419	751_4_1	1462_3_65	891_4_148	286_4_1	633_4_280	205_4_1	140_4_57	1093_4_272	715_4_225	999_4_1
458_4_42	1114_4_1	2590_4_276	1161_4_59	1221_4_69	339_4_1	1223_4_1	570_1_1	550_4_352	984_4_100	36_4_126	114_4_1	391_4_26	1237_3_28	65_4_1	179_4_106	103_4_1	708_4_313	72_4_1	237_4_147	80_3_1	25_4_139	690_4_4	1982_4_644	597_4_502	694_4_62	428_4_408	566_4_250	416_3_1	979_4_39	1538_4_33	819_4_56	526_4_1	2_4_1	1468_4_110	7_4_154	680_4_1	507_3_173	1290_1_31	1400_3_424	751_4_1	1462_3_83	891_4_165	286_4_1	633_4_258	205_4_1	140_4_71	1093_4_245	715_4_207	999_4_1
458_4_52	1114_4_1	2590_4_280	1161_4_76	1221_4_61	339_4_1	1223_4_1	570_1_1	550_4_359	984_4_115	36_4_134	114_4_1	391_4_25	1237_3_15	65_4_1	179_4_92	103_4_1	708_4_319	72_4_1	237_4_166	80_3_1	25_4_140	690_4_9	1982_4_659	597_4_477	694_4_43	428_4_388	566_4_285	416_3_1	979_4_31	1538_4_37	819_4_56	526_4_1	2_4_1	1468_4_120	7_4_164	680_4_1	507_3_177	1290_1_35	1400_3_422	751_4_1	1462_3_73	891_4_161	286_4_1	633_4_264	205_4_1	140_4_68	1093_4_255	715_4_203	999_4_1
458_4_49	1114_4_1	2590_4_279	1161_4_83	1221_4_62	339_4_1	1223_4_1	570_1_1	550_4_324	984_4_93	36_4_119	114_4_1	391_4_28	1237_3_20	65_4_1	179_4_96	103_4_1	708_4_289	72_4_1	237_4_187	80_3_1	25_4_135	690_4_12	1982_4_675	597_4_497	694_4_51	428_4_407	566_4_295	416_3_1	979_4_33	1538_4_46	819_4_43	526_4_1	2_4_1	1468_4_133	7_4_155	680_4_1	507_3_190	1290_1_29	1400_3_476	751_4_1	1462_3_68	891_4_154	286_4_1	633_4_225	205_4_1	140_4_68	1093_4_273	715_4_222	999_4_1
458_4_58	1114_4_1	2590_4_291	1161_4_59	1221_4_78	339_4_1	1223_4_1	570_1_1	550_4_311	984_4_88	36_4_114	114_4_1	391_4_26	1237_3_14	65_4_1	179_4_101	103_4_1	708_4_297	72_4_1	237_4_179	80_3_1	25_4_146	690_4_13	1982_4_672	597_4_459	694_4_52	428_4_407	566_4_271	416_3_1	979_4_32	1538_4_39	819_4_53	526_4_1	2_4_1	1468_4_144	7_4_161	680_4_1	507_3_183	1290_1_37	1400_3_486	751_4_1	1462_3_79	891_4_152	286_4_1	633_4_209	205_4_1	140_4_82	1093_4_313	715_4_246	999_4_1
458_4_67	1114_4_1	2590_4_297	1161_4_59	1221_4_73	339_4_1	1223_4_1	570_1_1	550_4_338	984_4_89	36_4_112	114_4_1	391_4_24	1237_3_17	65_4_1	179_4_101	103_4_1	708_4_314	72_4_1	237_4_152	80_3_1	25_4_131	690_4_4	1982_4_661	597_4_454	694_4_44	428_4_366	566_4_288	416_3_1	979_4_28	1538_4_40	819_4_56	526_4_1	2_4_1	1468_4_145	7_4_185	680_4_1	507_3_198	1290_1_35	1400_3_502	751_4_1	1462_3_81	891_4_145	286_4_1	633_4_209	205_4_1	140_4_90	1093_4_322	715_4_230	999_4_1
458_4_50	1114_4_1	2590_4_274	1161_4_79	1221_4_67	339_4_1	1223_4_1	570_1_1	550_4_343	984_4_99	36_4_114	114_4_1	391_4_30	1237_3_19	65_4_1	179_4_95	103_4_1	708_4_283	72_4_1	237_4_180	80_3_1	25_4_129	690_4_5	1982_4_642	597_4_466	694_4_47	428_4_398	566_4_289	416_3_1	979_4_30	1538_4_37	819_4_42	526_4_1	2_4_1	1468_4_153	7_4_179	680_4_1	507_3_215	1290_1_36	1400_3_483	751_4_1	1462_3_82	891_4_125	286_4_1	633_4_183	205_4_1	140_4_93	1093_4_302	715_4_240	999_4_1
458_4_48	1114_4_1	2590_4_285	1161_4_71	1221_4_56	339_4_1	1223_4_1	570_1_1	550_4_328	984_4_87	36_4_111	114_4_1	391_4_34	1237_3_14	65_4_1	179_4_114	103_4_1	708_4_285	72_4_1	237_4_176	80_3_1	25_4_144	690_4_6	1982_4_658	597_4_475	694_4_48	428_4_409	566_4_288	416_3_1	979_4_46	1538_4_40	819_4_42	526_4_1	2_4_1	1468_4_133	7_4_184	680_4_1	507_3_206	1290_1_35	1400_3_482	751_4_1	1462_3_87	891_4_116	286_4_1	633_4_153	205_4_1	140_4_79	1093_4_298	715_4_247	999_4_1
458_4_43	1114_4_1	2590_4_296	1161_4_73	1221_4_55	339_4_1	1223_4_1	570_1_1	550_4_324	984_4_77	36_4_110	114_4_1	391_4_41	1237_3_14	65_4_1	179_4_107	103_4_1	708_4_297	72_4_1	237_4_173	80_3_1	25_4_155	690_4_8	1982_4_627	597_4_447	694_4_51	428_4_389	566_4_282	416_3_1	979_4_43	1538_4_32	819_4_44	526_4_1	2_4_1	1468_4_131	7_4_189	680_4_1	507_3_212	1290_1_37	1400_3_493	751_4_1	1462_3_76	891_4_136	286_4_1	633_4_163	205_4_1	140_4_63	1093_4_319	715_4_241	999_4_1
458_4_33	1114_4_1	2590_4_266	1161_4_82	1221_4_53	339_4_1	1223_4_1	570_1_1	550_4_322	984_4_87	36_4_121	114_4_1	391_4_49	1237_3_12	65_4_1	179_4_107	103_4_1	708_4_306	72_4_1	237_4_162	80_3_1	25_4_136	690_4_10	1982_4_622	597_4_483	694_4_43	428_4_372	566_4_310	416_3_1	979_4_36	1538_4_42	819_4_29	526_4_1	2_4_1	1468_4_126	7_4_176	680_4_1	507_3_234	1290_1_31	1400_3_517	751_4_1	1462_3_68	891_4_145	286_4_1	633_4_185	205_4_1	140_4_53	1093_4_290	715_4_240	999_4_1
458_4_37	1114_4_1	2590_4_276	1161_4_84	1221_4_63	339_4_1	1223_4_1	570_1_1	550_4_327	984_4_84	36_4_124	114_4_1	391_4_43	1237_3_10	65_4_1	179_4_119	103_4_1	708_4_280	72_4_1	237_4_168	80_3_1	25_4_128	690_4_14	1982_4_616	597_4_488	694_4_50	428_4_371	566_4_345	416_3_1	979_4_36	1538_4_44	819_4_23	526_4_1	2_4_1	1468_4_137	7_4_173	680_4_1	507_3_223	1290_1_34	1400_3_507	751_4_1	1462_3_73	891_4_125	286_4_1	633_4_180	205_4_1	140_4_54	1093_4_287	715_4_235	999_4_1
458_4_43	1114_4_1	2590_4_301	1161_4_79	1221_4_71	339_4_1	1223_4_1	570_1_1	550_4_311	984_4_76	36_4_128	114_4_1	391_4_33	1237_3_14	65_4_1	179_4_123	103_4_1	708_4_270	72_4_1	237_4_155	80_3_1	25_4_129	690_4_24	1982_4_642	597_4_527	694_4_49	428_4_368	566_4_312	979_4_32	1538_4_33	819_4_18	526_4_1	2_4_1	1468_4_145	7_4_169	680_4_1	507_3_213	1290_1_46	1400_3_521	751_4_1	1462_3_69	891_4_132	286_4_1	633_4_190	205_4_1	140_4_47	1093_4_283	715_4_227	999_4_1	2347_4_8
458_4_44	1114_4_1	2590_4_287	1161_4_98	1221_4_62	339_4_1	1223_4_1	570_1_1	550_4_295	984_4_72	36_4_119	114_4_1	391_4_31	1237_3_17	65_4_1	179_4_113	103_4_1	708_4_298	72_4_1	237_4_159	80_3_1	25_4_119	690_4_23	1982_4_658	597_4_519	694_4_48	428_4_386	566_4_344	979_4_35	1538_4_30	819_4_14	526_4_1	2_4_1	1468_4_136	7_4_186	680_4_1	507_3_221	1290_1_49	1400_3_551	751_4_1	1462_3_67	891_4_111	286_4_1	633_4_187	205_4_1	140_4_39	1093_4_302	715_4_208	999_4_1	2347_4_5
458_4_30	1114_4_1	2590_4_268	1161_4_112	1221_4_72	339_4_1	1223_4_1	570_1_1	550_4_264	984_4_86	36_4_128	114_4_1	391_4_45	1237_3_19	65_4_1	179_4_129	103_4_1	708_4_276	72_4_1	237_4_153	80_3_1	25_4_125	690_4_20	1982_4_631	597_4_554	694_4_43	428_4_379	566_4_389	979_4_24	1538_4_34	819_4_11	526_4_1	2_4_1	1468_4_113	7_4_172	680_4_1	507_3_211	1290_1_50	1400_3_552	751_4_1	1462_3_62	891_4_114	286_4_1	633_4_180	205_4_1	140_4_44	1093_4_246	715_4_219	999_4_1	2347_4_3
458_4_32	1114_4_1	2590_4_261	1161_4_102	1221_4_84	339_4_1	1223_4_1	570_1_1	550_4_244	984_4_86	36_4_113	114_4_1	391_4_33	1237_3_21	65_4_1	179_4_134	103_4_1	708_4_266	72_4_1	237_4_154	80_3_1	25_4_118	690_4_23	1982_4_672	597_4_540	694_4_39	428_4_371	566_4_402	979_4_32	1538_4_28	819_4_12	526_4_1	2_4_1	1468_4_123	7_4_166	680_4_1	507_3_198	1290_1_58	1400_3_553	751_4_1	1462_3_58	891_4_112	286_4_1	633_4_162	205_4_1	140_4_52	1093_4_237	715_4_247	999_4_1	2347_4_1
458_4_34	2590_4_267	1161_4_102	1221_4_72	339_4_1	1223_4_1	570_1_1	550_4_259	984_4_73	36_4_124	114_4_1	391_4_32	1237_3_23	65_4_1	179_4_130	103_4_1	708_4_306	72_4_1	237_4_141	80_3_1	25_4_106	690_4_32	1982_4_704	597_4_544	694_4_48	428_4_358	566_4_343	979_4_38	1538_4_27	819_4_7	526_4_1	2_4_1	1468_4_139	7_4_159	680_4_1	507_3_181	1290_1_58	1400_3_583	751_4_1	1462_3_58	891_4_120	286_4_1	633_4_164	205_4_1	140_4_46	1093_4_257	715_4_241	999_4_1	795_3_1	463_4_149
458_4_28	2590_4_249	1161_4_111	1221_4_89	339_4_1	1223_4_1	570_1_1	550_4_228	984_4_69	36_4_131	114_4_1	391_4_35	1237_3_17	65_4_1	179_4_134	103_4_1	708_4_285	72_4_1	237_4_141	80_3_1	25_4_93	690_4_18	1982_4_681	597_4_539	694_4_51	428_4_367	566_4_367	979_4_27	1538_4_28	819_4_12	526_4_1	2_4_1	1468_4_131	7_4_170	680_4_1	507_3_179	1290_1_53	1400_3_568	751_4_1	1462_3_49	891_4_118	286_4_1	633_4_187	205_4_1	140_4_45	1093_4_249	715_4_290	999_4_1	795_3_1	463_4_172
458_4_34	2590_4_223	1161_4_110	1221_4_104	339_4_1	1223_4_1	570_1_1	550_4_226	984_4_94	36_4_122	114_4_1	391_4_29	1237_3_16	65_4_1	179_4_146	103_4_1	708_4_289	72_4_1	237_4_140	80_3_1	25_4_97	690_4_21	1982_4_680	597_4_540	694_4_55	428_4_360	566_4_358	979_4_29	1538_4_30	819_4_8	526_4_1	2_4_1	1468_4_127	7_4_147	680_4_1	507_3_162	1290_1_53	1400_3_597	751_4_1	1462_3_61	891_4_126	286_4_1	633_4_161	205_4_1	140_4_42	1093_4_229	715_4_311	999_4_1	795_3_1	463_4_161
458_4_41	2590_4_235	1161_4_97	1221_4_89	339_4_1	1223_4_1	570_1_1	550_4_221	984_4_101	36_4_109	114_4_1	391_4_30	1237_3_19	65_4_1	179_4_146	103_4_1	708_4_290	72_4_1	237_4_121	80_3_1	25_4_84	690_4_27	1982_4_742	597_4_603	694_4_66	428_4_322	566_4_334	979_4_32	1538_4_25	819_4_7	526_4_1	2_4_1	1468_4_147	7_4_147	680_4_1	507_3_149	1290_1_50	1400_3_615	751_4_1	1462_3_49	891_4_112	286_4_1	633_4_168	205_4_1	140_4_49	1093_4_228	715_4_304	999_4_1	795_3_1	463_4_146
458_4_32	2590_4_254	1161_4_100	1221_4_108	339_4_1	1223_4_1	570_1_1	550_4_211	984_4_84	36_4_115	114_4_1	391_4_23	1237_3_34	65_4_1	179_4_124	103_4_1	708_4_292	72_4_1	237_4_134	80_3_1	25_4_92	690_4_39	1982_4_766	597_4_568	694_4_65	428_4_341	566_4_295	979_4_33	1538_4_33	819_4_8	526_4_1	2_4_1	1468_4_152	7_4_131	680_4_1	507_3_145	1290_1_58	1400_3_607	751_4_1	1462_3_50	891_4_113	286_4_1	633_4_156	205_4_1	140_4_47	1093_4_274	715_4_299	999_4_1	795_3_1	463_4_168
458_4_31	2590_4_239	1161_4_102	1221_4_111	339_4_1	1223_4_1	570_1_1	550_4_222	984_4_93	36_4_123	114_4_1	391_4_16	1237_3_32	65_4_1	179_4_137	103_4_1	708_4_277	72_4_1	237_4_145	80_3_1	25_4_91	690_4_28	1982_4_743	597_4_550	694_4_65	428_4_364	566_4_312	979_4_34	1538_4_31	819_4_6	526_4_1	2_4_1	1468_4_137	7_4_121	680_4_1	507_3_152	1290_1_61	1400_3_618	751_4_1	1462_3_41	891_4_115	286_4_1	633_4_163	205_4_1	140_4_39	1093_4_252	715_4_323	999_4_1	795_3_1	463_4_158
458_4_38	2590_4_230	1161_4_93	1221_4_89	339_4_1	1223_4_1	570_1_1	550_4_202	984_4_109	36_4_111	114_4_1	391_4_11	1237_3_34	65_4_1	179_4_148	103_4_1	708_4_291	72_4_1	237_4_137	80_3_1	25_4_97	690_4_35	1982_4_730	597_4_572	694_4_47	428_4_363	566_4_311	979_4_41	1538_4_38	819_4_6	526_4_1	2_4_1	1468_4_140	7_4_146	680_4_1	507_3_171	1290_1_62	1400_3_621	751_4_1	1462_3_49	891_4_120	286_4_1	633_4_152	205_4_1	140_4_40	1093_4_227	715_4_330	999_4_1	795_3_1	463_4_122
458_4_47	2590_4_229	1161_4_88	1221_4_103	339_4_1	1223_4_1	570_1_1	550_4_204	984_4_102	36_4_104	114_4_1	391_4_14	1237_3_38	65_4_1	179_4_157	103_4_1	708_4_256	72_4_1	237_4_162	80_3_1	25_4_108	690_4_43	1982_4_751	597_4_564	694_4_49	428_4_364	566_4_270	979_4_58	1538_4_28	819_4_7	526_4_1	2_4_1	1468_4_140	7_4_153	680_4_1	507_3_160	1290_1_54	1400_3_677	751_4_1	1462_3_51	891_4_127	286_4_1	633_4_162	205_4_1	140_4_51	1093_4_242	715_4_294	999_4_1	795_3_1	463_4_123
458_4_37	2590_4_238	1161_4_100	1221_4_116	339_4_1	1223_4_1	570_1_1	550_4_246	984_4_107	36_4_105	114_4_1	391_4_11	1237_3_39	65_4_1	179_4_142	103_4_1	708_4_265	72_4_1	237_4_161	80_3_1	25_4_103	690_4_36	1982_4_708	597_4_552	694_4_54	428_4_344	566_4_296	979_4_53	1538_4_37	819_4_7	526_4_1	2_4_1	1468_4_136	7_4_139	680_4_1	507_3_174	1290_1_49	1400_3_626	751_4_1	1462_3_46	891_4_124	286_4_1	633_4_187	205_4_1	140_4_65	1093_4_236	715_4_293	999_4_1	795_3_1	463_4_119
458_4_40	2590_4_212	1161_4_110	1221_4_110	339_4_1	1223_4_1	570_1_1	550_4_246	984_4_116	36_4_109	114_4_1	391_4_6	1237_3_30	65_4_1	179_4_163	103_4_1	708_4_292	72_4_1	237_4_148	80_3_1	25_4_94	690_4_33	1982_4_650	597_4_596	694_4_43	428_4_361	566_4_296	979_4_42	1538_4_39	819_4_2	526_4_1	2_4_1	1468_4_116	7_4_155	680_4_1	507_3_189	1290_1_70	1400_3_619	751_4_1	1462_3_33	891_4_119	286_4_1	633_4_187	205_4_1	140_4_71	1093_4_236	715_4_309	999_4_1	795_3_1	463_4_115
458_4_44	2590_4_233	1161_4_98	1221_4_132	339_4_1	1223_4_1	570_1_1	550_4_233	984_4_123	36_4_103	114_4_1	391_4_12	1237_3_38	65_4_1	179_4_152	103_4_1	708_4_275	72_4_1	237_4_143	172_4_1	25_4_92	690_4_24	1982_4_692	597_4_615	694_4_44	428_4_354	566_4_297	979_4_48	819_4_2	526_4_1	2_4_1	1468_4_131	7_4_184	680_4_1	507_3_168	1290_1_58	1400_3_639	751_4_1	1462_3_24	891_4_115	286_4_1	633_4_174	205_4_1	140_4_67	1093_4_232	715_4_316	999_4_1	795_3_1	463_4_96	3152_4_37
458_4_18	2590_4_230	1161_4_120	1221_4_127	339_4_1	1223_4_1	570_1_1	550_4_214	984_4_118	36_4_108	114_4_1	391_4_12	1237_3_52	65_4_1	179_4_167	103_4_1	708_4_313	72_4_1	237_4_162	172_4_1	25_4_75	690_4_24	1982_4_742	597_4_640	694_4_37	428_4_356	566_4_275	979_4_48	819_4_1	526_4_1	2_4_1	1468_4_120	7_4_150	680_4_1	507_3_177	1290_1_37	1400_3_642	751_4_1	1462_3_21	891_4_108	286_4_1	633_4_170	205_4_1	140_4_49	1093_4_261	715_4_284	999_4_1	795_3_1	463_4_105	3152_4_35
458_4_22	2590_4_208	1161_4_128	1221_4_118	339_4_1	1223_4_1	570_1_1	550_4_209	984_4_105	36_4_113	114_4_1	391_4_8	1237_3_34	65_4_1	179_4_181	103_4_1	708_4_324	72_4_1	237_4_165	172_4_1	25_4_82	690_4_27	1982_4_690	597_4_602	694_4_32	428_4_324	566_4_304	979_4_44	819_4_2	526_4_1	2_4_1	1468_4_130	7_4_140	680_4_1	507_3_199	1290_1_51	1400_3_615	751_4_1	1462_3_20	891_4_133	286_4_1	633_4_167	205_4_1	140_4_53	1093_4_265	715_4_315	999_4_1	795_3_1	463_4_128	3152_4_43
458_4_28	2590_4_226	1161_4_110	1221_4_94	339_4_1	1223_4_1	570_1_1	550_4_227	984_4_126	36_4_111	114_4_1	391_4_10	1237_3_35	65_4_1	179_4_185	103_4_1	708_4_336	72_4_1	237_4_163	172_4_1	25_4_72	690_4_26	1982_4_707	597_4_612	694_4_35	428_4_343	566_4_300	979_4_57	819_4_2	526_4_1	2_4_1	1468_4_131	7_4_149	680_4_1	507_3_180	1290_1_50	1400_3_606	751_4_1	1462_3_20	891_4_118	286_4_1	633_4_191	205_4_1	140_4_65	1093_4_268	715_4_300	999_4_1	795_3_1	463_4_117	3152_4_31
458_4_11	2590_4_240	1161_4_106	1221_4_112	1223_4_1	570_1_1	550_4_204	984_4_139	36_4_111	114_4_1	391_4_8	1237_3_34	65_4_1	179_4_193	103_4_1	708_4_311	72_4_1	237_4_150	172_4_1	25_4_76	690_4_29	1982_4_757	597_4_646	694_4_38	428_4_370	566_4_292	979_4_61	819_4_3	526_4_1	2_4_1	1468_4_121	7_4_134	680_4_1	507_3_156	1290_1_48	1400_3_609	751_4_1	1462_3_24	891_4_109	286_4_1	633_4_195	205_4_1	140_4_61	1093_4_278	715_4_310	999_4_1	795_3_1	463_4_91	3152_4_31	108_4_139
458_4_14	2590_4_229	1161_4_91	1221_4_112	1223_4_1	570_1_1	550_4_201	984_4_122	36_4_112	114_4_1	391_4_6	1237_3_34	65_4_1	179_4_182	103_4_1	708_4_327	72_4_1	237_4_145	172_4_1	25_4_76	690_4_38	1982_4_776	597_4_640	694_4_44	428_4_366	566_4_273	979_4_50	819_4_2	526_4_1	2_4_1	1468_4_130	7_4_113	680_4_1	507_3_150	1290_1_49	1400_3_613	751_4_1	1462_3_32	891_4_94	286_4_1	633_4_196	205_4_1	140_4_49	1093_4_318	715_4_277	999_4_1	795_3_1	463_4_101	3152_4_32	108_4_156
458_4_10	2590_4_190	1161_4_104	1221_4_88	1223_4_1	570_1_1	550_4_217	984_4_122	36_4_105	114_4_1	391_4_8	1237_3_35	65_4_1	179_4_180	103_4_1	708_4_333	72_4_1	237_4_122	172_4_1	25_4_69	690_4_26	1982_4_774	597_4_616	694_4_41	428_4_359	566_4_302	979_4_55	819_4_1	526_4_1	2_4_1	1468_4_140	7_4_131	680_4_1	507_3_177	1290_1_42	1400_3_583	751_4_1	1462_3_31	891_4_84	286_4_1	633_4_199	205_4_1	140_4_46	1093_4_346	715_4_280	999_4_1	795_3_1	463_4_118	3152_4_38	108_4_151
458_4_15	2590_4_229	1161_4_108	1221_4_96	1223_4_1	570_1_1	550_4_255	984_4_139	36_4_107	114_4_1	391_4_7	1237_3_43	65_4_1	179_4_177	103_4_1	708_4_315	72_4_1	237_4_114	172_4_1	25_4_72	690_4_36	1982_4_767	597_4_632	694_4_44	286_4_1	566_4_272	979_4_54	428_4_372	526_4_1	2_4_1	1468_4_129	7_4_119	680_4_1	507_3_171	1290_1_41	1400_3_564	1462_3_35	891_4_75	751_4_1	633_4_190	205_4_1	140_4_49	1093_4_345	715_4_258	999_4_1	795_3_1	463_4_95	3152_4_28	108_4_143	339_4_1
458_4_10	2590_4_221	1161_4_107	1221_4_98	1223_4_1	570_1_1	550_4_252	984_4_132	36_4_105	114_4_1	391_4_3	1237_3_36	65_4_1	179_4_168	103_4_1	708_4_316	72_4_1	237_4_117	172_4_1	25_4_85	690_4_38	1982_4_758	597_4_715	694_4_48	286_4_1	566_4_262	979_4_38	428_4_394	526_4_1	2_4_1	1468_4_141	7_4_92	680_4_1	507_3_160	1290_1_44	1400_3_580	1462_3_37	891_4_70	751_4_1	633_4_205	205_4_1	140_4_41	1093_4_346	715_4_266	999_4_1	795_3_1	463_4_75	3152_4_15	108_4_124	339_4_1
458_4_13	2590_4_208	1161_4_122	1221_4_102	1223_4_1	570_1_1	550_4_260	984_4_113	36_4_100	114_4_1	1237_3_24	65_4_1	179_4_155	103_4_1	708_4_310	72_4_1	237_4_116	172_4_1	25_4_79	690_4_43	1982_4_805	597_4_692	694_4_41	286_4_1	566_4_266	979_4_49	428_4_378	526_4_1	2_4_1	1468_4_134	7_4_99	680_4_1	507_3_164	1290_1_47	1400_3_612	1462_3_38	891_4_70	751_4_1	633_4_178	205_4_1	140_4_35	1093_4_354	715_4_252	999_4_1	795_3_1	463_4_79	3152_4_22	108_4_133	339_4_1	2857_3_110
458_4_15	2590_4_182	1161_4_131	1221_4_81	1223_4_1	570_1_1	550_4_232	984_4_108	36_4_97	114_4_1	1237_3_24	65_4_1	179_4_170	103_4_1	708_4_319	72_4_1	237_4_107	172_4_1	25_4_70	690_4_39	1982_4_740	597_4_651	694_4_42	286_4_1	566_4_272	979_4_59	428_4_409	526_4_1	2_4_1	1468_4_150	7_4_105	680_4_1	507_3_165	1290_1_42	1400_3_580	1462_3_38	891_4_65	751_4_1	633_4_205	205_4_1	140_4_47	1093_4_361	715_4_269	999_4_1	795_3_1	463_4_84	3152_4_21	108_4_143	339_4_1	2857_3_122
458_4_13	2590_4_211	1161_4_135	1221_4_92	1223_4_1	570_1_1	550_4_246	984_4_124	36_4_87	114_4_1	1237_3_22	65_4_1	179_4_157	103_4_1	708_4_308	72_4_1	237_4_100	172_4_1	25_4_73	690_4_43	1982_4_738	597_4_724	694_4_34	286_4_1	566_4_261	979_4_77	428_4_401	526_4_1	2_4_1	1468_4_183	7_4_94	680_4_1	507_3_144	1290_1_48	1400_3_564	1462_3_43	891_4_77	751_4_1	633_4_202	205_4_1	140_4_43	1093_4_291	715_4_296	999_4_1	795_3_1	463_4_60	3152_4_14	108_4_146	339_4_1	2857_3_131
458_4_12	2590_4_215	1161_4_153	1221_4_91	1223_4_1	570_1_1	550_4_224	984_4_99	36_4_80	114_4_1	1237_3_26	65_4_1	179_4_147	103_4_1	708_4_299	72_4_1	237_4_109	172_4_1	25_4_71	690_4_45	1982_4_727	597_4_731	694_4_32	286_4_1	566_4_276	979_4_65	428_4_393	526_4_1	2_4_1	1468_4_196	7_4_91	680_4_1	507_3_168	1290_1_40	1400_3_599	1462_3_48	891_4_79	751_4_1	633_4_203	205_4_1	140_4_47	1093_4_324	715_4_303	999_4_1	795_3_1	463_4_57	3152_4_19	108_4_110	339_4_1	2857_3_117
458_4_18	2590_4_199	1161_4_155	1221_4_73	1223_4_1	570_1_1	550_4_218	984_4_110	36_4_94	114_4_1	1237_3_22	65_4_1	179_4_145	103_4_1	708_4_326	72_4_1	237_4_109	172_4_1	25_4_67	690_4_36	1982_4_747	597_4_667	694_4_23	286_4_1	566_4_298	979_4_61	428_4_384	526_4_1	2_4_1	1468_4_187	7_4_97	680_4_1	507_3_167	1290_1_39	1400_3_593	1462_3_49	891_4_69	751_4_1	633_4_221	205_4_1	140_4_44	1093_4_380	715_4_246	999_4_1	795_3_1	463_4_71	3152_4_24	108_4_111	339_4_1	2857_3_124
458_4_7	2590_4_192	1161_4_168	1221_4_69	1223_4_1	570_1_1	550_4_220	984_4_119	36_4_102	114_4_1	1237_3_22	65_4_1	179_4_143	103_4_1	708_4_334	72_4_1	237_4_97	172_4_1	25_4_67	690_4_52	1982_4_770	597_4_691	694_4_25	286_4_1	566_4_300	979_4_68	428_4_425	526_4_1	2_4_1	1468_4_205	7_4_91	680_4_1	507_3_136	1290_1_46	1400_3_529	1462_3_52	891_4_75	751_4_1	633_4_227	205_4_1	140_4_45	1093_4_347	715_4_275	999_4_1	795_3_1	463_4_59	3152_4_22	108_4_117	339_4_1	2857_3_119
458_4_8	2590_4_235	1161_4_154	1221_4_94	1223_4_1	570_1_1	550_4_228	984_4_122	36_4_94	114_4_1	1237_3_19	65_4_1	179_4_155	103_4_1	708_4_308	72_4_1	237_4_103	172_4_1	25_4_63	690_4_56	1982_4_803	597_4_752	694_4_16	286_4_1	566_4_315	979_4_71	428_4_467	526_4_1	2_4_1	1468_4_190	7_4_66	680_4_1	507_3_131	1290_1_48	1400_3_547	1462_3_47	891_4_81	751_4_1	633_4_224	205_4_1	140_4_34	1093_4_288	715_4_268	999_4_1	795_3_1	463_4_42	3152_4_22	108_4_129	339_4_1	2857_3_112
458_4_7	2590_4_209	1161_4_137	1221_4_83	1223_4_1	570_1_1	550_4_228	984_4_115	36_4_84	114_4_1	1237_3_13	65_4_1	179_4_150	103_4_1	708_4_303	72_4_1	237_4_96	172_4_1	25_4_67	690_4_60	1982_4_832	597_4_754	694_4_17	286_4_1	566_4_319	979_4_64	428_4_449	526_4_1	2_4_1	1468_4_201	7_4_86	680_4_1	507_3_144	1290_1_49	1400_3_580	1462_3_43	891_4_96	751_4_1	633_4_228	205_4_1	140_4_34	1093_4_310	715_4_261	999_4_1	795_3_1	463_4_42	3152_4_27	108_4_114	339_4_1	2857_3_103
458_4_9	2590_4_205	1161_4_145	1221_4_76	1223_4_1	570_1_1	550_4_229	984_4_136	36_4_81	114_4_1	1237_3_18	65_4_1	179_4_165	103_4_1	708_4_325	72_4_1	237_4_90	172_4_1	25_4_62	690_4_67	1982_4_850	597_4_740	694_4_13	286_4_1	566_4_319	979_4_62	428_4_457	526_4_1	2_4_1	1468_4_198	7_4_80	680_4_1	507_3_150	1290_1_45	1400_3_611	1462_3_39	891_4_89	751_4_1	633_4_190	205_4_1	140_4_32	1093_4_317	715_4_259	999_4_1	795_3_1	463_4_39	3152_4_28	108_4_111	339_4_1	2857_3_88
458_4_11	2590_4_211	1161_4_128	1221_4_87	1223_4_1	570_1_1	550_4_244	984_4_133	36_4_89	114_4_1	1237_3_22	65_4_1	179_4_158	103_4_1	708_4_322	72_4_1	237_4_92	172_4_1	25_4_69	690_4_80	1982_4_832	597_4_776	694_4_17	286_4_1	566_4_304	979_4_74	428_4_476	526_4_1	2_4_1	1468_4_192	7_4_74	680_4_1	507_3_131	1290_1_47	1400_3_595	1462_3_42	891_4_89	751_4_1	633_4_203	205_4_1	140_4_35	1093_4_305	715_4_263	999_4_1	795_3_1	463_4_31	3152_4_25	108_4_114	339_4_1	2857_3_94
458_4_11	2590_4_225	1161_4_145	1221_4_80	1223_4_1	570_1_1	550_4_259	984_4_104	36_4_78	114_4_1	1237_3_16	65_4_1	179_4_144	103_4_1	708_4_327	72_4_1	237_4_83	172_4_1	25_4_67	690_4_80	1982_4_807	597_4_801	694_4_27	286_4_1	566_4_318	979_4_55	428_4_464	526_4_1	2_4_1	1468_4_198	7_4_87	680_4_1	507_3_137	1290_1_51	1400_3_556	1462_3_60	891_4_93	751_4_1	633_4_185	205_4_1	140_4_35	1093_4_317	715_4_258	999_4_1	795_3_1	463_4_29	3152_4_29	108_4_109	339_4_1	2857_3_88
458_4_10	2590_4_206	1161_4_133	1221_4_76	1223_4_1	570_1_1	550_4_237	984_4_109	36_4_93	114_4_1	1237_3_18	65_4_1	179_4_159	103_4_1	708_4_371	72_4_1	237_4_85	172_4_1	25_4_61	690_4_60	1982_4_834	597_4_805	694_4_31	286_4_1	566_4_278	979_4_55	428_4_423	526_4_1	2_4_1	1468_4_191	7_4_92	680_4_1	507_3_136	1290_1_42	1400_3_589	1462_3_57	891_4_105	751_4_1	633_4_173	205_4_1	140_4_29	1093_4_330	715_4_273	999_4_1	795_3_1	463_4_38	3152_4_26	108_4_98	339_4_1	2857_3_99
458_4_8	2590_4_182	1161_4_125	1221_4_78	1223_4_1	570_1_1	550_4_259	984_4_117	36_4_92	114_4_1	1237_3_23	65_4_1	179_4_156	103_4_1	708_4_369	72_4_1	237_4_76	172_4_1	25_4_58	690_4_63	1982_4_864	597_4_767	694_4_27	286_4_1	566_4_261	979_4_59	428_4_416	526_4_1	2_4_1	1468_4_193	7_4_81	680_4_1	507_3_124	1290_1_36	1400_3_615	1462_3_61	891_4_92	751_4_1	633_4_170	205_4_1	140_4_22	1093_4_336	715_4_279	999_4_1	795_3_1	463_4_49	3152_4_26	108_4_101	339_4_1	2857_3_71
458_4_12	2590_4_187	1161_4_119	1221_4_78	1223_4_1	570_1_1	550_4_262	984_4_117	36_4_82	114_4_1	1237_3_20	65_4_1	179_4_151	103_4_1	708_4_333	72_4_1	237_4_90	172_4_1	25_4_49	690_4_83	1982_4_877	597_4_815	694_4_43	286_4_1	566_4_245	979_4_81	428_4_468	526_4_1	2_4_1	1468_4_201	7_4_91	680_4_1	507_3_129	1290_1_33	1400_3_602	1462_3_61	891_4_87	751_4_1	633_4_157	205_4_1	140_4_22	1093_4_295	715_4_269	999_4_1	795_3_1	463_4_32	3152_4_19	108_4_85	339_4_1	2857_3_68
458_4_9	2590_4_205	1161_4_120	1221_4_66	1223_4_1	570_1_1	550_4_254	984_4_93	36_4_81	114_4_1	1237_3_11	65_4_1	179_4_142	103_4_1	708_4_348	72_4_1	237_4_112	172_4_1	25_4_59	690_4_68	1982_4_870	597_4_820	694_4_37	286_4_1	566_4_245	979_4_67	428_4_469	526_4_1	2_4_1	1468_4_207	7_4_115	680_4_1	507_3_148	1290_1_25	1400_3_565	1462_3_53	891_4_67	751_4_1	633_4_169	205_4_1	140_4_11	1093_4_307	715_4_267	999_4_1	795_3_1	463_4_32	3152_4_20	108_4_82	339_4_1	2857_3_76
458_4_5	2590_4_178	1161_4_136	1221_4_78	1223_4_1	570_1_1	550_4_233	984_4_79	36_4_74	114_4_1	1237_3_15	65_4_1	179_4_156	103_4_1	708_4_363	72_4_1	237_4_109	172_4_1	25_4_49	690_4_55	1982_4_863	597_4_772	694_4_30	286_4_1	566_4_246	979_4_70	428_4_431	526_4_1	2_4_1	1468_4_203	7_4_101	680_4_1	507_3_125	1290_1_28	1400_3_584	1462_3_52	891_4_75	751_4_1	633_4_187	205_4_1	140_4_10	1093_4_329	715_4_284	999_4_1	795_3_1	463_4_37	3152_4_21	108_4_78	339_4_1	2857_3_85
458_4_3	2590_4_160	1161_4_103	1221_4_82	1223_4_1	570_1_1	550_4_259	984_4_69	36_4_85	114_4_1	1237_3_21	65_4_1	179_4_152	103_4_1	708_4_367	72_4_1	237_4_104	172_4_1	25_4_54	690_4_66	1982_4_865	597_4_737	694_4_25	286_4_1	566_4_235	979_4_69	428_4_445	526_4_1	2_4_1	1468_4_211	7_4_104	680_4_1	507_3_116	1290_1_23	1400_3_593	1462_3_58	891_4_67	751_4_1	633_4_204	205_4_1	140_4_13	1093_4_330	715_4_310	999_4_1	795_3_1	463_4_39	3152_4_20	108_4_93	339_4_1	2857_3_97
458_4_4	2590_4_155	1161_4_110	1221_4_68	1223_4_1	570_1_1	550_4_250	984_4_71	36_4_87	114_4_1	1237_3_18	65_4_1	179_4_157	103_4_1	708_4_353	72_4_1	237_4_112	172_4_1	25_4_73	690_4_73	1982_4_876	597_4_759	694_4_34	286_4_1	566_4_230	979_4_71	428_4_457	526_4_1	2_4_1	1468_4_213	7_4_98	680_4_1	507_3_128	1290_1_17	1400_3_553	1462_3_72	891_4_79	751_4_1	633_4_194	205_4_1	140_4_7	1093_4_272	715_4_334	999_4_1	795_3_1	463_4_22	3152_4_19	108_4_105	339_4_1	2857_3_100
458_4_2	2590_4_166	1161_4_113	1221_4_64	1223_4_1	570_1_1	550_4_258	984_4_56	36_4_85	114_4_1	1237_3_15	65_4_1	179_4_188	103_4_1	708_4_365	72_4_1	237_4_121	172_4_1	25_4_77	690_4_58	1982_4_888	597_4_744	694_4_31	286_4_1	566_4_225	979_4_62	428_4_476	526_4_1	2_4_1	1468_4_193	7_4_85	680_4_1	507_3_150	1290_1_15	1400_3_541	1462_3_55	891_4_83	751_4_1	633_4_200	205_4_1	140_4_9	1093_4_274	715_4_295	999_4_1	795_3_1	463_4_27	3152_4_21	108_4_83	339_4_1	2857_3_87
458_4_1	2590_4_163	1161_4_83	1221_4_71	1223_4_1	570_1_1	550_4_241	984_4_57	36_4_83	114_4_1	1237_3_12	65_4_1	179_4_192	103_4_1	708_4_364	72_4_1	237_4_134	172_4_1	25_4_66	690_4_48	1982_4_936	597_4_700	694_4_28	286_4_1	566_4_237	979_4_51	428_4_489	526_4_1	2_4_1	1468_4_181	7_4_75	680_4_1	507_3_127	1290_1_14	1400_3_550	1462_3_48	891_4_79	751_4_1	633_4_196	205_4_1	140_4_11	1093_4_319	715_4_310	999_4_1	795_3_1	463_4_26	3152_4_25	108_4_76	339_4_1	2857_3_76
458_4_3	2590_4_133	1161_4_76	1221_4_55	1223_4_1	570_1_1	550_4_268	984_4_68	36_4_88	114_4_1	1237_3_10	65_4_1	179_4_198	103_4_1	708_4_339	72_4_1	237_4_132	172_4_1	25_4_69	690_4_51	1982_4_915	597_4_690	694_4_27	286_4_1	566_4_246	979_4_49	428_4_540	526_4_1	2_4_1	1468_4_183	7_4_83	680_4_1	507_3_135	1290_1_14	1400_3_582	1462_3_42	891_4_79	751_4_1	633_4_201	205_4_1	140_4_6	1093_4_344	715_4_294	999_4_1	795_3_1	463_4_23	3152_4_24	108_4_91	339_4_1	2857_3_96
458_4_2	2590_4_133	1161_4_88	1221_4_70	1223_4_1	570_1_1	550_4_244	984_4_66	36_4_75	114_4_1	1237_3_5	65_4_1	179_4_197	103_4_1	708_4_338	72_4_1	237_4_135	172_4_1	25_4_69	690_4_47	1982_4_929	597_4_733	694_4_31	286_4_1	566_4_257	979_4_50	428_4_551	526_4_1	2_4_1	1468_4_190	7_4_70	680_4_1	507_3_135	1290_1_8	1400_3_535	1462_3_33	891_4_75	751_4_1	633_4_191	205_4_1	140_4_3	1093_4_313	715_4_284	999_4_1	795_3_1	463_4_24	3152_4_25	108_4_91	339_4_1	2857_3_97
458_4_1	2590_4_129	1161_4_77	1221_4_70	1223_4_1	570_1_1	550_4_243	984_4_64	36_4_81	114_4_1	1237_3_8	65_4_1	179_4_208	103_4_1	708_4_355	72_4_1	237_4_154	172_4_1	25_4_70	690_4_29	1982_4_977	597_4_702	694_4_31	286_4_1	566_4_258	979_4_48	428_4_539	526_4_1	2_4_1	1468_4_181	7_4_60	680_4_1	507_3_124	1290_1_10	1400_3_568	1462_3_22	891_4_92	751_4_1	633_4_172	205_4_1	140_4_3	1093_4_331	715_4_298	999_4_1	795_3_1	463_4_31	3152_4_25	108_4_64	339_4_1	2857_3_90
458_4_2	2590_4_131	1161_4_67	1221_4_72	1223_4_1	570_1_1	550_4_255	984_4_64	36_4_76	114_4_1	1237_3_8	65_4_1	179_4_205	103_4_1	708_4_350	72_4_1	237_4_161	172_4_1	25_4_62	690_4_27	1982_4_944	597_4_702	694_4_26	286_4_1	566_4_260	979_4_44	428_4_524	526_4_1	2_4_1	1468_4_196	7_4_65	680_4_1	507_3_140	1290_1_13	1400_3_579	1462_3_26	891_4_92	751_4_1	633_4_172	205_4_1	140_4_6	1093_4_361	715_4_288	999_4_1	795_3_1	463_4_32	3152_4_17	108_4_65	339_4_1	2857_3_99
458_4_2	2590_4_151	1161_4_69	1221_4_64	1223_4_1	570_1_1	550_4_241	984_4_77	36_4_92	114_4_1	1237_3_11	65_4_1	179_4_196	103_4_1	708_4_309	72_4_1	237_4_149	172_4_1	25_4_75	690_4_44	1982_4_961	597_4_671	694_4_26	286_4_1	566_4_258	979_4_44	428_4_557	526_4_1	2_4_1	1468_4_192	7_4_56	680_4_1	507_3_140	1290_1_9	1400_3_619	1462_3_20	891_4_94	751_4_1	633_4_185	205_4_1	140_4_3	1093_4_391	715_4_296	999_4_1	795_3_1	463_4_29	3152_4_17	108_4_78	339_4_1	2857_3_88
2590_4_145	1161_4_86	1221_4_67	1223_4_1	570_1_1	550_4_237	984_4_65	36_4_93	114_4_1	1237_3_11	65_4_1	179_4_198	103_4_1	708_4_312	72_4_1	237_4_155	172_4_1	25_4_65	690_4_38	1982_4_930	597_4_727	694_4_22	286_4_1	566_4_249	979_4_45	428_4_509	526_4_1	2_4_1	1468_4_204	7_4_59	680_4_1	507_3_145	1290_1_11	1400_3_680	1462_3_37	891_4_98	751_4_1	633_4_182	205_4_1	140_4_5	1093_4_378	715_4_326	999_4_1	795_3_1	463_4_31	3152_4_16	108_4_68	339_4_1	2857_3_110	265_4_107
2590_4_148	1161_4_80	1221_4_79	1223_4_1	570_1_1	550_4_250	984_4_59	36_4_80	114_4_1	1237_3_14	65_4_1	179_4_185	103_4_1	708_4_324	72_4_1	237_4_164	172_4_1	25_4_54	690_4_37	1982_4_994	597_4_724	694_4_9	286_4_1	566_4_232	979_4_47	428_4_510	526_4_1	2_4_1	1468_4_195	7_4_55	680_4_1	507_3_124	1290_1_10	1400_3_676	1462_3_27	891_4_99	751_4_1	633_4_190	205_4_1	140_4_4	1093_4_426	715_4_303	999_4_1	795_3_1	463_4_27	3152_4_11	108_4_50	339_4_1	2857_3_90	265_4_99
2590_4_135	1161_4_76	1221_4_76	1223_4_1	570_1_1	550_4_268	984_4_66	36_4_99	114_4_1	1237_3_10	65_4_1	179_4_199	103_4_1	708_4_332	72_4_1	237_4_135	172_4_1	25_4_57	690_4_35	1982_4_991	597_4_702	694_4_14	286_4_1	566_4_231	979_4_51	428_4_515	526_4_1	2_4_1	1468_4_198	7_4_69	680_4_1	507_3_114	1290_1_7	1400_3_666	1462_3_30	891_4_103	751_4_1	633_4_198	205_4_1	140_4_3	1093_4_423	715_4_276	999_4_1	795_3_1	463_4_22	3152_4_11	108_4_55	339_4_1	2857_3_99	265_4_93
2590_4_143	1161_4_93	1221_4_83	1223_4_1	570_1_1	550_4_254	984_4_57	36_4_95	114_4_1	1237_3_10	65_4_1	179_4_201	103_4_1	708_4_347	72_4_1	237_4_128	172_4_1	25_4_67	690_4_47	1982_4_955	597_4_690	694_4_23	286_4_1	566_4_234	979_4_44	428_4_530	526_4_1	2_4_1	1468_4_212	7_4_54	680_4_1	507_3_104	1290_1_7	1400_3_680	1462_3_42	891_4_104	751_4_1	633_4_236	205_4_1	140_4_4	1093_4_427	715_4_244	999_4_1	795_3_1	463_4_23	3152_4_16	108_4_53	339_4_1	2857_3_97	265_4_83
2590_4_143	1161_4_92	1221_4_88	1223_4_1	570_1_1	550_4_267	984_4_56	36_4_88	114_4_1	1237_3_13	65_4_1	179_4_195	103_4_1	708_4_337	72_4_1	237_4_131	172_4_1	25_4_74	690_4_39	1982_4_1019	597_4_720	694_4_11	286_4_1	566_4_246	979_4_52	428_4_508	526_4_1	2_4_1	1468_4_199	7_4_42	680_4_1	507_3_112	1290_1_7	1400_3_650	1462_3_46	891_4_110	751_4_1	633_4_217	205_4_1	140_4_6	1093_4_405	715_4_267	999_4_1	795_3_1	463_4_31	3152_4_14	108_4_33	339_4_1	2857_3_89	265_4_84
2590_4_113	1161_4_80	1221_4_74	1223_4_1	570_1_1	550_4_257	984_4_49	36_4_73	114_4_1	1237_3_5	65_4_1	179_4_200	103_4_1	708_4_312	72_4_1	237_4_135	172_4_1	25_4_50	690_4_31	1982_4_1067	597_4_731	694_4_7	286_4_1	566_4_232	979_4_61	428_4_516	526_4_1	2_4_1	1468_4_186	7_4_34	680_4_1	507_3_127	1290_1_2	1400_3_688	1462_3_39	891_4_117	751_4_1	633_4_213	205_4_1	140_4_6	1093_4_432	715_4_275	999_4_1	795_3_1	463_4_35	3152_4_15	108_4_26	339_4_1	2857_3_86	265_4_86
2590_4_105	1161_4_90	1221_4_83	1223_4_1	570_1_1	550_4_261	984_4_47	36_4_70	114_4_1	1237_3_8	65_4_1	179_4_205	103_4_1	708_4_293	72_4_1	237_4_120	172_4_1	25_4_49	690_4_43	1982_4_1078	597_4_765	694_4_7	286_4_1	566_4_240	979_4_67	428_4_527	526_4_1	2_4_1	1468_4_184	7_4_33	680_4_1	507_3_120	1290_1_2	1400_3_750	1462_3_51	891_4_125	751_4_1	633_4_213	205_4_1	140_4_8	1093_4_391	715_4_250	999_4_1	795_3_1	463_4_34	3152_4_22	108_4_29	339_4_1	2857_3_91	265_4_81
2590_4_115	1161_4_88	1221_4_83	1223_4_1	570_1_1	550_4_254	984_4_42	36_4_65	114_4_1	1237_3_12	65_4_1	179_4_204	103_4_1	708_4_310	72_4_1	237_4_113	172_4_1	25_4_68	690_4_51	1982_4_1065	597_4_799	694_4_8	566_4_221	979_4_61	428_4_551	526_4_1	1468_4_183	7_4_26	680_4_1	507_3_114	1290_1_1	1400_3_776	1462_3_54	891_4_127	751_4_1	633_4_222	205_4_1	140_4_6	1093_4_382	715_4_262	999_4_1	795_3_1	463_4_28	3152_4_18	108_4_31	339_4_1	2857_3_92	265_4_79	286_4_1	11_4_1
2590_4_110	1161_4_66	1221_4_80	1223_4_1	550_4_285	984_4_36	36_4_65	114_4_1	1237_3_9	65_4_1	179_4_221	103_4_1	708_4_327	72_4_1	237_4_138	172_4_1	25_4_55	690_4_43	1982_4_1089	597_4_811	694_4_5	566_4_228	979_4_51	428_4_544	526_4_1	1468_4_188	7_4_19	680_4_1	507_3_110	1400_3_778	1462_3_39	891_4_125	751_4_1	633_4_204	205_4_1	140_4_8	1093_4_362	715_4_242	999_4_1	795_3_1	463_4_35	3152_4_13	108_4_26	339_4_1	2857_3_99	265_4_70	286_4_1	11_4_1	949_4_185	1825_4_1
2590_4_115	1161_4_71	1221_4_86	1223_4_1	550_4_296	984_4_34	36_4_62	114_4_1	1237_3_6	65_4_1	179_4_243	103_4_1	708_4_329	72_4_1	237_4_113	172_4_1	25_4_49	690_4_48	1982_4_1057	597_4_797	694_4_5	566_4_216	979_4_43	428_4_557	526_4_1	1468_4_189	7_4_13	680_4_1	507_3_112	1400_3_774	1462_3_38	891_4_112	751_4_1	633_4_212	205_4_1	140_4_9	1093_4_403	715_4_216	999_4_1	795_3_1	463_4_25	3152_4_16	108_4_28	339_4_1	2857_3_107	265_4_62	286_4_1	11_4_1	949_4_216	1825_4_2
2590_4_114	1161_4_96	1221_4_88	1223_4_1	550_4_263	984_4_30	36_4_66	114_4_1	1237_3_13	65_4_1	179_4_240	103_4_1	708_4_371	72_4_1	237_4_114	172_4_1	25_4_46	690_4_56	1982_4_1033	597_4_773	694_4_5	566_4_240	979_4_44	428_4_580	526_4_1	1468_4_187	7_4_10	680_4_1	507_3_97	1400_3_759	1462_3_40	891_4_138	751_4_1	633_4_226	205_4_1	140_4_9	1093_4_400	715_4_212	999_4_1	795_3_1	463_4_25	3152_4_18	108_4_30	339_4_1	2857_3_96	265_4_67	286_4_1	11_4_1	949_4_167	1825_4_1
2590_4_114	1161_4_81	1221_4_89	1223_4_1	550_4_290	984_4_32	36_4_59	114_4_1	1237_3_6	65_4_1	179_4_237	103_4_1	708_4_363	72_4_1	237_4_136	172_4_1	25_4_53	690_4_48	1982_4_1029	597_4_777	694_4_6	566_4_247	979_4_42	428_4_590	526_4_1	1468_4_210	7_4_8	680_4_1	507_3_108	1400_3_745	1462_3_34	891_4_151	751_4_1	633_4_240	205_4_1	140_4_10	1093_4_389	715_4_221	999_4_1	795_3_1	463_4_27	3152_4_15	108_4_26	339_4_1	2857_3_98	265_4_52	286_4_1	11_4_1	949_4_161	1825_4_2
2590_4_115	1161_4_83	1221_4_79	1223_4_1	550_4_294	984_4_40	36_4_67	114_4_1	1237_3_3	65_4_1	179_4_231	103_4_1	708_4_381	72_4_1	237_4_119	172_4_1	25_4_43	690_4_54	1982_4_1043	597_4_775	694_4_10	566_4_242	979_4_51	428_4_552	526_4_1	1468_4_221	7_4_10	680_4_1	507_3_110	1400_3_733	1462_3_24	891_4_138	751_4_1	633_4_237	205_4_1	140_4_8	1093_4_391	715_4_203	999_4_1	795_3_1	463_4_36	3152_4_13	108_4_28	339_4_1	2857_3_74	265_4_58	286_4_1	949_4_199	2086_4_34	2278_4_239
2590_4_125	1161_4_88	1221_4_88	1223_4_1	550_4_296	984_4_40	36_4_71	114_4_1	1237_3_5	65_4_1	179_4_259	103_4_1	708_4_359	72_4_1	237_4_104	172_4_1	25_4_41	690_4_56	1982_4_1017	597_4_778	694_4_9	566_4_245	979_4_49	428_4_580	526_4_1	1468_4_217	7_4_16	680_4_1	507_3_99	1400_3_741	1462_3_26	891_4_123	751_4_1	633_4_220	205_4_1	140_4_11	1093_4_392	715_4_187	999_4_1	795_3_1	463_4_28	3152_4_16	108_4_25	339_4_1	2857_3_97	265_4_54	286_4_1	949_4_207	2086_4_33	2278_4_245
2590_4_150	1161_4_86	1221_4_91	1223_4_1	550_4_285	984_4_32	36_4_71	114_4_1	1237_3_6	65_4_1	179_4_270	103_4_1	708_4_366	72_4_1	237_4_116	172_4_1	25_4_61	690_4_64	1982_4_990	597_4_751	694_4_6	566_4_231	979_4_39	428_4_585	526_4_1	1468_4_219	7_4_14	680_4_1	507_3_112	1400_3_746	1462_3_36	891_4_133	751_4_1	633_4_218	205_4_1	140_4_8	1093_4_377	715_4_203	999_4_1	795_3_1	463_4_24	3152_4_12	108_4_28	339_4_1	2857_3_107	265_4_62	286_4_1	949_4_160	2086_4_55	2278_4_244
2590_4_135	1161_4_83	1221_4_77	1223_4_1	550_4_305	984_4_35	36_4_60	114_4_1	1237_3_2	65_4_1	179_4_269	103_4_1	708_4_378	72_4_1	237_4_109	172_4_1	25_4_55	690_4_66	1982_4_1022	597_4_788	694_4_7	566_4_246	979_4_38	428_4_558	526_4_1	1468_4_237	7_4_20	680_4_1	507_3_134	1400_3_756	1462_3_32	891_4_125	751_4_1	633_4_197	205_4_1	140_4_7	1093_4_326	715_4_192	999_4_1	795_3_1	463_4_27	3152_4_9	108_4_19	339_4_1	2857_3_88	265_4_64	286_4_1	949_4_186	2086_4_55	2278_4_245
2590_4_125	1161_4_100	1221_4_94	1223_4_1	550_4_293	984_4_35	36_4_56	114_4_1	1237_3_1	65_4_1	179_4_264	103_4_1	708_4_426	72_4_1	237_4_99	172_4_1	25_4_59	690_4_68	1982_4_1003	597_4_746	694_4_5	566_4_229	979_4_33	428_4_572	526_4_1	1468_4_220	7_4_21	680_4_1	507_3_118	1400_3_740	1462_3_27	891_4_111	751_4_1	633_4_177	205_4_1	140_4_1	1093_4_369	715_4_202	999_4_1	795_3_1	463_4_22	3152_4_12	108_4_24	339_4_1	2857_3_89	265_4_62	286_4_1	949_4_218	2086_4_72	2278_4_251
2590_4_121	1161_4_96	1221_4_91	1223_4_1	550_4_272	984_4_43	36_4_49	114_4_1	1237_3_1	65_4_1	179_4_268	103_4_1	708_4_421	72_4_1	237_4_98	172_4_1	25_4_62	690_4_83	1982_4_1033	597_4_774	694_4_3	566_4_253	979_4_30	428_4_584	526_4_1	1468_4_220	7_4_16	680_4_1	507_3_108	1400_3_767	1462_3_38	891_4_104	751_4_1	633_4_161	205_4_1	339_4_1	1093_4_378	715_4_186	999_4_1	795_3_1	463_4_19	3152_4_12	108_4_25	2857_3_95	265_4_62	286_4_1	949_4_182	2086_4_67	2278_4_278	1845_4_23
2590_4_120	1161_4_79	1221_4_79	1223_4_1	550_4_274	984_4_36	36_4_52	114_4_1	89_4_331	65_4_1	179_4_247	103_4_1	708_4_417	72_4_1	237_4_97	172_4_1	25_4_64	690_4_74	1982_4_1045	597_4_821	694_4_1	566_4_265	979_4_31	428_4_605	526_4_1	1468_4_205	7_4_22	680_4_1	507_3_96	1400_3_780	1462_3_52	891_4_112	751_4_1	633_4_170	205_4_1	339_4_1	1093_4_337	715_4_209	999_4_1	795_3_1	463_4_18	3152_4_9	108_4_16	2857_3_108	265_4_61	286_4_1	949_4_158	2086_4_85	2278_4_239	1845_4_20
2590_4_124	1161_4_79	1221_4_85	1223_4_1	550_4_268	984_4_41	36_4_56	114_4_1	89_4_328	65_4_1	179_4_227	103_4_1	708_4_396	72_4_1	237_4_91	172_4_1	25_4_52	690_4_79	1982_4_1053	597_4_852	694_4_3	566_4_277	979_4_32	428_4_579	526_4_1	1468_4_184	7_4_21	680_4_1	507_3_111	1400_3_778	1462_3_51	891_4_100	751_4_1	633_4_177	205_4_1	339_4_1	1093_4_353	715_4_226	999_4_1	795_3_1	463_4_29	3152_4_10	108_4_14	2857_3_83	265_4_62	286_4_1	949_4_184	2086_4_102	2278_4_234	1845_4_18
2590_4_105	1161_4_85	1221_4_84	1223_4_1	550_4_263	984_4_43	36_4_48	114_4_1	89_4_347	65_4_1	179_4_208	103_4_1	708_4_381	72_4_1	237_4_82	172_4_1	25_4_45	690_4_85	1982_4_1070	597_4_829	694_4_2	566_4_276	979_4_25	428_4_563	526_4_1	1468_4_188	7_4_20	680_4_1	507_3_116	1400_3_769	1462_3_54	891_4_108	751_4_1	633_4_210	205_4_1	339_4_1	1093_4_383	715_4_234	999_4_1	795_3_1	463_4_16	3152_4_13	108_4_9	2857_3_76	265_4_71	286_4_1	949_4_184	2086_4_113	2278_4_245	1845_4_27
2590_4_123	1161_4_69	1221_4_96	1223_4_1	550_4_250	984_4_38	36_4_59	114_4_1	89_4_346	65_4_1	179_4_222	708_4_371	72_4_1	237_4_83	172_4_1	25_4_43	690_4_70	1982_4_981	597_4_846	694_4_1	566_4_287	979_4_28	428_4_607	526_4_1	1468_4_188	7_4_26	680_4_1	507_3_142	1400_3_731	1462_3_58	891_4_117	751_4_1	633_4_225	205_4_1	339_4_1	1093_4_357	715_4_241	999_4_1	795_3_1	463_4_16	3152_4_12	108_4_17	2857_3_95	265_4_58	103_4_1	949_4_152	2086_4_96	2278_4_247	1845_4_32	820_4_79
2590_4_128	1161_4_61	1221_4_98	1223_4_1	550_4_236	984_4_41	36_4_64	114_4_1	89_4_337	65_4_1	179_4_222	708_4_330	72_4_1	237_4_89	172_4_1	25_4_42	690_4_73	1982_4_1049	597_4_868	694_4_1	566_4_310	979_4_30	428_4_643	526_4_1	1468_4_210	7_4_26	680_4_1	507_3_123	1400_3_696	1462_3_46	891_4_127	751_4_1	633_4_200	205_4_1	339_4_1	1093_4_344	715_4_255	999_4_1	795_3_1	463_4_29	3152_4_8	108_4_12	2857_3_78	265_4_50	103_4_1	949_4_154	2086_4_89	2278_4_222	1845_4_21	820_4_104
2590_4_124	1161_4_82	1221_4_103	1223_4_1	550_4_222	984_4_31	36_4_94	114_4_1	89_4_354	65_4_1	179_4_216	708_4_343	72_4_1	237_4_107	172_4_1	25_4_31	690_4_80	1982_4_1076	597_4_879	566_4_288	979_4_26	428_4_625	526_4_1	1468_4_184	7_4_24	680_4_1	507_3_113	1400_3_721	1462_3_40	891_4_97	751_4_1	633_4_179	205_4_1	339_4_1	1093_4_385	715_4_246	999_4_1	795_3_1	463_4_29	3152_4_6	108_4_12	2857_3_74	265_4_45	103_4_1	949_4_163	2086_4_86	2278_4_237	1845_4_32	820_4_88	416_3_1
2590_4_124	1161_4_63	1221_4_85	1223_4_1	550_4_211	984_4_38	36_4_95	114_4_1	89_4_387	65_4_1	179_4_235	708_4_342	72_4_1	237_4_101	172_4_1	25_4_35	690_4_77	1982_4_1107	597_4_850	566_4_237	979_4_21	428_4_585	526_4_1	1468_4_193	7_4_16	680_4_1	507_3_133	1400_3_665	1462_3_47	891_4_108	751_4_1	633_4_170	205_4_1	339_4_1	1093_4_379	715_4_250	999_4_1	795_3_1	463_4_23	3152_4_12	108_4_9	2857_3_93	265_4_50	103_4_1	949_4_163	2086_4_93	2278_4_260	1845_4_39	820_4_99	416_3_1
2590_4_109	1161_4_75	1221_4_94	1223_4_1	550_4_242	984_4_40	36_4_94	114_4_1	89_4_376	65_4_1	179_4_206	708_4_338	72_4_1	237_4_93	172_4_1	25_4_36	690_4_84	1982_4_1062	597_4_847	566_4_290	979_4_21	428_4_573	526_4_1	1468_4_201	7_4_14	680_4_1	507_3_131	1400_3_648	1462_3_61	891_4_115	751_4_1	633_4_174	205_4_1	339_4_1	1093_4_391	715_4_248	999_4_1	795_3_1	463_4_34	3152_4_13	108_4_8	2857_3_98	265_4_36	103_4_1	949_4_160	2086_4_105	2278_4_230	1845_4_30	820_4_104	416_3_1
2590_4_92	1161_4_90	1221_4_96	1223_4_1	550_4_230	984_4_39	36_4_77	114_4_1	89_4_373	65_4_1	179_4_222	708_4_317	72_4_1	237_4_96	172_4_1	25_4_25	690_4_84	1982_4_1095	597_4_870	566_4_320	979_4_17	428_4_584	526_4_1	1468_4_216	7_4_14	680_4_1	507_3_122	1400_3_676	1462_3_58	891_4_123	751_4_1	633_4_150	205_4_1	339_4_1	1093_4_363	715_4_275	999_4_1	795_3_1	463_4_27	3152_4_15	108_4_5	2857_3_89	265_4_34	103_4_1	949_4_158	2086_4_106	2278_4_241	1845_4_20	820_4_97	416_3_1
2590_4_92	1161_4_82	1221_4_100	1223_4_1	550_4_209	984_4_32	36_4_79	114_4_1	89_4_397	65_4_1	179_4_270	708_4_335	72_4_1	237_4_94	172_4_1	25_4_23	690_4_82	1982_4_1090	597_4_865	566_4_281	979_4_16	428_4_618	526_4_1	1468_4_211	7_4_11	680_4_1	507_3_108	1400_3_686	1462_3_47	891_4_131	751_4_1	633_4_140	205_4_1	339_4_1	1093_4_394	715_4_244	999_4_1	795_3_1	463_4_28	3152_4_19	108_4_9	2857_3_97	265_4_26	103_4_1	949_4_152	2086_4_95	2278_4_250	1845_4_23	820_4_81	416_3_1
2590_4_114	1161_4_87	1221_4_78	1223_4_1	550_4_192	984_4_38	36_4_76	114_4_1	89_4_359	65_4_1	179_4_273	708_4_349	72_4_1	237_4_74	172_4_1	25_4_31	690_4_84	1982_4_1044	597_4_852	566_4_296	979_4_17	428_4_603	526_4_1	1468_4_225	7_4_17	680_4_1	507_3_118	1400_3_656	1462_3_45	891_4_130	751_4_1	633_4_155	205_4_1	339_4_1	1093_4_390	715_4_256	999_4_1	795_3_1	463_4_21	3152_4_33	108_4_15	2857_3_115	265_4_24	103_4_1	949_4_135	2086_4_110	2278_4_250	1845_4_31	820_4_94	416_3_1
2590_4_89	1161_4_94	1221_4_104	1223_4_1	550_4_209	984_4_36	36_4_78	114_4_1	89_4_326	65_4_1	179_4_253	708_4_343	72_4_1	237_4_76	172_4_1	25_4_29	690_4_104	1982_4_1039	597_4_876	566_4_309	979_4_23	428_4_619	526_4_1	1468_4_213	7_4_19	680_4_1	507_3_121	1400_3_652	1462_3_48	891_4_140	751_4_1	633_4_143	205_4_1	339_4_1	1093_4_369	715_4_279	999_4_1	795_3_1	463_4_26	3152_4_18	108_4_9	2857_3_95	265_4_21	103_4_1	949_4_140	2086_4_111	2278_4_239	1845_4_26	820_4_86	416_3_1
2590_4_103	1161_4_105	1221_4_78	1223_4_1	550_4_232	984_4_33	36_4_65	114_4_1	89_4_335	65_4_1	179_4_243	708_4_343	72_4_1	237_4_77	172_4_1	25_4_21	690_4_91	1982_4_1038	597_4_921	566_4_320	979_4_26	428_4_627	526_4_1	1468_4_206	7_4_10	680_4_1	507_3_125	1400_3_677	1462_3_38	891_4_125	751_4_1	633_4_136	205_4_1	339_4_1	1093_4_373	715_4_270	999_4_1	795_3_1	463_4_28	3152_4_20	108_4_14	2857_3_106	265_4_17	103_4_1	949_4_152	2086_4_101	2278_4_249	1845_4_26	820_4_69	416_3_1
2590_4_117	1161_4_95	1221_4_62	1223_4_1	550_4_203	984_4_30	36_4_77	114_4_1	89_4_346	65_4_1	179_4_269	708_4_360	72_4_1	237_4_66	172_4_1	25_4_18	690_4_108	1982_4_1060	597_4_890	566_4_311	979_4_20	428_4_604	526_4_1	1468_4_213	7_4_6	680_4_1	507_3_141	1400_3_678	1462_3_33	891_4_137	751_4_1	633_4_118	205_4_1	339_4_1	1093_4_379	715_4_253	999_4_1	795_3_1	463_4_17	3152_4_24	108_4_18	2857_3_112	265_4_13	103_4_1	949_4_127	2086_4_105	2278_4_262	1845_4_34	820_4_95	416_3_1
2590_4_135	1161_4_97	1221_4_91	1223_4_1	550_4_201	984_4_25	36_4_66	114_4_1	89_4_334	65_4_1	179_4_270	708_4_332	72_4_1	237_4_71	172_4_1	25_4_27	690_4_111	1982_4_1029	597_4_909	566_4_326	979_4_24	428_4_611	526_4_1	1468_4_235	7_4_15	680_4_1	507_3_131	1400_3_630	1462_3_42	891_4_145	751_4_1	633_4_110	205_4_1	339_4_1	1093_4_339	715_4_263	999_4_1	795_3_1	463_4_18	3152_4_23	108_4_8	2857_3_109	265_4_10	103_4_1	949_4_122	2086_4_118	2278_4_278	1845_4_20	820_4_118	416_3_1
2590_4_135	1161_4_99	1221_4_81	1223_4_1	550_4_198	984_4_30	36_4_64	114_4_1	89_4_325	65_4_1	179_4_276	708_4_318	72_4_1	237_4_81	172_4_1	25_4_26	690_4_110	1982_4_1086	597_4_958	566_4_337	979_4_34	428_4_610	526_4_1	1468_4_245	7_4_11	680_4_1	507_3_126	1400_3_590	1462_3_42	891_4_146	751_4_1	633_4_111	205_4_1	339_4_1	1093_4_301	715_4_280	999_4_1	795_3_1	463_4_20	3152_4_22	108_4_5	2857_3_89	265_4_13	103_4_1	949_4_125	2086_4_106	2278_4_260	1845_4_20	820_4_81	416_3_1
2590_4_127	1161_4_81	1221_4_53	1223_4_1	550_4_218	984_4_31	36_4_75	114_4_1	89_4_346	65_4_1	179_4_262	708_4_312	72_4_1	237_4_76	172_4_1	25_4_18	690_4_105	1982_4_1113	597_4_972	566_4_354	979_4_26	428_4_598	526_4_1	1468_4_238	7_4_12	680_4_1	507_3_129	1400_3_649	1462_3_35	891_4_130	751_4_1	633_4_119	205_4_1	339_4_1	1093_4_347	715_4_257	999_4_1	795_3_1	463_4_22	3152_4_21	108_4_9	2857_3_94	265_4_13	103_4_1	949_4_114	2086_4_111	2278_4_222	1845_4_27	820_4_88	416_3_1
2590_4_144	1161_4_90	1221_4_70	1223_4_1	550_4_202	984_4_31	36_4_67	114_4_1	89_4_336	65_4_1	179_4_260	708_4_291	72_4_1	237_4_56	172_4_1	25_4_19	690_4_106	1982_4_1120	597_4_946	566_4_368	979_4_24	428_4_580	526_4_1	1468_4_240	7_4_14	680_4_1	507_3_134	1400_3_655	1462_3_31	891_4_129	751_4_1	633_4_114	205_4_1	339_4_1	1093_4_346	715_4_260	999_4_1	795_3_1	463_4_15	3152_4_24	108_4_14	2857_3_98	265_4_15	103_4_1	949_4_117	2086_4_114	2278_4_236	1845_4_42	820_4_83	416_3_1
2590_4_140	1161_4_118	1221_4_73	1223_4_1	550_4_208	984_4_35	36_4_61	114_4_1	89_4_324	65_4_1	179_4_262	708_4_275	72_4_1	237_4_60	172_4_1	25_4_11	690_4_109	1982_4_1123	597_4_958	566_4_381	979_4_27	428_4_594	526_4_1	1468_4_230	7_4_19	680_4_1	507_3_126	1400_3_626	1462_3_33	891_4_146	751_4_1	633_4_124	205_4_1	339_4_1	1093_4_296	715_4_272	999_4_1	795_3_1	463_4_22	3152_4_20	108_4_16	2857_3_79	265_4_19	103_4_1	949_4_125	2086_4_119	2278_4_240	1845_4_37	820_4_62	416_3_1
2590_4_123	1161_4_117	1221_4_65	1223_4_1	550_4_206	984_4_41	36_4_63	114_4_1	89_4_341	65_4_1	179_4_221	708_4_267	72_4_1	237_4_67	172_4_1	25_4_6	690_4_104	1982_4_1147	597_4_987	566_4_412	979_4_28	428_4_596	526_4_1	1468_4_232	7_4_11	680_4_1	507_3_125	1400_3_653	1462_3_35	891_4_134	751_4_1	633_4_122	205_4_1	339_4_1	1093_4_319	715_4_278	999_4_1	795_3_1	463_4_19	3152_4_18	108_4_14	2857_3_78	265_4_17	103_4_1	949_4_128	2086_4_92	2278_4_201	1845_4_48	820_4_69	416_3_1
2590_4_134	1161_4_123	1221_4_67	1223_4_1	550_4_207	984_4_45	36_4_75	114_4_1	89_4_321	65_4_1	179_4_246	708_4_248	72_4_1	237_4_67	172_4_1	25_4_8	690_4_112	1982_4_1158	597_4_966	566_4_380	979_4_24	428_4_580	526_4_1	1468_4_242	7_4_12	680_4_1	507_3_117	1400_3_669	1462_3_28	891_4_131	751_4_1	633_4_120	205_4_1	339_4_1	1093_4_354	715_4_262	999_4_1	795_3_1	463_4_15	3152_4_14	108_4_22	2857_3_90	265_4_16	103_4_1	949_4_109	2086_4_92	2278_4_218	1845_4_54	820_4_75	416_3_1
2590_4_149	1161_4_138	1221_4_82	1223_4_1	550_4_213	984_4_43	36_4_84	114_4_1	89_4_302	65_4_1	179_4_245	708_4_249	72_4_1	237_4_75	172_4_1	25_4_15	690_4_108	1982_4_1114	597_4_944	566_4_419	979_4_33	428_4_612	526_4_1	1468_4_236	7_4_12	680_4_1	507_3_128	1400_3_620	1462_3_28	891_4_148	751_4_1	633_4_107	205_4_1	339_4_1	1093_4_315	715_4_261	999_4_1	795_3_1	463_4_16	3152_4_8	108_4_23	2857_3_101	265_4_20	103_4_1	949_4_123	2086_4_97	2278_4_223	1845_4_44	820_4_88	416_3_1
2590_4_115	1161_4_133	1221_4_66	1223_4_1	550_4_237	984_4_50	36_4_76	114_4_1	89_4_299	65_4_1	179_4_246	708_4_254	72_4_1	237_4_84	172_4_1	25_4_14	690_4_90	1982_4_1145	597_4_974	566_4_453	979_4_34	428_4_622	526_4_1	1468_4_230	7_4_3	680_4_1	507_3_134	1400_3_616	1462_3_35	891_4_141	751_4_1	633_4_112	205_4_1	339_4_1	1093_4_289	715_4_278	999_4_1	795_3_1	463_4_19	3152_4_15	108_4_24	2857_3_91	265_4_20	103_4_1	949_4_124	2086_4_89	2278_4_214	1845_4_51	820_4_72	416_3_1
2590_4_110	1161_4_119	1221_4_55	1223_4_1	550_4_212	984_4_61	36_4_91	114_4_1	89_4_317	65_4_1	179_4_255	708_4_253	72_4_1	237_4_79	172_4_1	25_4_16	690_4_96	1982_4_1182	597_4_973	566_4_476	979_4_25	428_4_612	526_4_1	1468_4_219	7_4_5	680_4_1	507_3_128	1400_3_595	1462_3_26	891_4_119	751_4_1	633_4_93	205_4_1	339_4_1	1093_4_307	715_4_270	999_4_1	795_3_1	463_4_30	3152_4_18	108_4_26	2857_3_100	265_4_19	103_4_1	949_4_130	2086_4_77	2278_4_221	1845_4_52	820_4_76	416_3_1
2590_4_137	1161_4_138	1221_4_58	1223_4_1	550_4_199	984_4_48	36_4_105	114_4_1	89_4_334	65_4_1	179_4_263	708_4_252	72_4_1	237_4_59	172_4_1	25_4_27	690_4_91	1982_4_1158	597_4_944	566_4_446	979_4_21	428_4_606	526_4_1	1468_4_212	7_4_2	680_4_1	507_3_134	1400_3_641	1462_3_36	891_4_117	751_4_1	633_4_99	205_4_1	339_4_1	1093_4_329	715_4_250	999_4_1	795_3_1	463_4_26	3152_4_13	108_4_26	2857_3_103	265_4_16	103_4_1	949_4_119	2086_4_74	2278_4_201	1845_4_42	820_4_89	416_3_1
2590_4_118	1161_4_121	1221_4_49	1223_4_1	550_4_194	984_4_53	36_4_109	114_4_1	89_4_337	65_4_1	179_4_279	708_4_251	72_4_1	237_4_61	172_4_1	25_4_36	690_4_85	1982_4_1148	597_4_945	566_4_451	979_4_23	428_4_607	526_4_1	1468_4_229	7_4_1	680_4_1	507_3_151	1400_3_658	1462_3_24	891_4_119	751_4_1	633_4_108	205_4_1	339_4_1	1093_4_302	715_4_278	999_4_1	795_3_1	463_4_16	3152_4_17	108_4_17	2857_3_99	265_4_15	103_4_1	949_4_98	2086_4_72	2278_4_207	1845_4_39	820_4_77	416_3_1
2590_4_125	1161_4_99	1221_4_52	1223_4_1	550_4_171	984_4_59	36_4_120	114_4_1	89_4_309	65_4_1	179_4_270	708_4_230	72_4_1	237_4_69	172_4_1	25_4_26	690_4_84	1982_4_1233	597_4_998	566_4_445	979_4_29	428_4_610	526_4_1	1468_4_203	680_4_1	507_3_132	1400_3_625	1462_3_35	891_4_131	751_4_1	633_4_90	205_4_1	339_4_1	1093_4_279	715_4_289	999_4_1	795_3_1	463_4_17	3152_4_22	108_4_22	2857_3_100	265_4_9	103_4_1	949_4_116	2086_4_72	2278_4_196	1845_4_36	820_4_66	416_3_1	1572_4_1
2590_4_140	1161_4_114	1221_4_57	1223_4_1	550_4_172	984_4_68	36_4_125	114_4_1	89_4_353	65_4_1	179_4_271	708_4_227	72_4_1	237_4_47	172_4_1	25_4_30	690_4_84	1982_4_1224	597_4_1022	566_4_404	979_4_35	428_4_611	526_4_1	1468_4_186	680_4_1	507_3_145	1400_3_595	1462_3_32	891_4_137	751_4_1	633_4_90	205_4_1	339_4_1	1093_4_258	715_4_261	999_4_1	795_3_1	463_4_17	3152_4_25	108_4_20	2857_3_89	265_4_18	103_4_1	949_4_119	2086_4_80	2278_4_213	1845_4_37	820_4_74	416_3_1	1572_4_1
2590_4_147	1161_4_144	1221_4_52	1223_4_1	550_4_163	984_4_54	36_4_132	114_4_1	89_4_344	65_4_1	179_4_281	708_4_239	72_4_1	237_4_46	172_4_1	25_4_48	690_4_93	1982_4_1138	597_4_973	566_4_379	979_4_29	428_4_627	526_4_1	1468_4_203	680_4_1	507_3_151	1400_3_605	1462_3_31	891_4_161	751_4_1	633_4_114	205_4_1	339_4_1	1093_4_284	715_4_285	999_4_1	795_3_1	463_4_11	3152_4_19	108_4_20	2857_3_99	265_4_19	103_4_1	949_4_108	2086_4_75	2278_4_238	1845_4_25	820_4_64	416_3_1	1572_4_1
2590_4_123	1161_4_124	1221_4_58	1223_4_1	550_4_189	984_4_44	36_4_119	114_4_1	89_4_334	65_4_1	179_4_272	708_4_251	72_4_1	237_4_47	172_4_1	25_4_54	690_4_79	1982_4_1155	597_4_988	566_4_427	979_4_28	428_4_667	526_4_1	1468_4_200	680_4_1	507_3_137	1400_3_651	1462_3_31	891_4_153	751_4_1	633_4_112	205_4_1	339_4_1	1093_4_258	715_4_292	999_4_1	795_3_1	463_4_6	3152_4_16	108_4_25	2857_3_101	265_4_14	103_4_1	949_4_121	2086_4_78	2278_4_197	1845_4_23	820_4_50	416_3_1	1572_4_1
2590_4_140	1161_4_133	1221_4_62	1223_4_1	550_4_169	984_4_56	36_4_135	114_4_1	89_4_352	65_4_1	179_4_246	708_4_259	72_4_1	237_4_62	172_4_1	25_4_55	690_4_84	1982_4_1183	597_4_983	566_4_429	979_4_20	428_4_678	526_4_1	1468_4_166	680_4_1	507_3_127	1400_3_653	1462_3_30	891_4_133	751_4_1	633_4_120	205_4_1	339_4_1	1093_4_261	715_4_280	999_4_1	795_3_1	463_4_3	3152_4_20	108_4_23	2857_3_104	265_4_19	103_4_1	949_4_110	2086_4_61	2278_4_206	1845_4_32	820_4_41	416_3_1	1572_4_1
2590_4_146	1161_4_143	1221_4_51	1223_4_1	550_4_152	984_4_52	36_4_140	114_4_1	89_4_374	65_4_1	179_4_250	708_4_265	72_4_1	237_4_56	172_4_1	25_4_63	690_4_98	1982_4_1172	597_4_965	566_4_385	979_4_20	428_4_643	526_4_1	1468_4_172	680_4_1	507_3_130	1400_3_634	1462_3_23	891_4_123	751_4_1	633_4_126	205_4_1	339_4_1	1093_4_287	715_4_304	999_4_1	795_3_1	463_4_3	3152_4_11	108_4_33	2857_3_115	265_4_26	103_4_1	949_4_115	2086_4_57	2278_4_219	1845_4_29	820_4_57	416_3_1	1572_4_1
2590_4_114	1161_4_138	1221_4_55	1223_4_1	550_4_169	984_4_42	36_4_129	114_4_1	89_4_359	65_4_1	179_4_262	708_4_233	72_4_1	237_4_53	172_4_1	25_4_89	690_4_73	1982_4_1168	597_4_900	566_4_375	979_4_23	428_4_672	526_4_1	1468_4_164	680_4_1	507_3_135	1400_3_703	1462_3_34	891_4_120	751_4_1	633_4_145	205_4_1	339_4_1	1093_4_299	715_4_319	999_4_1	795_3_1	463_4_4	3152_4_12	108_4_25	2857_3_111	265_4_22	103_4_1	949_4_133	2086_4_49	2278_4_222	1845_4_28	820_4_67	416_3_1	1572_4_1
2590_4_124	1161_4_123	1221_4_60	1223_4_1	550_4_150	984_4_42	36_4_106	114_4_1	89_4_355	65_4_1	179_4_280	708_4_231	72_4_1	237_4_71	172_4_1	25_4_62	690_4_77	1982_4_1173	597_4_944	566_4_423	979_4_29	428_4_659	526_4_1	1468_4_175	680_4_1	507_3_139	1400_3_682	1462_3_31	891_4_107	751_4_1	633_4_121	205_4_1	339_4_1	1093_4_300	715_4_322	999_4_1	795_3_1	463_4_7	3152_4_15	108_4_35	2857_3_102	265_4_21	103_4_1	949_4_123	2086_4_52	2278_4_214	1845_4_27	820_4_66	416_3_1	1572_4_1
2590_4_152	1161_4_151	1221_4_52	1223_4_1	550_4_137	984_4_53	36_4_125	114_4_1	89_4_349	65_4_1	179_4_257	708_4_243	72_4_1	237_4_60	172_4_1	25_4_76	690_4_71	1982_4_1167	597_4_952	566_4_429	979_4_17	428_4_650	526_4_1	1468_4_180	680_4_1	507_3_131	1400_3_651	1462_3_35	891_4_121	751_4_1	633_4_110	205_4_1	339_4_1	1093_4_290	715_4_320	999_4_1	795_3_1	463_4_7	3152_4_10	108_4_45	2857_3_101	265_4_26	103_4_1	949_4_115	2086_4_61	2278_4_214	1845_4_25	820_4_71	416_3_1	1572_4_1
2590_4_137	1161_4_188	1221_4_57	1223_4_1	550_4_133	984_4_45	36_4_133	114_4_1	89_4_318	65_4_1	179_4_253	708_4_240	72_4_1	237_4_50	172_4_1	25_4_85	690_4_69	1982_4_1111	597_4_923	566_4_431	979_4_21	428_4_692	526_4_1	1468_4_153	680_4_1	507_3_130	1400_3_696	1462_3_28	891_4_117	751_4_1	633_4_117	205_4_1	339_4_1	1093_4_304	715_4_341	999_4_1	795_3_1	463_4_5	3152_4_12	108_4_47	2857_3_98	265_4_15	103_4_1	949_4_99	2086_4_47	2278_4_244	1845_4_23	820_4_73	416_3_1	1572_4_1
2590_4_104	1161_4_169	1221_4_67	1223_4_1	550_4_118	984_4_46	36_4_105	114_4_1	89_4_287	65_4_1	179_4_255	708_4_248	72_4_1	237_4_54	172_4_1	25_4_81	690_4_82	1982_4_1140	597_4_897	566_4_488	979_4_20	428_4_673	526_4_1	1468_4_161	680_4_1	507_3_137	1400_3_728	1462_3_32	891_4_108	751_4_1	633_4_102	205_4_1	339_4_1	1093_4_329	715_4_370	999_4_1	795_3_1	463_4_5	3152_4_17	108_4_39	2857_3_91	265_4_21	103_4_1	949_4_101	2086_4_54	2278_4_245	1845_4_30	820_4_71	416_3_1	1572_4_1
2590_4_105	1161_4_183	1221_4_57	1223_4_1	550_4_103	984_4_57	36_4_112	114_4_1	89_4_314	65_4_1	179_4_215	708_4_254	72_4_1	237_4_68	172_4_1	25_4_65	690_4_70	1982_4_1109	597_4_952	566_4_522	979_4_15	428_4_657	526_4_1	1468_4_167	680_4_1	507_3_164	1400_3_720	1462_3_30	891_4_92	751_4_1	633_4_93	205_4_1	339_4_1	1093_4_306	715_4_385	999_4_1	795_3_1	463_4_8	3152_4_14	108_4_43	2857_3_90	265_4_23	103_4_1	949_4_98	2086_4_35	2278_4_242	1845_4_31	820_4_77	416_3_1	1572_4_1
2590_4_129	1161_4_176	1221_4_61	1223_4_1	550_4_111	984_4_66	36_4_115	114_4_1	89_4_351	65_4_1	179_4_214	708_4_247	72_4_1	237_4_52	172_4_1	25_4_59	690_4_88	1982_4_1120	597_4_958	566_4_490	979_4_11	428_4_673	526_4_1	1468_4_164	680_4_1	507_3_167	1400_3_669	1462_3_25	891_4_102	751_4_1	633_4_89	205_4_1	339_4_1	1093_4_317	715_4_368	999_4_1	795_3_1	463_4_7	3152_4_11	108_4_50	2857_3_104	265_4_18	103_4_1	949_4_91	2086_4_31	2278_4_237	1845_4_19	820_4_72	416_3_1	1572_4_1
2590_4_123	1161_4_161	1221_4_74	1223_4_1	550_4_117	984_4_57	36_4_107	114_4_1	89_4_366	65_4_1	179_4_194	708_4_237	72_4_1	237_4_43	172_4_1	25_4_59	690_4_98	1982_4_1077	597_4_971	566_4_465	979_4_18	428_4_645	526_4_1	1468_4_154	680_4_1	507_3_205	1400_3_701	1462_3_18	891_4_101	751_4_1	633_4_85	205_4_1	339_4_1	1093_4_310	715_4_393	999_4_1	795_3_1	463_4_7	3152_4_11	108_4_48	2857_3_100	265_4_14	103_4_1	949_4_92	2086_4_36	2278_4_262	1845_4_17	820_4_88	416_3_1	1572_4_1
2590_4_126	1161_4_183	1221_4_78	1223_4_1	550_4_142	984_4_56	36_4_83	114_4_1	89_4_356	65_4_1	179_4_182	708_4_235	72_4_1	237_4_48	172_4_1	25_4_49	690_4_112	1982_4_1061	597_4_979	566_4_462	979_4_14	428_4_615	526_4_1	1468_4_160	680_4_1	507_3_189	1400_3_735	1462_3_13	891_4_86	751_4_1	633_4_92	205_4_1	339_4_1	1093_4_330	715_4_397	999_4_1	795_3_1	463_4_4	3152_4_11	108_4_49	2857_3_97	265_4_8	103_4_1	949_4_106	2086_4_45	2278_4_251	1845_4_21	820_4_76	416_3_1	1572_4_1
2590_4_106	1161_4_208	1221_4_88	1223_4_1	550_4_137	984_4_56	36_4_75	114_4_1	89_4_347	65_4_1	179_4_188	708_4_219	72_4_1	237_4_42	172_4_1	25_4_37	690_4_117	1982_4_1071	597_4_1027	566_4_486	979_4_11	428_4_640	526_4_1	1468_4_123	680_4_1	507_3_173	1400_3_771	1462_3_18	891_4_89	751_4_1	633_4_101	205_4_1	339_4_1	1093_4_267	715_4_409	999_4_1	795_3_1	463_4_1	3152_4_11	108_4_56	2857_3_96	265_4_8	103_4_1	949_4_91	2086_4_57	2278_4_250	1845_4_21	820_4_85	416_3_1	1572_4_1
2590_4_134	1161_4_169	1221_4_108	1223_4_1	550_4_136	984_4_48	36_4_83	114_4_1	89_4_352	65_4_1	179_4_179	708_4_212	72_4_1	237_4_28	172_4_1	25_4_40	690_4_110	1982_4_1072	597_4_1075	566_4_459	979_4_12	428_4_657	526_4_1	1468_4_117	680_4_1	507_3_183	1400_3_740	1462_3_17	891_4_83	751_4_1	633_4_96	205_4_1	339_4_1	1093_4_266	715_4_431	999_4_1	795_3_1	463_4_2	3152_4_10	108_4_60	2857_3_85	265_4_11	103_4_1	949_4_87	2086_4_65	2278_4_256	1845_4_21	820_4_78	416_3_1	1572_4_1
2590_4_96	1161_4_156	1221_4_116	1223_4_1	550_4_148	984_4_46	36_4_67	114_4_1	89_4_377	65_4_1	179_4_172	708_4_204	72_4_1	237_4_36	172_4_1	25_4_43	690_4_104	1982_4_1059	597_4_1017	566_4_515	979_4_16	428_4_619	526_4_1	1468_4_124	680_4_1	507_3_191	1400_3_762	1462_3_23	891_4_76	751_4_1	633_4_78	205_4_1	339_4_1	1093_4_293	715_4_401	999_4_1	795_3_1	463_4_4	3152_4_8	108_4_62	2857_3_90	265_4_13	103_4_1	949_4_87	2086_4_79	2278_4_278	1845_4_32	820_4_92	416_3_1	1572_4_1
2590_4_101	1161_4_183	1221_4_111	1223_4_1	550_4_140	984_4_53	36_4_68	114_4_1	89_4_368	65_4_1	179_4_165	708_4_213	72_4_1	237_4_39	172_4_1	25_4_39	690_4_117	1982_4_1055	597_4_1011	566_4_503	979_4_20	428_4_611	526_4_1	1468_4_105	680_4_1	507_3_178	1400_3_755	1462_3_21	891_4_81	751_4_1	633_4_103	205_4_1	339_4_1	1093_4_313	715_4_393	999_4_1	795_3_1	463_4_1	3152_4_11	108_4_66	2857_3_90	265_4_10	103_4_1	949_4_106	2086_4_88	2278_4_279	1845_4_17	820_4_85	416_3_1	1572_4_1
2590_4_101	1161_4_158	1221_4_128	1223_4_1	550_4_123	984_4_59	36_4_75	114_4_1	89_4_380	65_4_1	179_4_192	708_4_218	72_4_1	237_4_25	172_4_1	25_4_34	690_4_128	1982_4_1066	597_4_1021	566_4_479	979_4_21	428_4_645	526_4_1	1468_4_98	680_4_1	507_3_155	1400_3_732	1462_3_22	891_4_80	751_4_1	633_4_119	205_4_1	339_4_1	1093_4_292	715_4_386	999_4_1	795_3_1	463_4_2	3152_4_10	108_4_64	2857_3_92	265_4_11	103_4_1	949_4_99	2086_4_90	2278_4_288	1845_4_22	820_4_83	416_3_1	1572_4_1
2590_4_94	1161_4_142	1221_4_109	1223_4_1	550_4_128	984_4_63	36_4_82	114_4_1	89_4_390	65_4_1	179_4_184	708_4_215	72_4_1	237_4_26	172_4_1	25_4_49	690_4_129	1982_4_1074	597_4_1053	979_4_30	428_4_656	526_4_1	1468_4_89	680_4_1	507_3_154	1400_3_684	1462_3_18	891_4_64	751_4_1	633_4_110	205_4_1	339_4_1	1093_4_275	715_4_387	999_4_1	795_3_1	566_4_518	3152_4_8	108_4_67	2857_3_92	265_4_10	103_4_1	949_4_98	2086_4_84	2278_4_280	1845_4_18	820_4_92	416_3_1	1572_4_1	286_4_1
2590_4_74	1161_4_144	1221_4_109	1223_4_1	550_4_133	984_4_75	36_4_71	114_4_1	89_4_395	65_4_1	179_4_189	708_4_236	72_4_1	237_4_25	172_4_1	25_4_60	690_4_140	1982_4_1083	597_4_953	979_4_30	428_4_600	526_4_1	1468_4_93	680_4_1	507_3_140	1400_3_692	1462_3_23	891_4_59	751_4_1	633_4_122	205_4_1	339_4_1	1093_4_312	715_4_388	999_4_1	795_3_1	566_4_533	3152_4_11	108_4_60	2857_3_78	265_4_6	103_4_1	949_4_106	2086_4_72	2278_4_310	1845_4_21	820_4_99	416_3_1	1572_4_1	286_4_1
2590_4_71	1161_4_125	1221_4_122	1223_4_1	550_4_144	984_4_96	36_4_75	114_4_1	89_4_355	65_4_1	179_4_185	708_4_225	72_4_1	237_4_32	172_4_1	25_4_50	690_4_158	1982_4_1117	597_4_988	979_4_23	428_4_596	526_4_1	1468_4_85	680_4_1	507_3_140	1400_3_694	1462_3_26	891_4_68	751_4_1	633_4_121	205_4_1	339_4_1	1093_4_324	715_4_394	999_4_1	795_3_1	566_4_558	3152_4_7	108_4_77	2857_3_76	265_4_8	103_4_1	949_4_98	2086_4_76	2278_4_275	1845_4_18	820_4_92	416_3_1	1572_4_1	286_4_1
2590_4_71	1161_4_121	1221_4_116	1223_4_1	550_4_127	984_4_86	36_4_74	114_4_1	89_4_378	65_4_1	179_4_177	708_4_245	72_4_1	237_4_25	172_4_1	25_4_49	690_4_152	1982_4_1158	597_4_959	979_4_26	428_4_639	526_4_1	1468_4_88	680_4_1	507_3_132	1400_3_680	1462_3_36	891_4_64	751_4_1	633_4_89	205_4_1	339_4_1	1093_4_340	715_4_395	999_4_1	795_3_1	566_4_554	3152_4_6	108_4_82	2857_3_63	265_4_8	103_4_1	949_4_87	2086_4_81	2278_4_275	1845_4_13	820_4_98	416_3_1	1572_4_1	286_4_1
2590_4_60	1161_4_134	1221_4_110	1223_4_1	550_4_134	984_4_72	36_4_77	114_4_1	89_4_411	65_4_1	179_4_203	708_4_228	72_4_1	237_4_27	172_4_1	25_4_56	690_4_134	1982_4_1104	597_4_949	979_4_28	428_4_651	526_4_1	1468_4_75	680_4_1	507_3_145	1400_3_657	1462_3_30	891_4_61	751_4_1	633_4_98	205_4_1	339_4_1	1093_4_337	715_4_396	999_4_1	795_3_1	566_4_529	3152_4_5	108_4_83	2857_3_62	265_4_14	103_4_1	949_4_88	2086_4_85	2278_4_320	1845_4_18	820_4_94	416_3_1	1572_4_1	286_4_1
2590_4_71	1161_4_135	1221_4_132	550_4_144	984_4_76	36_4_82	114_4_1	89_4_397	65_4_1	179_4_213	708_4_255	72_4_1	237_4_24	172_4_1	25_4_47	690_4_124	1982_4_1099	597_4_946	979_4_36	428_4_623	526_4_1	1468_4_76	680_4_1	507_3_114	1400_3_625	1462_3_30	891_4_72	751_4_1	633_4_92	205_4_1	339_4_1	1093_4_318	715_4_382	999_4_1	795_3_1	566_4_528	108_4_78	2857_3_61	265_4_13	103_4_1	949_4_99	2086_4_77	2278_4_352	1845_4_22	820_4_130	416_3_1	1572_4_1	286_4_1	806_4_201	359_4_1
2590_4_74	1161_4_115	1221_4_133	550_4_110	984_4_75	36_4_70	114_4_1	89_4_370	65_4_1	179_4_237	708_4_246	72_4_1	237_4_19	172_4_1	25_4_37	690_4_152	1982_4_1102	597_4_1001	979_4_24	428_4_635	526_4_1	1468_4_81	680_4_1	507_3_104	1400_3_671	1462_3_31	891_4_74	751_4_1	633_4_90	205_4_1	339_4_1	1093_4_317	715_4_388	999_4_1	795_3_1	566_4_537	108_4_89	2857_3_68	265_4_17	103_4_1	949_4_97	2086_4_74	2278_4_326	1845_4_18	820_4_112	416_3_1	1572_4_1	286_4_1	806_4_189	359_4_1
2590_4_51	1161_4_112	1221_4_121	550_4_115	984_4_63	36_4_68	114_4_1	89_4_420	65_4_1	179_4_229	708_4_235	72_4_1	237_4_28	172_4_1	25_4_40	690_4_148	1982_4_1115	597_4_991	979_4_26	428_4_616	526_4_1	1468_4_78	680_4_1	507_3_104	1400_3_680	1462_3_25	891_4_67	751_4_1	633_4_79	205_4_1	339_4_1	1093_4_327	715_4_394	999_4_1	795_3_1	566_4_564	108_4_102	2857_3_64	265_4_19	103_4_1	949_4_85	2086_4_79	2278_4_324	1845_4_21	820_4_95	416_3_1	1572_4_1	286_4_1	806_4_215	359_4_1
2590_4_61	1161_4_98	1221_4_108	550_4_117	984_4_63	36_4_82	114_4_1	89_4_412	65_4_1	179_4_242	708_4_243	72_4_1	237_4_39	172_4_1	25_4_50	690_4_142	1982_4_1081	597_4_958	979_4_30	428_4_598	526_4_1	1468_4_63	680_4_1	507_3_117	1400_3_645	1462_3_18	891_4_54	751_4_1	633_4_73	205_4_1	339_4_1	1093_4_352	715_4_406	999_4_1	795_3_1	566_4_570	108_4_113	2857_3_66	265_4_12	103_4_1	949_4_88	2086_4_72	2278_4_369	1845_4_30	820_4_106	416_3_1	1572_4_1	286_4_1	806_4_217	359_4_1
2590_4_77	1161_4_96	1221_4_128	550_4_108	984_4_73	36_4_68	114_4_1	89_4_441	65_4_1	179_4_264	708_4_234	72_4_1	237_4_51	172_4_1	25_4_44	690_4_152	1982_4_1114	597_4_999	979_4_30	428_4_574	526_4_1	1468_4_70	680_4_1	507_3_97	1400_3_652	1462_3_17	891_4_54	751_4_1	633_4_53	205_4_1	339_4_1	1093_4_354	715_4_356	999_4_1	795_3_1	566_4_548	108_4_102	2857_3_73	265_4_18	103_4_1	949_4_85	2086_4_72	2278_4_361	1845_4_33	820_4_90	416_3_1	1572_4_1	286_4_1	806_4_199	359_4_1
2590_4_92	1161_4_93	1221_4_117	550_4_104	984_4_69	36_4_54	114_4_1	89_4_437	65_4_1	179_4_252	708_4_233	72_4_1	237_4_40	172_4_1	25_4_45	690_4_183	1982_4_1096	597_4_1059	979_4_23	428_4_572	526_4_1	1468_4_65	680_4_1	507_3_97	1400_3_681	1462_3_10	891_4_48	751_4_1	633_4_58	205_4_1	339_4_1	1093_4_339	715_4_408	999_4_1	795_3_1	566_4_544	108_4_109	2857_3_69	265_4_24	103_4_1	949_4_75	2086_4_69	2278_4_344	1845_4_27	820_4_72	416_3_1	1572_4_1	286_4_1	806_4_186	359_4_1
2590_4_79	1161_4_114	1221_4_136	550_4_126	984_4_59	36_4_75	114_4_1	89_4_457	65_4_1	179_4_265	708_4_205	72_4_1	237_4_43	172_4_1	25_4_46	690_4_169	1982_4_1071	597_4_1041	979_4_30	428_4_589	526_4_1	1468_4_50	680_4_1	507_3_82	1400_3_690	1462_3_8	891_4_30	751_4_1	633_4_48	205_4_1	339_4_1	1093_4_358	715_4_360	999_4_1	795_3_1	566_4_567	108_4_115	2857_3_64	265_4_18	103_4_1	949_4_90	2086_4_57	2278_4_371	1845_4_27	820_4_74	416_3_1	1572_4_1	286_4_1	806_4_172	359_4_1
2590_4_79	1161_4_112	1221_4_155	550_4_120	984_4_51	36_4_58	114_4_1	89_4_449	65_4_1	179_4_257	708_4_230	72_4_1	237_4_51	172_4_1	25_4_33	690_4_168	1982_4_1063	597_4_1011	979_4_43	428_4_584	526_4_1	1468_4_51	680_4_1	507_3_66	1400_3_685	1462_3_6	891_4_30	751_4_1	633_4_53	205_4_1	339_4_1	1093_4_382	715_4_352	999_4_1	795_3_1	566_4_565	108_4_113	2857_3_68	265_4_18	103_4_1	949_4_84	2086_4_55	2278_4_394	1845_4_36	820_4_90	416_3_1	1572_4_1	286_4_1	806_4_172	359_4_1
2590_4_76	1161_4_114	1221_4_146	550_4_110	984_4_61	36_4_55	114_4_1	89_4_467	65_4_1	179_4_241	708_4_244	72_4_1	237_4_51	172_4_1	25_4_25	690_4_164	1982_4_1090	597_4_1055	979_4_39	428_4_594	526_4_1	1468_4_57	680_4_1	507_3_51	1400_3_684	1462_3_7	891_4_48	751_4_1	633_4_48	205_4_1	339_4_1	1093_4_385	715_4_359	999_4_1	795_3_1	566_4_541	108_4_106	2857_3_75	265_4_20	103_4_1	949_4_76	2086_4_57	2278_4_359	1845_4_25	820_4_87	416_3_1	1572_4_1	286_4_1	806_4_165	359_4_1
2590_4_76	1161_4_116	1221_4_124	550_4_90	984_4_65	36_4_43	114_4_1	89_4_481	65_4_1	179_4_245	708_4_243	72_4_1	237_4_60	172_4_1	25_4_23	690_4_160	1982_4_1097	597_4_1055	979_4_42	428_4_563	526_4_1	1468_4_59	680_4_1	507_3_68	1400_3_717	1462_3_5	891_4_49	751_4_1	633_4_40	205_4_1	339_4_1	1093_4_375	715_4_383	999_4_1	795_3_1	566_4_530	108_4_115	2857_3_78	265_4_16	103_4_1	949_4_77	2086_4_50	2278_4_365	1845_4_21	820_4_94	416_3_1	1572_4_1	286_4_1	806_4_164	359_4_1
2590_4_68	1161_4_103	1221_4_115	550_4_99	984_4_47	36_4_36	114_4_1	89_4_532	65_4_1	179_4_247	708_4_270	72_4_1	237_4_62	172_4_1	25_4_28	690_4_139	1982_4_1103	597_4_961	979_4_48	428_4_598	526_4_1	1468_4_44	680_4_1	507_3_67	1400_3_744	1462_3_5	891_4_54	751_4_1	633_4_53	205_4_1	339_4_1	1093_4_415	715_4_349	999_4_1	795_3_1	566_4_519	108_4_114	2857_3_58	265_4_12	103_4_1	949_4_85	2086_4_39	2278_4_364	1845_4_26	820_4_100	416_3_1	1572_4_1	286_4_1	806_4_182	359_4_1
2590_4_79	1161_4_100	1221_4_119	550_4_94	984_4_69	36_4_25	114_4_1	89_4_548	65_4_1	179_4_256	708_4_247	72_4_1	237_4_55	172_4_1	25_4_24	690_4_138	1982_4_1112	597_4_962	979_4_49	428_4_577	526_4_1	1468_4_55	680_4_1	507_3_48	1400_3_658	1462_3_6	891_4_60	751_4_1	633_4_51	205_4_1	339_4_1	1093_4_427	715_4_361	999_4_1	795_3_1	566_4_564	108_4_102	2857_3_72	265_4_15	103_4_1	949_4_92	2086_4_51	2278_4_377	1845_4_25	820_4_101	416_3_1	1572_4_1	286_4_1	806_4_159	359_4_1
2590_4_94	1161_4_123	1221_4_104	550_4_104	984_4_83	36_4_14	114_4_1	89_4_516	65_4_1	179_4_256	708_4_202	72_4_1	237_4_45	172_4_1	25_4_12	690_4_137	1982_4_1127	597_4_964	979_4_39	428_4_602	526_4_1	1468_4_63	680_4_1	507_3_65	1400_3_692	1462_3_9	891_4_53	751_4_1	633_4_51	205_4_1	339_4_1	1093_4_420	715_4_405	999_4_1	795_3_1	566_4_542	108_4_114	2857_3_80	265_4_18	103_4_1	949_4_96	2086_4_57	2278_4_345	1845_4_19	820_4_94	416_3_1	1572_4_1	286_4_1	806_4_141	359_4_1
2590_4_85	1161_4_113	1221_4_120	550_4_102	984_4_75	36_4_9	114_4_1	89_4_519	65_4_1	179_4_253	708_4_200	72_4_1	237_4_52	172_4_1	25_4_16	690_4_134	1982_4_1111	597_4_965	979_4_47	428_4_631	526_4_1	1468_4_53	680_4_1	507_3_80	1400_3_690	1462_3_12	891_4_57	751_4_1	633_4_62	205_4_1	339_4_1	1093_4_432	715_4_396	999_4_1	795_3_1	566_4_548	108_4_122	2857_3_65	265_4_14	103_4_1	949_4_89	2086_4_58	2278_4_344	1845_4_23	820_4_80	416_3_1	1572_4_1	286_4_1	806_4_153	359_4_1
2590_4_71	1161_4_119	1221_4_126	550_4_104	984_4_86	36_4_15	114_4_1	89_4_554	65_4_1	179_4_273	708_4_219	72_4_1	237_4_57	172_4_1	25_4_7	690_4_133	1982_4_1100	597_4_919	979_4_46	428_4_594	526_4_1	1468_4_45	680_4_1	507_3_54	1400_3_703	1462_3_7	891_4_62	751_4_1	633_4_74	205_4_1	339_4_1	1093_4_477	715_4_368	999_4_1	795_3_1	566_4_511	108_4_124	2857_3_66	265_4_15	103_4_1	949_4_106	2086_4_47	2278_4_343	1845_4_39	820_4_76	416_3_1	1572_4_1	286_4_1	806_4_170	359_4_1
2590_4_84	1161_4_122	1221_4_109	550_4_98	984_4_104	36_4_18	114_4_1	89_4_622	65_4_1	179_4_288	708_4_227	72_4_1	237_4_37	172_4_1	25_4_12	690_4_131	1982_4_1108	597_4_978	979_4_30	428_4_611	526_4_1	1468_4_48	680_4_1	507_3_56	1400_3_669	1462_3_9	891_4_41	751_4_1	633_4_55	205_4_1	339_4_1	1093_4_445	715_4_366	999_4_1	795_3_1	566_4_517	108_4_122	2857_3_60	265_4_10	103_4_1	949_4_103	2086_4_46	2278_4_342	1845_4_23	820_4_71	416_3_1	1572_4_1	286_4_1	806_4_156	359_4_1
2590_4_97	1161_4_114	1221_4_117	550_4_85	984_4_127	36_4_13	114_4_1	89_4_582	65_4_1	179_4_250	708_4_228	72_4_1	237_4_38	172_4_1	25_4_11	690_4_140	1982_4_1132	597_4_1010	979_4_26	428_4_658	526_4_1	1468_4_45	680_4_1	507_3_49	1400_3_672	1462_3_14	891_4_42	751_4_1	633_4_61	205_4_1	339_4_1	1093_4_462	715_4_348	999_4_1	795_3_1	566_4_531	108_4_147	2857_3_50	265_4_14	103_4_1	949_4_84	2086_4_49	2278_4_296	1845_4_23	820_4_58	416_3_1	1572_4_1	286_4_1	806_4_163	359_4_1
2590_4_86	1161_4_109	1221_4_109	550_4_76	984_4_103	36_4_7	114_4_1	89_4_548	65_4_1	179_4_234	708_4_242	72_4_1	237_4_43	172_4_1	25_4_14	690_4_144	1982_4_1130	597_4_984	979_4_35	428_4_704	526_4_1	1468_4_33	680_4_1	507_3_49	1400_3_724	1462_3_17	891_4_25	751_4_1	633_4_76	205_4_1	339_4_1	1093_4_457	715_4_351	999_4_1	795_3_1	566_4_545	108_4_155	2857_3_36	265_4_16	103_4_1	949_4_92	2086_4_34	2278_4_281	1845_4_23	820_4_78	416_3_1	1572_4_1	286_4_1	806_4_184	359_4_1
2590_4_100	1161_4_113	1221_4_104	550_4_85	984_4_120	36_4_5	114_4_1	89_4_595	65_4_1	179_4_245	708_4_242	72_4_1	237_4_34	172_4_1	25_4_14	690_4_182	1982_4_1147	597_4_954	979_4_38	428_4_600	526_4_1	1468_4_23	680_4_1	507_3_43	1400_3_729	1462_3_20	891_4_24	751_4_1	633_4_68	205_4_1	339_4_1	1093_4_494	715_4_303	999_4_1	795_3_1	566_4_581	108_4_147	2857_3_52	265_4_12	103_4_1	949_4_84	2086_4_29	2278_4_291	1845_4_14	820_4_68	416_3_1	1572_4_1	286_4_1	806_4_183	359_4_1
2590_4_110	1161_4_113	1221_4_97	550_4_83	984_4_143	36_4_12	114_4_1	89_4_571	65_4_1	179_4_231	708_4_252	72_4_1	237_4_27	172_4_1	25_4_14	690_4_158	1982_4_1169	597_4_1018	979_4_38	428_4_643	526_4_1	1468_4_21	680_4_1	507_3_35	1400_3_711	1462_3_23	891_4_29	751_4_1	633_4_59	205_4_1	339_4_1	1093_4_466	715_4_286	999_4_1	795_3_1	566_4_536	108_4_147	2857_3_63	265_4_16	103_4_1	949_4_94	2086_4_37	2278_4_276	1845_4_18	820_4_69	416_3_1	1572_4_1	286_4_1	806_4_178	359_4_1
2590_4_99	1161_4_127	1221_4_95	550_4_73	984_4_145	36_4_11	114_4_1	89_4_565	65_4_1	179_4_226	708_4_265	72_4_1	237_4_25	172_4_1	25_4_14	690_4_149	1982_4_1156	597_4_1013	979_4_50	428_4_664	526_4_1	1468_4_35	680_4_1	507_3_36	1400_3_726	1462_3_29	891_4_21	751_4_1	633_4_59	205_4_1	339_4_1	1093_4_439	715_4_280	999_4_1	795_3_1	566_4_551	108_4_184	2857_3_48	265_4_26	103_4_1	949_4_86	2086_4_36	2278_4_269	1845_4_17	820_4_69	416_3_1	1572_4_1	286_4_1	806_4_170	359_4_1
2590_4_105	1161_4_127	1221_4_97	550_4_81	984_4_132	36_4_14	114_4_1	89_4_564	65_4_1	179_4_230	708_4_270	72_4_1	237_4_22	172_4_1	25_4_10	690_4_144	1982_4_1134	597_4_1079	979_4_64	428_4_638	526_4_1	1468_4_34	680_4_1	507_3_31	1400_3_754	1462_3_21	891_4_27	751_4_1	633_4_72	205_4_1	339_4_1	1093_4_460	715_4_261	999_4_1	795_3_1	566_4_499	108_4_183	2857_3_38	265_4_14	103_4_1	949_4_110	2086_4_35	2278_4_259	1845_4_14	820_4_59	416_3_1	1572_4_1	286_4_1	806_4_173	359_4_1
2590_4_108	1161_4_137	1221_4_86	550_4_83	984_4_135	36_4_19	114_4_1	89_4_600	65_4_1	179_4_235	708_4_254	72_4_1	237_4_18	172_4_1	25_4_9	690_4_155	1982_4_1122	597_4_1084	979_4_56	428_4_592	526_4_1	1468_4_34	680_4_1	507_3_33	1400_3_764	1462_3_15	891_4_29	751_4_1	633_4_53	205_4_1	339_4_1	1093_4_475	715_4_257	999_4_1	795_3_1	566_4_466	108_4_184	2857_3_45	265_4_11	103_4_1	949_4_113	2086_4_28	2278_4_282	1845_4_14	820_4_73	416_3_1	1572_4_1	286_4_1	806_4_164	359_4_1
2590_4_132	1161_4_132	1221_4_90	550_4_66	984_4_128	36_4_16	114_4_1	89_4_561	65_4_1	179_4_225	708_4_243	72_4_1	237_4_11	172_4_1	25_4_7	690_4_123	1982_4_1093	597_4_1166	979_4_53	428_4_627	526_4_1	1468_4_31	680_4_1	507_3_42	1400_3_740	1462_3_18	891_4_31	751_4_1	633_4_51	205_4_1	339_4_1	1093_4_458	715_4_288	999_4_1	795_3_1	566_4_475	108_4_209	2857_3_43	265_4_15	103_4_1	949_4_100	2086_4_35	2278_4_284	1845_4_18	820_4_65	416_3_1	1572_4_1	286_4_1	806_4_157	359_4_1
2590_4_106	1161_4_153	1221_4_91	550_4_82	984_4_106	36_4_17	114_4_1	89_4_558	65_4_1	179_4_216	708_4_248	72_4_1	237_4_9	172_4_1	25_4_10	690_4_110	1982_4_1060	597_4_1158	979_4_63	428_4_629	526_4_1	1468_4_29	680_4_1	507_3_40	1400_3_748	1462_3_24	891_4_33	751_4_1	633_4_59	205_4_1	339_4_1	1093_4_433	715_4_304	999_4_1	795_3_1	566_4_503	108_4_193	2857_3_29	265_4_14	103_4_1	949_4_108	2086_4_39	2278_4_277	1845_4_13	820_4_77	416_3_1	1572_4_1	286_4_1	806_4_184	359_4_1
2590_4_81	1161_4_153	1221_4_80	550_4_91	984_4_116	36_4_21	114_4_1	89_4_575	65_4_1	179_4_204	708_4_224	72_4_1	237_4_6	172_4_1	25_4_10	690_4_128	1982_4_1094	597_4_1133	979_4_63	428_4_619	526_4_1	1468_4_17	680_4_1	507_3_48	1400_3_780	1462_3_22	891_4_46	751_4_1	633_4_45	205_4_1	339_4_1	1093_4_480	715_4_283	999_4_1	795_3_1	566_4_448	108_4_181	2857_3_20	265_4_11	103_4_1	949_4_119	2086_4_32	2278_4_296	1845_4_12	820_4_79	416_3_1	1572_4_1	286_4_1	806_4_202	359_4_1
2590_4_94	1161_4_120	1221_4_73	550_4_90	984_4_131	36_4_34	114_4_1	89_4_580	65_4_1	179_4_206	708_4_229	72_4_1	237_4_2	172_4_1	25_4_9	690_4_126	1982_4_1137	597_4_1175	979_4_60	428_4_585	526_4_1	1468_4_15	680_4_1	507_3_49	1400_3_779	1462_3_17	891_4_37	751_4_1	633_4_43	205_4_1	339_4_1	1093_4_468	715_4_294	999_4_1	795_3_1	566_4_418	108_4_166	2857_3_23	265_4_19	103_4_1	949_4_109	2086_4_29	2278_4_306	1845_4_13	820_4_81	416_3_1	1572_4_1	286_4_1	806_4_191	359_4_1
2590_4_82	1161_4_128	1221_4_73	550_4_96	984_4_126	36_4_31	114_4_1	89_4_551	65_4_1	179_4_184	708_4_256	72_4_1	237_4_1	172_4_1	25_4_7	690_4_120	1982_4_1131	597_4_1196	979_4_72	428_4_620	526_4_1	1468_4_17	680_4_1	507_3_46	1400_3_715	1462_3_29	891_4_40	751_4_1	633_4_48	205_4_1	339_4_1	1093_4_452	715_4_310	999_4_1	795_3_1	566_4_470	108_4_164	2857_3_18	265_4_16	103_4_1	949_4_109	2086_4_34	2278_4_298	1845_4_11	820_4_86	416_3_1	1572_4_1	286_4_1	806_4_187	359_4_1
2590_4_79	1161_4_133	1221_4_78	550_4_111	984_4_115	36_4_30	114_4_1	89_4_546	65_4_1	179_4_185	708_4_245	72_4_1	237_4_2	172_4_1	25_4_5	690_4_108	1982_4_1197	597_4_1142	979_4_82	428_4_626	526_4_1	1468_4_7	680_4_1	507_3_47	1400_3_731	1462_3_44	891_4_22	751_4_1	633_4_35	205_4_1	339_4_1	1093_4_444	715_4_301	999_4_1	795_3_1	566_4_454	108_4_159	2857_3_27	265_4_7	103_4_1	949_4_125	2086_4_47	2278_4_295	1845_4_13	820_4_64	416_3_1	1572_4_1	286_4_1	806_4_201	359_4_1
2590_4_81	1161_4_123	1221_4_89	550_4_112	984_4_108	36_4_31	114_4_1	89_4_566	65_4_1	179_4_170	708_4_216	72_4_1	237_4_2	172_4_1	25_4_3	690_4_119	1982_4_1216	597_4_1144	979_4_76	428_4_564	526_4_1	1468_4_8	680_4_1	507_3_66	1400_3_756	1462_3_37	891_4_19	751_4_1	633_4_33	205_4_1	339_4_1	1093_4_501	715_4_296	999_4_1	795_3_1	566_4_427	108_4_155	2857_3_31	265_4_10	103_4_1	949_4_117	2086_4_33	2278_4_314	1845_4_9	820_4_75	416_3_1	1572_4_1	286_4_1	806_4_188	359_4_1
2590_4_71	1161_4_118	1221_4_81	550_4_100	984_4_103	36_4_37	114_4_1	89_4_519	65_4_1	179_4_181	708_4_248	72_4_1	237_4_1	172_4_1	25_4_2	690_4_109	1982_4_1236	597_4_1120	979_4_89	428_4_605	526_4_1	1468_4_5	680_4_1	507_3_60	1400_3_759	1462_3_34	891_4_22	751_4_1	633_4_30	205_4_1	339_4_1	1093_4_490	715_4_321	999_4_1	795_3_1	566_4_429	108_4_139	2857_3_29	265_4_12	103_4_1	949_4_103	2086_4_22	2278_4_347	1845_4_5	820_4_82	416_3_1	1572_4_1	286_4_1	806_4_179	359_4_1
2590_4_72	1161_4_117	1221_4_84	550_4_115	984_4_95	36_4_33	114_4_1	89_4_512	65_4_1	179_4_161	708_4_236	72_4_1	237_4_3	172_4_1	25_4_4	690_4_116	1982_4_1228	597_4_1084	979_4_88	428_4_668	526_4_1	1468_4_4	680_4_1	507_3_74	1400_3_754	1462_3_41	891_4_23	751_4_1	633_4_34	205_4_1	339_4_1	1093_4_467	715_4_318	999_4_1	795_3_1	566_4_463	108_4_158	2857_3_15	265_4_10	103_4_1	949_4_100	2086_4_36	2278_4_326	1845_4_6	820_4_64	416_3_1	1572_4_1	286_4_1	806_4_188	359_4_1
2590_4_77	1161_4_112	1221_4_79	550_4_88	984_4_87	36_4_38	114_4_1	89_4_519	65_4_1	179_4_168	708_4_233	72_4_1	237_4_8	172_4_1	25_4_5	690_4_122	1982_4_1216	597_4_1120	979_4_87	428_4_684	526_4_1	1468_4_6	680_4_1	507_3_68	1400_3_788	1462_3_46	891_4_18	751_4_1	633_4_35	205_4_1	339_4_1	1093_4_455	715_4_280	999_4_1	795_3_1	566_4_468	108_4_155	2857_3_6	265_4_7	103_4_1	949_4_123	2086_4_44	2278_4_312	1845_4_3	820_4_69	416_3_1	1572_4_1	286_4_1	806_4_178	359_4_1
2590_4_82	1161_4_116	1221_4_85	550_4_74	984_4_95	36_4_47	114_4_1	89_4_568	65_4_1	179_4_163	708_4_219	72_4_1	237_4_10	172_4_1	25_4_8	690_4_118	1982_4_1268	597_4_1135	979_4_73	428_4_663	526_4_1	1468_4_5	680_4_1	507_3_73	1400_3_738	1462_3_25	891_4_15	751_4_1	633_4_23	205_4_1	339_4_1	1093_4_468	715_4_251	999_4_1	795_3_1	566_4_460	108_4_153	2857_3_4	265_4_8	103_4_1	949_4_122	2086_4_27	2278_4_327	1845_4_4	820_4_72	416_3_1	1572_4_1	286_4_1	806_4_181	359_4_1
2590_4_66	1161_4_113	1221_4_92	550_4_73	984_4_90	36_4_55	114_4_1	89_4_567	65_4_1	179_4_167	708_4_224	237_4_5	172_4_1	25_4_7	690_4_101	1982_4_1236	597_4_1180	979_4_78	428_4_679	526_4_1	1468_4_2	680_4_1	507_3_58	1400_3_762	1462_3_33	891_4_24	751_4_1	633_4_19	205_4_1	339_4_1	1093_4_447	715_4_272	999_4_1	795_3_1	566_4_453	108_4_161	240_4_131	265_4_6	103_4_1	949_4_120	2086_4_21	2278_4_319	1845_4_2	820_4_92	1572_4_1	286_4_1	806_4_165	359_4_1	72_4_1
2590_4_73	1161_4_142	1221_4_83	550_4_80	984_4_62	36_4_39	114_4_1	89_4_584	65_4_1	179_4_169	708_4_216	237_4_8	172_4_1	25_4_6	690_4_109	1982_4_1136	597_4_1210	979_4_88	428_4_701	526_4_1	1468_4_1	680_4_1	507_3_72	1400_3_654	1462_3_47	891_4_30	751_4_1	633_4_20	205_4_1	339_4_1	1093_4_444	715_4_261	999_4_1	795_3_1	566_4_505	108_4_174	240_4_160	265_4_5	103_4_1	949_4_142	2086_4_16	2278_4_310	806_4_182	1572_4_1	286_4_1	820_4_91	72_4_1
2590_4_76	1161_4_130	1221_4_105	550_4_58	984_4_69	36_4_42	114_4_1	89_4_602	65_4_1	179_4_174	708_4_225	237_4_13	172_4_1	25_4_2	690_4_125	1982_4_1131	597_4_1214	979_4_73	428_4_678	526_4_1	680_4_1	507_3_82	1400_3_659	1462_3_54	891_4_26	751_4_1	633_4_29	205_4_1	339_4_1	1093_4_464	715_4_218	795_3_1	566_4_523	108_4_152	240_4_171	265_4_4	103_4_1	949_4_116	2086_4_30	2278_4_307	806_4_165	1572_4_1	286_4_1	820_4_103	72_4_1
2590_4_56	1161_4_131	1221_4_106	550_4_59	984_4_82	36_4_41	114_4_1	89_4_603	65_4_1	179_4_157	708_4_225	237_4_9	25_4_1	690_4_122	1982_4_1149	597_4_1235	979_4_73	428_4_657	526_4_1	680_4_1	507_3_83	1400_3_708	1462_3_30	891_4_22	751_4_1	633_4_30	205_4_1	339_4_1	1093_4_456	715_4_228	795_3_1	566_4_494	108_4_150	240_4_170	103_4_1	949_4_111	2086_4_28	2278_4_338	806_4_155	1572_4_1	286_4_1	820_4_111	72_4_1
2590_4_62	1161_4_131	1221_4_110	550_4_74	984_4_76	36_4_31	114_4_1	89_4_545	65_4_1	179_4_151	708_4_224	237_4_5	25_4_1	690_4_113	1982_4_1124	597_4_1287	979_4_84	428_4_734	526_4_1	680_4_1	507_3_72	1400_3_693	1462_3_40	891_4_32	751_4_1	633_4_24	205_4_1	339_4_1	1093_4_437	715_4_233	795_3_1	566_4_525	108_4_160	240_4_140	103_4_1	949_4_110	2086_4_21	2278_4_352	806_4_140	1572_4_1	286_4_1	820_4_89	72_4_1
2590_4_71	1161_4_127	1221_4_117	550_4_55	984_4_61	36_4_29	114_4_1	89_4_562	65_4_1	179_4_173	708_4_203	237_4_3	25_4_3	690_4_124	1982_4_1136	597_4_1262	979_4_86	428_4_711	526_4_1	680_4_1	507_3_90	1400_3_654	1462_3_52	891_4_19	751_4_1	633_4_23	205_4_1	339_4_1	1093_4_457	715_4_211	795_3_1	566_4_590	108_4_137	240_4_149	103_4_1	949_4_107	2086_4_23	2278_4_330	806_4_148	1572_4_1	286_4_1	820_4_107	72_4_1
2590_4_79	1161_4_138	1221_4_113	550_4_39	984_4_67	36_4_31	114_4_1	89_4_594	65_4_1	179_4_179	708_4_221	237_4_6	25_4_1	690_4_117	1982_4_1179	597_4_1190	979_4_74	428_4_685	526_4_1	680_4_1	507_3_87	1400_3_679	1462_3_54	891_4_23	751_4_1	633_4_26	205_4_1	339_4_1	1093_4_498	715_4_210	795_3_1	566_4_537	108_4_136	240_4_142	103_4_1	949_4_107	2086_4_19	2278_4_336	806_4_137	1572_4_1	286_4_1	820_4_116	72_4_1
2590_4_59	1161_4_154	1221_4_116	550_4_47	984_4_59	36_4_30	114_4_1	89_4_578	65_4_1	179_4_151	708_4_201	237_4_6	25_4_2	690_4_95	1982_4_1204	597_4_1172	979_4_98	428_4_736	526_4_1	680_4_1	507_3_59	1400_3_707	1462_3_43	891_4_24	751_4_1	633_4_23	205_4_1	339_4_1	1093_4_481	715_4_229	795_3_1	566_4_533	108_4_161	240_4_131	103_4_1	949_4_116	2086_4_12	2278_4_355	806_4_143	1572_4_1	286_4_1	820_4_95	72_4_1
2590_4_54	1161_4_150	1221_4_113	550_4_51	984_4_61	36_4_30	114_4_1	89_4_540	65_4_1	179_4_149	708_4_210	237_4_8	25_4_4	690_4_107	1982_4_1165	597_4_1178	979_4_108	428_4_735	526_4_1	680_4_1	507_3_73	1400_3_682	1462_3_55	891_4_23	751_4_1	633_4_25	205_4_1	339_4_1	1093_4_465	715_4_246	795_3_1	566_4_551	108_4_155	240_4_124	103_4_1	949_4_122	2086_4_21	2278_4_362	806_4_158	1572_4_1	286_4_1	820_4_95	72_4_1
2590_4_61	1161_4_162	1221_4_105	550_4_40	984_4_63	36_4_27	114_4_1	89_4_559	65_4_1	179_4_158	708_4_196	237_4_6	25_4_7	690_4_113	1982_4_1187	597_4_1120	979_4_101	428_4_737	526_4_1	680_4_1	507_3_75	1400_3_620	1462_3_67	891_4_27	751_4_1	633_4_28	205_4_1	339_4_1	1093_4_473	715_4_246	795_3_1	566_4_554	108_4_147	240_4_157	103_4_1	949_4_118	2086_4_35	2278_4_361	806_4_160	1572_4_1	286_4_1	820_4_110	72_4_1
2590_4_51	1161_4_144	1221_4_107	550_4_35	984_4_64	36_4_24	114_4_1	89_4_542	65_4_1	179_4_156	708_4_203	237_4_3	25_4_5	690_4_127	1982_4_1200	597_4_1148	979_4_89	428_4_732	526_4_1	680_4_1	507_3_81	1400_3_631	1462_3_47	891_4_22	751_4_1	633_4_27	205_4_1	339_4_1	1093_4_462	715_4_247	795_3_1	566_4_565	108_4_143	240_4_177	103_4_1	949_4_118	2086_4_40	2278_4_394	806_4_129	1572_4_1	286_4_1	820_4_107	72_4_1
2590_4_45	1161_4_164	1221_4_105	550_4_43	984_4_60	36_4_33	114_4_1	89_4_559	65_4_1	179_4_169	708_4_199	237_4_4	25_4_3	690_4_115	1982_4_1149	597_4_1180	979_4_97	428_4_791	526_4_1	680_4_1	507_3_87	1400_3_666	1462_3_37	891_4_22	751_4_1	633_4_23	205_4_1	339_4_1	1093_4_423	715_4_261	795_3_1	566_4_518	108_4_136	240_4_157	103_4_1	949_4_125	2086_4_29	2278_4_369	806_4_166	1572_4_1	286_4_1	820_4_85	72_4_1
2590_4_40	1161_4_151	1221_4_98	550_4_41	984_4_67	36_4_27	114_4_1	89_4_555	65_4_1	179_4_156	708_4_219	237_4_7	25_4_5	690_4_136	1982_4_1128	597_4_1149	979_4_93	428_4_773	526_4_1	680_4_1	507_3_111	1400_3_658	1462_3_53	891_4_8	751_4_1	633_4_33	205_4_1	339_4_1	1093_4_408	715_4_266	795_3_1	566_4_530	108_4_149	240_4_161	103_4_1	949_4_144	2086_4_31	2278_4_353	806_4_176	1572_4_1	286_4_1	820_4_94	72_4_1
2590_4_58	1161_4_145	1221_4_94	550_4_40	984_4_84	36_4_21	114_4_1	89_4_597	65_4_1	179_4_161	708_4_231	237_4_10	25_4_1	690_4_158	1982_4_1161	597_4_1094	979_4_66	428_4_686	526_4_1	680_4_1	507_3_114	1400_3_619	1462_3_58	891_4_3	751_4_1	633_4_19	205_4_1	339_4_1	1093_4_478	715_4_244	795_3_1	566_4_558	108_4_155	240_4_202	103_4_1	949_4_134	2086_4_32	2278_4_330	806_4_162	1572_4_1	286_4_1	820_4_105	72_4_1
2590_4_46	1161_4_130	1221_4_97	550_4_37	984_4_74	36_4_27	114_4_1	89_4_588	179_4_180	708_4_243	237_4_7	25_4_1	690_4_154	1982_4_1170	597_4_1064	979_4_50	428_4_686	526_4_1	680_4_1	507_3_97	1400_3_665	1462_3_54	751_4_1	633_4_14	205_4_1	339_4_1	1093_4_502	715_4_246	795_3_1	566_4_546	108_4_178	240_4_199	103_4_1	949_4_151	2086_4_32	2278_4_351	806_4_139	1572_4_1	286_4_1	820_4_92	72_4_1
2590_4_40	1161_4_133	1221_4_102	550_4_41	984_4_81	36_4_26	114_4_1	89_4_579	179_4_163	708_4_222	237_4_8	25_4_1	690_4_141	1982_4_1166	597_4_1130	979_4_70	428_4_705	526_4_1	680_4_1	507_3_100	1400_3_712	1462_3_50	751_4_1	633_4_16	205_4_1	339_4_1	1093_4_470	715_4_263	795_3_1	566_4_523	108_4_153	240_4_181	103_4_1	949_4_133	2086_4_24	2278_4_360	806_4_145	1572_4_1	286_4_1	820_4_83	72_4_1
2590_4_54	1161_4_130	1221_4_109	550_4_39	984_4_82	36_4_24	114_4_1	89_4_545	179_4_157	708_4_219	237_4_7	25_4_1	690_4_166	1982_4_1221	597_4_1090	979_4_61	428_4_708	526_4_1	680_4_1	507_3_96	1400_3_636	1462_3_64	751_4_1	633_4_15	205_4_1	339_4_1	1093_4_492	715_4_261	795_3_1	566_4_567	108_4_120	240_4_178	103_4_1	949_4_145	2086_4_27	2278_4_389	806_4_152	1572_4_1	286_4_1	820_4_66	72_4_1
2590_4_55	1161_4_125	1221_4_102	550_4_32	984_4_94	36_4_26	114_4_1	89_4_562	179_4_174	708_4_257	237_4_5	25_4_1	690_4_150	1982_4_1198	597_4_1040	979_4_49	428_4_676	526_4_1	680_4_1	507_3_93	1400_3_633	1462_3_56	751_4_1	633_4_16	205_4_1	339_4_1	1093_4_537	715_4_257	795_3_1	566_4_585	108_4_141	240_4_210	103_4_1	949_4_150	2086_4_35	2278_4_381	806_4_122	1572_4_1	286_4_1	820_4_59	72_4_1
2590_4_61	1161_4_132	1221_4_102	550_4_33	984_4_84	36_4_25	114_4_1	89_4_539	179_4_172	708_4_235	237_4_2	25_4_1	690_4_156	1982_4_1189	597_4_1109	979_4_52	428_4_692	526_4_1	680_4_1	507_3_85	1400_3_668	1462_3_47	751_4_1	633_4_14	205_4_1	339_4_1	1093_4_522	715_4_264	795_3_1	566_4_535	108_4_129	240_4_214	103_4_1	949_4_141	2086_4_30	2278_4_396	806_4_130	1572_4_1	286_4_1	820_4_62	72_4_1
2590_4_65	1161_4_125	1221_4_106	550_4_36	984_4_69	36_4_16	114_4_1	89_4_532	179_4_145	708_4_248	237_4_3	25_4_1	690_4_162	1982_4_1187	597_4_1153	979_4_50	428_4_687	526_4_1	680_4_1	507_3_91	1400_3_655	1462_3_51	751_4_1	633_4_14	205_4_1	339_4_1	1093_4_489	715_4_284	795_3_1	566_4_544	108_4_123	240_4_210	103_4_1	949_4_160	2086_4_31	2278_4_387	806_4_141	1572_4_1	286_4_1	820_4_56	72_4_1
2590_4_66	1161_4_122	1221_4_101	550_4_37	984_4_74	36_4_12	114_4_1	89_4_535	179_4_167	708_4_284	237_4_4	25_4_1	690_4_171	1982_4_1241	597_4_1114	979_4_55	428_4_644	526_4_1	680_4_1	507_3_84	1400_3_641	1462_3_66	751_4_1	633_4_10	205_4_1	339_4_1	1093_4_538	715_4_275	795_3_1	566_4_495	108_4_111	240_4_219	103_4_1	949_4_128	2086_4_34	2278_4_387	806_4_153	1572_4_1	286_4_1	820_4_52	72_4_1
2590_4_70	1161_4_125	1221_4_88	550_4_24	984_4_67	36_4_17	114_4_1	89_4_546	179_4_170	708_4_288	237_4_7	25_4_1	690_4_171	1982_4_1227	597_4_1085	979_4_47	428_4_653	526_4_1	680_4_1	507_3_94	1400_3_632	1462_3_70	751_4_1	633_4_16	205_4_1	339_4_1	1093_4_580	715_4_248	795_3_1	566_4_486	108_4_116	240_4_236	103_4_1	949_4_135	2086_4_37	2278_4_403	806_4_133	1572_4_1	286_4_1	820_4_49	72_4_1
2590_4_67	1161_4_108	1221_4_108	550_4_40	984_4_62	36_4_18	114_4_1	89_4_534	179_4_144	708_4_283	237_4_7	25_4_1	690_4_156	1982_4_1200	597_4_1094	979_4_47	428_4_705	526_4_1	680_4_1	507_3_93	1400_3_711	1462_3_58	751_4_1	633_4_17	205_4_1	339_4_1	1093_4_576	715_4_280	795_3_1	566_4_448	108_4_111	240_4_165	103_4_1	949_4_118	2086_4_35	2278_4_424	806_4_165	1572_4_1	286_4_1	820_4_46	72_4_1
2590_4_53	1161_4_102	1221_4_100	550_4_49	984_4_59	36_4_12	114_4_1	89_4_534	179_4_139	708_4_278	237_4_8	25_4_1	690_4_158	1982_4_1244	597_4_1081	979_4_62	428_4_697	526_4_1	680_4_1	507_3_94	1400_3_677	1462_3_65	751_4_1	633_4_21	205_4_1	339_4_1	1093_4_565	715_4_272	795_3_1	566_4_465	108_4_118	240_4_162	103_4_1	949_4_138	2086_4_22	2278_4_419	806_4_179	1572_4_1	286_4_1	820_4_47	72_4_1
2590_4_57	1161_4_108	1221_4_89	550_4_50	984_4_65	36_4_10	114_4_1	89_4_536	179_4_156	708_4_273	237_4_6	25_4_1	690_4_171	1982_4_1280	597_4_1074	979_4_70	428_4_636	526_4_1	680_4_1	507_3_76	1400_3_702	1462_3_67	751_4_1	633_4_27	205_4_1	339_4_1	1093_4_599	715_4_265	795_3_1	566_4_462	108_4_127	240_4_158	103_4_1	949_4_111	2086_4_35	2278_4_409	806_4_161	1572_4_1	286_4_1	820_4_40	72_4_1
2590_4_62	1161_4_109	1221_4_90	550_4_39	984_4_57	36_4_14	114_4_1	89_4_549	179_4_141	708_4_239	237_4_3	25_4_1	690_4_150	1982_4_1283	597_4_1081	979_4_64	428_4_654	526_4_1	680_4_1	507_3_92	1400_3_711	1462_3_73	751_4_1	633_4_26	205_4_1	339_4_1	1093_4_611	715_4_252	795_3_1	566_4_453	108_4_133	240_4_158	103_4_1	949_4_100	2086_4_49	2278_4_435	806_4_154	1572_4_1	286_4_1	820_4_38	72_4_1
2590_4_56	1161_4_100	1221_4_104	550_4_56	984_4_63	36_4_12	114_4_1	89_4_543	179_4_154	708_4_247	237_4_4	25_4_1	690_4_159	1982_4_1261	597_4_1150	979_4_49	428_4_645	526_4_1	680_4_1	507_3_93	1400_3_704	1462_3_76	751_4_1	633_4_21	205_4_1	339_4_1	1093_4_555	715_4_249	795_3_1	566_4_441	108_4_109	240_4_153	103_4_1	949_4_119	2086_4_40	2278_4_448	806_4_177	1572_4_1	286_4_1	820_4_32	72_4_1
2590_4_57	1161_4_120	1221_4_91	550_4_63	984_4_62	36_4_8	114_4_1	89_4_511	179_4_152	708_4_255	237_4_4	25_4_1	690_4_171	1982_4_1221	597_4_1152	979_4_44	428_4_646	526_4_1	680_4_1	507_3_98	1400_3_732	1462_3_70	751_4_1	633_4_21	205_4_1	339_4_1	1093_4_550	715_4_276	795_3_1	566_4_401	108_4_125	240_4_169	103_4_1	949_4_112	2086_4_38	2278_4_444	806_4_194	1572_4_1	286_4_1	820_4_33	72_4_1
2590_4_51	1161_4_118	1221_4_110	550_4_44	984_4_65	36_4_6	114_4_1	89_4_529	179_4_143	708_4_231	237_4_1	25_4_1	690_4_183	1982_4_1259	597_4_1155	979_4_28	428_4_658	526_4_1	680_4_1	507_3_77	1400_3_738	1462_3_77	751_4_1	633_4_18	205_4_1	339_4_1	1093_4_560	715_4_236	795_3_1	566_4_395	108_4_146	240_4_194	103_4_1	949_4_104	2086_4_38	2278_4_435	806_4_186	1572_4_1	286_4_1	820_4_35	72_4_1
2590_4_63	1161_4_127	1221_4_136	550_4_44	984_4_62	36_4_9	114_4_1	89_4_514	179_4_142	708_4_248	237_4_4	25_4_1	690_4_161	1982_4_1236	597_4_1106	979_4_22	428_4_692	526_4_1	680_4_1	507_3_78	1400_3_731	1462_3_56	751_4_1	633_4_8	205_4_1	339_4_1	1093_4_574	715_4_247	795_3_1	566_4_407	108_4_141	240_4_166	103_4_1	949_4_95	2086_4_55	2278_4_475	806_4_185	1572_4_1	286_4_1	820_4_36	72_4_1
2590_4_55	1161_4_149	1221_4_109	550_4_41	984_4_72	36_4_3	114_4_1	89_4_515	179_4_155	708_4_262	237_4_10	25_4_1	690_4_174	1982_4_1214	597_4_1107	979_4_21	428_4_657	526_4_1	680_4_1	507_3_75	1400_3_772	1462_3_61	751_4_1	633_4_9	205_4_1	339_4_1	1093_4_517	715_4_287	795_3_1	566_4_394	108_4_138	240_4_162	103_4_1	949_4_94	2086_4_51	2278_4_453	806_4_218	1572_4_1	286_4_1	820_4_45	72_4_1
2590_4_56	1161_4_150	1221_4_125	550_4_26	984_4_85	36_4_2	114_4_1	89_4_474	179_4_179	708_4_237	237_4_12	25_4_1	690_4_162	1982_4_1206	597_4_1148	979_4_21	428_4_632	526_4_1	680_4_1	507_3_62	1400_3_805	1462_3_70	751_4_1	633_4_11	205_4_1	339_4_1	1093_4_565	715_4_295	795_3_1	566_4_377	108_4_147	240_4_189	103_4_1	949_4_91	2086_4_70	2278_4_390	806_4_200	1572_4_1	286_4_1	820_4_33	72_4_1
2590_4_49	1161_4_145	1221_4_129	550_4_21	984_4_98	36_4_3	114_4_1	89_4_485	179_4_167	708_4_215	237_4_9	25_4_1	690_4_142	1982_4_1229	597_4_1145	979_4_15	428_4_633	526_4_1	680_4_1	507_3_70	1400_3_830	1462_3_73	751_4_1	633_4_16	205_4_1	339_4_1	1093_4_585	715_4_280	795_3_1	566_4_341	108_4_153	240_4_172	103_4_1	949_4_77	2086_4_79	2278_4_432	806_4_196	1572_4_1	286_4_1	820_4_31	72_4_1
2590_4_40	1161_4_141	1221_4_108	550_4_27	984_4_69	36_4_6	114_4_1	89_4_446	179_4_169	708_4_223	237_4_8	25_4_1	690_4_140	1982_4_1204	597_4_1184	979_4_19	428_4_651	526_4_1	680_4_1	507_3_80	1400_3_830	1462_3_69	751_4_1	633_4_12	205_4_1	339_4_1	1093_4_565	715_4_297	795_3_1	566_4_338	108_4_168	240_4_178	103_4_1	949_4_66	2086_4_89	2278_4_463	806_4_197	1572_4_1	286_4_1	820_4_33	72_4_1
2590_4_39	1161_4_134	1221_4_113	550_4_33	984_4_88	36_4_4	114_4_1	89_4_447	179_4_163	708_4_246	237_4_7	25_4_1	690_4_149	1982_4_1189	597_4_1215	979_4_22	428_4_624	526_4_1	680_4_1	507_3_81	1400_3_865	1462_3_72	751_4_1	633_4_21	205_4_1	339_4_1	1093_4_550	715_4_296	795_3_1	566_4_331	108_4_160	240_4_162	103_4_1	949_4_64	2086_4_79	2278_4_434	806_4_204	1572_4_1	286_4_1	820_4_28	72_4_1
2590_4_38	1161_4_119	1221_4_112	550_4_27	984_4_110	36_4_2	114_4_1	89_4_446	179_4_177	708_4_235	237_4_5	25_4_1	690_4_143	1982_4_1224	597_4_1229	979_4_25	428_4_622	526_4_1	680_4_1	507_3_65	1400_3_849	1462_3_95	751_4_1	633_4_30	205_4_1	339_4_1	1093_4_580	715_4_272	795_3_1	566_4_318	108_4_167	240_4_174	103_4_1	949_4_54	2086_4_87	2278_4_403	806_4_193	1572_4_1	286_4_1	820_4_19	72_4_1
2590_4_38	1161_4_123	1221_4_100	550_4_39	984_4_120	36_4_4	114_4_1	89_4_430	179_4_178	708_4_219	237_4_5	25_4_1	690_4_130	1982_4_1233	597_4_1176	979_4_18	428_4_633	526_4_1	680_4_1	507_3_72	1400_3_876	1462_3_91	751_4_1	633_4_21	205_4_1	339_4_1	1093_4_559	715_4_290	795_3_1	566_4_333	108_4_182	240_4_146	103_4_1	949_4_59	2086_4_88	2278_4_460	806_4_171	1572_4_1	286_4_1	820_4_26	72_4_1
2590_4_37	1161_4_151	1221_4_94	550_4_37	984_4_104	36_4_8	114_4_1	89_4_430	179_4_139	708_4_260	237_4_7	25_4_1	690_4_123	1982_4_1191	597_4_1218	979_4_21	428_4_627	526_4_1	680_4_1	507_3_66	1400_3_883	1462_3_73	751_4_1	633_4_28	205_4_1	339_4_1	1093_4_549	715_4_348	795_3_1	566_4_332	108_4_161	240_4_139	103_4_1	949_4_74	2086_4_87	2278_4_449	806_4_160	1572_4_1	286_4_1	820_4_24	72_4_1
2590_4_38	1161_4_151	1221_4_97	550_4_34	984_4_115	36_4_6	114_4_1	89_4_455	179_4_146	708_4_274	237_4_13	25_4_1	690_4_116	1982_4_1183	597_4_1252	979_4_18	428_4_606	526_4_1	680_4_1	507_3_65	1400_3_883	1462_3_89	751_4_1	633_4_40	205_4_1	339_4_1	1093_4_551	715_4_355	795_3_1	566_4_303	108_4_121	240_4_145	103_4_1	949_4_55	2086_4_81	2278_4_449	806_4_159	1572_4_1	286_4_1	820_4_20	72_4_1
2590_4_33	1161_4_141	1221_4_87	550_4_33	984_4_127	36_4_6	114_4_1	89_4_462	179_4_137	708_4_249	237_4_10	25_4_1	690_4_113	1982_4_1241	597_4_1205	979_4_12	428_4_640	526_4_1	680_4_1	507_3_97	1400_3_921	1462_3_74	751_4_1	633_4_20	205_4_1	339_4_1	1093_4_595	715_4_315	795_3_1	566_4_282	108_4_122	240_4_137	103_4_1	949_4_55	2086_4_83	2278_4_443	806_4_163	1572_4_1	286_4_1	820_4_17	72_4_1
2590_4_37	1161_4_158	1221_4_75	550_4_33	984_4_102	36_4_7	114_4_1	89_4_464	179_4_142	708_4_276	237_4_10	25_4_1	690_4_110	1982_4_1166	597_4_1211	979_4_11	428_4_649	526_4_1	680_4_1	507_3_78	1400_3_915	1462_3_72	751_4_1	633_4_17	205_4_1	339_4_1	1093_4_595	715_4_338	795_3_1	566_4_276	108_4_134	240_4_133	103_4_1	949_4_51	2086_4_77	2278_4_484	806_4_167	1572_4_1	286_4_1	820_4_32	72_4_1
2590_4_34	1161_4_166	1221_4_94	550_4_43	984_4_105	36_4_8	114_4_1	89_4_470	179_4_130	708_4_271	237_4_16	25_4_1	690_4_114	1982_4_1140	597_4_1296	979_4_10	428_4_608	526_4_1	680_4_1	507_3_72	1400_3_908	1462_3_61	751_4_1	633_4_23	205_4_1	339_4_1	1093_4_571	715_4_360	795_3_1	566_4_282	108_4_112	240_4_152	103_4_1	949_4_61	2086_4_79	2278_4_439	806_4_167	1572_4_1	286_4_1	820_4_28	72_4_1
2590_4_36	1161_4_137	1221_4_75	550_4_36	984_4_117	36_4_5	114_4_1	89_4_471	179_4_132	708_4_212	237_4_10	25_4_1	690_4_119	1982_4_1245	597_4_1291	979_4_15	428_4_602	526_4_1	680_4_1	507_3_75	1400_3_904	1462_3_75	751_4_1	633_4_21	205_4_1	339_4_1	1093_4_593	715_4_345	795_3_1	566_4_291	108_4_117	240_4_151	103_4_1	949_4_43	2086_4_70	2278_4_430	806_4_165	1572_4_1	286_4_1	820_4_37	72_4_1
2590_4_21	1161_4_138	1221_4_78	550_4_34	984_4_128	36_4_3	114_4_1	89_4_453	179_4_126	708_4_230	237_4_6	25_4_1	690_4_120	1982_4_1241	597_4_1214	979_4_13	428_4_625	526_4_1	680_4_1	507_3_74	1400_3_924	1462_3_74	751_4_1	633_4_15	205_4_1	339_4_1	1093_4_628	715_4_327	795_3_1	566_4_328	108_4_120	240_4_124	103_4_1	949_4_44	2086_4_75	2278_4_442	806_4_177	1572_4_1	286_4_1	820_4_38	72_4_1
2590_4_20	1161_4_163	1221_4_75	550_4_34	984_4_113	36_4_6	114_4_1	89_4_469	179_4_136	708_4_251	237_4_11	25_4_1	690_4_109	1982_4_1180	597_4_1240	979_4_14	428_4_581	526_4_1	680_4_1	507_3_63	1400_3_939	1462_3_65	751_4_1	633_4_20	205_4_1	339_4_1	1093_4_623	715_4_353	795_3_1	566_4_338	108_4_106	240_4_134	103_4_1	949_4_35	2086_4_79	2278_4_418	806_4_205	1572_4_1	286_4_1	820_4_40	72_4_1
2590_4_23	1161_4_159	1221_4_71	550_4_32	984_4_128	36_4_5	114_4_1	89_4_483	179_4_149	708_4_240	237_4_12	25_4_1	690_4_102	1982_4_1180	597_4_1308	979_4_13	428_4_560	526_4_1	680_4_1	507_3_48	1400_3_919	1462_3_67	751_4_1	633_4_21	205_4_1	339_4_1	1093_4_592	715_4_365	795_3_1	566_4_359	108_4_94	240_4_159	103_4_1	949_4_19	2086_4_79	2278_4_387	806_4_211	1572_4_1	286_4_1	820_4_35	72_4_1
2590_4_22	1161_4_132	1221_4_63	550_4_43	984_4_159	36_4_9	114_4_1	89_4_505	179_4_146	708_4_226	237_4_10	25_4_1	690_4_97	1982_4_1229	597_4_1287	979_4_11	428_4_578	526_4_1	680_4_1	507_3_60	1400_3_932	1462_3_71	751_4_1	633_4_16	205_4_1	339_4_1	1093_4_610	715_4_319	795_3_1	566_4_299	108_4_99	240_4_155	103_4_1	949_4_19	2086_4_76	2278_4_396	806_4_209	1572_4_1	286_4_1	820_4_42	72_4_1
2590_4_18	1161_4_165	1221_4_81	550_4_35	984_4_152	36_4_11	114_4_1	89_4_480	179_4_142	708_4_237	237_4_6	25_4_1	690_4_95	1982_4_1159	597_4_1258	979_4_10	428_4_560	526_4_1	680_4_1	507_3_57	1400_3_888	1462_3_76	751_4_1	633_4_8	205_4_1	339_4_1	1093_4_640	715_4_330	795_3_1	566_4_363	108_4_113	240_4_137	103_4_1	949_4_27	2086_4_80	2278_4_452	806_4_209	1572_4_1	286_4_1	820_4_31	72_4_1
2590_4_15	1161_4_159	1221_4_95	550_4_28	984_4_142	36_4_15	114_4_1	89_4_501	179_4_143	708_4_233	237_4_5	25_4_1	690_4_90	1982_4_1186	597_4_1289	979_4_11	428_4_561	526_4_1	680_4_1	507_3_46	1400_3_905	1462_3_54	751_4_1	633_4_9	205_4_1	339_4_1	1093_4_595	715_4_335	795_3_1	566_4_390	108_4_93	240_4_125	103_4_1	949_4_34	2086_4_78	2278_4_453	806_4_207	1572_4_1	286_4_1	820_4_23	72_4_1
2590_4_19	1161_4_139	1221_4_87	550_4_19	984_4_146	36_4_7	114_4_1	89_4_514	179_4_172	708_4_203	237_4_3	25_4_1	690_4_98	1982_4_1211	597_4_1245	979_4_14	428_4_571	526_4_1	680_4_1	507_3_57	1400_3_893	1462_3_61	751_4_1	633_4_9	205_4_1	339_4_1	1093_4_590	715_4_291	795_3_1	566_4_399	108_4_107	240_4_151	103_4_1	949_4_22	2086_4_95	2278_4_467	806_4_203	1572_4_1	286_4_1	820_4_27	72_4_1
2590_4_13	1161_4_148	1221_4_93	550_4_13	984_4_163	36_4_5	114_4_1	89_4_497	179_4_183	708_4_215	237_4_7	25_4_1	690_4_92	1982_4_1198	597_4_1178	979_4_11	428_4_590	526_4_1	680_4_1	507_3_53	1400_3_931	1462_3_63	751_4_1	633_4_6	205_4_1	339_4_1	1093_4_635	715_4_285	795_3_1	566_4_365	108_4_128	240_4_129	103_4_1	949_4_29	2086_4_89	2278_4_467	806_4_209	1572_4_1	286_4_1	820_4_25	72_4_1
2590_4_9	1161_4_142	1221_4_102	550_4_21	984_4_126	36_4_8	114_4_1	89_4_462	179_4_160	708_4_227	237_4_11	25_4_1	690_4_92	1982_4_1215	597_4_1149	979_4_16	428_4_566	526_4_1	680_4_1	507_3_47	1400_3_944	1462_3_59	751_4_1	633_4_8	205_4_1	339_4_1	1093_4_640	715_4_297	795_3_1	566_4_362	108_4_136	240_4_114	103_4_1	949_4_27	2086_4_100	2278_4_547	806_4_209	1572_4_1	286_4_1	820_4_24	72_4_1
2590_4_15	1161_4_128	1221_4_94	550_4_25	984_4_142	36_4_10	114_4_1	89_4_452	179_4_156	708_4_202	237_4_13	25_4_1	690_4_74	1982_4_1212	597_4_1225	979_4_20	428_4_553	526_4_1	680_4_1	507_3_39	1400_3_943	1462_3_61	751_4_1	633_4_11	205_4_1	339_4_1	1093_4_631	715_4_299	795_3_1	566_4_402	108_4_131	240_4_116	103_4_1	949_4_26	2086_4_102	2278_4_494	806_4_208	1572_4_1	286_4_1	820_4_36	72_4_1
2590_4_13	1161_4_130	1221_4_100	550_4_12	984_4_145	36_4_10	114_4_1	89_4_480	179_4_187	708_4_196	237_4_7	25_4_1	690_4_95	1982_4_1155	597_4_1215	979_4_17	428_4_543	526_4_1	680_4_1	507_3_54	1400_3_998	1462_3_77	751_4_1	633_4_14	205_4_1	339_4_1	1093_4_659	715_4_255	795_3_1	566_4_391	108_4_140	240_4_127	103_4_1	949_4_18	2086_4_94	2278_4_447	806_4_202	1572_4_1	286_4_1	820_4_39	72_4_1
2590_4_12	1161_4_140	1221_4_109	550_4_10	984_4_136	36_4_13	114_4_1	89_4_479	179_4_185	708_4_224	237_4_7	25_4_1	690_4_87	1982_4_1143	597_4_1144	979_4_17	428_4_579	526_4_1	680_4_1	507_3_56	1400_3_972	1462_3_93	751_4_1	633_4_10	205_4_1	339_4_1	1093_4_682	715_4_256	795_3_1	566_4_404	108_4_133	240_4_126	103_4_1	949_4_24	2086_4_111	2278_4_448	806_4_196	1572_4_1	286_4_1	820_4_24	72_4_1
2590_4_4	1161_4_143	1221_4_94	550_4_18	984_4_119	36_4_12	114_4_1	89_4_424	179_4_168	708_4_215	237_4_14	25_4_1	690_4_95	1982_4_1218	597_4_1169	979_4_16	428_4_615	526_4_1	680_4_1	507_3_46	1400_3_960	1462_3_86	751_4_1	633_4_14	205_4_1	339_4_1	1093_4_683	715_4_269	795_3_1	566_4_408	108_4_104	240_4_127	103_4_1	949_4_28	2086_4_112	2278_4_455	806_4_181	1572_4_1	286_4_1	820_4_23	72_4_1
2590_4_5	1161_4_146	1221_4_98	550_4_11	984_4_132	36_4_11	114_4_1	89_4_425	179_4_198	708_4_201	237_4_21	25_4_1	690_4_94	1982_4_1194	597_4_1206	979_4_20	428_4_629	526_4_1	680_4_1	507_3_59	1400_3_963	1462_3_95	751_4_1	633_4_12	205_4_1	339_4_1	1093_4_658	715_4_246	795_3_1	566_4_404	108_4_96	240_4_150	103_4_1	949_4_23	2086_4_108	2278_4_425	806_4_163	1572_4_1	286_4_1	820_4_27	72_4_1
2590_4_7	1161_4_169	1221_4_97	550_4_11	984_4_149	36_4_4	114_4_1	89_4_427	179_4_220	708_4_226	237_4_11	25_4_1	690_4_107	1982_4_1130	597_4_1173	979_4_10	428_4_630	526_4_1	680_4_1	507_3_57	1400_3_935	1462_3_101	751_4_1	633_4_17	205_4_1	339_4_1	1093_4_725	715_4_225	795_3_1	566_4_403	108_4_105	240_4_133	103_4_1	949_4_23	2086_4_105	2278_4_444	806_4_156	1572_4_1	286_4_1	820_4_20	72_4_1
2590_4_8	1161_4_197	1221_4_94	550_4_9	984_4_137	36_4_5	114_4_1	89_4_441	179_4_194	708_4_228	237_4_12	25_4_1	690_4_87	1982_4_1098	597_4_1208	979_4_12	428_4_651	526_4_1	680_4_1	507_3_56	1400_3_944	1462_3_88	751_4_1	633_4_15	205_4_1	339_4_1	1093_4_729	715_4_209	795_3_1	566_4_364	108_4_110	240_4_119	103_4_1	949_4_22	2086_4_124	2278_4_481	806_4_160	1572_4_1	286_4_1	820_4_18	72_4_1
2590_4_8	1161_4_171	1221_4_92	550_4_9	984_4_119	36_4_3	114_4_1	89_4_433	179_4_163	708_4_214	237_4_13	25_4_1	690_4_74	1982_4_1138	597_4_1266	979_4_14	428_4_622	526_4_1	680_4_1	507_3_75	1400_3_957	1462_3_83	751_4_1	633_4_12	205_4_1	339_4_1	1093_4_693	715_4_225	795_3_1	566_4_378	108_4_91	240_4_128	103_4_1	949_4_21	2086_4_139	2278_4_493	806_4_162	1572_4_1	286_4_1	820_4_24	72_4_1
2590_4_8	1161_4_187	1221_4_109	550_4_4	984_4_132	36_4_2	114_4_1	89_4_438	179_4_190	708_4_199	237_4_8	25_4_1	690_4_63	1982_4_1066	597_4_1311	979_4_5	428_4_638	526_4_1	680_4_1	507_3_78	1400_3_978	1462_3_101	751_4_1	633_4_13	205_4_1	339_4_1	1093_4_669	715_4_205	795_3_1	566_4_377	108_4_98	240_4_138	103_4_1	949_4_11	2086_4_126	2278_4_478	806_4_161	1572_4_1	286_4_1	820_4_27	72_4_1
2590_4_4	1161_4_187	1221_4_101	550_4_10	984_4_121	36_4_1	114_4_1	89_4_446	179_4_207	708_4_213	237_4_4	25_4_1	690_4_74	1982_4_1081	597_4_1275	979_4_9	428_4_630	526_4_1	680_4_1	507_3_66	1400_3_990	1462_3_107	751_4_1	633_4_20	205_4_1	339_4_1	1093_4_671	715_4_169	795_3_1	566_4_401	108_4_99	240_4_162	103_4_1	949_4_11	2086_4_122	2278_4_474	806_4_143	1572_4_1	286_4_1	820_4_22	72_4_1
708_4_184	1161_4_176	1221_4_101	550_4_12	984_4_116	114_4_1	89_4_461	179_4_189	2590_4_2	237_4_10	25_4_1	690_4_69	1982_4_1137	597_4_1292	979_4_11	428_4_591	526_4_1	680_4_1	507_3_75	1400_3_997	1462_3_83	751_4_1	633_4_12	205_4_1	339_4_1	1093_4_685	715_4_175	795_3_1	566_4_382	108_4_99	240_4_143	103_4_1	949_4_13	2086_4_136	2278_4_531	806_4_118	1572_4_1	286_4_1	820_4_20	72_4_1
708_4_179	1161_4_199	1221_4_106	550_4_12	984_4_130	114_4_1	89_4_427	179_4_163	2590_4_2	237_4_12	25_4_1	690_4_70	1982_4_1125	597_4_1320	979_4_15	428_4_621	526_4_1	680_4_1	507_3_86	1400_3_1020	1462_3_76	751_4_1	633_4_14	205_4_1	339_4_1	1093_4_652	715_4_158	795_3_1	566_4_415	108_4_77	240_4_148	103_4_1	949_4_10	2086_4_130	2278_4_512	806_4_113	1572_4_1	286_4_1	820_4_28	72_4_1
708_4_186	1161_4_182	1221_4_106	550_4_14	984_4_144	114_4_1	89_4_430	179_4_178	339_4_1	237_4_5	25_4_1	690_4_64	1982_4_1124	597_4_1367	979_4_8	428_4_629	526_4_1	680_4_1	507_3_91	1400_3_1080	1462_3_84	751_4_1	633_4_16	205_4_1	1093_4_656	715_4_138	795_3_1	566_4_364	108_4_91	240_4_151	103_4_1	949_4_12	2086_4_107	2278_4_464	806_4_108	820_4_21	72_4_1
708_4_176	1161_4_177	1221_4_90	550_4_22	984_4_124	114_4_1	89_4_420	179_4_176	339_4_1	237_4_7	25_4_1	690_4_74	1982_4_1126	597_4_1331	979_4_12	428_4_627	526_4_1	680_4_1	507_3_95	1400_3_1055	1462_3_114	751_4_1	633_4_9	205_4_1	1093_4_686	715_4_149	795_3_1	566_4_379	108_4_104	240_4_148	103_4_1	949_4_15	2086_4_86	2278_4_496	806_4_93	820_4_29	72_4_1
708_4_174	1161_4_182	1221_4_96	550_4_29	984_4_101	114_4_1	89_4_414	179_4_163	339_4_1	237_4_5	25_4_1	690_4_73	1982_4_1083	597_4_1365	979_4_11	428_4_643	526_4_1	680_4_1	507_3_112	1400_3_1049	1462_3_91	751_4_1	633_4_4	205_4_1	1093_4_724	715_4_131	795_3_1	566_4_384	108_4_73	240_4_157	103_4_1	949_4_16	2086_4_109	2278_4_519	806_4_78	820_4_34	72_4_1
708_4_177	1161_4_169	1221_4_99	550_4_18	984_4_108	114_4_1	89_4_418	179_4_160	339_4_1	237_4_4	25_4_1	690_4_69	1982_4_1062	597_4_1427	979_4_11	428_4_688	526_4_1	680_4_1	507_3_129	1400_3_1066	1462_3_92	751_4_1	633_4_10	205_4_1	1093_4_666	715_4_108	795_3_1	566_4_375	108_4_64	240_4_178	103_4_1	949_4_12	2086_4_94	2278_4_487	806_4_86	820_4_43	72_4_1
708_4_173	1161_4_181	1221_4_83	550_4_30	984_4_134	114_4_1	89_4_403	179_4_159	339_4_1	237_4_2	25_4_1	690_4_64	1982_4_1056	597_4_1359	979_4_12	428_4_697	526_4_1	680_4_1	507_3_152	1400_3_1112	1462_3_96	751_4_1	633_4_19	205_4_1	1093_4_728	715_4_108	795_3_1	566_4_333	108_4_68	240_4_174	103_4_1	949_4_15	2086_4_106	2278_4_436	806_4_85	820_4_35	72_4_1
708_4_178	1161_4_156	1221_4_92	550_4_31	984_4_127	114_4_1	89_4_443	179_4_148	339_4_1	237_4_2	25_4_1	690_4_65	1982_4_1052	597_4_1342	979_4_10	428_4_678	526_4_1	680_4_1	507_3_153	1400_3_1095	1462_3_115	751_4_1	633_4_11	205_4_1	1093_4_727	715_4_104	795_3_1	566_4_348	108_4_68	240_4_170	103_4_1	949_4_21	2086_4_108	2278_4_449	806_4_89	820_4_38	72_4_1
708_4_174	1161_4_146	1221_4_90	550_4_19	984_4_126	114_4_1	89_4_457	179_4_151	339_4_1	237_4_7	25_4_1	690_4_51	1982_4_1063	597_4_1369	979_4_11	428_4_685	526_4_1	680_4_1	507_3_166	1400_3_1075	1462_3_107	751_4_1	633_4_12	205_4_1	1093_4_711	715_4_104	795_3_1	566_4_339	108_4_55	240_4_183	103_4_1	949_4_21	2086_4_114	2278_4_453	806_4_91	820_4_40	72_4_1
708_4_157	1161_4_176	1221_4_74	550_4_21	984_4_140	114_4_1	89_4_455	179_4_161	339_4_1	237_4_6	25_4_1	690_4_56	1982_4_1097	597_4_1359	979_4_6	428_4_685	526_4_1	680_4_1	507_3_161	1400_3_1081	1462_3_101	751_4_1	633_4_10	205_4_1	1093_4_730	715_4_107	795_3_1	566_4_343	108_4_49	240_4_215	103_4_1	949_4_17	2086_4_99	2278_4_390	806_4_92	820_4_32	72_4_1
708_4_134	1161_4_176	1221_4_92	550_4_20	984_4_144	114_4_1	89_4_454	179_4_150	339_4_1	237_4_8	25_4_1	690_4_51	1982_4_1085	597_4_1330	979_4_3	428_4_691	526_4_1	680_4_1	507_3_172	1400_3_1145	1462_3_99	751_4_1	633_4_9	205_4_1	1093_4_792	715_4_103	795_3_1	566_4_326	108_4_57	240_4_178	103_4_1	949_4_22	2086_4_96	2278_4_353	806_4_92	820_4_38	72_4_1
708_4_168	1161_4_181	1221_4_83	550_4_14	984_4_139	114_4_1	89_4_467	179_4_146	339_4_1	237_4_10	25_4_1	690_4_48	1982_4_1091	597_4_1349	979_4_3	428_4_665	526_4_1	680_4_1	507_3_152	1400_3_1097	1462_3_102	751_4_1	633_4_9	205_4_1	1093_4_777	715_4_97	795_3_1	566_4_320	108_4_63	240_4_176	103_4_1	949_4_29	2086_4_120	2278_4_381	806_4_93	820_4_40	72_4_1
708_4_186	1161_4_162	1221_4_76	550_4_11	984_4_150	114_4_1	89_4_460	179_4_163	339_4_1	237_4_6	25_4_1	690_4_41	1982_4_1122	597_4_1381	428_4_686	526_4_1	680_4_1	507_3_127	1400_3_1067	1462_3_87	751_4_1	633_4_14	205_4_1	1093_4_727	715_4_92	795_3_1	566_4_321	108_4_55	240_4_220	103_4_1	949_4_24	2086_4_108	2278_4_387	806_4_104	820_4_43	72_4_1
708_4_174	1161_4_159	1221_4_91	550_4_13	984_4_151	114_4_1	89_4_477	179_4_180	339_4_1	237_4_6	25_4_1	690_4_45	1982_4_1120	597_4_1341	428_4_683	526_4_1	680_4_1	507_3_135	1400_3_1114	1462_3_82	751_4_1	633_4_20	205_4_1	1093_4_728	715_4_87	795_3_1	566_4_298	108_4_64	240_4_212	103_4_1	949_4_24	2086_4_100	2278_4_354	806_4_123	820_4_39	72_4_1
708_4_200	1161_4_161	1221_4_94	550_4_15	984_4_151	114_4_1	89_4_454	179_4_182	339_4_1	237_4_3	25_4_1	690_4_45	1982_4_1067	597_4_1311	428_4_621	526_4_1	680_4_1	507_3_144	1400_3_1170	1462_3_103	751_4_1	633_4_19	205_4_1	1093_4_755	715_4_87	795_3_1	566_4_323	108_4_75	240_4_190	103_4_1	949_4_18	2086_4_103	2278_4_361	806_4_132	820_4_36	72_4_1
708_4_208	1161_4_139	1221_4_79	550_4_10	984_4_154	114_4_1	89_4_464	179_4_159	339_4_1	237_4_4	25_4_1	690_4_39	1982_4_1108	597_4_1370	428_4_616	526_4_1	680_4_1	507_3_136	1400_3_1168	1462_3_96	751_4_1	633_4_27	205_4_1	1093_4_724	715_4_100	795_3_1	566_4_320	108_4_63	240_4_200	103_4_1	949_4_15	2086_4_108	2278_4_352	806_4_125	820_4_36	72_4_1
708_4_200	1161_4_151	1221_4_81	550_4_12	984_4_168	114_4_1	89_4_465	179_4_144	339_4_1	237_4_3	25_4_1	690_4_40	1982_4_1130	597_4_1388	428_4_618	526_4_1	680_4_1	507_3_110	1400_3_1134	1462_3_85	751_4_1	633_4_32	205_4_1	1093_4_716	715_4_96	795_3_1	566_4_319	108_4_49	240_4_218	103_4_1	949_4_9	2086_4_121	2278_4_364	806_4_140	820_4_27	72_4_1
708_4_188	1161_4_145	1221_4_75	550_4_7	984_4_184	114_4_1	89_4_455	179_4_140	339_4_1	237_4_3	25_4_1	690_4_32	1982_4_1149	597_4_1373	428_4_611	526_4_1	680_4_1	507_3_108	1400_3_1202	1462_3_101	751_4_1	633_4_32	205_4_1	1093_4_758	715_4_89	795_3_1	566_4_308	108_4_70	240_4_181	103_4_1	949_4_12	2086_4_89	2278_4_324	806_4_164	820_4_20	72_4_1
708_4_189	1161_4_139	1221_4_85	550_4_3	984_4_157	114_4_1	89_4_460	179_4_128	339_4_1	237_4_5	25_4_1	690_4_41	1982_4_1124	597_4_1403	428_4_614	526_4_1	680_4_1	507_3_116	1400_3_1235	1462_3_116	751_4_1	633_4_34	205_4_1	1093_4_680	715_4_101	795_3_1	566_4_304	108_4_84	240_4_178	103_4_1	949_4_21	2086_4_74	2278_4_354	806_4_154	820_4_21	72_4_1
708_4_167	1161_4_150	1221_4_87	550_4_7	984_4_172	114_4_1	89_4_465	179_4_128	339_4_1	237_4_4	25_4_1	690_4_39	1982_4_1129	597_4_1409	428_4_591	526_4_1	680_4_1	507_3_113	1400_3_1223	1462_3_118	751_4_1	633_4_39	205_4_1	1093_4_666	715_4_97	795_3_1	566_4_315	108_4_87	240_4_193	103_4_1	949_4_20	2086_4_66	2278_4_369	806_4_148	820_4_18	72_4_1
708_4_133	1161_4_144	1221_4_93	550_4_9	984_4_179	114_4_1	89_4_455	179_4_122	339_4_1	237_4_5	25_4_1	690_4_35	1982_4_1127	597_4_1463	428_4_605	526_4_1	680_4_1	507_3_113	1400_3_1232	1462_3_111	751_4_1	633_4_27	205_4_1	1093_4_680	715_4_83	795_3_1	566_4_321	108_4_68	240_4_194	103_4_1	949_4_28	2086_4_63	2278_4_342	806_4_170	820_4_18	72_4_1
708_4_138	1161_4_148	1221_4_88	550_4_10	984_4_172	114_4_1	89_4_455	179_4_111	339_4_1	237_4_8	25_4_1	690_4_47	1982_4_1106	597_4_1436	428_4_629	526_4_1	680_4_1	507_3_100	1400_3_1243	1462_3_132	751_4_1	633_4_32	205_4_1	1093_4_751	715_4_90	795_3_1	566_4_325	108_4_74	240_4_160	103_4_1	949_4_39	2086_4_55	2278_4_303	806_4_148	820_4_20	72_4_1
708_4_142	1161_4_120	1221_4_92	550_4_7	984_4_192	114_4_1	89_4_469	179_4_117	339_4_1	237_4_10	25_4_1	690_4_42	1982_4_1109	597_4_1468	428_4_664	526_4_1	680_4_1	507_3_105	1400_3_1217	1462_3_120	751_4_1	633_4_32	205_4_1	1093_4_666	715_4_82	795_3_1	566_4_326	108_4_87	240_4_174	103_4_1	949_4_39	2086_4_49	2278_4_343	806_4_130	820_4_18	72_4_1
708_4_128	1161_4_123	1221_4_114	550_4_5	984_4_197	114_4_1	89_4_464	179_4_115	339_4_1	237_4_14	25_4_1	690_4_36	1982_4_1150	597_4_1499	428_4_637	526_4_1	680_4_1	507_3_117	1400_3_1279	1462_3_94	751_4_1	633_4_36	205_4_1	1093_4_592	715_4_59	795_3_1	566_4_325	108_4_75	240_4_181	103_4_1	949_4_35	2086_4_63	2278_4_332	806_4_128	820_4_22	72_4_1
708_4_121	1161_4_113	1221_4_98	550_4_4	984_4_217	114_4_1	89_4_514	179_4_99	339_4_1	237_4_13	25_4_1	690_4_42	1982_4_1162	597_4_1490	428_4_621	526_4_1	680_4_1	507_3_94	1400_3_1267	1462_3_112	751_4_1	633_4_41	205_4_1	1093_4_617	715_4_70	795_3_1	566_4_309	108_4_82	240_4_161	103_4_1	949_4_47	2086_4_55	2278_4_311	806_4_136	820_4_24	72_4_1
708_4_95	1161_4_109	1221_4_119	550_4_8	984_4_193	114_4_1	89_4_531	179_4_106	339_4_1	237_4_12	25_4_1	690_4_53	1982_4_1095	597_4_1483	428_4_627	526_4_1	680_4_1	507_3_99	1400_3_1271	1462_3_135	751_4_1	633_4_49	205_4_1	1093_4_615	715_4_75	795_3_1	566_4_331	108_4_76	240_4_154	103_4_1	949_4_58	2086_4_60	2278_4_321	806_4_127	820_4_18	72_4_1
708_4_78	1161_4_103	1221_4_136	550_4_10	984_4_216	114_4_1	89_4_530	179_4_93	339_4_1	237_4_9	25_4_1	690_4_54	1982_4_1133	597_4_1477	428_4_598	526_4_1	680_4_1	507_3_99	1400_3_1287	1462_3_142	751_4_1	633_4_60	205_4_1	1093_4_611	715_4_75	795_3_1	566_4_314	108_4_72	240_4_159	103_4_1	949_4_31	2086_4_52	2278_4_348	806_4_122	820_4_11	72_4_1
708_4_73	1161_4_113	1221_4_125	550_4_10	984_4_225	114_4_1	89_4_539	179_4_106	339_4_1	237_4_8	25_4_1	690_4_38	1982_4_1148	597_4_1492	428_4_609	526_4_1	680_4_1	507_3_111	1400_3_1344	1462_3_108	751_4_1	633_4_48	205_4_1	1093_4_574	715_4_76	795_3_1	566_4_303	108_4_79	240_4_152	103_4_1	949_4_33	2086_4_57	2278_4_334	806_4_105	820_4_10	72_4_1
708_4_83	1161_4_85	1221_4_117	550_4_11	984_4_184	114_4_1	89_4_545	179_4_107	339_4_1	237_4_8	25_4_1	690_4_47	1982_4_1130	597_4_1476	428_4_613	526_4_1	680_4_1	507_3_103	1400_3_1379	1462_3_114	751_4_1	633_4_55	205_4_1	1093_4_605	715_4_95	795_3_1	566_4_333	108_4_99	240_4_132	103_4_1	949_4_49	2086_4_37	2278_4_318	806_4_88	820_4_7	72_4_1
708_4_80	1161_4_84	1221_4_107	550_4_4	984_4_179	114_4_1	89_4_551	179_4_94	339_4_1	237_4_8	25_4_1	690_4_47	1982_4_1149	597_4_1456	428_4_633	526_4_1	680_4_1	507_3_97	1400_3_1385	1462_3_132	751_4_1	633_4_50	205_4_1	1093_4_631	715_4_105	795_3_1	566_4_325	108_4_97	240_4_133	103_4_1	949_4_45	2086_4_38	2278_4_302	806_4_81	820_4_7	72_4_1
708_4_65	1161_4_96	1221_4_92	550_4_1	984_4_195	114_4_1	89_4_610	179_4_83	339_4_1	237_4_9	25_4_1	690_4_34	1982_4_1224	597_4_1430	428_4_602	526_4_1	680_4_1	507_3_90	1400_3_1385	1462_3_109	751_4_1	633_4_38	205_4_1	1093_4_635	715_4_83	795_3_1	566_4_305	108_4_76	240_4_163	103_4_1	949_4_36	2086_4_36	2278_4_340	806_4_81	820_4_2	72_4_1
708_4_52	1161_4_72	1221_4_82	984_4_188	114_4_1	89_4_622	179_4_67	339_4_1	237_4_8	25_4_1	690_4_34	1982_4_1275	597_4_1462	428_4_601	526_4_1	680_4_1	507_3_98	1400_3_1415	1462_3_85	751_4_1	633_4_43	205_4_1	1093_4_619	715_4_91	795_3_1	566_4_253	108_4_86	240_4_147	103_4_1	949_4_43	2086_4_40	2278_4_345	806_4_91	820_4_1	72_4_1
708_4_58	1161_4_60	1221_4_91	984_4_152	114_4_1	89_4_634	179_4_78	339_4_1	237_4_13	25_4_1	690_4_38	1982_4_1225	597_4_1482	428_4_600	526_4_1	507_3_85	1400_3_1459	1462_3_104	751_4_1	633_4_40	205_4_1	1093_4_646	715_4_91	795_3_1	566_4_269	108_4_95	240_4_158	103_4_1	949_4_49	2086_4_37	2278_4_280	680_4_1	806_4_76	72_4_1
708_4_41	1161_4_68	1221_4_83	984_4_162	114_4_1	89_4_600	179_4_64	339_4_1	237_4_16	25_4_1	690_4_60	1982_4_1272	597_4_1453	428_4_605	526_4_1	507_3_94	1400_3_1433	1462_3_99	751_4_1	633_4_36	205_4_1	1093_4_653	715_4_77	795_3_1	566_4_270	108_4_75	240_4_181	103_4_1	949_4_37	2086_4_38	2278_4_320	680_4_1	806_4_83	72_4_1
708_4_47	1161_4_59	1221_4_70	984_4_181	114_4_1	89_4_676	179_4_41	339_4_1	237_4_21	25_4_1	690_4_47	1982_4_1312	597_4_1474	428_4_565	526_4_1	507_3_108	1400_3_1401	1462_3_79	751_4_1	633_4_37	205_4_1	1093_4_595	715_4_69	795_3_1	566_4_282	108_4_70	240_4_196	103_4_1	949_4_32	2086_4_42	2278_4_328	680_4_1	806_4_88	72_4_1
708_4_48	1161_4_62	1221_4_68	984_4_156	114_4_1	89_4_713	179_4_45	339_4_1	237_4_20	25_4_1	690_4_48	1982_4_1292	597_4_1528	428_4_558	526_4_1	507_3_109	1400_3_1446	1462_3_79	751_4_1	633_4_36	205_4_1	1093_4_592	715_4_73	795_3_1	566_4_235	108_4_84	240_4_178	103_4_1	949_4_32	2086_4_30	2278_4_303	680_4_1	806_4_85	72_4_1
708_4_58	1161_4_54	1221_4_57	984_4_153	114_4_1	89_4_724	179_4_48	339_4_1	237_4_16	25_4_1	690_4_51	1982_4_1247	597_4_1557	428_4_544	526_4_1	507_3_107	1400_3_1418	1462_3_94	751_4_1	633_4_29	205_4_1	1093_4_618	715_4_75	795_3_1	566_4_234	108_4_74	240_4_176	103_4_1	949_4_39	2086_4_36	2278_4_328	680_4_1	806_4_83	72_4_1
708_4_46	1161_4_47	1221_4_55	984_4_156	114_4_1	89_4_682	179_4_46	339_4_1	237_4_24	25_4_1	690_4_48	1982_4_1289	597_4_1538	428_4_553	526_4_1	507_3_114	1400_3_1419	1462_3_96	751_4_1	633_4_24	205_4_1	1093_4_596	715_4_66	795_3_1	566_4_252	108_4_73	240_4_174	103_4_1	949_4_30	2086_4_33	2278_4_377	680_4_1	806_4_82	72_4_1
708_4_41	1161_4_43	1221_4_52	984_4_155	114_4_1	89_4_713	179_4_42	339_4_1	237_4_14	25_4_1	690_4_56	1982_4_1280	597_4_1589	428_4_555	526_4_1	507_3_122	1400_3_1430	1462_3_79	751_4_1	633_4_31	205_4_1	1093_4_570	715_4_60	795_3_1	566_4_236	108_4_69	240_4_150	103_4_1	949_4_41	2086_4_48	2278_4_376	680_4_1	806_4_68	72_4_1
708_4_45	1161_4_46	1221_4_43	984_4_143	114_4_1	89_4_724	179_4_37	339_4_1	237_4_15	25_4_1	690_4_63	1982_4_1236	597_4_1550	428_4_571	526_4_1	507_3_112	1400_3_1440	1462_3_80	751_4_1	633_4_35	205_4_1	1093_4_653	715_4_56	795_3_1	566_4_236	108_4_71	240_4_152	103_4_1	949_4_44	2086_4_33	2278_4_369	680_4_1	806_4_66	72_4_1
708_4_33	1161_4_48	1221_4_51	984_4_144	114_4_1	89_4_689	179_4_33	339_4_1	237_4_22	25_4_1	690_4_52	1982_4_1265	597_4_1564	428_4_565	526_4_1	507_3_128	1400_3_1468	1462_3_76	751_4_1	633_4_23	205_4_1	1093_4_644	715_4_48	795_3_1	566_4_221	108_4_55	240_4_162	103_4_1	949_4_53	2086_4_32	2278_4_377	680_4_1	806_4_67	72_4_1
708_4_25	1161_4_36	1221_4_54	984_4_148	114_4_1	89_4_706	179_4_25	339_4_1	237_4_20	25_4_1	690_4_49	1982_4_1343	597_4_1553	428_4_565	526_4_1	507_3_131	1400_3_1472	1462_3_78	751_4_1	633_4_30	205_4_1	1093_4_598	715_4_28	795_3_1	566_4_210	108_4_39	240_4_177	103_4_1	949_4_50	2086_4_25	2278_4_398	680_4_1	806_4_60	72_4_1
708_4_33	1161_4_47	1221_4_32	984_4_141	114_4_1	89_4_741	179_4_33	339_4_1	237_4_24	25_4_1	690_4_45	1982_4_1286	597_4_1544	428_4_571	526_4_1	507_3_109	1400_3_1426	1462_3_91	751_4_1	633_4_37	205_4_1	1093_4_638	715_4_43	795_3_1	566_4_229	108_4_46	240_4_147	103_4_1	949_4_66	2086_4_27	2278_4_409	680_4_1	806_4_55	72_4_1
708_4_30	1161_4_51	1221_4_35	984_4_140	114_4_1	89_4_719	179_4_23	339_4_1	237_4_19	25_4_1	690_4_66	1982_4_1260	597_4_1570	428_4_560	526_4_1	507_3_110	1400_3_1427	1462_3_89	751_4_1	633_4_23	205_4_1	1093_4_657	715_4_37	795_3_1	566_4_260	108_4_42	240_4_144	103_4_1	949_4_75	2086_4_23	2278_4_412	680_4_1	806_4_48	72_4_1
708_4_25	1161_4_40	1221_4_41	984_4_133	114_4_1	89_4_733	179_4_12	339_4_1	237_4_22	25_4_1	690_4_49	1982_4_1298	597_4_1520	428_4_577	526_4_1	507_3_123	1400_3_1397	1462_3_118	751_4_1	633_4_22	205_4_1	1093_4_662	715_4_30	795_3_1	566_4_251	108_4_30	240_4_161	103_4_1	949_4_79	2086_4_24	2278_4_407	680_4_1	806_4_66	72_4_1
708_4_21	1161_4_49	1221_4_29	984_4_139	114_4_1	89_4_766	179_4_17	339_4_1	237_4_23	25_4_1	690_4_44	1982_4_1302	597_4_1578	428_4_570	526_4_1	507_3_96	1400_3_1426	1462_3_103	751_4_1	633_4_21	205_4_1	1093_4_636	715_4_33	795_3_1	566_4_243	108_4_28	240_4_134	103_4_1	949_4_82	2086_4_14	2278_4_398	680_4_1	806_4_68	72_4_1
708_4_26	1161_4_60	1221_4_29	984_4_134	114_4_1	89_4_787	179_4_20	339_4_1	237_4_23	25_4_1	690_4_43	1982_4_1232	597_4_1557	428_4_584	526_4_1	507_3_102	1400_3_1407	1462_3_113	751_4_1	633_4_28	205_4_1	1093_4_657	715_4_35	795_3_1	566_4_249	108_4_24	240_4_118	103_4_1	949_4_102	2086_4_11	2278_4_411	680_4_1	806_4_68	72_4_1
708_4_23	1161_4_28	1221_4_28	984_4_130	114_4_1	89_4_794	179_4_13	339_4_1	237_4_31	25_4_1	690_4_37	1982_4_1275	597_4_1554	428_4_588	526_4_1	507_3_96	1400_3_1389	1462_3_125	751_4_1	633_4_27	205_4_1	1093_4_678	715_4_26	795_3_1	566_4_232	108_4_32	240_4_134	103_4_1	949_4_82	2086_4_10	2278_4_425	680_4_1	806_4_63	72_4_1
708_4_27	1161_4_24	1221_4_36	984_4_138	114_4_1	89_4_811	179_4_11	339_4_1	237_4_33	25_4_1	690_4_37	1982_4_1341	597_4_1492	428_4_582	526_4_1	507_3_86	1400_3_1358	1462_3_120	751_4_1	633_4_27	205_4_1	1093_4_631	715_4_32	795_3_1	566_4_232	108_4_21	240_4_158	103_4_1	949_4_79	2086_4_12	2278_4_471	680_4_1	806_4_61	72_4_1
708_4_34	1161_4_26	1221_4_29	984_4_135	114_4_1	89_4_806	179_4_9	339_4_1	237_4_30	25_4_1	690_4_27	1982_4_1281	597_4_1514	428_4_605	526_4_1	507_3_90	1400_3_1380	1462_3_128	751_4_1	633_4_23	205_4_1	1093_4_683	715_4_30	795_3_1	566_4_241	108_4_25	240_4_124	103_4_1	949_4_79	2086_4_11	2278_4_449	680_4_1	806_4_61	72_4_1
708_4_27	1161_4_26	1221_4_43	984_4_131	114_4_1	89_4_837	179_4_10	339_4_1	237_4_46	25_4_1	690_4_26	1982_4_1296	597_4_1432	428_4_597	526_4_1	507_3_96	1400_3_1344	1462_3_115	751_4_1	633_4_21	205_4_1	1093_4_730	715_4_17	795_3_1	566_4_265	108_4_27	240_4_133	103_4_1	949_4_80	2086_4_9	2278_4_460	680_4_1	806_4_52	72_4_1
708_4_28	1161_4_22	1221_4_42	984_4_136	114_4_1	89_4_780	179_4_11	339_4_1	237_4_54	25_4_1	690_4_30	1982_4_1339	597_4_1454	428_4_590	526_4_1	507_3_91	1400_3_1312	1462_3_157	751_4_1	633_4_29	205_4_1	1093_4_719	715_4_11	795_3_1	566_4_240	108_4_21	240_4_148	103_4_1	949_4_80	2086_4_4	2278_4_479	680_4_1	806_4_43	72_4_1
708_4_29	1161_4_23	1221_4_42	984_4_138	114_4_1	89_4_772	179_4_11	339_4_1	237_4_35	25_4_1	690_4_30	1982_4_1300	597_4_1517	428_4_581	526_4_1	507_3_76	1400_3_1312	1462_3_140	751_4_1	633_4_36	205_4_1	1093_4_711	715_4_24	795_3_1	566_4_247	108_4_24	240_4_124	103_4_1	949_4_89	2086_4_5	2278_4_515	680_4_1	806_4_39	72_4_1
708_4_23	1161_4_15	1221_4_48	984_4_116	114_4_1	89_4_796	179_4_7	339_4_1	237_4_31	25_4_1	690_4_39	1982_4_1293	597_4_1496	428_4_564	526_4_1	507_3_81	1400_3_1344	1462_3_147	751_4_1	633_4_27	205_4_1	1093_4_734	715_4_25	795_3_1	566_4_268	108_4_16	240_4_102	103_4_1	949_4_117	2086_4_3	2278_4_488	680_4_1	806_4_40	72_4_1
708_4_23	1161_4_15	1221_4_35	984_4_106	114_4_1	89_4_826	179_4_5	339_4_1	237_4_34	25_4_1	690_4_39	1982_4_1304	597_4_1451	428_4_602	526_4_1	507_3_78	1400_3_1352	1462_3_122	751_4_1	633_4_23	205_4_1	1093_4_754	715_4_20	795_3_1	566_4_273	108_4_17	240_4_106	103_4_1	949_4_88	2086_4_3	2278_4_508	680_4_1	806_4_36	72_4_1
708_4_31	1161_4_19	1221_4_29	984_4_119	114_4_1	89_4_839	179_4_6	339_4_1	237_4_25	25_4_1	690_4_32	1982_4_1283	597_4_1521	428_4_602	526_4_1	507_3_72	1400_3_1314	1462_3_125	751_4_1	633_4_18	205_4_1	1093_4_687	715_4_21	795_3_1	566_4_277	108_4_15	240_4_135	103_4_1	949_4_89	2086_4_3	2278_4_521	680_4_1	806_4_37	72_4_1
708_4_15	1161_4_17	1221_4_34	984_4_107	114_4_1	89_4_803	179_4_2	339_4_1	237_4_30	25_4_1	690_4_36	1982_4_1285	597_4_1547	428_4_547	526_4_1	507_3_62	1400_3_1402	1462_3_124	751_4_1	633_4_16	205_4_1	1093_4_699	715_4_24	795_3_1	566_4_274	108_4_13	240_4_113	103_4_1	949_4_88	2086_4_1	2278_4_544	680_4_1	806_4_37	72_4_1
708_4_17	1161_4_12	1221_4_38	984_4_112	114_4_1	89_4_851	339_4_1	237_4_38	25_4_1	690_4_49	1982_4_1234	597_4_1502	428_4_529	526_4_1	507_3_64	1400_3_1385	1462_3_111	751_4_1	633_4_24	205_4_1	1093_4_710	715_4_23	795_3_1	566_4_290	108_4_22	240_4_122	103_4_1	949_4_101	2086_4_1	2278_4_543	680_4_1	806_4_42	72_4_1
708_4_21	1161_4_14	1221_4_34	984_4_118	114_4_1	89_4_838	339_4_1	237_4_45	25_4_1	690_4_52	1982_4_1241	597_4_1494	428_4_548	526_4_1	507_3_69	1400_3_1349	1462_3_122	751_4_1	633_4_20	205_4_1	1093_4_671	715_4_27	795_3_1	566_4_325	108_4_16	240_4_126	103_4_1	949_4_103	2278_4_552	806_4_35	72_4_1
708_4_23	1161_4_16	1221_4_38	984_4_122	114_4_1	89_4_893	339_4_1	237_4_43	25_4_1	690_4_49	1982_4_1204	597_4_1522	428_4_526	526_4_1	507_3_70	1400_3_1346	1462_3_111	751_4_1	633_4_15	205_4_1	1093_4_654	715_4_33	795_3_1	566_4_326	108_4_11	240_4_120	103_4_1	949_4_95	2278_4_572	806_4_31	72_4_1
708_4_18	1161_4_23	1221_4_38	984_4_112	114_4_1	89_4_851	339_4_1	237_4_52	25_4_1	690_4_50	1982_4_1169	597_4_1517	428_4_541	526_4_1	507_3_83	1400_3_1410	1462_3_107	751_4_1	633_4_10	205_4_1	1093_4_666	715_4_40	795_3_1	566_4_321	108_4_16	240_4_121	103_4_1	949_4_101	2278_4_545	806_4_29	72_4_1
708_4_25	1161_4_27	1221_4_20	984_4_111	114_4_1	89_4_889	339_4_1	237_4_41	25_4_1	690_4_50	1982_4_1181	597_4_1510	428_4_544	526_4_1	507_3_73	1400_3_1446	1462_3_107	751_4_1	633_4_7	205_4_1	1093_4_611	715_4_33	795_3_1	566_4_323	108_4_27	240_4_139	103_4_1	949_4_94	2278_4_529	806_4_33	72_4_1
708_4_23	1161_4_27	1221_4_21	984_4_123	114_4_1	89_4_923	339_4_1	237_4_22	25_4_1	690_4_39	1982_4_1202	597_4_1510	428_4_547	526_4_1	507_3_83	1400_3_1380	1462_3_109	751_4_1	633_4_6	205_4_1	1093_4_600	715_4_31	795_3_1	566_4_327	108_4_31	240_4_167	103_4_1	949_4_100	2278_4_517	806_4_32	72_4_1
708_4_20	1161_4_33	1221_4_27	984_4_122	114_4_1	89_4_922	339_4_1	237_4_26	25_4_1	690_4_36	1982_4_1196	597_4_1518	428_4_495	526_4_1	507_3_87	1400_3_1440	1462_3_115	751_4_1	633_4_4	205_4_1	1093_4_601	715_4_35	795_3_1	566_4_294	108_4_31	240_4_151	103_4_1	949_4_111	2278_4_530	806_4_26	72_4_1
708_4_23	1161_4_30	1221_4_28	984_4_120	114_4_1	89_4_920	339_4_1	237_4_42	25_4_1	690_4_34	1982_4_1188	597_4_1460	428_4_506	526_4_1	507_3_88	1400_3_1458	1462_3_133	751_4_1	633_4_3	205_4_1	1093_4_613	715_4_20	795_3_1	566_4_309	108_4_39	240_4_132	103_4_1	949_4_122	2278_4_523	806_4_29	72_4_1
708_4_29	1161_4_31	1221_4_24	984_4_116	114_4_1	89_4_934	339_4_1	237_4_55	25_4_1	690_4_26	1982_4_1181	597_4_1416	428_4_537	526_4_1	507_3_91	1400_3_1454	1462_3_114	751_4_1	633_4_4	205_4_1	1093_4_629	715_4_23	795_3_1	566_4_326	108_4_22	240_4_133	103_4_1	949_4_111	2278_4_538	806_4_26	72_4_1
708_4_20	1161_4_41	1221_4_38	984_4_106	114_4_1	89_4_923	339_4_1	237_4_42	25_4_1	690_4_21	1982_4_1126	597_4_1459	428_4_556	526_4_1	507_3_96	1400_3_1439	1462_3_107	751_4_1	1093_4_636	715_4_29	795_3_1	566_4_302	108_4_25	240_4_146	103_4_1	949_4_108	2278_4_565	806_4_35	72_4_1
708_4_11	1161_4_34	1221_4_32	984_4_96	114_4_1	89_4_896	339_4_1	237_4_36	25_4_1	690_4_32	1982_4_1094	597_4_1514	428_4_558	526_4_1	507_3_101	1400_3_1422	1462_3_118	751_4_1	1093_4_640	715_4_35	795_3_1	566_4_303	108_4_25	240_4_155	103_4_1	949_4_114	2278_4_570	806_4_34	72_4_1
708_4_16	1161_4_38	1221_4_29	984_4_87	114_4_1	89_4_892	339_4_1	237_4_29	25_4_1	690_4_27	1982_4_1084	597_4_1460	428_4_591	526_4_1	507_3_110	1400_3_1460	1462_3_113	751_4_1	1093_4_673	715_4_20	795_3_1	566_4_313	108_4_29	240_4_147	103_4_1	949_4_118	2278_4_552	806_4_32	72_4_1
708_4_11	1161_4_48	1221_4_31	984_4_87	114_4_1	89_4_946	339_4_1	237_4_22	25_4_1	690_4_23	1982_4_1021	597_4_1433	428_4_593	526_4_1	507_3_127	1400_3_1418	1462_3_107	751_4_1	1093_4_660	715_4_22	795_3_1	566_4_360	108_4_23	240_4_164	103_4_1	949_4_122	2278_4_582	806_4_20	72_4_1
708_4_8	1161_4_37	1221_4_31	984_4_88	114_4_1	89_4_869	339_4_1	237_4_33	25_4_1	690_4_27	1982_4_1012	597_4_1526	428_4_583	526_4_1	507_3_117	1400_3_1400	1462_3_122	751_4_1	1093_4_629	715_4_26	795_3_1	566_4_357	108_4_31	240_4_167	103_4_1	949_4_127	2278_4_602	806_4_28	72_4_1
708_4_10	1161_4_46	1221_4_26	984_4_69	114_4_1	89_4_860	339_4_1	237_4_40	25_4_1	690_4_28	1982_4_992	597_4_1542	428_4_563	526_4_1	507_3_116	1400_3_1372	1462_3_135	751_4_1	1093_4_636	715_4_24	795_3_1	566_4_367	108_4_26	240_4_190	103_4_1	949_4_129	2278_4_615	806_4_34	72_4_1
708_4_7	1161_4_31	1221_4_36	984_4_79	114_4_1	89_4_889	339_4_1	237_4_40	25_4_1	690_4_25	1982_4_1041	597_4_1483	428_4_557	526_4_1	507_3_131	1400_3_1407	1462_3_100	751_4_1	1093_4_641	715_4_13	795_3_1	566_4_365	108_4_24	240_4_194	103_4_1	949_4_135	2278_4_597	806_4_25	72_4_1
708_4_5	1161_4_29	1221_4_32	984_4_88	114_4_1	89_4_916	339_4_1	237_4_33	25_4_1	690_4_22	1982_4_1016	597_4_1503	428_4_562	526_4_1	507_3_128	1400_3_1329	1462_3_104	751_4_1	1093_4_653	715_4_17	795_3_1	566_4_375	108_4_25	240_4_182	103_4_1	949_4_137	2278_4_637	806_4_27	72_4_1
708_4_4	1161_4_32	1221_4_29	984_4_83	114_4_1	89_4_870	339_4_1	237_4_42	25_4_1	690_4_16	1982_4_1023	597_4_1571	428_4_532	526_4_1	507_3_113	1400_3_1360	1462_3_110	751_4_1	1093_4_656	715_4_26	795_3_1	566_4_356	108_4_26	240_4_171	103_4_1	949_4_123	2278_4_643	806_4_34	72_4_1
708_4_4	1161_4_28	1221_4_26	984_4_76	114_4_1	89_4_889	339_4_1	237_4_35	25_4_1	690_4_20	1982_4_1044	597_4_1569	428_4_499	526_4_1	507_3_100	1400_3_1393	1462_3_111	751_4_1	1093_4_707	715_4_13	795_3_1	566_4_345	108_4_23	240_4_145	103_4_1	949_4_107	2278_4_661	806_4_25	72_4_1
708_4_3	1161_4_31	1221_4_40	984_4_82	114_4_1	89_4_858	339_4_1	237_4_32	25_4_1	690_4_17	1982_4_1061	597_4_1550	428_4_549	526_4_1	507_3_119	1400_3_1464	1462_3_101	751_4_1	1093_4_661	715_4_15	795_3_1	566_4_315	108_4_15	240_4_144	103_4_1	949_4_113	2278_4_627	806_4_23	72_4_1
708_4_3	1161_4_39	1221_4_27	984_4_70	114_4_1	89_4_926	339_4_1	237_4_23	25_4_1	690_4_11	1982_4_1068	597_4_1607	428_4_546	526_4_1	507_3_103	1400_3_1424	1462_3_102	751_4_1	1093_4_624	715_4_14	795_3_1	566_4_284	108_4_9	240_4_134	103_4_1	949_4_124	2278_4_662	806_4_20	72_4_1
708_4_4	1161_4_44	1221_4_23	984_4_58	114_4_1	89_4_921	339_4_1	237_4_17	25_4_1	690_4_8	1982_4_1094	597_4_1597	428_4_503	526_4_1	507_3_117	1400_3_1473	1462_3_99	751_4_1	1093_4_606	715_4_14	795_3_1	566_4_288	108_4_4	240_4_136	103_4_1	949_4_136	2278_4_645	806_4_33	72_4_1
708_4_2	1161_4_52	1221_4_29	984_4_56	114_4_1	89_4_914	339_4_1	237_4_21	25_4_1	690_4_5	1982_4_1078	597_4_1521	428_4_525	526_4_1	507_3_120	1400_3_1517	1462_3_81	751_4_1	1093_4_628	715_4_9	795_3_1	566_4_337	108_4_4	240_4_154	103_4_1	949_4_138	2278_4_603	806_4_26	72_4_1
339_4_1	1161_4_51	1221_4_23	984_4_49	114_4_1	89_4_894	237_4_17	25_4_1	690_4_5	1982_4_1071	597_4_1527	428_4_568	526_4_1	507_3_131	1400_3_1565	1462_3_75	751_4_1	1093_4_637	715_4_12	795_3_1	566_4_332	108_4_1	240_4_146	103_4_1	949_4_130	2278_4_561	806_4_25	72_4_1
339_4_1	1161_4_47	1221_4_30	984_4_36	114_4_1	89_4_919	237_4_26	25_4_1	690_4_9	1982_4_1118	597_4_1538	428_4_564	526_4_1	507_3_103	1400_3_1510	1462_3_86	751_4_1	1093_4_615	715_4_9	795_3_1	566_4_329	108_4_4	240_4_137	103_4_1	949_4_136	2278_4_581	806_4_23	72_4_1
339_4_1	1161_4_40	1221_4_36	984_4_30	114_4_1	89_4_900	237_4_24	25_4_1	690_4_9	1982_4_1135	597_4_1539	428_4_571	526_4_1	507_3_116	1400_3_1513	1462_3_71	751_4_1	1093_4_646	715_4_7	795_3_1	566_4_287	108_4_4	240_4_158	103_4_1	949_4_143	2278_4_568	806_4_23	72_4_1
339_4_1	1161_4_43	1221_4_32	984_4_22	114_4_1	89_4_885	237_4_16	25_4_1	690_4_9	1982_4_1148	597_4_1440	428_4_580	526_4_1	507_3_113	1400_3_1584	1462_3_62	751_4_1	1093_4_686	715_4_8	795_3_1	566_4_345	108_4_4	240_4_148	103_4_1	949_4_127	2278_4_543	806_4_25	72_4_1
339_4_1	1161_4_36	1221_4_30	984_4_16	114_4_1	89_4_886	237_4_24	25_4_1	690_4_10	1982_4_1153	597_4_1453	428_4_590	526_4_1	507_3_102	1400_3_1647	1462_3_49	751_4_1	1093_4_644	715_4_13	795_3_1	566_4_334	108_4_6	240_4_131	103_4_1	949_4_112	2278_4_557	806_4_27	72_4_1
339_4_1	1161_4_40	1221_4_26	984_4_14	114_4_1	89_4_904	237_4_24	25_4_1	690_4_11	1982_4_1128	597_4_1525	428_4_585	526_4_1	507_3_97	1400_3_1633	1462_3_50	751_4_1	1093_4_627	715_4_17	795_3_1	566_4_315	108_4_6	240_4_136	103_4_1	949_4_101	2278_4_560	806_4_21	72_4_1
339_4_1	1161_4_34	1221_4_28	984_4_9	114_4_1	89_4_906	237_4_29	25_4_1	690_4_14	1982_4_1117	597_4_1533	428_4_585	526_4_1	507_3_113	1400_3_1650	1462_3_52	751_4_1	1093_4_619	715_4_8	795_3_1	566_4_320	108_4_4	240_4_151	103_4_1	949_4_105	2278_4_526	806_4_17	72_4_1
339_4_1	1161_4_32	1221_4_21	984_4_11	114_4_1	89_4_894	237_4_21	25_4_1	690_4_13	1982_4_1162	597_4_1523	428_4_641	526_4_1	507_3_89	1400_3_1658	1462_3_40	751_4_1	1093_4_554	715_4_10	795_3_1	566_4_326	108_4_3	240_4_142	103_4_1	949_4_101	2278_4_554	806_4_25	72_4_1
339_4_1	1161_4_35	1221_4_20	984_4_16	114_4_1	89_4_841	237_4_24	25_4_1	690_4_16	1982_4_1215	597_4_1510	428_4_671	526_4_1	507_3_111	1400_3_1668	1462_3_44	751_4_1	1093_4_506	715_4_7	795_3_1	566_4_273	108_4_2	240_4_133	103_4_1	949_4_122	2278_4_575	806_4_31	72_4_1
339_4_1	1161_4_29	1221_4_23	984_4_9	114_4_1	89_4_846	237_4_19	25_4_1	690_4_23	1982_4_1174	597_4_1516	428_4_667	526_4_1	507_3_128	1400_3_1655	1462_3_48	751_4_1	1093_4_528	715_4_13	795_3_1	566_4_274	108_4_2	240_4_121	103_4_1	949_4_118	2278_4_601	806_4_26	72_4_1
339_4_1	1161_4_37	1221_4_21	984_4_8	114_4_1	89_4_894	237_4_17	25_4_1	690_4_6	1982_4_1145	597_4_1468	428_4_638	526_4_1	507_3_110	1400_3_1680	1462_3_49	751_4_1	1093_4_559	715_4_13	795_3_1	566_4_312	108_4_1	240_4_127	103_4_1	949_4_118	2278_4_592	806_4_25	72_4_1
339_4_1	1161_4_54	1221_4_23	984_4_6	114_4_1	89_4_897	237_4_14	25_4_1	690_4_1	1982_4_1117	597_4_1450	428_4_652	526_4_1	507_3_112	1400_3_1670	1462_3_44	751_4_1	1093_4_540	715_4_11	795_3_1	566_4_298	108_4_2	240_4_139	103_4_1	949_4_132	2278_4_628	806_4_30	72_4_1
339_4_1	1161_4_49	1221_4_19	984_4_5	114_4_1	89_4_870	237_4_18	25_4_1	690_4_1	1982_4_1104	597_4_1526	428_4_578	526_4_1	507_3_113	1400_3_1699	1462_3_44	751_4_1	1093_4_536	715_4_10	795_3_1	566_4_265	108_4_4	240_4_141	103_4_1	949_4_135	2278_4_675	806_4_28	72_4_1
339_4_1	1161_4_37	1221_4_12	984_4_3	114_4_1	89_4_888	237_4_20	795_3_1	1982_4_1087	597_4_1497	428_4_568	526_4_1	507_3_103	1400_3_1736	1462_3_54	751_4_1	1093_4_548	715_4_7	566_4_328	240_4_140	103_4_1	949_4_132	2278_4_637	806_4_23	72_4_1
339_4_1	1161_4_48	1221_4_15	984_4_1	114_4_1	89_4_907	237_4_11	795_3_1	1982_4_1109	597_4_1467	428_4_601	526_4_1	507_3_109	1400_3_1748	1462_3_52	751_4_1	1093_4_539	715_4_5	566_4_305	240_4_138	103_4_1	949_4_127	2278_4_609	806_4_29	72_4_1
339_4_1	1161_4_36	1221_4_18	984_4_2	89_4_953	237_4_20	795_3_1	1982_4_1095	597_4_1473	428_4_581	526_4_1	507_3_119	1400_3_1727	1462_3_44	751_4_1	1093_4_498	566_4_286	240_4_123	103_4_1	949_4_127	2278_4_682	806_4_36	72_4_1
339_4_1	1161_4_29	1221_4_17	984_4_4	89_4_915	237_4_28	795_3_1	1982_4_1081	597_4_1506	428_4_548	526_4_1	507_3_116	1400_3_1751	1462_3_52	751_4_1	1093_4_520	566_4_296	240_4_124	103_4_1	949_4_128	2278_4_677	806_4_28	72_4_1
339_4_1	1161_4_38	1221_4_26	984_4_4	89_4_896	237_4_16	795_3_1	1982_4_1087	597_4_1472	428_4_546	526_4_1	507_3_109	1400_3_1768	1462_3_67	751_4_1	1093_4_550	566_4_317	240_4_117	103_4_1	949_4_126	2278_4_661	806_4_20	72_4_1
339_4_1	1161_4_40	1221_4_30	89_4_900	237_4_18	795_3_1	1982_4_1066	597_4_1463	428_4_579	526_4_1	507_3_111	1400_3_1803	1462_3_44	751_4_1	1093_4_508	566_4_318	240_4_91	103_4_1	949_4_115	2278_4_718	806_4_16	72_4_1
339_4_1	1161_4_39	1221_4_16	89_4_865	237_4_25	795_3_1	1982_4_1066	597_4_1502	428_4_568	526_4_1	507_3_104	1400_3_1828	1462_3_43	751_4_1	1093_4_536	566_4_306	240_4_92	103_4_1	949_4_111	2278_4_698	806_4_21	72_4_1
339_4_1	1161_4_47	1221_4_14	89_4_904	237_4_21	795_3_1	1982_4_1053	597_4_1465	428_4_574	526_4_1	507_3_97	1400_3_1831	1462_3_67	751_4_1	1093_4_518	566_4_357	240_4_79	103_4_1	949_4_116	2278_4_662	806_4_15	72_4_1
339_4_1	1161_4_51	1221_4_19	89_4_913	237_4_20	795_3_1	1982_4_1041	597_4_1420	428_4_576	526_4_1	507_3_101	1400_3_1816	1462_3_54	751_4_1	1093_4_537	566_4_364	240_4_83	103_4_1	949_4_114	2278_4_689	806_4_22	72_4_1
339_4_1	1161_4_36	1221_4_9	89_4_917	237_4_20	795_3_1	1982_4_1039	597_4_1442	428_4_608	526_4_1	507_3_112	1400_3_1720	1462_3_54	751_4_1	1093_4_523	566_4_380	240_4_90	103_4_1	949_4_116	2278_4_735	806_4_19	72_4_1
339_4_1	1161_4_51	1221_4_7	89_4_944	237_4_22	795_3_1	1982_4_1035	597_4_1414	428_4_597	526_4_1	507_3_108	1400_3_1744	1462_3_46	751_4_1	1093_4_521	566_4_348	240_4_84	103_4_1	949_4_99	2278_4_779	806_4_21	72_4_1
339_4_1	1161_4_60	1221_4_13	89_4_994	237_4_13	795_3_1	1982_4_1031	597_4_1384	428_4_573	526_4_1	507_3_111	1400_3_1729	1462_3_58	751_4_1	1093_4_529	566_4_379	240_4_65	103_4_1	949_4_97	2278_4_769	806_4_15	72_4_1
339_4_1	1161_4_50	1221_4_8	89_4_996	237_4_12	795_3_1	1982_4_1041	597_4_1367	428_4_590	526_4_1	507_3_130	1400_3_1735	1462_3_43	751_4_1	1093_4_493	566_4_398	240_4_60	103_4_1	949_4_75	2278_4_797	806_4_25	72_4_1
339_4_1	1161_4_57	1221_4_14	89_4_940	237_4_12	795_3_1	1982_4_1044	597_4_1359	428_4_560	526_4_1	507_3_123	1400_3_1721	1462_3_40	751_4_1	1093_4_544	566_4_395	240_4_72	103_4_1	949_4_77	2278_4_837	806_4_25	72_4_1
339_4_1	1161_4_66	1221_4_16	89_4_976	237_4_8	795_3_1	1982_4_1073	597_4_1334	428_4_512	526_4_1	507_3_113	1400_3_1749	1462_3_39	751_4_1	1093_4_538	566_4_416	240_4_71	103_4_1	949_4_69	2278_4_825	806_4_15	72_4_1
339_4_1	1161_4_46	1221_4_14	89_4_1000	237_4_10	795_3_1	1982_4_1105	597_4_1307	428_4_524	526_4_1	507_3_107	1400_3_1779	1462_3_29	751_4_1	1093_4_542	566_4_413	240_4_55	103_4_1	949_4_72	2278_4_801	806_4_16	72_4_1
339_4_1	1161_4_33	1221_4_12	89_4_1000	237_4_11	795_3_1	1982_4_1152	597_4_1289	428_4_541	526_4_1	507_3_107	1400_3_1765	1462_3_15	751_4_1	1093_4_505	566_4_423	240_4_49	103_4_1	949_4_52	2278_4_853	806_4_13	72_4_1
339_4_1	1161_4_41	1221_4_17	89_4_973	237_4_11	795_3_1	1982_4_1166	597_4_1281	428_4_503	526_4_1	507_3_87	1400_3_1753	1462_3_18	751_4_1	1093_4_517	566_4_407	240_4_62	103_4_1	949_4_47	2278_4_926	806_4_11	72_4_1
339_4_1	1161_4_48	1221_4_17	89_4_983	237_4_7	795_3_1	1982_4_1156	597_4_1241	428_4_515	526_4_1	507_3_89	1400_3_1844	1462_3_18	751_4_1	1093_4_505	566_4_419	240_4_44	103_4_1	949_4_41	2278_4_878	806_4_15	72_4_1
339_4_1	1161_4_45	1221_4_18	89_4_970	237_4_5	795_3_1	1982_4_1195	597_4_1203	428_4_576	526_4_1	507_3_85	1400_3_1841	1462_3_20	751_4_1	1093_4_486	566_4_384	240_4_41	103_4_1	949_4_48	2278_4_884	806_4_19	72_4_1
339_4_1	1161_4_42	1221_4_23	89_4_952	237_4_10	795_3_1	1982_4_1205	597_4_1200	428_4_586	526_4_1	507_3_66	1400_3_1777	1462_3_15	751_4_1	1093_4_530	566_4_388	240_4_50	103_4_1	949_4_49	2278_4_906	806_4_21	72_4_1
339_4_1	1161_4_38	1221_4_15	89_4_965	237_4_15	795_3_1	1982_4_1174	597_4_1191	428_4_571	526_4_1	507_3_69	1400_3_1828	1462_3_11	751_4_1	1093_4_493	566_4_427	240_4_55	103_4_1	949_4_43	2278_4_902	806_4_23	72_4_1
339_4_1	1161_4_35	1221_4_15	89_4_1014	237_4_11	795_3_1	1982_4_1129	597_4_1193	428_4_549	526_4_1	507_3_81	1400_3_1861	1462_3_4	751_4_1	1093_4_532	566_4_433	240_4_49	103_4_1	949_4_36	2278_4_851	806_4_27	72_4_1
751_4_1	1400_3_1876	1982_4_1155	1161_4_35	1221_4_14	949_4_41	1093_4_524	2278_4_874	566_4_435	339_4_1	428_4_594	526_4_1	89_4_975	240_4_40	103_4_1	507_3_55	237_4_12	806_4_24	597_4_1166	72_4_1
751_4_1	1400_3_1833	1982_4_1172	1161_4_33	1221_4_9	949_4_53	1093_4_518	2278_4_929	566_4_410	339_4_1	428_4_587	526_4_1	89_4_968	240_4_51	103_4_1	507_3_66	237_4_12	806_4_20	597_4_1159	72_4_1
751_4_1	1400_3_1871	1982_4_1159	1161_4_22	1221_4_12	949_4_56	1093_4_482	2278_4_860	566_4_471	339_4_1	428_4_605	526_4_1	89_4_999	240_4_50	103_4_1	507_3_56	237_4_7	806_4_19	597_4_1151	72_4_1
751_4_1	1400_3_1882	1982_4_1131	1161_4_35	1221_4_10	949_4_65	1093_4_485	2278_4_869	566_4_449	339_4_1	428_4_591	526_4_1	89_4_1014	240_4_56	103_4_1	507_3_52	237_4_3	806_4_26	597_4_1152	72_4_1
751_4_1	1400_3_1864	1982_4_1178	1161_4_41	1221_4_7	949_4_60	1093_4_436	2278_4_948	566_4_422	339_4_1	428_4_612	526_4_1	89_4_1004	240_4_48	103_4_1	507_3_42	237_4_6	806_4_24	597_4_1128	72_4_1
751_4_1	1400_3_1848	1982_4_1165	1161_4_37	1221_4_7	949_4_60	1093_4_465	2278_4_996	566_4_411	339_4_1	428_4_594	526_4_1	89_4_1016	240_4_44	103_4_1	507_3_44	237_4_3	806_4_15	597_4_1115	72_4_1
751_4_1	1400_3_1922	1982_4_1169	1161_4_37	1221_4_10	949_4_57	1093_4_384	2278_4_982	566_4_432	339_4_1	428_4_582	526_4_1	89_4_1038	240_4_47	103_4_1	507_3_44	237_4_3	806_4_17	597_4_1096	72_4_1
751_4_1	1400_3_1857	1982_4_1229	1161_4_31	1221_4_15	949_4_66	1093_4_423	2278_4_1020	566_4_412	339_4_1	428_4_551	526_4_1	89_4_1041	240_4_50	103_4_1	507_3_40	237_4_4	806_4_17	597_4_1064	72_4_1
751_4_1	1982_4_1226	1161_4_27	1221_4_11	949_4_68	1093_4_396	2278_4_1080	566_4_391	339_4_1	428_4_568	526_4_1	89_4_1044	240_4_48	103_4_1	507_3_39	1400_3_1830	806_4_16	597_4_1076	72_4_1
751_4_1	1982_4_1200	1161_4_28	1221_4_10	949_4_60	1093_4_365	2278_4_998	566_4_419	339_4_1	428_4_572	526_4_1	89_4_1037	240_4_50	103_4_1	507_3_44	1400_3_1913	806_4_14	597_4_1110	72_4_1
751_4_1	1982_4_1230	1161_4_40	1221_4_14	949_4_55	1093_4_366	2278_4_949	566_4_434	339_4_1	428_4_546	526_4_1	89_4_1028	240_4_51	103_4_1	507_3_41	1400_3_1973	806_4_19	597_4_1074	72_4_1
751_4_1	1982_4_1278	1161_4_31	1221_4_17	949_4_54	1093_4_380	2278_4_1040	566_4_387	339_4_1	428_4_534	526_4_1	89_4_1022	240_4_52	103_4_1	507_3_29	1400_3_1932	806_4_19	597_4_1045	72_4_1
751_4_1	1982_4_1246	1161_4_27	1221_4_19	949_4_57	1093_4_341	2278_4_1042	566_4_386	339_4_1	428_4_541	526_4_1	89_4_1001	240_4_41	103_4_1	507_3_29	1400_3_1958	806_4_17	597_4_1115	72_4_1
751_4_1	1982_4_1202	1161_4_36	1221_4_32	949_4_52	1093_4_340	2278_4_991	566_4_401	339_4_1	428_4_579	526_4_1	89_4_1004	240_4_41	103_4_1	507_3_25	1400_3_1987	806_4_19	597_4_1111	72_4_1
751_4_1	1982_4_1193	1161_4_31	1221_4_28	949_4_51	1093_4_363	2278_4_1013	566_4_372	339_4_1	428_4_596	526_4_1	89_4_986	240_4_41	103_4_1	507_3_22	1400_3_2000	806_4_17	597_4_1107	72_4_1
751_4_1	1982_4_1161	1161_4_28	1221_4_27	949_4_41	1093_4_360	2278_4_1044	566_4_393	339_4_1	428_4_569	526_4_1	89_4_1056	240_4_30	103_4_1	507_3_17	1400_3_2008	806_4_16	597_4_1070	72_4_1
751_4_1	1982_4_1098	1161_4_35	1221_4_27	949_4_42	1093_4_325	2278_4_1056	566_4_408	339_4_1	428_4_600	526_4_1	89_4_1040	240_4_31	103_4_1	507_3_14	1400_3_1985	806_4_19	597_4_1140	72_4_1
751_4_1	1982_4_1134	1161_4_33	1221_4_15	949_4_34	1093_4_375	2278_4_961	566_4_410	339_4_1	428_4_600	526_4_1	89_4_1001	240_4_32	103_4_1	507_3_12	1400_3_2060	806_4_23	597_4_1130	72_4_1
751_4_1	1982_4_1181	1161_4_30	1221_4_18	949_4_40	1093_4_430	2278_4_938	566_4_361	339_4_1	428_4_571	526_4_1	89_4_970	240_4_29	103_4_1	507_3_10	1400_3_2102	806_4_18	597_4_1122	72_4_1
751_4_1	1982_4_1133	1161_4_27	1221_4_20	949_4_33	1093_4_391	2278_4_966	566_4_375	339_4_1	428_4_558	526_4_1	89_4_953	240_4_29	103_4_1	1400_3_2145	806_4_13	597_4_1177	72_4_1
751_4_1	1982_4_1166	1161_4_28	1221_4_12	949_4_31	1093_4_392	2278_4_905	566_4_389	339_4_1	428_4_567	526_4_1	89_4_916	240_4_38	103_4_1	1400_3_2169	806_4_10	597_4_1197	72_4_1
751_4_1	1982_4_1164	1161_4_27	1221_4_16	949_4_19	1093_4_408	2278_4_933	566_4_399	339_4_1	428_4_623	526_4_1	89_4_899	240_4_39	103_4_1	1400_3_2136	806_4_13	597_4_1144	72_4_1
751_4_1	1982_4_1146	1161_4_32	1221_4_18	949_4_26	1093_4_379	2278_4_1005	566_4_376	339_4_1	428_4_604	526_4_1	89_4_932	240_4_39	103_4_1	1400_3_2104	806_4_8	597_4_1151	72_4_1
751_4_1	1982_4_1151	1161_4_28	1221_4_16	949_4_32	1093_4_368	2278_4_960	566_4_401	339_4_1	428_4_578	526_4_1	89_4_931	240_4_41	103_4_1	1400_3_2129	806_4_3	597_4_1182	72_4_1
751_4_1	1982_4_1152	1161_4_16	1221_4_18	949_4_32	1093_4_386	2278_4_933	566_4_388	339_4_1	428_4_582	526_4_1	89_4_935	240_4_46	103_4_1	1400_3_2156	806_4_2	597_4_1174	72_4_1
751_4_1	1982_4_1159	1161_4_16	1221_4_21	949_4_42	1093_4_384	2278_4_942	566_4_337	339_4_1	428_4_596	526_4_1	89_4_955	240_4_51	103_4_1	1400_3_2141	597_4_1176	72_4_1
751_4_1	1982_4_1135	1161_4_22	1221_4_19	949_4_30	1093_4_391	2278_4_950	566_4_359	339_4_1	428_4_625	526_4_1	89_4_955	240_4_44	103_4_1	1400_3_2093	597_4_1197	72_4_1
751_4_1	1982_4_1163	1161_4_18	1221_4_32	949_4_20	1093_4_356	2278_4_932	566_4_358	339_4_1	428_4_602	526_4_1	89_4_963	240_4_31	103_4_1	1400_3_2147	597_4_1198	72_4_1
751_4_1	1982_4_1199	1161_4_14	1221_4_30	949_4_22	1093_4_347	2278_4_875	566_4_315	339_4_1	428_4_604	526_4_1	89_4_972	240_4_29	103_4_1	1400_3_2216	597_4_1197	72_4_1
751_4_1	1982_4_1239	1161_4_9	1221_4_20	949_4_20	1093_4_337	2278_4_922	566_4_314	339_4_1	428_4_585	526_4_1	89_4_976	240_4_14	103_4_1	1400_3_2174	597_4_1210	72_4_1
751_4_1	1982_4_1236	1161_4_5	1221_4_16	949_4_21	1093_4_310	2278_4_924	566_4_329	339_4_1	428_4_599	526_4_1	89_4_967	240_4_8	103_4_1	1400_3_2190	597_4_1215	72_4_1
751_4_1	1982_4_1226	597_4_1233	1221_4_18	1093_4_371	949_4_24	2278_4_873	566_4_300	339_4_1	428_4_560	526_4_1	89_4_972	240_4_12	103_4_1	1400_3_2231	72_4_1
751_4_1	1982_4_1188	597_4_1251	1221_4_8	1093_4_360	949_4_19	2278_4_867	566_4_276	339_4_1	428_4_600	526_4_1	89_4_1021	240_4_10	103_4_1	1400_3_2220	72_4_1
751_4_1	1982_4_1133	597_4_1257	1221_4_10	1093_4_358	949_4_15	2278_4_900	566_4_288	339_4_1	428_4_568	526_4_1	89_4_1020	240_4_12	103_4_1	1400_3_2259	72_4_1
751_4_1	1982_4_1180	597_4_1213	1221_4_14	1093_4_319	949_4_11	2278_4_894	566_4_307	339_4_1	428_4_588	526_4_1	89_4_951	240_4_16	103_4_1	1400_3_2327	72_4_1
751_4_1	1982_4_1162	597_4_1258	1221_4_6	1093_4_314	949_4_16	2278_4_882	566_4_283	339_4_1	428_4_542	526_4_1	89_4_1009	240_4_16	103_4_1	1400_3_2332	72_4_1
751_4_1	1982_4_1133	597_4_1288	1221_4_6	1093_4_365	949_4_24	2278_4_869	566_4_261	339_4_1	428_4_551	526_4_1	89_4_981	240_4_9	103_4_1	1400_3_2333	72_4_1
751_4_1	1982_4_1110	597_4_1326	1221_4_2	1093_4_332	949_4_17	2278_4_862	566_4_274	339_4_1	428_4_564	526_4_1	89_4_981	240_4_12	103_4_1	1400_3_2340	72_4_1
751_4_1	1982_4_1123	597_4_1324	1221_4_2	1093_4_336	949_4_10	2278_4_810	566_4_287	339_4_1	428_4_521	526_4_1	89_4_1002	240_4_17	103_4_1	1400_3_2388	72_4_1
751_4_1	1982_4_1095	597_4_1328	1093_4_343	949_4_6	2278_4_824	566_4_279	428_4_532	526_4_1	89_4_1091	240_4_8	339_4_1	1400_3_2314	72_4_1
751_4_1	1982_4_1047	597_4_1320	1093_4_326	949_4_3	2278_4_864	566_4_278	428_4_535	526_4_1	89_4_1122	240_4_8	339_4_1	1400_3_2317	72_4_1
751_4_1	1982_4_1064	597_4_1333	1093_4_331	949_4_5	2278_4_835	566_4_292	428_4_486	526_4_1	89_4_1079	240_4_11	339_4_1	1400_3_2384	72_4_1
751_4_1	1982_4_1098	597_4_1341	1093_4_354	949_4_7	2278_4_819	566_4_231	428_4_479	526_4_1	89_4_1085	240_4_13	339_4_1	1400_3_2393	72_4_1
751_4_1	1982_4_1054	597_4_1346	1093_4_391	949_4_7	2278_4_845	566_4_213	428_4_527	526_4_1	89_4_1099	240_4_11	339_4_1	1400_3_2327	72_4_1
751_4_1	1982_4_1060	597_4_1335	1093_4_353	949_4_5	2278_4_840	566_4_216	428_4_555	526_4_1	89_4_1121	240_4_15	339_4_1	1400_3_2320	72_4_1
751_4_1	1982_4_1058	597_4_1367	1093_4_336	949_4_4	2278_4_780	566_4_206	428_4_539	526_4_1	89_4_1067	240_4_12	339_4_1	1400_3_2451	72_4_1
751_4_1	1982_4_1061	597_4_1393	1093_4_315	949_4_5	2278_4_764	566_4_208	428_4_523	526_4_1	89_4_1094	240_4_10	339_4_1	1400_3_2447	72_4_1
751_4_1	1982_4_1030	597_4_1396	1093_4_313	949_4_5	2278_4_847	566_4_219	428_4_534	526_4_1	89_4_1103	240_4_6	339_4_1	1400_3_2367	72_4_1
751_4_1	1982_4_1080	597_4_1382	1093_4_278	949_4_10	2278_4_804	566_4_228	428_4_496	526_4_1	89_4_1074	240_4_6	339_4_1	1400_3_2462	72_4_1
751_4_1	1982_4_1103	597_4_1306	1093_4_290	949_4_6	2278_4_789	566_4_216	428_4_432	526_4_1	89_4_1136	240_4_11	339_4_1	1400_3_2531	72_4_1
751_4_1	1982_4_1026	597_4_1378	1093_4_281	949_4_8	2278_4_788	566_4_222	428_4_434	526_4_1	89_4_1151	240_4_8	339_4_1	1400_3_2524	72_4_1
751_4_1	1982_4_1065	597_4_1392	1093_4_242	949_4_10	2278_4_791	566_4_234	428_4_453	526_4_1	89_4_1088	240_4_12	339_4_1	1400_3_2533	72_4_1
751_4_1	1982_4_1122	597_4_1408	1093_4_209	949_4_9	2278_4_764	566_4_225	428_4_413	526_4_1	89_4_1016	240_4_10	339_4_1	1400_3_2644	72_4_1
751_4_1	1982_4_1089	597_4_1398	1093_4_211	949_4_15	2278_4_761	566_4_220	428_4_393	526_4_1	89_4_1110	240_4_4	339_4_1	1400_3_2619	72_4_1
751_4_1	1982_4_1035	597_4_1427	1093_4_190	949_4_15	2278_4_801	566_4_237	428_4_406	526_4_1	89_4_1109	240_4_5	339_4_1	1400_3_2595	72_4_1
751_4_1	1982_4_1095	597_4_1391	1093_4_187	949_4_11	2278_4_804	566_4_267	428_4_396	526_4_1	89_4_1052	240_4_8	339_4_1	1400_3_2609	72_4_1
751_4_1	1982_4_1073	597_4_1449	1093_4_172	949_4_9	2278_4_791	566_4_268	428_4_372	526_4_1	89_4_1053	240_4_5	339_4_1	1400_3_2628	72_4_1
751_4_1	1982_4_1027	597_4_1466	1093_4_175	949_4_12	2278_4_779	566_4_272	428_4_365	526_4_1	89_4_1088	240_4_7	339_4_1	1400_3_2629	72_4_1
751_4_1	1982_4_1052	597_4_1478	1093_4_167	949_4_9	2278_4_805	566_4_260	428_4_391	526_4_1	89_4_1095	240_4_15	339_4_1	1400_3_2548	72_4_1
751_4_1	1982_4_1072	597_4_1500	1093_4_148	949_4_8	2278_4_807	566_4_290	428_4_393	526_4_1	89_4_1026	240_4_10	339_4_1	1400_3_2566	72_4_1
751_4_1	1982_4_1055	597_4_1470	1093_4_146	949_4_7	2278_4_775	566_4_286	428_4_396	526_4_1	89_4_1107	240_4_11	339_4_1	1400_3_2567	72_4_1
751_4_1	1982_4_1035	597_4_1490	1093_4_158	949_4_7	2278_4_797	566_4_291	428_4_409	526_4_1	89_4_1062	240_4_12	339_4_1	1400_3_2559	72_4_1
751_4_1	1982_4_1078	597_4_1478	1093_4_173	949_4_4	2278_4_811	566_4_295	428_4_362	526_4_1	89_4_1035	240_4_9	339_4_1	1400_3_2575	72_4_1
751_4_1	1982_4_1114	597_4_1446	1093_4_159	949_4_8	2278_4_819	566_4_276	428_4_346	526_4_1	89_4_1022	240_4_10	339_4_1	1400_3_2620	72_4_1
751_4_1	1982_4_1074	597_4_1461	1093_4_146	949_4_15	2278_4_834	566_4_294	428_4_350	526_4_1	89_4_1029	240_4_10	339_4_1	1400_3_2607	72_4_1
751_4_1	1982_4_1068	597_4_1464	1093_4_164	949_4_18	2278_4_848	566_4_295	428_4_339	526_4_1	89_4_1034	240_4_4	339_4_1	1400_3_2586	72_4_1
751_4_1	1982_4_1116	597_4_1398	1093_4_171	949_4_17	2278_4_822	566_4_300	428_4_304	526_4_1	89_4_1037	240_4_3	339_4_1	1400_3_2652	72_4_1
751_4_1	1982_4_1075	597_4_1386	1093_4_163	949_4_14	2278_4_832	566_4_299	428_4_330	526_4_1	89_4_1128	240_4_3	339_4_1	1400_3_2590	72_4_1
751_4_1	1982_4_1095	597_4_1456	1093_4_150	949_4_14	2278_4_808	566_4_287	428_4_318	526_4_1	89_4_1081	240_4_1	339_4_1	1400_3_2610	72_4_1
751_4_1	1982_4_1087	597_4_1441	1093_4_156	949_4_9	2278_4_817	566_4_304	428_4_328	526_4_1	89_4_1099	72_4_1	339_4_1	1400_3_2579
751_4_1	1982_4_1092	597_4_1402	1093_4_154	949_4_15	2278_4_816	566_4_299	428_4_319	526_4_1	89_4_1111	72_4_1	339_4_1	1400_3_2612
751_4_1	1982_4_1083	597_4_1438	1093_4_142	949_4_19	2278_4_809	566_4_297	428_4_340	526_4_1	89_4_1066	72_4_1	339_4_1	1400_3_2626
751_4_1	1982_4_1058	597_4_1451	1093_4_156	949_4_23	2278_4_783	566_4_296	428_4_327	526_4_1	89_4_1091	72_4_1	339_4_1	1400_3_2635
751_4_1	1982_4_1075	597_4_1417	1093_4_181	949_4_10	2278_4_829	566_4_296	428_4_314	526_4_1	89_4_1082	72_4_1	339_4_1	1400_3_2616
751_4_1	1982_4_997	597_4_1430	1093_4_162	949_4_10	2278_4_800	566_4_311	428_4_326	526_4_1	89_4_1107	72_4_1	339_4_1	1400_3_2677
751_4_1	1982_4_1042	597_4_1394	1093_4_155	949_4_12	2278_4_796	566_4_308	428_4_323	526_4_1	89_4_1112	72_4_1	339_4_1	1400_3_2678
751_4_1	1982_4_1077	597_4_1368	1093_4_199	949_4_7	2278_4_786	566_4_309	428_4_323	526_4_1	89_4_1104	72_4_1	339_4_1	1400_3_2647
751_4_1	1982_4_1082	597_4_1353	1093_4_180	949_4_13	2278_4_819	566_4_313	428_4_301	526_4_1	89_4_1129	72_4_1	339_4_1	1400_3_2630
751_4_1	1982_4_1088	597_4_1371	1093_4_170	949_4_17	2278_4_866	566_4_312	428_4_290	526_4_1	89_4_1046	72_4_1	339_4_1	1400_3_2660
751_4_1	1982_4_1052	597_4_1406	1093_4_154	949_4_13	2278_4_825	566_4_308	428_4_286	526_4_1	89_4_1055	72_4_1	339_4_1	1400_3_2721
751_4_1	1982_4_1080	597_4_1426	1093_4_153	949_4_4	2278_4_820	566_4_312	428_4_290	526_4_1	89_4_1015	72_4_1	339_4_1	1400_3_2720
751_4_1	1982_4_1051	597_4_1393	1093_4_152	949_4_7	2278_4_801	566_4_339	428_4_267	526_4_1	89_4_1015	72_4_1	339_4_1	1400_3_2795
751_4_1	1982_4_1004	597_4_1426	1093_4_146	949_4_5	2278_4_764	566_4_312	428_4_258	526_4_1	89_4_1040	72_4_1	339_4_1	1400_3_2865
751_4_1	1982_4_1034	597_4_1384	1093_4_164	949_4_5	2278_4_731	566_4_332	428_4_278	526_4_1	89_4_1029	72_4_1	339_4_1	1400_3_2863
751_4_1	1982_4_1005	597_4_1422	1093_4_189	949_4_3	2278_4_730	566_4_325	428_4_265	526_4_1	89_4_1047	72_4_1	339_4_1	1400_3_2834
751_4_1	1982_4_1014	597_4_1461	1093_4_147	949_4_2	2278_4_760	566_4_305	428_4_234	526_4_1	89_4_1006	72_4_1	339_4_1	1400_3_2891
1982_4_1028	597_4_1416	1093_4_153	2278_4_793	566_4_303	428_4_250	526_4_1	89_4_957	72_4_1	339_4_1	1400_3_2920
1982_4_1012	597_4_1423	1093_4_139	2278_4_830	566_4_321	428_4_238	526_4_1	89_4_968	72_4_1	339_4_1	1400_3_2889
1982_4_1028	597_4_1430	1093_4_128	2278_4_836	566_4_309	428_4_241	526_4_1	89_4_962	72_4_1	339_4_1	1400_3_2886
1982_4_1068	597_4_1462	1093_4_131	2278_4_836	566_4_281	428_4_235	526_4_1	89_4_924	72_4_1	339_4_1	1400_3_2883
1982_4_1115	597_4_1412	1093_4_155	2278_4_836	566_4_275	428_4_220	526_4_1	89_4_904	72_4_1	339_4_1	1400_3_2903
1982_4_1126	597_4_1398	1093_4_155	2278_4_828	566_4_291	428_4_216	526_4_1	89_4_942	72_4_1	339_4_1	1400_3_2864
1982_4_1078	597_4_1420	1093_4_121	2278_4_821	566_4_285	428_4_212	526_4_1	89_4_942	72_4_1	339_4_1	1400_3_2941
1982_4_1100	597_4_1414	1093_4_139	2278_4_785	566_4_264	428_4_207	526_4_1	89_4_893	72_4_1	339_4_1	1400_3_3018
1982_4_1096	597_4_1411	1093_4_140	2278_4_807	566_4_292	428_4_219	526_4_1	89_4_890	72_4_1	339_4_1	1400_3_2965
1982_4_1059	597_4_1401	1093_4_132	2278_4_816	566_4_301	428_4_222	526_4_1	89_4_927	72_4_1	339_4_1	1400_3_2962
1982_4_1105	597_4_1409	1093_4_133	2278_4_829	566_4_301	428_4_203	526_4_1	89_4_840	72_4_1	339_4_1	1400_3_3000
1982_4_1094	597_4_1406	1093_4_117	2278_4_850	566_4_326	428_4_191	526_4_1	89_4_849	72_4_1	339_4_1	1400_3_2987
1982_4_1089	597_4_1400	1093_4_133	2278_4_847	566_4_321	428_4_215	526_4_1	89_4_903	72_4_1	339_4_1	1400_3_2912
1982_4_1071	597_4_1413	1093_4_129	2278_4_890	566_4_331	428_4_189	526_4_1	89_4_908	72_4_1	339_4_1	1400_3_2889
1982_4_1106	597_4_1379	1093_4_131	2278_4_815	566_4_334	428_4_164	526_4_1	89_4_879	72_4_1	339_4_1	1400_3_3012
1982_4_1095	597_4_1371	1093_4_143	2278_4_834	566_4_335	428_4_187	526_4_1	89_4_924	72_4_1	339_4_1	1400_3_2931
1982_4_1095	597_4_1376	1093_4_136	2278_4_832	566_4_348	428_4_191	526_4_1	89_4_934	72_4_1	339_4_1	1400_3_2908
1982_4_1053	597_4_1397	1093_4_145	2278_4_829	566_4_369	428_4_176	526_4_1	89_4_914	72_4_1	339_4_1	1400_3_2937
1982_4_1067	597_4_1387	1093_4_141	2278_4_795	566_4_369	428_4_189	526_4_1	89_4_917	72_4_1	339_4_1	1400_3_2955
1982_4_1084	597_4_1373	1093_4_152	2278_4_781	566_4_360	428_4_182	526_4_1	89_4_965	72_4_1	339_4_1	1400_3_2923
1982_4_1063	597_4_1422	1093_4_140	2278_4_777	566_4_391	428_4_169	526_4_1	89_4_915	72_4_1	339_4_1	1400_3_2943
1982_4_1095	597_4_1368	1093_4_128	2278_4_756	566_4_405	428_4_153	526_4_1	89_4_920	72_4_1	339_4_1	1400_3_2995
1982_4_1052	597_4_1338	1093_4_138	2278_4_781	566_4_444	428_4_160	526_4_1	89_4_963	72_4_1	339_4_1	1400_3_2944
1982_4_1056	597_4_1414	1093_4_136	2278_4_770	566_4_431	428_4_160	526_4_1	89_4_932	72_4_1	339_4_1	1400_3_2921
1982_4_1091	597_4_1399	1093_4_155	2278_4_785	566_4_405	428_4_182	526_4_1	89_4_893	72_4_1	339_4_1	1400_3_2910
1982_4_1049	597_4_1408	1093_4_162	2278_4_759	566_4_425	428_4_169	526_4_1	89_4_912	72_4_1	339_4_1	1400_3_2936
1982_4_1039	597_4_1467	1093_4_173	2278_4_757	566_4_426	428_4_190	526_4_1	89_4_869	72_4_1	339_4_1	1400_3_2899
1982_4_1007	597_4_1528	1093_4_170	2278_4_741	566_4_428	428_4_202	526_4_1	89_4_809	72_4_1	339_4_1	1400_3_2935
1982_4_999	597_4_1484	1093_4_184	2278_4_734	566_4_430	428_4_207	526_4_1	89_4_862	72_4_1	339_4_1	1400_3_2920
1982_4_949	597_4_1496	1093_4_171	2278_4_715	566_4_444	428_4_218	526_4_1	89_4_905	72_4_1	339_4_1	1400_3_2922
1982_4_928	597_4_1557	1093_4_176	2278_4_668	566_4_432	428_4_205	526_4_1	89_4_861	72_4_1	339_4_1	1400_3_2993
1982_4_970	597_4_1521	1093_4_160	2278_4_682	566_4_451	428_4_181	526_4_1	89_4_825	72_4_1	339_4_1	1400_3_3030
1982_4_974	597_4_1477	1093_4_153	2278_4_692	566_4_470	428_4_204	526_4_1	89_4_859	72_4_1	339_4_1	1400_3_2991
1982_4_924	597_4_1520	1093_4_150	2278_4_742	566_4_450	428_4_214	526_4_1	89_4_884	72_4_1	339_4_1	1400_3_2936
1982_4_940	597_4_1539	1093_4_154	2278_4_757	566_4_441	428_4_226	526_4_1	89_4_866	72_4_1	339_4_1	1400_3_2897
1982_4_951	597_4_1514	1093_4_143	2278_4_764	566_4_448	428_4_248	526_4_1	89_4_886	72_4_1	339_4_1	1400_3_2866
1982_4_906	597_4_1543	1093_4_155	2278_4_762	566_4_467	428_4_205	526_4_1	89_4_935	72_4_1	339_4_1	1400_3_2847
1982_4_907	597_4_1578	1093_4_174	2278_4_755	566_4_464	428_4_225	526_4_1	89_4_910	72_4_1	339_4_1	1400_3_2807
1982_4_909	597_4_1560	1093_4_180	2278_4_754	566_4_485	428_4_235	526_4_1	89_4_896	72_4_1	339_4_1	1400_3_2801
1982_4_874	597_4_1576	1093_4_168	2278_4_764	566_4_463	428_4_216	526_4_1	89_4_954	72_4_1	339_4_1	1400_3_2805
1982_4_865	597_4_1623	1093_4_197	2278_4_806	566_4_446	428_4_189	526_4_1	89_4_956	72_4_1	339_4_1	1400_3_2738
1982_4_883	597_4_1589	1093_4_209	2278_4_768	566_4_453	428_4_188	526_4_1	89_4_923	72_4_1	339_4_1	1400_3_2807
1982_4_904	597_4_1575	1093_4_214	2278_4_741	566_4_433	428_4_190	526_4_1	89_4_936	72_4_1	339_4_1	1400_3_2827
1982_4_872	597_4_1632	1093_4_216	2278_4_750	566_4_398	428_4_155	526_4_1	89_4_1001	72_4_1	339_4_1	1400_3_2796
1982_4_856	597_4_1680	1093_4_221	2278_4_730	566_4_419	428_4_162	526_4_1	89_4_961	72_4_1	339_4_1	1400_3_2791
1982_4_846	597_4_1656	1093_4_203	2278_4_730	566_4_419	428_4_188	526_4_1	89_4_949	72_4_1	339_4_1	1400_3_2829
1982_4_795	597_4_1686	1093_4_199	2278_4_735	566_4_382	428_4_194	526_4_1	89_4_1027	72_4_1	339_4_1	1400_3_2802
1982_4_751	597_4_1729	1093_4_223	2278_4_751	566_4_364	428_4_176	526_4_1	89_4_1061	72_4_1	339_4_1	1400_3_2765
1982_4_765	597_4_1707	1093_4_193	2278_4_714	566_4_393	428_4_183	526_4_1	89_4_1021	72_4_1	339_4_1	1400_3_2844
1982_4_749	597_4_1667	1093_4_196	2278_4_735	566_4_384	428_4_207	526_4_1	89_4_1049	72_4_1	339_4_1	1400_3_2833
1982_4_742	597_4_1765	1093_4_191	2278_4_773	566_4_331	428_4_202	526_4_1	89_4_1052	72_4_1	339_4_1	1400_3_2764
1982_4_745	597_4_1800	1093_4_186	2278_4_777	566_4_340	428_4_184	526_4_1	89_4_1012	72_4_1	339_4_1	1400_3_2776
1982_4_763	597_4_1780	1093_4_190	2278_4_772	566_4_347	428_4_197	526_4_1	89_4_988	72_4_1	339_4_1	1400_3_2783
1982_4_761	597_4_1786	1093_4_182	2278_4_796	566_4_368	428_4_212	526_4_1	89_4_965	72_4_1	339_4_1	1400_3_2750
1982_4_760	597_4_1783	1093_4_196	2278_4_789	566_4_380	428_4_190	526_4_1	89_4_981	72_4_1	339_4_1	1400_3_2741
1982_4_790	597_4_1767	1093_4_147	2278_4_773	566_4_408	428_4_190	526_4_1	89_4_951	72_4_1	339_4_1	1400_3_2794
1982_4_765	597_4_1775	1093_4_141	2278_4_772	566_4_404	428_4_189	526_4_1	89_4_963	72_4_1	339_4_1	1400_3_2811
1982_4_740	597_4_1764	1093_4_176	2278_4_784	566_4_415	428_4_171	526_4_1	89_4_999	72_4_1	339_4_1	1400_3_2771
1982_4_750	597_4_1773	1093_4_181	2278_4_800	566_4_428	428_4_155	526_4_1	89_4_981	72_4_1	339_4_1	1400_3_2752
1982_4_822	597_4_1685	1093_4_157	2278_4_820	566_4_453	428_4_155	526_4_1	89_4_934	72_4_1	339_4_1	1400_3_2794
1982_4_805	597_4_1663	1093_4_171	2278_4_829	566_4_457	428_4_147	526_4_1	89_4_970	72_4_1	339_4_1	1400_3_2778
1982_4_782	597_4_1705	1093_4_173	2278_4_803	566_4_464	428_4_111	526_4_1	89_4_966	72_4_1	339_4_1	1400_3_2816
1982_4_808	597_4_1681	1093_4_154	2278_4_830	566_4_482	428_4_124	526_4_1	89_4_943	72_4_1	339_4_1	1400_3_2798
1982_4_821	597_4_1659	1093_4_157	2278_4_847	566_4_462	428_4_137	526_4_1	89_4_950	72_4_1	339_4_1	1400_3_2787
1982_4_788	597_4_1660	1093_4_158	2278_4_854	566_4_474	428_4_126	526_4_1	89_4_978	72_4_1	339_4_1	1400_3_2782
1982_4_802	597_4_1682	1093_4_180	2278_4_853	566_4_481	428_4_125	526_4_1	89_4_904	72_4_1	339_4_1	1400_3_2793
1982_4_865	597_4_1647	1093_4_176	2278_4_843	566_4_475	428_4_142	526_4_1	89_4_896	72_4_1	339_4_1	1400_3_2776
1982_4_838	597_4_1642	1093_4_179	2278_4_857	566_4_493	428_4_149	526_4_1	89_4_880	72_4_1	339_4_1	1400_3_2782
1982_4_788	597_4_1671	1093_4_179	2278_4_875	566_4_502	428_4_121	526_4_1	89_4_933	72_4_1	339_4_1	1400_3_2751
1982_4_861	597_4_1619	1093_4_156	2278_4_876	566_4_475	428_4_127	526_4_1	89_4_908	72_4_1	339_4_1	1400_3_2798
1982_4_782	597_4_1605	1093_4_155	2278_4_904	566_4_506	428_4_151	526_4_1	89_4_927	72_4_1	339_4_1	1400_3_2790
1982_4_761	597_4_1614	1093_4_149	2278_4_926	566_4_507	428_4_135	526_4_1	89_4_942	72_4_1	339_4_1	1400_3_2786
1982_4_778	597_4_1621	1093_4_162	2278_4_939	566_4_506	428_4_127	526_4_1	89_4_928	72_4_1	339_4_1	1400_3_2759
1982_4_778	597_4_1605	1093_4_150	2278_4_977	566_4_487	428_4_151	526_4_1	89_4_945	72_4_1	339_4_1	1400_3_2727
1982_4_759	597_4_1611	1093_4_173	2278_4_932	566_4_485	428_4_135	526_4_1	89_4_971	72_4_1	339_4_1	1400_3_2754
1982_4_775	597_4_1598	1093_4_190	2278_4_961	566_4_475	428_4_124	526_4_1	89_4_965	72_4_1	339_4_1	1400_3_2732
1982_4_811	597_4_1634	1093_4_167	2278_4_929	566_4_439	428_4_134	526_4_1	89_4_929	72_4_1	339_4_1	1400_3_2777
1982_4_835	597_4_1610	1093_4_168	2278_4_919	566_4_413	428_4_158	526_4_1	89_4_927	72_4_1	339_4_1	1400_3_2790
1982_4_821	597_4_1599	1093_4_210	2278_4_870	566_4_428	428_4_140	526_4_1	89_4_939	72_4_1	339_4_1	1400_3_2813
1982_4_844	597_4_1614	1093_4_220	2278_4_878	566_4_446	428_4_148	526_4_1	89_4_890	72_4_1	339_4_1	1400_3_2780
1982_4_876	597_4_1603	1093_4_203	2278_4_914	566_4_420	428_4_138	526_4_1	89_4_877	72_4_1	339_4_1	1400_3_2789
1982_4_851	597_4_1592	1093_4_202	2278_4_883	566_4_422	428_4_141	526_4_1	89_4_885	72_4_1	339_4_1	1400_3_2844
1982_4_848	597_4_1537	1093_4_220	2278_4_885	566_4_458	428_4_139	526_4_1	89_4_884	72_4_1	339_4_1	1400_3_2849
1982_4_894	597_4_1529	1093_4_202	2278_4_864	566_4_455	428_4_132	526_4_1	89_4_826	72_4_1	339_4_1	1400_3_2918
1982_4_895	597_4_1521	1093_4_222	2278_4_855	566_4_443	428_4_141	526_4_1	89_4_838	72_4_1	339_4_1	1400_3_2905
1982_4_852	597_4_1553	1093_4_232	2278_4_867	566_4_453	428_4_118	526_4_1	89_4_838	72_4_1	339_4_1	1400_3_2907
1982_4_811	597_4_1604	1093_4_233	2278_4_857	566_4_460	428_4_127	526_4_1	89_4_844	72_4_1	339_4_1	1400_3_2884
1982_4_863	597_4_1618	1093_4_225	2278_4_818	566_4_437	428_4_138	526_4_1	89_4_829	72_4_1	339_4_1	1400_3_2892
1982_4_830	597_4_1618	1093_4_244	2278_4_802	566_4_409	428_4_126	526_4_1	89_4_850	72_4_1	339_4_1	1400_3_2941
1982_4_790	597_4_1607	1093_4_268	2278_4_746	566_4_409	428_4_128	526_4_1	89_4_877	72_4_1	339_4_1	1400_3_2995
1982_4_779	597_4_1627	1093_4_256	2278_4_706	566_4_384	428_4_121	526_4_1	89_4_916	72_4_1	339_4_1	1400_3_3031
1982_4_805	597_4_1615	1093_4_266	2278_4_700	566_4_349	428_4_117	526_4_1	89_4_961	72_4_1	339_4_1	1400_3_3007
1982_4_758	597_4_1598	1093_4_264	2278_4_705	566_4_361	428_4_97	526_4_1	89_4_944	72_4_1	339_4_1	1400_3_3093
1982_4_744	597_4_1603	1093_4_264	2278_4_654	566_4_368	428_4_86	526_4_1	89_4_975	72_4_1	339_4_1	1400_3_3126
1982_4_793	597_4_1602	1093_4_246	2278_4_653	566_4_373	428_4_74	526_4_1	89_4_921	72_4_1	339_4_1	1400_3_3158
1982_4_782	597_4_1622	1093_4_266	2278_4_628	566_4_367	428_4_82	526_4_1	89_4_920	72_4_1	339_4_1	1400_3_3153
1982_4_768	597_4_1588	1093_4_281	2278_4_645	566_4_371	428_4_80	526_4_1	89_4_893	72_4_1	339_4_1	1400_3_3194
1982_4_750	597_4_1618	1093_4_239	2278_4_635	566_4_388	428_4_83	526_4_1	89_4_876	72_4_1	339_4_1	1400_3_3231
1982_4_700	597_4_1676	1093_4_259	2278_4_646	566_4_391	428_4_72	526_4_1	89_4_871	72_4_1	339_4_1	1400_3_3205
1982_4_691	597_4_1650	1093_4_246	2278_4_669	566_4_411	428_4_74	526_4_1	89_4_879	72_4_1	339_4_1	1400_3_3200
1982_4_693	597_4_1640	1093_4_267	2278_4_651	566_4_406	428_4_91	526_4_1	89_4_894	72_4_1	339_4_1	1400_3_3178
1982_4_667	597_4_1653	1093_4_252	2278_4_617	566_4_384	428_4_115	526_4_1	89_4_940	72_4_1	339_4_1	1400_3_3192
1982_4_700	597_4_1650	1093_4_249	2278_4_618	566_4_372	428_4_121	526_4_1	89_4_943	72_4_1	339_4_1	1400_3_3167
1982_4_697	597_4_1623	1093_4_300	2278_4_573	566_4_387	428_4_105	526_4_1	89_4_932	72_4_1	339_4_1	1400_3_3203
1982_4_684	597_4_1660	1093_4_268	2278_4_579	566_4_387	428_4_107	526_4_1	89_4_935	72_4_1	339_4_1	1400_3_3200
1982_4_645	597_4_1692	1093_4_262	2278_4_594	566_4_378	428_4_104	526_4_1	89_4_983	72_4_1	339_4_1	1400_3_3162
1982_4_676	597_4_1652	1093_4_328	2278_4_571	566_4_364	428_4_121	526_4_1	89_4_975	72_4_1	339_4_1	1400_3_3133
1982_4_688	597_4_1681	1093_4_308	2278_4_587	566_4_350	428_4_119	526_4_1	89_4_955	72_4_1	339_4_1	1400_3_3132
1982_4_674	597_4_1681	1093_4_267	2278_4_616	566_4_353	428_4_109	526_4_1	89_4_998	72_4_1	339_4_1	1400_3_3122
1982_4_710	597_4_1650	1093_4_315	2278_4_606	566_4_340	428_4_138	526_4_1	89_4_967	72_4_1	339_4_1	1400_3_3094
1982_4_702	597_4_1631	1093_4_308	2278_4_581	566_4_377	428_4_136	526_4_1	89_4_971	72_4_1	339_4_1	1400_3_3114
1982_4_644	597_4_1680	1093_4_255	2278_4_569	566_4_413	428_4_142	526_4_1	89_4_966	72_4_1	339_4_1	1400_3_3151
1982_4_670	597_4_1703	1093_4_216	2278_4_597	566_4_392	428_4_145	526_4_1	89_4_969	72_4_1	339_4_1	1400_3_3128
1982_4_695	597_4_1736	1093_4_235	2278_4_524	566_4_363	428_4_164	526_4_1	89_4_963	72_4_1	339_4_1	1400_3_3140
1982_4_651	597_4_1770	1093_4_235	2278_4_466	566_4_377	428_4_176	526_4_1	89_4_931	72_4_1	339_4_1	1400_3_3214
1982_4_629	597_4_1743	1093_4_205	2278_4_473	566_4_392	428_4_195	526_4_1	89_4_966	72_4_1	339_4_1	1400_3_3217
1982_4_641	597_4_1728	1093_4_212	2278_4_463	566_4_387	428_4_189	526_4_1	89_4_970	72_4_1	339_4_1	1400_3_3230
1982_4_649	597_4_1693	1093_4_225	2278_4_426	566_4_387	428_4_185	526_4_1	89_4_962	72_4_1	339_4_1	1400_3_3293
1982_4_619	597_4_1724	1093_4_227	2278_4_440	566_4_388	428_4_174	526_4_1	89_4_955	72_4_1	339_4_1	1400_3_3293
1982_4_664	597_4_1645	1093_4_243	2278_4_470	566_4_373	428_4_176	526_4_1	89_4_984	72_4_1	339_4_1	1400_3_3265
1982_4_710	597_4_1567	1093_4_285	2278_4_450	566_4_382	428_4_165	526_4_1	89_4_980	72_4_1	339_4_1	1400_3_3281
1982_4_668	597_4_1641	1093_4_259	2278_4_464	566_4_389	428_4_179	526_4_1	89_4_984	72_4_1	339_4_1	1400_3_3236
1982_4_672	597_4_1650	1093_4_249	2278_4_473	566_4_399	428_4_162	526_4_1	89_4_987	72_4_1	339_4_1	1400_3_3228
1982_4_722	597_4_1642	1093_4_276	2278_4_473	566_4_377	428_4_162	526_4_1	89_4_960	72_4_1	339_4_1	1400_3_3208
1982_4_750	597_4_1609	1093_4_286	2278_4_471	566_4_354	428_4_148	526_4_1	89_4_968	72_4_1	339_4_1	1400_3_3234
1982_4_670	597_4_1628	1093_4_270	2278_4_445	566_4_393	428_4_139	526_4_1	89_4_978	72_4_1	339_4_1	1400_3_3297
1982_4_705	597_4_1579	1093_4_259	2278_4_437	566_4_374	428_4_151	526_4_1	89_4_1001	72_4_1	339_4_1	1400_3_3314
1982_4_731	597_4_1555	1093_4_279	2278_4_415	566_4_369	428_4_143	526_4_1	89_4_1018	72_4_1	339_4_1	1400_3_3310
1982_4_727	597_4_1562	1093_4_270	2278_4_428	566_4_385	428_4_127	526_4_1	89_4_1003	72_4_1	339_4_1	1400_3_3318
1982_4_716	597_4_1603	1093_4_265	2278_4_412	566_4_362	428_4_125	526_4_1	89_4_1006	72_4_1	339_4_1	1400_3_3331
1982_4_748	597_4_1577	1093_4_243	2278_4_407	566_4_364	428_4_114	526_4_1	89_4_1046	72_4_1	339_4_1	1400_3_3321
1982_4_780	597_4_1540	1093_4_273	2278_4_403	566_4_359	428_4_106	526_4_1	89_4_1057	72_4_1	339_4_1	1400_3_3302
1982_4_752	597_4_1565	1093_4_248	2278_4_401	566_4_354	428_4_106	526_4_1	89_4_1021	72_4_1	339_4_1	1400_3_3373
1982_4_748	597_4_1609	1093_4_270	2278_4_407	566_4_338	428_4_114	526_4_1	89_4_1064	72_4_1	339_4_1	1400_3_3270
1982_4_779	597_4_1550	1093_4_306	2278_4_380	566_4_333	428_4_115	526_4_1	89_4_1064	72_4_1	339_4_1	1400_3_3293
1982_4_738	597_4_1588	1093_4_312	2278_4_375	566_4_327	428_4_117	526_4_1	89_4_1051	72_4_1	339_4_1	1400_3_3312
1982_4_775	597_4_1547	1093_4_294	2278_4_376	566_4_322	428_4_95	526_4_1	89_4_1032	72_4_1	339_4_1	1400_3_3379
1982_4_737	597_4_1521	1093_4_268	2278_4_377	566_4_331	428_4_99	526_4_1	89_4_1033	72_4_1	339_4_1	1400_3_3454
1982_4_674	597_4_1471	1093_4_310	2278_4_386	566_4_339	428_4_100	526_4_1	89_4_1038	72_4_1	339_4_1	1400_3_3502
1982_4_675	597_4_1490	1093_4_272	2278_4_376	566_4_358	428_4_87	526_4_1	89_4_1033	72_4_1	339_4_1	1400_3_3529
1982_4_701	597_4_1533	1093_4_275	2278_4_371	566_4_341	428_4_73	526_4_1	89_4_1079	72_4_1	339_4_1	1400_3_3447
1982_4_704	597_4_1427	1093_4_302	2278_4_339	566_4_350	428_4_76	526_4_1	89_4_1088	72_4_1	339_4_1	1400_3_3534
1982_4_704	597_4_1374	1093_4_310	2278_4_362	566_4_362	428_4_80	526_4_1	89_4_1094	72_4_1	339_4_1	1400_3_3534
1982_4_728	597_4_1419	1093_4_305	2278_4_361	566_4_370	428_4_79	526_4_1	89_4_1055	72_4_1	339_4_1	1400_3_3503
1982_4_751	597_4_1402	1093_4_303	2278_4_354	566_4_356	428_4_93	526_4_1	89_4_1079	72_4_1	339_4_1	1400_3_3482
1982_4_759	597_4_1340	1093_4_320	2278_4_369	566_4_333	428_4_92	526_4_1	89_4_1081	72_4_1	339_4_1	1400_3_3526
1982_4_787	597_4_1376	1093_4_336	2278_4_359	566_4_333	428_4_76	526_4_1	89_4_1052	72_4_1	339_4_1	1400_3_3501
1982_4_798	597_4_1394	1093_4_330	2278_4_366	566_4_319	428_4_84	526_4_1	89_4_1071	72_4_1	339_4_1	1400_3_3458
1982_4_780	597_4_1354	1093_4_334	2278_4_375	566_4_324	428_4_110	526_4_1	89_4_1129	72_4_1	339_4_1	1400_3_3414
1982_4_758	597_4_1330	1093_4_323	2278_4_406	566_4_362	428_4_104	526_4_1	89_4_1093	72_4_1	339_4_1	1400_3_3444
1982_4_754	597_4_1323	1093_4_365	2278_4_396	566_4_373	428_4_83	526_4_1	89_4_1093	72_4_1	339_4_1	1400_3_3433
1982_4_779	597_4_1296	1093_4_394	2278_4_418	566_4_374	428_4_106	526_4_1	89_4_1097	72_4_1	339_4_1	1400_3_3356
1982_4_774	597_4_1247	1093_4_401	2278_4_425	566_4_357	428_4_113	526_4_1	89_4_1070	72_4_1	339_4_1	1400_3_3433
1982_4_748	597_4_1288	1093_4_394	2278_4_455	566_4_361	428_4_92	526_4_1	89_4_1034	72_4_1	339_4_1	1400_3_3448
1982_4_776	597_4_1279	1093_4_414	2278_4_451	566_4_345	428_4_97	526_4_1	89_4_1094	72_4_1	339_4_1	1400_3_3364
1982_4_730	597_4_1265	1093_4_445	2278_4_425	566_4_356	428_4_120	526_4_1	89_4_1060	72_4_1	339_4_1	1400_3_3419
1982_4_722	597_4_1286	1093_4_435	2278_4_442	566_4_334	428_4_96	526_4_1	89_4_1057	72_4_1	339_4_1	1400_3_3448
1982_4_723	597_4_1321	1093_4_454	2278_4_417	566_4_335	428_4_99	526_4_1	89_4_1057	72_4_1	339_4_1	1400_3_3414
1982_4_714	597_4_1367	1093_4_451	2278_4_405	566_4_323	428_4_118	526_4_1	89_4_1058	72_4_1	339_4_1	1400_3_3384
1982_4_743	597_4_1297	1093_4_474	2278_4_421	566_4_308	428_4_120	526_4_1	89_4_1097	72_4_1	339_4_1	1400_3_3360
1982_4_703	597_4_1326	1093_4_438	2278_4_403	566_4_331	428_4_114	526_4_1	89_4_1089	72_4_1	339_4_1	1400_3_3416
1982_4_714	597_4_1357	1093_4_412	2278_4_400	566_4_341	428_4_106	526_4_1	89_4_1065	72_4_1	339_4_1	1400_3_3425
1982_4_766	597_4_1254	1093_4_439	2278_4_408	566_4_385	428_4_103	526_4_1	89_4_1001	72_4_1	339_4_1	1400_3_3464
1982_4_754	597_4_1275	1093_4_447	2278_4_406	566_4_369	428_4_83	526_4_1	89_4_986	72_4_1	339_4_1	1400_3_3500
1982_4_769	597_4_1224	1093_4_453	2278_4_393	566_4_377	428_4_93	526_4_1	89_4_1032	72_4_1	339_4_1	1400_3_3479
1982_4_757	597_4_1213	1093_4_451	2278_4_363	566_4_370	428_4_128	526_4_1	89_4_1057	72_4_1	339_4_1	1400_3_3481
1982_4_775	597_4_1224	1093_4_474	2278_4_392	566_4_375	428_4_123	526_4_1	89_4_1052	72_4_1	339_4_1	1400_3_3405
1982_4_748	597_4_1248	1093_4_506	2278_4_381	566_4_376	428_4_113	526_4_1	89_4_1016	72_4_1	339_4_1	1400_3_3432
1982_4_789	597_4_1212	1093_4_509	2278_4_382	566_4_379	428_4_128	526_4_1	89_4_999	72_4_1	339_4_1	1400_3_3422
1982_4_803	597_4_1214	1093_4_515	2278_4_387	566_4_379	428_4_121	526_4_1	89_4_980	72_4_1	339_4_1	1400_3_3421
1982_4_820	597_4_1246	1093_4_512	2278_4_380	566_4_359	428_4_110	526_4_1	89_4_1001	72_4_1	339_4_1	1400_3_3392
1982_4_744	597_4_1261	1093_4_523	2278_4_352	566_4_364	428_4_108	526_4_1	89_4_1036	72_4_1	339_4_1	1400_3_3432
1982_4_717	597_4_1230	1093_4_495	2278_4_315	566_4_373	428_4_136	526_4_1	89_4_1055	72_4_1	339_4_1	1400_3_3499
1982_4_711	597_4_1268	1093_4_489	2278_4_347	566_4_364	428_4_115	526_4_1	89_4_1055	72_4_1	339_4_1	1400_3_3471
1982_4_706	597_4_1303	1093_4_490	2278_4_346	566_4_355	428_4_83	526_4_1	89_4_1075	72_4_1	339_4_1	1400_3_3462
1982_4_707	597_4_1213	1093_4_494	2278_4_350	566_4_372	428_4_94	526_4_1	89_4_1136	72_4_1	339_4_1	1400_3_3454
1982_4_699	597_4_1209	1093_4_476	2278_4_378	566_4_331	428_4_118	526_4_1	89_4_1140	72_4_1	339_4_1	1400_3_3469
1982_4_675	597_4_1287	1093_4_444	2278_4_355	566_4_339	428_4_81	526_4_1	89_4_1168	72_4_1	339_4_1	1400_3_3471
1982_4_703	597_4_1217	1093_4_481	2278_4_358	566_4_336	428_4_82	526_4_1	89_4_1160	72_4_1	339_4_1	1400_3_3483
1982_4_678	597_4_1230	1093_4_421	2278_4_381	566_4_327	428_4_94	526_4_1	89_4_1179	72_4_1	339_4_1	1400_3_3510
1982_4_649	597_4_1271	1093_4_424	2278_4_413	566_4_323	428_4_88	526_4_1	89_4_1192	72_4_1	339_4_1	1400_3_3460
1982_4_681	597_4_1270	1093_4_392	2278_4_396	566_4_341	428_4_69	526_4_1	89_4_1187	72_4_1	339_4_1	1400_3_3484
1982_4_687	597_4_1275	1093_4_381	2278_4_415	566_4_329	428_4_77	526_4_1	89_4_1191	72_4_1	339_4_1	1400_3_3465
1982_4_682	597_4_1268	1093_4_372	2278_4_424	566_4_351	428_4_88	526_4_1	89_4_1181	72_4_1	339_4_1	1400_3_3454
1982_4_691	597_4_1301	1093_4_417	2278_4_393	566_4_346	428_4_79	526_4_1	89_4_1160	72_4_1	339_4_1	1400_3_3433
1982_4_643	597_4_1344	1093_4_467	2278_4_350	566_4_343	428_4_75	526_4_1	89_4_1201	72_4_1	339_4_1	1400_3_3397
1982_4_592	597_4_1322	1093_4_456	2278_4_382	566_4_356	428_4_79	526_4_1	89_4_1172	72_4_1	339_4_1	1400_3_3461
1982_4_609	597_4_1365	1093_4_436	2278_4_396	566_4_369	428_4_79	526_4_1	89_4_1164	72_4_1	339_4_1	1400_3_3402
1982_4_634	597_4_1367	1093_4_456	2278_4_353	566_4_356	428_4_74	526_4_1	89_4_1150	72_4_1	339_4_1	1400_3_3430
1982_4_673	597_4_1296	1093_4_470	2278_4_317	566_4_368	428_4_93	526_4_1	89_4_1133	72_4_1	339_4_1	1400_3_3470
1982_4_703	597_4_1261	1093_4_448	2278_4_353	566_4_383	428_4_102	526_4_1	89_4_1106	72_4_1	339_4_1	1400_3_3464
1982_4_684	597_4_1290	1093_4_470	2278_4_365	566_4_384	428_4_81	526_4_1	89_4_1144	72_4_1	339_4_1	1400_3_3402
1982_4_684	597_4_1321	1093_4_496	2278_4_360	566_4_374	428_4_79	526_4_1	89_4_1167	72_4_1	339_4_1	1400_3_3339
1982_4_652	597_4_1320	1093_4_430	2278_4_352	566_4_398	428_4_83	526_4_1	89_4_1154	72_4_1	339_4_1	1400_3_3431
1982_4_660	597_4_1284	1093_4_422	2278_4_366	566_4_403	428_4_98	526_4_1	89_4_1110	72_4_1	339_4_1	1400_3_3477
1982_4_697	597_4_1314	1093_4_419	2278_4_366	566_4_378	428_4_80	526_4_1	89_4_1107	72_4_1	339_4_1	1400_3_3459
1982_4_652	597_4_1386	1093_4_403	2278_4_370	566_4_361	428_4_82	526_4_1	89_4_1114	72_4_1	339_4_1	1400_3_3452
1982_4_656	597_4_1366	1093_4_385	2278_4_389	566_4_349	428_4_109	526_4_1	89_4_1116	72_4_1	339_4_1	1400_3_3450
1982_4_664	597_4_1393	1093_4_383	2278_4_391	566_4_366	428_4_91	526_4_1	89_4_1119	72_4_1	339_4_1	1400_3_3413
1982_4_637	597_4_1415	1093_4_388	2278_4_374	566_4_370	428_4_87	526_4_1	89_4_1134	72_4_1	339_4_1	1400_3_3415
1982_4_614	597_4_1392	1093_4_342	2278_4_406	566_4_370	428_4_87	526_4_1	89_4_1128	72_4_1	339_4_1	1400_3_3481
1982_4_636	597_4_1394	1093_4_354	2278_4_421	566_4_363	428_4_76	526_4_1	89_4_1130	72_4_1	339_4_1	1400_3_3446
1982_4_655	597_4_1373	1093_4_382	2278_4_430	566_4_347	428_4_78	526_4_1	89_4_1187	72_4_1	339_4_1	1400_3_3368
1982_4_634	597_4_1385	1093_4_399	2278_4_404	566_4_326	428_4_91	526_4_1	89_4_1196	72_4_1	339_4_1	1400_3_3385
1982_4_698	597_4_1347	1093_4_371	2278_4_413	566_4_325	428_4_89	526_4_1	89_4_1130	72_4_1	339_4_1	1400_3_3447
1982_4_751	597_4_1336	1093_4_392	2278_4_391	566_4_310	428_4_60	526_4_1	89_4_1080	72_4_1	339_4_1	1400_3_3500
1982_4_745	597_4_1367	1093_4_429	2278_4_402	566_4_316	428_4_68	526_4_1	89_4_1103	72_4_1	339_4_1	1400_3_3390
1982_4_724	597_4_1373	1093_4_386	2278_4_389	566_4_324	428_4_80	526_4_1	89_4_1144	72_4_1	339_4_1	1400_3_3400
1982_4_753	597_4_1384	1093_4_379	2278_4_376	566_4_341	428_4_80	526_4_1	89_4_1059	72_4_1	339_4_1	1400_3_3448
1982_4_775	597_4_1351	1093_4_404	2278_4_362	566_4_344	428_4_89	526_4_1	89_4_1073	72_4_1	339_4_1	1400_3_3422
1982_4_722	597_4_1372	1093_4_410	2278_4_336	566_4_343	428_4_110	526_4_1	89_4_1109	72_4_1	339_4_1	1400_3_3418
1982_4_748	597_4_1333	1093_4_378	2278_4_365	566_4_368	428_4_136	526_4_1	89_4_1086	72_4_1	339_4_1	1400_3_3406
1982_4_797	597_4_1343	1093_4_384	2278_4_368	566_4_343	428_4_105	526_4_1	89_4_1022	72_4_1	339_4_1	1400_3_3458
1982_4_794	597_4_1326	1093_4_391	2278_4_371	566_4_343	428_4_111	526_4_1	89_4_1087	72_4_1	339_4_1	1400_3_3397
1982_4_772	597_4_1369	1093_4_344	2278_4_369	566_4_361	428_4_135	526_4_1	89_4_1095	72_4_1	339_4_1	1400_3_3375
1982_4_812	597_4_1377	1093_4_314	2278_4_377	566_4_347	428_4_120	526_4_1	89_4_1031	72_4_1	339_4_1	1400_3_3442
1982_4_828	597_4_1369	1093_4_304	2278_4_386	566_4_325	428_4_107	526_4_1	89_4_1051	72_4_1	339_4_1	1400_3_3450
1982_4_749	597_4_1353	1093_4_298	2278_4_374	566_4_355	428_4_109	526_4_1	89_4_1120	72_4_1	339_4_1	1400_3_3462
1982_4_756	597_4_1390	1093_4_256	2278_4_400	566_4_360	428_4_109	526_4_1	89_4_1119	72_4_1	339_4_1	1400_3_3430
1982_4_827	597_4_1369	1093_4_275	2278_4_372	566_4_314	428_4_93	526_4_1	89_4_1099	72_4_1	339_4_1	1400_3_3471
1982_4_798	597_4_1366	1093_4_308	2278_4_366	566_4_318	428_4_93	526_4_1	89_4_1149	72_4_1	339_4_1	1400_3_3422
1982_4_766	597_4_1392	1093_4_267	2278_4_368	566_4_354	428_4_102	526_4_1	89_4_1152	72_4_1	339_4_1	1400_3_3419
1982_4_858	597_4_1395	1093_4_261	2278_4_385	566_4_320	428_4_100	526_4_1	89_4_1082	72_4_1	339_4_1	1400_3_3419
1982_4_899	597_4_1383	1093_4_296	2278_4_369	566_4_294	428_4_83	526_4_1	89_4_1038	72_4_1	339_4_1	1400_3_3458
1982_4_820	597_4_1320	1093_4_319	2278_4_391	566_4_337	428_4_74	526_4_1	89_4_1123	72_4_1	339_4_1	1400_3_3436
1982_4_899	597_4_1337	1093_4_301	2278_4_377	566_4_314	428_4_85	526_4_1	89_4_1125	72_4_1	339_4_1	1400_3_3382
1982_4_936	597_4_1373	1093_4_315	2278_4_386	566_4_294	428_4_68	526_4_1	89_4_1071	72_4_1	339_4_1	1400_3_3377
1982_4_828	597_4_1371	1093_4_347	2278_4_364	566_4_313	428_4_72	526_4_1	89_4_1115	72_4_1	339_4_1	1400_3_3410
1982_4_815	597_4_1421	1093_4_298	2278_4_378	566_4_310	428_4_78	526_4_1	89_4_1166	72_4_1	339_4_1	1400_3_3354
1982_4_868	597_4_1410	1093_4_334	2278_4_381	566_4_301	428_4_89	526_4_1	89_4_1118	72_4_1	339_4_1	1400_3_3319
1982_4_812	597_4_1438	1093_4_327	2278_4_380	566_4_293	428_4_83	526_4_1	89_4_1148	72_4_1	339_4_1	1400_3_3339
1982_4_775	597_4_1407	1093_4_283	2278_4_409	566_4_300	428_4_93	526_4_1	89_4_1187	72_4_1	339_4_1	1400_3_3366
1982_4_850	597_4_1355	1093_4_270	2278_4_398	566_4_288	428_4_95	526_4_1	89_4_1179	72_4_1	339_4_1	1400_3_3385
1982_4_867	597_4_1405	1093_4_275	2278_4_377	566_4_293	428_4_88	526_4_1	89_4_1110	72_4_1	339_4_1	1400_3_3405
1982_4_809	597_4_1410	1093_4_309	2278_4_387	566_4_308	428_4_91	526_4_1	89_4_1100	72_4_1	339_4_1	1400_3_3406
1982_4_793	597_4_1432	1093_4_299	2278_4_362	566_4_291	428_4_83	526_4_1	89_4_1135	72_4_1	339_4_1	1400_3_3425
1982_4_838	597_4_1427	1093_4_312	2278_4_359	566_4_269	428_4_70	526_4_1	89_4_1097	72_4_1	339_4_1	1400_3_3448
1982_4_816	597_4_1454	1093_4_306	2278_4_340	566_4_270	428_4_62	526_4_1	89_4_1036	72_4_1	339_4_1	1400_3_3536
1982_4_781	597_4_1471	1093_4_276	2278_4_338	566_4_285	428_4_55	526_4_1	89_4_1041	72_4_1	339_4_1	1400_3_3573
1982_4_875	597_4_1455	1093_4_262	2278_4_354	566_4_256	428_4_69	526_4_1	89_4_1030	72_4_1	339_4_1	1400_3_3519
1982_4_879	597_4_1514	1093_4_269	2278_4_374	566_4_241	428_4_73	526_4_1	89_4_966	72_4_1	339_4_1	1400_3_3504
1982_4_863	597_4_1503	1093_4_308	2278_4_365	566_4_236	428_4_63	526_4_1	89_4_948	72_4_1	339_4_1	1400_3_3534
1982_4_913	597_4_1535	1093_4_227	2278_4_358	566_4_221	428_4_68	526_4_1	89_4_915	72_4_1	339_4_1	1400_3_3583
1982_4_931	597_4_1630	1093_4_217	2278_4_343	566_4_191	428_4_69	526_4_1	89_4_859	72_4_1	339_4_1	1400_3_3580
1982_4_877	597_4_1659	1093_4_235	2278_4_318	566_4_199	428_4_71	526_4_1	89_4_899	72_4_1	339_4_1	1400_3_3562
1982_4_880	597_4_1667	1093_4_247	2278_4_297	566_4_172	428_4_80	526_4_1	89_4_874	72_4_1	339_4_1	1400_3_3603
1982_4_869	597_4_1657	1093_4_220	2278_4_314	566_4_180	428_4_84	526_4_1	89_4_864	72_4_1	339_4_1	1400_3_3632
1982_4_896	597_4_1670	1093_4_216	2278_4_321	566_4_169	428_4_80	526_4_1	89_4_824	72_4_1	339_4_1	1400_3_3644
1982_4_906	597_4_1647	1093_4_258	2278_4_276	566_4_170	428_4_77	526_4_1	89_4_812	72_4_1	339_4_1	1400_3_3674
1982_4_873	597_4_1621	1093_4_267	2278_4_272	566_4_183	428_4_71	526_4_1	89_4_773	72_4_1	339_4_1	1400_3_3760
1982_4_891	597_4_1630	1093_4_266	2278_4_285	566_4_173	428_4_65	526_4_1	89_4_728	72_4_1	339_4_1	1400_3_3782
1982_4_879	597_4_1656	1093_4_248	2278_4_269	566_4_171	428_4_72	526_4_1	89_4_716	72_4_1	339_4_1	1400_3_3809
1982_4_843	597_4_1677	1093_4_286	2278_4_242	566_4_163	428_4_70	526_4_1	89_4_747	72_4_1	339_4_1	1400_3_3792
1982_4_836	597_4_1663	1093_4_275	2278_4_261	566_4_171	428_4_62	526_4_1	89_4_744	72_4_1	339_4_1	1400_3_3808
1982_4_865	597_4_1680	1093_4_291	2278_4_267	566_4_157	428_4_78	526_4_1	89_4_764	72_4_1	339_4_1	1400_3_3718
1982_4_829	597_4_1690	1093_4_305	2278_4_253	566_4_171	428_4_90	526_4_1	89_4_741	72_4_1	339_4_1	1400_3_3741
1982_4_839	597_4_1672	1093_4_292	2278_4_247	566_4_160	428_4_75	526_4_1	89_4_767	72_4_1	339_4_1	1400_3_3768
1982_4_837	597_4_1636	1093_4_286	2278_4_231	566_4_154	428_4_67	526_4_1	89_4_725	72_4_1	339_4_1	1400_3_3884
1982_4_827	597_4_1637	1093_4_317	2278_4_223	566_4_158	428_4_77	526_4_1	89_4_751	72_4_1	339_4_1	1400_3_3830
1982_4_785	597_4_1642	1093_4_330	2278_4_220	566_4_154	428_4_78	526_4_1	89_4_741	72_4_1	339_4_1	1400_3_3870
1982_4_847	597_4_1571	1093_4_312	2278_4_235	566_4_141	428_4_75	526_4_1	89_4_737	72_4_1	339_4_1	1400_3_3902
1982_4_821	597_4_1549	1093_4_306	2278_4_239	566_4_169	428_4_87	526_4_1	89_4_723	72_4_1	339_4_1	1400_3_3926
1982_4_790	597_4_1557	1093_4_329	2278_4_221	566_4_169	428_4_97	526_4_1	89_4_736	72_4_1	339_4_1	1400_3_3921
1982_4_817	597_4_1555	1093_4_365	2278_4_241	566_4_167	428_4_106	526_4_1	89_4_725	72_4_1	339_4_1	1400_3_3844
1982_4_819	597_4_1572	1093_4_328	2278_4_246	566_4_165	428_4_104	526_4_1	89_4_678	72_4_1	339_4_1	1400_3_3908
1982_4_790	597_4_1542	1093_4_321	2278_4_218	566_4_180	428_4_109	526_4_1	89_4_730	72_4_1	339_4_1	1400_3_3930
1982_4_796	597_4_1573	1093_4_338	2278_4_182	566_4_187	428_4_92	526_4_1	89_4_738	72_4_1	339_4_1	1400_3_3914
1982_4_766	597_4_1597	1093_4_320	2278_4_202	566_4_172	428_4_81	526_4_1	89_4_756	72_4_1	339_4_1	1400_3_3926
1982_4_725	597_4_1566	1093_4_305	2278_4_222	566_4_171	428_4_93	526_4_1	89_4_735	72_4_1	339_4_1	1400_3_4003
1982_4_728	597_4_1559	1093_4_356	2278_4_211	566_4_168	428_4_90	526_4_1	89_4_721	72_4_1	339_4_1	1400_3_3987
1982_4_721	597_4_1604	1093_4_340	2278_4_231	566_4_156	428_4_88	526_4_1	89_4_731	72_4_1	339_4_1	1400_3_3949
1982_4_700	597_4_1637	1093_4_283	2278_4_251	566_4_162	428_4_82	526_4_1	89_4_684	72_4_1	339_4_1	1400_3_4021
1982_4_707	597_4_1587	1093_4_310	2278_4_231	566_4_152	428_4_90	526_4_1	89_4_676	72_4_1	339_4_1	1400_3_4067
1982_4_755	597_4_1608	1093_4_311	2278_4_217	566_4_161	428_4_77	526_4_1	89_4_671	72_4_1	339_4_1	1400_3_4020
1982_4_772	597_4_1630	1093_4_285	2278_4_215	566_4_150	428_4_70	526_4_1	89_4_637	72_4_1	339_4_1	1400_3_4061
1982_4_723	597_4_1616	1093_4_236	2278_4_263	566_4_151	428_4_77	526_4_1	89_4_601	72_4_1	339_4_1	1400_3_4153
1982_4_705	597_4_1599	1093_4_260	2278_4_241	566_4_163	428_4_67	526_4_1	89_4_643	72_4_1	339_4_1	1400_3_4142
1982_4_723	597_4_1643	1093_4_275	2278_4_229	566_4_149	428_4_56	526_4_1	89_4_635	72_4_1	339_4_1	1400_3_4110
1982_4_702	597_4_1620	1093_4_238	2278_4_275	566_4_159	428_4_61	526_4_1	89_4_629	72_4_1	339_4_1	1400_3_4136
1982_4_704	597_4_1553	1093_4_265	2278_4_288	566_4_169	428_4_65	526_4_1	89_4_629	72_4_1	339_4_1	1400_3_4147
1982_4_666	597_4_1589	1093_4_289	2278_4_250	566_4_166	428_4_55	526_4_1	89_4_639	72_4_1	339_4_1	1400_3_4166
1982_4_619	597_4_1635	1093_4_265	2278_4_274	566_4_169	428_4_47	526_4_1	89_4_636	72_4_1	339_4_1	1400_3_4175
1982_4_597	597_4_1634	1093_4_278	2278_4_257	566_4_158	428_4_55	526_4_1	89_4_639	72_4_1	339_4_1	1400_3_4202
1982_4_571	597_4_1634	1093_4_322	2278_4_242	566_4_134	428_4_54	526_4_1	89_4_639	72_4_1	339_4_1	1400_3_4224
1982_4_596	597_4_1672	1093_4_329	2278_4_230	566_4_109	428_4_44	526_4_1	89_4_648	72_4_1	339_4_1	1400_3_4192
1982_4_562	597_4_1703	1093_4_269	2278_4_246	566_4_116	428_4_60	526_4_1	89_4_626	72_4_1	339_4_1	1400_3_4238
1982_4_552	597_4_1622	1093_4_282	2278_4_252	566_4_89	428_4_56	526_4_1	89_4_628	72_4_1	339_4_1	1400_3_4339
1982_4_559	597_4_1604	1093_4_299	2278_4_261	566_4_76	428_4_40	526_4_1	89_4_593	72_4_1	339_4_1	1400_3_4388
1982_4_524	597_4_1661	1093_4_289	2278_4_261	566_4_75	428_4_45	526_4_1	89_4_578	72_4_1	339_4_1	1400_3_4387
1982_4_504	597_4_1585	1093_4_282	2278_4_267	566_4_69	428_4_51	526_4_1	89_4_619	72_4_1	339_4_1	1400_3_4443
1982_4_497	597_4_1564	1093_4_293	2278_4_264	566_4_57	428_4_48	526_4_1	89_4_595	72_4_1	339_4_1	1400_3_4502
1982_4_499	597_4_1563	1093_4_277	2278_4_270	566_4_78	428_4_50	526_4_1	89_4_627	72_4_1	339_4_1	1400_3_4456
1982_4_482	597_4_1618	1093_4_268	2278_4_265	566_4_88	428_4_49	526_4_1	89_4_604	72_4_1	339_4_1	1400_3_4446
1982_4_451	597_4_1618	1093_4_266	2278_4_256	566_4_73	428_4_50	526_4_1	89_4_666	72_4_1	339_4_1	1400_3_4440
1982_4_417	597_4_1603	1093_4_276	2278_4_267	566_4_81	428_4_42	526_4_1	89_4_739	72_4_1	339_4_1	1400_3_4395
1982_4_447	597_4_1680	1093_4_273	2278_4_260	566_4_86	428_4_40	526_4_1	89_4_724	72_4_1	339_4_1	1400_3_4310
1982_4_410	597_4_1632	1093_4_242	2278_4_235	566_4_85	428_4_54	526_4_1	89_4_754	72_4_1	339_4_1	1400_3_4408
1982_4_427	597_4_1580	1093_4_255	2278_4_240	566_4_86	428_4_47	526_4_1	89_4_775	72_4_1	339_4_1	1400_3_4410
1982_4_425	597_4_1585	1093_4_259	2278_4_253	566_4_94	428_4_36	526_4_1	89_4_754	72_4_1	339_4_1	1400_3_4414
1982_4_418	597_4_1638	1093_4_251	2278_4_245	566_4_105	428_4_31	526_4_1	89_4_717	72_4_1	339_4_1	1400_3_4415
1982_4_434	597_4_1571	1093_4_256	2278_4_218	566_4_85	428_4_33	526_4_1	89_4_748	72_4_1	339_4_1	1400_3_4475
1982_4_428	597_4_1622	1093_4_289	2278_4_212	566_4_100	428_4_29	526_4_1	89_4_730	72_4_1	339_4_1	1400_3_4410
1982_4_399	597_4_1664	1093_4_272	2278_4_182	566_4_94	428_4_34	526_4_1	89_4_704	72_4_1	339_4_1	1400_3_4471
1982_4_397	597_4_1628	1093_4_254	2278_4_187	566_4_111	428_4_36	526_4_1	89_4_725	72_4_1	339_4_1	1400_3_4482
1982_4_414	597_4_1625	1093_4_272	2278_4_178	566_4_78	428_4_25	526_4_1	89_4_731	72_4_1	339_4_1	1400_3_4497
1982_4_406	597_4_1611	1093_4_249	2278_4_145	566_4_97	428_4_19	526_4_1	89_4_737	72_4_1	339_4_1	1400_3_4556
1982_4_356	597_4_1604	1093_4_265	2278_4_149	566_4_120	428_4_23	526_4_1	89_4_788	72_4_1	339_4_1	1400_3_4515
1982_4_364	597_4_1531	1093_4_285	2278_4_147	566_4_125	428_4_21	526_4_1	89_4_801	72_4_1	339_4_1	1400_3_4546
1982_4_385	597_4_1587	1093_4_285	2278_4_136	566_4_133	428_4_15	526_4_1	89_4_809	72_4_1	339_4_1	1400_3_4470
1982_4_362	597_4_1623	1093_4_301	2278_4_124	566_4_133	428_4_16	526_4_1	89_4_811	72_4_1	339_4_1	1400_3_4450
1982_4_372	597_4_1611	1093_4_305	2278_4_124	566_4_139	428_4_17	526_4_1	89_4_862	72_4_1	339_4_1	1400_3_4390
1982_4_387	597_4_1625	1093_4_315	2278_4_109	566_4_130	428_4_16	526_4_1	89_4_836	72_4_1	339_4_1	1400_3_4402
1982_4_391	597_4_1638	1093_4_311	2278_4_89	566_4_151	428_4_13	526_4_1	89_4_877	72_4_1	339_4_1	1400_3_4350
1982_4_393	597_4_1623	1093_4_287	2278_4_90	566_4_148	428_4_15	526_4_1	89_4_903	72_4_1	339_4_1	1400_3_4361
1982_4_404	597_4_1663	1093_4_292	2278_4_93	566_4_119	428_4_12	526_4_1	89_4_943	72_4_1	339_4_1	1400_3_4294
1982_4_397	597_4_1653	1093_4_286	2278_4_96	566_4_118	428_4_12	526_4_1	89_4_942	72_4_1	339_4_1	1400_3_4316
1982_4_349	597_4_1660	1093_4_293	2278_4_106	566_4_122	428_4_13	526_4_1	89_4_931	72_4_1	339_4_1	1400_3_4346
1982_4_364	597_4_1615	1093_4_303	2278_4_122	566_4_122	428_4_14	526_4_1	89_4_923	72_4_1	339_4_1	1400_3_4357
1982_4_364	597_4_1631	1093_4_299	2278_4_102	566_4_114	428_4_10	526_4_1	89_4_959	72_4_1	339_4_1	1400_3_4341
1982_4_350	597_4_1638	1093_4_308	2278_4_89	566_4_106	428_4_10	526_4_1	89_4_938	72_4_1	339_4_1	1400_3_4381
1982_4_341	597_4_1547	1093_4_303	2278_4_99	566_4_113	428_4_12	526_4_1	89_4_958	72_4_1	339_4_1	1400_3_4447
1982_4_367	597_4_1531	1093_4_323	2278_4_98	566_4_99	428_4_7	526_4_1	89_4_1003	72_4_1	339_4_1	1400_3_4392
1982_4_337	597_4_1552	1093_4_325	2278_4_101	566_4_98	428_4_6	526_4_1	89_4_1042	72_4_1	339_4_1	1400_3_4359
1982_4_296	597_4_1552	1093_4_307	2278_4_102	566_4_106	428_4_7	526_4_1	89_4_1027	72_4_1	339_4_1	1400_3_4423
1982_4_308	597_4_1504	1093_4_272	2278_4_132	566_4_107	428_4_12	526_4_1	89_4_1030	72_4_1	339_4_1	1400_3_4455
1982_4_304	597_4_1487	1093_4_283	2278_4_125	566_4_102	428_4_8	526_4_1	89_4_1071	72_4_1	339_4_1	1400_3_4440
1982_4_292	597_4_1529	1093_4_291	2278_4_115	566_4_96	428_4_4	526_4_1	89_4_1035	72_4_1	339_4_1	1400_3_4458
1982_4_275	597_4_1436	1093_4_280	2278_4_136	566_4_94	428_4_2	526_4_1	89_4_1029	72_4_1	339_4_1	1400_3_4568
1982_4_306	597_4_1438	1093_4_291	2278_4_132	566_4_90	526_4_1	89_4_1015	72_4_1	339_4_1	1400_3_4548
1982_4_268	597_4_1483	1093_4_301	2278_4_117	566_4_103	526_4_1	89_4_1032	72_4_1	339_4_1	1400_3_4516
1982_4_261	597_4_1499	1093_4_265	2278_4_121	566_4_86	526_4_1	89_4_1002	72_4_1	339_4_1	1400_3_4586
1982_4_272	597_4_1434	1093_4_271	2278_4_111	566_4_104	526_4_1	89_4_950	72_4_1	339_4_1	1400_3_4678
1982_4_267	597_4_1410	1093_4_268	2278_4_96	566_4_109	526_4_1	89_4_993	72_4_1	339_4_1	1400_3_4677
1982_4_249	597_4_1428	1093_4_257	2278_4_95	566_4_117	526_4_1	89_4_1009	72_4_1	339_4_1	1400_3_4665
1982_4_258	597_4_1361	1093_4_265	2278_4_95	566_4_134	526_4_1	89_4_987	72_4_1	339_4_1	1400_3_4720
1982_4_261	597_4_1386	1093_4_265	2278_4_93	566_4_124	526_4_1	89_4_976	72_4_1	339_4_1	1400_3_4715
1982_4_248	597_4_1467	1093_4_256	2278_4_64	566_4_133	526_4_1	89_4_1008	72_4_1	339_4_1	1400_3_4644
1982_4_250	597_4_1477	1093_4_226	2278_4_69	566_4_120	526_4_1	89_4_1005	72_4_1	339_4_1	1400_3_4673
1982_4_281	597_4_1429	1093_4_229	2278_4_82	566_4_125	526_4_1	89_4_968	72_4_1	339_4_1	1400_3_4706
1982_4_268	597_4_1438	1093_4_245	2278_4_77	566_4_121	526_4_1	89_4_925	72_4_1	339_4_1	1400_3_4746
1982_4_274	597_4_1506	1093_4_203	2278_4_83	566_4_118	526_4_1	89_4_899	72_4_1	339_4_1	1400_3_4737
1982_4_293	597_4_1449	1093_4_193	2278_4_89	566_4_111	526_4_1	89_4_895	72_4_1	339_4_1	1400_3_4790
1982_4_283	597_4_1461	1093_4_226	2278_4_72	566_4_109	526_4_1	89_4_883	72_4_1	339_4_1	1400_3_4786
1982_4_264	597_4_1524	1093_4_193	2278_4_51	566_4_111	526_4_1	89_4_886	72_4_1	339_4_1	1400_3_4791
1982_4_298	597_4_1463	1093_4_176	2278_4_59	566_4_106	526_4_1	89_4_951	72_4_1	339_4_1	1400_3_4767
1982_4_304	597_4_1426	1093_4_208	2278_4_55	566_4_104	526_4_1	89_4_893	72_4_1	339_4_1	1400_3_4830
1982_4_288	597_4_1421	1093_4_219	2278_4_55	566_4_115	526_4_1	89_4_860	72_4_1	339_4_1	1400_3_4862
1982_4_323	597_4_1441	1093_4_206	2278_4_60	566_4_117	526_4_1	89_4_833	72_4_1	339_4_1	1400_3_4840
1982_4_324	597_4_1404	1093_4_185	2278_4_65	566_4_97	526_4_1	89_4_859	72_4_1	339_4_1	1400_3_4886
1982_4_302	597_4_1424	1093_4_191	2278_4_71	566_4_86	526_4_1	89_4_882	72_4_1	339_4_1	1400_3_4864
1982_4_302	597_4_1451	1093_4_182	2278_4_68	566_4_89	526_4_1	89_4_867	72_4_1	339_4_1	1400_3_4861
1982_4_316	597_4_1417	1093_4_184	2278_4_62	566_4_82	526_4_1	89_4_871	72_4_1	339_4_1	1400_3_4888
1982_4_315	597_4_1394	1093_4_196	2278_4_68	566_4_75	526_4_1	89_4_832	72_4_1	339_4_1	1400_3_4940
1982_4_306	597_4_1436	1093_4_173	2278_4_55	566_4_73	526_4_1	89_4_880	72_4_1	339_4_1	1400_3_4897
1982_4_333	597_4_1442	1093_4_161	2278_4_72	566_4_68	526_4_1	89_4_887	72_4_1	339_4_1	1400_3_4857
1982_4_331	597_4_1433	1093_4_157	2278_4_77	566_4_77	526_4_1	89_4_909	72_4_1	339_4_1	1400_3_4836
1982_4_333	597_4_1470	1093_4_171	2278_4_92	566_4_65	526_4_1	89_4_928	72_4_1	339_4_1	1400_3_4761
1982_4_343	597_4_1466	1093_4_182	2278_4_82	566_4_70	526_4_1	89_4_937	72_4_1	339_4_1	1400_3_4740
1982_4_369	597_4_1432	1093_4_163	2278_4_91	566_4_64	526_4_1	89_4_953	72_4_1	339_4_1	1400_3_4748
1982_4_388	597_4_1419	1093_4_169	2278_4_94	566_4_59	526_4_1	89_4_975	72_4_1	339_4_1	1400_3_4716
1982_4_394	597_4_1403	1093_4_188	2278_4_93	566_4_64	526_4_1	89_4_958	72_4_1	339_4_1	1400_3_4720
1982_4_429	597_4_1383	1093_4_197	2278_4_110	566_4_62	526_4_1	89_4_937	72_4_1	339_4_1	1400_3_4702
1982_4_427	597_4_1283	1093_4_194	2278_4_131	566_4_58	526_4_1	89_4_974	72_4_1	339_4_1	1400_3_4753
1982_4_413	597_4_1280	1093_4_197	2278_4_117	566_4_61	526_4_1	89_4_961	72_4_1	339_4_1	1400_3_4791
1982_4_422	597_4_1285	1093_4_177	2278_4_128	566_4_58	526_4_1	89_4_990	72_4_1	339_4_1	1400_3_4760
1982_4_421	597_4_1238	1093_4_185	2278_4_151	566_4_57	526_4_1	89_4_948	72_4_1	339_4_1	1400_3_4820
1982_4_409	597_4_1264	1093_4_200	2278_4_152	566_4_55	526_4_1	89_4_934	72_4_1	339_4_1	1400_3_4806
1982_4_383	597_4_1322	1093_4_200	2278_4_136	566_4_43	526_4_1	89_4_949	72_4_1	339_4_1	1400_3_4787
1982_4_379	597_4_1317	1093_4_187	2278_4_137	566_4_34	526_4_1	89_4_935	72_4_1	339_4_1	1400_3_4831
1982_4_379	597_4_1286	1093_4_167	2278_4_131	566_4_28	526_4_1	89_4_941	72_4_1	339_4_1	1400_3_4888
1982_4_385	597_4_1303	1093_4_181	2278_4_121	566_4_15	526_4_1	89_4_929	72_4_1	339_4_1	1400_3_4886
1982_4_367	597_4_1276	1093_4_179	2278_4_117	566_4_24	526_4_1	89_4_926	72_4_1	339_4_1	1400_3_4931
1982_4_360	597_4_1254	1093_4_172	2278_4_112	566_4_32	526_4_1	89_4_925	72_4_1	339_4_1	1400_3_4965
1982_4_369	597_4_1277	1093_4_189	2278_4_125	566_4_32	526_4_1	89_4_949	72_4_1	339_4_1	1400_3_4879
1982_4_351	597_4_1246	1093_4_175	2278_4_111	566_4_23	526_4_1	89_4_960	72_4_1	339_4_1	1400_3_4954
1982_4_347	597_4_1226	1093_4_156	2278_4_114	566_4_29	526_4_1	89_4_979	72_4_1	339_4_1	1400_3_4969
1982_4_373	597_4_1197	1093_4_160	2278_4_118	566_4_29	526_4_1	89_4_928	72_4_1	339_4_1	1400_3_5015
1982_4_382	597_4_1180	1093_4_159	2278_4_101	566_4_21	526_4_1	89_4_907	72_4_1	339_4_1	1400_3_5070
1982_4_373	597_4_1150	1093_4_157	2278_4_115	566_4_21	526_4_1	89_4_926	72_4_1	339_4_1	1400_3_5078
1982_4_355	597_4_1135	1093_4_166	2278_4_113	566_4_25	526_4_1	89_4_904	72_4_1	339_4_1	1400_3_5122
1982_4_380	597_4_1147	1093_4_175	2278_4_100	566_4_23	526_4_1	89_4_860	72_4_1	339_4_1	1400_3_5135
1982_4_370	597_4_1164	1093_4_181	2278_4_87	566_4_18	526_4_1	89_4_871	72_4_1	339_4_1	1400_3_5129
1982_4_362	597_4_1154	1093_4_155	2278_4_111	566_4_28	526_4_1	89_4_872	72_4_1	339_4_1	1400_3_5138
1982_4_335	597_4_1119	1093_4_160	2278_4_112	566_4_24	526_4_1	89_4_885	72_4_1	339_4_1	1400_3_5185
1982_4_349	597_4_1193	1093_4_153	2278_4_90	566_4_19	526_4_1	89_4_842	72_4_1	339_4_1	1400_3_5174
1982_4_339	597_4_1193	1093_4_148	2278_4_102	566_4_27	526_4_1	89_4_862	72_4_1	339_4_1	1400_3_5149
1982_4_304	597_4_1203	1093_4_142	2278_4_134	566_4_30	526_4_1	89_4_817	72_4_1	339_4_1	1400_3_5190
1982_4_343	597_4_1203	1093_4_142	2278_4_141	566_4_23	526_4_1	89_4_779	72_4_1	339_4_1	1400_3_5189
1982_4_370	597_4_1197	1093_4_153	2278_4_132	566_4_22	526_4_1	89_4_764	72_4_1	339_4_1	1400_3_5182
1982_4_361	597_4_1174	1093_4_157	2278_4_150	566_4_35	526_4_1	89_4_738	72_4_1	339_4_1	1400_3_5205
1982_4_339	597_4_1128	1093_4_155	2278_4_168	566_4_44	526_4_1	89_4_750	72_4_1	339_4_1	1400_3_5236
1982_4_339	597_4_1162	1093_4_141	2278_4_159	566_4_28	526_4_1	89_4_791	72_4_1	339_4_1	1400_3_5200
1982_4_375	597_4_1144	1093_4_127	2278_4_184	566_4_34	526_4_1	89_4_804	72_4_1	339_4_1	1400_3_5152
1982_4_308	597_4_1123	1093_4_110	2278_4_183	566_4_45	526_4_1	89_4_837	72_4_1	339_4_1	1400_3_5214
1982_4_312	597_4_1103	1093_4_126	2278_4_176	566_4_32	526_4_1	89_4_852	72_4_1	339_4_1	1400_3_5219
1982_4_293	597_4_1109	1093_4_132	2278_4_182	566_4_24	526_4_1	89_4_898	72_4_1	339_4_1	1400_3_5182
1982_4_285	597_4_1071	1093_4_154	2278_4_209	566_4_24	526_4_1	89_4_884	72_4_1	339_4_1	1400_3_5193
1982_4_292	597_4_1063	1093_4_127	2278_4_208	566_4_21	526_4_1	89_4_862	72_4_1	339_4_1	1400_3_5247
1982_4_271	597_4_1063	1093_4_139	2278_4_204	566_4_21	526_4_1	89_4_861	72_4_1	339_4_1	1400_3_5261
1982_4_260	597_4_1020	1093_4_146	2278_4_204	566_4_23	526_4_1	89_4_899	72_4_1	339_4_1	1400_3_5268
1982_4_268	597_4_992	1093_4_145	2278_4_208	566_4_24	526_4_1	89_4_901	72_4_1	339_4_1	1400_3_5282
1982_4_270	597_4_1017	1093_4_138	2278_4_194	566_4_12	526_4_1	89_4_882	72_4_1	339_4_1	1400_3_5307
1982_4_241	597_4_1027	1093_4_145	2278_4_201	566_4_13	526_4_1	89_4_851	72_4_1	339_4_1	1400_3_5342
1982_4_246	597_4_1019	1093_4_126	2278_4_216	566_4_11	526_4_1	89_4_859	72_4_1	339_4_1	1400_3_5343
1982_4_264	597_4_1047	1093_4_127	2278_4_173	566_4_16	526_4_1	89_4_874	72_4_1	339_4_1	1400_3_5319
1982_4_240	597_4_1032	1093_4_139	2278_4_166	566_4_15	526_4_1	89_4_873	72_4_1	339_4_1	1400_3_5355
1982_4_224	597_4_1092	1093_4_129	2278_4_155	566_4_13	526_4_1	89_4_911	72_4_1	339_4_1	1400_3_5296
1982_4_237	597_4_1120	1093_4_126	2278_4_148	566_4_19	526_4_1	89_4_903	72_4_1	339_4_1	1400_3_5267
1982_4_225	597_4_1189	1093_4_131	2278_4_138	566_4_23	526_4_1	89_4_864	72_4_1	339_4_1	1400_3_5250
1982_4_223	597_4_1187	1093_4_137	2278_4_150	566_4_16	526_4_1	89_4_828	72_4_1	339_4_1	1400_3_5279
1982_4_213	597_4_1163	1093_4_117	2278_4_158	566_4_18	526_4_1	89_4_827	72_4_1	339_4_1	1400_3_5324
1982_4_253	597_4_1184	1093_4_128	2278_4_132	566_4_19	526_4_1	89_4_765	72_4_1	339_4_1	1400_3_5339
1982_4_242	597_4_1168	1093_4_141	2278_4_162	566_4_12	526_4_1	89_4_732	72_4_1	339_4_1	1400_3_5363
1982_4_237	597_4_1190	1093_4_119	2278_4_145	566_4_7	526_4_1	89_4_735	72_4_1	339_4_1	1400_3_5387
1982_4_249	597_4_1202	1093_4_114	2278_4_146	566_4_3	526_4_1	89_4_790	72_4_1	339_4_1	1400_3_5316
1982_4_234	597_4_1167	1093_4_101	2278_4_155	566_4_3	526_4_1	89_4_840	72_4_1	339_4_1	1400_3_5320
1982_4_228	597_4_1189	1093_4_103	2278_4_148	566_4_3	526_4_1	89_4_791	72_4_1	339_4_1	1400_3_5358
1982_4_233	597_4_1175	1093_4_86	2278_4_158	566_4_2	526_4_1	89_4_820	72_4_1	339_4_1	1400_3_5346
1982_4_229	597_4_1153	1093_4_93	2278_4_152	566_4_7	526_4_1	89_4_855	72_4_1	339_4_1	1400_3_5331
1982_4_220	597_4_1121	1093_4_107	2278_4_157	566_4_5	526_4_1	89_4_852	72_4_1	339_4_1	1400_3_5358
1982_4_233	597_4_1095	1093_4_102	2278_4_144	566_4_7	526_4_1	89_4_842	72_4_1	339_4_1	1400_3_5397
1982_4_237	597_4_1127	1093_4_135	2278_4_151	566_4_4	526_4_1	89_4_882	72_4_1	339_4_1	1400_3_5284
1982_4_198	597_4_1144	1093_4_142	2278_4_153	566_4_6	526_4_1	89_4_886	72_4_1	339_4_1	1400_3_5291
1982_4_189	597_4_1136	1093_4_126	2278_4_124	566_4_8	526_4_1	89_4_906	72_4_1	339_4_1	1400_3_5331
1982_4_235	597_4_1092	1093_4_130	2278_4_143	566_4_10	526_4_1	89_4_944	72_4_1	339_4_1	1400_3_5266
1982_4_224	597_4_1078	1093_4_112	2278_4_147	566_4_10	526_4_1	89_4_928	72_4_1	339_4_1	1400_3_5321
1982_4_248	597_4_1112	1093_4_100	2278_4_155	566_4_6	526_4_1	89_4_890	72_4_1	339_4_1	1400_3_5309
1982_4_282	597_4_1113	1093_4_96	2278_4_166	566_4_7	526_4_1	89_4_862	72_4_1	339_4_1	1400_3_5294
1982_4_279	597_4_1097	1093_4_87	2278_4_162	566_4_7	526_4_1	89_4_896	72_4_1	339_4_1	1400_3_5292
1982_4_243	597_4_1060	1093_4_105	2278_4_175	566_4_4	526_4_1	89_4_893	72_4_1	339_4_1	1400_3_5340
1982_4_255	597_4_1084	1093_4_100	2278_4_183	566_4_3	526_4_1	89_4_900	72_4_1	339_4_1	1400_3_5295
1982_4_266	597_4_1063	1093_4_99	2278_4_188	566_4_3	526_4_1	89_4_934	72_4_1	339_4_1	1400_3_5267
1982_4_231	597_4_1109	1093_4_99	2278_4_188	566_4_1	526_4_1	89_4_918	72_4_1	339_4_1	1400_3_5274
1982_4_242	597_4_1082	1093_4_89	2278_4_193	566_4_2	526_4_1	89_4_880	72_4_1	339_4_1	1400_3_5332
1982_4_294	597_4_1048	1093_4_90	2278_4_208	566_4_2	526_4_1	89_4_885	72_4_1	339_4_1	1400_3_5293
1982_4_250	597_4_1024	1093_4_93	2278_4_203	566_4_1	526_4_1	89_4_914	72_4_1	339_4_1	1400_3_5335
1982_4_258	597_4_1084	1093_4_93	2278_4_208	526_4_1	89_4_803	72_4_1	339_4_1	1400_3_5374
1982_4_297	597_4_1079	1093_4_92	2278_4_211	526_4_1	89_4_730	72_4_1	339_4_1	1400_3_5411
1982_4_289	597_4_1085	1093_4_100	2278_4_185	526_4_1	89_4_742	72_4_1	339_4_1	1400_3_5419
1982_4_251	597_4_1091	1093_4_123	2278_4_175	526_4_1	89_4_721	72_4_1	339_4_1	1400_3_5459
1982_4_295	597_4_1047	1093_4_109	2278_4_181	526_4_1	89_4_681	72_4_1	339_4_1	1400_3_5507
1982_4_315	597_4_1098	1093_4_108	2278_4_150	526_4_1	89_4_666	72_4_1	339_4_1	1400_3_5483
1982_4_247	597_4_1094	1093_4_130	2278_4_144	526_4_1	89_4_710	72_4_1	339_4_1	1400_3_5495
1982_4_251	597_4_1113	1093_4_143	2278_4_152	526_4_1	89_4_702	72_4_1	339_4_1	1400_3_5459
1982_4_272	597_4_1110	1093_4_106	2278_4_158	526_4_1	89_4_659	72_4_1	339_4_1	1400_3_5515
1982_4_249	597_4_1071	1093_4_115	2278_4_153	526_4_1	89_4_692	72_4_1	339_4_1	1400_3_5540
1982_4_222	597_4_1071	1093_4_117	2278_4_153	526_4_1	89_4_706	72_4_1	339_4_1	1400_3_5551
1982_4_262	597_4_1082	1093_4_103	2278_4_167	526_4_1	89_4_707	72_4_1	339_4_1	1400_3_5499
1982_4_273	597_4_1061	1093_4_95	2278_4_152	526_4_1	89_4_654	72_4_1	339_4_1	1400_3_5585
1982_4_246	597_4_1057	1093_4_116	2278_4_123	526_4_1	89_4_685	72_4_1	339_4_1	1400_3_5593
1982_4_257	597_4_1078	1093_4_124	2278_4_125	526_4_1	89_4_652	72_4_1	339_4_1	1400_3_5584
1982_4_263	597_4_1109	1093_4_90	2278_4_145	526_4_1	89_4_581	72_4_1	339_4_1	1400_3_5632
1982_4_240	597_4_1099	1093_4_104	2278_4_137	526_4_1	89_4_625	72_4_1	339_4_1	1400_3_5615
1982_4_225	597_4_1126	1093_4_116	2278_4_138	526_4_1	89_4_604	72_4_1	339_4_1	1400_3_5611
1982_4_232	597_4_1119	1093_4_100	2278_4_128	526_4_1	89_4_556	72_4_1	339_4_1	1400_3_5685
1982_4_201	597_4_1152	1093_4_111	2278_4_122	526_4_1	89_4_561	72_4_1	339_4_1	1400_3_5673
1982_4_193	597_4_1115	1093_4_133	2278_4_118	526_4_1	89_4_600	72_4_1	339_4_1	1400_3_5661
1982_4_209	597_4_1121	1093_4_107	2278_4_123	526_4_1	89_4_610	72_4_1	339_4_1	1400_3_5650
1982_4_215	597_4_1133	1093_4_105	2278_4_117	526_4_1	89_4_609	72_4_1	339_4_1	1400_3_5641
1982_4_221	597_4_1110	1093_4_123	2278_4_123	526_4_1	89_4_621	72_4_1	339_4_1	1400_3_5622
1982_4_218	597_4_1144	1093_4_109	2278_4_136	526_4_1	89_4_581	72_4_1	339_4_1	1400_3_5632
1982_4_248	597_4_1131	1093_4_104	2278_4_142	526_4_1	89_4_545	72_4_1	339_4_1	1400_3_5650
1982_4_244	597_4_1122	1093_4_115	2278_4_139	526_4_1	89_4_547	72_4_1	339_4_1	1400_3_5653
1982_4_261	597_4_1123	1093_4_99	2278_4_139	526_4_1	89_4_519	72_4_1	339_4_1	1400_3_5679
1982_4_266	597_4_1157	1093_4_93	2278_4_144	526_4_1	89_4_498	72_4_1	339_4_1	1400_3_5662
1982_4_249	597_4_1109	1093_4_99	2278_4_159	526_4_1	89_4_516	72_4_1	339_4_1	1400_3_5688
1982_4_242	597_4_1114	1093_4_122	2278_4_145	526_4_1	89_4_519	72_4_1	339_4_1	1400_3_5678
1982_4_228	597_4_1123	1093_4_94	2278_4_150	526_4_1	89_4_534	72_4_1	339_4_1	1400_3_5691
1982_4_257	597_4_1122	1093_4_81	2278_4_144	526_4_1	89_4_515	72_4_1	339_4_1	1400_3_5701
1982_4_260	597_4_1132	1093_4_86	2278_4_127	526_4_1	89_4_486	72_4_1	339_4_1	1400_3_5729
1982_4_241	597_4_1078	1093_4_77	2278_4_133	526_4_1	89_4_510	72_4_1	339_4_1	1400_3_5781
1982_4_260	597_4_1111	1093_4_84	2278_4_121	526_4_1	89_4_487	72_4_1	339_4_1	1400_3_5757
1982_4_249	597_4_1096	1093_4_93	2278_4_108	526_4_1	89_4_505	72_4_1	339_4_1	1400_3_5769
1982_4_247	597_4_1076	1093_4_95	2278_4_107	526_4_1	89_4_489	72_4_1	339_4_1	1400_3_5806
1982_4_212	597_4_1071	1093_4_95	2278_4_119	526_4_1	89_4_534	72_4_1	339_4_1	1400_3_5789
1982_4_229	597_4_1095	1093_4_106	2278_4_105	526_4_1	89_4_513	72_4_1	339_4_1	1400_3_5772
1982_4_224	597_4_1050	1093_4_102	2278_4_101	526_4_1	89_4_487	72_4_1	339_4_1	1400_3_5856
1982_4_217	597_4_1092	1093_4_87	2278_4_110	526_4_1	89_4_475	72_4_1	339_4_1	1400_3_5839
1982_4_216	597_4_1188	1093_4_85	2278_4_103	526_4_1	89_4_470	72_4_1	339_4_1	1400_3_5758
1982_4_213	597_4_1135	1093_4_99	2278_4_114	526_4_1	89_4_439	72_4_1	339_4_1	1400_3_5820
1982_4_227	597_4_1132	1093_4_78	2278_4_110	526_4_1	89_4_420	72_4_1	339_4_1	1400_3_5853
1982_4_216	597_4_1197	1093_4_61	2278_4_129	526_4_1	89_4_432	72_4_1	339_4_1	1400_3_5785
1982_4_215	597_4_1250	1093_4_63	2278_4_122	526_4_1	89_4_460	72_4_1	339_4_1	1400_3_5710
1982_4_225	597_4_1208	1093_4_47	2278_4_123	526_4_1	89_4_468	72_4_1	339_4_1	1400_3_5749
1982_4_212	597_4_1209	1093_4_52	2278_4_118	526_4_1	89_4_479	72_4_1	339_4_1	1400_3_5750
1982_4_236	597_4_1205	1093_4_60	2278_4_108	526_4_1	89_4_476	72_4_1	339_4_1	1400_3_5735
1982_4_227	597_4_1230	1093_4_72	2278_4_83	526_4_1	89_4_482	72_4_1	339_4_1	1400_3_5726
1982_4_237	597_4_1191	1093_4_58	2278_4_90	526_4_1	89_4_494	72_4_1	339_4_1	1400_3_5750
1982_4_210	597_4_1186	1093_4_67	2278_4_85	526_4_1	89_4_487	72_4_1	339_4_1	1400_3_5785
1982_4_214	597_4_1188	1093_4_77	2278_4_65	526_4_1	89_4_487	72_4_1	339_4_1	1400_3_5789
1982_4_225	597_4_1109	1093_4_73	2278_4_50	526_4_1	89_4_484	72_4_1	339_4_1	1400_3_5879
1982_4_224	597_4_1094	1093_4_62	2278_4_58	526_4_1	89_4_516	72_4_1	339_4_1	1400_3_5866
1982_4_243	597_4_1055	1093_4_83	2278_4_45	526_4_1	89_4_503	72_4_1	339_4_1	1400_3_5891
1982_4_233	597_4_1069	1093_4_101	2278_4_45	526_4_1	89_4_520	72_4_1	339_4_1	1400_3_5852
1982_4_233	597_4_1049	1093_4_96	2278_4_36	526_4_1	89_4_525	72_4_1	339_4_1	1400_3_5881
1982_4_220	597_4_1050	1093_4_100	2278_4_41	526_4_1	89_4_510	72_4_1	339_4_1	1400_3_5899
1982_4_216	597_4_1096	1093_4_83	2278_4_34	526_4_1	89_4_521	72_4_1	339_4_1	1400_3_5870
1982_4_202	597_4_1092	1093_4_79	2278_4_34	526_4_1	89_4_540	72_4_1	339_4_1	1400_3_5873
1982_4_184	597_4_1096	1093_4_71	2278_4_42	526_4_1	89_4_549	72_4_1	339_4_1	1400_3_5878
1982_4_202	597_4_1095	1093_4_77	2278_4_38	526_4_1	89_4_551	72_4_1	339_4_1	1400_3_5857
1982_4_213	597_4_1074	1093_4_80	2278_4_35	526_4_1	89_4_592	72_4_1	339_4_1	1400_3_5826
1982_4_214	597_4_1037	1093_4_76	2278_4_40	526_4_1	89_4_611	72_4_1	339_4_1	1400_3_5842
1982_4_195	597_4_997	1093_4_79	2278_4_50	526_4_1	89_4_622	72_4_1	339_4_1	1400_3_5877
1982_4_218	597_4_992	1093_4_90	2278_4_49	526_4_1	89_4_627	72_4_1	339_4_1	1400_3_5844
1982_4_216	597_4_969	1093_4_88	2278_4_47	526_4_1	89_4_605	72_4_1	339_4_1	1400_3_5895
1982_4_246	597_4_939	1093_4_80	2278_4_58	526_4_1	89_4_582	72_4_1	339_4_1	1400_3_5915
1982_4_223	597_4_961	1093_4_70	2278_4_52	526_4_1	89_4_602	72_4_1	339_4_1	1400_3_5912
1982_4_227	597_4_1001	1093_4_67	2278_4_50	526_4_1	89_4_593	72_4_1	339_4_1	1400_3_5882
1982_4_214	597_4_969	1093_4_55	2278_4_60	526_4_1	89_4_596	72_4_1	339_4_1	1400_3_5926
1982_4_208	597_4_973	1093_4_58	2278_4_42	526_4_1	89_4_572	72_4_1	339_4_1	1400_3_5967
1982_4_210	597_4_1011	1093_4_51	2278_4_56	526_4_1	89_4_573	72_4_1	339_4_1	1400_3_5919
1982_4_208	597_4_1035	1093_4_60	2278_4_55	526_4_1	89_4_555	72_4_1	339_4_1	1400_3_5907
1982_4_195	597_4_993	1093_4_59	2278_4_51	526_4_1	89_4_546	72_4_1	339_4_1	1400_3_5976
1982_4_196	597_4_1002	1093_4_61	2278_4_39	526_4_1	89_4_563	72_4_1	339_4_1	1400_3_5959
1982_4_216	597_4_1033	1093_4_58	2278_4_50	526_4_1	89_4_551	72_4_1	339_4_1	1400_3_5912
1982_4_200	597_4_1045	1093_4_55	2278_4_63	526_4_1	89_4_558	72_4_1	339_4_1	1400_3_5899
1982_4_190	597_4_1058	1093_4_74	2278_4_53	526_4_1	89_4_528	72_4_1	339_4_1	1400_3_5917
1982_4_217	597_4_1056	1093_4_82	2278_4_64	526_4_1	89_4_499	72_4_1	339_4_1	1400_3_5902
1982_4_200	597_4_1097	1093_4_63	2278_4_83	526_4_1	89_4_530	72_4_1	339_4_1	1400_3_5847
1982_4_185	597_4_1039	1093_4_64	2278_4_81	526_4_1	89_4_525	72_4_1	339_4_1	1400_3_5926
1982_4_195	597_4_1002	1093_4_70	2278_4_81	526_4_1	89_4_529	72_4_1	339_4_1	1400_3_5943
1982_4_200	597_4_1036	1093_4_56	2278_4_105	526_4_1	89_4_529	72_4_1	339_4_1	1400_3_5894
1982_4_202	597_4_999	1093_4_50	2278_4_102	526_4_1	89_4_539	72_4_1	339_4_1	1400_3_5928
1982_4_224	597_4_986	1093_4_51	2278_4_88	526_4_1	89_4_514	72_4_1	339_4_1	1400_3_5957
1982_4_239	597_4_957	1093_4_47	2278_4_115	526_4_1	89_4_504	72_4_1	339_4_1	1400_3_5958
1982_4_206	597_4_1027	1093_4_33	2278_4_124	526_4_1	89_4_532	72_4_1	339_4_1	1400_3_5898
1982_4_194	597_4_1043	1093_4_32	2278_4_101	526_4_1	89_4_517	72_4_1	339_4_1	1400_3_5933
1982_4_198	597_4_1015	1093_4_32	2278_4_94	526_4_1	89_4_519	72_4_1	339_4_1	1400_3_5962
1982_4_224	597_4_1024	1093_4_32	2278_4_120	526_4_1	89_4_522	72_4_1	339_4_1	1400_3_5898
1982_4_178	597_4_1030	1093_4_22	2278_4_124	526_4_1	89_4_542	72_4_1	339_4_1	1400_3_5924
1982_4_203	597_4_1038	1093_4_28	2278_4_110	526_4_1	89_4_479	72_4_1	339_4_1	1400_3_5962
1982_4_204	597_4_1078	1093_4_22	2278_4_130	526_4_1	89_4_453	72_4_1	339_4_1	1400_3_5933
1982_4_203	597_4_1092	1093_4_28	2278_4_117	526_4_1	89_4_469	72_4_1	339_4_1	1400_3_5911
1982_4_216	597_4_1046	1093_4_35	2278_4_103	526_4_1	89_4_475	72_4_1	339_4_1	1400_3_5945
1982_4_194	597_4_1058	1093_4_28	2278_4_111	526_4_1	89_4_439	72_4_1	339_4_1	1400_3_5990
1982_4_162	597_4_1087	1093_4_29	2278_4_127	526_4_1	89_4_448	72_4_1	339_4_1	1400_3_5967
1982_4_155	597_4_1111	1093_4_24	2278_4_116	526_4_1	89_4_481	72_4_1	339_4_1	1400_3_5933
1982_4_179	597_4_1050	1093_4_34	2278_4_138	526_4_1	89_4_486	72_4_1	339_4_1	1400_3_5933
1982_4_169	597_4_1044	1093_4_31	2278_4_148	526_4_1	89_4_461	72_4_1	339_4_1	1400_3_5967
1982_4_169	597_4_1058	1093_4_23	2278_4_143	526_4_1	89_4_478	72_4_1	339_4_1	1400_3_5949
1982_4_176	597_4_1087	1093_4_25	2278_4_132	526_4_1	89_4_484	72_4_1	339_4_1	1400_3_5916
1982_4_174	597_4_1077	1093_4_18	2278_4_138	526_4_1	89_4_440	72_4_1	339_4_1	1400_3_5973
1982_4_154	597_4_1145	1093_4_17	2278_4_134	526_4_1	89_4_449	72_4_1	339_4_1	1400_3_5921
1982_4_181	597_4_1124	1093_4_26	2278_4_120	526_4_1	89_4_492	72_4_1	339_4_1	1400_3_5877
1982_4_173	597_4_1112	1093_4_24	2278_4_100	526_4_1	89_4_473	72_4_1	339_4_1	1400_3_5938
1982_4_152	597_4_1116	1093_4_19	2278_4_96	526_4_1	89_4_490	72_4_1	339_4_1	1400_3_5947
1982_4_181	597_4_1092	1093_4_17	2278_4_90	526_4_1	89_4_482	72_4_1	339_4_1	1400_3_5958
1982_4_204	597_4_1084	1093_4_21	2278_4_95	526_4_1	89_4_480	72_4_1	339_4_1	1400_3_5936
1982_4_187	597_4_1065	1093_4_17	2278_4_82	526_4_1	89_4_451	72_4_1	339_4_1	1400_3_6018
1982_4_186	597_4_1049	1093_4_14	2278_4_90	526_4_1	89_4_457	72_4_1	339_4_1	1400_3_6024
1982_4_194	597_4_1073	1093_4_14	2278_4_101	526_4_1	89_4_458	72_4_1	339_4_1	1400_3_5980
1982_4_170	597_4_1088	1093_4_7	2278_4_99	526_4_1	89_4_476	72_4_1	339_4_1	1400_3_5980
1982_4_177	597_4_1049	1093_4_6	2278_4_96	526_4_1	89_4_446	72_4_1	339_4_1	1400_3_6046
1982_4_214	597_4_1005	1093_4_6	2278_4_114	526_4_1	89_4_448	72_4_1	339_4_1	1400_3_6033
1982_4_198	597_4_1051	1093_4_8	2278_4_100	526_4_1	89_4_443	72_4_1	339_4_1	1400_3_6020
1982_4_190	597_4_1036	1093_4_9	2278_4_94	526_4_1	89_4_444	72_4_1	339_4_1	1400_3_6047
1982_4_200	597_4_985	1093_4_12	2278_4_114	526_4_1	89_4_471	72_4_1	339_4_1	1400_3_6038
1982_4_205	597_4_1021	1093_4_8	2278_4_127	526_4_1	89_4_424	72_4_1	339_4_1	1400_3_6035
1982_4_179	597_4_1041	1093_4_13	2278_4_99	526_4_1	89_4_414	72_4_1	339_4_1	1400_3_6074
1982_4_190	597_4_1027	1093_4_8	2278_4_90	526_4_1	89_4_426	72_4_1	339_4_1	1400_3_6079
1982_4_184	597_4_1042	1093_4_8	2278_4_103	526_4_1	89_4_448	72_4_1	339_4_1	1400_3_6035
1982_4_139	597_4_1082	1093_4_9	2278_4_121	526_4_1	89_4_458	72_4_1	339_4_1	1400_3_6011
1982_4_141	597_4_1090	1093_4_11	2278_4_99	526_4_1	89_4_467	72_4_1	339_4_1	1400_3_6012
1982_4_154	597_4_1075	1093_4_12	2278_4_106	526_4_1	89_4_480	72_4_1	339_4_1	1400_3_5993
1982_4_131	597_4_1071	1093_4_8	2278_4_101	526_4_1	89_4_460	72_4_1	339_4_1	1400_3_6049
1982_4_140	597_4_1060	1093_4_10	2278_4_88	526_4_1	89_4_482	72_4_1	339_4_1	1400_3_6040
1982_4_123	597_4_1039	1093_4_7	2278_4_81	526_4_1	89_4_484	72_4_1	339_4_1	1400_3_6086
1982_4_122	597_4_1053	1093_4_6	2278_4_89	526_4_1	89_4_479	72_4_1	339_4_1	1400_3_6071
1982_4_114	597_4_1077	1093_4_5	2278_4_95	526_4_1	89_4_492	72_4_1	339_4_1	1400_3_6037
1982_4_102	597_4_1075	1093_4_3	2278_4_85	526_4_1	89_4_520	72_4_1	339_4_1	1400_3_6035
1982_4_106	597_4_1083	1093_4_2	2278_4_101	526_4_1	89_4_500	72_4_1	339_4_1	1400_3_6028
1982_4_104	597_4_1102	1093_4_2	2278_4_116	526_4_1	89_4_491	72_4_1	339_4_1	1400_3_6005
1982_4_128	597_4_1078	1093_4_2	2278_4_104	526_4_1	89_4_495	72_4_1	339_4_1	1400_3_6013
1982_4_129	597_4_1100	2278_4_114	526_4_1	89_4_457	72_4_1	339_4_1	1400_3_6020
1982_4_134	597_4_1088	2278_4_117	526_4_1	89_4_470	72_4_1	339_4_1	1400_3_6011
1982_4_126	597_4_1091	2278_4_98	526_4_1	89_4_458	72_4_1	339_4_1	1400_3_6047
1982_4_125	597_4_1092	2278_4_92	526_4_1	89_4_474	72_4_1	339_4_1	1400_3_6037
1982_4_126	597_4_1086	2278_4_86	526_4_1	89_4_459	72_4_1	339_4_1	1400_3_6063
1982_4_106	597_4_1130	2278_4_102	526_4_1	89_4_464	72_4_1	339_4_1	1400_3_6018
1982_4_101	597_4_1163	2278_4_81	526_4_1	89_4_456	72_4_1	339_4_1	1400_3_6019
1982_4_103	597_4_1171	2278_4_82	526_4_1	89_4_472	72_4_1	339_4_1	1400_3_5992
1982_4_102	597_4_1153	2278_4_90	526_4_1	89_4_436	72_4_1	339_4_1	1400_3_6039
1982_4_121	597_4_1107	2278_4_81	526_4_1	89_4_429	72_4_1	339_4_1	1400_3_6082
1982_4_119	597_4_1142	2278_4_62	526_4_1	89_4_435	72_4_1	339_4_1	1400_3_6062
1982_4_113	597_4_1144	2278_4_87	526_4_1	89_4_435	72_4_1	339_4_1	1400_3_6041
1982_4_123	597_4_1122	2278_4_83	526_4_1	89_4_401	72_4_1	339_4_1	1400_3_6091
1982_4_106	597_4_1128	2278_4_81	526_4_1	89_4_412	72_4_1	339_4_1	1400_3_6093
1982_4_98	597_4_1137	2278_4_92	526_4_1	89_4_454	72_4_1	339_4_1	1400_3_6039
1982_4_103	597_4_1156	2278_4_106	526_4_1	89_4_393	72_4_1	339_4_1	1400_3_6062
1982_4_110	597_4_1128	2278_4_103	526_4_1	89_4_376	72_4_1	339_4_1	1400_3_6103
1982_4_85	597_4_1148	2278_4_94	526_4_1	89_4_375	72_4_1	339_4_1	1400_3_6118
1982_4_104	597_4_1142	2278_4_107	526_4_1	89_4_355	72_4_1	339_4_1	1400_3_6112
1982_4_120	597_4_1129	2278_4_98	526_4_1	89_4_366	72_4_1	339_4_1	1400_3_6107
1982_4_113	597_4_1136	2278_4_91	526_4_1	89_4_391	72_4_1	339_4_1	1400_3_6089
1982_4_122	597_4_1089	2278_4_112	526_4_1	89_4_390	72_4_1	339_4_1	1400_3_6107
1982_4_141	597_4_1068	2278_4_101	526_4_1	89_4_420	72_4_1	339_4_1	1400_3_6090
1982_4_136	597_4_1047	2278_4_99	526_4_1	89_4_399	72_4_1	339_4_1	1400_3_6139
1982_4_125	597_4_1048	2278_4_94	526_4_1	89_4_401	72_4_1	339_4_1	1400_3_6152
1982_4_136	597_4_1005	2278_4_108	526_4_1	89_4_383	72_4_1	339_4_1	1400_3_6188
1982_4_128	597_4_1005	2278_4_102	526_4_1	89_4_384	72_4_1	339_4_1	1400_3_6201
1982_4_113	597_4_1052	2278_4_89	526_4_1	89_4_431	72_4_1	339_4_1	1400_3_6135
1982_4_129	597_4_1008	2278_4_112	526_4_1	89_4_412	72_4_1	339_4_1	1400_3_6159
1982_4_117	597_4_1032	2278_4_119	526_4_1	89_4_421	72_4_1	339_4_1	1400_3_6131
1982_4_91	597_4_1096	2278_4_125	526_4_1	89_4_416	72_4_1	339_4_1	1400_3_6092
1982_4_116	597_4_1040	2278_4_131	526_4_1	89_4_451	72_4_1	339_4_1	1400_3_6082
1982_4_116	597_4_1033	2278_4_141	526_4_1	89_4_432	72_4_1	339_4_1	1400_3_6098
1982_4_107	597_4_1084	2278_4_117	526_4_1	89_4_421	72_4_1	339_4_1	1400_3_6091
1982_4_108	597_4_1125	2278_4_112	526_4_1	89_4_419	72_4_1	339_4_1	1400_3_6056
1982_4_118	597_4_1075	2278_4_138	526_4_1	89_4_404	72_4_1	339_4_1	1400_3_6085
1982_4_107	597_4_1058	2278_4_129	526_4_1	89_4_390	72_4_1	339_4_1	1400_3_6136
1982_4_92	597_4_1076	2278_4_134	526_4_1	89_4_391	72_4_1	339_4_1	1400_3_6127
1982_4_100	597_4_987	2278_4_124	526_4_1	89_4_435	72_4_1	339_4_1	1400_3_6174
1982_4_95	597_4_1062	2278_4_141	526_4_1	89_4_400	72_4_1	339_4_1	1400_3_6122
1982_4_70	597_4_1116	2278_4_135	526_4_1	89_4_392	72_4_1	339_4_1	1400_3_6107
1982_4_78	597_4_1109	2278_4_138	526_4_1	89_4_408	72_4_1	339_4_1	1400_3_6087
1982_4_93	597_4_1077	2278_4_136	526_4_1	89_4_404	72_4_1	339_4_1	1400_3_6110
1982_4_79	597_4_1146	2278_4_138	526_4_1	89_4_356	72_4_1	339_4_1	1400_3_6101
1982_4_82	597_4_1116	2278_4_139	526_4_1	89_4_374	72_4_1	339_4_1	1400_3_6109
1982_4_98	597_4_1082	2278_4_138	526_4_1	89_4_442	72_4_1	339_4_1	1400_3_6060
1982_4_84	597_4_1083	2278_4_140	526_4_1	89_4_421	72_4_1	339_4_1	1400_3_6092
1982_4_87	597_4_1083	2278_4_144	526_4_1	89_4_394	72_4_1	339_4_1	1400_3_6112
1982_4_99	597_4_1055	2278_4_160	526_4_1	89_4_410	72_4_1	339_4_1	1400_3_6096
1982_4_97	597_4_1043	2278_4_136	526_4_1	89_4_424	72_4_1	339_4_1	1400_3_6120
1982_4_85	597_4_1075	2278_4_131	526_4_1	89_4_418	72_4_1	339_4_1	1400_3_6111
1982_4_89	597_4_1035	2278_4_132	526_4_1	89_4_435	72_4_1	339_4_1	1400_3_6129
1982_4_95	597_4_981	2278_4_155	526_4_1	89_4_468	72_4_1	339_4_1	1400_3_6121
1982_4_95	597_4_967	2278_4_143	526_4_1	89_4_440	72_4_1	339_4_1	1400_3_6175
1982_4_101	597_4_971	2278_4_120	526_4_1	89_4_457	72_4_1	339_4_1	1400_3_6171
1982_4_110	597_4_949	2278_4_136	526_4_1	89_4_511	72_4_1	339_4_1	1400_3_6114
1982_4_84	597_4_941	2278_4_152	526_4_1	89_4_501	72_4_1	339_4_1	1400_3_6142
1982_4_76	597_4_980	2278_4_140	526_4_1	89_4_446	72_4_1	339_4_1	1400_3_6178
1982_4_84	597_4_953	2278_4_140	526_4_1	89_4_473	72_4_1	339_4_1	1400_3_6170
1982_4_91	597_4_919	2278_4_154	526_4_1	89_4_503	72_4_1	339_4_1	1400_3_6153
1982_4_70	597_4_984	2278_4_151	526_4_1	89_4_491	72_4_1	339_4_1	1400_3_6124
1982_4_74	597_4_1002	2278_4_146	526_4_1	89_4_488	72_4_1	339_4_1	1400_3_6110
1982_4_84	597_4_990	2278_4_154	526_4_1	89_4_516	72_4_1	339_4_1	1400_3_6076
1982_4_70	597_4_992	2278_4_150	526_4_1	89_4_517	72_4_1	339_4_1	1400_3_6091
1982_4_51	597_4_1021	2278_4_120	526_4_1	89_4_499	72_4_1	339_4_1	1400_3_6129
1982_4_55	597_4_1008	2278_4_125	526_4_1	89_4_492	72_4_1	339_4_1	1400_3_6140
1982_4_51	597_4_1010	2278_4_127	526_4_1	89_4_529	72_4_1	339_4_1	1400_3_6103
1982_4_54	597_4_1036	2278_4_129	526_4_1	89_4_504	72_4_1	339_4_1	1400_3_6097
1982_4_59	597_4_1090	2278_4_132	526_4_1	89_4_460	72_4_1	339_4_1	1400_3_6079
1982_4_69	597_4_1010	2278_4_128	526_4_1	89_4_491	72_4_1	339_4_1	1400_3_6122
1982_4_55	597_4_1056	2278_4_121	526_4_1	89_4_506	72_4_1	339_4_1	1400_3_6082
1982_4_50	597_4_1118	2278_4_99	526_4_1	89_4_499	72_4_1	339_4_1	1400_3_6054
1982_4_58	597_4_1072	2278_4_119	526_4_1	89_4_491	72_4_1	339_4_1	1400_3_6080
1982_4_49	597_4_1038	2278_4_121	526_4_1	89_4_503	72_4_1	339_4_1	1400_3_6109
1982_4_61	597_4_1024	2278_4_106	526_4_1	89_4_496	72_4_1	339_4_1	1400_3_6133
1982_4_72	597_4_1044	2278_4_130	526_4_1	89_4_463	72_4_1	339_4_1	1400_3_6111
1982_4_72	597_4_1013	2278_4_126	526_4_1	89_4_469	72_4_1	339_4_1	1400_3_6140
1982_4_62	597_4_1071	2278_4_124	526_4_1	89_4_454	72_4_1	339_4_1	1400_3_6109
1982_4_76	597_4_1108	2278_4_130	526_4_1	89_4_436	72_4_1	339_4_1	1400_3_6070
1982_4_74	597_4_1049	2278_4_147	526_4_1	89_4_474	72_4_1	339_4_1	1400_3_6076
1982_4_74	597_4_1031	2278_4_144	526_4_1	89_4_461	72_4_1	339_4_1	1400_3_6110
1982_4_79	597_4_1082	2278_4_137	526_4_1	89_4_421	72_4_1	339_4_1	1400_3_6101
1982_4_81	597_4_1104	2278_4_150	526_4_1	89_4_433	72_4_1	339_4_1	1400_3_6052
1982_4_71	597_4_1059	2278_4_141	526_4_1	89_4_382	72_4_1	339_4_1	1400_3_6167
1982_4_79	597_4_1041	2278_4_125	526_4_1	89_4_374	72_4_1	339_4_1	1400_3_6201
1982_4_59	597_4_1085	2278_4_135	526_4_1	89_4_398	72_4_1	339_4_1	1400_3_6143
1982_4_52	597_4_1057	2278_4_154	526_4_1	89_4_406	72_4_1	339_4_1	1400_3_6151
1982_4_50	597_4_1060	2278_4_136	526_4_1	89_4_398	72_4_1	339_4_1	1400_3_6176
1982_4_49	597_4_1041	2278_4_127	526_4_1	89_4_419	72_4_1	339_4_1	1400_3_6184
1982_4_55	597_4_996	2278_4_134	526_4_1	89_4_434	72_4_1	339_4_1	1400_3_6201
1982_4_44	597_4_1053	2278_4_157	526_4_1	89_4_384	72_4_1	339_4_1	1400_3_6182
1982_4_53	597_4_1026	2278_4_141	526_4_1	89_4_407	72_4_1	339_4_1	1400_3_6193
1982_4_57	597_4_1016	2278_4_139	526_4_1	89_4_466	72_4_1	339_4_1	1400_3_6142
1982_4_55	597_4_997	2278_4_125	526_4_1	89_4_425	72_4_1	339_4_1	1400_3_6218
1982_4_53	597_4_1034	2278_4_129	526_4_1	89_4_413	72_4_1	339_4_1	1400_3_6191
1982_4_61	597_4_1035	2278_4_117	526_4_1	89_4_430	72_4_1	339_4_1	1400_3_6177
1982_4_64	597_4_977	2278_4_109	526_4_1	89_4_450	72_4_1	339_4_1	1400_3_6220
1982_4_54	597_4_961	2278_4_124	526_4_1	89_4_418	72_4_1	339_4_1	1400_3_6263
1982_4_54	597_4_968	2278_4_110	526_4_1	89_4_382	72_4_1	339_4_1	1400_3_6306
1982_4_55	597_4_932	2278_4_102	526_4_1	89_4_429	72_4_1	339_4_1	1400_3_6302
1982_4_60	597_4_930	2278_4_95	526_4_1	89_4_382	72_4_1	339_4_1	1400_3_6353
1982_4_59	597_4_933	2278_4_96	526_4_1	89_4_343	72_4_1	339_4_1	1400_3_6389
1982_4_59	597_4_944	2278_4_103	526_4_1	89_4_362	72_4_1	339_4_1	1400_3_6352
1982_4_53	597_4_936	2278_4_96	526_4_1	89_4_382	72_4_1	339_4_1	1400_3_6353
1982_4_52	597_4_932	2278_4_98	526_4_1	89_4_339	72_4_1	339_4_1	1400_3_6399
1982_4_50	597_4_937	2278_4_86	526_4_1	89_4_337	72_4_1	339_4_1	1400_3_6410
1982_4_43	597_4_945	2278_4_78	526_4_1	89_4_374	72_4_1	339_4_1	1400_3_6380
1982_4_62	597_4_924	2278_4_75	526_4_1	89_4_308	72_4_1	339_4_1	1400_3_6451
1982_4_75	597_4_913	2278_4_79	526_4_1	89_4_297	72_4_1	339_4_1	1400_3_6456
1982_4_63	597_4_932	2278_4_60	526_4_1	89_4_327	72_4_1	339_4_1	1400_3_6438
1982_4_71	597_4_942	2278_4_57	526_4_1	89_4_318	72_4_1	339_4_1	1400_3_6432
1982_4_77	597_4_933	2278_4_60	526_4_1	89_4_265	72_4_1	339_4_1	1400_3_6485
1982_4_77	597_4_935	2278_4_57	526_4_1	89_4_260	72_4_1	339_4_1	1400_3_6491
1982_4_69	597_4_940	2278_4_61	526_4_1	89_4_309	72_4_1	339_4_1	1400_3_6441
1982_4_69	597_4_924	2278_4_56	526_4_1	89_4_277	72_4_1	339_4_1	1400_3_6494
1982_4_69	597_4_926	2278_4_63	526_4_1	89_4_251	72_4_1	339_4_1	1400_3_6511
1982_4_77	597_4_954	2278_4_64	526_4_1	89_4_275	72_4_1	339_4_1	1400_3_6450
1982_4_92	597_4_959	2278_4_47	526_4_1	89_4_260	72_4_1	339_4_1	1400_3_6462
1982_4_111	597_4_905	2278_4_53	526_4_1	89_4_217	72_4_1	339_4_1	1400_3_6534
1982_4_103	597_4_930	2278_4_59	526_4_1	89_4_254	72_4_1	339_4_1	1400_3_6474
1982_4_103	597_4_944	2278_4_50	526_4_1	89_4_266	72_4_1	339_4_1	1400_3_6457
1982_4_104	597_4_896	2278_4_52	526_4_1	89_4_248	72_4_1	339_4_1	1400_3_6520
1982_4_107	597_4_928	2278_4_60	526_4_1	89_4_242	72_4_1	339_4_1	1400_3_6483
1982_4_96	597_4_930	2278_4_67	526_4_1	89_4_283	72_4_1	339_4_1	1400_3_6444
1982_4_96	597_4_933	2278_4_59	526_4_1	89_4_274	72_4_1	339_4_1	1400_3_6458
1982_4_108	597_4_920	2278_4_47	526_4_1	89_4_234	72_4_1	339_4_1	1400_3_6511
1982_4_88	597_4_944	2278_4_61	526_4_1	89_4_247	72_4_1	339_4_1	1400_3_6480
1982_4_91	597_4_937	2278_4_70	526_4_1	89_4_271	72_4_1	339_4_1	1400_3_6451
1982_4_79	597_4_896	2278_4_62	526_4_1	89_4_205	72_4_1	339_4_1	1400_3_6578
1982_4_68	597_4_914	2278_4_66	526_4_1	89_4_212	72_4_1	339_4_1	1400_3_6560
1982_4_62	597_4_914	2278_4_76	526_4_1	89_4_239	72_4_1	339_4_1	1400_3_6529
1982_4_72	597_4_869	2278_4_61	526_4_1	89_4_222	72_4_1	339_4_1	1400_3_6596
1982_4_80	597_4_857	2278_4_58	526_4_1	89_4_217	72_4_1	339_4_1	1400_3_6608
1982_4_84	597_4_830	2278_4_63	526_4_1	89_4_238	72_4_1	339_4_1	1400_3_6605
1982_4_91	597_4_806	2278_4_76	526_4_1	89_4_295	72_4_1	339_4_1	1400_3_6552
1982_4_87	597_4_797	2278_4_77	526_4_1	89_4_250	72_4_1	339_4_1	1400_3_6609
1982_4_77	597_4_830	2278_4_73	526_4_1	89_4_265	72_4_1	339_4_1	1400_3_6575
1982_4_91	597_4_828	2278_4_92	526_4_1	89_4_305	72_4_1	339_4_1	1400_3_6504
1982_4_90	597_4_801	2278_4_90	526_4_1	89_4_267	72_4_1	339_4_1	1400_3_6572
1982_4_73	597_4_830	2278_4_88	526_4_1	89_4_268	72_4_1	339_4_1	1400_3_6561
1982_4_83	597_4_823	2278_4_129	526_4_1	89_4_295	72_4_1	339_4_1	1400_3_6490
1982_4_94	597_4_808	2278_4_122	526_4_1	89_4_277	72_4_1	339_4_1	1400_3_6519
1982_4_72	597_4_815	2278_4_139	526_4_1	89_4_243	72_4_1	339_4_1	1400_3_6551
1982_4_74	597_4_791	2278_4_141	526_4_1	89_4_271	72_4_1	339_4_1	1400_3_6543
1982_4_97	597_4_747	2278_4_120	526_4_1	89_4_309	72_4_1	339_4_1	1400_3_6547
1982_4_97	597_4_714	2278_4_125	526_4_1	89_4_269	72_4_1	339_4_1	1400_3_6615
1982_4_85	597_4_707	2278_4_132	526_4_1	89_4_249	72_4_1	339_4_1	1400_3_6647
1982_4_105	597_4_686	2278_4_131	526_4_1	89_4_268	72_4_1	339_4_1	1400_3_6630
1982_4_126	597_4_694	2278_4_117	526_4_1	89_4_242	72_4_1	339_4_1	1400_3_6641
1982_4_125	597_4_684	2278_4_131	526_4_1	89_4_229	72_4_1	339_4_1	1400_3_6651
1982_4_117	597_4_659	2278_4_134	526_4_1	89_4_230	72_4_1	339_4_1	1400_3_6680
1982_4_147	597_4_622	2278_4_113	526_4_1	89_4_227	72_4_1	339_4_1	1400_3_6711
1982_4_154	597_4_604	2278_4_131	526_4_1	89_4_205	72_4_1	339_4_1	1400_3_6726
1982_4_146	597_4_558	2278_4_144	526_4_1	89_4_213	72_4_1	339_4_1	1400_3_6759
1982_4_178	597_4_531	2278_4_150	526_4_1	89_4_240	72_4_1	339_4_1	1400_3_6721
1982_4_173	597_4_508	2278_4_129	526_4_1	89_4_216	72_4_1	339_4_1	1400_3_6794
1982_4_137	597_4_514	2278_4_144	526_4_1	89_4_212	72_4_1	339_4_1	1400_3_6813
1982_4_179	597_4_472	2278_4_158	526_4_1	89_4_220	72_4_1	339_4_1	1400_3_6791
1982_4_203	597_4_456	2278_4_145	526_4_1	89_4_206	72_4_1	339_4_1	1400_3_6810
1982_4_169	597_4_474	2278_4_143	526_4_1	89_4_192	72_4_1	339_4_1	1400_3_6842
1982_4_192	597_4_430	2278_4_147	526_4_1	89_4_208	72_4_1	339_4_1	1400_3_6843
1982_4_189	597_4_450	2278_4_144	526_4_1	89_4_225	72_4_1	339_4_1	1400_3_6812
1982_4_161	597_4_465	2278_4_145	526_4_1	89_4_218	72_4_1	339_4_1	1400_3_6831
1982_4_134	597_4_486	2278_4_134	526_4_1	89_4_208	72_4_1	339_4_1	1400_3_6858
1982_4_131	597_4_514	2278_4_143	526_4_1	89_4_232	72_4_1	339_4_1	1400_3_6800
1982_4_135	597_4_490	2278_4_103	526_4_1	89_4_233	72_4_1	339_4_1	1400_3_6859
1982_4_106	597_4_517	2278_4_120	526_4_1	89_4_211	72_4_1	339_4_1	1400_3_6866
1982_4_118	597_4_524	2278_4_127	526_4_1	89_4_229	72_4_1	339_4_1	1400_3_6822
1982_4_140	597_4_519	2278_4_123	526_4_1	89_4_245	72_4_1	339_4_1	1400_3_6793
1982_4_113	597_4_534	2278_4_109	526_4_1	89_4_228	72_4_1	339_4_1	1400_3_6836
1982_4_103	597_4_573	2278_4_118	526_4_1	89_4_203	72_4_1	339_4_1	1400_3_6823
1982_4_114	597_4_539	2278_4_127	526_4_1	89_4_217	72_4_1	339_4_1	1400_3_6823
1982_4_103	597_4_547	2278_4_116	526_4_1	89_4_193	72_4_1	339_4_1	1400_3_6861
1982_4_82	597_4_561	2278_4_128	526_4_1	89_4_184	72_4_1	339_4_1	1400_3_6865
1982_4_80	597_4_570	2278_4_119	526_4_1	89_4_209	72_4_1	339_4_1	1400_3_6842
1982_4_67	597_4_586	2278_4_114	526_4_1	89_4_199	72_4_1	339_4_1	1400_3_6854
1982_4_56	597_4_555	2278_4_118	526_4_1	89_4_197	72_4_1	339_4_1	1400_3_6894
1982_4_58	597_4_577	2278_4_93	526_4_1	89_4_197	72_4_1	339_4_1	1400_3_6895
1982_4_62	597_4_538	2278_4_76	526_4_1	89_4_211	72_4_1	339_4_1	1400_3_6933
1982_4_53	597_4_564	2278_4_98	526_4_1	89_4_212	72_4_1	339_4_1	1400_3_6893
1982_4_74	597_4_543	2278_4_99	526_4_1	89_4_187	72_4_1	339_4_1	1400_3_6917
1982_4_78	597_4_535	2278_4_99	526_4_1	89_4_209	72_4_1	339_4_1	1400_3_6899
1982_4_54	597_4_576	2278_4_94	526_4_1	89_4_196	72_4_1	339_4_1	1400_3_6900
1982_4_42	597_4_572	2278_4_101	526_4_1	89_4_211	72_4_1	339_4_1	1400_3_6894
1982_4_33	597_4_551	2278_4_87	526_4_1	89_4_224	72_4_1	339_4_1	1400_3_6925
1982_4_30	597_4_575	2278_4_81	526_4_1	89_4_246	72_4_1	339_4_1	1400_3_6888
1982_4_31	597_4_567	2278_4_68	526_4_1	89_4_268	72_4_1	339_4_1	1400_3_6886
1982_4_36	597_4_568	2278_4_75	526_4_1	89_4_240	72_4_1	339_4_1	1400_3_6901
1982_4_34	597_4_567	2278_4_74	526_4_1	89_4_254	72_4_1	339_4_1	1400_3_6891
1982_4_32	597_4_534	2278_4_81	526_4_1	89_4_259	72_4_1	339_4_1	1400_3_6914
1982_4_39	597_4_563	2278_4_88	526_4_1	89_4_259	72_4_1	339_4_1	1400_3_6871
1982_4_35	597_4_574	2278_4_92	526_4_1	89_4_293	72_4_1	339_4_1	1400_3_6826
1982_4_25	597_4_537	2278_4_87	526_4_1	89_4_296	72_4_1	339_4_1	1400_3_6875
1982_4_18	597_4_546	2278_4_83	526_4_1	89_4_305	72_4_1	339_4_1	1400_3_6868
1982_4_15	597_4_550	2278_4_95	526_4_1	89_4_302	72_4_1	339_4_1	1400_3_6858
1982_4_18	597_4_497	2278_4_103	526_4_1	89_4_326	72_4_1	339_4_1	1400_3_6876
1982_4_15	597_4_488	2278_4_95	526_4_1	89_4_318	72_4_1	339_4_1	1400_3_6904
1982_4_15	597_4_531	2278_4_115	526_4_1	89_4_316	72_4_1	339_4_1	1400_3_6843
1982_4_16	597_4_509	2278_4_120	526_4_1	89_4_301	72_4_1	339_4_1	1400_3_6874
1982_4_9	597_4_461	2278_4_136	526_4_1	89_4_309	72_4_1	339_4_1	1400_3_6905
1982_4_9	597_4_481	2278_4_131	526_4_1	89_4_344	72_4_1	339_4_1	1400_3_6855
1982_4_14	597_4_474	2278_4_136	526_4_1	89_4_318	72_4_1	339_4_1	1400_3_6878
1982_4_15	597_4_440	2278_4_145	526_4_1	89_4_295	72_4_1	339_4_1	1400_3_6925
1982_4_8	597_4_455	2278_4_134	526_4_1	89_4_282	72_4_1	339_4_1	1400_3_6941
1982_4_8	597_4_469	2278_4_111	526_4_1	89_4_290	72_4_1	339_4_1	1400_3_6942
1982_4_12	597_4_408	2278_4_119	526_4_1	89_4_276	72_4_1	339_4_1	1400_3_7005
1982_4_6	597_4_410	2278_4_112	526_4_1	89_4_239	72_4_1	339_4_1	1400_3_7053
1982_4_2	597_4_422	2278_4_110	526_4_1	89_4_213	72_4_1	339_4_1	1400_3_7073
1982_4_3	597_4_413	2278_4_116	526_4_1	89_4_228	72_4_1	339_4_1	1400_3_7060
1982_4_10	597_4_376	2278_4_116	526_4_1	89_4_222	72_4_1	339_4_1	1400_3_7096
1982_4_11	597_4_361	2278_4_114	526_4_1	89_4_252	72_4_1	339_4_1	1400_3_7082
1982_4_18	597_4_375	2278_4_94	526_4_1	89_4_265	72_4_1	339_4_1	1400_3_7068
1982_4_27	597_4_356	2278_4_100	526_4_1	89_4_235	72_4_1	339_4_1	1400_3_7102
1982_4_18	597_4_362	2278_4_104	526_4_1	89_4_230	72_4_1	339_4_1	1400_3_7106
1982_4_21	597_4_377	2278_4_99	526_4_1	89_4_216	72_4_1	339_4_1	1400_3_7107
1982_4_35	597_4_377	2278_4_86	526_4_1	89_4_230	72_4_1	339_4_1	1400_3_7092
1982_4_22	597_4_364	2278_4_85	526_4_1	89_4_231	72_4_1	339_4_1	1400_3_7118
1982_4_20	597_4_362	2278_4_76	526_4_1	89_4_211	72_4_1	339_4_1	1400_3_7151
1982_4_20	597_4_364	2278_4_87	526_4_1	89_4_206	72_4_1	339_4_1	1400_3_7143
1982_4_9	597_4_360	2278_4_87	526_4_1	89_4_226	72_4_1	339_4_1	1400_3_7138
1982_4_8	597_4_371	2278_4_85	526_4_1	89_4_224	72_4_1	339_4_1	1400_3_7132
1982_4_4	597_4_389	2278_4_101	526_4_1	89_4_186	72_4_1	339_4_1	1400_3_7140
1982_4_4	597_4_403	2278_4_106	526_4_1	89_4_202	72_4_1	339_4_1	1400_3_7105
1982_4_1	597_4_391	2278_4_101	526_4_1	89_4_211	72_4_1	339_4_1	1400_3_7116
1982_4_2	597_4_376	2278_4_84	526_4_1	89_4_205	72_4_1	339_4_1	1400_3_7153
1400_3_7131	89_4_204	2278_4_95	597_4_390	72_4_1
1400_3_7157	89_4_197	2278_4_97	597_4_369	72_4_1
1400_3_7154	89_4_209	2278_4_86	597_4_371	72_4_1
1400_3_7135	89_4_204	2278_4_89	597_4_392	72_4_1
1400_3_7131	89_4_223	2278_4_89	597_4_377	72_4_1
1400_3_7209	89_4_198	2278_4_82	597_4_331	72_4_1
1400_3_7248	89_4_168	2278_4_89	597_4_315	72_4_1
1400_3_7270	89_4_156	2278_4_90	597_4_304	72_4_1
1400_3_7279	89_4_152	2278_4_86	597_4_303	72_4_1
1400_3_7292	89_4_150	2278_4_87	597_4_291	72_4_1
1400_3_7325	89_4_137	2278_4_75	597_4_283	72_4_1
1400_3_7365	89_4_141	2278_4_74	597_4_240	72_4_1
1400_3_7371	89_4_117	2278_4_79	597_4_253	72_4_1
1400_3_7316	89_4_131	2278_4_97	597_4_276	72_4_1
1400_3_7336	89_4_140	2278_4_79	597_4_265	72_4_1
1400_3_7308	89_4_133	2278_4_99	597_4_280	72_4_1
1400_3_7315	89_4_129	2278_4_112	597_4_264	72_4_1
1400_3_7350	89_4_122	2278_4_84	597_4_264	72_4_1
1400_3_7357	89_4_105	2278_4_102	597_4_256	72_4_1
1400_3_7332	89_4_108	2278_4_98	597_4_282	72_4_1
1400_3_7334	89_4_115	2278_4_101	597_4_270	72_4_1
1400_3_7344	89_4_116	2278_4_96	597_4_264	72_4_1
1400_3_7330	89_4_105	2278_4_99	597_4_286	72_4_1
1400_3_7344	89_4_108	2278_4_106	597_4_262	72_4_1
1400_3_7385	89_4_114	2278_4_99	597_4_222	72_4_1
1400_3_7410	89_4_86	2278_4_106	597_4_218	72_4_1
1400_3_7382	89_4_90	2278_4_109	597_4_239	72_4_1
1400_3_7381	89_4_83	2278_4_102	597_4_254	72_4_1
1400_3_7402	89_4_80	2278_4_105	597_4_233	72_4_1
1400_3_7384	89_4_81	2278_4_111	597_4_244	72_4_1
1400_3_7362	89_4_79	2278_4_116	597_4_263	72_4_1
1400_3_7395	89_4_83	2278_4_116	597_4_226	72_4_1
1400_3_7399	89_4_63	2278_4_123	597_4_235	72_4_1
1400_3_7438	89_4_53	2278_4_111	597_4_218	72_4_1
1400_3_7461	89_4_53	2278_4_105	597_4_201	72_4_1
1400_3_7471	89_4_36	2278_4_96	597_4_217	72_4_1
1400_3_7467	89_4_44	2278_4_102	597_4_207	72_4_1
1400_3_7495	89_4_36	2278_4_92	597_4_197	72_4_1
1400_3_7526	89_4_36	2278_4_79	597_4_179	72_4_1
1400_3_7458	89_4_45	2278_4_99	597_4_218	72_4_1
1400_3_7502	89_4_45	2278_4_79	597_4_194	72_4_1
1400_3_7544	89_4_40	2278_4_81	597_4_155	72_4_1
1400_3_7528	89_4_41	2278_4_87	597_4_164	72_4_1
1400_3_7531	89_4_40	2278_4_96	597_4_153	72_4_1
1400_3_7553	89_4_31	2278_4_86	597_4_150	72_4_1
1400_3_7529	89_4_32	2278_4_108	597_4_151	72_4_1
1400_3_7477	89_4_40	2278_4_137	597_4_166	72_4_1
1400_3_7495	89_4_34	2278_4_106	597_4_185	72_4_1
1400_3_7505	89_4_43	2278_4_99	597_4_173	72_4_1
1400_3_7463	89_4_55	2278_4_109	597_4_193	72_4_1
1400_3_7481	89_4_32	2278_4_120	597_4_187	72_4_1
1400_3_7480	89_4_30	2278_4_117	597_4_193	72_4_1
1400_3_7473	89_4_35	2278_4_125	597_4_187	72_4_1
1400_3_7470	89_4_34	2278_4_117	597_4_199	72_4_1
1400_3_7470	89_4_35	2278_4_108	597_4_207	72_4_1
1400_3_7439	89_4_50	2278_4_139	597_4_192	72_4_1
1400_3_7437	89_4_61	2278_4_130	597_4_192	72_4_1
1400_3_7437	89_4_46	2278_4_119	597_4_218	72_4_1
1400_3_7438	89_4_52	2278_4_120	597_4_210	72_4_1
1400_3_7413	89_4_73	2278_4_110	597_4_224	72_4_1
1400_3_7418	89_4_58	2278_4_110	597_4_234	72_4_1
1400_3_7456	89_4_45	2278_4_112	597_4_207	72_4_1
1400_3_7487	89_4_41	2278_4_111	597_4_181	72_4_1
1400_3_7517	89_4_35	2278_4_113	597_4_155	72_4_1
1400_3_7519	89_4_43	2278_4_103	597_4_155	72_4_1
1400_3_7505	89_4_50	2278_4_117	597_4_148	72_4_1
1400_3_7482	89_4_48	2278_4_138	597_4_152	72_4_1
1400_3_7494	89_4_41	2278_4_118	597_4_167	72_4_1
1400_3_7524	89_4_37	2278_4_110	597_4_149	72_4_1
1400_3_7507	89_4_41	2278_4_128	597_4_144	72_4_1
1400_3_7527	89_4_35	2278_4_129	597_4_129	72_4_1
1400_3_7545	89_4_35	2278_4_120	597_4_120	72_4_1
1400_3_7541	89_4_31	2278_4_129	597_4_119	72_4_1
1400_3_7556	89_4_26	2278_4_119	597_4_119	72_4_1
1400_3_7549	89_4_36	2278_4_114	597_4_121	72_4_1
1400_3_7535	89_4_45	2278_4_122	597_4_118	72_4_1
1400_3_7545	89_4_37	2278_4_113	597_4_125	72_4_1
1400_3_7558	89_4_34	2278_4_103	597_4_125	72_4_1
1400_3_7548	89_4_43	2278_4_121	597_4_108	72_4_1
1400_3_7548	89_4_47	2278_4_122	597_4_103	72_4_1
1400_3_7564	89_4_42	2278_4_99	597_4_115	72_4_1
1400_3_7589	89_4_32	2278_4_103	597_4_96	72_4_1
1400_3_7590	89_4_28	2278_4_100	597_4_102	72_4_1
1400_3_7592	89_4_15	2278_4_107	597_4_106	72_4_1
1400_3_7607	89_4_16	2278_4_88	597_4_109	72_4_1
1400_3_7607	89_4_18	2278_4_74	597_4_121	72_4_1
1400_3_7621	89_4_8	2278_4_73	597_4_118	72_4_1
1400_3_7623	89_4_15	2278_4_69	597_4_113	72_4_1
1400_3_7595	89_4_30	2278_4_79	597_4_116	72_4_1
1400_3_7611	89_4_24	2278_4_67	597_4_118	72_4_1
1400_3_7642	89_4_13	2278_4_53	597_4_112	72_4_1
1400_3_7642	89_4_18	2278_4_58	597_4_102	72_4_1
1400_3_7639	89_4_16	2278_4_67	597_4_98	72_4_1
1400_3_7642	89_4_15	2278_4_71	597_4_92	72_4_1
1400_3_7661	89_4_16	2278_4_62	597_4_81	72_4_1
1400_3_7641	89_4_21	2278_4_66	597_4_92	72_4_1
1400_3_7638	89_4_17	2278_4_65	597_4_100	72_4_1
1400_3_7639	89_4_19	2278_4_60	597_4_102	72_4_1
1400_3_7641	89_4_16	2278_4_62	597_4_101	72_4_1
1400_3_7631	89_4_20	2278_4_62	597_4_107	72_4_1
1400_3_7643	89_4_18	2278_4_62	597_4_97	72_4_1
1400_3_7648	89_4_18	2278_4_68	597_4_86	72_4_1
1400_3_7644	89_4_24	2278_4_73	597_4_79	72_4_1
1400_3_7656	89_4_17	2278_4_70	597_4_77	72_4_1
1400_3_7657	89_4_16	2278_4_74	597_4_73	72_4_1
1400_3_7656	89_4_18	2278_4_81	597_4_65	72_4_1
1400_3_7660	89_4_10	2278_4_92	597_4_58	72_4_1
1400_3_7680	89_4_5	2278_4_75	597_4_60	72_4_1
1400_3_7682	89_4_4	2278_4_80	597_4_54	72_4_1
1400_3_7678	89_4_3	2278_4_90	597_4_49	72_4_1
1400_3_7698	89_4_2	2278_4_65	597_4_55	72_4_1
1400_3_7686	89_4_4	2278_4_73	597_4_57	72_4_1
1400_3_7667	89_4_2	2278_4_98	597_4_53	72_4_1
1400_3_7674	2278_4_95	597_4_51	72_4_1
1400_3_7673	2278_4_104	597_4_43	72_4_1
1400_3_7674	2278_4_110	597_4_36	72_4_1
1400_3_7660	2278_4_122	597_4_38	72_4_1
1400_3_7677	2278_4_110	597_4_33	72_4_1
1400_3_7674	2278_4_119	597_4_27	72_4_1
1400_3_7677	2278_4_109	597_4_34	72_4_1
1400_3_7703	2278_4_91	597_4_26	72_4_1
1400_3_7687	2278_4_102	597_4_31	72_4_1
1400_3_7668	2278_4_116	597_4_36	72_4_1
1400_3_7685	2278_4_102	597_4_33	72_4_1
1400_3_7682	2278_4_107	597_4_31	72_4_1
1400_3_7662	2278_4_121	597_4_37	72_4_1
1400_3_7670	2278_4_113	597_4_37	72_4_1
1400_3_7659	2278_4_124	597_4_37	72_4_1
1400_3_7633	2278_4_144	597_4_43	72_4_1
1400_3_7633	2278_4_149	597_4_38	72_4_1
1400_3_7642	2278_4_143	597_4_35	72_4_1
1400_3_7658	2278_4_134	597_4_28	72_4_1
1400_3_7666	2278_4_127	597_4_27	72_4_1
1400_3_7657	2278_4_139	597_4_24	72_4_1
1400_3_7668	2278_4_121	597_4_31	72_4_1
1400_3_7657	2278_4_125	597_4_38	72_4_1
1400_3_7664	2278_4_125	597_4_31	72_4_1
1400_3_7661	2278_4_127	597_4_32	72_4_1
1400_3_7636	2278_4_150	597_4_34	72_4_1
1400_3_7652	2278_4_133	597_4_35	72_4_1
1400_3_7683	2278_4_112	597_4_25	72_4_1
1400_3_7667	2278_4_126	597_4_27	72_4_1
1400_3_7640	2278_4_144	597_4_36	72_4_1
1400_3_7662	2278_4_137	597_4_21	72_4_1
1400_3_7654	2278_4_135	597_4_31	72_4_1
1400_3_7645	2278_4_142	597_4_33	72_4_1
1400_3_7651	2278_4_144	597_4_25	72_4_1
1400_3_7672	2278_4_121	597_4_27	72_4_1
1400_3_7652	2278_4_132	597_4_36	72_4_1
1400_3_7653	2278_4_135	597_4_32	72_4_1
1400_3_7678	2278_4_117	597_4_25	72_4_1
1400_3_7691	2278_4_103	597_4_26	72_4_1
1400_3_7686	2278_4_113	597_4_21	72_4_1
1400_3_7697	2278_4_107	597_4_16	72_4_1
1400_3_7713	2278_4_99	597_4_8	72_4_1
1400_3_7703	2278_4_110	597_4_7	72_4_1
1400_3_7710	2278_4_107	597_4_3	72_4_1
1400_3_7728	2278_4_90	597_4_2	72_4_1
1400_3_7719	2278_4_99	597_4_2	72_4_1
1400_3_7718	2278_4_99	597_4_3	72_4_1
1400_3_7724	2278_4_92	597_4_4	72_4_1
1400_3_7728	2278_4_87	597_4_5	72_4_1
1400_3_7724	2278_4_86	597_4_10	72_4_1
1400_3_7723	2278_4_91	597_4_6	72_4_1
1400_3_7733	2278_4_83	597_4_4	72_4_1
1400_3_7721	2278_4_92	597_4_7	72_4_1
1400_3_7727	2278_4_88	597_4_5	72_4_1
1400_3_7728	2278_4_86	597_4_6	72_4_1
1400_3_7711	2278_4_104	597_4_5	72_4_1
1400_3_7707	2278_4_101	597_4_12	72_4_1
1400_3_7696	2278_4_108	597_4_16	72_4_1
1400_3_7685	2278_4_115	597_4_20	72_4_1
1400_3_7667	2278_4_122	597_4_31	72_4_1
1400_3_7669	2278_4_130	597_4_21	72_4_1
1400_3_7675	2278_4_124	597_4_21	72_4_1
1400_3_7675	2278_4_119	597_4_26	72_4_1
1400_3_7697	2278_4_97	597_4_26	72_4_1
1400_3_7720	2278_4_78	597_4_22	72_4_1
1400_3_7712	2278_4_87	597_4_21	72_4_1
1400_3_7705	2278_4_96	597_4_19	72_4_1
1400_3_7726	2278_4_81	597_4_13	72_4_1
1400_3_7733	2278_4_74	597_4_13	72_4_1
1400_3_7746	2278_4_62	597_4_12	72_4_1
1400_3_7765	2278_4_47	597_4_8	72_4_1
1400_3_7777	2278_4_29	597_4_14	72_4_1
1400_3_7768	2278_4_35	597_4_17	72_4_1
1400_3_7779	2278_4_26	597_4_15	72_4_1
1400_3_7780	2278_4_27	597_4_13	72_4_1
1400_3_7771	2278_4_36	597_4_13	72_4_1
1400_3_7765	2278_4_35	597_4_20	72_4_1
1400_3_7766	2278_4_32	597_4_22	72_4_1
1400_3_7762	2278_4_41	597_4_17	72_4_1
1400_3_7763	2278_4_38	597_4_19	72_4_1
1400_3_7789	2278_4_19	597_4_12	72_4_1
1400_3_7786	2278_4_27	597_4_7	72_4_1
1400_3_7782	2278_4_32	597_4_6	72_4_1
1400_3_7795	2278_4_22	597_4_3	72_4_1
1400_3_7795	2278_4_23	597_4_2	72_4_1
1400_3_7788	2278_4_28	597_4_4	72_4_1
1400_3_7799	2278_4_19	597_4_2	72_4_1
1400_3_7799	2278_4_19	597_4_2	72_4_1
1400_3_7794	2278_4_24	597_4_2	72_4_1
1400_3_7798	2278_4_21	597_4_1	72_4_1
1400_3_7791	2278_4_28	597_4_1	72_4_1
1400_3_7785	2278_4_34	597_4_1	72_4_1
1400_3_7783	2278_4_37	72_4_1
1400_3_7793	2278_4_27	72_4_1
1400_3_7783	2278_4_37	72_4_1
1400_3_7773	2278_4_47	72_4_1
1400_3_7781	2278_4_39	72_4_1
1400_3_7774	2278_4_46	72_4_1
1400_3_7772	2278_4_48	72_4_1
1400_3_7794	2278_4_26	72_4_1
1400_3_7797	2278_4_23	72_4_1
1400_3_7792	2278_4_28	72_4_1
1400_3_7792	2278_4_28	72_4_1
1400_3_7793	2278_4_27	72_4_1
1400_3_7785	2278_4_35	72_4_1
1400_3_7782	2278_4_38	72_4_1
1400_3_7793	2278_4_27	72_4_1
1400_3_7785	2278_4_35	72_4_1
1400_3_7781	2278_4_39	72_4_1
1400_3_7789	2278_4_31	72_4_1
1400_3_7787	2278_4_33	72_4_1
1400_3_7782	2278_4_38	72_4_1
1400_3_7776	2278_4_44	72_4_1
1400_3_7778	2278_4_42	72_4_1
1400_3_7781	2278_4_39	72_4_1
1400_3_7788	2278_4_32	72_4_1
1400_3_7793	2278_4_27	72_4_1
1400_3_7789	2278_4_31	72_4_1
1400_3_7802	2278_4_18	72_4_1
1400_3_7795	2278_4_25	72_4_1
1400_3_7793	2278_4_27	72_4_1
1400_3_7790	2278_4_30	72_4_1
1400_3_7791	2278_4_29	72_4_1
1400_3_7793	2278_4_27	72_4_1
1400_3_7799	2278_4_21	72_4_1
1400_3_7791	2278_4_29	72_4_1
1400_3_7796	2278_4_24	72_4_1
1400_3_7795	2278_4_25	72_4_1
1400_3_7796	2278_4_24	72_4_1
1400_3_7793	2278_4_27	72_4_1
1400_3_7807	2278_4_13	72_4_1
1400_3_7812	2278_4_8	72_4_1
1400_3_7811	2278_4_9	72_4_1
1400_3_7812	2278_4_8	72_4_1
1400_3_7814	2278_4_6	72_4_1
1400_3_7809	2278_4_11	72_4_1
1400_3_7808	2278_4_12	72_4_1
1400_3_7811	2278_4_9	72_4_1
1400_3_7815	2278_4_5	72_4_1
1400_3_7815	2278_4_5	72_4_1
1400_3_7816	2278_4_4	72_4_1
1400_3_7818	2278_4_2	72_4_1
1400_3_7816	2278_4_4	72_4_1
1400_3_7815	2278_4_5	72_4_1
1400_3_7817	2278_4_3	72_4_1
1400_3_7818	2278_4_2	72_4_1
1400_3_7817	2278_4_3	72_4_1
1400_3_7819	2278_4_1	72_4_1
1400_3_7818	2278_4_2	72_4_1
1400_3_7817	2278_4_3	72_4_1
1400_3_7815	2278_4_5	72_4_1
1400_3_7816	2278_4_4	72_4_1
1400_3_7816	2278_4_4	72_4_1
1400_3_7814	2278_4_6	72_4_1
1400_3_7817	2278_4_3	72_4_1
1400_3_7819	2278_4_1	72_4_1
1400_3_7818	2278_4_2	72_4_1
1400_3_7820
1400_3_7820
1400_3_7820
1400_3_7820
1400_3_7820
1400_3_7820
1400_3_7820
1400_3_7820
1400_3_7820
1400_3_7820
1400_3_7820
1400_3_7820
1400_3_7820
1400_3_7820
1400_3_7820
1400_3_7820
1400_3_7820
1400_3_7820
1400_3_7820
1400_3_7820
1400_3_7820
1400_3_7820
1400_3_7820
1400_3_7820
1400_3_7820
1400_3_7820
1400_3_7820
1400_3_7820
1400_3_7820
1400_3_7820
1400_3_7820
1400_3_7820
1400_3_7820
1400_3_7820
1400_3_7820
1400_3_7820
1400_3_7820
1400_3_7820
1400_3_7820
1400_3_7820
1400_3_7820
1400_3_7820
1400_3_7820
1400_3_7820
1400_3_7820
1400_3_7820
1400_3_7820
1400_3_7820
1400_3_7820
1400_3_7820
1400_3_7820
1400_3_7820
1400_3_7820
1400_3_7820
1400_3_7820
1400_3_7820
1400_3_7820
1400_3_7820
1400_3_7820
1400_3_7820
1400_3_7820
1400_3_7820
1400_3_7820
1400_3_7820
1400_3_7820
1400_3_7820
1400_3_7820
1400_3_7820
1400_3_7820
1400_3_7820
1400_3_7820
1400_3_7820
1400_3_7820
1400_3_7820
1400_3_7820
1400_3_7820
1400_3_7820
1400_3_7820
1400_3_7820
1400_3_7820
1400_3_7820
1400_3_7820
1400_3_7820
1400_3_7820
1400_3_7820
1400_3_7820
1400_3_7820
1400_3_7820
1400_3_7820
1400_3_7820
1400_3_7820
1400_3_7820
1400_3_7820
1400_3_7820
1400_3_7820
1400_3_7820
1400_3_7820
1400_3_7820
1400_3_7820
1400_3_7820
1400_3_7820
1400_3_7820
1400_3_7820
1400_3_7820
1400_3_7820
1400_3_7820
1400_3_7820
1400_3_7820
1400_3_7820
1400_3_7820
1400_3_7820
1400_3_7820
1400_3_7820
1400_3_7820
1400_3_7820
1400_3_7820
1400_3_7820
1400_3_7820
1400_3_7820
1400_3_7820
1400_3_7820
1400_3_7820
1400_3_7820
1400_3_7820
1400_3_7820
1400_3_7820
1400_3_7820
1400_3_7820
1400_3_7820
1400_3_7820
1400_3_7820
1400_3_7820
1400_3_7820
1400_3_7820
1400_3_7820
1400_3_7820
1400_3_7820
1400_3_7820
1400_3_7820
1400_3_7820
1400_3_7820
1400_3_7820
1400_3_7820
1400_3_7820
1400_3_7820
1400_3_7820
1400_3_7820
1400_3_7820
1400_3_7820
1400_3_7820
1400_3_7820
1400_3_7820
1400_3_7820
1400_3_7820
1400_3_7820
1400_3_7820
1400_3_7820
1400_3_7820
1400_3_7820
1400_3_7820
1400_3_7820
1400_3_7820
1400_3_7820
1400_3_7820
1400_3_7820
1400_3_7820
1400_3_7820
1400_3_7820
1400_3_7820
1400_3_7820
1400_3_7820
1400_3_7820
1400_3_7820
1400_3_7820
1400_3_7820
1400_3_7820
1400_3_7820
1400_3_7820
1400_3_7820
1400_3_7820
1400_3_7820
1400_3_7820
1400_3_7820
1400_3_7820
1400_3_7820
1400_3_7820
1400_3_7820
1400_3_7820
1400_3_7820
1400_3_7820
1400_3_7820
1400_3_7820
1400_3_7820
1400_3_7820
1400_3_7820
1400_3_7820
1400_3_7820
1400_3_7820
1400_3_7820
1400_3_7820
1400_3_7820
1400_3_7820
1400_3_7820
1400_3_7820
1400_3_7820
1400_3_7820
1400_3_7820
1400_3_7820
1400_3_7820
1400_3_7820
1400_3_7820
1400_3_7820
1400_3_7820
1400_3_7820
1400_3_7820
1400_3_7820
1400_3_7820
1400_3_7820
1400_3_7820
1400_3_7820
1400_3_7820
1400_3_7820
1400_3_7820
1400_3_7820
1400_3_7820
1400_3_7820
1400_3_7820
1400_3_7820
1400_3_7820
1400_3_7820
1400_3_7820
1400_3_7820
1400_3_7820
1400_3_7820
1400_3_7820
1400_3_7820
1400_3_7820
1400_3_7820
1400_3_7820
1400_3_7820
1400_3_7820
1400_3_7820
1400_3_7820
1400_3_7820
1400_3_7820
1400_3_7820
1400_3_7820
1400_3_7820
1400_3_7820
1400_3_7820
1400_3_7820
1400_3_7820
1400_3_7820
1400_3_7820
1400_3_7820
1400_3_7820
1400_3_7820
1400_3_7820
1400_3_7820
1400_3_7820
[truncated: 3,001 more rows]
[truncated: 2,585 more columns]
