# Supplementary material for: Environmental change makes robust ecological networks fragile
Source: Nat Commun. 2016 Aug 11;7:12462. doi: 10.1038/ncomms12462 (PMC4987532; doi:10.1038/ncomms12462)
Supplement: Supplementary Data 1 — Host-parasite networks and host extinction sequences in Avida experiments. The compressed archive includes the 100 co-evolved host-parasite networks and the host extinction sequences in the historical scenario. [file ncomms12462-s2.zip › Supplementary_data_S1/host_extinction_sequence_87.csv]

593_6_2	1200_0146_1	643_346_1	592_0_9	344_46_7	345_46_7	346_035_10	347_346_8	340_46_1	341_46_2	342_46_4	343_46_3	348_46_18	349_46_4	594_3456_1	2318_346_1	2316_46_1	2314_0_1	2312_35_1	2313_356_1	2310_0_1	2311_0_1	298_46_2	299_346_6	296_346_5	297_35_11	294_46_4	295_346_9	292_06_9	293_346_1	290_346_4	291_46_7	270_06_3	271_46_1	272_46_2	273_46_2	274_46_15	275_0_1	276_46_2	277_46_2	278_46_2	279_46_19	738_46_5	2268_46_1	2269_0_1	2262_46_1	2263_6_1	2260_46_1	2261_46_1	2264_6_1
344_46_9	345_46_6	346_035_11	347_346_11	340_46_1	341_46_2	342_46_2	343_46_2	348_46_19	349_46_4	594_3456_1	2318_346_1	2314_0_1	2312_35_2	2313_356_1	2310_0_1	2311_0_1	298_46_2	299_346_5	296_346_4	297_35_9	294_46_3	295_346_12	292_06_7	293_346_1	290_346_5	291_46_8	270_06_3	271_46_1	272_46_3	273_46_1	274_46_11	275_0_2	276_46_4	277_46_4	278_46_2	279_46_26	642_46_3	2269_0_2	2262_46_1	2263_6_1	2260_46_1	2261_46_1	2264_6_1	2442_046_2	2441_46_1	2446_0_1	2447_46_1	2444_46_1	108_346_1
344_46_11	345_46_9	346_035_13	347_346_13	340_46_1	341_46_3	342_46_1	343_46_2	348_46_23	349_46_4	2314_0_2	2312_35_1	2311_0_1	298_46_4	299_346_7	296_346_4	297_35_5	294_46_1	295_346_13	292_06_10	293_346_1	290_346_5	291_46_5	270_06_3	271_46_1	272_46_3	273_46_1	274_46_9	275_0_2	276_46_1	277_46_6	278_46_4	279_46_32	2269_0_4	2442_046_3	2441_46_2	2446_0_2	2444_46_1	108_346_1	109_346_1	102_46_11	103_346_13	100_46_12	101_46_5	106_46_6	107_346_5	104_46_6	105_46_6	2044_46_2	2045_46_1
344_46_14	345_46_12	346_035_18	347_346_20	340_46_1	341_46_2	342_46_1	343_46_3	348_46_19	349_46_4	2314_0_3	2312_35_2	2311_0_1	298_46_4	299_346_5	296_346_3	297_35_3	294_46_1	295_346_15	292_06_9	293_346_1	290_346_2	291_46_2	270_06_1	271_46_1	272_46_3	273_46_1	274_46_13	275_0_2	276_46_1	277_46_8	278_46_6	279_46_31	2269_0_2	2442_046_3	2441_46_3	2446_0_3	2444_46_2	109_346_1	102_46_17	103_346_15	100_46_10	101_46_5	106_46_4	107_346_4	104_46_6	105_46_6	2044_46_2	2045_46_1	2049_46_6
199_34_1	619_35_5	164_46_4	1141_35_7	527_46_1	1868_46_1	429_346_2	1257_46_5	453_346_4	1145_0_1	407_346_4	1947_34_1	1945_346_7	818_46_6	345_46_11	346_035_24	347_346_17	340_46_1	341_46_3	342_46_1	343_46_1	810_46_3	811_34_2	813_46_7	348_46_20	349_46_2	816_46_7	2177_46_2	1799_0_2	1798_345_1	739_0_1	719_46_5	718_46_1	717_46_2	715_46_1	714_346_3	713_46_6	712_46_5	1795_1_4	781_46_7	618_46_8	1494_46_1	914_46_4	1498_346_9	1499_46_1	917_46_2	1701_46_4	1704_46_3	1707_35_4	1708_0_9
199_34_1	619_35_7	164_46_7	1141_35_2	527_46_4	1868_46_1	429_346_3	1257_46_6	453_346_3	1945_346_5	818_46_4	345_46_13	346_035_17	347_346_18	340_46_1	341_46_3	342_46_1	343_46_3	810_46_4	811_34_1	813_46_8	348_46_22	349_46_2	816_46_5	918_46_3	1799_0_1	1798_345_4	739_0_1	719_46_8	718_46_4	717_46_2	180_46_1	714_346_3	713_46_7	712_46_3	1795_1_3	618_46_5	1494_46_1	914_46_2	1498_346_7	1499_46_1	1701_46_6	1704_46_4	1707_35_12	1708_0_5	1062_46_7	1067_46_12	1066_036_2	427_46_1	1669_46_4
199_34_1	619_35_4	164_46_11	1868_46_1	429_346_2	1257_46_6	1945_346_4	818_46_3	345_46_14	346_035_12	347_346_18	340_46_1	341_46_3	342_46_1	343_46_7	810_46_2	811_34_2	813_46_7	348_46_18	349_46_4	816_46_1	918_46_4	595_346_7	1798_345_3	739_0_1	719_46_11	718_46_3	717_46_2	180_46_1	714_346_2	713_46_8	712_46_3	1795_1_2	618_46_6	1494_46_1	914_46_1	1498_346_4	1499_46_1	1701_46_6	1704_46_3	1707_35_16	1061_46_2	1062_46_5	1067_46_5	1066_036_2	427_46_1	1669_46_3	299_346_2	297_35_1	294_46_1
199_34_1	619_35_2	164_46_13	1868_46_1	1257_46_5	1945_346_2	818_46_2	345_46_14	346_035_8	347_346_12	340_46_1	341_46_3	342_46_1	343_46_7	810_46_2	811_34_6	813_46_4	348_46_21	349_46_4	816_46_1	918_46_6	1798_345_4	739_0_1	719_46_7	718_46_5	717_46_1	714_346_4	713_46_10	712_46_3	1795_1_1	618_46_1	914_46_1	1499_46_1	1701_46_2	1704_46_5	1707_35_18	1061_46_1	1062_46_5	1067_46_8	1066_036_2	427_46_1	1669_46_3	299_346_4	297_35_1	294_46_1	912_46_11	1663_46_2	293_346_1	290_346_1	291_46_1
199_34_1	619_35_2	164_46_11	1868_46_1	1257_46_5	1945_346_1	818_46_4	345_46_14	346_035_6	347_346_12	340_46_1	341_46_2	342_46_1	343_46_12	810_46_3	811_34_8	813_46_3	348_46_22	349_46_6	816_46_1	918_46_6	1798_345_4	739_0_1	719_46_11	718_46_4	717_46_2	714_346_2	713_46_22	712_46_2	1795_1_3	914_46_1	1499_46_1	1701_46_4	1704_46_4	1707_35_16	1061_46_3	1062_46_2	1067_46_8	1066_036_1	427_46_1	1669_46_5	299_346_4	297_35_1	912_46_12	292_06_6	293_346_1	290_346_4	291_46_1	1128_46_2	1129_346_9
199_34_1	164_46_17	1868_46_1	1257_46_6	818_46_4	345_46_8	346_035_3	347_346_5	340_46_1	341_46_2	342_46_1	343_46_6	810_46_1	811_34_9	813_46_2	348_46_25	349_46_6	816_46_1	918_46_6	1798_345_2	739_0_1	719_46_7	718_46_3	717_46_4	714_346_4	713_46_23	712_46_1	1795_1_1	914_46_1	1499_46_2	1701_46_7	1704_46_5	1707_35_14	1062_46_2	1067_46_5	424_46_2	2096_46_3	427_46_1	1669_46_4	299_346_7	297_35_1	912_46_13	292_06_11	293_346_1	290_346_5	291_46_1	1128_46_5	1129_346_4	592_0_18	1083_46_2
199_34_1	164_46_14	1868_46_1	1257_46_5	818_46_1	345_46_12	346_035_8	347_346_2	340_46_1	341_46_4	342_46_1	343_46_4	811_34_12	813_46_2	348_46_26	349_46_6	816_46_1	918_46_5	1798_345_5	739_0_1	719_46_9	718_46_3	717_46_5	714_346_1	713_46_18	712_46_1	1795_1_2	129_46_1	914_46_1	1499_46_1	1701_46_8	1704_46_8	1707_35_5	1062_46_1	1067_46_2	424_46_3	2096_46_1	427_46_1	1669_46_5	299_346_7	297_35_1	912_46_7	292_06_6	293_346_1	290_346_7	291_46_1	1128_46_2	1129_346_4	592_0_19	1083_46_3
199_34_1	164_46_17	1868_46_1	1257_46_12	344_46_19	345_46_10	346_035_9	347_346_1	340_46_1	341_46_6	342_46_1	343_46_7	811_34_15	813_46_3	348_46_25	349_46_9	816_46_1	918_46_5	1798_345_4	719_46_7	718_46_1	717_46_5	713_46_21	712_46_1	1795_1_4	129_46_1	914_46_1	1701_46_8	1704_46_10	1707_35_6	1067_46_4	424_46_1	2096_46_3	1669_46_4	299_346_12	297_35_1	295_346_5	292_06_5	293_346_1	290_346_9	291_46_1	1129_346_4	592_0_18	1083_46_3	1081_06_13	1120_46_3	1121_46_1	1123_46_4	191_46_1	1125_46_1
199_34_1	164_46_17	1868_46_1	1257_46_8	344_46_18	345_46_8	346_035_11	347_346_1	340_46_1	341_46_8	342_46_1	343_46_5	811_34_18	813_46_2	348_46_27	349_46_13	816_46_1	918_46_4	1798_345_2	719_46_7	717_46_8	713_46_23	712_46_1	1795_1_1	129_46_1	914_46_1	1701_46_9	1704_46_11	1707_35_3	1067_46_4	424_46_2	2096_46_5	1669_46_2	299_346_12	297_35_1	295_346_7	292_06_3	293_346_1	290_346_8	291_46_1	1129_346_5	592_0_16	1083_46_7	1081_06_12	1120_46_5	1121_46_1	1123_46_5	191_46_1	1125_46_2	193_46_30
199_34_1	164_46_13	1868_46_1	1257_46_10	344_46_21	345_46_12	346_035_10	347_346_1	340_46_1	341_46_13	342_46_1	343_46_4	811_34_8	813_46_1	348_46_30	349_46_11	816_46_1	918_46_4	1798_345_1	719_46_4	717_46_6	713_46_19	712_46_1	129_46_1	914_46_1	1701_46_11	1704_46_18	1067_46_4	910_346_12	2096_46_1	1669_46_1	299_346_3	297_35_1	295_346_12	292_06_7	293_346_1	290_346_7	291_46_1	1129_346_9	592_0_13	1083_46_7	1081_06_15	1120_46_7	1123_46_7	191_46_1	1125_46_1	193_46_28	270_06_1	272_46_6	274_46_21
199_34_1	164_46_11	1868_46_1	1257_46_15	344_46_24	345_46_10	346_035_13	340_46_1	341_46_14	342_46_1	343_46_3	811_34_6	348_46_33	349_46_5	816_46_1	918_46_4	1798_345_2	719_46_1	717_46_4	713_46_17	712_46_1	1701_46_11	1704_46_20	1067_46_9	910_346_13	2096_46_1	1669_46_1	299_346_4	297_35_1	295_346_12	292_06_7	293_346_1	290_346_6	291_46_1	1129_346_13	592_0_15	1083_46_12	1081_06_14	1120_46_7	1123_46_4	191_46_1	1125_46_1	193_46_29	270_06_1	272_46_3	274_46_22	276_46_1	277_46_11	278_46_14	279_46_64
199_34_1	164_46_9	1868_46_1	1257_46_15	344_46_18	345_46_7	346_035_7	340_46_1	341_46_15	342_46_1	343_46_4	811_34_6	348_46_25	349_46_4	816_46_1	918_46_4	719_46_1	717_46_2	713_46_22	712_46_1	129_46_1	1701_46_11	1704_46_14	1067_46_13	910_346_11	2096_46_2	299_346_5	297_35_1	295_346_8	292_06_9	293_346_1	290_346_5	291_46_1	1129_346_15	592_0_13	1083_46_14	1081_06_14	1120_46_8	1123_46_5	191_46_1	1125_46_1	193_46_40	270_06_1	272_46_2	274_46_23	276_46_1	277_46_12	278_46_14	279_46_59	524_46_4
199_34_1	164_46_6	1868_46_1	428_46_17	344_46_9	345_46_1	346_035_9	340_46_1	341_46_16	342_46_1	343_46_1	811_34_4	348_46_28	816_46_1	918_46_11	719_46_3	717_46_2	713_46_17	712_46_1	129_46_1	1701_46_17	1704_46_16	1067_46_14	910_346_13	2096_46_1	299_346_8	297_35_1	295_346_4	292_06_8	293_346_1	290_346_5	291_46_1	1129_346_11	592_0_15	1083_46_14	1081_06_14	1120_46_4	1123_46_6	191_46_1	1125_46_2	193_46_42	270_06_1	272_46_1	274_46_18	276_46_1	277_46_8	278_46_12	279_46_59	525_46_1	526_46_8
199_34_1	164_46_4	1868_46_1	428_46_16	344_46_7	819_46_45	346_035_10	340_46_1	341_46_15	342_46_1	343_46_1	811_34_3	348_46_18	816_46_1	918_46_10	719_46_2	717_46_3	713_46_15	712_46_1	129_46_1	1701_46_10	1704_46_7	1067_46_12	910_346_13	2096_46_1	299_346_5	297_35_1	295_346_4	292_06_12	293_346_1	290_346_1	291_46_1	1129_346_10	592_0_17	1083_46_14	1081_06_16	1120_46_3	1123_46_6	191_46_1	190_346_1	193_46_42	270_06_1	272_46_2	274_46_18	276_46_1	277_46_4	278_46_8	279_46_58	525_46_1	526_46_5
199_34_1	164_46_6	1868_46_1	428_46_11	344_46_11	819_46_43	346_035_8	340_46_1	341_46_15	342_46_1	343_46_1	811_34_1	348_46_20	816_46_1	918_46_7	719_46_2	717_46_5	713_46_17	712_46_1	129_46_1	1701_46_11	1704_46_3	1067_46_12	910_346_12	2096_46_4	299_346_8	297_35_1	295_346_1	292_06_8	293_346_1	290_346_1	291_46_1	1129_346_12	592_0_20	1083_46_10	1081_06_17	1120_46_2	1123_46_10	191_46_1	190_346_1	193_46_43	270_06_1	274_46_13	276_46_1	277_46_3	278_46_6	279_46_59	525_46_1	526_46_5	527_46_4
199_34_1	164_46_4	1868_46_1	428_46_12	344_46_9	819_46_44	346_035_4	340_46_1	341_46_18	342_46_1	343_46_1	348_46_10	816_46_1	918_46_4	719_46_2	717_46_3	713_46_14	712_46_1	129_46_1	1701_46_13	1704_46_3	1067_46_11	910_346_15	2096_46_3	299_346_7	297_35_1	295_346_1	292_06_12	293_346_1	290_346_1	291_46_1	1129_346_14	592_0_26	1083_46_9	1081_06_17	1120_46_1	1123_46_11	191_46_1	190_346_1	193_46_46	270_06_1	274_46_16	276_46_1	278_46_6	279_46_45	525_46_1	526_46_5	527_46_5	520_46_7	523_46_7
199_34_1	164_46_7	1868_46_1	428_46_17	344_46_11	819_46_40	346_035_4	340_46_1	341_46_19	342_46_1	343_46_1	348_46_11	816_46_1	918_46_3	717_46_9	713_46_12	712_46_1	129_46_1	1701_46_11	1704_46_4	1067_46_6	910_346_5	2096_46_3	299_346_7	297_35_1	292_06_22	293_346_1	290_346_1	291_46_1	1129_346_15	592_0_22	1083_46_7	1081_06_12	1123_46_13	191_46_1	190_346_1	193_46_45	270_06_1	274_46_9	276_46_1	278_46_7	279_46_48	525_46_1	526_46_3	527_46_5	520_46_4	523_46_5	1017_46_18	528_35_2	2442_046_8
199_34_1	164_46_4	428_46_13	344_46_15	819_46_42	346_035_3	340_46_1	341_46_19	342_46_1	343_46_1	348_46_13	816_46_1	717_46_7	713_46_16	712_46_1	129_46_1	1701_46_11	1704_46_7	1067_46_8	910_346_8	2096_46_4	299_346_10	297_35_1	292_06_27	293_346_1	290_346_1	291_46_1	1129_346_11	592_0_18	1083_46_8	1081_06_16	1123_46_12	191_46_1	190_346_1	193_46_41	270_06_1	274_46_6	276_46_1	278_46_10	279_46_48	525_46_1	526_46_2	527_46_4	520_46_4	523_46_4	1017_46_17	528_35_2	2442_046_12	449_46_2	442_46_32
199_34_1	164_46_3	428_46_12	344_46_15	819_46_46	346_035_1	340_46_1	341_46_14	342_46_1	343_46_1	348_46_16	816_46_1	717_46_8	713_46_14	712_46_1	129_46_1	1701_46_17	1704_46_8	1067_46_10	2076_0_9	2096_46_3	299_346_12	297_35_1	292_06_24	293_346_1	290_346_1	291_46_1	1129_346_13	592_0_22	595_346_10	1081_06_16	1123_46_7	191_46_1	190_346_1	193_46_35	270_06_1	274_46_4	276_46_1	278_46_15	279_46_54	525_46_1	526_46_1	527_46_2	520_46_4	523_46_3	1017_46_21	2442_046_7	449_46_1	442_46_26	1337_346_1
199_34_1	164_46_7	1257_46_1	344_46_13	819_46_45	346_035_1	340_46_1	341_46_18	342_46_1	343_46_1	348_46_15	816_46_1	717_46_6	713_46_17	712_46_1	129_46_1	1701_46_15	1704_46_15	1067_46_11	424_46_1	2096_46_3	299_346_13	292_06_27	293_346_1	290_346_1	291_46_1	1129_346_14	592_0_24	595_346_12	1081_06_17	1123_46_10	191_46_1	190_346_1	193_46_48	270_06_1	274_46_5	276_46_1	278_46_9	279_46_61	525_46_1	526_46_1	527_46_3	520_46_6	523_46_4	1017_46_17	2442_046_5	449_46_1	442_46_31	1337_346_1	109_346_1
199_34_1	164_46_5	1257_46_1	344_46_14	819_46_49	346_035_1	340_46_1	341_46_15	342_46_1	343_46_1	348_46_16	816_46_1	717_46_7	713_46_15	712_46_1	1701_46_19	1704_46_19	1067_46_5	424_46_1	2096_46_2	299_346_13	292_06_27	293_346_1	290_346_1	291_46_1	1129_346_12	592_0_21	595_346_13	1081_06_20	1123_46_14	191_46_1	190_346_1	193_46_38	270_06_1	274_46_9	276_46_1	278_46_12	279_46_63	525_46_1	526_46_1	527_46_4	520_46_4	523_46_7	1017_46_15	2442_046_7	449_46_2	442_46_25	109_346_1	102_46_28	103_346_2
199_34_1	164_46_5	1257_46_1	344_46_19	819_46_58	346_035_1	340_46_1	341_46_15	342_46_1	343_46_1	348_46_14	816_46_1	713_46_17	712_46_1	1701_46_17	1704_46_15	1067_46_2	424_46_1	299_346_15	292_06_21	293_346_1	290_346_1	291_46_1	1129_346_17	592_0_15	595_346_7	1081_06_18	1123_46_14	191_46_1	190_346_1	193_46_37	270_06_1	274_46_13	276_46_1	278_46_10	279_46_54	525_46_1	526_46_1	527_46_5	520_46_3	523_46_9	1017_46_14	2442_046_2	449_46_5	442_46_24	109_346_1	102_46_31	103_346_1	100_46_4	101_46_3
199_34_1	164_46_7	428_46_12	344_46_18	819_46_57	346_035_1	340_46_1	341_46_11	342_46_1	343_46_1	348_46_17	816_46_1	713_46_20	712_46_1	1701_46_28	1704_46_20	1067_46_2	424_46_1	299_346_15	292_06_25	290_346_1	291_46_1	1129_346_13	592_0_20	595_346_4	1081_06_22	1123_46_12	191_46_1	190_346_1	193_46_35	270_06_1	274_46_9	276_46_1	278_46_3	279_46_39	525_46_1	526_46_1	527_46_3	520_46_1	523_46_14	1017_46_21	2442_046_4	449_46_2	442_46_26	109_346_1	102_46_43	100_46_6	101_46_6	104_46_17	105_46_18
199_34_1	164_46_6	428_46_12	344_46_24	819_46_48	346_035_1	340_46_1	341_46_17	342_46_1	343_46_1	348_46_19	816_46_1	713_46_24	712_46_1	1701_46_33	1704_46_20	2076_0_5	299_346_18	292_06_23	290_346_1	291_46_1	1129_346_9	592_0_26	595_346_2	1081_06_21	1123_46_14	191_46_1	190_346_1	193_46_41	270_06_1	274_46_10	276_46_1	278_46_1	279_46_40	525_46_1	526_46_1	527_46_2	520_46_1	523_46_13	1017_46_17	2442_046_3	449_46_2	442_46_31	109_346_1	102_46_40	100_46_4	101_46_5	104_46_14	105_46_15	900_46_73
199_34_1	164_46_9	428_46_9	344_46_22	819_46_43	346_035_1	340_46_1	341_46_24	342_46_1	343_46_1	348_46_19	816_46_1	713_46_28	712_46_1	1701_46_36	1704_46_16	2076_0_3	299_346_16	292_06_28	290_346_1	291_46_1	1129_346_7	592_0_34	595_346_2	1081_06_18	1123_46_20	191_46_1	190_346_1	193_46_44	270_06_1	274_46_20	276_46_1	278_46_1	279_46_44	525_46_1	526_46_1	527_46_4	520_46_1	523_46_17	1017_46_12	2442_046_3	449_46_2	442_46_29	109_346_1	102_46_47	100_46_6	101_46_7	104_46_19	105_46_24	900_46_83
199_34_1	164_46_6	428_46_6	344_46_24	819_46_55	346_035_1	340_46_1	341_46_19	342_46_1	343_46_1	348_46_21	816_46_1	713_46_29	712_46_1	1701_46_39	1704_46_18	2076_0_10	299_346_9	292_06_28	290_346_1	291_46_1	1129_346_6	592_0_34	595_346_1	1081_06_22	1123_46_11	191_46_1	190_346_1	193_46_42	270_06_1	274_46_28	276_46_1	278_46_1	279_46_46	525_46_1	526_46_1	527_46_3	520_46_1	523_46_21	1017_46_9	2442_046_4	449_46_3	442_46_35	109_346_1	102_46_52	100_46_5	101_46_4	104_46_21	105_46_19	900_46_88
199_34_1	1869_46_20	428_46_6	344_46_21	819_46_65	346_035_1	340_46_1	341_46_26	342_46_1	343_46_1	348_46_26	816_46_1	713_46_28	712_46_1	1701_46_33	1704_46_15	2076_0_12	299_346_7	292_06_23	290_346_1	291_46_1	1129_346_6	592_0_35	595_346_2	1081_06_18	1123_46_11	191_46_1	190_346_1	193_46_40	270_06_1	274_46_27	276_46_1	278_46_1	279_46_40	525_46_1	526_46_1	527_46_2	520_46_1	523_46_23	1017_46_9	2442_046_2	449_46_3	442_46_30	109_346_1	102_46_51	100_46_10	101_46_4	104_46_25	105_46_20	900_46_92
199_34_1	1869_46_16	428_46_7	344_46_28	819_46_72	346_035_1	340_46_1	341_46_23	343_46_1	348_46_19	816_46_1	713_46_39	712_46_1	1701_46_31	1704_46_11	2076_0_9	299_346_11	292_06_19	290_346_1	291_46_1	1129_346_9	592_0_42	595_346_1	1081_06_13	1123_46_11	193_46_42	270_06_1	274_46_31	276_46_1	278_46_1	279_46_34	525_46_1	526_46_1	520_46_1	523_46_23	1017_46_3	2442_046_2	449_46_3	442_46_33	109_346_1	102_46_47	100_46_10	101_46_4	104_46_17	105_46_22	900_46_104	904_0_15	905_46_19	32_46_19	31_46_1
1869_46_16	428_46_4	344_46_25	819_46_67	346_035_1	340_46_1	341_46_24	343_46_1	348_46_20	816_46_1	713_46_38	712_46_1	1701_46_20	1704_46_12	299_346_4	292_06_23	290_346_1	291_46_1	1129_346_9	592_0_38	595_346_1	1081_06_8	1123_46_8	193_46_43	270_06_1	274_46_24	276_46_1	278_46_1	279_46_30	525_46_1	526_46_1	520_46_1	523_46_24	1017_46_6	2442_046_1	449_46_2	442_46_30	109_346_1	102_46_55	100_46_15	101_46_5	104_46_13	105_46_22	900_46_106	904_0_11	905_46_23	32_46_22	31_46_1	34_46_1	1536_46_17
1869_46_14	428_46_2	344_46_25	819_46_69	346_035_1	340_46_1	341_46_25	343_46_1	348_46_23	816_46_1	713_46_39	712_46_1	1701_46_18	1704_46_13	299_346_1	292_06_30	291_46_1	1129_346_10	592_0_24	1083_46_23	1081_06_7	1123_46_6	193_46_46	270_06_1	274_46_24	276_46_1	278_46_1	279_46_40	525_46_1	526_46_1	520_46_1	523_46_35	1017_46_10	449_46_3	442_46_34	109_346_1	102_46_50	100_46_21	101_46_4	104_46_11	105_46_26	900_46_110	904_0_10	905_46_19	32_46_23	31_46_1	34_46_1	1536_46_17	642_46_14	1247_46_1
217_46_25	215_46_62	1146_35_55	213_46_56	210_46_1	211_06_61	1263_46_24	42_46_1	664_46_38	1784_46_3	764_46_69	43_46_1	164_46_8	131_46_1	769_46_33	40_46_35	135_46_1	134_46_26	496_46_44	497_46_1	491_46_2	492_34_3	24_46_50	2037_46_16	92_46_1	21_46_25	1078_46_9	2489_46_21	571_46_20	3_46_1	344_46_28	819_46_73	1326_34_11	404_46_7	2402_46_25	162_346_25	2400_05_2	343_46_1	1674_46_5	280_46_28	1466_46_4	348_46_19	2010_46_20	287_46_1	1673_46_67	1316_46_25	678_46_1	1522_46_1	1092_46_44	459_46_1
217_46_22	215_46_70	1146_35_53	213_46_62	210_46_1	211_06_66	1263_46_32	42_46_1	664_46_49	1784_46_2	764_46_71	43_46_1	164_46_4	131_46_1	769_46_25	40_46_33	135_46_1	134_46_33	496_46_39	497_46_1	491_46_3	492_34_3	24_46_37	2037_46_16	92_46_1	21_46_25	1078_46_6	2489_46_28	571_46_27	3_46_1	344_46_20	819_46_68	1326_34_13	404_46_8	2402_46_29	162_346_30	2400_05_1	343_46_1	1674_46_5	280_46_27	1466_46_5	348_46_19	2010_46_22	287_46_1	1673_46_68	1316_46_23	678_46_1	1522_46_1	1092_46_38	459_46_1
217_46_19	215_46_52	1146_35_39	213_46_55	210_46_1	211_06_67	1263_46_40	42_46_1	664_46_56	1784_46_5	764_46_73	219_46_1	164_46_6	131_46_1	769_46_19	40_46_36	135_46_1	134_46_33	496_46_33	497_46_1	491_46_2	492_34_2	24_46_35	2037_46_21	92_46_1	21_46_22	1078_46_8	2489_46_25	571_46_31	3_46_1	344_46_24	819_46_76	1326_34_16	404_46_4	2402_46_22	162_346_35	343_46_1	1674_46_4	280_46_26	1466_46_8	348_46_24	2010_46_21	287_46_1	1673_46_78	1316_46_25	678_46_5	1522_46_1	1092_46_50	459_46_1	341_46_31
217_46_18	215_46_56	1146_35_25	213_46_58	210_46_1	211_06_74	1263_46_33	42_46_1	664_46_55	1784_46_3	764_46_73	219_46_1	164_46_6	131_46_1	769_46_21	40_46_34	135_46_1	134_46_34	496_46_45	497_46_1	491_46_2	492_34_2	24_46_42	2037_46_19	92_46_1	21_46_22	1078_46_8	2489_46_11	571_46_30	3_46_1	344_46_18	819_46_61	1326_34_23	404_46_4	2402_46_25	162_346_25	343_46_1	1674_46_3	280_46_22	1466_46_12	348_46_26	2010_46_31	287_46_1	1673_46_71	1316_46_28	678_46_5	1522_46_1	1092_46_53	459_46_1	341_46_39
217_46_20	215_46_57	1146_35_24	213_46_58	210_46_1	211_06_67	1263_46_25	42_46_1	664_46_52	1784_46_1	764_46_67	219_46_1	164_46_11	131_46_1	769_46_29	40_46_37	135_46_1	134_46_34	496_46_50	497_46_1	491_46_1	492_34_1	24_46_38	2037_46_16	92_46_1	21_46_16	1078_46_6	2489_46_11	571_46_34	3_46_1	344_46_19	819_46_68	1326_34_32	404_46_1	2402_46_25	162_346_22	400_46_1	1674_46_2	280_46_31	1466_46_8	348_46_27	2010_46_28	287_46_1	1673_46_71	1316_46_28	678_46_6	1522_46_1	1092_46_68	459_46_1	670_46_20
217_46_15	215_46_59	1146_35_18	213_46_49	210_46_1	211_06_68	1263_46_30	42_46_1	664_46_65	1784_46_2	764_46_65	219_46_1	164_46_9	131_46_1	769_46_28	40_46_33	135_46_1	134_46_45	496_46_53	497_46_1	491_46_1	492_34_1	24_46_35	2037_46_14	92_46_1	21_46_17	1078_46_7	2489_46_9	571_46_35	3_46_1	344_46_16	819_46_83	1326_34_34	2402_46_23	162_346_21	400_46_1	1674_46_3	280_46_31	1466_46_6	348_46_27	2010_46_29	287_46_1	1673_46_63	1316_46_24	678_46_5	1522_46_1	1092_46_66	459_46_1	670_46_25	712_46_1
217_46_18	215_46_54	1146_35_17	213_46_59	210_46_1	211_06_51	1263_46_31	42_46_1	664_46_64	1784_46_5	764_46_71	219_46_1	164_46_10	131_46_1	769_46_37	40_46_34	135_46_1	134_46_48	496_46_62	497_46_1	492_34_1	24_46_37	2037_46_14	92_46_1	21_46_18	1078_46_6	2489_46_11	571_46_40	3_46_1	344_46_12	819_46_65	1326_34_26	2402_46_25	162_346_22	400_46_1	1674_46_3	280_46_27	1466_46_6	348_46_24	2010_46_28	287_46_1	1673_46_57	1316_46_15	678_46_4	1522_46_1	1092_46_60	459_46_1	670_46_22	712_46_1	455_46_19
217_46_23	215_46_49	1146_35_16	213_46_59	210_46_1	211_06_37	1263_46_20	42_46_1	664_46_68	1784_46_3	764_46_71	219_46_1	164_46_11	131_46_1	769_46_37	40_46_29	135_46_1	134_46_53	496_46_48	497_46_1	492_34_1	24_46_38	2037_46_16	92_46_1	21_46_20	1078_46_5	2489_46_8	571_46_55	3_46_1	344_46_11	819_46_81	1326_34_27	2402_46_26	162_346_25	400_46_1	1674_46_2	280_46_25	1466_46_4	348_46_20	2010_46_33	287_46_1	1673_46_52	1316_46_9	678_46_2	1522_46_1	1092_46_52	459_46_1	670_46_22	712_46_1	455_46_22
217_46_11	215_46_47	1146_35_11	213_46_60	210_46_1	211_06_27	1263_46_20	42_46_1	664_46_64	1784_46_3	764_46_76	219_46_1	164_46_12	131_46_1	769_46_32	40_46_28	135_46_1	134_46_65	496_46_38	497_46_1	492_34_1	24_46_54	2037_46_19	92_46_1	21_46_23	1078_46_7	2489_46_3	571_46_53	344_46_19	819_46_85	1326_34_42	2402_46_19	162_346_19	400_46_1	280_46_33	1466_46_4	348_46_23	2010_46_30	287_46_1	1673_46_49	1316_46_5	678_46_2	1522_46_1	1092_46_47	459_46_1	670_46_18	712_46_1	455_46_29	17_46_7	1095_46_31
217_46_14	215_46_59	1146_35_8	213_46_63	210_46_1	211_06_31	1263_46_27	42_46_1	664_46_65	1784_46_3	764_46_74	219_46_1	164_46_13	131_46_1	769_46_38	40_46_33	135_46_1	134_46_72	496_46_34	497_46_1	492_34_2	24_46_53	2037_46_15	92_46_1	21_46_17	1078_46_9	2489_46_2	571_46_69	344_46_22	819_46_89	1326_34_46	2402_46_20	162_346_20	400_46_1	280_46_36	1466_46_4	348_46_29	2010_46_37	287_46_1	1673_46_43	1316_46_7	678_46_2	1522_46_1	1092_46_50	459_46_1	670_46_19	712_46_1	455_46_18	17_46_3	1095_46_34
217_46_16	215_46_51	1146_35_9	213_46_74	210_46_1	211_06_28	1263_46_22	42_46_1	664_46_63	1784_46_3	764_46_65	219_46_1	164_46_14	131_46_1	769_46_47	40_46_20	135_46_1	134_46_87	496_46_35	497_46_1	492_34_1	24_46_48	2037_46_18	92_46_1	21_46_17	1078_46_8	2489_46_2	571_46_79	344_46_21	819_46_102	1326_34_58	2402_46_16	162_346_17	400_46_1	280_46_32	1466_46_4	348_46_24	2010_46_44	1673_46_45	1316_46_5	1522_46_1	1092_46_42	459_46_1	670_46_25	712_46_1	455_46_14	651_46_143	456_46_58	1095_46_40	129_46_1
217_46_10	215_46_56	1146_35_8	213_46_62	210_46_1	211_06_28	1263_46_29	42_46_1	664_46_49	764_46_64	219_46_1	164_46_17	131_46_1	769_46_41	40_46_12	135_46_1	134_46_71	496_46_48	497_46_1	492_34_1	24_46_60	2037_46_19	92_46_1	21_46_17	1078_46_9	2489_46_2	571_46_74	344_46_24	819_46_95	1326_34_65	2402_46_24	162_346_13	400_46_1	280_46_23	1466_46_6	348_46_25	2010_46_46	1673_46_58	1316_46_4	1522_46_1	1092_46_47	459_46_1	670_46_22	712_46_1	455_46_12	651_46_144	456_46_69	1095_46_40	129_46_1	660_46_1
217_46_17	215_46_57	1146_35_6	213_46_58	210_46_1	211_06_25	1263_46_36	42_46_1	664_46_43	764_46_63	219_46_1	164_46_20	131_46_1	769_46_36	40_46_8	135_46_1	134_46_72	496_46_52	497_46_1	24_46_59	2037_46_22	92_46_1	21_46_19	1078_46_9	2489_46_3	571_46_72	344_46_31	819_46_86	1326_34_64	2402_46_24	162_346_10	400_46_1	280_46_27	1466_46_6	348_46_28	2010_46_49	1673_46_54	1316_46_6	1522_46_1	1092_46_34	459_46_1	670_46_23	712_46_1	455_46_15	651_46_151	456_46_78	1095_46_30	129_46_1	660_46_1	1554_06_6
217_46_19	215_46_53	1146_35_1	213_46_63	210_46_1	211_06_21	1263_46_40	42_46_1	664_46_40	764_46_68	219_46_1	164_46_18	131_46_1	769_46_35	40_46_11	135_46_1	134_46_64	496_46_59	497_46_1	24_46_83	2037_46_20	92_46_1	21_46_23	1078_46_10	2489_46_4	571_46_75	344_46_35	819_46_100	1326_34_61	2402_46_23	162_346_7	400_46_1	280_46_19	1466_46_2	348_46_20	2010_46_54	1673_46_56	1316_46_5	1522_46_1	1092_46_40	459_46_1	670_46_22	712_46_1	455_46_13	651_46_154	456_46_83	1095_46_31	129_46_1	660_46_1	1554_06_5
217_46_17	215_46_72	1146_35_1	213_46_61	210_46_1	211_06_27	1263_46_46	42_46_1	664_46_35	764_46_74	219_46_1	164_46_21	131_46_1	769_46_39	40_46_8	135_46_1	134_46_60	496_46_64	497_46_1	24_46_76	2037_46_12	21_46_25	1078_46_13	2489_46_3	571_46_75	344_46_34	819_46_99	1326_34_58	2402_46_25	162_346_7	400_46_1	280_46_24	348_46_13	2010_46_48	1673_46_65	1316_46_3	1522_46_1	1092_46_34	459_46_1	670_46_18	712_46_1	651_46_137	456_46_102	1095_46_26	129_46_1	660_46_1	1554_06_2	91_46_42	1701_46_18	1553_46_11
217_46_17	215_46_66	1146_35_1	213_46_47	210_46_1	211_06_22	1263_46_49	42_46_1	664_46_45	764_46_76	219_46_1	164_46_20	131_46_1	769_46_39	40_46_10	135_46_1	134_46_56	496_46_61	497_46_1	24_46_77	2037_46_15	21_46_21	1078_46_8	2489_46_5	571_46_63	344_46_36	819_46_105	1326_34_62	2402_46_28	162_346_2	400_46_1	280_46_18	348_46_11	2010_46_47	1673_46_79	1316_46_2	1522_46_1	1092_46_35	459_46_1	670_46_17	712_46_1	651_46_134	456_46_97	1095_46_21	129_46_1	660_46_1	1554_06_1	91_46_36	1701_46_28	1553_46_8
217_46_12	215_46_73	213_46_48	210_46_1	211_06_19	1263_46_55	42_46_1	664_46_47	764_46_84	219_46_1	164_46_21	131_46_1	769_46_39	40_46_17	135_46_1	134_46_49	496_46_54	497_46_1	24_46_90	2037_46_17	21_46_18	1078_46_5	2489_46_4	571_46_60	344_46_37	819_46_102	1326_34_66	2402_46_30	162_346_1	400_46_1	280_46_23	348_46_8	2010_46_54	1673_46_84	1316_46_3	1522_46_1	1092_46_34	459_46_1	670_46_15	712_46_1	651_46_127	456_46_103	1095_46_25	129_46_1	660_46_1	1554_06_1	91_46_37	1701_46_34	1553_46_11	876_46_1
217_46_9	215_46_75	213_46_43	210_46_1	211_06_14	1263_46_46	42_46_1	664_46_52	764_46_80	219_46_1	164_46_23	131_46_1	769_46_34	40_46_17	135_46_1	134_46_56	496_46_36	497_46_1	24_46_99	2037_46_16	21_46_14	1078_46_8	2489_46_1	571_46_70	344_46_34	819_46_101	1326_34_68	2402_46_27	221_46_12	400_46_1	280_46_14	348_46_9	2010_46_63	1673_46_92	1316_46_4	1522_46_1	1092_46_43	459_46_1	670_46_13	712_46_1	651_46_138	456_46_113	1095_46_24	129_46_1	660_46_1	91_46_37	1701_46_29	1553_46_15	876_46_1	1704_46_33
217_46_9	215_46_75	213_46_41	210_46_1	211_06_12	1263_46_44	42_46_1	664_46_59	764_46_79	219_46_1	164_46_20	131_46_1	769_46_24	40_46_22	135_46_1	134_46_54	496_46_41	497_46_1	24_46_92	2037_46_10	21_46_15	1078_46_6	525_46_1	571_46_67	344_46_35	819_46_101	1326_34_74	2402_46_20	221_46_17	400_46_1	280_46_13	348_46_13	2010_46_62	1673_46_94	1316_46_7	1522_46_1	1092_46_44	670_46_14	712_46_1	651_46_154	456_46_119	1095_46_25	129_46_1	660_46_1	91_46_42	1701_46_27	1553_46_21	876_46_1	1704_46_36	58_46_17
217_46_11	215_46_91	213_46_41	210_46_1	211_06_12	1263_46_41	42_46_1	664_46_57	764_46_84	219_46_1	164_46_17	131_46_1	769_46_32	870_46_78	135_46_1	134_46_68	496_46_32	497_46_1	24_46_90	2037_46_12	21_46_17	1078_46_5	525_46_1	571_46_59	344_46_39	819_46_98	1326_34_69	2402_46_17	221_46_20	400_46_1	280_46_20	348_46_12	2010_46_53	1673_46_103	1316_46_9	1522_46_1	1092_46_51	670_46_10	712_46_1	651_46_154	456_46_107	1095_46_32	129_46_1	660_46_1	91_46_38	1701_46_27	1553_46_22	876_46_1	1704_46_36	58_46_20
217_46_14	215_46_87	213_46_50	210_46_1	211_06_9	1263_46_46	42_46_1	664_46_59	764_46_75	219_46_1	164_46_19	131_46_1	769_46_29	870_46_87	135_46_1	134_46_62	496_46_36	497_46_1	24_46_92	2037_46_14	21_46_14	1078_46_3	525_46_1	571_46_56	344_46_39	819_46_103	1326_34_80	2402_46_19	221_46_19	400_46_1	280_46_21	348_46_11	2010_46_49	1673_46_124	1316_46_3	1522_46_1	1092_46_56	670_46_9	712_46_1	651_46_158	456_46_99	1095_46_37	129_46_1	660_46_1	91_46_45	1701_46_25	1553_46_23	876_46_1	1704_46_48	58_46_21
217_46_15	215_46_92	213_46_43	210_46_1	211_06_4	1263_46_40	42_46_1	664_46_49	764_46_84	219_46_1	164_46_8	131_46_1	769_46_30	870_46_86	135_46_1	134_46_73	496_46_44	497_46_1	24_46_95	2037_46_16	21_46_20	1078_46_2	525_46_1	571_46_46	344_46_39	819_46_106	1326_34_79	2402_46_21	221_46_23	400_46_1	280_46_24	348_46_3	2010_46_53	1673_46_126	1316_46_9	1522_46_1	1092_46_59	670_46_7	712_46_1	651_46_150	456_46_104	1095_46_35	129_46_1	660_46_1	91_46_52	1701_46_26	1553_46_26	876_46_1	1704_46_43	58_46_28
217_46_16	215_46_94	213_46_35	210_46_1	211_06_1	1263_46_35	42_46_1	664_46_50	764_46_93	219_46_1	164_46_9	131_46_1	769_46_35	870_46_68	135_46_1	134_46_88	496_46_33	497_46_1	24_46_91	2037_46_13	21_46_20	1078_46_2	525_46_1	571_46_53	344_46_33	819_46_100	1326_34_84	2402_46_22	221_46_24	400_46_1	280_46_15	348_46_2	2010_46_45	1673_46_117	1316_46_7	1522_46_1	1092_46_52	670_46_5	712_46_1	651_46_156	456_46_109	1095_46_37	129_46_1	660_46_1	91_46_51	1701_46_25	1553_46_27	876_46_1	1704_46_36	58_46_23
217_46_10	215_46_96	213_46_44	210_46_1	211_06_1	1263_46_42	42_46_1	664_46_43	764_46_76	219_46_1	164_46_8	131_46_1	769_46_34	870_46_74	135_46_1	134_46_82	496_46_32	497_46_1	24_46_76	2037_46_14	21_46_26	1078_46_1	525_46_1	571_46_44	344_46_34	819_46_100	1326_34_81	2402_46_17	221_46_19	400_46_1	280_46_18	348_46_3	2010_46_37	1673_46_100	1316_46_3	1522_46_1	1092_46_47	670_46_3	712_46_1	651_46_154	456_46_112	1095_46_42	129_46_1	660_46_1	91_46_56	1701_46_31	1553_46_26	876_46_1	1704_46_33	58_46_28
217_46_13	215_46_102	213_46_43	210_46_1	211_06_2	1263_46_50	42_46_1	664_46_34	764_46_71	219_46_1	164_46_14	131_46_1	769_46_32	870_46_74	135_46_1	134_46_90	496_46_37	497_46_1	24_46_76	2037_46_9	21_46_17	525_46_1	571_46_42	344_46_22	819_46_99	1326_34_81	2402_46_17	221_46_14	400_46_1	280_46_17	348_46_4	2010_46_40	1673_46_93	1316_46_5	1522_46_1	1092_46_34	670_46_1	712_46_1	651_46_188	456_46_115	1095_46_39	129_46_1	660_46_1	91_46_71	1701_46_20	1553_46_32	876_46_1	1704_46_27	58_46_25	132_46_1
217_46_10	215_46_105	213_46_45	210_46_1	1263_46_52	42_46_1	664_46_27	764_46_73	219_46_1	164_46_10	131_46_1	769_46_36	870_46_65	135_46_1	134_46_90	496_46_49	497_46_1	24_46_70	2037_46_11	21_46_15	525_46_1	571_46_41	344_46_13	819_46_101	1326_34_75	2402_46_15	221_46_18	400_46_1	280_46_20	348_46_5	2010_46_37	1673_46_100	1316_46_5	1092_46_38	670_46_2	712_46_1	651_46_179	456_46_136	1095_46_44	129_46_1	660_46_1	91_46_77	1701_46_28	1553_46_27	876_46_1	1704_46_34	58_46_22	132_46_1	55_46_8	54_46_3
217_46_10	215_46_118	213_46_50	210_46_1	1263_46_55	42_46_1	664_46_24	764_46_65	219_46_1	164_46_9	131_46_1	769_46_41	870_46_85	135_46_1	134_46_95	496_46_38	497_46_1	24_46_61	2037_46_7	21_46_7	525_46_1	571_46_41	344_46_14	819_46_103	1326_34_81	2402_46_18	221_46_15	400_46_1	280_46_17	348_46_8	2010_46_43	1673_46_101	1316_46_8	1092_46_32	670_46_1	712_46_1	651_46_173	456_46_115	1095_46_36	129_46_1	91_46_73	1701_46_25	1553_46_40	876_46_1	1704_46_34	58_46_25	132_46_1	55_46_5	54_46_5	50_46_4
217_46_7	215_46_101	213_46_46	1263_46_55	42_46_1	664_46_26	764_46_57	219_46_1	164_46_9	131_46_1	769_46_42	870_46_78	135_46_1	134_46_91	496_46_44	497_46_1	24_46_60	2037_46_5	21_46_11	525_46_1	571_46_37	344_46_13	819_46_108	1326_34_77	2402_46_14	221_46_12	400_46_1	280_46_18	348_46_6	2010_46_36	1673_46_108	1316_46_9	1092_46_13	670_46_1	712_46_1	651_46_171	456_46_112	1095_46_34	129_46_1	91_46_76	1701_46_23	1553_46_55	876_46_1	1704_46_37	58_46_20	132_46_1	55_46_5	54_46_5	50_46_4	333_46_1
217_46_11	215_46_107	213_46_54	1263_46_53	42_46_1	664_46_30	764_46_54	219_46_1	164_46_10	131_46_1	769_46_44	870_46_90	135_46_1	134_46_102	496_46_46	497_46_1	24_46_66	21_46_5	525_46_1	571_46_46	344_46_17	819_46_111	1326_34_81	2402_46_21	221_46_12	400_46_1	280_46_15	348_46_5	2010_46_39	1673_46_95	1316_46_10	1092_46_13	713_46_53	712_46_1	651_46_167	456_46_136	1095_46_34	129_46_1	91_46_75	1701_46_14	1553_46_54	876_46_1	1704_46_39	58_46_26	132_46_1	55_46_2	54_46_3	50_46_3	333_46_1	130_346_1
217_46_10	215_46_110	213_46_60	1263_46_40	42_46_1	664_46_27	764_46_53	219_46_1	164_46_13	131_46_1	769_46_39	870_46_94	135_46_1	134_46_101	496_46_44	497_46_1	24_46_97	21_46_6	525_46_1	571_46_43	344_46_14	819_46_125	1326_34_73	2402_46_21	221_46_14	400_46_1	280_46_11	348_46_4	2010_46_53	1673_46_114	1316_46_14	1092_46_14	713_46_54	712_46_1	651_46_160	456_46_117	1095_46_31	129_46_1	91_46_80	1701_46_4	1553_46_42	876_46_1	1704_46_35	58_46_21	132_46_1	54_46_3	50_46_4	333_46_1	130_346_1	2142_46_35
217_46_14	215_46_96	213_46_58	1263_46_38	42_46_1	664_46_19	764_46_53	219_46_1	164_46_15	131_46_1	769_46_42	870_46_100	135_46_1	134_46_103	496_46_40	497_46_1	24_46_109	21_46_9	525_46_1	571_46_47	344_46_17	819_46_131	1326_34_81	2402_46_21	221_46_15	400_46_1	280_46_18	348_46_2	2010_46_52	1673_46_115	1316_46_14	1092_46_14	713_46_51	712_46_1	651_46_186	456_46_133	1095_46_33	129_46_1	91_46_87	1701_46_4	1553_46_38	876_46_1	1704_46_34	58_46_25	132_46_1	54_46_2	50_46_2	333_46_1	130_346_1	2142_46_25
217_46_15	215_46_89	213_46_51	1263_46_42	42_46_1	664_46_18	764_46_55	219_46_1	164_46_21	131_46_1	769_46_45	870_46_93	135_46_1	134_46_98	496_46_33	497_46_1	24_46_113	21_46_9	525_46_1	571_46_38	344_46_16	819_46_125	1326_34_86	2402_46_29	221_46_15	400_46_1	280_46_23	2010_46_50	1673_46_113	1316_46_14	1092_46_16	713_46_54	712_46_1	651_46_181	456_46_139	1095_46_37	129_46_1	91_46_94	1701_46_7	1553_46_41	876_46_1	1704_46_43	58_46_26	132_46_1	54_46_1	50_46_3	333_46_1	130_346_1	2142_46_24	371_46_86
217_46_17	215_46_86	213_46_53	1263_46_41	42_46_1	664_46_23	764_46_55	219_46_1	164_46_21	131_46_1	769_46_42	870_46_89	135_46_1	134_46_97	496_46_33	497_46_1	24_46_135	21_46_9	525_46_1	571_46_52	344_46_21	819_46_132	1326_34_82	2402_46_27	221_46_12	400_46_1	280_46_22	2010_46_39	1673_46_115	1316_46_17	1092_46_13	713_46_45	712_46_1	651_46_207	456_46_125	1095_46_43	129_46_1	91_46_105	1701_46_8	1553_46_49	876_46_1	1704_46_40	58_46_22	132_46_1	54_46_2	50_46_3	333_46_1	130_346_1	2142_46_25	371_46_96
217_46_20	215_46_97	213_46_49	1263_46_34	42_46_1	664_46_19	764_46_62	219_46_1	164_46_20	131_46_1	769_46_42	870_46_104	135_46_1	134_46_91	496_46_26	497_46_1	24_46_146	21_46_13	525_46_1	571_46_57	344_46_15	819_46_136	1326_34_73	2402_46_33	221_46_18	400_46_1	280_46_23	2010_46_31	1673_46_102	1316_46_21	1092_46_17	713_46_28	712_46_1	651_46_229	456_46_126	1095_46_55	129_46_1	91_46_107	1701_46_12	1553_46_43	876_46_1	1704_46_36	58_46_25	132_46_1	54_46_2	50_46_2	333_46_1	130_346_1	2142_46_21	371_46_99
217_46_24	215_46_90	213_46_51	1263_46_30	42_46_1	664_46_15	764_46_56	219_46_1	164_46_19	131_46_1	769_46_41	870_46_98	135_46_1	134_46_86	496_46_25	497_46_1	24_46_151	21_46_16	525_46_1	571_46_58	344_46_16	819_46_153	1326_34_74	2402_46_26	221_46_25	400_46_1	280_46_20	2010_46_25	1673_46_102	1316_46_21	1092_46_26	713_46_20	712_46_1	651_46_239	456_46_132	1095_46_52	129_46_1	91_46_104	1701_46_15	1553_46_45	876_46_1	1704_46_41	58_46_16	132_46_1	54_46_2	50_46_3	333_46_1	130_346_1	2142_46_22	371_46_92
217_46_20	215_46_97	213_46_50	1263_46_28	42_46_1	664_46_14	764_46_48	219_46_1	164_46_16	131_46_1	769_46_53	870_46_93	135_46_1	134_46_104	496_46_25	497_46_1	24_46_142	21_46_15	525_46_1	571_46_59	344_46_15	819_46_155	1326_34_74	2402_46_22	221_46_19	400_46_1	280_46_17	2010_46_23	1673_46_103	1316_46_17	1092_46_28	713_46_25	712_46_1	651_46_247	456_46_130	1095_46_51	129_46_1	91_46_105	1701_46_20	1553_46_40	876_46_1	1704_46_40	58_46_19	132_46_1	54_46_3	50_46_4	333_46_1	130_346_1	2142_46_17	371_46_99
217_46_26	215_46_103	213_46_54	1263_46_41	42_46_1	664_46_8	764_46_43	164_46_14	131_46_1	769_46_65	870_46_93	135_46_1	134_46_98	496_46_28	497_46_1	24_46_148	21_46_13	525_46_1	571_46_57	344_46_19	819_46_167	1326_34_71	2402_46_29	221_46_18	400_46_1	280_46_13	2010_46_23	1673_46_108	1316_46_20	1092_46_34	713_46_27	712_46_1	651_46_245	456_46_142	1095_46_45	129_46_1	91_46_98	1701_46_22	1553_46_34	876_46_1	1704_46_35	58_46_19	132_46_1	54_46_1	50_46_4	333_46_1	2142_46_16	371_46_102	924_46_110	377_46_54
217_46_27	215_46_102	213_46_47	1263_46_40	42_46_1	664_46_9	764_46_43	164_46_17	131_46_1	769_46_71	870_46_96	135_46_1	134_46_97	496_46_24	497_46_1	24_46_149	21_46_8	525_46_1	571_46_64	344_46_16	819_46_162	1326_34_74	2402_46_24	221_46_18	400_46_1	2245_46_34	2010_46_16	1673_46_108	1316_46_16	1092_46_24	713_46_27	712_46_1	651_46_249	456_46_136	1095_46_41	129_46_1	91_46_103	1701_46_25	1553_46_43	876_46_1	1704_46_35	58_46_13	132_46_1	50_46_6	333_46_1	2142_46_17	371_46_120	924_46_114	377_46_56	291_46_1
217_46_32	215_46_109	213_46_48	1263_46_43	42_46_1	664_46_14	764_46_51	164_46_20	131_46_1	769_46_50	870_46_104	135_46_1	134_46_104	496_46_27	497_46_1	24_46_126	21_46_7	525_46_1	571_46_74	344_46_24	819_46_169	1326_34_69	2402_46_21	221_46_22	400_46_1	2245_46_23	2010_46_11	1673_46_113	1095_46_44	1316_46_17	713_46_29	712_46_1	651_46_261	456_46_143	129_46_1	91_46_92	1701_46_31	1553_46_40	876_46_1	1704_46_37	58_46_10	132_46_1	50_46_6	333_46_1	2142_46_24	371_46_139	924_46_124	377_46_46	291_46_1	319_46_51
217_46_31	215_46_89	213_46_52	1263_46_55	42_46_1	664_46_18	764_46_43	164_46_27	131_46_1	769_46_50	870_46_96	135_46_1	134_46_91	496_46_29	497_46_1	24_46_122	21_46_10	525_46_1	344_46_29	819_46_177	1326_34_70	2402_46_11	221_46_20	400_46_1	2245_46_16	2010_46_9	1673_46_134	1095_46_42	1316_46_19	713_46_29	712_46_1	651_46_264	456_46_151	129_46_1	91_46_86	1701_46_34	1553_46_42	876_46_1	1704_46_40	58_46_14	132_46_1	50_46_8	333_46_1	2142_46_22	371_46_146	924_46_98	377_46_31	291_46_1	319_46_61	1083_46_67
217_46_31	215_46_91	213_46_55	1263_46_49	42_46_1	664_46_14	764_46_45	164_46_23	131_46_1	769_46_48	870_46_91	135_46_1	134_46_83	496_46_27	497_46_1	24_46_140	21_46_8	525_46_1	344_46_41	819_46_175	1326_34_74	2402_46_9	97_46_145	400_46_1	2245_46_14	2010_46_6	1673_46_131	1095_46_47	1316_46_14	713_46_28	651_46_256	456_46_132	129_46_1	91_46_83	1701_46_34	1553_46_48	876_46_1	1704_46_42	58_46_21	132_46_1	50_46_5	333_46_1	2142_46_30	371_46_146	924_46_87	377_46_27	291_46_1	319_46_60	1083_46_52	311_46_75
217_46_38	215_46_76	213_46_48	1263_46_56	42_46_1	664_46_22	764_46_53	164_46_26	131_46_1	769_46_32	870_46_83	135_46_1	134_46_91	496_46_28	497_46_1	24_46_130	21_46_13	525_46_1	344_46_46	819_46_166	1326_34_90	2402_46_12	97_46_139	400_46_1	2245_46_9	2010_46_3	1673_46_118	1095_46_49	1316_46_13	713_46_34	651_46_244	456_46_124	129_46_1	91_46_81	1701_46_32	1553_46_38	876_46_1	1704_46_52	58_46_16	132_46_1	50_46_3	333_46_1	2142_46_34	371_46_153	924_46_90	377_46_25	291_46_1	319_46_51	1083_46_49	311_46_81
217_46_42	215_46_79	213_46_50	1263_46_55	42_46_1	664_46_17	764_46_44	164_46_31	131_46_1	769_46_36	870_46_83	135_46_1	134_46_83	496_46_35	497_46_1	24_46_127	21_46_9	525_46_1	344_46_47	819_46_172	1326_34_107	2402_46_16	97_46_164	400_46_1	2245_46_14	2010_46_3	1673_46_102	1095_46_43	1316_46_10	713_46_39	651_46_246	456_46_115	129_46_1	91_46_76	1701_46_26	1553_46_40	876_46_1	1704_46_60	58_46_24	132_46_1	50_46_2	333_46_1	2142_46_39	371_46_161	924_46_86	377_46_22	291_46_1	319_46_49	1083_46_25	311_46_69
217_46_45	215_46_79	213_46_39	1263_46_61	42_46_1	664_46_18	764_46_56	164_46_30	131_46_1	769_46_43	870_46_90	135_46_1	134_46_81	496_46_32	497_46_1	24_46_123	21_46_13	525_46_1	344_46_39	819_46_173	1326_34_108	2402_46_10	97_46_163	400_46_1	2245_46_11	1673_46_103	1316_46_8	1092_46_40	713_46_41	651_46_241	456_46_113	1095_46_54	129_46_1	91_46_76	1701_46_26	1553_46_49	876_46_1	1704_46_73	58_46_22	132_46_1	50_46_2	333_46_1	532_46_36	371_46_164	924_46_79	377_46_19	291_46_1	319_46_42	1083_46_24	311_46_63
217_46_52	215_46_80	213_46_40	1263_46_56	42_46_1	664_46_17	764_46_60	164_46_28	131_46_1	769_46_41	870_46_77	135_46_1	134_46_89	496_46_36	497_46_1	24_46_119	21_46_14	525_46_1	344_46_41	819_46_172	1326_34_101	2402_46_14	97_46_163	400_46_1	2245_46_14	1673_46_111	1316_46_9	1092_46_43	713_46_37	651_46_270	456_46_107	1095_46_40	129_46_1	91_46_80	1701_46_38	1553_46_41	876_46_1	1704_46_69	58_46_22	132_46_1	50_46_2	333_46_1	532_46_41	371_46_154	924_46_87	377_46_19	291_46_1	319_46_40	1083_46_26	311_46_63
217_46_43	215_46_79	213_46_33	1263_46_66	42_46_1	664_46_13	764_46_61	164_46_13	131_46_1	769_46_44	870_46_77	135_46_1	134_46_83	496_46_32	497_46_1	24_46_125	21_46_10	525_46_1	344_46_54	819_46_188	1326_34_96	2402_46_13	97_46_164	400_46_1	2245_46_15	1673_46_107	1316_46_3	1092_46_45	713_46_48	651_46_295	456_46_103	1095_46_44	129_46_1	91_46_79	1701_46_29	1553_46_30	876_46_1	1704_46_71	58_46_33	132_46_1	50_46_2	333_46_1	2142_46_49	371_46_156	924_46_74	377_46_21	291_46_1	319_46_31	1083_46_20	311_46_54
217_46_39	215_46_79	213_46_34	1263_46_57	42_46_1	664_46_17	764_46_57	164_46_18	131_46_1	769_46_40	870_46_93	135_46_1	134_46_82	496_46_31	497_46_1	24_46_130	21_46_9	525_46_1	344_46_55	819_46_196	1326_34_107	2402_46_8	97_46_156	400_46_1	2245_46_10	1673_46_112	1316_46_2	1092_46_46	713_46_42	651_46_320	456_46_95	1095_46_45	129_46_1	91_46_88	1701_46_35	1553_46_27	876_46_1	1704_46_80	58_46_20	132_46_1	333_46_1	2142_46_61	371_46_143	924_46_77	377_46_17	291_46_1	319_46_29	1083_46_24	311_46_46	981_46_24
217_46_45	215_46_69	213_46_28	1263_46_58	42_46_1	664_46_18	764_46_54	164_46_19	131_46_1	769_46_44	870_46_88	135_46_1	134_46_74	496_46_32	497_46_1	24_46_133	21_46_14	525_46_1	344_46_57	819_46_198	1326_34_102	2402_46_13	97_46_152	400_46_1	2245_46_16	1673_46_107	1316_46_4	1092_46_56	713_46_44	651_46_318	333_46_1	1095_46_52	129_46_1	91_46_100	1701_46_25	1553_46_24	876_46_1	1704_46_76	58_46_17	132_46_1	2142_46_70	371_46_145	924_46_78	377_46_23	291_46_1	319_46_25	1083_46_35	311_46_42	981_46_20	1175_46_121
217_46_41	215_46_64	213_46_22	1263_46_61	42_46_1	664_46_24	764_46_57	164_46_13	131_46_1	769_46_36	870_46_82	135_46_1	134_46_76	496_46_32	497_46_1	24_46_122	21_46_14	525_46_1	344_46_56	819_46_194	1326_34_105	2402_46_14	97_46_154	400_46_1	2245_46_12	1673_46_106	1316_46_8	1092_46_56	713_46_38	651_46_329	333_46_1	1095_46_51	129_46_1	91_46_85	1701_46_34	1553_46_18	876_46_1	1704_46_76	58_46_9	132_46_1	2142_46_63	371_46_149	924_46_86	377_46_21	291_46_1	319_46_31	1083_46_39	311_46_45	981_46_27	1175_46_105
217_46_44	215_46_54	213_46_22	1263_46_58	42_46_1	664_46_24	764_46_54	164_46_12	131_46_1	769_46_32	870_46_90	135_46_1	134_46_81	496_46_23	497_46_1	24_46_129	21_46_14	525_46_1	344_46_49	819_46_189	1326_34_119	2402_46_12	97_46_162	400_46_1	2245_46_16	1673_46_117	1316_46_5	1092_46_57	713_46_29	651_46_304	333_46_1	1095_46_47	129_46_1	91_46_76	1701_46_25	1553_46_17	876_46_1	1704_46_101	58_46_11	132_46_1	2142_46_58	371_46_149	924_46_82	377_46_25	291_46_1	319_46_38	1083_46_35	311_46_41	981_46_26	1175_46_103
217_46_42	215_46_63	213_46_24	1263_46_71	42_46_1	664_46_23	764_46_58	164_46_11	131_46_1	769_46_43	870_46_99	135_46_1	134_46_82	496_46_17	497_46_1	24_46_109	21_46_18	525_46_1	344_46_39	819_46_200	1326_34_108	2402_46_11	97_46_159	400_46_1	2245_46_17	1673_46_134	1316_46_8	1092_46_56	713_46_37	651_46_283	333_46_1	1095_46_48	129_46_1	91_46_97	1701_46_28	1553_46_14	876_46_1	1704_46_117	58_46_17	132_46_1	2142_46_65	371_46_137	924_46_85	377_46_29	291_46_1	319_46_35	1083_46_37	311_46_40	981_46_30	1175_46_99
217_46_52	215_46_70	213_46_20	1263_46_59	42_46_1	664_46_18	764_46_47	164_46_17	131_46_1	769_46_55	870_46_96	135_46_1	134_46_80	496_46_11	497_46_1	24_46_116	21_46_25	525_46_1	344_46_30	819_46_204	1326_34_119	2402_46_10	97_46_176	400_46_1	2245_46_22	1673_46_133	1316_46_13	1092_46_59	713_46_35	651_46_264	333_46_1	1095_46_63	129_46_1	91_46_114	1701_46_38	1553_46_20	1704_46_111	58_46_14	132_46_1	2142_46_64	371_46_116	924_46_79	377_46_28	291_46_1	319_46_34	1083_46_51	311_46_39	981_46_22	1175_46_100	193_46_38
217_46_63	215_46_68	213_46_21	1263_46_62	42_46_1	664_46_21	764_46_54	164_46_14	131_46_1	769_46_50	870_46_84	135_46_1	134_46_78	496_46_17	497_46_1	24_46_125	21_46_20	525_46_1	344_46_20	819_46_201	1326_34_129	2402_46_10	97_46_159	400_46_1	2245_46_22	1673_46_126	1316_46_13	1092_46_56	713_46_28	651_46_266	333_46_1	1095_46_56	129_46_1	91_46_114	1701_46_37	1553_46_22	1704_46_100	58_46_14	132_46_1	2142_46_75	371_46_127	924_46_68	377_46_28	291_46_1	319_46_35	1083_46_42	311_46_35	981_46_20	1175_46_100	193_46_43
217_46_66	215_46_72	213_46_24	1263_46_63	42_46_1	664_46_27	764_46_48	164_46_15	131_46_1	769_46_49	870_46_86	135_46_1	134_46_83	496_46_15	497_46_1	24_46_133	21_46_16	525_46_1	344_46_20	819_46_189	1326_34_145	2402_46_8	97_46_164	400_46_1	2245_46_18	1673_46_119	1316_46_15	1092_46_57	713_46_29	651_46_252	333_46_1	1095_46_55	129_46_1	91_46_91	1701_46_52	1553_46_17	1704_46_94	58_46_20	132_46_1	2142_46_76	371_46_126	924_46_70	377_46_35	291_46_1	319_46_40	1083_46_43	311_46_46	981_46_23	1175_46_95	193_46_38
217_46_58	215_46_75	213_46_25	1263_46_61	42_46_1	664_46_25	764_46_62	164_46_16	131_46_1	769_46_44	870_46_82	135_46_1	134_46_85	496_46_15	497_46_1	24_46_131	21_46_16	525_46_1	344_46_16	819_46_178	1326_34_133	2402_46_8	97_46_145	400_46_1	2245_46_20	1673_46_115	1316_46_14	1092_46_65	713_46_24	651_46_244	333_46_1	1095_46_59	129_46_1	91_46_91	1701_46_56	1553_46_11	1704_46_99	58_46_23	132_46_1	2142_46_66	371_46_123	924_46_75	377_46_43	291_46_1	319_46_40	1083_46_48	311_46_48	981_46_20	1175_46_104	193_46_37
217_46_57	215_46_65	213_46_28	1263_46_57	42_46_1	664_46_26	764_46_62	164_46_17	131_46_1	769_46_50	870_46_91	135_46_1	134_46_90	496_46_20	497_46_1	24_46_159	21_46_13	525_46_1	344_46_17	819_46_168	1326_34_127	2402_46_9	97_46_147	400_46_1	2245_46_22	1673_46_108	1316_46_11	1092_46_66	713_46_20	651_46_239	333_46_1	1095_46_46	129_46_1	91_46_86	1701_46_47	1553_46_6	1704_46_97	58_46_17	132_46_1	2142_46_67	371_46_105	924_46_57	377_46_51	291_46_1	319_46_44	1083_46_38	311_46_50	981_46_13	1175_46_96	193_46_48
217_46_59	215_46_70	213_46_28	1263_46_48	42_46_1	664_46_25	764_46_65	164_46_21	131_46_1	769_46_59	870_46_94	135_46_1	134_46_88	496_46_22	497_46_1	24_46_178	21_46_11	525_46_1	344_46_19	819_46_168	1326_34_115	2402_46_9	97_46_151	400_46_1	2245_46_14	1673_46_128	1316_46_10	1092_46_68	713_46_31	651_46_214	333_46_1	1095_46_35	129_46_1	91_46_85	1701_46_58	1553_46_5	1704_46_100	58_46_15	132_46_1	2142_46_66	371_46_93	924_46_63	377_46_56	291_46_1	319_46_49	1083_46_40	311_46_51	981_46_15	1175_46_101	193_46_49
217_46_58	215_46_63	213_46_28	1263_46_49	42_46_1	664_46_24	764_46_58	164_46_15	131_46_1	769_46_61	870_46_101	135_46_1	134_46_85	496_46_15	497_46_1	24_46_176	21_46_6	525_46_1	344_46_14	819_46_178	1326_34_118	2402_46_12	97_46_143	400_46_1	2245_46_8	1673_46_128	1316_46_11	1092_46_75	713_46_20	651_46_231	333_46_1	1095_46_40	129_46_1	91_46_84	1701_46_51	1553_46_6	1704_46_99	58_46_10	132_46_1	2142_46_86	371_46_95	924_46_75	377_46_59	291_46_1	319_46_56	1083_46_47	311_46_39	981_46_16	316_46_1	193_46_43
217_46_51	215_46_67	213_46_23	1263_46_48	42_46_1	664_46_27	764_46_57	164_46_18	131_46_1	769_46_61	870_46_87	135_46_1	134_46_73	496_46_21	497_46_1	24_46_182	21_46_6	525_46_1	344_46_17	819_46_175	1326_34_120	2402_46_6	97_46_145	400_46_1	2245_46_9	1673_46_130	1316_46_14	1092_46_75	713_46_15	651_46_247	333_46_1	1095_46_44	129_46_1	91_46_88	1701_46_52	1553_46_8	1704_46_96	58_46_6	132_46_1	2142_46_81	371_46_104	924_46_74	377_46_55	291_46_1	319_46_63	1083_46_58	311_46_41	981_46_14	316_46_1	193_46_48
217_46_45	215_46_67	213_46_22	1263_46_49	42_46_1	664_46_34	764_46_56	164_46_12	131_46_1	769_46_56	870_46_73	135_46_1	134_46_90	496_46_15	497_46_1	24_46_209	21_46_6	525_46_1	344_46_10	819_46_171	1326_34_127	2402_46_7	97_46_145	400_46_1	2245_46_8	1673_46_108	1316_46_12	1092_46_79	713_46_13	651_46_263	333_46_1	1095_46_45	129_46_1	91_46_78	1701_46_45	1553_46_14	1704_46_94	58_46_7	132_46_1	2142_46_87	371_46_89	924_46_71	377_46_53	291_46_1	319_46_71	1083_46_62	311_46_36	981_46_15	316_46_1	193_46_50
217_46_38	215_46_58	213_46_33	1263_46_60	42_46_1	664_46_36	764_46_60	164_46_17	131_46_1	769_46_48	870_46_67	135_46_1	134_46_88	496_46_12	497_46_1	24_46_204	21_46_4	525_46_1	344_46_9	819_46_191	1326_34_128	2402_46_7	97_46_138	400_46_1	2245_46_10	1673_46_121	1316_46_9	1092_46_77	713_46_14	651_46_265	333_46_1	1095_46_40	129_46_1	91_46_73	1701_46_46	1553_46_15	1704_46_87	58_46_9	132_46_1	2142_46_86	371_46_98	924_46_64	377_46_65	291_46_1	319_46_64	1083_46_65	311_46_35	981_46_11	316_46_1	193_46_45
217_46_35	215_46_50	213_46_34	1263_46_61	42_46_1	664_46_42	764_46_56	164_46_16	131_46_1	769_46_50	870_46_69	135_46_1	134_46_79	496_46_12	497_46_1	24_46_186	21_46_7	525_46_1	344_46_6	819_46_195	1326_34_121	2402_46_5	97_46_132	400_46_1	2245_46_7	1673_46_101	1316_46_13	1092_46_75	713_46_8	651_46_246	333_46_1	1095_46_45	129_46_1	91_46_67	1701_46_41	1553_46_16	1704_46_94	58_46_7	132_46_1	2142_46_87	371_46_91	924_46_71	377_46_62	291_46_1	319_46_74	1083_46_75	311_46_42	981_46_15	316_46_1	193_46_42
217_46_52	215_46_46	213_46_46	1263_46_54	42_46_1	664_46_31	764_46_53	164_46_16	131_46_1	769_46_48	870_46_66	135_46_1	134_46_86	496_46_10	497_46_1	24_46_192	21_46_10	525_46_1	344_46_3	819_46_193	1326_34_119	2402_46_5	97_46_124	400_46_1	2245_46_11	1673_46_107	1316_46_16	1092_46_77	713_46_9	651_46_252	333_46_1	1095_46_39	129_46_1	91_46_57	1701_46_41	1553_46_15	1704_46_89	58_46_6	132_46_1	2142_46_79	371_46_82	924_46_70	377_46_67	291_46_1	319_46_82	1083_46_80	311_46_43	981_46_14	316_46_1	193_46_44
217_46_51	215_46_45	213_46_44	1263_46_58	42_46_1	664_46_24	764_46_62	164_46_11	131_46_1	769_46_51	870_46_79	135_46_1	134_46_88	496_46_11	497_46_1	24_46_206	21_46_13	525_46_1	344_46_4	819_46_179	1326_34_107	2402_46_14	97_46_110	400_46_1	2245_46_10	1673_46_112	1316_46_24	1092_46_68	713_46_9	651_46_239	333_46_1	1095_46_33	129_46_1	91_46_55	1701_46_43	1553_46_12	1704_46_92	58_46_9	132_46_1	2142_46_84	371_46_68	924_46_65	377_46_67	291_46_1	319_46_98	1083_46_67	311_46_36	981_46_9	316_46_1	193_46_41
217_46_35	215_46_48	213_46_40	1263_46_59	42_46_1	664_46_29	764_46_59	164_46_13	131_46_1	769_46_47	870_46_77	135_46_1	134_46_78	496_46_10	497_46_1	24_46_206	21_46_14	344_46_3	819_46_198	1326_34_99	2402_46_16	97_46_112	400_46_1	2245_46_8	1673_46_127	1316_46_33	1092_46_68	713_46_12	333_46_1	1095_46_36	129_46_1	91_46_55	1701_46_35	1553_46_11	1704_46_85	58_46_8	132_46_1	2142_46_87	371_46_55	924_46_52	377_46_71	291_46_1	319_46_93	1083_46_65	311_46_28	981_46_10	316_46_1	193_46_44	314_46_1	117_46_1
217_46_35	215_46_40	213_46_53	1263_46_48	664_46_21	764_46_60	164_46_10	131_46_1	769_46_52	870_46_85	135_46_1	134_46_80	496_46_12	497_46_1	24_46_222	21_46_9	344_46_3	819_46_181	1326_34_96	2402_46_12	97_46_104	400_46_1	2245_46_12	1673_46_124	1316_46_33	1092_46_89	713_46_16	333_46_1	1095_46_43	129_46_1	91_46_55	1701_46_38	1553_46_12	1704_46_113	58_46_6	132_46_1	2142_46_91	371_46_40	924_46_59	377_46_70	291_46_1	319_46_79	1083_46_77	311_46_33	981_46_12	316_46_1	193_46_27	314_46_1	117_46_1	274_46_24
217_46_42	215_46_40	213_46_63	1263_46_61	664_46_31	764_46_54	164_46_4	131_46_1	769_46_44	870_46_69	135_46_1	134_46_65	496_46_16	497_46_1	24_46_197	21_46_4	344_46_2	819_46_174	1326_34_105	2402_46_10	97_46_83	400_46_1	2245_46_12	1673_46_125	1316_46_30	1092_46_104	713_46_22	333_46_1	1095_46_37	129_46_1	91_46_54	1701_46_40	1553_46_16	1704_46_88	58_46_8	132_46_1	2142_46_101	371_46_52	924_46_65	377_46_63	291_46_1	319_46_77	1083_46_86	311_46_26	981_46_9	316_46_1	193_46_37	314_46_1	117_46_1	274_46_28
217_46_50	215_46_43	213_46_53	1263_46_69	664_46_31	764_46_61	164_46_6	131_46_1	769_46_45	870_46_78	135_46_1	134_46_74	496_46_20	497_46_1	24_46_184	21_46_5	819_46_169	1326_34_88	2402_46_7	97_46_82	400_46_1	2245_46_10	1673_46_144	1316_46_36	1092_46_93	713_46_18	333_46_1	1095_46_40	129_46_1	91_46_64	1701_46_41	1553_46_17	1704_46_90	58_46_4	132_46_1	2142_46_111	371_46_49	924_46_71	377_46_72	291_46_1	319_46_88	1083_46_91	311_46_22	981_46_12	316_46_1	193_46_38	314_46_1	274_46_25	276_46_1	279_46_109
217_46_39	215_46_38	213_46_53	1263_46_69	664_46_36	764_46_70	164_46_6	131_46_1	769_46_50	870_46_70	135_46_1	134_46_74	496_46_20	497_46_1	24_46_180	21_46_7	819_46_186	1326_34_87	2402_46_7	341_46_48	400_46_1	2245_46_10	1673_46_145	1316_46_36	1092_46_90	713_46_14	333_46_1	1095_46_48	129_46_1	91_46_62	1701_46_55	1553_46_19	1704_46_113	132_46_1	2142_46_105	371_46_45	924_46_74	377_46_55	291_46_1	319_46_90	1083_46_97	311_46_22	981_46_13	316_46_1	193_46_41	314_46_1	274_46_33	276_46_1	279_46_97	81_46_84
217_46_46	215_46_39	213_46_68	1263_46_82	664_46_34	764_46_72	164_46_10	131_46_1	769_46_56	870_46_79	135_46_1	134_46_76	496_46_26	497_46_1	24_46_165	21_46_7	819_46_175	1326_34_96	2402_46_4	341_46_41	400_46_1	2245_46_15	1673_46_128	1316_46_37	1092_46_91	713_46_15	333_46_1	1095_46_48	129_46_1	91_46_69	1701_46_53	1553_46_25	1704_46_116	132_46_1	2142_46_113	371_46_44	924_46_85	377_46_55	291_46_1	319_46_100	1083_46_81	311_46_18	981_46_15	316_46_1	193_46_31	314_46_1	274_46_37	276_46_1	279_46_103	81_46_76
217_46_44	215_46_36	213_46_57	1263_46_86	664_46_41	764_46_77	164_46_7	131_46_1	769_46_71	870_46_79	135_46_1	134_46_90	496_46_33	497_46_1	24_46_177	21_46_6	819_46_174	1326_34_103	2402_46_2	341_46_41	400_46_1	2245_46_11	1673_46_127	1316_46_33	1092_46_79	713_46_9	333_46_1	1095_46_54	129_46_1	91_46_55	1701_46_59	1553_46_27	1704_46_118	132_46_1	2142_46_119	371_46_50	924_46_79	377_46_57	291_46_1	319_46_87	1083_46_80	311_46_15	981_46_11	316_46_1	193_46_31	314_46_1	274_46_37	276_46_1	279_46_84	81_46_81
217_46_47	215_46_30	213_46_51	1263_46_87	664_46_39	764_46_75	164_46_7	131_46_1	769_46_70	870_46_62	135_46_1	134_46_90	496_46_27	497_46_1	24_46_162	21_46_6	819_46_166	1326_34_96	2402_46_2	341_46_35	400_46_1	2245_46_7	1673_46_132	1316_46_29	1092_46_85	713_46_8	333_46_1	1095_46_50	129_46_1	91_46_61	1701_46_60	1553_46_33	1704_46_105	132_46_1	2142_46_131	371_46_51	924_46_84	377_46_56	291_46_1	319_46_78	1083_46_83	311_46_18	981_46_11	316_46_1	193_46_46	314_46_1	274_46_23	276_46_1	279_46_69	81_46_88
217_46_37	215_46_36	213_46_55	1263_46_92	664_46_30	764_46_87	164_46_7	131_46_1	769_46_84	870_46_72	135_46_1	134_46_101	496_46_14	497_46_1	24_46_160	21_46_2	819_46_181	1326_34_90	341_46_29	400_46_1	2245_46_5	1673_46_143	1316_46_30	1092_46_85	713_46_9	333_46_1	1095_46_68	129_46_1	91_46_64	1701_46_59	1553_46_33	1704_46_106	132_46_1	2142_46_134	371_46_53	924_46_88	377_46_68	291_46_1	319_46_78	1083_46_83	311_46_18	981_46_9	316_46_1	193_46_46	314_46_1	274_46_21	276_46_1	279_46_75	81_46_86	85_46_25
217_46_34	215_46_27	213_46_45	1263_46_96	664_46_30	764_46_99	164_46_7	131_46_1	769_46_79	870_46_59	135_46_1	134_46_91	496_46_11	497_46_1	24_46_157	21_46_1	819_46_175	1326_34_89	341_46_25	400_46_1	2245_46_3	1673_46_149	1316_46_30	1092_46_84	713_46_11	333_46_1	1095_46_68	129_46_1	91_46_77	1701_46_63	1553_46_29	1704_46_113	132_46_1	2142_46_128	371_46_52	924_46_82	377_46_69	291_46_1	319_46_78	1083_46_79	311_46_20	981_46_8	316_46_1	193_46_43	314_46_1	274_46_19	276_46_1	279_46_78	81_46_89	85_46_18
217_46_34	215_46_37	213_46_52	1263_46_105	664_46_27	764_46_115	164_46_5	131_46_1	769_46_63	870_46_62	135_46_1	134_46_89	496_46_10	497_46_1	24_46_171	21_46_2	819_46_155	1326_34_87	341_46_20	400_46_1	2245_46_5	1673_46_134	1316_46_30	1092_46_74	713_46_10	333_46_1	1095_46_76	129_46_1	91_46_87	1701_46_69	1553_46_26	1704_46_118	132_46_1	2142_46_131	371_46_47	924_46_75	377_46_69	291_46_1	319_46_93	1083_46_78	311_46_17	981_46_7	316_46_1	193_46_34	314_46_1	274_46_24	276_46_1	279_46_74	81_46_88	85_46_22
217_46_31	215_46_46	213_46_51	1263_46_106	664_46_24	764_46_122	164_46_8	131_46_1	769_46_62	870_46_58	135_46_1	134_46_96	496_46_15	497_46_1	24_46_168	21_46_2	819_46_144	1326_34_81	341_46_21	400_46_1	2245_46_7	1673_46_141	1316_46_29	1092_46_84	713_46_13	333_46_1	1095_46_86	129_46_1	91_46_94	1701_46_75	1553_46_26	1704_46_105	132_46_1	2142_46_138	371_46_31	924_46_77	377_46_61	291_46_1	319_46_83	1083_46_92	311_46_19	981_46_8	316_46_1	193_46_25	314_46_1	274_46_20	276_46_1	279_46_74	81_46_74	85_46_20
217_46_32	215_46_59	213_46_59	1263_46_108	664_46_24	764_46_104	164_46_7	131_46_1	769_46_58	40_46_27	135_46_1	134_46_83	496_46_13	497_46_1	24_46_171	21_46_5	819_46_140	1326_34_89	341_46_29	400_46_1	2245_46_3	1673_46_149	1316_46_27	1092_46_80	713_46_16	333_46_1	1095_46_71	129_46_1	91_46_103	1701_46_76	1553_46_27	1704_46_109	132_46_1	2142_46_131	371_46_29	924_46_87	377_46_71	291_46_1	319_46_84	1083_46_80	311_46_21	981_46_6	316_46_1	193_46_26	314_46_1	274_46_21	276_46_1	279_46_74	81_46_78	85_46_19
217_46_37	215_46_68	213_46_59	1263_46_122	664_46_24	764_46_98	164_46_7	131_46_1	769_46_74	40_46_28	135_46_1	134_46_74	496_46_11	497_46_1	24_46_166	21_46_5	819_46_134	1326_34_78	341_46_36	400_46_1	2245_46_2	1673_46_145	1316_46_30	1092_46_75	713_46_16	333_46_1	1095_46_70	129_46_1	91_46_101	1701_46_68	1553_46_23	1704_46_100	132_46_1	2142_46_120	371_46_26	924_46_92	377_46_68	291_46_1	319_46_73	1083_46_78	311_46_28	981_46_7	316_46_1	193_46_28	314_46_1	274_46_19	276_46_1	279_46_79	81_46_79	85_46_16
217_46_35	215_46_72	213_46_59	1263_46_109	664_46_24	764_46_84	164_46_7	131_46_1	769_46_71	40_46_19	135_46_1	134_46_65	496_46_13	497_46_1	24_46_175	21_46_10	819_46_129	1326_34_80	341_46_34	400_46_1	2245_46_2	1673_46_139	1316_46_45	1092_46_94	713_46_18	333_46_1	1095_46_73	129_46_1	91_46_97	1701_46_65	1553_46_30	1704_46_99	132_46_1	2142_46_130	371_46_21	924_46_86	377_46_63	291_46_1	319_46_70	1083_46_77	311_46_33	981_46_7	316_46_1	193_46_27	314_46_1	274_46_33	276_46_1	279_46_80	81_46_88	85_46_13
217_46_37	215_46_78	213_46_48	1263_46_103	664_46_28	764_46_77	164_46_10	131_46_1	769_46_66	40_46_18	135_46_1	134_46_63	496_46_15	497_46_1	24_46_188	21_46_9	819_46_130	1326_34_91	341_46_36	400_46_1	2245_46_3	1673_46_134	1316_46_42	1092_46_96	713_46_20	333_46_1	1095_46_57	129_46_1	91_46_89	1701_46_67	1553_46_22	1704_46_93	132_46_1	2142_46_139	371_46_20	924_46_90	377_46_70	291_46_1	319_46_82	1083_46_68	311_46_32	981_46_5	316_46_1	193_46_30	314_46_1	274_46_38	276_46_1	279_46_81	81_46_89	85_46_15
217_46_38	215_46_64	213_46_49	1263_46_78	664_46_39	764_46_79	164_46_9	131_46_1	769_46_73	40_46_29	135_46_1	134_46_73	496_46_11	497_46_1	24_46_197	21_46_9	819_46_128	1326_34_96	341_46_33	400_46_1	2245_46_3	1673_46_128	1316_46_48	1092_46_93	713_46_18	333_46_1	1095_46_62	129_46_1	91_46_98	1701_46_72	1553_46_30	1704_46_94	132_46_1	2142_46_165	371_46_14	924_46_86	377_46_71	291_46_1	319_46_84	1083_46_63	311_46_35	981_46_7	316_46_1	193_46_27	314_46_1	274_46_33	276_46_1	279_46_80	81_46_109	85_46_15
217_46_41	215_46_57	213_46_54	1263_46_89	664_46_40	764_46_70	164_46_5	131_46_1	769_46_75	40_46_23	135_46_1	134_46_73	496_46_10	497_46_1	24_46_198	21_46_5	819_46_136	1326_34_95	341_46_25	400_46_1	2245_46_4	1673_46_112	1316_46_42	1092_46_81	713_46_25	333_46_1	1095_46_55	129_46_1	91_46_112	1701_46_64	1553_46_33	1704_46_90	132_46_1	2142_46_163	371_46_22	924_46_86	377_46_74	291_46_1	319_46_67	1083_46_61	311_46_53	981_46_9	316_46_1	193_46_28	314_46_1	274_46_32	276_46_1	279_46_82	81_46_107	85_46_19
217_46_37	215_46_53	213_46_55	1263_46_78	664_46_34	764_46_82	164_46_2	131_46_1	769_46_58	870_46_58	135_46_1	134_46_69	496_46_10	497_46_1	24_46_204	21_46_11	819_46_131	1326_34_85	341_46_30	400_46_1	2245_46_3	1673_46_120	1316_46_41	1092_46_102	713_46_19	333_46_1	1095_46_59	129_46_1	91_46_123	1701_46_53	1553_46_27	1704_46_80	132_46_1	2142_46_155	371_46_29	924_46_105	377_46_62	291_46_1	319_46_82	1083_46_68	311_46_46	981_46_7	316_46_1	193_46_27	314_46_1	274_46_35	276_46_1	279_46_78	81_46_104	85_46_20
217_46_24	215_46_58	213_46_53	1263_46_76	664_46_40	764_46_78	164_46_1	131_46_1	769_46_63	870_46_66	135_46_1	134_46_84	496_46_4	497_46_1	24_46_208	21_46_7	819_46_144	1326_34_86	341_46_26	400_46_1	2245_46_4	1673_46_111	1316_46_28	1092_46_92	713_46_20	333_46_1	1095_46_64	129_46_1	91_46_119	1701_46_61	1553_46_21	1704_46_78	132_46_1	2142_46_161	371_46_18	924_46_99	377_46_64	291_46_1	319_46_87	1083_46_68	311_46_46	981_46_9	316_46_1	193_46_15	314_46_1	274_46_30	276_46_1	279_46_71	81_46_97	85_46_22
217_46_25	215_46_64	213_46_45	1263_46_76	664_46_33	764_46_65	164_46_1	131_46_1	769_46_63	870_46_61	135_46_1	134_46_78	496_46_3	497_46_1	24_46_196	21_46_9	819_46_140	1326_34_74	341_46_26	400_46_1	2245_46_3	1673_46_92	1316_46_22	1092_46_81	713_46_24	333_46_1	1095_46_57	129_46_1	91_46_133	1701_46_63	1553_46_26	1704_46_71	132_46_1	2142_46_166	371_46_17	924_46_94	377_46_67	291_46_1	319_46_84	1083_46_79	311_46_45	981_46_12	316_46_1	193_46_24	314_46_1	274_46_31	276_46_1	279_46_88	81_46_90	85_46_12
217_46_26	215_46_70	213_46_44	1263_46_76	664_46_36	764_46_65	164_46_3	131_46_1	769_46_76	870_46_69	135_46_1	134_46_67	496_46_1	497_46_1	24_46_190	21_46_4	819_46_154	1326_34_75	341_46_27	400_46_1	2245_46_2	1673_46_105	1316_46_24	1092_46_81	713_46_30	333_46_1	1095_46_58	129_46_1	91_46_132	1701_46_57	1553_46_17	1704_46_66	132_46_1	2142_46_149	371_46_24	924_46_88	377_46_67	291_46_1	319_46_77	1083_46_79	311_46_48	981_46_11	316_46_1	193_46_28	314_46_1	274_46_24	276_46_1	279_46_83	81_46_109	85_46_16
217_46_34	215_46_64	213_46_48	1263_46_77	664_46_43	764_46_67	164_46_1	131_46_1	769_46_90	870_46_68	135_46_1	134_46_73	496_46_2	497_46_1	24_46_183	21_46_3	819_46_137	1326_34_75	341_46_28	400_46_1	2245_46_4	1673_46_103	1316_46_22	1092_46_79	713_46_30	333_46_1	1095_46_63	129_46_1	91_46_132	1701_46_51	1553_46_19	1704_46_68	132_46_1	2142_46_145	371_46_15	924_46_103	377_46_76	291_46_1	319_46_68	1083_46_79	311_46_50	981_46_11	316_46_1	193_46_35	314_46_1	274_46_27	276_46_1	279_46_84	81_46_112	85_46_21
217_46_28	215_46_58	213_46_45	1263_46_81	664_46_41	764_46_76	91_46_127	131_46_1	769_46_91	870_46_71	135_46_1	134_46_71	496_46_2	497_46_1	24_46_185	21_46_1	819_46_134	1326_34_73	341_46_25	400_46_1	2245_46_6	1673_46_107	1316_46_16	1092_46_85	713_46_28	333_46_1	1095_46_71	129_46_1	1701_46_51	1553_46_12	1704_46_66	132_46_1	2142_46_164	371_46_15	924_46_93	377_46_76	291_46_1	164_46_1	319_46_70	1083_46_75	311_46_57	981_46_14	316_46_1	193_46_37	314_46_1	274_46_16	276_46_1	279_46_75	81_46_108	85_46_13
217_46_34	215_46_53	213_46_46	1263_46_84	664_46_36	764_46_73	1869_46_9	131_46_1	769_46_89	870_46_80	135_46_1	134_46_58	496_46_1	497_46_1	24_46_182	819_46_151	1326_34_75	341_46_33	400_46_1	2245_46_10	1673_46_106	1316_46_15	1092_46_86	713_46_32	333_46_1	1095_46_62	129_46_1	1701_46_50	1553_46_13	1704_46_65	132_46_1	2142_46_171	371_46_18	924_46_86	377_46_68	291_46_1	164_46_1	319_46_85	1083_46_60	311_46_48	981_46_14	316_46_1	193_46_35	314_46_1	274_46_18	276_46_1	279_46_73	81_46_108	85_46_11	1714_46_27
217_46_39	215_46_52	213_46_49	1263_46_96	664_46_41	764_46_74	1869_46_9	131_46_1	769_46_90	870_46_82	135_46_1	134_46_68	496_46_2	497_46_1	24_46_165	819_46_151	1326_34_79	341_46_29	400_46_1	2245_46_12	1673_46_98	1316_46_15	1092_46_79	713_46_40	333_46_1	1095_46_72	129_46_1	1701_46_62	1553_46_24	1704_46_62	132_46_1	2142_46_174	371_46_18	924_46_89	377_46_80	291_46_1	164_46_1	319_46_78	1083_46_67	311_46_51	981_46_17	316_46_1	193_46_37	314_46_1	274_46_20	276_46_1	279_46_79	81_46_116	85_46_12	1714_46_32
217_46_41	215_46_51	213_46_45	1263_46_110	664_46_35	764_46_81	1869_46_11	131_46_1	769_46_108	870_46_97	135_46_1	134_46_71	496_46_2	497_46_1	24_46_154	819_46_125	1326_34_90	341_46_30	400_46_1	2245_46_12	1673_46_87	1316_46_12	1092_46_80	713_46_34	333_46_1	1095_46_81	129_46_1	1701_46_62	1553_46_23	1704_46_74	132_46_1	2142_46_182	371_46_17	924_46_108	377_46_76	291_46_1	164_46_1	319_46_72	1083_46_66	311_46_56	981_46_16	316_46_1	193_46_24	314_46_1	274_46_19	276_46_1	279_46_75	81_46_113	85_46_10	1714_46_39
217_46_38	215_46_53	213_46_39	1263_46_111	664_46_20	764_46_73	1869_46_6	131_46_1	769_46_98	870_46_96	135_46_1	134_46_52	496_46_1	497_46_1	24_46_148	819_46_140	1326_34_93	341_46_27	400_46_1	2245_46_8	1673_46_88	1316_46_9	1092_46_75	713_46_45	333_46_1	1095_46_88	129_46_1	1701_46_61	1553_46_24	1704_46_88	132_46_1	2142_46_181	371_46_15	924_46_101	377_46_81	291_46_1	164_46_1	319_46_69	1083_46_69	311_46_44	981_46_17	316_46_1	193_46_30	314_46_1	274_46_22	276_46_1	279_46_76	81_46_105	85_46_10	1714_46_42
1869_46_2	217_46_34	215_46_52	213_46_34	1263_46_125	664_46_29	764_46_81	91_46_131	131_46_1	769_46_93	870_46_96	135_46_1	134_46_52	497_46_1	24_46_139	819_46_137	341_46_26	400_46_1	2245_46_5	1673_46_87	1316_46_10	1092_46_72	713_46_44	333_46_1	1095_46_71	129_46_1	1701_46_63	1553_46_33	1704_46_79	132_46_1	2142_46_162	371_46_24	924_46_107	377_46_79	291_46_1	319_46_77	1083_46_75	311_46_55	981_46_20	316_46_1	193_46_29	314_46_1	274_46_21	276_46_1	279_46_65	81_46_102	85_46_2	1714_46_38	1853_46_77	3_46_1
1869_46_2	217_46_43	215_46_40	213_46_32	1263_46_110	664_46_27	764_46_80	91_46_154	131_46_1	769_46_107	40_46_42	135_46_1	134_46_55	497_46_1	24_46_150	819_46_129	341_46_21	400_46_1	2245_46_5	1673_46_97	1316_46_12	1092_46_78	713_46_41	333_46_1	1095_46_73	129_46_1	1701_46_70	1553_46_26	1704_46_86	132_46_1	2142_46_168	371_46_21	924_46_117	377_46_71	291_46_1	319_46_81	1083_46_72	311_46_52	981_46_23	316_46_1	193_46_28	314_46_1	274_46_17	276_46_1	279_46_63	81_46_105	85_46_3	1714_46_48	1853_46_72	3_46_1
1869_46_1	217_46_40	215_46_51	213_46_26	1263_46_114	664_46_23	764_46_87	91_46_164	131_46_1	769_46_93	870_46_83	135_46_1	134_46_45	497_46_1	24_46_152	819_46_130	341_46_24	400_46_1	2245_46_4	1673_46_92	1316_46_14	1092_46_82	713_46_41	333_46_1	1095_46_68	129_46_1	1701_46_61	1553_46_22	1704_46_94	132_46_1	2142_46_171	371_46_20	924_46_104	377_46_74	291_46_1	319_46_93	1083_46_75	311_46_57	981_46_23	316_46_1	193_46_21	314_46_1	274_46_12	276_46_1	279_46_57	81_46_92	85_46_2	1714_46_46	1853_46_78	3_46_1
217_46_40	215_46_46	213_46_21	1263_46_127	664_46_17	764_46_93	91_46_169	131_46_1	769_46_93	40_46_46	135_46_1	134_46_63	497_46_1	24_46_137	819_46_138	341_46_26	400_46_1	2245_46_2	1673_46_100	1316_46_11	1092_46_76	713_46_35	333_46_1	1095_46_72	129_46_1	1701_46_59	1553_46_28	1704_46_104	132_46_1	2142_46_158	371_46_27	924_46_109	377_46_94	291_46_1	319_46_90	1083_46_74	311_46_62	981_46_18	316_46_1	193_46_19	314_46_1	274_46_12	276_46_1	279_46_50	81_46_100	85_46_5	1714_46_45	1853_46_72	3_46_1	520_46_1
217_46_47	215_46_37	213_46_13	1263_46_121	664_46_15	764_46_107	91_46_175	131_46_1	769_46_85	870_46_102	135_46_1	134_46_64	497_46_1	24_46_149	819_46_142	341_46_37	400_46_1	2245_46_2	1673_46_101	1316_46_12	1092_46_72	713_46_32	333_46_1	1095_46_61	129_46_1	1701_46_59	1553_46_30	1704_46_117	132_46_1	2142_46_167	371_46_25	924_46_92	377_46_104	291_46_1	319_46_90	1083_46_84	311_46_53	981_46_19	316_46_1	193_46_23	314_46_1	274_46_15	276_46_1	279_46_51	81_46_87	85_46_4	1714_46_59	1853_46_68	3_46_1	520_46_1
217_46_43	215_46_38	213_46_15	1263_46_125	664_46_11	764_46_105	91_46_174	131_46_1	769_46_93	40_46_31	135_46_1	134_46_61	497_46_1	24_46_168	819_46_147	341_46_32	400_46_1	2245_46_3	1673_46_100	1316_46_11	1092_46_74	713_46_29	333_46_1	1095_46_65	129_46_1	1701_46_70	1553_46_28	1704_46_123	132_46_1	2142_46_189	371_46_30	924_46_100	377_46_97	291_46_1	319_46_88	1083_46_83	311_46_55	981_46_25	316_46_1	193_46_20	314_46_1	274_46_14	276_46_1	279_46_57	81_46_91	85_46_3	1714_46_58	1853_46_59	3_46_1	520_46_1
217_46_33	215_46_37	213_46_11	1263_46_130	664_46_11	764_46_99	91_46_182	131_46_1	769_46_99	40_46_31	135_46_1	134_46_57	497_46_1	24_46_176	819_46_149	341_46_31	400_46_1	2245_46_3	1673_46_98	1316_46_12	1092_46_66	713_46_26	333_46_1	1095_46_58	129_46_1	1701_46_61	1553_46_12	1704_46_121	132_46_1	2142_46_177	371_46_27	924_46_89	377_46_103	291_46_1	319_46_87	1083_46_88	311_46_56	981_46_26	316_46_1	193_46_19	314_46_1	274_46_19	276_46_1	279_46_74	81_46_98	85_46_1	1714_46_65	1853_46_58	3_46_1	520_46_1
217_46_32	215_46_43	213_46_7	1263_46_129	664_46_11	764_46_101	91_46_193	131_46_1	769_46_88	40_46_38	135_46_1	134_46_72	497_46_1	24_46_201	819_46_154	341_46_26	400_46_1	2245_46_4	1673_46_112	1316_46_11	1092_46_69	713_46_26	333_46_1	1095_46_58	129_46_1	1701_46_53	1553_46_10	1704_46_137	132_46_1	2142_46_169	371_46_19	924_46_96	377_46_116	291_46_1	319_46_86	1083_46_94	311_46_56	981_46_28	316_46_1	193_46_16	314_46_1	274_46_20	276_46_1	279_46_63	81_46_93	1714_46_53	1853_46_60	3_46_1	520_46_1	915_46_30
217_46_27	215_46_50	213_46_7	1263_46_126	664_46_13	764_46_102	91_46_203	131_46_1	769_46_81	40_46_35	135_46_1	134_46_57	497_46_1	24_46_206	819_46_147	341_46_30	400_46_1	2245_46_2	1673_46_129	1316_46_15	1092_46_69	713_46_35	333_46_1	1095_46_51	129_46_1	1701_46_54	1553_46_13	1704_46_138	132_46_1	2142_46_162	371_46_22	924_46_115	377_46_115	291_46_1	319_46_92	1083_46_101	311_46_45	981_46_23	316_46_1	193_46_11	314_46_1	274_46_20	276_46_1	279_46_49	81_46_89	1714_46_52	1853_46_56	3_46_1	520_46_1	915_46_38
217_46_33	215_46_51	213_46_7	1263_46_117	664_46_17	764_46_103	91_46_181	131_46_1	769_46_71	40_46_40	135_46_1	134_46_63	497_46_1	24_46_217	819_46_160	341_46_22	400_46_1	2245_46_2	1673_46_139	1316_46_21	1092_46_49	713_46_28	333_46_1	1095_46_40	129_46_1	1701_46_48	1553_46_12	1704_46_134	132_46_1	2142_46_143	371_46_19	924_46_106	377_46_122	291_46_1	319_46_73	1083_46_93	311_46_48	981_46_27	316_46_1	193_46_16	314_46_1	274_46_22	276_46_1	279_46_57	81_46_92	1714_46_52	1853_46_53	3_46_1	520_46_1	915_46_37
217_46_31	215_46_57	213_46_5	1263_46_119	664_46_16	764_46_87	91_46_179	131_46_1	769_46_59	40_46_38	135_46_1	134_46_49	497_46_1	24_46_228	819_46_147	341_46_20	400_46_1	2245_46_4	1673_46_148	1316_46_16	1092_46_64	713_46_31	333_46_1	1095_46_34	129_46_1	1701_46_50	1553_46_10	1704_46_140	132_46_1	2142_46_147	371_46_12	924_46_92	377_46_134	291_46_1	319_46_69	1083_46_88	311_46_48	981_46_26	316_46_1	193_46_13	314_46_1	274_46_27	276_46_1	279_46_58	81_46_103	1714_46_57	1853_46_64	3_46_1	520_46_1	915_46_31
217_46_33	215_46_51	213_46_2	1263_46_121	664_46_21	764_46_88	91_46_176	131_46_1	769_46_69	40_46_45	135_46_1	134_46_47	497_46_1	24_46_256	819_46_156	341_46_16	2245_46_3	1673_46_150	1316_46_14	1092_46_75	713_46_30	333_46_1	1095_46_34	129_46_1	1701_46_57	1553_46_6	1704_46_153	132_46_1	2142_46_158	371_46_7	924_46_73	377_46_160	291_46_1	319_46_60	1083_46_82	311_46_49	981_46_33	193_46_14	314_46_1	274_46_33	276_46_1	279_46_58	81_46_99	1714_46_57	1853_46_68	3_46_1	520_46_1	915_46_27	532_46_143	302_46_1
217_46_37	215_46_39	213_46_1	1263_46_120	664_46_23	764_46_77	91_46_200	131_46_1	769_46_68	40_46_40	135_46_1	134_46_46	497_46_1	24_46_247	819_46_146	341_46_14	2245_46_6	1673_46_140	1316_46_11	1092_46_71	713_46_29	333_46_1	1095_46_35	129_46_1	1701_46_54	1553_46_5	1704_46_149	132_46_1	2142_46_150	371_46_7	924_46_61	377_46_164	291_46_1	319_46_65	1083_46_87	311_46_50	981_46_29	193_46_14	314_46_1	274_46_28	276_46_1	279_46_60	81_46_109	1714_46_52	1853_46_73	3_46_1	520_46_1	915_46_25	532_46_159	302_46_1
217_46_38	215_46_35	1263_46_119	664_46_25	764_46_78	91_46_199	131_46_1	769_46_66	40_46_29	135_46_1	134_46_39	497_46_1	24_46_242	819_46_147	341_46_15	2245_46_5	1673_46_146	1316_46_10	1092_46_76	713_46_28	333_46_1	1701_46_44	1553_46_7	1704_46_151	132_46_1	2142_46_149	371_46_5	924_46_62	377_46_157	291_46_1	319_46_70	1083_46_69	311_46_44	981_46_26	193_46_18	314_46_1	274_46_33	276_46_1	279_46_61	81_46_109	1714_46_58	1853_46_70	3_46_1	520_46_1	915_46_24	532_46_178	302_46_1	241_46_126	102_46_15	100_46_1
217_46_46	215_46_36	1263_46_114	664_46_29	764_46_79	91_46_187	131_46_1	769_46_69	40_46_31	135_46_1	134_46_32	497_46_1	24_46_241	819_46_141	341_46_9	2245_46_7	1673_46_137	1316_46_9	1092_46_65	713_46_28	333_46_1	1701_46_49	1553_46_3	1704_46_143	132_46_1	2142_46_146	371_46_4	924_46_73	377_46_164	291_46_1	319_46_65	1083_46_84	311_46_50	981_46_25	193_46_13	314_46_1	274_46_29	276_46_1	279_46_60	81_46_109	1714_46_53	1853_46_85	3_46_1	520_46_1	915_46_33	532_46_183	302_46_1	241_46_144	102_46_16	100_46_1
217_46_48	215_46_41	1263_46_120	664_46_36	764_46_79	91_46_183	131_46_1	769_46_66	40_46_36	135_46_1	134_46_34	497_46_1	24_46_246	819_46_154	341_46_7	2245_46_3	1673_46_135	1316_46_14	1092_46_60	713_46_35	333_46_1	1701_46_58	1704_46_161	132_46_1	2142_46_148	371_46_2	924_46_72	377_46_155	291_46_1	319_46_70	1083_46_71	311_46_50	981_46_24	193_46_9	314_46_1	274_46_28	276_46_1	279_46_59	81_46_109	1714_46_42	1853_46_87	3_46_1	520_46_1	915_46_31	532_46_167	302_46_1	241_46_150	102_46_17	100_46_1	104_46_20
217_46_47	215_46_46	1263_46_130	664_46_34	764_46_77	91_46_170	131_46_1	769_46_64	40_46_48	135_46_1	134_46_35	497_46_1	24_46_250	819_46_145	341_46_11	2245_46_3	1673_46_146	1316_46_15	1092_46_59	713_46_30	333_46_1	1701_46_53	1704_46_156	132_46_1	2142_46_161	371_46_4	924_46_72	377_46_136	291_46_1	319_46_80	1083_46_62	311_46_35	981_46_17	193_46_7	314_46_1	274_46_26	276_46_1	279_46_67	81_46_116	1714_46_41	1853_46_101	3_46_1	520_46_1	915_46_33	532_46_187	302_46_1	241_46_162	102_46_13	100_46_1	104_46_24
217_46_56	215_46_39	1263_46_116	664_46_36	764_46_60	91_46_165	131_46_1	769_46_76	40_46_54	135_46_1	134_46_36	497_46_1	24_46_254	819_46_150	341_46_13	2245_46_1	1673_46_147	1316_46_22	1092_46_56	713_46_23	333_46_1	1701_46_58	1704_46_156	132_46_1	2142_46_156	371_46_1	924_46_77	377_46_146	291_46_1	319_46_90	1083_46_48	311_46_35	981_46_16	193_46_13	314_46_1	274_46_20	276_46_1	279_46_77	81_46_130	1714_46_45	1853_46_99	3_46_1	520_46_1	915_46_27	532_46_185	302_46_1	241_46_158	102_46_12	100_46_1	104_46_17
217_46_56	215_46_43	1263_46_114	664_46_44	764_46_49	91_46_167	131_46_1	769_46_89	40_46_54	135_46_1	134_46_32	497_46_1	24_46_248	819_46_149	341_46_11	2245_46_2	1673_46_164	1316_46_18	1092_46_57	713_46_29	333_46_1	1701_46_62	1704_46_153	132_46_1	2142_46_148	371_46_2	924_46_72	377_46_143	291_46_1	319_46_89	1083_46_60	311_46_37	981_46_13	193_46_12	314_46_1	274_46_21	276_46_1	279_46_77	81_46_136	1714_46_47	1853_46_89	3_46_1	520_46_1	915_46_27	532_46_189	302_46_1	241_46_168	102_46_11	100_46_1	104_46_12
217_46_53	215_46_42	1263_46_123	664_46_53	764_46_41	132_46_1	131_46_1	769_46_92	40_46_56	135_46_1	134_46_22	497_46_1	24_46_246	819_46_147	341_46_7	1673_46_162	1316_46_12	1092_46_55	713_46_25	333_46_1	1701_46_50	1704_46_155	2142_46_123	371_46_2	924_46_58	377_46_144	291_46_1	319_46_94	1083_46_65	311_46_39	981_46_13	193_46_9	314_46_1	274_46_16	276_46_1	279_46_86	81_46_132	1714_46_43	1853_46_93	3_46_1	915_46_28	532_46_183	302_46_1	241_46_159	102_46_15	100_46_1	104_46_14	105_46_196	845_46_189	34_46_1
217_46_54	215_46_47	1263_46_132	664_46_50	764_46_36	132_46_1	131_46_1	769_46_94	40_46_66	135_46_1	134_46_17	497_46_1	24_46_232	819_46_153	341_46_4	1673_46_160	1316_46_14	1092_46_53	713_46_28	333_46_1	1701_46_47	1704_46_162	2142_46_118	371_46_2	924_46_60	377_46_165	291_46_1	319_46_100	1083_46_68	311_46_39	981_46_9	193_46_6	314_46_1	274_46_10	276_46_1	279_46_95	81_46_146	1714_46_34	1853_46_81	3_46_1	915_46_34	532_46_155	302_46_1	241_46_132	102_46_12	100_46_1	104_46_21	105_46_192	845_46_199	34_46_1
217_46_51	215_46_50	1263_46_120	664_46_49	764_46_35	132_46_1	131_46_1	769_46_91	40_46_55	135_46_1	134_46_16	497_46_1	24_46_226	819_46_144	341_46_7	1673_46_155	1316_46_13	1092_46_44	713_46_27	333_46_1	1701_46_51	1704_46_183	2142_46_122	371_46_4	924_46_59	377_46_175	291_46_1	319_46_97	1083_46_69	311_46_48	981_46_9	193_46_5	314_46_1	274_46_13	276_46_1	279_46_99	81_46_143	1714_46_32	1853_46_81	3_46_1	915_46_39	532_46_165	302_46_1	241_46_118	102_46_12	100_46_1	104_46_27	105_46_208	845_46_188	34_46_1
217_46_49	215_46_51	1263_46_116	664_46_50	764_46_39	132_46_1	131_46_1	769_46_93	40_46_60	135_46_1	134_46_11	497_46_1	24_46_251	819_46_150	341_46_5	1673_46_131	1316_46_13	1092_46_50	713_46_24	333_46_1	1701_46_42	1704_46_185	2142_46_138	371_46_4	924_46_55	377_46_192	291_46_1	319_46_95	1083_46_58	311_46_60	981_46_8	193_46_5	314_46_1	274_46_16	276_46_1	279_46_96	81_46_141	1714_46_35	1853_46_96	3_46_1	915_46_24	532_46_158	302_46_1	241_46_130	102_46_7	100_46_1	104_46_25	105_46_235	845_46_170	34_46_1
217_46_53	215_46_52	1263_46_115	664_46_44	764_46_42	132_46_1	131_46_1	769_46_110	40_46_50	135_46_1	134_46_12	497_46_1	24_46_249	819_46_145	341_46_2	1673_46_136	1316_46_10	1092_46_67	713_46_19	333_46_1	1701_46_34	1704_46_193	2142_46_139	371_46_1	924_46_50	377_46_199	291_46_1	319_46_110	1083_46_48	311_46_51	981_46_14	193_46_7	314_46_1	274_46_16	276_46_1	279_46_81	81_46_134	1714_46_39	1853_46_88	3_46_1	915_46_30	532_46_156	302_46_1	241_46_116	102_46_13	100_46_1	104_46_26	105_46_252	845_46_183	34_46_1
217_46_55	215_46_53	1263_46_106	664_46_47	764_46_42	132_46_1	131_46_1	769_46_98	40_46_56	135_46_1	134_46_15	497_46_1	24_46_258	819_46_127	341_46_2	1673_46_132	1316_46_14	1092_46_53	713_46_13	333_46_1	1701_46_31	1704_46_214	2142_46_141	371_46_4	924_46_65	377_46_202	291_46_1	319_46_101	1083_46_54	311_46_43	981_46_15	193_46_4	314_46_1	274_46_15	276_46_1	279_46_77	81_46_148	1714_46_43	1853_46_100	3_46_1	915_46_33	532_46_170	302_46_1	241_46_96	102_46_11	100_46_1	104_46_20	105_46_260	845_46_182	34_46_1
217_46_58	215_46_67	1263_46_117	664_46_33	764_46_32	132_46_1	131_46_1	769_46_99	40_46_41	135_46_1	134_46_19	497_46_1	24_46_277	819_46_133	341_46_3	1673_46_126	1316_46_16	1092_46_53	713_46_8	333_46_1	1701_46_23	1704_46_222	2142_46_151	371_46_4	924_46_73	377_46_203	291_46_1	319_46_104	1083_46_46	311_46_40	981_46_10	193_46_2	314_46_1	274_46_11	276_46_1	279_46_71	81_46_139	1714_46_51	1853_46_89	3_46_1	915_46_41	532_46_166	302_46_1	241_46_107	102_46_8	100_46_1	104_46_16	105_46_274	845_46_178	34_46_1
217_46_48	215_46_72	1263_46_124	664_46_39	764_46_33	132_46_1	131_46_1	769_46_92	40_46_46	135_46_1	134_46_17	497_46_1	24_46_269	819_46_132	97_46_62	1673_46_132	1316_46_18	1092_46_55	713_46_10	333_46_1	1701_46_23	1704_46_236	2142_46_141	371_46_4	924_46_74	377_46_209	291_46_1	319_46_113	1083_46_49	311_46_49	981_46_8	193_46_1	314_46_1	274_46_16	276_46_1	279_46_65	81_46_126	1714_46_46	1853_46_86	3_46_1	915_46_38	532_46_168	302_46_1	241_46_100	102_46_8	100_46_1	104_46_27	105_46_281	845_46_173	34_46_1
217_46_58	215_46_67	1263_46_135	664_46_39	764_46_18	132_46_1	131_46_1	769_46_98	40_46_43	135_46_1	134_46_19	497_46_1	24_46_267	819_46_125	97_46_62	1673_46_125	1316_46_18	1092_46_49	713_46_12	333_46_1	1701_46_26	1704_46_254	2142_46_146	371_46_4	924_46_84	377_46_197	291_46_1	319_46_114	1083_46_52	311_46_45	981_46_7	314_46_1	274_46_15	276_46_1	279_46_53	81_46_129	1714_46_27	1853_46_69	3_46_1	915_46_44	532_46_145	302_46_1	241_46_100	102_46_15	100_46_1	104_46_19	105_46_310	845_46_177	34_46_1	539_46_42
217_46_55	215_46_82	1263_46_132	664_46_48	764_46_13	132_46_1	131_46_1	769_46_115	40_46_39	135_46_1	134_46_22	497_46_1	24_46_284	819_46_134	97_46_59	1673_46_112	1316_46_18	1092_46_50	713_46_14	333_46_1	1701_46_18	1704_46_257	2142_46_152	371_46_1	924_46_75	377_46_212	291_46_1	319_46_108	1083_46_60	311_46_39	981_46_9	314_46_1	274_46_18	276_46_1	279_46_53	81_46_121	1714_46_15	1853_46_63	3_46_1	915_46_44	532_46_143	302_46_1	241_46_96	102_46_13	100_46_1	104_46_22	105_46_303	845_46_177	34_46_1	539_46_39
217_46_66	215_46_90	1263_46_126	664_46_35	764_46_9	132_46_1	131_46_1	769_46_112	40_46_42	135_46_1	134_46_23	497_46_1	24_46_252	819_46_131	97_46_67	1673_46_105	1316_46_21	1092_46_46	713_46_15	333_46_1	1701_46_15	1704_46_259	2142_46_162	371_46_1	924_46_74	377_46_204	291_46_1	319_46_110	1083_46_43	311_46_42	981_46_10	314_46_1	274_46_19	276_46_1	279_46_44	81_46_117	1714_46_18	1853_46_70	3_46_1	915_46_41	532_46_139	302_46_1	241_46_95	102_46_12	100_46_1	104_46_27	105_46_319	845_46_206	34_46_1	539_46_36
217_46_61	215_46_79	1263_46_125	664_46_44	764_46_3	132_46_1	131_46_1	769_46_110	40_46_41	135_46_1	134_46_28	497_46_1	24_46_254	819_46_112	97_46_60	1673_46_109	1316_46_19	1092_46_60	713_46_24	333_46_1	1701_46_17	1704_46_247	2142_46_162	371_46_4	924_46_78	377_46_218	291_46_1	319_46_88	1083_46_57	311_46_37	981_46_13	314_46_1	274_46_20	276_46_1	279_46_40	81_46_130	1714_46_24	1853_46_60	3_46_1	915_46_44	532_46_137	302_46_1	241_46_95	102_46_10	100_46_1	104_46_30	105_46_308	845_46_215	34_46_1	539_46_47
217_46_56	215_46_79	1263_46_112	664_46_55	764_46_3	132_46_1	131_46_1	769_46_103	40_46_30	135_46_1	134_46_18	497_46_1	24_46_267	819_46_129	97_46_68	1673_46_101	1316_46_13	1092_46_54	713_46_18	333_46_1	1701_46_8	1704_46_257	2142_46_148	371_46_2	924_46_69	377_46_205	291_46_1	319_46_97	1083_46_55	311_46_32	981_46_11	314_46_1	274_46_24	276_46_1	279_46_44	81_46_132	1714_46_36	1853_46_58	3_46_1	915_46_50	532_46_144	302_46_1	241_46_97	102_46_8	100_46_1	104_46_28	105_46_333	845_46_221	34_46_1	539_46_50
217_46_55	215_46_82	1263_46_108	664_46_51	764_46_3	132_46_1	131_46_1	769_46_101	40_46_35	135_46_1	134_46_28	497_46_1	24_46_254	819_46_122	97_46_63	1673_46_101	1316_46_11	1092_46_58	713_46_27	333_46_1	1701_46_5	1704_46_271	2142_46_152	371_46_2	924_46_80	377_46_222	291_46_1	319_46_81	1083_46_50	311_46_31	981_46_12	314_46_1	274_46_34	276_46_1	279_46_46	81_46_120	1714_46_44	1853_46_48	3_46_1	915_46_54	532_46_132	302_46_1	241_46_99	102_46_2	100_46_1	104_46_33	105_46_359	845_46_234	34_46_1	539_46_47
217_46_54	215_46_91	1263_46_100	664_46_48	764_46_1	132_46_1	131_46_1	769_46_114	40_46_37	135_46_1	134_46_29	497_46_1	24_46_219	819_46_118	97_46_62	1673_46_114	1316_46_12	1092_46_46	713_46_29	333_46_1	1701_46_3	1704_46_249	2142_46_167	371_46_1	924_46_94	377_46_227	291_46_1	319_46_82	1083_46_50	311_46_34	981_46_17	314_46_1	274_46_26	276_46_1	279_46_49	81_46_135	1714_46_45	1853_46_56	3_46_1	915_46_44	532_46_133	302_46_1	241_46_101	102_46_3	100_46_1	104_46_35	105_46_344	845_46_240	34_46_1	539_46_51
217_46_61	215_46_100	1263_46_80	664_46_42	764_46_1	132_46_1	131_46_1	769_46_122	40_46_34	135_46_1	134_46_25	497_46_1	24_46_219	819_46_133	97_46_65	1673_46_103	1316_46_11	1092_46_40	713_46_23	333_46_1	1701_46_1	1704_46_244	2142_46_161	371_46_2	924_46_101	377_46_231	291_46_1	319_46_81	1083_46_42	311_46_42	981_46_12	314_46_1	274_46_29	276_46_1	279_46_41	81_46_141	1714_46_37	1853_46_56	3_46_1	915_46_41	532_46_117	302_46_1	241_46_101	102_46_5	100_46_1	104_46_31	105_46_360	845_46_235	34_46_1	539_46_46
217_46_59	215_46_103	1263_46_65	664_46_36	132_46_1	131_46_1	769_46_121	40_46_30	135_46_1	134_46_26	24_46_227	819_46_148	97_46_56	1673_46_124	1316_46_16	1092_46_38	713_46_14	333_46_1	1701_46_1	1704_46_259	2142_46_155	371_46_2	924_46_102	377_46_230	291_46_1	319_46_89	1083_46_40	311_46_45	981_46_12	314_46_1	274_46_24	276_46_1	279_46_32	81_46_160	1714_46_31	1853_46_62	3_46_1	915_46_39	532_46_116	302_46_1	241_46_99	102_46_4	100_46_1	104_46_27	105_46_382	845_46_238	34_46_1	539_46_49	1003_46_59	623_46_1
217_46_48	215_46_120	1263_46_73	664_46_43	132_46_1	131_46_1	769_46_107	40_46_31	135_46_1	134_46_21	24_46_238	819_46_147	97_46_61	1673_46_116	1316_46_9	1092_46_27	713_46_8	333_46_1	1701_46_3	1704_46_260	2142_46_157	371_46_2	924_46_99	377_46_214	291_46_1	319_46_104	1083_46_55	311_46_35	981_46_9	314_46_1	274_46_30	276_46_1	279_46_35	81_46_173	1714_46_32	1853_46_56	3_46_1	915_46_38	532_46_133	302_46_1	241_46_79	102_46_8	100_46_1	104_46_32	105_46_405	845_46_249	34_46_1	539_46_58	1003_46_62	623_46_1
217_46_50	215_46_107	1263_46_74	664_46_39	132_46_1	131_46_1	769_46_115	40_46_40	135_46_1	134_46_25	24_46_220	819_46_138	97_46_72	1673_46_120	1316_46_12	1092_46_25	713_46_8	333_46_1	1701_46_9	1704_46_253	2142_46_139	371_46_2	924_46_102	377_46_215	291_46_1	319_46_117	1083_46_61	311_46_32	981_46_10	314_46_1	274_46_28	276_46_1	279_46_36	81_46_165	1714_46_35	1853_46_70	3_46_1	915_46_39	532_46_139	302_46_1	241_46_77	102_46_10	100_46_1	104_46_36	105_46_407	845_46_264	34_46_1	539_46_55	1003_46_59	623_46_1
217_46_37	215_46_114	1263_46_68	664_46_35	132_46_1	131_46_1	769_46_119	40_46_51	135_46_1	134_46_24	24_46_217	819_46_150	97_46_66	1673_46_122	1316_46_12	1092_46_33	713_46_5	1701_46_8	1704_46_248	2142_46_136	924_46_100	377_46_218	291_46_1	319_46_125	1083_46_67	311_46_32	981_46_7	314_46_1	274_46_31	276_46_1	279_46_42	81_46_157	1714_46_26	1853_46_74	3_46_1	915_46_45	532_46_150	302_46_1	241_46_66	102_46_9	100_46_1	104_46_39	105_46_380	845_46_262	34_46_1	539_46_58	1003_46_76	623_46_1	620_46_322	624_46_8
217_46_25	215_46_113	1263_46_68	664_46_44	132_46_1	131_46_1	769_46_118	40_46_40	135_46_1	134_46_27	24_46_222	819_46_149	97_46_75	1673_46_141	1316_46_11	1092_46_34	713_46_7	1701_46_6	1704_46_241	2142_46_131	924_46_105	377_46_231	291_46_1	319_46_141	1083_46_62	311_46_31	981_46_7	314_46_1	274_46_29	276_46_1	279_46_30	81_46_162	1714_46_20	1853_46_70	3_46_1	915_46_38	532_46_149	302_46_1	241_46_71	102_46_11	100_46_1	104_46_34	105_46_377	845_46_287	34_46_1	539_46_62	1003_46_62	623_46_1	620_46_301	624_46_7
217_46_25	215_46_102	1263_46_79	664_46_39	132_46_1	131_46_1	769_46_122	40_46_46	135_46_1	134_46_26	24_46_200	819_46_154	97_46_63	1673_46_116	1316_46_18	1092_46_37	713_46_9	1701_46_9	1704_46_258	2142_46_139	924_46_121	377_46_237	291_46_1	319_46_132	1083_46_67	311_46_34	981_46_7	314_46_1	274_46_43	276_46_1	279_46_28	81_46_171	1714_46_15	1853_46_72	3_46_1	915_46_36	532_46_146	302_46_1	241_46_79	102_46_9	100_46_1	104_46_42	105_46_381	845_46_256	34_46_1	539_46_63	1003_46_53	623_46_1	620_46_291	624_46_14
217_46_23	215_46_102	1263_46_81	664_46_43	132_46_1	131_46_1	769_46_121	40_46_35	135_46_1	134_46_21	24_46_201	819_46_159	97_46_61	1673_46_137	1316_46_16	1092_46_38	713_46_2	1701_46_13	1704_46_245	2142_46_123	924_46_133	377_46_245	291_46_1	319_46_144	1083_46_67	311_46_33	981_46_5	314_46_1	274_46_34	276_46_1	279_46_24	81_46_159	1714_46_13	1853_46_83	3_46_1	915_46_35	532_46_175	302_46_1	241_46_80	102_46_7	100_46_1	104_46_48	105_46_350	845_46_241	34_46_1	539_46_60	1003_46_61	623_46_1	620_46_290	624_46_7
217_46_24	215_46_127	1263_46_88	664_46_35	132_46_1	131_46_1	769_46_105	40_46_33	135_46_1	134_46_33	24_46_210	819_46_164	97_46_48	1673_46_148	1316_46_13	1092_46_43	713_46_3	1701_46_14	1704_46_244	2142_46_129	924_46_145	377_46_228	291_46_1	319_46_138	1083_46_66	311_46_28	981_46_6	314_46_1	274_46_35	276_46_1	279_46_29	81_46_164	1714_46_10	1853_46_60	3_46_1	915_46_32	532_46_197	302_46_1	241_46_91	102_46_5	100_46_1	104_46_53	105_46_338	845_46_219	34_46_1	539_46_63	1003_46_62	623_46_1	620_46_289	624_46_10
217_46_21	215_46_113	1263_46_79	664_46_43	132_46_1	131_46_1	769_46_103	40_46_27	135_46_1	134_46_38	24_46_221	819_46_150	97_46_50	1673_46_144	1316_46_13	1092_46_50	713_46_5	1701_46_11	1704_46_239	2142_46_145	924_46_137	377_46_219	291_46_1	319_46_131	1083_46_62	311_46_25	981_46_5	314_46_1	274_46_30	276_46_1	279_46_28	81_46_160	1714_46_11	1853_46_58	3_46_1	915_46_34	532_46_216	302_46_1	241_46_91	102_46_2	100_46_1	104_46_48	105_46_340	845_46_225	34_46_1	539_46_69	1003_46_61	623_46_1	620_46_282	624_46_10
217_46_17	215_46_110	1263_46_72	664_46_50	132_46_1	131_46_1	769_46_106	40_46_27	135_46_1	134_46_36	24_46_199	819_46_160	97_46_38	1673_46_142	1316_46_19	1092_46_48	713_46_8	1701_46_14	1704_46_212	2142_46_152	924_46_152	377_46_232	291_46_1	319_46_122	1083_46_69	311_46_29	981_46_6	314_46_1	274_46_34	276_46_1	279_46_23	81_46_155	1714_46_13	1853_46_54	3_46_1	915_46_36	532_46_226	302_46_1	241_46_89	102_46_1	100_46_1	104_46_54	105_46_345	845_46_226	34_46_1	539_46_80	1003_46_60	623_46_1	620_46_281	624_46_9
217_46_18	215_46_119	1263_46_80	664_46_43	132_46_1	131_46_1	769_46_108	40_46_30	135_46_1	134_46_40	24_46_181	819_46_173	97_46_27	1673_46_160	1316_46_32	1092_46_61	713_46_8	1701_46_13	1704_46_205	2142_46_159	924_46_149	377_46_240	291_46_1	319_46_124	1083_46_53	311_46_31	981_46_6	314_46_1	274_46_40	276_46_1	279_46_27	81_46_165	1714_46_14	1853_46_40	3_46_1	915_46_32	532_46_237	302_46_1	241_46_94	100_46_1	104_46_40	105_46_333	845_46_216	34_46_1	539_46_78	1003_46_56	623_46_1	620_46_259	624_46_11	571_46_136
217_46_30	215_46_124	1263_46_70	664_46_35	132_46_1	131_46_1	769_46_109	40_46_20	135_46_1	134_46_41	24_46_175	819_46_173	97_46_27	1673_46_167	1316_46_32	1092_46_46	713_46_8	1701_46_6	1704_46_205	2142_46_155	924_46_150	377_46_257	291_46_1	319_46_108	1083_46_65	311_46_25	981_46_8	314_46_1	274_46_39	276_46_1	279_46_30	81_46_173	1714_46_17	1853_46_40	3_46_1	915_46_34	532_46_233	302_46_1	241_46_105	100_46_1	104_46_39	105_46_350	845_46_248	34_46_1	539_46_66	1003_46_64	623_46_1	620_46_268	624_46_16	571_46_135
217_46_33	215_46_116	1263_46_91	664_46_28	132_46_1	131_46_1	769_46_100	40_46_20	135_46_1	134_46_39	24_46_175	819_46_153	97_46_31	1673_46_163	1316_46_32	1092_46_46	713_46_6	1701_46_13	1704_46_195	2142_46_183	924_46_134	377_46_253	291_46_1	319_46_112	1083_46_72	311_46_23	981_46_8	314_46_1	274_46_31	276_46_1	279_46_35	81_46_170	1714_46_18	1853_46_41	3_46_1	915_46_39	532_46_221	302_46_1	241_46_119	100_46_1	104_46_36	105_46_357	845_46_260	34_46_1	539_46_67	1003_46_66	623_46_1	620_46_264	624_46_12	571_46_109
217_46_36	215_46_107	1263_46_79	664_46_30	132_46_1	131_46_1	769_46_93	40_46_22	135_46_1	134_46_38	24_46_179	819_46_152	97_46_42	1673_46_151	1316_46_37	1092_46_39	713_46_5	1701_46_10	1704_46_183	2142_46_197	924_46_148	377_46_237	291_46_1	319_46_104	1083_46_77	311_46_31	981_46_10	314_46_1	274_46_34	276_46_1	279_46_39	81_46_173	1714_46_11	1853_46_31	3_46_1	915_46_40	532_46_211	302_46_1	241_46_106	100_46_1	104_46_38	105_46_370	845_46_272	34_46_1	539_46_53	1003_46_68	623_46_1	620_46_254	624_46_13	571_46_111
217_46_36	215_46_107	1263_46_75	664_46_33	132_46_1	131_46_1	769_46_84	40_46_19	135_46_1	134_46_42	24_46_192	819_46_156	97_46_27	1673_46_168	1316_46_31	1092_46_39	713_46_7	1701_46_10	1704_46_171	2142_46_197	924_46_151	377_46_233	291_46_1	319_46_104	1083_46_82	311_46_30	981_46_10	314_46_1	274_46_29	276_46_1	279_46_33	81_46_186	1714_46_14	1853_46_33	3_46_1	915_46_48	532_46_212	302_46_1	241_46_105	100_46_1	104_46_39	105_46_377	845_46_250	34_46_1	539_46_64	1003_46_83	623_46_1	620_46_240	624_46_16	571_46_109
217_46_29	215_46_95	1263_46_68	664_46_38	132_46_1	131_46_1	769_46_85	40_46_8	135_46_1	134_46_35	24_46_195	819_46_154	97_46_34	1673_46_159	1316_46_39	1092_46_32	713_46_6	1701_46_9	1704_46_175	2142_46_194	924_46_156	377_46_223	291_46_1	319_46_103	1083_46_87	311_46_41	981_46_8	314_46_1	274_46_23	276_46_1	279_46_33	81_46_187	1714_46_10	1853_46_42	3_46_1	915_46_49	532_46_224	302_46_1	241_46_111	100_46_1	104_46_42	105_46_387	845_46_266	34_46_1	539_46_70	1003_46_82	623_46_1	620_46_241	624_46_17	571_46_93
217_46_31	215_46_90	1263_46_62	664_46_40	132_46_1	131_46_1	769_46_90	40_46_12	135_46_1	134_46_29	24_46_181	819_46_159	97_46_39	1673_46_153	1316_46_47	1092_46_33	713_46_9	1701_46_9	1704_46_196	2142_46_194	924_46_168	377_46_237	291_46_1	319_46_113	1083_46_83	311_46_36	981_46_10	314_46_1	274_46_27	276_46_1	279_46_27	81_46_198	1714_46_11	1853_46_35	3_46_1	915_46_47	532_46_243	302_46_1	241_46_112	100_46_1	104_46_41	105_46_361	845_46_271	34_46_1	539_46_75	1003_46_79	623_46_1	620_46_218	624_46_17	571_46_99
217_46_31	215_46_96	1263_46_60	664_46_42	132_46_1	131_46_1	769_46_85	40_46_7	135_46_1	134_46_23	24_46_181	819_46_166	97_46_39	1673_46_168	1316_46_40	1092_46_37	713_46_8	1701_46_9	1704_46_210	2142_46_200	924_46_156	377_46_219	291_46_1	319_46_101	1083_46_72	311_46_38	981_46_11	314_46_1	274_46_23	276_46_1	279_46_30	81_46_205	1714_46_7	1853_46_25	3_46_1	915_46_50	532_46_245	302_46_1	241_46_109	100_46_1	104_46_39	105_46_349	845_46_264	34_46_1	539_46_75	1003_46_95	623_46_1	620_46_201	624_46_13	571_46_98
217_46_24	215_46_112	1263_46_70	664_46_47	132_46_1	131_46_1	769_46_90	40_46_5	135_46_1	134_46_23	24_46_179	819_46_160	97_46_40	1673_46_178	1316_46_42	1092_46_34	713_46_5	1701_46_4	1704_46_228	2142_46_183	924_46_158	377_46_214	291_46_1	319_46_95	1083_46_62	311_46_39	981_46_12	314_46_1	274_46_33	276_46_1	279_46_29	81_46_200	1714_46_9	1853_46_26	3_46_1	915_46_56	532_46_250	302_46_1	241_46_111	100_46_1	104_46_41	105_46_344	845_46_266	34_46_1	539_46_77	1003_46_101	623_46_1	620_46_176	624_46_24	571_46_102
217_46_22	215_46_118	1263_46_63	664_46_52	132_46_1	131_46_1	769_46_93	40_46_8	135_46_1	134_46_25	24_46_206	819_46_152	97_46_51	1673_46_175	1316_46_44	1092_46_35	713_46_3	1701_46_2	1704_46_235	2142_46_188	924_46_156	377_46_217	291_46_1	319_46_101	1083_46_65	311_46_44	981_46_10	314_46_1	274_46_24	276_46_1	279_46_25	81_46_204	1714_46_10	1853_46_16	3_46_1	915_46_54	532_46_221	302_46_1	241_46_98	100_46_1	104_46_46	105_46_355	845_46_260	34_46_1	539_46_67	1003_46_103	623_46_1	620_46_155	624_46_23	571_46_95
217_46_15	215_46_120	1263_46_60	664_46_41	132_46_1	131_46_1	769_46_80	40_46_5	135_46_1	134_46_27	24_46_204	819_46_154	97_46_53	1673_46_162	1316_46_37	1092_46_41	713_46_1	1701_46_2	1704_46_246	2142_46_190	924_46_167	377_46_213	291_46_1	319_46_97	1083_46_69	311_46_46	981_46_10	314_46_1	274_46_27	276_46_1	279_46_26	81_46_182	1714_46_6	1853_46_19	3_46_1	915_46_52	532_46_226	302_46_1	241_46_109	100_46_1	104_46_53	105_46_359	845_46_264	34_46_1	539_46_58	1003_46_103	623_46_1	620_46_163	624_46_24	571_46_87
217_46_14	215_46_114	1263_46_59	664_46_39	132_46_1	131_46_1	769_46_79	40_46_8	135_46_1	134_46_25	24_46_207	819_46_159	97_46_69	1673_46_164	1316_46_36	1092_46_51	713_46_4	1701_46_1	1704_46_242	2142_46_190	924_46_156	377_46_210	291_46_1	319_46_115	1083_46_70	311_46_43	981_46_10	314_46_1	274_46_13	276_46_1	279_46_21	81_46_180	1714_46_5	1853_46_13	3_46_1	915_46_37	532_46_225	302_46_1	241_46_117	100_46_1	104_46_60	105_46_389	845_46_274	34_46_1	539_46_57	1003_46_93	623_46_1	620_46_169	624_46_19	571_46_92
217_46_19	215_46_137	1263_46_62	664_46_45	132_46_1	131_46_1	769_46_73	40_46_7	135_46_1	134_46_27	24_46_186	819_46_160	97_46_60	1673_46_165	1316_46_36	1092_46_44	713_46_4	1701_46_1	1704_46_210	2142_46_191	924_46_154	377_46_206	291_46_1	319_46_110	1083_46_77	311_46_34	981_46_11	314_46_1	274_46_17	276_46_1	279_46_24	81_46_192	1714_46_2	1853_46_11	3_46_1	915_46_32	532_46_223	302_46_1	241_46_130	100_46_1	104_46_52	105_46_363	845_46_256	34_46_1	539_46_67	1003_46_104	623_46_1	620_46_178	624_46_20	571_46_101
217_46_17	215_46_143	1263_46_58	664_46_35	132_46_1	131_46_1	769_46_76	40_46_12	135_46_1	134_46_28	24_46_210	819_46_157	97_46_61	1673_46_147	1316_46_39	1092_46_48	713_46_3	1701_46_2	1704_46_215	2142_46_184	924_46_146	377_46_194	291_46_1	319_46_121	1083_46_81	311_46_39	981_46_10	314_46_1	274_46_17	276_46_1	279_46_36	81_46_200	1714_46_1	1853_46_17	3_46_1	915_46_25	532_46_204	302_46_1	241_46_120	100_46_1	104_46_61	105_46_339	845_46_258	34_46_1	539_46_94	1003_46_98	623_46_1	620_46_176	624_46_19	571_46_107
217_46_12	215_46_157	1263_46_50	664_46_35	132_46_1	131_46_1	769_46_78	40_46_17	135_46_1	134_46_27	24_46_229	819_46_152	97_46_71	1673_46_140	1316_46_37	1092_46_35	713_46_3	1701_46_3	1704_46_224	2142_46_201	924_46_140	377_46_192	291_46_1	319_46_118	1083_46_67	311_46_32	981_46_9	314_46_1	274_46_9	276_46_1	279_46_34	81_46_184	1714_46_1	1853_46_17	3_46_1	915_46_30	532_46_220	302_46_1	241_46_116	100_46_1	104_46_66	105_46_348	845_46_255	34_46_1	539_46_102	1003_46_102	623_46_1	620_46_187	624_46_15	571_46_119
217_46_11	215_46_162	1263_46_55	664_46_42	132_46_1	131_46_1	769_46_76	40_46_16	135_46_1	134_46_24	24_46_239	819_46_151	97_46_81	1673_46_127	1316_46_39	1092_46_27	713_46_2	1701_46_3	1704_46_235	2142_46_186	924_46_142	377_46_216	291_46_1	319_46_125	1083_46_69	311_46_37	981_46_12	314_46_1	274_46_13	276_46_1	279_46_31	81_46_164	1714_46_2	1853_46_11	3_46_1	915_46_38	532_46_240	302_46_1	241_46_101	100_46_1	104_46_64	105_46_358	845_46_243	34_46_1	539_46_105	1003_46_107	623_46_1	620_46_176	624_46_14	571_46_127
623_46_1	217_46_13	319_46_129	215_46_184	1083_46_57	135_46_1	624_46_17	1263_46_63	311_46_36	981_46_13	1201_46_213	456_46_28	314_46_1	61_46_30	258_46_83	769_46_69	274_46_16	870_46_138	276_46_1	134_46_19	252_46_7	279_46_31	1904_46_5	81_46_159	254_46_1	620_46_161	24_46_243	13_46_1	1853_46_5	42_46_1	3_46_1	40_46_16	819_46_139	1326_34_75	655_46_1	104_46_68	184_46_1	651_46_322	915_46_34	1293_46_41	220_46_1	571_46_135	2142_46_192	201_46_1	1316_46_38	1175_46_255	202_46_15	142_46_8	1092_46_37	221_46_36
623_46_1	217_46_11	319_46_128	215_46_187	1083_46_60	135_46_1	624_46_14	1263_46_62	311_46_42	981_46_12	1201_46_212	456_46_19	314_46_1	61_46_22	258_46_75	769_46_68	274_46_10	870_46_138	276_46_1	134_46_16	252_46_5	279_46_30	1904_46_3	81_46_170	254_46_1	620_46_171	24_46_257	13_46_1	1853_46_10	42_46_1	3_46_1	40_46_15	819_46_128	1326_34_87	655_46_1	104_46_48	184_46_1	651_46_304	915_46_33	1293_46_42	220_46_1	571_46_132	2142_46_212	201_46_1	1316_46_29	1175_46_245	202_46_15	142_46_11	1092_46_31	221_46_43
623_46_1	217_46_14	319_46_141	215_46_186	1083_46_55	135_46_1	624_46_13	1263_46_76	311_46_51	981_46_12	1201_46_201	456_46_16	314_46_1	61_46_16	258_46_88	769_46_57	274_46_10	870_46_140	276_46_1	134_46_11	252_46_4	279_46_27	81_46_183	254_46_1	620_46_164	24_46_253	13_46_1	1853_46_9	42_46_1	3_46_1	40_46_11	819_46_130	1326_34_80	655_46_1	104_46_54	184_46_1	651_46_305	915_46_37	1293_46_49	220_46_1	571_46_129	2142_46_223	201_46_1	1316_46_26	1175_46_231	202_46_12	142_46_8	1092_46_40	221_46_52	713_46_3
623_46_1	217_46_21	319_46_133	215_46_176	1083_46_43	135_46_1	624_46_14	1263_46_73	311_46_35	981_46_12	1201_46_209	456_46_12	314_46_1	61_46_16	258_46_86	769_46_48	274_46_16	870_46_145	276_46_1	134_46_8	279_46_23	81_46_180	254_46_1	620_46_179	24_46_256	13_46_1	1853_46_10	42_46_1	3_46_1	40_46_12	819_46_138	1326_34_83	655_46_1	104_46_63	184_46_1	651_46_308	915_46_41	1293_46_42	220_46_1	571_46_123	2142_46_253	201_46_1	1316_46_21	1175_46_206	202_46_14	142_46_11	1092_46_26	221_46_54	713_46_2	845_46_276
623_46_1	217_46_15	319_46_125	215_46_171	1083_46_50	135_46_1	624_46_19	1263_46_68	311_46_41	981_46_10	1201_46_217	456_46_14	314_46_1	61_46_14	258_46_104	769_46_49	274_46_24	870_46_124	276_46_1	134_46_10	279_46_26	81_46_187	254_46_1	620_46_191	24_46_231	13_46_1	1853_46_13	42_46_1	3_46_1	40_46_15	819_46_157	1326_34_80	655_46_1	104_46_71	184_46_1	651_46_307	915_46_48	1293_46_44	220_46_1	571_46_128	2142_46_245	201_46_1	1316_46_16	1175_46_219	202_46_15	142_46_7	1092_46_23	221_46_42	845_46_276	149_34_27
623_46_1	217_46_18	319_46_117	215_46_191	1083_46_50	135_46_1	624_46_16	1263_46_55	311_46_49	981_46_11	1201_46_216	456_46_11	314_46_1	61_46_12	258_46_106	769_46_52	274_46_34	870_46_112	276_46_1	134_46_4	279_46_24	81_46_175	254_46_1	620_46_196	24_46_238	13_46_1	1853_46_11	42_46_1	3_46_1	40_46_21	819_46_152	1326_34_81	655_46_1	104_46_90	184_46_1	651_46_299	915_46_60	1293_46_44	220_46_1	571_46_118	2142_46_248	201_46_1	1316_46_12	1175_46_215	202_46_19	142_46_9	1092_46_24	221_46_38	845_46_289	149_34_30
623_46_1	217_46_13	319_46_115	215_46_184	1083_46_46	135_46_1	624_46_19	1263_46_50	311_46_55	981_46_11	1201_46_228	456_46_6	314_46_1	61_46_17	258_46_111	769_46_54	274_46_25	870_46_113	276_46_1	134_46_5	279_46_22	81_46_184	254_46_1	620_46_207	24_46_225	13_46_1	1853_46_7	42_46_1	3_46_1	40_46_19	819_46_158	1326_34_92	655_46_1	104_46_77	184_46_1	651_46_301	915_46_69	1293_46_48	220_46_1	571_46_109	2142_46_241	201_46_1	1316_46_15	1175_46_213	202_46_21	142_46_10	1092_46_17	221_46_33	845_46_292	149_34_25
623_46_1	217_46_12	319_46_113	215_46_180	1083_46_40	135_46_1	624_46_13	1263_46_40	311_46_46	981_46_14	1201_46_241	456_46_7	314_46_1	61_46_20	258_46_113	769_46_52	274_46_28	870_46_125	276_46_1	134_46_7	279_46_19	81_46_195	254_46_1	620_46_220	24_46_216	13_46_1	1853_46_6	42_46_1	3_46_1	40_46_14	819_46_169	1326_34_88	655_46_1	104_46_80	184_46_1	651_46_302	915_46_72	1293_46_44	220_46_1	571_46_99	2142_46_239	201_46_1	1316_46_10	1175_46_193	202_46_19	142_46_13	1092_46_16	221_46_23	845_46_307	149_34_19
623_46_1	217_46_10	319_46_118	215_46_166	1083_46_36	135_46_1	624_46_8	1263_46_41	311_46_57	981_46_11	1201_46_237	456_46_6	314_46_1	61_46_11	258_46_96	769_46_59	274_46_20	870_46_126	276_46_1	134_46_4	279_46_21	81_46_187	254_46_1	620_46_232	24_46_210	13_46_1	1853_46_6	42_46_1	3_46_1	40_46_18	819_46_176	1326_34_92	655_46_1	104_46_93	184_46_1	651_46_308	915_46_69	1293_46_49	220_46_1	571_46_96	2142_46_237	201_46_1	1316_46_7	1175_46_188	202_46_19	142_46_9	1092_46_14	221_46_19	845_46_314	149_34_11
623_46_1	217_46_11	319_46_128	215_46_161	1083_46_44	135_46_1	624_46_8	1263_46_48	311_46_57	981_46_10	1201_46_213	456_46_6	314_46_1	61_46_7	258_46_85	769_46_56	274_46_21	870_46_131	276_46_1	134_46_1	279_46_18	81_46_201	254_46_1	620_46_245	24_46_215	13_46_1	1853_46_6	42_46_1	3_46_1	40_46_19	819_46_172	1326_34_99	655_46_1	104_46_116	184_46_1	651_46_300	915_46_73	1293_46_49	220_46_1	571_46_103	2142_46_238	201_46_1	1316_46_11	1175_46_173	202_46_8	142_46_10	1092_46_10	221_46_17	845_46_331	149_34_14
623_46_1	217_46_16	319_46_112	215_46_170	1083_46_43	135_46_1	624_46_10	1263_46_46	311_46_54	981_46_8	1201_46_207	456_46_7	314_46_1	61_46_8	258_46_97	769_46_49	274_46_28	870_46_122	276_46_1	279_46_12	81_46_206	254_46_1	620_46_230	24_46_227	13_46_1	1853_46_6	42_46_1	3_46_1	40_46_20	819_46_174	1326_34_98	655_46_1	104_46_106	184_46_1	651_46_311	915_46_65	1293_46_46	220_46_1	571_46_101	2142_46_243	201_46_1	1316_46_10	1175_46_189	202_46_6	142_46_7	1092_46_9	221_46_20	845_46_322	149_34_18	75_46_1
623_46_1	217_46_14	319_46_114	215_46_172	1083_46_46	135_46_1	624_46_7	1263_46_47	311_46_57	981_46_8	1201_46_204	456_46_10	314_46_1	61_46_7	258_46_99	769_46_41	274_46_24	870_46_114	276_46_1	279_46_18	81_46_186	254_46_1	620_46_220	24_46_244	13_46_1	1853_46_4	42_46_1	3_46_1	40_46_19	819_46_174	1326_34_85	655_46_1	104_46_106	184_46_1	651_46_316	915_46_65	1293_46_46	220_46_1	571_46_95	2142_46_226	201_46_1	1316_46_7	1175_46_186	202_46_4	142_46_3	1092_46_6	221_46_29	845_46_315	149_34_18	75_46_1
623_46_1	217_46_16	319_46_111	215_46_163	1083_46_44	135_46_1	624_46_8	1263_46_40	311_46_59	981_46_8	1201_46_227	456_46_8	314_46_1	61_46_7	258_46_89	769_46_36	274_46_23	870_46_117	276_46_1	279_46_21	81_46_183	254_46_1	620_46_246	24_46_268	13_46_1	1853_46_5	42_46_1	3_46_1	40_46_20	819_46_151	1326_34_89	655_46_1	104_46_122	184_46_1	651_46_310	915_46_71	1293_46_37	220_46_1	571_46_94	2142_46_224	201_46_1	1316_46_9	1175_46_180	202_46_4	142_46_1	1092_46_10	221_46_17	845_46_308	149_34_23	75_46_1
623_46_1	217_46_15	319_46_124	215_46_173	1083_46_49	135_46_1	624_46_7	1263_46_33	311_46_50	981_46_8	1201_46_223	456_46_6	314_46_1	61_46_6	258_46_75	769_46_27	274_46_28	870_46_132	276_46_1	279_46_19	81_46_197	254_46_1	620_46_254	24_46_276	1853_46_9	42_46_1	3_46_1	40_46_17	819_46_127	1326_34_85	655_46_1	104_46_123	184_46_1	651_46_308	915_46_62	1293_46_35	220_46_1	571_46_98	2142_46_223	201_46_1	1316_46_13	1175_46_173	202_46_3	221_46_13	1092_46_7	302_46_1	845_46_301	149_34_21	75_46_1	74_46_81
623_46_1	217_46_12	319_46_122	215_46_170	1083_46_58	135_46_1	624_46_6	1263_46_22	311_46_53	981_46_7	1201_46_218	456_46_6	314_46_1	61_46_8	258_46_72	769_46_33	274_46_31	870_46_135	276_46_1	279_46_20	81_46_197	254_46_1	620_46_236	24_46_272	1853_46_9	42_46_1	3_46_1	40_46_14	819_46_122	1326_34_82	655_46_1	104_46_110	184_46_1	651_46_299	915_46_63	1293_46_34	220_46_1	571_46_105	2142_46_197	201_46_1	1316_46_11	1175_46_175	202_46_2	221_46_17	1092_46_9	302_46_1	845_46_314	149_34_28	75_46_1	74_46_88
623_46_1	217_46_16	319_46_136	215_46_148	1083_46_55	135_46_1	624_46_6	1263_46_21	311_46_39	981_46_9	1201_46_205	456_46_8	314_46_1	61_46_10	258_46_73	769_46_35	274_46_27	870_46_136	276_46_1	279_46_20	81_46_196	254_46_1	620_46_243	24_46_250	1853_46_7	42_46_1	3_46_1	40_46_16	819_46_130	1326_34_84	655_46_1	104_46_124	184_46_1	651_46_306	915_46_70	1293_46_36	220_46_1	571_46_111	2142_46_194	201_46_1	1316_46_19	1175_46_172	202_46_1	221_46_17	1092_46_11	302_46_1	845_46_346	149_34_22	75_46_1	74_46_88
623_46_1	217_46_19	319_46_133	215_46_133	1083_46_63	135_46_1	624_46_4	1263_46_33	311_46_44	981_46_9	1201_46_235	456_46_15	314_46_1	61_46_7	258_46_75	769_46_33	274_46_29	870_46_127	276_46_1	279_46_26	81_46_193	254_46_1	620_46_268	24_46_239	1853_46_7	42_46_1	3_46_1	40_46_24	819_46_122	1326_34_85	655_46_1	104_46_129	184_46_1	651_46_291	915_46_82	1293_46_38	220_46_1	571_46_111	2142_46_164	201_46_1	1316_46_25	1175_46_172	202_46_4	221_46_12	1092_46_12	302_46_1	845_46_333	149_34_26	75_46_1	74_46_104
623_46_1	217_46_21	319_46_126	215_46_143	1083_46_58	135_46_1	624_46_4	1263_46_29	311_46_36	981_46_12	1201_46_227	456_46_10	314_46_1	61_46_6	258_46_89	769_46_31	274_46_40	870_46_133	276_46_1	279_46_30	81_46_199	254_46_1	620_46_266	24_46_236	1853_46_5	42_46_1	3_46_1	40_46_22	819_46_116	1326_34_85	655_46_1	104_46_131	184_46_1	651_46_309	915_46_72	1293_46_37	220_46_1	571_46_96	2142_46_151	201_46_1	1316_46_23	1175_46_163	202_46_5	221_46_7	1092_46_13	302_46_1	845_46_360	149_34_23	75_46_1	74_46_103
623_46_1	217_46_18	319_46_128	215_46_134	1083_46_57	135_46_1	624_46_3	1263_46_28	311_46_32	981_46_16	1201_46_215	456_46_13	314_46_1	61_46_5	258_46_94	769_46_29	274_46_53	870_46_115	276_46_1	279_46_23	81_46_206	254_46_1	620_46_260	24_46_227	1853_46_5	42_46_1	3_46_1	40_46_22	819_46_112	1326_34_77	655_46_1	104_46_104	184_46_1	651_46_306	915_46_69	1293_46_29	220_46_1	571_46_112	2142_46_149	201_46_1	1316_46_15	1175_46_180	202_46_3	221_46_13	1092_46_10	302_46_1	845_46_385	149_34_31	75_46_1	74_46_91
623_46_1	217_46_17	319_46_123	215_46_133	1083_46_62	135_46_1	624_46_4	1263_46_17	311_46_32	981_46_16	1201_46_234	456_46_13	314_46_1	61_46_2	258_46_89	769_46_26	274_46_38	870_46_111	276_46_1	279_46_17	81_46_208	254_46_1	620_46_296	24_46_231	1853_46_5	42_46_1	3_46_1	40_46_28	819_46_115	1326_34_75	655_46_1	104_46_108	184_46_1	651_46_329	915_46_71	1293_46_24	220_46_1	571_46_113	2142_46_177	201_46_1	1316_46_14	1175_46_191	202_46_2	221_46_10	1092_46_8	302_46_1	845_46_386	149_34_26	75_46_1	74_46_84
623_46_1	217_46_22	319_46_144	215_46_144	1083_46_71	135_46_1	624_46_7	1263_46_21	311_46_26	981_46_10	1201_46_257	456_46_14	314_46_1	132_46_1	258_46_85	769_46_20	274_46_34	870_46_134	276_46_1	279_46_23	81_46_222	254_46_1	620_46_298	24_46_216	1853_46_6	42_46_1	3_46_1	40_46_18	819_46_115	1326_34_84	655_46_1	104_46_100	184_46_1	651_46_340	915_46_80	1293_46_21	220_46_1	571_46_105	2142_46_166	201_46_1	1316_46_13	1175_46_184	202_46_2	221_46_10	1092_46_10	302_46_1	845_46_362	149_34_28	75_46_1	74_46_83
623_46_1	217_46_18	319_46_155	215_46_144	1083_46_46	135_46_1	624_46_8	1263_46_25	311_46_30	981_46_9	1201_46_250	456_46_17	314_46_1	132_46_1	258_46_87	769_46_17	274_46_32	870_46_130	276_46_1	279_46_21	81_46_219	254_46_1	620_46_284	24_46_223	1853_46_9	42_46_1	3_46_1	40_46_17	819_46_123	1326_34_86	655_46_1	104_46_94	184_46_1	651_46_315	915_46_76	1293_46_14	220_46_1	571_46_110	2142_46_164	201_46_1	1316_46_10	1175_46_184	202_46_1	221_46_12	1092_46_11	302_46_1	845_46_376	149_34_29	75_46_1	74_46_80
623_46_1	217_46_18	319_46_138	215_46_149	1083_46_41	135_46_1	624_46_8	1263_46_21	311_46_30	981_46_9	1201_46_239	456_46_18	314_46_1	132_46_1	258_46_100	769_46_19	274_46_29	870_46_119	276_46_1	279_46_19	81_46_230	254_46_1	620_46_290	24_46_207	1853_46_15	42_46_1	3_46_1	40_46_16	819_46_120	1326_34_88	655_46_1	104_46_92	184_46_1	651_46_306	915_46_89	1293_46_16	220_46_1	571_46_117	2142_46_177	201_46_1	1316_46_15	1175_46_186	664_46_61	221_46_12	1092_46_14	302_46_1	845_46_403	149_34_26	75_46_1	74_46_92
623_46_1	217_46_22	319_46_142	215_46_150	1083_46_42	135_46_1	624_46_4	1263_46_23	311_46_30	981_46_15	1201_46_240	456_46_14	314_46_1	132_46_1	258_46_87	769_46_15	274_46_31	870_46_130	276_46_1	279_46_23	81_46_216	254_46_1	620_46_319	24_46_182	1853_46_11	42_46_1	3_46_1	40_46_9	819_46_125	1326_34_90	655_46_1	104_46_96	184_46_1	651_46_303	915_46_84	1293_46_19	220_46_1	571_46_115	2142_46_175	201_46_1	1316_46_23	1175_46_189	664_46_55	221_46_12	1092_46_12	302_46_1	845_46_403	149_34_21	75_46_1	74_46_79
623_46_1	217_46_18	319_46_110	215_46_160	1083_46_57	135_46_1	624_46_2	1263_46_23	311_46_24	981_46_16	1201_46_229	456_46_9	314_46_1	132_46_1	258_46_81	769_46_21	274_46_29	870_46_124	276_46_1	279_46_20	81_46_231	254_46_1	620_46_326	24_46_187	1853_46_8	42_46_1	3_46_1	40_46_10	819_46_120	1326_34_106	655_46_1	104_46_89	184_46_1	651_46_311	915_46_76	1293_46_19	220_46_1	571_46_124	2142_46_188	201_46_1	1316_46_21	1175_46_198	664_46_49	221_46_11	1092_46_14	302_46_1	845_46_409	149_34_20	75_46_1	74_46_67
623_46_1	217_46_15	319_46_108	215_46_149	1083_46_57	135_46_1	624_46_5	1263_46_19	311_46_26	981_46_16	1201_46_218	456_46_13	314_46_1	132_46_1	258_46_72	769_46_25	274_46_31	870_46_136	276_46_1	279_46_14	81_46_212	254_46_1	620_46_332	24_46_177	1853_46_6	42_46_1	3_46_1	40_46_13	819_46_128	1326_34_96	655_46_1	104_46_84	184_46_1	651_46_303	915_46_75	1293_46_24	220_46_1	571_46_109	2142_46_187	201_46_1	1316_46_20	1175_46_185	664_46_42	221_46_12	1092_46_16	302_46_1	845_46_405	149_34_15	75_46_1	74_46_65
623_46_1	217_46_13	319_46_99	215_46_145	1083_46_71	135_46_1	624_46_3	1263_46_23	311_46_28	981_46_17	1201_46_204	456_46_8	314_46_1	132_46_1	258_46_76	769_46_37	274_46_32	870_46_133	276_46_1	279_46_16	81_46_220	254_46_1	620_46_325	24_46_194	1853_46_5	42_46_1	3_46_1	40_46_11	819_46_121	1326_34_101	655_46_1	104_46_77	184_46_1	651_46_294	915_46_73	1293_46_22	220_46_1	571_46_104	2142_46_175	201_46_1	1316_46_21	1175_46_172	664_46_46	221_46_10	1092_46_20	302_46_1	845_46_401	149_34_20	75_46_1	74_46_74
623_46_1	217_46_12	319_46_95	215_46_151	1083_46_63	135_46_1	624_46_3	1263_46_26	311_46_24	981_46_17	1201_46_206	456_46_8	314_46_1	132_46_1	258_46_60	769_46_38	274_46_31	870_46_115	276_46_1	279_46_17	81_46_246	254_46_1	620_46_326	24_46_181	1853_46_10	42_46_1	3_46_1	40_46_12	819_46_134	1326_34_97	655_46_1	104_46_65	184_46_1	651_46_296	915_46_77	1293_46_14	220_46_1	571_46_127	2142_46_160	201_46_1	1316_46_22	1175_46_179	664_46_61	221_46_14	1092_46_16	302_46_1	845_46_408	149_34_21	75_46_1	74_46_70
623_46_1	217_46_6	319_46_90	215_46_148	1083_46_62	135_46_1	624_46_1	1263_46_32	311_46_32	981_46_12	1201_46_215	456_46_12	314_46_1	132_46_1	258_46_67	769_46_41	274_46_25	870_46_108	276_46_1	279_46_11	81_46_241	254_46_1	620_46_335	24_46_181	1853_46_10	42_46_1	3_46_1	40_46_9	819_46_137	1326_34_95	655_46_1	104_46_61	184_46_1	651_46_319	915_46_72	1293_46_20	220_46_1	571_46_140	2142_46_182	201_46_1	1316_46_24	1175_46_188	664_46_56	221_46_15	1092_46_22	302_46_1	845_46_398	149_34_23	75_46_1	74_46_57
623_46_1	217_46_8	319_46_96	215_46_143	1083_46_69	135_46_1	624_46_1	1263_46_30	311_46_37	981_46_12	1201_46_247	456_46_13	314_46_1	132_46_1	258_46_63	769_46_40	274_46_29	870_46_118	276_46_1	279_46_10	81_46_249	254_46_1	620_46_339	24_46_177	1853_46_7	42_46_1	3_46_1	40_46_10	819_46_136	1326_34_97	655_46_1	104_46_59	184_46_1	651_46_323	915_46_53	1293_46_12	220_46_1	571_46_123	2142_46_160	201_46_1	1316_46_21	1175_46_174	664_46_52	221_46_18	1092_46_25	302_46_1	845_46_400	149_34_31	75_46_1	74_46_54
623_46_1	217_46_10	319_46_96	215_46_163	1083_46_80	1263_46_34	311_46_35	981_46_10	1201_46_255	456_46_17	314_46_1	132_46_1	258_46_66	769_46_38	274_46_35	870_46_109	276_46_1	279_46_10	81_46_248	254_46_1	620_46_352	24_46_163	13_46_1	1853_46_12	42_46_1	3_46_1	40_46_5	819_46_138	1326_34_108	655_46_1	104_46_64	184_46_1	651_46_313	915_46_58	1293_46_7	220_46_1	571_46_129	2142_46_151	201_46_1	1316_46_29	1175_46_179	664_46_39	221_46_18	1092_46_34	302_46_1	845_46_415	149_34_27	75_46_1	74_46_58	241_46_67
623_46_1	217_46_13	319_46_95	215_46_155	1083_46_79	1263_46_35	311_46_24	981_46_11	1201_46_254	456_46_25	314_46_1	132_46_1	258_46_78	769_46_31	274_46_36	870_46_111	276_46_1	279_46_11	81_46_290	254_46_1	620_46_359	24_46_176	13_46_1	1853_46_14	42_46_1	3_46_1	40_46_4	819_46_128	1326_34_109	655_46_1	104_46_71	184_46_1	651_46_318	915_46_58	1293_46_5	220_46_1	571_46_120	2142_46_159	201_46_1	1316_46_23	1175_46_165	664_46_35	221_46_19	1092_46_41	302_46_1	845_46_435	149_34_33	75_46_1	74_46_47	241_46_77
623_46_1	217_46_20	319_46_89	215_46_142	1083_46_81	1263_46_42	311_46_17	981_46_10	1201_46_221	456_46_26	314_46_1	132_46_1	258_46_84	769_46_27	274_46_42	870_46_112	276_46_1	279_46_13	81_46_273	254_46_1	620_46_371	24_46_180	13_46_1	1853_46_12	42_46_1	3_46_1	40_46_4	819_46_122	1326_34_96	655_46_1	104_46_67	184_46_1	651_46_323	915_46_54	1293_46_4	220_46_1	571_46_121	2142_46_142	201_46_1	1316_46_28	1175_46_171	664_46_33	221_46_17	1092_46_38	302_46_1	845_46_444	149_34_42	75_46_1	74_46_41	241_46_75
623_46_1	217_46_19	319_46_92	215_46_169	1083_46_93	1263_46_37	311_46_16	981_46_10	1201_46_217	456_46_26	314_46_1	132_46_1	258_46_88	769_46_23	274_46_34	870_46_111	276_46_1	279_46_13	81_46_280	254_46_1	620_46_366	24_46_167	13_46_1	1853_46_12	42_46_1	3_46_1	40_46_4	819_46_112	1326_34_99	655_46_1	104_46_58	184_46_1	651_46_336	915_46_42	1293_46_5	220_46_1	571_46_122	2142_46_140	201_46_1	1316_46_32	1175_46_157	664_46_36	221_46_15	1092_46_33	302_46_1	845_46_474	149_34_40	75_46_1	74_46_39	241_46_80
623_46_1	217_46_19	319_46_98	215_46_161	1083_46_95	1263_46_38	311_46_17	981_46_10	1201_46_226	456_46_30	314_46_1	132_46_1	258_46_95	769_46_26	274_46_35	870_46_115	276_46_1	279_46_14	81_46_293	254_46_1	620_46_349	24_46_161	13_46_1	1853_46_10	42_46_1	3_46_1	40_46_1	819_46_108	1326_34_89	655_46_1	104_46_49	184_46_1	651_46_333	915_46_51	1293_46_2	220_46_1	571_46_106	2142_46_150	201_46_1	1316_46_27	1175_46_157	664_46_36	221_46_18	1092_46_37	302_46_1	845_46_446	149_34_42	75_46_1	74_46_41	241_46_79
623_46_1	217_46_18	319_46_81	215_46_171	1083_46_96	1263_46_37	311_46_19	981_46_12	1201_46_213	456_46_34	314_46_1	132_46_1	258_46_80	769_46_20	274_46_31	276_46_1	279_46_13	81_46_292	254_46_1	620_46_372	24_46_169	13_46_1	1853_46_15	42_46_1	3_46_1	870_46_120	819_46_98	1326_34_88	655_46_1	104_46_49	184_46_1	651_46_326	915_46_57	1293_46_3	220_46_1	571_46_120	2142_46_151	201_46_1	1316_46_29	1175_46_161	664_46_40	221_46_22	1092_46_32	302_46_1	845_46_452	149_34_48	75_46_1	74_46_40	241_46_78	91_46_222
623_46_1	217_46_25	319_46_79	215_46_156	1083_46_94	1263_46_40	311_46_16	981_46_14	1201_46_222	456_46_32	314_46_1	132_46_1	258_46_67	769_46_16	274_46_32	276_46_1	279_46_16	81_46_260	254_46_1	620_46_358	24_46_166	13_46_1	1853_46_13	42_46_1	3_46_1	870_46_129	819_46_95	1326_34_97	655_46_1	104_46_55	184_46_1	651_46_306	915_46_51	1293_46_2	220_46_1	571_46_113	2142_46_154	201_46_1	1316_46_27	1175_46_166	664_46_43	221_46_28	1092_46_40	302_46_1	845_46_458	149_34_55	75_46_1	74_46_33	241_46_92	91_46_231
623_46_1	217_46_24	319_46_69	215_46_135	1083_46_93	1263_46_37	311_46_19	981_46_16	1201_46_245	456_46_24	314_46_1	132_46_1	258_46_73	769_46_13	274_46_33	276_46_1	279_46_10	81_46_249	254_46_1	620_46_371	24_46_181	13_46_1	1853_46_12	42_46_1	3_46_1	870_46_133	819_46_95	1326_34_94	104_46_60	184_46_1	651_46_319	915_46_51	220_46_1	571_46_115	2142_46_153	201_46_1	1316_46_20	1175_46_173	664_46_46	221_46_27	1092_46_46	302_46_1	845_46_430	149_34_48	75_46_1	74_46_25	241_46_108	91_46_231	100_46_1	552_46_1
623_46_1	217_46_20	319_46_61	215_46_137	1083_46_88	1263_46_39	311_46_23	981_46_12	1201_46_257	456_46_18	314_46_1	132_46_1	258_46_75	769_46_11	274_46_29	276_46_1	279_46_11	81_46_241	254_46_1	620_46_334	24_46_216	13_46_1	1853_46_6	42_46_1	3_46_1	870_46_129	819_46_82	1326_34_116	104_46_53	184_46_1	651_46_326	915_46_54	220_46_1	571_46_100	2142_46_186	201_46_1	1316_46_18	1175_46_157	664_46_51	221_46_22	1092_46_47	302_46_1	845_46_434	149_34_56	75_46_1	74_46_22	241_46_106	91_46_236	100_46_1	552_46_1
623_46_1	217_46_17	319_46_64	215_46_127	1083_46_93	1263_46_36	311_46_34	981_46_12	1201_46_276	456_46_18	314_46_1	132_46_1	258_46_61	769_46_8	274_46_27	276_46_1	279_46_8	81_46_243	254_46_1	620_46_358	24_46_194	13_46_1	1853_46_11	42_46_1	3_46_1	870_46_137	819_46_79	1326_34_112	104_46_45	184_46_1	651_46_314	915_46_54	220_46_1	571_46_107	2142_46_186	201_46_1	1316_46_14	1175_46_143	664_46_57	221_46_22	1092_46_42	302_46_1	845_46_408	149_34_47	75_46_1	74_46_18	241_46_104	91_46_245	100_46_1	552_46_1
623_46_1	217_46_22	319_46_63	215_46_118	1083_46_91	1263_46_36	311_46_40	981_46_15	1201_46_273	456_46_16	314_46_1	132_46_1	258_46_51	769_46_10	274_46_28	276_46_1	279_46_5	81_46_238	254_46_1	620_46_375	24_46_196	13_46_1	1853_46_18	42_46_1	3_46_1	870_46_123	819_46_81	1326_34_111	104_46_42	184_46_1	651_46_317	915_46_51	220_46_1	571_46_103	2142_46_179	201_46_1	1316_46_11	1175_46_158	664_46_49	221_46_20	1092_46_49	302_46_1	845_46_434	149_34_49	75_46_1	74_46_19	241_46_97	91_46_257	100_46_1	552_46_1
623_46_1	217_46_17	319_46_80	215_46_116	1083_46_75	1263_46_39	311_46_39	981_46_19	1201_46_297	456_46_19	314_46_1	132_46_1	258_46_30	769_46_4	274_46_32	276_46_1	279_46_7	81_46_255	254_46_1	620_46_376	24_46_190	13_46_1	1853_46_19	42_46_1	3_46_1	870_46_128	819_46_95	1326_34_105	104_46_37	184_46_1	651_46_321	915_46_61	220_46_1	571_46_102	2142_46_175	201_46_1	1316_46_4	1175_46_157	664_46_57	221_46_19	1092_46_53	302_46_1	845_46_427	149_34_45	75_46_1	74_46_21	241_46_88	91_46_250	100_46_1	552_46_1
623_46_1	217_46_19	319_46_78	215_46_108	1083_46_76	1263_46_33	311_46_36	981_46_17	1201_46_287	456_46_20	314_46_1	132_46_1	258_46_46	769_46_2	274_46_39	276_46_1	279_46_9	81_46_268	254_46_1	620_46_391	24_46_201	13_46_1	1853_46_23	42_46_1	3_46_1	870_46_135	819_46_82	1326_34_105	104_46_53	184_46_1	651_46_297	915_46_46	220_46_1	571_46_100	2142_46_184	201_46_1	1316_46_3	1175_46_147	664_46_57	221_46_21	1092_46_50	302_46_1	845_46_430	149_34_51	75_46_1	74_46_15	241_46_83	91_46_255	100_46_1	552_46_1
623_46_1	217_46_21	319_46_78	215_46_108	1083_46_86	1263_46_28	311_46_39	981_46_14	1201_46_300	456_46_18	314_46_1	132_46_1	258_46_50	769_46_1	274_46_37	276_46_1	279_46_8	81_46_269	254_46_1	620_46_385	24_46_213	13_46_1	1853_46_26	42_46_1	3_46_1	870_46_139	819_46_83	1326_34_110	104_46_50	184_46_1	651_46_302	915_46_50	220_46_1	571_46_118	2142_46_188	201_46_1	1175_46_136	664_46_54	221_46_20	1092_46_52	302_46_1	845_46_424	149_34_54	75_46_1	74_46_10	241_46_96	91_46_258	100_46_1	552_46_1	377_46_248
623_46_1	217_46_16	319_46_74	215_46_91	1083_46_81	1263_46_20	311_46_46	981_46_14	1201_46_298	456_46_12	314_46_1	132_46_1	258_46_50	769_46_1	274_46_43	276_46_1	279_46_7	81_46_263	254_46_1	620_46_379	24_46_196	13_46_1	1853_46_26	42_46_1	3_46_1	870_46_142	819_46_86	1326_34_81	104_46_56	184_46_1	651_46_302	915_46_46	220_46_1	571_46_130	2142_46_174	201_46_1	1175_46_135	664_46_54	221_46_26	1092_46_54	302_46_1	845_46_449	149_34_58	75_46_1	74_46_18	241_46_83	91_46_251	100_46_1	552_46_1	377_46_252
623_46_1	217_46_15	319_46_79	215_46_88	1083_46_74	1263_46_16	311_46_44	981_46_12	1201_46_314	456_46_10	314_46_1	132_46_1	258_46_59	769_46_1	274_46_46	276_46_1	279_46_12	81_46_283	254_46_1	620_46_354	24_46_191	13_46_1	1853_46_26	42_46_1	3_46_1	870_46_134	819_46_87	1326_34_83	104_46_52	184_46_1	651_46_312	915_46_46	220_46_1	571_46_113	2142_46_176	201_46_1	1175_46_137	664_46_54	221_46_25	1092_46_47	302_46_1	845_46_472	149_34_47	75_46_1	74_46_18	241_46_66	91_46_285	100_46_1	552_46_1	377_46_239
623_46_1	217_46_16	319_46_79	215_46_92	1083_46_83	1263_46_14	311_46_40	981_46_12	1201_46_345	456_46_12	314_46_1	132_46_1	258_46_69	620_46_354	274_46_51	279_46_9	81_46_268	254_46_1	24_46_179	13_46_1	1853_46_23	42_46_1	3_46_1	870_46_130	819_46_86	1326_34_73	104_46_64	184_46_1	651_46_334	915_46_43	220_46_1	571_46_122	2142_46_174	201_46_1	1175_46_153	664_46_54	221_46_20	1092_46_46	302_46_1	845_46_450	149_34_52	75_46_1	74_46_19	241_46_65	91_46_280	100_46_1	552_46_1	377_46_245	97_46_70	105_46_340
623_46_1	217_46_17	319_46_65	215_46_103	1083_46_65	1263_46_4	311_46_37	981_46_10	1201_46_325	456_46_15	314_46_1	132_46_1	258_46_67	620_46_372	274_46_57	279_46_10	81_46_285	254_46_1	24_46_171	13_46_1	1853_46_21	42_46_1	3_46_1	870_46_117	819_46_90	1326_34_63	104_46_61	184_46_1	651_46_334	915_46_49	220_46_1	571_46_144	2142_46_175	201_46_1	1175_46_156	664_46_62	221_46_10	1092_46_43	302_46_1	845_46_459	149_34_48	75_46_1	74_46_23	241_46_62	91_46_265	100_46_1	552_46_1	377_46_257	97_46_69	105_46_336
623_46_1	217_46_15	319_46_52	215_46_109	1083_46_67	1263_46_5	311_46_34	981_46_9	1201_46_314	456_46_14	314_46_1	132_46_1	258_46_65	620_46_366	274_46_59	279_46_8	81_46_300	254_46_1	24_46_171	13_46_1	1853_46_27	42_46_1	3_46_1	870_46_135	819_46_93	1326_34_65	104_46_65	184_46_1	651_46_325	915_46_50	220_46_1	571_46_140	2142_46_175	201_46_1	1175_46_144	664_46_62	221_46_9	1092_46_51	302_46_1	845_46_505	149_34_57	75_46_1	74_46_26	241_46_66	91_46_225	100_46_1	552_46_1	377_46_252	97_46_67	105_46_321
623_46_1	217_46_15	319_46_54	215_46_133	1083_46_65	1263_46_7	311_46_32	981_46_6	1201_46_346	456_46_17	314_46_1	132_46_1	258_46_64	620_46_347	274_46_56	279_46_4	81_46_311	254_46_1	24_46_164	13_46_1	1853_46_29	42_46_1	3_46_1	870_46_155	819_46_84	1326_34_72	104_46_77	184_46_1	651_46_347	915_46_54	220_46_1	571_46_143	2142_46_165	201_46_1	1175_46_126	664_46_61	221_46_6	1092_46_40	302_46_1	845_46_526	149_34_54	75_46_1	74_46_23	241_46_48	91_46_239	100_46_1	552_46_1	377_46_235	97_46_75	105_46_323
623_46_1	217_46_14	319_46_67	215_46_129	1083_46_64	1263_46_5	311_46_26	981_46_9	1201_46_350	456_46_18	314_46_1	132_46_1	258_46_70	620_46_314	274_46_69	279_46_5	81_46_309	254_46_1	24_46_137	13_46_1	1853_46_31	42_46_1	3_46_1	870_46_163	819_46_102	1326_34_80	104_46_87	184_46_1	651_46_348	915_46_51	220_46_1	571_46_139	2142_46_152	201_46_1	1175_46_128	664_46_68	221_46_4	1092_46_37	302_46_1	845_46_518	149_34_51	75_46_1	74_46_21	241_46_50	91_46_257	100_46_1	552_46_1	377_46_254	97_46_71	105_46_323
623_46_1	217_46_10	319_46_68	215_46_138	1083_46_58	1263_46_6	311_46_24	981_46_10	1201_46_350	456_46_17	314_46_1	132_46_1	258_46_55	620_46_287	274_46_70	279_46_8	81_46_322	254_46_1	24_46_109	13_46_1	1853_46_32	42_46_1	3_46_1	870_46_157	819_46_105	1326_34_77	104_46_80	184_46_1	651_46_350	915_46_49	220_46_1	571_46_128	2142_46_154	201_46_1	1175_46_133	664_46_62	221_46_5	1092_46_46	302_46_1	845_46_531	149_34_57	75_46_1	74_46_22	241_46_51	91_46_262	100_46_1	552_46_1	377_46_249	97_46_80	105_46_328
623_46_1	217_46_9	319_46_64	215_46_132	1083_46_66	1263_46_3	311_46_25	981_46_8	1201_46_372	456_46_16	314_46_1	132_46_1	258_46_49	620_46_291	274_46_73	279_46_5	81_46_302	254_46_1	24_46_121	13_46_1	1853_46_38	42_46_1	3_46_1	870_46_154	819_46_101	1326_34_82	104_46_87	184_46_1	651_46_375	915_46_57	220_46_1	571_46_126	2142_46_154	201_46_1	1175_46_147	664_46_67	221_46_6	1092_46_50	302_46_1	845_46_507	149_34_67	75_46_1	74_46_23	241_46_41	91_46_238	100_46_1	552_46_1	377_46_242	97_46_76	105_46_299
623_46_1	217_46_9	319_46_54	215_46_138	1083_46_57	1263_46_2	311_46_22	981_46_11	1201_46_371	456_46_12	314_46_1	132_46_1	258_46_50	620_46_298	274_46_80	279_46_2	81_46_287	254_46_1	24_46_133	13_46_1	1853_46_43	42_46_1	3_46_1	870_46_158	819_46_110	1326_34_77	104_46_91	184_46_1	651_46_364	915_46_59	220_46_1	571_46_140	2142_46_158	201_46_1	1175_46_131	664_46_70	221_46_8	1092_46_52	302_46_1	845_46_466	149_34_68	75_46_1	74_46_21	241_46_38	91_46_246	100_46_1	552_46_1	377_46_264	97_46_81	105_46_297
623_46_1	217_46_7	319_46_51	215_46_160	1083_46_54	1263_46_4	311_46_18	981_46_9	1201_46_342	456_46_6	314_46_1	132_46_1	258_46_50	620_46_298	274_46_77	279_46_5	81_46_304	254_46_1	24_46_131	13_46_1	1853_46_40	42_46_1	3_46_1	870_46_165	819_46_107	1326_34_76	104_46_85	184_46_1	651_46_368	915_46_49	220_46_1	571_46_148	2142_46_148	201_46_1	1175_46_130	664_46_71	221_46_10	1092_46_50	302_46_1	845_46_466	149_34_69	75_46_1	74_46_21	241_46_48	91_46_244	100_46_1	552_46_1	377_46_288	97_46_67	105_46_295
623_46_1	217_46_7	319_46_53	215_46_167	1083_46_54	1263_46_8	311_46_10	981_46_8	1201_46_349	456_46_7	314_46_1	132_46_1	258_46_45	620_46_288	274_46_71	279_46_6	81_46_311	254_46_1	24_46_138	13_46_1	1853_46_38	42_46_1	3_46_1	870_46_157	819_46_104	1326_34_73	104_46_94	184_46_1	651_46_354	915_46_53	220_46_1	571_46_157	2142_46_167	201_46_1	1175_46_133	664_46_71	221_46_11	1092_46_60	302_46_1	845_46_465	149_34_72	75_46_1	74_46_28	241_46_44	91_46_258	100_46_1	552_46_1	377_46_296	97_46_54	105_46_299
623_46_1	217_46_6	319_46_45	215_46_158	1083_46_41	1263_46_9	311_46_7	981_46_7	1201_46_357	314_46_1	132_46_1	258_46_46	620_46_284	274_46_61	279_46_1	81_46_283	254_46_1	24_46_127	13_46_1	1853_46_42	42_46_1	3_46_1	870_46_157	819_46_105	1326_34_84	104_46_107	184_46_1	651_46_338	915_46_48	220_46_1	571_46_150	2142_46_180	201_46_1	1175_46_140	664_46_80	221_46_10	1092_46_58	302_46_1	845_46_473	149_34_60	75_46_1	74_46_29	241_46_51	91_46_269	100_46_1	552_46_1	377_46_291	97_46_61	105_46_298	10_46_1
623_46_1	217_46_5	319_46_48	215_46_186	1083_46_45	1263_46_10	311_46_13	981_46_6	1201_46_347	314_46_1	132_46_1	258_46_47	620_46_271	274_46_53	279_46_2	81_46_306	254_46_1	24_46_128	13_46_1	1853_46_44	42_46_1	3_46_1	870_46_159	819_46_90	1326_34_71	104_46_95	184_46_1	651_46_325	915_46_48	220_46_1	571_46_158	2142_46_194	201_46_1	1175_46_138	664_46_72	221_46_14	1092_46_50	302_46_1	845_46_488	149_34_56	75_46_1	74_46_20	241_46_33	91_46_268	100_46_1	552_46_1	377_46_317	97_46_62	105_46_326	10_46_1
623_46_1	217_46_6	319_46_57	215_46_176	1083_46_56	1263_46_10	311_46_19	981_46_5	1201_46_337	314_46_1	132_46_1	258_46_46	620_46_265	274_46_49	279_46_6	81_46_341	254_46_1	24_46_115	13_46_1	1853_46_47	42_46_1	3_46_1	870_46_156	819_46_87	1326_34_70	104_46_82	184_46_1	651_46_333	915_46_49	220_46_1	571_46_148	2142_46_214	201_46_1	1175_46_151	664_46_74	221_46_12	1092_46_48	302_46_1	845_46_493	149_34_60	75_46_1	74_46_22	241_46_38	91_46_256	100_46_1	552_46_1	377_46_306	97_46_60	105_46_329	10_46_1
623_46_1	217_46_5	319_46_72	215_46_170	1083_46_59	1263_46_7	311_46_18	981_46_8	1201_46_347	314_46_1	132_46_1	258_46_40	620_46_271	274_46_47	279_46_5	81_46_359	254_46_1	24_46_121	13_46_1	1853_46_53	42_46_1	3_46_1	870_46_140	819_46_80	1326_34_79	104_46_87	184_46_1	651_46_341	915_46_49	220_46_1	571_46_157	2142_46_215	201_46_1	1175_46_148	664_46_73	221_46_7	1092_46_46	302_46_1	845_46_525	149_34_47	75_46_1	74_46_19	241_46_42	91_46_248	100_46_1	552_46_1	377_46_296	97_46_50	105_46_323	10_46_1
623_46_1	217_46_7	319_46_76	215_46_175	1083_46_67	1263_46_8	311_46_18	981_46_8	1201_46_362	314_46_1	132_46_1	258_46_44	620_46_269	274_46_46	279_46_6	81_46_336	254_46_1	24_46_123	13_46_1	1853_46_56	42_46_1	3_46_1	870_46_135	819_46_79	1326_34_71	104_46_86	184_46_1	651_46_368	915_46_43	220_46_1	571_46_151	2142_46_229	201_46_1	1175_46_142	664_46_70	221_46_11	1092_46_46	302_46_1	845_46_487	149_34_49	75_46_1	74_46_20	241_46_46	91_46_259	100_46_1	552_46_1	377_46_313	97_46_50	105_46_324	10_46_1
623_46_1	217_46_4	319_46_72	215_46_172	1083_46_64	1263_46_11	311_46_15	981_46_6	1201_46_362	314_46_1	132_46_1	258_46_44	620_46_246	274_46_48	279_46_4	81_46_344	254_46_1	24_46_109	13_46_1	1853_46_43	42_46_1	3_46_1	870_46_140	819_46_87	1326_34_71	104_46_81	184_46_1	651_46_362	915_46_34	220_46_1	571_46_167	2142_46_220	201_46_1	1175_46_140	664_46_66	221_46_11	1092_46_53	302_46_1	845_46_491	149_34_43	75_46_1	74_46_18	241_46_58	91_46_257	100_46_1	552_46_1	377_46_319	97_46_57	105_46_340	10_46_1
623_46_1	217_46_3	319_46_72	215_46_176	1083_46_58	1263_46_10	311_46_15	981_46_6	1201_46_360	314_46_1	132_46_1	258_46_43	620_46_225	274_46_34	279_46_4	81_46_361	254_46_1	24_46_92	13_46_1	1853_46_36	42_46_1	3_46_1	870_46_151	819_46_89	1326_34_76	104_46_75	184_46_1	651_46_368	915_46_30	220_46_1	571_46_171	2142_46_236	201_46_1	1175_46_128	664_46_73	221_46_9	1092_46_50	302_46_1	845_46_492	149_34_45	75_46_1	74_46_19	241_46_62	91_46_264	100_46_1	552_46_1	377_46_309	97_46_62	105_46_329	10_46_1
623_46_1	217_46_3	319_46_77	215_46_209	1083_46_42	1263_46_7	311_46_11	981_46_6	1201_46_366	314_46_1	132_46_1	258_46_47	620_46_208	274_46_35	279_46_10	81_46_358	254_46_1	24_46_99	13_46_1	1853_46_28	42_46_1	3_46_1	870_46_168	819_46_84	1326_34_72	104_46_73	184_46_1	651_46_382	915_46_23	220_46_1	571_46_154	2142_46_241	201_46_1	1175_46_137	664_46_75	221_46_11	1092_46_53	302_46_1	845_46_447	149_34_41	75_46_1	74_46_16	241_46_64	91_46_284	100_46_1	552_46_1	377_46_287	97_46_59	105_46_371	10_46_1
623_46_1	217_46_4	319_46_78	215_46_189	1083_46_44	1263_46_5	311_46_15	981_46_5	1201_46_363	314_46_1	132_46_1	258_46_50	620_46_204	274_46_41	279_46_11	81_46_388	254_46_1	24_46_117	13_46_1	1853_46_29	42_46_1	3_46_1	870_46_167	819_46_82	1326_34_75	104_46_76	184_46_1	651_46_386	915_46_30	220_46_1	571_46_150	2142_46_240	201_46_1	1175_46_126	664_46_68	221_46_14	1092_46_51	302_46_1	845_46_474	149_34_40	75_46_1	74_46_19	241_46_64	91_46_287	100_46_1	552_46_1	377_46_273	97_46_62	105_46_372	10_46_1
623_46_1	217_46_5	319_46_92	215_46_176	1083_46_39	1263_46_12	311_46_13	981_46_7	1201_46_366	314_46_1	132_46_1	258_46_47	620_46_212	274_46_44	279_46_12	81_46_402	254_46_1	24_46_120	13_46_1	1853_46_23	42_46_1	3_46_1	870_46_169	819_46_84	1326_34_55	104_46_90	184_46_1	651_46_366	915_46_27	220_46_1	571_46_155	2142_46_236	201_46_1	1175_46_121	664_46_71	221_46_15	1092_46_46	302_46_1	845_46_465	149_34_57	75_46_1	74_46_21	241_46_56	91_46_283	100_46_1	552_46_1	377_46_254	97_46_69	105_46_404	10_46_1
623_46_1	217_46_2	319_46_93	215_46_168	1083_46_30	1263_46_11	311_46_15	981_46_7	1201_46_369	314_46_1	132_46_1	258_46_54	620_46_212	274_46_49	279_46_12	81_46_379	254_46_1	24_46_126	13_46_1	1853_46_28	42_46_1	3_46_1	870_46_189	819_46_80	1326_34_55	104_46_106	184_46_1	651_46_317	915_46_34	220_46_1	571_46_159	2142_46_252	201_46_1	1175_46_103	664_46_74	221_46_17	1092_46_46	302_46_1	845_46_455	149_34_56	75_46_1	74_46_22	241_46_62	91_46_278	100_46_1	552_46_1	377_46_236	97_46_70	105_46_398	10_46_1
623_46_1	217_46_2	319_46_85	215_46_169	1083_46_31	1263_46_4	311_46_13	981_46_6	1201_46_366	314_46_1	132_46_1	258_46_59	620_46_204	274_46_60	279_46_18	81_46_376	254_46_1	24_46_133	13_46_1	1853_46_25	42_46_1	3_46_1	870_46_176	819_46_78	1326_34_46	104_46_99	184_46_1	651_46_277	915_46_32	220_46_1	571_46_170	2142_46_259	201_46_1	1175_46_105	664_46_71	221_46_16	1092_46_40	302_46_1	845_46_482	149_34_56	75_46_1	74_46_21	241_46_70	91_46_285	100_46_1	552_46_1	377_46_237	97_46_77	105_46_423	10_46_1
623_46_1	319_46_86	215_46_178	1083_46_37	1263_46_2	311_46_11	981_46_2	1201_46_376	314_46_1	132_46_1	258_46_63	620_46_206	274_46_58	279_46_11	81_46_378	254_46_1	24_46_140	13_46_1	1853_46_25	42_46_1	3_46_1	870_46_174	819_46_75	1326_34_42	104_46_98	184_46_1	651_46_283	915_46_31	220_46_1	571_46_202	2142_46_260	201_46_1	1175_46_123	664_46_58	221_46_12	1092_46_33	302_46_1	845_46_455	149_34_49	75_46_1	74_46_17	241_46_70	91_46_276	100_46_1	552_46_1	377_46_243	97_46_69	105_46_408	10_46_1	900_46_130
623_46_1	319_46_95	215_46_192	1083_46_37	1263_46_2	311_46_13	981_46_2	1201_46_374	314_46_1	132_46_1	258_46_53	620_46_182	274_46_55	279_46_14	81_46_391	254_46_1	24_46_143	13_46_1	1853_46_28	42_46_1	3_46_1	870_46_179	819_46_77	1326_34_43	104_46_106	184_46_1	651_46_266	915_46_31	220_46_1	571_46_199	2142_46_251	201_46_1	1175_46_122	664_46_51	221_46_13	1092_46_41	302_46_1	845_46_445	149_34_44	75_46_1	74_46_17	241_46_62	91_46_279	100_46_1	552_46_1	377_46_213	97_46_57	105_46_431	10_46_1	900_46_134
623_46_1	319_46_102	215_46_167	1083_46_35	1263_46_2	311_46_15	981_46_3	1201_46_356	314_46_1	132_46_1	258_46_68	620_46_187	274_46_44	279_46_9	81_46_417	254_46_1	24_46_140	13_46_1	1853_46_30	42_46_1	3_46_1	870_46_175	819_46_80	1326_34_53	104_46_115	184_46_1	651_46_260	915_46_38	220_46_1	571_46_209	2142_46_262	201_46_1	1175_46_129	664_46_51	221_46_16	1092_46_26	302_46_1	845_46_453	149_34_35	75_46_1	74_46_17	241_46_61	91_46_294	100_46_1	552_46_1	377_46_210	97_46_63	105_46_418	10_46_1	900_46_122
623_46_1	319_46_104	215_46_145	1083_46_35	311_46_13	981_46_1	1201_46_369	314_46_1	132_46_1	258_46_74	620_46_185	274_46_47	279_46_8	81_46_425	254_46_1	24_46_137	13_46_1	1853_46_32	42_46_1	3_46_1	870_46_200	819_46_79	1326_34_47	104_46_114	184_46_1	651_46_251	915_46_37	220_46_1	571_46_222	2142_46_263	201_46_1	1175_46_117	664_46_51	221_46_16	1092_46_28	302_46_1	845_46_456	149_34_26	75_46_1	74_46_21	241_46_56	91_46_289	100_46_1	552_46_1	377_46_210	97_46_71	105_46_423	10_46_1	900_46_103	1040_46_104
623_46_1	319_46_102	215_46_159	1083_46_29	311_46_11	664_46_55	1201_46_369	314_46_1	132_46_1	258_46_81	620_46_167	274_46_39	279_46_4	81_46_425	254_46_1	24_46_145	13_46_1	1853_46_30	42_46_1	3_46_1	870_46_201	819_46_68	1326_34_70	104_46_126	184_46_1	651_46_236	915_46_38	220_46_1	571_46_256	2142_46_283	201_46_1	1175_46_118	221_46_19	1092_46_24	302_46_1	845_46_449	149_34_22	75_46_1	74_46_22	241_46_56	91_46_284	100_46_1	552_46_1	377_46_212	97_46_67	105_46_426	10_46_1	900_46_104	1040_46_107	1704_46_222
623_46_1	319_46_104	215_46_140	1083_46_24	311_46_5	664_46_45	1201_46_364	314_46_1	132_46_1	258_46_93	620_46_168	274_46_38	279_46_3	81_46_420	254_46_1	24_46_158	13_46_1	1853_46_26	42_46_1	3_46_1	870_46_177	819_46_57	1326_34_59	104_46_116	184_46_1	651_46_227	915_46_38	220_46_1	571_46_266	2142_46_282	201_46_1	1175_46_118	221_46_25	1092_46_34	302_46_1	845_46_428	149_34_23	75_46_1	74_46_21	241_46_57	91_46_300	100_46_1	552_46_1	377_46_221	97_46_65	105_46_442	10_46_1	900_46_94	1040_46_109	1704_46_220
623_46_1	319_46_109	215_46_137	1083_46_26	311_46_5	664_46_48	1201_46_343	314_46_1	132_46_1	258_46_99	620_46_188	274_46_40	279_46_7	81_46_414	254_46_1	24_46_165	13_46_1	1853_46_28	42_46_1	3_46_1	870_46_169	819_46_59	1326_34_59	104_46_101	184_46_1	651_46_211	915_46_42	220_46_1	571_46_270	2142_46_263	201_46_1	1175_46_117	221_46_26	1092_46_22	302_46_1	845_46_418	149_34_14	75_46_1	74_46_28	241_46_53	91_46_280	100_46_1	552_46_1	377_46_233	97_46_70	105_46_446	10_46_1	900_46_98	1040_46_99	1704_46_214
623_46_1	319_46_105	215_46_150	1083_46_21	311_46_3	664_46_58	1201_46_319	314_46_1	132_46_1	258_46_96	620_46_201	274_46_39	279_46_9	81_46_413	254_46_1	24_46_163	13_46_1	1853_46_30	42_46_1	3_46_1	870_46_167	819_46_65	1326_34_48	104_46_90	184_46_1	651_46_212	915_46_39	220_46_1	571_46_272	2142_46_261	201_46_1	1175_46_130	221_46_28	1092_46_16	302_46_1	845_46_415	149_34_18	75_46_1	74_46_31	241_46_65	91_46_278	100_46_1	552_46_1	377_46_232	97_46_73	105_46_444	10_46_1	900_46_84	1040_46_98	1704_46_224
623_46_1	319_46_115	215_46_137	1083_46_14	311_46_6	664_46_66	1201_46_315	314_46_1	132_46_1	258_46_95	620_46_201	274_46_36	279_46_8	81_46_409	254_46_1	24_46_163	13_46_1	1853_46_25	42_46_1	3_46_1	870_46_171	819_46_70	1326_34_46	104_46_87	184_46_1	651_46_216	915_46_41	220_46_1	571_46_285	2142_46_265	201_46_1	1175_46_137	221_46_27	1092_46_17	302_46_1	845_46_398	149_34_14	75_46_1	74_46_30	241_46_59	91_46_305	100_46_1	552_46_1	377_46_219	97_46_71	105_46_471	10_46_1	900_46_86	1040_46_88	1704_46_199
623_46_1	319_46_139	215_46_123	1083_46_22	311_46_8	664_46_64	1201_46_304	314_46_1	132_46_1	258_46_102	620_46_201	274_46_38	279_46_11	81_46_436	254_46_1	24_46_170	13_46_1	1853_46_22	42_46_1	3_46_1	870_46_180	819_46_77	1326_34_43	104_46_88	184_46_1	651_46_222	915_46_43	220_46_1	571_46_254	2142_46_260	201_46_1	1175_46_128	221_46_23	1092_46_20	302_46_1	845_46_384	149_34_11	75_46_1	74_46_22	241_46_58	91_46_312	100_46_1	552_46_1	377_46_207	97_46_84	105_46_474	10_46_1	900_46_64	1040_46_99	1704_46_192
623_46_1	319_46_133	215_46_131	1083_46_18	311_46_10	664_46_58	1201_46_280	314_46_1	132_46_1	258_46_90	620_46_213	274_46_40	279_46_8	81_46_431	254_46_1	24_46_158	13_46_1	1853_46_20	42_46_1	3_46_1	870_46_190	819_46_74	1326_34_38	104_46_92	184_46_1	651_46_253	915_46_61	220_46_1	571_46_257	2142_46_269	201_46_1	1175_46_128	221_46_24	1092_46_31	302_46_1	845_46_423	149_34_11	75_46_1	74_46_16	241_46_50	91_46_296	100_46_1	552_46_1	377_46_215	97_46_93	105_46_458	10_46_1	900_46_70	1040_46_96	1704_46_191
623_46_1	319_46_114	215_46_120	1083_46_23	311_46_10	664_46_63	1201_46_276	314_46_1	132_46_1	258_46_84	620_46_232	274_46_45	279_46_6	81_46_434	254_46_1	24_46_176	13_46_1	1853_46_18	42_46_1	3_46_1	870_46_178	819_46_65	1326_34_31	104_46_99	184_46_1	651_46_267	915_46_60	220_46_1	571_46_271	2142_46_249	201_46_1	1175_46_131	221_46_25	1092_46_24	302_46_1	845_46_436	149_34_11	75_46_1	74_46_9	241_46_55	91_46_272	100_46_1	552_46_1	377_46_223	97_46_104	105_46_440	10_46_1	900_46_63	1040_46_92	1704_46_188
623_46_1	319_46_116	215_46_109	1083_46_24	311_46_6	664_46_55	1201_46_268	314_46_1	132_46_1	258_46_84	620_46_223	274_46_44	279_46_4	81_46_418	254_46_1	24_46_189	13_46_1	1853_46_20	42_46_1	3_46_1	870_46_182	819_46_59	1326_34_30	104_46_101	184_46_1	651_46_274	915_46_58	220_46_1	571_46_248	2142_46_273	201_46_1	1175_46_140	221_46_27	1092_46_30	302_46_1	845_46_429	149_34_6	75_46_1	74_46_4	241_46_56	91_46_259	100_46_1	552_46_1	377_46_227	97_46_102	105_46_448	10_46_1	900_46_81	1040_46_90	1704_46_207
623_46_1	319_46_129	215_46_104	1083_46_26	311_46_6	664_46_55	1201_46_265	314_46_1	132_46_1	258_46_86	620_46_217	274_46_50	279_46_3	81_46_415	254_46_1	24_46_195	13_46_1	1853_46_19	42_46_1	3_46_1	870_46_186	819_46_67	1326_34_32	104_46_100	184_46_1	651_46_258	915_46_47	220_46_1	571_46_220	2142_46_306	201_46_1	1175_46_115	221_46_34	1092_46_34	302_46_1	845_46_449	149_34_9	75_46_1	74_46_3	241_46_51	91_46_254	100_46_1	552_46_1	377_46_224	97_46_118	105_46_413	10_46_1	900_46_73	1040_46_112	1704_46_211
623_46_1	319_46_127	215_46_101	1083_46_29	311_46_7	664_46_49	1201_46_263	314_46_1	132_46_1	258_46_98	620_46_236	274_46_45	279_46_2	81_46_457	254_46_1	24_46_187	13_46_1	1853_46_28	42_46_1	3_46_1	870_46_180	819_46_71	1326_34_29	104_46_93	184_46_1	651_46_269	915_46_37	220_46_1	571_46_187	2142_46_293	201_46_1	1175_46_104	221_46_35	1092_46_31	302_46_1	845_46_462	149_34_7	75_46_1	241_46_54	91_46_240	100_46_1	552_46_1	377_46_219	97_46_118	105_46_429	10_46_1	900_46_80	1040_46_133	1704_46_201	1003_46_15
623_46_1	319_46_144	215_46_86	1083_46_25	311_46_8	664_46_51	1201_46_275	314_46_1	132_46_1	258_46_108	620_46_234	274_46_43	279_46_4	81_46_451	254_46_1	24_46_196	13_46_1	1853_46_32	42_46_1	3_46_1	870_46_167	819_46_61	1326_34_32	104_46_93	184_46_1	651_46_254	915_46_46	220_46_1	571_46_195	2142_46_293	201_46_1	1175_46_108	221_46_36	1092_46_36	302_46_1	845_46_494	149_34_7	75_46_1	241_46_54	91_46_206	100_46_1	552_46_1	377_46_219	97_46_118	105_46_427	10_46_1	900_46_79	1040_46_137	1704_46_206	1003_46_13
623_46_1	319_46_150	215_46_85	1083_46_31	311_46_3	664_46_55	1201_46_255	314_46_1	132_46_1	258_46_113	620_46_222	274_46_46	279_46_2	81_46_480	254_46_1	24_46_188	13_46_1	1853_46_30	42_46_1	3_46_1	870_46_167	819_46_58	1326_34_33	104_46_94	184_46_1	651_46_266	915_46_52	220_46_1	571_46_191	2142_46_295	201_46_1	1175_46_104	221_46_30	1092_46_35	302_46_1	845_46_503	149_34_7	75_46_1	241_46_54	91_46_222	100_46_1	552_46_1	377_46_223	97_46_116	105_46_437	10_46_1	900_46_76	1040_46_124	1704_46_200	1003_46_16
623_46_1	319_46_147	215_46_97	1083_46_27	311_46_4	664_46_51	1201_46_264	314_46_1	132_46_1	258_46_108	620_46_210	274_46_52	279_46_2	81_46_464	254_46_1	24_46_205	13_46_1	1853_46_35	42_46_1	3_46_1	870_46_155	819_46_55	1326_34_28	104_46_82	184_46_1	651_46_268	915_46_66	220_46_1	571_46_190	2142_46_299	201_46_1	1175_46_102	221_46_21	1092_46_39	302_46_1	845_46_493	149_34_5	75_46_1	241_46_63	91_46_221	100_46_1	552_46_1	377_46_210	97_46_104	105_46_435	10_46_1	900_46_85	1040_46_122	1704_46_189	1003_46_11
623_46_1	319_46_134	215_46_92	1083_46_27	311_46_1	664_46_38	1201_46_257	314_46_1	132_46_1	258_46_116	620_46_207	274_46_69	1326_34_27	81_46_472	254_46_1	24_46_179	13_46_1	1853_46_43	42_46_1	870_46_167	819_46_54	3_46_1	104_46_107	184_46_1	651_46_259	915_46_76	220_46_1	571_46_183	2142_46_292	201_46_1	1175_46_105	221_46_16	1092_46_29	302_46_1	845_46_529	149_34_2	75_46_1	241_46_73	91_46_212	100_46_1	552_46_1	377_46_213	97_46_133	105_46_442	10_46_1	900_46_80	1040_46_113	1704_46_192	1003_46_8	291_46_1
623_46_1	319_46_127	215_46_105	1083_46_23	571_46_194	664_46_35	1201_46_261	314_46_1	132_46_1	258_46_123	620_46_224	274_46_61	1326_34_28	81_46_477	254_46_1	24_46_161	13_46_1	1853_46_45	42_46_1	870_46_165	819_46_51	3_46_1	104_46_108	184_46_1	651_46_273	915_46_66	220_46_1	2142_46_298	201_46_1	1175_46_110	221_46_14	1092_46_37	302_46_1	845_46_521	149_34_1	75_46_1	241_46_77	91_46_200	100_46_1	552_46_1	377_46_205	97_46_116	105_46_451	10_46_1	900_46_67	1040_46_100	1704_46_203	1003_46_9	291_46_1	1382_46_63
623_46_1	319_46_126	215_46_108	1083_46_21	571_46_203	664_46_28	1201_46_264	314_46_1	132_46_1	258_46_118	620_46_232	274_46_71	1326_34_24	81_46_448	254_46_1	24_46_150	13_46_1	1853_46_35	42_46_1	870_46_185	819_46_48	3_46_1	104_46_114	184_46_1	651_46_261	915_46_68	220_46_1	2142_46_317	201_46_1	1175_46_100	221_46_13	1092_46_30	302_46_1	845_46_487	149_34_1	75_46_1	241_46_79	91_46_226	100_46_1	552_46_1	377_46_207	97_46_112	105_46_426	10_46_1	900_46_80	1040_46_108	1704_46_224	1003_46_15	291_46_1	1382_46_60
623_46_1	319_46_130	215_46_121	1083_46_21	571_46_210	664_46_23	1201_46_262	314_46_1	132_46_1	258_46_113	620_46_241	274_46_80	1326_34_20	81_46_474	254_46_1	24_46_156	13_46_1	1853_46_36	42_46_1	870_46_198	819_46_46	3_46_1	104_46_101	184_46_1	651_46_249	915_46_68	220_46_1	2142_46_304	201_46_1	1175_46_91	221_46_7	1092_46_37	302_46_1	845_46_467	149_34_1	75_46_1	241_46_61	91_46_227	100_46_1	552_46_1	377_46_202	97_46_135	105_46_443	10_46_1	900_46_79	1040_46_102	1704_46_229	1003_46_12	291_46_1	1382_46_66
623_46_1	319_46_110	215_46_128	1083_46_23	571_46_208	664_46_29	1201_46_254	314_46_1	132_46_1	258_46_120	620_46_234	274_46_75	1326_34_22	81_46_476	254_46_1	24_46_185	13_46_1	1853_46_35	42_46_1	870_46_215	819_46_40	3_46_1	104_46_113	184_46_1	651_46_264	915_46_70	220_46_1	2142_46_317	201_46_1	1175_46_78	221_46_2	1092_46_26	302_46_1	845_46_459	149_34_1	75_46_1	241_46_72	91_46_218	100_46_1	552_46_1	377_46_208	97_46_135	105_46_421	10_46_1	900_46_85	1040_46_87	1704_46_228	1003_46_22	291_46_1	1382_46_65
623_46_1	319_46_120	215_46_144	1083_46_18	571_46_217	664_46_32	1201_46_257	314_46_1	132_46_1	258_46_124	620_46_231	274_46_73	1326_34_24	81_46_452	254_46_1	24_46_213	13_46_1	1853_46_39	42_46_1	870_46_216	819_46_37	3_46_1	104_46_102	184_46_1	651_46_264	915_46_79	220_46_1	2142_46_320	201_46_1	1175_46_85	221_46_4	1092_46_21	302_46_1	845_46_473	149_34_1	75_46_1	241_46_63	91_46_198	100_46_1	552_46_1	377_46_197	97_46_135	105_46_398	10_46_1	900_46_82	1040_46_92	1704_46_253	1003_46_9	291_46_1	1382_46_62
623_46_1	319_46_123	215_46_132	1083_46_16	571_46_208	664_46_33	1201_46_245	314_46_1	132_46_1	258_46_141	620_46_253	274_46_74	1326_34_24	81_46_434	254_46_1	24_46_227	13_46_1	1853_46_35	42_46_1	870_46_222	819_46_40	3_46_1	104_46_108	184_46_1	651_46_258	915_46_82	220_46_1	2142_46_306	201_46_1	1175_46_76	221_46_2	1092_46_20	302_46_1	845_46_467	149_34_1	75_46_1	241_46_67	91_46_209	100_46_1	552_46_1	377_46_197	97_46_143	105_46_395	10_46_1	900_46_76	1040_46_110	1704_46_254	1003_46_12	291_46_1	1382_46_64
623_46_1	319_46_107	215_46_146	1083_46_16	571_46_194	664_46_23	1201_46_248	314_46_1	132_46_1	258_46_141	620_46_234	274_46_74	1326_34_28	81_46_439	254_46_1	24_46_209	13_46_1	1853_46_26	42_46_1	870_46_224	819_46_46	3_46_1	104_46_115	184_46_1	651_46_250	915_46_69	220_46_1	2142_46_315	201_46_1	1175_46_75	221_46_1	1092_46_20	302_46_1	845_46_476	149_34_1	75_46_1	241_46_61	91_46_213	100_46_1	552_46_1	377_46_181	97_46_157	105_46_380	10_46_1	900_46_82	1040_46_108	1704_46_290	1003_46_6	291_46_1	1382_46_64
623_46_1	319_46_109	215_46_144	1083_46_17	571_46_195	664_46_15	1201_46_271	314_46_1	132_46_1	258_46_153	620_46_208	274_46_73	1326_34_29	81_46_480	254_46_1	24_46_216	13_46_1	1853_46_21	42_46_1	870_46_212	819_46_41	3_46_1	104_46_153	184_46_1	651_46_255	915_46_62	220_46_1	2142_46_342	201_46_1	1175_46_65	221_46_2	1092_46_19	302_46_1	845_46_477	149_34_1	75_46_1	241_46_55	91_46_190	100_46_1	552_46_1	377_46_185	97_46_157	105_46_356	10_46_1	900_46_73	1040_46_101	1704_46_283	1003_46_7	291_46_1	1382_46_51
623_46_1	319_46_118	215_46_167	1083_46_16	571_46_178	664_46_13	1201_46_310	314_46_1	132_46_1	258_46_123	620_46_209	274_46_82	1326_34_28	81_46_493	254_46_1	24_46_226	13_46_1	1853_46_10	42_46_1	870_46_200	819_46_46	3_46_1	104_46_143	184_46_1	651_46_255	915_46_46	220_46_1	2142_46_331	201_46_1	1175_46_70	221_46_3	1092_46_9	302_46_1	845_46_493	149_34_1	75_46_1	241_46_55	91_46_183	100_46_1	552_46_1	377_46_185	97_46_147	105_46_377	10_46_1	900_46_62	1040_46_105	1704_46_288	1003_46_4	291_46_1	1382_46_56
623_46_1	319_46_103	215_46_166	1083_46_23	571_46_159	664_46_6	1201_46_338	314_46_1	132_46_1	258_46_124	620_46_204	274_46_91	1326_34_16	81_46_478	254_46_1	24_46_205	13_46_1	1853_46_13	42_46_1	870_46_197	819_46_46	3_46_1	104_46_166	184_46_1	651_46_266	915_46_44	220_46_1	2142_46_304	201_46_1	1175_46_82	221_46_5	1092_46_11	302_46_1	845_46_492	149_34_1	75_46_1	241_46_61	91_46_177	100_46_1	552_46_1	377_46_195	97_46_148	105_46_391	10_46_1	900_46_54	1040_46_101	1704_46_290	1003_46_5	291_46_1	1382_46_59
623_46_1	319_46_109	215_46_174	1083_46_26	571_46_151	1201_46_325	314_46_1	132_46_1	258_46_118	620_46_196	274_46_87	1326_34_18	81_46_508	254_46_1	24_46_194	13_46_1	1853_46_8	870_46_212	819_46_48	3_46_1	104_46_163	184_46_1	651_46_271	915_46_35	220_46_1	2142_46_330	201_46_1	1175_46_84	221_46_2	1092_46_16	302_46_1	845_46_500	149_34_1	75_46_1	241_46_60	91_46_168	100_46_1	552_46_1	377_46_204	97_46_144	105_46_414	10_46_1	900_46_63	1040_46_101	1704_46_260	1003_46_5	291_46_1	1382_46_56	34_46_1	1107_46_75
623_46_1	319_46_114	215_46_171	1083_46_24	571_46_164	1201_46_336	314_46_1	132_46_1	258_46_109	620_46_175	274_46_89	1326_34_18	81_46_524	254_46_1	24_46_183	13_46_1	1853_46_9	870_46_201	819_46_48	3_46_1	104_46_159	184_46_1	651_46_241	915_46_25	220_46_1	2142_46_358	201_46_1	1175_46_90	221_46_3	1092_46_18	302_46_1	845_46_497	149_34_1	75_46_1	241_46_59	91_46_173	100_46_1	552_46_1	377_46_195	97_46_144	105_46_392	10_46_1	900_46_80	1040_46_93	1704_46_269	1003_46_4	291_46_1	1382_46_66	34_46_1	1107_46_55
623_46_1	319_46_97	215_46_161	1083_46_20	571_46_160	1201_46_315	314_46_1	132_46_1	258_46_106	620_46_177	274_46_85	1326_34_17	81_46_559	254_46_1	24_46_179	13_46_1	1853_46_12	870_46_207	819_46_54	3_46_1	104_46_150	184_46_1	651_46_252	915_46_20	220_46_1	2142_46_347	201_46_1	1175_46_95	221_46_3	1092_46_19	302_46_1	845_46_500	149_34_1	75_46_1	241_46_56	91_46_180	100_46_1	552_46_1	377_46_206	97_46_161	105_46_390	10_46_1	900_46_51	1040_46_88	1704_46_276	1003_46_3	291_46_1	1382_46_67	34_46_1	1107_46_57
623_46_1	319_46_104	215_46_145	1083_46_26	571_46_172	1201_46_339	314_46_1	132_46_1	258_46_107	620_46_167	274_46_80	1326_34_18	81_46_532	254_46_1	24_46_172	13_46_1	1853_46_10	870_46_201	819_46_58	3_46_1	104_46_166	184_46_1	651_46_273	915_46_24	220_46_1	2142_46_336	201_46_1	1175_46_107	221_46_5	1092_46_20	302_46_1	845_46_537	149_34_1	75_46_1	241_46_64	91_46_172	100_46_1	552_46_1	377_46_211	97_46_160	105_46_383	10_46_1	900_46_52	1040_46_82	1704_46_261	1003_46_4	291_46_1	1382_46_70	34_46_1	1107_46_58
623_46_1	319_46_105	215_46_139	1083_46_30	571_46_144	1201_46_341	314_46_1	132_46_1	258_46_126	620_46_174	274_46_83	1326_34_13	81_46_521	254_46_1	24_46_176	13_46_1	1853_46_8	870_46_206	819_46_55	3_46_1	104_46_169	184_46_1	651_46_274	915_46_23	220_46_1	2142_46_349	201_46_1	1175_46_114	221_46_7	1092_46_15	302_46_1	845_46_529	149_34_1	75_46_1	241_46_64	91_46_167	100_46_1	552_46_1	377_46_216	97_46_161	105_46_382	10_46_1	900_46_59	1040_46_85	1704_46_249	1003_46_3	291_46_1	1382_46_52	34_46_1	1107_46_54
623_46_1	319_46_100	215_46_144	1083_46_30	571_46_145	1201_46_311	314_46_1	132_46_1	258_46_154	620_46_166	274_46_84	1326_34_13	81_46_502	254_46_1	24_46_168	13_46_1	1853_46_11	870_46_216	819_46_65	3_46_1	104_46_177	184_46_1	651_46_279	915_46_25	220_46_1	2142_46_348	201_46_1	1175_46_94	221_46_7	1092_46_15	302_46_1	845_46_559	149_34_1	75_46_1	241_46_61	91_46_157	100_46_1	552_46_1	377_46_221	97_46_163	105_46_376	10_46_1	900_46_61	1040_46_76	1704_46_231	1003_46_2	291_46_1	1382_46_59	34_46_1	1107_46_45
623_46_1	319_46_103	215_46_136	1083_46_36	571_46_127	1201_46_310	314_46_1	132_46_1	258_46_170	620_46_167	274_46_84	1326_34_9	81_46_509	254_46_1	24_46_158	13_46_1	1853_46_14	870_46_214	819_46_73	3_46_1	104_46_188	184_46_1	651_46_257	915_46_22	220_46_1	2142_46_348	201_46_1	1175_46_100	221_46_6	1092_46_14	302_46_1	845_46_521	149_34_1	75_46_1	241_46_74	91_46_162	100_46_1	552_46_1	377_46_214	97_46_170	105_46_383	10_46_1	900_46_60	1040_46_82	1704_46_229	1003_46_4	291_46_1	1382_46_55	34_46_1	1107_46_46
623_46_1	319_46_91	215_46_143	1083_46_44	571_46_107	1201_46_318	314_46_1	132_46_1	258_46_172	620_46_178	274_46_89	1326_34_5	81_46_488	254_46_1	24_46_154	13_46_1	1853_46_6	870_46_218	819_46_76	3_46_1	104_46_174	184_46_1	651_46_245	915_46_17	220_46_1	2142_46_344	201_46_1	1175_46_93	221_46_7	1092_46_10	302_46_1	845_46_535	149_34_1	75_46_1	241_46_74	91_46_147	100_46_1	552_46_1	377_46_219	97_46_171	105_46_399	10_46_1	900_46_66	1040_46_84	1704_46_244	1003_46_3	291_46_1	1382_46_64	34_46_1	1107_46_52
623_46_1	319_46_97	215_46_146	1083_46_44	571_46_120	1201_46_307	314_46_1	132_46_1	258_46_149	620_46_177	274_46_70	1326_34_8	81_46_473	254_46_1	24_46_162	13_46_1	1853_46_3	870_46_234	819_46_72	3_46_1	104_46_161	184_46_1	651_46_255	915_46_6	220_46_1	2142_46_360	201_46_1	1175_46_92	221_46_10	1092_46_7	302_46_1	845_46_532	149_34_1	75_46_1	241_46_84	91_46_157	100_46_1	552_46_1	377_46_217	97_46_175	105_46_388	10_46_1	900_46_70	1040_46_71	1704_46_219	1003_46_4	291_46_1	1382_46_69	34_46_1	1107_46_64
623_46_1	319_46_101	215_46_133	1083_46_46	571_46_125	1201_46_301	314_46_1	132_46_1	258_46_164	620_46_170	274_46_75	1326_34_3	81_46_447	254_46_1	24_46_171	13_46_1	1853_46_6	870_46_230	819_46_67	3_46_1	104_46_162	184_46_1	651_46_229	915_46_8	220_46_1	2142_46_363	201_46_1	1175_46_84	221_46_6	1092_46_9	302_46_1	845_46_562	149_34_1	75_46_1	241_46_83	91_46_160	100_46_1	552_46_1	377_46_228	97_46_191	105_46_388	10_46_1	900_46_91	1040_46_73	1704_46_221	1003_46_5	291_46_1	1382_46_62	34_46_1	1107_46_75
623_46_1	319_46_89	215_46_112	1083_46_51	571_46_149	1201_46_301	314_46_1	132_46_1	258_46_157	620_46_160	274_46_72	1326_34_2	81_46_450	254_46_1	24_46_178	13_46_1	1853_46_7	870_46_242	819_46_68	3_46_1	104_46_166	184_46_1	651_46_240	915_46_2	220_46_1	2142_46_356	201_46_1	1175_46_113	221_46_5	1092_46_7	302_46_1	845_46_548	149_34_1	75_46_1	241_46_70	91_46_172	100_46_1	552_46_1	377_46_225	97_46_226	105_46_384	10_46_1	900_46_85	1040_46_70	1704_46_237	1003_46_2	291_46_1	1382_46_52	34_46_1	1107_46_68
623_46_1	319_46_81	215_46_111	1083_46_62	571_46_142	1201_46_286	314_46_1	132_46_1	258_46_160	620_46_155	274_46_74	1326_34_4	81_46_439	254_46_1	24_46_181	13_46_1	1853_46_8	870_46_237	819_46_65	3_46_1	104_46_179	184_46_1	651_46_221	915_46_1	220_46_1	2142_46_349	201_46_1	1175_46_107	221_46_5	1092_46_6	302_46_1	845_46_553	149_34_1	75_46_1	241_46_73	91_46_182	100_46_1	552_46_1	377_46_228	97_46_234	105_46_383	10_46_1	900_46_90	1040_46_79	1704_46_226	1003_46_4	291_46_1	1382_46_68	34_46_1	1107_46_74
623_46_1	319_46_64	215_46_119	1083_46_62	571_46_137	1201_46_277	314_46_1	132_46_1	258_46_159	620_46_152	274_46_86	1326_34_4	81_46_458	254_46_1	24_46_188	13_46_1	1853_46_8	870_46_230	819_46_64	3_46_1	104_46_182	184_46_1	651_46_223	915_46_1	220_46_1	2142_46_343	201_46_1	1175_46_103	221_46_5	1092_46_8	302_46_1	845_46_544	149_34_1	75_46_1	241_46_73	91_46_182	100_46_1	552_46_1	377_46_221	97_46_244	105_46_393	10_46_1	900_46_99	1040_46_68	1704_46_239	1003_46_3	291_46_1	1382_46_63	34_46_1	1107_46_75
623_46_1	319_46_67	215_46_137	1083_46_51	571_46_126	1201_46_283	314_46_1	132_46_1	258_46_147	620_46_158	274_46_85	1326_34_6	81_46_474	254_46_1	24_46_200	13_46_1	1853_46_6	870_46_218	819_46_58	3_46_1	104_46_174	184_46_1	651_46_241	915_46_4	220_46_1	2142_46_332	201_46_1	1175_46_102	1092_46_12	302_46_1	845_46_552	149_34_1	75_46_1	241_46_67	91_46_166	100_46_1	552_46_1	377_46_222	97_46_262	105_46_415	10_46_1	900_46_90	1040_46_66	1704_46_225	1003_46_3	291_46_1	1382_46_74	34_46_1	1107_46_80	131_46_1
623_46_1	319_46_90	215_46_113	1083_46_56	571_46_129	1201_46_294	314_46_1	132_46_1	258_46_138	620_46_164	274_46_89	1326_34_5	81_46_464	254_46_1	24_46_201	13_46_1	1853_46_3	870_46_210	819_46_55	3_46_1	104_46_183	184_46_1	651_46_243	915_46_1	220_46_1	2142_46_360	201_46_1	1175_46_105	1092_46_10	302_46_1	845_46_553	149_34_1	75_46_1	241_46_86	91_46_170	100_46_1	552_46_1	377_46_222	97_46_257	105_46_385	10_46_1	900_46_71	1040_46_78	1704_46_217	1003_46_6	291_46_1	1382_46_66	34_46_1	1107_46_98	131_46_1
623_46_1	319_46_79	215_46_108	1083_46_55	571_46_137	1201_46_316	314_46_1	132_46_1	258_46_142	620_46_171	274_46_90	1326_34_2	81_46_463	254_46_1	24_46_182	13_46_1	1853_46_3	870_46_214	819_46_52	3_46_1	104_46_186	184_46_1	651_46_225	915_46_1	220_46_1	2142_46_380	201_46_1	1175_46_86	1092_46_5	302_46_1	845_46_557	149_34_1	75_46_1	241_46_87	91_46_167	100_46_1	552_46_1	377_46_215	97_46_286	105_46_384	10_46_1	900_46_63	1040_46_65	1704_46_241	1003_46_4	291_46_1	1382_46_67	34_46_1	1107_46_98	131_46_1
623_46_1	319_46_80	215_46_120	1083_46_53	571_46_134	1201_46_333	314_46_1	132_46_1	258_46_150	620_46_174	274_46_91	1326_34_2	81_46_485	254_46_1	24_46_208	13_46_1	1853_46_3	870_46_195	819_46_54	3_46_1	104_46_188	184_46_1	651_46_217	915_46_1	220_46_1	2142_46_376	201_46_1	1175_46_91	1092_46_4	302_46_1	845_46_520	149_34_1	75_46_1	241_46_86	91_46_160	100_46_1	552_46_1	377_46_212	97_46_303	105_46_389	10_46_1	900_46_62	1040_46_61	1704_46_237	1003_46_7	291_46_1	1382_46_77	34_46_1	1107_46_103	131_46_1
623_46_1	319_46_59	215_46_130	1083_46_42	571_46_154	1201_46_334	314_46_1	132_46_1	258_46_149	620_46_164	274_46_99	1326_34_5	81_46_458	254_46_1	24_46_190	13_46_1	1853_46_3	870_46_183	819_46_53	3_46_1	104_46_190	184_46_1	651_46_205	915_46_2	220_46_1	2142_46_379	201_46_1	1175_46_105	1092_46_5	302_46_1	845_46_539	149_34_1	75_46_1	241_46_80	91_46_149	100_46_1	552_46_1	377_46_214	97_46_298	105_46_398	10_46_1	900_46_71	1040_46_66	1704_46_252	1003_46_8	291_46_1	1382_46_76	34_46_1	1107_46_104	131_46_1
623_46_1	319_46_56	215_46_141	1083_46_38	571_46_119	1201_46_342	314_46_1	132_46_1	258_46_147	620_46_171	274_46_90	1326_34_2	81_46_458	254_46_1	24_46_200	13_46_1	1853_46_5	870_46_197	819_46_47	3_46_1	104_46_190	184_46_1	651_46_213	915_46_2	220_46_1	2142_46_397	201_46_1	1175_46_91	1092_46_7	302_46_1	845_46_506	149_34_1	75_46_1	241_46_79	91_46_133	100_46_1	552_46_1	377_46_200	97_46_305	105_46_418	10_46_1	900_46_81	1040_46_67	1704_46_242	1003_46_1	291_46_1	1382_46_71	34_46_1	1107_46_103	131_46_1
623_46_1	319_46_51	215_46_139	1083_46_38	571_46_108	1201_46_325	314_46_1	132_46_1	258_46_161	620_46_180	274_46_87	1326_34_4	81_46_465	254_46_1	24_46_217	13_46_1	1853_46_5	870_46_198	819_46_44	3_46_1	104_46_196	184_46_1	651_46_207	915_46_2	220_46_1	2142_46_392	201_46_1	1175_46_83	1092_46_7	302_46_1	845_46_522	149_34_1	75_46_1	241_46_76	91_46_125	100_46_1	552_46_1	377_46_202	97_46_292	105_46_424	10_46_1	900_46_78	1040_46_80	1704_46_238	291_46_1	1382_46_71	34_46_1	1107_46_86	131_46_1	63_46_1
623_46_1	319_46_49	215_46_140	1083_46_37	571_46_119	1201_46_325	314_46_1	132_46_1	258_46_171	620_46_176	274_46_88	1326_34_6	81_46_496	254_46_1	24_46_217	13_46_1	1853_46_8	870_46_189	819_46_39	3_46_1	97_46_284	184_46_1	651_46_214	915_46_2	220_46_1	2142_46_388	201_46_1	1175_46_92	302_46_1	845_46_530	149_34_1	75_46_1	241_46_66	91_46_131	100_46_1	552_46_1	377_46_211	104_46_181	105_46_454	10_46_1	900_46_66	1040_46_71	1704_46_239	291_46_1	1382_46_77	34_46_1	1107_46_91	131_46_1	63_46_1	2518_46_204
623_46_1	319_46_49	215_46_145	1083_46_44	571_46_125	1201_46_330	314_46_1	132_46_1	258_46_168	620_46_169	274_46_80	1326_34_10	81_46_476	254_46_1	24_46_221	13_46_1	1853_46_4	870_46_179	819_46_34	3_46_1	97_46_273	184_46_1	651_46_226	915_46_1	220_46_1	2142_46_410	201_46_1	1175_46_98	302_46_1	845_46_530	149_34_1	75_46_1	241_46_69	91_46_133	100_46_1	552_46_1	377_46_222	104_46_179	105_46_463	10_46_1	900_46_70	1040_46_66	1704_46_258	291_46_1	1382_46_68	34_46_1	1107_46_92	131_46_1	63_46_1	2518_46_187
623_46_1	319_46_52	215_46_144	1083_46_44	571_46_128	1201_46_315	314_46_1	132_46_1	258_46_156	620_46_147	274_46_66	1326_34_8	81_46_487	254_46_1	24_46_202	13_46_1	1853_46_3	870_46_161	819_46_29	3_46_1	97_46_275	184_46_1	651_46_200	915_46_1	220_46_1	2142_46_430	201_46_1	1175_46_100	302_46_1	845_46_556	149_34_1	75_46_1	241_46_87	91_46_152	100_46_1	552_46_1	377_46_215	104_46_189	105_46_490	10_46_1	900_46_64	1040_46_65	1704_46_264	291_46_1	1382_46_74	34_46_1	1107_46_76	131_46_1	63_46_1	2518_46_183
623_46_1	319_46_33	215_46_132	1083_46_36	571_46_124	1201_46_301	314_46_1	132_46_1	258_46_160	620_46_152	274_46_55	1326_34_2	81_46_510	254_46_1	24_46_213	13_46_1	1853_46_4	870_46_120	819_46_29	3_46_1	97_46_296	184_46_1	651_46_185	915_46_2	220_46_1	2142_46_436	201_46_1	1175_46_110	302_46_1	845_46_553	149_34_1	75_46_1	241_46_77	91_46_147	100_46_1	552_46_1	377_46_201	104_46_207	105_46_500	10_46_1	900_46_66	1040_46_82	1704_46_261	291_46_1	1382_46_69	34_46_1	1107_46_67	131_46_1	63_46_1	2518_46_204
623_46_1	319_46_30	215_46_145	1083_46_32	571_46_146	1201_46_300	314_46_1	132_46_1	258_46_175	620_46_152	274_46_56	1326_34_2	81_46_523	254_46_1	24_46_205	13_46_1	1853_46_4	870_46_125	819_46_24	3_46_1	97_46_280	184_46_1	651_46_175	915_46_6	220_46_1	2142_46_419	201_46_1	1175_46_112	302_46_1	845_46_554	149_34_1	75_46_1	241_46_82	91_46_141	100_46_1	552_46_1	377_46_205	104_46_212	105_46_510	10_46_1	900_46_57	1040_46_74	1704_46_244	291_46_1	1382_46_72	34_46_1	1107_46_81	131_46_1	63_46_1	2518_46_184
623_46_1	319_46_26	215_46_147	1083_46_24	571_46_132	1201_46_284	314_46_1	132_46_1	258_46_179	620_46_141	274_46_50	1326_34_2	81_46_562	254_46_1	24_46_212	13_46_1	1853_46_2	870_46_128	819_46_28	3_46_1	97_46_295	184_46_1	651_46_197	915_46_6	220_46_1	2142_46_402	201_46_1	1175_46_111	302_46_1	845_46_557	149_34_1	75_46_1	241_46_72	91_46_141	100_46_1	552_46_1	377_46_200	104_46_242	105_46_513	10_46_1	900_46_53	1040_46_67	1704_46_247	291_46_1	1382_46_63	34_46_1	1107_46_62	131_46_1	63_46_1	2518_46_191
623_46_1	319_46_32	215_46_130	1083_46_20	571_46_120	1201_46_297	314_46_1	132_46_1	258_46_163	620_46_151	274_46_56	1326_34_1	81_46_584	254_46_1	24_46_210	13_46_1	1853_46_2	870_46_127	819_46_25	3_46_1	97_46_328	184_46_1	651_46_187	915_46_10	220_46_1	2142_46_421	201_46_1	1175_46_95	302_46_1	845_46_553	149_34_1	75_46_1	241_46_65	91_46_142	100_46_1	552_46_1	377_46_207	104_46_243	105_46_495	10_46_1	900_46_41	1040_46_73	1704_46_251	291_46_1	1382_46_79	34_46_1	1107_46_53	131_46_1	63_46_1	2518_46_211
623_46_1	319_46_29	215_46_119	1083_46_21	571_46_105	1201_46_277	314_46_1	132_46_1	258_46_152	620_46_149	274_46_50	1326_34_2	81_46_621	254_46_1	24_46_233	13_46_1	1853_46_4	870_46_119	819_46_26	3_46_1	97_46_339	184_46_1	651_46_177	915_46_5	220_46_1	2142_46_458	201_46_1	1175_46_100	302_46_1	845_46_570	149_34_1	75_46_1	241_46_64	91_46_141	100_46_1	552_46_1	377_46_210	104_46_247	105_46_519	10_46_1	900_46_40	1040_46_71	1704_46_255	291_46_1	1382_46_59	34_46_1	1107_46_62	131_46_1	63_46_1	2518_46_189
623_46_1	319_46_30	215_46_126	1083_46_17	571_46_89	1201_46_274	314_46_1	132_46_1	258_46_159	620_46_135	274_46_52	1326_34_1	81_46_668	254_46_1	24_46_243	13_46_1	1853_46_3	870_46_128	819_46_24	3_46_1	97_46_335	184_46_1	651_46_181	915_46_10	220_46_1	2142_46_429	201_46_1	1175_46_82	302_46_1	845_46_583	149_34_1	75_46_1	241_46_42	91_46_154	100_46_1	552_46_1	377_46_211	104_46_257	105_46_516	10_46_1	900_46_44	1040_46_78	1704_46_230	291_46_1	1382_46_66	34_46_1	1107_46_65	131_46_1	63_46_1	2518_46_201
623_46_1	319_46_31	215_46_128	1083_46_17	571_46_74	1201_46_246	314_46_1	132_46_1	258_46_158	620_46_140	274_46_51	1326_34_1	81_46_699	254_46_1	24_46_225	13_46_1	870_46_132	819_46_26	3_46_1	97_46_355	184_46_1	651_46_190	915_46_7	220_46_1	2142_46_433	201_46_1	1175_46_95	302_46_1	845_46_574	149_34_1	75_46_1	241_46_40	91_46_151	100_46_1	552_46_1	377_46_230	104_46_240	105_46_502	10_46_1	900_46_44	1040_46_90	1704_46_234	291_46_1	1382_46_64	34_46_1	1107_46_48	63_46_1	2518_46_194	532_46_519	1673_46_164
623_46_1	319_46_32	215_46_139	1083_46_13	571_46_65	1201_46_244	314_46_1	132_46_1	258_46_171	620_46_143	274_46_49	1326_34_1	81_46_699	254_46_1	24_46_234	13_46_1	870_46_128	819_46_29	3_46_1	97_46_348	184_46_1	651_46_184	915_46_6	220_46_1	2142_46_439	201_46_1	1175_46_81	302_46_1	845_46_578	149_34_1	75_46_1	241_46_56	91_46_139	100_46_1	552_46_1	377_46_228	104_46_233	105_46_529	10_46_1	900_46_42	1040_46_96	1704_46_238	291_46_1	1382_46_54	34_46_1	1107_46_46	63_46_1	2518_46_182	532_46_526	1673_46_160
623_46_1	319_46_25	215_46_151	1083_46_20	571_46_50	1201_46_234	314_46_1	132_46_1	258_46_184	620_46_125	274_46_46	1326_34_2	81_46_677	254_46_1	24_46_222	13_46_1	870_46_134	819_46_29	3_46_1	97_46_335	184_46_1	651_46_205	915_46_10	220_46_1	2142_46_433	201_46_1	1175_46_83	302_46_1	845_46_587	149_34_1	75_46_1	241_46_69	91_46_144	100_46_1	552_46_1	377_46_247	104_46_250	105_46_548	10_46_1	900_46_44	1040_46_88	1704_46_236	291_46_1	1382_46_46	34_46_1	1107_46_36	63_46_1	2518_46_176	532_46_513	1673_46_172
623_46_1	319_46_14	215_46_143	1083_46_26	571_46_51	1201_46_224	314_46_1	132_46_1	258_46_203	620_46_121	274_46_50	1326_34_1	81_46_703	254_46_1	24_46_211	13_46_1	870_46_163	819_46_40	3_46_1	97_46_354	184_46_1	651_46_214	915_46_9	220_46_1	2142_46_462	201_46_1	1175_46_77	302_46_1	845_46_577	149_34_1	75_46_1	241_46_62	91_46_128	100_46_1	552_46_1	377_46_226	104_46_239	105_46_554	10_46_1	900_46_58	1040_46_75	1704_46_202	291_46_1	1382_46_40	34_46_1	1107_46_38	63_46_1	2518_46_175	532_46_512	1673_46_167
623_46_1	319_46_18	215_46_141	1083_46_23	571_46_50	1201_46_194	314_46_1	132_46_1	258_46_211	620_46_113	274_46_50	1326_34_2	81_46_687	254_46_1	24_46_222	13_46_1	870_46_152	819_46_43	3_46_1	97_46_335	184_46_1	651_46_213	915_46_6	220_46_1	2142_46_486	201_46_1	1175_46_84	302_46_1	845_46_552	149_34_1	75_46_1	241_46_56	91_46_134	100_46_1	552_46_1	377_46_215	104_46_266	105_46_535	10_46_1	900_46_60	1040_46_68	1704_46_213	291_46_1	1382_46_40	34_46_1	1107_46_41	63_46_1	2518_46_193	532_46_545	1673_46_162
623_46_1	319_46_12	215_46_150	1083_46_28	571_46_47	1201_46_193	314_46_1	132_46_1	258_46_201	620_46_128	274_46_54	81_46_687	254_46_1	24_46_213	13_46_1	870_46_157	819_46_38	3_46_1	97_46_342	184_46_1	651_46_201	915_46_7	220_46_1	2142_46_488	201_46_1	1175_46_91	302_46_1	845_46_553	75_46_1	241_46_58	91_46_126	100_46_1	552_46_1	377_46_221	104_46_248	105_46_522	10_46_1	900_46_69	1040_46_77	1704_46_195	291_46_1	1382_46_42	34_46_1	1107_46_52	63_46_1	2518_46_180	532_46_555	1673_46_170	924_46_158	539_46_50
623_46_1	319_46_10	215_46_143	1083_46_25	571_46_52	1201_46_204	314_46_1	132_46_1	258_46_192	620_46_116	274_46_49	81_46_670	254_46_1	24_46_203	13_46_1	870_46_174	819_46_36	3_46_1	97_46_360	184_46_1	651_46_173	915_46_6	220_46_1	2142_46_514	201_46_1	1175_46_71	302_46_1	845_46_561	75_46_1	241_46_57	91_46_120	100_46_1	552_46_1	377_46_226	104_46_243	105_46_536	10_46_1	900_46_77	1040_46_69	1704_46_190	291_46_1	1382_46_43	34_46_1	1107_46_56	63_46_1	2518_46_177	532_46_554	1673_46_182	924_46_167	539_46_57
623_46_1	319_46_7	215_46_136	1083_46_24	571_46_51	1201_46_188	314_46_1	132_46_1	258_46_220	620_46_108	274_46_46	81_46_654	254_46_1	24_46_205	13_46_1	870_46_168	819_46_33	3_46_1	97_46_356	184_46_1	651_46_195	915_46_8	220_46_1	2142_46_466	201_46_1	1175_46_63	302_46_1	845_46_578	75_46_1	241_46_47	91_46_121	100_46_1	552_46_1	377_46_241	104_46_244	105_46_517	10_46_1	900_46_84	1040_46_76	1704_46_200	291_46_1	1382_46_45	34_46_1	1107_46_60	63_46_1	2518_46_182	532_46_565	1673_46_182	924_46_170	539_46_73
623_46_1	319_46_4	215_46_131	1083_46_26	571_46_53	1201_46_179	314_46_1	132_46_1	258_46_228	620_46_99	274_46_44	81_46_639	254_46_1	24_46_185	13_46_1	870_46_164	819_46_36	3_46_1	97_46_384	184_46_1	651_46_195	915_46_7	220_46_1	2142_46_498	201_46_1	1175_46_58	302_46_1	845_46_621	75_46_1	241_46_42	91_46_117	100_46_1	552_46_1	377_46_237	104_46_240	105_46_541	10_46_1	900_46_76	1040_46_57	1704_46_225	291_46_1	1382_46_35	34_46_1	1107_46_54	63_46_1	2518_46_183	532_46_582	1673_46_145	924_46_146	539_46_81
623_46_1	319_46_3	215_46_121	1083_46_23	571_46_56	1201_46_182	314_46_1	132_46_1	258_46_218	620_46_113	274_46_33	81_46_670	254_46_1	24_46_182	13_46_1	870_46_170	819_46_30	3_46_1	97_46_369	184_46_1	651_46_195	915_46_10	220_46_1	2142_46_535	201_46_1	1175_46_54	302_46_1	845_46_626	75_46_1	241_46_38	91_46_130	100_46_1	552_46_1	377_46_233	104_46_243	105_46_558	10_46_1	900_46_65	1040_46_56	1704_46_229	291_46_1	1382_46_36	34_46_1	1107_46_54	63_46_1	2518_46_164	532_46_555	1673_46_142	924_46_147	539_46_72
623_46_1	319_46_2	215_46_103	1083_46_19	571_46_65	1201_46_169	314_46_1	132_46_1	258_46_232	620_46_113	274_46_30	81_46_693	254_46_1	24_46_174	13_46_1	870_46_182	819_46_32	3_46_1	97_46_341	184_46_1	651_46_193	915_46_10	220_46_1	2142_46_530	201_46_1	1175_46_53	302_46_1	845_46_626	75_46_1	241_46_33	91_46_121	100_46_1	552_46_1	377_46_244	104_46_248	105_46_551	10_46_1	900_46_68	1040_46_53	1704_46_224	291_46_1	1382_46_36	34_46_1	1107_46_48	63_46_1	2518_46_165	532_46_560	1673_46_158	924_46_159	539_46_78
623_46_1	215_46_127	1083_46_15	571_46_64	1201_46_172	314_46_1	132_46_1	258_46_237	620_46_118	274_46_32	81_46_709	254_46_1	24_46_181	13_46_1	870_46_193	819_46_35	3_46_1	97_46_349	184_46_1	651_46_199	915_46_11	220_46_1	2142_46_536	201_46_1	1175_46_61	302_46_1	845_46_590	75_46_1	241_46_23	91_46_125	100_46_1	552_46_1	377_46_238	104_46_247	105_46_594	10_46_1	900_46_70	1040_46_42	1704_46_188	291_46_1	1382_46_36	34_46_1	1107_46_43	63_46_1	2518_46_155	532_46_544	1673_46_131	924_46_149	539_46_99	358_46_1
623_46_1	215_46_127	1083_46_14	571_46_61	1201_46_165	314_46_1	132_46_1	258_46_210	620_46_133	274_46_32	81_46_740	254_46_1	24_46_175	13_46_1	870_46_192	819_46_32	3_46_1	97_46_358	184_46_1	651_46_197	915_46_11	220_46_1	2142_46_513	201_46_1	1175_46_66	302_46_1	845_46_610	75_46_1	241_46_18	91_46_128	100_46_1	552_46_1	377_46_220	104_46_238	105_46_579	10_46_1	900_46_69	1040_46_54	1704_46_191	291_46_1	1382_46_40	34_46_1	1107_46_52	63_46_1	2518_46_143	532_46_527	1673_46_138	924_46_166	539_46_113	358_46_1
623_46_1	215_46_121	1083_46_18	571_46_65	1201_46_173	314_46_1	132_46_1	258_46_185	620_46_145	274_46_48	81_46_762	254_46_1	24_46_177	13_46_1	870_46_187	819_46_33	3_46_1	97_46_351	184_46_1	651_46_211	915_46_12	220_46_1	2142_46_511	201_46_1	1175_46_77	302_46_1	845_46_622	75_46_1	241_46_9	91_46_121	100_46_1	552_46_1	377_46_210	104_46_261	105_46_532	10_46_1	900_46_63	1040_46_67	1704_46_189	291_46_1	1382_46_38	34_46_1	1107_46_51	63_46_1	2518_46_137	532_46_520	1673_46_144	924_46_165	539_46_105	358_46_1
623_46_1	215_46_144	1083_46_23	571_46_53	1201_46_186	314_46_1	132_46_1	258_46_190	620_46_158	274_46_50	81_46_779	254_46_1	24_46_172	13_46_1	870_46_161	819_46_36	3_46_1	97_46_358	184_46_1	651_46_193	915_46_10	220_46_1	2142_46_494	201_46_1	1175_46_94	302_46_1	845_46_587	75_46_1	241_46_19	91_46_123	100_46_1	552_46_1	377_46_186	104_46_241	105_46_550	10_46_1	900_46_67	1040_46_61	1704_46_191	291_46_1	1382_46_40	34_46_1	1107_46_49	63_46_1	2518_46_155	532_46_507	1673_46_160	924_46_175	539_46_100	358_46_1
623_46_1	215_46_127	1083_46_20	571_46_56	1201_46_198	314_46_1	132_46_1	258_46_186	620_46_158	274_46_53	81_46_788	254_46_1	24_46_175	13_46_1	870_46_153	819_46_37	3_46_1	97_46_358	184_46_1	651_46_202	915_46_7	220_46_1	2142_46_480	201_46_1	1175_46_101	302_46_1	845_46_618	75_46_1	241_46_19	91_46_124	100_46_1	552_46_1	377_46_194	104_46_204	105_46_544	10_46_1	900_46_58	1040_46_56	1704_46_186	291_46_1	1382_46_38	34_46_1	1107_46_52	63_46_1	2518_46_136	532_46_553	1673_46_165	924_46_160	539_46_107	358_46_1
623_46_1	215_46_111	1083_46_27	571_46_40	1201_46_200	314_46_1	132_46_1	258_46_201	620_46_158	274_46_57	81_46_779	254_46_1	24_46_173	13_46_1	870_46_179	819_46_40	3_46_1	97_46_366	184_46_1	651_46_221	915_46_4	220_46_1	2142_46_471	201_46_1	1175_46_88	302_46_1	845_46_656	75_46_1	241_46_19	91_46_126	100_46_1	552_46_1	377_46_202	104_46_206	105_46_524	10_46_1	900_46_69	1040_46_47	1704_46_196	291_46_1	1382_46_40	34_46_1	1107_46_41	63_46_1	2518_46_114	532_46_542	1673_46_164	924_46_144	539_46_106	358_46_1
623_46_1	215_46_97	1083_46_26	571_46_44	1201_46_197	314_46_1	132_46_1	258_46_181	620_46_170	274_46_49	81_46_811	254_46_1	24_46_170	13_46_1	870_46_152	819_46_39	3_46_1	97_46_342	184_46_1	651_46_206	915_46_3	220_46_1	2142_46_490	201_46_1	1175_46_99	302_46_1	845_46_680	75_46_1	241_46_13	91_46_122	100_46_1	552_46_1	377_46_210	104_46_197	105_46_530	10_46_1	900_46_71	1040_46_50	1704_46_184	291_46_1	1382_46_45	34_46_1	1107_46_50	63_46_1	2518_46_107	532_46_547	1673_46_168	924_46_145	539_46_115	358_46_1
623_46_1	215_46_103	1083_46_25	571_46_40	1201_46_197	314_46_1	132_46_1	258_46_208	620_46_173	274_46_44	81_46_810	254_46_1	24_46_195	13_46_1	870_46_123	819_46_45	3_46_1	97_46_346	184_46_1	651_46_222	915_46_4	220_46_1	2142_46_458	201_46_1	1175_46_111	302_46_1	845_46_658	75_46_1	241_46_7	91_46_113	100_46_1	552_46_1	377_46_216	104_46_224	105_46_519	10_46_1	900_46_52	1040_46_52	1704_46_181	291_46_1	1382_46_40	34_46_1	1107_46_39	63_46_1	2518_46_105	532_46_545	1673_46_196	924_46_154	539_46_107	358_46_1
623_46_1	215_46_94	1083_46_20	571_46_40	1201_46_194	314_46_1	132_46_1	258_46_200	620_46_167	274_46_31	81_46_811	254_46_1	24_46_217	13_46_1	870_46_112	819_46_50	3_46_1	97_46_365	184_46_1	651_46_225	915_46_4	220_46_1	2142_46_485	201_46_1	1175_46_119	302_46_1	845_46_661	75_46_1	241_46_7	91_46_113	100_46_1	552_46_1	377_46_199	104_46_221	105_46_529	10_46_1	900_46_57	1040_46_41	1704_46_184	291_46_1	1382_46_28	34_46_1	1107_46_37	63_46_1	2518_46_103	532_46_551	1673_46_189	924_46_152	539_46_107	358_46_1
623_46_1	215_46_99	1083_46_23	571_46_53	1201_46_160	314_46_1	132_46_1	258_46_196	620_46_174	274_46_26	81_46_794	254_46_1	24_46_217	13_46_1	870_46_116	819_46_45	3_46_1	97_46_341	184_46_1	651_46_219	915_46_3	220_46_1	2142_46_463	201_46_1	1175_46_123	302_46_1	845_46_658	75_46_1	241_46_1	91_46_128	100_46_1	552_46_1	377_46_212	104_46_265	105_46_530	10_46_1	900_46_53	1040_46_35	1704_46_163	291_46_1	1382_46_34	34_46_1	1107_46_34	63_46_1	2518_46_98	532_46_563	1673_46_199	924_46_167	539_46_121	358_46_1
623_46_1	215_46_103	1083_46_28	571_46_43	1201_46_159	314_46_1	132_46_1	258_46_213	620_46_187	274_46_30	81_46_797	254_46_1	24_46_211	13_46_1	870_46_121	819_46_43	3_46_1	97_46_344	184_46_1	651_46_224	915_46_3	220_46_1	2142_46_472	201_46_1	1175_46_116	302_46_1	845_46_667	75_46_1	241_46_2	91_46_99	100_46_1	552_46_1	377_46_225	104_46_272	105_46_567	10_46_1	900_46_41	1040_46_21	1704_46_152	291_46_1	1382_46_38	34_46_1	1107_46_27	63_46_1	2518_46_96	532_46_543	1673_46_186	924_46_156	539_46_126	358_46_1
623_46_1	215_46_117	1083_46_34	571_46_58	1201_46_129	314_46_1	132_46_1	258_46_220	620_46_193	274_46_30	81_46_827	254_46_1	24_46_230	13_46_1	870_46_124	819_46_37	3_46_1	97_46_337	184_46_1	651_46_227	915_46_6	220_46_1	2142_46_443	201_46_1	1175_46_110	302_46_1	845_46_654	75_46_1	241_46_1	91_46_96	100_46_1	552_46_1	377_46_221	104_46_280	105_46_578	10_46_1	900_46_33	1040_46_23	1704_46_146	291_46_1	1382_46_40	34_46_1	1107_46_24	63_46_1	2518_46_98	532_46_532	1673_46_191	924_46_159	539_46_114	358_46_1
623_46_1	215_46_133	1083_46_34	571_46_48	1201_46_116	314_46_1	132_46_1	258_46_212	620_46_185	274_46_18	81_46_798	254_46_1	24_46_224	13_46_1	870_46_115	819_46_39	3_46_1	97_46_330	184_46_1	651_46_249	915_46_9	220_46_1	2142_46_449	201_46_1	1175_46_120	302_46_1	845_46_678	75_46_1	91_46_103	100_46_1	552_46_1	377_46_228	104_46_293	105_46_599	10_46_1	900_46_39	1040_46_20	1704_46_157	291_46_1	1382_46_31	34_46_1	1107_46_25	63_46_1	2518_46_91	532_46_518	1673_46_155	924_46_164	539_46_128	358_46_1
623_46_1	215_46_140	1083_46_27	571_46_51	1201_46_122	314_46_1	132_46_1	258_46_197	620_46_189	274_46_22	81_46_813	254_46_1	24_46_202	13_46_1	870_46_130	819_46_51	3_46_1	97_46_337	184_46_1	651_46_262	915_46_14	220_46_1	2142_46_453	201_46_1	1175_46_110	302_46_1	845_46_672	75_46_1	91_46_108	100_46_1	552_46_1	377_46_231	104_46_271	105_46_587	10_46_1	900_46_37	1040_46_24	1704_46_155	291_46_1	1382_46_37	34_46_1	1107_46_29	63_46_1	2518_46_88	532_46_492	1673_46_160	924_46_176	539_46_124	358_46_1
623_46_1	215_46_149	1083_46_30	571_46_61	1201_46_111	314_46_1	132_46_1	258_46_193	620_46_181	274_46_22	81_46_826	254_46_1	24_46_216	13_46_1	870_46_111	819_46_55	3_46_1	97_46_354	184_46_1	651_46_251	915_46_14	220_46_1	2142_46_451	201_46_1	1175_46_111	302_46_1	845_46_674	75_46_1	91_46_103	100_46_1	552_46_1	377_46_204	104_46_268	105_46_587	10_46_1	900_46_30	1040_46_22	1704_46_167	291_46_1	1382_46_32	34_46_1	1107_46_30	63_46_1	2518_46_93	532_46_493	1673_46_159	924_46_182	539_46_129	358_46_1
623_46_1	215_46_131	1083_46_29	571_46_61	1201_46_113	314_46_1	132_46_1	258_46_198	620_46_179	274_46_15	81_46_835	254_46_1	24_46_255	13_46_1	870_46_119	819_46_49	3_46_1	97_46_365	184_46_1	651_46_259	915_46_15	220_46_1	2142_46_469	201_46_1	1175_46_97	302_46_1	845_46_651	75_46_1	91_46_111	100_46_1	552_46_1	377_46_195	104_46_256	105_46_582	10_46_1	900_46_18	1040_46_12	1704_46_173	291_46_1	1382_46_24	34_46_1	1107_46_37	63_46_1	2518_46_92	532_46_516	1673_46_156	924_46_179	539_46_121	358_46_1
623_46_1	215_46_114	1083_46_29	571_46_61	1201_46_106	314_46_1	132_46_1	258_46_208	620_46_177	274_46_15	81_46_842	254_46_1	24_46_262	13_46_1	870_46_110	819_46_42	3_46_1	97_46_380	184_46_1	651_46_278	915_46_10	220_46_1	2142_46_479	201_46_1	1175_46_114	302_46_1	845_46_643	75_46_1	91_46_96	100_46_1	552_46_1	377_46_189	104_46_243	105_46_588	10_46_1	900_46_9	1040_46_8	1704_46_184	291_46_1	1382_46_24	34_46_1	1107_46_37	63_46_1	2518_46_85	532_46_521	1673_46_148	924_46_183	539_46_126	358_46_1
623_46_1	215_46_127	1083_46_29	571_46_54	1201_46_99	314_46_1	132_46_1	258_46_194	620_46_172	274_46_15	81_46_848	254_46_1	24_46_259	13_46_1	870_46_105	819_46_44	3_46_1	97_46_387	184_46_1	651_46_276	915_46_5	220_46_1	2142_46_482	201_46_1	1175_46_117	302_46_1	845_46_624	75_46_1	91_46_99	100_46_1	552_46_1	377_46_182	104_46_238	105_46_597	10_46_1	900_46_1	1040_46_13	1704_46_181	291_46_1	1382_46_20	34_46_1	1107_46_38	63_46_1	2518_46_93	532_46_527	1673_46_169	924_46_201	539_46_115	358_46_1
623_46_1	215_46_123	1083_46_26	571_46_64	1201_46_100	314_46_1	132_46_1	258_46_197	620_46_153	274_46_8	81_46_831	254_46_1	24_46_255	870_46_108	819_46_50	3_46_1	97_46_402	184_46_1	651_46_261	915_46_6	220_46_1	2142_46_505	201_46_1	1175_46_129	302_46_1	13_46_1	75_46_1	91_46_97	552_46_1	377_46_178	104_46_245	105_46_587	10_46_1	845_46_642	1040_46_7	1704_46_161	291_46_1	1382_46_16	1107_46_42	63_46_1	2518_46_76	532_46_546	1673_46_171	924_46_208	539_46_117	358_46_1
623_46_1	215_46_122	1083_46_29	571_46_64	1201_46_108	314_46_1	132_46_1	258_46_201	620_46_163	274_46_8	81_46_844	254_46_1	24_46_251	870_46_106	819_46_58	3_46_1	97_46_420	184_46_1	651_46_265	915_46_9	220_46_1	2142_46_486	201_46_1	1175_46_135	302_46_1	13_46_1	75_46_1	91_46_91	552_46_1	377_46_190	104_46_252	105_46_585	10_46_1	845_46_621	1040_46_11	1704_46_160	291_46_1	1382_46_14	1107_46_38	63_46_1	2518_46_73	532_46_556	1673_46_153	924_46_191	539_46_105	358_46_1
623_46_1	215_46_109	1083_46_37	571_46_54	1201_46_107	314_46_1	132_46_1	258_46_202	620_46_162	274_46_12	81_46_862	254_46_1	24_46_274	870_46_132	819_46_58	3_46_1	97_46_442	184_46_1	651_46_255	915_46_7	220_46_1	2142_46_509	201_46_1	1175_46_125	302_46_1	13_46_1	75_46_1	91_46_85	552_46_1	377_46_180	104_46_231	105_46_560	10_46_1	845_46_615	1040_46_10	1704_46_147	291_46_1	1382_46_10	1107_46_39	63_46_1	2518_46_70	532_46_553	1673_46_159	924_46_189	539_46_114	358_46_1
623_46_1	215_46_112	1083_46_29	571_46_50	1201_46_93	314_46_1	132_46_1	258_46_196	620_46_162	274_46_7	81_46_871	254_46_1	24_46_272	870_46_115	819_46_56	3_46_1	97_46_445	184_46_1	651_46_242	915_46_9	220_46_1	2142_46_538	201_46_1	1175_46_132	302_46_1	13_46_1	75_46_1	91_46_94	552_46_1	377_46_174	104_46_240	105_46_538	10_46_1	845_46_612	1040_46_13	1704_46_172	291_46_1	1382_46_5	1107_46_39	63_46_1	2518_46_73	532_46_551	1673_46_167	924_46_186	539_46_118	358_46_1
623_46_1	215_46_107	1083_46_32	571_46_63	1201_46_92	314_46_1	132_46_1	258_46_191	620_46_170	274_46_10	81_46_876	254_46_1	24_46_280	870_46_116	819_46_60	3_46_1	97_46_469	184_46_1	651_46_229	915_46_9	220_46_1	2142_46_523	201_46_1	1175_46_136	302_46_1	13_46_1	75_46_1	91_46_95	552_46_1	377_46_166	104_46_243	105_46_525	10_46_1	845_46_597	1040_46_9	1704_46_175	291_46_1	1382_46_7	1107_46_39	63_46_1	2518_46_80	532_46_549	1673_46_173	924_46_177	539_46_114	358_46_1
623_46_1	215_46_101	1083_46_30	571_46_74	1201_46_92	314_46_1	132_46_1	258_46_172	620_46_175	274_46_11	81_46_878	254_46_1	24_46_263	870_46_118	819_46_72	3_46_1	97_46_451	184_46_1	651_46_237	915_46_5	220_46_1	2142_46_553	201_46_1	1175_46_133	302_46_1	13_46_1	75_46_1	91_46_92	552_46_1	377_46_160	104_46_250	105_46_533	10_46_1	845_46_599	1040_46_6	1704_46_180	291_46_1	1382_46_11	1107_46_25	63_46_1	2518_46_94	532_46_525	1673_46_176	924_46_184	539_46_111	358_46_1
623_46_1	215_46_107	1083_46_35	571_46_62	1201_46_97	314_46_1	132_46_1	258_46_158	620_46_191	274_46_14	81_46_885	254_46_1	24_46_259	870_46_115	819_46_68	3_46_1	97_46_470	184_46_1	651_46_235	915_46_2	220_46_1	2142_46_554	201_46_1	1175_46_122	302_46_1	13_46_1	75_46_1	91_46_94	552_46_1	377_46_170	104_46_270	105_46_501	10_46_1	845_46_578	1040_46_4	1704_46_174	291_46_1	1382_46_13	1107_46_22	63_46_1	2518_46_106	532_46_520	1673_46_179	924_46_193	539_46_112	358_46_1
623_46_1	215_46_116	1083_46_36	571_46_64	1201_46_92	314_46_1	132_46_1	258_46_183	620_46_210	274_46_9	81_46_889	254_46_1	24_46_269	870_46_109	819_46_70	3_46_1	97_46_509	184_46_1	651_46_226	915_46_4	220_46_1	2142_46_523	201_46_1	1175_46_121	302_46_1	13_46_1	75_46_1	91_46_97	552_46_1	377_46_151	104_46_270	105_46_505	10_46_1	845_46_528	1040_46_5	1704_46_177	291_46_1	1382_46_7	1107_46_21	63_46_1	2518_46_112	532_46_522	1673_46_187	924_46_183	539_46_115	358_46_1
623_46_1	215_46_119	1083_46_41	571_46_62	1201_46_97	314_46_1	258_46_171	620_46_209	274_46_15	81_46_879	254_46_1	24_46_296	870_46_125	819_46_67	3_46_1	97_46_517	184_46_1	651_46_217	220_46_1	2142_46_537	201_46_1	1175_46_103	302_46_1	13_46_1	75_46_1	91_46_89	552_46_1	377_46_140	104_46_274	105_46_520	10_46_1	845_46_531	1040_46_2	1704_46_163	291_46_1	1382_46_9	1107_46_19	63_46_1	2518_46_116	532_46_518	1673_46_171	924_46_173	539_46_130	358_46_1
623_46_1	215_46_110	1083_46_35	571_46_44	1201_46_112	314_46_1	258_46_170	620_46_223	274_46_19	81_46_946	254_46_1	24_46_286	870_46_141	819_46_58	3_46_1	97_46_478	184_46_1	651_46_223	220_46_1	2142_46_540	201_46_1	1175_46_97	302_46_1	13_46_1	75_46_1	91_46_87	552_46_1	377_46_132	104_46_276	105_46_509	10_46_1	845_46_549	1040_46_3	1704_46_176	291_46_1	1382_46_5	1107_46_11	63_46_1	2518_46_109	532_46_508	1673_46_172	924_46_163	539_46_130	358_46_1
623_46_1	215_46_94	1083_46_27	571_46_48	1201_46_120	314_46_1	258_46_185	620_46_216	274_46_22	81_46_970	254_46_1	24_46_289	870_46_147	819_46_49	3_46_1	97_46_460	184_46_1	651_46_225	220_46_1	2142_46_521	201_46_1	1175_46_95	302_46_1	13_46_1	75_46_1	91_46_91	552_46_1	377_46_133	104_46_270	105_46_507	10_46_1	845_46_550	1040_46_3	1704_46_182	291_46_1	1382_46_4	1107_46_15	63_46_1	2518_46_98	532_46_496	1673_46_181	924_46_163	539_46_149	358_46_1
623_46_1	215_46_98	1083_46_27	571_46_38	1201_46_119	314_46_1	258_46_177	620_46_228	274_46_30	81_46_962	254_46_1	24_46_285	870_46_151	819_46_53	3_46_1	97_46_470	184_46_1	651_46_208	220_46_1	2142_46_548	201_46_1	1175_46_112	302_46_1	13_46_1	75_46_1	91_46_91	552_46_1	377_46_128	104_46_262	105_46_483	10_46_1	845_46_509	1040_46_1	1704_46_187	291_46_1	1382_46_3	1107_46_16	63_46_1	2518_46_100	532_46_490	1673_46_202	924_46_171	539_46_163	358_46_1
623_46_1	215_46_110	1083_46_35	571_46_35	1201_46_137	314_46_1	258_46_177	620_46_224	274_46_26	81_46_964	254_46_1	24_46_284	870_46_152	819_46_55	3_46_1	97_46_452	184_46_1	651_46_196	220_46_1	2142_46_564	201_46_1	1175_46_103	302_46_1	13_46_1	75_46_1	91_46_78	552_46_1	377_46_123	104_46_236	105_46_497	10_46_1	845_46_494	1040_46_3	1704_46_183	291_46_1	1382_46_6	1107_46_16	63_46_1	2518_46_113	532_46_517	1673_46_196	924_46_178	539_46_159	358_46_1
623_46_1	215_46_108	1083_46_43	571_46_29	1201_46_130	314_46_1	258_46_191	620_46_223	274_46_32	81_46_1010	254_46_1	24_46_290	870_46_153	819_46_67	3_46_1	97_46_454	184_46_1	651_46_206	220_46_1	2142_46_552	201_46_1	1175_46_106	302_46_1	13_46_1	75_46_1	91_46_76	552_46_1	377_46_121	104_46_226	105_46_496	10_46_1	845_46_473	1040_46_3	1704_46_188	291_46_1	1382_46_6	1107_46_26	63_46_1	2518_46_98	532_46_500	1673_46_186	924_46_163	539_46_156	358_46_1
623_46_1	215_46_103	1083_46_45	571_46_37	1201_46_126	314_46_1	258_46_195	620_46_223	274_46_25	81_46_997	254_46_1	24_46_263	870_46_145	819_46_74	3_46_1	97_46_432	184_46_1	651_46_193	220_46_1	2142_46_560	201_46_1	1175_46_120	302_46_1	13_46_1	75_46_1	91_46_86	552_46_1	377_46_120	104_46_232	105_46_516	10_46_1	845_46_461	1040_46_3	1704_46_167	291_46_1	1382_46_3	1107_46_31	63_46_1	2518_46_105	532_46_506	1673_46_215	924_46_161	539_46_166	358_46_1
623_46_1	215_46_102	1083_46_46	571_46_37	1201_46_123	314_46_1	258_46_200	620_46_231	274_46_27	81_46_1013	254_46_1	24_46_272	870_46_137	819_46_82	3_46_1	97_46_420	184_46_1	651_46_191	220_46_1	2142_46_527	201_46_1	1175_46_140	302_46_1	13_46_1	75_46_1	91_46_73	552_46_1	377_46_114	104_46_241	105_46_531	10_46_1	845_46_435	1040_46_1	1704_46_164	291_46_1	1382_46_1	1107_46_32	63_46_1	2518_46_103	532_46_495	1673_46_234	924_46_180	539_46_159	358_46_1
623_46_1	215_46_109	1083_46_47	571_46_34	1201_46_123	314_46_1	258_46_233	620_46_224	274_46_22	81_46_1005	254_46_1	24_46_272	870_46_143	819_46_88	3_46_1	97_46_405	184_46_1	651_46_211	220_46_1	2142_46_534	201_46_1	1175_46_146	302_46_1	13_46_1	75_46_1	91_46_46	552_46_1	377_46_120	104_46_242	105_46_542	10_46_1	845_46_443	1704_46_138	291_46_1	1382_46_2	1107_46_32	63_46_1	2518_46_93	532_46_475	1673_46_239	924_46_174	539_46_170	358_46_1
623_46_1	215_46_95	1083_46_38	571_46_30	1201_46_117	314_46_1	258_46_230	620_46_208	274_46_19	81_46_983	254_46_1	24_46_261	870_46_136	819_46_95	3_46_1	97_46_413	184_46_1	651_46_207	220_46_1	2142_46_572	201_46_1	1175_46_172	302_46_1	13_46_1	75_46_1	91_46_47	552_46_1	377_46_129	104_46_239	105_46_537	10_46_1	845_46_452	1704_46_161	291_46_1	1382_46_3	1107_46_35	63_46_1	2518_46_82	532_46_463	1673_46_233	924_46_175	539_46_181	358_46_1
623_46_1	215_46_87	1083_46_42	571_46_21	1201_46_130	314_46_1	258_46_210	620_46_220	274_46_17	81_46_947	254_46_1	24_46_259	870_46_138	819_46_86	3_46_1	97_46_424	184_46_1	651_46_203	220_46_1	2142_46_606	201_46_1	1175_46_178	302_46_1	13_46_1	75_46_1	91_46_49	552_46_1	377_46_123	104_46_221	105_46_531	10_46_1	845_46_464	1704_46_167	291_46_1	1382_46_2	1107_46_42	63_46_1	2518_46_80	532_46_472	1673_46_229	924_46_176	539_46_188	358_46_1
623_46_1	215_46_103	1083_46_29	571_46_17	1201_46_130	314_46_1	258_46_202	620_46_227	274_46_11	81_46_917	254_46_1	2142_46_636	24_46_247	870_46_155	819_46_98	3_46_1	97_46_400	184_46_1	651_46_209	220_46_1	1673_46_228	201_46_1	1175_46_168	302_46_1	13_46_1	75_46_1	91_46_46	552_46_1	377_46_130	104_46_243	105_46_567	10_46_1	845_46_441	1704_46_177	1107_46_45	63_46_1	2518_46_71	532_46_457	291_46_1	924_46_173	539_46_184	358_46_1
623_46_1	215_46_116	1083_46_23	571_46_16	1201_46_132	314_46_1	258_46_210	620_46_219	274_46_7	81_46_932	254_46_1	2142_46_609	24_46_250	870_46_163	819_46_84	3_46_1	97_46_400	184_46_1	651_46_206	220_46_1	1673_46_240	201_46_1	1175_46_158	302_46_1	13_46_1	75_46_1	91_46_49	552_46_1	377_46_130	104_46_256	105_46_565	10_46_1	845_46_445	1704_46_152	1107_46_38	63_46_1	2518_46_81	532_46_473	291_46_1	924_46_187	539_46_171	358_46_1
623_46_1	215_46_105	1083_46_17	571_46_11	1201_46_143	314_46_1	258_46_216	620_46_211	274_46_4	81_46_909	254_46_1	2142_46_620	24_46_265	870_46_140	819_46_82	3_46_1	97_46_396	184_46_1	651_46_209	220_46_1	1673_46_248	201_46_1	1175_46_168	302_46_1	13_46_1	75_46_1	91_46_50	552_46_1	377_46_131	104_46_276	105_46_534	10_46_1	845_46_453	1704_46_158	1107_46_48	63_46_1	2518_46_80	532_46_493	291_46_1	924_46_175	539_46_169	358_46_1
623_46_1	215_46_109	1083_46_22	571_46_14	1201_46_126	314_46_1	258_46_194	620_46_190	274_46_5	81_46_900	254_46_1	2142_46_620	24_46_268	870_46_134	819_46_91	3_46_1	97_46_377	184_46_1	651_46_222	220_46_1	1673_46_240	201_46_1	1175_46_195	302_46_1	13_46_1	75_46_1	91_46_63	552_46_1	377_46_148	104_46_274	105_46_561	10_46_1	845_46_426	1704_46_174	1107_46_42	63_46_1	2518_46_87	532_46_475	291_46_1	924_46_179	539_46_177	358_46_1
623_46_1	215_46_119	1083_46_23	571_46_19	1201_46_125	314_46_1	258_46_200	620_46_217	274_46_5	81_46_943	254_46_1	2142_46_589	24_46_262	870_46_131	819_46_90	3_46_1	97_46_392	184_46_1	651_46_212	220_46_1	1673_46_258	201_46_1	1175_46_207	302_46_1	13_46_1	75_46_1	91_46_41	552_46_1	377_46_137	104_46_296	105_46_541	10_46_1	845_46_401	1704_46_186	1107_46_42	63_46_1	2518_46_90	532_46_454	291_46_1	924_46_168	539_46_164	358_46_1
623_46_1	215_46_135	1083_46_22	571_46_23	1201_46_112	314_46_1	258_46_228	620_46_178	274_46_5	81_46_942	254_46_1	2142_46_565	24_46_247	870_46_140	819_46_106	3_46_1	97_46_389	184_46_1	651_46_258	220_46_1	1673_46_252	201_46_1	1175_46_213	302_46_1	13_46_1	75_46_1	91_46_40	552_46_1	377_46_134	104_46_269	105_46_564	10_46_1	845_46_374	1704_46_198	1107_46_25	63_46_1	2518_46_84	532_46_450	291_46_1	924_46_172	539_46_188	358_46_1
623_46_1	215_46_144	1083_46_19	571_46_17	1201_46_107	314_46_1	258_46_207	620_46_175	274_46_8	81_46_909	254_46_1	2142_46_621	24_46_296	870_46_161	819_46_90	3_46_1	97_46_375	184_46_1	651_46_234	220_46_1	1673_46_228	201_46_1	1175_46_192	302_46_1	13_46_1	75_46_1	91_46_46	552_46_1	377_46_138	104_46_275	105_46_573	10_46_1	845_46_337	1704_46_209	1107_46_21	63_46_1	2518_46_99	532_46_473	291_46_1	924_46_158	539_46_201	358_46_1
623_46_1	215_46_139	1083_46_17	571_46_14	1201_46_104	314_46_1	258_46_215	620_46_165	274_46_8	81_46_902	254_46_1	2142_46_614	24_46_313	870_46_164	819_46_78	3_46_1	97_46_368	184_46_1	651_46_234	220_46_1	1673_46_223	201_46_1	1175_46_179	302_46_1	13_46_1	75_46_1	91_46_44	552_46_1	377_46_143	104_46_306	105_46_580	10_46_1	845_46_332	1704_46_199	1107_46_20	63_46_1	2518_46_113	532_46_473	291_46_1	924_46_166	539_46_197	358_46_1
623_46_1	215_46_139	1083_46_13	571_46_13	1201_46_107	314_46_1	258_46_220	620_46_179	274_46_9	81_46_914	254_46_1	2142_46_633	24_46_293	870_46_171	819_46_80	3_46_1	97_46_363	184_46_1	651_46_220	220_46_1	1673_46_229	201_46_1	1175_46_166	302_46_1	13_46_1	75_46_1	91_46_29	552_46_1	377_46_149	104_46_300	105_46_576	10_46_1	845_46_343	1704_46_202	1107_46_19	63_46_1	2518_46_108	532_46_472	291_46_1	924_46_159	539_46_205	358_46_1
623_46_1	215_46_131	1083_46_12	571_46_8	1201_46_104	314_46_1	258_46_258	620_46_188	274_46_12	81_46_977	254_46_1	2142_46_638	24_46_280	870_46_172	819_46_73	3_46_1	97_46_353	184_46_1	651_46_223	220_46_1	1673_46_222	201_46_1	1175_46_166	302_46_1	13_46_1	75_46_1	91_46_25	552_46_1	377_46_123	104_46_293	105_46_560	10_46_1	845_46_328	1704_46_200	1107_46_24	63_46_1	2518_46_121	532_46_476	291_46_1	924_46_152	539_46_192	358_46_1
623_46_1	215_46_133	1083_46_14	571_46_9	1201_46_97	314_46_1	258_46_246	620_46_185	274_46_11	81_46_940	254_46_1	2142_46_653	24_46_281	870_46_142	819_46_66	3_46_1	97_46_362	184_46_1	651_46_222	220_46_1	1673_46_217	201_46_1	1175_46_163	302_46_1	13_46_1	75_46_1	91_46_29	552_46_1	377_46_142	104_46_258	105_46_605	10_46_1	845_46_353	1704_46_215	1107_46_21	63_46_1	2518_46_116	532_46_457	291_46_1	924_46_166	539_46_209	358_46_1
623_46_1	215_46_131	1083_46_14	571_46_10	1201_46_98	314_46_1	258_46_243	620_46_158	274_46_6	81_46_917	254_46_1	2142_46_682	24_46_276	870_46_142	819_46_81	3_46_1	97_46_391	184_46_1	651_46_214	220_46_1	1673_46_225	201_46_1	1175_46_162	302_46_1	13_46_1	75_46_1	91_46_38	552_46_1	377_46_143	104_46_260	105_46_611	10_46_1	845_46_336	1704_46_197	1107_46_12	63_46_1	2518_46_125	532_46_446	291_46_1	924_46_165	539_46_227	358_46_1
623_46_1	215_46_118	1083_46_10	571_46_6	1201_46_104	314_46_1	258_46_267	620_46_138	81_46_956	254_46_1	2142_46_696	24_46_255	870_46_124	819_46_91	3_46_1	97_46_358	184_46_1	651_46_200	220_46_1	1673_46_233	201_46_1	1175_46_184	302_46_1	13_46_1	75_46_1	91_46_37	552_46_1	377_46_131	104_46_265	105_46_603	10_46_1	845_46_345	1704_46_218	1107_46_13	63_46_1	2518_46_123	532_46_469	291_46_1	924_46_158	539_46_206	358_46_1
623_46_1	215_46_121	1083_46_8	571_46_14	1201_46_94	314_46_1	258_46_273	620_46_130	81_46_994	254_46_1	2142_46_702	24_46_263	870_46_129	819_46_89	3_46_1	97_46_367	184_46_1	651_46_206	220_46_1	1673_46_236	201_46_1	1175_46_178	302_46_1	13_46_1	75_46_1	91_46_32	552_46_1	377_46_136	104_46_281	105_46_588	10_46_1	845_46_345	1704_46_214	1107_46_13	63_46_1	2518_46_110	532_46_443	291_46_1	924_46_148	539_46_194	358_46_1
623_46_1	215_46_113	1083_46_11	571_46_14	1201_46_94	314_46_1	258_46_259	620_46_133	81_46_1008	254_46_1	2142_46_715	24_46_260	870_46_118	819_46_99	3_46_1	97_46_412	184_46_1	651_46_200	220_46_1	1673_46_239	201_46_1	1175_46_195	302_46_1	13_46_1	75_46_1	91_46_47	552_46_1	377_46_139	104_46_255	105_46_587	10_46_1	845_46_320	1704_46_201	1107_46_15	63_46_1	2518_46_105	532_46_426	291_46_1	924_46_158	539_46_186	358_46_1
623_46_1	215_46_116	1083_46_6	571_46_21	1201_46_78	314_46_1	258_46_250	620_46_142	81_46_1002	254_46_1	2142_46_749	24_46_276	870_46_108	819_46_98	3_46_1	97_46_379	184_46_1	651_46_203	220_46_1	1673_46_249	201_46_1	1175_46_203	302_46_1	13_46_1	75_46_1	91_46_47	552_46_1	377_46_135	104_46_255	105_46_581	10_46_1	845_46_337	1704_46_198	1107_46_15	63_46_1	2518_46_117	532_46_417	291_46_1	924_46_148	539_46_182	358_46_1
623_46_1	215_46_131	1083_46_3	571_46_16	1201_46_83	314_46_1	258_46_254	620_46_148	81_46_984	254_46_1	2142_46_746	24_46_274	870_46_109	819_46_101	3_46_1	97_46_396	184_46_1	651_46_188	220_46_1	1673_46_257	201_46_1	1175_46_196	302_46_1	13_46_1	75_46_1	91_46_47	552_46_1	377_46_140	104_46_250	105_46_619	10_46_1	845_46_343	1704_46_193	1107_46_17	63_46_1	2518_46_113	532_46_388	291_46_1	924_46_134	539_46_180	358_46_1
623_46_1	215_46_139	1083_46_3	571_46_24	1201_46_84	314_46_1	258_46_229	620_46_171	81_46_1010	254_46_1	2142_46_765	24_46_280	870_46_115	819_46_105	3_46_1	97_46_383	184_46_1	651_46_187	220_46_1	1673_46_258	201_46_1	1175_46_206	302_46_1	13_46_1	75_46_1	91_46_41	552_46_1	377_46_140	104_46_243	105_46_584	10_46_1	845_46_289	1704_46_203	1107_46_19	63_46_1	2518_46_109	532_46_419	291_46_1	924_46_139	539_46_165	358_46_1
623_46_1	215_46_136	1083_46_7	571_46_24	1201_46_92	314_46_1	258_46_221	620_46_174	81_46_965	254_46_1	2142_46_772	24_46_301	870_46_103	819_46_98	3_46_1	97_46_386	184_46_1	651_46_192	220_46_1	1673_46_252	201_46_1	1175_46_201	302_46_1	13_46_1	75_46_1	91_46_42	552_46_1	377_46_154	104_46_270	105_46_595	10_46_1	845_46_288	1704_46_182	1107_46_19	63_46_1	2518_46_118	532_46_408	291_46_1	924_46_131	539_46_179	358_46_1
623_46_1	215_46_115	1083_46_8	571_46_23	1201_46_78	314_46_1	258_46_246	620_46_161	81_46_997	254_46_1	2142_46_777	24_46_296	870_46_108	819_46_115	3_46_1	97_46_418	184_46_1	651_46_216	220_46_1	1673_46_255	201_46_1	1175_46_200	302_46_1	13_46_1	75_46_1	91_46_42	552_46_1	377_46_151	104_46_258	105_46_564	10_46_1	845_46_267	1704_46_181	1107_46_26	63_46_1	2518_46_116	532_46_383	291_46_1	924_46_145	539_46_165	358_46_1
623_46_1	215_46_109	1083_46_12	571_46_20	1201_46_73	314_46_1	258_46_263	620_46_159	81_46_1017	254_46_1	2142_46_789	24_46_288	870_46_110	819_46_111	3_46_1	97_46_446	184_46_1	651_46_198	220_46_1	1673_46_284	201_46_1	1175_46_206	302_46_1	13_46_1	75_46_1	91_46_29	552_46_1	377_46_148	104_46_264	105_46_538	10_46_1	845_46_248	1704_46_164	1107_46_24	63_46_1	2518_46_135	532_46_374	291_46_1	924_46_131	539_46_171	358_46_1
623_46_1	215_46_124	1083_46_7	571_46_13	1201_46_73	314_46_1	258_46_271	620_46_169	81_46_973	254_46_1	2142_46_739	24_46_280	870_46_128	819_46_125	3_46_1	97_46_463	184_46_1	651_46_193	220_46_1	1673_46_253	201_46_1	1175_46_197	302_46_1	13_46_1	75_46_1	91_46_34	552_46_1	377_46_171	104_46_265	105_46_551	10_46_1	845_46_242	1704_46_178	1107_46_22	63_46_1	2518_46_115	532_46_429	291_46_1	924_46_127	539_46_168	358_46_1
623_46_1	215_46_104	1083_46_6	571_46_12	1201_46_75	314_46_1	258_46_289	620_46_168	81_46_1015	254_46_1	2142_46_741	24_46_275	870_46_145	819_46_123	3_46_1	97_46_463	184_46_1	651_46_163	220_46_1	1673_46_287	201_46_1	1175_46_187	302_46_1	13_46_1	75_46_1	91_46_44	552_46_1	377_46_157	104_46_258	105_46_524	10_46_1	845_46_267	1704_46_176	1107_46_21	63_46_1	2518_46_98	532_46_424	291_46_1	924_46_119	539_46_170	358_46_1
623_46_1	215_46_106	1083_46_14	571_46_15	1201_46_70	314_46_1	258_46_275	620_46_182	81_46_1023	254_46_1	2142_46_737	24_46_280	870_46_144	819_46_110	3_46_1	97_46_452	184_46_1	651_46_164	220_46_1	1673_46_317	201_46_1	1175_46_177	302_46_1	13_46_1	75_46_1	91_46_52	552_46_1	377_46_160	104_46_273	105_46_506	10_46_1	845_46_279	1704_46_176	1107_46_16	63_46_1	2518_46_100	532_46_387	291_46_1	924_46_124	539_46_171	358_46_1
623_46_1	215_46_110	1083_46_19	571_46_17	1201_46_78	314_46_1	258_46_293	620_46_164	81_46_1029	254_46_1	2142_46_740	24_46_254	870_46_158	819_46_112	3_46_1	97_46_457	184_46_1	651_46_164	220_46_1	1673_46_295	201_46_1	1175_46_165	302_46_1	13_46_1	75_46_1	91_46_50	552_46_1	377_46_144	104_46_285	105_46_538	10_46_1	845_46_303	1704_46_160	1107_46_21	63_46_1	2518_46_97	532_46_372	291_46_1	924_46_126	539_46_159	358_46_1
623_46_1	215_46_110	1083_46_17	571_46_20	1201_46_75	314_46_1	258_46_299	620_46_168	81_46_1004	254_46_1	2142_46_741	24_46_259	870_46_161	819_46_110	3_46_1	97_46_456	184_46_1	651_46_163	220_46_1	1673_46_312	201_46_1	1175_46_154	302_46_1	13_46_1	75_46_1	91_46_65	552_46_1	377_46_135	104_46_296	105_46_525	10_46_1	845_46_288	1704_46_155	1107_46_24	63_46_1	2518_46_105	532_46_355	291_46_1	924_46_121	539_46_190	358_46_1
623_46_1	215_46_114	1083_46_7	571_46_18	1201_46_62	314_46_1	258_46_283	620_46_163	81_46_973	254_46_1	2142_46_767	24_46_260	870_46_182	819_46_118	3_46_1	97_46_458	184_46_1	651_46_172	220_46_1	1673_46_311	201_46_1	1175_46_159	302_46_1	13_46_1	75_46_1	91_46_72	552_46_1	377_46_146	104_46_309	105_46_516	10_46_1	845_46_284	1704_46_146	1107_46_30	63_46_1	2518_46_95	532_46_358	291_46_1	924_46_104	539_46_203	358_46_1
623_46_1	215_46_115	1083_46_6	571_46_17	1201_46_64	314_46_1	258_46_292	620_46_192	81_46_1005	254_46_1	2142_46_736	24_46_254	870_46_184	819_46_113	3_46_1	97_46_485	184_46_1	651_46_168	220_46_1	1673_46_302	201_46_1	1175_46_155	302_46_1	13_46_1	75_46_1	91_46_69	552_46_1	377_46_120	104_46_285	105_46_520	10_46_1	845_46_292	1704_46_132	1107_46_39	63_46_1	2518_46_112	532_46_359	291_46_1	924_46_90	539_46_205	358_46_1
623_46_1	215_46_102	1083_46_4	571_46_14	1201_46_56	314_46_1	258_46_285	620_46_182	81_46_988	254_46_1	2142_46_772	24_46_249	870_46_166	819_46_122	3_46_1	97_46_513	184_46_1	651_46_180	220_46_1	1673_46_327	201_46_1	1175_46_172	302_46_1	13_46_1	75_46_1	91_46_75	552_46_1	377_46_125	104_46_282	105_46_514	10_46_1	845_46_269	1704_46_113	1107_46_36	63_46_1	2518_46_114	532_46_335	291_46_1	924_46_109	539_46_207	358_46_1
623_46_1	215_46_92	1083_46_4	571_46_10	1201_46_59	314_46_1	258_46_287	620_46_180	81_46_1000	254_46_1	2142_46_777	24_46_249	870_46_174	819_46_130	3_46_1	97_46_513	184_46_1	651_46_191	220_46_1	1673_46_293	201_46_1	1175_46_162	302_46_1	13_46_1	75_46_1	91_46_67	552_46_1	377_46_123	104_46_293	105_46_539	10_46_1	845_46_273	1704_46_112	1107_46_22	63_46_1	2518_46_98	532_46_341	291_46_1	924_46_107	539_46_215	358_46_1
623_46_1	215_46_78	1083_46_2	571_46_2	1201_46_61	314_46_1	258_46_304	620_46_172	81_46_1040	254_46_1	2142_46_803	24_46_251	870_46_175	819_46_126	3_46_1	97_46_497	184_46_1	651_46_188	220_46_1	1673_46_300	201_46_1	1175_46_165	302_46_1	13_46_1	75_46_1	91_46_61	552_46_1	377_46_122	104_46_290	105_46_508	10_46_1	845_46_281	1704_46_108	1107_46_21	63_46_1	2518_46_91	532_46_354	291_46_1	924_46_97	539_46_211	358_46_1
623_46_1	215_46_77	571_46_4	1201_46_68	314_46_1	258_46_310	620_46_154	81_46_1108	254_46_1	2142_46_799	24_46_245	870_46_180	819_46_124	3_46_1	97_46_471	184_46_1	651_46_189	220_46_1	1673_46_282	201_46_1	1175_46_173	302_46_1	13_46_1	75_46_1	91_46_66	552_46_1	377_46_124	104_46_280	105_46_545	10_46_1	845_46_298	1704_46_89	1107_46_20	63_46_1	2518_46_89	532_46_338	924_46_79	539_46_196	358_46_1
623_46_1	215_46_83	571_46_2	1201_46_66	314_46_1	258_46_307	620_46_157	81_46_1108	254_46_1	2142_46_808	24_46_222	870_46_180	819_46_122	3_46_1	97_46_480	184_46_1	651_46_208	220_46_1	1673_46_295	201_46_1	1175_46_194	302_46_1	13_46_1	75_46_1	91_46_73	552_46_1	377_46_130	104_46_265	105_46_514	10_46_1	845_46_296	1704_46_88	1107_46_15	63_46_1	2518_46_71	532_46_332	924_46_83	539_46_207	358_46_1
623_46_1	215_46_88	571_46_3	1201_46_67	314_46_1	258_46_292	620_46_158	81_46_1138	254_46_1	2142_46_795	24_46_206	870_46_176	819_46_133	3_46_1	97_46_479	184_46_1	651_46_203	220_46_1	1673_46_287	201_46_1	1175_46_206	302_46_1	13_46_1	75_46_1	91_46_70	552_46_1	377_46_136	104_46_254	105_46_531	10_46_1	845_46_285	1704_46_78	1107_46_13	63_46_1	2518_46_73	532_46_346	924_46_87	539_46_201	358_46_1
623_46_1	215_46_85	571_46_4	1201_46_74	314_46_1	258_46_289	620_46_122	81_46_1119	254_46_1	2142_46_763	24_46_208	870_46_182	819_46_134	3_46_1	97_46_493	184_46_1	651_46_226	220_46_1	1673_46_284	201_46_1	1175_46_215	302_46_1	13_46_1	75_46_1	91_46_67	552_46_1	377_46_124	104_46_253	105_46_563	10_46_1	845_46_313	1704_46_70	1107_46_11	63_46_1	2518_46_71	532_46_340	924_46_104	539_46_196	358_46_1
623_46_1	215_46_83	571_46_1	1201_46_63	314_46_1	258_46_270	620_46_135	81_46_1104	254_46_1	2142_46_781	24_46_233	870_46_194	819_46_139	3_46_1	97_46_502	184_46_1	651_46_215	220_46_1	1673_46_292	201_46_1	1175_46_212	302_46_1	13_46_1	75_46_1	91_46_68	552_46_1	377_46_130	104_46_261	105_46_566	10_46_1	845_46_280	1704_46_63	1107_46_22	63_46_1	2518_46_63	532_46_339	924_46_103	539_46_191	358_46_1
623_46_1	215_46_92	1201_46_69	314_46_1	258_46_272	620_46_124	81_46_1118	254_46_1	2142_46_790	24_46_209	870_46_201	819_46_137	3_46_1	97_46_469	184_46_1	651_46_219	220_46_1	1673_46_286	201_46_1	1175_46_211	302_46_1	13_46_1	75_46_1	91_46_76	552_46_1	377_46_138	104_46_254	105_46_566	10_46_1	845_46_300	1704_46_58	1107_46_25	63_46_1	2518_46_59	532_46_327	924_46_101	539_46_209	358_46_1
623_46_1	215_46_89	1201_46_73	314_46_1	258_46_274	620_46_128	81_46_1106	254_46_1	2142_46_800	24_46_197	870_46_212	819_46_128	3_46_1	97_46_490	184_46_1	651_46_215	220_46_1	1673_46_304	201_46_1	1175_46_209	302_46_1	13_46_1	75_46_1	91_46_77	552_46_1	377_46_144	104_46_258	105_46_571	10_46_1	845_46_312	1704_46_45	1107_46_26	63_46_1	2518_46_47	532_46_302	924_46_95	539_46_207	358_46_1
623_46_1	215_46_71	1201_46_91	314_46_1	258_46_298	620_46_109	81_46_1095	254_46_1	2142_46_811	24_46_204	870_46_217	819_46_127	3_46_1	97_46_477	184_46_1	651_46_201	220_46_1	1673_46_307	201_46_1	1175_46_210	302_46_1	13_46_1	75_46_1	91_46_77	552_46_1	377_46_129	104_46_257	105_46_578	10_46_1	845_46_321	1704_46_56	1107_46_23	63_46_1	2518_46_39	532_46_327	924_46_87	539_46_197	358_46_1
623_46_1	215_46_55	1201_46_76	314_46_1	258_46_323	620_46_97	81_46_1101	254_46_1	2142_46_789	24_46_200	870_46_206	819_46_128	3_46_1	97_46_477	184_46_1	651_46_211	220_46_1	1673_46_305	201_46_1	1175_46_219	302_46_1	13_46_1	75_46_1	91_46_68	552_46_1	377_46_140	104_46_247	105_46_578	10_46_1	845_46_337	1704_46_55	1107_46_21	63_46_1	2518_46_40	532_46_344	924_46_91	539_46_200	358_46_1
623_46_1	215_46_77	1201_46_73	314_46_1	258_46_328	620_46_90	81_46_1089	254_46_1	2142_46_749	24_46_198	870_46_206	819_46_136	3_46_1	97_46_499	184_46_1	651_46_205	220_46_1	1673_46_312	201_46_1	1175_46_214	302_46_1	13_46_1	75_46_1	91_46_75	552_46_1	377_46_144	104_46_261	105_46_578	10_46_1	845_46_308	1704_46_53	1107_46_22	63_46_1	2518_46_40	532_46_336	924_46_118	539_46_199	358_46_1
623_46_1	215_46_78	1201_46_57	314_46_1	258_46_341	620_46_100	81_46_1057	254_46_1	2142_46_727	24_46_208	870_46_211	819_46_137	3_46_1	97_46_471	184_46_1	651_46_214	220_46_1	1673_46_316	201_46_1	1175_46_231	302_46_1	13_46_1	75_46_1	91_46_87	552_46_1	377_46_139	104_46_253	105_46_607	10_46_1	845_46_304	1704_46_58	1107_46_23	63_46_1	2518_46_33	532_46_345	924_46_101	539_46_213	358_46_1
623_46_1	215_46_68	1201_46_57	314_46_1	258_46_331	620_46_88	81_46_1053	254_46_1	2142_46_774	24_46_217	870_46_198	819_46_128	3_46_1	97_46_483	184_46_1	651_46_219	220_46_1	1673_46_291	201_46_1	1175_46_253	302_46_1	13_46_1	75_46_1	91_46_79	552_46_1	377_46_154	104_46_249	105_46_600	10_46_1	845_46_308	1704_46_65	1107_46_27	63_46_1	2518_46_35	532_46_328	924_46_99	539_46_208	358_46_1
623_46_1	215_46_62	1201_46_66	314_46_1	258_46_345	620_46_89	81_46_1085	254_46_1	2142_46_747	24_46_215	870_46_172	819_46_128	3_46_1	97_46_502	184_46_1	651_46_230	220_46_1	1673_46_282	201_46_1	1175_46_246	302_46_1	13_46_1	75_46_1	91_46_59	552_46_1	377_46_152	104_46_278	105_46_600	10_46_1	845_46_333	1704_46_60	1107_46_16	63_46_1	2518_46_40	532_46_306	924_46_96	539_46_202	358_46_1
623_46_1	215_46_60	1201_46_80	314_46_1	258_46_342	620_46_95	81_46_1106	254_46_1	2142_46_760	24_46_225	870_46_168	819_46_130	3_46_1	97_46_469	184_46_1	651_46_240	220_46_1	1673_46_262	201_46_1	1175_46_250	302_46_1	13_46_1	75_46_1	91_46_59	552_46_1	377_46_146	104_46_284	105_46_597	10_46_1	845_46_338	1704_46_68	1107_46_15	63_46_1	2518_46_40	532_46_301	924_46_79	539_46_198	358_46_1
623_46_1	215_46_51	1201_46_93	314_46_1	258_46_338	620_46_91	81_46_1108	254_46_1	2142_46_781	24_46_224	870_46_179	819_46_130	3_46_1	97_46_462	184_46_1	651_46_253	220_46_1	1673_46_263	201_46_1	1175_46_243	302_46_1	13_46_1	75_46_1	91_46_58	552_46_1	377_46_123	104_46_302	105_46_586	10_46_1	845_46_320	1704_46_65	1107_46_9	63_46_1	2518_46_48	532_46_304	924_46_92	539_46_190	358_46_1
623_46_1	215_46_62	1201_46_86	314_46_1	258_46_333	620_46_95	81_46_1148	254_46_1	2142_46_777	24_46_223	870_46_176	819_46_131	3_46_1	97_46_431	184_46_1	651_46_242	220_46_1	1673_46_272	201_46_1	1175_46_236	302_46_1	13_46_1	75_46_1	91_46_60	552_46_1	377_46_114	104_46_320	105_46_572	10_46_1	845_46_318	1704_46_81	1107_46_15	63_46_1	2518_46_54	532_46_285	924_46_77	539_46_204	358_46_1
623_46_1	215_46_57	1201_46_94	314_46_1	258_46_336	620_46_96	81_46_1141	254_46_1	2142_46_780	24_46_222	870_46_163	819_46_125	3_46_1	97_46_447	184_46_1	651_46_246	220_46_1	1673_46_260	201_46_1	1175_46_238	302_46_1	13_46_1	75_46_1	91_46_62	552_46_1	377_46_117	104_46_320	105_46_585	10_46_1	845_46_313	1704_46_83	1107_46_14	63_46_1	2518_46_61	532_46_282	924_46_67	539_46_203	358_46_1
623_46_1	215_46_69	1201_46_94	314_46_1	258_46_329	620_46_85	81_46_1179	254_46_1	2142_46_818	24_46_215	870_46_161	819_46_137	3_46_1	97_46_428	184_46_1	651_46_228	220_46_1	1673_46_257	201_46_1	1175_46_225	302_46_1	13_46_1	75_46_1	91_46_74	552_46_1	377_46_110	104_46_315	105_46_583	10_46_1	845_46_290	1704_46_78	1107_46_15	63_46_1	2518_46_75	532_46_284	924_46_75	539_46_187	358_46_1
623_46_1	215_46_77	1201_46_98	314_46_1	258_46_361	620_46_91	81_46_1203	254_46_1	2142_46_802	24_46_183	870_46_160	819_46_134	3_46_1	97_46_437	184_46_1	651_46_243	220_46_1	1673_46_252	201_46_1	1175_46_223	302_46_1	13_46_1	75_46_1	91_46_70	552_46_1	377_46_97	104_46_314	105_46_528	10_46_1	845_46_297	1704_46_61	1107_46_19	63_46_1	2518_46_89	532_46_317	924_46_68	539_46_188	358_46_1
623_46_1	215_46_77	1201_46_97	314_46_1	258_46_361	620_46_88	81_46_1226	254_46_1	2142_46_804	24_46_184	870_46_145	819_46_129	3_46_1	97_46_426	184_46_1	651_46_248	220_46_1	1673_46_228	201_46_1	1175_46_236	302_46_1	13_46_1	75_46_1	91_46_59	552_46_1	377_46_95	104_46_316	105_46_528	10_46_1	845_46_315	1704_46_69	1107_46_23	63_46_1	2518_46_84	532_46_318	924_46_64	539_46_192	358_46_1
623_46_1	215_46_73	1201_46_92	314_46_1	258_46_347	620_46_88	81_46_1220	254_46_1	2142_46_789	24_46_170	870_46_144	819_46_137	3_46_1	97_46_467	184_46_1	651_46_242	220_46_1	1673_46_238	201_46_1	1175_46_241	302_46_1	13_46_1	75_46_1	91_46_44	552_46_1	377_46_96	104_46_324	105_46_544	10_46_1	845_46_338	1704_46_65	1107_46_19	63_46_1	2518_46_89	532_46_305	924_46_57	539_46_184	358_46_1
623_46_1	215_46_66	1201_46_88	314_46_1	258_46_357	620_46_74	81_46_1274	254_46_1	2142_46_780	24_46_168	870_46_141	819_46_142	3_46_1	97_46_468	184_46_1	651_46_236	220_46_1	1673_46_244	201_46_1	1175_46_238	302_46_1	13_46_1	75_46_1	91_46_59	552_46_1	377_46_104	104_46_318	105_46_524	10_46_1	845_46_321	1704_46_76	1107_46_18	63_46_1	2518_46_83	532_46_310	924_46_61	539_46_163	358_46_1
623_46_1	215_46_72	1201_46_100	314_46_1	258_46_369	620_46_63	81_46_1235	254_46_1	2142_46_803	24_46_157	870_46_141	819_46_148	3_46_1	97_46_461	184_46_1	651_46_250	220_46_1	1673_46_264	201_46_1	1175_46_238	302_46_1	13_46_1	75_46_1	91_46_57	552_46_1	377_46_97	104_46_315	105_46_536	10_46_1	845_46_324	1704_46_71	1107_46_19	63_46_1	2518_46_62	532_46_295	924_46_56	539_46_179	358_46_1
623_46_1	215_46_75	1201_46_102	314_46_1	258_46_354	620_46_65	81_46_1253	254_46_1	2142_46_830	24_46_142	870_46_128	819_46_145	3_46_1	97_46_443	184_46_1	651_46_226	220_46_1	1673_46_259	201_46_1	1175_46_229	302_46_1	13_46_1	75_46_1	91_46_56	552_46_1	377_46_84	104_46_323	105_46_530	10_46_1	845_46_343	1704_46_66	1107_46_18	63_46_1	2518_46_82	532_46_327	924_46_60	539_46_171	358_46_1
623_46_1	215_46_56	1201_46_108	314_46_1	258_46_369	620_46_45	81_46_1298	254_46_1	2142_46_846	24_46_132	870_46_140	819_46_136	3_46_1	97_46_423	184_46_1	651_46_204	220_46_1	1673_46_272	201_46_1	1175_46_216	302_46_1	13_46_1	75_46_1	91_46_53	552_46_1	377_46_100	104_46_312	105_46_565	10_46_1	845_46_363	1704_46_73	1107_46_11	63_46_1	2518_46_66	532_46_303	924_46_69	539_46_152	358_46_1
623_46_1	215_46_74	1201_46_107	314_46_1	258_46_354	620_46_51	81_46_1280	254_46_1	2142_46_847	24_46_143	870_46_131	819_46_129	3_46_1	97_46_435	184_46_1	651_46_223	220_46_1	1673_46_253	201_46_1	1175_46_217	302_46_1	13_46_1	75_46_1	91_46_48	552_46_1	377_46_108	104_46_309	105_46_554	10_46_1	845_46_360	1704_46_77	1107_46_16	63_46_1	2518_46_73	532_46_303	924_46_62	539_46_157	358_46_1
623_46_1	215_46_70	1201_46_100	314_46_1	258_46_327	620_46_60	81_46_1296	254_46_1	2142_46_844	24_46_161	870_46_134	819_46_133	3_46_1	97_46_414	184_46_1	651_46_204	220_46_1	1673_46_253	201_46_1	1175_46_191	302_46_1	13_46_1	75_46_1	91_46_62	552_46_1	377_46_108	104_46_302	105_46_593	10_46_1	845_46_367	1704_46_68	1107_46_25	63_46_1	2518_46_82	532_46_292	924_46_67	539_46_159	358_46_1
623_46_1	215_46_75	1201_46_93	314_46_1	258_46_310	620_46_59	81_46_1290	254_46_1	2142_46_857	24_46_149	870_46_148	819_46_136	3_46_1	97_46_390	184_46_1	651_46_195	220_46_1	1673_46_227	201_46_1	1175_46_201	302_46_1	13_46_1	75_46_1	91_46_65	552_46_1	377_46_107	104_46_299	105_46_616	10_46_1	845_46_365	1704_46_67	1107_46_25	63_46_1	2518_46_100	532_46_291	924_46_67	539_46_178	358_46_1
623_46_1	215_46_67	1201_46_76	314_46_1	258_46_305	620_46_56	81_46_1304	254_46_1	2142_46_818	24_46_160	870_46_170	819_46_141	3_46_1	97_46_395	184_46_1	651_46_185	220_46_1	1673_46_217	201_46_1	1175_46_189	302_46_1	13_46_1	75_46_1	91_46_66	552_46_1	377_46_110	104_46_279	105_46_621	10_46_1	845_46_371	1704_46_68	1107_46_34	63_46_1	2518_46_109	532_46_342	924_46_55	539_46_173	358_46_1
623_46_1	215_46_56	1201_46_67	314_46_1	258_46_295	620_46_53	81_46_1320	254_46_1	2142_46_865	24_46_185	870_46_153	819_46_132	3_46_1	97_46_398	184_46_1	651_46_184	220_46_1	1673_46_229	201_46_1	1175_46_194	302_46_1	13_46_1	75_46_1	91_46_43	552_46_1	377_46_110	104_46_264	105_46_612	10_46_1	845_46_392	1704_46_68	1107_46_32	63_46_1	2518_46_108	532_46_331	924_46_57	539_46_164	358_46_1
623_46_1	215_46_54	1201_46_62	314_46_1	258_46_291	620_46_44	81_46_1311	254_46_1	2142_46_890	24_46_190	870_46_162	819_46_139	3_46_1	97_46_408	184_46_1	651_46_179	220_46_1	1673_46_211	201_46_1	1175_46_202	302_46_1	13_46_1	75_46_1	91_46_48	552_46_1	377_46_108	104_46_267	105_46_591	10_46_1	845_46_390	1704_46_73	1107_46_37	63_46_1	2518_46_113	532_46_313	924_46_55	539_46_173	358_46_1
623_46_1	215_46_61	1201_46_63	314_46_1	258_46_305	620_46_40	81_46_1281	254_46_1	2142_46_861	24_46_175	870_46_183	819_46_153	3_46_1	97_46_400	184_46_1	651_46_174	220_46_1	1673_46_205	201_46_1	1175_46_212	302_46_1	13_46_1	75_46_1	91_46_58	552_46_1	377_46_112	104_46_284	105_46_571	10_46_1	845_46_374	1704_46_86	1107_46_28	63_46_1	2518_46_112	532_46_339	924_46_54	539_46_181	358_46_1
623_46_1	215_46_74	1201_46_68	314_46_1	258_46_307	620_46_45	81_46_1300	254_46_1	2142_46_858	24_46_178	870_46_184	819_46_157	3_46_1	97_46_375	184_46_1	651_46_177	220_46_1	1673_46_202	201_46_1	1175_46_192	302_46_1	13_46_1	75_46_1	91_46_46	552_46_1	377_46_130	104_46_243	105_46_617	10_46_1	845_46_373	1704_46_87	1107_46_24	63_46_1	2518_46_106	532_46_334	924_46_54	539_46_180	358_46_1
623_46_1	215_46_82	1201_46_67	314_46_1	258_46_301	620_46_47	81_46_1317	254_46_1	2142_46_876	24_46_179	870_46_171	819_46_170	3_46_1	97_46_366	184_46_1	651_46_201	220_46_1	1673_46_192	201_46_1	1175_46_192	302_46_1	13_46_1	75_46_1	91_46_42	552_46_1	377_46_124	104_46_247	105_46_602	10_46_1	845_46_345	1704_46_94	1107_46_29	63_46_1	2518_46_105	532_46_333	924_46_52	539_46_179	358_46_1
623_46_1	215_46_96	1201_46_61	314_46_1	258_46_321	620_46_49	81_46_1313	254_46_1	2142_46_856	24_46_163	870_46_164	819_46_172	3_46_1	97_46_353	184_46_1	651_46_206	220_46_1	1673_46_211	201_46_1	1175_46_219	302_46_1	13_46_1	75_46_1	91_46_37	552_46_1	377_46_125	104_46_240	105_46_569	10_46_1	845_46_340	1704_46_86	1107_46_27	63_46_1	2518_46_98	532_46_347	924_46_65	539_46_193	358_46_1
623_46_1	215_46_98	1201_46_74	314_46_1	258_46_285	620_46_50	81_46_1347	254_46_1	2142_46_862	24_46_175	870_46_175	819_46_187	3_46_1	97_46_354	184_46_1	651_46_225	220_46_1	1673_46_195	201_46_1	1175_46_215	302_46_1	13_46_1	75_46_1	91_46_31	552_46_1	377_46_126	104_46_248	105_46_564	10_46_1	845_46_323	1704_46_76	1107_46_28	63_46_1	2518_46_97	532_46_352	924_46_64	539_46_160	358_46_1
623_46_1	215_46_94	1201_46_68	314_46_1	258_46_279	620_46_56	81_46_1361	254_46_1	2142_46_881	24_46_199	870_46_181	819_46_183	3_46_1	97_46_346	184_46_1	651_46_228	220_46_1	1673_46_185	201_46_1	1175_46_203	302_46_1	13_46_1	75_46_1	91_46_37	552_46_1	377_46_152	104_46_239	105_46_572	10_46_1	845_46_302	1704_46_66	1107_46_25	63_46_1	2518_46_100	532_46_348	924_46_59	539_46_148	358_46_1
623_46_1	215_46_80	1201_46_72	314_46_1	258_46_291	620_46_70	81_46_1431	254_46_1	2142_46_886	24_46_177	870_46_166	819_46_181	3_46_1	97_46_356	184_46_1	651_46_245	220_46_1	1673_46_162	201_46_1	1175_46_237	302_46_1	13_46_1	75_46_1	91_46_25	552_46_1	377_46_151	104_46_244	105_46_546	10_46_1	845_46_278	1704_46_76	1107_46_18	63_46_1	2518_46_79	532_46_339	924_46_60	539_46_141	358_46_1
623_46_1	215_46_83	1201_46_75	314_46_1	258_46_281	620_46_75	81_46_1403	254_46_1	2142_46_892	24_46_160	870_46_193	819_46_178	3_46_1	97_46_359	184_46_1	651_46_249	220_46_1	1673_46_177	201_46_1	1175_46_238	302_46_1	13_46_1	75_46_1	91_46_22	552_46_1	377_46_142	104_46_260	105_46_552	10_46_1	845_46_274	1704_46_79	1107_46_16	63_46_1	2518_46_71	532_46_340	924_46_61	539_46_133	358_46_1
623_46_1	215_46_89	1201_46_71	314_46_1	258_46_288	620_46_68	81_46_1390	254_46_1	2142_46_882	24_46_163	870_46_195	819_46_168	3_46_1	97_46_363	184_46_1	651_46_251	220_46_1	1673_46_162	201_46_1	1175_46_225	302_46_1	13_46_1	75_46_1	91_46_21	552_46_1	377_46_152	104_46_252	105_46_590	10_46_1	845_46_290	1704_46_73	1107_46_14	63_46_1	2518_46_73	532_46_326	924_46_62	539_46_144	358_46_1
623_46_1	215_46_89	1201_46_88	314_46_1	258_46_286	620_46_64	81_46_1373	254_46_1	2142_46_908	24_46_157	870_46_186	819_46_173	3_46_1	97_46_370	184_46_1	651_46_254	220_46_1	1673_46_154	201_46_1	1175_46_221	302_46_1	13_46_1	75_46_1	91_46_19	552_46_1	377_46_151	104_46_245	105_46_577	10_46_1	845_46_307	1704_46_86	1107_46_15	63_46_1	2518_46_62	532_46_317	924_46_64	539_46_145	358_46_1
623_46_1	215_46_95	1201_46_79	314_46_1	258_46_305	620_46_68	81_46_1377	254_46_1	2142_46_889	24_46_156	870_46_195	819_46_176	3_46_1	97_46_371	184_46_1	651_46_258	220_46_1	1673_46_149	201_46_1	1175_46_237	302_46_1	13_46_1	75_46_1	91_46_21	552_46_1	377_46_140	104_46_234	105_46_593	10_46_1	845_46_306	1704_46_78	1107_46_11	63_46_1	2518_46_61	532_46_317	924_46_63	539_46_128	358_46_1
623_46_1	215_46_95	1201_46_82	314_46_1	258_46_310	620_46_47	81_46_1403	254_46_1	2142_46_904	24_46_160	870_46_193	819_46_176	3_46_1	97_46_345	184_46_1	651_46_259	220_46_1	1673_46_158	201_46_1	1175_46_236	302_46_1	13_46_1	75_46_1	91_46_22	552_46_1	377_46_124	104_46_215	105_46_585	10_46_1	845_46_325	1704_46_97	1107_46_12	63_46_1	2518_46_57	532_46_308	924_46_54	539_46_143	358_46_1
623_46_1	215_46_93	1201_46_78	314_46_1	258_46_291	620_46_58	81_46_1423	254_46_1	2142_46_948	24_46_147	870_46_179	819_46_176	3_46_1	97_46_335	184_46_1	651_46_235	220_46_1	1673_46_146	201_46_1	1175_46_237	302_46_1	13_46_1	75_46_1	91_46_27	552_46_1	377_46_98	104_46_225	105_46_566	10_46_1	845_46_337	1704_46_106	1107_46_8	63_46_1	2518_46_68	532_46_343	924_46_50	539_46_137	358_46_1
623_46_1	215_46_85	1201_46_78	314_46_1	258_46_294	620_46_68	81_46_1394	254_46_1	2142_46_952	24_46_146	870_46_176	819_46_171	3_46_1	97_46_338	184_46_1	651_46_233	220_46_1	1673_46_152	201_46_1	1175_46_270	302_46_1	13_46_1	75_46_1	91_46_25	552_46_1	377_46_88	104_46_247	105_46_555	10_46_1	845_46_359	1704_46_102	1107_46_5	63_46_1	2518_46_76	532_46_318	924_46_38	539_46_142	358_46_1
623_46_1	215_46_82	1201_46_84	314_46_1	258_46_278	620_46_70	81_46_1371	254_46_1	2142_46_989	24_46_153	870_46_176	819_46_159	3_46_1	97_46_316	184_46_1	651_46_251	220_46_1	1673_46_169	201_46_1	1175_46_262	302_46_1	13_46_1	75_46_1	91_46_29	552_46_1	377_46_93	104_46_251	105_46_538	10_46_1	845_46_360	1704_46_97	1107_46_5	63_46_1	2518_46_85	532_46_311	924_46_41	539_46_142	358_46_1
623_46_1	215_46_80	1201_46_80	314_46_1	258_46_257	620_46_68	81_46_1374	254_46_1	2142_46_998	24_46_154	870_46_169	819_46_156	3_46_1	97_46_348	184_46_1	651_46_262	220_46_1	1673_46_151	201_46_1	1175_46_262	302_46_1	13_46_1	75_46_1	91_46_34	552_46_1	377_46_102	104_46_237	105_46_538	10_46_1	845_46_370	1704_46_88	1107_46_4	63_46_1	2518_46_85	532_46_316	924_46_36	539_46_143	358_46_1
623_46_1	215_46_58	1201_46_78	314_46_1	258_46_245	620_46_61	81_46_1386	254_46_1	2142_46_1002	24_46_153	870_46_181	819_46_157	3_46_1	97_46_355	184_46_1	651_46_296	220_46_1	1673_46_133	201_46_1	1175_46_266	302_46_1	13_46_1	75_46_1	91_46_34	552_46_1	377_46_83	104_46_224	105_46_535	10_46_1	845_46_378	1704_46_82	1107_46_5	63_46_1	2518_46_95	532_46_328	924_46_32	539_46_144	358_46_1
623_46_1	215_46_46	1201_46_86	314_46_1	258_46_249	620_46_64	81_46_1403	254_46_1	2142_46_976	24_46_165	870_46_188	819_46_165	3_46_1	97_46_340	184_46_1	651_46_292	220_46_1	1673_46_128	201_46_1	1175_46_257	302_46_1	13_46_1	75_46_1	91_46_55	552_46_1	377_46_90	104_46_215	105_46_560	10_46_1	845_46_351	1704_46_83	1107_46_3	63_46_1	2518_46_99	532_46_335	924_46_34	539_46_128	358_46_1
623_46_1	215_46_42	1201_46_89	314_46_1	258_46_252	620_46_62	81_46_1403	254_46_1	2142_46_1008	24_46_169	870_46_182	819_46_183	3_46_1	97_46_344	184_46_1	651_46_320	220_46_1	1673_46_111	201_46_1	1175_46_274	302_46_1	13_46_1	75_46_1	91_46_47	552_46_1	377_46_94	104_46_234	105_46_505	10_46_1	845_46_318	1704_46_67	63_46_1	2518_46_89	532_46_344	924_46_40	539_46_135
623_46_1	215_46_41	1201_46_86	314_46_1	258_46_248	620_46_67	81_46_1329	254_46_1	2142_46_1069	24_46_167	870_46_223	819_46_165	3_46_1	97_46_332	184_46_1	651_46_325	220_46_1	1673_46_105	201_46_1	1175_46_260	302_46_1	13_46_1	75_46_1	91_46_57	552_46_1	377_46_99	104_46_222	105_46_546	10_46_1	845_46_305	1704_46_55	63_46_1	2518_46_85	532_46_346	924_46_36	539_46_143
623_46_1	215_46_35	1201_46_97	314_46_1	258_46_244	620_46_60	81_46_1372	254_46_1	2142_46_1061	24_46_154	870_46_190	819_46_158	3_46_1	97_46_310	184_46_1	651_46_317	220_46_1	1673_46_89	201_46_1	1175_46_273	302_46_1	13_46_1	75_46_1	91_46_63	552_46_1	377_46_91	104_46_219	105_46_567	10_46_1	845_46_321	1704_46_61	63_46_1	2518_46_98	532_46_349	924_46_38	539_46_143
623_46_1	215_46_41	1201_46_98	314_46_1	258_46_247	620_46_57	81_46_1363	254_46_1	2142_46_1022	24_46_154	870_46_210	819_46_185	3_46_1	97_46_354	184_46_1	651_46_297	220_46_1	1673_46_75	201_46_1	1175_46_250	302_46_1	13_46_1	75_46_1	91_46_52	552_46_1	377_46_88	104_46_213	105_46_560	10_46_1	845_46_331	1704_46_58	63_46_1	2518_46_100	532_46_380	924_46_36	539_46_139
623_46_1	215_46_31	1201_46_86	314_46_1	258_46_225	620_46_64	81_46_1304	254_46_1	2142_46_1062	24_46_185	870_46_224	819_46_182	3_46_1	97_46_351	184_46_1	651_46_312	220_46_1	1673_46_60	201_46_1	1175_46_260	302_46_1	13_46_1	75_46_1	91_46_56	552_46_1	377_46_84	104_46_219	105_46_569	10_46_1	845_46_319	1704_46_48	63_46_1	2518_46_92	532_46_381	924_46_34	539_46_162
623_46_1	215_46_32	1201_46_77	314_46_1	258_46_218	620_46_57	81_46_1341	254_46_1	2142_46_1040	24_46_193	870_46_232	819_46_168	3_46_1	97_46_351	184_46_1	651_46_324	220_46_1	1673_46_61	201_46_1	1175_46_279	302_46_1	13_46_1	75_46_1	91_46_59	552_46_1	377_46_68	104_46_214	105_46_558	10_46_1	845_46_332	1704_46_50	63_46_1	2518_46_76	532_46_393	924_46_28	539_46_159
623_46_1	215_46_30	1201_46_74	314_46_1	258_46_207	620_46_53	81_46_1386	254_46_1	2142_46_1045	24_46_215	870_46_232	819_46_160	3_46_1	97_46_338	184_46_1	651_46_301	220_46_1	1673_46_49	201_46_1	1175_46_295	302_46_1	13_46_1	75_46_1	91_46_48	552_46_1	377_46_71	104_46_211	105_46_571	10_46_1	845_46_335	1704_46_57	63_46_1	2518_46_71	532_46_393	924_46_29	539_46_140
623_46_1	215_46_23	1201_46_65	314_46_1	258_46_202	620_46_50	81_46_1404	254_46_1	2142_46_1042	24_46_206	870_46_257	819_46_155	3_46_1	97_46_360	184_46_1	651_46_293	220_46_1	1673_46_42	201_46_1	1175_46_307	302_46_1	13_46_1	75_46_1	91_46_47	552_46_1	377_46_81	104_46_207	105_46_549	10_46_1	845_46_321	1704_46_61	63_46_1	2518_46_63	532_46_402	924_46_33	539_46_143
623_46_1	215_46_21	1201_46_81	314_46_1	258_46_193	620_46_54	81_46_1405	254_46_1	2142_46_1072	24_46_203	870_46_242	819_46_142	3_46_1	97_46_312	184_46_1	651_46_310	220_46_1	1673_46_44	201_46_1	1175_46_307	302_46_1	13_46_1	75_46_1	91_46_40	552_46_1	377_46_74	104_46_198	105_46_584	10_46_1	845_46_332	1704_46_59	63_46_1	2518_46_60	532_46_394	924_46_39	539_46_146
623_46_1	215_46_22	1201_46_70	314_46_1	258_46_194	620_46_53	81_46_1377	254_46_1	2142_46_1106	24_46_203	870_46_283	819_46_138	3_46_1	97_46_309	184_46_1	651_46_314	220_46_1	1673_46_48	201_46_1	1175_46_285	302_46_1	13_46_1	75_46_1	91_46_50	552_46_1	377_46_81	104_46_190	105_46_565	10_46_1	845_46_320	1704_46_55	63_46_1	2518_46_69	532_46_398	924_46_29	539_46_151
623_46_1	215_46_18	1201_46_70	314_46_1	258_46_179	620_46_62	81_46_1410	254_46_1	2142_46_1101	24_46_206	870_46_279	819_46_153	3_46_1	97_46_311	184_46_1	651_46_303	220_46_1	1673_46_55	201_46_1	1175_46_270	302_46_1	13_46_1	75_46_1	91_46_56	552_46_1	377_46_73	104_46_189	105_46_571	10_46_1	845_46_302	1704_46_57	63_46_1	2518_46_49	532_46_392	924_46_37	539_46_169
623_46_1	215_46_21	1201_46_47	314_46_1	258_46_190	620_46_62	81_46_1448	254_46_1	2142_46_1075	24_46_211	870_46_285	819_46_155	3_46_1	97_46_327	184_46_1	651_46_322	220_46_1	1673_46_61	201_46_1	1175_46_283	302_46_1	13_46_1	75_46_1	91_46_58	552_46_1	377_46_66	104_46_197	105_46_510	10_46_1	845_46_284	1704_46_52	63_46_1	2518_46_44	532_46_410	924_46_36	539_46_168
623_46_1	215_46_22	1201_46_43	314_46_1	258_46_185	620_46_56	81_46_1473	254_46_1	2142_46_1076	24_46_227	870_46_286	819_46_157	3_46_1	97_46_324	184_46_1	651_46_310	220_46_1	1673_46_71	201_46_1	1175_46_279	302_46_1	13_46_1	75_46_1	91_46_52	552_46_1	377_46_61	104_46_210	105_46_492	10_46_1	845_46_299	1704_46_47	63_46_1	2518_46_44	532_46_405	924_46_31	539_46_163
623_46_1	215_46_22	1201_46_49	314_46_1	258_46_186	620_46_64	81_46_1492	254_46_1	2142_46_1075	24_46_211	870_46_296	819_46_159	3_46_1	97_46_322	184_46_1	651_46_322	220_46_1	1673_46_65	201_46_1	1175_46_268	302_46_1	13_46_1	75_46_1	91_46_43	552_46_1	377_46_59	104_46_198	105_46_520	10_46_1	845_46_297	1704_46_39	63_46_1	2518_46_45	532_46_368	924_46_38	539_46_174
623_46_1	215_46_22	1201_46_39	314_46_1	258_46_195	620_46_76	81_46_1420	254_46_1	2142_46_1067	24_46_219	870_46_325	819_46_174	3_46_1	97_46_331	184_46_1	651_46_322	220_46_1	1673_46_76	201_46_1	1175_46_287	302_46_1	13_46_1	75_46_1	91_46_43	552_46_1	377_46_58	104_46_198	105_46_514	10_46_1	845_46_259	1704_46_40	63_46_1	2518_46_46	532_46_375	924_46_34	539_46_191
623_46_1	215_46_15	1201_46_32	314_46_1	258_46_205	620_46_76	81_46_1431	254_46_1	2142_46_1025	24_46_212	870_46_341	819_46_189	3_46_1	97_46_356	184_46_1	651_46_322	220_46_1	1673_46_78	201_46_1	1175_46_293	302_46_1	13_46_1	75_46_1	91_46_63	552_46_1	377_46_51	104_46_209	105_46_480	10_46_1	845_46_251	1704_46_55	63_46_1	2518_46_38	532_46_370	924_46_33	539_46_187
623_46_1	215_46_12	1201_46_36	314_46_1	258_46_222	620_46_59	81_46_1452	254_46_1	2142_46_1000	24_46_210	870_46_355	819_46_189	3_46_1	97_46_353	184_46_1	651_46_344	220_46_1	1673_46_86	201_46_1	1175_46_283	302_46_1	13_46_1	75_46_1	91_46_62	552_46_1	377_46_56	104_46_201	105_46_448	10_46_1	845_46_254	1704_46_46	63_46_1	2518_46_39	532_46_376	924_46_31	539_46_199
623_46_1	215_46_8	1201_46_39	314_46_1	258_46_243	620_46_66	81_46_1432	254_46_1	2142_46_937	24_46_227	870_46_353	819_46_204	3_46_1	97_46_353	184_46_1	651_46_370	220_46_1	1673_46_77	201_46_1	1175_46_301	302_46_1	13_46_1	75_46_1	91_46_70	552_46_1	377_46_50	104_46_217	105_46_450	10_46_1	845_46_240	1704_46_55	63_46_1	2518_46_33	532_46_355	924_46_16	539_46_217
623_46_1	215_46_9	1201_46_37	314_46_1	258_46_205	620_46_69	81_46_1461	254_46_1	2142_46_955	24_46_258	870_46_315	819_46_193	3_46_1	97_46_348	184_46_1	651_46_355	220_46_1	1673_46_77	201_46_1	1175_46_305	302_46_1	13_46_1	75_46_1	91_46_74	552_46_1	377_46_48	104_46_203	105_46_458	10_46_1	845_46_256	1704_46_52	63_46_1	2518_46_28	532_46_372	924_46_18	539_46_214
623_46_1	215_46_13	1201_46_34	314_46_1	258_46_200	620_46_65	81_46_1462	254_46_1	2142_46_977	24_46_240	870_46_306	819_46_188	3_46_1	97_46_356	184_46_1	651_46_360	220_46_1	1673_46_66	201_46_1	1175_46_282	302_46_1	13_46_1	75_46_1	91_46_72	552_46_1	377_46_54	104_46_187	105_46_449	10_46_1	845_46_292	1704_46_50	63_46_1	2518_46_26	532_46_382	924_46_30	539_46_220
623_46_1	215_46_10	1201_46_31	314_46_1	258_46_212	620_46_74	81_46_1442	254_46_1	2142_46_978	24_46_224	870_46_317	819_46_188	3_46_1	97_46_337	184_46_1	651_46_368	220_46_1	1673_46_66	201_46_1	1175_46_276	302_46_1	13_46_1	75_46_1	91_46_58	552_46_1	377_46_64	104_46_186	105_46_476	10_46_1	845_46_294	1704_46_59	63_46_1	2518_46_37	532_46_363	924_46_28	539_46_224
623_46_1	215_46_5	1201_46_27	314_46_1	258_46_205	620_46_65	81_46_1446	254_46_1	2142_46_1003	24_46_223	870_46_339	819_46_190	3_46_1	97_46_341	184_46_1	651_46_388	220_46_1	1673_46_70	201_46_1	1175_46_252	302_46_1	13_46_1	75_46_1	91_46_63	552_46_1	377_46_64	104_46_176	105_46_523	10_46_1	845_46_276	1704_46_53	63_46_1	2518_46_32	532_46_328	924_46_30	539_46_214
623_46_1	215_46_3	1201_46_27	314_46_1	258_46_200	620_46_68	81_46_1426	254_46_1	2142_46_982	24_46_219	870_46_354	819_46_187	3_46_1	97_46_360	184_46_1	651_46_394	220_46_1	1673_46_65	201_46_1	1175_46_237	302_46_1	13_46_1	75_46_1	91_46_60	552_46_1	377_46_67	104_46_176	105_46_513	10_46_1	845_46_283	1704_46_64	63_46_1	2518_46_28	532_46_350	924_46_39	539_46_210
623_46_1	215_46_1	1201_46_32	314_46_1	258_46_192	620_46_78	81_46_1428	254_46_1	2142_46_968	24_46_204	870_46_344	819_46_200	3_46_1	97_46_359	184_46_1	651_46_393	220_46_1	1673_46_72	201_46_1	1175_46_248	302_46_1	13_46_1	75_46_1	91_46_73	552_46_1	377_46_70	104_46_181	105_46_505	10_46_1	845_46_277	1704_46_62	63_46_1	2518_46_16	532_46_348	924_46_44	539_46_218
623_46_1	215_46_4	1201_46_36	314_46_1	258_46_192	620_46_71	81_46_1423	254_46_1	2142_46_917	24_46_193	870_46_341	819_46_223	3_46_1	97_46_371	184_46_1	651_46_394	220_46_1	1673_46_68	201_46_1	1175_46_248	302_46_1	13_46_1	75_46_1	91_46_84	552_46_1	377_46_69	104_46_171	105_46_532	10_46_1	845_46_292	1704_46_59	63_46_1	2518_46_14	532_46_352	924_46_44	539_46_215
623_46_1	215_46_6	1201_46_30	314_46_1	258_46_193	620_46_66	81_46_1411	254_46_1	2142_46_940	24_46_195	870_46_345	819_46_244	3_46_1	97_46_347	184_46_1	651_46_376	220_46_1	1673_46_77	201_46_1	1175_46_244	302_46_1	13_46_1	75_46_1	91_46_88	552_46_1	377_46_82	104_46_176	105_46_535	10_46_1	845_46_264	1704_46_57	63_46_1	2518_46_20	532_46_370	924_46_49	539_46_198
623_46_1	215_46_4	1201_46_36	314_46_1	258_46_212	620_46_75	81_46_1405	254_46_1	2142_46_910	24_46_206	870_46_341	819_46_259	3_46_1	97_46_374	184_46_1	651_46_372	220_46_1	1673_46_77	201_46_1	1175_46_235	302_46_1	13_46_1	75_46_1	91_46_84	552_46_1	377_46_78	104_46_192	105_46_510	10_46_1	845_46_231	1704_46_51	63_46_1	2518_46_15	532_46_382	924_46_62	539_46_202
623_46_1	620_46_77	1201_46_36	314_46_1	258_46_195	63_46_1	81_46_1382	254_46_1	2142_46_938	24_46_223	870_46_346	819_46_253	3_46_1	97_46_387	184_46_1	651_46_364	220_46_1	1673_46_86	201_46_1	1175_46_249	302_46_1	13_46_1	75_46_1	91_46_91	552_46_1	377_46_78	104_46_187	105_46_486	10_46_1	845_46_230	1704_46_40	2518_46_18	532_46_366	924_46_64	539_46_216
623_46_1	620_46_79	1201_46_32	314_46_1	258_46_172	63_46_1	81_46_1363	254_46_1	2142_46_941	24_46_197	870_46_335	819_46_275	3_46_1	97_46_376	184_46_1	651_46_360	220_46_1	1673_46_97	201_46_1	1175_46_269	302_46_1	13_46_1	75_46_1	91_46_74	552_46_1	377_46_85	104_46_199	105_46_486	10_46_1	845_46_252	1704_46_41	2518_46_23	532_46_352	924_46_61	539_46_243
623_46_1	620_46_80	1201_46_29	314_46_1	258_46_186	63_46_1	81_46_1360	254_46_1	2142_46_925	24_46_203	870_46_348	819_46_272	3_46_1	97_46_362	184_46_1	651_46_362	220_46_1	1673_46_126	201_46_1	1175_46_268	302_46_1	13_46_1	75_46_1	91_46_72	552_46_1	377_46_85	104_46_213	105_46_477	10_46_1	845_46_263	1704_46_41	2518_46_21	532_46_328	924_46_63	539_46_228
623_46_1	620_46_74	1201_46_28	314_46_1	258_46_176	63_46_1	81_46_1314	254_46_1	2142_46_912	24_46_191	870_46_364	819_46_283	3_46_1	97_46_350	184_46_1	651_46_355	220_46_1	1673_46_136	201_46_1	1175_46_252	302_46_1	13_46_1	75_46_1	91_46_85	552_46_1	377_46_86	104_46_222	105_46_510	10_46_1	845_46_271	1704_46_42	2518_46_17	532_46_353	924_46_57	539_46_234
623_46_1	620_46_64	1201_46_34	314_46_1	258_46_175	63_46_1	81_46_1309	254_46_1	2142_46_897	24_46_181	870_46_368	819_46_287	3_46_1	97_46_357	184_46_1	651_46_364	220_46_1	1673_46_140	201_46_1	1175_46_248	302_46_1	13_46_1	75_46_1	91_46_79	552_46_1	377_46_88	104_46_195	105_46_517	10_46_1	845_46_285	1704_46_41	2518_46_21	532_46_372	924_46_61	539_46_230
623_46_1	620_46_52	1201_46_37	314_46_1	258_46_188	63_46_1	81_46_1313	254_46_1	2142_46_908	24_46_167	870_46_369	819_46_299	3_46_1	97_46_370	184_46_1	651_46_374	220_46_1	1673_46_121	201_46_1	1175_46_248	302_46_1	13_46_1	75_46_1	91_46_69	552_46_1	377_46_85	104_46_182	105_46_531	10_46_1	845_46_263	1704_46_47	2518_46_26	532_46_366	924_46_56	539_46_241
623_46_1	620_46_49	1201_46_40	314_46_1	258_46_178	63_46_1	81_46_1332	254_46_1	2142_46_889	24_46_172	870_46_356	819_46_287	3_46_1	97_46_379	184_46_1	651_46_370	220_46_1	1673_46_123	201_46_1	1175_46_248	302_46_1	13_46_1	75_46_1	91_46_77	552_46_1	377_46_89	104_46_194	105_46_513	10_46_1	845_46_289	1704_46_51	2518_46_29	532_46_350	924_46_55	539_46_241
623_46_1	620_46_52	1201_46_49	314_46_1	258_46_176	63_46_1	81_46_1330	254_46_1	2142_46_903	24_46_155	870_46_397	819_46_293	3_46_1	97_46_375	184_46_1	651_46_385	220_46_1	1673_46_97	201_46_1	1175_46_238	302_46_1	13_46_1	75_46_1	91_46_85	552_46_1	377_46_91	104_46_205	105_46_493	10_46_1	845_46_268	1704_46_53	2518_46_32	532_46_349	924_46_44	539_46_241
623_46_1	620_46_48	1201_46_39	314_46_1	258_46_174	63_46_1	81_46_1287	254_46_1	2142_46_951	24_46_176	870_46_364	819_46_288	3_46_1	97_46_344	184_46_1	651_46_382	220_46_1	1673_46_88	201_46_1	1175_46_272	302_46_1	13_46_1	75_46_1	91_46_81	552_46_1	377_46_92	104_46_209	105_46_485	10_46_1	845_46_271	1704_46_63	2518_46_27	532_46_389	924_46_49	539_46_233
623_46_1	620_46_54	1201_46_31	314_46_1	258_46_182	63_46_1	81_46_1316	254_46_1	2142_46_926	24_46_178	870_46_360	819_46_282	3_46_1	97_46_371	184_46_1	651_46_397	220_46_1	1673_46_96	201_46_1	1175_46_282	302_46_1	13_46_1	75_46_1	91_46_86	552_46_1	377_46_91	104_46_205	105_46_476	10_46_1	845_46_274	1704_46_54	2518_46_25	532_46_359	924_46_47	539_46_220
623_46_1	620_46_57	1201_46_36	314_46_1	258_46_190	63_46_1	81_46_1316	254_46_1	2142_46_940	24_46_177	870_46_340	819_46_273	3_46_1	97_46_374	184_46_1	651_46_375	220_46_1	1673_46_108	201_46_1	1175_46_291	302_46_1	13_46_1	75_46_1	91_46_89	552_46_1	377_46_90	104_46_207	105_46_482	10_46_1	845_46_257	1704_46_41	2518_46_25	532_46_365	924_46_54	539_46_223
623_46_1	620_46_74	1201_46_37	314_46_1	258_46_185	63_46_1	81_46_1308	254_46_1	2142_46_973	24_46_193	870_46_343	819_46_249	3_46_1	97_46_365	184_46_1	651_46_388	220_46_1	1673_46_127	201_46_1	1175_46_283	302_46_1	13_46_1	75_46_1	91_46_90	552_46_1	377_46_82	104_46_214	105_46_466	10_46_1	845_46_249	1704_46_39	2518_46_24	532_46_333	924_46_64	539_46_223
623_46_1	620_46_75	1201_46_31	314_46_1	258_46_209	63_46_1	81_46_1324	254_46_1	2142_46_970	24_46_216	870_46_315	819_46_246	3_46_1	97_46_355	184_46_1	651_46_365	220_46_1	1673_46_136	201_46_1	1175_46_282	302_46_1	13_46_1	75_46_1	91_46_83	552_46_1	377_46_69	104_46_214	105_46_474	10_46_1	845_46_248	1704_46_44	2518_46_32	532_46_334	924_46_67	539_46_221
623_46_1	620_46_74	1201_46_29	314_46_1	258_46_203	63_46_1	81_46_1343	254_46_1	2142_46_1014	24_46_233	870_46_277	819_46_213	3_46_1	97_46_357	184_46_1	651_46_371	220_46_1	1673_46_114	201_46_1	1175_46_277	302_46_1	13_46_1	75_46_1	91_46_77	552_46_1	377_46_68	104_46_232	105_46_490	10_46_1	845_46_259	1704_46_36	2518_46_40	532_46_310	924_46_73	539_46_219
623_46_1	620_46_73	1201_46_26	314_46_1	258_46_179	63_46_1	81_46_1340	254_46_1	2142_46_1034	24_46_218	870_46_286	819_46_214	3_46_1	97_46_361	184_46_1	651_46_356	220_46_1	1673_46_111	201_46_1	1175_46_273	302_46_1	13_46_1	75_46_1	91_46_80	552_46_1	377_46_69	104_46_225	105_46_509	10_46_1	845_46_231	1704_46_31	2518_46_62	532_46_339	924_46_93	539_46_201
623_46_1	620_46_79	1201_46_27	314_46_1	258_46_199	63_46_1	81_46_1322	254_46_1	2142_46_1036	24_46_227	870_46_295	819_46_205	3_46_1	97_46_357	184_46_1	651_46_370	220_46_1	1673_46_95	201_46_1	1175_46_249	302_46_1	13_46_1	75_46_1	91_46_93	552_46_1	377_46_65	104_46_224	105_46_519	10_46_1	845_46_226	1704_46_36	2518_46_80	532_46_320	924_46_86	539_46_203
623_46_1	620_46_80	1201_46_29	314_46_1	258_46_217	63_46_1	81_46_1248	254_46_1	2142_46_1025	24_46_201	870_46_330	819_46_200	3_46_1	97_46_364	184_46_1	651_46_400	220_46_1	1673_46_97	201_46_1	1175_46_246	302_46_1	13_46_1	75_46_1	91_46_96	552_46_1	377_46_68	104_46_231	105_46_536	10_46_1	845_46_232	1704_46_48	2518_46_72	532_46_307	924_46_88	539_46_197
623_46_1	620_46_76	1201_46_31	314_46_1	258_46_197	63_46_1	81_46_1260	254_46_1	2142_46_1040	24_46_208	870_46_333	819_46_204	3_46_1	97_46_358	184_46_1	651_46_397	220_46_1	1673_46_98	201_46_1	1175_46_243	302_46_1	13_46_1	75_46_1	91_46_94	552_46_1	377_46_68	104_46_217	105_46_559	10_46_1	845_46_229	1704_46_47	2518_46_70	532_46_309	924_46_85	539_46_189
623_46_1	620_46_72	1201_46_29	314_46_1	258_46_215	63_46_1	81_46_1250	254_46_1	2142_46_1038	24_46_239	870_46_321	819_46_189	3_46_1	97_46_337	184_46_1	651_46_399	220_46_1	1673_46_99	201_46_1	1175_46_235	302_46_1	13_46_1	75_46_1	91_46_82	552_46_1	377_46_80	104_46_233	105_46_592	10_46_1	845_46_227	1704_46_41	2518_46_68	532_46_286	924_46_76	539_46_205
623_46_1	620_46_64	1201_46_36	314_46_1	258_46_205	63_46_1	81_46_1239	254_46_1	2142_46_1078	24_46_239	870_46_307	819_46_183	3_46_1	97_46_351	184_46_1	651_46_427	220_46_1	1673_46_105	201_46_1	1175_46_237	302_46_1	13_46_1	75_46_1	91_46_93	552_46_1	377_46_72	104_46_230	105_46_523	10_46_1	845_46_236	1704_46_39	2518_46_64	532_46_267	924_46_101	539_46_217
623_46_1	620_46_59	1201_46_37	314_46_1	258_46_196	63_46_1	81_46_1245	254_46_1	2142_46_1124	24_46_234	870_46_314	819_46_173	3_46_1	97_46_319	184_46_1	651_46_415	220_46_1	1673_46_113	201_46_1	1175_46_252	302_46_1	13_46_1	75_46_1	91_46_83	552_46_1	377_46_85	104_46_244	105_46_511	10_46_1	845_46_207	1704_46_29	2518_46_64	532_46_288	924_46_97	539_46_223
623_46_1	620_46_50	1201_46_41	314_46_1	258_46_186	63_46_1	81_46_1214	254_46_1	2142_46_1141	24_46_241	870_46_279	819_46_161	3_46_1	97_46_319	184_46_1	651_46_421	220_46_1	1673_46_120	201_46_1	1175_46_253	302_46_1	13_46_1	75_46_1	91_46_73	552_46_1	377_46_102	104_46_236	105_46_522	10_46_1	845_46_229	1704_46_38	2518_46_68	532_46_289	924_46_108	539_46_221
623_46_1	620_46_56	1201_46_33	314_46_1	258_46_167	63_46_1	81_46_1225	254_46_1	2142_46_1122	24_46_222	870_46_297	819_46_159	3_46_1	97_46_322	184_46_1	651_46_445	220_46_1	1673_46_111	201_46_1	1175_46_239	302_46_1	13_46_1	75_46_1	91_46_77	552_46_1	377_46_118	104_46_250	105_46_509	10_46_1	845_46_242	1704_46_33	2518_46_60	532_46_297	924_46_103	539_46_223
623_46_1	620_46_49	1201_46_44	314_46_1	258_46_168	63_46_1	81_46_1223	254_46_1	2142_46_1150	24_46_209	870_46_294	819_46_151	3_46_1	97_46_304	184_46_1	651_46_458	220_46_1	1673_46_111	201_46_1	1175_46_254	302_46_1	13_46_1	75_46_1	91_46_85	552_46_1	377_46_118	104_46_261	105_46_518	10_46_1	845_46_249	1704_46_37	2518_46_55	532_46_272	924_46_103	539_46_198
623_46_1	620_46_50	1201_46_48	314_46_1	258_46_147	63_46_1	81_46_1184	254_46_1	2142_46_1202	24_46_223	870_46_269	819_46_182	3_46_1	97_46_307	184_46_1	651_46_441	220_46_1	1673_46_111	201_46_1	1175_46_266	302_46_1	13_46_1	75_46_1	91_46_69	552_46_1	377_46_114	104_46_236	105_46_547	10_46_1	845_46_214	1704_46_42	2518_46_47	532_46_288	924_46_116	539_46_209
623_46_1	620_46_50	1201_46_50	314_46_1	258_46_147	63_46_1	81_46_1179	254_46_1	2142_46_1203	24_46_192	870_46_275	819_46_188	3_46_1	97_46_332	184_46_1	651_46_418	220_46_1	1673_46_115	201_46_1	1175_46_284	302_46_1	13_46_1	75_46_1	91_46_68	552_46_1	377_46_129	104_46_239	105_46_550	10_46_1	845_46_223	1704_46_43	2518_46_47	532_46_263	924_46_120	539_46_196
623_46_1	620_46_46	1201_46_57	314_46_1	258_46_127	63_46_1	81_46_1156	254_46_1	2142_46_1156	24_46_201	870_46_279	819_46_197	3_46_1	97_46_347	184_46_1	651_46_426	220_46_1	1673_46_116	201_46_1	1175_46_288	302_46_1	13_46_1	75_46_1	91_46_67	552_46_1	377_46_112	104_46_267	105_46_593	10_46_1	845_46_234	1704_46_28	2518_46_61	532_46_247	924_46_113	539_46_193
623_46_1	620_46_55	1201_46_66	314_46_1	258_46_131	63_46_1	81_46_1194	254_46_1	2142_46_1164	24_46_201	870_46_301	819_46_173	3_46_1	97_46_346	184_46_1	651_46_435	220_46_1	1673_46_109	201_46_1	1175_46_289	302_46_1	13_46_1	75_46_1	91_46_66	552_46_1	377_46_109	104_46_274	105_46_571	10_46_1	845_46_248	1704_46_28	2518_46_48	532_46_240	924_46_104	539_46_157
623_46_1	620_46_59	1201_46_49	314_46_1	258_46_143	63_46_1	81_46_1206	254_46_1	2142_46_1189	24_46_176	870_46_280	819_46_187	3_46_1	97_46_352	184_46_1	651_46_437	220_46_1	1673_46_102	201_46_1	1175_46_310	302_46_1	13_46_1	75_46_1	91_46_62	552_46_1	377_46_102	104_46_266	105_46_584	10_46_1	845_46_246	1704_46_21	2518_46_44	532_46_244	924_46_107	539_46_145
623_46_1	620_46_64	1201_46_44	314_46_1	258_46_133	63_46_1	81_46_1192	254_46_1	2142_46_1182	24_46_199	870_46_285	819_46_193	3_46_1	97_46_384	184_46_1	651_46_446	220_46_1	1673_46_92	201_46_1	1175_46_296	302_46_1	13_46_1	75_46_1	91_46_49	552_46_1	377_46_102	104_46_253	105_46_557	10_46_1	845_46_232	1704_46_28	2518_46_52	532_46_265	924_46_109	539_46_155
623_46_1	620_46_69	1201_46_47	314_46_1	258_46_150	63_46_1	81_46_1191	254_46_1	2142_46_1196	24_46_204	870_46_273	819_46_183	3_46_1	97_46_355	184_46_1	651_46_443	220_46_1	1673_46_81	201_46_1	1175_46_295	302_46_1	13_46_1	75_46_1	91_46_48	552_46_1	377_46_96	104_46_262	105_46_576	10_46_1	845_46_227	1704_46_19	2518_46_63	532_46_278	924_46_99	539_46_156
623_46_1	620_46_74	1201_46_46	314_46_1	258_46_152	63_46_1	81_46_1203	254_46_1	2142_46_1201	24_46_216	870_46_270	819_46_183	3_46_1	97_46_336	184_46_1	651_46_438	220_46_1	1673_46_76	201_46_1	1175_46_306	302_46_1	13_46_1	75_46_1	91_46_39	552_46_1	377_46_84	104_46_251	105_46_596	10_46_1	845_46_224	1704_46_20	2518_46_59	532_46_290	924_46_91	539_46_155
623_46_1	620_46_76	1201_46_39	314_46_1	258_46_141	63_46_1	81_46_1176	254_46_1	2142_46_1214	24_46_240	870_46_284	819_46_166	3_46_1	97_46_337	184_46_1	651_46_429	220_46_1	1673_46_76	201_46_1	1175_46_329	302_46_1	13_46_1	75_46_1	91_46_54	552_46_1	377_46_85	104_46_269	105_46_580	10_46_1	845_46_185	1704_46_19	2518_46_60	532_46_285	924_46_93	539_46_173
623_46_1	620_46_69	1201_46_31	314_46_1	258_46_132	63_46_1	81_46_1155	254_46_1	2142_46_1220	24_46_233	870_46_295	819_46_173	3_46_1	97_46_375	184_46_1	651_46_422	220_46_1	1673_46_83	201_46_1	1175_46_336	302_46_1	13_46_1	75_46_1	91_46_57	552_46_1	377_46_77	104_46_249	105_46_558	10_46_1	845_46_169	1704_46_27	2518_46_59	532_46_315	924_46_80	539_46_195
623_46_1	620_46_67	1201_46_24	314_46_1	258_46_133	63_46_1	81_46_1158	254_46_1	2142_46_1223	24_46_266	870_46_288	819_46_149	3_46_1	97_46_372	184_46_1	651_46_436	220_46_1	1673_46_91	201_46_1	1175_46_346	302_46_1	13_46_1	75_46_1	91_46_54	552_46_1	377_46_77	104_46_227	105_46_566	10_46_1	845_46_178	1704_46_24	2518_46_61	532_46_314	924_46_70	539_46_186
623_46_1	620_46_64	1201_46_22	314_46_1	258_46_141	63_46_1	81_46_1178	254_46_1	2142_46_1233	24_46_259	870_46_308	819_46_143	3_46_1	97_46_350	184_46_1	651_46_435	220_46_1	1673_46_103	201_46_1	1175_46_330	302_46_1	13_46_1	75_46_1	91_46_52	552_46_1	377_46_75	104_46_254	105_46_557	10_46_1	845_46_165	1704_46_25	2518_46_62	532_46_281	924_46_73	539_46_202
623_46_1	620_46_76	1201_46_14	314_46_1	258_46_151	63_46_1	81_46_1196	254_46_1	2142_46_1274	24_46_267	870_46_322	819_46_132	3_46_1	97_46_312	184_46_1	651_46_439	220_46_1	1673_46_93	201_46_1	1175_46_301	302_46_1	13_46_1	75_46_1	91_46_53	552_46_1	377_46_62	104_46_269	105_46_562	10_46_1	845_46_153	1704_46_17	2518_46_60	532_46_277	924_46_71	539_46_212
623_46_1	620_46_72	1201_46_15	314_46_1	258_46_144	63_46_1	81_46_1197	254_46_1	2142_46_1253	24_46_269	870_46_338	819_46_136	3_46_1	97_46_287	184_46_1	651_46_456	220_46_1	1673_46_96	201_46_1	1175_46_315	302_46_1	13_46_1	75_46_1	91_46_58	552_46_1	377_46_61	104_46_274	105_46_572	10_46_1	845_46_159	1704_46_12	2518_46_48	532_46_274	924_46_68	539_46_209
623_46_1	620_46_69	1201_46_19	314_46_1	258_46_144	63_46_1	81_46_1193	254_46_1	2142_46_1226	24_46_251	870_46_341	819_46_148	3_46_1	97_46_315	184_46_1	651_46_450	220_46_1	1673_46_96	201_46_1	1175_46_340	302_46_1	13_46_1	75_46_1	91_46_57	552_46_1	377_46_66	104_46_275	105_46_582	10_46_1	845_46_143	1704_46_21	2518_46_47	532_46_275	924_46_58	539_46_195
623_46_1	620_46_65	1201_46_17	314_46_1	258_46_139	63_46_1	81_46_1190	254_46_1	2142_46_1226	24_46_279	870_46_344	819_46_139	3_46_1	97_46_289	184_46_1	651_46_453	220_46_1	1673_46_98	201_46_1	1175_46_327	302_46_1	13_46_1	75_46_1	91_46_48	552_46_1	377_46_60	104_46_252	105_46_648	10_46_1	845_46_146	1704_46_20	2518_46_46	532_46_253	924_46_63	539_46_207
623_46_1	620_46_68	1201_46_16	314_46_1	258_46_156	63_46_1	81_46_1193	254_46_1	2142_46_1265	24_46_297	870_46_319	819_46_157	3_46_1	97_46_261	184_46_1	651_46_466	220_46_1	1673_46_107	201_46_1	1175_46_312	302_46_1	13_46_1	75_46_1	91_46_57	552_46_1	377_46_48	104_46_252	105_46_603	10_46_1	845_46_129	1704_46_23	2518_46_43	532_46_255	924_46_77	539_46_208
623_46_1	620_46_50	1201_46_13	314_46_1	258_46_144	63_46_1	81_46_1187	254_46_1	2142_46_1283	24_46_305	870_46_330	819_46_145	3_46_1	97_46_245	184_46_1	651_46_460	220_46_1	1673_46_116	201_46_1	1175_46_310	302_46_1	13_46_1	75_46_1	91_46_59	552_46_1	377_46_44	104_46_253	105_46_607	10_46_1	845_46_127	1704_46_25	2518_46_39	532_46_258	924_46_82	539_46_231
623_46_1	620_46_41	1201_46_18	314_46_1	258_46_150	63_46_1	81_46_1172	254_46_1	2142_46_1300	24_46_315	870_46_338	819_46_145	3_46_1	97_46_246	184_46_1	651_46_472	220_46_1	1673_46_140	201_46_1	1175_46_302	302_46_1	13_46_1	75_46_1	91_46_52	552_46_1	377_46_34	104_46_232	105_46_609	10_46_1	845_46_117	1704_46_24	2518_46_39	532_46_242	924_46_79	539_46_245
623_46_1	620_46_51	1201_46_20	314_46_1	258_46_165	63_46_1	81_46_1129	254_46_1	2142_46_1325	24_46_307	870_46_332	819_46_153	3_46_1	97_46_233	184_46_1	651_46_439	220_46_1	1673_46_147	201_46_1	1175_46_321	302_46_1	13_46_1	75_46_1	91_46_62	552_46_1	377_46_26	104_46_234	105_46_589	10_46_1	845_46_104	1704_46_26	2518_46_39	532_46_271	924_46_69	539_46_271
623_46_1	620_46_54	1201_46_23	314_46_1	258_46_139	63_46_1	81_46_1121	254_46_1	2142_46_1329	24_46_325	870_46_344	819_46_150	3_46_1	97_46_238	184_46_1	651_46_448	220_46_1	1673_46_157	201_46_1	1175_46_323	302_46_1	13_46_1	75_46_1	91_46_52	552_46_1	377_46_23	104_46_244	105_46_579	10_46_1	845_46_92	1704_46_38	2518_46_45	532_46_229	924_46_61	539_46_296
623_46_1	620_46_61	1201_46_26	314_46_1	258_46_141	63_46_1	81_46_1138	254_46_1	2142_46_1335	24_46_335	870_46_348	819_46_121	3_46_1	97_46_229	184_46_1	651_46_450	220_46_1	1673_46_147	201_46_1	1175_46_332	302_46_1	13_46_1	75_46_1	91_46_63	552_46_1	377_46_28	104_46_246	105_46_554	10_46_1	845_46_88	1704_46_29	2518_46_44	532_46_233	924_46_68	539_46_294
623_46_1	620_46_69	1201_46_13	314_46_1	258_46_146	63_46_1	81_46_1106	254_46_1	2142_46_1373	24_46_337	870_46_327	819_46_114	3_46_1	97_46_226	184_46_1	651_46_430	220_46_1	1673_46_160	201_46_1	1175_46_349	302_46_1	13_46_1	75_46_1	91_46_63	552_46_1	377_46_29	104_46_262	105_46_554	10_46_1	845_46_81	1704_46_30	2518_46_48	532_46_214	924_46_85	539_46_294
623_46_1	620_46_66	1201_46_15	314_46_1	258_46_134	63_46_1	81_46_1059	254_46_1	2142_46_1370	24_46_346	870_46_312	819_46_111	3_46_1	97_46_232	184_46_1	651_46_419	220_46_1	1673_46_162	201_46_1	1175_46_374	302_46_1	13_46_1	75_46_1	91_46_64	552_46_1	377_46_37	104_46_268	105_46_594	10_46_1	845_46_81	1704_46_32	2518_46_55	532_46_203	924_46_78	539_46_297
623_46_1	620_46_56	1201_46_13	314_46_1	258_46_135	63_46_1	81_46_1073	254_46_1	2142_46_1327	24_46_367	870_46_298	819_46_112	3_46_1	97_46_225	184_46_1	651_46_416	220_46_1	1673_46_175	201_46_1	1175_46_375	302_46_1	13_46_1	75_46_1	91_46_65	552_46_1	377_46_43	104_46_235	105_46_629	10_46_1	845_46_82	1704_46_37	2518_46_63	532_46_208	924_46_79	539_46_296
623_46_1	620_46_72	1201_46_9	314_46_1	258_46_116	63_46_1	81_46_1156	254_46_1	2142_46_1325	24_46_329	870_46_293	819_46_123	3_46_1	97_46_221	184_46_1	651_46_395	220_46_1	1673_46_175	201_46_1	1175_46_385	302_46_1	13_46_1	75_46_1	91_46_68	552_46_1	377_46_38	104_46_219	105_46_634	10_46_1	845_46_87	1704_46_36	2518_46_61	532_46_202	924_46_78	539_46_284
623_46_1	620_46_72	1201_46_11	314_46_1	258_46_136	63_46_1	81_46_1127	254_46_1	2142_46_1281	24_46_340	870_46_293	819_46_136	3_46_1	97_46_238	184_46_1	651_46_416	220_46_1	1673_46_176	201_46_1	1175_46_389	302_46_1	13_46_1	75_46_1	91_46_66	552_46_1	377_46_34	104_46_204	105_46_629	10_46_1	845_46_80	1704_46_36	2518_46_62	532_46_216	924_46_69	539_46_298
623_46_1	620_46_85	1201_46_12	314_46_1	258_46_124	63_46_1	81_46_1136	254_46_1	2142_46_1303	24_46_337	870_46_282	819_46_126	3_46_1	97_46_237	184_46_1	651_46_385	220_46_1	1673_46_171	201_46_1	1175_46_404	302_46_1	13_46_1	75_46_1	91_46_61	552_46_1	377_46_41	104_46_195	105_46_639	10_46_1	845_46_77	1704_46_40	2518_46_60	532_46_217	924_46_68	539_46_312
623_46_1	620_46_90	1201_46_15	314_46_1	258_46_128	63_46_1	81_46_1147	254_46_1	2142_46_1297	24_46_336	870_46_276	819_46_119	3_46_1	97_46_263	184_46_1	651_46_384	220_46_1	1673_46_177	201_46_1	1175_46_405	302_46_1	13_46_1	75_46_1	91_46_48	552_46_1	377_46_41	104_46_209	105_46_602	10_46_1	845_46_95	1704_46_29	2518_46_52	532_46_239	924_46_72	539_46_286
623_46_1	620_46_98	1201_46_14	314_46_1	258_46_123	63_46_1	81_46_1147	254_46_1	2142_46_1238	24_46_348	870_46_278	819_46_112	3_46_1	97_46_280	184_46_1	651_46_380	220_46_1	1673_46_181	201_46_1	1175_46_428	302_46_1	13_46_1	75_46_1	91_46_44	552_46_1	377_46_34	104_46_195	105_46_603	10_46_1	845_46_96	1704_46_38	2518_46_59	532_46_258	924_46_66	539_46_290
623_46_1	620_46_84	1201_46_16	314_46_1	258_46_122	63_46_1	81_46_1163	254_46_1	2142_46_1246	24_46_360	870_46_279	819_46_111	3_46_1	97_46_287	184_46_1	651_46_388	220_46_1	1673_46_168	201_46_1	1175_46_421	302_46_1	13_46_1	75_46_1	91_46_52	552_46_1	377_46_34	104_46_172	105_46_605	10_46_1	845_46_97	1704_46_24	2518_46_63	532_46_267	924_46_53	539_46_298
623_46_1	620_46_87	1201_46_16	314_46_1	258_46_114	63_46_1	81_46_1173	254_46_1	2142_46_1235	24_46_332	870_46_265	819_46_124	3_46_1	97_46_305	184_46_1	651_46_418	220_46_1	1673_46_175	201_46_1	1175_46_434	302_46_1	13_46_1	75_46_1	91_46_52	552_46_1	377_46_29	104_46_148	105_46_631	10_46_1	845_46_97	1704_46_22	2518_46_69	532_46_236	924_46_50	539_46_299
623_46_1	620_46_74	1201_46_19	314_46_1	258_46_109	63_46_1	81_46_1166	254_46_1	2142_46_1228	24_46_324	870_46_250	819_46_127	3_46_1	97_46_314	184_46_1	651_46_430	220_46_1	1673_46_176	201_46_1	1175_46_446	302_46_1	13_46_1	75_46_1	91_46_52	552_46_1	377_46_33	104_46_151	105_46_629	10_46_1	845_46_109	1704_46_21	2518_46_78	532_46_219	924_46_44	539_46_312
623_46_1	620_46_80	1201_46_24	314_46_1	258_46_100	63_46_1	81_46_1170	254_46_1	2142_46_1234	24_46_327	870_46_249	819_46_123	3_46_1	97_46_320	184_46_1	651_46_457	220_46_1	1673_46_172	201_46_1	1175_46_448	302_46_1	13_46_1	75_46_1	91_46_58	552_46_1	377_46_39	104_46_142	105_46_576	10_46_1	845_46_107	1704_46_27	2518_46_65	532_46_236	924_46_35	539_46_323
623_46_1	620_46_72	1201_46_24	314_46_1	258_46_102	63_46_1	81_46_1140	254_46_1	2142_46_1285	24_46_338	870_46_241	819_46_122	3_46_1	97_46_327	184_46_1	651_46_478	220_46_1	1673_46_168	201_46_1	1175_46_452	302_46_1	13_46_1	75_46_1	91_46_56	552_46_1	377_46_35	104_46_136	105_46_585	10_46_1	845_46_99	1704_46_25	2518_46_66	532_46_246	924_46_33	539_46_283
623_46_1	620_46_69	1201_46_27	314_46_1	258_46_116	63_46_1	81_46_1147	254_46_1	2142_46_1300	24_46_335	870_46_246	819_46_131	3_46_1	97_46_327	184_46_1	651_46_449	220_46_1	1673_46_142	201_46_1	1175_46_437	302_46_1	13_46_1	75_46_1	91_46_42	552_46_1	377_46_29	104_46_146	105_46_602	10_46_1	845_46_102	1704_46_28	2518_46_69	532_46_252	924_46_26	539_46_291
623_46_1	620_46_65	1201_46_26	314_46_1	258_46_135	63_46_1	81_46_1120	254_46_1	2142_46_1318	24_46_327	870_46_245	819_46_134	3_46_1	97_46_337	184_46_1	651_46_443	220_46_1	1673_46_148	201_46_1	1175_46_437	302_46_1	13_46_1	75_46_1	91_46_44	552_46_1	377_46_34	104_46_142	105_46_562	10_46_1	845_46_98	1704_46_16	2518_46_79	532_46_276	924_46_29	539_46_297
623_46_1	620_46_64	1201_46_23	314_46_1	258_46_126	63_46_1	81_46_1128	254_46_1	2142_46_1301	24_46_319	870_46_288	819_46_139	3_46_1	97_46_339	184_46_1	651_46_440	220_46_1	1673_46_138	201_46_1	1175_46_437	302_46_1	13_46_1	75_46_1	91_46_38	552_46_1	377_46_37	104_46_132	105_46_565	10_46_1	845_46_89	1704_46_16	2518_46_67	532_46_302	924_46_19	539_46_304
623_46_1	620_46_63	1201_46_19	314_46_1	258_46_122	63_46_1	81_46_1136	254_46_1	2142_46_1352	24_46_304	870_46_297	819_46_122	3_46_1	97_46_328	184_46_1	651_46_444	220_46_1	1673_46_141	201_46_1	1175_46_437	302_46_1	13_46_1	75_46_1	91_46_56	552_46_1	377_46_34	104_46_113	105_46_577	10_46_1	845_46_84	1704_46_23	2518_46_63	532_46_309	924_46_19	539_46_269
623_46_1	620_46_70	1201_46_15	314_46_1	258_46_121	63_46_1	81_46_1147	254_46_1	2142_46_1323	24_46_335	870_46_292	819_46_121	3_46_1	97_46_321	184_46_1	651_46_483	220_46_1	1673_46_138	201_46_1	1175_46_437	302_46_1	13_46_1	75_46_1	91_46_51	552_46_1	377_46_37	104_46_117	105_46_588	10_46_1	845_46_93	1704_46_20	2518_46_62	532_46_271	924_46_20	539_46_248
623_46_1	620_46_78	1201_46_16	314_46_1	258_46_106	63_46_1	81_46_1129	254_46_1	2142_46_1335	24_46_354	870_46_299	819_46_138	3_46_1	97_46_304	184_46_1	651_46_480	220_46_1	1673_46_144	201_46_1	1175_46_406	302_46_1	13_46_1	75_46_1	91_46_53	552_46_1	377_46_32	104_46_108	105_46_638	10_46_1	845_46_76	1704_46_22	2518_46_61	532_46_264	924_46_18	539_46_251
623_46_1	620_46_67	1201_46_14	314_46_1	258_46_106	63_46_1	81_46_1130	254_46_1	2142_46_1363	24_46_328	870_46_317	819_46_126	3_46_1	97_46_329	184_46_1	651_46_499	220_46_1	1673_46_162	201_46_1	1175_46_400	302_46_1	13_46_1	75_46_1	91_46_55	552_46_1	377_46_30	104_46_105	105_46_601	10_46_1	845_46_77	1704_46_21	2518_46_68	532_46_254	924_46_15	539_46_243
623_46_1	620_46_52	1201_46_12	314_46_1	258_46_95	63_46_1	81_46_1141	254_46_1	2142_46_1394	24_46_339	870_46_349	819_46_131	3_46_1	97_46_316	184_46_1	651_46_488	220_46_1	1673_46_154	201_46_1	1175_46_387	302_46_1	13_46_1	75_46_1	91_46_52	552_46_1	377_46_27	104_46_101	105_46_610	10_46_1	845_46_71	1704_46_19	2518_46_58	532_46_269	924_46_18	539_46_227
623_46_1	620_46_50	1201_46_11	314_46_1	258_46_91	63_46_1	81_46_1162	254_46_1	2142_46_1383	24_46_339	870_46_336	819_46_131	3_46_1	97_46_338	184_46_1	651_46_469	220_46_1	1673_46_160	201_46_1	1175_46_386	302_46_1	13_46_1	75_46_1	91_46_54	552_46_1	377_46_25	104_46_88	105_46_627	10_46_1	845_46_76	1704_46_18	2518_46_58	532_46_272	924_46_12	539_46_225
623_46_1	620_46_50	1201_46_13	314_46_1	258_46_91	63_46_1	81_46_1177	254_46_1	2142_46_1423	24_46_350	870_46_337	819_46_123	3_46_1	97_46_311	184_46_1	651_46_461	220_46_1	1673_46_142	201_46_1	1175_46_370	302_46_1	13_46_1	75_46_1	91_46_53	552_46_1	377_46_19	104_46_97	105_46_659	10_46_1	845_46_64	1704_46_21	2518_46_51	532_46_273	924_46_10	539_46_214
623_46_1	620_46_47	1201_46_9	314_46_1	258_46_85	63_46_1	81_46_1217	254_46_1	2142_46_1437	24_46_342	870_46_345	819_46_124	3_46_1	97_46_299	184_46_1	651_46_462	220_46_1	1673_46_130	201_46_1	1175_46_370	302_46_1	13_46_1	75_46_1	91_46_55	552_46_1	377_46_11	104_46_100	105_46_661	10_46_1	845_46_62	1704_46_10	2518_46_34	532_46_284	924_46_8	539_46_219
623_46_1	620_46_48	1201_46_6	314_46_1	258_46_101	63_46_1	81_46_1236	254_46_1	2142_46_1421	24_46_349	870_46_338	819_46_123	3_46_1	97_46_301	184_46_1	651_46_481	220_46_1	1673_46_145	201_46_1	1175_46_351	302_46_1	13_46_1	75_46_1	91_46_54	552_46_1	377_46_12	104_46_101	105_46_630	10_46_1	845_46_57	1704_46_6	2518_46_45	532_46_284	924_46_5	539_46_218
623_46_1	620_46_53	1201_46_8	314_46_1	258_46_115	63_46_1	81_46_1237	254_46_1	2142_46_1400	24_46_352	870_46_328	819_46_116	3_46_1	97_46_311	184_46_1	651_46_467	220_46_1	1673_46_145	201_46_1	1175_46_357	302_46_1	13_46_1	75_46_1	91_46_51	552_46_1	377_46_19	104_46_110	105_46_629	10_46_1	845_46_59	1704_46_7	2518_46_46	532_46_278	924_46_6	539_46_218
623_46_1	620_46_53	1201_46_7	314_46_1	258_46_101	63_46_1	81_46_1232	254_46_1	2142_46_1447	24_46_381	870_46_313	819_46_111	3_46_1	97_46_305	184_46_1	651_46_455	220_46_1	1673_46_150	201_46_1	1175_46_348	302_46_1	13_46_1	75_46_1	91_46_44	552_46_1	377_46_14	104_46_111	105_46_617	10_46_1	845_46_74	1704_46_8	2518_46_56	532_46_285	924_46_1	539_46_198
623_46_1	620_46_48	1201_46_9	314_46_1	258_46_95	63_46_1	81_46_1245	254_46_1	2142_46_1456	24_46_393	870_46_310	819_46_104	3_46_1	97_46_308	184_46_1	651_46_460	220_46_1	1673_46_144	201_46_1	1175_46_348	302_46_1	13_46_1	75_46_1	91_46_43	552_46_1	377_46_19	104_46_105	105_46_623	10_46_1	845_46_78	1704_46_1	2518_46_50	532_46_292	924_46_1	539_46_180
623_46_1	620_46_48	1201_46_9	552_46_1	258_46_99	63_46_1	81_46_1239	254_46_1	2142_46_1463	24_46_397	870_46_285	819_46_109	3_46_1	97_46_301	184_46_1	651_46_472	220_46_1	1673_46_129	201_46_1	1175_46_350	302_46_1	13_46_1	75_46_1	91_46_38	377_46_20	104_46_119	105_46_612	10_46_1	845_46_79	2518_46_50	532_46_304	924_46_1	539_46_187
623_46_1	620_46_42	1201_46_5	258_46_91	63_46_1	81_46_1200	254_46_1	2142_46_1502	24_46_403	870_46_286	819_46_96	3_46_1	97_46_293	651_46_459	220_46_1	1673_46_130	201_46_1	1175_46_374	302_46_1	13_46_1	75_46_1	91_46_41	377_46_18	104_46_111	105_46_621	10_46_1	845_46_92	2518_46_49	532_46_312	539_46_187
623_46_1	620_46_43	1201_46_3	258_46_86	63_46_1	81_46_1200	254_46_1	2142_46_1486	24_46_416	870_46_284	819_46_78	3_46_1	97_46_308	651_46_452	220_46_1	1673_46_126	201_46_1	1175_46_374	302_46_1	13_46_1	75_46_1	91_46_51	377_46_25	104_46_129	105_46_631	10_46_1	845_46_84	2518_46_48	532_46_337	539_46_150
623_46_1	620_46_43	1201_46_2	258_46_98	63_46_1	81_46_1220	254_46_1	2142_46_1507	24_46_413	870_46_270	819_46_77	3_46_1	97_46_293	651_46_443	220_46_1	1673_46_131	201_46_1	1175_46_362	302_46_1	13_46_1	75_46_1	91_46_56	377_46_19	104_46_132	105_46_608	10_46_1	845_46_93	2518_46_56	532_46_328	539_46_161
623_46_1	620_46_34	1201_46_3	258_46_93	63_46_1	81_46_1221	254_46_1	2142_46_1490	24_46_432	870_46_262	819_46_79	3_46_1	97_46_303	651_46_457	220_46_1	1673_46_147	201_46_1	1175_46_396	302_46_1	13_46_1	75_46_1	91_46_58	377_46_19	104_46_121	105_46_616	10_46_1	845_46_81	2518_46_45	532_46_292	539_46_162
623_46_1	620_46_33	1201_46_5	258_46_99	63_46_1	81_46_1186	254_46_1	2142_46_1502	24_46_428	870_46_301	819_46_65	3_46_1	97_46_286	651_46_479	220_46_1	1673_46_145	201_46_1	1175_46_391	302_46_1	13_46_1	75_46_1	91_46_59	377_46_16	104_46_119	105_46_595	10_46_1	845_46_80	2518_46_36	532_46_322	539_46_163
623_46_1	620_46_35	1201_46_3	258_46_101	63_46_1	81_46_1191	254_46_1	2142_46_1507	24_46_428	870_46_297	819_46_70	3_46_1	97_46_297	651_46_480	220_46_1	1673_46_146	201_46_1	1175_46_379	302_46_1	13_46_1	75_46_1	91_46_54	377_46_15	104_46_123	105_46_593	10_46_1	845_46_75	2518_46_43	532_46_307	539_46_166
623_46_1	620_46_41	1201_46_7	258_46_96	63_46_1	81_46_1180	254_46_1	2142_46_1497	24_46_432	870_46_281	819_46_78	3_46_1	97_46_300	651_46_487	220_46_1	1673_46_158	201_46_1	1175_46_378	302_46_1	13_46_1	75_46_1	91_46_59	377_46_16	104_46_130	105_46_589	10_46_1	845_46_71	2518_46_51	532_46_300	539_46_159
623_46_1	620_46_36	1201_46_9	258_46_93	63_46_1	81_46_1147	254_46_1	2142_46_1501	24_46_447	870_46_282	819_46_64	3_46_1	97_46_305	651_46_454	220_46_1	1673_46_160	201_46_1	1175_46_384	302_46_1	13_46_1	75_46_1	91_46_73	377_46_13	104_46_131	105_46_599	10_46_1	845_46_85	2518_46_40	532_46_321	539_46_166
623_46_1	620_46_33	1201_46_7	258_46_93	63_46_1	81_46_1133	254_46_1	2142_46_1494	24_46_437	870_46_292	819_46_64	3_46_1	97_46_313	651_46_451	220_46_1	1673_46_145	201_46_1	1175_46_392	302_46_1	13_46_1	75_46_1	91_46_66	377_46_12	104_46_138	105_46_605	10_46_1	845_46_96	2518_46_44	532_46_334	539_46_162
623_46_1	620_46_43	1201_46_3	258_46_105	63_46_1	81_46_1095	254_46_1	2142_46_1527	24_46_430	870_46_297	819_46_57	3_46_1	97_46_288	651_46_475	220_46_1	1673_46_161	201_46_1	1175_46_384	302_46_1	13_46_1	75_46_1	91_46_74	377_46_13	104_46_137	105_46_631	10_46_1	845_46_81	2518_46_40	532_46_311	539_46_158
623_46_1	620_46_49	1201_46_3	258_46_107	63_46_1	81_46_1106	254_46_1	2142_46_1573	24_46_440	870_46_289	819_46_60	3_46_1	97_46_268	651_46_462	220_46_1	1673_46_167	201_46_1	1175_46_365	302_46_1	13_46_1	75_46_1	91_46_86	377_46_16	104_46_150	105_46_619	10_46_1	845_46_77	2518_46_39	532_46_287	539_46_148
623_46_1	620_46_60	1201_46_9	258_46_100	63_46_1	81_46_1112	254_46_1	2142_46_1586	24_46_448	870_46_289	819_46_56	3_46_1	97_46_290	651_46_470	220_46_1	1673_46_151	201_46_1	1175_46_358	302_46_1	13_46_1	75_46_1	91_46_78	377_46_16	104_46_156	105_46_597	10_46_1	845_46_84	2518_46_33	532_46_288	539_46_131
623_46_1	620_46_67	1201_46_6	258_46_95	63_46_1	81_46_1078	254_46_1	2142_46_1552	24_46_468	870_46_284	819_46_57	3_46_1	97_46_252	651_46_516	220_46_1	1673_46_144	201_46_1	1175_46_386	302_46_1	13_46_1	75_46_1	91_46_75	377_46_23	104_46_142	105_46_641	10_46_1	845_46_89	2518_46_40	532_46_270	539_46_122
623_46_1	620_46_73	1201_46_3	258_46_106	63_46_1	81_46_1085	254_46_1	2142_46_1553	24_46_452	870_46_264	819_46_74	3_46_1	97_46_238	651_46_503	220_46_1	1673_46_152	201_46_1	1175_46_407	302_46_1	13_46_1	75_46_1	91_46_71	377_46_35	104_46_150	105_46_615	10_46_1	845_46_101	2518_46_43	532_46_270	539_46_116
623_46_1	620_46_64	1201_46_1	258_46_124	63_46_1	81_46_1095	254_46_1	2142_46_1556	24_46_454	870_46_290	819_46_65	3_46_1	97_46_237	651_46_498	220_46_1	1673_46_139	201_46_1	1175_46_394	302_46_1	13_46_1	75_46_1	91_46_72	377_46_24	104_46_144	105_46_632	10_46_1	845_46_103	2518_46_37	532_46_282	539_46_99
623_46_1	620_46_79	258_46_125	63_46_1	81_46_1096	254_46_1	2142_46_1537	24_46_452	870_46_266	819_46_70	3_46_1	97_46_243	651_46_500	220_46_1	1673_46_128	201_46_1	1175_46_442	302_46_1	13_46_1	75_46_1	91_46_64	377_46_22	104_46_139	105_46_654	10_46_1	845_46_98	2518_46_31	532_46_274	539_46_93
623_46_1	620_46_66	258_46_123	63_46_1	81_46_1135	254_46_1	2142_46_1546	24_46_422	870_46_293	819_46_67	3_46_1	97_46_232	651_46_494	220_46_1	1673_46_121	201_46_1	1175_46_402	302_46_1	13_46_1	75_46_1	91_46_63	377_46_24	104_46_155	105_46_639	10_46_1	845_46_116	2518_46_26	532_46_276	539_46_112
623_46_1	620_46_73	258_46_143	63_46_1	81_46_1182	254_46_1	2142_46_1525	24_46_416	870_46_290	819_46_80	3_46_1	97_46_219	651_46_471	220_46_1	1673_46_129	201_46_1	1175_46_381	302_46_1	13_46_1	75_46_1	91_46_51	377_46_28	104_46_157	105_46_663	10_46_1	845_46_107	2518_46_25	532_46_274	539_46_98
623_46_1	620_46_67	258_46_153	63_46_1	81_46_1147	254_46_1	2142_46_1570	24_46_399	870_46_322	819_46_78	3_46_1	97_46_202	651_46_474	220_46_1	1673_46_130	201_46_1	1175_46_378	302_46_1	13_46_1	75_46_1	91_46_54	377_46_43	104_46_143	105_46_641	10_46_1	845_46_105	2518_46_26	532_46_303	539_46_77
623_46_1	620_46_62	258_46_155	63_46_1	81_46_1183	254_46_1	2142_46_1586	24_46_404	870_46_312	819_46_68	3_46_1	97_46_210	651_46_503	220_46_1	1673_46_125	201_46_1	1175_46_374	302_46_1	13_46_1	75_46_1	91_46_67	377_46_44	104_46_136	105_46_613	10_46_1	845_46_96	2518_46_27	532_46_275	539_46_70
623_46_1	620_46_60	258_46_155	63_46_1	81_46_1201	254_46_1	24_46_398	870_46_302	819_46_67	3_46_1	97_46_222	651_46_499	220_46_1	1673_46_117	201_46_1	1175_46_358	302_46_1	13_46_1	75_46_1	91_46_67	377_46_38	104_46_143	105_46_630	10_46_1	845_46_97	532_46_284	2518_46_28	2142_46_1587	539_46_57
623_46_1	620_46_71	258_46_152	63_46_1	81_46_1200	254_46_1	24_46_392	870_46_297	819_46_73	3_46_1	97_46_216	651_46_481	220_46_1	1673_46_114	201_46_1	1175_46_367	302_46_1	13_46_1	75_46_1	91_46_66	377_46_40	104_46_156	105_46_621	10_46_1	845_46_99	532_46_272	2518_46_30	2142_46_1605	539_46_58
623_46_1	620_46_71	258_46_140	63_46_1	81_46_1215	254_46_1	2142_46_1612	24_46_385	870_46_296	819_46_78	3_46_1	97_46_214	651_46_507	220_46_1	1673_46_121	201_46_1	1175_46_347	302_46_1	13_46_1	75_46_1	91_46_72	377_46_48	104_46_153	105_46_616	10_46_1	845_46_108	2518_46_33	532_46_252	539_46_43
623_46_1	620_46_72	258_46_142	63_46_1	81_46_1206	254_46_1	2142_46_1656	24_46_372	870_46_317	819_46_62	3_46_1	97_46_199	651_46_530	220_46_1	1673_46_108	201_46_1	1175_46_349	302_46_1	13_46_1	75_46_1	91_46_69	377_46_54	104_46_161	105_46_577	10_46_1	845_46_108	2518_46_31	532_46_249	539_46_49
623_46_1	620_46_64	258_46_157	63_46_1	81_46_1215	254_46_1	24_46_393	870_46_303	819_46_63	3_46_1	97_46_209	651_46_524	220_46_1	1673_46_95	201_46_1	1175_46_344	302_46_1	13_46_1	75_46_1	91_46_66	377_46_63	104_46_143	105_46_592	10_46_1	845_46_107	532_46_287	2518_46_33	2142_46_1600	539_46_52
623_46_1	620_46_66	258_46_146	63_46_1	81_46_1228	254_46_1	2142_46_1647	24_46_392	870_46_297	819_46_60	3_46_1	97_46_207	651_46_549	220_46_1	1673_46_77	201_46_1	1175_46_319	302_46_1	13_46_1	75_46_1	91_46_76	377_46_68	104_46_148	105_46_584	10_46_1	845_46_93	2518_46_30	532_46_279	539_46_45
623_46_1	620_46_58	258_46_154	63_46_1	81_46_1238	254_46_1	2142_46_1635	24_46_404	870_46_314	819_46_49	3_46_1	97_46_209	651_46_550	220_46_1	1673_46_75	201_46_1	1175_46_303	302_46_1	13_46_1	75_46_1	91_46_75	377_46_66	104_46_153	105_46_564	10_46_1	845_46_92	2518_46_36	532_46_294	539_46_43
623_46_1	620_46_53	258_46_138	63_46_1	81_46_1256	254_46_1	2142_46_1600	24_46_435	870_46_311	819_46_52	3_46_1	97_46_202	651_46_574	220_46_1	1673_46_73	201_46_1	1175_46_300	302_46_1	13_46_1	75_46_1	91_46_71	377_46_68	104_46_155	105_46_551	10_46_1	845_46_93	2518_46_43	532_46_285	539_46_49
623_46_1	620_46_51	258_46_150	63_46_1	81_46_1310	254_46_1	24_46_424	870_46_319	819_46_54	3_46_1	97_46_219	651_46_582	220_46_1	1673_46_64	201_46_1	1175_46_279	302_46_1	13_46_1	75_46_1	91_46_73	377_46_55	104_46_162	105_46_515	10_46_1	845_46_89	532_46_273	2518_46_43	2142_46_1593	539_46_56
623_46_1	620_46_53	258_46_143	63_46_1	81_46_1256	254_46_1	24_46_454	870_46_322	819_46_54	3_46_1	97_46_201	651_46_591	220_46_1	1673_46_83	201_46_1	1175_46_254	302_46_1	13_46_1	75_46_1	91_46_71	377_46_54	104_46_172	105_46_513	10_46_1	845_46_100	532_46_274	2518_46_52	2142_46_1606	539_46_55
623_46_1	620_46_57	258_46_134	63_46_1	81_46_1257	254_46_1	24_46_483	870_46_286	819_46_48	3_46_1	97_46_221	651_46_590	220_46_1	1673_46_68	201_46_1	1175_46_269	302_46_1	13_46_1	75_46_1	91_46_70	377_46_57	104_46_172	105_46_533	10_46_1	845_46_101	532_46_269	2518_46_49	2142_46_1589	539_46_57
623_46_1	620_46_49	258_46_125	63_46_1	81_46_1276	254_46_1	24_46_491	870_46_269	819_46_54	3_46_1	97_46_184	651_46_584	220_46_1	1673_46_65	201_46_1	1175_46_263	302_46_1	13_46_1	75_46_1	91_46_70	377_46_56	104_46_166	105_46_547	10_46_1	845_46_105	532_46_254	2518_46_48	2142_46_1643	539_46_62
623_46_1	620_46_64	258_46_125	63_46_1	81_46_1303	254_46_1	24_46_507	870_46_291	819_46_58	3_46_1	97_46_168	651_46_613	220_46_1	1673_46_58	201_46_1	1175_46_248	302_46_1	13_46_1	75_46_1	91_46_46	377_46_67	104_46_147	105_46_542	10_46_1	845_46_106	532_46_248	2518_46_45	2142_46_1599	539_46_75
623_46_1	620_46_66	258_46_135	63_46_1	81_46_1309	254_46_1	24_46_547	870_46_285	819_46_51	3_46_1	97_46_177	651_46_619	220_46_1	1673_46_46	201_46_1	1175_46_239	302_46_1	13_46_1	75_46_1	91_46_42	377_46_82	104_46_149	105_46_557	10_46_1	845_46_113	532_46_217	2518_46_51	2142_46_1542	539_46_84
623_46_1	620_46_64	258_46_126	63_46_1	81_46_1313	254_46_1	24_46_562	870_46_304	819_46_47	3_46_1	97_46_169	651_46_592	220_46_1	1673_46_52	201_46_1	1175_46_225	302_46_1	13_46_1	75_46_1	91_46_42	377_46_78	104_46_165	105_46_581	10_46_1	845_46_120	532_46_225	2518_46_64	2142_46_1509	539_46_72
623_46_1	620_46_65	258_46_115	63_46_1	81_46_1349	254_46_1	24_46_550	870_46_309	819_46_41	3_46_1	97_46_178	651_46_598	220_46_1	1673_46_59	201_46_1	1175_46_202	302_46_1	13_46_1	75_46_1	91_46_39	377_46_69	104_46_189	105_46_556	10_46_1	845_46_115	532_46_219	2518_46_73	2142_46_1511	539_46_71
623_46_1	620_46_62	258_46_116	63_46_1	81_46_1303	254_46_1	24_46_557	870_46_327	819_46_33	3_46_1	97_46_178	651_46_612	220_46_1	1673_46_69	201_46_1	1175_46_217	302_46_1	13_46_1	75_46_1	91_46_37	377_46_72	104_46_196	105_46_574	10_46_1	845_46_137	532_46_189	2518_46_63	2142_46_1502	539_46_67
623_46_1	620_46_57	258_46_131	63_46_1	81_46_1294	254_46_1	24_46_596	870_46_285	819_46_27	3_46_1	97_46_174	651_46_619	220_46_1	1673_46_80	201_46_1	1175_46_232	302_46_1	13_46_1	75_46_1	91_46_43	377_46_66	104_46_188	105_46_574	10_46_1	845_46_151	532_46_179	2518_46_51	2142_46_1502	539_46_64
623_46_1	620_46_55	258_46_126	63_46_1	81_46_1279	254_46_1	24_46_575	870_46_289	819_46_23	3_46_1	97_46_160	651_46_595	220_46_1	1673_46_95	201_46_1	1175_46_267	302_46_1	13_46_1	75_46_1	91_46_46	377_46_72	104_46_191	105_46_588	10_46_1	845_46_128	532_46_185	2518_46_56	2142_46_1505	539_46_75
623_46_1	620_46_48	258_46_137	63_46_1	81_46_1272	254_46_1	24_46_578	870_46_288	819_46_31	3_46_1	97_46_137	651_46_590	220_46_1	1673_46_94	201_46_1	1175_46_292	302_46_1	13_46_1	75_46_1	91_46_47	377_46_72	104_46_172	105_46_586	10_46_1	845_46_139	532_46_182	2518_46_55	2142_46_1516	539_46_77
623_46_1	620_46_50	258_46_129	63_46_1	81_46_1309	254_46_1	24_46_589	870_46_305	819_46_25	3_46_1	97_46_162	651_46_634	220_46_1	1673_46_96	201_46_1	1175_46_304	302_46_1	13_46_1	75_46_1	91_46_64	377_46_67	104_46_165	105_46_547	10_46_1	845_46_111	532_46_176	2518_46_42	2142_46_1472	539_46_65
623_46_1	620_46_45	258_46_125	63_46_1	81_46_1319	254_46_1	24_46_577	870_46_318	819_46_30	3_46_1	97_46_154	651_46_648	220_46_1	1673_46_101	201_46_1	1175_46_290	302_46_1	13_46_1	75_46_1	91_46_63	377_46_79	104_46_153	105_46_557	10_46_1	845_46_114	532_46_157	2518_46_48	2142_46_1454	539_46_77
623_46_1	620_46_50	258_46_138	63_46_1	81_46_1335	254_46_1	24_46_605	870_46_298	819_46_32	3_46_1	97_46_146	651_46_637	220_46_1	1673_46_104	201_46_1	1175_46_275	302_46_1	13_46_1	75_46_1	91_46_60	377_46_67	104_46_142	105_46_558	10_46_1	845_46_101	532_46_183	2518_46_44	2142_46_1455	539_46_80
623_46_1	620_46_45	258_46_119	63_46_1	81_46_1337	254_46_1	24_46_641	870_46_285	819_46_24	3_46_1	97_46_135	651_46_624	220_46_1	1673_46_106	201_46_1	1175_46_272	302_46_1	13_46_1	75_46_1	91_46_54	377_46_68	104_46_151	105_46_560	10_46_1	845_46_107	532_46_179	2518_46_42	2142_46_1473	539_46_90
623_46_1	620_46_32	258_46_142	63_46_1	81_46_1288	254_46_1	24_46_627	870_46_320	819_46_20	3_46_1	97_46_126	651_46_618	220_46_1	1673_46_96	201_46_1	1175_46_274	302_46_1	13_46_1	75_46_1	91_46_55	377_46_69	104_46_144	105_46_574	10_46_1	845_46_105	532_46_167	2518_46_43	2142_46_1529	539_46_82
623_46_1	620_46_24	258_46_126	63_46_1	81_46_1321	254_46_1	24_46_606	870_46_332	819_46_18	3_46_1	97_46_127	651_46_597	220_46_1	1673_46_99	201_46_1	1175_46_284	302_46_1	13_46_1	75_46_1	91_46_42	377_46_80	104_46_130	105_46_581	10_46_1	845_46_127	532_46_163	2518_46_37	2142_46_1548	539_46_67
623_46_1	620_46_28	258_46_123	63_46_1	81_46_1342	254_46_1	24_46_612	870_46_337	819_46_19	3_46_1	97_46_123	651_46_573	220_46_1	1673_46_90	201_46_1	1175_46_254	302_46_1	13_46_1	75_46_1	91_46_39	377_46_94	104_46_128	105_46_616	10_46_1	845_46_116	532_46_164	2518_46_43	2142_46_1542	539_46_68
623_46_1	620_46_26	258_46_108	63_46_1	81_46_1337	254_46_1	24_46_601	870_46_342	819_46_11	3_46_1	97_46_117	651_46_597	220_46_1	1673_46_78	201_46_1	1175_46_263	302_46_1	13_46_1	75_46_1	91_46_35	377_46_92	104_46_112	105_46_660	10_46_1	845_46_123	532_46_162	2518_46_43	2142_46_1546	539_46_60
623_46_1	620_46_28	258_46_104	63_46_1	81_46_1355	254_46_1	24_46_592	870_46_342	819_46_13	3_46_1	97_46_115	651_46_588	220_46_1	1673_46_85	201_46_1	1175_46_242	302_46_1	13_46_1	75_46_1	91_46_35	377_46_92	104_46_132	105_46_635	10_46_1	845_46_120	532_46_166	2518_46_55	2142_46_1556	539_46_57
623_46_1	620_46_35	258_46_83	63_46_1	81_46_1357	254_46_1	24_46_565	870_46_348	819_46_10	3_46_1	97_46_129	651_46_561	220_46_1	1673_46_70	201_46_1	1175_46_231	302_46_1	13_46_1	75_46_1	91_46_36	377_46_91	104_46_132	105_46_640	10_46_1	845_46_126	532_46_176	2518_46_60	2142_46_1589	539_46_73
623_46_1	620_46_37	258_46_87	63_46_1	81_46_1328	254_46_1	24_46_537	870_46_377	819_46_9	3_46_1	97_46_144	651_46_558	220_46_1	1673_46_78	201_46_1	1175_46_218	302_46_1	13_46_1	75_46_1	91_46_35	377_46_95	104_46_135	105_46_625	10_46_1	845_46_139	532_46_189	2518_46_38	2142_46_1614	539_46_68
623_46_1	620_46_40	258_46_99	63_46_1	81_46_1335	254_46_1	24_46_548	870_46_364	819_46_12	3_46_1	97_46_136	651_46_607	220_46_1	1673_46_87	201_46_1	1175_46_222	302_46_1	13_46_1	75_46_1	91_46_27	377_46_72	104_46_123	105_46_625	10_46_1	845_46_131	532_46_179	2518_46_33	2142_46_1594	539_46_77
623_46_1	620_46_35	258_46_112	63_46_1	81_46_1325	254_46_1	24_46_528	870_46_379	819_46_12	3_46_1	97_46_130	651_46_589	220_46_1	1673_46_99	201_46_1	1175_46_226	302_46_1	13_46_1	75_46_1	91_46_27	377_46_87	104_46_109	105_46_639	10_46_1	845_46_143	532_46_160	2518_46_36	2142_46_1596	539_46_79
623_46_1	620_46_34	258_46_118	63_46_1	81_46_1318	254_46_1	24_46_523	870_46_367	819_46_12	3_46_1	97_46_135	651_46_628	220_46_1	1673_46_88	201_46_1	1175_46_233	302_46_1	13_46_1	75_46_1	91_46_31	377_46_90	104_46_113	105_46_631	10_46_1	845_46_145	532_46_145	2518_46_36	2142_46_1589	539_46_75
623_46_1	620_46_30	258_46_91	63_46_1	81_46_1317	254_46_1	24_46_512	870_46_414	819_46_13	3_46_1	97_46_144	651_46_593	220_46_1	1673_46_93	201_46_1	1175_46_228	302_46_1	13_46_1	75_46_1	91_46_26	377_46_94	104_46_88	105_46_649	10_46_1	845_46_142	532_46_162	2518_46_29	2142_46_1628	539_46_58
623_46_1	620_46_25	258_46_99	63_46_1	81_46_1328	254_46_1	24_46_490	870_46_442	819_46_15	3_46_1	97_46_148	651_46_591	220_46_1	1673_46_78	201_46_1	1175_46_224	302_46_1	13_46_1	75_46_1	91_46_23	377_46_85	104_46_96	105_46_649	10_46_1	845_46_147	532_46_164	2518_46_31	2142_46_1614	539_46_62
623_46_1	620_46_25	258_46_108	63_46_1	81_46_1358	254_46_1	24_46_485	870_46_409	819_46_25	3_46_1	97_46_118	651_46_564	220_46_1	1673_46_78	201_46_1	1175_46_215	302_46_1	13_46_1	75_46_1	91_46_23	377_46_87	104_46_87	105_46_668	10_46_1	845_46_158	532_46_163	2518_46_40	2142_46_1638	539_46_60
623_46_1	620_46_24	258_46_94	63_46_1	81_46_1386	254_46_1	24_46_486	870_46_409	819_46_23	3_46_1	97_46_138	651_46_561	220_46_1	1673_46_88	201_46_1	1175_46_212	302_46_1	13_46_1	75_46_1	91_46_27	377_46_94	104_46_86	105_46_645	10_46_1	845_46_146	532_46_169	2518_46_46	2142_46_1614	539_46_61
623_46_1	620_46_21	258_46_84	63_46_1	81_46_1368	254_46_1	24_46_492	870_46_412	819_46_25	3_46_1	97_46_143	651_46_540	220_46_1	1673_46_102	201_46_1	1175_46_218	302_46_1	13_46_1	75_46_1	91_46_30	377_46_88	104_46_75	105_46_658	10_46_1	845_46_147	532_46_165	2518_46_48	2142_46_1632	539_46_63
623_46_1	620_46_23	258_46_92	63_46_1	81_46_1381	254_46_1	24_46_453	870_46_416	819_46_22	3_46_1	97_46_151	651_46_546	220_46_1	1673_46_99	201_46_1	1175_46_251	302_46_1	13_46_1	75_46_1	91_46_35	377_46_93	104_46_70	105_46_641	10_46_1	845_46_152	532_46_173	2518_46_40	2142_46_1609	539_46_64
623_46_1	620_46_33	258_46_107	63_46_1	81_46_1388	254_46_1	24_46_449	870_46_416	819_46_29	3_46_1	97_46_158	651_46_519	220_46_1	1673_46_86	201_46_1	1175_46_226	302_46_1	13_46_1	75_46_1	91_46_29	377_46_111	104_46_63	105_46_642	10_46_1	845_46_140	532_46_179	2518_46_38	2142_46_1636	539_46_64
623_46_1	620_46_32	258_46_133	63_46_1	81_46_1399	254_46_1	24_46_445	870_46_414	819_46_24	3_46_1	97_46_167	651_46_558	220_46_1	1673_46_94	201_46_1	1175_46_221	302_46_1	13_46_1	75_46_1	91_46_33	377_46_106	104_46_58	105_46_628	10_46_1	845_46_143	532_46_166	2518_46_33	2142_46_1598	539_46_60
623_46_1	620_46_22	258_46_148	63_46_1	81_46_1399	254_46_1	24_46_461	870_46_427	819_46_23	3_46_1	97_46_173	651_46_547	220_46_1	1673_46_86	201_46_1	1175_46_216	302_46_1	13_46_1	75_46_1	91_46_28	377_46_102	104_46_55	105_46_642	10_46_1	845_46_146	532_46_153	2518_46_26	2142_46_1602	539_46_53
623_46_1	620_46_23	258_46_140	63_46_1	81_46_1368	254_46_1	24_46_456	870_46_435	819_46_25	3_46_1	97_46_175	651_46_544	220_46_1	1673_46_93	201_46_1	1175_46_221	302_46_1	13_46_1	75_46_1	91_46_34	377_46_102	104_46_54	105_46_671	10_46_1	845_46_154	532_46_143	2518_46_21	2142_46_1601	539_46_52
623_46_1	620_46_23	258_46_165	63_46_1	81_46_1407	254_46_1	24_46_432	870_46_441	819_46_29	3_46_1	97_46_185	651_46_519	220_46_1	1673_46_85	201_46_1	1175_46_228	302_46_1	13_46_1	75_46_1	91_46_31	377_46_107	104_46_54	105_46_663	10_46_1	845_46_148	532_46_147	2518_46_24	2142_46_1564	539_46_58
623_46_1	620_46_27	258_46_150	63_46_1	81_46_1362	254_46_1	24_46_453	870_46_426	819_46_26	3_46_1	97_46_160	651_46_509	220_46_1	1673_46_85	201_46_1	1175_46_240	302_46_1	13_46_1	75_46_1	91_46_37	377_46_116	104_46_49	105_46_668	10_46_1	845_46_147	532_46_152	2518_46_27	2142_46_1616	539_46_60
623_46_1	620_46_20	258_46_142	63_46_1	81_46_1413	254_46_1	24_46_451	870_46_413	819_46_26	3_46_1	97_46_162	651_46_507	220_46_1	1673_46_79	201_46_1	1175_46_250	302_46_1	13_46_1	75_46_1	91_46_43	377_46_122	104_46_38	105_46_662	10_46_1	845_46_148	532_46_143	2518_46_28	2142_46_1602	539_46_62
623_46_1	620_46_23	258_46_145	63_46_1	81_46_1389	254_46_1	24_46_439	870_46_401	819_46_31	3_46_1	97_46_139	651_46_515	220_46_1	1673_46_73	201_46_1	1175_46_259	302_46_1	13_46_1	75_46_1	91_46_40	377_46_117	104_46_41	105_46_675	10_46_1	845_46_130	532_46_139	2518_46_29	2142_46_1659	539_46_67
623_46_1	620_46_15	258_46_136	63_46_1	81_46_1386	254_46_1	24_46_466	870_46_367	819_46_29	3_46_1	97_46_140	651_46_492	220_46_1	1673_46_80	201_46_1	1175_46_269	302_46_1	13_46_1	75_46_1	91_46_44	377_46_117	104_46_37	105_46_700	10_46_1	845_46_143	532_46_143	2518_46_39	2142_46_1650	539_46_60
623_46_1	620_46_19	258_46_121	63_46_1	81_46_1382	254_46_1	24_46_455	870_46_361	819_46_33	3_46_1	97_46_145	651_46_498	220_46_1	1673_46_70	201_46_1	1175_46_287	302_46_1	13_46_1	75_46_1	91_46_50	377_46_100	104_46_44	105_46_664	10_46_1	845_46_126	532_46_147	2518_46_40	2142_46_1708	539_46_63
623_46_1	620_46_18	258_46_114	63_46_1	81_46_1405	254_46_1	24_46_437	870_46_372	819_46_27	3_46_1	97_46_148	651_46_461	220_46_1	1673_46_69	201_46_1	1175_46_315	302_46_1	13_46_1	75_46_1	91_46_41	377_46_104	104_46_42	105_46_656	10_46_1	845_46_116	532_46_151	2518_46_26	2142_46_1745	539_46_66
623_46_1	620_46_16	258_46_131	63_46_1	81_46_1400	254_46_1	24_46_433	870_46_367	819_46_30	3_46_1	97_46_152	651_46_443	220_46_1	1673_46_69	201_46_1	1175_46_321	302_46_1	13_46_1	75_46_1	91_46_45	377_46_109	104_46_49	105_46_656	10_46_1	845_46_109	532_46_145	2518_46_33	2142_46_1736	539_46_69
623_46_1	620_46_21	258_46_140	63_46_1	81_46_1407	254_46_1	24_46_409	870_46_376	819_46_21	3_46_1	97_46_135	651_46_435	220_46_1	1673_46_58	201_46_1	1175_46_294	302_46_1	13_46_1	75_46_1	91_46_50	377_46_126	104_46_33	105_46_686	10_46_1	845_46_121	532_46_145	2518_46_31	2142_46_1756	539_46_69
623_46_1	620_46_32	258_46_157	63_46_1	81_46_1427	254_46_1	2142_46_1754	24_46_393	870_46_384	819_46_22	3_46_1	97_46_121	651_46_444	220_46_1	1673_46_64	201_46_1	1175_46_272	302_46_1	13_46_1	75_46_1	91_46_50	377_46_129	104_46_26	105_46_681	10_46_1	845_46_120	2518_46_22	532_46_136	539_46_78
623_46_1	620_46_34	258_46_176	63_46_1	81_46_1420	254_46_1	24_46_386	870_46_374	819_46_27	3_46_1	97_46_136	651_46_422	220_46_1	1673_46_71	201_46_1	1175_46_285	302_46_1	13_46_1	75_46_1	91_46_45	377_46_130	104_46_31	105_46_659	10_46_1	845_46_114	532_46_152	2518_46_22	2142_46_1760	539_46_69
623_46_1	620_46_34	258_46_163	63_46_1	81_46_1441	254_46_1	24_46_411	870_46_367	819_46_31	3_46_1	97_46_149	651_46_404	220_46_1	1673_46_63	201_46_1	1175_46_272	302_46_1	13_46_1	75_46_1	91_46_51	377_46_146	104_46_37	105_46_648	10_46_1	845_46_120	532_46_136	2518_46_31	2142_46_1736	539_46_69
623_46_1	620_46_30	258_46_167	63_46_1	81_46_1459	254_46_1	2142_46_1754	24_46_383	870_46_404	819_46_28	3_46_1	97_46_147	651_46_417	220_46_1	1673_46_76	201_46_1	1175_46_245	302_46_1	13_46_1	75_46_1	91_46_51	377_46_152	104_46_34	105_46_612	10_46_1	845_46_111	2518_46_34	532_46_134	539_46_71
623_46_1	620_46_31	258_46_172	63_46_1	81_46_1455	254_46_1	24_46_391	870_46_391	819_46_27	3_46_1	97_46_151	651_46_423	220_46_1	1673_46_61	201_46_1	1175_46_239	302_46_1	13_46_1	75_46_1	91_46_50	377_46_167	104_46_38	105_46_591	10_46_1	845_46_125	532_46_138	2518_46_40	2142_46_1756	539_46_64
623_46_1	620_46_27	258_46_180	63_46_1	81_46_1461	254_46_1	2142_46_1776	24_46_381	870_46_397	819_46_29	3_46_1	97_46_165	651_46_410	220_46_1	1673_46_71	201_46_1	1175_46_228	302_46_1	13_46_1	75_46_1	91_46_40	377_46_166	104_46_31	105_46_591	10_46_1	845_46_112	2518_46_31	532_46_145	539_46_68
623_46_1	620_46_30	258_46_175	63_46_1	81_46_1435	254_46_1	24_46_399	870_46_416	819_46_30	3_46_1	97_46_169	651_46_407	220_46_1	1673_46_76	201_46_1	1175_46_220	302_46_1	13_46_1	75_46_1	91_46_43	377_46_160	104_46_35	105_46_573	10_46_1	845_46_115	532_46_144	2518_46_37	2142_46_1776	539_46_70
623_46_1	620_46_30	258_46_154	63_46_1	81_46_1426	254_46_1	24_46_387	870_46_417	819_46_31	3_46_1	97_46_158	651_46_411	220_46_1	1673_46_83	201_46_1	1175_46_240	302_46_1	13_46_1	75_46_1	91_46_42	377_46_149	104_46_30	105_46_563	10_46_1	845_46_123	532_46_143	2518_46_46	2142_46_1789	539_46_89
623_46_1	620_46_30	258_46_172	63_46_1	81_46_1476	254_46_1	24_46_374	870_46_403	819_46_32	3_46_1	97_46_157	651_46_417	220_46_1	1673_46_79	201_46_1	1175_46_224	302_46_1	13_46_1	75_46_1	91_46_38	377_46_142	104_46_29	105_46_553	10_46_1	845_46_122	532_46_154	2518_46_54	2142_46_1773	539_46_83
623_46_1	620_46_24	258_46_180	63_46_1	81_46_1519	254_46_1	24_46_389	870_46_392	819_46_29	3_46_1	97_46_159	651_46_428	220_46_1	1673_46_76	201_46_1	1175_46_206	302_46_1	13_46_1	75_46_1	91_46_28	377_46_126	104_46_23	105_46_540	10_46_1	845_46_109	532_46_158	2518_46_68	2142_46_1765	539_46_94
623_46_1	620_46_20	258_46_195	63_46_1	81_46_1531	254_46_1	2142_46_1736	24_46_402	870_46_371	819_46_21	3_46_1	97_46_169	651_46_434	220_46_1	1673_46_77	201_46_1	1175_46_211	302_46_1	13_46_1	75_46_1	91_46_28	377_46_132	104_46_25	105_46_525	10_46_1	845_46_109	2518_46_63	532_46_164	539_46_100
623_46_1	620_46_22	258_46_197	63_46_1	81_46_1533	254_46_1	2142_46_1748	24_46_364	870_46_393	819_46_25	3_46_1	97_46_166	651_46_422	220_46_1	1673_46_82	201_46_1	1175_46_219	302_46_1	13_46_1	75_46_1	91_46_26	377_46_149	104_46_16	105_46_553	10_46_1	845_46_115	2518_46_61	532_46_141	539_46_81
623_46_1	620_46_27	258_46_205	63_46_1	81_46_1517	254_46_1	24_46_347	870_46_374	819_46_22	3_46_1	97_46_174	651_46_436	220_46_1	1673_46_69	201_46_1	1175_46_206	302_46_1	13_46_1	75_46_1	91_46_28	377_46_129	104_46_10	105_46_575	10_46_1	845_46_126	532_46_138	2518_46_67	2142_46_1765	539_46_98
623_46_1	620_46_33	258_46_171	63_46_1	81_46_1517	254_46_1	2142_46_1763	24_46_340	870_46_389	819_46_24	3_46_1	97_46_187	651_46_443	220_46_1	1673_46_75	201_46_1	1175_46_216	302_46_1	13_46_1	75_46_1	91_46_27	377_46_129	104_46_12	105_46_539	10_46_1	845_46_143	2518_46_64	532_46_130	539_46_110
623_46_1	620_46_37	258_46_159	63_46_1	81_46_1527	254_46_1	24_46_354	870_46_404	819_46_29	3_46_1	97_46_174	651_46_424	220_46_1	1673_46_87	201_46_1	1175_46_184	302_46_1	13_46_1	75_46_1	91_46_36	377_46_143	104_46_7	105_46_562	10_46_1	845_46_133	532_46_125	2518_46_74	2142_46_1733	539_46_120
623_46_1	620_46_32	258_46_160	63_46_1	81_46_1518	254_46_1	24_46_328	870_46_413	819_46_27	3_46_1	97_46_198	651_46_411	220_46_1	1673_46_81	201_46_1	1175_46_179	302_46_1	13_46_1	75_46_1	91_46_34	377_46_140	104_46_10	105_46_578	10_46_1	845_46_137	532_46_121	2518_46_82	2142_46_1752	539_46_111
623_46_1	620_46_27	258_46_153	63_46_1	81_46_1505	254_46_1	24_46_318	870_46_424	819_46_26	3_46_1	97_46_199	651_46_404	220_46_1	1673_46_102	201_46_1	1175_46_185	302_46_1	13_46_1	75_46_1	91_46_43	377_46_137	104_46_13	105_46_542	10_46_1	845_46_137	532_46_128	2518_46_82	2142_46_1754	539_46_132
623_46_1	620_46_28	258_46_152	63_46_1	81_46_1509	254_46_1	24_46_298	870_46_417	819_46_23	3_46_1	97_46_190	651_46_436	220_46_1	1673_46_107	201_46_1	1175_46_187	302_46_1	13_46_1	75_46_1	91_46_42	377_46_130	104_46_16	105_46_521	10_46_1	845_46_148	532_46_144	2518_46_90	2142_46_1746	539_46_129
623_46_1	620_46_25	258_46_151	63_46_1	81_46_1558	254_46_1	24_46_291	870_46_413	819_46_26	3_46_1	97_46_188	651_46_430	220_46_1	1673_46_101	201_46_1	1175_46_161	302_46_1	13_46_1	75_46_1	91_46_26	377_46_134	104_46_15	105_46_503	10_46_1	845_46_169	532_46_126	2518_46_82	2142_46_1792	539_46_122
623_46_1	620_46_26	258_46_160	63_46_1	81_46_1545	254_46_1	24_46_297	870_46_398	819_46_32	3_46_1	97_46_184	651_46_453	220_46_1	1673_46_112	201_46_1	1175_46_147	302_46_1	13_46_1	75_46_1	91_46_23	377_46_121	104_46_19	105_46_506	10_46_1	845_46_164	532_46_148	2518_46_90	2142_46_1770	539_46_116
623_46_1	620_46_26	258_46_155	63_46_1	81_46_1536	254_46_1	24_46_302	870_46_394	819_46_29	3_46_1	97_46_158	651_46_436	220_46_1	1673_46_119	201_46_1	1175_46_162	302_46_1	13_46_1	75_46_1	91_46_27	377_46_126	104_46_22	105_46_506	10_46_1	845_46_167	532_46_157	2518_46_94	2142_46_1750	539_46_146
623_46_1	620_46_19	258_46_176	63_46_1	81_46_1542	254_46_1	24_46_314	870_46_393	819_46_31	3_46_1	97_46_153	651_46_460	220_46_1	1673_46_114	201_46_1	1175_46_164	302_46_1	13_46_1	75_46_1	91_46_22	377_46_127	104_46_27	105_46_508	10_46_1	845_46_152	532_46_137	2518_46_89	2142_46_1744	539_46_141
623_46_1	620_46_17	258_46_181	63_46_1	81_46_1558	254_46_1	24_46_299	870_46_391	819_46_25	3_46_1	97_46_154	651_46_437	220_46_1	1673_46_119	201_46_1	1175_46_148	302_46_1	13_46_1	75_46_1	91_46_23	377_46_118	104_46_30	105_46_515	10_46_1	845_46_141	532_46_140	2518_46_104	2142_46_1764	539_46_149
623_46_1	620_46_12	258_46_175	63_46_1	81_46_1564	254_46_1	24_46_305	870_46_382	819_46_19	3_46_1	97_46_155	651_46_444	220_46_1	1673_46_119	201_46_1	1175_46_140	302_46_1	13_46_1	75_46_1	91_46_20	377_46_117	104_46_20	105_46_532	10_46_1	845_46_159	532_46_148	2518_46_103	2142_46_1792	539_46_106
623_46_1	620_46_13	258_46_164	63_46_1	81_46_1597	254_46_1	24_46_317	870_46_374	819_46_15	3_46_1	97_46_166	651_46_429	220_46_1	1673_46_119	201_46_1	1175_46_140	302_46_1	13_46_1	75_46_1	91_46_20	377_46_113	104_46_20	105_46_516	10_46_1	845_46_177	532_46_143	2518_46_113	2142_46_1771	539_46_105
623_46_1	620_46_17	258_46_160	63_46_1	81_46_1626	254_46_1	24_46_297	870_46_385	819_46_13	3_46_1	97_46_153	651_46_428	220_46_1	1673_46_130	201_46_1	1175_46_137	302_46_1	13_46_1	75_46_1	91_46_21	377_46_110	104_46_29	105_46_488	10_46_1	845_46_177	532_46_136	2518_46_112	2142_46_1795	539_46_99
623_46_1	620_46_15	258_46_158	63_46_1	81_46_1662	254_46_1	24_46_307	870_46_388	819_46_11	3_46_1	97_46_141	651_46_445	220_46_1	1673_46_129	201_46_1	1175_46_127	302_46_1	13_46_1	75_46_1	91_46_27	377_46_113	104_46_24	105_46_482	10_46_1	845_46_186	532_46_148	2518_46_92	2142_46_1764	539_46_92
623_46_1	620_46_17	258_46_155	63_46_1	81_46_1624	254_46_1	24_46_287	870_46_399	819_46_12	3_46_1	97_46_145	651_46_477	220_46_1	1673_46_138	201_46_1	1175_46_151	302_46_1	13_46_1	75_46_1	91_46_12	377_46_114	104_46_21	105_46_460	10_46_1	845_46_203	532_46_146	2518_46_73	2142_46_1781	539_46_97
623_46_1	620_46_16	258_46_159	63_46_1	81_46_1618	254_46_1	24_46_265	870_46_397	819_46_14	3_46_1	97_46_131	651_46_467	220_46_1	1673_46_132	201_46_1	1175_46_150	302_46_1	13_46_1	75_46_1	91_46_10	377_46_123	104_46_19	105_46_483	10_46_1	845_46_206	532_46_158	2518_46_95	2142_46_1769	539_46_99
623_46_1	620_46_16	258_46_169	63_46_1	81_46_1636	254_46_1	24_46_267	870_46_408	819_46_14	3_46_1	97_46_126	651_46_453	220_46_1	1673_46_127	201_46_1	1175_46_137	302_46_1	13_46_1	75_46_1	91_46_19	377_46_130	104_46_16	105_46_496	10_46_1	845_46_182	532_46_174	2518_46_93	2142_46_1762	539_46_87
623_46_1	620_46_20	258_46_167	63_46_1	81_46_1638	254_46_1	24_46_263	870_46_422	819_46_12	3_46_1	97_46_144	651_46_444	220_46_1	1673_46_132	201_46_1	1175_46_135	302_46_1	13_46_1	75_46_1	91_46_11	377_46_136	104_46_22	105_46_463	10_46_1	845_46_181	532_46_188	2518_46_97	2142_46_1743	539_46_95
623_46_1	620_46_19	258_46_153	63_46_1	81_46_1636	254_46_1	24_46_250	870_46_416	819_46_22	3_46_1	97_46_132	651_46_419	220_46_1	1673_46_126	201_46_1	1175_46_149	302_46_1	13_46_1	75_46_1	91_46_10	377_46_120	104_46_16	105_46_490	10_46_1	845_46_199	532_46_212	2518_46_106	2142_46_1751	539_46_87
623_46_1	620_46_19	258_46_144	63_46_1	81_46_1609	254_46_1	24_46_242	870_46_390	819_46_24	3_46_1	97_46_128	651_46_421	220_46_1	1673_46_131	201_46_1	1175_46_143	302_46_1	13_46_1	75_46_1	91_46_12	377_46_114	104_46_15	105_46_512	10_46_1	845_46_224	532_46_211	2518_46_114	2142_46_1755	539_46_105
623_46_1	620_46_17	258_46_147	63_46_1	81_46_1614	254_46_1	24_46_253	870_46_429	819_46_37	3_46_1	97_46_131	651_46_404	220_46_1	1673_46_125	201_46_1	1175_46_122	302_46_1	13_46_1	75_46_1	91_46_10	377_46_136	104_46_15	105_46_497	10_46_1	845_46_212	532_46_226	2518_46_102	2142_46_1725	539_46_109
623_46_1	620_46_18	258_46_148	63_46_1	81_46_1605	254_46_1	24_46_275	870_46_425	819_46_36	3_46_1	97_46_149	651_46_417	220_46_1	1673_46_114	201_46_1	1175_46_118	302_46_1	13_46_1	75_46_1	91_46_13	377_46_139	104_46_9	105_46_497	10_46_1	845_46_197	532_46_197	2518_46_89	2142_46_1743	539_46_123
623_46_1	620_46_18	258_46_148	63_46_1	81_46_1599	254_46_1	2142_46_1730	24_46_288	870_46_454	819_46_33	3_46_1	97_46_138	651_46_423	220_46_1	1673_46_115	201_46_1	1175_46_130	302_46_1	13_46_1	75_46_1	91_46_20	377_46_133	104_46_12	105_46_487	10_46_1	845_46_187	2518_46_84	532_46_190	539_46_123
623_46_1	620_46_20	258_46_142	63_46_1	81_46_1601	254_46_1	2142_46_1736	24_46_306	870_46_437	819_46_39	3_46_1	97_46_128	651_46_435	220_46_1	1673_46_106	201_46_1	1175_46_129	302_46_1	13_46_1	75_46_1	91_46_23	377_46_133	104_46_19	105_46_491	10_46_1	845_46_184	2518_46_83	532_46_162	539_46_137
623_46_1	620_46_13	258_46_153	63_46_1	81_46_1600	254_46_1	2142_46_1709	24_46_314	870_46_429	819_46_39	3_46_1	97_46_136	651_46_416	220_46_1	1673_46_106	201_46_1	1175_46_148	302_46_1	13_46_1	75_46_1	91_46_23	377_46_149	104_46_15	105_46_519	10_46_1	845_46_170	2518_46_84	532_46_159	539_46_131
623_46_1	620_46_16	258_46_157	63_46_1	81_46_1593	254_46_1	2142_46_1654	24_46_304	870_46_430	819_46_33	3_46_1	97_46_131	651_46_439	220_46_1	1673_46_110	201_46_1	1175_46_141	302_46_1	13_46_1	75_46_1	91_46_40	377_46_168	104_46_16	105_46_537	10_46_1	845_46_167	2518_46_82	532_46_157	539_46_138
623_46_1	620_46_18	258_46_158	63_46_1	81_46_1623	254_46_1	2142_46_1646	24_46_311	870_46_422	819_46_33	3_46_1	97_46_121	651_46_454	220_46_1	1673_46_115	201_46_1	1175_46_129	302_46_1	13_46_1	75_46_1	91_46_32	377_46_161	104_46_18	105_46_508	10_46_1	845_46_161	2518_46_86	532_46_176	539_46_140
623_46_1	620_46_9	258_46_159	63_46_1	81_46_1614	254_46_1	2142_46_1659	24_46_301	870_46_426	819_46_30	3_46_1	97_46_128	651_46_462	220_46_1	1673_46_124	201_46_1	1175_46_136	302_46_1	13_46_1	75_46_1	91_46_34	377_46_148	104_46_27	105_46_501	10_46_1	845_46_162	2518_46_86	532_46_168	539_46_139
623_46_1	620_46_6	258_46_160	63_46_1	81_46_1574	254_46_1	2142_46_1669	24_46_289	870_46_427	819_46_37	3_46_1	97_46_143	651_46_482	220_46_1	1673_46_115	201_46_1	1175_46_123	302_46_1	13_46_1	75_46_1	91_46_30	377_46_161	104_46_27	105_46_496	10_46_1	845_46_170	2518_46_88	532_46_175	539_46_141
623_46_1	620_46_5	258_46_166	63_46_1	81_46_1544	254_46_1	2142_46_1672	24_46_308	870_46_411	819_46_37	3_46_1	97_46_126	651_46_490	220_46_1	1673_46_105	201_46_1	1175_46_131	302_46_1	13_46_1	75_46_1	91_46_29	377_46_173	104_46_31	105_46_488	10_46_1	845_46_168	2518_46_95	532_46_175	539_46_158
623_46_1	620_46_8	258_46_144	63_46_1	81_46_1600	254_46_1	2142_46_1662	24_46_298	870_46_435	819_46_30	3_46_1	97_46_119	651_46_488	220_46_1	1673_46_103	201_46_1	1175_46_139	302_46_1	13_46_1	75_46_1	91_46_29	377_46_177	104_46_23	105_46_489	10_46_1	845_46_176	2518_46_95	532_46_149	539_46_147
623_46_1	620_46_5	258_46_138	63_46_1	81_46_1629	254_46_1	2142_46_1638	24_46_289	870_46_433	819_46_29	3_46_1	97_46_122	651_46_458	220_46_1	1673_46_104	201_46_1	1175_46_120	302_46_1	13_46_1	75_46_1	91_46_38	377_46_217	104_46_18	105_46_503	10_46_1	845_46_198	2518_46_75	532_46_159	539_46_138
623_46_1	620_46_8	258_46_141	63_46_1	81_46_1673	254_46_1	24_46_295	870_46_433	819_46_29	3_46_1	97_46_119	651_46_463	220_46_1	1673_46_88	201_46_1	1175_46_107	302_46_1	13_46_1	75_46_1	91_46_38	377_46_214	104_46_14	105_46_503	10_46_1	845_46_199	532_46_175	2518_46_71	2142_46_1620	539_46_123
623_46_1	620_46_5	258_46_157	63_46_1	81_46_1670	254_46_1	24_46_276	870_46_444	819_46_27	3_46_1	97_46_118	651_46_472	220_46_1	1673_46_98	201_46_1	1175_46_121	302_46_1	13_46_1	75_46_1	91_46_38	377_46_210	104_46_9	105_46_490	10_46_1	845_46_208	532_46_179	2518_46_80	2142_46_1577	539_46_133
623_46_1	620_46_5	258_46_163	63_46_1	81_46_1648	254_46_1	24_46_269	870_46_438	819_46_21	3_46_1	97_46_124	651_46_475	220_46_1	1673_46_96	201_46_1	1175_46_115	302_46_1	13_46_1	75_46_1	91_46_39	377_46_207	104_46_13	105_46_484	10_46_1	845_46_215	532_46_165	2518_46_99	2142_46_1583	539_46_154
623_46_1	620_46_4	258_46_155	63_46_1	81_46_1655	254_46_1	24_46_260	870_46_422	819_46_25	3_46_1	97_46_144	651_46_480	220_46_1	1673_46_96	201_46_1	1175_46_131	302_46_1	13_46_1	75_46_1	91_46_42	377_46_190	104_46_11	105_46_463	10_46_1	845_46_215	532_46_157	2518_46_114	2142_46_1611	539_46_138
623_46_1	620_46_3	258_46_148	63_46_1	81_46_1631	254_46_1	24_46_247	870_46_424	819_46_27	3_46_1	97_46_144	651_46_472	220_46_1	1673_46_100	201_46_1	1175_46_146	302_46_1	13_46_1	75_46_1	91_46_47	377_46_201	104_46_12	105_46_490	10_46_1	845_46_232	532_46_156	2518_46_100	2142_46_1591	539_46_142
623_46_1	620_46_5	258_46_165	63_46_1	81_46_1627	254_46_1	24_46_228	870_46_437	819_46_31	3_46_1	97_46_137	651_46_452	220_46_1	1673_46_92	201_46_1	1175_46_152	302_46_1	13_46_1	75_46_1	91_46_49	377_46_208	104_46_11	105_46_480	10_46_1	845_46_221	532_46_176	2518_46_106	2142_46_1583	539_46_151
623_46_1	620_46_4	258_46_177	63_46_1	81_46_1636	254_46_1	24_46_210	870_46_449	819_46_20	3_46_1	97_46_144	651_46_460	220_46_1	1673_46_98	201_46_1	1175_46_143	302_46_1	13_46_1	75_46_1	91_46_39	377_46_210	104_46_15	105_46_486	10_46_1	845_46_246	532_46_170	2518_46_116	2142_46_1544	539_46_144
623_46_1	620_46_6	258_46_181	63_46_1	81_46_1649	254_46_1	24_46_204	870_46_473	819_46_25	3_46_1	97_46_150	651_46_464	220_46_1	1673_46_94	201_46_1	1175_46_127	302_46_1	13_46_1	75_46_1	91_46_33	377_46_205	104_46_17	105_46_489	10_46_1	845_46_244	532_46_156	2518_46_103	2142_46_1532	539_46_160
623_46_1	620_46_6	258_46_164	63_46_1	81_46_1634	254_46_1	24_46_226	870_46_456	819_46_28	3_46_1	97_46_158	651_46_487	220_46_1	1673_46_103	201_46_1	1175_46_141	302_46_1	13_46_1	75_46_1	91_46_25	377_46_195	104_46_28	105_46_453	10_46_1	845_46_262	532_46_157	2518_46_96	2142_46_1539	539_46_155
623_46_1	620_46_3	258_46_179	63_46_1	81_46_1593	254_46_1	2142_46_1593	24_46_202	870_46_452	819_46_31	3_46_1	97_46_160	651_46_478	220_46_1	1673_46_109	201_46_1	1175_46_142	302_46_1	13_46_1	75_46_1	91_46_25	377_46_196	104_46_26	105_46_488	10_46_1	845_46_246	2518_46_100	532_46_132	539_46_155
623_46_1	620_46_5	258_46_191	63_46_1	81_46_1600	254_46_1	2142_46_1612	24_46_197	870_46_446	819_46_24	3_46_1	97_46_149	651_46_464	220_46_1	1673_46_122	201_46_1	1175_46_127	302_46_1	13_46_1	75_46_1	91_46_28	377_46_182	104_46_26	105_46_491	10_46_1	845_46_233	2518_46_101	532_46_136	539_46_177
623_46_1	620_46_4	258_46_196	63_46_1	81_46_1638	254_46_1	2142_46_1604	24_46_183	870_46_448	819_46_28	3_46_1	97_46_155	651_46_473	220_46_1	1673_46_128	201_46_1	1175_46_122	302_46_1	13_46_1	75_46_1	91_46_21	377_46_166	104_46_22	105_46_486	10_46_1	845_46_231	2518_46_97	532_46_134	539_46_173
623_46_1	620_46_4	258_46_204	63_46_1	81_46_1620	254_46_1	2142_46_1659	24_46_184	870_46_415	819_46_27	3_46_1	97_46_148	651_46_459	220_46_1	1673_46_119	201_46_1	1175_46_132	302_46_1	13_46_1	75_46_1	91_46_22	377_46_169	104_46_33	105_46_480	10_46_1	845_46_244	2518_46_90	532_46_149	539_46_154
623_46_1	620_46_3	258_46_186	63_46_1	81_46_1623	254_46_1	2142_46_1649	24_46_202	870_46_429	819_46_32	3_46_1	97_46_146	651_46_481	220_46_1	1673_46_97	201_46_1	1175_46_125	302_46_1	13_46_1	75_46_1	91_46_18	377_46_167	104_46_31	105_46_496	10_46_1	845_46_243	2518_46_98	532_46_138	539_46_146
623_46_1	620_46_3	258_46_183	63_46_1	81_46_1638	254_46_1	2142_46_1653	24_46_188	870_46_429	819_46_33	3_46_1	97_46_152	651_46_470	220_46_1	1673_46_99	201_46_1	1175_46_127	302_46_1	13_46_1	75_46_1	91_46_12	377_46_149	104_46_30	105_46_482	10_46_1	845_46_256	2518_46_105	532_46_157	539_46_141
623_46_1	620_46_4	258_46_197	63_46_1	81_46_1666	254_46_1	2142_46_1684	24_46_164	870_46_433	819_46_29	3_46_1	97_46_130	651_46_459	220_46_1	1673_46_81	201_46_1	1175_46_119	302_46_1	13_46_1	75_46_1	91_46_9	377_46_130	104_46_29	105_46_506	10_46_1	845_46_271	2518_46_103	532_46_142	539_46_154
623_46_1	620_46_4	258_46_198	63_46_1	81_46_1665	254_46_1	2142_46_1662	24_46_152	870_46_422	819_46_22	3_46_1	97_46_128	651_46_453	220_46_1	1673_46_92	201_46_1	1175_46_125	302_46_1	13_46_1	75_46_1	91_46_12	377_46_138	104_46_34	105_46_513	10_46_1	845_46_283	2518_46_100	532_46_145	539_46_163
623_46_1	620_46_2	258_46_189	63_46_1	81_46_1639	254_46_1	24_46_153	870_46_442	819_46_29	3_46_1	97_46_140	651_46_449	220_46_1	1673_46_95	201_46_1	1175_46_126	302_46_1	13_46_1	75_46_1	91_46_6	377_46_135	104_46_36	105_46_528	10_46_1	845_46_279	532_46_149	2518_46_108	2142_46_1651	539_46_157
623_46_1	620_46_2	258_46_212	63_46_1	81_46_1651	254_46_1	2142_46_1645	24_46_121	870_46_452	819_46_33	3_46_1	97_46_145	651_46_445	220_46_1	1673_46_89	201_46_1	1175_46_132	302_46_1	13_46_1	75_46_1	91_46_7	377_46_134	104_46_40	105_46_527	10_46_1	845_46_270	2518_46_103	532_46_140	539_46_162
623_46_1	620_46_2	258_46_220	63_46_1	81_46_1658	254_46_1	2142_46_1672	24_46_122	870_46_448	819_46_36	3_46_1	97_46_154	651_46_463	220_46_1	1673_46_96	201_46_1	1175_46_104	302_46_1	13_46_1	75_46_1	91_46_4	377_46_123	104_46_41	105_46_531	10_46_1	845_46_258	2518_46_104	532_46_136	539_46_138
623_46_1	620_46_6	258_46_224	63_46_1	81_46_1666	254_46_1	24_46_119	870_46_450	819_46_35	3_46_1	97_46_162	651_46_469	220_46_1	1673_46_101	201_46_1	1175_46_114	302_46_1	13_46_1	75_46_1	91_46_1	377_46_119	104_46_46	105_46_511	10_46_1	845_46_260	532_46_145	2518_46_107	2142_46_1644	539_46_132
623_46_1	620_46_6	258_46_214	63_46_1	81_46_1661	254_46_1	24_46_124	870_46_491	819_46_38	3_46_1	97_46_171	651_46_469	220_46_1	1673_46_78	201_46_1	1175_46_121	302_46_1	13_46_1	75_46_1	91_46_3	377_46_123	104_46_55	105_46_500	10_46_1	845_46_230	532_46_132	2518_46_99	2142_46_1656	539_46_140
623_46_1	620_46_6	258_46_221	63_46_1	81_46_1667	254_46_1	24_46_106	870_46_515	819_46_38	3_46_1	97_46_182	651_46_471	220_46_1	1673_46_91	201_46_1	1175_46_110	302_46_1	13_46_1	75_46_1	377_46_119	104_46_43	105_46_484	10_46_1	845_46_212	532_46_121	2518_46_112	2142_46_1681	539_46_133
623_46_1	620_46_3	258_46_234	63_46_1	81_46_1672	254_46_1	24_46_99	870_46_530	819_46_36	3_46_1	97_46_203	651_46_476	220_46_1	1673_46_81	201_46_1	1175_46_107	302_46_1	13_46_1	75_46_1	377_46_94	104_46_35	105_46_502	10_46_1	845_46_196	532_46_121	2518_46_110	2142_46_1678	539_46_135
623_46_1	620_46_4	258_46_246	63_46_1	81_46_1682	254_46_1	24_46_108	870_46_518	819_46_33	3_46_1	97_46_183	651_46_501	220_46_1	1673_46_73	201_46_1	1175_46_103	302_46_1	13_46_1	75_46_1	377_46_96	104_46_40	105_46_492	10_46_1	845_46_169	532_46_124	2518_46_111	2142_46_1694	539_46_136
623_46_1	620_46_6	258_46_246	63_46_1	81_46_1609	254_46_1	24_46_106	870_46_505	819_46_23	3_46_1	97_46_191	651_46_521	220_46_1	1673_46_75	201_46_1	1175_46_107	302_46_1	13_46_1	75_46_1	377_46_92	104_46_35	105_46_476	10_46_1	845_46_177	532_46_146	2518_46_117	2142_46_1744	539_46_137
623_46_1	620_46_7	258_46_259	63_46_1	81_46_1599	254_46_1	24_46_108	870_46_488	819_46_17	3_46_1	97_46_197	651_46_563	220_46_1	1673_46_58	201_46_1	1175_46_100	302_46_1	13_46_1	75_46_1	377_46_89	104_46_39	105_46_463	10_46_1	845_46_162	532_46_146	2518_46_127	2142_46_1749	539_46_142
623_46_1	620_46_4	258_46_258	63_46_1	81_46_1621	254_46_1	24_46_115	870_46_467	819_46_14	3_46_1	97_46_208	651_46_582	220_46_1	1673_46_46	201_46_1	1175_46_95	302_46_1	13_46_1	75_46_1	377_46_81	104_46_37	105_46_455	10_46_1	845_46_161	532_46_139	2518_46_126	2142_46_1761	539_46_142
623_46_1	620_46_4	258_46_252	63_46_1	81_46_1589	254_46_1	24_46_108	870_46_477	819_46_11	3_46_1	97_46_198	651_46_580	220_46_1	1673_46_59	201_46_1	1175_46_110	302_46_1	13_46_1	75_46_1	377_46_75	104_46_35	105_46_464	10_46_1	845_46_148	532_46_147	2518_46_130	2142_46_1775	539_46_151
623_46_1	620_46_4	258_46_240	63_46_1	81_46_1583	254_46_1	24_46_107	870_46_470	819_46_9	3_46_1	97_46_186	651_46_588	220_46_1	1673_46_58	201_46_1	1175_46_106	302_46_1	13_46_1	75_46_1	377_46_86	104_46_35	105_46_485	10_46_1	845_46_167	532_46_148	2518_46_120	2142_46_1747	539_46_172
623_46_1	620_46_5	258_46_228	63_46_1	81_46_1590	254_46_1	24_46_122	870_46_471	819_46_9	3_46_1	97_46_192	651_46_597	220_46_1	1673_46_59	201_46_1	1175_46_98	302_46_1	13_46_1	75_46_1	377_46_85	104_46_41	105_46_442	10_46_1	845_46_165	532_46_159	2518_46_118	2142_46_1747	539_46_180
623_46_1	620_46_7	258_46_238	63_46_1	81_46_1585	254_46_1	24_46_99	870_46_471	819_46_12	3_46_1	97_46_205	651_46_596	220_46_1	1673_46_56	201_46_1	1175_46_103	302_46_1	13_46_1	75_46_1	377_46_87	104_46_39	105_46_427	10_46_1	845_46_168	532_46_135	2518_46_142	2142_46_1759	539_46_180
623_46_1	620_46_7	258_46_239	63_46_1	81_46_1631	254_46_1	24_46_101	870_46_461	819_46_8	3_46_1	97_46_201	651_46_599	220_46_1	1673_46_60	201_46_1	1175_46_97	302_46_1	13_46_1	75_46_1	377_46_91	104_46_28	105_46_417	10_46_1	845_46_182	532_46_128	2518_46_147	2142_46_1732	539_46_182
623_46_1	620_46_7	258_46_241	63_46_1	81_46_1604	254_46_1	24_46_116	870_46_437	819_46_4	3_46_1	97_46_200	651_46_623	220_46_1	1673_46_66	201_46_1	1175_46_100	302_46_1	13_46_1	75_46_1	377_46_77	104_46_32	105_46_404	10_46_1	845_46_192	532_46_123	2518_46_158	2142_46_1751	539_46_177
623_46_1	620_46_2	258_46_234	63_46_1	81_46_1625	254_46_1	24_46_106	870_46_433	819_46_5	3_46_1	97_46_176	651_46_628	220_46_1	1673_46_68	201_46_1	1175_46_92	302_46_1	13_46_1	75_46_1	377_46_95	104_46_28	105_46_420	10_46_1	845_46_211	532_46_109	2518_46_166	2142_46_1726	539_46_189
623_46_1	620_46_2	258_46_208	63_46_1	81_46_1650	254_46_1	24_46_111	870_46_441	819_46_2	3_46_1	97_46_181	651_46_604	220_46_1	1673_46_63	201_46_1	1175_46_101	302_46_1	13_46_1	75_46_1	377_46_90	104_46_33	105_46_424	10_46_1	845_46_221	532_46_117	2518_46_143	2142_46_1738	539_46_182
623_46_1	620_46_3	258_46_181	63_46_1	81_46_1660	254_46_1	24_46_114	870_46_460	819_46_3	3_46_1	97_46_182	651_46_620	220_46_1	1673_46_70	201_46_1	1175_46_83	302_46_1	13_46_1	75_46_1	377_46_94	104_46_34	105_46_406	10_46_1	845_46_207	532_46_105	2518_46_157	2142_46_1742	539_46_191
623_46_1	620_46_6	258_46_188	63_46_1	81_46_1672	254_46_1	24_46_112	870_46_443	819_46_6	3_46_1	97_46_174	651_46_586	220_46_1	1673_46_71	201_46_1	1175_46_107	302_46_1	13_46_1	75_46_1	377_46_105	104_46_39	105_46_410	10_46_1	845_46_202	532_46_98	2518_46_144	2142_46_1764	539_46_184
623_46_1	620_46_4	258_46_192	63_46_1	81_46_1691	254_46_1	24_46_127	870_46_439	819_46_5	3_46_1	97_46_168	651_46_558	220_46_1	1673_46_76	201_46_1	1175_46_104	302_46_1	13_46_1	75_46_1	377_46_114	104_46_31	105_46_425	10_46_1	845_46_193	532_46_110	2518_46_136	2142_46_1753	539_46_185
623_46_1	258_46_175	81_46_1698	254_46_1	24_46_116	870_46_417	819_46_8	97_46_168	651_46_606	1673_46_88	201_46_1	1175_46_84	13_46_1	75_46_1	377_46_114	104_46_31	105_46_420	10_46_1	845_46_196	532_46_115	2518_46_133	2142_46_1769	539_46_175
623_46_1	258_46_171	81_46_1683	254_46_1	24_46_125	870_46_410	819_46_10	97_46_161	651_46_612	1673_46_97	201_46_1	1175_46_72	13_46_1	75_46_1	377_46_123	104_46_26	105_46_414	10_46_1	845_46_209	532_46_116	2518_46_135	2142_46_1781	539_46_167
623_46_1	258_46_167	81_46_1692	254_46_1	24_46_127	870_46_408	819_46_3	97_46_179	651_46_584	1673_46_92	201_46_1	1175_46_71	13_46_1	75_46_1	377_46_135	104_46_34	105_46_412	10_46_1	845_46_210	532_46_125	2518_46_131	2142_46_1764	539_46_177
623_46_1	258_46_159	81_46_1702	254_46_1	2142_46_1792	24_46_122	870_46_412	819_46_3	97_46_173	651_46_596	1673_46_88	201_46_1	1175_46_77	13_46_1	75_46_1	377_46_133	104_46_25	105_46_414	10_46_1	845_46_201	2518_46_119	532_46_121	539_46_175
623_46_1	258_46_164	81_46_1697	254_46_1	2142_46_1806	24_46_122	870_46_410	819_46_4	97_46_180	651_46_626	1673_46_85	201_46_1	1175_46_88	13_46_1	75_46_1	377_46_121	104_46_24	105_46_404	10_46_1	845_46_194	2518_46_116	532_46_108	539_46_162
623_46_1	258_46_170	81_46_1666	254_46_1	24_46_137	870_46_413	819_46_5	97_46_182	651_46_640	1673_46_81	201_46_1	1175_46_99	13_46_1	75_46_1	377_46_130	104_46_22	105_46_420	10_46_1	845_46_192	532_46_96	2518_46_116	2142_46_1798	539_46_144
623_46_1	258_46_180	81_46_1723	254_46_1	24_46_144	870_46_408	819_46_7	97_46_173	651_46_638	1673_46_85	201_46_1	1175_46_82	13_46_1	75_46_1	377_46_144	104_46_25	105_46_401	10_46_1	845_46_196	532_46_90	2518_46_107	2142_46_1747	539_46_161
623_46_1	258_46_174	81_46_1763	254_46_1	24_46_136	870_46_386	819_46_3	97_46_175	651_46_618	1673_46_85	201_46_1	1175_46_74	13_46_1	75_46_1	377_46_148	104_46_23	105_46_414	10_46_1	845_46_217	532_46_95	2518_46_113	2142_46_1743	539_46_145
623_46_1	258_46_173	81_46_1793	254_46_1	24_46_138	870_46_398	819_46_2	97_46_173	651_46_622	1673_46_74	201_46_1	1175_46_73	13_46_1	75_46_1	377_46_156	104_46_21	105_46_404	10_46_1	845_46_193	532_46_88	2518_46_97	2142_46_1766	539_46_140
623_46_1	258_46_193	81_46_1770	254_46_1	24_46_148	870_46_425	819_46_2	97_46_166	651_46_600	1673_46_83	201_46_1	1175_46_69	13_46_1	75_46_1	377_46_152	104_46_22	105_46_416	10_46_1	845_46_178	532_46_116	2518_46_102	2142_46_1732	539_46_138
623_46_1	258_46_187	81_46_1725	254_46_1	24_46_145	870_46_446	819_46_3	97_46_169	651_46_616	1673_46_91	201_46_1	1175_46_73	13_46_1	75_46_1	377_46_164	104_46_21	105_46_427	10_46_1	845_46_195	532_46_86	2518_46_91	2142_46_1735	539_46_139
623_46_1	258_46_182	81_46_1747	254_46_1	24_46_160	870_46_440	819_46_1	97_46_158	651_46_614	1673_46_80	201_46_1	1175_46_77	13_46_1	75_46_1	377_46_171	104_46_23	105_46_412	10_46_1	845_46_200	532_46_80	2518_46_85	2142_46_1735	539_46_148
24_46_169	10_46_1	1175_46_91	81_46_1734	201_46_1	623_46_1	845_46_215	105_46_422	104_46_25	870_46_435	258_46_178	13_46_1	2518_46_80	2142_46_1731	651_46_595	75_46_1	1673_46_77	539_46_163	377_46_176	97_46_150	532_46_70
24_46_169	10_46_1	1175_46_86	81_46_1702	201_46_1	623_46_1	845_46_225	105_46_409	104_46_31	870_46_442	258_46_187	13_46_1	2518_46_75	2142_46_1734	651_46_596	75_46_1	1673_46_90	539_46_164	377_46_167	97_46_171	532_46_63
24_46_182	10_46_1	1175_46_101	81_46_1663	201_46_1	623_46_1	845_46_212	105_46_419	104_46_29	870_46_460	258_46_181	13_46_1	2518_46_72	2142_46_1731	651_46_620	75_46_1	1673_46_77	539_46_162	377_46_156	97_46_175	532_46_69
24_46_173	10_46_1	1175_46_93	81_46_1623	201_46_1	623_46_1	845_46_219	105_46_414	104_46_24	870_46_484	258_46_177	13_46_1	2518_46_68	2142_46_1764	651_46_651	75_46_1	1673_46_82	539_46_165	377_46_143	97_46_160	532_46_70
24_46_158	10_46_1	1175_46_93	81_46_1596	201_46_1	623_46_1	845_46_201	105_46_415	104_46_32	870_46_486	258_46_179	13_46_1	2518_46_69	2142_46_1833	651_46_632	75_46_1	1673_46_93	539_46_143	377_46_136	97_46_181	532_46_64
24_46_160	10_46_1	1175_46_83	81_46_1569	201_46_1	623_46_1	845_46_178	105_46_447	104_46_36	870_46_500	258_46_169	13_46_1	2518_46_73	2142_46_1894	651_46_617	75_46_1	1673_46_82	539_46_156	377_46_118	97_46_154	532_46_73
24_46_157	10_46_1	1175_46_79	81_46_1606	201_46_1	623_46_1	845_46_180	105_46_460	104_46_37	870_46_488	258_46_175	13_46_1	2518_46_67	2142_46_1882	651_46_594	75_46_1	1673_46_91	539_46_157	377_46_118	97_46_145	532_46_75
24_46_154	10_46_1	1175_46_77	81_46_1595	201_46_1	623_46_1	845_46_178	105_46_468	104_46_36	870_46_515	258_46_167	13_46_1	2518_46_77	2142_46_1894	651_46_592	75_46_1	1673_46_83	539_46_147	377_46_115	97_46_153	532_46_61
24_46_157	10_46_1	1175_46_77	81_46_1597	201_46_1	623_46_1	845_46_186	105_46_478	104_46_36	870_46_517	258_46_159	13_46_1	2518_46_66	2142_46_1849	651_46_615	75_46_1	1673_46_95	539_46_145	377_46_113	97_46_158	532_46_63
24_46_155	10_46_1	1175_46_74	81_46_1584	201_46_1	623_46_1	845_46_204	105_46_510	104_46_38	870_46_497	258_46_161	13_46_1	2518_46_68	2142_46_1857	651_46_595	75_46_1	1673_46_69	539_46_177	377_46_96	97_46_162	532_46_64
24_46_183	10_46_1	1175_46_73	81_46_1619	201_46_1	623_46_1	845_46_187	105_46_510	104_46_54	870_46_467	258_46_157	13_46_1	2518_46_61	2142_46_1842	651_46_604	75_46_1	1673_46_69	539_46_170	377_46_89	97_46_163	532_46_65
24_46_208	10_46_1	1175_46_69	81_46_1607	201_46_1	623_46_1	845_46_165	105_46_500	104_46_56	870_46_512	258_46_161	13_46_1	2518_46_61	2142_46_1824	651_46_600	75_46_1	1673_46_54	539_46_174	377_46_97	97_46_156	532_46_69
24_46_195	10_46_1	1175_46_65	81_46_1598	201_46_1	623_46_1	845_46_157	105_46_518	104_46_59	870_46_510	258_46_162	13_46_1	2518_46_64	2142_46_1866	651_46_580	75_46_1	1673_46_63	539_46_156	377_46_115	97_46_150	532_46_54
24_46_171	10_46_1	1175_46_77	81_46_1569	201_46_1	623_46_1	845_46_151	105_46_562	104_46_65	870_46_510	258_46_163	13_46_1	2518_46_60	2142_46_1883	651_46_577	75_46_1	1673_46_53	539_46_160	377_46_114	97_46_146	532_46_51
24_46_188	10_46_1	1175_46_67	81_46_1535	201_46_1	623_46_1	845_46_149	105_46_535	104_46_60	870_46_510	258_46_169	13_46_1	2518_46_59	2142_46_1909	651_46_589	75_46_1	1673_46_45	539_46_161	377_46_133	97_46_140	532_46_62
24_46_168	10_46_1	1175_46_67	81_46_1557	201_46_1	623_46_1	845_46_138	105_46_559	104_46_59	870_46_525	258_46_156	13_46_1	2518_46_55	2142_46_1910	651_46_616	75_46_1	1673_46_42	539_46_160	377_46_128	97_46_130	532_46_43
24_46_152	10_46_1	1175_46_67	81_46_1587	201_46_1	623_46_1	845_46_137	105_46_553	104_46_49	870_46_515	258_46_142	13_46_1	2518_46_63	2142_46_1945	651_46_621	75_46_1	1673_46_28	539_46_154	377_46_117	97_46_140	532_46_43
24_46_137	10_46_1	1175_46_69	81_46_1547	201_46_1	623_46_1	845_46_128	105_46_567	104_46_49	870_46_529	258_46_147	13_46_1	2518_46_63	2142_46_1934	651_46_651	75_46_1	1673_46_31	539_46_180	377_46_117	97_46_122	532_46_42
24_46_104	10_46_1	1175_46_62	81_46_1531	201_46_1	623_46_1	845_46_138	105_46_558	104_46_55	870_46_527	258_46_155	13_46_1	2518_46_73	2142_46_1957	651_46_671	75_46_1	1673_46_31	539_46_184	377_46_120	97_46_111	532_46_36
24_46_101	10_46_1	1175_46_59	81_46_1564	201_46_1	623_46_1	845_46_149	105_46_550	104_46_68	870_46_524	258_46_145	13_46_1	2518_46_66	2142_46_1994	651_46_595	75_46_1	1673_46_28	539_46_182	377_46_118	97_46_125	532_46_44
24_46_98	10_46_1	1175_46_51	81_46_1631	201_46_1	623_46_1	845_46_139	105_46_546	104_46_79	870_46_491	258_46_164	13_46_1	2518_46_66	2142_46_1941	651_46_620	75_46_1	1673_46_30	539_46_175	377_46_112	97_46_128	532_46_40
24_46_106	10_46_1	1175_46_57	81_46_1631	201_46_1	623_46_1	845_46_145	105_46_509	104_46_79	870_46_473	258_46_160	13_46_1	2518_46_61	2142_46_1967	651_46_634	75_46_1	1673_46_31	539_46_172	377_46_112	97_46_138	532_46_36
24_46_108	10_46_1	1175_46_48	81_46_1605	201_46_1	623_46_1	845_46_152	105_46_549	104_46_71	870_46_464	258_46_168	13_46_1	2518_46_71	2142_46_1986	651_46_633	75_46_1	1673_46_24	539_46_154	377_46_110	97_46_134	532_46_35
24_46_104	10_46_1	1175_46_44	81_46_1680	201_46_1	623_46_1	845_46_144	105_46_536	104_46_65	870_46_448	258_46_170	13_46_1	2518_46_88	2142_46_1927	651_46_615	75_46_1	1673_46_27	539_46_149	377_46_145	97_46_140	532_46_31
24_46_93	10_46_1	1175_46_46	81_46_1656	201_46_1	623_46_1	845_46_139	105_46_529	104_46_44	870_46_492	258_46_167	13_46_1	2518_46_69	2142_46_1931	651_46_629	75_46_1	1673_46_29	539_46_140	377_46_144	97_46_160	532_46_45
24_46_97	10_46_1	1175_46_53	81_46_1653	201_46_1	623_46_1	845_46_164	105_46_498	104_46_49	870_46_477	258_46_168	13_46_1	2518_46_60	2142_46_1927	651_46_636	75_46_1	1673_46_29	539_46_154	377_46_148	97_46_154	532_46_45
24_46_93	10_46_1	1175_46_64	81_46_1661	201_46_1	623_46_1	845_46_173	105_46_490	104_46_54	870_46_482	258_46_161	13_46_1	2518_46_54	2142_46_1915	651_46_609	75_46_1	1673_46_33	539_46_146	377_46_169	97_46_156	532_46_52
24_46_85	10_46_1	1175_46_49	81_46_1636	201_46_1	623_46_1	845_46_165	105_46_523	104_46_50	870_46_485	258_46_185	13_46_1	2518_46_63	2142_46_1889	651_46_600	75_46_1	1673_46_33	539_46_165	377_46_175	97_46_148	532_46_61
24_46_87	10_46_1	1175_46_61	81_46_1628	201_46_1	623_46_1	845_46_164	105_46_548	104_46_48	870_46_455	258_46_175	13_46_1	2518_46_74	2142_46_1904	651_46_607	75_46_1	1673_46_30	539_46_174	377_46_157	97_46_139	532_46_60
24_46_87	10_46_1	1175_46_68	81_46_1638	201_46_1	623_46_1	845_46_168	105_46_551	104_46_51	870_46_472	258_46_165	13_46_1	2518_46_83	2142_46_1865	651_46_603	75_46_1	1673_46_23	539_46_171	377_46_166	97_46_150	532_46_52
24_46_81	10_46_1	1175_46_65	81_46_1665	201_46_1	623_46_1	845_46_174	105_46_565	104_46_52	870_46_460	258_46_164	13_46_1	2518_46_76	2142_46_1874	651_46_585	75_46_1	1673_46_15	539_46_176	377_46_170	97_46_143	532_46_48
24_46_68	10_46_1	1175_46_60	81_46_1703	201_46_1	623_46_1	845_46_177	105_46_565	104_46_55	870_46_451	258_46_166	13_46_1	2518_46_81	2142_46_1869	651_46_579	75_46_1	1673_46_11	539_46_169	377_46_173	97_46_140	532_46_44
24_46_65	10_46_1	1175_46_59	81_46_1687	201_46_1	623_46_1	845_46_201	105_46_567	104_46_58	870_46_439	258_46_169	13_46_1	2518_46_65	2142_46_1910	651_46_569	75_46_1	1673_46_12	539_46_182	377_46_140	97_46_133	532_46_56
24_46_61	10_46_1	1175_46_62	81_46_1666	201_46_1	623_46_1	845_46_207	105_46_567	104_46_64	870_46_465	258_46_164	13_46_1	2518_46_66	2142_46_1834	651_46_614	75_46_1	1673_46_14	539_46_189	377_46_150	97_46_134	532_46_56
24_46_60	10_46_1	1175_46_63	81_46_1706	201_46_1	623_46_1	845_46_193	105_46_559	104_46_68	870_46_438	258_46_174	13_46_1	2518_46_82	2142_46_1809	651_46_624	75_46_1	1673_46_18	539_46_187	377_46_143	97_46_137	532_46_51
24_46_49	10_46_1	1175_46_62	81_46_1720	201_46_1	623_46_1	845_46_178	105_46_518	104_46_78	870_46_445	258_46_168	13_46_1	2518_46_95	2142_46_1803	651_46_639	75_46_1	1673_46_15	539_46_191	377_46_151	97_46_147	532_46_52
24_46_40	10_46_1	1175_46_72	81_46_1734	201_46_1	623_46_1	845_46_198	105_46_489	104_46_86	870_46_466	258_46_156	13_46_1	2518_46_92	2142_46_1785	651_46_660	75_46_1	1673_46_17	539_46_173	377_46_151	97_46_140	532_46_52
24_46_30	10_46_1	1175_46_66	81_46_1790	201_46_1	623_46_1	845_46_197	105_46_496	104_46_91	870_46_464	258_46_152	13_46_1	2518_46_91	2142_46_1766	651_46_648	75_46_1	1673_46_17	539_46_173	377_46_148	97_46_137	532_46_47
24_46_25	10_46_1	1175_46_63	81_46_1783	201_46_1	623_46_1	845_46_223	105_46_487	104_46_89	870_46_458	258_46_129	13_46_1	2518_46_87	2142_46_1758	651_46_661	75_46_1	1673_46_27	539_46_165	377_46_156	97_46_153	532_46_48
24_46_30	10_46_1	1175_46_69	81_46_1773	201_46_1	623_46_1	845_46_215	105_46_519	104_46_88	870_46_434	258_46_146	13_46_1	2518_46_90	2142_46_1754	651_46_653	75_46_1	1673_46_30	539_46_157	377_46_165	97_46_139	532_46_49
24_46_23	10_46_1	1175_46_76	81_46_1747	201_46_1	623_46_1	845_46_193	105_46_541	104_46_91	870_46_442	258_46_152	13_46_1	2518_46_103	2142_46_1771	651_46_670	75_46_1	1673_46_20	539_46_157	377_46_157	97_46_126	532_46_43
24_46_25	10_46_1	1175_46_79	81_46_1790	201_46_1	623_46_1	845_46_193	105_46_522	104_46_87	870_46_435	258_46_134	13_46_1	2518_46_115	2142_46_1764	651_46_660	75_46_1	1673_46_20	539_46_158	377_46_154	97_46_138	532_46_38
24_46_19	10_46_1	1175_46_82	81_46_1789	201_46_1	623_46_1	845_46_179	105_46_509	104_46_80	870_46_437	258_46_138	13_46_1	2518_46_113	2142_46_1814	651_46_658	75_46_1	1673_46_19	539_46_144	377_46_152	97_46_133	532_46_47
24_46_17	10_46_1	1175_46_78	81_46_1844	201_46_1	623_46_1	845_46_177	105_46_495	104_46_72	870_46_426	258_46_136	13_46_1	2518_46_101	2142_46_1781	651_46_647	75_46_1	1673_46_22	539_46_157	377_46_178	97_46_136	532_46_45
24_46_12	10_46_1	1175_46_60	81_46_1849	201_46_1	623_46_1	845_46_179	105_46_502	104_46_73	870_46_438	258_46_130	13_46_1	2518_46_96	2142_46_1784	651_46_645	75_46_1	1673_46_25	539_46_156	377_46_181	97_46_134	532_46_48
24_46_17	10_46_1	1175_46_58	81_46_1856	201_46_1	623_46_1	845_46_168	105_46_522	104_46_65	870_46_437	258_46_126	13_46_1	2518_46_93	2142_46_1805	651_46_655	75_46_1	1673_46_20	539_46_166	377_46_169	97_46_113	532_46_42
24_46_15	10_46_1	1175_46_66	81_46_1880	201_46_1	623_46_1	845_46_176	105_46_528	104_46_67	870_46_414	258_46_120	13_46_1	2518_46_96	2142_46_1804	651_46_653	75_46_1	1673_46_16	539_46_162	377_46_161	97_46_111	532_46_43
24_46_17	10_46_1	1175_46_78	81_46_1819	201_46_1	623_46_1	845_46_167	105_46_516	104_46_68	870_46_428	258_46_113	13_46_1	2518_46_89	2142_46_1824	651_46_691	75_46_1	1673_46_12	539_46_156	377_46_166	97_46_116	532_46_52
24_46_17	10_46_1	1175_46_76	81_46_1883	201_46_1	623_46_1	845_46_182	105_46_494	104_46_65	870_46_434	258_46_102	13_46_1	2518_46_93	2142_46_1804	651_46_659	75_46_1	1673_46_11	539_46_134	377_46_168	97_46_140	532_46_50
24_46_18	10_46_1	1175_46_86	81_46_1937	201_46_1	623_46_1	845_46_179	105_46_491	104_46_71	870_46_431	258_46_104	13_46_1	2518_46_93	2142_46_1778	651_46_640	75_46_1	1673_46_7	539_46_107	377_46_174	97_46_144	532_46_51
24_46_19	10_46_1	1175_46_90	81_46_1918	201_46_1	623_46_1	845_46_195	105_46_495	104_46_59	870_46_403	258_46_106	13_46_1	2518_46_106	2142_46_1768	651_46_647	75_46_1	1673_46_8	539_46_113	377_46_178	97_46_153	532_46_53
24_46_23	10_46_1	1175_46_105	81_46_1873	201_46_1	623_46_1	845_46_206	105_46_496	104_46_52	870_46_420	258_46_102	13_46_1	2518_46_89	2142_46_1777	651_46_655	75_46_1	1673_46_8	539_46_108	377_46_181	97_46_152	532_46_64
24_46_19	10_46_1	1175_46_105	81_46_1910	201_46_1	623_46_1	845_46_197	105_46_485	104_46_42	870_46_413	258_46_105	13_46_1	2518_46_107	2142_46_1754	651_46_686	75_46_1	1673_46_11	539_46_80	377_46_179	97_46_151	532_46_67
24_46_24	10_46_1	1175_46_113	81_46_1889	201_46_1	623_46_1	845_46_202	105_46_458	104_46_53	870_46_390	258_46_100	13_46_1	2518_46_121	2142_46_1779	651_46_692	75_46_1	1673_46_15	539_46_80	377_46_183	97_46_148	532_46_63
24_46_18	10_46_1	1175_46_104	81_46_1890	201_46_1	623_46_1	845_46_220	105_46_486	104_46_60	870_46_387	258_46_113	13_46_1	2518_46_128	2142_46_1765	651_46_700	75_46_1	1673_46_15	539_46_68	377_46_164	97_46_138	532_46_53
24_46_20	10_46_1	1175_46_123	81_46_1930	201_46_1	623_46_1	845_46_195	105_46_493	104_46_59	870_46_399	258_46_92	13_46_1	2518_46_113	2142_46_1800	651_46_674	75_46_1	1673_46_14	539_46_60	377_46_150	97_46_144	532_46_45
24_46_17	10_46_1	1175_46_114	81_46_1930	201_46_1	623_46_1	845_46_200	105_46_505	104_46_53	870_46_431	258_46_77	13_46_1	2518_46_104	2142_46_1808	651_46_651	75_46_1	1673_46_14	539_46_56	377_46_177	97_46_137	532_46_39
24_46_18	10_46_1	1175_46_127	81_46_1873	201_46_1	623_46_1	845_46_190	105_46_510	104_46_52	870_46_441	258_46_72	13_46_1	2518_46_99	2142_46_1820	651_46_674	75_46_1	1673_46_12	539_46_52	377_46_189	97_46_147	532_46_37
24_46_15	10_46_1	1175_46_125	81_46_1898	201_46_1	623_46_1	845_46_196	105_46_524	104_46_55	870_46_437	258_46_69	13_46_1	2518_46_112	2142_46_1785	651_46_662	75_46_1	1673_46_14	539_46_35	377_46_197	97_46_153	532_46_35
24_46_17	10_46_1	1175_46_118	81_46_1937	201_46_1	623_46_1	845_46_172	105_46_505	104_46_46	870_46_447	258_46_67	13_46_1	2518_46_90	2142_46_1827	651_46_672	75_46_1	1673_46_9	539_46_31	377_46_181	97_46_162	532_46_31
24_46_7	10_46_1	1175_46_131	81_46_1896	201_46_1	623_46_1	845_46_189	105_46_502	104_46_51	870_46_451	258_46_72	13_46_1	2518_46_94	2142_46_1865	651_46_619	75_46_1	1673_46_16	539_46_32	377_46_189	97_46_159	532_46_38
24_46_7	10_46_1	1175_46_139	81_46_1895	201_46_1	623_46_1	845_46_187	105_46_514	104_46_51	870_46_442	258_46_73	13_46_1	2518_46_91	2142_46_1835	651_46_632	75_46_1	1673_46_12	539_46_43	377_46_192	97_46_168	532_46_31
24_46_12	10_46_1	1175_46_135	81_46_1979	201_46_1	623_46_1	845_46_164	105_46_491	104_46_57	870_46_435	258_46_82	13_46_1	2518_46_89	2142_46_1797	651_46_623	75_46_1	1673_46_13	539_46_44	377_46_200	97_46_156	532_46_33
24_46_13	10_46_1	1175_46_130	81_46_1990	201_46_1	623_46_1	845_46_154	105_46_470	104_46_51	870_46_428	258_46_93	13_46_1	2518_46_96	2142_46_1816	651_46_611	75_46_1	1673_46_11	539_46_43	377_46_211	97_46_163	532_46_30
24_46_15	10_46_1	1175_46_120	81_46_2045	201_46_1	623_46_1	845_46_170	105_46_465	104_46_45	870_46_439	258_46_82	13_46_1	2518_46_99	2142_46_1839	651_46_591	75_46_1	1673_46_10	539_46_41	377_46_183	97_46_142	532_46_26
24_46_15	10_46_1	1175_46_112	81_46_2117	201_46_1	623_46_1	845_46_168	105_46_465	104_46_42	870_46_439	258_46_87	13_46_1	2518_46_99	2142_46_1798	651_46_592	75_46_1	1673_46_7	539_46_36	377_46_182	97_46_133	532_46_21
24_46_17	10_46_1	1175_46_122	81_46_2100	201_46_1	623_46_1	845_46_138	105_46_448	104_46_44	870_46_436	258_46_82	13_46_1	2518_46_109	2142_46_1831	651_46_596	75_46_1	1673_46_5	539_46_34	377_46_188	97_46_144	532_46_19
24_46_21	10_46_1	1175_46_126	81_46_2082	201_46_1	623_46_1	845_46_117	105_46_467	104_46_48	870_46_447	258_46_85	13_46_1	2518_46_126	2142_46_1825	651_46_567	75_46_1	1673_46_1	539_46_32	377_46_205	97_46_139	532_46_24
24_46_21	10_46_1	1175_46_134	81_46_2132	201_46_1	623_46_1	845_46_110	105_46_423	104_46_61	870_46_433	258_46_80	13_46_1	2518_46_107	2142_46_1866	651_46_579	75_46_1	1673_46_1	539_46_40	377_46_173	97_46_125	532_46_25
24_46_22	10_46_1	1175_46_134	81_46_2103	201_46_1	623_46_1	845_46_111	105_46_414	104_46_56	258_46_85	13_46_1	2518_46_129	2142_46_1866	651_46_589	75_46_1	870_46_437	539_46_34	377_46_159	97_46_147	532_46_25
24_46_25	10_46_1	1175_46_129	81_46_2051	201_46_1	623_46_1	845_46_108	105_46_410	104_46_57	258_46_79	13_46_1	2518_46_127	2142_46_1911	651_46_626	75_46_1	870_46_448	539_46_35	377_46_145	97_46_136	532_46_25
24_46_23	10_46_1	1175_46_136	81_46_2099	201_46_1	623_46_1	845_46_108	105_46_418	104_46_57	258_46_81	13_46_1	2518_46_121	2142_46_1888	651_46_601	75_46_1	870_46_449	539_46_35	377_46_133	97_46_131	532_46_31
24_46_28	10_46_1	1175_46_152	81_46_2082	201_46_1	623_46_1	845_46_108	105_46_431	104_46_63	258_46_95	13_46_1	2518_46_121	2142_46_1849	651_46_599	75_46_1	870_46_438	539_46_41	377_46_138	97_46_134	532_46_32
24_46_26	10_46_1	1175_46_150	81_46_2090	201_46_1	623_46_1	845_46_119	105_46_444	104_46_53	258_46_87	13_46_1	2518_46_129	2142_46_1833	651_46_601	75_46_1	870_46_430	539_46_32	377_46_144	97_46_133	532_46_42
24_46_28	10_46_1	1175_46_144	81_46_2115	201_46_1	623_46_1	845_46_108	105_46_444	104_46_34	258_46_86	13_46_1	2518_46_112	2142_46_1812	651_46_614	75_46_1	870_46_460	539_46_27	377_46_152	97_46_138	532_46_38
24_46_24	10_46_1	1175_46_154	81_46_2090	201_46_1	623_46_1	845_46_105	105_46_452	104_46_37	258_46_87	13_46_1	2518_46_98	2142_46_1825	651_46_619	75_46_1	870_46_472	539_46_17	377_46_160	97_46_132	532_46_39
24_46_12	10_46_1	1175_46_145	81_46_2125	201_46_1	623_46_1	845_46_92	105_46_470	104_46_35	258_46_83	13_46_1	2518_46_90	2142_46_1875	651_46_585	75_46_1	870_46_476	539_46_19	377_46_145	97_46_127	532_46_32
24_46_9	10_46_1	1175_46_137	81_46_2128	201_46_1	623_46_1	845_46_76	105_46_463	104_46_45	258_46_95	13_46_1	2518_46_96	2142_46_1849	651_46_593	75_46_1	870_46_497	539_46_18	377_46_138	97_46_139	532_46_30
24_46_13	10_46_1	1175_46_121	81_46_2162	201_46_1	623_46_1	845_46_87	105_46_469	104_46_43	258_46_83	13_46_1	2518_46_95	2142_46_1867	651_46_603	75_46_1	870_46_461	539_46_14	377_46_144	97_46_126	532_46_25
24_46_13	10_46_1	1175_46_147	81_46_2190	201_46_1	623_46_1	845_46_78	105_46_490	104_46_45	258_46_76	13_46_1	2518_46_103	2142_46_1831	651_46_602	75_46_1	870_46_450	539_46_10	377_46_144	97_46_112	532_46_22
24_46_13	10_46_1	1175_46_176	81_46_2162	201_46_1	623_46_1	845_46_72	105_46_486	104_46_45	258_46_69	13_46_1	2518_46_118	2142_46_1846	651_46_591	75_46_1	870_46_450	539_46_8	377_46_138	97_46_122	532_46_16
24_46_13	10_46_1	1175_46_174	81_46_2171	201_46_1	623_46_1	845_46_80	105_46_496	104_46_52	258_46_71	13_46_1	2518_46_102	2142_46_1822	651_46_576	75_46_1	870_46_463	539_46_11	377_46_143	97_46_119	532_46_19
24_46_13	10_46_1	1175_46_174	81_46_2142	201_46_1	623_46_1	845_46_62	105_46_482	104_46_52	258_46_69	13_46_1	2518_46_111	2142_46_1849	651_46_573	75_46_1	870_46_484	539_46_10	377_46_155	97_46_117	532_46_17
24_46_22	10_46_1	1175_46_173	81_46_2132	201_46_1	623_46_1	845_46_69	105_46_461	104_46_58	258_46_69	13_46_1	2518_46_112	2142_46_1854	651_46_560	75_46_1	870_46_485	539_46_13	377_46_163	97_46_118	532_46_21
24_46_25	10_46_1	1175_46_169	81_46_2102	201_46_1	623_46_1	845_46_72	105_46_455	104_46_46	258_46_67	13_46_1	2518_46_116	2142_46_1914	651_46_569	75_46_1	870_46_472	539_46_14	377_46_155	97_46_113	532_46_23
24_46_22	10_46_1	1175_46_182	81_46_2110	201_46_1	623_46_1	845_46_68	105_46_452	104_46_41	258_46_79	13_46_1	2518_46_117	2142_46_1900	651_46_580	75_46_1	870_46_481	539_46_10	377_46_137	97_46_108	532_46_24
24_46_27	10_46_1	1175_46_183	81_46_2118	201_46_1	623_46_1	845_46_72	105_46_456	104_46_41	258_46_88	13_46_1	2518_46_112	2142_46_1868	651_46_579	75_46_1	870_46_480	539_46_13	377_46_158	97_46_95	532_46_19
24_46_21	10_46_1	1175_46_181	81_46_2152	201_46_1	623_46_1	845_46_67	105_46_452	104_46_29	258_46_97	13_46_1	2518_46_115	2142_46_1860	651_46_569	75_46_1	870_46_465	539_46_15	377_46_173	97_46_101	532_46_13
24_46_12	10_46_1	1175_46_174	81_46_2161	201_46_1	623_46_1	845_46_62	105_46_452	104_46_20	258_46_88	13_46_1	2518_46_116	2142_46_1881	651_46_575	75_46_1	870_46_454	539_46_11	377_46_192	97_46_95	532_46_18
24_46_9	10_46_1	1175_46_160	81_46_2193	201_46_1	623_46_1	845_46_66	105_46_443	104_46_22	258_46_82	13_46_1	2518_46_104	2142_46_1873	651_46_563	75_46_1	870_46_473	539_46_10	377_46_199	97_46_100	532_46_14
24_46_15	10_46_1	1175_46_167	81_46_2173	201_46_1	623_46_1	845_46_61	105_46_439	104_46_18	258_46_94	13_46_1	2518_46_111	2142_46_1868	651_46_555	75_46_1	870_46_478	539_46_10	377_46_204	97_46_104	532_46_14
24_46_12	10_46_1	1175_46_167	81_46_2170	201_46_1	623_46_1	845_46_62	105_46_460	104_46_11	258_46_70	13_46_1	2518_46_110	2142_46_1863	651_46_549	75_46_1	870_46_496	539_46_13	377_46_216	97_46_104	532_46_9
24_46_16	10_46_1	1175_46_173	81_46_2150	201_46_1	623_46_1	845_46_68	105_46_458	104_46_10	258_46_79	13_46_1	2518_46_100	2142_46_1858	651_46_519	75_46_1	870_46_524	539_46_16	377_46_222	97_46_111	532_46_9
24_46_20	10_46_1	1175_46_155	81_46_2178	201_46_1	623_46_1	845_46_62	105_46_474	104_46_7	258_46_88	13_46_1	2518_46_88	2142_46_1833	651_46_519	75_46_1	870_46_538	539_46_21	377_46_225	97_46_99	532_46_6
24_46_18	10_46_1	1175_46_169	81_46_2200	201_46_1	623_46_1	845_46_55	105_46_473	104_46_12	258_46_81	13_46_1	2518_46_86	2142_46_1830	651_46_522	75_46_1	870_46_519	539_46_16	377_46_237	97_46_93	532_46_2
24_46_15	10_46_1	1175_46_157	81_46_2228	201_46_1	623_46_1	845_46_52	105_46_470	104_46_13	258_46_69	13_46_1	2518_46_92	2142_46_1821	651_46_550	75_46_1	870_46_510	539_46_21	377_46_225	97_46_84	532_46_5
24_46_22	10_46_1	1175_46_158	81_46_2256	201_46_1	623_46_1	845_46_48	105_46_472	104_46_13	258_46_78	13_46_1	2518_46_98	2142_46_1774	651_46_550	75_46_1	870_46_529	539_46_15	377_46_210	97_46_79	532_46_9
24_46_21	10_46_1	1175_46_151	81_46_2257	201_46_1	623_46_1	845_46_51	105_46_439	104_46_7	258_46_76	13_46_1	2518_46_94	2142_46_1777	651_46_566	75_46_1	870_46_548	539_46_19	377_46_203	97_46_97	532_46_6
24_46_21	10_46_1	1175_46_169	81_46_2248	201_46_1	623_46_1	845_46_55	105_46_428	104_46_11	258_46_69	13_46_1	2518_46_88	2142_46_1807	651_46_560	75_46_1	870_46_541	539_46_23	377_46_201	97_46_89	532_46_2
24_46_22	10_46_1	1175_46_171	81_46_2213	201_46_1	623_46_1	845_46_55	105_46_407	104_46_7	258_46_68	13_46_1	2518_46_84	2142_46_1829	651_46_584	75_46_1	870_46_548	539_46_31	377_46_202	97_46_87	532_46_4
24_46_19	10_46_1	1175_46_165	81_46_2225	201_46_1	845_46_57	870_46_546	104_46_5	258_46_74	13_46_1	2518_46_83	2142_46_1810	651_46_583	75_46_1	623_46_1	539_46_33	377_46_213	97_46_93	105_46_404
24_46_17	10_46_1	1175_46_181	81_46_2250	201_46_1	845_46_47	870_46_551	104_46_4	258_46_82	13_46_1	2518_46_81	2142_46_1737	651_46_575	75_46_1	623_46_1	539_46_34	377_46_256	97_46_91	105_46_405
24_46_14	10_46_1	1175_46_199	81_46_2269	201_46_1	845_46_55	870_46_567	104_46_8	258_46_55	13_46_1	2518_46_69	2142_46_1765	651_46_540	75_46_1	623_46_1	539_46_31	377_46_240	97_46_96	105_46_403
24_46_12	10_46_1	1175_46_168	81_46_2312	201_46_1	845_46_58	870_46_592	104_46_8	258_46_57	13_46_1	2518_46_58	2142_46_1768	651_46_527	75_46_1	623_46_1	539_46_22	377_46_244	97_46_90	105_46_395
24_46_8	10_46_1	1175_46_168	81_46_2250	201_46_1	845_46_65	870_46_607	104_46_6	258_46_55	13_46_1	2518_46_53	2142_46_1794	651_46_521	75_46_1	623_46_1	539_46_21	377_46_243	97_46_100	105_46_420
24_46_5	10_46_1	1175_46_195	81_46_2220	201_46_1	845_46_68	870_46_629	104_46_6	258_46_54	13_46_1	2518_46_51	2142_46_1753	651_46_537	75_46_1	623_46_1	539_46_25	377_46_243	97_46_91	105_46_433
24_46_6	10_46_1	1175_46_187	81_46_2202	201_46_1	845_46_53	870_46_663	104_46_10	258_46_28	13_46_1	2518_46_62	2142_46_1754	651_46_513	75_46_1	623_46_1	539_46_22	377_46_255	97_46_114	105_46_443
24_46_7	10_46_1	1175_46_205	81_46_2260	201_46_1	845_46_55	870_46_651	104_46_8	258_46_33	13_46_1	2518_46_64	2142_46_1743	651_46_482	75_46_1	623_46_1	539_46_12	377_46_250	97_46_112	105_46_430
24_46_8	10_46_1	1175_46_224	81_46_2228	201_46_1	845_46_50	870_46_652	104_46_7	258_46_34	13_46_1	2518_46_59	2142_46_1763	651_46_456	75_46_1	623_46_1	539_46_16	377_46_264	97_46_118	105_46_433
24_46_8	10_46_1	1175_46_234	81_46_2260	201_46_1	845_46_41	870_46_652	104_46_11	258_46_33	13_46_1	2518_46_76	2142_46_1727	651_46_448	75_46_1	623_46_1	539_46_7	377_46_278	97_46_115	105_46_421
24_46_4	10_46_1	1175_46_230	81_46_2287	201_46_1	845_46_39	870_46_631	104_46_10	258_46_33	13_46_1	2518_46_58	2142_46_1713	651_46_449	75_46_1	623_46_1	539_46_4	377_46_308	97_46_130	105_46_415
24_46_5	10_46_1	1175_46_264	81_46_2299	201_46_1	845_46_33	870_46_618	104_46_14	258_46_31	13_46_1	2518_46_59	2142_46_1710	651_46_462	75_46_1	623_46_1	539_46_3	377_46_286	97_46_121	105_46_406
24_46_4	10_46_1	1175_46_264	81_46_2258	201_46_1	845_46_26	870_46_578	104_46_17	258_46_25	13_46_1	2518_46_57	2142_46_1760	651_46_483	75_46_1	623_46_1	539_46_10	377_46_292	97_46_116	105_46_422
24_46_3	10_46_1	1175_46_241	81_46_2288	201_46_1	845_46_24	870_46_572	104_46_13	258_46_23	13_46_1	2518_46_56	2142_46_1777	651_46_488	75_46_1	623_46_1	539_46_7	377_46_309	97_46_114	105_46_396
24_46_3	10_46_1	1175_46_257	81_46_2263	201_46_1	845_46_22	870_46_608	104_46_9	258_46_40	13_46_1	2518_46_57	2142_46_1724	651_46_486	75_46_1	623_46_1	539_46_6	377_46_317	97_46_114	105_46_406
24_46_6	10_46_1	1175_46_255	81_46_2286	201_46_1	845_46_19	870_46_587	104_46_7	258_46_29	13_46_1	2518_46_52	2142_46_1731	651_46_478	75_46_1	623_46_1	539_46_5	377_46_331	97_46_111	105_46_415
24_46_6	10_46_1	1175_46_238	81_46_2258	201_46_1	845_46_17	870_46_557	104_46_10	258_46_21	13_46_1	2518_46_55	2142_46_1813	651_46_483	75_46_1	623_46_1	539_46_9	377_46_322	97_46_105	105_46_416
24_46_9	10_46_1	1175_46_225	81_46_2341	201_46_1	845_46_15	870_46_585	104_46_5	258_46_21	13_46_1	2518_46_58	2142_46_1749	651_46_485	75_46_1	623_46_1	539_46_11	377_46_313	97_46_93	105_46_401
24_46_5	10_46_1	1175_46_222	81_46_2351	201_46_1	845_46_14	870_46_602	104_46_9	258_46_24	13_46_1	2518_46_52	2142_46_1736	651_46_441	75_46_1	623_46_1	539_46_10	377_46_328	97_46_95	105_46_422
24_46_4	10_46_1	1175_46_231	81_46_2401	201_46_1	845_46_15	870_46_591	104_46_10	258_46_24	13_46_1	2518_46_55	2142_46_1722	651_46_428	75_46_1	623_46_1	539_46_11	377_46_317	97_46_106	105_46_396
24_46_4	10_46_1	1175_46_254	81_46_2382	201_46_1	845_46_16	870_46_635	104_46_7	258_46_13	13_46_1	2518_46_47	2142_46_1693	651_46_417	75_46_1	623_46_1	539_46_9	377_46_335	97_46_99	105_46_397
24_46_7	10_46_1	1175_46_268	81_46_2342	201_46_1	845_46_22	870_46_611	104_46_16	258_46_14	13_46_1	2518_46_47	2142_46_1702	651_46_425	75_46_1	623_46_1	539_46_12	377_46_339	97_46_103	105_46_402
24_46_3	10_46_1	1175_46_259	81_46_2317	201_46_1	845_46_23	870_46_607	104_46_21	258_46_12	13_46_1	2518_46_37	2142_46_1738	651_46_454	75_46_1	623_46_1	539_46_14	377_46_343	97_46_93	105_46_388
24_46_4	10_46_1	1175_46_238	81_46_2276	201_46_1	845_46_30	870_46_569	104_46_24	258_46_19	13_46_1	2518_46_42	2142_46_1767	651_46_470	75_46_1	623_46_1	539_46_15	377_46_358	97_46_89	105_46_410
24_46_4	10_46_1	1175_46_232	81_46_2347	201_46_1	845_46_36	870_46_563	104_46_30	258_46_18	13_46_1	2518_46_44	2142_46_1731	651_46_474	75_46_1	623_46_1	539_46_13	377_46_331	97_46_93	105_46_394
24_46_3	10_46_1	1175_46_251	81_46_2311	201_46_1	845_46_39	870_46_564	104_46_35	258_46_22	13_46_1	2518_46_39	2142_46_1784	651_46_444	75_46_1	623_46_1	539_46_16	377_46_321	97_46_82	105_46_401
24_46_3	10_46_1	1175_46_231	81_46_2335	201_46_1	845_46_34	870_46_565	104_46_48	258_46_28	13_46_1	2518_46_39	2142_46_1755	651_46_462	75_46_1	623_46_1	539_46_12	377_46_325	97_46_83	105_46_388
24_46_1	10_46_1	1175_46_216	81_46_2340	201_46_1	845_46_34	870_46_575	104_46_42	258_46_29	13_46_1	2518_46_32	2142_46_1790	651_46_457	75_46_1	623_46_1	539_46_13	377_46_326	97_46_84	105_46_372
24_46_1	10_46_1	1175_46_220	81_46_2350	201_46_1	845_46_27	870_46_596	104_46_44	258_46_26	13_46_1	2518_46_34	2142_46_1780	651_46_415	75_46_1	623_46_1	539_46_9	377_46_324	97_46_79	105_46_405
75_46_1	10_46_1	1175_46_238	201_46_1	623_46_1	845_46_27	870_46_601	104_46_40	258_46_20	13_46_1	97_46_79	2142_46_1810	651_46_416	2518_46_32	81_46_2291	539_46_10	377_46_326	105_46_420
75_46_1	10_46_1	1175_46_259	201_46_1	623_46_1	845_46_28	870_46_567	104_46_38	258_46_16	13_46_1	97_46_88	2142_46_1781	651_46_419	2518_46_35	81_46_2315	539_46_11	377_46_326	105_46_427
75_46_1	10_46_1	1175_46_254	201_46_1	623_46_1	845_46_27	870_46_593	104_46_37	258_46_19	13_46_1	97_46_81	2142_46_1788	651_46_399	2518_46_29	81_46_2304	539_46_9	377_46_349	105_46_421
75_46_1	10_46_1	1175_46_267	201_46_1	623_46_1	845_46_35	870_46_585	104_46_34	258_46_27	13_46_1	97_46_89	2142_46_1761	651_46_409	2518_46_36	81_46_2274	539_46_11	377_46_361	105_46_423
75_46_1	10_46_1	1175_46_259	201_46_1	623_46_1	845_46_32	870_46_573	104_46_33	258_46_31	13_46_1	97_46_90	2142_46_1780	651_46_403	2518_46_26	81_46_2307	539_46_13	377_46_347	105_46_419
75_46_1	10_46_1	1175_46_249	201_46_1	623_46_1	845_46_47	870_46_584	104_46_36	258_46_22	13_46_1	97_46_97	2142_46_1746	651_46_400	2518_46_24	81_46_2366	539_46_5	377_46_337	105_46_400
75_46_1	10_46_1	1175_46_238	201_46_1	623_46_1	845_46_43	870_46_591	104_46_26	258_46_23	13_46_1	97_46_114	2142_46_1704	651_46_413	2518_46_24	81_46_2356	539_46_7	377_46_347	105_46_427
75_46_1	10_46_1	1175_46_248	201_46_1	623_46_1	845_46_50	870_46_593	104_46_31	258_46_26	13_46_1	97_46_90	2142_46_1695	651_46_434	2518_46_25	81_46_2324	539_46_11	377_46_356	105_46_429
75_46_1	10_46_1	1175_46_243	201_46_1	623_46_1	845_46_55	870_46_574	104_46_29	258_46_38	13_46_1	97_46_97	2142_46_1766	651_46_439	2518_46_24	81_46_2240	539_46_12	377_46_354	105_46_441
75_46_1	10_46_1	1175_46_256	201_46_1	623_46_1	845_46_45	870_46_589	104_46_22	258_46_50	13_46_1	97_46_109	2142_46_1734	651_46_453	2518_46_22	81_46_2255	539_46_14	377_46_342	105_46_418
75_46_1	10_46_1	1175_46_265	201_46_1	623_46_1	845_46_45	870_46_575	104_46_21	258_46_54	13_46_1	97_46_115	2142_46_1732	651_46_475	2518_46_21	81_46_2264	539_46_11	377_46_325	105_46_408
75_46_1	10_46_1	1175_46_259	201_46_1	623_46_1	845_46_56	870_46_576	104_46_15	258_46_57	13_46_1	97_46_111	2142_46_1725	651_46_465	2518_46_18	81_46_2300	539_46_15	377_46_311	105_46_403
75_46_1	10_46_1	1175_46_239	201_46_1	623_46_1	845_46_48	870_46_567	104_46_12	258_46_51	13_46_1	97_46_103	2142_46_1670	651_46_479	2518_46_13	81_46_2372	539_46_16	377_46_335	105_46_405
75_46_1	10_46_1	1175_46_239	201_46_1	623_46_1	845_46_50	870_46_529	104_46_12	258_46_55	13_46_1	97_46_98	2142_46_1678	651_46_476	2518_46_10	81_46_2384	539_46_25	377_46_335	105_46_420
75_46_1	10_46_1	1175_46_251	201_46_1	623_46_1	845_46_52	870_46_570	104_46_13	258_46_56	13_46_1	97_46_105	2142_46_1661	651_46_484	2518_46_12	81_46_2371	539_46_19	377_46_330	105_46_388
75_46_1	10_46_1	1175_46_267	201_46_1	623_46_1	845_46_52	870_46_581	104_46_13	258_46_61	13_46_1	97_46_102	2142_46_1674	651_46_494	2518_46_10	81_46_2321	539_46_18	377_46_317	105_46_401
75_46_1	10_46_1	1175_46_244	201_46_1	623_46_1	845_46_52	870_46_601	104_46_9	258_46_70	13_46_1	97_46_83	2142_46_1659	651_46_474	2518_46_1	81_46_2320	539_46_23	377_46_337	105_46_438
75_46_1	10_46_1	1175_46_257	201_46_1	623_46_1	845_46_52	870_46_609	104_46_7	258_46_67	13_46_1	97_46_99	2142_46_1644	651_46_484	2518_46_1	81_46_2291	539_46_25	377_46_327	105_46_449
75_46_1	10_46_1	1175_46_243	201_46_1	623_46_1	845_46_59	870_46_617	104_46_5	258_46_70	13_46_1	97_46_92	2142_46_1626	651_46_470	2518_46_1	81_46_2338	539_46_12	377_46_322	105_46_456
75_46_1	10_46_1	1175_46_250	201_46_1	623_46_1	845_46_67	870_46_597	104_46_5	258_46_63	13_46_1	97_46_107	2142_46_1602	651_46_478	2518_46_2	81_46_2386	539_46_16	377_46_297	105_46_440
75_46_1	10_46_1	1175_46_249	201_46_1	623_46_1	845_46_75	870_46_614	104_46_7	258_46_67	13_46_1	97_46_120	2142_46_1564	651_46_452	2518_46_4	81_46_2426	539_46_10	377_46_283	105_46_439
75_46_1	10_46_1	1175_46_244	201_46_1	623_46_1	845_46_68	870_46_643	104_46_5	258_46_52	13_46_1	97_46_108	2142_46_1566	651_46_452	2518_46_2	81_46_2436	539_46_15	377_46_272	105_46_446
75_46_1	10_46_1	1175_46_257	201_46_1	623_46_1	845_46_66	870_46_601	104_46_8	258_46_59	13_46_1	97_46_105	2142_46_1585	651_46_461	2518_46_4	81_46_2417	539_46_9	377_46_290	105_46_449
75_46_1	10_46_1	1175_46_250	201_46_1	623_46_1	845_46_67	870_46_580	104_46_8	258_46_63	13_46_1	97_46_97	2142_46_1542	651_46_474	2518_46_3	81_46_2461	539_46_6	377_46_306	105_46_453
75_46_1	10_46_1	1175_46_225	201_46_1	623_46_1	845_46_76	870_46_579	104_46_9	258_46_63	13_46_1	97_46_86	2142_46_1483	651_46_473	2518_46_2	81_46_2547	539_46_6	377_46_309	105_46_455
75_46_1	10_46_1	1175_46_223	201_46_1	623_46_1	845_46_86	870_46_564	104_46_6	258_46_55	13_46_1	97_46_100	2142_46_1565	651_46_478	2518_46_4	81_46_2476	539_46_4	377_46_315	105_46_436
75_46_1	10_46_1	1175_46_226	201_46_1	623_46_1	845_46_79	870_46_590	104_46_3	258_46_46	13_46_1	97_46_94	2142_46_1521	651_46_488	2518_46_3	81_46_2509	539_46_2	377_46_320	105_46_432
75_46_1	10_46_1	1175_46_228	201_46_1	623_46_1	845_46_75	870_46_573	104_46_1	258_46_45	13_46_1	97_46_79	2142_46_1439	651_46_500	2518_46_3	81_46_2619	539_46_3	377_46_325	105_46_423
75_46_1	10_46_1	1175_46_198	201_46_1	623_46_1	845_46_71	870_46_556	104_46_4	258_46_42	13_46_1	97_46_72	2142_46_1361	651_46_487	2518_46_2	81_46_2713	539_46_3	377_46_369	105_46_435
75_46_1	10_46_1	1175_46_197	201_46_1	623_46_1	845_46_80	870_46_566	104_46_2	258_46_44	13_46_1	97_46_76	2142_46_1313	651_46_457	2518_46_1	81_46_2755	539_46_3	377_46_377	105_46_442
75_46_1	10_46_1	1175_46_199	201_46_1	623_46_1	845_46_74	870_46_583	104_46_1	258_46_37	13_46_1	97_46_84	2142_46_1328	651_46_469	2518_46_1	81_46_2773	539_46_2	377_46_372	105_46_389
75_46_1	10_46_1	1175_46_211	201_46_1	623_46_1	845_46_74	870_46_555	258_46_47	13_46_1	97_46_69	2142_46_1310	651_46_469	2518_46_1	81_46_2808	539_46_2	377_46_376	105_46_391
75_46_1	10_46_1	1175_46_197	201_46_1	623_46_1	845_46_74	870_46_563	258_46_51	13_46_1	97_46_87	2142_46_1324	651_46_473	2518_46_3	81_46_2810	539_46_2	377_46_345	105_46_383
75_46_1	10_46_1	1175_46_188	623_46_1	845_46_68	870_46_589	258_46_47	97_46_89	2142_46_1316	651_46_491	2518_46_1	81_46_2796	13_46_1	377_46_351	105_46_376
75_46_1	10_46_1	1175_46_191	623_46_1	845_46_69	870_46_586	258_46_49	97_46_101	2142_46_1324	651_46_487	2518_46_2	81_46_2749	13_46_1	377_46_355	105_46_398
75_46_1	10_46_1	1175_46_192	845_46_56	870_46_607	258_46_44	97_46_98	2142_46_1286	651_46_492	81_46_2741	13_46_1	377_46_382	105_46_411
75_46_1	10_46_1	1175_46_176	845_46_52	870_46_585	258_46_41	97_46_99	2142_46_1298	651_46_487	81_46_2778	13_46_1	377_46_396	105_46_399
75_46_1	10_46_1	1175_46_162	845_46_50	870_46_598	258_46_41	97_46_111	2142_46_1302	651_46_505	81_46_2716	13_46_1	377_46_419	105_46_407
75_46_1	10_46_1	1175_46_159	845_46_50	870_46_618	258_46_41	97_46_117	2142_46_1265	651_46_463	81_46_2735	13_46_1	377_46_421	105_46_443
75_46_1	10_46_1	1175_46_155	845_46_46	870_46_611	258_46_41	97_46_107	2142_46_1268	651_46_471	81_46_2747	13_46_1	377_46_412	105_46_452
75_46_1	10_46_1	1175_46_180	845_46_53	870_46_636	258_46_50	97_46_97	2142_46_1226	651_46_516	81_46_2702	13_46_1	377_46_412	105_46_439
75_46_1	10_46_1	1175_46_213	845_46_53	870_46_628	258_46_54	97_46_111	2142_46_1130	651_46_495	81_46_2774	13_46_1	377_46_425	105_46_428
75_46_1	10_46_1	1175_46_220	845_46_55	870_46_617	258_46_50	97_46_104	2142_46_1143	651_46_508	81_46_2780	13_46_1	377_46_424	105_46_410
75_46_1	10_46_1	1175_46_211	845_46_63	870_46_641	258_46_56	97_46_94	2142_46_1126	651_46_488	81_46_2783	13_46_1	377_46_430	105_46_419
75_46_1	10_46_1	1175_46_214	845_46_58	870_46_623	258_46_52	97_46_103	2142_46_1205	651_46_469	81_46_2737	13_46_1	377_46_430	105_46_421
75_46_1	10_46_1	1175_46_220	845_46_60	870_46_614	258_46_51	97_46_97	2142_46_1217	651_46_464	81_46_2733	13_46_1	377_46_444	105_46_412
75_46_1	10_46_1	1175_46_226	845_46_63	870_46_637	258_46_45	97_46_89	2142_46_1204	651_46_495	81_46_2711	13_46_1	377_46_434	105_46_405
75_46_1	10_46_1	1175_46_228	845_46_61	870_46_645	258_46_47	97_46_99	2142_46_1221	651_46_480	81_46_2710	13_46_1	377_46_421	105_46_399
75_46_1	10_46_1	1175_46_241	845_46_62	870_46_636	258_46_48	97_46_96	2142_46_1186	651_46_478	81_46_2753	13_46_1	377_46_406	105_46_404
75_46_1	10_46_1	1175_46_220	845_46_54	870_46_632	258_46_46	97_46_101	2142_46_1250	651_46_506	81_46_2691	13_46_1	377_46_385	105_46_425
75_46_1	10_46_1	1175_46_231	845_46_55	870_46_666	258_46_39	97_46_103	2142_46_1201	651_46_525	81_46_2710	13_46_1	377_46_372	105_46_410
75_46_1	10_46_1	1175_46_234	845_46_50	870_46_682	258_46_39	97_46_90	2142_46_1216	651_46_536	81_46_2718	13_46_1	377_46_315	105_46_431
75_46_1	10_46_1	1175_46_228	845_46_53	870_46_726	258_46_38	97_46_86	2142_46_1171	651_46_540	81_46_2727	13_46_1	377_46_314	105_46_428
75_46_1	10_46_1	1175_46_223	845_46_51	870_46_745	258_46_31	97_46_74	2142_46_1152	651_46_543	81_46_2761	13_46_1	377_46_314	105_46_419
75_46_1	10_46_1	1175_46_193	845_46_47	870_46_762	258_46_17	97_46_65	2142_46_1225	651_46_528	81_46_2750	13_46_1	377_46_290	105_46_435
75_46_1	10_46_1	1175_46_166	845_46_46	870_46_770	258_46_15	97_46_64	2142_46_1187	651_46_531	81_46_2805	13_46_1	377_46_302	105_46_426
75_46_1	10_46_1	1175_46_178	845_46_50	870_46_773	258_46_17	97_46_52	2142_46_1161	651_46_566	81_46_2808	13_46_1	377_46_297	105_46_409
75_46_1	10_46_1	1175_46_165	845_46_53	870_46_796	258_46_14	97_46_47	2142_46_1132	651_46_553	81_46_2825	13_46_1	377_46_296	105_46_430
75_46_1	10_46_1	1175_46_169	845_46_51	870_46_819	258_46_12	97_46_44	2142_46_1129	651_46_571	81_46_2846	13_46_1	377_46_293	105_46_376
75_46_1	10_46_1	1175_46_170	845_46_63	870_46_809	258_46_6	97_46_39	2142_46_1136	651_46_573	81_46_2864	13_46_1	377_46_296	105_46_355
75_46_1	10_46_1	1175_46_179	845_46_77	870_46_780	258_46_3	97_46_41	2142_46_1120	651_46_561	81_46_2880	13_46_1	377_46_320	105_46_349
75_46_1	10_46_1	1175_46_185	845_46_75	870_46_781	258_46_2	97_46_47	2142_46_1137	651_46_580	81_46_2861	13_46_1	377_46_306	105_46_337
75_46_1	10_46_1	1175_46_179	845_46_85	870_46_791	258_46_6	97_46_57	2142_46_1122	651_46_549	81_46_2906	13_46_1	377_46_311	105_46_306
75_46_1	10_46_1	1175_46_191	845_46_76	870_46_776	258_46_4	97_46_68	2142_46_1125	651_46_546	81_46_2923	13_46_1	377_46_315	105_46_289
75_46_1	10_46_1	1175_46_200	845_46_85	870_46_751	258_46_2	97_46_45	2142_46_1127	651_46_541	81_46_2951	13_46_1	377_46_324	105_46_287
75_46_1	10_46_1	1175_46_212	845_46_94	870_46_760	258_46_1	97_46_38	2142_46_1111	651_46_526	81_46_2980	13_46_1	377_46_327	105_46_263
75_46_1	10_46_1	1175_46_221	845_46_85	870_46_779	258_46_1	97_46_47	2142_46_1125	651_46_511	81_46_2951	13_46_1	377_46_314	105_46_277
10_46_1	1175_46_209	845_46_86	870_46_746	75_46_1	97_46_40	2142_46_1114	651_46_528	81_46_2980	13_46_1	377_46_339	105_46_268
10_46_1	1175_46_224	845_46_69	870_46_760	75_46_1	97_46_44	2142_46_1081	651_46_513	81_46_3023	13_46_1	377_46_321	105_46_277
10_46_1	1175_46_232	845_46_76	870_46_787	75_46_1	97_46_35	2142_46_1050	651_46_532	81_46_2998	13_46_1	377_46_330	105_46_270
10_46_1	1175_46_233	845_46_72	870_46_790	75_46_1	97_46_39	2142_46_1042	651_46_532	81_46_2994	13_46_1	377_46_336	105_46_269
10_46_1	1175_46_244	845_46_67	870_46_800	75_46_1	97_46_42	2142_46_1033	651_46_538	81_46_3017	13_46_1	377_46_329	105_46_240
10_46_1	1175_46_233	845_46_86	870_46_779	75_46_1	97_46_46	2142_46_1030	651_46_540	81_46_3017	13_46_1	377_46_336	105_46_245
10_46_1	1175_46_225	845_46_97	870_46_740	75_46_1	97_46_41	2142_46_1062	651_46_530	81_46_3044	13_46_1	377_46_316	105_46_256
10_46_1	1175_46_229	845_46_88	870_46_746	75_46_1	97_46_40	2142_46_1033	651_46_524	81_46_3074	13_46_1	377_46_347	105_46_230
10_46_1	1175_46_253	845_46_91	870_46_744	75_46_1	97_46_32	2142_46_1032	651_46_537	81_46_3036	13_46_1	377_46_347	105_46_240
10_46_1	1175_46_243	845_46_92	870_46_757	75_46_1	97_46_33	2142_46_1044	651_46_517	81_46_3055	13_46_1	377_46_346	105_46_225
10_46_1	1175_46_223	845_46_86	870_46_749	75_46_1	97_46_31	2142_46_1086	651_46_524	81_46_3069	13_46_1	377_46_327	105_46_216
10_46_1	1175_46_233	845_46_86	870_46_731	75_46_1	97_46_36	2142_46_1087	651_46_531	81_46_3060	13_46_1	377_46_327	105_46_221
10_46_1	1175_46_215	845_46_97	870_46_720	75_46_1	97_46_24	2142_46_1084	651_46_526	81_46_3088	13_46_1	377_46_316	105_46_242
10_46_1	1175_46_207	845_46_90	870_46_772	75_46_1	97_46_24	2142_46_1044	651_46_531	81_46_3057	13_46_1	377_46_330	105_46_258
10_46_1	1175_46_207	845_46_96	870_46_742	75_46_1	97_46_25	2142_46_1026	651_46_533	81_46_3094	13_46_1	377_46_341	105_46_249
10_46_1	1175_46_202	845_46_103	870_46_750	75_46_1	97_46_18	2142_46_1019	651_46_548	81_46_3101	13_46_1	377_46_329	105_46_243
10_46_1	1175_46_219	845_46_89	870_46_768	75_46_1	97_46_21	2142_46_999	651_46_529	81_46_3128	13_46_1	377_46_322	105_46_238
10_46_1	1175_46_223	845_46_73	870_46_759	75_46_1	97_46_23	2142_46_996	651_46_543	81_46_3141	13_46_1	377_46_341	105_46_214
10_46_1	1175_46_213	845_46_75	870_46_750	75_46_1	97_46_26	2142_46_1039	651_46_504	81_46_3178	13_46_1	377_46_306	105_46_221
10_46_1	1175_46_211	845_46_93	870_46_746	75_46_1	97_46_24	2142_46_1008	651_46_461	81_46_3220	13_46_1	377_46_298	105_46_252
10_46_1	1175_46_214	845_46_81	870_46_761	75_46_1	97_46_20	2142_46_931	651_46_478	81_46_3266	13_46_1	377_46_311	105_46_251
10_46_1	1175_46_215	845_46_80	870_46_746	75_46_1	97_46_19	2142_46_914	651_46_486	81_46_3341	13_46_1	377_46_268	105_46_244
10_46_1	1175_46_228	845_46_85	870_46_759	75_46_1	97_46_17	2142_46_864	651_46_486	81_46_3344	13_46_1	377_46_284	105_46_244
10_46_1	1175_46_219	845_46_84	870_46_776	75_46_1	97_46_13	2142_46_906	651_46_480	81_46_3322	13_46_1	377_46_272	105_46_238
10_46_1	1175_46_222	845_46_85	870_46_765	75_46_1	97_46_13	2142_46_893	651_46_499	81_46_3367	13_46_1	377_46_252	105_46_217
10_46_1	1175_46_216	845_46_94	870_46_779	75_46_1	97_46_10	2142_46_870	651_46_500	81_46_3387	13_46_1	377_46_245	105_46_210
10_46_1	1175_46_206	845_46_97	870_46_794	75_46_1	97_46_7	2142_46_872	651_46_499	81_46_3397	13_46_1	377_46_244	105_46_197
10_46_1	1175_46_195	845_46_98	870_46_772	75_46_1	97_46_4	2142_46_902	651_46_505	81_46_3415	13_46_1	377_46_237	105_46_184
10_46_1	1175_46_195	845_46_91	870_46_794	75_46_1	97_46_4	2142_46_854	651_46_488	81_46_3464	13_46_1	377_46_218	105_46_205
10_46_1	1175_46_209	845_46_95	870_46_808	75_46_1	97_46_5	2142_46_866	651_46_467	81_46_3456	13_46_1	377_46_189	105_46_218
10_46_1	1175_46_194	845_46_95	870_46_837	75_46_1	97_46_3	2142_46_896	651_46_459	81_46_3430	13_46_1	377_46_180	105_46_219
10_46_1	1175_46_183	845_46_94	870_46_833	75_46_1	97_46_1	2142_46_914	651_46_451	81_46_3392	13_46_1	377_46_207	105_46_238
10_46_1	1175_46_190	845_46_103	870_46_849	75_46_1	2142_46_875	651_46_463	81_46_3400	13_46_1	377_46_202	105_46_230
10_46_1	1175_46_199	845_46_113	870_46_872	75_46_1	2142_46_880	651_46_503	81_46_3328	13_46_1	377_46_195	105_46_221
10_46_1	1175_46_197	845_46_106	870_46_831	75_46_1	2142_46_951	651_46_497	81_46_3310	13_46_1	377_46_182	105_46_238
10_46_1	1175_46_191	845_46_110	870_46_851	75_46_1	2142_46_937	651_46_503	81_46_3293	13_46_1	377_46_193	105_46_233
10_46_1	1175_46_198	845_46_109	870_46_822	75_46_1	2142_46_926	651_46_504	81_46_3357	13_46_1	377_46_180	105_46_216
10_46_1	1175_46_188	845_46_108	870_46_814	75_46_1	2142_46_923	651_46_516	81_46_3386	13_46_1	377_46_167	105_46_208
10_46_1	1175_46_170	845_46_115	870_46_820	75_46_1	2142_46_928	651_46_524	81_46_3412	13_46_1	377_46_154	105_46_188
10_46_1	1175_46_164	845_46_113	870_46_807	75_46_1	2142_46_990	651_46_506	81_46_3352	13_46_1	377_46_169	105_46_211
10_46_1	1175_46_164	845_46_111	870_46_813	75_46_1	2142_46_984	651_46_550	81_46_3313	13_46_1	377_46_177	105_46_200
10_46_1	1175_46_161	845_46_123	870_46_796	75_46_1	2142_46_1025	651_46_522	81_46_3307	13_46_1	377_46_161	105_46_217
10_46_1	1175_46_178	845_46_115	870_46_782	75_46_1	2142_46_989	651_46_505	81_46_3353	13_46_1	377_46_161	105_46_230
10_46_1	1175_46_181	845_46_106	870_46_818	75_46_1	2142_46_983	651_46_515	81_46_3326	13_46_1	377_46_141	105_46_242
10_46_1	1175_46_176	845_46_99	870_46_825	75_46_1	2142_46_980	651_46_515	81_46_3340	13_46_1	377_46_147	105_46_230
10_46_1	1175_46_179	845_46_108	870_46_821	75_46_1	2142_46_953	651_46_502	81_46_3362	13_46_1	377_46_140	105_46_246
10_46_1	1175_46_174	845_46_109	870_46_791	75_46_1	2142_46_941	651_46_521	81_46_3369	13_46_1	377_46_143	105_46_262
10_46_1	1175_46_171	845_46_131	870_46_795	75_46_1	2142_46_923	651_46_516	81_46_3361	13_46_1	377_46_134	105_46_280
10_46_1	1175_46_173	845_46_131	870_46_798	75_46_1	2142_46_927	651_46_496	81_46_3375	13_46_1	377_46_133	105_46_278
10_46_1	1175_46_172	845_46_133	870_46_819	75_46_1	2142_46_883	651_46_497	81_46_3403	13_46_1	377_46_129	105_46_275
10_46_1	1175_46_177	845_46_131	870_46_827	75_46_1	2142_46_900	651_46_516	81_46_3339	13_46_1	377_46_132	105_46_290
10_46_1	1175_46_181	845_46_138	870_46_838	75_46_1	2142_46_892	651_46_512	81_46_3321	13_46_1	377_46_131	105_46_299
10_46_1	1175_46_190	845_46_134	870_46_845	75_46_1	2142_46_879	651_46_509	81_46_3340	13_46_1	377_46_122	105_46_294
10_46_1	1175_46_176	845_46_120	870_46_831	75_46_1	2142_46_883	651_46_502	81_46_3377	13_46_1	377_46_132	105_46_292
10_46_1	1175_46_172	845_46_118	870_46_858	75_46_1	2142_46_868	651_46_491	81_46_3399	13_46_1	377_46_129	105_46_277
10_46_1	1175_46_179	845_46_111	870_46_856	75_46_1	2142_46_860	651_46_481	81_46_3412	13_46_1	377_46_122	105_46_289
10_46_1	1175_46_162	845_46_112	870_46_879	75_46_1	2142_46_856	651_46_457	81_46_3425	13_46_1	377_46_146	105_46_272
10_46_1	1175_46_176	845_46_117	870_46_911	75_46_1	2142_46_841	651_46_456	81_46_3436	13_46_1	377_46_127	105_46_244
10_46_1	1175_46_172	845_46_120	870_46_897	75_46_1	2142_46_852	651_46_486	81_46_3419	13_46_1	377_46_130	105_46_234
10_46_1	1175_46_166	845_46_122	870_46_882	75_46_1	2142_46_896	651_46_481	81_46_3413	13_46_1	377_46_125	105_46_226
10_46_1	1175_46_156	845_46_111	870_46_913	75_46_1	2142_46_892	651_46_489	81_46_3414	13_46_1	377_46_134	105_46_202
10_46_1	1175_46_149	845_46_107	870_46_912	75_46_1	2142_46_925	651_46_487	81_46_3349	13_46_1	377_46_153	105_46_231
10_46_1	1175_46_146	845_46_89	870_46_940	75_46_1	2142_46_965	651_46_486	81_46_3308	13_46_1	377_46_145	105_46_233
10_46_1	1175_46_140	845_46_78	870_46_941	75_46_1	2142_46_934	651_46_479	81_46_3369	13_46_1	377_46_149	105_46_220
10_46_1	1175_46_144	845_46_73	870_46_943	75_46_1	2142_46_949	651_46_480	81_46_3321	13_46_1	377_46_156	105_46_244
10_46_1	1175_46_130	845_46_54	870_46_959	75_46_1	2142_46_940	651_46_462	81_46_3386	13_46_1	377_46_137	105_46_242
10_46_1	1175_46_120	845_46_55	870_46_931	75_46_1	2142_46_917	651_46_461	81_46_3450	13_46_1	377_46_144	105_46_235
10_46_1	1175_46_133	845_46_59	870_46_931	75_46_1	2142_46_885	651_46_431	81_46_3501	13_46_1	377_46_121	105_46_251
10_46_1	1175_46_118	845_46_57	870_46_952	75_46_1	2142_46_889	651_46_415	81_46_3515	13_46_1	377_46_127	105_46_239
10_46_1	1175_46_106	845_46_53	870_46_959	75_46_1	2142_46_873	651_46_415	81_46_3576	13_46_1	377_46_124	105_46_207
10_46_1	1175_46_104	845_46_55	870_46_952	75_46_1	2142_46_897	651_46_406	81_46_3565	13_46_1	377_46_131	105_46_203
10_46_1	1175_46_106	845_46_62	870_46_981	75_46_1	2142_46_900	651_46_389	81_46_3555	13_46_1	377_46_130	105_46_188
10_46_1	1175_46_99	845_46_67	870_46_981	75_46_1	2142_46_895	651_46_393	81_46_3539	13_46_1	377_46_139	105_46_197
10_46_1	1175_46_88	845_46_67	870_46_963	75_46_1	2142_46_887	651_46_389	81_46_3588	13_46_1	377_46_141	105_46_187
10_46_1	1175_46_99	845_46_69	870_46_924	75_46_1	2142_46_923	651_46_390	81_46_3566	13_46_1	377_46_140	105_46_201
10_46_1	1175_46_94	845_46_63	870_46_938	75_46_1	2142_46_918	651_46_391	81_46_3618	13_46_1	377_46_107	105_46_182
10_46_1	1175_46_100	845_46_78	870_46_935	75_46_1	2142_46_873	651_46_390	81_46_3640	13_46_1	377_46_98	105_46_198
10_46_1	1175_46_95	845_46_69	870_46_936	75_46_1	2142_46_858	651_46_404	81_46_3672	13_46_1	377_46_90	105_46_188
10_46_1	1175_46_92	845_46_70	870_46_979	75_46_1	2142_46_852	651_46_385	81_46_3660	13_46_1	377_46_92	105_46_181
10_46_1	1175_46_104	845_46_74	870_46_976	75_46_1	2142_46_873	651_46_384	81_46_3657	13_46_1	377_46_84	105_46_160
10_46_1	1175_46_87	845_46_74	870_46_940	75_46_1	2142_46_897	651_46_380	81_46_3679	13_46_1	377_46_84	105_46_169
10_46_1	1175_46_87	845_46_84	870_46_976	75_46_1	2142_46_863	651_46_405	81_46_3613	13_46_1	377_46_82	105_46_200
10_46_1	1175_46_101	845_46_86	870_46_964	75_46_1	2142_46_847	651_46_404	81_46_3618	13_46_1	377_46_87	105_46_202
10_46_1	1175_46_104	845_46_81	870_46_947	75_46_1	2142_46_871	651_46_404	81_46_3624	13_46_1	377_46_82	105_46_198
10_46_1	1175_46_114	845_46_94	870_46_922	75_46_1	2142_46_884	651_46_391	81_46_3646	13_46_1	377_46_92	105_46_169
10_46_1	1175_46_120	845_46_86	870_46_922	75_46_1	2142_46_896	651_46_423	81_46_3622	13_46_1	377_46_88	105_46_155
10_46_1	1175_46_123	845_46_71	870_46_938	75_46_1	2142_46_881	651_46_418	81_46_3627	13_46_1	377_46_86	105_46_168
10_46_1	1175_46_131	845_46_81	870_46_959	75_46_1	2142_46_839	651_46_435	81_46_3619	13_46_1	377_46_85	105_46_163
10_46_1	1175_46_134	845_46_98	870_46_932	75_46_1	2142_46_857	651_46_425	81_46_3630	13_46_1	377_46_69	105_46_166
10_46_1	1175_46_128	845_46_87	870_46_942	75_46_1	2142_46_841	651_46_418	81_46_3633	13_46_1	377_46_83	105_46_180
10_46_1	1175_46_128	845_46_78	870_46_963	75_46_1	2142_46_829	651_46_398	81_46_3653	13_46_1	377_46_81	105_46_181
10_46_1	1175_46_124	845_46_80	870_46_962	75_46_1	2142_46_854	651_46_379	81_46_3645	13_46_1	377_46_77	105_46_191
10_46_1	1175_46_122	845_46_73	870_46_958	75_46_1	2142_46_819	651_46_348	81_46_3707	13_46_1	377_46_91	105_46_195
10_46_1	1175_46_133	845_46_83	870_46_982	75_46_1	2142_46_776	651_46_333	81_46_3700	13_46_1	377_46_97	105_46_209
10_46_1	1175_46_136	845_46_91	870_46_998	75_46_1	2142_46_762	651_46_328	81_46_3681	13_46_1	377_46_101	105_46_216
10_46_1	1175_46_122	845_46_81	870_46_995	75_46_1	2142_46_758	651_46_320	81_46_3717	13_46_1	377_46_102	105_46_216
10_46_1	1175_46_123	845_46_98	870_46_960	75_46_1	2142_46_727	651_46_323	81_46_3751	13_46_1	377_46_117	105_46_213
10_46_1	1175_46_129	845_46_101	870_46_992	75_46_1	2142_46_699	651_46_321	81_46_3746	13_46_1	377_46_110	105_46_214
10_46_1	1175_46_138	845_46_104	870_46_962	75_46_1	2142_46_733	651_46_354	81_46_3707	13_46_1	377_46_112	105_46_203
10_46_1	1175_46_139	845_46_88	870_46_991	75_46_1	2142_46_719	651_46_376	81_46_3693	13_46_1	377_46_113	105_46_193
10_46_1	1175_46_138	845_46_85	870_46_1014	75_46_1	2142_46_729	651_46_386	81_46_3672	13_46_1	377_46_101	105_46_186
10_46_1	1175_46_133	845_46_83	870_46_971	75_46_1	2142_46_733	651_46_393	81_46_3699	13_46_1	377_46_120	105_46_179
10_46_1	1175_46_138	845_46_78	870_46_986	75_46_1	2142_46_715	651_46_406	81_46_3704	13_46_1	377_46_121	105_46_163
10_46_1	1175_46_124	845_46_77	870_46_980	75_46_1	2142_46_724	651_46_382	81_46_3735	13_46_1	377_46_119	105_46_170
10_46_1	1175_46_129	845_46_76	870_46_963	75_46_1	2142_46_741	651_46_394	81_46_3752	13_46_1	377_46_110	105_46_146
10_46_1	1175_46_143	845_46_92	870_46_976	75_46_1	2142_46_736	651_46_395	81_46_3706	13_46_1	377_46_123	105_46_140
10_46_1	1175_46_153	845_46_74	870_46_988	75_46_1	2142_46_712	651_46_377	81_46_3752	13_46_1	377_46_116	105_46_137
10_46_1	1175_46_158	845_46_69	870_46_1001	75_46_1	2142_46_748	651_46_361	81_46_3735	13_46_1	377_46_104	105_46_136
10_46_1	1175_46_172	845_46_77	870_46_1000	75_46_1	2142_46_762	651_46_343	81_46_3717	13_46_1	377_46_101	105_46_140
10_46_1	1175_46_164	845_46_87	870_46_995	75_46_1	2142_46_751	651_46_340	81_46_3728	13_46_1	377_46_98	105_46_150
10_46_1	1175_46_162	845_46_84	870_46_996	75_46_1	2142_46_710	651_46_334	81_46_3782	13_46_1	377_46_97	105_46_148
10_46_1	1175_46_170	845_46_87	870_46_1022	75_46_1	2142_46_719	651_46_340	81_46_3731	13_46_1	377_46_92	105_46_151
10_46_1	1175_46_183	845_46_79	870_46_1049	75_46_1	2142_46_725	651_46_315	81_46_3718	13_46_1	377_46_90	105_46_150
10_46_1	1175_46_177	845_46_57	870_46_1066	75_46_1	2142_46_718	651_46_300	81_46_3728	13_46_1	377_46_87	105_46_177
10_46_1	1175_46_200	845_46_66	870_46_1059	75_46_1	2142_46_715	651_46_318	81_46_3698	13_46_1	377_46_86	105_46_168
10_46_1	1175_46_192	845_46_57	870_46_1021	75_46_1	2142_46_722	651_46_335	81_46_3750	13_46_1	377_46_88	105_46_146
10_46_1	1175_46_201	845_46_51	870_46_1004	75_46_1	2142_46_702	651_46_308	81_46_3823	13_46_1	377_46_81	105_46_143
10_46_1	1175_46_186	845_46_38	870_46_957	75_46_1	2142_46_738	651_46_315	81_46_3858	13_46_1	377_46_88	105_46_132
10_46_1	1175_46_168	845_46_36	870_46_955	75_46_1	2142_46_784	651_46_323	81_46_3819	13_46_1	377_46_85	105_46_142
10_46_1	1175_46_163	845_46_37	870_46_945	75_46_1	2142_46_754	651_46_333	81_46_3839	13_46_1	377_46_101	105_46_140
10_46_1	1175_46_169	845_46_26	870_46_973	75_46_1	2142_46_752	651_46_341	81_46_3800	13_46_1	377_46_103	105_46_149
10_46_1	1175_46_152	845_46_28	870_46_934	75_46_1	2142_46_781	651_46_346	81_46_3809	13_46_1	377_46_116	105_46_145
10_46_1	1175_46_141	845_46_27	870_46_908	75_46_1	2142_46_822	651_46_368	81_46_3797	13_46_1	377_46_114	105_46_135
10_46_1	1175_46_154	845_46_26	870_46_883	75_46_1	2142_46_813	651_46_336	81_46_3849	13_46_1	377_46_105	105_46_144
10_46_1	1175_46_148	845_46_19	870_46_901	75_46_1	2142_46_860	651_46_338	81_46_3775	13_46_1	377_46_115	105_46_151
10_46_1	1175_46_148	845_46_20	870_46_907	75_46_1	2142_46_893	651_46_351	81_46_3721	13_46_1	377_46_111	105_46_155
10_46_1	1175_46_153	845_46_24	870_46_948	75_46_1	2142_46_890	651_46_353	81_46_3684	13_46_1	377_46_110	105_46_147
10_46_1	1175_46_160	845_46_22	870_46_939	75_46_1	2142_46_880	651_46_327	81_46_3716	13_46_1	377_46_116	105_46_149
10_46_1	1175_46_154	845_46_25	870_46_932	75_46_1	2142_46_859	651_46_336	81_46_3743	13_46_1	377_46_99	105_46_161
10_46_1	1175_46_147	845_46_22	870_46_920	75_46_1	2142_46_883	651_46_349	81_46_3728	13_46_1	377_46_110	105_46_149
10_46_1	1175_46_132	845_46_22	870_46_913	75_46_1	2142_46_881	651_46_378	81_46_3682	13_46_1	377_46_125	105_46_175
10_46_1	1175_46_150	845_46_25	870_46_879	75_46_1	2142_46_847	651_46_362	81_46_3744	13_46_1	377_46_130	105_46_174
10_46_1	1175_46_136	845_46_23	870_46_930	75_46_1	2142_46_852	651_46_350	81_46_3726	13_46_1	377_46_125	105_46_170
10_46_1	1175_46_129	845_46_30	870_46_893	75_46_1	2142_46_859	651_46_370	81_46_3739	13_46_1	377_46_117	105_46_174
10_46_1	1175_46_121	845_46_18	870_46_880	75_46_1	2142_46_816	651_46_362	81_46_3791	13_46_1	377_46_122	105_46_199
10_46_1	1175_46_138	845_46_13	870_46_871	75_46_1	2142_46_808	651_46_366	81_46_3783	13_46_1	377_46_121	105_46_210
10_46_1	1175_46_133	845_46_13	870_46_844	75_46_1	2142_46_809	651_46_354	81_46_3855	13_46_1	377_46_103	105_46_200
10_46_1	1175_46_122	845_46_12	870_46_842	75_46_1	2142_46_827	651_46_337	81_46_3856	13_46_1	377_46_94	105_46_222
10_46_1	1175_46_136	845_46_8	870_46_854	75_46_1	2142_46_811	651_46_339	81_46_3830	13_46_1	377_46_99	105_46_234
10_46_1	1175_46_120	845_46_4	870_46_846	75_46_1	2142_46_816	651_46_312	81_46_3911	13_46_1	377_46_99	105_46_204
10_46_1	1175_46_130	845_46_2	870_46_838	75_46_1	2142_46_808	651_46_333	81_46_3911	13_46_1	377_46_99	105_46_192
10_46_1	1175_46_122	845_46_3	870_46_841	75_46_1	2142_46_786	651_46_337	81_46_3921	13_46_1	377_46_108	105_46_193
10_46_1	1175_46_126	845_46_3	870_46_870	75_46_1	2142_46_784	651_46_340	81_46_3885	13_46_1	377_46_105	105_46_198
10_46_1	1175_46_111	13_46_1	870_46_887	2142_46_729	651_46_358	81_46_3942	377_46_105	105_46_180
10_46_1	1175_46_103	13_46_1	870_46_932	2142_46_748	651_46_354	81_46_3870	377_46_110	105_46_194
10_46_1	1175_46_95	13_46_1	870_46_955	2142_46_730	651_46_363	81_46_3883	377_46_107	105_46_178
10_46_1	1175_46_90	13_46_1	870_46_934	2142_46_696	651_46_364	81_46_3958	377_46_91	105_46_178
10_46_1	1175_46_81	13_46_1	870_46_955	2142_46_704	651_46_342	81_46_3980	377_46_70	105_46_179
10_46_1	1175_46_85	13_46_1	870_46_942	2142_46_683	651_46_356	81_46_4003	377_46_55	105_46_187
10_46_1	1175_46_84	13_46_1	870_46_939	2142_46_681	651_46_350	81_46_3992	377_46_64	105_46_202
10_46_1	1175_46_84	13_46_1	870_46_966	2142_46_689	651_46_374	81_46_3930	377_46_70	105_46_199
10_46_1	1175_46_90	13_46_1	870_46_951	2142_46_722	651_46_362	81_46_3934	377_46_66	105_46_187
10_46_1	1175_46_87	13_46_1	870_46_935	2142_46_725	651_46_368	81_46_3954	377_46_55	105_46_187
10_46_1	1175_46_92	13_46_1	870_46_937	2142_46_711	651_46_376	81_46_3971	377_46_47	105_46_175
10_46_1	1175_46_98	13_46_1	870_46_922	2142_46_707	651_46_388	81_46_3978	377_46_52	105_46_165
10_46_1	1175_46_111	13_46_1	870_46_914	2142_46_741	651_46_401	81_46_3934	377_46_44	105_46_164
10_46_1	1175_46_104	13_46_1	870_46_930	2142_46_726	651_46_389	81_46_3950	377_46_43	105_46_166
10_46_1	1175_46_94	13_46_1	870_46_934	2142_46_711	651_46_392	81_46_3977	377_46_39	105_46_160
10_46_1	1175_46_78	13_46_1	870_46_948	2142_46_634	651_46_380	81_46_4069	377_46_42	105_46_159
10_46_1	1175_46_95	13_46_1	870_46_946	2142_46_661	651_46_391	81_46_4021	377_46_46	105_46_151
10_46_1	1175_46_97	13_46_1	870_46_936	2142_46_612	651_46_390	81_46_4079	377_46_51	105_46_147
10_46_1	1175_46_92	13_46_1	870_46_959	2142_46_599	651_46_357	81_46_4105	377_46_53	105_46_147
10_46_1	1175_46_80	13_46_1	870_46_928	2142_46_592	651_46_329	81_46_4189	377_46_40	105_46_152
10_46_1	1175_46_81	13_46_1	870_46_907	2142_46_543	651_46_340	81_46_4237	377_46_35	105_46_167
10_46_1	1175_46_77	13_46_1	870_46_910	2142_46_533	651_46_332	81_46_4287	377_46_26	105_46_145
10_46_1	1175_46_65	13_46_1	870_46_914	2142_46_567	651_46_335	81_46_4278	377_46_25	105_46_127
10_46_1	1175_46_55	13_46_1	870_46_963	2142_46_519	651_46_328	81_46_4286	377_46_31	105_46_131
10_46_1	1175_46_57	13_46_1	870_46_949	2142_46_535	651_46_307	81_46_4299	377_46_44	105_46_121
10_46_1	1175_46_62	13_46_1	870_46_946	2142_46_531	651_46_314	81_46_4298	377_46_46	105_46_116
10_46_1	1175_46_68	13_46_1	870_46_961	2142_46_531	651_46_325	81_46_4252	377_46_48	105_46_126
10_46_1	1175_46_68	13_46_1	870_46_958	2142_46_554	651_46_332	81_46_4228	377_46_47	105_46_125
10_46_1	1175_46_66	13_46_1	870_46_961	2142_46_576	651_46_308	81_46_4239	377_46_46	105_46_116
10_46_1	1175_46_67	13_46_1	870_46_983	2142_46_568	651_46_290	81_46_4236	377_46_51	105_46_116
10_46_1	1175_46_69	13_46_1	870_46_960	2142_46_578	651_46_304	81_46_4232	377_46_50	105_46_117
10_46_1	1175_46_71	13_46_1	870_46_950	2142_46_568	651_46_327	81_46_4234	377_46_49	105_46_113
10_46_1	1175_46_76	13_46_1	870_46_940	2142_46_584	651_46_297	81_46_4256	377_46_39	105_46_120
10_46_1	1175_46_73	13_46_1	870_46_932	2142_46_611	651_46_308	81_46_4235	377_46_36	105_46_115
10_46_1	1175_46_76	13_46_1	870_46_914	2142_46_626	651_46_306	81_46_4223	377_46_47	105_46_121
10_46_1	1175_46_85	13_46_1	870_46_888	2142_46_641	651_46_300	81_46_4240	377_46_39	105_46_118
10_46_1	1175_46_81	13_46_1	870_46_882	2142_46_640	651_46_326	81_46_4223	377_46_36	105_46_124
10_46_1	1175_46_76	13_46_1	870_46_909	2142_46_617	651_46_303	81_46_4253	377_46_30	105_46_124
10_46_1	1175_46_75	13_46_1	870_46_913	2142_46_639	651_46_300	81_46_4226	377_46_36	105_46_123
10_46_1	1175_46_78	13_46_1	870_46_921	2142_46_650	651_46_280	81_46_4232	377_46_23	105_46_127
10_46_1	1175_46_88	13_46_1	870_46_938	2142_46_638	651_46_258	81_46_4230	377_46_28	105_46_130
10_46_1	1175_46_84	13_46_1	870_46_934	2142_46_637	651_46_275	81_46_4221	377_46_30	105_46_131
10_46_1	1175_46_73	13_46_1	870_46_949	2142_46_614	651_46_258	81_46_4259	377_46_29	105_46_130
10_46_1	1175_46_74	13_46_1	870_46_949	2142_46_635	651_46_244	81_46_4240	377_46_29	105_46_140
10_46_1	1175_46_75	13_46_1	870_46_973	2142_46_619	651_46_228	81_46_4240	377_46_35	105_46_140
10_46_1	1175_46_70	13_46_1	870_46_974	2142_46_634	651_46_203	81_46_4241	377_46_51	105_46_139
10_46_1	1175_46_85	13_46_1	870_46_987	2142_46_633	651_46_222	81_46_4200	377_46_53	105_46_133
10_46_1	1175_46_87	13_46_1	870_46_994	2142_46_653	651_46_233	81_46_4156	377_46_49	105_46_140
10_46_1	1175_46_81	13_46_1	870_46_977	2142_46_664	651_46_238	81_46_4175	377_46_33	105_46_143
10_46_1	1175_46_92	13_46_1	870_46_1007	2142_46_626	651_46_257	81_46_4141	377_46_35	105_46_154
10_46_1	1175_46_90	13_46_1	870_46_1038	2142_46_624	651_46_231	81_46_4155	377_46_39	105_46_135
10_46_1	1175_46_86	13_46_1	870_46_1033	2142_46_610	651_46_218	81_46_4192	377_46_37	105_46_137
10_46_1	1175_46_82	13_46_1	870_46_1045	2142_46_576	651_46_216	81_46_4237	377_46_26	105_46_131
10_46_1	1175_46_83	13_46_1	870_46_1054	2142_46_606	651_46_224	81_46_4193	377_46_35	105_46_117
10_46_1	1175_46_91	13_46_1	870_46_1071	2142_46_598	651_46_249	81_46_4132	377_46_38	105_46_133
10_46_1	1175_46_98	13_46_1	870_46_1078	2142_46_569	651_46_234	81_46_4187	377_46_41	105_46_103
10_46_1	1175_46_105	13_46_1	870_46_1111	2142_46_584	651_46_233	81_46_4141	377_46_40	105_46_95
10_46_1	1175_46_96	13_46_1	870_46_1092	2142_46_601	651_46_235	81_46_4157	377_46_38	105_46_94
10_46_1	1175_46_106	13_46_1	870_46_1101	2142_46_596	651_46_241	81_46_4135	377_46_32	105_46_101
10_46_1	1175_46_110	13_46_1	870_46_1086	2142_46_589	651_46_237	81_46_4161	377_46_35	105_46_94
10_46_1	1175_46_102	13_46_1	870_46_1077	2142_46_601	651_46_252	81_46_4152	377_46_36	105_46_93
10_46_1	1175_46_97	13_46_1	870_46_1078	2142_46_612	651_46_230	81_46_4175	377_46_35	105_46_85
10_46_1	1175_46_110	13_46_1	870_46_1066	2142_46_577	651_46_244	81_46_4207	377_46_30	105_46_79
10_46_1	1175_46_109	13_46_1	870_46_1108	2142_46_547	651_46_212	81_46_4224	377_46_22	105_46_89
10_46_1	1175_46_102	13_46_1	870_46_1115	2142_46_515	651_46_201	81_46_4273	377_46_22	105_46_82
10_46_1	1175_46_103	13_46_1	870_46_1137	2142_46_541	651_46_188	81_46_4235	377_46_18	105_46_88
10_46_1	1175_46_117	13_46_1	870_46_1143	2142_46_528	651_46_177	81_46_4244	377_46_16	105_46_87
10_46_1	1175_46_132	13_46_1	870_46_1187	2142_46_516	651_46_171	81_46_4200	377_46_14	105_46_91
10_46_1	1175_46_119	13_46_1	870_46_1156	2142_46_515	651_46_155	81_46_4257	377_46_12	105_46_97
10_46_1	1175_46_118	13_46_1	870_46_1162	2142_46_495	651_46_152	81_46_4256	377_46_12	105_46_118
10_46_1	1175_46_109	13_46_1	870_46_1160	2142_46_527	651_46_150	81_46_4254	377_46_11	105_46_100
10_46_1	1175_46_119	13_46_1	870_46_1113	2142_46_507	651_46_144	81_46_4305	377_46_10	105_46_115
10_46_1	1175_46_115	13_46_1	870_46_1112	2142_46_511	651_46_148	81_46_4296	377_46_14	105_46_117
10_46_1	1175_46_131	13_46_1	870_46_1124	2142_46_507	651_46_163	81_46_4263	377_46_6	105_46_117
10_46_1	1175_46_115	13_46_1	870_46_1138	2142_46_505	651_46_161	81_46_4276	377_46_5	105_46_112
10_46_1	1175_46_113	13_46_1	870_46_1135	2142_46_483	651_46_151	81_46_4314	377_46_6	105_46_109
10_46_1	1175_46_116	13_46_1	870_46_1137	2142_46_494	651_46_159	81_46_4292	377_46_8	105_46_102
10_46_1	1175_46_124	13_46_1	870_46_1136	2142_46_471	651_46_174	81_46_4290	377_46_13	105_46_103
10_46_1	1175_46_121	13_46_1	870_46_1123	2142_46_497	651_46_202	81_46_4245	377_46_13	105_46_108
10_46_1	1175_46_133	13_46_1	870_46_1122	2142_46_494	651_46_187	81_46_4238	377_46_15	105_46_121
10_46_1	1175_46_151	13_46_1	870_46_1087	2142_46_456	651_46_201	81_46_4279	377_46_16	105_46_120
10_46_1	1175_46_164	13_46_1	870_46_1058	2142_46_466	651_46_197	81_46_4300	377_46_12	105_46_112
10_46_1	1175_46_153	13_46_1	870_46_1087	2142_46_465	651_46_203	81_46_4282	377_46_8	105_46_110
10_46_1	1175_46_157	13_46_1	870_46_1064	2142_46_449	651_46_208	81_46_4311	377_46_8	105_46_114
10_46_1	1175_46_157	13_46_1	870_46_1050	2142_46_447	651_46_203	81_46_4325	377_46_5	105_46_125
10_46_1	1175_46_154	13_46_1	870_46_1063	2142_46_433	651_46_213	81_46_4341	377_46_2	105_46_103
10_46_1	1175_46_162	13_46_1	870_46_1081	2142_46_440	651_46_208	81_46_4332	377_46_1	105_46_85
10_46_1	1175_46_145	13_46_1	870_46_1066	2142_46_460	651_46_187	81_46_4363	377_46_1	105_46_91
10_46_1	1175_46_148	13_46_1	870_46_1065	2142_46_451	651_46_203	81_46_4365	105_46_81
10_46_1	1175_46_164	13_46_1	870_46_1056	2142_46_441	651_46_183	81_46_4386	105_46_81
10_46_1	1175_46_151	13_46_1	870_46_1048	2142_46_429	651_46_177	81_46_4409	105_46_96
10_46_1	1175_46_135	13_46_1	870_46_1050	2142_46_417	651_46_179	81_46_4444	105_46_84
10_46_1	1175_46_161	13_46_1	870_46_1036	2142_46_436	651_46_180	81_46_4397	105_46_100
10_46_1	1175_46_185	13_46_1	870_46_1019	2142_46_403	651_46_174	81_46_4434	105_46_96
10_46_1	1175_46_181	13_46_1	870_46_1012	2142_46_394	651_46_159	81_46_4451	105_46_110
10_46_1	1175_46_168	13_46_1	870_46_1035	2142_46_375	651_46_155	81_46_4472	105_46_106
10_46_1	1175_46_163	13_46_1	870_46_1055	2142_46_367	651_46_125	81_46_4489	105_46_112
10_46_1	1175_46_175	13_46_1	870_46_1042	2142_46_384	651_46_114	81_46_4467	105_46_130
10_46_1	1175_46_165	13_46_1	870_46_1031	2142_46_377	651_46_104	81_46_4499	105_46_135
10_46_1	1175_46_161	13_46_1	870_46_1024	2142_46_384	651_46_100	81_46_4507	105_46_135
10_46_1	1175_46_169	13_46_1	870_46_1033	2142_46_390	651_46_95	81_46_4488	105_46_135
10_46_1	1175_46_167	13_46_1	870_46_1039	2142_46_385	651_46_85	81_46_4494	105_46_142
10_46_1	1175_46_164	13_46_1	870_46_1042	2142_46_381	651_46_85	81_46_4493	105_46_146
10_46_1	1175_46_162	13_46_1	870_46_1038	2142_46_380	651_46_78	81_46_4507	105_46_148
10_46_1	1175_46_156	13_46_1	870_46_1012	2142_46_385	651_46_77	81_46_4537	105_46_146
10_46_1	1175_46_147	13_46_1	870_46_1013	2142_46_375	651_46_66	81_46_4577	105_46_134
10_46_1	1175_46_146	13_46_1	870_46_1030	2142_46_362	651_46_71	81_46_4555	105_46_149
10_46_1	1175_46_154	13_46_1	870_46_1034	2142_46_376	651_46_72	81_46_4518	105_46_159
10_46_1	1175_46_179	13_46_1	870_46_1012	2142_46_371	651_46_64	81_46_4511	105_46_174
10_46_1	1175_46_192	13_46_1	870_46_998	2142_46_408	651_46_60	81_46_4495	105_46_158
10_46_1	1175_46_170	13_46_1	870_46_991	2142_46_387	651_46_46	81_46_4556	105_46_163
10_46_1	1175_46_157	13_46_1	870_46_1001	2142_46_387	651_46_60	81_46_4537	105_46_170
10_46_1	1175_46_149	13_46_1	870_46_983	2142_46_396	651_46_52	81_46_4567	105_46_164
10_46_1	1175_46_142	13_46_1	870_46_975	2142_46_374	651_46_61	81_46_4594	105_46_166
10_46_1	1175_46_141	13_46_1	870_46_1017	2142_46_378	651_46_58	81_46_4554	105_46_163
10_46_1	1175_46_161	13_46_1	870_46_1006	2142_46_361	651_46_53	81_46_4586	105_46_142
10_46_1	1175_46_157	13_46_1	870_46_998	2142_46_361	651_46_61	81_46_4584	105_46_148
10_46_1	1175_46_154	13_46_1	870_46_994	2142_46_379	651_46_71	81_46_4534	105_46_176
10_46_1	1175_46_156	13_46_1	870_46_995	2142_46_364	651_46_82	81_46_4542	105_46_169
10_46_1	1175_46_147	13_46_1	870_46_1009	2142_46_366	651_46_81	81_46_4528	105_46_176
10_46_1	1175_46_132	13_46_1	870_46_992	2142_46_395	651_46_80	81_46_4557	105_46_156
10_46_1	1175_46_134	13_46_1	870_46_1024	2142_46_422	651_46_79	81_46_4507	105_46_147
10_46_1	1175_46_139	13_46_1	870_46_1017	2142_46_427	651_46_92	81_46_4502	105_46_132
10_46_1	1175_46_133	13_46_1	870_46_1001	2142_46_461	651_46_95	81_46_4473	105_46_147
10_46_1	1175_46_142	13_46_1	870_46_989	2142_46_440	651_46_118	81_46_4480	105_46_138
10_46_1	1175_46_152	13_46_1	870_46_994	2142_46_414	651_46_121	81_46_4499	105_46_129
10_46_1	1175_46_146	13_46_1	870_46_980	2142_46_434	651_46_116	81_46_4516	105_46_119
10_46_1	1175_46_130	13_46_1	870_46_978	2142_46_477	651_46_119	81_46_4495	105_46_111
10_46_1	1175_46_127	13_46_1	870_46_1000	2142_46_429	651_46_115	81_46_4525	105_46_114
10_46_1	1175_46_124	13_46_1	870_46_965	2142_46_416	651_46_115	81_46_4577	105_46_114
10_46_1	1175_46_124	13_46_1	870_46_985	2142_46_424	651_46_121	81_46_4531	105_46_125
10_46_1	1175_46_138	13_46_1	870_46_1014	2142_46_389	651_46_118	81_46_4524	105_46_130
10_46_1	1175_46_156	13_46_1	870_46_1022	2142_46_362	651_46_115	81_46_4526	105_46_130
10_46_1	1175_46_135	13_46_1	870_46_1015	2142_46_383	651_46_99	81_46_4537	105_46_142
10_46_1	1175_46_128	13_46_1	870_46_1029	2142_46_352	651_46_112	81_46_4529	105_46_161
10_46_1	1175_46_111	13_46_1	870_46_1001	2142_46_373	651_46_108	81_46_4543	105_46_174
10_46_1	1175_46_114	13_46_1	870_46_1040	2142_46_379	651_46_101	81_46_4489	105_46_186
10_46_1	1175_46_121	13_46_1	870_46_1034	2142_46_384	651_46_101	81_46_4503	105_46_168
10_46_1	1175_46_106	13_46_1	870_46_1049	2142_46_403	651_46_98	81_46_4496	105_46_161
10_46_1	1175_46_126	13_46_1	870_46_1048	2142_46_395	651_46_72	81_46_4488	105_46_182
10_46_1	1175_46_135	13_46_1	870_46_1048	2142_46_408	651_46_77	81_46_4455	105_46_188
10_46_1	1175_46_127	13_46_1	870_46_1039	2142_46_405	651_46_76	81_46_4478	105_46_184
10_46_1	1175_46_118	13_46_1	870_46_1039	2142_46_405	651_46_64	81_46_4503	105_46_183
10_46_1	1175_46_99	13_46_1	870_46_1068	2142_46_389	651_46_67	81_46_4503	105_46_186
10_46_1	1175_46_107	13_46_1	870_46_1094	2142_46_394	651_46_80	81_46_4460	105_46_177
10_46_1	1175_46_110	13_46_1	870_46_1137	2142_46_354	651_46_77	81_46_4453	105_46_181
10_46_1	1175_46_111	13_46_1	870_46_1141	2142_46_379	651_46_70	81_46_4436	105_46_176
10_46_1	1175_46_108	13_46_1	870_46_1122	2142_46_390	651_46_69	81_46_4457	105_46_165
10_46_1	1175_46_117	13_46_1	870_46_1125	2142_46_358	651_46_76	81_46_4459	105_46_176
10_46_1	1175_46_116	13_46_1	870_46_1120	2142_46_365	651_46_78	81_46_4458	105_46_175
10_46_1	1175_46_125	13_46_1	870_46_1087	2142_46_340	651_46_71	81_46_4530	105_46_159
10_46_1	1175_46_117	13_46_1	870_46_1075	2142_46_319	651_46_73	81_46_4552	105_46_177
10_46_1	1175_46_139	13_46_1	870_46_1045	2142_46_297	651_46_69	81_46_4597	105_46_166
10_46_1	1175_46_142	13_46_1	870_46_1062	2142_46_286	651_46_74	81_46_4578	105_46_171
10_46_1	1175_46_131	13_46_1	870_46_1049	2142_46_297	651_46_59	81_46_4597	105_46_180
10_46_1	1175_46_135	13_46_1	870_46_1075	2142_46_276	651_46_60	81_46_4589	105_46_178
10_46_1	1175_46_122	13_46_1	870_46_1089	2142_46_300	651_46_62	81_46_4554	105_46_186
10_46_1	1175_46_135	13_46_1	870_46_1062	2142_46_301	651_46_68	81_46_4574	105_46_173
10_46_1	1175_46_120	13_46_1	870_46_1082	2142_46_309	651_46_75	81_46_4548	105_46_176
10_46_1	1175_46_132	13_46_1	870_46_1070	2142_46_331	651_46_72	81_46_4520	105_46_186
10_46_1	1175_46_116	13_46_1	870_46_1053	2142_46_363	651_46_73	81_46_4503	105_46_203
10_46_1	1175_46_122	13_46_1	870_46_1067	2142_46_357	651_46_98	81_46_4443	105_46_225
10_46_1	1175_46_115	13_46_1	870_46_1027	2142_46_357	651_46_107	81_46_4475	105_46_230
10_46_1	1175_46_127	13_46_1	870_46_983	2142_46_414	651_46_95	81_46_4459	105_46_233
10_46_1	1175_46_123	13_46_1	870_46_995	2142_46_409	651_46_94	81_46_4452	105_46_238
10_46_1	1175_46_124	13_46_1	870_46_986	2142_46_423	651_46_90	81_46_4441	105_46_247
10_46_1	1175_46_133	13_46_1	870_46_1000	2142_46_425	651_46_88	81_46_4416	105_46_250
10_46_1	1175_46_131	13_46_1	870_46_1000	2142_46_412	651_46_94	81_46_4427	105_46_249
10_46_1	1175_46_132	13_46_1	870_46_997	2142_46_428	651_46_89	81_46_4414	105_46_252
10_46_1	1175_46_131	13_46_1	870_46_943	2142_46_444	651_46_83	81_46_4444	105_46_268
10_46_1	1175_46_131	13_46_1	870_46_946	2142_46_484	651_46_88	81_46_4395	105_46_265
10_46_1	1175_46_119	13_46_1	870_46_935	2142_46_474	651_46_95	81_46_4427	105_46_259
10_46_1	1175_46_128	13_46_1	870_46_921	2142_46_460	651_46_89	81_46_4456	105_46_258
10_46_1	1175_46_117	13_46_1	870_46_935	2142_46_506	651_46_97	81_46_4411	105_46_247
10_46_1	1175_46_117	13_46_1	870_46_926	2142_46_510	651_46_92	81_46_4424	105_46_244
10_46_1	1175_46_122	13_46_1	870_46_923	2142_46_522	651_46_78	81_46_4433	105_46_233
10_46_1	1175_46_119	13_46_1	870_46_897	2142_46_518	651_46_78	81_46_4473	105_46_228
10_46_1	1175_46_131	13_46_1	870_46_889	2142_46_508	651_46_74	81_46_4487	105_46_222
10_46_1	1175_46_141	13_46_1	870_46_864	2142_46_494	651_46_82	81_46_4544	105_46_187
10_46_1	1175_46_142	13_46_1	870_46_857	2142_46_464	651_46_83	81_46_4581	105_46_183
10_46_1	1175_46_142	13_46_1	870_46_863	2142_46_469	651_46_84	81_46_4571	105_46_183
10_46_1	1175_46_113	13_46_1	870_46_866	2142_46_441	651_46_82	81_46_4630	105_46_179
10_46_1	1175_46_116	13_46_1	870_46_886	2142_46_445	651_46_75	81_46_4602	105_46_188
10_46_1	1175_46_96	13_46_1	870_46_893	2142_46_477	651_46_76	81_46_4577	105_46_191
10_46_1	1175_46_94	13_46_1	870_46_885	2142_46_465	651_46_75	81_46_4591	105_46_201
10_46_1	1175_46_119	13_46_1	870_46_880	2142_46_451	651_46_80	81_46_4616	105_46_165
10_46_1	1175_46_110	13_46_1	870_46_871	2142_46_464	651_46_81	81_46_4600	105_46_187
10_46_1	1175_46_112	13_46_1	870_46_830	2142_46_481	651_46_89	81_46_4619	105_46_182
10_46_1	1175_46_114	13_46_1	870_46_815	2142_46_500	651_46_84	81_46_4621	105_46_178
10_46_1	1175_46_120	13_46_1	870_46_817	2142_46_488	651_46_82	81_46_4654	105_46_152
10_46_1	1175_46_118	13_46_1	870_46_817	2142_46_509	651_46_82	81_46_4630	105_46_156
10_46_1	1175_46_125	13_46_1	870_46_851	2142_46_514	651_46_72	81_46_4591	105_46_159
10_46_1	1175_46_113	13_46_1	870_46_879	2142_46_494	651_46_75	81_46_4569	105_46_181
10_46_1	1175_46_129	13_46_1	870_46_892	2142_46_500	651_46_71	81_46_4558	105_46_162
10_46_1	1175_46_138	13_46_1	870_46_914	2142_46_503	651_46_75	81_46_4523	105_46_158
10_46_1	1175_46_134	13_46_1	870_46_928	2142_46_505	651_46_74	81_46_4484	105_46_184
10_46_1	1175_46_147	13_46_1	870_46_905	2142_46_518	651_46_69	81_46_4495	105_46_175
10_46_1	1175_46_156	13_46_1	870_46_893	2142_46_487	651_46_60	81_46_4554	105_46_160
10_46_1	1175_46_157	13_46_1	870_46_892	2142_46_494	651_46_67	81_46_4530	105_46_168
10_46_1	1175_46_158	13_46_1	870_46_915	2142_46_513	651_46_69	81_46_4504	105_46_151
10_46_1	1175_46_144	13_46_1	870_46_899	2142_46_525	651_46_64	81_46_4541	105_46_136
10_46_1	1175_46_140	13_46_1	870_46_880	2142_46_517	651_46_73	81_46_4562	105_46_139
10_46_1	1175_46_117	13_46_1	870_46_918	2142_46_541	651_46_82	81_46_4523	105_46_132
10_46_1	1175_46_107	13_46_1	870_46_913	2142_46_566	651_46_80	81_46_4523	105_46_124
10_46_1	1175_46_112	13_46_1	870_46_919	2142_46_550	651_46_77	81_46_4527	105_46_128
10_46_1	1175_46_128	13_46_1	870_46_971	2142_46_540	651_46_82	81_46_4455	105_46_135
10_46_1	1175_46_156	13_46_1	870_46_963	2142_46_566	651_46_73	81_46_4432	105_46_119
10_46_1	1175_46_164	13_46_1	870_46_964	2142_46_558	651_46_58	81_46_4435	105_46_128
10_46_1	1175_46_160	13_46_1	870_46_959	2142_46_558	651_46_61	81_46_4437	105_46_133
10_46_1	1175_46_152	13_46_1	870_46_981	2142_46_551	651_46_62	81_46_4449	105_46_117
10_46_1	1175_46_149	13_46_1	870_46_996	2142_46_533	651_46_59	81_46_4461	105_46_114
10_46_1	1175_46_155	13_46_1	870_46_977	2142_46_545	651_46_61	81_46_4448	105_46_126
10_46_1	1175_46_162	13_46_1	870_46_959	2142_46_526	651_46_59	81_46_4469	105_46_136
10_46_1	1175_46_175	13_46_1	870_46_939	2142_46_507	651_46_59	81_46_4490	105_46_141
10_46_1	1175_46_197	13_46_1	870_46_935	2142_46_500	651_46_51	81_46_4492	105_46_137
10_46_1	1175_46_189	13_46_1	870_46_927	2142_46_496	651_46_54	81_46_4505	105_46_140
10_46_1	1175_46_171	13_46_1	870_46_952	2142_46_505	651_46_40	81_46_4482	105_46_160
10_46_1	1175_46_174	13_46_1	870_46_954	2142_46_499	651_46_41	81_46_4494	105_46_146
10_46_1	1175_46_176	13_46_1	870_46_932	2142_46_500	651_46_44	81_46_4509	105_46_147
10_46_1	1175_46_165	13_46_1	870_46_937	2142_46_513	651_46_47	81_46_4501	105_46_148
10_46_1	1175_46_166	13_46_1	870_46_907	2142_46_525	651_46_51	81_46_4524	105_46_138
10_46_1	1175_46_174	13_46_1	870_46_907	2142_46_530	651_46_55	81_46_4509	105_46_136
10_46_1	1175_46_141	13_46_1	870_46_913	2142_46_538	651_46_63	81_46_4528	105_46_127
10_46_1	1175_46_137	13_46_1	870_46_900	2142_46_548	651_46_64	81_46_4534	105_46_128
10_46_1	1175_46_138	13_46_1	870_46_902	2142_46_561	651_46_69	81_46_4526	105_46_116
10_46_1	1175_46_137	13_46_1	870_46_906	2142_46_560	651_46_63	81_46_4547	105_46_100
10_46_1	1175_46_134	13_46_1	870_46_910	2142_46_549	651_46_53	81_46_4561	105_46_106
10_46_1	1175_46_129	13_46_1	870_46_919	2142_46_548	651_46_54	81_46_4567	105_46_95
10_46_1	1175_46_128	13_46_1	870_46_930	2142_46_544	651_46_53	81_46_4563	105_46_94
10_46_1	1175_46_124	13_46_1	870_46_930	2142_46_554	651_46_50	81_46_4558	105_46_97
10_46_1	1175_46_117	13_46_1	870_46_909	2142_46_553	651_46_43	81_46_4610	105_46_78
10_46_1	1175_46_110	13_46_1	870_46_898	2142_46_551	651_46_32	81_46_4633	105_46_84
10_46_1	1175_46_106	13_46_1	870_46_859	2142_46_548	651_46_35	81_46_4651	105_46_108
10_46_1	1175_46_87	13_46_1	870_46_844	2142_46_571	651_46_36	81_46_4679	105_46_95
10_46_1	1175_46_90	13_46_1	870_46_893	2142_46_545	651_46_29	81_46_4667	105_46_88
10_46_1	1175_46_89	13_46_1	870_46_884	2142_46_512	651_46_24	81_46_4709	105_46_92
10_46_1	1175_46_75	13_46_1	870_46_885	2142_46_485	651_46_25	81_46_4728	105_46_111
10_46_1	1175_46_79	13_46_1	870_46_894	2142_46_498	651_46_28	81_46_4692	105_46_118
10_46_1	1175_46_97	13_46_1	870_46_909	2142_46_493	651_46_31	81_46_4673	105_46_106
10_46_1	1175_46_82	13_46_1	870_46_915	2142_46_518	651_46_25	81_46_4666	105_46_103
10_46_1	1175_46_75	13_46_1	870_46_883	2142_46_534	651_46_28	81_46_4679	105_46_109
10_46_1	1175_46_70	13_46_1	870_46_865	2142_46_554	651_46_29	81_46_4693	105_46_99
10_46_1	1175_46_63	13_46_1	870_46_858	2142_46_568	651_46_30	81_46_4697	105_46_95
10_46_1	1175_46_68	13_46_1	870_46_876	2142_46_556	651_46_27	81_46_4685	105_46_99
10_46_1	1175_46_59	13_46_1	870_46_886	2142_46_537	651_46_25	81_46_4700	105_46_105
10_46_1	1175_46_56	13_46_1	870_46_934	2142_46_518	651_46_22	81_46_4667	105_46_115
10_46_1	1175_46_46	13_46_1	870_46_944	2142_46_522	651_46_17	81_46_4653	105_46_131
10_46_1	1175_46_53	13_46_1	870_46_943	2142_46_458	651_46_23	81_46_4728	105_46_108
10_46_1	1175_46_61	13_46_1	870_46_930	2142_46_434	651_46_17	81_46_4772	105_46_98
10_46_1	1175_46_61	13_46_1	870_46_940	2142_46_437	651_46_19	81_46_4747	105_46_107
10_46_1	1175_46_62	13_46_1	870_46_914	2142_46_457	651_46_14	81_46_4758	105_46_105
10_46_1	1175_46_59	13_46_1	870_46_883	2142_46_441	651_46_13	81_46_4807	105_46_109
10_46_1	1175_46_62	13_46_1	870_46_872	2142_46_438	651_46_16	81_46_4802	105_46_121
10_46_1	1175_46_69	13_46_1	870_46_854	2142_46_437	651_46_12	81_46_4807	105_46_133
10_46_1	1175_46_64	13_46_1	870_46_830	2142_46_413	651_46_11	81_46_4878	105_46_115
10_46_1	1175_46_76	13_46_1	870_46_863	2142_46_389	651_46_7	81_46_4866	105_46_110
10_46_1	1175_46_72	13_46_1	870_46_850	2142_46_381	651_46_10	81_46_4896	105_46_102
10_46_1	1175_46_65	13_46_1	870_46_839	2142_46_400	651_46_10	81_46_4871	105_46_125
10_46_1	1175_46_65	13_46_1	870_46_876	2142_46_382	651_46_17	81_46_4836	105_46_136
10_46_1	1175_46_75	13_46_1	870_46_886	2142_46_406	651_46_24	81_46_4819	105_46_101
10_46_1	1175_46_78	13_46_1	870_46_857	2142_46_448	651_46_22	81_46_4812	105_46_92
10_46_1	1175_46_92	13_46_1	870_46_862	2142_46_426	651_46_25	81_46_4813	105_46_93
10_46_1	1175_46_96	13_46_1	870_46_840	2142_46_436	651_46_25	81_46_4830	105_46_83
10_46_1	1175_46_95	13_46_1	870_46_836	2142_46_418	651_46_25	81_46_4860	105_46_75
10_46_1	1175_46_85	13_46_1	870_46_830	2142_46_434	651_46_33	81_46_4848	105_46_77
10_46_1	1175_46_92	13_46_1	870_46_805	2142_46_448	651_46_18	81_46_4863	105_46_82
10_46_1	1175_46_94	13_46_1	870_46_811	2142_46_446	651_46_19	81_46_4853	105_46_86
10_46_1	1175_46_89	13_46_1	870_46_804	2142_46_453	651_46_25	81_46_4856	105_46_80
10_46_1	1175_46_103	13_46_1	870_46_807	2142_46_451	651_46_24	81_46_4840	105_46_84
10_46_1	1175_46_115	13_46_1	870_46_770	2142_46_483	651_46_28	81_46_4821	105_46_93
10_46_1	1175_46_132	13_46_1	870_46_801	2142_46_486	651_46_28	81_46_4771	105_46_94
10_46_1	1175_46_130	13_46_1	870_46_845	2142_46_515	651_46_34	81_46_4691	105_46_97
10_46_1	1175_46_138	13_46_1	870_46_880	2142_46_487	651_46_33	81_46_4686	105_46_87
10_46_1	1175_46_140	13_46_1	870_46_886	2142_46_480	651_46_31	81_46_4684	105_46_91
10_46_1	1175_46_152	13_46_1	870_46_849	2142_46_511	651_46_23	81_46_4707	105_46_71
10_46_1	1175_46_134	13_46_1	870_46_881	2142_46_486	651_46_18	81_46_4700	105_46_94
10_46_1	1175_46_140	13_46_1	870_46_877	2142_46_480	651_46_13	81_46_4704	105_46_97
10_46_1	1175_46_138	13_46_1	870_46_956	2142_46_454	651_46_11	81_46_4649	105_46_102
10_46_1	1175_46_148	13_46_1	870_46_965	2142_46_452	651_46_11	81_46_4620	105_46_114
10_46_1	1175_46_153	13_46_1	870_46_965	2142_46_478	651_46_14	81_46_4576	105_46_127
10_46_1	1175_46_140	13_46_1	870_46_975	2142_46_487	651_46_10	81_46_4573	105_46_127
10_46_1	1175_46_155	13_46_1	870_46_974	2142_46_469	651_46_14	81_46_4592	105_46_107
10_46_1	1175_46_159	13_46_1	870_46_984	2142_46_462	651_46_18	81_46_4596	105_46_93
10_46_1	1175_46_160	13_46_1	870_46_998	2142_46_451	651_46_8	81_46_4588	105_46_104
10_46_1	1175_46_169	13_46_1	870_46_987	2142_46_425	651_46_10	81_46_4629	105_46_90
10_46_1	1175_46_190	13_46_1	870_46_1042	2142_46_414	651_46_13	81_46_4564	105_46_88
10_46_1	1175_46_182	13_46_1	870_46_994	2142_46_422	651_46_11	81_46_4626	105_46_77
10_46_1	1175_46_166	13_46_1	870_46_971	2142_46_414	651_46_8	81_46_4687	105_46_66
10_46_1	1175_46_187	13_46_1	870_46_973	2142_46_425	651_46_7	81_46_4661	105_46_59
10_46_1	1175_46_192	13_46_1	870_46_967	2142_46_389	651_46_9	81_46_4696	105_46_59
10_46_1	1175_46_188	13_46_1	870_46_972	2142_46_383	651_46_5	81_46_4716	105_46_47
10_46_1	1175_46_196	13_46_1	870_46_988	2142_46_368	651_46_4	81_46_4702	105_46_54
10_46_1	1175_46_188	13_46_1	870_46_993	2142_46_350	651_46_3	81_46_4732	105_46_47
10_46_1	1175_46_180	13_46_1	870_46_1004	2142_46_343	651_46_8	81_46_4723	105_46_52
10_46_1	1175_46_170	13_46_1	870_46_1025	2142_46_350	651_46_3	81_46_4713	105_46_48
10_46_1	1175_46_153	13_46_1	870_46_1039	2142_46_329	651_46_4	81_46_4738	105_46_46
10_46_1	1175_46_170	13_46_1	870_46_1024	2142_46_329	81_46_4739	105_46_47
10_46_1	1175_46_166	13_46_1	870_46_1010	2142_46_330	81_46_4771	105_46_34
10_46_1	1175_46_168	13_46_1	870_46_1004	2142_46_333	81_46_4778	105_46_28
10_46_1	1175_46_163	13_46_1	870_46_1003	2142_46_325	81_46_4793	105_46_27
10_46_1	1175_46_175	13_46_1	870_46_1008	2142_46_345	81_46_4754	105_46_28
10_46_1	1175_46_166	13_46_1	870_46_1026	2142_46_335	81_46_4757	105_46_28
10_46_1	1175_46_158	13_46_1	870_46_1056	2142_46_323	81_46_4752	105_46_21
10_46_1	1175_46_168	13_46_1	870_46_1082	2142_46_293	81_46_4743	105_46_22
10_46_1	1175_46_166	13_46_1	870_46_1061	2142_46_298	81_46_4762	105_46_22
10_46_1	1175_46_176	13_46_1	870_46_1121	2142_46_287	81_46_4705	105_46_19
10_46_1	1175_46_182	13_46_1	870_46_1093	2142_46_274	81_46_4742	105_46_20
10_46_1	1175_46_182	13_46_1	870_46_1101	2142_46_289	81_46_4718	105_46_21
10_46_1	1175_46_180	13_46_1	870_46_1107	2142_46_281	81_46_4716	105_46_26
10_46_1	1175_46_189	13_46_1	870_46_1070	2142_46_291	81_46_4739	105_46_22
10_46_1	1175_46_185	13_46_1	870_46_1065	2142_46_274	81_46_4769	105_46_18
10_46_1	1175_46_180	13_46_1	870_46_1076	2142_46_269	81_46_4763	105_46_22
10_46_1	1175_46_170	13_46_1	870_46_1067	2142_46_228	81_46_4828	105_46_18
10_46_1	1175_46_154	13_46_1	870_46_1121	2142_46_223	81_46_4799	105_46_16
10_46_1	1175_46_164	13_46_1	870_46_1142	2142_46_206	81_46_4789	105_46_11
10_46_1	1175_46_147	13_46_1	870_46_1176	2142_46_204	81_46_4776	105_46_8
10_46_1	1175_46_136	13_46_1	870_46_1216	2142_46_196	81_46_4751	105_46_9
10_46_1	1175_46_115	13_46_1	870_46_1226	2142_46_182	81_46_4776	105_46_9
10_46_1	1175_46_114	13_46_1	870_46_1244	2142_46_182	81_46_4755	105_46_16
10_46_1	1175_46_113	13_46_1	870_46_1220	2142_46_193	81_46_4769	105_46_18
10_46_1	1175_46_105	13_46_1	870_46_1258	2142_46_187	81_46_4742	105_46_21
10_46_1	1175_46_98	13_46_1	870_46_1243	2142_46_188	81_46_4762	105_46_20
10_46_1	1175_46_95	13_46_1	870_46_1252	2142_46_195	81_46_4746	105_46_24
10_46_1	1175_46_106	13_46_1	870_46_1267	2142_46_232	81_46_4686	105_46_20
10_46_1	1175_46_94	13_46_1	870_46_1274	2142_46_219	81_46_4702	105_46_21
10_46_1	1175_46_81	13_46_1	870_46_1259	2142_46_207	81_46_4743	105_46_21
10_46_1	1175_46_72	13_46_1	870_46_1240	2142_46_205	81_46_4767	105_46_27
10_46_1	1175_46_72	13_46_1	870_46_1230	2142_46_223	81_46_4768	105_46_19
10_46_1	1175_46_75	13_46_1	870_46_1254	2142_46_214	81_46_4754	105_46_15
10_46_1	1175_46_65	13_46_1	870_46_1265	2142_46_226	81_46_4743	105_46_12
10_46_1	1175_46_63	13_46_1	870_46_1299	2142_46_242	81_46_4697	105_46_12
10_46_1	1175_46_58	13_46_1	870_46_1342	2142_46_211	81_46_4693	105_46_8
10_46_1	1175_46_62	13_46_1	870_46_1353	2142_46_205	81_46_4689	105_46_4
10_46_1	1175_46_71	13_46_1	870_46_1404	2142_46_204	81_46_4631	105_46_2
10_46_1	1175_46_71	13_46_1	870_46_1440	2142_46_209	81_46_4588	105_46_5
10_46_1	1175_46_58	13_46_1	870_46_1450	2142_46_211	81_46_4590	105_46_3
10_46_1	1175_46_52	13_46_1	870_46_1424	2142_46_221	81_46_4613	105_46_1
10_46_1	1175_46_57	13_46_1	870_46_1438	2142_46_235	81_46_4581
10_46_1	1175_46_45	13_46_1	870_46_1464	2142_46_230	81_46_4571
10_46_1	1175_46_53	13_46_1	870_46_1498	2142_46_220	81_46_4539
10_46_1	1175_46_46	13_46_1	870_46_1443	2142_46_237	81_46_4584
10_46_1	1175_46_57	13_46_1	870_46_1421	2142_46_221	81_46_4613
10_46_1	1175_46_65	13_46_1	870_46_1383	2142_46_220	81_46_4645
10_46_1	1175_46_59	13_46_1	870_46_1344	2142_46_213	81_46_4697
10_46_1	1175_46_53	13_46_1	870_46_1336	2142_46_228	81_46_4696
10_46_1	1175_46_50	13_46_1	870_46_1340	2142_46_242	81_46_4679
10_46_1	1175_46_59	13_46_1	870_46_1374	2142_46_243	81_46_4637
10_46_1	1175_46_54	13_46_1	870_46_1355	2142_46_243	81_46_4659
10_46_1	1175_46_45	13_46_1	870_46_1383	2142_46_230	81_46_4655
10_46_1	1175_46_39	13_46_1	870_46_1368	2142_46_220	81_46_4684
10_46_1	1175_46_25	13_46_1	870_46_1338	2142_46_221	81_46_4728
10_46_1	1175_46_33	13_46_1	870_46_1339	2142_46_237	81_46_4702
10_46_1	1175_46_29	13_46_1	870_46_1321	2142_46_237	81_46_4723
10_46_1	1175_46_21	13_46_1	870_46_1307	2142_46_236	81_46_4747
10_46_1	1175_46_11	13_46_1	870_46_1286	2142_46_246	81_46_4767
10_46_1	1175_46_17	13_46_1	870_46_1303	2142_46_246	81_46_4743
10_46_1	1175_46_24	13_46_1	870_46_1297	2142_46_243	81_46_4747
10_46_1	1175_46_34	13_46_1	870_46_1261	2142_46_231	81_46_4785
10_46_1	1175_46_35	13_46_1	870_46_1276	2142_46_226	81_46_4776
10_46_1	1175_46_28	13_46_1	870_46_1259	2142_46_207	81_46_4818
10_46_1	1175_46_30	13_46_1	870_46_1272	2142_46_224	81_46_4785
10_46_1	1175_46_25	13_46_1	870_46_1233	2142_46_251	81_46_4802
10_46_1	1175_46_27	13_46_1	870_46_1204	2142_46_265	81_46_4816
10_46_1	1175_46_24	13_46_1	870_46_1211	2142_46_252	81_46_4826
10_46_1	1175_46_26	13_46_1	870_46_1210	2142_46_254	81_46_4823
10_46_1	1175_46_24	13_46_1	870_46_1231	2142_46_266	81_46_4792
10_46_1	1175_46_29	13_46_1	870_46_1232	2142_46_255	81_46_4797
10_46_1	1175_46_29	13_46_1	870_46_1239	2142_46_237	81_46_4807
10_46_1	1175_46_28	13_46_1	870_46_1246	2142_46_233	81_46_4806
10_46_1	1175_46_30	13_46_1	870_46_1225	2142_46_219	81_46_4839
10_46_1	1175_46_31	13_46_1	870_46_1251	2142_46_207	81_46_4823
10_46_1	1175_46_27	13_46_1	870_46_1245	2142_46_197	81_46_4844
10_46_1	1175_46_30	13_46_1	870_46_1276	2142_46_173	81_46_4833
10_46_1	1175_46_29	13_46_1	870_46_1299	2142_46_183	81_46_4802
10_46_1	1175_46_29	13_46_1	870_46_1309	2142_46_193	81_46_4782
10_46_1	1175_46_37	13_46_1	870_46_1276	2142_46_176	81_46_4823
10_46_1	1175_46_39	13_46_1	870_46_1271	2142_46_170	81_46_4831
10_46_1	1175_46_38	13_46_1	870_46_1279	2142_46_139	81_46_4855
10_46_1	1175_46_46	13_46_1	870_46_1295	2142_46_125	81_46_4845
10_46_1	1175_46_60	13_46_1	870_46_1283	2142_46_122	81_46_4847
10_46_1	1175_46_68	13_46_1	870_46_1242	2142_46_117	81_46_4886
10_46_1	1175_46_68	13_46_1	870_46_1244	2142_46_128	81_46_4873
10_46_1	1175_46_64	13_46_1	870_46_1262	2142_46_128	81_46_4857
10_46_1	1175_46_67	13_46_1	870_46_1248	2142_46_141	81_46_4857
10_46_1	1175_46_52	13_46_1	870_46_1239	2142_46_129	81_46_4893
10_46_1	1175_46_51	13_46_1	870_46_1220	2142_46_153	81_46_4888
10_46_1	1175_46_41	13_46_1	870_46_1223	2142_46_132	81_46_4916
10_46_1	1175_46_53	13_46_1	870_46_1202	2142_46_129	81_46_4928
10_46_1	1175_46_55	13_46_1	870_46_1198	2142_46_134	81_46_4926
10_46_1	1175_46_56	13_46_1	870_46_1192	2142_46_144	81_46_4920
10_46_1	1175_46_56	13_46_1	870_46_1207	2142_46_136	81_46_4914
10_46_1	1175_46_47	13_46_1	870_46_1227	2142_46_132	81_46_4907
10_46_1	1175_46_53	13_46_1	870_46_1252	2142_46_124	81_46_4884
10_46_1	1175_46_55	13_46_1	870_46_1275	2142_46_130	81_46_4853
10_46_1	1175_46_54	13_46_1	870_46_1296	2142_46_117	81_46_4845
10_46_1	1175_46_54	13_46_1	870_46_1328	2142_46_108	81_46_4820
10_46_1	1175_46_57	13_46_1	870_46_1302	2142_46_98	81_46_4854
10_46_1	1175_46_53	13_46_1	870_46_1321	2142_46_99	81_46_4838
10_46_1	1175_46_63	13_46_1	870_46_1238	2142_46_96	81_46_4915
10_46_1	1175_46_75	13_46_1	870_46_1197	2142_46_113	81_46_4925
10_46_1	1175_46_90	13_46_1	870_46_1228	2142_46_117	81_46_4875
10_46_1	1175_46_82	13_46_1	870_46_1253	2142_46_118	81_46_4859
10_46_1	1175_46_95	13_46_1	870_46_1252	2142_46_99	81_46_4865
10_46_1	1175_46_106	13_46_1	870_46_1259	2142_46_93	81_46_4855
10_46_1	1175_46_102	13_46_1	870_46_1256	2142_46_80	81_46_4875
10_46_1	1175_46_102	13_46_1	870_46_1264	2142_46_74	81_46_4872
10_46_1	1175_46_108	13_46_1	870_46_1271	2142_46_76	81_46_4856
10_46_1	1175_46_101	13_46_1	870_46_1255	2142_46_82	81_46_4874
10_46_1	1175_46_90	13_46_1	870_46_1247	2142_46_72	81_46_4903
10_46_1	1175_46_93	13_46_1	870_46_1250	2142_46_66	81_46_4904
10_46_1	1175_46_108	13_46_1	870_46_1256	2142_46_71	81_46_4877
10_46_1	1175_46_125	13_46_1	870_46_1237	2142_46_73	81_46_4877
10_46_1	1175_46_122	13_46_1	870_46_1265	2142_46_71	81_46_4852
10_46_1	1175_46_130	13_46_1	870_46_1254	2142_46_66	81_46_4859
10_46_1	1175_46_113	13_46_1	870_46_1256	2142_46_77	81_46_4866
10_46_1	1175_46_104	13_46_1	870_46_1289	2142_46_75	81_46_4843
10_46_1	1175_46_125	13_46_1	870_46_1316	2142_46_77	81_46_4792
10_46_1	1175_46_127	13_46_1	870_46_1314	2142_46_68	81_46_4802
10_46_1	1175_46_125	13_46_1	870_46_1320	2142_46_77	81_46_4789
10_46_1	1175_46_118	13_46_1	870_46_1333	2142_46_92	81_46_4770
10_46_1	1175_46_119	13_46_1	870_46_1340	2142_46_84	81_46_4768
10_46_1	1175_46_118	13_46_1	870_46_1366	2142_46_79	81_46_4748
10_46_1	1175_46_103	13_46_1	870_46_1353	2142_46_83	81_46_4774
10_46_1	1175_46_103	13_46_1	870_46_1371	2142_46_72	81_46_4764
10_46_1	1175_46_105	13_46_1	870_46_1378	2142_46_70	81_46_4758
10_46_1	1175_46_124	13_46_1	870_46_1362	2142_46_72	81_46_4752
10_46_1	1175_46_130	13_46_1	870_46_1385	2142_46_64	81_46_4731
10_46_1	1175_46_146	13_46_1	870_46_1425	2142_46_55	81_46_4685
10_46_1	1175_46_140	13_46_1	870_46_1427	2142_46_51	81_46_4692
10_46_1	1175_46_123	13_46_1	870_46_1447	2142_46_67	81_46_4675
10_46_1	1175_46_127	13_46_1	870_46_1440	2142_46_74	81_46_4671
10_46_1	1175_46_120	13_46_1	870_46_1464	2142_46_76	81_46_4652
10_46_1	1175_46_119	13_46_1	870_46_1449	2142_46_71	81_46_4671
10_46_1	1175_46_100	13_46_1	870_46_1472	2142_46_65	81_46_4674
10_46_1	1175_46_93	13_46_1	870_46_1454	2142_46_60	81_46_4703
10_46_1	1175_46_87	13_46_1	870_46_1472	2142_46_66	81_46_4686
10_46_1	1175_46_89	13_46_1	870_46_1477	2142_46_59	81_46_4683
10_46_1	1175_46_88	13_46_1	870_46_1480	2142_46_70	81_46_4671
10_46_1	1175_46_97	13_46_1	870_46_1458	2142_46_58	81_46_4698
10_46_1	1175_46_91	13_46_1	870_46_1457	2142_46_64	81_46_4698
10_46_1	1175_46_89	13_46_1	870_46_1431	2142_46_56	81_46_4735
10_46_1	1175_46_92	13_46_1	870_46_1424	2142_46_51	81_46_4745
10_46_1	1175_46_88	13_46_1	870_46_1499	2142_46_43	81_46_4680
10_46_1	1175_46_91	13_46_1	870_46_1477	2142_46_54	81_46_4690
10_46_1	1175_46_91	13_46_1	870_46_1488	2142_46_53	81_46_4677
10_46_1	1175_46_99	13_46_1	870_46_1458	2142_46_56	81_46_4695
10_46_1	1175_46_94	13_46_1	870_46_1500	2142_46_58	81_46_4657
10_46_1	1175_46_91	13_46_1	870_46_1450	2142_46_60	81_46_4709
10_46_1	1175_46_83	13_46_1	870_46_1431	2142_46_60	81_46_4735
10_46_1	1175_46_79	13_46_1	870_46_1387	2142_46_55	81_46_4787
10_46_1	1175_46_77	13_46_1	870_46_1394	2142_46_50	81_46_4787
10_46_1	1175_46_69	13_46_1	870_46_1400	2142_46_43	81_46_4796
10_46_1	1175_46_63	13_46_1	870_46_1432	2142_46_29	81_46_4785
10_46_1	1175_46_61	13_46_1	870_46_1445	2142_46_30	81_46_4775
10_46_1	1175_46_72	13_46_1	870_46_1488	2142_46_22	81_46_4729
10_46_1	1175_46_88	13_46_1	870_46_1513	2142_46_18	81_46_4689
10_46_1	1175_46_89	13_46_1	870_46_1574	2142_46_23	81_46_4622
10_46_1	1175_46_84	13_46_1	870_46_1569	2142_46_21	81_46_4634
10_46_1	1175_46_85	13_46_1	870_46_1546	2142_46_22	81_46_4657
10_46_1	1175_46_93	13_46_1	870_46_1508	2142_46_19	81_46_4693
10_46_1	1175_46_99	13_46_1	870_46_1454	2142_46_24	81_46_4734
10_46_1	1175_46_88	13_46_1	870_46_1460	2142_46_25	81_46_4739
10_46_1	1175_46_80	13_46_1	870_46_1469	2142_46_16	81_46_4746
10_46_1	1175_46_71	13_46_1	870_46_1530	2142_46_20	81_46_4690
10_46_1	1175_46_65	13_46_1	870_46_1565	2142_46_14	81_46_4666
10_46_1	1175_46_66	13_46_1	870_46_1529	2142_46_15	81_46_4698
10_46_1	1175_46_69	13_46_1	870_46_1544	2142_46_14	81_46_4683
10_46_1	1175_46_80	13_46_1	870_46_1545	2142_46_15	81_46_4673
10_46_1	1175_46_95	13_46_1	870_46_1530	2142_46_15	81_46_4672
10_46_1	1175_46_88	13_46_1	870_46_1539	2142_46_15	81_46_4668
10_46_1	1175_46_90	13_46_1	870_46_1528	2142_46_11	81_46_4681
10_46_1	1175_46_88	13_46_1	870_46_1559	2142_46_8	81_46_4655
10_46_1	1175_46_98	13_46_1	870_46_1568	2142_46_8	81_46_4638
10_46_1	1175_46_106	13_46_1	870_46_1545	2142_46_7	81_46_4655
10_46_1	1175_46_131	13_46_1	870_46_1556	2142_46_1	81_46_4625
10_46_1	1175_46_126	13_46_1	870_46_1566	2142_46_1	81_46_4620
10_46_1	1175_46_135	13_46_1	870_46_1577	2142_46_2	81_46_4599
10_46_1	1175_46_127	13_46_1	870_46_1570	2142_46_1	81_46_4615
1175_46_144	81_46_4581	13_46_1	870_46_1586
1175_46_151	81_46_4570	13_46_1	870_46_1591
1175_46_142	81_46_4500	13_46_1	870_46_1671
1175_46_142	81_46_4514	13_46_1	870_46_1652
1175_46_153	81_46_4443	13_46_1	870_46_1712
1175_46_147	81_46_4443	13_46_1	870_46_1718
1175_46_160	81_46_4460	13_46_1	870_46_1686
1175_46_139	81_46_4458	13_46_1	870_46_1713
1175_46_140	81_46_4466	13_46_1	870_46_1706
1175_46_147	81_46_4483	13_46_1	870_46_1683
1175_46_139	81_46_4449	13_46_1	870_46_1725
1175_46_126	81_46_4472	13_46_1	870_46_1715
1175_46_125	81_46_4462	13_46_1	870_46_1724
1175_46_149	81_46_4425	13_46_1	870_46_1738
1175_46_156	81_46_4426	13_46_1	870_46_1729
1175_46_133	81_46_4420	13_46_1	870_46_1757
1175_46_135	81_46_4386	13_46_1	870_46_1787
1175_46_148	81_46_4410	13_46_1	870_46_1751
1175_46_121	81_46_4431	13_46_1	870_46_1760
1175_46_132	81_46_4421	13_46_1	870_46_1757
1175_46_128	81_46_4413	13_46_1	870_46_1771
1175_46_140	81_46_4433	13_46_1	870_46_1738
1175_46_134	81_46_4465	13_46_1	870_46_1713
1175_46_146	81_46_4448	13_46_1	870_46_1716
1175_46_140	81_46_4477	13_46_1	870_46_1696
1175_46_138	81_46_4497	13_46_1	870_46_1678
1175_46_129	81_46_4511	13_46_1	870_46_1673
1175_46_143	81_46_4494	13_46_1	870_46_1675
1175_46_149	81_46_4426	13_46_1	870_46_1736
1175_46_149	81_46_4404	13_46_1	870_46_1757
1175_46_147	81_46_4385	13_46_1	870_46_1776
1175_46_165	81_46_4349	13_46_1	870_46_1795
1175_46_169	81_46_4348	13_46_1	870_46_1791
1175_46_150	81_46_4322	13_46_1	870_46_1834
1175_46_160	81_46_4275	13_46_1	870_46_1874
1175_46_162	81_46_4277	13_46_1	870_46_1871
1175_46_161	81_46_4281	13_46_1	870_46_1869
1175_46_148	81_46_4310	13_46_1	870_46_1852
1175_46_157	81_46_4301	13_46_1	870_46_1852
1175_46_145	81_46_4344	13_46_1	870_46_1823
1175_46_143	81_46_4380	13_46_1	870_46_1790
1175_46_144	81_46_4391	13_46_1	870_46_1778
1175_46_142	81_46_4394	13_46_1	870_46_1772
1175_46_150	81_46_4348	13_46_1	870_46_1813
1175_46_125	81_46_4351	13_46_1	870_46_1833
1175_46_139	81_46_4294	13_46_1	870_46_1878
1175_46_134	81_46_4333	13_46_1	870_46_1845
1175_46_144	81_46_4307	13_46_1	870_46_1860
1175_46_139	81_46_4291	13_46_1	870_46_1881
1175_46_167	81_46_4280	13_46_1	870_46_1864
1175_46_181	81_46_4239	13_46_1	870_46_1889
1175_46_184	81_46_4278	13_46_1	870_46_1850
1175_46_192	81_46_4222	13_46_1	870_46_1895
1175_46_207	81_46_4148	13_46_1	870_46_1954
1175_46_196	81_46_4183	13_46_1	870_46_1930
1175_46_180	81_46_4185	13_46_1	870_46_1945
1175_46_188	81_46_4213	13_46_1	870_46_1911
1175_46_183	81_46_4231	13_46_1	870_46_1897
1175_46_185	81_46_4161	13_46_1	870_46_1965
1175_46_206	81_46_4173	13_46_1	870_46_1931
1175_46_220	81_46_4172	13_46_1	870_46_1916
1175_46_225	81_46_4191	13_46_1	870_46_1893
1175_46_244	81_46_4152	13_46_1	870_46_1913
1175_46_225	81_46_4125	13_46_1	870_46_1957
1175_46_228	81_46_4076	13_46_1	870_46_2003
1175_46_248	81_46_4065	13_46_1	870_46_1997
1175_46_213	81_46_4131	13_46_1	870_46_1967
1175_46_223	81_46_4090	13_46_1	870_46_1998
1175_46_221	81_46_4051	13_46_1	870_46_2039
1175_46_211	81_46_4089	13_46_1	870_46_2012
1175_46_185	81_46_4099	13_46_1	870_46_2028
1175_46_215	81_46_4077	13_46_1	870_46_2019
1175_46_218	81_46_4035	13_46_1	870_46_2058
1175_46_212	81_46_3991	13_46_1	870_46_2110
1175_46_203	81_46_3975	13_46_1	870_46_2134
1175_46_177	81_46_3977	13_46_1	870_46_2158
1175_46_175	81_46_3943	13_46_1	870_46_2192
1175_46_165	81_46_3934	13_46_1	870_46_2214
1175_46_173	81_46_3874	13_46_1	870_46_2264
1175_46_191	81_46_3848	13_46_1	870_46_2269
1175_46_204	81_46_3809	13_46_1	870_46_2297
1175_46_186	81_46_3864	13_46_1	870_46_2261
1175_46_184	81_46_3845	13_46_1	870_46_2281
1175_46_192	81_46_3836	13_46_1	870_46_2285
1175_46_184	81_46_3846	13_46_1	870_46_2283
1175_46_198	81_46_3849	13_46_1	870_46_2266
1175_46_210	81_46_3835	13_46_1	870_46_2266
1175_46_196	81_46_3876	13_46_1	870_46_2240
1175_46_198	81_46_3885	13_46_1	870_46_2230
1175_46_181	81_46_3928	13_46_1	870_46_2203
1175_46_200	81_46_3876	13_46_1	870_46_2236
1175_46_192	81_46_3902	13_46_1	870_46_2218
1175_46_189	81_46_3921	13_46_1	870_46_2201
1175_46_195	81_46_3912	13_46_1	870_46_2203
1175_46_188	81_46_3951	13_46_1	870_46_2170
1175_46_201	81_46_3893	13_46_1	870_46_2215
1175_46_193	81_46_3935	13_46_1	870_46_2184
1175_46_209	81_46_3916	13_46_1	870_46_2182
1175_46_222	81_46_3911	13_46_1	870_46_2173
1175_46_252	81_46_3882	13_46_1	870_46_2173
1175_46_280	81_46_3807	13_46_1	870_46_2223
1175_46_276	81_46_3770	13_46_1	870_46_2264
1175_46_262	81_46_3820	13_46_1	870_46_2229
1175_46_259	81_46_3795	13_46_1	870_46_2255
1175_46_278	81_46_3728	13_46_1	870_46_2306
1175_46_260	81_46_3689	13_46_1	870_46_2363
1175_46_272	81_46_3695	13_46_1	870_46_2346
1175_46_268	81_46_3682	13_46_1	870_46_2363
1175_46_264	81_46_3674	13_46_1	870_46_2375
1175_46_256	81_46_3689	13_46_1	870_46_2365
1175_46_262	81_46_3683	13_46_1	870_46_2367
1175_46_243	81_46_3688	13_46_1	870_46_2380
1175_46_262	81_46_3710	13_46_1	870_46_2340
1175_46_256	81_46_3703	13_46_1	870_46_2353
1175_46_254	81_46_3764	13_46_1	870_46_2295
1175_46_251	81_46_3801	13_46_1	870_46_2259
1175_46_251	81_46_3783	13_46_1	870_46_2277
1175_46_266	81_46_3793	13_46_1	870_46_2254
1175_46_239	81_46_3842	13_46_1	870_46_2230
1175_46_238	81_46_3835	13_46_1	870_46_2237
1175_46_240	81_46_3839	13_46_1	870_46_2234
1175_46_242	81_46_3825	13_46_1	870_46_2246
1175_46_234	81_46_3780	13_46_1	870_46_2297
1175_46_232	81_46_3835	13_46_1	870_46_2243
1175_46_240	81_46_3835	13_46_1	870_46_2236
1175_46_258	81_46_3791	13_46_1	870_46_2262
1175_46_257	81_46_3808	13_46_1	870_46_2247
1175_46_271	81_46_3842	13_46_1	870_46_2196
1175_46_267	81_46_3854	13_46_1	870_46_2191
1175_46_248	81_46_3865	13_46_1	870_46_2199
1175_46_241	81_46_3936	13_46_1	870_46_2134
1175_46_259	81_46_3935	13_46_1	870_46_2117
1175_46_250	81_46_3959	13_46_1	870_46_2102
1175_46_264	81_46_3894	13_46_1	870_46_2152
1175_46_263	81_46_3898	13_46_1	870_46_2147
1175_46_280	81_46_3878	13_46_1	870_46_2148
1175_46_289	81_46_3840	13_46_1	870_46_2179
1175_46_262	81_46_3880	13_46_1	870_46_2167
1175_46_258	81_46_3913	13_46_1	870_46_2140
1175_46_254	81_46_3922	13_46_1	870_46_2136
1175_46_235	81_46_3902	13_46_1	870_46_2174
1175_46_238	81_46_3913	13_46_1	870_46_2161
1175_46_208	81_46_3963	13_46_1	870_46_2142
1175_46_210	81_46_3927	13_46_1	870_46_2176
1175_46_224	81_46_3895	13_46_1	870_46_2190
1175_46_221	81_46_3907	13_46_1	870_46_2182
1175_46_222	81_46_3873	13_46_1	870_46_2218
1175_46_224	81_46_3848	13_46_1	870_46_2241
1175_46_235	81_46_3849	13_46_1	870_46_2229
1175_46_231	81_46_3837	13_46_1	870_46_2244
1175_46_219	81_46_3832	13_46_1	870_46_2262
1175_46_219	81_46_3831	13_46_1	870_46_2263
1175_46_228	81_46_3812	13_46_1	870_46_2272
1175_46_235	81_46_3785	13_46_1	870_46_2290
1175_46_224	81_46_3792	13_46_1	870_46_2295
1175_46_226	81_46_3822	13_46_1	870_46_2264
1175_46_225	81_46_3784	13_46_1	870_46_2303
1175_46_226	81_46_3779	13_46_1	870_46_2307
1175_46_214	81_46_3802	13_46_1	870_46_2294
1175_46_238	81_46_3782	13_46_1	870_46_2290
1175_46_228	81_46_3783	13_46_1	870_46_2301
1175_46_246	81_46_3759	13_46_1	870_46_2304
1175_46_253	81_46_3745	13_46_1	870_46_2312
1175_46_243	81_46_3768	13_46_1	870_46_2299
1175_46_218	81_46_3780	13_46_1	870_46_2314
1175_46_211	81_46_3793	13_46_1	870_46_2309
1175_46_200	81_46_3795	13_46_1	870_46_2317
1175_46_194	81_46_3807	13_46_1	870_46_2312
1175_46_171	81_46_3859	13_46_1	870_46_2279
1175_46_175	81_46_3827	13_46_1	870_46_2307
1175_46_184	81_46_3818	13_46_1	870_46_2308
1175_46_187	81_46_3806	13_46_1	870_46_2314
1175_46_188	81_46_3787	13_46_1	870_46_2334
1175_46_168	81_46_3775	13_46_1	870_46_2369
1175_46_159	81_46_3761	13_46_1	870_46_2390
1175_46_161	81_46_3752	13_46_1	870_46_2396
1175_46_162	81_46_3763	13_46_1	870_46_2382
1175_46_157	81_46_3776	13_46_1	870_46_2374
1175_46_152	81_46_3791	13_46_1	870_46_2367
1175_46_160	81_46_3785	13_46_1	870_46_2366
1175_46_143	81_46_3801	13_46_1	870_46_2367
1175_46_136	81_46_3816	13_46_1	870_46_2358
1175_46_141	81_46_3823	13_46_1	870_46_2347
1175_46_156	81_46_3812	13_46_1	870_46_2341
1175_46_158	81_46_3852	13_46_1	870_46_2302
1175_46_158	81_46_3885	13_46_1	870_46_2268
1175_46_153	81_46_3881	13_46_1	870_46_2278
1175_46_151	81_46_3919	13_46_1	870_46_2241
1175_46_176	81_46_3913	13_46_1	870_46_2223
1175_46_165	81_46_3967	13_46_1	870_46_2179
1175_46_166	81_46_3964	13_46_1	870_46_2182
1175_46_177	81_46_3923	13_46_1	870_46_2212
1175_46_165	81_46_3955	13_46_1	870_46_2192
1175_46_151	81_46_4017	13_46_1	870_46_2142
1175_46_153	81_46_4005	13_46_1	870_46_2150
1175_46_168	81_46_3974	13_46_1	870_46_2169
1175_46_161	81_46_3950	13_46_1	870_46_2199
1175_46_172	81_46_3951	13_46_1	870_46_2189
1175_46_164	81_46_3933	13_46_1	870_46_2215
1175_46_171	81_46_3919	13_46_1	870_46_2223
1175_46_154	81_46_3934	13_46_1	870_46_2225
1175_46_141	81_46_3929	13_46_1	870_46_2242
1175_46_141	81_46_4000	13_46_1	870_46_2169
1175_46_138	81_46_4002	13_46_1	870_46_2170
1175_46_127	81_46_4014	13_46_1	870_46_2169
1175_46_122	81_46_4035	13_46_1	870_46_2153
1175_46_122	81_46_4022	13_46_1	870_46_2167
1175_46_123	81_46_3974	13_46_1	870_46_2214
1175_46_123	81_46_4014	13_46_1	870_46_2173
1175_46_114	81_46_4057	13_46_1	870_46_2139
1175_46_136	81_46_4047	13_46_1	870_46_2128
1175_46_150	81_46_4022	13_46_1	870_46_2139
1175_46_143	81_46_4060	13_46_1	870_46_2109
1175_46_135	81_46_4037	13_46_1	870_46_2137
1175_46_136	81_46_4041	13_46_1	870_46_2134
1175_46_147	81_46_4053	13_46_1	870_46_2112
1175_46_137	81_46_4108	13_46_1	870_46_2066
1175_46_139	81_46_4136	13_46_1	870_46_2034
1175_46_164	81_46_4138	13_46_1	870_46_2007
1175_46_174	81_46_4121	13_46_1	870_46_2017
1175_46_190	81_46_4100	13_46_1	870_46_2020
1175_46_168	81_46_4143	13_46_1	870_46_2000
1175_46_175	81_46_4159	13_46_1	870_46_1976
1175_46_180	81_46_4154	13_46_1	870_46_1978
1175_46_187	81_46_4125	13_46_1	870_46_2000
1175_46_184	81_46_4086	13_46_1	870_46_2041
1175_46_177	81_46_4159	13_46_1	870_46_1977
1175_46_180	81_46_4184	13_46_1	870_46_1949
1175_46_174	81_46_4134	13_46_1	870_46_2003
1175_46_178	81_46_4143	13_46_1	870_46_1992
1175_46_167	81_46_4163	13_46_1	870_46_1981
1175_46_160	81_46_4160	13_46_1	870_46_1992
1175_46_164	81_46_4202	13_46_1	870_46_1947
1175_46_185	81_46_4194	13_46_1	870_46_1932
1175_46_171	81_46_4218	13_46_1	870_46_1923
1175_46_190	81_46_4195	13_46_1	870_46_1927
1175_46_197	81_46_4176	13_46_1	870_46_1939
1175_46_200	81_46_4140	13_46_1	870_46_1972
1175_46_215	81_46_4126	13_46_1	870_46_1971
1175_46_226	81_46_4092	13_46_1	870_46_1995
1175_46_226	81_46_4050	13_46_1	870_46_2033
1175_46_219	81_46_4075	13_46_1	870_46_2016
1175_46_207	81_46_4114	13_46_1	870_46_1989
1175_46_201	81_46_4132	13_46_1	870_46_1979
1175_46_183	81_46_4178	13_46_1	870_46_1952
1175_46_200	81_46_4133	13_46_1	870_46_1978
1175_46_210	81_46_4110	13_46_1	870_46_1988
1175_46_215	81_46_4042	13_46_1	870_46_2053
1175_46_221	81_46_4036	13_46_1	870_46_2054
1175_46_249	81_46_3986	13_46_1	870_46_2078
1175_46_256	81_46_4017	13_46_1	870_46_2039
1175_46_265	81_46_4034	13_46_1	870_46_2013
1175_46_240	81_46_4082	13_46_1	870_46_1991
1175_46_245	81_46_4099	13_46_1	870_46_1968
1175_46_238	81_46_4075	13_46_1	870_46_1997
1175_46_219	81_46_4066	13_46_1	870_46_2025
1175_46_229	81_46_4019	13_46_1	870_46_2063
1175_46_230	81_46_4055	13_46_1	870_46_2027
1175_46_226	81_46_4087	13_46_1	870_46_1999
[truncated: 3,213 more rows]
[truncated: 2,098 more columns]
