# Supplementary material for: Environmental change makes robust ecological networks fragile
Source: Nat Commun. 2016 Aug 11;7:12462. doi: 10.1038/ncomms12462 (PMC4987532; doi:10.1038/ncomms12462)
Supplement: Supplementary Data 1 — Host-parasite networks and host extinction sequences in Avida experiments. The compressed archive includes the 100 co-evolved host-parasite networks and the host extinction sequences in the historical scenario. [file ncomms12462-s2.zip › Supplementary_data_S1/host_extinction_sequence_88.csv]

593_2_4	1200_2_2	643_2_3	592_4_4	344_6_5	345_6_3	346_4_1	347_6_2	340_4_4	341_2_2	342_6_12	343_6_7	2918_2_1	348_2_2	349_4_1	2919_2_1	960_2_2	594_4_2	2318_2_2	2319_4_2	2316_5_1	2317_6_2	2314_6_1	2315_4_1	2313_4_2	2311_4_1	298_4_10	299_2_2	296_4_1	297_0_4	294_6_2	295_2_4	292_4_4	293_2_3	290_6_2	291_6_5	270_1_2	271_5_5	272_6_2	273_2_5	274_5_4	275_2_13	276_3_5	277_6_12	278_4_2	279_4_8	2268_2_2	2269_0_1	2262_1_1	2263_5_1
1200_2_2	643_2_3	344_6_4	345_6_3	346_4_1	347_6_2	340_4_4	341_2_2	342_6_12	343_6_7	2918_2_1	348_2_2	349_4_1	2919_2_1	594_4_2	2318_2_2	2319_4_2	2316_5_2	2317_6_3	2314_6_2	2315_4_2	2313_4_3	2311_4_1	298_4_11	299_2_2	296_4_1	297_0_4	294_6_2	295_2_4	292_4_6	293_2_2	290_6_3	291_6_5	270_1_3	271_5_5	272_6_3	273_2_4	274_5_4	275_2_14	276_3_5	277_6_12	278_4_2	279_4_9	2268_2_2	2269_0_1	2262_1_1	2263_5_1	2266_6_4	2267_1_1	2264_4_1
1200_2_2	344_6_5	345_6_3	346_4_1	347_6_2	340_4_4	341_2_2	342_6_13	343_6_7	348_2_1	349_4_1	2919_2_1	594_4_2	2318_2_2	2319_4_2	2316_5_7	2317_6_6	2314_6_2	2315_4_5	2313_4_5	2311_4_1	298_4_11	299_2_1	296_4_1	297_0_2	294_6_2	295_2_3	292_4_11	293_2_2	290_6_3	291_6_4	270_1_4	271_5_4	272_6_4	273_2_4	274_5_4	275_2_12	276_3_5	277_6_13	278_4_2	279_4_9	738_4_2	2268_2_2	2269_0_1	2262_1_1	2263_5_1	2266_6_4	2267_1_1	2264_4_1	2265_0_1
1200_2_2	344_6_6	345_6_3	346_4_1	347_6_2	340_4_5	341_2_2	342_6_14	343_6_7	348_2_1	349_4_1	2919_2_1	2318_2_1	2319_4_2	2316_5_7	2317_6_8	2314_6_4	2315_4_3	2313_4_6	2311_4_1	298_4_9	299_2_1	296_4_1	297_0_2	294_6_2	295_2_3	292_4_12	290_6_3	291_6_4	270_1_10	271_5_4	272_6_2	273_2_4	274_5_3	275_2_9	276_3_5	277_6_13	278_4_1	279_4_9	738_4_2	2268_2_2	2262_1_1	2263_5_1	2266_6_4	2267_1_1	2264_4_1	2265_0_1	2442_2_1	2443_46_1	2447_2_1
1949_4_17	1257_3_3	1947_4_1	344_6_2	819_4_2	2781_4_3	340_4_3	342_6_6	810_6_1	811_0_2	814_6_1	815_6_1	816_3_4	2911_34_2	2912_4_3	2913_6_10	2915_6_4	2916_4_4	716_6_2	2853_0_1	714_4_2	713_0_3	2854_6_4	711_4_8	2856_4_4	1493_0_9	1494_0_2	1495_6_2	420_6_12	1395_6_4	594_4_1	1703_0_2	1704_1_4	1567_2_1	1061_0_7	1709_0_3	2314_6_3	1062_6_2	1065_6_3	2313_4_4	2311_4_1	913_5_4	298_4_2	299_2_1	296_4_1	294_6_3	292_4_16	1661_4_2	291_6_1	1087_6_27
1949_4_20	1257_3_6	1947_4_1	344_6_3	819_4_3	340_4_4	342_6_6	810_6_2	811_0_2	814_6_1	815_6_1	816_3_3	2911_34_3	2912_4_3	2913_6_13	2915_6_7	2916_4_4	716_6_4	2853_0_2	714_4_3	713_0_3	2854_6_7	711_4_11	2856_4_7	1493_0_9	1494_0_3	1495_6_2	420_6_14	1395_6_3	594_4_1	1703_0_1	1704_1_4	1061_0_8	1709_0_3	2314_6_3	2315_4_5	1065_6_6	2313_4_6	2311_4_1	913_5_5	298_4_1	299_2_1	296_4_1	294_6_5	292_4_24	1661_4_2	291_6_1	1087_6_29	590_1_3	593_2_4
1949_4_22	1257_3_8	1947_4_1	344_6_4	819_4_3	340_4_3	342_6_5	810_6_3	811_0_3	814_6_1	815_6_1	816_3_4	2911_34_3	2912_4_4	2913_6_14	2915_6_8	2916_4_4	716_6_5	2853_0_3	714_4_3	713_0_3	2854_6_10	711_4_9	2856_4_10	1493_0_6	1494_0_3	1495_6_1	420_6_13	1395_6_4	594_4_1	1703_0_1	1704_1_4	1061_0_14	1709_0_2	2314_6_5	2315_4_3	1065_6_8	2313_4_7	2311_4_1	913_5_9	298_4_2	299_2_1	296_4_1	294_6_8	292_4_25	1661_4_2	1087_6_37	590_1_2	593_2_3	592_4_3
1949_4_28	1257_3_11	1947_4_1	344_6_4	345_6_1	340_4_3	342_6_6	810_6_2	811_0_5	814_6_1	815_6_1	816_3_4	2911_34_4	2912_4_4	2913_6_11	2915_6_9	2916_4_5	716_6_5	2853_0_4	714_4_5	713_0_3	2854_6_10	711_4_8	2856_4_11	1493_0_5	1494_0_3	1495_6_2	420_6_13	1395_6_2	594_4_1	1703_0_1	1704_1_2	1061_0_11	1393_4_10	2314_6_6	2315_4_3	1065_6_10	2313_4_10	2311_4_1	913_5_11	298_4_2	299_2_1	296_4_1	294_6_6	292_4_29	1661_4_3	1087_6_40	590_1_3	593_2_2	592_4_2
1949_4_28	1257_3_12	1947_4_2	344_6_6	345_6_1	340_4_6	342_6_4	810_6_2	811_0_5	814_6_1	815_6_1	816_3_3	2911_34_5	2912_4_4	2913_6_18	2915_6_8	2916_4_8	716_6_5	2853_0_4	714_4_6	713_0_3	2854_6_10	711_4_6	2856_4_8	1493_0_7	1494_0_3	1495_6_2	420_6_11	1395_6_2	594_4_1	1703_0_1	1061_0_13	1393_4_10	2314_6_5	2315_4_5	1065_6_10	2313_4_9	2311_4_1	913_5_14	298_4_2	299_2_1	296_4_1	294_6_5	292_4_28	1661_4_3	1087_6_38	590_1_1	592_4_5	595_3_9	198_1_4
1949_4_32	1257_3_11	1947_4_2	344_6_5	345_6_1	340_4_10	342_6_4	810_6_3	811_0_7	814_6_1	815_6_1	816_3_3	2911_34_6	2912_4_6	2913_6_19	2915_6_9	2916_4_7	716_6_6	2853_0_6	714_4_5	713_0_3	2854_6_11	711_4_5	2856_4_7	1493_0_9	1494_0_3	1495_6_1	1395_6_1	594_4_1	1703_0_1	1061_0_12	1393_4_10	2314_6_5	2315_4_3	1065_6_4	2313_4_9	2311_4_1	298_4_2	299_2_1	296_4_1	294_6_5	292_4_31	1661_4_4	1087_6_41	590_1_1	592_4_3	595_3_10	198_1_5	596_0_3	195_6_39
1949_4_32	1257_3_13	1947_4_1	344_6_7	345_6_1	340_4_13	342_6_4	810_6_2	811_0_8	814_6_1	815_6_1	816_3_3	2911_34_4	2912_4_6	2913_6_16	2915_6_6	2916_4_5	716_6_7	2853_0_6	714_4_6	713_0_3	2854_6_10	711_4_5	2856_4_6	1493_0_16	1494_0_2	1495_6_2	1395_6_1	594_4_1	1703_0_2	1061_0_13	1393_4_9	2314_6_5	2315_4_4	1065_6_4	2313_4_11	2311_4_1	298_4_3	299_2_1	296_4_1	294_6_5	292_4_42	1661_4_4	1087_6_40	1086_0_1	592_4_2	595_3_7	198_1_4	596_0_2	195_6_37
1949_4_35	1257_3_14	1947_4_1	344_6_7	345_6_1	340_4_16	342_6_7	810_6_3	811_0_8	814_6_1	815_6_1	816_3_3	2911_34_4	2912_4_7	2913_6_16	2915_6_6	2916_4_6	716_6_5	2853_0_5	714_4_5	713_0_4	2854_6_14	711_4_5	2856_4_5	1493_0_22	1494_0_3	1495_6_2	1395_6_2	594_4_1	1703_0_2	1061_0_15	1393_4_10	2314_6_5	2315_4_5	1065_6_4	2313_4_9	2311_4_1	298_4_2	299_2_1	296_4_1	294_6_4	292_4_36	1661_4_4	1087_6_38	1086_0_1	592_4_3	595_3_7	198_1_5	596_0_1	195_6_31
1949_4_31	1257_3_14	1947_4_1	344_6_5	345_6_1	340_4_13	342_6_12	810_6_4	811_0_9	814_6_1	815_6_1	816_3_3	2911_34_3	2912_4_6	2913_6_16	2915_6_5	2916_4_4	716_6_5	2853_0_6	714_4_6	713_0_2	2854_6_15	711_4_6	2856_4_7	1493_0_24	1494_0_1	1495_6_1	594_4_1	1703_0_3	1061_0_13	1393_4_16	2314_6_4	2315_4_5	1065_6_4	2313_4_13	2311_4_1	298_4_3	299_2_1	296_4_1	294_6_6	292_4_41	1661_4_5	1087_6_38	1086_0_1	592_4_2	595_3_8	198_1_4	596_0_1	195_6_30	2891_0_5
1949_4_33	1257_3_13	1947_4_1	344_6_5	345_6_1	340_4_13	342_6_11	810_6_4	811_0_9	814_6_1	815_6_1	816_3_2	2911_34_3	2912_4_6	2913_6_15	2915_6_6	2916_4_6	716_6_4	2853_0_4	714_4_7	713_0_1	2854_6_14	711_4_6	2856_4_8	1493_0_28	1494_0_1	1495_6_1	594_4_1	1703_0_1	1061_0_16	1393_4_16	2314_6_4	2315_4_4	1065_6_5	2313_4_12	2311_4_1	298_4_3	299_2_1	296_4_1	294_6_5	292_4_41	1661_4_4	1087_6_35	1086_0_1	592_4_3	595_3_11	198_1_2	1080_4_2	195_6_26	2891_0_5
1949_4_35	1257_3_16	1947_4_1	344_6_2	345_6_1	340_4_15	342_6_12	810_6_6	811_0_10	814_6_1	815_6_1	816_3_3	2911_34_3	2912_4_3	2913_6_15	2915_6_6	2916_4_3	716_6_4	2853_0_5	714_4_4	2854_6_17	711_4_5	2856_4_9	1493_0_27	594_4_1	1703_0_1	1061_0_21	1393_4_16	2314_6_5	2315_4_3	1065_6_6	2313_4_11	2311_4_1	298_4_2	299_2_1	296_4_1	294_6_4	292_4_47	1661_4_6	1087_6_31	1086_0_1	592_4_6	595_3_15	198_1_2	1080_4_2	195_6_27	2891_0_4	197_6_2	196_6_1	190_6_7
1949_4_32	1257_3_19	345_6_1	340_4_15	342_6_10	810_6_8	811_0_10	814_6_1	815_6_1	816_3_2	2911_34_3	2912_4_3	2913_6_14	2915_6_7	2916_4_4	716_6_5	2853_0_4	714_4_3	2854_6_16	711_4_3	2856_4_12	1493_0_23	594_4_1	1703_0_2	1061_0_22	1393_4_20	2314_6_5	2315_4_4	1065_6_6	2313_4_11	2311_4_1	298_4_1	299_2_1	296_4_1	294_6_2	292_4_51	1661_4_6	1087_6_33	1086_0_1	592_4_6	595_3_13	198_1_1	1080_4_3	195_6_30	2891_0_4	197_6_1	196_6_2	190_6_7	1089_0_2	1088_6_11
1949_4_30	1257_3_21	345_6_1	340_4_17	342_6_9	810_6_11	811_0_11	814_6_1	815_6_1	816_3_2	2911_34_3	2912_4_5	2913_6_11	2915_6_6	2916_4_1	716_6_2	2853_0_5	714_4_4	2854_6_14	711_4_4	2856_4_11	1493_0_22	594_4_1	1703_0_2	1061_0_22	1393_4_19	2314_6_4	2315_4_4	1065_6_4	2313_4_14	2311_4_1	298_4_1	299_2_1	296_4_1	294_6_2	292_4_45	1661_4_5	1087_6_28	1086_0_1	592_4_11	595_3_15	198_1_1	1080_4_4	195_6_32	2891_0_6	197_6_2	196_6_1	190_6_9	1089_0_1	1088_6_7
1949_4_31	428_6_8	340_4_12	342_6_10	810_6_10	811_0_9	814_6_1	815_6_1	816_3_1	2911_34_1	2912_4_4	2913_6_9	2915_6_6	2916_4_1	716_6_2	2853_0_6	714_4_2	2854_6_18	711_4_4	2856_4_12	1493_0_21	594_4_1	1703_0_2	1061_0_24	1393_4_13	2314_6_5	2315_4_3	1065_6_6	2313_4_16	2311_4_1	298_4_1	299_2_1	296_4_1	294_6_1	292_4_44	1661_4_5	1087_6_26	1086_0_1	592_4_12	595_3_15	198_1_1	1080_4_4	195_6_31	2891_0_7	197_6_1	196_6_1	190_6_10	1089_0_1	1088_6_6	270_1_18
1949_4_31	428_6_12	340_4_8	342_6_8	810_6_11	811_0_7	814_6_1	815_6_1	816_3_2	2912_4_3	2913_6_6	2915_6_7	2916_4_2	716_6_3	2853_0_6	714_4_3	2854_6_15	711_4_3	2856_4_12	1493_0_22	594_4_1	1703_0_4	1061_0_24	1393_4_11	2314_6_4	2315_4_2	1065_6_7	2313_4_18	2311_4_1	298_4_2	299_2_1	296_4_1	294_6_1	292_4_42	1661_4_4	1087_6_31	1086_0_1	592_4_12	595_3_9	198_1_1	1080_4_5	195_6_34	2891_0_7	197_6_1	196_6_2	190_6_3	1088_6_5	270_1_14	271_5_61	272_6_10
1949_4_31	428_6_13	340_4_10	342_6_9	810_6_11	811_0_9	814_6_1	815_6_1	816_3_1	2912_4_5	2913_6_5	2915_6_6	2916_4_1	716_6_4	2853_0_5	714_4_4	2854_6_15	711_4_3	2856_4_10	1493_0_23	594_4_1	1703_0_2	1061_0_24	1393_4_8	2314_6_4	2315_4_2	1065_6_7	2313_4_20	2311_4_1	298_4_3	299_2_1	296_4_1	294_6_1	292_4_41	1661_4_4	1087_6_29	1086_0_1	592_4_12	595_3_10	198_1_1	1080_4_6	195_6_32	2891_0_7	197_6_2	196_6_3	190_6_4	1088_6_4	270_1_13	271_5_62	272_6_10
1949_4_34	428_6_10	340_4_9	342_6_9	810_6_11	811_0_8	814_6_1	815_6_1	816_3_2	2912_4_4	2913_6_6	2915_6_5	716_6_3	2853_0_6	714_4_4	2854_6_16	711_4_4	2856_4_9	1493_0_21	594_4_1	1703_0_1	1061_0_26	1393_4_8	2314_6_4	2315_4_5	1065_6_7	2313_4_19	2311_4_1	298_4_3	299_2_1	296_4_1	294_6_2	292_4_39	1661_4_5	1087_6_26	1086_0_1	592_4_12	595_3_8	198_1_1	1080_4_5	195_6_35	2891_0_5	197_6_2	196_6_3	190_6_2	1088_6_2	270_1_13	271_5_62	272_6_11	275_2_13
1949_4_33	428_6_13	340_4_9	342_6_7	810_6_10	811_0_7	814_6_1	815_6_1	816_3_4	2912_4_3	2913_6_8	2915_6_7	716_6_5	2853_0_7	714_4_5	2854_6_17	711_4_4	2856_4_7	1493_0_20	594_4_1	1703_0_2	1061_0_15	1393_4_10	2314_6_5	2315_4_4	1065_6_5	2313_4_22	2311_4_1	298_4_5	299_2_1	296_4_1	294_6_1	292_4_38	1661_4_5	1087_6_27	1086_0_1	592_4_13	595_3_5	198_1_1	1080_4_5	195_6_38	2891_0_5	197_6_2	196_6_5	190_6_3	1088_6_1	270_1_10	271_5_59	272_6_12	275_2_16
1949_4_30	428_6_10	340_4_12	342_6_7	810_6_11	811_0_6	814_6_1	815_6_1	816_3_4	2912_4_4	2913_6_7	2915_6_7	716_6_6	2853_0_8	714_4_5	2854_6_17	711_4_4	2856_4_8	1493_0_19	594_4_1	1703_0_2	1061_0_12	1393_4_8	2314_6_6	2315_4_1	1065_6_6	2313_4_21	298_4_4	299_2_1	296_4_1	294_6_1	292_4_37	1661_4_5	1087_6_25	1086_0_1	592_4_15	595_3_7	198_1_1	1080_4_4	195_6_33	2891_0_4	197_6_2	196_6_5	190_6_4	1088_6_1	270_1_14	271_5_61	272_6_10	275_2_24	277_6_1
1949_4_29	428_6_9	340_4_14	342_6_9	810_6_11	811_0_4	814_6_1	815_6_1	816_3_8	2912_4_2	2913_6_7	2915_6_9	716_6_6	2853_0_9	714_4_5	2854_6_13	711_4_3	2856_4_8	1493_0_26	594_4_1	1703_0_2	1061_0_12	2317_6_11	2314_6_5	2315_4_2	1065_6_6	2313_4_20	298_4_2	299_2_1	296_4_1	294_6_2	292_4_39	1661_4_6	1087_6_21	1086_0_1	592_4_13	595_3_8	198_1_1	1080_4_5	195_6_34	2891_0_3	197_6_1	196_6_6	190_6_4	1088_6_3	270_1_22	271_5_59	272_6_9	275_2_27	277_6_1
1949_4_26	428_6_8	340_4_15	342_6_9	810_6_11	811_0_5	814_6_1	815_6_1	816_3_10	2912_4_1	2913_6_9	2915_6_8	716_6_5	2853_0_10	714_4_5	2854_6_11	711_4_4	2856_4_9	1493_0_26	1703_0_3	1061_0_13	2317_6_8	2314_6_3	2315_4_2	1065_6_8	2313_4_20	298_4_3	299_2_1	296_4_1	294_6_2	292_4_32	1661_4_3	1087_6_22	1086_0_1	592_4_9	595_3_8	594_4_1	1080_4_7	195_6_35	2891_0_3	197_6_1	196_6_5	190_6_5	1088_6_4	270_1_23	271_5_58	272_6_10	275_2_31	277_6_1	279_4_5
1949_4_21	428_6_7	340_4_13	342_6_8	810_6_15	811_0_6	814_6_1	815_6_1	816_3_11	2912_4_1	2913_6_12	2915_6_10	716_6_5	2853_0_11	714_4_5	2854_6_10	711_4_6	2856_4_8	1493_0_29	1703_0_2	1061_0_13	2317_6_6	2314_6_2	2315_4_2	1065_6_7	2313_4_20	298_4_2	299_2_1	296_4_1	294_6_2	292_4_29	1661_4_3	1087_6_20	1086_0_1	592_4_8	595_3_7	594_4_1	1080_4_5	195_6_28	2891_0_4	197_6_1	196_6_6	190_6_9	1088_6_4	270_1_24	271_5_54	272_6_11	275_2_36	277_6_1	279_4_6
1949_4_25	428_6_8	340_4_13	342_6_7	810_6_15	811_0_5	814_6_1	815_6_1	816_3_9	2913_6_17	2915_6_10	716_6_8	2853_0_9	714_4_7	2854_6_9	711_4_5	2856_4_12	1493_0_28	1703_0_3	1061_0_11	2317_6_5	2314_6_1	2315_4_3	1065_6_5	2313_4_20	298_4_1	299_2_1	296_4_1	294_6_2	292_4_27	1661_4_2	1087_6_19	1086_0_1	592_4_6	595_3_5	594_4_1	1080_4_6	195_6_33	2891_0_4	197_6_2	196_6_6	190_6_8	1088_6_7	270_1_26	271_5_56	272_6_13	275_2_44	277_6_1	279_4_7	2540_6_6
1949_4_24	428_6_7	340_4_15	342_6_8	810_6_16	811_0_5	814_6_1	815_6_1	816_3_9	2913_6_16	2915_6_12	716_6_6	2853_0_7	714_4_7	2854_6_8	711_4_4	2856_4_8	1493_0_25	1703_0_1	1061_0_8	425_4_44	2314_6_1	2315_4_2	1065_6_4	2313_4_20	298_4_1	299_2_1	296_4_1	294_6_2	292_4_33	1661_4_3	1087_6_18	1086_0_1	592_4_4	595_3_4	594_4_1	1080_4_8	195_6_32	197_6_2	196_6_7	190_6_7	1088_6_8	270_1_27	271_5_52	272_6_12	275_2_55	277_6_1	279_4_6	2540_6_5	524_0_1
1949_4_21	428_6_9	340_4_13	342_6_9	810_6_15	811_0_7	814_6_1	815_6_1	816_3_9	2913_6_19	2915_6_11	716_6_7	2853_0_7	714_4_12	2854_6_11	711_4_4	2856_4_7	1493_0_23	1703_0_1	1061_0_7	425_4_40	2314_6_1	2315_4_2	1065_6_5	2313_4_18	298_4_2	299_2_1	296_4_1	294_6_2	292_4_35	1661_4_3	1087_6_22	1086_0_1	592_4_4	595_3_4	594_4_1	1080_4_6	195_6_28	197_6_3	196_6_6	190_6_6	1088_6_8	270_1_30	271_5_50	272_6_12	275_2_56	277_6_1	279_4_7	2540_6_4	2380_0_10
1949_4_24	428_6_9	340_4_12	342_6_9	810_6_14	811_0_6	814_6_1	815_6_1	816_3_7	2913_6_22	2915_6_5	716_6_8	2853_0_4	714_4_15	2854_6_11	711_4_4	2856_4_8	1493_0_23	1703_0_1	1061_0_8	425_4_38	2314_6_2	2315_4_3	1065_6_4	2313_4_19	298_4_2	299_2_1	296_4_1	292_4_35	1661_4_1	1087_6_21	1086_0_1	592_4_5	595_3_4	594_4_1	1080_4_7	195_6_26	197_6_2	196_6_4	190_6_8	1088_6_11	270_1_27	271_5_50	272_6_13	275_2_63	277_6_1	279_4_6	2540_6_3	2380_0_7	526_6_5
1949_4_22	428_6_7	340_4_13	342_6_12	810_6_13	811_0_5	814_6_1	815_6_1	816_3_7	2913_6_24	2915_6_2	716_6_8	2853_0_3	714_4_13	2854_6_11	711_4_3	2856_4_8	1493_0_18	1703_0_1	1061_0_8	425_4_40	2314_6_2	2315_4_3	1065_6_5	2313_4_20	298_4_3	299_2_1	296_4_1	292_4_35	1661_4_1	1087_6_19	1086_0_1	592_4_3	595_3_2	594_4_1	1080_4_8	195_6_21	196_6_5	190_6_7	1088_6_11	270_1_19	271_5_56	272_6_12	275_2_68	277_6_1	279_4_6	2540_6_1	2380_0_9	526_6_6	2108_4_14
1949_4_25	428_6_9	340_4_13	342_6_15	810_6_13	811_0_8	814_6_1	815_6_1	816_3_5	2913_6_28	2915_6_2	716_6_9	2853_0_1	714_4_14	2854_6_5	711_4_3	2856_4_10	1493_0_21	1703_0_1	1061_0_9	425_4_40	2314_6_1	2315_4_4	1065_6_4	2313_4_20	298_4_3	299_2_1	296_4_1	292_4_31	1661_4_1	1087_6_17	1086_0_1	592_4_2	595_3_1	594_4_1	1080_4_4	195_6_19	196_6_5	190_6_6	1088_6_12	270_1_9	271_5_57	272_6_13	275_2_69	277_6_1	279_4_7	2540_6_1	2380_0_11	526_6_6	2108_4_16
1949_4_20	428_6_7	340_4_13	342_6_18	810_6_13	811_0_8	814_6_1	815_6_1	816_3_6	2913_6_28	2915_6_2	716_6_7	2853_0_1	714_4_9	2854_6_4	711_4_4	2856_4_11	1493_0_17	1703_0_2	1061_0_9	425_4_31	2314_6_2	2315_4_4	1065_6_3	2313_4_20	298_4_4	299_2_1	296_4_1	292_4_33	290_6_6	1087_6_14	1086_0_1	592_4_4	595_3_2	594_4_1	1080_4_4	195_6_17	196_6_2	190_6_7	1088_6_15	270_1_5	271_5_62	272_6_19	275_2_69	277_6_1	279_4_6	2540_6_2	2380_0_12	526_6_5	2108_4_13
1949_4_14	428_6_6	340_4_13	342_6_17	810_6_11	811_0_10	814_6_1	815_6_1	816_3_3	2913_6_26	2915_6_2	716_6_7	2853_0_1	714_4_8	2854_6_3	711_4_4	2856_4_10	1493_0_20	1703_0_2	1061_0_8	425_4_34	2314_6_2	2315_4_3	1065_6_4	2313_4_19	298_4_4	299_2_1	296_4_1	292_4_35	290_6_3	1087_6_13	1086_0_1	592_4_3	595_3_3	594_4_1	1080_4_3	195_6_16	196_6_1	190_6_6	1088_6_13	270_1_5	271_5_62	272_6_21	275_2_70	277_6_1	279_4_5	2540_6_1	2380_0_14	526_6_7	2108_4_14
1949_4_14	428_6_7	340_4_14	342_6_13	810_6_10	811_0_12	814_6_1	815_6_1	816_3_4	2913_6_27	2915_6_2	716_6_9	2853_0_1	714_4_6	2854_6_3	711_4_3	2856_4_9	1493_0_19	1703_0_2	1061_0_8	425_4_33	2314_6_3	2315_4_3	1065_6_4	2313_4_20	298_4_3	299_2_1	296_4_1	292_4_30	290_6_4	1087_6_14	1086_0_1	592_4_3	595_3_3	594_4_1	1080_4_2	195_6_18	196_6_1	190_6_3	1088_6_15	270_1_6	271_5_62	272_6_25	275_2_66	277_6_1	279_4_5	2380_0_15	526_6_9	2108_4_14	1403_4_6
1949_4_16	428_6_5	340_4_14	342_6_9	810_6_11	811_0_9	814_6_1	815_6_1	816_3_4	2913_6_25	2915_6_3	716_6_9	2853_0_1	714_4_9	2854_6_1	711_4_4	2856_4_8	1493_0_18	1703_0_3	1061_0_9	425_4_39	2314_6_4	2315_4_3	1065_6_3	2313_4_19	298_4_4	299_2_1	296_4_1	292_4_36	290_6_1	1087_6_16	1086_0_1	592_4_2	595_3_5	594_4_1	1080_4_3	195_6_17	196_6_1	190_6_5	1088_6_15	270_1_6	271_5_66	272_6_24	275_2_56	277_6_1	279_4_5	2380_0_14	526_6_11	2108_4_16	1403_4_10
1949_4_20	428_6_6	340_4_16	342_6_8	810_6_7	811_0_8	814_6_1	815_6_1	816_3_2	2913_6_22	2915_6_3	716_6_11	2853_0_1	714_4_8	2854_6_1	711_4_4	2856_4_11	1493_0_15	1703_0_2	1061_0_8	425_4_36	2314_6_3	2315_4_2	1065_6_3	2313_4_16	298_4_5	299_2_1	296_4_1	292_4_36	290_6_1	1087_6_18	1086_0_1	592_4_1	595_3_4	594_4_1	1080_4_4	195_6_11	196_6_1	190_6_4	1088_6_14	270_1_7	271_5_60	272_6_20	275_2_66	277_6_1	279_4_7	2380_0_15	526_6_9	2108_4_16	1403_4_9
1949_4_20	428_6_3	340_4_15	342_6_5	810_6_6	811_0_10	814_6_1	815_6_1	816_3_1	2913_6_20	2915_6_3	716_6_9	1791_4_11	714_4_9	711_4_5	2856_4_13	1493_0_17	1703_0_1	1061_0_6	425_4_36	2314_6_3	2315_4_3	1065_6_4	2313_4_14	298_4_3	299_2_1	296_4_1	292_4_34	290_6_1	1087_6_18	1086_0_1	592_4_2	595_3_3	594_4_1	1080_4_2	195_6_11	196_6_1	190_6_5	1088_6_18	270_1_5	271_5_57	272_6_23	275_2_61	277_6_1	279_4_5	2380_0_17	526_6_9	2108_4_19	1403_4_7	1015_3_30
1949_4_17	428_6_3	340_4_11	342_6_5	810_6_6	811_0_11	814_6_1	815_6_1	816_3_1	2913_6_19	2915_6_3	716_6_12	1791_4_8	714_4_10	711_4_5	2856_4_13	1493_0_17	1703_0_2	1061_0_5	425_4_30	2314_6_1	2315_4_3	1065_6_3	2313_4_17	298_4_3	299_2_1	296_4_1	292_4_39	290_6_1	1087_6_16	1086_0_1	595_3_6	594_4_1	1080_4_4	195_6_11	196_6_1	190_6_7	1088_6_20	270_1_6	271_5_58	272_6_22	275_2_56	277_6_1	279_4_3	2380_0_13	526_6_7	2108_4_22	1403_4_8	1015_3_30	528_12_16
1949_4_18	428_6_5	340_4_14	342_6_8	810_6_7	811_0_9	814_6_1	815_6_1	816_3_2	2913_6_17	2915_6_3	716_6_11	1791_4_10	714_4_8	711_4_6	2856_4_14	1493_0_15	1061_0_5	425_4_28	2314_6_1	2315_4_4	1065_6_2	2313_4_17	298_4_2	299_2_1	296_4_1	292_4_33	290_6_3	1087_6_15	1086_0_1	595_3_8	594_4_1	1080_4_3	195_6_12	190_6_7	1088_6_20	270_1_10	271_5_56	272_6_21	275_2_55	277_6_1	279_4_5	2380_0_15	526_6_8	2108_4_18	1403_4_7	1015_3_33	528_12_14	1235_3_20	1232_4_20
1949_4_19	428_6_5	340_4_15	342_6_10	810_6_7	811_0_9	814_6_1	815_6_1	816_3_2	2913_6_17	2915_6_4	716_6_8	1791_4_9	714_4_9	711_4_5	2856_4_9	1493_0_16	1061_0_3	425_4_27	2314_6_2	2315_4_3	1065_6_3	2313_4_17	298_4_3	299_2_1	296_4_1	292_4_33	290_6_2	1087_6_13	1086_0_1	595_3_8	594_4_1	1080_4_2	195_6_11	190_6_6	1088_6_17	270_1_6	271_5_61	272_6_22	275_2_44	277_6_1	279_4_4	2380_0_13	526_6_9	527_4_26	1403_4_5	1015_3_30	528_12_17	1235_3_16	1232_4_21
1949_4_15	428_6_4	340_4_15	342_6_11	810_6_8	811_0_12	814_6_1	815_6_1	816_3_3	2913_6_20	2915_6_3	716_6_6	1791_4_8	714_4_9	711_4_3	2856_4_6	1493_0_18	1061_0_4	425_4_27	2314_6_2	2315_4_3	1065_6_5	2313_4_19	298_4_3	299_2_1	296_4_1	292_4_26	290_6_2	1087_6_15	1086_0_1	595_3_8	594_4_1	1080_4_1	195_6_11	190_6_6	1088_6_22	270_1_5	271_5_63	272_6_22	275_2_32	277_6_1	279_4_3	2380_0_15	526_6_10	527_4_27	1403_4_3	1015_3_28	528_12_15	1235_3_16	1232_4_23
1949_4_14	428_6_4	340_4_15	342_6_12	810_6_8	811_0_8	815_6_1	816_3_3	2913_6_21	2915_6_3	716_6_4	1791_4_7	714_4_11	711_4_4	2856_4_7	1493_0_16	1061_0_4	425_4_24	2314_6_2	2315_4_4	1065_6_5	2313_4_20	298_4_4	299_2_1	296_4_1	292_4_26	290_6_2	1087_6_11	1086_0_1	595_3_9	594_4_1	1080_4_2	195_6_8	190_6_6	1088_6_17	270_1_3	271_5_67	272_6_20	275_2_28	277_6_1	279_4_3	2380_0_15	526_6_11	527_4_22	1403_4_3	1015_3_33	528_12_11	1235_3_18	1232_4_21	1335_0_7
1949_4_19	428_6_4	340_4_10	342_6_10	810_6_6	811_0_7	815_6_1	816_3_2	2913_6_18	2915_6_3	716_6_2	1791_4_7	714_4_13	711_4_3	2856_4_7	1493_0_14	1061_0_3	425_4_20	2314_6_3	2315_4_1	1065_6_6	2313_4_15	298_4_4	299_2_1	296_4_1	292_4_24	290_6_1	1087_6_12	1086_0_1	595_3_10	594_4_1	1080_4_2	195_6_7	190_6_7	1088_6_15	270_1_2	271_5_62	272_6_19	275_2_14	277_6_1	279_4_3	2380_0_16	526_6_13	527_4_18	1403_4_1	1015_3_32	528_12_4	1235_3_19	1232_4_19	1335_0_7
1949_4_16	428_6_4	340_4_10	342_6_12	810_6_3	811_0_12	815_6_1	816_3_1	2913_6_17	2915_6_2	716_6_2	1791_4_6	714_4_12	711_4_3	2856_4_6	1493_0_11	1061_0_4	425_4_16	2314_6_2	2315_4_2	1065_6_7	2313_4_15	298_4_4	299_2_1	296_4_1	292_4_23	290_6_1	1087_6_10	1086_0_1	595_3_11	594_4_1	1080_4_2	195_6_10	190_6_6	1088_6_15	270_1_1	271_5_64	272_6_18	275_2_6	277_6_1	279_4_2	2380_0_17	526_6_12	527_4_21	1015_3_27	528_12_2	1235_3_19	1232_4_20	1335_0_6	1333_0_3
1949_4_18	428_6_7	340_4_12	342_6_12	810_6_4	811_0_10	815_6_1	816_3_1	2913_6_17	2915_6_2	716_6_1	1791_4_9	714_4_12	711_4_4	2856_4_6	1493_0_7	1061_0_4	425_4_18	2314_6_1	2315_4_1	1065_6_5	2313_4_16	298_4_5	299_2_1	296_4_1	292_4_24	290_6_1	1087_6_9	1086_0_1	595_3_12	594_4_1	1080_4_1	195_6_11	190_6_6	1088_6_13	270_1_1	271_5_72	272_6_20	277_6_1	279_4_1	2380_0_20	526_6_12	527_4_22	1015_3_29	528_12_2	1235_3_17	1232_4_22	1335_0_7	1333_0_3	444_4_28
1949_4_13	428_6_6	340_4_10	342_6_12	810_6_4	811_0_10	815_6_1	816_3_1	2913_6_18	2915_6_1	716_6_1	1791_4_8	714_4_14	711_4_5	2856_4_8	1493_0_4	1061_0_3	425_4_17	2314_6_1	2315_4_1	1065_6_5	2313_4_16	298_4_6	299_2_1	296_4_1	292_4_24	290_6_1	1087_6_9	1086_0_1	595_3_10	594_4_1	1080_4_2	195_6_8	190_6_4	1088_6_12	271_5_79	272_6_21	277_6_1	279_4_2	2380_0_22	526_6_13	527_4_20	1015_3_28	1235_3_19	1232_4_21	1335_0_7	1333_0_3	444_4_31	109_6_8	106_3_36
1949_4_13	428_6_6	340_4_8	342_6_11	810_6_4	811_0_12	815_6_1	816_3_1	2913_6_16	2915_6_1	716_6_2	1791_4_10	714_4_12	711_4_5	2856_4_9	1493_0_2	1061_0_3	425_4_17	2314_6_1	2315_4_2	1065_6_4	2313_4_13	298_4_8	299_2_1	296_4_1	292_4_26	290_6_2	1087_6_10	1086_0_1	595_3_9	594_4_1	1080_4_2	195_6_10	190_6_5	1088_6_12	271_5_84	272_6_20	277_6_1	279_4_2	2380_0_21	526_6_11	527_4_18	1015_3_24	1235_3_20	1232_4_22	1335_0_6	1333_0_3	444_4_29	109_6_7	106_3_40
1949_4_12	428_6_8	94_0_23	340_4_6	342_6_11	810_6_3	811_0_12	815_6_1	816_3_1	2913_6_15	2915_6_1	716_6_2	1791_4_8	714_4_9	711_4_4	2856_4_9	1493_0_3	1061_0_2	425_4_15	2314_6_1	2315_4_3	1065_6_4	2313_4_15	298_4_9	299_2_1	296_4_1	292_4_25	290_6_2	1087_6_10	1086_0_1	595_3_6	594_4_1	1080_4_1	195_6_10	190_6_4	1088_6_11	271_5_85	272_6_22	277_6_1	279_4_3	2380_0_22	526_6_8	527_4_19	1015_3_28	1235_3_20	1232_4_22	1335_0_5	1333_0_5	444_4_22	109_6_8
1949_4_10	428_6_7	94_0_26	340_4_6	342_6_12	810_6_3	811_0_12	815_6_1	816_3_1	2913_6_15	2915_6_1	716_6_3	1791_4_10	714_4_10	711_4_6	2856_4_8	1493_0_4	1061_0_1	425_4_14	2315_4_2	1065_6_2	2313_4_16	298_4_9	299_2_1	296_4_1	292_4_29	290_6_3	1087_6_9	1086_0_1	595_3_7	594_4_1	1080_4_1	195_6_13	190_6_1	1088_6_12	271_5_89	272_6_23	277_6_1	279_4_3	2380_0_20	526_6_7	527_4_17	1015_3_25	1235_3_23	1232_4_22	1335_0_9	1333_0_3	444_4_21	109_6_8	106_3_47
1949_4_14	428_6_8	94_0_25	340_4_9	342_6_9	810_6_2	811_0_13	815_6_1	816_3_1	2913_6_15	2915_6_1	716_6_3	1791_4_6	714_4_13	711_4_6	2856_4_8	1493_0_5	1061_0_2	2317_6_13	2315_4_3	1065_6_3	2313_4_20	298_4_8	299_2_1	296_4_1	292_4_25	290_6_2	1087_6_9	1086_0_1	595_3_6	594_4_1	1080_4_2	195_6_11	190_6_1	1088_6_11	271_5_100	272_6_26	277_6_1	279_4_3	2380_0_15	526_6_6	527_4_18	1015_3_27	1235_3_23	1232_4_21	1335_0_8	1333_0_4	444_4_23	109_6_6	106_3_44
1949_4_10	428_6_7	94_0_30	340_4_9	342_6_10	810_6_1	811_0_10	815_6_1	816_3_1	2913_6_13	2915_6_1	716_6_3	1791_4_6	714_4_10	711_4_6	2856_4_10	1493_0_5	1061_0_1	2317_6_12	2315_4_4	1065_6_2	2313_4_17	298_4_11	299_2_1	296_4_1	292_4_26	290_6_2	1087_6_8	1086_0_1	595_3_5	594_4_1	1080_4_3	195_6_12	190_6_1	1088_6_10	271_5_104	272_6_27	277_6_1	279_4_5	2380_0_17	526_6_6	527_4_18	1015_3_27	1235_3_23	1232_4_20	1335_0_9	1333_0_5	444_4_26	109_6_2	106_3_46
1949_4_8	1257_3_23	94_0_29	340_4_8	342_6_9	810_6_1	811_0_10	815_6_1	816_3_1	2913_6_11	2915_6_2	716_6_3	1791_4_7	714_4_9	711_4_6	2856_4_8	1493_0_5	1061_0_2	2317_6_13	2315_4_4	1065_6_3	2313_4_20	298_4_11	299_2_1	296_4_1	292_4_28	290_6_2	1087_6_7	1086_0_1	595_3_7	594_4_1	1080_4_2	195_6_14	190_6_2	1088_6_13	271_5_99	272_6_21	277_6_1	279_4_4	2380_0_19	526_6_6	527_4_15	1015_3_26	1235_3_19	1232_4_17	1335_0_10	1333_0_4	444_4_27	109_6_4	106_3_45
1949_4_13	1257_3_23	94_0_27	340_4_7	342_6_8	810_6_2	811_0_10	815_6_1	816_3_1	2913_6_9	2915_6_2	716_6_4	1791_4_8	714_4_12	711_4_6	2856_4_6	1493_0_6	1061_0_1	2317_6_12	2315_4_5	1065_6_3	2313_4_25	298_4_11	299_2_1	296_4_1	292_4_28	290_6_1	1087_6_7	1086_0_1	595_3_8	594_4_1	1080_4_5	195_6_13	190_6_2	1088_6_19	271_5_101	272_6_18	277_6_1	279_4_5	2380_0_18	526_6_8	527_4_15	1015_3_24	1235_3_19	1232_4_20	1335_0_10	1333_0_3	444_4_24	109_6_4	106_3_51
1949_4_14	1257_3_27	94_0_32	340_4_7	342_6_7	810_6_2	811_0_8	815_6_1	816_3_1	2913_6_8	2915_6_1	716_6_3	1791_4_10	714_4_13	711_4_7	2856_4_6	1493_0_4	1061_0_1	2317_6_14	2315_4_5	1065_6_3	2313_4_21	298_4_13	299_2_1	296_4_1	292_4_28	290_6_1	1087_6_7	1086_0_1	595_3_7	594_4_1	1080_4_10	195_6_15	190_6_2	1088_6_21	271_5_101	272_6_22	277_6_1	279_4_6	2380_0_18	526_6_7	527_4_16	1015_3_22	1235_3_16	1232_4_17	1335_0_12	1333_0_1	444_4_23	109_6_2	106_3_47
1949_4_15	1257_3_26	94_0_27	340_4_6	342_6_5	810_6_2	811_0_10	815_6_1	816_3_1	2913_6_9	2915_6_1	716_6_4	1791_4_7	714_4_19	711_4_6	2856_4_7	1493_0_3	1061_0_1	2317_6_16	2315_4_5	1065_6_2	2313_4_25	298_4_12	299_2_1	296_4_1	292_4_28	290_6_1	1087_6_5	1086_0_1	595_3_7	594_4_1	1080_4_8	195_6_16	190_6_1	1088_6_25	271_5_96	272_6_16	277_6_1	279_4_6	2380_0_22	526_6_7	527_4_14	1015_3_26	1235_3_14	1232_4_17	1335_0_8	1333_0_1	444_4_22	109_6_2	106_3_47
1949_4_14	1257_3_24	94_0_23	340_4_10	342_6_6	810_6_2	811_0_7	815_6_1	816_3_1	2913_6_11	1399_0_1	716_6_4	1791_4_7	714_4_19	711_4_6	2856_4_8	1493_0_1	1061_0_2	2317_6_15	2315_4_3	1065_6_1	2313_4_29	298_4_11	299_2_1	296_4_1	292_4_24	1087_6_4	1086_0_1	595_3_5	594_4_1	1080_4_10	195_6_17	190_6_2	1088_6_22	271_5_90	272_6_15	277_6_1	279_4_10	2380_0_21	526_6_8	527_4_14	1015_3_26	1235_3_15	1232_4_12	1335_0_4	1333_0_1	444_4_24	109_6_1	106_3_49	105_4_47
1949_4_14	1257_3_22	94_0_23	340_4_11	342_6_6	810_6_2	811_0_8	815_6_1	816_3_1	2913_6_12	1399_0_1	716_6_6	1791_4_7	714_4_20	711_4_5	2856_4_7	1061_0_2	2317_6_17	2315_4_4	1065_6_2	2313_4_28	298_4_11	299_2_1	296_4_1	292_4_26	1087_6_5	1086_0_1	595_3_5	594_4_1	1080_4_9	195_6_20	190_6_3	1088_6_24	271_5_93	272_6_14	277_6_1	279_4_7	2380_0_20	526_6_7	527_4_13	1015_3_25	1235_3_14	1232_4_10	1335_0_6	1333_0_1	444_4_26	106_3_50	105_4_44	902_1_1	900_4_21
1949_4_11	1257_3_22	94_0_20	340_4_11	342_6_5	810_6_2	811_0_9	815_6_1	816_3_1	2913_6_11	1399_0_1	716_6_3	1791_4_8	714_4_21	711_4_7	2856_4_8	1061_0_2	2317_6_22	2315_4_6	1065_6_2	2313_4_28	298_4_9	299_2_1	296_4_1	292_4_30	1087_6_3	1086_0_1	595_3_6	594_4_1	1080_4_7	195_6_23	190_6_2	1088_6_21	271_5_87	272_6_12	277_6_1	279_4_10	2380_0_23	526_6_7	527_4_14	1015_3_25	1235_3_15	1232_4_8	1335_0_7	1333_0_1	444_4_24	106_3_54	105_4_47	902_1_1	900_4_22
1949_4_12	1257_3_24	94_0_16	340_4_11	342_6_5	810_6_3	811_0_8	815_6_1	816_3_1	2913_6_9	1399_0_1	716_6_3	1791_4_7	714_4_25	711_4_9	2856_4_5	1061_0_2	2317_6_27	2315_4_6	1065_6_4	2313_4_21	298_4_10	299_2_1	296_4_1	292_4_32	1087_6_1	1086_0_1	595_3_5	594_4_1	1080_4_8	195_6_22	190_6_2	1088_6_21	271_5_81	272_6_11	277_6_1	279_4_12	2380_0_20	526_6_7	527_4_16	1015_3_28	1235_3_17	1232_4_10	1335_0_7	444_4_26	106_3_56	105_4_36	902_1_1	900_4_24	907_6_1
1949_4_12	1257_3_21	94_0_19	340_4_9	342_6_3	810_6_4	811_0_8	815_6_1	816_3_1	2913_6_9	1399_0_1	716_6_1	1791_4_6	714_4_28	711_4_12	2856_4_2	1061_0_2	2317_6_31	2315_4_5	1065_6_3	2313_4_24	298_4_10	299_2_1	296_4_1	292_4_30	1087_6_1	1086_0_1	595_3_5	594_4_1	1080_4_9	195_6_25	190_6_2	1088_6_18	271_5_90	272_6_12	277_6_1	279_4_11	2380_0_19	526_6_6	527_4_16	1015_3_27	1235_3_18	1232_4_13	1335_0_8	444_4_30	106_3_56	105_4_38	902_1_1	900_4_23	907_6_1
1949_4_9	1257_3_28	94_0_19	340_4_10	342_6_3	810_6_3	811_0_9	815_6_1	816_3_1	2913_6_10	1399_0_1	1791_4_10	714_4_24	711_4_11	2856_4_2	1061_0_2	2317_6_27	2315_4_7	1065_6_2	2313_4_23	298_4_10	299_2_1	296_4_1	292_4_26	1087_6_1	1086_0_1	595_3_8	594_4_1	1080_4_7	195_6_23	190_6_4	1088_6_19	271_5_90	272_6_9	277_6_1	279_4_12	2380_0_25	526_6_6	527_4_17	1015_3_25	1235_3_21	1232_4_15	1335_0_10	444_4_28	106_3_57	105_4_34	902_1_1	900_4_25	907_6_1	32_0_1
1949_4_10	1257_3_26	94_0_16	340_4_11	342_6_5	810_6_5	811_0_10	815_6_1	816_3_1	2913_6_8	1399_0_1	1791_4_9	714_4_26	711_4_11	2856_4_1	1061_0_4	2317_6_28	2315_4_6	1065_6_2	2313_4_25	298_4_8	299_2_1	296_4_1	292_4_20	1087_6_2	1086_0_1	595_3_9	594_4_1	1080_4_5	195_6_19	190_6_2	1088_6_23	271_5_89	272_6_8	277_6_1	279_4_11	2380_0_27	526_6_4	527_4_17	1015_3_27	1235_3_24	1232_4_13	1335_0_11	444_4_28	106_3_52	105_4_42	902_1_1	900_4_25	907_6_1	32_0_1
1949_4_13	1257_3_31	94_0_14	340_4_12	342_6_3	810_6_6	811_0_11	815_6_1	816_3_1	2913_6_8	1399_0_1	1791_4_9	714_4_30	711_4_13	2856_4_2	1061_0_2	2317_6_30	2315_4_6	1065_6_1	2313_4_23	298_4_8	299_2_1	296_4_1	292_4_21	1087_6_2	1086_0_1	595_3_6	594_4_1	1080_4_4	195_6_18	190_6_2	1088_6_20	271_5_85	272_6_6	277_6_1	279_4_10	2380_0_30	526_6_3	527_4_19	1015_3_23	1235_3_23	1232_4_13	1335_0_10	444_4_33	106_3_51	105_4_42	902_1_1	900_4_25	907_6_1	32_0_1
1949_4_14	1257_3_28	94_0_12	340_4_10	342_6_3	810_6_8	811_0_13	815_6_1	816_3_1	2913_6_10	1399_0_1	1791_4_10	714_4_29	711_4_14	2856_4_2	1061_0_3	2317_6_32	2315_4_6	1065_6_1	2313_4_24	298_4_7	299_2_1	296_4_1	292_4_22	1087_6_3	1086_0_1	595_3_7	594_4_1	1080_4_3	195_6_22	190_6_2	1088_6_20	271_5_84	272_6_6	277_6_1	279_4_7	2380_0_27	526_6_3	527_4_21	1015_3_27	1235_3_21	1232_4_12	1335_0_8	444_4_34	106_3_57	105_4_54	902_1_1	900_4_22	907_6_1	32_0_1
1949_4_16	1257_3_33	94_0_8	340_4_10	342_6_4	810_6_9	811_0_14	815_6_1	816_3_1	2913_6_10	1399_0_1	1791_4_10	714_4_25	711_4_14	710_0_13	1061_0_3	2317_6_36	2315_4_5	1065_6_2	2313_4_24	298_4_11	299_2_1	296_4_1	292_4_20	1087_6_3	1086_0_1	595_3_7	594_4_1	1080_4_4	195_6_24	190_6_2	1088_6_21	271_5_88	272_6_5	277_6_1	279_4_5	2380_0_28	526_6_4	527_4_25	1015_3_29	1235_3_20	1232_4_9	1335_0_11	444_4_38	106_3_60	105_4_61	902_1_1	900_4_24	907_6_1	32_0_1
1949_4_19	1257_3_30	94_0_9	340_4_9	342_6_4	810_6_11	811_0_11	815_6_1	816_3_1	2913_6_11	1399_0_1	1791_4_10	714_4_20	711_4_13	710_0_17	1061_0_3	2317_6_37	2315_4_6	1065_6_1	2313_4_28	298_4_7	299_2_1	296_4_1	292_4_21	1087_6_4	1086_0_1	595_3_6	594_4_1	1080_4_4	195_6_23	190_6_3	1088_6_23	271_5_99	272_6_3	277_6_1	279_4_7	2380_0_33	526_6_4	527_4_26	1015_3_34	1235_3_21	1232_4_8	1335_0_7	444_4_35	106_3_58	105_4_80	902_1_1	900_4_25	907_6_1	32_0_1
1949_4_20	1257_3_29	94_0_6	340_4_9	342_6_3	810_6_12	811_0_12	815_6_1	816_3_1	2913_6_9	1399_0_1	1791_4_9	714_4_22	711_4_14	710_0_16	1061_0_2	2317_6_39	2315_4_5	1065_6_1	2313_4_29	298_4_4	299_2_1	296_4_1	292_4_22	1087_6_3	1086_0_1	595_3_6	594_4_1	1080_4_5	195_6_22	190_6_3	1088_6_24	271_5_105	272_6_3	277_6_1	279_4_5	2380_0_28	526_6_2	527_4_28	1015_3_36	1235_3_21	1232_4_10	1335_0_7	444_4_40	106_3_53	105_4_88	902_1_1	900_4_28	907_6_1	32_0_1
1949_4_22	1257_3_35	94_0_7	340_4_12	342_6_2	810_6_12	811_0_9	815_6_1	816_3_1	2913_6_10	1399_0_1	1791_4_6	714_4_26	711_4_13	710_0_15	1061_0_3	2317_6_44	2315_4_6	2313_4_28	298_4_5	299_2_1	296_4_1	292_4_23	1087_6_3	1086_0_1	595_3_6	594_4_1	1080_4_4	195_6_25	190_6_5	1088_6_22	271_5_114	272_6_3	277_6_1	279_4_3	2380_0_28	526_6_1	527_4_29	1015_3_43	1235_3_19	1232_4_8	1335_0_8	444_4_45	106_3_56	105_4_87	902_1_1	900_4_27	907_6_1	32_0_1	37_6_1
1949_4_22	428_6_8	94_0_9	340_4_14	342_6_1	810_6_14	811_0_9	815_6_1	816_3_1	2913_6_12	1399_0_1	1791_4_7	714_4_23	711_4_10	710_0_14	1061_0_2	2317_6_41	2315_4_9	2313_4_29	298_4_4	299_2_1	296_4_1	292_4_27	1087_6_3	1086_0_1	595_3_4	594_4_1	1080_4_3	195_6_22	190_6_5	1088_6_17	271_5_129	272_6_3	277_6_1	279_4_2	2380_0_28	526_6_1	527_4_31	1015_3_46	1235_3_18	1232_4_9	1335_0_8	444_4_41	106_3_51	105_4_85	902_1_1	900_4_20	907_6_1	32_0_1	37_6_1
1949_4_22	428_6_7	94_0_11	340_4_12	342_6_2	810_6_12	811_0_8	815_6_1	816_3_1	2913_6_12	1399_0_1	1791_4_10	714_4_19	711_4_11	710_0_13	1061_0_2	2317_6_37	2315_4_9	2313_4_31	298_4_4	299_2_1	296_4_1	292_4_24	1087_6_4	1086_0_1	595_3_4	594_4_1	1080_4_2	195_6_21	190_6_7	1088_6_19	271_5_132	272_6_3	277_6_1	279_4_3	2380_0_29	526_6_2	527_4_32	1015_3_44	1235_3_18	1232_4_9	1335_0_9	444_4_37	106_3_53	105_4_81	902_1_1	900_4_18	907_6_1	32_0_1	37_6_1
1949_4_18	428_6_9	94_0_13	340_4_10	342_6_2	810_6_13	811_0_8	815_6_1	816_3_1	2913_6_13	1399_0_1	1791_4_10	714_4_17	711_4_11	710_0_9	2316_5_43	2317_6_33	2315_4_10	2313_4_33	298_4_3	299_2_1	296_4_1	292_4_29	1087_6_4	1086_0_1	595_3_5	594_4_1	1080_4_2	195_6_21	190_6_6	1088_6_17	271_5_142	272_6_2	277_6_1	279_4_4	2380_0_30	526_6_2	527_4_29	1015_3_42	1235_3_16	1232_4_7	1335_0_5	444_4_33	106_3_59	105_4_79	902_1_1	900_4_17	907_6_1	32_0_1	37_6_1
1949_4_15	428_6_6	94_0_11	340_4_11	342_6_2	810_6_11	811_0_9	815_6_1	816_3_1	2913_6_10	1399_0_1	1791_4_9	714_4_16	711_4_15	710_0_10	2316_5_41	2317_6_34	2315_4_9	2313_4_35	298_4_2	299_2_1	296_4_1	292_4_23	1087_6_5	1086_0_1	595_3_5	594_4_1	1080_4_1	195_6_19	190_6_6	1088_6_16	271_5_144	272_6_2	277_6_1	279_4_2	2380_0_36	526_6_3	527_4_33	1015_3_41	1235_3_10	1232_4_11	1335_0_5	444_4_32	106_3_59	105_4_78	902_1_1	900_4_20	907_6_1	32_0_1	37_6_1
1949_4_13	428_6_6	94_0_12	340_4_12	342_6_2	810_6_12	811_0_10	815_6_1	816_3_1	2913_6_12	1399_0_1	1791_4_12	714_4_12	711_4_15	710_0_9	2316_5_42	2317_6_35	2315_4_10	2313_4_36	298_4_2	299_2_1	296_4_1	292_4_23	1087_6_6	1086_0_1	595_3_5	594_4_1	1080_4_2	195_6_20	190_6_6	1088_6_14	271_5_151	272_6_3	277_6_1	279_4_3	2380_0_35	526_6_2	527_4_32	1015_3_42	1235_3_7	1232_4_11	1335_0_5	444_4_28	106_3_59	105_4_74	902_1_1	900_4_17	907_6_1	32_0_1	37_6_1
1949_4_15	428_6_8	94_0_11	340_4_9	342_6_2	810_6_14	811_0_9	815_6_1	816_3_1	2913_6_10	1399_0_1	1791_4_11	714_4_10	711_4_14	710_0_10	2316_5_44	2317_6_32	2315_4_9	2313_4_40	298_4_3	299_2_1	296_4_1	292_4_20	1087_6_3	1086_0_1	595_3_4	594_4_1	1080_4_1	195_6_21	190_6_5	1088_6_11	271_5_162	272_6_3	277_6_1	279_4_3	2380_0_36	526_6_1	527_4_33	1015_3_43	1235_3_11	1232_4_12	1335_0_4	444_4_25	106_3_59	105_4_64	902_1_1	900_4_20	907_6_1	32_0_1	37_6_1
1949_4_12	428_6_8	94_0_13	340_4_10	342_6_2	810_6_16	811_0_12	815_6_1	816_3_1	2913_6_8	1399_0_1	1791_4_11	714_4_11	711_4_15	710_0_11	2316_5_44	2317_6_32	2315_4_8	2313_4_37	298_4_2	299_2_1	296_4_1	292_4_21	1087_6_2	1086_0_1	595_3_3	594_4_1	195_6_21	190_6_5	1088_6_11	271_5_168	272_6_3	277_6_1	279_4_3	2380_0_33	526_6_1	527_4_35	1015_3_43	1235_3_10	1232_4_16	1335_0_5	444_4_25	106_3_53	105_4_54	902_1_1	900_4_19	907_6_1	32_0_1	37_6_1	35_4_12
1949_4_11	428_6_6	94_0_14	340_4_14	342_6_1	810_6_13	811_0_10	815_6_1	816_3_1	2913_6_6	1399_0_1	1791_4_14	714_4_9	711_4_15	710_0_7	2316_5_40	2317_6_34	2315_4_9	2313_4_40	298_4_3	299_2_1	296_4_1	292_4_20	1087_6_2	1086_0_1	595_3_2	594_4_1	195_6_19	190_6_5	1088_6_10	271_5_172	272_6_3	277_6_1	279_4_5	2380_0_32	526_6_1	527_4_33	1015_3_45	1235_3_12	1232_4_11	1335_0_6	444_4_22	106_3_57	105_4_58	902_1_1	900_4_19	907_6_1	32_0_1	37_6_1	35_4_14
1949_4_11	428_6_6	94_0_16	340_4_11	342_6_1	810_6_16	811_0_12	815_6_1	816_3_1	2913_6_5	1399_0_1	1791_4_12	714_4_7	711_4_15	710_0_9	2316_5_40	2317_6_27	2315_4_11	2313_4_34	298_4_4	299_2_1	296_4_1	292_4_22	1087_6_2	1086_0_1	595_3_2	594_4_1	195_6_20	190_6_6	1088_6_7	271_5_177	272_6_3	277_6_1	279_4_5	2380_0_33	526_6_1	527_4_31	1015_3_46	1235_3_11	1232_4_9	1335_0_6	444_4_24	106_3_59	105_4_52	902_1_1	900_4_21	907_6_1	32_0_1	37_6_1	35_4_9
1949_4_10	428_6_7	94_0_17	340_4_11	342_6_1	810_6_16	811_0_11	815_6_1	816_3_1	2913_6_4	1399_0_1	1791_4_15	714_4_6	711_4_13	710_0_9	2316_5_38	2317_6_30	2315_4_10	2313_4_35	298_4_5	299_2_1	296_4_1	292_4_20	1087_6_1	1086_0_1	595_3_2	594_4_1	195_6_18	190_6_6	1088_6_9	271_5_168	272_6_4	277_6_1	279_4_2	2380_0_31	526_6_1	527_4_33	1015_3_45	1235_3_13	1232_4_9	1335_0_2	444_4_26	106_3_63	105_4_56	902_1_1	900_4_20	907_6_1	32_0_1	37_6_1	35_4_12
1949_4_13	428_6_11	94_0_20	340_4_8	342_6_2	810_6_14	811_0_8	815_6_1	816_3_1	2913_6_6	1399_0_1	1791_4_13	714_4_3	711_4_11	710_0_11	2316_5_40	2317_6_30	2315_4_11	2313_4_31	298_4_4	299_2_1	296_4_1	292_4_21	1087_6_2	1086_0_1	595_3_2	594_4_1	195_6_19	190_6_4	1088_6_5	271_5_170	272_6_3	277_6_1	279_4_4	2380_0_32	526_6_1	527_4_32	1015_3_39	1235_3_15	1232_4_8	1335_0_2	444_4_19	106_3_65	105_4_54	902_1_1	900_4_21	907_6_1	32_0_1	37_6_1	35_4_14
1949_4_14	428_6_13	94_0_25	340_4_9	342_6_2	810_6_15	811_0_6	815_6_1	816_3_1	2913_6_8	1399_0_1	1791_4_15	714_4_4	711_4_13	710_0_11	2316_5_40	2317_6_29	2315_4_11	2313_4_31	298_4_5	299_2_1	296_4_1	292_4_23	1087_6_3	1086_0_1	595_3_2	594_4_1	195_6_17	190_6_4	1088_6_3	271_5_158	272_6_3	277_6_1	279_4_4	2380_0_33	526_6_1	527_4_27	1015_3_42	1235_3_14	1232_4_5	1335_0_3	444_4_19	106_3_65	105_4_51	902_1_1	900_4_25	907_6_1	32_0_1	37_6_1	35_4_11
1949_4_13	428_6_15	94_0_24	340_4_11	342_6_2	810_6_15	811_0_6	815_6_1	816_3_1	2913_6_8	1399_0_1	1791_4_16	714_4_3	711_4_12	710_0_13	2316_5_33	2317_6_25	2315_4_13	2313_4_30	298_4_4	299_2_1	296_4_1	292_4_23	1087_6_2	1086_0_1	595_3_3	594_4_1	195_6_16	190_6_2	1088_6_2	271_5_155	272_6_3	277_6_1	279_4_3	2380_0_34	526_6_2	527_4_24	1015_3_33	1235_3_13	1232_4_5	1335_0_1	444_4_18	106_3_62	105_4_46	902_1_1	900_4_25	907_6_1	32_0_1	37_6_1	35_4_15
1949_4_10	428_6_19	94_0_27	340_4_13	342_6_3	810_6_13	811_0_5	815_6_1	816_3_1	2913_6_10	1399_0_1	1791_4_15	714_4_1	711_4_10	710_0_15	2316_5_30	2317_6_23	2315_4_15	2313_4_31	298_4_4	299_2_1	296_4_1	292_4_25	1087_6_1	1086_0_1	595_3_2	594_4_1	195_6_16	190_6_1	1088_6_2	271_5_156	272_6_3	277_6_1	279_4_4	2380_0_34	526_6_2	527_4_23	1015_3_30	1235_3_14	1232_4_4	1335_0_1	444_4_13	106_3_59	105_4_46	902_1_1	900_4_25	907_6_1	32_0_1	37_6_1	35_4_13
1949_4_8	428_6_18	94_0_28	340_4_13	342_6_3	810_6_15	811_0_5	815_6_1	816_3_1	2913_6_10	1399_0_1	1791_4_17	714_4_1	711_4_7	710_0_19	2316_5_31	2317_6_22	2315_4_16	2313_4_32	298_4_4	299_2_1	296_4_1	292_4_28	1087_6_1	1086_0_1	595_3_2	594_4_1	195_6_17	190_6_1	1088_6_1	271_5_169	272_6_3	277_6_1	279_4_3	2380_0_38	526_6_4	527_4_25	1015_3_31	1235_3_13	1232_4_4	1335_0_2	444_4_12	106_3_59	105_4_44	902_1_1	900_4_24	907_6_1	32_0_1	37_6_1	35_4_11
1304_6_7	1269_4_11	1720_6_3	1780_6_1	666_4_29	387_6_9	2280_6_1	767_0_27	218_5_1	219_3_24	227_6_1	130_4_16	138_6_1	225_0_1	222_6_1	1775_6_27	25_0_1	26_6_1	1545_6_7	1771_0_16	1257_3_82	977_6_1	698_4_31	211_6_1	28_4_26	1073_3_6	161_4_23	939_6_12	2171_3_12	340_4_17	221_6_3	342_6_1	400_6_29	281_0_3	811_0_7	1467_3_24	285_6_2	452_4_16	816_3_1	286_3_1	1094_3_11	1095_4_1	1343_6_8	1159_3_13	527_4_26	1093_4_20	674_6_5	2451_4_19	1791_4_18	1156_4_1
1304_6_4	1269_4_11	1720_6_2	666_4_23	387_6_10	2280_6_1	767_0_27	218_5_1	219_3_31	227_6_1	130_4_18	138_6_1	225_0_1	222_6_1	1775_6_27	25_0_1	26_6_1	1545_6_6	1771_0_16	1257_3_88	977_6_1	698_4_31	211_6_1	28_4_22	1073_3_6	161_4_23	939_6_12	938_0_23	340_4_19	221_6_2	331_6_1	400_6_27	810_6_15	811_0_6	1467_3_26	285_6_2	452_4_16	816_3_1	286_3_1	1094_3_12	1095_4_1	1343_6_7	1159_3_14	527_4_21	1093_4_16	674_6_2	2451_4_19	1791_4_18	1156_4_1	670_0_35
1304_6_6	1269_4_11	211_6_1	666_4_22	387_6_11	767_0_21	218_5_1	219_3_30	227_6_1	130_4_17	138_6_1	225_0_1	222_6_1	1775_6_29	25_0_1	26_6_1	1545_6_5	1771_0_16	1257_3_92	977_6_1	698_4_26	28_4_19	1073_3_9	161_4_22	939_6_11	938_0_24	340_4_18	221_6_1	331_6_1	400_6_28	281_0_4	811_0_6	1467_3_22	285_6_2	452_4_18	816_3_1	286_3_1	1094_3_11	1095_4_1	1343_6_6	1159_3_15	527_4_16	1093_4_13	674_6_3	2451_4_19	1791_4_15	1156_4_2	670_0_36	671_4_22	711_4_8
1304_6_3	1269_4_9	211_6_1	666_4_23	387_6_8	767_0_20	218_5_1	219_3_33	227_6_1	130_4_13	138_6_1	225_0_1	222_6_1	1775_6_28	25_0_1	26_6_1	1545_6_5	1771_0_18	1257_3_95	977_6_1	698_4_23	28_4_21	1073_3_7	161_4_24	939_6_8	938_0_19	340_4_16	221_6_2	331_6_1	400_6_28	281_0_3	811_0_6	1467_3_23	285_6_2	452_4_20	816_3_1	286_3_1	1094_3_13	1095_4_1	1343_6_6	1159_3_17	527_4_13	1093_4_12	674_6_2	2451_4_18	1791_4_14	1156_4_2	670_0_36	671_4_19	711_4_6
1304_6_4	1269_4_7	211_6_1	666_4_26	387_6_8	767_0_18	218_5_1	219_3_34	227_6_1	130_4_14	138_6_1	225_0_1	222_6_1	1775_6_30	25_0_1	26_6_1	1545_6_6	1771_0_17	1257_3_100	977_6_1	698_4_21	28_4_17	1073_3_6	161_4_28	939_6_5	938_0_19	340_4_15	221_6_2	331_6_1	400_6_26	281_0_1	811_0_7	1467_3_24	285_6_2	452_4_21	816_3_1	286_3_1	1094_3_16	1095_4_1	1343_6_8	1159_3_14	527_4_18	1093_4_13	674_6_3	2451_4_20	1791_4_13	1156_4_3	670_0_34	671_4_18	711_4_5
1304_6_3	1269_4_7	211_6_1	666_4_20	387_6_10	767_0_16	218_5_1	219_3_31	227_6_1	130_4_13	138_6_1	225_0_1	222_6_1	1775_6_31	25_0_1	26_6_1	1545_6_7	1771_0_21	1257_3_106	977_6_1	698_4_21	28_4_15	1073_3_8	161_4_37	939_6_4	938_0_21	340_4_12	221_6_3	331_6_1	400_6_25	281_0_2	811_0_8	1467_3_26	285_6_2	452_4_17	816_3_1	286_3_1	1094_3_14	1095_4_1	1343_6_6	1159_3_14	527_4_13	1093_4_8	674_6_2	2451_4_16	1791_4_17	1156_4_5	670_0_32	671_4_17	711_4_6
1304_6_2	1269_4_7	211_6_1	666_4_17	387_6_8	767_0_18	218_5_1	219_3_30	227_6_1	130_4_10	138_6_1	225_0_1	222_6_1	1775_6_31	25_0_1	26_6_1	1545_6_7	1771_0_22	1257_3_103	977_6_1	698_4_20	28_4_17	1073_3_8	161_4_33	939_6_4	938_0_20	340_4_14	221_6_2	331_6_1	400_6_20	281_0_2	811_0_10	1467_3_26	285_6_3	452_4_16	816_3_1	286_3_1	1094_3_14	1095_4_1	1343_6_6	1159_3_11	527_4_14	1093_4_8	674_6_2	2451_4_14	1791_4_12	1156_4_6	670_0_35	671_4_16	711_4_6
1269_4_6	211_6_1	666_4_19	387_6_12	767_0_15	218_5_1	219_3_29	227_6_1	130_4_15	138_6_1	225_0_1	222_6_1	1775_6_35	25_0_1	26_6_1	1545_6_13	1771_0_20	1257_3_102	977_6_1	698_4_20	28_4_14	1073_3_9	161_4_32	939_6_5	938_0_13	340_4_14	221_6_1	331_6_1	400_6_20	281_0_1	811_0_9	1467_3_24	285_6_3	452_4_17	816_3_1	286_3_1	1094_3_13	1095_4_1	1343_6_5	1159_3_13	527_4_10	1093_4_7	674_6_4	2451_4_14	1791_4_11	1156_4_4	670_0_33	671_4_17	711_4_5	2702_5_133
1269_4_4	211_6_1	666_4_17	387_6_13	767_0_17	218_5_1	219_3_31	227_6_1	130_4_15	138_6_1	225_0_1	222_6_1	1775_6_34	25_0_1	26_6_1	1545_6_14	1771_0_25	1257_3_100	977_6_1	698_4_21	28_4_15	1073_3_9	161_4_34	939_6_3	938_0_15	340_4_12	221_6_1	331_6_1	400_6_19	810_6_17	811_0_8	1467_3_26	285_6_3	452_4_13	816_3_1	286_3_1	1094_3_14	1095_4_1	1343_6_5	1159_3_14	527_4_15	1093_4_10	674_6_3	2451_4_16	1791_4_10	1156_4_5	670_0_35	671_4_20	711_4_5	2702_5_138
1269_4_5	211_6_1	666_4_17	387_6_11	767_0_16	218_5_1	219_3_27	227_6_1	130_4_16	138_6_1	225_0_1	222_6_1	1775_6_31	25_0_1	26_6_1	1545_6_17	1771_0_24	1257_3_104	977_6_1	698_4_21	28_4_13	1073_3_8	161_4_32	939_6_6	938_0_15	340_4_13	221_6_1	331_6_1	400_6_16	810_6_14	811_0_9	1467_3_30	285_6_2	452_4_12	816_3_1	286_3_1	1094_3_12	1095_4_1	1343_6_4	1159_3_14	527_4_19	1093_4_10	674_6_3	2451_4_14	1791_4_9	1156_4_4	670_0_30	671_4_18	711_4_6	2702_5_141
1269_4_5	211_6_1	666_4_15	387_6_11	767_0_13	218_5_1	219_3_28	227_6_1	130_4_19	138_6_1	225_0_1	222_6_1	1775_6_32	25_0_1	26_6_1	1545_6_15	1771_0_21	1257_3_94	977_6_1	698_4_17	28_4_10	1073_3_9	161_4_31	939_6_5	938_0_11	340_4_9	221_6_1	331_6_1	400_6_17	810_6_13	811_0_10	1467_3_26	285_6_3	452_4_12	816_3_1	286_3_1	1094_3_12	1095_4_1	1343_6_7	1159_3_15	527_4_18	1093_4_6	674_6_2	2451_4_17	1791_4_9	1156_4_5	670_0_32	671_4_19	711_4_8	2702_5_145
1269_4_6	211_6_1	666_4_13	387_6_9	767_0_15	218_5_1	219_3_26	227_6_1	130_4_18	138_6_1	225_0_1	222_6_1	1775_6_26	25_0_1	26_6_1	1545_6_14	1771_0_25	1257_3_95	698_4_15	28_4_12	1073_3_8	94_0_24	939_6_4	938_0_12	340_4_13	221_6_1	331_6_1	400_6_16	810_6_12	811_0_11	1467_3_24	285_6_3	452_4_14	816_3_1	286_3_1	1094_3_12	1095_4_1	1343_6_7	1159_3_17	527_4_19	1093_4_5	674_6_2	2451_4_17	1791_4_10	1156_4_6	670_0_30	671_4_17	711_4_8	2702_5_141	121_6_13
1269_4_4	45_4_95	211_6_1	666_4_17	387_6_10	767_0_16	218_5_1	219_3_32	227_6_1	130_4_21	138_6_1	225_0_1	222_6_1	1775_6_29	25_0_1	26_6_1	1545_6_13	1771_0_27	1257_3_90	698_4_14	28_4_11	1073_3_9	94_0_24	939_6_1	938_0_11	340_4_10	221_6_1	331_6_1	400_6_16	810_6_12	811_0_13	1467_3_28	285_6_3	452_4_13	816_3_1	286_3_1	1094_3_8	1095_4_1	1343_6_5	1159_3_16	527_4_21	1024_0_3	674_6_1	2451_4_16	1791_4_12	1156_4_7	670_0_31	671_4_16	711_4_6	2702_5_133
1269_4_6	45_4_93	211_6_1	666_4_16	387_6_11	767_0_16	218_5_1	219_3_27	227_6_1	130_4_17	138_6_1	225_0_1	222_6_1	1775_6_26	25_0_1	26_6_1	1545_6_14	1771_0_27	1257_3_95	698_4_20	28_4_12	1073_3_11	94_0_21	405_3_1	938_0_11	340_4_8	221_6_1	331_6_1	400_6_12	810_6_11	811_0_12	1467_3_26	285_6_4	452_4_10	816_3_1	286_3_1	1094_3_11	1095_4_1	1343_6_4	1159_3_17	527_4_22	1024_0_2	674_6_1	2451_4_16	1791_4_12	1156_4_6	670_0_33	671_4_14	711_4_9	2702_5_131
1269_4_5	211_6_1	666_4_18	664_6_12	767_0_13	218_5_1	219_3_22	227_6_1	130_4_19	138_6_1	225_0_1	222_6_1	1775_6_26	25_0_1	26_6_1	1545_6_15	1771_0_30	1257_3_95	698_4_23	28_4_11	1073_3_9	94_0_23	405_3_1	938_0_8	340_4_5	221_6_1	400_6_13	810_6_9	811_0_14	1467_3_30	285_6_4	452_4_12	816_3_1	286_3_1	1094_3_11	1095_4_1	1343_6_2	1159_3_16	527_4_25	1093_4_2	674_6_2	2451_4_13	1791_4_16	1156_4_6	670_0_34	671_4_14	711_4_7	2702_5_133	121_6_8	260_6_4
1269_4_5	45_4_80	211_6_1	666_4_19	664_6_16	767_0_13	218_5_1	219_3_25	130_4_22	138_6_1	225_0_1	1775_6_27	25_0_1	1545_6_14	1771_0_24	1257_3_96	698_4_23	28_4_14	1073_3_12	94_0_27	405_3_1	938_0_6	340_4_7	221_6_1	400_6_13	810_6_6	811_0_15	1467_3_31	285_6_4	452_4_10	816_3_1	286_3_1	1094_3_9	1095_4_1	1343_6_3	1159_3_14	527_4_25	1024_0_1	674_6_1	2451_4_10	1791_4_18	1156_4_3	670_0_37	671_4_16	711_4_8	2702_5_130	121_6_5	260_6_4	267_4_4	266_6_7
1269_4_7	211_6_1	666_4_17	664_6_19	767_0_11	218_5_1	219_3_25	130_4_17	138_6_1	225_0_1	1775_6_27	25_0_1	1545_6_12	1771_0_25	1257_3_93	698_4_19	28_4_18	1073_3_13	94_0_30	405_3_1	938_0_4	340_4_6	221_6_1	400_6_10	810_6_6	811_0_13	1467_3_33	285_6_4	452_4_11	816_3_1	286_3_1	1094_3_14	1095_4_1	1343_6_4	1159_3_15	527_4_25	1024_0_2	674_6_1	2451_4_8	1791_4_19	1156_4_3	670_0_34	671_4_15	711_4_12	2702_5_133	121_6_7	260_6_3	267_4_4	266_6_8	126_6_1
1269_4_8	211_6_1	666_4_16	664_6_20	767_0_10	218_5_1	219_3_18	130_4_19	138_6_1	225_0_1	1775_6_26	25_0_1	1545_6_13	1771_0_23	1257_3_99	698_4_17	28_4_20	1073_3_15	94_0_31	405_3_1	938_0_2	340_4_8	221_6_1	400_6_12	810_6_5	811_0_11	1467_3_32	285_6_3	452_4_9	816_3_1	286_3_1	1094_3_12	1095_4_1	1343_6_4	1159_3_16	527_4_28	1024_0_2	674_6_2	2451_4_7	1791_4_17	1156_4_4	670_0_31	671_4_14	711_4_9	2702_5_132	121_6_5	260_6_3	267_4_3	266_6_7	126_6_1
1269_4_8	211_6_1	666_4_16	664_6_17	767_0_11	218_5_1	219_3_23	130_4_21	138_6_1	225_0_1	1775_6_23	25_0_1	1545_6_11	1771_0_24	1257_3_86	698_4_17	28_4_22	1073_3_15	94_0_31	405_3_1	938_0_2	340_4_5	221_6_1	400_6_12	810_6_6	811_0_9	1467_3_29	285_6_4	452_4_12	816_3_1	286_3_1	1094_3_15	1095_4_1	1343_6_5	1159_3_16	527_4_27	1024_0_2	674_6_2	2451_4_7	1791_4_16	1156_4_2	670_0_30	671_4_17	711_4_11	2702_5_131	121_6_6	260_6_3	267_4_3	266_6_7	126_6_1
1269_4_9	211_6_1	666_4_13	664_6_21	767_0_10	218_5_1	219_3_19	130_4_19	138_6_1	225_0_1	1775_6_30	25_0_1	1545_6_11	1771_0_23	1257_3_90	698_4_18	28_4_21	1073_3_16	94_0_27	405_3_1	938_0_2	340_4_5	221_6_1	400_6_13	810_6_7	811_0_13	1467_3_28	285_6_4	452_4_13	816_3_1	286_3_1	1094_3_21	1343_6_5	1159_3_16	527_4_27	674_6_2	2451_4_7	1791_4_16	670_0_33	671_4_13	711_4_13	2702_5_128	121_6_6	260_6_3	267_4_2	266_6_8	126_6_1	420_6_19	1995_5_77	214_6_1
1269_4_9	211_6_1	666_4_14	664_6_21	767_0_8	218_5_1	219_3_17	130_4_19	138_6_1	225_0_1	1775_6_26	25_0_1	1545_6_15	1771_0_16	1257_3_89	698_4_19	28_4_14	1073_3_15	94_0_31	405_3_1	938_0_1	340_4_5	221_6_1	400_6_9	810_6_8	811_0_14	1467_3_32	285_6_4	452_4_13	816_3_1	286_3_1	1094_3_22	1343_6_3	1159_3_18	527_4_28	674_6_1	2451_4_8	1791_4_14	670_0_26	671_4_13	711_4_11	2702_5_134	121_6_9	260_6_4	267_4_2	266_6_10	126_6_1	420_6_21	1995_5_80	214_6_1
1269_4_10	211_6_1	666_4_12	664_6_22	767_0_7	218_5_1	219_3_16	130_4_17	138_6_1	225_0_1	1775_6_26	25_0_1	1545_6_15	1771_0_17	1257_3_95	698_4_17	28_4_16	1073_3_14	94_0_30	405_3_1	938_0_1	340_4_4	221_6_1	400_6_9	810_6_9	811_0_12	1467_3_34	285_6_5	452_4_13	816_3_1	286_3_1	1094_3_23	1343_6_4	1159_3_15	527_4_25	674_6_1	2451_4_7	1791_4_16	670_0_29	671_4_14	711_4_16	2702_5_134	121_6_9	260_6_4	267_4_2	266_6_10	126_6_1	420_6_21	1995_5_87	214_6_1
1269_4_9	211_6_1	666_4_13	664_6_26	767_0_7	218_5_1	219_3_17	130_4_17	138_6_1	225_0_1	1775_6_30	25_0_1	1545_6_14	1771_0_18	1257_3_94	698_4_14	28_4_14	1073_3_11	94_0_29	405_3_1	938_0_1	340_4_5	221_6_1	400_6_9	810_6_6	811_0_10	1467_3_33	285_6_4	452_4_14	816_3_1	286_3_1	1094_3_28	1343_6_4	1159_3_15	527_4_23	2451_4_8	1791_4_18	670_0_23	671_4_14	711_4_19	2702_5_135	121_6_8	260_6_5	267_4_3	266_6_12	126_6_1	420_6_20	1995_5_88	214_6_1	977_6_1
1269_4_8	211_6_1	666_4_15	664_6_26	767_0_6	218_5_1	219_3_15	130_4_18	138_6_1	225_0_1	1775_6_35	25_0_1	1545_6_17	1771_0_16	1257_3_88	698_4_18	28_4_11	1073_3_10	94_0_28	405_3_1	938_0_1	340_4_8	221_6_1	400_6_11	810_6_4	811_0_9	1467_3_27	285_6_6	452_4_16	816_3_1	286_3_1	1094_3_24	1343_6_4	1159_3_16	527_4_25	2451_4_11	1791_4_15	670_0_22	671_4_13	711_4_18	2702_5_135	121_6_10	260_6_4	267_4_2	266_6_10	126_6_1	420_6_19	1995_5_87	214_6_1	977_6_1
1269_4_6	211_6_1	666_4_17	664_6_29	767_0_4	218_5_1	219_3_15	130_4_18	138_6_1	225_0_1	1775_6_30	25_0_1	1545_6_14	1771_0_15	1257_3_87	698_4_13	28_4_10	1073_3_13	94_0_24	405_3_1	938_0_1	340_4_8	221_6_1	400_6_12	810_6_4	811_0_7	1467_3_30	285_6_7	452_4_18	816_3_1	286_3_1	1094_3_20	1343_6_4	1159_3_17	527_4_25	2451_4_13	1791_4_17	670_0_21	671_4_14	711_4_19	2702_5_143	121_6_9	260_6_3	267_4_3	266_6_11	126_6_1	420_6_17	1995_5_83	214_6_1	977_6_1
1269_4_7	666_4_17	664_6_27	767_0_6	218_5_1	219_3_11	130_4_15	138_6_1	225_0_1	1775_6_31	25_0_1	1545_6_17	1771_0_17	1257_3_86	698_4_13	28_4_8	1073_3_14	94_0_27	405_3_1	938_0_2	340_4_8	221_6_1	400_6_9	810_6_4	811_0_5	1467_3_30	285_6_6	452_4_13	816_3_1	286_3_1	1094_3_16	1343_6_4	1159_3_19	527_4_27	2451_4_17	1791_4_19	670_0_24	671_4_15	711_4_21	2702_5_136	121_6_8	260_6_3	267_4_2	266_6_12	126_6_1	420_6_16	1995_5_79	214_6_1	977_6_1	54_0_1
1269_4_6	666_4_17	664_6_31	767_0_6	218_5_1	219_3_13	130_4_16	138_6_1	225_0_1	1775_6_31	25_0_1	1545_6_18	1771_0_15	1257_3_80	698_4_11	28_4_7	1073_3_13	94_0_25	405_3_1	938_0_2	340_4_12	221_6_1	400_6_11	810_6_4	811_0_4	1467_3_32	285_6_6	452_4_10	816_3_1	286_3_1	1094_3_17	1343_6_3	1159_3_19	527_4_29	2451_4_16	1791_4_22	670_0_21	671_4_19	711_4_20	2702_5_133	121_6_11	260_6_3	267_4_3	266_6_10	126_6_1	420_6_24	1995_5_79	214_6_1	977_6_1	54_0_1
1269_4_5	666_4_14	664_6_33	767_0_4	218_5_1	219_3_16	130_4_15	138_6_1	225_0_1	1775_6_28	25_0_1	1545_6_16	1771_0_19	1257_3_77	698_4_12	28_4_5	1073_3_13	94_0_19	405_3_1	938_0_1	340_4_9	221_6_1	400_6_12	810_6_4	811_0_4	1467_3_31	285_6_7	452_4_7	816_3_1	286_3_1	1094_3_21	1343_6_3	1159_3_23	527_4_26	2451_4_15	1791_4_22	670_0_24	671_4_13	711_4_19	2702_5_121	121_6_11	260_6_4	267_4_2	266_6_14	126_6_1	420_6_22	1995_5_85	214_6_1	977_6_1	54_0_1
1269_4_4	666_4_14	664_6_32	767_0_2	218_5_1	219_3_13	130_4_16	138_6_1	225_0_1	1775_6_28	25_0_1	1545_6_20	1771_0_19	1257_3_80	698_4_10	28_4_4	1073_3_11	94_0_23	405_3_1	938_0_1	340_4_7	221_6_1	400_6_11	810_6_3	811_0_6	1467_3_38	285_6_7	452_4_7	816_3_1	286_3_1	1094_3_24	1343_6_3	1159_3_20	527_4_25	2451_4_15	1791_4_25	670_0_21	671_4_12	711_4_17	2702_5_117	121_6_10	260_6_4	267_4_3	266_6_15	126_6_1	420_6_20	1995_5_91	214_6_1	977_6_1	54_0_1
1269_4_4	666_4_12	664_6_33	767_0_1	218_5_1	219_3_12	130_4_16	138_6_1	225_0_1	1775_6_31	25_0_1	1545_6_20	1771_0_21	1257_3_65	698_4_9	28_4_5	1073_3_13	94_0_28	405_3_1	938_0_1	340_4_6	221_6_1	400_6_13	810_6_4	811_0_4	1467_3_33	285_6_7	452_4_7	816_3_1	286_3_1	1094_3_25	1343_6_5	1159_3_20	527_4_26	2451_4_15	1791_4_21	670_0_21	671_4_12	711_4_17	2702_5_121	121_6_13	260_6_5	267_4_2	266_6_13	126_6_1	420_6_16	1995_5_91	214_6_1	977_6_1	54_0_1
1269_4_5	666_4_12	664_6_34	767_0_1	218_5_1	219_3_14	130_4_20	138_6_1	225_0_1	1775_6_33	25_0_1	1545_6_20	1771_0_24	2380_0_20	698_4_11	28_4_3	1073_3_13	94_0_29	405_3_1	938_0_2	340_4_6	221_6_1	400_6_13	810_6_4	811_0_4	1467_3_34	285_6_9	452_4_7	816_3_1	286_3_1	1094_3_21	1343_6_7	1159_3_22	527_4_26	2451_4_17	1791_4_19	670_0_25	671_4_13	711_4_19	2702_5_120	121_6_15	260_6_6	267_4_5	266_6_16	126_6_1	420_6_12	1995_5_98	214_6_1	977_6_1	54_0_1
1269_4_5	666_4_8	664_6_39	767_0_2	218_5_1	219_3_13	130_4_21	138_6_1	225_0_1	1775_6_30	25_0_1	1545_6_23	1771_0_24	2380_0_22	698_4_9	28_4_4	1073_3_15	94_0_24	405_3_1	938_0_3	340_4_6	221_6_1	400_6_16	810_6_5	811_0_3	1467_3_32	285_6_8	452_4_2	816_3_1	286_3_1	1094_3_21	1343_6_5	1159_3_20	527_4_28	2451_4_14	1791_4_18	670_0_22	671_4_10	711_4_16	2702_5_117	121_6_15	260_6_5	267_4_3	266_6_17	126_6_1	420_6_16	1995_5_94	214_6_1	977_6_1	54_0_1
1269_4_6	666_4_9	664_6_41	767_0_3	218_5_1	219_3_8	130_4_22	138_6_1	225_0_1	1775_6_28	25_0_1	1545_6_23	1771_0_25	2380_0_26	698_4_8	28_4_2	1073_3_13	94_0_20	405_3_1	938_0_4	340_4_4	221_6_1	400_6_14	810_6_5	811_0_4	1467_3_26	285_6_8	452_4_2	816_3_1	286_3_1	1094_3_22	1343_6_7	1159_3_21	527_4_32	2451_4_12	1791_4_15	670_0_13	671_4_14	711_4_17	2702_5_126	121_6_12	260_6_4	267_4_2	266_6_15	126_6_1	420_6_16	1995_5_98	214_6_1	977_6_1	54_0_1
1269_4_5	666_4_7	664_6_39	767_0_3	218_5_1	219_3_10	130_4_26	138_6_1	225_0_1	1775_6_29	25_0_1	1545_6_28	1771_0_24	2380_0_23	698_4_8	28_4_2	1073_3_9	94_0_19	405_3_1	938_0_4	340_4_3	221_6_1	400_6_17	810_6_4	811_0_3	1467_3_20	285_6_8	452_4_2	816_3_1	286_3_1	1094_3_20	1343_6_7	1159_3_21	527_4_31	2451_4_11	1791_4_14	670_0_13	671_4_10	711_4_18	2702_5_117	121_6_15	260_6_6	267_4_1	266_6_19	126_6_1	420_6_19	1995_5_100	214_6_1	977_6_1	54_0_1
1269_4_6	666_4_6	664_6_35	767_0_3	218_5_1	219_3_13	130_4_25	138_6_1	225_0_1	1775_6_26	25_0_1	1545_6_24	1771_0_27	2380_0_22	698_4_9	28_4_2	1073_3_8	94_0_19	405_3_1	938_0_2	340_4_2	221_6_1	400_6_15	810_6_3	811_0_4	1467_3_21	285_6_7	815_6_1	816_3_1	286_3_1	1094_3_27	1343_6_6	1159_3_19	527_4_36	2451_4_11	1791_4_15	670_0_14	671_4_9	711_4_16	2702_5_119	121_6_14	260_6_4	267_4_2	266_6_16	126_6_1	420_6_18	1995_5_97	214_6_1	977_6_1	54_0_1
1269_4_8	666_4_5	664_6_35	767_0_3	218_5_1	219_3_15	130_4_26	138_6_1	225_0_1	1775_6_26	25_0_1	1545_6_26	1771_0_29	2380_0_20	698_4_9	28_4_3	1073_3_8	94_0_25	405_3_1	938_0_2	340_4_2	221_6_1	400_6_16	810_6_2	811_0_5	1467_3_23	285_6_7	815_6_1	816_3_1	286_3_1	1094_3_27	1343_6_6	1159_3_17	527_4_33	2451_4_11	1791_4_17	670_0_13	671_4_5	711_4_13	2702_5_128	121_6_15	260_6_4	267_4_2	266_6_16	126_6_1	420_6_15	1995_5_86	214_6_1	977_6_1	54_0_1
1269_4_8	666_4_4	664_6_36	767_0_4	218_5_1	219_3_16	130_4_26	138_6_1	225_0_1	1775_6_26	25_0_1	1545_6_22	1771_0_27	2380_0_21	698_4_8	28_4_2	1073_3_7	94_0_24	405_3_1	938_0_2	340_4_1	221_6_1	400_6_17	810_6_1	811_0_3	1467_3_20	285_6_6	815_6_1	816_3_1	286_3_1	1094_3_29	1343_6_5	1159_3_17	527_4_31	2451_4_12	1791_4_15	670_0_12	671_4_6	711_4_17	2702_5_128	121_6_14	260_6_4	267_4_1	266_6_17	126_6_1	420_6_16	1995_5_86	214_6_1	977_6_1	54_0_1
1269_4_5	666_4_2	664_6_40	767_0_4	218_5_1	219_3_18	130_4_27	138_6_1	225_0_1	1775_6_26	25_0_1	1545_6_17	1771_0_28	2380_0_19	698_4_10	28_4_2	1073_3_7	94_0_24	405_3_1	938_0_2	340_4_2	221_6_1	400_6_18	7_4_1	811_0_2	1467_3_22	285_6_5	815_6_1	816_3_1	286_3_1	1094_3_30	1343_6_4	1159_3_19	527_4_37	2451_4_14	1791_4_14	670_0_17	671_4_5	711_4_16	2702_5_116	121_6_11	260_6_4	267_4_2	266_6_15	126_6_1	420_6_16	1995_5_73	214_6_1	977_6_1	54_0_1
1269_4_3	666_4_2	664_6_38	767_0_4	218_5_1	219_3_20	130_4_22	138_6_1	225_0_1	1775_6_24	25_0_1	1545_6_14	1771_0_30	2380_0_25	698_4_10	28_4_4	1073_3_9	94_0_23	405_3_1	938_0_1	340_4_2	221_6_1	400_6_19	7_4_1	811_0_2	1467_3_25	285_6_4	815_6_1	816_3_1	286_3_1	1094_3_31	1343_6_5	1159_3_20	527_4_39	2451_4_15	1791_4_15	670_0_18	671_4_6	711_4_13	2702_5_126	121_6_10	260_6_4	267_4_3	266_6_15	126_6_1	420_6_20	1995_5_71	214_6_1	977_6_1	54_0_1
1269_4_4	666_4_4	664_6_34	767_0_4	218_5_1	219_3_17	130_4_23	138_6_1	225_0_1	1775_6_23	25_0_1	1545_6_16	1771_0_29	2380_0_21	698_4_10	28_4_3	1073_3_11	94_0_20	405_3_1	938_0_2	340_4_2	221_6_1	400_6_18	7_4_1	811_0_1	1467_3_23	285_6_1	815_6_1	816_3_1	286_3_1	1094_3_31	1343_6_5	1159_3_18	527_4_39	2451_4_12	1791_4_11	670_0_16	671_4_5	711_4_15	2702_5_122	121_6_9	260_6_5	267_4_3	266_6_19	126_6_1	420_6_19	1995_5_71	214_6_1	977_6_1	54_0_1
1269_4_4	666_4_3	664_6_33	767_0_5	218_5_1	219_3_19	130_4_20	138_6_1	225_0_1	1775_6_24	25_0_1	1545_6_13	1771_0_31	2380_0_22	698_4_9	28_4_2	1073_3_8	94_0_18	405_3_1	938_0_1	340_4_3	221_6_1	400_6_20	7_4_1	8_6_6	1467_3_18	285_6_1	815_6_1	816_3_1	286_3_1	1094_3_27	1343_6_6	1159_3_16	527_4_45	2451_4_15	1791_4_10	670_0_16	671_4_6	711_4_14	2702_5_132	121_6_12	260_6_4	267_4_4	266_6_18	126_6_1	420_6_16	1995_5_75	214_6_1	977_6_1	1008_3_1
1269_4_5	666_4_2	664_6_33	767_0_4	218_5_1	219_3_21	130_4_17	138_6_1	225_0_1	1775_6_23	25_0_1	1545_6_12	1771_0_27	428_6_14	698_4_8	28_4_4	1073_3_7	94_0_22	405_3_1	527_4_39	340_4_3	221_6_1	400_6_18	8_6_5	1467_3_20	285_6_1	815_6_1	816_3_1	286_3_1	1094_3_30	1343_6_6	1159_3_18	7_4_1	2451_4_14	1791_4_12	670_0_11	671_4_2	711_4_16	2702_5_135	121_6_12	260_6_5	267_4_5	266_6_18	126_6_1	420_6_16	1995_5_68	214_6_1	977_6_1	1008_3_1	1554_6_77
1269_4_6	666_4_2	664_6_35	767_0_4	218_5_1	219_3_21	130_4_21	138_6_1	225_0_1	1775_6_25	25_0_1	1545_6_9	1771_0_25	428_6_15	698_4_11	28_4_4	1073_3_7	94_0_19	405_3_1	527_4_39	340_4_3	221_6_1	400_6_17	8_6_5	1467_3_13	285_6_2	815_6_1	816_3_1	286_3_1	1094_3_29	1343_6_6	1159_3_18	7_4_1	2451_4_14	1791_4_11	670_0_8	671_4_1	711_4_17	2702_5_129	121_6_12	260_6_5	267_4_7	266_6_17	126_6_1	420_6_17	1995_5_52	214_6_1	977_6_1	1008_3_1	1554_6_77
1269_4_5	666_4_2	664_6_30	767_0_2	218_5_1	219_3_22	130_4_18	138_6_1	225_0_1	1775_6_23	25_0_1	1545_6_12	1771_0_26	2380_0_26	698_4_10	28_4_5	1073_3_10	94_0_19	405_3_1	527_4_39	340_4_5	221_6_1	400_6_16	8_6_4	1467_3_15	285_6_2	815_6_1	816_3_1	286_3_1	1094_3_32	1343_6_7	1159_3_15	7_4_1	2451_4_14	1791_4_11	670_0_9	671_4_2	711_4_17	2702_5_114	121_6_11	260_6_6	267_4_15	266_6_17	126_6_1	420_6_19	1995_5_53	214_6_1	977_6_1	1008_3_1	1554_6_81
1269_4_6	666_4_2	664_6_32	767_0_3	218_5_1	219_3_21	130_4_19	138_6_1	225_0_1	1775_6_26	25_0_1	1545_6_15	1771_0_23	2380_0_27	698_4_11	28_4_5	1073_3_11	94_0_20	405_3_1	527_4_40	340_4_3	221_6_1	400_6_11	8_6_4	1467_3_16	285_6_2	815_6_1	816_3_1	286_3_1	1094_3_34	1343_6_8	1159_3_17	7_4_1	2451_4_13	1791_4_12	670_0_7	671_4_2	711_4_19	2702_5_112	121_6_12	260_6_8	267_4_19	266_6_19	126_6_1	420_6_18	1995_5_56	214_6_1	977_6_1	1008_3_1	1554_6_89
1269_4_9	666_4_2	664_6_32	767_0_2	218_5_1	219_3_18	130_4_15	138_6_1	225_0_1	1775_6_23	25_0_1	1545_6_11	1771_0_25	2380_0_23	698_4_10	28_4_5	1073_3_11	94_0_21	405_3_1	527_4_40	340_4_3	221_6_1	400_6_13	8_6_2	1467_3_20	285_6_3	815_6_1	816_3_1	286_3_1	1094_3_33	1343_6_10	1159_3_17	7_4_1	2451_4_14	1791_4_14	670_0_8	671_4_2	711_4_21	2702_5_114	121_6_13	260_6_8	267_4_28	266_6_22	126_6_1	420_6_19	1995_5_60	214_6_1	977_6_1	1008_3_1	1554_6_86
1269_4_8	666_4_1	664_6_33	767_0_2	218_5_1	219_3_19	130_4_14	138_6_1	225_0_1	1775_6_26	25_0_1	1545_6_10	1771_0_25	2380_0_23	698_4_8	28_4_6	1073_3_15	94_0_21	405_3_1	527_4_46	340_4_2	221_6_1	400_6_12	8_6_2	1467_3_15	285_6_3	815_6_1	816_3_1	286_3_1	1094_3_34	1343_6_11	1159_3_15	7_4_1	2451_4_15	1791_4_19	670_0_10	671_4_3	711_4_23	2702_5_113	121_6_16	260_6_12	267_4_33	266_6_20	126_6_1	420_6_19	1995_5_59	214_6_1	977_6_1	1008_3_1	1554_6_82
1269_4_8	666_4_2	664_6_30	767_0_4	218_5_1	219_3_17	130_4_12	138_6_1	225_0_1	1775_6_28	25_0_1	1545_6_9	1771_0_23	2380_0_27	698_4_9	28_4_7	1073_3_17	94_0_19	405_3_1	527_4_48	340_4_1	221_6_1	400_6_14	8_6_1	1467_3_12	285_6_3	816_3_1	286_3_1	1094_3_36	1343_6_7	1159_3_16	7_4_1	2451_4_12	1791_4_21	670_0_11	671_4_2	711_4_18	2702_5_108	121_6_11	260_6_10	267_4_37	266_6_25	126_6_1	420_6_19	1995_5_58	214_6_1	977_6_1	1008_3_1	1554_6_87	1557_0_12
1269_4_9	666_4_2	664_6_28	767_0_4	218_5_1	219_3_21	130_4_12	138_6_1	225_0_1	1775_6_24	25_0_1	1545_6_12	1771_0_28	2380_0_26	698_4_10	28_4_5	1073_3_17	94_0_17	405_3_1	527_4_47	340_4_1	221_6_1	400_6_13	8_6_1	1467_3_15	285_6_3	816_3_1	286_3_1	1094_3_38	1343_6_7	1159_3_17	7_4_1	2451_4_9	1791_4_25	670_0_12	671_4_2	711_4_22	2702_5_119	121_6_10	260_6_7	267_4_38	266_6_23	126_6_1	420_6_20	1995_5_52	214_6_1	977_6_1	1008_3_1	1554_6_84	1557_0_15
1269_4_9	666_4_2	664_6_31	767_0_2	218_5_1	219_3_18	130_4_13	138_6_1	225_0_1	1775_6_25	25_0_1	1545_6_11	1771_0_27	2380_0_29	698_4_12	28_4_4	1073_3_18	94_0_15	405_3_1	527_4_46	340_4_1	221_6_1	400_6_15	8_6_1	1467_3_12	285_6_3	816_3_1	286_3_1	1094_3_36	1343_6_8	1159_3_16	7_4_1	2451_4_8	1791_4_28	670_0_15	671_4_3	711_4_23	2702_5_110	121_6_11	260_6_5	267_4_42	266_6_21	126_6_1	420_6_21	1995_5_47	214_6_1	977_6_1	1008_3_1	1554_6_86	1557_0_11
1269_4_9	666_4_3	664_6_30	767_0_2	218_5_1	219_3_16	130_4_14	138_6_1	225_0_1	1775_6_27	25_0_1	1545_6_11	1771_0_26	2380_0_31	698_4_10	28_4_5	1073_3_19	94_0_15	405_3_1	527_4_48	340_4_1	221_6_1	400_6_18	1008_3_1	1467_3_14	285_6_4	816_3_1	286_3_1	1094_3_40	1343_6_9	1159_3_16	7_4_1	2451_4_8	1791_4_30	670_0_13	671_4_2	711_4_25	2702_5_101	121_6_10	260_6_4	267_4_44	266_6_21	126_6_1	420_6_17	1995_5_48	214_6_1	977_6_1	1554_6_89	1557_0_9	55_2_251
1269_4_11	666_4_2	664_6_29	767_0_2	218_5_1	219_3_18	130_4_15	138_6_1	225_0_1	1775_6_23	25_0_1	1545_6_13	1771_0_26	2380_0_26	698_4_11	28_4_6	1073_3_22	94_0_17	405_3_1	527_4_44	340_4_1	400_6_20	1008_3_1	1467_3_14	285_6_4	816_3_1	286_3_1	1094_3_40	1343_6_8	1159_3_16	7_4_1	2451_4_7	1791_4_32	670_0_15	671_4_1	711_4_23	2702_5_108	121_6_10	260_6_2	267_4_43	266_6_19	126_6_1	420_6_16	1995_5_51	214_6_1	977_6_1	1554_6_83	1557_0_8	55_2_262	1559_3_139
1269_4_12	666_4_3	664_6_31	767_0_3	218_5_1	219_3_22	130_4_15	138_6_1	225_0_1	1775_6_22	25_0_1	1545_6_10	1771_0_21	2380_0_25	698_4_12	28_4_5	1073_3_24	94_0_15	405_3_1	527_4_42	340_4_1	400_6_22	1008_3_1	1467_3_12	1461_6_16	816_3_1	286_3_1	1094_3_39	1343_6_9	1159_3_14	7_4_1	2451_4_6	1791_4_40	670_0_14	671_4_2	711_4_23	2702_5_117	121_6_10	260_6_1	267_4_35	266_6_17	126_6_1	420_6_17	1995_5_54	214_6_1	977_6_1	1554_6_83	1557_0_10	55_2_241	1559_3_128
1269_4_13	666_4_2	664_6_32	767_0_4	218_5_1	219_3_24	130_4_14	138_6_1	225_0_1	1775_6_20	25_0_1	1545_6_11	1771_0_29	2380_0_23	698_4_11	28_4_6	1073_3_27	94_0_15	405_3_1	527_4_45	340_4_2	400_6_21	1008_3_1	1467_3_14	1461_6_17	816_3_1	286_3_1	1094_3_39	1343_6_6	1159_3_15	7_4_1	2451_4_7	1791_4_39	670_0_12	671_4_2	711_4_24	2702_5_118	121_6_10	260_6_2	267_4_36	266_6_19	126_6_1	420_6_14	1995_5_56	214_6_1	977_6_1	1554_6_79	1557_0_8	55_2_237	1559_3_143
1269_4_18	666_4_2	664_6_37	767_0_3	218_5_1	219_3_24	130_4_13	138_6_1	225_0_1	1775_6_20	25_0_1	1545_6_10	1771_0_27	2380_0_27	698_4_9	28_4_4	1073_3_33	94_0_20	405_3_1	527_4_41	340_4_2	400_6_20	1008_3_1	1467_3_13	1461_6_15	816_3_1	286_3_1	1094_3_34	1343_6_3	1159_3_15	7_4_1	2451_4_5	1791_4_37	670_0_10	671_4_3	711_4_22	2702_5_123	121_6_12	260_6_2	267_4_35	266_6_19	126_6_1	420_6_14	1995_5_59	214_6_1	977_6_1	1554_6_78	1557_0_7	55_2_234	1559_3_132
1269_4_15	666_4_2	664_6_40	767_0_3	218_5_1	219_3_21	130_4_15	138_6_1	225_0_1	1775_6_17	25_0_1	1545_6_8	1771_0_23	2380_0_25	698_4_6	28_4_5	1073_3_34	94_0_20	405_3_1	527_4_47	340_4_3	400_6_20	1008_3_1	1467_3_12	1461_6_15	816_3_1	286_3_1	1094_3_32	1343_6_5	1159_3_14	7_4_1	2451_4_7	1791_4_36	670_0_15	671_4_3	711_4_21	2702_5_121	121_6_10	260_6_1	267_4_35	266_6_20	126_6_1	420_6_13	1995_5_60	214_6_1	977_6_1	1554_6_71	1557_0_6	55_2_217	1559_3_124
1269_4_14	666_4_2	664_6_38	767_0_5	218_5_1	219_3_21	130_4_18	138_6_1	225_0_1	1775_6_18	25_0_1	1545_6_8	1771_0_24	2380_0_25	698_4_6	28_4_6	1073_3_29	94_0_18	405_3_1	527_4_44	340_4_3	400_6_22	1008_3_1	1467_3_13	1461_6_17	816_3_1	286_3_1	1094_3_30	1343_6_4	1159_3_15	7_4_1	2451_4_9	1791_4_34	670_0_13	671_4_5	711_4_14	2702_5_128	121_6_11	260_6_2	267_4_43	266_6_18	126_6_1	420_6_12	1995_5_65	214_6_1	977_6_1	1554_6_75	1557_0_6	55_2_223	1559_3_117
1269_4_14	666_4_2	664_6_38	767_0_4	218_5_1	219_3_22	130_4_18	138_6_1	225_0_1	1775_6_18	25_0_1	1545_6_7	1771_0_19	2380_0_29	698_4_4	28_4_7	1073_3_32	94_0_22	405_3_1	527_4_44	340_4_3	400_6_16	1008_3_1	1467_3_12	1461_6_13	816_3_1	286_3_1	1094_3_30	1343_6_6	1159_3_14	7_4_1	2451_4_9	1791_4_35	670_0_13	671_4_6	711_4_16	2702_5_137	121_6_14	260_6_2	267_4_46	266_6_15	126_6_1	420_6_11	1995_5_60	214_6_1	977_6_1	1554_6_72	1557_0_6	55_2_207	1559_3_114
1269_4_17	666_4_2	664_6_34	767_0_4	218_5_1	219_3_21	130_4_20	138_6_1	225_0_1	1775_6_23	25_0_1	1545_6_7	1771_0_19	2380_0_30	698_4_6	28_4_6	1073_3_32	94_0_24	405_3_1	527_4_42	340_4_4	400_6_19	1008_3_1	1467_3_12	1461_6_14	816_3_1	286_3_1	1094_3_28	1343_6_6	1159_3_13	7_4_1	2451_4_12	1791_4_34	670_0_10	671_4_4	711_4_16	2702_5_134	121_6_10	260_6_2	267_4_40	266_6_18	126_6_1	420_6_9	1995_5_53	214_6_1	977_6_1	1554_6_73	1557_0_6	55_2_194	1559_3_114
1269_4_14	666_4_4	664_6_31	767_0_5	218_5_1	219_3_21	130_4_20	138_6_1	225_0_1	1775_6_20	25_0_1	1545_6_5	1771_0_19	2380_0_34	698_4_7	28_4_10	1073_3_31	94_0_23	405_3_1	527_4_39	340_4_4	400_6_19	1008_3_1	1467_3_10	1461_6_10	816_3_1	286_3_1	1094_3_37	1343_6_6	1159_3_13	7_4_1	2451_4_10	1791_4_33	670_0_8	671_4_5	711_4_14	2702_5_141	121_6_10	260_6_3	267_4_41	266_6_15	126_6_1	420_6_9	1995_5_60	214_6_1	977_6_1	1554_6_70	1557_0_6	55_2_175	1559_3_110
1269_4_12	666_4_5	664_6_35	767_0_5	218_5_1	219_3_22	130_4_16	138_6_1	225_0_1	1775_6_20	25_0_1	1545_6_3	1771_0_16	2380_0_36	698_4_8	28_4_11	1073_3_29	94_0_22	405_3_1	527_4_42	340_4_2	400_6_20	1008_3_1	1467_3_9	1461_6_10	816_3_1	286_3_1	1094_3_36	1343_6_6	1159_3_12	7_4_1	2451_4_9	1791_4_32	670_0_11	671_4_4	711_4_17	2702_5_150	121_6_11	260_6_2	267_4_39	266_6_14	126_6_1	420_6_6	1995_5_63	214_6_1	977_6_1	1554_6_65	1557_0_8	55_2_159	1559_3_110
1269_4_13	666_4_5	664_6_38	767_0_5	218_5_1	219_3_22	130_4_16	138_6_1	225_0_1	1775_6_19	25_0_1	1545_6_3	1771_0_19	2380_0_33	698_4_10	28_4_12	1073_3_27	94_0_20	405_3_1	527_4_40	340_4_1	400_6_18	1008_3_1	1467_3_10	1461_6_14	816_3_1	286_3_1	1094_3_39	1343_6_7	1159_3_10	7_4_1	2451_4_9	1791_4_29	670_0_10	671_4_3	711_4_18	2702_5_161	121_6_9	260_6_1	267_4_45	266_6_18	126_6_1	420_6_7	1995_5_60	214_6_1	977_6_1	1554_6_69	1557_0_8	55_2_154	1559_3_111
1269_4_12	666_4_3	664_6_39	767_0_4	218_5_1	219_3_24	130_4_16	138_6_1	225_0_1	1775_6_21	25_0_1	1545_6_3	1771_0_18	428_6_15	698_4_11	28_4_12	1073_3_25	94_0_24	405_3_1	527_4_39	340_4_1	400_6_19	1008_3_1	1467_3_11	1461_6_16	816_3_1	286_3_1	1094_3_35	1343_6_4	1159_3_10	7_4_1	2451_4_9	1791_4_28	670_0_10	671_4_3	711_4_18	2702_5_151	121_6_8	260_6_1	267_4_44	266_6_21	126_6_1	420_6_6	1995_5_59	214_6_1	977_6_1	1554_6_66	1557_0_9	55_2_142	1559_3_105
1269_4_9	666_4_3	664_6_41	767_0_5	218_5_1	219_3_23	130_4_16	138_6_1	225_0_1	1775_6_20	25_0_1	1545_6_3	1771_0_15	2380_0_31	698_4_8	28_4_13	1073_3_27	94_0_23	405_3_1	527_4_38	340_4_1	400_6_15	1008_3_1	1467_3_13	1461_6_16	816_3_1	286_3_1	1094_3_36	1343_6_2	1159_3_11	7_4_1	2451_4_9	1791_4_26	670_0_14	671_4_2	711_4_21	2702_5_156	121_6_7	260_6_1	267_4_46	266_6_18	126_6_1	420_6_7	1995_5_62	214_6_1	977_6_1	1554_6_64	1557_0_11	55_2_153	1559_3_104
1269_4_7	666_4_4	664_6_41	767_0_5	218_5_1	219_3_25	130_4_15	138_6_1	225_0_1	1775_6_23	25_0_1	1545_6_4	1771_0_18	2380_0_29	698_4_9	28_4_11	1073_3_24	94_0_20	405_3_1	527_4_38	340_4_1	400_6_14	1008_3_1	1467_3_14	1461_6_17	816_3_1	286_3_1	1094_3_39	1343_6_2	1159_3_9	7_4_1	2451_4_10	1791_4_22	670_0_16	671_4_2	711_4_20	2702_5_162	121_6_9	260_6_1	267_4_42	266_6_19	126_6_1	420_6_6	1995_5_66	214_6_1	977_6_1	1554_6_61	1557_0_12	55_2_165	1559_3_96
1269_4_8	666_4_2	664_6_41	767_0_4	218_5_1	219_3_24	130_4_14	138_6_1	225_0_1	1775_6_22	25_0_1	1545_6_3	1771_0_20	2380_0_25	698_4_11	28_4_10	1073_3_29	94_0_27	405_3_1	527_4_36	340_4_2	400_6_16	1008_3_1	1467_3_12	1461_6_19	816_3_1	286_3_1	1094_3_39	1343_6_3	1159_3_11	7_4_1	2451_4_11	1791_4_20	670_0_16	671_4_1	711_4_19	2702_5_163	121_6_12	260_6_1	267_4_44	266_6_20	126_6_1	420_6_8	1995_5_66	214_6_1	977_6_1	1554_6_57	1557_0_12	55_2_174	1559_3_91
1269_4_9	666_4_2	664_6_44	767_0_4	218_5_1	219_3_25	130_4_15	138_6_1	225_0_1	1775_6_21	25_0_1	1545_6_4	1771_0_23	2380_0_28	698_4_10	28_4_10	1073_3_30	94_0_25	405_3_1	527_4_33	340_4_2	400_6_15	1008_3_1	1467_3_12	1461_6_20	816_3_1	286_3_1	1094_3_37	1343_6_4	1159_3_12	7_4_1	577_12_194	1791_4_21	670_0_18	671_4_2	711_4_18	2702_5_155	121_6_14	260_6_1	267_4_47	266_6_18	126_6_1	420_6_8	1995_5_71	214_6_1	977_6_1	1554_6_50	1557_0_13	55_2_164	1559_3_94
1269_4_9	666_4_1	664_6_51	767_0_3	218_5_1	219_3_23	130_4_14	138_6_1	225_0_1	1775_6_21	25_0_1	1545_6_2	1771_0_22	2380_0_22	698_4_9	28_4_13	1073_3_33	94_0_22	405_3_1	527_4_32	340_4_1	400_6_17	1008_3_1	1467_3_16	1461_6_23	816_3_1	286_3_1	1094_3_36	1343_6_7	1159_3_12	7_4_1	577_12_184	1791_4_24	670_0_16	671_4_2	711_4_18	2702_5_166	121_6_14	260_6_1	267_4_47	266_6_20	126_6_1	420_6_8	1995_5_74	214_6_1	977_6_1	1554_6_50	1557_0_10	55_2_154	1559_3_96
1269_4_11	666_4_2	664_6_50	767_0_3	218_5_1	219_3_24	130_4_16	138_6_1	225_0_1	1775_6_19	25_0_1	1545_6_1	1771_0_21	428_6_13	698_4_11	28_4_10	1073_3_26	94_0_27	405_3_1	527_4_31	340_4_2	400_6_19	1008_3_1	1467_3_18	1461_6_25	816_3_1	286_3_1	1094_3_41	1343_6_8	1159_3_13	7_4_1	2451_4_13	1791_4_24	670_0_18	671_4_1	711_4_20	2702_5_170	121_6_17	260_6_1	267_4_46	266_6_20	126_6_1	420_6_7	1995_5_79	214_6_1	977_6_1	1554_6_58	1557_0_11	55_2_151	1559_3_88
1269_4_13	666_4_2	664_6_45	767_0_5	218_5_1	219_3_27	130_4_15	138_6_1	225_0_1	1775_6_19	25_0_1	1949_4_1	1771_0_18	428_6_17	698_4_7	28_4_7	1073_3_27	94_0_23	405_3_1	527_4_31	340_4_2	400_6_17	1008_3_1	1467_3_19	1461_6_24	816_3_1	286_3_1	1094_3_34	1343_6_8	1159_3_13	7_4_1	2451_4_13	1791_4_26	670_0_18	711_4_23	2702_5_170	121_6_18	260_6_1	267_4_50	266_6_15	126_6_1	420_6_6	1995_5_74	214_6_1	977_6_1	1554_6_51	1557_0_12	55_2_148	1559_3_87	1996_4_30
1269_4_11	666_4_2	664_6_45	767_0_3	218_5_1	219_3_26	130_4_16	138_6_1	225_0_1	1775_6_17	25_0_1	1949_4_1	1771_0_18	428_6_17	698_4_4	28_4_8	1073_3_28	94_0_29	405_3_1	527_4_35	340_4_2	400_6_16	1008_3_1	1467_3_20	1461_6_24	816_3_1	286_3_1	1094_3_39	1343_6_5	1159_3_12	1399_0_1	2451_4_13	1791_4_24	670_0_19	711_4_26	2702_5_169	121_6_18	260_6_1	267_4_48	266_6_15	126_6_1	1995_5_70	214_6_1	977_6_1	1554_6_49	1557_0_13	55_2_125	1559_3_90	1996_4_33	2313_4_3
1269_4_11	666_4_3	664_6_37	767_0_3	218_5_1	219_3_26	130_4_20	138_6_1	225_0_1	1775_6_22	25_0_1	1949_4_1	1771_0_18	428_6_13	698_4_4	28_4_9	1073_3_30	94_0_28	405_3_1	527_4_34	340_4_4	400_6_11	1008_3_1	1467_3_18	1461_6_25	816_3_1	286_3_1	1094_3_34	1343_6_5	1159_3_13	1399_0_1	2451_4_11	1791_4_26	670_0_16	711_4_17	2702_5_170	121_6_19	260_6_1	267_4_52	266_6_17	126_6_1	1995_5_74	214_6_1	977_6_1	1554_6_56	1557_0_15	55_2_119	1559_3_76	1996_4_32	2313_4_3
1269_4_11	666_4_3	664_6_37	767_0_1	218_5_1	219_3_33	130_4_17	138_6_1	225_0_1	1775_6_21	25_0_1	1949_4_1	1771_0_18	2380_0_19	698_4_6	28_4_10	1073_3_24	94_0_33	405_3_1	527_4_32	340_4_4	400_6_12	1008_3_1	1467_3_17	1461_6_21	816_3_1	286_3_1	1094_3_39	1343_6_6	1159_3_10	1399_0_1	577_12_118	1791_4_28	670_0_15	711_4_16	2702_5_164	121_6_21	260_6_1	267_4_54	266_6_16	1995_5_73	214_6_1	977_6_1	1554_6_56	1557_0_14	55_2_119	1559_3_71	1996_4_33	2313_4_4	2316_5_5
1269_4_10	666_4_2	664_6_36	767_0_2	218_5_1	219_3_33	130_4_14	138_6_1	225_0_1	1775_6_20	25_0_1	1771_0_21	428_6_14	698_4_5	28_4_14	1073_3_22	94_0_34	405_3_1	527_4_31	340_4_3	400_6_10	1008_3_1	1467_3_14	1461_6_21	816_3_1	286_3_1	1094_3_42	1343_6_7	1159_3_10	1399_0_1	2451_4_11	1791_4_26	670_0_14	711_4_19	2702_5_166	121_6_22	260_6_1	267_4_63	266_6_15	1995_5_74	214_6_1	977_6_1	1554_6_52	1557_0_18	55_2_113	1559_3_63	1996_4_33	2313_4_2	2316_5_4	416_6_34
1269_4_9	666_4_3	664_6_36	767_0_1	218_5_1	219_3_33	130_4_15	138_6_1	225_0_1	1775_6_20	25_0_1	1771_0_17	428_6_12	698_4_4	28_4_14	1073_3_17	94_0_36	405_3_1	527_4_34	340_4_5	400_6_10	1008_3_1	1467_3_15	1461_6_21	816_3_1	286_3_1	1094_3_44	1343_6_4	1159_3_10	1399_0_1	2451_4_12	1791_4_24	670_0_14	711_4_14	2702_5_160	121_6_19	260_6_1	267_4_65	266_6_13	1995_5_72	214_6_1	977_6_1	1554_6_55	1557_0_17	55_2_134	1559_3_59	1996_4_30	2313_4_2	2316_5_7	416_6_32
1269_4_7	666_4_2	664_6_33	767_0_1	218_5_1	219_3_27	130_4_16	138_6_1	225_0_1	1775_6_18	25_0_1	1771_0_18	428_6_16	698_4_4	28_4_21	1073_3_10	94_0_38	405_3_1	527_4_35	340_4_5	400_6_10	1467_3_14	1461_6_25	816_3_1	286_3_1	1094_3_45	1343_6_5	1159_3_13	1399_0_1	2451_4_11	1791_4_25	670_0_15	711_4_17	2702_5_149	121_6_18	260_6_1	267_4_66	266_6_13	1995_5_72	214_6_1	977_6_1	1554_6_59	1557_0_17	55_2_128	1559_3_58	1996_4_33	2313_4_1	2316_5_5	416_6_34	2393_6_8
1269_4_6	666_4_1	664_6_32	767_0_1	218_5_1	219_3_25	130_4_13	138_6_1	225_0_1	1775_6_19	25_0_1	1771_0_19	428_6_12	698_4_3	28_4_29	1073_3_7	94_0_36	405_3_1	527_4_41	340_4_2	400_6_7	1467_3_14	1461_6_29	816_3_1	286_3_1	1094_3_47	1343_6_7	1159_3_15	1399_0_1	2451_4_11	1791_4_28	670_0_13	711_4_19	2702_5_138	121_6_19	260_6_1	267_4_59	266_6_11	1995_5_75	214_6_1	977_6_1	1554_6_64	1557_0_18	55_2_134	1559_3_57	1996_4_33	2313_4_1	2316_5_7	416_6_33	2393_6_8
1269_4_8	666_4_2	664_6_34	767_0_1	218_5_1	219_3_27	130_4_20	138_6_1	225_0_1	1775_6_24	25_0_1	1771_0_20	428_6_8	698_4_6	28_4_35	1073_3_7	94_0_36	405_3_1	527_4_40	340_4_1	400_6_6	1467_3_13	1461_6_26	816_3_1	286_3_1	1094_3_44	1343_6_6	1159_3_14	1399_0_1	2451_4_9	1791_4_23	670_0_15	711_4_18	2702_5_133	121_6_19	260_6_1	267_4_61	266_6_14	1995_5_75	214_6_1	977_6_1	1554_6_67	1557_0_17	55_2_138	1559_3_55	1996_4_32	2313_4_2	2316_5_8	416_6_33	2393_6_9
1269_4_3	666_4_2	664_6_34	767_0_2	218_5_1	219_3_26	130_4_17	138_6_1	225_0_1	1775_6_24	25_0_1	1771_0_23	428_6_7	698_4_5	28_4_41	1073_3_9	94_0_39	405_3_1	527_4_42	340_4_2	400_6_5	1467_3_13	1461_6_30	816_3_1	286_3_1	1094_3_47	1343_6_7	1159_3_14	1399_0_1	2451_4_8	1791_4_26	670_0_16	711_4_17	2702_5_124	121_6_18	260_6_1	267_4_61	266_6_9	1995_5_70	214_6_1	977_6_1	1554_6_54	1557_0_20	55_2_140	1559_3_46	1996_4_37	2313_4_2	2316_5_6	416_6_35	2393_6_4
1269_4_3	666_4_2	664_6_31	767_0_1	218_5_1	219_3_25	130_4_13	138_6_1	225_0_1	1775_6_25	25_0_1	1771_0_21	428_6_6	698_4_8	28_4_46	1073_3_7	94_0_39	405_3_1	527_4_44	340_4_2	400_6_5	1467_3_13	1461_6_30	816_3_1	286_3_1	1094_3_51	1343_6_8	1159_3_11	1399_0_1	2451_4_6	1791_4_24	670_0_14	711_4_17	2702_5_118	121_6_17	260_6_1	267_4_61	266_6_8	1995_5_75	214_6_1	977_6_1	1554_6_57	1557_0_19	55_2_140	1559_3_47	1996_4_32	2313_4_1	2316_5_9	416_6_36	2393_6_6
1269_4_3	666_4_4	664_6_27	767_0_2	218_5_1	219_3_25	130_4_15	138_6_1	225_0_1	1775_6_25	25_0_1	1771_0_23	428_6_5	698_4_9	28_4_47	1073_3_6	94_0_39	405_3_1	527_4_45	340_4_2	400_6_3	1467_3_15	1461_6_28	816_3_1	286_3_1	1094_3_56	1343_6_8	1159_3_10	1399_0_1	2451_4_8	1791_4_24	670_0_14	711_4_19	2702_5_124	121_6_16	260_6_1	267_4_54	266_6_5	1995_5_79	214_6_1	977_6_1	1554_6_63	1557_0_21	55_2_132	1559_3_53	1996_4_35	2313_4_2	2316_5_9	416_6_35	2393_6_8
1269_4_4	666_4_4	664_6_24	767_0_3	218_5_1	219_3_21	130_4_12	138_6_1	225_0_1	1775_6_26	25_0_1	1771_0_21	428_6_4	698_4_9	28_4_52	1073_3_5	94_0_37	405_3_1	527_4_45	340_4_3	400_6_5	1467_3_16	1461_6_26	816_3_1	286_3_1	1094_3_53	1343_6_6	1159_3_6	1399_0_1	2451_4_8	1791_4_26	670_0_16	711_4_20	2702_5_130	121_6_15	260_6_1	267_4_54	266_6_6	1995_5_78	214_6_1	977_6_1	1554_6_55	1557_0_21	55_2_136	1559_3_56	1996_4_31	2313_4_2	2316_5_8	416_6_40	2393_6_7
1269_4_4	666_4_5	664_6_27	767_0_4	218_5_1	219_3_22	130_4_14	138_6_1	225_0_1	1775_6_21	25_0_1	1771_0_22	428_6_3	698_4_10	28_4_52	1073_3_5	94_0_43	405_3_1	527_4_41	340_4_3	400_6_5	1467_3_14	1461_6_27	816_3_1	286_3_1	1094_3_58	1343_6_5	1159_3_6	1399_0_1	2451_4_7	1791_4_23	670_0_17	711_4_24	2702_5_131	121_6_19	260_6_1	267_4_52	266_6_5	1995_5_89	214_6_1	977_6_1	1554_6_59	1557_0_22	55_2_119	1559_3_53	1996_4_30	2313_4_1	2316_5_6	416_6_39	2393_6_7
1269_4_5	666_4_6	664_6_24	767_0_1	218_5_1	219_3_24	130_4_17	138_6_1	225_0_1	1775_6_23	25_0_1	1771_0_24	428_6_4	698_4_10	28_4_47	1073_3_3	94_0_40	405_3_1	527_4_43	340_4_3	400_6_4	1467_3_13	1461_6_28	816_3_1	286_3_1	1094_3_67	1343_6_5	1159_3_9	1399_0_1	2451_4_6	1791_4_24	670_0_19	711_4_19	2702_5_131	121_6_17	260_6_1	267_4_54	266_6_4	1995_5_92	214_6_1	977_6_1	1554_6_62	1557_0_22	55_2_124	1559_3_48	1996_4_28	2313_4_2	2316_5_9	416_6_36	2393_6_7
1269_4_5	666_4_5	664_6_24	214_6_1	218_5_1	219_3_21	130_4_15	138_6_1	225_0_1	1775_6_22	25_0_1	1771_0_22	2380_0_16	698_4_11	28_4_54	1073_3_2	94_0_47	405_3_1	527_4_41	340_4_4	400_6_5	1467_3_12	1461_6_28	816_3_1	286_3_1	1094_3_63	1343_6_3	1159_3_8	1399_0_1	2451_4_8	1791_4_27	670_0_21	711_4_15	2702_5_137	121_6_22	260_6_1	267_4_56	266_6_4	1995_5_95	977_6_1	1554_6_56	1557_0_20	55_2_114	1559_3_47	1996_4_32	2313_4_1	2316_5_12	416_6_37	2393_6_6	530_5_29
1269_4_1	666_4_7	664_6_21	214_6_1	218_5_1	219_3_23	130_4_14	138_6_1	225_0_1	1775_6_18	25_0_1	1771_0_22	2380_0_13	698_4_10	28_4_54	1073_3_3	94_0_49	405_3_1	527_4_50	340_4_3	400_6_4	1467_3_9	1461_6_35	816_3_1	286_3_1	1094_3_67	1343_6_3	1159_3_9	1399_0_1	2451_4_9	1791_4_22	670_0_24	711_4_19	2702_5_137	121_6_22	260_6_1	267_4_59	266_6_3	1995_5_94	977_6_1	1554_6_53	1557_0_17	55_2_118	1559_3_53	1996_4_33	2313_4_1	2316_5_14	416_6_38	2393_6_6	530_5_35
214_6_1	666_4_8	664_6_21	218_5_1	219_3_26	130_4_9	138_6_1	225_0_1	1775_6_14	25_0_1	1771_0_25	2380_0_14	698_4_10	28_4_55	1073_3_3	94_0_46	405_3_1	527_4_51	340_4_3	400_6_6	1467_3_9	1461_6_40	816_3_1	286_3_1	1094_3_67	1343_6_3	1159_3_9	1399_0_1	2451_4_9	1791_4_22	670_0_26	711_4_18	2702_5_128	121_6_20	260_6_1	267_4_59	266_6_3	1995_5_89	977_6_1	1554_6_52	1557_0_19	55_2_109	1559_3_57	1996_4_38	2313_4_2	2316_5_16	416_6_37	2393_6_4	530_5_36	296_4_1
214_6_1	666_4_8	664_6_21	218_5_1	219_3_28	130_4_9	138_6_1	225_0_1	1775_6_15	25_0_1	1771_0_25	2380_0_12	698_4_9	28_4_58	1073_3_3	94_0_42	405_3_1	527_4_52	340_4_6	400_6_6	1467_3_13	1461_6_43	816_3_1	286_3_1	1094_3_65	1343_6_3	1159_3_8	1399_0_1	2451_4_11	1791_4_24	670_0_32	711_4_18	2702_5_116	121_6_22	260_6_1	267_4_55	266_6_2	1995_5_91	977_6_1	1554_6_60	1557_0_19	55_2_110	1559_3_60	1996_4_37	2313_4_2	2316_5_18	416_6_34	2393_6_3	530_5_31	296_4_1
214_6_1	666_4_8	664_6_19	218_5_1	219_3_26	130_4_11	138_6_1	225_0_1	1775_6_16	25_0_1	1771_0_22	2380_0_11	698_4_10	28_4_58	1073_3_4	94_0_41	405_3_1	527_4_56	340_4_5	400_6_5	1467_3_17	1461_6_42	816_3_1	286_3_1	1094_3_68	1343_6_4	1159_3_9	1399_0_1	577_12_18	1791_4_23	670_0_32	711_4_18	2702_5_112	121_6_18	260_6_1	267_4_46	266_6_1	1995_5_92	977_6_1	1554_6_57	1557_0_25	55_2_107	1559_3_53	1996_4_39	2313_4_2	2316_5_16	416_6_32	2393_6_3	530_5_35	296_4_1
214_6_1	666_4_5	664_6_18	218_5_1	219_3_23	130_4_13	138_6_1	225_0_1	1775_6_15	25_0_1	1771_0_22	2380_0_11	698_4_10	28_4_60	1073_3_6	94_0_43	405_3_1	527_4_54	340_4_6	400_6_7	1467_3_14	1461_6_39	816_3_1	286_3_1	1094_3_67	1343_6_4	1159_3_10	1399_0_1	577_12_18	1791_4_21	670_0_29	711_4_17	2702_5_111	121_6_20	260_6_1	267_4_42	266_6_2	1995_5_92	977_6_1	1554_6_53	1557_0_23	55_2_116	1559_3_60	1996_4_40	2313_4_3	2316_5_17	416_6_29	2393_6_4	530_5_37	296_4_1
214_6_1	666_4_6	664_6_16	218_5_1	219_3_24	130_4_11	138_6_1	225_0_1	1775_6_16	25_0_1	1771_0_21	2380_0_12	698_4_8	28_4_60	1073_3_4	94_0_48	405_3_1	527_4_58	340_4_6	400_6_6	1467_3_14	1461_6_40	816_3_1	286_3_1	1094_3_72	1343_6_6	1159_3_11	1399_0_1	2451_4_12	1791_4_20	670_0_29	711_4_14	2702_5_105	121_6_18	260_6_1	267_4_43	266_6_2	1995_5_93	977_6_1	1554_6_56	1557_0_24	55_2_122	1559_3_61	1996_4_36	2313_4_3	2316_5_19	416_6_25	2393_6_3	530_5_42	296_4_1
214_6_1	666_4_7	664_6_13	218_5_1	219_3_23	130_4_13	138_6_1	225_0_1	1775_6_14	25_0_1	1771_0_20	2380_0_10	698_4_7	28_4_58	1073_3_4	94_0_53	405_3_1	527_4_65	340_4_5	400_6_5	1467_3_15	1461_6_45	816_3_1	286_3_1	1094_3_62	1343_6_8	1159_3_16	1399_0_1	2451_4_12	1791_4_17	670_0_25	711_4_16	2702_5_101	121_6_25	260_6_1	267_4_38	266_6_2	1995_5_101	977_6_1	1554_6_61	1557_0_22	55_2_119	1559_3_67	1996_4_27	2313_4_3	2316_5_17	416_6_28	2393_6_3	530_5_42	296_4_1
214_6_1	666_4_8	664_6_12	218_5_1	219_3_20	130_4_10	138_6_1	225_0_1	1775_6_13	25_0_1	1771_0_20	2380_0_10	698_4_4	28_4_54	1073_3_4	94_0_53	405_3_1	527_4_70	340_4_3	400_6_8	1467_3_14	1461_6_48	816_3_1	286_3_1	1094_3_68	1343_6_10	1159_3_15	1399_0_1	2451_4_13	1791_4_17	670_0_20	711_4_10	2702_5_109	121_6_29	260_6_1	267_4_38	266_6_1	1995_5_103	977_6_1	1554_6_62	1557_0_20	55_2_124	1559_3_66	1996_4_25	2313_4_3	2316_5_14	416_6_26	2393_6_2	530_5_36	296_4_1
214_6_1	666_4_9	664_6_9	218_5_1	219_3_16	130_4_10	138_6_1	225_0_1	1775_6_16	25_0_1	1771_0_25	2380_0_11	698_4_5	28_4_62	1073_3_4	94_0_50	405_3_1	527_4_66	340_4_6	400_6_8	1467_3_16	1461_6_57	816_3_1	286_3_1	1094_3_70	1343_6_11	1159_3_15	1399_0_1	2451_4_11	1791_4_17	670_0_31	711_4_6	2702_5_105	121_6_27	260_6_1	267_4_37	266_6_1	1995_5_101	977_6_1	1554_6_67	1557_0_22	55_2_121	1559_3_57	1996_4_25	2313_4_2	2316_5_11	416_6_26	2393_6_1	530_5_43	296_4_1
214_6_1	666_4_7	664_6_7	218_5_1	219_3_16	130_4_7	138_6_1	225_0_1	1775_6_15	25_0_1	1771_0_24	2380_0_12	698_4_5	28_4_60	1073_3_4	94_0_48	405_3_1	2171_3_13	340_4_4	400_6_5	1467_3_16	1461_6_53	816_3_1	286_3_1	1094_3_68	1343_6_10	1159_3_17	527_4_66	2451_4_11	1791_4_15	670_0_27	711_4_8	2702_5_96	121_6_27	260_6_1	267_4_38	266_6_1	1995_5_110	977_6_1	1554_6_68	1557_0_21	55_2_120	1559_3_59	1996_4_26	2316_5_11	416_6_26	411_4_1	530_5_47	296_4_1	2793_6_92
214_6_1	666_4_7	664_6_6	218_5_1	219_3_18	130_4_8	138_6_1	225_0_1	1775_6_18	25_0_1	1771_0_19	2380_0_10	698_4_6	28_4_61	1073_3_8	94_0_50	405_3_1	2171_3_12	340_4_4	400_6_5	1467_3_11	1461_6_51	816_3_1	286_3_1	1094_3_71	2456_5_11	1159_3_16	527_4_71	2451_4_13	1791_4_13	670_0_23	711_4_7	2702_5_99	121_6_26	260_6_1	267_4_36	266_6_1	1995_5_112	977_6_1	1554_6_72	1557_0_18	55_2_124	1559_3_57	1996_4_31	2316_5_14	416_6_19	411_4_1	530_5_48	296_4_1	1257_3_14
214_6_1	666_4_6	664_6_4	218_5_1	219_3_17	130_4_9	138_6_1	225_0_1	1775_6_21	25_0_1	1771_0_20	2380_0_11	698_4_6	28_4_58	1073_3_5	94_0_55	405_3_1	2171_3_13	340_4_3	400_6_5	1467_3_7	1461_6_53	816_3_1	286_3_1	1094_3_69	2456_5_13	1159_3_16	527_4_71	1791_4_15	670_0_21	711_4_8	2702_5_108	121_6_29	260_6_1	267_4_41	266_6_1	1995_5_108	1554_6_72	1557_0_16	2316_5_15	1559_3_50	1996_4_34	55_2_136	416_6_24	411_4_1	530_5_49	1257_3_12	373_6_12	292_4_5	2797_5_2
214_6_1	666_4_5	664_6_3	218_5_1	219_3_17	130_4_7	138_6_1	225_0_1	1775_6_21	25_0_1	1771_0_22	1257_3_12	698_4_6	28_4_54	1073_3_6	94_0_66	405_3_1	2171_3_12	340_4_3	400_6_6	1467_3_5	1461_6_53	816_3_1	286_3_1	1094_3_63	2456_5_14	1159_3_18	527_4_67	2380_0_11	1791_4_11	670_0_22	711_4_8	2702_5_109	121_6_30	260_6_1	267_4_38	266_6_1	1995_5_117	1554_6_79	1557_0_15	2316_5_16	1559_3_51	1996_4_37	55_2_131	416_6_27	411_4_1	530_5_57	2793_6_96	373_6_14	292_4_5
214_6_1	666_4_6	664_6_3	218_5_1	219_3_14	130_4_6	138_6_1	225_0_1	1775_6_27	25_0_1	1771_0_22	1257_3_15	698_4_6	28_4_49	1073_3_11	94_0_63	405_3_1	2171_3_10	340_4_4	400_6_8	1467_3_6	1461_6_50	816_3_1	286_3_1	1094_3_67	2456_5_10	1159_3_16	527_4_72	2380_0_12	1791_4_10	670_0_29	711_4_7	2702_5_111	121_6_32	260_6_1	267_4_38	266_6_1	1995_5_115	1554_6_81	1557_0_13	2316_5_17	1559_3_61	1996_4_32	55_2_128	416_6_24	411_4_1	530_5_60	2793_6_102	373_6_15	292_4_7
214_6_1	666_4_4	664_6_3	218_5_1	219_3_16	130_4_7	138_6_1	225_0_1	1775_6_26	25_0_1	1771_0_22	1257_3_13	698_4_5	28_4_51	1073_3_10	94_0_68	405_3_1	2171_3_12	340_4_4	400_6_8	1467_3_6	1461_6_54	816_3_1	286_3_1	1094_3_66	2456_5_11	1159_3_17	527_4_66	2380_0_13	1791_4_9	670_0_34	711_4_7	2702_5_117	121_6_30	260_6_1	267_4_33	266_6_1	1995_5_114	1554_6_86	1557_0_16	2316_5_15	1559_3_62	1996_4_36	55_2_139	416_6_26	411_4_1	530_5_59	2793_6_94	373_6_17	292_4_6
214_6_1	666_4_4	664_6_4	218_5_1	219_3_14	130_4_7	138_6_1	225_0_1	1775_6_25	25_0_1	1771_0_23	2380_0_14	698_4_3	28_4_52	1073_3_11	94_0_60	405_3_1	2171_3_13	340_4_5	400_6_9	1467_3_6	1461_6_53	816_3_1	286_3_1	1094_3_72	2456_5_15	1159_3_14	527_4_70	1791_4_7	670_0_38	711_4_8	2702_5_114	121_6_33	260_6_1	267_4_31	266_6_1	1995_5_112	1554_6_86	1557_0_16	2316_5_16	1559_3_58	1996_4_39	55_2_144	416_6_23	411_4_1	530_5_53	1257_3_12	373_6_16	292_4_3	2797_5_1
214_6_1	666_4_6	664_6_3	218_5_1	219_3_14	130_4_3	138_6_1	225_0_1	1775_6_26	25_0_1	1771_0_21	2380_0_16	698_4_5	28_4_44	1073_3_8	94_0_61	405_3_1	2171_3_9	340_4_4	400_6_9	1467_3_7	1461_6_51	816_3_1	286_3_1	1094_3_65	2456_5_16	1159_3_13	527_4_59	1791_4_6	670_0_46	711_4_9	2702_5_112	121_6_34	260_6_1	267_4_26	266_6_1	1995_5_114	1554_6_93	1557_0_15	2316_5_14	1559_3_61	1996_4_39	55_2_161	416_6_17	411_4_1	530_5_57	1257_3_11	373_6_15	292_4_5	1322_6_69
214_6_1	666_4_4	664_6_3	218_5_1	219_3_20	130_4_2	138_6_1	225_0_1	1775_6_25	25_0_1	1771_0_22	2380_0_17	698_4_5	28_4_52	1073_3_9	94_0_58	405_3_1	2171_3_8	340_4_4	400_6_10	1467_3_9	1461_6_47	816_3_1	286_3_1	1094_3_71	2456_5_18	1159_3_15	527_4_55	1791_4_7	670_0_54	711_4_10	2702_5_119	121_6_34	260_6_1	267_4_26	266_6_1	1995_5_106	1554_6_90	1557_0_14	2316_5_16	1559_3_63	1996_4_43	55_2_169	416_6_18	411_4_1	530_5_58	1257_3_12	373_6_11	292_4_6	1322_6_67
214_6_1	666_4_5	664_6_5	218_5_1	219_3_18	130_4_2	138_6_1	225_0_1	1775_6_26	25_0_1	1771_0_22	1257_3_14	698_4_4	28_4_47	1073_3_5	94_0_58	405_3_1	2171_3_9	340_4_4	400_6_7	1467_3_9	1461_6_42	816_3_1	286_3_1	1094_3_71	2456_5_20	1159_3_17	527_4_54	2380_0_19	1791_4_6	670_0_55	711_4_9	2702_5_118	121_6_38	260_6_1	267_4_32	266_6_1	1995_5_106	1554_6_93	1557_0_16	2316_5_12	1559_3_64	1996_4_46	55_2_193	416_6_18	411_4_1	530_5_52	2793_6_97	373_6_10	292_4_4
214_6_1	666_4_6	664_6_4	218_5_1	219_3_15	130_4_3	138_6_1	225_0_1	1775_6_24	25_0_1	1771_0_18	2380_0_16	698_4_5	28_4_43	1073_3_5	94_0_56	405_3_1	2171_3_11	340_4_3	400_6_5	1467_3_9	1461_6_45	816_3_1	286_3_1	1094_3_74	2456_5_20	1159_3_14	527_4_59	1791_4_8	670_0_54	711_4_10	2702_5_112	121_6_36	260_6_1	267_4_33	266_6_1	1995_5_102	1554_6_92	1557_0_14	2316_5_16	1559_3_58	1996_4_42	55_2_205	416_6_17	411_4_1	530_5_57	1257_3_10	373_6_8	292_4_5	1322_6_54
214_6_1	666_4_6	664_6_5	218_5_1	219_3_15	130_4_1	138_6_1	225_0_1	1775_6_24	25_0_1	1771_0_21	2380_0_16	698_4_5	28_4_42	1073_3_4	94_0_49	405_3_1	2171_3_11	340_4_6	400_6_6	1467_3_7	1461_6_46	816_3_1	286_3_1	1094_3_78	2456_5_19	1159_3_16	527_4_64	1791_4_6	670_0_54	711_4_7	2702_5_117	121_6_33	260_6_1	267_4_33	266_6_1	1995_5_107	1554_6_97	1557_0_15	2316_5_17	1559_3_57	1996_4_41	55_2_208	416_6_20	411_4_1	530_5_65	1257_3_9	373_6_9	292_4_4	1322_6_50
214_6_1	666_4_6	664_6_7	218_5_1	219_3_17	130_4_1	138_6_1	225_0_1	1775_6_25	25_0_1	1771_0_21	2380_0_11	698_4_4	28_4_40	1073_3_3	94_0_45	405_3_1	2171_3_12	340_4_5	400_6_5	1467_3_8	1461_6_38	816_3_1	286_3_1	1094_3_85	2456_5_16	1159_3_14	527_4_65	1791_4_7	670_0_58	711_4_7	2702_5_120	121_6_37	260_6_1	267_4_32	266_6_1	1995_5_111	1554_6_94	1557_0_16	2316_5_17	1559_3_64	1996_4_46	55_2_196	416_6_16	411_4_1	530_5_60	1257_3_7	373_6_7	292_4_4	1322_6_44
214_6_1	666_4_6	664_6_6	218_5_1	219_3_15	130_4_1	138_6_1	225_0_1	1775_6_27	25_0_1	1771_0_18	2380_0_10	698_4_4	28_4_41	1073_3_1	94_0_51	405_3_1	2171_3_12	340_4_4	400_6_6	1467_3_8	1461_6_37	816_3_1	286_3_1	1094_3_88	2456_5_17	1159_3_15	527_4_63	1791_4_6	670_0_68	711_4_5	2702_5_131	121_6_42	260_6_1	267_4_31	266_6_1	1995_5_108	1554_6_89	1557_0_16	2316_5_17	1559_3_61	1996_4_45	55_2_172	416_6_14	411_4_1	530_5_64	1257_3_7	373_6_7	292_4_3	1322_6_44
214_6_1	666_4_5	664_6_5	218_5_1	219_3_15	130_4_1	138_6_1	225_0_1	1775_6_25	25_0_1	1771_0_19	2380_0_10	698_4_3	28_4_38	1073_3_1	94_0_46	405_3_1	2171_3_12	340_4_6	400_6_7	1467_3_12	1461_6_33	816_3_1	286_3_1	1094_3_85	2456_5_15	1159_3_15	527_4_69	1791_4_6	670_0_70	711_4_4	2702_5_128	121_6_41	260_6_1	267_4_32	266_6_1	1995_5_105	1554_6_96	1557_0_20	2316_5_15	1559_3_58	1996_4_49	55_2_166	416_6_15	411_4_1	530_5_60	1257_3_4	373_6_7	292_4_2	1322_6_46
214_6_1	666_4_7	664_6_6	218_5_1	219_3_12	130_4_1	138_6_1	225_0_1	1775_6_23	25_0_1	1771_0_18	2380_0_11	698_4_4	28_4_32	1073_3_1	94_0_42	405_3_1	2171_3_12	340_4_7	400_6_7	1467_3_12	1461_6_32	816_3_1	286_3_1	1094_3_84	2456_5_14	1159_3_15	527_4_68	1791_4_7	670_0_71	711_4_5	2702_5_127	121_6_39	260_6_1	267_4_28	266_6_1	1995_5_103	1554_6_101	1557_0_20	2316_5_15	1559_3_63	1996_4_51	55_2_165	416_6_13	411_4_1	530_5_55	1257_3_5	373_6_5	292_4_2	1322_6_45
214_6_1	666_4_8	664_6_3	218_5_1	219_3_8	130_4_2	138_6_1	225_0_1	1775_6_23	25_0_1	1771_0_20	2380_0_9	698_4_4	28_4_34	1073_3_1	94_0_46	405_3_1	2171_3_13	340_4_6	400_6_6	1467_3_11	1461_6_35	816_3_1	286_3_1	1094_3_78	2456_5_15	1159_3_14	527_4_68	1791_4_8	670_0_68	711_4_5	2702_5_130	121_6_42	260_6_1	267_4_33	266_6_1	1995_5_99	1554_6_107	1557_0_23	2316_5_10	1559_3_65	1996_4_52	55_2_182	416_6_9	411_4_1	530_5_54	1257_3_2	373_6_9	292_4_1	1322_6_53
214_6_1	666_4_6	664_6_5	218_5_1	219_3_11	130_4_3	138_6_1	225_0_1	1775_6_25	25_0_1	1771_0_23	2380_0_8	698_4_4	28_4_31	1073_3_1	94_0_43	405_3_1	2171_3_16	340_4_4	400_6_7	1467_3_12	1461_6_31	816_3_1	286_3_1	1094_3_79	2456_5_15	1159_3_13	527_4_62	1791_4_9	670_0_68	711_4_5	2702_5_132	121_6_43	260_6_1	267_4_32	266_6_1	1995_5_101	1554_6_107	1557_0_21	2316_5_8	1559_3_67	1996_4_54	55_2_187	416_6_10	411_4_1	530_5_55	1257_3_2	373_6_10	292_4_1	1322_6_47
214_6_1	666_4_6	664_6_4	218_5_1	219_3_13	130_4_2	138_6_1	225_0_1	1775_6_24	25_0_1	1771_0_29	2380_0_9	698_4_5	28_4_31	1073_3_1	94_0_38	405_3_1	2171_3_15	340_4_4	400_6_8	1467_3_12	1461_6_30	816_3_1	286_3_1	1094_3_86	2456_5_13	1159_3_14	527_4_62	1791_4_10	670_0_78	711_4_4	2702_5_121	121_6_40	260_6_1	267_4_37	266_6_1	1995_5_104	1554_6_104	1557_0_22	2316_5_7	1559_3_79	1996_4_53	55_2_183	416_6_10	411_4_1	530_5_53	1257_3_2	373_6_10	292_4_1	1322_6_47
214_6_1	666_4_3	664_6_3	218_5_1	219_3_12	130_4_3	138_6_1	225_0_1	1775_6_26	25_0_1	1771_0_29	2380_0_5	698_4_7	28_4_32	1073_3_1	94_0_43	405_3_1	2171_3_19	340_4_5	400_6_6	1467_3_13	1461_6_31	816_3_1	286_3_1	1094_3_90	2456_5_13	1159_3_13	527_4_61	1791_4_11	670_0_76	711_4_6	2702_5_123	121_6_38	260_6_1	267_4_40	266_6_1	1995_5_101	1554_6_106	1557_0_22	2316_5_8	1559_3_84	1996_4_57	55_2_179	416_6_13	411_4_1	530_5_53	1257_3_2	373_6_9	1322_6_50	1086_0_1
214_6_1	666_4_5	664_6_2	218_5_1	219_3_16	130_4_5	138_6_1	225_0_1	1775_6_26	25_0_1	1771_0_34	2380_0_4	698_4_7	28_4_25	1073_3_1	94_0_44	405_3_1	2171_3_15	340_4_4	400_6_7	1467_3_12	1461_6_36	816_3_1	286_3_1	1094_3_92	2456_5_13	1159_3_14	527_4_64	1791_4_11	670_0_67	711_4_4	2702_5_122	121_6_33	260_6_1	267_4_44	266_6_1	1995_5_105	1554_6_114	1557_0_19	2316_5_10	1559_3_92	1996_4_57	55_2_164	416_6_12	411_4_1	530_5_56	1257_3_1	373_6_5	1322_6_46	1086_0_1
214_6_1	666_4_5	664_6_2	218_5_1	219_3_12	130_4_4	138_6_1	225_0_1	1775_6_23	25_0_1	1771_0_31	1257_3_2	698_4_7	28_4_30	1073_3_1	94_0_43	405_3_1	2171_3_13	340_4_6	400_6_8	1467_3_9	1461_6_32	816_3_1	1094_3_88	2456_5_15	1159_3_13	527_4_60	2380_0_5	1791_4_10	670_0_69	711_4_2	2702_5_125	121_6_29	260_6_1	267_4_42	266_6_1	1995_5_108	1554_6_114	1557_0_18	2316_5_9	1559_3_88	1996_4_61	55_2_166	416_6_15	411_4_1	530_5_54	2793_6_103	373_6_6	1322_6_43	1086_0_1
214_6_1	666_4_5	664_6_2	218_5_1	219_3_10	130_4_6	138_6_1	225_0_1	1775_6_26	25_0_1	1771_0_34	1257_3_2	698_4_7	28_4_27	1073_3_1	94_0_46	405_3_1	2171_3_17	340_4_5	400_6_8	1467_3_14	1461_6_34	816_3_1	1094_3_90	2456_5_13	1159_3_12	527_4_61	2380_0_5	1791_4_11	670_0_63	711_4_2	2702_5_130	121_6_32	260_6_1	267_4_33	266_6_1	1995_5_108	1554_6_116	1557_0_19	2316_5_5	1559_3_89	1996_4_60	55_2_173	416_6_14	411_4_1	530_5_55	2793_6_101	373_6_6	1322_6_42	1086_0_1
214_6_1	666_4_5	664_6_1	218_5_1	219_3_13	130_4_5	138_6_1	225_0_1	1775_6_25	25_0_1	1771_0_37	1257_3_2	698_4_6	28_4_27	1073_3_1	94_0_40	405_3_1	2171_3_18	340_4_6	400_6_12	1467_3_13	1461_6_36	816_3_1	1094_3_88	2456_5_13	1159_3_10	527_4_58	2380_0_3	1791_4_13	670_0_71	2702_5_133	121_6_31	260_6_1	267_4_31	266_6_1	1995_5_114	1554_6_115	1557_0_21	2316_5_8	1559_3_84	1996_4_57	55_2_164	416_6_13	411_4_1	530_5_57	2793_6_97	373_6_7	1322_6_39	1086_0_1	56_4_1
214_6_1	666_4_6	218_5_1	219_3_11	130_4_5	138_6_1	225_0_1	1775_6_26	25_0_1	1771_0_43	1257_3_2	698_4_6	28_4_28	1073_3_1	94_0_38	405_3_1	2171_3_14	340_4_7	400_6_6	1467_3_11	1461_6_40	816_3_1	1094_3_86	2456_5_17	1159_3_15	527_4_58	2380_0_4	1791_4_13	670_0_69	2702_5_130	121_6_33	260_6_1	267_4_30	266_6_1	1995_5_116	1554_6_121	1557_0_19	2316_5_10	1559_3_89	1996_4_62	55_2_171	416_6_14	411_4_1	530_5_56	2793_6_94	373_6_5	1322_6_44	1086_0_1	56_4_1	709_3_76
214_6_1	666_4_6	218_5_1	219_3_10	130_4_4	138_6_1	225_0_1	1775_6_27	25_0_1	1771_0_41	1257_3_2	698_4_8	28_4_25	1073_3_1	94_0_37	405_3_1	2171_3_11	340_4_9	400_6_7	1467_3_14	1461_6_35	816_3_1	1094_3_87	2456_5_13	1159_3_13	527_4_56	2380_0_5	1791_4_14	670_0_63	2702_5_137	121_6_35	260_6_1	267_4_27	266_6_1	1995_5_123	1554_6_110	1557_0_24	2316_5_9	1559_3_98	1996_4_60	55_2_173	416_6_17	411_4_1	530_5_61	2793_6_91	373_6_3	1322_6_45	1086_0_1	56_4_1	709_3_75
214_6_1	666_4_7	218_5_1	219_3_12	130_4_3	138_6_1	225_0_1	1775_6_20	25_0_1	1771_0_38	1257_3_2	698_4_9	28_4_25	1073_3_1	94_0_35	405_3_1	2171_3_16	340_4_10	400_6_7	1467_3_16	1461_6_39	816_3_1	1094_3_84	2456_5_11	1159_3_13	527_4_54	2380_0_7	1791_4_15	670_0_58	2702_5_134	121_6_34	260_6_1	267_4_30	266_6_1	1995_5_117	1554_6_111	1557_0_26	2316_5_13	1559_3_94	1996_4_58	55_2_199	416_6_19	411_4_1	530_5_59	2793_6_95	1322_6_41	1086_0_1	56_4_1	709_3_77	1235_3_257
214_6_1	666_4_6	218_5_1	219_3_12	130_4_3	138_6_1	225_0_1	1775_6_22	25_0_1	1771_0_31	1257_3_2	698_4_7	28_4_27	1073_3_1	94_0_30	405_3_1	2171_3_13	340_4_8	400_6_7	1467_3_14	1461_6_40	816_3_1	1094_3_86	2456_5_9	1159_3_13	527_4_58	2380_0_6	1791_4_16	670_0_59	2702_5_143	121_6_39	260_6_1	267_4_29	266_6_1	1995_5_124	1554_6_107	1557_0_25	2316_5_9	1559_3_101	1996_4_58	55_2_199	416_6_19	411_4_1	530_5_60	2793_6_96	1322_6_51	1086_0_1	56_4_1	709_3_80	1235_3_274
214_6_1	666_4_5	218_5_1	219_3_14	130_4_4	138_6_1	225_0_1	1775_6_22	25_0_1	1771_0_34	2380_0_7	698_4_7	28_4_26	1073_3_1	94_0_37	405_3_1	2171_3_16	340_4_8	400_6_5	1467_3_14	1461_6_41	816_3_1	1094_3_88	2456_5_6	1159_3_13	527_4_56	1791_4_13	670_0_54	2702_5_136	121_6_39	260_6_1	267_4_27	266_6_1	15_6_1	1554_6_116	1557_0_29	2316_5_9	1559_3_117	1996_4_56	55_2_194	416_6_20	411_4_1	530_5_55	1257_3_1	1322_6_57	1086_0_1	56_4_1	709_3_80	1235_3_274	982_3_1
214_6_1	666_4_7	218_5_1	219_3_18	130_4_5	138_6_1	225_0_1	1775_6_19	25_0_1	1771_0_35	2380_0_8	698_4_7	28_4_25	1073_3_1	94_0_34	405_3_1	2171_3_16	340_4_9	400_6_7	1467_3_15	1461_6_39	816_3_1	1094_3_89	2456_5_5	1159_3_11	527_4_56	1791_4_11	670_0_57	2702_5_137	121_6_37	260_6_1	267_4_28	266_6_1	15_6_1	1554_6_122	1557_0_31	2316_5_8	1559_3_117	1996_4_53	55_2_168	416_6_20	411_4_1	530_5_57	1257_3_1	1322_6_63	1086_0_1	56_4_1	709_3_82	1235_3_278	982_3_1
214_6_1	666_4_7	218_5_1	219_3_19	130_4_5	138_6_1	225_0_1	1775_6_18	25_0_1	1771_0_37	2380_0_8	698_4_7	28_4_24	1073_3_1	94_0_35	405_3_1	2171_3_18	340_4_7	400_6_3	1467_3_14	1461_6_38	816_3_1	1094_3_92	2456_5_6	1159_3_9	527_4_57	1791_4_12	670_0_56	2702_5_139	121_6_44	260_6_1	267_4_25	266_6_1	1554_6_109	1557_0_31	2316_5_7	1559_3_124	1996_4_50	55_2_165	416_6_25	411_4_1	530_5_62	1257_3_2	1322_6_60	1086_0_1	56_4_1	709_3_80	1235_3_286	982_3_1	317_3_1
214_6_1	666_4_6	218_5_1	219_3_20	130_4_2	138_6_1	225_0_1	1775_6_18	25_0_1	1771_0_41	2380_0_8	698_4_7	28_4_26	1073_3_1	94_0_33	405_3_1	2171_3_23	340_4_7	400_6_2	1467_3_14	1461_6_40	816_3_1	1094_3_88	2456_5_7	1159_3_9	527_4_59	1791_4_13	670_0_55	2702_5_135	121_6_44	260_6_1	267_4_29	266_6_1	1554_6_111	1557_0_31	2316_5_7	1559_3_123	1996_4_46	55_2_177	416_6_22	411_4_1	530_5_62	1257_3_2	1322_6_59	1086_0_1	56_4_1	709_3_83	1235_3_271	982_3_1	317_3_1
214_6_1	666_4_5	218_5_1	219_3_23	130_4_3	138_6_1	225_0_1	1775_6_16	25_0_1	1771_0_37	2380_0_8	698_4_7	28_4_28	1073_3_1	94_0_38	405_3_1	2171_3_20	340_4_7	400_6_3	1467_3_11	1461_6_33	816_3_1	1094_3_90	2456_5_7	1159_3_11	527_4_64	1791_4_13	670_0_61	2702_5_135	121_6_48	260_6_1	267_4_27	266_6_1	1554_6_115	1557_0_35	2316_5_8	1559_3_123	1996_4_62	55_2_184	416_6_21	411_4_1	530_5_62	1257_3_3	1322_6_61	1086_0_1	56_4_1	709_3_78	1235_3_265	982_3_1	317_3_1
214_6_1	666_4_5	218_5_1	219_3_27	130_4_2	138_6_1	225_0_1	1775_6_14	25_0_1	1771_0_36	2380_0_8	698_4_6	28_4_29	1073_3_1	94_0_38	405_3_1	2171_3_25	340_4_7	400_6_3	1467_3_12	1461_6_35	816_3_1	1094_3_99	2456_5_8	1159_3_9	527_4_61	1791_4_12	670_0_64	2702_5_134	121_6_52	260_6_1	267_4_22	266_6_1	1554_6_112	1557_0_34	2316_5_5	1559_3_123	1996_4_62	55_2_182	416_6_17	411_4_1	530_5_56	1257_3_3	1322_6_61	1086_0_1	56_4_1	709_3_71	1235_3_257	982_3_1	317_3_1
214_6_1	666_4_4	218_5_1	219_3_30	130_4_4	138_6_1	225_0_1	1775_6_17	25_0_1	1771_0_38	2380_0_5	698_4_5	28_4_26	1073_3_1	94_0_36	405_3_1	2171_3_27	340_4_4	400_6_3	1467_3_9	1461_6_36	816_3_1	1094_3_95	2456_5_9	1159_3_8	527_4_60	1791_4_13	670_0_63	2702_5_141	121_6_42	260_6_1	267_4_20	266_6_1	1554_6_114	1557_0_37	2316_5_5	1559_3_121	1996_4_64	55_2_209	416_6_16	411_4_1	530_5_56	1257_3_3	1322_6_53	1086_0_1	56_4_1	709_3_67	1235_3_262	982_3_1	317_3_1
214_6_1	666_4_4	218_5_1	219_3_32	130_4_2	138_6_1	225_0_1	1775_6_14	25_0_1	1771_0_34	2380_0_5	698_4_6	28_4_28	1073_3_1	94_0_34	405_3_1	2171_3_28	340_4_4	400_6_2	1467_3_11	1461_6_31	816_3_1	1094_3_89	2456_5_11	1159_3_9	527_4_56	1791_4_7	670_0_60	2702_5_141	121_6_46	260_6_1	267_4_19	266_6_1	1554_6_110	1557_0_37	2316_5_3	1559_3_124	1996_4_69	55_2_225	416_6_15	411_4_1	530_5_55	1257_3_4	1322_6_49	1086_0_1	56_4_1	709_3_68	1235_3_273	982_3_1	317_3_1
214_6_1	666_4_3	218_5_1	219_3_32	138_6_1	225_0_1	1775_6_13	25_0_1	1771_0_36	2380_0_6	698_4_6	28_4_27	1073_3_1	94_0_42	405_3_1	2171_3_30	340_4_2	400_6_1	1467_3_8	1461_6_32	816_3_1	1094_3_82	2456_5_13	1159_3_11	527_4_57	1791_4_5	670_0_52	2702_5_155	121_6_44	260_6_1	267_4_19	266_6_1	1554_6_114	1557_0_35	2316_5_2	1559_3_120	1996_4_71	55_2_237	416_6_11	411_4_1	530_5_56	1257_3_5	1322_6_50	1086_0_1	56_4_1	709_3_63	1235_3_280	982_3_1	317_3_1	701_5_1
214_6_1	666_4_3	218_5_1	219_3_37	138_6_1	225_0_1	1775_6_14	25_0_1	1771_0_31	2380_0_7	698_4_7	28_4_26	1073_3_1	94_0_42	405_3_1	2171_3_25	340_4_3	400_6_2	1467_3_10	1461_6_35	1094_3_84	2456_5_9	1159_3_10	527_4_64	1791_4_2	670_0_51	2702_5_147	121_6_45	260_6_1	267_4_20	266_6_1	1554_6_114	1557_0_36	2316_5_3	1559_3_120	1996_4_68	55_2_228	416_6_13	411_4_1	530_5_48	1257_3_7	1322_6_45	1086_0_1	56_4_1	709_3_60	1235_3_281	982_3_1	317_3_1	701_5_1	984_6_1
214_6_1	666_4_3	218_5_1	219_3_38	138_6_1	225_0_1	1775_6_14	25_0_1	1771_0_33	2380_0_6	698_4_7	28_4_28	1073_3_1	94_0_44	405_3_1	2171_3_23	340_4_3	400_6_2	1467_3_11	1461_6_32	1094_3_82	2456_5_8	1159_3_11	527_4_65	1791_4_1	670_0_51	2702_5_142	121_6_43	260_6_1	267_4_24	266_6_1	1554_6_116	1557_0_36	2316_5_3	1559_3_117	1996_4_63	55_2_229	416_6_13	530_5_43	1257_3_6	1322_6_41	1086_0_1	56_4_1	709_3_63	1235_3_287	982_3_1	317_3_1	701_5_1	984_6_1	1482_6_96
214_6_1	666_4_3	218_5_1	219_3_39	138_6_1	225_0_1	1775_6_17	25_0_1	1771_0_34	2380_0_6	698_4_11	28_4_33	1073_3_1	94_0_52	405_3_1	2171_3_21	340_4_3	400_6_3	1467_3_9	1461_6_30	1094_3_80	2456_5_8	1159_3_9	527_4_64	1791_4_2	670_0_57	2702_5_148	121_6_51	260_6_1	267_4_31	266_6_1	1554_6_118	1557_0_36	2316_5_4	1559_3_119	1996_4_62	55_2_226	416_6_10	530_5_45	1257_3_7	1322_6_38	1086_0_1	56_4_1	709_3_57	1235_3_291	982_3_1	317_3_1	701_5_1	984_6_1	1482_6_89
214_6_1	666_4_4	218_5_1	219_3_35	138_6_1	225_0_1	1775_6_21	25_0_1	1771_0_34	2380_0_7	698_4_10	28_4_35	1073_3_1	94_0_54	405_3_1	2171_3_22	340_4_2	400_6_3	1467_3_11	1461_6_28	1094_3_76	2456_5_8	1159_3_9	527_4_70	1791_4_1	670_0_53	2702_5_139	121_6_49	260_6_1	267_4_34	266_6_1	1554_6_120	1557_0_42	2316_5_5	1559_3_128	1996_4_57	55_2_220	416_6_9	530_5_47	1257_3_7	1322_6_35	1086_0_1	56_4_1	709_3_55	1235_3_277	982_3_1	317_3_1	701_5_1	984_6_1	1482_6_82
214_6_1	666_4_5	218_5_1	219_3_36	138_6_1	225_0_1	1775_6_16	25_0_1	1771_0_30	2380_0_6	698_4_9	28_4_39	1073_3_1	94_0_63	405_3_1	2171_3_18	340_4_3	400_6_2	1467_3_12	1461_6_30	1094_3_79	2456_5_10	1159_3_14	527_4_76	1791_4_2	670_0_52	2702_5_134	121_6_44	260_6_1	267_4_31	266_6_1	1554_6_119	1557_0_39	2316_5_4	1559_3_127	1996_4_60	55_2_238	416_6_8	530_5_45	1257_3_8	1322_6_35	1086_0_1	56_4_1	709_3_58	1235_3_278	982_3_1	317_3_1	701_5_1	984_6_1	1482_6_80
214_6_1	666_4_5	218_5_1	219_3_40	138_6_1	225_0_1	1775_6_17	25_0_1	1771_0_31	2380_0_6	698_4_9	28_4_38	1073_3_1	94_0_62	405_3_1	2171_3_16	340_4_3	400_6_1	1467_3_13	1461_6_29	1094_3_79	2456_5_11	1159_3_14	527_4_74	1791_4_1	670_0_52	2702_5_135	121_6_45	260_6_1	267_4_23	266_6_1	1554_6_122	1557_0_37	2316_5_5	1559_3_129	1996_4_47	55_2_258	416_6_8	530_5_40	1257_3_8	1322_6_33	1086_0_1	56_4_1	709_3_56	1235_3_259	982_3_1	317_3_1	701_5_1	984_6_1	1482_6_77
214_6_1	666_4_7	218_5_1	219_3_42	138_6_1	225_0_1	1775_6_21	25_0_1	1771_0_32	2380_0_7	698_4_11	28_4_39	1073_3_1	94_0_63	405_3_1	2171_3_16	340_4_3	400_6_2	1467_3_15	1461_6_26	1094_3_76	2456_5_11	1159_3_14	527_4_78	1791_4_1	670_0_54	2702_5_125	121_6_47	260_6_1	267_4_23	266_6_1	1554_6_127	1557_0_42	2316_5_8	1559_3_133	1996_4_47	55_2_270	416_6_9	530_5_41	1257_3_10	1322_6_28	1086_0_1	56_4_1	709_3_56	1235_3_253	982_3_1	317_3_1	701_5_1	984_6_1	1482_6_77
214_6_1	666_4_8	218_5_1	219_3_42	138_6_1	225_0_1	1775_6_17	25_0_1	1771_0_33	2380_0_7	698_4_10	28_4_41	1073_3_1	94_0_63	405_3_1	2171_3_17	340_4_4	400_6_2	1467_3_13	1461_6_33	1094_3_75	2456_5_8	1159_3_16	527_4_82	1791_4_2	670_0_52	2702_5_131	121_6_48	260_6_1	267_4_21	266_6_1	1554_6_133	1557_0_42	2316_5_8	1559_3_135	1996_4_40	55_2_280	416_6_10	530_5_34	1257_3_8	1322_6_26	1086_0_1	56_4_1	709_3_56	1235_3_256	982_3_1	317_3_1	701_5_1	984_6_1	1482_6_75
214_6_1	666_4_7	218_5_1	219_3_57	138_6_1	225_0_1	1775_6_19	25_0_1	1771_0_37	2380_0_7	698_4_11	28_4_37	1073_3_1	94_0_60	405_3_1	2171_3_14	340_4_5	400_6_2	1467_3_12	1461_6_35	1094_3_76	2456_5_12	1159_3_17	527_4_79	1791_4_2	670_0_52	2702_5_131	121_6_50	260_6_1	267_4_17	266_6_1	1554_6_132	1557_0_51	2316_5_9	1559_3_129	1996_4_41	55_2_303	416_6_8	530_5_36	1257_3_9	1322_6_21	1086_0_1	56_4_1	709_3_55	1235_3_249	982_3_1	317_3_1	701_5_1	984_6_1	1482_6_75
214_6_1	666_4_7	218_5_1	219_3_47	138_6_1	225_0_1	1775_6_21	25_0_1	1771_0_37	2380_0_7	698_4_11	28_4_44	1073_3_1	94_0_53	405_3_1	2171_3_16	340_4_4	400_6_1	1467_3_18	1461_6_36	1094_3_80	2456_5_13	1159_3_18	527_4_72	1791_4_2	670_0_57	2702_5_130	121_6_47	260_6_1	267_4_14	266_6_1	1554_6_136	1557_0_54	2316_5_8	1559_3_131	1996_4_38	55_2_305	416_6_4	530_5_33	1257_3_12	1322_6_22	1086_0_1	56_4_1	709_3_50	1235_3_250	982_3_1	317_3_1	701_5_1	984_6_1	1482_6_64
214_6_1	666_4_7	218_5_1	219_3_50	138_6_1	225_0_1	1775_6_17	25_0_1	1771_0_37	2380_0_5	698_4_10	28_4_45	1073_3_1	94_0_57	405_3_1	2171_3_14	340_4_2	400_6_1	1467_3_21	1461_6_30	1094_3_75	2456_5_14	1159_3_21	527_4_67	1791_4_4	670_0_56	2702_5_128	121_6_50	260_6_1	267_4_17	266_6_1	1554_6_140	1557_0_54	2316_5_7	1559_3_127	1996_4_39	55_2_307	416_6_5	530_5_31	1257_3_12	1322_6_15	1086_0_1	56_4_1	709_3_50	1235_3_242	982_3_1	317_3_1	701_5_1	984_6_1	1482_6_66
214_6_1	666_4_6	218_5_1	219_3_53	138_6_1	225_0_1	1775_6_20	25_0_1	1771_0_43	2380_0_5	698_4_5	28_4_43	1073_3_1	94_0_49	405_3_1	2171_3_14	340_4_1	400_6_1	1467_3_16	1461_6_30	1094_3_72	2456_5_18	1159_3_21	527_4_59	1791_4_4	670_0_56	2702_5_121	121_6_49	260_6_1	267_4_15	266_6_1	1554_6_143	1557_0_58	2316_5_8	1559_3_124	1996_4_38	55_2_337	416_6_6	530_5_29	1257_3_11	1322_6_15	1086_0_1	56_4_1	709_3_56	1235_3_232	982_3_1	317_3_1	701_5_1	984_6_1	1482_6_69
214_6_1	666_4_7	218_5_1	219_3_47	138_6_1	225_0_1	1775_6_20	25_0_1	1771_0_40	2380_0_6	698_4_7	28_4_46	1073_3_1	94_0_52	405_3_1	2171_3_13	340_4_1	400_6_1	1467_3_17	1461_6_31	1094_3_69	2456_5_16	1159_3_20	527_4_54	1791_4_2	670_0_58	2702_5_122	121_6_45	260_6_1	267_4_17	266_6_1	1554_6_146	1557_0_58	2316_5_8	1559_3_125	1996_4_47	55_2_335	416_6_6	530_5_25	1257_3_9	1322_6_17	1086_0_1	56_4_1	709_3_57	1235_3_230	982_3_1	317_3_1	701_5_1	984_6_1	1482_6_73
214_6_1	666_4_2	218_5_1	219_3_45	138_6_1	225_0_1	1775_6_19	25_0_1	1771_0_42	2380_0_9	698_4_7	28_4_44	1073_3_1	222_6_1	405_3_1	2171_3_15	340_4_1	400_6_1	1467_3_18	1461_6_37	1094_3_75	2456_5_18	1159_3_20	527_4_61	1791_4_2	670_0_46	2702_5_122	121_6_44	260_6_1	267_4_17	266_6_1	1554_6_149	1557_0_53	2316_5_10	1559_3_126	1996_4_46	55_2_327	416_6_8	530_5_27	1257_3_10	1322_6_14	1086_0_1	56_4_1	709_3_64	1235_3_235	982_3_1	317_3_1	701_5_1	984_6_1	1482_6_73
214_6_1	666_4_3	218_5_1	219_3_41	138_6_1	225_0_1	1775_6_18	25_0_1	1771_0_35	2380_0_7	698_4_8	28_4_44	1073_3_1	222_6_1	405_3_1	2171_3_12	340_4_1	400_6_1	1467_3_15	1461_6_39	1094_3_67	2456_5_18	1159_3_20	527_4_58	1791_4_1	670_0_40	2702_5_131	121_6_46	260_6_1	267_4_19	266_6_1	1554_6_140	1557_0_56	2316_5_9	1559_3_128	1996_4_45	55_2_334	416_6_8	530_5_26	1257_3_10	1322_6_13	1086_0_1	56_4_1	709_3_68	1235_3_228	982_3_1	317_3_1	701_5_1	984_6_1	1482_6_67
214_6_1	666_4_3	218_5_1	219_3_34	138_6_1	225_0_1	1775_6_18	25_0_1	1771_0_34	2380_0_6	698_4_7	28_4_49	1073_3_1	222_6_1	405_3_1	2171_3_10	340_4_2	400_6_1	1467_3_14	1461_6_30	1094_3_70	2456_5_17	1159_3_21	527_4_62	1791_4_1	670_0_39	2702_5_127	121_6_49	260_6_1	267_4_18	266_6_1	1554_6_142	1557_0_61	2316_5_8	1559_3_120	1996_4_51	55_2_339	416_6_8	530_5_25	1257_3_10	1322_6_14	1086_0_1	56_4_1	709_3_73	1235_3_238	982_3_1	317_3_1	701_5_1	984_6_1	1482_6_62
214_6_1	666_4_3	218_5_1	219_3_35	138_6_1	225_0_1	1775_6_17	25_0_1	1771_0_37	2380_0_8	698_4_5	28_4_46	1073_3_1	222_6_1	405_3_1	2171_3_11	1467_3_15	1461_6_29	1094_3_73	2456_5_17	1159_3_20	527_4_63	1791_4_3	670_0_37	2702_5_120	121_6_44	267_4_16	266_6_1	1554_6_138	1557_0_66	2316_5_9	1559_3_120	1996_4_45	55_2_351	416_6_9	530_5_23	1257_3_9	1322_6_13	1086_0_1	56_4_1	709_3_76	1235_3_222	982_3_1	317_3_1	701_5_1	984_6_1	1482_6_64	390_6_1	111_6_4	277_6_1
214_6_1	666_4_3	218_5_1	219_3_36	138_6_1	225_0_1	1775_6_21	25_0_1	1771_0_35	2380_0_8	698_4_5	28_4_46	1073_3_1	222_6_1	405_3_1	2171_3_12	1467_3_11	1461_6_32	1094_3_67	2456_5_15	1159_3_19	527_4_54	1791_4_4	670_0_30	2702_5_129	121_6_49	267_4_15	266_6_1	1554_6_143	1557_0_66	2316_5_7	1559_3_120	1996_4_43	55_2_379	416_6_12	530_5_23	1257_3_10	1322_6_13	1086_0_1	56_4_1	709_3_73	1235_3_221	982_3_1	317_3_1	701_5_1	984_6_1	1482_6_54	390_6_1	111_6_5	277_6_1
214_6_1	666_4_2	218_5_1	219_3_30	138_6_1	225_0_1	1775_6_17	25_0_1	1771_0_31	2380_0_9	698_4_4	28_4_50	1073_3_1	222_6_1	405_3_1	2171_3_11	1467_3_9	1461_6_34	1094_3_71	2456_5_16	1159_3_23	527_4_53	1791_4_2	670_0_22	2702_5_120	121_6_51	267_4_15	266_6_1	1554_6_138	1557_0_65	2316_5_4	1559_3_120	1996_4_46	55_2_424	416_6_12	530_5_19	1257_3_10	1322_6_14	1086_0_1	56_4_1	709_3_88	1235_3_215	982_3_1	317_3_1	701_5_1	984_6_1	1482_6_51	390_6_1	111_6_7	277_6_1
214_6_1	666_4_1	218_5_1	219_3_32	225_0_1	1775_6_14	25_0_1	1771_0_31	2380_0_9	698_4_3	28_4_49	1073_3_1	94_0_47	405_3_1	2171_3_10	1467_3_8	1461_6_40	1094_3_69	2456_5_17	1159_3_24	527_4_51	1791_4_4	670_0_23	2702_5_99	121_6_49	267_4_13	266_6_1	1554_6_131	1557_0_61	2316_5_4	1559_3_115	1996_4_46	55_2_443	416_6_13	530_5_16	1257_3_11	1322_6_16	1086_0_1	56_4_1	709_3_84	1235_3_199	982_3_1	317_3_1	701_5_1	984_6_1	1482_6_54	390_6_1	111_6_6	277_6_1	87_2_1
214_6_1	666_4_1	218_5_1	219_3_33	225_0_1	1775_6_13	25_0_1	1771_0_35	2380_0_12	698_4_4	28_4_49	1073_3_1	94_0_45	405_3_1	2171_3_13	1467_3_6	1461_6_33	1094_3_70	2456_5_15	1159_3_22	527_4_55	1791_4_5	670_0_25	2702_5_103	121_6_48	267_4_14	266_6_1	1554_6_126	1557_0_65	2316_5_3	1559_3_112	1996_4_51	55_2_460	416_6_9	530_5_19	1257_3_12	1322_6_15	1086_0_1	56_4_1	709_3_88	1235_3_197	982_3_1	317_3_1	701_5_1	984_6_1	1482_6_52	390_6_1	111_6_8	277_6_1	87_2_1
214_6_1	218_5_1	219_3_32	225_0_1	1775_6_16	25_0_1	1771_0_37	2380_0_13	698_4_4	28_4_45	1073_3_1	94_0_44	405_3_1	2171_3_13	1467_3_8	1461_6_24	1094_3_75	2456_5_18	1159_3_22	527_4_48	1791_4_4	670_0_28	2702_5_91	121_6_49	267_4_17	266_6_1	1554_6_123	1557_0_56	2316_5_2	1559_3_111	1996_4_52	55_2_484	416_6_7	530_5_18	1257_3_12	1322_6_15	1086_0_1	56_4_1	709_3_95	1235_3_193	982_3_1	317_3_1	701_5_1	984_6_1	1482_6_47	390_6_1	111_6_10	277_6_1	87_2_1	790_4_21
214_6_1	218_5_1	219_3_30	225_0_1	1775_6_16	25_0_1	1771_0_28	2380_0_14	698_4_5	28_4_41	1073_3_1	94_0_45	405_3_1	2171_3_13	1467_3_7	1461_6_20	1094_3_67	2456_5_21	1159_3_23	527_4_41	1791_4_6	670_0_24	2702_5_93	121_6_46	267_4_15	266_6_1	1554_6_126	1557_0_62	2316_5_1	1559_3_116	1996_4_56	55_2_510	416_6_9	530_5_23	1257_3_17	1322_6_19	1086_0_1	56_4_1	709_3_102	1235_3_180	982_3_1	317_3_1	701_5_1	984_6_1	1482_6_41	390_6_1	111_6_9	277_6_1	87_2_1	790_4_18
214_6_1	218_5_1	219_3_29	225_0_1	1775_6_17	25_0_1	1771_0_31	2380_0_16	698_4_3	28_4_41	1073_3_1	94_0_42	405_3_1	2171_3_14	1467_3_8	1461_6_19	1094_3_64	2456_5_20	1159_3_24	527_4_38	1791_4_6	670_0_22	2702_5_86	121_6_42	267_4_17	266_6_1	1554_6_127	1557_0_63	2316_5_1	1559_3_114	1996_4_58	55_2_516	416_6_9	530_5_22	1257_3_16	1322_6_17	1086_0_1	56_4_1	709_3_102	1235_3_186	982_3_1	317_3_1	701_5_1	984_6_1	1482_6_42	390_6_1	111_6_12	277_6_1	87_2_1	790_4_19
214_6_1	218_5_1	219_3_19	225_0_1	1775_6_15	25_0_1	1771_0_33	2380_0_13	698_4_3	28_4_43	1073_3_1	94_0_45	405_3_1	2171_3_15	1467_3_4	1461_6_20	1094_3_58	2456_5_22	1159_3_24	527_4_33	1791_4_4	670_0_16	2702_5_73	121_6_44	267_4_14	266_6_1	1554_6_128	1557_0_63	55_2_529	1996_4_60	1559_3_117	416_6_11	530_5_21	1257_3_15	1322_6_17	1086_0_1	56_4_1	709_3_111	1235_3_194	982_3_1	317_3_1	984_6_1	1482_6_47	390_6_1	111_6_9	277_6_1	87_2_1	790_4_16	2666_0_23	428_6_8
214_6_1	218_5_1	219_3_12	225_0_1	1775_6_17	25_0_1	1771_0_35	2380_0_10	698_4_4	28_4_43	1073_3_1	94_0_48	405_3_1	2171_3_19	1467_3_4	1461_6_19	1094_3_61	2456_5_25	1159_3_22	527_4_32	1791_4_3	670_0_14	2702_5_74	121_6_33	267_4_15	266_6_1	1554_6_126	1557_0_63	55_2_512	1996_4_61	1559_3_113	416_6_12	530_5_18	1257_3_16	1322_6_22	1086_0_1	56_4_1	709_3_116	1235_3_190	982_3_1	317_3_1	984_6_1	1482_6_44	390_6_1	111_6_9	277_6_1	87_2_1	790_4_11	2666_0_24	428_6_9
214_6_1	218_5_1	219_3_12	225_0_1	1775_6_16	25_0_1	1771_0_39	2380_0_10	698_4_4	28_4_43	1073_3_1	94_0_44	405_3_1	2171_3_18	1467_3_4	1461_6_16	1094_3_54	2456_5_27	1159_3_20	527_4_28	1791_4_3	670_0_16	2702_5_76	121_6_36	267_4_11	266_6_1	1554_6_112	1557_0_59	55_2_505	1996_4_62	1559_3_119	416_6_10	530_5_17	1257_3_15	1322_6_23	1086_0_1	56_4_1	709_3_116	1235_3_198	982_3_1	317_3_1	984_6_1	1482_6_44	390_6_1	111_6_12	277_6_1	87_2_1	790_4_12	2666_0_21	428_6_9
214_6_1	218_5_1	219_3_13	225_0_1	1775_6_15	25_0_1	1771_0_34	2380_0_8	698_4_2	28_4_41	1073_3_1	94_0_44	405_3_1	2171_3_15	1467_3_5	1461_6_20	1094_3_60	2456_5_28	1159_3_18	527_4_24	1791_4_4	670_0_18	2702_5_70	121_6_35	267_4_11	266_6_1	1554_6_102	1557_0_67	55_2_489	1996_4_69	1559_3_116	416_6_10	530_5_20	1257_3_19	1322_6_25	1086_0_1	56_4_1	709_3_121	1235_3_207	982_3_1	317_3_1	984_6_1	1482_6_43	390_6_1	111_6_12	277_6_1	87_2_1	790_4_14	2666_0_22	428_6_9
214_6_1	218_5_1	219_3_11	225_0_1	1775_6_17	25_0_1	1771_0_35	2380_0_6	698_4_1	28_4_32	1073_3_1	94_0_48	405_3_1	2171_3_16	1467_3_6	1461_6_17	1094_3_59	2456_5_26	1159_3_20	527_4_26	1791_4_4	670_0_22	2702_5_67	121_6_25	267_4_10	266_6_1	1554_6_111	1557_0_70	55_2_481	1996_4_68	1559_3_113	416_6_13	530_5_22	1257_3_16	1322_6_29	1086_0_1	56_4_1	709_3_121	1235_3_209	982_3_1	317_3_1	984_6_1	1482_6_40	390_6_1	111_6_11	277_6_1	87_2_1	790_4_15	2666_0_20	428_6_9
214_6_1	218_5_1	219_3_10	225_0_1	1775_6_16	25_0_1	1771_0_34	2380_0_5	698_4_2	28_4_35	1073_3_1	94_0_46	405_3_1	2171_3_12	1467_3_7	1461_6_15	1094_3_60	2456_5_26	1159_3_16	527_4_24	1791_4_4	670_0_24	2702_5_65	121_6_29	267_4_13	266_6_1	1554_6_107	1557_0_64	55_2_493	1996_4_68	1559_3_111	416_6_12	530_5_24	1257_3_16	1322_6_32	1086_0_1	56_4_1	709_3_134	1235_3_217	982_3_1	317_3_1	984_6_1	1482_6_40	390_6_1	111_6_14	277_6_1	87_2_1	790_4_14	2666_0_21	428_6_10
214_6_1	218_5_1	219_3_7	225_0_1	1775_6_15	25_0_1	1771_0_30	2380_0_9	698_4_1	28_4_35	1073_3_1	94_0_47	405_3_1	2171_3_15	1467_3_8	1461_6_19	1094_3_57	2456_5_28	1159_3_15	527_4_28	1791_4_4	670_0_24	2702_5_64	121_6_26	267_4_14	266_6_1	1554_6_98	1557_0_70	55_2_494	1996_4_68	1559_3_111	416_6_9	530_5_26	1257_3_13	1322_6_35	1086_0_1	56_4_1	709_3_135	1235_3_225	982_3_1	317_3_1	984_6_1	1482_6_44	390_6_1	111_6_14	277_6_1	87_2_1	790_4_12	2666_0_18	428_6_10
214_6_1	218_5_1	219_3_7	225_0_1	1775_6_16	25_0_1	1771_0_32	2380_0_7	28_4_32	1073_3_1	94_0_47	405_3_1	2171_3_13	1467_3_8	1461_6_19	1094_3_58	2456_5_28	1159_3_18	527_4_31	1791_4_4	670_0_23	2702_5_60	121_6_23	267_4_14	266_6_1	1554_6_98	1557_0_72	55_2_528	1996_4_64	1559_3_98	416_6_9	530_5_26	1257_3_12	1322_6_35	1086_0_1	56_4_1	709_3_136	1235_3_236	982_3_1	317_3_1	984_6_1	1482_6_45	390_6_1	111_6_14	277_6_1	87_2_1	790_4_13	2666_0_21	428_6_10	3_4_58
214_6_1	218_5_1	219_3_12	225_0_1	1775_6_12	25_0_1	1771_0_34	2380_0_8	28_4_32	1073_3_1	94_0_45	405_3_1	2171_3_9	1467_3_12	1461_6_22	1094_3_52	2456_5_27	1159_3_16	527_4_29	1791_4_2	670_0_21	2702_5_58	121_6_21	267_4_12	266_6_1	1554_6_98	1557_0_67	55_2_552	1996_4_73	1559_3_92	416_6_6	530_5_25	1257_3_11	1322_6_30	56_4_1	709_3_143	1235_3_231	982_3_1	317_3_1	984_6_1	1482_6_46	390_6_1	111_6_12	277_6_1	87_2_1	790_4_7	2666_0_18	428_6_12	3_4_65	1105_0_3
214_6_1	218_5_1	219_3_12	225_0_1	1775_6_12	25_0_1	1771_0_34	2380_0_10	28_4_31	1073_3_1	94_0_48	405_3_1	2171_3_11	1467_3_15	1461_6_20	1094_3_55	2456_5_28	1159_3_15	527_4_30	1791_4_2	670_0_22	2702_5_66	121_6_16	267_4_9	266_6_1	1554_6_96	1557_0_66	55_2_547	1996_4_77	1559_3_96	416_6_5	530_5_17	1257_3_9	1322_6_30	56_4_1	709_3_137	1235_3_230	982_3_1	317_3_1	984_6_1	1482_6_45	390_6_1	111_6_14	277_6_1	87_2_1	790_4_7	2666_0_16	428_6_10	3_4_53	1105_0_2
214_6_1	218_5_1	219_3_12	225_0_1	1775_6_14	25_0_1	1771_0_37	2380_0_9	28_4_26	1073_3_1	94_0_49	405_3_1	2171_3_14	1467_3_14	1461_6_20	1094_3_50	2456_5_28	1159_3_18	527_4_29	1791_4_3	670_0_15	2702_5_70	121_6_15	267_4_9	266_6_1	1554_6_97	1557_0_61	55_2_552	1996_4_73	1559_3_97	416_6_8	530_5_22	1257_3_7	1322_6_27	56_4_1	709_3_138	1235_3_231	982_3_1	317_3_1	984_6_1	1482_6_51	390_6_1	111_6_12	277_6_1	87_2_1	790_4_6	2666_0_18	428_6_10	3_4_56	1105_0_1
214_6_1	218_5_1	219_3_8	225_0_1	1775_6_14	25_0_1	1771_0_36	2380_0_11	28_4_26	1073_3_1	94_0_48	405_3_1	2171_3_14	1467_3_15	1461_6_20	1094_3_53	2456_5_22	1159_3_17	527_4_31	1791_4_2	670_0_15	2702_5_56	121_6_10	267_4_10	266_6_1	1554_6_97	1557_0_58	55_2_570	1996_4_75	1559_3_104	416_6_8	530_5_17	1257_3_6	1322_6_26	56_4_1	709_3_144	1235_3_234	982_3_1	317_3_1	984_6_1	1482_6_50	390_6_1	111_6_12	277_6_1	87_2_1	790_4_3	2666_0_18	428_6_13	3_4_48	1105_0_1
214_6_1	218_5_1	219_3_9	225_0_1	1775_6_15	25_0_1	1771_0_38	2380_0_10	28_4_27	1073_3_1	94_0_46	405_3_1	2171_3_16	1467_3_14	1461_6_17	1094_3_57	2456_5_25	1159_3_20	527_4_29	1791_4_2	670_0_13	2702_5_59	121_6_10	267_4_6	266_6_1	1554_6_97	1557_0_60	55_2_579	1996_4_76	1559_3_98	416_6_9	530_5_23	1257_3_7	1322_6_24	56_4_1	709_3_140	1235_3_227	982_3_1	317_3_1	984_6_1	1482_6_51	390_6_1	111_6_11	277_6_1	87_2_1	790_4_2	2666_0_18	428_6_16	3_4_49	1105_0_2
214_6_1	218_5_1	219_3_8	225_0_1	1775_6_16	25_0_1	1771_0_38	2380_0_10	28_4_23	1073_3_1	94_0_49	405_3_1	2171_3_16	1467_3_13	1461_6_12	1094_3_52	2456_5_27	1159_3_20	527_4_28	1791_4_2	670_0_12	2702_5_56	121_6_7	267_4_8	266_6_1	1554_6_102	1557_0_60	55_2_571	1996_4_70	1559_3_93	416_6_9	530_5_27	1257_3_7	1322_6_24	56_4_1	709_3_135	1235_3_235	982_3_1	317_3_1	984_6_1	1482_6_46	390_6_1	111_6_13	277_6_1	87_2_1	790_4_1	2666_0_19	428_6_15	3_4_52	1105_0_2
214_6_1	218_5_1	219_3_11	225_0_1	1775_6_18	25_0_1	1771_0_40	2380_0_10	28_4_26	1073_3_1	94_0_51	405_3_1	2171_3_14	1467_3_13	1461_6_13	1094_3_46	2456_5_26	1159_3_19	527_4_28	1791_4_2	670_0_16	2702_5_60	121_6_7	267_4_9	266_6_1	1554_6_106	1557_0_58	55_2_602	1996_4_68	1559_3_86	416_6_7	530_5_28	1257_3_8	1322_6_29	56_4_1	709_3_138	1235_3_229	982_3_1	317_3_1	984_6_1	1482_6_49	390_6_1	111_6_12	277_6_1	87_2_1	2666_0_17	428_6_11	3_4_46	1105_0_2	7_4_1
214_6_1	218_5_1	219_3_14	225_0_1	1775_6_20	25_0_1	1771_0_41	2380_0_13	28_4_26	1073_3_1	94_0_50	405_3_1	2171_3_15	1467_3_13	1461_6_12	1094_3_51	2456_5_27	1159_3_22	527_4_32	1791_4_2	670_0_16	2702_5_63	121_6_6	267_4_5	266_6_1	1554_6_102	1557_0_59	55_2_608	1996_4_61	1559_3_84	416_6_8	530_5_28	1257_3_7	1322_6_31	56_4_1	709_3_130	1235_3_220	982_3_1	317_3_1	984_6_1	1482_6_49	390_6_1	111_6_12	277_6_1	87_2_1	2666_0_13	428_6_11	3_4_51	1105_0_4	7_4_1
214_6_1	218_5_1	219_3_12	225_0_1	1775_6_22	25_0_1	1771_0_41	1257_3_9	28_4_34	1073_3_1	94_0_45	405_3_1	2171_3_17	1467_3_13	1461_6_12	1094_3_49	2456_5_23	1159_3_20	527_4_32	2380_0_11	1791_4_2	670_0_16	2702_5_60	121_6_5	267_4_6	266_6_1	1554_6_100	1557_0_58	55_2_613	1996_4_66	1559_3_82	416_6_7	530_5_28	2793_6_77	1322_6_31	56_4_1	709_3_137	1235_3_218	982_3_1	317_3_1	984_6_1	1482_6_45	390_6_1	111_6_12	277_6_1	87_2_1	2666_0_11	428_6_11	3_4_51	1105_0_3
214_6_1	218_5_1	219_3_17	225_0_1	1775_6_19	25_0_1	1771_0_41	1257_3_11	28_4_33	1073_3_1	94_0_47	405_3_1	2171_3_17	1467_3_13	1461_6_11	1094_3_48	1159_3_23	527_4_29	2380_0_10	1791_4_2	670_0_15	2702_5_72	121_6_6	267_4_8	266_6_1	1554_6_106	1557_0_57	55_2_613	1996_4_69	1559_3_82	416_6_4	530_5_33	2793_6_76	1322_6_33	56_4_1	709_3_143	1235_3_222	982_3_1	317_3_1	984_6_1	1482_6_46	390_6_1	111_6_11	277_6_1	87_2_1	2666_0_10	428_6_13	3_4_51	1105_0_4	7_4_1
214_6_1	218_5_1	219_3_16	225_0_1	1775_6_23	25_0_1	1771_0_34	2380_0_9	28_4_39	1073_3_1	94_0_45	405_3_1	2171_3_16	1467_3_13	1461_6_12	1094_3_54	1159_3_22	527_4_32	1791_4_1	670_0_16	2702_5_75	121_6_5	267_4_8	266_6_1	1554_6_100	1557_0_52	55_2_634	1996_4_70	1559_3_79	416_6_3	530_5_31	1257_3_11	1322_6_30	56_4_1	709_3_142	1235_3_220	982_3_1	317_3_1	984_6_1	1482_6_50	390_6_1	111_6_10	277_6_1	87_2_1	2666_0_11	428_6_12	3_4_52	1105_0_3	7_4_1	1397_0_79
214_6_1	218_5_1	219_3_25	225_0_1	1775_6_26	25_0_1	1771_0_39	2380_0_8	28_4_43	1073_3_1	94_0_48	405_3_1	2171_3_14	1467_3_14	1461_6_13	1094_3_52	1159_3_24	527_4_35	1791_4_2	670_0_14	2702_5_70	121_6_7	267_4_9	266_6_1	1554_6_106	1557_0_53	55_2_647	1996_4_74	1559_3_83	416_6_5	530_5_35	1257_3_8	1322_6_30	56_4_1	709_3_143	1235_3_230	982_3_1	317_3_1	984_6_1	1482_6_47	390_6_1	111_6_13	277_6_1	87_2_1	2666_0_7	428_6_10	3_4_52	1105_0_4	7_4_1	1397_0_77
214_6_1	218_5_1	219_3_25	225_0_1	1775_6_30	25_0_1	1771_0_39	2380_0_7	28_4_40	1073_3_1	94_0_48	405_3_1	2171_3_13	1467_3_12	1461_6_13	1094_3_51	1159_3_26	527_4_31	1791_4_1	670_0_16	2702_5_64	121_6_6	267_4_12	266_6_1	1554_6_107	1557_0_54	55_2_641	1996_4_71	1559_3_84	416_6_5	530_5_33	1257_3_7	1322_6_31	56_4_1	709_3_155	1235_3_234	982_3_1	317_3_1	984_6_1	1482_6_48	390_6_1	111_6_16	277_6_1	87_2_1	2666_0_6	428_6_12	3_4_56	1105_0_3	7_4_1	1397_0_78
214_6_1	218_5_1	219_3_22	225_0_1	1775_6_34	25_0_1	1771_0_43	2380_0_5	28_4_41	1073_3_1	94_0_49	405_3_1	2171_3_17	1467_3_14	1461_6_13	1094_3_55	1159_3_24	527_4_33	1791_4_1	670_0_16	2702_5_71	121_6_7	267_4_10	266_6_1	1554_6_108	1557_0_55	55_2_635	1996_4_71	1559_3_86	416_6_7	530_5_32	1257_3_7	1322_6_27	56_4_1	709_3_144	1235_3_228	982_3_1	317_3_1	984_6_1	1482_6_50	390_6_1	111_6_16	277_6_1	87_2_1	2666_0_7	428_6_14	3_4_58	1105_0_4	7_4_1	1397_0_74
214_6_1	218_5_1	219_3_19	225_0_1	1775_6_32	25_0_1	1771_0_41	2380_0_3	28_4_42	1073_3_1	94_0_56	405_3_1	2171_3_15	1467_3_17	1461_6_17	1094_3_54	1159_3_23	527_4_42	1791_4_1	670_0_18	2702_5_61	121_6_7	267_4_10	266_6_1	1554_6_107	1557_0_57	55_2_641	1996_4_73	1559_3_89	416_6_7	530_5_32	1257_3_4	1322_6_27	56_4_1	709_3_150	1235_3_228	982_3_1	317_3_1	984_6_1	1482_6_58	390_6_1	111_6_17	277_6_1	87_2_1	2666_0_6	428_6_11	3_4_48	1105_0_6	7_4_1	1397_0_71
214_6_1	218_5_1	219_3_22	225_0_1	1775_6_30	25_0_1	1771_0_44	2380_0_4	28_4_42	1073_3_1	94_0_50	405_3_1	2171_3_15	1467_3_18	1461_6_20	1094_3_59	1159_3_27	527_4_46	1791_4_1	670_0_15	2702_5_54	121_6_7	267_4_12	266_6_1	1554_6_100	1557_0_57	55_2_628	1996_4_78	1559_3_89	416_6_9	530_5_36	1257_3_3	1322_6_29	56_4_1	709_3_145	1235_3_239	982_3_1	317_3_1	984_6_1	1482_6_55	390_6_1	111_6_15	277_6_1	87_2_1	2666_0_4	428_6_10	3_4_52	1105_0_6	7_4_1	1397_0_68
214_6_1	218_5_1	219_3_28	225_0_1	1775_6_25	25_0_1	1771_0_43	2380_0_3	28_4_48	1073_3_1	94_0_53	405_3_1	2171_3_20	1467_3_19	1461_6_18	1094_3_58	1159_3_23	527_4_44	1791_4_1	670_0_19	2702_5_56	121_6_7	267_4_13	266_6_1	1554_6_101	1557_0_53	55_2_644	1996_4_85	1559_3_95	416_6_9	530_5_37	1257_3_5	1322_6_29	56_4_1	709_3_144	1235_3_236	982_3_1	317_3_1	984_6_1	1482_6_51	390_6_1	111_6_16	277_6_1	87_2_1	2666_0_3	428_6_13	3_4_59	1105_0_6	7_4_1	1397_0_62
214_6_1	218_5_1	219_3_33	225_0_1	1775_6_23	25_0_1	1771_0_38	1257_3_5	28_4_51	1073_3_1	94_0_56	405_3_1	2171_3_16	1467_3_26	1461_6_17	1094_3_57	1159_3_23	527_4_46	2380_0_2	1791_4_1	670_0_22	2702_5_47	121_6_8	267_4_12	266_6_1	1554_6_93	1557_0_56	55_2_656	1996_4_88	1559_3_98	416_6_8	530_5_40	2793_6_87	1322_6_32	56_4_1	709_3_149	1235_3_234	982_3_1	317_3_1	984_6_1	1482_6_57	390_6_1	111_6_17	277_6_1	87_2_1	2666_0_4	428_6_13	3_4_45	1105_0_5	7_4_1
214_6_1	218_5_1	219_3_26	225_0_1	1775_6_22	25_0_1	1771_0_40	1257_3_8	28_4_51	1073_3_1	94_0_53	405_3_1	2171_3_20	1467_3_22	1461_6_21	1094_3_56	1159_3_21	527_4_46	2380_0_2	670_0_18	2702_5_47	121_6_9	267_4_16	266_6_1	1554_6_95	1557_0_56	55_2_679	1996_4_103	1559_3_100	416_6_5	530_5_46	2793_6_90	1322_6_32	56_4_1	709_3_140	1235_3_233	982_3_1	317_3_1	984_6_1	1482_6_52	390_6_1	111_6_14	277_6_1	87_2_1	2666_0_3	428_6_16	3_4_47	1105_0_5	1397_0_62	364_4_13
214_6_1	218_5_1	219_3_24	225_0_1	1775_6_21	25_0_1	1771_0_40	1257_3_7	28_4_53	1073_3_1	94_0_55	405_3_1	2171_3_21	1467_3_23	1461_6_20	1094_3_55	1159_3_20	527_4_45	2380_0_2	670_0_23	2702_5_45	121_6_9	267_4_15	266_6_1	1554_6_92	1557_0_60	55_2_662	1996_4_104	1559_3_100	416_6_6	530_5_42	2793_6_94	1322_6_30	56_4_1	709_3_139	1235_3_215	982_3_1	317_3_1	984_6_1	1482_6_52	390_6_1	111_6_16	277_6_1	87_2_1	2666_0_3	428_6_16	3_4_49	1105_0_4	1397_0_65	364_4_16
214_6_1	218_5_1	219_3_30	225_0_1	1775_6_22	25_0_1	1771_0_41	2380_0_2	28_4_51	1073_3_1	94_0_58	405_3_1	2171_3_22	1467_3_25	1461_6_25	1094_3_57	1159_3_19	527_4_50	670_0_26	2702_5_45	121_6_8	267_4_15	266_6_1	1554_6_95	1557_0_63	55_2_668	1996_4_106	1559_3_103	416_6_6	530_5_41	1257_3_9	1322_6_29	56_4_1	709_3_145	1235_3_218	982_3_1	317_3_1	984_6_1	1482_6_58	390_6_1	111_6_18	277_6_1	87_2_1	2666_0_3	428_6_13	3_4_45	1105_0_3	1397_0_69	364_4_19	362_1_1
214_6_1	218_5_1	219_3_28	225_0_1	1775_6_21	25_0_1	1771_0_43	2380_0_2	28_4_58	1073_3_1	94_0_52	405_3_1	2171_3_21	1467_3_22	1461_6_25	1094_3_54	1159_3_19	527_4_44	670_0_27	2702_5_45	121_6_11	267_4_23	266_6_1	1554_6_94	1557_0_60	55_2_671	1996_4_104	1559_3_113	416_6_6	530_5_38	1257_3_8	1322_6_33	56_4_1	709_3_149	1235_3_221	982_3_1	317_3_1	984_6_1	1482_6_56	390_6_1	111_6_20	277_6_1	87_2_1	2666_0_4	428_6_16	3_4_51	1105_0_3	1397_0_65	364_4_14	362_1_1
214_6_1	218_5_1	219_3_29	225_0_1	1775_6_21	25_0_1	1771_0_41	2380_0_2	28_4_55	1073_3_1	94_0_57	405_3_1	2171_3_22	1467_3_19	1461_6_29	1094_3_57	1159_3_17	527_4_45	670_0_30	2702_5_48	121_6_9	267_4_23	266_6_1	1554_6_98	1557_0_62	55_2_679	1996_4_102	1559_3_110	416_6_6	530_5_36	1257_3_7	1322_6_36	56_4_1	709_3_139	1235_3_219	982_3_1	317_3_1	984_6_1	1482_6_58	390_6_1	111_6_16	277_6_1	87_2_1	2666_0_3	428_6_15	3_4_42	1105_0_5	1397_0_63	364_4_13	362_1_1
214_6_1	218_5_1	219_3_28	225_0_1	1775_6_18	25_0_1	1771_0_43	2380_0_3	28_4_49	1073_3_1	94_0_53	405_3_1	2171_3_25	1467_3_22	1461_6_31	1094_3_52	1159_3_16	527_4_46	670_0_26	2702_5_50	121_6_7	267_4_19	266_6_1	1554_6_95	1557_0_61	55_2_675	1996_4_105	1559_3_107	416_6_7	530_5_45	1257_3_10	1322_6_31	56_4_1	709_3_139	1235_3_223	982_3_1	317_3_1	984_6_1	1482_6_57	390_6_1	111_6_14	277_6_1	87_2_1	2666_0_1	428_6_16	3_4_42	1105_0_5	1397_0_60	364_4_15	362_1_1
214_6_1	218_5_1	219_3_30	225_0_1	1775_6_17	25_0_1	1771_0_48	2380_0_4	28_4_50	1073_3_1	94_0_51	405_3_1	2171_3_24	1467_3_21	1461_6_28	1094_3_60	1159_3_16	527_4_40	670_0_31	2702_5_47	121_6_8	267_4_17	266_6_1	1554_6_98	1557_0_60	55_2_684	1996_4_111	1559_3_108	416_6_7	530_5_44	1257_3_6	1322_6_29	56_4_1	709_3_148	1235_3_235	982_3_1	317_3_1	984_6_1	1482_6_60	390_6_1	111_6_16	277_6_1	87_2_1	2666_0_2	428_6_18	3_4_51	1105_0_4	1397_0_57	364_4_16	362_1_1
214_6_1	218_5_1	219_3_29	225_0_1	1775_6_15	25_0_1	1771_0_45	2380_0_4	28_4_51	1073_3_1	94_0_56	405_3_1	2171_3_25	1467_3_17	1461_6_29	1094_3_61	1159_3_18	527_4_38	670_0_28	2702_5_50	121_6_8	267_4_22	266_6_1	1554_6_99	1557_0_66	55_2_674	1996_4_118	1559_3_107	416_6_11	530_5_43	1257_3_9	1322_6_31	56_4_1	709_3_149	1235_3_224	982_3_1	317_3_1	984_6_1	1482_6_59	390_6_1	111_6_13	277_6_1	87_2_1	2666_0_2	428_6_18	3_4_45	1105_0_4	1397_0_56	364_4_18	362_1_1
214_6_1	218_5_1	219_3_32	225_0_1	1775_6_16	25_0_1	1771_0_46	2380_0_3	28_4_55	1073_3_1	94_0_56	405_3_1	2171_3_22	1467_3_20	1461_6_27	1094_3_59	1159_3_22	527_4_34	670_0_26	2702_5_52	121_6_10	267_4_22	266_6_1	1554_6_101	1557_0_61	55_2_661	1996_4_113	1559_3_99	416_6_9	530_5_49	1257_3_8	1322_6_33	56_4_1	709_3_137	1235_3_232	982_3_1	317_3_1	984_6_1	1482_6_59	390_6_1	111_6_11	277_6_1	87_2_1	2666_0_2	428_6_16	3_4_36	1105_0_2	1397_0_57	364_4_17	362_1_1
214_6_1	218_5_1	219_3_37	225_0_1	1775_6_20	25_0_1	1771_0_47	2380_0_4	28_4_61	1073_3_1	94_0_55	405_3_1	2171_3_19	1467_3_20	1461_6_29	1094_3_59	1159_3_20	527_4_34	670_0_29	2702_5_41	121_6_7	267_4_23	266_6_1	1554_6_104	1557_0_49	55_2_681	1996_4_102	1559_3_100	416_6_8	530_5_43	1257_3_8	1322_6_34	56_4_1	709_3_148	1235_3_222	982_3_1	317_3_1	984_6_1	1482_6_53	390_6_1	111_6_11	277_6_1	87_2_1	2666_0_4	428_6_14	3_4_33	1105_0_2	1397_0_53	364_4_19	362_1_1
214_6_1	218_5_1	219_3_40	225_0_1	1775_6_18	25_0_1	1771_0_48	2380_0_5	28_4_63	1073_3_1	94_0_58	405_3_1	2171_3_18	1467_3_16	1461_6_30	1094_3_59	1159_3_21	527_4_35	670_0_27	2702_5_50	121_6_5	267_4_22	266_6_1	1554_6_109	1557_0_45	55_2_678	1996_4_109	1559_3_103	416_6_10	530_5_45	1257_3_12	1322_6_35	56_4_1	709_3_137	1235_3_235	982_3_1	317_3_1	984_6_1	1482_6_49	390_6_1	111_6_11	277_6_1	87_2_1	2666_0_3	428_6_12	3_4_31	1105_0_3	1397_0_50	364_4_19	362_1_1
214_6_1	218_5_1	219_3_40	225_0_1	1775_6_16	25_0_1	1771_0_46	2380_0_5	28_4_70	1073_3_1	94_0_47	405_3_1	2171_3_16	1467_3_18	1461_6_30	1094_3_63	1159_3_20	527_4_35	670_0_20	2702_5_51	121_6_4	267_4_22	266_6_1	1554_6_115	1557_0_45	55_2_674	1996_4_111	1559_3_109	416_6_8	530_5_41	1257_3_14	1322_6_32	56_4_1	709_3_131	1235_3_238	982_3_1	317_3_1	984_6_1	1482_6_49	390_6_1	111_6_12	277_6_1	87_2_1	2666_0_3	428_6_14	3_4_37	1105_0_3	1397_0_45	364_4_16	362_1_1
214_6_1	218_5_1	219_3_48	225_0_1	1775_6_16	25_0_1	1771_0_45	2380_0_4	28_4_64	1073_3_1	94_0_44	405_3_1	2171_3_19	1467_3_18	1461_6_33	1094_3_66	1159_3_21	527_4_32	670_0_24	2702_5_48	121_6_4	267_4_22	266_6_1	1554_6_122	1557_0_44	55_2_687	1996_4_111	1559_3_106	416_6_8	530_5_46	1257_3_12	1322_6_34	56_4_1	709_3_133	1235_3_236	982_3_1	317_3_1	984_6_1	1482_6_47	390_6_1	111_6_13	277_6_1	87_2_1	2666_0_2	428_6_18	3_4_35	1105_0_2	1397_0_42	364_4_12	362_1_1
214_6_1	218_5_1	219_3_47	225_0_1	1775_6_19	25_0_1	1771_0_40	2380_0_2	28_4_66	1073_3_1	94_0_37	405_3_1	2171_3_17	1467_3_18	1461_6_30	1094_3_69	1159_3_20	527_4_36	670_0_24	2702_5_43	121_6_4	267_4_21	266_6_1	1554_6_125	1557_0_43	55_2_676	1996_4_116	1559_3_110	416_6_9	530_5_50	1257_3_15	1322_6_30	56_4_1	709_3_141	1235_3_241	982_3_1	317_3_1	984_6_1	1482_6_48	390_6_1	111_6_12	277_6_1	87_2_1	2666_0_1	428_6_13	3_4_32	1105_0_2	1397_0_36	364_4_16	362_1_1
214_6_1	218_5_1	219_3_46	225_0_1	1775_6_18	25_0_1	1771_0_41	2380_0_2	28_4_67	1073_3_1	94_0_33	405_3_1	2171_3_18	1467_3_20	1461_6_31	1094_3_68	1159_3_21	527_4_38	670_0_25	2702_5_42	121_6_5	267_4_24	266_6_1	1554_6_124	1557_0_42	55_2_664	1996_4_117	1559_3_116	416_6_7	530_5_45	1257_3_15	1322_6_29	56_4_1	709_3_136	1235_3_249	982_3_1	317_3_1	984_6_1	1482_6_47	390_6_1	111_6_14	277_6_1	87_2_1	2666_0_1	428_6_15	3_4_38	1105_0_3	1397_0_43	364_4_16	362_1_1
214_6_1	218_5_1	219_3_45	225_0_1	1775_6_20	25_0_1	1771_0_35	2380_0_1	28_4_73	1073_3_1	94_0_33	405_3_1	2171_3_23	1467_3_20	1461_6_32	1094_3_79	1159_3_24	527_4_40	670_0_27	2702_5_43	121_6_6	267_4_25	266_6_1	1554_6_131	1557_0_38	55_2_654	1996_4_113	1559_3_126	416_6_9	530_5_39	1257_3_16	1322_6_31	56_4_1	709_3_129	1235_3_240	982_3_1	317_3_1	984_6_1	1482_6_46	390_6_1	111_6_17	277_6_1	87_2_1	2666_0_1	428_6_17	3_4_39	1105_0_1	1397_0_43	364_4_16	362_1_1
214_6_1	218_5_1	219_3_45	225_0_1	1775_6_21	25_0_1	1771_0_34	2380_0_2	28_4_81	1073_3_1	94_0_31	405_3_1	527_4_42	1467_3_15	1461_6_30	1094_3_69	1159_3_19	670_0_28	2702_5_44	121_6_5	267_4_26	266_6_1	1554_6_144	1557_0_36	55_2_647	1996_4_117	1559_3_134	416_6_9	530_5_44	1257_3_19	1322_6_33	56_4_1	709_3_110	1235_3_235	982_3_1	317_3_1	984_6_1	1482_6_44	390_6_1	111_6_13	277_6_1	87_2_1	2666_0_1	428_6_15	3_4_41	2171_3_22	1397_0_46	364_4_19	362_1_1	1630_0_28
214_6_1	218_5_1	219_3_41	225_0_1	1775_6_25	25_0_1	1771_0_35	2380_0_3	28_4_78	1073_3_1	94_0_26	405_3_1	527_4_42	1467_3_17	1461_6_32	1094_3_62	1159_3_21	670_0_26	2702_5_41	121_6_6	267_4_26	266_6_1	1554_6_139	1557_0_35	55_2_669	1996_4_123	1559_3_132	416_6_6	530_5_47	1257_3_19	1322_6_39	56_4_1	709_3_103	1235_3_231	982_3_1	317_3_1	984_6_1	1482_6_43	390_6_1	111_6_9	277_6_1	87_2_1	2666_0_1	428_6_19	3_4_42	2171_3_27	1397_0_44	364_4_18	362_1_1	1630_0_31
214_6_1	218_5_1	219_3_47	225_0_1	1775_6_20	25_0_1	1771_0_32	2380_0_2	28_4_76	1073_3_1	94_0_28	405_3_1	527_4_42	1467_3_18	1461_6_35	1094_3_63	1159_3_22	670_0_25	2702_5_47	121_6_8	267_4_23	266_6_1	1554_6_130	1557_0_37	55_2_678	1996_4_122	1559_3_148	416_6_8	530_5_48	1257_3_16	1322_6_43	56_4_1	709_3_110	1235_3_225	982_3_1	317_3_1	984_6_1	1482_6_45	390_6_1	111_6_10	277_6_1	428_6_16	3_4_48	2171_3_26	1397_0_42	364_4_15	362_1_1	1630_0_31	2443_46_156	383_3_1
214_6_1	218_5_1	219_3_46	225_0_1	1775_6_22	25_0_1	1771_0_36	2380_0_2	28_4_76	1073_3_1	94_0_25	405_3_1	527_4_41	1467_3_17	1461_6_34	1094_3_60	1159_3_21	670_0_26	2702_5_45	121_6_9	267_4_19	266_6_1	1554_6_129	1557_0_40	55_2_658	1996_4_118	1559_3_133	416_6_7	530_5_50	1257_3_14	1322_6_43	56_4_1	709_3_125	1235_3_221	982_3_1	317_3_1	984_6_1	1482_6_42	390_6_1	111_6_12	277_6_1	428_6_19	3_4_46	2171_3_29	1397_0_40	364_4_16	362_1_1	1630_0_32	2443_46_157	383_3_1
214_6_1	218_5_1	219_3_50	225_0_1	1775_6_24	25_0_1	1771_0_40	2380_0_3	28_4_64	1073_3_1	94_0_26	405_3_1	527_4_43	1467_3_15	1461_6_41	1094_3_57	1159_3_22	670_0_27	2702_5_51	121_6_11	267_4_19	266_6_1	1554_6_124	1557_0_41	55_2_634	1996_4_130	1559_3_131	416_6_8	530_5_54	1257_3_17	1322_6_47	56_4_1	709_3_124	1235_3_211	982_3_1	317_3_1	984_6_1	1482_6_35	390_6_1	111_6_10	277_6_1	428_6_22	3_4_36	2171_3_33	1397_0_38	364_4_17	362_1_1	1630_0_32	2443_46_157	383_3_1
214_6_1	218_5_1	219_3_53	225_0_1	1775_6_19	25_0_1	1771_0_40	2380_0_2	28_4_66	1073_3_1	94_0_22	405_3_1	527_4_47	1467_3_17	1461_6_42	1094_3_60	1159_3_20	670_0_23	2702_5_52	121_6_10	267_4_12	266_6_1	1554_6_123	1557_0_45	55_2_629	1996_4_128	1559_3_146	416_6_8	530_5_54	1257_3_15	1322_6_50	56_4_1	709_3_116	1235_3_225	982_3_1	317_3_1	984_6_1	1482_6_37	390_6_1	111_6_12	277_6_1	428_6_16	3_4_38	2171_3_31	1397_0_38	364_4_17	362_1_1	1630_0_31	2443_46_170	383_3_1
214_6_1	218_5_1	219_3_59	225_0_1	1775_6_23	25_0_1	1771_0_38	2380_0_2	28_4_76	1073_3_1	94_0_20	405_3_1	527_4_42	1467_3_14	1461_6_43	1094_3_56	1159_3_20	670_0_24	2702_5_54	121_6_11	267_4_11	266_6_1	1554_6_127	1557_0_41	55_2_621	1996_4_135	1559_3_148	416_6_7	530_5_51	1257_3_15	1322_6_50	56_4_1	709_3_113	1235_3_221	982_3_1	317_3_1	984_6_1	1482_6_36	390_6_1	111_6_10	277_6_1	428_6_19	3_4_40	2171_3_30	1397_0_33	364_4_19	362_1_1	1630_0_35	2443_46_184	383_3_1
214_6_1	218_5_1	219_3_61	225_0_1	1775_6_22	25_0_1	1771_0_34	2380_0_2	28_4_78	1073_3_1	94_0_17	405_3_1	527_4_45	1467_3_17	1461_6_43	1094_3_66	1159_3_20	670_0_24	2702_5_53	121_6_11	267_4_10	266_6_1	1554_6_120	1557_0_42	55_2_627	1996_4_137	1559_3_154	416_6_8	530_5_47	1257_3_19	1322_6_57	56_4_1	709_3_119	1235_3_210	982_3_1	317_3_1	984_6_1	1482_6_29	390_6_1	111_6_11	277_6_1	428_6_18	3_4_38	2171_3_31	1397_0_29	364_4_20	362_1_1	1630_0_32	2443_46_176	383_3_1
214_6_1	218_5_1	219_3_62	225_0_1	1775_6_18	25_0_1	1771_0_39	2380_0_2	28_4_82	1073_3_1	94_0_20	405_3_1	527_4_45	1467_3_17	1461_6_46	1094_3_63	1159_3_21	670_0_24	2702_5_54	121_6_11	267_4_9	266_6_1	1554_6_128	1557_0_45	55_2_640	1996_4_136	1559_3_146	416_6_9	530_5_44	1257_3_19	1322_6_58	56_4_1	709_3_120	1235_3_227	982_3_1	317_3_1	984_6_1	1482_6_31	390_6_1	111_6_9	277_6_1	428_6_21	3_4_41	2171_3_28	1397_0_27	364_4_24	362_1_1	1630_0_33	2443_46_170	383_3_1
214_6_1	218_5_1	219_3_59	225_0_1	1775_6_16	25_0_1	1771_0_35	2380_0_3	28_4_78	1073_3_1	94_0_20	405_3_1	527_4_47	1467_3_21	1461_6_49	1094_3_63	1159_3_24	670_0_19	2702_5_56	121_6_8	267_4_7	266_6_1	1554_6_133	1557_0_37	55_2_636	1996_4_141	1559_3_146	416_6_11	530_5_42	1257_3_19	1322_6_55	56_4_1	709_3_114	1235_3_216	982_3_1	317_3_1	984_6_1	1482_6_26	390_6_1	111_6_9	277_6_1	428_6_21	3_4_37	2171_3_31	1397_0_27	364_4_24	362_1_1	1630_0_35	2443_46_165	383_3_1
214_6_1	218_5_1	219_3_58	225_0_1	1775_6_17	25_0_1	1771_0_30	2380_0_2	28_4_79	1073_3_1	94_0_20	405_3_1	527_4_45	1467_3_20	1461_6_50	1094_3_66	1159_3_23	670_0_20	2702_5_56	121_6_10	267_4_6	266_6_1	1554_6_130	1557_0_38	55_2_670	1996_4_142	1559_3_150	416_6_13	530_5_43	1257_3_20	1322_6_51	56_4_1	709_3_131	1235_3_218	982_3_1	317_3_1	984_6_1	1482_6_28	390_6_1	111_6_9	277_6_1	428_6_20	3_4_32	2171_3_27	1397_0_23	364_4_24	362_1_1	1630_0_32	2443_46_170	383_3_1
214_6_1	218_5_1	219_3_55	225_0_1	1775_6_16	25_0_1	1771_0_27	2380_0_2	28_4_76	1073_3_1	94_0_22	405_3_1	527_4_40	1467_3_22	1461_6_50	1094_3_71	1159_3_20	670_0_18	2702_5_52	121_6_11	267_4_5	266_6_1	1554_6_127	1557_0_39	55_2_671	1996_4_134	1559_3_141	416_6_11	530_5_41	1257_3_16	1322_6_59	56_4_1	709_3_131	1235_3_211	982_3_1	317_3_1	984_6_1	1482_6_28	390_6_1	111_6_11	277_6_1	428_6_16	3_4_34	2171_3_27	1397_0_26	364_4_28	362_1_1	1630_0_31	2443_46_174	383_3_1
214_6_1	218_5_1	219_3_54	225_0_1	1775_6_15	25_0_1	1771_0_28	2380_0_1	28_4_75	1073_3_1	94_0_23	405_3_1	527_4_32	1467_3_23	1461_6_47	1094_3_72	1159_3_23	670_0_15	2702_5_54	121_6_12	267_4_3	266_6_1	1554_6_128	1557_0_41	55_2_668	1996_4_142	1559_3_146	416_6_15	530_5_40	1257_3_18	1322_6_65	56_4_1	709_3_130	1235_3_206	982_3_1	317_3_1	984_6_1	1482_6_33	390_6_1	111_6_10	277_6_1	428_6_13	3_4_30	2171_3_23	1397_0_26	364_4_30	362_1_1	1630_0_37	2443_46_185	383_3_1
214_6_1	218_5_1	219_3_61	1775_6_17	25_0_1	1771_0_26	1257_3_14	28_4_79	1073_3_1	94_0_20	405_3_1	527_4_30	1467_3_23	1461_6_41	1094_3_72	1159_3_19	670_0_14	2702_5_49	121_6_9	267_4_6	266_6_1	1554_6_114	1557_0_42	55_2_682	1996_4_135	1559_3_144	416_6_19	530_5_40	2793_6_73	1322_6_67	56_4_1	709_3_137	1235_3_205	982_3_1	317_3_1	984_6_1	1482_6_30	390_6_1	111_6_9	277_6_1	428_6_8	3_4_25	2171_3_28	1397_0_25	364_4_32	362_1_1	1630_0_42	2443_46_187	383_3_1	387_6_55
214_6_1	218_5_1	219_3_61	1775_6_18	25_0_1	1771_0_25	1257_3_15	28_4_78	1073_3_1	94_0_22	405_3_1	527_4_38	1467_3_27	1461_6_46	1094_3_74	1159_3_20	670_0_10	2702_5_54	121_6_6	267_4_5	266_6_1	1554_6_114	1557_0_41	55_2_671	1996_4_137	1559_3_141	416_6_19	530_5_45	2793_6_76	1322_6_62	56_4_1	709_3_147	1235_3_193	982_3_1	317_3_1	984_6_1	1482_6_31	390_6_1	111_6_6	277_6_1	428_6_9	3_4_29	2171_3_27	1397_0_25	364_4_31	362_1_1	1630_0_37	2443_46_180	383_3_1	387_6_55
214_6_1	218_5_1	219_3_61	1775_6_22	25_0_1	1771_0_28	1257_3_15	28_4_75	1073_3_1	94_0_25	405_3_1	527_4_42	1467_3_30	1461_6_42	1094_3_69	1159_3_22	670_0_12	2702_5_58	121_6_9	267_4_4	266_6_1	1554_6_117	1557_0_36	55_2_681	1996_4_145	1559_3_140	416_6_20	530_5_46	2793_6_75	1322_6_63	56_4_1	709_3_147	1235_3_190	982_3_1	317_3_1	984_6_1	1482_6_32	390_6_1	111_6_5	277_6_1	428_6_12	3_4_37	2171_3_29	1397_0_24	364_4_30	362_1_1	1630_0_38	2443_46_177	383_3_1	387_6_57
214_6_1	218_5_1	219_3_58	1775_6_22	25_0_1	1771_0_30	1257_3_14	28_4_83	1073_3_1	94_0_28	405_3_1	527_4_40	1467_3_33	1461_6_40	1094_3_71	1159_3_20	670_0_15	2702_5_61	121_6_8	267_4_5	266_6_1	1554_6_121	1557_0_36	55_2_678	1996_4_150	1559_3_139	416_6_19	530_5_44	2793_6_81	1322_6_60	56_4_1	709_3_144	1235_3_192	982_3_1	317_3_1	984_6_1	1482_6_29	390_6_1	111_6_7	277_6_1	428_6_12	3_4_38	2171_3_33	1397_0_30	364_4_28	362_1_1	1630_0_37	2443_46_173	383_3_1	387_6_65
214_6_1	218_5_1	219_3_54	1775_6_22	25_0_1	1771_0_28	1257_3_12	28_4_84	1073_3_1	94_0_26	405_3_1	527_4_42	1467_3_34	1461_6_38	1094_3_72	1159_3_19	670_0_12	2702_5_63	121_6_6	267_4_1	266_6_1	1554_6_121	1557_0_32	55_2_685	1996_4_146	1559_3_133	416_6_17	530_5_46	2793_6_85	1322_6_61	56_4_1	709_3_140	1235_3_189	982_3_1	317_3_1	984_6_1	1482_6_33	390_6_1	111_6_8	277_6_1	428_6_13	3_4_36	2171_3_34	1397_0_33	364_4_33	362_1_1	1630_0_29	2443_46_173	383_3_1	387_6_63
214_6_1	218_5_1	219_3_55	1775_6_23	25_0_1	1771_0_32	1257_3_16	28_4_77	1073_3_1	94_0_24	405_3_1	527_4_41	1467_3_30	1461_6_33	1094_3_71	1159_3_19	670_0_15	2702_5_57	121_6_8	267_4_1	266_6_1	1554_6_121	1557_0_29	55_2_666	1996_4_146	1559_3_140	416_6_16	530_5_43	2793_6_78	1322_6_53	56_4_1	709_3_138	1235_3_186	982_3_1	317_3_1	984_6_1	1482_6_29	390_6_1	111_6_6	277_6_1	428_6_12	3_4_37	2171_3_37	1397_0_33	364_4_30	362_1_1	1630_0_35	2443_46_181	383_3_1	387_6_60
214_6_1	218_5_1	219_3_46	1775_6_27	25_0_1	1771_0_36	1257_3_14	28_4_84	1073_3_1	94_0_27	405_3_1	527_4_39	1467_3_32	1461_6_32	1094_3_67	1159_3_19	670_0_13	2702_5_53	121_6_7	267_4_1	266_6_1	1554_6_118	1557_0_28	55_2_661	1996_4_152	1559_3_148	416_6_17	530_5_47	2793_6_83	1322_6_52	56_4_1	709_3_144	1235_3_191	982_3_1	317_3_1	984_6_1	1482_6_26	390_6_1	111_6_8	277_6_1	428_6_10	3_4_38	2171_3_38	1397_0_33	364_4_31	362_1_1	1630_0_31	2443_46_179	383_3_1	387_6_61
214_6_1	218_5_1	219_3_42	1775_6_28	25_0_1	1771_0_29	1257_3_15	28_4_78	1073_3_1	94_0_27	405_3_1	527_4_43	1467_3_25	1461_6_30	1094_3_62	1159_3_20	670_0_11	2702_5_47	121_6_7	267_4_2	266_6_1	1554_6_122	1557_0_27	55_2_673	1996_4_154	1559_3_149	416_6_14	530_5_43	2793_6_81	1322_6_54	56_4_1	709_3_151	1235_3_189	982_3_1	317_3_1	984_6_1	1482_6_29	390_6_1	111_6_7	277_6_1	428_6_8	3_4_40	2171_3_39	1397_0_36	364_4_36	362_1_1	1630_0_29	2443_46_187	383_3_1	387_6_55
214_6_1	218_5_1	219_3_39	1775_6_23	25_0_1	1771_0_27	1257_3_14	28_4_77	1073_3_1	94_0_25	405_3_1	527_4_41	1467_3_29	1461_6_30	1094_3_67	1159_3_19	670_0_11	2702_5_44	121_6_9	267_4_2	266_6_1	1554_6_130	1557_0_28	55_2_687	1996_4_157	1559_3_157	416_6_14	530_5_43	2793_6_75	1322_6_57	56_4_1	709_3_152	1235_3_183	982_3_1	317_3_1	984_6_1	1482_6_27	390_6_1	111_6_4	277_6_1	428_6_8	3_4_45	2171_3_40	1397_0_35	364_4_33	362_1_1	1630_0_27	2443_46_182	383_3_1	387_6_56
214_6_1	218_5_1	219_3_40	1775_6_25	25_0_1	1771_0_29	1257_3_14	28_4_81	1073_3_1	94_0_23	405_3_1	527_4_36	1467_3_27	1461_6_30	1094_3_74	1159_3_16	670_0_10	2702_5_46	121_6_13	267_4_3	266_6_1	1554_6_123	1557_0_33	55_2_694	1996_4_146	1559_3_152	416_6_19	530_5_42	2793_6_78	1322_6_58	56_4_1	709_3_146	1235_3_172	982_3_1	317_3_1	984_6_1	1482_6_26	390_6_1	111_6_5	277_6_1	428_6_8	3_4_41	2171_3_37	1397_0_33	364_4_35	362_1_1	1630_0_31	2443_46_179	383_3_1	387_6_56
214_6_1	218_5_1	219_3_40	1775_6_26	25_0_1	1771_0_32	1257_3_15	28_4_78	1073_3_1	94_0_26	405_3_1	527_4_35	1467_3_22	1461_6_31	1094_3_79	1159_3_16	670_0_11	2702_5_49	121_6_14	267_4_4	266_6_1	1554_6_120	1557_0_31	55_2_709	1996_4_141	1559_3_143	416_6_20	530_5_42	2793_6_79	1322_6_59	56_4_1	709_3_141	1235_3_164	982_3_1	317_3_1	984_6_1	1482_6_28	390_6_1	111_6_6	277_6_1	428_6_7	3_4_43	2171_3_44	1397_0_36	364_4_34	362_1_1	1630_0_29	2443_46_183	383_3_1	387_6_52
214_6_1	218_5_1	219_3_42	1775_6_23	25_0_1	1771_0_32	1257_3_16	28_4_77	1073_3_1	94_0_25	405_3_1	527_4_34	1467_3_21	1461_6_32	1094_3_77	1159_3_17	670_0_12	2702_5_48	121_6_15	267_4_3	266_6_1	1554_6_118	1557_0_35	55_2_699	1996_4_142	1559_3_147	416_6_19	530_5_48	2793_6_80	1322_6_54	56_4_1	709_3_138	1235_3_167	982_3_1	317_3_1	984_6_1	1482_6_23	390_6_1	111_6_10	277_6_1	428_6_8	3_4_45	2171_3_49	1397_0_37	364_4_34	362_1_1	1630_0_29	2443_46_186	383_3_1	387_6_50
214_6_1	218_5_1	219_3_48	1775_6_22	25_0_1	1771_0_34	1257_3_12	28_4_82	1073_3_1	94_0_27	405_3_1	527_4_30	1467_3_21	1461_6_36	1094_3_79	1159_3_20	670_0_12	2702_5_52	121_6_14	267_4_6	266_6_1	1554_6_110	1557_0_31	55_2_680	1996_4_136	1559_3_130	416_6_19	530_5_43	2793_6_83	1322_6_53	56_4_1	709_3_148	1235_3_157	982_3_1	317_3_1	984_6_1	1482_6_23	390_6_1	111_6_7	277_6_1	428_6_7	3_4_43	2171_3_47	1397_0_38	364_4_39	362_1_1	1630_0_26	2443_46_182	383_3_1	387_6_51
214_6_1	218_5_1	219_3_49	1775_6_24	25_0_1	1771_0_39	1257_3_13	28_4_82	1073_3_1	94_0_31	405_3_1	527_4_31	1467_3_19	1461_6_37	1094_3_83	1159_3_19	670_0_15	2702_5_55	121_6_11	267_4_5	266_6_1	1554_6_115	1557_0_31	55_2_660	1996_4_146	1559_3_123	416_6_19	530_5_40	2793_6_84	1322_6_54	56_4_1	709_3_148	1235_3_152	982_3_1	317_3_1	984_6_1	1482_6_21	390_6_1	111_6_8	277_6_1	428_6_7	3_4_43	2171_3_45	1397_0_40	364_4_38	362_1_1	1630_0_31	2443_46_189	383_3_1	387_6_55
214_6_1	218_5_1	219_3_41	1775_6_20	25_0_1	1771_0_37	1257_3_15	28_4_91	1073_3_1	94_0_28	405_3_1	527_4_30	1467_3_21	1461_6_35	1094_3_83	1159_3_20	670_0_15	2702_5_55	121_6_13	267_4_6	266_6_1	1554_6_127	1557_0_31	55_2_648	1996_4_138	1559_3_131	416_6_19	530_5_47	2793_6_87	1322_6_57	56_4_1	709_3_146	1235_3_150	982_3_1	317_3_1	984_6_1	1482_6_18	390_6_1	111_6_7	277_6_1	428_6_8	3_4_42	2171_3_42	1397_0_40	364_4_37	362_1_1	1630_0_30	2443_46_185	383_3_1	387_6_53
214_6_1	218_5_1	219_3_47	1775_6_20	25_0_1	1771_0_34	1257_3_16	28_4_91	1073_3_1	94_0_25	405_3_1	527_4_28	1467_3_22	1461_6_36	1094_3_86	1159_3_19	670_0_15	2702_5_51	121_6_12	267_4_6	266_6_1	1554_6_131	1557_0_28	55_2_627	1996_4_139	1559_3_134	416_6_19	530_5_47	2793_6_84	1322_6_52	56_4_1	709_3_134	1235_3_156	982_3_1	317_3_1	984_6_1	1482_6_20	390_6_1	111_6_7	277_6_1	428_6_9	3_4_47	2171_3_41	1397_0_37	364_4_44	362_1_1	1630_0_25	2443_46_183	383_3_1	387_6_54
214_6_1	218_5_1	219_3_43	1775_6_19	25_0_1	1771_0_39	1257_3_15	28_4_85	1073_3_1	94_0_27	405_3_1	527_4_30	1467_3_24	1461_6_34	1094_3_89	1159_3_20	670_0_20	2702_5_50	121_6_12	267_4_7	266_6_1	1554_6_115	1557_0_26	55_2_611	1996_4_140	1559_3_139	416_6_19	530_5_47	2793_6_86	1322_6_54	56_4_1	709_3_136	1235_3_155	982_3_1	317_3_1	984_6_1	1482_6_20	390_6_1	111_6_7	277_6_1	428_6_9	3_4_50	2171_3_42	1397_0_34	364_4_41	362_1_1	1630_0_31	2443_46_184	383_3_1	387_6_57
214_6_1	218_5_1	219_3_40	1775_6_20	25_0_1	1771_0_39	1257_3_14	28_4_82	1073_3_1	94_0_24	405_3_1	527_4_32	1467_3_25	1461_6_42	1094_3_89	1159_3_20	670_0_20	2702_5_45	121_6_13	267_4_4	266_6_1	1554_6_120	1557_0_22	55_2_632	1996_4_135	1559_3_141	416_6_19	530_5_53	2793_6_85	1322_6_48	56_4_1	709_3_131	1235_3_153	982_3_1	317_3_1	984_6_1	1482_6_16	390_6_1	111_6_9	277_6_1	428_6_11	3_4_58	2171_3_43	1397_0_37	364_4_40	362_1_1	1630_0_31	2443_46_181	383_3_1	387_6_59
214_6_1	218_5_1	219_3_39	1775_6_27	25_0_1	1771_0_33	1257_3_14	28_4_74	1073_3_1	94_0_29	405_3_1	527_4_29	1467_3_22	1461_6_35	1094_3_88	1159_3_24	670_0_23	2702_5_51	121_6_13	267_4_7	266_6_1	1554_6_119	1557_0_21	55_2_644	1996_4_135	1559_3_138	416_6_18	530_5_49	2793_6_86	1322_6_45	56_4_1	709_3_133	1235_3_155	982_3_1	317_3_1	984_6_1	1482_6_15	390_6_1	111_6_8	277_6_1	428_6_9	3_4_52	2171_3_49	1397_0_34	364_4_35	362_1_1	1630_0_23	2443_46_186	383_3_1	387_6_58
214_6_1	218_5_1	219_3_43	1775_6_30	25_0_1	1771_0_33	1257_3_13	28_4_69	1073_3_1	94_0_32	405_3_1	527_4_32	1467_3_20	1461_6_31	1094_3_94	1159_3_24	670_0_24	2702_5_51	121_6_14	267_4_7	266_6_1	1554_6_119	1557_0_20	55_2_630	1996_4_131	1559_3_147	416_6_21	530_5_48	2793_6_91	1322_6_43	56_4_1	709_3_131	1235_3_156	982_3_1	317_3_1	984_6_1	1482_6_13	390_6_1	111_6_9	277_6_1	428_6_9	3_4_50	2171_3_47	1397_0_41	364_4_32	362_1_1	1630_0_24	2443_46_189	383_3_1	387_6_59
214_6_1	218_5_1	219_3_42	1775_6_31	25_0_1	1771_0_32	1257_3_18	28_4_66	1073_3_1	94_0_33	405_3_1	527_4_30	1467_3_27	1461_6_33	1094_3_86	1159_3_24	670_0_24	2702_5_50	121_6_13	267_4_6	266_6_1	1554_6_113	1557_0_21	55_2_620	1996_4_143	1559_3_157	416_6_23	530_5_47	2793_6_95	1322_6_40	56_4_1	709_3_137	1235_3_160	982_3_1	317_3_1	984_6_1	1482_6_13	390_6_1	111_6_10	277_6_1	428_6_10	3_4_48	2171_3_49	1397_0_40	364_4_31	362_1_1	1630_0_20	2443_46_183	383_3_1	387_6_60
214_6_1	218_5_1	219_3_44	1775_6_30	25_0_1	1771_0_30	1257_3_14	28_4_61	1073_3_1	94_0_27	405_3_1	527_4_29	1467_3_22	1461_6_38	1094_3_84	1159_3_21	670_0_23	2702_5_52	121_6_14	267_4_10	266_6_1	1554_6_105	1557_0_21	55_2_636	1996_4_141	1559_3_153	416_6_26	530_5_42	2793_6_85	1322_6_45	56_4_1	709_3_144	1235_3_164	982_3_1	317_3_1	984_6_1	1482_6_15	390_6_1	111_6_7	277_6_1	428_6_12	3_4_40	2171_3_50	1397_0_39	364_4_27	362_1_1	1630_0_19	2443_46_182	383_3_1	387_6_58
214_6_1	218_5_1	219_3_50	1775_6_24	25_0_1	1771_0_34	1257_3_14	28_4_55	1073_3_1	94_0_25	405_3_1	527_4_29	1467_3_21	1461_6_31	1094_3_82	1159_3_22	670_0_24	2702_5_55	121_6_17	267_4_7	266_6_1	1554_6_111	1557_0_19	55_2_636	1996_4_142	1559_3_158	416_6_31	530_5_50	2793_6_80	1322_6_41	56_4_1	709_3_136	1235_3_158	982_3_1	317_3_1	984_6_1	1482_6_17	390_6_1	111_6_8	277_6_1	428_6_11	3_4_42	2171_3_46	1397_0_40	364_4_26	362_1_1	1630_0_21	2443_46_185	383_3_1	387_6_57
214_6_1	218_5_1	219_3_52	1775_6_25	25_0_1	1771_0_32	1257_3_11	28_4_60	1073_3_1	94_0_28	405_3_1	527_4_26	1467_3_23	1461_6_28	1094_3_76	1159_3_20	670_0_23	2702_5_53	121_6_17	267_4_5	266_6_1	1554_6_111	1557_0_21	55_2_646	1996_4_144	1559_3_155	416_6_32	530_5_54	2793_6_76	1322_6_31	56_4_1	709_3_124	1235_3_164	982_3_1	317_3_1	984_6_1	1482_6_14	390_6_1	111_6_6	277_6_1	428_6_10	3_4_44	2171_3_52	1397_0_41	364_4_28	362_1_1	1630_0_21	2443_46_190	383_3_1	387_6_61
214_6_1	218_5_1	219_3_45	1775_6_23	25_0_1	1771_0_37	1257_3_10	28_4_53	1073_3_1	94_0_24	405_3_1	527_4_28	1467_3_21	1461_6_28	1094_3_81	1159_3_19	670_0_18	2702_5_54	121_6_17	267_4_5	266_6_1	1554_6_117	1557_0_19	55_2_661	1996_4_140	1559_3_160	416_6_33	530_5_50	2793_6_79	1322_6_29	56_4_1	709_3_119	1235_3_170	982_3_1	317_3_1	984_6_1	1482_6_15	390_6_1	111_6_4	277_6_1	428_6_10	3_4_39	2171_3_55	1397_0_43	364_4_28	362_1_1	1630_0_24	2443_46_179	383_3_1	387_6_63
214_6_1	218_5_1	219_3_44	1775_6_25	25_0_1	1771_0_28	1257_3_11	28_4_54	1073_3_1	94_0_22	405_3_1	527_4_29	1467_3_19	1461_6_30	1094_3_91	1159_3_20	670_0_18	2702_5_60	121_6_18	267_4_5	266_6_1	1554_6_120	1557_0_20	55_2_672	1996_4_135	1559_3_148	416_6_30	530_5_50	2793_6_69	1322_6_30	56_4_1	709_3_115	1235_3_156	982_3_1	317_3_1	984_6_1	1482_6_17	390_6_1	111_6_6	277_6_1	428_6_9	3_4_47	2171_3_51	1397_0_45	364_4_31	362_1_1	1630_0_27	2443_46_180	383_3_1	387_6_61
214_6_1	218_5_1	219_3_43	1775_6_22	25_0_1	1771_0_31	1257_3_14	28_4_59	1073_3_1	94_0_23	405_3_1	527_4_25	1467_3_21	1461_6_34	1094_3_86	1159_3_17	670_0_20	2702_5_61	121_6_20	267_4_5	266_6_1	1554_6_106	1557_0_20	55_2_647	1996_4_129	1559_3_147	416_6_26	530_5_52	2793_6_69	1322_6_26	56_4_1	709_3_111	1235_3_155	982_3_1	317_3_1	984_6_1	1482_6_16	390_6_1	111_6_7	277_6_1	428_6_10	3_4_48	2171_3_51	1397_0_48	364_4_30	362_1_1	1630_0_21	2443_46_176	383_3_1	387_6_61
214_6_1	218_5_1	219_3_49	1775_6_27	25_0_1	1771_0_32	1257_3_13	28_4_47	1073_3_1	94_0_22	405_3_1	527_4_22	1467_3_20	1461_6_31	1094_3_87	1159_3_14	670_0_22	2702_5_58	121_6_18	267_4_5	266_6_1	1554_6_105	1557_0_22	55_2_630	1996_4_132	1559_3_139	416_6_30	530_5_46	2793_6_67	1322_6_25	56_4_1	709_3_107	1235_3_155	982_3_1	317_3_1	984_6_1	1482_6_13	390_6_1	111_6_6	277_6_1	428_6_11	3_4_56	2171_3_54	1397_0_46	364_4_32	362_1_1	1630_0_20	2443_46_169	383_3_1	387_6_60
214_6_1	218_5_1	219_3_53	1775_6_28	25_0_1	1771_0_32	1257_3_14	28_4_49	1073_3_1	94_0_28	405_3_1	527_4_20	1467_3_20	1461_6_34	1094_3_88	1159_3_11	670_0_21	2702_5_55	121_6_20	267_4_5	266_6_1	1554_6_97	1557_0_24	55_2_645	1996_4_135	1559_3_138	416_6_28	530_5_48	2793_6_69	1322_6_32	56_4_1	709_3_120	1235_3_159	982_3_1	317_3_1	984_6_1	1482_6_14	390_6_1	111_6_5	277_6_1	428_6_10	3_4_62	2171_3_51	1397_0_46	364_4_35	362_1_1	1630_0_21	2443_46_179	383_3_1	387_6_60
214_6_1	218_5_1	219_3_51	1775_6_24	25_0_1	1771_0_34	1257_3_17	28_4_52	1073_3_1	94_0_29	405_3_1	527_4_17	1467_3_21	1461_6_37	1094_3_78	1159_3_10	670_0_20	2702_5_55	121_6_18	267_4_6	266_6_1	1554_6_100	1557_0_21	55_2_633	1996_4_140	1559_3_143	416_6_22	530_5_45	2793_6_74	1322_6_32	56_4_1	709_3_122	1235_3_157	982_3_1	317_3_1	984_6_1	1482_6_17	390_6_1	111_6_4	277_6_1	428_6_10	3_4_62	2171_3_52	1397_0_44	364_4_32	362_1_1	1630_0_18	2443_46_180	383_3_1	387_6_55
214_6_1	218_5_1	219_3_45	1775_6_25	25_0_1	1771_0_32	1257_3_16	28_4_51	1073_3_1	94_0_27	405_3_1	527_4_16	1467_3_22	1461_6_41	1094_3_88	1159_3_9	670_0_18	2702_5_52	121_6_16	267_4_9	266_6_1	1554_6_96	1557_0_20	55_2_629	1996_4_136	1559_3_145	416_6_22	530_5_41	2793_6_79	1322_6_32	56_4_1	709_3_124	1235_3_160	982_3_1	317_3_1	984_6_1	1482_6_14	390_6_1	111_6_4	277_6_1	428_6_9	3_4_56	2171_3_56	1397_0_48	364_4_33	362_1_1	1630_0_20	2443_46_185	383_3_1	387_6_66
214_6_1	218_5_1	219_3_44	1775_6_22	25_0_1	1771_0_32	1257_3_16	28_4_50	1073_3_1	94_0_27	405_3_1	527_4_17	1467_3_23	1461_6_41	1094_3_86	1159_3_11	670_0_16	2702_5_52	121_6_17	267_4_8	266_6_1	1554_6_95	1557_0_21	55_2_634	1996_4_128	1559_3_150	416_6_21	530_5_37	2793_6_83	1322_6_34	56_4_1	709_3_128	1235_3_166	982_3_1	317_3_1	984_6_1	1482_6_16	390_6_1	111_6_2	277_6_1	428_6_9	3_4_67	2171_3_57	1397_0_40	364_4_32	362_1_1	1630_0_24	2443_46_189	383_3_1	387_6_63
214_6_1	218_5_1	219_3_44	1775_6_19	25_0_1	1771_0_31	1257_3_14	28_4_54	1073_3_1	94_0_25	405_3_1	527_4_16	1467_3_22	1461_6_41	1094_3_78	1159_3_10	670_0_17	2702_5_50	121_6_18	267_4_10	266_6_1	1554_6_93	1557_0_21	55_2_632	1996_4_126	1559_3_158	416_6_21	530_5_37	2793_6_87	1322_6_36	56_4_1	709_3_129	1235_3_171	982_3_1	317_3_1	984_6_1	1482_6_16	390_6_1	111_6_4	277_6_1	428_6_7	3_4_69	2171_3_52	1397_0_36	364_4_36	362_1_1	1630_0_23	2443_46_185	383_3_1	387_6_64
214_6_1	218_5_1	219_3_40	1775_6_19	25_0_1	1771_0_31	1257_3_17	28_4_49	1073_3_1	94_0_26	405_3_1	527_4_14	1467_3_19	1461_6_32	1094_3_77	1159_3_14	670_0_19	2702_5_55	121_6_15	267_4_7	266_6_1	1554_6_89	1557_0_26	55_2_660	1996_4_128	1559_3_175	416_6_15	530_5_34	2793_6_86	1322_6_39	56_4_1	709_3_131	1235_3_174	982_3_1	317_3_1	984_6_1	1482_6_14	390_6_1	111_6_3	277_6_1	428_6_9	3_4_62	2171_3_55	1397_0_35	364_4_32	362_1_1	1630_0_26	2443_46_179	383_3_1	387_6_74
214_6_1	218_5_1	219_3_39	1775_6_23	25_0_1	1771_0_37	1257_3_17	28_4_45	1073_3_1	94_0_28	405_3_1	527_4_11	1467_3_16	1461_6_28	1094_3_75	1159_3_10	670_0_15	2702_5_60	121_6_17	267_4_7	266_6_1	1554_6_90	1557_0_26	55_2_664	1996_4_137	1559_3_175	416_6_14	530_5_41	2793_6_79	1322_6_38	56_4_1	709_3_132	1235_3_175	982_3_1	317_3_1	984_6_1	1482_6_14	390_6_1	111_6_2	277_6_1	428_6_11	3_4_62	2171_3_53	1397_0_33	364_4_32	362_1_1	1630_0_25	2443_46_180	383_3_1	387_6_82
214_6_1	218_5_1	219_3_37	1775_6_23	25_0_1	1771_0_38	1257_3_16	28_4_46	1073_3_1	94_0_32	405_3_1	527_4_10	1467_3_23	1461_6_29	1094_3_71	1159_3_12	670_0_12	2702_5_64	121_6_15	267_4_8	266_6_1	1554_6_92	1557_0_26	55_2_685	1996_4_147	1559_3_181	416_6_9	530_5_42	2793_6_84	1322_6_38	56_4_1	709_3_140	1235_3_174	982_3_1	317_3_1	984_6_1	1482_6_18	390_6_1	111_6_2	277_6_1	428_6_8	3_4_58	2171_3_57	1397_0_25	364_4_33	362_1_1	1630_0_23	2443_46_182	383_3_1	387_6_83
214_6_1	218_5_1	219_3_37	1775_6_24	25_0_1	1771_0_32	1257_3_17	28_4_49	1073_3_1	94_0_34	405_3_1	527_4_10	1467_3_22	1461_6_30	1094_3_77	1159_3_14	670_0_13	2702_5_62	121_6_9	267_4_6	266_6_1	1554_6_94	1557_0_26	55_2_678	1996_4_155	1559_3_183	416_6_8	530_5_46	2793_6_84	1322_6_29	56_4_1	709_3_132	1235_3_176	982_3_1	317_3_1	984_6_1	1482_6_12	390_6_1	111_6_1	277_6_1	428_6_10	3_4_53	2171_3_58	1397_0_27	364_4_31	362_1_1	1630_0_28	2443_46_183	383_3_1	387_6_88
214_6_1	218_5_1	219_3_41	1775_6_34	25_0_1	1771_0_27	1257_3_17	28_4_51	1073_3_1	94_0_34	405_3_1	527_4_8	1467_3_20	1461_6_28	1094_3_77	1159_3_9	670_0_14	2702_5_61	121_6_11	267_4_7	266_6_1	1554_6_102	1557_0_30	55_2_673	1996_4_156	1559_3_177	416_6_7	530_5_47	2793_6_81	1322_6_28	56_4_1	709_3_133	1235_3_173	982_3_1	317_3_1	984_6_1	1482_6_11	390_6_1	111_6_1	277_6_1	428_6_12	3_4_56	2171_3_55	1397_0_26	364_4_31	362_1_1	1630_0_29	2443_46_185	383_3_1	387_6_86
214_6_1	218_5_1	219_3_35	1775_6_35	25_0_1	1771_0_28	1257_3_17	28_4_51	1073_3_1	94_0_32	405_3_1	527_4_8	1467_3_18	1461_6_28	1094_3_80	1159_3_9	670_0_15	2702_5_64	121_6_11	267_4_9	266_6_1	1554_6_107	1557_0_25	55_2_690	1996_4_154	1559_3_182	416_6_7	530_5_48	2793_6_80	1322_6_25	56_4_1	709_3_131	1235_3_198	982_3_1	317_3_1	984_6_1	1482_6_13	390_6_1	111_6_2	277_6_1	428_6_12	3_4_49	2171_3_53	1397_0_29	364_4_28	362_1_1	1630_0_30	2443_46_202	383_3_1	387_6_89
214_6_1	218_5_1	219_3_31	1775_6_38	25_0_1	1771_0_23	1257_3_19	28_4_52	1073_3_1	94_0_37	405_3_1	527_4_8	1467_3_16	1461_6_24	1094_3_85	1159_3_9	670_0_14	2702_5_69	121_6_11	267_4_9	266_6_1	1554_6_103	1557_0_19	55_2_692	1996_4_150	1559_3_190	416_6_9	530_5_50	2793_6_67	1322_6_24	56_4_1	709_3_139	1235_3_200	982_3_1	317_3_1	984_6_1	1482_6_10	390_6_1	111_6_2	277_6_1	428_6_13	3_4_63	2171_3_55	1397_0_34	364_4_26	362_1_1	1630_0_31	2443_46_202	383_3_1	387_6_85
214_6_1	218_5_1	219_3_31	1775_6_34	25_0_1	1771_0_20	1257_3_22	28_4_50	1073_3_1	94_0_41	405_3_1	527_4_9	1467_3_14	1461_6_21	1094_3_82	1159_3_8	670_0_14	2702_5_66	121_6_9	267_4_9	266_6_1	1554_6_104	1557_0_17	55_2_700	1996_4_159	1559_3_194	416_6_9	530_5_51	2793_6_73	1322_6_27	56_4_1	709_3_138	1235_3_199	982_3_1	317_3_1	984_6_1	1482_6_11	390_6_1	111_6_2	277_6_1	428_6_14	3_4_53	2171_3_50	1397_0_39	364_4_19	362_1_1	1630_0_34	2443_46_207	383_3_1	387_6_81
214_6_1	218_5_1	219_3_28	1775_6_29	25_0_1	1771_0_22	1257_3_21	28_4_48	1073_3_1	94_0_37	405_3_1	527_4_9	1467_3_9	1461_6_23	1094_3_87	1159_3_10	670_0_17	2702_5_60	121_6_9	267_4_7	266_6_1	1554_6_110	1557_0_16	55_2_672	1996_4_158	1559_3_206	416_6_11	530_5_56	2793_6_79	1322_6_26	56_4_1	709_3_128	1235_3_196	982_3_1	317_3_1	984_6_1	1482_6_10	390_6_1	111_6_2	277_6_1	428_6_15	3_4_60	2171_3_45	1397_0_42	364_4_20	362_1_1	1630_0_33	2443_46_205	383_3_1	387_6_87
214_6_1	218_5_1	219_3_25	1775_6_28	25_0_1	1771_0_20	1257_3_18	28_4_52	1073_3_1	94_0_33	405_3_1	527_4_10	1467_3_11	1461_6_22	1094_3_87	1159_3_11	670_0_19	2702_5_55	121_6_8	267_4_7	266_6_1	1554_6_103	1557_0_15	55_2_656	1996_4_151	1559_3_205	416_6_9	530_5_55	2793_6_81	1322_6_28	56_4_1	709_3_131	1235_3_197	982_3_1	317_3_1	984_6_1	1482_6_10	390_6_1	111_6_1	277_6_1	428_6_14	3_4_65	2171_3_47	1397_0_41	364_4_22	362_1_1	1630_0_34	2443_46_204	383_3_1	387_6_87
214_6_1	218_5_1	219_3_26	1775_6_28	25_0_1	1771_0_20	1257_3_20	28_4_47	1073_3_1	94_0_30	405_3_1	527_4_8	1467_3_9	1461_6_25	1094_3_87	1159_3_11	670_0_17	2702_5_58	121_6_11	267_4_6	266_6_1	1554_6_96	1557_0_16	55_2_643	1996_4_155	1559_3_205	416_6_8	530_5_56	2793_6_85	1322_6_34	56_4_1	709_3_143	1235_3_192	982_3_1	317_3_1	984_6_1	1482_6_7	390_6_1	111_6_1	277_6_1	428_6_12	3_4_73	2171_3_42	1397_0_41	364_4_23	362_1_1	1630_0_36	2443_46_217	383_3_1	387_6_84
214_6_1	218_5_1	219_3_27	1775_6_26	25_0_1	1771_0_21	1257_3_19	28_4_45	1073_3_1	94_0_34	405_3_1	527_4_10	1467_3_8	1461_6_21	1094_3_90	1159_3_9	670_0_17	2702_5_59	121_6_12	267_4_9	266_6_1	1554_6_95	1557_0_16	55_2_646	1996_4_152	1559_3_209	416_6_9	530_5_54	2793_6_83	1322_6_32	56_4_1	709_3_148	1235_3_204	982_3_1	317_3_1	984_6_1	1482_6_9	390_6_1	111_6_2	277_6_1	428_6_9	3_4_69	2171_3_41	1397_0_42	364_4_21	362_1_1	1630_0_34	2443_46_220	383_3_1	387_6_87
214_6_1	218_5_1	219_3_28	1775_6_24	25_0_1	1771_0_20	1257_3_17	28_4_46	1073_3_1	94_0_33	405_3_1	527_4_8	1467_3_10	1461_6_24	1094_3_93	1159_3_10	670_0_16	2702_5_57	121_6_16	267_4_10	266_6_1	1554_6_96	1557_0_16	55_2_645	1996_4_153	1559_3_216	416_6_11	530_5_46	2793_6_70	1322_6_35	56_4_1	709_3_159	1235_3_208	982_3_1	317_3_1	984_6_1	1482_6_8	390_6_1	111_6_2	277_6_1	428_6_8	3_4_65	2171_3_44	1397_0_42	364_4_26	362_1_1	1630_0_34	2443_46_217	383_3_1	387_6_88
214_6_1	218_5_1	219_3_24	1775_6_22	25_0_1	1771_0_21	1257_3_18	28_4_40	1073_3_1	94_0_38	405_3_1	527_4_6	1467_3_9	1461_6_28	1094_3_87	1159_3_12	670_0_15	2702_5_59	121_6_15	267_4_9	266_6_1	1554_6_101	1557_0_18	55_2_643	1996_4_151	1559_3_214	416_6_12	530_5_52	2793_6_74	1322_6_39	56_4_1	709_3_170	1235_3_207	982_3_1	317_3_1	984_6_1	1482_6_7	390_6_1	111_6_2	277_6_1	428_6_8	3_4_61	2171_3_40	1397_0_57	364_4_31	362_1_1	1630_0_29	2443_46_219	383_3_1	387_6_95
214_6_1	218_5_1	219_3_24	1775_6_21	25_0_1	1771_0_25	1257_3_17	28_4_41	1073_3_1	94_0_38	405_3_1	527_4_6	1467_3_5	1461_6_30	1094_3_86	1159_3_13	670_0_16	2702_5_57	121_6_12	267_4_10	266_6_1	1554_6_113	1557_0_16	55_2_649	1996_4_155	1559_3_215	416_6_12	530_5_51	2793_6_79	1322_6_37	56_4_1	709_3_171	1235_3_206	982_3_1	317_3_1	984_6_1	1482_6_6	390_6_1	111_6_2	277_6_1	428_6_9	3_4_59	2171_3_37	1397_0_53	364_4_27	362_1_1	1630_0_29	2443_46_213	383_3_1	387_6_87
214_6_1	218_5_1	219_3_26	1775_6_25	25_0_1	1771_0_25	1257_3_20	28_4_46	1073_3_1	94_0_37	405_3_1	527_4_4	1467_3_8	1461_6_31	1094_3_88	1159_3_11	670_0_15	2702_5_56	121_6_14	267_4_9	266_6_1	1554_6_114	1557_0_14	55_2_664	1996_4_149	1559_3_208	416_6_11	530_5_51	2793_6_83	1322_6_38	56_4_1	709_3_177	1235_3_195	982_3_1	317_3_1	984_6_1	1482_6_5	390_6_1	111_6_2	277_6_1	428_6_10	3_4_54	2171_3_41	1397_0_49	364_4_29	362_1_1	1630_0_31	2443_46_219	383_3_1	387_6_83
214_6_1	218_5_1	219_3_25	1775_6_24	25_0_1	1771_0_27	1257_3_19	28_4_37	1073_3_1	94_0_31	405_3_1	527_4_5	1467_3_3	1461_6_31	1094_3_86	1159_3_13	670_0_14	2702_5_59	121_6_14	267_4_9	266_6_1	1554_6_108	1557_0_10	55_2_668	1996_4_148	1559_3_206	416_6_9	530_5_53	2793_6_83	1322_6_41	56_4_1	709_3_176	1235_3_195	982_3_1	317_3_1	984_6_1	1482_6_3	390_6_1	111_6_2	277_6_1	428_6_5	3_4_52	2171_3_42	1397_0_52	364_4_31	362_1_1	1630_0_30	2443_46_222	383_3_1	387_6_82
214_6_1	218_5_1	219_3_29	1775_6_26	25_0_1	1771_0_29	1257_3_14	28_4_39	1073_3_1	94_0_32	405_3_1	527_4_3	1467_3_3	1461_6_35	1094_3_90	1159_3_15	670_0_16	2702_5_57	121_6_14	267_4_8	266_6_1	1554_6_113	1557_0_13	55_2_664	1996_4_143	1559_3_208	416_6_8	530_5_53	2793_6_81	1322_6_40	56_4_1	709_3_180	1235_3_192	982_3_1	317_3_1	984_6_1	1482_6_4	390_6_1	111_6_3	277_6_1	428_6_4	3_4_53	2171_3_40	1397_0_48	364_4_28	362_1_1	1630_0_27	2443_46_223	383_3_1	387_6_79
214_6_1	218_5_1	219_3_33	1775_6_24	25_0_1	1771_0_28	1257_3_17	28_4_38	1073_3_1	94_0_33	405_3_1	1467_3_4	1461_6_34	1094_3_89	1159_3_16	670_0_16	2702_5_53	121_6_16	267_4_8	266_6_1	1554_6_115	1557_0_14	55_2_653	1996_4_139	1559_3_210	416_6_11	530_5_52	2793_6_84	1322_6_45	56_4_1	709_3_194	1235_3_198	982_3_1	317_3_1	984_6_1	1482_6_6	390_6_1	111_6_3	277_6_1	428_6_4	3_4_60	2171_3_35	1397_0_43	364_4_28	362_1_1	1630_0_30	2443_46_200	383_3_1	387_6_79	106_3_65
214_6_1	218_5_1	219_3_33	1775_6_22	25_0_1	1771_0_23	1257_3_19	28_4_38	1073_3_1	94_0_34	405_3_1	1467_3_5	1461_6_33	1094_3_88	1159_3_16	670_0_15	2702_5_50	121_6_16	267_4_8	266_6_1	1554_6_106	1557_0_12	55_2_665	1996_4_154	1559_3_201	416_6_11	530_5_46	2793_6_89	1322_6_45	56_4_1	709_3_182	1235_3_204	982_3_1	317_3_1	984_6_1	1482_6_5	390_6_1	111_6_4	277_6_1	428_6_4	3_4_62	2171_3_32	1397_0_46	364_4_26	362_1_1	1630_0_30	2443_46_205	383_3_1	387_6_85	106_3_61
214_6_1	218_5_1	219_3_34	1775_6_22	25_0_1	1771_0_22	1257_3_16	28_4_37	1073_3_1	94_0_36	405_3_1	1467_3_5	1461_6_32	1094_3_91	1159_3_18	670_0_19	2702_5_51	121_6_20	267_4_8	266_6_1	1554_6_109	1557_0_14	55_2_667	1996_4_161	1559_3_202	416_6_14	530_5_51	2793_6_84	1322_6_44	56_4_1	709_3_180	1235_3_208	982_3_1	317_3_1	984_6_1	1482_6_2	390_6_1	111_6_4	277_6_1	428_6_3	3_4_62	2171_3_34	1397_0_44	364_4_25	362_1_1	1630_0_29	2443_46_216	383_3_1	387_6_89	106_3_64
214_6_1	218_5_1	219_3_34	1775_6_22	25_0_1	1771_0_26	1257_3_17	28_4_41	1073_3_1	94_0_39	405_3_1	1467_3_5	1461_6_37	1094_3_88	1159_3_21	670_0_18	2702_5_52	121_6_20	267_4_11	266_6_1	1554_6_111	1557_0_13	55_2_651	1996_4_147	1559_3_214	416_6_12	530_5_45	2793_6_86	1322_6_45	56_4_1	709_3_184	1235_3_205	982_3_1	317_3_1	984_6_1	1482_6_2	390_6_1	111_6_4	277_6_1	428_6_3	3_4_71	2171_3_30	1397_0_45	364_4_29	362_1_1	1630_0_30	2443_46_221	383_3_1	387_6_95	106_3_63
214_6_1	218_5_1	219_3_28	1775_6_20	25_0_1	1771_0_28	1257_3_23	28_4_39	1073_3_1	94_0_38	405_3_1	1467_3_6	1461_6_36	1094_3_92	1159_3_23	670_0_17	2702_5_46	121_6_22	267_4_10	266_6_1	1554_6_119	1557_0_14	55_2_662	1996_4_152	1559_3_209	416_6_12	530_5_39	2793_6_94	1322_6_44	56_4_1	709_3_183	1235_3_204	982_3_1	317_3_1	984_6_1	1482_6_2	390_6_1	111_6_3	277_6_1	428_6_2	3_4_64	2171_3_26	1397_0_47	364_4_29	362_1_1	1630_0_32	2443_46_227	383_3_1	387_6_87	106_3_62
214_6_1	218_5_1	219_3_30	1775_6_21	25_0_1	1771_0_28	1257_3_23	28_4_37	1073_3_1	94_0_35	405_3_1	1467_3_7	1461_6_36	1094_3_90	1159_3_20	670_0_21	2702_5_47	121_6_20	267_4_10	266_6_1	1554_6_115	1557_0_18	55_2_650	1996_4_155	1559_3_208	416_6_9	530_5_40	2793_6_90	1322_6_46	56_4_1	709_3_183	1235_3_207	982_3_1	317_3_1	984_6_1	1482_6_2	390_6_1	111_6_3	277_6_1	428_6_2	3_4_58	2171_3_24	1397_0_41	364_4_26	362_1_1	1630_0_35	2443_46_229	383_3_1	387_6_85	106_3_63
214_6_1	218_5_1	219_3_29	1775_6_21	25_0_1	1771_0_31	1257_3_25	28_4_39	1073_3_1	94_0_31	405_3_1	1467_3_7	1461_6_29	1094_3_88	1159_3_22	670_0_17	2702_5_45	121_6_22	267_4_8	266_6_1	1554_6_111	1557_0_21	55_2_644	1996_4_150	1559_3_227	416_6_7	530_5_42	2793_6_87	1322_6_50	56_4_1	709_3_182	1235_3_217	982_3_1	317_3_1	984_6_1	1482_6_4	390_6_1	111_6_3	277_6_1	428_6_1	3_4_63	2171_3_23	1397_0_41	364_4_24	362_1_1	1630_0_37	2443_46_217	383_3_1	387_6_83	106_3_65
214_6_1	218_5_1	219_3_34	1775_6_22	25_0_1	1771_0_31	1257_3_28	28_4_41	1073_3_1	94_0_32	405_3_1	1467_3_6	1461_6_31	1094_3_87	1159_3_18	670_0_19	2702_5_37	121_6_20	267_4_10	266_6_1	1554_6_117	1557_0_21	55_2_677	1996_4_156	1559_3_232	416_6_7	530_5_43	2793_6_85	1322_6_47	56_4_1	709_3_172	1235_3_220	982_3_1	317_3_1	984_6_1	1482_6_4	390_6_1	111_6_4	277_6_1	428_6_1	3_4_60	2171_3_22	1397_0_39	364_4_23	362_1_1	1630_0_41	2443_46_218	383_3_1	387_6_85	106_3_68
214_6_1	218_5_1	219_3_34	1775_6_21	25_0_1	1771_0_30	1257_3_28	28_4_38	1073_3_1	94_0_29	405_3_1	1467_3_7	1461_6_30	1094_3_87	1159_3_16	670_0_20	2702_5_34	121_6_22	267_4_10	266_6_1	1554_6_120	1557_0_23	55_2_687	1996_4_159	1559_3_231	416_6_7	530_5_44	2793_6_90	1322_6_41	56_4_1	709_3_174	1235_3_214	982_3_1	317_3_1	984_6_1	1482_6_6	390_6_1	111_6_3	277_6_1	428_6_1	3_4_56	2171_3_19	1397_0_41	364_4_22	362_1_1	1630_0_43	2443_46_222	383_3_1	387_6_96	106_3_71
214_6_1	218_5_1	219_3_39	1775_6_22	25_0_1	1771_0_28	1257_3_22	28_4_37	1073_3_1	94_0_28	405_3_1	1467_3_7	1461_6_29	1094_3_85	1159_3_18	670_0_17	2702_5_34	121_6_24	267_4_10	266_6_1	1554_6_112	1557_0_23	55_2_699	1996_4_161	1559_3_238	416_6_9	530_5_49	2793_6_92	1322_6_37	56_4_1	709_3_177	1235_3_217	982_3_1	317_3_1	984_6_1	1482_6_4	390_6_1	111_6_2	277_6_1	428_6_1	3_4_62	2171_3_17	1397_0_38	364_4_22	362_1_1	1630_0_39	2443_46_221	383_3_1	387_6_92	106_3_75
214_6_1	218_5_1	219_3_44	1775_6_22	25_0_1	1771_0_26	1257_3_21	28_4_36	1073_3_1	94_0_23	405_3_1	1467_3_6	1461_6_33	1094_3_82	1159_3_18	670_0_19	2702_5_31	121_6_25	267_4_9	266_6_1	1554_6_114	1557_0_27	55_2_712	1996_4_166	1559_3_243	416_6_9	530_5_53	2793_6_92	1322_6_31	56_4_1	709_3_179	1235_3_225	982_3_1	317_3_1	984_6_1	1482_6_4	390_6_1	111_6_4	277_6_1	428_6_1	3_4_61	2171_3_16	1397_0_41	364_4_28	362_1_1	1630_0_46	2443_46_220	383_3_1	387_6_90	106_3_75
214_6_1	218_5_1	219_3_44	1775_6_20	25_0_1	1771_0_26	1257_3_22	28_4_35	1073_3_1	94_0_24	405_3_1	1467_3_7	1461_6_28	1094_3_89	1159_3_16	670_0_19	2702_5_34	121_6_25	267_4_8	266_6_1	1554_6_117	1557_0_28	55_2_734	1996_4_163	1559_3_242	416_6_8	530_5_51	2793_6_91	1322_6_30	56_4_1	709_3_175	1235_3_229	982_3_1	317_3_1	984_6_1	1482_6_5	390_6_1	111_6_3	277_6_1	428_6_1	3_4_64	2171_3_16	1397_0_36	364_4_26	362_1_1	1630_0_42	2443_46_230	383_3_1	387_6_91	106_3_78
214_6_1	218_5_1	219_3_40	1775_6_17	25_0_1	1771_0_25	1257_3_18	28_4_39	1073_3_1	94_0_26	405_3_1	1467_3_7	1461_6_30	1094_3_83	1159_3_15	670_0_18	2702_5_35	121_6_26	267_4_8	266_6_1	1554_6_116	1557_0_32	55_2_727	1996_4_160	1559_3_246	416_6_10	530_5_46	2793_6_92	1322_6_27	56_4_1	709_3_171	1235_3_226	982_3_1	317_3_1	984_6_1	1482_6_5	390_6_1	111_6_5	277_6_1	428_6_1	3_4_63	2171_3_18	1397_0_38	364_4_27	362_1_1	1630_0_41	2443_46_229	383_3_1	387_6_87	106_3_85
214_6_1	218_5_1	219_3_51	1775_6_18	25_0_1	1771_0_27	1257_3_19	28_4_36	1073_3_1	94_0_23	405_3_1	1467_3_7	1461_6_29	1094_3_83	1159_3_10	670_0_15	2702_5_32	121_6_29	267_4_5	266_6_1	1554_6_117	1557_0_36	55_2_727	1996_4_167	1559_3_241	416_6_11	530_5_49	2793_6_98	1322_6_26	56_4_1	709_3_168	1235_3_214	982_3_1	317_3_1	984_6_1	1482_6_5	390_6_1	111_6_7	277_6_1	428_6_1	3_4_58	2171_3_21	1397_0_44	364_4_26	362_1_1	1630_0_41	2443_46_228	383_3_1	387_6_84	106_3_91
214_6_1	218_5_1	219_3_45	1775_6_19	25_0_1	1771_0_25	1257_3_22	28_4_40	1073_3_1	94_0_24	405_3_1	1467_3_7	1461_6_30	1094_3_87	1159_3_12	670_0_18	2702_5_37	121_6_33	267_4_5	266_6_1	1554_6_126	1557_0_32	55_2_719	1996_4_178	1559_3_244	416_6_13	530_5_48	2793_6_108	1322_6_34	56_4_1	709_3_177	1235_3_214	982_3_1	317_3_1	984_6_1	1482_6_7	390_6_1	111_6_4	277_6_1	428_6_1	3_4_56	2171_3_22	1397_0_45	364_4_28	362_1_1	1630_0_36	2443_46_227	383_3_1	387_6_91	106_3_93
214_6_1	218_5_1	219_3_49	1775_6_19	25_0_1	1771_0_32	1257_3_19	28_4_46	1073_3_1	94_0_26	405_3_1	1467_3_5	1461_6_31	1094_3_92	1159_3_10	670_0_18	2702_5_33	121_6_34	267_4_5	266_6_1	1554_6_128	1557_0_31	55_2_729	1996_4_169	1559_3_236	416_6_13	530_5_43	2793_6_103	1322_6_31	56_4_1	709_3_183	1235_3_227	982_3_1	317_3_1	984_6_1	1482_6_7	390_6_1	111_6_6	277_6_1	428_6_1	3_4_55	2171_3_22	1397_0_39	364_4_26	362_1_1	1630_0_35	2443_46_223	383_3_1	387_6_87	106_3_92
214_6_1	218_5_1	219_3_52	1775_6_18	25_0_1	1771_0_30	1257_3_24	28_4_35	1073_3_1	94_0_22	405_3_1	1467_3_6	1461_6_33	1094_3_90	1159_3_11	670_0_19	2702_5_30	121_6_37	267_4_3	266_6_1	1554_6_134	1557_0_34	55_2_706	1996_4_178	1559_3_259	416_6_11	530_5_42	2793_6_101	1322_6_34	56_4_1	709_3_187	1235_3_218	982_3_1	317_3_1	984_6_1	1482_6_6	390_6_1	111_6_5	277_6_1	428_6_1	3_4_55	2171_3_20	1397_0_45	364_4_29	362_1_1	1630_0_31	2443_46_227	383_3_1	387_6_93	106_3_96
214_6_1	218_5_1	219_3_45	1775_6_15	25_0_1	1771_0_31	1257_3_26	28_4_37	1073_3_1	94_0_21	405_3_1	1467_3_8	1461_6_28	1094_3_85	1159_3_10	670_0_16	2702_5_31	121_6_30	267_4_3	266_6_1	1554_6_127	1557_0_34	55_2_686	1996_4_181	1559_3_255	416_6_13	530_5_38	2793_6_100	1322_6_34	56_4_1	709_3_182	1235_3_234	982_3_1	317_3_1	984_6_1	1482_6_3	390_6_1	111_6_5	277_6_1	428_6_1	3_4_53	2171_3_20	1397_0_46	364_4_26	362_1_1	1630_0_32	2443_46_226	383_3_1	387_6_97	106_3_94
214_6_1	218_5_1	219_3_45	1775_6_18	25_0_1	1771_0_30	1257_3_25	28_4_39	1073_3_1	94_0_26	405_3_1	1467_3_5	1461_6_30	1094_3_79	1159_3_8	670_0_14	2702_5_28	121_6_25	267_4_3	266_6_1	1554_6_129	1557_0_38	55_2_671	1996_4_185	1559_3_250	416_6_14	530_5_40	2793_6_96	1322_6_36	56_4_1	709_3_171	1235_3_225	982_3_1	317_3_1	984_6_1	1482_6_4	390_6_1	111_6_7	277_6_1	428_6_1	3_4_53	2171_3_21	1397_0_44	364_4_21	362_1_1	1630_0_35	2443_46_226	383_3_1	387_6_99	106_3_97
214_6_1	218_5_1	219_3_44	1775_6_19	25_0_1	1771_0_31	1257_3_33	28_4_38	1073_3_1	94_0_21	405_3_1	1467_3_5	1461_6_25	1094_3_81	1159_3_10	670_0_12	2702_5_24	121_6_25	267_4_2	266_6_1	1554_6_132	1557_0_39	55_2_676	1996_4_187	1559_3_248	416_6_13	530_5_46	2793_6_87	1322_6_35	56_4_1	709_3_168	1235_3_219	982_3_1	317_3_1	984_6_1	1482_6_4	390_6_1	111_6_4	277_6_1	428_6_1	3_4_52	2171_3_22	1397_0_44	364_4_25	362_1_1	1630_0_33	2443_46_229	383_3_1	387_6_99	106_3_100
214_6_1	218_5_1	219_3_49	1775_6_15	25_0_1	1771_0_28	1257_3_32	28_4_40	1073_3_1	94_0_20	405_3_1	1467_3_8	1461_6_25	1094_3_80	1159_3_11	670_0_15	2702_5_29	121_6_25	267_4_1	266_6_1	1554_6_127	1557_0_39	55_2_672	1996_4_193	1559_3_248	416_6_15	530_5_44	2793_6_87	1322_6_36	56_4_1	709_3_168	1235_3_219	982_3_1	317_3_1	984_6_1	1482_6_4	390_6_1	111_6_5	277_6_1	428_6_1	3_4_43	2171_3_25	1397_0_46	364_4_24	362_1_1	1630_0_35	2443_46_236	383_3_1	387_6_100	106_3_100
214_6_1	218_5_1	219_3_42	1775_6_15	25_0_1	1771_0_28	1257_3_29	28_4_44	1073_3_1	94_0_20	405_3_1	1467_3_6	1461_6_27	1094_3_84	1159_3_12	670_0_11	2702_5_29	121_6_18	267_4_2	266_6_1	1554_6_122	1557_0_35	55_2_684	1996_4_203	1559_3_246	416_6_16	530_5_44	2793_6_85	1322_6_39	56_4_1	709_3_168	1235_3_231	982_3_1	317_3_1	984_6_1	1482_6_5	390_6_1	111_6_6	277_6_1	428_6_1	3_4_44	2171_3_20	1397_0_48	364_4_24	362_1_1	1630_0_31	2443_46_227	383_3_1	387_6_104	106_3_102
214_6_1	218_5_1	219_3_36	1775_6_18	25_0_1	1771_0_33	1257_3_38	28_4_46	1073_3_1	94_0_17	405_3_1	1467_3_6	1461_6_24	1094_3_87	1159_3_11	670_0_12	2702_5_32	121_6_25	267_4_1	266_6_1	1554_6_115	1557_0_31	55_2_694	1996_4_203	1559_3_238	416_6_16	530_5_42	2793_6_82	1322_6_46	56_4_1	709_3_177	1235_3_218	982_3_1	317_3_1	984_6_1	1482_6_6	390_6_1	111_6_5	277_6_1	428_6_1	3_4_51	2171_3_21	1397_0_45	364_4_27	362_1_1	1630_0_30	2443_46_213	383_3_1	387_6_99	106_3_100
214_6_1	218_5_1	219_3_42	1775_6_19	25_0_1	1771_0_29	1257_3_44	28_4_43	1073_3_1	94_0_19	405_3_1	1467_3_8	1461_6_25	1094_3_82	1159_3_17	670_0_13	2702_5_35	121_6_25	267_4_1	266_6_1	1554_6_111	1557_0_33	55_2_701	1996_4_203	1559_3_244	416_6_17	530_5_46	2793_6_84	1322_6_48	56_4_1	709_3_176	1235_3_213	982_3_1	317_3_1	984_6_1	1482_6_6	390_6_1	111_6_4	277_6_1	428_6_1	3_4_56	2171_3_24	1397_0_52	364_4_31	362_1_1	1630_0_31	2443_46_212	383_3_1	387_6_107	106_3_96
214_6_1	218_5_1	219_3_46	1775_6_21	25_0_1	1771_0_31	1257_3_42	28_4_41	1073_3_1	94_0_19	405_3_1	1467_3_9	1461_6_27	1094_3_76	1159_3_15	670_0_13	2702_5_37	121_6_24	267_4_1	266_6_1	1554_6_113	1557_0_34	55_2_730	1996_4_197	1559_3_230	416_6_17	530_5_43	2793_6_90	1322_6_49	56_4_1	709_3_161	1235_3_190	982_3_1	317_3_1	984_6_1	1482_6_6	390_6_1	111_6_5	277_6_1	428_6_1	3_4_58	2171_3_28	1397_0_52	364_4_34	362_1_1	1630_0_29	2443_46_211	383_3_1	387_6_112	106_3_91
214_6_1	218_5_1	219_3_40	1775_6_19	25_0_1	1771_0_35	1257_3_43	28_4_43	1073_3_1	94_0_21	405_3_1	1467_3_10	1461_6_27	1094_3_70	1159_3_15	670_0_12	2702_5_34	121_6_24	267_4_2	266_6_1	1554_6_108	1557_0_37	55_2_712	1996_4_193	1559_3_243	416_6_24	530_5_44	2793_6_92	1322_6_50	56_4_1	709_3_170	1235_3_186	982_3_1	317_3_1	984_6_1	1482_6_8	390_6_1	111_6_5	277_6_1	428_6_1	3_4_66	2171_3_27	1397_0_51	364_4_35	362_1_1	1630_0_26	2443_46_207	383_3_1	387_6_107	106_3_91
214_6_1	218_5_1	219_3_38	1775_6_21	25_0_1	1771_0_33	1257_3_47	28_4_38	1073_3_1	94_0_23	405_3_1	1467_3_11	1461_6_25	1094_3_71	1159_3_18	670_0_13	2702_5_34	121_6_25	267_4_2	266_6_1	1554_6_111	1557_0_39	55_2_720	1996_4_201	1559_3_270	416_6_21	530_5_44	2793_6_90	1322_6_50	56_4_1	709_3_170	1235_3_179	982_3_1	317_3_1	984_6_1	1482_6_4	390_6_1	111_6_4	277_6_1	428_6_1	3_4_67	2171_3_28	1397_0_51	364_4_33	362_1_1	1630_0_28	2443_46_219	383_3_1	387_6_102	106_3_82
214_6_1	218_5_1	219_3_39	1775_6_18	25_0_1	1771_0_29	1257_3_46	28_4_38	1073_3_1	94_0_23	405_3_1	1467_3_13	1461_6_27	1094_3_78	1159_3_18	670_0_9	2702_5_33	121_6_24	267_4_2	266_6_1	1554_6_108	1557_0_38	55_2_713	1996_4_192	1559_3_281	416_6_17	530_5_41	2793_6_92	1322_6_50	56_4_1	709_3_160	1235_3_181	982_3_1	317_3_1	984_6_1	1482_6_6	390_6_1	111_6_5	277_6_1	428_6_1	3_4_61	2171_3_28	1397_0_51	364_4_33	362_1_1	1630_0_26	2443_46_216	383_3_1	387_6_98	106_3_84
214_6_1	218_5_1	219_3_32	1775_6_21	25_0_1	1771_0_34	1257_3_45	28_4_41	1073_3_1	94_0_23	405_3_1	1467_3_12	1461_6_27	1094_3_69	1159_3_15	670_0_8	2702_5_29	121_6_23	266_6_1	1554_6_104	1557_0_40	55_2_691	1996_4_210	1559_3_286	416_6_16	530_5_45	2793_6_86	1322_6_46	56_4_1	709_3_164	1235_3_197	982_3_1	317_3_1	984_6_1	1482_6_5	390_6_1	111_6_6	277_6_1	428_6_1	3_4_64	2171_3_29	1397_0_52	364_4_41	362_1_1	1630_0_25	2443_46_215	383_3_1	387_6_92	106_3_88	105_4_26
214_6_1	218_5_1	219_3_36	1775_6_25	25_0_1	1771_0_30	1257_3_49	28_4_43	1073_3_1	94_0_23	405_3_1	1467_3_13	1461_6_27	1094_3_70	1159_3_14	670_0_7	2702_5_32	121_6_22	266_6_1	1554_6_101	1557_0_38	55_2_677	1996_4_208	1559_3_285	416_6_19	530_5_40	2793_6_92	1322_6_46	56_4_1	709_3_151	1235_3_193	982_3_1	317_3_1	984_6_1	1482_6_4	390_6_1	111_6_4	277_6_1	428_6_1	3_4_62	2171_3_21	1397_0_50	364_4_38	362_1_1	1630_0_26	2443_46_211	383_3_1	387_6_88	106_3_93	105_4_29
214_6_1	218_5_1	219_3_29	1775_6_24	25_0_1	1771_0_34	1257_3_49	28_4_47	1073_3_1	94_0_22	405_3_1	1467_3_10	1461_6_29	1094_3_80	1159_3_14	670_0_5	2702_5_35	121_6_21	266_6_1	1554_6_102	1557_0_31	55_2_664	1996_4_208	1559_3_283	416_6_13	530_5_42	2793_6_95	1322_6_44	56_4_1	709_3_146	1235_3_179	982_3_1	317_3_1	984_6_1	1482_6_6	390_6_1	111_6_3	277_6_1	428_6_1	3_4_57	2171_3_23	1397_0_53	364_4_36	362_1_1	1630_0_30	2443_46_205	383_3_1	387_6_82	106_3_83	105_4_28
214_6_1	218_5_1	219_3_24	1775_6_25	25_0_1	1771_0_33	1257_3_55	28_4_51	1073_3_1	94_0_20	405_3_1	1467_3_10	1461_6_27	1094_3_77	1159_3_13	670_0_6	2702_5_36	121_6_24	266_6_1	1554_6_104	1557_0_32	55_2_659	1996_4_220	1559_3_283	416_6_12	530_5_47	2793_6_79	1322_6_48	56_4_1	709_3_143	1235_3_192	982_3_1	317_3_1	984_6_1	1482_6_4	390_6_1	111_6_4	277_6_1	428_6_1	3_4_59	2171_3_19	1397_0_55	364_4_43	362_1_1	1630_0_31	2443_46_196	383_3_1	387_6_91	106_3_80	105_4_27
214_6_1	218_5_1	219_3_20	1775_6_22	25_0_1	1771_0_34	1257_3_63	28_4_47	1073_3_1	94_0_20	405_3_1	1467_3_9	1461_6_23	1094_3_68	1159_3_16	670_0_8	2702_5_35	121_6_24	266_6_1	1554_6_120	1557_0_31	55_2_684	1996_4_223	1559_3_280	416_6_12	530_5_46	2793_6_81	1322_6_49	56_4_1	709_3_137	1235_3_191	982_3_1	317_3_1	984_6_1	1482_6_6	390_6_1	111_6_3	277_6_1	428_6_1	3_4_48	2171_3_16	1397_0_61	364_4_41	362_1_1	1630_0_30	2443_46_194	383_3_1	387_6_95	106_3_82	105_4_31
214_6_1	218_5_1	219_3_19	1775_6_21	25_0_1	1771_0_38	1257_3_66	28_4_58	1073_3_1	94_0_20	405_3_1	1467_3_9	1461_6_26	1094_3_72	1159_3_16	670_0_9	2702_5_46	121_6_21	266_6_1	1554_6_124	1557_0_31	55_2_688	1996_4_227	1559_3_291	416_6_12	530_5_45	2793_6_86	1322_6_42	56_4_1	709_3_130	1235_3_194	982_3_1	317_3_1	984_6_1	1482_6_9	390_6_1	111_6_2	277_6_1	428_6_1	3_4_48	2171_3_18	1397_0_60	364_4_41	362_1_1	1630_0_32	2443_46_195	383_3_1	387_6_85	106_3_90	105_4_29
214_6_1	218_5_1	219_3_20	1775_6_23	25_0_1	1771_0_42	1257_3_69	28_4_54	1073_3_1	94_0_21	405_3_1	1467_3_9	1461_6_24	1094_3_62	1159_3_18	670_0_8	2702_5_49	121_6_21	266_6_1	1554_6_120	1557_0_33	55_2_708	1996_4_230	1559_3_281	416_6_12	530_5_46	2793_6_80	1322_6_42	56_4_1	709_3_124	1235_3_196	982_3_1	317_3_1	984_6_1	1482_6_7	390_6_1	111_6_4	277_6_1	428_6_1	3_4_44	2171_3_17	1397_0_67	364_4_43	362_1_1	1630_0_29	2443_46_201	383_3_1	387_6_80	106_3_82	105_4_30
214_6_1	218_5_1	219_3_19	1775_6_22	25_0_1	1771_0_38	1257_3_77	28_4_55	1073_3_1	94_0_23	405_3_1	1467_3_10	1461_6_29	1094_3_58	1159_3_19	670_0_9	2702_5_51	121_6_17	266_6_1	1554_6_121	1557_0_34	55_2_710	1996_4_220	1559_3_289	416_6_13	530_5_42	2793_6_88	1322_6_45	56_4_1	709_3_129	1235_3_195	982_3_1	317_3_1	984_6_1	1482_6_8	390_6_1	111_6_4	277_6_1	428_6_1	3_4_51	2171_3_20	1397_0_71	364_4_38	362_1_1	1630_0_25	2443_46_198	383_3_1	387_6_88	106_3_81	105_4_25
214_6_1	218_5_1	219_3_17	1775_6_20	25_0_1	1771_0_43	1257_3_63	28_4_57	1073_3_1	94_0_23	405_3_1	1467_3_10	1461_6_31	1094_3_60	1159_3_19	670_0_9	2702_5_53	121_6_18	266_6_1	1554_6_116	1557_0_36	55_2_692	1996_4_221	1559_3_275	416_6_15	530_5_44	2793_6_89	1322_6_38	56_4_1	709_3_112	1235_3_201	982_3_1	317_3_1	984_6_1	1482_6_8	390_6_1	111_6_4	277_6_1	428_6_1	3_4_42	2171_3_18	1397_0_77	364_4_41	362_1_1	1630_0_28	2443_46_195	383_3_1	387_6_84	106_3_84	105_4_21
214_6_1	218_5_1	219_3_19	1775_6_25	25_0_1	1771_0_39	1257_3_64	28_4_51	1073_3_1	94_0_21	405_3_1	1467_3_7	1461_6_29	1094_3_63	1159_3_18	670_0_9	2702_5_48	121_6_19	266_6_1	1554_6_112	1557_0_31	55_2_721	1996_4_224	1559_3_272	416_6_16	530_5_44	2793_6_88	1322_6_39	56_4_1	709_3_116	1235_3_200	982_3_1	317_3_1	984_6_1	1482_6_6	390_6_1	111_6_4	277_6_1	428_6_1	3_4_50	2171_3_21	1397_0_74	364_4_46	362_1_1	1630_0_29	2443_46_199	383_3_1	387_6_86	106_3_79	105_4_21
214_6_1	218_5_1	219_3_16	1775_6_29	25_0_1	1771_0_43	1257_3_61	28_4_55	1073_3_1	94_0_20	405_3_1	1467_3_8	1461_6_28	1094_3_58	1159_3_19	670_0_7	2702_5_58	121_6_19	266_6_1	1554_6_115	1557_0_31	55_2_708	1996_4_216	1559_3_275	416_6_13	530_5_44	2793_6_95	1322_6_40	56_4_1	709_3_127	1235_3_201	982_3_1	317_3_1	984_6_1	1482_6_7	390_6_1	111_6_4	277_6_1	428_6_1	3_4_51	2171_3_21	1397_0_71	364_4_44	362_1_1	1630_0_28	2443_46_201	383_3_1	387_6_84	106_3_76	105_4_19
214_6_1	218_5_1	219_3_13	1775_6_25	25_0_1	1771_0_43	1257_3_57	28_4_53	1073_3_1	94_0_21	405_3_1	1467_3_7	1461_6_29	1094_3_59	1159_3_17	670_0_7	2702_5_58	121_6_17	266_6_1	1554_6_118	1557_0_27	55_2_704	1996_4_220	1559_3_281	416_6_15	530_5_45	2793_6_102	1322_6_41	56_4_1	709_3_127	1235_3_204	982_3_1	317_3_1	984_6_1	1482_6_7	390_6_1	111_6_3	277_6_1	428_6_1	3_4_50	2171_3_21	1397_0_71	364_4_41	362_1_1	1630_0_31	2443_46_205	383_3_1	387_6_87	106_3_75	105_4_18
214_6_1	218_5_1	219_3_7	1775_6_29	25_0_1	1771_0_42	1257_3_62	28_4_45	1073_3_1	94_0_17	405_3_1	1467_3_7	1461_6_30	1094_3_61	1159_3_18	670_0_9	2702_5_59	121_6_18	266_6_1	1554_6_120	1557_0_27	55_2_690	1996_4_230	1559_3_276	416_6_15	530_5_41	2793_6_105	1322_6_42	56_4_1	709_3_129	1235_3_197	982_3_1	317_3_1	984_6_1	1482_6_6	390_6_1	111_6_4	277_6_1	428_6_1	3_4_44	2171_3_19	1397_0_73	364_4_44	362_1_1	1630_0_31	2443_46_205	383_3_1	387_6_84	106_3_75	105_4_19
214_6_1	218_5_1	219_3_9	1775_6_28	25_0_1	1771_0_39	1257_3_63	28_4_48	1073_3_1	94_0_19	405_3_1	1467_3_6	1461_6_29	1094_3_67	1159_3_15	670_0_7	2702_5_68	121_6_16	266_6_1	1554_6_121	1557_0_27	55_2_682	1996_4_230	1559_3_294	416_6_16	530_5_46	2793_6_110	1322_6_42	56_4_1	709_3_124	1235_3_213	982_3_1	317_3_1	984_6_1	1482_6_7	390_6_1	111_6_4	277_6_1	428_6_1	3_4_42	2171_3_17	1397_0_71	364_4_43	362_1_1	1630_0_33	2443_46_193	383_3_1	387_6_81	106_3_72	105_4_21
214_6_1	218_5_1	219_3_9	1775_6_27	25_0_1	1771_0_41	1257_3_64	28_4_48	1073_3_1	94_0_18	405_3_1	1467_3_5	1461_6_28	1094_3_69	1159_3_15	670_0_8	2702_5_75	121_6_16	266_6_1	1554_6_113	1557_0_25	55_2_695	1996_4_237	1559_3_287	416_6_16	530_5_51	2793_6_111	1322_6_37	56_4_1	709_3_127	1235_3_208	982_3_1	317_3_1	984_6_1	1482_6_6	390_6_1	111_6_5	277_6_1	428_6_1	3_4_44	2171_3_15	1397_0_77	364_4_50	362_1_1	1630_0_37	2443_46_192	383_3_1	387_6_83	106_3_77	105_4_25
214_6_1	218_5_1	219_3_13	1775_6_30	25_0_1	1771_0_42	1257_3_61	28_4_50	1073_3_1	94_0_17	405_3_1	1467_3_6	1461_6_34	1094_3_68	1159_3_13	670_0_8	2702_5_68	121_6_18	266_6_1	1554_6_113	1557_0_25	55_2_705	1996_4_232	1559_3_289	416_6_16	530_5_50	2793_6_111	1322_6_42	56_4_1	709_3_131	1235_3_194	982_3_1	317_3_1	984_6_1	1482_6_4	390_6_1	111_6_3	277_6_1	428_6_1	3_4_44	2171_3_14	1397_0_72	364_4_45	362_1_1	1630_0_36	2443_46_200	383_3_1	387_6_78	106_3_84	105_4_26
214_6_1	218_5_1	219_3_14	1775_6_26	25_0_1	1771_0_42	1257_3_57	28_4_51	1073_3_1	94_0_16	405_3_1	1467_3_4	1461_6_35	1094_3_80	1159_3_13	670_0_8	2702_5_65	121_6_19	266_6_1	1554_6_118	1557_0_22	55_2_696	1996_4_220	1559_3_287	416_6_16	530_5_52	2793_6_112	1322_6_39	56_4_1	709_3_131	1235_3_186	982_3_1	317_3_1	984_6_1	1482_6_3	390_6_1	111_6_2	277_6_1	428_6_1	3_4_45	2171_3_14	1397_0_74	364_4_47	362_1_1	1630_0_33	2443_46_201	383_3_1	387_6_83	106_3_84	105_4_28
214_6_1	218_5_1	219_3_18	1775_6_31	25_0_1	1771_0_38	1257_3_54	28_4_50	1073_3_1	94_0_15	405_3_1	1467_3_4	1461_6_33	1094_3_77	1159_3_12	670_0_6	2702_5_67	121_6_15	266_6_1	1554_6_112	1557_0_21	55_2_700	1996_4_221	1559_3_308	416_6_16	530_5_44	2793_6_112	1322_6_40	56_4_1	709_3_135	1235_3_175	982_3_1	317_3_1	984_6_1	1482_6_3	390_6_1	111_6_3	277_6_1	428_6_1	3_4_41	2171_3_16	1397_0_76	364_4_47	362_1_1	1630_0_29	2443_46_209	383_3_1	387_6_77	106_3_87	105_4_24
214_6_1	218_5_1	219_3_21	1775_6_30	25_0_1	1771_0_44	1257_3_50	28_4_51	1073_3_1	94_0_18	405_3_1	1467_3_5	1461_6_34	1094_3_74	1159_3_12	670_0_5	2702_5_70	121_6_14	266_6_1	1554_6_108	1557_0_18	55_2_695	1996_4_209	1559_3_316	416_6_14	530_5_49	2793_6_118	1322_6_38	56_4_1	709_3_134	1235_3_172	982_3_1	317_3_1	984_6_1	1482_6_3	390_6_1	111_6_4	277_6_1	428_6_1	3_4_40	2171_3_19	1397_0_74	364_4_40	362_1_1	1630_0_29	2443_46_194	383_3_1	387_6_88	106_3_95	105_4_27
214_6_1	218_5_1	219_3_22	1775_6_33	25_0_1	1771_0_40	1257_3_52	28_4_47	1073_3_1	94_0_22	405_3_1	1467_3_4	1461_6_29	1094_3_78	1159_3_13	670_0_4	2702_5_72	121_6_14	266_6_1	1554_6_102	1557_0_18	55_2_714	1996_4_199	1559_3_328	416_6_13	530_5_45	2793_6_115	1322_6_37	56_4_1	709_3_137	1235_3_170	982_3_1	317_3_1	984_6_1	1482_6_2	390_6_1	111_6_4	277_6_1	428_6_1	3_4_41	2171_3_22	1397_0_71	364_4_46	362_1_1	1630_0_35	2443_46_185	383_3_1	387_6_84	106_3_103	105_4_33
214_6_1	218_5_1	219_3_24	1775_6_31	25_0_1	1771_0_38	1257_3_53	28_4_48	1073_3_1	94_0_19	405_3_1	1467_3_2	1461_6_36	1094_3_77	1159_3_13	670_0_4	2702_5_67	121_6_11	266_6_1	1554_6_103	1557_0_20	55_2_716	1996_4_202	1559_3_330	416_6_13	530_5_46	2793_6_109	1322_6_36	56_4_1	709_3_137	1235_3_170	982_3_1	317_3_1	984_6_1	1482_6_2	390_6_1	111_6_6	277_6_1	428_6_1	3_4_37	2171_3_22	1397_0_75	364_4_47	362_1_1	1630_0_34	2443_46_186	383_3_1	387_6_78	106_3_106	105_4_26
214_6_1	218_5_1	219_3_31	1775_6_29	25_0_1	1771_0_41	1257_3_45	28_4_50	1073_3_1	94_0_18	405_3_1	1467_3_2	1461_6_34	1094_3_75	1159_3_14	670_0_5	2702_5_61	121_6_12	266_6_1	1554_6_101	1557_0_23	55_2_728	1996_4_201	1559_3_321	416_6_14	530_5_43	2793_6_112	1322_6_33	56_4_1	709_3_130	1235_3_172	982_3_1	317_3_1	984_6_1	1482_6_1	390_6_1	111_6_6	277_6_1	428_6_1	3_4_34	2171_3_22	1397_0_73	364_4_48	362_1_1	1630_0_37	2443_46_187	383_3_1	387_6_80	106_3_108	105_4_22
214_6_1	218_5_1	219_3_26	1775_6_28	25_0_1	1771_0_39	1257_3_44	28_4_45	94_0_18	405_3_1	548_3_281	1461_6_34	1094_3_70	1159_3_14	670_0_6	2702_5_58	121_6_16	266_6_1	1554_6_98	1557_0_21	55_2_747	56_4_1	1559_3_322	416_6_16	530_5_37	2793_6_108	1322_6_30	709_3_137	1235_3_170	982_3_1	317_3_1	984_6_1	271_5_125	390_6_1	111_6_6	277_6_1	428_6_1	3_4_37	2171_3_24	1397_0_76	364_4_51	362_1_1	1630_0_39	2443_46_178	383_3_1	387_6_72	249_0_1	105_4_16	902_1_1	2277_0_100
214_6_1	218_5_1	219_3_28	1775_6_32	25_0_1	1771_0_45	1257_3_49	28_4_44	94_0_15	405_3_1	548_3_279	1461_6_30	1094_3_71	1159_3_10	670_0_7	2702_5_58	121_6_17	266_6_1	1554_6_91	1557_0_21	55_2_739	56_4_1	1559_3_325	416_6_15	530_5_43	2793_6_116	1322_6_30	709_3_129	1235_3_174	982_3_1	317_3_1	984_6_1	271_5_131	390_6_1	111_6_7	277_6_1	428_6_1	3_4_39	2171_3_26	1397_0_77	364_4_51	362_1_1	1630_0_44	2443_46_176	383_3_1	387_6_73	249_0_1	105_4_16	902_1_1	2277_0_108
214_6_1	218_5_1	219_3_31	1775_6_32	25_0_1	1771_0_45	1257_3_46	28_4_43	94_0_11	405_3_1	548_3_264	1461_6_34	1094_3_78	1159_3_7	670_0_8	2702_5_61	121_6_21	266_6_1	1554_6_90	1557_0_21	55_2_741	56_4_1	1559_3_314	416_6_13	530_5_36	2793_6_119	1322_6_25	709_3_140	1235_3_169	982_3_1	317_3_1	984_6_1	271_5_130	390_6_1	111_6_6	277_6_1	428_6_1	3_4_40	2171_3_29	1397_0_79	364_4_49	362_1_1	1630_0_42	2443_46_184	383_3_1	387_6_69	249_0_1	105_4_15	902_1_1	2277_0_112
214_6_1	218_5_1	219_3_37	1775_6_32	25_0_1	1771_0_42	1257_3_43	28_4_42	94_0_11	405_3_1	548_3_266	1461_6_29	1094_3_82	1159_3_9	670_0_7	2702_5_61	121_6_20	266_6_1	1554_6_80	1557_0_23	55_2_744	56_4_1	1559_3_331	416_6_13	530_5_32	2793_6_112	1322_6_27	709_3_131	1235_3_164	982_3_1	317_3_1	984_6_1	271_5_140	390_6_1	111_6_7	277_6_1	428_6_1	3_4_31	2171_3_20	1397_0_77	364_4_56	362_1_1	1630_0_45	2443_46_189	383_3_1	387_6_70	249_0_1	105_4_15	902_1_1	2277_0_108
214_6_1	218_5_1	219_3_30	1775_6_32	25_0_1	1771_0_46	1257_3_47	28_4_44	94_0_11	405_3_1	548_3_260	1461_6_30	1094_3_76	1159_3_8	670_0_8	2702_5_61	121_6_16	266_6_1	1554_6_90	1557_0_23	55_2_733	56_4_1	1559_3_328	416_6_15	530_5_35	2793_6_114	1322_6_23	709_3_131	1235_3_177	982_3_1	317_3_1	984_6_1	271_5_138	390_6_1	111_6_9	277_6_1	428_6_1	3_4_29	2171_3_26	1397_0_75	364_4_49	362_1_1	1630_0_44	2443_46_196	383_3_1	387_6_63	249_0_1	105_4_17	902_1_1	2277_0_105
214_6_1	218_5_1	219_3_31	1775_6_36	25_0_1	1771_0_45	1257_3_47	28_4_42	94_0_12	405_3_1	548_3_277	1461_6_32	1094_3_84	1159_3_8	670_0_8	2702_5_64	121_6_16	266_6_1	1554_6_82	1557_0_23	55_2_747	56_4_1	1559_3_329	416_6_13	530_5_40	2793_6_103	1322_6_24	709_3_131	1235_3_173	982_3_1	317_3_1	984_6_1	271_5_152	390_6_1	111_6_11	277_6_1	428_6_1	3_4_23	2171_3_23	1397_0_73	364_4_50	362_1_1	1630_0_49	2443_46_183	383_3_1	387_6_62	249_0_1	105_4_14	902_1_1	2277_0_116
214_6_1	218_5_1	219_3_28	1775_6_36	25_0_1	1771_0_54	1257_3_50	28_4_41	94_0_11	405_3_1	548_3_275	1461_6_33	1094_3_91	1159_3_7	670_0_11	2702_5_69	121_6_14	266_6_1	1554_6_84	1557_0_22	55_2_728	56_4_1	1559_3_335	416_6_11	530_5_37	2793_6_105	1322_6_27	709_3_134	1235_3_167	982_3_1	317_3_1	984_6_1	271_5_152	390_6_1	111_6_10	277_6_1	428_6_1	3_4_25	2171_3_20	1397_0_71	364_4_53	362_1_1	1630_0_52	2443_46_184	383_3_1	387_6_61	249_0_1	105_4_11	902_1_1	2277_0_113
214_6_1	218_5_1	219_3_31	1775_6_34	25_0_1	1771_0_51	1257_3_52	28_4_42	94_0_13	405_3_1	548_3_273	1461_6_31	1094_3_90	1159_3_7	670_0_9	2702_5_66	121_6_13	266_6_1	1554_6_84	1557_0_21	55_2_735	56_4_1	1559_3_335	416_6_10	530_5_39	2793_6_102	1322_6_31	709_3_139	1235_3_167	982_3_1	317_3_1	984_6_1	271_5_143	390_6_1	111_6_10	277_6_1	428_6_1	3_4_28	2171_3_24	1397_0_68	364_4_49	362_1_1	1630_0_51	2443_46_181	383_3_1	387_6_54	249_0_1	105_4_16	902_1_1	2277_0_111
214_6_1	218_5_1	219_3_27	1775_6_34	25_0_1	1771_0_54	1257_3_51	28_4_43	94_0_11	405_3_1	548_3_272	1461_6_30	1094_3_89	1159_3_6	670_0_9	2702_5_72	121_6_11	266_6_1	1554_6_87	1557_0_21	55_2_729	56_4_1	1559_3_353	416_6_9	530_5_38	2793_6_104	1322_6_30	709_3_133	1235_3_183	982_3_1	317_3_1	984_6_1	271_5_146	390_6_1	111_6_8	277_6_1	428_6_1	3_4_30	2171_3_27	1397_0_66	364_4_45	362_1_1	1630_0_51	2443_46_183	383_3_1	387_6_56	249_0_1	105_4_14	902_1_1	2277_0_115
214_6_1	218_5_1	219_3_21	1775_6_34	25_0_1	1771_0_60	1257_3_50	28_4_45	94_0_9	405_3_1	548_3_262	1461_6_36	1094_3_90	1159_3_6	670_0_10	2702_5_66	121_6_11	266_6_1	1554_6_88	1557_0_24	55_2_743	56_4_1	1559_3_368	416_6_9	530_5_42	2793_6_95	1322_6_31	709_3_128	1235_3_185	982_3_1	317_3_1	984_6_1	271_5_157	390_6_1	111_6_7	277_6_1	428_6_1	3_4_29	2171_3_27	1397_0_71	364_4_43	362_1_1	1630_0_54	2443_46_185	383_3_1	387_6_56	249_0_1	105_4_13	902_1_1	2277_0_120
214_6_1	218_5_1	219_3_18	1775_6_32	25_0_1	1771_0_50	1257_3_49	28_4_46	94_0_7	405_3_1	548_3_275	1461_6_36	1094_3_85	1159_3_8	670_0_9	2702_5_66	121_6_13	266_6_1	1554_6_88	1557_0_21	55_2_745	56_4_1	1559_3_368	416_6_7	530_5_36	2793_6_92	1322_6_29	709_3_141	1235_3_183	982_3_1	317_3_1	984_6_1	271_5_151	390_6_1	111_6_7	277_6_1	428_6_1	3_4_25	2171_3_28	1397_0_76	364_4_49	362_1_1	1630_0_54	2443_46_187	383_3_1	387_6_58	249_0_1	105_4_15	902_1_1	2277_0_116
214_6_1	218_5_1	219_3_18	1775_6_31	25_0_1	1771_0_53	1257_3_49	28_4_48	94_0_8	405_3_1	548_3_280	1461_6_34	1094_3_87	1159_3_8	670_0_9	2702_5_69	121_6_12	266_6_1	1554_6_89	1557_0_21	55_2_736	56_4_1	1559_3_371	416_6_7	530_5_36	2793_6_97	1322_6_32	709_3_134	1235_3_173	982_3_1	317_3_1	984_6_1	271_5_154	390_6_1	111_6_7	277_6_1	428_6_1	3_4_23	2171_3_26	1397_0_80	364_4_47	362_1_1	1630_0_58	2443_46_194	383_3_1	387_6_59	249_0_1	105_4_13	902_1_1	2277_0_111
214_6_1	218_5_1	219_3_19	1775_6_27	25_0_1	1771_0_59	1257_3_51	28_4_48	94_0_8	405_3_1	548_3_287	1461_6_37	1094_3_96	1159_3_8	670_0_7	2702_5_75	121_6_11	266_6_1	1554_6_88	1557_0_19	55_2_729	56_4_1	1559_3_377	416_6_6	530_5_36	2793_6_97	1322_6_29	709_3_134	1235_3_176	982_3_1	317_3_1	984_6_1	271_5_156	390_6_1	111_6_7	277_6_1	428_6_1	3_4_21	2171_3_30	1397_0_83	364_4_49	362_1_1	1630_0_53	2443_46_181	383_3_1	387_6_65	249_0_1	105_4_13	902_1_1	2277_0_118
214_6_1	218_5_1	219_3_15	1775_6_26	25_0_1	1771_0_53	1257_3_50	28_4_48	94_0_8	405_3_1	548_3_292	1461_6_37	1094_3_81	1159_3_3	670_0_8	2702_5_74	121_6_13	266_6_1	1554_6_87	1557_0_17	55_2_730	56_4_1	1559_3_390	416_6_5	530_5_40	2793_6_109	1322_6_21	709_3_142	1235_3_174	982_3_1	317_3_1	984_6_1	271_5_152	390_6_1	111_6_5	277_6_1	428_6_1	3_4_22	2171_3_28	1397_0_80	364_4_51	362_1_1	1630_0_50	2443_46_177	383_3_1	387_6_57	249_0_1	105_4_12	902_1_1	2277_0_124
214_6_1	218_5_1	219_3_15	1775_6_22	25_0_1	1771_0_56	1257_3_46	28_4_48	94_0_8	405_3_1	548_3_293	1461_6_37	1094_3_75	1159_3_4	670_0_7	2702_5_75	121_6_9	266_6_1	1554_6_83	1557_0_15	55_2_719	56_4_1	1559_3_386	416_6_3	530_5_41	2793_6_108	1322_6_20	709_3_150	1235_3_170	982_3_1	317_3_1	984_6_1	271_5_156	390_6_1	111_6_5	277_6_1	428_6_1	3_4_18	2171_3_28	1397_0_77	364_4_48	362_1_1	1630_0_45	2443_46_185	383_3_1	387_6_56	249_0_1	105_4_10	902_1_1	2277_0_130
214_6_1	218_5_1	219_3_16	1775_6_24	25_0_1	1771_0_56	1257_3_47	28_4_54	94_0_5	405_3_1	548_3_292	1461_6_37	1094_3_75	1159_3_4	670_0_6	2702_5_76	121_6_8	266_6_1	1554_6_83	1557_0_13	55_2_710	56_4_1	1559_3_395	416_6_3	530_5_37	2793_6_106	1322_6_19	709_3_141	1235_3_169	982_3_1	317_3_1	984_6_1	271_5_166	390_6_1	111_6_4	277_6_1	428_6_1	3_4_20	2171_3_35	1397_0_73	364_4_43	362_1_1	1630_0_49	2443_46_175	383_3_1	387_6_60	249_0_1	105_4_12	902_1_1	2277_0_124
214_6_1	218_5_1	219_3_20	1775_6_26	25_0_1	1771_0_62	1257_3_46	28_4_51	94_0_5	405_3_1	548_3_295	1461_6_37	1094_3_78	1159_3_5	670_0_7	2702_5_71	121_6_10	266_6_1	1554_6_74	1557_0_10	55_2_726	56_4_1	1559_3_400	416_6_3	530_5_39	2793_6_106	1322_6_15	709_3_147	1235_3_159	982_3_1	317_3_1	984_6_1	271_5_161	390_6_1	111_6_2	277_6_1	428_6_1	3_4_20	2171_3_37	1397_0_73	364_4_38	362_1_1	1630_0_47	2443_46_170	383_3_1	387_6_58	249_0_1	105_4_10	902_1_1	2277_0_136
214_6_1	218_5_1	219_3_18	1775_6_29	25_0_1	1771_0_64	1257_3_45	28_4_57	94_0_6	405_3_1	548_3_302	1461_6_38	1094_3_76	1159_3_5	670_0_7	2702_5_72	121_6_8	266_6_1	1554_6_80	1557_0_10	55_2_733	56_4_1	1559_3_384	416_6_2	530_5_42	2793_6_104	1322_6_14	709_3_151	1235_3_151	982_3_1	317_3_1	984_6_1	271_5_175	390_6_1	111_6_2	277_6_1	428_6_1	3_4_21	2171_3_36	1397_0_80	364_4_38	362_1_1	1630_0_48	2443_46_175	383_3_1	387_6_52	249_0_1	105_4_9	902_1_1	2277_0_134
214_6_1	218_5_1	219_3_16	1775_6_31	25_0_1	1771_0_60	1257_3_45	28_4_64	94_0_6	405_3_1	548_3_311	1461_6_42	1094_3_78	1159_3_6	670_0_7	2702_5_69	121_6_9	266_6_1	1554_6_84	1557_0_10	55_2_768	56_4_1	1559_3_387	416_6_3	530_5_40	2793_6_100	1322_6_13	709_3_144	1235_3_141	982_3_1	317_3_1	984_6_1	271_5_188	390_6_1	111_6_3	277_6_1	428_6_1	3_4_22	2171_3_38	1397_0_75	364_4_41	362_1_1	1630_0_52	2443_46_164	383_3_1	387_6_51	249_0_1	105_4_9	902_1_1	2277_0_136
214_6_1	218_5_1	219_3_20	1775_6_29	25_0_1	1771_0_63	1257_3_47	28_4_62	94_0_6	405_3_1	548_3_323	1461_6_39	1094_3_77	1159_3_6	670_0_4	2702_5_72	121_6_12	266_6_1	1554_6_88	1557_0_12	55_2_772	56_4_1	1559_3_405	416_6_2	530_5_37	2793_6_104	1322_6_14	709_3_141	1235_3_134	982_3_1	317_3_1	984_6_1	271_5_177	390_6_1	111_6_2	277_6_1	428_6_1	3_4_18	2171_3_32	1397_0_84	364_4_45	362_1_1	1630_0_50	2443_46_165	383_3_1	387_6_48	249_0_1	105_4_9	902_1_1	2277_0_134
214_6_1	218_5_1	219_3_20	1775_6_24	25_0_1	1771_0_63	1257_3_54	28_4_60	94_0_7	405_3_1	548_3_316	1461_6_42	1094_3_77	1159_3_7	670_0_4	2702_5_75	121_6_13	266_6_1	1554_6_87	1557_0_14	55_2_770	56_4_1	1559_3_413	416_6_2	530_5_46	2793_6_105	1322_6_14	709_3_147	1235_3_139	982_3_1	317_3_1	984_6_1	271_5_185	390_6_1	111_6_3	277_6_1	428_6_1	3_4_16	2171_3_35	1397_0_83	364_4_50	362_1_1	1630_0_51	2443_46_154	383_3_1	387_6_50	249_0_1	105_4_9	902_1_1	2277_0_134
214_6_1	218_5_1	219_3_20	1775_6_24	25_0_1	1771_0_62	1257_3_46	28_4_61	94_0_8	405_3_1	548_3_327	1461_6_45	1094_3_76	1159_3_7	670_0_4	2702_5_76	121_6_13	266_6_1	1554_6_88	1557_0_10	55_2_766	56_4_1	1559_3_423	416_6_3	530_5_48	2793_6_109	1322_6_14	709_3_140	1235_3_129	982_3_1	317_3_1	984_6_1	271_5_183	390_6_1	111_6_2	277_6_1	428_6_1	3_4_14	2171_3_34	1397_0_83	364_4_45	362_1_1	1630_0_52	2443_46_162	383_3_1	387_6_51	249_0_1	105_4_10	902_1_1	2277_0_123
214_6_1	218_5_1	219_3_18	1775_6_26	25_0_1	1771_0_63	1257_3_47	28_4_58	94_0_6	405_3_1	548_3_315	1461_6_45	1094_3_77	1159_3_7	670_0_2	2702_5_88	121_6_11	266_6_1	1554_6_93	1557_0_10	55_2_768	56_4_1	1559_3_429	416_6_3	530_5_51	2793_6_111	1322_6_17	709_3_129	1235_3_122	982_3_1	317_3_1	984_6_1	271_5_178	390_6_1	111_6_2	277_6_1	428_6_1	3_4_19	2171_3_37	1397_0_78	364_4_51	362_1_1	1630_0_55	2443_46_161	383_3_1	387_6_49	249_0_1	105_4_13	902_1_1	2277_0_131
214_6_1	218_5_1	219_3_16	1775_6_29	25_0_1	1771_0_63	1257_3_45	28_4_49	94_0_6	405_3_1	548_3_323	1461_6_46	1094_3_70	1159_3_6	670_0_3	2702_5_82	121_6_12	266_6_1	1554_6_87	1557_0_13	55_2_759	56_4_1	1559_3_416	416_6_2	530_5_48	2793_6_109	1322_6_12	709_3_128	1235_3_121	982_3_1	317_3_1	984_6_1	271_5_179	390_6_1	111_6_3	277_6_1	428_6_1	3_4_21	2171_3_38	1397_0_77	364_4_56	362_1_1	1630_0_56	2443_46_161	383_3_1	387_6_49	249_0_1	105_4_12	902_1_1	2277_0_144
214_6_1	218_5_1	219_3_20	1775_6_25	25_0_1	1771_0_69	1257_3_42	28_4_49	94_0_6	405_3_1	548_3_318	1461_6_41	1094_3_75	1159_3_7	670_0_3	2702_5_76	121_6_12	266_6_1	1554_6_87	1557_0_12	55_2_728	56_4_1	1559_3_421	416_6_3	530_5_47	2793_6_106	1322_6_13	709_3_129	1235_3_122	982_3_1	317_3_1	984_6_1	271_5_175	390_6_1	111_6_1	277_6_1	428_6_1	3_4_18	2171_3_42	1397_0_89	364_4_60	362_1_1	1630_0_56	2443_46_158	383_3_1	387_6_49	249_0_1	105_4_11	902_1_1	2277_0_143
214_6_1	218_5_1	219_3_22	1775_6_26	25_0_1	1771_0_70	1257_3_40	28_4_48	94_0_6	405_3_1	548_3_298	1461_6_40	1094_3_78	1159_3_5	670_0_4	2702_5_83	121_6_14	266_6_1	1554_6_95	1557_0_14	55_2_728	56_4_1	1559_3_418	416_6_3	530_5_45	2793_6_96	1322_6_12	709_3_127	1235_3_115	982_3_1	317_3_1	984_6_1	271_5_166	390_6_1	111_6_1	277_6_1	428_6_1	3_4_18	2171_3_41	1397_0_92	364_4_62	362_1_1	1630_0_52	2443_46_158	383_3_1	387_6_45	249_0_1	105_4_12	902_1_1	2277_0_147
214_6_1	218_5_1	219_3_24	1775_6_21	25_0_1	1771_0_60	1257_3_38	28_4_44	94_0_4	405_3_1	548_3_300	1461_6_38	1094_3_84	1159_3_6	670_0_4	2702_5_83	121_6_13	266_6_1	1554_6_98	1557_0_15	55_2_741	56_4_1	1559_3_410	416_6_3	530_5_41	2793_6_104	1322_6_12	709_3_121	1235_3_122	982_3_1	317_3_1	984_6_1	271_5_160	390_6_1	111_6_1	277_6_1	428_6_1	3_4_22	2171_3_41	1397_0_95	364_4_57	362_1_1	1630_0_54	2443_46_163	383_3_1	387_6_40	249_0_1	105_4_12	902_1_1	2277_0_146
214_6_1	218_5_1	219_3_18	1775_6_20	25_0_1	1771_0_59	1257_3_37	28_4_42	94_0_4	405_3_1	548_3_284	1461_6_44	1094_3_87	1159_3_7	670_0_2	2702_5_86	121_6_13	266_6_1	1554_6_90	1557_0_13	55_2_742	56_4_1	1559_3_411	416_6_3	530_5_43	2793_6_109	1322_6_13	709_3_110	1235_3_132	982_3_1	317_3_1	984_6_1	271_5_154	390_6_1	111_6_1	277_6_1	428_6_1	3_4_22	2171_3_36	1397_0_90	364_4_63	362_1_1	1630_0_56	2443_46_175	383_3_1	387_6_38	249_0_1	105_4_9	902_1_1	2277_0_140
214_6_1	218_5_1	219_3_14	1775_6_18	25_0_1	1771_0_56	1257_3_38	28_4_37	94_0_3	405_3_1	548_3_295	1461_6_41	1094_3_87	1159_3_6	670_0_2	2702_5_83	121_6_15	266_6_1	1554_6_92	1557_0_12	55_2_746	56_4_1	1559_3_400	416_6_4	530_5_47	2793_6_99	1322_6_13	709_3_116	1235_3_131	982_3_1	317_3_1	984_6_1	271_5_164	390_6_1	111_6_1	277_6_1	428_6_1	3_4_23	2171_3_36	1397_0_85	364_4_60	362_1_1	1630_0_60	2443_46_177	383_3_1	387_6_38	249_0_1	105_4_11	902_1_1	2277_0_149
214_6_1	218_5_1	219_3_12	1775_6_15	25_0_1	1771_0_55	1257_3_31	28_4_36	94_0_3	405_3_1	548_3_299	1461_6_38	1094_3_91	1159_3_7	670_0_3	2702_5_88	121_6_16	266_6_1	1554_6_87	1557_0_13	55_2_726	56_4_1	1559_3_394	416_6_4	530_5_40	2793_6_106	1322_6_12	709_3_121	1235_3_136	982_3_1	317_3_1	984_6_1	271_5_165	390_6_1	111_6_1	277_6_1	428_6_1	3_4_21	2171_3_42	1397_0_87	364_4_61	362_1_1	1630_0_61	2443_46_185	383_3_1	387_6_34	249_0_1	105_4_13	902_1_1	2277_0_148
214_6_1	218_5_1	219_3_9	1775_6_9	25_0_1	1771_0_58	1257_3_36	28_4_38	94_0_2	405_3_1	548_3_292	1461_6_42	1094_3_92	1159_3_5	670_0_3	2702_5_92	121_6_16	266_6_1	1554_6_85	1557_0_10	55_2_731	56_4_1	1559_3_383	416_6_4	530_5_35	2793_6_104	1322_6_11	709_3_118	1235_3_140	982_3_1	317_3_1	984_6_1	271_5_159	390_6_1	111_6_1	277_6_1	428_6_1	3_4_15	2171_3_44	1397_0_91	364_4_57	362_1_1	1630_0_64	2443_46_189	383_3_1	387_6_37	249_0_1	105_4_10	902_1_1	2277_0_146
214_6_1	218_5_1	219_3_9	1775_6_8	25_0_1	1771_0_59	1257_3_39	28_4_35	94_0_2	405_3_1	548_3_303	1461_6_42	1094_3_84	1159_3_4	670_0_4	2702_5_87	121_6_19	266_6_1	1554_6_88	1557_0_12	55_2_726	56_4_1	1559_3_388	416_6_5	530_5_40	2793_6_93	1322_6_10	709_3_114	1235_3_144	982_3_1	317_3_1	984_6_1	271_5_167	390_6_1	111_6_1	277_6_1	428_6_1	3_4_14	2171_3_45	1397_0_92	364_4_52	362_1_1	1630_0_64	2443_46_171	383_3_1	387_6_38	249_0_1	105_4_12	902_1_1	2277_0_148
214_6_1	218_5_1	219_3_5	1775_6_5	25_0_1	1771_0_63	1257_3_43	28_4_37	405_3_1	548_3_319	1461_6_41	1094_3_81	1159_3_4	670_0_5	2702_5_84	121_6_17	266_6_1	1554_6_76	1557_0_12	55_2_710	56_4_1	1559_3_396	416_6_5	530_5_36	370_0_1	1322_6_8	709_3_112	1235_3_153	982_3_1	317_3_1	984_6_1	271_5_166	390_6_1	111_6_1	277_6_1	428_6_1	3_4_10	2171_3_47	1397_0_103	364_4_55	362_1_1	1630_0_65	2443_46_186	383_3_1	387_6_37	249_0_1	105_4_13	902_1_1	2277_0_136	32_0_1
214_6_1	218_5_1	219_3_5	1775_6_4	25_0_1	1771_0_63	1257_3_47	28_4_36	405_3_1	548_3_312	1461_6_43	1094_3_86	1159_3_4	670_0_5	2702_5_89	121_6_19	266_6_1	1554_6_80	1557_0_12	55_2_695	56_4_1	1559_3_399	416_6_4	530_5_38	370_0_1	1322_6_10	709_3_123	1235_3_158	982_3_1	317_3_1	984_6_1	271_5_157	390_6_1	111_6_1	277_6_1	428_6_1	3_4_9	2171_3_42	1397_0_93	364_4_55	362_1_1	1630_0_61	2443_46_186	383_3_1	387_6_42	249_0_1	105_4_10	902_1_1	2277_0_133	32_0_1
214_6_1	218_5_1	219_3_6	1775_6_6	25_0_1	1771_0_63	1257_3_53	28_4_34	405_3_1	548_3_333	1461_6_43	1094_3_85	1159_3_4	670_0_6	2702_5_88	121_6_20	266_6_1	1554_6_73	1557_0_14	55_2_663	56_4_1	1559_3_388	416_6_5	530_5_41	370_0_1	1322_6_6	709_3_119	1235_3_155	982_3_1	317_3_1	984_6_1	271_5_165	390_6_1	111_6_1	277_6_1	428_6_1	3_4_8	2171_3_40	1397_0_102	364_4_60	362_1_1	1630_0_60	2443_46_183	383_3_1	387_6_43	249_0_1	105_4_10	902_1_1	2277_0_130	32_0_1
214_6_1	218_5_1	219_3_6	1775_6_4	25_0_1	1771_0_64	1257_3_54	28_4_33	405_3_1	548_3_330	1461_6_50	1094_3_83	1159_3_6	670_0_4	2702_5_88	121_6_19	266_6_1	1554_6_77	1557_0_15	55_2_685	56_4_1	1559_3_393	416_6_3	530_5_38	370_0_1	1322_6_10	709_3_123	1235_3_156	982_3_1	317_3_1	984_6_1	271_5_166	390_6_1	111_6_1	277_6_1	428_6_1	3_4_6	2171_3_41	1397_0_105	364_4_58	362_1_1	1630_0_57	2443_46_186	383_3_1	387_6_40	249_0_1	105_4_10	902_1_1	2277_0_128	32_0_1
214_6_1	218_5_1	219_3_7	1775_6_3	25_0_1	1771_0_60	1257_3_56	28_4_35	405_3_1	548_3_333	1461_6_53	1094_3_91	1159_3_7	670_0_3	2702_5_91	121_6_22	266_6_1	1554_6_73	1557_0_12	55_2_696	56_4_1	1559_3_398	416_6_3	530_5_36	370_0_1	1322_6_13	709_3_131	1235_3_150	982_3_1	317_3_1	984_6_1	271_5_171	390_6_1	111_6_1	277_6_1	428_6_1	3_4_7	2171_3_35	1397_0_92	364_4_60	362_1_1	1630_0_57	2443_46_192	383_3_1	387_6_37	249_0_1	105_4_5	902_1_1	2277_0_118	32_0_1
214_6_1	218_5_1	219_3_9	1775_6_3	25_0_1	1771_0_58	1257_3_56	28_4_39	405_3_1	548_3_337	1461_6_57	1094_3_81	1159_3_8	670_0_4	2702_5_96	121_6_18	266_6_1	1554_6_67	1557_0_10	55_2_723	56_4_1	1559_3_413	416_6_6	530_5_40	370_0_1	1322_6_12	709_3_119	1235_3_135	982_3_1	317_3_1	984_6_1	271_5_176	390_6_1	111_6_1	277_6_1	428_6_1	3_4_4	2171_3_39	1397_0_90	364_4_53	362_1_1	1630_0_62	2443_46_195	383_3_1	387_6_36	249_0_1	105_4_5	902_1_1	2277_0_120	32_0_1
214_6_1	218_5_1	219_3_7	1775_6_3	25_0_1	1771_0_69	1257_3_62	28_4_42	405_3_1	548_3_335	1461_6_58	1094_3_82	1159_3_8	670_0_4	2702_5_101	121_6_21	266_6_1	1554_6_76	1557_0_8	55_2_712	56_4_1	1559_3_418	416_6_6	530_5_43	370_0_1	1322_6_17	709_3_105	1235_3_145	982_3_1	317_3_1	984_6_1	271_5_171	390_6_1	111_6_1	277_6_1	428_6_1	3_4_4	2171_3_41	1397_0_90	364_4_51	362_1_1	1630_0_62	2443_46_200	383_3_1	387_6_35	249_0_1	105_4_4	902_1_1	2277_0_110	32_0_1
214_6_1	218_5_1	219_3_4	1775_6_2	25_0_1	1771_0_65	1257_3_70	28_4_45	405_3_1	548_3_324	1461_6_57	1094_3_82	1159_3_7	670_0_3	2702_5_101	121_6_23	266_6_1	1554_6_82	1557_0_8	55_2_745	56_4_1	1559_3_406	416_6_7	530_5_43	370_0_1	1322_6_20	709_3_112	1235_3_148	982_3_1	317_3_1	984_6_1	271_5_167	390_6_1	111_6_1	277_6_1	428_6_1	3_4_4	2171_3_38	1397_0_89	364_4_47	362_1_1	1630_0_59	2443_46_184	383_3_1	387_6_44	249_0_1	105_4_3	902_1_1	2277_0_113	32_0_1
214_6_1	218_5_1	219_3_4	1775_6_2	25_0_1	1771_0_68	1257_3_61	28_4_48	405_3_1	548_3_329	1461_6_59	1094_3_77	1159_3_9	670_0_2	2702_5_101	121_6_25	266_6_1	1554_6_84	1557_0_7	55_2_724	56_4_1	1559_3_417	416_6_8	530_5_43	370_0_1	1322_6_22	709_3_116	1235_3_161	982_3_1	317_3_1	984_6_1	271_5_165	390_6_1	111_6_1	277_6_1	428_6_1	3_4_4	2171_3_39	1397_0_81	364_4_41	362_1_1	1630_0_57	2443_46_186	383_3_1	387_6_36	249_0_1	105_4_5	902_1_1	2277_0_110	32_0_1
214_6_1	218_5_1	219_3_2	1775_6_1	25_0_1	1771_0_66	1257_3_69	28_4_40	405_3_1	548_3_328	1461_6_60	1094_3_72	1159_3_7	670_0_3	2702_5_96	121_6_27	266_6_1	1554_6_87	1557_0_7	55_2_743	56_4_1	1559_3_429	416_6_7	530_5_41	370_0_1	1322_6_24	709_3_119	1235_3_167	982_3_1	317_3_1	984_6_1	271_5_159	390_6_1	111_6_1	277_6_1	428_6_1	3_4_4	2171_3_41	1397_0_76	364_4_42	362_1_1	1630_0_56	2443_46_198	383_3_1	387_6_31	249_0_1	105_4_5	902_1_1	2277_0_110	32_0_1
214_6_1	218_5_1	219_3_1	1775_6_1	25_0_1	1771_0_61	1257_3_75	28_4_37	405_3_1	548_3_317	1461_6_56	1094_3_71	1159_3_6	670_0_4	2702_5_97	121_6_27	266_6_1	1554_6_85	1557_0_4	55_2_756	56_4_1	1559_3_429	416_6_8	530_5_41	370_0_1	1322_6_27	709_3_107	1235_3_171	982_3_1	317_3_1	984_6_1	271_5_161	390_6_1	111_6_1	277_6_1	428_6_1	3_4_3	2171_3_35	1397_0_68	364_4_36	362_1_1	1630_0_65	2443_46_192	383_3_1	387_6_33	249_0_1	105_4_3	902_1_1	2277_0_111	32_0_1
214_6_1	218_5_1	219_3_2	1775_6_2	25_0_1	1771_0_65	1257_3_77	28_4_39	405_3_1	548_3_330	1461_6_55	1094_3_70	1159_3_6	670_0_4	2702_5_103	121_6_30	266_6_1	1554_6_82	1557_0_1	55_2_752	56_4_1	1559_3_449	416_6_9	530_5_43	370_0_1	1322_6_28	709_3_96	1235_3_173	982_3_1	317_3_1	984_6_1	271_5_153	390_6_1	111_6_1	277_6_1	428_6_1	3_4_2	2171_3_33	1397_0_60	364_4_44	362_1_1	1630_0_64	2443_46_194	383_3_1	387_6_26	249_0_1	105_4_3	902_1_1	2277_0_105	32_0_1
214_6_1	218_5_1	219_3_2	1775_6_2	25_0_1	1771_0_67	1257_3_69	28_4_39	405_3_1	548_3_329	1461_6_47	1094_3_75	1159_3_6	670_0_7	2702_5_110	121_6_31	266_6_1	1554_6_81	55_2_750	56_4_1	1559_3_440	416_6_8	530_5_45	370_0_1	1322_6_26	709_3_96	1235_3_163	982_3_1	317_3_1	984_6_1	271_5_148	390_6_1	111_6_1	277_6_1	428_6_1	3_4_1	2171_3_35	1397_0_64	364_4_41	362_1_1	1630_0_69	2443_46_200	383_3_1	387_6_26	249_0_1	105_4_5	902_1_1	2277_0_100	32_0_1	1541_6_1
214_6_1	218_5_1	219_3_1	1775_6_2	25_0_1	1771_0_59	1257_3_70	28_4_33	405_3_1	548_3_324	1461_6_45	1094_3_69	1159_3_6	670_0_6	2702_5_106	121_6_35	266_6_1	1554_6_84	55_2_768	56_4_1	1559_3_436	416_6_9	530_5_45	370_0_1	1322_6_26	709_3_91	1235_3_169	982_3_1	317_3_1	984_6_1	271_5_137	390_6_1	111_6_1	277_6_1	428_6_1	3_4_2	2171_3_37	1397_0_57	364_4_34	362_1_1	1630_0_75	2443_46_194	383_3_1	387_6_30	249_0_1	105_4_5	902_1_1	2277_0_103	32_0_1	1541_6_1
214_6_1	218_5_1	219_3_1	1775_6_3	25_0_1	1771_0_61	1257_3_70	28_4_33	405_3_1	548_3_322	1461_6_50	1094_3_73	1159_3_6	670_0_5	2702_5_103	121_6_31	266_6_1	1554_6_81	55_2_754	56_4_1	1559_3_463	416_6_8	530_5_46	370_0_1	1322_6_23	709_3_88	1235_3_184	982_3_1	317_3_1	984_6_1	271_5_124	390_6_1	111_6_1	277_6_1	428_6_1	2171_3_41	1397_0_59	364_4_37	362_1_1	1630_0_64	2443_46_190	383_3_1	387_6_27	249_0_1	105_4_5	902_1_1	2277_0_102	32_0_1	1541_6_1	34_6_1
214_6_1	218_5_1	219_3_1	1775_6_2	25_0_1	1771_0_59	1257_3_64	28_4_35	405_3_1	548_3_314	1461_6_41	1094_3_69	1159_3_9	670_0_6	2702_5_110	121_6_31	266_6_1	1554_6_80	55_2_762	56_4_1	1559_3_458	416_6_7	530_5_47	370_0_1	1322_6_25	709_3_86	1235_3_187	982_3_1	317_3_1	984_6_1	271_5_118	390_6_1	111_6_1	277_6_1	428_6_1	2171_3_44	1397_0_57	364_4_40	362_1_1	1630_0_63	2443_46_196	383_3_1	387_6_27	249_0_1	105_4_8	902_1_1	2277_0_97	32_0_1	1541_6_1	34_6_1
214_6_1	218_5_1	219_3_1	1775_6_3	25_0_1	1771_0_57	1257_3_63	28_4_29	405_3_1	548_3_311	1461_6_40	1094_3_71	1159_3_5	670_0_5	2702_5_107	121_6_25	266_6_1	1554_6_84	55_2_753	56_4_1	1559_3_463	416_6_6	530_5_39	370_0_1	1322_6_26	709_3_78	1235_3_191	982_3_1	317_3_1	984_6_1	271_5_123	390_6_1	111_6_1	277_6_1	428_6_1	2171_3_47	1397_0_55	364_4_40	362_1_1	1630_0_64	2443_46_207	383_3_1	387_6_28	249_0_1	105_4_7	902_1_1	2277_0_97	32_0_1	1541_6_1	34_6_1
214_6_1	218_5_1	219_3_1	1775_6_2	25_0_1	1771_0_60	1257_3_70	28_4_29	405_3_1	548_3_307	1461_6_42	1094_3_70	1159_3_4	670_0_3	2702_5_97	121_6_28	266_6_1	1554_6_77	55_2_768	56_4_1	1559_3_479	416_6_5	530_5_36	370_0_1	1322_6_24	709_3_73	1235_3_214	982_3_1	317_3_1	984_6_1	271_5_113	390_6_1	111_6_1	277_6_1	428_6_1	2171_3_49	1397_0_52	364_4_39	362_1_1	1630_0_67	2443_46_199	383_3_1	387_6_27	249_0_1	105_4_5	902_1_1	2277_0_91	32_0_1	1541_6_1	34_6_1
214_6_1	218_5_1	219_3_1	25_0_1	1771_0_59	1257_3_67	28_4_25	405_3_1	548_3_312	1461_6_40	1094_3_71	1159_3_2	670_0_1	2702_5_92	121_6_26	266_6_1	1554_6_81	55_2_767	56_4_1	1559_3_496	416_6_4	530_5_34	370_0_1	1322_6_26	709_3_76	2443_46_201	982_3_1	317_3_1	984_6_1	271_5_112	390_6_1	111_6_1	277_6_1	428_6_1	2171_3_53	1397_0_46	364_4_47	362_1_1	1630_0_73	1235_3_228	383_3_1	387_6_28	249_0_1	105_4_6	902_1_1	2277_0_96	32_0_1	1541_6_1	34_6_1	646_3_1
214_6_1	218_5_1	219_3_1	25_0_1	1771_0_59	1257_3_72	28_4_20	405_3_1	548_3_300	1461_6_43	1094_3_63	1159_3_1	670_0_1	2702_5_89	121_6_23	266_6_1	1554_6_81	55_2_762	56_4_1	1559_3_494	416_6_4	530_5_28	370_0_1	1322_6_27	709_3_76	2443_46_193	982_3_1	317_3_1	984_6_1	271_5_108	390_6_1	111_6_1	277_6_1	428_6_1	2171_3_59	1397_0_46	364_4_53	362_1_1	1630_0_66	1235_3_234	383_3_1	387_6_30	249_0_1	105_4_4	902_1_1	2277_0_87	32_0_1	1541_6_1	34_6_1	646_3_1
214_6_1	218_5_1	219_3_2	25_0_1	1771_0_57	1257_3_84	28_4_21	405_3_1	548_3_300	1461_6_40	1094_3_66	670_0_1	2702_5_91	121_6_26	266_6_1	1554_6_85	55_2_746	56_4_1	1559_3_487	416_6_7	530_5_30	370_0_1	1322_6_22	709_3_75	2443_46_202	317_3_1	984_6_1	271_5_112	390_6_1	111_6_1	277_6_1	428_6_1	2171_3_59	1397_0_49	364_4_52	362_1_1	1630_0_70	1235_3_235	383_3_1	387_6_31	249_0_1	105_4_5	902_1_1	2277_0_91	32_0_1	1541_6_1	34_6_1	646_3_1	451_0_53	2456_5_10
214_6_1	218_5_1	219_3_1	25_0_1	1771_0_60	1257_3_74	28_4_21	405_3_1	548_3_316	1461_6_40	1094_3_61	670_0_2	2702_5_80	121_6_23	266_6_1	1554_6_80	55_2_773	56_4_1	1559_3_483	416_6_8	530_5_32	370_0_1	1322_6_25	709_3_67	2443_46_205	317_3_1	984_6_1	271_5_112	390_6_1	111_6_1	277_6_1	428_6_1	2171_3_57	1397_0_50	364_4_52	362_1_1	1630_0_65	1235_3_245	383_3_1	387_6_30	249_0_1	105_4_6	902_1_1	2277_0_90	32_0_1	1541_6_1	34_6_1	646_3_1	451_0_57	2456_5_10
214_6_1	218_5_1	219_3_1	25_0_1	1771_0_60	1257_3_75	28_4_21	405_3_1	548_3_304	1461_6_43	1094_3_60	670_0_2	2702_5_74	121_6_23	266_6_1	1554_6_86	55_2_765	56_4_1	1559_3_471	416_6_11	530_5_33	370_0_1	1322_6_26	709_3_64	2443_46_199	317_3_1	984_6_1	271_5_116	390_6_1	111_6_1	277_6_1	428_6_1	2171_3_66	1397_0_53	364_4_49	362_1_1	1630_0_63	1235_3_247	383_3_1	387_6_31	249_0_1	105_4_5	902_1_1	2277_0_92	32_0_1	1541_6_1	34_6_1	646_3_1	451_0_53	2456_5_12
214_6_1	218_5_1	25_0_1	1771_0_55	1257_3_70	28_4_19	405_3_1	548_3_298	1461_6_49	1094_3_62	670_0_2	2702_5_73	121_6_25	266_6_1	1554_6_86	55_2_783	56_4_1	1559_3_462	416_6_10	530_5_29	370_0_1	1322_6_23	709_3_77	2443_46_200	317_3_1	984_6_1	271_5_122	390_6_1	111_6_1	277_6_1	428_6_1	2171_3_63	1397_0_55	364_4_53	362_1_1	1630_0_70	1235_3_247	383_3_1	387_6_30	249_0_1	105_4_5	902_1_1	2277_0_96	32_0_1	1541_6_1	34_6_1	646_3_1	451_0_51	2456_5_10	2793_6_89
214_6_1	218_5_1	25_0_1	1771_0_57	1257_3_76	28_4_21	405_3_1	548_3_288	1461_6_45	1094_3_61	670_0_4	2702_5_73	121_6_25	266_6_1	1554_6_94	55_2_742	56_4_1	1559_3_464	416_6_10	530_5_28	370_0_1	1322_6_22	709_3_70	2443_46_197	317_3_1	984_6_1	271_5_115	390_6_1	111_6_1	277_6_1	428_6_1	2171_3_64	1397_0_57	364_4_55	362_1_1	1630_0_68	1235_3_255	383_3_1	387_6_31	249_0_1	105_4_5	902_1_1	2277_0_108	32_0_1	1541_6_1	34_6_1	646_3_1	451_0_54	2456_5_7	2793_6_92
214_6_1	218_5_1	25_0_1	1771_0_65	1257_3_81	28_4_23	405_3_1	548_3_296	1461_6_39	1094_3_60	670_0_4	2702_5_73	121_6_25	266_6_1	1554_6_93	55_2_745	56_4_1	1559_3_454	416_6_6	530_5_29	370_0_1	1322_6_21	709_3_70	2443_46_191	317_3_1	984_6_1	271_5_120	390_6_1	111_6_1	277_6_1	428_6_1	2171_3_57	1397_0_50	364_4_58	362_1_1	1630_0_67	1235_3_250	383_3_1	387_6_32	249_0_1	105_4_5	902_1_1	2277_0_105	32_0_1	1541_6_1	34_6_1	646_3_1	451_0_51	2456_5_8	2793_6_88
214_6_1	218_5_1	25_0_1	1771_0_61	1257_3_78	28_4_22	405_3_1	548_3_314	1461_6_44	1094_3_51	670_0_5	2702_5_74	121_6_18	266_6_1	1554_6_97	55_2_745	56_4_1	1559_3_457	416_6_8	530_5_27	370_0_1	1322_6_20	709_3_74	2443_46_192	317_3_1	984_6_1	271_5_120	390_6_1	111_6_1	277_6_1	428_6_1	2171_3_58	1397_0_52	364_4_62	362_1_1	1630_0_71	1235_3_254	383_3_1	387_6_26	249_0_1	105_4_3	902_1_1	2277_0_101	32_0_1	1541_6_1	34_6_1	646_3_1	451_0_54	2456_5_8	2793_6_88
214_6_1	218_5_1	25_0_1	1771_0_67	1257_3_80	28_4_24	405_3_1	548_3_311	1461_6_41	1094_3_55	670_0_6	2702_5_78	121_6_19	266_6_1	1554_6_102	55_2_749	56_4_1	1559_3_432	416_6_11	530_5_23	370_0_1	1322_6_19	709_3_58	2443_46_190	317_3_1	984_6_1	271_5_117	390_6_1	111_6_1	277_6_1	428_6_1	2171_3_65	1397_0_55	364_4_67	362_1_1	1630_0_76	1235_3_256	383_3_1	387_6_32	249_0_1	105_4_4	902_1_1	2277_0_111	32_0_1	1541_6_1	34_6_1	646_3_1	451_0_54	2456_5_9	2793_6_90
214_6_1	218_5_1	25_0_1	1771_0_60	1257_3_90	28_4_27	405_3_1	548_3_329	1461_6_46	1094_3_47	670_0_6	2702_5_77	121_6_19	266_6_1	1554_6_99	55_2_767	56_4_1	1559_3_413	416_6_13	530_5_22	370_0_1	1322_6_20	709_3_65	2443_46_194	317_3_1	984_6_1	271_5_114	390_6_1	111_6_1	277_6_1	428_6_1	2171_3_57	1397_0_45	364_4_65	362_1_1	1630_0_76	1235_3_252	383_3_1	387_6_36	249_0_1	105_4_5	902_1_1	2277_0_112	32_0_1	1541_6_1	34_6_1	646_3_1	451_0_54	2456_5_8	2793_6_91
214_6_1	218_5_1	25_0_1	1771_0_57	1257_3_97	28_4_25	405_3_1	548_3_343	1461_6_47	1094_3_50	670_0_4	2702_5_76	121_6_20	266_6_1	1554_6_109	55_2_767	56_4_1	1559_3_401	416_6_11	530_5_21	370_0_1	1322_6_20	709_3_61	2443_46_195	317_3_1	984_6_1	271_5_114	390_6_1	111_6_1	277_6_1	428_6_1	2171_3_55	1397_0_51	364_4_70	362_1_1	1630_0_74	1235_3_267	383_3_1	387_6_33	249_0_1	105_4_4	902_1_1	2277_0_110	32_0_1	1541_6_1	34_6_1	646_3_1	451_0_60	2456_5_6	2793_6_85
214_6_1	218_5_1	25_0_1	1771_0_56	1257_3_84	28_4_27	405_3_1	548_3_350	1461_6_37	1094_3_56	670_0_5	2702_5_67	121_6_21	266_6_1	1554_6_106	55_2_775	56_4_1	1559_3_402	416_6_9	530_5_17	370_0_1	1322_6_22	709_3_58	2443_46_184	317_3_1	984_6_1	271_5_113	390_6_1	111_6_1	277_6_1	428_6_1	2171_3_52	1397_0_55	364_4_67	362_1_1	1630_0_75	1235_3_261	383_3_1	387_6_28	249_0_1	105_4_3	902_1_1	2277_0_111	32_0_1	1541_6_1	34_6_1	646_3_1	451_0_56	2456_5_3	2793_6_87
214_6_1	218_5_1	25_0_1	1771_0_55	1257_3_83	28_4_22	405_3_1	548_3_358	1461_6_39	1094_3_46	670_0_5	2702_5_77	121_6_22	266_6_1	1554_6_109	55_2_768	56_4_1	1559_3_405	416_6_9	530_5_18	370_0_1	1322_6_20	709_3_54	2443_46_185	317_3_1	984_6_1	271_5_111	390_6_1	111_6_1	277_6_1	428_6_1	2171_3_53	1397_0_50	364_4_66	362_1_1	1630_0_76	1235_3_265	383_3_1	387_6_21	249_0_1	105_4_4	902_1_1	2277_0_116	32_0_1	1541_6_1	646_3_1	451_0_48	2456_5_4	2793_6_78	253_0_1
214_6_1	218_5_1	25_0_1	1771_0_58	1257_3_85	28_4_20	405_3_1	548_3_356	1461_6_36	1094_3_54	670_0_6	2702_5_75	121_6_22	266_6_1	1554_6_119	55_2_747	56_4_1	1559_3_403	416_6_9	530_5_14	370_0_1	1322_6_21	709_3_56	2443_46_177	317_3_1	984_6_1	271_5_109	390_6_1	111_6_1	277_6_1	428_6_1	2171_3_55	1397_0_52	364_4_66	362_1_1	1630_0_82	1235_3_272	383_3_1	387_6_17	249_0_1	105_4_4	902_1_1	2277_0_110	32_0_1	1541_6_1	646_3_1	451_0_52	2456_5_5	2793_6_84	253_0_1
214_6_1	218_5_1	25_0_1	1771_0_60	1257_3_93	28_4_18	405_3_1	548_3_370	1461_6_39	1094_3_50	670_0_6	2702_5_70	121_6_22	266_6_1	1554_6_126	55_2_725	56_4_1	1559_3_416	416_6_9	530_5_12	370_0_1	1322_6_20	709_3_56	2443_46_170	317_3_1	984_6_1	271_5_110	390_6_1	111_6_1	277_6_1	428_6_1	2171_3_47	1397_0_45	364_4_68	362_1_1	1630_0_85	1235_3_274	383_3_1	387_6_19	249_0_1	105_4_3	902_1_1	2277_0_108	32_0_1	1541_6_1	646_3_1	451_0_50	2456_5_4	2793_6_84	253_0_1
214_6_1	218_5_1	25_0_1	1771_0_60	1257_3_100	28_4_17	405_3_1	548_3_364	1461_6_41	1094_3_52	670_0_7	2702_5_73	121_6_19	266_6_1	1554_6_119	55_2_736	56_4_1	1559_3_411	416_6_9	530_5_13	370_0_1	1322_6_21	709_3_60	2443_46_181	317_3_1	984_6_1	271_5_110	390_6_1	111_6_1	277_6_1	428_6_1	2171_3_44	1397_0_49	364_4_67	362_1_1	1630_0_82	1235_3_280	383_3_1	387_6_16	249_0_1	105_4_6	902_1_1	2277_0_115	32_0_1	1541_6_1	646_3_1	451_0_46	2456_5_4	2793_6_81	253_0_1
214_6_1	218_5_1	25_0_1	1771_0_62	1257_3_89	28_4_17	405_3_1	548_3_357	1461_6_37	1094_3_48	670_0_7	2702_5_65	121_6_18	266_6_1	1554_6_118	55_2_741	56_4_1	1559_3_419	416_6_8	530_5_12	370_0_1	1322_6_20	709_3_59	2443_46_170	317_3_1	984_6_1	271_5_107	390_6_1	111_6_1	277_6_1	428_6_1	2171_3_50	1397_0_41	364_4_67	362_1_1	1630_0_78	1235_3_298	383_3_1	387_6_14	249_0_1	105_4_4	902_1_1	2277_0_112	32_0_1	1541_6_1	646_3_1	451_0_52	2456_5_7	2793_6_85	253_0_1
214_6_1	218_5_1	25_0_1	1771_0_66	1257_3_87	28_4_20	405_3_1	548_3_381	1461_6_38	1094_3_53	670_0_5	2702_5_57	121_6_16	266_6_1	1554_6_114	55_2_741	56_4_1	1559_3_431	416_6_7	530_5_10	370_0_1	1322_6_19	709_3_58	2443_46_171	317_3_1	984_6_1	271_5_113	390_6_1	111_6_1	277_6_1	428_6_1	2171_3_51	1397_0_42	364_4_63	362_1_1	1630_0_78	1235_3_301	383_3_1	387_6_15	249_0_1	105_4_4	902_1_1	2277_0_114	32_0_1	1541_6_1	646_3_1	451_0_54	2456_5_5	2793_6_81	253_0_1
214_6_1	218_5_1	25_0_1	1771_0_68	1257_3_86	28_4_18	405_3_1	548_3_384	1461_6_38	1094_3_52	670_0_3	2702_5_60	121_6_16	266_6_1	1554_6_106	55_2_735	56_4_1	1559_3_426	416_6_4	530_5_13	370_0_1	1322_6_17	709_3_63	2443_46_171	317_3_1	984_6_1	271_5_118	390_6_1	111_6_1	277_6_1	428_6_1	2171_3_49	1397_0_44	364_4_60	362_1_1	1630_0_80	1235_3_282	383_3_1	387_6_14	249_0_1	105_4_3	902_1_1	2277_0_107	32_0_1	1541_6_1	646_3_1	451_0_54	2456_5_5	2793_6_80	253_0_1
214_6_1	218_5_1	25_0_1	1771_0_67	1257_3_88	28_4_17	405_3_1	548_3_395	1461_6_40	1094_3_50	670_0_6	2702_5_68	121_6_14	266_6_1	1554_6_112	55_2_738	56_4_1	1559_3_428	416_6_5	530_5_15	370_0_1	1322_6_18	709_3_68	2443_46_166	317_3_1	984_6_1	271_5_110	390_6_1	111_6_1	277_6_1	428_6_1	2171_3_54	1397_0_46	364_4_58	362_1_1	1630_0_75	1235_3_290	383_3_1	387_6_18	249_0_1	105_4_4	902_1_1	2277_0_110	32_0_1	1541_6_1	646_3_1	451_0_53	2456_5_3	2793_6_81	253_0_1
214_6_1	218_5_1	25_0_1	1771_0_64	1257_3_86	28_4_20	405_3_1	548_3_401	1461_6_46	1094_3_43	670_0_4	2702_5_62	121_6_12	266_6_1	1554_6_105	55_2_699	56_4_1	1559_3_424	416_6_6	530_5_14	370_0_1	1322_6_17	709_3_64	2443_46_164	317_3_1	984_6_1	271_5_109	390_6_1	111_6_1	277_6_1	428_6_1	2171_3_52	1397_0_50	364_4_55	362_1_1	1630_0_72	1235_3_294	383_3_1	387_6_16	249_0_1	105_4_5	902_1_1	2277_0_119	32_0_1	1541_6_1	646_3_1	451_0_52	2456_5_4	2793_6_81	253_0_1
214_6_1	218_5_1	25_0_1	1771_0_68	1257_3_89	28_4_12	405_3_1	548_3_410	1461_6_45	1094_3_41	670_0_4	2702_5_66	121_6_12	266_6_1	1554_6_105	55_2_695	56_4_1	1559_3_425	416_6_6	530_5_16	370_0_1	1322_6_19	709_3_65	2443_46_165	317_3_1	984_6_1	271_5_115	390_6_1	111_6_1	277_6_1	428_6_1	2171_3_49	1397_0_46	364_4_46	362_1_1	1630_0_75	1235_3_289	383_3_1	387_6_12	249_0_1	105_4_7	902_1_1	2277_0_123	32_0_1	1541_6_1	646_3_1	451_0_53	2456_5_4	2793_6_79	253_0_1
214_6_1	218_5_1	25_0_1	1771_0_66	1257_3_96	28_4_14	405_3_1	548_3_394	1461_6_45	1094_3_38	670_0_4	2702_5_69	121_6_11	266_6_1	1554_6_112	55_2_681	56_4_1	1559_3_432	416_6_7	530_5_15	370_0_1	1322_6_17	709_3_59	2443_46_171	317_3_1	984_6_1	271_5_114	390_6_1	111_6_1	277_6_1	428_6_1	2171_3_52	1397_0_48	364_4_55	362_1_1	1630_0_70	1235_3_294	383_3_1	387_6_15	249_0_1	105_4_6	902_1_1	2277_0_115	32_0_1	1541_6_1	646_3_1	451_0_47	2456_5_4	2793_6_84	253_0_1
214_6_1	218_5_1	25_0_1	1771_0_66	1257_3_100	28_4_12	405_3_1	548_3_397	1461_6_42	1094_3_47	670_0_3	2702_5_65	121_6_13	266_6_1	1554_6_106	55_2_674	56_4_1	1559_3_438	416_6_10	530_5_11	370_0_1	1322_6_20	709_3_55	2443_46_181	317_3_1	984_6_1	271_5_108	390_6_1	111_6_1	277_6_1	428_6_1	2171_3_55	1397_0_43	364_4_63	362_1_1	1630_0_71	1235_3_299	383_3_1	387_6_17	249_0_1	105_4_6	902_1_1	2277_0_110	32_0_1	1541_6_1	646_3_1	451_0_46	2456_5_5	2793_6_85	253_0_1
214_6_1	218_5_1	25_0_1	1771_0_67	1257_3_105	28_4_11	405_3_1	548_3_395	1461_6_50	1094_3_48	670_0_3	2702_5_66	121_6_17	266_6_1	1554_6_101	55_2_655	56_4_1	1559_3_416	416_6_8	530_5_14	370_0_1	1322_6_18	709_3_56	2443_46_190	317_3_1	984_6_1	271_5_118	390_6_1	111_6_1	277_6_1	428_6_1	2171_3_51	1397_0_48	364_4_65	362_1_1	1630_0_77	1235_3_298	383_3_1	387_6_16	249_0_1	105_4_7	902_1_1	2277_0_115	32_0_1	1541_6_1	646_3_1	451_0_53	2456_5_5	2793_6_84	253_0_1
214_6_1	218_5_1	25_0_1	1771_0_65	1257_3_104	28_4_16	405_3_1	548_3_386	1461_6_46	1094_3_46	670_0_4	2702_5_70	121_6_11	266_6_1	1554_6_100	55_2_651	56_4_1	1559_3_409	416_6_10	530_5_13	370_0_1	1322_6_21	709_3_52	2443_46_187	317_3_1	984_6_1	271_5_114	390_6_1	111_6_1	277_6_1	428_6_1	2171_3_57	1397_0_47	364_4_72	362_1_1	1630_0_76	1235_3_300	383_3_1	387_6_18	249_0_1	105_4_7	902_1_1	2277_0_115	32_0_1	1541_6_1	646_3_1	451_0_56	2456_5_3	2793_6_73	253_0_1
214_6_1	218_5_1	25_0_1	1771_0_68	1257_3_105	28_4_20	405_3_1	548_3_384	1461_6_43	1094_3_43	670_0_4	2702_5_78	121_6_13	266_6_1	1554_6_96	55_2_644	56_4_1	1559_3_400	416_6_10	530_5_13	370_0_1	1322_6_20	709_3_48	2443_46_182	317_3_1	984_6_1	271_5_114	390_6_1	111_6_1	277_6_1	428_6_1	2171_3_54	1397_0_53	364_4_73	362_1_1	1630_0_80	1235_3_287	383_3_1	387_6_17	249_0_1	105_4_8	902_1_1	2277_0_115	32_0_1	1541_6_1	646_3_1	451_0_53	2456_5_5	2793_6_83	253_0_1
214_6_1	218_5_1	25_0_1	1771_0_65	1257_3_115	28_4_16	405_3_1	548_3_399	1461_6_39	1094_3_48	670_0_5	2702_5_73	121_6_13	266_6_1	1554_6_93	55_2_648	56_4_1	1559_3_413	416_6_11	530_5_14	370_0_1	1322_6_21	709_3_47	2443_46_164	317_3_1	984_6_1	271_5_114	390_6_1	111_6_1	277_6_1	428_6_1	2171_3_51	1397_0_46	364_4_71	362_1_1	1630_0_78	1235_3_290	383_3_1	387_6_16	249_0_1	105_4_9	902_1_1	2277_0_116	32_0_1	1541_6_1	646_3_1	451_0_51	2456_5_4	2793_6_76	253_0_1
214_6_1	218_5_1	25_0_1	1771_0_68	1257_3_109	28_4_20	405_3_1	548_3_402	1461_6_45	1094_3_47	670_0_1	2702_5_71	121_6_12	266_6_1	1554_6_91	55_2_635	56_4_1	1559_3_407	416_6_11	530_5_11	370_0_1	1322_6_20	709_3_48	2443_46_173	317_3_1	984_6_1	271_5_110	390_6_1	111_6_1	277_6_1	428_6_1	2171_3_52	1397_0_54	364_4_78	362_1_1	1630_0_76	1235_3_292	383_3_1	387_6_14	249_0_1	105_4_10	902_1_1	2277_0_117	32_0_1	1541_6_1	646_3_1	451_0_47	2456_5_6	2793_6_73	253_0_1
214_6_1	218_5_1	25_0_1	1771_0_63	1257_3_106	28_4_21	405_3_1	548_3_396	1461_6_48	1094_3_44	670_0_1	2702_5_65	121_6_15	266_6_1	1554_6_88	55_2_640	56_4_1	1559_3_410	416_6_12	530_5_13	370_0_1	1322_6_20	709_3_50	2443_46_179	317_3_1	984_6_1	271_5_108	390_6_1	111_6_1	277_6_1	428_6_1	2171_3_54	1397_0_50	364_4_73	362_1_1	1630_0_75	1235_3_300	383_3_1	387_6_15	249_0_1	105_4_10	902_1_1	2277_0_111	32_0_1	1541_6_1	646_3_1	451_0_46	2456_5_7	2793_6_70	253_0_1
214_6_1	218_5_1	25_0_1	1771_0_64	1257_3_112	28_4_20	405_3_1	548_3_390	1461_6_49	1094_3_43	670_0_1	2702_5_62	121_6_14	266_6_1	1554_6_91	55_2_631	56_4_1	1559_3_428	416_6_12	530_5_15	370_0_1	1322_6_20	709_3_44	2443_46_162	317_3_1	984_6_1	271_5_114	390_6_1	111_6_1	277_6_1	428_6_1	2171_3_48	1397_0_41	364_4_62	362_1_1	1630_0_78	1235_3_306	383_3_1	387_6_15	249_0_1	105_4_11	902_1_1	2277_0_113	32_0_1	1541_6_1	646_3_1	451_0_50	2456_5_8	2793_6_72	253_0_1
214_6_1	218_5_1	25_0_1	1771_0_57	1257_3_104	28_4_21	405_3_1	548_3_384	1461_6_48	1094_3_46	670_0_2	2702_5_68	121_6_15	266_6_1	1554_6_88	55_2_622	56_4_1	1559_3_423	416_6_10	530_5_18	370_0_1	1322_6_21	709_3_41	2443_46_171	317_3_1	984_6_1	271_5_118	390_6_1	111_6_1	277_6_1	428_6_1	2171_3_45	1397_0_38	364_4_56	362_1_1	1630_0_76	1235_3_306	383_3_1	387_6_14	249_0_1	105_4_9	902_1_1	2277_0_111	32_0_1	1541_6_1	646_3_1	451_0_51	2456_5_11	2793_6_61	253_0_1
214_6_1	218_5_1	25_0_1	1771_0_59	1257_3_112	28_4_22	405_3_1	548_3_401	1461_6_44	1094_3_49	670_0_2	2702_5_71	121_6_17	266_6_1	1554_6_80	55_2_659	56_4_1	1559_3_446	416_6_9	530_5_18	370_0_1	1322_6_18	709_3_39	2443_46_168	317_3_1	984_6_1	271_5_118	390_6_1	111_6_1	277_6_1	428_6_1	2171_3_49	1397_0_42	364_4_49	362_1_1	1630_0_77	1235_3_307	383_3_1	387_6_13	249_0_1	105_4_7	902_1_1	2277_0_112	32_0_1	1541_6_1	646_3_1	451_0_45	2456_5_8	2793_6_58	253_0_1
214_6_1	218_5_1	25_0_1	1771_0_54	1257_3_110	28_4_22	405_3_1	548_3_387	1461_6_45	1094_3_53	670_0_3	2702_5_71	121_6_15	266_6_1	1554_6_89	55_2_673	56_4_1	1559_3_435	416_6_13	530_5_21	370_0_1	1322_6_17	709_3_41	2443_46_166	317_3_1	984_6_1	271_5_106	390_6_1	111_6_1	277_6_1	428_6_1	2171_3_41	1397_0_43	364_4_36	362_1_1	1630_0_82	1235_3_305	383_3_1	387_6_11	249_0_1	105_4_6	902_1_1	2277_0_104	32_0_1	1541_6_1	646_3_1	451_0_51	2456_5_6	2793_6_63	253_0_1
214_6_1	218_5_1	25_0_1	1771_0_51	1257_3_119	28_4_26	405_3_1	548_3_398	1461_6_44	1094_3_57	670_0_3	2702_5_74	121_6_19	266_6_1	1554_6_92	55_2_680	56_4_1	1559_3_414	416_6_12	530_5_17	370_0_1	1322_6_19	709_3_45	2443_46_177	317_3_1	984_6_1	271_5_109	390_6_1	111_6_1	277_6_1	428_6_1	2171_3_39	1397_0_54	364_4_34	362_1_1	1630_0_80	1235_3_301	383_3_1	387_6_15	249_0_1	105_4_6	902_1_1	2277_0_100	32_0_1	1541_6_1	646_3_1	451_0_47	2456_5_6	2793_6_54	253_0_1
214_6_1	218_5_1	25_0_1	1771_0_61	1257_3_118	28_4_28	405_3_1	548_3_388	1461_6_42	1094_3_58	670_0_4	2702_5_75	121_6_17	266_6_1	1554_6_94	55_2_663	56_4_1	1559_3_425	416_6_11	530_5_15	370_0_1	1322_6_16	709_3_37	2443_46_178	317_3_1	984_6_1	271_5_107	390_6_1	111_6_1	277_6_1	428_6_1	2171_3_38	1397_0_45	364_4_34	362_1_1	1630_0_82	1235_3_300	383_3_1	387_6_12	249_0_1	105_4_3	902_1_1	2277_0_98	32_0_1	1541_6_1	646_3_1	451_0_43	2456_5_4	2793_6_55	253_0_1
214_6_1	218_5_1	25_0_1	1771_0_53	1257_3_118	28_4_30	405_3_1	548_3_398	1461_6_45	1094_3_57	670_0_4	2702_5_79	121_6_16	266_6_1	1554_6_87	55_2_651	56_4_1	1559_3_458	416_6_10	530_5_8	370_0_1	1322_6_12	709_3_36	2443_46_178	317_3_1	984_6_1	271_5_100	390_6_1	111_6_1	277_6_1	428_6_1	2171_3_39	1397_0_43	364_4_37	362_1_1	1630_0_81	1235_3_299	383_3_1	387_6_14	249_0_1	105_4_3	902_1_1	2277_0_87	32_0_1	1541_6_1	646_3_1	451_0_36	2456_5_4	2793_6_66	253_0_1
214_6_1	218_5_1	25_0_1	1771_0_56	1257_3_122	28_4_30	405_3_1	548_3_405	1461_6_41	1094_3_55	670_0_4	2702_5_88	121_6_16	266_6_1	1554_6_86	55_2_655	56_4_1	1559_3_465	416_6_10	530_5_10	370_0_1	1322_6_11	709_3_33	2443_46_179	317_3_1	984_6_1	271_5_96	390_6_1	111_6_1	277_6_1	428_6_1	2171_3_39	1397_0_44	364_4_32	362_1_1	1630_0_78	1235_3_289	383_3_1	387_6_13	249_0_1	105_4_1	902_1_1	2277_0_84	32_0_1	1541_6_1	646_3_1	451_0_39	2456_5_4	2793_6_68	253_0_1
214_6_1	218_5_1	25_0_1	1771_0_57	1257_3_121	28_4_30	405_3_1	548_3_411	1461_6_47	1094_3_53	670_0_4	2702_5_87	121_6_16	266_6_1	1554_6_86	55_2_663	56_4_1	1559_3_450	416_6_8	530_5_12	370_0_1	1322_6_9	709_3_29	2443_46_169	317_3_1	984_6_1	271_5_94	390_6_1	111_6_1	277_6_1	428_6_1	2171_3_45	1397_0_40	364_4_30	362_1_1	1630_0_84	1235_3_297	383_3_1	387_6_13	249_0_1	105_4_1	902_1_1	2277_0_89	32_0_1	1541_6_1	646_3_1	451_0_33	2456_5_4	2793_6_62	253_0_1
214_6_1	218_5_1	25_0_1	1771_0_55	1257_3_127	28_4_23	405_3_1	548_3_420	1461_6_46	1094_3_56	670_0_3	2702_5_83	121_6_16	266_6_1	1554_6_82	55_2_681	56_4_1	1559_3_421	416_6_8	530_5_10	370_0_1	1322_6_10	709_3_26	2443_46_164	317_3_1	984_6_1	271_5_92	390_6_1	111_6_1	277_6_1	428_6_1	2171_3_37	1397_0_36	364_4_32	362_1_1	1630_0_84	1235_3_289	383_3_1	387_6_13	249_0_1	105_4_1	902_1_1	2277_0_96	32_0_1	1541_6_1	646_3_1	451_0_30	2456_5_2	2793_6_53	253_0_1
214_6_1	218_5_1	25_0_1	1771_0_56	1257_3_128	28_4_26	405_3_1	548_3_432	1461_6_45	1094_3_58	670_0_3	2702_5_96	121_6_15	266_6_1	1554_6_83	55_2_670	56_4_1	1559_3_414	416_6_5	530_5_10	370_0_1	1322_6_10	709_3_25	2443_46_154	317_3_1	984_6_1	271_5_91	390_6_1	111_6_1	277_6_1	428_6_1	2171_3_39	1397_0_36	364_4_35	362_1_1	1630_0_81	1235_3_292	383_3_1	387_6_14	249_0_1	902_1_1	2277_0_97	32_0_1	1541_6_1	646_3_1	451_0_29	2456_5_3	2793_6_53	253_0_1	854_3_83
214_6_1	218_5_1	25_0_1	1771_0_62	1257_3_133	28_4_30	405_3_1	548_3_438	1461_6_39	1094_3_52	670_0_3	2702_5_99	121_6_16	266_6_1	1554_6_81	55_2_674	56_4_1	1559_3_411	416_6_4	530_5_8	370_0_1	1322_6_7	709_3_24	2443_46_149	317_3_1	984_6_1	271_5_89	390_6_1	111_6_1	277_6_1	428_6_1	2171_3_44	1397_0_35	364_4_29	362_1_1	1630_0_83	1235_3_307	383_3_1	387_6_19	249_0_1	902_1_1	2277_0_100	32_0_1	1541_6_1	646_3_1	451_0_29	2456_5_3	2793_6_53	253_0_1	854_3_88
214_6_1	218_5_1	25_0_1	1771_0_65	1257_3_125	28_4_31	405_3_1	548_3_433	1461_6_41	1094_3_57	670_0_3	2702_5_93	121_6_13	266_6_1	1554_6_88	55_2_688	56_4_1	1559_3_410	416_6_3	530_5_9	370_0_1	1322_6_6	709_3_28	2443_46_147	317_3_1	984_6_1	271_5_85	390_6_1	111_6_1	277_6_1	428_6_1	2171_3_40	1397_0_32	364_4_28	362_1_1	1630_0_87	1235_3_310	383_3_1	387_6_16	249_0_1	902_1_1	2277_0_88	32_0_1	1541_6_1	646_3_1	451_0_30	2456_5_3	2793_6_60	253_0_1	854_3_93
214_6_1	218_5_1	25_0_1	1771_0_63	1257_3_133	28_4_33	405_3_1	548_3_436	1461_6_43	1094_3_55	670_0_4	2702_5_93	121_6_17	266_6_1	1554_6_88	55_2_712	56_4_1	1559_3_430	416_6_3	530_5_11	370_0_1	1322_6_7	709_3_29	2443_46_143	317_3_1	984_6_1	271_5_85	390_6_1	111_6_1	277_6_1	428_6_1	2171_3_34	1397_0_30	364_4_26	362_1_1	1630_0_97	1235_3_319	383_3_1	387_6_13	249_0_1	902_1_1	2277_0_86	32_0_1	1541_6_1	646_3_1	451_0_30	2456_5_2	2793_6_62	253_0_1	854_3_91
214_6_1	218_5_1	25_0_1	1771_0_72	1257_3_137	28_4_32	405_3_1	548_3_440	1461_6_44	1094_3_51	670_0_4	2702_5_94	121_6_13	266_6_1	1554_6_79	55_2_696	56_4_1	1559_3_438	416_6_3	530_5_13	370_0_1	1322_6_7	709_3_31	2443_46_136	317_3_1	984_6_1	271_5_81	390_6_1	111_6_1	277_6_1	428_6_1	2171_3_38	1397_0_29	364_4_21	362_1_1	1630_0_97	1235_3_313	383_3_1	387_6_14	249_0_1	902_1_1	2277_0_88	32_0_1	1541_6_1	646_3_1	451_0_28	2456_5_2	2793_6_60	253_0_1	854_3_94
214_6_1	218_5_1	25_0_1	1771_0_65	1257_3_146	28_4_31	405_3_1	548_3_453	1461_6_35	1094_3_51	670_0_6	2702_5_94	121_6_17	266_6_1	1554_6_72	55_2_701	56_4_1	1559_3_430	416_6_3	530_5_14	370_0_1	1322_6_8	709_3_30	2443_46_137	317_3_1	984_6_1	271_5_85	390_6_1	111_6_1	277_6_1	428_6_1	2171_3_35	1397_0_29	364_4_13	362_1_1	1630_0_93	1235_3_303	383_3_1	387_6_15	249_0_1	902_1_1	2277_0_90	32_0_1	1541_6_1	646_3_1	451_0_30	2456_5_1	2793_6_59	253_0_1	854_3_92
214_6_1	218_5_1	25_0_1	1771_0_64	1257_3_145	28_4_33	405_3_1	548_3_448	1461_6_35	1094_3_54	670_0_7	2702_5_94	121_6_13	266_6_1	1554_6_76	55_2_705	56_4_1	1559_3_448	416_6_3	530_5_13	370_0_1	1322_6_10	709_3_28	2443_46_141	317_3_1	984_6_1	271_5_86	390_6_1	111_6_1	277_6_1	428_6_1	2171_3_33	1397_0_29	364_4_11	362_1_1	1630_0_91	1235_3_287	383_3_1	387_6_13	249_0_1	902_1_1	2277_0_95	32_0_1	1541_6_1	646_3_1	451_0_30	2456_5_1	2793_6_58	253_0_1	854_3_92
214_6_1	218_5_1	25_0_1	1771_0_65	1257_3_138	28_4_31	405_3_1	548_3_440	1461_6_35	1094_3_61	670_0_9	2702_5_82	121_6_14	266_6_1	1554_6_69	55_2_713	56_4_1	1559_3_461	416_6_3	530_5_11	370_0_1	1322_6_11	709_3_31	2443_46_140	317_3_1	984_6_1	271_5_85	390_6_1	111_6_1	277_6_1	428_6_1	2171_3_34	1397_0_27	364_4_11	362_1_1	1630_0_96	1235_3_284	383_3_1	387_6_12	249_0_1	902_1_1	2277_0_101	32_0_1	1541_6_1	646_3_1	451_0_27	2456_5_1	2793_6_61	253_0_1	854_3_97
214_6_1	218_5_1	25_0_1	1771_0_58	1257_3_143	28_4_33	405_3_1	548_3_436	1461_6_35	1094_3_60	670_0_12	2702_5_82	121_6_15	266_6_1	1554_6_67	55_2_727	56_4_1	1559_3_472	416_6_4	530_5_11	370_0_1	1322_6_10	709_3_33	2443_46_142	317_3_1	984_6_1	271_5_85	390_6_1	111_6_1	277_6_1	428_6_1	2171_3_30	1397_0_27	364_4_8	362_1_1	1630_0_98	1235_3_271	383_3_1	387_6_10	249_0_1	902_1_1	2277_0_103	32_0_1	1541_6_1	646_3_1	451_0_25	2456_5_1	2793_6_65	253_0_1	854_3_90
214_6_1	218_5_1	25_0_1	1771_0_65	1257_3_140	28_4_30	405_3_1	548_3_443	1461_6_38	1094_3_59	670_0_7	2702_5_77	121_6_18	266_6_1	1554_6_65	55_2_736	56_4_1	1559_3_456	416_6_5	530_5_12	370_0_1	1322_6_11	709_3_30	2443_46_146	317_3_1	984_6_1	271_5_83	390_6_1	111_6_1	277_6_1	428_6_1	2171_3_30	1397_0_26	364_4_7	362_1_1	1630_0_93	1235_3_277	383_3_1	387_6_11	249_0_1	902_1_1	2277_0_97	32_0_1	1541_6_1	646_3_1	451_0_27	2456_5_2	2793_6_61	253_0_1	854_3_99
214_6_1	218_5_1	25_0_1	1771_0_65	1257_3_139	28_4_28	405_3_1	548_3_454	1461_6_43	1094_3_57	670_0_6	2702_5_71	121_6_15	266_6_1	1554_6_64	55_2_713	56_4_1	1559_3_447	416_6_4	530_5_13	370_0_1	1322_6_11	709_3_33	2443_46_150	317_3_1	984_6_1	271_5_85	390_6_1	111_6_1	277_6_1	428_6_1	2171_3_30	1397_0_23	364_4_10	362_1_1	1630_0_99	1235_3_279	383_3_1	387_6_14	249_0_1	902_1_1	2277_0_96	32_0_1	1541_6_1	646_3_1	451_0_24	2456_5_2	2793_6_66	253_0_1	854_3_100
214_6_1	218_5_1	25_0_1	1771_0_69	1257_3_129	28_4_31	405_3_1	548_3_446	1461_6_45	1094_3_55	670_0_5	2702_5_77	121_6_17	266_6_1	1554_6_63	55_2_701	56_4_1	1559_3_450	416_6_5	530_5_13	370_0_1	1322_6_11	709_3_31	2443_46_137	317_3_1	984_6_1	271_5_83	390_6_1	111_6_1	277_6_1	428_6_1	2171_3_29	1397_0_23	364_4_7	362_1_1	1630_0_108	1235_3_281	383_3_1	387_6_9	249_0_1	902_1_1	2277_0_105	32_0_1	1541_6_1	646_3_1	451_0_24	2456_5_1	2793_6_67	253_0_1	854_3_101
214_6_1	218_5_1	25_0_1	1771_0_71	1257_3_136	28_4_31	405_3_1	548_3_451	1461_6_37	1094_3_52	670_0_5	2702_5_80	121_6_22	266_6_1	1554_6_61	55_2_715	56_4_1	1559_3_459	416_6_6	530_5_13	370_0_1	1322_6_10	709_3_35	2443_46_135	317_3_1	984_6_1	271_5_82	390_6_1	111_6_1	277_6_1	428_6_1	2171_3_26	1397_0_21	364_4_5	362_1_1	1630_0_107	1235_3_269	383_3_1	387_6_9	249_0_1	902_1_1	2277_0_96	32_0_1	1541_6_1	646_3_1	451_0_23	2793_6_60	253_0_1	854_3_109	855_3_227
214_6_1	218_5_1	25_0_1	1771_0_65	1257_3_141	28_4_39	405_3_1	548_3_440	1461_6_28	1094_3_49	670_0_4	2702_5_84	121_6_20	266_6_1	1554_6_63	55_2_704	56_4_1	1559_3_467	416_6_3	530_5_11	370_0_1	1322_6_9	709_3_24	2443_46_149	317_3_1	984_6_1	271_5_90	390_6_1	111_6_1	277_6_1	428_6_1	2171_3_26	1397_0_21	364_4_8	362_1_1	1630_0_97	1235_3_259	383_3_1	387_6_9	249_0_1	902_1_1	2277_0_96	32_0_1	1541_6_1	646_3_1	451_0_24	2793_6_60	253_0_1	854_3_110	855_3_241
214_6_1	218_5_1	25_0_1	1771_0_63	1257_3_150	28_4_33	405_3_1	548_3_439	1461_6_24	1094_3_47	670_0_4	2702_5_93	121_6_21	266_6_1	1554_6_65	55_2_695	56_4_1	1559_3_478	416_6_4	530_5_10	370_0_1	1322_6_8	709_3_26	2443_46_154	317_3_1	984_6_1	271_5_90	390_6_1	111_6_1	277_6_1	428_6_1	2171_3_28	1397_0_21	364_4_5	362_1_1	1630_0_100	1235_3_264	383_3_1	387_6_7	249_0_1	902_1_1	2277_0_104	32_0_1	1541_6_1	646_3_1	451_0_29	2793_6_62	253_0_1	854_3_111	855_3_239
214_6_1	218_5_1	25_0_1	1771_0_55	1257_3_152	28_4_37	405_3_1	548_3_423	1461_6_22	1094_3_49	670_0_4	2702_5_97	121_6_23	266_6_1	1554_6_62	55_2_701	56_4_1	1559_3_491	416_6_2	530_5_11	370_0_1	1322_6_10	709_3_28	2443_46_157	317_3_1	984_6_1	271_5_89	390_6_1	111_6_1	277_6_1	428_6_1	2171_3_28	1397_0_23	364_4_3	362_1_1	1630_0_100	1235_3_269	383_3_1	387_6_8	249_0_1	902_1_1	2277_0_103	32_0_1	1541_6_1	646_3_1	451_0_29	2793_6_60	253_0_1	854_3_114	855_3_255
214_6_1	218_5_1	25_0_1	1771_0_54	1257_3_144	28_4_41	405_3_1	548_3_427	1461_6_18	1094_3_50	670_0_2	2702_5_98	121_6_22	266_6_1	1554_6_62	55_2_694	56_4_1	1559_3_473	416_6_2	530_5_13	370_0_1	1322_6_11	709_3_32	2443_46_149	317_3_1	984_6_1	271_5_87	390_6_1	111_6_1	277_6_1	428_6_1	2171_3_28	1397_0_26	364_4_3	362_1_1	1630_0_99	1235_3_251	383_3_1	387_6_8	249_0_1	902_1_1	2277_0_97	32_0_1	1541_6_1	646_3_1	451_0_32	2793_6_64	253_0_1	854_3_113	855_3_252
214_6_1	218_5_1	25_0_1	1771_0_54	1257_3_154	28_4_41	405_3_1	548_3_399	1461_6_21	1094_3_54	670_0_4	2702_5_100	121_6_20	266_6_1	1554_6_63	55_2_688	56_4_1	1559_3_493	416_6_2	530_5_15	370_0_1	1322_6_11	709_3_31	2443_46_163	317_3_1	984_6_1	271_5_81	390_6_1	111_6_1	277_6_1	428_6_1	2171_3_31	1397_0_22	364_4_2	362_1_1	1630_0_101	1235_3_251	383_3_1	387_6_4	249_0_1	902_1_1	2277_0_98	32_0_1	1541_6_1	646_3_1	451_0_37	2793_6_65	253_0_1	854_3_115	855_3_263
214_6_1	218_5_1	25_0_1	1771_0_52	1257_3_153	28_4_39	405_3_1	548_3_382	1461_6_18	1094_3_55	670_0_4	2702_5_97	121_6_23	266_6_1	1554_6_64	55_2_699	56_4_1	1559_3_479	416_6_2	530_5_18	370_0_1	1322_6_14	709_3_31	2443_46_166	317_3_1	984_6_1	271_5_89	390_6_1	111_6_1	277_6_1	428_6_1	2171_3_29	1397_0_24	364_4_3	362_1_1	1630_0_103	1235_3_255	383_3_1	387_6_3	249_0_1	902_1_1	2277_0_99	32_0_1	1541_6_1	646_3_1	451_0_41	2793_6_71	253_0_1	854_3_115	855_3_260
214_6_1	218_5_1	25_0_1	1771_0_47	1257_3_154	28_4_35	405_3_1	548_3_389	1461_6_23	1094_3_55	670_0_2	2702_5_98	121_6_20	266_6_1	1554_6_62	55_2_697	56_4_1	1559_3_474	416_6_1	530_5_18	370_0_1	1322_6_13	709_3_33	2443_46_165	317_3_1	984_6_1	271_5_94	390_6_1	111_6_1	277_6_1	428_6_1	2171_3_27	1397_0_20	364_4_3	362_1_1	1630_0_102	1235_3_260	383_3_1	387_6_1	249_0_1	902_1_1	2277_0_85	32_0_1	1541_6_1	646_3_1	451_0_41	2793_6_65	253_0_1	854_3_109	855_3_244
214_6_1	218_5_1	25_0_1	1771_0_50	1257_3_171	28_4_36	405_3_1	548_3_380	1461_6_23	1094_3_56	670_0_1	2702_5_102	121_6_15	266_6_1	1554_6_64	55_2_700	56_4_1	1559_3_474	416_6_1	530_5_20	370_0_1	1322_6_15	709_3_34	2443_46_165	317_3_1	984_6_1	271_5_87	390_6_1	111_6_1	277_6_1	428_6_1	2171_3_28	1397_0_17	364_4_2	362_1_1	1630_0_99	1235_3_252	383_3_1	2793_6_71	249_0_1	902_1_1	2277_0_90	32_0_1	1541_6_1	646_3_1	451_0_49	253_0_1	854_3_108	855_3_250	850_0_1
214_6_1	218_5_1	25_0_1	1771_0_50	1257_3_165	28_4_32	405_3_1	548_3_371	1461_6_23	1094_3_60	670_0_1	2702_5_99	121_6_19	266_6_1	1554_6_67	55_2_705	56_4_1	1559_3_472	416_6_1	530_5_23	370_0_1	1322_6_14	709_3_34	2443_46_160	317_3_1	984_6_1	271_5_100	390_6_1	111_6_1	277_6_1	428_6_1	2171_3_26	1397_0_18	364_4_4	362_1_1	1630_0_100	1235_3_234	383_3_1	2793_6_70	249_0_1	902_1_1	2277_0_84	32_0_1	1541_6_1	646_3_1	451_0_56	253_0_1	854_3_115	855_3_249	850_0_1
214_6_1	218_5_1	25_0_1	1771_0_52	1257_3_170	28_4_29	405_3_1	548_3_380	1461_6_24	1094_3_55	670_0_1	2702_5_102	121_6_18	266_6_1	1554_6_61	55_2_678	56_4_1	1559_3_475	416_6_1	530_5_18	370_0_1	1322_6_14	709_3_33	2443_46_172	317_3_1	984_6_1	271_5_108	390_6_1	111_6_1	277_6_1	428_6_1	2171_3_29	1397_0_16	364_4_4	362_1_1	1630_0_105	1235_3_237	383_3_1	2793_6_69	249_0_1	902_1_1	2277_0_84	32_0_1	1541_6_1	646_3_1	451_0_57	253_0_1	854_3_119	855_3_244	850_0_1
214_6_1	218_5_1	25_0_1	1771_0_54	1257_3_170	28_4_25	405_3_1	548_3_384	1461_6_21	1094_3_59	2702_5_97	121_6_19	266_6_1	1554_6_59	55_2_683	56_4_1	1559_3_478	416_6_1	530_5_20	370_0_1	1322_6_14	709_3_33	2443_46_169	317_3_1	984_6_1	271_5_103	390_6_1	111_6_1	277_6_1	428_6_1	2171_3_29	1397_0_15	364_4_2	362_1_1	1630_0_94	1235_3_233	383_3_1	2793_6_70	249_0_1	902_1_1	2277_0_82	32_0_1	1541_6_1	646_3_1	451_0_63	854_3_123	855_3_247	850_0_1	852_4_7	106_3_183
214_6_1	218_5_1	25_0_1	1771_0_60	1257_3_164	28_4_24	405_3_1	548_3_380	1461_6_19	1094_3_54	2702_5_92	121_6_19	266_6_1	1554_6_58	55_2_685	56_4_1	1559_3_489	530_5_21	370_0_1	1322_6_14	709_3_33	2443_46_162	317_3_1	984_6_1	271_5_100	390_6_1	111_6_1	277_6_1	428_6_1	2171_3_30	1397_0_15	364_4_2	362_1_1	1630_0_98	1235_3_242	383_3_1	2793_6_69	249_0_1	902_1_1	2277_0_84	32_0_1	1541_6_1	646_3_1	451_0_61	854_3_115	855_3_252	850_0_1	852_4_5	106_3_184	650_4_1
214_6_1	218_5_1	25_0_1	1771_0_61	1257_3_156	28_4_24	405_3_1	548_3_398	1461_6_21	1094_3_58	2702_5_92	121_6_16	266_6_1	1554_6_57	55_2_676	56_4_1	1559_3_492	530_5_24	370_0_1	1322_6_15	709_3_35	2443_46_166	317_3_1	984_6_1	271_5_104	390_6_1	111_6_1	277_6_1	428_6_1	2171_3_29	1397_0_13	364_4_2	362_1_1	1630_0_97	1235_3_237	383_3_1	2793_6_70	249_0_1	902_1_1	2277_0_84	32_0_1	1541_6_1	646_3_1	451_0_56	854_3_114	855_3_254	850_0_1	852_4_10	106_3_181	650_4_1
214_6_1	218_5_1	25_0_1	1771_0_73	1257_3_173	28_4_26	405_3_1	548_3_411	1461_6_19	1094_3_57	2702_5_102	121_6_18	266_6_1	1554_6_61	55_2_668	56_4_1	1559_3_490	530_5_25	370_0_1	1322_6_16	709_3_34	2443_46_164	317_3_1	984_6_1	271_5_99	390_6_1	111_6_1	277_6_1	428_6_1	2171_3_31	1397_0_13	364_4_2	362_1_1	1630_0_95	1235_3_215	383_3_1	2793_6_78	249_0_1	902_1_1	2277_0_87	32_0_1	1541_6_1	646_3_1	451_0_53	854_3_115	855_3_247	850_0_1	852_4_10	106_3_176	650_4_1
214_6_1	218_5_1	25_0_1	1771_0_69	1257_3_161	28_4_28	405_3_1	548_3_416	1461_6_19	1094_3_55	2702_5_109	121_6_19	266_6_1	1554_6_53	55_2_669	56_4_1	1559_3_484	530_5_27	370_0_1	1322_6_16	709_3_27	2443_46_167	317_3_1	984_6_1	271_5_96	390_6_1	111_6_1	277_6_1	428_6_1	2171_3_36	1397_0_15	364_4_3	362_1_1	1630_0_93	1235_3_206	383_3_1	2793_6_76	249_0_1	902_1_1	2277_0_91	32_0_1	1541_6_1	646_3_1	451_0_51	854_3_111	855_3_251	850_0_1	852_4_12	106_3_179	650_4_1
214_6_1	218_5_1	25_0_1	1771_0_69	1257_3_160	28_4_31	405_3_1	548_3_416	1461_6_19	1094_3_58	2702_5_116	121_6_17	266_6_1	1554_6_57	55_2_685	56_4_1	1559_3_487	530_5_34	370_0_1	1322_6_12	709_3_32	2443_46_162	317_3_1	984_6_1	271_5_96	390_6_1	111_6_1	277_6_1	428_6_1	2171_3_35	1397_0_15	364_4_3	362_1_1	1630_0_97	1235_3_205	383_3_1	2793_6_79	249_0_1	902_1_1	2277_0_93	32_0_1	1541_6_1	646_3_1	451_0_52	854_3_100	855_3_244	850_0_1	852_4_16	106_3_181	650_4_1
214_6_1	218_5_1	25_0_1	1771_0_72	1257_3_151	28_4_25	405_3_1	548_3_426	1461_6_20	1094_3_61	2702_5_117	121_6_17	266_6_1	1554_6_66	55_2_659	56_4_1	1559_3_500	530_5_32	370_0_1	1322_6_12	709_3_31	2443_46_164	317_3_1	984_6_1	271_5_98	390_6_1	111_6_1	277_6_1	428_6_1	2171_3_40	1397_0_12	364_4_5	362_1_1	1630_0_95	1235_3_210	383_3_1	2793_6_76	249_0_1	902_1_1	2277_0_89	32_0_1	1541_6_1	646_3_1	451_0_57	854_3_112	855_3_249	850_0_1	852_4_14	106_3_179	650_4_1
214_6_1	218_5_1	25_0_1	1771_0_65	1257_3_163	28_4_22	405_3_1	548_3_430	1461_6_21	1094_3_52	2702_5_116	121_6_24	266_6_1	1554_6_66	55_2_665	56_4_1	1559_3_501	530_5_35	370_0_1	1322_6_10	709_3_28	2443_46_157	317_3_1	984_6_1	271_5_104	390_6_1	111_6_1	277_6_1	428_6_1	2171_3_39	1397_0_17	364_4_5	362_1_1	1630_0_102	1235_3_201	383_3_1	2793_6_75	249_0_1	902_1_1	2277_0_98	32_0_1	1541_6_1	646_3_1	451_0_55	854_3_121	855_3_246	850_0_1	852_4_14	106_3_169	650_4_1
214_6_1	218_5_1	25_0_1	1771_0_66	1257_3_173	28_4_19	405_3_1	548_3_442	1461_6_25	1094_3_56	2702_5_106	121_6_26	266_6_1	1554_6_68	55_2_679	56_4_1	1559_3_499	530_5_34	370_0_1	1322_6_8	709_3_27	2443_46_156	317_3_1	984_6_1	271_5_97	390_6_1	111_6_1	277_6_1	428_6_1	2171_3_43	1397_0_19	364_4_7	362_1_1	1630_0_104	1235_3_204	383_3_1	2793_6_72	249_0_1	902_1_1	2277_0_99	32_0_1	1541_6_1	646_3_1	451_0_51	854_3_112	855_3_244	850_0_1	852_4_13	106_3_163	650_4_1
214_6_1	218_5_1	25_0_1	1771_0_69	1257_3_171	28_4_14	405_3_1	548_3_419	1461_6_23	1094_3_55	2702_5_112	121_6_26	266_6_1	1554_6_66	55_2_680	56_4_1	1559_3_496	530_5_33	370_0_1	1322_6_7	709_3_27	2443_46_157	317_3_1	984_6_1	271_5_100	390_6_1	111_6_1	277_6_1	428_6_1	2171_3_46	1397_0_20	364_4_6	362_1_1	1630_0_101	1235_3_199	383_3_1	2793_6_73	249_0_1	902_1_1	2277_0_104	32_0_1	1541_6_1	646_3_1	451_0_51	854_3_108	855_3_242	850_0_1	852_4_9	106_3_157	650_4_1
214_6_1	218_5_1	25_0_1	1771_0_68	1257_3_168	28_4_18	405_3_1	548_3_424	1461_6_21	1094_3_54	2702_5_117	121_6_25	266_6_1	1554_6_63	55_2_673	56_4_1	1559_3_506	530_5_32	370_0_1	1322_6_7	709_3_28	2443_46_161	317_3_1	984_6_1	271_5_98	390_6_1	111_6_1	277_6_1	428_6_1	2171_3_42	1397_0_21	364_4_6	362_1_1	1630_0_104	1235_3_198	383_3_1	2793_6_72	249_0_1	902_1_1	2277_0_102	32_0_1	1541_6_1	646_3_1	451_0_52	854_3_103	855_3_255	850_0_1	852_4_8	106_3_161	650_4_1
214_6_1	218_5_1	25_0_1	1771_0_67	1257_3_177	28_4_14	405_3_1	548_3_431	1461_6_23	1094_3_61	2702_5_109	121_6_23	266_6_1	1554_6_56	55_2_686	56_4_1	1559_3_497	530_5_31	370_0_1	1322_6_6	709_3_33	2443_46_164	317_3_1	984_6_1	271_5_91	390_6_1	111_6_1	277_6_1	428_6_1	2171_3_43	1397_0_17	364_4_4	362_1_1	1630_0_101	1235_3_185	383_3_1	2793_6_69	249_0_1	902_1_1	2277_0_101	32_0_1	1541_6_1	646_3_1	451_0_55	854_3_110	855_3_250	850_0_1	852_4_8	106_3_162	650_4_1
214_6_1	218_5_1	25_0_1	1771_0_70	1257_3_175	28_4_19	405_3_1	548_3_424	1461_6_21	1094_3_62	2702_5_106	121_6_22	266_6_1	1554_6_57	55_2_700	56_4_1	1559_3_505	530_5_32	370_0_1	1322_6_7	709_3_35	2443_46_162	317_3_1	984_6_1	271_5_96	390_6_1	111_6_1	277_6_1	428_6_1	2171_3_44	1397_0_17	364_4_5	362_1_1	1630_0_103	1235_3_193	383_3_1	2793_6_67	249_0_1	902_1_1	2277_0_94	32_0_1	1541_6_1	646_3_1	451_0_53	854_3_113	855_3_247	850_0_1	852_4_7	106_3_156	650_4_1
214_6_1	218_5_1	25_0_1	1771_0_72	1257_3_179	28_4_19	405_3_1	548_3_413	1461_6_18	1094_3_62	2702_5_93	121_6_22	266_6_1	1554_6_55	55_2_728	56_4_1	1559_3_517	530_5_35	370_0_1	1322_6_8	709_3_32	2443_46_151	317_3_1	984_6_1	271_5_87	390_6_1	111_6_1	277_6_1	428_6_1	2171_3_48	1397_0_17	364_4_4	362_1_1	1630_0_100	1235_3_198	383_3_1	2793_6_71	249_0_1	902_1_1	2277_0_92	32_0_1	1541_6_1	646_3_1	451_0_61	854_3_109	855_3_252	850_0_1	852_4_8	106_3_161	650_4_1
214_6_1	218_5_1	25_0_1	1771_0_75	1257_3_186	28_4_20	405_3_1	548_3_424	1461_6_22	1094_3_55	2702_5_86	121_6_20	266_6_1	1554_6_58	55_2_731	56_4_1	1559_3_531	530_5_36	370_0_1	1322_6_8	709_3_34	2443_46_161	317_3_1	984_6_1	271_5_92	390_6_1	111_6_1	277_6_1	428_6_1	2171_3_51	1397_0_12	364_4_5	362_1_1	1630_0_96	1235_3_205	383_3_1	2793_6_65	249_0_1	902_1_1	2277_0_90	32_0_1	1541_6_1	646_3_1	451_0_63	854_3_117	855_3_250	850_0_1	852_4_9	106_3_163	650_4_1
214_6_1	218_5_1	25_0_1	1771_0_83	1257_3_178	28_4_19	405_3_1	548_3_446	1461_6_24	1094_3_53	2702_5_78	121_6_21	266_6_1	1554_6_57	55_2_749	56_4_1	1559_3_520	530_5_40	370_0_1	1322_6_9	709_3_33	2443_46_161	317_3_1	984_6_1	271_5_101	390_6_1	111_6_1	277_6_1	428_6_1	2171_3_49	1397_0_13	364_4_3	362_1_1	1630_0_93	1235_3_198	383_3_1	2793_6_61	249_0_1	902_1_1	2277_0_88	32_0_1	1541_6_1	646_3_1	451_0_63	854_3_119	855_3_252	850_0_1	852_4_7	106_3_155	650_4_1
214_6_1	218_5_1	25_0_1	1771_0_85	1257_3_189	28_4_16	405_3_1	548_3_450	1461_6_23	1094_3_54	2702_5_84	121_6_23	266_6_1	1554_6_49	55_2_733	56_4_1	1559_3_526	530_5_42	370_0_1	1322_6_6	709_3_33	2443_46_163	317_3_1	984_6_1	271_5_103	390_6_1	111_6_1	277_6_1	428_6_1	2171_3_45	1397_0_13	364_4_1	362_1_1	1630_0_89	1235_3_193	383_3_1	2793_6_69	249_0_1	902_1_1	2277_0_87	32_0_1	1541_6_1	646_3_1	451_0_69	854_3_124	855_3_247	850_0_1	852_4_6	106_3_153	650_4_1
214_6_1	218_5_1	25_0_1	1771_0_92	1257_3_169	28_4_21	405_3_1	548_3_465	1461_6_24	1094_3_50	2702_5_99	121_6_19	266_6_1	1554_6_50	55_2_751	56_4_1	1559_3_528	530_5_40	370_0_1	1322_6_7	709_3_32	2443_46_170	317_3_1	984_6_1	271_5_105	390_6_1	111_6_1	277_6_1	428_6_1	2171_3_41	1397_0_14	364_4_1	362_1_1	1630_0_96	1235_3_197	383_3_1	2793_6_71	249_0_1	902_1_1	2277_0_83	32_0_1	1541_6_1	646_3_1	451_0_69	854_3_120	855_3_240	850_0_1	852_4_7	106_3_161	650_4_1
214_6_1	218_5_1	25_0_1	1771_0_92	1257_3_158	28_4_16	405_3_1	548_3_470	1461_6_20	1094_3_55	2702_5_104	121_6_21	266_6_1	1554_6_49	55_2_729	56_4_1	1559_3_516	530_5_40	370_0_1	1322_6_6	709_3_31	2443_46_178	317_3_1	984_6_1	271_5_108	390_6_1	111_6_1	277_6_1	428_6_1	2171_3_39	1397_0_11	364_4_2	362_1_1	1630_0_96	1235_3_190	383_3_1	2793_6_67	249_0_1	902_1_1	2277_0_87	32_0_1	1541_6_1	646_3_1	451_0_64	854_3_131	855_3_236	850_0_1	852_4_8	106_3_162	650_4_1
214_6_1	218_5_1	25_0_1	1771_0_100	1257_3_161	28_4_17	405_3_1	548_3_475	1461_6_25	1094_3_57	2702_5_118	121_6_24	266_6_1	1554_6_47	55_2_720	56_4_1	1559_3_495	530_5_46	370_0_1	1322_6_4	709_3_31	2443_46_169	317_3_1	984_6_1	271_5_109	390_6_1	111_6_1	277_6_1	428_6_1	2171_3_35	1397_0_9	362_1_1	1630_0_93	1235_3_188	383_3_1	2793_6_75	249_0_1	902_1_1	2277_0_93	32_0_1	1541_6_1	646_3_1	451_0_63	854_3_123	855_3_241	850_0_1	852_4_6	106_3_160	650_4_1	6_5_1
214_6_1	218_5_1	25_0_1	1771_0_106	1257_3_154	28_4_20	405_3_1	548_3_477	1461_6_24	1094_3_50	2702_5_118	121_6_21	266_6_1	1554_6_42	55_2_731	56_4_1	1559_3_515	530_5_46	370_0_1	1322_6_1	709_3_29	2443_46_174	317_3_1	984_6_1	271_5_113	390_6_1	111_6_1	277_6_1	428_6_1	2171_3_32	1397_0_9	362_1_1	1630_0_100	1235_3_184	383_3_1	2793_6_69	249_0_1	902_1_1	2277_0_91	32_0_1	1541_6_1	646_3_1	451_0_52	854_3_125	855_3_239	850_0_1	852_4_3	106_3_154	508_5_1	6_5_1
214_6_1	218_5_1	25_0_1	1771_0_101	1257_3_155	28_4_21	405_3_1	548_3_479	1461_6_22	1094_3_54	2702_5_128	121_6_25	266_6_1	1554_6_45	55_2_692	56_4_1	1559_3_506	530_5_43	370_0_1	1322_6_1	709_3_25	2443_46_173	317_3_1	984_6_1	271_5_106	390_6_1	111_6_1	277_6_1	428_6_1	2171_3_32	1397_0_10	362_1_1	1630_0_97	1235_3_174	383_3_1	2793_6_70	249_0_1	902_1_1	2277_0_101	32_0_1	1541_6_1	646_3_1	451_0_57	854_3_133	855_3_246	850_0_1	852_4_6	106_3_158	508_5_1	6_5_1
214_6_1	218_5_1	25_0_1	1771_0_100	1257_3_145	28_4_23	405_3_1	548_3_485	1461_6_23	1094_3_56	2702_5_121	121_6_27	266_6_1	1554_6_43	55_2_683	56_4_1	1559_3_493	530_5_44	370_0_1	1322_6_2	709_3_26	2443_46_175	317_3_1	984_6_1	271_5_111	390_6_1	111_6_1	277_6_1	428_6_1	2171_3_36	1397_0_13	362_1_1	1630_0_96	1235_3_184	383_3_1	2793_6_72	249_0_1	902_1_1	2277_0_98	32_0_1	1541_6_1	646_3_1	451_0_69	854_3_126	855_3_235	850_0_1	852_4_6	106_3_160	508_5_1	6_5_1
214_6_1	218_5_1	25_0_1	1771_0_104	1257_3_158	28_4_26	405_3_1	548_3_493	1461_6_25	1094_3_61	2702_5_118	121_6_24	266_6_1	1554_6_42	55_2_712	56_4_1	1559_3_494	530_5_51	370_0_1	1322_6_2	709_3_24	2443_46_178	317_3_1	984_6_1	271_5_109	390_6_1	111_6_1	277_6_1	428_6_1	2171_3_31	1397_0_13	362_1_1	1630_0_96	1235_3_174	383_3_1	2793_6_70	249_0_1	902_1_1	2277_0_98	32_0_1	1541_6_1	646_3_1	451_0_74	854_3_119	855_3_231	850_0_1	852_4_3	106_3_157	508_5_1	6_5_1
214_6_1	218_5_1	25_0_1	1771_0_104	1257_3_156	28_4_25	405_3_1	548_3_483	1461_6_28	1094_3_59	2702_5_108	121_6_25	266_6_1	1554_6_45	55_2_714	56_4_1	1559_3_480	530_5_46	370_0_1	1322_6_2	709_3_26	2443_46_169	317_3_1	984_6_1	271_5_108	390_6_1	111_6_1	277_6_1	428_6_1	2171_3_33	1397_0_12	362_1_1	1630_0_96	1235_3_185	383_3_1	2793_6_77	249_0_1	902_1_1	2277_0_98	32_0_1	1541_6_1	646_3_1	451_0_68	854_3_127	855_3_243	850_0_1	852_4_3	106_3_155	508_5_1	6_5_1
214_6_1	218_5_1	25_0_1	1771_0_93	1257_3_164	28_4_25	405_3_1	548_3_459	1461_6_28	1094_3_63	2702_5_104	121_6_27	266_6_1	1554_6_48	55_2_716	56_4_1	1559_3_501	530_5_51	370_0_1	1322_6_2	709_3_22	2443_46_175	317_3_1	984_6_1	271_5_106	390_6_1	111_6_1	277_6_1	428_6_1	2171_3_32	1397_0_14	362_1_1	1630_0_100	1235_3_198	383_3_1	2793_6_80	249_0_1	902_1_1	2277_0_88	32_0_1	1541_6_1	646_3_1	451_0_70	854_3_140	855_3_245	850_0_1	852_4_3	106_3_152	508_5_1	6_5_1
214_6_1	218_5_1	25_0_1	1771_0_88	1257_3_164	28_4_26	405_3_1	548_3_446	1461_6_27	1094_3_61	2702_5_96	121_6_25	266_6_1	1554_6_53	55_2_729	56_4_1	1559_3_515	530_5_50	370_0_1	1322_6_2	709_3_21	2443_46_170	317_3_1	984_6_1	271_5_99	390_6_1	111_6_1	277_6_1	428_6_1	2171_3_33	1397_0_11	362_1_1	1630_0_104	1235_3_198	383_3_1	2793_6_80	249_0_1	902_1_1	2277_0_89	32_0_1	1541_6_1	646_3_1	451_0_74	854_3_129	855_3_254	850_0_1	852_4_2	106_3_139	508_5_1	6_5_1
214_6_1	218_5_1	25_0_1	1771_0_93	1257_3_165	28_4_19	405_3_1	548_3_437	1461_6_29	1094_3_54	2702_5_94	121_6_24	266_6_1	1554_6_56	55_2_719	56_4_1	1559_3_511	530_5_53	370_0_1	1322_6_2	709_3_19	2443_46_181	317_3_1	984_6_1	271_5_104	390_6_1	111_6_1	277_6_1	428_6_1	2171_3_32	1397_0_8	362_1_1	1630_0_100	1235_3_207	383_3_1	2793_6_85	249_0_1	902_1_1	2277_0_90	32_0_1	1541_6_1	646_3_1	451_0_75	854_3_124	855_3_253	850_0_1	852_4_2	106_3_128	508_5_1	6_5_1
214_6_1	218_5_1	25_0_1	1771_0_92	1257_3_171	28_4_19	405_3_1	548_3_449	1461_6_35	1094_3_51	2702_5_97	121_6_20	266_6_1	1554_6_59	55_2_711	56_4_1	1559_3_505	530_5_55	370_0_1	709_3_20	2443_46_178	317_3_1	984_6_1	271_5_103	111_6_1	277_6_1	428_6_1	2171_3_31	1397_0_11	362_1_1	1630_0_92	1235_3_216	383_3_1	2793_6_81	249_0_1	902_1_1	2277_0_82	32_0_1	1541_6_1	646_3_1	451_0_71	854_3_131	855_3_240	850_0_1	852_4_3	106_3_139	508_5_1	6_5_1	507_0_43	2364_0_69
214_6_1	218_5_1	25_0_1	1771_0_92	1257_3_175	28_4_22	405_3_1	548_3_435	1461_6_38	1094_3_52	2702_5_96	121_6_17	266_6_1	1554_6_63	55_2_716	56_4_1	1559_3_520	530_5_53	370_0_1	709_3_20	2443_46_174	317_3_1	984_6_1	271_5_106	111_6_1	277_6_1	428_6_1	2171_3_29	1397_0_9	362_1_1	1630_0_96	1235_3_219	383_3_1	2793_6_80	249_0_1	902_1_1	2277_0_80	32_0_1	1541_6_1	646_3_1	451_0_68	854_3_133	855_3_246	850_0_1	852_4_2	106_3_129	508_5_1	6_5_1	507_0_38	2364_0_69
883_0_1	214_6_1	2863_0_513	745_0_135	1235_3_227	451_0_70	646_3_1	277_6_1	317_3_1	984_6_1	271_5_108	111_6_1	2121_0_1	428_6_1	218_5_1	32_0_1	485_6_39	709_3_14	854_3_132	855_3_249	1053_6_193	1771_0_94	1446_0_312	1058_0_21	249_0_1	238_6_1	508_5_1	28_4_21	43_4_70	233_0_1	222_6_1	362_1_1	1257_3_188	405_3_1	2171_3_35	650_4_1	6_5_1	1397_0_10	507_0_36	548_3_456	2364_0_63	1461_6_39	501_4_165	1094_3_60	2443_46_182	632_6_34	633_3_1	2722_0_203	1214_4_92	25_0_1
883_0_1	214_6_1	2863_0_500	745_0_144	1235_3_233	451_0_67	646_3_1	277_6_1	317_3_1	984_6_1	271_5_102	111_6_1	2121_0_1	428_6_1	218_5_1	32_0_1	485_6_33	709_3_17	854_3_141	855_3_246	1053_6_186	1771_0_83	1446_0_314	1058_0_23	249_0_1	238_6_1	508_5_1	28_4_18	43_4_74	233_0_1	222_6_1	362_1_1	1257_3_184	405_3_1	2171_3_36	650_4_1	6_5_1	1397_0_11	507_0_38	548_3_467	2364_0_69	1461_6_37	501_4_153	1094_3_63	2443_46_182	632_6_33	633_3_1	2722_0_192	1214_4_86	25_0_1
883_0_1	214_6_1	2863_0_483	745_0_150	1235_3_236	451_0_60	646_3_1	277_6_1	317_3_1	984_6_1	271_5_110	111_6_1	2121_0_1	428_6_1	218_5_1	32_0_1	485_6_36	709_3_13	854_3_147	855_3_258	1053_6_190	1771_0_77	1446_0_327	1058_0_23	249_0_1	238_6_1	508_5_1	28_4_14	43_4_72	233_0_1	222_6_1	362_1_1	1257_3_189	405_3_1	2171_3_40	650_4_1	6_5_1	1397_0_10	507_0_28	548_3_470	2364_0_60	1461_6_34	501_4_155	1094_3_61	2443_46_185	632_6_34	633_3_1	2722_0_188	1214_4_75	25_0_1
883_0_1	214_6_1	2863_0_491	745_0_139	1235_3_238	451_0_66	646_3_1	277_6_1	317_3_1	984_6_1	271_5_110	111_6_1	2121_0_1	428_6_1	218_5_1	32_0_1	485_6_38	709_3_15	854_3_151	855_3_254	1053_6_187	1771_0_80	1446_0_324	1058_0_26	249_0_1	238_6_1	508_5_1	28_4_11	43_4_70	233_0_1	222_6_1	362_1_1	1257_3_191	405_3_1	2171_3_38	650_4_1	6_5_1	1397_0_10	507_0_33	548_3_478	2364_0_66	1461_6_37	501_4_159	1094_3_65	2443_46_176	632_6_32	633_3_1	2722_0_177	1214_4_76	25_0_1
883_0_1	214_6_1	2863_0_480	745_0_133	1235_3_238	451_0_65	646_3_1	277_6_1	317_3_1	984_6_1	271_5_108	111_6_1	2121_0_1	428_6_1	218_5_1	32_0_1	485_6_33	709_3_16	854_3_151	855_3_256	1053_6_182	1771_0_80	1446_0_316	1058_0_27	249_0_1	238_6_1	508_5_1	28_4_11	43_4_74	233_0_1	222_6_1	362_1_1	1257_3_189	405_3_1	2171_3_35	650_4_1	6_5_1	1397_0_10	507_0_36	548_3_482	2364_0_74	1461_6_41	501_4_161	1094_3_68	2443_46_184	632_6_35	633_3_1	2722_0_178	1214_4_75	25_0_1
883_0_1	214_6_1	2863_0_500	745_0_136	1235_3_228	451_0_64	646_3_1	277_6_1	317_3_1	984_6_1	271_5_111	111_6_1	2121_0_1	428_6_1	218_5_1	32_0_1	485_6_34	709_3_15	854_3_167	855_3_254	1053_6_172	1771_0_81	1446_0_312	1058_0_25	249_0_1	238_6_1	508_5_1	28_4_9	43_4_78	233_0_1	222_6_1	362_1_1	1257_3_189	405_3_1	2171_3_33	650_4_1	6_5_1	1397_0_11	507_0_29	548_3_477	2364_0_74	1461_6_42	501_4_153	1094_3_72	2443_46_188	632_6_37	633_3_1	2722_0_188	1214_4_74	25_0_1
883_0_1	214_6_1	2863_0_485	745_0_134	1235_3_228	451_0_74	646_3_1	277_6_1	317_3_1	984_6_1	271_5_110	111_6_1	2121_0_1	428_6_1	218_5_1	32_0_1	485_6_32	709_3_15	854_3_167	855_3_265	1053_6_181	1771_0_71	1446_0_326	1058_0_25	249_0_1	238_6_1	508_5_1	28_4_7	43_4_77	233_0_1	222_6_1	362_1_1	1257_3_201	405_3_1	2171_3_32	650_4_1	6_5_1	1397_0_10	507_0_28	548_3_481	2364_0_73	1461_6_42	501_4_156	1094_3_72	2443_46_198	632_6_35	633_3_1	2722_0_178	1214_4_70	25_0_1
883_0_1	214_6_1	2863_0_477	745_0_127	1235_3_237	451_0_68	646_3_1	277_6_1	317_3_1	984_6_1	271_5_108	111_6_1	2121_0_1	428_6_1	218_5_1	32_0_1	485_6_32	709_3_12	854_3_161	855_3_262	1053_6_174	1771_0_77	1446_0_312	1058_0_25	249_0_1	238_6_1	508_5_1	28_4_10	43_4_76	233_0_1	222_6_1	362_1_1	1257_3_204	405_3_1	2171_3_33	650_4_1	6_5_1	1397_0_7	507_0_25	548_3_472	2364_0_87	1461_6_43	501_4_156	1094_3_66	2443_46_190	632_6_37	633_3_1	2722_0_190	1214_4_70	25_0_1
883_0_1	214_6_1	2863_0_468	745_0_138	1235_3_240	451_0_65	646_3_1	277_6_1	317_3_1	984_6_1	271_5_117	111_6_1	2121_0_1	428_6_1	218_5_1	32_0_1	485_6_25	709_3_10	854_3_158	855_3_265	1053_6_166	1771_0_79	1446_0_302	1058_0_18	249_0_1	238_6_1	508_5_1	28_4_10	43_4_75	233_0_1	222_6_1	362_1_1	1257_3_197	405_3_1	2171_3_39	650_4_1	6_5_1	1397_0_8	507_0_27	548_3_467	2364_0_85	1461_6_42	501_4_151	1094_3_72	2443_46_203	632_6_37	633_3_1	2722_0_205	1214_4_64	25_0_1
883_0_1	214_6_1	2863_0_480	745_0_135	1235_3_248	451_0_70	646_3_1	277_6_1	317_3_1	984_6_1	271_5_104	111_6_1	2121_0_1	428_6_1	218_5_1	32_0_1	485_6_30	709_3_13	854_3_160	855_3_267	1053_6_184	1771_0_77	1446_0_303	1058_0_21	249_0_1	238_6_1	508_5_1	28_4_10	43_4_68	233_0_1	222_6_1	362_1_1	1257_3_210	405_3_1	2171_3_38	650_4_1	6_5_1	1397_0_8	507_0_25	548_3_465	2364_0_81	1461_6_40	501_4_134	1094_3_66	2443_46_198	632_6_37	633_3_1	2722_0_205	1214_4_67	25_0_1
883_0_1	214_6_1	2863_0_491	745_0_132	1235_3_253	451_0_65	646_3_1	277_6_1	317_3_1	984_6_1	271_5_107	111_6_1	2121_0_1	428_6_1	218_5_1	32_0_1	485_6_31	709_3_12	854_3_156	855_3_258	1053_6_175	1771_0_76	1446_0_306	1058_0_21	249_0_1	238_6_1	508_5_1	28_4_13	43_4_69	233_0_1	222_6_1	362_1_1	1257_3_215	405_3_1	2171_3_45	650_4_1	6_5_1	1397_0_8	507_0_23	548_3_464	2364_0_82	1461_6_40	501_4_139	1094_3_78	2443_46_191	632_6_36	633_3_1	2722_0_206	1214_4_70	25_0_1
883_0_1	214_6_1	2863_0_495	745_0_134	1235_3_249	451_0_67	646_3_1	277_6_1	317_3_1	984_6_1	271_5_111	111_6_1	2121_0_1	428_6_1	218_5_1	32_0_1	485_6_32	709_3_10	854_3_157	855_3_265	1053_6_178	1771_0_84	1446_0_313	1058_0_22	249_0_1	238_6_1	508_5_1	28_4_9	43_4_64	233_0_1	222_6_1	362_1_1	1257_3_206	405_3_1	2171_3_46	650_4_1	6_5_1	1397_0_7	507_0_22	548_3_434	2364_0_84	1461_6_41	501_4_149	1094_3_73	2443_46_184	632_6_31	633_3_1	2722_0_202	1214_4_73	25_0_1
883_0_1	214_6_1	2863_0_486	745_0_130	1235_3_250	451_0_74	646_3_1	277_6_1	317_3_1	984_6_1	271_5_108	111_6_1	2121_0_1	428_6_1	218_5_1	32_0_1	485_6_32	709_3_11	854_3_152	855_3_265	1053_6_164	1771_0_82	1446_0_311	1058_0_24	249_0_1	238_6_1	508_5_1	28_4_12	43_4_61	233_0_1	222_6_1	362_1_1	1257_3_218	405_3_1	2171_3_48	650_4_1	6_5_1	1397_0_8	507_0_19	548_3_444	2364_0_81	1461_6_39	501_4_147	1094_3_75	2443_46_192	632_6_34	633_3_1	2722_0_194	1214_4_70	25_0_1
883_0_1	214_6_1	2863_0_498	745_0_138	1235_3_257	451_0_78	646_3_1	277_6_1	317_3_1	984_6_1	271_5_116	111_6_1	2121_0_1	428_6_1	218_5_1	32_0_1	485_6_34	709_3_9	854_3_150	855_3_258	1053_6_154	1771_0_76	1446_0_321	1058_0_22	249_0_1	238_6_1	508_5_1	28_4_13	43_4_66	233_0_1	222_6_1	362_1_1	1257_3_215	405_3_1	2171_3_51	650_4_1	6_5_1	1397_0_8	507_0_15	548_3_448	2364_0_71	1461_6_39	501_4_146	1094_3_74	2443_46_177	632_6_37	633_3_1	2722_0_182	1214_4_79	25_0_1
883_0_1	214_6_1	2863_0_507	745_0_137	1235_3_247	451_0_79	646_3_1	277_6_1	317_3_1	984_6_1	271_5_118	111_6_1	2121_0_1	428_6_1	218_5_1	32_0_1	485_6_32	709_3_11	854_3_140	855_3_257	1053_6_161	1771_0_79	1446_0_316	1058_0_26	249_0_1	238_6_1	508_5_1	28_4_13	43_4_64	233_0_1	222_6_1	362_1_1	1257_3_205	405_3_1	2171_3_47	650_4_1	6_5_1	1397_0_6	507_0_16	548_3_465	2364_0_75	1461_6_43	501_4_150	1094_3_74	2443_46_169	632_6_30	633_3_1	2722_0_170	1214_4_79	25_0_1
883_0_1	214_6_1	2863_0_510	745_0_136	1235_3_230	451_0_81	646_3_1	277_6_1	317_3_1	984_6_1	271_5_114	111_6_1	2121_0_1	428_6_1	218_5_1	32_0_1	485_6_35	709_3_10	854_3_138	855_3_245	1053_6_169	1771_0_82	1446_0_320	1058_0_23	249_0_1	238_6_1	508_5_1	28_4_9	43_4_67	233_0_1	222_6_1	362_1_1	1257_3_206	405_3_1	2171_3_47	650_4_1	6_5_1	1397_0_6	507_0_16	548_3_469	2364_0_80	1461_6_43	501_4_148	1094_3_79	2443_46_163	632_6_31	633_3_1	2722_0_172	1214_4_74	25_0_1
883_0_1	214_6_1	2863_0_501	745_0_135	1235_3_218	451_0_81	646_3_1	277_6_1	317_3_1	984_6_1	271_5_117	111_6_1	2121_0_1	428_6_1	218_5_1	32_0_1	485_6_35	709_3_10	854_3_145	855_3_247	1053_6_164	1771_0_75	1446_0_349	1058_0_25	249_0_1	238_6_1	508_5_1	28_4_7	43_4_70	233_0_1	222_6_1	362_1_1	1257_3_202	405_3_1	2171_3_46	650_4_1	6_5_1	1397_0_6	507_0_12	548_3_458	2364_0_79	1461_6_49	501_4_151	1094_3_76	2443_46_158	632_6_31	633_3_1	2722_0_169	1214_4_84	25_0_1
883_0_1	214_6_1	2863_0_500	745_0_133	1235_3_226	451_0_75	646_3_1	277_6_1	317_3_1	984_6_1	271_5_115	111_6_1	2121_0_1	428_6_1	218_5_1	32_0_1	485_6_28	709_3_8	854_3_143	855_3_257	1053_6_157	1771_0_78	1446_0_358	1058_0_26	249_0_1	238_6_1	508_5_1	28_4_7	43_4_72	233_0_1	222_6_1	362_1_1	1257_3_192	405_3_1	2171_3_50	650_4_1	6_5_1	1397_0_8	507_0_14	548_3_445	2364_0_81	1461_6_48	501_4_149	1094_3_74	2443_46_165	632_6_32	633_3_1	2722_0_165	1214_4_76	25_0_1
883_0_1	214_6_1	2863_0_492	745_0_138	1235_3_235	451_0_76	646_3_1	277_6_1	317_3_1	984_6_1	271_5_104	111_6_1	2121_0_1	428_6_1	218_5_1	32_0_1	485_6_27	709_3_7	854_3_149	855_3_252	1053_6_167	1771_0_72	1446_0_346	1058_0_25	249_0_1	238_6_1	508_5_1	28_4_8	43_4_76	233_0_1	222_6_1	362_1_1	1257_3_188	405_3_1	2171_3_50	650_4_1	6_5_1	1397_0_7	507_0_14	548_3_424	2364_0_89	1461_6_49	501_4_153	1094_3_81	2443_46_153	632_6_32	633_3_1	2722_0_153	1214_4_75	25_0_1
883_0_1	214_6_1	2863_0_479	745_0_137	1235_3_242	451_0_80	646_3_1	277_6_1	317_3_1	984_6_1	271_5_102	111_6_1	2121_0_1	428_6_1	218_5_1	32_0_1	485_6_32	709_3_9	854_3_151	855_3_251	1053_6_158	1771_0_74	1446_0_340	1058_0_31	249_0_1	238_6_1	508_5_1	28_4_9	43_4_75	233_0_1	222_6_1	362_1_1	1257_3_185	405_3_1	2171_3_50	650_4_1	6_5_1	1397_0_8	507_0_12	548_3_430	2364_0_79	1461_6_56	501_4_144	1094_3_72	2443_46_154	632_6_31	633_3_1	2722_0_155	1214_4_73	25_0_1
883_0_1	214_6_1	2863_0_494	745_0_143	1235_3_245	451_0_79	646_3_1	277_6_1	317_3_1	984_6_1	271_5_109	111_6_1	2121_0_1	428_6_1	218_5_1	32_0_1	485_6_33	709_3_7	854_3_146	855_3_257	1053_6_165	1771_0_70	1446_0_343	1058_0_28	249_0_1	238_6_1	508_5_1	28_4_10	43_4_76	233_0_1	222_6_1	362_1_1	1257_3_175	405_3_1	2171_3_51	650_4_1	6_5_1	1397_0_5	507_0_16	548_3_417	2364_0_76	1461_6_55	501_4_132	1094_3_80	2443_46_155	632_6_29	633_3_1	2722_0_145	1214_4_77	25_0_1
883_0_1	214_6_1	2863_0_507	745_0_146	1235_3_253	451_0_81	646_3_1	277_6_1	317_3_1	984_6_1	271_5_106	111_6_1	2121_0_1	428_6_1	218_5_1	32_0_1	485_6_35	709_3_3	854_3_138	855_3_250	1053_6_172	1771_0_72	1446_0_346	1058_0_32	249_0_1	238_6_1	508_5_1	28_4_11	43_4_79	233_0_1	222_6_1	362_1_1	1257_3_180	405_3_1	2171_3_45	650_4_1	6_5_1	1397_0_8	507_0_12	548_3_431	2364_0_71	1461_6_57	501_4_129	1094_3_80	2443_46_153	632_6_37	633_3_1	2722_0_155	1214_4_74	25_0_1
883_0_1	214_6_1	2863_0_516	745_0_141	1235_3_256	451_0_75	646_3_1	277_6_1	317_3_1	984_6_1	271_5_106	111_6_1	2121_0_1	428_6_1	218_5_1	32_0_1	485_6_31	709_3_4	854_3_139	855_3_238	1053_6_167	1771_0_73	1446_0_347	1058_0_35	249_0_1	238_6_1	508_5_1	28_4_9	43_4_74	233_0_1	222_6_1	362_1_1	1257_3_182	405_3_1	2171_3_44	650_4_1	6_5_1	1397_0_7	507_0_12	548_3_450	2364_0_62	1461_6_60	501_4_117	1094_3_70	2443_46_153	632_6_34	633_3_1	2722_0_134	1214_4_67	25_0_1
883_0_1	214_6_1	2863_0_510	745_0_153	1235_3_254	451_0_77	646_3_1	277_6_1	317_3_1	984_6_1	271_5_109	111_6_1	2121_0_1	428_6_1	218_5_1	32_0_1	485_6_29	709_3_4	854_3_145	855_3_233	1053_6_168	1771_0_78	1446_0_336	1058_0_40	249_0_1	238_6_1	508_5_1	28_4_9	43_4_78	233_0_1	222_6_1	362_1_1	1257_3_173	405_3_1	2171_3_46	650_4_1	6_5_1	1397_0_7	507_0_17	548_3_441	2364_0_66	1461_6_59	501_4_110	1094_3_76	2443_46_153	632_6_38	633_3_1	2722_0_142	1214_4_58	25_0_1
883_0_1	214_6_1	2863_0_522	745_0_156	1235_3_252	451_0_74	646_3_1	277_6_1	317_3_1	984_6_1	271_5_111	111_6_1	2121_0_1	428_6_1	218_5_1	32_0_1	485_6_32	709_3_3	854_3_143	855_3_231	1053_6_175	1771_0_82	1446_0_335	1058_0_43	249_0_1	238_6_1	508_5_1	28_4_11	43_4_79	233_0_1	222_6_1	362_1_1	1257_3_172	405_3_1	2171_3_47	650_4_1	6_5_1	1397_0_5	507_0_17	548_3_435	2364_0_72	1461_6_60	501_4_114	1094_3_82	2443_46_151	632_6_43	633_3_1	2722_0_153	1214_4_58	25_0_1
883_0_1	214_6_1	2863_0_526	745_0_151	1235_3_261	451_0_74	646_3_1	277_6_1	317_3_1	984_6_1	271_5_109	111_6_1	2121_0_1	428_6_1	218_5_1	32_0_1	485_6_30	709_3_3	854_3_149	855_3_240	1053_6_178	1771_0_88	1446_0_342	1058_0_45	249_0_1	238_6_1	508_5_1	28_4_13	43_4_82	233_0_1	222_6_1	362_1_1	1257_3_160	405_3_1	2171_3_45	650_4_1	6_5_1	1397_0_5	507_0_14	548_3_456	2364_0_80	1461_6_65	501_4_112	1094_3_72	2443_46_152	632_6_47	633_3_1	2722_0_140	1214_4_60	25_0_1
883_0_1	214_6_1	2863_0_513	745_0_148	1235_3_250	451_0_72	646_3_1	277_6_1	317_3_1	984_6_1	271_5_112	111_6_1	2121_0_1	428_6_1	218_5_1	32_0_1	485_6_28	709_3_3	854_3_146	855_3_221	1053_6_179	1771_0_91	1446_0_337	1058_0_45	249_0_1	238_6_1	508_5_1	28_4_13	43_4_79	233_0_1	222_6_1	362_1_1	1257_3_159	405_3_1	2171_3_46	650_4_1	6_5_1	1397_0_6	507_0_13	548_3_454	2364_0_71	1461_6_71	501_4_115	1094_3_81	2443_46_150	632_6_48	633_3_1	2722_0_142	1214_4_64	25_0_1
883_0_1	214_6_1	2863_0_489	745_0_149	1235_3_259	451_0_78	646_3_1	277_6_1	317_3_1	984_6_1	271_5_116	111_6_1	2121_0_1	428_6_1	218_5_1	32_0_1	485_6_32	709_3_5	854_3_144	855_3_233	1053_6_180	1771_0_84	1446_0_357	1058_0_48	249_0_1	238_6_1	508_5_1	28_4_11	43_4_78	233_0_1	222_6_1	362_1_1	1257_3_155	405_3_1	2171_3_43	650_4_1	6_5_1	1397_0_7	507_0_12	548_3_456	2364_0_76	1461_6_73	501_4_123	1094_3_73	2443_46_147	632_6_46	633_3_1	2722_0_145	1214_4_69	25_0_1
883_0_1	214_6_1	2863_0_507	745_0_148	1235_3_256	451_0_72	646_3_1	277_6_1	317_3_1	984_6_1	271_5_111	111_6_1	2121_0_1	428_6_1	218_5_1	32_0_1	485_6_33	709_3_3	854_3_146	855_3_249	1053_6_167	1771_0_79	1446_0_363	1058_0_46	249_0_1	238_6_1	508_5_1	28_4_13	43_4_72	233_0_1	222_6_1	362_1_1	1257_3_153	405_3_1	2171_3_44	650_4_1	6_5_1	1397_0_6	507_0_16	548_3_437	2364_0_73	1461_6_72	501_4_123	1094_3_74	2443_46_150	632_6_46	633_3_1	2722_0_156	1214_4_66	25_0_1
883_0_1	214_6_1	2863_0_488	745_0_151	1235_3_260	451_0_74	646_3_1	277_6_1	317_3_1	984_6_1	271_5_122	111_6_1	2121_0_1	428_6_1	218_5_1	32_0_1	485_6_30	709_3_3	854_3_145	855_3_251	1053_6_164	1771_0_80	1446_0_354	1058_0_45	249_0_1	238_6_1	508_5_1	28_4_13	43_4_70	233_0_1	222_6_1	362_1_1	1257_3_157	405_3_1	2171_3_45	650_4_1	6_5_1	1397_0_6	507_0_17	548_3_437	2364_0_68	1461_6_72	501_4_116	1094_3_78	2443_46_155	632_6_39	633_3_1	2722_0_163	1214_4_58	25_0_1
883_0_1	214_6_1	2863_0_467	745_0_150	1235_3_249	451_0_74	646_3_1	277_6_1	317_3_1	984_6_1	271_5_126	111_6_1	2121_0_1	428_6_1	218_5_1	32_0_1	485_6_29	709_3_3	854_3_146	855_3_251	1053_6_162	1771_0_71	1446_0_361	1058_0_45	249_0_1	238_6_1	508_5_1	28_4_12	43_4_74	233_0_1	222_6_1	362_1_1	1257_3_163	405_3_1	2171_3_46	650_4_1	6_5_1	1397_0_3	507_0_16	548_3_449	2364_0_76	1461_6_72	501_4_125	1094_3_80	2443_46_155	632_6_43	633_3_1	2722_0_176	1214_4_59	25_0_1
883_0_1	214_6_1	2863_0_464	745_0_153	1235_3_250	451_0_76	646_3_1	277_6_1	317_3_1	984_6_1	271_5_121	111_6_1	2121_0_1	428_6_1	218_5_1	32_0_1	485_6_30	709_3_3	854_3_160	855_3_254	1053_6_167	1771_0_74	1446_0_356	1058_0_38	249_0_1	238_6_1	508_5_1	28_4_13	43_4_68	233_0_1	222_6_1	362_1_1	1257_3_165	405_3_1	2171_3_43	650_4_1	6_5_1	1397_0_3	507_0_17	548_3_463	2364_0_62	1461_6_71	501_4_120	1094_3_91	2443_46_156	632_6_42	633_3_1	2722_0_180	1214_4_60	25_0_1
883_0_1	214_6_1	2863_0_450	745_0_146	1235_3_243	451_0_75	646_3_1	277_6_1	317_3_1	984_6_1	271_5_134	111_6_1	2121_0_1	428_6_1	218_5_1	32_0_1	485_6_22	709_3_3	854_3_165	855_3_271	1053_6_172	1771_0_73	1446_0_359	1058_0_39	249_0_1	238_6_1	508_5_1	28_4_12	43_4_69	233_0_1	222_6_1	362_1_1	1257_3_176	405_3_1	2171_3_43	650_4_1	6_5_1	1397_0_3	507_0_13	548_3_432	2364_0_63	1461_6_76	501_4_126	1094_3_94	2443_46_156	632_6_34	633_3_1	2722_0_191	1214_4_64	25_0_1
883_0_1	214_6_1	2863_0_442	745_0_145	1235_3_232	451_0_71	646_3_1	277_6_1	317_3_1	984_6_1	271_5_130	111_6_1	2121_0_1	428_6_1	218_5_1	32_0_1	485_6_19	709_3_4	854_3_159	855_3_273	1053_6_170	1771_0_78	1446_0_363	1058_0_38	249_0_1	238_6_1	508_5_1	28_4_11	43_4_67	233_0_1	222_6_1	362_1_1	1257_3_172	405_3_1	2171_3_44	650_4_1	6_5_1	1397_0_3	507_0_12	548_3_429	2364_0_55	1461_6_80	501_4_143	1094_3_93	2443_46_163	632_6_35	633_3_1	2722_0_219	1214_4_67	25_0_1
883_0_1	214_6_1	2863_0_447	745_0_140	1235_3_248	451_0_72	646_3_1	277_6_1	317_3_1	984_6_1	271_5_128	111_6_1	2121_0_1	428_6_1	218_5_1	32_0_1	485_6_23	709_3_4	854_3_138	855_3_277	1053_6_170	1771_0_78	1446_0_362	1058_0_38	249_0_1	238_6_1	508_5_1	28_4_11	43_4_67	233_0_1	222_6_1	362_1_1	1257_3_170	405_3_1	2171_3_42	650_4_1	6_5_1	1397_0_3	507_0_13	548_3_415	2364_0_50	1461_6_81	501_4_141	1094_3_86	2443_46_171	632_6_34	633_3_1	2722_0_216	1214_4_66	25_0_1
883_0_1	214_6_1	2863_0_444	745_0_141	1235_3_254	451_0_68	646_3_1	277_6_1	317_3_1	984_6_1	271_5_132	111_6_1	2121_0_1	428_6_1	218_5_1	32_0_1	485_6_22	709_3_3	854_3_135	855_3_287	1053_6_172	1771_0_79	1446_0_351	1058_0_40	249_0_1	238_6_1	508_5_1	28_4_11	43_4_67	233_0_1	222_6_1	362_1_1	1257_3_172	405_3_1	2171_3_39	650_4_1	6_5_1	1397_0_5	507_0_14	548_3_412	2364_0_56	1461_6_82	501_4_141	1094_3_90	2443_46_173	632_6_35	633_3_1	2722_0_222	1214_4_56	25_0_1
883_0_1	214_6_1	2863_0_430	745_0_139	1235_3_259	451_0_68	646_3_1	277_6_1	317_3_1	984_6_1	271_5_137	111_6_1	2121_0_1	428_6_1	218_5_1	32_0_1	485_6_20	709_3_4	854_3_123	855_3_272	1053_6_173	1771_0_73	1446_0_348	1058_0_42	249_0_1	238_6_1	508_5_1	28_4_12	43_4_77	233_0_1	222_6_1	362_1_1	1257_3_160	405_3_1	2171_3_34	650_4_1	6_5_1	1397_0_4	507_0_15	548_3_419	2364_0_60	1461_6_88	501_4_136	1094_3_89	2443_46_180	632_6_38	633_3_1	2722_0_224	1214_4_57	25_0_1
883_0_1	214_6_1	2863_0_429	745_0_136	1235_3_262	451_0_69	646_3_1	277_6_1	317_3_1	984_6_1	271_5_143	111_6_1	2121_0_1	428_6_1	218_5_1	32_0_1	485_6_15	709_3_3	854_3_131	855_3_255	1053_6_167	1771_0_77	1446_0_349	1058_0_44	249_0_1	238_6_1	508_5_1	28_4_16	43_4_77	233_0_1	222_6_1	362_1_1	1257_3_161	405_3_1	2171_3_34	650_4_1	6_5_1	1397_0_5	507_0_17	548_3_427	2364_0_54	1461_6_87	501_4_139	1094_3_97	2443_46_189	632_6_45	633_3_1	2722_0_218	1214_4_59	25_0_1
883_0_1	214_6_1	2863_0_427	745_0_134	1235_3_250	451_0_72	646_3_1	277_6_1	317_3_1	984_6_1	271_5_148	111_6_1	2121_0_1	428_6_1	218_5_1	32_0_1	485_6_12	709_3_1	854_3_128	855_3_277	1053_6_168	1771_0_74	1446_0_359	1058_0_40	249_0_1	238_6_1	508_5_1	28_4_15	43_4_78	233_0_1	222_6_1	362_1_1	1257_3_154	405_3_1	2171_3_35	650_4_1	6_5_1	1397_0_9	507_0_19	548_3_430	2364_0_49	1461_6_92	501_4_143	1094_3_97	2443_46_190	632_6_43	633_3_1	2722_0_212	1214_4_63	25_0_1
883_0_1	214_6_1	2863_0_415	745_0_140	1235_3_259	451_0_76	646_3_1	277_6_1	317_3_1	984_6_1	271_5_146	111_6_1	2121_0_1	428_6_1	218_5_1	32_0_1	485_6_8	709_3_1	854_3_124	855_3_268	1053_6_179	1771_0_72	1446_0_361	1058_0_35	249_0_1	238_6_1	508_5_1	28_4_15	43_4_78	233_0_1	222_6_1	362_1_1	1257_3_146	405_3_1	2171_3_36	650_4_1	6_5_1	1397_0_10	507_0_16	548_3_429	2364_0_52	1461_6_94	501_4_150	1094_3_98	2443_46_193	632_6_47	633_3_1	2722_0_205	1214_4_65	25_0_1
883_0_1	214_6_1	2863_0_414	745_0_132	1235_3_267	451_0_71	646_3_1	277_6_1	317_3_1	984_6_1	271_5_146	111_6_1	2121_0_1	428_6_1	218_5_1	32_0_1	485_6_8	709_3_1	854_3_122	855_3_263	1053_6_175	1771_0_73	1446_0_352	1058_0_30	249_0_1	238_6_1	508_5_1	28_4_17	43_4_92	233_0_1	222_6_1	362_1_1	1257_3_158	405_3_1	2171_3_43	650_4_1	6_5_1	1397_0_11	507_0_15	548_3_419	2364_0_56	1461_6_96	501_4_154	1094_3_89	2443_46_185	632_6_45	633_3_1	2722_0_203	1214_4_68	25_0_1
883_0_1	214_6_1	2863_0_409	745_0_123	1235_3_245	451_0_76	646_3_1	277_6_1	317_3_1	984_6_1	271_5_144	111_6_1	2121_0_1	428_6_1	218_5_1	32_0_1	485_6_8	709_3_1	854_3_115	855_3_259	1053_6_190	1771_0_67	1446_0_355	1058_0_31	249_0_1	238_6_1	508_5_1	28_4_13	43_4_90	233_0_1	222_6_1	362_1_1	1257_3_148	405_3_1	2171_3_38	650_4_1	6_5_1	1397_0_13	507_0_21	548_3_405	2364_0_55	1461_6_91	501_4_154	1094_3_93	2443_46_183	632_6_49	633_3_1	2722_0_210	1214_4_62	25_0_1
883_0_1	214_6_1	2863_0_405	745_0_119	1235_3_259	451_0_79	646_3_1	277_6_1	317_3_1	984_6_1	271_5_141	111_6_1	2121_0_1	428_6_1	218_5_1	32_0_1	485_6_8	709_3_1	854_3_110	855_3_258	1053_6_187	1771_0_69	1446_0_346	1058_0_28	249_0_1	238_6_1	508_5_1	28_4_10	43_4_81	233_0_1	222_6_1	362_1_1	1257_3_148	405_3_1	2171_3_42	650_4_1	6_5_1	1397_0_13	507_0_17	548_3_402	2364_0_53	1461_6_84	501_4_155	1094_3_98	2443_46_199	632_6_47	633_3_1	2722_0_195	1214_4_70	25_0_1
883_0_1	214_6_1	2863_0_401	745_0_119	1235_3_261	451_0_78	646_3_1	277_6_1	317_3_1	984_6_1	271_5_139	111_6_1	2121_0_1	428_6_1	218_5_1	32_0_1	485_6_8	709_3_1	854_3_105	855_3_260	1053_6_186	1771_0_67	1446_0_353	1058_0_33	249_0_1	238_6_1	508_5_1	28_4_13	43_4_91	233_0_1	222_6_1	362_1_1	1257_3_157	405_3_1	2171_3_44	650_4_1	6_5_1	1397_0_10	507_0_16	548_3_413	2364_0_55	1461_6_88	501_4_167	1094_3_93	2443_46_196	632_6_47	633_3_1	2722_0_195	1214_4_62	25_0_1
883_0_1	214_6_1	2863_0_408	745_0_120	1235_3_261	451_0_71	646_3_1	277_6_1	317_3_1	984_6_1	271_5_136	111_6_1	2121_0_1	428_6_1	218_5_1	32_0_1	485_6_9	709_3_1	854_3_105	855_3_271	1053_6_189	1771_0_65	1446_0_356	1058_0_27	249_0_1	238_6_1	508_5_1	28_4_12	43_4_101	233_0_1	222_6_1	362_1_1	1257_3_163	405_3_1	2171_3_42	650_4_1	6_5_1	1397_0_11	507_0_15	548_3_409	2364_0_58	1461_6_94	501_4_169	1094_3_86	2443_46_188	632_6_46	633_3_1	2722_0_197	1214_4_63	25_0_1
883_0_1	214_6_1	2863_0_418	745_0_128	1235_3_273	451_0_69	646_3_1	277_6_1	317_3_1	984_6_1	271_5_138	111_6_1	2121_0_1	428_6_1	218_5_1	32_0_1	485_6_8	233_0_1	854_3_107	855_3_270	1053_6_184	1771_0_65	1446_0_362	1058_0_24	249_0_1	238_6_1	508_5_1	28_4_14	43_4_94	222_6_1	362_1_1	1257_3_155	405_3_1	2171_3_40	650_4_1	6_5_1	1397_0_7	507_0_11	548_3_414	2364_0_54	1461_6_95	501_4_174	1094_3_90	2443_46_191	632_6_40	633_3_1	2722_0_196	1214_4_61	25_0_1	209_3_115
883_0_1	214_6_1	2863_0_419	745_0_124	1235_3_291	451_0_60	646_3_1	277_6_1	317_3_1	984_6_1	271_5_152	111_6_1	2121_0_1	428_6_1	218_5_1	32_0_1	485_6_9	233_0_1	854_3_109	855_3_280	1053_6_186	1771_0_76	1446_0_358	1058_0_27	249_0_1	238_6_1	508_5_1	28_4_19	43_4_107	222_6_1	362_1_1	1257_3_147	405_3_1	2171_3_44	650_4_1	6_5_1	1397_0_9	507_0_10	548_3_426	2364_0_52	1461_6_102	501_4_164	1094_3_77	2443_46_193	632_6_35	633_3_1	2722_0_201	1214_4_63	25_0_1	209_3_102
883_0_1	214_6_1	2863_0_411	745_0_132	1235_3_289	451_0_61	646_3_1	277_6_1	317_3_1	984_6_1	271_5_145	111_6_1	2121_0_1	428_6_1	218_5_1	32_0_1	485_6_8	233_0_1	854_3_109	855_3_278	1053_6_187	1771_0_73	1446_0_371	1058_0_32	249_0_1	238_6_1	508_5_1	28_4_17	43_4_103	222_6_1	362_1_1	1257_3_153	405_3_1	2171_3_43	650_4_1	6_5_1	1397_0_9	507_0_11	548_3_407	2364_0_51	1461_6_102	501_4_161	1094_3_78	2443_46_193	632_6_36	633_3_1	2722_0_203	1214_4_60	25_0_1	209_3_108
883_0_1	214_6_1	2863_0_417	745_0_143	1235_3_290	451_0_56	646_3_1	277_6_1	317_3_1	984_6_1	271_5_145	111_6_1	2121_0_1	428_6_1	218_5_1	32_0_1	485_6_5	233_0_1	854_3_106	855_3_292	1053_6_179	1771_0_79	1446_0_375	1058_0_31	249_0_1	238_6_1	508_5_1	28_4_21	43_4_100	222_6_1	362_1_1	1257_3_150	405_3_1	2171_3_44	650_4_1	6_5_1	1397_0_9	507_0_10	548_3_398	2364_0_57	1461_6_100	501_4_165	1094_3_79	2443_46_185	632_6_35	633_3_1	2722_0_199	1214_4_58	25_0_1	209_3_115
883_0_1	214_6_1	2863_0_410	745_0_136	1235_3_298	451_0_51	646_3_1	277_6_1	317_3_1	984_6_1	271_5_149	111_6_1	2121_0_1	428_6_1	218_5_1	32_0_1	485_6_8	233_0_1	854_3_106	855_3_287	1053_6_176	1771_0_78	1446_0_361	1058_0_32	249_0_1	238_6_1	508_5_1	28_4_19	43_4_100	222_6_1	362_1_1	1257_3_151	405_3_1	2171_3_44	650_4_1	6_5_1	1397_0_9	507_0_8	548_3_400	2364_0_58	1461_6_104	501_4_169	1094_3_76	2443_46_184	632_6_35	633_3_1	2722_0_196	1214_4_60	25_0_1	209_3_108
883_0_1	214_6_1	2863_0_425	745_0_147	1235_3_308	451_0_54	646_3_1	277_6_1	317_3_1	984_6_1	271_5_142	111_6_1	2121_0_1	428_6_1	218_5_1	32_0_1	485_6_8	233_0_1	854_3_101	855_3_288	1053_6_176	1771_0_78	1446_0_376	1058_0_35	249_0_1	238_6_1	508_5_1	28_4_16	43_4_103	222_6_1	362_1_1	1257_3_160	405_3_1	2171_3_46	650_4_1	6_5_1	1397_0_6	507_0_10	548_3_392	2364_0_51	1461_6_98	501_4_164	1094_3_75	2443_46_180	632_6_33	633_3_1	2722_0_194	1214_4_61	25_0_1	209_3_111
883_0_1	214_6_1	2863_0_433	745_0_139	1235_3_298	451_0_54	646_3_1	277_6_1	317_3_1	984_6_1	271_5_134	111_6_1	2121_0_1	428_6_1	218_5_1	32_0_1	485_6_9	233_0_1	854_3_95	855_3_291	1053_6_163	1771_0_81	1446_0_392	1058_0_31	249_0_1	238_6_1	508_5_1	28_4_16	43_4_99	222_6_1	362_1_1	1257_3_161	405_3_1	2171_3_48	650_4_1	6_5_1	1397_0_7	507_0_8	548_3_399	2364_0_61	1461_6_101	501_4_173	1094_3_75	2443_46_179	632_6_32	633_3_1	2722_0_196	1214_4_61	25_0_1	209_3_107
883_0_1	214_6_1	2863_0_422	745_0_136	1235_3_297	451_0_50	646_3_1	277_6_1	317_3_1	984_6_1	271_5_133	111_6_1	2121_0_1	428_6_1	218_5_1	32_0_1	485_6_11	233_0_1	854_3_90	855_3_296	1053_6_162	1771_0_79	1446_0_388	1058_0_30	249_0_1	238_6_1	508_5_1	28_4_14	43_4_91	222_6_1	362_1_1	1257_3_162	405_3_1	2171_3_45	650_4_1	6_5_1	1397_0_9	507_0_8	548_3_410	2364_0_52	1461_6_104	501_4_177	1094_3_70	2443_46_176	632_6_29	633_3_1	2722_0_199	1214_4_63	25_0_1	209_3_111
883_0_1	214_6_1	2863_0_410	745_0_125	1235_3_293	451_0_52	646_3_1	277_6_1	317_3_1	984_6_1	271_5_140	111_6_1	2121_0_1	428_6_1	218_5_1	32_0_1	485_6_12	233_0_1	854_3_88	855_3_292	1053_6_167	1771_0_79	1446_0_382	1058_0_30	249_0_1	238_6_1	508_5_1	28_4_15	43_4_87	222_6_1	362_1_1	1257_3_159	405_3_1	2171_3_43	650_4_1	6_5_1	1397_0_6	507_0_8	548_3_400	2364_0_49	1461_6_103	501_4_177	1094_3_73	2443_46_182	632_6_25	633_3_1	2722_0_205	1214_4_59	25_0_1	209_3_113
883_0_1	214_6_1	2863_0_406	745_0_120	1235_3_302	451_0_55	646_3_1	277_6_1	317_3_1	984_6_1	271_5_131	111_6_1	2121_0_1	428_6_1	218_5_1	32_0_1	485_6_12	233_0_1	854_3_94	855_3_300	1053_6_166	1771_0_80	1446_0_396	1058_0_30	249_0_1	238_6_1	508_5_1	28_4_18	43_4_78	222_6_1	362_1_1	1257_3_171	405_3_1	2171_3_44	650_4_1	6_5_1	1397_0_6	507_0_7	548_3_390	2364_0_46	1461_6_102	501_4_175	1094_3_69	2443_46_184	632_6_27	633_3_1	2722_0_196	1214_4_60	25_0_1	209_3_123
883_0_1	214_6_1	2863_0_406	745_0_128	1235_3_273	451_0_55	646_3_1	277_6_1	317_3_1	984_6_1	271_5_138	111_6_1	2121_0_1	428_6_1	218_5_1	32_0_1	485_6_14	233_0_1	854_3_99	855_3_299	1053_6_178	1771_0_76	1446_0_396	1058_0_31	249_0_1	238_6_1	508_5_1	28_4_16	43_4_74	222_6_1	362_1_1	1257_3_164	405_3_1	2171_3_44	650_4_1	6_5_1	1397_0_4	507_0_7	548_3_391	2364_0_52	1461_6_97	501_4_172	1094_3_60	2443_46_182	632_6_29	633_3_1	2722_0_201	1214_4_65	25_0_1	209_3_120
883_0_1	214_6_1	2863_0_401	745_0_124	1235_3_268	451_0_60	646_3_1	277_6_1	317_3_1	984_6_1	271_5_149	111_6_1	2121_0_1	428_6_1	218_5_1	32_0_1	485_6_13	233_0_1	854_3_108	855_3_301	1053_6_177	1771_0_76	1446_0_389	1058_0_35	249_0_1	238_6_1	508_5_1	28_4_18	43_4_78	222_6_1	362_1_1	1257_3_169	405_3_1	2171_3_38	650_4_1	6_5_1	1397_0_6	507_0_7	548_3_387	2364_0_49	1461_6_97	501_4_168	1094_3_55	2443_46_194	632_6_26	633_3_1	2722_0_195	1214_4_62	25_0_1	209_3_115
883_0_1	214_6_1	2863_0_412	745_0_129	1235_3_278	451_0_49	646_3_1	277_6_1	317_3_1	984_6_1	271_5_140	111_6_1	2121_0_1	428_6_1	218_5_1	32_0_1	485_6_12	233_0_1	854_3_102	855_3_302	1053_6_169	1771_0_85	1446_0_405	1058_0_33	249_0_1	238_6_1	508_5_1	28_4_18	43_4_80	222_6_1	362_1_1	1257_3_164	405_3_1	2171_3_33	650_4_1	6_5_1	1397_0_6	507_0_7	548_3_370	2364_0_50	1461_6_97	501_4_173	1094_3_57	2443_46_196	632_6_28	633_3_1	2722_0_199	1214_4_56	25_0_1	209_3_121
883_0_1	214_6_1	2863_0_398	745_0_134	1235_3_267	451_0_46	646_3_1	277_6_1	317_3_1	984_6_1	271_5_144	111_6_1	2121_0_1	428_6_1	218_5_1	32_0_1	485_6_12	233_0_1	854_3_88	855_3_304	1053_6_171	1771_0_81	1446_0_422	1058_0_33	249_0_1	238_6_1	508_5_1	28_4_15	43_4_75	222_6_1	362_1_1	1257_3_171	405_3_1	2171_3_30	650_4_1	6_5_1	1397_0_7	507_0_6	548_3_376	2364_0_45	1461_6_91	501_4_168	1094_3_54	2443_46_193	632_6_26	633_3_1	2722_0_186	1214_4_49	25_0_1	209_3_129
883_0_1	214_6_1	2863_0_395	745_0_133	1235_3_269	451_0_49	646_3_1	277_6_1	317_3_1	984_6_1	271_5_138	111_6_1	2121_0_1	428_6_1	218_5_1	32_0_1	485_6_10	233_0_1	854_3_93	855_3_291	1053_6_172	1771_0_84	1446_0_403	1058_0_37	249_0_1	238_6_1	508_5_1	28_4_12	43_4_82	222_6_1	362_1_1	1257_3_172	405_3_1	2171_3_30	650_4_1	6_5_1	1397_0_8	507_0_5	548_3_380	2364_0_38	1461_6_92	501_4_177	1094_3_62	2443_46_201	632_6_27	633_3_1	2722_0_183	1214_4_55	25_0_1	209_3_129
883_0_1	214_6_1	2863_0_396	745_0_130	1235_3_255	451_0_50	646_3_1	277_6_1	317_3_1	984_6_1	271_5_138	111_6_1	2121_0_1	428_6_1	218_5_1	32_0_1	485_6_11	233_0_1	854_3_86	855_3_283	1053_6_164	1771_0_89	1446_0_375	1058_0_39	249_0_1	238_6_1	508_5_1	28_4_9	43_4_81	222_6_1	362_1_1	1257_3_174	405_3_1	2171_3_31	650_4_1	6_5_1	1397_0_6	507_0_5	548_3_385	2364_0_37	1461_6_86	501_4_183	1094_3_60	2443_46_198	632_6_23	633_3_1	2722_0_182	1214_4_53	25_0_1	209_3_137
883_0_1	214_6_1	2863_0_398	745_0_134	1235_3_252	451_0_46	646_3_1	277_6_1	317_3_1	984_6_1	271_5_133	111_6_1	2121_0_1	428_6_1	218_5_1	32_0_1	485_6_11	233_0_1	854_3_78	855_3_291	1053_6_170	1771_0_85	1446_0_384	1058_0_45	249_0_1	238_6_1	508_5_1	28_4_9	43_4_90	222_6_1	362_1_1	1257_3_181	405_3_1	2171_3_34	650_4_1	6_5_1	1397_0_9	507_0_3	548_3_368	2364_0_36	1461_6_85	501_4_183	1094_3_72	2443_46_204	632_6_21	633_3_1	2722_0_177	1214_4_47	25_0_1	209_3_129
883_0_1	214_6_1	2863_0_397	745_0_133	1235_3_242	451_0_43	646_3_1	277_6_1	317_3_1	984_6_1	271_5_137	111_6_1	2121_0_1	428_6_1	218_5_1	32_0_1	485_6_11	233_0_1	854_3_87	855_3_291	1053_6_165	1771_0_83	1446_0_378	1058_0_44	249_0_1	238_6_1	508_5_1	28_4_10	43_4_81	222_6_1	362_1_1	1257_3_182	405_3_1	2171_3_36	650_4_1	6_5_1	1397_0_7	507_0_4	548_3_369	2364_0_29	1461_6_88	501_4_186	1094_3_71	2443_46_203	632_6_25	633_3_1	2722_0_184	1214_4_46	25_0_1	209_3_124
883_0_1	214_6_1	2863_0_396	745_0_139	1235_3_235	451_0_43	646_3_1	277_6_1	317_3_1	984_6_1	271_5_135	111_6_1	2121_0_1	428_6_1	218_5_1	32_0_1	485_6_12	233_0_1	854_3_86	855_3_297	1053_6_160	1771_0_84	1446_0_391	1058_0_43	249_0_1	238_6_1	508_5_1	28_4_9	43_4_81	222_6_1	362_1_1	1257_3_163	405_3_1	2171_3_37	650_4_1	6_5_1	1397_0_5	507_0_4	548_3_368	2364_0_30	1461_6_85	501_4_189	1094_3_73	2443_46_199	632_6_28	633_3_1	2722_0_190	1214_4_51	25_0_1	209_3_121
883_0_1	214_6_1	2863_0_400	745_0_143	1235_3_233	451_0_42	646_3_1	277_6_1	317_3_1	984_6_1	271_5_139	111_6_1	2121_0_1	428_6_1	218_5_1	32_0_1	485_6_10	233_0_1	854_3_82	855_3_294	1053_6_154	1771_0_84	1446_0_409	1058_0_41	249_0_1	238_6_1	508_5_1	28_4_9	43_4_84	222_6_1	362_1_1	1257_3_171	405_3_1	2171_3_39	650_4_1	6_5_1	1397_0_6	507_0_3	548_3_360	2364_0_21	1461_6_86	501_4_182	1094_3_76	2443_46_211	632_6_28	633_3_1	2722_0_182	1214_4_47	25_0_1	209_3_116
883_0_1	214_6_1	2863_0_406	745_0_140	1235_3_232	451_0_42	646_3_1	277_6_1	317_3_1	984_6_1	271_5_141	111_6_1	2121_0_1	428_6_1	218_5_1	32_0_1	485_6_10	233_0_1	854_3_90	855_3_302	1053_6_147	1771_0_85	1446_0_381	1058_0_42	249_0_1	238_6_1	508_5_1	28_4_9	43_4_81	222_6_1	362_1_1	1257_3_179	405_3_1	2171_3_41	650_4_1	6_5_1	1397_0_5	507_0_3	548_3_373	2364_0_16	1461_6_93	501_4_182	1094_3_68	2443_46_197	632_6_24	633_3_1	2722_0_175	1214_4_50	25_0_1	209_3_109
883_0_1	214_6_1	2863_0_413	745_0_148	1235_3_240	451_0_47	646_3_1	277_6_1	317_3_1	984_6_1	271_5_138	111_6_1	2121_0_1	428_6_1	218_5_1	32_0_1	485_6_11	233_0_1	854_3_92	855_3_289	1053_6_139	1771_0_93	1446_0_393	1058_0_40	249_0_1	238_6_1	508_5_1	28_4_8	43_4_76	222_6_1	362_1_1	1257_3_176	405_3_1	2171_3_41	650_4_1	6_5_1	1397_0_4	507_0_3	548_3_392	2364_0_21	1461_6_82	501_4_178	1094_3_73	2443_46_203	632_6_22	633_3_1	2722_0_172	1214_4_50	25_0_1	209_3_106
883_0_1	214_6_1	2863_0_409	745_0_157	1235_3_237	451_0_47	646_3_1	277_6_1	317_3_1	984_6_1	271_5_132	111_6_1	2121_0_1	428_6_1	218_5_1	32_0_1	485_6_10	233_0_1	854_3_96	855_3_293	1053_6_149	1771_0_92	1446_0_415	1058_0_41	249_0_1	238_6_1	508_5_1	28_4_11	43_4_73	222_6_1	362_1_1	1257_3_189	405_3_1	2171_3_48	650_4_1	6_5_1	1397_0_6	507_0_3	548_3_380	2364_0_19	1461_6_81	501_4_186	1094_3_74	2443_46_199	632_6_23	633_3_1	2722_0_175	1214_4_44	25_0_1	209_3_112
883_0_1	214_6_1	2863_0_407	745_0_144	1235_3_232	451_0_52	646_3_1	277_6_1	317_3_1	984_6_1	271_5_140	111_6_1	2121_0_1	428_6_1	218_5_1	32_0_1	485_6_6	233_0_1	854_3_95	855_3_300	1053_6_149	1771_0_94	1446_0_391	1058_0_45	249_0_1	238_6_1	508_5_1	28_4_13	43_4_79	222_6_1	362_1_1	1257_3_187	405_3_1	2171_3_44	650_4_1	6_5_1	1397_0_7	507_0_3	548_3_375	2364_0_17	1461_6_83	501_4_185	1094_3_74	2443_46_195	632_6_27	633_3_1	2722_0_168	1214_4_41	25_0_1	209_3_105
883_0_1	214_6_1	2863_0_412	745_0_137	1235_3_229	451_0_57	646_3_1	277_6_1	317_3_1	984_6_1	271_5_141	111_6_1	2121_0_1	428_6_1	218_5_1	32_0_1	485_6_6	233_0_1	854_3_97	855_3_290	1053_6_151	1771_0_92	1446_0_388	1058_0_40	249_0_1	238_6_1	508_5_1	28_4_11	43_4_73	222_6_1	1257_3_179	405_3_1	2171_3_42	650_4_1	6_5_1	1397_0_9	362_1_1	548_3_382	2364_0_16	1461_6_87	501_4_178	1094_3_77	2443_46_205	632_6_25	633_3_1	2722_0_163	1214_4_37	25_0_1	209_3_103	611_6_15
883_0_1	214_6_1	2863_0_412	745_0_141	1235_3_230	451_0_53	646_3_1	277_6_1	317_3_1	984_6_1	271_5_141	111_6_1	2121_0_1	428_6_1	218_5_1	32_0_1	485_6_6	233_0_1	854_3_98	855_3_289	1053_6_155	1771_0_91	1446_0_375	1058_0_38	249_0_1	238_6_1	508_5_1	28_4_10	43_4_78	222_6_1	1257_3_194	405_3_1	2171_3_44	650_4_1	6_5_1	1397_0_12	362_1_1	548_3_385	2364_0_19	1461_6_84	501_4_165	1094_3_68	2443_46_206	632_6_22	633_3_1	2722_0_167	1214_4_31	25_0_1	209_3_105	611_6_18
883_0_1	214_6_1	2863_0_411	745_0_136	1235_3_225	451_0_57	646_3_1	277_6_1	317_3_1	984_6_1	271_5_145	111_6_1	2121_0_1	428_6_1	218_5_1	32_0_1	485_6_9	233_0_1	854_3_108	855_3_300	1053_6_156	1771_0_97	1446_0_371	1058_0_36	249_0_1	238_6_1	508_5_1	28_4_9	43_4_80	222_6_1	1257_3_184	405_3_1	2171_3_36	650_4_1	6_5_1	1397_0_13	362_1_1	548_3_368	2364_0_22	1461_6_87	501_4_169	1094_3_72	2443_46_205	632_6_25	633_3_1	2722_0_175	1214_4_25	25_0_1	209_3_105	611_6_15
883_0_1	214_6_1	2863_0_407	745_0_122	1235_3_232	451_0_46	646_3_1	277_6_1	317_3_1	984_6_1	271_5_142	111_6_1	2121_0_1	428_6_1	218_5_1	32_0_1	485_6_11	233_0_1	854_3_105	855_3_303	1053_6_164	1771_0_91	1446_0_383	1058_0_33	249_0_1	238_6_1	508_5_1	28_4_7	43_4_81	222_6_1	1257_3_186	405_3_1	2171_3_32	650_4_1	6_5_1	1397_0_12	362_1_1	548_3_376	2364_0_26	1461_6_88	501_4_168	1094_3_72	2443_46_196	632_6_19	633_3_1	2722_0_177	1214_4_32	25_0_1	209_3_109	611_6_15
883_0_1	214_6_1	2863_0_416	745_0_127	1235_3_257	451_0_46	646_3_1	277_6_1	317_3_1	984_6_1	271_5_144	111_6_1	2121_0_1	428_6_1	218_5_1	32_0_1	485_6_10	233_0_1	854_3_108	855_3_307	1053_6_160	1771_0_93	1446_0_386	1058_0_35	249_0_1	238_6_1	508_5_1	28_4_8	43_4_80	222_6_1	1257_3_192	405_3_1	2171_3_34	650_4_1	6_5_1	1397_0_13	362_1_1	548_3_383	2364_0_27	1461_6_85	501_4_175	1094_3_67	2443_46_196	632_6_16	633_3_1	2722_0_182	1214_4_26	25_0_1	209_3_106	611_6_19
883_0_1	214_6_1	2863_0_422	745_0_133	1235_3_270	451_0_43	646_3_1	277_6_1	317_3_1	984_6_1	271_5_148	111_6_1	2121_0_1	428_6_1	218_5_1	32_0_1	485_6_12	233_0_1	854_3_111	855_3_288	1053_6_177	1771_0_98	1446_0_391	1058_0_35	249_0_1	238_6_1	508_5_1	28_4_8	43_4_84	222_6_1	1257_3_193	405_3_1	2171_3_30	650_4_1	6_5_1	1397_0_15	362_1_1	548_3_383	2364_0_28	1461_6_84	501_4_171	1094_3_72	2443_46_195	632_6_18	633_3_1	2722_0_178	1214_4_27	25_0_1	209_3_102	611_6_19
883_0_1	214_6_1	2863_0_408	745_0_133	1235_3_272	451_0_40	646_3_1	277_6_1	317_3_1	984_6_1	271_5_153	111_6_1	2121_0_1	428_6_1	218_5_1	32_0_1	485_6_11	233_0_1	854_3_113	855_3_281	1053_6_167	1771_0_99	1446_0_404	1058_0_33	249_0_1	238_6_1	508_5_1	28_4_9	43_4_83	222_6_1	1257_3_186	405_3_1	2171_3_34	650_4_1	6_5_1	1397_0_15	362_1_1	548_3_388	2364_0_31	1461_6_87	501_4_171	1094_3_71	2443_46_206	632_6_17	633_3_1	2722_0_178	1214_4_23	25_0_1	209_3_102	611_6_21
883_0_1	214_6_1	2863_0_407	745_0_136	1235_3_272	451_0_44	646_3_1	277_6_1	317_3_1	984_6_1	271_5_156	111_6_1	2121_0_1	428_6_1	218_5_1	32_0_1	485_6_12	233_0_1	854_3_105	855_3_283	1053_6_177	1771_0_106	1446_0_403	1058_0_34	249_0_1	238_6_1	508_5_1	28_4_7	43_4_90	222_6_1	1257_3_197	405_3_1	2171_3_34	650_4_1	6_5_1	1397_0_18	362_1_1	548_3_384	2364_0_35	1461_6_81	501_4_160	1094_3_77	2443_46_209	632_6_18	633_3_1	2722_0_195	1214_4_22	25_0_1	209_3_102	611_6_28
883_0_1	214_6_1	2863_0_399	745_0_137	1235_3_259	451_0_41	646_3_1	277_6_1	317_3_1	984_6_1	271_5_155	111_6_1	2121_0_1	428_6_1	218_5_1	32_0_1	485_6_12	233_0_1	854_3_106	855_3_279	1053_6_175	1771_0_107	1446_0_400	1058_0_30	249_0_1	238_6_1	508_5_1	28_4_5	43_4_103	222_6_1	1257_3_195	405_3_1	2171_3_34	650_4_1	6_5_1	1397_0_18	362_1_1	548_3_392	2364_0_35	1461_6_76	501_4_166	1094_3_75	2443_46_207	632_6_17	633_3_1	2722_0_201	1214_4_25	25_0_1	209_3_95	611_6_28
883_0_1	214_6_1	2863_0_392	745_0_129	1235_3_263	451_0_38	646_3_1	277_6_1	317_3_1	984_6_1	271_5_157	111_6_1	2121_0_1	428_6_1	218_5_1	32_0_1	485_6_11	233_0_1	854_3_102	855_3_281	1053_6_181	1771_0_108	1446_0_440	1058_0_35	249_0_1	238_6_1	508_5_1	28_4_6	43_4_93	222_6_1	1257_3_199	405_3_1	2171_3_33	650_4_1	6_5_1	1397_0_18	362_1_1	548_3_390	2364_0_33	1461_6_80	501_4_163	1094_3_64	2443_46_217	632_6_18	633_3_1	2722_0_197	1214_4_22	25_0_1	209_3_96	611_6_35
883_0_1	214_6_1	2863_0_412	745_0_130	1235_3_251	451_0_35	646_3_1	277_6_1	317_3_1	984_6_1	271_5_153	111_6_1	2121_0_1	428_6_1	218_5_1	32_0_1	485_6_10	233_0_1	854_3_97	855_3_282	1053_6_180	1771_0_99	1446_0_449	1058_0_30	249_0_1	238_6_1	508_5_1	28_4_3	43_4_92	222_6_1	1257_3_202	405_3_1	2171_3_27	650_4_1	6_5_1	1397_0_20	362_1_1	548_3_377	2364_0_36	1461_6_73	501_4_167	1094_3_72	2443_46_213	632_6_17	633_3_1	2722_0_202	1214_4_28	25_0_1	209_3_84	611_6_31
883_0_1	214_6_1	2863_0_400	745_0_129	1235_3_237	451_0_36	646_3_1	277_6_1	317_3_1	984_6_1	271_5_155	111_6_1	2121_0_1	428_6_1	218_5_1	32_0_1	485_6_10	233_0_1	854_3_102	855_3_277	1053_6_184	1771_0_105	1446_0_437	1058_0_29	249_0_1	238_6_1	508_5_1	28_4_4	43_4_82	222_6_1	1257_3_191	405_3_1	2171_3_27	650_4_1	6_5_1	1397_0_19	362_1_1	548_3_392	2364_0_36	1461_6_75	501_4_160	1094_3_77	2443_46_209	632_6_18	633_3_1	2722_0_200	1214_4_31	25_0_1	209_3_85	611_6_36
883_0_1	214_6_1	2863_0_376	745_0_122	1235_3_252	451_0_39	646_3_1	277_6_1	317_3_1	984_6_1	271_5_149	111_6_1	2121_0_1	428_6_1	218_5_1	32_0_1	485_6_7	233_0_1	854_3_93	855_3_274	1053_6_172	1771_0_108	1446_0_440	1058_0_31	249_0_1	238_6_1	508_5_1	28_4_4	43_4_91	222_6_1	1257_3_200	405_3_1	2171_3_27	650_4_1	6_5_1	1397_0_18	362_1_1	548_3_381	2364_0_41	1461_6_69	501_4_158	1094_3_72	2443_46_216	632_6_16	633_3_1	2722_0_181	1214_4_30	25_0_1	209_3_82	611_6_36
883_0_1	214_6_1	2863_0_364	745_0_126	1235_3_248	451_0_36	646_3_1	277_6_1	317_3_1	984_6_1	271_5_150	111_6_1	2121_0_1	428_6_1	218_5_1	32_0_1	485_6_9	233_0_1	854_3_101	855_3_286	1053_6_182	1771_0_105	1446_0_444	1058_0_26	249_0_1	238_6_1	508_5_1	28_4_7	43_4_89	222_6_1	1257_3_207	405_3_1	2171_3_26	650_4_1	6_5_1	1397_0_23	362_1_1	548_3_373	2364_0_44	1461_6_66	501_4_156	1094_3_78	2443_46_207	632_6_17	633_3_1	2722_0_184	1214_4_33	25_0_1	209_3_85	611_6_35
883_0_1	214_6_1	2863_0_338	745_0_132	1235_3_250	451_0_39	646_3_1	277_6_1	317_3_1	984_6_1	271_5_147	111_6_1	2121_0_1	428_6_1	218_5_1	32_0_1	485_6_10	233_0_1	854_3_107	855_3_271	1053_6_179	1771_0_105	1446_0_436	1058_0_29	249_0_1	238_6_1	508_5_1	28_4_5	43_4_85	222_6_1	1257_3_208	405_3_1	2171_3_27	650_4_1	6_5_1	1397_0_22	362_1_1	548_3_379	2364_0_42	1461_6_64	501_4_162	1094_3_79	2443_46_219	632_6_14	633_3_1	2722_0_187	1214_4_37	25_0_1	209_3_89	611_6_40
883_0_1	214_6_1	2863_0_339	745_0_135	1235_3_240	451_0_34	646_3_1	277_6_1	317_3_1	984_6_1	271_5_145	111_6_1	2121_0_1	428_6_1	218_5_1	32_0_1	485_6_12	233_0_1	854_3_104	855_3_246	1053_6_179	1771_0_107	1446_0_444	1058_0_31	249_0_1	238_6_1	508_5_1	28_4_6	43_4_84	222_6_1	1257_3_224	405_3_1	2171_3_24	650_4_1	6_5_1	1397_0_17	362_1_1	548_3_372	2364_0_41	1461_6_64	501_4_172	1094_3_84	2443_46_208	632_6_12	633_3_1	2722_0_188	1214_4_33	25_0_1	209_3_99	611_6_41
883_0_1	214_6_1	2863_0_340	745_0_135	1235_3_251	451_0_33	646_3_1	277_6_1	317_3_1	984_6_1	271_5_154	111_6_1	2121_0_1	428_6_1	218_5_1	32_0_1	485_6_13	233_0_1	854_3_113	855_3_248	1053_6_183	1771_0_102	1446_0_438	1058_0_31	249_0_1	238_6_1	508_5_1	28_4_9	43_4_89	222_6_1	1257_3_225	405_3_1	2171_3_22	650_4_1	6_5_1	1397_0_14	362_1_1	548_3_377	2364_0_34	1461_6_63	501_4_162	1094_3_98	2443_46_207	632_6_17	633_3_1	2722_0_200	1214_4_36	25_0_1	209_3_95	611_6_36
883_0_1	214_6_1	2863_0_336	745_0_149	1235_3_257	451_0_34	646_3_1	277_6_1	317_3_1	984_6_1	271_5_161	111_6_1	2121_0_1	428_6_1	218_5_1	32_0_1	485_6_14	233_0_1	854_3_121	855_3_249	1053_6_182	1771_0_112	1446_0_428	1058_0_33	249_0_1	238_6_1	508_5_1	28_4_8	43_4_89	222_6_1	1257_3_221	405_3_1	2171_3_24	650_4_1	6_5_1	1397_0_17	362_1_1	548_3_370	2364_0_34	1461_6_62	501_4_170	1094_3_95	2443_46_212	632_6_14	633_3_1	2722_0_183	1214_4_35	25_0_1	209_3_95	611_6_36
883_0_1	214_6_1	2863_0_338	745_0_142	1235_3_251	451_0_26	646_3_1	277_6_1	317_3_1	984_6_1	271_5_156	111_6_1	2121_0_1	428_6_1	218_5_1	32_0_1	485_6_19	233_0_1	854_3_109	855_3_237	1053_6_182	1771_0_116	1446_0_423	1058_0_28	249_0_1	238_6_1	508_5_1	28_4_10	43_4_88	222_6_1	1257_3_217	405_3_1	2171_3_26	650_4_1	6_5_1	1397_0_19	362_1_1	548_3_375	2364_0_30	1461_6_64	501_4_163	1094_3_88	2443_46_212	632_6_12	633_3_1	2722_0_186	1214_4_31	25_0_1	209_3_97	611_6_32
883_0_1	214_6_1	2863_0_340	745_0_139	1235_3_250	451_0_22	646_3_1	277_6_1	317_3_1	984_6_1	271_5_157	111_6_1	2121_0_1	428_6_1	218_5_1	32_0_1	485_6_16	233_0_1	854_3_111	855_3_240	1053_6_174	1771_0_116	1446_0_411	1058_0_27	249_0_1	238_6_1	508_5_1	28_4_12	43_4_91	222_6_1	1257_3_218	405_3_1	2171_3_27	650_4_1	6_5_1	1397_0_19	362_1_1	548_3_374	2364_0_30	1461_6_61	501_4_157	1094_3_88	2443_46_216	632_6_13	633_3_1	2722_0_189	1214_4_34	25_0_1	209_3_97	611_6_33
883_0_1	214_6_1	2863_0_343	745_0_142	1235_3_258	451_0_24	646_3_1	277_6_1	317_3_1	984_6_1	271_5_153	111_6_1	2121_0_1	428_6_1	218_5_1	32_0_1	485_6_16	233_0_1	854_3_115	855_3_242	1053_6_179	1771_0_117	1446_0_407	1058_0_20	249_0_1	238_6_1	508_5_1	28_4_15	43_4_85	222_6_1	1257_3_226	405_3_1	2171_3_28	650_4_1	6_5_1	1397_0_22	362_1_1	548_3_368	2364_0_30	1461_6_66	501_4_165	1094_3_93	2443_46_215	632_6_9	633_3_1	2722_0_187	1214_4_32	25_0_1	209_3_104	611_6_28
883_0_1	214_6_1	2863_0_335	745_0_134	1235_3_254	451_0_18	646_3_1	277_6_1	317_3_1	984_6_1	271_5_151	111_6_1	2121_0_1	428_6_1	218_5_1	32_0_1	485_6_20	233_0_1	854_3_104	855_3_251	1053_6_181	1771_0_116	1446_0_414	1058_0_19	249_0_1	238_6_1	508_5_1	28_4_20	43_4_80	222_6_1	1257_3_233	405_3_1	2171_3_24	650_4_1	6_5_1	1397_0_22	362_1_1	548_3_353	2364_0_27	1461_6_59	501_4_164	1094_3_88	2443_46_207	632_6_12	633_3_1	2722_0_193	1214_4_30	25_0_1	209_3_99	611_6_35
883_0_1	214_6_1	2863_0_348	745_0_142	1235_3_249	451_0_17	646_3_1	277_6_1	317_3_1	984_6_1	271_5_147	111_6_1	2121_0_1	428_6_1	218_5_1	32_0_1	485_6_24	233_0_1	854_3_105	855_3_242	1053_6_178	1771_0_115	1446_0_422	1058_0_19	249_0_1	238_6_1	508_5_1	28_4_19	43_4_88	222_6_1	1257_3_233	405_3_1	2171_3_24	650_4_1	6_5_1	1397_0_22	362_1_1	548_3_377	2364_0_25	1461_6_56	501_4_161	1094_3_83	2443_46_203	632_6_14	633_3_1	2722_0_182	1214_4_32	25_0_1	209_3_95	611_6_41
883_0_1	214_6_1	2863_0_334	745_0_136	1235_3_240	451_0_21	646_3_1	277_6_1	317_3_1	984_6_1	271_5_136	111_6_1	2121_0_1	428_6_1	218_5_1	32_0_1	485_6_22	233_0_1	854_3_102	855_3_245	1053_6_175	1771_0_120	1446_0_417	1058_0_22	249_0_1	238_6_1	508_5_1	28_4_20	43_4_84	222_6_1	1257_3_243	405_3_1	2171_3_21	650_4_1	6_5_1	1397_0_19	362_1_1	548_3_371	2364_0_32	1461_6_52	501_4_158	1094_3_84	2443_46_199	632_6_16	633_3_1	2722_0_180	1214_4_28	25_0_1	209_3_98	611_6_37
883_0_1	214_6_1	2863_0_341	745_0_131	1235_3_233	451_0_18	646_3_1	277_6_1	317_3_1	984_6_1	271_5_132	111_6_1	2121_0_1	428_6_1	218_5_1	32_0_1	485_6_25	233_0_1	854_3_97	855_3_247	1053_6_180	1771_0_121	1446_0_408	1058_0_21	249_0_1	238_6_1	508_5_1	28_4_19	43_4_79	222_6_1	1257_3_239	405_3_1	2171_3_21	650_4_1	6_5_1	1397_0_20	362_1_1	548_3_380	2364_0_37	1461_6_44	501_4_153	1094_3_76	2443_46_204	632_6_17	633_3_1	2722_0_183	1214_4_29	25_0_1	209_3_97	611_6_41
883_0_1	214_6_1	2863_0_343	745_0_127	1235_3_230	451_0_16	646_3_1	277_6_1	317_3_1	984_6_1	271_5_140	111_6_1	2121_0_1	428_6_1	218_5_1	32_0_1	485_6_23	233_0_1	854_3_96	855_3_250	1053_6_185	1771_0_111	1446_0_402	1058_0_21	249_0_1	238_6_1	508_5_1	28_4_21	43_4_79	222_6_1	1257_3_237	405_3_1	2171_3_27	650_4_1	6_5_1	1397_0_15	362_1_1	548_3_393	2364_0_35	1461_6_41	501_4_154	1094_3_71	2443_46_200	632_6_19	633_3_1	2722_0_182	1214_4_31	25_0_1	209_3_91	611_6_48
883_0_1	214_6_1	2863_0_352	745_0_123	1235_3_231	451_0_18	646_3_1	277_6_1	317_3_1	984_6_1	271_5_149	111_6_1	2121_0_1	428_6_1	218_5_1	32_0_1	485_6_25	233_0_1	854_3_83	855_3_255	1053_6_182	1771_0_110	1446_0_411	1058_0_18	249_0_1	238_6_1	508_5_1	28_4_23	43_4_76	222_6_1	1257_3_240	405_3_1	2171_3_26	650_4_1	6_5_1	1397_0_18	362_1_1	548_3_391	2364_0_38	1461_6_45	501_4_155	1094_3_71	2443_46_209	632_6_21	633_3_1	2722_0_172	1214_4_33	25_0_1	209_3_91	611_6_43
883_0_1	214_6_1	2863_0_337	745_0_120	1235_3_246	451_0_19	646_3_1	277_6_1	317_3_1	984_6_1	271_5_150	111_6_1	2121_0_1	428_6_1	218_5_1	32_0_1	485_6_21	233_0_1	854_3_88	855_3_265	1053_6_167	1771_0_108	1446_0_407	1058_0_19	249_0_1	238_6_1	508_5_1	28_4_23	43_4_70	222_6_1	1257_3_240	405_3_1	2171_3_22	650_4_1	6_5_1	1397_0_17	362_1_1	548_3_390	2364_0_36	1461_6_53	501_4_158	1094_3_67	2443_46_200	632_6_20	633_3_1	2722_0_169	1214_4_33	25_0_1	209_3_91	611_6_46
883_0_1	214_6_1	2863_0_333	745_0_122	1235_3_236	451_0_21	646_3_1	277_6_1	317_3_1	984_6_1	271_5_147	111_6_1	2121_0_1	428_6_1	218_5_1	32_0_1	485_6_23	233_0_1	854_3_88	855_3_262	1053_6_154	1771_0_113	1446_0_403	1058_0_19	249_0_1	238_6_1	508_5_1	28_4_23	43_4_77	222_6_1	1257_3_237	405_3_1	2171_3_24	650_4_1	6_5_1	1397_0_19	362_1_1	548_3_409	2364_0_32	1461_6_55	501_4_156	1094_3_64	2443_46_189	632_6_23	633_3_1	2722_0_169	1214_4_35	25_0_1	209_3_90	611_6_46
883_0_1	214_6_1	2863_0_340	745_0_118	1235_3_223	451_0_22	646_3_1	277_6_1	317_3_1	984_6_1	271_5_155	111_6_1	2121_0_1	428_6_1	218_5_1	32_0_1	485_6_21	233_0_1	854_3_82	855_3_262	1053_6_162	1771_0_105	1446_0_404	1058_0_19	249_0_1	238_6_1	508_5_1	28_4_23	43_4_73	222_6_1	1257_3_235	405_3_1	2171_3_23	650_4_1	6_5_1	1397_0_20	362_1_1	548_3_395	2364_0_26	1461_6_49	501_4_152	1094_3_62	2443_46_182	632_6_21	633_3_1	2722_0_173	1214_4_39	25_0_1	209_3_92	611_6_46
883_0_1	214_6_1	2863_0_342	745_0_118	1235_3_207	451_0_21	646_3_1	277_6_1	317_3_1	984_6_1	271_5_148	111_6_1	2121_0_1	428_6_1	218_5_1	32_0_1	485_6_22	233_0_1	854_3_90	855_3_260	1053_6_155	1771_0_109	1446_0_416	1058_0_20	249_0_1	238_6_1	508_5_1	28_4_23	43_4_62	222_6_1	1257_3_241	405_3_1	2171_3_23	650_4_1	6_5_1	1397_0_20	362_1_1	548_3_402	2364_0_26	1461_6_49	501_4_162	1094_3_64	2443_46_174	632_6_23	633_3_1	2722_0_175	1214_4_42	25_0_1	209_3_94	611_6_44
883_0_1	214_6_1	2863_0_353	745_0_115	1235_3_211	451_0_22	646_3_1	277_6_1	317_3_1	984_6_1	271_5_161	111_6_1	2121_0_1	428_6_1	218_5_1	32_0_1	485_6_25	233_0_1	854_3_85	855_3_255	1053_6_165	1771_0_111	1446_0_427	1058_0_22	249_0_1	238_6_1	508_5_1	28_4_21	43_4_66	222_6_1	1257_3_239	405_3_1	2171_3_20	650_4_1	6_5_1	1397_0_21	362_1_1	548_3_404	2364_0_24	1461_6_53	501_4_153	1094_3_63	2443_46_174	632_6_22	633_3_1	2722_0_169	1214_4_44	25_0_1	209_3_100	611_6_42
883_0_1	214_6_1	2863_0_352	745_0_114	1235_3_228	451_0_24	646_3_1	277_6_1	317_3_1	984_6_1	271_5_151	111_6_1	2121_0_1	428_6_1	218_5_1	32_0_1	485_6_25	233_0_1	854_3_86	855_3_258	1053_6_152	1771_0_112	1446_0_431	1058_0_22	249_0_1	238_6_1	508_5_1	28_4_20	43_4_56	222_6_1	1257_3_234	405_3_1	2171_3_20	650_4_1	6_5_1	1397_0_20	362_1_1	548_3_390	2364_0_25	1461_6_47	501_4_154	1094_3_60	2443_46_177	632_6_18	633_3_1	2722_0_166	1214_4_42	25_0_1	209_3_101	611_6_46
883_0_1	214_6_1	2863_0_350	745_0_116	1235_3_231	451_0_25	646_3_1	277_6_1	317_3_1	984_6_1	271_5_152	111_6_1	2121_0_1	428_6_1	218_5_1	32_0_1	485_6_24	233_0_1	854_3_84	855_3_251	1053_6_152	1771_0_113	1446_0_442	1058_0_18	249_0_1	238_6_1	508_5_1	28_4_21	43_4_52	222_6_1	1257_3_234	405_3_1	2171_3_22	650_4_1	6_5_1	1397_0_23	362_1_1	548_3_384	2364_0_23	1461_6_48	501_4_153	1094_3_59	2443_46_172	632_6_24	633_3_1	2722_0_176	1214_4_38	25_0_1	209_3_109	611_6_50
883_0_1	214_6_1	2863_0_370	745_0_120	1235_3_234	451_0_29	646_3_1	277_6_1	317_3_1	984_6_1	271_5_151	111_6_1	2121_0_1	428_6_1	218_5_1	32_0_1	485_6_26	233_0_1	854_3_80	855_3_244	1053_6_166	1771_0_121	1446_0_444	1058_0_23	249_0_1	238_6_1	508_5_1	28_4_21	43_4_54	222_6_1	1257_3_241	405_3_1	2171_3_17	650_4_1	6_5_1	1397_0_24	362_1_1	548_3_398	2364_0_24	1461_6_42	501_4_147	1094_3_61	2443_46_173	632_6_23	633_3_1	2722_0_170	1214_4_36	25_0_1	209_3_104	611_6_52
883_0_1	214_6_1	2863_0_378	745_0_121	1235_3_231	451_0_30	646_3_1	277_6_1	317_3_1	984_6_1	271_5_146	111_6_1	2121_0_1	428_6_1	218_5_1	32_0_1	485_6_23	233_0_1	854_3_81	855_3_247	1053_6_165	1771_0_120	1446_0_427	1058_0_19	249_0_1	238_6_1	508_5_1	28_4_25	43_4_51	222_6_1	1257_3_247	405_3_1	2171_3_20	650_4_1	6_5_1	1397_0_17	362_1_1	548_3_397	2364_0_27	1461_6_40	501_4_154	1094_3_58	2443_46_178	632_6_22	633_3_1	2722_0_163	1214_4_41	25_0_1	209_3_104	611_6_51
883_0_1	214_6_1	2863_0_362	745_0_120	1235_3_239	451_0_29	646_3_1	277_6_1	317_3_1	984_6_1	271_5_139	111_6_1	2121_0_1	428_6_1	218_5_1	32_0_1	485_6_24	233_0_1	854_3_78	855_3_246	1053_6_170	1771_0_114	1446_0_434	1058_0_21	249_0_1	238_6_1	508_5_1	28_4_26	43_4_54	222_6_1	1257_3_253	405_3_1	2171_3_21	650_4_1	6_5_1	1397_0_18	362_1_1	548_3_392	2364_0_30	1461_6_43	501_4_154	1094_3_61	2443_46_165	632_6_20	633_3_1	2722_0_159	1214_4_44	25_0_1	209_3_102	611_6_52
883_0_1	214_6_1	2863_0_378	745_0_123	1235_3_237	451_0_28	646_3_1	277_6_1	317_3_1	984_6_1	271_5_134	111_6_1	2121_0_1	428_6_1	218_5_1	32_0_1	485_6_22	233_0_1	854_3_79	855_3_238	1053_6_174	1771_0_111	1446_0_428	1058_0_21	249_0_1	238_6_1	508_5_1	28_4_32	43_4_55	222_6_1	1257_3_251	405_3_1	2171_3_17	650_4_1	6_5_1	1397_0_17	362_1_1	548_3_384	2364_0_33	1461_6_47	501_4_160	1094_3_57	2443_46_165	632_6_20	633_3_1	2722_0_162	1214_4_41	25_0_1	209_3_101	611_6_52
883_0_1	214_6_1	2863_0_394	745_0_122	1235_3_236	451_0_26	646_3_1	277_6_1	317_3_1	984_6_1	271_5_128	111_6_1	2121_0_1	428_6_1	218_5_1	32_0_1	485_6_24	233_0_1	854_3_73	855_3_247	1053_6_166	1771_0_109	1446_0_455	1058_0_23	249_0_1	238_6_1	508_5_1	28_4_34	43_4_50	222_6_1	1257_3_264	405_3_1	2171_3_19	650_4_1	6_5_1	1397_0_16	362_1_1	548_3_387	2364_0_30	1461_6_45	501_4_163	1094_3_59	2443_46_162	632_6_21	633_3_1	2722_0_158	1214_4_45	25_0_1	209_3_102	611_6_53
883_0_1	214_6_1	2863_0_372	745_0_122	1235_3_259	451_0_27	646_3_1	277_6_1	317_3_1	984_6_1	271_5_116	111_6_1	2121_0_1	428_6_1	218_5_1	32_0_1	485_6_24	233_0_1	854_3_67	855_3_239	1053_6_178	1771_0_120	1446_0_462	1058_0_23	249_0_1	238_6_1	508_5_1	28_4_35	43_4_51	222_6_1	1257_3_257	405_3_1	2171_3_15	650_4_1	6_5_1	1397_0_16	362_1_1	548_3_398	2364_0_29	1461_6_44	501_4_154	1094_3_57	2443_46_164	632_6_19	633_3_1	2722_0_144	1214_4_47	25_0_1	209_3_104	611_6_48
883_0_1	214_6_1	2863_0_387	745_0_121	1235_3_248	451_0_27	646_3_1	277_6_1	317_3_1	984_6_1	271_5_103	111_6_1	2121_0_1	428_6_1	218_5_1	32_0_1	485_6_21	233_0_1	854_3_73	855_3_251	1053_6_184	1771_0_116	1446_0_457	1058_0_25	249_0_1	238_6_1	508_5_1	28_4_38	43_4_48	222_6_1	1257_3_263	405_3_1	2171_3_13	650_4_1	6_5_1	1397_0_17	362_1_1	548_3_396	2364_0_29	1461_6_43	501_4_163	1094_3_61	2443_46_160	632_6_16	633_3_1	2722_0_130	1214_4_45	25_0_1	209_3_107	611_6_46
883_0_1	214_6_1	2863_0_384	745_0_120	1235_3_245	451_0_28	646_3_1	277_6_1	317_3_1	984_6_1	271_5_110	111_6_1	2121_0_1	428_6_1	218_5_1	32_0_1	485_6_19	233_0_1	854_3_78	855_3_247	1053_6_181	1771_0_115	1446_0_444	1058_0_30	249_0_1	238_6_1	508_5_1	28_4_37	43_4_51	222_6_1	1257_3_262	405_3_1	2171_3_17	650_4_1	6_5_1	1397_0_15	362_1_1	548_3_389	2364_0_30	1461_6_48	501_4_170	1094_3_60	2443_46_158	632_6_18	633_3_1	2722_0_122	1214_4_46	25_0_1	209_3_105	611_6_51
883_0_1	214_6_1	2863_0_380	745_0_124	1235_3_254	451_0_26	646_3_1	277_6_1	317_3_1	984_6_1	271_5_110	111_6_1	2121_0_1	428_6_1	218_5_1	32_0_1	485_6_20	233_0_1	854_3_75	855_3_242	1053_6_185	1771_0_112	1446_0_426	1058_0_30	249_0_1	238_6_1	508_5_1	28_4_44	43_4_51	222_6_1	1257_3_262	405_3_1	2171_3_18	650_4_1	6_5_1	1397_0_14	362_1_1	548_3_397	2364_0_28	1461_6_51	501_4_179	1094_3_58	2443_46_163	632_6_17	633_3_1	2722_0_127	1214_4_44	25_0_1	209_3_98	611_6_55
883_0_1	214_6_1	2863_0_380	745_0_115	1235_3_271	451_0_22	646_3_1	277_6_1	317_3_1	984_6_1	271_5_103	111_6_1	2121_0_1	428_6_1	218_5_1	32_0_1	485_6_20	233_0_1	854_3_73	855_3_255	1053_6_186	1771_0_109	1446_0_421	1058_0_27	249_0_1	238_6_1	508_5_1	28_4_43	43_4_63	222_6_1	1257_3_262	405_3_1	2171_3_23	650_4_1	6_5_1	1397_0_13	362_1_1	548_3_364	2364_0_31	1461_6_54	501_4_175	1094_3_61	2443_46_164	632_6_17	633_3_1	2722_0_129	1214_4_43	25_0_1	209_3_92	611_6_52
883_0_1	214_6_1	2863_0_367	745_0_112	1235_3_266	451_0_25	646_3_1	277_6_1	317_3_1	984_6_1	271_5_102	111_6_1	2121_0_1	428_6_1	218_5_1	32_0_1	485_6_19	233_0_1	854_3_71	855_3_261	1053_6_188	1771_0_109	1446_0_416	1058_0_32	249_0_1	238_6_1	508_5_1	28_4_41	43_4_61	222_6_1	1257_3_261	405_3_1	2171_3_22	650_4_1	6_5_1	1397_0_10	362_1_1	548_3_361	2364_0_28	1461_6_58	501_4_170	1094_3_60	2443_46_179	632_6_17	633_3_1	2722_0_118	1214_4_43	25_0_1	209_3_84	611_6_51
883_0_1	214_6_1	2863_0_367	745_0_125	1235_3_256	451_0_26	646_3_1	277_6_1	317_3_1	984_6_1	271_5_101	111_6_1	2121_0_1	428_6_1	218_5_1	32_0_1	485_6_16	233_0_1	854_3_66	855_3_254	1053_6_199	1771_0_116	1446_0_423	1058_0_33	249_0_1	238_6_1	508_5_1	28_4_43	43_4_61	222_6_1	1257_3_280	405_3_1	2171_3_25	650_4_1	6_5_1	1397_0_8	362_1_1	548_3_348	2364_0_30	1461_6_64	501_4_180	1094_3_62	2443_46_182	632_6_17	633_3_1	2722_0_123	1214_4_43	25_0_1	209_3_80	611_6_52
883_0_1	214_6_1	2863_0_371	745_0_117	1235_3_248	451_0_24	646_3_1	277_6_1	317_3_1	984_6_1	271_5_95	111_6_1	2121_0_1	428_6_1	218_5_1	32_0_1	485_6_15	233_0_1	854_3_65	855_3_260	1053_6_197	1771_0_113	1446_0_413	1058_0_30	249_0_1	238_6_1	508_5_1	28_4_37	43_4_57	222_6_1	1257_3_286	405_3_1	2171_3_22	650_4_1	6_5_1	1397_0_9	362_1_1	548_3_347	2364_0_25	1461_6_65	501_4_178	1094_3_62	2443_46_179	632_6_17	633_3_1	2722_0_125	1214_4_43	25_0_1	209_3_83	611_6_49
883_0_1	214_6_1	2863_0_375	745_0_120	1235_3_243	451_0_24	646_3_1	277_6_1	317_3_1	984_6_1	271_5_101	111_6_1	2121_0_1	428_6_1	218_5_1	32_0_1	485_6_17	233_0_1	854_3_61	855_3_261	1053_6_192	1771_0_111	1446_0_406	1058_0_34	249_0_1	238_6_1	508_5_1	28_4_39	43_4_49	222_6_1	1257_3_287	405_3_1	2171_3_25	650_4_1	6_5_1	1397_0_9	362_1_1	548_3_360	2364_0_24	1461_6_64	501_4_172	1094_3_47	2443_46_175	632_6_14	633_3_1	2722_0_119	1214_4_40	25_0_1	209_3_83	611_6_50
883_0_1	214_6_1	2863_0_368	745_0_122	1235_3_239	451_0_25	646_3_1	277_6_1	317_3_1	984_6_1	271_5_101	111_6_1	2121_0_1	428_6_1	218_5_1	32_0_1	485_6_17	233_0_1	854_3_59	855_3_263	1053_6_187	1771_0_122	1446_0_398	1058_0_32	249_0_1	238_6_1	508_5_1	28_4_38	43_4_47	222_6_1	1257_3_285	405_3_1	2171_3_24	650_4_1	6_5_1	1397_0_7	362_1_1	548_3_376	2364_0_20	1461_6_69	501_4_173	1094_3_41	2443_46_175	632_6_15	633_3_1	2722_0_122	1214_4_42	25_0_1	209_3_89	611_6_45
883_0_1	214_6_1	2863_0_365	745_0_120	1235_3_227	451_0_26	646_3_1	277_6_1	317_3_1	984_6_1	271_5_101	111_6_1	2121_0_1	428_6_1	218_5_1	32_0_1	485_6_16	233_0_1	854_3_51	855_3_258	1053_6_195	1771_0_122	1446_0_412	1058_0_31	249_0_1	238_6_1	508_5_1	28_4_35	43_4_45	222_6_1	1257_3_282	405_3_1	2171_3_20	650_4_1	6_5_1	1397_0_6	362_1_1	548_3_370	2364_0_18	1461_6_71	501_4_174	1094_3_49	2443_46_167	632_6_13	633_3_1	2722_0_126	1214_4_48	25_0_1	209_3_88	611_6_40
883_0_1	214_6_1	2863_0_370	745_0_115	1235_3_225	451_0_26	646_3_1	277_6_1	317_3_1	984_6_1	271_5_106	111_6_1	2121_0_1	428_6_1	218_5_1	32_0_1	485_6_15	233_0_1	854_3_49	855_3_251	1053_6_198	1771_0_122	1446_0_399	1058_0_30	249_0_1	238_6_1	508_5_1	28_4_37	43_4_37	222_6_1	1257_3_275	405_3_1	2171_3_21	650_4_1	6_5_1	1397_0_3	362_1_1	548_3_368	2364_0_18	1461_6_77	501_4_187	1094_3_54	2443_46_167	632_6_14	633_3_1	2722_0_137	1214_4_44	25_0_1	209_3_86	611_6_43
883_0_1	214_6_1	2863_0_344	745_0_116	1235_3_220	451_0_24	646_3_1	277_6_1	317_3_1	984_6_1	271_5_110	111_6_1	2121_0_1	428_6_1	218_5_1	32_0_1	485_6_17	233_0_1	854_3_53	855_3_249	1053_6_197	1771_0_125	1446_0_397	1058_0_27	249_0_1	238_6_1	508_5_1	28_4_35	43_4_38	222_6_1	1257_3_283	405_3_1	2171_3_21	650_4_1	6_5_1	1397_0_5	362_1_1	548_3_364	2364_0_18	1461_6_77	501_4_188	1094_3_50	2443_46_172	632_6_13	633_3_1	2722_0_127	1214_4_46	25_0_1	209_3_92	611_6_46
883_0_1	214_6_1	2863_0_345	745_0_109	1235_3_218	451_0_23	646_3_1	277_6_1	317_3_1	984_6_1	271_5_106	111_6_1	2121_0_1	428_6_1	218_5_1	32_0_1	485_6_16	233_0_1	854_3_52	855_3_249	1053_6_199	1771_0_125	1446_0_411	1058_0_25	249_0_1	238_6_1	508_5_1	28_4_34	43_4_38	222_6_1	1257_3_279	405_3_1	2171_3_22	650_4_1	6_5_1	1397_0_5	362_1_1	548_3_361	2364_0_15	1461_6_75	501_4_181	1094_3_51	2443_46_177	632_6_15	633_3_1	2722_0_120	1214_4_50	25_0_1	209_3_89	611_6_41
883_0_1	214_6_1	2863_0_347	745_0_110	1235_3_228	451_0_26	646_3_1	277_6_1	317_3_1	984_6_1	271_5_109	111_6_1	2121_0_1	428_6_1	218_5_1	32_0_1	485_6_17	233_0_1	854_3_53	855_3_252	1053_6_205	1771_0_124	1446_0_419	1058_0_24	249_0_1	238_6_1	508_5_1	28_4_36	43_4_28	222_6_1	1257_3_278	405_3_1	2171_3_23	650_4_1	6_5_1	1397_0_4	362_1_1	548_3_375	2364_0_15	1461_6_72	501_4_188	1094_3_46	2443_46_174	632_6_13	633_3_1	2722_0_118	1214_4_52	25_0_1	209_3_95	611_6_43
883_0_1	214_6_1	2863_0_339	745_0_112	1235_3_223	451_0_28	646_3_1	277_6_1	317_3_1	984_6_1	271_5_110	111_6_1	2121_0_1	428_6_1	218_5_1	32_0_1	485_6_15	233_0_1	854_3_55	855_3_256	1053_6_205	1771_0_114	1446_0_413	1058_0_23	249_0_1	238_6_1	508_5_1	28_4_33	43_4_28	222_6_1	1257_3_280	405_3_1	2171_3_26	650_4_1	6_5_1	1397_0_4	362_1_1	548_3_355	2364_0_16	1461_6_69	501_4_189	1094_3_49	2443_46_170	632_6_12	633_3_1	2722_0_111	1214_4_50	25_0_1	209_3_93	611_6_43
883_0_1	214_6_1	2863_0_343	745_0_109	1235_3_221	451_0_28	646_3_1	277_6_1	317_3_1	984_6_1	271_5_105	111_6_1	2121_0_1	428_6_1	218_5_1	32_0_1	485_6_15	233_0_1	854_3_46	855_3_261	1053_6_209	1771_0_111	1446_0_416	1058_0_20	249_0_1	238_6_1	508_5_1	28_4_33	43_4_30	222_6_1	1257_3_271	405_3_1	2171_3_23	650_4_1	6_5_1	1397_0_5	362_1_1	548_3_355	2364_0_17	1461_6_71	501_4_197	1094_3_54	2443_46_168	632_6_15	633_3_1	2722_0_114	1214_4_55	25_0_1	209_3_92	611_6_44
883_0_1	214_6_1	2863_0_351	745_0_105	1235_3_224	451_0_26	646_3_1	277_6_1	317_3_1	984_6_1	271_5_116	111_6_1	2121_0_1	428_6_1	218_5_1	32_0_1	485_6_14	233_0_1	854_3_45	855_3_261	1053_6_211	1771_0_117	1446_0_424	1058_0_24	249_0_1	238_6_1	508_5_1	28_4_31	43_4_32	222_6_1	1257_3_263	405_3_1	2171_3_19	650_4_1	6_5_1	1397_0_6	362_1_1	548_3_360	2364_0_21	1461_6_74	501_4_193	1094_3_51	2443_46_166	632_6_13	633_3_1	2722_0_111	1214_4_53	25_0_1	209_3_101	611_6_52
883_0_1	214_6_1	2863_0_347	745_0_101	1235_3_224	451_0_22	646_3_1	277_6_1	317_3_1	984_6_1	271_5_119	111_6_1	2121_0_1	428_6_1	218_5_1	32_0_1	485_6_11	233_0_1	854_3_46	855_3_260	1053_6_221	1771_0_124	1446_0_440	1058_0_25	249_0_1	238_6_1	508_5_1	28_4_33	43_4_32	222_6_1	1257_3_262	405_3_1	2171_3_19	650_4_1	6_5_1	1397_0_9	362_1_1	548_3_348	2364_0_21	1461_6_73	501_4_190	1094_3_52	2443_46_164	632_6_17	633_3_1	2722_0_104	1214_4_55	25_0_1	209_3_104	611_6_53
883_0_1	214_6_1	2863_0_336	745_0_97	1235_3_227	451_0_20	646_3_1	277_6_1	317_3_1	984_6_1	271_5_128	111_6_1	2121_0_1	428_6_1	218_5_1	32_0_1	485_6_10	233_0_1	854_3_44	855_3_258	1053_6_222	1771_0_122	1446_0_433	1058_0_25	249_0_1	238_6_1	508_5_1	28_4_30	43_4_39	222_6_1	1257_3_252	405_3_1	2171_3_21	650_4_1	6_5_1	1397_0_8	362_1_1	548_3_362	2364_0_20	1461_6_83	501_4_181	1094_3_48	2443_46_155	632_6_18	633_3_1	2722_0_96	1214_4_56	25_0_1	209_3_101	611_6_53
883_0_1	214_6_1	2863_0_328	745_0_92	1235_3_233	451_0_19	646_3_1	277_6_1	317_3_1	984_6_1	271_5_127	111_6_1	2121_0_1	428_6_1	218_5_1	32_0_1	485_6_12	233_0_1	854_3_46	855_3_257	1053_6_215	1771_0_128	1446_0_423	1058_0_23	249_0_1	238_6_1	508_5_1	28_4_29	43_4_35	222_6_1	1257_3_262	405_3_1	2171_3_22	650_4_1	6_5_1	1397_0_10	362_1_1	548_3_361	2364_0_20	1461_6_85	501_4_175	1094_3_49	2443_46_157	632_6_19	633_3_1	2722_0_110	1214_4_58	25_0_1	209_3_103	611_6_60
883_0_1	214_6_1	2863_0_323	745_0_87	1235_3_223	451_0_17	646_3_1	277_6_1	317_3_1	984_6_1	271_5_127	111_6_1	2121_0_1	428_6_1	218_5_1	32_0_1	485_6_12	233_0_1	854_3_47	855_3_259	1053_6_215	1771_0_130	1446_0_423	1058_0_20	249_0_1	238_6_1	508_5_1	28_4_28	43_4_33	222_6_1	1257_3_260	405_3_1	2171_3_26	650_4_1	6_5_1	1397_0_11	362_1_1	548_3_360	2364_0_20	1461_6_86	501_4_187	1094_3_48	2443_46_155	632_6_20	633_3_1	2722_0_113	1214_4_64	25_0_1	209_3_98	611_6_57
883_0_1	214_6_1	2863_0_322	745_0_84	1235_3_235	451_0_12	646_3_1	277_6_1	317_3_1	984_6_1	271_5_124	111_6_1	2121_0_1	428_6_1	218_5_1	32_0_1	485_6_15	233_0_1	854_3_43	855_3_264	1053_6_207	1771_0_133	1446_0_434	1058_0_20	249_0_1	238_6_1	508_5_1	28_4_22	43_4_35	222_6_1	1257_3_262	405_3_1	2171_3_27	650_4_1	6_5_1	1397_0_11	362_1_1	548_3_367	2364_0_22	1461_6_86	501_4_182	1094_3_46	2443_46_149	632_6_19	633_3_1	2722_0_120	1214_4_63	25_0_1	209_3_107	611_6_54
883_0_1	214_6_1	2863_0_322	745_0_80	1235_3_236	451_0_10	646_3_1	277_6_1	317_3_1	984_6_1	271_5_115	111_6_1	2121_0_1	428_6_1	218_5_1	32_0_1	485_6_13	233_0_1	854_3_35	855_3_247	1053_6_210	1771_0_127	1446_0_454	1058_0_19	249_0_1	238_6_1	508_5_1	28_4_20	43_4_29	222_6_1	1257_3_274	405_3_1	2171_3_22	650_4_1	6_5_1	1397_0_12	362_1_1	548_3_380	2364_0_24	1461_6_78	501_4_186	1094_3_42	2443_46_156	632_6_20	633_3_1	2722_0_119	1214_4_65	25_0_1	209_3_108	611_6_55
883_0_1	214_6_1	2863_0_337	745_0_73	1235_3_232	451_0_10	646_3_1	277_6_1	317_3_1	984_6_1	271_5_108	111_6_1	2121_0_1	428_6_1	218_5_1	32_0_1	485_6_12	233_0_1	854_3_34	855_3_255	1053_6_212	1771_0_126	1446_0_442	1058_0_16	249_0_1	238_6_1	508_5_1	28_4_22	43_4_27	222_6_1	1257_3_278	405_3_1	2171_3_24	650_4_1	6_5_1	1397_0_14	362_1_1	548_3_366	2364_0_24	1461_6_87	501_4_184	1094_3_37	2443_46_158	632_6_19	633_3_1	2722_0_121	1214_4_68	25_0_1	209_3_107	611_6_56
883_0_1	214_6_1	2863_0_354	745_0_72	1235_3_232	451_0_11	646_3_1	277_6_1	317_3_1	984_6_1	271_5_104	111_6_1	2121_0_1	428_6_1	218_5_1	32_0_1	485_6_14	233_0_1	854_3_33	855_3_257	1053_6_207	1771_0_125	1446_0_441	1058_0_14	249_0_1	238_6_1	508_5_1	28_4_25	43_4_25	222_6_1	1257_3_277	405_3_1	2171_3_24	650_4_1	6_5_1	1397_0_15	362_1_1	548_3_348	2364_0_24	1461_6_88	501_4_172	1094_3_41	2443_46_151	632_6_15	633_3_1	2722_0_132	1214_4_64	25_0_1	209_3_110	611_6_59
883_0_1	214_6_1	2863_0_352	745_0_72	1235_3_236	451_0_11	646_3_1	277_6_1	317_3_1	984_6_1	271_5_112	111_6_1	2121_0_1	428_6_1	218_5_1	32_0_1	485_6_13	233_0_1	854_3_41	855_3_251	1053_6_211	1771_0_136	1446_0_437	1058_0_19	249_0_1	238_6_1	508_5_1	28_4_22	43_4_28	222_6_1	1257_3_279	405_3_1	2171_3_20	650_4_1	6_5_1	1397_0_19	362_1_1	548_3_344	2364_0_24	1461_6_89	501_4_166	1094_3_46	2443_46_152	632_6_17	633_3_1	2722_0_127	1214_4_65	25_0_1	209_3_106	611_6_56
883_0_1	214_6_1	2863_0_366	745_0_71	1235_3_233	451_0_12	646_3_1	277_6_1	317_3_1	984_6_1	271_5_99	111_6_1	2121_0_1	428_6_1	218_5_1	32_0_1	485_6_10	233_0_1	854_3_44	855_3_261	1053_6_204	1771_0_133	1446_0_411	1058_0_17	249_0_1	238_6_1	508_5_1	28_4_25	43_4_24	222_6_1	1257_3_277	405_3_1	2171_3_24	650_4_1	6_5_1	1397_0_19	362_1_1	548_3_339	2364_0_27	1461_6_88	501_4_166	1094_3_49	2443_46_158	632_6_18	633_3_1	2722_0_117	1214_4_61	25_0_1	209_3_111	611_6_60
883_0_1	214_6_1	2863_0_392	745_0_62	1235_3_231	451_0_12	646_3_1	277_6_1	317_3_1	984_6_1	271_5_105	111_6_1	2121_0_1	428_6_1	218_5_1	32_0_1	485_6_9	233_0_1	854_3_45	855_3_262	1053_6_209	1771_0_132	1446_0_425	1058_0_15	249_0_1	238_6_1	508_5_1	28_4_30	43_4_24	222_6_1	1257_3_273	405_3_1	2171_3_19	650_4_1	6_5_1	1397_0_21	362_1_1	548_3_329	2364_0_27	1461_6_89	501_4_166	1094_3_48	2443_46_155	632_6_18	633_3_1	2722_0_109	1214_4_65	25_0_1	209_3_105	611_6_54
883_0_1	214_6_1	2863_0_376	745_0_64	1235_3_238	451_0_12	646_3_1	277_6_1	317_3_1	984_6_1	271_5_109	111_6_1	2121_0_1	428_6_1	218_5_1	32_0_1	485_6_7	233_0_1	854_3_38	855_3_260	1053_6_215	1771_0_137	1446_0_419	1058_0_16	249_0_1	238_6_1	508_5_1	28_4_25	43_4_24	222_6_1	1257_3_276	405_3_1	2171_3_17	650_4_1	6_5_1	1397_0_21	362_1_1	548_3_325	2364_0_26	1461_6_89	501_4_169	1094_3_50	2443_46_152	632_6_18	633_3_1	2722_0_105	1214_4_66	25_0_1	209_3_103	611_6_50
883_0_1	214_6_1	2863_0_387	745_0_70	1235_3_238	451_0_10	646_3_1	277_6_1	317_3_1	984_6_1	271_5_104	111_6_1	2121_0_1	428_6_1	218_5_1	32_0_1	485_6_10	233_0_1	854_3_43	855_3_262	1053_6_210	1771_0_139	1446_0_435	1058_0_15	249_0_1	238_6_1	508_5_1	28_4_28	43_4_22	222_6_1	1257_3_272	405_3_1	2171_3_19	650_4_1	6_5_1	1397_0_21	362_1_1	548_3_342	2364_0_26	1461_6_94	501_4_170	1094_3_52	2443_46_151	632_6_14	633_3_1	2722_0_117	1214_4_65	25_0_1	209_3_113	611_6_51
883_0_1	214_6_1	2863_0_390	745_0_68	1235_3_237	451_0_14	646_3_1	277_6_1	317_3_1	984_6_1	271_5_111	111_6_1	2121_0_1	428_6_1	218_5_1	32_0_1	485_6_10	233_0_1	854_3_44	855_3_267	1053_6_207	1771_0_138	1446_0_429	1058_0_16	249_0_1	238_6_1	508_5_1	28_4_25	43_4_23	222_6_1	1257_3_267	405_3_1	2171_3_21	650_4_1	6_5_1	1397_0_20	362_1_1	548_3_339	2364_0_29	1461_6_93	501_4_163	1094_3_48	2443_46_146	632_6_15	633_3_1	2722_0_104	1214_4_64	25_0_1	209_3_109	611_6_55
883_0_1	214_6_1	2863_0_400	745_0_66	1235_3_245	451_0_14	646_3_1	277_6_1	317_3_1	984_6_1	271_5_99	111_6_1	2121_0_1	428_6_1	218_5_1	32_0_1	485_6_9	233_0_1	854_3_42	855_3_257	1053_6_207	1771_0_137	1446_0_434	1058_0_16	249_0_1	238_6_1	508_5_1	28_4_26	43_4_27	222_6_1	1257_3_263	405_3_1	2171_3_20	650_4_1	6_5_1	1397_0_19	362_1_1	548_3_339	2364_0_29	1461_6_94	501_4_161	1094_3_57	2443_46_144	632_6_16	633_3_1	2722_0_101	1214_4_59	25_0_1	209_3_104	611_6_59
883_0_1	214_6_1	2863_0_406	745_0_69	1235_3_231	451_0_11	646_3_1	277_6_1	317_3_1	984_6_1	271_5_107	111_6_1	2121_0_1	428_6_1	218_5_1	32_0_1	485_6_9	233_0_1	854_3_46	855_3_253	1053_6_204	1771_0_139	1446_0_427	1058_0_18	249_0_1	238_6_1	508_5_1	28_4_26	43_4_30	222_6_1	1257_3_254	405_3_1	2171_3_20	650_4_1	6_5_1	1397_0_16	362_1_1	548_3_352	2364_0_32	1461_6_88	501_4_153	1094_3_49	2443_46_137	632_6_16	633_3_1	2722_0_108	1214_4_56	25_0_1	209_3_108	611_6_54
883_0_1	214_6_1	2863_0_396	745_0_69	1235_3_248	451_0_12	646_3_1	277_6_1	317_3_1	984_6_1	271_5_108	111_6_1	2121_0_1	428_6_1	218_5_1	32_0_1	485_6_10	233_0_1	854_3_42	855_3_254	1053_6_210	1771_0_140	1446_0_424	1058_0_16	249_0_1	238_6_1	508_5_1	28_4_27	43_4_24	222_6_1	1257_3_263	405_3_1	2171_3_20	650_4_1	6_5_1	1397_0_18	362_1_1	548_3_349	2364_0_30	1461_6_90	501_4_152	1094_3_56	2443_46_132	632_6_16	633_3_1	2722_0_104	1214_4_57	25_0_1	209_3_103	611_6_56
883_0_1	214_6_1	2863_0_386	745_0_70	1235_3_248	451_0_10	646_3_1	277_6_1	317_3_1	984_6_1	271_5_112	111_6_1	2121_0_1	428_6_1	218_5_1	32_0_1	485_6_13	233_0_1	854_3_39	855_3_253	1053_6_207	1771_0_147	1446_0_428	1058_0_18	249_0_1	238_6_1	508_5_1	28_4_29	43_4_23	222_6_1	1257_3_259	405_3_1	2171_3_19	650_4_1	6_5_1	1397_0_17	362_1_1	548_3_344	2364_0_35	1461_6_97	501_4_150	1094_3_57	2443_46_134	632_6_18	633_3_1	2722_0_104	1214_4_52	25_0_1	209_3_105	611_6_49
883_0_1	214_6_1	2863_0_400	745_0_64	1235_3_249	451_0_11	646_3_1	277_6_1	317_3_1	984_6_1	271_5_102	111_6_1	2121_0_1	428_6_1	218_5_1	32_0_1	485_6_16	233_0_1	854_3_41	855_3_241	1053_6_212	1771_0_142	1446_0_438	1058_0_15	249_0_1	238_6_1	508_5_1	28_4_35	43_4_23	222_6_1	1257_3_252	405_3_1	2171_3_19	650_4_1	6_5_1	1397_0_17	362_1_1	548_3_365	2364_0_30	1461_6_96	501_4_149	1094_3_51	2443_46_131	632_6_14	633_3_1	2722_0_104	1214_4_55	25_0_1	209_3_98	611_6_51
883_0_1	214_6_1	2863_0_403	745_0_60	1235_3_239	451_0_13	646_3_1	277_6_1	317_3_1	984_6_1	271_5_105	111_6_1	2121_0_1	428_6_1	218_5_1	32_0_1	485_6_18	233_0_1	854_3_35	855_3_244	1053_6_211	1771_0_141	1446_0_445	1058_0_16	249_0_1	238_6_1	508_5_1	28_4_35	43_4_19	222_6_1	1257_3_250	405_3_1	2171_3_16	650_4_1	6_5_1	1397_0_17	362_1_1	548_3_355	2364_0_33	1461_6_98	501_4_147	1094_3_57	2443_46_142	632_6_16	633_3_1	2722_0_115	1214_4_52	25_0_1	209_3_97	611_6_48
883_0_1	214_6_1	2863_0_392	745_0_58	1235_3_255	451_0_11	646_3_1	277_6_1	317_3_1	984_6_1	271_5_101	111_6_1	2121_0_1	428_6_1	218_5_1	32_0_1	485_6_18	233_0_1	854_3_34	855_3_245	1053_6_208	1771_0_135	1446_0_430	1058_0_15	249_0_1	238_6_1	508_5_1	28_4_34	43_4_19	222_6_1	1257_3_257	405_3_1	2171_3_13	650_4_1	6_5_1	1397_0_14	362_1_1	548_3_357	2364_0_40	1461_6_105	501_4_145	1094_3_54	2443_46_143	632_6_17	633_3_1	2722_0_121	1214_4_48	25_0_1	209_3_100	611_6_51
883_0_1	214_6_1	2863_0_399	745_0_62	1235_3_260	451_0_10	646_3_1	277_6_1	317_3_1	984_6_1	271_5_106	111_6_1	2121_0_1	428_6_1	218_5_1	32_0_1	485_6_19	233_0_1	854_3_32	855_3_249	1053_6_210	1771_0_132	1446_0_424	1058_0_16	249_0_1	238_6_1	508_5_1	28_4_39	43_4_21	222_6_1	1257_3_262	405_3_1	2171_3_13	650_4_1	6_5_1	1397_0_15	362_1_1	548_3_355	2364_0_34	1461_6_98	501_4_145	1094_3_60	2443_46_143	632_6_18	633_3_1	2722_0_124	1214_4_50	25_0_1	209_3_102	611_6_54
883_0_1	214_6_1	2863_0_408	745_0_58	1235_3_236	451_0_14	646_3_1	277_6_1	317_3_1	984_6_1	271_5_114	111_6_1	2121_0_1	428_6_1	218_5_1	32_0_1	485_6_16	233_0_1	854_3_30	855_3_254	1053_6_215	1771_0_140	1446_0_442	1058_0_15	249_0_1	238_6_1	508_5_1	28_4_39	43_4_22	222_6_1	1257_3_251	405_3_1	2171_3_16	650_4_1	6_5_1	1397_0_15	362_1_1	548_3_351	2364_0_36	1461_6_104	501_4_139	1094_3_63	2443_46_141	632_6_19	633_3_1	2722_0_121	1214_4_49	25_0_1	209_3_97	611_6_55
883_0_1	214_6_1	2863_0_375	745_0_57	1235_3_251	451_0_13	646_3_1	277_6_1	317_3_1	984_6_1	271_5_109	111_6_1	2121_0_1	428_6_1	218_5_1	32_0_1	485_6_16	233_0_1	854_3_25	855_3_256	1053_6_211	1771_0_139	1446_0_441	1058_0_16	249_0_1	238_6_1	508_5_1	28_4_38	43_4_20	222_6_1	1257_3_262	405_3_1	2171_3_15	650_4_1	6_5_1	1397_0_17	362_1_1	548_3_358	2364_0_35	1461_6_99	501_4_137	1094_3_62	2443_46_150	632_6_19	633_3_1	2722_0_119	1214_4_49	25_0_1	209_3_88	611_6_49
883_0_1	214_6_1	2863_0_372	745_0_55	1235_3_257	451_0_10	646_3_1	277_6_1	317_3_1	984_6_1	271_5_114	111_6_1	2121_0_1	428_6_1	218_5_1	32_0_1	485_6_14	233_0_1	854_3_25	855_3_250	1053_6_214	1771_0_131	1446_0_467	1058_0_13	249_0_1	238_6_1	508_5_1	28_4_39	43_4_24	222_6_1	1257_3_249	405_3_1	2171_3_16	650_4_1	6_5_1	1397_0_16	362_1_1	548_3_348	2364_0_35	1461_6_101	501_4_136	1094_3_54	2443_46_145	632_6_16	633_3_1	2722_0_115	1214_4_55	25_0_1	209_3_91	611_6_57
883_0_1	214_6_1	2863_0_380	745_0_53	1235_3_236	451_0_9	646_3_1	277_6_1	317_3_1	984_6_1	271_5_114	111_6_1	2121_0_1	428_6_1	218_5_1	32_0_1	485_6_17	233_0_1	854_3_28	855_3_242	1053_6_220	1771_0_125	1446_0_467	1058_0_13	249_0_1	238_6_1	508_5_1	28_4_32	43_4_21	222_6_1	1257_3_248	405_3_1	2171_3_15	650_4_1	6_5_1	1397_0_14	362_1_1	548_3_362	2364_0_37	1461_6_109	501_4_136	1094_3_52	2443_46_145	632_6_16	633_3_1	2722_0_117	1214_4_56	25_0_1	209_3_83	611_6_57
883_0_1	214_6_1	2863_0_382	745_0_53	1235_3_240	451_0_10	646_3_1	277_6_1	317_3_1	984_6_1	271_5_110	111_6_1	2121_0_1	428_6_1	218_5_1	32_0_1	485_6_20	233_0_1	854_3_31	855_3_223	1053_6_222	1771_0_121	1446_0_480	1058_0_14	249_0_1	238_6_1	508_5_1	28_4_28	43_4_21	222_6_1	1257_3_263	405_3_1	2171_3_18	650_4_1	6_5_1	1397_0_12	362_1_1	548_3_363	2364_0_37	1461_6_105	501_4_134	1094_3_46	2443_46_141	632_6_13	633_3_1	2722_0_119	1214_4_51	25_0_1	209_3_87	611_6_57
883_0_1	214_6_1	2863_0_401	745_0_51	1235_3_235	451_0_12	646_3_1	277_6_1	317_3_1	984_6_1	271_5_107	111_6_1	2121_0_1	428_6_1	218_5_1	32_0_1	485_6_20	233_0_1	854_3_27	855_3_230	1053_6_226	1771_0_131	1446_0_489	1058_0_13	249_0_1	238_6_1	508_5_1	28_4_29	43_4_19	222_6_1	1257_3_261	405_3_1	2171_3_17	650_4_1	6_5_1	1397_0_13	362_1_1	548_3_358	2364_0_40	1461_6_109	501_4_134	1094_3_39	2443_46_133	632_6_10	633_3_1	2722_0_115	1214_4_46	25_0_1	209_3_85	611_6_57
883_0_1	214_6_1	2863_0_401	745_0_51	1235_3_239	451_0_13	646_3_1	277_6_1	317_3_1	984_6_1	271_5_110	111_6_1	2121_0_1	428_6_1	218_5_1	32_0_1	485_6_21	233_0_1	854_3_25	855_3_229	1053_6_221	1771_0_137	1446_0_496	1058_0_12	249_0_1	238_6_1	508_5_1	28_4_25	43_4_23	222_6_1	1257_3_269	405_3_1	2171_3_18	650_4_1	6_5_1	1397_0_14	362_1_1	548_3_357	2364_0_35	1461_6_113	501_4_130	1094_3_45	2443_46_129	632_6_10	633_3_1	2722_0_120	1214_4_45	25_0_1	209_3_82	611_6_61
883_0_1	214_6_1	2863_0_439	745_0_50	1235_3_225	451_0_10	646_3_1	277_6_1	317_3_1	984_6_1	271_5_109	111_6_1	2121_0_1	428_6_1	218_5_1	32_0_1	485_6_19	233_0_1	854_3_27	855_3_227	1053_6_219	1771_0_138	1446_0_484	1058_0_14	249_0_1	238_6_1	508_5_1	28_4_25	43_4_22	222_6_1	1257_3_281	405_3_1	2171_3_18	650_4_1	6_5_1	1397_0_11	362_1_1	548_3_353	2364_0_31	1461_6_108	501_4_118	1094_3_47	2443_46_128	632_6_13	633_3_1	2722_0_107	1214_4_48	25_0_1	209_3_82	611_6_57
883_0_1	214_6_1	2863_0_432	745_0_43	1235_3_217	451_0_11	646_3_1	277_6_1	317_3_1	984_6_1	271_5_115	111_6_1	2121_0_1	428_6_1	218_5_1	32_0_1	485_6_17	233_0_1	854_3_18	855_3_232	1053_6_218	1771_0_136	1446_0_512	1058_0_15	249_0_1	238_6_1	508_5_1	28_4_25	43_4_26	222_6_1	1257_3_288	405_3_1	2171_3_12	650_4_1	6_5_1	1397_0_11	362_1_1	548_3_361	2364_0_34	1461_6_114	501_4_130	1094_3_39	2443_46_128	632_6_8	633_3_1	2722_0_104	1214_4_51	25_0_1	209_3_86	611_6_59
883_0_1	214_6_1	2863_0_440	745_0_42	1235_3_208	451_0_10	646_3_1	277_6_1	317_3_1	984_6_1	271_5_117	111_6_1	2121_0_1	428_6_1	218_5_1	32_0_1	485_6_13	233_0_1	854_3_20	855_3_229	1053_6_209	1771_0_136	1446_0_513	1058_0_13	249_0_1	238_6_1	508_5_1	28_4_25	43_4_25	222_6_1	1257_3_283	405_3_1	2171_3_9	650_4_1	6_5_1	1397_0_9	362_1_1	548_3_352	2364_0_32	1461_6_121	501_4_127	1094_3_39	2443_46_138	632_6_10	633_3_1	2722_0_111	1214_4_51	25_0_1	209_3_85	611_6_57
883_0_1	214_6_1	2863_0_433	745_0_46	1235_3_206	451_0_10	646_3_1	277_6_1	317_3_1	984_6_1	271_5_131	111_6_1	2121_0_1	428_6_1	218_5_1	32_0_1	485_6_14	233_0_1	854_3_20	855_3_232	1053_6_222	1771_0_137	1446_0_481	1058_0_13	249_0_1	238_6_1	508_5_1	28_4_28	43_4_27	222_6_1	1257_3_284	405_3_1	2171_3_10	650_4_1	6_5_1	1397_0_10	362_1_1	548_3_354	2364_0_33	1461_6_123	501_4_125	1094_3_34	2443_46_126	632_6_15	633_3_1	2722_0_101	1214_4_51	25_0_1	209_3_80	611_6_62
883_0_1	214_6_1	2863_0_433	745_0_44	1235_3_207	451_0_11	646_3_1	277_6_1	317_3_1	984_6_1	271_5_128	111_6_1	2121_0_1	428_6_1	218_5_1	32_0_1	485_6_17	233_0_1	854_3_22	855_3_233	1053_6_209	1771_0_136	1446_0_501	1058_0_12	249_0_1	238_6_1	508_5_1	28_4_27	43_4_28	222_6_1	1257_3_297	405_3_1	2171_3_10	650_4_1	6_5_1	1397_0_10	362_1_1	548_3_326	2364_0_34	1461_6_124	501_4_134	1094_3_38	2443_46_119	632_6_9	633_3_1	2722_0_97	1214_4_52	25_0_1	209_3_78	611_6_55
883_0_1	214_6_1	2863_0_435	745_0_44	1235_3_212	451_0_10	646_3_1	277_6_1	317_3_1	984_6_1	271_5_123	111_6_1	2121_0_1	428_6_1	218_5_1	32_0_1	485_6_12	233_0_1	854_3_21	855_3_233	1053_6_212	1771_0_144	1446_0_491	1058_0_14	249_0_1	238_6_1	508_5_1	28_4_26	43_4_27	222_6_1	1257_3_291	405_3_1	2171_3_11	650_4_1	6_5_1	1397_0_9	362_1_1	548_3_332	2364_0_36	1461_6_123	501_4_135	1094_3_44	2443_46_125	632_6_8	633_3_1	2722_0_114	1214_4_51	25_0_1	209_3_82	611_6_50
883_0_1	214_6_1	2863_0_447	745_0_48	1235_3_202	451_0_14	646_3_1	277_6_1	317_3_1	984_6_1	271_5_126	111_6_1	2121_0_1	428_6_1	218_5_1	32_0_1	485_6_15	233_0_1	854_3_27	855_3_235	1053_6_220	1771_0_139	1446_0_470	1058_0_17	249_0_1	238_6_1	508_5_1	28_4_23	43_4_26	222_6_1	1257_3_282	405_3_1	2171_3_10	650_4_1	6_5_1	1397_0_8	362_1_1	548_3_331	2364_0_37	1461_6_120	501_4_127	1094_3_50	2443_46_127	632_6_10	633_3_1	2722_0_114	1214_4_49	25_0_1	209_3_83	611_6_50
883_0_1	214_6_1	2863_0_464	745_0_51	1235_3_206	451_0_12	646_3_1	277_6_1	317_3_1	984_6_1	271_5_128	111_6_1	2121_0_1	428_6_1	218_5_1	32_0_1	485_6_18	233_0_1	854_3_29	855_3_243	1053_6_216	1771_0_133	1446_0_480	1058_0_19	249_0_1	238_6_1	508_5_1	28_4_23	43_4_28	222_6_1	1257_3_292	405_3_1	2171_3_8	650_4_1	6_5_1	1397_0_5	362_1_1	548_3_323	2364_0_33	1461_6_123	501_4_123	1094_3_49	2443_46_126	632_6_7	633_3_1	2722_0_110	1214_4_46	25_0_1	209_3_79	611_6_49
883_0_1	214_6_1	2863_0_474	745_0_54	1235_3_196	451_0_16	646_3_1	277_6_1	317_3_1	984_6_1	271_5_137	111_6_1	2121_0_1	428_6_1	218_5_1	32_0_1	485_6_17	233_0_1	854_3_24	855_3_238	1053_6_212	1771_0_137	1446_0_467	1058_0_24	249_0_1	238_6_1	508_5_1	28_4_28	43_4_31	222_6_1	1257_3_294	405_3_1	2171_3_3	650_4_1	6_5_1	1397_0_2	362_1_1	548_3_327	2364_0_33	1461_6_114	501_4_125	1094_3_48	2443_46_125	632_6_7	633_3_1	2722_0_114	1214_4_46	25_0_1	209_3_85	611_6_49
883_0_1	214_6_1	2863_0_474	745_0_57	1235_3_193	451_0_18	646_3_1	277_6_1	317_3_1	984_6_1	271_5_131	111_6_1	2121_0_1	428_6_1	218_5_1	32_0_1	485_6_21	233_0_1	854_3_21	855_3_234	1053_6_222	1771_0_146	1446_0_465	1058_0_22	249_0_1	238_6_1	508_5_1	28_4_26	43_4_29	222_6_1	1257_3_291	405_3_1	2171_3_4	650_4_1	6_5_1	1397_0_3	362_1_1	548_3_330	2364_0_31	1461_6_112	501_4_136	1094_3_45	2443_46_123	632_6_6	633_3_1	2722_0_101	1214_4_52	25_0_1	209_3_81	611_6_51
883_0_1	214_6_1	2863_0_449	745_0_53	1235_3_212	451_0_18	646_3_1	277_6_1	317_3_1	984_6_1	271_5_127	111_6_1	2121_0_1	428_6_1	218_5_1	32_0_1	485_6_18	233_0_1	854_3_24	855_3_229	1053_6_217	1771_0_138	1446_0_479	1058_0_21	249_0_1	238_6_1	508_5_1	28_4_27	43_4_32	222_6_1	1257_3_282	405_3_1	2171_3_5	650_4_1	6_5_1	1397_0_4	362_1_1	548_3_330	2364_0_29	1461_6_113	501_4_132	1094_3_48	2443_46_124	632_6_7	633_3_1	2722_0_106	1214_4_55	25_0_1	209_3_77	611_6_43
883_0_1	214_6_1	2863_0_431	745_0_53	1235_3_215	451_0_19	646_3_1	277_6_1	317_3_1	984_6_1	271_5_128	111_6_1	2121_0_1	428_6_1	218_5_1	32_0_1	485_6_14	233_0_1	854_3_25	855_3_236	1053_6_207	1771_0_143	1446_0_455	1058_0_16	249_0_1	238_6_1	508_5_1	28_4_28	43_4_28	222_6_1	1257_3_299	405_3_1	2171_3_3	650_4_1	6_5_1	1397_0_3	362_1_1	548_3_339	2364_0_28	1461_6_109	501_4_138	1094_3_48	2443_46_114	632_6_7	633_3_1	2722_0_103	1214_4_55	25_0_1	209_3_77	611_6_40
883_0_1	214_6_1	2863_0_424	745_0_47	1235_3_237	451_0_18	646_3_1	277_6_1	317_3_1	984_6_1	271_5_122	111_6_1	2121_0_1	428_6_1	218_5_1	32_0_1	485_6_8	233_0_1	854_3_23	855_3_234	1053_6_210	1771_0_147	1446_0_448	1058_0_16	249_0_1	238_6_1	508_5_1	28_4_29	43_4_24	222_6_1	1257_3_288	405_3_1	2171_3_4	650_4_1	6_5_1	1397_0_3	362_1_1	548_3_332	2364_0_32	1461_6_111	501_4_143	1094_3_52	2443_46_114	632_6_8	633_3_1	2722_0_101	1214_4_61	25_0_1	209_3_85	611_6_39
883_0_1	214_6_1	2863_0_430	745_0_49	1235_3_245	451_0_15	646_3_1	277_6_1	317_3_1	984_6_1	271_5_128	111_6_1	2121_0_1	428_6_1	218_5_1	32_0_1	485_6_8	233_0_1	854_3_20	855_3_232	1053_6_210	1771_0_147	1446_0_461	1058_0_19	249_0_1	238_6_1	508_5_1	28_4_26	43_4_30	222_6_1	1257_3_295	405_3_1	2171_3_2	650_4_1	6_5_1	1397_0_4	362_1_1	548_3_333	2364_0_32	1461_6_101	501_4_131	1094_3_50	2443_46_113	632_6_5	633_3_1	2722_0_101	1214_4_60	25_0_1	209_3_91	611_6_38
883_0_1	214_6_1	2863_0_431	745_0_52	1235_3_252	451_0_16	646_3_1	277_6_1	317_3_1	984_6_1	271_5_124	111_6_1	2121_0_1	428_6_1	218_5_1	32_0_1	485_6_5	233_0_1	854_3_21	855_3_240	1053_6_210	1771_0_142	1446_0_464	1058_0_20	249_0_1	238_6_1	508_5_1	28_4_27	43_4_34	222_6_1	1257_3_287	405_3_1	362_1_1	650_4_1	6_5_1	1397_0_3	1541_6_1	548_3_344	2364_0_31	1461_6_106	501_4_132	1094_3_49	2443_46_103	632_6_7	633_3_1	2722_0_107	1214_4_59	25_0_1	209_3_92	611_6_42
883_0_1	214_6_1	2863_0_419	745_0_53	1235_3_256	451_0_18	646_3_1	277_6_1	317_3_1	984_6_1	271_5_112	111_6_1	2121_0_1	428_6_1	218_5_1	32_0_1	485_6_7	233_0_1	854_3_20	855_3_230	1053_6_209	1771_0_141	1446_0_468	1058_0_16	249_0_1	238_6_1	508_5_1	28_4_26	43_4_38	222_6_1	1257_3_271	405_3_1	362_1_1	650_4_1	6_5_1	1397_0_3	1541_6_1	548_3_347	2364_0_34	1461_6_105	501_4_135	1094_3_45	2443_46_113	632_6_9	633_3_1	2722_0_108	1214_4_59	25_0_1	209_3_91	611_6_48
883_0_1	214_6_1	2863_0_419	745_0_54	1235_3_265	451_0_13	646_3_1	277_6_1	317_3_1	984_6_1	271_5_116	111_6_1	2121_0_1	428_6_1	218_5_1	32_0_1	485_6_7	233_0_1	854_3_22	855_3_235	1053_6_212	1771_0_137	1446_0_488	1058_0_15	249_0_1	238_6_1	508_5_1	28_4_22	43_4_42	1257_3_269	405_3_1	362_1_1	650_4_1	6_5_1	1397_0_3	1541_6_1	548_3_350	2364_0_35	1461_6_109	501_4_127	1094_3_46	2443_46_115	632_6_10	633_3_1	2722_0_117	1214_4_59	25_0_1	209_3_91	611_6_48	565_0_15
883_0_1	214_6_1	2863_0_422	745_0_56	1235_3_256	451_0_13	646_3_1	277_6_1	317_3_1	984_6_1	271_5_107	111_6_1	2121_0_1	428_6_1	218_5_1	32_0_1	485_6_7	233_0_1	854_3_21	855_3_242	1053_6_217	1771_0_136	1446_0_496	1058_0_14	249_0_1	238_6_1	508_5_1	28_4_19	43_4_46	1257_3_266	405_3_1	362_1_1	650_4_1	6_5_1	1397_0_4	1541_6_1	548_3_345	2364_0_36	1461_6_105	501_4_124	1094_3_46	2443_46_119	632_6_9	633_3_1	2722_0_119	1214_4_62	25_0_1	209_3_88	611_6_46	565_0_11
883_0_1	214_6_1	2863_0_403	745_0_58	1235_3_263	451_0_10	646_3_1	277_6_1	317_3_1	984_6_1	271_5_99	111_6_1	2121_0_1	428_6_1	218_5_1	32_0_1	485_6_7	233_0_1	854_3_23	855_3_247	1053_6_221	1771_0_133	1446_0_491	1058_0_11	249_0_1	238_6_1	508_5_1	28_4_22	43_4_45	1257_3_276	405_3_1	362_1_1	650_4_1	6_5_1	1397_0_3	1541_6_1	548_3_349	2364_0_36	1461_6_101	501_4_132	1094_3_40	2443_46_120	632_6_8	633_3_1	2722_0_120	1214_4_66	25_0_1	209_3_94	611_6_41	565_0_12
883_0_1	214_6_1	2863_0_385	745_0_60	1235_3_256	451_0_9	646_3_1	277_6_1	317_3_1	984_6_1	271_5_115	111_6_1	2121_0_1	428_6_1	218_5_1	32_0_1	485_6_7	233_0_1	854_3_25	855_3_255	1053_6_226	1771_0_143	1446_0_475	1058_0_9	249_0_1	238_6_1	508_5_1	28_4_18	43_4_49	1257_3_271	405_3_1	362_1_1	650_4_1	6_5_1	1397_0_4	1541_6_1	548_3_362	2364_0_32	1461_6_99	501_4_134	1094_3_45	2443_46_122	632_6_11	633_3_1	2722_0_122	1214_4_65	25_0_1	209_3_102	611_6_43	565_0_10
883_0_1	214_6_1	2863_0_392	745_0_60	1235_3_245	451_0_11	646_3_1	277_6_1	317_3_1	984_6_1	271_5_104	111_6_1	2121_0_1	428_6_1	218_5_1	32_0_1	485_6_6	233_0_1	854_3_28	855_3_273	1053_6_231	1771_0_144	1446_0_454	1058_0_9	249_0_1	238_6_1	508_5_1	28_4_18	43_4_58	1257_3_272	405_3_1	362_1_1	650_4_1	6_5_1	1397_0_8	1541_6_1	548_3_350	2364_0_37	1461_6_96	501_4_138	1094_3_41	2443_46_117	632_6_11	633_3_1	2722_0_130	1214_4_64	25_0_1	209_3_98	611_6_40	565_0_11
883_0_1	214_6_1	2863_0_384	745_0_64	1235_3_238	451_0_11	646_3_1	277_6_1	317_3_1	984_6_1	271_5_109	111_6_1	2121_0_1	428_6_1	218_5_1	32_0_1	485_6_5	233_0_1	854_3_32	855_3_277	1053_6_220	1771_0_132	1446_0_455	1058_0_8	249_0_1	238_6_1	508_5_1	28_4_17	43_4_62	1257_3_279	405_3_1	362_1_1	650_4_1	6_5_1	1397_0_4	1541_6_1	548_3_357	2364_0_35	1461_6_92	501_4_134	1094_3_39	2443_46_121	632_6_10	633_3_1	2722_0_121	1214_4_71	25_0_1	209_3_110	611_6_37	565_0_12
883_0_1	214_6_1	2863_0_391	745_0_65	1235_3_240	451_0_10	646_3_1	277_6_1	317_3_1	984_6_1	271_5_116	111_6_1	2121_0_1	428_6_1	218_5_1	32_0_1	485_6_3	233_0_1	854_3_35	855_3_277	1053_6_218	1771_0_139	1446_0_474	1058_0_10	249_0_1	238_6_1	508_5_1	28_4_16	43_4_57	1257_3_273	405_3_1	362_1_1	650_4_1	6_5_1	1397_0_6	1541_6_1	548_3_352	2364_0_33	1461_6_91	501_4_137	1094_3_46	2443_46_106	632_6_11	633_3_1	2722_0_125	1214_4_73	25_0_1	209_3_98	611_6_39	565_0_11
883_0_1	214_6_1	2863_0_406	745_0_65	1235_3_239	451_0_15	646_3_1	277_6_1	317_3_1	984_6_1	271_5_112	111_6_1	2121_0_1	428_6_1	218_5_1	32_0_1	485_6_4	233_0_1	854_3_32	855_3_289	1053_6_214	1771_0_137	1446_0_475	1058_0_11	249_0_1	238_6_1	508_5_1	28_4_18	43_4_70	1257_3_274	405_3_1	362_1_1	650_4_1	6_5_1	1397_0_6	1541_6_1	548_3_360	2364_0_32	1461_6_87	501_4_135	1094_3_46	2443_46_100	632_6_9	633_3_1	2722_0_135	1214_4_74	25_0_1	209_3_104	611_6_37	565_0_12
883_0_1	214_6_1	2863_0_411	745_0_65	1235_3_251	451_0_14	646_3_1	277_6_1	317_3_1	984_6_1	271_5_119	111_6_1	2121_0_1	428_6_1	218_5_1	32_0_1	485_6_3	233_0_1	854_3_31	855_3_281	1053_6_211	1771_0_133	1446_0_488	1058_0_12	249_0_1	238_6_1	508_5_1	28_4_16	43_4_69	1257_3_272	405_3_1	362_1_1	650_4_1	6_5_1	1397_0_10	1541_6_1	548_3_351	2364_0_34	1461_6_95	501_4_125	1094_3_44	2443_46_114	632_6_7	633_3_1	2722_0_143	1214_4_78	25_0_1	209_3_103	611_6_36	565_0_11
883_0_1	214_6_1	2863_0_411	745_0_59	1235_3_251	451_0_15	646_3_1	277_6_1	317_3_1	984_6_1	271_5_110	111_6_1	2121_0_1	428_6_1	218_5_1	32_0_1	485_6_3	233_0_1	854_3_40	855_3_288	1053_6_214	1771_0_143	1446_0_472	1058_0_12	249_0_1	238_6_1	508_5_1	28_4_13	43_4_58	1257_3_286	405_3_1	362_1_1	650_4_1	6_5_1	1397_0_10	1541_6_1	548_3_364	2364_0_33	1461_6_89	501_4_121	1094_3_40	2443_46_104	632_6_9	633_3_1	2722_0_155	1214_4_72	25_0_1	209_3_100	611_6_34	565_0_10
883_0_1	214_6_1	2863_0_411	745_0_57	1235_3_249	451_0_16	646_3_1	277_6_1	317_3_1	984_6_1	271_5_108	111_6_1	2121_0_1	428_6_1	218_5_1	32_0_1	485_6_2	233_0_1	854_3_40	855_3_296	1053_6_214	1771_0_140	1446_0_469	1058_0_16	249_0_1	238_6_1	508_5_1	28_4_10	43_4_59	1257_3_288	405_3_1	362_1_1	650_4_1	6_5_1	1397_0_10	1541_6_1	548_3_368	2364_0_41	1461_6_83	501_4_120	1094_3_39	2443_46_107	632_6_9	633_3_1	2722_0_148	1214_4_72	25_0_1	209_3_100	611_6_30	565_0_14
883_0_1	214_6_1	2863_0_420	745_0_59	1235_3_248	451_0_12	646_3_1	277_6_1	317_3_1	984_6_1	271_5_125	111_6_1	2121_0_1	428_6_1	218_5_1	32_0_1	485_6_2	233_0_1	854_3_43	855_3_293	1053_6_220	1771_0_144	1446_0_464	1058_0_14	249_0_1	238_6_1	508_5_1	28_4_10	43_4_64	1257_3_277	405_3_1	362_1_1	650_4_1	6_5_1	1397_0_9	1541_6_1	548_3_369	2364_0_39	1461_6_79	501_4_119	1094_3_41	2443_46_106	632_6_8	633_3_1	2722_0_139	1214_4_72	25_0_1	209_3_99	611_6_33	565_0_12
883_0_1	214_6_1	2863_0_429	745_0_58	1235_3_237	451_0_13	646_3_1	277_6_1	317_3_1	984_6_1	271_5_126	111_6_1	2121_0_1	428_6_1	218_5_1	32_0_1	485_6_2	233_0_1	854_3_47	855_3_300	1053_6_212	1771_0_148	1446_0_458	1058_0_15	249_0_1	238_6_1	508_5_1	28_4_10	43_4_58	1257_3_278	405_3_1	362_1_1	650_4_1	6_5_1	1397_0_9	1541_6_1	548_3_376	2364_0_43	1461_6_76	501_4_112	1094_3_43	2443_46_103	632_6_9	633_3_1	2722_0_133	1214_4_72	25_0_1	209_3_98	611_6_31	565_0_8
883_0_1	214_6_1	2863_0_432	745_0_54	1235_3_238	451_0_11	646_3_1	277_6_1	317_3_1	984_6_1	271_5_125	111_6_1	2121_0_1	428_6_1	218_5_1	32_0_1	485_6_4	233_0_1	854_3_49	855_3_296	1053_6_211	1771_0_154	1446_0_462	1058_0_16	249_0_1	238_6_1	508_5_1	28_4_11	43_4_54	1257_3_287	405_3_1	362_1_1	650_4_1	6_5_1	1397_0_8	1541_6_1	548_3_389	2364_0_43	1461_6_79	501_4_108	1094_3_41	2443_46_108	632_6_8	633_3_1	2722_0_135	1214_4_74	25_0_1	209_3_93	611_6_32	565_0_8
883_0_1	214_6_1	2863_0_443	745_0_60	1235_3_246	451_0_9	646_3_1	277_6_1	317_3_1	984_6_1	271_5_131	111_6_1	2121_0_1	428_6_1	218_5_1	32_0_1	485_6_3	233_0_1	854_3_51	855_3_300	1053_6_223	1771_0_165	1446_0_452	1058_0_16	249_0_1	238_6_1	508_5_1	28_4_12	43_4_55	1257_3_286	405_3_1	362_1_1	650_4_1	6_5_1	1397_0_9	1541_6_1	548_3_380	2364_0_33	1461_6_76	501_4_113	1094_3_33	2443_46_103	632_6_6	633_3_1	2722_0_136	1214_4_75	25_0_1	209_3_90	611_6_35	565_0_8
883_0_1	214_6_1	2863_0_442	745_0_69	1235_3_240	451_0_12	646_3_1	277_6_1	317_3_1	984_6_1	271_5_126	111_6_1	2121_0_1	428_6_1	218_5_1	32_0_1	485_6_3	233_0_1	854_3_46	855_3_306	1053_6_217	1771_0_165	1446_0_479	1058_0_14	249_0_1	238_6_1	508_5_1	28_4_12	43_4_55	1257_3_300	405_3_1	362_1_1	650_4_1	6_5_1	1397_0_10	1541_6_1	548_3_361	2364_0_29	1461_6_76	501_4_122	1094_3_38	2443_46_99	632_6_5	633_3_1	2722_0_139	1214_4_77	25_0_1	209_3_97	611_6_34	565_0_6
883_0_1	214_6_1	2863_0_444	745_0_71	1235_3_237	451_0_12	646_3_1	277_6_1	317_3_1	984_6_1	271_5_131	111_6_1	2121_0_1	428_6_1	218_5_1	32_0_1	485_6_4	233_0_1	854_3_47	855_3_313	1053_6_226	1771_0_167	1446_0_483	1058_0_12	249_0_1	238_6_1	508_5_1	28_4_9	43_4_57	1257_3_295	405_3_1	362_1_1	650_4_1	6_5_1	1397_0_12	1541_6_1	548_3_373	2364_0_25	1461_6_77	501_4_115	1094_3_33	2443_46_100	632_6_6	633_3_1	2722_0_137	1214_4_82	25_0_1	209_3_94	611_6_28	565_0_5
883_0_1	214_6_1	2863_0_433	745_0_69	1235_3_232	451_0_13	646_3_1	277_6_1	317_3_1	984_6_1	271_5_129	111_6_1	2121_0_1	428_6_1	218_5_1	32_0_1	485_6_5	233_0_1	854_3_45	855_3_318	1053_6_215	1771_0_160	1446_0_474	1058_0_12	249_0_1	238_6_1	508_5_1	28_4_9	43_4_59	1257_3_297	405_3_1	362_1_1	650_4_1	6_5_1	1397_0_13	1541_6_1	548_3_371	2364_0_19	1461_6_69	501_4_114	1094_3_26	2443_46_106	632_6_3	633_3_1	2722_0_139	1214_4_82	25_0_1	209_3_95	611_6_33	565_0_3
883_0_1	214_6_1	2863_0_436	745_0_71	1235_3_230	451_0_12	646_3_1	277_6_1	317_3_1	984_6_1	271_5_124	111_6_1	2121_0_1	428_6_1	218_5_1	32_0_1	485_6_5	233_0_1	854_3_42	855_3_302	1053_6_213	1771_0_159	1446_0_475	1058_0_12	249_0_1	238_6_1	508_5_1	28_4_7	43_4_62	1257_3_304	405_3_1	362_1_1	650_4_1	6_5_1	1397_0_18	1541_6_1	548_3_378	2364_0_20	1461_6_78	501_4_113	1094_3_30	2443_46_107	632_6_1	633_3_1	2722_0_138	1214_4_78	25_0_1	209_3_95	611_6_32	565_0_2
883_0_1	214_6_1	2863_0_426	745_0_63	1235_3_235	451_0_12	646_3_1	277_6_1	317_3_1	984_6_1	271_5_126	111_6_1	2121_0_1	428_6_1	218_5_1	32_0_1	485_6_7	233_0_1	854_3_44	855_3_307	1053_6_219	1771_0_156	1446_0_480	1058_0_12	249_0_1	238_6_1	508_5_1	28_4_4	43_4_59	1257_3_302	405_3_1	362_1_1	650_4_1	6_5_1	1397_0_16	1541_6_1	548_3_388	2364_0_18	1461_6_69	501_4_112	1094_3_30	2443_46_105	632_6_2	633_3_1	2722_0_141	1214_4_77	25_0_1	209_3_98	611_6_30	565_0_3
883_0_1	214_6_1	2863_0_428	745_0_57	1235_3_231	451_0_7	646_3_1	277_6_1	317_3_1	984_6_1	271_5_125	111_6_1	2121_0_1	428_6_1	218_5_1	32_0_1	485_6_9	233_0_1	854_3_46	855_3_310	1053_6_218	1771_0_150	1446_0_475	1058_0_9	249_0_1	238_6_1	508_5_1	28_4_2	43_4_62	1257_3_311	405_3_1	362_1_1	650_4_1	6_5_1	1397_0_19	1541_6_1	548_3_373	2364_0_15	1461_6_67	501_4_109	1094_3_22	2443_46_101	632_6_2	633_3_1	2722_0_132	1214_4_73	25_0_1	209_3_92	611_6_34	565_0_2
883_0_1	214_6_1	2863_0_410	745_0_59	1235_3_242	451_0_5	646_3_1	277_6_1	317_3_1	984_6_1	271_5_124	111_6_1	2121_0_1	428_6_1	218_5_1	32_0_1	485_6_7	233_0_1	854_3_50	855_3_298	1053_6_221	1771_0_154	1446_0_463	1058_0_9	249_0_1	238_6_1	508_5_1	28_4_3	43_4_60	1257_3_324	405_3_1	362_1_1	650_4_1	6_5_1	1397_0_18	1541_6_1	548_3_377	2364_0_17	1461_6_73	501_4_104	1094_3_22	2443_46_93	632_6_2	633_3_1	2722_0_125	1214_4_70	25_0_1	209_3_105	611_6_37	565_0_2
883_0_1	214_6_1	2863_0_407	745_0_65	1235_3_250	451_0_5	646_3_1	277_6_1	317_3_1	984_6_1	271_5_131	111_6_1	2121_0_1	428_6_1	218_5_1	32_0_1	485_6_9	233_0_1	854_3_51	855_3_305	1053_6_221	1771_0_153	1446_0_468	1058_0_10	249_0_1	238_6_1	508_5_1	28_4_3	43_4_58	1257_3_308	405_3_1	362_1_1	650_4_1	6_5_1	1397_0_15	1541_6_1	548_3_377	2364_0_15	1461_6_72	501_4_100	1094_3_22	2443_46_103	632_6_3	633_3_1	2722_0_133	1214_4_69	25_0_1	209_3_103	611_6_36	565_0_4
883_0_1	214_6_1	2863_0_400	745_0_61	1235_3_255	451_0_4	646_3_1	277_6_1	317_3_1	984_6_1	271_5_124	111_6_1	2121_0_1	428_6_1	218_5_1	32_0_1	485_6_10	233_0_1	854_3_50	855_3_312	1053_6_230	1771_0_150	1446_0_468	1058_0_12	249_0_1	238_6_1	508_5_1	28_4_3	43_4_55	1257_3_314	405_3_1	362_1_1	650_4_1	6_5_1	1397_0_15	1541_6_1	548_3_387	2364_0_22	1461_6_73	501_4_95	1094_3_23	2443_46_104	632_6_3	633_3_1	2722_0_133	1214_4_71	25_0_1	209_3_114	611_6_30	565_0_4
883_0_1	214_6_1	2863_0_404	745_0_62	1235_3_261	451_0_4	646_3_1	277_6_1	317_3_1	984_6_1	271_5_129	111_6_1	2121_0_1	428_6_1	218_5_1	32_0_1	485_6_10	233_0_1	854_3_54	855_3_301	1053_6_226	1771_0_155	1446_0_473	1058_0_10	249_0_1	238_6_1	508_5_1	28_4_2	43_4_51	1257_3_320	405_3_1	362_1_1	650_4_1	6_5_1	1397_0_17	1541_6_1	548_3_389	2364_0_18	1461_6_68	501_4_93	1094_3_23	2443_46_110	632_6_4	633_3_1	2722_0_125	1214_4_72	25_0_1	209_3_96	611_6_26	565_0_3
883_0_1	214_6_1	2863_0_409	745_0_64	1235_3_255	451_0_2	646_3_1	277_6_1	317_3_1	984_6_1	271_5_125	111_6_1	2121_0_1	428_6_1	218_5_1	32_0_1	485_6_13	233_0_1	854_3_49	855_3_306	1053_6_237	1771_0_156	1446_0_465	1058_0_12	249_0_1	238_6_1	508_5_1	28_4_4	43_4_48	1257_3_314	405_3_1	362_1_1	650_4_1	6_5_1	1397_0_16	1541_6_1	548_3_389	2364_0_17	1461_6_72	501_4_91	1094_3_16	2443_46_110	632_6_4	633_3_1	2722_0_139	1214_4_77	25_0_1	209_3_97	611_6_26	565_0_4
883_0_1	214_6_1	2863_0_412	745_0_52	1235_3_259	451_0_1	646_3_1	277_6_1	317_3_1	984_6_1	271_5_126	111_6_1	2121_0_1	428_6_1	218_5_1	32_0_1	485_6_13	233_0_1	854_3_44	855_3_306	1053_6_246	1771_0_149	1446_0_486	1058_0_11	249_0_1	238_6_1	508_5_1	28_4_3	43_4_50	1257_3_332	405_3_1	362_1_1	650_4_1	6_5_1	1397_0_13	1541_6_1	548_3_396	2364_0_19	1461_6_75	501_4_94	1094_3_18	2443_46_113	632_6_3	633_3_1	2722_0_136	1214_4_74	25_0_1	209_3_95	611_6_27	565_0_3
883_0_1	214_6_1	2863_0_400	745_0_60	1235_3_253	451_0_1	646_3_1	277_6_1	317_3_1	984_6_1	271_5_123	111_6_1	2121_0_1	428_6_1	218_5_1	32_0_1	485_6_13	233_0_1	854_3_37	855_3_301	1053_6_251	1771_0_157	1446_0_481	1058_0_9	249_0_1	238_6_1	508_5_1	28_4_1	43_4_51	1257_3_343	405_3_1	362_1_1	650_4_1	6_5_1	1397_0_15	1541_6_1	548_3_391	2364_0_20	1461_6_72	501_4_99	1094_3_17	2443_46_107	632_6_3	633_3_1	2722_0_138	1214_4_69	25_0_1	209_3_98	611_6_23	565_0_5
883_0_1	214_6_1	2863_0_393	745_0_57	1235_3_252	451_0_1	646_3_1	277_6_1	317_3_1	984_6_1	271_5_125	111_6_1	2121_0_1	428_6_1	218_5_1	32_0_1	485_6_13	233_0_1	854_3_32	855_3_321	1053_6_238	1771_0_153	1446_0_474	1058_0_10	249_0_1	238_6_1	508_5_1	28_4_1	43_4_51	1257_3_335	405_3_1	362_1_1	650_4_1	6_5_1	1397_0_17	1541_6_1	548_3_402	2364_0_22	1461_6_67	501_4_92	1094_3_15	2443_46_116	632_6_1	633_3_1	2722_0_146	1214_4_70	25_0_1	209_3_97	611_6_22	565_0_4
883_0_1	214_6_1	2863_0_408	745_0_55	1235_3_245	451_0_1	646_3_1	277_6_1	317_3_1	984_6_1	271_5_123	111_6_1	2121_0_1	428_6_1	218_5_1	32_0_1	485_6_13	233_0_1	854_3_30	855_3_318	1053_6_238	1771_0_148	1446_0_477	1058_0_7	249_0_1	238_6_1	508_5_1	28_4_1	43_4_53	1257_3_332	405_3_1	362_1_1	650_4_1	6_5_1	1397_0_17	1541_6_1	548_3_405	2364_0_26	1461_6_73	501_4_90	1094_3_19	2443_46_113	632_6_1	633_3_1	2722_0_144	1214_4_76	25_0_1	209_3_94	611_6_19	565_0_3
883_0_1	214_6_1	2863_0_395	745_0_53	1235_3_253	646_3_1	277_6_1	317_3_1	984_6_1	271_5_124	111_6_1	2121_0_1	428_6_1	218_5_1	32_0_1	485_6_11	233_0_1	854_3_30	855_3_330	1053_6_231	1771_0_149	1446_0_469	1058_0_8	249_0_1	238_6_1	508_5_1	28_4_1	43_4_52	1257_3_335	405_3_1	362_1_1	650_4_1	6_5_1	1397_0_20	1541_6_1	548_3_407	2364_0_23	1461_6_71	501_4_90	1094_3_11	2443_46_112	632_6_1	633_3_1	2722_0_150	1214_4_70	25_0_1	209_3_106	611_6_17	565_0_6	2702_5_308
883_0_1	214_6_1	2863_0_386	745_0_58	1235_3_257	646_3_1	277_6_1	317_3_1	984_6_1	271_5_134	111_6_1	2121_0_1	428_6_1	218_5_1	32_0_1	485_6_13	233_0_1	854_3_29	855_3_334	1053_6_225	1771_0_147	1446_0_465	1058_0_8	249_0_1	238_6_1	508_5_1	28_4_1	43_4_47	1257_3_340	405_3_1	362_1_1	650_4_1	6_5_1	1397_0_17	1541_6_1	548_3_411	2364_0_21	1461_6_74	501_4_85	1094_3_15	2443_46_108	632_6_2	633_3_1	2722_0_143	1214_4_70	25_0_1	209_3_106	611_6_15	565_0_3	2702_5_310
883_0_1	214_6_1	2863_0_393	745_0_54	1235_3_255	646_3_1	277_6_1	317_3_1	984_6_1	271_5_125	111_6_1	2121_0_1	428_6_1	218_5_1	32_0_1	485_6_13	233_0_1	854_3_33	855_3_327	1053_6_232	1771_0_143	1446_0_466	1058_0_6	249_0_1	238_6_1	508_5_1	1008_3_1	43_4_52	1257_3_336	405_3_1	362_1_1	650_4_1	6_5_1	1397_0_18	548_3_423	2364_0_15	1461_6_84	501_4_82	1094_3_15	2443_46_115	632_6_2	633_3_1	2722_0_146	1214_4_71	25_0_1	209_3_113	611_6_18	565_0_4	2702_5_307	75_4_1
883_0_1	214_6_1	2863_0_396	745_0_60	1235_3_250	646_3_1	277_6_1	317_3_1	984_6_1	271_5_124	111_6_1	2121_0_1	428_6_1	218_5_1	32_0_1	485_6_11	233_0_1	854_3_31	855_3_320	1053_6_226	1771_0_147	1446_0_448	1058_0_5	249_0_1	238_6_1	508_5_1	1008_3_1	43_4_54	1257_3_337	405_3_1	362_1_1	650_4_1	6_5_1	1397_0_18	548_3_414	2364_0_12	1461_6_87	501_4_83	1094_3_14	2443_46_118	632_6_2	633_3_1	2722_0_145	1214_4_72	25_0_1	209_3_117	611_6_20	565_0_3	2702_5_307	75_4_1
883_0_1	214_6_1	2863_0_396	745_0_65	1235_3_265	646_3_1	277_6_1	317_3_1	984_6_1	271_5_124	111_6_1	2121_0_1	428_6_1	218_5_1	32_0_1	485_6_10	233_0_1	854_3_28	855_3_319	1053_6_231	1771_0_149	1446_0_443	1058_0_7	249_0_1	238_6_1	508_5_1	1008_3_1	43_4_46	1257_3_336	405_3_1	362_1_1	650_4_1	6_5_1	1397_0_17	548_3_408	2364_0_13	1461_6_83	501_4_85	1094_3_15	2443_46_123	632_6_3	633_3_1	2722_0_152	1214_4_67	25_0_1	209_3_121	611_6_17	565_0_5	2702_5_304	75_4_1
883_0_1	214_6_1	2863_0_392	745_0_58	1235_3_259	646_3_1	277_6_1	317_3_1	984_6_1	271_5_127	111_6_1	2121_0_1	428_6_1	218_5_1	32_0_1	485_6_13	233_0_1	854_3_30	855_3_319	1053_6_239	1771_0_148	1446_0_446	1058_0_4	249_0_1	238_6_1	508_5_1	1008_3_1	43_4_45	1257_3_335	405_3_1	362_1_1	650_4_1	6_5_1	1397_0_17	548_3_416	2364_0_12	1461_6_85	501_4_90	1094_3_13	2443_46_133	632_6_4	633_3_1	2722_0_157	1214_4_71	25_0_1	209_3_127	611_6_14	565_0_6	2702_5_314	75_4_1
883_0_1	214_6_1	2863_0_394	745_0_57	1235_3_254	646_3_1	277_6_1	317_3_1	984_6_1	271_5_131	111_6_1	2121_0_1	428_6_1	218_5_1	32_0_1	485_6_13	233_0_1	854_3_30	855_3_328	1053_6_219	1771_0_147	1446_0_420	1058_0_4	249_0_1	238_6_1	508_5_1	1008_3_1	43_4_44	1257_3_323	405_3_1	362_1_1	650_4_1	6_5_1	1397_0_17	548_3_424	2364_0_14	1461_6_77	501_4_93	1094_3_8	2443_46_127	632_6_4	633_3_1	2722_0_165	1214_4_78	25_0_1	209_3_135	611_6_12	565_0_5	2702_5_325	75_4_1
883_0_1	214_6_1	2863_0_381	745_0_55	1235_3_262	646_3_1	277_6_1	317_3_1	984_6_1	271_5_131	111_6_1	2121_0_1	428_6_1	218_5_1	32_0_1	485_6_13	233_0_1	854_3_32	855_3_332	1053_6_235	1771_0_153	1446_0_416	1058_0_4	249_0_1	238_6_1	508_5_1	1008_3_1	43_4_48	1257_3_331	405_3_1	362_1_1	650_4_1	6_5_1	1397_0_19	548_3_407	2364_0_14	1461_6_78	501_4_87	1094_3_8	2443_46_137	632_6_5	633_3_1	2722_0_163	1214_4_71	25_0_1	209_3_138	611_6_12	565_0_6	2702_5_342	75_4_1
883_0_1	214_6_1	2863_0_355	745_0_53	1235_3_278	646_3_1	277_6_1	317_3_1	984_6_1	271_5_126	111_6_1	2121_0_1	428_6_1	218_5_1	32_0_1	485_6_13	233_0_1	854_3_42	855_3_323	1053_6_227	1771_0_145	1446_0_422	1058_0_3	249_0_1	238_6_1	508_5_1	1008_3_1	43_4_50	1257_3_339	405_3_1	362_1_1	650_4_1	6_5_1	1397_0_20	548_3_415	2364_0_18	1461_6_80	501_4_85	1094_3_8	2443_46_135	632_6_4	633_3_1	2722_0_181	1214_4_66	25_0_1	209_3_143	611_6_12	565_0_6	2702_5_333	75_4_1
883_0_1	214_6_1	2863_0_375	745_0_54	1235_3_281	646_3_1	277_6_1	317_3_1	984_6_1	271_5_131	111_6_1	2121_0_1	428_6_1	218_5_1	32_0_1	485_6_10	233_0_1	854_3_41	855_3_321	1053_6_218	1771_0_140	1446_0_423	1058_0_3	249_0_1	238_6_1	508_5_1	1008_3_1	43_4_49	1257_3_329	405_3_1	362_1_1	650_4_1	6_5_1	1397_0_18	548_3_424	2364_0_18	1461_6_75	501_4_82	1094_3_9	2443_46_134	632_6_5	633_3_1	2722_0_174	1214_4_72	25_0_1	209_3_140	611_6_11	565_0_5	2702_5_339	75_4_1
883_0_1	214_6_1	2863_0_376	745_0_54	1235_3_277	646_3_1	277_6_1	317_3_1	984_6_1	271_5_123	111_6_1	2121_0_1	428_6_1	218_5_1	32_0_1	485_6_8	233_0_1	854_3_49	855_3_339	1053_6_214	1771_0_144	1446_0_423	1058_0_4	249_0_1	238_6_1	508_5_1	1008_3_1	43_4_51	1257_3_331	405_3_1	362_1_1	650_4_1	6_5_1	1397_0_17	548_3_412	2364_0_17	1461_6_73	501_4_91	1094_3_11	2443_46_142	632_6_3	633_3_1	2722_0_177	1214_4_69	25_0_1	209_3_137	611_6_13	565_0_6	2702_5_341	75_4_1
883_0_1	214_6_1	2863_0_373	745_0_56	1235_3_286	646_3_1	277_6_1	317_3_1	984_6_1	271_5_119	111_6_1	2121_0_1	428_6_1	218_5_1	32_0_1	485_6_7	233_0_1	854_3_48	855_3_334	1053_6_216	1771_0_138	1446_0_426	1058_0_2	249_0_1	238_6_1	508_5_1	1008_3_1	43_4_57	1257_3_331	405_3_1	362_1_1	650_4_1	6_5_1	1397_0_16	548_3_401	2364_0_20	1461_6_72	501_4_85	1094_3_12	2443_46_155	632_6_4	633_3_1	2722_0_172	1214_4_72	25_0_1	209_3_139	611_6_14	565_0_5	2702_5_352	75_4_1
883_0_1	214_6_1	2863_0_386	745_0_55	1235_3_287	646_3_1	277_6_1	317_3_1	984_6_1	271_5_110	111_6_1	2121_0_1	428_6_1	218_5_1	32_0_1	485_6_8	233_0_1	854_3_53	855_3_343	1053_6_207	1771_0_141	1446_0_432	1058_0_3	249_0_1	238_6_1	508_5_1	1008_3_1	43_4_54	1257_3_335	405_3_1	362_1_1	650_4_1	6_5_1	1397_0_16	548_3_396	2364_0_19	1461_6_71	501_4_83	1094_3_12	2443_46_144	632_6_2	633_3_1	2722_0_170	1214_4_77	25_0_1	209_3_138	611_6_14	565_0_6	2702_5_340	75_4_1
883_0_1	214_6_1	2863_0_377	745_0_53	1235_3_284	646_3_1	277_6_1	317_3_1	984_6_1	271_5_113	111_6_1	2121_0_1	428_6_1	218_5_1	32_0_1	485_6_7	233_0_1	854_3_56	855_3_341	1053_6_206	1771_0_143	1446_0_435	1058_0_2	249_0_1	238_6_1	508_5_1	1008_3_1	43_4_59	1257_3_336	405_3_1	362_1_1	650_4_1	6_5_1	1397_0_14	548_3_400	2364_0_16	1461_6_74	501_4_79	1094_3_13	2443_46_151	632_6_3	633_3_1	2722_0_165	1214_4_77	25_0_1	209_3_139	611_6_11	565_0_7	2702_5_336	75_4_1
883_0_1	214_6_1	2863_0_376	745_0_56	1235_3_272	646_3_1	277_6_1	317_3_1	984_6_1	271_5_101	111_6_1	2121_0_1	428_6_1	218_5_1	32_0_1	485_6_11	233_0_1	854_3_56	855_3_358	1053_6_217	1771_0_144	1446_0_441	1058_0_2	249_0_1	238_6_1	508_5_1	1008_3_1	43_4_60	1257_3_335	405_3_1	362_1_1	650_4_1	6_5_1	1397_0_14	548_3_372	2364_0_19	1461_6_80	501_4_86	1094_3_11	2443_46_149	632_6_3	633_3_1	2722_0_159	1214_4_77	25_0_1	209_3_138	611_6_15	565_0_5	2702_5_354	75_4_1
883_0_1	214_6_1	2863_0_378	745_0_62	1235_3_281	646_3_1	277_6_1	317_3_1	984_6_1	271_5_102	111_6_1	2121_0_1	428_6_1	218_5_1	32_0_1	485_6_11	233_0_1	854_3_67	855_3_350	1053_6_222	1771_0_144	1446_0_447	1058_0_3	249_0_1	238_6_1	508_5_1	1008_3_1	43_4_57	1257_3_330	405_3_1	362_1_1	650_4_1	6_5_1	1397_0_15	548_3_385	2364_0_19	1461_6_78	501_4_86	1094_3_11	2443_46_151	632_6_1	633_3_1	2722_0_150	1214_4_77	25_0_1	209_3_136	611_6_17	565_0_3	2702_5_355	75_4_1
883_0_1	214_6_1	2863_0_380	745_0_61	1235_3_275	646_3_1	277_6_1	317_3_1	984_6_1	271_5_105	111_6_1	2121_0_1	428_6_1	218_5_1	32_0_1	485_6_11	233_0_1	854_3_68	855_3_347	1053_6_223	1771_0_147	1446_0_443	1058_0_3	249_0_1	238_6_1	508_5_1	1008_3_1	43_4_59	1257_3_324	405_3_1	362_1_1	650_4_1	6_5_1	1397_0_17	548_3_397	2364_0_22	1461_6_77	501_4_87	1094_3_13	2443_46_145	632_6_1	633_3_1	2722_0_143	1214_4_73	25_0_1	209_3_136	611_6_17	565_0_5	2702_5_363	75_4_1
883_0_1	214_6_1	2863_0_379	745_0_59	1235_3_281	646_3_1	277_6_1	317_3_1	984_6_1	271_5_99	111_6_1	2121_0_1	428_6_1	218_5_1	32_0_1	485_6_7	233_0_1	854_3_67	855_3_348	1053_6_240	1771_0_148	1446_0_437	1058_0_5	249_0_1	238_6_1	508_5_1	1008_3_1	43_4_63	1257_3_336	405_3_1	362_1_1	650_4_1	6_5_1	1397_0_16	548_3_376	2364_0_25	1461_6_73	501_4_81	1094_3_13	2443_46_140	632_6_1	633_3_1	2722_0_137	1214_4_74	25_0_1	209_3_142	611_6_17	565_0_5	2702_5_367	75_4_1
883_0_1	214_6_1	2863_0_384	745_0_63	1235_3_293	646_3_1	277_6_1	317_3_1	984_6_1	271_5_96	111_6_1	2121_0_1	428_6_1	218_5_1	32_0_1	485_6_8	233_0_1	854_3_67	855_3_353	1053_6_241	1771_0_152	1446_0_424	1058_0_6	249_0_1	238_6_1	508_5_1	1008_3_1	43_4_54	1257_3_345	405_3_1	362_1_1	650_4_1	6_5_1	1397_0_15	548_3_368	2364_0_23	1461_6_68	501_4_71	1094_3_10	2443_46_138	632_6_1	633_3_1	2722_0_136	1214_4_67	25_0_1	209_3_148	611_6_18	565_0_6	2702_5_358	75_4_1
883_0_1	214_6_1	2863_0_395	745_0_65	1235_3_293	646_3_1	277_6_1	317_3_1	984_6_1	271_5_91	111_6_1	2121_0_1	428_6_1	218_5_1	32_0_1	485_6_7	233_0_1	854_3_69	855_3_349	1053_6_240	1771_0_154	1446_0_430	1058_0_5	249_0_1	238_6_1	508_5_1	1008_3_1	43_4_54	1257_3_344	405_3_1	362_1_1	650_4_1	6_5_1	1397_0_12	548_3_381	2364_0_22	1461_6_62	501_4_69	1094_3_10	2443_46_144	632_6_1	633_3_1	2722_0_136	1214_4_65	25_0_1	209_3_135	611_6_19	565_0_6	2702_5_358	75_4_1
883_0_1	214_6_1	2863_0_403	745_0_60	1235_3_283	646_3_1	277_6_1	317_3_1	984_6_1	271_5_92	111_6_1	2121_0_1	428_6_1	218_5_1	32_0_1	485_6_8	233_0_1	854_3_67	855_3_347	1053_6_242	1771_0_162	1446_0_418	1058_0_6	249_0_1	238_6_1	508_5_1	1008_3_1	43_4_54	1257_3_370	405_3_1	362_1_1	650_4_1	6_5_1	1397_0_14	548_3_394	2364_0_22	1461_6_60	501_4_74	1094_3_8	2443_46_137	632_6_2	633_3_1	2722_0_125	1214_4_63	25_0_1	209_3_134	611_6_16	565_0_6	2702_5_367	75_4_1
883_0_1	214_6_1	2863_0_400	745_0_61	1235_3_285	646_3_1	277_6_1	317_3_1	984_6_1	271_5_93	111_6_1	2121_0_1	428_6_1	218_5_1	32_0_1	485_6_8	233_0_1	854_3_59	855_3_339	1053_6_240	1771_0_155	1446_0_414	1058_0_4	249_0_1	238_6_1	508_5_1	1008_3_1	43_4_52	1257_3_348	405_3_1	362_1_1	650_4_1	6_5_1	1397_0_14	548_3_401	2364_0_24	1461_6_55	501_4_78	1094_3_8	2443_46_145	632_6_1	633_3_1	2722_0_123	1214_4_63	25_0_1	209_3_137	611_6_15	565_0_8	2702_5_379	75_4_1
883_0_1	214_6_1	2863_0_409	745_0_53	1235_3_274	646_3_1	277_6_1	317_3_1	984_6_1	271_5_94	111_6_1	2121_0_1	428_6_1	218_5_1	32_0_1	485_6_6	233_0_1	854_3_64	855_3_340	1053_6_243	1771_0_157	1446_0_406	1058_0_3	249_0_1	238_6_1	508_5_1	1008_3_1	43_4_50	1257_3_357	405_3_1	362_1_1	650_4_1	6_5_1	1397_0_13	548_3_407	2364_0_24	1461_6_55	501_4_83	1094_3_9	2443_46_138	632_6_1	633_3_1	2722_0_122	1214_4_64	25_0_1	209_3_139	611_6_15	565_0_6	2702_5_399	75_4_1
883_0_1	214_6_1	2863_0_422	745_0_55	1235_3_270	646_3_1	277_6_1	317_3_1	984_6_1	271_5_104	111_6_1	2121_0_1	428_6_1	218_5_1	32_0_1	485_6_4	233_0_1	854_3_58	855_3_336	1053_6_247	1771_0_160	1446_0_419	1058_0_5	249_0_1	238_6_1	508_5_1	1008_3_1	43_4_48	1257_3_371	405_3_1	362_1_1	650_4_1	6_5_1	1397_0_11	548_3_395	2364_0_20	1461_6_55	501_4_76	1094_3_10	2443_46_133	632_6_2	633_3_1	2722_0_119	1214_4_58	25_0_1	209_3_134	611_6_16	565_0_5	2702_5_398	75_4_1
883_0_1	214_6_1	2863_0_424	745_0_50	1235_3_278	646_3_1	277_6_1	317_3_1	984_6_1	271_5_93	111_6_1	2121_0_1	428_6_1	218_5_1	32_0_1	485_6_4	233_0_1	854_3_60	855_3_348	1053_6_243	1771_0_160	1446_0_440	1058_0_4	249_0_1	238_6_1	508_5_1	1008_3_1	43_4_51	1257_3_359	405_3_1	362_1_1	650_4_1	6_5_1	1397_0_9	548_3_385	2364_0_21	1461_6_57	501_4_76	1094_3_9	2443_46_135	632_6_2	633_3_1	2722_0_123	1214_4_54	25_0_1	209_3_136	611_6_14	565_0_6	2702_5_394	75_4_1
883_0_1	214_6_1	2863_0_421	745_0_49	1235_3_286	646_3_1	277_6_1	317_3_1	984_6_1	271_5_99	111_6_1	2121_0_1	428_6_1	218_5_1	32_0_1	485_6_4	233_0_1	854_3_61	855_3_340	1053_6_248	1771_0_162	1446_0_443	1058_0_4	249_0_1	238_6_1	508_5_1	1008_3_1	43_4_45	1257_3_362	405_3_1	362_1_1	650_4_1	6_5_1	1397_0_10	548_3_379	2364_0_19	1461_6_54	501_4_69	1094_3_9	2443_46_130	632_6_2	633_3_1	2722_0_122	1214_4_51	25_0_1	209_3_133	611_6_14	565_0_5	2702_5_410	75_4_1
883_0_1	214_6_1	2863_0_438	745_0_49	1235_3_312	646_3_1	277_6_1	317_3_1	984_6_1	271_5_97	111_6_1	2121_0_1	428_6_1	218_5_1	32_0_1	485_6_2	233_0_1	854_3_60	855_3_344	1053_6_259	1771_0_155	1446_0_434	1058_0_3	249_0_1	238_6_1	508_5_1	1008_3_1	43_4_46	1257_3_358	405_3_1	362_1_1	650_4_1	6_5_1	1397_0_8	548_3_397	2364_0_18	1461_6_55	501_4_72	1094_3_9	2443_46_126	632_6_2	633_3_1	2722_0_120	1214_4_53	25_0_1	209_3_136	611_6_17	565_0_5	2702_5_396	75_4_1
883_0_1	214_6_1	2863_0_422	745_0_48	1235_3_317	646_3_1	277_6_1	317_3_1	984_6_1	271_5_96	111_6_1	2121_0_1	428_6_1	218_5_1	32_0_1	485_6_3	233_0_1	854_3_63	855_3_343	1053_6_257	1771_0_155	1446_0_418	1058_0_5	249_0_1	238_6_1	508_5_1	1008_3_1	43_4_50	1257_3_366	405_3_1	362_1_1	650_4_1	6_5_1	1397_0_10	548_3_416	2364_0_17	1461_6_50	501_4_72	1094_3_12	2443_46_120	632_6_2	633_3_1	2722_0_122	1214_4_51	25_0_1	209_3_140	611_6_21	565_0_5	2702_5_398	75_4_1
883_0_1	214_6_1	2863_0_415	745_0_46	1235_3_325	646_3_1	277_6_1	317_3_1	984_6_1	271_5_97	111_6_1	2121_0_1	428_6_1	218_5_1	32_0_1	485_6_4	233_0_1	854_3_57	855_3_343	1053_6_265	1771_0_156	1446_0_433	1058_0_6	249_0_1	238_6_1	508_5_1	1008_3_1	43_4_54	1257_3_370	405_3_1	362_1_1	650_4_1	6_5_1	1397_0_9	548_3_406	2364_0_18	1461_6_55	501_4_74	1094_3_11	2443_46_115	632_6_3	633_3_1	2722_0_119	1214_4_52	25_0_1	209_3_134	611_6_20	565_0_5	2702_5_388	75_4_1
883_0_1	214_6_1	2863_0_427	745_0_53	1235_3_324	646_3_1	277_6_1	317_3_1	984_6_1	271_5_91	111_6_1	2121_0_1	428_6_1	218_5_1	32_0_1	485_6_4	233_0_1	854_3_61	855_3_338	1053_6_256	1771_0_144	1446_0_424	1058_0_6	249_0_1	238_6_1	508_5_1	1008_3_1	43_4_51	1257_3_369	405_3_1	362_1_1	650_4_1	6_5_1	1397_0_9	548_3_415	2364_0_17	1461_6_53	501_4_76	1094_3_14	2443_46_118	632_6_5	633_3_1	2722_0_115	1214_4_53	25_0_1	209_3_132	611_6_19	565_0_6	2702_5_369	75_4_1
883_0_1	214_6_1	2863_0_415	745_0_50	1235_3_320	646_3_1	277_6_1	317_3_1	984_6_1	271_5_94	111_6_1	2121_0_1	428_6_1	218_5_1	32_0_1	485_6_3	233_0_1	854_3_57	855_3_357	1053_6_243	1771_0_156	1446_0_418	1058_0_9	249_0_1	238_6_1	508_5_1	1008_3_1	43_4_48	1257_3_368	405_3_1	362_1_1	650_4_1	6_5_1	1397_0_10	548_3_416	2364_0_19	1461_6_58	501_4_77	1094_3_10	2443_46_125	632_6_5	633_3_1	2722_0_119	1214_4_55	25_0_1	209_3_134	611_6_22	565_0_5	2702_5_365	75_4_1
883_0_1	214_6_1	2863_0_401	745_0_58	1235_3_331	646_3_1	277_6_1	317_3_1	984_6_1	271_5_90	111_6_1	2121_0_1	428_6_1	218_5_1	32_0_1	233_0_1	854_3_64	855_3_356	1053_6_254	1771_0_162	1446_0_425	1058_0_9	249_0_1	238_6_1	508_5_1	1008_3_1	43_4_46	1257_3_375	405_3_1	362_1_1	650_4_1	6_5_1	1397_0_9	548_3_398	2364_0_20	1461_6_57	501_4_78	1094_3_12	2443_46_121	632_6_5	633_3_1	2722_0_115	1214_4_55	25_0_1	209_3_141	611_6_18	565_0_3	2702_5_368	75_4_1	1630_0_67
883_0_1	214_6_1	2863_0_422	745_0_57	1235_3_324	646_3_1	277_6_1	317_3_1	984_6_1	271_5_88	111_6_1	2121_0_1	428_6_1	218_5_1	32_0_1	233_0_1	854_3_66	855_3_353	1053_6_262	1771_0_165	1446_0_428	1058_0_11	249_0_1	238_6_1	508_5_1	1008_3_1	43_4_43	1257_3_377	405_3_1	362_1_1	650_4_1	6_5_1	1397_0_8	548_3_401	2364_0_24	1461_6_53	501_4_72	1094_3_10	2443_46_124	632_6_5	633_3_1	2722_0_114	1214_4_52	25_0_1	209_3_146	611_6_17	565_0_2	2702_5_356	75_4_1	1630_0_66
883_0_1	214_6_1	2863_0_417	745_0_51	1235_3_326	646_3_1	277_6_1	317_3_1	984_6_1	271_5_94	111_6_1	2121_0_1	428_6_1	218_5_1	32_0_1	233_0_1	854_3_61	855_3_356	1053_6_272	1771_0_173	1446_0_437	1058_0_7	249_0_1	238_6_1	508_5_1	1008_3_1	43_4_43	1257_3_374	405_3_1	362_1_1	650_4_1	6_5_1	1397_0_10	548_3_384	2364_0_24	1461_6_52	501_4_70	1094_3_9	2443_46_130	632_6_8	633_3_1	2722_0_121	1214_4_48	25_0_1	209_3_156	611_6_15	565_0_3	2702_5_355	75_4_1	1630_0_69
883_0_1	214_6_1	2863_0_429	745_0_55	1235_3_321	646_3_1	277_6_1	317_3_1	984_6_1	271_5_91	111_6_1	2121_0_1	428_6_1	218_5_1	32_0_1	233_0_1	854_3_51	855_3_339	1053_6_256	1771_0_167	1446_0_436	1058_0_8	249_0_1	238_6_1	508_5_1	1008_3_1	43_4_38	1257_3_365	405_3_1	362_1_1	650_4_1	6_5_1	1397_0_9	548_3_397	2364_0_22	1461_6_53	501_4_80	1094_3_13	2443_46_129	632_6_9	633_3_1	2722_0_120	1214_4_49	25_0_1	209_3_153	611_6_16	565_0_4	2702_5_344	75_4_1	1630_0_66
883_0_1	214_6_1	2863_0_451	745_0_55	1235_3_312	646_3_1	277_6_1	317_3_1	984_6_1	271_5_92	111_6_1	2121_0_1	428_6_1	218_5_1	32_0_1	233_0_1	854_3_54	855_3_333	1053_6_262	1771_0_169	1446_0_434	1058_0_9	249_0_1	238_6_1	508_5_1	1008_3_1	43_4_38	1257_3_353	405_3_1	362_1_1	650_4_1	6_5_1	1397_0_8	548_3_382	2364_0_26	1461_6_50	501_4_81	1094_3_12	2443_46_139	632_6_10	633_3_1	2722_0_116	1214_4_49	25_0_1	209_3_147	611_6_17	565_0_2	2702_5_347	75_4_1	1630_0_66
883_0_1	214_6_1	2863_0_437	745_0_55	1235_3_296	646_3_1	277_6_1	317_3_1	984_6_1	271_5_94	111_6_1	2121_0_1	428_6_1	218_5_1	32_0_1	233_0_1	854_3_56	855_3_326	1053_6_269	1771_0_165	1446_0_444	1058_0_5	249_0_1	238_6_1	508_5_1	1008_3_1	43_4_38	1257_3_364	405_3_1	362_1_1	650_4_1	6_5_1	1397_0_8	548_3_377	2364_0_27	1461_6_51	501_4_80	1094_3_13	2443_46_143	632_6_7	633_3_1	2722_0_112	1214_4_46	25_0_1	209_3_154	611_6_12	565_0_1	2702_5_358	75_4_1	1630_0_66
883_0_1	214_6_1	2863_0_432	745_0_55	1235_3_298	646_3_1	277_6_1	317_3_1	984_6_1	271_5_94	111_6_1	2121_0_1	428_6_1	218_5_1	32_0_1	233_0_1	854_3_52	855_3_330	1053_6_272	1771_0_170	1446_0_433	1058_0_5	249_0_1	238_6_1	508_5_1	1008_3_1	43_4_33	1257_3_357	405_3_1	362_1_1	650_4_1	6_5_1	1397_0_10	548_3_389	2364_0_26	1461_6_48	501_4_86	1094_3_12	2443_46_149	632_6_9	633_3_1	2722_0_118	1214_4_43	25_0_1	209_3_150	611_6_11	565_0_2	2702_5_350	75_4_1	1630_0_68
883_0_1	214_6_1	2863_0_427	745_0_52	1235_3_288	646_3_1	277_6_1	317_3_1	984_6_1	271_5_92	111_6_1	2121_0_1	428_6_1	218_5_1	32_0_1	233_0_1	854_3_60	855_3_326	1053_6_260	1771_0_172	1446_0_434	1058_0_5	249_0_1	238_6_1	508_5_1	1008_3_1	43_4_28	1257_3_357	405_3_1	362_1_1	650_4_1	6_5_1	1397_0_12	548_3_374	2364_0_27	1461_6_52	501_4_93	1094_3_13	2443_46_147	632_6_11	633_3_1	2722_0_120	1214_4_46	25_0_1	209_3_144	611_6_13	565_0_1	2702_5_342	75_4_1	1630_0_62
883_0_1	214_6_1	2863_0_444	745_0_47	1235_3_296	646_3_1	277_6_1	317_3_1	984_6_1	271_5_90	111_6_1	2121_0_1	428_6_1	218_5_1	32_0_1	233_0_1	854_3_61	855_3_323	1053_6_259	1771_0_181	1446_0_448	1058_0_5	249_0_1	238_6_1	508_5_1	1008_3_1	43_4_23	1257_3_345	405_3_1	362_1_1	650_4_1	6_5_1	1397_0_11	548_3_374	2364_0_24	1461_6_54	501_4_99	1094_3_12	2443_46_150	632_6_12	633_3_1	2722_0_119	1214_4_46	25_0_1	209_3_146	611_6_10	565_0_2	2702_5_352	75_4_1	1630_0_65
883_0_1	214_6_1	2863_0_473	745_0_45	1235_3_299	646_3_1	277_6_1	317_3_1	984_6_1	271_5_89	111_6_1	2121_0_1	428_6_1	218_5_1	32_0_1	233_0_1	854_3_61	855_3_310	1053_6_264	1771_0_173	1446_0_449	1058_0_5	249_0_1	238_6_1	508_5_1	1008_3_1	43_4_26	1257_3_347	405_3_1	362_1_1	650_4_1	6_5_1	1397_0_12	548_3_374	2364_0_22	1461_6_51	501_4_96	1094_3_14	2443_46_158	632_6_12	633_3_1	2722_0_118	1214_4_42	25_0_1	209_3_144	611_6_10	565_0_1	2702_5_347	75_4_1	1630_0_66
883_0_1	214_6_1	2863_0_468	745_0_49	1235_3_295	646_3_1	277_6_1	317_3_1	984_6_1	271_5_91	111_6_1	2121_0_1	428_6_1	218_5_1	32_0_1	233_0_1	854_3_68	855_3_303	1053_6_273	1771_0_160	1446_0_465	1058_0_5	249_0_1	238_6_1	508_5_1	1008_3_1	43_4_25	1257_3_347	405_3_1	362_1_1	650_4_1	6_5_1	1397_0_13	548_3_374	2364_0_25	1461_6_51	501_4_98	1094_3_12	2443_46_156	632_6_13	633_3_1	2722_0_119	1214_4_45	25_0_1	209_3_143	611_6_9	565_0_1	2702_5_342	75_4_1	1630_0_59
883_0_1	214_6_1	2863_0_474	745_0_49	1235_3_284	646_3_1	277_6_1	317_3_1	984_6_1	271_5_94	111_6_1	2121_0_1	428_6_1	218_5_1	32_0_1	233_0_1	854_3_65	855_3_297	1053_6_281	1771_0_171	1446_0_466	1058_0_4	249_0_1	238_6_1	508_5_1	1008_3_1	43_4_21	1257_3_343	405_3_1	362_1_1	650_4_1	6_5_1	1397_0_12	548_3_383	2364_0_22	1461_6_50	501_4_99	1094_3_12	2443_46_156	632_6_13	633_3_1	2722_0_123	1214_4_43	25_0_1	209_3_151	611_6_10	565_0_1	2702_5_351	75_4_1	1630_0_57
883_0_1	214_6_1	2863_0_486	745_0_51	1235_3_282	646_3_1	277_6_1	317_3_1	984_6_1	271_5_90	111_6_1	2121_0_1	428_6_1	218_5_1	32_0_1	233_0_1	854_3_69	855_3_303	1053_6_276	1771_0_163	1446_0_456	1058_0_4	249_0_1	238_6_1	508_5_1	1008_3_1	43_4_15	1257_3_351	405_3_1	362_1_1	650_4_1	6_5_1	1397_0_14	548_3_394	2364_0_22	1461_6_49	501_4_94	1094_3_10	2443_46_150	632_6_13	633_3_1	2722_0_116	1214_4_36	25_0_1	209_3_154	611_6_11	565_0_2	2702_5_364	75_4_1	1630_0_60
883_0_1	214_6_1	2863_0_492	745_0_51	1235_3_282	646_3_1	277_6_1	317_3_1	984_6_1	271_5_90	111_6_1	2121_0_1	428_6_1	218_5_1	32_0_1	233_0_1	854_3_65	855_3_299	1053_6_275	1771_0_164	1446_0_460	1058_0_5	249_0_1	238_6_1	508_5_1	1008_3_1	43_4_15	1257_3_379	405_3_1	362_1_1	650_4_1	6_5_1	1397_0_13	548_3_405	2364_0_22	1461_6_51	501_4_99	1094_3_8	2443_46_138	632_6_12	633_3_1	2722_0_105	1214_4_33	25_0_1	209_3_158	611_6_6	565_0_2	2702_5_359	75_4_1	1630_0_54
883_0_1	214_6_1	2863_0_487	745_0_52	1235_3_296	646_3_1	277_6_1	317_3_1	984_6_1	271_5_93	111_6_1	2121_0_1	428_6_1	218_5_1	32_0_1	233_0_1	854_3_59	855_3_292	1053_6_273	1771_0_162	1446_0_479	1058_0_6	249_0_1	238_6_1	508_5_1	1008_3_1	43_4_19	1257_3_392	405_3_1	362_1_1	650_4_1	6_5_1	1397_0_11	548_3_413	2364_0_20	1461_6_45	501_4_97	1094_3_6	2443_46_142	632_6_14	633_3_1	2722_0_101	1214_4_30	25_0_1	209_3_156	611_6_6	565_0_2	2702_5_363	75_4_1	1630_0_59
883_0_1	214_6_1	2863_0_491	745_0_50	1235_3_284	646_3_1	277_6_1	317_3_1	984_6_1	271_5_93	111_6_1	2121_0_1	428_6_1	218_5_1	32_0_1	233_0_1	854_3_57	855_3_287	1053_6_273	1771_0_161	1446_0_488	1058_0_7	249_0_1	238_6_1	508_5_1	1008_3_1	43_4_23	1257_3_386	405_3_1	362_1_1	650_4_1	6_5_1	1397_0_10	548_3_421	2364_0_16	1461_6_45	501_4_95	1094_3_5	2443_46_141	632_6_15	633_3_1	2722_0_104	1214_4_32	25_0_1	209_3_155	611_6_8	565_0_2	2702_5_355	75_4_1	1630_0_52
883_0_1	214_6_1	2863_0_478	745_0_50	1235_3_278	646_3_1	277_6_1	317_3_1	984_6_1	271_5_91	111_6_1	2121_0_1	428_6_1	218_5_1	32_0_1	233_0_1	854_3_51	855_3_297	1053_6_271	1771_0_146	1446_0_508	1058_0_5	249_0_1	238_6_1	508_5_1	1008_3_1	43_4_27	1257_3_390	405_3_1	362_1_1	650_4_1	6_5_1	1397_0_11	548_3_393	2364_0_15	1461_6_50	501_4_98	1094_3_2	2443_46_141	632_6_17	633_3_1	2722_0_99	1214_4_33	25_0_1	209_3_157	611_6_9	565_0_2	2702_5_348	75_4_1	1630_0_48
883_0_1	214_6_1	2863_0_495	745_0_48	1235_3_273	646_3_1	277_6_1	317_3_1	984_6_1	271_5_91	111_6_1	2121_0_1	428_6_1	218_5_1	32_0_1	233_0_1	854_3_55	855_3_309	1053_6_275	1771_0_148	1446_0_505	1058_0_6	249_0_1	238_6_1	508_5_1	1008_3_1	43_4_26	1257_3_379	405_3_1	362_1_1	650_4_1	6_5_1	1397_0_11	548_3_388	2364_0_11	1461_6_52	501_4_105	1094_3_2	2443_46_137	632_6_15	633_3_1	2722_0_108	1214_4_33	25_0_1	209_3_155	611_6_12	565_0_1	2702_5_333	75_4_1	1630_0_51
883_0_1	214_6_1	2863_0_494	745_0_51	1235_3_278	646_3_1	277_6_1	317_3_1	984_6_1	271_5_88	111_6_1	2121_0_1	428_6_1	218_5_1	32_0_1	233_0_1	854_3_54	855_3_302	1053_6_296	1771_0_143	1446_0_513	1058_0_5	249_0_1	238_6_1	508_5_1	1008_3_1	43_4_28	1257_3_379	405_3_1	362_1_1	650_4_1	6_5_1	1397_0_10	548_3_383	2364_0_7	1461_6_53	501_4_109	1094_3_2	2443_46_133	632_6_14	633_3_1	2722_0_104	1214_4_36	25_0_1	209_3_159	611_6_11	565_0_2	2702_5_331	75_4_1	1630_0_42
883_0_1	214_6_1	2863_0_486	745_0_53	1235_3_278	646_3_1	277_6_1	317_3_1	984_6_1	271_5_89	111_6_1	2121_0_1	428_6_1	218_5_1	32_0_1	233_0_1	854_3_50	855_3_293	1053_6_300	1771_0_139	1446_0_517	1058_0_2	249_0_1	238_6_1	508_5_1	1008_3_1	43_4_30	1257_3_380	405_3_1	362_1_1	650_4_1	6_5_1	1397_0_11	548_3_374	2364_0_5	1461_6_57	501_4_108	1094_3_2	2443_46_138	632_6_16	633_3_1	2722_0_102	1214_4_42	25_0_1	209_3_165	611_6_12	565_0_2	2702_5_324	75_4_1	1630_0_43
883_0_1	214_6_1	2863_0_490	745_0_56	1235_3_262	646_3_1	277_6_1	317_3_1	984_6_1	271_5_89	111_6_1	2121_0_1	428_6_1	218_5_1	32_0_1	233_0_1	854_3_51	855_3_287	1053_6_305	1771_0_140	1446_0_499	249_0_1	238_6_1	508_5_1	1008_3_1	43_4_29	1257_3_359	405_3_1	362_1_1	650_4_1	6_5_1	1397_0_12	548_3_385	2364_0_4	1461_6_56	501_4_102	1094_3_2	2443_46_142	632_6_19	633_3_1	2722_0_107	1214_4_42	25_0_1	209_3_160	611_6_12	565_0_3	2702_5_309	75_4_1	1630_0_45	266_6_1
883_0_1	214_6_1	2863_0_502	745_0_63	1235_3_250	646_3_1	277_6_1	317_3_1	984_6_1	271_5_86	111_6_1	2121_0_1	428_6_1	218_5_1	32_0_1	233_0_1	854_3_54	855_3_281	1053_6_307	1771_0_140	1446_0_502	249_0_1	238_6_1	508_5_1	1008_3_1	43_4_30	1257_3_369	405_3_1	362_1_1	650_4_1	6_5_1	1397_0_13	548_3_380	2364_0_4	1461_6_58	501_4_97	1094_3_2	2443_46_134	632_6_19	633_3_1	2722_0_109	1214_4_43	25_0_1	209_3_158	611_6_9	565_0_3	2702_5_309	75_4_1	1630_0_40	266_6_1
883_0_1	214_6_1	2863_0_513	745_0_64	1235_3_251	646_3_1	277_6_1	317_3_1	984_6_1	271_5_80	111_6_1	2121_0_1	428_6_1	218_5_1	32_0_1	233_0_1	854_3_52	855_3_284	1053_6_298	1771_0_146	1446_0_501	249_0_1	238_6_1	508_5_1	1008_3_1	43_4_35	1257_3_361	405_3_1	362_1_1	650_4_1	6_5_1	1397_0_13	548_3_397	2364_0_5	1461_6_62	501_4_90	1094_3_2	2443_46_135	632_6_17	633_3_1	2722_0_106	1214_4_42	25_0_1	209_3_153	611_6_11	565_0_3	2702_5_317	75_4_1	1630_0_41	266_6_1
883_0_1	214_6_1	2863_0_528	745_0_62	1235_3_271	646_3_1	277_6_1	317_3_1	984_6_1	271_5_87	111_6_1	2121_0_1	428_6_1	218_5_1	32_0_1	233_0_1	854_3_50	855_3_282	1053_6_291	1771_0_143	1446_0_511	249_0_1	238_6_1	508_5_1	1008_3_1	43_4_31	1257_3_370	405_3_1	362_1_1	650_4_1	6_5_1	1397_0_13	548_3_377	2364_0_2	1461_6_64	501_4_89	1094_3_2	2443_46_129	632_6_15	633_3_1	2722_0_108	1214_4_39	25_0_1	209_3_149	611_6_13	565_0_4	2702_5_318	75_4_1	1630_0_42	266_6_1
883_0_1	214_6_1	2863_0_535	745_0_66	1235_3_278	646_3_1	277_6_1	317_3_1	984_6_1	271_5_83	111_6_1	2121_0_1	428_6_1	218_5_1	32_0_1	233_0_1	854_3_45	855_3_277	1053_6_301	1771_0_134	1446_0_504	249_0_1	238_6_1	508_5_1	1008_3_1	43_4_31	1257_3_376	405_3_1	362_1_1	650_4_1	6_5_1	1397_0_13	548_3_375	2364_0_2	1461_6_59	501_4_84	1094_3_3	2443_46_126	632_6_13	633_3_1	2722_0_105	1214_4_39	25_0_1	209_3_149	611_6_13	565_0_3	2702_5_339	75_4_1	1630_0_39	266_6_1
883_0_1	214_6_1	2863_0_525	745_0_65	1235_3_272	646_3_1	277_6_1	317_3_1	984_6_1	271_5_83	111_6_1	2121_0_1	428_6_1	218_5_1	32_0_1	233_0_1	854_3_45	855_3_291	1053_6_314	1771_0_131	1446_0_490	249_0_1	238_6_1	508_5_1	1008_3_1	43_4_35	1257_3_383	405_3_1	362_1_1	650_4_1	6_5_1	1397_0_15	548_3_384	2364_0_2	1461_6_65	501_4_92	1094_3_3	2443_46_130	632_6_11	633_3_1	2722_0_110	1214_4_36	25_0_1	209_3_154	611_6_16	565_0_3	2702_5_335	75_4_1	1630_0_40	266_6_1
883_0_1	214_6_1	2863_0_534	745_0_73	1235_3_279	646_3_1	277_6_1	317_3_1	984_6_1	271_5_78	111_6_1	2121_0_1	428_6_1	218_5_1	32_0_1	233_0_1	854_3_46	855_3_295	1053_6_307	1771_0_133	1446_0_492	249_0_1	238_6_1	508_5_1	1008_3_1	43_4_33	1257_3_400	405_3_1	362_1_1	650_4_1	6_5_1	1397_0_12	548_3_389	2364_0_1	1461_6_69	501_4_99	1094_3_3	2443_46_120	632_6_17	633_3_1	2722_0_102	1214_4_28	25_0_1	209_3_153	611_6_13	565_0_3	2702_5_330	75_4_1	1630_0_41	266_6_1
883_0_1	214_6_1	2863_0_543	745_0_67	1235_3_277	646_3_1	277_6_1	317_3_1	984_6_1	271_5_74	111_6_1	2121_0_1	428_6_1	218_5_1	32_0_1	233_0_1	854_3_49	855_3_295	1053_6_304	1771_0_127	1446_0_494	249_0_1	238_6_1	508_5_1	1008_3_1	43_4_30	1257_3_391	405_3_1	362_1_1	650_4_1	6_5_1	1397_0_12	548_3_358	2364_0_2	1461_6_67	501_4_106	1094_3_2	2443_46_118	632_6_18	633_3_1	2722_0_103	1214_4_33	25_0_1	209_3_160	611_6_11	565_0_2	2702_5_322	75_4_1	1630_0_42	266_6_1
883_0_1	214_6_1	2863_0_548	745_0_66	1235_3_277	646_3_1	277_6_1	317_3_1	984_6_1	271_5_75	111_6_1	2121_0_1	428_6_1	218_5_1	32_0_1	233_0_1	854_3_51	855_3_282	1053_6_310	1771_0_128	1446_0_516	249_0_1	238_6_1	508_5_1	1008_3_1	43_4_33	1257_3_392	405_3_1	362_1_1	650_4_1	6_5_1	1397_0_14	548_3_368	2364_0_2	1461_6_67	501_4_105	1094_3_2	2443_46_128	632_6_21	633_3_1	2722_0_95	1214_4_28	25_0_1	209_3_162	611_6_11	565_0_2	2702_5_331	75_4_1	1630_0_41	266_6_1
883_0_1	214_6_1	2863_0_524	745_0_56	1235_3_273	646_3_1	277_6_1	317_3_1	984_6_1	271_5_82	111_6_1	2121_0_1	428_6_1	218_5_1	32_0_1	233_0_1	854_3_47	855_3_278	1053_6_305	1771_0_126	1446_0_496	249_0_1	238_6_1	508_5_1	1008_3_1	43_4_34	1257_3_387	405_3_1	362_1_1	650_4_1	6_5_1	1397_0_15	548_3_373	2364_0_2	1461_6_64	501_4_105	1094_3_3	2443_46_120	632_6_21	633_3_1	2722_0_98	1214_4_25	25_0_1	209_3_162	611_6_10	565_0_2	2702_5_329	75_4_1	1630_0_39	266_6_1
883_0_1	214_6_1	2863_0_518	745_0_57	1235_3_270	646_3_1	277_6_1	317_3_1	984_6_1	271_5_81	111_6_1	2121_0_1	428_6_1	218_5_1	32_0_1	233_0_1	854_3_49	855_3_283	1053_6_300	1771_0_139	1446_0_505	249_0_1	238_6_1	508_5_1	1008_3_1	43_4_38	1257_3_390	405_3_1	362_1_1	650_4_1	6_5_1	1397_0_16	548_3_367	2364_0_2	1461_6_66	501_4_110	1094_3_3	2443_46_107	632_6_18	633_3_1	2722_0_100	1214_4_26	25_0_1	209_3_166	611_6_9	565_0_1	2702_5_338	75_4_1	1630_0_43	266_6_1
214_6_1	2863_0_517	745_0_58	1235_3_253	646_3_1	277_6_1	317_3_1	984_6_1	271_5_85	111_6_1	428_6_1	218_5_1	32_0_1	233_0_1	854_3_57	855_3_299	1053_6_314	1771_0_137	1446_0_511	249_0_1	238_6_1	508_5_1	1008_3_1	43_4_40	1257_3_393	405_3_1	362_1_1	650_4_1	6_5_1	1397_0_9	548_3_351	1461_6_65	501_4_112	1094_3_3	2443_46_101	632_6_15	633_3_1	2722_0_99	1214_4_24	25_0_1	209_3_178	611_6_7	565_0_1	2702_5_347	75_4_1	1630_0_45	266_6_1	902_1_1	370_0_1	91_4_29
214_6_1	2863_0_507	745_0_55	1235_3_266	646_3_1	277_6_1	317_3_1	984_6_1	271_5_80	111_6_1	428_6_1	218_5_1	32_0_1	233_0_1	854_3_55	855_3_294	1053_6_312	1771_0_135	1446_0_494	249_0_1	238_6_1	508_5_1	1008_3_1	43_4_39	1257_3_398	405_3_1	362_1_1	650_4_1	6_5_1	1397_0_8	548_3_351	1461_6_57	501_4_115	1094_3_5	2443_46_104	632_6_18	633_3_1	2722_0_94	1214_4_22	25_0_1	209_3_169	611_6_8	565_0_2	2702_5_349	75_4_1	1630_0_44	266_6_1	902_1_1	370_0_1	91_4_25
214_6_1	2863_0_510	745_0_60	1235_3_264	646_3_1	277_6_1	317_3_1	984_6_1	271_5_82	111_6_1	428_6_1	218_5_1	32_0_1	233_0_1	854_3_55	855_3_306	1053_6_309	1771_0_131	1446_0_525	249_0_1	238_6_1	508_5_1	1008_3_1	43_4_36	1257_3_412	405_3_1	362_1_1	650_4_1	6_5_1	1397_0_6	548_3_359	1461_6_58	501_4_114	1094_3_5	2443_46_103	632_6_19	633_3_1	2722_0_99	1214_4_24	25_0_1	209_3_174	611_6_5	565_0_2	2702_5_353	75_4_1	1630_0_38	266_6_1	902_1_1	370_0_1	91_4_21
214_6_1	2863_0_532	745_0_64	1235_3_262	646_3_1	277_6_1	317_3_1	984_6_1	271_5_92	111_6_1	428_6_1	218_5_1	32_0_1	233_0_1	854_3_55	855_3_313	1053_6_318	1771_0_129	1446_0_528	249_0_1	238_6_1	508_5_1	1008_3_1	43_4_33	1257_3_401	405_3_1	362_1_1	650_4_1	6_5_1	1397_0_6	548_3_348	1461_6_53	501_4_113	1094_3_6	2443_46_109	632_6_20	633_3_1	2722_0_110	1214_4_24	25_0_1	209_3_184	611_6_3	565_0_3	2702_5_356	75_4_1	1630_0_31	266_6_1	902_1_1	370_0_1	91_4_29
214_6_1	2863_0_549	745_0_60	1235_3_257	646_3_1	277_6_1	317_3_1	984_6_1	271_5_82	111_6_1	428_6_1	218_5_1	32_0_1	233_0_1	854_3_63	855_3_320	1053_6_322	1771_0_129	1446_0_521	249_0_1	238_6_1	508_5_1	1008_3_1	43_4_32	1257_3_387	405_3_1	362_1_1	650_4_1	6_5_1	1397_0_5	548_3_353	1461_6_60	501_4_117	1094_3_5	2443_46_107	632_6_17	633_3_1	2722_0_103	1214_4_26	25_0_1	209_3_183	611_6_4	565_0_4	2702_5_358	75_4_1	1630_0_27	266_6_1	902_1_1	370_0_1	91_4_24
214_6_1	2863_0_544	745_0_56	1235_3_262	646_3_1	277_6_1	317_3_1	984_6_1	271_5_82	111_6_1	428_6_1	218_5_1	32_0_1	233_0_1	854_3_63	855_3_314	1053_6_314	1771_0_131	1446_0_531	249_0_1	238_6_1	508_5_1	1008_3_1	43_4_27	1257_3_393	405_3_1	362_1_1	650_4_1	6_5_1	1397_0_6	548_3_349	1461_6_55	501_4_106	1094_3_5	2443_46_100	632_6_17	633_3_1	2722_0_97	1214_4_28	25_0_1	209_3_184	611_6_5	565_0_4	2702_5_364	75_4_1	1630_0_26	266_6_1	902_1_1	370_0_1	91_4_20
214_6_1	2863_0_550	745_0_57	1235_3_270	646_3_1	277_6_1	317_3_1	984_6_1	271_5_71	111_6_1	428_6_1	218_5_1	32_0_1	233_0_1	854_3_63	855_3_330	1053_6_325	1771_0_127	1446_0_534	249_0_1	238_6_1	508_5_1	1008_3_1	43_4_26	1257_3_404	405_3_1	362_1_1	650_4_1	6_5_1	1397_0_7	548_3_338	1461_6_56	501_4_111	1094_3_3	2443_46_89	632_6_15	633_3_1	2722_0_99	1214_4_27	25_0_1	209_3_182	611_6_5	565_0_5	2702_5_366	75_4_1	1630_0_24	266_6_1	902_1_1	370_0_1	91_4_24
214_6_1	2863_0_540	745_0_55	1235_3_270	646_3_1	277_6_1	317_3_1	984_6_1	271_5_66	111_6_1	428_6_1	218_5_1	32_0_1	233_0_1	854_3_59	855_3_329	1053_6_325	1771_0_123	1446_0_532	249_0_1	238_6_1	508_5_1	1008_3_1	43_4_36	1257_3_408	405_3_1	362_1_1	650_4_1	6_5_1	1397_0_6	548_3_352	1461_6_55	501_4_110	1094_3_1	2443_46_93	632_6_13	633_3_1	2722_0_86	1214_4_24	25_0_1	209_3_176	611_6_4	565_0_6	2702_5_371	75_4_1	1630_0_28	266_6_1	902_1_1	370_0_1	91_4_25
214_6_1	2863_0_540	745_0_62	1235_3_256	646_3_1	277_6_1	317_3_1	984_6_1	271_5_74	111_6_1	428_6_1	218_5_1	32_0_1	233_0_1	854_3_63	855_3_326	1053_6_335	1771_0_121	1446_0_538	249_0_1	238_6_1	508_5_1	1008_3_1	43_4_35	1257_3_402	405_3_1	362_1_1	650_4_1	6_5_1	1397_0_6	548_3_335	1461_6_50	501_4_103	1094_3_1	2443_46_85	632_6_11	633_3_1	2722_0_91	1214_4_22	25_0_1	209_3_170	611_6_2	565_0_6	2702_5_374	75_4_1	1630_0_25	266_6_1	902_1_1	370_0_1	91_4_25
214_6_1	2863_0_527	745_0_65	1235_3_246	646_3_1	277_6_1	317_3_1	984_6_1	271_5_70	111_6_1	428_6_1	218_5_1	32_0_1	233_0_1	854_3_65	855_3_322	1053_6_321	1771_0_130	1446_0_560	249_0_1	238_6_1	508_5_1	1008_3_1	43_4_40	1257_3_404	405_3_1	362_1_1	650_4_1	6_5_1	1397_0_7	548_3_331	1461_6_50	501_4_97	1094_3_2	2443_46_90	632_6_10	633_3_1	2722_0_86	1214_4_16	25_0_1	209_3_173	611_6_3	565_0_7	2702_5_371	75_4_1	1630_0_30	266_6_1	902_1_1	370_0_1	91_4_27
214_6_1	2863_0_540	745_0_62	1235_3_232	646_3_1	277_6_1	317_3_1	984_6_1	271_5_67	111_6_1	428_6_1	218_5_1	32_0_1	233_0_1	854_3_69	855_3_313	1053_6_314	1771_0_133	1446_0_529	249_0_1	238_6_1	508_5_1	1008_3_1	43_4_46	1257_3_399	405_3_1	362_1_1	650_4_1	6_5_1	1397_0_7	548_3_352	1461_6_50	501_4_99	1094_3_2	2443_46_84	632_6_9	633_3_1	2722_0_84	1214_4_17	25_0_1	209_3_170	611_6_3	565_0_5	2702_5_373	75_4_1	1630_0_23	266_6_1	902_1_1	370_0_1	91_4_26
214_6_1	2863_0_569	745_0_63	1235_3_235	646_3_1	277_6_1	317_3_1	984_6_1	271_5_70	111_6_1	428_6_1	218_5_1	32_0_1	233_0_1	854_3_72	855_3_309	1053_6_313	1771_0_134	1446_0_529	249_0_1	238_6_1	508_5_1	1008_3_1	43_4_47	1257_3_391	405_3_1	362_1_1	650_4_1	6_5_1	1397_0_6	548_3_337	1461_6_51	501_4_103	1094_3_2	2443_46_83	632_6_11	633_3_1	2722_0_87	1214_4_19	25_0_1	209_3_155	611_6_4	565_0_5	2702_5_372	75_4_1	1630_0_20	266_6_1	902_1_1	370_0_1	91_4_27
214_6_1	2863_0_570	745_0_64	1235_3_232	646_3_1	277_6_1	317_3_1	984_6_1	271_5_64	111_6_1	428_6_1	218_5_1	32_0_1	233_0_1	854_3_70	855_3_310	1053_6_307	1771_0_144	1446_0_515	249_0_1	238_6_1	508_5_1	1008_3_1	43_4_38	1257_3_382	405_3_1	362_1_1	650_4_1	6_5_1	1397_0_8	548_3_341	1461_6_50	501_4_103	1094_3_2	2443_46_78	632_6_11	633_3_1	2722_0_89	1214_4_20	25_0_1	209_3_158	611_6_4	565_0_5	2702_5_369	75_4_1	1630_0_23	266_6_1	902_1_1	370_0_1	91_4_28
214_6_1	2863_0_564	745_0_58	1235_3_238	646_3_1	277_6_1	317_3_1	984_6_1	271_5_61	111_6_1	428_6_1	218_5_1	32_0_1	233_0_1	854_3_70	855_3_294	1053_6_312	1771_0_137	1446_0_522	249_0_1	238_6_1	508_5_1	1008_3_1	43_4_38	1257_3_385	405_3_1	362_1_1	650_4_1	6_5_1	1397_0_6	548_3_341	1461_6_52	501_4_107	1094_3_2	2443_46_73	632_6_10	633_3_1	2722_0_91	1214_4_19	25_0_1	209_3_168	611_6_4	565_0_7	2702_5_364	75_4_1	1630_0_18	266_6_1	902_1_1	370_0_1	91_4_27
214_6_1	2863_0_577	745_0_59	1235_3_232	646_3_1	277_6_1	317_3_1	984_6_1	271_5_66	111_6_1	428_6_1	218_5_1	32_0_1	233_0_1	854_3_73	855_3_287	1053_6_308	1771_0_138	1446_0_517	249_0_1	238_6_1	508_5_1	1008_3_1	43_4_36	1257_3_386	405_3_1	362_1_1	650_4_1	6_5_1	1397_0_6	548_3_358	1461_6_53	501_4_111	1094_3_2	2443_46_61	632_6_11	633_3_1	2722_0_99	1214_4_18	25_0_1	209_3_158	611_6_3	565_0_5	2702_5_362	75_4_1	1630_0_20	266_6_1	902_1_1	370_0_1	91_4_30
214_6_1	2863_0_572	745_0_59	1235_3_225	646_3_1	277_6_1	317_3_1	984_6_1	271_5_59	111_6_1	428_6_1	218_5_1	32_0_1	233_0_1	854_3_69	855_3_297	1053_6_311	1771_0_136	1446_0_525	249_0_1	238_6_1	508_5_1	1008_3_1	43_4_33	1257_3_394	405_3_1	362_1_1	650_4_1	6_5_1	1397_0_5	548_3_371	1461_6_45	501_4_116	1094_3_4	2443_46_57	632_6_9	633_3_1	2722_0_114	1214_4_17	25_0_1	209_3_166	611_6_2	565_0_6	2702_5_360	75_4_1	1630_0_21	266_6_1	902_1_1	370_0_1	91_4_34
214_6_1	2863_0_575	745_0_58	1235_3_225	646_3_1	277_6_1	317_3_1	984_6_1	271_5_65	111_6_1	428_6_1	218_5_1	32_0_1	233_0_1	854_3_70	855_3_314	1053_6_312	1771_0_130	1446_0_517	249_0_1	238_6_1	508_5_1	1008_3_1	43_4_34	1257_3_403	405_3_1	362_1_1	650_4_1	6_5_1	1397_0_6	548_3_377	1461_6_34	501_4_111	1094_3_4	2443_46_62	632_6_9	633_3_1	2722_0_109	1214_4_16	25_0_1	209_3_172	611_6_4	565_0_5	2702_5_370	75_4_1	1630_0_24	266_6_1	902_1_1	370_0_1	91_4_37
214_6_1	2863_0_581	745_0_54	1235_3_228	646_3_1	277_6_1	317_3_1	984_6_1	271_5_57	111_6_1	428_6_1	218_5_1	32_0_1	233_0_1	854_3_63	855_3_307	1053_6_310	1771_0_138	1446_0_530	249_0_1	238_6_1	508_5_1	1008_3_1	43_4_32	1257_3_404	405_3_1	362_1_1	650_4_1	6_5_1	1397_0_5	548_3_360	1461_6_35	501_4_116	1094_3_3	2443_46_58	632_6_15	633_3_1	2722_0_106	1214_4_14	25_0_1	209_3_176	611_6_5	565_0_6	2702_5_372	75_4_1	1630_0_29	266_6_1	902_1_1	370_0_1	91_4_41
214_6_1	2863_0_570	745_0_49	1235_3_226	646_3_1	277_6_1	317_3_1	984_6_1	271_5_57	111_6_1	428_6_1	218_5_1	32_0_1	233_0_1	854_3_64	855_3_297	1053_6_314	1771_0_133	1446_0_526	249_0_1	238_6_1	508_5_1	1008_3_1	43_4_32	1257_3_403	405_3_1	362_1_1	650_4_1	6_5_1	1397_0_7	548_3_370	1461_6_41	501_4_114	1094_3_2	2443_46_58	632_6_15	633_3_1	2722_0_103	1214_4_16	25_0_1	209_3_185	611_6_4	565_0_5	2702_5_372	75_4_1	1630_0_29	266_6_1	902_1_1	370_0_1	91_4_39
214_6_1	2863_0_595	745_0_45	1235_3_219	646_3_1	277_6_1	317_3_1	984_6_1	271_5_56	111_6_1	428_6_1	218_5_1	32_0_1	233_0_1	854_3_64	855_3_303	1053_6_304	1771_0_129	1446_0_548	249_0_1	238_6_1	508_5_1	1008_3_1	43_4_36	1257_3_404	405_3_1	362_1_1	650_4_1	6_5_1	1397_0_6	548_3_369	1461_6_43	501_4_118	1094_3_2	2443_46_56	632_6_13	633_3_1	2722_0_101	1214_4_16	25_0_1	209_3_188	611_6_4	565_0_4	2702_5_369	75_4_1	1630_0_28	266_6_1	902_1_1	370_0_1	91_4_36
214_6_1	2863_0_597	745_0_47	1235_3_226	646_3_1	277_6_1	317_3_1	984_6_1	271_5_57	111_6_1	428_6_1	218_5_1	32_0_1	233_0_1	854_3_65	855_3_285	1053_6_302	1771_0_132	1446_0_549	249_0_1	238_6_1	508_5_1	1008_3_1	43_4_40	1257_3_420	405_3_1	362_1_1	650_4_1	6_5_1	1397_0_7	548_3_359	1461_6_37	501_4_114	1094_3_2	2443_46_51	632_6_16	633_3_1	2722_0_107	1214_4_14	25_0_1	209_3_180	611_6_4	565_0_3	2702_5_383	75_4_1	1630_0_29	266_6_1	902_1_1	370_0_1	91_4_34
214_6_1	2863_0_597	745_0_43	1235_3_228	646_3_1	277_6_1	317_3_1	984_6_1	271_5_56	111_6_1	428_6_1	218_5_1	32_0_1	233_0_1	854_3_56	855_3_290	1053_6_318	1771_0_136	1446_0_557	249_0_1	238_6_1	508_5_1	1008_3_1	43_4_46	1257_3_411	405_3_1	362_1_1	650_4_1	6_5_1	1397_0_6	548_3_369	1461_6_40	501_4_112	1094_3_2	2443_46_48	632_6_15	633_3_1	2722_0_103	1214_4_13	25_0_1	209_3_182	611_6_4	565_0_4	2702_5_374	75_4_1	1630_0_30	266_6_1	902_1_1	370_0_1	91_4_37
214_6_1	2863_0_580	745_0_45	1235_3_228	646_3_1	277_6_1	317_3_1	984_6_1	271_5_57	111_6_1	428_6_1	218_5_1	32_0_1	233_0_1	854_3_57	855_3_291	1053_6_313	1771_0_131	1446_0_556	249_0_1	238_6_1	508_5_1	1008_3_1	43_4_44	1257_3_413	405_3_1	362_1_1	650_4_1	6_5_1	1397_0_6	548_3_386	1461_6_38	501_4_115	1094_3_2	2443_46_59	632_6_15	633_3_1	2722_0_108	1214_4_13	25_0_1	209_3_193	611_6_5	565_0_5	2702_5_376	75_4_1	1630_0_32	266_6_1	902_1_1	370_0_1	91_4_32
214_6_1	2863_0_583	745_0_42	1235_3_233	646_3_1	277_6_1	317_3_1	984_6_1	271_5_53	111_6_1	428_6_1	218_5_1	32_0_1	233_0_1	854_3_53	855_3_290	1053_6_305	1771_0_128	1446_0_570	249_0_1	238_6_1	508_5_1	1008_3_1	43_4_35	1257_3_419	405_3_1	362_1_1	650_4_1	6_5_1	1397_0_5	548_3_365	1461_6_45	501_4_107	1094_3_2	2443_46_58	632_6_19	633_3_1	2722_0_102	1214_4_14	25_0_1	209_3_199	611_6_6	565_0_6	2702_5_373	75_4_1	1630_0_33	266_6_1	902_1_1	370_0_1	91_4_34
214_6_1	2863_0_573	745_0_38	1235_3_234	646_3_1	277_6_1	317_3_1	984_6_1	271_5_57	111_6_1	428_6_1	218_5_1	32_0_1	233_0_1	854_3_49	855_3_296	1053_6_315	1771_0_125	1446_0_543	249_0_1	238_6_1	508_5_1	1008_3_1	43_4_43	1257_3_410	405_3_1	362_1_1	650_4_1	6_5_1	1397_0_4	548_3_364	1461_6_43	501_4_102	1094_3_2	2443_46_46	632_6_20	633_3_1	2722_0_104	1214_4_17	25_0_1	209_3_195	611_6_3	565_0_5	2702_5_377	75_4_1	1630_0_32	266_6_1	902_1_1	370_0_1	91_4_34
214_6_1	2863_0_591	745_0_38	1235_3_241	646_3_1	277_6_1	317_3_1	984_6_1	271_5_62	111_6_1	428_6_1	218_5_1	32_0_1	233_0_1	854_3_49	855_3_282	1053_6_306	1771_0_130	1446_0_531	249_0_1	238_6_1	508_5_1	1008_3_1	43_4_42	1257_3_401	405_3_1	362_1_1	650_4_1	6_5_1	1397_0_4	548_3_378	1461_6_43	501_4_103	1094_3_2	2443_46_50	632_6_22	633_3_1	2722_0_108	1214_4_15	25_0_1	209_3_197	611_6_3	565_0_5	2702_5_378	75_4_1	1630_0_38	266_6_1	902_1_1	370_0_1	91_4_35
214_6_1	2863_0_591	745_0_36	1235_3_234	646_3_1	277_6_1	317_3_1	984_6_1	271_5_59	111_6_1	428_6_1	218_5_1	32_0_1	233_0_1	854_3_44	855_3_294	1053_6_311	1771_0_118	1446_0_553	249_0_1	238_6_1	508_5_1	1008_3_1	43_4_33	1257_3_393	405_3_1	362_1_1	650_4_1	6_5_1	1397_0_3	548_3_368	1461_6_53	501_4_106	1094_3_1	2443_46_45	632_6_24	633_3_1	2722_0_104	1214_4_16	25_0_1	209_3_201	611_6_1	565_0_5	2702_5_376	75_4_1	1630_0_35	266_6_1	902_1_1	370_0_1	91_4_36
214_6_1	2863_0_590	745_0_38	1235_3_232	646_3_1	277_6_1	317_3_1	984_6_1	271_5_63	111_6_1	428_6_1	218_5_1	32_0_1	233_0_1	854_3_40	855_3_300	1053_6_310	1771_0_119	1446_0_548	249_0_1	238_6_1	508_5_1	1008_3_1	43_4_33	1257_3_389	405_3_1	362_1_1	650_4_1	6_5_1	1397_0_3	548_3_376	1461_6_50	501_4_110	1094_3_1	2443_46_49	632_6_26	633_3_1	2722_0_108	1214_4_17	25_0_1	209_3_192	611_6_1	565_0_5	2702_5_391	75_4_1	1630_0_36	266_6_1	902_1_1	370_0_1	91_4_33
214_6_1	2863_0_607	745_0_35	1235_3_242	646_3_1	277_6_1	317_3_1	984_6_1	271_5_69	111_6_1	428_6_1	218_5_1	32_0_1	233_0_1	854_3_42	855_3_299	1053_6_295	1771_0_114	1446_0_557	249_0_1	238_6_1	508_5_1	1008_3_1	43_4_36	1257_3_387	405_3_1	362_1_1	650_4_1	6_5_1	1397_0_4	548_3_387	1461_6_48	501_4_108	1094_3_1	2443_46_48	632_6_19	633_3_1	2722_0_108	1214_4_17	25_0_1	209_3_192	611_6_2	565_0_4	2702_5_391	75_4_1	1630_0_28	266_6_1	902_1_1	370_0_1	91_4_30
214_6_1	2863_0_619	745_0_27	1235_3_245	646_3_1	277_6_1	317_3_1	984_6_1	271_5_63	111_6_1	428_6_1	218_5_1	32_0_1	233_0_1	854_3_43	855_3_294	1053_6_316	1771_0_114	1446_0_550	249_0_1	238_6_1	508_5_1	1008_3_1	43_4_37	1257_3_390	405_3_1	362_1_1	650_4_1	6_5_1	1397_0_5	548_3_377	1461_6_48	501_4_110	1094_3_1	2443_46_46	632_6_18	633_3_1	2722_0_108	1214_4_13	25_0_1	209_3_183	611_6_2	565_0_3	2702_5_402	75_4_1	1630_0_26	266_6_1	902_1_1	370_0_1	91_4_36
214_6_1	2863_0_591	745_0_26	1235_3_245	646_3_1	277_6_1	317_3_1	984_6_1	271_5_59	111_6_1	428_6_1	218_5_1	32_0_1	233_0_1	854_3_42	855_3_311	1053_6_309	1771_0_107	1446_0_564	249_0_1	238_6_1	508_5_1	1008_3_1	43_4_38	1257_3_390	405_3_1	362_1_1	650_4_1	6_5_1	1397_0_4	548_3_369	1461_6_47	501_4_122	1094_3_1	2443_46_57	632_6_20	633_3_1	2722_0_105	1214_4_13	25_0_1	209_3_188	611_6_2	565_0_3	2702_5_397	75_4_1	1630_0_29	266_6_1	902_1_1	370_0_1	91_4_33
214_6_1	2863_0_597	745_0_28	1235_3_252	646_3_1	277_6_1	317_3_1	984_6_1	271_5_57	111_6_1	428_6_1	218_5_1	32_0_1	233_0_1	854_3_38	855_3_308	1053_6_309	1771_0_110	1446_0_550	249_0_1	238_6_1	508_5_1	1008_3_1	43_4_32	1257_3_375	405_3_1	362_1_1	650_4_1	6_5_1	1397_0_4	548_3_350	1461_6_39	501_4_127	1094_3_1	2443_46_54	632_6_16	633_3_1	2722_0_104	1214_4_14	25_0_1	209_3_187	611_6_3	565_0_2	2702_5_405	75_4_1	1630_0_31	266_6_1	902_1_1	370_0_1	91_4_35
214_6_1	2863_0_592	745_0_26	1235_3_250	646_3_1	277_6_1	317_3_1	984_6_1	271_5_51	111_6_1	428_6_1	218_5_1	32_0_1	233_0_1	854_3_37	855_3_318	1053_6_314	1771_0_107	1446_0_566	249_0_1	238_6_1	508_5_1	1008_3_1	43_4_32	1257_3_372	405_3_1	362_1_1	650_4_1	6_5_1	1397_0_2	548_3_349	1461_6_43	501_4_139	1094_3_2	2443_46_52	632_6_18	633_3_1	2722_0_104	1214_4_12	25_0_1	209_3_182	611_6_1	565_0_1	2702_5_399	75_4_1	1630_0_30	266_6_1	902_1_1	370_0_1	91_4_31
214_6_1	2863_0_579	745_0_28	1235_3_254	646_3_1	277_6_1	317_3_1	984_6_1	271_5_52	111_6_1	428_6_1	218_5_1	32_0_1	233_0_1	854_3_40	855_3_316	1053_6_319	1771_0_114	1446_0_560	249_0_1	238_6_1	508_5_1	1008_3_1	43_4_35	1257_3_357	405_3_1	362_1_1	650_4_1	6_5_1	1397_0_2	548_3_343	1461_6_46	501_4_136	1094_3_2	2443_46_54	632_6_16	633_3_1	2722_0_109	1214_4_9	25_0_1	209_3_188	611_6_1	565_0_2	2702_5_407	75_4_1	1630_0_33	266_6_1	902_1_1	370_0_1	91_4_35
214_6_1	2863_0_580	745_0_30	1235_3_256	646_3_1	277_6_1	317_3_1	984_6_1	271_5_56	111_6_1	428_6_1	218_5_1	32_0_1	233_0_1	854_3_35	855_3_316	1053_6_320	1771_0_116	1446_0_553	249_0_1	238_6_1	508_5_1	1008_3_1	43_4_33	1257_3_354	405_3_1	362_1_1	650_4_1	6_5_1	1397_0_3	548_3_336	1461_6_39	501_4_122	1094_3_2	2443_46_54	632_6_18	633_3_1	2722_0_109	1214_4_10	25_0_1	209_3_195	611_6_2	565_0_2	2702_5_408	75_4_1	1630_0_34	266_6_1	902_1_1	370_0_1	91_4_29
214_6_1	2863_0_581	745_0_29	1235_3_269	646_3_1	277_6_1	317_3_1	984_6_1	271_5_62	111_6_1	428_6_1	218_5_1	32_0_1	233_0_1	854_3_32	855_3_324	1053_6_318	1771_0_106	1446_0_575	249_0_1	238_6_1	508_5_1	1008_3_1	43_4_32	1257_3_365	405_3_1	362_1_1	650_4_1	6_5_1	1397_0_3	548_3_337	1461_6_41	501_4_117	2443_46_54	632_6_19	633_3_1	2722_0_100	1214_4_9	25_0_1	209_3_193	611_6_3	565_0_1	2702_5_414	75_4_1	1630_0_34	266_6_1	902_1_1	370_0_1	91_4_32	850_0_1
214_6_1	2863_0_589	745_0_32	1235_3_260	646_3_1	277_6_1	317_3_1	984_6_1	271_5_67	111_6_1	428_6_1	218_5_1	32_0_1	233_0_1	854_3_33	855_3_319	1053_6_318	1771_0_107	1446_0_591	249_0_1	238_6_1	508_5_1	1008_3_1	43_4_29	1257_3_345	405_3_1	362_1_1	650_4_1	6_5_1	1397_0_4	548_3_327	1461_6_43	501_4_119	2443_46_60	632_6_17	633_3_1	2722_0_108	1214_4_10	25_0_1	209_3_200	611_6_3	565_0_2	2702_5_411	75_4_1	1630_0_43	266_6_1	902_1_1	370_0_1	91_4_31	850_0_1
214_6_1	2863_0_593	745_0_34	1235_3_255	646_3_1	277_6_1	317_3_1	984_6_1	271_5_61	111_6_1	428_6_1	218_5_1	32_0_1	233_0_1	854_3_34	855_3_309	1053_6_318	1771_0_106	1446_0_588	249_0_1	238_6_1	508_5_1	1008_3_1	43_4_29	1257_3_354	405_3_1	362_1_1	650_4_1	6_5_1	1397_0_6	548_3_331	1461_6_37	501_4_116	2443_46_59	632_6_15	633_3_1	2722_0_101	1214_4_10	25_0_1	209_3_207	611_6_1	565_0_2	2702_5_390	75_4_1	1630_0_42	266_6_1	902_1_1	370_0_1	91_4_34	850_0_1
214_6_1	2863_0_587	745_0_29	1235_3_243	646_3_1	277_6_1	317_3_1	984_6_1	271_5_67	111_6_1	428_6_1	218_5_1	32_0_1	233_0_1	854_3_37	855_3_305	1053_6_310	1771_0_99	1446_0_593	249_0_1	238_6_1	508_5_1	1008_3_1	43_4_31	1257_3_360	405_3_1	362_1_1	650_4_1	6_5_1	1397_0_5	548_3_322	1461_6_37	501_4_117	2443_46_64	632_6_15	633_3_1	2722_0_100	1214_4_10	25_0_1	209_3_211	611_6_1	565_0_2	2702_5_403	75_4_1	1630_0_39	266_6_1	902_1_1	370_0_1	91_4_32	850_0_1
214_6_1	2863_0_586	745_0_32	1235_3_245	646_3_1	277_6_1	317_3_1	984_6_1	271_5_70	111_6_1	428_6_1	218_5_1	32_0_1	233_0_1	854_3_39	855_3_306	1053_6_310	1771_0_99	1446_0_590	249_0_1	238_6_1	508_5_1	1008_3_1	43_4_29	1257_3_361	405_3_1	362_1_1	650_4_1	6_5_1	1397_0_4	548_3_321	1461_6_32	501_4_110	2443_46_60	632_6_16	633_3_1	2722_0_102	1214_4_12	25_0_1	209_3_215	611_6_1	565_0_2	2702_5_408	75_4_1	1630_0_37	266_6_1	902_1_1	370_0_1	91_4_28	850_0_1
214_6_1	2863_0_595	745_0_28	1235_3_237	646_3_1	277_6_1	317_3_1	984_6_1	271_5_70	111_6_1	428_6_1	218_5_1	32_0_1	233_0_1	854_3_38	855_3_301	1053_6_312	1771_0_101	1446_0_568	249_0_1	238_6_1	508_5_1	1008_3_1	43_4_25	1257_3_358	405_3_1	362_1_1	650_4_1	6_5_1	1397_0_5	548_3_328	1461_6_29	501_4_102	2443_46_65	632_6_17	633_3_1	2722_0_104	1214_4_12	25_0_1	209_3_224	611_6_1	565_0_2	2702_5_419	75_4_1	1630_0_38	266_6_1	902_1_1	370_0_1	91_4_25	850_0_1
214_6_1	2863_0_597	745_0_26	1235_3_231	646_3_1	277_6_1	317_3_1	984_6_1	271_5_74	111_6_1	428_6_1	218_5_1	32_0_1	233_0_1	854_3_36	855_3_295	1053_6_318	1771_0_98	1446_0_549	249_0_1	238_6_1	508_5_1	1008_3_1	43_4_20	1257_3_359	405_3_1	362_1_1	650_4_1	6_5_1	1397_0_7	548_3_343	1461_6_24	501_4_101	2443_46_75	632_6_17	633_3_1	2722_0_106	1214_4_11	25_0_1	209_3_215	611_6_2	902_1_1	2702_5_404	75_4_1	1630_0_39	266_6_1	370_0_1	91_4_24	850_0_1	93_6_4
214_6_1	2863_0_584	745_0_26	1235_3_242	646_3_1	277_6_1	317_3_1	984_6_1	271_5_80	111_6_1	428_6_1	218_5_1	32_0_1	233_0_1	854_3_35	855_3_284	1053_6_321	1771_0_100	1446_0_539	249_0_1	238_6_1	508_5_1	1008_3_1	43_4_24	1257_3_371	405_3_1	362_1_1	650_4_1	6_5_1	1397_0_6	548_3_335	1461_6_19	501_4_101	2443_46_73	632_6_19	633_3_1	2722_0_115	1214_4_10	25_0_1	209_3_212	611_6_2	902_1_1	2702_5_413	75_4_1	1630_0_41	266_6_1	370_0_1	91_4_26	850_0_1	93_6_4
214_6_1	2863_0_590	745_0_29	1235_3_248	646_3_1	277_6_1	317_3_1	984_6_1	271_5_76	111_6_1	428_6_1	218_5_1	32_0_1	233_0_1	854_3_37	855_3_284	1053_6_310	1771_0_103	1446_0_556	249_0_1	238_6_1	508_5_1	1008_3_1	43_4_25	1257_3_365	405_3_1	362_1_1	650_4_1	6_5_1	1397_0_5	548_3_329	1461_6_22	501_4_105	2443_46_65	632_6_19	633_3_1	2722_0_111	1214_4_10	25_0_1	209_3_211	611_6_2	902_1_1	2702_5_400	75_4_1	1630_0_40	266_6_1	370_0_1	91_4_28	850_0_1	93_6_5
214_6_1	2863_0_611	745_0_30	1235_3_256	646_3_1	277_6_1	317_3_1	984_6_1	271_5_71	111_6_1	428_6_1	218_5_1	32_0_1	233_0_1	854_3_44	855_3_279	1053_6_318	1771_0_99	1446_0_551	249_0_1	238_6_1	508_5_1	1008_3_1	43_4_19	1257_3_344	405_3_1	362_1_1	650_4_1	6_5_1	1397_0_6	548_3_314	1461_6_24	501_4_116	2443_46_74	632_6_19	633_3_1	2722_0_109	1214_4_15	25_0_1	209_3_216	611_6_1	902_1_1	2702_5_398	75_4_1	1630_0_37	266_6_1	370_0_1	91_4_27	850_0_1	93_6_4
214_6_1	2863_0_635	745_0_26	1235_3_251	646_3_1	277_6_1	317_3_1	984_6_1	271_5_77	111_6_1	428_6_1	218_5_1	32_0_1	233_0_1	854_3_42	855_3_275	1053_6_307	1771_0_104	1446_0_550	249_0_1	238_6_1	508_5_1	1008_3_1	43_4_21	1257_3_343	405_3_1	362_1_1	650_4_1	6_5_1	1397_0_5	548_3_310	1461_6_26	501_4_101	2443_46_74	632_6_21	633_3_1	2722_0_109	1214_4_12	25_0_1	209_3_213	611_6_1	902_1_1	2702_5_400	75_4_1	1630_0_41	266_6_1	370_0_1	91_4_26	850_0_1	93_6_3
214_6_1	2863_0_643	745_0_30	1235_3_249	646_3_1	277_6_1	317_3_1	984_6_1	271_5_77	111_6_1	428_6_1	218_5_1	32_0_1	233_0_1	854_3_39	855_3_280	1053_6_311	1771_0_103	1446_0_549	249_0_1	238_6_1	508_5_1	1008_3_1	43_4_25	1257_3_329	405_3_1	362_1_1	650_4_1	6_5_1	1397_0_3	548_3_314	1461_6_26	501_4_109	2443_46_76	632_6_22	633_3_1	2722_0_102	1214_4_10	25_0_1	209_3_204	611_6_1	902_1_1	2702_5_397	75_4_1	1630_0_41	266_6_1	370_0_1	91_4_29	850_0_1	93_6_1
214_6_1	2863_0_631	745_0_34	1235_3_248	646_3_1	277_6_1	317_3_1	984_6_1	271_5_74	111_6_1	428_6_1	218_5_1	32_0_1	233_0_1	854_3_41	855_3_284	1053_6_316	1771_0_107	1446_0_557	249_0_1	238_6_1	508_5_1	1008_3_1	43_4_23	1257_3_325	405_3_1	362_1_1	650_4_1	6_5_1	1397_0_4	548_3_299	1461_6_25	501_4_109	2443_46_81	632_6_23	633_3_1	2722_0_102	1214_4_7	25_0_1	209_3_207	611_6_1	902_1_1	2702_5_389	75_4_1	1630_0_44	266_6_1	370_0_1	91_4_30	850_0_1	93_6_1
214_6_1	2863_0_659	745_0_34	1235_3_232	646_3_1	277_6_1	317_3_1	984_6_1	271_5_82	111_6_1	428_6_1	218_5_1	32_0_1	233_0_1	854_3_44	855_3_288	1053_6_305	1771_0_109	1446_0_567	249_0_1	238_6_1	508_5_1	1008_3_1	43_4_21	1257_3_327	405_3_1	362_1_1	650_4_1	6_5_1	1397_0_4	548_3_304	1461_6_17	501_4_112	2443_46_85	632_6_21	633_3_1	2722_0_109	1214_4_8	25_0_1	209_3_204	611_6_2	902_1_1	2702_5_400	75_4_1	1630_0_42	266_6_1	370_0_1	91_4_32	850_0_1	93_6_1
214_6_1	2863_0_669	745_0_35	1235_3_230	646_3_1	277_6_1	317_3_1	984_6_1	271_5_89	111_6_1	428_6_1	218_5_1	32_0_1	233_0_1	854_3_46	855_3_299	1053_6_287	1771_0_112	1446_0_547	249_0_1	238_6_1	508_5_1	1008_3_1	43_4_19	1257_3_325	405_3_1	362_1_1	650_4_1	6_5_1	1397_0_5	548_3_302	1461_6_19	501_4_107	2443_46_86	632_6_23	633_3_1	2722_0_106	1214_4_7	25_0_1	209_3_206	611_6_2	902_1_1	2702_5_412	75_4_1	1630_0_44	266_6_1	370_0_1	91_4_34	850_0_1	93_6_1
214_6_1	2863_0_659	745_0_33	1235_3_231	646_3_1	277_6_1	317_3_1	984_6_1	271_5_98	111_6_1	428_6_1	218_5_1	32_0_1	233_0_1	854_3_48	855_3_289	1053_6_288	1771_0_117	1446_0_557	249_0_1	238_6_1	508_5_1	1008_3_1	43_4_20	1257_3_325	405_3_1	362_1_1	650_4_1	6_5_1	1397_0_6	548_3_302	1461_6_18	501_4_108	2443_46_89	632_6_29	633_3_1	2722_0_100	1214_4_5	25_0_1	209_3_210	611_6_3	902_1_1	2702_5_397	75_4_1	1630_0_45	266_6_1	370_0_1	91_4_31	850_0_1	93_6_1
214_6_1	2863_0_651	745_0_30	1235_3_223	646_3_1	277_6_1	317_3_1	984_6_1	271_5_96	111_6_1	428_6_1	218_5_1	32_0_1	233_0_1	854_3_45	855_3_288	1053_6_291	1771_0_122	1446_0_569	249_0_1	238_6_1	508_5_1	1008_3_1	43_4_24	1257_3_323	405_3_1	362_1_1	650_4_1	6_5_1	1397_0_7	548_3_287	1461_6_15	501_4_103	2443_46_84	632_6_29	633_3_1	2722_0_109	1214_4_4	25_0_1	209_3_226	611_6_4	902_1_1	2702_5_389	75_4_1	1630_0_47	266_6_1	370_0_1	91_4_31	850_0_1	106_3_1
214_6_1	2863_0_666	745_0_31	1235_3_217	646_3_1	277_6_1	317_3_1	984_6_1	271_5_92	111_6_1	428_6_1	218_5_1	32_0_1	233_0_1	854_3_43	855_3_284	1053_6_303	1771_0_129	1446_0_566	249_0_1	238_6_1	508_5_1	1008_3_1	43_4_26	1257_3_327	405_3_1	362_1_1	650_4_1	6_5_1	1397_0_8	548_3_291	1461_6_16	501_4_106	2443_46_83	632_6_28	633_3_1	2722_0_115	1214_4_4	25_0_1	209_3_224	611_6_3	902_1_1	2702_5_384	75_4_1	1630_0_44	266_6_1	370_0_1	91_4_28	850_0_1	106_3_1
214_6_1	2863_0_663	745_0_31	1235_3_222	646_3_1	277_6_1	317_3_1	984_6_1	271_5_90	111_6_1	428_6_1	218_5_1	32_0_1	233_0_1	854_3_44	855_3_288	1053_6_300	1771_0_124	1446_0_552	249_0_1	238_6_1	508_5_1	1008_3_1	43_4_22	1257_3_326	405_3_1	362_1_1	650_4_1	6_5_1	1397_0_10	548_3_287	1461_6_16	501_4_97	2443_46_80	632_6_30	633_3_1	2722_0_106	1214_4_5	25_0_1	209_3_233	611_6_2	902_1_1	2702_5_408	75_4_1	1630_0_42	266_6_1	370_0_1	91_4_30	850_0_1	106_3_1
214_6_1	2863_0_659	745_0_30	1235_3_225	646_3_1	277_6_1	317_3_1	984_6_1	271_5_87	111_6_1	428_6_1	218_5_1	32_0_1	233_0_1	854_3_36	855_3_275	1053_6_294	1771_0_124	1446_0_560	249_0_1	238_6_1	508_5_1	1008_3_1	43_4_25	1257_3_306	405_3_1	362_1_1	650_4_1	6_5_1	1397_0_7	548_3_296	1461_6_18	501_4_95	2443_46_78	632_6_32	633_3_1	2722_0_104	1214_4_7	25_0_1	209_3_232	611_6_4	902_1_1	2702_5_379	75_4_1	1630_0_41	266_6_1	370_0_1	91_4_33	850_0_1	106_3_1
214_6_1	2863_0_655	745_0_24	1235_3_212	646_3_1	277_6_1	317_3_1	984_6_1	271_5_99	111_6_1	428_6_1	218_5_1	32_0_1	233_0_1	854_3_33	855_3_280	1053_6_304	1771_0_128	1446_0_570	249_0_1	238_6_1	508_5_1	1008_3_1	43_4_27	1257_3_302	405_3_1	362_1_1	650_4_1	6_5_1	1397_0_10	548_3_291	1461_6_15	501_4_96	2443_46_81	632_6_27	633_3_1	2722_0_100	1214_4_7	25_0_1	209_3_232	611_6_5	902_1_1	2702_5_381	75_4_1	1630_0_39	266_6_1	370_0_1	91_4_31	850_0_1	106_3_1
214_6_1	2863_0_658	745_0_23	1235_3_214	646_3_1	277_6_1	317_3_1	984_6_1	271_5_101	111_6_1	428_6_1	218_5_1	32_0_1	233_0_1	854_3_30	855_3_283	1053_6_292	1771_0_126	1446_0_560	249_0_1	238_6_1	508_5_1	1008_3_1	43_4_24	1257_3_318	405_3_1	362_1_1	650_4_1	6_5_1	1397_0_11	548_3_301	1461_6_12	501_4_87	2443_46_77	632_6_31	633_3_1	2722_0_106	1214_4_4	25_0_1	209_3_233	611_6_5	902_1_1	2702_5_378	75_4_1	1630_0_35	266_6_1	370_0_1	91_4_29	850_0_1	106_3_1
214_6_1	2863_0_659	745_0_22	1235_3_216	646_3_1	277_6_1	317_3_1	984_6_1	271_5_96	111_6_1	428_6_1	218_5_1	32_0_1	233_0_1	854_3_32	855_3_289	1053_6_300	1771_0_136	1446_0_577	249_0_1	238_6_1	508_5_1	1008_3_1	43_4_21	1257_3_318	405_3_1	362_1_1	650_4_1	6_5_1	1397_0_11	548_3_304	1461_6_11	501_4_93	2443_46_78	632_6_25	633_3_1	2722_0_97	1214_4_3	25_0_1	209_3_240	611_6_4	902_1_1	2702_5_392	75_4_1	1630_0_38	266_6_1	370_0_1	91_4_34	850_0_1	106_3_1
214_6_1	2863_0_666	745_0_25	1235_3_205	646_3_1	277_6_1	317_3_1	984_6_1	271_5_99	111_6_1	428_6_1	218_5_1	32_0_1	233_0_1	854_3_33	855_3_283	1053_6_295	1771_0_153	1446_0_592	249_0_1	238_6_1	508_5_1	1008_3_1	43_4_23	1257_3_306	405_3_1	362_1_1	650_4_1	6_5_1	1397_0_10	548_3_318	1461_6_10	501_4_97	2443_46_79	632_6_26	633_3_1	2722_0_88	1214_4_3	25_0_1	209_3_236	611_6_5	902_1_1	2702_5_377	75_4_1	1630_0_43	266_6_1	370_0_1	91_4_30	850_0_1	106_3_1
214_6_1	2863_0_659	745_0_27	1235_3_220	646_3_1	277_6_1	317_3_1	984_6_1	271_5_107	111_6_1	428_6_1	218_5_1	32_0_1	233_0_1	854_3_29	855_3_293	1053_6_276	1771_0_143	1446_0_599	249_0_1	238_6_1	508_5_1	1008_3_1	43_4_24	1257_3_314	405_3_1	362_1_1	650_4_1	6_5_1	1397_0_12	548_3_320	1461_6_9	501_4_98	2443_46_76	632_6_28	633_3_1	2722_0_79	1214_4_2	25_0_1	209_3_242	611_6_5	902_1_1	2702_5_367	75_4_1	1630_0_45	266_6_1	370_0_1	91_4_26	850_0_1	106_3_1
214_6_1	2863_0_648	745_0_23	1235_3_214	646_3_1	277_6_1	317_3_1	984_6_1	271_5_114	111_6_1	428_6_1	218_5_1	32_0_1	233_0_1	854_3_29	855_3_299	1053_6_261	1771_0_150	1446_0_617	249_0_1	238_6_1	508_5_1	1008_3_1	43_4_23	1257_3_307	405_3_1	362_1_1	650_4_1	6_5_1	1397_0_12	548_3_332	1461_6_11	501_4_95	2443_46_73	632_6_27	633_3_1	2722_0_82	1214_4_2	25_0_1	209_3_245	611_6_5	902_1_1	2702_5_388	75_4_1	1630_0_45	266_6_1	370_0_1	91_4_22	850_0_1	106_3_1
214_6_1	2863_0_655	745_0_23	1235_3_209	646_3_1	277_6_1	317_3_1	984_6_1	271_5_118	111_6_1	428_6_1	218_5_1	32_0_1	233_0_1	854_3_31	855_3_317	1053_6_257	1771_0_135	1446_0_606	249_0_1	238_6_1	508_5_1	1008_3_1	43_4_28	1257_3_305	405_3_1	362_1_1	650_4_1	6_5_1	1397_0_11	548_3_336	1461_6_14	501_4_93	2443_46_68	632_6_26	633_3_1	2722_0_73	1214_4_4	25_0_1	209_3_233	611_6_7	902_1_1	2702_5_377	75_4_1	1630_0_53	266_6_1	370_0_1	91_4_22	850_0_1	106_3_1
214_6_1	2863_0_649	745_0_23	1235_3_221	646_3_1	277_6_1	317_3_1	984_6_1	271_5_117	111_6_1	428_6_1	218_5_1	32_0_1	233_0_1	854_3_32	855_3_316	1053_6_255	1771_0_139	1446_0_616	249_0_1	238_6_1	508_5_1	1008_3_1	43_4_25	1257_3_316	405_3_1	362_1_1	650_4_1	6_5_1	1397_0_12	548_3_329	1461_6_14	501_4_92	2443_46_62	632_6_25	633_3_1	2722_0_77	1214_4_4	25_0_1	209_3_223	611_6_6	902_1_1	2702_5_378	75_4_1	1630_0_49	266_6_1	370_0_1	91_4_21	850_0_1	106_3_1
214_6_1	2863_0_655	745_0_21	1235_3_213	646_3_1	277_6_1	317_3_1	984_6_1	271_5_125	111_6_1	428_6_1	218_5_1	32_0_1	233_0_1	854_3_33	855_3_332	1053_6_258	1771_0_141	1446_0_610	249_0_1	238_6_1	508_5_1	1008_3_1	43_4_24	1257_3_300	405_3_1	362_1_1	650_4_1	6_5_1	1397_0_11	548_3_313	1461_6_11	501_4_93	2443_46_75	632_6_24	633_3_1	2722_0_71	1214_4_4	25_0_1	209_3_223	611_6_6	902_1_1	2702_5_370	75_4_1	1630_0_43	266_6_1	370_0_1	91_4_20	850_0_1	106_3_1
214_6_1	2863_0_658	745_0_24	1235_3_217	646_3_1	277_6_1	317_3_1	984_6_1	271_5_119	111_6_1	428_6_1	218_5_1	32_0_1	233_0_1	854_3_28	855_3_343	1053_6_256	1771_0_140	1446_0_595	249_0_1	238_6_1	508_5_1	1008_3_1	43_4_27	1257_3_299	405_3_1	362_1_1	650_4_1	6_5_1	1397_0_8	548_3_320	1461_6_8	501_4_96	2443_46_69	632_6_21	633_3_1	2722_0_60	1214_4_3	25_0_1	209_3_221	611_6_5	902_1_1	2702_5_372	75_4_1	1630_0_44	266_6_1	370_0_1	91_4_14	850_0_1	106_3_1
214_6_1	2863_0_658	745_0_23	1235_3_206	646_3_1	277_6_1	317_3_1	984_6_1	271_5_117	111_6_1	428_6_1	218_5_1	32_0_1	233_0_1	854_3_32	855_3_348	1053_6_251	1771_0_137	1446_0_607	249_0_1	238_6_1	508_5_1	1008_3_1	43_4_26	1257_3_302	405_3_1	362_1_1	650_4_1	6_5_1	1397_0_7	548_3_312	1461_6_8	501_4_87	2443_46_70	632_6_19	633_3_1	2722_0_57	1214_4_2	25_0_1	209_3_237	611_6_7	902_1_1	2702_5_380	75_4_1	1630_0_39	266_6_1	370_0_1	91_4_12	850_0_1	106_3_1
214_6_1	2863_0_685	745_0_19	1235_3_186	646_3_1	277_6_1	317_3_1	984_6_1	271_5_122	111_6_1	428_6_1	218_5_1	32_0_1	233_0_1	854_3_32	855_3_345	1053_6_259	1771_0_144	1446_0_614	249_0_1	238_6_1	43_4_28	1257_3_307	405_3_1	362_1_1	508_5_1	6_5_1	1397_0_6	548_3_310	1461_6_10	501_4_87	2443_46_76	632_6_21	633_3_1	2722_0_57	1008_3_1	25_0_1	209_3_232	611_6_7	902_1_1	2702_5_376	75_4_1	1630_0_38	266_6_1	370_0_1	91_4_10	850_0_1	106_3_1	222_6_1	465_6_1
214_6_1	2863_0_667	745_0_22	1235_3_187	646_3_1	277_6_1	317_3_1	984_6_1	271_5_116	111_6_1	428_6_1	218_5_1	32_0_1	233_0_1	854_3_31	855_3_339	1053_6_250	1771_0_143	1446_0_625	249_0_1	238_6_1	43_4_30	1257_3_302	405_3_1	362_1_1	508_5_1	6_5_1	1397_0_6	548_3_330	1461_6_8	501_4_95	2443_46_73	632_6_19	633_3_1	2722_0_61	1008_3_1	25_0_1	209_3_237	611_6_7	902_1_1	2702_5_379	75_4_1	1630_0_35	266_6_1	370_0_1	91_4_9	850_0_1	106_3_1	222_6_1	465_6_1
214_6_1	2863_0_661	745_0_21	1235_3_190	646_3_1	277_6_1	317_3_1	984_6_1	271_5_118	111_6_1	428_6_1	218_5_1	32_0_1	233_0_1	854_3_33	855_3_339	1053_6_246	1771_0_150	1446_0_620	249_0_1	238_6_1	43_4_27	1257_3_292	405_3_1	362_1_1	508_5_1	6_5_1	1397_0_9	548_3_325	1461_6_5	501_4_94	2443_46_67	632_6_24	633_3_1	2722_0_56	1008_3_1	25_0_1	209_3_232	611_6_6	902_1_1	2702_5_380	75_4_1	1630_0_40	266_6_1	370_0_1	91_4_11	850_0_1	106_3_1	222_6_1	465_6_1
214_6_1	2863_0_658	745_0_19	1235_3_180	646_3_1	277_6_1	317_3_1	984_6_1	271_5_119	111_6_1	428_6_1	218_5_1	32_0_1	233_0_1	854_3_31	855_3_335	1053_6_254	1771_0_156	1446_0_627	249_0_1	238_6_1	43_4_26	1257_3_290	405_3_1	362_1_1	508_5_1	6_5_1	1397_0_7	548_3_326	1461_6_6	501_4_85	2443_46_67	632_6_25	633_3_1	2722_0_57	1008_3_1	25_0_1	209_3_238	611_6_4	902_1_1	2702_5_370	75_4_1	1630_0_45	266_6_1	370_0_1	91_4_11	850_0_1	106_3_1	222_6_1	465_6_1
214_6_1	2863_0_646	745_0_12	1235_3_181	646_3_1	277_6_1	317_3_1	984_6_1	271_5_120	111_6_1	428_6_1	218_5_1	32_0_1	233_0_1	854_3_29	855_3_324	1053_6_249	1771_0_167	1446_0_612	249_0_1	238_6_1	43_4_29	1257_3_296	405_3_1	362_1_1	508_5_1	6_5_1	1397_0_4	548_3_324	1461_6_5	501_4_87	2443_46_73	632_6_23	633_3_1	2722_0_52	1008_3_1	25_0_1	209_3_246	611_6_3	902_1_1	2702_5_379	75_4_1	1630_0_42	266_6_1	370_0_1	91_4_12	850_0_1	106_3_1	222_6_1	465_6_1
214_6_1	2863_0_659	745_0_17	1235_3_197	646_3_1	277_6_1	317_3_1	984_6_1	271_5_118	111_6_1	428_6_1	218_5_1	32_0_1	233_0_1	854_3_34	855_3_329	1053_6_245	1771_0_159	1446_0_610	249_0_1	238_6_1	43_4_28	1257_3_297	405_3_1	362_1_1	508_5_1	6_5_1	1397_0_6	548_3_324	1461_6_5	501_4_88	2443_46_62	632_6_20	633_3_1	2722_0_55	1008_3_1	25_0_1	209_3_248	611_6_1	902_1_1	2702_5_378	75_4_1	1630_0_43	266_6_1	370_0_1	91_4_10	850_0_1	106_3_1	222_6_1	465_6_1
214_6_1	2863_0_678	745_0_17	1235_3_192	646_3_1	277_6_1	317_3_1	984_6_1	271_5_111	111_6_1	428_6_1	218_5_1	32_0_1	233_0_1	854_3_36	855_3_315	1053_6_260	1771_0_169	1446_0_611	249_0_1	238_6_1	43_4_26	1257_3_293	405_3_1	362_1_1	508_5_1	6_5_1	1397_0_4	548_3_314	1461_6_3	501_4_92	2443_46_70	632_6_20	633_3_1	2722_0_54	1008_3_1	25_0_1	209_3_245	611_6_1	902_1_1	2702_5_368	75_4_1	1630_0_37	266_6_1	370_0_1	91_4_10	850_0_1	106_3_1	222_6_1	465_6_1
214_6_1	2863_0_666	745_0_17	1235_3_193	646_3_1	277_6_1	317_3_1	984_6_1	271_5_116	111_6_1	428_6_1	218_5_1	32_0_1	233_0_1	854_3_31	855_3_320	1053_6_246	1771_0_157	1446_0_630	249_0_1	43_4_28	1257_3_293	405_3_1	362_1_1	508_5_1	6_5_1	1397_0_4	548_3_317	1461_6_2	501_4_93	2443_46_68	632_6_22	633_3_1	2722_0_58	1008_3_1	25_0_1	209_3_253	1101_4_1	902_1_1	2702_5_369	75_4_1	1630_0_40	266_6_1	370_0_1	91_4_6	850_0_1	106_3_1	222_6_1	465_6_1	2277_0_65
214_6_1	2863_0_672	745_0_18	1235_3_192	646_3_1	277_6_1	317_3_1	984_6_1	271_5_114	111_6_1	428_6_1	218_5_1	32_0_1	233_0_1	854_3_30	855_3_316	1053_6_244	1771_0_161	1446_0_605	249_0_1	43_4_25	1257_3_315	405_3_1	362_1_1	508_5_1	6_5_1	1397_0_5	548_3_309	1461_6_3	501_4_92	2443_46_64	632_6_25	633_3_1	2722_0_59	1008_3_1	25_0_1	209_3_253	1101_4_1	902_1_1	2702_5_365	75_4_1	1630_0_33	266_6_1	370_0_1	91_4_7	850_0_1	106_3_1	222_6_1	465_6_1	2277_0_70
214_6_1	2863_0_663	745_0_15	1235_3_178	646_3_1	277_6_1	317_3_1	984_6_1	271_5_114	111_6_1	428_6_1	218_5_1	32_0_1	233_0_1	854_3_31	855_3_315	1053_6_244	1771_0_159	1446_0_618	249_0_1	43_4_27	1257_3_325	405_3_1	362_1_1	508_5_1	6_5_1	1397_0_5	548_3_316	1461_6_2	501_4_94	2443_46_66	632_6_28	633_3_1	2722_0_64	1008_3_1	25_0_1	209_3_257	1101_4_1	902_1_1	2702_5_363	75_4_1	1630_0_34	266_6_1	370_0_1	91_4_10	850_0_1	106_3_1	222_6_1	465_6_1	2277_0_67
214_6_1	2863_0_659	745_0_17	1235_3_183	646_3_1	277_6_1	317_3_1	984_6_1	271_5_115	111_6_1	428_6_1	218_5_1	32_0_1	233_0_1	854_3_32	855_3_301	1053_6_243	1771_0_165	1446_0_619	249_0_1	43_4_28	1257_3_321	405_3_1	362_1_1	508_5_1	6_5_1	1397_0_5	548_3_318	1461_6_1	501_4_96	2443_46_69	632_6_30	633_3_1	2722_0_69	1008_3_1	25_0_1	209_3_257	1101_4_1	902_1_1	2702_5_358	75_4_1	1630_0_32	266_6_1	370_0_1	91_4_12	850_0_1	106_3_1	222_6_1	465_6_1	2277_0_67
214_6_1	2863_0_665	745_0_18	1235_3_181	646_3_1	277_6_1	317_3_1	984_6_1	271_5_113	111_6_1	428_6_1	218_5_1	32_0_1	233_0_1	854_3_23	855_3_303	1053_6_256	1771_0_158	1446_0_631	249_0_1	43_4_26	1257_3_317	405_3_1	362_1_1	508_5_1	6_5_1	1397_0_4	548_3_317	1461_6_2	501_4_98	2443_46_70	632_6_34	633_3_1	2722_0_69	1008_3_1	25_0_1	209_3_253	1101_4_1	902_1_1	2702_5_369	75_4_1	1630_0_31	266_6_1	370_0_1	91_4_13	850_0_1	106_3_1	222_6_1	465_6_1	2277_0_68
214_6_1	2863_0_679	745_0_20	1235_3_187	646_3_1	277_6_1	317_3_1	984_6_1	271_5_111	111_6_1	428_6_1	218_5_1	32_0_1	233_0_1	854_3_30	855_3_308	1053_6_236	1771_0_153	1446_0_648	249_0_1	43_4_27	1257_3_301	405_3_1	362_1_1	508_5_1	6_5_1	1397_0_4	548_3_332	1461_6_1	501_4_100	2443_46_69	632_6_33	633_3_1	2722_0_67	1008_3_1	25_0_1	209_3_250	1101_4_1	902_1_1	2702_5_368	75_4_1	1630_0_36	266_6_1	370_0_1	91_4_16	850_0_1	106_3_1	222_6_1	465_6_1	2277_0_67
214_6_1	2863_0_671	745_0_21	1235_3_197	646_3_1	277_6_1	317_3_1	984_6_1	271_5_118	111_6_1	428_6_1	218_5_1	32_0_1	233_0_1	854_3_27	855_3_314	1053_6_246	1771_0_146	1446_0_633	249_0_1	43_4_26	1257_3_298	405_3_1	508_5_1	6_5_1	1397_0_4	548_3_340	362_1_1	501_4_106	2443_46_75	632_6_33	633_3_1	2722_0_69	1008_3_1	25_0_1	209_3_246	1101_4_1	2702_5_379	75_4_1	1630_0_40	266_6_1	370_0_1	91_4_14	850_0_1	106_3_1	222_6_1	902_1_1	2277_0_71	1995_5_11	1554_6_10
214_6_1	2863_0_676	745_0_18	1235_3_202	646_3_1	277_6_1	317_3_1	984_6_1	271_5_121	111_6_1	428_6_1	218_5_1	32_0_1	233_0_1	854_3_21	855_3_323	1053_6_248	1771_0_144	1446_0_653	249_0_1	43_4_22	1257_3_319	405_3_1	508_5_1	6_5_1	1397_0_6	548_3_348	362_1_1	501_4_103	2443_46_71	632_6_35	633_3_1	2722_0_64	1008_3_1	25_0_1	209_3_255	1101_4_1	2702_5_375	75_4_1	1630_0_38	266_6_1	370_0_1	91_4_8	850_0_1	106_3_1	222_6_1	902_1_1	2277_0_75	1995_5_11	1554_6_11
214_6_1	2863_0_669	745_0_14	1235_3_194	646_3_1	277_6_1	317_3_1	984_6_1	271_5_129	111_6_1	428_6_1	218_5_1	32_0_1	233_0_1	854_3_22	855_3_325	1053_6_244	1771_0_142	1446_0_650	249_0_1	43_4_20	1257_3_311	405_3_1	508_5_1	6_5_1	1397_0_6	548_3_348	362_1_1	501_4_97	2443_46_67	632_6_37	633_3_1	2722_0_64	1008_3_1	25_0_1	209_3_242	1101_4_1	2702_5_372	75_4_1	1630_0_38	266_6_1	370_0_1	91_4_9	850_0_1	106_3_1	222_6_1	902_1_1	2277_0_70	1995_5_12	1554_6_12
214_6_1	2863_0_665	745_0_14	1235_3_199	646_3_1	277_6_1	317_3_1	984_6_1	271_5_130	111_6_1	428_6_1	218_5_1	32_0_1	233_0_1	854_3_19	855_3_334	1053_6_242	1771_0_136	1446_0_648	249_0_1	43_4_17	1257_3_327	405_3_1	508_5_1	6_5_1	1397_0_9	548_3_350	362_1_1	501_4_97	2443_46_67	632_6_36	633_3_1	2722_0_63	1008_3_1	25_0_1	209_3_243	1101_4_1	2702_5_374	75_4_1	1630_0_39	266_6_1	370_0_1	91_4_8	850_0_1	106_3_1	222_6_1	902_1_1	2277_0_62	1995_5_14	1554_6_14
214_6_1	2863_0_651	745_0_10	1235_3_194	646_3_1	277_6_1	317_3_1	984_6_1	271_5_139	111_6_1	428_6_1	218_5_1	32_0_1	233_0_1	854_3_22	855_3_330	1053_6_243	1771_0_140	1446_0_648	249_0_1	43_4_22	1257_3_332	405_3_1	508_5_1	6_5_1	1397_0_6	548_3_342	362_1_1	501_4_85	2443_46_63	632_6_34	633_3_1	2722_0_66	1008_3_1	25_0_1	209_3_246	1101_4_1	2702_5_373	75_4_1	1630_0_40	266_6_1	370_0_1	91_4_6	850_0_1	106_3_1	222_6_1	902_1_1	2277_0_64	1995_5_15	1554_6_14
[truncated: 4,115 more rows]
[truncated: 2,416 more columns]
