# Supplementary material for: Environmental change makes robust ecological networks fragile
Source: Nat Commun. 2016 Aug 11;7:12462. doi: 10.1038/ncomms12462 (PMC4987532; doi:10.1038/ncomms12462)
Supplement: Supplementary Data 1 — Host-parasite networks and host extinction sequences in Avida experiments. The compressed archive includes the 100 co-evolved host-parasite networks and the host extinction sequences in the historical scenario. [file ncomms12462-s2.zip › Supplementary_data_S1/host_extinction_sequence_89.csv]

1200_2_1	643_03_1	344_0_1	345_03_2	346_2_4	347_03_3	340_03_1	341_03_2	342_3_4	343_2_6	348_5_6	349_0_1	298_03_3	299_03_2	296_03_12	297_035_7	294_03_3	295_03_2	292_03_3	293_3_4	290_0_2	291_03_9	270_03_6	271_03_1	272_03_2	273_2_1	274_03_5	275_2_6	276_2_15	277_03_3	278_2_1	279_2_2	642_3_4	1132_5_1	108_03_3	109_2_9	102_03_2	103_03_2	100_2_3	101_5_2	106_2_6	107_03_1	104_03_3	105_03_8	99_3_1	98_03_1	91_035_9	90_2_2	93_03_1	92_2_6
643_03_1	344_0_1	345_03_2	346_2_4	347_03_3	340_03_1	341_03_2	342_3_3	343_2_6	348_5_7	349_0_1	298_03_3	299_03_3	296_03_13	297_035_8	294_03_3	295_03_2	292_03_3	293_3_4	290_0_2	291_03_9	270_03_6	271_03_1	272_03_2	273_2_1	274_03_6	275_2_5	276_2_15	277_03_3	278_2_1	279_2_2	642_3_4	1132_5_1	108_03_3	109_2_9	102_03_3	103_03_2	100_2_3	101_5_2	106_2_6	107_03_1	104_03_5	105_03_9	99_3_1	98_03_1	91_035_9	90_2_2	93_03_1	92_2_5	95_03_3
344_0_1	345_03_2	346_2_4	347_03_3	340_03_1	341_03_2	342_3_3	343_2_4	348_5_5	349_0_1	298_03_3	299_03_3	296_03_13	297_035_9	294_03_2	295_03_1	292_03_3	293_3_4	290_0_2	291_03_9	270_03_5	271_03_1	272_03_2	273_2_1	274_03_6	275_2_5	276_2_18	277_03_3	278_2_1	279_2_2	642_3_5	108_03_2	109_2_13	102_03_3	103_03_2	100_2_3	101_5_2	106_2_6	107_03_1	104_03_6	105_03_8	99_3_1	98_03_1	91_035_9	90_2_2	93_03_1	92_2_6	95_03_3	94_03_7	97_3_4
619_3_1	593_2_1	164_03_1	527_3_2	127_03_1	507_03_1	1256_03_1	453_03_1	1145_03_1	1254_03_1	94_03_1	344_0_1	819_3_1	346_2_4	347_03_2	340_03_1	342_3_3	343_2_4	1252_03_1	812_03_1	348_5_4	349_0_1	817_0_3	1250_2_3	717_3_1	6_03_1	662_03_2	1490_03_1	1493_03_1	1494_03_1	1495_03_1	1497_2_1	1264_0_1	423_03_1	1394_03_1	1182_03_1	1061_1_2	425_2_1	1168_03_1	1062_03_1	1064_01_1	1066_03_1	427_2_1	148_25_3	297_035_10	293_3_4	290_0_2	1086_01_1	1084_03_1	1083_01_1
507_03_1	428_03_1	344_0_1	346_2_4	340_03_1	342_3_1	343_2_2	348_5_1	918_0_1	1250_2_2	915_01_1	1493_03_1	1494_03_1	1495_03_1	1497_2_1	1061_1_2	425_2_1	1064_01_1	1392_5_1	297_035_9	1087_3_13	1086_01_1	593_2_1	1083_01_1	198_2_1	597_01_1	195_035_1	598_2_1	197_03_6	196_03_8	191_5_22	1089_0_1	1088_03_1	273_2_1	274_03_1	275_2_6	276_2_18	277_03_1	278_2_1	279_2_1	1106_03_8	526_03_1	1018_2_1	1403_5_5	1402_2_3	599_03_1	1405_0_3	1234_03_3	449_5_1	448_2_2
507_03_1	428_03_1	344_0_1	346_2_4	340_03_1	342_3_1	343_2_2	348_5_1	918_0_1	1399_2_1	915_01_1	1493_03_1	1494_03_1	1495_03_1	1061_1_2	1064_01_1	1392_5_1	297_035_10	1087_3_15	593_2_1	1083_01_1	198_2_1	597_01_1	195_035_1	598_2_1	197_03_5	196_03_15	191_5_31	1089_0_1	1088_03_1	273_2_1	274_03_1	275_2_5	276_2_17	277_03_1	278_2_1	279_2_1	1106_03_4	526_03_1	1018_2_1	1403_5_10	1402_2_3	599_03_1	1405_0_5	1234_03_4	449_5_1	448_2_1	1100_0_1	443_5_2	441_2_7
1142_03_4	214_12_12	213_03_1	211_2_3	1148_2_1	1536_03_39	768_3_1	219_2_7	132_3_1	131_2_1	498_1_8	499_5_1	571_03_1	497_2_1	490_03_1	25_2_1	26_2_2	20_03_1	21_5_30	695_2_3	297_035_21	699_3_1	28_2_6	29_5_7	289_03_6	4_2_8	401_2_4	545_2_9	8_2_8	548_5_25	1466_03_3	1460_2_2	1463_03_2	1091_03_4	1093_03_32	1151_2_1	330_3_23	121_2_3	122_3_1	125_03_1	15_35_2	422_5_1	59_2_3	1061_1_2	54_3_1	537_2_4	19_2_1	534_2_2	427_2_1	412_2_3
1142_03_6	214_12_11	213_03_1	211_2_3	1148_2_1	1536_03_29	768_3_1	219_2_9	132_3_1	131_2_2	498_1_6	499_5_1	571_03_1	497_2_1	25_2_1	26_2_3	20_03_1	21_5_42	695_2_2	699_3_1	28_2_7	29_5_9	289_03_12	4_2_4	401_2_3	545_2_12	8_2_7	548_5_21	1466_03_5	1460_2_2	1091_03_9	1093_03_46	1151_2_1	330_3_30	121_2_2	122_3_1	125_03_1	15_35_3	422_5_1	59_2_1	1061_1_2	54_3_1	537_2_3	19_2_1	534_2_1	412_2_3	1384_03_6	370_2_4	418_3_30	1087_3_10
1142_03_9	214_12_13	213_03_1	211_2_4	1536_03_38	768_3_1	219_2_9	132_3_1	131_2_1	498_1_7	499_5_1	571_03_1	25_2_1	26_2_4	20_03_1	21_5_48	695_2_2	699_3_1	28_2_7	29_5_15	289_03_16	4_2_4	401_2_3	545_2_10	8_2_5	548_5_24	1466_03_6	1460_2_1	1091_03_10	1093_03_61	1151_2_1	330_3_42	121_2_1	122_3_1	125_03_1	15_35_3	422_5_1	59_2_1	1061_1_3	54_3_1	537_2_4	19_2_1	534_2_1	412_2_2	1384_03_7	370_2_2	418_3_36	1087_3_12	593_2_1	200_5_17
1142_03_7	214_12_11	213_03_1	211_2_4	1536_03_34	768_3_1	219_2_12	131_2_2	498_1_8	499_5_1	571_03_1	25_2_1	26_2_2	20_03_1	21_5_51	695_2_1	699_3_1	28_2_9	29_5_29	289_03_12	4_2_2	401_2_2	545_2_6	8_2_3	548_5_21	1460_2_2	1091_03_9	1093_03_69	330_3_53	121_2_1	122_3_1	125_03_1	15_35_3	422_5_1	59_2_1	1061_1_3	54_3_1	537_2_3	19_2_1	534_2_1	412_2_2	370_2_1	418_3_57	1087_3_14	319_2_8	200_5_27	195_035_1	1328_03_1	196_03_8	191_5_43
1142_03_6	214_12_6	213_03_1	211_2_3	768_3_1	219_2_12	131_2_1	498_1_7	499_5_1	571_03_1	25_2_1	26_2_1	20_03_1	21_5_58	695_2_2	699_3_1	28_2_9	29_5_25	289_03_9	4_2_1	401_2_2	545_2_5	8_2_2	548_5_21	1460_2_2	1091_03_12	1093_03_72	330_3_57	121_2_1	122_3_1	125_03_1	15_35_2	59_2_1	1061_1_5	54_3_1	537_2_4	19_2_1	534_2_1	412_2_1	370_2_1	418_3_73	1087_3_13	319_2_11	200_5_28	195_035_1	1328_03_1	196_03_3	191_5_49	701_2_2	115_2_35
1142_03_4	214_12_4	213_03_1	211_2_2	768_3_1	219_2_13	498_1_6	499_5_1	571_03_1	25_2_1	26_2_2	20_03_1	21_5_48	695_2_2	699_3_1	28_2_11	29_5_28	289_03_9	4_2_1	401_2_2	545_2_3	8_2_1	548_5_22	1460_2_1	1091_03_10	1093_03_74	330_3_57	121_2_1	122_3_1	125_03_1	15_35_1	59_2_2	1061_1_5	54_3_1	537_2_6	19_2_1	63_2_1	412_2_2	370_2_1	418_3_83	1087_3_14	319_2_14	200_5_41	195_035_1	1328_03_1	196_03_1	191_5_40	701_2_2	115_2_40	392_5_39
1142_03_5	214_12_2	213_03_1	211_2_2	768_3_1	219_2_11	498_1_8	499_5_1	571_03_1	25_2_1	26_2_3	20_03_1	21_5_45	695_2_1	699_3_1	28_2_12	29_5_31	289_03_8	4_2_1	401_2_2	545_2_4	8_2_1	548_5_27	1460_2_1	1091_03_10	1093_03_80	330_3_54	121_2_1	122_3_1	125_03_1	59_2_1	1061_1_5	54_3_1	537_2_5	19_2_1	412_2_2	824_25_32	418_3_71	1087_3_16	319_2_16	200_5_48	195_035_1	1328_03_1	707_3_1	191_5_44	701_2_3	115_2_34	392_5_40	117_03_1	111_2_11
1142_03_6	214_12_2	211_2_1	768_3_1	219_2_13	498_1_10	499_5_1	25_2_1	26_2_3	20_03_1	21_5_56	695_2_1	699_3_1	28_2_13	29_5_33	289_03_8	4_2_1	401_2_2	545_2_3	548_5_24	571_03_1	1091_03_6	1093_03_65	330_3_44	122_3_1	125_03_1	59_2_1	1061_1_4	54_3_1	537_2_4	19_2_1	412_2_2	824_25_28	418_3_77	1087_3_13	319_2_22	147_2_5	195_035_1	1328_03_1	707_3_1	191_5_55	701_2_3	115_2_31	392_5_45	117_03_1	111_2_9	275_2_9	276_2_5	112_5_37	181_3_222
1142_03_5	214_12_1	211_2_1	768_3_1	219_2_11	498_1_10	499_5_1	25_2_1	26_2_3	20_03_1	21_5_59	695_2_1	699_3_1	28_2_16	29_5_34	289_03_3	4_2_1	544_3_95	545_2_3	548_5_28	571_03_1	1091_03_13	1093_03_50	330_3_29	122_3_1	125_03_1	59_2_1	1061_1_4	54_3_1	537_2_1	19_2_1	824_25_30	418_3_63	1087_3_12	319_2_19	147_2_5	195_035_1	1328_03_1	191_5_57	701_2_4	115_2_31	392_5_51	117_03_1	111_2_5	275_2_8	276_2_3	112_5_41	181_3_241	398_5_25	119_3_13
1142_03_6	214_12_1	211_2_1	768_3_1	219_2_7	498_1_10	499_5_1	438_03_1	26_2_2	20_03_1	21_5_60	23_5_1	699_3_1	28_2_16	29_5_33	289_03_2	4_2_1	544_3_130	545_2_3	548_5_35	571_03_1	1091_03_12	1093_03_34	330_3_23	122_3_1	125_03_1	59_2_1	1061_1_4	54_3_1	537_2_1	19_2_1	824_25_30	418_3_49	1087_3_5	319_2_17	147_2_5	195_035_1	1328_03_1	191_5_70	115_2_28	392_5_40	117_03_1	111_2_8	275_2_6	276_2_2	112_5_43	181_3_259	398_5_24	119_3_15	85_5_7
1142_03_5	768_3_1	211_2_1	219_2_6	498_1_12	499_5_1	438_03_1	26_2_2	20_03_1	21_5_47	23_5_1	699_3_1	28_2_17	29_5_31	4_2_1	544_3_165	545_2_1	548_5_50	571_03_1	1091_03_10	1093_03_27	330_3_18	122_3_1	125_03_1	59_2_1	1061_1_2	54_3_1	19_2_1	824_25_29	418_3_34	1087_3_8	319_2_20	147_2_4	195_035_1	1328_03_1	191_5_73	115_2_26	392_5_39	117_03_1	111_2_7	275_2_8	276_2_1	112_5_39	398_5_23	119_3_18	85_5_4	832_3_10	3_03_1	1403_5_53	1402_2_1
1142_03_3	768_3_1	219_2_4	498_1_12	499_5_1	438_03_1	26_2_2	20_03_1	21_5_46	23_5_1	699_3_1	28_2_16	29_5_23	4_2_1	544_3_193	545_2_1	548_5_55	571_03_1	1091_03_8	1093_03_32	330_3_16	122_3_1	125_03_1	59_2_1	54_3_1	19_2_1	824_25_32	418_3_28	1087_3_6	319_2_21	147_2_6	195_035_1	1328_03_1	191_5_69	115_2_30	392_5_44	117_03_1	111_2_7	275_2_10	113_2_58	112_5_44	398_5_25	119_3_20	85_5_6	832_3_9	3_03_1	1403_5_59	1402_2_2	365_5_86	363_3_8
1142_03_2	768_3_1	219_2_4	498_1_9	499_5_1	438_03_1	26_2_3	20_03_1	21_5_45	23_5_1	699_3_1	28_2_15	29_5_25	4_2_1	544_3_212	343_2_1	548_5_56	571_03_1	1091_03_13	1093_03_32	330_3_14	122_3_1	125_03_1	59_2_1	54_3_1	19_2_1	824_25_30	418_3_23	1087_3_6	319_2_27	147_2_3	195_035_1	1328_03_1	191_5_71	115_2_31	392_5_50	117_03_1	111_2_7	275_2_11	113_2_61	112_5_36	398_5_24	119_3_22	85_5_4	832_3_9	3_03_1	1403_5_69	365_5_94	363_3_5	1405_0_12
768_3_1	219_2_3	498_1_9	499_5_1	438_03_1	26_2_4	20_03_1	21_5_47	23_5_1	699_3_1	28_2_14	29_5_24	4_2_1	544_3_213	343_2_1	548_5_55	571_03_1	1091_03_16	1093_03_33	330_3_15	122_3_1	125_03_1	59_2_1	54_3_1	19_2_1	824_25_34	418_3_20	1087_3_2	319_2_32	147_2_1	195_035_1	1328_03_1	191_5_82	115_2_35	392_5_54	117_03_1	111_2_8	275_2_12	113_2_67	112_5_39	398_5_22	119_3_23	85_5_3	832_3_10	3_03_1	1403_5_73	365_5_101	363_3_6	1405_0_12	361_25_1
768_3_1	219_2_2	498_1_7	499_5_1	438_03_1	26_2_3	20_03_1	21_5_49	23_5_1	699_3_1	28_2_13	29_5_20	4_2_1	544_3_216	343_2_1	548_5_62	571_03_1	1091_03_14	1093_03_32	330_3_17	122_3_1	125_03_1	59_2_1	54_3_1	19_2_1	824_25_40	418_3_17	1087_3_3	319_2_35	147_2_1	195_035_1	1328_03_1	191_5_80	115_2_34	392_5_52	117_03_1	111_2_9	275_2_10	113_2_71	112_5_46	398_5_27	119_3_16	85_5_3	832_3_9	3_03_1	1403_5_83	365_5_120	363_3_8	1405_0_13	361_25_1
768_3_1	219_2_2	498_1_9	499_5_1	438_03_1	26_2_4	20_03_1	21_5_50	23_5_1	28_2_13	29_5_22	4_2_1	544_3_186	343_2_1	548_5_64	571_03_1	1091_03_7	1093_03_28	330_3_13	122_3_1	125_03_1	59_2_1	54_3_1	19_2_1	824_25_38	418_3_12	1087_3_5	319_2_38	147_2_1	195_035_1	1328_03_1	191_5_78	115_2_33	392_5_53	117_03_1	111_2_10	275_2_7	113_2_71	112_5_45	398_5_34	119_3_8	85_5_4	832_3_10	3_03_1	1403_5_98	365_5_130	363_3_10	1405_0_16	361_25_1	1234_03_16
768_3_1	219_2_2	498_1_9	499_5_1	438_03_1	26_2_3	20_03_1	21_5_52	23_5_1	28_2_17	29_5_33	544_3_150	343_2_1	548_5_75	571_03_1	1091_03_6	1093_03_23	330_3_12	122_3_1	125_03_1	54_3_1	824_25_41	418_3_9	1087_3_8	319_2_41	147_2_1	195_035_1	1328_03_1	191_5_71	115_2_38	392_5_49	117_03_1	111_2_14	275_2_7	113_2_75	112_5_52	398_5_40	119_3_2	85_5_2	832_3_9	3_03_1	1403_5_106	365_5_125	363_3_12	1405_0_14	361_25_1	1234_03_16	443_5_19	441_2_1	297_035_54
768_3_1	219_2_3	498_1_8	499_5_1	438_03_1	26_2_5	20_03_1	21_5_53	23_5_1	28_2_20	29_5_30	544_3_90	343_2_1	548_5_90	571_03_1	1091_03_5	1093_03_20	330_3_11	125_03_1	824_25_43	924_2_18	1087_3_8	319_2_37	147_2_1	195_035_1	1328_03_1	191_5_63	115_2_34	392_5_55	117_03_1	111_2_19	275_2_9	113_2_75	112_5_59	398_5_35	86_5_34	85_5_3	832_3_8	3_03_1	1403_5_122	365_5_137	363_3_16	1405_0_9	361_25_1	1234_03_16	443_5_21	441_2_1	297_035_41	102_03_26	389_5_1
768_3_1	219_2_3	498_1_7	499_5_1	438_03_1	26_2_4	20_03_1	21_5_53	23_5_1	28_2_21	29_5_31	544_3_55	343_2_1	548_5_102	571_03_1	1091_03_6	1093_03_17	330_3_10	125_03_1	824_25_36	924_2_16	1087_3_8	319_2_41	147_2_1	195_035_1	1328_03_1	191_5_65	115_2_30	392_5_54	117_03_1	111_2_24	275_2_10	113_2_80	112_5_58	398_5_34	86_5_40	85_5_2	832_3_3	3_03_1	1403_5_132	365_5_158	363_3_23	1405_0_6	361_25_1	1234_03_8	443_5_20	441_2_2	297_035_33	102_03_31	389_5_1
768_3_1	219_2_5	498_1_7	499_5_1	438_03_1	26_2_3	20_03_1	21_5_56	23_5_1	28_2_24	29_5_31	544_3_33	343_2_1	548_5_99	571_03_1	1091_03_13	1093_03_16	330_3_6	125_03_1	824_25_29	924_2_15	1087_3_9	319_2_48	147_2_1	195_035_1	1328_03_1	191_5_64	115_2_26	392_5_62	117_03_1	111_2_30	275_2_12	113_2_89	112_5_60	398_5_32	86_5_41	832_3_1	3_03_1	1403_5_140	365_5_165	363_3_26	1405_0_5	361_25_1	1234_03_17	443_5_29	441_2_2	297_035_17	102_03_35	389_5_1	418_3_6
768_3_1	219_2_6	498_1_7	499_5_1	438_03_1	26_2_4	20_03_1	21_5_58	23_5_1	28_2_33	29_5_33	544_3_30	343_2_1	548_5_108	571_03_1	1091_03_16	1093_03_19	330_3_6	125_03_1	824_25_29	924_2_18	1087_3_7	319_2_55	147_2_1	195_035_1	1328_03_1	191_5_54	115_2_20	392_5_73	117_03_1	111_2_33	275_2_14	113_2_90	112_5_57	398_5_26	86_5_43	3_03_1	1403_5_158	365_5_177	363_3_22	1405_0_4	361_25_1	1234_03_38	443_5_28	441_2_4	297_035_11	102_03_27	389_5_1	418_3_5	37_5_72
768_3_1	219_2_8	498_1_6	499_5_1	438_03_1	26_2_6	20_03_1	21_5_60	23_5_1	28_2_42	29_5_36	342_3_1	343_2_1	548_5_118	571_03_1	1091_03_9	1093_03_24	330_3_9	125_03_1	824_25_35	924_2_26	1087_3_6	319_2_57	147_2_1	195_035_1	1328_03_1	191_5_43	115_2_14	392_5_81	117_03_1	111_2_27	275_2_19	113_2_92	112_5_53	398_5_27	86_5_44	3_03_1	1403_5_182	365_5_182	363_3_20	1405_0_2	361_25_1	1234_03_41	443_5_32	441_2_5	297_035_11	102_03_16	389_5_1	418_3_2	37_5_73
768_3_1	219_2_10	498_1_6	499_5_1	438_03_1	26_2_6	20_03_1	21_5_53	23_5_1	28_2_48	29_5_38	342_3_1	343_2_1	548_5_113	571_03_1	1091_03_6	1093_03_27	330_3_9	125_03_1	824_25_34	924_2_24	1087_3_6	319_2_58	195_035_1	1328_03_1	191_5_41	115_2_13	392_5_92	117_03_1	111_2_27	275_2_16	113_2_89	112_5_58	398_5_29	86_5_48	3_03_1	1403_5_199	365_5_183	363_3_17	1405_0_3	361_25_1	1234_03_41	443_5_34	441_2_3	297_035_14	102_03_24	389_5_1	418_3_1	37_5_78	36_03_1
768_3_1	219_2_11	498_1_8	499_5_1	438_03_1	26_2_6	20_03_1	21_5_57	28_2_52	29_5_33	342_3_1	343_2_1	548_5_110	571_03_1	1091_03_25	1093_03_22	330_3_9	125_03_1	824_25_36	924_2_24	1087_3_3	319_2_63	195_035_1	1328_03_1	191_5_35	115_2_14	392_5_100	117_03_1	111_2_22	275_2_19	113_2_103	112_5_49	398_5_21	86_5_55	3_03_1	1403_5_214	365_5_186	363_3_15	1405_0_3	361_25_1	1234_03_27	443_5_48	297_035_10	102_03_38	389_5_1	37_5_72	36_03_1	642_3_77	1531_5_21	1006_3_21
768_3_1	219_2_13	498_1_8	499_5_1	438_03_1	26_2_4	20_03_1	21_5_58	28_2_51	29_5_36	342_3_1	343_2_1	548_5_104	571_03_1	1091_03_27	1093_03_22	330_3_7	125_03_1	824_25_41	924_2_27	319_2_68	195_035_1	1328_03_1	191_5_35	115_2_16	392_5_120	117_03_1	111_2_23	275_2_21	113_2_107	112_5_49	398_5_13	86_5_53	3_03_1	1403_5_212	365_5_207	363_3_12	1405_0_7	361_25_1	1234_03_24	443_5_52	297_035_15	102_03_31	389_5_1	37_5_69	36_03_1	642_3_85	1531_5_24	1006_3_16	337_3_4
768_3_1	219_2_16	498_1_9	499_5_1	26_2_4	20_03_1	21_5_51	28_2_54	29_5_40	342_3_1	343_2_1	548_5_98	571_03_1	1091_03_10	1093_03_20	330_3_14	125_03_1	824_25_38	924_2_25	319_2_80	195_035_1	1328_03_1	191_5_35	115_2_17	392_5_150	117_03_1	111_2_21	275_2_22	113_2_110	112_5_52	398_5_10	86_5_42	1531_5_26	3_03_1	1403_5_206	365_5_220	363_3_14	1405_0_6	361_25_1	1234_03_27	443_5_57	297_035_11	102_03_30	389_5_1	37_5_71	36_03_1	642_3_71	438_03_1	1006_3_13	337_3_4
768_3_1	219_2_22	498_1_8	499_5_1	26_2_5	20_03_1	21_5_48	28_2_55	29_5_42	342_3_1	343_2_1	548_5_108	1093_03_23	330_3_22	125_03_1	824_25_34	924_2_29	319_2_80	195_035_1	1328_03_1	191_5_34	115_2_14	392_5_166	117_03_1	111_2_23	275_2_23	113_2_115	112_5_47	398_5_8	86_5_40	1531_5_33	3_03_1	1403_5_204	365_5_207	363_3_16	1405_0_5	361_25_1	1234_03_22	443_5_65	297_035_5	102_03_12	389_5_1	37_5_59	36_03_1	642_3_83	438_03_1	1006_3_16	337_3_4	454_5_2	576_2_6
768_3_1	219_2_26	498_1_8	499_5_1	26_2_8	20_03_1	21_5_41	28_2_62	29_5_50	342_3_1	343_2_1	548_5_112	1093_03_22	330_3_22	125_03_1	824_25_33	924_2_31	319_2_82	195_035_1	1328_03_1	191_5_32	115_2_9	392_5_177	117_03_1	111_2_25	275_2_23	113_2_113	112_5_42	398_5_5	86_5_39	1531_5_31	3_03_1	1403_5_202	365_5_206	363_3_23	1405_0_5	361_25_1	1234_03_23	443_5_68	297_035_8	102_03_19	389_5_1	37_5_66	36_03_1	642_3_65	438_03_1	1006_3_17	337_3_4	454_5_1	576_2_4
319_2_88	155_3_1	635_2_32	824_25_34	195_035_1	749_5_341	337_3_4	125_03_1	191_5_27	576_2_4	332_2_9	115_2_10	392_5_187	117_03_1	498_1_7	275_2_21	113_2_112	112_5_39	175_2_60	398_5_5	86_5_40	257_1_1	143_2_1	438_03_1	26_2_8	857_3_45	20_03_1	21_5_41	162_3_1	657_2_1	237_5_1	28_2_56	29_5_45	40_2_4	41_5_283	209_2_14	3_03_1	642_3_55	5_2_1	653_03_127	184_2_14	297_035_12	1403_5_210	738_03_59	548_5_129	365_5_206	363_3_25	1405_0_3	361_25_1	1234_03_19
319_2_97	155_3_1	635_2_31	824_25_37	195_035_1	749_5_341	337_3_3	191_5_26	576_2_4	332_2_8	115_2_14	392_5_210	117_03_1	498_1_7	275_2_22	113_2_112	112_5_34	175_2_56	398_5_3	86_5_33	257_1_1	143_2_1	26_2_2	857_3_38	20_03_1	21_5_43	162_3_1	657_2_1	237_5_1	28_2_58	29_5_46	40_2_3	41_5_281	209_2_15	3_03_1	642_3_47	5_2_1	653_03_108	184_2_19	297_035_15	1403_5_210	738_03_47	548_5_129	365_5_221	363_3_28	361_25_1	1234_03_27	200_5_20	142_5_29	324_2_2
319_2_106	155_3_1	824_25_36	195_035_1	749_5_342	337_3_2	191_5_29	576_2_6	332_2_7	115_2_20	392_5_232	117_03_1	498_1_7	275_2_30	113_2_120	112_5_27	175_2_58	398_5_3	86_5_36	257_1_1	635_2_32	26_2_2	857_3_31	20_03_1	21_5_38	162_3_1	657_2_1	237_5_1	28_2_56	29_5_42	40_2_1	41_5_290	209_2_14	3_03_1	642_3_43	5_2_1	653_03_107	184_2_20	297_035_9	1403_5_213	738_03_60	548_5_119	365_5_222	363_3_25	361_25_1	1234_03_26	200_5_20	142_5_21	143_2_2	1093_03_16
319_2_108	155_3_1	824_25_37	195_035_1	749_5_353	191_5_24	576_2_3	332_2_8	115_2_23	392_5_261	117_03_1	498_1_10	275_2_30	113_2_119	112_5_19	175_2_55	398_5_1	86_5_42	257_1_1	635_2_38	26_2_2	857_3_20	20_03_1	21_5_31	162_3_1	657_2_1	237_5_1	28_2_50	29_5_36	40_2_1	41_5_313	209_2_16	3_03_1	642_3_39	5_2_1	653_03_87	184_2_20	297_035_1	1403_5_208	738_03_50	548_5_108	365_5_226	363_3_19	361_25_1	1234_03_13	200_5_15	142_5_11	143_2_2	1093_03_16	443_5_46
319_2_117	155_3_1	824_25_36	195_035_1	749_5_363	191_5_21	576_2_3	332_2_7	115_2_23	392_5_272	117_03_1	498_1_11	275_2_31	113_2_113	112_5_16	175_2_64	398_5_1	86_5_33	257_1_1	26_2_2	857_3_20	20_03_1	21_5_28	162_3_1	657_2_1	237_5_1	28_2_42	29_5_37	40_2_2	41_5_327	209_2_15	3_03_1	642_3_42	5_2_1	653_03_124	184_2_24	297_035_3	1403_5_226	738_03_56	548_5_97	365_5_242	363_3_22	361_25_1	1234_03_7	200_5_12	142_5_10	635_2_43	1093_03_11	443_5_44	343_2_1
319_2_128	155_3_1	824_25_36	195_035_1	749_5_359	191_5_22	576_2_3	332_2_4	115_2_28	392_5_299	117_03_1	498_1_12	275_2_31	113_2_110	112_5_12	175_2_64	237_5_1	86_5_33	257_1_1	26_2_2	857_3_24	20_03_1	21_5_21	162_3_1	657_2_1	28_2_46	29_5_42	40_2_3	41_5_336	209_2_16	3_03_1	642_3_37	5_2_1	653_03_146	184_2_23	297_035_6	1403_5_230	738_03_114	548_5_97	365_5_265	363_3_19	361_25_1	1234_03_7	200_5_12	142_5_3	635_2_46	1093_03_9	443_5_38	343_2_1	617_2_11
319_2_141	155_3_1	824_25_36	195_035_1	749_5_379	191_5_19	576_2_2	332_2_6	115_2_27	392_5_304	117_03_1	498_1_17	275_2_25	113_2_111	112_5_8	175_2_64	237_5_1	86_5_30	257_1_1	26_2_3	857_3_29	20_03_1	21_5_17	162_3_1	657_2_1	28_2_49	29_5_39	40_2_3	41_5_347	209_2_19	3_03_1	642_3_37	5_2_1	653_03_130	184_2_28	297_035_5	1403_5_229	738_03_128	548_5_98	365_5_279	363_3_13	361_25_1	1234_03_9	200_5_8	142_5_1	635_2_44	1093_03_2	443_5_45	343_2_1	617_2_11
319_2_149	155_3_1	195_035_1	749_5_385	191_5_21	576_2_2	332_2_6	115_2_31	392_5_308	117_03_1	498_1_18	275_2_26	113_2_115	112_5_2	175_2_60	237_5_1	86_5_29	257_1_1	26_2_5	857_3_31	20_03_1	21_5_12	162_3_1	657_2_1	28_2_54	29_5_31	40_2_2	41_5_359	209_2_25	3_03_1	642_3_29	5_2_1	653_03_80	184_2_29	297_035_2	1403_5_228	738_03_103	548_5_105	365_5_269	363_3_18	361_25_1	1234_03_9	200_5_5	142_5_1	635_2_42	1093_03_3	443_5_43	343_2_1	617_2_9	75_2_1
319_2_167	155_3_1	195_035_1	749_5_370	191_5_14	576_2_3	332_2_5	115_2_33	392_5_309	117_03_1	498_1_24	275_2_32	113_2_112	112_5_1	175_2_59	237_5_1	86_5_34	257_1_1	26_2_6	857_3_29	20_03_1	21_5_11	162_3_1	657_2_1	28_2_52	29_5_25	40_2_3	41_5_381	209_2_30	3_03_1	642_3_19	5_2_1	653_03_59	184_2_24	343_2_1	1403_5_220	738_03_58	548_5_115	365_5_271	363_3_19	361_25_1	1234_03_5	200_5_2	142_5_1	635_2_48	1093_03_5	443_5_41	617_2_9	111_2_42	168_3_1
319_2_187	155_3_1	195_035_1	749_5_366	191_5_15	576_2_4	332_2_4	115_2_39	392_5_300	117_03_1	498_1_26	275_2_25	113_2_117	112_5_1	175_2_61	237_5_1	86_5_37	257_1_1	26_2_6	857_3_31	20_03_1	21_5_9	162_3_1	657_2_1	28_2_58	29_5_19	40_2_3	41_5_371	209_2_30	3_03_1	642_3_14	5_2_1	653_03_94	184_2_16	343_2_1	1403_5_219	738_03_61	548_5_131	365_5_272	363_3_21	361_25_1	1234_03_5	200_5_1	635_2_46	1093_03_6	443_5_42	617_2_10	111_2_47	168_3_1	169_03_33
319_2_189	155_3_1	195_035_1	749_5_364	191_5_16	576_2_7	332_2_4	115_2_40	392_5_314	117_03_1	498_1_34	275_2_24	113_2_122	175_2_54	237_5_1	86_5_39	257_1_1	26_2_5	857_3_27	20_03_1	21_5_9	162_3_1	657_2_1	28_2_63	29_5_16	40_2_4	41_5_362	209_2_28	3_03_1	642_3_8	5_2_1	653_03_137	184_2_18	343_2_1	1403_5_211	738_03_97	548_5_124	365_5_282	363_3_21	361_25_1	1234_03_28	635_2_47	1093_03_6	443_5_45	617_2_7	111_2_52	168_3_1	169_03_26	71_3_19	297_035_4
319_2_195	155_3_1	195_035_1	749_5_376	191_5_12	576_2_11	332_2_1	115_2_47	392_5_318	117_03_1	498_1_36	275_2_26	113_2_129	175_2_48	237_5_1	86_5_39	257_1_1	26_2_3	857_3_26	20_03_1	21_5_8	162_3_1	657_2_1	28_2_66	29_5_18	40_2_7	41_5_357	209_2_31	3_03_1	642_3_6	5_2_1	653_03_122	184_2_19	343_2_1	1403_5_198	738_03_96	548_5_117	365_5_279	363_3_16	361_25_1	1234_03_37	635_2_49	1093_03_5	443_5_42	617_2_11	111_2_50	168_3_1	169_03_4	71_3_13	297_035_3
319_2_204	155_3_1	749_5_386	191_5_9	576_2_15	219_2_89	115_2_48	392_5_335	117_03_1	498_1_36	275_2_30	113_2_140	175_2_51	237_5_1	86_5_40	257_1_1	857_3_19	20_03_1	21_5_6	162_3_1	657_2_1	28_2_68	29_5_10	40_2_10	41_5_343	209_2_34	3_03_1	642_3_2	5_2_1	653_03_71	184_2_19	343_2_1	1403_5_202	738_03_58	548_5_135	365_5_263	363_3_7	361_25_1	1234_03_19	635_2_44	1093_03_2	443_5_42	617_2_13	111_2_56	168_3_1	169_03_3	71_3_13	102_03_32	389_5_1	166_2_4
319_2_213	155_3_1	749_5_382	191_5_6	576_2_13	219_2_93	115_2_49	392_5_341	117_03_1	498_1_37	275_2_29	113_2_144	175_2_53	237_5_1	86_5_44	257_1_1	857_3_27	20_03_1	21_5_4	162_3_1	657_2_1	28_2_61	29_5_11	40_2_12	41_5_344	209_2_36	3_03_1	642_3_2	5_2_1	653_03_44	184_2_19	343_2_1	1403_5_194	738_03_57	548_5_129	365_5_255	363_3_8	361_25_1	1234_03_3	635_2_45	1093_03_2	443_5_41	617_2_13	111_2_61	168_3_1	169_03_2	71_3_9	102_03_41	389_5_1	166_2_2
319_2_219	155_3_1	749_5_385	191_5_4	576_2_12	219_2_100	115_2_51	392_5_349	117_03_1	498_1_40	275_2_28	113_2_160	175_2_60	237_5_1	86_5_39	257_1_1	857_3_41	20_03_1	21_5_3	162_3_1	657_2_1	28_2_68	29_5_12	40_2_14	41_5_338	209_2_38	3_03_1	5_2_1	653_03_29	184_2_21	343_2_1	1403_5_179	738_03_67	548_5_130	365_5_250	363_3_5	361_25_1	1234_03_16	635_2_40	443_5_51	617_2_8	111_2_60	168_3_1	169_03_4	71_3_5	102_03_57	389_5_1	166_2_1	342_3_1	79_2_1
319_2_229	155_3_1	749_5_390	191_5_2	576_2_9	219_2_100	115_2_57	392_5_357	117_03_1	498_1_40	275_2_32	113_2_157	175_2_68	237_5_1	86_5_36	257_1_1	857_3_42	20_03_1	21_5_1	162_3_1	657_2_1	28_2_65	29_5_12	40_2_13	41_5_354	209_2_46	3_03_1	5_2_1	653_03_17	184_2_25	343_2_1	1403_5_180	738_03_81	548_5_128	365_5_241	363_3_4	361_25_1	1234_03_25	635_2_39	443_5_49	617_2_7	111_2_59	168_3_1	169_03_10	71_3_1	102_03_42	389_5_1	166_2_1	342_3_1	79_2_1
319_2_243	155_3_1	749_5_387	191_5_1	576_2_6	219_2_108	115_2_55	392_5_356	117_03_1	498_1_42	275_2_31	113_2_146	175_2_58	237_5_1	86_5_28	257_1_1	857_3_37	20_03_1	162_3_1	657_2_1	28_2_61	29_5_12	40_2_17	41_5_343	209_2_50	3_03_1	5_2_1	653_03_33	184_2_31	343_2_1	1403_5_176	738_03_75	548_5_136	365_5_232	363_3_6	361_25_1	1234_03_15	635_2_40	443_5_57	617_2_8	111_2_68	168_3_1	169_03_8	102_03_32	389_5_1	166_2_1	342_3_1	79_2_1	37_5_46	36_03_1
319_2_272	155_3_1	749_5_387	191_5_1	576_2_6	219_2_109	115_2_61	392_5_353	117_03_1	498_1_35	275_2_25	113_2_147	175_2_56	237_5_1	86_5_28	257_1_1	857_3_23	20_03_1	162_3_1	657_2_1	28_2_68	29_5_10	40_2_21	41_5_347	209_2_50	3_03_1	5_2_1	653_03_37	184_2_36	343_2_1	1403_5_172	738_03_46	548_5_129	365_5_223	363_3_9	361_25_1	1234_03_3	635_2_35	443_5_62	617_2_5	111_2_74	168_3_1	169_03_6	102_03_31	389_5_1	166_2_1	342_3_1	79_2_1	37_5_54	36_03_1
319_2_306	155_3_1	749_5_389	191_5_1	576_2_8	219_2_112	115_2_67	392_5_345	117_03_1	498_1_31	275_2_21	113_2_152	175_2_54	237_5_1	86_5_25	257_1_1	857_3_19	20_03_1	162_3_1	657_2_1	28_2_75	29_5_13	40_2_21	41_5_356	209_2_50	3_03_1	5_2_1	653_03_18	184_2_46	343_2_1	1403_5_179	738_03_34	548_5_122	365_5_215	363_3_12	361_25_1	1234_03_2	635_2_32	443_5_63	617_2_3	111_2_71	168_3_1	169_03_14	102_03_30	389_5_1	166_2_1	342_3_1	79_2_1	37_5_62	36_03_1
319_2_325	155_3_1	749_5_384	191_5_1	576_2_11	219_2_115	115_2_67	392_5_348	117_03_1	498_1_36	275_2_22	113_2_152	175_2_56	237_5_1	86_5_19	257_1_1	857_3_17	20_03_1	162_3_1	657_2_1	28_2_78	29_5_13	40_2_22	41_5_380	209_2_45	3_03_1	5_2_1	653_03_15	184_2_40	343_2_1	1403_5_178	738_03_56	548_5_101	365_5_222	363_3_12	361_25_1	635_2_40	443_5_71	617_2_3	111_2_65	168_3_1	169_03_42	102_03_31	389_5_1	166_2_1	342_3_1	79_2_1	37_5_69	36_03_1	1454_5_85
319_2_359	155_3_1	749_5_392	191_5_1	576_2_11	219_2_123	115_2_70	392_5_354	117_03_1	498_1_43	275_2_27	113_2_167	175_2_58	237_5_1	86_5_23	257_1_1	857_3_18	20_03_1	162_3_1	657_2_1	28_2_80	29_5_11	40_2_23	41_5_366	209_2_45	3_03_1	5_2_1	653_03_27	184_2_46	343_2_1	1403_5_157	738_03_41	548_5_95	365_5_216	363_3_13	361_25_1	635_2_49	443_5_75	617_2_4	111_2_62	168_3_1	169_03_47	102_03_32	389_5_1	166_2_1	342_3_1	79_2_1	37_5_69	36_03_1	1454_5_93
319_2_375	155_3_1	749_5_399	191_5_1	576_2_9	219_2_133	115_2_68	392_5_366	117_03_1	498_1_41	275_2_31	113_2_169	175_2_57	237_5_1	86_5_24	257_1_1	857_3_13	20_03_1	162_3_1	657_2_1	28_2_74	29_5_11	40_2_23	41_5_380	209_2_48	3_03_1	5_2_1	653_03_30	184_2_49	343_2_1	1403_5_167	738_03_47	548_5_101	365_5_210	363_3_13	361_25_1	635_2_51	443_5_76	617_2_7	111_2_50	168_3_1	169_03_35	102_03_28	389_5_1	166_2_1	342_3_1	79_2_1	37_5_68	36_03_1	1454_5_107
319_2_375	155_3_1	749_5_391	191_5_1	576_2_7	219_2_127	115_2_69	392_5_366	117_03_1	498_1_39	275_2_35	113_2_174	175_2_57	237_5_1	86_5_21	257_1_1	857_3_9	20_03_1	162_3_1	657_2_1	28_2_81	29_5_10	40_2_26	41_5_384	209_2_47	3_03_1	5_2_1	653_03_27	184_2_49	343_2_1	1403_5_177	738_03_59	548_5_86	365_5_194	363_3_15	361_25_1	635_2_56	443_5_84	617_2_12	111_2_51	168_3_1	169_03_32	102_03_16	389_5_1	166_2_1	342_3_1	79_2_1	37_5_66	36_03_1	1454_5_123
319_2_385	155_3_1	749_5_391	191_5_1	576_2_8	219_2_128	115_2_67	392_5_381	117_03_1	498_1_43	275_2_34	113_2_190	175_2_59	237_5_1	86_5_20	257_1_1	857_3_4	20_03_1	162_3_1	657_2_1	28_2_81	29_5_13	40_2_31	41_5_364	209_2_46	3_03_1	5_2_1	653_03_22	184_2_60	343_2_1	1403_5_176	738_03_66	548_5_80	365_5_192	363_3_22	361_25_1	635_2_53	443_5_65	617_2_12	111_2_53	168_3_1	169_03_46	102_03_10	389_5_1	166_2_1	342_3_1	79_2_1	37_5_59	36_03_1	1454_5_120
319_2_380	155_3_1	749_5_400	191_5_1	576_2_6	219_2_130	115_2_67	392_5_384	117_03_1	498_1_34	275_2_40	113_2_207	175_2_60	237_5_1	86_5_22	257_1_1	20_03_1	657_2_1	28_2_82	29_5_7	40_2_28	41_5_356	209_2_46	3_03_1	5_2_1	653_03_16	184_2_69	343_2_1	1403_5_188	738_03_36	548_5_66	365_5_191	363_3_24	361_25_1	635_2_64	443_5_58	617_2_13	111_2_54	168_3_1	169_03_38	102_03_3	389_5_1	166_2_1	79_2_1	37_5_50	36_03_1	1454_5_128	1105_5_100	1531_5_16	824_25_63
319_2_414	155_3_1	749_5_401	191_5_1	576_2_8	219_2_133	115_2_58	392_5_379	117_03_1	498_1_32	275_2_39	113_2_208	175_2_63	237_5_1	86_5_21	257_1_1	20_03_1	657_2_1	28_2_91	29_5_4	40_2_25	41_5_355	209_2_48	3_03_1	5_2_1	653_03_16	184_2_73	343_2_1	1403_5_197	738_03_22	548_5_58	365_5_178	363_3_24	361_25_1	635_2_68	443_5_51	617_2_15	111_2_62	168_3_1	169_03_42	102_03_7	389_5_1	166_2_1	79_2_1	37_5_38	36_03_1	1454_5_125	1105_5_105	1531_5_23	824_25_69
319_2_434	155_3_1	749_5_408	191_5_1	576_2_8	219_2_134	115_2_59	392_5_371	117_03_1	498_1_33	275_2_41	113_2_204	175_2_56	237_5_1	86_5_22	257_1_1	20_03_1	657_2_1	28_2_81	29_5_2	40_2_33	41_5_359	209_2_46	3_03_1	5_2_1	653_03_20	184_2_83	343_2_1	1403_5_211	738_03_42	548_5_60	365_5_186	363_3_26	361_25_1	635_2_72	443_5_47	617_2_16	111_2_62	168_3_1	169_03_66	102_03_8	389_5_1	166_2_1	79_2_1	37_5_43	36_03_1	1454_5_123	1105_5_108	1531_5_22	824_25_63
319_2_438	155_3_1	749_5_422	191_5_1	576_2_7	219_2_139	115_2_61	392_5_357	117_03_1	498_1_29	275_2_46	113_2_198	175_2_62	237_5_1	86_5_23	257_1_1	20_03_1	657_2_1	28_2_79	29_5_1	40_2_28	41_5_353	209_2_49	3_03_1	5_2_1	653_03_25	184_2_84	343_2_1	1403_5_214	738_03_49	548_5_58	365_5_196	363_3_23	361_25_1	635_2_71	443_5_47	617_2_19	111_2_55	168_3_1	169_03_81	102_03_6	389_5_1	166_2_1	79_2_1	37_5_40	36_03_1	1454_5_118	1105_5_114	1531_5_21	824_25_56
319_2_461	155_3_1	749_5_423	191_5_1	576_2_10	219_2_138	115_2_60	392_5_363	117_03_1	498_1_27	275_2_52	113_2_209	175_2_69	237_5_1	86_5_26	257_1_1	20_03_1	657_2_1	28_2_78	29_5_1	40_2_22	41_5_339	209_2_54	3_03_1	5_2_1	653_03_36	184_2_84	343_2_1	1403_5_189	738_03_42	548_5_61	365_5_199	363_3_23	361_25_1	635_2_67	443_5_49	617_2_21	111_2_56	168_3_1	169_03_78	102_03_1	389_5_1	166_2_1	79_2_1	37_5_25	36_03_1	1454_5_122	1105_5_136	1531_5_17	824_25_55
319_2_488	155_3_1	749_5_423	191_5_1	576_2_10	219_2_139	115_2_54	392_5_353	117_03_1	498_1_24	275_2_62	113_2_206	175_2_68	237_5_1	86_5_21	257_1_1	20_03_1	657_2_1	28_2_79	29_5_1	40_2_25	41_5_319	209_2_56	3_03_1	5_2_1	653_03_30	184_2_79	343_2_1	1403_5_176	738_03_30	548_5_64	365_5_212	363_3_19	361_25_1	635_2_70	443_5_50	617_2_19	111_2_67	168_3_1	169_03_70	389_5_1	166_2_1	79_2_1	37_5_19	1454_5_114	1105_5_144	1531_5_15	824_25_54	544_3_13	924_2_39
319_2_494	155_3_1	749_5_438	191_5_1	576_2_9	219_2_142	115_2_51	392_5_353	117_03_1	498_1_23	275_2_67	113_2_203	175_2_57	237_5_1	86_5_17	257_1_1	20_03_1	657_2_1	28_2_79	29_5_1	40_2_24	41_5_317	209_2_58	3_03_1	5_2_1	653_03_27	184_2_92	343_2_1	1403_5_162	738_03_13	548_5_60	365_5_217	363_3_14	361_25_1	635_2_71	443_5_51	617_2_21	111_2_71	168_3_1	169_03_56	389_5_1	166_2_1	79_2_1	37_5_12	1454_5_119	1105_5_151	1531_5_14	824_25_47	544_3_14	924_2_36
319_2_514	155_3_1	749_5_439	191_5_1	576_2_6	219_2_159	115_2_53	392_5_347	117_03_1	498_1_23	275_2_78	113_2_193	175_2_54	237_5_1	86_5_12	257_1_1	20_03_1	657_2_1	28_2_86	29_5_1	40_2_21	41_5_322	209_2_60	3_03_1	5_2_1	653_03_23	184_2_90	343_2_1	1403_5_156	738_03_9	548_5_59	365_5_229	363_3_10	361_25_1	635_2_62	443_5_51	617_2_20	111_2_75	168_3_1	169_03_48	389_5_1	166_2_1	79_2_1	37_5_9	1454_5_118	1105_5_161	1531_5_12	824_25_52	544_3_16	924_2_40
319_2_549	155_3_1	749_5_443	191_5_1	576_2_5	219_2_169	115_2_47	392_5_347	117_03_1	498_1_21	275_2_80	113_2_196	175_2_52	237_5_1	86_5_10	257_1_1	20_03_1	657_2_1	28_2_83	29_5_1	40_2_18	41_5_335	209_2_55	3_03_1	5_2_1	653_03_12	184_2_81	343_2_1	1403_5_153	738_03_3	548_5_64	365_5_223	363_3_21	361_25_1	635_2_61	443_5_52	617_2_23	111_2_83	168_3_1	169_03_71	389_5_1	166_2_1	79_2_1	37_5_8	1454_5_109	1105_5_162	1531_5_12	824_25_52	544_3_16	924_2_47
319_2_578	155_3_1	749_5_454	191_5_1	576_2_4	219_2_184	115_2_41	392_5_329	117_03_1	498_1_20	275_2_80	113_2_196	175_2_50	237_5_1	86_5_9	257_1_1	657_2_1	28_2_80	29_5_1	40_2_14	41_5_328	209_2_59	3_03_1	5_2_1	653_03_7	184_2_75	343_2_1	1403_5_164	548_5_60	365_5_207	363_3_34	361_25_1	635_2_63	443_5_51	617_2_22	111_2_82	168_3_1	169_03_77	389_5_1	166_2_1	79_2_1	37_5_5	1454_5_116	1105_5_185	1531_5_14	824_25_49	544_3_16	924_2_45	680_03_134
319_2_601	155_3_1	749_5_453	191_5_1	576_2_4	219_2_189	115_2_45	392_5_313	117_03_1	498_1_24	275_2_72	113_2_205	175_2_55	237_5_1	86_5_13	257_1_1	657_2_1	28_2_85	29_5_1	40_2_19	41_5_312	209_2_65	3_03_1	5_2_1	653_03_8	184_2_87	343_2_1	1403_5_150	548_5_60	365_5_195	363_3_46	361_25_1	635_2_54	443_5_49	617_2_25	111_2_87	168_3_1	169_03_76	389_5_1	166_2_1	79_2_1	37_5_2	1454_5_119	1105_5_183	1531_5_18	824_25_50	544_3_27	924_2_45	680_03_121
319_2_627	155_3_1	749_5_444	191_5_1	576_2_5	219_2_205	115_2_46	392_5_311	117_03_1	498_1_24	275_2_82	113_2_201	175_2_57	237_5_1	86_5_18	257_1_1	657_2_1	28_2_80	29_5_1	40_2_14	41_5_291	209_2_66	3_03_1	5_2_1	653_03_4	184_2_94	343_2_1	1403_5_162	548_5_51	365_5_182	363_3_46	361_25_1	635_2_57	443_5_49	617_2_26	111_2_89	168_3_1	169_03_80	389_5_1	166_2_1	79_2_1	37_5_2	1454_5_110	1105_5_213	1531_5_18	824_25_54	544_3_23	924_2_43	680_03_112
319_2_629	155_3_1	749_5_435	191_5_1	576_2_5	219_2_214	115_2_43	392_5_330	117_03_1	498_1_26	275_2_92	113_2_224	175_2_60	237_5_1	86_5_21	257_1_1	657_2_1	28_2_78	29_5_1	40_2_15	41_5_285	209_2_70	3_03_1	5_2_1	653_03_1	184_2_93	343_2_1	1403_5_149	548_5_43	365_5_173	363_3_37	361_25_1	635_2_57	443_5_47	617_2_23	111_2_89	168_3_1	169_03_84	389_5_1	166_2_1	79_2_1	37_5_1	1454_5_121	1105_5_222	1531_5_14	824_25_48	544_3_22	924_2_55	680_03_135
319_2_640	155_3_1	749_5_428	191_5_1	576_2_3	219_2_238	115_2_47	392_5_319	117_03_1	498_1_28	275_2_99	113_2_240	175_2_54	237_5_1	86_5_27	257_1_1	635_2_55	657_2_1	28_2_75	29_5_1	40_2_13	41_5_277	209_2_74	3_03_1	5_2_1	184_2_100	343_2_1	1403_5_153	548_5_39	365_5_161	363_3_26	361_25_1	544_3_16	443_5_54	617_2_23	111_2_88	168_3_1	169_03_109	389_5_1	166_2_1	79_2_1	1454_5_126	1105_5_241	1531_5_14	824_25_54	924_2_52	680_03_145
319_2_645	155_3_1	749_5_421	191_5_1	576_2_5	219_2_248	115_2_47	392_5_301	117_03_1	498_1_32	275_2_105	113_2_231	175_2_53	237_5_1	86_5_16	257_1_1	635_2_55	657_2_1	28_2_79	29_5_1	40_2_14	41_5_281	209_2_69	3_03_1	5_2_1	184_2_106	343_2_1	1403_5_156	548_5_36	365_5_158	363_3_17	361_25_1	544_3_14	443_5_58	617_2_22	111_2_92	168_3_1	169_03_97	389_5_1	166_2_1	79_2_1	1454_5_142	1105_5_236	1531_5_14	824_25_47	924_2_65	680_03_146
319_2_637	155_3_1	749_5_411	191_5_1	576_2_9	219_2_237	115_2_49	392_5_305	117_03_1	498_1_27	275_2_118	113_2_239	175_2_52	237_5_1	86_5_18	257_1_1	635_2_59	657_2_1	28_2_68	29_5_1	40_2_23	41_5_290	209_2_68	3_03_1	5_2_1	184_2_110	343_2_1	1403_5_174	548_5_33	365_5_131	363_3_15	361_25_1	544_3_12	443_5_57	617_2_17	111_2_85	168_3_1	169_03_92	389_5_1	166_2_1	79_2_1	1454_5_163	1105_5_220	1531_5_14	824_25_36	924_2_76	680_03_136
319_2_664	155_3_1	749_5_421	191_5_1	576_2_7	219_2_240	115_2_47	392_5_315	117_03_1	498_1_27	275_2_117	113_2_256	175_2_52	237_5_1	86_5_18	257_1_1	635_2_56	657_2_1	28_2_61	29_5_1	40_2_28	41_5_277	209_2_72	3_03_1	5_2_1	184_2_111	343_2_1	1403_5_168	548_5_29	365_5_109	363_3_13	361_25_1	544_3_10	443_5_48	617_2_16	111_2_83	168_3_1	169_03_92	389_5_1	166_2_1	79_2_1	1454_5_182	1105_5_216	1531_5_20	824_25_26	924_2_77	680_03_148
319_2_665	155_3_1	749_5_416	191_5_1	576_2_6	219_2_258	115_2_57	392_5_325	117_03_1	498_1_30	275_2_112	113_2_284	175_2_51	237_5_1	86_5_18	257_1_1	635_2_57	657_2_1	28_2_61	29_5_1	40_2_30	41_5_237	209_2_74	3_03_1	5_2_1	184_2_116	343_2_1	1403_5_155	548_5_28	365_5_99	363_3_14	361_25_1	544_3_8	443_5_48	617_2_19	111_2_78	168_3_1	169_03_97	389_5_1	166_2_1	79_2_1	1454_5_185	1105_5_201	1531_5_26	824_25_19	924_2_81	680_03_146
319_2_694	155_3_1	749_5_460	191_5_1	576_2_6	219_2_268	115_2_59	392_5_330	117_03_1	498_1_31	275_2_101	113_2_311	175_2_54	237_5_1	86_5_24	257_1_1	635_2_77	657_2_1	28_2_68	29_5_1	40_2_34	41_5_210	209_2_72	3_03_1	5_2_1	184_2_112	343_2_1	1403_5_150	548_5_19	365_5_109	363_3_12	361_25_1	544_3_6	443_5_36	617_2_22	111_2_78	168_3_1	169_03_68	389_5_1	166_2_1	79_2_1	1454_5_162	1105_5_192	1531_5_19	824_25_23	924_2_84	680_03_117
319_2_712	155_3_1	749_5_470	191_5_1	576_2_7	219_2_279	115_2_65	392_5_341	117_03_1	498_1_40	275_2_92	113_2_346	175_2_47	237_5_1	86_5_26	257_1_1	635_2_78	657_2_1	28_2_82	29_5_1	40_2_40	41_5_199	209_2_78	3_03_1	5_2_1	184_2_111	343_2_1	1403_5_145	548_5_18	365_5_107	363_3_12	361_25_1	544_3_4	443_5_31	617_2_20	111_2_74	168_3_1	169_03_80	389_5_1	166_2_1	79_2_1	1454_5_163	1105_5_175	1531_5_11	824_25_21	924_2_87	680_03_77
319_2_738	155_3_1	749_5_485	191_5_1	576_2_17	219_2_300	115_2_72	392_5_328	117_03_1	498_1_27	275_2_95	113_2_355	175_2_54	237_5_1	86_5_33	257_1_1	635_2_66	657_2_1	28_2_89	29_5_1	40_2_43	41_5_183	209_2_81	3_03_1	5_2_1	184_2_120	343_2_1	1403_5_167	548_5_17	365_5_116	363_3_8	361_25_1	544_3_2	443_5_31	617_2_23	111_2_83	168_3_1	169_03_74	389_5_1	166_2_1	79_2_1	1454_5_172	1105_5_156	1531_5_12	824_25_21	924_2_81	680_03_59
319_2_789	749_5_490	191_5_1	576_2_16	219_2_319	115_2_84	392_5_298	117_03_1	498_1_34	275_2_91	113_2_366	175_2_57	237_5_1	86_5_35	257_1_1	657_2_1	28_2_88	29_5_1	40_2_50	41_5_167	209_2_76	3_03_1	5_2_1	184_2_123	343_2_1	1403_5_160	548_5_12	365_5_125	363_3_7	361_25_1	635_2_66	443_5_31	617_2_27	111_2_84	168_3_1	169_03_76	389_5_1	166_2_1	79_2_1	1454_5_159	1105_5_156	1531_5_7	824_25_23	924_2_69	680_03_71
319_2_800	749_5_497	191_5_1	576_2_16	219_2_323	115_2_76	392_5_275	117_03_1	498_1_36	275_2_93	113_2_377	175_2_63	237_5_1	86_5_33	257_1_1	657_2_1	28_2_81	29_5_1	40_2_49	41_5_162	209_2_79	3_03_1	5_2_1	184_2_128	343_2_1	1403_5_172	548_5_7	365_5_117	363_3_3	361_25_1	635_2_61	443_5_39	617_2_29	111_2_93	168_3_1	169_03_67	389_5_1	166_2_1	79_2_1	1454_5_173	1105_5_143	1531_5_6	824_25_19	924_2_81	680_03_100
319_2_822	749_5_500	191_5_1	576_2_12	219_2_324	115_2_80	392_5_260	498_1_38	275_2_99	113_2_406	175_2_64	237_5_1	86_5_36	257_1_1	657_2_1	28_2_73	29_5_1	40_2_50	41_5_159	209_2_78	3_03_1	5_2_1	184_2_145	343_2_1	1403_5_151	548_5_3	365_5_108	361_25_1	635_2_57	443_5_46	617_2_37	111_2_103	169_03_61	389_5_1	166_2_1	79_2_1	1454_5_193	1105_5_127	1531_5_8	824_25_15	924_2_86	680_03_85
319_2_823	749_5_467	191_5_1	576_2_10	219_2_322	115_2_72	392_5_300	498_1_40	275_2_102	113_2_410	175_2_70	237_5_1	86_5_40	257_1_1	657_2_1	28_2_69	29_5_1	40_2_47	41_5_148	209_2_91	3_03_1	5_2_1	184_2_150	343_2_1	1403_5_155	548_5_1	365_5_91	361_25_1	635_2_54	443_5_61	617_2_32	111_2_94	169_03_40	389_5_1	166_2_1	79_2_1	1454_5_197	1105_5_112	1531_5_15	824_25_11	924_2_97	680_03_66
319_2_846	749_5_489	191_5_1	576_2_12	219_2_317	115_2_72	392_5_320	498_1_36	275_2_104	113_2_424	175_2_68	237_5_1	86_5_36	257_1_1	657_2_1	28_2_66	29_5_1	40_2_47	41_5_140	209_2_81	3_03_1	5_2_1	184_2_163	343_2_1	1403_5_153	548_5_1	365_5_81	361_25_1	635_2_47	443_5_66	617_2_26	111_2_108	169_03_52	389_5_1	166_2_1	79_2_1	1454_5_200	1105_5_92	1531_5_14	824_25_12	924_2_98	680_03_48
319_2_842	749_5_508	191_5_1	576_2_13	219_2_343	115_2_69	392_5_328	498_1_37	275_2_99	113_2_413	175_2_60	237_5_1	86_5_40	257_1_1	657_2_1	28_2_74	29_5_1	40_2_39	41_5_143	209_2_81	3_03_1	5_2_1	184_2_165	343_2_1	1403_5_142	548_5_1	365_5_87	361_25_1	635_2_43	443_5_67	617_2_34	111_2_113	169_03_67	389_5_1	166_2_1	79_2_1	1454_5_192	1105_5_98	1531_5_8	824_25_12	924_2_86	680_03_43
319_2_837	749_5_528	191_5_1	576_2_16	219_2_372	115_2_68	392_5_337	498_1_37	275_2_84	113_2_406	175_2_57	237_5_1	86_5_41	257_1_1	657_2_1	28_2_80	29_5_1	40_2_38	41_5_140	209_2_89	3_03_1	5_2_1	184_2_171	343_2_1	1403_5_126	548_5_1	365_5_78	361_25_1	635_2_39	443_5_65	617_2_35	111_2_124	169_03_50	389_5_1	166_2_1	79_2_1	1454_5_195	1105_5_85	1531_5_9	824_25_14	924_2_86	680_03_72
319_2_865	749_5_511	191_5_1	576_2_17	219_2_365	115_2_71	392_5_349	498_1_32	275_2_88	113_2_399	175_2_55	237_5_1	86_5_36	257_1_1	657_2_1	28_2_74	29_5_1	40_2_43	41_5_143	209_2_88	3_03_1	5_2_1	184_2_180	343_2_1	1403_5_125	548_5_1	365_5_82	361_25_1	635_2_37	443_5_72	617_2_32	111_2_133	169_03_32	389_5_1	166_2_1	79_2_1	1454_5_200	1105_5_82	1531_5_9	824_25_8	924_2_87	680_03_64
319_2_891	749_5_519	191_5_1	576_2_15	219_2_361	115_2_74	392_5_338	498_1_30	275_2_81	113_2_412	175_2_58	237_5_1	86_5_30	257_1_1	657_2_1	28_2_70	29_5_1	40_2_45	41_5_161	209_2_87	3_03_1	5_2_1	184_2_193	343_2_1	1403_5_122	548_5_1	365_5_72	361_25_1	635_2_34	443_5_65	617_2_41	111_2_129	169_03_50	389_5_1	166_2_1	79_2_1	1454_5_210	1105_5_80	1531_5_13	824_25_4	924_2_99	680_03_38
319_2_913	749_5_536	191_5_1	576_2_14	219_2_356	115_2_73	392_5_336	498_1_35	275_2_97	113_2_427	175_2_61	237_5_1	86_5_27	257_1_1	657_2_1	28_2_77	29_5_1	40_2_43	41_5_154	209_2_77	3_03_1	5_2_1	184_2_202	343_2_1	1403_5_113	548_5_1	365_5_75	361_25_1	635_2_33	443_5_56	617_2_43	111_2_127	169_03_77	389_5_1	166_2_1	79_2_1	1454_5_217	1105_5_70	1531_5_15	824_25_2	924_2_106	680_03_65
319_2_960	749_5_541	191_5_1	576_2_17	219_2_354	115_2_79	392_5_320	498_1_30	275_2_86	113_2_421	175_2_58	237_5_1	86_5_25	257_1_1	657_2_1	28_2_83	29_5_1	40_2_38	41_5_144	209_2_69	3_03_1	5_2_1	184_2_214	343_2_1	1403_5_112	548_5_1	365_5_85	361_25_1	635_2_36	443_5_47	617_2_37	111_2_133	169_03_62	389_5_1	166_2_1	79_2_1	1454_5_235	1105_5_51	1531_5_14	824_25_1	924_2_123	680_03_48
319_2_1011	749_5_540	191_5_1	576_2_19	219_2_369	115_2_87	392_5_325	498_1_28	275_2_90	113_2_400	175_2_58	237_5_1	86_5_21	257_1_1	657_2_1	28_2_76	29_5_1	40_2_39	41_5_136	209_2_61	3_03_1	5_2_1	184_2_215	343_2_1	1403_5_121	548_5_1	365_5_91	635_2_31	443_5_44	617_2_27	169_03_49	389_5_1	166_2_1	79_2_1	1454_5_252	1105_5_43	1531_5_10	111_2_143	924_2_123	680_03_23
319_2_1025	749_5_537	191_5_1	576_2_26	219_2_376	115_2_100	392_5_318	498_1_19	275_2_100	113_2_398	175_2_58	237_5_1	86_5_22	257_1_1	657_2_1	28_2_90	29_5_1	40_2_35	41_5_132	209_2_52	3_03_1	5_2_1	184_2_221	343_2_1	1403_5_130	548_5_1	365_5_94	635_2_33	443_5_49	617_2_31	169_03_46	389_5_1	166_2_1	79_2_1	1454_5_252	1105_5_45	1531_5_9	111_2_139	924_2_134	680_03_37
319_2_1064	749_5_512	191_5_1	576_2_23	219_2_382	115_2_112	392_5_321	498_1_14	275_2_92	113_2_407	175_2_53	237_5_1	86_5_21	257_1_1	657_2_1	28_2_86	29_5_1	40_2_43	41_5_122	209_2_57	3_03_1	5_2_1	184_2_212	343_2_1	1403_5_125	548_5_1	365_5_90	635_2_34	443_5_38	617_2_28	169_03_37	389_5_1	166_2_1	79_2_1	1454_5_236	1105_5_50	1531_5_11	111_2_140	924_2_148	680_03_42
319_2_1085	749_5_512	191_5_1	576_2_33	219_2_398	115_2_118	392_5_329	498_1_7	275_2_103	113_2_397	175_2_53	237_5_1	86_5_16	257_1_1	657_2_1	28_2_76	29_5_1	40_2_38	41_5_131	209_2_56	3_03_1	5_2_1	184_2_202	343_2_1	1403_5_138	548_5_1	365_5_93	635_2_29	443_5_35	617_2_35	169_03_70	389_5_1	166_2_1	79_2_1	1454_5_243	1105_5_44	1531_5_11	111_2_130	924_2_158	680_03_15
319_2_1079	749_5_517	191_5_1	576_2_31	219_2_395	115_2_112	392_5_304	498_1_7	275_2_108	113_2_420	175_2_51	237_5_1	86_5_14	257_1_1	657_2_1	28_2_74	29_5_1	40_2_43	41_5_128	209_2_58	3_03_1	5_2_1	184_2_196	343_2_1	1403_5_141	548_5_1	365_5_85	635_2_30	443_5_24	617_2_34	169_03_70	389_5_1	166_2_1	79_2_1	1454_5_242	1105_5_52	1531_5_13	111_2_148	924_2_158	680_03_14
319_2_1080	749_5_540	191_5_1	576_2_40	219_2_385	115_2_120	392_5_301	498_1_6	275_2_99	113_2_397	175_2_48	237_5_1	86_5_19	257_1_1	657_2_1	28_2_74	29_5_1	40_2_39	41_5_118	209_2_62	3_03_1	5_2_1	184_2_208	343_2_1	1403_5_145	548_5_1	365_5_98	635_2_25	443_5_25	617_2_41	169_03_62	389_5_1	166_2_1	79_2_1	1454_5_247	1105_5_51	1531_5_18	111_2_136	924_2_139	680_03_17
319_2_1090	749_5_556	191_5_1	576_2_32	219_2_389	115_2_139	392_5_292	498_1_7	275_2_94	113_2_399	175_2_63	237_5_1	86_5_21	257_1_1	657_2_1	28_2_78	29_5_1	40_2_42	41_5_110	209_2_60	3_03_1	5_2_1	184_2_192	343_2_1	1403_5_129	548_5_1	365_5_89	635_2_23	443_5_15	617_2_44	169_03_59	389_5_1	166_2_1	79_2_1	1454_5_233	1105_5_61	1531_5_18	111_2_151	924_2_138	680_03_8
319_2_1097	749_5_595	191_5_1	576_2_35	219_2_392	115_2_139	392_5_273	498_1_9	275_2_88	113_2_403	175_2_66	237_5_1	86_5_17	257_1_1	657_2_1	28_2_80	29_5_1	40_2_40	41_5_102	209_2_60	3_03_1	5_2_1	184_2_203	343_2_1	1403_5_126	548_5_1	365_5_98	635_2_20	443_5_3	617_2_47	169_03_57	389_5_1	166_2_1	79_2_1	1454_5_227	1105_5_54	1531_5_18	111_2_160	924_2_128	680_03_4
319_2_1111	749_5_600	191_5_1	576_2_41	219_2_369	115_2_140	392_5_267	498_1_8	275_2_70	113_2_407	175_2_62	237_5_1	86_5_12	257_1_1	657_2_1	28_2_92	29_5_1	40_2_42	41_5_99	209_2_59	3_03_1	5_2_1	184_2_217	343_2_1	1403_5_108	548_5_1	365_5_106	635_2_23	443_5_4	617_2_47	169_03_40	389_5_1	166_2_1	79_2_1	1454_5_227	1105_5_61	1531_5_14	111_2_160	924_2_125	680_03_13
319_2_1116	749_5_603	191_5_1	576_2_47	219_2_359	115_2_148	392_5_284	498_1_5	275_2_68	113_2_419	175_2_64	237_5_1	86_5_13	257_1_1	657_2_1	28_2_91	29_5_1	40_2_37	41_5_107	209_2_64	3_03_1	5_2_1	184_2_223	343_2_1	1403_5_113	548_5_1	365_5_109	635_2_21	443_5_3	617_2_48	169_03_34	389_5_1	166_2_1	79_2_1	1454_5_219	1105_5_54	1531_5_11	111_2_151	924_2_111	680_03_14
319_2_1131	749_5_612	576_2_53	219_2_355	115_2_151	392_5_271	498_1_6	275_2_55	113_2_444	175_2_55	237_5_1	86_5_13	257_1_1	28_2_104	29_5_1	40_2_34	41_5_132	657_2_1	3_03_1	5_2_1	184_2_228	343_2_1	1403_5_108	548_5_1	365_5_105	635_2_21	209_2_74	617_2_46	169_03_27	389_5_1	166_2_1	79_2_1	1454_5_207	1105_5_54	1531_5_7	111_2_172	924_2_105	680_03_3
319_2_1157	749_5_599	576_2_51	219_2_356	115_2_153	392_5_256	498_1_6	275_2_53	113_2_463	175_2_61	237_5_1	86_5_18	257_1_1	28_2_107	29_5_1	40_2_33	41_5_149	657_2_1	3_03_1	5_2_1	184_2_226	343_2_1	1403_5_111	548_5_1	365_5_118	635_2_22	209_2_69	617_2_39	169_03_42	389_5_1	166_2_1	79_2_1	1454_5_182	1105_5_49	1531_5_1	111_2_162	924_2_100	680_03_2
319_2_1193	749_5_591	576_2_58	219_2_356	115_2_160	392_5_272	498_1_7	275_2_42	113_2_459	175_2_63	237_5_1	86_5_31	257_1_1	28_2_95	29_5_1	40_2_35	41_5_143	657_2_1	3_03_1	5_2_1	184_2_238	343_2_1	1403_5_111	548_5_1	365_5_114	635_2_21	209_2_65	617_2_40	169_03_36	389_5_1	166_2_1	79_2_1	1454_5_165	1105_5_54	111_2_168	924_2_105	680_03_8
319_2_1207	749_5_590	576_2_66	219_2_341	115_2_163	392_5_283	498_1_6	275_2_37	113_2_501	175_2_67	237_5_1	86_5_30	257_1_1	28_2_113	29_5_1	40_2_41	41_5_156	657_2_1	3_03_1	5_2_1	184_2_245	343_2_1	1403_5_96	548_5_1	365_5_107	635_2_17	209_2_53	617_2_39	169_03_42	389_5_1	166_2_1	79_2_1	1454_5_157	1105_5_49	111_2_153	924_2_100	680_03_2
319_2_1205	749_5_594	576_2_65	219_2_331	115_2_164	392_5_277	498_1_6	275_2_39	113_2_512	175_2_71	237_5_1	86_5_29	257_1_1	28_2_112	29_5_1	40_2_32	41_5_160	657_2_1	3_03_1	5_2_1	184_2_245	343_2_1	1403_5_99	548_5_1	365_5_98	635_2_20	209_2_49	617_2_34	169_03_18	389_5_1	166_2_1	79_2_1	1454_5_157	1105_5_54	111_2_157	924_2_115	680_03_8
319_2_1217	749_5_592	576_2_65	219_2_317	115_2_160	392_5_265	498_1_3	275_2_36	113_2_516	175_2_74	237_5_1	86_5_33	257_1_1	28_2_116	29_5_1	40_2_39	41_5_156	657_2_1	3_03_1	5_2_1	184_2_252	343_2_1	1403_5_82	548_5_1	365_5_101	635_2_20	209_2_53	617_2_36	169_03_21	389_5_1	166_2_1	79_2_1	1454_5_139	1105_5_70	111_2_166	924_2_112	680_03_18
319_2_1223	749_5_604	576_2_65	219_2_318	115_2_155	392_5_246	498_1_1	275_2_36	113_2_524	175_2_69	237_5_1	86_5_38	257_1_1	28_2_117	29_5_1	40_2_41	41_5_161	657_2_1	3_03_1	5_2_1	184_2_248	343_2_1	1403_5_87	548_5_1	365_5_105	635_2_26	209_2_47	617_2_33	169_03_24	389_5_1	166_2_1	79_2_1	1454_5_140	1105_5_71	111_2_177	924_2_117	680_03_10
319_2_1234	749_5_592	576_2_71	219_2_318	115_2_164	392_5_222	498_1_1	275_2_26	113_2_499	175_2_65	237_5_1	86_5_41	257_1_1	28_2_122	29_5_1	40_2_39	41_5_139	657_2_1	3_03_1	5_2_1	184_2_266	343_2_1	1403_5_96	548_5_1	365_5_111	635_2_28	209_2_52	617_2_39	169_03_24	389_5_1	166_2_1	79_2_1	1454_5_149	1105_5_83	111_2_185	924_2_112	680_03_4
319_2_1262	749_5_611	576_2_76	219_2_313	115_2_148	392_5_201	111_2_199	275_2_18	113_2_486	175_2_67	237_5_1	86_5_56	28_2_128	29_5_1	40_2_50	41_5_153	657_2_1	3_03_1	5_2_1	184_2_263	343_2_1	1403_5_99	548_5_1	365_5_103	635_2_26	209_2_43	617_2_44	169_03_16	389_5_1	166_2_1	79_2_1	1454_5_135	1105_5_94	924_2_106
319_2_1311	749_5_589	576_2_81	219_2_289	115_2_160	392_5_210	111_2_191	275_2_10	113_2_465	175_2_64	237_5_1	86_5_61	28_2_134	29_5_1	40_2_55	41_5_170	657_2_1	3_03_1	5_2_1	184_2_269	343_2_1	1403_5_105	548_5_1	365_5_109	635_2_36	209_2_44	617_2_48	169_03_16	389_5_1	166_2_1	79_2_1	1454_5_115	1105_5_82	924_2_96
319_2_1313	749_5_595	576_2_75	219_2_284	115_2_161	392_5_210	111_2_191	275_2_7	113_2_469	175_2_67	237_5_1	86_5_68	28_2_135	29_5_1	40_2_56	41_5_159	657_2_1	3_03_1	5_2_1	184_2_275	343_2_1	1403_5_89	548_5_1	365_5_119	635_2_35	209_2_44	617_2_49	169_03_33	389_5_1	166_2_1	79_2_1	1454_5_112	1105_5_74	924_2_104
319_2_1288	749_5_602	576_2_82	219_2_290	115_2_154	392_5_204	111_2_203	275_2_3	113_2_501	175_2_77	237_5_1	86_5_61	28_2_131	29_5_1	40_2_60	41_5_157	657_2_1	3_03_1	5_2_1	184_2_272	343_2_1	1403_5_81	548_5_1	365_5_117	635_2_39	209_2_44	617_2_55	169_03_23	389_5_1	166_2_1	79_2_1	1454_5_93	1105_5_80	924_2_103
319_2_1289	749_5_605	576_2_82	219_2_289	115_2_170	392_5_186	111_2_199	275_2_5	113_2_487	175_2_73	237_5_1	86_5_58	28_2_134	29_5_1	40_2_57	41_5_147	657_2_1	3_03_1	5_2_1	184_2_283	343_2_1	1403_5_80	548_5_1	365_5_120	635_2_40	209_2_43	617_2_65	169_03_6	389_5_1	166_2_1	79_2_1	1454_5_96	1105_5_86	924_2_100
319_2_1288	749_5_610	576_2_86	219_2_272	115_2_167	392_5_169	111_2_186	275_2_5	113_2_470	175_2_70	237_5_1	86_5_65	28_2_133	29_5_1	40_2_58	41_5_144	657_2_1	3_03_1	5_2_1	184_2_284	343_2_1	1403_5_80	548_5_1	365_5_136	635_2_43	209_2_53	617_2_63	169_03_5	389_5_1	166_2_1	79_2_1	1454_5_104	1105_5_102	924_2_98
319_2_1302	749_5_603	576_2_81	219_2_288	115_2_164	392_5_160	111_2_192	275_2_2	113_2_467	175_2_79	237_5_1	86_5_61	28_2_140	29_5_1	40_2_61	41_5_162	657_2_1	3_03_1	5_2_1	184_2_259	343_2_1	1403_5_76	548_5_1	365_5_125	635_2_45	209_2_49	617_2_62	169_03_5	389_5_1	166_2_1	79_2_1	1454_5_95	1105_5_129	924_2_94
319_2_1292	749_5_619	576_2_79	219_2_263	115_2_140	392_5_156	111_2_194	275_2_3	113_2_482	175_2_90	237_5_1	86_5_63	28_2_149	29_5_1	40_2_75	41_5_155	657_2_1	3_03_1	5_2_1	184_2_271	343_2_1	1403_5_65	548_5_1	365_5_126	635_2_41	209_2_46	617_2_67	169_03_3	389_5_1	166_2_1	79_2_1	1454_5_86	1105_5_142	924_2_97
319_2_1315	749_5_619	576_2_65	219_2_270	115_2_151	392_5_138	111_2_197	275_2_1	113_2_514	175_2_93	237_5_1	86_5_60	28_2_141	29_5_1	40_2_80	41_5_151	657_2_1	3_03_1	5_2_1	184_2_265	343_2_1	1403_5_60	548_5_1	365_5_118	635_2_41	209_2_31	617_2_61	169_03_1	389_5_1	166_2_1	79_2_1	1454_5_88	1105_5_154	924_2_96
319_2_1315	749_5_672	576_2_58	219_2_283	115_2_138	392_5_123	111_2_205	275_2_2	113_2_490	175_2_111	237_5_1	86_5_57	28_2_144	29_5_1	40_2_93	41_5_132	657_2_1	5_2_1	184_2_268	343_2_1	1403_5_44	548_5_1	365_5_120	635_2_37	209_2_23	617_2_59	389_5_1	166_2_1	79_2_1	1454_5_80	1105_5_163	924_2_96
319_2_1335	749_5_685	576_2_60	219_2_313	115_2_154	392_5_122	111_2_202	275_2_3	113_2_452	175_2_110	237_5_1	86_5_59	28_2_153	29_5_1	40_2_76	41_5_108	657_2_1	5_2_1	184_2_270	343_2_1	1403_5_43	548_5_1	365_5_116	635_2_43	209_2_22	617_2_57	389_5_1	166_2_1	79_2_1	1454_5_76	1105_5_174	924_2_97
319_2_1307	749_5_695	576_2_54	219_2_309	115_2_177	392_5_114	111_2_201	275_2_3	113_2_477	175_2_109	237_5_1	86_5_59	28_2_167	29_5_1	40_2_72	41_5_112	657_2_1	5_2_1	184_2_274	343_2_1	1403_5_32	548_5_1	365_5_94	635_2_39	209_2_19	617_2_49	389_5_1	166_2_1	79_2_1	1454_5_80	1105_5_168	924_2_93
319_2_1288	749_5_723	576_2_73	219_2_353	115_2_157	392_5_111	111_2_192	275_2_3	113_2_479	175_2_110	237_5_1	86_5_52	28_2_153	29_5_1	40_2_76	41_5_98	657_2_1	5_2_1	184_2_286	343_2_1	1403_5_23	548_5_1	365_5_93	635_2_30	209_2_26	617_2_52	389_5_1	166_2_1	79_2_1	1454_5_87	1105_5_182	924_2_94
319_2_1262	749_5_738	576_2_72	219_2_362	115_2_176	392_5_113	111_2_188	275_2_1	113_2_493	175_2_111	237_5_1	86_5_52	28_2_153	29_5_1	40_2_67	41_5_93	657_2_1	5_2_1	184_2_288	343_2_1	1403_5_24	548_5_1	365_5_84	635_2_35	209_2_22	617_2_56	389_5_1	166_2_1	79_2_1	1454_5_85	1105_5_176	924_2_81
319_2_1265	749_5_734	576_2_69	219_2_362	115_2_169	392_5_116	111_2_186	275_2_1	113_2_517	175_2_107	237_5_1	86_5_61	28_2_151	29_5_1	40_2_65	41_5_92	657_2_1	5_2_1	184_2_287	343_2_1	1403_5_27	548_5_1	365_5_90	635_2_29	209_2_20	617_2_52	389_5_1	166_2_1	79_2_1	1454_5_90	1105_5_169	924_2_72
319_2_1286	749_5_691	576_2_69	219_2_378	115_2_176	392_5_110	111_2_180	113_2_476	175_2_121	237_5_1	86_5_73	28_2_161	29_5_1	40_2_73	41_5_87	657_2_1	5_2_1	184_2_296	343_2_1	1403_5_28	548_5_1	365_5_80	635_2_35	209_2_22	617_2_55	389_5_1	166_2_1	79_2_1	1454_5_81	1105_5_168	924_2_53
319_2_1255	749_5_711	576_2_72	219_2_385	115_2_165	392_5_119	111_2_165	113_2_459	175_2_109	237_5_1	86_5_74	28_2_155	29_5_1	40_2_84	41_5_90	657_2_1	5_2_1	184_2_308	343_2_1	1403_5_33	548_5_1	365_5_92	635_2_32	209_2_19	617_2_57	389_5_1	166_2_1	79_2_1	1454_5_78	1105_5_165	924_2_58
319_2_1241	749_5_706	576_2_72	219_2_398	115_2_160	392_5_121	111_2_157	113_2_444	175_2_104	237_5_1	86_5_82	28_2_152	29_5_1	40_2_94	41_5_107	657_2_1	5_2_1	184_2_312	343_2_1	1403_5_32	548_5_1	365_5_99	635_2_29	209_2_28	617_2_58	389_5_1	166_2_1	79_2_1	1454_5_65	1105_5_167	924_2_57
319_2_1245	749_5_709	576_2_78	219_2_399	115_2_147	392_5_110	111_2_150	113_2_439	175_2_95	237_5_1	86_5_79	28_2_136	29_5_1	40_2_105	41_5_107	657_2_1	5_2_1	184_2_313	343_2_1	1403_5_43	548_5_1	365_5_112	635_2_25	209_2_19	617_2_60	389_5_1	166_2_1	79_2_1	1454_5_61	1105_5_181	924_2_60
319_2_1263	749_5_711	576_2_78	219_2_393	115_2_156	392_5_114	111_2_162	113_2_433	175_2_108	237_5_1	86_5_82	28_2_132	29_5_1	40_2_86	41_5_96	657_2_1	5_2_1	184_2_307	343_2_1	1403_5_46	548_5_1	365_5_108	635_2_29	209_2_11	617_2_60	389_5_1	166_2_1	79_2_1	1454_5_55	1105_5_183	924_2_69
319_2_1235	749_5_715	576_2_86	219_2_385	115_2_160	392_5_117	111_2_154	113_2_419	175_2_126	237_5_1	86_5_77	28_2_143	29_5_1	40_2_87	41_5_105	657_2_1	5_2_1	184_2_308	343_2_1	1403_5_67	548_5_1	365_5_99	635_2_28	209_2_15	617_2_66	389_5_1	166_2_1	79_2_1	1454_5_49	1105_5_187	924_2_63
319_2_1232	749_5_710	576_2_94	219_2_385	115_2_161	392_5_118	111_2_155	113_2_464	175_2_124	237_5_1	86_5_71	28_2_160	29_5_1	40_2_85	41_5_103	657_2_1	5_2_1	184_2_317	343_2_1	1403_5_68	548_5_1	365_5_85	635_2_28	209_2_13	617_2_64	389_5_1	166_2_1	79_2_1	1454_5_43	1105_5_160	924_2_72
319_2_1279	749_5_679	576_2_102	219_2_416	115_2_157	392_5_118	111_2_160	113_2_457	175_2_127	237_5_1	86_5_70	28_2_172	29_5_1	40_2_89	41_5_97	657_2_1	5_2_1	184_2_306	343_2_1	1403_5_61	548_5_1	365_5_87	635_2_29	209_2_9	617_2_70	389_5_1	166_2_1	79_2_1	1454_5_48	1105_5_150	924_2_61
319_2_1280	749_5_682	576_2_109	219_2_456	115_2_157	392_5_108	111_2_149	113_2_415	175_2_133	237_5_1	86_5_71	28_2_153	29_5_1	40_2_99	41_5_96	657_2_1	5_2_1	184_2_328	343_2_1	1403_5_59	548_5_1	365_5_111	635_2_26	209_2_7	617_2_56	389_5_1	166_2_1	79_2_1	1454_5_53	1105_5_143	924_2_56
319_2_1304	749_5_687	576_2_105	219_2_461	115_2_161	392_5_113	111_2_157	113_2_407	175_2_139	237_5_1	86_5_80	28_2_148	29_5_1	40_2_103	41_5_83	657_2_1	5_2_1	184_2_329	343_2_1	1403_5_54	548_5_1	365_5_116	635_2_30	209_2_7	617_2_61	389_5_1	166_2_1	79_2_1	1454_5_53	1105_5_128	924_2_50
319_2_1287	749_5_678	576_2_106	219_2_459	115_2_159	392_5_116	111_2_147	113_2_423	175_2_136	237_5_1	86_5_82	28_2_141	29_5_1	40_2_110	41_5_76	657_2_1	5_2_1	184_2_333	343_2_1	1403_5_54	548_5_1	365_5_124	635_2_35	209_2_8	617_2_53	389_5_1	166_2_1	79_2_1	1454_5_59	1105_5_141	924_2_47
319_2_1286	749_5_701	576_2_107	219_2_473	115_2_156	392_5_118	111_2_130	113_2_394	175_2_159	237_5_1	86_5_85	28_2_146	29_5_1	40_2_106	41_5_65	657_2_1	5_2_1	184_2_315	343_2_1	1403_5_55	548_5_1	365_5_129	635_2_45	209_2_9	617_2_48	389_5_1	166_2_1	79_2_1	1454_5_60	1105_5_154	924_2_43
319_2_1330	749_5_700	576_2_100	219_2_481	115_2_156	392_5_115	111_2_128	113_2_352	175_2_167	237_5_1	86_5_95	28_2_153	29_5_1	40_2_104	41_5_54	657_2_1	5_2_1	184_2_313	343_2_1	1403_5_56	548_5_1	365_5_133	635_2_46	209_2_6	617_2_35	389_5_1	166_2_1	79_2_1	1454_5_58	1105_5_147	924_2_38
319_2_1352	749_5_699	576_2_104	219_2_491	115_2_156	392_5_103	111_2_116	113_2_364	175_2_169	237_5_1	86_5_81	28_2_134	29_5_1	40_2_119	41_5_53	657_2_1	5_2_1	184_2_327	343_2_1	1403_5_53	548_5_1	365_5_126	635_2_62	617_2_39	389_5_1	166_2_1	79_2_1	1454_5_65	1105_5_132	924_2_32
319_2_1334	749_5_698	576_2_100	219_2_477	115_2_165	392_5_98	111_2_122	113_2_364	175_2_158	237_5_1	86_5_78	28_2_147	29_5_1	40_2_117	41_5_59	657_2_1	5_2_1	184_2_348	343_2_1	1403_5_50	548_5_1	365_5_132	635_2_62	617_2_41	389_5_1	166_2_1	79_2_1	1454_5_60	1105_5_141	924_2_28
319_2_1348	749_5_713	576_2_99	219_2_473	115_2_150	392_5_96	111_2_115	113_2_368	175_2_165	237_5_1	86_5_67	28_2_146	29_5_1	40_2_134	41_5_61	657_2_1	5_2_1	184_2_363	343_2_1	1403_5_57	548_5_1	365_5_112	635_2_54	617_2_42	389_5_1	166_2_1	79_2_1	1454_5_60	1105_5_143	924_2_25
319_2_1348	749_5_745	576_2_91	219_2_450	115_2_154	392_5_90	111_2_124	113_2_340	175_2_146	237_5_1	86_5_73	28_2_162	29_5_1	40_2_125	41_5_62	657_2_1	5_2_1	184_2_358	343_2_1	1403_5_62	548_5_1	365_5_109	635_2_57	617_2_48	389_5_1	166_2_1	79_2_1	1454_5_52	1105_5_157	924_2_22
319_2_1356	749_5_760	576_2_84	219_2_438	115_2_161	392_5_92	111_2_127	113_2_349	175_2_145	237_5_1	86_5_68	28_2_145	29_5_1	40_2_132	41_5_62	657_2_1	5_2_1	184_2_347	343_2_1	1403_5_70	548_5_1	365_5_111	635_2_55	617_2_55	389_5_1	166_2_1	79_2_1	1454_5_49	1105_5_160	924_2_22
319_2_1325	749_5_747	576_2_78	219_2_455	115_2_163	392_5_87	111_2_124	113_2_351	175_2_136	237_5_1	86_5_78	28_2_137	29_5_1	40_2_126	41_5_57	657_2_1	5_2_1	184_2_372	343_2_1	1403_5_74	548_5_1	365_5_121	635_2_55	617_2_43	389_5_1	166_2_1	79_2_1	1454_5_45	1105_5_170	924_2_20
319_2_1362	749_5_704	576_2_70	219_2_423	115_2_167	392_5_85	111_2_139	113_2_330	175_2_139	237_5_1	86_5_72	28_2_146	29_5_1	40_2_129	41_5_62	657_2_1	5_2_1	184_2_374	343_2_1	1403_5_84	548_5_1	365_5_134	635_2_59	617_2_53	389_5_1	166_2_1	79_2_1	1454_5_35	1105_5_158	924_2_17
319_2_1360	749_5_713	576_2_77	219_2_410	115_2_162	392_5_81	111_2_135	113_2_348	175_2_150	237_5_1	86_5_59	28_2_136	29_5_1	40_2_145	41_5_63	657_2_1	5_2_1	184_2_363	343_2_1	1403_5_86	548_5_1	365_5_140	635_2_61	617_2_55	389_5_1	166_2_1	79_2_1	1454_5_26	1105_5_155	924_2_18
319_2_1349	749_5_759	576_2_82	219_2_408	115_2_169	392_5_81	111_2_143	113_2_329	175_2_152	237_5_1	86_5_51	28_2_125	29_5_1	40_2_141	41_5_51	657_2_1	5_2_1	184_2_366	343_2_1	1403_5_102	548_5_1	365_5_140	635_2_67	617_2_53	389_5_1	166_2_1	79_2_1	1454_5_24	1105_5_155	924_2_14
319_2_1333	749_5_794	576_2_86	219_2_405	115_2_158	392_5_71	111_2_135	113_2_337	175_2_167	237_5_1	86_5_61	28_2_124	29_5_1	40_2_145	41_5_46	657_2_1	5_2_1	184_2_357	343_2_1	1403_5_95	548_5_1	365_5_137	635_2_69	617_2_52	389_5_1	166_2_1	79_2_1	1454_5_27	1105_5_136	924_2_10
319_2_1330	749_5_799	576_2_81	219_2_397	115_2_160	392_5_73	111_2_144	113_2_322	175_2_143	237_5_1	86_5_79	28_2_139	29_5_1	40_2_131	41_5_36	657_2_1	5_2_1	184_2_388	343_2_1	1403_5_97	548_5_1	365_5_118	635_2_86	617_2_40	389_5_1	166_2_1	79_2_1	1454_5_32	1105_5_134	924_2_8
319_2_1341	749_5_768	576_2_91	219_2_374	115_2_158	392_5_86	111_2_150	113_2_335	175_2_141	237_5_1	86_5_87	28_2_139	29_5_1	40_2_115	41_5_32	657_2_1	5_2_1	184_2_361	343_2_1	1403_5_99	548_5_1	365_5_125	635_2_89	617_2_34	389_5_1	166_2_1	79_2_1	1454_5_40	1105_5_155	924_2_10
319_2_1343	749_5_788	576_2_96	219_2_381	115_2_162	392_5_89	111_2_167	113_2_310	175_2_136	237_5_1	86_5_90	28_2_136	29_5_1	40_2_117	41_5_26	657_2_1	5_2_1	184_2_338	343_2_1	1403_5_109	548_5_1	365_5_128	635_2_76	617_2_28	389_5_1	166_2_1	79_2_1	1454_5_46	1105_5_186	924_2_10
319_2_1325	749_5_784	576_2_99	219_2_362	115_2_174	392_5_94	111_2_162	113_2_316	175_2_137	237_5_1	86_5_83	28_2_150	29_5_1	40_2_110	41_5_23	657_2_1	5_2_1	184_2_342	343_2_1	1403_5_121	548_5_1	365_5_119	635_2_78	617_2_30	389_5_1	166_2_1	79_2_1	1454_5_46	1105_5_180	924_2_5
319_2_1341	749_5_760	576_2_106	219_2_357	115_2_164	392_5_90	111_2_161	113_2_345	175_2_147	237_5_1	86_5_85	28_2_137	29_5_1	40_2_112	41_5_22	657_2_1	5_2_1	184_2_349	343_2_1	1403_5_123	548_5_1	365_5_111	635_2_65	617_2_24	389_5_1	166_2_1	79_2_1	1454_5_41	1105_5_167	924_2_5
319_2_1338	749_5_773	576_2_103	219_2_348	115_2_170	392_5_94	111_2_167	113_2_344	175_2_145	237_5_1	86_5_78	28_2_133	29_5_1	40_2_95	41_5_20	657_2_1	5_2_1	184_2_371	343_2_1	1403_5_117	548_5_1	365_5_126	635_2_66	617_2_25	389_5_1	166_2_1	79_2_1	1454_5_36	1105_5_154	924_2_9
319_2_1350	749_5_765	576_2_107	219_2_350	115_2_171	392_5_86	111_2_165	113_2_359	175_2_161	237_5_1	86_5_84	28_2_131	29_5_1	40_2_92	41_5_11	657_2_1	5_2_1	184_2_408	343_2_1	1403_5_121	548_5_1	365_5_107	635_2_64	617_2_17	389_5_1	166_2_1	79_2_1	1454_5_36	1105_5_137	924_2_9
319_2_1373	749_5_756	576_2_105	219_2_333	115_2_152	392_5_94	111_2_173	113_2_323	175_2_160	237_5_1	86_5_92	28_2_140	29_5_1	40_2_104	41_5_4	657_2_1	5_2_1	184_2_428	343_2_1	1403_5_125	548_5_1	365_5_109	635_2_78	617_2_18	389_5_1	166_2_1	79_2_1	1454_5_31	1105_5_128	924_2_7
319_2_1368	749_5_753	576_2_109	219_2_348	115_2_154	392_5_100	111_2_151	113_2_311	175_2_152	237_5_1	86_5_86	28_2_144	29_5_1	40_2_98	41_5_5	657_2_1	5_2_1	184_2_460	343_2_1	1403_5_128	548_5_1	365_5_119	635_2_77	617_2_18	389_5_1	166_2_1	79_2_1	1454_5_33	1105_5_126	924_2_4
319_2_1385	749_5_747	576_2_105	219_2_336	115_2_163	392_5_96	111_2_148	113_2_323	175_2_146	237_5_1	86_5_92	28_2_140	29_5_1	40_2_95	41_5_7	657_2_1	5_2_1	184_2_459	343_2_1	1403_5_102	548_5_1	365_5_152	635_2_74	617_2_20	389_5_1	166_2_1	79_2_1	1454_5_31	1105_5_110	924_2_2
319_2_1361	749_5_734	576_2_93	219_2_349	115_2_176	392_5_99	111_2_133	113_2_326	175_2_134	237_5_1	86_5_93	28_2_166	29_5_1	40_2_103	41_5_9	657_2_1	5_2_1	184_2_463	343_2_1	1403_5_112	548_5_1	365_5_166	635_2_76	617_2_20	389_5_1	166_2_1	79_2_1	1454_5_31	1105_5_110	924_2_1
319_2_1340	749_5_741	576_2_100	219_2_352	115_2_178	392_5_91	111_2_118	113_2_323	175_2_131	237_5_1	86_5_89	28_2_167	29_5_1	40_2_102	41_5_10	657_2_1	5_2_1	184_2_457	343_2_1	1403_5_112	548_5_1	365_5_183	635_2_79	617_2_23	389_5_1	166_2_1	79_2_1	1454_5_31	1105_5_123	924_2_2
319_2_1308	749_5_726	576_2_106	219_2_360	115_2_176	392_5_73	111_2_115	113_2_339	175_2_122	237_5_1	86_5_89	28_2_175	29_5_1	40_2_109	41_5_9	657_2_1	5_2_1	184_2_460	343_2_1	1403_5_111	548_5_1	365_5_200	635_2_76	617_2_24	389_5_1	166_2_1	79_2_1	1454_5_39	1105_5_124	924_2_2
319_2_1298	749_5_732	576_2_97	219_2_368	115_2_159	392_5_71	111_2_117	113_2_305	175_2_121	237_5_1	86_5_90	28_2_181	29_5_1	40_2_121	41_5_8	657_2_1	5_2_1	184_2_463	343_2_1	1403_5_114	548_5_1	365_5_213	635_2_81	617_2_18	389_5_1	166_2_1	79_2_1	1454_5_41	1105_5_125	924_2_1
319_2_1279	749_5_722	576_2_101	219_2_373	115_2_168	392_5_66	111_2_127	113_2_308	175_2_124	237_5_1	86_5_102	28_2_179	29_5_1	40_2_115	41_5_7	657_2_1	5_2_1	184_2_454	343_2_1	1403_5_105	548_5_1	365_5_238	635_2_76	617_2_16	389_5_1	166_2_1	79_2_1	1454_5_42	1105_5_128	924_2_1
319_2_1278	749_5_719	576_2_90	219_2_371	115_2_156	392_5_58	111_2_124	113_2_294	175_2_110	237_5_1	86_5_103	28_2_183	29_5_1	40_2_124	41_5_4	5_2_1	184_2_486	343_2_1	1403_5_93	548_5_1	365_5_269	635_2_82	617_2_9	389_5_1	166_2_1	79_2_1	1454_5_53	1105_5_122
319_2_1247	749_5_700	576_2_87	219_2_374	115_2_154	392_5_52	111_2_136	113_2_306	175_2_107	237_5_1	86_5_97	28_2_184	29_5_1	40_2_131	41_5_2	5_2_1	184_2_465	343_2_1	1403_5_97	548_5_1	365_5_288	635_2_72	617_2_13	389_5_1	166_2_1	79_2_1	1454_5_65	1105_5_124
319_2_1189	749_5_696	576_2_84	219_2_397	115_2_149	392_5_43	111_2_137	113_2_308	175_2_95	237_5_1	86_5_97	28_2_194	29_5_1	40_2_132	41_5_2	5_2_1	184_2_462	343_2_1	1403_5_86	548_5_1	365_5_284	635_2_75	617_2_17	389_5_1	166_2_1	79_2_1	1454_5_74	1105_5_118
319_2_1201	749_5_681	576_2_81	219_2_403	115_2_142	392_5_37	111_2_136	113_2_316	175_2_90	237_5_1	86_5_100	28_2_210	29_5_1	40_2_145	41_5_1	5_2_1	184_2_465	343_2_1	1403_5_90	548_5_1	365_5_263	635_2_68	617_2_18	389_5_1	166_2_1	79_2_1	1454_5_80	1105_5_124
319_2_1174	749_5_696	576_2_87	219_2_366	115_2_129	392_5_29	111_2_154	113_2_302	175_2_96	237_5_1	86_5_104	28_2_231	29_5_1	40_2_147	5_2_1	184_2_495	343_2_1	1403_5_79	548_5_1	365_5_283	635_2_67	617_2_20	389_5_1	166_2_1	79_2_1	1454_5_72	1105_5_115
319_2_1198	749_5_690	576_2_95	219_2_372	115_2_129	392_5_26	111_2_155	113_2_276	175_2_98	237_5_1	86_5_106	28_2_234	29_5_1	40_2_147	5_2_1	184_2_504	343_2_1	1403_5_78	548_5_1	365_5_299	635_2_73	617_2_14	389_5_1	166_2_1	79_2_1	1454_5_75	1105_5_92
319_2_1227	749_5_698	576_2_107	219_2_370	115_2_133	392_5_28	111_2_165	113_2_273	175_2_108	237_5_1	86_5_105	28_2_240	29_5_1	40_2_134	5_2_1	184_2_489	343_2_1	1403_5_70	548_5_1	365_5_305	635_2_73	617_2_19	389_5_1	166_2_1	79_2_1	1454_5_75	1105_5_88
319_2_1235	749_5_691	576_2_104	219_2_368	115_2_141	392_5_19	111_2_157	113_2_300	175_2_115	237_5_1	86_5_99	28_2_239	29_5_1	40_2_128	5_2_1	184_2_480	343_2_1	1403_5_71	548_5_1	365_5_318	635_2_67	617_2_21	389_5_1	166_2_1	79_2_1	1454_5_80	1105_5_82
319_2_1230	749_5_683	576_2_118	219_2_366	115_2_134	392_5_19	111_2_166	113_2_300	175_2_103	237_5_1	86_5_115	28_2_241	29_5_1	40_2_134	5_2_1	184_2_482	343_2_1	1403_5_71	548_5_1	365_5_326	635_2_73	617_2_17	389_5_1	166_2_1	79_2_1	1454_5_70	1105_5_88
319_2_1211	749_5_681	576_2_125	219_2_391	115_2_130	392_5_14	111_2_173	113_2_292	175_2_127	237_5_1	86_5_102	28_2_254	29_5_1	40_2_133	5_2_1	184_2_470	343_2_1	1403_5_70	548_5_1	365_5_336	635_2_65	617_2_15	389_5_1	166_2_1	79_2_1	1454_5_53	1105_5_90
319_2_1210	749_5_682	576_2_121	219_2_373	115_2_132	392_5_13	111_2_166	113_2_307	175_2_129	237_5_1	86_5_108	28_2_244	29_5_1	40_2_152	5_2_1	184_2_477	343_2_1	1403_5_75	548_5_1	365_5_333	635_2_69	617_2_9	389_5_1	166_2_1	79_2_1	1454_5_48	1105_5_80
319_2_1248	749_5_679	576_2_112	219_2_371	115_2_129	392_5_12	111_2_156	113_2_301	175_2_143	237_5_1	86_5_113	28_2_232	29_5_1	40_2_147	5_2_1	184_2_481	343_2_1	1403_5_86	548_5_1	365_5_336	635_2_63	617_2_5	389_5_1	166_2_1	79_2_1	1454_5_40	1105_5_60
319_2_1261	749_5_681	576_2_107	219_2_344	115_2_126	392_5_11	111_2_166	113_2_311	175_2_138	237_5_1	86_5_109	28_2_248	29_5_1	40_2_137	5_2_1	184_2_487	343_2_1	1403_5_79	548_5_1	365_5_362	635_2_68	617_2_2	389_5_1	166_2_1	79_2_1	1454_5_40	1105_5_54
319_2_1198	749_5_698	576_2_114	219_2_377	115_2_120	392_5_11	111_2_171	113_2_301	175_2_147	237_5_1	86_5_124	28_2_267	29_5_1	40_2_138	5_2_1	184_2_465	343_2_1	1403_5_77	548_5_1	365_5_345	635_2_61	617_2_1	389_5_1	166_2_1	79_2_1	1454_5_35	1105_5_43
319_2_1208	749_5_673	576_2_118	219_2_381	115_2_127	392_5_12	111_2_176	113_2_300	175_2_138	237_5_1	86_5_117	28_2_257	29_5_1	40_2_133	5_2_1	184_2_482	343_2_1	1403_5_78	548_5_1	365_5_348	635_2_71	617_2_1	389_5_1	166_2_1	79_2_1	1454_5_33	1105_5_46
319_2_1164	749_5_693	576_2_134	219_2_392	115_2_137	392_5_7	111_2_175	113_2_300	175_2_131	237_5_1	86_5_110	28_2_252	29_5_1	40_2_138	5_2_1	184_2_458	1403_5_83	548_5_1	365_5_353	635_2_66	389_5_1	166_2_1	79_2_1	1454_5_28	1105_5_49
319_2_1176	749_5_694	576_2_130	219_2_378	115_2_130	392_5_4	111_2_179	113_2_290	175_2_128	237_5_1	86_5_98	28_2_254	29_5_1	40_2_138	5_2_1	184_2_462	1403_5_87	548_5_1	365_5_369	635_2_69	389_5_1	166_2_1	79_2_1	1454_5_29	1105_5_58
319_2_1162	749_5_734	576_2_130	219_2_372	115_2_129	392_5_1	111_2_176	113_2_286	175_2_120	237_5_1	86_5_85	28_2_248	29_5_1	40_2_138	5_2_1	184_2_464	1403_5_98	548_5_1	365_5_391	635_2_69	389_5_1	166_2_1	79_2_1	1454_5_34	1105_5_61
319_2_1184	749_5_746	576_2_137	219_2_384	115_2_134	111_2_166	113_2_282	175_2_120	86_5_78	28_2_234	29_5_1	40_2_141	5_2_1	184_2_438	1403_5_90	548_5_1	365_5_397	635_2_64	389_5_1	166_2_1	79_2_1	1454_5_46	1105_5_57
319_2_1175	749_5_760	576_2_122	219_2_404	115_2_124	111_2_152	113_2_262	175_2_99	86_5_78	28_2_245	29_5_1	40_2_144	5_2_1	184_2_466	1403_5_89	548_5_1	365_5_406	635_2_68	389_5_1	166_2_1	79_2_1	1454_5_46	1105_5_77
319_2_1185	749_5_768	576_2_125	219_2_422	115_2_116	111_2_148	113_2_267	175_2_102	86_5_84	28_2_215	29_5_1	40_2_157	5_2_1	184_2_467	1403_5_80	548_5_1	365_5_410	635_2_71	389_5_1	166_2_1	79_2_1	1454_5_36	1105_5_63
319_2_1165	749_5_756	576_2_129	219_2_415	115_2_116	111_2_162	113_2_283	175_2_95	86_5_95	28_2_209	29_5_1	40_2_153	5_2_1	184_2_465	1403_5_70	548_5_1	365_5_409	635_2_69	389_5_1	166_2_1	79_2_1	1454_5_41	1105_5_67
319_2_1162	749_5_771	576_2_121	219_2_413	115_2_119	111_2_163	113_2_275	175_2_95	86_5_102	28_2_205	29_5_1	40_2_162	5_2_1	184_2_456	1403_5_65	548_5_1	365_5_382	635_2_68	389_5_1	166_2_1	79_2_1	1454_5_31	1105_5_80
319_2_1133	749_5_770	576_2_125	219_2_427	115_2_107	111_2_155	113_2_295	175_2_94	86_5_110	28_2_212	29_5_1	40_2_165	5_2_1	184_2_449	1403_5_59	548_5_1	365_5_376	635_2_68	389_5_1	166_2_1	79_2_1	1454_5_30	1105_5_73
319_2_1150	749_5_801	576_2_124	219_2_411	115_2_101	111_2_162	113_2_279	175_2_97	86_5_118	28_2_203	29_5_1	40_2_163	5_2_1	184_2_457	1403_5_62	548_5_1	365_5_380	635_2_64	389_5_1	166_2_1	79_2_1	1454_5_31	1105_5_63
319_2_1144	749_5_809	576_2_128	219_2_409	115_2_90	111_2_163	113_2_274	175_2_101	86_5_115	28_2_173	29_5_1	40_2_150	5_2_1	184_2_484	1403_5_62	548_5_1	365_5_375	635_2_61	389_5_1	166_2_1	79_2_1	1454_5_37	1105_5_63
319_2_1140	749_5_816	576_2_127	219_2_409	115_2_79	111_2_166	113_2_273	175_2_102	86_5_118	28_2_187	29_5_1	40_2_129	5_2_1	184_2_469	1403_5_60	548_5_1	365_5_379	635_2_56	389_5_1	166_2_1	79_2_1	1454_5_37	1105_5_63
319_2_1182	749_5_819	576_2_135	219_2_389	115_2_88	111_2_179	113_2_259	175_2_106	86_5_94	28_2_182	29_5_1	40_2_122	5_2_1	184_2_482	1403_5_59	548_5_1	365_5_373	635_2_56	389_5_1	166_2_1	79_2_1	1454_5_36	1105_5_68
319_2_1197	749_5_816	576_2_138	219_2_399	115_2_84	111_2_185	113_2_240	175_2_100	86_5_89	28_2_183	29_5_1	40_2_113	5_2_1	184_2_486	1403_5_65	548_5_1	365_5_379	635_2_58	389_5_1	166_2_1	79_2_1	1454_5_33	1105_5_64
319_2_1223	749_5_802	576_2_129	219_2_391	115_2_88	111_2_181	113_2_221	175_2_97	86_5_87	28_2_187	29_5_1	40_2_111	5_2_1	184_2_506	1403_5_67	548_5_1	365_5_378	635_2_62	389_5_1	166_2_1	79_2_1	1454_5_37	1105_5_74
319_2_1202	749_5_808	576_2_134	219_2_413	115_2_87	111_2_189	113_2_218	175_2_92	86_5_70	28_2_190	29_5_1	40_2_103	5_2_1	184_2_508	1403_5_69	548_5_1	365_5_364	635_2_79	389_5_1	166_2_1	79_2_1	1454_5_44	1105_5_79
319_2_1215	749_5_766	576_2_125	219_2_413	115_2_90	111_2_189	113_2_251	175_2_97	86_5_66	28_2_220	29_5_1	40_2_90	5_2_1	184_2_491	1403_5_87	548_5_1	365_5_363	635_2_84	389_5_1	166_2_1	79_2_1	1454_5_45	1105_5_79
319_2_1184	749_5_760	576_2_140	219_2_420	115_2_92	111_2_190	113_2_253	175_2_106	86_5_73	28_2_221	29_5_1	40_2_98	5_2_1	184_2_482	1403_5_98	548_5_1	365_5_362	635_2_78	389_5_1	166_2_1	79_2_1	1454_5_49	1105_5_69
319_2_1193	749_5_756	576_2_125	219_2_438	115_2_92	111_2_189	113_2_243	175_2_100	86_5_77	28_2_224	29_5_1	40_2_84	5_2_1	184_2_504	1403_5_86	548_5_1	365_5_373	635_2_80	389_5_1	166_2_1	79_2_1	1454_5_53	1105_5_68
319_2_1164	749_5_782	576_2_139	219_2_444	115_2_83	111_2_187	113_2_264	175_2_106	86_5_71	28_2_202	29_5_1	40_2_87	5_2_1	184_2_517	1403_5_88	548_5_1	365_5_385	635_2_82	389_5_1	166_2_1	79_2_1	1454_5_52	1105_5_46
319_2_1197	749_5_772	576_2_136	219_2_444	115_2_97	111_2_186	113_2_262	175_2_109	86_5_83	28_2_195	29_5_1	40_2_86	5_2_1	184_2_522	1403_5_84	548_5_1	365_5_359	635_2_75	389_5_1	166_2_1	79_2_1	1454_5_45	1105_5_51
319_2_1204	749_5_769	576_2_147	219_2_423	115_2_92	111_2_188	113_2_284	175_2_115	86_5_87	28_2_193	29_5_1	40_2_82	5_2_1	184_2_523	1403_5_89	548_5_1	365_5_345	635_2_75	389_5_1	166_2_1	79_2_1	1454_5_47	1105_5_45
319_2_1207	749_5_782	576_2_144	219_2_410	115_2_96	111_2_190	113_2_287	175_2_103	86_5_93	28_2_181	29_5_1	40_2_71	5_2_1	184_2_529	1403_5_73	548_5_1	365_5_344	635_2_92	389_5_1	166_2_1	79_2_1	1454_5_45	1105_5_52
319_2_1190	749_5_787	576_2_149	219_2_428	115_2_92	111_2_195	113_2_275	175_2_104	86_5_80	28_2_177	29_5_1	40_2_73	5_2_1	184_2_512	1403_5_70	548_5_1	365_5_360	635_2_93	389_5_1	166_2_1	79_2_1	1454_5_42	1105_5_53
319_2_1155	749_5_807	576_2_166	219_2_436	115_2_77	111_2_188	113_2_274	175_2_99	86_5_67	28_2_174	29_5_1	40_2_89	5_2_1	184_2_506	1403_5_74	548_5_1	365_5_370	635_2_92	389_5_1	166_2_1	79_2_1	1454_5_40	1105_5_52
319_2_1145	749_5_814	576_2_164	219_2_424	115_2_78	111_2_178	113_2_268	175_2_90	86_5_67	28_2_170	29_5_1	40_2_94	5_2_1	184_2_527	1403_5_72	548_5_1	365_5_384	635_2_86	389_5_1	166_2_1	79_2_1	1454_5_44	1105_5_47
319_2_1150	749_5_802	576_2_165	219_2_430	115_2_81	111_2_173	113_2_245	175_2_80	86_5_74	28_2_176	29_5_1	40_2_88	5_2_1	184_2_526	1403_5_84	548_5_1	365_5_381	635_2_91	389_5_1	166_2_1	79_2_1	1454_5_42	1105_5_48
319_2_1158	749_5_813	576_2_170	219_2_436	115_2_74	111_2_190	113_2_254	175_2_80	86_5_78	28_2_161	29_5_1	40_2_87	5_2_1	184_2_527	1403_5_94	548_5_1	365_5_387	635_2_85	389_5_1	166_2_1	79_2_1	1454_5_42	1105_5_47
319_2_1194	749_5_772	576_2_159	219_2_404	115_2_68	111_2_195	113_2_251	175_2_82	86_5_76	28_2_170	29_5_1	40_2_104	5_2_1	184_2_532	1403_5_92	548_5_1	365_5_414	635_2_95	389_5_1	166_2_1	79_2_1	1454_5_38	1105_5_39
319_2_1235	749_5_762	576_2_163	219_2_376	115_2_73	111_2_189	113_2_242	175_2_67	86_5_75	28_2_148	29_5_1	40_2_110	5_2_1	184_2_529	1403_5_91	548_5_1	365_5_433	635_2_99	389_5_1	166_2_1	79_2_1	1454_5_32	1105_5_29
319_2_1254	749_5_761	576_2_156	219_2_365	115_2_76	111_2_179	113_2_249	175_2_59	86_5_64	28_2_153	29_5_1	40_2_119	5_2_1	184_2_515	1403_5_89	548_5_1	365_5_436	635_2_103	389_5_1	166_2_1	79_2_1	1454_5_35	1105_5_19
319_2_1246	749_5_780	576_2_160	219_2_331	115_2_70	111_2_187	113_2_267	175_2_54	86_5_64	28_2_149	29_5_1	40_2_126	5_2_1	184_2_504	1403_5_95	548_5_1	365_5_436	635_2_125	389_5_1	166_2_1	79_2_1	1454_5_30	1105_5_8
319_2_1278	749_5_767	576_2_167	219_2_319	115_2_68	111_2_181	113_2_279	175_2_53	86_5_64	28_2_158	29_5_1	40_2_126	5_2_1	184_2_514	1403_5_89	548_5_1	365_5_443	635_2_114	389_5_1	166_2_1	79_2_1	1454_5_30	1105_5_9
319_2_1301	749_5_743	576_2_180	219_2_342	115_2_63	111_2_178	113_2_295	175_2_52	86_5_64	28_2_153	29_5_1	40_2_129	5_2_1	184_2_494	1403_5_74	548_5_1	365_5_438	635_2_124	389_5_1	166_2_1	79_2_1	1454_5_19	1105_5_12
319_2_1289	749_5_732	576_2_181	219_2_322	115_2_57	111_2_172	113_2_306	175_2_52	86_5_82	28_2_157	29_5_1	40_2_140	5_2_1	184_2_504	1403_5_73	548_5_1	365_5_441	635_2_111	389_5_1	166_2_1	79_2_1	1454_5_19	1105_5_9
319_2_1290	749_5_759	576_2_176	219_2_297	115_2_56	111_2_161	113_2_328	175_2_58	86_5_84	28_2_161	29_5_1	40_2_132	5_2_1	184_2_506	1403_5_73	548_5_1	365_5_422	635_2_112	389_5_1	166_2_1	79_2_1	1454_5_15	1105_5_12
319_2_1285	749_5_759	576_2_180	219_2_311	115_2_69	111_2_155	113_2_336	175_2_61	86_5_87	28_2_142	29_5_1	40_2_142	5_2_1	184_2_503	1403_5_85	548_5_1	365_5_406	635_2_112	389_5_1	166_2_1	79_2_1	1454_5_6	1105_5_15
319_2_1287	749_5_758	576_2_181	219_2_337	115_2_72	111_2_152	113_2_336	175_2_56	86_5_90	28_2_146	29_5_1	40_2_147	5_2_1	184_2_492	1403_5_91	548_5_1	365_5_405	635_2_115	389_5_1	166_2_1	79_2_1	1454_5_3	1105_5_17
319_2_1285	749_5_762	576_2_202	219_2_335	115_2_72	111_2_160	113_2_325	175_2_55	86_5_78	28_2_140	29_5_1	40_2_126	5_2_1	184_2_490	1403_5_113	548_5_1	365_5_416	635_2_121	389_5_1	166_2_1	79_2_1	1454_5_3	1105_5_24
319_2_1304	749_5_716	576_2_211	219_2_329	115_2_80	111_2_163	113_2_339	175_2_54	86_5_83	28_2_157	29_5_1	40_2_117	5_2_1	184_2_493	1403_5_103	548_5_1	365_5_434	635_2_107	389_5_1	166_2_1	79_2_1	1454_5_7	1105_5_24
319_2_1283	749_5_682	576_2_220	219_2_329	115_2_84	111_2_162	113_2_356	175_2_62	86_5_90	28_2_162	29_5_1	40_2_119	5_2_1	184_2_501	1403_5_103	548_5_1	365_5_444	635_2_105	389_5_1	166_2_1	79_2_1	1454_5_3	1105_5_14
319_2_1300	749_5_662	576_2_224	219_2_327	115_2_84	111_2_164	113_2_334	175_2_48	86_5_79	28_2_148	29_5_1	40_2_117	5_2_1	184_2_497	1403_5_116	548_5_1	365_5_477	635_2_115	389_5_1	166_2_1	79_2_1	1454_5_9	1105_5_8
319_2_1313	749_5_638	576_2_231	219_2_317	115_2_75	111_2_158	113_2_330	175_2_48	86_5_79	28_2_144	29_5_1	40_2_126	5_2_1	184_2_517	1403_5_140	548_5_1	365_5_468	635_2_110	389_5_1	166_2_1	79_2_1	1454_5_9	1105_5_10
319_2_1339	749_5_650	576_2_218	219_2_312	115_2_83	111_2_151	113_2_320	175_2_48	86_5_68	28_2_146	29_5_1	40_2_123	5_2_1	184_2_504	1403_5_137	548_5_1	365_5_481	635_2_120	389_5_1	166_2_1	79_2_1	1454_5_11	1105_5_11
319_2_1381	749_5_691	576_2_209	219_2_306	115_2_83	111_2_155	113_2_291	175_2_54	86_5_60	28_2_142	29_5_1	40_2_105	5_2_1	184_2_485	1403_5_143	548_5_1	365_5_480	635_2_127	389_5_1	166_2_1	79_2_1	1454_5_8	1105_5_8
319_2_1383	749_5_685	576_2_236	219_2_300	115_2_83	111_2_148	113_2_307	175_2_52	86_5_64	28_2_130	29_5_1	40_2_101	5_2_1	184_2_453	1403_5_140	548_5_1	365_5_498	635_2_126	389_5_1	166_2_1	79_2_1	1454_5_3	1105_5_5
319_2_1425	749_5_692	576_2_235	219_2_286	115_2_95	111_2_134	113_2_294	175_2_45	86_5_68	28_2_119	29_5_1	40_2_89	5_2_1	184_2_461	1403_5_139	548_5_1	365_5_491	635_2_128	389_5_1	166_2_1	79_2_1	1454_5_1	1105_5_3
319_2_1466	635_2_133	113_2_277	749_5_690	28_2_124	576_2_233	40_2_106	219_2_267	115_2_97	111_2_135	184_2_454	389_5_1	1403_5_140	5_2_1	175_2_50	365_5_489	86_5_63	166_2_1	79_2_1
319_2_1489	635_2_131	113_2_264	749_5_677	28_2_143	576_2_194	40_2_95	219_2_248	115_2_107	111_2_140	184_2_465	389_5_1	1403_5_141	5_2_1	175_2_48	365_5_505	86_5_78	166_2_1	79_2_1
319_2_1518	635_2_131	113_2_268	749_5_656	28_2_121	576_2_198	40_2_94	219_2_231	115_2_114	111_2_130	184_2_487	389_5_1	1403_5_122	5_2_1	175_2_45	365_5_513	86_5_78	166_2_1	79_2_1
319_2_1504	635_2_128	113_2_274	749_5_669	28_2_129	576_2_195	40_2_84	219_2_224	115_2_116	111_2_140	184_2_471	389_5_1	1403_5_125	5_2_1	175_2_38	365_5_530	86_5_69	166_2_1	79_2_1
319_2_1522	635_2_135	113_2_277	749_5_715	28_2_114	576_2_204	40_2_66	219_2_211	115_2_120	111_2_129	184_2_468	389_5_1	1403_5_112	5_2_1	175_2_30	365_5_525	86_5_67	166_2_1	79_2_1
319_2_1479	635_2_135	113_2_297	749_5_756	28_2_110	576_2_188	40_2_72	219_2_208	115_2_130	111_2_132	184_2_448	389_5_1	1403_5_121	5_2_1	175_2_29	365_5_522	86_5_65	166_2_1	79_2_1
319_2_1498	635_2_129	113_2_278	749_5_753	28_2_125	576_2_189	40_2_77	219_2_225	115_2_121	111_2_133	184_2_445	389_5_1	1403_5_129	5_2_1	175_2_26	365_5_499	86_5_59	166_2_1	79_2_1
319_2_1454	635_2_138	113_2_258	749_5_736	28_2_140	576_2_179	40_2_71	219_2_230	115_2_117	111_2_131	184_2_441	389_5_1	1403_5_137	5_2_1	175_2_20	365_5_521	86_5_59	166_2_1	79_2_1
319_2_1462	635_2_140	113_2_268	749_5_713	28_2_139	576_2_182	40_2_71	219_2_220	115_2_117	111_2_119	184_2_459	389_5_1	1403_5_152	5_2_1	175_2_19	365_5_517	86_5_60	166_2_1	79_2_1
319_2_1430	635_2_136	113_2_287	749_5_733	28_2_128	576_2_194	40_2_79	219_2_214	115_2_120	111_2_118	184_2_486	389_5_1	1403_5_154	5_2_1	175_2_20	365_5_516	86_5_57	166_2_1	79_2_1
319_2_1461	635_2_139	113_2_293	749_5_712	28_2_128	576_2_177	40_2_70	219_2_210	115_2_121	111_2_117	184_2_498	389_5_1	1403_5_153	5_2_1	175_2_19	365_5_490	86_5_65	166_2_1	79_2_1
319_2_1426	635_2_140	113_2_294	749_5_695	28_2_120	576_2_174	40_2_70	219_2_247	115_2_129	111_2_117	184_2_485	389_5_1	1403_5_159	5_2_1	175_2_17	365_5_491	86_5_71	166_2_1	79_2_1
319_2_1462	635_2_156	113_2_316	749_5_682	28_2_118	576_2_165	40_2_63	219_2_236	115_2_131	111_2_128	184_2_469	389_5_1	1403_5_158	5_2_1	175_2_16	365_5_497	86_5_65	166_2_1	79_2_1
319_2_1436	635_2_163	113_2_324	749_5_654	28_2_131	576_2_169	40_2_59	219_2_229	115_2_130	111_2_143	184_2_448	389_5_1	1403_5_169	5_2_1	175_2_21	365_5_513	86_5_69	166_2_1	79_2_1
319_2_1439	635_2_145	113_2_343	749_5_674	28_2_115	576_2_157	40_2_67	219_2_237	115_2_134	111_2_135	184_2_452	389_5_1	1403_5_169	5_2_1	175_2_20	365_5_523	86_5_70	166_2_1	79_2_1
319_2_1446	635_2_143	113_2_352	749_5_697	28_2_117	576_2_165	40_2_63	219_2_214	115_2_122	111_2_143	184_2_446	389_5_1	1403_5_179	5_2_1	175_2_24	365_5_493	86_5_77	166_2_1	79_2_1
319_2_1408	635_2_136	113_2_345	749_5_690	28_2_132	576_2_155	40_2_65	219_2_203	115_2_137	111_2_145	184_2_456	389_5_1	1403_5_192	5_2_1	175_2_35	365_5_491	86_5_77	166_2_1	79_2_1
319_2_1418	635_2_139	113_2_337	749_5_700	28_2_136	576_2_153	40_2_68	219_2_205	115_2_146	111_2_139	184_2_460	389_5_1	1403_5_181	5_2_1	175_2_33	365_5_490	86_5_83	166_2_1	79_2_1
319_2_1399	635_2_130	113_2_339	749_5_725	28_2_146	576_2_146	40_2_68	219_2_211	115_2_161	111_2_136	184_2_462	389_5_1	1403_5_173	5_2_1	175_2_29	365_5_493	86_5_81	166_2_1	79_2_1
319_2_1348	635_2_125	113_2_336	749_5_739	28_2_139	576_2_147	40_2_77	219_2_229	115_2_171	111_2_141	184_2_455	389_5_1	1403_5_148	5_2_1	175_2_32	365_5_491	86_5_71	166_2_1	79_2_1
319_2_1358	635_2_129	113_2_333	749_5_731	28_2_130	576_2_149	40_2_63	219_2_223	115_2_178	111_2_130	184_2_458	389_5_1	1403_5_149	5_2_1	175_2_34	365_5_520	86_5_80	166_2_1	79_2_1
319_2_1361	635_2_116	113_2_326	749_5_709	28_2_122	576_2_164	40_2_73	219_2_213	115_2_173	111_2_128	184_2_434	389_5_1	1403_5_163	5_2_1	175_2_34	365_5_540	86_5_92	166_2_1	79_2_1
319_2_1330	635_2_109	113_2_315	749_5_676	28_2_129	576_2_173	40_2_81	219_2_220	115_2_181	111_2_128	184_2_450	389_5_1	1403_5_193	5_2_1	175_2_40	365_5_530	86_5_107	166_2_1	79_2_1
319_2_1317	635_2_109	113_2_300	749_5_659	28_2_125	576_2_187	40_2_91	219_2_246	115_2_179	111_2_132	184_2_445	389_5_1	1403_5_187	5_2_1	175_2_45	365_5_551	86_5_97	166_2_1	79_2_1
319_2_1306	635_2_109	113_2_303	749_5_697	28_2_136	576_2_187	40_2_84	219_2_234	115_2_173	111_2_122	184_2_440	389_5_1	1403_5_183	5_2_1	175_2_45	365_5_571	86_5_90	166_2_1	79_2_1
319_2_1316	635_2_103	113_2_317	749_5_666	28_2_133	576_2_197	40_2_79	219_2_229	115_2_172	111_2_116	184_2_444	389_5_1	1403_5_170	5_2_1	175_2_49	365_5_555	86_5_86	166_2_1	79_2_1
319_2_1283	635_2_107	113_2_323	749_5_677	28_2_126	576_2_196	40_2_93	219_2_238	115_2_166	111_2_116	184_2_452	389_5_1	1403_5_160	5_2_1	175_2_53	365_5_544	86_5_75	166_2_1	79_2_1
319_2_1309	635_2_113	113_2_344	749_5_680	28_2_120	576_2_204	40_2_102	219_2_237	115_2_158	111_2_105	184_2_421	389_5_1	1403_5_158	5_2_1	175_2_40	365_5_532	86_5_87	166_2_1	79_2_1
319_2_1296	635_2_117	113_2_349	749_5_707	28_2_112	576_2_227	40_2_114	219_2_224	115_2_144	111_2_102	184_2_417	389_5_1	1403_5_155	5_2_1	175_2_41	365_5_552	86_5_88	166_2_1	79_2_1
319_2_1273	635_2_119	113_2_362	749_5_710	28_2_112	576_2_223	40_2_106	219_2_220	115_2_163	111_2_118	184_2_402	389_5_1	1403_5_154	5_2_1	175_2_38	365_5_558	86_5_89	166_2_1	79_2_1
319_2_1262	635_2_116	113_2_361	749_5_687	28_2_117	576_2_232	40_2_108	219_2_224	115_2_177	111_2_119	184_2_394	389_5_1	1403_5_152	5_2_1	175_2_43	365_5_554	86_5_80	166_2_1	79_2_1
319_2_1276	635_2_106	113_2_367	749_5_674	28_2_127	576_2_223	40_2_110	219_2_217	115_2_178	111_2_119	184_2_397	389_5_1	1403_5_155	5_2_1	175_2_46	365_5_552	86_5_76	166_2_1	79_2_1
319_2_1302	635_2_112	113_2_359	749_5_705	28_2_133	576_2_216	40_2_103	219_2_208	115_2_171	111_2_123	184_2_380	389_5_1	1403_5_142	5_2_1	175_2_55	365_5_586	86_5_68	166_2_1	79_2_1
319_2_1299	635_2_116	113_2_371	749_5_675	28_2_125	576_2_202	40_2_129	219_2_200	115_2_179	111_2_122	184_2_382	389_5_1	1403_5_124	5_2_1	175_2_54	365_5_583	86_5_70	166_2_1	79_2_1
319_2_1292	635_2_125	113_2_361	749_5_658	28_2_131	576_2_195	40_2_130	219_2_194	115_2_192	111_2_118	184_2_391	389_5_1	1403_5_126	5_2_1	175_2_51	365_5_589	86_5_82	166_2_1	79_2_1
319_2_1237	635_2_134	113_2_374	749_5_657	28_2_133	576_2_217	40_2_137	219_2_197	115_2_172	111_2_121	184_2_387	389_5_1	1403_5_139	5_2_1	175_2_53	365_5_590	86_5_92	166_2_1	79_2_1
319_2_1274	635_2_130	113_2_378	749_5_628	28_2_149	576_2_207	40_2_140	219_2_194	115_2_187	111_2_116	184_2_379	389_5_1	1403_5_127	5_2_1	175_2_62	365_5_595	86_5_81	166_2_1	79_2_1
319_2_1240	635_2_124	113_2_380	749_5_617	28_2_154	576_2_211	40_2_134	219_2_189	115_2_192	111_2_118	184_2_376	389_5_1	1403_5_142	5_2_1	175_2_70	365_5_593	86_5_80	166_2_1	79_2_1
319_2_1229	635_2_124	113_2_385	749_5_635	28_2_155	576_2_202	40_2_144	219_2_187	115_2_185	111_2_115	184_2_341	389_5_1	1403_5_152	5_2_1	175_2_74	365_5_597	86_5_85	166_2_1	79_2_1
319_2_1232	635_2_125	113_2_372	749_5_613	28_2_151	576_2_212	40_2_145	219_2_183	115_2_193	111_2_109	184_2_330	389_5_1	1403_5_168	5_2_1	175_2_72	365_5_597	86_5_85	166_2_1	79_2_1
319_2_1237	635_2_128	113_2_366	749_5_612	28_2_158	576_2_208	40_2_147	219_2_179	115_2_208	111_2_110	184_2_345	389_5_1	1403_5_172	5_2_1	175_2_70	365_5_595	86_5_82	166_2_1	79_2_1
319_2_1238	635_2_123	113_2_362	749_5_619	28_2_150	576_2_226	40_2_138	219_2_186	115_2_205	111_2_111	184_2_362	389_5_1	1403_5_177	5_2_1	175_2_68	365_5_581	86_5_88	166_2_1	79_2_1
319_2_1268	635_2_127	113_2_365	749_5_589	28_2_158	576_2_230	40_2_138	219_2_171	115_2_201	111_2_123	184_2_346	389_5_1	1403_5_186	5_2_1	175_2_63	365_5_579	86_5_88	166_2_1	79_2_1
319_2_1252	635_2_127	113_2_375	749_5_550	28_2_178	576_2_248	40_2_144	219_2_153	115_2_200	111_2_124	184_2_386	389_5_1	1403_5_181	5_2_1	175_2_63	365_5_556	86_5_104	166_2_1	79_2_1
319_2_1264	635_2_133	113_2_346	749_5_551	28_2_182	576_2_264	40_2_137	219_2_154	115_2_193	111_2_126	184_2_378	389_5_1	1403_5_201	5_2_1	175_2_73	365_5_554	86_5_107	166_2_1	79_2_1
319_2_1262	635_2_123	113_2_356	749_5_558	28_2_193	576_2_264	40_2_134	219_2_147	115_2_189	111_2_124	184_2_373	389_5_1	1403_5_209	5_2_1	175_2_81	365_5_566	86_5_105	166_2_1	79_2_1
319_2_1246	635_2_126	113_2_347	749_5_545	28_2_181	576_2_248	40_2_111	219_2_150	115_2_199	111_2_126	184_2_368	389_5_1	1403_5_232	5_2_1	175_2_78	365_5_550	86_5_119	166_2_1	79_2_1
319_2_1257	635_2_125	113_2_354	749_5_545	28_2_184	576_2_245	40_2_121	219_2_148	115_2_184	111_2_123	184_2_356	389_5_1	1403_5_227	5_2_1	175_2_84	365_5_552	86_5_124	166_2_1	79_2_1
319_2_1264	635_2_118	113_2_362	749_5_550	28_2_188	576_2_253	40_2_118	219_2_140	115_2_175	111_2_120	184_2_362	389_5_1	1403_5_227	5_2_1	175_2_81	365_5_562	86_5_112	166_2_1	79_2_1
319_2_1264	635_2_111	113_2_380	749_5_569	28_2_166	576_2_261	40_2_120	219_2_140	115_2_161	111_2_119	184_2_352	389_5_1	1403_5_233	5_2_1	175_2_81	365_5_557	86_5_106	166_2_1	79_2_1
319_2_1261	635_2_103	113_2_387	749_5_577	28_2_174	576_2_257	40_2_121	219_2_127	115_2_175	111_2_108	184_2_349	389_5_1	1403_5_252	5_2_1	175_2_79	365_5_529	86_5_118	166_2_1	79_2_1
319_2_1254	635_2_101	113_2_391	749_5_588	28_2_175	576_2_244	40_2_118	219_2_129	115_2_179	111_2_122	184_2_348	389_5_1	1403_5_262	5_2_1	175_2_76	365_5_545	86_5_110	166_2_1	79_2_1
319_2_1248	635_2_98	113_2_409	749_5_568	28_2_189	576_2_239	40_2_115	219_2_128	115_2_187	111_2_119	184_2_334	389_5_1	1403_5_260	5_2_1	175_2_84	365_5_522	86_5_123	166_2_1	79_2_1
319_2_1255	635_2_97	113_2_402	749_5_599	28_2_173	576_2_238	40_2_103	219_2_129	115_2_188	111_2_123	184_2_314	389_5_1	1403_5_266	5_2_1	175_2_83	365_5_522	86_5_132	166_2_1	79_2_1
319_2_1239	635_2_106	113_2_439	749_5_584	28_2_162	576_2_241	40_2_109	219_2_130	115_2_183	111_2_118	184_2_299	389_5_1	1403_5_285	5_2_1	175_2_83	365_5_517	86_5_133	166_2_1	79_2_1
319_2_1274	635_2_109	113_2_431	749_5_573	28_2_161	576_2_252	40_2_109	219_2_128	115_2_177	111_2_110	184_2_287	389_5_1	1403_5_293	5_2_1	175_2_82	365_5_507	86_5_126	166_2_1	79_2_1
319_2_1284	635_2_101	113_2_444	749_5_563	28_2_162	576_2_249	40_2_108	219_2_134	115_2_172	111_2_108	184_2_286	389_5_1	1403_5_289	5_2_1	175_2_85	365_5_537	86_5_119	166_2_1	79_2_1
319_2_1264	635_2_102	113_2_470	749_5_558	28_2_158	576_2_244	40_2_115	219_2_139	115_2_177	111_2_105	184_2_294	389_5_1	1403_5_307	5_2_1	175_2_76	365_5_511	86_5_110	166_2_1	79_2_1
319_2_1236	635_2_99	113_2_471	749_5_565	28_2_166	576_2_237	40_2_114	219_2_144	115_2_186	111_2_116	184_2_297	389_5_1	1403_5_288	5_2_1	175_2_76	365_5_497	86_5_111	166_2_1	79_2_1
319_2_1256	635_2_105	113_2_438	749_5_550	28_2_154	576_2_242	40_2_135	219_2_153	115_2_194	111_2_106	184_2_296	389_5_1	1403_5_269	5_2_1	175_2_71	365_5_512	86_5_130	166_2_1	79_2_1
319_2_1210	635_2_102	113_2_448	749_5_561	28_2_156	576_2_230	40_2_151	219_2_160	115_2_188	111_2_113	184_2_278	389_5_1	1403_5_267	5_2_1	175_2_78	365_5_533	86_5_135	166_2_1	79_2_1
319_2_1198	635_2_88	113_2_468	749_5_557	28_2_140	576_2_225	40_2_172	219_2_159	115_2_205	111_2_107	184_2_267	389_5_1	1403_5_274	5_2_1	175_2_68	365_5_537	86_5_167	166_2_1	79_2_1
319_2_1201	635_2_89	113_2_478	749_5_546	28_2_137	576_2_221	40_2_186	219_2_155	115_2_205	111_2_107	184_2_253	389_5_1	1403_5_255	5_2_1	175_2_62	365_5_528	86_5_170	166_2_1	79_2_1
319_2_1223	635_2_85	113_2_476	749_5_525	28_2_148	576_2_214	40_2_188	219_2_150	115_2_221	111_2_99	184_2_238	389_5_1	1403_5_253	5_2_1	175_2_63	365_5_518	86_5_187	166_2_1	79_2_1
319_2_1244	635_2_81	113_2_488	749_5_510	28_2_155	576_2_211	40_2_202	219_2_145	115_2_223	111_2_97	184_2_223	389_5_1	1403_5_265	5_2_1	175_2_53	365_5_486	86_5_213	166_2_1	79_2_1
319_2_1254	635_2_75	113_2_500	749_5_505	28_2_131	576_2_221	40_2_190	219_2_137	115_2_230	111_2_101	184_2_242	389_5_1	1403_5_253	5_2_1	175_2_50	365_5_448	86_5_222	166_2_1	79_2_1
319_2_1235	635_2_71	113_2_491	749_5_496	28_2_128	576_2_221	40_2_188	219_2_131	115_2_259	111_2_104	184_2_249	389_5_1	1403_5_278	5_2_1	175_2_48	365_5_484	86_5_205	166_2_1	79_2_1
319_2_1207	635_2_69	113_2_497	749_5_528	28_2_146	576_2_220	40_2_176	219_2_142	115_2_238	111_2_105	184_2_250	389_5_1	1403_5_285	5_2_1	175_2_40	365_5_484	86_5_209	166_2_1	79_2_1
319_2_1215	635_2_76	113_2_498	749_5_531	28_2_156	576_2_214	40_2_172	219_2_135	115_2_245	111_2_105	184_2_246	389_5_1	1403_5_297	5_2_1	175_2_40	365_5_475	86_5_200	166_2_1	79_2_1
319_2_1256	635_2_68	113_2_493	749_5_557	28_2_138	576_2_200	40_2_160	219_2_139	115_2_243	111_2_91	184_2_249	389_5_1	1403_5_311	5_2_1	175_2_50	365_5_453	86_5_198	166_2_1	79_2_1
319_2_1280	635_2_69	113_2_501	749_5_547	28_2_151	576_2_199	40_2_156	219_2_139	115_2_228	111_2_89	184_2_244	389_5_1	1403_5_319	5_2_1	175_2_58	365_5_441	86_5_187	166_2_1	79_2_1
319_2_1290	635_2_84	113_2_497	749_5_558	28_2_148	576_2_194	40_2_154	219_2_150	115_2_222	111_2_89	184_2_238	389_5_1	1403_5_312	5_2_1	175_2_54	365_5_435	86_5_177	166_2_1	79_2_1
319_2_1259	635_2_99	113_2_525	749_5_567	28_2_137	576_2_206	40_2_149	219_2_147	115_2_234	111_2_91	184_2_226	389_5_1	1403_5_291	5_2_1	175_2_46	365_5_444	86_5_182	166_2_1	79_2_1
319_2_1270	635_2_113	113_2_521	749_5_579	28_2_114	576_2_209	40_2_148	219_2_146	115_2_255	111_2_77	184_2_224	389_5_1	1403_5_279	5_2_1	175_2_48	365_5_459	86_5_169	166_2_1	79_2_1
319_2_1273	635_2_124	113_2_521	749_5_564	28_2_138	576_2_210	40_2_140	219_2_154	115_2_259	111_2_84	184_2_224	389_5_1	1403_5_290	5_2_1	175_2_46	365_5_435	86_5_158	166_2_1	79_2_1
319_2_1237	635_2_125	113_2_533	749_5_567	28_2_141	576_2_210	40_2_146	219_2_170	115_2_252	111_2_78	184_2_216	389_5_1	1403_5_313	5_2_1	175_2_50	365_5_440	86_5_146	166_2_1	79_2_1
319_2_1283	635_2_133	113_2_518	749_5_566	28_2_145	576_2_213	40_2_142	219_2_173	115_2_243	111_2_64	184_2_226	389_5_1	1403_5_324	5_2_1	175_2_54	365_5_426	86_5_140	166_2_1	79_2_1
319_2_1302	635_2_139	113_2_500	749_5_573	28_2_149	576_2_211	40_2_147	219_2_164	115_2_236	111_2_71	184_2_221	389_5_1	1403_5_334	5_2_1	175_2_61	365_5_429	86_5_112	166_2_1	79_2_1
319_2_1303	635_2_145	113_2_450	749_5_576	28_2_173	576_2_189	40_2_129	219_2_161	115_2_240	111_2_70	184_2_222	389_5_1	1403_5_334	5_2_1	175_2_53	365_5_428	86_5_127	166_2_1	79_2_1
319_2_1304	635_2_146	113_2_459	749_5_581	28_2_199	576_2_208	40_2_119	219_2_140	115_2_236	111_2_58	184_2_214	389_5_1	1403_5_330	5_2_1	175_2_49	365_5_435	86_5_131	166_2_1	79_2_1
319_2_1264	635_2_159	113_2_448	749_5_566	28_2_200	576_2_215	40_2_133	219_2_152	115_2_242	111_2_66	184_2_215	389_5_1	1403_5_315	5_2_1	175_2_42	365_5_431	86_5_147	166_2_1	79_2_1
319_2_1218	635_2_163	113_2_456	749_5_569	28_2_214	576_2_235	40_2_138	219_2_134	115_2_242	111_2_61	184_2_216	389_5_1	1403_5_302	5_2_1	175_2_34	365_5_417	86_5_169	166_2_1	79_2_1
319_2_1237	635_2_165	113_2_480	749_5_568	28_2_213	576_2_219	40_2_153	219_2_126	115_2_257	111_2_56	184_2_215	389_5_1	1403_5_273	5_2_1	175_2_28	365_5_413	86_5_178	166_2_1	79_2_1
319_2_1214	635_2_160	113_2_482	749_5_559	28_2_238	576_2_207	40_2_151	219_2_128	115_2_268	111_2_54	184_2_219	389_5_1	1403_5_277	5_2_1	175_2_24	365_5_417	86_5_201	166_2_1	79_2_1
319_2_1239	635_2_154	113_2_493	749_5_569	28_2_227	576_2_214	40_2_162	219_2_116	115_2_264	111_2_58	184_2_222	389_5_1	1403_5_268	5_2_1	175_2_29	365_5_413	86_5_198	166_2_1	79_2_1
319_2_1236	635_2_158	113_2_466	749_5_569	28_2_225	576_2_235	40_2_166	219_2_142	115_2_254	111_2_64	184_2_211	389_5_1	1403_5_255	5_2_1	175_2_22	365_5_420	86_5_188	166_2_1	79_2_1
319_2_1233	635_2_154	113_2_455	749_5_565	28_2_205	576_2_250	40_2_187	219_2_134	115_2_250	111_2_67	184_2_216	389_5_1	1403_5_252	5_2_1	175_2_17	365_5_426	86_5_195	166_2_1	79_2_1
319_2_1221	635_2_135	113_2_427	749_5_570	28_2_209	576_2_256	40_2_169	219_2_147	115_2_259	111_2_61	184_2_223	389_5_1	1403_5_287	5_2_1	175_2_22	365_5_417	86_5_200	166_2_1	79_2_1
319_2_1245	635_2_150	113_2_404	749_5_555	28_2_215	576_2_245	40_2_177	219_2_129	115_2_254	111_2_63	184_2_239	389_5_1	1403_5_301	5_2_1	175_2_21	365_5_398	86_5_207	166_2_1	79_2_1
319_2_1260	635_2_155	113_2_405	749_5_534	28_2_214	576_2_249	40_2_190	219_2_119	115_2_259	111_2_59	184_2_223	389_5_1	1403_5_314	5_2_1	175_2_21	365_5_397	86_5_224	166_2_1	79_2_1
319_2_1242	635_2_157	113_2_410	749_5_510	28_2_246	576_2_235	40_2_192	219_2_129	115_2_265	111_2_63	184_2_224	389_5_1	1403_5_314	5_2_1	175_2_18	365_5_414	86_5_227	166_2_1	79_2_1
319_2_1268	635_2_159	113_2_426	749_5_503	28_2_232	576_2_257	40_2_201	219_2_118	115_2_266	111_2_79	184_2_209	389_5_1	1403_5_298	5_2_1	175_2_16	365_5_400	86_5_223	166_2_1	79_2_1
319_2_1244	635_2_152	113_2_424	749_5_505	28_2_236	576_2_238	40_2_200	219_2_146	115_2_268	111_2_74	184_2_210	389_5_1	1403_5_293	5_2_1	175_2_16	365_5_427	86_5_231	166_2_1	79_2_1
319_2_1261	635_2_152	113_2_440	749_5_488	28_2_239	576_2_242	40_2_189	219_2_163	115_2_270	111_2_72	184_2_190	389_5_1	1403_5_292	5_2_1	175_2_18	365_5_455	86_5_220	166_2_1	79_2_1
319_2_1263	635_2_145	113_2_453	749_5_507	28_2_233	576_2_224	40_2_186	219_2_167	115_2_269	111_2_63	184_2_193	389_5_1	1403_5_283	5_2_1	175_2_15	365_5_451	86_5_221	166_2_1	79_2_1
319_2_1249	635_2_130	113_2_451	749_5_513	28_2_225	576_2_217	40_2_205	219_2_178	115_2_253	111_2_64	184_2_212	389_5_1	1403_5_286	5_2_1	175_2_16	365_5_452	86_5_203	166_2_1	79_2_1
319_2_1208	635_2_130	113_2_444	749_5_507	28_2_240	576_2_233	40_2_201	219_2_176	115_2_255	111_2_61	184_2_234	389_5_1	1403_5_278	5_2_1	175_2_22	365_5_464	86_5_200	166_2_1	79_2_1
319_2_1217	635_2_136	113_2_433	749_5_524	28_2_229	576_2_218	40_2_201	219_2_200	115_2_244	111_2_67	184_2_217	389_5_1	1403_5_278	5_2_1	175_2_20	365_5_477	86_5_204	166_2_1	79_2_1
319_2_1205	635_2_133	113_2_448	749_5_510	28_2_244	576_2_219	40_2_205	219_2_194	115_2_247	111_2_68	184_2_223	389_5_1	1403_5_270	5_2_1	175_2_20	365_5_471	86_5_196	166_2_1	79_2_1
319_2_1224	635_2_133	113_2_450	749_5_514	28_2_221	576_2_244	40_2_201	219_2_212	115_2_247	111_2_48	184_2_236	389_5_1	1403_5_253	5_2_1	175_2_14	365_5_472	86_5_197	166_2_1	79_2_1
319_2_1220	635_2_135	113_2_449	749_5_529	28_2_226	576_2_251	40_2_189	219_2_194	115_2_219	111_2_48	184_2_257	389_5_1	1403_5_234	5_2_1	175_2_13	365_5_487	86_5_198	166_2_1	79_2_1
319_2_1249	635_2_122	113_2_435	749_5_529	28_2_223	576_2_263	40_2_193	219_2_192	115_2_222	111_2_38	184_2_256	389_5_1	1403_5_234	5_2_1	175_2_11	365_5_510	86_5_199	166_2_1	79_2_1
319_2_1235	635_2_113	113_2_429	749_5_541	28_2_212	576_2_240	40_2_195	219_2_207	115_2_224	111_2_37	184_2_232	389_5_1	1403_5_241	5_2_1	175_2_7	365_5_524	86_5_193	166_2_1	79_2_1
319_2_1255	635_2_117	113_2_455	749_5_508	28_2_209	576_2_240	40_2_194	219_2_196	115_2_221	111_2_24	184_2_239	389_5_1	1403_5_241	5_2_1	175_2_8	365_5_534	86_5_197	166_2_1	79_2_1
319_2_1248	635_2_123	113_2_457	749_5_487	28_2_220	576_2_241	40_2_197	219_2_198	115_2_230	111_2_17	184_2_237	389_5_1	1403_5_242	5_2_1	175_2_4	365_5_545	86_5_194	166_2_1	79_2_1
319_2_1251	635_2_111	113_2_467	749_5_456	28_2_225	576_2_251	40_2_223	219_2_180	115_2_238	111_2_13	184_2_223	389_5_1	1403_5_233	5_2_1	175_2_4	365_5_563	86_5_224	166_2_1	79_2_1
319_2_1229	635_2_106	113_2_495	749_5_444	28_2_222	576_2_268	40_2_243	219_2_177	115_2_235	111_2_9	184_2_211	389_5_1	1403_5_219	5_2_1	175_2_6	365_5_557	86_5_219	166_2_1	79_2_1
319_2_1239	635_2_99	113_2_497	749_5_435	28_2_213	576_2_247	40_2_259	219_2_171	115_2_260	111_2_15	184_2_203	389_5_1	1403_5_228	5_2_1	175_2_9	365_5_563	86_5_235	166_2_1	79_2_1
319_2_1210	635_2_90	113_2_523	749_5_440	28_2_199	576_2_249	40_2_260	219_2_166	115_2_260	111_2_13	184_2_198	389_5_1	1403_5_248	5_2_1	175_2_9	365_5_565	86_5_238	166_2_1	79_2_1
319_2_1214	635_2_73	113_2_519	749_5_443	28_2_206	576_2_221	40_2_257	219_2_165	115_2_269	111_2_13	184_2_195	389_5_1	1403_5_243	5_2_1	175_2_13	365_5_589	86_5_256	166_2_1	79_2_1
319_2_1221	635_2_72	113_2_508	749_5_398	28_2_212	576_2_242	40_2_258	219_2_145	115_2_281	111_2_13	184_2_194	389_5_1	1403_5_237	5_2_1	175_2_13	365_5_549	86_5_267	166_2_1	79_2_1
319_2_1241	635_2_69	113_2_486	749_5_404	28_2_210	576_2_222	40_2_261	219_2_157	115_2_283	111_2_13	184_2_189	389_5_1	1403_5_214	5_2_1	175_2_12	365_5_530	86_5_270	166_2_1	79_2_1
319_2_1253	635_2_62	113_2_488	749_5_419	28_2_203	576_2_215	40_2_255	219_2_143	115_2_303	111_2_9	184_2_194	389_5_1	1403_5_225	5_2_1	175_2_11	365_5_532	86_5_270	166_2_1	79_2_1
319_2_1263	635_2_56	113_2_468	749_5_417	28_2_193	576_2_203	40_2_252	219_2_129	115_2_334	111_2_12	184_2_208	389_5_1	1403_5_248	5_2_1	175_2_15	365_5_531	86_5_251	166_2_1	79_2_1
319_2_1257	635_2_59	113_2_465	749_5_413	28_2_188	576_2_201	40_2_261	219_2_121	115_2_356	111_2_11	184_2_206	389_5_1	1403_5_273	5_2_1	175_2_18	365_5_524	86_5_239	166_2_1	79_2_1
319_2_1215	635_2_60	113_2_458	749_5_420	28_2_195	576_2_185	40_2_279	219_2_131	115_2_367	111_2_11	184_2_214	389_5_1	1403_5_280	5_2_1	175_2_23	365_5_518	86_5_244	166_2_1	79_2_1
319_2_1229	635_2_62	113_2_473	749_5_423	28_2_179	576_2_189	40_2_275	219_2_117	115_2_373	111_2_15	184_2_230	389_5_1	1403_5_291	5_2_1	175_2_24	365_5_516	86_5_245	166_2_1	79_2_1
319_2_1238	635_2_63	113_2_482	749_5_411	28_2_198	576_2_192	40_2_249	219_2_105	115_2_369	111_2_11	184_2_236	389_5_1	1403_5_288	5_2_1	175_2_27	365_5_523	86_5_236	166_2_1	79_2_1
319_2_1224	635_2_56	113_2_469	749_5_408	28_2_187	576_2_204	40_2_230	219_2_111	115_2_369	111_2_8	184_2_248	389_5_1	1403_5_270	5_2_1	175_2_26	365_5_529	86_5_253	166_2_1	79_2_1
319_2_1210	635_2_56	113_2_467	749_5_432	28_2_196	576_2_200	40_2_237	219_2_100	115_2_366	111_2_6	184_2_244	389_5_1	1403_5_244	5_2_1	175_2_34	365_5_534	86_5_251	166_2_1	79_2_1
319_2_1176	635_2_62	113_2_487	749_5_471	28_2_204	576_2_186	40_2_233	219_2_112	115_2_372	111_2_6	184_2_230	389_5_1	1403_5_239	5_2_1	175_2_31	365_5_552	86_5_249	166_2_1	79_2_1
319_2_1181	635_2_63	113_2_475	749_5_466	28_2_222	576_2_189	40_2_235	219_2_110	115_2_375	111_2_4	184_2_230	389_5_1	1403_5_220	5_2_1	175_2_35	365_5_553	86_5_260	166_2_1	79_2_1
319_2_1238	635_2_70	113_2_447	749_5_469	28_2_206	576_2_190	40_2_227	219_2_98	115_2_381	111_2_5	184_2_221	389_5_1	1403_5_212	5_2_1	175_2_34	365_5_544	86_5_258	166_2_1	79_2_1
319_2_1244	635_2_64	113_2_434	749_5_484	28_2_218	576_2_202	40_2_242	219_2_93	115_2_370	111_2_4	184_2_232	389_5_1	1403_5_204	5_2_1	175_2_39	365_5_539	86_5_251	166_2_1	79_2_1
319_2_1218	635_2_47	113_2_439	749_5_465	28_2_222	576_2_202	40_2_242	219_2_89	115_2_383	111_2_5	184_2_233	389_5_1	1403_5_203	5_2_1	175_2_36	365_5_557	86_5_255	166_2_1	79_2_1
319_2_1178	635_2_43	113_2_435	749_5_488	28_2_241	576_2_207	40_2_227	219_2_82	115_2_372	111_2_4	184_2_256	389_5_1	1403_5_205	5_2_1	175_2_35	365_5_529	86_5_267	166_2_1	79_2_1
319_2_1200	635_2_40	113_2_437	749_5_471	28_2_244	576_2_223	40_2_208	219_2_81	115_2_363	111_2_6	184_2_266	389_5_1	1403_5_228	5_2_1	175_2_38	365_5_533	86_5_252	166_2_1	79_2_1
319_2_1207	635_2_38	113_2_460	749_5_485	28_2_254	576_2_217	40_2_192	219_2_86	115_2_350	111_2_6	184_2_286	389_5_1	1403_5_231	5_2_1	175_2_31	365_5_528	86_5_235	166_2_1	79_2_1
319_2_1213	635_2_36	113_2_470	749_5_487	28_2_279	576_2_216	40_2_171	219_2_94	115_2_350	111_2_4	184_2_278	389_5_1	1403_5_234	5_2_1	175_2_36	365_5_555	86_5_226	166_2_1	79_2_1
319_2_1210	635_2_40	113_2_481	749_5_479	28_2_255	576_2_235	40_2_163	219_2_103	115_2_353	111_2_1	184_2_273	389_5_1	1403_5_233	5_2_1	175_2_34	365_5_535	86_5_237	166_2_1	79_2_1
319_2_1206	635_2_52	113_2_478	749_5_476	28_2_261	576_2_240	40_2_169	219_2_93	115_2_356	5_2_1	184_2_281	1403_5_217	389_5_1	175_2_33	365_5_526	86_5_242	166_2_1	79_2_1
319_2_1220	635_2_61	113_2_475	749_5_483	28_2_251	576_2_239	40_2_184	219_2_93	115_2_350	5_2_1	184_2_269	1403_5_204	389_5_1	175_2_28	365_5_527	86_5_242	166_2_1	79_2_1
319_2_1237	635_2_55	113_2_462	749_5_487	28_2_268	576_2_244	40_2_186	219_2_85	115_2_338	5_2_1	184_2_282	1403_5_204	389_5_1	175_2_32	365_5_509	86_5_262	166_2_1	79_2_1
319_2_1240	635_2_48	113_2_452	749_5_465	28_2_273	576_2_241	40_2_188	219_2_79	115_2_328	5_2_1	184_2_297	1403_5_200	389_5_1	175_2_28	365_5_512	86_5_256	166_2_1	79_2_1
319_2_1238	635_2_42	113_2_454	749_5_454	28_2_295	576_2_243	40_2_172	219_2_72	115_2_319	5_2_1	184_2_302	1403_5_188	389_5_1	175_2_22	365_5_502	86_5_285	166_2_1	79_2_1
319_2_1257	635_2_41	113_2_430	749_5_477	28_2_271	576_2_254	40_2_165	219_2_72	115_2_317	5_2_1	184_2_314	1403_5_166	389_5_1	175_2_22	365_5_482	86_5_312	166_2_1	79_2_1
319_2_1257	635_2_34	113_2_431	749_5_499	28_2_256	576_2_249	40_2_167	219_2_76	115_2_323	5_2_1	184_2_297	1403_5_160	389_5_1	175_2_15	365_5_487	86_5_332	166_2_1	79_2_1
319_2_1286	635_2_33	113_2_428	749_5_536	28_2_237	576_2_252	40_2_155	219_2_81	115_2_329	5_2_1	184_2_303	1403_5_148	389_5_1	175_2_12	365_5_468	86_5_324	166_2_1	79_2_1
319_2_1260	635_2_33	113_2_423	749_5_507	28_2_242	576_2_268	40_2_173	219_2_85	115_2_343	5_2_1	184_2_309	1403_5_147	389_5_1	175_2_8	365_5_455	86_5_338	166_2_1	79_2_1
319_2_1279	635_2_35	113_2_425	749_5_510	28_2_247	576_2_277	40_2_163	219_2_89	115_2_343	5_2_1	184_2_304	1403_5_132	389_5_1	175_2_4	365_5_467	86_5_344	166_2_1	79_2_1
319_2_1271	635_2_27	113_2_426	749_5_521	28_2_237	576_2_289	40_2_158	219_2_97	115_2_357	5_2_1	184_2_312	1403_5_113	389_5_1	175_2_5	365_5_483	86_5_333	166_2_1	79_2_1
319_2_1283	635_2_23	113_2_421	749_5_509	28_2_244	576_2_280	40_2_166	219_2_96	115_2_370	5_2_1	184_2_299	1403_5_95	389_5_1	175_2_6	365_5_518	86_5_351	166_2_1	79_2_1
319_2_1268	635_2_22	113_2_411	749_5_525	28_2_225	576_2_282	40_2_162	219_2_97	115_2_380	5_2_1	184_2_310	1403_5_79	389_5_1	175_2_9	365_5_509	86_5_372	166_2_1	79_2_1
319_2_1273	635_2_19	113_2_416	749_5_502	28_2_227	576_2_283	40_2_161	219_2_88	115_2_386	5_2_1	184_2_306	1403_5_80	389_5_1	175_2_7	365_5_512	86_5_380	166_2_1	79_2_1
319_2_1276	635_2_26	113_2_420	749_5_496	28_2_228	576_2_280	40_2_152	219_2_89	115_2_379	5_2_1	184_2_286	1403_5_72	389_5_1	175_2_7	365_5_543	86_5_387	166_2_1	79_2_1
319_2_1312	635_2_21	113_2_413	749_5_483	28_2_229	576_2_291	40_2_142	219_2_75	115_2_386	5_2_1	184_2_280	1403_5_67	389_5_1	175_2_5	365_5_541	86_5_392	166_2_1	79_2_1
319_2_1283	635_2_16	113_2_437	749_5_495	28_2_245	576_2_255	40_2_151	219_2_75	115_2_369	5_2_1	184_2_267	1403_5_64	389_5_1	175_2_7	365_5_526	86_5_413	166_2_1	79_2_1
319_2_1253	635_2_13	113_2_446	749_5_488	28_2_240	576_2_274	40_2_148	219_2_83	115_2_361	5_2_1	184_2_235	1403_5_52	389_5_1	175_2_8	365_5_527	86_5_444	166_2_1	79_2_1
319_2_1262	635_2_12	113_2_446	749_5_496	28_2_245	576_2_282	40_2_145	219_2_84	115_2_361	5_2_1	184_2_244	1403_5_57	389_5_1	175_2_7	365_5_488	86_5_454	166_2_1	79_2_1
319_2_1276	635_2_15	113_2_446	749_5_501	28_2_241	576_2_290	40_2_144	219_2_76	115_2_357	5_2_1	184_2_241	1403_5_62	389_5_1	175_2_7	365_5_504	86_5_440	166_2_1	79_2_1
319_2_1311	635_2_23	113_2_453	749_5_479	28_2_230	576_2_289	40_2_156	219_2_76	115_2_365	5_2_1	184_2_234	1403_5_77	389_5_1	175_2_7	365_5_502	86_5_416	166_2_1	79_2_1
319_2_1331	635_2_28	113_2_482	749_5_491	28_2_217	576_2_297	40_2_131	219_2_65	115_2_365	5_2_1	184_2_251	1403_5_71	389_5_1	175_2_8	365_5_505	86_5_413	166_2_1	79_2_1
319_2_1344	635_2_27	113_2_472	749_5_491	28_2_249	576_2_281	40_2_142	219_2_66	115_2_348	5_2_1	184_2_257	1403_5_64	389_5_1	175_2_9	365_5_516	86_5_406	166_2_1	79_2_1
319_2_1345	635_2_36	113_2_455	749_5_483	28_2_239	576_2_302	40_2_157	219_2_74	115_2_343	5_2_1	184_2_259	1403_5_73	389_5_1	175_2_5	365_5_516	86_5_415	166_2_1	79_2_1
319_2_1339	635_2_36	113_2_488	749_5_470	28_2_229	576_2_312	40_2_162	219_2_93	115_2_321	5_2_1	184_2_248	1403_5_81	389_5_1	175_2_3	365_5_507	86_5_401	166_2_1	79_2_1
319_2_1292	635_2_45	113_2_491	749_5_480	28_2_234	576_2_298	40_2_163	219_2_102	115_2_322	5_2_1	184_2_273	1403_5_78	389_5_1	175_2_3	365_5_528	86_5_351	166_2_1	79_2_1
319_2_1244	635_2_42	113_2_518	749_5_505	28_2_240	576_2_299	40_2_150	219_2_97	115_2_334	5_2_1	184_2_277	1403_5_70	389_5_1	175_2_3	365_5_526	86_5_354	166_2_1	79_2_1
319_2_1271	635_2_49	113_2_505	749_5_482	28_2_234	576_2_327	40_2_151	219_2_82	115_2_328	5_2_1	184_2_295	1403_5_66	389_5_1	175_2_2	365_5_505	86_5_338	166_2_1	79_2_1
319_2_1259	635_2_54	113_2_466	749_5_477	28_2_223	576_2_321	40_2_164	219_2_92	115_2_357	5_2_1	184_2_307	1403_5_63	389_5_1	166_2_1	365_5_536	86_5_329	79_2_1
319_2_1250	635_2_48	113_2_500	749_5_445	28_2_222	576_2_320	40_2_155	219_2_94	115_2_360	5_2_1	184_2_327	1403_5_67	389_5_1	166_2_1	365_5_554	86_5_311	79_2_1
319_2_1208	635_2_50	113_2_488	749_5_443	28_2_225	576_2_351	40_2_173	219_2_101	115_2_338	5_2_1	184_2_339	1403_5_81	389_5_1	166_2_1	365_5_544	86_5_333	79_2_1
319_2_1179	635_2_54	113_2_487	749_5_443	28_2_245	576_2_321	40_2_181	219_2_87	115_2_336	5_2_1	184_2_371	1403_5_80	389_5_1	166_2_1	365_5_530	86_5_344	79_2_1
319_2_1167	635_2_55	113_2_485	749_5_465	28_2_242	576_2_306	40_2_187	219_2_87	115_2_350	5_2_1	184_2_368	1403_5_83	389_5_1	166_2_1	365_5_533	86_5_351	79_2_1
319_2_1172	635_2_56	113_2_499	749_5_445	28_2_242	576_2_279	40_2_165	219_2_79	115_2_382	5_2_1	184_2_373	1403_5_75	389_5_1	166_2_1	365_5_516	86_5_366	79_2_1
319_2_1148	635_2_56	113_2_472	749_5_478	28_2_245	576_2_291	40_2_174	219_2_77	115_2_386	5_2_1	184_2_355	1403_5_61	389_5_1	166_2_1	365_5_521	86_5_401	79_2_1
319_2_1151	635_2_46	113_2_512	749_5_480	28_2_225	576_2_292	40_2_166	219_2_61	115_2_378	5_2_1	184_2_345	1403_5_62	389_5_1	166_2_1	365_5_526	86_5_411	79_2_1
319_2_1147	635_2_49	113_2_532	749_5_496	28_2_210	576_2_296	40_2_169	219_2_51	115_2_364	5_2_1	184_2_332	1403_5_57	389_5_1	166_2_1	365_5_529	86_5_406	79_2_1
319_2_1119	635_2_49	113_2_511	749_5_497	28_2_192	576_2_307	40_2_179	219_2_57	115_2_359	5_2_1	184_2_343	1403_5_56	389_5_1	166_2_1	365_5_536	86_5_399	79_2_1
319_2_1130	635_2_52	113_2_509	749_5_494	28_2_206	576_2_310	40_2_163	219_2_45	115_2_357	5_2_1	184_2_339	1403_5_56	389_5_1	166_2_1	365_5_545	86_5_396	79_2_1
319_2_1127	635_2_58	113_2_503	749_5_475	28_2_198	576_2_325	40_2_164	219_2_43	115_2_358	5_2_1	184_2_365	1403_5_50	389_5_1	166_2_1	365_5_551	86_5_393	79_2_1
319_2_1116	635_2_59	113_2_484	749_5_448	28_2_223	576_2_316	40_2_157	219_2_57	115_2_364	5_2_1	184_2_355	1403_5_36	389_5_1	166_2_1	365_5_563	86_5_437	79_2_1
319_2_1120	635_2_56	113_2_481	749_5_439	28_2_223	576_2_309	40_2_159	219_2_59	115_2_373	5_2_1	184_2_353	1403_5_25	389_5_1	166_2_1	365_5_529	86_5_447	79_2_1
319_2_1118	635_2_54	113_2_465	749_5_439	28_2_221	576_2_299	40_2_175	219_2_60	115_2_373	5_2_1	184_2_357	1403_5_24	389_5_1	166_2_1	365_5_536	86_5_476	79_2_1
319_2_1117	635_2_46	113_2_471	749_5_457	28_2_219	576_2_304	40_2_179	219_2_72	115_2_369	5_2_1	184_2_339	1403_5_18	389_5_1	166_2_1	365_5_517	86_5_503	79_2_1
319_2_1114	635_2_41	113_2_462	749_5_460	28_2_227	576_2_271	40_2_186	219_2_61	115_2_358	5_2_1	184_2_351	1403_5_18	389_5_1	166_2_1	365_5_540	86_5_530	79_2_1
319_2_1114	635_2_36	113_2_486	749_5_450	28_2_213	576_2_273	40_2_171	219_2_70	115_2_368	5_2_1	184_2_360	1403_5_16	389_5_1	166_2_1	365_5_558	86_5_521	79_2_1
319_2_1102	635_2_29	113_2_503	749_5_443	28_2_209	576_2_280	40_2_176	219_2_71	115_2_346	5_2_1	184_2_360	1403_5_20	389_5_1	166_2_1	365_5_549	86_5_527	79_2_1
319_2_1086	635_2_34	113_2_508	749_5_448	28_2_205	576_2_304	40_2_183	219_2_80	115_2_319	5_2_1	184_2_352	1403_5_31	389_5_1	166_2_1	365_5_570	86_5_517	79_2_1
319_2_1139	635_2_32	113_2_503	749_5_419	28_2_199	576_2_316	40_2_180	219_2_73	115_2_315	5_2_1	184_2_337	1403_5_30	389_5_1	166_2_1	365_5_573	86_5_510	79_2_1
319_2_1143	635_2_32	113_2_474	749_5_429	28_2_191	576_2_310	40_2_183	219_2_75	115_2_331	5_2_1	184_2_306	1403_5_31	389_5_1	166_2_1	365_5_585	86_5_527	79_2_1
319_2_1154	635_2_19	113_2_502	749_5_410	28_2_175	576_2_301	40_2_190	219_2_60	115_2_338	5_2_1	184_2_291	1403_5_32	389_5_1	166_2_1	365_5_590	86_5_528	79_2_1
319_2_1167	635_2_15	113_2_488	749_5_407	28_2_189	576_2_291	40_2_184	219_2_68	115_2_336	5_2_1	184_2_279	1403_5_30	389_5_1	166_2_1	365_5_566	86_5_525	79_2_1
319_2_1135	635_2_14	113_2_498	749_5_414	28_2_186	576_2_290	40_2_185	219_2_65	115_2_349	5_2_1	184_2_266	1403_5_25	389_5_1	166_2_1	365_5_589	86_5_539	79_2_1
319_2_1154	635_2_13	113_2_492	749_5_390	28_2_198	576_2_278	40_2_177	219_2_68	115_2_362	5_2_1	184_2_254	1403_5_24	389_5_1	166_2_1	365_5_593	86_5_546	79_2_1
319_2_1130	635_2_15	113_2_483	749_5_383	28_2_188	576_2_277	40_2_177	219_2_63	115_2_381	5_2_1	184_2_251	1403_5_31	389_5_1	166_2_1	365_5_620	86_5_538	79_2_1
319_2_1116	635_2_15	113_2_460	749_5_379	28_2_188	576_2_280	40_2_183	219_2_70	115_2_391	5_2_1	184_2_271	1403_5_30	389_5_1	166_2_1	365_5_612	86_5_537	79_2_1
319_2_1137	635_2_8	113_2_480	749_5_386	28_2_197	576_2_280	40_2_189	219_2_78	115_2_382	5_2_1	184_2_292	1403_5_21	389_5_1	166_2_1	365_5_595	86_5_525	79_2_1
319_2_1151	635_2_11	113_2_477	749_5_368	28_2_197	576_2_295	40_2_206	219_2_91	115_2_371	5_2_1	184_2_281	1403_5_24	389_5_1	166_2_1	365_5_586	86_5_515	79_2_1
319_2_1167	635_2_10	113_2_497	749_5_353	28_2_205	576_2_291	40_2_198	219_2_95	115_2_359	5_2_1	184_2_271	1403_5_26	389_5_1	166_2_1	365_5_593	86_5_508	79_2_1
319_2_1163	635_2_8	113_2_511	749_5_371	28_2_211	576_2_291	40_2_201	219_2_96	115_2_346	5_2_1	184_2_267	1403_5_29	389_5_1	166_2_1	365_5_599	86_5_503	79_2_1
319_2_1161	635_2_8	113_2_501	749_5_388	28_2_196	576_2_274	40_2_202	219_2_102	115_2_358	5_2_1	184_2_281	1403_5_30	389_5_1	166_2_1	365_5_621	86_5_497	79_2_1
319_2_1194	635_2_10	113_2_479	749_5_380	28_2_200	576_2_267	40_2_195	219_2_103	115_2_347	5_2_1	184_2_271	1403_5_28	389_5_1	166_2_1	365_5_657	86_5_482	79_2_1
319_2_1155	635_2_8	113_2_480	749_5_380	28_2_183	576_2_267	40_2_205	219_2_97	115_2_351	5_2_1	184_2_292	1403_5_24	389_5_1	166_2_1	365_5_696	86_5_477	79_2_1
319_2_1165	635_2_6	113_2_491	749_5_387	28_2_171	576_2_259	40_2_213	219_2_99	115_2_360	5_2_1	184_2_299	1403_5_13	389_5_1	166_2_1	365_5_687	86_5_483	79_2_1
319_2_1172	635_2_4	113_2_491	749_5_371	28_2_159	576_2_218	40_2_208	219_2_106	115_2_393	5_2_1	184_2_308	1403_5_10	389_5_1	166_2_1	365_5_678	86_5_491	79_2_1
319_2_1171	635_2_4	113_2_502	749_5_342	28_2_172	576_2_217	40_2_212	219_2_108	115_2_382	5_2_1	184_2_311	1403_5_10	389_5_1	166_2_1	365_5_672	86_5_477	79_2_1
319_2_1164	635_2_3	113_2_508	749_5_336	28_2_172	576_2_220	40_2_222	219_2_110	115_2_397	5_2_1	184_2_311	1403_5_11	389_5_1	166_2_1	365_5_655	86_5_491	79_2_1
319_2_1158	635_2_5	113_2_519	749_5_353	28_2_165	576_2_213	40_2_212	219_2_107	115_2_411	5_2_1	184_2_317	1403_5_8	389_5_1	166_2_1	365_5_643	86_5_486	79_2_1
319_2_1168	635_2_1	113_2_518	749_5_344	28_2_184	576_2_243	40_2_209	219_2_104	115_2_405	5_2_1	184_2_309	1403_5_5	389_5_1	166_2_1	365_5_660	86_5_472	79_2_1
319_2_1162	113_2_518	749_5_344	28_2_179	576_2_227	40_2_211	219_2_104	115_2_423	5_2_1	184_2_305	1403_5_1	389_5_1	365_5_684	86_5_456	79_2_1
319_2_1108	113_2_534	749_5_360	28_2_188	576_2_221	40_2_225	219_2_102	115_2_425	5_2_1	184_2_325	365_5_671	86_5_439	79_2_1
319_2_1122	113_2_521	749_5_353	28_2_186	576_2_231	40_2_217	219_2_99	115_2_430	5_2_1	184_2_331	365_5_672	86_5_446	79_2_1
319_2_1099	113_2_527	749_5_383	28_2_184	576_2_216	40_2_223	219_2_80	115_2_430	5_2_1	184_2_371	365_5_638	86_5_448	79_2_1
319_2_1112	113_2_509	749_5_401	28_2_186	576_2_224	40_2_218	219_2_70	115_2_418	5_2_1	184_2_386	365_5_619	86_5_471	79_2_1
319_2_1112	113_2_511	749_5_420	28_2_170	576_2_223	40_2_226	219_2_75	115_2_410	5_2_1	184_2_413	365_5_588	86_5_459	79_2_1
319_2_1093	113_2_488	749_5_449	28_2_158	576_2_238	40_2_243	219_2_79	115_2_394	5_2_1	184_2_438	365_5_575	86_5_472	79_2_1
319_2_1098	113_2_469	749_5_456	28_2_152	576_2_231	40_2_262	219_2_80	115_2_404	5_2_1	184_2_434	365_5_587	86_5_476	79_2_1
319_2_1132	113_2_471	749_5_441	28_2_158	576_2_212	40_2_249	219_2_70	115_2_415	5_2_1	184_2_428	365_5_602	86_5_469	79_2_1
319_2_1142	113_2_465	749_5_443	28_2_147	576_2_184	40_2_250	219_2_78	115_2_420	5_2_1	184_2_401	365_5_634	86_5_471	79_2_1
319_2_1179	113_2_451	749_5_427	28_2_140	576_2_180	40_2_240	219_2_69	115_2_423	5_2_1	184_2_405	365_5_636	86_5_462	79_2_1
319_2_1217	113_2_425	749_5_419	28_2_159	576_2_176	40_2_219	219_2_68	115_2_423	5_2_1	184_2_397	365_5_637	86_5_455	79_2_1
319_2_1211	113_2_397	749_5_454	28_2_169	576_2_164	40_2_215	219_2_67	115_2_423	5_2_1	184_2_399	365_5_625	86_5_451	79_2_1
319_2_1229	113_2_396	749_5_472	28_2_172	576_2_148	40_2_210	219_2_56	115_2_413	5_2_1	184_2_395	365_5_618	86_5_469	79_2_1
319_2_1200	113_2_391	749_5_462	28_2_187	576_2_132	40_2_210	219_2_56	115_2_417	5_2_1	184_2_386	365_5_649	86_5_446	79_2_1
319_2_1200	113_2_412	749_5_464	28_2_184	576_2_138	40_2_222	219_2_48	115_2_409	5_2_1	184_2_394	365_5_649	86_5_425	79_2_1
319_2_1196	113_2_431	749_5_457	28_2_178	576_2_143	40_2_211	219_2_62	115_2_405	5_2_1	184_2_383	365_5_657	86_5_400	79_2_1
319_2_1200	113_2_435	749_5_467	28_2_188	576_2_144	40_2_192	219_2_70	115_2_402	5_2_1	184_2_386	365_5_664	86_5_409	79_2_1
319_2_1184	113_2_455	749_5_457	28_2_168	576_2_146	40_2_203	219_2_72	115_2_404	5_2_1	184_2_359	365_5_693	86_5_407	79_2_1
319_2_1198	113_2_450	749_5_453	28_2_183	576_2_158	40_2_201	219_2_66	115_2_387	5_2_1	184_2_364	365_5_667	86_5_462	79_2_1
319_2_1193	113_2_460	749_5_429	28_2_188	576_2_144	40_2_217	219_2_63	115_2_387	5_2_1	184_2_382	365_5_660	86_5_483	79_2_1
319_2_1193	113_2_465	749_5_403	28_2_197	576_2_148	40_2_209	219_2_61	115_2_385	5_2_1	184_2_396	365_5_628	86_5_514	79_2_1
319_2_1233	113_2_476	749_5_389	28_2_189	576_2_147	40_2_182	219_2_48	115_2_378	5_2_1	184_2_414	365_5_624	86_5_511	79_2_1
319_2_1197	113_2_518	749_5_398	28_2_194	576_2_149	40_2_168	219_2_55	115_2_375	5_2_1	184_2_410	365_5_605	86_5_486	79_2_1
319_2_1190	113_2_519	749_5_411	28_2_189	576_2_141	40_2_176	219_2_65	115_2_370	5_2_1	184_2_410	365_5_594	86_5_476	79_2_1
319_2_1170	113_2_518	749_5_426	28_2_179	576_2_150	40_2_192	219_2_67	115_2_384	5_2_1	184_2_414	365_5_591	86_5_461	79_2_1
319_2_1187	113_2_541	749_5_422	28_2_181	576_2_140	40_2_177	219_2_54	115_2_389	5_2_1	184_2_399	365_5_641	86_5_448	79_2_1
319_2_1171	113_2_561	749_5_408	28_2_187	576_2_140	40_2_169	219_2_52	115_2_405	5_2_1	184_2_400	365_5_654	86_5_442	79_2_1
319_2_1144	113_2_619	749_5_400	28_2_173	576_2_153	40_2_181	219_2_59	115_2_399	5_2_1	184_2_390	365_5_684	86_5_403	79_2_1
319_2_1118	113_2_637	749_5_396	28_2_159	576_2_153	40_2_179	219_2_45	115_2_406	5_2_1	184_2_376	365_5_729	86_5_402	79_2_1
319_2_1115	113_2_663	749_5_361	28_2_160	576_2_157	40_2_177	219_2_43	115_2_422	5_2_1	184_2_378	365_5_711	86_5_388	79_2_1
319_2_1135	113_2_649	749_5_400	28_2_172	576_2_161	40_2_177	219_2_40	115_2_418	5_2_1	184_2_389	365_5_713	86_5_368	79_2_1
319_2_1127	113_2_666	749_5_372	28_2_185	576_2_170	40_2_171	219_2_35	115_2_418	5_2_1	184_2_377	365_5_739	86_5_380	79_2_1
319_2_1147	113_2_692	749_5_353	28_2_161	576_2_175	40_2_164	219_2_32	115_2_411	5_2_1	184_2_370	365_5_749	86_5_371	79_2_1
319_2_1117	113_2_689	749_5_367	28_2_168	576_2_157	40_2_149	219_2_37	115_2_412	5_2_1	184_2_363	365_5_770	86_5_373	79_2_1
319_2_1094	113_2_696	749_5_373	28_2_190	576_2_176	40_2_141	219_2_27	115_2_396	5_2_1	184_2_364	365_5_774	86_5_371	79_2_1
319_2_1071	113_2_691	749_5_379	28_2_177	576_2_203	40_2_132	219_2_28	115_2_417	5_2_1	184_2_368	365_5_761	86_5_360	79_2_1
319_2_1090	113_2_690	749_5_349	28_2_176	576_2_215	40_2_117	219_2_23	115_2_417	5_2_1	184_2_355	365_5_793	86_5_362	79_2_1
319_2_1087	113_2_701	749_5_351	28_2_180	576_2_216	40_2_115	219_2_22	115_2_397	5_2_1	184_2_337	365_5_815	86_5_378	79_2_1
319_2_1106	113_2_689	749_5_350	28_2_188	576_2_220	40_2_113	219_2_18	115_2_378	5_2_1	184_2_351	365_5_809	86_5_373	79_2_1
319_2_1082	113_2_725	749_5_328	28_2_195	576_2_218	40_2_109	219_2_26	115_2_384	5_2_1	184_2_355	365_5_789	86_5_384	79_2_1
319_2_1061	113_2_733	749_5_346	28_2_202	576_2_237	40_2_102	219_2_25	115_2_396	5_2_1	184_2_334	365_5_779	86_5_393	79_2_1
319_2_1077	113_2_741	749_5_354	28_2_194	576_2_244	40_2_100	219_2_35	115_2_388	5_2_1	184_2_345	365_5_760	86_5_399	79_2_1
319_2_1074	113_2_748	749_5_319	28_2_215	576_2_242	40_2_94	219_2_27	115_2_384	5_2_1	184_2_340	365_5_761	86_5_394	79_2_1
319_2_1070	113_2_768	749_5_320	28_2_212	576_2_248	40_2_91	219_2_25	115_2_374	5_2_1	184_2_371	365_5_723	86_5_418	79_2_1
319_2_1056	113_2_755	749_5_326	28_2_215	576_2_251	40_2_103	219_2_21	115_2_395	5_2_1	184_2_358	365_5_736	86_5_429	79_2_1
319_2_1034	113_2_738	749_5_315	28_2_226	576_2_252	40_2_127	219_2_23	115_2_389	5_2_1	184_2_352	365_5_757	86_5_408	79_2_1
319_2_1018	113_2_754	749_5_332	28_2_214	576_2_250	40_2_128	219_2_23	115_2_383	5_2_1	184_2_345	365_5_759	86_5_409	79_2_1
319_2_1045	113_2_774	749_5_324	28_2_185	576_2_248	40_2_116	219_2_28	115_2_404	5_2_1	184_2_339	365_5_768	86_5_385	79_2_1
319_2_1057	113_2_751	749_5_324	28_2_188	576_2_231	40_2_112	219_2_31	115_2_424	5_2_1	184_2_351	365_5_736	86_5_389	79_2_1
319_2_1035	113_2_752	749_5_340	28_2_195	576_2_236	40_2_103	219_2_30	115_2_412	5_2_1	184_2_361	365_5_746	86_5_386	79_2_1
319_2_1049	113_2_735	749_5_364	28_2_182	576_2_231	40_2_111	219_2_28	115_2_406	5_2_1	184_2_368	365_5_748	86_5_348	79_2_1
319_2_1052	113_2_743	749_5_364	28_2_185	576_2_239	40_2_98	219_2_26	115_2_407	5_2_1	184_2_349	365_5_764	86_5_343	79_2_1
319_2_1066	113_2_753	749_5_382	28_2_163	576_2_256	40_2_105	219_2_24	115_2_403	5_2_1	184_2_348	365_5_765	86_5_351	79_2_1
319_2_1069	113_2_752	749_5_401	28_2_163	576_2_256	40_2_104	219_2_24	115_2_413	5_2_1	184_2_343	365_5_760	86_5_346	79_2_1
319_2_1055	113_2_775	749_5_384	28_2_161	576_2_241	40_2_104	219_2_23	115_2_417	5_2_1	184_2_340	365_5_759	86_5_337	79_2_1
319_2_1066	113_2_782	749_5_360	28_2_159	576_2_226	40_2_99	219_2_29	115_2_414	5_2_1	184_2_356	365_5_787	86_5_337	79_2_1
319_2_1075	113_2_751	749_5_378	28_2_162	576_2_222	40_2_98	219_2_37	115_2_430	5_2_1	184_2_322	365_5_792	86_5_345	79_2_1
319_2_1102	113_2_763	749_5_371	28_2_147	576_2_220	40_2_107	219_2_37	115_2_428	5_2_1	184_2_315	365_5_806	86_5_334	79_2_1
319_2_1122	113_2_768	749_5_350	28_2_130	576_2_210	40_2_98	219_2_40	115_2_428	5_2_1	184_2_325	365_5_827	86_5_331	79_2_1
319_2_1115	113_2_782	749_5_341	28_2_140	576_2_197	40_2_92	219_2_42	115_2_428	5_2_1	184_2_323	365_5_823	86_5_326	79_2_1
319_2_1120	113_2_779	749_5_350	28_2_150	576_2_199	40_2_94	219_2_38	115_2_434	5_2_1	184_2_298	365_5_830	86_5_314	79_2_1
319_2_1113	113_2_772	749_5_357	28_2_144	576_2_206	40_2_96	219_2_40	115_2_453	5_2_1	184_2_312	365_5_832	86_5_320	79_2_1
319_2_1111	113_2_798	749_5_345	28_2_149	576_2_219	40_2_94	219_2_36	115_2_428	5_2_1	184_2_318	365_5_830	86_5_309	79_2_1
319_2_1100	113_2_826	749_5_312	28_2_167	576_2_207	40_2_103	219_2_36	115_2_420	5_2_1	184_2_308	365_5_840	86_5_312	79_2_1
319_2_1094	113_2_805	749_5_317	28_2_169	576_2_195	40_2_94	219_2_29	115_2_428	5_2_1	184_2_305	365_5_850	86_5_319	79_2_1
319_2_1105	113_2_781	749_5_294	28_2_170	576_2_188	40_2_98	219_2_27	115_2_431	5_2_1	184_2_324	365_5_873	86_5_300	79_2_1
319_2_1103	113_2_758	749_5_307	28_2_165	576_2_205	40_2_95	219_2_20	115_2_449	5_2_1	184_2_335	365_5_868	86_5_301	79_2_1
319_2_1106	113_2_742	749_5_323	28_2_172	576_2_211	40_2_108	219_2_13	115_2_440	5_2_1	184_2_359	365_5_849	86_5_322	79_2_1
319_2_1086	113_2_731	749_5_312	28_2_179	576_2_216	40_2_115	219_2_10	115_2_424	5_2_1	184_2_386	365_5_823	86_5_329	79_2_1
319_2_1073	113_2_712	749_5_353	28_2_179	576_2_225	40_2_106	219_2_11	115_2_415	5_2_1	184_2_394	365_5_814	86_5_326	79_2_1
319_2_1085	113_2_732	749_5_360	28_2_184	576_2_217	40_2_93	219_2_12	115_2_423	5_2_1	184_2_394	365_5_771	86_5_332	79_2_1
319_2_1045	113_2_721	749_5_371	28_2_215	576_2_229	40_2_76	219_2_9	115_2_421	5_2_1	184_2_413	365_5_786	86_5_336	79_2_1
319_2_1053	113_2_706	749_5_369	28_2_211	576_2_242	40_2_69	219_2_6	115_2_423	5_2_1	184_2_413	365_5_804	86_5_339	79_2_1
319_2_1041	113_2_731	749_5_393	28_2_215	576_2_228	40_2_56	219_2_4	115_2_422	5_2_1	184_2_391	365_5_796	86_5_340	79_2_1
319_2_1067	113_2_758	749_5_398	28_2_204	576_2_225	40_2_58	219_2_5	115_2_414	5_2_1	184_2_367	365_5_806	86_5_337	79_2_1
319_2_1047	113_2_766	749_5_379	28_2_224	576_2_223	40_2_55	219_2_4	115_2_391	5_2_1	184_2_357	365_5_822	86_5_363	79_2_1
319_2_1057	113_2_762	749_5_352	28_2_223	576_2_219	40_2_64	219_2_2	115_2_386	5_2_1	184_2_363	365_5_813	86_5_358	79_2_1
319_2_1055	113_2_730	749_5_347	28_2_240	576_2_224	40_2_60	219_2_1	115_2_385	5_2_1	184_2_374	365_5_786	86_5_373	79_2_1
319_2_1096	113_2_744	749_5_329	28_2_230	576_2_220	40_2_62	115_2_386	5_2_1	184_2_366	365_5_771	86_5_369	79_2_1
319_2_1105	113_2_722	749_5_355	28_2_217	576_2_221	40_2_51	115_2_404	5_2_1	184_2_369	365_5_778	86_5_359	79_2_1
319_2_1115	113_2_734	749_5_351	28_2_195	576_2_215	40_2_52	115_2_413	5_2_1	184_2_371	365_5_820	86_5_347	79_2_1
319_2_1104	113_2_727	749_5_319	28_2_206	576_2_209	40_2_53	115_2_425	5_2_1	184_2_358	365_5_824	86_5_381	79_2_1
319_2_1114	113_2_740	749_5_305	28_2_194	576_2_198	40_2_49	115_2_430	5_2_1	184_2_342	365_5_857	86_5_393	79_2_1
319_2_1112	113_2_755	749_5_307	28_2_197	576_2_195	40_2_41	115_2_417	5_2_1	184_2_329	365_5_843	86_5_394	79_2_1
319_2_1131	113_2_738	749_5_336	28_2_189	576_2_197	40_2_33	115_2_427	5_2_1	184_2_315	365_5_823	86_5_393	79_2_1
319_2_1114	113_2_761	749_5_327	28_2_185	576_2_188	40_2_29	115_2_435	5_2_1	184_2_293	365_5_864	86_5_401	79_2_1
319_2_1118	113_2_745	749_5_326	28_2_188	576_2_189	40_2_31	115_2_430	5_2_1	184_2_307	365_5_883	86_5_393	79_2_1
319_2_1119	113_2_715	749_5_309	28_2_203	576_2_170	40_2_20	115_2_447	5_2_1	184_2_333	365_5_880	86_5_368	79_2_1
319_2_1117	113_2_696	749_5_283	28_2_202	576_2_172	40_2_21	115_2_473	5_2_1	184_2_318	365_5_882	86_5_378	79_2_1
319_2_1104	113_2_693	749_5_298	28_2_197	576_2_166	40_2_7	115_2_485	5_2_1	184_2_304	365_5_873	86_5_368	79_2_1
319_2_1112	113_2_681	749_5_305	28_2_188	576_2_165	40_2_5	115_2_481	5_2_1	184_2_326	365_5_847	86_5_386	79_2_1
319_2_1154	113_2_704	749_5_302	28_2_190	576_2_176	40_2_9	115_2_476	5_2_1	184_2_313	365_5_853	86_5_377	79_2_1
319_2_1171	113_2_697	749_5_305	28_2_195	576_2_176	40_2_6	115_2_462	5_2_1	184_2_326	365_5_838	86_5_395	79_2_1
319_2_1165	113_2_681	749_5_294	28_2_205	576_2_182	40_2_5	115_2_461	5_2_1	184_2_339	365_5_820	86_5_402	79_2_1
319_2_1194	113_2_693	749_5_278	28_2_215	576_2_179	40_2_6	115_2_457	5_2_1	184_2_332	365_5_832	86_5_387	79_2_1
319_2_1221	113_2_725	749_5_271	28_2_207	576_2_168	40_2_5	115_2_481	5_2_1	184_2_319	365_5_847	86_5_394	79_2_1
319_2_1184	113_2_754	749_5_270	28_2_219	576_2_181	40_2_5	115_2_477	5_2_1	184_2_326	365_5_799	86_5_414	79_2_1
319_2_1166	113_2_757	749_5_248	28_2_214	576_2_181	40_2_4	115_2_486	5_2_1	184_2_332	365_5_819	86_5_424	79_2_1
319_2_1166	113_2_784	749_5_222	28_2_227	576_2_169	40_2_5	115_2_491	5_2_1	184_2_339	365_5_768	86_5_451	79_2_1
319_2_1204	113_2_755	749_5_233	28_2_221	576_2_166	40_2_5	115_2_498	5_2_1	184_2_330	365_5_783	86_5_435	79_2_1
319_2_1233	113_2_720	749_5_245	28_2_219	576_2_162	40_2_5	115_2_514	5_2_1	184_2_315	365_5_776	86_5_432	79_2_1
319_2_1241	113_2_730	749_5_226	28_2_213	576_2_159	40_2_8	115_2_498	5_2_1	184_2_310	365_5_778	86_5_440	79_2_1
319_2_1210	113_2_764	749_5_243	28_2_205	576_2_173	40_2_4	115_2_502	5_2_1	184_2_313	365_5_759	86_5_453	79_2_1
319_2_1197	113_2_768	749_5_262	28_2_217	576_2_174	40_2_3	115_2_483	5_2_1	184_2_294	365_5_725	86_5_473	79_2_1
319_2_1189	113_2_740	749_5_284	28_2_204	576_2_166	40_2_3	115_2_500	5_2_1	184_2_288	365_5_756	86_5_461	79_2_1
319_2_1189	113_2_728	749_5_285	28_2_205	576_2_165	40_2_3	115_2_485	5_2_1	184_2_306	365_5_759	86_5_468	79_2_1
319_2_1186	113_2_690	749_5_298	28_2_217	576_2_160	40_2_3	115_2_492	5_2_1	184_2_303	365_5_764	86_5_502	79_2_1
319_2_1212	113_2_702	749_5_294	28_2_216	576_2_161	40_2_3	115_2_481	5_2_1	184_2_303	365_5_760	86_5_487	79_2_1
319_2_1235	113_2_695	749_5_276	28_2_224	576_2_152	40_2_2	115_2_471	5_2_1	184_2_294	365_5_774	86_5_474	79_2_1
319_2_1223	113_2_700	749_5_293	28_2_209	576_2_137	40_2_1	115_2_494	5_2_1	184_2_302	365_5_735	86_5_489	79_2_1
319_2_1231	113_2_666	749_5_285	28_2_208	576_2_129	40_2_1	115_2_509	5_2_1	184_2_313	365_5_733	86_5_480	79_2_1
319_2_1228	113_2_625	749_5_277	28_2_197	576_2_134	115_2_517	5_2_1	184_2_331	365_5_751	86_5_505	79_2_1
319_2_1217	113_2_586	749_5_259	28_2_203	576_2_138	115_2_497	5_2_1	184_2_340	365_5_765	86_5_528	79_2_1
319_2_1215	113_2_590	749_5_254	28_2_206	576_2_129	115_2_506	5_2_1	184_2_339	365_5_790	86_5_536	79_2_1
319_2_1215	113_2_589	749_5_234	28_2_219	576_2_134	115_2_539	5_2_1	184_2_324	365_5_793	86_5_513	79_2_1
319_2_1202	113_2_576	749_5_222	28_2_234	576_2_145	115_2_525	5_2_1	184_2_318	365_5_776	86_5_549	79_2_1
319_2_1208	113_2_548	749_5_244	28_2_247	576_2_155	115_2_554	5_2_1	184_2_350	365_5_753	86_5_548	79_2_1
319_2_1220	113_2_557	749_5_262	28_2_245	576_2_139	115_2_572	5_2_1	184_2_362	365_5_729	86_5_556	79_2_1
319_2_1217	113_2_564	749_5_232	28_2_253	576_2_140	115_2_591	5_2_1	184_2_362	365_5_714	86_5_561	79_2_1
319_2_1215	113_2_598	749_5_218	28_2_247	576_2_129	115_2_572	5_2_1	184_2_362	365_5_684	86_5_592	79_2_1
319_2_1185	113_2_597	749_5_206	28_2_238	576_2_141	115_2_595	5_2_1	184_2_374	365_5_667	86_5_618	79_2_1
319_2_1167	113_2_613	749_5_219	28_2_226	576_2_132	115_2_602	5_2_1	184_2_346	365_5_713	86_5_600	79_2_1
319_2_1152	113_2_647	749_5_228	28_2_219	576_2_124	115_2_617	5_2_1	184_2_357	365_5_716	86_5_588	79_2_1
319_2_1155	113_2_644	749_5_215	28_2_246	576_2_127	115_2_618	5_2_1	184_2_344	365_5_721	86_5_577	79_2_1
319_2_1134	113_2_675	749_5_205	28_2_229	576_2_123	115_2_641	5_2_1	184_2_346	365_5_712	86_5_596	79_2_1
319_2_1104	113_2_662	749_5_196	28_2_226	576_2_140	115_2_654	5_2_1	184_2_321	365_5_737	86_5_596	79_2_1
319_2_1090	113_2_682	749_5_183	28_2_213	576_2_141	115_2_626	5_2_1	184_2_332	365_5_746	86_5_588	79_2_1
319_2_1084	113_2_704	749_5_173	28_2_214	576_2_144	115_2_617	5_2_1	184_2_344	365_5_740	86_5_603	79_2_1
319_2_1067	113_2_719	749_5_175	28_2_213	576_2_138	115_2_624	5_2_1	184_2_360	365_5_752	86_5_585	79_2_1
319_2_1092	113_2_747	749_5_164	28_2_209	576_2_141	115_2_634	5_2_1	184_2_348	365_5_745	86_5_580	79_2_1
319_2_1065	113_2_746	749_5_177	28_2_182	576_2_148	115_2_648	5_2_1	184_2_354	365_5_756	86_5_564	79_2_1
319_2_1064	113_2_751	749_5_187	28_2_190	576_2_138	115_2_665	5_2_1	184_2_343	365_5_732	86_5_565	79_2_1
319_2_1093	113_2_740	749_5_207	28_2_188	576_2_123	115_2_645	5_2_1	184_2_368	365_5_707	86_5_546	79_2_1
319_2_1077	113_2_777	749_5_204	28_2_198	576_2_109	115_2_631	5_2_1	184_2_361	365_5_694	86_5_544	79_2_1
319_2_1054	113_2_764	749_5_203	28_2_210	576_2_101	115_2_642	5_2_1	184_2_370	365_5_682	86_5_583	79_2_1
319_2_1046	113_2_779	749_5_179	28_2_214	576_2_103	115_2_625	5_2_1	184_2_370	365_5_670	86_5_625	79_2_1
319_2_1030	113_2_783	749_5_201	28_2_176	576_2_108	115_2_628	5_2_1	184_2_394	365_5_679	86_5_626	79_2_1
319_2_1035	113_2_810	749_5_174	28_2_162	576_2_107	115_2_616	5_2_1	184_2_418	365_5_667	86_5_640	79_2_1
319_2_1048	113_2_823	749_5_167	28_2_155	576_2_118	115_2_632	5_2_1	184_2_394	365_5_697	86_5_645	79_2_1
319_2_1040	113_2_863	749_5_150	28_2_148	576_2_120	115_2_654	5_2_1	184_2_369	365_5_667	86_5_640	79_2_1
319_2_1014	113_2_842	749_5_163	28_2_137	576_2_128	115_2_686	5_2_1	184_2_358	365_5_656	86_5_634	79_2_1
319_2_994	113_2_842	749_5_191	28_2_141	576_2_117	115_2_650	5_2_1	184_2_359	365_5_683	86_5_655	79_2_1
319_2_977	113_2_823	749_5_202	28_2_150	576_2_108	115_2_681	5_2_1	184_2_351	365_5_670	86_5_683	79_2_1
319_2_973	113_2_803	749_5_221	28_2_146	576_2_110	115_2_699	5_2_1	184_2_358	365_5_642	86_5_677	79_2_1
319_2_983	113_2_796	749_5_214	28_2_158	576_2_120	115_2_710	5_2_1	184_2_354	365_5_609	86_5_679	79_2_1
319_2_1030	113_2_774	749_5_235	28_2_166	576_2_124	115_2_697	5_2_1	184_2_344	365_5_621	86_5_649	79_2_1
319_2_1037	113_2_763	749_5_249	28_2_174	576_2_118	115_2_699	5_2_1	184_2_331	365_5_633	86_5_627	79_2_1
319_2_1044	113_2_754	749_5_255	28_2_155	576_2_115	115_2_708	5_2_1	184_2_302	365_5_636	86_5_622	79_2_1
319_2_1051	113_2_746	749_5_239	28_2_145	576_2_113	115_2_696	5_2_1	184_2_310	365_5_652	86_5_626	79_2_1
319_2_1089	113_2_774	749_5_237	28_2_133	576_2_110	115_2_669	5_2_1	184_2_306	365_5_632	86_5_637	79_2_1
319_2_1124	113_2_753	749_5_237	28_2_137	576_2_109	115_2_655	5_2_1	184_2_328	365_5_637	86_5_654	79_2_1
319_2_1121	113_2_752	749_5_233	28_2_144	576_2_111	115_2_644	5_2_1	184_2_324	365_5_624	86_5_663	79_2_1
319_2_1149	113_2_765	749_5_224	28_2_146	576_2_117	115_2_609	5_2_1	184_2_322	365_5_610	86_5_653	79_2_1
319_2_1176	113_2_712	749_5_228	28_2_180	576_2_115	115_2_630	5_2_1	184_2_313	365_5_607	86_5_635	79_2_1
319_2_1176	113_2_727	749_5_204	28_2_184	576_2_115	115_2_650	5_2_1	184_2_318	365_5_597	86_5_627	79_2_1
319_2_1168	113_2_736	749_5_203	28_2_177	576_2_119	115_2_666	5_2_1	184_2_326	365_5_613	86_5_627	79_2_1
319_2_1139	113_2_781	749_5_213	28_2_182	576_2_113	115_2_672	5_2_1	184_2_330	365_5_609	86_5_631	79_2_1
319_2_1147	113_2_795	749_5_191	28_2_170	576_2_114	115_2_646	5_2_1	184_2_323	365_5_629	86_5_641	79_2_1
319_2_1091	113_2_803	749_5_200	28_2_175	576_2_115	115_2_651	5_2_1	184_2_330	365_5_672	86_5_641	79_2_1
319_2_1082	113_2_795	749_5_193	28_2_172	576_2_117	115_2_626	5_2_1	184_2_356	365_5_682	86_5_628	79_2_1
319_2_1070	113_2_779	749_5_184	28_2_169	576_2_131	115_2_637	5_2_1	184_2_339	365_5_726	86_5_600	79_2_1
319_2_1067	113_2_773	749_5_185	28_2_170	576_2_125	115_2_635	5_2_1	184_2_319	365_5_771	86_5_584	79_2_1
319_2_1075	113_2_786	749_5_194	28_2_170	576_2_127	115_2_608	5_2_1	184_2_315	365_5_765	86_5_583	79_2_1
319_2_1037	113_2_776	749_5_204	28_2_187	576_2_130	115_2_622	5_2_1	184_2_340	365_5_734	86_5_562	79_2_1
319_2_1012	113_2_778	749_5_212	28_2_188	576_2_107	115_2_654	5_2_1	184_2_339	365_5_715	86_5_575	79_2_1
319_2_988	113_2_790	749_5_224	28_2_186	576_2_104	115_2_662	5_2_1	184_2_344	365_5_709	86_5_598	79_2_1
319_2_1011	113_2_837	749_5_209	28_2_184	576_2_100	115_2_685	5_2_1	184_2_333	365_5_694	86_5_595	79_2_1
319_2_997	113_2_827	749_5_213	28_2_174	576_2_99	115_2_703	5_2_1	184_2_354	365_5_661	86_5_630	79_2_1
319_2_994	113_2_821	749_5_184	28_2_176	576_2_96	115_2_715	5_2_1	184_2_352	365_5_676	86_5_638	79_2_1
319_2_1015	113_2_831	749_5_168	28_2_180	576_2_101	115_2_696	5_2_1	184_2_370	365_5_673	86_5_626	79_2_1
319_2_1013	113_2_847	749_5_174	28_2_176	576_2_108	115_2_698	5_2_1	184_2_369	365_5_644	86_5_615	79_2_1
319_2_1010	113_2_837	749_5_160	28_2_170	576_2_104	115_2_712	5_2_1	184_2_379	365_5_652	86_5_617	79_2_1
319_2_1029	113_2_819	749_5_151	28_2_149	576_2_109	115_2_743	5_2_1	184_2_361	365_5_674	86_5_605	79_2_1
319_2_998	113_2_794	749_5_154	28_2_140	576_2_99	115_2_746	5_2_1	184_2_369	365_5_698	86_5_613	79_2_1
319_2_989	113_2_791	749_5_153	28_2_139	576_2_98	115_2_776	5_2_1	184_2_357	365_5_703	86_5_608	79_2_1
319_2_965	113_2_802	749_5_156	28_2_136	576_2_94	115_2_784	5_2_1	184_2_364	365_5_695	86_5_637	79_2_1
319_2_958	113_2_742	749_5_155	28_2_139	576_2_81	115_2_787	5_2_1	184_2_384	365_5_693	86_5_663	79_2_1
319_2_920	113_2_743	749_5_157	28_2_139	576_2_71	115_2_826	5_2_1	184_2_410	365_5_682	86_5_690	79_2_1
319_2_929	113_2_732	749_5_166	28_2_137	576_2_71	115_2_825	5_2_1	184_2_421	365_5_665	86_5_694	79_2_1
319_2_940	113_2_760	749_5_165	28_2_150	576_2_62	115_2_809	5_2_1	184_2_411	365_5_668	86_5_675	79_2_1
319_2_967	113_2_756	749_5_171	28_2_152	576_2_61	115_2_768	5_2_1	184_2_425	365_5_657	86_5_690	79_2_1
319_2_969	113_2_766	749_5_162	28_2_159	576_2_63	115_2_744	5_2_1	184_2_423	365_5_657	86_5_710	79_2_1
319_2_977	113_2_729	749_5_148	28_2_166	576_2_55	115_2_731	5_2_1	184_2_435	365_5_664	86_5_719	79_2_1
319_2_988	113_2_711	749_5_144	28_2_189	576_2_55	115_2_732	5_2_1	184_2_433	365_5_665	86_5_710	79_2_1
319_2_961	113_2_715	749_5_138	28_2_173	576_2_62	115_2_757	5_2_1	184_2_425	365_5_678	86_5_725	79_2_1
319_2_977	113_2_720	749_5_136	28_2_169	576_2_56	115_2_763	5_2_1	184_2_424	365_5_657	86_5_728	79_2_1
319_2_975	113_2_729	749_5_130	28_2_167	576_2_53	115_2_771	5_2_1	184_2_432	365_5_644	86_5_742	79_2_1
319_2_977	113_2_717	749_5_125	28_2_169	576_2_49	115_2_760	5_2_1	184_2_434	365_5_652	86_5_754	79_2_1
319_2_1002	113_2_703	749_5_117	28_2_172	576_2_50	115_2_769	5_2_1	184_2_426	365_5_639	86_5_748	79_2_1
319_2_1012	113_2_674	749_5_107	28_2_190	576_2_42	115_2_747	5_2_1	184_2_426	365_5_638	86_5_768	79_2_1
319_2_1010	113_2_686	749_5_99	28_2_175	576_2_47	115_2_756	5_2_1	184_2_420	365_5_666	86_5_762	79_2_1
319_2_979	113_2_684	749_5_106	28_2_168	576_2_45	115_2_767	5_2_1	184_2_441	365_5_633	86_5_817	79_2_1
319_2_1003	113_2_685	749_5_104	28_2_153	576_2_38	115_2_767	5_2_1	184_2_436	365_5_651	86_5_804	79_2_1
319_2_978	113_2_691	749_5_99	28_2_166	576_2_36	115_2_766	5_2_1	184_2_437	365_5_650	86_5_802	79_2_1
319_2_973	113_2_713	749_5_108	28_2_129	576_2_35	115_2_770	5_2_1	184_2_435	365_5_645	86_5_791	79_2_1
319_2_972	113_2_718	749_5_99	28_2_127	576_2_35	115_2_770	5_2_1	184_2_440	365_5_659	86_5_796	79_2_1
319_2_985	113_2_702	749_5_91	28_2_132	576_2_31	115_2_768	5_2_1	184_2_452	365_5_660	86_5_789	79_2_1
319_2_1009	113_2_701	749_5_85	28_2_151	576_2_32	115_2_745	5_2_1	184_2_479	365_5_642	86_5_758	79_2_1
319_2_968	113_2_693	749_5_98	28_2_148	576_2_39	115_2_771	5_2_1	184_2_463	365_5_625	86_5_790	79_2_1
319_2_967	113_2_681	749_5_95	28_2_156	576_2_38	115_2_759	5_2_1	184_2_461	365_5_634	86_5_812	79_2_1
319_2_933	113_2_682	749_5_91	28_2_165	576_2_39	115_2_768	5_2_1	184_2_465	365_5_617	86_5_864	79_2_1
319_2_921	113_2_709	749_5_89	28_2_162	576_2_41	115_2_779	5_2_1	184_2_475	365_5_592	86_5_856	79_2_1
319_2_891	113_2_725	749_5_98	28_2_165	576_2_28	115_2_803	5_2_1	184_2_461	365_5_576	86_5_883	79_2_1
319_2_854	113_2_704	749_5_99	28_2_157	576_2_36	115_2_825	5_2_1	184_2_470	365_5_578	86_5_902	79_2_1
319_2_850	113_2_697	749_5_94	28_2_153	576_2_32	115_2_814	5_2_1	184_2_480	365_5_604	86_5_914	79_2_1
319_2_822	113_2_657	749_5_83	28_2_144	576_2_35	115_2_836	5_2_1	184_2_506	365_5_602	86_5_919	79_2_1
319_2_778	113_2_661	749_5_89	28_2_131	576_2_27	115_2_856	5_2_1	184_2_518	365_5_648	86_5_918	79_2_1
319_2_774	113_2_655	749_5_77	28_2_124	576_2_25	115_2_882	5_2_1	184_2_526	365_5_681	86_5_857	79_2_1
319_2_785	113_2_669	749_5_71	28_2_133	576_2_23	115_2_909	5_2_1	184_2_496	365_5_670	86_5_829	79_2_1
319_2_778	113_2_675	749_5_64	28_2_133	576_2_20	115_2_944	5_2_1	184_2_477	365_5_670	86_5_830	79_2_1
319_2_761	113_2_706	749_5_65	28_2_132	576_2_24	115_2_960	5_2_1	184_2_477	365_5_675	86_5_809	79_2_1
319_2_752	113_2_742	749_5_51	28_2_136	576_2_21	115_2_958	5_2_1	184_2_465	365_5_684	86_5_811	79_2_1
319_2_747	113_2_725	749_5_56	28_2_151	576_2_27	115_2_960	5_2_1	184_2_478	365_5_677	86_5_797	79_2_1
319_2_769	113_2_713	749_5_46	28_2_141	576_2_31	115_2_998	5_2_1	184_2_459	365_5_682	86_5_774	79_2_1
319_2_746	113_2_728	749_5_51	28_2_145	576_2_36	115_2_1017	5_2_1	184_2_484	365_5_666	86_5_736	79_2_1
319_2_742	113_2_706	749_5_36	28_2_155	576_2_25	115_2_1047	5_2_1	184_2_484	365_5_672	86_5_773	79_2_1
319_2_730	113_2_690	749_5_49	28_2_166	576_2_21	115_2_1061	5_2_1	184_2_469	365_5_690	86_5_785	79_2_1
319_2_736	113_2_684	749_5_57	28_2_163	576_2_19	115_2_1068	5_2_1	184_2_458	365_5_679	86_5_791	79_2_1
319_2_736	113_2_678	749_5_62	28_2_132	576_2_16	115_2_1081	5_2_1	184_2_451	365_5_683	86_5_785	79_2_1
319_2_735	113_2_706	749_5_62	28_2_119	576_2_19	115_2_1092	5_2_1	184_2_427	365_5_685	86_5_786	79_2_1
319_2_762	113_2_741	749_5_52	28_2_112	576_2_14	115_2_1061	5_2_1	184_2_442	365_5_671	86_5_757	79_2_1
319_2_784	113_2_715	749_5_55	28_2_103	576_2_14	115_2_1056	5_2_1	184_2_462	365_5_699	86_5_747	79_2_1
319_2_807	113_2_696	749_5_51	28_2_98	576_2_15	115_2_1023	5_2_1	184_2_455	365_5_706	86_5_784	79_2_1
319_2_826	113_2_691	749_5_46	28_2_105	576_2_13	115_2_1010	5_2_1	184_2_479	365_5_692	86_5_759	79_2_1
319_2_828	113_2_684	749_5_50	28_2_107	576_2_9	115_2_982	5_2_1	184_2_505	365_5_700	86_5_762	79_2_1
319_2_852	113_2_677	749_5_44	28_2_115	576_2_7	115_2_977	5_2_1	184_2_506	365_5_657	86_5_779	79_2_1
319_2_844	113_2_677	749_5_50	28_2_104	576_2_3	115_2_996	5_2_1	184_2_499	365_5_648	86_5_786	79_2_1
319_2_842	113_2_681	749_5_49	28_2_102	576_2_3	115_2_997	5_2_1	184_2_505	365_5_650	86_5_800	79_2_1
319_2_837	113_2_681	749_5_51	28_2_93	576_2_5	115_2_995	5_2_1	184_2_509	365_5_670	86_5_785	79_2_1
319_2_840	113_2_698	749_5_33	28_2_94	576_2_9	115_2_958	5_2_1	184_2_510	365_5_692	86_5_775	79_2_1
319_2_866	113_2_672	749_5_27	28_2_84	576_2_14	115_2_978	5_2_1	184_2_523	365_5_688	86_5_751	79_2_1
319_2_866	113_2_671	749_5_25	28_2_85	576_2_16	115_2_989	5_2_1	184_2_533	365_5_706	86_5_727	79_2_1
319_2_871	113_2_659	749_5_20	28_2_91	576_2_12	115_2_992	5_2_1	184_2_533	365_5_699	86_5_743	79_2_1
319_2_857	113_2_641	749_5_15	28_2_86	576_2_8	115_2_984	5_2_1	184_2_544	365_5_702	86_5_768	79_2_1
319_2_869	113_2_610	749_5_19	28_2_79	576_2_6	115_2_995	5_2_1	184_2_549	365_5_716	86_5_770	79_2_1
319_2_841	113_2_594	749_5_16	28_2_71	576_2_8	115_2_1016	5_2_1	184_2_563	365_5_702	86_5_767	79_2_1
319_2_861	113_2_574	749_5_10	28_2_68	576_2_7	115_2_1026	5_2_1	184_2_537	365_5_698	86_5_774	79_2_1
319_2_854	113_2_608	749_5_10	28_2_65	576_2_6	115_2_1073	5_2_1	184_2_567	365_5_685	86_5_748	79_2_1
319_2_830	113_2_606	749_5_10	28_2_66	576_2_5	115_2_1071	5_2_1	184_2_575	365_5_691	86_5_775	79_2_1
319_2_826	113_2_597	749_5_8	28_2_66	576_2_4	115_2_1064	5_2_1	184_2_584	365_5_692	86_5_799	79_2_1
319_2_839	113_2_578	749_5_12	28_2_77	576_2_3	115_2_1040	5_2_1	184_2_575	365_5_723	86_5_802	79_2_1
319_2_872	113_2_568	749_5_13	28_2_69	576_2_5	115_2_1036	5_2_1	184_2_588	365_5_711	86_5_804	79_2_1
319_2_851	113_2_596	749_5_16	28_2_73	576_2_6	115_2_1046	5_2_1	184_2_570	365_5_700	86_5_780	79_2_1
319_2_889	113_2_581	749_5_18	28_2_81	576_2_7	115_2_1017	5_2_1	184_2_576	365_5_647	86_5_808	79_2_1
319_2_843	113_2_575	749_5_21	28_2_78	576_2_5	115_2_1057	5_2_1	184_2_562	365_5_638	86_5_847	79_2_1
319_2_882	113_2_580	749_5_24	28_2_78	576_2_4	115_2_1048	5_2_1	184_2_560	365_5_609	86_5_830	79_2_1
319_2_887	113_2_610	749_5_34	28_2_73	576_2_6	115_2_1040	5_2_1	184_2_547	365_5_586	86_5_826	79_2_1
319_2_871	113_2_614	749_5_39	28_2_70	576_2_5	115_2_1004	5_2_1	184_2_566	365_5_577	86_5_893	79_2_1
319_2_870	113_2_618	749_5_31	28_2_69	576_2_8	115_2_993	5_2_1	184_2_564	365_5_575	86_5_894	79_2_1
319_2_853	113_2_615	749_5_24	28_2_69	576_2_6	115_2_954	5_2_1	184_2_578	365_5_586	86_5_922	79_2_1
319_2_857	113_2_586	749_5_19	28_2_65	576_2_7	115_2_963	5_2_1	184_2_602	365_5_581	86_5_949	79_2_1
319_2_854	113_2_583	749_5_22	28_2_70	576_2_2	115_2_979	5_2_1	184_2_586	365_5_596	86_5_925	79_2_1
319_2_879	113_2_570	749_5_21	28_2_55	576_2_2	115_2_986	5_2_1	184_2_587	365_5_577	86_5_921	79_2_1
319_2_921	113_2_546	749_5_23	28_2_64	576_2_2	115_2_963	5_2_1	184_2_575	365_5_592	86_5_943	79_2_1
319_2_926	113_2_526	749_5_23	28_2_61	115_2_980	5_2_1	184_2_571	365_5_587	86_5_948
319_2_953	113_2_543	749_5_18	28_2_58	115_2_994	5_2_1	184_2_557	365_5_585	86_5_902
319_2_989	113_2_539	749_5_27	28_2_59	115_2_988	5_2_1	184_2_546	365_5_579	86_5_894
319_2_1006	113_2_546	749_5_28	28_2_72	115_2_994	5_2_1	184_2_536	365_5_589	86_5_866
319_2_1043	113_2_535	749_5_32	28_2_71	115_2_969	5_2_1	184_2_513	365_5_601	86_5_874
319_2_1073	113_2_514	749_5_36	28_2_77	115_2_971	5_2_1	184_2_519	365_5_635	86_5_839
319_2_1078	113_2_490	749_5_37	28_2_93	115_2_979	5_2_1	184_2_559	365_5_643	86_5_832
319_2_1067	113_2_475	749_5_42	28_2_102	115_2_972	5_2_1	184_2_581	365_5_649	86_5_823
319_2_1054	113_2_489	749_5_45	28_2_96	115_2_963	5_2_1	184_2_613	365_5_643	86_5_813
319_2_992	113_2_489	749_5_38	28_2_113	115_2_949	5_2_1	184_2_604	365_5_620	86_5_866
319_2_1003	113_2_501	749_5_35	28_2_108	115_2_936	5_2_1	184_2_577	365_5_607	86_5_909
319_2_989	113_2_508	749_5_28	28_2_121	115_2_917	5_2_1	184_2_553	365_5_599	86_5_922
319_2_1014	113_2_485	749_5_19	28_2_108	115_2_931	5_2_1	184_2_576	365_5_616	86_5_904
319_2_1001	113_2_484	749_5_19	28_2_94	115_2_908	5_2_1	184_2_584	365_5_589	86_5_944
319_2_984	113_2_497	749_5_17	28_2_91	115_2_908	5_2_1	184_2_562	365_5_565	86_5_994
319_2_975	113_2_498	749_5_18	28_2_96	115_2_889	5_2_1	184_2_571	365_5_562	86_5_1008
319_2_936	113_2_503	749_5_16	28_2_115	115_2_872	5_2_1	184_2_546	365_5_606	86_5_995
319_2_965	113_2_482	749_5_12	28_2_112	115_2_840	5_2_1	184_2_567	365_5_606	86_5_988
319_2_961	113_2_472	749_5_12	28_2_111	115_2_853	5_2_1	184_2_564	365_5_596	86_5_977
319_2_963	113_2_505	749_5_19	28_2_121	115_2_856	5_2_1	184_2_570	365_5_556	86_5_955
319_2_970	113_2_502	749_5_22	28_2_103	115_2_886	5_2_1	184_2_552	365_5_541	86_5_944
319_2_1000	113_2_518	749_5_21	28_2_97	115_2_859	5_2_1	184_2_595	365_5_530	86_5_947
319_2_1028	113_2_511	749_5_21	28_2_89	115_2_853	5_2_1	184_2_600	365_5_530	86_5_991
319_2_1017	113_2_503	749_5_18	28_2_88	115_2_862	5_2_1	184_2_607	365_5_542	86_5_986
319_2_1019	113_2_520	749_5_23	28_2_76	115_2_851	5_2_1	184_2_628	365_5_559	86_5_963
319_2_1029	113_2_557	749_5_21	28_2_90	115_2_831	5_2_1	184_2_595	365_5_562	86_5_941
319_2_1057	113_2_544	749_5_17	28_2_88	115_2_842	5_2_1	184_2_602	365_5_558	86_5_929
319_2_1061	113_2_554	749_5_15	28_2_81	115_2_853	5_2_1	184_2_632	365_5_545	86_5_868
319_2_1042	113_2_550	749_5_12	28_2_85	115_2_847	5_2_1	184_2_614	365_5_588	86_5_893
319_2_1035	113_2_562	749_5_16	28_2_81	115_2_856	5_2_1	184_2_610	365_5_608	86_5_877
319_2_1055	113_2_567	749_5_21	28_2_67	115_2_857	5_2_1	184_2_613	365_5_575	86_5_885
319_2_1021	113_2_577	749_5_22	28_2_60	115_2_893	5_2_1	184_2_582	365_5_571	86_5_929
319_2_1004	113_2_586	749_5_15	28_2_49	115_2_898	5_2_1	184_2_582	365_5_542	86_5_951
319_2_986	113_2_579	749_5_14	28_2_54	115_2_907	5_2_1	184_2_571	365_5_551	86_5_936
319_2_981	113_2_579	749_5_8	28_2_44	115_2_938	5_2_1	184_2_558	365_5_549	86_5_945
319_2_970	113_2_587	749_5_8	28_2_37	115_2_935	5_2_1	184_2_551	365_5_538	86_5_971
319_2_969	113_2_580	749_5_7	28_2_45	115_2_935	5_2_1	184_2_558	365_5_545	86_5_984
319_2_961	113_2_558	749_5_7	28_2_46	115_2_936	5_2_1	184_2_561	365_5_556	86_5_999
319_2_964	113_2_551	749_5_10	28_2_49	115_2_916	5_2_1	184_2_556	365_5_579	86_5_991
319_2_904	113_2_548	749_5_15	28_2_41	115_2_924	5_2_1	184_2_564	365_5_597	86_5_991
319_2_924	113_2_558	749_5_19	28_2_43	115_2_920	5_2_1	184_2_558	365_5_597	86_5_941
319_2_914	113_2_569	749_5_21	28_2_47	115_2_957	5_2_1	184_2_534	365_5_597	86_5_946
319_2_907	113_2_585	749_5_16	28_2_48	115_2_954	5_2_1	184_2_515	365_5_590	86_5_964
319_2_926	113_2_596	749_5_12	28_2_46	115_2_950	5_2_1	184_2_517	365_5_569	86_5_994
319_2_914	113_2_603	749_5_15	28_2_51	115_2_949	5_2_1	184_2_524	365_5_584	86_5_991
319_2_904	113_2_595	749_5_13	28_2_54	115_2_918	5_2_1	184_2_548	365_5_592	86_5_990
319_2_891	113_2_563	749_5_9	28_2_50	115_2_917	5_2_1	184_2_545	365_5_619	86_5_1006
319_2_904	113_2_576	749_5_6	28_2_50	115_2_919	5_2_1	184_2_557	365_5_611	86_5_972
319_2_911	113_2_551	749_5_3	28_2_55	115_2_926	5_2_1	184_2_569	365_5_624	86_5_947
319_2_882	113_2_566	28_2_56	115_2_935	5_2_1	184_2_569	365_5_604	86_5_936
319_2_877	113_2_572	28_2_53	115_2_908	5_2_1	184_2_549	365_5_640	86_5_952
319_2_873	113_2_547	28_2_54	115_2_936	5_2_1	184_2_553	365_5_685	86_5_925
319_2_881	113_2_566	28_2_43	115_2_964	5_2_1	184_2_582	365_5_628	86_5_933
319_2_872	113_2_557	28_2_38	115_2_984	5_2_1	184_2_573	365_5_625	86_5_948
319_2_901	113_2_549	28_2_40	115_2_1000	5_2_1	184_2_545	365_5_632	86_5_913
319_2_896	113_2_533	28_2_40	115_2_1020	5_2_1	184_2_558	365_5_630	86_5_922
319_2_950	113_2_521	28_2_42	115_2_1007	5_2_1	184_2_572	365_5_623	86_5_889
319_2_925	113_2_498	28_2_40	115_2_1051	5_2_1	184_2_543	365_5_654	86_5_878
319_2_879	113_2_513	28_2_35	115_2_1102	5_2_1	184_2_532	365_5_659	86_5_877
319_2_896	113_2_506	28_2_26	115_2_1130	5_2_1	184_2_513	365_5_635	86_5_892
319_2_867	113_2_528	28_2_26	115_2_1145	5_2_1	184_2_505	365_5_629	86_5_880
319_2_852	113_2_518	28_2_22	115_2_1183	5_2_1	184_2_485	365_5_644	86_5_890
319_2_840	113_2_517	28_2_27	115_2_1186	5_2_1	184_2_483	365_5_698	86_5_852
319_2_832	113_2_554	28_2_22	115_2_1166	5_2_1	184_2_495	365_5_705	86_5_840
319_2_812	113_2_533	28_2_22	115_2_1205	5_2_1	184_2_514	365_5_682	86_5_857
319_2_787	113_2_544	28_2_21	115_2_1180	5_2_1	184_2_517	365_5_677	86_5_880
319_2_784	113_2_533	28_2_25	115_2_1177	5_2_1	184_2_523	365_5_666	86_5_871
319_2_780	113_2_532	28_2_18	115_2_1187	5_2_1	184_2_496	365_5_669	86_5_906
319_2_829	113_2_556	28_2_11	115_2_1193	5_2_1	184_2_491	365_5_623	86_5_891
319_2_828	113_2_601	28_2_9	115_2_1168	5_2_1	184_2_495	365_5_618	86_5_886
319_2_785	113_2_615	28_2_9	115_2_1169	5_2_1	184_2_484	365_5_644	86_5_892
319_2_789	113_2_643	28_2_9	115_2_1157	5_2_1	184_2_477	365_5_653	86_5_889
319_2_808	113_2_664	28_2_9	115_2_1142	5_2_1	184_2_487	365_5_652	86_5_902
319_2_819	113_2_647	28_2_7	115_2_1144	5_2_1	184_2_483	365_5_625	86_5_924
319_2_841	113_2_623	28_2_7	115_2_1133	5_2_1	184_2_488	365_5_644	86_5_918
319_2_860	113_2_617	28_2_5	115_2_1130	5_2_1	184_2_492	365_5_657	86_5_886
319_2_862	113_2_602	28_2_7	115_2_1120	5_2_1	184_2_498	365_5_685	86_5_891
319_2_857	113_2_601	28_2_7	115_2_1109	5_2_1	184_2_491	365_5_671	86_5_897
319_2_853	113_2_598	28_2_13	115_2_1124	5_2_1	184_2_499	365_5_648	86_5_891
319_2_803	113_2_608	28_2_10	115_2_1132	5_2_1	184_2_477	365_5_644	86_5_922
319_2_809	113_2_629	28_2_10	115_2_1126	5_2_1	184_2_450	365_5_611	86_5_965
319_2_827	113_2_629	28_2_8	115_2_1122	5_2_1	184_2_441	365_5_597	86_5_970
319_2_820	113_2_650	28_2_8	115_2_1137	5_2_1	184_2_416	365_5_611	86_5_965
319_2_824	113_2_653	28_2_5	115_2_1149	5_2_1	184_2_433	365_5_619	86_5_927
319_2_833	113_2_660	28_2_2	115_2_1152	5_2_1	184_2_423	365_5_605	86_5_914
319_2_871	113_2_685	28_2_3	115_2_1163	5_2_1	184_2_449	365_5_570	86_5_873
319_2_883	113_2_678	28_2_3	115_2_1170	5_2_1	184_2_438	365_5_606	86_5_840
319_2_860	113_2_678	28_2_3	115_2_1210	5_2_1	184_2_435	365_5_640	86_5_801
319_2_856	113_2_651	28_2_3	115_2_1203	5_2_1	184_2_442	365_5_624	86_5_855
319_2_860	113_2_649	28_2_3	115_2_1211	5_2_1	184_2_448	365_5_633	86_5_813
319_2_835	113_2_652	28_2_3	115_2_1242	5_2_1	184_2_428	365_5_620	86_5_852
319_2_838	113_2_628	28_2_1	115_2_1262	5_2_1	184_2_398	365_5_624	86_5_876
319_2_799	113_2_637	28_2_1	115_2_1280	5_2_1	184_2_424	365_5_616	86_5_898
319_2_801	113_2_610	28_2_1	115_2_1287	5_2_1	184_2_437	365_5_631	86_5_870
319_2_804	184_2_430	28_2_1	115_2_1282	5_2_1	113_2_629	365_5_621	86_5_865
319_2_785	184_2_454	28_2_1	115_2_1320	5_2_1	113_2_627	365_5_627	86_5_846
319_2_785	184_2_463	28_2_1	115_2_1328	5_2_1	113_2_614	365_5_615	86_5_837
319_2_755	184_2_464	28_2_1	115_2_1340	5_2_1	113_2_631	365_5_599	86_5_854
319_2_743	184_2_493	28_2_1	115_2_1345	5_2_1	113_2_605	365_5_635	86_5_826
319_2_732	184_2_487	28_2_1	115_2_1319	5_2_1	113_2_586	365_5_655	86_5_822
319_2_760	184_2_495	28_2_1	115_2_1321	5_2_1	113_2_578	365_5_648	86_5_828
319_2_789	184_2_460	28_2_1	115_2_1344	5_2_1	113_2_580	365_5_663	86_5_824
319_2_786	184_2_435	28_2_1	115_2_1343	5_2_1	113_2_580	365_5_688	86_5_835
319_2_801	184_2_446	28_2_1	115_2_1339	5_2_1	113_2_609	365_5_663	86_5_816
319_2_812	184_2_440	28_2_1	115_2_1331	5_2_1	113_2_606	365_5_650	86_5_809
319_2_790	184_2_442	28_2_1	115_2_1345	5_2_1	113_2_625	365_5_637	86_5_819
319_2_742	184_2_461	28_2_1	115_2_1341	5_2_1	113_2_626	365_5_643	86_5_849
319_2_713	184_2_451	28_2_1	115_2_1348	5_2_1	113_2_593	365_5_613	86_5_910
319_2_728	184_2_451	28_2_1	115_2_1358	5_2_1	113_2_582	365_5_589	86_5_928
319_2_730	184_2_465	28_2_1	115_2_1354	5_2_1	113_2_562	365_5_550	86_5_972
319_2_762	184_2_456	28_2_1	115_2_1350	5_2_1	113_2_547	365_5_527	86_5_1007
319_2_795	184_2_453	28_2_1	115_2_1353	5_2_1	113_2_568	365_5_479	86_5_1004
319_2_797	184_2_420	28_2_1	115_2_1338	5_2_1	113_2_610	365_5_504	86_5_997
319_2_804	184_2_420	28_2_1	115_2_1341	5_2_1	113_2_614	365_5_495	86_5_1008
319_2_815	184_2_406	28_2_1	115_2_1297	5_2_1	113_2_657	365_5_513	86_5_999
319_2_794	184_2_424	28_2_1	115_2_1300	5_2_1	113_2_666	365_5_486	86_5_1008
319_2_763	184_2_417	28_2_1	115_2_1281	5_2_1	113_2_678	365_5_506	86_5_995
319_2_777	184_2_423	28_2_1	115_2_1257	5_2_1	113_2_669	365_5_528	86_5_958
319_2_742	184_2_412	28_2_1	115_2_1288	5_2_1	113_2_667	365_5_531	86_5_967
319_2_753	184_2_383	28_2_1	115_2_1282	5_2_1	113_2_672	365_5_567	86_5_967
319_2_759	184_2_380	28_2_1	115_2_1276	5_2_1	113_2_669	365_5_570	86_5_979
319_2_738	184_2_372	28_2_1	115_2_1326	5_2_1	113_2_677	365_5_553	86_5_965
319_2_723	184_2_368	28_2_1	115_2_1333	5_2_1	113_2_675	365_5_529	86_5_962
319_2_703	184_2_367	28_2_1	115_2_1357	5_2_1	113_2_649	365_5_513	86_5_992
319_2_714	184_2_351	28_2_1	115_2_1391	5_2_1	113_2_651	365_5_505	86_5_969
319_2_684	184_2_360	28_2_1	115_2_1427	5_2_1	113_2_639	365_5_512	86_5_973
319_2_691	184_2_360	28_2_1	115_2_1438	5_2_1	113_2_634	365_5_526	86_5_995
319_2_690	184_2_339	28_2_1	115_2_1446	5_2_1	113_2_615	365_5_562	86_5_1007
319_2_687	184_2_338	28_2_1	115_2_1447	5_2_1	113_2_620	365_5_547	86_5_1003
319_2_686	184_2_316	28_2_1	115_2_1439	5_2_1	113_2_618	365_5_565	86_5_1017
319_2_673	184_2_306	28_2_1	115_2_1442	5_2_1	113_2_595	365_5_584	86_5_1037
319_2_667	184_2_303	28_2_1	115_2_1463	5_2_1	113_2_563	365_5_543	86_5_1067
319_2_686	184_2_313	28_2_1	115_2_1461	5_2_1	113_2_523	365_5_511	86_5_1061
319_2_695	184_2_298	28_2_1	115_2_1502	5_2_1	113_2_538	365_5_487	86_5_1079
319_2_713	184_2_302	28_2_1	115_2_1503	5_2_1	113_2_548	365_5_495	86_5_1038
319_2_741	184_2_306	28_2_1	115_2_1536	5_2_1	113_2_535	365_5_496	86_5_1006
319_2_708	184_2_297	28_2_1	115_2_1569	5_2_1	113_2_504	365_5_523	86_5_1013
319_2_720	184_2_279	28_2_1	115_2_1584	5_2_1	113_2_488	365_5_524	86_5_999
319_2_711	184_2_285	28_2_1	115_2_1611	5_2_1	113_2_488	365_5_513	86_5_994
319_2_707	184_2_268	28_2_1	115_2_1638	5_2_1	113_2_508	365_5_505	86_5_984
319_2_695	184_2_280	28_2_1	115_2_1636	5_2_1	113_2_504	365_5_522	86_5_987
319_2_672	184_2_294	28_2_1	115_2_1696	5_2_1	113_2_483	365_5_537	86_5_945
319_2_624	184_2_259	28_2_1	115_2_1711	5_2_1	113_2_494	365_5_519	86_5_988
319_2_621	184_2_253	28_2_1	115_2_1704	5_2_1	113_2_494	365_5_532	86_5_976
319_2_634	184_2_244	28_2_1	115_2_1742	5_2_1	113_2_487	365_5_560	86_5_966
319_2_619	184_2_235	28_2_1	115_2_1763	5_2_1	113_2_510	365_5_572	86_5_987
319_2_622	184_2_225	28_2_1	115_2_1751	5_2_1	113_2_523	365_5_576	86_5_978
319_2_631	184_2_219	28_2_1	115_2_1749	5_2_1	113_2_514	365_5_581	86_5_974
319_2_602	184_2_218	28_2_1	115_2_1781	5_2_1	113_2_526	365_5_576	86_5_949
319_2_572	184_2_183	28_2_1	115_2_1799	5_2_1	113_2_549	365_5_566	86_5_962
319_2_576	184_2_168	28_2_1	115_2_1799	5_2_1	113_2_547	365_5_538	86_5_966
319_2_548	184_2_172	28_2_1	115_2_1843	5_2_1	113_2_545	365_5_483	86_5_1000
319_2_559	184_2_168	28_2_1	115_2_1816	5_2_1	113_2_548	365_5_481	86_5_1038
319_2_549	184_2_151	28_2_1	115_2_1866	5_2_1	113_2_542	365_5_488	86_5_1022
319_2_552	184_2_146	28_2_1	115_2_1850	5_2_1	113_2_541	365_5_476	86_5_1058
319_2_562	184_2_145	28_2_1	115_2_1865	5_2_1	113_2_527	365_5_474	86_5_1049
319_2_551	184_2_135	28_2_1	115_2_1877	5_2_1	113_2_522	365_5_449	86_5_1059
319_2_563	184_2_135	28_2_1	115_2_1870	5_2_1	113_2_541	365_5_439	86_5_1049
319_2_576	184_2_143	28_2_1	115_2_1864	5_2_1	113_2_521	365_5_455	86_5_1023
319_2_587	184_2_138	28_2_1	115_2_1876	5_2_1	113_2_499	365_5_490	86_5_1022
319_2_603	184_2_137	28_2_1	115_2_1899	5_2_1	113_2_457	365_5_484	86_5_1026
319_2_597	184_2_146	28_2_1	115_2_1922	5_2_1	113_2_450	365_5_453	86_5_1058
319_2_627	184_2_141	28_2_1	115_2_1906	5_2_1	113_2_438	365_5_439	86_5_1048
319_2_632	184_2_146	28_2_1	115_2_1925	5_2_1	113_2_445	365_5_406	86_5_1052
319_2_602	184_2_153	28_2_1	115_2_1982	5_2_1	113_2_438	365_5_427	86_5_1047
319_2_617	184_2_147	28_2_1	115_2_1970	5_2_1	113_2_455	365_5_433	86_5_1016
319_2_623	184_2_144	28_2_1	115_2_1973	5_2_1	113_2_451	365_5_435	86_5_1039
319_2_646	184_2_142	28_2_1	115_2_1926	5_2_1	113_2_444	365_5_440	86_5_1052
319_2_635	184_2_138	28_2_1	115_2_1914	5_2_1	113_2_429	365_5_447	86_5_1083
319_2_632	184_2_136	28_2_1	115_2_1915	5_2_1	113_2_412	365_5_446	86_5_1089
319_2_615	184_2_143	28_2_1	115_2_1959	5_2_1	113_2_401	365_5_446	86_5_1063
319_2_608	184_2_147	28_2_1	115_2_1954	5_2_1	113_2_380	365_5_457	86_5_1063
319_2_610	184_2_166	28_2_1	115_2_1916	5_2_1	113_2_370	365_5_453	86_5_1074
319_2_630	184_2_171	28_2_1	115_2_1913	5_2_1	113_2_352	365_5_429	86_5_1099
319_2_622	184_2_161	28_2_1	115_2_1943	5_2_1	113_2_364	365_5_406	86_5_1102
319_2_638	184_2_172	28_2_1	115_2_1940	5_2_1	113_2_384	365_5_368	86_5_1123
319_2_627	184_2_170	28_2_1	115_2_1934	5_2_1	113_2_377	365_5_366	86_5_1139
319_2_654	184_2_163	28_2_1	115_2_1893	5_2_1	113_2_372	365_5_356	86_5_1161
319_2_674	184_2_149	28_2_1	115_2_1897	5_2_1	113_2_328	365_5_354	86_5_1216
319_2_687	184_2_136	28_2_1	115_2_1919	5_2_1	113_2_333	365_5_349	86_5_1205
319_2_719	184_2_132	28_2_1	115_2_1897	5_2_1	113_2_346	365_5_317	86_5_1207
319_2_726	184_2_128	28_2_1	115_2_1902	5_2_1	113_2_376	365_5_301	86_5_1197
319_2_750	184_2_135	28_2_1	115_2_1909	5_2_1	113_2_366	365_5_293	86_5_1190
319_2_749	184_2_136	28_2_1	115_2_1909	5_2_1	113_2_379	365_5_323	86_5_1168
319_2_743	184_2_123	28_2_1	115_2_1905	5_2_1	113_2_396	365_5_315	86_5_1168
319_2_753	184_2_119	28_2_1	115_2_1924	5_2_1	113_2_413	365_5_297	86_5_1141
319_2_730	184_2_134	28_2_1	115_2_1938	5_2_1	113_2_418	365_5_290	86_5_1161
319_2_715	184_2_154	28_2_1	115_2_1936	5_2_1	113_2_434	365_5_270	86_5_1161
319_2_685	184_2_148	28_2_1	115_2_1988	5_2_1	113_2_422	365_5_248	86_5_1191
319_2_673	184_2_149	28_2_1	115_2_2025	5_2_1	113_2_409	365_5_253	86_5_1190
319_2_677	184_2_150	28_2_1	115_2_2024	5_2_1	113_2_414	365_5_239	86_5_1194
319_2_685	184_2_147	28_2_1	115_2_2027	5_2_1	113_2_418	365_5_219	86_5_1173
319_2_666	184_2_152	28_2_1	115_2_2036	5_2_1	113_2_410	365_5_216	86_5_1213
319_2_671	184_2_157	28_2_1	115_2_2047	5_2_1	113_2_387	365_5_217	86_5_1211
319_2_656	184_2_154	28_2_1	115_2_2034	5_2_1	113_2_385	365_5_236	86_5_1221
319_2_643	184_2_142	28_2_1	115_2_2068	5_2_1	113_2_375	365_5_231	86_5_1206
319_2_633	184_2_147	28_2_1	115_2_2048	5_2_1	113_2_377	365_5_242	86_5_1170
319_2_648	184_2_144	28_2_1	115_2_2019	5_2_1	113_2_375	365_5_265	86_5_1160
319_2_643	184_2_131	28_2_1	115_2_1973	5_2_1	113_2_360	365_5_290	86_5_1200
319_2_648	184_2_139	28_2_1	115_2_1928	5_2_1	113_2_354	365_5_309	86_5_1212
319_2_661	184_2_147	28_2_1	115_2_1967	5_2_1	113_2_342	365_5_306	86_5_1205
319_2_634	184_2_135	28_2_1	115_2_1942	5_2_1	113_2_363	365_5_306	86_5_1227
319_2_640	184_2_139	28_2_1	115_2_1903	5_2_1	113_2_394	365_5_294	86_5_1198
319_2_607	184_2_143	28_2_1	115_2_1934	5_2_1	113_2_387	365_5_308	86_5_1211
319_2_595	184_2_145	28_2_1	115_2_1943	5_2_1	113_2_383	365_5_301	86_5_1232
319_2_576	184_2_149	28_2_1	115_2_1956	5_2_1	113_2_366	365_5_323	86_5_1217
319_2_595	184_2_149	28_2_1	115_2_1959	5_2_1	113_2_349	365_5_316	86_5_1208
319_2_576	184_2_151	28_2_1	115_2_1989	5_2_1	113_2_329	365_5_316	86_5_1218
319_2_579	184_2_140	28_2_1	115_2_1976	5_2_1	113_2_361	365_5_324	86_5_1219
319_2_581	184_2_149	28_2_1	115_2_1963	5_2_1	113_2_362	365_5_311	86_5_1238
319_2_598	184_2_143	28_2_1	115_2_1991	5_2_1	113_2_351	365_5_303	86_5_1241
319_2_603	184_2_136	28_2_1	115_2_1950	5_2_1	113_2_352	365_5_321	86_5_1241
319_2_616	184_2_139	28_2_1	115_2_1935	5_2_1	113_2_347	365_5_308	86_5_1237
319_2_616	184_2_137	28_2_1	115_2_1939	5_2_1	113_2_344	365_5_310	86_5_1218
319_2_622	184_2_136	28_2_1	115_2_1945	5_2_1	113_2_343	365_5_304	86_5_1232
319_2_647	184_2_145	28_2_1	115_2_1898	5_2_1	113_2_347	365_5_303	86_5_1226
319_2_652	184_2_150	28_2_1	115_2_1954	5_2_1	113_2_329	365_5_288	86_5_1242
319_2_628	184_2_160	28_2_1	115_2_1971	5_2_1	113_2_341	365_5_273	86_5_1249
319_2_607	184_2_169	28_2_1	115_2_2003	5_2_1	113_2_329	365_5_254	86_5_1282
319_2_626	184_2_167	28_2_1	115_2_1946	5_2_1	113_2_344	365_5_265	86_5_1292
319_2_631	184_2_170	28_2_1	115_2_1953	5_2_1	113_2_346	365_5_271	86_5_1292
319_2_628	184_2_169	28_2_1	115_2_1954	5_2_1	113_2_345	365_5_250	86_5_1304
319_2_632	184_2_179	28_2_1	115_2_1944	5_2_1	113_2_333	365_5_250	86_5_1286
319_2_639	184_2_167	28_2_1	115_2_1950	5_2_1	113_2_328	365_5_236	86_5_1312
319_2_665	184_2_179	28_2_1	115_2_1930	5_2_1	113_2_317	365_5_222	86_5_1298
319_2_646	184_2_190	28_2_1	115_2_1952	5_2_1	113_2_347	365_5_236	86_5_1299
319_2_648	184_2_185	28_2_1	115_2_1967	5_2_1	113_2_344	365_5_257	86_5_1267
319_2_648	184_2_193	28_2_1	115_2_1967	5_2_1	113_2_341	365_5_249	86_5_1253
319_2_653	184_2_189	28_2_1	115_2_1996	5_2_1	113_2_373	365_5_229	86_5_1199
319_2_645	184_2_187	28_2_1	115_2_2010	5_2_1	113_2_345	365_5_238	86_5_1191
319_2_626	184_2_196	28_2_1	115_2_1967	5_2_1	113_2_348	365_5_248	86_5_1226
319_2_642	184_2_201	28_2_1	115_2_1936	5_2_1	113_2_347	365_5_258	86_5_1227
319_2_628	184_2_216	28_2_1	115_2_1910	5_2_1	113_2_343	365_5_270	86_5_1277
319_2_647	184_2_232	28_2_1	115_2_1888	5_2_1	113_2_341	365_5_271	86_5_1252
319_2_668	184_2_231	28_2_1	115_2_1843	5_2_1	113_2_346	365_5_277	86_5_1245
319_2_669	184_2_231	28_2_1	115_2_1849	5_2_1	113_2_337	365_5_258	86_5_1284
319_2_677	184_2_242	28_2_1	115_2_1840	5_2_1	113_2_330	365_5_247	86_5_1308
319_2_663	184_2_237	28_2_1	115_2_1850	5_2_1	113_2_348	365_5_239	86_5_1285
319_2_679	184_2_225	28_2_1	115_2_1863	5_2_1	113_2_348	365_5_254	86_5_1251
319_2_663	184_2_214	28_2_1	115_2_1902	5_2_1	113_2_364	365_5_264	86_5_1215
319_2_661	184_2_183	28_2_1	115_2_1932	5_2_1	113_2_376	365_5_267	86_5_1216
319_2_663	184_2_176	28_2_1	115_2_1945	5_2_1	113_2_375	365_5_249	86_5_1240
319_2_658	184_2_178	28_2_1	115_2_1968	5_2_1	113_2_369	365_5_250	86_5_1255
319_2_656	184_2_177	28_2_1	115_2_1944	5_2_1	113_2_359	365_5_235	86_5_1253
319_2_631	184_2_166	28_2_1	115_2_1967	5_2_1	113_2_361	365_5_252	86_5_1265
319_2_631	184_2_155	28_2_1	115_2_1991	5_2_1	113_2_341	365_5_255	86_5_1291
319_2_628	184_2_151	28_2_1	115_2_2004	5_2_1	113_2_352	365_5_248	86_5_1264
319_2_609	184_2_144	28_2_1	115_2_2038	5_2_1	113_2_367	365_5_255	86_5_1226
319_2_604	184_2_128	28_2_1	115_2_2011	5_2_1	113_2_365	365_5_271	86_5_1243
319_2_634	184_2_105	28_2_1	115_2_2024	5_2_1	113_2_323	365_5_289	86_5_1263
319_2_643	184_2_97	28_2_1	115_2_2047	5_2_1	113_2_308	365_5_281	86_5_1260
319_2_662	184_2_94	28_2_1	115_2_2041	5_2_1	113_2_307	365_5_269	86_5_1247
319_2_634	184_2_92	28_2_1	115_2_2062	5_2_1	113_2_320	365_5_256	86_5_1249
319_2_648	184_2_91	28_2_1	115_2_2054	5_2_1	113_2_319	365_5_252	86_5_1228
319_2_619	184_2_90	28_2_1	115_2_2110	5_2_1	113_2_302	365_5_222	86_5_1241
319_2_617	184_2_79	28_2_1	115_2_2106	5_2_1	113_2_282	365_5_208	86_5_1308
319_2_590	184_2_83	28_2_1	115_2_2155	5_2_1	113_2_259	365_5_213	86_5_1336
319_2_616	184_2_90	28_2_1	115_2_2143	5_2_1	113_2_248	365_5_234	86_5_1313
319_2_605	184_2_79	28_2_1	115_2_2168	5_2_1	113_2_246	365_5_250	86_5_1301
319_2_604	184_2_85	28_2_1	115_2_2158	5_2_1	113_2_256	365_5_255	86_5_1273
319_2_582	184_2_79	28_2_1	115_2_2169	5_2_1	113_2_255	365_5_252	86_5_1279
319_2_571	184_2_74	28_2_1	115_2_2163	5_2_1	113_2_257	365_5_251	86_5_1275
319_2_582	184_2_69	28_2_1	115_2_2125	5_2_1	113_2_269	365_5_253	86_5_1280
319_2_584	184_2_65	28_2_1	115_2_2145	5_2_1	113_2_272	365_5_275	86_5_1291
319_2_565	184_2_78	28_2_1	115_2_2129	5_2_1	113_2_276	365_5_280	86_5_1269
319_2_575	184_2_79	28_2_1	115_2_2149	5_2_1	113_2_258	365_5_297	86_5_1252
319_2_580	184_2_78	28_2_1	115_2_2158	5_2_1	113_2_248	365_5_292	86_5_1244
319_2_595	184_2_76	28_2_1	115_2_2171	5_2_1	113_2_241	365_5_313	86_5_1222
319_2_601	184_2_81	28_2_1	115_2_2165	5_2_1	113_2_232	365_5_326	86_5_1231
319_2_573	184_2_89	28_2_1	115_2_2190	5_2_1	113_2_238	365_5_319	86_5_1209
319_2_548	184_2_89	28_2_1	115_2_2180	5_2_1	113_2_250	365_5_309	86_5_1208
319_2_551	184_2_96	28_2_1	115_2_2231	5_2_1	113_2_230	365_5_302	86_5_1224
319_2_539	184_2_91	28_2_1	115_2_2260	5_2_1	113_2_228	365_5_305	86_5_1218
319_2_507	184_2_90	28_2_1	115_2_2299	5_2_1	113_2_225	365_5_307	86_5_1185
319_2_473	184_2_82	28_2_1	115_2_2334	5_2_1	113_2_232	365_5_320	86_5_1182
319_2_462	184_2_90	28_2_1	115_2_2341	5_2_1	113_2_212	365_5_315	86_5_1189
319_2_419	184_2_86	28_2_1	115_2_2362	5_2_1	113_2_216	365_5_321	86_5_1224
319_2_413	184_2_90	28_2_1	115_2_2330	5_2_1	113_2_228	365_5_323	86_5_1231
319_2_412	184_2_72	28_2_1	115_2_2343	5_2_1	113_2_218	365_5_335	86_5_1234
319_2_394	184_2_76	28_2_1	115_2_2326	5_2_1	113_2_213	365_5_370	86_5_1204
319_2_380	184_2_79	28_2_1	115_2_2332	5_2_1	113_2_214	365_5_374	86_5_1181
319_2_370	184_2_69	28_2_1	115_2_2355	5_2_1	113_2_197	365_5_384	86_5_1176
319_2_371	184_2_71	28_2_1	115_2_2369	5_2_1	113_2_201	365_5_357	86_5_1207
319_2_367	184_2_70	28_2_1	115_2_2406	5_2_1	113_2_215	365_5_347	86_5_1186
319_2_383	184_2_79	28_2_1	115_2_2396	5_2_1	113_2_236	365_5_318	86_5_1189
319_2_377	184_2_64	28_2_1	115_2_2428	5_2_1	113_2_220	365_5_297	86_5_1176
319_2_381	184_2_62	28_2_1	115_2_2454	5_2_1	113_2_223	365_5_284	86_5_1208
319_2_389	184_2_56	28_2_1	115_2_2450	5_2_1	113_2_232	365_5_281	86_5_1218
319_2_370	184_2_52	28_2_1	115_2_2466	5_2_1	113_2_252	365_5_265	86_5_1207
319_2_376	184_2_42	28_2_1	115_2_2461	5_2_1	113_2_264	365_5_272	86_5_1232
319_2_387	184_2_38	28_2_1	115_2_2438	5_2_1	113_2_277	365_5_259	86_5_1238
319_2_415	184_2_44	28_2_1	115_2_2444	5_2_1	113_2_303	365_5_256	86_5_1192
319_2_423	184_2_49	28_2_1	115_2_2388	5_2_1	113_2_311	365_5_261	86_5_1204
319_2_446	184_2_45	28_2_1	115_2_2375	5_2_1	113_2_318	365_5_266	86_5_1209
319_2_432	184_2_49	28_2_1	115_2_2349	5_2_1	113_2_347	365_5_260	86_5_1254
319_2_449	184_2_44	28_2_1	115_2_2326	5_2_1	113_2_345	365_5_277	86_5_1254
319_2_441	184_2_43	28_2_1	115_2_2348	5_2_1	113_2_346	365_5_255	86_5_1252
319_2_427	184_2_42	28_2_1	115_2_2345	5_2_1	113_2_354	365_5_253	86_5_1216
319_2_415	184_2_32	28_2_1	115_2_2331	5_2_1	113_2_373	365_5_253	86_5_1248
319_2_427	184_2_38	28_2_1	115_2_2310	5_2_1	113_2_366	365_5_246	86_5_1237
319_2_440	184_2_42	28_2_1	115_2_2274	5_2_1	113_2_369	365_5_265	86_5_1244
319_2_417	184_2_48	28_2_1	115_2_2272	5_2_1	113_2_372	365_5_257	86_5_1272
319_2_406	184_2_48	28_2_1	115_2_2259	5_2_1	113_2_388	365_5_253	86_5_1282
319_2_401	184_2_53	28_2_1	115_2_2269	5_2_1	113_2_386	365_5_247	86_5_1281
319_2_391	184_2_53	28_2_1	115_2_2242	5_2_1	113_2_403	365_5_245	86_5_1298
319_2_379	184_2_57	28_2_1	115_2_2207	5_2_1	113_2_414	365_5_266	86_5_1272
319_2_398	184_2_52	28_2_1	115_2_2204	5_2_1	113_2_397	365_5_244	86_5_1298
319_2_411	184_2_47	28_2_1	115_2_2216	5_2_1	113_2_407	365_5_249	86_5_1281
319_2_421	184_2_43	28_2_1	115_2_2178	5_2_1	113_2_392	365_5_261	86_5_1314
319_2_408	184_2_40	28_2_1	115_2_2186	5_2_1	113_2_379	365_5_249	86_5_1353
319_2_394	184_2_38	28_2_1	115_2_2194	5_2_1	113_2_377	365_5_254	86_5_1312
319_2_372	184_2_33	28_2_1	115_2_2185	5_2_1	113_2_379	365_5_275	86_5_1308
319_2_366	184_2_31	28_2_1	115_2_2212	5_2_1	113_2_368	365_5_280	86_5_1294
319_2_349	184_2_26	28_2_1	115_2_2198	5_2_1	113_2_392	365_5_260	86_5_1286
319_2_361	184_2_19	28_2_1	115_2_2200	5_2_1	113_2_408	365_5_276	86_5_1284
319_2_380	184_2_11	28_2_1	115_2_2221	5_2_1	113_2_413	365_5_263	86_5_1304
319_2_389	184_2_5	28_2_1	115_2_2241	5_2_1	113_2_382	365_5_298	86_5_1255
319_2_397	184_2_2	28_2_1	115_2_2227	5_2_1	113_2_403	365_5_307	86_5_1240
319_2_407	184_2_2	28_2_1	115_2_2218	5_2_1	113_2_412	365_5_327	86_5_1217
319_2_383	184_2_2	28_2_1	115_2_2247	5_2_1	113_2_421	365_5_320	86_5_1217
319_2_380	184_2_2	28_2_1	115_2_2263	5_2_1	113_2_439	365_5_310	86_5_1211
319_2_387	184_2_2	28_2_1	115_2_2251	5_2_1	113_2_439	365_5_324	86_5_1205
319_2_372	184_2_2	28_2_1	115_2_2303	5_2_1	113_2_431	365_5_300	86_5_1221
319_2_366	184_2_1	28_2_1	115_2_2327	5_2_1	113_2_428	365_5_291	86_5_1200
319_2_362	184_2_1	28_2_1	115_2_2321	5_2_1	113_2_407	365_5_290	86_5_1195
319_2_354	28_2_1	115_2_2331	5_2_1	113_2_405	365_5_301	86_5_1216
319_2_349	28_2_1	115_2_2304	5_2_1	113_2_399	365_5_281	86_5_1231
319_2_330	28_2_1	115_2_2302	5_2_1	113_2_399	365_5_294	86_5_1239
319_2_328	28_2_1	115_2_2332	5_2_1	113_2_402	365_5_270	86_5_1251
319_2_340	28_2_1	115_2_2320	5_2_1	113_2_407	365_5_281	86_5_1227
319_2_335	28_2_1	115_2_2387	5_2_1	113_2_387	365_5_256	86_5_1248
319_2_309	28_2_1	115_2_2414	5_2_1	113_2_368	365_5_253	86_5_1270
319_2_303	28_2_1	115_2_2410	5_2_1	113_2_396	365_5_234	86_5_1268
319_2_320	28_2_1	115_2_2418	5_2_1	113_2_412	365_5_227	86_5_1250
319_2_309	28_2_1	115_2_2455	5_2_1	113_2_408	365_5_242	86_5_1245
319_2_299	28_2_1	115_2_2459	5_2_1	113_2_388	365_5_274	86_5_1228
319_2_299	28_2_1	115_2_2450	5_2_1	113_2_390	365_5_278	86_5_1226
319_2_304	28_2_1	115_2_2400	5_2_1	113_2_393	365_5_296	86_5_1256
319_2_329	28_2_1	115_2_2386	5_2_1	113_2_393	365_5_309	86_5_1246
319_2_338	28_2_1	115_2_2361	5_2_1	113_2_400	365_5_322	86_5_1221
319_2_348	28_2_1	115_2_2377	5_2_1	113_2_387	365_5_324	86_5_1221
319_2_347	28_2_1	115_2_2359	5_2_1	113_2_400	365_5_329	86_5_1196
319_2_344	28_2_1	115_2_2368	5_2_1	113_2_402	365_5_326	86_5_1190
319_2_321	28_2_1	115_2_2370	5_2_1	113_2_413	365_5_310	86_5_1175
319_2_335	28_2_1	115_2_2379	5_2_1	113_2_386	365_5_324	86_5_1185
319_2_322	28_2_1	115_2_2421	5_2_1	113_2_374	365_5_331	86_5_1227
319_2_315	28_2_1	115_2_2448	5_2_1	113_2_363	365_5_322	86_5_1219
319_2_300	28_2_1	115_2_2449	5_2_1	113_2_340	365_5_303	86_5_1262
319_2_298	28_2_1	115_2_2439	5_2_1	113_2_345	365_5_270	86_5_1271
319_2_284	28_2_1	115_2_2449	5_2_1	113_2_326	365_5_255	86_5_1281
319_2_296	28_2_1	115_2_2444	5_2_1	113_2_341	365_5_243	86_5_1263
319_2_277	28_2_1	115_2_2487	5_2_1	113_2_317	365_5_263	86_5_1252
319_2_269	28_2_1	115_2_2486	5_2_1	113_2_304	365_5_285	86_5_1236
319_2_270	28_2_1	115_2_2480	5_2_1	113_2_298	365_5_279	86_5_1256
319_2_293	28_2_1	115_2_2494	5_2_1	113_2_296	365_5_293	86_5_1240
319_2_317	28_2_1	115_2_2468	5_2_1	113_2_296	365_5_290	86_5_1260
319_2_324	28_2_1	115_2_2464	5_2_1	113_2_319	365_5_281	86_5_1240
319_2_342	28_2_1	115_2_2451	5_2_1	113_2_298	365_5_271	86_5_1280
319_2_337	28_2_1	115_2_2429	5_2_1	113_2_297	365_5_245	86_5_1335
319_2_340	28_2_1	115_2_2381	5_2_1	113_2_286	365_5_245	86_5_1361
319_2_364	28_2_1	115_2_2351	5_2_1	113_2_321	365_5_288	86_5_1295
319_2_386	28_2_1	115_2_2328	5_2_1	113_2_325	365_5_309	86_5_1284
319_2_406	28_2_1	115_2_2320	5_2_1	113_2_318	365_5_288	86_5_1276
319_2_405	28_2_1	115_2_2294	5_2_1	113_2_330	365_5_272	86_5_1271
319_2_390	28_2_1	115_2_2324	5_2_1	113_2_305	365_5_276	86_5_1270
319_2_386	28_2_1	115_2_2331	5_2_1	113_2_323	365_5_277	86_5_1259
319_2_382	28_2_1	115_2_2361	5_2_1	113_2_322	365_5_293	86_5_1248
319_2_356	28_2_1	115_2_2393	5_2_1	113_2_321	365_5_301	86_5_1235
319_2_354	28_2_1	115_2_2386	5_2_1	113_2_326	365_5_282	86_5_1236
319_2_361	28_2_1	115_2_2434	5_2_1	113_2_307	365_5_302	86_5_1190
319_2_374	28_2_1	115_2_2416	5_2_1	113_2_316	365_5_321	86_5_1167
319_2_382	28_2_1	115_2_2441	5_2_1	113_2_302	365_5_322	86_5_1150
319_2_377	28_2_1	115_2_2423	5_2_1	113_2_317	365_5_312	86_5_1163
319_2_397	28_2_1	115_2_2404	5_2_1	113_2_301	365_5_299	86_5_1177
319_2_408	28_2_1	115_2_2400	5_2_1	113_2_308	365_5_300	86_5_1181
319_2_398	28_2_1	115_2_2426	5_2_1	113_2_321	365_5_289	86_5_1207
319_2_401	28_2_1	115_2_2433	5_2_1	113_2_300	365_5_322	86_5_1237
319_2_393	28_2_1	115_2_2438	5_2_1	113_2_302	365_5_318	86_5_1223
319_2_401	28_2_1	115_2_2435	5_2_1	113_2_283	365_5_322	86_5_1211
319_2_375	28_2_1	115_2_2402	5_2_1	113_2_283	365_5_335	86_5_1232
319_2_339	28_2_1	115_2_2406	5_2_1	113_2_268	365_5_355	86_5_1209
319_2_333	28_2_1	115_2_2415	5_2_1	113_2_286	365_5_320	86_5_1194
319_2_329	28_2_1	115_2_2433	5_2_1	113_2_280	365_5_330	86_5_1207
319_2_339	28_2_1	115_2_2464	5_2_1	113_2_283	365_5_338	86_5_1179
319_2_336	28_2_1	115_2_2464	5_2_1	113_2_262	365_5_348	86_5_1201
319_2_337	28_2_1	115_2_2482	5_2_1	113_2_279	365_5_374	86_5_1156
319_2_357	28_2_1	115_2_2502	5_2_1	113_2_276	365_5_353	86_5_1098
319_2_334	28_2_1	115_2_2498	5_2_1	113_2_272	365_5_346	86_5_1145
319_2_345	28_2_1	115_2_2470	5_2_1	113_2_265	365_5_341	86_5_1178
319_2_344	28_2_1	115_2_2501	5_2_1	113_2_271	365_5_304	86_5_1191
319_2_346	28_2_1	115_2_2510	5_2_1	113_2_268	365_5_294	86_5_1212
319_2_343	28_2_1	115_2_2506	5_2_1	113_2_277	365_5_305	86_5_1217
319_2_358	28_2_1	115_2_2493	5_2_1	113_2_279	365_5_317	86_5_1211
319_2_359	28_2_1	115_2_2469	5_2_1	113_2_271	365_5_296	86_5_1236
319_2_391	28_2_1	115_2_2404	5_2_1	113_2_269	365_5_305	86_5_1229
319_2_426	28_2_1	115_2_2420	5_2_1	113_2_265	365_5_301	86_5_1174
319_2_471	28_2_1	115_2_2391	5_2_1	113_2_262	365_5_288	86_5_1174
319_2_470	28_2_1	115_2_2431	5_2_1	113_2_263	365_5_282	86_5_1209
319_2_442	28_2_1	115_2_2419	5_2_1	113_2_267	365_5_282	86_5_1261
319_2_441	28_2_1	115_2_2405	5_2_1	113_2_273	365_5_267	86_5_1283
319_2_437	28_2_1	115_2_2428	5_2_1	113_2_280	365_5_246	86_5_1247
319_2_454	28_2_1	115_2_2412	5_2_1	113_2_283	365_5_272	86_5_1185
319_2_436	28_2_1	115_2_2454	5_2_1	113_2_285	365_5_274	86_5_1148
319_2_460	28_2_1	115_2_2450	5_2_1	113_2_265	365_5_278	86_5_1174
319_2_470	28_2_1	115_2_2435	5_2_1	113_2_257	365_5_254	86_5_1232
319_2_461	28_2_1	115_2_2450	5_2_1	113_2_249	365_5_226	86_5_1262
319_2_456	28_2_1	115_2_2440	5_2_1	113_2_241	365_5_215	86_5_1273
319_2_456	28_2_1	115_2_2465	5_2_1	113_2_245	365_5_201	86_5_1256
319_2_452	28_2_1	115_2_2448	5_2_1	113_2_237	365_5_186	86_5_1288
319_2_444	28_2_1	115_2_2434	5_2_1	113_2_243	365_5_169	86_5_1321
319_2_443	28_2_1	115_2_2378	5_2_1	113_2_268	365_5_167	86_5_1342
319_2_441	28_2_1	115_2_2391	5_2_1	113_2_256	365_5_162	86_5_1357
319_2_452	28_2_1	115_2_2399	5_2_1	113_2_247	365_5_168	86_5_1358
319_2_448	28_2_1	115_2_2401	5_2_1	113_2_253	365_5_188	86_5_1329
319_2_465	28_2_1	115_2_2395	5_2_1	113_2_259	365_5_200	86_5_1320
319_2_471	28_2_1	115_2_2380	5_2_1	113_2_251	365_5_220	86_5_1306
319_2_457	28_2_1	115_2_2384	5_2_1	113_2_232	365_5_231	86_5_1310
319_2_426	28_2_1	115_2_2434	5_2_1	113_2_228	365_5_233	86_5_1282
319_2_404	28_2_1	115_2_2424	5_2_1	113_2_212	365_5_263	86_5_1303
319_2_383	28_2_1	115_2_2497	5_2_1	113_2_202	365_5_259	86_5_1266
319_2_357	28_2_1	115_2_2505	5_2_1	113_2_195	365_5_274	86_5_1301
319_2_356	28_2_1	115_2_2462	5_2_1	113_2_187	365_5_286	86_5_1313
319_2_369	28_2_1	115_2_2481	5_2_1	113_2_173	365_5_279	86_5_1297
319_2_369	28_2_1	115_2_2431	5_2_1	113_2_170	365_5_282	86_5_1299
319_2_371	28_2_1	115_2_2388	5_2_1	113_2_158	365_5_308	86_5_1323
319_2_348	28_2_1	115_2_2443	5_2_1	113_2_145	365_5_321	86_5_1305
319_2_356	28_2_1	115_2_2480	5_2_1	113_2_134	365_5_307	86_5_1297
319_2_363	28_2_1	115_2_2482	5_2_1	113_2_135	365_5_321	86_5_1314
319_2_386	28_2_1	115_2_2453	5_2_1	113_2_138	365_5_318	86_5_1310
319_2_392	28_2_1	115_2_2482	5_2_1	113_2_134	365_5_311	86_5_1282
319_2_382	28_2_1	115_2_2537	5_2_1	113_2_143	365_5_313	86_5_1211
319_2_400	28_2_1	115_2_2522	5_2_1	113_2_137	365_5_320	86_5_1205
319_2_390	28_2_1	115_2_2576	5_2_1	113_2_138	365_5_307	86_5_1203
319_2_373	28_2_1	115_2_2598	5_2_1	113_2_146	365_5_289	86_5_1221
319_2_364	28_2_1	115_2_2643	5_2_1	113_2_152	365_5_271	86_5_1211
319_2_396	28_2_1	115_2_2631	5_2_1	113_2_165	365_5_273	86_5_1204
319_2_377	28_2_1	115_2_2642	5_2_1	113_2_156	365_5_281	86_5_1218
319_2_387	28_2_1	115_2_2613	5_2_1	113_2_169	365_5_257	86_5_1258
319_2_373	28_2_1	115_2_2608	5_2_1	113_2_151	365_5_278	86_5_1265
319_2_366	28_2_1	115_2_2632	5_2_1	113_2_153	365_5_285	86_5_1253
319_2_354	28_2_1	115_2_2633	5_2_1	113_2_149	365_5_272	86_5_1270
319_2_331	28_2_1	115_2_2595	5_2_1	113_2_160	365_5_249	86_5_1307
319_2_336	28_2_1	115_2_2579	5_2_1	113_2_153	365_5_250	86_5_1335
319_2_350	28_2_1	115_2_2554	5_2_1	113_2_151	365_5_253	86_5_1309
319_2_348	28_2_1	115_2_2562	5_2_1	113_2_143	365_5_281	86_5_1268
319_2_356	28_2_1	115_2_2575	5_2_1	113_2_146	365_5_307	86_5_1194
319_2_366	28_2_1	115_2_2511	5_2_1	113_2_137	365_5_358	86_5_1168
319_2_359	28_2_1	115_2_2499	5_2_1	113_2_130	365_5_372	86_5_1153
319_2_357	28_2_1	115_2_2546	5_2_1	113_2_133	365_5_395	86_5_1131
319_2_385	28_2_1	115_2_2570	5_2_1	113_2_143	365_5_412	86_5_1075
319_2_420	28_2_1	115_2_2575	5_2_1	113_2_144	365_5_389	86_5_1075
319_2_419	28_2_1	115_2_2569	5_2_1	113_2_145	365_5_382	86_5_1087
319_2_442	28_2_1	115_2_2552	5_2_1	113_2_146	365_5_359	86_5_1124
319_2_450	28_2_1	115_2_2572	5_2_1	113_2_140	365_5_341	86_5_1120
319_2_457	28_2_1	115_2_2569	5_2_1	113_2_152	365_5_325	86_5_1149
319_2_425	28_2_1	115_2_2557	5_2_1	113_2_156	365_5_333	86_5_1176
319_2_411	28_2_1	115_2_2565	5_2_1	113_2_157	365_5_337	86_5_1182
319_2_385	28_2_1	115_2_2577	5_2_1	113_2_158	365_5_326	86_5_1203
319_2_404	28_2_1	115_2_2567	5_2_1	113_2_141	365_5_351	86_5_1161
319_2_402	28_2_1	115_2_2582	5_2_1	113_2_139	365_5_371	86_5_1137
319_2_388	28_2_1	115_2_2575	5_2_1	113_2_138	365_5_382	86_5_1156
319_2_406	28_2_1	115_2_2604	5_2_1	113_2_130	365_5_389	86_5_1104
319_2_407	28_2_1	115_2_2576	5_2_1	113_2_124	365_5_405	86_5_1092
319_2_407	28_2_1	115_2_2587	5_2_1	113_2_113	365_5_417	86_5_1094
319_2_397	28_2_1	115_2_2560	5_2_1	113_2_111	365_5_433	86_5_1093
319_2_398	28_2_1	115_2_2545	5_2_1	113_2_118	365_5_467	86_5_1108
319_2_421	28_2_1	115_2_2537	5_2_1	113_2_110	365_5_478	86_5_1079
319_2_436	28_2_1	115_2_2528	5_2_1	113_2_116	365_5_467	86_5_1079
319_2_419	28_2_1	115_2_2569	5_2_1	113_2_114	365_5_457	86_5_1085
319_2_419	28_2_1	115_2_2527	5_2_1	113_2_111	365_5_437	86_5_1126
319_2_449	28_2_1	115_2_2499	5_2_1	113_2_113	365_5_413	86_5_1116
319_2_448	28_2_1	115_2_2562	5_2_1	113_2_112	365_5_398	86_5_1093
319_2_471	28_2_1	115_2_2524	5_2_1	113_2_108	365_5_406	86_5_1089
319_2_482	28_2_1	115_2_2505	5_2_1	113_2_97	365_5_399	86_5_1123
319_2_467	28_2_1	115_2_2522	5_2_1	113_2_88	365_5_405	86_5_1131
319_2_449	28_2_1	115_2_2534	5_2_1	113_2_97	365_5_401	86_5_1122
319_2_479	28_2_1	115_2_2537	5_2_1	113_2_98	365_5_399	86_5_1092
319_2_485	28_2_1	115_2_2531	5_2_1	113_2_102	365_5_373	86_5_1110
319_2_510	28_2_1	115_2_2489	5_2_1	113_2_101	365_5_377	86_5_1123
319_2_486	28_2_1	115_2_2480	5_2_1	113_2_88	365_5_386	86_5_1114
319_2_505	28_2_1	115_2_2513	5_2_1	113_2_84	365_5_409	86_5_1100
319_2_500	28_2_1	115_2_2529	5_2_1	113_2_98	365_5_415	86_5_1063
319_2_490	28_2_1	115_2_2538	5_2_1	113_2_101	365_5_415	86_5_1069
319_2_509	28_2_1	115_2_2514	5_2_1	113_2_117	365_5_446	86_5_1053
319_2_508	28_2_1	115_2_2509	5_2_1	113_2_115	365_5_461	86_5_1038
319_2_504	28_2_1	115_2_2539	5_2_1	113_2_111	365_5_472	86_5_1008
319_2_516	28_2_1	115_2_2594	5_2_1	113_2_98	365_5_447	86_5_991
319_2_491	28_2_1	115_2_2625	5_2_1	113_2_93	365_5_438	86_5_1013
319_2_448	28_2_1	115_2_2604	5_2_1	113_2_83	365_5_459	86_5_1059
319_2_449	28_2_1	115_2_2587	5_2_1	113_2_75	365_5_460	86_5_1077
319_2_423	28_2_1	115_2_2603	5_2_1	113_2_68	365_5_455	86_5_1084
319_2_408	28_2_1	115_2_2615	5_2_1	113_2_62	365_5_468	86_5_1086
319_2_388	28_2_1	115_2_2582	5_2_1	113_2_63	365_5_478	86_5_1077
319_2_399	28_2_1	115_2_2558	5_2_1	113_2_61	365_5_487	86_5_1114
319_2_378	28_2_1	115_2_2570	5_2_1	113_2_66	365_5_484	86_5_1086
319_2_402	28_2_1	115_2_2527	5_2_1	113_2_58	365_5_492	86_5_1076
319_2_421	28_2_1	115_2_2577	5_2_1	113_2_47	365_5_478	86_5_1040
319_2_415	28_2_1	115_2_2594	5_2_1	113_2_40	365_5_484	86_5_1035
319_2_414	28_2_1	115_2_2591	5_2_1	113_2_42	365_5_491	86_5_1050
319_2_426	28_2_1	115_2_2640	5_2_1	113_2_41	365_5_482	86_5_1056
319_2_415	28_2_1	115_2_2702	5_2_1	113_2_33	365_5_437	86_5_1071
319_2_401	28_2_1	115_2_2720	5_2_1	113_2_41	365_5_410	86_5_1074
319_2_405	28_2_1	115_2_2714	5_2_1	113_2_42	365_5_392	86_5_1092
319_2_394	28_2_1	115_2_2715	5_2_1	113_2_43	365_5_408	86_5_1094
319_2_398	28_2_1	115_2_2716	5_2_1	113_2_42	365_5_423	86_5_1083
319_2_371	28_2_1	115_2_2708	5_2_1	113_2_37	365_5_412	86_5_1061
319_2_368	28_2_1	115_2_2704	5_2_1	113_2_39	365_5_391	86_5_1081
319_2_374	28_2_1	115_2_2720	5_2_1	113_2_36	365_5_395	86_5_1074
319_2_374	28_2_1	115_2_2675	5_2_1	113_2_49	365_5_398	86_5_1095
319_2_397	28_2_1	115_2_2637	5_2_1	113_2_49	365_5_435	86_5_1095
319_2_413	28_2_1	115_2_2693	5_2_1	113_2_60	365_5_445	86_5_1066
319_2_403	28_2_1	115_2_2737	5_2_1	113_2_59	365_5_440	86_5_1066
319_2_394	28_2_1	115_2_2737	5_2_1	113_2_62	365_5_447	86_5_1045
319_2_402	28_2_1	115_2_2757	5_2_1	113_2_57	365_5_443	86_5_1026
319_2_384	28_2_1	115_2_2741	5_2_1	113_2_47	365_5_442	86_5_1038
319_2_382	28_2_1	115_2_2733	5_2_1	113_2_45	365_5_451	86_5_1071
319_2_375	28_2_1	115_2_2701	5_2_1	113_2_50	365_5_455	86_5_1049
319_2_386	28_2_1	115_2_2649	5_2_1	113_2_53	365_5_482	86_5_1054
319_2_375	28_2_1	115_2_2625	5_2_1	113_2_54	365_5_469	86_5_1085
319_2_386	28_2_1	115_2_2635	5_2_1	113_2_57	365_5_441	86_5_1070
319_2_375	28_2_1	115_2_2642	5_2_1	113_2_64	365_5_430	86_5_1079
319_2_363	28_2_1	115_2_2688	5_2_1	113_2_62	365_5_430	86_5_1068
319_2_352	28_2_1	115_2_2731	5_2_1	113_2_76	365_5_424	86_5_1080
319_2_326	28_2_1	115_2_2749	5_2_1	113_2_69	365_5_410	86_5_1101
319_2_337	28_2_1	115_2_2750	5_2_1	113_2_78	365_5_398	86_5_1092
319_2_344	28_2_1	115_2_2789	5_2_1	113_2_75	365_5_370	86_5_1059
319_2_334	28_2_1	115_2_2801	5_2_1	113_2_77	365_5_361	86_5_1060
319_2_349	28_2_1	115_2_2788	5_2_1	113_2_78	365_5_351	86_5_1069
319_2_359	28_2_1	115_2_2760	5_2_1	113_2_74	365_5_349	86_5_1099
319_2_357	28_2_1	115_2_2745	5_2_1	113_2_70	365_5_352	86_5_1115
319_2_357	28_2_1	115_2_2729	5_2_1	113_2_68	365_5_353	86_5_1153
319_2_380	28_2_1	115_2_2722	5_2_1	113_2_67	365_5_351	86_5_1175
319_2_371	28_2_1	115_2_2732	5_2_1	113_2_73	365_5_362	86_5_1137
319_2_361	28_2_1	115_2_2727	5_2_1	113_2_65	365_5_355	86_5_1131
319_2_345	28_2_1	115_2_2735	5_2_1	113_2_69	365_5_363	86_5_1121
319_2_346	28_2_1	115_2_2727	5_2_1	113_2_61	365_5_394	86_5_1099
319_2_355	28_2_1	115_2_2713	5_2_1	113_2_61	365_5_405	86_5_1093
319_2_377	28_2_1	115_2_2714	5_2_1	113_2_70	365_5_389	86_5_1082
319_2_365	28_2_1	115_2_2717	5_2_1	113_2_71	365_5_362	86_5_1087
319_2_374	28_2_1	115_2_2695	5_2_1	113_2_75	365_5_375	86_5_1101
319_2_378	28_2_1	115_2_2696	5_2_1	113_2_74	365_5_343	86_5_1113
319_2_382	28_2_1	115_2_2659	5_2_1	113_2_77	365_5_327	86_5_1163
319_2_385	28_2_1	115_2_2687	5_2_1	113_2_76	365_5_305	86_5_1188
319_2_410	28_2_1	115_2_2666	5_2_1	113_2_78	365_5_309	86_5_1200
319_2_409	28_2_1	115_2_2659	5_2_1	113_2_74	365_5_313	86_5_1191
319_2_411	28_2_1	115_2_2618	5_2_1	113_2_81	365_5_279	86_5_1226
319_2_431	28_2_1	115_2_2578	5_2_1	113_2_84	365_5_292	86_5_1226
319_2_423	28_2_1	115_2_2537	5_2_1	113_2_84	365_5_321	86_5_1230
319_2_431	28_2_1	115_2_2508	5_2_1	113_2_82	365_5_317	86_5_1257
319_2_432	28_2_1	115_2_2528	5_2_1	113_2_82	365_5_304	86_5_1240
319_2_447	28_2_1	115_2_2557	5_2_1	113_2_70	365_5_296	86_5_1203
319_2_447	28_2_1	115_2_2571	5_2_1	113_2_80	365_5_306	86_5_1174
319_2_458	28_2_1	115_2_2647	5_2_1	113_2_87	365_5_333	86_5_1086
319_2_466	28_2_1	115_2_2599	5_2_1	113_2_91	365_5_339	86_5_1127
319_2_459	28_2_1	115_2_2601	5_2_1	113_2_78	365_5_323	86_5_1172
319_2_451	28_2_1	115_2_2602	5_2_1	113_2_59	365_5_326	86_5_1207
319_2_424	28_2_1	115_2_2612	5_2_1	113_2_68	365_5_334	86_5_1215
319_2_408	28_2_1	115_2_2598	5_2_1	113_2_64	365_5_344	86_5_1201
319_2_394	28_2_1	115_2_2610	5_2_1	113_2_68	365_5_345	86_5_1194
319_2_383	28_2_1	115_2_2585	5_2_1	113_2_75	365_5_343	86_5_1204
319_2_397	28_2_1	115_2_2583	5_2_1	113_2_67	365_5_355	86_5_1171
319_2_399	28_2_1	115_2_2562	5_2_1	113_2_63	365_5_361	86_5_1169
319_2_387	28_2_1	115_2_2572	5_2_1	113_2_61	365_5_357	86_5_1177
319_2_402	28_2_1	115_2_2578	5_2_1	113_2_62	365_5_372	86_5_1168
319_2_405	28_2_1	115_2_2545	5_2_1	113_2_62	365_5_390	86_5_1167
319_2_393	28_2_1	115_2_2579	5_2_1	113_2_62	365_5_381	86_5_1179
319_2_385	28_2_1	115_2_2634	5_2_1	113_2_63	365_5_390	86_5_1134
319_2_399	28_2_1	115_2_2625	5_2_1	113_2_60	365_5_420	86_5_1122
319_2_385	28_2_1	115_2_2607	5_2_1	113_2_58	365_5_433	86_5_1092
319_2_385	28_2_1	115_2_2622	5_2_1	113_2_57	365_5_440	86_5_1099
319_2_380	28_2_1	115_2_2684	5_2_1	113_2_67	365_5_417	86_5_1086
319_2_363	28_2_1	115_2_2714	5_2_1	113_2_67	365_5_419	86_5_1083
319_2_360	28_2_1	115_2_2737	5_2_1	113_2_82	365_5_389	86_5_1062
319_2_338	28_2_1	115_2_2764	5_2_1	113_2_81	365_5_381	86_5_1110
319_2_326	28_2_1	115_2_2778	5_2_1	113_2_91	365_5_376	86_5_1111
319_2_316	28_2_1	115_2_2743	5_2_1	113_2_96	365_5_399	86_5_1120
319_2_308	28_2_1	115_2_2725	5_2_1	113_2_98	365_5_423	86_5_1128
319_2_337	28_2_1	115_2_2738	5_2_1	113_2_102	365_5_438	86_5_1068
319_2_324	28_2_1	115_2_2711	5_2_1	113_2_98	365_5_451	86_5_1058
319_2_309	28_2_1	115_2_2709	5_2_1	113_2_101	365_5_440	86_5_1052
319_2_289	28_2_1	115_2_2711	5_2_1	113_2_122	365_5_440	86_5_1032
319_2_276	28_2_1	115_2_2726	5_2_1	113_2_117	365_5_473	86_5_995
319_2_272	28_2_1	115_2_2679	5_2_1	113_2_120	365_5_478	86_5_1046
319_2_285	28_2_1	115_2_2697	5_2_1	113_2_120	365_5_475	86_5_1033
319_2_292	28_2_1	115_2_2711	5_2_1	113_2_123	365_5_488	86_5_1015
319_2_300	28_2_1	115_2_2701	5_2_1	113_2_126	365_5_490	86_5_1047
319_2_313	28_2_1	115_2_2667	5_2_1	113_2_117	365_5_472	86_5_1064
319_2_325	28_2_1	115_2_2645	5_2_1	113_2_116	365_5_449	86_5_1074
319_2_313	28_2_1	115_2_2692	5_2_1	113_2_107	365_5_435	86_5_1056
319_2_295	28_2_1	115_2_2784	5_2_1	113_2_92	365_5_387	86_5_1036
319_2_277	28_2_1	115_2_2802	5_2_1	113_2_83	365_5_386	86_5_1065
319_2_286	28_2_1	115_2_2751	5_2_1	113_2_108	365_5_424	86_5_1078
319_2_272	28_2_1	115_2_2810	5_2_1	113_2_99	365_5_430	86_5_1060
319_2_270	28_2_1	115_2_2822	5_2_1	113_2_97	365_5_437	86_5_1048
319_2_255	28_2_1	115_2_2831	5_2_1	113_2_110	365_5_456	86_5_1016
319_2_246	28_2_1	115_2_2812	5_2_1	113_2_106	365_5_453	86_5_1019
319_2_233	28_2_1	115_2_2803	5_2_1	113_2_111	365_5_440	86_5_1043
319_2_218	28_2_1	115_2_2792	5_2_1	113_2_87	365_5_438	86_5_1101
319_2_236	28_2_1	115_2_2782	5_2_1	113_2_90	365_5_425	86_5_1078
319_2_248	28_2_1	115_2_2727	5_2_1	113_2_81	365_5_418	86_5_1134
319_2_240	28_2_1	115_2_2700	5_2_1	113_2_70	365_5_421	86_5_1136
319_2_220	28_2_1	115_2_2723	5_2_1	113_2_71	365_5_405	86_5_1144
319_2_228	28_2_1	115_2_2759	5_2_1	113_2_72	365_5_389	86_5_1118
319_2_243	28_2_1	115_2_2746	5_2_1	113_2_73	365_5_375	86_5_1139
319_2_251	28_2_1	115_2_2745	5_2_1	113_2_75	365_5_367	86_5_1173
319_2_230	28_2_1	115_2_2782	5_2_1	113_2_79	365_5_357	86_5_1186
319_2_234	28_2_1	115_2_2755	5_2_1	113_2_85	365_5_374	86_5_1171
319_2_209	28_2_1	115_2_2761	5_2_1	113_2_82	365_5_381	86_5_1162
319_2_212	28_2_1	115_2_2796	5_2_1	113_2_83	365_5_381	86_5_1148
319_2_206	28_2_1	115_2_2813	5_2_1	113_2_78	365_5_400	86_5_1130
319_2_188	28_2_1	115_2_2839	5_2_1	113_2_70	365_5_410	86_5_1120
319_2_194	28_2_1	115_2_2839	5_2_1	113_2_65	365_5_401	86_5_1096
319_2_197	28_2_1	115_2_2841	5_2_1	113_2_73	365_5_410	86_5_1079
319_2_207	28_2_1	115_2_2850	5_2_1	113_2_82	365_5_407	86_5_1059
319_2_218	28_2_1	115_2_2841	5_2_1	113_2_78	365_5_376	86_5_1096
319_2_254	28_2_1	115_2_2844	5_2_1	113_2_86	365_5_372	86_5_1068
319_2_250	28_2_1	115_2_2846	5_2_1	113_2_83	365_5_384	86_5_1062
319_2_241	28_2_1	115_2_2862	5_2_1	113_2_74	365_5_371	86_5_1045
319_2_231	28_2_1	115_2_2847	5_2_1	113_2_69	365_5_375	86_5_1082
319_2_247	28_2_1	115_2_2815	5_2_1	113_2_72	365_5_395	86_5_1073
319_2_230	28_2_1	115_2_2799	5_2_1	113_2_67	365_5_430	86_5_1053
319_2_229	28_2_1	115_2_2774	5_2_1	113_2_62	365_5_447	86_5_1078
319_2_240	28_2_1	115_2_2763	5_2_1	113_2_51	365_5_464	86_5_1055
319_2_248	28_2_1	115_2_2718	5_2_1	113_2_47	365_5_469	86_5_1106
319_2_250	28_2_1	115_2_2679	5_2_1	113_2_40	365_5_480	86_5_1129
319_2_257	28_2_1	115_2_2732	5_2_1	113_2_34	365_5_459	86_5_1114
319_2_264	28_2_1	115_2_2736	5_2_1	113_2_31	365_5_465	86_5_1094
319_2_266	28_2_1	115_2_2792	5_2_1	113_2_22	365_5_454	86_5_1088
319_2_260	28_2_1	115_2_2812	5_2_1	113_2_31	365_5_438	86_5_1083
319_2_278	28_2_1	115_2_2762	5_2_1	113_2_32	365_5_450	86_5_1096
319_2_279	28_2_1	115_2_2755	5_2_1	113_2_32	365_5_442	86_5_1093
319_2_293	28_2_1	115_2_2733	5_2_1	113_2_29	365_5_440	86_5_1112
319_2_287	28_2_1	115_2_2707	5_2_1	113_2_36	365_5_439	86_5_1159
319_2_290	28_2_1	115_2_2770	5_2_1	113_2_34	365_5_425	86_5_1121
319_2_296	28_2_1	115_2_2782	5_2_1	113_2_30	365_5_410	86_5_1089
319_2_290	28_2_1	115_2_2813	5_2_1	113_2_32	365_5_433	86_5_1032
319_2_287	28_2_1	115_2_2809	5_2_1	113_2_31	365_5_436	86_5_1010
319_2_284	28_2_1	115_2_2824	5_2_1	113_2_25	365_5_427	86_5_1019
319_2_267	28_2_1	115_2_2819	5_2_1	113_2_26	365_5_401	86_5_1067
319_2_235	28_2_1	115_2_2860	5_2_1	113_2_26	365_5_398	86_5_1090
319_2_255	28_2_1	115_2_2852	5_2_1	113_2_25	365_5_391	86_5_1122
319_2_269	28_2_1	115_2_2847	5_2_1	113_2_26	365_5_400	86_5_1126
319_2_272	28_2_1	115_2_2806	5_2_1	113_2_32	365_5_399	86_5_1138
319_2_263	28_2_1	115_2_2836	5_2_1	113_2_31	365_5_370	86_5_1122
319_2_272	28_2_1	115_2_2860	5_2_1	113_2_30	365_5_351	86_5_1126
319_2_240	28_2_1	115_2_2869	5_2_1	113_2_28	365_5_339	86_5_1170
319_2_230	28_2_1	115_2_2917	5_2_1	113_2_27	365_5_365	86_5_1127
319_2_219	28_2_1	115_2_2963	5_2_1	113_2_27	365_5_386	86_5_1085
319_2_215	28_2_1	115_2_3011	5_2_1	113_2_29	365_5_366	86_5_1075
319_2_212	28_2_1	115_2_2984	5_2_1	113_2_29	365_5_364	86_5_1058
319_2_193	28_2_1	115_2_2983	5_2_1	113_2_37	365_5_375	86_5_1056
319_2_189	28_2_1	115_2_2939	5_2_1	113_2_41	365_5_390	86_5_1072
319_2_198	28_2_1	115_2_2917	5_2_1	113_2_41	365_5_418	86_5_1055
319_2_207	28_2_1	115_2_2897	5_2_1	113_2_42	365_5_396	86_5_1107
319_2_202	28_2_1	115_2_2902	5_2_1	113_2_45	365_5_372	86_5_1106
319_2_209	28_2_1	115_2_2895	5_2_1	113_2_45	365_5_386	86_5_1077
319_2_172	28_2_1	115_2_2921	5_2_1	113_2_42	365_5_384	86_5_1119
319_2_174	28_2_1	115_2_2938	5_2_1	113_2_39	365_5_376	86_5_1095
319_2_192	28_2_1	115_2_2891	5_2_1	113_2_37	365_5_412	86_5_1094
319_2_191	28_2_1	115_2_2900	5_2_1	113_2_37	365_5_419	86_5_1078
319_2_197	28_2_1	115_2_2910	5_2_1	113_2_39	365_5_417	86_5_1094
319_2_193	28_2_1	115_2_2873	5_2_1	113_2_35	365_5_416	86_5_1141
319_2_206	28_2_1	115_2_2822	5_2_1	113_2_29	365_5_449	86_5_1150
319_2_217	28_2_1	115_2_2815	5_2_1	113_2_18	365_5_444	86_5_1132
319_2_209	28_2_1	115_2_2821	5_2_1	113_2_20	365_5_456	86_5_1108
319_2_218	28_2_1	115_2_2825	5_2_1	113_2_13	365_5_482	86_5_1061
319_2_217	28_2_1	115_2_2810	5_2_1	113_2_10	365_5_494	86_5_1072
319_2_225	28_2_1	115_2_2754	5_2_1	113_2_19	365_5_481	86_5_1096
319_2_225	28_2_1	115_2_2804	5_2_1	113_2_22	365_5_440	86_5_1081
319_2_229	28_2_1	115_2_2818	5_2_1	113_2_23	365_5_442	86_5_1052
319_2_238	28_2_1	115_2_2833	5_2_1	113_2_20	365_5_437	86_5_1064
319_2_231	28_2_1	115_2_2846	5_2_1	113_2_20	365_5_463	86_5_1038
319_2_225	28_2_1	115_2_2868	5_2_1	113_2_22	365_5_480	86_5_1027
319_2_221	28_2_1	115_2_2871	5_2_1	113_2_29	365_5_491	86_5_1040
319_2_222	28_2_1	115_2_2851	5_2_1	113_2_28	365_5_490	86_5_1073
319_2_216	28_2_1	115_2_2854	5_2_1	113_2_34	365_5_488	86_5_1046
319_2_217	28_2_1	115_2_2780	5_2_1	113_2_38	365_5_470	86_5_1099
319_2_224	28_2_1	115_2_2790	5_2_1	113_2_41	365_5_468	86_5_1117
319_2_211	28_2_1	115_2_2800	5_2_1	113_2_40	365_5_458	86_5_1118
319_2_209	28_2_1	115_2_2794	5_2_1	113_2_41	365_5_453	86_5_1117
319_2_211	28_2_1	115_2_2836	5_2_1	113_2_41	365_5_434	86_5_1105
319_2_206	28_2_1	115_2_2837	5_2_1	113_2_39	365_5_398	86_5_1113
319_2_198	28_2_1	115_2_2808	5_2_1	113_2_42	365_5_384	86_5_1150
319_2_190	28_2_1	115_2_2818	5_2_1	113_2_45	365_5_390	86_5_1158
319_2_191	28_2_1	115_2_2909	5_2_1	113_2_41	365_5_342	86_5_1160
319_2_196	28_2_1	115_2_2902	5_2_1	113_2_50	365_5_344	86_5_1149
319_2_197	28_2_1	115_2_2937	5_2_1	113_2_48	365_5_352	86_5_1123
319_2_194	28_2_1	115_2_2905	5_2_1	113_2_48	365_5_339	86_5_1124
319_2_184	28_2_1	115_2_2896	5_2_1	113_2_43	365_5_352	86_5_1142
319_2_194	28_2_1	115_2_2918	5_2_1	113_2_43	365_5_347	86_5_1137
319_2_179	28_2_1	115_2_2902	5_2_1	113_2_46	365_5_350	86_5_1133
319_2_182	28_2_1	115_2_2920	5_2_1	113_2_44	365_5_352	86_5_1114
319_2_169	28_2_1	115_2_2918	5_2_1	113_2_49	365_5_371	86_5_1112
319_2_171	28_2_1	115_2_2908	5_2_1	113_2_42	365_5_370	86_5_1133
319_2_171	28_2_1	115_2_2902	5_2_1	113_2_44	365_5_364	86_5_1169
319_2_175	28_2_1	115_2_2893	5_2_1	113_2_44	365_5_341	86_5_1187
319_2_169	28_2_1	115_2_2933	5_2_1	113_2_43	365_5_324	86_5_1180
319_2_177	28_2_1	115_2_2922	5_2_1	113_2_33	365_5_315	86_5_1198
319_2_175	28_2_1	115_2_2926	5_2_1	113_2_33	365_5_300	86_5_1231
319_2_161	28_2_1	115_2_2918	5_2_1	113_2_31	365_5_306	86_5_1193
319_2_156	28_2_1	115_2_2925	5_2_1	113_2_35	365_5_299	86_5_1217
319_2_149	28_2_1	115_2_2901	5_2_1	113_2_38	365_5_304	86_5_1209
319_2_142	28_2_1	115_2_2901	5_2_1	113_2_32	365_5_316	86_5_1224
319_2_147	28_2_1	115_2_2868	5_2_1	113_2_32	365_5_310	86_5_1219
319_2_155	28_2_1	115_2_2881	5_2_1	113_2_39	365_5_331	86_5_1162
319_2_162	28_2_1	115_2_2895	5_2_1	113_2_41	365_5_337	86_5_1132
319_2_162	28_2_1	115_2_2913	5_2_1	113_2_41	365_5_315	86_5_1170
319_2_174	28_2_1	115_2_2891	5_2_1	113_2_31	365_5_349	86_5_1174
319_2_156	28_2_1	115_2_2943	5_2_1	113_2_28	365_5_363	86_5_1145
319_2_159	28_2_1	115_2_2939	5_2_1	113_2_33	365_5_363	86_5_1130
319_2_162	28_2_1	115_2_2962	5_2_1	113_2_27	365_5_381	86_5_1113
319_2_158	28_2_1	115_2_3011	5_2_1	113_2_35	365_5_378	86_5_1060
319_2_156	28_2_1	115_2_3003	5_2_1	113_2_33	365_5_394	86_5_1029
319_2_149	28_2_1	115_2_2982	5_2_1	113_2_36	365_5_396	86_5_1046
319_2_140	28_2_1	115_2_2972	5_2_1	113_2_40	365_5_396	86_5_1031
319_2_139	28_2_1	115_2_3005	5_2_1	113_2_33	365_5_425	86_5_1006
319_2_148	28_2_1	115_2_2994	5_2_1	113_2_28	365_5_440	86_5_1042
319_2_156	28_2_1	115_2_2992	5_2_1	113_2_26	365_5_466	86_5_1037
319_2_157	28_2_1	115_2_2982	5_2_1	113_2_28	365_5_466	86_5_1034
319_2_158	28_2_1	115_2_2952	5_2_1	113_2_34	365_5_467	86_5_1029
319_2_173	28_2_1	115_2_2921	5_2_1	113_2_30	365_5_497	86_5_1008
319_2_172	28_2_1	115_2_2886	5_2_1	113_2_24	365_5_494	86_5_1018
319_2_166	28_2_1	115_2_2880	5_2_1	113_2_25	365_5_483	86_5_1043
319_2_165	28_2_1	115_2_2927	5_2_1	113_2_22	365_5_494	86_5_994
319_2_167	28_2_1	115_2_2930	5_2_1	113_2_24	365_5_495	86_5_1013
319_2_168	28_2_1	115_2_2912	5_2_1	113_2_20	365_5_476	86_5_1024
319_2_161	28_2_1	115_2_2949	5_2_1	113_2_26	365_5_482	86_5_1007
319_2_164	28_2_1	115_2_2957	5_2_1	113_2_25	365_5_479	86_5_1005
319_2_152	28_2_1	115_2_2933	5_2_1	113_2_29	365_5_479	86_5_1010
319_2_165	28_2_1	115_2_2947	5_2_1	113_2_28	365_5_496	86_5_1003
319_2_168	28_2_1	115_2_2884	5_2_1	113_2_41	365_5_532	86_5_1021
319_2_171	28_2_1	115_2_2854	5_2_1	113_2_39	365_5_544	86_5_1015
319_2_162	28_2_1	115_2_2861	5_2_1	113_2_43	365_5_576	86_5_982
319_2_170	28_2_1	115_2_2847	5_2_1	113_2_43	365_5_558	86_5_964
319_2_171	28_2_1	115_2_2863	5_2_1	113_2_35	365_5_577	86_5_931
319_2_171	28_2_1	115_2_2809	5_2_1	113_2_32	365_5_602	86_5_959
319_2_166	28_2_1	115_2_2801	5_2_1	113_2_30	365_5_629	86_5_977
319_2_172	28_2_1	115_2_2817	5_2_1	113_2_34	365_5_639	86_5_937
319_2_168	28_2_1	115_2_2774	5_2_1	113_2_36	365_5_650	86_5_960
319_2_174	28_2_1	115_2_2786	5_2_1	113_2_34	365_5_649	86_5_949
319_2_172	28_2_1	115_2_2825	5_2_1	113_2_30	365_5_630	86_5_930
319_2_194	28_2_1	115_2_2834	5_2_1	113_2_19	365_5_646	86_5_895
319_2_189	28_2_1	115_2_2789	5_2_1	113_2_20	365_5_664	86_5_896
319_2_191	28_2_1	115_2_2760	5_2_1	113_2_22	365_5_670	86_5_919
319_2_187	28_2_1	115_2_2774	5_2_1	113_2_22	365_5_691	86_5_930
319_2_197	28_2_1	115_2_2822	5_2_1	113_2_22	365_5_667	86_5_902
319_2_173	28_2_1	115_2_2875	5_2_1	113_2_19	365_5_604	86_5_922
319_2_165	28_2_1	115_2_2822	5_2_1	113_2_28	365_5_623	86_5_944
319_2_162	28_2_1	115_2_2835	5_2_1	113_2_27	365_5_635	86_5_927
319_2_180	28_2_1	115_2_2832	5_2_1	113_2_32	365_5_638	86_5_897
319_2_183	28_2_1	115_2_2867	5_2_1	113_2_34	365_5_610	86_5_895
319_2_181	28_2_1	115_2_2874	5_2_1	113_2_34	365_5_605	86_5_902
319_2_176	28_2_1	115_2_2885	5_2_1	113_2_34	365_5_598	86_5_926
319_2_171	28_2_1	115_2_2894	5_2_1	113_2_35	365_5_599	86_5_915
319_2_161	28_2_1	115_2_2880	5_2_1	113_2_34	365_5_586	86_5_968
319_2_159	28_2_1	115_2_2876	5_2_1	113_2_38	365_5_588	86_5_936
319_2_152	28_2_1	115_2_2880	5_2_1	113_2_50	365_5_548	86_5_947
319_2_145	28_2_1	115_2_2889	5_2_1	113_2_54	365_5_557	86_5_952
319_2_143	28_2_1	115_2_2942	5_2_1	113_2_63	365_5_549	86_5_918
319_2_150	28_2_1	115_2_2967	5_2_1	113_2_64	365_5_564	86_5_893
319_2_157	28_2_1	115_2_2930	5_2_1	113_2_64	365_5_585	86_5_923
319_2_158	28_2_1	115_2_2912	5_2_1	113_2_64	365_5_575	86_5_935
319_2_167	28_2_1	115_2_2878	5_2_1	113_2_61	365_5_565	86_5_944
319_2_173	28_2_1	115_2_2839	5_2_1	113_2_70	365_5_593	86_5_930
319_2_157	28_2_1	115_2_2794	5_2_1	113_2_66	365_5_600	86_5_954
319_2_151	28_2_1	115_2_2839	5_2_1	113_2_62	365_5_587	86_5_937
319_2_162	28_2_1	115_2_2868	5_2_1	113_2_65	365_5_558	86_5_925
319_2_172	28_2_1	115_2_2809	5_2_1	113_2_62	365_5_572	86_5_938
319_2_177	28_2_1	115_2_2813	5_2_1	113_2_60	365_5_580	86_5_946
319_2_182	28_2_1	115_2_2849	5_2_1	113_2_59	365_5_572	86_5_932
319_2_187	28_2_1	115_2_2841	5_2_1	113_2_60	365_5_572	86_5_932
319_2_191	28_2_1	115_2_2867	5_2_1	113_2_59	365_5_581	86_5_954
319_2_192	28_2_1	115_2_2924	5_2_1	113_2_58	365_5_541	86_5_943
319_2_190	28_2_1	115_2_2950	5_2_1	113_2_60	365_5_510	86_5_950
319_2_181	28_2_1	115_2_2959	5_2_1	113_2_64	365_5_502	86_5_937
319_2_166	28_2_1	115_2_2978	5_2_1	113_2_70	365_5_494	86_5_952
319_2_164	28_2_1	115_2_2986	5_2_1	113_2_70	365_5_508	86_5_919
319_2_162	28_2_1	115_2_2954	5_2_1	113_2_68	365_5_526	86_5_940
319_2_151	28_2_1	115_2_2936	5_2_1	113_2_65	365_5_524	86_5_967
319_2_152	28_2_1	115_2_2923	5_2_1	113_2_71	365_5_525	86_5_975
319_2_144	28_2_1	115_2_2908	5_2_1	113_2_71	365_5_549	86_5_987
319_2_143	28_2_1	115_2_2903	5_2_1	113_2_72	365_5_547	86_5_1010
319_2_145	28_2_1	115_2_2922	5_2_1	113_2_72	365_5_544	86_5_981
319_2_131	28_2_1	115_2_2938	5_2_1	113_2_73	365_5_510	86_5_1006
319_2_123	28_2_1	115_2_2935	5_2_1	113_2_84	365_5_495	86_5_1001
319_2_126	28_2_1	115_2_2905	5_2_1	113_2_86	365_5_495	86_5_1021
319_2_123	28_2_1	115_2_2881	5_2_1	113_2_98	365_5_476	86_5_1038
319_2_125	28_2_1	115_2_2899	5_2_1	113_2_102	365_5_437	86_5_1039
319_2_129	28_2_1	115_2_2822	5_2_1	113_2_102	365_5_500	86_5_1063
319_2_141	28_2_1	115_2_2769	5_2_1	113_2_96	365_5_528	86_5_1088
319_2_141	28_2_1	115_2_2798	5_2_1	113_2_87	365_5_534	86_5_1072
319_2_147	28_2_1	115_2_2845	5_2_1	113_2_82	365_5_509	86_5_1029
319_2_130	28_2_1	115_2_2840	5_2_1	113_2_77	365_5_498	86_5_1065
319_2_137	28_2_1	115_2_2830	5_2_1	113_2_77	365_5_485	86_5_1084
319_2_131	28_2_1	115_2_2843	5_2_1	113_2_72	365_5_468	86_5_1091
319_2_144	28_2_1	115_2_2816	5_2_1	113_2_70	365_5_466	86_5_1092
319_2_152	28_2_1	115_2_2858	5_2_1	113_2_64	365_5_477	86_5_1034
319_2_147	28_2_1	115_2_2852	5_2_1	113_2_63	365_5_481	86_5_1050
319_2_143	28_2_1	115_2_2889	5_2_1	113_2_65	365_5_469	86_5_1052
319_2_145	28_2_1	115_2_2915	5_2_1	113_2_71	365_5_482	86_5_1004
319_2_143	28_2_1	115_2_2944	5_2_1	113_2_72	365_5_475	86_5_997
319_2_123	28_2_1	115_2_2957	5_2_1	113_2_77	365_5_482	86_5_988
319_2_112	28_2_1	115_2_2946	5_2_1	113_2_73	365_5_455	86_5_1025
319_2_103	28_2_1	115_2_2943	5_2_1	113_2_78	365_5_457	86_5_1043
319_2_91	28_2_1	115_2_2962	5_2_1	113_2_74	365_5_437	86_5_1064
319_2_101	28_2_1	115_2_2972	5_2_1	113_2_78	365_5_454	86_5_1053
319_2_92	28_2_1	115_2_2984	5_2_1	113_2_74	365_5_474	86_5_1034
319_2_91	28_2_1	115_2_2961	5_2_1	113_2_67	365_5_460	86_5_1066
319_2_88	28_2_1	115_2_2920	5_2_1	113_2_57	365_5_455	86_5_1083
319_2_80	28_2_1	115_2_2936	5_2_1	113_2_53	365_5_435	86_5_1082
319_2_78	28_2_1	115_2_2910	5_2_1	113_2_52	365_5_416	86_5_1095
319_2_77	28_2_1	115_2_2853	5_2_1	113_2_51	365_5_410	86_5_1139
319_2_77	28_2_1	115_2_2853	5_2_1	113_2_35	365_5_388	86_5_1156
319_2_82	28_2_1	115_2_2865	5_2_1	113_2_34	365_5_384	86_5_1176
319_2_93	28_2_1	115_2_2906	5_2_1	113_2_34	365_5_385	86_5_1173
319_2_89	28_2_1	115_2_2932	5_2_1	113_2_33	365_5_407	86_5_1162
319_2_94	28_2_1	115_2_2941	5_2_1	113_2_36	365_5_397	86_5_1152
319_2_93	28_2_1	115_2_2923	5_2_1	113_2_44	365_5_401	86_5_1158
319_2_92	28_2_1	115_2_2931	5_2_1	113_2_43	365_5_390	86_5_1148
319_2_107	28_2_1	115_2_2906	5_2_1	113_2_50	365_5_405	86_5_1127
319_2_108	28_2_1	115_2_2954	5_2_1	113_2_51	365_5_387	86_5_1121
319_2_102	28_2_1	115_2_2976	5_2_1	113_2_52	365_5_366	86_5_1146
319_2_99	28_2_1	115_2_3011	5_2_1	113_2_48	365_5_349	86_5_1088
319_2_99	28_2_1	115_2_3051	5_2_1	113_2_43	365_5_348	86_5_1075
319_2_93	28_2_1	115_2_3057	5_2_1	113_2_48	365_5_358	86_5_1080
319_2_92	28_2_1	115_2_3056	5_2_1	113_2_41	365_5_365	86_5_1064
319_2_88	28_2_1	115_2_3055	5_2_1	113_2_36	365_5_366	86_5_1080
319_2_97	28_2_1	115_2_3039	5_2_1	113_2_33	365_5_349	86_5_1100
319_2_88	28_2_1	115_2_3067	5_2_1	113_2_41	365_5_353	86_5_1100
319_2_98	28_2_1	115_2_3045	5_2_1	113_2_50	365_5_364	86_5_1096
319_2_84	28_2_1	115_2_3005	5_2_1	113_2_55	365_5_372	86_5_1136
319_2_90	28_2_1	115_2_2977	5_2_1	113_2_71	365_5_374	86_5_1125
319_2_91	28_2_1	115_2_2967	5_2_1	113_2_78	365_5_366	86_5_1088
319_2_70	28_2_1	115_2_2914	5_2_1	113_2_96	365_5_357	86_5_1124
319_2_68	28_2_1	115_2_2897	5_2_1	113_2_98	365_5_362	86_5_1132
319_2_67	28_2_1	115_2_2940	5_2_1	113_2_91	365_5_353	86_5_1163
319_2_68	28_2_1	115_2_2946	5_2_1	113_2_98	365_5_356	86_5_1134
319_2_64	28_2_1	115_2_2973	5_2_1	113_2_94	365_5_350	86_5_1137
319_2_67	28_2_1	115_2_2949	5_2_1	113_2_85	365_5_321	86_5_1172
319_2_55	28_2_1	115_2_2960	5_2_1	113_2_87	365_5_294	86_5_1159
319_2_49	28_2_1	115_2_2992	5_2_1	113_2_86	365_5_304	86_5_1158
319_2_58	28_2_1	115_2_2985	5_2_1	113_2_92	365_5_327	86_5_1180
319_2_52	28_2_1	115_2_3002	5_2_1	113_2_97	365_5_347	86_5_1138
319_2_56	28_2_1	115_2_2935	5_2_1	113_2_86	365_5_355	86_5_1204
319_2_55	28_2_1	115_2_2917	5_2_1	113_2_83	365_5_345	86_5_1218
319_2_52	28_2_1	115_2_2938	5_2_1	113_2_80	365_5_327	86_5_1219
319_2_55	28_2_1	115_2_2962	5_2_1	113_2_73	365_5_311	86_5_1240
319_2_55	28_2_1	115_2_2937	5_2_1	113_2_72	365_5_311	86_5_1252
319_2_50	28_2_1	115_2_2892	5_2_1	113_2_67	365_5_288	86_5_1299
319_2_58	28_2_1	115_2_2877	5_2_1	113_2_63	365_5_285	86_5_1294
319_2_59	28_2_1	115_2_2848	5_2_1	113_2_76	365_5_263	86_5_1324
319_2_55	28_2_1	115_2_2830	5_2_1	113_2_72	365_5_248	86_5_1371
319_2_43	28_2_1	115_2_2816	5_2_1	113_2_78	365_5_257	86_5_1395
319_2_48	28_2_1	115_2_2834	5_2_1	113_2_68	365_5_243	86_5_1372
319_2_41	28_2_1	115_2_2840	5_2_1	113_2_66	365_5_233	86_5_1358
319_2_37	28_2_1	115_2_2913	5_2_1	113_2_52	365_5_242	86_5_1308
319_2_38	28_2_1	115_2_2885	5_2_1	113_2_46	365_5_265	86_5_1337
319_2_37	28_2_1	115_2_2969	5_2_1	113_2_37	365_5_253	86_5_1295
319_2_41	28_2_1	115_2_3010	5_2_1	113_2_41	365_5_248	86_5_1321
319_2_40	28_2_1	115_2_3007	5_2_1	113_2_50	365_5_248	86_5_1296
319_2_48	28_2_1	115_2_3027	5_2_1	113_2_43	365_5_246	86_5_1251
319_2_46	28_2_1	115_2_3001	5_2_1	113_2_43	365_5_263	86_5_1274
319_2_51	28_2_1	115_2_2964	5_2_1	113_2_45	365_5_263	86_5_1286
319_2_48	28_2_1	115_2_2980	5_2_1	113_2_50	365_5_277	86_5_1250
319_2_46	28_2_1	115_2_2996	5_2_1	113_2_47	365_5_265	86_5_1247
319_2_36	28_2_1	115_2_3041	5_2_1	113_2_43	365_5_273	86_5_1202
319_2_33	28_2_1	115_2_3048	5_2_1	113_2_43	365_5_276	86_5_1186
319_2_32	28_2_1	115_2_3050	5_2_1	113_2_40	365_5_273	86_5_1207
319_2_28	28_2_1	115_2_3060	5_2_1	113_2_36	365_5_293	86_5_1230
319_2_32	28_2_1	115_2_3060	5_2_1	113_2_32	365_5_291	86_5_1221
319_2_31	28_2_1	115_2_3072	5_2_1	113_2_35	365_5_262	86_5_1242
319_2_33	28_2_1	115_2_2997	5_2_1	113_2_35	365_5_252	86_5_1309
319_2_30	28_2_1	115_2_3016	5_2_1	113_2_34	365_5_268	86_5_1265
319_2_30	28_2_1	115_2_3059	5_2_1	113_2_35	365_5_269	86_5_1236
319_2_27	28_2_1	115_2_3069	5_2_1	113_2_35	365_5_279	86_5_1206
319_2_20	28_2_1	115_2_3075	5_2_1	113_2_38	365_5_299	86_5_1194
319_2_27	28_2_1	115_2_3079	5_2_1	113_2_39	365_5_302	86_5_1175
319_2_33	28_2_1	115_2_3070	5_2_1	113_2_31	365_5_325	86_5_1161
319_2_38	28_2_1	115_2_3053	5_2_1	113_2_35	365_5_334	86_5_1173
319_2_34	28_2_1	115_2_3049	5_2_1	113_2_38	365_5_326	86_5_1145
319_2_34	28_2_1	115_2_3051	5_2_1	113_2_40	365_5_332	86_5_1140
319_2_28	28_2_1	115_2_3058	5_2_1	113_2_38	365_5_345	86_5_1146
319_2_29	28_2_1	115_2_3133	5_2_1	113_2_34	365_5_325	86_5_1121
319_2_40	28_2_1	115_2_3095	5_2_1	113_2_30	365_5_320	86_5_1119
319_2_30	28_2_1	115_2_3116	5_2_1	113_2_29	365_5_294	86_5_1130
319_2_25	28_2_1	115_2_3091	5_2_1	113_2_33	365_5_282	86_5_1190
319_2_25	28_2_1	115_2_3033	5_2_1	113_2_31	365_5_288	86_5_1192
319_2_19	28_2_1	115_2_3027	5_2_1	113_2_37	365_5_297	86_5_1159
319_2_20	28_2_1	115_2_3051	5_2_1	113_2_37	365_5_274	86_5_1181
319_2_23	28_2_1	115_2_3012	5_2_1	113_2_42	365_5_268	86_5_1251
319_2_25	28_2_1	115_2_3038	5_2_1	113_2_32	365_5_278	86_5_1268
319_2_35	28_2_1	115_2_3014	5_2_1	113_2_29	365_5_300	86_5_1262
319_2_39	28_2_1	115_2_3014	5_2_1	113_2_24	365_5_306	86_5_1237
319_2_38	28_2_1	115_2_3004	5_2_1	113_2_22	365_5_293	86_5_1252
319_2_39	28_2_1	115_2_3002	5_2_1	113_2_26	365_5_300	86_5_1254
319_2_46	28_2_1	115_2_2963	5_2_1	113_2_27	365_5_299	86_5_1271
319_2_35	28_2_1	115_2_2953	5_2_1	113_2_23	365_5_323	86_5_1284
319_2_40	28_2_1	115_2_2976	5_2_1	113_2_27	365_5_324	86_5_1255
319_2_39	28_2_1	115_2_2979	5_2_1	113_2_23	365_5_311	86_5_1250
319_2_42	28_2_1	115_2_2957	5_2_1	113_2_18	365_5_296	86_5_1258
319_2_44	28_2_1	115_2_2954	5_2_1	113_2_17	365_5_286	86_5_1238
319_2_46	28_2_1	115_2_2949	5_2_1	113_2_20	365_5_284	86_5_1223
319_2_54	28_2_1	115_2_2914	5_2_1	113_2_17	365_5_279	86_5_1255
319_2_58	28_2_1	115_2_2950	5_2_1	113_2_16	365_5_271	86_5_1264
319_2_62	28_2_1	115_2_2979	5_2_1	113_2_16	365_5_264	86_5_1261
319_2_67	28_2_1	115_2_2995	5_2_1	113_2_14	365_5_249	86_5_1304
319_2_75	28_2_1	115_2_3037	5_2_1	113_2_17	365_5_231	86_5_1280
319_2_70	28_2_1	115_2_3017	5_2_1	113_2_14	365_5_229	86_5_1295
319_2_61	28_2_1	115_2_2968	5_2_1	113_2_19	365_5_225	86_5_1305
319_2_63	28_2_1	115_2_2945	5_2_1	113_2_23	365_5_210	86_5_1302
319_2_70	28_2_1	115_2_2967	5_2_1	113_2_25	365_5_205	86_5_1316
319_2_65	28_2_1	115_2_2968	5_2_1	113_2_26	365_5_219	86_5_1329
319_2_60	28_2_1	115_2_2982	5_2_1	113_2_26	365_5_220	86_5_1344
319_2_62	28_2_1	115_2_2958	5_2_1	113_2_23	365_5_230	86_5_1340
319_2_54	28_2_1	115_2_2976	5_2_1	113_2_21	365_5_245	86_5_1304
319_2_51	28_2_1	115_2_3033	5_2_1	113_2_21	365_5_250	86_5_1264
319_2_51	28_2_1	115_2_3011	5_2_1	113_2_27	365_5_234	86_5_1289
319_2_48	28_2_1	115_2_2998	5_2_1	113_2_26	365_5_237	86_5_1306
319_2_38	28_2_1	115_2_2994	5_2_1	113_2_31	365_5_219	86_5_1344
319_2_40	28_2_1	115_2_2998	5_2_1	113_2_34	365_5_213	86_5_1341
319_2_38	28_2_1	115_2_2990	5_2_1	113_2_37	365_5_212	86_5_1322
319_2_30	28_2_1	115_2_2997	5_2_1	113_2_35	365_5_229	86_5_1294
319_2_38	28_2_1	115_2_2941	5_2_1	113_2_31	365_5_264	86_5_1307
319_2_36	28_2_1	115_2_2983	5_2_1	113_2_35	365_5_284	86_5_1261
319_2_31	28_2_1	115_2_2998	5_2_1	113_2_33	365_5_273	86_5_1243
319_2_27	28_2_1	115_2_3040	5_2_1	113_2_30	365_5_254	86_5_1187
319_2_27	28_2_1	115_2_3084	5_2_1	113_2_28	365_5_244	86_5_1162
319_2_24	28_2_1	115_2_3101	5_2_1	113_2_24	365_5_252	86_5_1180
319_2_28	28_2_1	115_2_3110	5_2_1	113_2_23	365_5_274	86_5_1166
319_2_28	28_2_1	115_2_3110	5_2_1	113_2_24	365_5_278	86_5_1179
319_2_27	28_2_1	115_2_3094	5_2_1	113_2_21	365_5_301	86_5_1204
319_2_17	28_2_1	115_2_3061	5_2_1	113_2_18	365_5_325	86_5_1193
319_2_17	28_2_1	115_2_3030	5_2_1	113_2_21	365_5_336	86_5_1203
319_2_13	28_2_1	115_2_3059	5_2_1	113_2_18	365_5_337	86_5_1188
319_2_15	28_2_1	115_2_3025	5_2_1	113_2_16	365_5_319	86_5_1207
319_2_14	28_2_1	115_2_3078	5_2_1	113_2_11	365_5_294	86_5_1204
319_2_11	28_2_1	115_2_3070	5_2_1	113_2_10	365_5_275	86_5_1233
319_2_12	28_2_1	115_2_3017	5_2_1	113_2_12	365_5_267	86_5_1277
319_2_9	28_2_1	115_2_3034	5_2_1	113_2_13	365_5_277	86_5_1254
319_2_7	28_2_1	115_2_3038	5_2_1	113_2_18	365_5_273	86_5_1255
319_2_9	28_2_1	115_2_3041	5_2_1	113_2_13	365_5_284	86_5_1240
319_2_9	28_2_1	115_2_3070	5_2_1	113_2_16	365_5_306	86_5_1197
319_2_15	28_2_1	115_2_3044	5_2_1	113_2_17	365_5_337	86_5_1199
319_2_14	28_2_1	115_2_3095	5_2_1	113_2_13	365_5_320	86_5_1163
319_2_16	28_2_1	115_2_3115	5_2_1	113_2_7	365_5_315	86_5_1154
319_2_26	28_2_1	115_2_3083	5_2_1	113_2_7	365_5_317	86_5_1188
319_2_27	28_2_1	115_2_3044	5_2_1	113_2_11	365_5_339	86_5_1198
319_2_25	28_2_1	115_2_3092	5_2_1	113_2_9	365_5_346	86_5_1180
319_2_20	28_2_1	115_2_3090	5_2_1	113_2_9	365_5_339	86_5_1175
319_2_19	28_2_1	115_2_3040	5_2_1	113_2_11	365_5_358	86_5_1168
319_2_17	28_2_1	115_2_3088	5_2_1	113_2_9	365_5_340	86_5_1164
319_2_19	28_2_1	115_2_3086	5_2_1	113_2_5	365_5_311	86_5_1171
319_2_20	28_2_1	115_2_3060	5_2_1	113_2_5	365_5_291	86_5_1233
319_2_18	28_2_1	115_2_3036	5_2_1	113_2_5	365_5_292	86_5_1264
319_2_15	28_2_1	115_2_3065	5_2_1	113_2_4	365_5_245	86_5_1277
319_2_9	28_2_1	115_2_3035	5_2_1	113_2_2	365_5_234	86_5_1311
319_2_5	28_2_1	115_2_3042	5_2_1	113_2_4	365_5_217	86_5_1326
319_2_4	28_2_1	115_2_3066	5_2_1	113_2_4	365_5_205	86_5_1336
319_2_6	28_2_1	115_2_3055	5_2_1	113_2_5	365_5_194	86_5_1339
319_2_6	28_2_1	115_2_3042	5_2_1	113_2_2	365_5_193	86_5_1356
115_2_3007	5_2_1	319_2_4	365_5_199	86_5_1355
115_2_3004	5_2_1	319_2_2	365_5_199	86_5_1349
115_2_3001	5_2_1	319_2_3	365_5_191	86_5_1366
115_2_2981	5_2_1	319_2_3	365_5_192	86_5_1372
115_2_2993	5_2_1	319_2_4	365_5_213	86_5_1383
115_2_2999	5_2_1	319_2_2	365_5_207	86_5_1336
115_2_2974	5_2_1	319_2_2	365_5_216	86_5_1357
115_2_2970	5_2_1	319_2_1	365_5_201	86_5_1399
115_2_2929	5_2_1	365_5_198	86_5_1402
115_2_2931	5_2_1	365_5_180	86_5_1422
115_2_2968	5_2_1	365_5_169	86_5_1421
115_2_2961	5_2_1	365_5_175	86_5_1427
115_2_2963	5_2_1	365_5_171	86_5_1412
115_2_2971	5_2_1	365_5_182	86_5_1436
115_2_2981	5_2_1	365_5_184	86_5_1418
115_2_3002	5_2_1	365_5_192	86_5_1403
115_2_3070	5_2_1	365_5_203	86_5_1337
115_2_3085	5_2_1	365_5_174	86_5_1323
115_2_3077	5_2_1	365_5_172	86_5_1325
115_2_3126	5_2_1	365_5_171	86_5_1320
115_2_3134	5_2_1	365_5_159	86_5_1346
115_2_3132	5_2_1	365_5_174	86_5_1350
115_2_3143	5_2_1	365_5_186	86_5_1304
115_2_3151	5_2_1	365_5_184	86_5_1294
115_2_3183	5_2_1	365_5_186	86_5_1281
115_2_3189	5_2_1	365_5_197	86_5_1285
115_2_3223	5_2_1	365_5_202	86_5_1272
115_2_3241	5_2_1	365_5_213	86_5_1238
115_2_3178	5_2_1	365_5_225	86_5_1269
115_2_3147	5_2_1	365_5_199	86_5_1319
115_2_3082	5_2_1	365_5_187	86_5_1365
115_2_3040	5_2_1	365_5_173	86_5_1396
115_2_3017	5_2_1	365_5_154	86_5_1406
115_2_3024	5_2_1	365_5_159	86_5_1433
115_2_2990	5_2_1	365_5_141	86_5_1425
115_2_3018	5_2_1	365_5_154	86_5_1414
115_2_3076	5_2_1	365_5_165	86_5_1353
115_2_3113	5_2_1	365_5_148	86_5_1327
115_2_3139	5_2_1	365_5_139	86_5_1316
115_2_3126	5_2_1	365_5_149	86_5_1318
115_2_3166	5_2_1	365_5_157	86_5_1327
115_2_3206	5_2_1	365_5_138	86_5_1335
115_2_3147	5_2_1	365_5_122	86_5_1382
115_2_3111	5_2_1	365_5_106	86_5_1396
115_2_3092	5_2_1	365_5_103	86_5_1410
115_2_3138	5_2_1	365_5_104	86_5_1376
115_2_3123	5_2_1	365_5_103	86_5_1384
115_2_3123	5_2_1	365_5_101	86_5_1377
115_2_3083	5_2_1	365_5_108	86_5_1431
115_2_3058	5_2_1	365_5_98	86_5_1454
115_2_3070	5_2_1	365_5_98	86_5_1424
115_2_3081	5_2_1	365_5_91	86_5_1417
115_2_3080	5_2_1	365_5_81	86_5_1431
115_2_3075	5_2_1	365_5_90	86_5_1407
115_2_3071	5_2_1	365_5_109	86_5_1414
115_2_3098	5_2_1	365_5_128	86_5_1359
115_2_3071	5_2_1	365_5_121	86_5_1430
115_2_3094	5_2_1	365_5_120	86_5_1409
115_2_3124	5_2_1	365_5_114	86_5_1393
115_2_3151	5_2_1	365_5_115	86_5_1352
115_2_3185	5_2_1	365_5_112	86_5_1329
115_2_3141	5_2_1	365_5_135	86_5_1355
115_2_3130	5_2_1	365_5_123	86_5_1399
115_2_3095	5_2_1	365_5_118	86_5_1418
115_2_3042	5_2_1	365_5_121	86_5_1425
115_2_3028	5_2_1	365_5_123	86_5_1421
115_2_3075	5_2_1	365_5_120	86_5_1379
115_2_3084	5_2_1	365_5_112	86_5_1353
115_2_3079	5_2_1	365_5_113	86_5_1393
115_2_3061	5_2_1	365_5_115	86_5_1445
115_2_3084	5_2_1	365_5_101	86_5_1445
115_2_3106	5_2_1	365_5_89	86_5_1452
115_2_3109	5_2_1	365_5_79	86_5_1449
115_2_3158	5_2_1	365_5_60	86_5_1442
115_2_3191	5_2_1	365_5_52	86_5_1395
115_2_3243	5_2_1	365_5_53	86_5_1339
115_2_3194	5_2_1	365_5_78	86_5_1371
115_2_3173	5_2_1	365_5_86	86_5_1404
115_2_3164	5_2_1	365_5_86	86_5_1378
115_2_3102	5_2_1	365_5_110	86_5_1389
115_2_3103	5_2_1	365_5_105	86_5_1387
115_2_3078	5_2_1	365_5_118	86_5_1411
115_2_3057	5_2_1	365_5_111	86_5_1421
115_2_3067	5_2_1	365_5_104	86_5_1425
115_2_3063	5_2_1	365_5_113	86_5_1397
115_2_3040	5_2_1	365_5_105	86_5_1432
115_2_3015	5_2_1	365_5_100	86_5_1442
115_2_3020	5_2_1	365_5_116	86_5_1420
115_2_3033	5_2_1	365_5_129	86_5_1410
115_2_3057	5_2_1	365_5_141	86_5_1378
115_2_3048	5_2_1	365_5_150	86_5_1391
115_2_3077	5_2_1	365_5_150	86_5_1405
115_2_3119	5_2_1	365_5_124	86_5_1391
115_2_3052	5_2_1	365_5_118	86_5_1432
115_2_3074	5_2_1	365_5_115	86_5_1391
115_2_3083	5_2_1	365_5_131	86_5_1355
115_2_3064	5_2_1	365_5_141	86_5_1360
115_2_3087	5_2_1	365_5_135	86_5_1351
115_2_3037	5_2_1	365_5_137	86_5_1399
115_2_3048	5_2_1	365_5_147	86_5_1386
115_2_3068	5_2_1	365_5_157	86_5_1390
115_2_3075	5_2_1	365_5_137	86_5_1400
115_2_3132	5_2_1	365_5_130	86_5_1383
115_2_3168	5_2_1	365_5_129	86_5_1368
115_2_3141	5_2_1	365_5_127	86_5_1345
115_2_3149	5_2_1	365_5_128	86_5_1333
115_2_3170	5_2_1	365_5_122	86_5_1340
115_2_3209	5_2_1	365_5_120	86_5_1324
115_2_3261	5_2_1	365_5_120	86_5_1295
115_2_3248	5_2_1	365_5_133	86_5_1279
115_2_3229	5_2_1	365_5_157	86_5_1294
115_2_3204	5_2_1	365_5_150	86_5_1303
115_2_3186	5_2_1	365_5_145	86_5_1331
115_2_3148	5_2_1	365_5_154	86_5_1368
115_2_3140	5_2_1	365_5_152	86_5_1373
115_2_3084	5_2_1	365_5_155	86_5_1405
115_2_3085	5_2_1	365_5_131	86_5_1399
115_2_3034	5_2_1	365_5_142	86_5_1405
115_2_3030	5_2_1	365_5_144	86_5_1375
115_2_3041	5_2_1	365_5_152	86_5_1343
115_2_3017	5_2_1	365_5_171	86_5_1351
115_2_3043	5_2_1	365_5_161	86_5_1382
115_2_3066	5_2_1	365_5_168	86_5_1388
115_2_3060	5_2_1	365_5_162	86_5_1379
115_2_3090	5_2_1	365_5_177	86_5_1326
115_2_3097	5_2_1	365_5_174	86_5_1335
115_2_3130	5_2_1	365_5_159	86_5_1321
115_2_3122	5_2_1	365_5_172	86_5_1316
115_2_3086	5_2_1	365_5_189	86_5_1346
115_2_3124	5_2_1	365_5_177	86_5_1315
115_2_3149	5_2_1	365_5_199	86_5_1277
115_2_3163	5_2_1	365_5_205	86_5_1260
115_2_3206	5_2_1	365_5_203	86_5_1247
115_2_3239	5_2_1	365_5_188	86_5_1243
115_2_3223	5_2_1	365_5_185	86_5_1257
115_2_3218	5_2_1	365_5_184	86_5_1235
115_2_3133	5_2_1	365_5_204	86_5_1266
115_2_3175	5_2_1	365_5_216	86_5_1232
115_2_3194	5_2_1	365_5_191	86_5_1275
115_2_3190	5_2_1	365_5_174	86_5_1301
115_2_3145	5_2_1	365_5_172	86_5_1362
115_2_3175	5_2_1	365_5_145	86_5_1341
115_2_3124	5_2_1	365_5_137	86_5_1389
115_2_3159	5_2_1	365_5_129	86_5_1358
115_2_3160	5_2_1	365_5_127	86_5_1366
115_2_3155	5_2_1	365_5_137	86_5_1374
115_2_3177	5_2_1	365_5_126	86_5_1397
115_2_3138	5_2_1	365_5_113	86_5_1401
115_2_3130	5_2_1	365_5_113	86_5_1406
115_2_3114	5_2_1	365_5_117	86_5_1389
115_2_3112	5_2_1	365_5_119	86_5_1408
115_2_3105	5_2_1	365_5_105	86_5_1442
115_2_3122	5_2_1	365_5_97	86_5_1431
115_2_3145	5_2_1	365_5_102	86_5_1409
115_2_3113	5_2_1	365_5_105	86_5_1423
115_2_3089	5_2_1	365_5_118	86_5_1429
115_2_3089	5_2_1	365_5_115	86_5_1379
115_2_3107	5_2_1	365_5_124	86_5_1354
115_2_3117	5_2_1	365_5_139	86_5_1357
115_2_3105	5_2_1	365_5_142	86_5_1400
115_2_3084	5_2_1	365_5_157	86_5_1386
115_2_3103	5_2_1	365_5_154	86_5_1393
115_2_3101	5_2_1	365_5_165	86_5_1358
115_2_3106	5_2_1	365_5_162	86_5_1357
115_2_3117	5_2_1	365_5_172	86_5_1356
115_2_3118	5_2_1	365_5_170	86_5_1352
115_2_3063	5_2_1	365_5_181	86_5_1380
115_2_3082	5_2_1	365_5_181	86_5_1307
115_2_3102	5_2_1	365_5_178	86_5_1310
115_2_3101	5_2_1	365_5_180	86_5_1337
115_2_3087	5_2_1	365_5_173	86_5_1381
115_2_3063	5_2_1	365_5_189	86_5_1400
115_2_3069	5_2_1	365_5_187	86_5_1395
115_2_3086	5_2_1	365_5_179	86_5_1388
115_2_3078	5_2_1	365_5_163	86_5_1390
115_2_3055	5_2_1	365_5_172	86_5_1378
115_2_3014	5_2_1	365_5_157	86_5_1400
115_2_3023	5_2_1	365_5_160	86_5_1398
115_2_3020	5_2_1	365_5_148	86_5_1410
115_2_2992	5_2_1	365_5_160	86_5_1432
115_2_2980	5_2_1	365_5_157	86_5_1479
115_2_2943	5_2_1	365_5_151	86_5_1494
115_2_2980	5_2_1	365_5_165	86_5_1419
115_2_2981	5_2_1	365_5_181	86_5_1411
115_2_3044	5_2_1	365_5_155	86_5_1386
115_2_3029	5_2_1	365_5_136	86_5_1436
115_2_3045	5_2_1	365_5_143	86_5_1434
115_2_3087	5_2_1	365_5_145	86_5_1419
115_2_3094	5_2_1	365_5_152	86_5_1384
115_2_3122	5_2_1	365_5_143	86_5_1360
115_2_3159	5_2_1	365_5_154	86_5_1293
115_2_3193	5_2_1	365_5_150	86_5_1266
115_2_3186	5_2_1	365_5_175	86_5_1277
115_2_3168	5_2_1	365_5_182	86_5_1265
115_2_3151	5_2_1	365_5_205	86_5_1266
115_2_3124	5_2_1	365_5_233	86_5_1265
115_2_3127	5_2_1	365_5_203	86_5_1281
115_2_3103	5_2_1	365_5_201	86_5_1320
115_2_3155	5_2_1	365_5_171	86_5_1310
115_2_3135	5_2_1	365_5_162	86_5_1305
115_2_3146	5_2_1	365_5_153	86_5_1312
115_2_3179	5_2_1	365_5_139	86_5_1305
115_2_3188	5_2_1	365_5_139	86_5_1325
115_2_3211	5_2_1	365_5_129	86_5_1314
115_2_3228	5_2_1	365_5_115	86_5_1313
115_2_3233	5_2_1	365_5_120	86_5_1340
115_2_3236	5_2_1	365_5_112	86_5_1341
115_2_3208	5_2_1	365_5_112	86_5_1375
115_2_3194	5_2_1	365_5_107	86_5_1403
115_2_3179	5_2_1	365_5_107	86_5_1402
115_2_3133	5_2_1	365_5_106	86_5_1419
115_2_3113	5_2_1	365_5_99	86_5_1416
115_2_3120	5_2_1	365_5_107	86_5_1398
115_2_3162	5_2_1	365_5_108	86_5_1351
115_2_3195	5_2_1	365_5_126	86_5_1316
115_2_3263	5_2_1	365_5_124	86_5_1281
115_2_3271	5_2_1	365_5_133	86_5_1267
115_2_3245	5_2_1	365_5_147	86_5_1277
115_2_3219	5_2_1	365_5_151	86_5_1303
115_2_3202	5_2_1	365_5_161	86_5_1308
115_2_3186	5_2_1	365_5_163	86_5_1314
115_2_3179	5_2_1	365_5_180	86_5_1295
115_2_3130	5_2_1	365_5_179	86_5_1326
115_2_3158	5_2_1	365_5_162	86_5_1323
115_2_3139	5_2_1	365_5_185	86_5_1311
115_2_3132	5_2_1	365_5_192	86_5_1314
115_2_3100	5_2_1	365_5_206	86_5_1354
115_2_3147	5_2_1	365_5_180	86_5_1338
115_2_3128	5_2_1	365_5_174	86_5_1377
115_2_3119	5_2_1	365_5_181	86_5_1379
115_2_3098	5_2_1	365_5_187	86_5_1373
115_2_3136	5_2_1	365_5_208	86_5_1298
115_2_3160	5_2_1	365_5_219	86_5_1272
115_2_3119	5_2_1	365_5_243	86_5_1263
115_2_3099	5_2_1	365_5_250	86_5_1266
115_2_3114	5_2_1	365_5_234	86_5_1315
115_2_3101	5_2_1	365_5_224	86_5_1325
115_2_3133	5_2_1	365_5_209	86_5_1305
115_2_3104	5_2_1	365_5_196	86_5_1357
115_2_3101	5_2_1	365_5_200	86_5_1349
115_2_3070	5_2_1	365_5_202	86_5_1359
115_2_3083	5_2_1	365_5_192	86_5_1337
115_2_3118	5_2_1	365_5_198	86_5_1299
115_2_3117	5_2_1	365_5_216	86_5_1279
115_2_3173	5_2_1	365_5_218	86_5_1238
115_2_3210	5_2_1	365_5_227	86_5_1218
115_2_3184	5_2_1	365_5_227	86_5_1233
115_2_3146	5_2_1	365_5_244	86_5_1235
115_2_3121	5_2_1	365_5_248	86_5_1261
115_2_3158	5_2_1	365_5_257	86_5_1214
115_2_3109	5_2_1	365_5_275	86_5_1238
115_2_3138	5_2_1	365_5_273	86_5_1240
115_2_3157	5_2_1	365_5_280	86_5_1248
115_2_3162	5_2_1	365_5_284	86_5_1222
115_2_3139	5_2_1	365_5_306	86_5_1207
115_2_3129	5_2_1	365_5_312	86_5_1219
115_2_3131	5_2_1	365_5_316	86_5_1193
115_2_3123	5_2_1	365_5_319	86_5_1180
115_2_3097	5_2_1	365_5_335	86_5_1191
115_2_3068	5_2_1	365_5_338	86_5_1186
115_2_3022	5_2_1	365_5_362	86_5_1190
115_2_3012	5_2_1	365_5_377	86_5_1183
115_2_2992	5_2_1	365_5_410	86_5_1163
115_2_2978	5_2_1	365_5_408	86_5_1179
115_2_2976	5_2_1	365_5_426	86_5_1167
115_2_3004	5_2_1	365_5_430	86_5_1135
115_2_3038	5_2_1	365_5_415	86_5_1121
115_2_3050	5_2_1	365_5_411	86_5_1132
115_2_3013	5_2_1	365_5_402	86_5_1180
115_2_3018	5_2_1	365_5_386	86_5_1186
115_2_3036	5_2_1	365_5_366	86_5_1186
115_2_3024	5_2_1	365_5_374	86_5_1182
115_2_3036	5_2_1	365_5_355	86_5_1177
115_2_3095	5_2_1	365_5_382	86_5_1137
115_2_3122	5_2_1	365_5_380	86_5_1139
115_2_3094	5_2_1	365_5_403	86_5_1160
115_2_3138	5_2_1	365_5_394	86_5_1116
115_2_3096	5_2_1	365_5_424	86_5_1094
115_2_3094	5_2_1	365_5_446	86_5_1118
115_2_3069	5_2_1	365_5_426	86_5_1130
115_2_3064	5_2_1	365_5_423	86_5_1140
115_2_3071	5_2_1	365_5_430	86_5_1121
115_2_3121	5_2_1	365_5_439	86_5_1077
115_2_3129	5_2_1	365_5_445	86_5_1061
115_2_3183	5_2_1	365_5_430	86_5_1031
115_2_3201	5_2_1	365_5_451	86_5_1012
115_2_3179	5_2_1	365_5_410	86_5_1037
115_2_3178	5_2_1	365_5_422	86_5_1033
115_2_3205	5_2_1	365_5_437	86_5_1035
115_2_3181	5_2_1	365_5_448	86_5_1041
115_2_3160	5_2_1	365_5_462	86_5_1016
115_2_3171	5_2_1	365_5_465	86_5_1026
115_2_3105	5_2_1	365_5_483	86_5_1031
115_2_3064	5_2_1	365_5_457	86_5_1057
115_2_3121	5_2_1	365_5_454	86_5_1013
115_2_3129	5_2_1	365_5_448	86_5_1016
115_2_3151	5_2_1	365_5_447	86_5_1063
115_2_3193	5_2_1	365_5_459	86_5_1000
115_2_3189	5_2_1	365_5_478	86_5_1004
115_2_3222	5_2_1	365_5_482	86_5_992
115_2_3220	5_2_1	365_5_472	86_5_1005
115_2_3212	5_2_1	365_5_482	86_5_981
115_2_3241	5_2_1	365_5_470	86_5_959
115_2_3242	5_2_1	365_5_483	86_5_916
115_2_3232	5_2_1	365_5_473	86_5_926
115_2_3232	5_2_1	365_5_462	86_5_938
115_2_3232	5_2_1	365_5_499	86_5_917
115_2_3228	5_2_1	365_5_534	86_5_919
115_2_3233	5_2_1	365_5_506	86_5_953
115_2_3244	5_2_1	365_5_505	86_5_943
115_2_3231	5_2_1	365_5_486	86_5_921
115_2_3200	5_2_1	365_5_460	86_5_975
115_2_3122	5_2_1	365_5_448	86_5_1046
115_2_3085	5_2_1	365_5_430	86_5_1100
115_2_3091	5_2_1	365_5_396	86_5_1104
115_2_3132	5_2_1	365_5_355	86_5_1117
115_2_3137	5_2_1	365_5_347	86_5_1119
115_2_3100	5_2_1	365_5_347	86_5_1156
115_2_3058	5_2_1	365_5_362	86_5_1186
115_2_3004	5_2_1	365_5_376	86_5_1198
115_2_2993	5_2_1	365_5_371	86_5_1210
115_2_3007	5_2_1	365_5_364	86_5_1221
115_2_2985	5_2_1	365_5_347	86_5_1237
115_2_3000	5_2_1	365_5_327	86_5_1240
115_2_3037	5_2_1	365_5_319	86_5_1229
115_2_3091	5_2_1	365_5_298	86_5_1207
115_2_3105	5_2_1	365_5_283	86_5_1172
115_2_3075	5_2_1	365_5_292	86_5_1190
115_2_3068	5_2_1	365_5_298	86_5_1266
115_2_3070	5_2_1	365_5_332	86_5_1232
115_2_3068	5_2_1	365_5_372	86_5_1173
115_2_3072	5_2_1	365_5_401	86_5_1133
115_2_3095	5_2_1	365_5_408	86_5_1095
115_2_3112	5_2_1	365_5_393	86_5_1127
115_2_3114	5_2_1	365_5_387	86_5_1140
115_2_3152	5_2_1	365_5_354	86_5_1171
115_2_3133	5_2_1	365_5_315	86_5_1201
115_2_3149	5_2_1	365_5_292	86_5_1187
115_2_3145	5_2_1	365_5_285	86_5_1195
115_2_3096	5_2_1	365_5_284	86_5_1237
115_2_3034	5_2_1	365_5_276	86_5_1285
115_2_3035	5_2_1	365_5_255	86_5_1312
115_2_3058	5_2_1	365_5_250	86_5_1298
115_2_3053	5_2_1	365_5_243	86_5_1322
115_2_3073	5_2_1	365_5_246	86_5_1335
115_2_3030	5_2_1	365_5_244	86_5_1340
115_2_3004	5_2_1	365_5_250	86_5_1338
115_2_2992	5_2_1	365_5_253	86_5_1326
115_2_2965	5_2_1	365_5_248	86_5_1341
115_2_2949	5_2_1	365_5_256	86_5_1336
115_2_2955	5_2_1	365_5_256	86_5_1352
115_2_2946	5_2_1	365_5_257	86_5_1361
115_2_2988	5_2_1	365_5_228	86_5_1350
115_2_2996	5_2_1	365_5_233	86_5_1330
115_2_3040	5_2_1	365_5_232	86_5_1307
115_2_3046	5_2_1	365_5_220	86_5_1329
115_2_3027	5_2_1	365_5_228	86_5_1339
115_2_2999	5_2_1	365_5_236	86_5_1341
115_2_2974	5_2_1	365_5_245	86_5_1353
115_2_2923	5_2_1	365_5_274	86_5_1370
115_2_2959	5_2_1	365_5_280	86_5_1342
115_2_2967	5_2_1	365_5_245	86_5_1352
115_2_2993	5_2_1	365_5_241	86_5_1347
[truncated: 3,001 more rows]
[truncated: 1,277 more columns]
