# Supplementary material for: Environmental change makes robust ecological networks fragile
Source: Nat Commun. 2016 Aug 11;7:12462. doi: 10.1038/ncomms12462 (PMC4987532; doi:10.1038/ncomms12462)
Supplement: Supplementary Data 1 — Host-parasite networks and host extinction sequences in Avida experiments. The compressed archive includes the 100 co-evolved host-parasite networks and the host extinction sequences in the historical scenario. [file ncomms12462-s2.zip › Supplementary_data_S1/host_extinction_sequence_9.csv]

593_5_1	1200_3_4	643_2_4	592_2_11	344_5_7	345_5_2	346_5_6	347_5_6	340_5_8	341_2_11	342_5_3	343_5_7	348_3_4	349_5_18	1653_5_2	960_5_3	594_5_1	2319_5_1	2317_5_1	2314_5_1	2315_2_1	2312_5_1	2310_1_1	298_03_6	299_5_4	296_5_3	297_5_10	294_03_2	295_3_2	292_3_6	293_2_2	290_5_4	291_4_7	270_2_2	271_4_11	272_2_15	273_5_2	274_5_6	275_3_1	276_4_1	277_3_3	278_5_10	279_5_4	2268_2_1	2269_5_2	2261_0_1	2266_5_1	2265_2_1	2442_3_1	2443_5_1
1200_3_4	643_2_5	592_2_9	344_5_7	345_5_3	346_5_8	347_5_6	340_5_7	341_2_11	342_5_2	343_5_8	348_3_4	349_5_16	594_5_1	2314_5_1	2315_2_1	2312_5_1	2310_1_1	298_03_3	299_5_2	296_5_3	297_5_12	294_03_2	295_3_2	292_3_6	293_2_1	290_5_4	291_4_8	270_2_4	271_4_9	272_2_18	273_5_3	274_5_7	275_3_1	276_4_1	277_3_3	278_5_11	279_5_4	738_2_1	642_3_5	2269_5_3	2261_0_2	2266_5_1	2442_3_1	2443_5_1	2441_5_1	2449_5_2	108_5_9	109_5_3	102_3_5
643_2_7	592_2_9	344_5_5	345_5_4	346_5_12	347_5_5	340_5_8	341_2_10	342_5_2	343_5_9	348_3_1	349_5_19	2314_5_2	2315_2_1	2312_5_1	298_03_1	299_5_2	296_5_3	297_5_12	294_03_3	292_3_2	293_2_1	290_5_2	291_4_12	270_2_4	271_4_7	272_2_23	274_5_8	276_4_1	277_3_2	278_5_16	279_5_4	2269_5_1	2261_0_4	2266_5_2	2442_3_2	2443_5_1	2441_5_1	2449_5_4	108_5_12	109_5_1	102_3_2	100_5_20	101_2_33	106_5_24	107_4_2	104_3_4	105_03_3	2046_5_3	2043_5_2
344_5_8	345_5_5	346_5_11	347_5_4	340_5_8	341_2_5	342_5_1	343_5_8	348_3_1	349_5_21	2314_5_2	2315_2_1	2312_5_2	298_03_1	299_5_3	296_5_3	297_5_6	294_03_3	292_3_1	293_2_1	290_5_1	291_4_13	270_2_3	271_4_6	272_2_20	274_5_5	276_4_1	277_3_2	278_5_13	279_5_2	2261_0_4	2266_5_2	2442_3_2	2443_5_1	2441_5_2	2449_5_2	108_5_14	102_3_3	100_5_25	101_2_28	106_5_22	107_4_1	104_3_3	105_03_3	2046_5_2	2043_5_4	1375_2_5	2684_5_3	2685_3_2	2686_3_1
344_5_11	345_5_3	346_5_10	347_5_5	340_5_8	341_2_5	342_5_3	343_5_8	349_5_29	2314_5_5	2312_5_3	298_03_1	299_5_1	296_5_5	297_5_3	294_03_4	292_3_2	293_2_1	290_5_3	291_4_13	270_2_3	271_4_7	272_2_22	274_5_6	276_4_3	277_3_3	278_5_13	279_5_3	2261_0_3	2266_5_3	2442_3_3	2449_5_4	108_5_15	102_3_1	100_5_26	101_2_31	106_5_15	107_4_4	104_3_4	105_03_3	2043_5_4	2684_5_4	2685_3_2	99_5_8	98_0_5	91_5_3	90_5_2	93_4_16	92_03_8	95_3_17
344_5_9	345_5_6	346_5_9	347_5_4	340_5_7	341_2_10	342_5_3	343_5_14	349_5_37	2314_5_4	2312_5_2	298_03_1	299_5_1	296_5_3	297_5_1	294_03_5	292_3_2	293_2_1	290_5_4	291_4_10	270_2_1	271_4_5	272_2_21	274_5_4	276_4_3	277_3_2	278_5_13	279_5_4	2261_0_1	2266_5_3	2442_3_5	2449_5_3	108_5_11	100_5_24	101_2_28	106_5_6	107_4_2	104_3_7	105_03_4	2043_5_5	2684_5_9	2685_3_2	99_5_6	98_0_8	91_5_5	90_5_2	93_4_17	92_03_6	95_3_14	94_5_3
199_2_1	2118_5_1	1141_5_10	538_5_1	429_5_1	400_2_1	1254_5_15	818_5_15	345_5_5	346_5_6	347_5_7	340_5_11	341_2_8	342_5_9	343_5_11	810_5_3	811_3_5	504_2_4	814_4_6	349_5_33	817_13_3	595_03_1	1149_3_3	1399_2_5	718_4_12	717_5_17	716_2_8	715_5_6	713_5_3	1796_2_3	1795_5_4	662_0_3	618_3_1	915_3_3	1494_2_1	1495_5_9	1496_5_9	1497_5_1	1498_2_1	1069_5_1	1702_4_5	1704_4_6	1706_3_4	1708_2_3	1709_5_7	1168_3_2	2312_5_3	1067_0_4	479_5_9	1065_5_1
199_2_1	2118_5_1	1141_5_9	538_5_1	429_5_2	400_2_1	1254_5_20	818_5_20	345_5_8	346_5_8	347_5_8	340_5_14	341_2_10	342_5_9	343_5_10	811_3_5	814_4_7	349_5_30	817_13_4	595_03_1	1149_3_6	1399_2_7	718_4_8	717_5_14	716_2_10	715_5_3	713_5_3	1796_2_1	1795_5_6	662_0_3	618_3_1	915_3_5	1494_2_2	1495_5_8	1496_5_10	1103_0_9	1498_2_1	1700_5_1	1702_4_5	1704_4_8	1706_3_6	1708_2_3	1709_5_6	1168_3_2	2312_5_1	1067_0_5	479_5_11	1065_5_1	1669_5_5	299_5_1
199_2_1	2118_5_1	1141_5_10	429_5_2	400_2_1	1254_5_30	818_5_13	345_5_10	346_5_10	347_5_15	340_5_21	341_2_8	342_5_14	343_5_13	811_3_8	814_4_9	349_5_49	817_13_4	595_03_2	1149_3_6	1399_2_14	718_4_7	717_5_16	716_2_14	715_5_5	426_5_1	713_5_6	712_2_9	1795_5_5	662_0_5	618_3_1	915_3_4	1495_5_6	1496_5_5	1103_0_9	1498_2_1	1700_5_2	1702_4_5	1704_4_7	1706_3_8	1708_2_3	1709_5_9	1067_0_3	479_5_7	1669_5_7	299_5_1	296_5_1	1666_5_3	294_03_5	303_2_1
199_2_1	2118_5_1	1141_5_11	429_5_1	400_2_1	1254_5_28	818_5_12	345_5_13	346_5_14	347_5_13	340_5_17	341_2_12	342_5_14	343_5_19	811_3_3	814_4_7	349_5_49	817_13_3	595_03_1	1149_3_6	1399_2_13	718_4_6	717_5_19	716_2_17	715_5_5	426_5_1	713_5_8	712_2_6	1795_5_3	662_0_5	618_3_1	915_3_5	1495_5_7	1496_5_5	1498_2_1	1700_5_1	1702_4_3	1704_4_4	1706_3_5	1708_2_2	1709_5_12	1067_0_4	479_5_8	1669_5_8	299_5_1	296_5_1	1666_5_1	294_03_6	303_2_1	1663_5_2
199_2_1	2118_5_1	1141_5_15	429_5_1	1254_5_33	818_5_8	345_5_16	346_5_18	347_5_11	340_5_14	341_2_10	342_5_14	343_5_16	811_3_5	814_4_3	349_5_54	817_13_3	595_03_1	1149_3_8	1399_2_19	718_4_6	717_5_19	716_2_22	715_5_3	426_5_1	713_5_7	712_2_7	1795_5_2	662_0_7	915_3_8	1495_5_6	1496_5_7	1498_2_1	1700_5_1	1702_4_1	1704_4_3	1706_3_6	1708_2_1	1709_5_18	1067_0_1	479_5_4	1669_5_8	299_5_1	296_5_1	1666_5_1	294_03_8	303_2_1	1663_5_1	697_5_1	290_5_8
199_2_1	2118_5_1	1141_5_12	429_5_1	1254_5_39	818_5_7	345_5_21	346_5_15	347_5_10	340_5_14	341_2_5	342_5_24	343_5_20	811_3_6	814_4_1	349_5_47	817_13_3	595_03_1	1149_3_9	1399_2_20	718_4_9	717_5_20	716_2_18	715_5_2	713_5_3	712_2_9	662_0_3	915_3_3	1495_5_7	1496_5_6	1498_2_1	1700_5_1	1702_4_1	1704_4_3	1706_3_12	1708_2_2	1709_5_29	479_5_2	1669_5_5	299_5_1	296_5_1	297_5_3	294_03_11	303_2_1	1663_5_2	697_5_1	290_5_8	291_4_11	1087_5_10	1086_2_6
199_2_1	2118_5_1	1141_5_11	429_5_1	1254_5_43	818_5_7	345_5_23	346_5_14	347_5_11	340_5_10	341_2_4	342_5_19	343_5_23	811_3_8	814_4_1	349_5_49	817_13_1	595_03_1	1149_3_10	1399_2_20	718_4_10	717_5_18	716_2_20	713_5_3	712_2_8	662_0_4	915_3_4	1495_5_5	1496_5_3	1498_2_1	1700_5_1	1704_4_2	1706_3_16	1709_5_28	479_5_4	1669_5_6	299_5_1	296_5_1	297_5_3	294_03_10	303_2_1	1663_5_1	697_5_1	290_5_9	291_4_10	1087_5_8	1086_2_8	1085_5_3	592_2_15	1083_5_3
199_2_1	2118_5_1	1141_5_12	429_5_1	1254_5_38	818_5_4	345_5_22	346_5_12	347_5_10	340_5_7	341_2_4	342_5_21	343_5_19	811_3_8	814_4_1	349_5_48	595_03_1	1149_3_12	1399_2_29	718_4_9	717_5_23	716_2_14	713_5_3	712_2_4	662_0_5	915_3_4	1495_5_3	1496_5_1	1498_2_1	1704_4_2	1706_3_15	1709_5_40	910_2_1	1669_5_7	299_5_1	296_5_1	297_5_1	294_03_12	303_2_1	1663_5_2	697_5_1	290_5_9	291_4_10	1087_5_10	1086_2_11	1085_5_5	592_2_18	1083_5_2	198_5_1	1081_2_1
199_2_1	2118_5_1	1141_5_15	429_5_1	1254_5_38	818_5_6	345_5_33	346_5_13	347_5_8	340_5_5	341_2_5	342_5_28	343_5_19	811_3_8	814_4_1	349_5_46	1149_3_12	1250_5_1	718_4_10	717_5_25	716_2_15	713_5_4	712_2_5	662_0_5	915_3_3	1495_5_4	1496_5_4	1498_2_1	1704_4_3	1706_3_18	1709_5_38	910_2_1	1669_5_9	299_5_1	296_5_1	297_5_1	294_03_13	303_2_1	1663_5_1	697_5_1	290_5_6	291_4_12	1087_5_9	1086_2_7	1085_5_5	592_2_17	595_03_1	198_5_1	1081_2_1	824_02_24
199_2_1	2118_5_1	1141_5_17	429_5_1	2170_1_4	818_5_2	345_5_30	346_5_8	347_5_13	340_5_8	341_2_5	342_5_30	343_5_23	811_3_8	814_4_2	349_5_50	1149_3_14	1250_5_1	718_4_7	717_5_24	716_2_15	713_5_6	712_2_7	662_0_3	915_3_5	1495_5_3	1496_5_2	1498_2_1	1704_4_2	1706_3_21	1709_5_33	910_2_1	1669_5_15	299_5_1	296_5_1	297_5_1	294_03_10	303_2_1	1663_5_1	697_5_1	290_5_7	291_4_19	1087_5_6	1086_2_5	1085_5_2	592_2_17	595_03_1	198_5_1	824_02_25	599_5_24
199_2_1	2118_5_1	1141_5_16	429_5_1	2170_1_5	818_5_2	345_5_33	346_5_11	347_5_12	340_5_4	341_2_3	342_5_28	343_5_22	811_3_6	814_4_2	349_5_51	1149_3_14	1250_5_1	718_4_6	717_5_25	716_2_11	713_5_3	712_2_4	662_0_2	915_3_8	1495_5_2	1496_5_2	1498_2_1	1704_4_1	1706_3_25	1709_5_33	910_2_1	1669_5_13	299_5_1	296_5_1	297_5_1	294_03_8	303_2_1	697_5_1	290_5_6	291_4_19	1087_5_11	1086_2_5	1085_5_4	592_2_21	595_03_1	198_5_1	824_02_29	599_5_29	194_5_1
2118_5_1	1141_5_15	2170_1_5	818_5_2	345_5_28	346_5_10	347_5_7	340_5_2	341_2_3	342_5_21	343_5_26	811_3_4	814_4_3	349_5_40	1149_3_10	1250_5_1	718_4_6	717_5_20	716_2_13	713_5_4	712_2_4	662_0_4	915_3_6	1495_5_1	1496_5_2	1498_2_1	1706_3_17	1709_5_32	910_2_1	1669_5_9	299_5_1	296_5_1	297_5_1	294_03_9	303_2_1	697_5_1	290_5_6	291_4_25	1087_5_18	1086_2_6	1085_5_3	592_2_19	199_2_1	198_5_1	596_5_14	599_5_26	194_5_1	197_5_5	1123_5_11	191_5_6
2118_5_1	1141_5_17	2170_1_4	818_5_4	345_5_34	346_5_10	347_5_8	340_5_2	341_2_1	342_5_22	343_5_29	811_3_4	814_4_7	349_5_35	1149_3_11	1250_5_1	718_4_5	717_5_12	716_2_9	713_5_6	712_2_7	662_0_4	915_3_3	1495_5_2	1496_5_4	1498_2_1	1706_3_20	1709_5_29	910_2_1	1669_5_12	299_5_1	296_5_1	297_5_1	294_03_8	697_5_1	290_5_5	291_4_26	1087_5_18	1086_2_7	1085_5_5	592_2_17	199_2_1	198_5_1	596_5_18	599_5_28	194_5_1	197_5_5	1123_5_7	191_5_3	190_5_4
2118_5_1	1141_5_12	2170_1_5	818_5_5	345_5_33	346_5_16	347_5_6	340_5_2	342_5_19	343_5_34	811_3_2	814_4_5	349_5_32	1149_3_7	1250_5_1	718_4_4	717_5_12	716_2_7	713_5_6	712_2_5	662_0_4	915_3_2	1495_5_2	1496_5_2	1498_2_1	1706_3_17	1709_5_46	910_2_1	1669_5_16	299_5_1	296_5_1	297_5_1	294_03_11	697_5_1	290_5_8	291_4_29	1087_5_14	1086_2_9	1085_5_8	592_2_19	199_2_1	198_5_1	596_5_18	599_5_32	194_5_1	197_5_4	1123_5_6	191_5_1	190_5_5	193_5_13
1141_5_16	2170_1_6	818_5_7	345_5_30	346_5_9	347_5_1	340_5_1	342_5_6	343_5_35	811_3_1	814_4_8	349_5_31	1149_3_6	718_4_2	717_5_11	716_2_7	713_5_9	712_2_3	662_0_3	915_3_2	1495_5_2	1496_5_2	1498_2_1	1706_3_14	1709_5_40	1669_5_15	299_5_1	296_5_1	297_5_1	294_03_8	697_5_1	290_5_11	291_4_30	1087_5_15	1086_2_11	1085_5_9	592_2_22	199_2_1	198_5_1	596_5_25	599_5_34	194_5_1	197_5_5	1123_5_4	190_5_3	193_5_8	1127_5_4	270_2_1	272_2_29	274_5_1
1141_5_23	2170_1_4	818_5_5	345_5_23	346_5_9	347_5_2	340_5_2	342_5_8	343_5_24	811_3_2	814_4_8	349_5_28	1149_3_6	717_5_9	716_2_8	713_5_8	712_2_6	662_0_2	915_3_3	1496_5_3	1498_2_1	1706_3_14	1709_5_44	1669_5_15	299_5_1	296_5_1	297_5_1	294_03_7	697_5_1	290_5_7	291_4_28	1087_5_13	1086_2_10	1085_5_12	592_2_25	199_2_1	198_5_1	596_5_29	599_5_43	194_5_1	197_5_5	1123_5_4	190_5_3	193_5_9	1127_5_4	270_2_1	272_2_33	276_4_17	278_5_7	279_5_7
1141_5_20	2170_1_3	818_5_1	345_5_26	346_5_5	347_5_4	340_5_1	342_5_9	343_5_25	811_3_3	814_4_7	349_5_34	664_5_1	717_5_13	716_2_15	713_5_11	712_2_11	662_0_3	915_3_3	1496_5_3	1498_2_1	1706_3_11	1709_5_35	1669_5_16	299_5_1	296_5_1	297_5_1	294_03_9	697_5_1	290_5_5	291_4_26	1087_5_15	1086_2_10	1085_5_15	592_2_22	199_2_1	198_5_1	596_5_34	599_5_43	194_5_1	197_5_3	1123_5_3	190_5_7	193_5_9	1127_5_5	270_2_1	272_2_39	276_4_19	278_5_8	279_5_4
1141_5_17	2170_1_2	818_5_2	345_5_30	346_5_5	347_5_4	340_5_1	342_5_11	343_5_18	814_4_9	349_5_35	664_5_1	717_5_12	716_2_18	713_5_8	712_2_10	662_0_3	915_3_4	1496_5_3	1498_2_1	1706_3_11	1709_5_37	1669_5_24	299_5_1	296_5_1	297_5_1	294_03_8	697_5_1	290_5_1	291_4_23	1087_5_9	1086_2_7	1085_5_16	592_2_20	199_2_1	198_5_1	596_5_38	599_5_45	194_5_1	197_5_1	1123_5_4	190_5_2	193_5_9	1127_5_4	270_2_1	272_2_41	276_4_19	278_5_8	279_5_2	2541_5_10
1141_5_19	2170_1_6	344_5_3	345_5_34	346_5_6	347_5_7	340_5_1	342_5_15	343_5_14	814_4_12	349_5_40	664_5_1	717_5_18	716_2_15	713_5_11	712_2_13	662_0_1	915_3_2	1496_5_3	1498_2_1	1706_3_11	1709_5_40	1669_5_26	299_5_1	296_5_1	297_5_1	294_03_6	697_5_1	290_5_1	291_4_24	1087_5_4	1086_2_4	1085_5_21	592_2_18	199_2_1	198_5_1	596_5_38	599_5_55	194_5_1	197_5_1	1123_5_5	190_5_1	193_5_9	1127_5_8	270_2_1	272_2_32	276_4_22	278_5_12	279_5_4	2541_5_14
1141_5_23	2170_1_12	344_5_4	345_5_40	346_5_6	347_5_7	340_5_1	342_5_20	343_5_13	814_4_16	349_5_46	664_5_1	717_5_18	716_2_11	713_5_17	712_2_13	662_0_1	915_3_2	1496_5_3	1498_2_1	1706_3_13	1709_5_42	1669_5_22	299_5_1	296_5_1	297_5_1	294_03_4	697_5_1	291_4_24	1087_5_3	1086_2_3	1085_5_21	592_2_16	199_2_1	198_5_1	596_5_36	599_5_60	194_5_1	197_5_1	1123_5_5	193_5_8	1127_5_7	270_2_1	272_2_38	276_4_23	278_5_13	279_5_5	2541_5_17	2546_5_83	2548_5_11
1141_5_15	2170_1_10	344_5_5	345_5_45	346_5_4	347_5_2	340_5_1	342_5_22	343_5_13	814_4_17	349_5_48	664_5_1	717_5_16	716_2_9	713_5_14	712_2_12	662_0_1	915_3_2	1496_5_2	1498_2_1	1706_3_15	1709_5_45	1669_5_15	299_5_1	296_5_1	297_5_1	294_03_4	697_5_1	291_4_23	1087_5_2	1086_2_5	1085_5_22	592_2_19	199_2_1	198_5_1	596_5_36	599_5_54	194_5_1	197_5_1	1123_5_8	193_5_8	1127_5_6	270_2_1	272_2_42	276_4_20	278_5_12	279_5_5	2541_5_19	2546_5_76	2548_5_10
1141_5_11	2170_1_11	344_5_7	345_5_42	346_5_3	347_5_2	340_5_1	342_5_26	343_5_6	814_4_17	349_5_38	664_5_1	717_5_20	716_2_6	713_5_19	712_2_19	710_3_15	915_3_2	1498_2_1	1706_3_14	1709_5_50	1669_5_15	299_5_1	296_5_1	297_5_1	294_03_6	293_2_1	291_4_31	1087_5_1	1086_2_3	1085_5_19	592_2_24	199_2_1	198_5_1	596_5_36	599_5_66	194_5_1	197_5_1	1123_5_7	193_5_11	1127_5_4	270_2_1	272_2_46	276_4_24	278_5_11	279_5_7	2541_5_23	2546_5_72	2548_5_9	524_5_1
1141_5_11	2170_1_11	344_5_6	345_5_40	346_5_2	347_5_3	340_5_1	342_5_25	343_5_8	814_4_18	349_5_37	664_5_1	717_5_19	716_2_2	713_5_20	712_2_15	710_3_16	915_3_2	1498_2_1	1706_3_14	1709_5_43	1669_5_17	299_5_1	296_5_1	297_5_1	294_03_3	293_2_1	291_4_41	1087_5_1	1086_2_3	1085_5_21	592_2_26	199_2_1	198_5_1	596_5_35	1120_5_5	194_5_1	197_5_1	1123_5_6	193_5_10	1127_5_6	270_2_1	272_2_40	276_4_26	278_5_11	279_5_11	2541_5_21	2546_5_61	2548_5_8	524_5_1
1141_5_13	2170_1_8	344_5_6	345_5_53	346_5_2	347_5_2	340_5_1	342_5_21	343_5_10	814_4_14	349_5_43	664_5_1	717_5_24	716_2_3	713_5_20	712_2_18	710_3_18	421_5_31	1498_2_1	1706_3_10	1709_5_55	1669_5_21	299_5_1	296_5_1	297_5_1	294_03_3	293_2_1	291_4_31	1086_2_1	1085_5_24	592_2_23	199_2_1	198_5_1	596_5_37	1120_5_6	194_5_1	197_5_1	1123_5_2	193_5_9	1127_5_3	270_2_1	272_2_40	276_4_28	278_5_12	279_5_9	2541_5_20	2546_5_59	2548_5_7	524_5_1	525_5_1
1141_5_13	2170_1_9	344_5_10	345_5_42	346_5_5	347_5_2	340_5_1	342_5_21	343_5_9	814_4_16	349_5_48	664_5_1	717_5_22	716_2_1	713_5_23	712_2_22	710_3_14	1498_2_1	1706_3_11	1709_5_59	1669_5_24	299_5_1	296_5_1	297_5_1	294_03_4	293_2_1	291_4_24	1086_2_2	1085_5_26	592_2_22	199_2_1	198_5_1	596_5_34	1120_5_6	194_5_1	197_5_1	1123_5_1	193_5_8	1127_5_5	270_2_1	272_2_40	276_4_25	278_5_9	279_5_11	2541_5_18	2546_5_58	2548_5_3	524_5_1	525_5_1	527_5_11
1141_5_24	2170_1_8	344_5_3	345_5_45	346_5_5	347_5_2	340_5_1	342_5_19	343_5_12	814_4_22	349_5_43	717_5_23	716_2_1	713_5_21	712_2_22	710_3_18	1498_2_1	1706_3_9	1709_5_59	1669_5_21	299_5_1	296_5_1	297_5_1	294_03_6	293_2_1	291_4_25	1086_2_2	1085_5_26	592_2_21	199_2_1	198_5_1	596_5_33	1120_5_7	194_5_1	197_5_1	1123_5_2	193_5_10	1127_5_4	270_2_1	272_2_42	276_4_22	278_5_9	279_5_10	2541_5_12	2546_5_51	2548_5_4	524_5_1	525_5_1	527_5_10	1019_2_1
2170_1_8	344_5_5	345_5_54	346_5_6	347_5_2	340_5_1	342_5_16	343_5_12	814_4_20	349_5_39	717_5_31	716_2_1	713_5_22	712_2_26	710_3_22	1498_2_1	1706_3_8	1709_5_66	1669_5_22	299_5_1	296_5_1	297_5_1	294_03_4	293_2_1	291_4_23	1086_2_3	1085_5_33	592_2_25	199_2_1	198_5_1	596_5_26	1120_5_6	194_5_1	1123_5_6	193_5_16	1127_5_9	270_2_1	272_2_39	276_4_23	278_5_8	279_5_12	2541_5_14	2546_5_41	2548_5_1	524_5_1	525_5_1	527_5_17	1019_2_1	1014_5_1	1402_5_1
2170_1_8	344_5_1	345_5_44	346_5_7	347_5_1	340_5_1	342_5_18	343_5_15	814_4_22	349_5_44	717_5_31	716_2_1	713_5_21	712_2_22	710_3_24	1498_2_1	1706_3_10	1709_5_63	1669_5_18	299_5_1	296_5_1	297_5_1	294_03_5	293_2_1	291_4_21	1086_2_4	1085_5_42	592_2_21	199_2_1	198_5_1	596_5_21	1120_5_5	194_5_1	1123_5_5	193_5_15	1127_5_13	270_2_1	272_2_62	276_4_21	278_5_11	279_5_19	2541_5_18	2546_5_46	2548_5_1	524_5_1	525_5_1	527_5_21	1019_2_1	1014_5_1	1402_5_1
2170_1_11	345_5_46	346_5_15	347_5_1	340_5_1	342_5_16	343_5_17	814_4_25	349_5_44	717_5_36	713_5_27	712_2_18	710_3_24	1498_2_1	1706_3_7	1709_5_61	1669_5_10	299_5_1	296_5_1	297_5_1	294_03_7	293_2_1	291_4_24	1086_2_9	1085_5_36	592_2_15	199_2_1	198_5_1	596_5_27	1120_5_3	194_5_1	1123_5_5	193_5_17	1127_5_19	270_2_1	272_2_55	276_4_21	278_5_7	279_5_17	2541_5_13	2546_5_36	2548_5_1	524_5_1	525_5_1	527_5_27	1019_2_1	1014_5_1	1402_5_1	1400_5_29	1406_5_31
2170_1_10	345_5_51	346_5_12	347_5_1	340_5_1	342_5_21	343_5_12	814_4_26	349_5_41	717_5_40	713_5_30	712_2_19	710_3_21	1498_2_1	1706_3_8	1709_5_59	1669_5_10	299_5_1	296_5_1	297_5_1	294_03_5	293_2_1	291_4_18	1086_2_11	1085_5_32	592_2_16	199_2_1	198_5_1	596_5_33	1120_5_5	194_5_1	1123_5_6	193_5_12	1127_5_21	270_2_1	272_2_59	276_4_22	278_5_6	279_5_17	2541_5_16	2546_5_40	2548_5_3	524_5_1	525_5_1	527_5_28	1019_2_1	1014_5_1	1402_5_1	1400_5_26	1406_5_29
2170_1_11	345_5_37	346_5_11	347_5_1	340_5_1	342_5_30	343_5_15	814_4_26	349_5_34	717_5_42	713_5_33	712_2_16	710_3_16	1498_2_1	1706_3_11	1709_5_62	1669_5_7	299_5_1	296_5_1	297_5_1	294_03_7	293_2_1	291_4_21	1086_2_16	1085_5_37	592_2_14	199_2_1	198_5_1	596_5_26	1120_5_6	194_5_1	1123_5_7	193_5_11	1127_5_23	270_2_1	272_2_57	276_4_19	278_5_5	279_5_21	2541_5_17	2546_5_45	2548_5_2	524_5_1	525_5_1	527_5_30	1019_2_1	1014_5_1	1402_5_1	1400_5_29	1406_5_28
2170_1_7	345_5_32	346_5_11	347_5_1	340_5_1	342_5_28	343_5_19	814_4_28	349_5_35	717_5_48	713_5_37	712_2_17	710_3_16	1706_3_15	1709_5_56	1669_5_8	299_5_1	296_5_1	297_5_1	294_03_12	293_2_1	291_4_23	1086_2_13	1085_5_31	592_2_19	199_2_1	198_5_1	596_5_26	1120_5_6	194_5_1	1123_5_6	193_5_21	1127_5_25	270_2_1	272_2_52	276_4_17	278_5_7	279_5_21	2541_5_16	2546_5_46	2548_5_2	524_5_1	525_5_1	527_5_24	1019_2_1	1014_5_1	1402_5_1	1400_5_26	1406_5_27	2442_3_24
2170_1_10	345_5_40	346_5_12	347_5_1	340_5_1	342_5_20	343_5_13	814_4_29	349_5_31	717_5_50	713_5_43	712_2_17	710_3_19	1706_3_10	1709_5_55	1669_5_7	299_5_1	296_5_1	297_5_1	294_03_13	293_2_1	291_4_24	1086_2_11	1085_5_34	592_2_19	199_2_1	198_5_1	596_5_23	1120_5_7	194_5_1	1123_5_5	193_5_20	1127_5_29	270_2_1	272_2_53	276_4_17	278_5_8	279_5_24	2541_5_15	2546_5_46	2548_5_1	524_5_1	525_5_1	527_5_30	1019_2_1	1014_5_1	1402_5_1	1400_5_26	1406_5_32	2442_3_22
2170_1_15	345_5_38	346_5_6	347_5_1	340_5_1	342_5_20	343_5_14	814_4_30	349_5_34	717_5_39	713_5_42	712_2_15	710_3_16	1706_3_11	1709_5_70	1669_5_10	299_5_1	296_5_1	297_5_1	294_03_13	293_2_1	291_4_18	1086_2_14	1085_5_37	592_2_25	199_2_1	198_5_1	596_5_17	1120_5_6	194_5_1	1123_5_3	193_5_17	1127_5_20	270_2_1	272_2_58	276_4_15	278_5_8	279_5_21	2541_5_19	2546_5_49	524_5_1	525_5_1	527_5_22	1019_2_1	1014_5_1	1402_5_1	1400_5_24	1406_5_32	2442_3_23	441_5_13
2170_1_11	345_5_26	346_5_2	347_5_1	340_5_1	342_5_13	343_5_18	814_4_33	349_5_36	717_5_42	713_5_46	712_2_17	710_3_17	1706_3_8	1709_5_70	1669_5_9	299_5_1	296_5_1	297_5_1	294_03_15	293_2_1	291_4_15	1086_2_17	1085_5_43	592_2_18	199_2_1	198_5_1	596_5_12	1120_5_6	194_5_1	1123_5_4	193_5_21	1127_5_21	270_2_1	272_2_71	276_4_14	278_5_8	279_5_18	2541_5_22	2546_5_56	524_5_1	525_5_1	527_5_19	1019_2_1	1014_5_1	1402_5_1	1400_5_21	1406_5_24	2442_3_20	441_5_13
2170_1_12	345_5_26	346_5_3	347_5_1	340_5_1	342_5_16	343_5_17	814_4_34	349_5_37	717_5_42	713_5_40	712_2_15	710_3_18	1706_3_9	1709_5_72	1669_5_9	299_5_1	296_5_1	297_5_1	294_03_19	293_2_1	291_4_21	1086_2_12	1085_5_43	592_2_17	199_2_1	198_5_1	596_5_12	1120_5_4	194_5_1	1123_5_8	193_5_18	1127_5_27	270_2_1	272_2_72	276_4_9	278_5_11	279_5_36	2541_5_16	2546_5_66	524_5_1	525_5_1	527_5_19	1019_2_1	1014_5_1	1402_5_1	1400_5_26	1406_5_19	2442_3_25	441_5_10
2170_1_5	345_5_35	346_5_5	347_5_1	340_5_1	342_5_16	343_5_24	814_4_38	349_5_42	717_5_37	713_5_41	712_2_15	710_3_13	1706_3_6	1709_5_81	1669_5_13	299_5_1	296_5_1	297_5_1	294_03_24	293_2_1	291_4_19	1086_2_12	1085_5_48	592_2_18	199_2_1	198_5_1	596_5_7	1120_5_6	194_5_1	1123_5_3	193_5_20	1127_5_26	270_2_1	272_2_64	276_4_9	278_5_12	279_5_35	2541_5_18	2546_5_59	524_5_1	525_5_1	527_5_24	1019_2_1	1014_5_1	1402_5_1	1400_5_15	1406_5_19	2442_3_24	441_5_12
2170_1_2	345_5_37	346_5_7	347_5_1	340_5_1	342_5_16	343_5_27	814_4_40	349_5_40	717_5_35	713_5_42	712_2_19	710_3_14	1706_3_7	1709_5_89	1669_5_16	299_5_1	296_5_1	297_5_1	294_03_25	293_2_1	291_4_13	1086_2_10	1085_5_42	592_2_13	199_2_1	198_5_1	596_5_5	1120_5_9	194_5_1	1123_5_4	193_5_15	1127_5_26	270_2_1	272_2_74	276_4_9	278_5_12	279_5_31	2541_5_13	2546_5_57	524_5_1	525_5_1	527_5_23	1019_2_1	1014_5_1	1402_5_1	1400_5_11	1406_5_26	2442_3_19	441_5_16
345_5_33	346_5_8	347_5_1	342_5_16	343_5_27	814_4_39	349_5_38	717_5_35	713_5_44	712_2_21	710_3_14	1706_3_7	1709_5_82	1669_5_12	299_5_1	296_5_1	297_5_1	294_03_20	293_2_1	291_4_13	1086_2_14	1085_5_32	592_2_14	199_2_1	198_5_1	596_5_4	1120_5_8	194_5_1	1123_5_7	193_5_12	1127_5_23	270_2_1	272_2_85	276_4_10	278_5_13	279_5_38	2541_5_9	2546_5_52	524_5_1	525_5_1	527_5_15	1019_2_1	1014_5_1	1402_5_1	1400_5_13	1406_5_31	2442_3_13	441_5_17	444_2_23	108_5_7
345_5_32	346_5_8	347_5_1	342_5_14	343_5_28	814_4_41	349_5_40	717_5_33	713_5_49	712_2_16	710_3_14	1706_3_13	1709_5_92	1669_5_20	299_5_1	296_5_1	297_5_1	294_03_26	293_2_1	291_4_6	1086_2_11	1085_5_27	592_2_14	199_2_1	198_5_1	596_5_2	1120_5_13	194_5_1	1123_5_7	193_5_18	1127_5_23	270_2_1	272_2_85	276_4_9	278_5_19	279_5_37	2541_5_7	2546_5_52	524_5_1	525_5_1	527_5_20	1019_2_1	1014_5_1	1402_5_1	1400_5_11	1406_5_26	2442_3_13	441_5_15	444_2_21	108_5_6
819_5_16	346_5_7	347_5_1	342_5_10	343_5_24	814_4_44	349_5_40	717_5_34	713_5_51	712_2_13	710_3_16	1706_3_14	1709_5_79	1669_5_15	299_5_1	296_5_1	297_5_1	294_03_21	293_2_1	291_4_7	1086_2_11	1085_5_23	592_2_12	199_2_1	198_5_1	596_5_4	1120_5_9	194_5_1	1123_5_8	193_5_17	1127_5_23	270_2_1	272_2_95	276_4_11	278_5_18	279_5_34	2541_5_7	2546_5_65	524_5_1	525_5_1	527_5_22	1019_2_1	1014_5_1	1402_5_1	1400_5_14	1406_5_24	2442_3_12	441_5_23	444_2_23	108_5_4
819_5_13	346_5_5	347_5_1	342_5_11	343_5_21	814_4_42	349_5_34	717_5_29	713_5_53	712_2_13	710_3_19	1706_3_14	1709_5_89	1669_5_24	299_5_1	297_5_1	294_03_24	293_2_1	291_4_9	1086_2_10	1085_5_29	592_2_12	199_2_1	198_5_1	596_5_2	1120_5_4	194_5_1	1123_5_10	193_5_18	1127_5_26	270_2_1	272_2_101	276_4_14	278_5_20	279_5_33	2541_5_3	2546_5_63	524_5_1	525_5_1	527_5_26	1019_2_1	1014_5_1	1402_5_1	1400_5_14	1406_5_24	2442_3_10	441_5_14	444_2_19	108_5_4	100_5_13
819_5_13	346_5_5	347_5_1	342_5_7	343_5_19	814_4_41	349_5_40	717_5_30	713_5_60	712_2_6	710_3_17	1706_3_24	1709_5_84	1669_5_17	299_5_1	297_5_1	294_03_23	293_2_1	291_4_6	1086_2_10	1085_5_31	592_2_15	199_2_1	198_5_1	596_5_2	599_5_40	194_5_1	1123_5_13	193_5_15	1127_5_22	270_2_1	272_2_113	276_4_16	278_5_20	279_5_26	2546_5_72	524_5_1	525_5_1	527_5_28	1019_2_1	1014_5_1	1402_5_1	1400_5_20	1406_5_26	2442_3_7	441_5_8	444_2_20	108_5_1	100_5_10	101_2_18
819_5_13	346_5_4	347_5_1	342_5_1	343_5_19	814_4_37	349_5_41	717_5_39	713_5_60	712_2_8	710_3_15	1706_3_23	1709_5_75	1669_5_22	299_5_1	297_5_1	294_03_23	293_2_1	291_4_12	1086_2_9	1085_5_34	592_2_9	199_2_1	198_5_1	596_5_2	599_5_48	194_5_1	1123_5_8	193_5_14	1127_5_23	270_2_1	272_2_119	276_4_14	278_5_14	279_5_31	2546_5_70	524_5_1	525_5_1	527_5_19	1019_2_1	1014_5_1	1402_5_1	1400_5_22	1406_5_39	2442_3_11	441_5_4	444_2_23	108_5_2	100_5_17	101_2_18
819_5_4	346_5_1	347_5_1	342_5_1	343_5_20	814_4_43	349_5_52	717_5_37	713_5_56	712_2_10	710_3_16	1706_3_23	1709_5_76	1669_5_24	299_5_1	297_5_1	294_03_26	293_2_1	291_4_13	1086_2_6	1085_5_36	592_2_11	199_2_1	198_5_1	599_5_45	194_5_1	1123_5_11	193_5_18	1127_5_17	270_2_1	272_2_133	276_4_17	278_5_13	279_5_31	2546_5_67	524_5_1	525_5_1	527_5_19	1019_2_1	1014_5_1	1402_5_1	1400_5_25	1406_5_43	2442_3_13	441_5_6	444_2_21	108_5_1	100_5_14	101_2_18	107_4_1
819_5_5	346_5_3	347_5_1	342_5_1	343_5_15	814_4_46	349_5_53	717_5_35	713_5_73	712_2_11	710_3_20	1706_3_26	1709_5_75	1669_5_20	299_5_1	297_5_1	294_03_22	293_2_1	291_4_11	1086_2_7	1085_5_31	592_2_12	199_2_1	198_5_1	599_5_37	194_5_1	1123_5_13	193_5_17	1127_5_11	270_2_1	272_2_124	276_4_17	278_5_17	279_5_27	2546_5_64	524_5_1	525_5_1	527_5_21	1019_2_1	1014_5_1	1402_5_1	1400_5_28	1406_5_42	2442_3_10	441_5_5	444_2_23	100_5_17	101_2_12	107_4_1	39_5_10
819_5_5	346_5_7	347_5_1	343_5_21	814_4_44	349_5_48	717_5_31	713_5_78	712_2_13	710_3_17	1706_3_25	1709_5_69	1669_5_22	299_5_1	297_5_1	294_03_24	293_2_1	291_4_11	1086_2_11	1085_5_22	592_2_19	199_2_1	198_5_1	599_5_51	194_5_1	1123_5_8	193_5_16	1127_5_12	270_2_1	272_2_145	276_4_19	278_5_13	279_5_23	2546_5_71	524_5_1	525_5_1	527_5_22	1019_2_1	1014_5_1	1402_5_1	1400_5_24	1406_5_48	2442_3_12	441_5_5	444_2_21	100_5_24	101_2_12	107_4_1	39_5_11	32_5_21
819_5_2	346_5_7	347_5_1	343_5_18	814_4_55	349_5_43	717_5_44	713_5_71	712_2_10	710_3_19	1706_3_24	1709_5_74	1669_5_27	299_5_1	297_5_1	294_03_26	293_2_1	291_4_10	1086_2_19	1085_5_22	592_2_16	199_2_1	198_5_1	599_5_49	194_5_1	1123_5_11	193_5_11	1127_5_20	270_2_1	272_2_138	276_4_15	278_5_7	279_5_16	2546_5_59	524_5_1	525_5_1	527_5_22	1019_2_1	1014_5_1	1402_5_1	1400_5_32	1406_5_45	2442_3_12	441_5_3	444_2_11	100_5_23	101_2_12	107_4_1	39_5_10	32_5_19
819_5_3	346_5_9	347_5_1	343_5_11	814_4_59	349_5_49	717_5_38	713_5_74	712_2_2	710_3_17	1706_3_28	1709_5_65	1669_5_23	299_5_1	297_5_1	294_03_18	293_2_1	291_4_11	1086_2_19	1085_5_28	592_2_14	199_2_1	198_5_1	599_5_51	194_5_1	1123_5_15	193_5_11	1127_5_17	270_2_1	272_2_151	276_4_10	278_5_12	279_5_17	2546_5_62	524_5_1	525_5_1	527_5_18	1019_2_1	1014_5_1	1402_5_1	1400_5_31	1406_5_40	2442_3_13	441_5_3	444_2_13	100_5_15	101_2_13	107_4_1	39_5_8	32_5_24
819_5_3	346_5_14	347_5_1	343_5_13	814_4_56	349_5_58	717_5_42	713_5_94	712_2_1	710_3_15	1706_3_29	1709_5_60	1669_5_30	299_5_1	297_5_1	294_03_20	293_2_1	291_4_16	1086_2_23	1085_5_20	592_2_12	199_2_1	198_5_1	599_5_57	194_5_1	1123_5_8	193_5_12	1127_5_22	270_2_1	272_2_156	276_4_10	278_5_19	279_5_18	2546_5_59	524_5_1	525_5_1	527_5_22	1019_2_1	1402_5_1	1400_5_33	1406_5_39	2442_3_16	444_2_16	100_5_24	101_2_11	107_4_1	39_5_9	32_5_24	30_5_8	35_2_2
819_5_3	346_5_17	347_5_1	343_5_5	814_4_69	349_5_64	717_5_49	713_5_103	712_2_2	710_3_13	1706_3_31	1709_5_56	1669_5_28	299_5_1	297_5_1	294_03_19	293_2_1	291_4_17	1086_2_25	1085_5_22	592_2_7	199_2_1	198_5_1	599_5_49	194_5_1	1123_5_10	193_5_16	1127_5_20	270_2_1	272_2_151	276_4_10	278_5_17	279_5_18	2546_5_62	524_5_1	525_5_1	527_5_17	1019_2_1	1402_5_1	1400_5_28	1406_5_45	2442_3_16	444_2_18	100_5_19	101_2_11	107_4_1	39_5_10	32_5_15	30_5_9	35_2_1
216_3_1	1348_4_14	214_5_35	769_2_1	1300_0_9	819_5_2	1144_5_28	1145_2_12	2118_5_1	666_3_1	1952_5_9	686_2_23	218_2_14	43_5_28	133_5_1	132_3_28	131_5_59	1141_5_5	136_5_1	15_2_1	434_5_1	24_5_1	25_5_1	26_2_1	27_03_1	697_5_1	22_5_21	2324_2_10	198_5_1	29_13_33	407_4_8	345_5_21	346_5_10	527_5_17	546_2_1	221_5_4	544_5_1	572_2_28	7_5_1	280_5_28	548_5_15	96_3_1	814_4_72	349_5_63	408_5_1	459_2_1	1402_5_1	2461_4_10	992_5_1	717_5_39
216_3_1	1348_4_18	214_5_32	769_2_1	1300_0_3	819_5_2	1144_5_26	1145_2_6	2118_5_1	666_3_1	1952_5_10	686_2_22	218_2_13	43_5_23	133_5_2	132_3_30	131_5_51	1141_5_4	136_5_1	15_2_1	434_5_1	24_5_1	25_5_1	26_2_1	27_03_2	697_5_1	22_5_16	2324_2_8	198_5_1	29_13_36	407_4_8	345_5_26	346_5_12	527_5_15	546_2_1	221_5_3	544_5_1	572_2_33	7_5_1	280_5_28	548_5_15	96_3_1	814_4_53	349_5_64	408_5_1	459_2_1	1402_5_1	2461_4_13	992_5_3	717_5_49
216_3_1	1348_4_15	214_5_35	769_2_2	1300_0_5	819_5_1	1144_5_21	1145_2_3	2118_5_1	666_3_1	1952_5_11	686_2_16	218_2_21	43_5_25	133_5_1	132_3_29	131_5_46	1141_5_5	136_5_1	15_2_1	24_5_1	25_5_1	26_2_1	27_03_2	697_5_1	22_5_13	2324_2_10	198_5_1	29_13_37	407_4_10	345_5_31	346_5_15	527_5_6	546_2_1	221_5_1	544_5_1	572_2_29	7_5_1	280_5_24	548_5_23	96_3_1	814_4_49	349_5_52	408_5_1	459_2_1	1402_5_1	2461_4_10	992_5_3	717_5_39	1079_4_16
216_3_1	1348_4_14	214_5_44	769_2_2	1300_0_6	1144_5_23	1145_2_3	2118_5_1	666_3_1	1952_5_10	686_2_17	218_2_21	43_5_22	132_3_28	131_5_48	1141_5_11	136_5_1	15_2_1	24_5_1	25_5_1	26_2_1	27_03_1	697_5_1	22_5_13	2324_2_9	198_5_1	29_13_34	407_4_12	345_5_35	346_5_14	527_5_7	546_2_1	221_5_3	544_5_1	572_2_33	7_5_1	280_5_24	548_5_11	96_3_1	814_4_50	349_5_54	408_5_1	459_2_1	1402_5_1	2461_4_19	992_5_2	717_5_34	1079_4_14	758_4_50	785_2_1
216_3_1	1348_4_18	214_5_48	769_2_5	1300_0_6	1144_5_25	1145_2_1	2118_5_1	666_3_1	1952_5_12	686_2_13	218_2_18	43_5_26	132_3_32	131_5_54	1141_5_11	136_5_1	15_2_1	24_5_1	25_5_1	26_2_1	697_5_1	22_5_10	2324_2_8	198_5_1	29_13_35	407_4_13	345_5_36	346_5_12	527_5_6	546_2_1	221_5_6	544_5_1	572_2_33	7_5_1	280_5_16	548_5_16	96_3_1	814_4_46	349_5_44	408_5_1	459_2_1	1402_5_1	2461_4_21	992_5_1	717_5_35	1079_4_8	758_4_44	785_2_1	713_5_115
216_3_1	1348_4_12	214_5_62	769_2_3	1300_0_4	1144_5_21	1145_2_1	2118_5_1	666_3_1	1952_5_14	686_2_19	218_2_27	43_5_18	132_3_38	131_5_51	1141_5_8	136_5_1	15_2_1	24_5_1	25_5_1	26_2_1	697_5_1	22_5_12	2324_2_11	198_5_1	29_13_40	407_4_10	345_5_42	346_5_10	527_5_4	546_2_1	221_5_5	544_5_1	572_2_33	7_5_1	280_5_17	548_5_15	96_3_1	814_4_47	349_5_37	408_5_1	459_2_1	1402_5_1	2461_4_20	992_5_1	717_5_22	1079_4_8	6_2_1	713_5_119	710_3_10
216_3_1	1348_4_16	214_5_54	1141_5_7	1300_0_4	1144_5_22	1145_2_2	2118_5_1	666_3_1	1952_5_9	686_2_19	218_2_31	43_5_23	132_3_34	131_5_49	136_5_1	15_2_1	24_5_1	25_5_1	26_2_1	697_5_1	22_5_10	2324_2_11	198_5_1	29_13_35	407_4_14	345_5_42	346_5_10	527_5_3	546_2_1	221_5_3	544_5_1	572_2_33	7_5_1	280_5_9	548_5_25	96_3_1	814_4_53	349_5_43	408_5_1	1402_5_1	2461_4_23	992_5_1	717_5_22	1079_4_8	713_5_125	710_3_9	180_03_1	262_0_2	124_2_1
216_3_1	1348_4_11	214_5_46	1141_5_8	1300_0_3	1144_5_17	1145_2_1	2118_5_1	666_3_1	1952_5_14	686_2_13	218_2_34	43_5_19	132_3_32	131_5_58	136_5_1	15_2_1	24_5_1	25_5_1	26_2_1	697_5_1	22_5_10	2324_2_11	198_5_1	29_13_33	407_4_16	345_5_49	346_5_9	527_5_4	546_2_1	221_5_4	544_5_1	572_2_32	7_5_1	280_5_4	548_5_19	96_3_1	814_4_53	349_5_46	408_5_1	1402_5_1	2461_4_19	992_5_1	717_5_15	1079_4_9	713_5_139	710_3_12	180_03_1	262_0_2	265_5_1
216_3_1	1348_4_11	214_5_46	1141_5_3	1300_0_2	1144_5_23	1145_2_1	2118_5_1	666_3_1	1952_5_21	686_2_8	218_2_31	43_5_22	132_3_28	131_5_58	136_5_1	15_2_1	24_5_1	25_5_1	26_2_1	697_5_1	22_5_10	2324_2_11	198_5_1	29_13_27	407_4_16	345_5_45	346_5_11	527_5_2	546_2_1	221_5_4	544_5_1	572_2_30	7_5_1	280_5_4	548_5_19	96_3_1	814_4_55	349_5_52	408_5_1	1402_5_1	2461_4_16	868_5_92	717_5_13	1079_4_6	713_5_130	710_3_15	180_03_1	262_0_3	265_5_1
216_3_1	1348_4_11	214_5_44	1141_5_2	1300_0_2	1144_5_24	2118_5_1	666_3_1	1952_5_21	686_2_4	218_2_31	43_5_30	132_3_25	131_5_59	136_5_1	1146_4_1	24_5_1	25_5_1	26_2_1	697_5_1	22_5_10	2324_2_16	198_5_1	29_13_26	407_4_12	345_5_29	346_5_8	527_5_2	546_2_1	221_5_5	544_5_1	572_2_27	7_5_1	280_5_3	548_5_22	96_3_1	814_4_63	349_5_48	408_5_1	1402_5_1	2461_4_17	868_5_101	717_5_17	1079_4_5	713_5_131	710_3_16	180_03_1	262_0_4	265_5_1	264_02_9
216_3_1	1348_4_11	214_5_55	1300_0_1	1144_5_20	2118_5_1	666_3_1	1952_5_22	686_2_4	218_2_31	43_5_27	132_3_24	131_5_58	136_5_1	1146_4_1	24_5_1	25_5_1	26_2_1	697_5_1	22_5_10	2324_2_16	198_5_1	29_13_31	407_4_12	345_5_33	346_5_8	527_5_3	546_2_1	221_5_5	544_5_1	572_2_29	7_5_1	280_5_1	548_5_18	96_3_1	814_4_76	349_5_44	408_5_1	1402_5_1	2461_4_14	868_5_95	717_5_19	1079_4_4	713_5_124	710_3_15	180_03_1	262_0_3	265_5_1	264_02_9	128_35_1
216_3_1	1348_4_4	214_5_68	1300_0_1	1144_5_21	2118_5_1	666_3_1	1952_5_22	686_2_4	218_2_27	43_5_25	132_3_26	131_5_66	136_5_1	1146_4_1	24_5_1	25_5_1	26_2_1	697_5_1	22_5_13	2324_2_13	198_5_1	29_13_34	407_4_13	345_5_28	346_5_7	527_5_5	546_2_1	221_5_6	544_5_1	572_2_24	7_5_1	280_5_1	548_5_23	96_3_1	814_4_81	349_5_59	408_5_1	1402_5_1	2461_4_14	868_5_106	717_5_14	1079_4_1	713_5_113	710_3_11	180_03_1	262_0_3	265_5_1	264_02_12	128_35_1
216_3_1	1348_4_3	214_5_60	1300_0_1	1144_5_19	2118_5_1	666_3_1	1952_5_22	686_2_3	218_2_29	43_5_24	132_3_26	131_5_59	136_5_1	1146_4_1	24_5_1	25_5_1	26_2_1	697_5_1	22_5_12	2324_2_9	198_5_1	29_13_34	407_4_8	345_5_33	346_5_9	527_5_4	546_2_1	221_5_7	544_5_1	572_2_18	7_5_1	280_5_1	548_5_34	96_3_1	814_4_75	349_5_64	408_5_1	1402_5_1	2461_4_10	868_5_96	717_5_18	713_5_122	710_3_11	180_03_1	9_3_16	265_5_1	264_02_7	128_35_1	129_4_13
216_3_1	1348_4_2	214_5_68	1300_0_1	1144_5_20	2118_5_1	666_3_1	1952_5_21	686_2_6	218_2_34	43_5_20	132_3_26	131_5_55	136_5_1	1146_4_1	24_5_1	25_5_1	26_2_1	697_5_1	22_5_8	2324_2_10	198_5_1	29_13_32	407_4_3	345_5_32	346_5_9	527_5_5	546_2_1	221_5_4	544_5_1	572_2_22	7_5_1	280_5_1	548_5_24	96_3_1	814_4_78	349_5_56	408_5_1	1402_5_1	2461_4_7	868_5_107	717_5_22	713_5_128	710_3_12	180_03_1	9_3_17	265_5_1	264_02_7	128_35_1	129_4_17
216_3_1	1348_4_2	214_5_77	1300_0_1	1144_5_25	2118_5_1	666_3_1	1952_5_19	686_2_7	218_2_27	43_5_19	132_3_24	131_5_70	136_5_1	1146_4_1	24_5_1	25_5_1	26_2_1	697_5_1	22_5_9	2324_2_20	198_5_1	29_13_30	407_4_4	345_5_38	346_5_8	527_5_7	546_2_1	221_5_5	544_5_1	572_2_20	7_5_1	280_5_1	548_5_26	96_3_1	814_4_95	349_5_62	408_5_1	1402_5_1	2461_4_10	868_5_100	717_5_18	713_5_134	710_3_12	180_03_1	9_3_13	265_5_1	264_02_10	128_35_1	129_4_14
216_3_1	1348_4_2	214_5_75	1300_0_4	1144_5_22	2118_5_1	666_3_1	1952_5_17	686_2_10	218_2_29	43_5_26	132_3_26	131_5_71	136_5_1	1146_4_1	24_5_1	25_5_1	26_2_1	697_5_1	22_5_8	2324_2_22	198_5_1	29_13_32	407_4_3	345_5_42	346_5_11	527_5_6	546_2_1	221_5_3	544_5_1	572_2_22	7_5_1	280_5_1	548_5_27	96_3_1	814_4_87	349_5_67	408_5_1	1402_5_1	2461_4_13	868_5_125	717_5_15	713_5_128	710_3_9	180_03_1	9_3_14	265_5_1	264_02_12	128_35_1	129_4_15
216_3_1	1348_4_1	214_5_90	1300_0_3	1144_5_28	2118_5_1	666_3_1	1952_5_15	686_2_6	218_2_23	43_5_26	132_3_25	131_5_76	136_5_1	1146_4_1	24_5_1	25_5_1	26_2_1	22_5_6	2324_2_19	198_5_1	29_13_29	345_5_35	346_5_8	527_5_12	546_2_1	221_5_2	544_5_1	572_2_22	7_5_1	280_5_1	548_5_21	96_3_1	814_4_89	349_5_67	408_5_1	1402_5_1	2461_4_9	868_5_122	717_5_18	713_5_124	710_3_8	180_03_1	9_3_16	265_5_1	264_02_4	128_35_1	129_4_20	54_5_1	1400_5_17
216_3_1	214_5_90	1300_0_5	1144_5_33	2118_5_1	666_3_1	1952_5_12	686_2_7	218_2_25	43_5_30	132_3_30	131_5_67	136_5_1	24_5_1	25_5_1	26_2_1	22_5_7	2324_2_23	198_5_1	29_13_26	345_5_34	346_5_6	527_5_10	546_2_1	221_5_3	544_5_1	572_2_22	7_5_1	280_5_1	548_5_21	96_3_1	814_4_92	349_5_72	408_5_1	1402_5_1	1091_5_132	868_5_117	717_5_17	713_5_134	710_3_10	180_03_1	9_3_14	265_5_1	264_02_7	128_35_1	129_4_22	54_5_1	1400_5_18	59_03_1	1706_3_40
216_3_1	214_5_100	1300_0_9	1144_5_32	2118_5_1	666_3_1	1952_5_11	686_2_10	218_2_32	43_5_29	132_3_21	131_5_72	136_5_1	24_5_1	25_5_1	26_2_1	22_5_6	2324_2_24	198_5_1	29_13_23	345_5_39	346_5_9	527_5_9	546_2_1	221_5_1	544_5_1	572_2_22	7_5_1	280_5_1	548_5_30	96_3_1	814_4_92	349_5_80	408_5_1	1402_5_1	1091_5_120	868_5_124	717_5_8	713_5_128	710_3_9	180_03_1	9_3_15	265_5_1	264_02_7	128_35_1	129_4_23	54_5_1	1400_5_17	59_03_1	1706_3_46
216_3_1	214_5_98	1300_0_3	1144_5_33	2118_5_1	666_3_1	1952_5_8	686_2_7	218_2_31	43_5_29	132_3_24	131_5_67	136_5_1	24_5_1	25_5_1	26_2_1	22_5_9	2324_2_24	198_5_1	29_13_18	345_5_39	346_5_11	527_5_7	546_2_1	221_5_2	544_5_1	572_2_29	7_5_1	280_5_1	548_5_22	96_3_1	814_4_94	815_2_82	408_5_1	1091_5_121	868_5_111	717_5_9	713_5_126	710_3_8	180_03_1	9_3_16	265_5_1	264_02_12	128_35_1	129_4_24	54_5_1	1400_5_15	59_03_1	1706_3_46	1709_5_105
216_3_1	214_5_108	1300_0_4	1144_5_33	666_3_1	1952_5_4	686_2_11	218_2_29	43_5_27	132_3_22	131_5_69	136_5_1	24_5_1	25_5_1	26_2_1	22_5_11	2324_2_21	198_5_1	29_13_14	345_5_43	346_5_12	527_5_8	546_2_1	4_5_1	544_5_1	572_2_28	7_5_1	280_5_1	548_5_23	96_3_1	814_4_84	815_2_79	408_5_1	1091_5_118	868_5_101	717_5_11	713_5_127	710_3_6	180_03_1	9_3_16	265_5_1	264_02_16	128_35_1	129_4_24	54_5_1	1400_5_15	59_03_1	1706_3_40	1709_5_106	57_5_89
216_3_1	214_5_107	1300_0_5	1144_5_26	666_3_1	1952_5_3	686_2_9	218_2_39	43_5_26	132_3_18	131_5_91	136_5_1	24_5_1	25_5_1	26_2_1	22_5_10	2324_2_23	198_5_1	29_13_14	345_5_49	346_5_10	527_5_14	546_2_1	4_5_1	544_5_1	572_2_30	7_5_1	280_5_1	548_5_28	96_3_1	814_4_91	815_2_102	408_5_1	1091_5_119	868_5_91	717_5_11	713_5_119	710_3_1	180_03_1	9_3_17	265_5_1	264_02_14	128_35_1	129_4_19	54_5_1	1400_5_22	59_03_1	1706_3_39	1709_5_107	57_5_81
216_3_1	214_5_101	1300_0_4	1144_5_24	666_3_1	1952_5_3	686_2_6	218_2_61	43_5_21	132_3_14	131_5_95	136_5_1	24_5_1	25_5_1	26_2_1	22_5_9	2324_2_24	198_5_1	29_13_12	345_5_41	346_5_7	527_5_7	546_2_1	4_5_1	544_5_1	572_2_30	7_5_1	280_5_1	548_5_21	96_3_1	814_4_100	815_2_107	408_5_1	1091_5_132	868_5_98	717_5_5	713_5_116	710_3_2	180_03_1	9_3_16	265_5_1	264_02_11	128_35_1	129_4_20	54_5_1	1400_5_37	59_03_1	1706_3_40	1709_5_107	57_5_81
216_3_1	214_5_96	1300_0_9	1144_5_30	666_3_1	1952_5_1	686_2_14	218_2_62	43_5_28	132_3_17	131_5_94	136_5_1	24_5_1	25_5_1	26_2_1	22_5_12	2324_2_28	198_5_1	29_13_8	345_5_43	346_5_7	527_5_7	546_2_1	4_5_1	544_5_1	572_2_24	7_5_1	280_5_1	548_5_18	96_3_1	814_4_104	815_2_87	408_5_1	1091_5_129	868_5_81	717_5_6	713_5_114	710_3_1	180_03_1	9_3_18	265_5_1	264_02_15	128_35_1	129_4_18	54_5_1	1400_5_40	59_03_1	1706_3_39	1709_5_111	57_5_83
216_3_1	214_5_86	1300_0_13	1144_5_38	666_3_1	1952_5_1	686_2_21	218_2_57	43_5_28	132_3_18	131_5_76	136_5_1	24_5_1	25_5_1	26_2_1	22_5_5	2324_2_27	198_5_1	29_13_11	345_5_49	346_5_6	527_5_4	546_2_1	4_5_1	544_5_1	572_2_24	7_5_1	280_5_1	548_5_21	96_3_1	814_4_99	815_2_89	408_5_1	1091_5_143	868_5_85	717_5_5	713_5_121	710_3_1	180_03_1	9_3_20	265_5_1	264_02_15	128_35_1	129_4_20	54_5_1	1400_5_36	59_03_1	1706_3_37	1709_5_113	57_5_68
216_3_1	214_5_93	1300_0_7	1144_5_36	666_3_1	686_2_24	218_2_70	43_5_26	132_3_16	131_5_52	136_5_1	24_5_1	25_5_1	26_2_1	22_5_5	2324_2_31	198_5_1	29_13_10	345_5_48	346_5_6	527_5_3	546_2_1	4_5_1	544_5_1	572_2_28	7_5_1	280_5_1	548_5_17	96_3_1	814_4_91	815_2_103	408_5_1	1091_5_136	868_5_89	717_5_6	713_5_119	710_3_2	180_03_1	9_3_20	265_5_1	264_02_14	128_35_1	129_4_19	54_5_1	1400_5_38	59_03_1	1706_3_32	1709_5_117	57_5_72	51_5_30
216_3_1	214_5_98	1300_0_11	1144_5_46	666_3_1	686_2_35	218_2_67	43_5_31	132_3_17	131_5_60	136_5_1	24_5_1	25_5_1	26_2_1	22_5_4	2324_2_27	198_5_1	29_13_10	345_5_46	346_5_4	527_5_1	546_2_1	4_5_1	544_5_1	572_2_22	7_5_1	280_5_1	548_5_14	96_3_1	814_4_99	815_2_122	408_5_1	1091_5_124	868_5_106	717_5_14	713_5_132	710_3_5	180_03_1	9_3_12	265_5_1	264_02_17	128_35_1	129_4_13	54_5_1	1400_5_36	59_03_1	1706_3_27	1709_5_117	57_5_88	51_5_32
216_3_1	214_5_101	1300_0_12	1144_5_37	666_3_1	686_2_34	218_2_74	43_5_29	132_3_19	131_5_41	136_5_1	24_5_1	25_5_1	26_2_1	22_5_4	2324_2_32	198_5_1	29_13_10	345_5_44	346_5_2	527_5_1	546_2_1	4_5_1	544_5_1	572_2_27	7_5_1	280_5_1	548_5_13	96_3_1	814_4_105	815_2_115	408_5_1	1091_5_123	868_5_95	717_5_14	713_5_114	710_3_4	9_3_16	265_5_1	264_02_15	128_35_1	129_4_12	54_5_1	1400_5_36	59_03_1	1706_3_22	1709_5_116	57_5_93	51_5_29	2496_5_136
216_3_1	214_5_118	1300_0_8	1144_5_34	666_3_1	686_2_36	218_2_81	43_5_25	132_3_21	131_5_49	136_5_1	24_5_1	25_5_1	26_2_1	22_5_5	2324_2_31	198_5_1	29_13_9	345_5_40	540_2_8	527_5_1	546_2_1	4_5_1	544_5_1	572_2_29	7_5_1	280_5_1	548_5_17	96_3_1	814_4_115	815_2_127	408_5_1	1091_5_123	868_5_97	717_5_16	713_5_100	710_3_5	9_3_14	265_5_1	264_02_8	128_35_1	129_4_13	1400_5_38	1706_3_21	1709_5_103	57_5_80	51_5_34	2496_5_159	535_5_80	1388_3_1
216_3_1	214_5_121	1300_0_10	1144_5_35	666_3_1	686_2_35	218_2_74	43_5_22	132_3_25	131_5_50	136_5_1	24_5_1	25_5_1	26_2_1	22_5_6	2324_2_27	198_5_1	29_13_7	345_5_42	540_2_8	527_5_1	546_2_1	4_5_1	544_5_1	572_2_30	7_5_1	280_5_1	548_5_12	96_3_1	814_4_118	815_2_126	408_5_1	1091_5_129	868_5_93	717_5_19	713_5_95	710_3_6	9_3_14	265_5_1	264_02_11	128_35_1	129_4_11	1400_5_41	1706_3_21	1709_5_108	57_5_90	51_5_34	2496_5_172	535_5_79	1388_3_1
216_3_1	214_5_119	1300_0_11	1144_5_38	666_3_1	686_2_39	218_2_79	43_5_27	132_3_25	131_5_52	136_5_1	24_5_1	25_5_1	26_2_1	22_5_2	2324_2_32	198_5_1	29_13_6	345_5_48	540_2_7	527_5_1	546_2_1	4_5_1	544_5_1	572_2_27	7_5_1	280_5_1	548_5_5	96_3_1	814_4_111	815_2_119	408_5_1	1091_5_124	1024_0_40	717_5_21	713_5_102	710_3_5	9_3_13	265_5_1	264_02_5	128_35_1	129_4_11	1400_5_43	1706_3_18	1709_5_126	57_5_92	51_5_38	2496_5_159	868_5_90	535_5_83
216_3_1	214_5_120	1300_0_5	1144_5_31	666_3_1	686_2_29	218_2_73	43_5_29	132_3_26	131_5_52	136_5_1	24_5_1	25_5_1	26_2_1	22_5_1	2324_2_27	198_5_1	29_13_4	345_5_41	540_2_8	527_5_1	546_2_1	4_5_1	544_5_1	572_2_25	7_5_1	280_5_1	548_5_7	96_3_1	814_4_112	815_2_133	408_5_1	1091_5_132	1024_0_31	717_5_15	713_5_94	710_3_2	9_3_12	265_5_1	264_02_5	128_35_1	129_4_11	1400_5_40	1706_3_23	1709_5_127	57_5_88	51_5_36	2496_5_171	868_5_88	535_5_79
216_3_1	214_5_125	1300_0_7	1144_5_32	666_3_1	686_2_34	218_2_78	43_5_27	132_3_22	131_5_62	136_5_1	24_5_1	25_5_1	26_2_1	22_5_2	2324_2_22	198_5_1	29_13_3	345_5_42	540_2_7	527_5_1	546_2_1	4_5_1	544_5_1	572_2_34	7_5_1	280_5_1	548_5_6	96_3_1	814_4_107	815_2_135	408_5_1	1091_5_127	1024_0_26	717_5_13	713_5_90	710_3_3	9_3_11	265_5_1	264_02_7	128_35_1	129_4_13	1400_5_44	1706_3_17	1709_5_130	57_5_80	51_5_32	2496_5_165	868_5_86	535_5_85
216_3_1	214_5_121	1300_0_5	1144_5_43	666_3_1	686_2_38	218_2_64	43_5_29	132_3_27	131_5_59	136_5_1	24_5_1	25_5_1	26_2_1	22_5_3	2324_2_22	198_5_1	29_13_3	345_5_44	540_2_8	527_5_1	546_2_1	4_5_1	544_5_1	572_2_37	7_5_1	280_5_1	548_5_5	96_3_1	814_4_99	815_2_139	408_5_1	1091_5_127	1024_0_26	717_5_12	713_5_88	710_3_1	9_3_8	265_5_1	264_02_6	128_35_1	129_4_10	1400_5_61	1706_3_20	1709_5_133	57_5_78	51_5_41	2496_5_171	868_5_80	535_5_88
216_3_1	214_5_120	1300_0_3	1144_5_43	666_3_1	686_2_42	218_2_78	43_5_32	132_3_30	131_5_62	136_5_1	24_5_1	25_5_1	26_2_1	22_5_1	2324_2_22	198_5_1	29_13_3	345_5_57	540_2_6	527_5_1	546_2_1	4_5_1	544_5_1	572_2_39	7_5_1	280_5_1	548_5_3	96_3_1	814_4_107	815_2_137	408_5_1	1091_5_107	1024_0_29	717_5_22	713_5_89	710_3_2	9_3_8	265_5_1	264_02_8	128_35_1	129_4_7	1400_5_46	1706_3_16	1709_5_117	57_5_89	51_5_30	2496_5_196	868_5_84	535_5_83
216_3_1	214_5_128	1300_0_3	1144_5_39	666_3_1	686_2_34	218_2_74	43_5_36	132_3_21	131_5_65	136_5_1	24_5_1	25_5_1	26_2_1	22_5_1	2324_2_30	198_5_1	29_13_5	345_5_56	540_2_2	527_5_1	546_2_1	4_5_1	544_5_1	572_2_34	7_5_1	280_5_1	548_5_3	96_3_1	814_4_92	815_2_134	408_5_1	1091_5_92	1024_0_19	717_5_22	713_5_91	710_3_1	9_3_6	265_5_1	264_02_10	128_35_1	129_4_5	1400_5_43	1706_3_17	1709_5_134	57_5_76	51_5_32	2496_5_186	868_5_74	535_5_78
216_3_1	214_5_130	1300_0_4	1144_5_43	666_3_1	686_2_32	218_2_78	43_5_35	132_3_24	131_5_71	136_5_1	24_5_1	25_5_1	26_2_1	22_5_1	2324_2_17	198_5_1	29_13_6	345_5_63	527_5_1	546_2_1	4_5_1	544_5_1	572_2_40	7_5_1	280_5_1	548_5_3	96_3_1	814_4_98	815_2_162	408_5_1	1091_5_83	1024_0_23	717_5_16	713_5_78	710_3_4	9_3_3	265_5_1	264_02_10	128_35_1	129_4_4	1400_5_49	1706_3_20	1709_5_135	57_5_87	51_5_31	2496_5_189	868_5_86	535_5_74	1388_3_1
216_3_1	214_5_136	1300_0_3	1144_5_33	666_3_1	686_2_22	218_2_80	43_5_23	132_3_26	131_5_61	136_5_1	24_5_1	25_5_1	26_2_1	22_5_1	2324_2_13	198_5_1	29_13_6	345_5_72	527_5_1	546_2_1	4_5_1	544_5_1	572_2_48	7_5_1	280_5_1	548_5_2	96_3_1	814_4_100	815_2_167	408_5_1	1091_5_71	1024_0_28	717_5_11	713_5_81	710_3_1	9_3_1	265_5_1	264_02_16	128_35_1	129_4_7	1400_5_59	1706_3_21	1709_5_140	57_5_89	51_5_35	2496_5_205	868_5_77	535_5_71	1388_3_1
216_3_1	214_5_136	1300_0_4	1144_5_23	666_3_1	686_2_17	218_2_65	43_5_23	132_3_26	131_5_61	136_5_1	24_5_1	25_5_1	26_2_1	22_5_1	2324_2_8	198_5_1	29_13_3	345_5_59	527_5_1	546_2_1	4_5_1	544_5_1	572_2_53	7_5_1	280_5_1	548_5_1	96_3_1	814_4_96	815_2_157	408_5_1	1091_5_72	1024_0_25	717_5_9	713_5_76	710_3_2	9_3_2	265_5_1	264_02_13	128_35_1	129_4_5	1400_5_59	1706_3_16	1709_5_136	57_5_93	51_5_32	2496_5_230	868_5_82	535_5_59	1388_3_1
216_3_1	214_5_141	1300_0_4	1144_5_23	666_3_1	686_2_19	218_2_55	43_5_15	132_3_22	131_5_64	136_5_1	24_5_1	25_5_1	26_2_1	22_5_1	2324_2_10	198_5_1	29_13_3	345_5_63	527_5_1	546_2_1	4_5_1	544_5_1	572_2_55	7_5_1	280_5_1	96_3_1	814_4_92	815_2_163	408_5_1	1091_5_65	1024_0_28	717_5_18	713_5_77	9_3_2	265_5_1	264_02_13	128_35_1	129_4_7	1400_5_60	1706_3_12	1709_5_157	57_5_77	51_5_30	2496_5_198	868_5_87	535_5_61	1388_3_1	531_5_5	18_4_16
216_3_1	214_5_143	1300_0_3	1144_5_20	666_3_1	686_2_22	218_2_50	43_5_14	132_3_23	131_5_60	136_5_1	24_5_1	25_5_1	26_2_1	22_5_1	2324_2_8	198_5_1	29_13_1	345_5_58	527_5_1	546_2_1	4_5_1	544_5_1	572_2_54	7_5_1	280_5_1	96_3_1	814_4_99	815_2_166	408_5_1	1091_5_68	1024_0_33	717_5_21	713_5_78	9_3_3	265_5_1	264_02_9	128_35_1	129_4_9	1400_5_57	1706_3_9	1709_5_143	57_5_101	51_5_25	2496_5_230	868_5_87	535_5_62	1388_3_1	531_5_7	18_4_17
216_3_1	214_5_147	1300_0_3	1144_5_15	666_3_1	686_2_18	218_2_45	43_5_8	132_3_26	131_5_64	136_5_1	198_5_1	25_5_1	26_2_1	22_5_1	2324_2_13	29_13_2	345_5_64	527_5_1	546_2_1	544_5_1	572_2_54	7_5_1	280_5_1	96_3_1	814_4_91	815_2_161	408_5_1	1091_5_69	1024_0_25	717_5_23	713_5_82	9_3_1	265_5_1	264_02_5	128_35_1	129_4_13	1400_5_60	1706_3_8	1709_5_143	57_5_110	51_5_32	2496_5_232	868_5_77	535_5_50	1388_3_1	531_5_10	18_4_19	294_03_37	372_5_1
216_3_1	214_5_165	1300_0_3	1144_5_18	666_3_1	686_2_16	218_2_57	43_5_6	132_3_25	131_5_48	136_5_1	198_5_1	25_5_1	26_2_1	22_5_1	2324_2_9	29_13_2	345_5_72	527_5_1	546_2_1	544_5_1	572_2_56	7_5_1	280_5_1	96_3_1	814_4_89	815_2_140	408_5_1	1091_5_69	1024_0_22	717_5_30	713_5_83	9_3_2	265_5_1	264_02_2	128_35_1	129_4_14	1400_5_62	1706_3_4	1709_5_163	57_5_104	51_5_43	2496_5_207	868_5_74	535_5_52	1388_3_1	531_5_12	18_4_16	294_03_38	372_5_1
216_3_1	214_5_160	1300_0_6	1144_5_21	666_3_1	218_2_56	43_5_4	132_3_27	131_5_47	136_5_1	198_5_1	25_5_1	26_2_1	22_5_1	2324_2_11	29_13_2	345_5_74	527_5_1	546_2_1	544_5_1	572_2_54	7_5_1	280_5_1	96_3_1	814_4_93	815_2_141	408_5_1	1091_5_53	1024_0_33	717_5_42	713_5_81	9_3_3	265_5_1	264_02_2	128_35_1	129_4_18	1400_5_55	1706_3_6	1709_5_150	57_5_88	51_5_33	2496_5_193	868_5_82	535_5_53	1388_3_1	1669_5_6	18_4_18	294_03_39	372_5_1	924_0_80
216_3_1	214_5_158	1300_0_5	1144_5_24	666_3_1	218_2_50	43_5_5	132_3_23	131_5_39	136_5_1	198_5_1	25_5_1	26_2_1	22_5_1	2324_2_11	29_13_1	345_5_69	527_5_1	546_2_1	544_5_1	572_2_60	7_5_1	280_5_1	96_3_1	814_4_83	815_2_150	408_5_1	1091_5_47	1024_0_27	717_5_34	713_5_92	9_3_2	265_5_1	264_02_1	128_35_1	129_4_22	1400_5_75	1706_3_6	1709_5_137	57_5_88	51_5_26	2496_5_183	868_5_85	535_5_52	1388_3_1	1669_5_11	18_4_18	294_03_37	372_5_1	924_0_75
216_3_1	214_5_145	1300_0_3	1144_5_30	666_3_1	218_2_44	43_5_6	132_3_21	131_5_29	136_5_1	198_5_1	25_5_1	26_2_1	22_5_1	2324_2_11	29_13_1	345_5_73	527_5_1	546_2_1	544_5_1	572_2_54	280_5_1	96_3_1	814_4_86	815_2_142	408_5_1	1091_5_38	1024_0_30	717_5_25	713_5_96	9_3_2	265_5_1	128_35_1	129_4_13	1400_5_84	1706_3_4	1709_5_133	57_5_88	51_5_22	2496_5_181	868_5_96	535_5_48	1388_3_1	1669_5_10	18_4_16	294_03_33	372_5_1	924_0_85	2252_2_77	291_4_6
216_3_1	214_5_150	1300_0_4	1144_5_38	666_3_1	218_2_46	43_5_8	132_3_27	131_5_23	136_5_1	198_5_1	25_5_1	26_2_1	22_5_1	2324_2_4	29_13_2	345_5_78	527_5_1	546_2_1	544_5_1	572_2_46	280_5_1	96_3_1	814_4_86	815_2_149	408_5_1	1091_5_39	1024_0_26	717_5_24	713_5_102	9_3_2	265_5_1	128_35_1	129_4_14	1400_5_72	1706_3_1	1709_5_130	57_5_88	51_5_20	2496_5_184	868_5_106	535_5_60	1388_3_1	1669_5_9	18_4_18	294_03_33	372_5_1	924_0_85	2252_2_66	291_4_12
214_5_160	1300_0_2	1144_5_41	218_2_56	43_5_6	132_3_25	131_5_23	136_5_1	198_5_1	25_5_1	26_2_1	22_5_1	2324_2_10	29_13_1	345_5_79	527_5_1	546_2_1	544_5_1	572_2_44	280_5_1	220_5_1	814_4_83	815_2_137	408_5_1	1091_5_36	1024_0_29	717_5_30	713_5_90	9_3_3	265_5_1	128_35_1	129_4_11	1400_5_67	1709_5_116	57_5_91	51_5_23	2496_5_179	868_5_105	535_5_51	1669_5_11	18_4_13	294_03_32	372_5_1	924_0_74	2252_2_79	291_4_13	590_5_125	318_4_63	708_5_52	709_5_1
214_5_171	1300_0_5	1144_5_43	218_2_60	199_2_1	132_3_25	131_5_19	136_5_1	198_5_1	25_5_1	26_2_1	22_5_1	2324_2_10	29_13_1	345_5_86	527_5_1	546_2_1	544_5_1	280_5_1	220_5_1	814_4_87	815_2_142	408_5_1	1091_5_32	1024_0_30	717_5_28	713_5_94	9_3_4	265_5_1	128_35_1	129_4_12	1400_5_61	1709_5_103	57_5_101	51_5_19	2496_5_192	868_5_109	535_5_48	1669_5_12	18_4_13	294_03_36	372_5_1	924_0_67	2252_2_65	291_4_10	590_5_121	318_4_74	708_5_56	709_5_1	599_5_38
214_5_170	1300_0_5	1144_5_61	218_2_78	199_2_1	132_3_25	131_5_16	136_5_1	198_5_1	25_5_1	26_2_1	22_5_1	2324_2_9	345_5_84	527_5_1	546_2_1	544_5_1	280_5_1	220_5_1	814_4_79	815_2_136	408_5_1	1091_5_31	1024_0_30	717_5_32	713_5_92	9_3_3	265_5_1	128_35_1	129_4_12	1400_5_56	1709_5_92	57_5_94	51_5_21	2496_5_198	868_5_118	535_5_45	1669_5_10	54_5_1	294_03_41	372_5_1	924_0_72	2252_2_53	291_4_8	590_5_115	318_4_72	708_5_50	709_5_1	599_5_45	194_5_1
214_5_165	1300_0_8	1144_5_71	218_2_76	132_3_25	131_5_11	136_5_1	198_5_1	25_5_1	26_2_1	22_5_1	2324_2_15	345_5_105	527_5_1	546_2_1	544_5_1	280_5_1	220_5_1	814_4_78	815_2_140	408_5_1	1091_5_26	1024_0_36	717_5_38	713_5_98	9_3_5	265_5_1	128_35_1	129_4_12	1400_5_47	1709_5_87	57_5_94	51_5_24	2496_5_202	868_5_118	535_5_39	1669_5_9	54_5_1	294_03_46	372_5_1	924_0_71	2252_2_62	291_4_10	590_5_105	318_4_74	708_5_48	709_5_1	599_5_56	194_5_1	1123_5_53
214_5_149	1300_0_8	1144_5_76	218_2_73	132_3_28	131_5_15	136_5_1	198_5_1	25_5_1	26_2_1	22_5_1	2324_2_11	345_5_91	527_5_1	546_2_1	544_5_1	280_5_1	220_5_1	814_4_79	815_2_162	408_5_1	1091_5_21	868_5_117	717_5_29	713_5_91	9_3_5	265_5_1	128_35_1	129_4_14	1400_5_56	1709_5_67	57_5_96	51_5_22	1392_5_72	535_5_34	1669_5_8	54_5_1	294_03_45	372_5_1	924_0_69	2252_2_65	291_4_9	590_5_120	318_4_70	708_5_48	709_5_1	599_5_47	194_5_1	1123_5_65	316_5_1
214_5_151	1300_0_5	1144_5_77	218_2_70	132_3_32	131_5_9	136_5_1	198_5_1	25_5_1	26_2_1	22_5_1	2324_2_11	345_5_84	527_5_1	546_2_1	544_5_1	280_5_1	220_5_1	814_4_91	815_2_165	408_5_1	1091_5_19	868_5_106	717_5_33	713_5_86	9_3_5	265_5_1	128_35_1	129_4_16	1400_5_61	1709_5_59	57_5_102	51_5_23	1392_5_78	535_5_31	1669_5_8	54_5_1	294_03_41	372_5_1	924_0_88	2252_2_62	291_4_9	590_5_136	318_4_63	708_5_50	709_5_1	599_5_57	194_5_1	1123_5_69	316_5_1
214_5_163	1300_0_5	1144_5_91	218_2_70	132_3_32	131_5_4	136_5_1	198_5_1	25_5_1	26_2_1	22_5_1	2324_2_15	345_5_83	527_5_1	546_2_1	544_5_1	280_5_1	220_5_1	814_4_88	815_2_185	408_5_1	1091_5_18	868_5_109	717_5_36	713_5_85	9_3_5	265_5_1	128_35_1	129_4_21	1400_5_57	1709_5_52	57_5_109	51_5_19	1392_5_76	535_5_22	1669_5_10	54_5_1	294_03_42	372_5_1	924_0_75	2252_2_61	291_4_17	590_5_129	318_4_69	708_5_42	709_5_1	599_5_51	194_5_1	1123_5_68	316_5_2
214_5_180	1300_0_9	1144_5_115	218_2_81	132_3_28	131_5_5	136_5_1	198_5_1	25_5_1	26_2_1	22_5_1	2324_2_11	345_5_93	527_5_1	546_2_1	544_5_1	280_5_1	220_5_1	814_4_82	815_2_204	408_5_1	1091_5_19	868_5_100	717_5_41	713_5_72	9_3_3	265_5_1	128_35_1	129_4_23	1400_5_53	1709_5_57	57_5_106	51_5_18	1392_5_66	535_5_19	1669_5_9	54_5_1	294_03_47	372_5_1	924_0_68	2252_2_58	291_4_18	590_5_121	318_4_64	708_5_57	709_5_1	599_5_53	194_5_1	1123_5_67	193_5_74
214_5_173	1300_0_10	1144_5_113	218_2_81	132_3_25	131_5_7	136_5_1	198_5_1	25_5_1	26_2_1	22_5_1	2324_2_18	345_5_75	527_5_1	546_2_1	544_5_1	280_5_1	220_5_1	814_4_75	815_2_172	408_5_1	1091_5_23	868_5_107	717_5_48	713_5_80	9_3_3	265_5_1	128_35_1	129_4_25	1400_5_38	1709_5_55	57_5_123	51_5_18	1392_5_66	535_5_34	1669_5_7	54_5_1	294_03_42	372_5_1	924_0_65	2252_2_55	291_4_15	590_5_132	318_4_67	708_5_61	709_5_1	599_5_51	194_5_1	1123_5_78	193_5_74
214_5_175	1300_0_14	1144_5_106	218_2_79	132_3_24	131_5_4	136_5_1	198_5_1	25_5_1	26_2_1	22_5_1	2324_2_22	345_5_90	527_5_1	546_2_1	544_5_1	280_5_1	220_5_1	814_4_69	815_2_181	408_5_1	1091_5_12	868_5_108	717_5_57	713_5_82	9_3_5	265_5_1	128_35_1	129_4_16	1400_5_52	1709_5_46	57_5_118	51_5_17	1392_5_71	535_5_31	1669_5_6	54_5_1	294_03_44	372_5_1	924_0_58	2252_2_63	291_4_22	590_5_121	318_4_77	708_5_61	709_5_1	599_5_44	194_5_1	1123_5_71	193_5_82
214_5_170	1300_0_9	1144_5_103	218_2_84	132_3_23	131_5_2	136_5_1	198_5_1	25_5_1	26_2_1	22_5_1	2324_2_18	345_5_98	527_5_1	546_2_1	544_5_1	280_5_1	220_5_1	814_4_80	815_2_184	408_5_1	1091_5_17	868_5_102	717_5_67	713_5_88	9_3_5	265_5_1	128_35_1	129_4_19	1400_5_55	1709_5_48	57_5_116	51_5_15	1392_5_66	535_5_39	1669_5_7	54_5_1	294_03_44	372_5_1	924_0_77	2252_2_64	291_4_31	590_5_108	318_4_70	708_5_58	709_5_1	599_5_42	194_5_1	1123_5_65	193_5_78
214_5_191	1300_0_7	1144_5_101	218_2_90	132_3_31	131_5_2	136_5_1	198_5_1	25_5_1	26_2_1	22_5_1	2324_2_18	349_5_4	345_5_87	527_5_1	546_2_1	544_5_1	280_5_1	220_5_1	814_4_85	815_2_210	408_5_1	1091_5_23	868_5_93	717_5_58	713_5_78	9_3_4	265_5_1	128_35_1	129_4_17	1400_5_53	1709_5_59	57_5_132	51_5_10	1392_5_70	535_5_44	1669_5_6	54_5_1	294_03_34	372_5_1	924_0_72	2252_2_78	291_4_37	590_5_108	318_4_68	708_5_60	709_5_1	599_5_41	194_5_1	1123_5_70
214_5_203	1300_0_10	1144_5_105	218_2_88	132_3_29	136_5_1	198_5_1	25_5_1	26_2_1	22_5_1	2324_2_14	349_5_11	345_5_95	527_5_1	546_2_1	544_5_1	280_5_1	220_5_1	814_4_80	815_2_192	408_5_1	1091_5_33	868_5_97	717_5_66	713_5_86	9_3_5	265_5_1	128_35_1	129_4_8	1400_5_50	1709_5_54	57_5_152	51_5_11	1392_5_56	535_5_57	1669_5_6	294_03_36	372_5_1	924_0_82	2252_2_74	291_4_31	590_5_97	318_4_68	708_5_54	709_5_1	599_5_32	194_5_1	1123_5_71	193_5_89	1127_5_20
214_5_183	1300_0_6	1144_5_98	218_2_87	132_3_31	136_5_1	198_5_1	25_5_1	26_2_1	22_5_1	2324_2_16	349_5_11	345_5_115	527_5_1	546_2_1	544_5_1	280_5_1	220_5_1	814_4_86	815_2_197	408_5_1	1091_5_30	868_5_92	717_5_75	713_5_92	9_3_7	265_5_1	128_35_1	129_4_6	1400_5_59	1709_5_39	57_5_155	51_5_14	1392_5_55	535_5_63	1669_5_5	294_03_38	372_5_1	924_0_82	2252_2_62	291_4_28	590_5_92	318_4_68	708_5_53	709_5_1	599_5_28	194_5_1	1123_5_78	193_5_86	1127_5_12
214_5_178	1300_0_7	1144_5_97	218_2_88	132_3_29	136_5_1	198_5_1	25_5_1	26_2_1	22_5_1	2324_2_18	349_5_7	345_5_112	527_5_1	546_2_1	544_5_1	280_5_1	220_5_1	814_4_95	815_2_193	408_5_1	1091_5_36	868_5_106	717_5_68	713_5_97	9_3_6	265_5_1	128_35_1	129_4_4	1400_5_66	1709_5_38	57_5_163	51_5_10	1392_5_55	535_5_49	1669_5_3	294_03_43	372_5_1	924_0_92	2252_2_68	291_4_29	590_5_115	318_4_67	708_5_61	709_5_1	599_5_26	194_5_1	1123_5_86	193_5_71	1127_5_11
214_5_166	1300_0_9	1144_5_108	218_2_92	132_3_25	136_5_1	198_5_1	25_5_1	26_2_1	22_5_1	2324_2_13	349_5_8	345_5_121	527_5_1	546_2_1	544_5_1	280_5_1	220_5_1	814_4_87	815_2_186	408_5_1	1091_5_25	868_5_104	717_5_64	713_5_91	9_3_6	265_5_1	128_35_1	129_4_5	1400_5_57	1709_5_23	57_5_175	51_5_8	1392_5_56	535_5_44	1669_5_1	294_03_46	372_5_1	924_0_96	2252_2_89	291_4_18	590_5_117	318_4_72	708_5_68	709_5_1	599_5_26	194_5_1	1123_5_98	193_5_64	1127_5_6
214_5_148	1300_0_8	1144_5_113	218_2_79	132_3_30	136_5_1	198_5_1	25_5_1	26_2_1	22_5_1	2324_2_14	349_5_12	345_5_118	527_5_1	546_2_1	544_5_1	280_5_1	220_5_1	814_4_86	815_2_168	408_5_1	1091_5_30	868_5_106	717_5_69	713_5_81	9_3_7	265_5_1	128_35_1	129_4_2	1400_5_65	1709_5_24	57_5_182	51_5_8	1392_5_65	535_5_41	531_5_30	294_03_46	372_5_1	924_0_106	2252_2_102	291_4_12	590_5_130	318_4_76	708_5_68	709_5_1	599_5_27	194_5_1	1123_5_102	193_5_73	1127_5_8
214_5_145	1300_0_8	1144_5_124	218_2_68	132_3_28	136_5_1	198_5_1	25_5_1	26_2_1	22_5_1	2324_2_15	349_5_13	345_5_107	527_5_1	546_2_1	544_5_1	280_5_1	220_5_1	814_4_80	815_2_187	408_5_1	1091_5_41	868_5_117	717_5_67	713_5_75	9_3_5	265_5_1	128_35_1	129_4_1	1400_5_54	1709_5_26	57_5_158	51_5_8	1392_5_75	535_5_29	531_5_35	294_03_40	372_5_1	924_0_102	2252_2_83	291_4_20	590_5_127	318_4_69	708_5_72	709_5_1	599_5_39	194_5_1	1123_5_99	193_5_71	1127_5_4
214_5_145	1300_0_7	1144_5_124	218_2_74	132_3_31	136_5_1	198_5_1	25_5_1	26_2_1	22_5_1	2324_2_17	349_5_23	345_5_109	527_5_1	546_2_1	544_5_1	280_5_1	220_5_1	814_4_64	815_2_193	1091_5_35	868_5_129	717_5_60	713_5_78	9_3_5	265_5_1	128_35_1	129_4_1	1400_5_49	1709_5_15	57_5_150	51_5_12	1392_5_78	535_5_33	531_5_38	294_03_41	372_5_1	924_0_108	2252_2_81	291_4_12	590_5_112	318_4_63	708_5_77	709_5_1	599_5_46	194_5_1	1123_5_128	193_5_68	1127_5_3	270_2_1
214_5_154	1300_0_5	1144_5_126	218_2_59	132_3_39	136_5_1	198_5_1	25_5_1	26_2_1	22_5_1	2324_2_14	349_5_21	345_5_109	527_5_1	546_2_1	544_5_1	280_5_1	220_5_1	814_4_52	815_2_198	1091_5_32	868_5_114	717_5_67	713_5_78	9_3_2	265_5_1	128_35_1	129_4_1	1400_5_47	1709_5_19	57_5_154	51_5_10	1392_5_81	535_5_35	531_5_43	294_03_43	372_5_1	924_0_89	2252_2_100	291_4_10	590_5_104	318_4_58	708_5_72	709_5_1	599_5_47	194_5_1	1123_5_136	193_5_64	1127_5_3	270_2_1
214_5_142	1300_0_6	1144_5_122	218_2_59	132_3_31	136_5_1	198_5_1	25_5_1	26_2_1	22_5_1	2324_2_12	349_5_15	345_5_101	527_5_1	546_2_1	544_5_1	280_5_1	220_5_1	814_4_48	815_2_185	1091_5_29	868_5_99	717_5_73	713_5_68	9_3_2	265_5_1	128_35_1	129_4_1	1400_5_40	1709_5_18	57_5_157	51_5_10	1392_5_86	535_5_34	531_5_41	294_03_39	372_5_1	924_0_95	2252_2_93	291_4_6	590_5_93	318_4_70	708_5_66	709_5_1	599_5_50	194_5_1	1123_5_133	193_5_71	1127_5_3	270_2_1
214_5_145	1300_0_7	1144_5_118	218_2_42	132_3_28	136_5_1	198_5_1	25_5_1	26_2_1	22_5_1	2324_2_12	349_5_11	345_5_106	527_5_1	546_2_1	544_5_1	280_5_1	220_5_1	814_4_45	815_2_188	1091_5_27	868_5_125	717_5_59	713_5_73	9_3_4	265_5_1	128_35_1	129_4_1	1400_5_44	1709_5_16	57_5_137	51_5_12	1392_5_85	535_5_37	531_5_45	294_03_41	372_5_1	924_0_101	2252_2_95	291_4_3	590_5_107	318_4_64	708_5_68	709_5_1	599_5_43	194_5_1	1123_5_141	193_5_81	1127_5_1	270_2_1
214_5_150	1300_0_13	1144_5_114	218_2_50	132_3_30	136_5_1	198_5_1	25_5_1	26_2_1	22_5_1	2324_2_9	349_5_17	345_5_107	527_5_1	546_2_1	544_5_1	280_5_1	220_5_1	814_4_43	815_2_175	1091_5_18	868_5_128	717_5_65	713_5_74	9_3_3	265_5_1	128_35_1	129_4_1	1400_5_48	1709_5_21	57_5_144	51_5_13	1392_5_69	535_5_39	531_5_34	294_03_36	372_5_1	924_0_121	2252_2_92	291_4_3	590_5_93	318_4_53	708_5_71	709_5_1	599_5_43	194_5_1	1123_5_161	193_5_71	192_5_64	270_2_1
214_5_163	1300_0_9	1144_5_103	218_2_34	132_3_24	136_5_1	198_5_1	25_5_1	26_2_1	22_5_1	2324_2_8	349_5_18	345_5_111	527_5_1	546_2_1	544_5_1	280_5_1	220_5_1	814_4_48	815_2_174	1091_5_22	868_5_133	717_5_78	713_5_74	9_3_3	265_5_1	128_35_1	129_4_1	1400_5_50	1709_5_29	57_5_149	51_5_15	1392_5_70	535_5_49	531_5_31	294_03_38	372_5_1	924_0_111	2252_2_91	291_4_4	590_5_93	318_4_57	708_5_66	709_5_1	599_5_51	194_5_1	1123_5_130	315_2_158	192_5_76	270_2_1
214_5_155	1300_0_11	1144_5_111	218_2_45	132_3_26	136_5_1	198_5_1	25_5_1	26_2_1	22_5_1	2324_2_12	349_5_17	345_5_104	527_5_1	546_2_1	544_5_1	280_5_1	220_5_1	814_4_56	815_2_171	1091_5_20	1024_0_9	717_5_69	713_5_76	9_3_4	265_5_1	128_35_1	129_4_1	1400_5_60	1709_5_22	57_5_169	51_5_16	2496_5_237	868_5_117	535_5_54	531_5_38	294_03_38	372_5_1	924_0_109	2252_2_79	291_4_6	590_5_101	318_4_70	708_5_57	709_5_1	599_5_58	194_5_1	1123_5_120	315_2_148	192_5_67
214_5_149	1300_0_10	1144_5_100	218_2_43	132_3_22	136_5_1	198_5_1	25_5_1	26_2_1	22_5_1	2324_2_11	349_5_19	345_5_126	527_5_1	546_2_1	544_5_1	280_5_1	220_5_1	814_4_56	815_2_195	1091_5_16	1024_0_11	717_5_57	713_5_80	9_3_3	265_5_1	128_35_1	129_4_1	1400_5_65	1709_5_24	57_5_179	51_5_15	2496_5_213	868_5_118	535_5_49	531_5_44	294_03_43	372_5_1	924_0_115	2252_2_76	291_4_4	590_5_109	318_4_51	708_5_49	709_5_1	599_5_60	194_5_1	1123_5_120	315_2_141	192_5_81
214_5_171	1300_0_9	1144_5_104	218_2_40	132_3_17	136_5_1	198_5_1	25_5_1	26_2_1	22_5_1	2324_2_16	349_5_23	345_5_122	527_5_1	546_2_1	544_5_1	280_5_1	220_5_1	814_4_62	815_2_209	1091_5_13	1024_0_10	717_5_68	713_5_80	9_3_3	265_5_1	128_35_1	129_4_1	1400_5_67	1709_5_18	57_5_174	51_5_12	2496_5_223	868_5_141	535_5_50	531_5_50	294_03_40	372_5_1	924_0_98	2252_2_81	291_4_2	590_5_98	318_4_36	708_5_44	709_5_1	599_5_63	194_5_1	1123_5_115	315_2_144	192_5_87
214_5_169	1300_0_9	1144_5_93	218_2_38	132_3_12	136_5_1	198_5_1	25_5_1	26_2_1	22_5_1	2324_2_17	349_5_15	345_5_136	527_5_1	546_2_1	544_5_1	280_5_1	220_5_1	814_4_61	815_2_205	1091_5_13	1024_0_12	717_5_64	713_5_66	9_3_5	265_5_1	128_35_1	129_4_1	1400_5_74	1709_5_26	57_5_169	51_5_12	2496_5_211	868_5_160	535_5_45	531_5_51	294_03_40	372_5_1	924_0_104	2252_2_94	291_4_2	590_5_108	318_4_43	708_5_43	709_5_1	599_5_47	194_5_1	1123_5_116	315_2_151	192_5_96
214_5_155	1300_0_14	1144_5_90	218_2_38	132_3_12	136_5_1	198_5_1	25_5_1	26_2_1	22_5_1	2324_2_16	349_5_16	345_5_144	527_5_1	546_2_1	544_5_1	280_5_1	220_5_1	814_4_61	815_2_177	1091_5_19	1024_0_12	717_5_57	1098_4_14	9_3_4	524_5_1	265_5_1	128_35_1	129_4_1	1400_5_80	1709_5_31	57_5_186	51_5_13	2496_5_215	535_5_50	531_5_43	294_03_43	372_5_1	924_0_115	2252_2_79	291_4_1	590_5_127	318_4_48	708_5_42	709_5_1	599_5_53	194_5_1	1123_5_133	315_2_138	192_5_91
214_5_165	1300_0_9	1144_5_89	218_2_42	132_3_11	136_5_1	198_5_1	25_5_1	26_2_1	22_5_1	2324_2_17	349_5_22	345_5_123	527_5_1	546_2_1	544_5_1	280_5_1	220_5_1	814_4_63	815_2_183	1091_5_14	1024_0_12	717_5_68	1098_4_16	9_3_2	524_5_1	265_5_1	128_35_1	129_4_1	1400_5_60	1709_5_23	57_5_168	51_5_20	2496_5_213	535_5_50	531_5_45	294_03_43	372_5_1	924_0_105	2252_2_86	291_4_1	590_5_148	318_4_29	708_5_53	709_5_1	599_5_49	194_5_1	1123_5_144	315_2_146	192_5_99
214_5_165	1300_0_8	1144_5_95	218_2_40	132_3_14	136_5_1	198_5_1	25_5_1	26_2_1	22_5_1	2324_2_16	349_5_20	345_5_125	527_5_1	546_2_1	544_5_1	280_5_1	220_5_1	814_4_65	815_2_186	1091_5_15	1024_0_12	717_5_72	1098_4_7	9_3_4	524_5_1	265_5_1	128_35_1	129_4_1	1400_5_52	1709_5_22	57_5_165	51_5_29	2496_5_228	535_5_58	531_5_43	294_03_40	372_5_1	924_0_115	2252_2_92	291_4_1	590_5_136	318_4_27	708_5_66	709_5_1	599_5_48	194_5_1	1123_5_137	315_2_142	192_5_114
214_5_167	1300_0_1	1144_5_97	218_2_42	132_3_15	136_5_1	198_5_1	25_5_1	26_2_1	22_5_1	2324_2_20	349_5_23	345_5_119	527_5_1	546_2_1	544_5_1	280_5_1	220_5_1	814_4_66	815_2_169	1091_5_12	1024_0_14	717_5_57	1098_4_3	9_3_5	524_5_1	265_5_1	128_35_1	129_4_1	1400_5_48	1709_5_23	57_5_152	51_5_29	2496_5_215	535_5_57	531_5_47	294_03_45	372_5_1	924_0_108	2252_2_99	291_4_1	590_5_144	318_4_24	708_5_77	709_5_1	599_5_41	194_5_1	1123_5_122	315_2_144	192_5_91
214_5_178	1144_5_94	218_2_41	132_3_19	136_5_1	198_5_1	25_5_1	26_2_1	22_5_1	2324_2_16	349_5_15	345_5_105	527_5_1	546_2_1	544_5_1	280_5_1	220_5_1	814_4_54	815_2_179	1091_5_6	1024_0_19	717_5_51	1098_4_2	9_3_2	524_5_1	265_5_1	128_35_1	129_4_1	1400_5_45	1709_5_20	57_5_153	51_5_25	2496_5_221	535_5_53	531_5_43	294_03_45	372_5_1	924_0_99	2252_2_106	291_4_1	590_5_151	318_4_30	708_5_77	709_5_1	599_5_40	194_5_1	1123_5_132	315_2_134	192_5_96	270_2_1
214_5_201	1144_5_85	218_2_44	132_3_17	136_5_1	198_5_1	25_5_1	26_2_1	22_5_1	2324_2_16	349_5_20	345_5_100	527_5_1	546_2_1	544_5_1	280_5_1	220_5_1	814_4_56	815_2_189	1091_5_7	1024_0_21	717_5_44	1098_4_3	524_5_1	265_5_1	128_35_1	129_4_1	1400_5_32	1709_5_16	57_5_165	51_5_22	2496_5_205	535_5_55	531_5_46	294_03_49	372_5_1	924_0_86	2252_2_91	291_4_1	590_5_163	318_4_34	708_5_93	709_5_1	599_5_39	194_5_1	1123_5_135	315_2_134	192_5_72	270_2_1	1922_2_14
214_5_203	1144_5_81	218_2_44	132_3_18	136_5_1	198_5_1	25_5_1	26_2_1	22_5_1	2324_2_20	349_5_16	345_5_103	527_5_1	546_2_1	544_5_1	280_5_1	220_5_1	814_4_68	815_2_205	1091_5_2	1024_0_18	717_5_49	1098_4_1	524_5_1	265_5_1	128_35_1	129_4_1	1400_5_39	1709_5_15	57_5_141	51_5_20	2496_5_223	535_5_66	531_5_46	294_03_45	372_5_1	924_0_79	2252_2_109	291_4_1	590_5_163	318_4_33	708_5_99	709_5_1	599_5_42	194_5_1	1123_5_130	315_2_132	192_5_75	270_2_1	1922_2_15
214_5_182	1144_5_82	218_2_41	132_3_16	136_5_1	198_5_1	25_5_1	26_2_1	22_5_1	2324_2_19	349_5_16	345_5_108	527_5_1	546_2_1	544_5_1	280_5_1	220_5_1	814_4_74	815_2_205	1091_5_3	1024_0_20	717_5_40	713_5_70	265_5_1	128_35_1	129_4_1	1400_5_45	1709_5_15	57_5_135	51_5_28	2496_5_246	535_5_67	531_5_49	294_03_40	372_5_1	924_0_75	2252_2_124	590_5_169	318_4_46	708_5_97	709_5_1	599_5_32	194_5_1	1123_5_118	315_2_145	192_5_77	270_2_1	1922_2_11	116_5_139	395_2_1
214_5_161	1144_5_82	218_2_50	132_3_18	136_5_1	198_5_1	25_5_1	26_2_1	22_5_1	2324_2_18	349_5_14	345_5_115	527_5_1	546_2_1	544_5_1	280_5_1	220_5_1	814_4_73	815_2_198	1091_5_3	1024_0_19	717_5_48	713_5_75	265_5_1	128_35_1	129_4_1	1400_5_33	1709_5_11	57_5_146	51_5_18	2496_5_251	535_5_64	531_5_41	294_03_36	372_5_1	924_0_62	2252_2_130	590_5_152	318_4_45	708_5_94	709_5_1	599_5_32	194_5_1	1123_5_119	315_2_129	192_5_72	270_2_1	1922_2_16	116_5_153	395_2_1
214_5_163	1144_5_75	218_2_72	132_3_23	136_5_1	198_5_1	25_5_1	26_2_1	22_5_1	2324_2_17	349_5_25	345_5_112	527_5_1	546_2_1	544_5_1	280_5_1	220_5_1	814_4_74	815_2_192	1091_5_1	1024_0_19	717_5_46	713_5_85	265_5_1	128_35_1	129_4_1	1400_5_32	1709_5_9	57_5_167	51_5_18	2496_5_230	535_5_63	531_5_41	294_03_32	372_5_1	924_0_60	2252_2_135	590_5_156	318_4_42	708_5_99	709_5_1	599_5_55	194_5_1	1123_5_127	315_2_129	192_5_65	270_2_1	1922_2_13	116_5_154	395_2_1
214_5_154	1144_5_71	218_2_43	132_3_16	136_5_1	198_5_1	25_5_1	26_2_1	22_5_1	2324_2_20	349_5_27	345_5_118	527_5_1	546_2_1	544_5_1	280_5_1	220_5_1	814_4_64	815_2_210	1091_5_1	1024_0_17	717_5_43	713_5_78	265_5_1	128_35_1	129_4_1	1400_5_34	1709_5_14	57_5_154	51_5_24	2496_5_264	535_5_66	531_5_43	294_03_33	372_5_1	924_0_56	2252_2_139	590_5_165	318_4_41	708_5_94	709_5_1	599_5_45	194_5_1	1123_5_138	315_2_134	192_5_55	270_2_1	1922_2_10	116_5_169	395_2_1
214_5_150	1144_5_81	218_2_35	132_3_13	136_5_1	198_5_1	25_5_1	26_2_1	22_5_1	2324_2_15	349_5_26	345_5_114	527_5_1	546_2_1	544_5_1	220_5_1	814_4_68	815_2_211	2461_4_80	1024_0_22	717_5_40	713_5_86	265_5_1	128_35_1	129_4_1	1400_5_30	1709_5_12	57_5_150	51_5_24	2496_5_285	535_5_62	531_5_48	294_03_36	372_5_1	924_0_59	2252_2_153	590_5_157	318_4_37	708_5_96	709_5_1	599_5_37	194_5_1	1123_5_141	315_2_119	192_5_53	270_2_1	1922_2_7	116_5_186	395_2_1	83_4_53
214_5_147	1144_5_95	218_2_27	132_3_12	136_5_1	198_5_1	25_5_1	26_2_1	22_5_1	2324_2_17	349_5_25	345_5_111	527_5_1	546_2_1	544_5_1	220_5_1	814_4_91	815_2_182	2461_4_65	1024_0_18	717_5_48	713_5_96	265_5_1	128_35_1	129_4_1	1400_5_22	1709_5_8	57_5_136	51_5_15	2496_5_267	535_5_61	531_5_59	294_03_33	372_5_1	924_0_62	2252_2_144	590_5_158	318_4_40	708_5_122	709_5_1	599_5_37	194_5_1	1123_5_143	315_2_117	192_5_65	270_2_1	1922_2_4	116_5_179	395_2_1	83_4_49
214_5_140	1144_5_87	218_2_17	132_3_16	136_5_1	198_5_1	25_5_1	26_2_1	22_5_1	2324_2_14	349_5_25	345_5_108	527_5_1	546_2_1	544_5_1	220_5_1	814_4_105	815_2_175	2461_4_72	1024_0_23	717_5_44	713_5_80	265_5_1	128_35_1	129_4_1	1400_5_24	1709_5_9	57_5_134	51_5_14	2496_5_301	535_5_57	531_5_55	294_03_30	372_5_1	924_0_69	2252_2_162	590_5_192	318_4_37	708_5_113	709_5_1	599_5_30	194_5_1	1123_5_129	315_2_108	192_5_51	270_2_1	1922_2_4	116_5_191	395_2_1	83_4_52
214_5_150	1144_5_77	218_2_17	132_3_17	136_5_1	198_5_1	25_5_1	26_2_1	22_5_1	2324_2_12	349_5_18	345_5_87	527_5_1	546_2_1	544_5_1	220_5_1	814_4_100	815_2_172	2461_4_73	1024_0_24	717_5_46	713_5_73	265_5_1	128_35_1	129_4_1	1400_5_23	1709_5_7	57_5_135	51_5_17	2496_5_331	535_5_59	531_5_49	294_03_29	372_5_1	924_0_52	2252_2_148	590_5_186	318_4_37	708_5_113	709_5_1	599_5_32	194_5_1	1123_5_129	315_2_108	192_5_65	270_2_1	1922_2_2	116_5_177	395_2_1	83_4_57
214_5_165	1144_5_89	218_2_19	132_3_15	136_5_1	198_5_1	25_5_1	26_2_1	22_5_1	2324_2_14	349_5_20	345_5_84	527_5_1	546_2_1	544_5_1	220_5_1	814_4_93	815_2_185	2461_4_54	1024_0_20	717_5_50	713_5_73	265_5_1	128_35_1	129_4_1	1400_5_20	1709_5_8	57_5_143	51_5_15	2496_5_358	535_5_59	531_5_41	294_03_32	372_5_1	924_0_54	2252_2_134	590_5_179	318_4_38	708_5_120	709_5_1	599_5_49	194_5_1	1123_5_118	315_2_104	192_5_54	270_2_1	1922_2_1	116_5_175	83_4_55	84_5_34
214_5_174	1144_5_86	218_2_18	132_3_18	136_5_1	198_5_1	25_5_1	26_2_1	22_5_1	2324_2_10	349_5_15	345_5_86	527_5_1	546_2_1	544_5_1	220_5_1	814_4_95	815_2_183	2461_4_57	1024_0_20	717_5_54	713_5_93	265_5_1	128_35_1	129_4_1	1400_5_8	1709_5_9	57_5_150	51_5_8	2496_5_336	535_5_50	531_5_38	294_03_28	372_5_1	924_0_61	2252_2_141	590_5_210	318_4_37	708_5_112	709_5_1	599_5_60	194_5_1	1123_5_114	315_2_95	192_5_48	270_2_1	1922_2_1	116_5_178	83_4_67	84_5_30
214_5_174	1144_5_77	218_2_16	132_3_17	136_5_1	198_5_1	25_5_1	26_2_1	22_5_1	2324_2_11	345_5_91	527_5_1	546_2_1	544_5_1	220_5_1	814_4_84	349_5_10	2461_4_66	868_5_206	717_5_57	713_5_87	265_5_1	128_35_1	129_4_1	1400_5_6	1709_5_5	57_5_156	51_5_11	2496_5_362	535_5_49	531_5_30	294_03_26	372_5_1	924_0_72	2252_2_130	590_5_215	318_4_35	708_5_116	709_5_1	599_5_58	1123_5_118	315_2_98	192_5_46	270_2_1	1922_2_2	116_5_163	83_4_69	84_5_18	2546_5_16	1852_5_1
214_5_203	1144_5_78	218_2_10	132_3_18	136_5_1	198_5_1	25_5_1	26_2_1	22_5_1	2324_2_21	345_5_91	527_5_1	546_2_1	544_5_1	220_5_1	814_4_85	349_5_14	2461_4_66	868_5_226	717_5_51	713_5_78	265_5_1	128_35_1	129_4_1	1400_5_3	1709_5_5	57_5_128	51_5_10	2496_5_366	535_5_46	531_5_18	294_03_26	372_5_1	924_0_77	2252_2_111	590_5_205	318_4_23	708_5_110	709_5_1	599_5_51	1123_5_139	315_2_95	192_5_57	270_2_1	272_2_161	116_5_157	83_4_68	84_5_16	2546_5_11	1852_5_1
214_5_187	1144_5_83	218_2_13	132_3_18	136_5_1	198_5_1	25_5_1	26_2_1	22_5_1	2324_2_17	345_5_102	527_5_1	546_2_1	544_5_1	220_5_1	814_4_102	349_5_14	2461_4_62	868_5_240	717_5_62	713_5_90	265_5_1	128_35_1	129_4_1	1400_5_2	1709_5_5	57_5_122	51_5_12	2496_5_363	535_5_38	531_5_21	294_03_26	372_5_1	924_0_73	2252_2_106	590_5_194	318_4_27	708_5_111	709_5_1	599_5_52	1123_5_140	315_2_81	192_5_55	270_2_1	272_2_178	116_5_168	83_4_41	84_5_17	2546_5_10	1852_5_1
214_5_192	1144_5_82	218_2_9	132_3_20	136_5_1	198_5_1	25_5_1	26_2_1	22_5_1	2324_2_21	345_5_113	527_5_1	546_2_1	544_5_1	220_5_1	814_4_105	349_5_14	2461_4_74	868_5_246	717_5_58	713_5_103	265_5_1	128_35_1	129_4_1	1400_5_6	1709_5_6	57_5_124	51_5_10	2496_5_369	535_5_38	531_5_26	294_03_30	372_5_1	924_0_76	2252_2_120	590_5_201	318_4_23	708_5_110	709_5_1	599_5_58	1123_5_147	315_2_75	192_5_53	270_2_1	272_2_178	116_5_159	83_4_46	84_5_18	2546_5_6	1852_5_1
214_5_189	1144_5_76	218_2_6	132_3_17	136_5_1	198_5_1	25_5_1	26_2_1	22_5_1	2324_2_24	345_5_89	546_2_1	544_5_1	220_5_1	814_4_107	349_5_10	2461_4_75	868_5_297	717_5_48	713_5_103	265_5_1	128_35_1	129_4_1	1400_5_5	1709_5_3	57_5_123	51_5_9	2496_5_379	535_5_36	531_5_14	294_03_30	372_5_1	924_0_85	2252_2_124	590_5_197	318_4_23	708_5_115	709_5_1	599_5_60	1123_5_152	315_2_71	192_5_44	270_2_1	272_2_202	116_5_178	83_4_49	84_5_18	2546_5_6	1852_5_1	2145_5_67
214_5_178	1144_5_71	218_2_8	132_3_20	136_5_1	198_5_1	25_5_1	26_2_1	22_5_1	2324_2_22	345_5_81	546_2_1	544_5_1	220_5_1	814_4_113	349_5_13	2461_4_84	868_5_313	717_5_49	713_5_98	265_5_1	128_35_1	129_4_1	1400_5_6	57_5_114	51_5_6	2496_5_382	535_5_40	531_5_4	294_03_28	372_5_1	924_0_67	2252_2_107	590_5_212	318_4_24	708_5_109	709_5_1	599_5_64	1123_5_147	315_2_73	192_5_45	270_2_1	272_2_206	116_5_168	83_4_43	84_5_25	2546_5_4	1852_5_1	2145_5_69	524_5_1
214_5_163	1144_5_68	218_2_6	132_3_16	136_5_1	198_5_1	25_5_1	26_2_1	22_5_1	2324_2_16	345_5_66	546_2_1	544_5_1	220_5_1	814_4_116	349_5_15	2461_4_74	868_5_333	717_5_44	713_5_104	265_5_1	128_35_1	129_4_1	1400_5_3	57_5_115	51_5_2	2496_5_370	535_5_38	531_5_6	294_03_38	372_5_1	924_0_67	2252_2_119	590_5_218	318_4_23	708_5_95	709_5_1	599_5_66	1123_5_160	315_2_66	192_5_35	270_2_1	272_2_191	116_5_173	83_4_41	84_5_18	2546_5_2	1852_5_1	2145_5_70	524_5_1
214_5_179	1144_5_59	218_2_6	132_3_16	136_5_1	198_5_1	25_5_1	26_2_1	22_5_1	2324_2_20	345_5_70	546_2_1	544_5_1	220_5_1	814_4_114	349_5_12	2461_4_75	868_5_351	717_5_42	713_5_100	265_5_1	128_35_1	129_4_1	1400_5_2	57_5_117	51_5_2	2496_5_364	535_5_35	531_5_7	294_03_47	372_5_1	924_0_63	2252_2_133	590_5_218	318_4_29	708_5_101	709_5_1	599_5_50	1123_5_166	315_2_63	192_5_40	270_2_1	272_2_199	116_5_166	83_4_34	84_5_22	2546_5_5	1852_5_1	2145_5_78	524_5_1
214_5_189	1144_5_59	218_2_1	132_3_17	136_5_1	198_5_1	25_5_1	26_2_1	22_5_1	2324_2_17	345_5_61	546_2_1	544_5_1	220_5_1	814_4_118	349_5_8	2461_4_72	868_5_373	717_5_39	713_5_97	265_5_1	128_35_1	129_4_1	57_5_126	51_5_3	2496_5_383	535_5_33	531_5_9	294_03_45	372_5_1	924_0_52	2252_2_128	590_5_222	318_4_21	708_5_92	709_5_1	599_5_41	1123_5_176	315_2_60	192_5_43	270_2_1	272_2_198	116_5_180	83_4_32	84_5_27	2546_5_1	1852_5_1	2145_5_75	524_5_1	525_5_1
214_5_209	1144_5_70	218_2_3	132_3_16	136_5_1	198_5_1	25_5_1	26_2_1	22_5_1	2324_2_16	345_5_68	546_2_1	544_5_1	220_5_1	814_4_125	349_5_6	2461_4_73	868_5_378	717_5_41	713_5_95	265_5_1	128_35_1	129_4_1	57_5_121	51_5_4	2496_5_383	535_5_33	531_5_3	294_03_40	372_5_1	924_0_56	2252_2_135	590_5_236	318_4_17	708_5_80	709_5_1	599_5_47	1123_5_181	315_2_53	192_5_41	270_2_1	272_2_202	116_5_195	83_4_29	84_5_16	1852_5_1	2145_5_86	524_5_1	525_5_1	1254_5_8
214_5_227	1144_5_72	218_2_2	132_3_16	136_5_1	198_5_1	25_5_1	26_2_1	22_5_1	2324_2_22	345_5_53	546_2_1	544_5_1	220_5_1	814_4_140	349_5_2	2461_4_73	868_5_356	717_5_37	713_5_108	265_5_1	128_35_1	129_4_1	57_5_121	51_5_4	2496_5_377	535_5_44	531_5_2	294_03_42	372_5_1	924_0_58	2252_2_144	590_5_249	318_4_16	708_5_77	709_5_1	599_5_49	1123_5_184	315_2_55	192_5_26	270_2_1	272_2_229	116_5_197	83_4_24	84_5_10	1852_5_1	2145_5_84	524_5_1	525_5_1	1254_5_5
214_5_237	1144_5_67	218_2_4	132_3_20	136_5_1	198_5_1	26_2_1	22_5_1	2324_2_18	345_5_56	546_2_1	544_5_1	220_5_1	814_4_161	815_2_121	2461_4_62	1024_0_22	717_5_33	713_5_106	265_5_1	128_35_1	129_4_1	57_5_112	51_5_3	2496_5_382	535_5_45	294_03_33	372_5_1	924_0_53	2252_2_161	590_5_258	318_4_16	708_5_89	709_5_1	599_5_38	1123_5_183	315_2_41	192_5_33	270_2_1	272_2_243	116_5_189	83_4_26	84_5_16	1852_5_1	2145_5_89	524_5_1	525_5_1	1254_5_5	527_5_1	1019_2_1
214_5_226	1144_5_75	218_2_4	132_3_16	136_5_1	198_5_1	26_2_1	22_5_1	2324_2_12	345_5_60	546_2_1	544_5_1	220_5_1	814_4_151	815_2_109	2461_4_70	1024_0_17	717_5_27	713_5_109	265_5_1	128_35_1	129_4_1	57_5_113	51_5_3	2496_5_380	535_5_38	294_03_33	372_5_1	924_0_74	2252_2_150	590_5_246	318_4_15	708_5_95	709_5_1	599_5_44	1123_5_185	315_2_52	192_5_36	270_2_1	272_2_237	116_5_188	83_4_14	84_5_19	1852_5_1	2145_5_91	524_5_1	525_5_1	1254_5_7	527_5_1	1019_2_1
214_5_233	1144_5_74	218_2_5	132_3_18	136_5_1	198_5_1	26_2_1	22_5_1	2324_2_13	345_5_55	546_2_1	544_5_1	220_5_1	814_4_138	815_2_120	2461_4_73	1024_0_28	717_5_22	713_5_104	265_5_1	128_35_1	129_4_1	57_5_112	51_5_1	2496_5_397	535_5_37	294_03_33	372_5_1	924_0_75	2252_2_140	590_5_266	318_4_14	708_5_84	709_5_1	599_5_44	1123_5_184	315_2_56	192_5_31	270_2_1	272_2_236	116_5_197	83_4_14	84_5_16	1852_5_1	2145_5_87	524_5_1	525_5_1	1254_5_3	527_5_1	1019_2_1
214_5_257	1144_5_44	218_2_4	132_3_17	136_5_1	198_5_1	26_2_1	22_5_1	2324_2_8	345_5_46	546_2_1	544_5_1	220_5_1	814_4_134	815_2_116	2461_4_73	1024_0_27	717_5_24	713_5_117	265_5_1	128_35_1	129_4_1	57_5_120	2496_5_393	535_5_28	294_03_34	372_5_1	924_0_72	2252_2_145	590_5_248	318_4_12	708_5_91	709_5_1	599_5_27	1123_5_191	315_2_53	192_5_33	270_2_1	272_2_241	116_5_195	83_4_13	84_5_19	1852_5_1	2145_5_95	524_5_1	525_5_1	1254_5_2	527_5_1	1019_2_1	7_5_1
214_5_262	1144_5_49	132_3_17	136_5_1	198_5_1	26_2_1	22_5_1	2324_2_8	345_5_54	546_2_1	544_5_1	220_5_1	814_4_131	815_2_123	2461_4_69	1024_0_22	717_5_21	713_5_107	265_5_1	128_35_1	129_4_1	57_5_119	2496_5_429	535_5_31	294_03_32	372_5_1	924_0_78	2252_2_125	590_5_246	318_4_13	708_5_86	709_5_1	599_5_34	1123_5_190	315_2_49	192_5_35	270_2_1	272_2_249	116_5_219	83_4_12	84_5_20	1852_5_1	2145_5_93	524_5_1	525_5_1	1254_5_2	527_5_1	1019_2_1	7_5_1	1271_5_1
214_5_272	1144_5_54	132_3_21	136_5_1	198_5_1	26_2_1	22_5_1	2324_2_5	345_5_50	546_2_1	544_5_1	220_5_1	814_4_131	815_2_145	2461_4_78	1024_0_26	717_5_20	713_5_106	265_5_1	128_35_1	129_4_1	57_5_118	2496_5_409	535_5_31	294_03_35	372_5_1	924_0_77	2252_2_120	590_5_256	318_4_12	708_5_71	709_5_1	599_5_33	1123_5_190	315_2_45	192_5_46	270_2_1	272_2_247	116_5_223	83_4_11	84_5_29	1852_5_1	2145_5_88	524_5_1	525_5_1	1254_5_1	527_5_1	1019_2_1	7_5_1	1271_5_1
214_5_281	1144_5_52	132_3_18	136_5_1	198_5_1	26_2_1	22_5_1	2324_2_3	345_5_57	546_2_1	544_5_1	220_5_1	814_4_140	815_2_143	2461_4_75	1024_0_41	717_5_14	713_5_100	265_5_1	128_35_1	129_4_1	57_5_128	2496_5_424	535_5_32	294_03_33	372_5_1	924_0_75	2252_2_112	590_5_248	318_4_12	708_5_68	709_5_1	599_5_32	1123_5_185	315_2_41	192_5_42	270_2_1	272_2_243	116_5_198	83_4_10	84_5_30	1852_5_1	2145_5_89	524_5_1	525_5_1	1254_5_2	527_5_1	1019_2_1	7_5_1	1271_5_1
214_5_279	1144_5_48	132_3_20	136_5_1	198_5_1	26_2_1	22_5_1	2324_2_1	345_5_54	546_2_1	544_5_1	220_5_1	814_4_150	815_2_175	2461_4_70	1024_0_26	717_5_12	713_5_91	265_5_1	128_35_1	129_4_1	57_5_136	2496_5_436	535_5_24	294_03_31	372_5_1	924_0_59	2252_2_122	590_5_250	318_4_10	708_5_52	709_5_1	599_5_39	1123_5_193	315_2_50	192_5_46	270_2_1	272_2_240	116_5_197	83_4_10	84_5_30	1852_5_1	2145_5_76	524_5_1	525_5_1	1254_5_2	527_5_1	1019_2_1	7_5_1	1271_5_1
214_5_290	1144_5_42	132_3_17	136_5_1	26_2_1	22_5_1	2324_2_2	345_5_51	546_2_1	544_5_1	220_5_1	814_4_142	815_2_190	2461_4_74	1024_0_21	717_5_11	713_5_108	265_5_1	128_35_1	129_4_1	57_5_122	2496_5_405	535_5_24	294_03_30	924_0_58	2252_2_138	590_5_235	318_4_10	708_5_49	709_5_1	599_5_39	1123_5_188	315_2_43	192_5_45	270_2_1	272_2_236	116_5_183	83_4_7	84_5_21	1852_5_1	2145_5_64	524_5_1	525_5_1	527_5_1	1019_2_1	7_5_1	1271_5_1	916_5_117	1392_5_6	308_5_1
214_5_296	1144_5_37	132_3_19	136_5_1	26_2_1	22_5_1	2324_2_3	345_5_56	546_2_1	544_5_1	220_5_1	814_4_141	815_2_184	2461_4_68	1024_0_36	717_5_14	713_5_117	265_5_1	128_35_1	129_4_1	57_5_111	2496_5_388	535_5_21	294_03_26	924_0_55	2252_2_141	590_5_242	318_4_9	708_5_52	709_5_1	599_5_37	1123_5_211	315_2_46	192_5_40	270_2_1	272_2_238	116_5_182	83_4_3	84_5_31	1852_5_1	2145_5_69	524_5_1	525_5_1	527_5_1	1019_2_1	7_5_1	1271_5_1	916_5_88	1392_5_8	308_5_1
214_5_263	1144_5_25	132_3_16	136_5_1	26_2_1	22_5_1	2324_2_2	345_5_64	546_2_1	544_5_1	220_5_1	814_4_140	815_2_204	2461_4_74	1024_0_40	717_5_13	713_5_135	265_5_1	128_35_1	129_4_1	57_5_99	2496_5_376	535_5_21	294_03_28	924_0_48	2252_2_146	590_5_255	318_4_9	708_5_54	709_5_1	599_5_38	1123_5_202	315_2_39	192_5_38	270_2_1	272_2_252	116_5_184	83_4_2	84_5_30	1852_5_1	2145_5_86	524_5_1	525_5_1	527_5_1	1019_2_1	7_5_1	1271_5_1	916_5_103	1392_5_8	308_5_1
214_5_278	1144_5_32	132_3_16	136_5_1	26_2_1	22_5_1	2324_2_4	345_5_61	546_2_1	544_5_1	220_5_1	814_4_150	815_2_206	2461_4_72	1024_0_26	717_5_16	713_5_132	265_5_1	128_35_1	129_4_1	57_5_105	2496_5_435	535_5_25	294_03_29	924_0_50	2252_2_138	590_5_238	318_4_8	708_5_52	709_5_1	599_5_41	1123_5_211	315_2_42	192_5_39	270_2_1	272_2_254	116_5_165	84_5_17	1852_5_1	2145_5_90	524_5_1	525_5_1	527_5_1	1019_2_1	7_5_1	916_5_109	1392_5_13	308_5_1	301_5_59	304_5_124
214_5_288	1144_5_37	132_3_18	136_5_1	26_2_1	22_5_1	2324_2_5	345_5_54	546_2_1	544_5_1	220_5_1	814_4_135	815_2_212	2461_4_78	1024_0_23	717_5_17	713_5_137	265_5_1	128_35_1	129_4_1	57_5_100	2496_5_395	535_5_34	294_03_23	924_0_52	2252_2_135	590_5_247	318_4_3	708_5_41	709_5_1	599_5_59	1123_5_214	315_2_37	192_5_31	270_2_1	272_2_232	116_5_178	84_5_16	1852_5_1	2145_5_95	524_5_1	525_5_1	527_5_1	1019_2_1	7_5_1	916_5_105	1392_5_15	308_5_1	301_5_43	304_5_126
214_5_261	1144_5_32	132_3_15	136_5_1	26_2_1	22_5_1	2324_2_1	345_5_48	546_2_1	544_5_1	220_5_1	814_4_135	815_2_210	2461_4_83	1024_0_28	717_5_28	713_5_136	265_5_1	129_4_1	57_5_88	2496_5_419	535_5_30	294_03_22	924_0_56	2252_2_158	590_5_242	318_4_2	708_5_46	709_5_1	599_5_57	1123_5_209	315_2_37	192_5_39	270_2_1	272_2_261	116_5_186	84_5_17	1852_5_1	2145_5_69	524_5_1	525_5_1	527_5_1	1019_2_1	7_5_1	916_5_108	1392_5_10	308_5_1	301_5_36	304_5_114	305_03_1
214_5_253	1144_5_32	132_3_18	136_5_1	26_2_1	22_5_1	2324_2_2	345_5_47	546_2_1	544_5_1	220_5_1	814_4_132	815_2_212	2461_4_84	1024_0_24	717_5_20	713_5_130	265_5_1	129_4_1	57_5_97	2496_5_424	535_5_29	294_03_19	924_0_64	2252_2_151	590_5_246	318_4_1	708_5_53	709_5_1	599_5_49	1123_5_221	315_2_36	192_5_44	270_2_1	272_2_254	116_5_199	84_5_16	1852_5_1	2145_5_77	524_5_1	525_5_1	527_5_1	1019_2_1	7_5_1	916_5_117	1392_5_11	308_5_1	301_5_45	304_5_107	305_03_1
214_5_280	1144_5_36	132_3_15	136_5_1	26_2_1	22_5_1	345_5_35	546_2_1	544_5_1	220_5_1	814_4_117	815_2_229	2461_4_99	1024_0_25	717_5_16	713_5_141	265_5_1	129_4_1	57_5_83	2496_5_408	535_5_22	294_03_17	924_0_46	2252_2_159	590_5_261	318_4_1	708_5_50	709_5_1	599_5_52	1123_5_252	315_2_34	192_5_33	270_2_1	272_2_240	116_5_194	84_5_15	1852_5_1	2145_5_74	524_5_1	525_5_1	527_5_1	1019_2_1	7_5_1	916_5_131	1392_5_16	308_5_1	301_5_48	304_5_105	305_03_1	1135_1_81
214_5_260	1144_5_29	132_3_12	136_5_1	26_2_1	22_5_1	345_5_32	546_2_1	544_5_1	220_5_1	814_4_118	815_2_216	2461_4_99	1024_0_27	717_5_15	713_5_143	265_5_1	129_4_1	57_5_73	2496_5_421	535_5_22	294_03_20	924_0_48	2252_2_172	590_5_253	318_4_1	708_5_49	709_5_1	599_5_42	1123_5_224	315_2_31	192_5_43	270_2_1	272_2_255	116_5_210	84_5_12	1852_5_1	2145_5_66	524_5_1	525_5_1	527_5_1	1019_2_1	7_5_1	916_5_126	1392_5_12	308_5_1	301_5_36	304_5_102	305_03_1	1135_1_77
214_5_270	1144_5_30	132_3_15	136_5_1	26_2_1	22_5_1	345_5_32	546_2_1	544_5_1	220_5_1	814_4_115	815_2_229	2461_4_90	1024_0_24	717_5_14	713_5_150	265_5_1	129_4_1	57_5_78	2496_5_417	535_5_22	294_03_24	924_0_62	2252_2_164	590_5_259	318_4_4	708_5_50	709_5_1	599_5_38	1123_5_205	315_2_41	192_5_40	270_2_1	272_2_243	116_5_218	84_5_17	1852_5_1	2145_5_66	524_5_1	525_5_1	527_5_1	1019_2_1	7_5_1	916_5_131	1392_5_7	308_5_1	301_5_40	304_5_117	305_03_1	1135_1_60
214_5_269	1144_5_26	132_3_15	136_5_1	26_2_1	22_5_1	345_5_34	546_2_1	544_5_1	220_5_1	814_4_117	815_2_220	2461_4_93	1024_0_17	717_5_12	713_5_135	265_5_1	129_4_1	57_5_87	2496_5_412	2145_5_77	294_03_22	924_0_50	2252_2_148	590_5_277	318_4_3	708_5_37	709_5_1	599_5_41	1123_5_231	315_2_37	192_5_39	270_2_1	272_2_246	116_5_209	84_5_18	1852_5_1	535_5_19	524_5_1	525_5_1	527_5_1	1019_2_1	7_5_1	916_5_147	1392_5_6	308_5_1	301_5_47	304_5_129	305_03_1	1135_1_75
214_5_267	1144_5_24	132_3_14	136_5_1	26_2_1	22_5_1	345_5_24	546_2_1	544_5_1	220_5_1	814_4_119	815_2_211	2461_4_98	1024_0_16	717_5_10	713_5_135	265_5_1	129_4_1	57_5_99	2496_5_435	2145_5_82	294_03_28	924_0_56	2252_2_140	590_5_269	318_4_3	708_5_32	709_5_1	599_5_37	1123_5_219	315_2_33	192_5_35	270_2_1	272_2_244	116_5_220	84_5_27	1852_5_1	535_5_21	524_5_1	525_5_1	527_5_1	1019_2_1	7_5_1	916_5_160	1392_5_5	308_5_1	301_5_42	304_5_130	305_03_1	1135_1_59
214_5_253	1144_5_26	132_3_16	136_5_1	26_2_1	22_5_1	345_5_27	546_2_1	220_5_1	814_4_119	815_2_218	2461_4_97	1024_0_21	717_5_13	713_5_129	265_5_1	129_4_1	57_5_103	2496_5_435	2145_5_84	294_03_26	924_0_56	2252_2_144	590_5_250	318_4_5	708_5_29	709_5_1	599_5_32	1123_5_204	315_2_40	192_5_35	270_2_1	272_2_257	116_5_216	84_5_28	1852_5_1	535_5_17	524_5_1	525_5_1	527_5_1	1019_2_1	7_5_1	916_5_150	1392_5_3	308_5_1	301_5_32	304_5_139	305_03_1	1135_1_65	1933_5_23
214_5_260	1144_5_31	132_3_22	136_5_1	26_2_1	22_5_1	345_5_23	546_2_1	220_5_1	814_4_121	815_2_195	2461_4_105	1024_0_21	717_5_13	713_5_119	265_5_1	129_4_1	57_5_104	2496_5_450	2145_5_72	294_03_18	924_0_69	2252_2_150	590_5_250	318_4_1	708_5_18	709_5_1	599_5_25	1123_5_195	315_2_37	192_5_34	270_2_1	272_2_255	116_5_203	84_5_27	1852_5_1	535_5_21	524_5_1	525_5_1	527_5_1	1019_2_1	7_5_1	916_5_157	1392_5_3	308_5_1	301_5_25	304_5_147	305_03_1	1135_1_59	1933_5_16
214_5_276	1144_5_31	132_3_19	136_5_1	26_2_1	22_5_1	345_5_13	546_2_1	220_5_1	814_4_127	815_2_198	2461_4_111	1024_0_20	717_5_11	713_5_117	265_5_1	129_4_1	57_5_89	2496_5_416	2145_5_64	294_03_21	924_0_48	2252_2_139	590_5_229	318_4_1	708_5_22	709_5_1	599_5_25	1123_5_196	315_2_44	192_5_33	270_2_1	272_2_249	116_5_195	84_5_27	1852_5_1	535_5_23	524_5_1	525_5_1	527_5_1	1019_2_1	7_5_1	916_5_171	1392_5_5	308_5_1	301_5_36	304_5_162	305_03_1	1135_1_56	1933_5_16
214_5_291	1144_5_27	132_3_23	136_5_1	26_2_1	22_5_1	345_5_11	546_2_1	220_5_1	814_4_115	815_2_195	2461_4_96	1024_0_31	717_5_6	713_5_101	265_5_1	129_4_1	57_5_94	2496_5_430	2145_5_72	294_03_18	924_0_52	2252_2_142	590_5_243	318_4_1	708_5_25	709_5_1	599_5_27	1123_5_191	315_2_53	192_5_27	270_2_1	272_2_260	116_5_204	84_5_24	1852_5_1	535_5_14	524_5_1	525_5_1	527_5_1	1019_2_1	7_5_1	916_5_143	1392_5_8	308_5_1	301_5_27	304_5_141	305_03_1	1135_1_50	1933_5_19
214_5_290	1144_5_22	132_3_29	136_5_1	26_2_1	22_5_1	345_5_12	546_2_1	220_5_1	814_4_114	815_2_212	2461_4_103	1024_0_21	717_5_7	713_5_89	265_5_1	129_4_1	57_5_84	2496_5_442	2145_5_80	294_03_16	924_0_56	2252_2_126	590_5_232	708_5_23	709_5_1	599_5_29	1123_5_194	315_2_55	192_5_32	270_2_1	272_2_283	116_5_231	84_5_17	1852_5_1	535_5_18	524_5_1	525_5_1	527_5_1	1019_2_1	7_5_1	916_5_135	1392_5_7	308_5_1	301_5_31	304_5_141	305_03_1	1135_1_35	1933_5_15	107_4_1
214_5_297	1144_5_13	132_3_23	136_5_1	26_2_1	22_5_1	345_5_18	546_2_1	220_5_1	814_4_113	815_2_218	2461_4_92	1024_0_25	717_5_5	713_5_93	265_5_1	129_4_1	57_5_89	2496_5_412	2145_5_80	294_03_18	924_0_46	2252_2_121	590_5_257	708_5_22	709_5_1	599_5_34	1123_5_185	315_2_49	192_5_33	270_2_1	272_2_273	116_5_219	84_5_13	1852_5_1	535_5_22	524_5_1	525_5_1	527_5_1	1019_2_1	7_5_1	916_5_136	1392_5_8	308_5_1	301_5_32	304_5_160	305_03_1	1135_1_33	1933_5_22	107_4_1
214_5_309	1144_5_13	132_3_27	136_5_1	26_2_1	22_5_1	345_5_18	546_2_1	220_5_1	814_4_105	815_2_210	2461_4_91	1024_0_18	717_5_3	713_5_89	265_5_1	129_4_1	57_5_104	2496_5_430	2145_5_72	294_03_14	924_0_38	2252_2_112	590_5_293	708_5_32	709_5_1	599_5_35	1123_5_194	315_2_46	192_5_37	270_2_1	272_2_290	116_5_220	84_5_12	1852_5_1	535_5_20	524_5_1	525_5_1	527_5_1	1019_2_1	7_5_1	916_5_133	1392_5_7	308_5_1	301_5_31	304_5_143	305_03_1	1135_1_25	1933_5_33	107_4_1
214_5_293	1144_5_16	132_3_24	136_5_1	26_2_1	22_5_1	345_5_21	546_2_1	220_5_1	814_4_103	815_2_215	2461_4_98	1024_0_10	713_5_70	265_5_1	129_4_1	57_5_98	2496_5_437	2145_5_66	294_03_13	924_0_40	2252_2_98	590_5_267	708_5_27	709_5_1	599_5_35	1123_5_182	315_2_48	192_5_32	270_2_1	272_2_284	116_5_214	84_5_14	1852_5_1	535_5_20	524_5_1	525_5_1	527_5_1	1019_2_1	7_5_1	916_5_116	1392_5_9	308_5_1	301_5_37	304_5_140	305_03_1	1135_1_22	1933_5_31	107_4_1	518_2_1
214_5_286	1144_5_17	132_3_21	136_5_1	26_2_1	22_5_1	345_5_21	546_2_1	220_5_1	814_4_125	815_2_237	2461_4_86	1024_0_13	713_5_79	265_5_1	129_4_1	57_5_108	2496_5_432	2145_5_62	294_03_17	924_0_41	2252_2_102	590_5_250	708_5_27	709_5_1	599_5_37	1123_5_183	315_2_48	192_5_37	270_2_1	272_2_280	116_5_202	84_5_16	1852_5_1	535_5_24	524_5_1	525_5_1	527_5_1	1019_2_1	7_5_1	916_5_99	1392_5_3	308_5_1	301_5_25	304_5_149	305_03_1	1135_1_21	1933_5_33	107_4_1	518_2_1
214_5_260	1144_5_16	132_3_23	136_5_1	26_2_1	22_5_1	345_5_15	546_2_1	220_5_1	814_4_134	815_2_218	2461_4_96	1024_0_14	713_5_84	265_5_1	129_4_1	57_5_100	2496_5_436	2145_5_59	294_03_13	924_0_32	2252_2_110	590_5_272	708_5_28	709_5_1	599_5_26	1123_5_198	315_2_43	192_5_32	270_2_1	272_2_265	116_5_226	84_5_19	1852_5_1	535_5_19	524_5_1	525_5_1	527_5_1	1019_2_1	7_5_1	916_5_104	308_5_1	301_5_30	304_5_156	305_03_1	1135_1_27	1933_5_36	107_4_1	518_2_1	643_2_33
214_5_240	1144_5_17	132_3_30	136_5_1	26_2_1	22_5_1	345_5_18	546_2_1	220_5_1	814_4_132	815_2_228	2461_4_102	1024_0_15	713_5_63	265_5_1	129_4_1	57_5_109	2496_5_462	2145_5_63	294_03_14	924_0_36	2252_2_103	590_5_248	708_5_19	709_5_1	599_5_35	1123_5_212	315_2_43	192_5_42	270_2_1	272_2_257	116_5_210	84_5_16	1852_5_1	535_5_23	524_5_1	525_5_1	527_5_1	1019_2_1	7_5_1	916_5_103	308_5_1	301_5_32	304_5_151	305_03_1	1135_1_25	1933_5_40	107_4_1	518_2_1	643_2_34
214_5_232	1144_5_18	132_3_27	136_5_1	26_2_1	22_5_1	345_5_26	546_2_1	220_5_1	814_4_137	815_2_238	2461_4_95	1024_0_14	713_5_71	265_5_1	129_4_1	57_5_109	2496_5_448	2145_5_66	294_03_14	924_0_38	2252_2_98	590_5_240	708_5_18	709_5_1	599_5_33	1123_5_223	315_2_47	192_5_29	270_2_1	272_2_258	116_5_195	84_5_15	1852_5_1	535_5_20	524_5_1	525_5_1	527_5_1	1019_2_1	7_5_1	916_5_90	308_5_1	301_5_33	304_5_162	305_03_1	1135_1_24	1933_5_33	107_4_1	518_2_1	643_2_42
214_5_246	1144_5_20	132_3_25	136_5_1	26_2_1	22_5_1	345_5_25	546_2_1	220_5_1	814_4_137	815_2_238	2461_4_86	1024_0_13	713_5_83	265_5_1	129_4_1	57_5_108	2496_5_461	2145_5_56	294_03_12	924_0_31	2252_2_81	590_5_253	708_5_22	709_5_1	599_5_26	1123_5_241	315_2_50	192_5_25	270_2_1	272_2_265	116_5_204	84_5_11	1852_5_1	535_5_23	524_5_1	525_5_1	527_5_1	1019_2_1	7_5_1	916_5_81	308_5_1	301_5_39	304_5_158	305_03_1	1135_1_25	1933_5_36	107_4_1	518_2_1	643_2_47
214_5_253	1144_5_18	132_3_26	136_5_1	26_2_1	22_5_1	345_5_17	546_2_1	220_5_1	814_4_136	815_2_247	2461_4_81	1024_0_17	713_5_82	265_5_1	129_4_1	57_5_93	2496_5_448	2145_5_64	294_03_10	924_0_24	2252_2_70	590_5_256	708_5_11	709_5_1	599_5_24	1123_5_255	315_2_45	192_5_32	270_2_1	272_2_259	116_5_212	84_5_6	1852_5_1	535_5_22	524_5_1	525_5_1	527_5_1	1019_2_1	7_5_1	916_5_82	308_5_1	301_5_37	304_5_177	305_03_1	1135_1_25	1933_5_30	606_3_31	107_4_1	518_2_1
214_5_281	1144_5_12	132_3_25	136_5_1	26_2_1	22_5_1	345_5_22	546_2_1	220_5_1	814_4_142	815_2_277	2461_4_77	1024_0_13	713_5_84	265_5_1	129_4_1	57_5_100	2496_5_480	2145_5_48	294_03_11	924_0_25	2252_2_64	590_5_237	708_5_7	709_5_1	599_5_20	1123_5_248	315_2_41	192_5_42	270_2_1	272_2_270	116_5_194	84_5_3	1852_5_1	535_5_14	524_5_1	525_5_1	527_5_1	1019_2_1	7_5_1	916_5_91	308_5_1	301_5_41	304_5_180	305_03_1	1135_1_25	1933_5_40	606_3_37	107_4_1	518_2_1
214_5_262	1144_5_17	132_3_28	136_5_1	26_2_1	22_5_1	345_5_27	546_2_1	220_5_1	814_4_133	815_2_279	2461_4_71	1024_0_15	713_5_81	265_5_1	129_4_1	57_5_92	2496_5_467	2145_5_39	294_03_12	924_0_29	2252_2_65	590_5_228	708_5_11	709_5_1	599_5_24	1123_5_266	315_2_34	192_5_39	270_2_1	272_2_273	116_5_190	84_5_2	1852_5_1	535_5_12	524_5_1	525_5_1	527_5_1	1019_2_1	7_5_1	916_5_83	308_5_1	301_5_44	304_5_180	305_03_1	1135_1_27	1933_5_39	606_3_34	107_4_1	518_2_1
214_5_275	1144_5_17	132_3_29	136_5_1	26_2_1	22_5_1	345_5_28	546_2_1	220_5_1	814_4_123	815_2_280	2461_4_63	1024_0_13	713_5_94	265_5_1	129_4_1	57_5_91	2496_5_438	2145_5_34	294_03_10	924_0_16	2252_2_64	590_5_240	708_5_10	709_5_1	599_5_26	1123_5_275	315_2_28	192_5_35	270_2_1	272_2_264	116_5_196	84_5_3	1852_5_1	535_5_13	524_5_1	525_5_1	527_5_1	1019_2_1	7_5_1	916_5_89	308_5_1	301_5_43	304_5_184	305_03_1	1135_1_21	1933_5_47	606_3_35	107_4_1	518_2_1
214_5_262	1144_5_22	132_3_27	136_5_1	26_2_1	22_5_1	345_5_31	546_2_1	220_5_1	814_4_123	815_2_292	2461_4_59	1024_0_22	713_5_104	265_5_1	129_4_1	57_5_95	2496_5_437	2145_5_35	294_03_9	924_0_15	2252_2_73	590_5_240	708_5_5	709_5_1	599_5_16	1123_5_290	315_2_31	192_5_36	270_2_1	272_2_261	116_5_193	84_5_2	1852_5_1	535_5_13	524_5_1	525_5_1	527_5_1	1019_2_1	7_5_1	916_5_99	308_5_1	301_5_40	304_5_158	305_03_1	1135_1_19	1933_5_52	606_3_38	107_4_1	518_2_1
214_5_282	1144_5_17	132_3_30	136_5_1	26_2_1	22_5_1	345_5_25	546_2_1	220_5_1	814_4_134	815_2_278	2461_4_53	1024_0_24	713_5_95	265_5_1	129_4_1	57_5_105	2496_5_460	2145_5_28	294_03_8	924_0_15	2252_2_63	590_5_235	708_5_11	709_5_1	599_5_15	1123_5_286	315_2_36	192_5_40	270_2_1	272_2_261	116_5_194	84_5_2	1852_5_1	535_5_10	524_5_1	525_5_1	527_5_1	1019_2_1	7_5_1	916_5_114	308_5_1	301_5_45	304_5_158	305_03_1	1135_1_26	1933_5_57	606_3_38	107_4_1	518_2_1
214_5_302	1144_5_21	132_3_28	136_5_1	26_2_1	22_5_1	345_5_35	546_2_1	220_5_1	814_4_132	815_2_271	2461_4_51	1024_0_28	713_5_112	265_5_1	129_4_1	57_5_82	2496_5_434	2145_5_40	294_03_7	924_0_19	2252_2_58	590_5_209	708_5_12	709_5_1	599_5_17	1123_5_268	315_2_34	192_5_36	270_2_1	272_2_256	116_5_188	1852_5_1	535_5_11	524_5_1	525_5_1	527_5_1	1019_2_1	7_5_1	916_5_93	308_5_1	301_5_43	304_5_164	305_03_1	1135_1_28	1933_5_50	606_3_42	107_4_1	518_2_1	643_2_76
214_5_287	1144_5_21	132_3_34	136_5_1	26_2_1	22_5_1	345_5_33	546_2_1	220_5_1	814_4_133	815_2_277	2461_4_57	1024_0_30	713_5_108	265_5_1	129_4_1	57_5_88	2496_5_435	2145_5_55	294_03_6	924_0_16	2252_2_61	590_5_220	708_5_11	709_5_1	599_5_9	1123_5_257	315_2_26	192_5_34	270_2_1	272_2_235	116_5_157	1852_5_1	535_5_13	524_5_1	525_5_1	527_5_1	1019_2_1	7_5_1	916_5_87	308_5_1	301_5_44	304_5_148	305_03_1	1135_1_23	1933_5_50	606_3_48	107_4_1	518_2_1	643_2_81
214_5_294	1144_5_21	132_3_38	136_5_1	26_2_1	22_5_1	345_5_36	546_2_1	220_5_1	814_4_128	815_2_266	2461_4_65	1024_0_30	713_5_99	265_5_1	129_4_1	57_5_101	2496_5_445	2145_5_44	294_03_7	924_0_10	2252_2_66	590_5_241	708_5_9	709_5_1	599_5_12	1123_5_269	315_2_28	192_5_31	270_2_1	272_2_216	116_5_152	1852_5_1	535_5_8	524_5_1	525_5_1	527_5_1	1019_2_1	7_5_1	916_5_88	308_5_1	301_5_51	304_5_140	305_03_1	1135_1_26	1933_5_54	107_4_1	518_2_1	643_2_76	432_5_166
214_5_280	1144_5_20	132_3_39	136_5_1	26_2_1	22_5_1	345_5_43	546_2_1	220_5_1	814_4_108	815_2_264	2461_4_63	1024_0_27	713_5_93	265_5_1	129_4_1	57_5_101	2496_5_449	2145_5_54	294_03_6	924_0_17	2252_2_61	590_5_209	708_5_12	709_5_1	599_5_7	1123_5_250	315_2_24	192_5_23	270_2_1	272_2_229	116_5_160	1852_5_1	535_5_11	524_5_1	525_5_1	527_5_1	1019_2_1	7_5_1	916_5_67	308_5_1	301_5_54	304_5_138	305_03_1	1135_1_23	1933_5_49	107_4_1	518_2_1	643_2_86	432_5_193
214_5_309	1144_5_21	132_3_37	136_5_1	26_2_1	22_5_1	345_5_49	546_2_1	220_5_1	814_4_97	815_2_269	2461_4_64	1024_0_27	713_5_96	265_5_1	129_4_1	57_5_96	2496_5_468	2145_5_65	294_03_5	924_0_13	2252_2_57	590_5_214	708_5_10	709_5_1	599_5_9	1123_5_240	315_2_21	192_5_25	270_2_1	272_2_229	116_5_165	1852_5_1	535_5_17	524_5_1	525_5_1	527_5_1	1019_2_1	7_5_1	916_5_73	308_5_1	301_5_40	304_5_124	305_03_1	1135_1_20	1933_5_40	107_4_1	518_2_1	643_2_104	432_5_188
214_5_308	1144_5_22	132_3_32	136_5_1	26_2_1	22_5_1	345_5_46	546_2_1	220_5_1	814_4_97	815_2_263	2461_4_64	1024_0_32	713_5_108	265_5_1	129_4_1	57_5_87	2496_5_461	2145_5_80	294_03_8	924_0_9	2252_2_60	590_5_191	708_5_12	709_5_1	599_5_2	1123_5_251	315_2_21	192_5_25	270_2_1	272_2_214	116_5_160	1852_5_1	535_5_11	524_5_1	525_5_1	527_5_1	1019_2_1	7_5_1	916_5_66	308_5_1	301_5_46	304_5_140	305_03_1	1135_1_16	1933_5_37	107_4_1	518_2_1	643_2_103	432_5_198
214_5_300	1144_5_21	132_3_33	136_5_1	26_2_1	22_5_1	345_5_52	546_2_1	220_5_1	814_4_102	815_2_281	2461_4_78	1024_0_41	713_5_92	265_5_1	129_4_1	57_5_88	2496_5_455	2145_5_77	294_03_9	924_0_8	2252_2_72	590_5_205	708_5_8	709_5_1	599_5_2	1123_5_275	315_2_16	192_5_10	270_2_1	272_2_189	116_5_162	1852_5_1	535_5_14	524_5_1	525_5_1	527_5_1	1019_2_1	7_5_1	916_5_74	308_5_1	301_5_37	304_5_151	305_03_1	1135_1_18	1933_5_35	107_4_1	518_2_1	643_2_97	432_5_184
214_5_293	1144_5_13	132_3_35	136_5_1	26_2_1	22_5_1	345_5_52	546_2_1	220_5_1	814_4_108	815_2_274	2461_4_84	1024_0_48	713_5_85	265_5_1	129_4_1	57_5_75	2496_5_468	2145_5_84	294_03_5	924_0_4	2252_2_76	590_5_209	708_5_6	709_5_1	599_5_4	1123_5_261	315_2_13	192_5_16	270_2_1	272_2_182	116_5_166	1852_5_1	535_5_12	524_5_1	525_5_1	527_5_1	1019_2_1	7_5_1	916_5_67	308_5_1	301_5_37	304_5_147	305_03_1	1135_1_18	1933_5_25	107_4_1	518_2_1	643_2_105	432_5_184
214_5_309	1144_5_9	132_3_39	136_5_1	26_2_1	22_5_1	345_5_55	546_2_1	220_5_1	814_4_116	815_2_278	2461_4_89	1024_0_52	713_5_93	265_5_1	129_4_1	57_5_67	2496_5_501	2145_5_92	294_03_3	924_0_6	2252_2_60	590_5_205	708_5_7	709_5_1	599_5_1	1123_5_265	315_2_11	192_5_19	270_2_1	272_2_164	116_5_176	1852_5_1	535_5_18	524_5_1	525_5_1	527_5_1	1019_2_1	7_5_1	916_5_61	308_5_1	301_5_45	304_5_133	305_03_1	1135_1_23	1933_5_20	107_4_1	518_2_1	643_2_97	432_5_156
214_5_310	1144_5_13	132_3_43	136_5_1	26_2_1	22_5_1	345_5_49	546_2_1	220_5_1	814_4_103	815_2_283	2461_4_104	1024_0_62	713_5_83	265_5_1	129_4_1	57_5_66	2496_5_484	2145_5_97	294_03_2	924_0_3	2252_2_65	590_5_208	708_5_8	709_5_1	599_5_1	1123_5_267	315_2_8	192_5_16	270_2_1	272_2_148	116_5_154	1852_5_1	535_5_21	524_5_1	525_5_1	527_5_1	1019_2_1	7_5_1	916_5_61	308_5_1	301_5_47	304_5_148	305_03_1	1135_1_23	1933_5_31	107_4_1	518_2_1	643_2_90	432_5_173
214_5_313	1144_5_16	132_3_42	136_5_1	26_2_1	22_5_1	345_5_49	546_2_1	220_5_1	814_4_96	815_2_280	2461_4_86	1024_0_57	713_5_90	265_5_1	129_4_1	57_5_60	2496_5_488	2145_5_72	294_03_2	924_0_5	2252_2_60	590_5_236	708_5_6	709_5_1	1123_5_285	315_2_10	192_5_9	270_2_1	272_2_142	116_5_151	1852_5_1	535_5_12	524_5_1	525_5_1	527_5_1	1019_2_1	7_5_1	916_5_63	308_5_1	301_5_43	304_5_160	305_03_1	1135_1_21	1933_5_21	107_4_1	518_2_1	643_2_87	432_5_196	516_5_18
214_5_312	1144_5_19	132_3_39	136_5_1	26_2_1	22_5_1	345_5_53	546_2_1	220_5_1	814_4_97	815_2_283	2461_4_84	1024_0_56	713_5_89	265_5_1	129_4_1	57_5_66	2496_5_516	2145_5_84	294_03_2	924_0_5	2252_2_66	590_5_241	708_5_9	709_5_1	1123_5_278	315_2_20	192_5_6	270_2_1	272_2_151	116_5_161	1852_5_1	535_5_16	524_5_1	525_5_1	527_5_1	1019_2_1	7_5_1	916_5_50	308_5_1	301_5_38	304_5_143	305_03_1	1135_1_22	1933_5_25	107_4_1	518_2_1	643_2_97	432_5_179	516_5_18
214_5_316	1144_5_16	132_3_34	136_5_1	26_2_1	22_5_1	345_5_61	546_2_1	220_5_1	814_4_91	815_2_281	2461_4_85	1024_0_65	713_5_89	265_5_1	129_4_1	57_5_68	2496_5_523	2145_5_86	294_03_4	924_0_5	2252_2_64	590_5_230	708_5_7	709_5_1	1123_5_275	315_2_15	192_5_4	270_2_1	272_2_150	116_5_160	1852_5_1	535_5_21	524_5_1	525_5_1	527_5_1	1019_2_1	7_5_1	916_5_44	308_5_1	301_5_28	304_5_125	305_03_1	1135_1_22	1933_5_21	107_4_1	518_2_1	643_2_110	432_5_169	516_5_28
214_5_297	1144_5_13	132_3_37	136_5_1	26_2_1	22_5_1	345_5_70	546_2_1	220_5_1	814_4_84	815_2_274	2461_4_90	1024_0_57	713_5_97	265_5_1	129_4_1	57_5_79	2496_5_507	2145_5_94	294_03_7	924_0_5	2252_2_48	590_5_236	708_5_6	709_5_1	1123_5_258	315_2_9	192_5_5	270_2_1	272_2_129	116_5_167	1852_5_1	535_5_15	524_5_1	525_5_1	527_5_1	1019_2_1	7_5_1	916_5_53	308_5_1	301_5_24	304_5_138	305_03_1	1135_1_19	1933_5_25	107_4_1	518_2_1	643_2_111	432_5_192	516_5_31
214_5_302	1144_5_10	132_3_31	136_5_1	26_2_1	22_5_1	345_5_78	546_2_1	220_5_1	814_4_90	815_2_269	2461_4_87	1024_0_59	713_5_89	265_5_1	129_4_1	57_5_77	2496_5_506	2145_5_92	294_03_6	924_0_3	2252_2_45	590_5_261	708_5_6	709_5_1	1123_5_281	315_2_7	192_5_4	270_2_1	272_2_135	116_5_151	1852_5_1	535_5_22	524_5_1	525_5_1	527_5_1	1019_2_1	7_5_1	916_5_64	308_5_1	301_5_25	304_5_132	305_03_1	1135_1_21	1933_5_26	107_4_1	518_2_1	643_2_91	432_5_202	516_5_32
214_5_316	1144_5_7	132_3_35	136_5_1	26_2_1	22_5_1	345_5_80	546_2_1	220_5_1	814_4_75	815_2_266	2461_4_83	1024_0_51	713_5_83	265_5_1	129_4_1	57_5_73	2496_5_534	2145_5_89	294_03_7	924_0_3	2252_2_36	590_5_256	708_5_3	709_5_1	1123_5_269	315_2_9	192_5_3	270_2_1	272_2_135	116_5_127	1852_5_1	535_5_29	524_5_1	525_5_1	527_5_1	1019_2_1	7_5_1	916_5_58	308_5_1	301_5_24	304_5_140	305_03_1	1135_1_21	1933_5_28	107_4_1	518_2_1	643_2_91	432_5_198	516_5_35
214_5_289	1144_5_6	132_3_37	136_5_1	26_2_1	22_5_1	345_5_82	546_2_1	220_5_1	814_4_78	815_2_275	2461_4_79	1024_0_53	713_5_88	265_5_1	129_4_1	57_5_75	2496_5_516	2145_5_97	294_03_4	924_0_2	2252_2_35	590_5_257	708_5_3	709_5_1	1123_5_275	315_2_13	192_5_4	270_2_1	272_2_141	116_5_114	1852_5_1	535_5_30	524_5_1	525_5_1	527_5_1	1019_2_1	7_5_1	916_5_49	308_5_1	301_5_9	304_5_128	305_03_1	1135_1_20	1933_5_26	107_4_1	518_2_1	643_2_111	432_5_204	516_5_43
214_5_258	1144_5_6	132_3_33	136_5_1	26_2_1	22_5_1	345_5_84	546_2_1	220_5_1	814_4_68	815_2_290	2461_4_84	1024_0_56	713_5_87	265_5_1	129_4_1	57_5_67	2496_5_514	2145_5_102	294_03_2	2252_2_47	590_5_263	708_5_4	709_5_1	1123_5_280	315_2_14	192_5_1	270_2_1	272_2_156	116_5_128	1852_5_1	535_5_29	524_5_1	525_5_1	527_5_1	1019_2_1	7_5_1	916_5_46	308_5_1	301_5_15	304_5_136	305_03_1	1135_1_15	1933_5_35	107_4_1	518_2_1	643_2_117	432_5_187	516_5_33	1227_5_222
214_5_255	1144_5_1	132_3_30	136_5_1	26_2_1	22_5_1	345_5_84	546_2_1	220_5_1	814_4_65	815_2_300	2461_4_94	1024_0_58	713_5_102	265_5_1	129_4_1	57_5_69	2496_5_541	2145_5_109	294_03_2	2252_2_48	590_5_275	708_5_5	709_5_1	1123_5_275	315_2_12	192_5_2	270_2_1	272_2_160	116_5_114	1852_5_1	535_5_30	524_5_1	525_5_1	527_5_1	1019_2_1	7_5_1	916_5_43	308_5_1	301_5_13	304_5_144	305_03_1	1135_1_18	1933_5_38	107_4_1	518_2_1	643_2_102	432_5_188	516_5_31	1227_5_212
214_5_254	1144_5_2	132_3_23	136_5_1	26_2_1	22_5_1	345_5_91	546_2_1	220_5_1	814_4_59	815_2_299	2461_4_95	1024_0_62	713_5_104	265_5_1	129_4_1	57_5_84	2496_5_530	2145_5_110	294_03_2	2252_2_48	590_5_273	708_5_7	709_5_1	1123_5_254	315_2_10	192_5_2	270_2_1	272_2_147	116_5_116	1852_5_1	535_5_39	524_5_1	525_5_1	527_5_1	1019_2_1	7_5_1	916_5_44	308_5_1	301_5_12	304_5_148	305_03_1	1135_1_16	1933_5_34	107_4_1	518_2_1	643_2_118	432_5_188	516_5_33	1227_5_217
214_5_276	132_3_24	136_5_1	26_2_1	22_5_1	345_5_84	546_2_1	220_5_1	814_4_66	815_2_273	2461_4_106	1024_0_67	713_5_91	265_5_1	129_4_1	57_5_80	2496_5_563	2145_5_112	294_03_1	2252_2_39	590_5_262	708_5_10	709_5_1	1123_5_269	315_2_6	270_2_1	272_2_166	116_5_122	1852_5_1	535_5_43	524_5_1	525_5_1	527_5_1	1019_2_1	7_5_1	916_5_37	301_5_9	304_5_157	305_03_1	1135_1_14	1933_5_40	107_4_1	518_2_1	643_2_121	432_5_202	516_5_31	1227_5_201	336_5_1	457_5_31	152_5_1
214_5_282	132_3_20	136_5_1	26_2_1	22_5_1	345_5_80	546_2_1	220_5_1	814_4_69	815_2_268	2461_4_95	1024_0_62	713_5_83	265_5_1	129_4_1	57_5_75	2496_5_564	2145_5_114	2252_2_35	590_5_264	708_5_15	709_5_1	1123_5_271	315_2_3	270_2_1	272_2_161	116_5_138	1852_5_1	535_5_43	524_5_1	525_5_1	527_5_1	1019_2_1	7_5_1	916_5_44	301_5_8	304_5_165	305_03_1	1135_1_11	1933_5_43	107_4_1	518_2_1	643_2_120	432_5_205	516_5_28	1227_5_199	336_5_1	457_5_43	152_5_1	174_5_1
1227_5_208	150_5_68	214_5_304	606_3_62	708_5_18	1208_5_77	590_5_258	525_5_1	888_5_88	686_2_6	315_2_9	457_5_40	270_2_1	132_3_28	272_2_156	116_5_129	136_5_1	129_4_1	722_5_157	236_2_6	174_5_1	643_2_107	657_4_17	2252_2_35	975_5_574	152_5_1	22_5_1	49_2_105	2209_2_19	1852_5_1	1215_5_19	2145_5_103	758_4_66	524_5_1	345_5_85	527_5_1	546_2_1	1019_2_1	7_5_1	325_5_69	353_2_139	2364_5_14	814_4_54	815_2_289	26_2_1	2587_2_11	1123_5_248	2461_4_99	868_5_795	713_5_88
1227_5_217	150_5_76	214_5_308	606_3_69	708_5_16	1208_5_79	590_5_251	525_5_1	888_5_85	686_2_6	315_2_9	457_5_39	270_2_1	132_3_19	272_2_159	116_5_105	136_5_1	129_4_1	722_5_163	236_2_6	174_5_1	643_2_108	657_4_18	2252_2_30	975_5_613	152_5_1	22_5_1	49_2_108	2209_2_12	1852_5_1	1215_5_13	2145_5_99	758_4_72	524_5_1	345_5_86	527_5_1	546_2_1	1019_2_1	7_5_1	325_5_70	353_2_130	2364_5_16	814_4_49	815_2_278	26_2_1	2587_2_6	1123_5_226	2461_4_98	868_5_815	713_5_83
1227_5_216	150_5_75	214_5_284	606_3_65	708_5_15	1208_5_73	590_5_249	525_5_1	888_5_95	686_2_3	315_2_5	457_5_33	270_2_1	132_3_26	272_2_152	116_5_122	136_5_1	129_4_1	722_5_161	236_2_6	174_5_1	643_2_107	657_4_25	2252_2_32	975_5_611	152_5_1	22_5_1	49_2_102	2209_2_12	1852_5_1	1215_5_13	2145_5_107	758_4_57	524_5_1	345_5_77	527_5_1	546_2_1	1019_2_1	7_5_1	325_5_67	353_2_145	2364_5_18	814_4_54	815_2_291	26_2_1	2587_2_2	1123_5_239	2461_4_84	868_5_791	713_5_82
1227_5_188	150_5_76	214_5_282	606_3_74	708_5_19	1208_5_74	590_5_262	525_5_1	888_5_96	686_2_4	315_2_5	457_5_28	270_2_1	132_3_16	272_2_174	116_5_113	136_5_1	129_4_1	722_5_155	236_2_6	174_5_1	643_2_99	657_4_24	2252_2_25	975_5_637	152_5_1	22_5_1	49_2_90	2209_2_15	1852_5_1	1215_5_15	2145_5_100	758_4_57	524_5_1	345_5_78	527_5_1	546_2_1	1019_2_1	7_5_1	325_5_46	353_2_132	2364_5_13	814_4_54	815_2_269	26_2_1	2587_2_2	1123_5_262	2461_4_74	868_5_816	713_5_64
1227_5_198	150_5_68	214_5_277	606_3_71	708_5_17	1208_5_85	590_5_262	525_5_1	888_5_100	686_2_2	315_2_1	457_5_26	270_2_1	132_3_17	272_2_186	116_5_102	136_5_1	129_4_1	722_5_153	236_2_8	174_5_1	643_2_86	657_4_15	2252_2_27	975_5_640	152_5_1	22_5_1	49_2_85	2209_2_10	1852_5_1	1215_5_14	2145_5_92	758_4_52	524_5_1	345_5_90	527_5_1	26_2_1	1019_2_1	7_5_1	325_5_40	353_2_134	2364_5_12	814_4_59	815_2_272	1123_5_266	2461_4_77	868_5_874	713_5_50	301_5_6	466_5_46
1227_5_194	150_5_70	214_5_254	606_3_65	708_5_11	1208_5_85	590_5_246	525_5_1	888_5_106	686_2_2	315_2_3	457_5_35	270_2_1	132_3_15	272_2_191	116_5_107	136_5_1	129_4_1	722_5_149	236_2_6	174_5_1	643_2_93	657_4_19	2252_2_22	975_5_633	152_5_1	22_5_1	49_2_96	2209_2_11	1852_5_1	1215_5_14	2145_5_100	758_4_64	524_5_1	345_5_93	527_5_1	26_2_1	1019_2_1	7_5_1	325_5_41	353_2_121	2364_5_17	814_4_62	815_2_273	1123_5_275	2461_4_67	868_5_905	713_5_36	301_5_7	466_5_40
1227_5_194	150_5_66	214_5_259	606_3_72	708_5_10	1208_5_93	590_5_251	525_5_1	888_5_110	315_2_3	457_5_34	270_2_1	132_3_16	272_2_182	116_5_94	136_5_1	129_4_1	722_5_147	236_2_12	174_5_1	643_2_101	657_4_17	2252_2_34	975_5_626	152_5_1	22_5_1	49_2_105	2209_2_7	1852_5_1	1215_5_17	2145_5_98	758_4_67	524_5_1	345_5_84	527_5_1	26_2_1	1019_2_1	7_5_1	325_5_44	353_2_108	2364_5_18	814_4_66	815_2_275	1123_5_307	2461_4_63	868_5_927	713_5_29	301_5_11	466_5_37	304_5_149
1227_5_196	150_5_72	214_5_260	606_3_74	708_5_5	1208_5_81	590_5_258	525_5_1	888_5_104	315_2_2	457_5_31	270_2_1	132_3_9	272_2_206	116_5_92	136_5_1	129_4_1	722_5_151	236_2_9	174_5_1	643_2_93	657_4_16	2252_2_30	975_5_644	152_5_1	22_5_1	49_2_109	2209_2_6	1852_5_1	1215_5_14	2145_5_91	758_4_65	524_5_1	345_5_92	527_5_1	26_2_1	1019_2_1	7_5_1	325_5_47	353_2_114	2364_5_12	814_4_65	815_2_265	1123_5_320	2461_4_68	868_5_940	713_5_27	301_5_12	466_5_32	304_5_131
1227_5_208	150_5_72	214_5_230	606_3_79	708_5_2	1208_5_69	590_5_253	525_5_1	888_5_110	315_2_2	457_5_33	270_2_1	132_3_9	272_2_215	116_5_91	136_5_1	129_4_1	722_5_170	236_2_2	174_5_1	643_2_94	657_4_19	2252_2_26	975_5_656	152_5_1	22_5_1	49_2_109	2209_2_4	1852_5_1	1215_5_13	2145_5_98	633_5_1	713_5_27	345_5_84	527_5_1	26_2_1	1019_2_1	7_5_1	325_5_35	353_2_106	2364_5_8	814_4_63	815_2_262	1123_5_286	2461_4_70	868_5_978	301_5_11	758_4_77	466_5_31	304_5_126
1227_5_222	150_5_61	214_5_228	606_3_79	708_5_3	1208_5_68	590_5_247	525_5_1	888_5_109	315_2_2	457_5_22	270_2_1	132_3_10	272_2_215	116_5_92	136_5_1	129_4_1	722_5_165	236_2_2	174_5_1	643_2_92	657_4_28	2252_2_16	975_5_669	152_5_1	22_5_1	49_2_115	2209_2_4	1852_5_1	1215_5_14	2145_5_99	633_5_1	713_5_24	345_5_88	527_5_1	26_2_1	1019_2_1	7_5_1	325_5_43	353_2_108	2364_5_11	814_4_75	815_2_282	1123_5_306	2461_4_81	868_5_909	301_5_10	758_4_86	466_5_31	304_5_131
1227_5_211	150_5_58	214_5_218	606_3_80	708_5_2	1208_5_74	590_5_275	525_5_1	888_5_107	315_2_3	457_5_19	270_2_1	132_3_11	272_2_236	116_5_86	136_5_1	129_4_1	722_5_152	236_2_1	174_5_1	643_2_73	657_4_24	2252_2_19	975_5_686	152_5_1	22_5_1	49_2_102	2209_2_7	1852_5_1	1215_5_14	2145_5_88	633_5_1	713_5_27	345_5_97	527_5_1	26_2_1	1019_2_1	7_5_1	325_5_52	353_2_93	2364_5_11	814_4_65	815_2_305	1123_5_272	2461_4_91	868_5_906	301_5_16	758_4_72	466_5_38	304_5_133
1227_5_213	150_5_56	214_5_200	606_3_70	708_5_2	1208_5_74	590_5_278	525_5_1	888_5_115	315_2_3	457_5_15	270_2_1	132_3_11	272_2_259	116_5_88	136_5_1	129_4_1	722_5_146	236_2_2	174_5_1	643_2_63	657_4_29	2252_2_27	975_5_691	152_5_1	22_5_1	49_2_84	2209_2_6	1852_5_1	1215_5_14	2145_5_96	633_5_1	713_5_26	345_5_93	527_5_1	26_2_1	1019_2_1	7_5_1	325_5_44	353_2_92	2364_5_11	814_4_56	815_2_302	1123_5_248	2461_4_95	868_5_926	301_5_13	758_4_76	466_5_43	304_5_123
1227_5_197	150_5_71	214_5_213	606_3_72	708_5_2	1208_5_79	590_5_272	525_5_1	888_5_120	315_2_3	457_5_15	270_2_1	132_3_9	272_2_244	116_5_85	136_5_1	129_4_1	722_5_157	236_2_3	174_5_1	643_2_69	657_4_25	2252_2_19	975_5_723	152_5_1	22_5_1	49_2_88	2209_2_7	1852_5_1	1215_5_15	2145_5_93	633_5_1	713_5_25	345_5_88	527_5_1	26_2_1	1019_2_1	7_5_1	325_5_39	353_2_104	2364_5_9	814_4_52	815_2_279	1123_5_237	2461_4_95	868_5_938	301_5_13	758_4_70	466_5_39	304_5_124
1227_5_195	150_5_68	214_5_228	606_3_73	708_5_2	1208_5_102	590_5_264	525_5_1	888_5_127	315_2_6	457_5_16	270_2_1	132_3_8	272_2_233	116_5_77	136_5_1	129_4_1	722_5_169	174_5_1	643_2_68	657_4_17	2252_2_22	975_5_728	152_5_1	22_5_1	49_2_94	2209_2_11	1852_5_1	1215_5_14	2145_5_93	633_5_1	713_5_30	345_5_89	527_5_1	26_2_1	1019_2_1	7_5_1	325_5_52	353_2_86	2364_5_8	814_4_58	815_2_266	1123_5_245	2461_4_91	868_5_937	301_5_17	758_4_80	466_5_41	304_5_107	778_5_1
1227_5_178	150_5_59	214_5_209	606_3_78	1208_5_96	590_5_276	525_5_1	888_5_129	315_2_12	457_5_17	270_2_1	132_3_7	272_2_229	116_5_85	136_5_1	129_4_1	722_5_172	174_5_1	643_2_68	657_4_24	2252_2_27	975_5_728	152_5_1	22_5_1	49_2_87	2209_2_12	1852_5_1	1215_5_14	2145_5_87	633_5_1	713_5_22	345_5_96	527_5_1	26_2_1	1019_2_1	7_5_1	325_5_57	353_2_81	2364_5_6	814_4_65	815_2_255	1123_5_256	2461_4_90	868_5_973	301_5_22	758_4_72	466_5_52	304_5_105	778_5_1	1135_1_24
1227_5_169	150_5_56	214_5_200	606_3_71	1208_5_101	590_5_281	525_5_1	888_5_134	315_2_10	457_5_24	270_2_1	132_3_7	272_2_244	116_5_80	136_5_1	129_4_1	722_5_171	174_5_1	643_2_64	657_4_22	2252_2_20	975_5_725	152_5_1	22_5_1	49_2_108	2209_2_12	1852_5_1	1215_5_11	2145_5_90	633_5_1	713_5_23	345_5_99	527_5_1	26_2_1	1019_2_1	7_5_1	325_5_48	353_2_84	2364_5_6	814_4_50	815_2_271	1123_5_275	2461_4_86	868_5_1011	301_5_19	758_4_75	466_5_43	304_5_107	778_5_1	1135_1_17
1227_5_183	150_5_50	214_5_205	606_3_74	1208_5_100	590_5_296	525_5_1	888_5_132	315_2_10	457_5_26	270_2_1	132_3_10	272_2_256	116_5_87	136_5_1	129_4_1	722_5_196	174_5_1	643_2_57	657_4_19	2252_2_16	975_5_681	152_5_1	22_5_1	49_2_101	2209_2_17	1852_5_1	1215_5_10	2145_5_92	633_5_1	713_5_25	345_5_102	527_5_1	26_2_1	1019_2_1	7_5_1	325_5_60	353_2_92	2364_5_7	814_4_45	815_2_248	1123_5_304	2461_4_103	868_5_1038	301_5_22	758_4_88	466_5_36	304_5_91	778_5_1	1135_1_23
1227_5_174	150_5_40	214_5_209	606_3_74	1208_5_101	590_5_304	525_5_1	888_5_135	315_2_11	457_5_23	270_2_1	132_3_6	272_2_272	116_5_73	136_5_1	129_4_1	722_5_193	174_5_1	643_2_55	657_4_21	2252_2_13	975_5_685	152_5_1	22_5_1	49_2_106	2209_2_14	1852_5_1	1215_5_6	2145_5_91	633_5_1	713_5_23	345_5_102	527_5_1	26_2_1	1019_2_1	7_5_1	325_5_67	353_2_89	2364_5_6	814_4_53	815_2_271	1123_5_294	2461_4_94	868_5_1035	301_5_18	758_4_88	466_5_39	304_5_82	778_5_1	1135_1_33
1227_5_148	150_5_38	214_5_228	606_3_72	1208_5_99	590_5_320	525_5_1	888_5_144	315_2_7	457_5_21	270_2_1	132_3_4	272_2_252	116_5_84	136_5_1	129_4_1	722_5_198	174_5_1	643_2_59	657_4_23	2252_2_18	975_5_682	152_5_1	22_5_1	49_2_97	2209_2_9	1852_5_1	1215_5_5	2145_5_91	633_5_1	713_5_15	345_5_102	527_5_1	26_2_1	1019_2_1	7_5_1	325_5_60	353_2_96	2364_5_7	814_4_50	815_2_252	1123_5_294	2461_4_87	868_5_1088	301_5_24	758_4_92	466_5_37	304_5_75	778_5_1	1135_1_25
1227_5_150	150_5_44	214_5_192	606_3_70	1208_5_85	590_5_348	525_5_1	888_5_144	315_2_8	457_5_20	270_2_1	132_3_6	272_2_252	116_5_81	136_5_1	129_4_1	722_5_171	174_5_1	643_2_73	657_4_21	2252_2_17	975_5_664	152_5_1	22_5_1	49_2_91	2209_2_4	1852_5_1	1215_5_4	2145_5_100	633_5_1	713_5_12	345_5_99	527_5_1	26_2_1	1019_2_1	7_5_1	325_5_53	353_2_100	2364_5_6	814_4_45	815_2_258	1123_5_308	2461_4_68	868_5_1155	301_5_13	758_4_93	466_5_50	304_5_73	778_5_1	1135_1_15
1227_5_159	150_5_46	214_5_208	606_3_67	1208_5_84	590_5_320	525_5_1	888_5_137	315_2_5	457_5_19	270_2_1	132_3_8	272_2_244	116_5_106	136_5_1	129_4_1	722_5_162	174_5_1	643_2_56	657_4_17	2252_2_17	975_5_637	152_5_1	22_5_1	49_2_95	2209_2_4	1852_5_1	1215_5_2	2145_5_93	633_5_1	713_5_11	345_5_100	527_5_1	26_2_1	1019_2_1	7_5_1	325_5_57	353_2_115	2364_5_7	814_4_51	815_2_264	1123_5_294	2461_4_77	868_5_1113	301_5_17	758_4_98	466_5_46	304_5_68	778_5_1	1135_1_18
1227_5_152	150_5_45	214_5_221	606_3_68	1208_5_69	590_5_328	189_03_1	888_5_129	315_2_5	457_5_10	270_2_1	132_3_7	272_2_236	116_5_88	136_5_1	129_4_1	722_5_175	174_5_1	643_2_56	657_4_19	2252_2_20	975_5_654	152_5_1	22_5_1	49_2_109	2209_2_4	1852_5_1	2145_5_91	633_5_1	713_5_11	345_5_88	527_5_1	26_2_1	1019_2_1	7_5_1	325_5_57	353_2_109	2364_5_7	814_4_44	815_2_283	1123_5_279	2461_4_77	868_5_1101	301_5_18	758_4_97	466_5_48	304_5_65	778_5_1	1135_1_18	305_03_1
1227_5_136	150_5_36	214_5_224	606_3_73	1208_5_73	590_5_329	189_03_1	888_5_120	457_5_8	270_2_1	132_3_9	272_2_218	116_5_97	136_5_1	129_4_1	722_5_178	174_5_1	643_2_65	657_4_25	2252_2_23	975_5_647	152_5_1	22_5_1	49_2_99	2209_2_3	1852_5_1	2145_5_82	633_5_1	713_5_11	345_5_83	527_5_1	26_2_1	1019_2_1	7_5_1	325_5_55	353_2_108	2364_5_7	814_4_43	815_2_269	1123_5_272	2461_4_76	868_5_1155	301_5_18	758_4_105	466_5_52	304_5_62	778_5_1	1135_1_16	305_03_1	154_5_1
1227_5_116	150_5_40	214_5_229	606_3_72	1208_5_83	590_5_347	189_03_1	888_5_120	457_5_10	270_2_1	132_3_10	272_2_228	116_5_82	136_5_1	129_4_1	722_5_180	174_5_1	643_2_69	657_4_30	2252_2_24	975_5_660	152_5_1	22_5_1	49_2_102	2209_2_1	1852_5_1	2145_5_79	633_5_1	713_5_10	345_5_83	527_5_1	26_2_1	1019_2_1	7_5_1	325_5_46	353_2_98	2364_5_7	814_4_40	815_2_261	1123_5_264	2461_4_76	868_5_1157	301_5_9	758_4_96	466_5_51	304_5_56	778_5_1	1135_1_16	305_03_1	154_5_1
1227_5_114	150_5_54	214_5_207	606_3_73	1208_5_89	590_5_312	189_03_1	888_5_116	457_5_11	270_2_1	132_3_10	272_2_230	116_5_88	136_5_1	129_4_1	722_5_187	174_5_1	643_2_79	657_4_25	2252_2_20	975_5_634	152_5_1	22_5_1	49_2_85	2209_2_1	1852_5_1	2145_5_63	633_5_1	713_5_5	345_5_106	527_5_1	26_2_1	1019_2_1	7_5_1	325_5_50	353_2_124	2364_5_2	814_4_41	815_2_294	1123_5_262	2461_4_69	868_5_1119	301_5_10	758_4_95	466_5_52	304_5_54	778_5_1	1135_1_16	305_03_1	154_5_1
1227_5_130	150_5_54	214_5_186	606_3_71	1208_5_92	590_5_305	189_03_1	888_5_109	457_5_8	270_2_1	132_3_10	272_2_232	116_5_81	152_5_1	129_4_1	722_5_193	174_5_1	643_2_73	657_4_23	2252_2_20	975_5_649	22_5_1	49_2_80	2209_2_2	1852_5_1	2145_5_55	633_5_1	713_5_3	345_5_108	527_5_1	26_2_1	1019_2_1	7_5_1	325_5_35	353_2_127	2364_5_1	814_4_38	815_2_305	1123_5_252	2461_4_62	868_5_1169	301_5_4	758_4_100	466_5_57	304_5_50	778_5_1	1135_1_12	305_03_1	154_5_1	476_03_36
1227_5_127	150_5_42	214_5_200	606_3_73	1208_5_89	590_5_326	189_03_1	888_5_121	457_5_5	270_2_1	132_3_12	272_2_245	116_5_67	152_5_1	129_4_1	722_5_181	174_5_1	643_2_60	657_4_19	2252_2_21	975_5_648	22_5_1	49_2_93	2209_2_2	1852_5_1	2145_5_61	633_5_1	713_5_1	345_5_93	527_5_1	26_2_1	1019_2_1	7_5_1	325_5_32	353_2_114	2364_5_2	814_4_37	815_2_290	1123_5_247	2461_4_65	868_5_1181	301_5_3	758_4_76	466_5_48	304_5_52	778_5_1	1135_1_7	305_03_1	154_5_1	476_03_24
1227_5_145	150_5_46	214_5_185	606_3_72	1208_5_86	590_5_344	189_03_1	888_5_116	457_5_5	270_2_1	132_3_12	272_2_225	116_5_58	152_5_1	129_4_1	722_5_179	174_5_1	643_2_55	657_4_16	2252_2_24	975_5_636	22_5_1	49_2_97	2209_2_2	1852_5_1	2145_5_55	633_5_1	713_5_1	345_5_100	527_5_1	26_2_1	1019_2_1	7_5_1	325_5_32	353_2_102	2364_5_3	814_4_35	815_2_300	1123_5_271	2461_4_55	868_5_1196	301_5_2	758_4_68	466_5_48	304_5_48	778_5_1	1135_1_9	305_03_1	154_5_1	476_03_23
1227_5_150	150_5_38	214_5_210	606_3_71	1208_5_74	590_5_344	189_03_1	888_5_108	457_5_5	270_2_1	132_3_13	272_2_242	116_5_58	152_5_1	129_4_1	722_5_154	174_5_1	643_2_59	657_4_17	2252_2_13	975_5_632	22_5_1	49_2_92	2209_2_1	1852_5_1	2145_5_50	633_5_1	713_5_1	345_5_104	527_5_1	26_2_1	1019_2_1	7_5_1	325_5_26	353_2_99	2364_5_5	814_4_41	815_2_305	1123_5_275	2461_4_61	868_5_1193	301_5_1	758_4_61	466_5_51	304_5_51	778_5_1	1135_1_7	305_03_1	154_5_1	476_03_24
1227_5_144	150_5_32	214_5_227	606_3_69	1208_5_81	590_5_307	189_03_1	888_5_109	457_5_3	132_3_13	272_2_273	116_5_73	129_4_1	722_5_153	174_5_1	152_5_1	657_4_23	2252_2_13	975_5_625	22_5_1	49_2_78	643_2_57	1852_5_1	2145_5_61	633_5_1	713_5_1	345_5_108	527_5_1	1019_2_1	7_5_1	325_5_24	353_2_96	2364_5_6	814_4_41	815_2_293	1123_5_274	2461_4_59	868_5_1179	301_5_1	758_4_72	466_5_46	304_5_54	778_5_1	1135_1_7	305_03_1	154_5_1	476_03_27	93_4_1	95_3_15	107_4_1
1227_5_136	150_5_26	214_5_216	606_3_66	1208_5_85	590_5_284	189_03_1	888_5_97	457_5_5	132_3_12	272_2_299	116_5_82	129_4_1	722_5_154	174_5_1	152_5_1	657_4_11	2252_2_19	975_5_636	22_5_1	49_2_78	643_2_47	1852_5_1	2145_5_70	633_5_1	345_5_115	527_5_1	1019_2_1	7_5_1	325_5_17	353_2_78	2364_5_5	814_4_43	815_2_263	1123_5_254	2461_4_56	868_5_1214	301_5_2	758_4_73	466_5_30	304_5_49	778_5_1	1135_1_11	305_03_1	154_5_1	476_03_24	93_4_1	95_3_15	107_4_1	163_5_1
1227_5_145	150_5_27	214_5_209	606_3_62	1208_5_101	590_5_289	189_03_1	888_5_97	457_5_6	132_3_17	272_2_323	116_5_93	129_4_1	722_5_160	174_5_1	152_5_1	657_4_6	2252_2_17	975_5_664	22_5_1	49_2_72	643_2_45	1852_5_1	2145_5_68	633_5_1	345_5_109	527_5_1	1019_2_1	7_5_1	325_5_16	353_2_69	2364_5_4	814_4_40	815_2_264	1123_5_247	2461_4_50	868_5_1150	758_4_74	466_5_26	304_5_52	778_5_1	1135_1_11	305_03_1	154_5_1	476_03_23	93_4_1	95_3_12	107_4_1	163_5_1	11_4_1
1227_5_131	150_5_29	214_5_203	606_3_63	1208_5_103	590_5_295	189_03_1	888_5_96	457_5_4	132_3_15	272_2_303	116_5_110	129_4_1	722_5_170	174_5_1	152_5_1	657_4_6	2252_2_18	975_5_654	22_5_1	49_2_67	643_2_51	1852_5_1	2145_5_60	633_5_1	345_5_108	527_5_1	1019_2_1	7_5_1	325_5_9	353_2_67	2364_5_3	814_4_36	815_2_269	1123_5_253	2461_4_43	868_5_1218	758_4_67	466_5_27	304_5_55	778_5_1	1135_1_12	305_03_1	154_5_1	476_03_15	93_4_1	95_3_6	107_4_1	163_5_1	11_4_1
1227_5_134	150_5_29	214_5_178	606_3_66	1208_5_119	590_5_281	189_03_1	888_5_99	457_5_2	132_3_17	272_2_311	116_5_93	129_4_1	722_5_163	174_5_1	152_5_1	657_4_8	2252_2_17	975_5_683	22_5_1	49_2_58	643_2_44	1852_5_1	2145_5_56	633_5_1	345_5_111	527_5_1	1019_2_1	7_5_1	325_5_11	353_2_63	2364_5_3	814_4_35	815_2_261	1123_5_272	2461_4_33	868_5_1248	758_4_67	466_5_20	304_5_47	778_5_1	1135_1_9	305_03_1	154_5_1	476_03_17	93_4_1	95_3_4	107_4_1	163_5_1	11_4_1
1227_5_112	150_5_22	214_5_169	606_3_60	1208_5_118	590_5_270	189_03_1	888_5_101	457_5_3	132_3_18	272_2_324	116_5_91	129_4_1	722_5_147	174_5_1	152_5_1	657_4_8	2252_2_12	975_5_679	22_5_1	49_2_60	643_2_51	1852_5_1	2145_5_59	633_5_1	345_5_109	527_5_1	1019_2_1	7_5_1	325_5_14	353_2_64	2364_5_5	814_4_36	815_2_273	1123_5_269	2461_4_33	868_5_1242	758_4_53	466_5_24	304_5_55	778_5_1	1135_1_9	305_03_1	154_5_1	476_03_20	93_4_1	95_3_7	107_4_1	163_5_1	11_4_1
1227_5_93	150_5_27	214_5_134	606_3_62	1208_5_124	590_5_278	189_03_1	888_5_88	457_5_2	132_3_16	272_2_339	116_5_80	129_4_1	722_5_148	174_5_1	152_5_1	657_4_5	2252_2_11	975_5_699	22_5_1	49_2_49	643_2_61	1852_5_1	2145_5_51	633_5_1	345_5_87	527_5_1	1019_2_1	7_5_1	325_5_10	353_2_60	2364_5_3	814_4_30	815_2_274	1123_5_267	2461_4_28	868_5_1244	758_4_55	466_5_27	304_5_58	778_5_1	1135_1_5	305_03_1	154_5_1	476_03_20	93_4_1	95_3_7	107_4_1	163_5_1	11_4_1
1227_5_76	150_5_35	214_5_125	606_3_62	1208_5_147	590_5_288	189_03_1	888_5_93	457_5_1	132_3_17	272_2_352	116_5_85	129_4_1	722_5_151	174_5_1	152_5_1	657_4_3	2252_2_14	975_5_700	22_5_1	49_2_39	643_2_55	1852_5_1	2145_5_56	633_5_1	345_5_85	527_5_1	1019_2_1	7_5_1	325_5_10	353_2_44	2364_5_4	814_4_23	815_2_282	1123_5_254	2461_4_24	868_5_1258	758_4_57	466_5_27	304_5_64	778_5_1	1135_1_8	305_03_1	154_5_1	476_03_21	93_4_1	95_3_4	107_4_1	163_5_1	11_4_1
1227_5_83	150_5_37	214_5_148	606_3_58	1208_5_128	590_5_284	189_03_1	888_5_74	457_5_1	132_3_19	272_2_335	116_5_79	129_4_1	722_5_154	174_5_1	152_5_1	657_4_3	2252_2_13	975_5_681	22_5_1	49_2_40	643_2_61	1852_5_1	2145_5_61	633_5_1	345_5_83	527_5_1	1019_2_1	7_5_1	325_5_6	353_2_44	2364_5_5	814_4_16	815_2_288	1123_5_275	2461_4_28	868_5_1253	758_4_64	466_5_26	304_5_68	778_5_1	1135_1_5	305_03_1	154_5_1	476_03_21	93_4_1	95_3_4	107_4_1	163_5_1	11_4_1
1227_5_87	150_5_45	214_5_139	606_3_55	1208_5_135	590_5_270	189_03_1	888_5_70	457_5_1	132_3_18	272_2_328	116_5_65	129_4_1	722_5_129	174_5_1	152_5_1	657_4_6	2252_2_11	975_5_687	22_5_1	49_2_42	643_2_65	1852_5_1	2145_5_72	633_5_1	345_5_84	527_5_1	1019_2_1	7_5_1	325_5_8	353_2_41	2364_5_6	814_4_16	815_2_291	1123_5_281	2461_4_29	868_5_1266	758_4_61	466_5_19	304_5_53	778_5_1	1135_1_3	305_03_1	154_5_1	476_03_25	93_4_1	95_3_2	107_4_1	163_5_1	11_4_1
1227_5_105	150_5_37	214_5_138	606_3_50	1208_5_121	590_5_249	189_03_1	888_5_66	457_5_3	132_3_17	272_2_357	116_5_65	129_4_1	722_5_135	174_5_1	152_5_1	657_4_4	2252_2_12	975_5_682	22_5_1	49_2_43	643_2_76	1852_5_1	2145_5_69	633_5_1	345_5_85	527_5_1	1019_2_1	7_5_1	325_5_10	353_2_33	2364_5_3	814_4_18	815_2_271	1123_5_277	2461_4_33	868_5_1240	758_4_67	466_5_20	304_5_46	778_5_1	1135_1_6	305_03_1	154_5_1	476_03_22	93_4_1	95_3_2	107_4_1	163_5_1	11_4_1
1227_5_110	150_5_46	214_5_134	606_3_50	1208_5_126	590_5_243	189_03_1	888_5_69	457_5_4	132_3_16	272_2_358	116_5_71	129_4_1	722_5_142	174_5_1	152_5_1	657_4_3	2252_2_17	975_5_698	22_5_1	49_2_44	643_2_84	1852_5_1	2145_5_80	633_5_1	345_5_92	527_5_1	1019_2_1	7_5_1	325_5_7	353_2_34	2364_5_4	814_4_17	815_2_269	1123_5_294	2461_4_33	868_5_1239	758_4_78	466_5_18	304_5_52	778_5_1	1135_1_8	305_03_1	154_5_1	476_03_21	93_4_1	95_3_4	107_4_1	163_5_1	11_4_1
1227_5_112	150_5_45	214_5_154	606_3_53	1208_5_125	590_5_246	189_03_1	888_5_70	457_5_3	132_3_18	272_2_355	116_5_73	129_4_1	722_5_140	174_5_1	152_5_1	657_4_3	2252_2_15	975_5_666	22_5_1	49_2_40	643_2_71	1852_5_1	2145_5_79	633_5_1	345_5_86	527_5_1	1019_2_1	7_5_1	325_5_7	353_2_37	2364_5_7	814_4_22	815_2_292	1123_5_281	2461_4_29	868_5_1246	758_4_84	466_5_18	304_5_45	778_5_1	1135_1_8	305_03_1	154_5_1	476_03_24	93_4_1	95_3_4	107_4_1	163_5_1	11_4_1
1227_5_109	150_5_46	214_5_153	606_3_53	1208_5_126	590_5_250	189_03_1	888_5_62	457_5_3	132_3_26	272_2_356	116_5_68	722_5_132	174_5_1	152_5_1	476_03_28	2252_2_18	975_5_669	22_5_1	49_2_27	643_2_60	1852_5_1	2145_5_81	633_5_1	345_5_99	527_5_1	1019_2_1	7_5_1	325_5_7	353_2_50	2364_5_5	814_4_20	815_2_293	1123_5_283	2461_4_21	868_5_1224	758_4_86	466_5_17	304_5_40	778_5_1	1135_1_9	305_03_1	154_5_1	129_4_1	93_4_1	95_3_5	107_4_1	163_5_1	1024_0_63	220_5_1
1227_5_102	150_5_45	214_5_151	606_3_61	1208_5_145	590_5_242	189_03_1	888_5_67	457_5_3	132_3_20	272_2_401	116_5_60	722_5_130	174_5_1	152_5_1	476_03_29	2252_2_19	975_5_696	22_5_1	49_2_23	643_2_62	1852_5_1	2145_5_90	633_5_1	345_5_94	527_5_1	1019_2_1	7_5_1	325_5_9	353_2_43	2364_5_1	814_4_18	815_2_281	1123_5_260	2461_4_19	868_5_1223	758_4_92	466_5_10	304_5_36	778_5_1	1135_1_9	305_03_1	154_5_1	129_4_1	93_4_1	95_3_5	107_4_1	163_5_1	1024_0_62	220_5_1
1227_5_91	150_5_44	214_5_130	606_3_59	1208_5_136	590_5_235	189_03_1	888_5_55	457_5_4	132_3_17	272_2_386	116_5_61	722_5_120	174_5_1	152_5_1	476_03_24	2252_2_23	975_5_683	22_5_1	49_2_17	643_2_51	1852_5_1	2145_5_83	633_5_1	345_5_102	527_5_1	1019_2_1	7_5_1	325_5_16	353_2_40	2364_5_3	814_4_25	815_2_282	1123_5_283	2461_4_35	868_5_1210	758_4_103	466_5_15	304_5_41	778_5_1	1135_1_4	305_03_1	154_5_1	129_4_1	93_4_1	95_3_2	107_4_1	163_5_1	1024_0_57	220_5_1
1227_5_84	150_5_46	214_5_111	606_3_51	1208_5_151	590_5_255	189_03_1	888_5_47	457_5_2	132_3_21	272_2_369	116_5_46	722_5_124	174_5_1	152_5_1	476_03_20	2252_2_25	975_5_679	22_5_1	49_2_25	643_2_42	1852_5_1	2145_5_78	633_5_1	345_5_100	527_5_1	1019_2_1	7_5_1	325_5_16	353_2_48	2364_5_3	814_4_23	815_2_281	1123_5_306	2461_4_35	868_5_1230	758_4_97	466_5_16	304_5_45	778_5_1	1135_1_5	305_03_1	154_5_1	129_4_1	93_4_1	95_3_4	107_4_1	163_5_1	1024_0_58	220_5_1
1227_5_75	150_5_39	214_5_112	606_3_56	1208_5_152	590_5_274	189_03_1	888_5_52	457_5_4	132_3_27	272_2_394	116_5_52	722_5_128	174_5_1	152_5_1	476_03_13	2252_2_30	975_5_662	22_5_1	49_2_18	643_2_41	1852_5_1	2145_5_74	633_5_1	345_5_91	527_5_1	1019_2_1	7_5_1	325_5_20	353_2_50	2364_5_2	814_4_14	815_2_283	1123_5_301	2461_4_33	868_5_1234	758_4_73	466_5_11	304_5_34	778_5_1	1135_1_10	305_03_1	154_5_1	129_4_1	93_4_1	95_3_4	107_4_1	163_5_1	1024_0_53	220_5_1
1227_5_74	150_5_44	214_5_95	606_3_58	1208_5_158	590_5_284	189_03_1	888_5_58	457_5_3	132_3_30	272_2_379	116_5_54	722_5_123	174_5_1	152_5_1	476_03_8	2252_2_31	975_5_672	22_5_1	49_2_19	643_2_47	1852_5_1	2145_5_64	633_5_1	345_5_89	527_5_1	1019_2_1	7_5_1	325_5_14	353_2_47	2364_5_4	814_4_14	815_2_303	1123_5_290	2461_4_31	868_5_1235	758_4_61	466_5_19	304_5_29	778_5_1	1135_1_4	305_03_1	154_5_1	129_4_1	93_4_1	95_3_3	107_4_1	163_5_1	1024_0_57	220_5_1
1227_5_65	150_5_52	214_5_73	606_3_54	1208_5_158	590_5_279	189_03_1	888_5_50	457_5_4	132_3_33	272_2_348	116_5_52	722_5_122	174_5_1	152_5_1	476_03_9	2252_2_32	975_5_699	22_5_1	49_2_26	643_2_37	1852_5_1	2145_5_64	633_5_1	345_5_79	527_5_1	1019_2_1	7_5_1	325_5_15	353_2_61	2364_5_3	814_4_13	815_2_309	1123_5_283	2461_4_34	868_5_1261	758_4_55	466_5_19	304_5_40	778_5_1	1135_1_6	305_03_1	154_5_1	129_4_1	93_4_1	95_3_3	107_4_1	163_5_1	1024_0_65	220_5_1
1227_5_79	150_5_59	214_5_82	606_3_58	1208_5_140	590_5_274	189_03_1	888_5_56	457_5_6	132_3_35	272_2_349	116_5_39	722_5_112	174_5_1	152_5_1	476_03_9	2252_2_24	975_5_707	22_5_1	49_2_27	643_2_39	1852_5_1	2145_5_69	633_5_1	345_5_85	527_5_1	1019_2_1	7_5_1	325_5_15	353_2_65	2364_5_4	814_4_9	815_2_290	1123_5_254	2461_4_20	868_5_1237	758_4_53	466_5_15	304_5_42	778_5_1	1135_1_12	305_03_1	154_5_1	129_4_1	93_4_1	95_3_5	107_4_1	163_5_1	1024_0_58	220_5_1
1227_5_72	150_5_65	214_5_89	606_3_59	1208_5_157	590_5_300	189_03_1	888_5_54	457_5_9	132_3_41	272_2_331	116_5_27	722_5_117	174_5_1	152_5_1	476_03_11	2252_2_17	975_5_696	22_5_1	49_2_18	643_2_36	1852_5_1	2145_5_67	633_5_1	345_5_81	527_5_1	1019_2_1	7_5_1	325_5_16	353_2_55	2364_5_2	814_4_9	815_2_319	1123_5_249	2461_4_18	868_5_1196	758_4_42	466_5_17	304_5_28	778_5_1	1135_1_18	305_03_1	154_5_1	129_4_1	93_4_1	95_3_8	107_4_1	163_5_1	1024_0_50	220_5_1
1227_5_63	150_5_57	214_5_89	606_3_57	1208_5_154	590_5_322	189_03_1	888_5_54	457_5_10	132_3_38	272_2_333	116_5_35	722_5_104	174_5_1	152_5_1	476_03_14	2252_2_15	975_5_711	22_5_1	49_2_26	643_2_44	1852_5_1	2145_5_65	633_5_1	345_5_65	527_5_1	1019_2_1	7_5_1	325_5_16	353_2_53	2364_5_1	814_4_11	815_2_316	1123_5_254	2461_4_13	868_5_1242	758_4_42	466_5_15	304_5_26	778_5_1	1135_1_11	305_03_1	154_5_1	129_4_1	93_4_1	95_3_7	107_4_1	163_5_1	1024_0_55	220_5_1
1227_5_70	150_5_52	214_5_76	606_3_55	1208_5_155	590_5_333	888_5_61	457_5_10	132_3_35	272_2_345	116_5_40	722_5_106	174_5_1	152_5_1	476_03_15	2252_2_17	975_5_725	22_5_1	49_2_27	643_2_45	1852_5_1	2145_5_78	345_5_65	527_5_1	1019_2_1	7_5_1	325_5_16	353_2_52	916_5_3	814_4_15	815_2_321	1123_5_266	2461_4_14	868_5_1209	758_4_44	466_5_13	304_5_28	778_5_1	1135_1_8	305_03_1	129_4_1	93_4_1	95_3_6	107_4_1	163_5_1	1024_0_52	220_5_1	189_03_1	960_5_155	1189_2_71
1227_5_85	150_5_51	214_5_97	606_3_52	1208_5_133	590_5_348	888_5_77	457_5_15	132_3_38	272_2_338	116_5_38	722_5_103	174_5_1	152_5_1	476_03_13	2252_2_18	975_5_737	22_5_1	49_2_16	643_2_48	1852_5_1	2145_5_72	345_5_83	527_5_1	1019_2_1	7_5_1	325_5_12	353_2_68	916_5_5	814_4_9	815_2_293	1123_5_258	2461_4_13	868_5_1200	758_4_39	466_5_12	304_5_31	778_5_1	1135_1_5	305_03_1	129_4_1	93_4_1	95_3_7	107_4_1	163_5_1	1024_0_54	220_5_1	189_03_1	960_5_134	1189_2_78
1227_5_79	150_5_47	214_5_83	606_3_53	1208_5_137	590_5_332	888_5_60	457_5_17	132_3_31	272_2_347	116_5_37	722_5_93	174_5_1	152_5_1	476_03_15	2252_2_24	975_5_748	22_5_1	49_2_15	643_2_42	1852_5_1	2145_5_88	345_5_75	527_5_1	1019_2_1	7_5_1	325_5_17	353_2_53	916_5_1	814_4_8	815_2_286	1123_5_278	2461_4_9	868_5_1202	758_4_33	466_5_12	304_5_33	778_5_1	1135_1_7	305_03_1	129_4_1	93_4_1	95_3_6	107_4_1	163_5_1	1024_0_54	220_5_1	189_03_1	960_5_153	1189_2_93
1227_5_96	150_5_45	214_5_72	606_3_59	1208_5_149	590_5_308	888_5_65	457_5_17	132_3_28	272_2_339	116_5_47	722_5_90	174_5_1	152_5_1	476_03_16	2252_2_25	975_5_743	22_5_1	49_2_12	643_2_40	1852_5_1	2145_5_61	345_5_99	527_5_1	1019_2_1	7_5_1	325_5_21	353_2_58	916_5_1	814_4_4	815_2_289	1123_5_275	2461_4_9	868_5_1220	758_4_35	466_5_17	304_5_21	778_5_1	1135_1_3	305_03_1	129_4_1	93_4_1	95_3_6	107_4_1	163_5_1	1024_0_55	220_5_1	189_03_1	960_5_144	1189_2_89
1227_5_121	150_5_51	214_5_64	606_3_57	1208_5_160	590_5_293	888_5_71	457_5_16	132_3_30	272_2_362	116_5_54	722_5_96	174_5_1	152_5_1	476_03_9	2252_2_24	975_5_710	22_5_1	49_2_12	643_2_36	1852_5_1	2145_5_63	345_5_98	527_5_1	1019_2_1	7_5_1	325_5_27	353_2_46	916_5_1	814_4_2	815_2_292	1123_5_287	2461_4_7	868_5_1265	758_4_31	466_5_14	304_5_24	778_5_1	1135_1_2	305_03_1	129_4_1	93_4_1	95_3_6	107_4_1	163_5_1	1024_0_54	220_5_1	189_03_1	960_5_147	1189_2_91
1227_5_130	150_5_56	214_5_67	606_3_55	1208_5_158	590_5_287	888_5_76	457_5_12	132_3_26	272_2_346	116_5_61	722_5_108	174_5_1	152_5_1	476_03_10	2252_2_25	975_5_739	22_5_1	49_2_11	643_2_34	1852_5_1	2145_5_66	345_5_90	527_5_1	1019_2_1	7_5_1	325_5_25	353_2_47	916_5_1	815_2_273	1123_5_295	2461_4_9	868_5_1296	758_4_29	466_5_12	304_5_21	778_5_1	1135_1_2	305_03_1	93_4_1	95_3_4	107_4_1	163_5_1	1024_0_62	220_5_1	189_03_1	960_5_127	1189_2_68	57_5_93	1185_5_273
1227_5_133	150_5_53	214_5_79	606_3_62	1208_5_157	590_5_296	888_5_80	457_5_13	132_3_22	272_2_355	116_5_53	722_5_109	174_5_1	152_5_1	476_03_10	2252_2_17	975_5_757	22_5_1	49_2_10	643_2_25	1852_5_1	2145_5_66	345_5_91	527_5_1	1019_2_1	7_5_1	325_5_22	353_2_40	220_5_1	815_2_263	1123_5_285	2461_4_9	868_5_1299	758_4_27	466_5_8	304_5_11	778_5_1	305_03_1	93_4_1	95_3_4	107_4_1	163_5_1	1024_0_58	189_03_1	960_5_139	1189_2_78	57_5_91	1185_5_283	864_3_37	2496_5_879
1227_5_129	150_5_55	214_5_65	606_3_66	1208_5_166	590_5_284	888_5_81	457_5_13	132_3_18	272_2_368	116_5_57	722_5_100	174_5_1	152_5_1	476_03_7	2252_2_10	975_5_778	22_5_1	49_2_12	643_2_28	1852_5_1	2145_5_71	345_5_79	527_5_1	1019_2_1	7_5_1	325_5_17	353_2_38	220_5_1	815_2_263	1123_5_277	2461_4_13	868_5_1326	758_4_25	466_5_5	304_5_4	778_5_1	305_03_1	93_4_1	95_3_6	107_4_1	163_5_1	1024_0_56	189_03_1	960_5_143	1189_2_72	57_5_88	1185_5_293	864_3_30	2496_5_890
1227_5_129	150_5_54	214_5_48	606_3_70	1208_5_194	590_5_267	888_5_74	457_5_6	132_3_21	272_2_386	116_5_49	722_5_113	174_5_1	152_5_1	476_03_10	2252_2_6	975_5_787	22_5_1	49_2_19	643_2_34	1852_5_1	2145_5_81	345_5_68	527_5_1	1019_2_1	7_5_1	325_5_17	353_2_42	220_5_1	815_2_246	1123_5_309	2461_4_11	868_5_1311	758_4_30	466_5_5	304_5_1	778_5_1	305_03_1	93_4_1	95_3_4	107_4_1	163_5_1	1024_0_59	189_03_1	960_5_141	1189_2_72	57_5_83	1185_5_306	864_3_26	2496_5_846
1227_5_116	150_5_46	214_5_58	606_3_69	1208_5_183	590_5_279	888_5_81	457_5_4	132_3_21	272_2_387	116_5_34	722_5_111	174_5_1	152_5_1	476_03_11	2252_2_5	975_5_794	22_5_1	49_2_24	643_2_35	1852_5_1	2145_5_80	345_5_55	527_5_1	1019_2_1	7_5_1	325_5_21	353_2_59	220_5_1	815_2_242	1123_5_331	2461_4_13	868_5_1344	758_4_35	466_5_4	778_5_1	305_03_1	93_4_1	95_3_5	107_4_1	163_5_1	1024_0_54	189_03_1	960_5_154	1189_2_74	57_5_76	1185_5_325	864_3_26	2496_5_818	709_5_1
1227_5_119	150_5_48	214_5_64	606_3_69	1208_5_161	590_5_282	888_5_79	457_5_4	132_3_16	272_2_395	116_5_38	722_5_109	174_5_1	152_5_1	476_03_10	2252_2_7	975_5_769	22_5_1	49_2_28	643_2_43	1852_5_1	2145_5_74	345_5_56	527_5_1	1019_2_1	7_5_1	325_5_15	353_2_60	220_5_1	815_2_247	1123_5_319	2461_4_13	868_5_1328	758_4_29	466_5_4	778_5_1	305_03_1	93_4_1	95_3_5	107_4_1	163_5_1	1024_0_52	189_03_1	960_5_143	1189_2_70	57_5_67	1185_5_359	864_3_20	2496_5_837	709_5_1
1227_5_110	150_5_44	214_5_62	606_3_71	1208_5_178	590_5_262	888_5_74	457_5_4	132_3_22	272_2_405	116_5_40	722_5_114	174_5_1	152_5_1	476_03_11	2252_2_7	975_5_748	22_5_1	49_2_32	643_2_43	1852_5_1	2145_5_68	345_5_54	527_5_1	1019_2_1	7_5_1	325_5_16	353_2_76	220_5_1	815_2_228	1123_5_309	2461_4_14	868_5_1331	758_4_37	466_5_4	778_5_1	305_03_1	93_4_1	95_3_7	107_4_1	163_5_1	1024_0_40	189_03_1	960_5_143	1189_2_72	57_5_63	1185_5_347	864_3_19	2496_5_859	709_5_1
1227_5_111	150_5_41	214_5_40	606_3_74	1208_5_175	590_5_250	888_5_75	457_5_4	132_3_28	272_2_417	116_5_49	722_5_103	174_5_1	152_5_1	476_03_12	2252_2_7	975_5_744	22_5_1	49_2_27	643_2_36	1852_5_1	2145_5_88	345_5_50	527_5_1	1019_2_1	7_5_1	325_5_15	353_2_85	220_5_1	815_2_226	1123_5_319	2461_4_13	868_5_1290	758_4_42	466_5_4	778_5_1	305_03_1	93_4_1	95_3_6	107_4_1	163_5_1	1024_0_45	189_03_1	960_5_156	1189_2_69	57_5_70	1185_5_334	864_3_17	2496_5_859	709_5_1
1227_5_100	150_5_40	214_5_32	606_3_69	1208_5_180	590_5_223	888_5_70	457_5_6	132_3_28	272_2_403	116_5_47	722_5_121	174_5_1	152_5_1	476_03_17	2252_2_6	975_5_749	22_5_1	49_2_21	643_2_42	1852_5_1	2145_5_82	345_5_44	527_5_1	1019_2_1	7_5_1	325_5_13	353_2_76	220_5_1	815_2_253	1123_5_317	2461_4_13	868_5_1304	758_4_37	466_5_3	778_5_1	305_03_1	93_4_1	95_3_7	107_4_1	163_5_1	1024_0_48	189_03_1	960_5_156	1189_2_78	57_5_62	1185_5_364	864_3_16	2496_5_856	709_5_1
1227_5_107	150_5_45	214_5_36	606_3_71	1208_5_167	590_5_246	888_5_63	457_5_7	132_3_19	272_2_391	116_5_56	722_5_119	174_5_1	152_5_1	476_03_20	2252_2_6	975_5_712	22_5_1	49_2_18	643_2_47	1852_5_1	2145_5_79	345_5_55	527_5_1	1019_2_1	7_5_1	325_5_10	353_2_71	220_5_1	815_2_275	1123_5_293	2461_4_12	868_5_1307	758_4_25	466_5_2	778_5_1	305_03_1	93_4_1	95_3_6	107_4_1	163_5_1	1024_0_41	189_03_1	960_5_173	1189_2_74	57_5_64	1185_5_385	864_3_16	2496_5_875	709_5_1
1227_5_99	150_5_39	214_5_39	606_3_64	1208_5_180	590_5_237	888_5_64	457_5_3	132_3_17	272_2_411	116_5_43	722_5_116	174_5_1	152_5_1	476_03_16	2252_2_7	975_5_711	22_5_1	49_2_12	643_2_41	1852_5_1	2145_5_74	345_5_61	527_5_1	1019_2_1	7_5_1	325_5_18	353_2_69	220_5_1	815_2_270	1123_5_325	2461_4_10	868_5_1314	758_4_24	466_5_2	778_5_1	305_03_1	93_4_1	95_3_8	107_4_1	163_5_1	1024_0_41	189_03_1	960_5_187	1189_2_79	57_5_51	1185_5_411	864_3_21	2496_5_848	709_5_1
1227_5_109	150_5_33	214_5_29	606_3_57	1208_5_195	590_5_221	888_5_62	457_5_1	132_3_16	272_2_401	116_5_44	722_5_113	174_5_1	152_5_1	476_03_22	2252_2_9	975_5_703	22_5_1	49_2_13	643_2_43	1852_5_1	2145_5_85	345_5_54	527_5_1	1019_2_1	7_5_1	325_5_11	353_2_71	220_5_1	815_2_299	1123_5_320	2461_4_9	868_5_1337	758_4_30	466_5_3	778_5_1	305_03_1	93_4_1	95_3_8	107_4_1	163_5_1	1024_0_31	189_03_1	960_5_182	1189_2_83	57_5_60	1185_5_404	864_3_21	2496_5_830	709_5_1
1227_5_91	150_5_38	214_5_28	606_3_59	1208_5_213	590_5_215	888_5_68	457_5_1	132_3_15	272_2_410	116_5_50	722_5_106	174_5_1	152_5_1	476_03_24	2252_2_9	975_5_718	22_5_1	49_2_8	643_2_34	1852_5_1	2145_5_75	345_5_50	527_5_1	1019_2_1	7_5_1	325_5_6	353_2_66	220_5_1	815_2_309	1123_5_305	2461_4_6	868_5_1362	758_4_36	466_5_2	778_5_1	305_03_1	93_4_1	95_3_6	107_4_1	163_5_1	1024_0_38	189_03_1	960_5_185	1189_2_96	57_5_67	1185_5_414	864_3_19	2496_5_815	709_5_1
1227_5_111	150_5_37	214_5_35	606_3_55	1208_5_206	590_5_232	888_5_65	457_5_2	132_3_14	272_2_417	116_5_40	722_5_96	174_5_1	152_5_1	476_03_21	2252_2_10	975_5_701	22_5_1	49_2_7	643_2_28	1852_5_1	2145_5_70	345_5_45	527_5_1	1019_2_1	7_5_1	325_5_8	353_2_73	220_5_1	815_2_291	1123_5_287	2461_4_5	868_5_1392	758_4_42	466_5_2	778_5_1	305_03_1	93_4_1	95_3_7	107_4_1	163_5_1	1024_0_36	189_03_1	960_5_187	1189_2_85	57_5_63	1185_5_413	864_3_19	2496_5_820	709_5_1
1227_5_112	150_5_37	214_5_40	606_3_48	1208_5_214	590_5_227	888_5_62	457_5_3	132_3_15	272_2_408	116_5_34	722_5_101	174_5_1	152_5_1	476_03_23	2252_2_9	975_5_703	22_5_1	49_2_12	643_2_23	1852_5_1	2145_5_65	345_5_34	527_5_1	1019_2_1	7_5_1	325_5_12	353_2_77	220_5_1	815_2_282	1123_5_281	868_5_1436	758_4_38	466_5_1	778_5_1	305_03_1	95_3_11	107_4_1	163_5_1	1024_0_40	189_03_1	960_5_196	1189_2_88	57_5_68	1185_5_396	864_3_18	2496_5_810	709_5_1	518_2_1	535_5_130
1227_5_116	150_5_43	214_5_33	606_3_47	1208_5_221	590_5_211	888_5_73	457_5_6	132_3_15	272_2_396	116_5_42	722_5_97	174_5_1	152_5_1	476_03_24	2252_2_11	975_5_706	22_5_1	49_2_12	643_2_28	1852_5_1	2145_5_73	345_5_33	527_5_1	1019_2_1	7_5_1	325_5_16	353_2_83	220_5_1	815_2_258	1123_5_294	868_5_1435	758_4_39	778_5_1	305_03_1	95_3_11	107_4_1	163_5_1	1024_0_42	189_03_1	960_5_191	1189_2_86	57_5_79	1185_5_354	864_3_19	2496_5_809	709_5_1	518_2_1	535_5_146	2006_5_7
1227_5_99	150_5_46	214_5_31	606_3_48	1208_5_224	590_5_218	888_5_73	457_5_4	132_3_13	272_2_387	116_5_47	722_5_99	174_5_1	152_5_1	476_03_24	2252_2_14	975_5_676	22_5_1	49_2_17	643_2_17	1852_5_1	2145_5_84	345_5_32	527_5_1	1019_2_1	7_5_1	325_5_11	353_2_71	220_5_1	815_2_278	1123_5_303	868_5_1447	758_4_32	778_5_1	305_03_1	95_3_12	107_4_1	163_5_1	1024_0_38	189_03_1	960_5_200	1189_2_93	57_5_88	1185_5_373	864_3_25	2496_5_789	709_5_1	518_2_1	535_5_161	2006_5_8
1227_5_93	150_5_47	214_5_32	606_3_45	1208_5_238	590_5_222	888_5_78	457_5_4	132_3_11	272_2_426	116_5_55	722_5_89	174_5_1	152_5_1	476_03_28	2252_2_19	975_5_650	22_5_1	49_2_15	643_2_17	1852_5_1	2145_5_85	345_5_33	527_5_1	1019_2_1	7_5_1	325_5_14	353_2_68	220_5_1	815_2_253	1123_5_315	868_5_1428	758_4_30	778_5_1	305_03_1	95_3_9	107_4_1	163_5_1	1024_0_34	189_03_1	960_5_197	1189_2_101	57_5_81	1185_5_393	864_3_28	2496_5_807	709_5_1	518_2_1	535_5_162	2006_5_7
1227_5_97	150_5_41	214_5_29	606_3_37	1208_5_248	590_5_209	888_5_79	457_5_5	132_3_10	272_2_422	116_5_62	722_5_108	174_5_1	152_5_1	476_03_29	2252_2_16	975_5_657	22_5_1	49_2_14	643_2_19	1852_5_1	2145_5_87	345_5_36	527_5_1	1019_2_1	7_5_1	325_5_11	353_2_84	220_5_1	815_2_231	1123_5_301	868_5_1421	758_4_34	778_5_1	305_03_1	95_3_9	107_4_1	163_5_1	1024_0_35	189_03_1	960_5_192	1189_2_100	57_5_82	1185_5_402	864_3_29	2496_5_813	709_5_1	518_2_1	535_5_146	2006_5_7
1227_5_99	150_5_46	214_5_24	606_3_38	1208_5_270	590_5_207	888_5_87	457_5_5	132_3_11	272_2_421	116_5_54	722_5_99	174_5_1	152_5_1	476_03_29	2252_2_16	975_5_673	22_5_1	49_2_16	643_2_22	1852_5_1	2145_5_108	345_5_40	527_5_1	1019_2_1	7_5_1	325_5_11	353_2_77	220_5_1	815_2_220	1123_5_321	868_5_1426	758_4_43	778_5_1	305_03_1	95_3_8	107_4_1	163_5_1	1024_0_27	189_03_1	960_5_195	1189_2_101	57_5_70	1185_5_419	864_3_27	2496_5_764	709_5_1	518_2_1	535_5_162	2006_5_5
1227_5_93	150_5_53	214_5_16	606_3_37	1208_5_272	590_5_208	888_5_94	457_5_6	132_3_8	272_2_404	116_5_43	722_5_98	174_5_1	152_5_1	476_03_35	709_5_1	975_5_688	22_5_1	49_2_13	643_2_29	1852_5_1	2145_5_124	345_5_30	527_5_1	1019_2_1	7_5_1	325_5_9	353_2_74	220_5_1	815_2_198	1123_5_338	868_5_1412	758_4_30	778_5_1	305_03_1	95_3_4	107_4_1	163_5_1	1024_0_36	189_03_1	960_5_202	1189_2_103	57_5_81	1185_5_429	864_3_26	2496_5_768	518_2_1	535_5_171	2006_5_6	800_2_158
1227_5_105	150_5_49	214_5_12	606_3_33	1208_5_251	590_5_222	888_5_85	457_5_5	132_3_5	272_2_389	116_5_34	722_5_109	174_5_1	152_5_1	476_03_31	709_5_1	975_5_706	22_5_1	49_2_7	643_2_38	1852_5_1	2145_5_110	345_5_30	527_5_1	1019_2_1	7_5_1	325_5_14	353_2_77	220_5_1	815_2_209	1123_5_340	868_5_1434	758_4_32	778_5_1	305_03_1	95_3_5	107_4_1	163_5_1	1024_0_33	189_03_1	960_5_199	1189_2_104	57_5_67	1185_5_409	864_3_28	2496_5_774	518_2_1	535_5_170	2006_5_8	800_2_140
1227_5_105	150_5_52	214_5_9	606_3_37	1208_5_244	590_5_225	888_5_85	457_5_7	132_3_4	272_2_411	116_5_27	722_5_113	174_5_1	152_5_1	476_03_26	709_5_1	975_5_694	22_5_1	49_2_8	643_2_35	1852_5_1	2145_5_89	345_5_49	527_5_1	1019_2_1	7_5_1	325_5_11	353_2_72	220_5_1	815_2_212	1123_5_327	868_5_1471	758_4_38	778_5_1	305_03_1	95_3_6	107_4_1	163_5_1	1024_0_25	189_03_1	960_5_185	1189_2_91	57_5_65	1185_5_417	864_3_31	2496_5_794	518_2_1	535_5_163	2006_5_5	800_2_150
1227_5_90	150_5_46	214_5_7	606_3_38	1208_5_255	590_5_209	888_5_95	457_5_3	132_3_7	272_2_357	116_5_29	722_5_106	174_5_1	152_5_1	476_03_26	709_5_1	975_5_695	22_5_1	49_2_7	643_2_31	1852_5_1	2145_5_99	345_5_54	527_5_1	1019_2_1	7_5_1	325_5_21	353_2_76	220_5_1	815_2_197	1123_5_316	868_5_1498	758_4_50	778_5_1	305_03_1	95_3_9	107_4_1	163_5_1	1024_0_25	189_03_1	960_5_198	1189_2_94	57_5_55	1185_5_414	864_3_31	2496_5_810	518_2_1	535_5_154	2006_5_4	800_2_167
1227_5_87	150_5_50	214_5_14	606_3_33	1208_5_265	590_5_218	888_5_96	457_5_4	132_3_7	272_2_357	116_5_30	722_5_101	174_5_1	152_5_1	476_03_24	709_5_1	975_5_709	22_5_1	49_2_6	643_2_35	1852_5_1	2145_5_97	345_5_46	527_5_1	1019_2_1	7_5_1	325_5_14	353_2_76	220_5_1	815_2_196	1123_5_339	868_5_1519	758_4_36	778_5_1	305_03_1	95_3_7	107_4_1	163_5_1	1024_0_16	189_03_1	960_5_177	1189_2_85	57_5_56	1185_5_397	864_3_31	2496_5_829	518_2_1	535_5_164	2006_5_3	800_2_164
1227_5_101	150_5_37	214_5_17	606_3_34	1208_5_238	590_5_219	888_5_101	457_5_2	132_3_11	272_2_358	116_5_18	722_5_125	174_5_1	152_5_1	476_03_29	709_5_1	975_5_737	22_5_1	49_2_6	643_2_38	1852_5_1	2145_5_91	345_5_46	527_5_1	1019_2_1	7_5_1	325_5_12	353_2_75	220_5_1	815_2_184	1123_5_327	868_5_1491	758_4_42	778_5_1	305_03_1	95_3_6	107_4_1	163_5_1	1024_0_11	189_03_1	960_5_191	1189_2_77	57_5_52	1185_5_407	864_3_29	2496_5_863	518_2_1	535_5_152	2006_5_2	800_2_170
1227_5_111	150_5_32	214_5_18	606_3_37	1208_5_268	590_5_191	888_5_80	132_3_13	272_2_348	116_5_22	722_5_138	174_5_1	152_5_1	476_03_27	709_5_1	975_5_707	22_5_1	49_2_2	643_2_29	1852_5_1	2145_5_97	345_5_53	527_5_1	1019_2_1	7_5_1	325_5_11	353_2_74	220_5_1	815_2_193	1123_5_330	868_5_1502	758_4_50	778_5_1	305_03_1	95_3_6	107_4_1	163_5_1	1024_0_14	189_03_1	960_5_192	1189_2_80	57_5_49	1185_5_365	864_3_23	2496_5_864	518_2_1	535_5_173	2006_5_3	800_2_186	432_5_222
1227_5_93	150_5_26	214_5_15	606_3_32	1208_5_272	590_5_202	888_5_79	132_3_12	272_2_332	116_5_22	722_5_137	174_5_1	152_5_1	476_03_31	709_5_1	975_5_712	22_5_1	643_2_26	1852_5_1	2145_5_102	345_5_47	527_5_1	1019_2_1	7_5_1	325_5_13	353_2_75	220_5_1	815_2_185	1123_5_375	868_5_1503	758_4_47	778_5_1	305_03_1	95_3_5	107_4_1	163_5_1	1024_0_3	189_03_1	960_5_190	1189_2_78	57_5_48	1185_5_356	864_3_25	2496_5_870	518_2_1	535_5_185	2006_5_4	800_2_177	432_5_201	2252_2_71
1227_5_87	150_5_19	214_5_16	606_3_33	1208_5_267	590_5_208	888_5_67	132_3_6	272_2_334	116_5_20	722_5_137	174_5_1	152_5_1	476_03_30	709_5_1	975_5_752	22_5_1	643_2_28	1852_5_1	2145_5_107	345_5_44	527_5_1	1019_2_1	7_5_1	325_5_9	353_2_70	220_5_1	815_2_200	1123_5_386	868_5_1490	758_4_42	778_5_1	305_03_1	95_3_3	107_4_1	163_5_1	1024_0_2	189_03_1	960_5_196	1189_2_83	57_5_43	1185_5_368	864_3_27	2496_5_835	518_2_1	535_5_194	2006_5_7	800_2_160	432_5_205	2252_2_64
1227_5_82	150_5_19	214_5_19	606_3_31	1208_5_292	590_5_189	888_5_63	132_3_4	272_2_349	116_5_18	722_5_129	174_5_1	152_5_1	476_03_34	709_5_1	975_5_734	22_5_1	643_2_26	1852_5_1	2145_5_114	345_5_33	527_5_1	1019_2_1	7_5_1	325_5_6	353_2_68	220_5_1	815_2_186	1123_5_380	868_5_1479	758_4_48	778_5_1	305_03_1	95_3_2	107_4_1	163_5_1	1024_0_4	189_03_1	960_5_208	1189_2_85	57_5_55	1185_5_349	864_3_28	2496_5_838	518_2_1	535_5_202	2006_5_13	800_2_158	432_5_206	2252_2_65
1227_5_93	150_5_28	214_5_14	606_3_27	1208_5_288	590_5_182	888_5_65	132_3_5	272_2_334	116_5_20	722_5_136	174_5_1	152_5_1	476_03_32	709_5_1	975_5_732	22_5_1	643_2_14	1852_5_1	2145_5_123	345_5_25	527_5_1	1019_2_1	7_5_1	325_5_9	353_2_69	220_5_1	815_2_187	1123_5_365	868_5_1473	758_4_52	778_5_1	305_03_1	95_3_1	107_4_1	163_5_1	1024_0_1	189_03_1	960_5_209	1189_2_79	57_5_68	1185_5_381	864_3_35	2496_5_830	518_2_1	535_5_204	2006_5_11	800_2_160	432_5_189	2252_2_64
1227_5_88	150_5_26	214_5_18	606_3_28	1208_5_289	590_5_177	888_5_60	132_3_5	272_2_348	116_5_19	722_5_132	174_5_1	152_5_1	476_03_29	709_5_1	975_5_742	22_5_1	643_2_7	1852_5_1	2145_5_113	345_5_30	527_5_1	1019_2_1	7_5_1	325_5_9	353_2_74	220_5_1	815_2_180	1123_5_330	868_5_1500	758_4_49	778_5_1	305_03_1	95_3_1	107_4_1	163_5_1	1024_0_1	189_03_1	960_5_217	1189_2_97	57_5_76	1185_5_408	864_3_29	2496_5_824	518_2_1	535_5_208	2006_5_8	800_2_155	432_5_194	2252_2_47
1227_5_91	150_5_24	214_5_19	606_3_33	1208_5_297	590_5_178	888_5_68	132_3_5	272_2_339	116_5_23	722_5_133	174_5_1	152_5_1	476_03_26	709_5_1	975_5_735	22_5_1	643_2_9	1852_5_1	2145_5_116	345_5_30	527_5_1	1019_2_1	7_5_1	325_5_8	353_2_75	220_5_1	815_2_171	1123_5_327	868_5_1503	758_4_45	778_5_1	305_03_1	95_3_1	107_4_1	163_5_1	1024_0_2	189_03_1	960_5_209	1189_2_101	57_5_71	1185_5_388	864_3_29	2496_5_854	518_2_1	535_5_207	2006_5_9	800_2_144	432_5_198	2252_2_46
1227_5_90	150_5_23	214_5_13	606_3_32	1208_5_304	590_5_184	888_5_76	132_3_5	272_2_337	116_5_22	722_5_119	174_5_1	152_5_1	476_03_30	709_5_1	975_5_723	22_5_1	643_2_16	1852_5_1	2145_5_106	345_5_29	527_5_1	1019_2_1	7_5_1	325_5_13	353_2_79	220_5_1	815_2_146	1123_5_334	868_5_1536	758_4_32	778_5_1	305_03_1	95_3_2	107_4_1	163_5_1	1024_0_1	189_03_1	960_5_194	1189_2_98	57_5_83	1185_5_394	864_3_29	2496_5_869	518_2_1	535_5_205	2006_5_9	800_2_154	432_5_202	2252_2_44
1227_5_95	150_5_18	214_5_5	606_3_28	1208_5_308	590_5_194	888_5_73	132_3_11	272_2_334	116_5_25	722_5_126	174_5_1	152_5_1	476_03_30	709_5_1	975_5_708	643_2_12	1852_5_1	2145_5_96	345_5_19	527_5_1	1019_2_1	7_5_1	325_5_13	353_2_73	220_5_1	815_2_158	1123_5_317	758_4_27	778_5_1	305_03_1	95_3_1	107_4_1	163_5_1	868_5_1574	189_03_1	960_5_207	1189_2_112	57_5_71	1185_5_373	864_3_30	2496_5_873	518_2_1	535_5_187	2006_5_10	800_2_162	432_5_190	2252_2_51	358_5_371
1227_5_81	150_5_16	214_5_3	606_3_31	1208_5_329	590_5_168	888_5_68	132_3_10	272_2_346	116_5_34	722_5_118	174_5_1	152_5_1	476_03_28	709_5_1	975_5_698	643_2_18	1852_5_1	2145_5_85	345_5_25	527_5_1	1019_2_1	7_5_1	325_5_12	353_2_64	220_5_1	815_2_144	1123_5_314	758_4_29	778_5_1	305_03_1	95_3_1	107_4_1	163_5_1	868_5_1594	189_03_1	960_5_205	1189_2_109	57_5_66	1185_5_347	864_3_30	2496_5_922	518_2_1	535_5_203	2006_5_15	800_2_166	432_5_187	2252_2_53	358_5_363
1227_5_88	150_5_14	214_5_5	606_3_28	1208_5_318	590_5_167	888_5_65	132_3_9	272_2_354	116_5_32	722_5_103	174_5_1	152_5_1	476_03_35	709_5_1	975_5_706	643_2_21	1852_5_1	2145_5_78	345_5_22	527_5_1	1019_2_1	7_5_1	325_5_14	353_2_61	220_5_1	815_2_143	1123_5_308	758_4_29	778_5_1	305_03_1	95_3_2	107_4_1	163_5_1	868_5_1624	189_03_1	960_5_213	1189_2_111	57_5_70	1185_5_341	864_3_31	2496_5_923	518_2_1	535_5_196	2006_5_15	800_2_182	432_5_180	2252_2_38	358_5_355
1227_5_99	150_5_13	214_5_4	606_3_27	1208_5_352	590_5_164	888_5_70	132_3_9	272_2_365	116_5_28	722_5_99	174_5_1	152_5_1	476_03_32	709_5_1	975_5_731	643_2_22	1852_5_1	2145_5_68	345_5_23	527_5_1	1019_2_1	7_5_1	325_5_20	353_2_54	220_5_1	815_2_110	1123_5_334	758_4_30	778_5_1	305_03_1	95_3_2	107_4_1	163_5_1	868_5_1674	189_03_1	960_5_227	1189_2_105	57_5_66	1185_5_323	864_3_32	2496_5_864	518_2_1	535_5_184	2006_5_8	800_2_167	432_5_198	2252_2_40	358_5_333
1227_5_99	150_5_20	214_5_3	606_3_30	1208_5_358	590_5_182	888_5_59	132_3_11	272_2_402	116_5_25	722_5_93	174_5_1	152_5_1	476_03_32	709_5_1	975_5_750	643_2_22	1852_5_1	2145_5_67	345_5_17	527_5_1	1019_2_1	7_5_1	325_5_13	353_2_52	220_5_1	815_2_111	1123_5_341	758_4_34	778_5_1	305_03_1	95_3_3	107_4_1	163_5_1	868_5_1674	189_03_1	960_5_239	1189_2_108	57_5_65	1185_5_292	864_3_30	2496_5_822	518_2_1	535_5_199	2006_5_12	800_2_168	432_5_193	2252_2_35	358_5_311
1227_5_90	150_5_20	606_3_24	1208_5_370	590_5_170	888_5_57	132_3_16	272_2_404	116_5_20	722_5_92	174_5_1	152_5_1	476_03_31	709_5_1	975_5_771	643_2_20	1852_5_1	2145_5_73	345_5_17	527_5_1	1019_2_1	7_5_1	325_5_13	353_2_61	220_5_1	815_2_125	1123_5_339	758_4_35	778_5_1	305_03_1	95_3_3	107_4_1	163_5_1	868_5_1598	189_03_1	960_5_248	1189_2_109	57_5_68	1185_5_314	864_3_30	2496_5_841	518_2_1	535_5_220	2006_5_8	800_2_155	432_5_190	2252_2_30	358_5_311
1227_5_89	150_5_27	606_3_27	1208_5_383	590_5_169	888_5_60	132_3_24	272_2_389	116_5_23	722_5_100	174_5_1	152_5_1	476_03_29	709_5_1	975_5_776	643_2_17	1852_5_1	2145_5_81	345_5_12	527_5_1	1019_2_1	7_5_1	325_5_14	353_2_60	220_5_1	815_2_118	1123_5_350	758_4_29	778_5_1	305_03_1	95_3_2	107_4_1	163_5_1	868_5_1573	189_03_1	960_5_217	1189_2_106	57_5_71	1185_5_323	864_3_30	2496_5_875	518_2_1	535_5_240	2006_5_4	800_2_155	432_5_186	2252_2_22	358_5_295
1227_5_74	150_5_22	606_3_30	1208_5_375	590_5_187	888_5_69	132_3_26	272_2_383	116_5_28	722_5_103	174_5_1	152_5_1	476_03_28	709_5_1	975_5_766	643_2_17	1852_5_1	2145_5_80	345_5_14	527_5_1	1019_2_1	7_5_1	325_5_9	353_2_65	220_5_1	815_2_105	1123_5_337	758_4_30	778_5_1	305_03_1	95_3_2	107_4_1	163_5_1	868_5_1605	189_03_1	960_5_223	1189_2_99	57_5_63	1185_5_326	864_3_31	2496_5_867	518_2_1	535_5_217	2006_5_1	800_2_160	432_5_202	2252_2_24	358_5_312
1227_5_67	150_5_14	606_3_29	1208_5_370	590_5_201	888_5_80	132_3_27	272_2_377	116_5_29	174_5_1	152_5_1	476_03_36	709_5_1	975_5_740	643_2_12	1852_5_1	2145_5_87	345_5_15	527_5_1	1019_2_1	7_5_1	325_5_8	722_5_87	189_03_1	815_2_109	1123_5_355	758_4_26	778_5_1	305_03_1	95_3_2	107_4_1	163_5_1	868_5_1607	960_5_244	1189_2_108	57_5_74	1185_5_327	864_3_29	2496_5_869	518_2_1	535_5_215	353_2_73	800_2_164	432_5_192	2252_2_23	358_5_284
1227_5_62	150_5_14	606_3_30	1208_5_341	590_5_184	888_5_75	132_3_31	272_2_360	116_5_33	722_5_84	174_5_1	152_5_1	709_5_1	975_5_757	643_2_17	1852_5_1	2145_5_97	345_5_13	527_5_1	1019_2_1	7_5_1	325_5_15	353_2_85	189_03_1	815_2_106	1123_5_365	758_4_26	778_5_1	305_03_1	107_4_1	163_5_1	868_5_1590	960_5_259	1189_2_100	57_5_87	1185_5_349	864_3_32	2496_5_860	518_2_1	535_5_203	476_03_31	800_2_164	432_5_205	2252_2_22	358_5_285
1227_5_47	150_5_16	606_3_27	1208_5_331	590_5_193	888_5_66	132_3_34	272_2_377	116_5_35	722_5_84	174_5_1	152_5_1	709_5_1	975_5_766	643_2_16	1852_5_1	2145_5_89	345_5_16	527_5_1	1019_2_1	7_5_1	325_5_20	353_2_93	189_03_1	815_2_114	1123_5_392	758_4_15	778_5_1	305_03_1	107_4_1	163_5_1	868_5_1575	960_5_230	1189_2_92	57_5_83	1185_5_359	864_3_32	2496_5_891	518_2_1	535_5_196	476_03_30	800_2_151	432_5_201	2252_2_20	358_5_290
1227_5_32	150_5_15	606_3_26	1208_5_330	590_5_216	888_5_76	132_3_24	272_2_352	116_5_20	722_5_78	174_5_1	152_5_1	709_5_1	975_5_763	643_2_24	1852_5_1	2145_5_81	345_5_10	527_5_1	1019_2_1	7_5_1	325_5_20	353_2_103	189_03_1	815_2_113	1123_5_395	758_4_16	778_5_1	305_03_1	107_4_1	163_5_1	868_5_1599	960_5_216	1189_2_105	57_5_92	1185_5_374	864_3_30	2496_5_862	518_2_1	535_5_191	476_03_41	800_2_163	432_5_212	2252_2_14	358_5_293
1227_5_38	150_5_12	606_3_24	1208_5_334	590_5_212	888_5_78	132_3_28	272_2_346	116_5_22	722_5_80	174_5_1	152_5_1	709_5_1	975_5_752	643_2_31	1852_5_1	2145_5_90	345_5_6	527_5_1	1019_2_1	7_5_1	325_5_22	353_2_88	189_03_1	815_2_123	1123_5_402	758_4_23	778_5_1	305_03_1	107_4_1	163_5_1	868_5_1566	960_5_227	1189_2_99	57_5_114	1185_5_346	864_3_30	2496_5_868	518_2_1	535_5_192	476_03_43	800_2_165	432_5_221	2252_2_12	358_5_292
1227_5_28	150_5_13	606_3_18	1208_5_368	590_5_218	888_5_73	132_3_28	272_2_333	116_5_18	722_5_84	174_5_1	152_5_1	709_5_1	975_5_773	643_2_22	1852_5_1	2145_5_91	345_5_5	527_5_1	1019_2_1	7_5_1	325_5_24	353_2_83	189_03_1	815_2_124	1123_5_374	758_4_24	778_5_1	305_03_1	107_4_1	163_5_1	868_5_1593	960_5_225	1189_2_99	57_5_107	1185_5_353	864_3_32	2496_5_869	518_2_1	535_5_181	476_03_43	800_2_151	432_5_217	2252_2_17	358_5_296
1227_5_23	150_5_17	606_3_22	1208_5_360	590_5_243	888_5_67	132_3_24	272_2_316	116_5_30	722_5_81	174_5_1	152_5_1	709_5_1	975_5_764	643_2_14	1852_5_1	2145_5_80	345_5_2	527_5_1	1019_2_1	7_5_1	325_5_26	353_2_75	189_03_1	815_2_95	1123_5_358	758_4_25	778_5_1	305_03_1	107_4_1	163_5_1	868_5_1605	960_5_218	1189_2_105	57_5_125	1185_5_349	864_3_30	2496_5_899	518_2_1	535_5_178	476_03_41	800_2_151	432_5_246	2252_2_20	358_5_292
1227_5_13	150_5_11	606_3_30	1208_5_368	590_5_256	888_5_63	132_3_19	272_2_335	116_5_30	722_5_69	174_5_1	152_5_1	709_5_1	975_5_784	643_2_10	1852_5_1	2145_5_77	345_5_3	527_5_1	1019_2_1	7_5_1	325_5_15	353_2_71	189_03_1	815_2_79	1123_5_345	758_4_22	778_5_1	305_03_1	107_4_1	163_5_1	868_5_1604	960_5_232	1189_2_113	57_5_114	1185_5_370	864_3_31	2496_5_873	518_2_1	535_5_176	476_03_49	800_2_150	432_5_247	2252_2_27	358_5_301
1227_5_14	150_5_15	606_3_25	1208_5_367	590_5_251	888_5_63	132_3_19	272_2_359	116_5_35	722_5_75	174_5_1	152_5_1	709_5_1	975_5_760	643_2_11	1852_5_1	2145_5_71	345_5_1	527_5_1	1019_2_1	7_5_1	325_5_10	353_2_76	189_03_1	815_2_82	1123_5_328	758_4_25	778_5_1	305_03_1	107_4_1	163_5_1	868_5_1626	960_5_208	1189_2_108	57_5_122	1185_5_362	864_3_34	2496_5_911	518_2_1	535_5_175	476_03_47	800_2_161	432_5_231	2252_2_22	358_5_292
1227_5_13	150_5_19	606_3_25	1208_5_370	590_5_277	888_5_68	132_3_20	272_2_348	116_5_34	722_5_74	174_5_1	152_5_1	709_5_1	975_5_773	643_2_8	1852_5_1	2145_5_62	345_5_1	527_5_1	1019_2_1	7_5_1	325_5_16	353_2_72	189_03_1	815_2_75	1123_5_340	758_4_25	778_5_1	305_03_1	107_4_1	163_5_1	868_5_1638	960_5_191	1189_2_111	57_5_126	1185_5_339	864_3_33	2496_5_904	518_2_1	535_5_184	476_03_44	800_2_167	432_5_219	2252_2_27	358_5_281
1227_5_10	150_5_18	606_3_23	1208_5_388	590_5_261	888_5_79	132_3_17	272_2_356	116_5_37	722_5_67	174_5_1	152_5_1	709_5_1	975_5_775	643_2_7	1852_5_1	2145_5_63	345_5_2	527_5_1	1019_2_1	7_5_1	325_5_13	353_2_51	189_03_1	815_2_81	1123_5_339	758_4_13	778_5_1	305_03_1	107_4_1	163_5_1	868_5_1620	960_5_189	1189_2_102	57_5_127	1185_5_384	864_3_31	2496_5_914	518_2_1	535_5_169	476_03_49	800_2_158	432_5_224	2252_2_29	358_5_285
1227_5_6	150_5_12	606_3_22	1208_5_388	590_5_258	888_5_80	132_3_17	272_2_354	116_5_42	722_5_61	174_5_1	152_5_1	709_5_1	975_5_787	643_2_7	1852_5_1	2145_5_62	527_5_1	1019_2_1	325_5_9	353_2_53	189_03_1	815_2_64	1123_5_355	758_4_17	778_5_1	305_03_1	107_4_1	163_5_1	868_5_1618	960_5_181	1189_2_90	57_5_117	1185_5_367	864_3_31	2496_5_959	518_2_1	535_5_164	476_03_45	800_2_167	432_5_248	2252_2_28	358_5_275
1227_5_3	150_5_10	606_3_22	1208_5_361	590_5_249	888_5_83	132_3_15	272_2_357	116_5_36	722_5_58	174_5_1	152_5_1	709_5_1	975_5_749	643_2_5	1852_5_1	2145_5_54	527_5_1	1019_2_1	325_5_7	353_2_45	189_03_1	815_2_64	1123_5_364	758_4_16	778_5_1	305_03_1	107_4_1	163_5_1	868_5_1623	960_5_185	1189_2_91	57_5_135	1185_5_377	864_3_31	2496_5_1014	518_2_1	535_5_155	476_03_46	800_2_180	432_5_267	2252_2_24	358_5_261
1227_5_4	150_5_10	606_3_26	1208_5_357	590_5_246	888_5_78	132_3_14	272_2_346	116_5_35	722_5_58	174_5_1	152_5_1	709_5_1	975_5_762	1852_5_1	2145_5_55	527_5_1	1019_2_1	325_5_13	353_2_52	189_03_1	815_2_62	1123_5_363	758_4_9	778_5_1	305_03_1	107_4_1	163_5_1	868_5_1646	960_5_179	1189_2_93	57_5_130	1185_5_370	864_3_31	2496_5_1018	518_2_1	535_5_147	476_03_50	800_2_178	432_5_258	2252_2_35	358_5_262
1227_5_7	150_5_10	606_3_26	1208_5_355	590_5_248	888_5_69	132_3_16	272_2_328	116_5_29	722_5_61	174_5_1	152_5_1	709_5_1	975_5_768	1852_5_1	2145_5_44	527_5_1	1019_2_1	325_5_13	353_2_54	189_03_1	815_2_55	1123_5_365	758_4_5	778_5_1	305_03_1	107_4_1	163_5_1	868_5_1656	960_5_186	1189_2_93	57_5_126	1185_5_391	864_3_30	2496_5_976	518_2_1	535_5_153	476_03_50	800_2_179	432_5_276	2252_2_39	358_5_276
1227_5_6	150_5_12	606_3_23	1208_5_339	590_5_240	888_5_72	132_3_19	272_2_317	116_5_23	722_5_67	174_5_1	152_5_1	709_5_1	975_5_777	1852_5_1	2145_5_52	527_5_1	1019_2_1	325_5_16	353_2_43	189_03_1	815_2_38	1123_5_351	758_4_8	778_5_1	305_03_1	107_4_1	163_5_1	868_5_1659	960_5_182	1189_2_97	57_5_140	1185_5_387	864_3_26	2496_5_1000	518_2_1	535_5_166	476_03_54	800_2_181	432_5_270	2252_2_40	358_5_280
1227_5_5	150_5_8	606_3_17	1208_5_341	590_5_228	888_5_81	132_3_12	272_2_320	116_5_25	722_5_75	174_5_1	152_5_1	709_5_1	975_5_759	1852_5_1	2145_5_51	527_5_1	1019_2_1	325_5_25	353_2_45	189_03_1	815_2_28	1123_5_330	758_4_6	778_5_1	305_03_1	107_4_1	163_5_1	868_5_1646	960_5_176	1189_2_82	57_5_143	1185_5_395	864_3_30	2496_5_1061	518_2_1	535_5_152	476_03_54	800_2_179	432_5_291	2252_2_44	358_5_273
1227_5_8	150_5_8	606_3_19	1208_5_348	590_5_248	888_5_85	132_3_13	272_2_309	116_5_25	722_5_74	174_5_1	152_5_1	709_5_1	975_5_794	1852_5_1	2145_5_38	527_5_1	1019_2_1	325_5_28	353_2_42	189_03_1	815_2_29	1123_5_333	758_4_4	778_5_1	305_03_1	107_4_1	163_5_1	868_5_1639	960_5_181	1189_2_87	57_5_130	1185_5_382	864_3_30	2496_5_1038	518_2_1	535_5_141	476_03_57	800_2_177	432_5_286	2252_2_46	358_5_285
1227_5_8	150_5_7	606_3_19	1208_5_350	590_5_229	888_5_82	132_3_13	272_2_295	116_5_25	722_5_71	174_5_1	152_5_1	709_5_1	975_5_769	1852_5_1	2145_5_40	527_5_1	1019_2_1	325_5_25	353_2_46	189_03_1	815_2_33	1123_5_344	758_4_4	778_5_1	305_03_1	107_4_1	163_5_1	868_5_1678	960_5_189	1189_2_72	57_5_132	1185_5_410	864_3_28	2496_5_1003	518_2_1	535_5_129	476_03_56	800_2_194	432_5_293	2252_2_44	358_5_300
1227_5_6	150_5_5	606_3_15	1208_5_316	590_5_240	888_5_76	132_3_19	272_2_288	116_5_26	722_5_68	174_5_1	152_5_1	709_5_1	975_5_764	1852_5_1	2145_5_42	527_5_1	1019_2_1	325_5_17	353_2_43	189_03_1	815_2_36	1123_5_339	758_4_3	778_5_1	305_03_1	107_4_1	163_5_1	868_5_1711	960_5_167	1189_2_84	57_5_124	1185_5_461	864_3_32	2496_5_1001	518_2_1	535_5_118	476_03_61	800_2_190	432_5_293	2252_2_38	358_5_301
1227_5_6	150_5_9	606_3_13	1208_5_294	590_5_236	888_5_68	132_3_17	272_2_300	116_5_29	722_5_73	174_5_1	152_5_1	709_5_1	975_5_786	1852_5_1	2145_5_33	527_5_1	1019_2_1	325_5_14	353_2_47	189_03_1	815_2_31	1123_5_319	758_4_2	778_5_1	305_03_1	107_4_1	163_5_1	868_5_1709	960_5_151	1189_2_99	57_5_125	1185_5_479	864_3_40	2496_5_1020	518_2_1	535_5_107	476_03_54	800_2_186	432_5_312	2252_2_38	358_5_286
1227_5_6	150_5_12	606_3_10	1208_5_290	590_5_247	888_5_60	132_3_15	272_2_294	116_5_30	722_5_70	174_5_1	152_5_1	709_5_1	975_5_762	1852_5_1	2145_5_33	527_5_1	1019_2_1	325_5_21	353_2_47	189_03_1	815_2_23	1123_5_323	758_4_1	778_5_1	305_03_1	107_4_1	163_5_1	868_5_1742	960_5_153	1189_2_99	57_5_111	1185_5_499	864_3_37	2496_5_1021	518_2_1	535_5_131	476_03_55	800_2_199	432_5_300	2252_2_39	358_5_253
1227_5_3	150_5_10	606_3_12	1208_5_333	590_5_224	888_5_64	132_3_15	272_2_294	116_5_25	722_5_71	174_5_1	152_5_1	709_5_1	975_5_750	1852_5_1	2145_5_25	527_5_1	1019_2_1	325_5_17	353_2_49	189_03_1	815_2_20	1123_5_299	778_5_1	305_03_1	163_5_1	868_5_1771	960_5_150	1189_2_87	57_5_98	1185_5_454	864_3_40	2496_5_1034	518_2_1	535_5_149	476_03_51	800_2_197	432_5_319	2252_2_39	358_5_278
1227_5_4	150_5_9	606_3_14	1208_5_322	590_5_211	888_5_60	132_3_14	272_2_297	116_5_18	722_5_73	174_5_1	152_5_1	709_5_1	975_5_751	1852_5_1	2145_5_15	527_5_1	1019_2_1	325_5_16	353_2_36	189_03_1	815_2_28	1123_5_321	778_5_1	305_03_1	163_5_1	868_5_1724	960_5_138	1189_2_103	57_5_105	1185_5_483	864_3_46	2496_5_1050	518_2_1	535_5_133	476_03_46	800_2_194	432_5_322	2252_2_33	358_5_315
1227_5_4	150_5_12	606_3_18	1208_5_338	590_5_219	888_5_66	132_3_16	272_2_291	116_5_16	722_5_82	174_5_1	152_5_1	709_5_1	975_5_759	1852_5_1	2145_5_15	527_5_1	1019_2_1	325_5_13	353_2_37	189_03_1	815_2_25	1123_5_326	778_5_1	305_03_1	163_5_1	868_5_1707	960_5_150	1189_2_103	57_5_105	1185_5_492	864_3_46	2496_5_1001	518_2_1	535_5_116	476_03_44	800_2_205	432_5_315	2252_2_41	358_5_321
1227_5_4	150_5_10	606_3_17	1208_5_329	590_5_220	888_5_71	132_3_14	272_2_277	116_5_13	722_5_102	174_5_1	152_5_1	709_5_1	975_5_760	1852_5_1	2145_5_9	527_5_1	1019_2_1	325_5_17	353_2_32	189_03_1	815_2_24	1123_5_327	778_5_1	305_03_1	163_5_1	868_5_1719	960_5_146	1189_2_110	57_5_91	1185_5_466	864_3_50	2496_5_1032	518_2_1	535_5_136	476_03_48	800_2_202	432_5_319	2252_2_31	358_5_306
1227_5_4	150_5_7	606_3_17	1208_5_333	590_5_188	888_5_70	132_3_12	272_2_283	116_5_17	722_5_80	174_5_1	152_5_1	709_5_1	975_5_744	1852_5_1	2145_5_7	527_5_1	1019_2_1	325_5_25	353_2_38	189_03_1	815_2_31	1123_5_284	778_5_1	305_03_1	163_5_1	868_5_1732	960_5_132	1189_2_106	57_5_96	1185_5_484	864_3_50	2496_5_1062	518_2_1	535_5_137	476_03_44	800_2_215	432_5_318	2252_2_32	358_5_334
1227_5_4	150_5_8	606_3_23	1208_5_315	590_5_181	888_5_77	132_3_13	272_2_292	116_5_17	722_5_89	174_5_1	152_5_1	709_5_1	975_5_750	1852_5_1	2145_5_5	527_5_1	1019_2_1	325_5_20	353_2_36	189_03_1	815_2_28	1123_5_283	778_5_1	305_03_1	163_5_1	868_5_1680	960_5_113	1189_2_96	57_5_106	1185_5_476	864_3_51	2496_5_1146	518_2_1	535_5_141	476_03_51	800_2_211	432_5_297	2252_2_28	358_5_346
1227_5_3	150_5_12	606_3_25	1208_5_318	590_5_183	888_5_79	132_3_10	272_2_295	116_5_18	722_5_99	174_5_1	152_5_1	709_5_1	975_5_755	1852_5_1	2145_5_4	527_5_1	1019_2_1	325_5_22	353_2_37	189_03_1	815_2_26	1123_5_272	778_5_1	305_03_1	163_5_1	868_5_1686	960_5_101	1189_2_98	57_5_120	1185_5_477	864_3_46	2496_5_1135	518_2_1	535_5_149	476_03_52	800_2_208	432_5_297	2252_2_18	358_5_340
150_5_7	606_3_22	1208_5_317	590_5_167	888_5_85	132_3_15	272_2_282	116_5_13	722_5_97	174_5_1	152_5_1	709_5_1	975_5_737	1852_5_1	2145_5_8	527_5_1	1019_2_1	325_5_16	353_2_29	189_03_1	815_2_29	1123_5_260	778_5_1	305_03_1	163_5_1	868_5_1698	960_5_93	1189_2_109	57_5_115	1185_5_497	864_3_41	2496_5_1179	518_2_1	535_5_146	476_03_56	800_2_222	432_5_301	2252_2_18	358_5_325
150_5_4	606_3_27	1208_5_295	590_5_164	888_5_66	132_3_18	272_2_282	116_5_6	722_5_92	174_5_1	152_5_1	709_5_1	975_5_713	1852_5_1	2145_5_10	527_5_1	1019_2_1	325_5_12	353_2_25	189_03_1	815_2_30	1123_5_262	778_5_1	305_03_1	163_5_1	868_5_1719	960_5_100	1189_2_110	57_5_108	1185_5_514	864_3_43	2496_5_1197	518_2_1	535_5_163	476_03_46	800_2_229	432_5_311	2252_2_19	358_5_320
150_5_8	606_3_26	1208_5_302	590_5_164	888_5_60	132_3_20	272_2_298	116_5_9	722_5_78	174_5_1	152_5_1	709_5_1	975_5_725	1852_5_1	2145_5_12	527_5_1	1019_2_1	325_5_13	353_2_33	189_03_1	815_2_39	1123_5_261	778_5_1	305_03_1	163_5_1	868_5_1667	960_5_115	1189_2_117	57_5_102	1185_5_509	864_3_46	2496_5_1203	518_2_1	535_5_157	476_03_49	800_2_222	432_5_298	2252_2_23	358_5_321
150_5_6	606_3_24	1208_5_283	590_5_194	888_5_67	132_3_17	272_2_285	116_5_9	722_5_81	174_5_1	152_5_1	709_5_1	975_5_726	1852_5_1	2145_5_9	527_5_1	1019_2_1	325_5_11	353_2_26	189_03_1	815_2_30	1123_5_264	778_5_1	305_03_1	163_5_1	868_5_1690	960_5_123	1189_2_123	57_5_107	1185_5_526	864_3_53	2496_5_1183	518_2_1	535_5_142	476_03_46	800_2_230	432_5_301	2252_2_22	358_5_302
150_5_3	606_3_23	1208_5_273	590_5_163	888_5_75	132_3_19	272_2_319	116_5_6	722_5_70	174_5_1	152_5_1	709_5_1	975_5_749	1852_5_1	2145_5_10	527_5_1	1019_2_1	325_5_10	353_2_18	189_03_1	815_2_35	1123_5_275	778_5_1	305_03_1	163_5_1	868_5_1644	960_5_112	1189_2_110	57_5_106	1185_5_529	864_3_52	2496_5_1245	518_2_1	535_5_158	476_03_47	800_2_234	432_5_297	2252_2_22	358_5_273
150_5_3	606_3_21	1208_5_299	590_5_153	888_5_71	132_3_19	272_2_316	116_5_4	722_5_76	174_5_1	152_5_1	709_5_1	975_5_816	1852_5_1	2145_5_3	527_5_1	1019_2_1	325_5_12	353_2_18	189_03_1	815_2_31	1123_5_285	778_5_1	305_03_1	163_5_1	868_5_1627	960_5_105	1189_2_109	57_5_112	1185_5_534	864_3_58	2496_5_1227	518_2_1	535_5_146	476_03_43	800_2_213	432_5_290	2252_2_25	358_5_261
150_5_3	606_3_21	1208_5_301	590_5_146	888_5_72	132_3_18	272_2_300	116_5_8	722_5_85	174_5_1	152_5_1	709_5_1	975_5_822	1852_5_1	2145_5_4	527_5_1	1019_2_1	325_5_17	353_2_27	189_03_1	815_2_35	1123_5_270	778_5_1	305_03_1	163_5_1	868_5_1651	960_5_92	1189_2_112	57_5_105	1185_5_529	864_3_55	2496_5_1250	518_2_1	535_5_146	476_03_44	800_2_204	432_5_289	2252_2_26	358_5_249
150_5_5	606_3_20	1208_5_310	590_5_149	888_5_67	132_3_18	272_2_305	116_5_6	722_5_94	174_5_1	152_5_1	709_5_1	975_5_837	1852_5_1	2145_5_2	527_5_1	1019_2_1	325_5_12	353_2_24	189_03_1	815_2_39	1123_5_262	778_5_1	305_03_1	163_5_1	868_5_1653	960_5_94	1189_2_105	57_5_107	1185_5_527	864_3_52	2496_5_1265	518_2_1	535_5_129	476_03_41	800_2_180	432_5_315	2252_2_26	358_5_236
150_5_2	606_3_20	1208_5_305	590_5_140	888_5_70	353_2_24	132_3_23	272_2_316	116_5_7	174_5_1	152_5_1	709_5_1	975_5_810	527_5_1	1019_2_1	325_5_7	722_5_86	189_03_1	815_2_44	1123_5_279	778_5_1	305_03_1	163_5_1	868_5_1687	960_5_79	1189_2_103	57_5_113	1185_5_513	864_3_48	2496_5_1296	518_2_1	535_5_104	476_03_47	800_2_190	432_5_304	2252_2_32	358_5_229
150_5_1	606_3_24	1208_5_330	590_5_136	888_5_72	353_2_21	132_3_17	272_2_290	116_5_7	174_5_1	152_5_1	709_5_1	975_5_797	527_5_1	1019_2_1	325_5_8	722_5_62	189_03_1	815_2_41	1123_5_290	778_5_1	305_03_1	163_5_1	868_5_1714	960_5_68	1189_2_109	57_5_131	1185_5_498	864_3_47	2496_5_1311	518_2_1	535_5_90	476_03_55	800_2_182	432_5_316	2252_2_37	358_5_223
150_5_2	606_3_23	1208_5_326	590_5_142	888_5_68	353_2_24	132_3_15	272_2_297	116_5_12	174_5_1	152_5_1	709_5_1	975_5_801	527_5_1	1019_2_1	325_5_6	722_5_75	189_03_1	815_2_40	1123_5_305	778_5_1	305_03_1	163_5_1	868_5_1713	960_5_65	1189_2_123	57_5_121	1185_5_493	864_3_44	2496_5_1289	518_2_1	535_5_85	476_03_54	800_2_173	432_5_324	2252_2_35	358_5_222
590_5_146	606_3_29	1208_5_319	888_5_66	353_2_25	132_3_18	272_2_300	116_5_10	174_5_1	152_5_1	709_5_1	975_5_782	527_5_1	1019_2_1	325_5_4	722_5_84	189_03_1	815_2_39	1123_5_287	778_5_1	305_03_1	163_5_1	868_5_1735	960_5_71	1189_2_126	57_5_109	1185_5_496	864_3_44	2496_5_1302	518_2_1	535_5_85	476_03_50	800_2_188	432_5_288	2252_2_30	358_5_243
590_5_138	606_3_31	1208_5_312	888_5_71	353_2_21	132_3_22	272_2_301	116_5_9	174_5_1	152_5_1	709_5_1	975_5_803	527_5_1	1019_2_1	325_5_4	722_5_80	189_03_1	815_2_47	1123_5_270	778_5_1	305_03_1	163_5_1	868_5_1707	960_5_71	1189_2_122	57_5_122	1185_5_495	864_3_43	2496_5_1321	518_2_1	535_5_69	476_03_49	800_2_179	432_5_286	2252_2_32	358_5_270
590_5_141	606_3_32	1208_5_340	888_5_69	353_2_17	132_3_23	272_2_305	116_5_5	174_5_1	152_5_1	709_5_1	975_5_835	527_5_1	1019_2_1	325_5_4	722_5_74	189_03_1	815_2_48	1123_5_289	778_5_1	305_03_1	163_5_1	868_5_1714	960_5_81	1189_2_94	57_5_126	1185_5_481	864_3_45	2496_5_1312	518_2_1	535_5_60	476_03_52	800_2_168	432_5_257	2252_2_24	358_5_283
590_5_169	606_3_24	1208_5_321	888_5_70	353_2_15	132_3_20	272_2_294	116_5_6	174_5_1	152_5_1	709_5_1	975_5_851	527_5_1	1019_2_1	325_5_5	722_5_67	189_03_1	815_2_52	1123_5_279	778_5_1	305_03_1	163_5_1	868_5_1744	960_5_75	1189_2_102	57_5_114	1185_5_499	864_3_46	2496_5_1306	518_2_1	535_5_55	476_03_50	800_2_177	432_5_246	2252_2_21	358_5_267
590_5_164	606_3_23	1208_5_305	888_5_68	353_2_18	132_3_20	272_2_308	116_5_5	174_5_1	152_5_1	709_5_1	975_5_825	527_5_1	1019_2_1	325_5_7	722_5_68	189_03_1	815_2_46	1123_5_275	778_5_1	305_03_1	163_5_1	868_5_1687	960_5_77	1189_2_109	57_5_120	1185_5_500	864_3_49	2496_5_1332	518_2_1	535_5_69	476_03_49	800_2_182	432_5_249	2252_2_23	358_5_299
590_5_178	606_3_16	1208_5_271	888_5_60	353_2_9	132_3_19	272_2_296	116_5_9	174_5_1	152_5_1	709_5_1	975_5_829	527_5_1	1019_2_1	325_5_7	722_5_62	189_03_1	815_2_51	1123_5_276	778_5_1	305_03_1	163_5_1	868_5_1693	960_5_71	1189_2_109	57_5_113	1185_5_490	864_3_51	2496_5_1374	518_2_1	535_5_78	476_03_52	800_2_183	432_5_249	2252_2_24	358_5_306
590_5_183	606_3_18	1208_5_257	888_5_56	353_2_19	132_3_18	272_2_285	116_5_9	174_5_1	152_5_1	709_5_1	975_5_869	527_5_1	1019_2_1	325_5_9	722_5_69	189_03_1	815_2_49	1123_5_285	778_5_1	305_03_1	163_5_1	868_5_1708	960_5_58	1189_2_113	57_5_106	1185_5_481	864_3_44	2496_5_1378	518_2_1	535_5_87	476_03_60	800_2_188	432_5_228	2252_2_24	358_5_278
590_5_176	606_3_14	1208_5_264	888_5_53	353_2_27	132_3_21	272_2_273	116_5_3	174_5_1	152_5_1	709_5_1	975_5_865	527_5_1	1019_2_1	325_5_8	722_5_71	189_03_1	815_2_51	1123_5_268	778_5_1	305_03_1	163_5_1	868_5_1783	960_5_66	1189_2_93	57_5_97	1185_5_463	864_3_47	2496_5_1385	518_2_1	535_5_85	476_03_60	800_2_184	432_5_211	2252_2_28	358_5_286
590_5_187	606_3_10	1208_5_243	888_5_63	353_2_20	132_3_21	272_2_273	152_5_1	174_5_1	709_5_1	975_5_852	527_5_1	1019_2_1	325_5_5	722_5_69	189_03_1	815_2_47	1123_5_265	778_5_1	305_03_1	163_5_1	868_5_1720	960_5_79	1189_2_96	57_5_88	1185_5_477	864_3_53	2496_5_1406	518_2_1	535_5_92	476_03_59	800_2_182	432_5_227	2252_2_27	358_5_319
590_5_195	606_3_8	1208_5_234	888_5_77	353_2_20	132_3_16	272_2_247	152_5_1	174_5_1	709_5_1	975_5_878	527_5_1	1019_2_1	325_5_7	722_5_67	189_03_1	815_2_43	1123_5_275	778_5_1	305_03_1	163_5_1	868_5_1766	960_5_78	1189_2_99	57_5_75	1185_5_469	864_3_52	2496_5_1382	518_2_1	535_5_87	476_03_61	800_2_177	432_5_218	2252_2_21	358_5_326
590_5_197	606_3_5	1208_5_213	888_5_77	353_2_19	132_3_14	272_2_229	152_5_1	174_5_1	709_5_1	975_5_868	527_5_1	1019_2_1	325_5_10	722_5_60	189_03_1	815_2_37	1123_5_287	778_5_1	305_03_1	163_5_1	868_5_1771	960_5_81	1189_2_90	57_5_70	1185_5_490	864_3_65	2496_5_1398	518_2_1	535_5_91	476_03_60	800_2_187	432_5_202	2252_2_26	358_5_335
590_5_192	606_3_3	1208_5_233	888_5_79	353_2_18	132_3_15	272_2_230	152_5_1	174_5_1	709_5_1	975_5_882	527_5_1	1019_2_1	325_5_5	722_5_53	189_03_1	815_2_37	1123_5_312	778_5_1	305_03_1	163_5_1	868_5_1738	960_5_70	1189_2_91	57_5_87	1185_5_503	864_3_60	2496_5_1378	518_2_1	535_5_77	476_03_62	800_2_166	432_5_219	2252_2_23	358_5_350
590_5_206	606_3_5	1208_5_232	888_5_73	353_2_17	132_3_17	272_2_230	152_5_1	174_5_1	709_5_1	975_5_829	527_5_1	1019_2_1	325_5_2	722_5_39	189_03_1	815_2_32	1123_5_310	778_5_1	305_03_1	163_5_1	868_5_1786	960_5_66	1189_2_89	57_5_98	1185_5_495	864_3_58	2496_5_1369	518_2_1	535_5_95	476_03_68	800_2_173	432_5_231	2252_2_30	358_5_330
590_5_219	606_3_6	1208_5_229	888_5_71	353_2_18	132_3_15	272_2_233	152_5_1	174_5_1	709_5_1	975_5_813	527_5_1	1019_2_1	325_5_3	722_5_41	189_03_1	815_2_35	1123_5_314	778_5_1	305_03_1	163_5_1	868_5_1788	960_5_70	1189_2_79	57_5_97	1185_5_498	864_3_60	2496_5_1362	518_2_1	535_5_89	476_03_66	800_2_173	432_5_232	2252_2_37	358_5_334
590_5_214	606_3_9	1208_5_227	888_5_66	353_2_19	132_3_14	272_2_230	152_5_1	174_5_1	709_5_1	975_5_812	527_5_1	1019_2_1	722_5_46	189_03_1	815_2_34	1123_5_319	778_5_1	305_03_1	163_5_1	868_5_1788	960_5_72	1189_2_77	57_5_91	1185_5_482	864_3_65	2496_5_1397	518_2_1	535_5_88	476_03_65	800_2_172	432_5_237	2252_2_34	358_5_326
590_5_210	606_3_12	1208_5_215	888_5_56	353_2_17	132_3_17	272_2_224	152_5_1	174_5_1	709_5_1	975_5_822	527_5_1	1019_2_1	722_5_40	189_03_1	815_2_43	1123_5_313	778_5_1	305_03_1	163_5_1	868_5_1809	960_5_66	1189_2_77	57_5_87	1185_5_507	864_3_63	2496_5_1429	518_2_1	535_5_92	476_03_62	800_2_184	432_5_215	2252_2_32	358_5_292
590_5_211	606_3_9	1208_5_188	888_5_52	353_2_24	132_3_18	272_2_232	152_5_1	174_5_1	709_5_1	975_5_859	527_5_1	1019_2_1	722_5_28	189_03_1	815_2_41	1123_5_334	778_5_1	305_03_1	163_5_1	868_5_1810	960_5_65	1189_2_70	57_5_72	1185_5_487	864_3_56	2496_5_1442	518_2_1	535_5_91	476_03_74	800_2_185	432_5_202	2252_2_30	358_5_304
590_5_223	606_3_11	1208_5_183	888_5_48	353_2_29	132_3_14	272_2_215	152_5_1	174_5_1	709_5_1	975_5_871	527_5_1	1019_2_1	722_5_25	189_03_1	815_2_39	1123_5_337	778_5_1	305_03_1	163_5_1	868_5_1861	960_5_65	1189_2_76	57_5_72	1185_5_492	864_3_54	2496_5_1404	518_2_1	535_5_97	476_03_75	800_2_167	432_5_218	2252_2_30	358_5_278
590_5_216	606_3_14	1208_5_180	888_5_41	353_2_28	132_3_16	272_2_217	152_5_1	174_5_1	709_5_1	975_5_881	527_5_1	1019_2_1	722_5_27	189_03_1	815_2_41	1123_5_341	778_5_1	305_03_1	163_5_1	868_5_1868	960_5_64	1189_2_71	57_5_71	1185_5_493	864_3_51	2496_5_1401	518_2_1	535_5_87	476_03_68	800_2_168	432_5_215	2252_2_30	358_5_290
590_5_230	606_3_7	1208_5_182	888_5_36	353_2_20	132_3_15	272_2_236	152_5_1	174_5_1	709_5_1	975_5_853	527_5_1	1019_2_1	722_5_22	189_03_1	815_2_53	1123_5_356	778_5_1	305_03_1	163_5_1	868_5_1871	960_5_62	1189_2_64	57_5_70	1185_5_455	864_3_55	2496_5_1389	518_2_1	535_5_106	476_03_65	800_2_182	432_5_211	2252_2_29	358_5_304
590_5_225	606_3_2	1208_5_199	888_5_35	353_2_19	132_3_15	272_2_253	152_5_1	174_5_1	709_5_1	975_5_867	527_5_1	1019_2_1	722_5_13	189_03_1	815_2_52	1123_5_328	778_5_1	305_03_1	163_5_1	868_5_1859	960_5_82	1189_2_73	57_5_66	1185_5_467	864_3_61	2496_5_1374	518_2_1	535_5_104	476_03_56	800_2_164	432_5_220	2252_2_31	358_5_307
590_5_213	606_3_4	1208_5_188	888_5_40	353_2_19	132_3_16	272_2_247	152_5_1	174_5_1	709_5_1	975_5_892	527_5_1	1019_2_1	722_5_11	189_03_1	815_2_66	1123_5_319	778_5_1	305_03_1	163_5_1	868_5_1824	960_5_87	1189_2_69	57_5_65	1185_5_475	864_3_59	2496_5_1403	518_2_1	535_5_99	476_03_62	800_2_165	432_5_205	2252_2_28	358_5_317
590_5_199	606_3_6	1208_5_195	888_5_37	353_2_21	132_3_14	272_2_264	152_5_1	174_5_1	709_5_1	975_5_942	527_5_1	1019_2_1	722_5_11	189_03_1	815_2_68	1123_5_278	778_5_1	305_03_1	163_5_1	868_5_1806	960_5_93	1189_2_77	57_5_58	1185_5_475	864_3_56	2496_5_1437	518_2_1	535_5_94	476_03_52	800_2_161	432_5_194	2252_2_19	358_5_317
590_5_188	606_3_5	1208_5_196	888_5_39	353_2_23	132_3_13	272_2_268	152_5_1	174_5_1	709_5_1	975_5_934	527_5_1	1019_2_1	722_5_11	189_03_1	815_2_62	1123_5_296	778_5_1	305_03_1	163_5_1	868_5_1838	960_5_79	1189_2_75	57_5_57	1185_5_459	864_3_68	2496_5_1413	518_2_1	535_5_106	476_03_53	800_2_171	432_5_191	2252_2_25	358_5_301
590_5_177	606_3_4	1208_5_196	888_5_35	353_2_26	132_3_13	272_2_286	152_5_1	174_5_1	709_5_1	975_5_950	527_5_1	1019_2_1	722_5_11	189_03_1	815_2_54	1123_5_304	778_5_1	305_03_1	163_5_1	868_5_1763	960_5_87	1189_2_84	57_5_57	1185_5_439	864_3_68	2496_5_1451	518_2_1	535_5_100	476_03_50	800_2_177	432_5_196	2252_2_34	358_5_311
590_5_193	606_3_3	1208_5_192	888_5_35	353_2_31	132_3_12	272_2_258	152_5_1	174_5_1	709_5_1	975_5_972	527_5_1	1019_2_1	722_5_14	189_03_1	815_2_54	1123_5_334	778_5_1	305_03_1	163_5_1	868_5_1766	960_5_90	1189_2_72	57_5_63	1185_5_418	864_3_66	2496_5_1453	518_2_1	535_5_91	476_03_45	800_2_169	432_5_189	2252_2_31	358_5_324
590_5_211	606_3_2	1208_5_197	888_5_31	353_2_30	132_3_12	272_2_242	152_5_1	174_5_1	709_5_1	975_5_996	527_5_1	1019_2_1	722_5_9	189_03_1	815_2_38	1123_5_318	778_5_1	305_03_1	163_5_1	868_5_1806	960_5_95	1189_2_69	57_5_64	1185_5_426	864_3_68	2496_5_1444	518_2_1	535_5_84	476_03_47	800_2_164	432_5_193	2252_2_25	358_5_313
590_5_206	606_3_3	1208_5_225	888_5_32	353_2_31	132_3_15	272_2_214	152_5_1	174_5_1	709_5_1	975_5_1005	527_5_1	1019_2_1	722_5_7	189_03_1	815_2_37	1123_5_355	778_5_1	305_03_1	163_5_1	868_5_1814	960_5_92	1189_2_54	57_5_65	1185_5_432	864_3_65	2496_5_1413	518_2_1	535_5_88	476_03_39	800_2_156	432_5_190	2252_2_29	358_5_314
590_5_197	606_3_5	1208_5_249	888_5_29	353_2_35	132_3_13	272_2_214	152_5_1	174_5_1	709_5_1	975_5_982	527_5_1	1019_2_1	722_5_8	189_03_1	815_2_38	1123_5_349	778_5_1	305_03_1	163_5_1	868_5_1841	960_5_102	1189_2_56	57_5_72	1185_5_423	864_3_67	2496_5_1386	518_2_1	535_5_87	476_03_37	800_2_160	432_5_180	2252_2_33	358_5_318
590_5_182	606_3_4	1208_5_251	888_5_36	353_2_29	132_3_8	272_2_216	152_5_1	174_5_1	709_5_1	975_5_979	527_5_1	1019_2_1	722_5_6	189_03_1	815_2_23	1123_5_335	778_5_1	305_03_1	163_5_1	868_5_1805	960_5_114	1189_2_53	57_5_71	1185_5_448	864_3_66	2496_5_1425	518_2_1	535_5_105	476_03_39	800_2_171	432_5_187	2252_2_23	358_5_305
590_5_182	606_3_5	1208_5_238	888_5_44	353_2_26	132_3_10	272_2_234	152_5_1	174_5_1	709_5_1	975_5_1012	527_5_1	1019_2_1	722_5_4	189_03_1	815_2_22	1123_5_325	778_5_1	305_03_1	163_5_1	868_5_1756	960_5_115	1189_2_40	57_5_59	1185_5_443	864_3_67	2496_5_1456	518_2_1	535_5_82	476_03_32	800_2_161	432_5_179	2252_2_24	358_5_364
590_5_170	606_3_7	1208_5_219	888_5_44	353_2_27	132_3_7	272_2_228	152_5_1	174_5_1	709_5_1	975_5_989	527_5_1	1019_2_1	722_5_4	189_03_1	815_2_21	1123_5_348	778_5_1	305_03_1	163_5_1	868_5_1757	960_5_111	1189_2_35	57_5_60	1185_5_441	864_3_72	2496_5_1486	518_2_1	535_5_88	476_03_35	800_2_155	432_5_179	2252_2_24	358_5_374
590_5_173	606_3_8	1208_5_234	888_5_39	353_2_24	132_3_10	272_2_237	152_5_1	174_5_1	709_5_1	975_5_1023	527_5_1	1019_2_1	722_5_3	189_03_1	815_2_24	1123_5_369	778_5_1	305_03_1	163_5_1	868_5_1708	960_5_117	1189_2_41	57_5_68	1185_5_444	864_3_73	2496_5_1443	518_2_1	535_5_109	476_03_36	800_2_143	432_5_164	2252_2_23	358_5_370
590_5_168	606_3_7	1208_5_229	888_5_41	132_3_10	272_2_243	174_5_1	709_5_1	975_5_1034	527_5_1	1019_2_1	476_03_30	189_03_1	815_2_27	1123_5_356	778_5_1	305_03_1	163_5_1	868_5_1685	960_5_114	1189_2_51	57_5_75	1185_5_419	864_3_69	2496_5_1466	518_2_1	535_5_91	353_2_25	800_2_158	432_5_160	2252_2_23	358_5_398
590_5_172	606_3_9	1208_5_245	888_5_39	132_3_10	272_2_231	174_5_1	709_5_1	975_5_1024	527_5_1	1019_2_1	476_03_28	189_03_1	815_2_15	1123_5_328	778_5_1	305_03_1	163_5_1	868_5_1692	960_5_122	1189_2_50	57_5_68	1185_5_430	864_3_62	2496_5_1452	518_2_1	535_5_96	353_2_20	800_2_162	432_5_180	2252_2_24	358_5_421
590_5_164	606_3_5	1208_5_247	888_5_44	132_3_7	272_2_230	174_5_1	709_5_1	975_5_1022	527_5_1	1019_2_1	476_03_26	189_03_1	815_2_20	1123_5_338	778_5_1	305_03_1	163_5_1	868_5_1686	960_5_127	1189_2_46	57_5_60	1185_5_446	864_3_67	2496_5_1460	518_2_1	535_5_105	353_2_13	800_2_162	432_5_176	2252_2_24	358_5_404
590_5_164	606_3_7	1208_5_254	888_5_46	132_3_9	272_2_226	174_5_1	709_5_1	975_5_1018	527_5_1	1019_2_1	476_03_26	189_03_1	815_2_29	1123_5_369	778_5_1	305_03_1	163_5_1	868_5_1676	960_5_122	1189_2_41	57_5_67	1185_5_426	864_3_63	2496_5_1430	518_2_1	535_5_105	353_2_17	800_2_169	432_5_168	2252_2_20	358_5_427
590_5_161	606_3_7	1208_5_269	888_5_34	132_3_10	272_2_241	174_5_1	709_5_1	975_5_1044	527_5_1	1019_2_1	476_03_24	189_03_1	815_2_29	1123_5_377	778_5_1	305_03_1	163_5_1	868_5_1676	960_5_124	1189_2_33	57_5_74	1185_5_411	864_3_63	2496_5_1401	518_2_1	535_5_109	353_2_17	800_2_150	432_5_183	2252_2_20	358_5_425
590_5_149	606_3_5	1208_5_306	888_5_32	132_3_9	272_2_236	174_5_1	709_5_1	975_5_1077	527_5_1	1019_2_1	476_03_29	189_03_1	815_2_18	1123_5_365	778_5_1	305_03_1	163_5_1	868_5_1671	960_5_131	1189_2_35	57_5_83	1185_5_414	864_3_60	2496_5_1354	518_2_1	535_5_92	353_2_20	800_2_145	432_5_175	2252_2_22	358_5_457
590_5_146	606_3_3	1208_5_289	888_5_35	132_3_6	272_2_232	174_5_1	709_5_1	975_5_1057	527_5_1	1019_2_1	476_03_23	189_03_1	815_2_18	1123_5_368	778_5_1	305_03_1	163_5_1	868_5_1709	960_5_127	1189_2_39	57_5_90	1185_5_404	864_3_56	2496_5_1339	518_2_1	535_5_102	353_2_21	800_2_154	432_5_178	2252_2_26	358_5_461
590_5_146	606_3_5	1208_5_303	888_5_36	132_3_4	272_2_222	174_5_1	709_5_1	975_5_1046	527_5_1	1019_2_1	476_03_21	189_03_1	815_2_15	1123_5_390	778_5_1	305_03_1	163_5_1	868_5_1747	960_5_145	1189_2_31	57_5_68	1185_5_411	864_3_55	2496_5_1312	518_2_1	535_5_93	353_2_27	800_2_152	432_5_183	2252_2_16	358_5_459
590_5_135	606_3_6	1208_5_317	888_5_33	132_3_3	272_2_203	174_5_1	709_5_1	975_5_1057	527_5_1	1019_2_1	476_03_22	189_03_1	815_2_12	1123_5_370	778_5_1	305_03_1	163_5_1	868_5_1738	960_5_165	1189_2_19	57_5_66	1185_5_404	864_3_62	2496_5_1341	518_2_1	535_5_102	353_2_31	800_2_149	432_5_180	2252_2_11	358_5_461
590_5_128	606_3_6	1208_5_296	888_5_31	132_3_5	272_2_201	174_5_1	709_5_1	975_5_1071	527_5_1	1019_2_1	476_03_26	189_03_1	815_2_10	1123_5_367	778_5_1	305_03_1	163_5_1	868_5_1726	960_5_160	1189_2_16	57_5_66	1185_5_386	864_3_53	2496_5_1409	518_2_1	535_5_132	353_2_32	800_2_144	432_5_152	2252_2_14	358_5_452
590_5_104	606_3_7	1208_5_310	888_5_33	132_3_4	272_2_201	174_5_1	709_5_1	975_5_1047	527_5_1	1019_2_1	476_03_27	189_03_1	815_2_7	1123_5_358	778_5_1	305_03_1	163_5_1	868_5_1731	960_5_148	1189_2_11	57_5_68	1185_5_413	864_3_48	2496_5_1419	518_2_1	535_5_135	353_2_37	800_2_144	432_5_161	2252_2_18	358_5_452
590_5_97	606_3_7	1208_5_297	888_5_37	132_3_3	272_2_178	174_5_1	709_5_1	975_5_1064	527_5_1	1019_2_1	476_03_28	189_03_1	815_2_3	1123_5_370	778_5_1	305_03_1	163_5_1	868_5_1716	960_5_144	1189_2_12	57_5_69	1185_5_396	864_3_52	2496_5_1455	518_2_1	535_5_124	353_2_38	800_2_169	432_5_155	2252_2_18	358_5_453
590_5_103	606_3_9	1208_5_282	888_5_42	132_3_1	272_2_160	174_5_1	709_5_1	975_5_1053	527_5_1	1019_2_1	476_03_33	189_03_1	815_2_3	1123_5_382	778_5_1	305_03_1	163_5_1	868_5_1714	960_5_153	1189_2_13	57_5_75	1185_5_408	864_3_51	2496_5_1448	518_2_1	535_5_145	353_2_32	800_2_170	432_5_137	2252_2_14	358_5_456
590_5_106	606_3_7	1208_5_276	888_5_39	132_3_1	272_2_163	174_5_1	709_5_1	975_5_1059	527_5_1	1019_2_1	476_03_36	189_03_1	815_2_3	1123_5_388	778_5_1	305_03_1	163_5_1	868_5_1744	960_5_144	1189_2_14	57_5_79	1185_5_373	864_3_49	2496_5_1439	518_2_1	535_5_152	353_2_32	800_2_158	432_5_145	2252_2_16	358_5_460
590_5_95	606_3_6	1208_5_303	888_5_52	132_3_1	272_2_169	174_5_1	709_5_1	975_5_1051	527_5_1	1019_2_1	476_03_45	189_03_1	815_2_3	1123_5_368	778_5_1	305_03_1	163_5_1	868_5_1799	960_5_136	1189_2_16	57_5_70	1185_5_375	864_3_41	2496_5_1438	518_2_1	535_5_151	353_2_36	800_2_160	432_5_133	2252_2_14	358_5_422
590_5_97	606_3_3	1208_5_301	888_5_55	132_3_2	272_2_158	174_5_1	709_5_1	975_5_1071	527_5_1	1019_2_1	476_03_45	189_03_1	815_2_6	1123_5_345	778_5_1	305_03_1	163_5_1	868_5_1804	960_5_128	1189_2_13	57_5_63	1185_5_376	864_3_44	2496_5_1480	518_2_1	535_5_167	353_2_26	800_2_149	432_5_128	2252_2_10	358_5_414
590_5_97	606_3_3	1208_5_327	888_5_51	272_2_163	174_5_1	709_5_1	975_5_1073	527_5_1	1019_2_1	476_03_36	189_03_1	815_2_4	1123_5_346	778_5_1	305_03_1	163_5_1	868_5_1814	960_5_137	1189_2_10	57_5_60	1185_5_377	864_3_49	2496_5_1460	518_2_1	535_5_162	353_2_26	800_2_156	432_5_122	2252_2_14	358_5_398
590_5_94	606_3_4	1208_5_351	888_5_40	272_2_165	174_5_1	709_5_1	975_5_1075	527_5_1	1019_2_1	476_03_31	189_03_1	815_2_7	1123_5_367	778_5_1	305_03_1	163_5_1	868_5_1833	960_5_142	1189_2_8	57_5_51	1185_5_363	864_3_49	2496_5_1417	518_2_1	535_5_156	353_2_26	800_2_161	432_5_122	2252_2_14	358_5_406
590_5_104	606_3_4	1208_5_341	888_5_50	272_2_151	174_5_1	709_5_1	975_5_1071	527_5_1	1019_2_1	476_03_32	189_03_1	815_2_13	1123_5_391	778_5_1	305_03_1	163_5_1	868_5_1855	960_5_130	1189_2_5	57_5_57	1185_5_357	864_3_43	2496_5_1424	518_2_1	535_5_144	353_2_27	800_2_155	432_5_127	2252_2_12	358_5_389
590_5_104	606_3_2	1208_5_320	888_5_48	272_2_143	174_5_1	709_5_1	975_5_1085	527_5_1	1019_2_1	476_03_36	189_03_1	815_2_15	1123_5_396	778_5_1	305_03_1	163_5_1	868_5_1832	960_5_126	1189_2_4	57_5_49	1185_5_390	864_3_39	2496_5_1437	518_2_1	535_5_133	353_2_34	800_2_148	432_5_133	2252_2_11	358_5_397
590_5_113	606_3_1	1208_5_325	888_5_37	272_2_132	174_5_1	709_5_1	975_5_1080	527_5_1	1019_2_1	476_03_32	189_03_1	815_2_7	1123_5_395	778_5_1	305_03_1	163_5_1	868_5_1858	960_5_112	1189_2_3	57_5_58	1185_5_393	864_3_41	2496_5_1430	518_2_1	535_5_140	353_2_39	800_2_140	432_5_156	2252_2_8	358_5_383
590_5_112	606_3_2	1208_5_336	888_5_33	272_2_126	174_5_1	709_5_1	975_5_1105	527_5_1	1019_2_1	476_03_33	189_03_1	815_2_8	1123_5_403	778_5_1	305_03_1	163_5_1	868_5_1827	960_5_106	1189_2_5	57_5_63	1185_5_387	864_3_44	2496_5_1437	518_2_1	535_5_125	353_2_35	800_2_134	432_5_164	2252_2_4	358_5_396
590_5_112	606_3_1	1208_5_373	888_5_30	272_2_130	174_5_1	709_5_1	975_5_1097	527_5_1	1019_2_1	476_03_32	189_03_1	815_2_5	1123_5_415	778_5_1	305_03_1	163_5_1	868_5_1820	960_5_117	1189_2_8	57_5_59	1185_5_397	864_3_42	2496_5_1359	518_2_1	535_5_124	353_2_32	800_2_139	432_5_188	2252_2_5	358_5_399
590_5_114	1208_5_385	888_5_25	272_2_116	174_5_1	709_5_1	975_5_1107	527_5_1	1019_2_1	476_03_38	189_03_1	815_2_1	1123_5_417	778_5_1	305_03_1	163_5_1	868_5_1788	960_5_107	1189_2_3	57_5_54	1185_5_406	864_3_33	2496_5_1356	518_2_1	535_5_133	353_2_32	800_2_138	432_5_177	2252_2_10	358_5_446
590_5_112	1208_5_386	888_5_32	272_2_101	174_5_1	709_5_1	975_5_1092	527_5_1	1019_2_1	476_03_36	189_03_1	815_2_1	1123_5_400	778_5_1	305_03_1	163_5_1	868_5_1791	960_5_96	1189_2_4	57_5_50	1185_5_390	864_3_28	2496_5_1369	518_2_1	535_5_119	353_2_25	800_2_147	432_5_202	2252_2_11	358_5_492
590_5_115	1208_5_368	888_5_33	272_2_86	174_5_1	709_5_1	975_5_1066	527_5_1	1019_2_1	476_03_33	189_03_1	815_2_1	1123_5_390	778_5_1	305_03_1	163_5_1	868_5_1839	960_5_94	1189_2_6	57_5_44	1185_5_401	864_3_25	2496_5_1378	518_2_1	535_5_114	353_2_33	800_2_157	432_5_221	2252_2_9	358_5_474
590_5_120	1208_5_370	888_5_32	272_2_92	174_5_1	709_5_1	975_5_1068	527_5_1	1019_2_1	476_03_35	189_03_1	815_2_1	1123_5_349	778_5_1	305_03_1	163_5_1	868_5_1846	960_5_90	1189_2_5	57_5_46	1185_5_382	864_3_24	2496_5_1398	518_2_1	535_5_116	353_2_39	800_2_162	432_5_204	2252_2_15	358_5_495
590_5_116	1208_5_389	888_5_34	272_2_101	174_5_1	709_5_1	975_5_1085	527_5_1	1019_2_1	476_03_34	189_03_1	815_2_2	1123_5_321	778_5_1	305_03_1	163_5_1	868_5_1848	960_5_89	1189_2_2	57_5_44	1185_5_398	864_3_17	2496_5_1381	518_2_1	535_5_128	353_2_35	800_2_160	432_5_211	2252_2_16	358_5_475
590_5_112	1208_5_403	888_5_30	272_2_103	174_5_1	709_5_1	975_5_1081	527_5_1	1019_2_1	476_03_34	189_03_1	815_2_3	1123_5_311	778_5_1	305_03_1	163_5_1	868_5_1810	960_5_100	1189_2_2	57_5_40	1185_5_411	864_3_23	2496_5_1394	518_2_1	535_5_122	353_2_26	800_2_149	432_5_210	2252_2_21	358_5_498
590_5_123	1208_5_393	888_5_33	272_2_80	174_5_1	709_5_1	975_5_1088	527_5_1	1019_2_1	476_03_34	189_03_1	815_2_1	1123_5_302	778_5_1	305_03_1	163_5_1	868_5_1872	960_5_107	1189_2_2	57_5_38	1185_5_417	864_3_25	2496_5_1386	518_2_1	535_5_104	353_2_25	800_2_139	432_5_191	2252_2_19	358_5_504
590_5_116	1208_5_389	888_5_38	272_2_85	174_5_1	709_5_1	975_5_1049	527_5_1	1019_2_1	476_03_36	189_03_1	1123_5_282	778_5_1	305_03_1	163_5_1	868_5_1916	960_5_92	1189_2_4	57_5_35	1185_5_435	864_3_23	2496_5_1437	535_5_101	353_2_28	800_2_125	432_5_182	2252_2_26	358_5_487
590_5_119	1208_5_415	888_5_38	272_2_84	174_5_1	709_5_1	975_5_1026	527_5_1	1019_2_1	476_03_33	189_03_1	1123_5_267	778_5_1	305_03_1	163_5_1	868_5_1889	960_5_81	1189_2_3	57_5_32	1185_5_441	864_3_24	2496_5_1441	535_5_126	353_2_20	800_2_132	432_5_174	2252_2_36	358_5_505
590_5_126	1208_5_446	888_5_32	272_2_88	174_5_1	709_5_1	975_5_1031	527_5_1	1019_2_1	476_03_36	189_03_1	1123_5_264	778_5_1	305_03_1	163_5_1	868_5_1884	960_5_82	1189_2_4	57_5_37	1185_5_437	864_3_24	2496_5_1414	535_5_124	353_2_20	800_2_131	432_5_171	2252_2_37	358_5_498
590_5_120	1208_5_435	888_5_27	272_2_90	174_5_1	709_5_1	975_5_1057	527_5_1	1019_2_1	476_03_41	189_03_1	1123_5_250	778_5_1	305_03_1	163_5_1	868_5_1929	960_5_94	1189_2_4	57_5_35	1185_5_393	864_3_24	2496_5_1433	535_5_112	353_2_19	800_2_122	432_5_169	2252_2_32	358_5_501
590_5_122	1208_5_419	888_5_27	272_2_87	174_5_1	709_5_1	975_5_1103	527_5_1	1019_2_1	476_03_35	189_03_1	1123_5_250	778_5_1	305_03_1	163_5_1	868_5_1914	960_5_103	1189_2_5	57_5_37	1185_5_386	864_3_20	2496_5_1449	535_5_126	353_2_16	800_2_116	432_5_151	2252_2_31	358_5_488
590_5_120	1208_5_439	888_5_28	272_2_81	174_5_1	709_5_1	975_5_1090	527_5_1	1019_2_1	476_03_30	189_03_1	1123_5_249	778_5_1	305_03_1	163_5_1	868_5_1940	960_5_97	1189_2_3	57_5_38	1185_5_419	864_3_18	2496_5_1420	535_5_115	353_2_18	800_2_109	432_5_138	2252_2_35	358_5_502
590_5_116	1208_5_469	888_5_34	272_2_78	174_5_1	709_5_1	975_5_1084	527_5_1	1019_2_1	476_03_27	189_03_1	1123_5_259	778_5_1	305_03_1	163_5_1	868_5_1892	960_5_109	1189_2_1	57_5_30	1185_5_452	864_3_20	2496_5_1392	535_5_136	353_2_17	800_2_113	432_5_144	2252_2_35	358_5_477
590_5_128	1208_5_485	888_5_22	272_2_82	174_5_1	709_5_1	975_5_1073	527_5_1	1019_2_1	476_03_24	189_03_1	1123_5_250	778_5_1	305_03_1	163_5_1	868_5_1879	960_5_99	1189_2_1	57_5_24	1185_5_478	864_3_20	2496_5_1355	535_5_145	353_2_18	800_2_109	432_5_145	2252_2_44	358_5_504
590_5_129	1208_5_486	888_5_19	272_2_78	174_5_1	709_5_1	975_5_1095	527_5_1	476_03_22	189_03_1	1123_5_233	778_5_1	305_03_1	163_5_1	868_5_1915	960_5_106	57_5_27	1185_5_453	864_3_18	2496_5_1339	535_5_151	353_2_22	800_2_103	432_5_133	2252_2_41	358_5_516
590_5_112	1208_5_502	888_5_25	272_2_87	174_5_1	709_5_1	975_5_1072	527_5_1	476_03_16	189_03_1	1123_5_237	778_5_1	305_03_1	163_5_1	868_5_1945	960_5_105	57_5_26	1185_5_461	864_3_18	2496_5_1355	535_5_145	353_2_19	800_2_100	432_5_132	2252_2_45	358_5_485
590_5_98	1208_5_513	888_5_22	272_2_78	174_5_1	709_5_1	975_5_1072	527_5_1	476_03_15	189_03_1	1123_5_221	778_5_1	305_03_1	163_5_1	868_5_1991	960_5_94	57_5_21	1185_5_454	864_3_18	2496_5_1360	535_5_149	353_2_23	800_2_103	432_5_121	2252_2_46	358_5_489
590_5_85	1208_5_522	888_5_27	272_2_71	174_5_1	709_5_1	975_5_1092	527_5_1	476_03_16	189_03_1	1123_5_216	778_5_1	305_03_1	163_5_1	868_5_1946	960_5_107	57_5_19	1185_5_482	864_3_17	2496_5_1335	535_5_159	353_2_27	800_2_100	432_5_126	2252_2_48	358_5_493
590_5_89	1208_5_533	888_5_24	272_2_84	174_5_1	709_5_1	975_5_1092	527_5_1	476_03_19	189_03_1	1123_5_225	778_5_1	305_03_1	163_5_1	868_5_1975	960_5_105	57_5_18	1185_5_440	864_3_21	2496_5_1331	535_5_156	353_2_26	800_2_99	432_5_119	2252_2_52	358_5_477
590_5_80	1208_5_509	888_5_26	272_2_99	174_5_1	709_5_1	975_5_1070	527_5_1	476_03_22	189_03_1	1123_5_207	778_5_1	305_03_1	163_5_1	868_5_2017	960_5_94	57_5_19	1185_5_420	864_3_17	2496_5_1380	535_5_172	353_2_25	800_2_101	432_5_115	2252_2_41	358_5_473
590_5_88	1208_5_516	888_5_21	272_2_104	174_5_1	709_5_1	975_5_1037	527_5_1	476_03_22	189_03_1	1123_5_205	778_5_1	305_03_1	163_5_1	868_5_2030	960_5_86	57_5_21	1185_5_415	864_3_19	2496_5_1385	535_5_184	353_2_33	800_2_112	432_5_122	2252_2_47	358_5_441
590_5_80	1208_5_517	888_5_24	272_2_103	174_5_1	709_5_1	975_5_1027	527_5_1	476_03_22	189_03_1	1123_5_187	778_5_1	305_03_1	163_5_1	868_5_2054	960_5_83	57_5_22	1185_5_433	864_3_15	2496_5_1385	535_5_180	353_2_33	800_2_102	432_5_113	2252_2_58	358_5_447
590_5_67	1208_5_530	888_5_21	272_2_98	174_5_1	709_5_1	975_5_1011	527_5_1	476_03_28	189_03_1	1123_5_184	778_5_1	305_03_1	163_5_1	868_5_2079	960_5_86	57_5_21	1185_5_448	864_3_12	2496_5_1388	535_5_165	353_2_28	800_2_102	432_5_123	2252_2_50	358_5_447
590_5_79	1208_5_507	888_5_23	272_2_81	174_5_1	709_5_1	975_5_1020	527_5_1	476_03_26	189_03_1	1123_5_192	778_5_1	305_03_1	163_5_1	868_5_2099	960_5_89	57_5_27	1185_5_451	864_3_11	2496_5_1371	535_5_169	353_2_25	800_2_99	432_5_109	2252_2_44	358_5_465
590_5_73	1208_5_478	888_5_20	272_2_72	174_5_1	709_5_1	975_5_1005	527_5_1	476_03_21	189_03_1	1123_5_172	778_5_1	305_03_1	163_5_1	868_5_2119	960_5_91	57_5_31	1185_5_454	864_3_12	2496_5_1432	535_5_148	353_2_25	800_2_94	432_5_112	2252_2_43	358_5_484
590_5_62	1208_5_495	888_5_22	272_2_82	174_5_1	709_5_1	975_5_990	527_5_1	476_03_18	189_03_1	1123_5_168	778_5_1	305_03_1	163_5_1	868_5_2124	960_5_93	57_5_30	1185_5_458	864_3_12	2496_5_1414	535_5_137	353_2_28	800_2_96	432_5_120	2252_2_42	358_5_495
590_5_58	1208_5_512	888_5_26	272_2_92	174_5_1	709_5_1	975_5_983	527_5_1	476_03_17	189_03_1	1123_5_179	778_5_1	305_03_1	163_5_1	868_5_2102	960_5_108	57_5_21	1185_5_442	864_3_15	2496_5_1396	535_5_149	353_2_33	800_2_110	432_5_107	2252_2_44	358_5_491
590_5_44	1208_5_501	888_5_23	272_2_120	174_5_1	709_5_1	975_5_996	527_5_1	476_03_15	189_03_1	1123_5_189	778_5_1	305_03_1	163_5_1	868_5_2075	960_5_110	57_5_21	1185_5_430	864_3_13	2496_5_1435	535_5_136	353_2_32	800_2_108	432_5_109	2252_2_34	358_5_496
590_5_34	1208_5_482	888_5_28	272_2_122	174_5_1	709_5_1	975_5_991	527_5_1	476_03_16	189_03_1	1123_5_186	778_5_1	305_03_1	163_5_1	868_5_2095	960_5_88	57_5_29	1185_5_407	864_3_15	2496_5_1457	535_5_128	353_2_37	800_2_99	432_5_111	2252_2_48	358_5_514
590_5_34	1208_5_486	888_5_21	272_2_117	174_5_1	709_5_1	975_5_1015	527_5_1	476_03_12	189_03_1	1123_5_183	778_5_1	305_03_1	163_5_1	868_5_2101	960_5_82	57_5_27	1185_5_384	864_3_10	2496_5_1477	535_5_129	353_2_32	800_2_111	432_5_107	2252_2_52	358_5_506
590_5_42	1208_5_504	888_5_16	272_2_116	174_5_1	709_5_1	975_5_1002	527_5_1	476_03_15	189_03_1	1123_5_174	778_5_1	305_03_1	163_5_1	868_5_2085	960_5_88	57_5_26	1185_5_389	864_3_8	2496_5_1436	535_5_136	353_2_38	800_2_110	432_5_107	2252_2_58	358_5_536
590_5_44	1208_5_543	888_5_18	272_2_123	174_5_1	709_5_1	975_5_1013	527_5_1	476_03_13	189_03_1	1123_5_178	778_5_1	305_03_1	163_5_1	868_5_2082	960_5_92	57_5_28	1185_5_366	864_3_9	2496_5_1412	535_5_122	353_2_35	800_2_118	432_5_118	2252_2_48	358_5_522
590_5_37	1208_5_533	888_5_18	272_2_136	174_5_1	709_5_1	975_5_1041	527_5_1	476_03_18	189_03_1	1123_5_177	778_5_1	305_03_1	163_5_1	868_5_2080	960_5_86	57_5_33	1185_5_369	864_3_7	2496_5_1449	535_5_101	353_2_33	800_2_111	432_5_108	2252_2_38	358_5_511
590_5_44	1208_5_526	888_5_16	272_2_141	174_5_1	709_5_1	975_5_1023	527_5_1	476_03_16	189_03_1	1123_5_174	778_5_1	305_03_1	163_5_1	868_5_2131	960_5_71	57_5_39	1185_5_357	864_3_9	2496_5_1424	535_5_102	353_2_22	800_2_113	432_5_106	2252_2_42	358_5_529
590_5_47	1208_5_519	888_5_19	272_2_129	174_5_1	709_5_1	975_5_1040	527_5_1	476_03_11	189_03_1	1123_5_168	778_5_1	305_03_1	163_5_1	868_5_2179	960_5_67	57_5_39	1185_5_364	864_3_11	2496_5_1416	535_5_99	353_2_26	800_2_113	432_5_120	2252_2_40	358_5_481
590_5_41	1208_5_520	888_5_29	272_2_143	174_5_1	709_5_1	975_5_1079	527_5_1	476_03_12	189_03_1	1123_5_152	778_5_1	305_03_1	163_5_1	868_5_2145	960_5_75	57_5_37	1185_5_346	864_3_8	2496_5_1419	535_5_93	353_2_29	800_2_105	432_5_134	2252_2_36	358_5_482
590_5_47	1208_5_502	888_5_22	272_2_165	174_5_1	709_5_1	975_5_1070	527_5_1	476_03_11	189_03_1	1123_5_151	778_5_1	305_03_1	163_5_1	868_5_2178	960_5_58	57_5_35	1185_5_340	864_3_11	2496_5_1444	535_5_73	353_2_26	800_2_119	432_5_131	2252_2_24	358_5_477
590_5_47	1208_5_514	888_5_14	272_2_147	174_5_1	709_5_1	975_5_1080	527_5_1	476_03_7	189_03_1	1123_5_161	778_5_1	305_03_1	163_5_1	868_5_2190	960_5_62	57_5_38	1185_5_352	864_3_12	2496_5_1425	535_5_71	353_2_16	800_2_114	432_5_126	2252_2_31	358_5_477
590_5_55	1208_5_521	888_5_14	272_2_138	174_5_1	709_5_1	975_5_1074	527_5_1	476_03_6	189_03_1	1123_5_139	778_5_1	305_03_1	163_5_1	868_5_2170	960_5_65	57_5_29	1185_5_350	864_3_15	2496_5_1427	535_5_76	353_2_29	800_2_115	432_5_129	2252_2_18	358_5_519
590_5_56	1208_5_551	888_5_14	272_2_115	174_5_1	709_5_1	975_5_1042	527_5_1	476_03_9	189_03_1	1123_5_146	778_5_1	305_03_1	163_5_1	868_5_2187	960_5_52	57_5_26	1185_5_365	864_3_9	2496_5_1417	535_5_72	353_2_24	800_2_131	432_5_137	2252_2_18	358_5_517
590_5_51	1208_5_579	888_5_15	272_2_122	174_5_1	709_5_1	975_5_1031	527_5_1	476_03_7	189_03_1	1123_5_154	778_5_1	305_03_1	163_5_1	868_5_2152	960_5_42	57_5_22	1185_5_379	864_3_10	2496_5_1415	535_5_95	353_2_30	800_2_122	432_5_138	2252_2_14	358_5_507
590_5_51	1208_5_552	888_5_19	272_2_133	174_5_1	709_5_1	975_5_988	527_5_1	476_03_6	189_03_1	1123_5_139	778_5_1	305_03_1	163_5_1	868_5_2199	960_5_40	57_5_14	1185_5_404	864_3_7	2496_5_1425	535_5_104	353_2_28	800_2_130	432_5_140	2252_2_9	358_5_495
590_5_60	1208_5_542	888_5_27	272_2_147	174_5_1	709_5_1	975_5_993	527_5_1	476_03_6	189_03_1	1123_5_129	778_5_1	305_03_1	163_5_1	868_5_2173	960_5_33	57_5_2	1185_5_430	864_3_7	2496_5_1429	535_5_111	353_2_36	800_2_126	432_5_122	2252_2_9	358_5_503
590_5_49	1208_5_520	888_5_34	272_2_140	174_5_1	709_5_1	975_5_1013	527_5_1	476_03_4	189_03_1	1123_5_128	778_5_1	305_03_1	163_5_1	868_5_2157	960_5_36	57_5_7	1185_5_452	864_3_9	2496_5_1455	535_5_103	353_2_42	800_2_129	432_5_111	2252_2_9	358_5_486
590_5_45	1208_5_524	888_5_37	272_2_141	174_5_1	709_5_1	975_5_962	527_5_1	476_03_3	189_03_1	1123_5_125	778_5_1	305_03_1	163_5_1	868_5_2201	960_5_40	57_5_12	1185_5_467	864_3_12	2496_5_1436	535_5_100	353_2_40	800_2_138	432_5_111	2252_2_13	358_5_476
590_5_49	1208_5_530	888_5_28	272_2_152	174_5_1	709_5_1	975_5_979	527_5_1	476_03_3	189_03_1	1123_5_127	778_5_1	305_03_1	163_5_1	868_5_2223	960_5_42	57_5_17	1185_5_442	864_3_9	2496_5_1448	535_5_83	353_2_28	800_2_124	432_5_94	2252_2_9	358_5_497
590_5_39	1208_5_551	888_5_31	272_2_151	174_5_1	709_5_1	975_5_980	527_5_1	189_03_1	1123_5_123	778_5_1	305_03_1	163_5_1	868_5_2220	960_5_48	57_5_15	1185_5_460	864_3_13	2496_5_1427	535_5_81	353_2_25	800_2_115	432_5_83	2252_2_11	358_5_511
590_5_41	1208_5_575	888_5_24	272_2_132	174_5_1	709_5_1	975_5_950	527_5_1	189_03_1	1123_5_125	778_5_1	305_03_1	163_5_1	868_5_2293	960_5_42	57_5_13	1185_5_461	864_3_13	2496_5_1402	535_5_79	353_2_26	800_2_117	432_5_78	2252_2_3	358_5_512
590_5_34	1208_5_575	888_5_28	272_2_130	174_5_1	709_5_1	975_5_969	527_5_1	189_03_1	1123_5_134	778_5_1	305_03_1	163_5_1	868_5_2250	960_5_40	57_5_16	1185_5_449	864_3_12	2496_5_1374	535_5_81	353_2_22	800_2_122	432_5_76	2252_2_3	358_5_569
590_5_33	1208_5_544	888_5_24	272_2_125	174_5_1	709_5_1	975_5_981	527_5_1	189_03_1	1123_5_123	778_5_1	305_03_1	163_5_1	868_5_2285	960_5_40	57_5_15	1185_5_452	864_3_14	2496_5_1405	535_5_78	353_2_23	800_2_123	432_5_73	2252_2_4	358_5_541
590_5_32	1208_5_545	888_5_22	272_2_121	174_5_1	709_5_1	975_5_965	527_5_1	189_03_1	1123_5_138	778_5_1	305_03_1	163_5_1	868_5_2276	960_5_44	57_5_14	1185_5_434	864_3_14	2496_5_1401	535_5_70	353_2_28	800_2_126	432_5_83	2252_2_4	358_5_566
590_5_29	1208_5_552	888_5_17	272_2_119	174_5_1	709_5_1	975_5_970	527_5_1	189_03_1	1123_5_138	778_5_1	305_03_1	163_5_1	868_5_2334	960_5_38	57_5_12	1185_5_430	864_3_18	2496_5_1401	535_5_69	353_2_26	800_2_121	432_5_69	2252_2_6	358_5_532
590_5_24	1208_5_563	888_5_10	272_2_99	174_5_1	709_5_1	975_5_975	527_5_1	189_03_1	1123_5_122	778_5_1	305_03_1	163_5_1	868_5_2320	960_5_42	57_5_12	1185_5_444	864_3_17	2496_5_1401	535_5_69	353_2_30	800_2_130	432_5_71	2252_2_3	358_5_552
590_5_29	1208_5_558	888_5_11	272_2_105	174_5_1	709_5_1	975_5_978	527_5_1	189_03_1	1123_5_128	778_5_1	305_03_1	163_5_1	868_5_2292	960_5_46	57_5_14	1185_5_449	864_3_18	2496_5_1392	535_5_71	353_2_25	800_2_136	432_5_68	2252_2_4	358_5_560
590_5_20	1208_5_552	888_5_9	272_2_108	174_5_1	709_5_1	975_5_998	527_5_1	189_03_1	1123_5_140	778_5_1	305_03_1	163_5_1	868_5_2313	960_5_50	57_5_12	1185_5_427	864_3_17	2496_5_1390	535_5_72	353_2_32	800_2_137	432_5_55	2252_2_6	358_5_547
590_5_22	1208_5_536	888_5_7	272_2_89	174_5_1	709_5_1	975_5_988	527_5_1	189_03_1	1123_5_141	778_5_1	305_03_1	163_5_1	868_5_2336	960_5_52	57_5_12	1185_5_431	864_3_19	2496_5_1386	535_5_77	353_2_30	800_2_156	432_5_58	2252_2_11	358_5_535
590_5_18	1208_5_505	888_5_10	272_2_97	174_5_1	709_5_1	975_5_992	527_5_1	189_03_1	1123_5_151	778_5_1	305_03_1	163_5_1	868_5_2353	960_5_43	57_5_11	1185_5_433	864_3_17	2496_5_1399	535_5_72	353_2_27	800_2_142	432_5_47	2252_2_12	358_5_555
590_5_26	1208_5_502	888_5_6	272_2_84	174_5_1	709_5_1	975_5_988	527_5_1	189_03_1	1123_5_145	778_5_1	305_03_1	163_5_1	868_5_2376	960_5_45	57_5_9	1185_5_420	864_3_17	2496_5_1416	535_5_89	353_2_24	800_2_139	432_5_48	2252_2_13	358_5_538
590_5_27	1208_5_500	888_5_4	272_2_86	174_5_1	709_5_1	975_5_999	527_5_1	189_03_1	1123_5_131	778_5_1	305_03_1	163_5_1	868_5_2363	960_5_42	57_5_11	1185_5_420	864_3_17	2496_5_1389	535_5_95	353_2_18	800_2_164	432_5_54	2252_2_17	358_5_549
590_5_31	1208_5_511	888_5_2	272_2_86	174_5_1	709_5_1	975_5_996	527_5_1	189_03_1	1123_5_131	778_5_1	305_03_1	163_5_1	868_5_2431	960_5_55	57_5_7	1185_5_439	864_3_16	2496_5_1342	535_5_88	353_2_18	800_2_153	432_5_58	2252_2_20	358_5_500
590_5_35	1208_5_530	888_5_1	272_2_95	174_5_1	709_5_1	975_5_994	527_5_1	189_03_1	1123_5_133	778_5_1	305_03_1	163_5_1	868_5_2493	960_5_52	57_5_7	1185_5_446	864_3_13	2496_5_1302	535_5_88	353_2_17	800_2_134	432_5_63	2252_2_13	358_5_472
590_5_28	1208_5_549	1123_5_126	272_2_107	174_5_1	709_5_1	975_5_956	527_5_1	189_03_1	305_03_1	778_5_1	163_5_1	868_5_2503	960_5_62	57_5_7	1185_5_456	864_3_16	2496_5_1294	535_5_91	353_2_14	800_2_142	432_5_64	2252_2_16	358_5_455
590_5_17	1208_5_541	1123_5_123	272_2_117	174_5_1	709_5_1	975_5_942	527_5_1	189_03_1	305_03_1	778_5_1	163_5_1	868_5_2484	960_5_57	57_5_5	1185_5_452	864_3_15	2496_5_1348	535_5_97	353_2_10	800_2_169	432_5_53	2252_2_26	358_5_430
590_5_17	1208_5_541	1123_5_121	272_2_101	174_5_1	709_5_1	975_5_934	527_5_1	189_03_1	305_03_1	778_5_1	163_5_1	868_5_2539	960_5_60	57_5_3	1185_5_442	864_3_17	2496_5_1311	535_5_107	353_2_14	800_2_180	432_5_57	2252_2_25	358_5_419
590_5_15	1208_5_561	1123_5_116	272_2_107	174_5_1	709_5_1	975_5_968	527_5_1	189_03_1	305_03_1	778_5_1	163_5_1	868_5_2504	960_5_59	57_5_4	1185_5_432	864_3_18	2496_5_1307	535_5_121	353_2_16	800_2_178	432_5_53	2252_2_29	358_5_401
590_5_11	1208_5_544	1123_5_114	272_2_110	174_5_1	709_5_1	975_5_977	527_5_1	189_03_1	305_03_1	778_5_1	163_5_1	868_5_2502	960_5_66	57_5_3	1185_5_434	864_3_14	2496_5_1365	535_5_112	353_2_11	800_2_154	432_5_46	2252_2_18	358_5_409
590_5_14	1208_5_560	1123_5_121	272_2_106	174_5_1	709_5_1	975_5_963	527_5_1	189_03_1	305_03_1	778_5_1	163_5_1	868_5_2505	960_5_57	57_5_1	1185_5_458	864_3_12	2496_5_1355	535_5_90	353_2_16	800_2_171	432_5_43	2252_2_21	358_5_394
590_5_16	1208_5_554	1123_5_114	272_2_113	174_5_1	709_5_1	975_5_947	527_5_1	189_03_1	305_03_1	778_5_1	163_5_1	868_5_2485	960_5_63	1185_5_463	864_3_13	2496_5_1365	535_5_101	353_2_15	800_2_178	432_5_48	2252_2_18	358_5_395
590_5_19	1208_5_555	1123_5_131	272_2_108	174_5_1	709_5_1	975_5_935	527_5_1	189_03_1	305_03_1	778_5_1	163_5_1	868_5_2492	960_5_67	1185_5_423	864_3_9	2496_5_1390	535_5_99	353_2_11	800_2_183	432_5_47	2252_2_13	358_5_406
590_5_21	1208_5_552	1123_5_117	272_2_84	174_5_1	709_5_1	975_5_941	527_5_1	189_03_1	305_03_1	778_5_1	163_5_1	868_5_2542	960_5_62	1185_5_414	864_3_11	2496_5_1366	535_5_110	353_2_14	800_2_174	432_5_40	2252_2_15	358_5_426
590_5_18	1208_5_572	1123_5_108	272_2_84	174_5_1	709_5_1	975_5_896	527_5_1	189_03_1	305_03_1	778_5_1	163_5_1	868_5_2584	960_5_70	1185_5_395	864_3_10	2496_5_1360	535_5_95	353_2_14	800_2_182	432_5_44	2252_2_21	358_5_434
590_5_20	1208_5_563	1123_5_95	272_2_95	174_5_1	709_5_1	975_5_904	527_5_1	189_03_1	305_03_1	778_5_1	163_5_1	868_5_2578	960_5_77	1185_5_373	864_3_8	2496_5_1406	535_5_103	353_2_8	800_2_176	432_5_48	2252_2_26	358_5_408
590_5_14	1208_5_571	1123_5_76	272_2_87	174_5_1	709_5_1	975_5_907	527_5_1	189_03_1	305_03_1	778_5_1	163_5_1	868_5_2604	960_5_68	1185_5_358	864_3_10	2496_5_1405	535_5_95	353_2_17	800_2_188	432_5_40	2252_2_31	358_5_418
590_5_16	1208_5_588	1123_5_78	272_2_89	174_5_1	709_5_1	975_5_912	527_5_1	189_03_1	305_03_1	778_5_1	163_5_1	868_5_2622	960_5_73	1185_5_345	864_3_13	2496_5_1392	535_5_85	353_2_12	800_2_177	432_5_29	2252_2_28	358_5_427
590_5_19	1208_5_587	1123_5_64	272_2_87	174_5_1	709_5_1	975_5_929	527_5_1	189_03_1	305_03_1	778_5_1	163_5_1	868_5_2588	960_5_73	1185_5_358	864_3_13	2496_5_1403	535_5_85	353_2_11	800_2_180	432_5_34	2252_2_33	358_5_421
590_5_22	1208_5_581	1123_5_61	272_2_82	174_5_1	709_5_1	975_5_918	527_5_1	189_03_1	305_03_1	778_5_1	163_5_1	868_5_2554	960_5_79	1185_5_367	864_3_13	2496_5_1419	535_5_92	353_2_11	800_2_195	432_5_36	2252_2_23	358_5_433
590_5_29	1208_5_571	1123_5_52	272_2_75	174_5_1	709_5_1	975_5_935	527_5_1	189_03_1	305_03_1	778_5_1	163_5_1	868_5_2545	960_5_79	1185_5_395	864_3_13	2496_5_1385	535_5_93	353_2_13	800_2_181	432_5_47	2252_2_19	358_5_457
590_5_27	1208_5_563	1123_5_68	272_2_60	174_5_1	709_5_1	975_5_916	527_5_1	189_03_1	305_03_1	778_5_1	163_5_1	868_5_2552	960_5_69	1185_5_406	864_3_14	2496_5_1344	535_5_98	353_2_18	800_2_180	432_5_55	2252_2_16	358_5_503
590_5_21	1208_5_554	1123_5_78	272_2_58	174_5_1	709_5_1	975_5_938	527_5_1	189_03_1	305_03_1	778_5_1	163_5_1	868_5_2593	960_5_83	1185_5_432	864_3_14	2496_5_1306	535_5_89	353_2_14	800_2_162	432_5_43	2252_2_12	358_5_490
590_5_27	1208_5_543	1123_5_71	272_2_59	174_5_1	709_5_1	975_5_926	527_5_1	189_03_1	305_03_1	778_5_1	163_5_1	868_5_2649	960_5_86	1185_5_436	864_3_12	2496_5_1306	535_5_90	353_2_9	800_2_154	432_5_43	2252_2_10	358_5_466
590_5_22	1208_5_555	1123_5_73	272_2_64	174_5_1	709_5_1	975_5_941	527_5_1	189_03_1	305_03_1	778_5_1	163_5_1	868_5_2682	960_5_76	1185_5_455	864_3_11	2496_5_1307	535_5_74	353_2_6	800_2_133	432_5_39	2252_2_9	358_5_440
590_5_22	1208_5_555	1123_5_77	272_2_56	174_5_1	709_5_1	975_5_956	527_5_1	189_03_1	305_03_1	778_5_1	163_5_1	868_5_2692	960_5_79	1185_5_441	864_3_11	2496_5_1299	535_5_79	353_2_5	800_2_136	432_5_37	2252_2_8	358_5_432
590_5_24	1208_5_565	1123_5_77	272_2_49	174_5_1	709_5_1	975_5_928	527_5_1	189_03_1	305_03_1	778_5_1	163_5_1	868_5_2729	960_5_85	1185_5_404	864_3_10	2496_5_1299	535_5_80	353_2_1	800_2_144	432_5_35	2252_2_13	358_5_446
590_5_25	1208_5_509	1123_5_82	272_2_41	174_5_1	709_5_1	975_5_906	527_5_1	189_03_1	305_03_1	778_5_1	163_5_1	868_5_2753	960_5_86	1185_5_436	864_3_11	2496_5_1343	535_5_80	800_2_147	432_5_32	2252_2_12	358_5_425
590_5_29	1208_5_503	1123_5_87	272_2_51	174_5_1	709_5_1	975_5_930	527_5_1	189_03_1	305_03_1	778_5_1	163_5_1	868_5_2797	960_5_94	1185_5_437	864_3_10	2496_5_1306	535_5_63	800_2_131	432_5_39	2252_2_16	358_5_396
590_5_31	1208_5_522	1123_5_69	272_2_56	174_5_1	709_5_1	975_5_877	527_5_1	189_03_1	305_03_1	778_5_1	163_5_1	868_5_2797	960_5_98	1185_5_439	864_3_7	2496_5_1329	535_5_74	800_2_142	432_5_41	2252_2_20	358_5_386
590_5_33	1208_5_514	1123_5_57	272_2_57	174_5_1	709_5_1	975_5_913	527_5_1	189_03_1	305_03_1	778_5_1	163_5_1	868_5_2713	960_5_101	1185_5_453	864_3_4	2496_5_1350	535_5_83	800_2_143	432_5_39	2252_2_29	358_5_399
590_5_31	1208_5_539	1123_5_68	272_2_73	174_5_1	709_5_1	975_5_892	527_5_1	189_03_1	305_03_1	778_5_1	163_5_1	868_5_2787	960_5_120	1185_5_442	864_3_3	2496_5_1301	535_5_78	800_2_137	432_5_33	2252_2_24	358_5_360
590_5_36	1208_5_528	1123_5_56	272_2_76	174_5_1	709_5_1	975_5_925	527_5_1	189_03_1	305_03_1	778_5_1	163_5_1	868_5_2776	960_5_120	1185_5_436	864_3_2	2496_5_1312	535_5_66	800_2_128	432_5_42	2252_2_27	358_5_356
590_5_31	1208_5_529	1123_5_61	272_2_81	174_5_1	709_5_1	975_5_867	527_5_1	189_03_1	305_03_1	778_5_1	163_5_1	868_5_2823	960_5_119	1185_5_456	864_3_3	2496_5_1306	535_5_65	800_2_129	432_5_32	2252_2_23	358_5_359
590_5_36	1208_5_508	1123_5_63	272_2_80	174_5_1	709_5_1	975_5_846	527_5_1	189_03_1	305_03_1	778_5_1	163_5_1	868_5_2850	960_5_115	1185_5_470	864_3_4	2496_5_1288	535_5_75	800_2_136	432_5_32	2252_2_20	358_5_364
590_5_43	1208_5_508	1123_5_64	272_2_102	174_5_1	709_5_1	975_5_853	527_5_1	189_03_1	305_03_1	778_5_1	163_5_1	868_5_2856	960_5_112	1185_5_482	864_3_3	2496_5_1265	535_5_70	800_2_127	432_5_32	2252_2_17	358_5_353
590_5_40	1208_5_477	1123_5_66	272_2_95	174_5_1	709_5_1	975_5_796	527_5_1	189_03_1	305_03_1	778_5_1	163_5_1	868_5_2878	960_5_124	1185_5_450	864_3_3	2496_5_1315	535_5_76	800_2_135	432_5_35	2252_2_17	358_5_381
590_5_36	1208_5_456	1123_5_74	272_2_84	174_5_1	709_5_1	975_5_774	527_5_1	189_03_1	305_03_1	778_5_1	163_5_1	868_5_2919	960_5_135	1185_5_437	864_3_5	2496_5_1317	535_5_70	800_2_144	432_5_29	2252_2_12	358_5_397
590_5_40	1208_5_465	1123_5_67	272_2_68	174_5_1	709_5_1	975_5_776	527_5_1	189_03_1	305_03_1	778_5_1	163_5_1	868_5_2946	960_5_130	1185_5_456	864_3_6	2496_5_1303	535_5_71	800_2_147	432_5_29	2252_2_15	358_5_370
590_5_48	1208_5_461	1123_5_57	272_2_74	174_5_1	709_5_1	975_5_763	527_5_1	189_03_1	305_03_1	778_5_1	163_5_1	868_5_2945	960_5_150	1185_5_423	864_3_6	2496_5_1316	535_5_77	800_2_146	432_5_19	2252_2_19	358_5_383
590_5_35	1208_5_449	1123_5_53	272_2_84	174_5_1	709_5_1	975_5_753	527_5_1	189_03_1	305_03_1	778_5_1	163_5_1	868_5_2915	960_5_153	1185_5_446	864_3_5	2496_5_1327	535_5_79	800_2_149	432_5_15	2252_2_18	358_5_406
590_5_37	1208_5_445	1123_5_58	272_2_91	174_5_1	709_5_1	975_5_765	527_5_1	189_03_1	305_03_1	778_5_1	163_5_1	868_5_2972	960_5_139	1185_5_424	864_3_4	2496_5_1308	535_5_68	800_2_139	432_5_13	2252_2_14	358_5_410
590_5_40	1208_5_456	1123_5_59	272_2_99	174_5_1	709_5_1	975_5_736	527_5_1	189_03_1	305_03_1	778_5_1	163_5_1	868_5_3011	960_5_131	1185_5_432	864_3_3	2496_5_1279	535_5_71	800_2_123	432_5_13	2252_2_17	358_5_417
590_5_34	1208_5_469	1123_5_48	272_2_109	174_5_1	709_5_1	975_5_716	527_5_1	189_03_1	305_03_1	778_5_1	163_5_1	868_5_3026	960_5_147	1185_5_423	864_3_1	2496_5_1275	535_5_80	800_2_118	432_5_9	2252_2_22	358_5_412
590_5_26	1208_5_482	1123_5_53	272_2_107	174_5_1	709_5_1	975_5_728	527_5_1	189_03_1	305_03_1	778_5_1	163_5_1	868_5_3029	960_5_153	1185_5_410	864_3_3	2496_5_1257	535_5_91	800_2_126	432_5_8	2252_2_16	358_5_401
590_5_21	1208_5_468	1123_5_59	272_2_94	174_5_1	709_5_1	975_5_733	527_5_1	189_03_1	305_03_1	778_5_1	163_5_1	868_5_3027	960_5_166	1185_5_400	864_3_2	2496_5_1264	535_5_87	800_2_144	432_5_10	2252_2_21	358_5_394
590_5_14	1208_5_468	1123_5_63	272_2_94	174_5_1	709_5_1	975_5_693	527_5_1	189_03_1	305_03_1	778_5_1	163_5_1	868_5_3084	960_5_162	1185_5_430	864_3_2	2496_5_1221	535_5_70	800_2_142	432_5_7	2252_2_18	358_5_420
590_5_14	1208_5_487	1123_5_43	272_2_90	174_5_1	709_5_1	975_5_655	527_5_1	189_03_1	305_03_1	778_5_1	163_5_1	868_5_3094	960_5_165	1185_5_422	864_3_1	2496_5_1255	535_5_61	800_2_137	432_5_5	2252_2_22	358_5_438
590_5_10	1208_5_511	1123_5_46	272_2_82	174_5_1	709_5_1	975_5_666	527_5_1	189_03_1	305_03_1	778_5_1	163_5_1	868_5_3069	960_5_165	1185_5_444	864_3_3	2496_5_1233	535_5_55	800_2_133	432_5_6	2252_2_22	358_5_444
590_5_20	1208_5_499	1123_5_35	272_2_80	174_5_1	709_5_1	975_5_656	527_5_1	189_03_1	305_03_1	778_5_1	163_5_1	868_5_3077	960_5_165	1185_5_460	864_3_5	2496_5_1233	535_5_53	800_2_126	432_5_3	2252_2_17	358_5_461
590_5_16	1208_5_521	1123_5_36	272_2_71	174_5_1	709_5_1	975_5_681	527_5_1	189_03_1	305_03_1	778_5_1	163_5_1	868_5_3042	960_5_175	1185_5_468	864_3_5	2496_5_1213	535_5_48	800_2_118	432_5_3	2252_2_16	358_5_477
590_5_16	1208_5_547	1123_5_38	272_2_75	174_5_1	709_5_1	975_5_650	527_5_1	189_03_1	305_03_1	778_5_1	163_5_1	868_5_3065	960_5_189	1185_5_485	864_3_5	2496_5_1179	535_5_46	800_2_115	432_5_4	2252_2_11	358_5_465
590_5_20	1208_5_568	1123_5_26	272_2_72	174_5_1	709_5_1	975_5_639	527_5_1	189_03_1	305_03_1	778_5_1	163_5_1	868_5_3077	960_5_183	1185_5_454	864_3_6	2496_5_1171	535_5_56	800_2_117	432_5_7	2252_2_11	358_5_483
590_5_26	1208_5_544	1123_5_25	272_2_65	174_5_1	709_5_1	975_5_686	527_5_1	189_03_1	305_03_1	778_5_1	163_5_1	868_5_3103	960_5_186	1185_5_416	864_3_4	2496_5_1167	535_5_63	800_2_107	432_5_3	2252_2_12	358_5_479
590_5_30	1208_5_539	1123_5_29	272_2_72	174_5_1	709_5_1	975_5_673	527_5_1	189_03_1	305_03_1	778_5_1	163_5_1	868_5_3079	960_5_184	1185_5_432	864_3_4	2496_5_1177	535_5_63	800_2_113	432_5_2	2252_2_13	358_5_478
590_5_22	1208_5_591	1123_5_22	272_2_73	174_5_1	709_5_1	975_5_684	527_5_1	189_03_1	305_03_1	778_5_1	163_5_1	868_5_3042	960_5_180	1185_5_468	864_3_3	2496_5_1178	535_5_65	800_2_111	432_5_4	2252_2_11	358_5_434
590_5_18	1208_5_583	1123_5_13	272_2_71	174_5_1	709_5_1	975_5_680	527_5_1	189_03_1	305_03_1	778_5_1	163_5_1	868_5_3071	960_5_183	1185_5_467	864_3_3	2496_5_1175	535_5_64	800_2_117	432_5_5	2252_2_7	358_5_433
590_5_16	1208_5_591	1123_5_15	272_2_71	174_5_1	709_5_1	975_5_687	527_5_1	189_03_1	305_03_1	778_5_1	163_5_1	868_5_3055	960_5_198	1185_5_485	864_3_3	2496_5_1130	535_5_63	800_2_113	432_5_9	2252_2_6	358_5_446
590_5_10	975_5_632	1123_5_16	960_5_214	1208_5_571	868_5_3115	174_5_1	778_5_1	1185_5_473	163_5_1	272_2_65	2496_5_1180	709_5_1	535_5_61	527_5_1	800_2_124	432_5_10	2252_2_4	358_5_411
590_5_6	975_5_660	1123_5_24	960_5_209	1208_5_576	868_5_3105	174_5_1	778_5_1	1185_5_451	163_5_1	272_2_61	2496_5_1206	709_5_1	535_5_51	527_5_1	800_2_121	432_5_15	2252_2_3	358_5_399
590_5_5	975_5_616	1123_5_25	960_5_207	1208_5_562	868_5_3121	174_5_1	778_5_1	1185_5_462	163_5_1	272_2_63	2496_5_1218	709_5_1	535_5_46	527_5_1	800_2_131	432_5_14	2252_2_2	358_5_417
590_5_6	975_5_602	1123_5_31	960_5_204	1208_5_558	868_5_3149	174_5_1	778_5_1	1185_5_450	163_5_1	272_2_50	2496_5_1158	709_5_1	535_5_59	527_5_1	800_2_138	432_5_10	358_5_474
590_5_6	975_5_640	1123_5_35	960_5_165	1208_5_571	868_5_3115	174_5_1	778_5_1	1185_5_466	163_5_1	272_2_46	2496_5_1172	709_5_1	535_5_52	527_5_1	800_2_123	432_5_9	358_5_489
590_5_3	975_5_622	1123_5_44	960_5_142	1208_5_572	868_5_3110	174_5_1	778_5_1	1185_5_462	163_5_1	272_2_48	2496_5_1172	709_5_1	535_5_51	527_5_1	800_2_138	432_5_5	358_5_520
590_5_7	975_5_614	1123_5_39	960_5_133	1208_5_585	868_5_3173	174_5_1	778_5_1	1185_5_448	163_5_1	272_2_50	2496_5_1144	709_5_1	535_5_54	527_5_1	800_2_148	432_5_9	358_5_485
590_5_7	975_5_596	1123_5_32	960_5_141	1208_5_618	868_5_3187	174_5_1	778_5_1	1185_5_452	163_5_1	272_2_38	2496_5_1139	709_5_1	535_5_45	527_5_1	800_2_172	432_5_11	358_5_451
590_5_4	975_5_607	1123_5_34	960_5_131	1208_5_631	868_5_3157	174_5_1	778_5_1	1185_5_455	163_5_1	272_2_46	2496_5_1111	709_5_1	535_5_46	527_5_1	800_2_173	432_5_15	358_5_477
590_5_5	975_5_609	1123_5_45	960_5_122	1208_5_618	868_5_3130	174_5_1	778_5_1	1185_5_475	163_5_1	272_2_46	2496_5_1120	709_5_1	535_5_35	527_5_1	800_2_176	432_5_20	358_5_487
590_5_11	975_5_625	1123_5_50	960_5_133	1208_5_605	868_5_3109	174_5_1	778_5_1	1185_5_471	163_5_1	272_2_36	2496_5_1122	709_5_1	535_5_41	527_5_1	800_2_167	432_5_17	358_5_499
590_5_12	975_5_597	1123_5_60	960_5_123	1208_5_598	868_5_3158	174_5_1	778_5_1	1185_5_475	163_5_1	272_2_36	2496_5_1129	709_5_1	535_5_46	527_5_1	800_2_171	432_5_17	358_5_467
590_5_13	975_5_612	1123_5_63	960_5_102	1208_5_572	868_5_3152	174_5_1	778_5_1	1185_5_479	163_5_1	272_2_29	2496_5_1136	709_5_1	535_5_43	527_5_1	800_2_167	432_5_24	358_5_497
590_5_14	975_5_614	1123_5_59	960_5_95	1208_5_581	868_5_3144	174_5_1	778_5_1	1185_5_507	163_5_1	272_2_47	2496_5_1111	709_5_1	535_5_43	527_5_1	800_2_174	432_5_16	358_5_482
590_5_12	975_5_619	1123_5_48	960_5_94	1208_5_586	868_5_3143	174_5_1	778_5_1	1185_5_489	163_5_1	272_2_38	2496_5_1085	709_5_1	535_5_43	527_5_1	800_2_177	432_5_14	358_5_539
590_5_13	975_5_620	1123_5_39	960_5_113	1208_5_612	868_5_3197	174_5_1	778_5_1	1185_5_437	163_5_1	272_2_32	2496_5_1105	709_5_1	535_5_35	527_5_1	800_2_179	432_5_16	358_5_489
590_5_13	975_5_587	1123_5_32	960_5_113	1208_5_606	868_5_3193	174_5_1	778_5_1	1185_5_443	163_5_1	272_2_36	2496_5_1168	709_5_1	535_5_27	527_5_1	800_2_165	432_5_12	358_5_492
590_5_11	975_5_591	1123_5_32	960_5_125	1208_5_611	868_5_3168	174_5_1	778_5_1	1185_5_477	163_5_1	272_2_45	2496_5_1140	709_5_1	535_5_21	527_5_1	800_2_158	432_5_12	358_5_498
590_5_10	975_5_580	1123_5_34	960_5_112	1208_5_625	868_5_3156	174_5_1	778_5_1	1185_5_486	163_5_1	272_2_63	2496_5_1152	709_5_1	535_5_21	527_5_1	800_2_162	432_5_15	358_5_472
590_5_9	975_5_590	1123_5_37	960_5_95	1208_5_649	868_5_3151	174_5_1	778_5_1	1185_5_476	163_5_1	272_2_53	2496_5_1158	709_5_1	535_5_29	527_5_1	800_2_160	432_5_18	358_5_465
590_5_13	975_5_584	1123_5_31	960_5_95	1208_5_663	868_5_3132	174_5_1	778_5_1	1185_5_473	163_5_1	272_2_54	2496_5_1133	709_5_1	535_5_31	527_5_1	800_2_165	432_5_27	358_5_489
590_5_16	975_5_604	1123_5_31	960_5_87	1208_5_620	868_5_3160	174_5_1	778_5_1	1185_5_455	163_5_1	272_2_52	2496_5_1124	709_5_1	535_5_26	527_5_1	800_2_168	432_5_22	358_5_523
590_5_14	975_5_595	1123_5_34	960_5_89	1208_5_620	868_5_3147	174_5_1	778_5_1	1185_5_475	163_5_1	272_2_39	2496_5_1146	709_5_1	535_5_30	527_5_1	800_2_151	432_5_25	358_5_521
590_5_11	975_5_602	1123_5_30	960_5_99	1208_5_584	868_5_3210	174_5_1	778_5_1	1185_5_461	163_5_1	272_2_31	2496_5_1172	709_5_1	535_5_32	527_5_1	800_2_149	432_5_19	358_5_487
590_5_10	975_5_592	1123_5_12	960_5_104	1208_5_602	868_5_3257	174_5_1	778_5_1	1185_5_479	163_5_1	272_2_24	2496_5_1127	709_5_1	535_5_34	527_5_1	800_2_146	432_5_14	358_5_487
590_5_8	975_5_641	1123_5_16	960_5_123	1208_5_606	868_5_3274	174_5_1	778_5_1	1185_5_444	163_5_1	272_2_23	2496_5_1108	709_5_1	535_5_29	527_5_1	800_2_140	432_5_10	358_5_464
590_5_4	975_5_639	1123_5_16	960_5_125	1208_5_632	868_5_3321	174_5_1	778_5_1	1185_5_421	163_5_1	272_2_16	2496_5_1109	709_5_1	535_5_37	527_5_1	800_2_132	432_5_11	358_5_425
590_5_4	975_5_625	1123_5_14	960_5_135	1208_5_643	868_5_3328	174_5_1	778_5_1	1185_5_432	163_5_1	272_2_16	2496_5_1106	709_5_1	535_5_37	527_5_1	800_2_126	432_5_10	358_5_412
590_5_5	975_5_656	1123_5_8	960_5_160	1208_5_637	868_5_3336	174_5_1	778_5_1	1185_5_426	163_5_1	272_2_11	2496_5_1077	709_5_1	535_5_32	527_5_1	800_2_113	432_5_12	358_5_413
590_5_5	975_5_645	1123_5_5	960_5_155	1208_5_642	868_5_3372	174_5_1	778_5_1	1185_5_412	163_5_1	272_2_8	2496_5_1091	709_5_1	535_5_29	527_5_1	800_2_106	432_5_15	358_5_401
590_5_12	975_5_664	1123_5_13	960_5_165	1208_5_647	868_5_3384	174_5_1	778_5_1	1185_5_363	163_5_1	272_2_8	2496_5_1080	709_5_1	535_5_20	527_5_1	800_2_118	432_5_15	358_5_398
590_5_12	975_5_672	1123_5_16	960_5_151	1208_5_642	868_5_3411	174_5_1	778_5_1	1185_5_383	163_5_1	272_2_9	2496_5_1056	709_5_1	535_5_23	527_5_1	800_2_107	432_5_11	358_5_394
590_5_9	975_5_679	1123_5_10	960_5_147	1208_5_644	868_5_3371	174_5_1	778_5_1	1185_5_365	163_5_1	272_2_10	2496_5_1070	709_5_1	535_5_29	527_5_1	800_2_106	432_5_17	358_5_431
590_5_3	975_5_687	1123_5_13	960_5_142	1208_5_683	868_5_3362	174_5_1	778_5_1	1185_5_377	163_5_1	272_2_11	2496_5_1079	709_5_1	535_5_27	527_5_1	800_2_92	432_5_14	358_5_399
590_5_3	975_5_651	1123_5_6	960_5_141	1208_5_683	868_5_3410	174_5_1	778_5_1	1185_5_384	163_5_1	272_2_8	2496_5_1056	709_5_1	535_5_29	527_5_1	800_2_93	432_5_17	358_5_408
590_5_3	975_5_651	1123_5_8	960_5_119	1208_5_659	868_5_3392	174_5_1	778_5_1	1185_5_376	163_5_1	272_2_8	2496_5_1083	709_5_1	535_5_34	527_5_1	800_2_86	432_5_19	358_5_451
590_5_3	975_5_682	1123_5_11	960_5_137	1208_5_640	868_5_3386	174_5_1	778_5_1	1185_5_362	163_5_1	272_2_7	2496_5_1073	709_5_1	535_5_42	527_5_1	800_2_84	432_5_12	358_5_448
590_5_6	975_5_639	1123_5_12	960_5_129	1208_5_644	868_5_3409	174_5_1	778_5_1	1185_5_375	163_5_1	272_2_14	2496_5_1073	709_5_1	535_5_33	527_5_1	800_2_92	432_5_13	358_5_448
590_5_4	975_5_645	1123_5_14	960_5_130	1208_5_638	868_5_3405	174_5_1	778_5_1	1185_5_377	163_5_1	272_2_10	2496_5_1077	709_5_1	535_5_23	527_5_1	800_2_97	432_5_13	358_5_456
590_5_3	975_5_631	1123_5_18	960_5_120	1208_5_640	868_5_3445	174_5_1	778_5_1	1185_5_380	163_5_1	272_2_9	2496_5_1045	709_5_1	535_5_26	527_5_1	800_2_97	432_5_10	358_5_464
590_5_1	975_5_602	1123_5_18	960_5_122	1208_5_660	868_5_3499	174_5_1	778_5_1	1185_5_372	163_5_1	272_2_12	2496_5_1017	709_5_1	535_5_25	527_5_1	800_2_89	432_5_14	358_5_457
868_5_3512	975_5_620	1123_5_16	960_5_125	1208_5_663	174_5_1	778_5_1	1185_5_364	163_5_1	272_2_15	2496_5_1000	709_5_1	535_5_26	527_5_1	800_2_86	432_5_18	358_5_443
868_5_3511	975_5_620	1123_5_19	960_5_112	1208_5_653	174_5_1	778_5_1	1185_5_387	163_5_1	272_2_15	2496_5_1014	709_5_1	535_5_40	527_5_1	800_2_82	432_5_12	358_5_424
868_5_3468	975_5_624	1123_5_18	960_5_115	1208_5_639	174_5_1	778_5_1	1185_5_402	163_5_1	272_2_15	2496_5_1055	709_5_1	535_5_39	527_5_1	800_2_75	432_5_14	358_5_425
868_5_3487	975_5_627	1123_5_20	960_5_101	1208_5_647	174_5_1	778_5_1	1185_5_394	163_5_1	272_2_11	2496_5_1040	709_5_1	535_5_41	527_5_1	800_2_79	432_5_13	358_5_427
868_5_3465	975_5_624	1123_5_22	960_5_97	1208_5_629	174_5_1	778_5_1	1185_5_431	163_5_1	272_2_14	2496_5_1075	709_5_1	535_5_44	527_5_1	800_2_93	432_5_9	358_5_385
868_5_3508	975_5_608	1123_5_25	960_5_89	1208_5_628	174_5_1	778_5_1	1185_5_446	163_5_1	272_2_18	2496_5_1063	709_5_1	535_5_36	527_5_1	800_2_101	432_5_5	358_5_360
868_5_3537	975_5_601	1123_5_27	960_5_105	1208_5_629	174_5_1	778_5_1	1185_5_451	163_5_1	272_2_24	2496_5_1015	709_5_1	535_5_37	527_5_1	800_2_97	432_5_6	358_5_354
868_5_3496	975_5_584	1123_5_20	960_5_109	1208_5_660	174_5_1	778_5_1	1185_5_476	163_5_1	272_2_15	2496_5_1012	709_5_1	535_5_37	527_5_1	800_2_102	432_5_10	358_5_364
868_5_3537	975_5_588	1123_5_15	960_5_110	1208_5_650	174_5_1	778_5_1	1185_5_457	163_5_1	272_2_19	2496_5_1002	709_5_1	535_5_37	527_5_1	800_2_96	432_5_9	358_5_369
868_5_3548	975_5_616	1123_5_15	960_5_94	1208_5_642	174_5_1	778_5_1	1185_5_463	163_5_1	272_2_14	2496_5_981	709_5_1	535_5_31	527_5_1	800_2_96	432_5_12	358_5_376
868_5_3549	975_5_619	1123_5_14	960_5_88	1208_5_647	174_5_1	778_5_1	1185_5_453	163_5_1	272_2_11	2496_5_1003	709_5_1	535_5_21	527_5_1	800_2_100	432_5_9	358_5_375
868_5_3583	975_5_619	1123_5_15	960_5_91	1208_5_643	174_5_1	778_5_1	1185_5_463	163_5_1	272_2_6	2496_5_953	709_5_1	535_5_18	527_5_1	800_2_96	432_5_5	358_5_396
868_5_3674	975_5_585	1123_5_20	960_5_88	1208_5_637	174_5_1	778_5_1	1185_5_452	163_5_1	272_2_4	2496_5_925	709_5_1	535_5_18	527_5_1	800_2_88	432_5_3	358_5_393
868_5_3610	975_5_622	1123_5_21	960_5_93	1208_5_638	174_5_1	778_5_1	1185_5_434	163_5_1	272_2_8	2496_5_936	709_5_1	535_5_31	527_5_1	800_2_75	432_5_5	358_5_413
868_5_3655	975_5_624	1123_5_19	960_5_82	1208_5_626	174_5_1	778_5_1	1185_5_424	163_5_1	272_2_9	2496_5_955	709_5_1	535_5_23	527_5_1	800_2_60	432_5_3	358_5_403
868_5_3710	975_5_610	1123_5_23	960_5_91	1208_5_594	174_5_1	778_5_1	1185_5_421	163_5_1	272_2_10	2496_5_944	709_5_1	535_5_23	527_5_1	800_2_56	432_5_4	358_5_398
868_5_3711	975_5_596	1123_5_17	960_5_82	1208_5_593	174_5_1	778_5_1	1185_5_444	163_5_1	272_2_13	2496_5_940	709_5_1	535_5_19	527_5_1	800_2_55	432_5_3	358_5_411
868_5_3650	975_5_636	1123_5_24	960_5_62	1208_5_587	174_5_1	778_5_1	1185_5_453	163_5_1	272_2_18	2496_5_981	709_5_1	535_5_17	527_5_1	800_2_46	432_5_4	358_5_409
868_5_3643	975_5_666	1123_5_25	960_5_59	1208_5_555	174_5_1	778_5_1	1185_5_464	163_5_1	272_2_17	2496_5_978	709_5_1	535_5_12	527_5_1	800_2_42	432_5_5	358_5_420
868_5_3684	975_5_687	1123_5_26	960_5_65	1208_5_547	174_5_1	778_5_1	1185_5_450	163_5_1	272_2_16	2496_5_957	709_5_1	535_5_10	527_5_1	800_2_36	432_5_3	358_5_407
868_5_3675	975_5_678	1123_5_21	960_5_80	1208_5_551	174_5_1	778_5_1	1185_5_416	163_5_1	272_2_13	2496_5_988	709_5_1	535_5_10	527_5_1	800_2_39	432_5_5	358_5_411
868_5_3718	975_5_674	1123_5_17	960_5_81	1208_5_515	174_5_1	778_5_1	1185_5_416	163_5_1	272_2_15	2496_5_1012	709_5_1	535_5_13	527_5_1	800_2_52	432_5_4	358_5_370
868_5_3746	975_5_676	1123_5_11	960_5_84	1208_5_513	174_5_1	778_5_1	1185_5_425	163_5_1	272_2_15	2496_5_981	709_5_1	535_5_14	527_5_1	800_2_43	432_5_3	358_5_377
868_5_3753	975_5_666	1123_5_13	960_5_82	1208_5_543	174_5_1	778_5_1	1185_5_410	163_5_1	272_2_21	2496_5_966	709_5_1	535_5_13	527_5_1	800_2_34	432_5_6	358_5_378
868_5_3787	975_5_645	1123_5_16	960_5_78	1208_5_526	174_5_1	778_5_1	1185_5_393	163_5_1	272_2_22	2496_5_975	709_5_1	535_5_17	527_5_1	800_2_30	432_5_4	358_5_394
868_5_3796	975_5_646	1123_5_13	960_5_76	1208_5_531	174_5_1	778_5_1	1185_5_386	163_5_1	272_2_24	2496_5_966	709_5_1	535_5_13	527_5_1	800_2_35	432_5_8	358_5_393
868_5_3798	975_5_636	1123_5_11	960_5_86	1208_5_536	174_5_1	778_5_1	1185_5_387	163_5_1	272_2_30	2496_5_960	709_5_1	535_5_13	527_5_1	800_2_28	432_5_6	358_5_397
868_5_3791	975_5_644	1123_5_13	960_5_99	1208_5_511	174_5_1	778_5_1	1185_5_382	163_5_1	272_2_25	2496_5_988	709_5_1	535_5_14	527_5_1	800_2_34	432_5_5	358_5_384
868_5_3787	975_5_667	1123_5_12	960_5_98	1208_5_546	174_5_1	778_5_1	1185_5_352	163_5_1	272_2_23	2496_5_980	709_5_1	535_5_9	527_5_1	800_2_32	432_5_3	358_5_378
868_5_3737	975_5_704	1123_5_15	960_5_115	1208_5_556	174_5_1	778_5_1	1185_5_347	163_5_1	272_2_27	2496_5_952	709_5_1	535_5_8	527_5_1	800_2_40	432_5_7	358_5_378
868_5_3724	975_5_705	1123_5_13	960_5_117	1208_5_557	174_5_1	778_5_1	1185_5_351	163_5_1	272_2_20	2496_5_956	709_5_1	535_5_3	527_5_1	800_2_38	432_5_6	358_5_398
868_5_3736	975_5_695	1123_5_10	960_5_123	1208_5_550	174_5_1	778_5_1	1185_5_366	163_5_1	272_2_23	2496_5_951	709_5_1	535_5_6	527_5_1	800_2_34	432_5_6	358_5_389
868_5_3748	975_5_699	1123_5_10	960_5_135	1208_5_532	174_5_1	778_5_1	1185_5_366	163_5_1	272_2_27	2496_5_958	709_5_1	535_5_12	527_5_1	800_2_33	432_5_8	358_5_361
868_5_3751	975_5_717	1123_5_10	960_5_137	1208_5_553	174_5_1	778_5_1	1185_5_360	163_5_1	272_2_27	2496_5_930	709_5_1	535_5_8	527_5_1	800_2_35	432_5_5	358_5_357
868_5_3730	975_5_736	1123_5_14	960_5_132	1208_5_542	174_5_1	778_5_1	1185_5_376	163_5_1	272_2_28	2496_5_898	709_5_1	535_5_6	527_5_1	800_2_38	432_5_7	358_5_383
868_5_3762	975_5_705	1123_5_8	960_5_148	1208_5_550	174_5_1	778_5_1	1185_5_384	163_5_1	272_2_25	2496_5_861	709_5_1	535_5_9	527_5_1	800_2_40	432_5_9	358_5_384
868_5_3739	975_5_705	1123_5_8	960_5_148	1208_5_528	174_5_1	778_5_1	1185_5_376	163_5_1	272_2_17	2496_5_900	709_5_1	535_5_9	527_5_1	800_2_44	432_5_9	358_5_404
868_5_3827	975_5_673	1123_5_8	960_5_141	1208_5_526	174_5_1	778_5_1	1185_5_364	163_5_1	272_2_12	2496_5_885	709_5_1	535_5_7	527_5_1	800_2_46	432_5_11	358_5_387
868_5_3835	975_5_654	1123_5_6	960_5_149	1208_5_532	174_5_1	778_5_1	1185_5_394	163_5_1	272_2_15	2496_5_879	709_5_1	535_5_12	527_5_1	800_2_44	432_5_9	358_5_357
868_5_3916	975_5_639	1123_5_4	960_5_144	1208_5_516	174_5_1	778_5_1	1185_5_382	163_5_1	272_2_14	2496_5_862	709_5_1	535_5_19	527_5_1	800_2_40	432_5_4	358_5_348
868_5_3938	975_5_615	1123_5_7	960_5_171	1208_5_507	174_5_1	778_5_1	1185_5_364	163_5_1	272_2_15	2496_5_878	709_5_1	535_5_17	527_5_1	800_2_45	432_5_2	358_5_330
868_5_3974	975_5_617	1123_5_8	960_5_174	1208_5_492	174_5_1	778_5_1	1185_5_343	163_5_1	272_2_12	2496_5_875	709_5_1	535_5_13	527_5_1	800_2_42	432_5_5	358_5_335
868_5_3941	975_5_642	1123_5_8	960_5_176	1208_5_480	174_5_1	778_5_1	1185_5_357	163_5_1	272_2_7	2496_5_867	709_5_1	535_5_14	527_5_1	800_2_45	432_5_7	358_5_344
868_5_3942	975_5_669	1123_5_9	960_5_165	1208_5_450	174_5_1	778_5_1	1185_5_361	163_5_1	272_2_5	2496_5_882	709_5_1	535_5_18	527_5_1	800_2_45	432_5_3	358_5_338
868_5_3993	975_5_663	1123_5_9	960_5_165	1208_5_472	174_5_1	778_5_1	1185_5_359	163_5_1	272_2_5	2496_5_865	709_5_1	535_5_16	527_5_1	800_2_36	432_5_2	358_5_304
868_5_3979	975_5_688	1123_5_6	960_5_177	1208_5_483	174_5_1	778_5_1	1185_5_342	163_5_1	272_2_3	2496_5_883	709_5_1	535_5_10	527_5_1	800_2_29	432_5_1	358_5_288
868_5_3959	975_5_710	1123_5_8	960_5_188	1208_5_477	174_5_1	778_5_1	1185_5_361	163_5_1	272_2_2	2496_5_855	709_5_1	535_5_7	527_5_1	800_2_26	358_5_295
868_5_3942	975_5_685	1123_5_5	960_5_194	1208_5_504	174_5_1	778_5_1	1185_5_391	163_5_1	272_2_1	2496_5_850	709_5_1	535_5_7	527_5_1	800_2_22	358_5_285
868_5_3967	975_5_679	1123_5_5	960_5_184	1208_5_499	174_5_1	1185_5_369	163_5_1	778_5_1	2496_5_879	709_5_1	535_5_3	527_5_1	800_2_25	358_5_275
868_5_3987	975_5_678	1123_5_2	960_5_178	1208_5_518	174_5_1	1185_5_368	163_5_1	778_5_1	2496_5_846	709_5_1	535_5_1	527_5_1	800_2_29	358_5_279
868_5_4069	975_5_654	1123_5_2	960_5_164	1208_5_486	174_5_1	1185_5_358	163_5_1	778_5_1	2496_5_842	709_5_1	535_5_2	527_5_1	800_2_27	358_5_285
868_5_4044	975_5_633	1123_5_4	960_5_177	1208_5_497	174_5_1	1185_5_332	163_5_1	778_5_1	2496_5_869	709_5_1	535_5_1	527_5_1	800_2_26	358_5_306
868_5_4010	975_5_666	1123_5_5	960_5_189	1208_5_499	174_5_1	1185_5_325	163_5_1	778_5_1	2496_5_879	709_5_1	535_5_2	527_5_1	800_2_24	358_5_288
868_5_3983	975_5_683	1123_5_2	960_5_201	1208_5_505	174_5_1	1185_5_337	163_5_1	778_5_1	2496_5_865	709_5_1	535_5_2	527_5_1	800_2_19	358_5_290
868_5_4007	975_5_667	1123_5_2	960_5_216	1208_5_492	174_5_1	1185_5_345	163_5_1	778_5_1	2496_5_850	709_5_1	535_5_3	527_5_1	800_2_15	358_5_290
868_5_4000	975_5_654	1123_5_3	960_5_216	1208_5_492	174_5_1	1185_5_352	163_5_1	778_5_1	2496_5_859	709_5_1	535_5_5	527_5_1	800_2_13	358_5_294
868_5_4001	975_5_651	174_5_1	960_5_209	1208_5_503	1185_5_365	163_5_1	778_5_1	2496_5_856	709_5_1	535_5_6	800_2_14	358_5_285
868_5_4000	975_5_630	174_5_1	960_5_213	1208_5_528	1185_5_387	163_5_1	778_5_1	2496_5_856	709_5_1	535_5_7	800_2_18	358_5_250
868_5_4024	975_5_639	174_5_1	960_5_206	1208_5_524	1185_5_384	163_5_1	778_5_1	2496_5_832	709_5_1	535_5_9	800_2_18	358_5_251
868_5_3936	975_5_646	174_5_1	960_5_210	1208_5_536	1185_5_398	163_5_1	778_5_1	2496_5_872	709_5_1	535_5_9	800_2_24	358_5_258
868_5_3962	975_5_612	174_5_1	960_5_224	1208_5_558	1185_5_411	163_5_1	778_5_1	2496_5_832	709_5_1	535_5_8	800_2_22	358_5_258
868_5_3923	975_5_621	174_5_1	960_5_240	1208_5_570	1185_5_404	163_5_1	778_5_1	2496_5_826	709_5_1	535_5_9	800_2_21	358_5_271
868_5_3969	975_5_619	174_5_1	960_5_235	1208_5_540	1185_5_394	163_5_1	778_5_1	2496_5_854	709_5_1	535_5_7	800_2_26	358_5_244
868_5_3974	975_5_646	174_5_1	960_5_250	1208_5_560	1185_5_379	163_5_1	778_5_1	2496_5_822	709_5_1	535_5_12	800_2_27	358_5_218
868_5_3922	975_5_647	174_5_1	960_5_269	1208_5_561	1185_5_378	163_5_1	778_5_1	2496_5_853	709_5_1	535_5_11	800_2_30	358_5_218
868_5_3912	975_5_657	174_5_1	960_5_267	1208_5_569	1185_5_402	163_5_1	778_5_1	2496_5_815	709_5_1	535_5_18	800_2_20	358_5_230
868_5_3900	975_5_668	174_5_1	960_5_264	1208_5_558	1185_5_411	163_5_1	778_5_1	2496_5_816	709_5_1	535_5_23	800_2_15	358_5_233
868_5_3937	975_5_632	174_5_1	960_5_261	1208_5_544	1185_5_430	163_5_1	778_5_1	2496_5_815	709_5_1	535_5_21	800_2_12	358_5_234
868_5_3942	975_5_618	174_5_1	960_5_267	1208_5_563	1185_5_408	163_5_1	778_5_1	2496_5_798	709_5_1	535_5_21	800_2_16	358_5_253
868_5_3901	975_5_640	174_5_1	960_5_270	1208_5_568	1185_5_405	163_5_1	778_5_1	2496_5_805	709_5_1	535_5_21	800_2_17	358_5_262
868_5_3913	975_5_620	174_5_1	960_5_271	1208_5_547	1185_5_417	163_5_1	778_5_1	2496_5_822	709_5_1	535_5_17	800_2_23	358_5_260
868_5_3949	975_5_618	174_5_1	960_5_281	1208_5_531	1185_5_373	163_5_1	778_5_1	2496_5_840	709_5_1	535_5_14	800_2_23	358_5_258
868_5_3949	975_5_623	174_5_1	960_5_262	1208_5_556	1185_5_358	163_5_1	778_5_1	2496_5_846	709_5_1	535_5_12	800_2_26	358_5_258
868_5_3941	975_5_635	174_5_1	960_5_251	1208_5_569	1185_5_344	163_5_1	778_5_1	2496_5_855	709_5_1	535_5_8	800_2_29	358_5_256
868_5_3933	975_5_617	174_5_1	960_5_276	1208_5_543	1185_5_351	163_5_1	778_5_1	2496_5_860	709_5_1	535_5_12	800_2_44	358_5_252
868_5_3971	975_5_603	174_5_1	960_5_271	1208_5_515	1185_5_349	163_5_1	778_5_1	2496_5_882	709_5_1	535_5_9	800_2_40	358_5_248
868_5_3941	975_5_583	174_5_1	960_5_266	1208_5_514	1185_5_362	163_5_1	778_5_1	2496_5_910	709_5_1	535_5_16	800_2_44	358_5_254
868_5_3969	975_5_606	174_5_1	960_5_261	1208_5_525	1185_5_365	163_5_1	778_5_1	2496_5_889	709_5_1	535_5_14	800_2_37	358_5_222
868_5_3959	975_5_582	174_5_1	960_5_278	1208_5_509	1185_5_394	163_5_1	778_5_1	2496_5_890	709_5_1	535_5_15	800_2_28	358_5_233
868_5_3898	975_5_571	174_5_1	960_5_308	1208_5_535	1185_5_426	163_5_1	778_5_1	2496_5_887	709_5_1	535_5_10	800_2_37	358_5_215
868_5_3923	975_5_584	174_5_1	960_5_297	1208_5_510	1185_5_428	163_5_1	778_5_1	2496_5_881	709_5_1	535_5_12	800_2_29	358_5_223
868_5_3943	975_5_597	174_5_1	960_5_302	1208_5_528	1185_5_417	163_5_1	778_5_1	2496_5_872	709_5_1	535_5_8	800_2_31	358_5_190
868_5_3972	975_5_589	174_5_1	960_5_322	1208_5_529	1185_5_398	163_5_1	778_5_1	2496_5_877	709_5_1	535_5_5	800_2_35	358_5_161
868_5_3958	975_5_576	174_5_1	960_5_343	1208_5_518	1185_5_417	163_5_1	778_5_1	2496_5_872	709_5_1	535_5_7	800_2_33	358_5_164
868_5_3971	975_5_565	174_5_1	960_5_349	1208_5_515	1185_5_409	163_5_1	778_5_1	2496_5_919	709_5_1	535_5_7	800_2_30	358_5_124
868_5_3949	975_5_567	174_5_1	960_5_336	1208_5_533	1185_5_429	163_5_1	778_5_1	2496_5_905	709_5_1	535_5_4	800_2_36	358_5_129
868_5_3995	975_5_550	174_5_1	960_5_343	1208_5_534	1185_5_419	163_5_1	778_5_1	2496_5_877	709_5_1	535_5_2	800_2_35	358_5_133
868_5_3995	975_5_553	174_5_1	960_5_359	1208_5_550	1185_5_385	778_5_1	2496_5_879	709_5_1	163_5_1	800_2_34	358_5_131
868_5_4006	975_5_513	174_5_1	960_5_361	1208_5_541	1185_5_405	778_5_1	2496_5_873	709_5_1	163_5_1	800_2_33	358_5_155
868_5_4034	975_5_503	174_5_1	960_5_334	1208_5_528	1185_5_430	778_5_1	2496_5_863	709_5_1	163_5_1	800_2_33	358_5_162
868_5_4080	975_5_461	174_5_1	960_5_341	1208_5_495	1185_5_441	778_5_1	2496_5_875	709_5_1	163_5_1	800_2_28	358_5_164
868_5_4140	975_5_458	174_5_1	960_5_321	1208_5_492	1185_5_435	778_5_1	2496_5_846	709_5_1	163_5_1	800_2_29	358_5_165
868_5_4127	975_5_460	174_5_1	960_5_339	1208_5_526	1185_5_411	778_5_1	2496_5_837	709_5_1	163_5_1	800_2_26	358_5_161
868_5_4162	975_5_445	174_5_1	960_5_331	1208_5_508	1185_5_404	778_5_1	2496_5_833	709_5_1	163_5_1	800_2_23	358_5_182
868_5_4154	975_5_466	174_5_1	960_5_329	1208_5_476	1185_5_406	778_5_1	2496_5_855	709_5_1	163_5_1	800_2_28	358_5_174
868_5_4212	975_5_463	174_5_1	960_5_330	1208_5_477	1185_5_377	778_5_1	2496_5_836	709_5_1	163_5_1	800_2_30	358_5_161
868_5_4212	975_5_484	174_5_1	960_5_326	1208_5_457	1185_5_396	778_5_1	2496_5_803	709_5_1	163_5_1	800_2_33	358_5_175
868_5_4268	975_5_460	174_5_1	960_5_331	1208_5_451	1185_5_352	778_5_1	2496_5_820	709_5_1	163_5_1	800_2_28	358_5_178
868_5_4279	975_5_460	174_5_1	960_5_345	1208_5_440	1185_5_332	778_5_1	2496_5_842	709_5_1	163_5_1	800_2_20	358_5_169
868_5_4283	975_5_445	174_5_1	960_5_348	1208_5_451	1185_5_313	778_5_1	2496_5_856	709_5_1	163_5_1	800_2_24	358_5_168
868_5_4269	975_5_461	174_5_1	960_5_346	1208_5_432	1185_5_334	778_5_1	2496_5_866	709_5_1	163_5_1	800_2_30	358_5_151
868_5_4339	975_5_448	174_5_1	960_5_342	1208_5_411	1185_5_358	778_5_1	2496_5_818	709_5_1	163_5_1	800_2_28	358_5_144
868_5_4353	975_5_435	174_5_1	960_5_353	1208_5_400	1185_5_383	778_5_1	2496_5_811	709_5_1	163_5_1	800_2_19	358_5_133
868_5_4396	975_5_405	174_5_1	960_5_343	1208_5_412	1185_5_365	778_5_1	2496_5_795	709_5_1	163_5_1	800_2_20	358_5_151
868_5_4418	975_5_391	174_5_1	960_5_343	1208_5_410	1185_5_353	778_5_1	2496_5_810	709_5_1	163_5_1	800_2_24	358_5_137
868_5_4475	975_5_395	174_5_1	960_5_331	1208_5_374	1185_5_352	778_5_1	2496_5_802	709_5_1	163_5_1	800_2_20	358_5_140
868_5_4509	975_5_398	174_5_1	960_5_315	1208_5_362	1185_5_339	778_5_1	2496_5_796	709_5_1	163_5_1	800_2_19	358_5_151
868_5_4571	975_5_367	174_5_1	960_5_299	1208_5_363	1185_5_336	778_5_1	2496_5_796	709_5_1	163_5_1	800_2_22	358_5_132
868_5_4568	975_5_364	174_5_1	960_5_300	1208_5_332	1185_5_357	778_5_1	2496_5_806	709_5_1	163_5_1	800_2_25	358_5_134
868_5_4584	975_5_344	174_5_1	960_5_310	1208_5_332	1185_5_351	778_5_1	2496_5_815	709_5_1	163_5_1	800_2_26	358_5_125
868_5_4611	975_5_346	174_5_1	960_5_320	1208_5_329	1185_5_345	778_5_1	2496_5_787	709_5_1	163_5_1	800_2_20	358_5_130
868_5_4606	975_5_332	174_5_1	960_5_335	1208_5_330	1185_5_359	778_5_1	2496_5_784	709_5_1	163_5_1	800_2_18	358_5_123
868_5_4612	975_5_289	174_5_1	960_5_331	1208_5_365	1185_5_362	778_5_1	2496_5_791	709_5_1	163_5_1	800_2_18	358_5_120
868_5_4554	975_5_309	174_5_1	960_5_352	1208_5_358	1185_5_373	778_5_1	2496_5_786	709_5_1	163_5_1	800_2_20	358_5_133
868_5_4522	975_5_329	174_5_1	960_5_335	1208_5_362	1185_5_395	778_5_1	2496_5_793	709_5_1	163_5_1	800_2_18	358_5_133
868_5_4521	975_5_331	174_5_1	960_5_333	1208_5_351	1185_5_376	778_5_1	2496_5_819	709_5_1	163_5_1	800_2_17	358_5_139
868_5_4525	975_5_345	174_5_1	960_5_331	1208_5_344	1185_5_359	778_5_1	2496_5_827	709_5_1	163_5_1	800_2_21	358_5_135
868_5_4509	975_5_362	174_5_1	960_5_329	1208_5_338	1185_5_354	778_5_1	2496_5_839	709_5_1	163_5_1	800_2_20	358_5_135
868_5_4472	975_5_374	174_5_1	960_5_359	1208_5_333	1185_5_349	778_5_1	2496_5_828	709_5_1	163_5_1	800_2_17	358_5_153
868_5_4484	975_5_382	174_5_1	960_5_351	1208_5_300	1185_5_359	778_5_1	2496_5_843	709_5_1	163_5_1	800_2_14	358_5_155
868_5_4455	975_5_395	174_5_1	960_5_366	1208_5_305	1185_5_375	778_5_1	2496_5_813	709_5_1	163_5_1	800_2_17	358_5_160
868_5_4358	975_5_426	174_5_1	960_5_373	1208_5_317	1185_5_393	778_5_1	2496_5_848	709_5_1	163_5_1	800_2_17	358_5_156
868_5_4347	975_5_416	174_5_1	960_5_398	1208_5_322	1185_5_365	778_5_1	2496_5_830	709_5_1	163_5_1	800_2_26	358_5_182
868_5_4391	975_5_379	174_5_1	960_5_391	1208_5_308	1185_5_348	778_5_1	2496_5_849	709_5_1	163_5_1	800_2_21	358_5_199
868_5_4392	975_5_385	174_5_1	960_5_416	1208_5_269	1185_5_346	778_5_1	2496_5_869	709_5_1	163_5_1	800_2_17	358_5_194
868_5_4393	975_5_388	174_5_1	960_5_393	1208_5_268	1185_5_325	778_5_1	2496_5_886	709_5_1	163_5_1	800_2_19	358_5_214
868_5_4383	975_5_425	174_5_1	960_5_359	1208_5_251	1185_5_340	778_5_1	2496_5_927	709_5_1	163_5_1	800_2_17	358_5_186
868_5_4377	975_5_420	174_5_1	960_5_379	1208_5_259	1185_5_337	778_5_1	2496_5_912	709_5_1	163_5_1	800_2_15	358_5_189
868_5_4406	975_5_402	174_5_1	960_5_380	1208_5_257	1185_5_334	778_5_1	2496_5_900	709_5_1	163_5_1	800_2_17	358_5_191
868_5_4456	975_5_394	174_5_1	960_5_392	1208_5_249	1185_5_343	778_5_1	2496_5_860	709_5_1	163_5_1	800_2_16	358_5_175
868_5_4464	975_5_412	174_5_1	960_5_372	1208_5_263	1185_5_356	778_5_1	2496_5_822	709_5_1	163_5_1	800_2_21	358_5_177
868_5_4561	975_5_379	174_5_1	960_5_373	1208_5_243	1185_5_349	778_5_1	2496_5_808	709_5_1	163_5_1	800_2_21	358_5_152
868_5_4548	975_5_379	174_5_1	960_5_348	1208_5_244	1185_5_368	778_5_1	2496_5_816	709_5_1	163_5_1	800_2_24	358_5_157
868_5_4613	975_5_373	174_5_1	960_5_336	1208_5_254	1185_5_369	778_5_1	2496_5_780	709_5_1	163_5_1	800_2_24	358_5_137
868_5_4614	975_5_408	174_5_1	960_5_326	1208_5_268	1185_5_356	778_5_1	2496_5_770	709_5_1	163_5_1	800_2_19	358_5_126
868_5_4591	975_5_400	174_5_1	960_5_338	1208_5_266	1185_5_350	778_5_1	2496_5_789	709_5_1	163_5_1	800_2_22	358_5_134
868_5_4618	975_5_383	174_5_1	960_5_330	1208_5_249	1185_5_349	778_5_1	2496_5_785	709_5_1	163_5_1	800_2_35	358_5_141
868_5_4584	975_5_375	174_5_1	960_5_327	1208_5_252	1185_5_377	778_5_1	2496_5_782	709_5_1	163_5_1	800_2_38	358_5_153
868_5_4628	975_5_344	174_5_1	960_5_324	1208_5_248	1185_5_387	778_5_1	2496_5_770	709_5_1	163_5_1	800_2_30	358_5_156
868_5_4626	975_5_356	174_5_1	960_5_336	1208_5_239	1185_5_399	778_5_1	2496_5_750	709_5_1	163_5_1	800_2_23	358_5_159
868_5_4649	975_5_352	174_5_1	960_5_323	1208_5_204	1185_5_412	778_5_1	2496_5_769	709_5_1	163_5_1	800_2_22	358_5_156
868_5_4599	975_5_374	174_5_1	960_5_339	1208_5_202	1185_5_422	778_5_1	2496_5_756	709_5_1	163_5_1	800_2_25	358_5_169
868_5_4586	975_5_382	174_5_1	960_5_321	1208_5_208	1185_5_408	778_5_1	2496_5_779	709_5_1	163_5_1	800_2_29	358_5_176
868_5_4557	975_5_396	174_5_1	960_5_330	1208_5_219	1185_5_419	778_5_1	2496_5_767	709_5_1	163_5_1	800_2_21	358_5_179
868_5_4548	975_5_420	174_5_1	960_5_316	1208_5_220	1185_5_399	778_5_1	2496_5_778	709_5_1	163_5_1	800_2_25	358_5_182
868_5_4566	975_5_382	174_5_1	960_5_319	1208_5_232	1185_5_391	778_5_1	2496_5_787	709_5_1	163_5_1	800_2_21	358_5_189
868_5_4543	975_5_383	174_5_1	960_5_311	1208_5_228	1185_5_392	778_5_1	2496_5_805	709_5_1	163_5_1	800_2_25	358_5_198
868_5_4525	975_5_380	174_5_1	960_5_295	1208_5_230	1185_5_392	778_5_1	2496_5_828	709_5_1	163_5_1	800_2_27	358_5_206
868_5_4519	975_5_379	174_5_1	960_5_318	1208_5_244	1185_5_405	778_5_1	2496_5_796	709_5_1	163_5_1	800_2_22	358_5_202
868_5_4548	975_5_376	174_5_1	960_5_310	1208_5_247	1185_5_397	778_5_1	2496_5_799	709_5_1	163_5_1	800_2_20	358_5_190
868_5_4540	975_5_357	174_5_1	960_5_336	1208_5_255	1185_5_372	778_5_1	2496_5_813	709_5_1	163_5_1	800_2_22	358_5_192
868_5_4567	975_5_332	174_5_1	960_5_333	1208_5_247	1185_5_393	778_5_1	2496_5_798	709_5_1	163_5_1	800_2_16	358_5_200
868_5_4538	975_5_322	174_5_1	960_5_378	1208_5_226	1185_5_420	778_5_1	2496_5_777	709_5_1	163_5_1	800_2_19	358_5_207
868_5_4581	975_5_301	174_5_1	960_5_384	1208_5_226	1185_5_387	778_5_1	2496_5_781	709_5_1	163_5_1	800_2_15	358_5_213
868_5_4593	975_5_295	174_5_1	960_5_396	1208_5_220	1185_5_371	778_5_1	2496_5_783	709_5_1	163_5_1	800_2_19	358_5_211
868_5_4603	975_5_319	174_5_1	960_5_411	1208_5_227	1185_5_364	778_5_1	2496_5_759	709_5_1	163_5_1	800_2_13	358_5_190
868_5_4589	975_5_312	174_5_1	960_5_421	1208_5_229	1185_5_378	778_5_1	2496_5_743	709_5_1	163_5_1	800_2_13	358_5_202
868_5_4600	975_5_311	174_5_1	960_5_394	1208_5_225	1185_5_378	778_5_1	2496_5_787	709_5_1	163_5_1	800_2_16	358_5_174
868_5_4652	975_5_292	174_5_1	960_5_392	1208_5_215	1185_5_350	778_5_1	2496_5_763	709_5_1	163_5_1	800_2_26	358_5_195
868_5_4623	975_5_294	174_5_1	960_5_388	1208_5_207	1185_5_368	778_5_1	2496_5_787	709_5_1	163_5_1	800_2_24	358_5_197
868_5_4654	975_5_306	174_5_1	960_5_386	1208_5_189	1185_5_354	778_5_1	2496_5_792	709_5_1	163_5_1	800_2_15	358_5_188
868_5_4637	975_5_318	174_5_1	960_5_382	1208_5_190	1185_5_361	778_5_1	2496_5_815	709_5_1	163_5_1	800_2_7	358_5_176
868_5_4601	975_5_308	174_5_1	960_5_374	1208_5_181	1185_5_364	778_5_1	2496_5_865	709_5_1	163_5_1	800_2_10	358_5_181
868_5_4621	975_5_295	174_5_1	960_5_366	1208_5_179	1185_5_372	778_5_1	2496_5_862	709_5_1	163_5_1	800_2_15	358_5_175
868_5_4628	975_5_294	174_5_1	960_5_379	1208_5_166	1185_5_372	778_5_1	2496_5_856	709_5_1	163_5_1	800_2_14	358_5_177
868_5_4562	975_5_305	174_5_1	960_5_397	1208_5_159	1185_5_373	778_5_1	2496_5_896	709_5_1	163_5_1	800_2_15	358_5_178
868_5_4574	975_5_313	174_5_1	960_5_391	1208_5_152	1185_5_369	778_5_1	2496_5_887	709_5_1	163_5_1	800_2_17	358_5_182
868_5_4586	975_5_299	174_5_1	960_5_413	1208_5_144	1185_5_394	778_5_1	2496_5_850	709_5_1	163_5_1	800_2_17	358_5_182
868_5_4626	975_5_290	174_5_1	960_5_417	1208_5_145	1185_5_409	778_5_1	2496_5_820	709_5_1	163_5_1	800_2_18	358_5_163
868_5_4615	975_5_304	174_5_1	960_5_414	1208_5_157	1185_5_409	778_5_1	2496_5_794	709_5_1	163_5_1	800_2_16	358_5_180
868_5_4612	975_5_313	174_5_1	960_5_415	1208_5_143	1185_5_399	778_5_1	2496_5_800	709_5_1	163_5_1	800_2_15	358_5_192
868_5_4574	975_5_330	174_5_1	960_5_424	1208_5_150	1185_5_405	778_5_1	2496_5_809	709_5_1	163_5_1	800_2_13	358_5_184
868_5_4539	975_5_336	174_5_1	960_5_441	1208_5_166	1185_5_440	778_5_1	2496_5_770	709_5_1	163_5_1	800_2_13	358_5_183
868_5_4578	975_5_332	174_5_1	960_5_451	1208_5_167	1185_5_415	778_5_1	2496_5_752	709_5_1	163_5_1	800_2_18	358_5_174
868_5_4618	975_5_327	174_5_1	960_5_425	1208_5_177	1185_5_424	778_5_1	2496_5_748	709_5_1	163_5_1	800_2_7	358_5_164
868_5_4614	975_5_317	174_5_1	960_5_439	1208_5_172	1185_5_423	778_5_1	2496_5_763	709_5_1	163_5_1	800_2_6	358_5_154
868_5_4616	975_5_294	174_5_1	960_5_435	1208_5_169	1185_5_447	778_5_1	2496_5_755	709_5_1	163_5_1	800_2_8	358_5_162
868_5_4593	975_5_304	174_5_1	960_5_452	1208_5_159	1185_5_438	778_5_1	2496_5_764	709_5_1	163_5_1	800_2_7	358_5_168
868_5_4609	975_5_285	174_5_1	960_5_426	1208_5_156	1185_5_444	778_5_1	2496_5_783	709_5_1	163_5_1	800_2_8	358_5_178
868_5_4595	975_5_282	174_5_1	960_5_417	1208_5_162	1185_5_455	778_5_1	2496_5_797	709_5_1	163_5_1	800_2_9	358_5_169
868_5_4569	975_5_316	174_5_1	960_5_409	1208_5_147	1185_5_479	778_5_1	2496_5_789	709_5_1	163_5_1	800_2_4	358_5_173
868_5_4538	975_5_328	174_5_1	960_5_438	1208_5_134	1185_5_500	778_5_1	2496_5_778	709_5_1	163_5_1	800_2_3	358_5_169
868_5_4517	975_5_331	174_5_1	960_5_460	1208_5_131	1185_5_499	778_5_1	2496_5_779	709_5_1	163_5_1	800_2_1	358_5_171
868_5_4542	975_5_316	174_5_1	960_5_454	1208_5_129	1185_5_489	778_5_1	2496_5_792	709_5_1	163_5_1	358_5_168
868_5_4525	975_5_324	174_5_1	960_5_475	1208_5_144	1185_5_462	778_5_1	2496_5_803	709_5_1	163_5_1	358_5_155
868_5_4532	975_5_312	174_5_1	960_5_456	1208_5_139	1185_5_490	778_5_1	2496_5_799	709_5_1	163_5_1	358_5_161
868_5_4523	975_5_330	174_5_1	960_5_440	1208_5_138	1185_5_505	778_5_1	2496_5_778	709_5_1	163_5_1	358_5_168
868_5_4541	975_5_300	174_5_1	960_5_417	1208_5_148	1185_5_527	778_5_1	2496_5_764	709_5_1	163_5_1	358_5_190
868_5_4590	975_5_304	174_5_1	960_5_433	1208_5_123	1185_5_498	778_5_1	2496_5_759	709_5_1	163_5_1	358_5_180
868_5_4591	975_5_331	174_5_1	960_5_427	1208_5_117	1185_5_483	778_5_1	2496_5_766	709_5_1	163_5_1	358_5_174
868_5_4596	975_5_335	174_5_1	960_5_411	1208_5_108	1185_5_510	778_5_1	2496_5_763	709_5_1	163_5_1	358_5_165
868_5_4574	975_5_344	174_5_1	960_5_426	1208_5_111	1185_5_499	778_5_1	2496_5_771	709_5_1	163_5_1	358_5_164
868_5_4562	975_5_337	174_5_1	960_5_431	1208_5_124	1185_5_502	778_5_1	2496_5_774	709_5_1	163_5_1	358_5_157
868_5_4590	975_5_304	174_5_1	960_5_429	1208_5_129	1185_5_501	778_5_1	2496_5_780	709_5_1	163_5_1	358_5_155
868_5_4567	975_5_309	174_5_1	960_5_413	1208_5_119	1185_5_526	778_5_1	2496_5_793	709_5_1	163_5_1	358_5_158
868_5_4596	975_5_317	174_5_1	960_5_408	1208_5_121	1185_5_520	778_5_1	2496_5_767	709_5_1	163_5_1	358_5_156
868_5_4602	975_5_314	174_5_1	960_5_392	1208_5_124	1185_5_524	778_5_1	2496_5_777	709_5_1	163_5_1	358_5_155
868_5_4645	975_5_315	174_5_1	960_5_425	1208_5_124	1185_5_513	778_5_1	2496_5_725	709_5_1	163_5_1	358_5_137
868_5_4668	975_5_309	174_5_1	960_5_411	1208_5_106	1185_5_529	778_5_1	2496_5_728	709_5_1	163_5_1	358_5_133
868_5_4673	975_5_299	174_5_1	960_5_430	1208_5_120	1185_5_527	778_5_1	2496_5_703	709_5_1	163_5_1	358_5_133
868_5_4729	975_5_281	174_5_1	960_5_423	1208_5_117	1185_5_474	778_5_1	2496_5_729	709_5_1	163_5_1	358_5_133
868_5_4755	975_5_262	174_5_1	960_5_401	1208_5_110	1185_5_491	778_5_1	2496_5_728	709_5_1	163_5_1	358_5_140
868_5_4752	975_5_267	174_5_1	960_5_415	1208_5_114	1185_5_464	778_5_1	2496_5_713	709_5_1	163_5_1	358_5_162
868_5_4712	975_5_279	174_5_1	960_5_399	1208_5_121	1185_5_470	778_5_1	2496_5_705	709_5_1	163_5_1	358_5_201
868_5_4687	975_5_303	174_5_1	960_5_420	1208_5_103	1185_5_478	778_5_1	2496_5_694	709_5_1	163_5_1	358_5_201
868_5_4681	975_5_303	174_5_1	960_5_444	1208_5_105	1185_5_461	778_5_1	2496_5_694	709_5_1	163_5_1	358_5_200
868_5_4687	975_5_289	174_5_1	960_5_435	1208_5_102	1185_5_463	778_5_1	2496_5_686	709_5_1	163_5_1	358_5_226
868_5_4689	975_5_271	174_5_1	960_5_423	1208_5_117	1185_5_438	778_5_1	2496_5_721	709_5_1	163_5_1	358_5_229
868_5_4690	975_5_267	174_5_1	960_5_448	1208_5_128	1185_5_418	778_5_1	2496_5_714	709_5_1	163_5_1	358_5_223
868_5_4678	975_5_277	174_5_1	960_5_453	1208_5_135	1185_5_433	778_5_1	2496_5_709	709_5_1	163_5_1	358_5_204
868_5_4649	975_5_301	174_5_1	960_5_445	1208_5_123	1185_5_448	778_5_1	2496_5_708	709_5_1	163_5_1	358_5_212
868_5_4658	975_5_287	174_5_1	960_5_474	1208_5_127	1185_5_456	778_5_1	2496_5_672	709_5_1	163_5_1	358_5_213
868_5_4660	975_5_282	174_5_1	960_5_479	1208_5_120	1185_5_461	778_5_1	2496_5_650	709_5_1	163_5_1	358_5_231
868_5_4672	975_5_275	174_5_1	960_5_442	1208_5_107	1185_5_459	778_5_1	2496_5_705	709_5_1	163_5_1	358_5_228
868_5_4694	975_5_281	174_5_1	960_5_441	1208_5_109	1185_5_431	778_5_1	2496_5_698	709_5_1	163_5_1	358_5_232
868_5_4712	975_5_283	174_5_1	960_5_409	1208_5_106	1185_5_444	778_5_1	2496_5_721	709_5_1	163_5_1	358_5_212
868_5_4708	975_5_290	174_5_1	960_5_411	1208_5_97	1185_5_455	778_5_1	2496_5_704	709_5_1	163_5_1	358_5_218
868_5_4766	975_5_274	174_5_1	960_5_393	1208_5_102	1185_5_438	778_5_1	2496_5_695	709_5_1	163_5_1	358_5_218
868_5_4763	975_5_270	174_5_1	960_5_391	1208_5_105	1185_5_454	778_5_1	2496_5_680	709_5_1	163_5_1	358_5_227
868_5_4762	975_5_263	174_5_1	960_5_406	1208_5_110	1185_5_456	778_5_1	2496_5_672	709_5_1	163_5_1	358_5_220
868_5_4756	975_5_263	174_5_1	960_5_402	1208_5_110	1185_5_465	778_5_1	2496_5_659	709_5_1	163_5_1	358_5_235
868_5_4681	975_5_305	174_5_1	960_5_396	1208_5_115	1185_5_453	778_5_1	2496_5_680	709_5_1	163_5_1	358_5_260
868_5_4672	975_5_326	174_5_1	960_5_389	1208_5_105	1185_5_471	778_5_1	2496_5_665	709_5_1	163_5_1	358_5_258
868_5_4620	975_5_347	174_5_1	960_5_373	1208_5_127	1185_5_460	778_5_1	2496_5_661	709_5_1	163_5_1	358_5_296
868_5_4669	975_5_332	174_5_1	960_5_354	1208_5_123	1185_5_477	778_5_1	2496_5_667	709_5_1	163_5_1	358_5_264
868_5_4625	975_5_342	174_5_1	960_5_357	1208_5_136	1185_5_473	778_5_1	2496_5_693	709_5_1	163_5_1	358_5_263
868_5_4586	975_5_367	174_5_1	960_5_370	1208_5_145	1185_5_436	778_5_1	2496_5_697	709_5_1	163_5_1	358_5_287
868_5_4561	975_5_362	174_5_1	960_5_348	1208_5_142	1185_5_447	778_5_1	2496_5_747	709_5_1	163_5_1	358_5_282
868_5_4590	975_5_344	174_5_1	960_5_333	1208_5_170	1185_5_453	778_5_1	2496_5_737	709_5_1	163_5_1	358_5_262
868_5_4582	975_5_356	174_5_1	960_5_320	1208_5_179	1185_5_454	778_5_1	2496_5_734	709_5_1	163_5_1	358_5_261
868_5_4563	975_5_357	174_5_1	960_5_292	1208_5_187	1185_5_466	778_5_1	2496_5_748	709_5_1	163_5_1	358_5_275
868_5_4599	975_5_339	174_5_1	960_5_292	1208_5_167	1185_5_491	778_5_1	2496_5_728	709_5_1	163_5_1	358_5_272
868_5_4568	975_5_363	174_5_1	960_5_275	1208_5_157	1185_5_483	778_5_1	2496_5_758	709_5_1	163_5_1	358_5_284
868_5_4567	975_5_349	174_5_1	960_5_294	1208_5_162	1185_5_497	778_5_1	2496_5_746	709_5_1	163_5_1	358_5_274
868_5_4579	975_5_327	174_5_1	960_5_276	1208_5_173	1185_5_493	778_5_1	2496_5_759	709_5_1	163_5_1	358_5_281
868_5_4585	975_5_355	174_5_1	960_5_275	1208_5_183	1185_5_466	778_5_1	2496_5_755	709_5_1	163_5_1	358_5_269
868_5_4601	975_5_358	174_5_1	960_5_273	1208_5_167	1185_5_480	778_5_1	2496_5_742	709_5_1	163_5_1	358_5_268
868_5_4562	975_5_368	174_5_1	960_5_275	1208_5_169	1185_5_458	778_5_1	2496_5_765	709_5_1	163_5_1	358_5_293
868_5_4554	975_5_351	174_5_1	960_5_282	1208_5_172	1185_5_459	778_5_1	2496_5_767	709_5_1	163_5_1	358_5_304
868_5_4535	975_5_344	174_5_1	960_5_275	1208_5_185	1185_5_447	778_5_1	2496_5_800	709_5_1	163_5_1	358_5_303
868_5_4550	975_5_342	174_5_1	960_5_265	1208_5_172	1185_5_456	778_5_1	2496_5_806	709_5_1	163_5_1	358_5_295
868_5_4549	975_5_371	174_5_1	960_5_284	1208_5_170	1185_5_452	778_5_1	2496_5_777	709_5_1	163_5_1	358_5_282
868_5_4546	975_5_366	174_5_1	960_5_268	1208_5_166	1185_5_444	778_5_1	2496_5_815	709_5_1	163_5_1	358_5_280
868_5_4541	975_5_381	174_5_1	960_5_264	1208_5_174	1185_5_464	778_5_1	2496_5_808	709_5_1	163_5_1	358_5_254
868_5_4558	975_5_378	174_5_1	960_5_280	1208_5_178	1185_5_464	778_5_1	2496_5_797	709_5_1	163_5_1	358_5_233
868_5_4589	975_5_344	174_5_1	960_5_254	1208_5_169	1185_5_483	778_5_1	2496_5_829	709_5_1	163_5_1	358_5_221
868_5_4601	975_5_346	174_5_1	960_5_246	1208_5_173	1185_5_491	778_5_1	2496_5_818	709_5_1	163_5_1	358_5_213
868_5_4574	975_5_324	174_5_1	960_5_248	1208_5_189	1185_5_500	778_5_1	2496_5_842	709_5_1	163_5_1	358_5_208
868_5_4603	975_5_331	174_5_1	960_5_235	1208_5_192	1185_5_470	778_5_1	2496_5_858	709_5_1	163_5_1	358_5_200
868_5_4626	975_5_305	174_5_1	960_5_236	1208_5_182	1185_5_491	778_5_1	2496_5_848	709_5_1	163_5_1	358_5_197
868_5_4567	975_5_328	174_5_1	960_5_217	1208_5_189	1185_5_505	778_5_1	2496_5_867	709_5_1	163_5_1	358_5_214
868_5_4613	975_5_314	174_5_1	960_5_222	1208_5_177	1185_5_508	778_5_1	2496_5_852	709_5_1	163_5_1	358_5_203
868_5_4601	975_5_318	174_5_1	960_5_209	1208_5_187	1185_5_487	778_5_1	2496_5_877	709_5_1	163_5_1	358_5_208
868_5_4578	975_5_343	174_5_1	960_5_197	1208_5_197	1185_5_460	778_5_1	2496_5_897	709_5_1	163_5_1	358_5_216
868_5_4551	975_5_381	174_5_1	960_5_194	1208_5_178	1185_5_468	778_5_1	2496_5_892	709_5_1	163_5_1	358_5_225
868_5_4518	975_5_417	174_5_1	960_5_198	1208_5_175	1185_5_467	778_5_1	2496_5_875	709_5_1	163_5_1	358_5_240
868_5_4537	975_5_420	174_5_1	960_5_179	1208_5_193	1185_5_479	778_5_1	2496_5_866	709_5_1	163_5_1	358_5_215
868_5_4524	975_5_408	174_5_1	960_5_188	1208_5_219	1185_5_481	778_5_1	2496_5_864	709_5_1	163_5_1	358_5_202
868_5_4495	975_5_448	174_5_1	960_5_204	1208_5_200	1185_5_472	778_5_1	2496_5_871	709_5_1	163_5_1	358_5_197
868_5_4492	975_5_462	174_5_1	960_5_219	1208_5_198	1185_5_490	778_5_1	2496_5_858	709_5_1	163_5_1	358_5_167
868_5_4501	975_5_441	174_5_1	960_5_225	1208_5_204	1185_5_507	778_5_1	2496_5_831	709_5_1	163_5_1	358_5_178
868_5_4511	975_5_428	174_5_1	960_5_222	1208_5_219	1185_5_491	778_5_1	2496_5_840	709_5_1	163_5_1	358_5_175
868_5_4499	975_5_437	174_5_1	960_5_215	1208_5_222	1185_5_486	778_5_1	2496_5_847	709_5_1	163_5_1	358_5_180
868_5_4478	975_5_472	174_5_1	960_5_210	1208_5_211	1185_5_491	778_5_1	2496_5_856	709_5_1	163_5_1	358_5_168
868_5_4516	975_5_455	174_5_1	960_5_224	1208_5_220	1185_5_511	778_5_1	2496_5_810	709_5_1	163_5_1	358_5_150
868_5_4504	975_5_472	174_5_1	960_5_205	1208_5_224	1185_5_526	778_5_1	2496_5_827	709_5_1	163_5_1	358_5_124
868_5_4472	975_5_489	174_5_1	960_5_208	1208_5_221	1185_5_502	778_5_1	2496_5_858	709_5_1	163_5_1	358_5_133
868_5_4505	975_5_470	174_5_1	960_5_225	1208_5_231	1185_5_469	778_5_1	2496_5_860	709_5_1	163_5_1	358_5_127
868_5_4491	975_5_468	174_5_1	960_5_236	1208_5_237	1185_5_477	778_5_1	2496_5_854	709_5_1	163_5_1	358_5_125
868_5_4497	975_5_449	174_5_1	960_5_239	1208_5_240	1185_5_463	778_5_1	2496_5_867	709_5_1	163_5_1	358_5_132
868_5_4482	975_5_457	174_5_1	960_5_251	1208_5_247	1185_5_475	778_5_1	2496_5_859	709_5_1	163_5_1	358_5_117
868_5_4462	975_5_486	174_5_1	960_5_259	1208_5_251	1185_5_505	778_5_1	2496_5_805	709_5_1	163_5_1	358_5_119
868_5_4505	975_5_454	174_5_1	960_5_248	1208_5_249	1185_5_502	778_5_1	2496_5_817	709_5_1	163_5_1	358_5_112
868_5_4529	975_5_444	174_5_1	960_5_242	1208_5_253	1185_5_492	778_5_1	2496_5_810	709_5_1	163_5_1	358_5_118
868_5_4553	975_5_418	174_5_1	960_5_238	1208_5_253	1185_5_486	778_5_1	2496_5_814	709_5_1	163_5_1	358_5_127
868_5_4547	975_5_409	174_5_1	960_5_255	1208_5_259	1185_5_483	778_5_1	2496_5_801	709_5_1	163_5_1	358_5_135
868_5_4548	975_5_398	174_5_1	960_5_253	1208_5_261	1185_5_506	778_5_1	2496_5_785	709_5_1	163_5_1	358_5_134
868_5_4620	975_5_372	174_5_1	960_5_242	1208_5_260	1185_5_498	778_5_1	2496_5_773	709_5_1	163_5_1	358_5_121
868_5_4610	975_5_378	174_5_1	960_5_236	1208_5_258	1185_5_494	778_5_1	2496_5_784	709_5_1	163_5_1	358_5_128
868_5_4606	975_5_363	174_5_1	960_5_234	1208_5_273	1185_5_509	778_5_1	2496_5_780	709_5_1	163_5_1	358_5_122
868_5_4616	975_5_390	174_5_1	960_5_252	1208_5_272	1185_5_504	778_5_1	2496_5_740	709_5_1	163_5_1	358_5_114
868_5_4648	975_5_387	174_5_1	960_5_235	1208_5_244	1185_5_505	778_5_1	2496_5_735	709_5_1	163_5_1	358_5_133
868_5_4581	975_5_403	174_5_1	960_5_248	1208_5_251	1185_5_516	778_5_1	2496_5_774	709_5_1	163_5_1	358_5_113
868_5_4605	975_5_390	174_5_1	960_5_243	1208_5_233	1185_5_510	778_5_1	2496_5_787	709_5_1	163_5_1	358_5_118
868_5_4629	975_5_394	174_5_1	960_5_234	1208_5_220	1185_5_532	778_5_1	2496_5_768	709_5_1	163_5_1	358_5_111
868_5_4626	975_5_419	174_5_1	960_5_241	1208_5_208	1185_5_524	778_5_1	2496_5_758	709_5_1	163_5_1	358_5_111
868_5_4591	975_5_434	174_5_1	960_5_244	1208_5_201	1185_5_510	778_5_1	2496_5_784	709_5_1	163_5_1	358_5_123
868_5_4611	975_5_421	174_5_1	960_5_247	1208_5_193	1185_5_540	778_5_1	2496_5_730	709_5_1	163_5_1	358_5_145
868_5_4573	975_5_438	174_5_1	960_5_238	1208_5_180	1185_5_572	778_5_1	2496_5_737	709_5_1	163_5_1	358_5_149
868_5_4593	975_5_451	174_5_1	960_5_251	1208_5_188	1185_5_566	778_5_1	2496_5_718	709_5_1	163_5_1	358_5_120
868_5_4594	975_5_442	174_5_1	960_5_261	1208_5_163	1185_5_582	778_5_1	2496_5_726	709_5_1	163_5_1	358_5_122
868_5_4629	975_5_422	174_5_1	960_5_260	1208_5_173	1185_5_578	778_5_1	2496_5_702	709_5_1	163_5_1	358_5_125
868_5_4604	975_5_457	174_5_1	960_5_272	1208_5_159	1185_5_594	778_5_1	2496_5_682	709_5_1	163_5_1	358_5_120
868_5_4609	975_5_437	174_5_1	960_5_255	1208_5_152	1185_5_620	778_5_1	2496_5_692	709_5_1	163_5_1	358_5_121
868_5_4605	975_5_453	174_5_1	960_5_232	1208_5_168	1185_5_595	778_5_1	2496_5_714	709_5_1	163_5_1	358_5_121
868_5_4572	975_5_435	174_5_1	960_5_229	1208_5_156	1185_5_644	778_5_1	2496_5_734	709_5_1	163_5_1	358_5_117
868_5_4564	975_5_440	174_5_1	960_5_223	1208_5_180	1185_5_623	778_5_1	2496_5_744	709_5_1	163_5_1	358_5_112
868_5_4629	975_5_422	174_5_1	960_5_211	1208_5_164	1185_5_639	778_5_1	2496_5_718	709_5_1	163_5_1	358_5_106
868_5_4684	975_5_403	174_5_1	960_5_205	1208_5_181	1185_5_622	778_5_1	2496_5_687	709_5_1	163_5_1	358_5_106
868_5_4683	975_5_394	174_5_1	960_5_206	1208_5_173	1185_5_637	778_5_1	2496_5_705	709_5_1	163_5_1	358_5_89
868_5_4677	975_5_375	174_5_1	960_5_213	1208_5_152	1185_5_655	778_5_1	2496_5_724	709_5_1	163_5_1	358_5_92
868_5_4655	975_5_381	174_5_1	960_5_217	1208_5_155	1185_5_673	778_5_1	2496_5_696	709_5_1	163_5_1	358_5_110
868_5_4682	975_5_377	174_5_1	960_5_220	1208_5_153	1185_5_671	778_5_1	2496_5_674	709_5_1	163_5_1	358_5_110
868_5_4683	975_5_377	174_5_1	960_5_213	1208_5_158	1185_5_648	778_5_1	2496_5_695	709_5_1	163_5_1	358_5_112
868_5_4666	975_5_361	174_5_1	960_5_236	1208_5_157	1185_5_644	778_5_1	2496_5_720	709_5_1	163_5_1	358_5_103
868_5_4624	975_5_353	174_5_1	960_5_245	1208_5_162	1185_5_675	778_5_1	2496_5_710	709_5_1	163_5_1	358_5_119
868_5_4601	975_5_354	174_5_1	960_5_230	1208_5_156	1185_5_682	778_5_1	2496_5_737	709_5_1	163_5_1	358_5_129
868_5_4589	975_5_369	174_5_1	960_5_232	1208_5_167	1185_5_682	778_5_1	2496_5_717	709_5_1	163_5_1	358_5_134
868_5_4637	975_5_322	174_5_1	960_5_235	1208_5_170	1185_5_685	778_5_1	2496_5_709	709_5_1	163_5_1	358_5_129
868_5_4632	975_5_325	174_5_1	960_5_233	1208_5_183	1185_5_681	778_5_1	2496_5_715	709_5_1	163_5_1	358_5_119
868_5_4627	975_5_327	174_5_1	960_5_242	1208_5_209	1185_5_652	778_5_1	2496_5_715	709_5_1	163_5_1	358_5_118
868_5_4611	975_5_341	174_5_1	960_5_223	1208_5_196	1185_5_684	778_5_1	2496_5_713	709_5_1	163_5_1	358_5_121
868_5_4650	975_5_305	174_5_1	960_5_219	1208_5_207	1185_5_701	778_5_1	2496_5_681	709_5_1	163_5_1	358_5_123
868_5_4618	975_5_308	174_5_1	960_5_206	1208_5_209	1185_5_684	778_5_1	2496_5_715	709_5_1	163_5_1	358_5_144
868_5_4603	975_5_310	174_5_1	960_5_212	1208_5_207	1185_5_675	778_5_1	2496_5_731	709_5_1	163_5_1	358_5_147
868_5_4610	975_5_286	174_5_1	960_5_222	1208_5_196	1185_5_692	778_5_1	2496_5_728	709_5_1	163_5_1	358_5_149
868_5_4545	975_5_278	174_5_1	960_5_235	1208_5_220	1185_5_719	778_5_1	2496_5_739	709_5_1	163_5_1	358_5_149
868_5_4583	975_5_249	174_5_1	960_5_246	1208_5_215	1185_5_720	778_5_1	2496_5_721	709_5_1	163_5_1	358_5_153
868_5_4562	975_5_282	174_5_1	960_5_247	1208_5_207	1185_5_714	778_5_1	2496_5_724	709_5_1	163_5_1	358_5_149
868_5_4554	975_5_291	174_5_1	960_5_259	1208_5_189	1185_5_726	778_5_1	2496_5_724	709_5_1	163_5_1	358_5_145
868_5_4556	975_5_294	174_5_1	960_5_263	1208_5_190	1185_5_737	778_5_1	2496_5_707	709_5_1	163_5_1	358_5_140
868_5_4558	975_5_287	174_5_1	960_5_234	1208_5_179	1185_5_772	778_5_1	2496_5_716	709_5_1	163_5_1	358_5_141
868_5_4545	975_5_300	174_5_1	960_5_237	1208_5_181	1185_5_759	778_5_1	2496_5_708	709_5_1	163_5_1	358_5_154
868_5_4535	975_5_289	174_5_1	960_5_253	1208_5_183	1185_5_769	778_5_1	2496_5_699	709_5_1	163_5_1	358_5_156
868_5_4533	975_5_285	174_5_1	960_5_245	1208_5_190	1185_5_776	778_5_1	2496_5_707	709_5_1	163_5_1	358_5_152
868_5_4560	975_5_260	174_5_1	960_5_263	1208_5_181	1185_5_774	778_5_1	2496_5_705	709_5_1	163_5_1	358_5_145
868_5_4552	975_5_264	174_5_1	960_5_231	1208_5_191	1185_5_790	778_5_1	2496_5_725	709_5_1	163_5_1	358_5_136
868_5_4525	975_5_282	174_5_1	960_5_252	1208_5_186	1185_5_785	778_5_1	2496_5_727	709_5_1	163_5_1	358_5_131
868_5_4554	975_5_253	174_5_1	960_5_267	1208_5_191	1185_5_752	778_5_1	2496_5_734	709_5_1	163_5_1	358_5_135
868_5_4534	975_5_257	174_5_1	960_5_289	1208_5_195	1185_5_740	778_5_1	2496_5_748	709_5_1	163_5_1	358_5_125
868_5_4568	975_5_239	174_5_1	960_5_287	1208_5_186	1185_5_741	778_5_1	2496_5_748	709_5_1	163_5_1	358_5_120
868_5_4582	975_5_255	174_5_1	960_5_275	1208_5_168	1185_5_737	778_5_1	2496_5_744	709_5_1	163_5_1	358_5_128
868_5_4558	975_5_266	174_5_1	960_5_284	1208_5_175	1185_5_746	778_5_1	2496_5_739	709_5_1	163_5_1	358_5_120
868_5_4606	975_5_257	174_5_1	960_5_299	1208_5_181	1185_5_724	778_5_1	2496_5_707	709_5_1	163_5_1	358_5_116
868_5_4621	975_5_247	174_5_1	960_5_310	1208_5_180	1185_5_724	778_5_1	2496_5_678	709_5_1	163_5_1	358_5_130
868_5_4677	975_5_231	174_5_1	960_5_299	1208_5_184	1185_5_705	778_5_1	2496_5_653	709_5_1	163_5_1	358_5_141
868_5_4700	975_5_219	174_5_1	960_5_305	1208_5_189	1185_5_682	778_5_1	2496_5_643	709_5_1	163_5_1	358_5_147
868_5_4708	975_5_227	174_5_1	960_5_317	1208_5_193	1185_5_680	778_5_1	2496_5_623	709_5_1	163_5_1	358_5_136
868_5_4765	975_5_200	174_5_1	960_5_314	1208_5_191	1185_5_678	778_5_1	2496_5_612	709_5_1	163_5_1	358_5_124
868_5_4780	975_5_212	174_5_1	960_5_290	1208_5_189	1185_5_688	778_5_1	2496_5_598	709_5_1	163_5_1	358_5_127
868_5_4739	975_5_212	174_5_1	960_5_293	1208_5_191	1185_5_690	778_5_1	2496_5_638	709_5_1	163_5_1	358_5_124
868_5_4721	975_5_221	174_5_1	960_5_280	1208_5_196	1185_5_694	778_5_1	2496_5_643	709_5_1	163_5_1	358_5_133
868_5_4749	975_5_228	174_5_1	960_5_294	1208_5_193	1185_5_687	778_5_1	2496_5_606	709_5_1	163_5_1	358_5_130
868_5_4789	975_5_210	174_5_1	960_5_286	1208_5_175	1185_5_696	778_5_1	2496_5_609	709_5_1	163_5_1	358_5_123
868_5_4797	975_5_225	174_5_1	960_5_250	1208_5_182	1185_5_695	778_5_1	2496_5_607	709_5_1	163_5_1	358_5_129
868_5_4827	975_5_216	174_5_1	960_5_236	1208_5_162	1185_5_702	778_5_1	2496_5_614	709_5_1	163_5_1	358_5_128
868_5_4840	975_5_198	174_5_1	960_5_257	1208_5_167	1185_5_696	778_5_1	2496_5_596	709_5_1	163_5_1	358_5_134
868_5_4894	975_5_188	174_5_1	960_5_263	1208_5_152	1185_5_694	778_5_1	2496_5_562	709_5_1	163_5_1	358_5_134
868_5_4881	975_5_201	174_5_1	960_5_241	1208_5_165	1185_5_680	778_5_1	2496_5_600	709_5_1	163_5_1	358_5_117
868_5_4864	975_5_202	174_5_1	960_5_256	1208_5_159	1185_5_700	778_5_1	2496_5_581	709_5_1	163_5_1	358_5_124
868_5_4897	975_5_183	174_5_1	960_5_252	1208_5_167	1185_5_675	778_5_1	2496_5_600	709_5_1	163_5_1	358_5_115
868_5_4923	975_5_186	174_5_1	960_5_258	1208_5_168	1185_5_649	778_5_1	2496_5_601	709_5_1	163_5_1	358_5_101
868_5_4969	975_5_178	174_5_1	960_5_229	1208_5_197	1185_5_623	778_5_1	2496_5_577	709_5_1	163_5_1	358_5_114
868_5_4975	975_5_158	174_5_1	960_5_222	1208_5_182	1185_5_666	778_5_1	2496_5_580	709_5_1	163_5_1	358_5_102
868_5_4991	975_5_167	174_5_1	960_5_201	1208_5_183	1185_5_662	778_5_1	2496_5_573	709_5_1	163_5_1	358_5_109
868_5_4985	975_5_148	174_5_1	960_5_210	1208_5_187	1185_5_680	778_5_1	2496_5_577	709_5_1	163_5_1	358_5_98
868_5_4968	975_5_154	174_5_1	960_5_205	1208_5_180	1185_5_652	778_5_1	2496_5_626	709_5_1	163_5_1	358_5_103
868_5_4967	975_5_141	174_5_1	960_5_236	1208_5_192	1185_5_625	778_5_1	2496_5_629	709_5_1	163_5_1	358_5_97
868_5_5009	975_5_130	174_5_1	960_5_222	1208_5_221	1185_5_587	778_5_1	2496_5_640	709_5_1	163_5_1	358_5_79
868_5_5048	975_5_124	174_5_1	960_5_211	1208_5_239	1185_5_559	778_5_1	2496_5_614	709_5_1	163_5_1	358_5_93
868_5_5060	975_5_130	174_5_1	960_5_184	1208_5_259	1185_5_530	778_5_1	2496_5_621	709_5_1	163_5_1	358_5_104
868_5_5111	975_5_127	174_5_1	960_5_179	1208_5_250	1185_5_514	778_5_1	2496_5_613	709_5_1	163_5_1	358_5_96
868_5_5068	975_5_118	174_5_1	960_5_170	1208_5_260	1185_5_501	778_5_1	2496_5_674	709_5_1	163_5_1	358_5_96
868_5_5076	975_5_129	174_5_1	960_5_157	1208_5_276	1185_5_503	778_5_1	2496_5_655	709_5_1	163_5_1	358_5_92
868_5_5076	975_5_138	174_5_1	960_5_155	1208_5_279	1185_5_469	778_5_1	2496_5_677	709_5_1	163_5_1	358_5_94
868_5_5064	975_5_129	174_5_1	960_5_147	1208_5_283	1185_5_460	778_5_1	2496_5_691	709_5_1	163_5_1	358_5_114
868_5_5076	975_5_133	174_5_1	960_5_148	1208_5_260	1185_5_483	778_5_1	2496_5_670	709_5_1	163_5_1	358_5_116
868_5_5086	975_5_126	174_5_1	960_5_155	1208_5_257	1185_5_497	778_5_1	2496_5_659	709_5_1	163_5_1	358_5_108
868_5_5079	975_5_141	174_5_1	960_5_149	1208_5_260	1185_5_505	778_5_1	2496_5_641	709_5_1	163_5_1	358_5_111
868_5_5073	975_5_122	174_5_1	960_5_148	1208_5_275	1185_5_500	778_5_1	2496_5_664	709_5_1	163_5_1	358_5_106
868_5_5086	975_5_117	174_5_1	960_5_147	1208_5_262	1185_5_527	778_5_1	2496_5_654	709_5_1	163_5_1	358_5_95
868_5_5076	975_5_118	174_5_1	960_5_155	1208_5_240	1185_5_517	778_5_1	2496_5_692	709_5_1	163_5_1	358_5_90
868_5_5085	975_5_116	174_5_1	960_5_172	1208_5_238	1185_5_499	778_5_1	2496_5_674	709_5_1	163_5_1	358_5_103
868_5_5113	975_5_102	174_5_1	960_5_200	1208_5_243	1185_5_509	778_5_1	2496_5_635	709_5_1	163_5_1	358_5_85
868_5_5061	975_5_105	174_5_1	960_5_205	1208_5_275	1185_5_514	778_5_1	2496_5_649	709_5_1	163_5_1	358_5_78
868_5_5060	975_5_103	174_5_1	960_5_219	1208_5_277	1185_5_531	778_5_1	2496_5_623	709_5_1	163_5_1	358_5_76
868_5_5042	975_5_100	174_5_1	960_5_241	1208_5_284	1185_5_524	778_5_1	2496_5_623	709_5_1	163_5_1	358_5_72
868_5_5036	975_5_98	174_5_1	960_5_254	1208_5_295	1185_5_511	778_5_1	2496_5_632	709_5_1	163_5_1	358_5_59
868_5_5070	975_5_74	174_5_1	960_5_257	1208_5_294	1185_5_502	778_5_1	2496_5_634	709_5_1	163_5_1	358_5_55
868_5_5074	975_5_73	174_5_1	960_5_245	1208_5_282	1185_5_528	778_5_1	2496_5_624	709_5_1	163_5_1	358_5_61
868_5_5094	975_5_71	174_5_1	960_5_259	1208_5_275	1185_5_526	778_5_1	2496_5_607	709_5_1	163_5_1	358_5_54
868_5_5105	975_5_83	174_5_1	960_5_271	1208_5_273	1185_5_503	778_5_1	2496_5_600	709_5_1	163_5_1	358_5_53
868_5_5158	975_5_72	174_5_1	960_5_258	1208_5_266	1185_5_486	778_5_1	2496_5_592	709_5_1	163_5_1	358_5_57
868_5_5155	975_5_64	174_5_1	960_5_244	1208_5_267	1185_5_509	778_5_1	2496_5_605	709_5_1	163_5_1	358_5_43
868_5_5136	975_5_69	174_5_1	960_5_263	1208_5_251	1185_5_523	778_5_1	2496_5_597	709_5_1	163_5_1	358_5_49
868_5_5174	975_5_70	174_5_1	960_5_287	1208_5_249	1185_5_469	778_5_1	2496_5_597	709_5_1	163_5_1	358_5_42
868_5_5198	975_5_72	174_5_1	960_5_270	1208_5_256	1185_5_452	778_5_1	2496_5_606	709_5_1	163_5_1	358_5_34
868_5_5182	975_5_77	174_5_1	960_5_289	1208_5_269	1185_5_419	778_5_1	2496_5_612	709_5_1	163_5_1	358_5_42
868_5_5183	975_5_83	174_5_1	960_5_288	1208_5_261	1185_5_415	778_5_1	2496_5_613	709_5_1	163_5_1	358_5_46
868_5_5206	975_5_76	174_5_1	960_5_269	1208_5_271	1185_5_413	778_5_1	2496_5_612	709_5_1	163_5_1	358_5_43
868_5_5200	975_5_85	174_5_1	960_5_259	1208_5_276	1185_5_422	778_5_1	2496_5_613	709_5_1	163_5_1	358_5_34
868_5_5190	975_5_93	174_5_1	960_5_266	1208_5_267	1185_5_414	778_5_1	2496_5_622	709_5_1	163_5_1	358_5_33
868_5_5177	975_5_99	174_5_1	960_5_276	1208_5_257	1185_5_423	778_5_1	2496_5_614	709_5_1	163_5_1	358_5_39
868_5_5196	975_5_98	174_5_1	960_5_290	1208_5_251	1185_5_434	778_5_1	2496_5_575	709_5_1	163_5_1	358_5_43
868_5_5233	975_5_101	174_5_1	960_5_279	1208_5_253	1185_5_437	778_5_1	2496_5_556	709_5_1	163_5_1	358_5_29
868_5_5281	975_5_102	174_5_1	960_5_264	1208_5_233	1185_5_440	778_5_1	2496_5_536	709_5_1	163_5_1	358_5_30
868_5_5258	975_5_99	174_5_1	960_5_245	1208_5_234	1185_5_450	778_5_1	2496_5_574	709_5_1	163_5_1	358_5_30
868_5_5209	975_5_101	174_5_1	960_5_246	1208_5_240	1185_5_477	778_5_1	2496_5_581	709_5_1	163_5_1	358_5_35
868_5_5216	975_5_101	174_5_1	960_5_239	1208_5_220	1185_5_477	778_5_1	2496_5_610	709_5_1	163_5_1	358_5_24
868_5_5200	975_5_100	174_5_1	960_5_240	1208_5_209	1185_5_463	778_5_1	2496_5_659	709_5_1	163_5_1	358_5_16
868_5_5195	975_5_90	174_5_1	960_5_256	1208_5_198	1185_5_468	778_5_1	2496_5_656	709_5_1	163_5_1	358_5_20
868_5_5175	975_5_106	174_5_1	960_5_257	1208_5_193	1185_5_455	778_5_1	2496_5_677	709_5_1	163_5_1	358_5_22
868_5_5155	975_5_113	174_5_1	960_5_251	1208_5_185	1185_5_471	778_5_1	2496_5_689	709_5_1	163_5_1	358_5_24
868_5_5190	975_5_122	174_5_1	960_5_239	1208_5_171	1185_5_457	778_5_1	2496_5_685	709_5_1	163_5_1	358_5_25
868_5_5209	975_5_114	174_5_1	960_5_254	1208_5_166	1185_5_421	778_5_1	2496_5_701	709_5_1	163_5_1	358_5_23
868_5_5207	975_5_103	174_5_1	960_5_251	1208_5_162	1185_5_438	778_5_1	2496_5_706	709_5_1	163_5_1	358_5_22
868_5_5189	975_5_106	174_5_1	960_5_248	1208_5_170	1185_5_433	778_5_1	2496_5_720	709_5_1	163_5_1	358_5_23
868_5_5225	975_5_111	174_5_1	960_5_237	1208_5_152	1185_5_425	778_5_1	2496_5_715	709_5_1	163_5_1	358_5_24
868_5_5220	975_5_110	174_5_1	960_5_246	1208_5_139	1185_5_441	778_5_1	2496_5_713	709_5_1	163_5_1	358_5_20
868_5_5176	975_5_118	174_5_1	960_5_247	1208_5_147	1185_5_448	778_5_1	2496_5_740	709_5_1	163_5_1	358_5_13
868_5_5172	975_5_128	174_5_1	960_5_228	1208_5_124	1185_5_504	778_5_1	2496_5_716	709_5_1	163_5_1	358_5_16
868_5_5183	975_5_133	174_5_1	960_5_234	1208_5_120	1185_5_522	778_5_1	2496_5_676	709_5_1	163_5_1	358_5_21
868_5_5172	975_5_139	174_5_1	960_5_251	1208_5_122	1185_5_471	778_5_1	2496_5_709	709_5_1	163_5_1	358_5_26
868_5_5187	975_5_140	174_5_1	960_5_227	1208_5_139	1185_5_458	778_5_1	2496_5_721	709_5_1	163_5_1	358_5_18
868_5_5184	975_5_139	174_5_1	960_5_237	1208_5_109	1185_5_473	778_5_1	2496_5_730	709_5_1	163_5_1	358_5_17
868_5_5196	975_5_146	174_5_1	960_5_240	1208_5_104	1185_5_478	778_5_1	2496_5_700	709_5_1	163_5_1	358_5_24
868_5_5223	975_5_147	174_5_1	960_5_252	1208_5_107	1185_5_459	778_5_1	2496_5_670	709_5_1	163_5_1	358_5_29
868_5_5224	975_5_157	174_5_1	960_5_277	1208_5_108	1185_5_452	778_5_1	2496_5_637	709_5_1	163_5_1	358_5_31
868_5_5225	975_5_158	174_5_1	960_5_294	1208_5_118	1185_5_430	778_5_1	2496_5_633	709_5_1	163_5_1	358_5_30
868_5_5231	975_5_169	174_5_1	960_5_273	1208_5_124	1185_5_425	778_5_1	2496_5_638	709_5_1	163_5_1	358_5_29
868_5_5217	975_5_181	174_5_1	960_5_264	1208_5_115	1185_5_425	778_5_1	2496_5_652	709_5_1	163_5_1	358_5_33
868_5_5226	975_5_169	174_5_1	960_5_268	1208_5_105	1185_5_436	778_5_1	2496_5_645	709_5_1	163_5_1	358_5_37
868_5_5200	975_5_174	174_5_1	960_5_259	1208_5_106	1185_5_453	778_5_1	2496_5_661	709_5_1	163_5_1	358_5_34
868_5_5246	975_5_185	174_5_1	960_5_245	1208_5_109	1185_5_444	778_5_1	2496_5_632	709_5_1	163_5_1	358_5_25
868_5_5255	975_5_190	174_5_1	960_5_243	1208_5_90	1185_5_440	778_5_1	2496_5_648	709_5_1	163_5_1	358_5_21
868_5_5258	975_5_203	174_5_1	960_5_235	1208_5_86	1185_5_421	778_5_1	2496_5_662	709_5_1	163_5_1	358_5_20
868_5_5235	975_5_196	174_5_1	960_5_220	1208_5_89	1185_5_424	778_5_1	2496_5_705	709_5_1	163_5_1	358_5_19
868_5_5250	975_5_177	174_5_1	960_5_199	1208_5_99	1185_5_436	778_5_1	2496_5_707	709_5_1	163_5_1	358_5_17
868_5_5263	975_5_200	174_5_1	960_5_198	1208_5_104	1185_5_428	778_5_1	2496_5_676	709_5_1	163_5_1	358_5_17
868_5_5243	975_5_195	174_5_1	960_5_201	1208_5_84	1185_5_450	778_5_1	2496_5_695	709_5_1	163_5_1	358_5_17
868_5_5269	975_5_186	174_5_1	960_5_210	1208_5_85	1185_5_452	778_5_1	2496_5_671	709_5_1	163_5_1	358_5_12
868_5_5272	975_5_181	174_5_1	960_5_205	1208_5_90	1185_5_465	778_5_1	2496_5_663	709_5_1	163_5_1	358_5_11
868_5_5247	975_5_182	174_5_1	960_5_205	1208_5_95	1185_5_498	778_5_1	2496_5_657	709_5_1	163_5_1	358_5_4
868_5_5267	975_5_177	174_5_1	960_5_195	1208_5_89	1185_5_511	778_5_1	2496_5_646	709_5_1	163_5_1	358_5_2
868_5_5284	975_5_177	174_5_1	960_5_197	1208_5_87	1185_5_497	778_5_1	2496_5_645	709_5_1	163_5_1	358_5_2
868_5_5355	975_5_162	174_5_1	960_5_170	1208_5_79	1185_5_476	778_5_1	2496_5_641	709_5_1	163_5_1	358_5_5
868_5_5372	975_5_156	174_5_1	960_5_169	1208_5_80	1185_5_470	778_5_1	2496_5_641	709_5_1	163_5_1	358_5_1
868_5_5344	975_5_157	174_5_1	960_5_166	1208_5_87	1185_5_479	778_5_1	2496_5_653	709_5_1	163_5_1	358_5_2
868_5_5352	975_5_175	174_5_1	960_5_136	1208_5_97	1185_5_453	778_5_1	2496_5_674	709_5_1	163_5_1	358_5_3
868_5_5411	975_5_167	174_5_1	960_5_149	1208_5_92	1185_5_419	778_5_1	2496_5_647	709_5_1	163_5_1	358_5_4
868_5_5388	975_5_164	174_5_1	960_5_143	1208_5_92	1185_5_455	778_5_1	2496_5_643	709_5_1	163_5_1	358_5_2
868_5_5368	975_5_178	174_5_1	960_5_154	1208_5_104	1185_5_463	778_5_1	2496_5_618	709_5_1	163_5_1	358_5_4
868_5_5376	975_5_171	174_5_1	960_5_147	1208_5_112	1185_5_441	778_5_1	2496_5_639	709_5_1	163_5_1	358_5_2
868_5_5428	975_5_159	174_5_1	960_5_166	1208_5_98	1185_5_425	778_5_1	2496_5_611	709_5_1	163_5_1	358_5_2
868_5_5440	975_5_164	174_5_1	960_5_152	1208_5_107	1185_5_432	778_5_1	2496_5_590	709_5_1	163_5_1	358_5_5
868_5_5429	975_5_167	174_5_1	960_5_143	1208_5_118	1185_5_418	778_5_1	2496_5_612	709_5_1	163_5_1	358_5_3
868_5_5461	975_5_147	174_5_1	960_5_148	1208_5_122	1185_5_415	778_5_1	2496_5_591	709_5_1	163_5_1	358_5_3
868_5_5454	975_5_141	174_5_1	960_5_136	1208_5_119	1185_5_424	778_5_1	2496_5_606	709_5_1	163_5_1	358_5_4
868_5_5454	975_5_137	174_5_1	960_5_143	1208_5_119	1185_5_422	778_5_1	2496_5_609	709_5_1	163_5_1	358_5_3
868_5_5446	975_5_135	174_5_1	960_5_138	1208_5_110	1185_5_416	778_5_1	2496_5_642	709_5_1	163_5_1	358_5_1
868_5_5439	975_5_139	174_5_1	960_5_128	1208_5_102	1185_5_438	778_5_1	2496_5_642	709_5_1	163_5_1	358_5_1
868_5_5413	975_5_141	174_5_1	960_5_142	1208_5_92	1185_5_420	778_5_1	2496_5_678	709_5_1	163_5_1	358_5_1
868_5_5411	975_5_137	174_5_1	960_5_138	1208_5_98	1185_5_415	778_5_1	2496_5_684	709_5_1	163_5_1	358_5_1
868_5_5348	975_5_119	174_5_1	960_5_160	1208_5_94	1185_5_450	778_5_1	2496_5_709	709_5_1	163_5_1	358_5_1
868_5_5312	975_5_122	174_5_1	960_5_181	1208_5_91	1185_5_436	778_5_1	2496_5_741	709_5_1	163_5_1	358_5_1
868_5_5297	975_5_124	174_5_1	960_5_182	1208_5_87	1185_5_414	778_5_1	2496_5_779	709_5_1	163_5_1	358_5_1
868_5_5369	975_5_123	174_5_1	960_5_189	1208_5_76	1185_5_355	778_5_1	2496_5_775	709_5_1	163_5_1	358_5_1
868_5_5315	975_5_128	174_5_1	960_5_194	1208_5_81	1185_5_361	778_5_1	2496_5_807	709_5_1	163_5_1	358_5_1
868_5_5289	975_5_134	174_5_1	960_5_191	1208_5_82	1185_5_373	778_5_1	2496_5_820	709_5_1	163_5_1	358_5_1
868_5_5256	975_5_148	174_5_1	960_5_223	1208_5_75	1185_5_376	778_5_1	2496_5_811	709_5_1	163_5_1	358_5_1
868_5_5276	975_5_159	174_5_1	960_5_217	1208_5_77	1185_5_360	778_5_1	2496_5_799	709_5_1	163_5_1	358_5_1
868_5_5215	975_5_179	174_5_1	960_5_192	1208_5_83	1185_5_379	778_5_1	2496_5_839	709_5_1	163_5_1	358_5_1
868_5_5174	975_5_178	174_5_1	960_5_183	1208_5_69	1185_5_396	778_5_1	2496_5_888	709_5_1	163_5_1	358_5_1
868_5_5196	975_5_189	174_5_1	960_5_175	1208_5_56	1185_5_417	778_5_1	2496_5_852	709_5_1	163_5_1	358_5_1
868_5_5227	975_5_200	174_5_1	960_5_167	1208_5_46	1185_5_401	778_5_1	2496_5_841	709_5_1	163_5_1	358_5_1
868_5_5192	975_5_203	174_5_1	960_5_192	1208_5_49	1185_5_385	778_5_1	2496_5_864	709_5_1	163_5_1	358_5_1
868_5_5207	975_5_205	174_5_1	960_5_163	1208_5_62	1185_5_388	778_5_1	2496_5_858	709_5_1	163_5_1	358_5_1
868_5_5189	975_5_201	174_5_1	960_5_173	1208_5_77	1185_5_400	778_5_1	2496_5_844	709_5_1	163_5_1	358_5_1
868_5_5193	975_5_196	174_5_1	960_5_169	1208_5_89	1185_5_387	778_5_1	2496_5_852	709_5_1	163_5_1	358_5_1
868_5_5181	975_5_192	174_5_1	960_5_145	1208_5_104	1185_5_399	778_5_1	2496_5_865	709_5_1	163_5_1	358_5_1
868_5_5186	975_5_190	174_5_1	960_5_135	1208_5_114	1185_5_369	778_5_1	2496_5_893	709_5_1	163_5_1	358_5_1
868_5_5134	975_5_203	174_5_1	960_5_151	1208_5_128	1185_5_367	778_5_1	2496_5_905	709_5_1	163_5_1	358_5_1
868_5_5141	975_5_199	174_5_1	960_5_142	1208_5_140	1185_5_373	778_5_1	2496_5_894	709_5_1	163_5_1	358_5_1
868_5_5147	975_5_204	174_5_1	960_5_150	1208_5_149	1185_5_366	778_5_1	2496_5_871	709_5_1	163_5_1	358_5_1
868_5_5085	975_5_219	174_5_1	960_5_144	1208_5_159	1185_5_424	778_5_1	2496_5_855	709_5_1	163_5_1	358_5_1
868_5_5116	975_5_230	174_5_1	960_5_148	1208_5_148	1185_5_411	778_5_1	2496_5_831	709_5_1	163_5_1	358_5_1
868_5_5150	975_5_229	174_5_1	960_5_140	1208_5_130	1185_5_421	778_5_1	2496_5_816	709_5_1	163_5_1	358_5_1
868_5_5157	975_5_225	174_5_1	960_5_126	1208_5_136	1185_5_427	778_5_1	2496_5_818	709_5_1	163_5_1	358_5_1
868_5_5166	975_5_222	174_5_1	960_5_139	1208_5_130	1185_5_433	778_5_1	2496_5_800	709_5_1	163_5_1	358_5_1
868_5_5135	975_5_252	174_5_1	960_5_145	1208_5_138	1185_5_436	778_5_1	2496_5_784	709_5_1	163_5_1	358_5_1
868_5_5144	975_5_228	174_5_1	960_5_137	1208_5_133	1185_5_448	778_5_1	2496_5_796	709_5_1	163_5_1	358_5_1
868_5_5175	975_5_228	174_5_1	960_5_127	1208_5_133	1185_5_435	778_5_1	2496_5_791	709_5_1	163_5_1	358_5_1
868_5_5174	975_5_254	174_5_1	960_5_132	1208_5_137	1185_5_424	778_5_1	2496_5_768	709_5_1	163_5_1	358_5_1
868_5_5135	975_5_266	174_5_1	960_5_136	1208_5_131	1185_5_420	778_5_1	2496_5_802	709_5_1	163_5_1	358_5_1
868_5_5134	975_5_253	174_5_1	960_5_144	1208_5_129	1185_5_390	778_5_1	2496_5_838	709_5_1	163_5_1	358_5_1
868_5_5163	975_5_242	174_5_1	960_5_146	1208_5_133	1185_5_379	778_5_1	2496_5_826	709_5_1	163_5_1	358_5_1
868_5_5223	975_5_250	174_5_1	960_5_143	1208_5_141	1185_5_342	778_5_1	2496_5_790	709_5_1	163_5_1	358_5_1
868_5_5218	975_5_241	174_5_1	960_5_163	1208_5_124	1185_5_345	778_5_1	2496_5_799	709_5_1	163_5_1	358_5_1
868_5_5202	975_5_208	174_5_1	960_5_176	1208_5_119	1185_5_331	778_5_1	2496_5_854	709_5_1	163_5_1	358_5_1
868_5_5190	975_5_241	174_5_1	960_5_162	1208_5_102	1185_5_366	778_5_1	2496_5_828	709_5_1	163_5_1	358_5_1
868_5_5154	975_5_242	174_5_1	960_5_165	1208_5_98	1185_5_380	778_5_1	2496_5_848	709_5_1	163_5_1	358_5_1
868_5_5175	975_5_234	174_5_1	960_5_176	1208_5_92	1185_5_376	778_5_1	2496_5_833	709_5_1	163_5_1	358_5_1
868_5_5149	975_5_243	174_5_1	960_5_176	1208_5_90	1185_5_379	778_5_1	2496_5_848	709_5_1	163_5_1	358_5_1
868_5_5158	975_5_226	174_5_1	960_5_173	1208_5_84	1185_5_374	778_5_1	2496_5_871	709_5_1	163_5_1	358_5_1
868_5_5150	975_5_222	174_5_1	960_5_164	1208_5_81	1185_5_391	778_5_1	2496_5_876	709_5_1	163_5_1	358_5_1
868_5_5136	975_5_247	174_5_1	960_5_177	1208_5_75	1185_5_374	778_5_1	2496_5_880	709_5_1	163_5_1	358_5_1
868_5_5205	975_5_243	174_5_1	960_5_175	1208_5_75	1185_5_353	778_5_1	2496_5_836	709_5_1	163_5_1	358_5_1
868_5_5244	975_5_236	174_5_1	960_5_196	1208_5_76	1185_5_350	778_5_1	2496_5_783	709_5_1	163_5_1	358_5_1
868_5_5211	975_5_238	174_5_1	960_5_200	1208_5_64	1185_5_334	778_5_1	2496_5_837	709_5_1	163_5_1	358_5_1
868_5_5192	975_5_255	174_5_1	960_5_205	1208_5_73	1185_5_342	778_5_1	2496_5_819	709_5_1	163_5_1	358_5_1
868_5_5263	975_5_252	174_5_1	960_5_191	1208_5_59	1185_5_354	778_5_1	2496_5_771	709_5_1	163_5_1	358_5_1
868_5_5268	975_5_229	174_5_1	960_5_198	1208_5_57	1185_5_373	778_5_1	2496_5_763	709_5_1	163_5_1	358_5_1
868_5_5277	975_5_207	174_5_1	960_5_203	1208_5_50	1185_5_363	778_5_1	2496_5_784	709_5_1	163_5_1	358_5_1
868_5_5291	975_5_202	174_5_1	960_5_198	1208_5_51	1185_5_360	778_5_1	2496_5_783	709_5_1	163_5_1	358_5_1
868_5_5289	975_5_188	174_5_1	960_5_200	1208_5_53	1185_5_337	778_5_1	2496_5_818	709_5_1	163_5_1	358_5_1
868_5_5295	975_5_186	174_5_1	960_5_205	1208_5_50	1185_5_328	778_5_1	2496_5_824	709_5_1	163_5_1	358_5_1
868_5_5336	975_5_179	174_5_1	960_5_201	1208_5_49	1185_5_339	778_5_1	2496_5_781	709_5_1	163_5_1	358_5_1
868_5_5299	975_5_187	174_5_1	960_5_213	1208_5_59	1185_5_329	778_5_1	2496_5_798	709_5_1	163_5_1	358_5_1
868_5_5319	975_5_182	174_5_1	960_5_227	1208_5_57	1185_5_353	778_5_1	2496_5_748	709_5_1	163_5_1	358_5_1
868_5_5299	975_5_203	174_5_1	960_5_242	1208_5_58	1185_5_329	778_5_1	2496_5_756	709_5_1	163_5_1	358_5_1
868_5_5307	975_5_203	174_5_1	960_5_236	1208_5_61	1185_5_327	778_5_1	2496_5_752	709_5_1	163_5_1	358_5_1
868_5_5295	975_5_201	174_5_1	960_5_218	1208_5_57	1185_5_348	778_5_1	2496_5_768	709_5_1	163_5_1	358_5_1
868_5_5312	975_5_206	174_5_1	960_5_222	1208_5_46	1185_5_347	778_5_1	2496_5_754	709_5_1	163_5_1	358_5_1
868_5_5314	975_5_200	174_5_1	960_5_216	1208_5_45	1185_5_331	778_5_1	2496_5_780	709_5_1	163_5_1	358_5_1
868_5_5343	975_5_193	174_5_1	960_5_187	1208_5_53	1185_5_323	778_5_1	2496_5_784	709_5_1	163_5_1	358_5_1
868_5_5349	975_5_200	174_5_1	960_5_196	1208_5_62	1185_5_302	778_5_1	2496_5_775	709_5_1	163_5_1	358_5_1
868_5_5379	975_5_189	174_5_1	960_5_193	1208_5_63	1185_5_273	778_5_1	2496_5_788	709_5_1	163_5_1	358_5_1
868_5_5338	975_5_201	174_5_1	960_5_211	1208_5_77	1185_5_283	778_5_1	2496_5_776	709_5_1	163_5_1	358_5_1
868_5_5330	975_5_204	174_5_1	960_5_212	1208_5_86	1185_5_280	778_5_1	2496_5_775	709_5_1	163_5_1	358_5_1
868_5_5329	975_5_212	174_5_1	960_5_203	1208_5_85	1185_5_311	778_5_1	2496_5_747	709_5_1	163_5_1	358_5_1
868_5_5340	975_5_220	174_5_1	960_5_181	1208_5_72	1185_5_320	778_5_1	2496_5_753	709_5_1	163_5_1	358_5_1
868_5_5361	975_5_214	174_5_1	960_5_169	1208_5_72	1185_5_332	778_5_1	2496_5_737	709_5_1	163_5_1	358_5_1
868_5_5300	975_5_216	174_5_1	960_5_184	1208_5_75	1185_5_358	778_5_1	2496_5_753	709_5_1	163_5_1	358_5_1
868_5_5298	975_5_213	174_5_1	960_5_215	1208_5_74	1185_5_346	778_5_1	2496_5_743	709_5_1	163_5_1	358_5_1
868_5_5261	975_5_216	174_5_1	960_5_215	1208_5_67	1185_5_392	778_5_1	2496_5_732	709_5_1	163_5_1	358_5_1
868_5_5285	975_5_210	174_5_1	960_5_211	1208_5_55	1185_5_398	778_5_1	2496_5_728	709_5_1	163_5_1	358_5_1
868_5_5307	975_5_216	174_5_1	960_5_192	1208_5_62	1185_5_403	778_5_1	2496_5_708	709_5_1	163_5_1	358_5_1
868_5_5315	975_5_200	174_5_1	960_5_192	1208_5_78	1185_5_379	778_5_1	2496_5_724	709_5_1	163_5_1	358_5_1
868_5_5328	975_5_188	174_5_1	960_5_197	1208_5_73	1185_5_395	778_5_1	2496_5_709	709_5_1	163_5_1	358_5_1
868_5_5344	975_5_184	174_5_1	960_5_188	1208_5_70	1185_5_407	778_5_1	2496_5_695	709_5_1	163_5_1	358_5_1
868_5_5347	975_5_188	174_5_1	960_5_175	1208_5_73	1185_5_410	778_5_1	2496_5_696	709_5_1	163_5_1	358_5_1
868_5_5341	975_5_187	174_5_1	960_5_165	1208_5_68	1185_5_425	778_5_1	2496_5_703	709_5_1	163_5_1	358_5_1
868_5_5377	975_5_195	174_5_1	960_5_158	1208_5_61	1185_5_426	778_5_1	2496_5_670	709_5_1	163_5_1	358_5_1
868_5_5365	975_5_198	174_5_1	960_5_147	1208_5_60	1185_5_441	778_5_1	2496_5_676	709_5_1	163_5_1	358_5_1
868_5_5340	975_5_199	174_5_1	960_5_158	1208_5_67	1185_5_437	778_5_1	2496_5_689	709_5_1	163_5_1	358_5_1
868_5_5371	975_5_180	174_5_1	960_5_165	1208_5_72	1185_5_436	778_5_1	2496_5_665	709_5_1	163_5_1	358_5_1
868_5_5364	975_5_181	174_5_1	960_5_155	1208_5_82	1185_5_446	778_5_1	2496_5_660	709_5_1	163_5_1	358_5_1
868_5_5366	975_5_192	174_5_1	960_5_154	1208_5_76	1185_5_450	778_5_1	2496_5_650	709_5_1	163_5_1	358_5_1
868_5_5333	975_5_209	174_5_1	960_5_162	1208_5_67	1185_5_428	778_5_1	2496_5_686	709_5_1	163_5_1	358_5_1
868_5_5341	975_5_203	174_5_1	960_5_170	1208_5_64	1185_5_437	778_5_1	2496_5_672	709_5_1	163_5_1	358_5_1
868_5_5353	975_5_192	174_5_1	960_5_181	1208_5_62	1185_5_428	778_5_1	2496_5_672	709_5_1	163_5_1	358_5_1
868_5_5335	975_5_187	174_5_1	960_5_183	1208_5_53	1185_5_445	778_5_1	2496_5_684	709_5_1	163_5_1	358_5_1
868_5_5381	975_5_197	174_5_1	960_5_169	1208_5_57	1185_5_418	778_5_1	2496_5_666	709_5_1	163_5_1	358_5_1
868_5_5377	975_5_203	174_5_1	960_5_174	1208_5_48	1185_5_423	778_5_1	2496_5_662	709_5_1	163_5_1	358_5_1
868_5_5372	975_5_207	174_5_1	960_5_161	1208_5_47	1185_5_425	778_5_1	2496_5_673	709_5_1	163_5_1	358_5_1
868_5_5319	975_5_237	174_5_1	960_5_170	1208_5_54	1185_5_456	778_5_1	2496_5_650	709_5_1	163_5_1	358_5_1
868_5_5319	975_5_249	174_5_1	960_5_151	1208_5_49	1185_5_444	778_5_1	2496_5_675	709_5_1	163_5_1	358_5_1
868_5_5310	975_5_233	174_5_1	960_5_159	1208_5_49	1185_5_466	778_5_1	2496_5_671	709_5_1	163_5_1	358_5_1
868_5_5289	975_5_243	174_5_1	960_5_160	1208_5_52	1185_5_446	778_5_1	2496_5_697	709_5_1	163_5_1	358_5_1
868_5_5332	975_5_225	174_5_1	960_5_147	1208_5_57	1185_5_442	778_5_1	2496_5_685	709_5_1	163_5_1	358_5_1
868_5_5330	975_5_228	174_5_1	960_5_147	1208_5_53	1185_5_448	778_5_1	2496_5_681	709_5_1	163_5_1	358_5_1
868_5_5311	975_5_232	174_5_1	960_5_143	1208_5_60	1185_5_436	778_5_1	2496_5_704	709_5_1	163_5_1	358_5_1
868_5_5328	975_5_229	174_5_1	960_5_151	1208_5_66	1185_5_410	778_5_1	2496_5_702	709_5_1	163_5_1	358_5_1
868_5_5321	975_5_250	174_5_1	960_5_148	1208_5_64	1185_5_397	778_5_1	2496_5_708	709_5_1	163_5_1	358_5_1
868_5_5309	975_5_263	174_5_1	960_5_134	1208_5_74	1185_5_399	778_5_1	2496_5_708	709_5_1	163_5_1	358_5_1
868_5_5392	975_5_239	174_5_1	960_5_113	1208_5_61	1185_5_383	778_5_1	2496_5_701	709_5_1	163_5_1	358_5_1
868_5_5390	975_5_272	174_5_1	960_5_113	1208_5_54	1185_5_390	778_5_1	2496_5_669	709_5_1	163_5_1	358_5_1
868_5_5387	975_5_261	174_5_1	960_5_115	1208_5_45	1185_5_403	778_5_1	2496_5_677	709_5_1	163_5_1	358_5_1
868_5_5388	975_5_269	174_5_1	960_5_96	1208_5_41	1185_5_381	778_5_1	2496_5_714	709_5_1	163_5_1	358_5_1
868_5_5365	975_5_274	174_5_1	960_5_105	1208_5_44	1185_5_415	778_5_1	2496_5_683	709_5_1	163_5_1	358_5_1
868_5_5349	975_5_288	174_5_1	960_5_104	1208_5_35	1185_5_425	778_5_1	2496_5_684	709_5_1	163_5_1	358_5_1
868_5_5379	975_5_310	174_5_1	960_5_101	1208_5_33	1185_5_410	778_5_1	2496_5_654	709_5_1	163_5_1	358_5_1
868_5_5406	975_5_300	174_5_1	960_5_94	1208_5_35	1185_5_415	778_5_1	2496_5_637	709_5_1	163_5_1	358_5_1
868_5_5378	975_5_279	174_5_1	960_5_110	1208_5_40	1185_5_454	778_5_1	2496_5_626	709_5_1	163_5_1	358_5_1
868_5_5365	975_5_263	174_5_1	960_5_137	1208_5_37	1185_5_448	778_5_1	2496_5_636	709_5_1	163_5_1	358_5_1
868_5_5393	975_5_255	174_5_1	960_5_111	1208_5_40	1185_5_449	778_5_1	2496_5_638	709_5_1	163_5_1	358_5_1
868_5_5400	975_5_256	174_5_1	960_5_111	1208_5_44	1185_5_450	778_5_1	2496_5_628	709_5_1	163_5_1	358_5_1
868_5_5381	975_5_282	174_5_1	960_5_124	1208_5_44	1185_5_428	778_5_1	2496_5_630	709_5_1	163_5_1	358_5_1
868_5_5380	975_5_279	174_5_1	960_5_125	1208_5_37	1185_5_415	778_5_1	2496_5_653	709_5_1	163_5_1	358_5_1
868_5_5389	975_5_282	174_5_1	960_5_145	1208_5_31	1185_5_408	778_5_1	2496_5_633	709_5_1	163_5_1	358_5_1
868_5_5402	975_5_286	174_5_1	960_5_116	1208_5_25	1185_5_410	778_5_1	2496_5_649	709_5_1	163_5_1	358_5_1
868_5_5440	975_5_268	174_5_1	960_5_110	1208_5_28	1185_5_400	778_5_1	2496_5_640	709_5_1	163_5_1	358_5_1
868_5_5390	975_5_288	174_5_1	960_5_119	1208_5_31	1185_5_411	778_5_1	2496_5_649	709_5_1	163_5_1	358_5_1
868_5_5385	975_5_280	174_5_1	960_5_114	1208_5_38	1185_5_414	778_5_1	2496_5_657	709_5_1	163_5_1	358_5_1
868_5_5344	975_5_275	174_5_1	960_5_126	1208_5_35	1185_5_413	778_5_1	2496_5_692	709_5_1	163_5_1	358_5_1
868_5_5358	975_5_277	174_5_1	960_5_126	1208_5_31	1185_5_425	778_5_1	2496_5_672	709_5_1	163_5_1	358_5_1
868_5_5342	975_5_276	174_5_1	960_5_114	1208_5_29	1185_5_405	778_5_1	2496_5_720	709_5_1	163_5_1	358_5_1
868_5_5314	975_5_294	174_5_1	960_5_122	1208_5_34	1185_5_425	778_5_1	2496_5_696	709_5_1	163_5_1	358_5_1
868_5_5324	975_5_295	174_5_1	960_5_108	1208_5_41	1185_5_404	778_5_1	2496_5_714	709_5_1	163_5_1	358_5_1
868_5_5306	975_5_295	174_5_1	960_5_109	1208_5_51	1185_5_391	778_5_1	2496_5_734	709_5_1	163_5_1	358_5_1
868_5_5310	975_5_302	174_5_1	960_5_102	1208_5_47	1185_5_390	778_5_1	2496_5_735	709_5_1	163_5_1	358_5_1
868_5_5341	975_5_282	174_5_1	960_5_80	1208_5_51	1185_5_390	778_5_1	2496_5_741	709_5_1	163_5_1	358_5_1
868_5_5299	975_5_285	174_5_1	960_5_77	1208_5_58	1185_5_410	778_5_1	2496_5_757	709_5_1	163_5_1	358_5_1
868_5_5326	975_5_281	174_5_1	960_5_74	1208_5_60	1185_5_404	778_5_1	2496_5_743	709_5_1	163_5_1	358_5_1
868_5_5339	975_5_274	174_5_1	960_5_82	1208_5_58	1185_5_394	778_5_1	2496_5_741	709_5_1	163_5_1	358_5_1
868_5_5355	975_5_258	174_5_1	960_5_103	1208_5_58	1185_5_379	778_5_1	2496_5_735	709_5_1	163_5_1	358_5_1
868_5_5351	975_5_265	174_5_1	960_5_97	1208_5_57	1185_5_364	778_5_1	2496_5_754	709_5_1	163_5_1	358_5_1
868_5_5334	975_5_262	174_5_1	960_5_101	1208_5_62	1185_5_370	778_5_1	2496_5_761	709_5_1	163_5_1	358_5_1
868_5_5387	975_5_273	174_5_1	960_5_91	1208_5_53	1185_5_364	778_5_1	2496_5_721	709_5_1	163_5_1	358_5_1
868_5_5415	975_5_264	174_5_1	960_5_89	1208_5_39	1185_5_363	778_5_1	2496_5_715	709_5_1	163_5_1	358_5_1
868_5_5387	975_5_281	174_5_1	960_5_90	1208_5_49	1185_5_358	778_5_1	2496_5_721	709_5_1	163_5_1	358_5_1
868_5_5382	975_5_294	174_5_1	960_5_93	1208_5_53	1185_5_345	778_5_1	2496_5_719	709_5_1	163_5_1	358_5_1
868_5_5396	975_5_296	174_5_1	960_5_100	1208_5_45	1185_5_345	778_5_1	2496_5_704	709_5_1	163_5_1	358_5_1
868_5_5418	975_5_287	174_5_1	960_5_98	1208_5_47	1185_5_313	778_5_1	2496_5_723	709_5_1	163_5_1	358_5_1
868_5_5445	975_5_299	174_5_1	960_5_89	1208_5_44	1185_5_298	778_5_1	2496_5_712	709_5_1	163_5_1	358_5_1
868_5_5449	975_5_289	174_5_1	960_5_79	1208_5_42	1185_5_307	778_5_1	2496_5_718	709_5_1	163_5_1	358_5_1
868_5_5455	975_5_289	174_5_1	960_5_81	1208_5_35	1185_5_282	778_5_1	2496_5_743	709_5_1	163_5_1	358_5_1
868_5_5496	975_5_284	174_5_1	960_5_80	1208_5_29	1185_5_273	778_5_1	2496_5_723	709_5_1	163_5_1	358_5_1
868_5_5476	975_5_276	174_5_1	960_5_99	1208_5_32	1185_5_292	778_5_1	2496_5_713	709_5_1	163_5_1	358_5_1
868_5_5472	975_5_276	174_5_1	960_5_115	1208_5_33	1185_5_263	778_5_1	2496_5_729	709_5_1	163_5_1	358_5_1
868_5_5464	975_5_275	174_5_1	960_5_124	1208_5_27	1185_5_235	778_5_1	2496_5_762	709_5_1	163_5_1	358_5_1
868_5_5486	975_5_249	174_5_1	960_5_121	1208_5_26	1185_5_218	778_5_1	2496_5_785	709_5_1	163_5_1	358_5_1
868_5_5525	975_5_233	174_5_1	960_5_127	1208_5_37	1185_5_214	778_5_1	2496_5_751	709_5_1	163_5_1	358_5_1
868_5_5540	975_5_211	174_5_1	960_5_139	1208_5_47	1185_5_229	778_5_1	2496_5_718	709_5_1	163_5_1	358_5_1
868_5_5535	975_5_216	174_5_1	960_5_138	1208_5_40	1185_5_213	778_5_1	2496_5_742	709_5_1	163_5_1	358_5_1
868_5_5565	975_5_223	174_5_1	960_5_146	1208_5_35	1185_5_198	778_5_1	2496_5_719	709_5_1	163_5_1	358_5_1
868_5_5574	975_5_241	174_5_1	960_5_138	1208_5_35	1185_5_180	778_5_1	2496_5_720	709_5_1	163_5_1	358_5_1
868_5_5582	975_5_247	174_5_1	960_5_131	1208_5_37	1185_5_187	778_5_1	2496_5_701	709_5_1	163_5_1	358_5_1
868_5_5595	975_5_245	174_5_1	960_5_141	1208_5_34	1185_5_183	778_5_1	2496_5_688	709_5_1	163_5_1	358_5_1
868_5_5626	975_5_231	174_5_1	960_5_118	1208_5_29	1185_5_180	778_5_1	2496_5_701	709_5_1	163_5_1	358_5_1
868_5_5610	975_5_232	174_5_1	960_5_137	1208_5_28	1185_5_177	778_5_1	2496_5_704	709_5_1	163_5_1	358_5_1
868_5_5656	975_5_218	174_5_1	960_5_116	1208_5_38	1185_5_160	778_5_1	2496_5_700	709_5_1	163_5_1	358_5_1
868_5_5637	975_5_206	174_5_1	960_5_130	1208_5_44	1185_5_159	778_5_1	2496_5_710	709_5_1	163_5_1	358_5_1
868_5_5686	975_5_209	174_5_1	960_5_129	1208_5_37	1185_5_153	778_5_1	2496_5_673	709_5_1	163_5_1	358_5_1
868_5_5700	975_5_220	174_5_1	960_5_108	1208_5_40	1185_5_128	778_5_1	2496_5_692	709_5_1	163_5_1	358_5_1
868_5_5703	975_5_214	174_5_1	960_5_120	1208_5_36	1185_5_115	778_5_1	2496_5_700	709_5_1	163_5_1	358_5_1
868_5_5737	975_5_198	174_5_1	960_5_126	1208_5_43	1185_5_101	778_5_1	2496_5_682	709_5_1	163_5_1	358_5_1
868_5_5726	975_5_185	174_5_1	960_5_129	1208_5_45	1185_5_116	778_5_1	2496_5_686	709_5_1	163_5_1	358_5_1
868_5_5711	975_5_198	174_5_1	960_5_136	1208_5_53	1185_5_103	778_5_1	2496_5_686	709_5_1	163_5_1	358_5_1
868_5_5709	975_5_195	174_5_1	960_5_146	1208_5_53	1185_5_110	778_5_1	2496_5_675	709_5_1	163_5_1	358_5_1
868_5_5727	975_5_179	174_5_1	960_5_151	1208_5_49	1185_5_115	778_5_1	2496_5_668	709_5_1	163_5_1	358_5_1
868_5_5721	975_5_171	174_5_1	960_5_160	1208_5_41	1185_5_100	778_5_1	2496_5_695	709_5_1	163_5_1	358_5_1
868_5_5732	975_5_163	174_5_1	960_5_153	1208_5_36	1185_5_109	778_5_1	2496_5_696	709_5_1	163_5_1	358_5_1
868_5_5756	975_5_146	174_5_1	960_5_153	1208_5_38	1185_5_110	778_5_1	2496_5_684	709_5_1	163_5_1	358_5_1
868_5_5746	975_5_159	174_5_1	960_5_138	1208_5_53	1185_5_81	778_5_1	2496_5_711	709_5_1	163_5_1	358_5_1
868_5_5744	975_5_154	174_5_1	960_5_134	1208_5_53	1185_5_68	778_5_1	2496_5_736	709_5_1	163_5_1	358_5_1
868_5_5751	975_5_160	174_5_1	960_5_131	1208_5_54	1185_5_74	778_5_1	2496_5_719	709_5_1	163_5_1	358_5_1
868_5_5731	975_5_170	174_5_1	960_5_123	1208_5_42	1185_5_78	778_5_1	2496_5_741	709_5_1	163_5_1	358_5_1
868_5_5754	975_5_155	174_5_1	960_5_121	1208_5_44	1185_5_67	778_5_1	2496_5_744	709_5_1	163_5_1	358_5_1
868_5_5777	975_5_150	174_5_1	960_5_107	1208_5_45	1185_5_63	778_5_1	2496_5_746	709_5_1	163_5_1	358_5_1
868_5_5857	975_5_122	174_5_1	960_5_88	1208_5_46	1185_5_62	778_5_1	2496_5_709	709_5_1	163_5_1	358_5_1
868_5_5885	975_5_126	174_5_1	960_5_75	1208_5_44	1185_5_66	778_5_1	2496_5_691	709_5_1	163_5_1	358_5_1
868_5_5845	975_5_125	174_5_1	960_5_94	1208_5_50	1185_5_64	778_5_1	2496_5_707	709_5_1	163_5_1	358_5_1
868_5_5860	975_5_131	174_5_1	960_5_99	1208_5_40	1185_5_67	778_5_1	2496_5_692	709_5_1	163_5_1	358_5_1
868_5_5831	975_5_138	174_5_1	960_5_107	1208_5_37	1185_5_69	778_5_1	2496_5_702	709_5_1	163_5_1	358_5_1
868_5_5828	975_5_121	174_5_1	960_5_123	1208_5_30	1185_5_68	778_5_1	2496_5_716	709_5_1	163_5_1	358_5_1
868_5_5767	975_5_120	174_5_1	960_5_140	1208_5_39	1185_5_78	778_5_1	2496_5_742	709_5_1	163_5_1	358_5_1
868_5_5798	975_5_113	174_5_1	960_5_148	1208_5_38	1185_5_68	778_5_1	2496_5_723	709_5_1	163_5_1	358_5_1
868_5_5802	975_5_104	174_5_1	960_5_158	1208_5_40	1185_5_74	778_5_1	2496_5_709	709_5_1	163_5_1	358_5_1
868_5_5843	975_5_110	174_5_1	960_5_136	1208_5_44	1185_5_76	778_5_1	2496_5_678	709_5_1	163_5_1	358_5_1
868_5_5827	975_5_116	174_5_1	960_5_154	1208_5_48	1185_5_70	778_5_1	2496_5_673	709_5_1	163_5_1	358_5_1
868_5_5816	975_5_131	174_5_1	960_5_155	1208_5_41	1185_5_71	778_5_1	2496_5_673	709_5_1	163_5_1	358_5_1
868_5_5786	975_5_127	174_5_1	960_5_148	1208_5_48	1185_5_84	778_5_1	2496_5_696	709_5_1	163_5_1	358_5_1
868_5_5802	975_5_94	174_5_1	960_5_163	1208_5_61	1185_5_85	778_5_1	2496_5_682	709_5_1	163_5_1	358_5_1
868_5_5797	975_5_76	174_5_1	960_5_173	1208_5_61	1185_5_89	778_5_1	2496_5_693	709_5_1	163_5_1	358_5_1
868_5_5765	975_5_84	174_5_1	960_5_177	1208_5_79	1185_5_91	778_5_1	2496_5_694	709_5_1	163_5_1	358_5_1
868_5_5701	975_5_90	174_5_1	960_5_183	1208_5_82	1185_5_89	778_5_1	2496_5_744	709_5_1	163_5_1	358_5_1
868_5_5710	975_5_97	174_5_1	960_5_197	1208_5_71	1185_5_94	778_5_1	2496_5_719	709_5_1	163_5_1	358_5_1
868_5_5717	975_5_67	174_5_1	960_5_203	1208_5_90	1185_5_95	778_5_1	2496_5_716	709_5_1	163_5_1	358_5_1
868_5_5712	975_5_72	174_5_1	960_5_202	1208_5_92	1185_5_94	778_5_1	2496_5_716	709_5_1	163_5_1	358_5_1
868_5_5699	975_5_75	174_5_1	960_5_221	1208_5_91	1185_5_88	778_5_1	2496_5_714	709_5_1	163_5_1	358_5_1
868_5_5720	975_5_76	174_5_1	960_5_212	1208_5_78	1185_5_106	778_5_1	2496_5_697	709_5_1	163_5_1	358_5_1
868_5_5743	975_5_83	174_5_1	960_5_200	1208_5_71	1185_5_107	778_5_1	2496_5_683	709_5_1	163_5_1	358_5_1
868_5_5722	975_5_82	174_5_1	960_5_188	1208_5_80	1185_5_108	778_5_1	2496_5_706	709_5_1	163_5_1	358_5_1
868_5_5684	975_5_86	174_5_1	960_5_206	1208_5_89	1185_5_99	778_5_1	2496_5_725	709_5_1	163_5_1	358_5_1
868_5_5702	975_5_78	174_5_1	960_5_184	1208_5_89	1185_5_103	778_5_1	2496_5_731	709_5_1	163_5_1	358_5_1
868_5_5703	975_5_76	174_5_1	960_5_189	1208_5_91	1185_5_116	778_5_1	2496_5_713	709_5_1	163_5_1	358_5_1
868_5_5687	975_5_78	174_5_1	960_5_185	1208_5_89	1185_5_131	778_5_1	2496_5_717	709_5_1	163_5_1	358_5_1
868_5_5679	975_5_70	174_5_1	960_5_172	1208_5_96	1185_5_128	778_5_1	2496_5_741	709_5_1	163_5_1	358_5_1
868_5_5689	975_5_56	174_5_1	960_5_164	1208_5_96	1185_5_144	778_5_1	2496_5_736	709_5_1	163_5_1	358_5_1
868_5_5729	975_5_58	174_5_1	960_5_161	1208_5_87	1185_5_139	778_5_1	2496_5_712	709_5_1	163_5_1	358_5_1
868_5_5742	975_5_72	174_5_1	960_5_166	1208_5_72	1185_5_148	778_5_1	2496_5_687	709_5_1	163_5_1	358_5_1
868_5_5721	975_5_85	174_5_1	960_5_158	1208_5_76	1185_5_142	778_5_1	2496_5_705	709_5_1	163_5_1	358_5_1
868_5_5714	975_5_91	174_5_1	960_5_143	1208_5_70	1185_5_147	778_5_1	2496_5_721	709_5_1	163_5_1	358_5_1
868_5_5746	975_5_81	174_5_1	960_5_131	1208_5_68	1185_5_145	778_5_1	2496_5_715	709_5_1	163_5_1	358_5_1
868_5_5760	975_5_80	174_5_1	960_5_145	1208_5_59	1185_5_143	778_5_1	2496_5_700	709_5_1	163_5_1	358_5_1
868_5_5711	975_5_97	174_5_1	960_5_156	1208_5_62	1185_5_151	778_5_1	2496_5_711	709_5_1	163_5_1	358_5_1
868_5_5685	975_5_80	174_5_1	960_5_149	1208_5_78	1185_5_170	778_5_1	2496_5_724	709_5_1	163_5_1	358_5_1
868_5_5652	975_5_92	174_5_1	960_5_154	1208_5_85	1185_5_170	778_5_1	2496_5_734	709_5_1	163_5_1	358_5_1
868_5_5653	975_5_87	174_5_1	960_5_138	1208_5_77	1185_5_194	778_5_1	2496_5_739	709_5_1	163_5_1	358_5_1
868_5_5677	975_5_93	174_5_1	960_5_152	1208_5_81	1185_5_204	778_5_1	2496_5_681	709_5_1	163_5_1	358_5_1
868_5_5660	975_5_96	174_5_1	960_5_162	1208_5_85	1185_5_212	778_5_1	2496_5_674	709_5_1	163_5_1	358_5_1
868_5_5635	975_5_101	174_5_1	960_5_168	1208_5_82	1185_5_215	778_5_1	2496_5_688	709_5_1	163_5_1	358_5_1
868_5_5662	975_5_110	174_5_1	960_5_149	1208_5_89	1185_5_196	778_5_1	2496_5_682	709_5_1	163_5_1	358_5_1
868_5_5640	975_5_113	174_5_1	960_5_154	1208_5_90	1185_5_220	778_5_1	2496_5_673	709_5_1	163_5_1	358_5_1
868_5_5650	975_5_122	174_5_1	960_5_149	1208_5_80	1185_5_219	778_5_1	2496_5_669	709_5_1	163_5_1	358_5_1
868_5_5582	975_5_144	174_5_1	960_5_144	1208_5_77	1185_5_244	778_5_1	2496_5_698	709_5_1	163_5_1	358_5_1
868_5_5561	975_5_149	174_5_1	960_5_134	1208_5_88	1185_5_255	778_5_1	2496_5_703	709_5_1	163_5_1	358_5_1
868_5_5622	975_5_146	174_5_1	960_5_120	1208_5_68	1185_5_252	778_5_1	2496_5_678	709_5_1	163_5_1	358_5_1
868_5_5639	975_5_142	174_5_1	960_5_108	1208_5_69	1185_5_253	778_5_1	2496_5_677	709_5_1	163_5_1	358_5_1
868_5_5680	975_5_115	174_5_1	960_5_91	1208_5_69	1185_5_242	778_5_1	2496_5_690	709_5_1	163_5_1	358_5_1
868_5_5606	975_5_134	174_5_1	960_5_88	1208_5_73	1185_5_254	778_5_1	2496_5_733	709_5_1	163_5_1	358_5_1
868_5_5632	975_5_138	174_5_1	960_5_84	1208_5_59	1185_5_237	778_5_1	2496_5_738	709_5_1	163_5_1	358_5_1
868_5_5585	975_5_140	174_5_1	960_5_98	1208_5_61	1185_5_249	778_5_1	2496_5_754	709_5_1	163_5_1	358_5_1
868_5_5614	975_5_139	174_5_1	960_5_105	1208_5_63	1185_5_255	778_5_1	2496_5_710	709_5_1	163_5_1	358_5_1
868_5_5599	975_5_147	174_5_1	960_5_87	1208_5_70	1185_5_260	778_5_1	2496_5_721	709_5_1	163_5_1	358_5_1
868_5_5545	975_5_153	174_5_1	960_5_94	1208_5_58	1185_5_278	778_5_1	2496_5_758	709_5_1	163_5_1	358_5_1
868_5_5581	975_5_140	174_5_1	960_5_91	1208_5_63	1185_5_284	778_5_1	2496_5_727	709_5_1	163_5_1	358_5_1
868_5_5531	975_5_148	174_5_1	960_5_88	1208_5_65	1185_5_303	778_5_1	2496_5_752	709_5_1	163_5_1	358_5_1
868_5_5475	975_5_162	174_5_1	960_5_90	1208_5_74	1185_5_323	778_5_1	2496_5_762	709_5_1	163_5_1	358_5_1
868_5_5479	975_5_180	174_5_1	960_5_87	1208_5_66	1185_5_330	778_5_1	2496_5_744	709_5_1	163_5_1	358_5_1
868_5_5497	975_5_178	174_5_1	960_5_87	1208_5_67	1185_5_355	778_5_1	2496_5_702	709_5_1	163_5_1	358_5_1
868_5_5469	975_5_195	174_5_1	960_5_104	1208_5_64	1185_5_349	778_5_1	2496_5_705	709_5_1	163_5_1	358_5_1
868_5_5526	975_5_188	174_5_1	960_5_104	1208_5_65	1185_5_352	778_5_1	2496_5_653	709_5_1	163_5_1	358_5_1
868_5_5567	975_5_168	174_5_1	960_5_92	1208_5_59	1185_5_362	778_5_1	2496_5_640	709_5_1	163_5_1	358_5_1
868_5_5581	975_5_160	174_5_1	960_5_87	1208_5_54	1185_5_363	778_5_1	2496_5_644	709_5_1	163_5_1	358_5_1
868_5_5608	975_5_171	174_5_1	960_5_92	1208_5_47	1185_5_346	778_5_1	2496_5_624	709_5_1	163_5_1	358_5_1
868_5_5644	975_5_159	174_5_1	960_5_89	1208_5_55	1185_5_355	778_5_1	2496_5_586	709_5_1	163_5_1	358_5_1
868_5_5655	975_5_153	174_5_1	960_5_94	1208_5_57	1185_5_380	778_5_1	2496_5_550	709_5_1	163_5_1	358_5_1
868_5_5620	975_5_177	174_5_1	960_5_100	1208_5_58	1185_5_392	778_5_1	2496_5_539	709_5_1	163_5_1	358_5_1
868_5_5665	975_5_166	174_5_1	960_5_94	1208_5_69	1185_5_362	778_5_1	2496_5_532	709_5_1	163_5_1	358_5_1
868_5_5685	975_5_178	174_5_1	960_5_91	1208_5_68	1185_5_378	778_5_1	2496_5_487	709_5_1	163_5_1	358_5_1
868_5_5696	975_5_174	174_5_1	960_5_122	1208_5_57	1185_5_351	778_5_1	2496_5_488	709_5_1	163_5_1	358_5_1
868_5_5695	975_5_157	174_5_1	960_5_118	1208_5_53	1185_5_373	778_5_1	2496_5_493	709_5_1	163_5_1	358_5_1
868_5_5682	975_5_159	174_5_1	960_5_111	1208_5_47	1185_5_391	778_5_1	2496_5_499	709_5_1	163_5_1	358_5_1
868_5_5641	975_5_165	174_5_1	960_5_101	1208_5_39	1185_5_422	778_5_1	2496_5_519	709_5_1	163_5_1	358_5_1
868_5_5643	975_5_151	174_5_1	960_5_98	1208_5_29	1185_5_433	778_5_1	2496_5_533	709_5_1	163_5_1	358_5_1
868_5_5612	975_5_163	174_5_1	960_5_100	1208_5_25	1185_5_432	778_5_1	2496_5_556	709_5_1	163_5_1	358_5_1
868_5_5630	975_5_154	174_5_1	960_5_80	1208_5_30	1185_5_432	778_5_1	2496_5_562	709_5_1	163_5_1	358_5_1
868_5_5657	975_5_145	174_5_1	960_5_69	1208_5_25	1185_5_430	778_5_1	2496_5_558	709_5_1	163_5_1	358_5_1
868_5_5632	975_5_151	174_5_1	960_5_71	1208_5_26	1185_5_444	778_5_1	2496_5_560	709_5_1	163_5_1	358_5_1
868_5_5647	975_5_150	174_5_1	960_5_76	1208_5_24	1185_5_427	778_5_1	2496_5_561	709_5_1	163_5_1	358_5_1
868_5_5608	975_5_155	174_5_1	960_5_82	1208_5_20	1185_5_449	778_5_1	2496_5_569	709_5_1	163_5_1	358_5_1
868_5_5609	975_5_161	174_5_1	960_5_68	1208_5_26	1185_5_446	778_5_1	2496_5_577	709_5_1	163_5_1	358_5_1
868_5_5629	975_5_166	174_5_1	960_5_63	1208_5_24	1185_5_451	778_5_1	2496_5_555	709_5_1	163_5_1	358_5_1
868_5_5589	975_5_187	174_5_1	960_5_67	1208_5_28	1185_5_477	778_5_1	2496_5_541	709_5_1	163_5_1	358_5_1
868_5_5630	975_5_181	174_5_1	960_5_68	1208_5_29	1185_5_457	778_5_1	2496_5_524	709_5_1	163_5_1	358_5_1
868_5_5631	975_5_181	174_5_1	960_5_74	1208_5_35	1185_5_451	778_5_1	2496_5_517	709_5_1	163_5_1	358_5_1
868_5_5607	975_5_194	174_5_1	960_5_76	1208_5_33	1185_5_482	778_5_1	2496_5_498	709_5_1	163_5_1	358_5_1
868_5_5647	975_5_186	174_5_1	960_5_82	1208_5_24	1185_5_471	778_5_1	2496_5_479	709_5_1	163_5_1	358_5_1
868_5_5610	975_5_200	174_5_1	960_5_79	1208_5_29	1185_5_506	778_5_1	2496_5_464	709_5_1	163_5_1	358_5_1
868_5_5609	975_5_198	174_5_1	960_5_75	1208_5_26	1185_5_513	778_5_1	2496_5_467	709_5_1	163_5_1	358_5_1
868_5_5558	975_5_206	174_5_1	960_5_80	1208_5_33	1185_5_562	778_5_1	2496_5_447	709_5_1	163_5_1	358_5_1
868_5_5569	975_5_192	174_5_1	960_5_93	1208_5_31	1185_5_574	778_5_1	2496_5_430	709_5_1	163_5_1	358_5_1
868_5_5528	975_5_188	174_5_1	960_5_105	1208_5_27	1185_5_584	778_5_1	2496_5_457	709_5_1	163_5_1	358_5_1
868_5_5577	975_5_178	174_5_1	960_5_97	1208_5_20	1185_5_551	778_5_1	2496_5_466	709_5_1	163_5_1	358_5_1
868_5_5575	975_5_181	174_5_1	960_5_99	1208_5_16	1185_5_561	778_5_1	2496_5_455	709_5_1	163_5_1	358_5_1
868_5_5585	975_5_165	174_5_1	960_5_98	1208_5_15	1185_5_595	778_5_1	2496_5_429	709_5_1	163_5_1	358_5_1
868_5_5624	975_5_139	174_5_1	960_5_89	1208_5_13	1185_5_619	778_5_1	2496_5_403	709_5_1	163_5_1	358_5_1
868_5_5601	975_5_156	174_5_1	960_5_94	1208_5_11	1185_5_607	778_5_1	2496_5_418	709_5_1	163_5_1	358_5_1
868_5_5585	975_5_158	174_5_1	960_5_99	1208_5_10	1185_5_589	778_5_1	2496_5_445	709_5_1	163_5_1	358_5_1
868_5_5540	975_5_182	174_5_1	960_5_90	1208_5_11	1185_5_592	778_5_1	2496_5_472	709_5_1	163_5_1	358_5_1
868_5_5577	975_5_149	174_5_1	960_5_93	1208_5_11	1185_5_591	778_5_1	2496_5_465	709_5_1	163_5_1	358_5_1
868_5_5557	975_5_152	174_5_1	960_5_114	1208_5_10	1185_5_605	778_5_1	2496_5_449	709_5_1	163_5_1	358_5_1
868_5_5525	975_5_159	174_5_1	960_5_118	1208_5_13	1185_5_603	778_5_1	2496_5_469	709_5_1	163_5_1	358_5_1
868_5_5535	975_5_140	174_5_1	960_5_110	1208_5_9	1185_5_607	778_5_1	2496_5_488	709_5_1	163_5_1	358_5_1
868_5_5542	975_5_140	174_5_1	960_5_109	1208_5_9	1185_5_584	778_5_1	2496_5_506	709_5_1	163_5_1	358_5_1
868_5_5550	975_5_135	174_5_1	960_5_120	1208_5_11	1185_5_553	778_5_1	2496_5_519	709_5_1	163_5_1	358_5_1
868_5_5523	975_5_124	174_5_1	960_5_114	1208_5_14	1185_5_582	778_5_1	2496_5_531	709_5_1	163_5_1	358_5_1
868_5_5486	975_5_146	174_5_1	960_5_118	1208_5_15	1185_5_586	778_5_1	2496_5_537	709_5_1	163_5_1	358_5_1
868_5_5452	975_5_155	174_5_1	960_5_104	1208_5_15	1185_5_601	778_5_1	2496_5_560	709_5_1	163_5_1	358_5_1
868_5_5487	975_5_157	174_5_1	960_5_91	1208_5_18	1185_5_560	778_5_1	2496_5_574	709_5_1	163_5_1	358_5_1
868_5_5479	975_5_170	174_5_1	960_5_83	1208_5_24	1185_5_577	778_5_1	2496_5_555	709_5_1	163_5_1	358_5_1
868_5_5485	975_5_169	174_5_1	960_5_84	1208_5_24	1185_5_554	778_5_1	2496_5_570	709_5_1	163_5_1	358_5_1
868_5_5479	975_5_161	174_5_1	960_5_75	1208_5_24	1185_5_569	778_5_1	2496_5_580	709_5_1	163_5_1	358_5_1
868_5_5445	975_5_141	174_5_1	960_5_80	1208_5_18	1185_5_600	778_5_1	2496_5_605	709_5_1	163_5_1	358_5_1
868_5_5480	975_5_141	174_5_1	960_5_78	1208_5_20	1185_5_577	778_5_1	2496_5_592	709_5_1	163_5_1	358_5_1
868_5_5478	975_5_135	174_5_1	960_5_81	1208_5_20	1185_5_582	778_5_1	2496_5_591	709_5_1	163_5_1	358_5_1
868_5_5527	975_5_148	174_5_1	960_5_87	1208_5_19	1185_5_566	778_5_1	2496_5_541	709_5_1	163_5_1	358_5_1
868_5_5518	975_5_147	174_5_1	960_5_89	1208_5_11	1185_5_545	778_5_1	2496_5_576	709_5_1	163_5_1	358_5_1
868_5_5457	975_5_162	174_5_1	960_5_86	1208_5_10	1185_5_557	778_5_1	2496_5_614	709_5_1	163_5_1	358_5_1
868_5_5490	975_5_157	174_5_1	960_5_99	1208_5_12	1185_5_524	778_5_1	2496_5_605	709_5_1	163_5_1	358_5_1
868_5_5472	975_5_155	174_5_1	960_5_98	1208_5_14	1185_5_502	778_5_1	2496_5_646	709_5_1	163_5_1	358_5_1
868_5_5500	975_5_159	174_5_1	960_5_83	1208_5_11	1185_5_496	778_5_1	2496_5_639	709_5_1	163_5_1	358_5_1
868_5_5502	975_5_167	174_5_1	960_5_72	1208_5_14	1185_5_479	778_5_1	2496_5_653	709_5_1	163_5_1	358_5_1
868_5_5484	975_5_163	174_5_1	960_5_79	1208_5_17	1185_5_470	778_5_1	2496_5_674	709_5_1	163_5_1	358_5_1
868_5_5479	975_5_173	174_5_1	960_5_66	1208_5_10	1185_5_500	778_5_1	2496_5_661	709_5_1	163_5_1	358_5_1
868_5_5499	975_5_161	174_5_1	960_5_73	1208_5_11	1185_5_502	778_5_1	2496_5_641	709_5_1	163_5_1	358_5_1
868_5_5498	975_5_161	174_5_1	960_5_84	1208_5_10	1185_5_499	778_5_1	2496_5_632	709_5_1	163_5_1	358_5_1
868_5_5455	975_5_155	174_5_1	960_5_82	1208_5_13	1185_5_533	778_5_1	2496_5_647	709_5_1	163_5_1	358_5_1
868_5_5446	975_5_151	174_5_1	960_5_73	1208_5_13	1185_5_550	778_5_1	2496_5_656	709_5_1	163_5_1	358_5_1
868_5_5441	975_5_149	174_5_1	960_5_67	1208_5_13	1185_5_561	778_5_1	2496_5_657	709_5_1	163_5_1	358_5_1
868_5_5459	975_5_148	174_5_1	960_5_72	1208_5_19	1185_5_535	778_5_1	2496_5_655	709_5_1	163_5_1	358_5_1
868_5_5478	975_5_143	174_5_1	960_5_69	1208_5_23	1185_5_536	778_5_1	2496_5_640	709_5_1	163_5_1	358_5_1
868_5_5463	975_5_143	174_5_1	960_5_71	1208_5_28	1185_5_507	778_5_1	2496_5_675	709_5_1	163_5_1	358_5_1
868_5_5505	975_5_133	174_5_1	960_5_69	1208_5_36	1185_5_493	778_5_1	2496_5_651	709_5_1	163_5_1	358_5_1
868_5_5516	975_5_110	174_5_1	960_5_87	1208_5_40	1185_5_462	778_5_1	2496_5_673	709_5_1	163_5_1	358_5_1
868_5_5514	975_5_106	174_5_1	960_5_93	1208_5_49	1185_5_452	778_5_1	2496_5_675	709_5_1	163_5_1	358_5_1
868_5_5477	975_5_113	174_5_1	960_5_87	1208_5_40	1185_5_472	778_5_1	2496_5_699	709_5_1	163_5_1	358_5_1
868_5_5496	975_5_122	174_5_1	960_5_73	1208_5_37	1185_5_470	778_5_1	2496_5_689	709_5_1	163_5_1	358_5_1
868_5_5503	975_5_114	174_5_1	960_5_76	1208_5_38	1185_5_437	778_5_1	2496_5_715	709_5_1	163_5_1	358_5_1
868_5_5531	975_5_115	174_5_1	960_5_69	1208_5_31	1185_5_436	778_5_1	2496_5_707	709_5_1	163_5_1	358_5_1
868_5_5516	975_5_130	174_5_1	960_5_71	1208_5_25	1185_5_472	778_5_1	2496_5_675	709_5_1	163_5_1	358_5_1
868_5_5470	975_5_140	174_5_1	960_5_66	1208_5_30	1185_5_482	778_5_1	2496_5_698	709_5_1	163_5_1	358_5_1
868_5_5509	975_5_130	174_5_1	960_5_80	1208_5_27	1185_5_451	778_5_1	2496_5_689	709_5_1	163_5_1	358_5_1
868_5_5513	975_5_130	174_5_1	960_5_76	1208_5_30	1185_5_438	778_5_1	2496_5_702	709_5_1	163_5_1	358_5_1
868_5_5502	975_5_139	174_5_1	960_5_81	1208_5_32	1185_5_452	778_5_1	2496_5_681	709_5_1	163_5_1	358_5_1
868_5_5481	975_5_151	174_5_1	960_5_79	1208_5_32	1185_5_448	778_5_1	2496_5_699	709_5_1	163_5_1	358_5_1
868_5_5512	975_5_130	174_5_1	960_5_88	1208_5_38	1185_5_423	778_5_1	2496_5_699	709_5_1	163_5_1	358_5_1
868_5_5495	975_5_117	174_5_1	960_5_91	1208_5_46	1185_5_432	778_5_1	2496_5_708	709_5_1	163_5_1	358_5_1
868_5_5523	975_5_104	174_5_1	960_5_82	1208_5_48	1185_5_456	778_5_1	2496_5_673	709_5_1	163_5_1	358_5_1
868_5_5517	975_5_92	174_5_1	960_5_71	1208_5_47	1185_5_449	778_5_1	2496_5_710	709_5_1	163_5_1	358_5_1
868_5_5578	975_5_93	174_5_1	960_5_63	1208_5_41	1185_5_423	778_5_1	2496_5_687	709_5_1	163_5_1	358_5_1
868_5_5590	975_5_94	174_5_1	960_5_59	1208_5_46	1185_5_430	778_5_1	2496_5_668	709_5_1	163_5_1	358_5_1
868_5_5561	975_5_91	174_5_1	960_5_62	1208_5_67	1185_5_447	778_5_1	2496_5_661	709_5_1	163_5_1	358_5_1
868_5_5577	975_5_83	174_5_1	960_5_62	1208_5_63	1185_5_434	778_5_1	2496_5_669	709_5_1	163_5_1	358_5_1
868_5_5557	975_5_83	174_5_1	960_5_67	1208_5_72	1185_5_432	778_5_1	2496_5_678	709_5_1	163_5_1	358_5_1
868_5_5497	975_5_101	174_5_1	960_5_75	1208_5_61	1185_5_493	778_5_1	2496_5_662	709_5_1	163_5_1	358_5_1
868_5_5537	975_5_90	174_5_1	960_5_70	1208_5_54	1185_5_485	778_5_1	2496_5_652	709_5_1	163_5_1	358_5_1
868_5_5535	975_5_92	174_5_1	960_5_73	1208_5_52	1185_5_486	778_5_1	2496_5_651	709_5_1	163_5_1	358_5_1
868_5_5540	975_5_80	174_5_1	960_5_74	1208_5_47	1185_5_492	778_5_1	2496_5_655	709_5_1	163_5_1	358_5_1
868_5_5525	975_5_92	174_5_1	960_5_76	1208_5_31	1185_5_484	778_5_1	2496_5_679	709_5_1	163_5_1	358_5_1
868_5_5536	975_5_94	174_5_1	960_5_78	1208_5_30	1185_5_484	778_5_1	2496_5_666	709_5_1	163_5_1	358_5_1
868_5_5585	975_5_83	174_5_1	960_5_63	1208_5_26	1185_5_480	778_5_1	2496_5_649	709_5_1	163_5_1	358_5_1
868_5_5639	975_5_70	174_5_1	960_5_69	1208_5_29	1185_5_465	778_5_1	2496_5_614	709_5_1	163_5_1	358_5_1
868_5_5661	975_5_67	174_5_1	960_5_65	1208_5_31	1185_5_445	778_5_1	2496_5_619	709_5_1	163_5_1	358_5_1
868_5_5662	975_5_52	174_5_1	960_5_50	1208_5_34	1185_5_477	778_5_1	2496_5_611	709_5_1	163_5_1	358_5_1
868_5_5651	975_5_56	174_5_1	960_5_61	1208_5_37	1185_5_445	778_5_1	2496_5_636	709_5_1	163_5_1	358_5_1
868_5_5645	975_5_64	174_5_1	960_5_52	1208_5_48	1185_5_428	778_5_1	2496_5_651	709_5_1	163_5_1	358_5_1
868_5_5622	975_5_68	174_5_1	960_5_50	1208_5_40	1185_5_411	778_5_1	2496_5_697	709_5_1	163_5_1	358_5_1
868_5_5644	975_5_65	174_5_1	960_5_56	1208_5_39	1185_5_396	778_5_1	2496_5_687	709_5_1	163_5_1	358_5_1
868_5_5631	975_5_68	174_5_1	960_5_52	1208_5_44	1185_5_382	778_5_1	2496_5_712	709_5_1	163_5_1	358_5_1
868_5_5632	975_5_73	174_5_1	960_5_45	1208_5_41	1185_5_357	778_5_1	2496_5_741	709_5_1	163_5_1	358_5_1
868_5_5628	975_5_66	174_5_1	960_5_40	1208_5_41	1185_5_344	778_5_1	2496_5_768	709_5_1	163_5_1	358_5_1
868_5_5621	975_5_49	174_5_1	960_5_40	1208_5_33	1185_5_367	778_5_1	2496_5_778	709_5_1	163_5_1	358_5_1
868_5_5627	975_5_47	174_5_1	960_5_39	1208_5_36	1185_5_369	778_5_1	2496_5_769	709_5_1	163_5_1	358_5_1
868_5_5639	975_5_46	174_5_1	960_5_36	1208_5_30	1185_5_356	778_5_1	2496_5_779	709_5_1	163_5_1	358_5_1
868_5_5607	975_5_43	174_5_1	960_5_31	1208_5_29	1185_5_391	778_5_1	2496_5_786	709_5_1	163_5_1	358_5_1
868_5_5652	975_5_34	174_5_1	960_5_32	1208_5_25	1185_5_378	778_5_1	2496_5_769	709_5_1	163_5_1	358_5_1
868_5_5631	975_5_35	174_5_1	960_5_39	1208_5_35	1185_5_373	778_5_1	2496_5_776	709_5_1	163_5_1	358_5_1
868_5_5656	975_5_31	174_5_1	960_5_51	1208_5_31	1185_5_356	778_5_1	2496_5_764	709_5_1	163_5_1	358_5_1
868_5_5663	975_5_21	174_5_1	960_5_53	1208_5_30	1185_5_355	778_5_1	2496_5_766	709_5_1	163_5_1	358_5_1
868_5_5701	975_5_16	174_5_1	960_5_57	1208_5_36	1185_5_338	778_5_1	2496_5_741	709_5_1	163_5_1	358_5_1
868_5_5710	975_5_21	174_5_1	960_5_55	1208_5_39	1185_5_345	778_5_1	2496_5_719	709_5_1	163_5_1	358_5_1
868_5_5769	975_5_25	174_5_1	960_5_54	1208_5_36	1185_5_308	778_5_1	2496_5_695	709_5_1	163_5_1	358_5_1
868_5_5777	975_5_16	174_5_1	960_5_45	1208_5_36	1185_5_312	778_5_1	2496_5_702	709_5_1	163_5_1	358_5_1
868_5_5806	975_5_14	174_5_1	960_5_38	1208_5_28	1185_5_314	778_5_1	2496_5_689	709_5_1	163_5_1	358_5_1
868_5_5807	975_5_12	174_5_1	960_5_32	1208_5_22	1185_5_320	778_5_1	2496_5_695	709_5_1	163_5_1	358_5_1
868_5_5821	975_5_6	174_5_1	960_5_39	1208_5_16	1185_5_323	778_5_1	2496_5_683	709_5_1	163_5_1	358_5_1
868_5_5869	174_5_1	960_5_37	1208_5_10	1185_5_313	778_5_1	2496_5_659	163_5_1	358_5_1
868_5_5905	174_5_1	960_5_39	1208_5_5	1185_5_286	778_5_1	2496_5_654	163_5_1	358_5_1
868_5_5918	174_5_1	960_5_37	1208_5_6	1185_5_262	778_5_1	2496_5_664	163_5_1	358_5_1
868_5_5911	174_5_1	960_5_47	1208_5_6	1185_5_267	778_5_1	2496_5_654	163_5_1	358_5_1
868_5_5940	174_5_1	960_5_41	1208_5_4	1185_5_250	778_5_1	2496_5_648	163_5_1	358_5_1
868_5_5931	174_5_1	960_5_42	1208_5_4	1185_5_258	778_5_1	2496_5_651	163_5_1	358_5_1
868_5_5975	174_5_1	960_5_38	1208_5_3	1185_5_269	778_5_1	2496_5_602	163_5_1	358_5_1
868_5_5958	174_5_1	960_5_37	1208_5_1	1185_5_270	778_5_1	2496_5_622	163_5_1	358_5_1
868_5_5966	960_5_34	1185_5_260	778_5_1	2496_5_630	163_5_1	358_5_1
868_5_5902	960_5_34	1185_5_287	778_5_1	2496_5_664	163_5_1	358_5_1
868_5_5881	960_5_35	1185_5_275	778_5_1	2496_5_694	163_5_1	358_5_1
868_5_5821	960_5_39	1185_5_291	778_5_1	2496_5_735	163_5_1	358_5_1
868_5_5828	960_5_46	1185_5_286	778_5_1	2496_5_723	163_5_1	358_5_1
868_5_5821	960_5_56	1185_5_290	778_5_1	2496_5_720	163_5_1	358_5_1
868_5_5822	960_5_51	1185_5_298	778_5_1	2496_5_717	163_5_1	358_5_1
868_5_5780	960_5_43	1185_5_300	778_5_1	2496_5_762	163_5_1	358_5_1
868_5_5771	960_5_46	1185_5_317	778_5_1	2496_5_755	163_5_1	358_5_1
868_5_5781	960_5_45	1185_5_318	778_5_1	2496_5_744	163_5_1	358_5_1
868_5_5766	960_5_43	1185_5_305	778_5_1	2496_5_773	163_5_1	358_5_1
868_5_5746	960_5_51	1185_5_299	778_5_1	2496_5_792	163_5_1	358_5_1
868_5_5766	960_5_42	1185_5_318	778_5_1	2496_5_762	163_5_1	358_5_1
868_5_5789	960_5_54	1185_5_307	778_5_1	2496_5_737	163_5_1	358_5_1
868_5_5812	960_5_52	1185_5_325	778_5_1	2496_5_699	163_5_1	358_5_1
868_5_5813	960_5_55	1185_5_309	778_5_1	2496_5_711	163_5_1	358_5_1
868_5_5838	960_5_53	1185_5_288	778_5_1	2496_5_708	163_5_1	358_5_1
868_5_5802	960_5_42	1185_5_316	778_5_1	2496_5_729	163_5_1	358_5_1
868_5_5834	960_5_47	1185_5_311	778_5_1	2496_5_695	163_5_1	358_5_1
868_5_5850	960_5_44	1185_5_299	778_5_1	2496_5_694	163_5_1	358_5_1
868_5_5859	960_5_52	1185_5_293	778_5_1	2496_5_685	163_5_1	358_5_1
868_5_5863	960_5_54	1185_5_289	778_5_1	2496_5_682	163_5_1	358_5_1
868_5_5847	960_5_52	1185_5_314	778_5_1	2496_5_674	163_5_1	358_5_1
868_5_5841	960_5_49	1185_5_334	778_5_1	2496_5_664	163_5_1	358_5_1
868_5_5863	960_5_44	1185_5_330	778_5_1	2496_5_650	163_5_1	358_5_1
868_5_5849	960_5_53	1185_5_336	778_5_1	2496_5_650	163_5_1	358_5_1
868_5_5835	960_5_45	1185_5_317	778_5_1	2496_5_691	163_5_1	358_5_1
868_5_5812	960_5_49	1185_5_315	778_5_1	2496_5_713	163_5_1	358_5_1
868_5_5756	960_5_45	1185_5_364	778_5_1	2496_5_725	163_5_1	358_5_1
868_5_5775	960_5_45	1185_5_367	778_5_1	2496_5_703	163_5_1	358_5_1
868_5_5770	960_5_45	1185_5_354	778_5_1	2496_5_720	163_5_1	358_5_1
868_5_5785	960_5_43	1185_5_346	778_5_1	2496_5_714	163_5_1	358_5_1
868_5_5754	960_5_52	1185_5_375	778_5_1	2496_5_705	163_5_1	358_5_1
868_5_5746	960_5_46	1185_5_380	778_5_1	2496_5_716	163_5_1	358_5_1
868_5_5770	960_5_47	1185_5_375	778_5_1	2496_5_696	163_5_1	358_5_1
868_5_5810	960_5_36	1185_5_350	778_5_1	2496_5_690	163_5_1	358_5_1
868_5_5834	960_5_31	1185_5_356	778_5_1	2496_5_667	163_5_1	358_5_1
868_5_5822	960_5_34	1185_5_359	778_5_1	2496_5_674	163_5_1	358_5_1
868_5_5770	960_5_30	1185_5_379	778_5_1	2496_5_710	163_5_1	358_5_1
868_5_5730	960_5_28	1185_5_395	778_5_1	2496_5_737	163_5_1	358_5_1
868_5_5787	960_5_24	1185_5_374	778_5_1	2496_5_703	163_5_1	358_5_1
868_5_5794	960_5_30	1185_5_384	778_5_1	2496_5_679	163_5_1	358_5_1
868_5_5782	960_5_33	1185_5_411	778_5_1	2496_5_660	163_5_1	358_5_1
868_5_5829	960_5_43	1185_5_382	778_5_1	2496_5_633	163_5_1	358_5_1
868_5_5874	960_5_47	1185_5_364	778_5_1	2496_5_604	163_5_1	358_5_1
868_5_5843	960_5_48	1185_5_364	778_5_1	2496_5_634	163_5_1	358_5_1
868_5_5855	960_5_50	1185_5_338	778_5_1	2496_5_645	163_5_1	358_5_1
868_5_5864	960_5_39	1185_5_333	778_5_1	2496_5_652	163_5_1	358_5_1
868_5_5845	960_5_44	1185_5_339	778_5_1	2496_5_660	163_5_1	358_5_1
868_5_5888	960_5_43	1185_5_315	778_5_1	2496_5_639	163_5_1	358_5_1
868_5_5911	960_5_47	1185_5_294	778_5_1	2496_5_635	163_5_1	358_5_1
868_5_5892	960_5_42	1185_5_297	778_5_1	2496_5_655	163_5_1	358_5_1
868_5_5907	960_5_40	1185_5_308	778_5_1	2496_5_633	163_5_1	358_5_1
868_5_5880	960_5_41	1185_5_325	778_5_1	2496_5_641	163_5_1	358_5_1
868_5_5880	960_5_40	1185_5_346	778_5_1	2496_5_621	163_5_1	358_5_1
868_5_5867	960_5_38	1185_5_358	778_5_1	2496_5_626	163_5_1	358_5_1
868_5_5886	960_5_36	1185_5_371	778_5_1	2496_5_594	163_5_1	358_5_1
868_5_5921	960_5_38	1185_5_354	778_5_1	2496_5_575	163_5_1	358_5_1
868_5_5901	960_5_38	1185_5_375	778_5_1	2496_5_574	163_5_1	358_5_1
868_5_5927	960_5_41	1185_5_377	778_5_1	2496_5_544	163_5_1	358_5_1
868_5_5881	960_5_40	1185_5_411	778_5_1	2496_5_556	163_5_1	358_5_1
868_5_5828	960_5_33	1185_5_409	778_5_1	2496_5_618	163_5_1	358_5_1
868_5_5781	960_5_29	1185_5_435	778_5_1	2496_5_644	163_5_1	358_5_1
868_5_5720	960_5_35	1185_5_472	778_5_1	2496_5_661	163_5_1	358_5_1
868_5_5736	960_5_33	1185_5_466	778_5_1	2496_5_653	163_5_1	358_5_1
868_5_5764	960_5_26	1185_5_462	778_5_1	2496_5_638	163_5_1	358_5_1
868_5_5764	960_5_23	1185_5_454	778_5_1	2496_5_649	163_5_1	358_5_1
868_5_5789	960_5_16	1185_5_459	778_5_1	2496_5_626	163_5_1	358_5_1
868_5_5780	960_5_13	1185_5_427	778_5_1	2496_5_668	163_5_1	358_5_1
868_5_5788	960_5_16	1185_5_449	778_5_1	2496_5_634	163_5_1	358_5_1
868_5_5805	960_5_13	1185_5_471	778_5_1	2496_5_600	163_5_1	358_5_1
868_5_5826	960_5_6	1185_5_459	778_5_1	2496_5_592	163_5_1	358_5_1
868_5_5822	960_5_6	1185_5_449	778_5_1	2496_5_609	163_5_1	358_5_1
868_5_5848	960_5_4	1185_5_425	778_5_1	2496_5_609	163_5_1	358_5_1
868_5_5819	960_5_4	1185_5_416	778_5_1	2496_5_649	163_5_1	358_5_1
868_5_5795	960_5_5	1185_5_417	778_5_1	2496_5_671	163_5_1	358_5_1
868_5_5807	960_5_5	1185_5_428	778_5_1	2496_5_648	163_5_1	358_5_1
868_5_5826	960_5_3	1185_5_432	778_5_1	2496_5_626	163_5_1	358_5_1
868_5_5827	960_5_3	1185_5_452	778_5_1	2496_5_606	163_5_1	358_5_1
868_5_5840	960_5_3	1185_5_482	778_5_1	2496_5_562	163_5_1	358_5_1
868_5_5859	960_5_3	1185_5_482	778_5_1	2496_5_543	163_5_1	358_5_1
868_5_5837	960_5_8	1185_5_493	778_5_1	2496_5_549	163_5_1	358_5_1
868_5_5856	960_5_9	1185_5_520	778_5_1	2496_5_501	163_5_1	358_5_1
868_5_5897	960_5_11	1185_5_487	778_5_1	2496_5_492	163_5_1	358_5_1
868_5_5938	960_5_14	1185_5_514	778_5_1	2496_5_420	163_5_1	358_5_1
868_5_5956	960_5_11	1185_5_507	778_5_1	2496_5_413	163_5_1	358_5_1
868_5_5938	960_5_7	1185_5_524	778_5_1	2496_5_418	163_5_1	358_5_1
868_5_5932	960_5_9	1185_5_528	778_5_1	2496_5_418	163_5_1	358_5_1
868_5_5939	960_5_8	1185_5_533	778_5_1	2496_5_408	163_5_1	358_5_1
868_5_5886	960_5_8	1185_5_543	778_5_1	2496_5_452	163_5_1	358_5_1
868_5_5869	960_5_8	1185_5_533	778_5_1	2496_5_477	163_5_1	358_5_1
868_5_5870	960_5_11	1185_5_539	778_5_1	2496_5_466	163_5_1	358_5_1
868_5_5883	960_5_10	1185_5_507	778_5_1	2496_5_489	163_5_1	358_5_1
868_5_5885	960_5_10	1185_5_482	778_5_1	2496_5_513	163_5_1	358_5_1
868_5_5895	960_5_10	1185_5_471	778_5_1	2496_5_514	163_5_1	358_5_1
868_5_5888	960_5_14	1185_5_507	778_5_1	2496_5_480	163_5_1	358_5_1
868_5_5923	960_5_10	1185_5_471	778_5_1	2496_5_486	163_5_1	358_5_1
868_5_5948	960_5_7	1185_5_473	778_5_1	2496_5_462	163_5_1	358_5_1
868_5_5951	960_5_3	1185_5_467	778_5_1	2496_5_465	163_5_1	358_5_1
868_5_5912	960_5_3	1185_5_476	778_5_1	2496_5_496	163_5_1	358_5_1
868_5_5890	960_5_3	1185_5_482	778_5_1	2496_5_512	163_5_1	358_5_1
868_5_5858	960_5_2	1185_5_495	778_5_1	2496_5_533	163_5_1	358_5_1
868_5_5827	960_5_2	1185_5_518	778_5_1	2496_5_539	163_5_1	358_5_1
868_5_5816	960_5_1	1185_5_528	778_5_1	2496_5_541	163_5_1	358_5_1
868_5_5810	1185_5_527	778_5_1	2496_5_550	163_5_1	358_5_1
868_5_5842	1185_5_524	778_5_1	2496_5_522	163_5_1	358_5_1
868_5_5856	1185_5_525	778_5_1	2496_5_508	163_5_1	358_5_1
868_5_5825	1185_5_548	778_5_1	2496_5_517	163_5_1	358_5_1
868_5_5801	1185_5_566	778_5_1	2496_5_520	163_5_1	358_5_1
868_5_5850	1185_5_534	778_5_1	2496_5_505	163_5_1	358_5_1
868_5_5863	1185_5_511	778_5_1	2496_5_514	163_5_1	358_5_1
868_5_5843	1185_5_498	778_5_1	2496_5_548	163_5_1	358_5_1
868_5_5850	1185_5_513	778_5_1	2496_5_524	163_5_1	358_5_1
868_5_5826	1185_5_541	778_5_1	2496_5_519	163_5_1	358_5_1
868_5_5855	1185_5_521	778_5_1	2496_5_508	163_5_1	358_5_1
868_5_5865	1185_5_517	778_5_1	2496_5_505	163_5_1	358_5_1
868_5_5841	1185_5_542	778_5_1	2496_5_505	163_5_1	358_5_1
868_5_5820	1185_5_551	778_5_1	2496_5_515	163_5_1	358_5_1
868_5_5797	1185_5_568	778_5_1	2496_5_521	163_5_1	358_5_1
868_5_5811	1185_5_552	778_5_1	2496_5_520	163_5_1	358_5_1
868_5_5778	1185_5_572	778_5_1	2496_5_530	163_5_1	358_5_1
868_5_5803	1185_5_572	778_5_1	2496_5_509	163_5_1	358_5_1
868_5_5768	1185_5_625	778_5_1	2496_5_491	163_5_1	358_5_1
868_5_5774	1185_5_619	778_5_1	2496_5_495	163_5_1	358_5_1
868_5_5729	1185_5_634	778_5_1	2496_5_524	163_5_1	358_5_1
868_5_5725	1185_5_629	778_5_1	2496_5_534	163_5_1	358_5_1
868_5_5733	1185_5_578	778_5_1	2496_5_576	163_5_1	358_5_1
868_5_5729	1185_5_598	778_5_1	2496_5_560	163_5_1	358_5_1
868_5_5693	1185_5_626	778_5_1	2496_5_568	163_5_1	358_5_1
868_5_5683	1185_5_630	778_5_1	2496_5_575	163_5_1	358_5_1
868_5_5667	1185_5_656	778_5_1	2496_5_567	163_5_1	358_5_1
868_5_5686	1185_5_674	778_5_1	2496_5_529	163_5_1	358_5_1
868_5_5673	1185_5_691	778_5_1	2496_5_526	163_5_1	358_5_1
868_5_5684	1185_5_656	778_5_1	2496_5_550	163_5_1	358_5_1
868_5_5687	1185_5_654	778_5_1	2496_5_548	163_5_1	358_5_1
868_5_5619	1185_5_681	778_5_1	2496_5_589	163_5_1	358_5_1
868_5_5611	1185_5_678	778_5_1	2496_5_600	163_5_1	358_5_1
868_5_5636	1185_5_658	778_5_1	2496_5_596	163_5_1	358_5_1
868_5_5681	1185_5_643	778_5_1	2496_5_564	163_5_1	358_5_1
868_5_5634	1185_5_647	778_5_1	2496_5_608	163_5_1	358_5_1
868_5_5674	1185_5_639	778_5_1	2496_5_574	163_5_1	358_5_1
868_5_5656	1185_5_663	778_5_1	2496_5_569	163_5_1	358_5_1
868_5_5650	1185_5_647	778_5_1	2496_5_592	163_5_1	358_5_1
868_5_5671	1185_5_638	778_5_1	2496_5_580	163_5_1	358_5_1
868_5_5694	1185_5_641	778_5_1	2496_5_552	163_5_1	358_5_1
868_5_5779	1185_5_602	778_5_1	2496_5_505	163_5_1	358_5_1
868_5_5789	1185_5_609	778_5_1	2496_5_490	163_5_1	358_5_1
868_5_5813	1185_5_594	778_5_1	2496_5_481	163_5_1	358_5_1
868_5_5809	1185_5_615	778_5_1	2496_5_465	163_5_1	358_5_1
868_5_5826	1185_5_642	778_5_1	2496_5_421	163_5_1	358_5_1
868_5_5840	1185_5_611	778_5_1	2496_5_438	163_5_1	358_5_1
868_5_5857	1185_5_618	778_5_1	2496_5_412	163_5_1	358_5_1
868_5_5842	1185_5_613	778_5_1	2496_5_432	163_5_1	358_5_1
868_5_5882	1185_5_611	778_5_1	2496_5_397	163_5_1	358_5_1
868_5_5891	1185_5_614	778_5_1	2496_5_384	163_5_1	358_5_1
868_5_5924	1185_5_596	778_5_1	2496_5_367	163_5_1	358_5_1
868_5_5899	1185_5_638	778_5_1	2496_5_352	163_5_1	358_5_1
868_5_5953	1185_5_584	778_5_1	2496_5_350	163_5_1	358_5_1
868_5_5915	1185_5_621	778_5_1	2496_5_351	163_5_1	358_5_1
868_5_5915	1185_5_614	778_5_1	2496_5_357	163_5_1	358_5_1
868_5_5923	1185_5_598	778_5_1	2496_5_368	163_5_1	358_5_1
868_5_5898	1185_5_612	778_5_1	2496_5_380	163_5_1	358_5_1
868_5_5922	1185_5_593	778_5_1	2496_5_374	163_5_1	358_5_1
868_5_5970	1185_5_553	778_5_1	2496_5_366	163_5_1	358_5_1
868_5_5991	1185_5_525	778_5_1	2496_5_373	163_5_1	358_5_1
868_5_5983	1185_5_540	778_5_1	2496_5_366	163_5_1	358_5_1
868_5_5931	1185_5_565	778_5_1	2496_5_391	163_5_1	358_5_1
868_5_5955	1185_5_572	778_5_1	2496_5_360	163_5_1	358_5_1
868_5_5968	1185_5_575	778_5_1	2496_5_343	163_5_1	358_5_1
868_5_5990	1185_5_582	778_5_1	2496_5_316	163_5_1	358_5_1
868_5_6024	1185_5_565	778_5_1	2496_5_300	163_5_1	358_5_1
868_5_6026	1185_5_575	778_5_1	2496_5_288	163_5_1	358_5_1
868_5_6061	1185_5_562	778_5_1	2496_5_266	163_5_1	358_5_1
868_5_6037	1185_5_592	778_5_1	2496_5_260	163_5_1	358_5_1
868_5_6028	1185_5_596	778_5_1	2496_5_265	163_5_1	358_5_1
868_5_6024	1185_5_606	778_5_1	2496_5_258	163_5_1	358_5_1
868_5_5978	1185_5_627	778_5_1	2496_5_283	163_5_1	358_5_1
868_5_5972	1185_5_627	778_5_1	2496_5_289	163_5_1	358_5_1
868_5_5920	1185_5_663	778_5_1	2496_5_306	163_5_1	358_5_1
868_5_5942	1185_5_659	778_5_1	2496_5_286	163_5_1	358_5_1
868_5_5937	1185_5_674	778_5_1	2496_5_279	163_5_1	358_5_1
868_5_5905	1185_5_703	778_5_1	2496_5_280	163_5_1	358_5_1
868_5_5924	1185_5_691	778_5_1	2496_5_273	163_5_1	358_5_1
868_5_5914	1185_5_709	778_5_1	2496_5_265	163_5_1	358_5_1
868_5_5948	1185_5_693	778_5_1	2496_5_246	163_5_1	358_5_1
868_5_5981	1185_5_671	778_5_1	2496_5_238	163_5_1	358_5_1
868_5_5908	1185_5_743	778_5_1	2496_5_236	163_5_1	358_5_1
868_5_5882	1185_5_749	778_5_1	2496_5_255	163_5_1	358_5_1
868_5_5897	1185_5_736	778_5_1	2496_5_254	163_5_1	358_5_1
868_5_5884	1185_5_726	778_5_1	2496_5_277	163_5_1	358_5_1
868_5_5920	1185_5_720	778_5_1	2496_5_248	163_5_1	358_5_1
868_5_5885	1185_5_747	778_5_1	2496_5_257	163_5_1	358_5_1
868_5_5801	1185_5_797	778_5_1	2496_5_291	163_5_1	358_5_1
868_5_5750	1185_5_815	778_5_1	2496_5_323	163_5_1	358_5_1
868_5_5733	1185_5_831	778_5_1	2496_5_323	163_5_1	358_5_1
868_5_5714	1185_5_859	778_5_1	2496_5_315	163_5_1	358_5_1
868_5_5710	1185_5_865	778_5_1	2496_5_310	163_5_1	358_5_1
868_5_5720	1185_5_875	778_5_1	2496_5_291	163_5_1	358_5_1
868_5_5671	1185_5_918	778_5_1	2496_5_298	163_5_1	358_5_1
868_5_5698	1185_5_911	778_5_1	2496_5_279	163_5_1	358_5_1
868_5_5677	1185_5_920	778_5_1	2496_5_292	163_5_1	358_5_1
868_5_5699	1185_5_887	778_5_1	2496_5_302	163_5_1	358_5_1
868_5_5694	1185_5_893	778_5_1	2496_5_301	163_5_1	358_5_1
868_5_5702	1185_5_876	778_5_1	2496_5_311	163_5_1	358_5_1
868_5_5729	1185_5_884	778_5_1	2496_5_275	163_5_1	358_5_1
868_5_5738	1185_5_887	778_5_1	2496_5_263	163_5_1	358_5_1
868_5_5792	1185_5_812	778_5_1	2496_5_282	163_5_1	358_5_1
868_5_5839	1185_5_781	778_5_1	2496_5_267	163_5_1	358_5_1
868_5_5840	1185_5_801	778_5_1	2496_5_247	163_5_1	358_5_1
868_5_5879	1185_5_754	778_5_1	2496_5_256	163_5_1	358_5_1
868_5_5856	1185_5_770	778_5_1	2496_5_262	163_5_1	358_5_1
868_5_5827	1185_5_799	778_5_1	2496_5_262	163_5_1	358_5_1
868_5_5833	1185_5_787	778_5_1	2496_5_266	163_5_1	358_5_1
868_5_5824	1185_5_802	778_5_1	2496_5_260	163_5_1	358_5_1
868_5_5828	1185_5_782	778_5_1	2496_5_277	163_5_1	358_5_1
868_5_5822	1185_5_779	778_5_1	2496_5_286	163_5_1	358_5_1
868_5_5743	1185_5_839	778_5_1	2496_5_304	163_5_1	358_5_1
868_5_5770	1185_5_817	778_5_1	2496_5_300	163_5_1	358_5_1
868_5_5790	1185_5_800	778_5_1	2496_5_297	163_5_1	358_5_1
868_5_5844	1185_5_764	778_5_1	2496_5_280	163_5_1	358_5_1
868_5_5843	1185_5_761	778_5_1	2496_5_284	163_5_1	358_5_1
868_5_5800	1185_5_788	778_5_1	2496_5_299	163_5_1	358_5_1
868_5_5767	1185_5_788	778_5_1	2496_5_333	163_5_1	358_5_1
868_5_5776	1185_5_792	778_5_1	2496_5_319	163_5_1	358_5_1
868_5_5780	1185_5_792	778_5_1	2496_5_317	163_5_1	358_5_1
868_5_5852	1185_5_737	778_5_1	2496_5_300	163_5_1	358_5_1
868_5_5859	1185_5_729	778_5_1	2496_5_300	163_5_1	358_5_1
868_5_5838	1185_5_735	778_5_1	2496_5_315	163_5_1	358_5_1
868_5_5797	1185_5_756	778_5_1	2496_5_335	163_5_1	358_5_1
868_5_5825	1185_5_744	778_5_1	2496_5_319	163_5_1	358_5_1
868_5_5854	1185_5_752	778_5_1	2496_5_282	163_5_1	358_5_1
868_5_5889	1185_5_722	778_5_1	2496_5_278	163_5_1	358_5_1
868_5_5872	1185_5_724	778_5_1	2496_5_290	163_5_1	358_5_1
868_5_5857	1185_5_734	778_5_1	2496_5_296	163_5_1	358_5_1
868_5_5861	1185_5_729	778_5_1	2496_5_296	163_5_1	358_5_1
868_5_5839	1185_5_754	778_5_1	2496_5_295	163_5_1	358_5_1
868_5_5872	1185_5_735	778_5_1	2496_5_280	163_5_1	358_5_1
868_5_5880	1185_5_720	778_5_1	2496_5_286	163_5_1	358_5_1
868_5_5896	1185_5_702	778_5_1	2496_5_288	163_5_1	358_5_1
868_5_5909	1185_5_695	778_5_1	2496_5_279	163_5_1	358_5_1
868_5_5880	1185_5_707	778_5_1	2496_5_298	163_5_1	358_5_1
868_5_5881	1185_5_704	778_5_1	2496_5_303	163_5_1	358_5_1
868_5_5935	1185_5_656	778_5_1	2496_5_298	163_5_1	358_5_1
868_5_5921	1185_5_685	778_5_1	2496_5_282	163_5_1	358_5_1
868_5_5976	1185_5_658	778_5_1	2496_5_255	163_5_1	358_5_1
868_5_5979	1185_5_659	778_5_1	2496_5_251	163_5_1	358_5_1
868_5_5977	1185_5_665	778_5_1	2496_5_245	163_5_1	358_5_1
868_5_6019	1185_5_616	778_5_1	2496_5_249	163_5_1	358_5_1
868_5_6058	1185_5_554	778_5_1	2496_5_271	163_5_1	358_5_1
868_5_6052	1185_5_562	778_5_1	2496_5_272	163_5_1	358_5_1
868_5_6085	1185_5_534	778_5_1	2496_5_269	163_5_1	358_5_1
868_5_6096	1185_5_530	778_5_1	2496_5_262	163_5_1	358_5_1
868_5_6108	1185_5_531	778_5_1	2496_5_251	163_5_1	358_5_1
868_5_6134	1185_5_503	778_5_1	2496_5_252	163_5_1	358_5_1
868_5_6129	1185_5_506	778_5_1	2496_5_252	163_5_1	358_5_1
868_5_6117	1185_5_515	778_5_1	2496_5_255	163_5_1	358_5_1
868_5_6117	1185_5_535	778_5_1	2496_5_236	163_5_1	358_5_1
868_5_6118	1185_5_532	778_5_1	2496_5_238	163_5_1	358_5_1
868_5_6119	1185_5_544	778_5_1	2496_5_226	163_5_1	358_5_1
868_5_6119	1185_5_543	778_5_1	2496_5_227	163_5_1	358_5_1
868_5_6139	1185_5_522	778_5_1	2496_5_224	163_5_1	358_5_1
868_5_6143	1185_5_517	778_5_1	2496_5_227	163_5_1	358_5_1
868_5_6164	1185_5_501	778_5_1	2496_5_222	163_5_1	358_5_1
868_5_6187	1185_5_475	778_5_1	2496_5_226	163_5_1	358_5_1
868_5_6164	1185_5_526	778_5_1	2496_5_198	163_5_1	358_5_1
868_5_6175	1185_5_526	778_5_1	2496_5_186	163_5_1	358_5_1
868_5_6164	1185_5_561	778_5_1	2496_5_162	163_5_1	358_5_1
868_5_6133	1185_5_574	778_5_1	2496_5_180	163_5_1	358_5_1
868_5_6114	1185_5_594	778_5_1	2496_5_182	163_5_1	358_5_1
868_5_6096	1185_5_611	778_5_1	2496_5_182	163_5_1	358_5_1
868_5_6112	1185_5_599	778_5_1	2496_5_179	163_5_1	358_5_1
868_5_6117	1185_5_604	778_5_1	2496_5_168	163_5_1	358_5_1
868_5_6099	1185_5_614	778_5_1	2496_5_175	163_5_1	358_5_1
868_5_6104	1185_5_589	778_5_1	2496_5_194	163_5_1	358_5_1
868_5_6093	1185_5_606	778_5_1	2496_5_189	163_5_1	358_5_1
868_5_6088	1185_5_601	778_5_1	2496_5_196	163_5_1	358_5_1
868_5_6088	1185_5_614	778_5_1	2496_5_184	163_5_1	358_5_1
868_5_6098	1185_5_600	778_5_1	2496_5_187	163_5_1	358_5_1
868_5_6073	1185_5_614	778_5_1	2496_5_199	163_5_1	358_5_1
868_5_6066	1185_5_622	778_5_1	2496_5_200	163_5_1	358_5_1
868_5_6051	1185_5_632	778_5_1	2496_5_204	163_5_1	358_5_1
868_5_6050	1185_5_627	778_5_1	2496_5_211	163_5_1	358_5_1
868_5_6061	1185_5_607	778_5_1	2496_5_217	163_5_1	358_5_1
868_5_6057	1185_5_616	778_5_1	2496_5_214	163_5_1	358_5_1
868_5_6051	1185_5_618	778_5_1	2496_5_216	163_5_1	358_5_1
868_5_6070	1185_5_594	778_5_1	2496_5_223	163_5_1	358_5_1
868_5_6078	1185_5_590	778_5_1	2496_5_220	163_5_1	358_5_1
868_5_6081	1185_5_580	778_5_1	2496_5_227	163_5_1	358_5_1
868_5_6052	1185_5_612	778_5_1	2496_5_225	163_5_1	358_5_1
868_5_6071	1185_5_603	778_5_1	2496_5_214	163_5_1	358_5_1
868_5_6058	1185_5_583	778_5_1	2496_5_244	163_5_1	358_5_1
868_5_6034	1185_5_612	778_5_1	2496_5_242	163_5_1	358_5_1
868_5_6024	1185_5_607	778_5_1	2496_5_257	163_5_1	358_5_1
868_5_5982	1185_5_657	778_5_1	2496_5_246	163_5_1	358_5_1
868_5_5999	1185_5_637	778_5_1	2496_5_251	163_5_1	358_5_1
868_5_5971	1185_5_659	778_5_1	2496_5_258	163_5_1	358_5_1
868_5_5997	1185_5_649	778_5_1	2496_5_242	163_5_1	358_5_1
868_5_5973	1185_5_686	778_5_1	2496_5_230	163_5_1	358_5_1
868_5_6014	1185_5_652	778_5_1	2496_5_221	163_5_1	358_5_1
868_5_6004	1185_5_659	778_5_1	2496_5_226	163_5_1	358_5_1
868_5_6007	1185_5_641	778_5_1	2496_5_239	163_5_1	358_5_1
868_5_6042	1185_5_618	778_5_1	2496_5_230	163_5_1	358_5_1
868_5_6048	1185_5_625	778_5_1	2496_5_214	163_5_1	358_5_1
868_5_6064	1185_5_593	778_5_1	2496_5_231	163_5_1	358_5_1
868_5_6086	1185_5_572	778_5_1	2496_5_230	163_5_1	358_5_1
868_5_6087	1185_5_575	778_5_1	2496_5_227	163_5_1	358_5_1
868_5_6036	1185_5_610	778_5_1	2496_5_239	163_5_1	358_5_1
868_5_6018	1185_5_632	778_5_1	2496_5_237	163_5_1	358_5_1
868_5_6004	1185_5_647	778_5_1	2496_5_237	163_5_1	358_5_1
868_5_5993	1185_5_645	778_5_1	2496_5_249	163_5_1	358_5_1
868_5_5999	1185_5_636	778_5_1	2496_5_253	163_5_1	358_5_1
868_5_5988	1185_5_645	778_5_1	2496_5_256	163_5_1	358_5_1
868_5_5967	1185_5_670	778_5_1	2496_5_252	163_5_1	358_5_1
868_5_5986	1185_5_662	778_5_1	2496_5_239	163_5_1	358_5_1
868_5_6024	1185_5_665	778_5_1	2496_5_197	163_5_1	358_5_1
868_5_6038	1185_5_639	778_5_1	2496_5_211	163_5_1	358_5_1
868_5_6056	1185_5_639	778_5_1	2496_5_193	163_5_1	358_5_1
868_5_6053	1185_5_648	778_5_1	2496_5_188	163_5_1	358_5_1
868_5_6074	1185_5_626	778_5_1	2496_5_188	163_5_1	358_5_1
868_5_6153	1185_5_578	778_5_1	2496_5_158	163_5_1	358_5_1
868_5_6094	1185_5_619	778_5_1	2496_5_174	163_5_1	358_5_1
868_5_6082	1185_5_634	778_5_1	2496_5_174	163_5_1	358_5_1
868_5_6065	1185_5_649	778_5_1	2496_5_173	163_5_1	358_5_1
868_5_6065	1185_5_639	778_5_1	2496_5_184	163_5_1	358_5_1
868_5_6063	1185_5_625	778_5_1	2496_5_201	163_5_1	358_5_1
868_5_6049	1185_5_626	778_5_1	2496_5_213	163_5_1	358_5_1
868_5_6079	1185_5_609	778_5_1	2496_5_202	163_5_1	358_5_1
868_5_6082	1185_5_600	778_5_1	2496_5_206	163_5_1	358_5_1
868_5_6084	1185_5_600	778_5_1	2496_5_201	163_5_1	358_5_1
868_5_6107	1185_5_588	778_5_1	2496_5_191	163_5_1	358_5_1
868_5_6095	1185_5_591	778_5_1	2496_5_201	163_5_1	358_5_1
868_5_6097	1185_5_582	778_5_1	2496_5_208	163_5_1	358_5_1
868_5_6117	1185_5_570	778_5_1	2496_5_202	163_5_1	358_5_1
868_5_6087	1185_5_592	778_5_1	2496_5_211	163_5_1	358_5_1
868_5_6094	1185_5_592	778_5_1	2496_5_201	163_5_1	358_5_1
868_5_6096	1185_5_602	778_5_1	2496_5_189	163_5_1	358_5_1
868_5_6068	1185_5_605	778_5_1	2496_5_214	163_5_1	358_5_1
868_5_6082	1185_5_605	778_5_1	2496_5_201	163_5_1	358_5_1
868_5_6073	1185_5_606	778_5_1	2496_5_210	163_5_1	358_5_1
868_5_6079	1185_5_576	778_5_1	2496_5_233	163_5_1	358_5_1
868_5_6094	1185_5_556	778_5_1	2496_5_239	163_5_1	358_5_1
868_5_6091	1185_5_561	778_5_1	2496_5_237	163_5_1	358_5_1
868_5_6109	1185_5_537	778_5_1	2496_5_241	163_5_1	358_5_1
868_5_6131	1185_5_506	778_5_1	2496_5_249	163_5_1	358_5_1
868_5_6161	1185_5_490	778_5_1	2496_5_236	163_5_1	358_5_1
868_5_6206	1185_5_458	778_5_1	2496_5_225	163_5_1	358_5_1
868_5_6226	1185_5_443	778_5_1	2496_5_218	163_5_1	358_5_1
868_5_6217	1185_5_446	778_5_1	2496_5_223	163_5_1	358_5_1
868_5_6237	1185_5_448	778_5_1	2496_5_201	163_5_1	358_5_1
868_5_6265	1185_5_437	778_5_1	2496_5_187	163_5_1	358_5_1
868_5_6277	1185_5_432	778_5_1	2496_5_180	163_5_1	358_5_1
868_5_6291	1185_5_412	778_5_1	2496_5_186	163_5_1	358_5_1
868_5_6272	1185_5_418	778_5_1	2496_5_200	163_5_1	358_5_1
868_5_6267	1185_5_409	778_5_1	2496_5_213	163_5_1	358_5_1
868_5_6255	1185_5_433	778_5_1	2496_5_202	163_5_1	358_5_1
868_5_6262	1185_5_423	778_5_1	2496_5_205	163_5_1	358_5_1
868_5_6281	1185_5_387	778_5_1	2496_5_222	163_5_1	358_5_1
868_5_6275	1185_5_389	778_5_1	2496_5_224	163_5_1	358_5_1
868_5_6269	1185_5_378	778_5_1	2496_5_241	163_5_1	358_5_1
868_5_6274	1185_5_388	778_5_1	2496_5_224	163_5_1	358_5_1
868_5_6304	1185_5_366	778_5_1	2496_5_215	163_5_1	358_5_1
868_5_6298	1185_5_355	778_5_1	2496_5_233	163_5_1	358_5_1
868_5_6318	1185_5_343	778_5_1	2496_5_228	163_5_1	358_5_1
868_5_6329	1185_5_333	778_5_1	2496_5_225	163_5_1	358_5_1
868_5_6342	1185_5_332	778_5_1	2496_5_215	163_5_1	358_5_1
868_5_6338	1185_5_326	778_5_1	2496_5_225	163_5_1	358_5_1
868_5_6372	1185_5_311	778_5_1	2496_5_206	163_5_1	358_5_1
868_5_6396	1185_5_300	778_5_1	2496_5_189	163_5_1	358_5_1
868_5_6422	1185_5_273	778_5_1	2496_5_189	163_5_1	358_5_1
868_5_6389	1185_5_316	778_5_1	2496_5_182	163_5_1	358_5_1
868_5_6420	1185_5_305	778_5_1	2496_5_161	163_5_1	358_5_1
868_5_6405	1185_5_317	778_5_1	2496_5_165	163_5_1	358_5_1
868_5_6415	1185_5_301	778_5_1	2496_5_171	163_5_1	358_5_1
868_5_6385	1185_5_314	778_5_1	2496_5_188	163_5_1	358_5_1
868_5_6360	1185_5_333	778_5_1	2496_5_194	163_5_1	358_5_1
868_5_6377	1185_5_319	778_5_1	2496_5_191	163_5_1	358_5_1
868_5_6385	1185_5_326	778_5_1	2496_5_176	163_5_1	358_5_1
868_5_6388	1185_5_326	778_5_1	2496_5_173	163_5_1	358_5_1
868_5_6434	1185_5_288	778_5_1	2496_5_164	163_5_1	358_5_1
868_5_6441	1185_5_295	778_5_1	2496_5_152	163_5_1	358_5_1
868_5_6418	1185_5_314	778_5_1	2496_5_155	163_5_1	358_5_1
868_5_6409	1185_5_323	778_5_1	2496_5_153	163_5_1	358_5_1
868_5_6437	1185_5_292	778_5_1	2496_5_156	163_5_1	358_5_1
868_5_6427	1185_5_293	778_5_1	2496_5_168	163_5_1	358_5_1
868_5_6454	1185_5_268	778_5_1	2496_5_165	163_5_1	358_5_1
868_5_6431	1185_5_284	778_5_1	2496_5_173	163_5_1	358_5_1
868_5_6442	1185_5_281	778_5_1	2496_5_163	163_5_1	358_5_1
868_5_6428	1185_5_320	778_5_1	2496_5_142	163_5_1	358_5_1
868_5_6401	1185_5_347	778_5_1	2496_5_140	163_5_1	358_5_1
868_5_6409	1185_5_335	778_5_1	2496_5_142	163_5_1	358_5_1
868_5_6417	1185_5_325	778_5_1	2496_5_145	163_5_1	358_5_1
868_5_6430	1185_5_318	778_5_1	2496_5_137	163_5_1	358_5_1
868_5_6419	1185_5_338	778_5_1	2496_5_128	163_5_1	358_5_1
868_5_6412	1185_5_343	778_5_1	2496_5_133	163_5_1	358_5_1
868_5_6401	1185_5_339	778_5_1	2496_5_149	163_5_1	358_5_1
868_5_6387	1185_5_343	778_5_1	2496_5_158	163_5_1	358_5_1
868_5_6419	1185_5_330	778_5_1	2496_5_139	163_5_1	358_5_1
868_5_6421	1185_5_331	778_5_1	2496_5_135	163_5_1	358_5_1
868_5_6442	1185_5_323	778_5_1	2496_5_124	163_5_1	358_5_1
868_5_6428	1185_5_335	778_5_1	2496_5_126	163_5_1	358_5_1
868_5_6448	1185_5_335	778_5_1	2496_5_105	163_5_1	358_5_1
868_5_6442	1185_5_349	778_5_1	2496_5_97	163_5_1	358_5_1
868_5_6435	1185_5_343	778_5_1	2496_5_111	163_5_1	358_5_1
868_5_6418	1185_5_346	778_5_1	2496_5_122	163_5_1	358_5_1
868_5_6402	1185_5_350	778_5_1	2496_5_135	163_5_1	358_5_1
868_5_6423	1185_5_338	778_5_1	2496_5_127	163_5_1	358_5_1
868_5_6397	1185_5_355	778_5_1	2496_5_134	163_5_1	358_5_1
868_5_6389	1185_5_355	778_5_1	2496_5_143	163_5_1	358_5_1
868_5_6389	1185_5_350	778_5_1	2496_5_148	163_5_1	358_5_1
868_5_6396	1185_5_362	778_5_1	2496_5_129	163_5_1	358_5_1
868_5_6378	1185_5_375	778_5_1	2496_5_135	163_5_1	358_5_1
868_5_6350	1185_5_406	778_5_1	2496_5_132	163_5_1	358_5_1
868_5_6359	1185_5_410	778_5_1	2496_5_120	163_5_1	358_5_1
868_5_6398	1185_5_393	778_5_1	2496_5_97	163_5_1	358_5_1
868_5_6408	1185_5_376	778_5_1	2496_5_105	163_5_1	358_5_1
868_5_6389	1185_5_380	778_5_1	2496_5_120	163_5_1	358_5_1
868_5_6401	1185_5_376	778_5_1	2496_5_111	163_5_1	358_5_1
868_5_6397	1185_5_390	778_5_1	2496_5_101	163_5_1	358_5_1
868_5_6414	1185_5_380	778_5_1	2496_5_94	163_5_1	358_5_1
868_5_6427	1185_5_373	778_5_1	2496_5_88	163_5_1	358_5_1
868_5_6438	1185_5_373	778_5_1	2496_5_79	163_5_1	358_5_1
868_5_6395	1185_5_415	778_5_1	2496_5_79	163_5_1	358_5_1
868_5_6442	1185_5_388	778_5_1	2496_5_58	163_5_1	358_5_1
868_5_6430	1185_5_387	778_5_1	2496_5_73	163_5_1	358_5_1
868_5_6457	1185_5_368	778_5_1	2496_5_65	163_5_1	358_5_1
868_5_6456	1185_5_377	778_5_1	2496_5_56	163_5_1	358_5_1
868_5_6442	1185_5_390	778_5_1	2496_5_54	163_5_1	358_5_1
868_5_6451	1185_5_380	778_5_1	2496_5_55	163_5_1	358_5_1
868_5_6465	1185_5_370	778_5_1	2496_5_51	163_5_1	358_5_1
868_5_6457	1185_5_383	778_5_1	2496_5_49	163_5_1	358_5_1
868_5_6434	1185_5_407	778_5_1	2496_5_47	163_5_1	358_5_1
868_5_6424	1185_5_405	778_5_1	2496_5_57	163_5_1	358_5_1
868_5_6423	1185_5_403	778_5_1	2496_5_59	163_5_1	358_5_1
868_5_6407	1185_5_421	778_5_1	2496_5_58	163_5_1	358_5_1
868_5_6418	1185_5_423	778_5_1	2496_5_44	163_5_1	358_5_1
868_5_6418	1185_5_428	778_5_1	2496_5_39	163_5_1	358_5_1
868_5_6417	1185_5_433	778_5_1	2496_5_38	163_5_1	358_5_1
868_5_6397	1185_5_445	778_5_1	2496_5_48	163_5_1	358_5_1
868_5_6404	1185_5_435	778_5_1	2496_5_46	163_5_1	358_5_1
868_5_6409	1185_5_430	778_5_1	2496_5_46	163_5_1	358_5_1
868_5_6417	1185_5_428	778_5_1	2496_5_41	163_5_1	358_5_1
868_5_6432	1185_5_406	778_5_1	2496_5_49	163_5_1	358_5_1
868_5_6445	1185_5_400	778_5_1	2496_5_44	163_5_1	358_5_1
868_5_6439	1185_5_415	778_5_1	2496_5_35	163_5_1	358_5_1
868_5_6438	1185_5_415	778_5_1	2496_5_35	163_5_1	358_5_1
868_5_6413	1185_5_433	778_5_1	2496_5_43	163_5_1	358_5_1
868_5_6409	1185_5_430	778_5_1	2496_5_48	163_5_1	358_5_1
868_5_6417	1185_5_428	778_5_1	2496_5_44	163_5_1	358_5_1
868_5_6395	1185_5_448	778_5_1	2496_5_44	163_5_1	358_5_1
868_5_6372	1185_5_466	778_5_1	2496_5_50	163_5_1	358_5_1
868_5_6409	1185_5_443	778_5_1	2496_5_36	163_5_1	358_5_1
868_5_6416	1185_5_439	778_5_1	2496_5_34	163_5_1	358_5_1
868_5_6412	1185_5_438	778_5_1	2496_5_39	163_5_1	358_5_1
868_5_6403	1185_5_445	778_5_1	2496_5_37	163_5_1	358_5_1
868_5_6369	1185_5_480	778_5_1	2496_5_35	163_5_1	358_5_1
868_5_6368	1185_5_490	778_5_1	2496_5_28	163_5_1	358_5_1
868_5_6379	1185_5_476	778_5_1	2496_5_30	163_5_1	358_5_1
868_5_6369	1185_5_493	778_5_1	2496_5_25	163_5_1	358_5_1
868_5_6374	1185_5_492	778_5_1	2496_5_22	163_5_1	358_5_1
868_5_6371	1185_5_493	778_5_1	2496_5_23	163_5_1	358_5_1
868_5_6358	1185_5_505	778_5_1	2496_5_25	163_5_1	358_5_1
868_5_6353	1185_5_516	778_5_1	2496_5_19	163_5_1	358_5_1
868_5_6340	1185_5_533	778_5_1	2496_5_16	163_5_1	358_5_1
868_5_6327	1185_5_542	778_5_1	2496_5_20	163_5_1	358_5_1
868_5_6339	1185_5_528	778_5_1	2496_5_21	163_5_1	358_5_1
868_5_6348	1185_5_526	778_5_1	2496_5_16	163_5_1	358_5_1
868_5_6352	1185_5_523	778_5_1	2496_5_13	163_5_1	358_5_1
868_5_6344	1185_5_528	778_5_1	2496_5_17	163_5_1	358_5_1
868_5_6352	1185_5_515	778_5_1	2496_5_22	163_5_1	358_5_1
868_5_6374	1185_5_486	778_5_1	2496_5_28	163_5_1	358_5_1
868_5_6377	1185_5_488	778_5_1	2496_5_24	163_5_1	358_5_1
868_5_6374	1185_5_499	778_5_1	2496_5_17	163_5_1	358_5_1
868_5_6390	1185_5_477	778_5_1	2496_5_23	163_5_1	358_5_1
868_5_6418	1185_5_452	778_5_1	2496_5_19	163_5_1	358_5_1
868_5_6415	1185_5_453	778_5_1	2496_5_21	163_5_1	358_5_1
868_5_6402	1185_5_464	778_5_1	2496_5_21	163_5_1	358_5_1
868_5_6407	1185_5_457	778_5_1	2496_5_22	163_5_1	358_5_1
868_5_6434	1185_5_434	778_5_1	2496_5_19	163_5_1	358_5_1
868_5_6465	1185_5_402	778_5_1	2496_5_22	163_5_1	358_5_1
868_5_6476	1185_5_394	778_5_1	2496_5_16	163_5_1	358_5_1
868_5_6468	1185_5_400	778_5_1	2496_5_21	163_5_1	358_5_1
868_5_6458	1185_5_412	778_5_1	2496_5_18	163_5_1	358_5_1
868_5_6431	1185_5_437	778_5_1	2496_5_19	163_5_1	358_5_1
868_5_6447	1185_5_418	778_5_1	2496_5_22	163_5_1	358_5_1
868_5_6449	1185_5_412	778_5_1	2496_5_24	163_5_1	358_5_1
868_5_6457	1185_5_401	778_5_1	2496_5_28	163_5_1	358_5_1
868_5_6439	1185_5_425	778_5_1	2496_5_23	163_5_1	358_5_1
868_5_6465	1185_5_404	778_5_1	2496_5_18	163_5_1	358_5_1
868_5_6471	1185_5_395	778_5_1	2496_5_19	163_5_1	358_5_1
868_5_6445	1185_5_425	778_5_1	2496_5_18	163_5_1	358_5_1
868_5_6432	1185_5_436	778_5_1	2496_5_20	163_5_1	358_5_1
868_5_6414	1185_5_459	778_5_1	2496_5_17	163_5_1	358_5_1
868_5_6373	1185_5_498	778_5_1	2496_5_19	163_5_1	358_5_1
868_5_6392	1185_5_481	778_5_1	2496_5_17	163_5_1	358_5_1
868_5_6379	1185_5_499	778_5_1	2496_5_12	163_5_1	358_5_1
868_5_6372	1185_5_495	778_5_1	2496_5_19	163_5_1	358_5_1
868_5_6371	1185_5_500	778_5_1	2496_5_16	163_5_1	358_5_1
868_5_6370	1185_5_506	778_5_1	2496_5_11	163_5_1	358_5_1
868_5_6399	1185_5_476	778_5_1	2496_5_10	163_5_1	358_5_1
868_5_6417	1185_5_453	778_5_1	2496_5_15	163_5_1	358_5_1
868_5_6403	1185_5_467	778_5_1	2496_5_13	163_5_1	358_5_1
868_5_6420	1185_5_450	778_5_1	2496_5_15	163_5_1	358_5_1
868_5_6411	1185_5_461	778_5_1	2496_5_14	163_5_1	358_5_1
868_5_6416	1185_5_463	778_5_1	2496_5_9	163_5_1	358_5_1
868_5_6410	1185_5_473	778_5_1	2496_5_4	163_5_1	358_5_1
868_5_6435	1185_5_452	778_5_1	2496_5_3	163_5_1	358_5_1
868_5_6435	1185_5_450	778_5_1	2496_5_5	163_5_1	358_5_1
868_5_6416	1185_5_468	778_5_1	2496_5_3	163_5_1	358_5_1
868_5_6401	1185_5_483	778_5_1	2496_5_5	163_5_1	358_5_1
868_5_6421	1185_5_462	778_5_1	2496_5_5	163_5_1	358_5_1
868_5_6434	1185_5_450	778_5_1	2496_5_4	163_5_1	358_5_1
868_5_6454	1185_5_427	778_5_1	2496_5_6	163_5_1	358_5_1
868_5_6460	1185_5_419	778_5_1	2496_5_9	163_5_1	358_5_1
868_5_6486	1185_5_398	778_5_1	2496_5_4	163_5_1	358_5_1
868_5_6499	1185_5_382	778_5_1	2496_5_7	163_5_1	358_5_1
868_5_6504	1185_5_381	778_5_1	2496_5_2	163_5_1	358_5_1
868_5_6519	1185_5_362	778_5_1	2496_5_6	163_5_1	358_5_1
868_5_6505	1185_5_375	778_5_1	2496_5_7	163_5_1	358_5_1
868_5_6510	1185_5_372	778_5_1	2496_5_4	163_5_1	358_5_1
868_5_6489	1185_5_391	778_5_1	2496_5_6	163_5_1	358_5_1
868_5_6486	1185_5_387	778_5_1	2496_5_12	163_5_1	358_5_1
868_5_6493	1185_5_382	778_5_1	2496_5_12	163_5_1	358_5_1
868_5_6502	1185_5_377	778_5_1	2496_5_9	163_5_1	358_5_1
868_5_6498	1185_5_379	778_5_1	2496_5_11	163_5_1	358_5_1
868_5_6467	1185_5_405	778_5_1	2496_5_14	163_5_1	358_5_1
868_5_6483	1185_5_387	778_5_1	2496_5_18	163_5_1	358_5_1
868_5_6486	1185_5_382	778_5_1	2496_5_17	163_5_1	358_5_1
868_5_6517	1185_5_349	778_5_1	2496_5_19	163_5_1	358_5_1
868_5_6494	1185_5_367	778_5_1	2496_5_20	163_5_1	358_5_1
868_5_6468	1185_5_400	778_5_1	2496_5_17	163_5_1	358_5_1
868_5_6458	1185_5_414	778_5_1	2496_5_13	163_5_1	358_5_1
868_5_6476	1185_5_399	778_5_1	2496_5_10	163_5_1	358_5_1
868_5_6498	1185_5_378	778_5_1	2496_5_12	163_5_1	358_5_1
868_5_6499	1185_5_383	778_5_1	2496_5_7	163_5_1	358_5_1
868_5_6512	1185_5_368	778_5_1	2496_5_9	163_5_1	358_5_1
868_5_6474	1185_5_402	778_5_1	2496_5_12	163_5_1	358_5_1
868_5_6469	1185_5_408	778_5_1	2496_5_12	163_5_1	358_5_1
868_5_6495	1185_5_375	778_5_1	2496_5_18	163_5_1	358_5_1
868_5_6510	1185_5_361	778_5_1	2496_5_16	163_5_1	358_5_1
868_5_6519	1185_5_358	778_5_1	2496_5_12	163_5_1	358_5_1
868_5_6498	1185_5_376	778_5_1	2496_5_16	163_5_1	358_5_1
868_5_6471	1185_5_401	778_5_1	2496_5_15	163_5_1	358_5_1
868_5_6442	1185_5_433	778_5_1	2496_5_14	163_5_1	358_5_1
868_5_6427	1185_5_443	778_5_1	2496_5_10	163_5_1	358_5_1
868_5_6441	1185_5_425	778_5_1	2496_5_12	163_5_1	358_5_1
868_5_6452	1185_5_423	778_5_1	2496_5_10	163_5_1	358_5_1
868_5_6515	1185_5_366	778_5_1	2496_5_7	163_5_1	358_5_1
868_5_6495	1185_5_383	778_5_1	2496_5_10	163_5_1	358_5_1
868_5_6487	1185_5_395	778_5_1	2496_5_4	163_5_1	358_5_1
868_5_6507	1185_5_372	778_5_1	2496_5_5	163_5_1	358_5_1
868_5_6519	1185_5_361	778_5_1	2496_5_7	163_5_1	358_5_1
868_5_6529	1185_5_344	778_5_1	2496_5_14	163_5_1	358_5_1
868_5_6531	1185_5_343	778_5_1	2496_5_10	163_5_1	358_5_1
868_5_6519	1185_5_359	778_5_1	2496_5_6	163_5_1	358_5_1
868_5_6510	1185_5_369	778_5_1	2496_5_8	163_5_1	358_5_1
868_5_6527	1185_5_355	778_5_1	2496_5_7	163_5_1	358_5_1
868_5_6529	1185_5_352	778_5_1	2496_5_7	163_5_1	358_5_1
868_5_6539	1185_5_346	778_5_1	2496_5_5	163_5_1	358_5_1
868_5_6539	1185_5_340	778_5_1	2496_5_9	163_5_1	358_5_1
868_5_6544	1185_5_333	778_5_1	2496_5_10	163_5_1	358_5_1
868_5_6536	1185_5_333	778_5_1	2496_5_19	163_5_1	358_5_1
868_5_6562	1185_5_306	778_5_1	2496_5_21	163_5_1	358_5_1
868_5_6571	1185_5_293	778_5_1	2496_5_25	163_5_1	358_5_1
868_5_6573	1185_5_297	778_5_1	2496_5_19	163_5_1	358_5_1
868_5_6582	1185_5_290	778_5_1	2496_5_18	163_5_1	358_5_1
868_5_6566	1185_5_302	778_5_1	2496_5_21	163_5_1	358_5_1
868_5_6554	1185_5_317	778_5_1	2496_5_15	163_5_1	358_5_1
868_5_6557	1185_5_311	778_5_1	2496_5_17	163_5_1	358_5_1
868_5_6570	1185_5_296	778_5_1	2496_5_19	163_5_1	358_5_1
868_5_6564	1185_5_298	778_5_1	2496_5_22	163_5_1	358_5_1
868_5_6551	1185_5_301	778_5_1	2496_5_34	163_5_1	358_5_1
868_5_6544	1185_5_310	778_5_1	2496_5_31	163_5_1	358_5_1
868_5_6524	1185_5_323	778_5_1	2496_5_38	163_5_1	358_5_1
868_5_6523	1185_5_325	778_5_1	2496_5_38	163_5_1	358_5_1
868_5_6509	1185_5_344	778_5_1	2496_5_33	163_5_1	358_5_1
868_5_6533	1185_5_327	778_5_1	2496_5_27	163_5_1	358_5_1
868_5_6521	1185_5_339	778_5_1	2496_5_24	163_5_1	358_5_1
868_5_6522	1185_5_348	778_5_1	2496_5_16	163_5_1	358_5_1
868_5_6540	1185_5_329	778_5_1	2496_5_17	163_5_1	358_5_1
868_5_6551	1185_5_318	778_5_1	2496_5_18	163_5_1	358_5_1
868_5_6557	1185_5_314	778_5_1	2496_5_17	163_5_1	358_5_1
868_5_6580	1185_5_290	778_5_1	2496_5_17	163_5_1	358_5_1
868_5_6584	1185_5_289	778_5_1	2496_5_17	163_5_1	358_5_1
868_5_6608	1185_5_266	778_5_1	2496_5_16	163_5_1	358_5_1
868_5_6573	1185_5_296	778_5_1	2496_5_19	163_5_1	358_5_1
868_5_6566	1185_5_302	778_5_1	2496_5_19	163_5_1	358_5_1
868_5_6557	1185_5_310	778_5_1	2496_5_20	163_5_1	358_5_1
868_5_6531	1185_5_337	778_5_1	2496_5_22	163_5_1	358_5_1
868_5_6550	1185_5_318	778_5_1	2496_5_21	163_5_1	358_5_1
868_5_6553	1185_5_314	778_5_1	2496_5_23	163_5_1	358_5_1
868_5_6536	1185_5_324	778_5_1	2496_5_28	163_5_1	358_5_1
868_5_6523	1185_5_342	778_5_1	2496_5_24	163_5_1	358_5_1
868_5_6506	1185_5_359	778_5_1	2496_5_22	163_5_1	358_5_1
868_5_6518	1185_5_348	778_5_1	2496_5_21	163_5_1	358_5_1
868_5_6518	1185_5_342	778_5_1	2496_5_25	163_5_1	358_5_1
868_5_6527	1185_5_331	778_5_1	2496_5_29	163_5_1	358_5_1
868_5_6497	1185_5_357	778_5_1	2496_5_34	163_5_1	358_5_1
868_5_6505	1185_5_348	778_5_1	2496_5_36	163_5_1	358_5_1
868_5_6506	1185_5_334	778_5_1	2496_5_49	163_5_1	358_5_1
868_5_6531	1185_5_321	778_5_1	2496_5_38	163_5_1	358_5_1
868_5_6538	1185_5_321	778_5_1	2496_5_31	163_5_1	358_5_1
[truncated: 3,001 more rows]
[truncated: 2,288 more columns]
