# Supplementary material for: Environmental change makes robust ecological networks fragile
Source: Nat Commun. 2016 Aug 11;7:12462. doi: 10.1038/ncomms12462 (PMC4987532; doi:10.1038/ncomms12462)
Supplement: Supplementary Data 1 — Host-parasite networks and host extinction sequences in Avida experiments. The compressed archive includes the 100 co-evolved host-parasite networks and the host extinction sequences in the historical scenario. [file ncomms12462-s2.zip › Supplementary_data_S1/host_extinction_sequence_90.csv]

1200_46_1	643_2_1	592_03456_1	344_46_2	345_46_10	346_4_1	347_2_2	340_3_2	341_3_9	342_3_12	343_5_2	348_35_6	349_2_2	1653_12_1	594_5_4	298_5_2	299_5_5	296_0_2	297_5_5	294_5_4	295_3_14	292_2_12	293_04_1	290_012_4	291_2_8	270_46_4	271_3_2	272_2_5	273_3_12	274_5_5	275_5_6	276_5_2	277_5_3	278_0_5	279_46_1	642_5_1	108_5_7	109_5_14	102_3_2	103_3_17	100_5_5	101_2_2	106_3_9	107_0_5	104_5_6	105_35_3	2047_3_1	2042_3_1	2043_3_1	2041_03456_1
1200_46_1	643_2_1	592_03456_2	344_46_2	345_46_10	346_4_1	347_2_3	340_3_2	341_3_8	342_3_13	343_5_1	348_35_5	349_2_3	1653_12_1	594_5_4	298_5_2	299_5_7	296_0_2	297_5_7	294_5_8	295_3_14	292_2_11	293_04_1	290_012_4	291_2_8	270_46_6	271_3_3	272_2_5	273_3_15	274_5_5	275_5_6	276_5_3	277_5_4	278_0_6	279_46_1	642_5_1	108_5_8	109_5_14	102_3_2	103_3_15	100_5_8	101_2_3	106_3_9	107_0_4	104_5_7	105_35_3	2047_3_1	2042_3_1	2043_3_1	2041_03456_1
1200_46_1	592_03456_1	344_46_2	345_46_8	346_4_1	347_2_3	340_3_2	341_3_7	342_3_16	343_5_1	348_35_7	349_2_4	594_5_4	298_5_2	299_5_11	296_0_2	297_5_7	294_5_8	295_3_14	292_2_11	293_04_1	290_012_4	291_2_11	270_46_6	271_3_4	272_2_5	273_3_17	274_5_7	275_5_6	276_5_4	277_5_4	278_0_8	279_46_1	642_5_1	108_5_7	109_5_15	102_3_1	103_3_16	100_5_9	101_2_3	106_3_9	107_0_4	104_5_8	105_35_3	2047_3_1	2042_3_1	2043_3_1	2041_03456_2	2048_12_4	2049_1_1
1200_46_1	345_46_7	347_2_3	341_3_1	342_3_28	343_5_1	348_35_10	349_2_5	298_5_2	299_5_6	296_0_2	297_5_6	294_5_13	295_3_1	292_2_11	293_04_1	290_012_4	291_2_14	587_3_1	270_46_10	271_3_4	272_2_5	273_3_5	274_5_3	275_5_6	276_5_3	277_5_5	278_0_8	279_46_1	2146_0_1	108_5_7	109_5_16	102_3_1	103_3_6	100_5_11	101_2_5	106_3_1	107_0_4	104_5_9	105_35_1	2042_3_3	2043_3_2	2041_03456_3	2048_12_3	2049_1_1	1375_03_23	98_46_19	90_3_1	92_0_1	95_2_23
1559_5_7	1147_12_1	198_5_1	1256_03_2	1948_3_9	668_3_1	1945_46_1	345_46_7	347_2_2	341_3_1	342_3_46	730_46_1	812_2_1	140_0_1	348_35_15	349_2_6	664_5_1	1566_3_1	717_0_1	715_2_1	1796_46_8	1794_2_1	2073_5_1	1493_0_1	1495_5_6	1496_0_1	2106_46_5	505_2_2	1395_3_2	1069_15_9	2070_3_1	1705_01_6	1974_2_5	1708_15_3	911_0_2	1063_3_1	1065_46_8	1258_2_2	299_5_5	1667_2_1	297_5_15	1665_5_4	295_3_1	292_2_16	1662_035_2	1128_0_1	590_5_1	593_46_1	592_03456_1	199_46_4
429_12_28	1948_3_9	1947_0_5	345_46_14	341_3_1	342_3_61	730_46_1	812_2_1	140_0_1	348_35_17	349_2_6	715_2_1	1796_46_11	662_2_4	915_5_2	1495_5_6	917_2_5	1069_15_10	1705_01_6	1974_2_9	1708_15_2	1063_3_4	1065_46_8	299_5_2	297_5_17	1665_5_5	295_3_1	292_2_15	1662_035_1	291_2_14	590_5_1	593_46_2	592_03456_1	199_46_5	597_2_1	596_5_2	1120_2_24	194_3_62	1122_5_2	196_2_16	191_46_11	192_0_1	270_46_12	272_2_2	273_3_2	274_5_2	276_5_4	277_5_8	278_0_4	279_46_1
294_5_18	429_12_34	1948_3_9	1947_0_5	345_46_16	341_3_1	342_3_83	730_46_1	812_2_1	140_0_1	348_35_14	349_2_3	715_2_1	1796_46_15	662_2_2	915_5_3	1495_5_11	917_2_6	1069_15_15	1705_01_5	1708_15_3	1063_3_4	1065_46_11	299_5_2	297_5_19	1665_5_4	292_2_20	291_2_15	590_5_1	593_46_2	592_03456_1	199_46_4	597_2_1	1120_2_30	194_3_58	1122_5_1	196_2_19	191_46_6	192_0_1	270_46_14	272_2_2	273_3_1	274_5_1	276_5_4	277_5_7	278_0_2	279_46_1	524_0_3	1409_5_1	1408_35_13
429_12_34	1948_3_19	1947_0_7	345_46_16	341_3_1	342_3_84	812_2_1	348_35_11	349_2_4	715_2_1	1796_46_14	662_2_1	915_5_3	1495_5_15	1069_15_21	1708_15_1	1063_3_3	1065_46_11	299_5_3	297_5_19	294_5_19	292_2_22	291_2_14	590_5_1	593_46_4	592_03456_1	199_46_2	1120_2_44	194_3_39	1122_5_1	196_2_22	191_46_4	192_0_1	270_46_15	272_2_2	273_3_1	276_5_2	277_5_8	278_0_3	279_46_1	524_0_3	1409_5_1	1408_35_11	1019_2_3	522_5_2	523_46_1	528_46_1	1405_2_23	1103_2_2	1235_46_1
2172_5_5	1948_3_40	1947_0_6	345_46_16	341_3_1	342_3_61	812_2_1	348_35_11	349_2_3	715_2_1	1796_46_11	915_5_2	1495_5_18	1069_15_16	1063_3_2	1065_46_11	299_5_3	297_5_19	294_5_17	292_2_24	291_2_14	590_5_1	593_46_6	199_46_1	1120_2_43	194_3_33	1122_5_1	196_2_22	191_46_4	192_0_1	270_46_20	272_2_1	273_3_1	49_46_7	276_5_2	277_5_12	278_0_3	279_46_1	1359_2_5	524_0_5	526_12_27	1408_35_10	1019_2_5	522_5_1	523_46_1	528_46_1	1405_2_22	1103_2_1	443_2_3	441_2_4
429_12_28	1948_3_53	1947_0_6	345_46_19	341_3_1	342_3_46	812_2_1	348_35_6	349_2_2	1796_46_11	915_5_1	1495_5_16	1069_15_19	1065_46_14	299_5_3	297_5_15	294_5_13	292_2_30	291_2_10	590_5_1	593_46_7	199_46_2	1120_2_49	194_3_50	1122_5_1	196_2_20	191_46_1	192_0_1	270_46_21	272_2_1	273_3_1	49_46_5	276_5_1	277_5_16	278_0_4	279_46_1	524_0_3	526_12_34	1408_35_10	1019_2_5	522_5_1	523_46_1	1405_2_23	443_2_3	441_2_3	1239_5_5	445_46_19	444_2_8	65_0_3	47_0_1
429_12_19	1948_3_55	1947_0_6	345_46_22	341_3_1	342_3_43	812_2_1	348_35_3	349_2_2	1796_46_15	915_5_1	1495_5_15	1069_15_32	1065_46_18	299_5_1	297_5_11	294_5_11	292_2_29	291_2_9	590_5_1	593_46_7	199_46_1	1120_2_42	194_3_67	197_2_1	196_2_17	191_46_1	192_0_1	270_46_16	272_2_1	273_3_1	276_5_1	277_5_21	278_0_5	279_46_1	524_0_2	526_12_39	1408_35_8	1019_2_8	522_5_1	523_46_1	1405_2_16	443_2_2	441_2_3	1239_5_5	445_46_19	444_2_10	108_5_4	109_5_22	102_3_1
429_12_15	1948_3_42	1947_0_6	345_46_21	341_3_1	342_3_33	812_2_1	348_35_4	349_2_1	1796_46_14	915_5_1	1495_5_15	1069_15_38	1065_46_17	299_5_1	297_5_11	294_5_12	292_2_22	291_2_10	590_5_1	593_46_9	199_46_2	1120_2_34	194_3_68	197_2_1	196_2_16	191_46_1	192_0_1	270_46_17	272_2_1	273_3_1	276_5_1	277_5_19	278_0_6	279_46_1	524_0_2	526_12_42	1408_35_6	1019_2_8	522_5_1	523_46_1	1405_2_16	443_2_2	441_2_3	1239_5_2	445_46_13	444_2_14	108_5_4	109_5_19	102_3_1
1948_3_16	1947_0_6	345_46_17	341_3_1	342_3_29	812_2_1	348_35_2	349_2_1	1796_46_10	915_5_1	1495_5_9	1069_15_42	1065_46_25	297_5_6	294_5_9	292_2_21	291_2_8	590_5_1	593_46_10	199_46_2	1120_2_22	194_3_55	197_2_1	196_2_17	191_46_3	192_0_1	270_46_13	272_2_1	273_3_1	277_5_17	278_0_7	279_46_1	526_12_42	1408_35_5	1019_2_4	522_5_1	523_46_1	1405_2_15	443_2_1	441_2_2	1239_5_2	445_46_12	444_2_13	108_5_6	109_5_21	102_3_1	103_3_10	100_5_1	101_2_2	104_5_26
1948_3_14	1947_0_8	345_46_18	341_3_1	342_3_27	812_2_1	348_35_2	349_2_1	1796_46_5	915_5_1	1495_5_6	1069_15_50	1065_46_29	297_5_12	294_5_10	292_2_19	291_2_6	590_5_1	593_46_9	199_46_2	1120_2_24	194_3_44	197_2_1	196_2_18	191_46_1	192_0_1	270_46_12	272_2_1	273_3_1	277_5_15	278_0_9	279_46_1	526_12_41	1408_35_4	1019_2_3	523_46_1	1405_2_11	443_2_1	441_2_2	1239_5_2	445_46_13	444_2_10	108_5_8	109_5_16	102_3_1	103_3_8	100_5_1	104_5_29	39_46_8	1842_2_16
1948_3_11	1947_0_10	345_46_19	341_3_1	342_3_23	812_2_1	348_35_3	349_2_1	1796_46_4	421_46_4	1495_5_3	1069_15_52	1065_46_25	297_5_12	294_5_11	292_2_15	291_2_5	590_5_1	593_46_7	199_46_2	1120_2_25	194_3_37	197_2_1	196_2_15	191_46_1	192_0_1	270_46_8	272_2_1	273_3_1	277_5_12	278_0_10	279_46_1	526_12_36	1408_35_2	1019_2_4	523_46_1	1405_2_7	443_2_1	441_2_2	1239_5_2	445_46_12	444_2_10	108_5_7	109_5_14	102_3_1	103_3_9	100_5_1	104_5_39	39_46_5	32_15_1
1948_3_7	1947_0_10	345_46_15	341_3_1	342_3_13	812_2_1	348_35_6	349_2_1	1796_46_1	421_46_2	1495_5_2	1069_15_53	1065_46_19	297_5_8	294_5_11	292_2_11	291_2_3	590_5_1	593_46_7	1120_2_25	194_3_50	197_2_1	196_2_14	191_46_1	192_0_1	270_46_7	272_2_1	273_3_1	277_5_17	278_0_11	279_46_1	526_12_33	1408_35_2	1019_2_2	523_46_1	1405_2_7	443_2_1	1239_5_2	445_46_18	444_2_12	108_5_7	109_5_13	102_3_1	103_3_8	100_5_1	104_5_40	39_46_5	32_15_1	31_46_17	30_2_12
1948_3_6	1947_0_14	345_46_12	341_3_1	342_3_11	812_2_1	348_35_5	349_2_1	1069_15_53	1065_46_16	297_5_10	294_5_13	292_2_10	291_2_1	590_5_1	593_46_4	1120_2_30	194_3_44	197_2_1	196_2_12	192_0_1	270_46_5	272_2_1	273_3_1	277_5_15	278_0_14	279_46_1	526_12_24	1019_2_1	523_46_1	1405_2_5	443_2_1	1239_5_3	445_46_18	444_2_9	108_5_10	109_5_9	102_3_1	103_3_6	104_5_54	39_46_5	32_15_1	31_46_15	30_2_10	1847_12_6	36_2_17	34_2_1	2168_46_17	2164_46_1	2161_46_18
1948_3_7	1947_0_20	345_46_6	341_3_1	342_3_10	812_2_1	348_35_5	349_2_1	1069_15_44	1065_46_10	297_5_8	294_5_13	292_2_8	291_2_1	590_5_1	593_46_2	1120_2_29	194_3_42	197_2_1	196_2_7	192_0_1	270_46_5	272_2_1	273_3_1	277_5_14	278_0_12	279_46_1	526_12_17	1019_2_1	523_46_1	1405_2_8	443_2_1	1239_5_5	445_46_23	444_2_13	108_5_8	109_5_10	102_3_1	103_3_6	104_5_63	39_46_2	32_15_1	31_46_16	30_2_7	1847_12_5	36_2_14	34_2_3	2168_46_21	2161_46_20	2163_2_4
217_3_1	768_46_56	769_124_15	318_2_40	210_5_15	228_015_15	767_46_40	219_03_11	133_2_63	132_3_1	16_46_1	130_2_2	137_46_4	499_3_1	134_3_1	139_2_1	41_46_26	225_3_1	266_3_1	1_3_15	1948_3_4	27_2_1	20_46_6	22_15_12	526_12_15	160_2_12	28_12_1	1947_0_25	222_46_6	289_0_26	345_46_1	540_46_2	2248_3_6	4_46_28	2152_0_8	280_46_13	812_2_1	163_3_1	348_35_2	349_2_1	287_35_1	182_3_1	1091_46_4	3_0_1	1154_46_33	676_46_11	523_46_1	915_5_1	122_46_35	125_2_26
217_3_1	768_46_49	769_124_15	318_2_36	210_5_12	228_015_15	767_46_39	219_03_14	133_2_67	132_3_1	16_46_1	130_2_2	137_46_3	499_3_1	134_3_1	139_2_1	41_46_27	225_3_1	266_3_1	1_3_17	1948_3_3	27_2_1	20_46_7	22_15_11	526_12_13	160_2_8	28_12_1	1947_0_30	222_46_8	289_0_25	345_46_1	540_46_2	2248_3_4	4_46_35	2152_0_7	280_46_11	812_2_1	163_3_1	348_35_1	349_2_1	287_35_1	182_3_1	1091_46_5	3_0_1	1154_46_33	676_46_14	523_46_1	915_5_1	122_46_29	125_2_23
217_3_1	768_46_45	769_124_17	318_2_43	210_5_8	228_015_12	767_46_34	219_03_16	133_2_76	132_3_1	16_46_1	130_2_1	137_46_1	499_3_1	134_3_1	139_2_1	41_46_25	225_3_1	266_3_1	1_3_18	1948_3_5	27_2_1	20_46_7	22_15_8	526_12_12	160_2_6	28_12_1	1947_0_32	222_46_7	289_0_23	288_0_23	540_46_2	2248_3_4	4_46_41	2152_0_6	280_46_18	812_2_1	163_3_1	348_35_1	349_2_1	287_35_2	182_3_1	1091_46_3	3_0_1	1154_46_33	676_46_15	523_46_1	651_46_1	122_46_30	125_2_18
217_3_1	768_46_43	769_124_20	318_2_46	210_5_7	228_015_9	767_46_36	219_03_10	133_2_74	132_3_1	16_46_1	130_2_1	137_46_1	499_3_1	134_3_1	139_2_1	41_46_23	225_3_1	1_3_15	1948_3_7	27_2_1	20_46_9	22_15_6	526_12_11	160_2_4	28_12_1	1947_0_32	222_46_8	289_0_24	288_0_22	2248_3_4	4_46_41	2152_0_5	280_46_17	812_2_1	163_3_1	348_35_1	349_2_1	287_35_2	182_3_1	1091_46_2	3_0_1	1154_46_29	676_46_17	523_46_1	651_46_1	122_46_33	125_2_12	264_3_17	128_0_182
217_3_1	768_46_44	769_124_21	318_2_48	210_5_5	228_015_7	767_46_31	219_03_7	133_2_66	132_3_1	16_46_1	130_2_1	137_46_1	499_3_1	134_3_1	139_2_1	41_46_15	225_3_1	1_3_10	1948_3_8	27_2_1	20_46_13	22_15_4	526_12_11	160_2_1	28_12_1	1947_0_24	222_46_5	289_0_26	288_0_14	2248_3_3	4_46_43	2152_0_4	280_46_18	812_2_1	163_3_1	348_35_1	349_2_1	287_35_2	182_3_1	1091_46_2	3_0_1	1154_46_31	676_46_18	523_46_1	651_46_1	122_46_26	125_2_9	264_3_22	128_0_146
217_3_1	768_46_41	769_124_20	318_2_57	210_5_3	228_015_4	767_46_20	219_03_10	133_2_67	132_3_1	130_2_1	137_46_2	499_3_1	134_3_1	139_2_1	41_46_11	225_3_1	1_3_7	1948_3_2	27_2_1	20_46_13	22_15_3	526_12_9	28_12_1	1947_0_19	222_46_6	289_0_30	288_0_8	2248_3_5	4_46_46	2152_0_3	280_46_26	812_2_1	287_35_1	348_35_1	349_2_1	1463_0_15	182_3_1	3_0_1	1154_46_28	676_46_18	523_46_1	651_46_1	122_46_24	125_2_9	264_3_22	128_0_143	129_5_4	409_0_95	69_0_1
217_3_1	768_46_44	769_124_15	318_2_60	210_5_2	228_015_2	767_46_19	219_03_19	133_2_57	132_3_1	130_2_1	137_46_2	499_3_1	134_3_1	139_2_1	41_46_12	225_3_1	1_3_9	1948_3_2	27_2_1	20_46_20	22_15_1	526_12_5	28_12_1	1947_0_22	222_46_8	289_0_28	288_0_7	2248_3_8	4_46_46	2152_0_6	280_46_33	812_2_1	287_35_1	348_35_1	349_2_1	1463_0_10	182_3_1	3_0_1	1154_46_26	676_46_24	523_46_1	651_46_1	122_46_30	125_2_7	264_3_12	128_0_128	129_5_3	409_0_109	69_0_1
217_3_1	768_46_47	769_124_11	318_2_58	210_5_1	767_46_14	219_03_18	133_2_46	132_3_1	130_2_1	137_46_2	499_3_1	134_3_1	139_2_1	41_46_11	225_3_1	1_3_10	27_2_1	20_46_18	22_15_1	526_12_4	28_12_1	1947_0_19	222_46_7	289_0_28	288_0_1	2248_3_7	4_46_39	2152_0_8	280_46_37	812_2_1	287_35_1	348_35_1	349_2_1	1463_0_6	182_3_1	3_0_1	1154_46_23	676_46_27	523_46_1	651_46_1	122_46_30	125_2_1	264_3_12	128_0_120	129_5_2	409_0_123	69_0_1	1069_15_18	1555_0_1
217_3_1	768_46_39	769_124_8	81_46_1	210_5_1	767_46_11	219_03_23	133_2_24	132_3_1	130_2_1	137_46_2	499_3_1	134_3_1	139_2_1	41_46_11	225_3_1	1_3_12	27_2_1	20_46_20	22_15_1	526_12_2	28_12_1	1947_0_31	222_46_6	289_0_29	288_0_1	2248_3_4	4_46_40	2152_0_9	280_46_39	812_2_1	287_35_1	348_35_1	349_2_1	935_3_71	182_3_1	3_0_1	1154_46_27	676_46_25	523_46_1	651_46_1	122_46_32	125_2_1	264_3_14	128_0_114	129_5_3	409_0_139	69_0_1	1069_15_15	1555_0_1
217_3_1	768_46_40	769_124_4	81_46_1	767_46_10	219_03_27	133_2_14	130_2_1	137_46_3	499_3_1	134_3_1	139_2_1	41_46_11	225_3_1	1_3_13	27_2_1	20_46_17	22_15_1	23_0_1	28_12_1	1947_0_40	222_46_7	289_0_28	288_0_1	2248_3_9	4_46_38	2152_0_10	280_46_36	812_2_1	287_35_1	348_35_1	349_2_1	935_3_63	182_3_1	3_0_1	1154_46_23	676_46_23	523_46_1	651_46_1	122_46_33	266_3_1	264_3_16	128_0_97	129_5_6	409_0_157	69_0_1	1069_15_14	1555_0_1	58_2_1	55_2_1
217_3_1	768_46_36	81_46_1	767_46_7	219_03_24	133_2_6	130_2_1	137_46_4	499_3_1	134_3_1	139_2_1	41_46_10	225_3_1	1_3_13	27_2_1	20_46_17	22_15_1	23_0_1	28_12_1	1947_0_44	222_46_6	289_0_29	288_0_1	2248_3_9	4_46_40	2152_0_9	280_46_31	812_2_1	287_35_1	348_35_1	349_2_1	935_3_56	182_3_1	3_0_1	1154_46_24	676_46_28	523_46_1	122_46_32	266_3_1	264_3_31	128_0_91	129_5_7	409_0_166	69_0_1	1069_15_12	1555_0_1	58_2_1	55_2_1	54_46_10	56_5_66
217_3_1	768_46_32	81_46_1	767_46_7	219_03_21	133_2_3	130_2_1	137_46_5	499_3_1	134_3_1	139_2_1	41_46_12	225_3_1	1_3_18	27_2_1	20_46_15	22_15_1	23_0_1	28_12_1	1947_0_56	222_46_7	289_0_27	288_0_1	2248_3_10	4_46_45	2152_0_9	280_46_33	812_2_1	287_35_1	348_35_1	349_2_1	935_3_42	182_3_1	3_0_1	1154_46_28	676_46_25	523_46_1	122_46_31	266_3_1	264_3_32	128_0_83	129_5_6	409_0_161	69_0_1	1069_15_10	1555_0_1	58_2_1	55_2_1	54_46_11	56_5_64
217_3_1	768_46_36	81_46_1	767_46_4	219_03_26	133_2_4	130_2_1	137_46_7	499_3_1	134_3_1	139_2_1	41_46_7	225_3_1	1_3_22	27_2_1	20_46_14	22_15_1	23_0_1	28_12_1	1947_0_64	222_46_7	289_0_27	288_0_1	2248_3_10	4_46_46	2152_0_7	280_46_37	812_2_1	287_35_1	348_35_1	349_2_1	935_3_45	182_3_1	3_0_1	1154_46_31	676_46_17	523_46_1	122_46_28	266_3_1	264_3_32	128_0_69	129_5_6	409_0_169	69_0_1	1069_15_5	1555_0_1	58_2_1	55_2_1	54_46_13	56_5_66
217_3_1	768_46_30	81_46_1	767_46_3	219_03_31	133_2_4	130_2_1	137_46_5	499_3_1	134_3_1	139_2_1	41_46_5	225_3_1	1_3_23	27_2_1	20_46_18	22_15_1	23_0_1	28_12_1	1947_0_69	222_46_4	289_0_18	288_0_1	2248_3_6	4_46_47	2152_0_6	280_46_42	812_2_1	287_35_1	348_35_1	349_2_1	935_3_48	182_3_1	3_0_1	1154_46_25	676_46_18	523_46_1	122_46_30	266_3_1	264_3_26	128_0_61	129_5_4	409_0_158	69_0_1	1069_15_2	1555_0_1	58_2_1	55_2_1	54_46_12	56_5_58
217_3_1	768_46_29	81_46_1	767_46_5	219_03_26	133_2_5	130_2_1	137_46_3	499_3_1	134_3_1	139_2_1	41_46_4	225_3_1	1_3_17	27_2_1	20_46_21	22_15_1	23_0_1	28_12_1	1947_0_84	222_46_10	289_0_15	288_0_1	2248_3_8	4_46_43	2152_0_4	280_46_42	812_2_1	287_35_1	348_35_1	349_2_1	935_3_60	182_3_1	3_0_1	1154_46_27	676_46_19	523_46_1	122_46_34	266_3_1	264_3_17	128_0_58	129_5_4	409_0_135	69_0_1	1069_15_3	1555_0_1	58_2_1	55_2_1	54_46_16	56_5_51
217_3_1	768_46_28	81_46_1	767_46_8	219_03_25	133_2_5	130_2_1	137_46_2	499_3_1	134_3_1	139_2_1	41_46_6	225_3_1	1_3_15	27_2_1	20_46_17	22_15_1	23_0_1	28_12_1	1947_0_114	222_46_15	289_0_10	288_0_1	2248_3_11	4_46_46	2152_0_1	280_46_35	812_2_1	287_35_1	348_35_1	349_2_1	935_3_64	182_3_1	3_0_1	1154_46_23	676_46_18	523_46_1	122_46_32	266_3_1	264_3_14	128_0_52	129_5_5	409_0_129	69_0_1	1069_15_3	1555_0_1	58_2_1	55_2_1	54_46_18	56_5_47
217_3_1	768_46_30	81_46_1	767_46_11	219_03_21	133_2_5	130_2_1	137_46_3	499_3_1	134_3_1	139_2_1	41_46_3	225_3_1	1_3_12	27_2_1	20_46_16	22_15_1	28_12_1	1947_0_133	222_46_19	289_0_8	288_0_1	2248_3_21	4_46_48	280_46_34	812_2_1	287_35_1	348_35_1	349_2_1	935_3_49	3_0_1	1154_46_24	676_46_20	523_46_1	122_46_34	266_3_1	264_3_10	128_0_47	129_5_6	409_0_120	69_0_1	1069_15_3	1555_0_1	58_2_1	55_2_1	54_46_25	56_5_37	51_5_137	53_46_79	52_3_63
217_3_1	768_46_32	81_46_1	767_46_16	219_03_25	133_2_4	130_2_1	137_46_5	499_3_1	134_3_1	139_2_1	41_46_3	225_3_1	1_3_6	27_2_1	20_46_20	22_15_1	28_12_1	1947_0_153	222_46_25	289_0_5	288_0_1	2248_3_33	4_46_42	280_46_32	812_2_1	287_35_1	348_35_1	349_2_1	935_3_35	3_0_1	1154_46_24	676_46_23	523_46_1	122_46_37	266_3_1	264_3_10	128_0_39	129_5_6	409_0_114	69_0_1	1069_15_3	1555_0_1	58_2_1	55_2_1	54_46_27	56_5_28	51_5_126	53_46_85	52_3_55
217_3_1	768_46_40	81_46_1	767_46_14	219_03_27	133_2_3	130_2_1	137_46_6	499_3_1	134_3_1	139_2_1	41_46_2	225_3_1	1447_3_17	27_2_1	20_46_18	22_15_1	28_12_1	1947_0_179	222_46_26	289_0_5	288_0_1	2248_3_56	4_46_41	280_46_34	812_2_1	287_35_1	348_35_1	349_2_1	935_3_27	3_0_1	1154_46_22	676_46_28	122_46_38	266_3_1	264_3_11	128_0_39	129_5_6	409_0_107	69_0_1	1069_15_1	1555_0_1	58_2_1	55_2_1	54_46_20	56_5_20	51_5_118	53_46_89	52_3_46	414_3_67
217_3_1	768_46_46	81_46_1	767_46_8	219_03_28	133_2_2	130_2_1	137_46_9	499_3_1	134_3_1	139_2_1	41_46_2	225_3_1	1447_3_11	27_2_1	20_46_21	22_15_1	28_12_1	1947_0_174	222_46_30	289_0_5	288_0_1	2248_3_55	4_46_43	280_46_30	812_2_1	287_35_1	348_35_1	349_2_1	935_3_21	3_0_1	1154_46_23	676_46_32	122_46_35	266_3_1	264_3_7	128_0_37	129_5_6	409_0_95	69_0_1	1069_15_1	1555_0_1	58_2_1	55_2_1	54_46_20	56_5_19	51_5_115	53_46_85	52_3_43	414_3_61
217_3_1	768_46_48	81_46_1	767_46_5	219_03_29	133_2_1	130_2_1	137_46_12	499_3_1	134_3_1	139_2_1	41_46_3	225_3_1	1447_3_7	27_2_1	20_46_20	22_15_1	28_12_1	1947_0_177	222_46_30	289_0_6	288_0_1	2248_3_41	4_46_47	280_46_22	812_2_1	287_35_1	348_35_1	349_2_1	935_3_21	3_0_1	1154_46_17	676_46_30	122_46_34	266_3_1	264_3_4	128_0_33	129_5_5	409_0_79	69_0_1	1069_15_1	1555_0_1	58_2_1	55_2_1	54_46_22	56_5_19	51_5_110	53_46_74	52_3_52	414_3_55
217_3_1	768_46_56	767_46_8	219_03_25	133_2_1	130_2_1	137_46_13	499_3_1	134_3_1	139_2_1	225_3_1	1447_3_6	27_2_1	20_46_26	22_15_1	28_12_1	1947_0_179	94_12_2	289_0_6	288_0_1	2248_3_32	4_46_46	280_46_18	812_2_1	287_35_1	348_35_1	349_2_1	935_3_18	3_0_1	1154_46_15	676_46_30	122_46_34	266_3_1	264_3_4	128_0_33	129_5_6	409_0_65	1555_0_1	58_2_1	55_2_1	54_46_25	56_5_17	51_5_102	53_46_71	52_3_66	414_3_44	63_46_27	532_3_324	413_0_1	297_5_2
217_3_1	768_46_72	767_46_7	219_03_23	133_2_1	130_2_1	137_46_16	499_3_1	134_3_1	139_2_1	225_3_1	1447_3_8	27_2_1	20_46_25	22_15_1	28_12_1	1947_0_158	94_12_3	289_0_6	288_0_1	2248_3_19	4_46_48	280_46_17	812_2_1	287_35_1	348_35_1	349_2_1	935_3_19	3_0_1	1154_46_14	676_46_35	122_46_34	266_3_1	264_3_4	128_0_26	129_5_6	409_0_50	1555_0_1	58_2_1	55_2_1	54_46_27	56_5_12	51_5_105	53_46_66	52_3_63	414_3_36	63_46_42	532_3_299	413_0_1	297_5_3
217_3_1	768_46_71	767_46_6	219_03_22	133_2_1	130_2_1	137_46_17	499_3_1	134_3_1	139_2_1	225_3_1	1447_3_9	27_2_1	20_46_34	22_15_1	28_12_1	1947_0_143	94_12_2	289_0_6	288_0_1	2248_3_28	4_46_48	280_46_13	812_2_1	287_35_1	348_35_1	349_2_1	935_3_14	3_0_1	1154_46_12	676_46_38	122_46_34	266_3_1	264_3_4	128_0_23	129_5_4	409_0_36	1555_0_1	58_2_1	55_2_1	54_46_24	56_5_8	51_5_92	53_46_62	52_3_52	414_3_24	63_46_47	532_3_239	413_0_1	297_5_4
217_3_1	768_46_79	767_46_4	219_03_24	133_2_1	130_2_1	137_46_17	499_3_1	134_3_1	139_2_1	225_3_1	1447_3_12	27_2_1	20_46_44	22_15_1	28_12_1	1947_0_146	94_12_3	289_0_4	288_0_1	2248_3_28	4_46_40	280_46_12	812_2_1	287_35_1	348_35_1	349_2_1	935_3_11	1154_46_19	676_46_46	122_46_34	266_3_1	264_3_5	128_0_22	129_5_4	409_0_38	1555_0_1	58_2_1	55_2_1	54_46_23	56_5_12	51_5_90	53_46_57	52_3_46	414_3_22	63_46_52	532_3_237	413_0_1	297_5_5	294_5_17
217_3_1	768_46_78	767_46_2	219_03_17	133_2_1	130_2_1	137_46_11	499_3_1	134_3_1	139_2_1	225_3_1	1447_3_15	27_2_1	20_46_46	28_12_1	1947_0_130	94_12_2	289_0_5	288_0_1	2248_3_28	4_46_34	280_46_13	812_2_1	287_35_1	348_35_1	349_2_1	935_3_15	1154_46_28	676_46_52	122_46_31	266_3_1	264_3_7	128_0_19	129_5_4	409_0_35	1555_0_1	58_2_1	55_2_1	54_46_20	56_5_11	51_5_94	53_46_55	52_3_52	414_3_25	63_46_46	532_3_271	413_0_1	297_5_10	294_5_12	1413_3_13
217_3_1	768_46_67	767_46_2	219_03_16	133_2_1	130_2_1	137_46_8	499_3_1	134_3_1	139_2_1	225_3_1	1447_3_19	27_2_1	20_46_52	28_12_1	1947_0_114	94_12_4	289_0_5	288_0_1	2248_3_24	4_46_37	280_46_12	812_2_1	287_35_1	348_35_1	349_2_1	935_3_11	1154_46_33	676_46_57	122_46_31	266_3_1	264_3_6	128_0_20	129_5_4	409_0_30	1555_0_1	58_2_1	55_2_1	54_46_19	56_5_12	51_5_89	53_46_66	52_3_55	414_3_21	63_46_47	532_3_297	413_0_1	297_5_11	294_5_12	1413_3_11
217_3_1	768_46_64	767_46_1	219_03_23	130_2_1	137_46_7	499_3_1	134_3_1	139_2_1	225_3_1	1447_3_21	27_2_1	20_46_57	28_12_1	1947_0_111	94_12_5	289_0_5	288_0_1	2248_3_19	4_46_40	280_46_12	287_35_1	348_35_1	349_2_1	935_3_8	1154_46_36	676_46_61	122_46_26	266_3_1	264_3_3	128_0_19	129_5_3	409_0_33	1555_0_1	58_2_1	55_2_1	54_46_18	56_5_13	51_5_94	53_46_64	52_3_62	414_3_16	63_46_40	532_3_311	413_0_1	297_5_12	294_5_9	1413_3_15	292_2_38	419_2_2
217_3_1	768_46_66	219_03_23	130_2_1	137_46_7	499_3_1	134_3_1	139_2_1	225_3_1	1447_3_16	27_2_1	20_46_59	28_12_1	1947_0_113	94_12_6	289_0_8	288_0_1	2248_3_13	4_46_41	280_46_16	287_35_1	348_35_1	349_2_1	935_3_9	1154_46_39	676_46_64	122_46_27	266_3_1	264_3_2	128_0_14	129_5_3	409_0_36	1555_0_1	58_2_1	55_2_1	54_46_14	56_5_18	51_5_91	53_46_66	52_3_73	414_3_13	63_46_37	532_3_326	413_0_1	297_5_14	294_5_7	1413_3_16	292_2_36	419_2_2	291_2_1
217_3_1	768_46_78	219_03_34	130_2_1	137_46_4	499_3_1	134_3_1	139_2_1	225_3_1	1447_3_21	27_2_1	20_46_57	28_12_1	1947_0_111	94_12_7	289_0_9	288_0_1	2248_3_15	4_46_43	280_46_13	287_35_1	348_35_1	349_2_1	935_3_8	1154_46_37	676_46_65	122_46_22	266_3_1	264_3_2	128_0_12	129_5_3	409_0_32	1555_0_1	58_2_1	54_46_16	56_5_18	51_5_93	53_46_70	52_3_74	414_3_13	63_46_31	532_3_326	413_0_1	297_5_12	294_5_9	1413_3_15	292_2_34	419_2_2	291_2_1	201_3_1
217_3_1	768_46_82	219_03_42	130_2_1	137_46_3	499_3_1	134_3_1	139_2_1	225_3_1	1447_3_21	27_2_1	20_46_55	28_12_1	1947_0_124	94_12_9	289_0_12	288_0_1	2248_3_19	4_46_42	280_46_14	287_35_1	348_35_1	349_2_1	935_3_11	1154_46_38	676_46_63	122_46_25	266_3_1	264_3_2	128_0_11	129_5_2	409_0_28	1555_0_1	58_2_1	54_46_14	56_5_17	51_5_90	53_46_77	52_3_72	414_3_24	63_46_30	532_3_323	413_0_1	297_5_9	294_5_7	1413_3_14	292_2_31	419_2_2	291_2_1	201_3_1
217_3_1	768_46_83	219_03_50	130_2_1	137_46_1	499_3_1	134_3_1	139_2_1	225_3_1	1447_3_12	27_2_1	20_46_55	28_12_1	1947_0_135	94_12_10	289_0_12	288_0_1	2248_3_21	4_46_38	280_46_16	287_35_1	348_35_1	349_2_1	935_3_28	1154_46_41	676_46_64	122_46_23	266_3_1	264_3_5	128_0_16	129_5_2	409_0_20	1555_0_1	58_2_1	54_46_15	56_5_16	51_5_78	53_46_74	52_3_85	414_3_34	63_46_26	532_3_319	413_0_1	297_5_7	294_5_5	1413_3_24	292_2_30	291_2_1	201_3_1	318_2_5
217_3_1	768_46_76	219_03_49	130_2_1	137_46_1	499_3_1	134_3_1	139_2_1	225_3_1	1447_3_8	27_2_1	20_46_57	28_12_1	1947_0_149	94_12_10	289_0_10	288_0_1	2248_3_18	4_46_41	280_46_16	287_35_1	348_35_1	349_2_1	935_3_38	1154_46_38	676_46_65	122_46_21	266_3_1	264_3_6	128_0_16	129_5_2	409_0_20	1555_0_1	58_2_1	54_46_13	56_5_16	51_5_61	53_46_72	52_3_95	414_3_42	63_46_24	532_3_309	413_0_1	297_5_5	294_5_5	1413_3_36	292_2_31	291_2_1	318_2_5	66_0_5
217_3_1	768_46_70	219_03_39	130_2_1	137_46_1	499_3_1	134_3_1	139_2_1	225_3_1	1447_3_5	27_2_1	20_46_45	28_12_1	1947_0_160	94_12_9	289_0_10	288_0_1	2248_3_14	4_46_45	280_46_20	287_35_1	348_35_1	349_2_1	935_3_38	1154_46_32	676_46_65	122_46_18	266_3_1	264_3_6	128_0_19	409_0_18	1555_0_1	58_2_1	54_46_17	56_5_16	51_5_46	53_46_68	52_3_95	414_3_37	63_46_24	532_3_318	413_0_1	297_5_2	294_5_3	1413_3_43	292_2_30	291_2_1	318_2_6	66_0_4	1324_46_45
217_3_1	768_46_68	219_03_40	130_2_1	137_46_1	499_3_1	134_3_1	139_2_1	225_3_1	1447_3_2	27_2_1	20_46_48	28_12_1	1947_0_165	94_12_16	289_0_6	288_0_1	2248_3_10	4_46_40	280_46_22	287_35_1	348_35_1	349_2_1	935_3_27	1154_46_34	676_46_57	122_46_15	266_3_1	264_3_3	128_0_15	409_0_15	1555_0_1	58_2_1	54_46_15	56_5_15	51_5_35	53_46_64	52_3_93	414_3_35	63_46_25	532_3_350	413_0_1	294_5_3	1413_3_40	292_2_36	291_2_1	318_2_6	66_0_3	1324_46_41	1120_2_162
217_3_1	768_46_56	219_03_37	130_2_1	134_3_1	139_2_1	225_3_1	25_46_1	27_2_1	20_46_58	28_12_1	1947_0_168	94_12_17	289_0_4	288_0_1	2248_3_5	4_46_43	280_46_16	287_35_1	348_35_1	349_2_1	935_3_21	1154_46_40	676_46_68	122_46_12	266_3_1	264_3_3	128_0_17	409_0_14	1555_0_1	58_2_1	54_46_21	56_5_12	51_5_36	53_46_70	52_3_97	414_3_29	63_46_31	532_3_351	413_0_1	294_5_2	1413_3_35	292_2_36	291_2_1	318_2_8	66_0_2	1324_46_38	1120_2_172	194_3_44	197_2_1
217_3_1	768_46_62	219_03_37	130_2_1	134_3_1	139_2_1	225_3_1	25_46_1	27_2_1	20_46_62	28_12_1	1947_0_174	94_12_20	288_0_1	2248_3_4	4_46_48	280_46_18	287_35_1	348_35_1	349_2_1	935_3_14	1154_46_46	676_46_68	122_46_20	264_3_5	128_0_18	409_0_15	1555_0_1	58_2_1	54_46_21	56_5_10	51_5_40	53_46_73	52_3_95	414_3_22	63_46_26	532_3_334	413_0_1	1413_3_38	292_2_31	291_2_1	318_2_13	1324_46_42	1120_2_155	194_3_45	197_2_1	144_3_176	192_0_1	270_46_33	114_2_1
217_3_1	768_46_59	219_03_30	130_2_1	134_3_1	139_2_1	225_3_1	25_46_1	27_2_1	20_46_71	28_12_1	1947_0_175	94_12_17	288_0_1	2248_3_4	4_46_45	280_46_16	287_35_1	348_35_1	349_2_1	935_3_12	1154_46_51	676_46_73	122_46_23	264_3_5	128_0_18	409_0_13	1555_0_1	58_2_1	54_46_16	56_5_6	51_5_39	53_46_85	52_3_101	414_3_9	63_46_31	532_3_307	413_0_1	1413_3_48	292_2_29	291_2_1	318_2_10	1324_46_44	1120_2_152	194_3_51	197_2_1	144_3_158	192_0_1	270_46_28	114_2_1
217_3_1	768_46_57	219_03_22	130_2_1	134_3_1	139_2_1	225_3_1	25_46_1	27_2_1	20_46_74	28_12_1	1947_0_196	94_12_23	288_0_1	2248_3_2	4_46_49	280_46_17	287_35_1	348_35_1	349_2_1	935_3_13	1154_46_51	676_46_75	122_46_25	264_3_8	128_0_20	409_0_15	1555_0_1	58_2_1	54_46_17	56_5_5	51_5_46	53_46_95	52_3_93	414_3_1	63_46_40	532_3_266	413_0_1	1413_3_44	292_2_22	291_2_1	318_2_9	1324_46_41	1120_2_140	194_3_57	197_2_1	144_3_152	192_0_1	270_46_25	114_2_1
217_3_1	768_46_53	219_03_30	130_2_1	139_2_1	225_3_1	25_46_1	27_2_1	20_46_76	28_12_1	1947_0_211	94_12_22	288_0_1	4_46_53	280_46_18	287_35_1	348_35_1	349_2_1	935_3_16	1154_46_55	676_46_81	122_46_30	264_3_10	128_0_14	409_0_18	1555_0_1	58_2_1	54_46_21	56_5_2	51_5_51	53_46_107	52_3_80	63_46_43	532_3_270	413_0_1	1413_3_37	292_2_24	291_2_1	318_2_7	1324_46_39	1120_2_126	194_3_47	197_2_1	144_3_159	192_0_1	270_46_18	114_2_1	89_3_135	83_46_1	81_46_1
217_3_1	768_46_53	219_03_41	130_2_1	139_2_1	225_3_1	25_46_1	27_2_1	20_46_70	28_12_1	1947_0_216	94_12_17	288_0_1	4_46_51	280_46_23	287_35_1	348_35_1	349_2_1	935_3_19	1154_46_54	676_46_78	122_46_34	264_3_8	128_0_10	409_0_16	1555_0_1	58_2_1	54_46_22	56_5_1	51_5_58	53_46_105	52_3_90	63_46_44	532_3_294	413_0_1	1413_3_23	292_2_21	291_2_1	318_2_6	1324_46_32	1120_2_104	194_3_45	197_2_1	144_3_154	192_0_1	270_46_16	114_2_1	89_3_152	83_46_1	81_46_1
217_3_1	768_46_54	219_03_59	130_2_1	139_2_1	225_3_1	25_46_1	27_2_1	20_46_73	28_12_1	1947_0_209	94_12_19	288_0_1	4_46_49	280_46_25	287_35_1	348_35_1	349_2_1	935_3_22	1154_46_53	676_46_79	122_46_35	264_3_12	128_0_9	409_0_16	1555_0_1	58_2_1	54_46_20	56_5_1	51_5_57	53_46_96	52_3_91	63_46_44	532_3_312	413_0_1	1413_3_25	292_2_21	291_2_1	318_2_3	1324_46_30	1120_2_83	194_3_36	197_2_1	144_3_142	192_0_1	270_46_15	114_2_1	89_3_163	83_46_1	81_46_1
217_3_1	768_46_57	219_03_81	130_2_1	139_2_1	225_3_1	25_46_1	27_2_1	20_46_65	28_12_1	1947_0_208	94_12_15	288_0_1	4_46_49	280_46_25	287_35_1	348_35_1	349_2_1	935_3_20	1154_46_59	676_46_81	122_46_35	264_3_12	128_0_9	409_0_16	1555_0_1	58_2_1	54_46_21	56_5_1	51_5_61	53_46_98	52_3_94	63_46_48	532_3_343	413_0_1	1413_3_30	292_2_17	291_2_1	318_2_2	1324_46_26	1120_2_71	194_3_42	197_2_1	144_3_144	192_0_1	270_46_11	114_2_1	89_3_176	83_46_1	81_46_1
217_3_1	768_46_70	219_03_102	130_2_1	139_2_1	225_3_1	25_46_1	27_2_1	20_46_70	28_12_1	1947_0_189	94_12_13	288_0_1	4_46_49	280_46_23	287_35_1	348_35_1	349_2_1	935_3_15	1154_46_66	676_46_80	122_46_33	264_3_11	128_0_6	409_0_11	1555_0_1	58_2_1	54_46_17	56_5_1	51_5_65	53_46_95	52_3_80	63_46_51	532_3_367	413_0_1	1413_3_33	292_2_16	291_2_1	318_2_1	1324_46_22	1120_2_68	194_3_39	197_2_1	144_3_158	192_0_1	270_46_16	114_2_1	89_3_189	83_46_1	81_46_1
217_3_1	768_46_79	219_03_99	130_2_1	139_2_1	225_3_1	25_46_1	27_2_1	20_46_74	28_12_1	1947_0_185	94_12_11	288_0_1	4_46_41	280_46_20	287_35_1	348_35_1	349_2_1	935_3_18	1154_46_70	676_46_74	122_46_33	264_3_14	128_0_3	409_0_10	1555_0_1	58_2_1	54_46_16	56_5_1	51_5_65	53_46_100	52_3_80	63_46_48	532_3_361	413_0_1	1413_3_40	292_2_14	318_2_2	1324_46_21	1120_2_68	194_3_44	197_2_1	144_3_144	192_0_1	270_46_16	114_2_1	89_3_235	83_46_1	81_46_1	118_0_1
217_3_1	768_46_88	219_03_93	130_2_1	139_2_1	225_3_1	25_46_1	27_2_1	20_46_72	28_12_1	1947_0_177	94_12_8	288_0_1	4_46_37	280_46_19	287_35_1	348_35_1	349_2_1	935_3_16	1154_46_70	676_46_67	122_46_30	264_3_20	128_0_3	409_0_11	1555_0_1	58_2_1	54_46_18	56_5_1	51_5_69	53_46_103	52_3_102	63_46_51	532_3_343	413_0_1	1413_3_45	292_2_10	318_2_2	1324_46_22	1120_2_79	194_3_51	197_2_1	144_3_129	192_0_1	270_46_14	114_2_1	89_3_261	83_46_1	81_46_1	118_0_1
217_3_1	768_46_95	219_03_81	130_2_1	139_2_1	225_3_1	25_46_1	27_2_1	20_46_71	28_12_1	1947_0_171	94_12_2	288_0_1	4_46_31	280_46_15	287_35_1	348_35_1	349_2_1	935_3_16	1154_46_66	676_46_73	122_46_29	264_3_26	128_0_1	409_0_10	1555_0_1	58_2_1	54_46_25	56_5_1	51_5_63	53_46_102	52_3_108	63_46_49	532_3_342	413_0_1	1413_3_55	292_2_9	318_2_2	1324_46_26	1120_2_84	194_3_61	197_2_1	144_3_166	192_0_1	270_46_10	114_2_1	89_3_262	83_46_1	81_46_1	118_0_1
217_3_1	768_46_100	219_03_61	130_2_1	139_2_1	27_2_1	20_46_58	28_12_1	1947_0_166	94_12_2	288_0_1	4_46_33	280_46_12	348_35_1	349_2_1	287_35_1	1154_46_62	676_46_81	122_46_34	264_3_20	128_0_1	409_0_7	1555_0_1	58_2_1	54_46_30	56_5_1	51_5_59	53_46_106	52_3_94	63_46_50	532_3_343	413_0_1	1413_3_55	292_2_8	318_2_2	1324_46_26	1120_2_86	194_3_59	197_2_1	144_3_152	192_0_1	270_46_9	114_2_1	89_3_220	83_46_1	81_46_1	118_0_1	2170_0_11	7_46_1	523_46_1
217_3_1	768_46_108	219_03_54	130_2_1	139_2_1	27_2_1	20_46_56	28_12_1	1947_0_155	94_12_1	288_0_1	4_46_37	280_46_7	348_35_1	349_2_1	287_35_1	1154_46_58	676_46_80	122_46_40	264_3_14	128_0_1	409_0_7	1555_0_1	58_2_1	54_46_41	56_5_1	51_5_55	53_46_99	52_3_84	63_46_50	532_3_353	413_0_1	1413_3_59	292_2_9	318_2_3	1324_46_25	1120_2_95	194_3_61	197_2_1	144_3_139	192_0_1	270_46_7	114_2_1	89_3_181	83_46_1	81_46_1	118_0_1	2170_0_7	7_46_1	523_46_1
217_3_1	768_46_115	219_03_74	130_2_1	139_2_1	27_2_1	20_46_53	28_12_1	1947_0_148	222_46_89	288_0_1	4_46_40	280_46_6	348_35_1	349_2_1	287_35_1	1154_46_55	676_46_84	122_46_43	264_3_6	128_0_1	409_0_6	1555_0_1	58_2_1	54_46_42	56_5_1	51_5_54	53_46_99	52_3_75	63_46_46	532_3_325	413_0_1	1413_3_65	292_2_4	318_2_2	1324_46_26	1120_2_98	194_3_54	197_2_1	144_3_130	192_0_1	270_46_6	114_2_1	89_3_169	83_46_1	81_46_1	118_0_1	2170_0_6	7_46_1	523_46_1
217_3_1	768_46_113	219_03_65	130_2_1	139_2_1	27_2_1	20_46_61	28_12_1	1947_0_139	222_46_101	288_0_1	4_46_36	280_46_5	348_35_1	349_2_1	287_35_1	1154_46_55	676_46_84	122_46_50	264_3_6	128_0_1	409_0_10	1555_0_1	58_2_1	54_46_44	56_5_1	51_5_57	53_46_100	52_3_86	63_46_54	532_3_282	413_0_1	1413_3_60	292_2_5	318_2_2	1324_46_22	1120_2_101	194_3_45	197_2_1	144_3_132	192_0_1	270_46_6	114_2_1	89_3_158	83_46_1	81_46_1	118_0_1	2170_0_6	7_46_1	523_46_1
217_3_1	768_46_111	219_03_64	130_2_1	139_2_1	27_2_1	20_46_60	28_12_1	1947_0_126	222_46_105	288_0_1	4_46_39	280_46_6	348_35_1	349_2_1	287_35_1	1154_46_57	676_46_86	122_46_43	264_3_7	128_0_1	409_0_9	1555_0_1	58_2_1	54_46_47	56_5_1	51_5_66	53_46_103	52_3_122	63_46_52	532_3_276	413_0_1	1413_3_53	292_2_4	318_2_1	1324_46_24	1120_2_97	194_3_43	197_2_1	144_3_117	192_0_1	270_46_6	114_2_1	89_3_159	83_46_1	81_46_1	118_0_1	2170_0_7	7_46_1	523_46_1
217_3_1	768_46_105	219_03_49	130_2_1	139_2_1	27_2_1	20_46_45	28_12_1	1947_0_117	222_46_113	288_0_1	4_46_33	280_46_6	348_35_1	349_2_1	287_35_1	1154_46_55	676_46_85	122_46_44	264_3_11	128_0_1	409_0_7	1555_0_1	58_2_1	54_46_56	56_5_1	51_5_70	53_46_106	52_3_144	63_46_44	532_3_265	413_0_1	1413_3_52	292_2_2	1324_46_27	1120_2_107	194_3_56	197_2_1	192_0_1	270_46_5	114_2_1	89_3_160	83_46_1	81_46_1	118_0_1	2170_0_7	7_46_1	523_46_1	304_3_89	244_5_35
217_3_1	768_46_113	219_03_49	130_2_1	139_2_1	27_2_1	20_46_45	28_12_1	1947_0_117	222_46_113	288_0_1	4_46_29	280_46_4	348_35_1	349_2_1	287_35_1	1154_46_57	676_46_83	122_46_41	264_3_21	128_0_1	409_0_8	1555_0_1	58_2_1	54_46_65	56_5_1	51_5_91	53_46_106	52_3_153	63_46_51	532_3_316	413_0_1	1413_3_54	292_2_1	1324_46_34	1120_2_109	194_3_74	192_0_1	270_46_4	89_3_162	83_46_1	81_46_1	118_0_1	2170_0_8	7_46_1	523_46_1	304_3_100	244_5_29	1930_0_205	240_0_112
217_3_1	768_46_114	219_03_44	130_2_1	139_2_1	27_2_1	20_46_43	28_12_1	1947_0_106	222_46_124	288_0_1	4_46_30	280_46_6	348_35_1	349_2_1	287_35_1	1154_46_55	676_46_74	122_46_43	264_3_33	409_0_9	1555_0_1	58_2_1	54_46_66	56_5_1	51_5_106	53_46_101	52_3_137	63_46_46	532_3_355	413_0_1	1413_3_52	292_2_1	1324_46_30	1120_2_108	194_3_81	192_0_1	270_46_5	89_3_177	83_46_1	81_46_1	118_0_1	2170_0_10	7_46_1	523_46_1	304_3_98	244_5_21	1930_0_197	240_0_114	31_46_136
217_3_1	768_46_117	219_03_47	130_2_1	27_2_1	20_46_38	28_12_1	1947_0_115	222_46_125	288_0_1	4_46_28	280_46_3	348_35_1	349_2_1	287_35_1	1154_46_52	676_46_69	122_46_41	264_3_32	409_0_6	1555_0_1	54_46_66	56_5_1	51_5_104	53_46_102	52_3_123	63_46_40	532_3_392	413_0_1	1413_3_51	1324_46_33	1120_2_108	194_3_85	192_0_1	270_46_9	89_3_189	83_46_1	81_46_1	118_0_1	2170_0_10	7_46_1	523_46_1	304_3_95	244_5_17	1930_0_190	240_0_117	31_46_136	34_2_1	2168_46_66	515_3_139
217_3_1	768_46_117	219_03_68	130_2_1	27_2_1	20_46_40	28_12_1	1947_0_115	222_46_120	288_0_1	4_46_31	280_46_1	348_35_1	349_2_1	287_35_1	1154_46_50	676_46_69	122_46_41	264_3_31	409_0_4	1555_0_1	54_46_59	56_5_1	51_5_107	53_46_106	52_3_97	63_46_35	532_3_412	413_0_1	1413_3_51	1324_46_39	1120_2_114	194_3_98	192_0_1	270_46_10	89_3_192	83_46_1	81_46_1	118_0_1	2170_0_10	7_46_1	523_46_1	304_3_98	244_5_13	1930_0_171	240_0_126	31_46_145	34_2_1	2168_46_64	515_3_127
217_3_1	768_46_110	219_03_85	130_2_1	27_2_1	20_46_50	28_12_1	1947_0_109	222_46_127	288_0_1	4_46_29	8_15_63	348_35_1	349_2_1	287_35_1	1154_46_53	676_46_71	122_46_46	264_3_28	409_0_4	1555_0_1	54_46_54	56_5_1	51_5_111	53_46_109	52_3_69	63_46_41	532_3_374	413_0_1	1413_3_66	1324_46_46	1120_2_120	194_3_94	192_0_1	270_46_10	89_3_150	83_46_1	81_46_1	118_0_1	2170_0_7	7_46_1	523_46_1	304_3_87	244_5_10	1930_0_157	240_0_133	31_46_148	34_2_1	2168_46_67	515_3_138
217_3_1	768_46_119	219_03_106	130_2_1	27_2_1	20_46_57	28_12_1	1947_0_107	222_46_129	288_0_1	4_46_28	8_15_64	348_35_1	349_2_1	287_35_1	1154_46_54	676_46_64	122_46_48	264_3_31	409_0_2	1555_0_1	54_46_49	56_5_1	51_5_108	53_46_113	52_3_59	63_46_40	532_3_384	413_0_1	1413_3_71	1324_46_50	1120_2_120	194_3_110	192_0_1	270_46_11	89_3_135	83_46_1	81_46_1	118_0_1	2170_0_7	7_46_1	523_46_1	304_3_86	244_5_7	1930_0_146	240_0_133	31_46_153	34_2_1	2168_46_70	515_3_142
217_3_1	768_46_104	219_03_92	130_2_1	27_2_1	20_46_58	28_12_1	1947_0_103	222_46_132	288_0_1	4_46_31	8_15_62	348_35_1	349_2_1	287_35_1	1154_46_57	676_46_69	122_46_51	264_3_37	409_0_1	1555_0_1	54_46_47	56_5_1	51_5_106	53_46_116	52_3_64	63_46_44	532_3_399	413_0_1	1413_3_64	1324_46_44	1120_2_123	194_3_102	192_0_1	270_46_8	89_3_154	83_46_1	81_46_1	118_0_1	2170_0_6	7_46_1	523_46_1	304_3_93	244_5_5	1930_0_132	240_0_144	31_46_145	34_2_1	2168_46_69	515_3_161
217_3_1	768_46_106	219_03_83	130_2_1	27_2_1	20_46_62	28_12_1	1947_0_111	222_46_134	288_0_1	4_46_33	8_15_70	348_35_1	349_2_1	287_35_1	1154_46_58	676_46_69	122_46_49	264_3_43	409_0_1	1555_0_1	54_46_44	56_5_1	51_5_97	53_46_122	52_3_68	63_46_46	532_3_396	413_0_1	1413_3_64	1324_46_45	1120_2_129	194_3_84	192_0_1	270_46_5	89_3_150	83_46_1	81_46_1	118_0_1	2170_0_4	7_46_1	523_46_1	304_3_92	244_5_3	1930_0_124	240_0_142	31_46_141	34_2_1	2168_46_75	515_3_167
217_3_1	768_46_113	219_03_74	130_2_1	20_46_58	28_12_1	1947_0_113	222_46_152	288_0_1	4_46_37	8_15_71	348_35_1	287_35_1	1154_46_60	676_46_67	122_46_46	264_3_44	1555_0_1	54_46_33	56_5_1	51_5_84	53_46_130	52_3_57	63_46_49	532_3_402	413_0_1	1413_3_48	1324_46_39	1120_2_128	194_3_89	192_0_1	270_46_4	89_3_141	83_46_1	81_46_1	118_0_1	2170_0_1	725_0_71	7_46_1	523_46_1	304_3_96	244_5_3	1930_0_115	240_0_161	31_46_130	34_2_1	2168_46_66	515_3_161	514_46_1	459_46_7
217_3_1	768_46_113	219_03_89	130_2_1	20_46_56	28_12_1	1947_0_110	222_46_165	288_0_1	4_46_35	8_15_66	348_35_1	287_35_1	1154_46_56	676_46_57	122_46_50	264_3_39	1555_0_1	54_46_32	56_5_1	51_5_66	53_46_144	52_3_55	63_46_48	532_3_390	413_0_1	1413_3_39	1324_46_37	1120_2_112	194_3_99	192_0_1	270_46_4	89_3_127	83_46_1	81_46_1	118_0_1	2170_0_1	725_0_73	7_46_1	523_46_1	304_3_100	244_5_1	1930_0_119	240_0_176	31_46_118	34_2_1	2168_46_64	515_3_161	514_46_1	459_46_12
217_3_1	768_46_111	219_03_98	130_2_1	20_46_64	28_12_1	1947_0_113	222_46_174	4_46_30	8_15_69	348_35_1	287_35_1	1154_46_61	676_46_56	122_46_58	264_3_33	1555_0_1	54_46_24	56_5_1	51_5_63	53_46_160	52_3_59	63_46_42	532_3_357	413_0_1	1413_3_39	1324_46_34	1120_2_113	194_3_123	192_0_1	270_46_2	89_3_108	83_46_1	81_46_1	118_0_1	725_0_76	7_46_1	523_46_1	304_3_98	244_5_1	1930_0_135	240_0_189	31_46_95	34_2_1	2168_46_61	515_3_148	514_46_1	459_46_13	624_5_131	629_46_10
217_3_1	768_46_101	219_03_102	130_2_1	20_46_61	28_12_1	1947_0_112	222_46_192	4_46_30	8_15_63	348_35_1	287_35_1	1154_46_65	676_46_54	122_46_62	264_3_40	1555_0_1	54_46_23	56_5_1	51_5_49	53_46_143	52_3_80	63_46_43	532_3_361	413_0_1	1413_3_48	1324_46_31	1120_2_122	194_3_150	192_0_1	270_46_1	89_3_121	83_46_1	81_46_1	118_0_1	725_0_74	7_46_1	523_46_1	304_3_78	244_5_1	1930_0_149	240_0_174	31_46_95	34_2_1	2168_46_59	515_3_136	514_46_1	459_46_15	624_5_124	629_46_9
217_3_1	768_46_97	219_03_78	130_2_1	20_46_61	28_12_1	1947_0_112	222_46_192	4_46_21	8_15_53	348_35_1	287_35_1	1154_46_72	676_46_58	122_46_69	264_3_30	1555_0_1	54_46_25	56_5_1	51_5_43	53_46_138	52_3_101	63_46_45	532_3_401	413_0_1	1413_3_51	1324_46_28	1120_2_118	194_3_156	192_0_1	89_3_127	83_46_1	81_46_1	118_0_1	725_0_80	7_46_1	523_46_1	304_3_66	1930_0_157	240_0_170	31_46_99	34_2_1	2168_46_60	515_3_116	514_46_1	459_46_14	624_5_117	629_46_10	259_3_5	65_0_1
217_3_1	768_46_86	219_03_70	130_2_1	20_46_62	28_12_1	1947_0_102	222_46_208	4_46_25	8_15_47	348_35_1	287_35_1	1154_46_77	676_46_62	122_46_71	264_3_28	1555_0_1	54_46_25	56_5_1	51_5_45	53_46_140	52_3_106	63_46_46	532_3_462	413_0_1	1413_3_46	1324_46_26	1120_2_112	194_3_157	192_0_1	89_3_131	83_46_1	81_46_1	118_0_1	725_0_85	7_46_1	523_46_1	304_3_64	1930_0_161	240_0_167	31_46_101	34_2_1	2168_46_55	515_3_108	514_46_1	459_46_12	624_5_107	629_46_12	259_3_4	65_0_1
217_3_1	768_46_91	219_03_77	130_2_1	20_46_57	28_12_1	1947_0_96	222_46_190	4_46_22	8_15_42	348_35_1	287_35_1	1154_46_83	676_46_70	122_46_72	264_3_25	1555_0_1	54_46_24	56_5_1	51_5_48	53_46_142	52_3_114	63_46_41	532_3_504	413_0_1	1413_3_41	1324_46_29	1120_2_114	194_3_146	192_0_1	89_3_129	83_46_1	81_46_1	118_0_1	725_0_84	7_46_1	523_46_1	304_3_73	1930_0_162	240_0_164	31_46_106	34_2_1	2168_46_60	515_3_113	514_46_1	459_46_11	624_5_121	629_46_13	259_3_7	65_0_1
217_3_1	768_46_92	219_03_98	130_2_1	20_46_58	28_12_1	1947_0_92	222_46_186	4_46_24	8_15_35	348_35_1	287_35_1	1154_46_84	676_46_72	122_46_63	264_3_28	1555_0_1	54_46_20	56_5_1	51_5_62	53_46_133	52_3_121	63_46_45	532_3_513	413_0_1	1413_3_44	1324_46_32	1120_2_118	194_3_132	192_0_1	89_3_115	83_46_1	81_46_1	118_0_1	725_0_78	7_46_1	523_46_1	304_3_80	1930_0_164	240_0_164	31_46_117	34_2_1	2168_46_58	515_3_118	514_46_1	459_46_9	624_5_115	629_46_15	259_3_7	65_0_1
217_3_1	768_46_85	219_03_116	130_2_1	20_46_49	28_12_1	1947_0_84	222_46_190	4_46_25	8_15_31	348_35_1	287_35_1	1154_46_85	676_46_79	122_46_71	264_3_29	1555_0_1	54_46_19	56_5_1	51_5_86	53_46_131	52_3_121	63_46_49	532_3_499	413_0_1	1413_3_47	1324_46_37	1120_2_114	194_3_128	192_0_1	89_3_103	83_46_1	81_46_1	118_0_1	725_0_75	7_46_1	523_46_1	304_3_85	1930_0_168	240_0_162	31_46_123	34_2_1	2168_46_50	515_3_115	514_46_1	459_46_9	624_5_118	629_46_17	259_3_12	65_0_1
217_3_1	768_46_85	219_03_132	130_2_1	20_46_44	28_12_1	1947_0_77	222_46_187	4_46_26	8_15_34	348_35_1	287_35_1	1154_46_97	676_46_88	122_46_71	264_3_27	1555_0_1	54_46_18	56_5_1	51_5_91	53_46_134	52_3_130	63_46_46	532_3_469	413_0_1	1413_3_47	1324_46_36	1120_2_111	194_3_122	192_0_1	89_3_98	83_46_1	81_46_1	118_0_1	725_0_78	7_46_1	523_46_1	304_3_67	1930_0_153	240_0_157	31_46_132	34_2_1	2168_46_54	515_3_134	514_46_1	459_46_9	624_5_119	629_46_11	259_3_10	65_0_1
217_3_1	768_46_83	219_03_113	130_2_1	20_46_42	28_12_1	1947_0_78	222_46_191	4_46_27	8_15_33	348_35_1	287_35_1	1154_46_102	676_46_93	122_46_74	264_3_19	1555_0_1	54_46_18	56_5_1	51_5_102	53_46_135	52_3_126	63_46_58	532_3_428	413_0_1	1413_3_49	1324_46_38	1120_2_121	194_3_156	192_0_1	89_3_100	83_46_1	81_46_1	118_0_1	725_0_78	7_46_1	523_46_1	304_3_50	1930_0_133	240_0_137	31_46_130	34_2_1	2168_46_45	515_3_161	514_46_1	459_46_10	624_5_121	629_46_10	259_3_6	65_0_1
217_3_1	768_46_90	219_03_104	130_2_1	20_46_39	28_12_1	1947_0_78	222_46_198	4_46_28	8_15_38	348_35_1	287_35_1	1154_46_101	676_46_94	122_46_80	264_3_14	1555_0_1	54_46_18	56_5_1	51_5_101	53_46_137	52_3_113	63_46_58	532_3_392	413_0_1	1413_3_41	1324_46_42	1120_2_113	194_3_177	192_0_1	89_3_94	83_46_1	81_46_1	118_0_1	725_0_66	7_46_1	523_46_1	304_3_41	1930_0_120	240_0_137	31_46_121	34_2_1	2168_46_42	515_3_167	514_46_1	459_46_15	624_5_124	629_46_8	259_3_5	65_0_1
217_3_1	768_46_95	219_03_101	130_2_1	20_46_33	28_12_1	1947_0_73	222_46_201	4_46_26	8_15_40	348_35_1	287_35_1	1154_46_105	676_46_93	122_46_79	264_3_21	1555_0_1	54_46_16	56_5_1	51_5_93	53_46_149	52_3_104	63_46_65	532_3_373	413_0_1	1413_3_31	1324_46_40	1120_2_107	194_3_174	192_0_1	89_3_95	83_46_1	81_46_1	118_0_1	725_0_60	7_46_1	523_46_1	304_3_35	1930_0_118	240_0_128	31_46_110	34_2_1	2168_46_40	515_3_161	514_46_1	459_46_16	624_5_119	629_46_7	259_3_6	65_0_1
217_3_1	768_46_97	219_03_114	130_2_1	20_46_31	28_12_1	1947_0_70	222_46_202	4_46_26	8_15_38	348_35_1	287_35_1	1154_46_110	676_46_95	122_46_77	264_3_24	1555_0_1	54_46_13	56_5_1	51_5_87	53_46_145	52_3_94	63_46_76	532_3_405	413_0_1	1413_3_31	1324_46_38	1120_2_104	194_3_166	192_0_1	89_3_91	83_46_1	81_46_1	118_0_1	725_0_46	7_46_1	523_46_1	304_3_30	1930_0_98	240_0_124	31_46_105	34_2_1	2168_46_42	515_3_143	514_46_1	459_46_14	624_5_120	629_46_4	259_3_6	65_0_1
217_3_1	768_46_107	219_03_119	130_2_1	20_46_28	28_12_1	1947_0_63	222_46_190	4_46_29	8_15_36	348_35_1	287_35_1	1154_46_118	676_46_97	122_46_81	264_3_24	1555_0_1	54_46_10	56_5_1	51_5_79	53_46_149	52_3_94	63_46_82	532_3_424	413_0_1	1413_3_31	1324_46_37	1120_2_95	194_3_165	192_0_1	89_3_90	83_46_1	81_46_1	118_0_1	725_0_43	7_46_1	523_46_1	304_3_48	1930_0_89	240_0_115	31_46_99	34_2_1	2168_46_45	515_3_118	514_46_1	459_46_20	624_5_129	629_46_3	259_3_3	65_0_1
217_3_1	768_46_101	219_03_116	130_2_1	20_46_29	28_12_1	1947_0_64	222_46_199	4_46_33	8_15_35	348_35_1	287_35_1	1154_46_116	676_46_96	122_46_83	264_3_21	1555_0_1	54_46_7	56_5_1	51_5_66	53_46_156	52_3_108	532_3_433	413_0_1	1413_3_42	1324_46_36	1120_2_84	194_3_168	192_0_1	89_3_85	83_46_1	81_46_1	118_0_1	725_0_31	7_46_1	523_46_1	304_3_73	1930_0_91	240_0_104	31_46_109	34_2_1	2168_46_45	515_3_95	514_46_1	459_46_24	624_5_136	629_46_4	63_46_80	65_0_1	2196_01_5
217_3_1	768_46_110	219_03_113	130_2_1	20_46_26	28_12_1	1947_0_72	222_46_206	4_46_33	8_15_31	348_35_1	287_35_1	1154_46_110	676_46_100	122_46_77	264_3_24	1555_0_1	54_46_4	56_5_1	51_5_68	53_46_160	52_3_114	532_3_422	413_0_1	1413_3_45	1324_46_34	1120_2_83	194_3_149	192_0_1	89_3_84	83_46_1	81_46_1	118_0_1	725_0_27	7_46_1	523_46_1	304_3_85	1930_0_91	240_0_90	31_46_109	34_2_1	2168_46_45	515_3_91	514_46_1	459_46_24	624_5_144	629_46_4	63_46_78	65_0_1	2196_01_6
217_3_1	768_46_119	219_03_113	130_2_1	20_46_25	28_12_1	1947_0_71	222_46_208	4_46_32	8_15_25	348_35_1	287_35_1	1154_46_111	676_46_103	122_46_79	264_3_29	1555_0_1	54_46_3	56_5_1	51_5_63	53_46_145	52_3_109	532_3_434	413_0_1	1413_3_60	1324_46_31	1120_2_73	194_3_138	192_0_1	89_3_91	83_46_1	81_46_1	118_0_1	725_0_26	7_46_1	523_46_1	304_3_91	1930_0_93	240_0_80	31_46_100	34_2_1	2168_46_41	515_3_94	514_46_1	459_46_23	624_5_150	629_46_4	63_46_68	65_0_1	2196_01_7
217_3_1	768_46_117	219_03_112	130_2_1	20_46_31	28_12_1	1947_0_71	222_46_213	4_46_37	8_15_19	348_35_1	287_35_1	1154_46_118	676_46_111	122_46_80	264_3_32	1555_0_1	54_46_3	56_5_1	51_5_58	53_46_136	52_3_110	532_3_484	413_0_1	1413_3_79	1324_46_30	1120_2_74	194_3_140	192_0_1	89_3_86	83_46_1	81_46_1	118_0_1	725_0_24	7_46_1	523_46_1	304_3_79	1930_0_94	240_0_73	31_46_103	34_2_1	2168_46_42	515_3_129	514_46_1	459_46_24	624_5_150	629_46_5	63_46_59	65_0_1	2196_01_8
217_3_1	768_46_112	219_03_115	130_2_1	20_46_37	28_12_1	1947_0_71	222_46_206	4_46_37	8_15_13	348_35_1	287_35_1	1154_46_116	676_46_103	122_46_81	264_3_26	1555_0_1	54_46_4	56_5_1	51_5_53	53_46_121	52_3_108	532_3_506	413_0_1	1413_3_85	1324_46_30	1120_2_80	194_3_149	192_0_1	89_3_99	83_46_1	81_46_1	118_0_1	725_0_26	7_46_1	523_46_1	304_3_69	1930_0_88	240_0_65	31_46_108	34_2_1	2168_46_46	515_3_149	514_46_1	459_46_27	624_5_145	629_46_4	63_46_59	65_0_1	2196_01_9
217_3_1	768_46_110	219_03_117	130_2_1	20_46_40	28_12_1	1947_0_67	222_46_211	4_46_33	8_15_10	348_35_1	287_35_1	1154_46_118	676_46_103	122_46_88	264_3_24	1555_0_1	54_46_7	56_5_1	51_5_40	53_46_123	52_3_113	532_3_503	413_0_1	1413_3_79	1324_46_36	1120_2_85	194_3_151	192_0_1	89_3_125	83_46_1	81_46_1	118_0_1	725_0_28	7_46_1	523_46_1	304_3_72	1930_0_79	240_0_59	31_46_94	34_2_1	2168_46_38	515_3_164	514_46_1	459_46_27	624_5_146	629_46_6	63_46_54	65_0_1	2196_01_11
217_3_1	768_46_104	219_03_130	130_2_1	20_46_45	28_12_1	1947_0_59	222_46_213	4_46_33	8_15_9	348_35_1	287_35_1	1154_46_123	676_46_107	122_46_94	264_3_20	1555_0_1	54_46_4	56_5_1	51_5_35	53_46_117	52_3_118	532_3_457	413_0_1	1413_3_99	1324_46_36	1120_2_86	194_3_161	192_0_1	89_3_139	83_46_1	81_46_1	118_0_1	725_0_30	7_46_1	523_46_1	304_3_70	1930_0_73	240_0_56	31_46_100	34_2_1	2168_46_38	515_3_160	514_46_1	459_46_24	624_5_142	629_46_7	63_46_61	65_0_1	2196_01_11
217_3_1	768_46_95	219_03_139	130_2_1	20_46_41	28_12_1	1947_0_54	222_46_214	4_46_38	8_15_9	348_35_1	287_35_1	1154_46_130	676_46_102	122_46_89	264_3_19	1555_0_1	54_46_4	56_5_1	51_5_29	53_46_116	52_3_115	532_3_456	413_0_1	1413_3_112	1324_46_29	1120_2_94	194_3_178	192_0_1	89_3_143	83_46_1	81_46_1	118_0_1	725_0_35	7_46_1	523_46_1	304_3_75	1930_0_66	240_0_56	31_46_96	34_2_1	2168_46_37	515_3_150	514_46_1	459_46_22	624_5_147	629_46_7	63_46_59	65_0_1	2196_01_12
217_3_1	768_46_93	219_03_146	130_2_1	20_46_37	28_12_1	1947_0_45	222_46_230	4_46_37	8_15_9	348_35_1	287_35_1	1154_46_133	676_46_97	122_46_88	264_3_22	1555_0_1	54_46_4	56_5_1	51_5_25	53_46_122	52_3_108	532_3_441	413_0_1	1413_3_116	1324_46_26	1120_2_96	194_3_185	192_0_1	89_3_148	83_46_1	81_46_1	118_0_1	725_0_43	7_46_1	523_46_1	304_3_80	1930_0_68	240_0_50	31_46_97	34_2_1	2168_46_38	515_3_129	514_46_1	459_46_20	624_5_131	629_46_6	63_46_60	65_0_1	2196_01_19
217_3_1	768_46_92	219_03_141	130_2_1	20_46_36	28_12_1	1947_0_35	222_46_245	4_46_35	8_15_6	348_35_1	287_35_1	1154_46_127	676_46_102	122_46_87	264_3_32	1555_0_1	54_46_1	56_5_1	51_5_21	53_46_120	52_3_109	532_3_460	413_0_1	1413_3_121	1324_46_23	1120_2_100	194_3_165	192_0_1	89_3_157	83_46_1	81_46_1	118_0_1	725_0_43	7_46_1	523_46_1	304_3_75	1930_0_68	240_0_51	31_46_96	34_2_1	2168_46_39	515_3_142	514_46_1	459_46_19	624_5_119	629_46_4	63_46_54	65_0_1	2196_01_20
217_3_1	768_46_89	219_03_153	130_2_1	20_46_39	28_12_1	1947_0_31	222_46_249	4_46_32	8_15_6	348_35_1	287_35_1	1154_46_142	676_46_97	122_46_84	264_3_31	1555_0_1	56_5_1	51_5_18	53_46_113	52_3_118	532_3_496	413_0_1	1413_3_125	1324_46_22	1120_2_108	194_3_147	192_0_1	89_3_151	83_46_1	81_46_1	118_0_1	725_0_50	7_46_1	523_46_1	304_3_81	1930_0_65	240_0_48	31_46_88	34_2_1	2168_46_42	515_3_139	514_46_1	459_46_15	624_5_108	629_46_5	63_46_53	65_0_1	2196_01_25	178_46_1
217_3_1	768_46_95	219_03_163	130_2_1	20_46_37	28_12_1	1947_0_28	222_46_248	4_46_23	8_15_5	348_35_1	287_35_1	1154_46_141	676_46_97	122_46_83	264_3_34	1555_0_1	56_5_1	51_5_15	53_46_114	52_3_114	532_3_564	413_0_1	1413_3_116	1324_46_19	1120_2_114	194_3_119	192_0_1	89_3_141	83_46_1	81_46_1	118_0_1	725_0_58	7_46_1	523_46_1	304_3_87	1930_0_64	240_0_49	31_46_87	34_2_1	2168_46_50	515_3_147	514_46_1	459_46_16	624_5_100	629_46_5	63_46_52	65_0_1	2196_01_29	178_46_1
217_3_1	768_46_88	219_03_164	130_2_1	20_46_36	28_12_1	1947_0_28	222_46_241	4_46_25	8_15_5	348_35_1	287_35_1	1154_46_139	676_46_86	122_46_85	264_3_23	1555_0_1	56_5_1	51_5_15	53_46_108	52_3_126	532_3_651	413_0_1	1413_3_104	1324_46_17	1120_2_125	194_3_104	192_0_1	89_3_119	83_46_1	81_46_1	118_0_1	725_0_58	7_46_1	523_46_1	304_3_101	1930_0_64	240_0_46	31_46_84	34_2_1	2168_46_61	515_3_148	514_46_1	459_46_16	624_5_88	629_46_6	63_46_55	65_0_1	2196_01_31	178_46_1
217_3_1	768_46_98	219_03_166	130_2_1	20_46_35	28_12_1	1947_0_23	222_46_254	4_46_29	8_15_5	348_35_1	287_35_1	1154_46_133	676_46_83	122_46_80	264_3_19	1555_0_1	56_5_1	51_5_24	53_46_98	52_3_141	532_3_686	413_0_1	1413_3_93	1324_46_19	1120_2_120	194_3_128	192_0_1	89_3_108	83_46_1	81_46_1	118_0_1	725_0_57	7_46_1	523_46_1	304_3_111	1930_0_62	240_0_49	31_46_73	34_2_1	2168_46_63	515_3_152	514_46_1	459_46_16	624_5_86	629_46_3	63_46_59	65_0_1	2196_01_32	178_46_1
217_3_1	768_46_103	219_03_151	130_2_1	20_46_31	28_12_1	1947_0_19	222_46_261	4_46_35	8_15_5	348_35_1	287_35_1	1154_46_131	676_46_80	122_46_78	264_3_13	1555_0_1	56_5_1	51_5_26	53_46_97	52_3_126	532_3_652	413_0_1	1413_3_75	1324_46_20	1120_2_128	194_3_157	192_0_1	89_3_103	83_46_1	81_46_1	118_0_1	725_0_64	7_46_1	523_46_1	304_3_122	1930_0_63	240_0_46	31_46_74	34_2_1	2168_46_58	515_3_176	514_46_1	459_46_19	624_5_84	629_46_3	63_46_59	65_0_1	2196_01_32	178_46_1
217_3_1	768_46_116	219_03_134	130_2_1	20_46_31	28_12_1	1947_0_20	222_46_259	4_46_36	8_15_2	348_35_1	287_35_1	1154_46_131	676_46_89	122_46_72	264_3_9	1555_0_1	56_5_1	51_5_28	53_46_102	52_3_113	532_3_574	413_0_1	1413_3_60	1324_46_17	1120_2_139	194_3_179	192_0_1	89_3_111	83_46_1	81_46_1	118_0_1	725_0_61	7_46_1	523_46_1	304_3_132	1930_0_64	240_0_41	31_46_76	34_2_1	2168_46_65	515_3_183	514_46_1	459_46_13	624_5_73	629_46_2	63_46_58	65_0_1	2196_01_26	178_46_1
217_3_1	768_46_112	219_03_117	130_2_1	20_46_24	28_12_1	1947_0_16	222_46_263	4_46_45	8_15_3	348_35_1	287_35_1	1154_46_136	676_46_89	122_46_71	264_3_6	1555_0_1	56_5_1	51_5_30	53_46_109	52_3_116	532_3_496	413_0_1	1413_3_53	1324_46_19	1120_2_136	194_3_168	192_0_1	89_3_110	83_46_1	81_46_1	118_0_1	725_0_60	7_46_1	523_46_1	304_3_139	1930_0_68	240_0_33	31_46_68	34_2_1	2168_46_59	515_3_188	514_46_1	459_46_9	624_5_66	629_46_4	63_46_64	65_0_1	2196_01_22	178_46_1
217_3_1	768_46_120	219_03_92	130_2_1	20_46_26	28_12_1	1947_0_11	222_46_264	4_46_52	8_15_2	348_35_1	287_35_1	1154_46_135	676_46_84	122_46_64	264_3_8	1555_0_1	56_5_1	51_5_44	53_46_112	52_3_128	532_3_439	413_0_1	1413_3_36	1324_46_18	1120_2_148	194_3_149	192_0_1	89_3_134	83_46_1	81_46_1	118_0_1	725_0_59	7_46_1	523_46_1	304_3_132	1930_0_73	240_0_28	31_46_73	34_2_1	2168_46_58	515_3_163	514_46_1	459_46_6	624_5_66	629_46_5	63_46_62	65_0_1	2196_01_16	178_46_1
217_3_1	768_46_119	219_03_88	130_2_1	20_46_22	28_12_1	1947_0_11	222_46_273	4_46_55	8_15_1	348_35_1	287_35_1	1154_46_131	676_46_90	122_46_62	264_3_6	1555_0_1	56_5_1	51_5_54	53_46_120	52_3_138	532_3_442	413_0_1	1413_3_30	1324_46_16	1120_2_167	194_3_146	192_0_1	89_3_127	83_46_1	81_46_1	118_0_1	725_0_61	7_46_1	523_46_1	304_3_141	1930_0_69	240_0_24	31_46_77	34_2_1	2168_46_61	515_3_185	514_46_1	459_46_2	624_5_57	629_46_4	63_46_62	65_0_1	2196_01_11	178_46_1
459_46_1	768_46_121	154_46_1	1324_46_16	624_5_45	1120_2_165	194_3_139	629_46_5	1947_0_9	219_03_93	130_2_1	63_46_65	89_3_115	65_0_1	2196_01_11	178_46_1	176_5_7	175_3_1	251_5_43	118_0_1	1051_3_34	81_46_1	20_46_20	189_46_1	45_3_169	28_12_1	4_46_58	94_12_1	217_3_1	209_5_1	523_46_1	2_46_1	116_03_1	187_3_309	7_46_1	723_12_78	8_15_1	273_3_1	287_35_1	348_35_1	467_3_106	935_3_52	532_3_479	144_3_345	894_2_9	140_0_1	83_46_1	465_5_9	1154_46_125	676_46_87
192_0_1	768_46_125	154_46_1	1324_46_13	624_5_41	1120_2_167	194_3_170	629_46_5	1947_0_7	219_03_96	130_2_1	63_46_65	89_3_94	65_0_1	2196_01_9	178_46_1	176_5_5	175_3_1	251_5_41	118_0_1	1051_3_16	20_46_25	189_46_1	45_3_167	28_12_1	4_46_62	94_12_1	217_3_1	209_5_1	523_46_1	2_46_1	116_03_1	187_3_289	7_46_1	723_12_75	8_15_1	273_3_1	287_35_1	348_35_1	467_3_107	935_3_43	532_3_530	144_3_316	894_2_5	140_0_1	83_46_1	465_5_6	1154_46_120	676_46_95	1758_35_21
192_0_1	768_46_130	154_46_1	1324_46_15	624_5_38	1120_2_173	194_3_204	629_46_3	1947_0_9	219_03_107	130_2_1	63_46_76	89_3_75	65_0_1	2196_01_10	178_46_1	176_5_3	175_3_1	251_5_37	118_0_1	1051_3_5	20_46_24	189_46_1	45_3_165	28_12_1	4_46_59	94_12_1	217_3_1	209_5_1	523_46_1	2_46_1	116_03_1	187_3_262	7_46_1	723_12_74	273_3_1	287_35_1	348_35_1	467_3_105	935_3_52	532_3_600	144_3_310	894_2_5	140_0_1	83_46_1	465_5_5	1154_46_118	676_46_99	1758_35_21	304_3_136
192_0_1	768_46_131	154_46_1	1324_46_17	624_5_34	1120_2_173	194_3_215	629_46_5	1947_0_6	219_03_103	130_2_1	63_46_71	89_3_86	65_0_1	2196_01_12	178_46_1	176_5_1	175_3_1	251_5_35	118_0_1	1051_3_9	20_46_25	189_46_1	45_3_136	28_12_1	4_46_59	94_12_1	217_3_1	209_5_1	523_46_1	2_46_1	116_03_1	187_3_279	7_46_1	723_12_77	273_3_1	287_35_1	348_35_1	467_3_96	935_3_65	532_3_604	144_3_301	894_2_5	140_0_1	83_46_1	465_5_5	1154_46_117	676_46_107	1758_35_19	304_3_128
192_0_1	768_46_136	154_46_1	1324_46_21	624_5_34	1120_2_174	194_3_232	629_46_4	1947_0_2	219_03_102	130_2_1	63_46_68	89_3_91	65_0_1	2196_01_13	178_46_1	176_5_1	175_3_1	251_5_39	118_0_1	1051_3_17	20_46_19	189_46_1	45_3_130	28_12_1	4_46_60	94_12_1	217_3_1	209_5_1	523_46_1	2_46_1	116_03_1	187_3_289	7_46_1	723_12_78	273_3_1	287_35_1	348_35_1	467_3_91	935_3_63	532_3_596	144_3_310	894_2_4	140_0_1	83_46_1	465_5_5	1154_46_115	676_46_107	1758_35_19	304_3_132
192_0_1	768_46_135	154_46_1	1324_46_21	624_5_28	1120_2_163	194_3_236	629_46_4	1947_0_2	219_03_94	130_2_1	63_46_63	89_3_119	65_0_1	2196_01_15	178_46_1	176_5_1	175_3_1	251_5_42	118_0_1	1051_3_25	20_46_18	189_46_1	45_3_114	28_12_1	4_46_52	94_12_1	217_3_1	209_5_1	523_46_1	2_46_1	116_03_1	187_3_274	7_46_1	723_12_76	273_3_1	287_35_1	348_35_1	467_3_80	935_3_56	532_3_548	144_3_326	894_2_2	140_0_1	83_46_1	465_5_2	1154_46_119	676_46_104	1758_35_20	304_3_145
192_0_1	768_46_113	154_46_1	1324_46_14	624_5_22	1120_2_161	194_3_244	629_46_1	1947_0_1	219_03_83	130_2_1	63_46_63	89_3_141	65_0_1	2196_01_14	178_46_1	176_5_1	175_3_1	251_5_55	118_0_1	1051_3_38	20_46_19	189_46_1	45_3_108	28_12_1	4_46_44	94_12_1	523_46_1	2_46_1	116_03_1	187_3_264	7_46_1	723_12_73	273_3_1	287_35_1	348_35_1	467_3_86	935_3_44	532_3_520	144_3_346	894_2_2	140_0_1	83_46_1	217_3_1	1154_46_115	676_46_111	1758_35_15	304_3_177	34_2_1	98_46_230
6_46_1	768_46_102	154_46_1	1324_46_12	624_5_12	1120_2_157	194_3_250	629_46_2	219_03_68	130_2_1	63_46_59	89_3_149	65_0_1	2196_01_11	178_46_1	176_5_1	175_3_1	251_5_65	118_0_1	1051_3_55	20_46_18	189_46_1	45_3_102	28_12_1	4_46_37	94_12_1	523_46_1	2_46_1	116_03_1	187_3_237	7_46_1	723_12_74	273_3_1	287_35_1	348_35_1	467_3_84	935_3_50	532_3_517	144_3_404	894_2_1	140_0_1	83_46_1	217_3_1	1154_46_119	676_46_109	1758_35_12	304_3_181	34_2_1	98_46_227	122_46_116
6_46_1	768_46_102	154_46_1	1324_46_14	624_5_8	1120_2_158	194_3_231	629_46_1	219_03_73	130_2_1	63_46_51	89_3_146	65_0_1	2196_01_9	178_46_1	176_5_1	175_3_1	251_5_71	118_0_1	1051_3_61	20_46_17	189_46_1	45_3_101	28_12_1	873_46_99	94_12_1	523_46_1	2_46_1	116_03_1	4_46_31	7_46_1	723_12_65	273_3_1	287_35_1	348_35_1	467_3_93	935_3_61	532_3_479	144_3_413	894_2_2	140_0_1	83_46_1	217_3_1	1154_46_131	676_46_110	1758_35_9	304_3_181	34_2_1	98_46_223	122_46_119
6_46_1	768_46_97	154_46_1	1324_46_17	624_5_3	1120_2_157	194_3_210	629_46_1	219_03_72	130_2_1	63_46_50	89_3_124	65_0_1	2196_01_8	178_46_1	176_5_1	175_3_1	251_5_72	118_0_1	1051_3_69	20_46_14	189_46_1	45_3_107	28_12_1	873_46_93	94_12_1	523_46_1	2_46_1	116_03_1	4_46_30	7_46_1	723_12_59	273_3_1	287_35_1	348_35_1	467_3_100	935_3_75	532_3_492	144_3_402	894_2_1	140_0_1	83_46_1	217_3_1	1154_46_140	676_46_114	1758_35_9	304_3_167	34_2_1	98_46_214	122_46_116
6_46_1	768_46_101	154_46_1	1324_46_18	624_5_2	1120_2_166	194_3_182	629_46_1	219_03_68	130_2_1	63_46_54	89_3_101	65_0_1	2196_01_8	178_46_1	176_5_1	175_3_1	251_5_77	118_0_1	1051_3_62	20_46_15	189_46_1	45_3_131	28_12_1	873_46_93	94_12_1	523_46_1	2_46_1	116_03_1	4_46_24	7_46_1	723_12_48	273_3_1	287_35_1	348_35_1	467_3_101	935_3_90	532_3_485	144_3_361	894_2_1	140_0_1	83_46_1	217_3_1	1154_46_134	676_46_125	1758_35_8	304_3_139	34_2_1	98_46_216	122_46_116
6_46_1	768_46_99	154_46_1	1324_46_20	624_5_2	1120_2_168	194_3_152	629_46_1	219_03_77	130_2_1	63_46_53	89_3_74	65_0_1	2196_01_7	178_46_1	176_5_1	175_3_1	251_5_72	118_0_1	1051_3_57	20_46_13	189_46_1	45_3_150	28_12_1	873_46_96	94_12_1	523_46_1	2_46_1	116_03_1	4_46_26	7_46_1	723_12_49	273_3_1	287_35_1	348_35_1	467_3_86	935_3_106	532_3_512	144_3_340	894_2_1	140_0_1	83_46_1	217_3_1	1154_46_132	676_46_125	1758_35_6	304_3_120	34_2_1	98_46_213	122_46_125
6_46_1	768_46_99	154_46_1	1324_46_22	624_5_2	1120_2_169	194_3_151	219_03_91	130_2_1	63_46_57	89_3_58	65_0_1	2196_01_4	176_5_1	175_3_1	251_5_63	118_0_1	1051_3_49	20_46_8	189_46_1	45_3_173	28_12_1	873_46_86	94_12_1	523_46_1	2_46_1	116_03_1	4_46_24	7_46_1	723_12_52	273_3_1	287_35_1	348_35_1	467_3_71	935_3_127	532_3_506	144_3_330	894_2_1	140_0_1	217_3_1	1154_46_145	676_46_137	1758_35_5	304_3_103	34_2_1	98_46_201	122_46_130	1930_0_23	552_3_1	240_0_17
6_46_1	768_46_102	154_46_1	1324_46_21	624_5_2	1120_2_157	194_3_163	219_03_109	1204_0_1	63_46_57	89_3_70	65_0_1	2196_01_4	176_5_1	175_3_1	251_5_57	118_0_1	1051_3_39	20_46_6	189_46_1	45_3_191	28_12_1	873_46_79	94_12_1	523_46_1	2_46_1	116_03_1	4_46_28	7_46_1	723_12_51	287_35_1	348_35_1	467_3_56	935_3_133	532_3_498	144_3_341	273_3_1	140_0_1	217_3_1	1154_46_146	676_46_145	1758_35_4	304_3_102	98_46_210	122_46_142	1930_0_25	552_3_1	240_0_11	683_2_8	225_3_1
6_46_1	768_46_111	154_46_1	1324_46_17	624_5_2	1120_2_156	194_3_181	219_03_118	1204_0_1	63_46_45	89_3_80	65_0_1	2196_01_5	176_5_1	175_3_1	251_5_44	118_0_1	1051_3_34	20_46_3	189_46_1	45_3_189	28_12_1	873_46_82	94_12_1	523_46_1	2_46_1	116_03_1	4_46_27	7_46_1	723_12_50	287_35_1	348_35_1	467_3_49	935_3_129	532_3_485	144_3_367	273_3_1	140_0_1	217_3_1	1154_46_148	676_46_152	1758_35_3	304_3_97	98_46_210	122_46_152	1930_0_25	552_3_1	240_0_8	683_2_8	225_3_1
6_46_1	768_46_110	154_46_1	1324_46_19	624_5_2	1120_2_172	194_3_183	219_03_125	1204_0_1	63_46_44	89_3_97	65_0_1	2196_01_7	176_5_1	175_3_1	251_5_33	118_0_1	1051_3_31	20_46_3	189_46_1	45_3_179	28_12_1	873_46_84	94_12_1	523_46_1	2_46_1	116_03_1	4_46_30	7_46_1	723_12_51	287_35_1	348_35_1	467_3_41	935_3_118	532_3_479	144_3_370	273_3_1	140_0_1	217_3_1	1154_46_148	676_46_169	1758_35_3	304_3_106	98_46_219	122_46_153	1930_0_25	552_3_1	240_0_13	683_2_4	225_3_1
6_46_1	768_46_109	154_46_1	1324_46_21	624_5_3	1120_2_180	194_3_180	219_03_134	1204_0_1	63_46_40	89_3_115	65_0_1	2196_01_7	176_5_1	175_3_1	251_5_31	118_0_1	1051_3_31	20_46_1	189_46_1	45_3_162	28_12_1	873_46_82	94_12_1	523_46_1	2_46_1	116_03_1	4_46_31	7_46_1	723_12_47	287_35_1	348_35_1	467_3_43	935_3_114	532_3_468	144_3_349	273_3_1	140_0_1	217_3_1	1154_46_140	676_46_152	1758_35_2	304_3_104	98_46_226	122_46_161	1930_0_26	552_3_1	240_0_12	683_2_2	225_3_1
6_46_1	768_46_108	154_46_1	1324_46_25	624_5_4	1120_2_187	194_3_158	219_03_134	1204_0_1	63_46_41	89_3_108	65_0_1	2196_01_9	176_5_1	175_3_1	251_5_26	118_0_1	1051_3_33	189_46_1	45_3_165	28_12_1	873_46_82	94_12_1	523_46_1	2_46_1	116_03_1	4_46_31	7_46_1	723_12_45	287_35_1	348_35_1	467_3_45	935_3_97	532_3_467	144_3_331	273_3_1	140_0_1	217_3_1	1154_46_150	676_46_139	1758_35_2	304_3_128	98_46_234	122_46_175	1930_0_27	552_3_1	240_0_13	683_2_2	225_3_1	224_12_1
6_46_1	768_46_114	154_46_1	1324_46_32	624_5_4	1120_2_203	194_3_160	219_03_137	1204_0_1	63_46_45	89_3_88	65_0_1	2196_01_7	176_5_1	175_3_1	251_5_26	118_0_1	1051_3_35	189_46_1	45_3_174	28_12_1	873_46_76	94_12_1	523_46_1	2_46_1	116_03_1	4_46_30	7_46_1	723_12_54	287_35_1	348_35_1	467_3_47	935_3_91	532_3_470	144_3_307	273_3_1	140_0_1	217_3_1	1154_46_154	676_46_146	1758_35_2	304_3_144	98_46_232	122_46_177	1930_0_27	552_3_1	240_0_15	683_2_1	225_3_1	224_12_1
6_46_1	768_46_115	154_46_1	1324_46_31	624_5_5	1120_2_208	194_3_152	219_03_122	1204_0_1	63_46_40	89_3_80	65_0_1	2196_01_5	176_5_1	175_3_1	251_5_27	118_0_1	1051_3_35	189_46_1	45_3_176	28_12_1	873_46_81	94_12_1	523_46_1	2_46_1	116_03_1	4_46_30	7_46_1	723_12_56	287_35_1	348_35_1	467_3_39	935_3_71	532_3_484	144_3_322	273_3_1	140_0_1	217_3_1	1154_46_164	676_46_136	1758_35_2	304_3_151	98_46_231	122_46_174	1930_0_25	552_3_1	240_0_18	225_3_1	224_12_1	222_46_204
6_46_1	768_46_123	154_46_1	1324_46_28	624_5_5	1120_2_206	194_3_171	219_03_110	1204_0_1	63_46_28	89_3_80	65_0_1	2196_01_3	176_5_1	175_3_1	251_5_23	118_0_1	1051_3_29	189_46_1	45_3_169	28_12_1	873_46_85	94_12_1	523_46_1	2_46_1	116_03_1	4_46_36	7_46_1	723_12_50	287_35_1	348_35_1	467_3_32	935_3_66	532_3_493	144_3_358	273_3_1	140_0_1	217_3_1	1154_46_171	676_46_138	1758_35_1	304_3_152	98_46_255	122_46_172	1930_0_22	552_3_1	240_0_20	225_3_1	224_12_1	222_46_210
6_46_1	768_46_120	154_46_1	1324_46_29	624_5_5	1120_2_206	194_3_174	219_03_87	1204_0_1	63_46_32	89_3_78	65_0_1	2196_01_1	176_5_1	175_3_1	251_5_18	118_0_1	1051_3_20	189_46_1	45_3_161	28_12_1	873_46_90	94_12_1	523_46_1	2_46_1	116_03_1	4_46_32	7_46_1	723_12_53	287_35_1	348_35_1	467_3_31	935_3_57	532_3_505	144_3_403	273_3_1	140_0_1	217_3_1	1154_46_170	676_46_140	1758_35_2	304_3_147	98_46_250	122_46_175	1930_0_16	552_3_1	240_0_23	225_3_1	224_12_1	222_46_216
6_46_1	768_46_116	154_46_1	1324_46_29	624_5_4	1120_2_194	194_3_176	219_03_94	1204_0_1	63_46_35	89_3_82	65_0_1	2196_01_1	176_5_1	175_3_1	251_5_13	118_0_1	1051_3_9	189_46_1	45_3_152	28_12_1	873_46_105	94_12_1	523_46_1	2_46_1	116_03_1	4_46_33	7_46_1	723_12_55	287_35_1	348_35_1	467_3_31	935_3_57	532_3_491	144_3_431	273_3_1	140_0_1	217_3_1	1154_46_178	676_46_134	1758_35_2	304_3_165	98_46_263	122_46_169	1930_0_9	552_3_1	240_0_19	225_3_1	224_12_1	222_46_210
6_46_1	768_46_107	154_46_1	1324_46_29	624_5_3	1120_2_187	194_3_181	219_03_96	1204_0_1	63_46_35	89_3_83	65_0_1	176_5_1	175_3_1	251_5_11	118_0_1	1051_3_8	189_46_1	45_3_138	28_12_1	873_46_118	94_12_1	523_46_1	2_46_1	116_03_1	4_46_39	7_46_1	723_12_58	287_35_1	348_35_1	467_3_33	935_3_46	532_3_469	144_3_448	273_3_1	140_0_1	217_3_1	1154_46_202	676_46_127	1758_35_3	304_3_158	98_46_271	122_46_156	1930_0_7	552_3_1	240_0_19	225_3_1	224_12_1	222_46_196	163_3_1
6_46_1	768_46_105	154_46_1	1324_46_27	624_5_2	1120_2_174	194_3_173	219_03_109	1204_0_1	63_46_34	89_3_104	65_0_1	176_5_1	175_3_1	251_5_7	118_0_1	1051_3_9	189_46_1	45_3_132	28_12_1	873_46_122	94_12_1	523_46_1	2_46_1	116_03_1	4_46_33	7_46_1	723_12_57	287_35_1	348_35_1	467_3_29	935_3_40	532_3_431	144_3_455	273_3_1	140_0_1	217_3_1	1154_46_205	676_46_128	1758_35_3	304_3_141	98_46_286	122_46_157	1930_0_2	552_3_1	240_0_16	225_3_1	224_12_1	222_46_209	163_3_1
6_46_1	768_46_98	154_46_1	1324_46_22	624_5_1	1120_2_174	194_3_182	219_03_120	1204_0_1	63_46_39	89_3_114	65_0_1	176_5_1	175_3_1	251_5_5	118_0_1	1051_3_8	189_46_1	45_3_120	28_12_1	873_46_128	94_12_1	523_46_1	2_46_1	116_03_1	4_46_30	7_46_1	723_12_64	287_35_1	348_35_1	467_3_25	935_3_42	532_3_420	144_3_419	273_3_1	140_0_1	217_3_1	1154_46_200	676_46_126	1758_35_3	304_3_139	98_46_287	122_46_160	1930_0_2	552_3_1	240_0_16	225_3_1	224_12_1	222_46_214	163_3_1
6_46_1	768_46_93	154_46_1	1324_46_27	217_3_1	1120_2_167	194_3_170	219_03_142	1204_0_1	89_3_115	65_0_1	189_46_1	175_3_1	251_5_3	118_0_1	1051_3_3	63_46_47	45_3_121	28_12_1	873_46_128	94_12_1	523_46_1	2_46_1	116_03_1	4_46_30	7_46_1	723_12_71	287_35_1	348_35_1	467_3_29	935_3_42	532_3_398	144_3_423	273_3_1	140_0_1	1154_46_214	676_46_115	1758_35_5	304_3_131	98_46_293	122_46_159	1930_0_2	552_3_1	240_0_17	225_3_1	224_12_1	222_46_221	163_3_1	12_3_1	16_46_1
6_46_1	768_46_86	154_46_1	1324_46_25	217_3_1	1120_2_162	194_3_167	219_03_159	1204_0_1	89_3_111	65_0_1	189_46_1	175_3_1	251_5_3	118_0_1	1051_3_1	63_46_56	45_3_112	28_12_1	873_46_116	94_12_1	523_46_1	2_46_1	116_03_1	4_46_22	7_46_1	723_12_79	287_35_1	348_35_1	467_3_27	935_3_66	532_3_370	144_3_435	273_3_1	140_0_1	1154_46_196	676_46_118	1758_35_7	304_3_141	98_46_305	122_46_153	1930_0_1	552_3_1	240_0_21	225_3_1	224_12_1	222_46_224	163_3_1	12_3_1	16_46_1
6_46_1	768_46_76	154_46_1	1324_46_27	217_3_1	1120_2_135	194_3_191	219_03_160	1204_0_1	63_46_57	89_3_116	65_0_1	189_46_1	175_3_1	251_5_2	118_0_1	1051_3_1	45_3_114	28_12_1	873_46_117	94_12_1	523_46_1	2_46_1	116_03_1	4_46_17	7_46_1	723_12_84	287_35_1	348_35_1	467_3_24	935_3_91	532_3_386	144_3_426	273_3_1	140_0_1	1154_46_184	676_46_129	1758_35_5	304_3_156	98_46_299	122_46_152	1930_0_1	552_3_1	240_0_23	225_3_1	224_12_1	222_46_222	163_3_1	12_3_1	16_46_1
6_46_1	768_46_83	154_46_1	1324_46_28	217_3_1	1120_2_128	194_3_212	219_03_180	1204_0_1	63_46_58	89_3_107	65_0_1	189_46_1	175_3_1	251_5_2	118_0_1	45_3_111	28_12_1	873_46_122	94_12_1	523_46_1	2_46_1	116_03_1	4_46_13	7_46_1	723_12_93	287_35_1	348_35_1	467_3_24	935_3_102	532_3_393	144_3_425	273_3_1	140_0_1	1154_46_181	676_46_138	1758_35_5	304_3_168	98_46_295	122_46_157	1930_0_1	552_3_1	240_0_25	225_3_1	224_12_1	222_46_220	12_3_1	16_46_1	31_46_78	51_5_102
6_46_1	768_46_81	154_46_1	1324_46_35	217_3_1	1120_2_124	194_3_210	219_03_184	1204_0_1	63_46_50	89_3_83	65_0_1	189_46_1	175_3_1	251_5_2	118_0_1	45_3_105	28_12_1	873_46_123	94_12_1	523_46_1	2_46_1	116_03_1	4_46_17	7_46_1	723_12_102	287_35_1	348_35_1	467_3_30	935_3_94	532_3_426	144_3_430	273_3_1	140_0_1	1154_46_186	676_46_156	1758_35_5	304_3_165	98_46_285	122_46_164	1930_0_1	552_3_1	240_0_26	225_3_1	224_12_1	222_46_229	12_3_1	16_46_1	31_46_67	51_5_86
6_46_1	768_46_82	154_46_1	1324_46_37	217_3_1	1120_2_123	194_3_207	219_03_177	1204_0_1	63_46_49	89_3_66	65_0_1	189_46_1	175_3_1	118_0_1	45_3_102	28_12_1	873_46_125	94_12_1	523_46_1	2_46_1	116_03_1	4_46_16	7_46_1	723_12_112	287_35_1	348_35_1	467_3_40	935_3_88	532_3_407	144_3_455	273_3_1	140_0_1	1154_46_182	676_46_175	1758_35_4	304_3_145	98_46_287	122_46_162	1930_0_1	552_3_1	240_0_26	225_3_1	224_12_1	222_46_228	12_3_1	16_46_1	31_46_64	51_5_78	53_46_46
6_46_1	768_46_84	154_46_1	1324_46_35	217_3_1	1120_2_118	194_3_175	219_03_143	63_46_47	89_3_54	189_46_1	175_3_1	45_3_105	28_12_1	873_46_124	94_12_1	523_46_1	2_46_1	116_03_1	4_46_16	7_46_1	723_12_126	287_35_1	348_35_1	467_3_61	935_3_83	532_3_417	144_3_458	273_3_1	140_0_1	1154_46_174	676_46_177	1758_35_3	304_3_126	98_46_270	122_46_162	552_3_1	240_0_25	225_3_1	224_12_1	222_46_237	12_3_1	16_46_1	31_46_68	51_5_72	53_46_40	52_3_271	470_46_196	725_0_6	2168_46_37
6_46_1	768_46_83	154_46_1	1324_46_41	217_3_1	1120_2_114	194_3_154	219_03_132	63_46_45	89_3_60	189_46_1	175_3_1	45_3_90	28_12_1	873_46_117	94_12_1	523_46_1	2_46_1	116_03_1	4_46_18	7_46_1	723_12_137	287_35_1	348_35_1	467_3_74	935_3_67	532_3_414	144_3_445	273_3_1	140_0_1	1154_46_182	676_46_176	1758_35_4	304_3_124	98_46_273	122_46_170	552_3_1	240_0_21	225_3_1	224_12_1	222_46_230	12_3_1	16_46_1	31_46_67	51_5_68	53_46_34	52_3_302	470_46_212	725_0_3	2168_46_42
6_46_1	768_46_87	154_46_1	1324_46_44	217_3_1	1120_2_102	194_3_137	219_03_127	63_46_39	89_3_71	189_46_1	175_3_1	45_3_94	28_12_1	873_46_121	94_12_1	523_46_1	2_46_1	116_03_1	4_46_19	7_46_1	723_12_152	287_35_1	348_35_1	467_3_76	935_3_52	532_3_402	144_3_447	273_3_1	140_0_1	1154_46_197	676_46_175	1758_35_3	304_3_124	98_46_271	122_46_171	552_3_1	240_0_25	225_3_1	224_12_1	222_46_241	12_3_1	16_46_1	31_46_75	51_5_61	53_46_30	52_3_340	470_46_223	725_0_2	2168_46_43
6_46_1	768_46_81	154_46_1	1324_46_41	217_3_1	1120_2_100	194_3_125	219_03_122	63_46_39	89_3_82	189_46_1	175_3_1	45_3_98	28_12_1	873_46_118	94_12_1	523_46_1	2_46_1	116_03_1	4_46_20	7_46_1	723_12_173	287_35_1	348_35_1	467_3_69	935_3_50	532_3_366	144_3_464	273_3_1	140_0_1	1154_46_198	676_46_184	1758_35_3	304_3_128	98_46_274	122_46_185	552_3_1	240_0_30	225_3_1	224_12_1	222_46_221	12_3_1	16_46_1	31_46_69	51_5_49	53_46_33	52_3_356	470_46_226	725_0_3	2168_46_47
6_46_1	768_46_88	154_46_1	1324_46_45	217_3_1	1120_2_101	194_3_108	219_03_106	63_46_31	89_3_105	189_46_1	175_3_1	45_3_107	28_12_1	873_46_117	94_12_1	523_46_1	2_46_1	116_03_1	4_46_25	7_46_1	723_12_204	287_35_1	348_35_1	467_3_70	935_3_55	532_3_363	144_3_456	273_3_1	140_0_1	1154_46_204	676_46_198	1758_35_3	304_3_129	98_46_278	122_46_184	552_3_1	240_0_30	225_3_1	224_12_1	222_46_206	12_3_1	16_46_1	31_46_64	51_5_46	53_46_39	52_3_371	470_46_238	725_0_4	2168_46_46
6_46_1	768_46_89	154_46_1	1324_46_49	217_3_1	1120_2_105	194_3_111	219_03_86	63_46_31	89_3_107	189_46_1	175_3_1	45_3_93	28_12_1	873_46_112	94_12_1	523_46_1	2_46_1	116_03_1	4_46_32	7_46_1	723_12_226	287_35_1	348_35_1	467_3_61	935_3_63	532_3_368	144_3_422	273_3_1	140_0_1	1154_46_205	676_46_203	1758_35_2	304_3_143	98_46_274	122_46_181	552_3_1	240_0_25	225_3_1	224_12_1	222_46_191	12_3_1	16_46_1	31_46_69	51_5_35	53_46_44	52_3_360	470_46_241	725_0_4	2168_46_48
217_3_1	768_46_87	154_46_1	1324_46_48	1120_2_114	194_3_149	219_03_86	63_46_33	89_3_124	175_3_1	45_3_100	28_12_1	873_46_107	94_12_1	523_46_1	2_46_1	116_03_1	4_46_35	7_46_1	723_12_251	189_46_1	467_3_58	935_3_63	532_3_376	144_3_403	273_3_1	140_0_1	1154_46_216	676_46_208	6_46_1	304_3_164	98_46_249	122_46_181	552_3_1	240_0_24	225_3_1	224_12_1	222_46_178	12_3_1	16_46_1	31_46_69	51_5_33	53_46_46	52_3_338	470_46_256	725_0_5	2168_46_46	1413_3_79	515_3_313	514_46_1
217_3_1	768_46_83	154_46_1	1324_46_37	1120_2_118	194_3_179	219_03_99	63_46_31	89_3_127	175_3_1	45_3_101	28_12_1	873_46_117	94_12_1	523_46_1	2_46_1	116_03_1	4_46_32	7_46_1	723_12_271	189_46_1	467_3_53	935_3_60	532_3_388	144_3_427	273_3_1	140_0_1	1154_46_213	676_46_217	6_46_1	304_3_163	98_46_246	122_46_181	552_3_1	240_0_24	225_3_1	224_12_1	222_46_181	12_3_1	16_46_1	31_46_62	51_5_29	53_46_48	52_3_311	470_46_264	725_0_2	2168_46_45	1413_3_84	515_3_282	514_46_1
217_3_1	768_46_79	154_46_1	1324_46_36	1120_2_122	194_3_202	219_03_126	63_46_33	89_3_139	175_3_1	45_3_99	28_12_1	873_46_126	94_12_1	523_46_1	2_46_1	116_03_1	4_46_21	7_46_1	723_12_289	189_46_1	467_3_49	935_3_57	532_3_392	144_3_479	273_3_1	140_0_1	1154_46_205	676_46_226	6_46_1	304_3_154	98_46_253	122_46_171	552_3_1	240_0_22	225_3_1	224_12_1	222_46_182	12_3_1	16_46_1	31_46_52	51_5_27	53_46_47	52_3_308	470_46_255	725_0_1	2168_46_40	1413_3_90	515_3_275	514_46_1
217_3_1	768_46_78	154_46_1	1324_46_37	1120_2_126	194_3_199	219_03_160	63_46_30	89_3_150	175_3_1	45_3_87	28_12_1	873_46_116	94_12_1	523_46_1	2_46_1	116_03_1	4_46_20	7_46_1	723_12_305	189_46_1	467_3_42	935_3_48	532_3_423	144_3_551	273_3_1	140_0_1	1154_46_208	676_46_223	6_46_1	304_3_135	98_46_249	122_46_173	552_3_1	240_0_16	225_3_1	224_12_1	222_46_175	12_3_1	16_46_1	31_46_52	51_5_26	53_46_37	52_3_327	470_46_261	725_0_1	2168_46_26	1413_3_94	515_3_287	514_46_1
217_3_1	768_46_77	154_46_1	1324_46_34	1120_2_130	194_3_170	219_03_180	63_46_34	89_3_145	175_3_1	45_3_76	28_12_1	873_46_113	94_12_1	523_46_1	2_46_1	116_03_1	4_46_21	7_46_1	723_12_323	189_46_1	467_3_43	935_3_44	532_3_478	144_3_561	273_3_1	140_0_1	1154_46_211	676_46_227	6_46_1	304_3_151	98_46_239	122_46_171	552_3_1	240_0_12	225_3_1	224_12_1	222_46_168	12_3_1	16_46_1	31_46_50	51_5_27	53_46_31	52_3_348	470_46_268	725_0_1	2168_46_14	1413_3_82	515_3_277	514_46_1
217_3_1	768_46_70	154_46_1	1324_46_37	1120_2_127	194_3_133	219_03_182	63_46_39	89_3_144	175_3_1	45_3_80	28_12_1	873_46_113	94_12_1	523_46_1	2_46_1	116_03_1	4_46_20	7_46_1	723_12_333	189_46_1	467_3_42	935_3_40	532_3_494	144_3_574	273_3_1	140_0_1	1154_46_214	676_46_223	6_46_1	304_3_162	98_46_246	122_46_179	552_3_1	240_0_11	225_3_1	224_12_1	222_46_160	12_3_1	16_46_1	31_46_39	51_5_26	53_46_32	52_3_359	470_46_275	725_0_1	2168_46_15	1413_3_75	515_3_258	514_46_1
217_3_1	768_46_62	154_46_1	1324_46_35	1120_2_126	194_3_142	219_03_170	63_46_35	175_3_1	45_3_89	28_12_1	873_46_119	94_12_1	523_46_1	2_46_1	116_03_1	4_46_20	7_46_1	723_12_345	189_46_1	467_3_43	935_3_42	532_3_520	144_3_535	273_3_1	1154_46_220	676_46_228	6_46_1	304_3_170	98_46_254	122_46_177	552_3_1	240_0_10	225_3_1	224_12_1	222_46_150	12_3_1	16_46_1	31_46_30	51_5_25	53_46_35	52_3_339	470_46_270	89_3_134	2168_46_11	1413_3_66	515_3_245	514_46_1	187_3_290
217_3_1	768_46_62	154_46_1	1324_46_28	1120_2_118	194_3_152	219_03_162	63_46_37	175_3_1	45_3_104	28_12_1	873_46_109	94_12_1	523_46_1	2_46_1	116_03_1	4_46_18	7_46_1	723_12_354	189_46_1	467_3_53	935_3_53	532_3_454	144_3_495	273_3_1	1154_46_223	676_46_226	6_46_1	304_3_171	98_46_248	122_46_175	552_3_1	240_0_10	225_3_1	224_12_1	222_46_144	12_3_1	16_46_1	31_46_32	51_5_29	53_46_39	52_3_323	470_46_257	89_3_145	2168_46_6	1413_3_60	515_3_231	514_46_1	187_3_325
217_3_1	768_46_58	154_46_1	1324_46_27	1120_2_116	194_3_144	219_03_139	63_46_39	175_3_1	45_3_113	28_12_1	873_46_104	94_12_1	523_46_1	2_46_1	116_03_1	4_46_17	7_46_1	723_12_352	189_46_1	467_3_66	935_3_53	532_3_429	144_3_456	273_3_1	1154_46_215	676_46_234	6_46_1	304_3_153	98_46_233	122_46_167	552_3_1	240_0_11	225_3_1	224_12_1	222_46_150	12_3_1	16_46_1	31_46_37	51_5_28	53_46_39	52_3_303	470_46_265	89_3_157	2168_46_4	1413_3_74	515_3_247	514_46_1	187_3_322
217_3_1	768_46_61	154_46_1	1324_46_21	1120_2_112	194_3_137	219_03_127	63_46_33	175_3_1	45_3_114	28_12_1	873_46_108	94_12_1	523_46_1	2_46_1	116_03_1	4_46_12	7_46_1	723_12_352	189_46_1	467_3_81	935_3_61	532_3_415	144_3_441	273_3_1	1154_46_222	676_46_240	6_46_1	304_3_144	98_46_234	122_46_177	552_3_1	240_0_6	225_3_1	224_12_1	222_46_139	12_3_1	16_46_1	31_46_41	51_5_29	53_46_42	52_3_312	470_46_268	89_3_177	2168_46_2	1413_3_85	515_3_263	514_46_1	187_3_299
217_3_1	768_46_68	154_46_1	1324_46_28	1120_2_116	194_3_148	219_03_115	63_46_35	175_3_1	45_3_100	28_12_1	873_46_109	94_12_1	2_46_1	116_03_1	4_46_10	7_46_1	6_46_1	189_46_1	467_3_84	935_3_61	723_12_343	144_3_439	273_3_1	1154_46_228	676_46_232	523_46_1	304_3_137	98_46_242	122_46_182	552_3_1	240_0_6	225_3_1	224_12_1	222_46_136	12_3_1	16_46_1	31_46_38	51_5_28	53_46_43	52_3_318	470_46_252	89_3_167	532_3_415	1413_3_97	515_3_264	514_46_1	187_3_273
217_3_1	768_46_74	154_46_1	1324_46_29	1120_2_107	194_3_142	219_03_111	63_46_36	175_3_1	45_3_98	28_12_1	873_46_112	94_12_1	2_46_1	116_03_1	4_46_7	7_46_1	6_46_1	189_46_1	467_3_85	935_3_60	723_12_340	144_3_457	273_3_1	1154_46_235	676_46_245	523_46_1	304_3_133	98_46_254	122_46_186	552_3_1	240_0_3	225_3_1	224_12_1	222_46_138	12_3_1	16_46_1	31_46_44	51_5_32	53_46_49	52_3_313	470_46_248	89_3_139	532_3_412	1413_3_106	515_3_256	514_46_1	187_3_261
217_3_1	768_46_77	154_46_1	1324_46_33	1120_2_104	194_3_131	219_03_109	63_46_36	175_3_1	45_3_113	28_12_1	873_46_120	94_12_1	2_46_1	116_03_1	4_46_4	7_46_1	6_46_1	189_46_1	467_3_68	935_3_68	723_12_309	144_3_480	273_3_1	1154_46_225	676_46_261	523_46_1	304_3_125	98_46_266	122_46_177	552_3_1	240_0_1	225_3_1	224_12_1	222_46_139	12_3_1	16_46_1	31_46_45	51_5_31	53_46_59	52_3_341	470_46_244	89_3_107	532_3_405	1413_3_111	515_3_246	514_46_1	187_3_276
217_3_1	768_46_79	154_46_1	1324_46_31	1120_2_95	194_3_108	219_03_103	63_46_40	175_3_1	45_3_124	28_12_1	873_46_119	94_12_1	2_46_1	116_03_1	4_46_4	7_46_1	6_46_1	189_46_1	467_3_63	935_3_81	723_12_290	144_3_475	273_3_1	1154_46_228	676_46_262	523_46_1	304_3_121	98_46_267	122_46_172	552_3_1	187_3_268	225_3_1	224_12_1	222_46_135	12_3_1	16_46_1	31_46_48	51_5_29	53_46_60	52_3_375	470_46_256	89_3_101	532_3_447	1413_3_112	515_3_257	514_46_1
217_3_1	768_46_87	154_46_1	1324_46_37	1120_2_93	194_3_93	219_03_98	63_46_43	175_3_1	45_3_127	28_12_1	873_46_121	94_12_1	2_46_1	116_03_1	4_46_2	7_46_1	6_46_1	189_46_1	467_3_63	935_3_86	723_12_269	144_3_481	273_3_1	1154_46_222	676_46_270	523_46_1	304_3_127	98_46_263	122_46_168	552_3_1	187_3_262	225_3_1	224_12_1	222_46_141	12_3_1	16_46_1	31_46_40	51_5_32	53_46_55	52_3_374	470_46_265	89_3_116	532_3_491	1413_3_105	515_3_290	514_46_1
217_3_1	768_46_96	154_46_1	1324_46_38	1120_2_79	194_3_79	219_03_97	63_46_45	175_3_1	45_3_117	28_12_1	873_46_131	94_12_1	2_46_1	116_03_1	4_46_3	7_46_1	6_46_1	189_46_1	467_3_75	935_3_80	723_12_236	144_3_472	273_3_1	1154_46_208	676_46_272	523_46_1	304_3_140	98_46_256	122_46_174	552_3_1	187_3_248	225_3_1	224_12_1	222_46_145	12_3_1	16_46_1	31_46_44	51_5_38	53_46_61	52_3_337	470_46_293	89_3_115	532_3_511	1413_3_97	515_3_284	514_46_1
217_3_1	768_46_101	154_46_1	1324_46_40	1120_2_88	194_3_60	219_03_102	63_46_48	175_3_1	45_3_99	28_12_1	873_46_142	94_12_1	2_46_1	116_03_1	4_46_3	7_46_1	6_46_1	189_46_1	467_3_93	935_3_71	723_12_204	144_3_499	273_3_1	1154_46_206	676_46_274	523_46_1	304_3_153	98_46_262	122_46_161	552_3_1	187_3_249	225_3_1	224_12_1	222_46_142	12_3_1	16_46_1	31_46_43	51_5_47	53_46_62	52_3_287	470_46_294	89_3_134	532_3_525	1413_3_93	515_3_276	514_46_1
217_3_1	768_46_103	154_46_1	1324_46_42	1120_2_81	194_3_56	219_03_109	63_46_43	175_3_1	45_3_87	28_12_1	873_46_148	94_12_1	2_46_1	116_03_1	4_46_3	7_46_1	6_46_1	189_46_1	467_3_97	935_3_59	723_12_204	144_3_495	273_3_1	1154_46_195	676_46_260	523_46_1	304_3_181	98_46_272	122_46_162	552_3_1	187_3_247	225_3_1	224_12_1	222_46_149	12_3_1	16_46_1	31_46_36	51_5_58	53_46_62	52_3_255	470_46_315	89_3_157	532_3_504	1413_3_81	515_3_250	514_46_1
217_3_1	768_46_97	154_46_1	1324_46_39	1120_2_70	194_3_52	219_03_108	63_46_38	175_3_1	45_3_82	28_12_1	873_46_162	94_12_1	2_46_1	116_03_1	4_46_1	7_46_1	6_46_1	189_46_1	467_3_100	935_3_57	723_12_185	144_3_486	273_3_1	1154_46_198	676_46_264	523_46_1	304_3_172	98_46_285	122_46_171	552_3_1	187_3_250	225_3_1	224_12_1	222_46_145	12_3_1	16_46_1	31_46_38	51_5_62	53_46_59	52_3_268	470_46_317	89_3_145	532_3_485	1413_3_74	515_3_226	514_46_1
217_3_1	768_46_94	154_46_1	1324_46_37	1120_2_68	194_3_57	219_03_111	63_46_36	175_3_1	45_3_77	28_12_1	873_46_176	94_12_1	2_46_1	116_03_1	4_46_1	7_46_1	6_46_1	189_46_1	467_3_108	935_3_60	723_12_166	144_3_430	273_3_1	1154_46_188	676_46_263	523_46_1	304_3_162	98_46_282	122_46_171	552_3_1	187_3_244	225_3_1	224_12_1	222_46_134	12_3_1	16_46_1	31_46_46	51_5_72	53_46_56	52_3_255	470_46_331	89_3_139	532_3_492	1413_3_64	515_3_225	514_46_1
217_3_1	768_46_94	154_46_1	1324_46_32	1120_2_66	194_3_59	219_03_122	63_46_37	175_3_1	45_3_75	28_12_1	873_46_190	94_12_1	2_46_1	116_03_1	4_46_1	7_46_1	6_46_1	189_46_1	467_3_110	935_3_63	723_12_146	144_3_418	273_3_1	1154_46_184	676_46_247	523_46_1	304_3_158	98_46_288	122_46_157	552_3_1	187_3_245	225_3_1	224_12_1	222_46_138	12_3_1	16_46_1	31_46_47	51_5_77	53_46_57	52_3_268	470_46_329	89_3_137	532_3_469	1413_3_65	515_3_218	514_46_1
217_3_1	768_46_101	154_46_1	1324_46_31	1120_2_62	194_3_65	219_03_126	63_46_35	175_3_1	45_3_76	28_12_1	873_46_193	94_12_1	2_46_1	116_03_1	4_46_1	7_46_1	6_46_1	189_46_1	467_3_115	935_3_51	723_12_134	144_3_423	273_3_1	1154_46_193	676_46_229	523_46_1	304_3_159	98_46_292	122_46_164	552_3_1	187_3_240	225_3_1	224_12_1	222_46_131	12_3_1	16_46_1	31_46_47	51_5_91	53_46_56	52_3_260	470_46_332	89_3_149	532_3_519	1413_3_79	515_3_229	514_46_1
217_3_1	768_46_104	154_46_1	1324_46_34	1120_2_56	194_3_74	219_03_125	63_46_32	175_3_1	45_3_64	28_12_1	873_46_207	94_12_1	2_46_1	116_03_1	4_46_1	7_46_1	6_46_1	189_46_1	467_3_134	935_3_44	723_12_121	144_3_402	273_3_1	1154_46_196	676_46_221	523_46_1	304_3_164	98_46_281	122_46_164	552_3_1	187_3_250	225_3_1	224_12_1	222_46_120	12_3_1	16_46_1	31_46_53	51_5_108	53_46_44	52_3_239	470_46_335	89_3_157	532_3_597	1413_3_95	515_3_222	514_46_1
217_3_1	768_46_97	154_46_1	1324_46_40	1120_2_49	194_3_83	219_03_134	63_46_30	4_46_1	175_3_1	45_3_56	28_12_1	873_46_196	94_12_1	2_46_1	116_03_1	187_3_259	7_46_1	6_46_1	189_46_1	467_3_140	935_3_35	532_3_681	144_3_406	273_3_1	1154_46_200	676_46_192	523_46_1	304_3_160	98_46_270	122_46_154	552_3_1	225_3_1	224_12_1	222_46_111	12_3_1	16_46_1	31_46_50	51_5_130	53_46_37	52_3_195	470_46_339	89_3_176	723_12_111	1413_3_109	515_3_230	514_46_1
217_3_1	768_46_102	154_46_1	1324_46_39	1120_2_47	194_3_81	219_03_152	63_46_29	4_46_1	175_3_1	45_3_56	28_12_1	873_46_205	94_12_1	2_46_1	116_03_1	187_3_270	7_46_1	6_46_1	189_46_1	467_3_126	935_3_38	532_3_712	144_3_432	273_3_1	1154_46_194	676_46_192	523_46_1	304_3_147	98_46_261	122_46_139	552_3_1	225_3_1	224_12_1	222_46_103	12_3_1	16_46_1	31_46_46	51_5_149	53_46_48	52_3_198	470_46_328	89_3_195	723_12_113	1413_3_134	515_3_238	514_46_1
217_3_1	768_46_112	154_46_1	1324_46_43	1120_2_51	194_3_84	219_03_149	63_46_30	4_46_1	175_3_1	45_3_65	28_12_1	873_46_217	94_12_1	2_46_1	116_03_1	187_3_266	7_46_1	6_46_1	189_46_1	467_3_115	935_3_46	532_3_685	144_3_484	273_3_1	1154_46_190	676_46_177	523_46_1	304_3_139	98_46_269	122_46_138	552_3_1	225_3_1	224_12_1	222_46_96	12_3_1	16_46_1	31_46_49	51_5_159	53_46_51	52_3_200	470_46_341	89_3_196	723_12_117	1413_3_124	515_3_264	514_46_1
217_3_1	768_46_118	154_46_1	1324_46_43	1120_2_50	194_3_70	219_03_138	89_3_190	4_46_1	175_3_1	45_3_66	28_12_1	873_46_223	94_12_1	2_46_1	116_03_1	187_3_261	7_46_1	6_46_1	189_46_1	467_3_109	935_3_45	532_3_639	144_3_531	273_3_1	1154_46_191	676_46_167	523_46_1	304_3_127	98_46_270	122_46_146	552_3_1	225_3_1	224_12_1	222_46_92	12_3_1	16_46_1	31_46_49	51_5_162	53_46_50	52_3_216	470_46_335	63_46_29	723_12_118	1413_3_110	515_3_276	514_46_1
217_3_1	768_46_123	154_46_1	1324_46_40	1120_2_46	194_3_73	219_03_140	89_3_193	4_46_1	175_3_1	45_3_68	28_12_1	873_46_204	94_12_1	2_46_1	116_03_1	187_3_235	7_46_1	6_46_1	189_46_1	467_3_129	935_3_57	532_3_549	144_3_551	273_3_1	1154_46_194	676_46_163	523_46_1	304_3_108	98_46_270	122_46_142	552_3_1	225_3_1	224_12_1	222_46_88	12_3_1	16_46_1	31_46_43	51_5_164	53_46_48	52_3_221	470_46_308	63_46_28	723_12_116	1413_3_81	515_3_274	514_46_1
217_3_1	768_46_128	154_46_1	1324_46_29	1120_2_45	194_3_65	219_03_137	63_46_28	4_46_1	175_3_1	45_3_68	28_12_1	873_46_201	94_12_1	2_46_1	116_03_1	187_3_221	7_46_1	6_46_1	189_46_1	467_3_158	935_3_54	532_3_502	144_3_563	273_3_1	1154_46_191	676_46_173	523_46_1	304_3_96	98_46_255	122_46_150	552_3_1	225_3_1	224_12_1	222_46_87	12_3_1	16_46_1	31_46_45	51_5_168	53_46_50	52_3_186	470_46_311	89_3_190	723_12_120	1413_3_75	515_3_252	514_46_1
217_3_1	768_46_134	154_46_1	1324_46_28	1120_2_53	194_3_64	219_03_132	63_46_29	4_46_1	175_3_1	45_3_72	28_12_1	873_46_194	94_12_1	2_46_1	116_03_1	187_3_206	7_46_1	6_46_1	189_46_1	467_3_174	935_3_58	532_3_507	144_3_542	273_3_1	1154_46_183	676_46_170	523_46_1	304_3_97	98_46_248	122_46_150	552_3_1	225_3_1	224_12_1	222_46_89	12_3_1	16_46_1	31_46_41	51_5_173	53_46_53	52_3_158	470_46_329	89_3_204	723_12_111	1413_3_56	515_3_222	514_46_1
217_3_1	768_46_140	154_46_1	1324_46_31	1120_2_58	194_3_47	219_03_130	63_46_23	4_46_1	175_3_1	45_3_77	28_12_1	873_46_192	94_12_1	2_46_1	116_03_1	187_3_212	7_46_1	6_46_1	189_46_1	467_3_165	935_3_57	532_3_518	144_3_508	273_3_1	1154_46_189	676_46_170	523_46_1	304_3_107	98_46_236	122_46_144	552_3_1	225_3_1	224_12_1	222_46_95	12_3_1	16_46_1	31_46_37	51_5_167	53_46_54	52_3_151	470_46_336	89_3_206	723_12_109	1413_3_69	515_3_220	514_46_1
217_3_1	768_46_142	154_46_1	1324_46_28	1120_2_68	194_3_36	219_03_128	63_46_19	4_46_1	175_3_1	45_3_87	28_12_1	873_46_192	94_12_1	2_46_1	116_03_1	187_3_233	7_46_1	6_46_1	189_46_1	467_3_156	935_3_60	532_3_542	144_3_481	273_3_1	1154_46_178	676_46_176	523_46_1	304_3_145	98_46_225	122_46_154	552_3_1	225_3_1	224_12_1	222_46_89	12_3_1	16_46_1	31_46_30	51_5_158	53_46_57	52_3_131	470_46_344	89_3_228	723_12_111	1413_3_73	515_3_223	514_46_1
217_3_1	768_46_151	154_46_1	1324_46_29	1120_2_73	194_3_20	219_03_142	63_46_18	4_46_1	175_3_1	45_3_96	28_12_1	873_46_183	94_12_1	2_46_1	116_03_1	187_3_254	7_46_1	6_46_1	189_46_1	467_3_156	935_3_54	532_3_576	144_3_520	273_3_1	1154_46_172	676_46_166	523_46_1	304_3_171	98_46_223	122_46_159	552_3_1	225_3_1	224_12_1	222_46_85	12_3_1	16_46_1	31_46_27	51_5_147	53_46_57	52_3_130	470_46_352	89_3_233	723_12_104	1413_3_74	515_3_243	514_46_1
217_3_1	768_46_153	154_46_1	1324_46_29	1120_2_83	194_3_17	219_03_157	63_46_16	4_46_1	175_3_1	45_3_112	28_12_1	873_46_176	94_12_1	2_46_1	116_03_1	187_3_257	7_46_1	6_46_1	189_46_1	467_3_144	935_3_51	532_3_620	144_3_548	273_3_1	1154_46_165	676_46_155	523_46_1	304_3_204	98_46_207	122_46_158	552_3_1	225_3_1	224_12_1	222_46_86	12_3_1	16_46_1	31_46_23	51_5_146	53_46_60	52_3_137	470_46_345	89_3_212	723_12_107	1413_3_70	515_3_269	514_46_1
217_3_1	768_46_156	154_46_1	1324_46_27	1120_2_93	194_3_22	219_03_162	63_46_16	4_46_1	175_3_1	45_3_108	28_12_1	873_46_179	94_12_1	2_46_1	116_03_1	187_3_270	7_46_1	6_46_1	189_46_1	467_3_141	935_3_37	532_3_641	144_3_599	273_3_1	1154_46_174	676_46_157	523_46_1	304_3_195	98_46_203	122_46_149	552_3_1	225_3_1	224_12_1	222_46_73	12_3_1	16_46_1	31_46_27	51_5_138	53_46_58	52_3_168	470_46_354	89_3_175	723_12_108	1413_3_71	515_3_279	514_46_1
217_3_1	768_46_170	154_46_1	1324_46_21	1120_2_101	194_3_33	219_03_156	63_46_15	4_46_1	175_3_1	45_3_100	28_12_1	873_46_168	94_12_1	2_46_1	116_03_1	187_3_277	7_46_1	6_46_1	189_46_1	467_3_151	935_3_36	532_3_618	144_3_574	273_3_1	1154_46_164	676_46_157	523_46_1	304_3_179	98_46_193	122_46_154	552_3_1	225_3_1	224_12_1	222_46_76	12_3_1	16_46_1	31_46_26	51_5_141	53_46_55	52_3_158	470_46_348	89_3_164	723_12_114	1413_3_64	515_3_245	514_46_1
217_3_1	768_46_181	154_46_1	1324_46_21	1120_2_102	194_3_47	219_03_150	63_46_9	4_46_1	175_3_1	45_3_99	28_12_1	873_46_158	94_12_1	2_46_1	116_03_1	187_3_261	7_46_1	6_46_1	189_46_1	467_3_154	935_3_41	532_3_601	144_3_541	273_3_1	1154_46_161	676_46_157	523_46_1	304_3_147	98_46_192	122_46_149	552_3_1	225_3_1	224_12_1	222_46_80	12_3_1	16_46_1	31_46_28	51_5_130	53_46_60	52_3_159	470_46_371	89_3_138	723_12_121	1413_3_62	515_3_214	514_46_1
217_3_1	768_46_178	154_46_1	1324_46_23	1120_2_110	194_3_57	219_03_148	89_3_135	4_46_1	175_3_1	45_3_103	28_12_1	873_46_165	94_12_1	2_46_1	116_03_1	187_3_237	7_46_1	6_46_1	189_46_1	467_3_147	935_3_43	532_3_571	144_3_490	273_3_1	1154_46_145	676_46_168	523_46_1	304_3_127	98_46_206	122_46_144	552_3_1	225_3_1	224_12_1	222_46_86	12_3_1	16_46_1	31_46_32	51_5_127	53_46_58	52_3_140	470_46_396	63_46_8	723_12_141	1413_3_56	515_3_174	514_46_1
217_3_1	768_46_168	154_46_1	1324_46_31	1120_2_125	194_3_64	219_03_125	89_3_164	4_46_1	175_3_1	45_3_105	28_12_1	873_46_170	94_12_1	2_46_1	116_03_1	187_3_225	7_46_1	6_46_1	189_46_1	467_3_130	935_3_41	532_3_580	144_3_445	273_3_1	1154_46_133	676_46_169	523_46_1	304_3_114	98_46_205	122_46_150	552_3_1	225_3_1	224_12_1	222_46_91	12_3_1	16_46_1	31_46_34	51_5_124	53_46_56	52_3_133	470_46_413	63_46_6	723_12_148	1413_3_48	515_3_171	514_46_1
217_3_1	768_46_175	154_46_1	1324_46_32	1120_2_128	194_3_60	219_03_115	63_46_6	4_46_1	175_3_1	45_3_95	28_12_1	873_46_167	94_12_1	2_46_1	116_03_1	187_3_219	7_46_1	6_46_1	189_46_1	467_3_102	935_3_39	532_3_604	144_3_470	273_3_1	1154_46_130	676_46_161	523_46_1	304_3_115	98_46_224	122_46_152	552_3_1	225_3_1	224_12_1	222_46_87	12_3_1	16_46_1	31_46_39	51_5_120	53_46_53	52_3_163	470_46_417	89_3_188	723_12_149	1413_3_54	515_3_169	514_46_1
217_3_1	768_46_183	154_46_1	1324_46_33	1120_2_129	194_3_46	219_03_94	63_46_7	4_46_1	175_3_1	45_3_89	28_12_1	873_46_179	94_12_1	2_46_1	116_03_1	187_3_240	7_46_1	6_46_1	189_46_1	467_3_81	935_3_34	532_3_634	144_3_524	273_3_1	1154_46_134	676_46_172	523_46_1	304_3_124	98_46_234	122_46_140	552_3_1	225_3_1	224_12_1	222_46_85	12_3_1	16_46_1	31_46_33	51_5_120	53_46_51	52_3_196	470_46_428	89_3_216	723_12_155	1413_3_50	515_3_165	514_46_1
217_3_1	768_46_180	154_46_1	1324_46_32	1120_2_135	194_3_32	219_03_98	63_46_7	4_46_1	175_3_1	45_3_75	28_12_1	873_46_188	94_12_1	2_46_1	116_03_1	187_3_252	7_46_1	6_46_1	189_46_1	467_3_97	935_3_36	532_3_595	144_3_603	273_3_1	1154_46_115	676_46_173	523_46_1	304_3_144	98_46_233	122_46_133	552_3_1	225_3_1	224_12_1	222_46_78	12_3_1	16_46_1	31_46_28	51_5_115	53_46_50	52_3_239	470_46_440	89_3_218	723_12_158	1413_3_48	515_3_199	514_46_1
217_3_1	768_46_170	154_46_1	1324_46_34	1120_2_128	194_3_24	219_03_118	63_46_9	4_46_1	175_3_1	45_3_69	28_12_1	873_46_194	94_12_1	2_46_1	116_03_1	187_3_238	7_46_1	6_46_1	189_46_1	467_3_122	935_3_38	532_3_558	144_3_658	273_3_1	1154_46_107	676_46_159	523_46_1	304_3_170	98_46_241	122_46_124	552_3_1	225_3_1	224_12_1	222_46_72	12_3_1	16_46_1	31_46_21	51_5_117	53_46_58	52_3_236	470_46_441	89_3_200	723_12_148	1413_3_48	515_3_212	514_46_1
217_3_1	768_46_171	154_46_1	1324_46_42	1120_2_113	194_3_26	219_03_131	63_46_11	4_46_1	175_3_1	45_3_68	28_12_1	873_46_191	94_12_1	2_46_1	116_03_1	187_3_229	7_46_1	6_46_1	189_46_1	467_3_134	935_3_49	532_3_550	144_3_689	273_3_1	1154_46_102	676_46_159	523_46_1	304_3_194	98_46_256	122_46_119	552_3_1	225_3_1	224_12_1	222_46_72	12_3_1	16_46_1	31_46_23	51_5_108	53_46_61	52_3_231	470_46_437	89_3_184	723_12_140	1413_3_44	515_3_232	514_46_1
217_3_1	768_46_177	154_46_1	1324_46_46	1120_2_109	194_3_31	219_03_124	63_46_14	4_46_1	175_3_1	45_3_60	28_12_1	873_46_192	94_12_1	2_46_1	116_03_1	187_3_227	7_46_1	6_46_1	189_46_1	467_3_146	935_3_58	532_3_524	144_3_668	273_3_1	1154_46_94	676_46_157	523_46_1	304_3_208	98_46_253	122_46_114	552_3_1	225_3_1	224_12_1	222_46_74	12_3_1	16_46_1	31_46_17	51_5_108	53_46_65	52_3_221	470_46_443	89_3_180	723_12_128	1413_3_48	515_3_262	514_46_1
217_3_1	768_46_184	154_46_1	1324_46_40	1120_2_117	194_3_33	219_03_112	89_3_181	4_46_1	175_3_1	45_3_65	28_12_1	873_46_200	94_12_1	2_46_1	116_03_1	187_3_223	7_46_1	6_46_1	189_46_1	467_3_158	935_3_74	532_3_576	144_3_577	273_3_1	1154_46_85	676_46_160	523_46_1	304_3_220	98_46_271	122_46_117	552_3_1	225_3_1	224_12_1	222_46_82	12_3_1	16_46_1	31_46_15	51_5_96	53_46_62	52_3_230	470_46_433	63_46_16	723_12_120	1413_3_53	515_3_274	514_46_1
217_3_1	768_46_175	154_46_1	1324_46_35	1120_2_113	194_3_37	219_03_90	89_3_179	4_46_1	175_3_1	45_3_61	28_12_1	873_46_204	94_12_1	2_46_1	116_03_1	187_3_201	7_46_1	6_46_1	189_46_1	467_3_151	935_3_80	532_3_592	144_3_527	273_3_1	1154_46_79	676_46_159	523_46_1	304_3_228	98_46_282	122_46_108	552_3_1	225_3_1	224_12_1	222_46_80	12_3_1	16_46_1	31_46_11	51_5_88	53_46_65	52_3_223	470_46_422	63_46_16	723_12_110	1413_3_56	515_3_269	514_46_1
217_3_1	768_46_191	154_46_1	1324_46_37	1120_2_106	194_3_32	219_03_71	63_46_16	4_46_1	175_3_1	45_3_83	28_12_1	873_46_216	94_12_1	2_46_1	116_03_1	187_3_179	7_46_1	6_46_1	189_46_1	467_3_134	935_3_69	532_3_612	144_3_471	273_3_1	1154_46_77	676_46_160	523_46_1	304_3_232	98_46_291	122_46_101	552_3_1	225_3_1	224_12_1	222_46_90	12_3_1	16_46_1	31_46_9	51_5_81	53_46_62	52_3_215	470_46_415	89_3_167	723_12_107	1413_3_53	515_3_262	514_46_1
217_3_1	768_46_183	154_46_1	1324_46_36	1120_2_117	194_3_27	219_03_52	63_46_12	4_46_1	175_3_1	45_3_102	28_12_1	873_46_225	94_12_1	2_46_1	116_03_1	187_3_180	7_46_1	6_46_1	189_46_1	467_3_117	935_3_58	532_3_626	144_3_420	273_3_1	1154_46_73	676_46_155	523_46_1	304_3_229	98_46_294	122_46_102	552_3_1	225_3_1	224_12_1	222_46_94	12_3_1	16_46_1	31_46_9	51_5_77	53_46_57	52_3_211	470_46_406	89_3_183	723_12_99	1413_3_44	515_3_233	514_46_1
217_3_1	768_46_179	154_46_1	1324_46_34	1120_2_106	194_3_30	219_03_46	63_46_12	4_46_1	175_3_1	45_3_127	28_12_1	873_46_226	94_12_1	2_46_1	116_03_1	187_3_184	7_46_1	6_46_1	189_46_1	467_3_92	935_3_39	532_3_626	144_3_405	273_3_1	1154_46_68	676_46_155	523_46_1	304_3_215	98_46_289	122_46_107	552_3_1	225_3_1	224_12_1	222_46_98	12_3_1	16_46_1	31_46_5	51_5_66	53_46_60	52_3_194	470_46_391	89_3_186	723_12_95	1413_3_51	515_3_215	514_46_1
217_3_1	768_46_181	154_46_1	1324_46_33	1120_2_98	194_3_40	219_03_51	63_46_9	4_46_1	175_3_1	45_3_137	28_12_1	873_46_231	94_12_1	2_46_1	116_03_1	187_3_212	7_46_1	6_46_1	189_46_1	467_3_94	935_3_24	532_3_641	144_3_416	273_3_1	1154_46_69	676_46_154	523_46_1	304_3_215	98_46_285	122_46_105	552_3_1	225_3_1	224_12_1	222_46_101	12_3_1	16_46_1	31_46_3	51_5_64	53_46_62	52_3_186	470_46_390	89_3_184	723_12_97	1413_3_42	515_3_180	514_46_1
217_3_1	768_46_176	154_46_1	1324_46_32	1120_2_98	194_3_45	219_03_48	63_46_12	4_46_1	175_3_1	45_3_124	28_12_1	873_46_235	94_12_1	2_46_1	116_03_1	187_3_222	7_46_1	6_46_1	189_46_1	467_3_97	935_3_14	532_3_645	144_3_448	273_3_1	1154_46_72	676_46_154	523_46_1	304_3_210	98_46_303	122_46_102	552_3_1	225_3_1	224_12_1	222_46_94	12_3_1	16_46_1	31_46_1	51_5_59	53_46_69	52_3_190	470_46_406	89_3_143	723_12_101	1413_3_44	515_3_150	514_46_1
217_3_1	768_46_173	154_46_1	1324_46_34	1120_2_98	194_3_43	219_03_53	63_46_12	4_46_1	175_3_1	45_3_108	28_12_1	873_46_227	94_12_1	2_46_1	116_03_1	187_3_223	7_46_1	6_46_1	189_46_1	676_46_166	935_3_6	532_3_669	144_3_473	273_3_1	1154_46_72	467_3_107	523_46_1	304_3_214	98_46_302	122_46_92	552_3_1	225_3_1	224_12_1	222_46_93	12_3_1	16_46_1	51_5_59	53_46_74	52_3_201	470_46_428	89_3_124	723_12_98	1413_3_35	515_3_135	514_46_1
217_3_1	768_46_166	154_46_1	1324_46_32	1120_2_105	194_3_43	219_03_48	63_46_11	4_46_1	175_3_1	45_3_99	28_12_1	873_46_220	94_12_1	2_46_1	116_03_1	187_3_222	7_46_1	6_46_1	189_46_1	676_46_157	935_3_8	532_3_728	144_3_533	273_3_1	1154_46_83	467_3_124	523_46_1	304_3_226	98_46_296	122_46_91	552_3_1	225_3_1	224_12_1	222_46_93	12_3_1	16_46_1	51_5_51	53_46_83	52_3_199	470_46_431	89_3_106	723_12_104	1413_3_43	515_3_147	514_46_1
217_3_1	768_46_171	154_46_1	1324_46_24	1120_2_114	194_3_36	219_03_52	63_46_16	4_46_1	175_3_1	45_3_93	28_12_1	873_46_214	94_12_1	2_46_1	116_03_1	187_3_208	7_46_1	6_46_1	189_46_1	676_46_144	935_3_23	532_3_759	144_3_592	273_3_1	1154_46_90	467_3_110	523_46_1	304_3_228	98_46_297	122_46_82	552_3_1	225_3_1	224_12_1	222_46_89	12_3_1	16_46_1	51_5_53	53_46_96	52_3_197	470_46_437	89_3_126	723_12_106	1413_3_51	515_3_161	514_46_1
217_3_1	768_46_175	154_46_1	1324_46_22	1120_2_124	194_3_30	219_03_45	63_46_16	4_46_1	175_3_1	45_3_103	28_12_1	873_46_215	94_12_1	2_46_1	116_03_1	187_3_230	7_46_1	6_46_1	189_46_1	676_46_146	935_3_31	532_3_761	144_3_645	273_3_1	1154_46_91	467_3_105	523_46_1	304_3_214	98_46_280	122_46_82	552_3_1	225_3_1	224_12_1	222_46_82	12_3_1	16_46_1	51_5_55	53_46_103	52_3_213	470_46_409	89_3_141	723_12_109	1413_3_54	515_3_171	514_46_1
217_3_1	768_46_168	154_46_1	1324_46_29	1120_2_138	194_3_28	219_03_47	63_46_13	4_46_1	175_3_1	45_3_101	28_12_1	873_46_193	94_12_1	2_46_1	116_03_1	187_3_255	7_46_1	6_46_1	189_46_1	676_46_147	935_3_47	532_3_712	144_3_661	273_3_1	1154_46_90	467_3_90	523_46_1	304_3_205	98_46_291	122_46_86	552_3_1	225_3_1	224_12_1	222_46_80	12_3_1	16_46_1	51_5_64	53_46_108	52_3_223	470_46_415	89_3_179	723_12_104	1413_3_44	515_3_168	514_46_1
217_3_1	768_46_170	154_46_1	1324_46_26	1120_2_144	194_3_26	219_03_45	63_46_10	4_46_1	175_3_1	45_3_101	28_12_1	873_46_180	94_12_1	2_46_1	116_03_1	187_3_283	7_46_1	6_46_1	189_46_1	676_46_157	935_3_58	532_3_680	144_3_666	273_3_1	1154_46_87	467_3_70	523_46_1	304_3_171	98_46_296	122_46_94	552_3_1	225_3_1	224_12_1	222_46_76	12_3_1	16_46_1	51_5_63	53_46_108	52_3_230	470_46_421	89_3_184	723_12_103	1413_3_34	515_3_165	514_46_1
217_3_1	768_46_167	154_46_1	1324_46_24	1120_2_146	194_3_38	219_03_50	63_46_10	4_46_1	175_3_1	45_3_104	28_12_1	873_46_168	94_12_1	2_46_1	116_03_1	187_3_294	7_46_1	6_46_1	189_46_1	676_46_154	935_3_54	532_3_707	144_3_594	273_3_1	1154_46_86	467_3_66	523_46_1	304_3_142	98_46_297	122_46_88	552_3_1	225_3_1	224_12_1	222_46_83	12_3_1	16_46_1	51_5_74	53_46_103	52_3_251	470_46_421	89_3_172	723_12_95	1413_3_27	515_3_175	514_46_1
217_3_1	768_46_172	154_46_1	1324_46_21	1120_2_136	194_3_50	219_03_41	63_46_10	4_46_1	175_3_1	45_3_120	28_12_1	873_46_166	94_12_1	2_46_1	116_03_1	187_3_287	7_46_1	6_46_1	189_46_1	676_46_152	935_3_42	532_3_736	144_3_592	273_3_1	1154_46_96	467_3_61	523_46_1	304_3_130	98_46_323	122_46_80	552_3_1	225_3_1	224_12_1	222_46_76	12_3_1	16_46_1	51_5_80	53_46_102	52_3_244	470_46_420	89_3_154	723_12_95	1413_3_17	515_3_182	514_46_1
217_3_1	768_46_179	154_46_1	1324_46_22	1120_2_138	194_3_59	219_03_42	63_46_10	4_46_1	175_3_1	45_3_124	28_12_1	873_46_167	94_12_1	2_46_1	116_03_1	187_3_278	7_46_1	6_46_1	189_46_1	676_46_148	935_3_27	532_3_807	144_3_561	273_3_1	1154_46_99	467_3_53	523_46_1	304_3_133	98_46_323	122_46_82	552_3_1	225_3_1	224_12_1	222_46_73	12_3_1	16_46_1	51_5_85	53_46_104	52_3_241	470_46_430	89_3_134	723_12_97	1413_3_11	515_3_175	514_46_1
217_3_1	768_46_176	154_46_1	1324_46_26	1120_2_140	194_3_67	219_03_35	63_46_11	4_46_1	175_3_1	45_3_136	28_12_1	873_46_169	94_12_1	2_46_1	116_03_1	187_3_250	7_46_1	6_46_1	189_46_1	676_46_155	935_3_17	532_3_804	144_3_586	273_3_1	1154_46_98	467_3_57	523_46_1	304_3_152	98_46_324	122_46_74	552_3_1	225_3_1	224_12_1	222_46_72	12_3_1	16_46_1	51_5_89	53_46_103	52_3_223	470_46_430	89_3_144	723_12_88	1413_3_8	515_3_157	514_46_1
217_3_1	768_46_194	154_46_1	1324_46_29	1120_2_131	194_3_64	219_03_37	63_46_8	4_46_1	175_3_1	45_3_129	28_12_1	873_46_172	94_12_1	2_46_1	116_03_1	187_3_253	7_46_1	6_46_1	189_46_1	676_46_168	935_3_12	532_3_748	144_3_562	273_3_1	1154_46_96	467_3_54	523_46_1	304_3_164	98_46_325	122_46_69	552_3_1	225_3_1	224_12_1	222_46_68	12_3_1	16_46_1	51_5_95	53_46_94	52_3_224	470_46_433	89_3_152	723_12_80	1413_3_8	515_3_139	514_46_1
217_3_1	768_46_201	154_46_1	1324_46_31	1120_2_122	194_3_57	219_03_31	63_46_5	4_46_1	175_3_1	45_3_115	28_12_1	873_46_165	94_12_1	2_46_1	116_03_1	187_3_223	7_46_1	6_46_1	189_46_1	676_46_171	935_3_6	532_3_729	144_3_597	273_3_1	1154_46_90	467_3_55	523_46_1	304_3_176	98_46_331	122_46_74	552_3_1	225_3_1	224_12_1	222_46_68	12_3_1	16_46_1	51_5_101	53_46_89	52_3_218	470_46_424	89_3_164	723_12_75	1413_3_8	515_3_116	514_46_1
217_3_1	768_46_202	154_46_1	1324_46_32	1120_2_118	194_3_42	219_03_30	63_46_6	4_46_1	175_3_1	45_3_105	28_12_1	873_46_170	94_12_1	2_46_1	116_03_1	187_3_192	7_46_1	6_46_1	189_46_1	676_46_189	935_3_6	532_3_674	144_3_622	273_3_1	1154_46_94	467_3_57	523_46_1	304_3_190	98_46_338	122_46_78	552_3_1	225_3_1	224_12_1	222_46_66	12_3_1	16_46_1	51_5_100	53_46_95	52_3_206	470_46_421	89_3_173	723_12_68	1413_3_12	515_3_119	514_46_1
217_3_1	768_46_203	154_46_1	1324_46_36	1120_2_114	194_3_30	219_03_29	63_46_6	4_46_1	175_3_1	45_3_97	28_12_1	873_46_185	94_12_1	2_46_1	116_03_1	187_3_179	7_46_1	6_46_1	189_46_1	676_46_200	935_3_10	532_3_628	144_3_625	273_3_1	1154_46_92	467_3_55	523_46_1	304_3_214	98_46_340	122_46_73	552_3_1	225_3_1	224_12_1	222_46_60	12_3_1	16_46_1	51_5_105	53_46_101	52_3_230	470_46_415	89_3_154	723_12_60	1413_3_10	515_3_131	514_46_1
217_3_1	768_46_218	154_46_1	1324_46_35	1120_2_112	194_3_25	219_03_31	63_46_6	4_46_1	175_3_1	45_3_90	28_12_1	873_46_191	94_12_1	2_46_1	116_03_1	187_3_163	7_46_1	6_46_1	189_46_1	676_46_201	935_3_18	532_3_628	144_3_562	273_3_1	1154_46_102	467_3_49	523_46_1	304_3_226	98_46_336	122_46_76	552_3_1	225_3_1	224_12_1	222_46_55	12_3_1	16_46_1	51_5_113	53_46_97	52_3_248	470_46_435	89_3_149	723_12_59	1413_3_12	515_3_113	514_46_1
217_3_1	768_46_222	154_46_1	1324_46_36	1120_2_117	194_3_20	219_03_25	63_46_7	4_46_1	175_3_1	45_3_83	28_12_1	873_46_189	94_12_1	2_46_1	116_03_1	187_3_144	7_46_1	6_46_1	189_46_1	676_46_202	935_3_30	532_3_652	144_3_585	273_3_1	1154_46_101	467_3_49	523_46_1	304_3_225	98_46_329	122_46_82	552_3_1	225_3_1	224_12_1	222_46_56	12_3_1	16_46_1	51_5_113	53_46_98	52_3_260	470_46_449	89_3_137	723_12_50	1413_3_9	515_3_98	514_46_1
217_3_1	768_46_233	154_46_1	1324_46_30	1120_2_112	194_3_17	219_03_30	63_46_8	4_46_1	175_3_1	45_3_71	28_12_1	873_46_206	94_12_1	2_46_1	116_03_1	187_3_149	7_46_1	6_46_1	189_46_1	676_46_198	935_3_40	532_3_723	144_3_558	273_3_1	1154_46_91	467_3_51	523_46_1	304_3_223	98_46_340	122_46_79	552_3_1	225_3_1	224_12_1	222_46_49	12_3_1	16_46_1	51_5_115	53_46_94	52_3_267	470_46_451	89_3_126	723_12_50	1413_3_6	515_3_85	514_46_1
217_3_1	768_46_242	154_46_1	1324_46_30	1120_2_105	194_3_21	219_03_31	63_46_11	4_46_1	175_3_1	45_3_62	28_12_1	873_46_209	94_12_1	2_46_1	116_03_1	187_3_164	7_46_1	6_46_1	189_46_1	676_46_191	935_3_48	532_3_790	144_3_532	273_3_1	1154_46_89	467_3_56	523_46_1	304_3_205	98_46_342	122_46_71	552_3_1	225_3_1	224_12_1	222_46_46	12_3_1	16_46_1	51_5_112	53_46_86	52_3_243	470_46_442	89_3_124	723_12_50	1413_3_4	515_3_97	514_46_1
217_3_1	768_46_236	154_46_1	1324_46_34	1120_2_107	194_3_29	219_03_45	63_46_13	4_46_1	175_3_1	45_3_63	28_12_1	873_46_209	94_12_1	2_46_1	116_03_1	187_3_169	7_46_1	6_46_1	189_46_1	676_46_195	935_3_45	532_3_824	144_3_505	273_3_1	1154_46_90	467_3_62	523_46_1	304_3_207	98_46_334	122_46_67	552_3_1	225_3_1	224_12_1	222_46_42	12_3_1	16_46_1	51_5_112	53_46_79	52_3_223	470_46_451	89_3_154	723_12_47	1413_3_5	515_3_129	514_46_1
217_3_1	768_46_241	154_46_1	1324_46_33	1120_2_102	194_3_36	219_03_60	89_3_184	4_46_1	175_3_1	45_3_66	28_12_1	873_46_217	94_12_1	2_46_1	116_03_1	187_3_158	7_46_1	6_46_1	189_46_1	676_46_174	935_3_37	532_3_830	144_3_478	273_3_1	1154_46_82	467_3_64	523_46_1	304_3_207	98_46_340	122_46_65	552_3_1	225_3_1	224_12_1	222_46_40	12_3_1	16_46_1	51_5_105	53_46_76	52_3_179	470_46_465	63_46_15	723_12_42	1413_3_3	515_3_148	514_46_1
217_3_1	768_46_238	154_46_1	1324_46_30	1120_2_105	194_3_42	219_03_82	89_3_243	4_46_1	175_3_1	45_3_69	28_12_1	873_46_222	94_12_1	2_46_1	116_03_1	187_3_144	7_46_1	6_46_1	189_46_1	676_46_156	935_3_30	532_3_819	144_3_473	273_3_1	1154_46_72	467_3_68	523_46_1	304_3_220	98_46_339	122_46_61	552_3_1	225_3_1	224_12_1	222_46_35	12_3_1	16_46_1	51_5_93	53_46_70	52_3_174	470_46_469	63_46_15	723_12_42	1413_3_3	515_3_161	514_46_1
217_3_1	768_46_238	154_46_1	1324_46_32	1120_2_114	194_3_34	219_03_87	63_46_20	4_46_1	45_3_69	28_12_1	873_46_233	94_12_1	2_46_1	116_03_1	187_3_140	7_46_1	6_46_1	189_46_1	676_46_134	935_3_21	532_3_770	144_3_446	273_3_1	1154_46_70	467_3_59	523_46_1	304_3_255	98_46_338	122_46_47	225_3_1	224_12_1	222_46_30	12_3_1	16_46_1	51_5_86	53_46_61	52_3_172	470_46_458	89_3_292	723_12_34	515_3_169	514_46_1
217_3_1	768_46_257	154_46_1	1324_46_33	1120_2_118	194_3_36	219_03_87	89_3_322	4_46_1	45_3_73	28_12_1	873_46_228	94_12_1	2_46_1	116_03_1	187_3_155	7_46_1	6_46_1	189_46_1	676_46_122	935_3_22	532_3_709	144_3_417	273_3_1	1154_46_66	467_3_54	523_46_1	304_3_290	98_46_345	122_46_39	225_3_1	224_12_1	222_46_26	12_3_1	16_46_1	51_5_71	53_46_59	52_3_168	470_46_441	63_46_22	723_12_30	515_3_175	514_46_1
217_3_1	768_46_260	154_46_1	1324_46_33	1120_2_114	194_3_34	219_03_72	89_3_323	4_46_1	45_3_79	28_12_1	873_46_212	94_12_1	2_46_1	116_03_1	187_3_171	7_46_1	6_46_1	189_46_1	676_46_123	935_3_21	532_3_680	144_3_414	273_3_1	1154_46_70	467_3_48	523_46_1	304_3_299	98_46_337	122_46_34	225_3_1	224_12_1	222_46_23	12_3_1	16_46_1	51_5_64	53_46_63	52_3_189	470_46_456	63_46_28	723_12_27	515_3_174	514_46_1
217_3_1	768_46_265	154_46_1	1324_46_29	1120_2_101	194_3_39	219_03_69	89_3_300	4_46_1	45_3_81	28_12_1	873_46_191	94_12_1	2_46_1	116_03_1	187_3_182	7_46_1	6_46_1	189_46_1	676_46_112	935_3_32	532_3_705	144_3_403	273_3_1	1154_46_61	467_3_43	523_46_1	304_3_297	98_46_319	122_46_28	225_3_1	224_12_1	222_46_21	12_3_1	16_46_1	51_5_63	53_46_62	52_3_225	470_46_477	63_46_31	723_12_23	515_3_167	514_46_1
217_3_1	768_46_246	154_46_1	1324_46_24	1120_2_94	194_3_53	219_03_56	63_46_30	4_46_1	45_3_86	28_12_1	873_46_193	94_12_1	2_46_1	116_03_1	187_3_169	7_46_1	6_46_1	189_46_1	676_46_108	935_3_45	532_3_754	144_3_373	273_3_1	1154_46_62	467_3_38	523_46_1	304_3_288	98_46_323	122_46_24	225_3_1	224_12_1	222_46_18	12_3_1	16_46_1	51_5_51	53_46_61	52_3_272	470_46_458	89_3_270	723_12_24	515_3_159	514_46_1
217_3_1	768_46_244	154_46_1	1324_46_28	1120_2_93	194_3_60	219_03_56	63_46_33	4_46_1	45_3_73	28_12_1	873_46_189	94_12_1	2_46_1	116_03_1	187_3_165	7_46_1	6_46_1	189_46_1	676_46_126	935_3_51	532_3_829	144_3_350	273_3_1	1154_46_65	467_3_47	523_46_1	304_3_264	98_46_323	122_46_17	225_3_1	224_12_1	222_46_25	12_3_1	16_46_1	51_5_47	53_46_59	52_3_326	470_46_477	89_3_234	723_12_23	515_3_168	514_46_1
217_3_1	768_46_233	154_46_1	1324_46_34	1120_2_81	194_3_80	219_03_70	63_46_38	4_46_1	45_3_56	28_12_1	873_46_184	94_12_1	2_46_1	116_03_1	187_3_161	7_46_1	6_46_1	189_46_1	676_46_125	935_3_63	532_3_889	144_3_338	273_3_1	1154_46_67	467_3_53	523_46_1	304_3_242	98_46_333	122_46_12	225_3_1	224_12_1	222_46_29	12_3_1	16_46_1	51_5_47	53_46_59	52_3_349	470_46_463	89_3_204	723_12_21	515_3_154	514_46_1
217_3_1	768_46_234	154_46_1	1324_46_37	1120_2_72	194_3_72	219_03_90	63_46_45	4_46_1	45_3_47	28_12_1	873_46_176	94_12_1	2_46_1	116_03_1	187_3_153	7_46_1	6_46_1	189_46_1	676_46_113	935_3_70	532_3_948	144_3_330	273_3_1	1154_46_72	467_3_59	523_46_1	304_3_208	98_46_341	122_46_10	225_3_1	224_12_1	222_46_29	12_3_1	16_46_1	51_5_53	53_46_69	52_3_368	470_46_462	89_3_201	723_12_20	515_3_136	514_46_1
217_3_1	768_46_232	154_46_1	1324_46_40	1120_2_61	194_3_78	219_03_90	63_46_48	4_46_1	45_3_43	28_12_1	873_46_176	94_12_1	2_46_1	116_03_1	187_3_137	7_46_1	6_46_1	189_46_1	676_46_114	935_3_70	532_3_952	144_3_323	273_3_1	1154_46_75	467_3_72	523_46_1	304_3_192	98_46_343	122_46_8	225_3_1	224_12_1	222_46_28	12_3_1	16_46_1	51_5_66	53_46_74	52_3_370	470_46_446	89_3_207	723_12_21	515_3_126	514_46_1
217_3_1	768_46_223	154_46_1	1324_46_42	1120_2_41	194_3_80	219_03_80	63_46_52	4_46_1	45_3_39	28_12_1	873_46_178	94_12_1	2_46_1	116_03_1	187_3_136	7_46_1	6_46_1	189_46_1	676_46_125	935_3_63	532_3_909	144_3_327	273_3_1	1154_46_78	467_3_78	523_46_1	304_3_166	98_46_360	122_46_5	225_3_1	224_12_1	222_46_30	12_3_1	16_46_1	51_5_83	53_46_73	52_3_376	470_46_440	89_3_240	723_12_15	515_3_126	514_46_1
217_3_1	768_46_228	154_46_1	1324_46_46	1120_2_38	194_3_78	219_03_74	63_46_58	4_46_1	45_3_43	28_12_1	873_46_187	94_12_1	2_46_1	116_03_1	187_3_140	7_46_1	6_46_1	189_46_1	676_46_124	935_3_58	532_3_849	144_3_330	273_3_1	1154_46_77	467_3_97	523_46_1	304_3_158	98_46_352	122_46_5	225_3_1	224_12_1	222_46_30	12_3_1	16_46_1	51_5_96	53_46_66	52_3_362	470_46_432	89_3_256	723_12_16	515_3_143	514_46_1
217_3_1	768_46_237	154_46_1	1324_46_43	1120_2_32	194_3_90	219_03_63	63_46_64	4_46_1	45_3_44	28_12_1	873_46_186	94_12_1	2_46_1	116_03_1	187_3_159	7_46_1	6_46_1	189_46_1	676_46_127	935_3_49	532_3_747	144_3_329	273_3_1	1154_46_76	467_3_98	523_46_1	304_3_163	98_46_348	122_46_3	225_3_1	224_12_1	222_46_25	12_3_1	16_46_1	51_5_106	53_46_62	52_3_344	470_46_419	89_3_256	723_12_14	515_3_180	514_46_1
217_3_1	768_46_233	154_46_1	1324_46_51	1120_2_27	194_3_101	219_03_60	63_46_68	4_46_1	45_3_45	28_12_1	873_46_187	94_12_1	2_46_1	116_03_1	187_3_199	7_46_1	6_46_1	189_46_1	676_46_126	935_3_40	532_3_723	144_3_336	273_3_1	1154_46_81	467_3_115	523_46_1	304_3_191	98_46_330	122_46_1	225_3_1	224_12_1	222_46_19	12_3_1	16_46_1	51_5_114	53_46_61	52_3_323	470_46_412	89_3_226	723_12_13	515_3_208	514_46_1
217_3_1	768_46_242	154_46_1	1324_46_52	1120_2_24	194_3_106	219_03_45	63_46_72	4_46_1	45_3_44	28_12_1	873_46_193	94_12_1	2_46_1	116_03_1	187_3_219	7_46_1	6_46_1	189_46_1	676_46_129	935_3_28	532_3_710	144_3_367	273_3_1	1154_46_81	467_3_125	523_46_1	304_3_224	98_46_325	225_3_1	224_12_1	222_46_21	12_3_1	16_46_1	51_5_124	53_46_58	52_3_314	470_46_409	89_3_189	723_12_11	515_3_234	514_46_1
217_3_1	768_46_246	154_46_1	1324_46_51	1120_2_18	194_3_115	219_03_42	63_46_75	4_46_1	45_3_45	28_12_1	873_46_197	94_12_1	2_46_1	116_03_1	187_3_223	7_46_1	6_46_1	189_46_1	676_46_133	935_3_26	532_3_716	144_3_388	273_3_1	1154_46_73	467_3_132	523_46_1	304_3_244	98_46_330	225_3_1	224_12_1	222_46_23	12_3_1	16_46_1	51_5_129	53_46_49	52_3_307	470_46_406	89_3_185	723_12_7	515_3_233	514_46_1
217_3_1	768_46_247	154_46_1	1324_46_48	1120_2_20	194_3_132	219_03_47	63_46_74	4_46_1	45_3_47	28_12_1	873_46_202	94_12_1	2_46_1	116_03_1	187_3_203	7_46_1	6_46_1	189_46_1	676_46_136	935_3_33	532_3_761	144_3_400	273_3_1	1154_46_78	467_3_140	523_46_1	304_3_239	98_46_326	225_3_1	224_12_1	222_46_22	12_3_1	16_46_1	51_5_136	53_46_39	52_3_332	470_46_423	89_3_165	723_12_7	515_3_202	514_46_1
217_3_1	768_46_224	154_46_1	1324_46_47	1120_2_18	194_3_158	219_03_43	63_46_79	4_46_1	45_3_57	28_12_1	873_46_212	94_12_1	2_46_1	116_03_1	187_3_183	7_46_1	6_46_1	189_46_1	676_46_137	935_3_36	532_3_765	144_3_387	273_3_1	1154_46_81	467_3_124	523_46_1	304_3_204	98_46_324	225_3_1	224_12_1	222_46_16	12_3_1	16_46_1	51_5_137	53_46_41	52_3_349	470_46_439	89_3_163	723_12_2	515_3_195	514_46_1
217_3_1	768_46_213	154_46_1	1324_46_53	1120_2_17	194_3_198	219_03_44	63_46_75	4_46_1	45_3_72	28_12_1	873_46_213	94_12_1	2_46_1	116_03_1	187_3_175	7_46_1	6_46_1	189_46_1	676_46_154	935_3_47	532_3_804	144_3_414	273_3_1	1154_46_76	467_3_116	523_46_1	304_3_164	98_46_344	225_3_1	224_12_1	222_46_16	12_3_1	16_46_1	51_5_132	53_46_44	52_3_382	470_46_446	89_3_161	723_12_2	515_3_172	514_46_1
217_3_1	768_46_213	154_46_1	1324_46_54	1120_2_15	194_3_216	219_03_39	63_46_77	45_3_81	873_46_215	94_12_1	2_46_1	116_03_1	187_3_165	7_46_1	6_46_1	189_46_1	676_46_159	935_3_54	4_46_1	144_3_424	273_3_1	1154_46_67	467_3_90	523_46_1	304_3_128	98_46_349	225_3_1	224_12_1	222_46_17	12_3_1	16_46_1	51_5_115	53_46_43	52_3_395	470_46_456	89_3_205	532_3_766	515_3_164	514_46_1
217_3_1	768_46_219	154_46_1	1324_46_56	1120_2_14	194_3_218	219_03_42	63_46_85	45_3_98	873_46_203	94_12_1	2_46_1	116_03_1	187_3_171	7_46_1	6_46_1	189_46_1	676_46_152	935_3_53	4_46_1	144_3_438	273_3_1	1154_46_62	467_3_75	523_46_1	304_3_125	98_46_347	225_3_1	224_12_1	222_46_18	12_3_1	16_46_1	51_5_104	53_46_46	52_3_397	470_46_464	89_3_249	532_3_684	515_3_172	514_46_1
217_3_1	768_46_233	154_46_1	1324_46_55	1120_2_13	194_3_197	219_03_35	63_46_86	45_3_114	873_46_183	94_12_1	2_46_1	116_03_1	187_3_189	7_46_1	6_46_1	189_46_1	676_46_159	935_3_49	4_46_1	144_3_446	273_3_1	1154_46_52	467_3_70	523_46_1	304_3_117	98_46_355	225_3_1	224_12_1	222_46_17	12_3_1	16_46_1	51_5_102	53_46_44	52_3_362	470_46_469	89_3_279	532_3_620	515_3_172	514_46_1
217_3_1	768_46_224	154_46_1	1324_46_55	1120_2_12	194_3_169	219_03_37	63_46_86	45_3_122	873_46_192	94_12_1	2_46_1	116_03_1	187_3_217	7_46_1	6_46_1	189_46_1	676_46_164	935_3_37	4_46_1	144_3_427	273_3_1	1154_46_50	467_3_59	523_46_1	304_3_127	98_46_367	225_3_1	224_12_1	222_46_16	12_3_1	16_46_1	51_5_100	53_46_47	52_3_378	470_46_484	89_3_294	532_3_624	515_3_175	514_46_1
217_3_1	768_46_208	154_46_1	1324_46_53	1120_2_11	194_3_163	219_03_31	63_46_87	45_3_106	873_46_197	94_12_1	2_46_1	116_03_1	187_3_239	7_46_1	6_46_1	189_46_1	676_46_165	935_3_37	4_46_1	144_3_407	273_3_1	1154_46_43	467_3_72	523_46_1	304_3_115	98_46_380	225_3_1	224_12_1	222_46_17	12_3_1	16_46_1	51_5_89	53_46_44	52_3_376	470_46_501	89_3_277	532_3_635	515_3_199	514_46_1
217_3_1	768_46_200	154_46_1	1324_46_58	1120_2_7	194_3_165	219_03_25	63_46_88	45_3_105	873_46_189	94_12_1	2_46_1	116_03_1	187_3_248	7_46_1	6_46_1	189_46_1	676_46_161	935_3_25	4_46_1	144_3_392	273_3_1	1154_46_49	467_3_82	523_46_1	304_3_114	98_46_397	225_3_1	224_12_1	222_46_18	12_3_1	16_46_1	51_5_92	53_46_44	52_3_345	470_46_508	89_3_245	532_3_648	515_3_214	514_46_1
217_3_1	768_46_208	154_46_1	1324_46_59	1120_2_7	194_3_158	219_03_16	63_46_84	45_3_102	873_46_180	94_12_1	2_46_1	116_03_1	187_3_227	7_46_1	6_46_1	189_46_1	676_46_173	935_3_29	4_46_1	144_3_382	273_3_1	1154_46_58	467_3_90	523_46_1	304_3_107	98_46_404	225_3_1	224_12_1	222_46_19	12_3_1	16_46_1	51_5_97	53_46_45	52_3_355	470_46_509	89_3_207	532_3_659	515_3_246	514_46_1
217_3_1	768_46_212	154_46_1	1324_46_61	1120_2_6	194_3_164	219_03_16	63_46_78	45_3_101	873_46_164	94_12_1	2_46_1	116_03_1	187_3_213	7_46_1	6_46_1	189_46_1	676_46_175	935_3_35	4_46_1	144_3_384	273_3_1	1154_46_51	467_3_100	523_46_1	304_3_110	98_46_417	225_3_1	224_12_1	222_46_19	12_3_1	16_46_1	51_5_88	53_46_43	52_3_364	470_46_517	89_3_175	532_3_672	515_3_289	514_46_1
217_3_1	768_46_201	154_46_1	1324_46_66	1120_2_5	194_3_153	219_03_14	63_46_73	45_3_79	873_46_169	94_12_1	2_46_1	116_03_1	187_3_202	7_46_1	6_46_1	189_46_1	676_46_182	935_3_54	4_46_1	144_3_378	273_3_1	1154_46_49	467_3_101	523_46_1	304_3_99	98_46_436	225_3_1	224_12_1	222_46_25	12_3_1	16_46_1	51_5_89	53_46_44	52_3_400	470_46_545	89_3_171	532_3_652	515_3_306	514_46_1
217_3_1	768_46_196	154_46_1	1324_46_65	1120_2_7	194_3_159	219_03_12	63_46_61	45_3_86	873_46_179	94_12_1	2_46_1	116_03_1	187_3_213	7_46_1	6_46_1	189_46_1	676_46_192	935_3_68	4_46_1	144_3_374	273_3_1	1154_46_46	467_3_90	523_46_1	304_3_112	98_46_425	225_3_1	224_12_1	222_46_25	12_3_1	16_46_1	51_5_95	53_46_42	52_3_412	470_46_557	89_3_149	532_3_599	515_3_334	514_46_1
217_3_1	768_46_196	154_46_1	1324_46_60	1120_2_7	194_3_162	219_03_6	63_46_57	45_3_100	873_46_177	94_12_1	2_46_1	116_03_1	187_3_219	7_46_1	6_46_1	189_46_1	676_46_198	935_3_76	4_46_1	144_3_350	273_3_1	1154_46_44	467_3_69	523_46_1	304_3_115	98_46_424	225_3_1	224_12_1	222_46_29	12_3_1	16_46_1	51_5_92	53_46_42	52_3_424	470_46_561	89_3_153	532_3_615	515_3_344	514_46_1
217_3_1	768_46_191	154_46_1	1324_46_57	1120_2_8	194_3_189	219_03_1	63_46_48	45_3_106	873_46_188	94_12_1	2_46_1	116_03_1	187_3_206	7_46_1	6_46_1	189_46_1	676_46_192	935_3_75	4_46_1	144_3_347	273_3_1	1154_46_39	467_3_57	523_46_1	304_3_118	98_46_410	225_3_1	224_12_1	222_46_32	12_3_1	16_46_1	51_5_91	53_46_42	52_3_447	470_46_587	89_3_149	532_3_637	515_3_347	514_46_1
217_3_1	768_46_177	154_46_1	1324_46_56	1120_2_9	194_3_212	63_46_43	45_3_116	873_46_183	94_12_1	2_46_1	187_3_180	7_46_1	6_46_1	189_46_1	676_46_195	935_3_62	4_46_1	144_3_324	273_3_1	1154_46_33	467_3_64	523_46_1	304_3_124	98_46_402	225_3_1	224_12_1	222_46_30	12_3_1	16_46_1	51_5_89	53_46_46	52_3_467	470_46_597	89_3_162	532_3_633	515_3_332	514_46_1
217_3_1	768_46_165	154_46_1	1324_46_52	1120_2_7	194_3_213	63_46_38	45_3_119	873_46_190	94_12_1	2_46_1	187_3_152	7_46_1	6_46_1	189_46_1	676_46_203	935_3_37	4_46_1	144_3_341	273_3_1	1154_46_35	467_3_74	523_46_1	304_3_115	98_46_396	225_3_1	224_12_1	222_46_28	12_3_1	16_46_1	51_5_83	53_46_40	52_3_499	470_46_592	89_3_179	532_3_575	515_3_285	514_46_1
217_3_1	768_46_167	154_46_1	1324_46_45	1120_2_6	194_3_217	63_46_31	45_3_126	873_46_204	94_12_1	2_46_1	187_3_139	7_46_1	6_46_1	189_46_1	676_46_212	935_3_23	4_46_1	144_3_317	273_3_1	1154_46_31	467_3_77	523_46_1	304_3_103	98_46_392	225_3_1	224_12_1	222_46_31	12_3_1	16_46_1	51_5_75	53_46_38	52_3_507	470_46_608	89_3_196	532_3_559	515_3_288	514_46_1
217_3_1	768_46_181	154_46_1	1324_46_39	1120_2_6	194_3_173	63_46_27	45_3_143	873_46_202	94_12_1	2_46_1	187_3_151	7_46_1	6_46_1	189_46_1	676_46_215	935_3_16	4_46_1	144_3_324	273_3_1	1154_46_30	467_3_66	523_46_1	304_3_76	98_46_394	225_3_1	224_12_1	222_46_31	12_3_1	16_46_1	51_5_69	53_46_39	52_3_514	470_46_627	89_3_203	532_3_558	515_3_278	514_46_1
217_3_1	768_46_183	154_46_1	1324_46_36	1120_2_5	194_3_173	63_46_24	45_3_141	873_46_186	94_12_1	2_46_1	187_3_180	7_46_1	6_46_1	189_46_1	676_46_203	935_3_12	4_46_1	144_3_328	273_3_1	1154_46_32	467_3_59	523_46_1	304_3_56	98_46_396	225_3_1	224_12_1	222_46_34	12_3_1	16_46_1	51_5_67	53_46_37	52_3_461	470_46_621	89_3_195	532_3_554	515_3_275	514_46_1
217_3_1	768_46_195	154_46_1	1324_46_31	1120_2_5	194_3_166	63_46_20	45_3_148	873_46_170	94_12_1	2_46_1	187_3_215	7_46_1	6_46_1	189_46_1	676_46_207	935_3_12	4_46_1	144_3_343	273_3_1	1154_46_33	467_3_61	523_46_1	304_3_50	98_46_402	225_3_1	224_12_1	222_46_39	12_3_1	16_46_1	51_5_64	53_46_32	52_3_435	470_46_618	89_3_191	532_3_534	515_3_266	514_46_1
217_3_1	768_46_196	154_46_1	1324_46_33	1120_2_8	194_3_169	63_46_18	45_3_145	873_46_175	94_12_1	2_46_1	187_3_237	7_46_1	6_46_1	189_46_1	676_46_189	935_3_16	4_46_1	144_3_383	273_3_1	1154_46_31	467_3_62	523_46_1	304_3_53	98_46_400	225_3_1	224_12_1	222_46_41	12_3_1	16_46_1	51_5_68	53_46_24	52_3_422	470_46_629	89_3_182	532_3_494	515_3_247	514_46_1
217_3_1	768_46_193	154_46_1	1324_46_40	1120_2_7	194_3_168	63_46_17	45_3_165	873_46_175	94_12_1	2_46_1	187_3_222	7_46_1	6_46_1	189_46_1	676_46_192	935_3_26	4_46_1	144_3_435	273_3_1	1154_46_34	467_3_63	523_46_1	304_3_60	98_46_413	225_3_1	224_12_1	222_46_38	12_3_1	16_46_1	51_5_66	53_46_26	52_3_431	470_46_640	89_3_185	532_3_459	515_3_235	514_46_1
217_3_1	768_46_185	154_46_1	1324_46_43	1120_2_7	194_3_160	63_46_13	45_3_172	873_46_176	94_12_1	2_46_1	187_3_200	7_46_1	6_46_1	189_46_1	676_46_197	935_3_34	4_46_1	144_3_493	273_3_1	1154_46_33	467_3_72	523_46_1	304_3_61	98_46_410	225_3_1	224_12_1	222_46_41	12_3_1	16_46_1	51_5_68	53_46_22	52_3_445	470_46_632	89_3_197	532_3_458	515_3_227	514_46_1
217_3_1	768_46_193	154_46_1	1324_46_45	1120_2_9	194_3_162	63_46_9	45_3_173	873_46_165	94_12_1	2_46_1	187_3_176	7_46_1	6_46_1	189_46_1	676_46_211	935_3_40	4_46_1	144_3_545	273_3_1	1154_46_26	467_3_68	523_46_1	304_3_64	98_46_422	225_3_1	224_12_1	222_46_35	12_3_1	16_46_1	51_5_70	53_46_22	52_3_439	470_46_639	89_3_205	532_3_454	515_3_224	514_46_1
217_3_1	768_46_194	154_46_1	1324_46_51	1120_2_8	194_3_180	63_46_9	45_3_180	873_46_161	94_12_1	2_46_1	187_3_169	7_46_1	6_46_1	189_46_1	676_46_214	935_3_31	4_46_1	144_3_561	273_3_1	1154_46_25	467_3_70	523_46_1	304_3_63	98_46_430	225_3_1	224_12_1	222_46_33	12_3_1	16_46_1	51_5_80	53_46_24	52_3_453	470_46_646	89_3_188	532_3_451	515_3_244	514_46_1
217_3_1	768_46_184	154_46_1	1324_46_52	1120_2_9	194_3_197	63_46_9	45_3_184	873_46_156	94_12_1	2_46_1	187_3_170	7_46_1	6_46_1	189_46_1	676_46_215	935_3_29	4_46_1	144_3_519	273_3_1	1154_46_24	467_3_71	523_46_1	304_3_55	98_46_432	225_3_1	224_12_1	222_46_25	12_3_1	16_46_1	51_5_86	53_46_22	52_3_469	470_46_652	89_3_207	532_3_462	515_3_260	514_46_1
217_3_1	768_46_179	154_46_1	1324_46_51	1120_2_11	194_3_210	63_46_9	45_3_196	873_46_152	94_12_1	2_46_1	187_3_177	7_46_1	6_46_1	189_46_1	676_46_225	935_3_29	4_46_1	144_3_452	273_3_1	1154_46_26	467_3_80	523_46_1	304_3_47	98_46_426	225_3_1	224_12_1	222_46_27	12_3_1	16_46_1	51_5_89	53_46_16	52_3_475	470_46_642	89_3_219	532_3_475	515_3_291	514_46_1
217_3_1	768_46_169	154_46_1	1324_46_45	1120_2_13	194_3_217	63_46_12	45_3_180	873_46_150	94_12_1	2_46_1	187_3_172	7_46_1	6_46_1	189_46_1	676_46_220	935_3_30	4_46_1	144_3_374	273_3_1	1154_46_29	467_3_96	523_46_1	304_3_49	98_46_424	225_3_1	224_12_1	222_46_28	12_3_1	16_46_1	51_5_88	53_46_17	52_3_501	470_46_636	89_3_231	532_3_465	515_3_325	514_46_1
217_3_1	768_46_153	154_46_1	1324_46_45	1120_2_11	194_3_215	63_46_11	45_3_176	873_46_157	94_12_1	2_46_1	187_3_180	7_46_1	6_46_1	189_46_1	676_46_223	935_3_33	4_46_1	144_3_352	273_3_1	1154_46_28	467_3_107	523_46_1	304_3_37	98_46_418	225_3_1	224_12_1	222_46_25	12_3_1	16_46_1	51_5_89	53_46_19	52_3_486	470_46_666	89_3_230	532_3_467	515_3_357	514_46_1
217_3_1	768_46_143	154_46_1	1324_46_40	1120_2_11	194_3_223	63_46_11	45_3_184	873_46_155	94_12_1	2_46_1	187_3_190	7_46_1	6_46_1	189_46_1	676_46_226	935_3_33	4_46_1	144_3_350	273_3_1	1154_46_22	467_3_127	523_46_1	304_3_28	98_46_415	225_3_1	224_12_1	222_46_23	12_3_1	16_46_1	51_5_95	53_46_16	52_3_454	470_46_663	89_3_207	532_3_482	515_3_398	514_46_1
217_3_1	768_46_152	154_46_1	1324_46_39	1120_2_10	194_3_221	63_46_12	45_3_192	873_46_149	94_12_1	2_46_1	187_3_187	7_46_1	6_46_1	189_46_1	676_46_228	935_3_41	4_46_1	144_3_396	273_3_1	1154_46_19	467_3_142	523_46_1	304_3_18	98_46_414	225_3_1	224_12_1	222_46_21	12_3_1	16_46_1	51_5_84	53_46_14	52_3_436	470_46_664	89_3_197	532_3_454	515_3_394	514_46_1
217_3_1	768_46_145	154_46_1	1324_46_38	1120_2_8	194_3_244	63_46_11	45_3_164	873_46_138	94_12_1	2_46_1	187_3_178	7_46_1	6_46_1	189_46_1	676_46_233	935_3_46	4_46_1	144_3_447	273_3_1	1154_46_19	467_3_171	523_46_1	304_3_18	98_46_406	225_3_1	224_12_1	222_46_18	12_3_1	16_46_1	51_5_76	53_46_13	52_3_462	470_46_662	89_3_178	532_3_429	515_3_358	514_46_1
217_3_1	768_46_146	154_46_1	1324_46_30	1120_2_5	194_3_238	63_46_10	45_3_139	873_46_123	94_12_1	2_46_1	187_3_161	7_46_1	6_46_1	189_46_1	676_46_229	935_3_48	4_46_1	144_3_503	273_3_1	1154_46_16	467_3_187	523_46_1	304_3_12	98_46_386	225_3_1	224_12_1	222_46_14	12_3_1	16_46_1	51_5_72	53_46_14	52_3_457	470_46_675	89_3_185	532_3_376	515_3_307	514_46_1
217_3_1	768_46_161	154_46_1	1324_46_32	1120_2_6	194_3_236	63_46_12	45_3_122	873_46_124	94_12_1	2_46_1	187_3_161	7_46_1	6_46_1	189_46_1	676_46_229	935_3_44	4_46_1	144_3_559	273_3_1	1154_46_12	467_3_196	523_46_1	304_3_20	98_46_375	225_3_1	224_12_1	222_46_16	12_3_1	16_46_1	51_5_66	53_46_13	52_3_486	470_46_677	89_3_187	532_3_360	515_3_277	514_46_1
217_3_1	768_46_166	154_46_1	1324_46_30	1120_2_3	194_3_210	63_46_11	45_3_116	873_46_122	94_12_1	2_46_1	187_3_162	7_46_1	6_46_1	189_46_1	676_46_233	935_3_43	4_46_1	144_3_623	273_3_1	1154_46_11	467_3_183	523_46_1	304_3_25	98_46_376	225_3_1	224_12_1	222_46_12	12_3_1	16_46_1	51_5_59	53_46_14	52_3_526	470_46_668	89_3_201	532_3_325	515_3_252	514_46_1
217_3_1	768_46_163	154_46_1	1324_46_32	1120_2_4	194_3_197	63_46_11	45_3_126	873_46_120	94_12_1	2_46_1	187_3_177	7_46_1	6_46_1	189_46_1	676_46_240	935_3_37	4_46_1	144_3_650	273_3_1	1154_46_9	467_3_153	523_46_1	304_3_29	98_46_392	225_3_1	224_12_1	222_46_10	12_3_1	16_46_1	51_5_55	53_46_14	52_3_545	470_46_652	89_3_214	532_3_361	515_3_262	514_46_1
217_3_1	768_46_166	154_46_1	1324_46_32	1120_2_5	194_3_210	63_46_13	45_3_139	873_46_115	94_12_1	2_46_1	187_3_187	7_46_1	6_46_1	189_46_1	676_46_233	935_3_31	4_46_1	144_3_613	273_3_1	1154_46_8	467_3_116	523_46_1	304_3_27	98_46_391	225_3_1	224_12_1	222_46_11	12_3_1	16_46_1	51_5_57	53_46_12	52_3_543	470_46_646	89_3_230	532_3_412	515_3_334	514_46_1
217_3_1	768_46_171	154_46_1	1324_46_30	1120_2_5	194_3_230	63_46_12	45_3_146	873_46_116	94_12_1	2_46_1	187_3_200	7_46_1	6_46_1	189_46_1	676_46_241	935_3_24	4_46_1	144_3_585	273_3_1	1154_46_7	467_3_82	523_46_1	304_3_28	98_46_406	225_3_1	224_12_1	222_46_11	12_3_1	16_46_1	51_5_57	53_46_8	52_3_509	470_46_632	89_3_223	532_3_444	515_3_406	514_46_1
217_3_1	768_46_175	154_46_1	1324_46_27	1120_2_6	194_3_246	63_46_12	45_3_157	873_46_116	94_12_1	2_46_1	187_3_197	7_46_1	6_46_1	189_46_1	676_46_217	935_3_17	4_46_1	144_3_524	273_3_1	1154_46_7	467_3_80	523_46_1	304_3_30	98_46_392	225_3_1	224_12_1	222_46_14	12_3_1	16_46_1	51_5_60	53_46_7	52_3_469	470_46_648	89_3_208	532_3_470	515_3_469	514_46_1
217_3_1	768_46_194	154_46_1	1324_46_27	1120_2_9	194_3_256	63_46_11	45_3_149	873_46_102	94_12_1	2_46_1	187_3_180	7_46_1	6_46_1	189_46_1	676_46_216	935_3_18	4_46_1	144_3_508	273_3_1	1154_46_10	467_3_81	523_46_1	304_3_44	98_46_377	225_3_1	224_12_1	222_46_14	12_3_1	16_46_1	51_5_62	53_46_10	52_3_426	470_46_671	89_3_213	532_3_443	515_3_492	514_46_1
217_3_1	768_46_202	154_46_1	1324_46_29	1120_2_7	194_3_250	63_46_13	45_3_132	873_46_118	94_12_1	2_46_1	187_3_174	7_46_1	6_46_1	189_46_1	676_46_208	935_3_14	4_46_1	144_3_444	273_3_1	1154_46_12	467_3_107	523_46_1	304_3_57	98_46_366	225_3_1	224_12_1	222_46_15	12_3_1	16_46_1	51_5_60	53_46_10	52_3_414	470_46_690	89_3_206	532_3_387	515_3_476	514_46_1
217_3_1	768_46_205	154_46_1	1324_46_31	1120_2_5	194_3_245	63_46_11	45_3_120	873_46_120	94_12_1	2_46_1	187_3_164	7_46_1	6_46_1	189_46_1	676_46_204	935_3_8	4_46_1	144_3_414	273_3_1	1154_46_11	467_3_126	523_46_1	304_3_66	98_46_373	225_3_1	224_12_1	222_46_18	12_3_1	16_46_1	51_5_59	53_46_10	52_3_401	470_46_694	89_3_206	532_3_376	515_3_417	514_46_1
217_3_1	768_46_210	154_46_1	1324_46_29	1120_2_8	194_3_214	63_46_10	45_3_118	873_46_129	94_12_1	2_46_1	187_3_167	7_46_1	6_46_1	189_46_1	676_46_192	935_3_6	4_46_1	144_3_421	273_3_1	1154_46_12	467_3_137	523_46_1	304_3_61	98_46_367	225_3_1	224_12_1	222_46_21	12_3_1	16_46_1	51_5_58	53_46_10	52_3_431	470_46_699	89_3_193	532_3_378	515_3_378	514_46_1
217_3_1	768_46_213	154_46_1	1324_46_31	1120_2_5	194_3_209	63_46_9	45_3_108	873_46_137	94_12_1	2_46_1	187_3_172	7_46_1	6_46_1	189_46_1	676_46_181	935_3_18	4_46_1	144_3_471	273_3_1	1154_46_12	467_3_107	523_46_1	304_3_66	98_46_379	225_3_1	224_12_1	222_46_20	12_3_1	16_46_1	51_5_51	53_46_9	52_3_476	470_46_719	89_3_192	532_3_358	515_3_337	514_46_1
217_3_1	768_46_222	154_46_1	1324_46_28	1120_2_5	194_3_220	63_46_7	45_3_108	873_46_152	94_12_1	2_46_1	187_3_184	7_46_1	6_46_1	189_46_1	676_46_175	935_3_34	4_46_1	144_3_517	273_3_1	1154_46_8	467_3_90	523_46_1	304_3_51	98_46_385	225_3_1	224_12_1	222_46_22	12_3_1	16_46_1	51_5_56	53_46_8	52_3_517	470_46_684	89_3_200	532_3_357	515_3_344	514_46_1
217_3_1	768_46_231	154_46_1	1324_46_26	1120_2_3	194_3_213	63_46_5	45_3_100	873_46_141	94_12_1	2_46_1	187_3_185	7_46_1	6_46_1	189_46_1	676_46_171	935_3_59	4_46_1	144_3_541	273_3_1	1154_46_8	467_3_82	523_46_1	304_3_42	98_46_391	225_3_1	224_12_1	222_46_22	12_3_1	16_46_1	51_5_64	53_46_5	52_3_551	470_46_702	89_3_219	532_3_370	515_3_360	514_46_1
217_3_1	768_46_236	154_46_1	1324_46_23	1120_2_3	194_3_213	63_46_4	45_3_115	873_46_145	94_12_1	2_46_1	187_3_178	7_46_1	6_46_1	189_46_1	676_46_172	935_3_91	4_46_1	144_3_506	273_3_1	1154_46_4	467_3_81	523_46_1	304_3_30	98_46_399	225_3_1	224_12_1	222_46_21	12_3_1	16_46_1	51_5_73	53_46_5	52_3_531	470_46_680	89_3_250	532_3_399	515_3_378	514_46_1
217_3_1	768_46_252	154_46_1	1324_46_22	1120_2_3	194_3_227	63_46_4	45_3_140	873_46_138	94_12_1	2_46_1	187_3_166	7_46_1	6_46_1	189_46_1	676_46_163	935_3_108	4_46_1	144_3_468	273_3_1	1154_46_3	467_3_89	523_46_1	304_3_26	98_46_388	225_3_1	224_12_1	222_46_18	12_3_1	16_46_1	51_5_84	53_46_4	52_3_482	470_46_677	89_3_278	532_3_417	515_3_462	514_46_1
217_3_1	768_46_250	154_46_1	1324_46_14	1120_2_3	194_3_239	63_46_4	45_3_150	873_46_146	94_12_1	2_46_1	187_3_169	7_46_1	6_46_1	189_46_1	676_46_153	935_3_113	4_46_1	144_3_434	273_3_1	1154_46_2	467_3_101	523_46_1	304_3_24	98_46_379	225_3_1	224_12_1	222_46_17	12_3_1	16_46_1	51_5_86	53_46_3	52_3_444	470_46_674	89_3_281	532_3_444	515_3_477	514_46_1
217_3_1	768_46_255	154_46_1	1324_46_14	1120_2_3	194_3_245	63_46_6	45_3_152	873_46_145	94_12_1	2_46_1	187_3_179	7_46_1	6_46_1	189_46_1	676_46_141	935_3_109	4_46_1	144_3_388	273_3_1	1154_46_2	467_3_115	523_46_1	304_3_24	98_46_366	225_3_1	224_12_1	222_46_16	12_3_1	16_46_1	51_5_91	53_46_3	52_3_383	470_46_695	89_3_296	532_3_442	515_3_509	514_46_1
217_3_1	768_46_244	154_46_1	1324_46_15	1120_2_3	194_3_226	63_46_7	45_3_128	873_46_143	94_12_1	2_46_1	187_3_185	7_46_1	6_46_1	189_46_1	676_46_141	935_3_90	4_46_1	144_3_378	273_3_1	1154_46_1	467_3_114	523_46_1	304_3_24	98_46_350	225_3_1	224_12_1	222_46_11	12_3_1	16_46_1	51_5_91	53_46_3	52_3_406	470_46_708	89_3_297	532_3_429	515_3_484	514_46_1
217_3_1	768_46_245	154_46_1	1324_46_16	1120_2_3	194_3_201	63_46_10	45_3_103	873_46_146	94_12_1	2_46_1	187_3_200	7_46_1	6_46_1	189_46_1	676_46_131	935_3_75	4_46_1	144_3_363	273_3_1	1154_46_1	467_3_108	523_46_1	304_3_28	98_46_363	225_3_1	224_12_1	222_46_11	12_3_1	16_46_1	51_5_89	53_46_2	52_3_463	470_46_743	89_3_296	532_3_382	515_3_446	514_46_1
217_3_1	768_46_229	154_46_1	1324_46_19	1120_2_2	194_3_194	63_46_14	45_3_83	873_46_141	94_12_1	2_46_1	4_46_1	6_46_1	189_46_1	676_46_145	935_3_54	187_3_194	144_3_396	273_3_1	467_3_90	304_3_39	98_46_369	225_3_1	224_12_1	222_46_9	12_3_1	51_5_79	52_3_543	470_46_743	89_3_294	532_3_320	515_3_416	514_46_1
217_3_1	768_46_210	154_46_1	1324_46_16	1120_2_1	194_3_205	63_46_11	45_3_56	873_46_143	94_12_1	2_46_1	4_46_1	6_46_1	189_46_1	676_46_148	935_3_43	187_3_201	144_3_437	273_3_1	467_3_74	304_3_50	98_46_382	225_3_1	224_12_1	222_46_6	12_3_1	51_5_75	52_3_554	470_46_772	89_3_277	532_3_301	515_3_384	514_46_1
217_3_1	768_46_222	154_46_1	1324_46_16	194_3_215	63_46_11	45_3_41	873_46_135	2_46_1	4_46_1	6_46_1	189_46_1	676_46_146	935_3_41	187_3_208	144_3_466	273_3_1	467_3_61	304_3_56	98_46_373	225_3_1	222_46_5	12_3_1	51_5_70	52_3_540	470_46_763	89_3_260	532_3_326	515_3_349	514_46_1
217_3_1	768_46_227	154_46_1	1324_46_17	194_3_237	63_46_8	45_3_46	873_46_131	2_46_1	4_46_1	6_46_1	189_46_1	676_46_143	935_3_46	187_3_208	144_3_448	273_3_1	467_3_35	304_3_48	98_46_390	225_3_1	222_46_8	12_3_1	51_5_69	52_3_512	470_46_747	89_3_237	532_3_361	515_3_356	514_46_1
217_3_1	768_46_224	154_46_1	1324_46_17	194_3_256	63_46_11	45_3_63	873_46_134	2_46_1	4_46_1	6_46_1	189_46_1	676_46_143	935_3_44	187_3_190	144_3_395	273_3_1	467_3_27	304_3_45	98_46_393	225_3_1	222_46_9	12_3_1	51_5_63	52_3_483	470_46_778	89_3_201	532_3_369	515_3_351	514_46_1
217_3_1	768_46_232	154_46_1	1324_46_11	194_3_265	63_46_13	45_3_72	873_46_134	2_46_1	4_46_1	6_46_1	189_46_1	676_46_148	935_3_45	187_3_163	144_3_373	273_3_1	467_3_35	304_3_37	98_46_401	225_3_1	222_46_8	12_3_1	51_5_62	52_3_436	470_46_788	89_3_207	532_3_375	515_3_376	514_46_1
217_3_1	768_46_237	154_46_1	1324_46_12	194_3_256	63_46_16	45_3_67	873_46_124	2_46_1	4_46_1	6_46_1	189_46_1	676_46_146	935_3_43	187_3_152	144_3_355	273_3_1	467_3_49	304_3_34	98_46_405	225_3_1	222_46_8	12_3_1	51_5_62	52_3_424	470_46_785	89_3_227	532_3_389	515_3_395	514_46_1
217_3_1	768_46_237	154_46_1	1324_46_14	194_3_264	63_46_20	45_3_59	873_46_109	2_46_1	4_46_1	6_46_1	189_46_1	676_46_131	935_3_43	187_3_148	144_3_394	273_3_1	467_3_72	304_3_26	98_46_408	225_3_1	222_46_11	12_3_1	51_5_66	52_3_457	470_46_804	89_3_283	532_3_413	515_3_390	514_46_1
217_3_1	768_46_233	154_46_1	1324_46_12	194_3_283	63_46_20	45_3_49	873_46_99	2_46_1	4_46_1	6_46_1	189_46_1	676_46_128	935_3_46	187_3_172	144_3_405	273_3_1	467_3_82	304_3_27	98_46_414	225_3_1	222_46_10	12_3_1	51_5_72	52_3_500	470_46_814	89_3_331	532_3_398	515_3_383	514_46_1
217_3_1	768_46_225	154_46_1	1324_46_10	194_3_312	63_46_21	45_3_36	873_46_103	2_46_1	4_46_1	6_46_1	189_46_1	676_46_122	935_3_54	187_3_208	144_3_425	273_3_1	467_3_77	304_3_25	98_46_415	225_3_1	222_46_9	12_3_1	51_5_66	52_3_536	470_46_835	89_3_353	532_3_355	515_3_377	514_46_1
217_3_1	768_46_231	154_46_1	1324_46_7	194_3_310	63_46_30	45_3_26	873_46_102	2_46_1	4_46_1	6_46_1	189_46_1	676_46_122	935_3_56	187_3_222	144_3_452	273_3_1	467_3_63	304_3_23	98_46_426	225_3_1	222_46_9	12_3_1	51_5_67	52_3_544	470_46_836	89_3_317	532_3_321	515_3_393	514_46_1
217_3_1	768_46_234	154_46_1	1324_46_8	194_3_316	63_46_29	45_3_19	873_46_103	2_46_1	4_46_1	6_46_1	189_46_1	676_46_120	935_3_55	187_3_223	144_3_451	273_3_1	467_3_46	304_3_33	98_46_428	225_3_1	222_46_8	12_3_1	51_5_64	52_3_591	470_46_846	89_3_275	532_3_300	515_3_404	514_46_1
217_3_1	768_46_243	154_46_1	1324_46_8	194_3_286	63_46_23	45_3_19	873_46_106	2_46_1	4_46_1	6_46_1	189_46_1	676_46_120	935_3_50	187_3_216	144_3_450	273_3_1	467_3_35	304_3_42	98_46_426	225_3_1	222_46_8	12_3_1	51_5_57	52_3_602	470_46_851	89_3_254	532_3_293	515_3_406	514_46_1
217_3_1	768_46_250	154_46_1	1324_46_11	194_3_273	63_46_20	45_3_23	873_46_105	2_46_1	4_46_1	6_46_1	189_46_1	676_46_126	935_3_57	187_3_200	144_3_406	273_3_1	467_3_37	304_3_45	98_46_405	225_3_1	222_46_5	12_3_1	51_5_58	52_3_597	470_46_846	89_3_257	532_3_324	515_3_395	514_46_1
217_3_1	768_46_258	154_46_1	1324_46_14	194_3_291	63_46_20	45_3_34	873_46_102	2_46_1	4_46_1	6_46_1	189_46_1	676_46_133	935_3_50	187_3_196	144_3_345	273_3_1	467_3_50	304_3_49	98_46_392	225_3_1	222_46_6	12_3_1	51_5_56	52_3_568	470_46_811	89_3_276	532_3_351	515_3_383	514_46_1
217_3_1	768_46_259	154_46_1	1324_46_19	194_3_323	63_46_18	45_3_51	873_46_97	2_46_1	4_46_1	6_46_1	189_46_1	676_46_128	935_3_43	187_3_186	144_3_327	273_3_1	467_3_57	304_3_51	98_46_394	225_3_1	222_46_7	12_3_1	51_5_54	52_3_538	470_46_799	89_3_301	532_3_361	515_3_377	514_46_1
217_3_1	768_46_247	154_46_1	1324_46_17	194_3_346	63_46_17	45_3_60	873_46_109	2_46_1	4_46_1	6_46_1	189_46_1	676_46_126	935_3_35	187_3_175	144_3_346	273_3_1	467_3_61	304_3_49	98_46_400	225_3_1	222_46_8	12_3_1	51_5_50	52_3_540	470_46_797	89_3_318	532_3_375	515_3_365	514_46_1
217_3_1	768_46_234	154_46_1	1324_46_18	194_3_350	63_46_17	45_3_66	873_46_130	2_46_1	4_46_1	6_46_1	189_46_1	676_46_128	935_3_38	187_3_161	144_3_404	273_3_1	467_3_63	304_3_54	98_46_400	225_3_1	222_46_5	12_3_1	51_5_52	52_3_535	470_46_766	89_3_309	532_3_350	515_3_348	514_46_1
217_3_1	768_46_238	154_46_1	1324_46_14	194_3_352	63_46_15	45_3_59	873_46_135	2_46_1	4_46_1	6_46_1	189_46_1	676_46_135	935_3_40	187_3_153	144_3_471	273_3_1	467_3_76	304_3_51	98_46_393	225_3_1	222_46_2	12_3_1	51_5_56	52_3_501	470_46_756	89_3_324	532_3_309	515_3_339	514_46_1
217_3_1	768_46_209	154_46_1	1324_46_15	194_3_345	63_46_20	45_3_49	873_46_134	2_46_1	4_46_1	6_46_1	189_46_1	676_46_139	935_3_50	187_3_153	144_3_502	273_3_1	467_3_84	304_3_50	98_46_398	225_3_1	222_46_2	12_3_1	51_5_60	52_3_484	470_46_766	89_3_363	532_3_248	515_3_293	514_46_1
217_3_1	768_46_201	154_46_1	1324_46_13	194_3_325	63_46_24	45_3_40	873_46_126	2_46_1	4_46_1	6_46_1	189_46_1	676_46_136	935_3_67	187_3_165	144_3_500	273_3_1	467_3_88	304_3_49	98_46_384	225_3_1	222_46_2	12_3_1	51_5_55	52_3_491	470_46_762	89_3_398	532_3_234	515_3_270	514_46_1
217_3_1	768_46_202	154_46_1	1324_46_12	194_3_308	63_46_26	45_3_27	873_46_116	2_46_1	4_46_1	6_46_1	189_46_1	676_46_143	935_3_75	187_3_171	144_3_457	273_3_1	467_3_84	304_3_56	98_46_383	225_3_1	222_46_2	12_3_1	51_5_56	52_3_470	470_46_759	89_3_412	532_3_279	515_3_302	514_46_1
217_3_1	768_46_185	154_46_1	1324_46_15	194_3_322	63_46_29	45_3_33	873_46_117	2_46_1	4_46_1	6_46_1	189_46_1	676_46_136	935_3_75	187_3_176	144_3_372	273_3_1	467_3_80	304_3_58	98_46_385	225_3_1	222_46_3	12_3_1	51_5_54	52_3_494	470_46_751	89_3_410	532_3_333	515_3_340	514_46_1
217_3_1	768_46_169	154_46_1	1324_46_12	194_3_304	63_46_30	45_3_29	873_46_118	2_46_1	4_46_1	6_46_1	189_46_1	676_46_134	935_3_61	187_3_178	144_3_375	273_3_1	467_3_72	304_3_61	98_46_394	225_3_1	222_46_3	12_3_1	51_5_50	52_3_508	470_46_748	89_3_360	532_3_408	515_3_392	514_46_1
217_3_1	768_46_158	154_46_1	1324_46_15	194_3_291	63_46_29	45_3_43	873_46_121	2_46_1	4_46_1	6_46_1	189_46_1	676_46_125	935_3_48	187_3_196	144_3_357	273_3_1	467_3_58	304_3_60	98_46_394	225_3_1	222_46_2	12_3_1	51_5_51	52_3_512	470_46_765	89_3_292	532_3_455	515_3_443	514_46_1
217_3_1	768_46_160	154_46_1	1324_46_14	194_3_267	63_46_28	45_3_55	873_46_110	2_46_1	4_46_1	6_46_1	189_46_1	676_46_123	935_3_41	187_3_200	144_3_356	273_3_1	467_3_48	304_3_55	98_46_393	225_3_1	222_46_2	12_3_1	51_5_54	52_3_512	470_46_805	89_3_267	532_3_479	515_3_489	514_46_1
217_3_1	768_46_155	154_46_1	1324_46_12	194_3_282	63_46_31	45_3_66	873_46_96	2_46_1	4_46_1	6_46_1	189_46_1	676_46_117	935_3_46	187_3_221	144_3_364	273_3_1	467_3_49	304_3_57	98_46_402	225_3_1	222_46_2	12_3_1	51_5_56	52_3_530	470_46_816	89_3_280	532_3_475	515_3_497	514_46_1
217_3_1	768_46_152	154_46_1	1324_46_10	194_3_292	63_46_30	45_3_67	873_46_95	2_46_1	4_46_1	6_46_1	189_46_1	676_46_123	935_3_62	187_3_213	144_3_372	273_3_1	467_3_54	304_3_62	98_46_404	225_3_1	12_3_1	51_5_53	52_3_552	470_46_834	89_3_300	532_3_453	515_3_448	514_46_1
217_3_1	768_46_142	154_46_1	1324_46_9	194_3_301	63_46_27	45_3_62	873_46_95	2_46_1	4_46_1	6_46_1	189_46_1	676_46_120	935_3_70	187_3_208	144_3_383	273_3_1	467_3_58	304_3_65	98_46_418	225_3_1	12_3_1	51_5_62	52_3_569	470_46_850	89_3_303	532_3_404	515_3_404	514_46_1
217_3_1	768_46_141	154_46_1	1324_46_10	194_3_311	63_46_22	45_3_62	873_46_100	2_46_1	4_46_1	6_46_1	189_46_1	676_46_123	935_3_64	187_3_197	144_3_384	273_3_1	467_3_48	304_3_73	98_46_428	225_3_1	12_3_1	51_5_60	52_3_563	470_46_859	89_3_288	532_3_363	515_3_376	514_46_1
217_3_1	768_46_140	154_46_1	1324_46_10	194_3_299	63_46_17	45_3_54	873_46_110	2_46_1	4_46_1	6_46_1	189_46_1	676_46_128	935_3_56	187_3_164	144_3_392	273_3_1	467_3_43	304_3_73	98_46_437	225_3_1	12_3_1	51_5_56	52_3_548	470_46_842	89_3_263	532_3_325	515_3_341	514_46_1
217_3_1	768_46_151	154_46_1	1324_46_10	194_3_278	63_46_12	45_3_41	873_46_112	2_46_1	4_46_1	6_46_1	189_46_1	676_46_136	935_3_47	187_3_150	144_3_384	273_3_1	467_3_28	304_3_80	98_46_466	225_3_1	12_3_1	51_5_53	52_3_531	470_46_849	89_3_234	532_3_334	515_3_342	514_46_1
217_3_1	768_46_153	154_46_1	1324_46_9	194_3_275	63_46_12	45_3_40	873_46_117	2_46_1	4_46_1	6_46_1	189_46_1	676_46_141	935_3_49	187_3_123	144_3_374	273_3_1	467_3_25	304_3_93	98_46_470	225_3_1	12_3_1	51_5_50	52_3_535	470_46_841	89_3_239	532_3_341	515_3_313	514_46_1
217_3_1	768_46_169	154_46_1	1324_46_11	194_3_240	63_46_11	45_3_48	873_46_107	2_46_1	4_46_1	6_46_1	189_46_1	676_46_137	935_3_58	187_3_127	144_3_390	273_3_1	467_3_17	304_3_98	98_46_463	225_3_1	12_3_1	51_5_47	52_3_544	470_46_842	89_3_266	532_3_345	515_3_329	514_46_1
217_3_1	768_46_170	154_46_1	1324_46_11	194_3_229	63_46_10	45_3_61	873_46_110	2_46_1	4_46_1	6_46_1	189_46_1	676_46_127	935_3_80	187_3_119	144_3_386	273_3_1	467_3_15	304_3_103	98_46_461	225_3_1	12_3_1	51_5_42	52_3_572	470_46_834	89_3_300	532_3_355	515_3_324	514_46_1
217_3_1	768_46_169	154_46_1	1324_46_8	194_3_218	63_46_10	45_3_62	873_46_95	2_46_1	4_46_1	6_46_1	189_46_1	676_46_127	935_3_96	187_3_148	144_3_413	273_3_1	467_3_13	304_3_104	98_46_478	225_3_1	12_3_1	51_5_42	52_3_587	470_46_839	89_3_326	532_3_349	515_3_335	514_46_1
217_3_1	768_46_172	154_46_1	1324_46_10	194_3_220	63_46_12	45_3_63	873_46_91	2_46_1	4_46_1	6_46_1	189_46_1	676_46_128	935_3_112	187_3_165	144_3_414	273_3_1	467_3_16	304_3_112	98_46_473	225_3_1	12_3_1	51_5_46	52_3_580	470_46_800	89_3_341	532_3_339	515_3_372	514_46_1
217_3_1	768_46_181	154_46_1	1324_46_6	194_3_212	63_46_15	45_3_67	873_46_92	2_46_1	4_46_1	6_46_1	189_46_1	676_46_128	935_3_107	187_3_197	144_3_440	273_3_1	467_3_16	304_3_131	98_46_453	225_3_1	12_3_1	51_5_41	52_3_555	470_46_797	89_3_331	532_3_358	515_3_438	514_46_1
217_3_1	768_46_181	154_46_1	1324_46_5	194_3_229	63_46_20	45_3_61	873_46_95	2_46_1	4_46_1	6_46_1	189_46_1	676_46_132	935_3_92	187_3_218	144_3_443	273_3_1	467_3_13	304_3_146	98_46_454	225_3_1	12_3_1	51_5_41	52_3_534	470_46_780	89_3_322	532_3_345	515_3_478	514_46_1
217_3_1	768_46_178	154_46_1	1324_46_3	194_3_237	63_46_22	45_3_58	873_46_94	2_46_1	4_46_1	6_46_1	189_46_1	676_46_131	935_3_78	187_3_219	144_3_403	273_3_1	467_3_13	304_3_152	98_46_435	225_3_1	12_3_1	51_5_44	52_3_496	470_46_802	89_3_344	532_3_325	515_3_447	514_46_1
217_3_1	768_46_164	154_46_1	1324_46_3	194_3_246	63_46_19	45_3_56	873_46_102	2_46_1	4_46_1	6_46_1	189_46_1	676_46_126	935_3_66	187_3_192	144_3_354	273_3_1	467_3_11	304_3_146	98_46_440	225_3_1	12_3_1	51_5_40	52_3_527	470_46_790	89_3_343	532_3_326	515_3_426	514_46_1
217_3_1	768_46_178	154_46_1	1324_46_4	194_3_243	63_46_21	45_3_43	873_46_102	2_46_1	4_46_1	6_46_1	189_46_1	676_46_122	935_3_75	187_3_152	144_3_331	273_3_1	467_3_9	304_3_134	98_46_439	225_3_1	12_3_1	51_5_34	52_3_534	470_46_804	89_3_334	532_3_329	515_3_394	514_46_1
217_3_1	768_46_178	154_46_1	1324_46_3	194_3_242	63_46_23	45_3_35	873_46_110	2_46_1	4_46_1	6_46_1	189_46_1	676_46_129	935_3_70	187_3_118	144_3_298	273_3_1	467_3_6	304_3_135	98_46_430	225_3_1	12_3_1	51_5_31	52_3_567	470_46_819	89_3_312	532_3_356	515_3_354	514_46_1
217_3_1	768_46_192	154_46_1	1324_46_2	194_3_239	63_46_21	45_3_32	873_46_101	2_46_1	4_46_1	6_46_1	189_46_1	676_46_134	935_3_60	187_3_116	144_3_297	273_3_1	467_3_3	304_3_138	98_46_423	225_3_1	12_3_1	51_5_29	52_3_551	470_46_826	89_3_322	532_3_412	515_3_331	514_46_1
217_3_1	768_46_191	154_46_1	1324_46_3	194_3_239	63_46_22	45_3_43	873_46_99	2_46_1	4_46_1	6_46_1	189_46_1	676_46_147	935_3_45	187_3_131	144_3_306	273_3_1	467_3_5	304_3_160	98_46_421	225_3_1	12_3_1	51_5_27	52_3_521	470_46_837	89_3_316	532_3_468	515_3_309	514_46_1
217_3_1	768_46_190	154_46_1	1324_46_3	194_3_283	63_46_23	45_3_43	873_46_91	2_46_1	4_46_1	6_46_1	189_46_1	676_46_160	935_3_42	187_3_128	144_3_311	273_3_1	467_3_6	304_3_183	98_46_415	225_3_1	12_3_1	51_5_28	52_3_480	470_46_807	89_3_320	532_3_468	515_3_307	514_46_1
217_3_1	768_46_188	154_46_1	1324_46_3	194_3_297	63_46_27	45_3_52	873_46_99	2_46_1	4_46_1	6_46_1	189_46_1	676_46_164	935_3_49	187_3_123	144_3_316	273_3_1	467_3_7	304_3_189	98_46_406	225_3_1	12_3_1	51_5_34	52_3_480	470_46_791	89_3_320	532_3_462	515_3_342	514_46_1
217_3_1	768_46_201	154_46_1	1324_46_5	194_3_297	63_46_27	45_3_53	873_46_87	2_46_1	4_46_1	6_46_1	189_46_1	676_46_173	935_3_77	187_3_122	144_3_319	273_3_1	467_3_6	304_3_167	98_46_406	225_3_1	12_3_1	51_5_40	52_3_480	470_46_767	89_3_307	532_3_463	515_3_355	514_46_1
217_3_1	768_46_203	154_46_1	1324_46_7	194_3_259	63_46_29	45_3_49	873_46_89	2_46_1	4_46_1	6_46_1	189_46_1	676_46_170	935_3_77	187_3_120	144_3_303	273_3_1	467_3_6	304_3_153	98_46_406	225_3_1	12_3_1	51_5_46	52_3_496	470_46_749	89_3_301	532_3_472	515_3_389	514_46_1
217_3_1	768_46_206	154_46_1	1324_46_6	194_3_260	63_46_28	45_3_52	873_46_91	2_46_1	4_46_1	6_46_1	189_46_1	676_46_185	935_3_89	187_3_113	144_3_252	273_3_1	467_3_5	304_3_145	98_46_412	225_3_1	12_3_1	51_5_48	52_3_521	470_46_736	89_3_288	532_3_467	515_3_367	514_46_1
217_3_1	768_46_214	154_46_1	1324_46_4	194_3_263	63_46_28	45_3_47	873_46_93	2_46_1	4_46_1	6_46_1	189_46_1	676_46_193	935_3_87	187_3_101	144_3_237	273_3_1	467_3_4	304_3_132	98_46_415	225_3_1	12_3_1	51_5_52	52_3_576	470_46_726	89_3_274	532_3_455	515_3_350	514_46_1
217_3_1	768_46_212	154_46_1	1324_46_4	194_3_254	63_46_27	45_3_48	873_46_99	2_46_1	4_46_1	6_46_1	189_46_1	676_46_205	935_3_89	187_3_104	144_3_215	273_3_1	467_3_2	304_3_113	98_46_424	225_3_1	12_3_1	51_5_52	52_3_580	470_46_725	89_3_289	532_3_480	515_3_315	514_46_1
217_3_1	768_46_222	154_46_1	1324_46_4	194_3_237	63_46_22	45_3_52	873_46_93	2_46_1	4_46_1	6_46_1	189_46_1	935_3_90	187_3_98	144_3_207	273_3_1	676_46_220	304_3_119	98_46_432	225_3_1	12_3_1	51_5_54	52_3_539	470_46_728	89_3_299	532_3_508	515_3_299	514_46_1
217_3_1	768_46_237	154_46_1	1324_46_3	194_3_206	63_46_23	45_3_63	873_46_88	2_46_1	4_46_1	6_46_1	189_46_1	935_3_83	187_3_88	144_3_210	273_3_1	676_46_233	304_3_128	98_46_438	225_3_1	12_3_1	51_5_52	52_3_497	470_46_747	89_3_312	532_3_495	515_3_293	514_46_1
217_3_1	768_46_238	154_46_1	1324_46_2	194_3_203	63_46_25	45_3_83	873_46_87	2_46_1	4_46_1	6_46_1	189_46_1	935_3_84	187_3_97	144_3_220	273_3_1	676_46_232	304_3_156	98_46_440	225_3_1	12_3_1	51_5_46	52_3_476	470_46_742	89_3_309	532_3_487	515_3_308	514_46_1
217_3_1	768_46_252	154_46_1	194_3_217	273_3_1	89_3_363	45_3_86	873_46_84	2_46_1	187_3_100	6_46_1	189_46_1	935_3_86	144_3_231	676_46_222	304_3_205	98_46_436	225_3_1	12_3_1	51_5_41	52_3_483	470_46_746	63_46_25	532_3_499	515_3_311	514_46_1
217_3_1	768_46_251	154_46_1	194_3_269	273_3_1	89_3_404	45_3_87	873_46_72	2_46_1	187_3_113	6_46_1	189_46_1	935_3_73	144_3_240	676_46_220	304_3_227	98_46_440	225_3_1	12_3_1	51_5_36	52_3_482	470_46_744	63_46_27	532_3_483	515_3_339	514_46_1
217_3_1	768_46_251	154_46_1	194_3_301	273_3_1	89_3_406	45_3_95	873_46_64	2_46_1	187_3_112	6_46_1	189_46_1	935_3_60	144_3_269	676_46_222	304_3_243	98_46_440	225_3_1	12_3_1	51_5_29	52_3_529	470_46_716	63_46_23	532_3_483	515_3_384	514_46_1
217_3_1	768_46_243	154_46_1	194_3_300	273_3_1	89_3_411	45_3_84	873_46_61	2_46_1	187_3_116	6_46_1	189_46_1	935_3_50	144_3_294	676_46_220	304_3_251	98_46_426	225_3_1	12_3_1	51_5_23	52_3_577	470_46_699	63_46_18	532_3_444	515_3_426	514_46_1
217_3_1	768_46_229	154_46_1	194_3_331	273_3_1	89_3_369	45_3_72	873_46_64	2_46_1	187_3_116	6_46_1	189_46_1	935_3_39	144_3_311	676_46_213	304_3_244	98_46_410	225_3_1	12_3_1	51_5_21	52_3_646	470_46_705	63_46_15	532_3_413	515_3_454	514_46_1
217_3_1	768_46_222	154_46_1	194_3_348	273_3_1	89_3_350	45_3_52	873_46_61	2_46_1	187_3_111	6_46_1	189_46_1	935_3_32	144_3_320	676_46_218	304_3_235	98_46_402	225_3_1	12_3_1	51_5_22	52_3_655	470_46_699	63_46_17	532_3_402	515_3_473	514_46_1
217_3_1	768_46_213	154_46_1	194_3_341	273_3_1	89_3_348	45_3_46	873_46_50	2_46_1	187_3_122	6_46_1	189_46_1	935_3_27	144_3_313	676_46_212	304_3_205	98_46_391	225_3_1	12_3_1	51_5_25	52_3_671	470_46_713	63_46_19	532_3_380	515_3_452	514_46_1
217_3_1	768_46_206	154_46_1	194_3_323	273_3_1	89_3_350	45_3_45	873_46_48	2_46_1	187_3_149	6_46_1	189_46_1	935_3_22	144_3_314	676_46_208	304_3_193	98_46_380	225_3_1	12_3_1	51_5_29	52_3_631	470_46_736	63_46_19	532_3_379	515_3_412	514_46_1
217_3_1	768_46_209	154_46_1	194_3_280	273_3_1	89_3_350	45_3_45	873_46_43	2_46_1	187_3_180	6_46_1	189_46_1	935_3_21	144_3_336	676_46_202	304_3_183	98_46_375	225_3_1	12_3_1	51_5_30	52_3_570	470_46_763	63_46_22	532_3_373	515_3_356	514_46_1
217_3_1	768_46_228	154_46_1	194_3_259	273_3_1	89_3_323	45_3_43	873_46_43	2_46_1	187_3_197	6_46_1	189_46_1	935_3_17	144_3_352	676_46_198	304_3_186	98_46_381	225_3_1	12_3_1	51_5_29	52_3_522	470_46_767	63_46_28	532_3_380	515_3_319	514_46_1
217_3_1	768_46_232	154_46_1	194_3_251	273_3_1	89_3_306	45_3_29	873_46_38	2_46_1	187_3_212	6_46_1	189_46_1	935_3_13	144_3_383	676_46_195	304_3_176	98_46_385	225_3_1	12_3_1	51_5_30	52_3_493	470_46_785	63_46_30	532_3_401	515_3_301	514_46_1
217_3_1	768_46_238	154_46_1	194_3_286	273_3_1	89_3_303	45_3_30	873_46_35	2_46_1	187_3_194	6_46_1	189_46_1	935_3_12	144_3_397	676_46_189	304_3_173	98_46_388	225_3_1	12_3_1	51_5_33	52_3_509	470_46_781	63_46_27	532_3_407	515_3_314	514_46_1
217_3_1	768_46_237	154_46_1	194_3_302	273_3_1	89_3_318	45_3_26	873_46_34	2_46_1	187_3_179	6_46_1	189_46_1	935_3_13	144_3_393	676_46_199	304_3_168	98_46_390	225_3_1	12_3_1	51_5_33	52_3_515	470_46_786	63_46_28	532_3_423	515_3_322	514_46_1
217_3_1	768_46_255	154_46_1	194_3_290	273_3_1	89_3_323	45_3_26	873_46_34	2_46_1	187_3_158	6_46_1	189_46_1	935_3_14	144_3_349	676_46_190	304_3_167	98_46_378	225_3_1	12_3_1	51_5_30	52_3_538	470_46_821	63_46_29	532_3_435	515_3_331	514_46_1
217_3_1	768_46_255	154_46_1	194_3_259	273_3_1	89_3_288	45_3_26	873_46_34	2_46_1	187_3_161	6_46_1	189_46_1	935_3_9	144_3_331	676_46_183	304_3_190	98_46_370	225_3_1	12_3_1	51_5_30	52_3_567	470_46_816	63_46_29	532_3_430	515_3_356	514_46_1
217_3_1	768_46_257	154_46_1	194_3_250	273_3_1	89_3_279	45_3_23	873_46_36	2_46_1	187_3_159	6_46_1	189_46_1	935_3_3	144_3_317	676_46_183	304_3_192	98_46_362	225_3_1	12_3_1	51_5_28	52_3_574	470_46_843	63_46_26	532_3_422	515_3_372	514_46_1
217_3_1	768_46_245	154_46_1	194_3_230	273_3_1	89_3_303	45_3_24	873_46_36	2_46_1	187_3_147	6_46_1	189_46_1	144_3_305	676_46_175	304_3_187	98_46_359	12_3_1	51_5_20	52_3_576	470_46_850	63_46_30	532_3_371	515_3_374	514_46_1
217_3_1	768_46_250	154_46_1	194_3_206	273_3_1	89_3_335	45_3_27	873_46_32	2_46_1	187_3_124	6_46_1	189_46_1	144_3_318	676_46_169	304_3_177	98_46_373	12_3_1	51_5_14	52_3_599	470_46_851	63_46_38	532_3_369	515_3_364	514_46_1
217_3_1	768_46_238	154_46_1	194_3_192	273_3_1	89_3_339	45_3_26	873_46_36	2_46_1	187_3_103	6_46_1	189_46_1	144_3_343	676_46_174	304_3_163	98_46_354	12_3_1	51_5_11	52_3_661	470_46_863	63_46_42	532_3_364	515_3_361	514_46_1
217_3_1	768_46_246	154_46_1	194_3_187	273_3_1	89_3_364	45_3_25	873_46_37	2_46_1	187_3_97	6_46_1	189_46_1	144_3_349	676_46_164	304_3_163	98_46_342	12_3_1	51_5_10	52_3_689	470_46_875	63_46_47	532_3_364	515_3_365	514_46_1
217_3_1	768_46_237	154_46_1	194_3_193	273_3_1	89_3_361	45_3_22	873_46_37	2_46_1	187_3_89	6_46_1	189_46_1	144_3_362	676_46_159	304_3_145	98_46_359	12_3_1	51_5_14	52_3_683	470_46_884	63_46_49	532_3_383	515_3_352	514_46_1
217_3_1	768_46_237	154_46_1	194_3_178	273_3_1	89_3_323	45_3_16	873_46_35	2_46_1	187_3_103	6_46_1	189_46_1	144_3_348	676_46_141	304_3_157	98_46_346	12_3_1	51_5_20	52_3_664	470_46_918	63_46_43	532_3_432	515_3_342	514_46_1
217_3_1	768_46_223	154_46_1	194_3_160	273_3_1	89_3_291	45_3_10	873_46_32	2_46_1	187_3_114	6_46_1	189_46_1	144_3_379	676_46_143	304_3_171	98_46_353	12_3_1	51_5_24	52_3_626	470_46_915	63_46_45	532_3_448	515_3_364	514_46_1
217_3_1	768_46_217	154_46_1	194_3_167	273_3_1	89_3_288	45_3_4	873_46_35	2_46_1	187_3_133	6_46_1	189_46_1	144_3_385	676_46_127	304_3_164	98_46_342	12_3_1	51_5_29	52_3_628	470_46_890	63_46_43	532_3_480	515_3_359	514_46_1
217_3_1	768_46_214	154_46_1	194_3_200	273_3_1	89_3_332	45_3_4	873_46_38	2_46_1	187_3_144	6_46_1	189_46_1	144_3_373	676_46_114	304_3_157	98_46_338	12_3_1	51_5_35	52_3_647	470_46_868	63_46_43	532_3_472	515_3_387	514_46_1
217_3_1	768_46_210	154_46_1	194_3_228	273_3_1	89_3_366	45_3_5	873_46_44	2_46_1	187_3_162	6_46_1	189_46_1	144_3_377	676_46_101	304_3_152	98_46_325	12_3_1	51_5_36	52_3_674	470_46_874	63_46_45	532_3_480	515_3_408	514_46_1
217_3_1	768_46_207	154_46_1	194_3_253	273_3_1	89_3_372	45_3_8	873_46_52	2_46_1	187_3_179	6_46_1	189_46_1	144_3_370	676_46_87	304_3_154	98_46_338	12_3_1	51_5_35	52_3_721	470_46_878	63_46_39	532_3_437	515_3_438	514_46_1
217_3_1	768_46_187	154_46_1	194_3_240	273_3_1	89_3_399	45_3_10	873_46_54	2_46_1	187_3_171	6_46_1	189_46_1	144_3_343	676_46_81	304_3_156	98_46_347	12_3_1	51_5_36	52_3_755	470_46_899	63_46_35	532_3_440	515_3_425	514_46_1
217_3_1	768_46_193	154_46_1	194_3_250	273_3_1	89_3_410	45_3_9	873_46_55	2_46_1	187_3_156	6_46_1	189_46_1	144_3_298	676_46_80	304_3_157	98_46_346	12_3_1	51_5_32	52_3_785	470_46_887	63_46_37	532_3_438	515_3_393	514_46_1
217_3_1	768_46_176	154_46_1	194_3_256	273_3_1	89_3_432	45_3_8	873_46_54	2_46_1	187_3_151	6_46_1	189_46_1	144_3_280	676_46_83	304_3_160	98_46_336	12_3_1	51_5_24	52_3_806	470_46_884	63_46_25	532_3_418	515_3_395	514_46_1
217_3_1	768_46_178	154_46_1	194_3_214	273_3_1	89_3_414	45_3_4	873_46_46	2_46_1	187_3_118	6_46_1	189_46_1	144_3_280	676_46_79	304_3_142	98_46_340	12_3_1	51_5_18	52_3_798	470_46_894	63_46_27	532_3_401	515_3_381	514_46_1
217_3_1	768_46_186	154_46_1	194_3_195	273_3_1	89_3_399	873_46_39	2_46_1	187_3_95	6_46_1	189_46_1	144_3_305	676_46_75	304_3_136	98_46_361	12_3_1	51_5_14	52_3_767	470_46_895	63_46_27	532_3_395	515_3_350	514_46_1
217_3_1	768_46_188	154_46_1	194_3_143	273_3_1	89_3_394	873_46_34	2_46_1	187_3_58	6_46_1	189_46_1	144_3_337	676_46_83	304_3_142	98_46_364	12_3_1	51_5_14	52_3_711	470_46_884	63_46_28	532_3_408	515_3_350	514_46_1
217_3_1	768_46_190	154_46_1	194_3_131	273_3_1	89_3_413	873_46_34	2_46_1	187_3_45	6_46_1	189_46_1	144_3_373	676_46_88	304_3_152	98_46_381	12_3_1	51_5_14	52_3_698	470_46_893	63_46_28	532_3_441	515_3_352	514_46_1
217_3_1	768_46_192	154_46_1	194_3_151	273_3_1	89_3_433	873_46_37	2_46_1	187_3_39	6_46_1	189_46_1	144_3_391	676_46_90	304_3_143	98_46_370	12_3_1	51_5_15	52_3_678	470_46_867	63_46_39	532_3_464	515_3_347	514_46_1
217_3_1	768_46_194	154_46_1	194_3_162	273_3_1	89_3_452	873_46_37	2_46_1	187_3_54	6_46_1	189_46_1	144_3_338	676_46_91	304_3_124	98_46_377	12_3_1	51_5_20	52_3_669	470_46_866	63_46_51	532_3_486	515_3_373	514_46_1
217_3_1	768_46_190	154_46_1	194_3_166	273_3_1	89_3_439	873_46_38	2_46_1	187_3_74	6_46_1	189_46_1	144_3_275	676_46_96	304_3_103	98_46_366	12_3_1	51_5_28	52_3_691	470_46_873	63_46_59	532_3_461	515_3_385	514_46_1
217_3_1	768_46_203	154_46_1	194_3_181	273_3_1	89_3_428	873_46_39	2_46_1	187_3_97	6_46_1	189_46_1	144_3_230	676_46_106	304_3_109	98_46_369	12_3_1	51_5_32	52_3_745	470_46_862	63_46_57	532_3_415	515_3_378	514_46_1
217_3_1	768_46_207	154_46_1	194_3_167	273_3_1	89_3_396	873_46_43	2_46_1	187_3_113	6_46_1	189_46_1	144_3_233	676_46_115	304_3_105	98_46_369	12_3_1	51_5_36	52_3_762	470_46_883	63_46_64	532_3_384	515_3_398	514_46_1
217_3_1	768_46_213	154_46_1	194_3_166	273_3_1	89_3_372	873_46_45	2_46_1	187_3_118	6_46_1	189_46_1	144_3_247	676_46_132	304_3_124	98_46_361	12_3_1	51_5_35	52_3_811	470_46_901	63_46_62	532_3_329	515_3_429	514_46_1
217_3_1	768_46_212	154_46_1	194_3_158	273_3_1	89_3_333	873_46_44	2_46_1	187_3_116	6_46_1	189_46_1	144_3_259	676_46_136	304_3_124	98_46_369	12_3_1	51_5_38	52_3_799	470_46_912	63_46_60	532_3_325	515_3_455	514_46_1
217_3_1	768_46_205	154_46_1	194_3_150	273_3_1	89_3_325	873_46_42	2_46_1	187_3_111	6_46_1	189_46_1	144_3_301	676_46_137	304_3_105	98_46_379	12_3_1	51_5_39	52_3_797	470_46_900	63_46_63	532_3_352	515_3_455	514_46_1
217_3_1	768_46_216	154_46_1	194_3_149	273_3_1	89_3_359	873_46_37	2_46_1	187_3_88	6_46_1	189_46_1	144_3_341	676_46_140	304_3_108	98_46_376	12_3_1	51_5_38	52_3_759	470_46_916	63_46_57	532_3_370	515_3_452	514_46_1
217_3_1	768_46_214	154_46_1	194_3_155	273_3_1	89_3_376	873_46_35	2_46_1	187_3_70	6_46_1	189_46_1	144_3_353	676_46_145	304_3_106	98_46_384	12_3_1	51_5_34	52_3_715	470_46_896	63_46_54	532_3_394	515_3_431	514_46_1
217_3_1	768_46_218	154_46_1	194_3_149	273_3_1	89_3_372	873_46_29	2_46_1	187_3_70	6_46_1	189_46_1	144_3_369	676_46_141	304_3_109	98_46_398	12_3_1	51_5_29	52_3_722	470_46_922	63_46_52	532_3_413	515_3_395	514_46_1
217_3_1	768_46_216	154_46_1	194_3_148	273_3_1	89_3_353	873_46_26	2_46_1	187_3_72	6_46_1	189_46_1	144_3_362	676_46_130	304_3_89	98_46_408	12_3_1	51_5_22	52_3_748	470_46_940	63_46_49	532_3_425	515_3_372	514_46_1
217_3_1	768_46_222	154_46_1	194_3_149	273_3_1	89_3_320	873_46_30	2_46_1	187_3_70	6_46_1	189_46_1	144_3_338	676_46_119	304_3_90	98_46_425	12_3_1	51_5_19	52_3_745	470_46_948	63_46_40	532_3_421	515_3_400	514_46_1
217_3_1	768_46_230	154_46_1	194_3_167	273_3_1	89_3_302	873_46_35	2_46_1	187_3_75	6_46_1	189_46_1	144_3_307	676_46_113	304_3_88	98_46_416	12_3_1	51_5_14	52_3_742	470_46_946	63_46_35	532_3_417	515_3_454	514_46_1
217_3_1	768_46_230	154_46_1	194_3_178	273_3_1	89_3_262	873_46_40	2_46_1	187_3_88	6_46_1	189_46_1	144_3_300	676_46_104	304_3_96	98_46_417	12_3_1	51_5_9	52_3_700	470_46_959	63_46_31	532_3_424	515_3_505	514_46_1
217_3_1	768_46_226	154_46_1	194_3_197	273_3_1	89_3_228	873_46_37	2_46_1	187_3_101	6_46_1	189_46_1	144_3_289	676_46_97	304_3_98	98_46_418	12_3_1	51_5_8	52_3_686	470_46_949	63_46_31	532_3_418	515_3_568	514_46_1
217_3_1	768_46_231	154_46_1	194_3_196	273_3_1	89_3_213	873_46_34	2_46_1	187_3_110	6_46_1	189_46_1	144_3_276	676_46_86	304_3_104	98_46_426	12_3_1	51_5_9	52_3_731	470_46_943	63_46_27	532_3_427	515_3_592	514_46_1
217_3_1	768_46_230	154_46_1	194_3_192	273_3_1	89_3_212	873_46_40	2_46_1	187_3_116	6_46_1	189_46_1	144_3_281	676_46_80	304_3_102	98_46_420	12_3_1	51_5_8	52_3_765	470_46_945	63_46_22	532_3_449	515_3_587	514_46_1
217_3_1	768_46_226	154_46_1	194_3_200	273_3_1	89_3_217	873_46_38	2_46_1	187_3_111	6_46_1	189_46_1	144_3_286	676_46_86	304_3_96	98_46_412	12_3_1	51_5_9	52_3_815	470_46_943	63_46_15	532_3_489	515_3_553	514_46_1
217_3_1	768_46_220	154_46_1	194_3_197	273_3_1	89_3_195	873_46_32	2_46_1	187_3_101	6_46_1	189_46_1	144_3_293	676_46_83	304_3_108	98_46_424	12_3_1	51_5_11	52_3_793	470_46_932	63_46_16	532_3_546	515_3_545	514_46_1
217_3_1	768_46_232	154_46_1	194_3_189	273_3_1	89_3_168	873_46_29	2_46_1	187_3_87	6_46_1	189_46_1	144_3_317	676_46_88	304_3_122	98_46_410	12_3_1	51_5_12	52_3_763	470_46_939	63_46_14	532_3_570	515_3_558	514_46_1
217_3_1	768_46_240	154_46_1	194_3_183	273_3_1	89_3_132	873_46_25	2_46_1	187_3_86	6_46_1	189_46_1	144_3_339	676_46_94	304_3_135	98_46_408	12_3_1	51_5_13	52_3_739	470_46_938	63_46_14	532_3_571	515_3_554	514_46_1
217_3_1	768_46_235	154_46_1	194_3_188	273_3_1	89_3_88	873_46_22	2_46_1	187_3_92	6_46_1	189_46_1	144_3_352	676_46_88	304_3_154	98_46_413	12_3_1	51_5_14	52_3_749	470_46_966	63_46_18	532_3_490	515_3_537	514_46_1
217_3_1	768_46_233	154_46_1	194_3_180	273_3_1	89_3_64	873_46_21	2_46_1	187_3_87	6_46_1	189_46_1	144_3_319	676_46_80	304_3_151	98_46_424	12_3_1	51_5_16	52_3_802	470_46_976	63_46_19	532_3_432	515_3_523	514_46_1
217_3_1	768_46_219	154_46_1	194_3_167	273_3_1	89_3_70	873_46_17	2_46_1	187_3_88	6_46_1	189_46_1	144_3_312	676_46_78	304_3_150	98_46_438	12_3_1	51_5_16	52_3_839	470_46_977	63_46_20	532_3_386	515_3_503	514_46_1
217_3_1	768_46_198	154_46_1	194_3_148	273_3_1	89_3_86	873_46_14	2_46_1	187_3_89	6_46_1	189_46_1	144_3_323	676_46_69	304_3_145	98_46_442	12_3_1	51_5_19	52_3_903	470_46_985	63_46_18	532_3_427	515_3_499	514_46_1
217_3_1	768_46_177	154_46_1	194_3_164	273_3_1	89_3_98	873_46_11	2_46_1	187_3_97	6_46_1	189_46_1	144_3_361	676_46_70	304_3_124	98_46_443	12_3_1	51_5_21	52_3_902	470_46_968	63_46_18	532_3_500	515_3_475	514_46_1
217_3_1	768_46_179	154_46_1	194_3_177	273_3_1	89_3_117	873_46_9	2_46_1	187_3_115	6_46_1	189_46_1	144_3_374	676_46_71	304_3_109	98_46_416	12_3_1	51_5_18	52_3_921	470_46_967	63_46_17	532_3_566	515_3_486	514_46_1
217_3_1	768_46_191	154_46_1	194_3_174	273_3_1	89_3_132	873_46_7	2_46_1	187_3_126	6_46_1	189_46_1	144_3_371	676_46_70	304_3_141	98_46_399	12_3_1	51_5_16	52_3_912	470_46_953	63_46_11	532_3_586	515_3_464	514_46_1
217_3_1	768_46_200	154_46_1	194_3_162	273_3_1	89_3_123	873_46_9	2_46_1	187_3_122	6_46_1	189_46_1	144_3_347	676_46_74	304_3_161	98_46_400	12_3_1	51_5_15	52_3_859	470_46_950	63_46_6	532_3_558	515_3_477	514_46_1
217_3_1	768_46_198	154_46_1	194_3_172	273_3_1	89_3_102	873_46_11	2_46_1	187_3_120	6_46_1	189_46_1	144_3_338	676_46_87	304_3_185	98_46_401	12_3_1	51_5_10	52_3_788	470_46_965	63_46_6	532_3_523	515_3_468	514_46_1
217_3_1	768_46_193	154_46_1	194_3_190	273_3_1	89_3_80	873_46_13	2_46_1	187_3_119	6_46_1	189_46_1	144_3_363	676_46_97	304_3_197	98_46_390	12_3_1	51_5_7	52_3_728	470_46_974	63_46_3	532_3_508	515_3_473	514_46_1
217_3_1	768_46_182	154_46_1	194_3_244	273_3_1	89_3_65	873_46_15	2_46_1	187_3_119	6_46_1	189_46_1	144_3_353	676_46_101	304_3_193	98_46_377	12_3_1	51_5_7	52_3_693	470_46_979	63_46_3	532_3_516	515_3_491	514_46_1
217_3_1	768_46_171	154_46_1	194_3_269	273_3_1	89_3_60	873_46_16	2_46_1	187_3_109	6_46_1	189_46_1	144_3_346	676_46_109	304_3_199	98_46_376	12_3_1	51_5_4	52_3_725	470_46_985	63_46_5	532_3_527	515_3_520	514_46_1
217_3_1	768_46_160	154_46_1	194_3_289	273_3_1	89_3_58	873_46_18	2_46_1	187_3_102	6_46_1	189_46_1	144_3_361	676_46_107	304_3_207	98_46_364	12_3_1	51_5_4	52_3_776	470_46_962	63_46_6	532_3_555	515_3_541	514_46_1
217_3_1	768_46_170	154_46_1	194_3_269	273_3_1	89_3_58	873_46_14	2_46_1	187_3_108	6_46_1	189_46_1	144_3_365	676_46_98	304_3_197	98_46_343	12_3_1	51_5_2	52_3_804	470_46_960	63_46_10	532_3_586	515_3_533	514_46_1
217_3_1	768_46_173	154_46_1	194_3_217	273_3_1	89_3_46	873_46_11	2_46_1	187_3_104	6_46_1	189_46_1	144_3_398	676_46_99	304_3_173	98_46_333	12_3_1	51_5_2	52_3_811	470_46_995	63_46_13	532_3_606	515_3_515	514_46_1
217_3_1	768_46_187	154_46_1	194_3_158	273_3_1	89_3_35	873_46_10	2_46_1	187_3_101	6_46_1	189_46_1	144_3_414	676_46_95	304_3_156	98_46_330	12_3_1	52_3_813	470_46_985	63_46_15	532_3_589	515_3_448	514_46_1
217_3_1	768_46_198	154_46_1	194_3_146	273_3_1	89_3_29	873_46_4	2_46_1	187_3_103	6_46_1	189_46_1	144_3_425	676_46_80	304_3_142	98_46_344	12_3_1	52_3_791	470_46_983	63_46_20	532_3_582	515_3_401	514_46_1
217_3_1	768_46_202	154_46_1	194_3_146	273_3_1	89_3_35	873_46_1	2_46_1	187_3_121	6_46_1	189_46_1	144_3_409	676_46_81	304_3_124	98_46_356	12_3_1	52_3_776	470_46_1002	63_46_24	532_3_593	515_3_351	514_46_1
217_3_1	768_46_195	154_46_1	194_3_159	273_3_1	89_3_46	873_46_1	2_46_1	187_3_133	6_46_1	189_46_1	144_3_394	676_46_82	304_3_130	98_46_361	12_3_1	52_3_785	470_46_1007	63_46_29	532_3_629	515_3_319	514_46_1
217_3_1	768_46_195	154_46_1	194_3_199	273_3_1	89_3_46	873_46_1	2_46_1	187_3_151	6_46_1	189_46_1	144_3_348	676_46_86	304_3_135	98_46_355	12_3_1	52_3_769	470_46_1009	63_46_26	532_3_599	515_3_313	514_46_1
217_3_1	144_3_299	12_3_1	273_3_1	154_46_1	194_3_231	676_46_92	304_3_138	768_46_204	52_3_762	98_46_348	470_46_1021	63_46_24	89_3_44	532_3_562	6_46_1	189_46_1	515_3_346	514_46_1	187_3_163
217_3_1	144_3_279	12_3_1	273_3_1	154_46_1	194_3_231	676_46_94	304_3_153	768_46_186	52_3_762	98_46_351	470_46_1037	63_46_30	89_3_37	532_3_576	6_46_1	189_46_1	515_3_423	514_46_1	187_3_151
217_3_1	144_3_303	12_3_1	273_3_1	154_46_1	194_3_213	676_46_95	304_3_158	768_46_180	52_3_750	98_46_353	470_46_1050	63_46_30	89_3_47	532_3_569	6_46_1	189_46_1	515_3_485	514_46_1	187_3_135
217_3_1	144_3_326	12_3_1	273_3_1	154_46_1	194_3_189	676_46_99	304_3_149	768_46_178	52_3_747	98_46_346	470_46_1067	63_46_26	89_3_48	532_3_601	6_46_1	189_46_1	515_3_517	514_46_1	187_3_117
217_3_1	144_3_356	12_3_1	273_3_1	154_46_1	194_3_187	676_46_92	304_3_135	768_46_176	52_3_757	98_46_357	470_46_1075	63_46_20	89_3_47	532_3_608	6_46_1	189_46_1	515_3_512	514_46_1	187_3_87
217_3_1	144_3_365	12_3_1	273_3_1	154_46_1	194_3_166	676_46_93	304_3_111	768_46_176	52_3_737	98_46_360	470_46_1120	63_46_22	89_3_61	532_3_635	6_46_1	189_46_1	515_3_471	514_46_1	187_3_87
217_3_1	144_3_356	12_3_1	273_3_1	154_46_1	194_3_155	676_46_94	304_3_105	768_46_170	52_3_711	98_46_359	470_46_1129	63_46_20	89_3_79	532_3_636	6_46_1	189_46_1	515_3_407	514_46_1	187_3_86
217_3_1	144_3_361	12_3_1	273_3_1	154_46_1	194_3_170	676_46_101	304_3_105	768_46_166	52_3_699	98_46_352	470_46_1124	63_46_19	89_3_102	532_3_619	6_46_1	189_46_1	515_3_384	514_46_1	187_3_100
217_3_1	144_3_376	12_3_1	273_3_1	154_46_1	194_3_176	676_46_114	304_3_104	768_46_167	52_3_681	98_46_348	470_46_1116	63_46_15	89_3_109	532_3_617	6_46_1	189_46_1	515_3_387	514_46_1	187_3_89
217_3_1	144_3_368	12_3_1	273_3_1	154_46_1	194_3_202	676_46_118	304_3_104	768_46_171	52_3_681	98_46_352	470_46_1120	63_46_12	89_3_123	532_3_592	6_46_1	189_46_1	515_3_442	514_46_1	187_3_84
217_3_1	144_3_368	12_3_1	273_3_1	154_46_1	194_3_199	676_46_117	304_3_100	768_46_174	52_3_716	98_46_358	470_46_1124	63_46_11	89_3_128	532_3_573	6_46_1	189_46_1	515_3_480	514_46_1	187_3_91
217_3_1	144_3_341	12_3_1	273_3_1	154_46_1	194_3_216	676_46_106	304_3_106	768_46_158	52_3_718	98_46_341	470_46_1153	63_46_9	89_3_138	532_3_526	6_46_1	189_46_1	515_3_501	514_46_1	187_3_105
217_3_1	144_3_316	12_3_1	273_3_1	154_46_1	194_3_244	676_46_105	304_3_110	768_46_161	52_3_730	98_46_336	470_46_1148	63_46_9	89_3_132	532_3_487	6_46_1	189_46_1	515_3_491	514_46_1	187_3_102
217_3_1	144_3_293	12_3_1	273_3_1	154_46_1	194_3_245	676_46_116	304_3_117	768_46_160	52_3_788	98_46_333	470_46_1135	63_46_8	89_3_124	532_3_444	6_46_1	189_46_1	515_3_472	514_46_1	187_3_96
217_3_1	144_3_270	12_3_1	273_3_1	154_46_1	194_3_259	676_46_116	304_3_126	768_46_167	52_3_797	98_46_329	470_46_1098	63_46_9	89_3_109	532_3_460	6_46_1	189_46_1	515_3_441	514_46_1	187_3_86
217_3_1	144_3_250	12_3_1	273_3_1	154_46_1	194_3_290	676_46_112	304_3_128	768_46_171	52_3_812	98_46_317	470_46_1115	63_46_10	89_3_118	532_3_523	6_46_1	189_46_1	515_3_413	514_46_1	187_3_76
217_3_1	144_3_214	12_3_1	273_3_1	154_46_1	194_3_301	676_46_104	304_3_129	768_46_174	52_3_818	98_46_308	470_46_1114	63_46_8	89_3_102	532_3_614	6_46_1	189_46_1	515_3_419	514_46_1	187_3_81
217_3_1	144_3_229	12_3_1	273_3_1	154_46_1	194_3_316	676_46_107	304_3_130	768_46_162	52_3_769	98_46_307	470_46_1110	63_46_5	89_3_97	532_3_664	6_46_1	189_46_1	515_3_447	514_46_1	187_3_83
217_3_1	144_3_260	12_3_1	273_3_1	154_46_1	194_3_306	676_46_102	304_3_113	768_46_149	52_3_747	98_46_306	470_46_1111	63_46_4	89_3_96	532_3_668	6_46_1	189_46_1	515_3_486	514_46_1	187_3_87
217_3_1	144_3_295	12_3_1	273_3_1	154_46_1	194_3_291	676_46_100	304_3_95	768_46_133	52_3_700	98_46_300	470_46_1151	63_46_1	89_3_81	532_3_659	6_46_1	189_46_1	515_3_520	514_46_1	187_3_76
217_3_1	144_3_343	12_3_1	273_3_1	154_46_1	194_3_277	676_46_93	304_3_77	768_46_135	52_3_683	98_46_304	470_46_1141	89_3_75	532_3_634	6_46_1	189_46_1	515_3_534	514_46_1	187_3_66
217_3_1	144_3_382	12_3_1	273_3_1	154_46_1	194_3_250	676_46_96	304_3_64	768_46_133	52_3_630	98_46_306	470_46_1122	89_3_89	532_3_625	6_46_1	189_46_1	515_3_468	514_46_1	187_3_64
217_3_1	144_3_394	12_3_1	273_3_1	154_46_1	194_3_246	676_46_103	304_3_56	768_46_121	52_3_666	98_46_303	470_46_1130	89_3_107	532_3_593	6_46_1	189_46_1	515_3_448	514_46_1	187_3_52
217_3_1	144_3_370	12_3_1	273_3_1	154_46_1	194_3_230	676_46_108	304_3_67	768_46_113	52_3_681	98_46_308	470_46_1126	89_3_125	532_3_596	6_46_1	189_46_1	515_3_432	514_46_1	187_3_43
217_3_1	144_3_349	12_3_1	273_3_1	154_46_1	194_3_220	676_46_100	304_3_66	768_46_113	52_3_715	98_46_317	470_46_1126	89_3_133	532_3_616	6_46_1	189_46_1	515_3_426	514_46_1	187_3_44
217_3_1	144_3_338	12_3_1	273_3_1	154_46_1	194_3_214	676_46_94	304_3_73	768_46_127	52_3_752	98_46_309	470_46_1123	89_3_144	532_3_648	6_46_1	189_46_1	515_3_447	514_46_1	187_3_47
217_3_1	144_3_325	12_3_1	273_3_1	154_46_1	194_3_221	676_46_102	304_3_79	768_46_117	52_3_771	98_46_316	470_46_1118	89_3_146	532_3_657	6_46_1	189_46_1	515_3_448	514_46_1	187_3_49
217_3_1	144_3_321	12_3_1	273_3_1	154_46_1	194_3_234	676_46_113	304_3_101	768_46_109	52_3_791	98_46_314	470_46_1132	89_3_142	532_3_679	6_46_1	189_46_1	515_3_452	514_46_1	187_3_44
217_3_1	144_3_327	12_3_1	273_3_1	154_46_1	194_3_245	676_46_109	304_3_108	768_46_110	52_3_776	98_46_315	470_46_1143	89_3_140	532_3_703	6_46_1	189_46_1	515_3_451	514_46_1	187_3_51
217_3_1	144_3_357	12_3_1	273_3_1	154_46_1	194_3_257	676_46_110	304_3_112	768_46_118	52_3_779	98_46_324	470_46_1196	89_3_122	532_3_716	6_46_1	189_46_1	515_3_415	514_46_1	187_3_47
217_3_1	144_3_385	12_3_1	273_3_1	154_46_1	194_3_278	676_46_101	304_3_115	768_46_117	52_3_766	98_46_303	470_46_1219	89_3_110	532_3_715	6_46_1	189_46_1	515_3_410	514_46_1	187_3_49
217_3_1	144_3_391	12_3_1	273_3_1	154_46_1	194_3_291	676_46_102	304_3_96	768_46_118	52_3_740	98_46_299	470_46_1245	89_3_102	532_3_724	6_46_1	189_46_1	515_3_396	514_46_1	187_3_54
217_3_1	144_3_377	12_3_1	273_3_1	154_46_1	194_3_329	676_46_93	304_3_86	768_46_116	52_3_696	98_46_309	470_46_1224	89_3_102	532_3_710	6_46_1	189_46_1	515_3_387	514_46_1	187_3_53
217_3_1	144_3_338	12_3_1	273_3_1	154_46_1	194_3_362	676_46_92	304_3_76	768_46_123	52_3_665	98_46_304	470_46_1234	89_3_103	532_3_706	6_46_1	189_46_1	515_3_357	514_46_1	187_3_54
217_3_1	144_3_287	12_3_1	273_3_1	154_46_1	194_3_374	676_46_98	304_3_69	768_46_124	52_3_660	98_46_308	470_46_1230	89_3_90	532_3_678	6_46_1	189_46_1	515_3_361	514_46_1	187_3_61
217_3_1	144_3_280	12_3_1	273_3_1	154_46_1	194_3_385	676_46_100	304_3_59	768_46_135	52_3_643	98_46_309	470_46_1226	89_3_76	532_3_670	6_46_1	189_46_1	515_3_387	514_46_1	187_3_60
217_3_1	144_3_275	12_3_1	273_3_1	154_46_1	194_3_359	676_46_95	304_3_56	768_46_135	52_3_640	98_46_321	470_46_1248	89_3_64	532_3_645	6_46_1	189_46_1	515_3_402	514_46_1	187_3_62
217_3_1	144_3_286	12_3_1	273_3_1	154_46_1	194_3_322	676_46_95	304_3_53	768_46_141	52_3_665	98_46_322	470_46_1258	89_3_60	532_3_602	6_46_1	189_46_1	515_3_429	514_46_1	187_3_71
217_3_1	144_3_300	12_3_1	273_3_1	154_46_1	194_3_282	676_46_98	304_3_66	768_46_135	52_3_700	98_46_313	470_46_1257	89_3_70	532_3_589	6_46_1	189_46_1	515_3_467	514_46_1	187_3_77
217_3_1	144_3_312	12_3_1	273_3_1	154_46_1	194_3_273	676_46_101	304_3_77	768_46_139	52_3_667	98_46_306	470_46_1281	89_3_73	532_3_577	6_46_1	189_46_1	515_3_467	514_46_1	187_3_92
217_3_1	144_3_313	12_3_1	273_3_1	154_46_1	194_3_280	676_46_100	304_3_85	768_46_150	52_3_659	98_46_303	470_46_1330	89_3_75	532_3_563	6_46_1	189_46_1	515_3_423	514_46_1	187_3_99
217_3_1	144_3_303	12_3_1	273_3_1	154_46_1	194_3_315	676_46_91	304_3_91	768_46_151	52_3_621	98_46_310	470_46_1329	89_3_76	532_3_583	6_46_1	189_46_1	515_3_409	514_46_1	187_3_97
217_3_1	144_3_295	12_3_1	273_3_1	154_46_1	194_3_343	676_46_89	304_3_98	768_46_154	52_3_565	98_46_316	470_46_1375	89_3_53	532_3_596	6_46_1	189_46_1	515_3_386	514_46_1	187_3_86
217_3_1	144_3_287	12_3_1	273_3_1	154_46_1	194_3_342	676_46_86	304_3_122	768_46_153	52_3_511	98_46_319	470_46_1354	89_3_48	532_3_606	6_46_1	189_46_1	515_3_398	514_46_1	187_3_82
217_3_1	144_3_266	12_3_1	273_3_1	154_46_1	194_3_361	676_46_88	304_3_124	768_46_154	52_3_460	98_46_310	470_46_1351	89_3_43	532_3_589	6_46_1	189_46_1	515_3_373	514_46_1	187_3_87
217_3_1	144_3_279	12_3_1	273_3_1	154_46_1	194_3_346	676_46_84	304_3_122	768_46_153	52_3_454	98_46_304	470_46_1309	89_3_44	532_3_604	6_46_1	189_46_1	515_3_390	514_46_1	187_3_109
217_3_1	144_3_290	12_3_1	273_3_1	154_46_1	194_3_320	676_46_81	304_3_113	768_46_149	52_3_479	98_46_302	470_46_1295	89_3_47	532_3_648	6_46_1	189_46_1	515_3_405	514_46_1	187_3_111
217_3_1	144_3_320	12_3_1	273_3_1	154_46_1	194_3_300	676_46_71	304_3_107	768_46_147	52_3_511	98_46_294	470_46_1286	89_3_59	532_3_708	6_46_1	189_46_1	515_3_418	514_46_1	187_3_127
217_3_1	144_3_350	12_3_1	273_3_1	154_46_1	194_3_307	676_46_63	304_3_101	768_46_149	52_3_534	98_46_294	470_46_1300	89_3_70	532_3_720	6_46_1	189_46_1	515_3_423	514_46_1	187_3_129
217_3_1	144_3_376	12_3_1	273_3_1	154_46_1	194_3_322	676_46_69	304_3_99	768_46_138	52_3_521	98_46_295	470_46_1301	89_3_77	532_3_691	6_46_1	189_46_1	515_3_418	514_46_1	187_3_140
217_3_1	144_3_386	12_3_1	273_3_1	154_46_1	194_3_349	676_46_67	304_3_117	768_46_148	52_3_496	98_46_294	470_46_1316	89_3_82	532_3_690	6_46_1	189_46_1	515_3_433	514_46_1	187_3_163
217_3_1	144_3_368	12_3_1	273_3_1	154_46_1	194_3_382	676_46_70	304_3_118	768_46_147	52_3_487	98_46_293	470_46_1319	89_3_79	532_3_660	6_46_1	189_46_1	515_3_414	514_46_1	187_3_180
217_3_1	144_3_342	12_3_1	273_3_1	154_46_1	194_3_379	676_46_65	304_3_113	768_46_148	52_3_471	98_46_297	470_46_1313	89_3_75	532_3_699	6_46_1	189_46_1	515_3_422	514_46_1	187_3_187
217_3_1	144_3_309	12_3_1	273_3_1	154_46_1	194_3_371	676_46_58	304_3_112	768_46_151	52_3_449	98_46_285	470_46_1307	89_3_67	532_3_722	6_46_1	189_46_1	515_3_424	514_46_1	187_3_191
217_3_1	144_3_292	12_3_1	273_3_1	154_46_1	194_3_349	676_46_50	304_3_95	768_46_136	52_3_419	98_46_295	470_46_1311	89_3_72	532_3_752	6_46_1	189_46_1	515_3_425	514_46_1	187_3_188
217_3_1	144_3_314	12_3_1	273_3_1	154_46_1	194_3_321	676_46_47	304_3_102	768_46_139	52_3_385	98_46_297	470_46_1292	89_3_73	532_3_735	6_46_1	189_46_1	515_3_441	514_46_1	187_3_169
217_3_1	144_3_347	12_3_1	273_3_1	154_46_1	194_3_319	676_46_44	304_3_89	768_46_144	52_3_375	98_46_307	470_46_1271	89_3_62	532_3_696	6_46_1	189_46_1	515_3_451	514_46_1	187_3_162
217_3_1	144_3_365	12_3_1	273_3_1	154_46_1	194_3_327	676_46_39	304_3_97	768_46_139	52_3_412	98_46_316	470_46_1263	89_3_64	532_3_654	6_46_1	189_46_1	515_3_485	514_46_1	187_3_168
217_3_1	144_3_371	12_3_1	273_3_1	154_46_1	194_3_333	676_46_31	304_3_90	768_46_143	52_3_469	98_46_312	470_46_1260	89_3_52	532_3_679	6_46_1	189_46_1	515_3_514	514_46_1	187_3_187
217_3_1	144_3_361	12_3_1	273_3_1	154_46_1	194_3_325	676_46_28	304_3_100	768_46_139	52_3_528	98_46_316	470_46_1239	89_3_51	532_3_717	6_46_1	189_46_1	515_3_531	514_46_1	187_3_184
217_3_1	144_3_346	12_3_1	273_3_1	154_46_1	194_3_291	676_46_31	304_3_108	768_46_145	52_3_539	98_46_319	470_46_1204	89_3_45	532_3_767	6_46_1	189_46_1	515_3_531	514_46_1	187_3_185
217_3_1	144_3_342	12_3_1	273_3_1	154_46_1	194_3_254	676_46_28	304_3_112	768_46_142	52_3_539	98_46_323	470_46_1208	89_3_40	532_3_847	6_46_1	189_46_1	515_3_517	514_46_1	187_3_185
217_3_1	144_3_324	12_3_1	273_3_1	154_46_1	194_3_251	676_46_25	304_3_101	768_46_142	52_3_533	98_46_303	470_46_1212	89_3_38	532_3_895	6_46_1	189_46_1	515_3_544	514_46_1	187_3_168
217_3_1	144_3_323	12_3_1	273_3_1	154_46_1	194_3_251	676_46_27	304_3_97	768_46_147	52_3_501	98_46_293	470_46_1178	89_3_49	532_3_923	6_46_1	189_46_1	515_3_539	514_46_1	187_3_159
217_3_1	144_3_288	12_3_1	273_3_1	154_46_1	194_3_261	676_46_38	304_3_96	768_46_139	52_3_492	98_46_292	470_46_1183	89_3_52	532_3_952	6_46_1	189_46_1	515_3_541	514_46_1	187_3_141
217_3_1	144_3_283	12_3_1	273_3_1	154_46_1	194_3_279	676_46_47	304_3_81	768_46_142	52_3_489	98_46_303	470_46_1188	89_3_57	532_3_853	6_46_1	189_46_1	515_3_535	514_46_1	187_3_134
217_3_1	144_3_286	12_3_1	273_3_1	154_46_1	194_3_296	676_46_51	304_3_91	768_46_128	52_3_489	98_46_307	470_46_1185	89_3_52	532_3_796	6_46_1	189_46_1	515_3_491	514_46_1	187_3_137
217_3_1	144_3_294	12_3_1	273_3_1	154_46_1	194_3_309	676_46_56	304_3_90	768_46_115	52_3_485	98_46_302	470_46_1175	89_3_55	532_3_772	6_46_1	189_46_1	515_3_473	514_46_1	187_3_149
217_3_1	144_3_311	12_3_1	273_3_1	154_46_1	194_3_278	676_46_66	304_3_99	768_46_123	52_3_452	98_46_282	470_46_1142	89_3_50	532_3_784	6_46_1	189_46_1	515_3_452	514_46_1	187_3_150
217_3_1	144_3_326	12_3_1	273_3_1	154_46_1	194_3_270	676_46_64	304_3_91	768_46_131	52_3_471	98_46_273	470_46_1156	89_3_60	532_3_827	6_46_1	189_46_1	515_3_483	514_46_1	187_3_166
217_3_1	144_3_338	12_3_1	273_3_1	154_46_1	194_3_258	676_46_62	304_3_111	768_46_123	52_3_440	98_46_270	470_46_1179	89_3_57	532_3_848	6_46_1	189_46_1	515_3_546	514_46_1	187_3_175
217_3_1	144_3_333	12_3_1	273_3_1	154_46_1	194_3_264	676_46_60	304_3_109	768_46_130	52_3_426	98_46_276	470_46_1214	89_3_65	532_3_878	6_46_1	189_46_1	515_3_568	514_46_1	187_3_187
217_3_1	144_3_323	12_3_1	273_3_1	154_46_1	194_3_268	676_46_66	304_3_113	768_46_136	52_3_421	98_46_277	470_46_1200	89_3_73	532_3_864	6_46_1	189_46_1	515_3_563	514_46_1	187_3_184
217_3_1	144_3_314	12_3_1	273_3_1	154_46_1	194_3_255	676_46_78	304_3_100	768_46_137	52_3_431	98_46_265	470_46_1220	89_3_72	532_3_896	6_46_1	189_46_1	515_3_554	514_46_1	187_3_185
217_3_1	144_3_318	12_3_1	273_3_1	154_46_1	194_3_252	676_46_86	304_3_89	768_46_134	52_3_417	98_46_270	470_46_1213	89_3_65	532_3_898	6_46_1	189_46_1	515_3_559	514_46_1	187_3_181
217_3_1	144_3_322	12_3_1	273_3_1	154_46_1	194_3_228	676_46_92	304_3_81	768_46_127	52_3_409	98_46_270	470_46_1223	89_3_53	532_3_858	6_46_1	189_46_1	515_3_563	514_46_1	187_3_190
217_3_1	144_3_317	12_3_1	273_3_1	154_46_1	194_3_222	676_46_94	304_3_76	768_46_133	52_3_419	98_46_270	470_46_1230	89_3_38	532_3_866	6_46_1	189_46_1	515_3_550	514_46_1	187_3_201
217_3_1	144_3_301	12_3_1	273_3_1	154_46_1	194_3_225	676_46_91	304_3_70	768_46_135	52_3_441	98_46_270	470_46_1250	89_3_35	532_3_836	6_46_1	189_46_1	515_3_513	514_46_1	187_3_201
217_3_1	144_3_274	12_3_1	273_3_1	154_46_1	194_3_216	676_46_88	304_3_72	768_46_131	52_3_435	98_46_277	470_46_1259	89_3_43	532_3_822	6_46_1	189_46_1	515_3_476	514_46_1	187_3_184
217_3_1	144_3_256	12_3_1	273_3_1	154_46_1	194_3_222	676_46_79	304_3_69	768_46_127	52_3_449	98_46_277	470_46_1260	89_3_43	532_3_836	6_46_1	189_46_1	515_3_484	514_46_1	187_3_172
217_3_1	144_3_278	12_3_1	273_3_1	154_46_1	194_3_201	676_46_69	304_3_74	768_46_125	52_3_474	98_46_279	470_46_1272	89_3_41	532_3_888	6_46_1	189_46_1	515_3_494	514_46_1	187_3_164
217_3_1	144_3_277	12_3_1	273_3_1	154_46_1	194_3_184	676_46_53	304_3_69	768_46_122	52_3_487	98_46_272	470_46_1298	89_3_42	532_3_907	6_46_1	189_46_1	515_3_501	514_46_1	187_3_150
217_3_1	144_3_298	12_3_1	273_3_1	154_46_1	194_3_175	676_46_50	304_3_74	768_46_128	52_3_498	98_46_283	470_46_1303	89_3_57	532_3_856	6_46_1	189_46_1	515_3_480	514_46_1	187_3_136
217_3_1	144_3_312	12_3_1	273_3_1	154_46_1	194_3_181	676_46_52	304_3_83	768_46_136	52_3_479	98_46_279	470_46_1335	89_3_77	532_3_772	6_46_1	189_46_1	515_3_454	514_46_1	187_3_151
217_3_1	144_3_327	12_3_1	273_3_1	154_46_1	194_3_183	676_46_44	304_3_80	768_46_139	52_3_478	98_46_270	470_46_1329	89_3_100	532_3_746	6_46_1	189_46_1	515_3_449	514_46_1	187_3_177
217_3_1	144_3_345	12_3_1	273_3_1	154_46_1	194_3_186	676_46_45	304_3_78	768_46_140	52_3_413	98_46_287	470_46_1326	89_3_116	532_3_707	6_46_1	189_46_1	515_3_434	514_46_1	187_3_227
217_3_1	144_3_366	12_3_1	273_3_1	154_46_1	194_3_190	676_46_52	304_3_70	768_46_130	52_3_373	98_46_289	470_46_1306	89_3_125	532_3_721	6_46_1	189_46_1	515_3_459	514_46_1	187_3_261
217_3_1	144_3_423	12_3_1	273_3_1	154_46_1	194_3_199	676_46_58	304_3_60	768_46_117	52_3_360	98_46_299	470_46_1302	89_3_135	532_3_750	6_46_1	189_46_1	515_3_468	514_46_1	187_3_295
217_3_1	144_3_462	12_3_1	273_3_1	154_46_1	194_3_205	676_46_59	304_3_48	768_46_110	52_3_372	98_46_295	470_46_1287	89_3_105	532_3_783	6_46_1	189_46_1	515_3_491	514_46_1	187_3_282
217_3_1	144_3_465	12_3_1	273_3_1	154_46_1	194_3_192	676_46_56	304_3_42	768_46_107	52_3_361	98_46_306	470_46_1293	89_3_81	532_3_818	6_46_1	189_46_1	515_3_487	514_46_1	187_3_269
217_3_1	144_3_451	12_3_1	273_3_1	154_46_1	194_3_190	676_46_53	304_3_49	768_46_113	52_3_373	98_46_316	470_46_1272	89_3_46	532_3_839	6_46_1	189_46_1	515_3_501	514_46_1	187_3_245
217_3_1	144_3_383	12_3_1	273_3_1	154_46_1	194_3_187	676_46_57	304_3_57	768_46_118	52_3_404	98_46_304	470_46_1285	89_3_39	532_3_834	6_46_1	189_46_1	515_3_501	514_46_1	187_3_250
217_3_1	144_3_356	12_3_1	273_3_1	154_46_1	194_3_179	676_46_61	304_3_72	768_46_108	52_3_402	98_46_299	470_46_1275	89_3_43	532_3_876	6_46_1	189_46_1	515_3_484	514_46_1	187_3_261
217_3_1	144_3_306	12_3_1	273_3_1	154_46_1	194_3_190	676_46_74	304_3_76	768_46_97	52_3_407	98_46_290	470_46_1252	89_3_61	532_3_894	6_46_1	189_46_1	515_3_499	514_46_1	187_3_248
217_3_1	144_3_279	12_3_1	273_3_1	154_46_1	194_3_193	676_46_73	304_3_71	768_46_96	52_3_403	98_46_281	470_46_1234	89_3_80	532_3_888	6_46_1	189_46_1	515_3_508	514_46_1	187_3_269
217_3_1	144_3_277	12_3_1	273_3_1	154_46_1	194_3_189	676_46_77	304_3_65	768_46_97	52_3_385	98_46_278	470_46_1230	89_3_91	532_3_825	6_46_1	189_46_1	515_3_538	514_46_1	187_3_263
217_3_1	144_3_256	12_3_1	273_3_1	154_46_1	194_3_177	676_46_81	304_3_63	768_46_99	52_3_376	98_46_272	470_46_1228	89_3_103	532_3_860	6_46_1	189_46_1	515_3_548	514_46_1	187_3_260
217_3_1	144_3_246	12_3_1	273_3_1	154_46_1	194_3_180	676_46_77	304_3_60	768_46_84	52_3_380	98_46_275	470_46_1256	89_3_92	532_3_900	6_46_1	189_46_1	515_3_521	514_46_1	187_3_248
217_3_1	144_3_234	12_3_1	273_3_1	154_46_1	194_3_180	676_46_74	304_3_49	768_46_81	52_3_388	98_46_276	470_46_1293	89_3_77	532_3_923	6_46_1	189_46_1	515_3_491	514_46_1	187_3_249
217_3_1	144_3_250	12_3_1	273_3_1	154_46_1	194_3_163	676_46_80	304_3_39	768_46_69	52_3_390	98_46_294	470_46_1325	89_3_53	532_3_985	6_46_1	189_46_1	515_3_481	514_46_1	187_3_244
217_3_1	144_3_283	12_3_1	273_3_1	154_46_1	194_3_153	676_46_72	304_3_35	768_46_67	52_3_385	98_46_302	470_46_1334	89_3_48	532_3_997	6_46_1	189_46_1	515_3_475	514_46_1	187_3_240
217_3_1	144_3_316	12_3_1	273_3_1	154_46_1	194_3_120	676_46_67	304_3_39	768_46_73	52_3_360	98_46_311	470_46_1337	89_3_64	532_3_1036	6_46_1	189_46_1	515_3_476	514_46_1	187_3_262
217_3_1	144_3_372	12_3_1	273_3_1	154_46_1	194_3_102	676_46_65	304_3_46	768_46_63	52_3_325	98_46_320	470_46_1316	89_3_78	532_3_1034	6_46_1	189_46_1	515_3_478	514_46_1	187_3_274
217_3_1	144_3_361	12_3_1	273_3_1	154_46_1	194_3_88	676_46_63	304_3_46	768_46_69	52_3_329	98_46_315	470_46_1308	89_3_83	532_3_974	6_46_1	189_46_1	515_3_506	514_46_1	187_3_293
217_3_1	144_3_328	12_3_1	273_3_1	154_46_1	194_3_95	676_46_57	304_3_48	768_46_62	52_3_334	98_46_327	470_46_1275	89_3_85	532_3_917	6_46_1	189_46_1	515_3_512	514_46_1	187_3_312
217_3_1	144_3_295	12_3_1	273_3_1	154_46_1	194_3_107	676_46_51	304_3_54	768_46_67	52_3_327	98_46_321	470_46_1274	89_3_69	532_3_863	6_46_1	189_46_1	515_3_523	514_46_1	187_3_329
217_3_1	144_3_269	12_3_1	273_3_1	154_46_1	194_3_150	676_46_51	304_3_56	768_46_63	52_3_331	98_46_311	470_46_1270	89_3_66	532_3_865	6_46_1	189_46_1	515_3_495	514_46_1	187_3_339
217_3_1	144_3_280	12_3_1	273_3_1	154_46_1	194_3_176	676_46_43	304_3_52	768_46_63	52_3_330	98_46_312	470_46_1303	89_3_64	532_3_890	6_46_1	189_46_1	515_3_468	514_46_1	187_3_336
217_3_1	144_3_310	12_3_1	273_3_1	154_46_1	194_3_220	676_46_51	304_3_49	768_46_72	52_3_334	98_46_323	470_46_1294	89_3_69	532_3_896	6_46_1	189_46_1	515_3_427	514_46_1	187_3_353
217_3_1	144_3_333	12_3_1	273_3_1	154_46_1	194_3_262	676_46_51	304_3_39	768_46_78	52_3_325	98_46_315	470_46_1261	89_3_91	532_3_911	6_46_1	189_46_1	515_3_399	514_46_1	187_3_321
217_3_1	144_3_316	12_3_1	273_3_1	154_46_1	194_3_301	676_46_44	304_3_32	768_46_82	52_3_343	98_46_322	470_46_1236	89_3_97	532_3_930	6_46_1	189_46_1	515_3_403	514_46_1	187_3_296
217_3_1	144_3_310	12_3_1	273_3_1	154_46_1	194_3_308	676_46_43	304_3_27	768_46_91	52_3_348	98_46_325	470_46_1207	89_3_101	532_3_968	6_46_1	189_46_1	515_3_428	514_46_1	187_3_274
217_3_1	144_3_321	12_3_1	273_3_1	154_46_1	194_3_316	676_46_38	304_3_31	768_46_90	52_3_342	98_46_315	470_46_1196	89_3_107	532_3_977	6_46_1	189_46_1	515_3_454	514_46_1	187_3_284
217_3_1	144_3_330	12_3_1	273_3_1	154_46_1	194_3_298	676_46_38	304_3_47	768_46_98	52_3_334	98_46_303	470_46_1159	89_3_103	187_3_303	6_46_1	189_46_1	515_3_458	514_46_1	532_3_934
217_3_1	144_3_301	12_3_1	273_3_1	154_46_1	194_3_284	676_46_40	304_3_58	768_46_99	52_3_321	98_46_288	470_46_1184	89_3_98	532_3_870	6_46_1	189_46_1	515_3_427	514_46_1	187_3_320
217_3_1	144_3_299	12_3_1	273_3_1	154_46_1	194_3_256	676_46_48	304_3_61	768_46_98	52_3_302	98_46_283	470_46_1209	89_3_84	532_3_827	6_46_1	189_46_1	515_3_404	514_46_1	187_3_329
217_3_1	144_3_299	12_3_1	273_3_1	154_46_1	194_3_219	676_46_46	304_3_52	768_46_100	52_3_303	98_46_281	470_46_1232	89_3_87	532_3_814	6_46_1	189_46_1	515_3_363	514_46_1	187_3_327
217_3_1	144_3_305	12_3_1	273_3_1	154_46_1	194_3_194	676_46_45	304_3_48	768_46_110	52_3_286	98_46_271	470_46_1246	89_3_94	532_3_850	6_46_1	189_46_1	515_3_358	514_46_1	187_3_330
217_3_1	144_3_297	12_3_1	273_3_1	154_46_1	194_3_180	676_46_41	304_3_43	768_46_110	52_3_283	98_46_263	470_46_1256	89_3_99	532_3_926	6_46_1	189_46_1	515_3_360	514_46_1	187_3_298
217_3_1	144_3_325	12_3_1	273_3_1	154_46_1	194_3_200	676_46_44	304_3_48	768_46_108	52_3_288	98_46_267	470_46_1296	89_3_92	532_3_965	6_46_1	189_46_1	515_3_373	514_46_1	187_3_293
217_3_1	144_3_345	12_3_1	273_3_1	154_46_1	194_3_201	676_46_41	304_3_51	768_46_111	52_3_298	98_46_259	470_46_1335	89_3_90	532_3_976	6_46_1	189_46_1	515_3_361	514_46_1	187_3_305
217_3_1	144_3_366	12_3_1	273_3_1	154_46_1	194_3_211	676_46_37	304_3_57	768_46_106	52_3_327	98_46_257	470_46_1362	89_3_107	187_3_331	6_46_1	189_46_1	515_3_339	514_46_1	532_3_987
217_3_1	144_3_366	12_3_1	273_3_1	154_46_1	194_3_225	676_46_30	304_3_55	768_46_108	52_3_337	98_46_246	470_46_1353	89_3_118	187_3_334	6_46_1	189_46_1	515_3_337	514_46_1	532_3_1004
217_3_1	144_3_328	12_3_1	273_3_1	154_46_1	194_3_237	676_46_25	304_3_57	768_46_100	52_3_315	98_46_256	470_46_1369	89_3_130	187_3_343	6_46_1	189_46_1	515_3_355	514_46_1	532_3_973
217_3_1	144_3_302	12_3_1	273_3_1	154_46_1	194_3_214	676_46_30	304_3_55	768_46_99	52_3_280	98_46_258	470_46_1363	89_3_128	187_3_338	6_46_1	189_46_1	515_3_359	514_46_1	532_3_982
217_3_1	144_3_284	12_3_1	273_3_1	154_46_1	194_3_209	676_46_34	304_3_43	768_46_95	52_3_269	98_46_248	470_46_1358	89_3_132	532_3_966	6_46_1	189_46_1	515_3_388	514_46_1	187_3_335
217_3_1	144_3_287	12_3_1	273_3_1	154_46_1	194_3_221	676_46_30	304_3_41	768_46_87	52_3_235	98_46_242	470_46_1366	89_3_136	532_3_989	6_46_1	189_46_1	515_3_398	514_46_1	187_3_317
217_3_1	144_3_317	12_3_1	273_3_1	154_46_1	194_3_228	676_46_30	304_3_43	768_46_93	52_3_206	98_46_244	470_46_1377	89_3_142	532_3_955	6_46_1	189_46_1	515_3_401	514_46_1	187_3_299
217_3_1	144_3_362	12_3_1	273_3_1	154_46_1	194_3_231	676_46_30	304_3_48	768_46_97	52_3_175	98_46_236	470_46_1378	89_3_116	532_3_909	6_46_1	189_46_1	515_3_386	514_46_1	187_3_289
217_3_1	144_3_395	12_3_1	273_3_1	154_46_1	194_3_233	676_46_28	304_3_53	768_46_97	52_3_153	98_46_219	470_46_1346	89_3_105	532_3_880	6_46_1	189_46_1	515_3_380	514_46_1	187_3_298
217_3_1	144_3_435	12_3_1	273_3_1	154_46_1	194_3_234	676_46_27	304_3_69	768_46_94	52_3_158	98_46_217	470_46_1378	89_3_105	532_3_845	6_46_1	189_46_1	515_3_350	514_46_1	187_3_310
217_3_1	144_3_429	12_3_1	273_3_1	154_46_1	194_3_232	676_46_24	304_3_76	768_46_82	52_3_171	98_46_216	470_46_1397	89_3_104	532_3_833	6_46_1	189_46_1	515_3_335	514_46_1	187_3_314
217_3_1	144_3_424	12_3_1	273_3_1	154_46_1	194_3_236	676_46_21	304_3_77	768_46_83	52_3_220	98_46_197	470_46_1412	89_3_97	532_3_895	6_46_1	189_46_1	515_3_323	514_46_1	187_3_333
217_3_1	144_3_413	12_3_1	273_3_1	154_46_1	194_3_240	676_46_21	304_3_69	768_46_72	52_3_251	98_46_189	470_46_1433	89_3_88	532_3_967	6_46_1	189_46_1	515_3_324	514_46_1	187_3_324
217_3_1	144_3_417	12_3_1	273_3_1	154_46_1	194_3_235	676_46_21	304_3_64	768_46_66	52_3_261	98_46_189	470_46_1456	89_3_86	532_3_984	6_46_1	189_46_1	515_3_319	514_46_1	187_3_329
217_3_1	144_3_413	12_3_1	273_3_1	154_46_1	194_3_228	676_46_27	304_3_47	768_46_61	52_3_245	98_46_181	470_46_1494	89_3_86	532_3_1009	6_46_1	189_46_1	515_3_311	514_46_1	187_3_297
217_3_1	144_3_389	12_3_1	273_3_1	154_46_1	194_3_248	676_46_27	304_3_43	768_46_55	52_3_233	98_46_188	470_46_1512	89_3_84	532_3_1030	6_46_1	189_46_1	515_3_297	514_46_1	187_3_283
217_3_1	144_3_397	12_3_1	273_3_1	154_46_1	194_3_265	676_46_28	304_3_44	768_46_64	52_3_198	98_46_183	470_46_1515	89_3_105	532_3_968	6_46_1	189_46_1	515_3_331	514_46_1	187_3_282
217_3_1	144_3_409	12_3_1	273_3_1	154_46_1	194_3_305	676_46_29	304_3_43	768_46_70	52_3_189	98_46_188	470_46_1508	89_3_112	532_3_964	6_46_1	189_46_1	515_3_345	514_46_1	187_3_309
217_3_1	144_3_408	12_3_1	273_3_1	154_46_1	194_3_315	676_46_36	304_3_53	768_46_75	52_3_200	98_46_190	470_46_1491	89_3_111	532_3_963	6_46_1	189_46_1	515_3_355	514_46_1	187_3_331
217_3_1	144_3_414	12_3_1	273_3_1	154_46_1	194_3_309	676_46_38	304_3_66	768_46_74	52_3_218	98_46_184	470_46_1492	89_3_96	532_3_980	6_46_1	189_46_1	515_3_362	514_46_1	187_3_356
217_3_1	144_3_382	12_3_1	273_3_1	154_46_1	194_3_303	676_46_38	304_3_82	768_46_68	52_3_231	98_46_186	470_46_1463	89_3_95	532_3_995	6_46_1	189_46_1	515_3_376	514_46_1	187_3_368
217_3_1	144_3_375	12_3_1	273_3_1	154_46_1	194_3_285	676_46_37	304_3_94	768_46_64	52_3_230	98_46_191	470_46_1469	89_3_80	532_3_1001	6_46_1	189_46_1	515_3_406	514_46_1	187_3_360
217_3_1	144_3_328	12_3_1	273_3_1	154_46_1	194_3_278	676_46_30	304_3_99	768_46_59	52_3_226	98_46_201	470_46_1481	89_3_64	532_3_972	6_46_1	189_46_1	515_3_404	514_46_1	187_3_325
217_3_1	144_3_295	12_3_1	273_3_1	154_46_1	194_3_236	676_46_30	304_3_78	768_46_52	52_3_215	98_46_194	470_46_1503	89_3_50	532_3_944	6_46_1	189_46_1	515_3_382	514_46_1	187_3_304
217_3_1	144_3_288	12_3_1	273_3_1	154_46_1	194_3_220	676_46_23	304_3_65	768_46_49	52_3_223	98_46_189	470_46_1500	89_3_50	532_3_895	6_46_1	189_46_1	515_3_366	514_46_1	187_3_281
217_3_1	144_3_283	12_3_1	273_3_1	154_46_1	194_3_211	676_46_25	304_3_43	768_46_50	52_3_248	98_46_189	470_46_1505	89_3_53	532_3_845	6_46_1	189_46_1	515_3_328	514_46_1	187_3_262
217_3_1	144_3_297	12_3_1	273_3_1	154_46_1	194_3_184	676_46_20	304_3_30	768_46_57	52_3_307	98_46_184	470_46_1498	89_3_54	532_3_753	6_46_1	189_46_1	515_3_327	514_46_1	187_3_270
217_3_1	144_3_296	12_3_1	273_3_1	154_46_1	194_3_187	676_46_21	304_3_27	768_46_60	52_3_366	98_46_181	470_46_1510	89_3_53	532_3_762	6_46_1	189_46_1	515_3_305	514_46_1	187_3_281
217_3_1	144_3_308	12_3_1	273_3_1	154_46_1	194_3_210	676_46_26	304_3_43	768_46_64	52_3_394	98_46_179	470_46_1523	89_3_61	532_3_765	6_46_1	189_46_1	515_3_298	514_46_1	187_3_280
217_3_1	144_3_323	12_3_1	273_3_1	154_46_1	194_3_213	676_46_30	304_3_57	768_46_63	52_3_398	98_46_183	470_46_1527	89_3_65	532_3_855	6_46_1	189_46_1	515_3_308	514_46_1	187_3_288
217_3_1	144_3_308	12_3_1	273_3_1	154_46_1	194_3_236	676_46_31	304_3_64	768_46_62	52_3_330	98_46_184	470_46_1524	89_3_78	532_3_943	6_46_1	189_46_1	515_3_359	514_46_1	187_3_299
217_3_1	144_3_334	12_3_1	273_3_1	154_46_1	194_3_257	676_46_31	304_3_70	768_46_72	52_3_279	98_46_184	470_46_1541	89_3_88	532_3_952	6_46_1	189_46_1	515_3_399	514_46_1	187_3_299
217_3_1	144_3_342	12_3_1	273_3_1	154_46_1	194_3_256	676_46_32	304_3_58	768_46_65	52_3_229	98_46_186	470_46_1524	89_3_83	532_3_928	6_46_1	189_46_1	515_3_398	514_46_1	187_3_265
217_3_1	144_3_358	12_3_1	273_3_1	154_46_1	194_3_268	676_46_33	304_3_47	768_46_67	52_3_211	98_46_181	470_46_1531	89_3_88	532_3_880	6_46_1	189_46_1	515_3_387	514_46_1	187_3_257
217_3_1	144_3_348	12_3_1	273_3_1	154_46_1	194_3_253	676_46_38	304_3_33	768_46_71	52_3_207	98_46_168	470_46_1511	89_3_89	532_3_874	6_46_1	189_46_1	515_3_369	514_46_1	187_3_278
217_3_1	144_3_343	12_3_1	273_3_1	154_46_1	194_3_248	676_46_44	304_3_43	768_46_71	52_3_214	98_46_173	470_46_1477	89_3_74	532_3_893	6_46_1	189_46_1	515_3_362	514_46_1	187_3_299
217_3_1	144_3_318	12_3_1	273_3_1	154_46_1	194_3_267	676_46_52	304_3_55	768_46_76	52_3_235	98_46_171	470_46_1490	89_3_63	532_3_897	6_46_1	189_46_1	515_3_341	514_46_1	187_3_345
217_3_1	144_3_272	12_3_1	273_3_1	154_46_1	194_3_256	676_46_59	304_3_64	768_46_80	52_3_292	98_46_168	470_46_1479	89_3_44	532_3_914	6_46_1	189_46_1	515_3_364	514_46_1	187_3_354
217_3_1	144_3_242	12_3_1	273_3_1	154_46_1	194_3_238	676_46_61	304_3_75	768_46_88	52_3_339	98_46_182	470_46_1443	89_3_34	532_3_941	6_46_1	189_46_1	515_3_420	514_46_1	187_3_354
217_3_1	144_3_246	12_3_1	273_3_1	154_46_1	194_3_203	676_46_61	304_3_74	768_46_97	52_3_403	98_46_176	470_46_1493	89_3_32	532_3_964	6_46_1	189_46_1	515_3_465	514_46_1	187_3_338
217_3_1	144_3_247	12_3_1	273_3_1	154_46_1	194_3_202	676_46_59	304_3_57	768_46_99	52_3_436	98_46_175	470_46_1513	89_3_25	532_3_981	6_46_1	189_46_1	515_3_503	514_46_1	187_3_344
217_3_1	144_3_231	12_3_1	273_3_1	154_46_1	194_3_200	676_46_57	304_3_44	768_46_95	52_3_416	98_46_169	470_46_1531	89_3_24	532_3_972	6_46_1	189_46_1	515_3_507	514_46_1	187_3_350
217_3_1	144_3_250	12_3_1	273_3_1	154_46_1	194_3_208	676_46_52	304_3_30	768_46_100	52_3_376	98_46_168	470_46_1530	89_3_30	532_3_954	6_46_1	189_46_1	515_3_492	514_46_1	187_3_355
217_3_1	144_3_258	12_3_1	273_3_1	154_46_1	194_3_236	676_46_53	304_3_31	768_46_96	52_3_340	98_46_178	470_46_1524	89_3_45	532_3_907	6_46_1	189_46_1	515_3_475	514_46_1	187_3_348
217_3_1	144_3_239	12_3_1	273_3_1	154_46_1	194_3_254	676_46_49	304_3_19	768_46_102	52_3_297	98_46_170	470_46_1513	89_3_51	532_3_833	6_46_1	189_46_1	515_3_463	514_46_1	187_3_359
217_3_1	144_3_212	12_3_1	273_3_1	154_46_1	194_3_265	676_46_46	304_3_18	768_46_102	52_3_253	98_46_180	470_46_1500	89_3_50	532_3_788	6_46_1	189_46_1	515_3_450	514_46_1	187_3_420
217_3_1	144_3_197	12_3_1	273_3_1	154_46_1	194_3_263	676_46_45	304_3_12	768_46_94	52_3_217	98_46_194	470_46_1495	89_3_45	532_3_748	6_46_1	189_46_1	515_3_438	514_46_1	187_3_448
217_3_1	144_3_150	12_3_1	273_3_1	154_46_1	194_3_245	676_46_39	304_3_21	768_46_92	52_3_228	98_46_203	470_46_1472	89_3_38	532_3_780	6_46_1	189_46_1	515_3_416	514_46_1	187_3_493
217_3_1	144_3_137	12_3_1	273_3_1	154_46_1	194_3_237	676_46_36	304_3_32	768_46_95	52_3_249	98_46_209	470_46_1460	89_3_31	532_3_837	6_46_1	189_46_1	515_3_377	514_46_1	187_3_494
217_3_1	144_3_145	12_3_1	273_3_1	154_46_1	194_3_234	676_46_31	304_3_45	768_46_96	52_3_293	98_46_212	470_46_1431	89_3_25	532_3_931	6_46_1	189_46_1	515_3_378	514_46_1	187_3_470
217_3_1	144_3_168	12_3_1	273_3_1	154_46_1	194_3_237	676_46_33	304_3_51	768_46_88	52_3_320	98_46_208	470_46_1433	89_3_25	532_3_965	6_46_1	189_46_1	515_3_392	514_46_1	187_3_439
217_3_1	144_3_204	12_3_1	273_3_1	154_46_1	194_3_260	676_46_30	304_3_48	768_46_84	52_3_350	98_46_217	470_46_1405	89_3_16	532_3_1004	6_46_1	189_46_1	515_3_445	514_46_1	187_3_410
217_3_1	144_3_222	12_3_1	273_3_1	154_46_1	194_3_285	676_46_31	304_3_56	768_46_91	52_3_371	98_46_222	470_46_1369	89_3_21	532_3_992	6_46_1	189_46_1	515_3_507	514_46_1	187_3_426
217_3_1	144_3_229	12_3_1	273_3_1	154_46_1	194_3_297	676_46_36	304_3_56	768_46_94	52_3_391	98_46_226	470_46_1367	89_3_24	532_3_975	6_46_1	189_46_1	515_3_558	514_46_1	187_3_427
217_3_1	144_3_229	12_3_1	273_3_1	154_46_1	194_3_280	676_46_37	304_3_49	768_46_95	52_3_385	98_46_234	470_46_1345	89_3_40	532_3_898	6_46_1	189_46_1	515_3_532	514_46_1	187_3_412
217_3_1	144_3_204	12_3_1	273_3_1	154_46_1	194_3_285	676_46_40	304_3_45	768_46_102	52_3_345	98_46_242	470_46_1345	89_3_49	532_3_867	6_46_1	189_46_1	515_3_516	514_46_1	187_3_362
217_3_1	144_3_205	12_3_1	273_3_1	154_46_1	194_3_262	676_46_48	304_3_49	768_46_93	52_3_285	98_46_247	470_46_1325	89_3_56	532_3_842	6_46_1	189_46_1	515_3_529	514_46_1	187_3_319
217_3_1	144_3_211	12_3_1	273_3_1	154_46_1	194_3_232	676_46_50	304_3_38	768_46_99	52_3_263	98_46_246	470_46_1329	89_3_53	532_3_847	6_46_1	189_46_1	515_3_506	514_46_1	187_3_280
217_3_1	144_3_221	12_3_1	273_3_1	154_46_1	194_3_221	676_46_44	304_3_31	768_46_101	52_3_262	98_46_262	470_46_1346	89_3_47	532_3_843	6_46_1	189_46_1	515_3_505	514_46_1	187_3_273
217_3_1	144_3_227	12_3_1	273_3_1	154_46_1	194_3_217	676_46_45	304_3_21	768_46_98	52_3_251	98_46_269	470_46_1352	89_3_41	532_3_848	6_46_1	189_46_1	515_3_480	514_46_1	187_3_294
217_3_1	144_3_238	12_3_1	273_3_1	154_46_1	194_3_227	676_46_47	304_3_17	768_46_102	52_3_272	98_46_270	470_46_1365	89_3_45	532_3_818	6_46_1	189_46_1	515_3_462	514_46_1	187_3_307
217_3_1	144_3_234	12_3_1	273_3_1	154_46_1	194_3_260	676_46_40	304_3_11	768_46_103	52_3_312	98_46_282	470_46_1367	89_3_58	532_3_785	6_46_1	189_46_1	515_3_414	514_46_1	187_3_334
217_3_1	144_3_190	12_3_1	273_3_1	154_46_1	194_3_253	676_46_41	304_3_12	768_46_100	52_3_354	98_46_290	470_46_1359	89_3_68	532_3_786	6_46_1	189_46_1	515_3_421	514_46_1	187_3_346
217_3_1	144_3_166	12_3_1	273_3_1	154_46_1	194_3_237	676_46_35	304_3_17	768_46_88	52_3_343	98_46_302	470_46_1341	89_3_72	532_3_866	6_46_1	189_46_1	515_3_429	514_46_1	187_3_366
217_3_1	144_3_149	12_3_1	273_3_1	154_46_1	194_3_205	676_46_35	304_3_13	768_46_83	52_3_303	98_46_330	470_46_1361	89_3_73	532_3_903	6_46_1	189_46_1	515_3_415	514_46_1	187_3_383
217_3_1	144_3_136	12_3_1	273_3_1	154_46_1	194_3_186	676_46_32	304_3_17	768_46_75	52_3_240	98_46_350	470_46_1395	89_3_75	532_3_931	6_46_1	189_46_1	515_3_422	514_46_1	187_3_400
217_3_1	144_3_129	12_3_1	273_3_1	154_46_1	194_3_174	676_46_31	304_3_24	768_46_69	52_3_219	98_46_375	470_46_1382	89_3_73	532_3_923	6_46_1	189_46_1	515_3_478	514_46_1	187_3_402
217_3_1	144_3_137	12_3_1	273_3_1	154_46_1	194_3_193	676_46_26	304_3_22	768_46_62	52_3_236	98_46_381	470_46_1351	89_3_71	532_3_921	6_46_1	189_46_1	515_3_550	514_46_1	187_3_400
217_3_1	144_3_146	12_3_1	273_3_1	154_46_1	194_3_227	676_46_18	304_3_21	768_46_59	52_3_270	98_46_383	470_46_1335	89_3_70	532_3_894	6_46_1	189_46_1	515_3_569	514_46_1	187_3_439
217_3_1	144_3_168	12_3_1	273_3_1	154_46_1	194_3_270	676_46_15	304_3_17	768_46_52	52_3_321	98_46_377	470_46_1304	89_3_71	532_3_860	6_46_1	189_46_1	515_3_611	514_46_1	187_3_432
217_3_1	144_3_186	12_3_1	273_3_1	154_46_1	194_3_280	676_46_20	304_3_21	768_46_48	52_3_333	98_46_370	470_46_1279	89_3_60	532_3_832	6_46_1	189_46_1	515_3_657	514_46_1	187_3_423
217_3_1	144_3_209	12_3_1	273_3_1	154_46_1	194_3_272	676_46_22	304_3_16	768_46_44	52_3_343	98_46_366	470_46_1282	89_3_57	532_3_797	6_46_1	189_46_1	515_3_688	514_46_1	187_3_394
217_3_1	144_3_226	12_3_1	273_3_1	154_46_1	194_3_255	676_46_26	304_3_17	768_46_44	52_3_379	98_46_362	470_46_1276	89_3_43	532_3_787	6_46_1	189_46_1	515_3_715	514_46_1	187_3_390
217_3_1	144_3_241	12_3_1	273_3_1	154_46_1	194_3_235	676_46_22	304_3_13	768_46_48	52_3_404	98_46_345	470_46_1297	89_3_32	532_3_770	6_46_1	189_46_1	515_3_694	514_46_1	187_3_337
217_3_1	144_3_275	12_3_1	273_3_1	154_46_1	194_3_212	676_46_18	304_3_11	768_46_52	52_3_408	98_46_328	470_46_1317	89_3_27	532_3_756	6_46_1	189_46_1	515_3_668	514_46_1	187_3_311
217_3_1	144_3_300	12_3_1	273_3_1	154_46_1	194_3_212	676_46_18	304_3_8	768_46_56	52_3_403	98_46_320	470_46_1329	89_3_23	532_3_732	6_46_1	189_46_1	515_3_652	514_46_1	187_3_288
217_3_1	144_3_307	12_3_1	273_3_1	154_46_1	194_3_224	676_46_13	304_3_7	768_46_51	52_3_378	98_46_307	470_46_1347	89_3_21	532_3_710	6_46_1	189_46_1	515_3_644	514_46_1	187_3_290
217_3_1	144_3_284	12_3_1	273_3_1	154_46_1	194_3_245	676_46_13	304_3_4	768_46_50	52_3_342	98_46_300	470_46_1359	89_3_17	532_3_716	6_46_1	189_46_1	515_3_666	514_46_1	187_3_297
217_3_1	144_3_261	12_3_1	273_3_1	154_46_1	194_3_252	676_46_15	304_3_3	768_46_45	52_3_311	98_46_272	470_46_1397	89_3_16	532_3_726	6_46_1	189_46_1	515_3_653	514_46_1	187_3_321
217_3_1	144_3_229	12_3_1	273_3_1	154_46_1	194_3_242	676_46_17	304_3_3	768_46_43	52_3_313	98_46_261	470_46_1392	89_3_15	532_3_793	6_46_1	189_46_1	515_3_648	514_46_1	187_3_370
217_3_1	144_3_199	12_3_1	273_3_1	154_46_1	194_3_235	676_46_15	768_46_43	52_3_313	98_46_260	470_46_1427	89_3_15	532_3_801	6_46_1	189_46_1	515_3_642	514_46_1	187_3_429
217_3_1	144_3_179	12_3_1	273_3_1	154_46_1	194_3_221	676_46_18	768_46_51	52_3_308	98_46_269	470_46_1454	89_3_8	532_3_807	6_46_1	189_46_1	515_3_591	514_46_1	187_3_487
217_3_1	144_3_185	12_3_1	273_3_1	154_46_1	194_3_211	676_46_21	768_46_53	52_3_338	98_46_281	470_46_1486	89_3_4	532_3_753	6_46_1	189_46_1	515_3_559	514_46_1	187_3_505
217_3_1	144_3_194	12_3_1	273_3_1	154_46_1	194_3_192	676_46_22	768_46_58	52_3_350	98_46_294	470_46_1486	89_3_5	532_3_687	6_46_1	189_46_1	515_3_496	514_46_1	187_3_490
217_3_1	144_3_188	12_3_1	273_3_1	154_46_1	194_3_215	676_46_23	768_46_60	52_3_356	98_46_307	470_46_1491	89_3_8	532_3_673	6_46_1	189_46_1	515_3_481	514_46_1	187_3_405
217_3_1	144_3_193	12_3_1	273_3_1	154_46_1	194_3_222	676_46_22	768_46_68	52_3_363	98_46_301	470_46_1506	89_3_8	532_3_684	6_46_1	189_46_1	515_3_475	514_46_1	187_3_358
217_3_1	144_3_191	12_3_1	273_3_1	154_46_1	194_3_254	676_46_23	768_46_66	52_3_385	98_46_305	470_46_1481	89_3_2	532_3_725	6_46_1	189_46_1	515_3_507	514_46_1	187_3_332
217_3_1	144_3_200	12_3_1	154_46_1	194_3_278	676_46_24	768_46_63	52_3_387	98_46_314	470_46_1447	273_3_1	532_3_730	6_46_1	189_46_1	515_3_553	514_46_1	187_3_337
217_3_1	144_3_195	12_3_1	154_46_1	194_3_305	676_46_25	768_46_57	52_3_393	98_46_300	470_46_1422	273_3_1	532_3_766	6_46_1	189_46_1	515_3_581	514_46_1	187_3_390
217_3_1	144_3_183	12_3_1	154_46_1	194_3_306	676_46_20	768_46_56	52_3_382	98_46_290	470_46_1403	273_3_1	532_3_792	6_46_1	189_46_1	515_3_626	514_46_1	187_3_409
217_3_1	144_3_178	12_3_1	154_46_1	194_3_332	676_46_15	768_46_49	52_3_388	98_46_285	470_46_1373	273_3_1	532_3_829	6_46_1	189_46_1	515_3_676	514_46_1	187_3_439
217_3_1	144_3_167	12_3_1	154_46_1	194_3_298	676_46_14	768_46_53	52_3_406	98_46_281	470_46_1384	273_3_1	532_3_848	6_46_1	189_46_1	515_3_708	514_46_1	187_3_418
217_3_1	144_3_165	12_3_1	154_46_1	194_3_298	676_46_17	768_46_57	52_3_428	98_46_281	470_46_1388	273_3_1	532_3_796	6_46_1	189_46_1	515_3_687	514_46_1	187_3_415
217_3_1	144_3_156	12_3_1	154_46_1	194_3_279	676_46_18	768_46_70	52_3_442	98_46_301	470_46_1394	273_3_1	532_3_726	6_46_1	189_46_1	515_3_658	514_46_1	187_3_416
217_3_1	144_3_131	12_3_1	154_46_1	194_3_270	676_46_22	768_46_71	52_3_455	98_46_306	470_46_1379	273_3_1	532_3_696	6_46_1	189_46_1	515_3_657	514_46_1	187_3_413
217_3_1	144_3_113	12_3_1	154_46_1	194_3_272	676_46_19	768_46_81	52_3_455	98_46_301	470_46_1354	273_3_1	532_3_682	6_46_1	189_46_1	515_3_677	514_46_1	187_3_399
217_3_1	144_3_109	12_3_1	154_46_1	194_3_286	676_46_19	768_46_76	52_3_457	98_46_307	470_46_1329	273_3_1	532_3_658	6_46_1	189_46_1	515_3_644	514_46_1	187_3_393
217_3_1	144_3_87	12_3_1	154_46_1	194_3_303	676_46_17	768_46_84	52_3_482	98_46_320	470_46_1343	273_3_1	532_3_691	6_46_1	189_46_1	515_3_626	514_46_1	187_3_376
217_3_1	144_3_82	12_3_1	154_46_1	194_3_338	676_46_17	768_46_92	52_3_463	98_46_321	470_46_1310	273_3_1	532_3_744	6_46_1	189_46_1	515_3_615	514_46_1	187_3_353
217_3_1	144_3_63	12_3_1	154_46_1	194_3_400	676_46_14	768_46_88	52_3_437	98_46_318	470_46_1317	273_3_1	532_3_770	6_46_1	189_46_1	515_3_610	514_46_1	187_3_330
217_3_1	144_3_61	12_3_1	154_46_1	194_3_410	676_46_15	768_46_81	52_3_407	98_46_323	470_46_1329	273_3_1	532_3_783	6_46_1	189_46_1	515_3_611	514_46_1	187_3_312
217_3_1	144_3_66	12_3_1	154_46_1	194_3_427	676_46_13	768_46_72	52_3_398	98_46_318	470_46_1329	273_3_1	532_3_769	6_46_1	189_46_1	515_3_606	514_46_1	187_3_311
217_3_1	144_3_68	12_3_1	154_46_1	194_3_392	676_46_16	768_46_74	52_3_406	98_46_316	470_46_1334	273_3_1	532_3_736	6_46_1	189_46_1	515_3_590	514_46_1	187_3_356
217_3_1	144_3_79	12_3_1	154_46_1	194_3_337	676_46_17	768_46_69	52_3_425	98_46_317	470_46_1334	273_3_1	532_3_738	6_46_1	189_46_1	515_3_601	514_46_1	187_3_429
217_3_1	144_3_85	12_3_1	154_46_1	194_3_275	676_46_23	768_46_72	52_3_438	98_46_296	470_46_1341	273_3_1	532_3_754	6_46_1	189_46_1	515_3_594	514_46_1	187_3_469
217_3_1	144_3_81	12_3_1	154_46_1	194_3_236	676_46_19	768_46_75	52_3_465	98_46_296	470_46_1354	273_3_1	532_3_806	6_46_1	189_46_1	515_3_602	514_46_1	187_3_483
217_3_1	144_3_89	12_3_1	154_46_1	194_3_212	676_46_19	768_46_76	52_3_436	98_46_283	470_46_1335	273_3_1	532_3_845	6_46_1	189_46_1	515_3_605	514_46_1	187_3_463
217_3_1	144_3_101	12_3_1	154_46_1	194_3_215	676_46_18	768_46_76	52_3_425	98_46_273	470_46_1318	273_3_1	532_3_842	6_46_1	189_46_1	515_3_581	514_46_1	187_3_433
217_3_1	144_3_109	12_3_1	154_46_1	194_3_252	676_46_18	768_46_77	52_3_396	98_46_282	470_46_1311	273_3_1	532_3_855	6_46_1	189_46_1	515_3_570	514_46_1	187_3_386
217_3_1	144_3_108	12_3_1	154_46_1	194_3_278	676_46_17	768_46_78	52_3_398	98_46_280	470_46_1331	273_3_1	532_3_817	6_46_1	189_46_1	515_3_546	514_46_1	187_3_360
217_3_1	144_3_111	12_3_1	154_46_1	194_3_324	676_46_19	768_46_81	52_3_411	98_46_277	470_46_1352	273_3_1	532_3_763	6_46_1	189_46_1	515_3_507	514_46_1	187_3_365
217_3_1	144_3_121	12_3_1	154_46_1	194_3_337	676_46_20	768_46_75	52_3_445	98_46_268	470_46_1355	273_3_1	532_3_739	6_46_1	189_46_1	515_3_484	514_46_1	187_3_393
217_3_1	144_3_127	12_3_1	154_46_1	194_3_350	676_46_20	768_46_82	52_3_470	98_46_267	470_46_1337	273_3_1	532_3_730	6_46_1	189_46_1	515_3_478	514_46_1	187_3_444
217_3_1	144_3_118	12_3_1	154_46_1	194_3_340	676_46_18	768_46_90	52_3_456	98_46_265	470_46_1359	273_3_1	532_3_750	6_46_1	189_46_1	515_3_481	514_46_1	187_3_469
217_3_1	144_3_119	12_3_1	154_46_1	194_3_298	676_46_23	768_46_95	52_3_482	98_46_271	470_46_1368	273_3_1	532_3_757	6_46_1	189_46_1	515_3_502	514_46_1	187_3_504
217_3_1	144_3_100	12_3_1	154_46_1	194_3_262	676_46_22	768_46_88	52_3_483	98_46_280	470_46_1367	273_3_1	532_3_764	6_46_1	189_46_1	515_3_570	514_46_1	187_3_510
217_3_1	144_3_98	12_3_1	154_46_1	194_3_263	676_46_24	768_46_90	52_3_482	98_46_285	470_46_1348	273_3_1	532_3_781	6_46_1	189_46_1	515_3_619	514_46_1	187_3_510
217_3_1	144_3_85	12_3_1	154_46_1	194_3_276	676_46_22	768_46_90	52_3_460	98_46_287	470_46_1336	273_3_1	532_3_788	6_46_1	189_46_1	515_3_664	514_46_1	187_3_471
217_3_1	144_3_90	12_3_1	154_46_1	194_3_298	676_46_18	768_46_87	52_3_449	98_46_296	470_46_1316	273_3_1	532_3_811	6_46_1	189_46_1	515_3_686	514_46_1	187_3_391
217_3_1	144_3_94	12_3_1	154_46_1	194_3_292	676_46_17	768_46_85	52_3_431	98_46_307	470_46_1318	273_3_1	532_3_835	6_46_1	189_46_1	515_3_682	514_46_1	187_3_330
217_3_1	144_3_105	12_3_1	154_46_1	194_3_263	676_46_14	768_46_87	52_3_404	98_46_315	470_46_1310	273_3_1	532_3_802	6_46_1	189_46_1	515_3_706	514_46_1	187_3_297
217_3_1	144_3_104	12_3_1	154_46_1	194_3_249	676_46_9	768_46_80	52_3_414	98_46_333	470_46_1278	273_3_1	532_3_797	6_46_1	189_46_1	515_3_702	514_46_1	187_3_278
217_3_1	144_3_100	12_3_1	154_46_1	194_3_227	676_46_6	768_46_77	52_3_426	98_46_319	470_46_1276	273_3_1	532_3_793	6_46_1	189_46_1	515_3_702	514_46_1	187_3_266
217_3_1	144_3_105	12_3_1	154_46_1	194_3_198	676_46_4	768_46_77	52_3_441	98_46_309	470_46_1279	273_3_1	532_3_819	6_46_1	189_46_1	515_3_702	514_46_1	187_3_308
217_3_1	144_3_97	12_3_1	154_46_1	194_3_183	676_46_6	768_46_82	52_3_468	98_46_295	470_46_1300	273_3_1	532_3_835	6_46_1	189_46_1	515_3_679	514_46_1	187_3_368
217_3_1	144_3_94	12_3_1	154_46_1	194_3_178	676_46_6	768_46_88	52_3_456	98_46_306	470_46_1299	273_3_1	532_3_845	6_46_1	189_46_1	515_3_676	514_46_1	187_3_426
217_3_1	144_3_80	12_3_1	154_46_1	194_3_178	676_46_5	768_46_90	52_3_454	98_46_326	470_46_1282	273_3_1	532_3_898	6_46_1	189_46_1	515_3_652	514_46_1	187_3_474
217_3_1	144_3_76	12_3_1	154_46_1	194_3_180	676_46_4	768_46_93	52_3_447	98_46_316	470_46_1252	273_3_1	532_3_910	6_46_1	189_46_1	515_3_653	514_46_1	187_3_454
217_3_1	144_3_70	12_3_1	154_46_1	194_3_174	676_46_5	768_46_101	52_3_435	98_46_317	470_46_1265	273_3_1	532_3_933	6_46_1	189_46_1	515_3_624	514_46_1	187_3_449
217_3_1	144_3_86	12_3_1	154_46_1	194_3_180	676_46_2	768_46_103	52_3_415	98_46_314	470_46_1267	273_3_1	532_3_968	6_46_1	189_46_1	515_3_601	514_46_1	187_3_421
217_3_1	144_3_95	12_3_1	154_46_1	194_3_160	676_46_3	768_46_110	52_3_400	98_46_311	470_46_1280	273_3_1	532_3_945	6_46_1	189_46_1	515_3_618	514_46_1	187_3_404
217_3_1	144_3_92	12_3_1	154_46_1	194_3_136	676_46_3	768_46_105	52_3_402	98_46_316	470_46_1243	273_3_1	532_3_890	6_46_1	189_46_1	515_3_643	514_46_1	187_3_380
217_3_1	144_3_89	12_3_1	154_46_1	194_3_122	676_46_2	768_46_108	52_3_428	98_46_329	470_46_1254	273_3_1	532_3_840	6_46_1	189_46_1	515_3_677	514_46_1	187_3_397
217_3_1	144_3_85	12_3_1	154_46_1	194_3_132	676_46_2	768_46_109	52_3_468	98_46_322	470_46_1286	273_3_1	532_3_810	6_46_1	189_46_1	515_3_689	514_46_1	187_3_428
217_3_1	144_3_79	12_3_1	154_46_1	194_3_137	676_46_2	768_46_109	52_3_460	98_46_333	470_46_1290	273_3_1	532_3_833	6_46_1	189_46_1	515_3_692	514_46_1	187_3_443
217_3_1	144_3_78	12_3_1	154_46_1	194_3_133	768_46_104	52_3_451	98_46_339	470_46_1316	273_3_1	532_3_915	515_3_708	514_46_1	187_3_417
217_3_1	144_3_85	12_3_1	154_46_1	194_3_124	768_46_96	52_3_410	98_46_333	470_46_1324	273_3_1	532_3_934	515_3_742	514_46_1	187_3_406
217_3_1	144_3_88	12_3_1	154_46_1	194_3_98	768_46_88	52_3_406	98_46_338	470_46_1336	273_3_1	532_3_892	515_3_732	514_46_1	187_3_402
217_3_1	144_3_93	12_3_1	154_46_1	194_3_82	768_46_89	52_3_406	98_46_348	470_46_1342	273_3_1	532_3_868	515_3_725	514_46_1	187_3_376
217_3_1	144_3_92	12_3_1	154_46_1	194_3_66	768_46_86	52_3_413	98_46_360	470_46_1343	273_3_1	532_3_842	515_3_714	514_46_1	187_3_341
217_3_1	144_3_96	12_3_1	154_46_1	194_3_54	768_46_86	52_3_451	98_46_370	470_46_1330	273_3_1	532_3_893	515_3_715	514_46_1	187_3_347
217_3_1	144_3_104	12_3_1	154_46_1	194_3_48	768_46_92	52_3_459	98_46_368	470_46_1318	273_3_1	532_3_935	515_3_709	514_46_1	187_3_380
217_3_1	144_3_121	12_3_1	154_46_1	194_3_47	768_46_94	52_3_488	98_46_358	470_46_1303	273_3_1	532_3_931	515_3_721	514_46_1	187_3_416
217_3_1	144_3_135	12_3_1	154_46_1	194_3_41	768_46_100	52_3_494	98_46_358	470_46_1273	273_3_1	532_3_921	515_3_742	514_46_1	187_3_436
217_3_1	144_3_132	12_3_1	154_46_1	194_3_49	768_46_107	52_3_470	98_46_343	470_46_1272	273_3_1	532_3_912	515_3_781	514_46_1	187_3_444
217_3_1	144_3_121	12_3_1	154_46_1	194_3_48	768_46_108	52_3_427	98_46_317	470_46_1284	273_3_1	532_3_870	515_3_818	514_46_1	187_3_443
217_3_1	144_3_122	12_3_1	154_46_1	194_3_48	768_46_105	52_3_398	98_46_315	470_46_1290	273_3_1	532_3_837	515_3_803	514_46_1	187_3_427
217_3_1	144_3_111	12_3_1	154_46_1	194_3_60	768_46_102	52_3_397	98_46_289	470_46_1289	273_3_1	532_3_836	515_3_778	514_46_1	187_3_432
217_3_1	144_3_103	12_3_1	154_46_1	194_3_77	768_46_95	52_3_383	98_46_278	470_46_1278	273_3_1	532_3_824	515_3_748	514_46_1	187_3_420
217_3_1	144_3_103	12_3_1	154_46_1	194_3_97	768_46_101	52_3_360	98_46_268	470_46_1260	273_3_1	532_3_863	515_3_778	514_46_1	187_3_404
217_3_1	144_3_110	12_3_1	154_46_1	194_3_109	768_46_106	52_3_363	98_46_249	470_46_1270	273_3_1	532_3_882	515_3_817	514_46_1	187_3_431
217_3_1	144_3_118	12_3_1	154_46_1	194_3_114	768_46_106	52_3_398	98_46_242	470_46_1251	273_3_1	532_3_881	515_3_890	514_46_1	187_3_424
217_3_1	144_3_124	12_3_1	154_46_1	194_3_112	768_46_106	52_3_421	98_46_249	470_46_1248	273_3_1	532_3_884	515_3_905	514_46_1	187_3_413
217_3_1	144_3_125	12_3_1	154_46_1	194_3_100	768_46_109	52_3_446	98_46_256	470_46_1255	273_3_1	532_3_876	515_3_909	514_46_1	187_3_404
217_3_1	144_3_127	12_3_1	154_46_1	194_3_72	768_46_113	52_3_426	98_46_257	470_46_1254	273_3_1	532_3_860	515_3_891	514_46_1	187_3_377
217_3_1	144_3_124	12_3_1	154_46_1	194_3_50	768_46_112	52_3_385	98_46_262	470_46_1301	273_3_1	532_3_900	515_3_855	514_46_1	187_3_354
217_3_1	144_3_120	12_3_1	154_46_1	194_3_46	768_46_114	52_3_346	98_46_268	470_46_1320	273_3_1	532_3_883	515_3_783	514_46_1	187_3_355
217_3_1	144_3_122	12_3_1	154_46_1	194_3_58	768_46_114	52_3_328	98_46_264	470_46_1358	273_3_1	532_3_855	515_3_751	514_46_1	187_3_357
217_3_1	144_3_156	12_3_1	154_46_1	194_3_76	768_46_107	52_3_320	98_46_254	470_46_1375	273_3_1	532_3_838	515_3_754	514_46_1	187_3_395
217_3_1	144_3_195	12_3_1	154_46_1	194_3_91	768_46_106	52_3_313	98_46_249	470_46_1369	273_3_1	532_3_837	515_3_755	514_46_1	187_3_452
217_3_1	144_3_204	12_3_1	154_46_1	194_3_96	768_46_113	52_3_325	98_46_244	470_46_1353	273_3_1	532_3_834	515_3_808	514_46_1	187_3_469
217_3_1	144_3_203	12_3_1	154_46_1	194_3_95	768_46_123	52_3_315	98_46_248	470_46_1349	273_3_1	532_3_837	515_3_817	514_46_1	187_3_453
217_3_1	144_3_191	12_3_1	154_46_1	194_3_99	768_46_124	52_3_294	98_46_250	470_46_1347	273_3_1	532_3_891	515_3_805	514_46_1	187_3_412
217_3_1	144_3_189	12_3_1	154_46_1	194_3_84	768_46_125	52_3_257	98_46_258	470_46_1340	273_3_1	532_3_952	515_3_808	514_46_1	187_3_386
217_3_1	144_3_201	12_3_1	154_46_1	194_3_76	768_46_132	52_3_222	98_46_243	470_46_1344	273_3_1	532_3_959	515_3_823	514_46_1	187_3_372
217_3_1	144_3_212	12_3_1	154_46_1	194_3_85	768_46_141	52_3_199	98_46_240	470_46_1317	273_3_1	532_3_947	515_3_825	514_46_1	187_3_352
217_3_1	144_3_199	12_3_1	154_46_1	194_3_97	768_46_156	52_3_200	98_46_235	470_46_1331	273_3_1	532_3_894	515_3_790	514_46_1	187_3_347
217_3_1	144_3_167	12_3_1	154_46_1	194_3_92	768_46_159	52_3_213	98_46_241	470_46_1339	273_3_1	532_3_876	515_3_747	514_46_1	187_3_342
217_3_1	144_3_165	12_3_1	154_46_1	194_3_79	768_46_159	52_3_228	98_46_233	470_46_1366	273_3_1	532_3_842	515_3_721	514_46_1	187_3_346
217_3_1	144_3_178	12_3_1	154_46_1	194_3_59	768_46_151	52_3_239	98_46_220	470_46_1348	273_3_1	532_3_881	515_3_722	514_46_1	187_3_393
217_3_1	144_3_198	12_3_1	154_46_1	194_3_44	768_46_150	52_3_247	98_46_231	470_46_1292	273_3_1	532_3_889	515_3_734	514_46_1	187_3_446
217_3_1	144_3_195	12_3_1	154_46_1	194_3_46	768_46_151	52_3_229	98_46_230	470_46_1258	273_3_1	532_3_965	515_3_732	514_46_1	187_3_488
217_3_1	144_3_191	12_3_1	154_46_1	194_3_64	768_46_158	52_3_245	98_46_226	470_46_1280	273_3_1	532_3_977	515_3_740	514_46_1	187_3_541
217_3_1	144_3_164	12_3_1	154_46_1	194_3_65	768_46_178	52_3_242	98_46_225	470_46_1285	273_3_1	532_3_1000	515_3_766	514_46_1	187_3_566
217_3_1	144_3_146	12_3_1	154_46_1	194_3_67	768_46_176	52_3_239	98_46_217	470_46_1277	273_3_1	532_3_998	515_3_773	514_46_1	187_3_568
217_3_1	144_3_137	12_3_1	154_46_1	194_3_69	768_46_171	52_3_221	98_46_231	470_46_1276	273_3_1	532_3_990	515_3_785	514_46_1	187_3_571
217_3_1	144_3_151	12_3_1	154_46_1	194_3_79	768_46_165	52_3_226	98_46_237	470_46_1265	273_3_1	532_3_972	515_3_777	514_46_1	187_3_549
217_3_1	144_3_197	12_3_1	154_46_1	194_3_84	768_46_169	52_3_231	98_46_232	470_46_1256	273_3_1	532_3_948	515_3_732	514_46_1	187_3_532
217_3_1	144_3_234	12_3_1	154_46_1	194_3_91	768_46_165	52_3_231	98_46_232	470_46_1258	273_3_1	532_3_970	515_3_716	514_46_1	187_3_510
217_3_1	144_3_232	12_3_1	154_46_1	194_3_94	768_46_168	52_3_242	98_46_238	470_46_1256	273_3_1	532_3_979	515_3_665	514_46_1	187_3_518
217_3_1	144_3_208	12_3_1	154_46_1	194_3_85	768_46_174	52_3_246	98_46_253	470_46_1251	273_3_1	532_3_976	515_3_676	514_46_1	187_3_549
217_3_1	144_3_174	12_3_1	154_46_1	194_3_85	768_46_180	52_3_236	98_46_243	470_46_1232	273_3_1	532_3_939	515_3_674	514_46_1	187_3_566
217_3_1	144_3_150	12_3_1	154_46_1	194_3_89	768_46_187	52_3_258	98_46_246	470_46_1238	273_3_1	532_3_905	515_3_676	514_46_1	187_3_561
217_3_1	144_3_137	12_3_1	154_46_1	194_3_90	768_46_200	52_3_262	98_46_247	470_46_1230	273_3_1	532_3_915	515_3_676	514_46_1	187_3_568
217_3_1	144_3_127	12_3_1	154_46_1	194_3_87	768_46_195	52_3_258	98_46_244	470_46_1183	273_3_1	532_3_922	515_3_749	514_46_1	187_3_556
217_3_1	144_3_128	12_3_1	154_46_1	194_3_94	768_46_187	52_3_258	98_46_254	470_46_1175	273_3_1	532_3_984	515_3_785	514_46_1	187_3_512
217_3_1	144_3_140	12_3_1	154_46_1	194_3_107	768_46_183	52_3_225	98_46_260	470_46_1161	273_3_1	532_3_1060	515_3_842	514_46_1	187_3_490
217_3_1	144_3_143	12_3_1	154_46_1	194_3_110	768_46_184	52_3_193	98_46_244	470_46_1150	273_3_1	532_3_1120	515_3_869	514_46_1	187_3_497
217_3_1	144_3_130	12_3_1	154_46_1	194_3_97	768_46_183	52_3_162	98_46_224	470_46_1177	273_3_1	532_3_1145	515_3_811	514_46_1	187_3_512
217_3_1	144_3_112	12_3_1	154_46_1	194_3_81	768_46_194	52_3_151	98_46_226	470_46_1191	273_3_1	532_3_1130	515_3_728	514_46_1	187_3_536
217_3_1	144_3_111	12_3_1	154_46_1	194_3_83	768_46_203	52_3_145	98_46_215	470_46_1185	273_3_1	532_3_1168	515_3_660	514_46_1	187_3_552
217_3_1	144_3_131	12_3_1	154_46_1	194_3_89	768_46_213	52_3_149	98_46_231	470_46_1212	273_3_1	532_3_1150	515_3_602	514_46_1	187_3_569
217_3_1	144_3_152	12_3_1	154_46_1	194_3_104	768_46_221	52_3_151	98_46_230	470_46_1222	273_3_1	532_3_1097	515_3_564	514_46_1	187_3_567
217_3_1	144_3_169	12_3_1	154_46_1	194_3_113	768_46_229	52_3_165	98_46_233	470_46_1243	273_3_1	532_3_1040	515_3_561	514_46_1	187_3_573
217_3_1	144_3_177	12_3_1	154_46_1	194_3_124	768_46_221	52_3_172	98_46_220	470_46_1267	273_3_1	532_3_976	515_3_569	514_46_1	187_3_612
217_3_1	144_3_177	12_3_1	154_46_1	194_3_136	768_46_220	52_3_170	98_46_223	470_46_1274	273_3_1	532_3_932	515_3_581	514_46_1	187_3_599
217_3_1	144_3_163	12_3_1	154_46_1	194_3_161	768_46_209	52_3_176	98_46_209	470_46_1231	273_3_1	532_3_958	515_3_626	514_46_1	187_3_571
217_3_1	144_3_153	12_3_1	154_46_1	194_3_160	768_46_224	52_3_172	98_46_203	470_46_1224	273_3_1	532_3_1060	515_3_676	514_46_1	187_3_532
217_3_1	144_3_145	12_3_1	154_46_1	194_3_148	768_46_216	52_3_165	98_46_192	470_46_1220	273_3_1	532_3_1163	515_3_706	514_46_1	187_3_494
217_3_1	144_3_158	12_3_1	154_46_1	194_3_129	768_46_216	52_3_157	98_46_196	470_46_1222	273_3_1	532_3_1187	515_3_745	514_46_1	187_3_446
217_3_1	144_3_179	12_3_1	154_46_1	194_3_113	768_46_229	52_3_143	98_46_201	470_46_1215	273_3_1	532_3_1187	515_3_723	514_46_1	187_3_440
217_3_1	144_3_171	12_3_1	154_46_1	194_3_107	768_46_243	52_3_132	98_46_185	470_46_1234	273_3_1	532_3_1075	515_3_731	514_46_1	187_3_415
217_3_1	144_3_170	12_3_1	154_46_1	194_3_87	768_46_262	52_3_136	98_46_174	470_46_1257	273_3_1	532_3_1000	515_3_707	514_46_1	187_3_393
217_3_1	144_3_148	12_3_1	154_46_1	194_3_69	768_46_260	52_3_143	98_46_174	470_46_1276	273_3_1	532_3_944	515_3_666	514_46_1	187_3_378
217_3_1	144_3_139	12_3_1	154_46_1	194_3_61	768_46_267	52_3_147	98_46_168	470_46_1271	273_3_1	532_3_962	515_3_666	514_46_1	187_3_376
217_3_1	144_3_157	12_3_1	154_46_1	194_3_43	768_46_270	52_3_127	98_46_167	470_46_1259	273_3_1	532_3_1055	515_3_668	514_46_1	187_3_389
217_3_1	144_3_166	12_3_1	154_46_1	194_3_46	768_46_265	52_3_140	98_46_152	470_46_1245	273_3_1	532_3_1115	515_3_713	514_46_1	187_3_417
217_3_1	144_3_174	12_3_1	154_46_1	194_3_52	768_46_276	52_3_132	98_46_145	470_46_1247	273_3_1	532_3_1103	515_3_736	514_46_1	187_3_468
217_3_1	144_3_176	12_3_1	154_46_1	194_3_55	768_46_284	52_3_147	98_46_144	470_46_1223	273_3_1	532_3_1119	515_3_775	514_46_1	187_3_509
217_3_1	144_3_190	12_3_1	154_46_1	194_3_70	768_46_281	52_3_148	98_46_141	470_46_1209	273_3_1	532_3_1117	515_3_788	514_46_1	187_3_541
217_3_1	144_3_197	12_3_1	154_46_1	194_3_68	768_46_282	52_3_143	98_46_129	470_46_1223	273_3_1	532_3_1088	515_3_775	514_46_1	187_3_550
217_3_1	144_3_199	12_3_1	154_46_1	194_3_68	768_46_302	52_3_112	98_46_122	470_46_1223	273_3_1	532_3_1058	515_3_773	514_46_1	187_3_557
217_3_1	144_3_190	12_3_1	154_46_1	194_3_72	768_46_314	52_3_105	98_46_130	470_46_1234	273_3_1	532_3_1014	515_3_747	514_46_1	187_3_529
217_3_1	144_3_170	12_3_1	154_46_1	194_3_64	768_46_330	52_3_103	98_46_134	470_46_1264	273_3_1	532_3_997	515_3_719	514_46_1	187_3_505
217_3_1	144_3_153	12_3_1	154_46_1	194_3_58	768_46_345	52_3_103	98_46_140	470_46_1299	273_3_1	532_3_995	515_3_695	514_46_1	187_3_495
217_3_1	144_3_143	12_3_1	154_46_1	194_3_45	768_46_356	52_3_125	98_46_135	470_46_1344	273_3_1	532_3_1041	515_3_700	514_46_1	187_3_451
217_3_1	144_3_141	12_3_1	154_46_1	194_3_36	768_46_363	52_3_148	98_46_132	470_46_1348	273_3_1	532_3_1081	515_3_687	514_46_1	187_3_429
217_3_1	144_3_157	12_3_1	154_46_1	194_3_39	768_46_357	52_3_161	98_46_138	470_46_1354	273_3_1	532_3_1121	515_3_707	514_46_1	187_3_416
217_3_1	144_3_174	12_3_1	154_46_1	194_3_39	768_46_342	52_3_164	98_46_141	470_46_1327	273_3_1	532_3_1146	515_3_697	514_46_1	187_3_439
217_3_1	144_3_199	12_3_1	154_46_1	194_3_36	768_46_348	52_3_144	98_46_136	470_46_1310	273_3_1	532_3_1137	515_3_698	514_46_1	187_3_477
217_3_1	144_3_213	12_3_1	154_46_1	194_3_36	768_46_357	52_3_114	98_46_141	470_46_1276	273_3_1	532_3_1131	515_3_686	514_46_1	187_3_506
217_3_1	144_3_237	12_3_1	154_46_1	194_3_33	768_46_346	52_3_97	98_46_154	470_46_1277	273_3_1	532_3_1105	515_3_712	514_46_1	187_3_519
217_3_1	144_3_245	12_3_1	154_46_1	194_3_37	768_46_337	52_3_90	98_46_156	470_46_1260	273_3_1	532_3_1062	515_3_685	514_46_1	187_3_529
217_3_1	144_3_225	12_3_1	154_46_1	194_3_50	768_46_344	52_3_72	98_46_152	470_46_1267	273_3_1	532_3_1015	515_3_618	514_46_1	187_3_550
217_3_1	144_3_191	12_3_1	154_46_1	194_3_55	768_46_368	52_3_82	98_46_150	470_46_1270	273_3_1	532_3_1021	515_3_582	514_46_1	187_3_553
217_3_1	144_3_178	12_3_1	154_46_1	194_3_59	768_46_347	52_3_109	98_46_153	470_46_1271	273_3_1	532_3_1005	515_3_558	514_46_1	187_3_540
217_3_1	144_3_176	12_3_1	154_46_1	194_3_55	768_46_328	52_3_131	98_46_151	470_46_1255	273_3_1	532_3_1026	515_3_581	514_46_1	187_3_541
217_3_1	144_3_183	12_3_1	154_46_1	194_3_53	768_46_333	52_3_151	98_46_141	470_46_1237	273_3_1	532_3_1012	515_3_648	514_46_1	187_3_582
217_3_1	144_3_188	12_3_1	154_46_1	194_3_43	768_46_329	52_3_167	98_46_138	470_46_1231	273_3_1	532_3_948	515_3_729	514_46_1	187_3_631
217_3_1	144_3_197	12_3_1	154_46_1	194_3_44	768_46_337	52_3_169	98_46_137	470_46_1211	273_3_1	532_3_930	515_3_782	514_46_1	187_3_672
217_3_1	144_3_207	12_3_1	154_46_1	194_3_58	768_46_332	52_3_162	98_46_131	470_46_1210	273_3_1	532_3_917	515_3_803	514_46_1	187_3_700
217_3_1	144_3_218	12_3_1	154_46_1	194_3_59	768_46_336	52_3_151	98_46_127	470_46_1195	273_3_1	532_3_918	515_3_825	514_46_1	187_3_675
217_3_1	144_3_190	12_3_1	154_46_1	194_3_72	768_46_351	52_3_137	98_46_134	470_46_1229	273_3_1	532_3_1036	515_3_841	514_46_1	187_3_632
217_3_1	144_3_169	12_3_1	154_46_1	194_3_64	768_46_349	52_3_120	98_46_122	470_46_1230	273_3_1	532_3_1105	515_3_805	514_46_1	187_3_594
217_3_1	144_3_165	12_3_1	154_46_1	194_3_63	768_46_368	52_3_84	98_46_130	470_46_1234	273_3_1	532_3_1123	515_3_772	514_46_1	187_3_571
217_3_1	144_3_170	12_3_1	154_46_1	194_3_50	768_46_379	52_3_73	98_46_130	470_46_1251	273_3_1	532_3_1094	515_3_738	514_46_1	187_3_524
217_3_1	144_3_175	12_3_1	154_46_1	194_3_48	768_46_393	52_3_69	98_46_139	470_46_1252	273_3_1	532_3_1064	515_3_734	514_46_1	187_3_471
217_3_1	144_3_188	12_3_1	154_46_1	194_3_42	768_46_400	52_3_65	98_46_135	470_46_1267	273_3_1	532_3_1010	515_3_715	514_46_1	187_3_480
217_3_1	144_3_195	12_3_1	154_46_1	194_3_47	768_46_408	52_3_66	98_46_135	470_46_1279	273_3_1	532_3_959	515_3_707	514_46_1	187_3_458
217_3_1	144_3_203	12_3_1	154_46_1	194_3_45	768_46_424	52_3_60	98_46_136	470_46_1281	273_3_1	532_3_986	515_3_646	514_46_1	187_3_505
217_3_1	144_3_226	12_3_1	154_46_1	194_3_42	768_46_425	52_3_58	98_46_133	470_46_1259	273_3_1	532_3_1060	515_3_603	514_46_1	187_3_522
217_3_1	144_3_234	12_3_1	154_46_1	194_3_39	768_46_437	52_3_50	98_46_131	470_46_1240	273_3_1	532_3_1132	515_3_594	514_46_1	187_3_575
217_3_1	144_3_245	12_3_1	154_46_1	194_3_35	768_46_410	52_3_70	98_46_131	470_46_1234	273_3_1	532_3_1177	515_3_594	514_46_1	187_3_593
217_3_1	144_3_231	12_3_1	154_46_1	194_3_24	768_46_420	52_3_90	98_46_134	470_46_1214	273_3_1	532_3_1228	515_3_606	514_46_1	187_3_565
217_3_1	144_3_217	12_3_1	154_46_1	194_3_15	768_46_417	52_3_101	98_46_134	470_46_1218	273_3_1	532_3_1212	515_3_666	514_46_1	187_3_537
217_3_1	144_3_198	12_3_1	154_46_1	194_3_13	768_46_426	52_3_105	98_46_139	470_46_1212	273_3_1	532_3_1179	515_3_702	514_46_1	187_3_484
217_3_1	144_3_178	12_3_1	154_46_1	194_3_9	768_46_447	52_3_100	98_46_143	470_46_1232	273_3_1	532_3_1071	515_3_749	514_46_1	187_3_490
217_3_1	144_3_165	12_3_1	154_46_1	194_3_10	768_46_467	52_3_83	98_46_147	470_46_1180	273_3_1	532_3_975	515_3_796	514_46_1	187_3_533
217_3_1	144_3_157	12_3_1	154_46_1	194_3_10	768_46_465	52_3_59	98_46_140	470_46_1146	273_3_1	532_3_911	515_3_838	514_46_1	187_3_556
217_3_1	144_3_144	12_3_1	154_46_1	194_3_14	768_46_462	52_3_45	98_46_153	470_46_1147	273_3_1	532_3_910	515_3_764	514_46_1	187_3_567
217_3_1	144_3_141	12_3_1	154_46_1	194_3_13	768_46_470	52_3_41	98_46_159	470_46_1157	273_3_1	532_3_981	515_3_747	514_46_1	187_3_554
217_3_1	144_3_139	12_3_1	154_46_1	194_3_15	768_46_480	52_3_30	98_46_169	470_46_1153	273_3_1	532_3_1050	515_3_724	514_46_1	187_3_483
217_3_1	144_3_153	12_3_1	154_46_1	194_3_14	768_46_471	52_3_33	98_46_169	470_46_1119	273_3_1	532_3_1177	515_3_754	514_46_1	187_3_484
217_3_1	144_3_161	12_3_1	154_46_1	194_3_15	768_46_454	52_3_28	98_46_173	470_46_1141	273_3_1	532_3_1217	515_3_807	514_46_1	187_3_484
217_3_1	144_3_155	12_3_1	154_46_1	194_3_17	768_46_445	52_3_29	98_46_157	470_46_1136	273_3_1	532_3_1244	515_3_831	514_46_1	187_3_503
217_3_1	144_3_135	12_3_1	154_46_1	194_3_18	768_46_429	52_3_29	98_46_152	470_46_1123	273_3_1	532_3_1241	515_3_858	514_46_1	187_3_531
217_3_1	144_3_124	12_3_1	154_46_1	194_3_16	768_46_416	52_3_32	98_46_151	470_46_1116	273_3_1	532_3_1195	515_3_830	514_46_1	187_3_563
217_3_1	144_3_116	12_3_1	154_46_1	194_3_14	768_46_404	52_3_42	98_46_155	470_46_1123	273_3_1	532_3_1068	515_3_835	514_46_1	187_3_621
217_3_1	144_3_111	12_3_1	154_46_1	194_3_13	768_46_373	52_3_48	98_46_168	470_46_1130	273_3_1	532_3_966	515_3_851	514_46_1	187_3_639
217_3_1	144_3_120	12_3_1	154_46_1	194_3_13	768_46_368	52_3_52	98_46_172	470_46_1128	273_3_1	532_3_834	515_3_839	514_46_1	187_3_653
217_3_1	144_3_135	12_3_1	154_46_1	194_3_12	768_46_371	52_3_60	98_46_178	470_46_1149	273_3_1	532_3_825	515_3_764	514_46_1	187_3_659
217_3_1	144_3_159	12_3_1	154_46_1	194_3_14	768_46_369	52_3_67	98_46_173	470_46_1190	273_3_1	532_3_899	515_3_729	514_46_1	187_3_616
217_3_1	144_3_176	12_3_1	154_46_1	194_3_19	768_46_369	52_3_64	98_46_171	470_46_1172	273_3_1	532_3_1005	515_3_732	514_46_1	187_3_602
217_3_1	144_3_199	12_3_1	154_46_1	194_3_33	768_46_374	52_3_50	98_46_169	470_46_1160	273_3_1	532_3_1075	515_3_837	514_46_1	187_3_594
217_3_1	144_3_228	12_3_1	154_46_1	194_3_54	768_46_367	52_3_43	98_46_176	470_46_1177	273_3_1	532_3_1095	515_3_869	514_46_1	187_3_585
217_3_1	144_3_216	12_3_1	154_46_1	194_3_56	768_46_372	52_3_35	98_46_192	470_46_1187	273_3_1	532_3_1071	515_3_907	514_46_1	187_3_592
217_3_1	144_3_199	12_3_1	154_46_1	194_3_64	768_46_369	52_3_32	98_46_204	470_46_1180	273_3_1	532_3_1046	515_3_915	514_46_1	187_3_559
217_3_1	144_3_158	12_3_1	154_46_1	194_3_54	768_46_363	52_3_25	98_46_207	470_46_1209	273_3_1	532_3_1005	515_3_898	514_46_1	187_3_524
217_3_1	144_3_180	12_3_1	154_46_1	194_3_55	768_46_352	52_3_22	98_46_211	470_46_1206	273_3_1	532_3_981	515_3_866	514_46_1	187_3_523
217_3_1	144_3_176	12_3_1	154_46_1	194_3_46	768_46_356	52_3_26	98_46_216	470_46_1229	273_3_1	532_3_954	515_3_806	514_46_1	187_3_529
217_3_1	144_3_175	12_3_1	154_46_1	194_3_40	768_46_345	52_3_29	98_46_235	470_46_1242	273_3_1	532_3_945	515_3_753	514_46_1	187_3_530
217_3_1	144_3_172	12_3_1	154_46_1	194_3_34	768_46_340	52_3_29	98_46_248	470_46_1259	273_3_1	532_3_936	515_3_753	514_46_1	187_3_523
217_3_1	144_3_172	12_3_1	154_46_1	194_3_32	768_46_348	52_3_26	98_46_253	470_46_1245	273_3_1	532_3_949	515_3_763	514_46_1	187_3_513
217_3_1	144_3_165	12_3_1	154_46_1	194_3_32	768_46_344	52_3_22	98_46_248	470_46_1232	273_3_1	532_3_980	515_3_768	514_46_1	187_3_500
217_3_1	144_3_136	12_3_1	154_46_1	194_3_36	768_46_352	52_3_18	98_46_245	470_46_1222	273_3_1	532_3_1021	515_3_794	514_46_1	187_3_515
217_3_1	144_3_129	12_3_1	154_46_1	194_3_42	768_46_351	52_3_13	98_46_235	470_46_1209	273_3_1	532_3_1019	515_3_821	514_46_1	187_3_530
217_3_1	144_3_110	12_3_1	154_46_1	194_3_39	768_46_356	52_3_11	98_46_215	470_46_1197	273_3_1	532_3_1058	515_3_842	514_46_1	187_3_573
217_3_1	144_3_104	12_3_1	154_46_1	194_3_38	768_46_373	52_3_7	98_46_215	470_46_1223	273_3_1	532_3_1010	515_3_859	514_46_1	187_3_587
217_3_1	144_3_109	12_3_1	154_46_1	194_3_43	768_46_373	52_3_4	98_46_202	470_46_1197	273_3_1	532_3_953	515_3_860	514_46_1	187_3_611
217_3_1	144_3_101	12_3_1	154_46_1	194_3_45	768_46_364	52_3_3	98_46_187	470_46_1207	273_3_1	532_3_938	515_3_869	514_46_1	187_3_602
217_3_1	144_3_86	12_3_1	154_46_1	194_3_53	768_46_395	52_3_1	98_46_173	470_46_1235	273_3_1	532_3_941	515_3_835	514_46_1	187_3_620
217_3_1	768_46_416	12_3_1	154_46_1	194_3_57	144_3_67	98_46_173	470_46_1216	273_3_1	532_3_973	515_3_797	514_46_1	187_3_576
217_3_1	768_46_415	12_3_1	154_46_1	194_3_66	144_3_66	98_46_175	470_46_1188	273_3_1	532_3_986	515_3_764	514_46_1	187_3_579
217_3_1	768_46_429	12_3_1	154_46_1	194_3_62	144_3_76	98_46_172	470_46_1164	273_3_1	532_3_1022	515_3_720	514_46_1	187_3_578
217_3_1	768_46_448	12_3_1	154_46_1	194_3_70	144_3_96	98_46_180	470_46_1164	273_3_1	532_3_1043	515_3_738	514_46_1	187_3_599
217_3_1	768_46_443	12_3_1	154_46_1	194_3_63	144_3_115	98_46_174	470_46_1147	273_3_1	532_3_1050	515_3_761	514_46_1	187_3_624
217_3_1	768_46_434	12_3_1	154_46_1	194_3_67	144_3_111	98_46_185	470_46_1146	273_3_1	532_3_1046	515_3_793	514_46_1	187_3_621
217_3_1	768_46_436	12_3_1	154_46_1	194_3_70	144_3_121	98_46_179	470_46_1128	273_3_1	532_3_1059	515_3_864	514_46_1	187_3_617
217_3_1	768_46_443	12_3_1	154_46_1	194_3_86	144_3_121	98_46_169	470_46_1098	273_3_1	532_3_1028	515_3_906	514_46_1	187_3_605
217_3_1	768_46_432	12_3_1	154_46_1	194_3_98	144_3_109	98_46_159	470_46_1135	273_3_1	532_3_983	515_3_982	514_46_1	187_3_588
217_3_1	768_46_419	12_3_1	154_46_1	194_3_84	144_3_99	98_46_165	470_46_1133	273_3_1	532_3_950	515_3_1022	514_46_1	187_3_577
217_3_1	768_46_411	12_3_1	154_46_1	194_3_69	144_3_87	98_46_162	470_46_1137	273_3_1	532_3_926	515_3_1029	514_46_1	187_3_560
217_3_1	768_46_413	12_3_1	154_46_1	194_3_57	144_3_87	98_46_156	470_46_1150	273_3_1	532_3_922	515_3_1000	514_46_1	187_3_544
217_3_1	768_46_403	12_3_1	154_46_1	194_3_33	144_3_91	98_46_152	470_46_1190	273_3_1	532_3_934	515_3_982	514_46_1	187_3_524
217_3_1	768_46_400	12_3_1	154_46_1	194_3_30	144_3_79	98_46_153	470_46_1194	273_3_1	532_3_910	515_3_937	514_46_1	187_3_496
217_3_1	768_46_393	12_3_1	154_46_1	194_3_31	144_3_89	98_46_148	470_46_1218	273_3_1	532_3_871	515_3_930	514_46_1	187_3_478
217_3_1	768_46_402	12_3_1	154_46_1	194_3_37	144_3_136	98_46_128	470_46_1208	273_3_1	532_3_848	515_3_935	514_46_1	187_3_506
217_3_1	768_46_405	12_3_1	154_46_1	194_3_41	144_3_179	98_46_133	470_46_1211	273_3_1	532_3_849	515_3_898	514_46_1	187_3_552
217_3_1	768_46_413	12_3_1	154_46_1	194_3_48	144_3_196	98_46_131	470_46_1215	273_3_1	532_3_831	515_3_849	514_46_1	187_3_596
217_3_1	768_46_422	12_3_1	154_46_1	194_3_57	144_3_221	98_46_139	470_46_1188	273_3_1	532_3_871	515_3_816	514_46_1	187_3_618
217_3_1	768_46_444	12_3_1	154_46_1	194_3_60	144_3_218	98_46_129	470_46_1178	273_3_1	532_3_882	515_3_788	514_46_1	187_3_597
217_3_1	768_46_428	12_3_1	154_46_1	194_3_73	144_3_216	98_46_130	470_46_1224	273_3_1	532_3_886	515_3_791	514_46_1	187_3_551
217_3_1	768_46_441	12_3_1	154_46_1	194_3_70	144_3_183	98_46_128	470_46_1222	273_3_1	532_3_940	515_3_869	514_46_1	187_3_484
217_3_1	768_46_440	12_3_1	154_46_1	194_3_74	144_3_155	98_46_126	470_46_1190	273_3_1	532_3_1004	515_3_955	514_46_1	187_3_428
217_3_1	768_46_433	12_3_1	154_46_1	194_3_75	144_3_124	98_46_120	470_46_1179	273_3_1	532_3_1035	515_3_1030	514_46_1	187_3_445
217_3_1	768_46_443	12_3_1	154_46_1	194_3_66	144_3_105	98_46_120	470_46_1201	273_3_1	532_3_1051	515_3_1058	514_46_1	187_3_479
217_3_1	768_46_448	12_3_1	154_46_1	194_3_64	144_3_85	98_46_115	470_46_1146	273_3_1	532_3_1049	515_3_1042	514_46_1	187_3_547
217_3_1	768_46_441	12_3_1	154_46_1	194_3_68	144_3_76	98_46_117	470_46_1144	273_3_1	532_3_1096	515_3_1022	514_46_1	187_3_609
217_3_1	768_46_440	12_3_1	154_46_1	194_3_75	144_3_88	98_46_109	470_46_1138	273_3_1	532_3_1070	515_3_978	514_46_1	187_3_642
217_3_1	768_46_443	12_3_1	154_46_1	194_3_85	144_3_114	98_46_112	470_46_1093	273_3_1	532_3_1119	515_3_930	514_46_1	187_3_619
217_3_1	768_46_456	12_3_1	154_46_1	194_3_85	144_3_148	98_46_113	470_46_1104	273_3_1	532_3_1093	515_3_905	514_46_1	187_3_569
217_3_1	768_46_466	12_3_1	154_46_1	194_3_88	144_3_170	98_46_112	470_46_1136	273_3_1	532_3_1031	515_3_900	514_46_1	187_3_524
217_3_1	768_46_478	12_3_1	154_46_1	194_3_96	144_3_172	98_46_110	470_46_1129	273_3_1	532_3_944	515_3_880	514_46_1	187_3_485
217_3_1	768_46_458	12_3_1	154_46_1	194_3_84	144_3_168	98_46_119	470_46_1148	273_3_1	532_3_854	515_3_870	514_46_1	187_3_474
217_3_1	768_46_439	12_3_1	154_46_1	194_3_73	144_3_141	98_46_131	470_46_1171	273_3_1	532_3_749	515_3_869	514_46_1	187_3_433
217_3_1	768_46_433	12_3_1	154_46_1	194_3_73	144_3_116	98_46_137	470_46_1144	273_3_1	532_3_762	515_3_934	514_46_1	187_3_466
217_3_1	768_46_403	12_3_1	154_46_1	194_3_77	144_3_96	98_46_141	470_46_1147	273_3_1	532_3_833	515_3_933	514_46_1	187_3_470
217_3_1	768_46_383	12_3_1	154_46_1	194_3_80	144_3_86	98_46_143	470_46_1156	273_3_1	532_3_933	515_3_958	514_46_1	187_3_514
217_3_1	768_46_384	12_3_1	154_46_1	194_3_75	144_3_86	98_46_145	470_46_1159	273_3_1	532_3_1019	515_3_971	514_46_1	187_3_557
217_3_1	768_46_387	12_3_1	154_46_1	194_3_77	144_3_81	98_46_149	470_46_1155	273_3_1	532_3_1054	515_3_912	514_46_1	187_3_616
217_3_1	768_46_400	12_3_1	154_46_1	194_3_74	144_3_93	98_46_161	470_46_1158	273_3_1	532_3_1108	515_3_904	514_46_1	187_3_634
217_3_1	768_46_406	12_3_1	154_46_1	194_3_60	144_3_84	98_46_189	470_46_1164	273_3_1	532_3_1084	515_3_864	514_46_1	187_3_673
217_3_1	768_46_422	12_3_1	154_46_1	194_3_67	144_3_86	98_46_182	470_46_1153	273_3_1	532_3_1024	515_3_793	514_46_1	187_3_692
217_3_1	768_46_427	12_3_1	154_46_1	194_3_92	144_3_93	98_46_183	470_46_1140	273_3_1	532_3_966	515_3_737	514_46_1	187_3_625
217_3_1	768_46_439	12_3_1	154_46_1	194_3_114	144_3_89	98_46_181	470_46_1135	273_3_1	532_3_977	515_3_721	514_46_1	187_3_583
217_3_1	768_46_430	12_3_1	154_46_1	194_3_133	144_3_78	98_46_176	470_46_1161	273_3_1	532_3_967	515_3_730	514_46_1	187_3_495
217_3_1	768_46_426	12_3_1	154_46_1	194_3_129	144_3_57	98_46_179	470_46_1185	273_3_1	532_3_971	515_3_765	514_46_1	187_3_428
217_3_1	768_46_436	12_3_1	154_46_1	194_3_107	144_3_51	98_46_177	470_46_1194	273_3_1	532_3_984	515_3_807	514_46_1	187_3_392
217_3_1	768_46_444	12_3_1	154_46_1	194_3_99	144_3_54	98_46_167	470_46_1206	273_3_1	532_3_1035	515_3_885	514_46_1	187_3_406
217_3_1	768_46_460	12_3_1	154_46_1	194_3_82	144_3_64	98_46_160	470_46_1186	273_3_1	532_3_1095	515_3_932	514_46_1	187_3_408
217_3_1	768_46_456	12_3_1	154_46_1	194_3_70	144_3_66	98_46_149	470_46_1184	273_3_1	532_3_1123	515_3_955	514_46_1	187_3_403
217_3_1	768_46_450	12_3_1	154_46_1	194_3_60	144_3_52	98_46_142	470_46_1170	273_3_1	532_3_1157	515_3_935	514_46_1	187_3_408
217_3_1	768_46_460	12_3_1	154_46_1	194_3_39	144_3_41	98_46_138	470_46_1158	273_3_1	532_3_1197	515_3_973	514_46_1	187_3_435
217_3_1	768_46_464	12_3_1	154_46_1	194_3_37	144_3_36	98_46_139	470_46_1111	273_3_1	532_3_1174	515_3_968	514_46_1	187_3_449
217_3_1	768_46_467	12_3_1	154_46_1	194_3_40	144_3_33	98_46_137	470_46_1095	273_3_1	532_3_1069	515_3_980	514_46_1	187_3_504
217_3_1	768_46_454	12_3_1	154_46_1	194_3_64	144_3_39	98_46_131	470_46_1089	273_3_1	532_3_989	515_3_966	514_46_1	187_3_549
217_3_1	768_46_466	12_3_1	154_46_1	194_3_76	144_3_47	98_46_139	470_46_1076	273_3_1	532_3_960	515_3_940	514_46_1	187_3_585
217_3_1	768_46_463	12_3_1	154_46_1	194_3_93	144_3_53	98_46_135	470_46_1042	273_3_1	532_3_1003	515_3_928	514_46_1	187_3_584
217_3_1	768_46_471	12_3_1	154_46_1	194_3_102	144_3_53	98_46_148	470_46_1063	273_3_1	532_3_1049	515_3_960	514_46_1	187_3_537
217_3_1	768_46_474	12_3_1	154_46_1	194_3_85	144_3_58	98_46_149	470_46_1062	273_3_1	532_3_1062	515_3_1013	514_46_1	187_3_481
217_3_1	768_46_452	12_3_1	154_46_1	194_3_92	144_3_57	98_46_150	470_46_1039	273_3_1	532_3_1027	515_3_1037	514_46_1	187_3_440
217_3_1	768_46_444	12_3_1	154_46_1	194_3_92	144_3_66	98_46_154	470_46_1072	273_3_1	532_3_1034	515_3_1042	514_46_1	187_3_386
217_3_1	768_46_450	12_3_1	154_46_1	194_3_88	144_3_76	98_46_154	470_46_1109	273_3_1	532_3_1039	515_3_1041	514_46_1	187_3_348
217_3_1	768_46_447	12_3_1	154_46_1	194_3_86	144_3_82	98_46_163	470_46_1175	273_3_1	532_3_1032	515_3_1000	514_46_1	187_3_326
217_3_1	768_46_450	12_3_1	154_46_1	194_3_77	144_3_79	98_46_167	470_46_1204	273_3_1	532_3_1067	515_3_930	514_46_1	187_3_333
217_3_1	768_46_442	12_3_1	154_46_1	194_3_76	144_3_81	98_46_165	470_46_1240	273_3_1	532_3_1094	515_3_874	514_46_1	187_3_385
217_3_1	768_46_430	12_3_1	154_46_1	194_3_87	144_3_85	98_46_162	470_46_1242	273_3_1	532_3_1118	515_3_845	514_46_1	187_3_434
217_3_1	768_46_440	12_3_1	154_46_1	194_3_93	144_3_78	98_46_164	470_46_1233	273_3_1	532_3_1105	515_3_773	514_46_1	187_3_442
217_3_1	768_46_447	12_3_1	154_46_1	194_3_91	144_3_77	98_46_155	470_46_1245	273_3_1	532_3_1050	515_3_741	514_46_1	187_3_426
217_3_1	768_46_454	12_3_1	154_46_1	194_3_89	144_3_67	98_46_154	470_46_1232	273_3_1	532_3_1007	515_3_768	514_46_1	187_3_389
217_3_1	768_46_448	12_3_1	154_46_1	194_3_87	144_3_73	98_46_154	470_46_1220	273_3_1	532_3_983	515_3_800	514_46_1	187_3_385
217_3_1	768_46_430	12_3_1	154_46_1	194_3_76	144_3_68	98_46_157	470_46_1193	273_3_1	532_3_1016	515_3_859	514_46_1	187_3_401
217_3_1	768_46_428	12_3_1	154_46_1	194_3_75	144_3_82	98_46_157	470_46_1192	273_3_1	532_3_1075	515_3_846	514_46_1	187_3_437
217_3_1	768_46_414	12_3_1	154_46_1	194_3_65	144_3_75	98_46_168	470_46_1199	273_3_1	532_3_1158	515_3_887	514_46_1	187_3_528
217_3_1	768_46_399	12_3_1	154_46_1	194_3_67	144_3_67	98_46_168	470_46_1209	273_3_1	532_3_1164	515_3_878	514_46_1	187_3_598
217_3_1	768_46_396	12_3_1	154_46_1	194_3_75	144_3_53	98_46_166	470_46_1183	273_3_1	532_3_1174	515_3_883	514_46_1	187_3_622
217_3_1	768_46_387	12_3_1	154_46_1	194_3_75	144_3_55	98_46_175	470_46_1144	273_3_1	532_3_1100	515_3_892	514_46_1	187_3_601
217_3_1	768_46_402	12_3_1	154_46_1	194_3_75	144_3_60	98_46_175	470_46_1127	273_3_1	532_3_1054	515_3_886	514_46_1	187_3_540
217_3_1	768_46_403	12_3_1	154_46_1	194_3_68	144_3_61	98_46_190	470_46_1102	273_3_1	532_3_1010	515_3_856	514_46_1	187_3_527
217_3_1	768_46_405	12_3_1	154_46_1	194_3_70	144_3_63	98_46_191	470_46_1112	273_3_1	532_3_1014	515_3_827	514_46_1	187_3_495
217_3_1	768_46_408	12_3_1	154_46_1	194_3_57	144_3_65	98_46_212	470_46_1111	273_3_1	532_3_1046	515_3_811	514_46_1	187_3_445
217_3_1	768_46_404	12_3_1	154_46_1	194_3_64	144_3_59	98_46_225	470_46_1132	273_3_1	532_3_1095	515_3_767	514_46_1	187_3_435
217_3_1	768_46_403	12_3_1	154_46_1	194_3_59	144_3_62	98_46_226	470_46_1138	273_3_1	532_3_1139	515_3_719	514_46_1	187_3_446
217_3_1	768_46_410	12_3_1	154_46_1	194_3_59	144_3_60	98_46_219	470_46_1169	273_3_1	532_3_1180	515_3_712	514_46_1	187_3_455
217_3_1	768_46_404	12_3_1	154_46_1	194_3_68	144_3_63	98_46_216	470_46_1161	273_3_1	532_3_1164	515_3_744	514_46_1	187_3_482
217_3_1	768_46_391	12_3_1	154_46_1	194_3_68	144_3_68	98_46_216	470_46_1179	273_3_1	532_3_1147	515_3_760	514_46_1	187_3_483
217_3_1	768_46_382	12_3_1	154_46_1	194_3_72	144_3_64	98_46_221	470_46_1198	273_3_1	532_3_1140	515_3_747	514_46_1	187_3_455
217_3_1	768_46_369	12_3_1	154_46_1	194_3_71	144_3_55	98_46_223	470_46_1198	273_3_1	532_3_1151	515_3_693	514_46_1	187_3_446
217_3_1	768_46_369	12_3_1	154_46_1	194_3_73	144_3_37	98_46_208	470_46_1206	273_3_1	532_3_1131	515_3_660	514_46_1	187_3_441
217_3_1	768_46_362	12_3_1	154_46_1	194_3_79	144_3_30	98_46_212	470_46_1188	273_3_1	532_3_1069	515_3_645	514_46_1	187_3_434
217_3_1	768_46_349	12_3_1	154_46_1	194_3_83	144_3_33	98_46_202	470_46_1199	273_3_1	532_3_1005	515_3_662	514_46_1	187_3_437
217_3_1	768_46_339	12_3_1	154_46_1	194_3_95	144_3_49	98_46_197	470_46_1176	273_3_1	532_3_1014	515_3_635	514_46_1	187_3_462
217_3_1	768_46_335	12_3_1	154_46_1	194_3_113	144_3_54	98_46_207	470_46_1175	273_3_1	532_3_1066	515_3_620	514_46_1	187_3_501
217_3_1	768_46_326	12_3_1	154_46_1	194_3_124	144_3_66	98_46_199	470_46_1170	273_3_1	532_3_1154	515_3_611	514_46_1	187_3_525
217_3_1	768_46_336	12_3_1	154_46_1	194_3_124	144_3_68	98_46_187	470_46_1134	273_3_1	532_3_1251	515_3_609	514_46_1	187_3_550
217_3_1	768_46_353	12_3_1	154_46_1	194_3_129	144_3_74	98_46_186	470_46_1115	273_3_1	532_3_1298	515_3_592	514_46_1	187_3_582
217_3_1	768_46_366	12_3_1	154_46_1	194_3_110	144_3_73	98_46_198	470_46_1131	273_3_1	532_3_1346	515_3_609	514_46_1	187_3_591
217_3_1	768_46_370	12_3_1	154_46_1	194_3_98	144_3_84	98_46_194	470_46_1119	273_3_1	532_3_1308	515_3_628	514_46_1	187_3_607
217_3_1	768_46_383	12_3_1	154_46_1	194_3_92	144_3_91	98_46_183	470_46_1142	273_3_1	532_3_1268	515_3_688	514_46_1	187_3_660
217_3_1	768_46_368	12_3_1	154_46_1	194_3_78	144_3_95	98_46_186	470_46_1144	273_3_1	532_3_1179	515_3_707	514_46_1	187_3_650
217_3_1	768_46_353	12_3_1	154_46_1	194_3_76	144_3_103	98_46_198	470_46_1179	273_3_1	532_3_1145	515_3_731	514_46_1	187_3_645
217_3_1	768_46_347	12_3_1	154_46_1	194_3_69	144_3_117	98_46_208	470_46_1185	273_3_1	532_3_1081	515_3_728	514_46_1	187_3_590
217_3_1	768_46_359	12_3_1	154_46_1	194_3_64	144_3_128	98_46_216	470_46_1180	273_3_1	532_3_1097	515_3_706	514_46_1	187_3_560
217_3_1	768_46_355	12_3_1	154_46_1	194_3_52	144_3_126	98_46_227	470_46_1204	273_3_1	532_3_1118	515_3_680	514_46_1	187_3_522
217_3_1	768_46_366	12_3_1	154_46_1	194_3_39	144_3_127	98_46_221	470_46_1188	273_3_1	532_3_1143	515_3_648	514_46_1	187_3_503
217_3_1	768_46_360	12_3_1	154_46_1	194_3_30	144_3_116	98_46_222	470_46_1175	273_3_1	532_3_1129	515_3_662	514_46_1	187_3_493
217_3_1	768_46_362	12_3_1	154_46_1	194_3_21	144_3_109	98_46_206	470_46_1179	273_3_1	532_3_1116	515_3_631	514_46_1	187_3_485
217_3_1	768_46_375	12_3_1	154_46_1	194_3_15	144_3_91	98_46_211	470_46_1192	273_3_1	532_3_1053	515_3_581	514_46_1	187_3_533
217_3_1	768_46_383	12_3_1	154_46_1	194_3_11	144_3_73	98_46_225	470_46_1197	273_3_1	532_3_1045	515_3_573	514_46_1	187_3_555
217_3_1	768_46_379	12_3_1	154_46_1	194_3_9	144_3_66	98_46_236	470_46_1206	273_3_1	532_3_1068	515_3_587	514_46_1	187_3_586
217_3_1	768_46_371	12_3_1	154_46_1	194_3_9	144_3_74	98_46_235	470_46_1208	273_3_1	532_3_1134	515_3_636	514_46_1	187_3_597
217_3_1	768_46_368	12_3_1	154_46_1	194_3_9	144_3_73	98_46_231	470_46_1178	273_3_1	532_3_1191	515_3_714	514_46_1	187_3_606
217_3_1	768_46_346	12_3_1	154_46_1	194_3_14	144_3_66	98_46_230	470_46_1196	273_3_1	532_3_1188	515_3_765	514_46_1	187_3_601
217_3_1	768_46_339	12_3_1	154_46_1	194_3_15	144_3_64	98_46_240	470_46_1198	273_3_1	532_3_1180	515_3_795	514_46_1	187_3_613
217_3_1	768_46_343	12_3_1	154_46_1	194_3_18	144_3_66	98_46_231	470_46_1178	273_3_1	532_3_1230	515_3_791	514_46_1	187_3_639
217_3_1	768_46_334	12_3_1	154_46_1	194_3_15	144_3_81	98_46_234	470_46_1138	273_3_1	532_3_1316	515_3_787	514_46_1	187_3_655
217_3_1	768_46_333	12_3_1	154_46_1	194_3_14	144_3_77	98_46_247	470_46_1136	273_3_1	532_3_1334	515_3_757	514_46_1	187_3_640
217_3_1	768_46_346	12_3_1	154_46_1	194_3_11	144_3_86	98_46_242	470_46_1101	273_3_1	532_3_1331	515_3_748	514_46_1	187_3_611
217_3_1	768_46_362	12_3_1	154_46_1	194_3_9	144_3_79	98_46_263	470_46_1099	273_3_1	532_3_1302	515_3_733	514_46_1	187_3_590
217_3_1	768_46_383	12_3_1	154_46_1	194_3_6	144_3_81	98_46_291	470_46_1088	273_3_1	532_3_1198	515_3_738	514_46_1	187_3_572
217_3_1	768_46_389	12_3_1	154_46_1	194_3_4	144_3_74	98_46_303	470_46_1087	273_3_1	532_3_1126	515_3_637	514_46_1	187_3_581
217_3_1	768_46_398	12_3_1	154_46_1	194_3_3	144_3_80	98_46_313	470_46_1073	273_3_1	532_3_1015	515_3_611	514_46_1	187_3_585
217_3_1	768_46_400	12_3_1	154_46_1	144_3_79	98_46_309	470_46_1060	273_3_1	532_3_1008	515_3_581	514_46_1	187_3_645
217_3_1	768_46_377	12_3_1	154_46_1	144_3_75	98_46_313	470_46_1031	273_3_1	532_3_1073	515_3_579	514_46_1	187_3_674
217_3_1	768_46_386	12_3_1	154_46_1	144_3_69	98_46_308	470_46_1049	273_3_1	532_3_1180	515_3_598	514_46_1	187_3_698
217_3_1	768_46_380	12_3_1	154_46_1	144_3_68	98_46_312	470_46_1073	273_3_1	532_3_1264	515_3_620	514_46_1	187_3_687
217_3_1	768_46_381	12_3_1	154_46_1	144_3_71	98_46_296	470_46_1081	273_3_1	532_3_1318	515_3_630	514_46_1	187_3_640
217_3_1	768_46_368	12_3_1	154_46_1	144_3_90	98_46_297	470_46_1125	273_3_1	532_3_1335	515_3_609	514_46_1	187_3_629
217_3_1	768_46_365	12_3_1	154_46_1	144_3_114	98_46_287	470_46_1139	273_3_1	532_3_1343	515_3_576	514_46_1	187_3_630
217_3_1	768_46_368	12_3_1	154_46_1	144_3_118	98_46_272	470_46_1183	273_3_1	532_3_1294	515_3_568	514_46_1	187_3_626
217_3_1	768_46_342	12_3_1	154_46_1	144_3_110	98_46_267	470_46_1195	273_3_1	532_3_1206	515_3_583	514_46_1	187_3_648
217_3_1	768_46_338	12_3_1	154_46_1	144_3_96	98_46_257	470_46_1173	273_3_1	532_3_1177	515_3_636	514_46_1	187_3_644
217_3_1	768_46_334	12_3_1	154_46_1	144_3_84	98_46_255	470_46_1183	273_3_1	532_3_1149	515_3_686	514_46_1	187_3_597
217_3_1	768_46_319	12_3_1	154_46_1	144_3_102	98_46_254	470_46_1160	273_3_1	532_3_1140	515_3_742	514_46_1	187_3_555
217_3_1	768_46_298	12_3_1	154_46_1	144_3_107	98_46_254	470_46_1168	273_3_1	532_3_1151	515_3_774	514_46_1	187_3_556
217_3_1	768_46_272	12_3_1	154_46_1	144_3_104	98_46_269	470_46_1134	273_3_1	532_3_1205	515_3_773	514_46_1	187_3_540
217_3_1	768_46_283	12_3_1	154_46_1	144_3_94	98_46_278	470_46_1123	273_3_1	532_3_1186	515_3_739	514_46_1	187_3_549
217_3_1	768_46_284	12_3_1	154_46_1	144_3_93	98_46_287	470_46_1154	273_3_1	532_3_1122	515_3_678	514_46_1	187_3_547
217_3_1	768_46_288	12_3_1	154_46_1	144_3_91	98_46_297	470_46_1132	273_3_1	532_3_1073	515_3_617	514_46_1	187_3_565
217_3_1	768_46_298	12_3_1	154_46_1	144_3_102	98_46_304	470_46_1109	273_3_1	532_3_1126	515_3_571	514_46_1	187_3_613
217_3_1	768_46_305	12_3_1	154_46_1	144_3_111	98_46_304	470_46_1107	273_3_1	532_3_1187	515_3_537	514_46_1	187_3_642
217_3_1	768_46_314	12_3_1	154_46_1	144_3_118	98_46_316	470_46_1105	273_3_1	532_3_1288	515_3_535	514_46_1	187_3_662
217_3_1	768_46_311	12_3_1	154_46_1	144_3_102	98_46_329	470_46_1095	273_3_1	532_3_1336	515_3_550	514_46_1	187_3_647
217_3_1	768_46_332	12_3_1	154_46_1	144_3_75	98_46_329	470_46_1091	273_3_1	532_3_1403	515_3_589	514_46_1	187_3_589
217_3_1	768_46_333	12_3_1	154_46_1	144_3_75	98_46_328	470_46_1102	273_3_1	532_3_1370	515_3_589	514_46_1	187_3_524
217_3_1	768_46_337	12_3_1	154_46_1	144_3_86	98_46_321	470_46_1127	273_3_1	532_3_1301	515_3_609	514_46_1	187_3_462
217_3_1	768_46_320	12_3_1	154_46_1	144_3_91	98_46_317	470_46_1136	273_3_1	532_3_1254	515_3_589	514_46_1	187_3_438
217_3_1	768_46_331	12_3_1	154_46_1	144_3_115	98_46_322	470_46_1140	273_3_1	532_3_1220	515_3_564	514_46_1	187_3_427
217_3_1	768_46_331	12_3_1	154_46_1	144_3_130	98_46_336	470_46_1170	273_3_1	532_3_1217	515_3_540	514_46_1	187_3_433
217_3_1	768_46_344	12_3_1	154_46_1	144_3_152	98_46_322	470_46_1194	273_3_1	532_3_1197	515_3_546	514_46_1	187_3_453
217_3_1	768_46_347	12_3_1	154_46_1	144_3_158	98_46_328	470_46_1184	273_3_1	532_3_1189	515_3_578	514_46_1	187_3_476
217_3_1	768_46_362	12_3_1	154_46_1	144_3_160	98_46_335	470_46_1153	273_3_1	532_3_1170	515_3_582	514_46_1	187_3_518
217_3_1	768_46_346	12_3_1	154_46_1	144_3_171	98_46_344	470_46_1141	273_3_1	532_3_1206	515_3_606	514_46_1	187_3_543
217_3_1	768_46_352	12_3_1	154_46_1	144_3_173	98_46_342	470_46_1164	273_3_1	532_3_1255	515_3_622	514_46_1	187_3_577
217_3_1	768_46_326	12_3_1	154_46_1	144_3_151	98_46_355	470_46_1176	273_3_1	532_3_1296	515_3_639	514_46_1	187_3_585
217_3_1	768_46_327	12_3_1	154_46_1	144_3_119	98_46_349	470_46_1176	273_3_1	532_3_1300	515_3_640	514_46_1	187_3_594
217_3_1	768_46_317	12_3_1	154_46_1	144_3_110	98_46_340	470_46_1183	273_3_1	532_3_1267	515_3_625	514_46_1	187_3_591
217_3_1	768_46_309	12_3_1	154_46_1	144_3_99	98_46_340	470_46_1181	273_3_1	532_3_1200	515_3_606	514_46_1	187_3_575
217_3_1	768_46_299	12_3_1	154_46_1	144_3_114	98_46_337	470_46_1159	273_3_1	532_3_1179	515_3_629	514_46_1	187_3_545
217_3_1	768_46_301	12_3_1	154_46_1	144_3_125	98_46_337	470_46_1156	273_3_1	532_3_1207	515_3_632	514_46_1	187_3_504
217_3_1	768_46_291	12_3_1	154_46_1	144_3_142	98_46_333	470_46_1155	273_3_1	532_3_1293	515_3_615	514_46_1	187_3_473
217_3_1	768_46_296	12_3_1	154_46_1	144_3_134	98_46_330	470_46_1120	273_3_1	532_3_1369	515_3_590	514_46_1	187_3_468
217_3_1	768_46_293	12_3_1	154_46_1	144_3_118	98_46_339	470_46_1107	273_3_1	532_3_1424	515_3_594	514_46_1	187_3_513
217_3_1	768_46_312	12_3_1	154_46_1	144_3_106	98_46_337	470_46_1084	273_3_1	532_3_1371	515_3_656	514_46_1	187_3_535
217_3_1	768_46_323	12_3_1	154_46_1	144_3_93	98_46_335	470_46_1059	273_3_1	532_3_1300	515_3_712	514_46_1	187_3_561
217_3_1	768_46_318	12_3_1	154_46_1	144_3_94	98_46_340	470_46_1082	273_3_1	532_3_1223	515_3_740	514_46_1	187_3_527
217_3_1	768_46_320	12_3_1	154_46_1	144_3_114	98_46_341	470_46_1052	273_3_1	532_3_1186	515_3_769	514_46_1	187_3_543
217_3_1	768_46_318	12_3_1	154_46_1	144_3_123	98_46_341	470_46_1039	273_3_1	532_3_1230	515_3_745	514_46_1	187_3_553
217_3_1	768_46_315	12_3_1	154_46_1	144_3_123	98_46_348	470_46_1060	273_3_1	532_3_1300	515_3_714	514_46_1	187_3_540
217_3_1	768_46_316	12_3_1	154_46_1	144_3_100	98_46_361	470_46_1043	273_3_1	532_3_1406	515_3_659	514_46_1	187_3_514
217_3_1	768_46_327	12_3_1	154_46_1	144_3_72	98_46_373	470_46_1034	273_3_1	532_3_1424	515_3_587	514_46_1	187_3_506
217_3_1	768_46_327	12_3_1	154_46_1	144_3_56	98_46_385	470_46_1028	273_3_1	532_3_1418	515_3_550	514_46_1	187_3_493
217_3_1	768_46_322	12_3_1	154_46_1	144_3_64	98_46_384	470_46_1043	273_3_1	532_3_1341	515_3_563	514_46_1	187_3_485
217_3_1	768_46_312	12_3_1	154_46_1	144_3_98	98_46_392	470_46_1033	273_3_1	532_3_1282	515_3_579	514_46_1	187_3_498
217_3_1	768_46_284	12_3_1	154_46_1	144_3_136	98_46_410	470_46_1049	273_3_1	532_3_1246	515_3_585	514_46_1	187_3_471
217_3_1	768_46_274	12_3_1	154_46_1	144_3_159	98_46_416	470_46_1057	273_3_1	532_3_1267	515_3_615	514_46_1	187_3_481
217_3_1	768_46_265	12_3_1	154_46_1	144_3_154	98_46_420	470_46_1063	273_3_1	532_3_1299	515_3_636	514_46_1	187_3_491
217_3_1	768_46_267	12_3_1	154_46_1	144_3_141	98_46_429	470_46_1058	273_3_1	532_3_1374	515_3_651	514_46_1	187_3_483
217_3_1	768_46_273	12_3_1	154_46_1	144_3_99	98_46_439	470_46_1068	273_3_1	532_3_1422	515_3_632	514_46_1	187_3_511
217_3_1	768_46_273	12_3_1	154_46_1	144_3_83	98_46_440	470_46_1093	273_3_1	532_3_1423	515_3_587	514_46_1	187_3_555
217_3_1	768_46_262	12_3_1	154_46_1	144_3_88	98_46_424	470_46_1100	273_3_1	532_3_1413	515_3_542	514_46_1	187_3_575
217_3_1	768_46_247	12_3_1	154_46_1	144_3_82	98_46_433	470_46_1091	273_3_1	532_3_1381	515_3_508	514_46_1	187_3_574
217_3_1	768_46_243	12_3_1	154_46_1	144_3_93	98_46_416	470_46_1104	273_3_1	532_3_1387	515_3_494	514_46_1	187_3_536
217_3_1	768_46_213	12_3_1	154_46_1	144_3_116	98_46_420	470_46_1099	273_3_1	532_3_1396	515_3_503	514_46_1	187_3_507
217_3_1	768_46_206	12_3_1	154_46_1	144_3_119	98_46_415	470_46_1092	273_3_1	532_3_1426	515_3_514	514_46_1	187_3_488
217_3_1	768_46_194	12_3_1	154_46_1	144_3_121	98_46_438	470_46_1092	273_3_1	532_3_1451	515_3_511	514_46_1	187_3_493
217_3_1	768_46_202	12_3_1	154_46_1	144_3_102	98_46_435	470_46_1107	273_3_1	532_3_1479	515_3_519	514_46_1	187_3_471
217_3_1	768_46_197	12_3_1	154_46_1	144_3_78	98_46_441	470_46_1081	273_3_1	532_3_1500	515_3_529	514_46_1	187_3_472
217_3_1	768_46_196	12_3_1	154_46_1	144_3_57	98_46_435	470_46_1089	273_3_1	532_3_1494	515_3_562	514_46_1	187_3_475
217_3_1	768_46_193	12_3_1	154_46_1	144_3_47	98_46_444	470_46_1083	273_3_1	532_3_1470	515_3_623	514_46_1	187_3_453
217_3_1	768_46_210	12_3_1	154_46_1	144_3_48	98_46_438	470_46_1101	273_3_1	532_3_1432	515_3_661	514_46_1	187_3_458
217_3_1	768_46_202	12_3_1	154_46_1	144_3_53	98_46_430	470_46_1091	273_3_1	532_3_1424	515_3_659	514_46_1	187_3_429
217_3_1	768_46_207	12_3_1	154_46_1	144_3_55	98_46_421	470_46_1100	273_3_1	532_3_1475	515_3_654	514_46_1	187_3_426
217_3_1	768_46_195	12_3_1	154_46_1	144_3_63	98_46_431	470_46_1095	273_3_1	532_3_1472	515_3_661	514_46_1	187_3_438
217_3_1	768_46_204	12_3_1	154_46_1	144_3_83	98_46_442	470_46_1114	273_3_1	532_3_1407	515_3_651	514_46_1	187_3_433
217_3_1	768_46_211	12_3_1	154_46_1	144_3_114	98_46_451	470_46_1123	273_3_1	532_3_1372	515_3_680	514_46_1	187_3_386
217_3_1	768_46_213	12_3_1	154_46_1	144_3_143	98_46_463	470_46_1128	273_3_1	532_3_1364	515_3_712	514_46_1	187_3_375
217_3_1	768_46_225	12_3_1	154_46_1	144_3_149	98_46_469	470_46_1127	273_3_1	532_3_1337	515_3_710	514_46_1	187_3_383
217_3_1	768_46_221	12_3_1	154_46_1	144_3_133	98_46_464	470_46_1130	273_3_1	532_3_1285	515_3_718	514_46_1	187_3_399
217_3_1	768_46_210	12_3_1	154_46_1	144_3_94	98_46_449	470_46_1120	273_3_1	532_3_1267	515_3_675	514_46_1	187_3_450
217_3_1	768_46_213	12_3_1	154_46_1	144_3_65	98_46_434	470_46_1142	273_3_1	532_3_1252	515_3_638	514_46_1	187_3_485
217_3_1	768_46_214	12_3_1	154_46_1	144_3_45	98_46_422	470_46_1143	273_3_1	532_3_1258	515_3_631	514_46_1	187_3_486
217_3_1	768_46_215	12_3_1	154_46_1	144_3_36	98_46_439	470_46_1135	273_3_1	532_3_1329	515_3_622	514_46_1	187_3_473
217_3_1	768_46_219	12_3_1	154_46_1	144_3_31	98_46_451	470_46_1154	273_3_1	532_3_1322	515_3_606	514_46_1	187_3_464
217_3_1	768_46_232	12_3_1	154_46_1	144_3_33	98_46_467	470_46_1137	273_3_1	532_3_1412	515_3_615	514_46_1	187_3_450
217_3_1	768_46_255	12_3_1	154_46_1	144_3_33	98_46_455	470_46_1120	273_3_1	532_3_1431	515_3_683	514_46_1	187_3_454
217_3_1	768_46_258	12_3_1	154_46_1	144_3_40	98_46_433	470_46_1106	273_3_1	532_3_1440	515_3_695	514_46_1	187_3_464
217_3_1	768_46_271	12_3_1	154_46_1	144_3_40	98_46_432	470_46_1068	273_3_1	532_3_1396	515_3_737	514_46_1	187_3_463
217_3_1	768_46_272	12_3_1	154_46_1	144_3_34	98_46_440	470_46_1040	273_3_1	532_3_1374	515_3_738	514_46_1	187_3_493
217_3_1	768_46_261	12_3_1	154_46_1	144_3_34	98_46_437	470_46_1058	273_3_1	532_3_1349	515_3_769	514_46_1	187_3_498
217_3_1	768_46_278	12_3_1	154_46_1	144_3_30	98_46_420	470_46_1040	273_3_1	532_3_1283	515_3_773	514_46_1	187_3_530
217_3_1	768_46_284	12_3_1	154_46_1	144_3_22	98_46_431	470_46_1054	273_3_1	532_3_1201	515_3_737	514_46_1	187_3_540
217_3_1	768_46_300	12_3_1	154_46_1	144_3_15	98_46_417	470_46_1039	273_3_1	532_3_1195	515_3_744	514_46_1	187_3_542
217_3_1	768_46_300	12_3_1	154_46_1	144_3_18	98_46_409	470_46_1020	273_3_1	532_3_1172	515_3_717	514_46_1	187_3_524
217_3_1	768_46_294	12_3_1	154_46_1	144_3_22	98_46_412	470_46_1022	273_3_1	532_3_1237	515_3_703	514_46_1	187_3_495
217_3_1	768_46_287	12_3_1	154_46_1	144_3_30	98_46_416	470_46_1076	273_3_1	532_3_1339	515_3_669	514_46_1	187_3_489
217_3_1	768_46_273	12_3_1	154_46_1	144_3_32	98_46_424	470_46_1085	273_3_1	532_3_1445	515_3_619	514_46_1	187_3_488
217_3_1	768_46_279	12_3_1	154_46_1	144_3_25	98_46_429	470_46_1063	273_3_1	532_3_1482	515_3_593	514_46_1	187_3_497
217_3_1	768_46_282	12_3_1	154_46_1	144_3_17	98_46_432	470_46_1071	273_3_1	532_3_1487	515_3_582	514_46_1	187_3_546
217_3_1	768_46_287	12_3_1	154_46_1	144_3_18	98_46_434	470_46_1100	273_3_1	532_3_1429	515_3_570	514_46_1	187_3_573
217_3_1	768_46_299	12_3_1	154_46_1	144_3_16	98_46_427	470_46_1102	273_3_1	532_3_1367	515_3_553	514_46_1	187_3_606
217_3_1	768_46_301	12_3_1	154_46_1	144_3_33	98_46_427	470_46_1108	273_3_1	532_3_1358	515_3_531	514_46_1	187_3_594
217_3_1	768_46_283	12_3_1	154_46_1	144_3_58	98_46_428	470_46_1071	273_3_1	532_3_1363	515_3_519	514_46_1	187_3_651
217_3_1	768_46_275	12_3_1	154_46_1	144_3_85	98_46_412	470_46_1043	273_3_1	532_3_1328	515_3_556	514_46_1	187_3_662
217_3_1	768_46_280	12_3_1	154_46_1	144_3_92	98_46_403	470_46_1045	273_3_1	532_3_1371	515_3_606	514_46_1	187_3_664
217_3_1	768_46_274	12_3_1	154_46_1	144_3_93	98_46_398	470_46_1020	273_3_1	532_3_1384	515_3_681	514_46_1	187_3_649
217_3_1	768_46_270	12_3_1	154_46_1	144_3_76	98_46_391	470_46_1044	273_3_1	532_3_1388	515_3_692	514_46_1	187_3_648
217_3_1	768_46_257	12_3_1	154_46_1	144_3_58	98_46_376	470_46_1063	273_3_1	532_3_1394	515_3_683	514_46_1	187_3_647
217_3_1	768_46_270	12_3_1	154_46_1	144_3_40	98_46_379	470_46_1074	273_3_1	532_3_1387	515_3_681	514_46_1	187_3_618
217_3_1	768_46_294	12_3_1	154_46_1	144_3_29	98_46_383	470_46_1090	273_3_1	532_3_1389	515_3_638	514_46_1	187_3_601
217_3_1	768_46_301	12_3_1	154_46_1	144_3_31	98_46_380	470_46_1112	273_3_1	532_3_1389	515_3_565	514_46_1	187_3_571
217_3_1	768_46_308	12_3_1	154_46_1	144_3_33	98_46_377	470_46_1087	273_3_1	532_3_1414	515_3_510	514_46_1	187_3_608
217_3_1	768_46_319	12_3_1	154_46_1	144_3_38	98_46_373	470_46_1092	273_3_1	532_3_1401	515_3_501	514_46_1	187_3_592
217_3_1	768_46_323	12_3_1	154_46_1	144_3_53	98_46_361	470_46_1108	273_3_1	532_3_1397	515_3_504	514_46_1	187_3_604
217_3_1	768_46_316	12_3_1	154_46_1	144_3_60	98_46_352	470_46_1080	273_3_1	532_3_1364	515_3_535	514_46_1	187_3_651
217_3_1	768_46_316	12_3_1	154_46_1	144_3_67	98_46_357	470_46_1089	273_3_1	532_3_1283	515_3_563	514_46_1	187_3_663
217_3_1	768_46_317	12_3_1	154_46_1	144_3_59	98_46_366	470_46_1096	273_3_1	532_3_1263	515_3_559	514_46_1	187_3_678
217_3_1	768_46_309	12_3_1	154_46_1	144_3_57	98_46_381	470_46_1081	273_3_1	532_3_1301	515_3_610	514_46_1	187_3_654
217_3_1	768_46_300	12_3_1	154_46_1	144_3_47	98_46_372	470_46_1072	273_3_1	532_3_1310	515_3_667	514_46_1	187_3_658
217_3_1	768_46_290	12_3_1	154_46_1	144_3_40	98_46_376	470_46_1071	273_3_1	532_3_1369	515_3_692	514_46_1	187_3_619
217_3_1	768_46_289	12_3_1	154_46_1	144_3_41	98_46_372	470_46_1049	273_3_1	532_3_1364	515_3_675	514_46_1	187_3_611
217_3_1	768_46_275	12_3_1	154_46_1	144_3_38	98_46_376	470_46_1015	273_3_1	532_3_1351	515_3_674	514_46_1	187_3_621
217_3_1	768_46_266	12_3_1	154_46_1	144_3_46	98_46_372	470_46_1014	273_3_1	532_3_1271	515_3_626	514_46_1	187_3_596
217_3_1	768_46_259	12_3_1	154_46_1	144_3_52	98_46_357	470_46_998	273_3_1	532_3_1218	515_3_623	514_46_1	187_3_606
217_3_1	768_46_245	12_3_1	154_46_1	144_3_58	98_46_355	470_46_1025	273_3_1	532_3_1168	515_3_615	514_46_1	187_3_672
217_3_1	768_46_242	12_3_1	154_46_1	144_3_70	98_46_362	470_46_1025	273_3_1	532_3_1162	515_3_665	514_46_1	187_3_755
217_3_1	768_46_225	12_3_1	154_46_1	144_3_86	98_46_376	470_46_1042	273_3_1	532_3_1197	515_3_697	514_46_1	187_3_787
217_3_1	768_46_219	12_3_1	154_46_1	144_3_104	98_46_381	470_46_1070	273_3_1	532_3_1236	515_3_736	514_46_1	187_3_743
217_3_1	768_46_204	12_3_1	154_46_1	144_3_112	98_46_384	470_46_1084	273_3_1	532_3_1258	515_3_773	514_46_1	187_3_701
217_3_1	768_46_206	12_3_1	154_46_1	144_3_117	98_46_403	470_46_1116	273_3_1	532_3_1289	515_3_774	514_46_1	187_3_688
217_3_1	768_46_198	12_3_1	154_46_1	144_3_101	98_46_384	470_46_1146	273_3_1	532_3_1307	515_3_750	514_46_1	187_3_677
217_3_1	768_46_202	12_3_1	154_46_1	144_3_78	98_46_382	470_46_1144	273_3_1	532_3_1218	515_3_715	514_46_1	187_3_651
217_3_1	768_46_209	12_3_1	154_46_1	144_3_59	98_46_395	470_46_1164	273_3_1	532_3_1109	515_3_683	514_46_1	187_3_633
217_3_1	768_46_221	12_3_1	154_46_1	144_3_41	98_46_413	470_46_1175	273_3_1	532_3_1014	515_3_675	514_46_1	187_3_655
217_3_1	768_46_224	12_3_1	154_46_1	144_3_22	98_46_411	470_46_1188	273_3_1	532_3_1029	515_3_711	514_46_1	187_3_647
217_3_1	768_46_212	12_3_1	154_46_1	144_3_18	98_46_403	470_46_1176	273_3_1	532_3_1060	515_3_779	514_46_1	187_3_685
217_3_1	768_46_217	12_3_1	154_46_1	144_3_14	98_46_410	470_46_1195	273_3_1	532_3_1124	515_3_809	514_46_1	187_3_669
217_3_1	768_46_211	12_3_1	154_46_1	144_3_17	98_46_396	470_46_1225	273_3_1	532_3_1188	515_3_770	514_46_1	187_3_635
217_3_1	768_46_208	12_3_1	154_46_1	144_3_11	98_46_366	470_46_1215	273_3_1	532_3_1199	515_3_739	514_46_1	187_3_648
217_3_1	768_46_222	12_3_1	154_46_1	144_3_7	98_46_357	470_46_1232	273_3_1	532_3_1154	515_3_681	514_46_1	187_3_675
217_3_1	768_46_228	12_3_1	154_46_1	144_3_1	98_46_354	470_46_1230	273_3_1	532_3_1147	515_3_633	514_46_1	187_3_732
217_3_1	768_46_228	154_46_1	98_46_363	470_46_1233	273_3_1	532_3_1134	515_3_634	514_46_1	187_3_788
217_3_1	768_46_230	154_46_1	98_46_371	470_46_1223	273_3_1	532_3_1126	515_3_665	514_46_1	187_3_870
217_3_1	768_46_228	154_46_1	98_46_373	470_46_1223	273_3_1	532_3_1139	515_3_656	514_46_1	187_3_876
217_3_1	768_46_229	154_46_1	98_46_371	470_46_1205	273_3_1	532_3_1173	515_3_637	514_46_1	187_3_854
217_3_1	768_46_233	154_46_1	98_46_368	470_46_1211	273_3_1	532_3_1203	515_3_642	514_46_1	187_3_767
217_3_1	768_46_232	154_46_1	98_46_363	470_46_1163	273_3_1	532_3_1208	515_3_633	514_46_1	187_3_714
217_3_1	768_46_221	154_46_1	98_46_355	470_46_1165	273_3_1	532_3_1230	515_3_600	514_46_1	187_3_679
217_3_1	768_46_215	154_46_1	98_46_363	470_46_1158	273_3_1	532_3_1223	515_3_602	514_46_1	187_3_691
217_3_1	768_46_196	154_46_1	98_46_370	470_46_1162	273_3_1	532_3_1205	515_3_617	514_46_1	187_3_696
217_3_1	768_46_194	154_46_1	98_46_360	470_46_1195	273_3_1	532_3_1180	515_3_644	514_46_1	187_3_732
217_3_1	768_46_191	154_46_1	98_46_392	470_46_1157	273_3_1	532_3_1175	515_3_651	514_46_1	187_3_786
217_3_1	768_46_181	154_46_1	98_46_413	470_46_1152	273_3_1	532_3_1135	515_3_650	514_46_1	187_3_821
217_3_1	768_46_177	154_46_1	98_46_414	470_46_1164	273_3_1	532_3_1154	515_3_655	514_46_1	187_3_828
217_3_1	768_46_183	154_46_1	98_46_411	470_46_1172	273_3_1	532_3_1144	515_3_646	514_46_1	187_3_795
217_3_1	768_46_175	154_46_1	98_46_413	470_46_1162	273_3_1	532_3_1196	515_3_667	514_46_1	187_3_769
217_3_1	768_46_183	154_46_1	98_46_417	470_46_1164	273_3_1	532_3_1236	515_3_689	514_46_1	187_3_714
217_3_1	768_46_186	154_46_1	98_46_429	470_46_1163	273_3_1	532_3_1251	515_3_702	514_46_1	187_3_679
217_3_1	768_46_178	154_46_1	98_46_418	470_46_1158	273_3_1	532_3_1205	515_3_731	514_46_1	187_3_641
217_3_1	768_46_176	154_46_1	98_46_411	470_46_1152	273_3_1	532_3_1131	515_3_728	514_46_1	187_3_664
217_3_1	768_46_184	154_46_1	98_46_426	470_46_1135	273_3_1	532_3_1070	515_3_740	514_46_1	187_3_672
217_3_1	768_46_172	154_46_1	98_46_436	470_46_1132	273_3_1	532_3_1084	515_3_757	514_46_1	187_3_717
217_3_1	768_46_167	154_46_1	98_46_429	470_46_1128	273_3_1	532_3_1069	515_3_701	514_46_1	187_3_741
217_3_1	768_46_172	154_46_1	98_46_433	470_46_1104	273_3_1	532_3_1151	515_3_684	514_46_1	187_3_759
217_3_1	768_46_175	154_46_1	98_46_429	470_46_1126	273_3_1	532_3_1149	515_3_708	514_46_1	187_3_746
217_3_1	768_46_180	154_46_1	98_46_403	470_46_1141	273_3_1	532_3_1191	515_3_749	514_46_1	187_3_695
217_3_1	768_46_179	154_46_1	98_46_399	470_46_1131	273_3_1	532_3_1152	515_3_764	514_46_1	187_3_660
217_3_1	768_46_182	154_46_1	98_46_396	470_46_1141	273_3_1	532_3_1127	515_3_775	514_46_1	187_3_607
217_3_1	768_46_186	154_46_1	98_46_392	470_46_1156	273_3_1	532_3_1100	515_3_784	514_46_1	187_3_626
217_3_1	768_46_191	154_46_1	98_46_360	470_46_1156	273_3_1	532_3_1108	515_3_767	514_46_1	187_3_688
217_3_1	768_46_201	154_46_1	98_46_370	470_46_1135	273_3_1	532_3_1153	515_3_744	514_46_1	187_3_773
217_3_1	768_46_202	154_46_1	98_46_363	470_46_1117	273_3_1	532_3_1190	515_3_723	514_46_1	187_3_869
217_3_1	768_46_191	154_46_1	98_46_353	470_46_1119	273_3_1	532_3_1173	515_3_713	514_46_1	187_3_922
217_3_1	768_46_200	154_46_1	98_46_347	470_46_1114	273_3_1	532_3_1167	515_3_735	514_46_1	187_3_918
217_3_1	768_46_196	154_46_1	98_46_345	470_46_1106	273_3_1	532_3_1171	515_3_740	514_46_1	187_3_847
217_3_1	768_46_190	154_46_1	98_46_352	470_46_1142	273_3_1	532_3_1176	515_3_758	514_46_1	187_3_773
217_3_1	768_46_193	154_46_1	98_46_366	470_46_1155	273_3_1	532_3_1215	515_3_743	514_46_1	187_3_632
217_3_1	768_46_197	154_46_1	98_46_390	470_46_1162	273_3_1	532_3_1200	515_3_697	514_46_1	187_3_551
217_3_1	768_46_199	154_46_1	98_46_390	470_46_1153	273_3_1	532_3_1184	515_3_663	514_46_1	187_3_519
217_3_1	768_46_203	154_46_1	98_46_406	470_46_1167	273_3_1	532_3_1188	515_3_649	514_46_1	187_3_578
217_3_1	768_46_199	154_46_1	98_46_402	470_46_1180	273_3_1	532_3_1126	515_3_628	514_46_1	187_3_669
217_3_1	768_46_189	154_46_1	98_46_404	470_46_1167	273_3_1	532_3_1091	515_3_627	514_46_1	187_3_736
217_3_1	768_46_194	154_46_1	98_46_412	470_46_1162	273_3_1	532_3_1046	515_3_637	514_46_1	187_3_782
217_3_1	768_46_192	154_46_1	98_46_422	470_46_1149	273_3_1	532_3_1074	515_3_652	514_46_1	187_3_789
217_3_1	768_46_194	154_46_1	98_46_411	470_46_1167	273_3_1	532_3_1096	515_3_716	514_46_1	187_3_784
217_3_1	768_46_208	154_46_1	98_46_388	470_46_1142	273_3_1	532_3_1099	515_3_794	514_46_1	187_3_724
217_3_1	768_46_203	154_46_1	98_46_382	470_46_1136	273_3_1	532_3_1133	515_3_845	514_46_1	187_3_674
217_3_1	768_46_210	154_46_1	98_46_357	470_46_1113	273_3_1	532_3_1156	515_3_883	514_46_1	187_3_658
217_3_1	768_46_236	154_46_1	98_46_348	470_46_1068	273_3_1	532_3_1157	515_3_886	514_46_1	187_3_650
217_3_1	768_46_240	154_46_1	98_46_350	470_46_1027	273_3_1	532_3_1194	515_3_899	514_46_1	187_3_673
217_3_1	768_46_248	154_46_1	98_46_357	470_46_1033	273_3_1	532_3_1212	515_3_924	514_46_1	187_3_671
217_3_1	768_46_245	154_46_1	98_46_372	470_46_1045	273_3_1	532_3_1221	515_3_868	514_46_1	187_3_694
217_3_1	768_46_262	154_46_1	98_46_396	470_46_1012	273_3_1	532_3_1135	515_3_831	514_46_1	187_3_661
217_3_1	768_46_273	154_46_1	98_46_414	470_46_1016	273_3_1	532_3_1110	515_3_792	514_46_1	187_3_622
217_3_1	768_46_289	154_46_1	98_46_439	470_46_995	273_3_1	532_3_1186	515_3_729	514_46_1	187_3_598
217_3_1	768_46_295	154_46_1	98_46_449	470_46_961	273_3_1	532_3_1245	515_3_673	514_46_1	187_3_572
217_3_1	768_46_311	154_46_1	98_46_453	470_46_943	273_3_1	532_3_1286	515_3_700	514_46_1	187_3_549
217_3_1	768_46_310	154_46_1	98_46_459	470_46_935	273_3_1	532_3_1404	515_3_760	514_46_1	187_3_553
217_3_1	768_46_322	154_46_1	98_46_466	470_46_930	273_3_1	532_3_1416	515_3_839	514_46_1	187_3_535
217_3_1	768_46_324	154_46_1	98_46_467	470_46_929	273_3_1	532_3_1323	515_3_861	514_46_1	187_3_555
217_3_1	768_46_309	154_46_1	98_46_456	470_46_909	273_3_1	532_3_1263	515_3_965	514_46_1	187_3_588
217_3_1	768_46_312	154_46_1	98_46_478	470_46_901	273_3_1	532_3_1176	515_3_982	514_46_1	187_3_623
217_3_1	768_46_311	154_46_1	98_46_473	470_46_875	273_3_1	532_3_1139	515_3_983	514_46_1	187_3_675
217_3_1	768_46_316	154_46_1	98_46_483	470_46_853	273_3_1	532_3_1124	515_3_983	514_46_1	187_3_703
217_3_1	768_46_313	154_46_1	98_46_503	470_46_848	273_3_1	532_3_1160	515_3_938	514_46_1	187_3_717
217_3_1	768_46_300	154_46_1	98_46_509	470_46_849	273_3_1	532_3_1206	515_3_877	514_46_1	187_3_666
217_3_1	768_46_307	154_46_1	98_46_497	470_46_863	273_3_1	532_3_1263	515_3_806	514_46_1	187_3_627
217_3_1	768_46_306	154_46_1	98_46_520	470_46_851	273_3_1	532_3_1243	515_3_774	514_46_1	187_3_554
217_3_1	768_46_312	154_46_1	98_46_518	470_46_879	273_3_1	532_3_1230	515_3_780	514_46_1	187_3_457
217_3_1	768_46_334	154_46_1	98_46_528	470_46_906	273_3_1	532_3_1148	515_3_830	514_46_1	187_3_401
217_3_1	768_46_345	154_46_1	98_46_525	470_46_926	273_3_1	532_3_1085	515_3_855	514_46_1	187_3_384
217_3_1	768_46_359	154_46_1	98_46_527	470_46_933	273_3_1	532_3_1069	515_3_867	514_46_1	187_3_411
217_3_1	768_46_364	154_46_1	98_46_507	470_46_918	273_3_1	532_3_1065	515_3_868	514_46_1	187_3_440
217_3_1	768_46_374	154_46_1	98_46_503	470_46_939	273_3_1	532_3_1146	515_3_838	514_46_1	187_3_461
217_3_1	768_46_372	154_46_1	98_46_499	470_46_941	273_3_1	532_3_1225	515_3_748	514_46_1	187_3_466
217_3_1	768_46_376	154_46_1	98_46_495	470_46_928	273_3_1	532_3_1373	515_3_681	514_46_1	187_3_485
217_3_1	768_46_351	154_46_1	98_46_501	470_46_930	273_3_1	532_3_1449	515_3_649	514_46_1	187_3_497
217_3_1	768_46_338	154_46_1	98_46_510	470_46_935	273_3_1	532_3_1466	515_3_618	514_46_1	187_3_468
217_3_1	768_46_325	154_46_1	98_46_519	470_46_920	273_3_1	532_3_1437	515_3_696	514_46_1	187_3_485
217_3_1	768_46_329	154_46_1	98_46_492	470_46_948	273_3_1	532_3_1414	515_3_742	514_46_1	187_3_490
217_3_1	768_46_334	154_46_1	98_46_484	470_46_964	273_3_1	532_3_1271	515_3_788	514_46_1	187_3_475
217_3_1	768_46_350	154_46_1	98_46_507	470_46_952	273_3_1	532_3_1162	515_3_799	514_46_1	187_3_470
217_3_1	768_46_356	154_46_1	98_46_499	470_46_946	273_3_1	532_3_1116	515_3_782	514_46_1	187_3_462
217_3_1	768_46_368	154_46_1	98_46_486	470_46_962	273_3_1	532_3_1122	515_3_783	514_46_1	187_3_472
217_3_1	768_46_356	154_46_1	98_46_488	470_46_944	273_3_1	532_3_1183	515_3_779	514_46_1	187_3_507
217_3_1	768_46_360	154_46_1	98_46_490	470_46_949	273_3_1	532_3_1234	515_3_743	514_46_1	187_3_496
217_3_1	768_46_352	154_46_1	98_46_484	470_46_934	273_3_1	532_3_1279	515_3_741	514_46_1	187_3_492
217_3_1	768_46_365	154_46_1	98_46_486	470_46_886	273_3_1	187_3_484	515_3_770	514_46_1	532_3_1303
217_3_1	768_46_355	154_46_1	98_46_491	470_46_839	273_3_1	187_3_495	515_3_810	514_46_1	532_3_1285
217_3_1	768_46_359	154_46_1	98_46_488	470_46_838	273_3_1	187_3_535	515_3_833	514_46_1	532_3_1323
217_3_1	768_46_363	154_46_1	98_46_487	470_46_859	273_3_1	187_3_531	515_3_815	514_46_1	532_3_1350
217_3_1	768_46_373	154_46_1	98_46_504	470_46_873	273_3_1	187_3_552	515_3_752	514_46_1	532_3_1403
217_3_1	768_46_372	154_46_1	98_46_494	470_46_896	273_3_1	187_3_552	515_3_730	514_46_1	532_3_1461
217_3_1	768_46_385	154_46_1	98_46_491	470_46_917	273_3_1	187_3_551	515_3_689	514_46_1	532_3_1478
217_3_1	768_46_393	154_46_1	98_46_484	470_46_886	273_3_1	187_3_537	515_3_688	514_46_1	532_3_1463
217_3_1	768_46_381	154_46_1	98_46_488	470_46_883	273_3_1	187_3_543	515_3_690	514_46_1	532_3_1403
217_3_1	768_46_387	154_46_1	98_46_493	470_46_866	273_3_1	187_3_528	515_3_686	514_46_1	532_3_1329
217_3_1	768_46_374	154_46_1	98_46_510	470_46_855	273_3_1	187_3_491	515_3_697	514_46_1	532_3_1331
217_3_1	768_46_389	154_46_1	98_46_527	470_46_849	273_3_1	187_3_449	515_3_685	514_46_1	532_3_1319
217_3_1	768_46_398	154_46_1	98_46_529	470_46_847	273_3_1	532_3_1352	515_3_719	514_46_1	187_3_412
217_3_1	768_46_409	154_46_1	98_46_512	470_46_876	273_3_1	532_3_1328	515_3_736	514_46_1	187_3_379
217_3_1	768_46_406	154_46_1	98_46_523	470_46_879	273_3_1	532_3_1343	515_3_773	514_46_1	187_3_358
217_3_1	768_46_419	154_46_1	98_46_525	470_46_888	273_3_1	532_3_1330	515_3_778	514_46_1	187_3_393
217_3_1	768_46_437	154_46_1	98_46_501	470_46_910	273_3_1	532_3_1361	515_3_795	514_46_1	187_3_400
217_3_1	768_46_435	154_46_1	98_46_504	470_46_944	273_3_1	532_3_1362	515_3_755	514_46_1	187_3_421
217_3_1	768_46_437	154_46_1	98_46_535	470_46_950	273_3_1	532_3_1334	515_3_729	514_46_1	187_3_431
217_3_1	768_46_449	154_46_1	98_46_526	470_46_936	273_3_1	532_3_1314	515_3_670	514_46_1	187_3_481
217_3_1	768_46_461	154_46_1	98_46_522	470_46_927	273_3_1	532_3_1270	515_3_651	514_46_1	187_3_469
217_3_1	768_46_457	154_46_1	98_46_511	470_46_927	273_3_1	532_3_1294	515_3_596	514_46_1	187_3_469
217_3_1	768_46_453	154_46_1	98_46_519	470_46_926	273_3_1	532_3_1300	515_3_569	514_46_1	187_3_447
217_3_1	768_46_456	154_46_1	98_46_529	470_46_907	273_3_1	532_3_1326	515_3_581	514_46_1	187_3_438
217_3_1	768_46_481	154_46_1	98_46_511	470_46_910	273_3_1	532_3_1325	515_3_597	514_46_1	187_3_451
217_3_1	768_46_483	154_46_1	98_46_513	470_46_890	273_3_1	187_3_437	515_3_659	514_46_1	532_3_1337
217_3_1	768_46_464	154_46_1	98_46_511	470_46_876	273_3_1	187_3_439	515_3_730	514_46_1	532_3_1334
217_3_1	768_46_468	154_46_1	98_46_504	470_46_871	273_3_1	187_3_448	515_3_781	514_46_1	532_3_1377
217_3_1	768_46_455	154_46_1	98_46_505	470_46_869	273_3_1	187_3_429	515_3_790	514_46_1	532_3_1443
217_3_1	768_46_438	154_46_1	98_46_506	470_46_842	273_3_1	187_3_455	515_3_795	514_46_1	532_3_1528
217_3_1	768_46_449	154_46_1	98_46_497	470_46_862	273_3_1	187_3_476	515_3_779	514_46_1	532_3_1498
217_3_1	768_46_450	154_46_1	98_46_518	470_46_874	273_3_1	187_3_502	515_3_743	514_46_1	532_3_1437
217_3_1	768_46_462	154_46_1	98_46_515	470_46_881	273_3_1	187_3_527	515_3_690	514_46_1	532_3_1389
217_3_1	768_46_459	154_46_1	98_46_528	470_46_886	273_3_1	187_3_525	515_3_619	514_46_1	532_3_1364
217_3_1	768_46_452	154_46_1	98_46_553	470_46_864	273_3_1	187_3_521	515_3_555	514_46_1	532_3_1280
217_3_1	768_46_463	154_46_1	98_46_567	470_46_861	273_3_1	532_3_1247	515_3_566	514_46_1	187_3_493
217_3_1	768_46_455	154_46_1	98_46_557	470_46_863	273_3_1	532_3_1242	515_3_628	514_46_1	187_3_512
217_3_1	768_46_440	154_46_1	98_46_547	470_46_843	273_3_1	532_3_1215	515_3_693	514_46_1	187_3_514
217_3_1	768_46_447	154_46_1	98_46_519	470_46_850	273_3_1	532_3_1205	515_3_757	514_46_1	187_3_548
217_3_1	768_46_465	154_46_1	98_46_486	470_46_879	273_3_1	532_3_1225	515_3_734	514_46_1	187_3_563
217_3_1	768_46_456	154_46_1	98_46_482	470_46_880	273_3_1	532_3_1241	515_3_741	514_46_1	187_3_587
217_3_1	768_46_463	154_46_1	98_46_481	470_46_886	273_3_1	532_3_1233	515_3_745	514_46_1	187_3_582
217_3_1	768_46_467	154_46_1	98_46_462	470_46_873	273_3_1	532_3_1224	515_3_753	514_46_1	187_3_594
217_3_1	768_46_458	154_46_1	98_46_458	470_46_846	273_3_1	532_3_1306	515_3_754	514_46_1	187_3_570
217_3_1	768_46_465	154_46_1	98_46_467	470_46_817	273_3_1	187_3_588	515_3_747	514_46_1	532_3_1344
217_3_1	768_46_477	154_46_1	98_46_458	470_46_754	273_3_1	187_3_592	515_3_762	514_46_1	532_3_1376
217_3_1	768_46_501	154_46_1	98_46_476	470_46_746	273_3_1	187_3_575	515_3_712	514_46_1	532_3_1365
217_3_1	768_46_522	154_46_1	98_46_474	470_46_740	273_3_1	187_3_560	515_3_705	514_46_1	532_3_1311
217_3_1	768_46_525	154_46_1	98_46_451	470_46_742	273_3_1	532_3_1287	515_3_673	514_46_1	187_3_543
217_3_1	768_46_528	154_46_1	98_46_444	470_46_721	273_3_1	532_3_1240	515_3_646	514_46_1	187_3_526
217_3_1	768_46_544	154_46_1	98_46_456	470_46_742	273_3_1	532_3_1200	515_3_656	514_46_1	187_3_526
217_3_1	768_46_567	154_46_1	98_46_457	470_46_748	273_3_1	187_3_496	515_3_671	514_46_1	532_3_1157
217_3_1	768_46_564	154_46_1	98_46_438	470_46_744	273_3_1	187_3_492	515_3_747	514_46_1	532_3_1156
217_3_1	768_46_577	154_46_1	98_46_437	470_46_731	273_3_1	187_3_481	515_3_844	514_46_1	532_3_1155
217_3_1	768_46_593	154_46_1	98_46_433	470_46_731	273_3_1	187_3_494	515_3_921	514_46_1	532_3_1159
217_3_1	768_46_602	154_46_1	98_46_454	470_46_726	273_3_1	187_3_514	515_3_953	514_46_1	532_3_1258
217_3_1	768_46_602	154_46_1	98_46_450	470_46_709	273_3_1	187_3_554	515_3_924	514_46_1	532_3_1272
217_3_1	768_46_618	154_46_1	98_46_433	470_46_704	273_3_1	187_3_574	515_3_883	514_46_1	532_3_1292
217_3_1	768_46_629	154_46_1	98_46_432	470_46_708	273_3_1	187_3_558	515_3_784	514_46_1	532_3_1241
217_3_1	768_46_638	154_46_1	98_46_441	470_46_728	273_3_1	187_3_522	515_3_706	514_46_1	532_3_1208
217_3_1	768_46_622	154_46_1	98_46_428	470_46_734	273_3_1	187_3_500	515_3_678	514_46_1	532_3_1212
217_3_1	768_46_614	154_46_1	98_46_439	470_46_752	273_3_1	187_3_497	515_3_671	514_46_1	532_3_1227
217_3_1	768_46_607	154_46_1	98_46_451	470_46_724	273_3_1	187_3_440	515_3_682	514_46_1	532_3_1345
217_3_1	768_46_592	154_46_1	98_46_459	470_46_734	273_3_1	187_3_387	515_3_716	514_46_1	532_3_1456
217_3_1	768_46_587	154_46_1	98_46_448	470_46_729	273_3_1	532_3_1543	515_3_739	514_46_1	187_3_368
217_3_1	768_46_559	154_46_1	98_46_459	470_46_744	273_3_1	532_3_1522	515_3_750	514_46_1	187_3_385
217_3_1	768_46_557	154_46_1	98_46_451	470_46_750	273_3_1	187_3_459	515_3_743	514_46_1	532_3_1451
217_3_1	768_46_571	154_46_1	98_46_450	470_46_752	273_3_1	187_3_496	515_3_742	514_46_1	532_3_1345
217_3_1	768_46_553	154_46_1	98_46_439	470_46_771	273_3_1	187_3_539	515_3_752	514_46_1	532_3_1326
217_3_1	768_46_548	154_46_1	98_46_458	470_46_789	273_3_1	187_3_531	515_3_742	514_46_1	532_3_1279
217_3_1	768_46_555	154_46_1	98_46_475	470_46_792	273_3_1	187_3_529	515_3_656	514_46_1	532_3_1292
217_3_1	768_46_558	154_46_1	98_46_457	470_46_789	273_3_1	187_3_497	515_3_616	514_46_1	532_3_1285
217_3_1	768_46_568	154_46_1	98_46_459	470_46_799	273_3_1	187_3_454	515_3_598	514_46_1	532_3_1345
217_3_1	768_46_570	154_46_1	98_46_460	470_46_774	273_3_1	532_3_1403	515_3_599	514_46_1	187_3_419
217_3_1	768_46_542	154_46_1	98_46_475	470_46_765	273_3_1	532_3_1477	515_3_585	514_46_1	187_3_396
217_3_1	768_46_533	154_46_1	98_46_476	470_46_758	273_3_1	187_3_371	515_3_581	514_46_1	532_3_1480
217_3_1	768_46_548	154_46_1	98_46_487	470_46_768	273_3_1	187_3_382	515_3_560	514_46_1	532_3_1442
217_3_1	768_46_549	154_46_1	98_46_507	470_46_758	273_3_1	187_3_432	515_3_527	514_46_1	532_3_1299
217_3_1	768_46_562	154_46_1	98_46_511	470_46_752	273_3_1	187_3_473	515_3_532	514_46_1	532_3_1185
217_3_1	768_46_562	154_46_1	98_46_529	470_46_753	273_3_1	187_3_517	515_3_583	514_46_1	532_3_1124
217_3_1	768_46_567	154_46_1	98_46_531	470_46_746	273_3_1	187_3_568	515_3_678	514_46_1	532_3_1191
217_3_1	768_46_569	154_46_1	98_46_519	470_46_747	273_3_1	187_3_590	515_3_720	514_46_1	532_3_1257
217_3_1	768_46_574	154_46_1	98_46_517	470_46_754	273_3_1	187_3_553	515_3_742	514_46_1	532_3_1349
217_3_1	768_46_584	154_46_1	98_46_501	470_46_731	273_3_1	532_3_1388	515_3_729	514_46_1	187_3_521
217_3_1	768_46_548	154_46_1	98_46_507	470_46_746	273_3_1	532_3_1369	515_3_708	514_46_1	187_3_474
217_3_1	768_46_539	154_46_1	98_46_495	470_46_759	273_3_1	532_3_1297	515_3_706	514_46_1	187_3_429
217_3_1	768_46_525	154_46_1	98_46_483	470_46_753	273_3_1	187_3_397	515_3_728	514_46_1	532_3_1249
217_3_1	768_46_515	154_46_1	98_46_489	470_46_750	273_3_1	187_3_391	515_3_719	514_46_1	532_3_1229
217_3_1	768_46_515	154_46_1	98_46_488	470_46_754	273_3_1	187_3_410	515_3_666	514_46_1	532_3_1325
217_3_1	768_46_528	154_46_1	98_46_497	470_46_742	273_3_1	187_3_437	515_3_628	514_46_1	532_3_1410
217_3_1	768_46_523	154_46_1	98_46_494	470_46_733	273_3_1	187_3_468	515_3_593	514_46_1	532_3_1488
217_3_1	768_46_530	154_46_1	98_46_497	470_46_731	273_3_1	187_3_486	515_3_559	514_46_1	532_3_1490
217_3_1	768_46_521	154_46_1	98_46_496	470_46_713	273_3_1	187_3_488	515_3_561	514_46_1	532_3_1567
217_3_1	768_46_519	154_46_1	98_46_515	470_46_694	273_3_1	187_3_443	515_3_549	514_46_1	532_3_1592
217_3_1	768_46_494	154_46_1	98_46_549	470_46_693	273_3_1	187_3_443	515_3_570	514_46_1	532_3_1573
217_3_1	768_46_487	154_46_1	98_46_561	470_46_712	273_3_1	187_3_396	515_3_576	514_46_1	532_3_1514
217_3_1	768_46_487	154_46_1	98_46_610	470_46_703	273_3_1	187_3_393	515_3_622	514_46_1	532_3_1417
217_3_1	768_46_498	154_46_1	98_46_619	470_46_709	273_3_1	187_3_384	515_3_626	514_46_1	532_3_1337
217_3_1	768_46_478	154_46_1	98_46_653	470_46_692	273_3_1	187_3_397	515_3_629	514_46_1	532_3_1318
217_3_1	768_46_472	154_46_1	98_46_686	470_46_685	273_3_1	187_3_372	515_3_637	514_46_1	532_3_1361
217_3_1	768_46_456	154_46_1	98_46_713	470_46_680	273_3_1	187_3_382	515_3_598	514_46_1	532_3_1412
217_3_1	768_46_427	154_46_1	98_46_703	470_46_671	273_3_1	187_3_382	515_3_557	514_46_1	532_3_1480
217_3_1	768_46_417	154_46_1	98_46_702	470_46_666	273_3_1	187_3_396	515_3_521	514_46_1	532_3_1556
217_3_1	768_46_418	154_46_1	98_46_684	470_46_648	273_3_1	187_3_414	515_3_512	514_46_1	532_3_1606
217_3_1	768_46_417	154_46_1	98_46_668	470_46_663	273_3_1	187_3_416	515_3_534	514_46_1	532_3_1652
217_3_1	768_46_409	154_46_1	98_46_660	470_46_694	273_3_1	187_3_413	515_3_516	514_46_1	532_3_1665
217_3_1	768_46_396	154_46_1	98_46_636	470_46_705	273_3_1	187_3_401	515_3_482	514_46_1	532_3_1668
217_3_1	768_46_410	154_46_1	98_46_633	470_46_693	273_3_1	187_3_406	515_3_474	514_46_1	532_3_1639
217_3_1	768_46_413	154_46_1	98_46_653	470_46_712	273_3_1	187_3_400	515_3_484	514_46_1	532_3_1631
217_3_1	768_46_412	154_46_1	98_46_646	470_46_734	273_3_1	187_3_387	515_3_470	514_46_1	532_3_1563
217_3_1	768_46_407	154_46_1	98_46_673	470_46_737	273_3_1	187_3_396	515_3_457	514_46_1	532_3_1570
217_3_1	768_46_403	154_46_1	98_46_688	470_46_746	273_3_1	187_3_400	515_3_465	514_46_1	532_3_1606
217_3_1	768_46_394	154_46_1	98_46_698	470_46_747	273_3_1	187_3_393	515_3_475	514_46_1	532_3_1631
217_3_1	768_46_389	154_46_1	98_46_697	470_46_746	273_3_1	187_3_369	515_3_511	514_46_1	532_3_1607
217_3_1	768_46_389	154_46_1	98_46_713	470_46_757	273_3_1	187_3_341	515_3_554	514_46_1	532_3_1580
217_3_1	768_46_384	154_46_1	98_46_708	470_46_737	273_3_1	187_3_302	515_3_597	514_46_1	532_3_1545
217_3_1	768_46_393	154_46_1	98_46_684	470_46_740	273_3_1	532_3_1634	515_3_607	514_46_1	187_3_282
217_3_1	768_46_404	154_46_1	98_46_670	470_46_757	273_3_1	187_3_298	515_3_627	514_46_1	532_3_1671
217_3_1	768_46_395	154_46_1	98_46_662	470_46_732	273_3_1	187_3_326	515_3_597	514_46_1	532_3_1656
217_3_1	768_46_391	154_46_1	98_46_637	470_46_728	273_3_1	187_3_344	515_3_599	514_46_1	532_3_1590
217_3_1	768_46_391	154_46_1	98_46_617	470_46_740	273_3_1	187_3_389	515_3_533	514_46_1	532_3_1601
217_3_1	768_46_383	154_46_1	98_46_604	470_46_746	273_3_1	187_3_445	515_3_508	514_46_1	532_3_1620
217_3_1	768_46_393	154_46_1	98_46_596	470_46_712	273_3_1	187_3_520	515_3_486	514_46_1	532_3_1672
217_3_1	768_46_409	154_46_1	98_46_590	470_46_704	273_3_1	187_3_587	515_3_480	514_46_1	532_3_1719
217_3_1	768_46_414	154_46_1	98_46_581	470_46_724	273_3_1	187_3_595	515_3_505	514_46_1	532_3_1713
217_3_1	768_46_412	154_46_1	98_46_575	470_46_716	273_3_1	187_3_601	515_3_524	514_46_1	532_3_1660
217_3_1	768_46_415	154_46_1	98_46_576	470_46_708	273_3_1	187_3_569	515_3_551	514_46_1	532_3_1637
217_3_1	768_46_409	154_46_1	98_46_576	470_46_725	273_3_1	187_3_520	515_3_543	514_46_1	532_3_1562
217_3_1	768_46_407	154_46_1	98_46_588	470_46_737	273_3_1	187_3_455	515_3_525	514_46_1	532_3_1562
217_3_1	768_46_404	154_46_1	98_46_577	470_46_732	273_3_1	187_3_412	515_3_496	514_46_1	532_3_1547
217_3_1	768_46_414	154_46_1	98_46_566	470_46_739	273_3_1	187_3_412	515_3_457	514_46_1	532_3_1586
217_3_1	768_46_433	154_46_1	98_46_567	470_46_728	273_3_1	187_3_426	515_3_443	514_46_1	532_3_1552
217_3_1	768_46_464	154_46_1	98_46_560	470_46_715	273_3_1	187_3_467	515_3_467	514_46_1	532_3_1584
217_3_1	768_46_492	154_46_1	98_46_563	470_46_708	273_3_1	187_3_486	515_3_497	514_46_1	532_3_1612
217_3_1	768_46_498	154_46_1	98_46_546	470_46_718	273_3_1	187_3_476	515_3_515	514_46_1	532_3_1730
217_3_1	768_46_515	154_46_1	98_46_547	470_46_708	273_3_1	187_3_454	515_3_492	514_46_1	532_3_1828
217_3_1	768_46_521	154_46_1	98_46_544	470_46_717	273_3_1	187_3_448	515_3_449	514_46_1	532_3_1816
217_3_1	768_46_528	154_46_1	98_46_544	470_46_720	273_3_1	187_3_431	515_3_417	514_46_1	532_3_1798
217_3_1	768_46_559	154_46_1	98_46_532	470_46_717	273_3_1	187_3_442	515_3_426	514_46_1	532_3_1722
217_3_1	768_46_579	154_46_1	98_46_535	470_46_720	273_3_1	187_3_439	515_3_440	514_46_1	532_3_1738
217_3_1	768_46_591	154_46_1	98_46_537	470_46_746	273_3_1	187_3_418	515_3_476	514_46_1	532_3_1696
217_3_1	768_46_615	154_46_1	98_46_517	470_46_747	273_3_1	187_3_389	515_3_467	514_46_1	532_3_1700
217_3_1	768_46_594	154_46_1	98_46_501	470_46_740	273_3_1	187_3_419	515_3_487	514_46_1	532_3_1687
217_3_1	768_46_576	154_46_1	98_46_515	470_46_720	273_3_1	187_3_437	515_3_474	514_46_1	532_3_1629
217_3_1	768_46_569	154_46_1	98_46_503	470_46_698	273_3_1	187_3_435	515_3_438	514_46_1	532_3_1629
217_3_1	768_46_546	154_46_1	98_46_522	470_46_712	273_3_1	187_3_420	515_3_404	514_46_1	532_3_1620
217_3_1	768_46_532	154_46_1	98_46_539	470_46_704	273_3_1	187_3_441	515_3_371	514_46_1	532_3_1618
217_3_1	768_46_514	154_46_1	98_46_533	470_46_709	273_3_1	187_3_443	515_3_380	514_46_1	532_3_1573
217_3_1	768_46_527	154_46_1	98_46_523	470_46_729	273_3_1	187_3_435	515_3_371	514_46_1	532_3_1492
217_3_1	768_46_531	154_46_1	98_46_565	470_46_721	273_3_1	187_3_437	515_3_373	514_46_1	532_3_1508
217_3_1	768_46_530	154_46_1	98_46_571	470_46_706	273_3_1	187_3_411	515_3_381	514_46_1	532_3_1507
217_3_1	768_46_537	154_46_1	98_46_584	470_46_714	273_3_1	187_3_405	515_3_383	514_46_1	532_3_1566
217_3_1	768_46_549	154_46_1	98_46_580	470_46_692	273_3_1	187_3_406	515_3_366	514_46_1	532_3_1580
217_3_1	768_46_561	154_46_1	98_46_583	470_46_689	273_3_1	187_3_415	515_3_359	514_46_1	532_3_1590
217_3_1	768_46_564	154_46_1	98_46_564	470_46_686	273_3_1	187_3_410	515_3_374	514_46_1	532_3_1605
217_3_1	768_46_575	154_46_1	98_46_550	470_46_659	273_3_1	187_3_425	515_3_406	514_46_1	532_3_1586
217_3_1	768_46_566	154_46_1	98_46_544	470_46_630	273_3_1	187_3_443	515_3_468	514_46_1	532_3_1601
217_3_1	768_46_571	154_46_1	98_46_552	470_46_616	273_3_1	187_3_449	515_3_521	514_46_1	532_3_1672
217_3_1	768_46_575	154_46_1	98_46_540	470_46_580	273_3_1	187_3_422	515_3_591	514_46_1	532_3_1737
217_3_1	768_46_580	154_46_1	98_46_526	470_46_580	273_3_1	187_3_415	515_3_627	514_46_1	532_3_1770
217_3_1	768_46_588	154_46_1	98_46_532	470_46_591	273_3_1	187_3_381	515_3_620	514_46_1	532_3_1851
217_3_1	768_46_578	154_46_1	98_46_535	470_46_608	273_3_1	187_3_332	515_3_584	514_46_1	532_3_1799
217_3_1	768_46_573	154_46_1	98_46_530	470_46_653	273_3_1	187_3_305	515_3_520	514_46_1	532_3_1712
217_3_1	768_46_588	154_46_1	98_46_535	470_46_665	273_3_1	187_3_276	515_3_446	514_46_1	532_3_1576
217_3_1	768_46_605	154_46_1	98_46_558	470_46_706	273_3_1	187_3_268	515_3_422	514_46_1	532_3_1476
217_3_1	768_46_590	154_46_1	98_46_591	470_46_675	273_3_1	187_3_327	515_3_446	514_46_1	532_3_1358
217_3_1	768_46_581	154_46_1	98_46_588	470_46_680	273_3_1	187_3_367	515_3_509	514_46_1	532_3_1303
217_3_1	768_46_591	154_46_1	98_46_595	470_46_667	273_3_1	187_3_429	515_3_511	514_46_1	532_3_1315
217_3_1	768_46_574	154_46_1	98_46_616	470_46_691	273_3_1	187_3_459	515_3_520	514_46_1	532_3_1380
217_3_1	768_46_591	154_46_1	98_46_625	470_46_703	273_3_1	187_3_501	515_3_465	514_46_1	532_3_1538
217_3_1	768_46_574	154_46_1	98_46_623	470_46_745	273_3_1	187_3_506	515_3_441	514_46_1	532_3_1605
217_3_1	768_46_588	154_46_1	98_46_602	470_46_763	273_3_1	187_3_484	515_3_407	514_46_1	532_3_1663
217_3_1	768_46_589	154_46_1	98_46_582	470_46_744	273_3_1	187_3_484	515_3_403	514_46_1	532_3_1650
217_3_1	768_46_573	154_46_1	98_46_585	470_46_784	273_3_1	187_3_440	515_3_371	514_46_1	532_3_1664
217_3_1	768_46_607	154_46_1	98_46_588	470_46_806	273_3_1	187_3_415	515_3_355	514_46_1	532_3_1614
217_3_1	768_46_606	154_46_1	98_46_575	470_46_814	273_3_1	187_3_408	515_3_374	514_46_1	532_3_1596
217_3_1	768_46_589	154_46_1	98_46_546	470_46_812	273_3_1	187_3_424	515_3_386	514_46_1	532_3_1604
217_3_1	768_46_588	154_46_1	98_46_536	470_46_790	273_3_1	187_3_444	515_3_413	514_46_1	532_3_1603
217_3_1	768_46_606	154_46_1	98_46_531	470_46_761	273_3_1	187_3_456	515_3_466	514_46_1	532_3_1609
217_3_1	768_46_619	154_46_1	98_46_534	470_46_753	273_3_1	187_3_474	515_3_490	514_46_1	532_3_1632
217_3_1	768_46_611	154_46_1	98_46_533	470_46_730	273_3_1	187_3_470	515_3_528	514_46_1	532_3_1678
217_3_1	768_46_618	154_46_1	98_46_515	470_46_734	273_3_1	187_3_487	515_3_532	514_46_1	532_3_1709
217_3_1	768_46_611	154_46_1	98_46_489	470_46_733	273_3_1	187_3_484	515_3_512	514_46_1	532_3_1665
217_3_1	768_46_603	154_46_1	98_46_481	470_46_750	273_3_1	187_3_468	515_3_473	514_46_1	532_3_1592
217_3_1	768_46_589	154_46_1	98_46_476	470_46_743	273_3_1	187_3_461	515_3_434	514_46_1	532_3_1521
217_3_1	768_46_582	154_46_1	98_46_472	470_46_764	273_3_1	187_3_439	515_3_429	514_46_1	532_3_1435
217_3_1	768_46_568	154_46_1	98_46_472	470_46_768	273_3_1	187_3_446	515_3_459	514_46_1	532_3_1404
217_3_1	768_46_539	154_46_1	98_46_479	470_46_775	273_3_1	187_3_452	515_3_479	514_46_1	532_3_1510
217_3_1	768_46_519	154_46_1	98_46_481	470_46_741	273_3_1	187_3_466	515_3_563	514_46_1	532_3_1581
217_3_1	768_46_497	154_46_1	98_46_470	470_46_699	273_3_1	187_3_476	515_3_616	514_46_1	532_3_1615
217_3_1	768_46_514	154_46_1	98_46_480	470_46_684	273_3_1	187_3_489	515_3_629	514_46_1	532_3_1613
217_3_1	768_46_517	154_46_1	98_46_479	470_46_682	273_3_1	187_3_481	515_3_606	514_46_1	532_3_1561
217_3_1	768_46_528	154_46_1	98_46_473	470_46_684	273_3_1	187_3_470	515_3_583	514_46_1	532_3_1508
217_3_1	768_46_539	154_46_1	98_46_474	470_46_681	273_3_1	187_3_472	515_3_559	514_46_1	532_3_1472
217_3_1	768_46_560	154_46_1	98_46_472	470_46_683	273_3_1	187_3_499	515_3_536	514_46_1	532_3_1459
217_3_1	768_46_566	154_46_1	98_46_456	470_46_682	273_3_1	187_3_498	515_3_528	514_46_1	532_3_1496
217_3_1	768_46_571	154_46_1	98_46_467	470_46_675	273_3_1	187_3_498	515_3_518	514_46_1	532_3_1531
217_3_1	768_46_558	154_46_1	98_46_476	470_46_685	273_3_1	187_3_487	515_3_523	514_46_1	532_3_1576
217_3_1	768_46_566	154_46_1	98_46_484	470_46_678	273_3_1	187_3_447	515_3_579	514_46_1	532_3_1600
217_3_1	768_46_556	154_46_1	98_46_453	470_46_678	273_3_1	187_3_443	515_3_650	514_46_1	532_3_1583
217_3_1	768_46_564	154_46_1	98_46_452	470_46_668	273_3_1	187_3_449	515_3_698	514_46_1	532_3_1537
217_3_1	768_46_543	154_46_1	98_46_437	470_46_693	273_3_1	187_3_474	515_3_675	514_46_1	532_3_1514
217_3_1	768_46_577	154_46_1	98_46_430	470_46_707	273_3_1	187_3_490	515_3_614	514_46_1	532_3_1451
217_3_1	768_46_588	154_46_1	98_46_451	470_46_717	273_3_1	187_3_490	515_3_536	514_46_1	532_3_1404
217_3_1	768_46_596	154_46_1	98_46_467	470_46_731	273_3_1	187_3_508	515_3_507	514_46_1	532_3_1438
217_3_1	768_46_604	154_46_1	98_46_498	470_46_762	273_3_1	187_3_500	515_3_468	514_46_1	532_3_1498
217_3_1	768_46_592	154_46_1	98_46_496	470_46_754	273_3_1	187_3_495	515_3_463	514_46_1	532_3_1613
217_3_1	768_46_589	154_46_1	98_46_476	470_46_765	273_3_1	187_3_490	515_3_481	514_46_1	532_3_1604
217_3_1	768_46_594	154_46_1	98_46_482	470_46_745	273_3_1	187_3_485	515_3_515	514_46_1	532_3_1564
217_3_1	768_46_619	154_46_1	98_46_477	470_46_748	273_3_1	187_3_490	515_3_503	514_46_1	532_3_1497
217_3_1	768_46_626	154_46_1	98_46_469	470_46_754	273_3_1	187_3_477	515_3_490	514_46_1	532_3_1484
217_3_1	768_46_660	154_46_1	98_46_456	470_46_764	273_3_1	187_3_472	515_3_482	514_46_1	532_3_1468
217_3_1	768_46_650	154_46_1	98_46_441	470_46_775	273_3_1	187_3_474	515_3_479	514_46_1	532_3_1469
217_3_1	768_46_616	154_46_1	98_46_443	470_46_781	273_3_1	187_3_470	515_3_453	514_46_1	532_3_1488
217_3_1	768_46_567	154_46_1	98_46_461	470_46_766	273_3_1	187_3_498	515_3_469	514_46_1	532_3_1516
217_3_1	768_46_536	154_46_1	98_46_468	470_46_747	273_3_1	187_3_481	515_3_490	514_46_1	532_3_1627
217_3_1	768_46_537	154_46_1	98_46_467	470_46_737	273_3_1	187_3_486	515_3_510	514_46_1	532_3_1724
217_3_1	768_46_530	154_46_1	98_46_486	470_46_718	273_3_1	187_3_478	515_3_539	514_46_1	532_3_1778
217_3_1	768_46_539	154_46_1	98_46_480	470_46_711	273_3_1	187_3_451	515_3_568	514_46_1	532_3_1732
217_3_1	768_46_544	154_46_1	98_46_451	470_46_733	273_3_1	187_3_400	515_3_545	514_46_1	532_3_1627
217_3_1	768_46_549	154_46_1	98_46_455	470_46_767	273_3_1	187_3_391	515_3_542	514_46_1	532_3_1538
217_3_1	768_46_532	154_46_1	98_46_432	470_46_760	273_3_1	187_3_381	515_3_507	514_46_1	532_3_1462
217_3_1	768_46_531	154_46_1	98_46_424	470_46_765	273_3_1	187_3_408	515_3_497	514_46_1	532_3_1428
217_3_1	768_46_532	154_46_1	98_46_406	470_46_788	273_3_1	187_3_436	515_3_468	514_46_1	532_3_1455
217_3_1	768_46_536	154_46_1	98_46_391	470_46_798	273_3_1	187_3_464	515_3_474	514_46_1	532_3_1508
217_3_1	768_46_524	154_46_1	98_46_392	470_46_800	273_3_1	187_3_451	515_3_474	514_46_1	532_3_1634
217_3_1	768_46_523	154_46_1	98_46_398	470_46_846	273_3_1	187_3_411	515_3_467	514_46_1	532_3_1729
217_3_1	768_46_503	154_46_1	98_46_384	470_46_855	273_3_1	187_3_400	515_3_445	514_46_1	532_3_1756
217_3_1	768_46_502	154_46_1	98_46_389	470_46_863	273_3_1	187_3_400	515_3_450	514_46_1	532_3_1640
217_3_1	768_46_488	154_46_1	98_46_419	470_46_885	273_3_1	187_3_437	515_3_447	514_46_1	532_3_1601
217_3_1	768_46_489	154_46_1	98_46_414	470_46_913	273_3_1	187_3_474	515_3_441	514_46_1	532_3_1561
217_3_1	768_46_477	154_46_1	98_46_422	470_46_931	273_3_1	187_3_491	515_3_425	514_46_1	532_3_1511
217_3_1	768_46_457	154_46_1	98_46_426	470_46_926	273_3_1	187_3_496	515_3_403	514_46_1	532_3_1530
217_3_1	768_46_461	154_46_1	98_46_449	470_46_949	273_3_1	187_3_450	515_3_399	514_46_1	532_3_1484
217_3_1	768_46_464	154_46_1	98_46_438	470_46_962	273_3_1	187_3_396	515_3_398	514_46_1	532_3_1496
217_3_1	768_46_466	154_46_1	98_46_423	470_46_970	273_3_1	187_3_351	515_3_397	514_46_1	532_3_1575
217_3_1	768_46_457	154_46_1	98_46_423	470_46_963	273_3_1	187_3_339	515_3_414	514_46_1	532_3_1589
217_3_1	768_46_450	154_46_1	98_46_407	470_46_958	273_3_1	187_3_389	515_3_441	514_46_1	532_3_1609
217_3_1	768_46_454	154_46_1	98_46_409	470_46_961	273_3_1	187_3_425	515_3_489	514_46_1	532_3_1576
217_3_1	768_46_453	154_46_1	98_46_415	470_46_980	273_3_1	187_3_446	515_3_514	514_46_1	532_3_1501
217_3_1	768_46_468	154_46_1	98_46_413	470_46_990	273_3_1	187_3_451	515_3_533	514_46_1	532_3_1455
217_3_1	768_46_482	154_46_1	98_46_405	470_46_971	273_3_1	187_3_438	515_3_518	514_46_1	532_3_1452
217_3_1	768_46_483	154_46_1	98_46_413	470_46_962	273_3_1	187_3_398	515_3_481	514_46_1	532_3_1483
217_3_1	768_46_501	154_46_1	98_46_409	470_46_1002	273_3_1	187_3_368	515_3_440	514_46_1	532_3_1593
217_3_1	768_46_497	154_46_1	98_46_415	470_46_1030	273_3_1	187_3_359	515_3_428	514_46_1	532_3_1682
217_3_1	768_46_499	154_46_1	98_46_422	470_46_1009	273_3_1	187_3_376	515_3_445	514_46_1	532_3_1788
217_3_1	768_46_507	154_46_1	98_46_429	470_46_987	273_3_1	187_3_405	515_3_469	514_46_1	532_3_1798
217_3_1	768_46_496	154_46_1	98_46_428	470_46_986	273_3_1	187_3_402	515_3_523	514_46_1	532_3_1758
217_3_1	768_46_484	154_46_1	98_46_438	470_46_976	273_3_1	187_3_390	515_3_522	514_46_1	532_3_1681
217_3_1	768_46_459	154_46_1	98_46_441	470_46_946	273_3_1	187_3_379	515_3_551	514_46_1	532_3_1600
217_3_1	768_46_461	154_46_1	98_46_441	470_46_944	273_3_1	187_3_363	515_3_590	514_46_1	532_3_1517
217_3_1	768_46_448	154_46_1	98_46_427	470_46_952	273_3_1	187_3_378	515_3_627	514_46_1	532_3_1469
217_3_1	768_46_440	154_46_1	98_46_402	470_46_948	273_3_1	187_3_395	515_3_662	514_46_1	532_3_1487
217_3_1	768_46_429	154_46_1	98_46_393	470_46_948	273_3_1	187_3_398	515_3_658	514_46_1	532_3_1462
217_3_1	768_46_413	154_46_1	98_46_381	470_46_964	273_3_1	187_3_409	515_3_632	514_46_1	532_3_1489
217_3_1	768_46_406	154_46_1	98_46_386	470_46_955	273_3_1	187_3_421	515_3_599	514_46_1	532_3_1442
217_3_1	768_46_396	154_46_1	98_46_399	470_46_957	273_3_1	187_3_408	515_3_562	514_46_1	532_3_1481
217_3_1	768_46_402	154_46_1	98_46_400	470_46_976	273_3_1	187_3_409	515_3_534	514_46_1	532_3_1485
217_3_1	768_46_389	154_46_1	98_46_399	470_46_963	273_3_1	187_3_412	515_3_509	514_46_1	532_3_1515
217_3_1	768_46_393	154_46_1	98_46_401	470_46_983	273_3_1	187_3_416	515_3_473	514_46_1	532_3_1498
217_3_1	768_46_404	154_46_1	98_46_384	470_46_990	273_3_1	187_3_408	515_3_460	514_46_1	532_3_1544
217_3_1	768_46_410	154_46_1	98_46_383	470_46_995	273_3_1	187_3_386	515_3_454	514_46_1	532_3_1599
217_3_1	768_46_417	154_46_1	98_46_360	470_46_970	273_3_1	187_3_384	515_3_469	514_46_1	532_3_1620
217_3_1	768_46_445	154_46_1	98_46_364	470_46_978	273_3_1	187_3_401	515_3_513	514_46_1	532_3_1645
217_3_1	768_46_457	154_46_1	98_46_358	470_46_998	273_3_1	187_3_434	515_3_569	514_46_1	532_3_1635
217_3_1	768_46_467	154_46_1	98_46_359	470_46_988	273_3_1	187_3_470	515_3_605	514_46_1	532_3_1624
217_3_1	768_46_466	154_46_1	98_46_373	470_46_960	273_3_1	187_3_493	515_3_625	514_46_1	532_3_1637
217_3_1	768_46_453	154_46_1	98_46_368	470_46_959	273_3_1	187_3_512	515_3_616	514_46_1	532_3_1621
217_3_1	768_46_461	154_46_1	98_46_359	470_46_955	273_3_1	187_3_517	515_3_592	514_46_1	532_3_1631
217_3_1	768_46_463	154_46_1	98_46_372	470_46_942	273_3_1	187_3_498	515_3_577	514_46_1	532_3_1591
217_3_1	768_46_467	154_46_1	98_46_389	470_46_901	273_3_1	187_3_449	515_3_559	514_46_1	532_3_1594
217_3_1	768_46_463	154_46_1	98_46_380	470_46_906	273_3_1	187_3_425	515_3_584	514_46_1	532_3_1591
217_3_1	768_46_452	154_46_1	98_46_379	470_46_905	273_3_1	187_3_410	515_3_602	514_46_1	532_3_1535
217_3_1	768_46_438	154_46_1	98_46_374	470_46_913	273_3_1	187_3_379	515_3_608	514_46_1	532_3_1535
217_3_1	768_46_429	154_46_1	98_46_391	470_46_902	273_3_1	187_3_368	515_3_617	514_46_1	532_3_1439
217_3_1	768_46_423	154_46_1	98_46_408	470_46_879	273_3_1	187_3_394	515_3_621	514_46_1	532_3_1463
217_3_1	768_46_415	154_46_1	98_46_416	470_46_896	273_3_1	187_3_427	515_3_601	514_46_1	532_3_1444
217_3_1	768_46_419	154_46_1	98_46_404	470_46_898	273_3_1	187_3_479	515_3_604	514_46_1	532_3_1418
217_3_1	768_46_430	154_46_1	98_46_381	470_46_916	273_3_1	187_3_495	515_3_583	514_46_1	532_3_1403
217_3_1	768_46_427	154_46_1	98_46_374	470_46_938	273_3_1	187_3_523	515_3_570	514_46_1	532_3_1398
217_3_1	768_46_436	154_46_1	98_46_370	470_46_940	273_3_1	187_3_503	515_3_555	514_46_1	532_3_1408
217_3_1	768_46_432	154_46_1	98_46_342	470_46_940	273_3_1	187_3_461	515_3_561	514_46_1	532_3_1418
217_3_1	768_46_441	154_46_1	98_46_332	470_46_950	273_3_1	187_3_438	515_3_560	514_46_1	532_3_1361
217_3_1	768_46_437	154_46_1	98_46_316	470_46_944	273_3_1	187_3_445	515_3_585	514_46_1	532_3_1365
217_3_1	768_46_433	154_46_1	98_46_304	470_46_959	273_3_1	187_3_479	515_3_621	514_46_1	532_3_1386
217_3_1	768_46_415	154_46_1	98_46_305	470_46_969	273_3_1	187_3_478	515_3_672	514_46_1	532_3_1407
217_3_1	768_46_412	154_46_1	98_46_305	470_46_971	273_3_1	187_3_478	515_3_727	514_46_1	532_3_1397
217_3_1	768_46_415	154_46_1	98_46_304	470_46_988	273_3_1	187_3_485	515_3_735	514_46_1	532_3_1443
217_3_1	768_46_410	154_46_1	98_46_309	470_46_994	273_3_1	187_3_493	515_3_750	514_46_1	532_3_1513
217_3_1	768_46_414	154_46_1	98_46_285	470_46_989	273_3_1	187_3_490	515_3_726	514_46_1	532_3_1515
217_3_1	768_46_424	154_46_1	98_46_280	470_46_1027	273_3_1	187_3_470	515_3_666	514_46_1	532_3_1435
217_3_1	768_46_427	154_46_1	98_46_273	470_46_1025	273_3_1	187_3_434	515_3_620	514_46_1	532_3_1328
217_3_1	768_46_426	154_46_1	98_46_280	470_46_1043	273_3_1	187_3_407	515_3_603	514_46_1	532_3_1237
217_3_1	768_46_442	154_46_1	98_46_290	470_46_1033	273_3_1	187_3_389	515_3_646	514_46_1	532_3_1196
217_3_1	768_46_418	154_46_1	98_46_290	470_46_1040	273_3_1	187_3_368	515_3_725	514_46_1	532_3_1261
217_3_1	768_46_389	154_46_1	98_46_294	470_46_1019	273_3_1	187_3_418	515_3_785	514_46_1	532_3_1324
217_3_1	768_46_364	154_46_1	98_46_282	470_46_1031	273_3_1	187_3_465	515_3_825	514_46_1	532_3_1432
217_3_1	768_46_367	154_46_1	98_46_298	470_46_1035	273_3_1	187_3_481	515_3_838	514_46_1	532_3_1541
217_3_1	768_46_354	154_46_1	98_46_312	470_46_1031	273_3_1	187_3_452	515_3_799	514_46_1	532_3_1541
217_3_1	768_46_336	154_46_1	98_46_338	470_46_1054	273_3_1	187_3_422	515_3_771	514_46_1	532_3_1476
217_3_1	768_46_335	154_46_1	98_46_340	470_46_1059	273_3_1	187_3_422	515_3_747	514_46_1	532_3_1364
217_3_1	768_46_313	154_46_1	98_46_336	470_46_1065	273_3_1	187_3_443	515_3_732	514_46_1	532_3_1289
217_3_1	768_46_305	154_46_1	98_46_347	470_46_1052	273_3_1	187_3_444	515_3_706	514_46_1	532_3_1251
217_3_1	768_46_315	154_46_1	98_46_339	470_46_1071	273_3_1	532_3_1253	515_3_709	514_46_1	187_3_415
217_3_1	768_46_325	154_46_1	98_46_358	470_46_1055	273_3_1	187_3_431	515_3_727	514_46_1	532_3_1262
217_3_1	768_46_331	154_46_1	98_46_371	470_46_1055	273_3_1	187_3_397	515_3_744	514_46_1	532_3_1353
217_3_1	768_46_331	154_46_1	98_46_376	470_46_1029	273_3_1	187_3_398	515_3_741	514_46_1	532_3_1400
217_3_1	768_46_345	154_46_1	98_46_383	470_46_1026	273_3_1	187_3_398	515_3_717	514_46_1	532_3_1458
217_3_1	768_46_338	154_46_1	98_46_387	470_46_1032	273_3_1	187_3_367	515_3_688	514_46_1	532_3_1500
217_3_1	768_46_347	154_46_1	98_46_398	470_46_1040	273_3_1	532_3_1516	515_3_638	514_46_1	187_3_355
217_3_1	768_46_349	154_46_1	98_46_428	470_46_1039	273_3_1	532_3_1494	515_3_585	514_46_1	187_3_350
217_3_1	768_46_365	154_46_1	98_46_452	470_46_1014	273_3_1	532_3_1441	515_3_546	514_46_1	187_3_358
217_3_1	768_46_371	154_46_1	98_46_482	470_46_1019	273_3_1	532_3_1392	515_3_558	514_46_1	187_3_337
217_3_1	768_46_365	154_46_1	98_46_491	470_46_1034	273_3_1	187_3_328	515_3_573	514_46_1	532_3_1359
217_3_1	768_46_385	154_46_1	98_46_482	470_46_1021	273_3_1	187_3_345	515_3_588	514_46_1	532_3_1338
217_3_1	768_46_386	154_46_1	98_46_487	470_46_1029	273_3_1	187_3_369	515_3_582	514_46_1	532_3_1359
217_3_1	768_46_387	154_46_1	98_46_474	470_46_1047	273_3_1	187_3_408	515_3_567	514_46_1	532_3_1401
217_3_1	768_46_372	154_46_1	98_46_484	470_46_1025	273_3_1	187_3_464	515_3_540	514_46_1	532_3_1428
217_3_1	768_46_374	154_46_1	98_46_472	470_46_1015	273_3_1	187_3_513	515_3_553	514_46_1	532_3_1471
217_3_1	768_46_352	154_46_1	98_46_456	470_46_987	273_3_1	187_3_548	515_3_550	514_46_1	532_3_1545
217_3_1	768_46_343	154_46_1	98_46_451	470_46_962	273_3_1	187_3_552	515_3_587	514_46_1	532_3_1553
217_3_1	768_46_343	154_46_1	98_46_438	470_46_941	273_3_1	187_3_526	515_3_580	514_46_1	532_3_1595
217_3_1	768_46_354	154_46_1	98_46_421	470_46_928	273_3_1	187_3_468	515_3_543	514_46_1	532_3_1525
217_3_1	768_46_358	154_46_1	98_46_419	470_46_910	273_3_1	187_3_374	515_3_522	514_46_1	532_3_1451
217_3_1	768_46_359	154_46_1	98_46_432	470_46_882	273_3_1	187_3_362	515_3_503	514_46_1	532_3_1395
217_3_1	768_46_357	154_46_1	98_46_420	470_46_868	273_3_1	187_3_397	515_3_507	514_46_1	532_3_1425
217_3_1	768_46_364	154_46_1	98_46_418	470_46_847	273_3_1	187_3_465	515_3_521	514_46_1	532_3_1489
217_3_1	768_46_361	154_46_1	98_46_425	470_46_827	273_3_1	187_3_501	515_3_559	514_46_1	532_3_1587
217_3_1	768_46_378	154_46_1	98_46_424	470_46_835	273_3_1	532_3_1656	515_3_565	514_46_1	187_3_508
217_3_1	768_46_391	154_46_1	98_46_409	470_46_849	273_3_1	532_3_1714	515_3_540	514_46_1	187_3_519
217_3_1	768_46_419	154_46_1	98_46_407	470_46_842	273_3_1	532_3_1722	515_3_493	514_46_1	187_3_500
217_3_1	768_46_442	154_46_1	98_46_404	470_46_852	273_3_1	187_3_450	515_3_424	514_46_1	532_3_1717
217_3_1	768_46_455	154_46_1	98_46_421	470_46_844	273_3_1	187_3_436	515_3_405	514_46_1	532_3_1664
217_3_1	768_46_465	154_46_1	98_46_433	470_46_842	273_3_1	187_3_407	515_3_387	514_46_1	532_3_1586
217_3_1	768_46_472	154_46_1	98_46_420	470_46_837	273_3_1	187_3_409	515_3_369	514_46_1	532_3_1573
217_3_1	768_46_465	154_46_1	98_46_430	470_46_826	273_3_1	187_3_428	515_3_391	514_46_1	532_3_1538
217_3_1	768_46_446	154_46_1	98_46_431	470_46_821	273_3_1	187_3_473	515_3_425	514_46_1	532_3_1581
217_3_1	768_46_443	154_46_1	98_46_442	470_46_829	273_3_1	532_3_1554	515_3_436	514_46_1	187_3_551
217_3_1	768_46_442	154_46_1	98_46_449	470_46_819	273_3_1	187_3_582	515_3_497	514_46_1	532_3_1566
217_3_1	768_46_434	154_46_1	98_46_471	470_46_838	273_3_1	187_3_612	515_3_505	514_46_1	532_3_1558
217_3_1	768_46_429	154_46_1	98_46_476	470_46_841	273_3_1	187_3_568	515_3_488	514_46_1	532_3_1544
217_3_1	768_46_421	154_46_1	98_46_468	470_46_847	273_3_1	187_3_538	515_3_469	514_46_1	532_3_1542
217_3_1	768_46_397	154_46_1	98_46_467	470_46_848	273_3_1	187_3_495	515_3_439	514_46_1	532_3_1574
217_3_1	768_46_385	154_46_1	98_46_469	470_46_839	273_3_1	187_3_507	515_3_424	514_46_1	532_3_1614
217_3_1	768_46_375	154_46_1	98_46_471	470_46_830	273_3_1	187_3_540	515_3_416	514_46_1	532_3_1607
217_3_1	768_46_350	154_46_1	98_46_477	470_46_813	273_3_1	187_3_570	515_3_421	514_46_1	532_3_1644
217_3_1	768_46_350	154_46_1	98_46_495	470_46_784	273_3_1	187_3_566	515_3_420	514_46_1	532_3_1671
217_3_1	768_46_376	154_46_1	98_46_495	470_46_753	273_3_1	187_3_548	515_3_453	514_46_1	532_3_1654
217_3_1	768_46_376	154_46_1	98_46_496	470_46_755	273_3_1	187_3_540	515_3_477	514_46_1	532_3_1654
217_3_1	768_46_397	154_46_1	98_46_498	470_46_740	273_3_1	187_3_530	515_3_494	514_46_1	532_3_1542
217_3_1	768_46_409	154_46_1	98_46_518	470_46_739	273_3_1	187_3_554	515_3_501	514_46_1	532_3_1506
217_3_1	768_46_433	154_46_1	98_46_498	470_46_756	273_3_1	187_3_577	515_3_468	514_46_1	532_3_1535
217_3_1	768_46_446	154_46_1	98_46_504	470_46_769	273_3_1	187_3_609	515_3_418	514_46_1	532_3_1532
217_3_1	768_46_464	154_46_1	98_46_508	470_46_786	273_3_1	187_3_634	515_3_370	514_46_1	532_3_1554
217_3_1	768_46_458	154_46_1	98_46_514	470_46_784	273_3_1	187_3_654	515_3_360	514_46_1	532_3_1558
217_3_1	768_46_444	154_46_1	98_46_521	470_46_774	273_3_1	187_3_657	515_3_351	514_46_1	532_3_1600
217_3_1	768_46_442	154_46_1	98_46_521	470_46_754	273_3_1	187_3_662	515_3_383	514_46_1	532_3_1653
217_3_1	768_46_426	154_46_1	98_46_519	470_46_746	273_3_1	187_3_651	515_3_423	514_46_1	532_3_1648
217_3_1	768_46_426	154_46_1	98_46_510	470_46_743	273_3_1	187_3_632	515_3_406	514_46_1	532_3_1677
217_3_1	768_46_450	154_46_1	98_46_502	470_46_752	273_3_1	187_3_586	515_3_371	514_46_1	532_3_1661
217_3_1	768_46_452	154_46_1	98_46_504	470_46_744	273_3_1	187_3_600	515_3_330	514_46_1	532_3_1652
217_3_1	768_46_448	154_46_1	98_46_508	470_46_762	273_3_1	187_3_584	515_3_336	514_46_1	532_3_1680
217_3_1	768_46_433	154_46_1	98_46_536	470_46_754	273_3_1	187_3_598	515_3_328	514_46_1	532_3_1650
217_3_1	768_46_433	154_46_1	98_46_543	470_46_748	273_3_1	187_3_622	515_3_302	514_46_1	532_3_1647
217_3_1	768_46_433	154_46_1	98_46_551	470_46_746	273_3_1	187_3_632	515_3_297	514_46_1	532_3_1665
217_3_1	768_46_434	154_46_1	98_46_544	470_46_749	273_3_1	187_3_628	515_3_323	514_46_1	532_3_1676
217_3_1	768_46_423	154_46_1	98_46_549	470_46_745	273_3_1	187_3_592	515_3_338	514_46_1	532_3_1693
217_3_1	768_46_431	154_46_1	98_46_531	470_46_769	273_3_1	187_3_567	515_3_359	514_46_1	532_3_1643
217_3_1	768_46_417	154_46_1	98_46_520	470_46_777	273_3_1	187_3_546	515_3_355	514_46_1	532_3_1637
217_3_1	768_46_405	154_46_1	98_46_510	470_46_787	273_3_1	187_3_556	515_3_350	514_46_1	532_3_1643
217_3_1	768_46_391	154_46_1	98_46_505	470_46_815	273_3_1	187_3_598	515_3_338	514_46_1	532_3_1626
217_3_1	768_46_384	154_46_1	98_46_519	470_46_836	273_3_1	187_3_619	515_3_331	514_46_1	532_3_1631
217_3_1	768_46_381	154_46_1	98_46_525	470_46_846	273_3_1	187_3_621	515_3_306	514_46_1	532_3_1527
217_3_1	768_46_385	154_46_1	98_46_529	470_46_850	273_3_1	187_3_646	515_3_272	514_46_1	532_3_1498
217_3_1	768_46_378	154_46_1	98_46_532	470_46_828	273_3_1	187_3_701	515_3_232	514_46_1	532_3_1460
217_3_1	768_46_384	154_46_1	98_46_539	470_46_818	273_3_1	187_3_750	515_3_214	514_46_1	532_3_1478
217_3_1	768_46_368	154_46_1	98_46_548	470_46_837	273_3_1	187_3_796	515_3_241	514_46_1	532_3_1473
217_3_1	768_46_363	154_46_1	98_46_568	470_46_849	273_3_1	187_3_853	515_3_271	514_46_1	532_3_1459
217_3_1	768_46_338	154_46_1	98_46_560	470_46_863	273_3_1	187_3_852	515_3_294	514_46_1	532_3_1459
217_3_1	768_46_333	154_46_1	98_46_565	470_46_859	273_3_1	187_3_784	515_3_308	514_46_1	532_3_1485
217_3_1	768_46_339	154_46_1	98_46_567	470_46_860	273_3_1	187_3_748	515_3_299	514_46_1	532_3_1535
217_3_1	768_46_340	154_46_1	98_46_582	470_46_853	273_3_1	187_3_681	515_3_273	514_46_1	532_3_1550
217_3_1	768_46_334	154_46_1	98_46_578	470_46_865	273_3_1	187_3_626	515_3_258	514_46_1	532_3_1552
217_3_1	768_46_349	154_46_1	98_46_583	470_46_842	273_3_1	187_3_615	515_3_228	514_46_1	532_3_1562
217_3_1	768_46_347	154_46_1	98_46_576	470_46_828	273_3_1	187_3_649	515_3_224	514_46_1	532_3_1566
217_3_1	768_46_337	154_46_1	98_46_585	470_46_834	273_3_1	187_3_682	515_3_210	514_46_1	532_3_1544
217_3_1	768_46_333	154_46_1	98_46_606	470_46_820	273_3_1	187_3_723	515_3_219	514_46_1	532_3_1532
217_3_1	768_46_325	154_46_1	98_46_618	470_46_851	273_3_1	532_3_1463	515_3_238	514_46_1	187_3_711
217_3_1	768_46_316	154_46_1	98_46_580	470_46_858	273_3_1	532_3_1450	515_3_287	514_46_1	187_3_718
217_3_1	768_46_314	154_46_1	98_46_561	470_46_836	273_3_1	532_3_1503	515_3_326	514_46_1	187_3_766
217_3_1	768_46_331	154_46_1	98_46_564	470_46_812	273_3_1	532_3_1527	515_3_366	514_46_1	187_3_760
217_3_1	768_46_338	154_46_1	98_46_542	470_46_805	273_3_1	532_3_1582	515_3_382	514_46_1	187_3_770
217_3_1	768_46_338	154_46_1	98_46_540	470_46_779	273_3_1	532_3_1624	515_3_399	514_46_1	187_3_723
217_3_1	768_46_346	154_46_1	98_46_538	470_46_764	273_3_1	532_3_1598	515_3_415	514_46_1	187_3_700
217_3_1	768_46_341	154_46_1	98_46_555	470_46_781	273_3_1	532_3_1510	515_3_398	514_46_1	187_3_692
217_3_1	768_46_354	154_46_1	98_46_573	470_46_759	273_3_1	532_3_1450	515_3_388	514_46_1	187_3_663
217_3_1	768_46_359	154_46_1	98_46_596	470_46_751	273_3_1	532_3_1366	515_3_393	514_46_1	187_3_629
217_3_1	768_46_359	154_46_1	98_46_604	470_46_762	273_3_1	532_3_1359	515_3_385	514_46_1	187_3_627
217_3_1	768_46_386	154_46_1	98_46_602	470_46_767	273_3_1	532_3_1357	515_3_403	514_46_1	187_3_655
217_3_1	768_46_389	154_46_1	98_46_612	470_46_770	273_3_1	532_3_1369	515_3_416	514_46_1	187_3_684
217_3_1	768_46_385	154_46_1	98_46_595	470_46_792	273_3_1	532_3_1443	515_3_436	514_46_1	187_3_729
217_3_1	768_46_382	154_46_1	98_46_580	470_46_828	273_3_1	532_3_1465	515_3_431	514_46_1	187_3_777
217_3_1	768_46_395	154_46_1	98_46_582	470_46_838	273_3_1	532_3_1462	515_3_423	514_46_1	187_3_830
217_3_1	768_46_400	154_46_1	98_46_576	470_46_845	273_3_1	532_3_1488	515_3_419	514_46_1	187_3_796
217_3_1	768_46_405	154_46_1	98_46_572	470_46_857	273_3_1	532_3_1455	515_3_435	514_46_1	187_3_726
217_3_1	768_46_411	154_46_1	98_46_563	470_46_830	273_3_1	532_3_1414	515_3_425	514_46_1	187_3_644
217_3_1	768_46_410	154_46_1	98_46_567	470_46_841	273_3_1	532_3_1330	515_3_427	514_46_1	187_3_604
217_3_1	768_46_396	154_46_1	98_46_557	470_46_856	273_3_1	532_3_1336	515_3_445	514_46_1	187_3_615
217_3_1	768_46_410	154_46_1	98_46_540	470_46_884	273_3_1	187_3_643	515_3_467	514_46_1	532_3_1325
217_3_1	768_46_387	154_46_1	98_46_539	470_46_876	273_3_1	187_3_685	515_3_459	514_46_1	532_3_1353
217_3_1	768_46_375	154_46_1	98_46_540	470_46_884	273_3_1	187_3_696	515_3_420	514_46_1	532_3_1332
217_3_1	768_46_380	154_46_1	98_46_543	470_46_878	273_3_1	187_3_705	515_3_417	514_46_1	532_3_1289
217_3_1	768_46_354	154_46_1	98_46_570	470_46_876	273_3_1	532_3_1301	515_3_409	514_46_1	187_3_681
217_3_1	768_46_335	154_46_1	98_46_593	470_46_868	273_3_1	532_3_1329	515_3_416	514_46_1	187_3_656
217_3_1	768_46_320	154_46_1	98_46_649	470_46_863	273_3_1	532_3_1343	515_3_404	514_46_1	187_3_661
217_3_1	768_46_310	154_46_1	98_46_653	470_46_877	273_3_1	532_3_1335	515_3_387	514_46_1	187_3_647
217_3_1	768_46_319	154_46_1	98_46_672	470_46_895	273_3_1	532_3_1391	515_3_367	514_46_1	187_3_694
217_3_1	768_46_296	154_46_1	98_46_687	470_46_901	273_3_1	532_3_1390	515_3_349	514_46_1	187_3_727
217_3_1	768_46_288	154_46_1	98_46_691	470_46_928	273_3_1	532_3_1383	515_3_340	514_46_1	187_3_767
217_3_1	768_46_282	154_46_1	98_46_688	470_46_940	273_3_1	532_3_1332	515_3_358	514_46_1	187_3_762
217_3_1	768_46_277	154_46_1	98_46_687	470_46_940	273_3_1	532_3_1321	515_3_384	514_46_1	187_3_721
217_3_1	768_46_282	154_46_1	98_46_710	470_46_988	273_3_1	532_3_1300	515_3_412	514_46_1	187_3_676
217_3_1	768_46_275	154_46_1	98_46_692	470_46_978	273_3_1	532_3_1360	515_3_412	514_46_1	187_3_683
217_3_1	768_46_281	154_46_1	98_46_655	470_46_961	273_3_1	532_3_1322	515_3_414	514_46_1	187_3_697
217_3_1	768_46_297	154_46_1	98_46_627	470_46_937	273_3_1	532_3_1377	515_3_391	514_46_1	187_3_736
217_3_1	768_46_317	154_46_1	98_46_621	470_46_937	273_3_1	532_3_1375	515_3_358	514_46_1	187_3_731
217_3_1	768_46_322	154_46_1	98_46_598	470_46_927	273_3_1	532_3_1395	515_3_325	514_46_1	187_3_755
217_3_1	768_46_329	154_46_1	98_46_583	470_46_896	273_3_1	532_3_1412	515_3_317	514_46_1	187_3_751
217_3_1	768_46_333	154_46_1	98_46_600	470_46_859	273_3_1	532_3_1455	515_3_344	514_46_1	187_3_758
217_3_1	768_46_346	154_46_1	98_46_624	470_46_871	273_3_1	532_3_1414	515_3_344	514_46_1	187_3_714
217_3_1	768_46_361	154_46_1	98_46_613	470_46_897	273_3_1	532_3_1376	515_3_350	514_46_1	187_3_743
217_3_1	768_46_361	154_46_1	98_46_612	470_46_892	273_3_1	532_3_1310	515_3_377	514_46_1	187_3_761
217_3_1	768_46_362	154_46_1	98_46_637	470_46_878	273_3_1	532_3_1273	515_3_369	514_46_1	187_3_818
217_3_1	768_46_347	154_46_1	98_46_638	470_46_852	273_3_1	532_3_1245	515_3_356	514_46_1	187_3_838
217_3_1	768_46_321	154_46_1	98_46_654	470_46_845	273_3_1	532_3_1212	515_3_336	514_46_1	187_3_828
217_3_1	768_46_310	154_46_1	98_46_675	470_46_831	273_3_1	532_3_1225	515_3_326	514_46_1	187_3_788
217_3_1	768_46_320	154_46_1	98_46_668	470_46_822	273_3_1	532_3_1230	515_3_301	514_46_1	187_3_767
217_3_1	768_46_318	154_46_1	98_46_668	470_46_807	273_3_1	532_3_1264	515_3_290	514_46_1	187_3_752
217_3_1	768_46_328	154_46_1	98_46_661	470_46_797	273_3_1	532_3_1271	515_3_311	514_46_1	187_3_762
217_3_1	768_46_326	154_46_1	98_46_652	470_46_820	273_3_1	532_3_1317	515_3_299	514_46_1	187_3_810
217_3_1	768_46_316	154_46_1	98_46_639	470_46_818	273_3_1	532_3_1339	515_3_295	514_46_1	187_3_849
217_3_1	768_46_308	154_46_1	98_46_653	470_46_823	273_3_1	532_3_1324	515_3_276	514_46_1	187_3_871
217_3_1	768_46_299	154_46_1	98_46_679	470_46_852	273_3_1	532_3_1280	515_3_300	514_46_1	187_3_877
217_3_1	768_46_317	154_46_1	98_46_674	470_46_874	273_3_1	532_3_1263	515_3_306	514_46_1	187_3_834
217_3_1	768_46_327	154_46_1	98_46_689	470_46_878	273_3_1	532_3_1225	515_3_320	514_46_1	187_3_840
217_3_1	768_46_338	154_46_1	98_46_676	470_46_906	273_3_1	532_3_1221	515_3_322	514_46_1	187_3_834
217_3_1	768_46_322	154_46_1	98_46_645	470_46_899	273_3_1	532_3_1228	515_3_318	514_46_1	187_3_852
217_3_1	768_46_321	154_46_1	98_46_624	470_46_908	273_3_1	532_3_1209	515_3_297	514_46_1	187_3_820
217_3_1	768_46_326	154_46_1	98_46_593	470_46_908	273_3_1	532_3_1178	515_3_298	514_46_1	187_3_848
217_3_1	768_46_326	154_46_1	98_46_593	470_46_878	273_3_1	532_3_1160	515_3_313	514_46_1	187_3_848
217_3_1	768_46_333	154_46_1	98_46_580	470_46_844	273_3_1	532_3_1135	515_3_323	514_46_1	187_3_874
217_3_1	768_46_330	154_46_1	98_46_583	470_46_845	273_3_1	532_3_1142	515_3_363	514_46_1	187_3_934
217_3_1	768_46_348	154_46_1	98_46_583	470_46_828	273_3_1	532_3_1164	515_3_377	514_46_1	187_3_1024
217_3_1	768_46_357	154_46_1	98_46_599	470_46_803	273_3_1	532_3_1201	515_3_379	514_46_1	187_3_1064
217_3_1	768_46_347	154_46_1	98_46_615	470_46_825	273_3_1	532_3_1241	515_3_399	514_46_1	187_3_1048
217_3_1	768_46_344	154_46_1	98_46_628	470_46_826	273_3_1	532_3_1296	515_3_419	514_46_1	187_3_1021
217_3_1	768_46_351	154_46_1	98_46_626	470_46_806	273_3_1	532_3_1261	515_3_457	514_46_1	187_3_954
217_3_1	768_46_338	154_46_1	98_46_623	470_46_794	273_3_1	532_3_1230	515_3_484	514_46_1	187_3_897
217_3_1	768_46_345	154_46_1	98_46_621	470_46_826	273_3_1	532_3_1174	515_3_473	514_46_1	187_3_852
217_3_1	768_46_364	154_46_1	98_46_618	470_46_835	273_3_1	532_3_1130	515_3_429	514_46_1	187_3_794
217_3_1	768_46_354	154_46_1	98_46_620	470_46_852	273_3_1	532_3_1157	515_3_399	514_46_1	187_3_772
217_3_1	768_46_353	154_46_1	98_46_608	470_46_853	273_3_1	532_3_1218	515_3_354	514_46_1	187_3_779
217_3_1	768_46_350	154_46_1	98_46_590	470_46_872	273_3_1	532_3_1313	515_3_352	514_46_1	187_3_813
217_3_1	768_46_332	154_46_1	98_46_592	470_46_911	273_3_1	532_3_1361	515_3_394	514_46_1	187_3_868
217_3_1	768_46_299	154_46_1	98_46_561	470_46_956	273_3_1	532_3_1375	515_3_415	514_46_1	187_3_904
217_3_1	768_46_297	154_46_1	98_46_559	470_46_975	273_3_1	532_3_1313	515_3_440	514_46_1	187_3_865
217_3_1	768_46_300	154_46_1	98_46_540	470_46_981	273_3_1	532_3_1269	515_3_420	514_46_1	187_3_887
217_3_1	768_46_286	154_46_1	98_46_517	470_46_1025	273_3_1	532_3_1144	515_3_423	514_46_1	187_3_899
217_3_1	768_46_277	154_46_1	98_46_487	470_46_1007	273_3_1	532_3_1126	515_3_434	514_46_1	187_3_902
217_3_1	768_46_284	154_46_1	98_46_473	470_46_1019	273_3_1	532_3_1106	515_3_441	514_46_1	187_3_886
217_3_1	768_46_272	154_46_1	98_46_486	470_46_1013	273_3_1	532_3_1103	515_3_422	514_46_1	187_3_850
217_3_1	768_46_280	154_46_1	98_46_472	470_46_1038	273_3_1	532_3_1189	515_3_420	514_46_1	187_3_842
217_3_1	768_46_295	154_46_1	98_46_452	470_46_1046	273_3_1	532_3_1262	515_3_402	514_46_1	187_3_818
217_3_1	768_46_298	154_46_1	98_46_451	470_46_1039	273_3_1	532_3_1337	515_3_393	514_46_1	187_3_819
217_3_1	768_46_294	154_46_1	98_46_435	470_46_1062	273_3_1	532_3_1300	515_3_386	514_46_1	187_3_815
217_3_1	768_46_281	154_46_1	98_46_433	470_46_1089	273_3_1	532_3_1260	515_3_396	514_46_1	187_3_806
217_3_1	768_46_276	154_46_1	98_46_434	470_46_1108	273_3_1	532_3_1259	515_3_390	514_46_1	187_3_821
217_3_1	768_46_272	154_46_1	98_46_438	470_46_1121	273_3_1	532_3_1316	515_3_368	514_46_1	187_3_819
217_3_1	768_46_263	154_46_1	98_46_427	470_46_1089	273_3_1	532_3_1338	515_3_376	514_46_1	187_3_883
217_3_1	768_46_260	154_46_1	98_46_436	470_46_1090	273_3_1	532_3_1351	515_3_413	514_46_1	187_3_939
217_3_1	768_46_261	154_46_1	98_46_453	470_46_1067	273_3_1	532_3_1322	515_3_409	514_46_1	187_3_965
217_3_1	768_46_268	154_46_1	98_46_459	470_46_1034	273_3_1	532_3_1245	515_3_401	514_46_1	187_3_950
217_3_1	768_46_263	154_46_1	98_46_466	470_46_1032	273_3_1	532_3_1158	515_3_397	514_46_1	187_3_905
217_3_1	768_46_256	154_46_1	98_46_461	470_46_1040	273_3_1	532_3_1054	515_3_398	514_46_1	187_3_842
217_3_1	768_46_255	154_46_1	98_46_473	470_46_1042	273_3_1	532_3_1049	515_3_410	514_46_1	187_3_771
217_3_1	768_46_267	154_46_1	98_46_471	470_46_1026	273_3_1	532_3_1093	515_3_390	514_46_1	187_3_775
217_3_1	768_46_260	154_46_1	98_46_467	470_46_1041	273_3_1	532_3_1099	515_3_374	514_46_1	187_3_821
217_3_1	768_46_258	154_46_1	98_46_465	470_46_1045	273_3_1	532_3_1124	515_3_377	514_46_1	187_3_895
217_3_1	768_46_252	154_46_1	98_46_489	470_46_1036	273_3_1	532_3_1189	515_3_374	514_46_1	187_3_982
217_3_1	768_46_252	154_46_1	98_46_503	470_46_1023	273_3_1	532_3_1267	515_3_360	514_46_1	187_3_1064
217_3_1	768_46_256	154_46_1	98_46_513	470_46_1022	273_3_1	532_3_1305	515_3_368	514_46_1	187_3_1098
217_3_1	768_46_250	154_46_1	98_46_518	470_46_994	273_3_1	532_3_1330	515_3_373	514_46_1	187_3_1122
217_3_1	768_46_233	154_46_1	98_46_520	470_46_966	273_3_1	532_3_1291	515_3_408	514_46_1	187_3_1105
217_3_1	768_46_220	154_46_1	98_46_521	470_46_968	273_3_1	532_3_1208	515_3_430	514_46_1	187_3_1088
217_3_1	768_46_218	154_46_1	98_46_513	470_46_939	273_3_1	532_3_1185	515_3_427	514_46_1	187_3_1102
217_3_1	768_46_209	154_46_1	98_46_538	470_46_944	273_3_1	532_3_1115	515_3_446	514_46_1	187_3_1127
217_3_1	768_46_210	154_46_1	98_46_540	470_46_919	273_3_1	532_3_1108	515_3_471	514_46_1	187_3_1141
217_3_1	768_46_202	154_46_1	98_46_564	470_46_915	273_3_1	532_3_1067	515_3_476	514_46_1	187_3_1111
217_3_1	768_46_202	154_46_1	98_46_554	470_46_906	273_3_1	532_3_1111	515_3_494	514_46_1	187_3_1063
217_3_1	768_46_185	154_46_1	98_46_542	470_46_902	273_3_1	532_3_1138	515_3_487	514_46_1	187_3_1011
217_3_1	768_46_185	154_46_1	98_46_528	470_46_918	273_3_1	532_3_1169	515_3_466	514_46_1	187_3_1007
217_3_1	768_46_186	154_46_1	98_46_515	470_46_913	273_3_1	532_3_1226	515_3_457	514_46_1	187_3_1008
217_3_1	768_46_190	154_46_1	98_46_514	470_46_940	273_3_1	532_3_1235	515_3_410	514_46_1	187_3_1027
217_3_1	768_46_189	154_46_1	98_46_507	470_46_941	273_3_1	532_3_1231	515_3_379	514_46_1	187_3_1022
217_3_1	768_46_194	154_46_1	98_46_539	470_46_938	273_3_1	532_3_1221	515_3_356	514_46_1	187_3_961
217_3_1	768_46_189	154_46_1	98_46_532	470_46_959	273_3_1	532_3_1202	515_3_384	514_46_1	187_3_915
217_3_1	768_46_202	154_46_1	98_46_539	470_46_951	273_3_1	532_3_1158	515_3_410	514_46_1	187_3_847
217_3_1	768_46_210	154_46_1	98_46_565	470_46_966	273_3_1	532_3_1170	515_3_426	514_46_1	187_3_850
217_3_1	768_46_213	154_46_1	98_46_591	470_46_977	273_3_1	532_3_1191	515_3_436	514_46_1	187_3_891
217_3_1	768_46_210	154_46_1	98_46_605	470_46_992	273_3_1	532_3_1232	515_3_460	514_46_1	187_3_904
217_3_1	768_46_213	154_46_1	98_46_600	470_46_976	273_3_1	532_3_1218	515_3_481	514_46_1	187_3_951
217_3_1	768_46_196	154_46_1	98_46_609	470_46_962	273_3_1	532_3_1171	515_3_505	514_46_1	187_3_1002
217_3_1	768_46_193	154_46_1	98_46_601	470_46_962	273_3_1	532_3_1110	515_3_548	514_46_1	187_3_987
217_3_1	768_46_192	154_46_1	98_46_640	470_46_932	273_3_1	532_3_1067	515_3_558	514_46_1	187_3_999
217_3_1	768_46_184	154_46_1	98_46_646	470_46_903	273_3_1	532_3_1038	515_3_550	514_46_1	187_3_978
217_3_1	768_46_183	154_46_1	98_46_657	470_46_874	273_3_1	532_3_1024	515_3_521	514_46_1	187_3_973
217_3_1	768_46_190	154_46_1	98_46_670	470_46_876	273_3_1	532_3_1012	515_3_498	514_46_1	187_3_907
217_3_1	768_46_193	154_46_1	98_46_686	470_46_868	273_3_1	532_3_1097	515_3_457	514_46_1	187_3_876
217_3_1	768_46_202	154_46_1	98_46_701	470_46_833	273_3_1	532_3_1187	515_3_472	514_46_1	187_3_850
217_3_1	768_46_207	154_46_1	98_46_705	470_46_825	273_3_1	532_3_1191	515_3_479	514_46_1	187_3_815
217_3_1	768_46_217	154_46_1	98_46_708	470_46_820	273_3_1	532_3_1210	515_3_472	514_46_1	187_3_807
217_3_1	768_46_232	154_46_1	98_46_707	470_46_843	273_3_1	532_3_1216	515_3_484	514_46_1	187_3_805
217_3_1	768_46_221	154_46_1	98_46_719	470_46_860	273_3_1	532_3_1221	515_3_466	514_46_1	187_3_800
217_3_1	768_46_224	154_46_1	98_46_725	470_46_864	273_3_1	532_3_1227	515_3_460	514_46_1	187_3_803
217_3_1	768_46_213	154_46_1	98_46_713	470_46_866	273_3_1	532_3_1209	515_3_499	514_46_1	187_3_805
217_3_1	768_46_209	154_46_1	98_46_723	470_46_846	273_3_1	532_3_1144	515_3_519	514_46_1	187_3_870
217_3_1	768_46_200	154_46_1	98_46_700	470_46_811	273_3_1	532_3_1096	515_3_539	514_46_1	187_3_892
217_3_1	768_46_193	154_46_1	98_46_681	470_46_800	273_3_1	532_3_1106	515_3_584	514_46_1	187_3_878
217_3_1	768_46_182	154_46_1	98_46_672	470_46_797	273_3_1	532_3_1122	515_3_585	514_46_1	187_3_865
217_3_1	768_46_187	154_46_1	98_46_676	470_46_803	273_3_1	532_3_1196	515_3_571	514_46_1	187_3_817
217_3_1	768_46_199	154_46_1	98_46_704	470_46_796	273_3_1	532_3_1242	515_3_571	514_46_1	187_3_762
217_3_1	768_46_205	154_46_1	98_46_711	470_46_809	273_3_1	532_3_1258	515_3_516	514_46_1	187_3_735
217_3_1	768_46_193	154_46_1	98_46_724	470_46_828	273_3_1	532_3_1326	515_3_469	514_46_1	187_3_751
217_3_1	768_46_203	154_46_1	98_46_748	470_46_816	273_3_1	532_3_1297	515_3_449	514_46_1	187_3_741
217_3_1	768_46_226	154_46_1	98_46_744	470_46_821	273_3_1	532_3_1349	515_3_405	514_46_1	187_3_721
217_3_1	768_46_219	154_46_1	98_46_759	470_46_801	273_3_1	532_3_1362	515_3_395	514_46_1	187_3_693
217_3_1	768_46_212	154_46_1	98_46_769	470_46_825	273_3_1	532_3_1383	515_3_409	514_46_1	187_3_649
217_3_1	768_46_214	154_46_1	98_46_763	470_46_833	273_3_1	532_3_1363	515_3_458	514_46_1	187_3_646
217_3_1	768_46_218	154_46_1	98_46_748	470_46_847	273_3_1	532_3_1254	515_3_517	514_46_1	187_3_661
217_3_1	768_46_211	154_46_1	98_46_755	470_46_832	273_3_1	532_3_1194	515_3_554	514_46_1	187_3_712
217_3_1	768_46_214	154_46_1	98_46_731	470_46_826	273_3_1	532_3_1156	515_3_613	514_46_1	187_3_761
217_3_1	768_46_208	154_46_1	98_46_731	470_46_842	273_3_1	532_3_1128	515_3_657	514_46_1	187_3_790
217_3_1	768_46_204	154_46_1	98_46_713	470_46_851	273_3_1	532_3_1164	515_3_670	514_46_1	187_3_849
217_3_1	768_46_220	154_46_1	98_46_713	470_46_837	273_3_1	532_3_1231	515_3_654	514_46_1	187_3_830
217_3_1	768_46_227	154_46_1	98_46_698	470_46_815	273_3_1	532_3_1292	515_3_628	514_46_1	187_3_882
217_3_1	768_46_248	154_46_1	98_46_682	470_46_806	273_3_1	532_3_1279	515_3_595	514_46_1	187_3_907
217_3_1	768_46_265	154_46_1	98_46_682	470_46_785	273_3_1	532_3_1253	515_3_555	514_46_1	187_3_927
217_3_1	768_46_284	154_46_1	98_46_645	470_46_805	273_3_1	532_3_1221	515_3_548	514_46_1	187_3_915
217_3_1	768_46_290	154_46_1	98_46_641	470_46_797	273_3_1	532_3_1187	515_3_554	514_46_1	187_3_888
217_3_1	768_46_305	154_46_1	98_46_617	470_46_805	273_3_1	532_3_1109	515_3_584	514_46_1	187_3_876
217_3_1	768_46_314	154_46_1	98_46_609	470_46_811	273_3_1	532_3_1061	515_3_577	514_46_1	187_3_892
217_3_1	768_46_314	154_46_1	98_46_601	470_46_814	273_3_1	532_3_1067	515_3_558	514_46_1	187_3_880
217_3_1	768_46_329	154_46_1	98_46_595	470_46_802	273_3_1	532_3_1065	515_3_537	514_46_1	187_3_877
217_3_1	768_46_332	154_46_1	98_46_578	470_46_797	273_3_1	532_3_1117	515_3_505	514_46_1	187_3_885
217_3_1	768_46_353	154_46_1	98_46_594	470_46_807	273_3_1	532_3_1149	515_3_493	514_46_1	187_3_861
217_3_1	768_46_373	154_46_1	98_46_601	470_46_818	273_3_1	532_3_1212	515_3_469	514_46_1	187_3_788
217_3_1	768_46_382	154_46_1	98_46_591	470_46_797	273_3_1	532_3_1215	515_3_500	514_46_1	187_3_800
217_3_1	768_46_386	154_46_1	98_46_585	470_46_796	273_3_1	532_3_1192	515_3_551	514_46_1	187_3_820
217_3_1	768_46_398	154_46_1	98_46_564	470_46_814	273_3_1	532_3_1119	515_3_574	514_46_1	187_3_840
217_3_1	768_46_391	154_46_1	98_46_565	470_46_829	273_3_1	532_3_1017	515_3_568	514_46_1	187_3_866
217_3_1	768_46_385	154_46_1	98_46_574	470_46_819	273_3_1	532_3_956	515_3_525	514_46_1	187_3_901
217_3_1	768_46_388	154_46_1	98_46_596	470_46_822	273_3_1	532_3_948	515_3_484	514_46_1	187_3_902
217_3_1	768_46_395	154_46_1	98_46_617	470_46_817	273_3_1	532_3_1022	515_3_463	514_46_1	187_3_897
217_3_1	768_46_393	154_46_1	98_46_616	470_46_814	273_3_1	532_3_1145	515_3_442	514_46_1	187_3_914
217_3_1	768_46_390	154_46_1	98_46_636	470_46_811	273_3_1	532_3_1276	515_3_481	514_46_1	187_3_878
217_3_1	768_46_396	154_46_1	98_46_646	470_46_800	273_3_1	532_3_1319	515_3_513	514_46_1	187_3_884
217_3_1	768_46_403	154_46_1	98_46_636	470_46_782	273_3_1	532_3_1299	515_3_541	514_46_1	187_3_883
217_3_1	768_46_399	154_46_1	98_46_622	470_46_768	273_3_1	532_3_1226	515_3_554	514_46_1	187_3_868
217_3_1	768_46_421	154_46_1	98_46_596	470_46_769	273_3_1	532_3_1112	515_3_551	514_46_1	187_3_899
217_3_1	768_46_438	154_46_1	98_46_576	470_46_787	273_3_1	532_3_1070	515_3_540	514_46_1	187_3_864
217_3_1	768_46_458	154_46_1	98_46_560	470_46_802	273_3_1	532_3_1015	515_3_507	514_46_1	187_3_844
217_3_1	768_46_472	154_46_1	98_46_540	470_46_807	273_3_1	532_3_1042	515_3_507	514_46_1	187_3_786
217_3_1	768_46_476	154_46_1	98_46_536	470_46_828	273_3_1	532_3_1133	515_3_504	514_46_1	187_3_733
217_3_1	768_46_473	154_46_1	98_46_528	470_46_832	273_3_1	532_3_1230	515_3_497	514_46_1	187_3_728
217_3_1	768_46_465	154_46_1	98_46_541	470_46_836	273_3_1	532_3_1296	515_3_482	514_46_1	187_3_740
217_3_1	768_46_449	154_46_1	98_46_557	470_46_837	273_3_1	532_3_1309	515_3_446	514_46_1	187_3_789
217_3_1	768_46_417	154_46_1	98_46_567	470_46_851	273_3_1	532_3_1264	515_3_445	514_46_1	187_3_859
217_3_1	768_46_406	154_46_1	98_46_538	470_46_871	273_3_1	532_3_1223	515_3_399	514_46_1	187_3_928
217_3_1	768_46_391	154_46_1	98_46_527	470_46_904	273_3_1	532_3_1177	515_3_384	514_46_1	187_3_901
217_3_1	768_46_376	154_46_1	98_46_530	470_46_891	273_3_1	532_3_1181	515_3_373	514_46_1	187_3_855
217_3_1	768_46_349	154_46_1	98_46_556	470_46_863	273_3_1	532_3_1168	515_3_351	514_46_1	187_3_853
217_3_1	768_46_321	154_46_1	98_46_569	470_46_868	273_3_1	532_3_1216	515_3_370	514_46_1	187_3_918
217_3_1	768_46_320	154_46_1	98_46_567	470_46_865	273_3_1	532_3_1212	515_3_380	514_46_1	187_3_966
217_3_1	768_46_304	154_46_1	98_46_557	470_46_882	273_3_1	532_3_1166	515_3_409	514_46_1	187_3_998
217_3_1	768_46_290	154_46_1	98_46_575	470_46_898	273_3_1	532_3_1137	515_3_447	514_46_1	187_3_972
217_3_1	768_46_299	154_46_1	98_46_571	470_46_903	273_3_1	532_3_1067	515_3_490	514_46_1	187_3_932
217_3_1	768_46_307	154_46_1	98_46_584	470_46_912	273_3_1	532_3_1067	515_3_504	514_46_1	187_3_878
217_3_1	768_46_300	154_46_1	98_46_597	470_46_921	273_3_1	532_3_1097	515_3_503	514_46_1	187_3_851
217_3_1	768_46_300	154_46_1	98_46_596	470_46_920	273_3_1	532_3_1148	515_3_490	514_46_1	187_3_840
217_3_1	768_46_324	154_46_1	98_46_616	470_46_920	273_3_1	532_3_1171	515_3_454	514_46_1	187_3_798
217_3_1	768_46_329	154_46_1	98_46_622	470_46_920	273_3_1	532_3_1165	515_3_419	514_46_1	187_3_740
217_3_1	768_46_336	154_46_1	98_46_626	470_46_932	273_3_1	532_3_1190	515_3_395	514_46_1	187_3_705
217_3_1	768_46_343	154_46_1	98_46_640	470_46_932	273_3_1	532_3_1246	515_3_377	514_46_1	187_3_671
217_3_1	768_46_354	154_46_1	98_46_642	470_46_930	273_3_1	532_3_1287	515_3_363	514_46_1	187_3_699
217_3_1	768_46_349	154_46_1	98_46_661	470_46_904	273_3_1	532_3_1293	515_3_342	514_46_1	187_3_707
217_3_1	768_46_332	154_46_1	98_46_648	470_46_919	273_3_1	532_3_1328	515_3_344	514_46_1	187_3_706
217_3_1	768_46_323	154_46_1	98_46_642	470_46_916	273_3_1	532_3_1329	515_3_353	514_46_1	187_3_733
217_3_1	768_46_331	154_46_1	98_46_646	470_46_935	273_3_1	532_3_1349	515_3_360	514_46_1	187_3_741
217_3_1	768_46_334	154_46_1	98_46_649	470_46_933	273_3_1	532_3_1376	515_3_362	514_46_1	187_3_761
217_3_1	768_46_329	154_46_1	98_46_652	470_46_932	273_3_1	532_3_1382	515_3_387	514_46_1	187_3_792
217_3_1	768_46_303	154_46_1	98_46_638	470_46_956	273_3_1	532_3_1306	515_3_400	514_46_1	187_3_810
217_3_1	768_46_289	154_46_1	98_46_647	470_46_947	273_3_1	532_3_1229	515_3_402	514_46_1	187_3_815
217_3_1	768_46_272	154_46_1	98_46_665	470_46_929	273_3_1	532_3_1138	515_3_373	514_46_1	187_3_794
217_3_1	768_46_251	154_46_1	98_46_659	470_46_924	273_3_1	532_3_1186	515_3_346	514_46_1	187_3_802
217_3_1	768_46_250	154_46_1	98_46_656	470_46_927	273_3_1	532_3_1282	515_3_335	514_46_1	187_3_751
217_3_1	768_46_234	154_46_1	98_46_663	470_46_938	273_3_1	532_3_1398	515_3_337	514_46_1	187_3_778
217_3_1	768_46_210	154_46_1	98_46_669	470_46_914	273_3_1	532_3_1458	515_3_352	514_46_1	187_3_817
217_3_1	768_46_198	154_46_1	98_46_683	470_46_894	273_3_1	532_3_1463	515_3_370	514_46_1	187_3_889
217_3_1	768_46_183	154_46_1	98_46_667	470_46_885	273_3_1	532_3_1409	515_3_387	514_46_1	187_3_934
217_3_1	768_46_185	154_46_1	98_46_646	470_46_884	273_3_1	532_3_1368	515_3_395	514_46_1	187_3_957
217_3_1	768_46_187	154_46_1	98_46_629	470_46_885	273_3_1	532_3_1324	515_3_397	514_46_1	187_3_967
217_3_1	768_46_209	154_46_1	98_46_622	470_46_891	273_3_1	532_3_1284	515_3_405	514_46_1	187_3_937
217_3_1	768_46_226	154_46_1	98_46_621	470_46_891	273_3_1	532_3_1292	515_3_388	514_46_1	187_3_915
217_3_1	768_46_230	154_46_1	98_46_619	470_46_905	273_3_1	532_3_1301	515_3_365	514_46_1	187_3_934
217_3_1	768_46_232	154_46_1	98_46_607	470_46_898	273_3_1	532_3_1343	515_3_338	514_46_1	187_3_889
217_3_1	768_46_225	154_46_1	98_46_596	470_46_890	273_3_1	532_3_1397	515_3_339	514_46_1	187_3_862
217_3_1	768_46_245	154_46_1	98_46_584	470_46_899	273_3_1	532_3_1468	515_3_353	514_46_1	187_3_843
217_3_1	768_46_252	154_46_1	98_46_589	470_46_910	273_3_1	532_3_1482	515_3_365	514_46_1	187_3_790
217_3_1	768_46_234	154_46_1	98_46_587	470_46_883	273_3_1	532_3_1447	515_3_389	514_46_1	187_3_788
217_3_1	768_46_235	154_46_1	98_46_600	470_46_906	273_3_1	532_3_1449	515_3_386	514_46_1	187_3_798
217_3_1	768_46_232	154_46_1	98_46_608	470_46_909	273_3_1	532_3_1397	515_3_353	514_46_1	187_3_783
217_3_1	768_46_228	154_46_1	98_46_619	470_46_911	273_3_1	532_3_1305	515_3_319	514_46_1	187_3_780
217_3_1	768_46_222	154_46_1	98_46_632	470_46_888	273_3_1	532_3_1266	515_3_315	514_46_1	187_3_758
217_3_1	768_46_221	154_46_1	98_46_656	470_46_888	273_3_1	532_3_1239	515_3_316	514_46_1	187_3_790
217_3_1	768_46_210	154_46_1	98_46_677	470_46_888	273_3_1	532_3_1285	515_3_280	514_46_1	187_3_842
217_3_1	768_46_213	154_46_1	98_46_684	470_46_877	273_3_1	532_3_1318	515_3_258	514_46_1	187_3_878
217_3_1	768_46_203	154_46_1	98_46_716	470_46_868	273_3_1	532_3_1324	515_3_233	514_46_1	187_3_916
217_3_1	768_46_199	154_46_1	98_46_753	470_46_877	273_3_1	532_3_1336	515_3_221	514_46_1	187_3_917
217_3_1	768_46_185	154_46_1	98_46_735	470_46_881	273_3_1	532_3_1374	515_3_197	514_46_1	187_3_918
217_3_1	768_46_185	154_46_1	98_46_745	470_46_902	273_3_1	532_3_1376	515_3_177	514_46_1	187_3_907
217_3_1	768_46_180	154_46_1	98_46_752	470_46_909	273_3_1	532_3_1366	515_3_168	514_46_1	187_3_865
217_3_1	768_46_179	154_46_1	98_46_747	470_46_897	273_3_1	532_3_1375	515_3_219	514_46_1	187_3_868
217_3_1	768_46_177	154_46_1	98_46_749	470_46_898	273_3_1	532_3_1333	515_3_248	514_46_1	187_3_900
217_3_1	768_46_162	154_46_1	98_46_761	470_46_899	273_3_1	532_3_1326	515_3_304	514_46_1	187_3_933
217_3_1	768_46_150	154_46_1	98_46_755	470_46_895	273_3_1	532_3_1330	515_3_344	514_46_1	187_3_968
217_3_1	768_46_144	154_46_1	98_46_744	470_46_908	273_3_1	532_3_1334	515_3_366	514_46_1	187_3_940
217_3_1	768_46_149	154_46_1	98_46_727	470_46_900	273_3_1	532_3_1348	515_3_368	514_46_1	187_3_874
217_3_1	768_46_168	154_46_1	98_46_717	470_46_874	273_3_1	532_3_1343	515_3_327	514_46_1	187_3_832
217_3_1	768_46_179	154_46_1	98_46_711	470_46_853	273_3_1	532_3_1344	515_3_260	514_46_1	187_3_805
217_3_1	768_46_179	154_46_1	98_46_711	470_46_855	273_3_1	532_3_1344	515_3_227	514_46_1	187_3_840
217_3_1	768_46_182	154_46_1	98_46_729	470_46_859	273_3_1	532_3_1307	515_3_197	514_46_1	187_3_898
217_3_1	768_46_183	154_46_1	98_46_737	470_46_842	273_3_1	532_3_1378	515_3_200	514_46_1	187_3_906
217_3_1	768_46_180	154_46_1	98_46_748	470_46_829	273_3_1	532_3_1454	515_3_237	514_46_1	187_3_896
217_3_1	768_46_181	154_46_1	98_46_729	470_46_822	273_3_1	532_3_1454	515_3_266	514_46_1	187_3_891
217_3_1	768_46_185	154_46_1	98_46_720	470_46_806	273_3_1	532_3_1504	515_3_298	514_46_1	187_3_895
217_3_1	768_46_186	154_46_1	98_46_725	470_46_814	273_3_1	532_3_1557	515_3_325	514_46_1	187_3_926
217_3_1	768_46_205	154_46_1	98_46_715	470_46_792	273_3_1	532_3_1564	515_3_345	514_46_1	187_3_935
217_3_1	768_46_219	154_46_1	98_46_725	470_46_797	273_3_1	532_3_1528	515_3_345	514_46_1	187_3_905
217_3_1	768_46_225	154_46_1	98_46_734	470_46_766	273_3_1	532_3_1501	515_3_343	514_46_1	187_3_885
217_3_1	768_46_235	154_46_1	98_46_722	470_46_759	273_3_1	532_3_1443	515_3_321	514_46_1	187_3_930
217_3_1	768_46_251	154_46_1	98_46_717	470_46_761	273_3_1	532_3_1406	515_3_285	514_46_1	187_3_912
217_3_1	768_46_253	154_46_1	98_46_697	470_46_782	273_3_1	532_3_1395	515_3_239	514_46_1	187_3_926
217_3_1	768_46_250	154_46_1	98_46_705	470_46_801	273_3_1	532_3_1443	515_3_193	514_46_1	187_3_923
217_3_1	768_46_249	154_46_1	98_46_671	470_46_811	273_3_1	532_3_1476	515_3_176	514_46_1	187_3_903
217_3_1	768_46_259	154_46_1	98_46_668	470_46_804	273_3_1	532_3_1497	515_3_198	514_46_1	187_3_841
217_3_1	768_46_270	154_46_1	98_46_649	470_46_851	273_3_1	532_3_1483	515_3_227	514_46_1	187_3_769
217_3_1	768_46_281	154_46_1	98_46_647	470_46_872	273_3_1	532_3_1493	515_3_264	514_46_1	187_3_658
217_3_1	768_46_289	154_46_1	98_46_637	470_46_898	273_3_1	532_3_1484	515_3_307	514_46_1	187_3_601
217_3_1	768_46_303	154_46_1	98_46_609	470_46_922	273_3_1	532_3_1436	515_3_333	514_46_1	187_3_613
217_3_1	768_46_308	154_46_1	98_46_582	470_46_949	273_3_1	532_3_1391	515_3_331	514_46_1	187_3_665
217_3_1	768_46_301	154_46_1	98_46_579	470_46_963	273_3_1	532_3_1389	515_3_305	514_46_1	187_3_668
217_3_1	768_46_305	154_46_1	98_46_575	470_46_994	273_3_1	532_3_1378	515_3_287	514_46_1	187_3_679
217_3_1	768_46_311	154_46_1	98_46_547	470_46_1013	273_3_1	532_3_1397	515_3_270	514_46_1	187_3_682
217_3_1	768_46_309	154_46_1	98_46_550	470_46_992	273_3_1	532_3_1392	515_3_316	514_46_1	187_3_693
217_3_1	768_46_298	154_46_1	98_46_541	470_46_965	273_3_1	532_3_1423	515_3_352	514_46_1	187_3_680
217_3_1	768_46_298	154_46_1	98_46_512	470_46_982	273_3_1	532_3_1511	515_3_435	514_46_1	187_3_673
217_3_1	768_46_289	154_46_1	98_46_476	470_46_997	273_3_1	532_3_1641	515_3_477	514_46_1	187_3_669
217_3_1	768_46_284	154_46_1	98_46_459	470_46_1000	273_3_1	532_3_1625	515_3_500	514_46_1	187_3_653
217_3_1	768_46_282	154_46_1	98_46_451	470_46_994	273_3_1	532_3_1571	515_3_478	514_46_1	187_3_669
217_3_1	768_46_282	154_46_1	98_46_445	470_46_993	273_3_1	532_3_1494	515_3_452	514_46_1	187_3_681
217_3_1	768_46_274	154_46_1	98_46_414	470_46_1000	273_3_1	532_3_1427	515_3_403	514_46_1	187_3_687
217_3_1	768_46_280	154_46_1	98_46_402	470_46_1019	273_3_1	532_3_1397	515_3_332	514_46_1	187_3_737
217_3_1	768_46_271	154_46_1	98_46_421	470_46_1032	273_3_1	532_3_1394	515_3_325	514_46_1	187_3_750
217_3_1	768_46_278	154_46_1	98_46_421	470_46_997	273_3_1	532_3_1407	515_3_311	514_46_1	187_3_751
217_3_1	768_46_269	154_46_1	98_46_430	470_46_1001	273_3_1	532_3_1436	515_3_355	514_46_1	187_3_781
217_3_1	768_46_263	154_46_1	98_46_435	470_46_965	273_3_1	532_3_1456	515_3_371	514_46_1	187_3_811
217_3_1	768_46_263	154_46_1	98_46_442	470_46_934	273_3_1	532_3_1505	515_3_377	514_46_1	187_3_846
217_3_1	768_46_264	154_46_1	98_46_443	470_46_918	273_3_1	532_3_1517	515_3_374	514_46_1	187_3_818
217_3_1	768_46_264	154_46_1	98_46_451	470_46_916	273_3_1	532_3_1557	515_3_353	514_46_1	187_3_814
217_3_1	768_46_271	154_46_1	98_46_451	470_46_928	273_3_1	532_3_1500	515_3_321	514_46_1	187_3_772
217_3_1	768_46_274	154_46_1	98_46_455	470_46_941	273_3_1	532_3_1541	515_3_286	514_46_1	187_3_743
217_3_1	768_46_267	154_46_1	98_46_459	470_46_940	273_3_1	532_3_1476	515_3_260	514_46_1	187_3_731
217_3_1	768_46_265	154_46_1	98_46_471	470_46_959	273_3_1	532_3_1456	515_3_231	514_46_1	187_3_766
217_3_1	768_46_265	154_46_1	98_46_475	470_46_968	273_3_1	532_3_1385	515_3_236	514_46_1	187_3_809
217_3_1	768_46_260	154_46_1	98_46_483	470_46_981	273_3_1	532_3_1425	515_3_242	514_46_1	187_3_805
217_3_1	768_46_265	154_46_1	98_46_490	470_46_982	273_3_1	532_3_1483	515_3_253	514_46_1	187_3_779
217_3_1	768_46_262	154_46_1	98_46_488	470_46_1002	273_3_1	532_3_1519	515_3_259	514_46_1	187_3_748
217_3_1	768_46_267	154_46_1	98_46_499	470_46_998	273_3_1	532_3_1551	515_3_272	514_46_1	187_3_685
217_3_1	768_46_258	154_46_1	98_46_501	470_46_993	273_3_1	532_3_1600	515_3_281	514_46_1	187_3_669
217_3_1	768_46_252	154_46_1	98_46_498	470_46_985	273_3_1	532_3_1632	515_3_317	514_46_1	187_3_654
217_3_1	768_46_259	154_46_1	98_46_522	470_46_948	273_3_1	532_3_1633	515_3_320	514_46_1	187_3_699
217_3_1	768_46_265	154_46_1	98_46_547	470_46_940	273_3_1	532_3_1629	515_3_306	514_46_1	187_3_686
217_3_1	768_46_255	154_46_1	98_46_550	470_46_940	273_3_1	532_3_1526	515_3_302	514_46_1	187_3_694
217_3_1	768_46_264	154_46_1	98_46_546	470_46_942	273_3_1	532_3_1435	515_3_310	514_46_1	187_3_716
217_3_1	768_46_276	154_46_1	98_46_574	470_46_938	273_3_1	532_3_1356	515_3_310	514_46_1	187_3_724
217_3_1	768_46_266	154_46_1	98_46_596	470_46_930	273_3_1	532_3_1306	515_3_305	514_46_1	187_3_750
217_3_1	768_46_256	154_46_1	98_46_585	470_46_927	273_3_1	532_3_1314	515_3_265	514_46_1	187_3_730
217_3_1	768_46_249	154_46_1	98_46_588	470_46_927	273_3_1	532_3_1437	515_3_247	514_46_1	187_3_736
217_3_1	768_46_248	154_46_1	98_46_580	470_46_918	273_3_1	532_3_1575	515_3_238	514_46_1	187_3_763
217_3_1	768_46_250	154_46_1	98_46_577	470_46_916	273_3_1	532_3_1730	515_3_248	514_46_1	187_3_761
217_3_1	768_46_271	154_46_1	98_46_592	470_46_922	273_3_1	532_3_1745	515_3_260	514_46_1	187_3_758
217_3_1	768_46_271	154_46_1	98_46_593	470_46_914	273_3_1	532_3_1743	515_3_254	514_46_1	187_3_755
217_3_1	768_46_274	154_46_1	98_46_596	470_46_923	273_3_1	532_3_1673	515_3_272	514_46_1	187_3_734
217_3_1	768_46_270	154_46_1	98_46_591	470_46_929	273_3_1	532_3_1639	515_3_266	514_46_1	187_3_757
217_3_1	768_46_291	154_46_1	98_46_581	470_46_925	273_3_1	532_3_1563	515_3_275	514_46_1	187_3_745
217_3_1	768_46_290	154_46_1	98_46_557	470_46_934	273_3_1	532_3_1490	515_3_282	514_46_1	187_3_700
217_3_1	768_46_289	154_46_1	98_46_578	470_46_921	273_3_1	532_3_1448	515_3_318	514_46_1	187_3_669
217_3_1	768_46_297	154_46_1	98_46_566	470_46_934	273_3_1	532_3_1421	515_3_344	514_46_1	187_3_639
217_3_1	768_46_283	154_46_1	98_46_574	470_46_925	273_3_1	532_3_1389	515_3_366	514_46_1	187_3_653
217_3_1	768_46_299	154_46_1	98_46_567	470_46_884	273_3_1	532_3_1449	515_3_360	514_46_1	187_3_720
217_3_1	768_46_311	154_46_1	98_46_549	470_46_886	273_3_1	187_3_801	515_3_350	514_46_1	532_3_1513
217_3_1	768_46_295	154_46_1	98_46_559	470_46_859	273_3_1	187_3_867	515_3_327	514_46_1	532_3_1548
217_3_1	768_46_295	154_46_1	98_46_567	470_46_865	273_3_1	187_3_926	515_3_321	514_46_1	532_3_1574
217_3_1	768_46_281	154_46_1	98_46_583	470_46_877	273_3_1	187_3_865	515_3_305	514_46_1	532_3_1514
217_3_1	768_46_270	154_46_1	98_46_583	470_46_883	273_3_1	187_3_849	515_3_280	514_46_1	532_3_1454
217_3_1	768_46_252	154_46_1	98_46_589	470_46_904	273_3_1	187_3_756	515_3_263	514_46_1	532_3_1336
217_3_1	768_46_251	154_46_1	98_46_609	470_46_898	273_3_1	187_3_682	515_3_264	514_46_1	532_3_1246
217_3_1	768_46_239	154_46_1	98_46_613	470_46_901	273_3_1	187_3_653	515_3_283	514_46_1	532_3_1221
217_3_1	768_46_246	154_46_1	98_46_630	470_46_903	273_3_1	187_3_617	515_3_305	514_46_1	532_3_1309
217_3_1	768_46_259	154_46_1	98_46_647	470_46_917	273_3_1	187_3_554	515_3_314	514_46_1	532_3_1410
217_3_1	768_46_266	154_46_1	98_46_652	470_46_908	273_3_1	187_3_511	515_3_316	514_46_1	532_3_1428
217_3_1	768_46_272	154_46_1	98_46_670	470_46_909	273_3_1	187_3_511	515_3_299	514_46_1	532_3_1483
217_3_1	768_46_286	154_46_1	98_46_695	470_46_881	273_3_1	187_3_557	515_3_288	514_46_1	532_3_1464
217_3_1	768_46_280	154_46_1	98_46_702	470_46_857	273_3_1	187_3_623	515_3_274	514_46_1	532_3_1539
217_3_1	768_46_287	154_46_1	98_46_703	470_46_810	273_3_1	187_3_693	515_3_299	514_46_1	532_3_1576
217_3_1	768_46_295	154_46_1	98_46_712	470_46_800	273_3_1	187_3_740	515_3_302	514_46_1	532_3_1596
217_3_1	768_46_296	154_46_1	98_46_740	470_46_799	273_3_1	187_3_703	515_3_328	514_46_1	532_3_1535
217_3_1	768_46_291	154_46_1	98_46_765	470_46_777	273_3_1	187_3_708	515_3_339	514_46_1	532_3_1484
217_3_1	768_46_291	154_46_1	98_46_774	470_46_761	273_3_1	187_3_694	515_3_314	514_46_1	532_3_1474
217_3_1	768_46_294	154_46_1	98_46_763	470_46_743	273_3_1	187_3_686	515_3_294	514_46_1	532_3_1503
217_3_1	768_46_285	154_46_1	98_46_777	470_46_733	273_3_1	187_3_659	515_3_256	514_46_1	532_3_1606
217_3_1	768_46_279	154_46_1	98_46_795	470_46_735	273_3_1	187_3_648	515_3_229	514_46_1	532_3_1685
217_3_1	768_46_299	154_46_1	98_46_812	470_46_704	273_3_1	187_3_638	515_3_215	514_46_1	532_3_1661
217_3_1	768_46_289	154_46_1	98_46_794	470_46_715	273_3_1	187_3_623	515_3_222	514_46_1	532_3_1642
217_3_1	768_46_285	154_46_1	98_46_801	470_46_718	273_3_1	187_3_599	515_3_235	514_46_1	532_3_1515
217_3_1	768_46_292	154_46_1	98_46_781	470_46_711	273_3_1	187_3_608	515_3_257	514_46_1	532_3_1516
217_3_1	768_46_289	154_46_1	98_46_784	470_46_688	273_3_1	532_3_1550	515_3_274	514_46_1	187_3_583
217_3_1	768_46_283	154_46_1	98_46_799	470_46_677	273_3_1	532_3_1580	515_3_281	514_46_1	187_3_576
217_3_1	768_46_280	154_46_1	98_46_817	470_46_670	273_3_1	532_3_1652	515_3_269	514_46_1	187_3_592
217_3_1	768_46_279	154_46_1	98_46_827	470_46_700	273_3_1	187_3_630	515_3_276	514_46_1	532_3_1724
217_3_1	768_46_284	154_46_1	98_46_808	470_46_705	273_3_1	187_3_625	515_3_275	514_46_1	532_3_1769
217_3_1	768_46_256	154_46_1	98_46_801	470_46_698	273_3_1	187_3_602	515_3_273	514_46_1	532_3_1797
217_3_1	768_46_261	154_46_1	98_46_795	470_46_692	273_3_1	187_3_595	515_3_267	514_46_1	532_3_1703
217_3_1	768_46_258	154_46_1	98_46_761	470_46_693	273_3_1	187_3_560	515_3_263	514_46_1	532_3_1658
217_3_1	768_46_241	154_46_1	98_46_740	470_46_705	273_3_1	187_3_552	515_3_244	514_46_1	532_3_1687
217_3_1	768_46_241	154_46_1	98_46_724	470_46_690	273_3_1	187_3_527	515_3_211	514_46_1	532_3_1777
217_3_1	768_46_236	154_46_1	98_46_725	470_46_702	273_3_1	187_3_526	515_3_179	514_46_1	532_3_1926
217_3_1	768_46_231	154_46_1	98_46_706	470_46_733	273_3_1	187_3_528	515_3_179	514_46_1	532_3_2016
217_3_1	768_46_237	154_46_1	98_46_691	470_46_746	273_3_1	532_3_2074	515_3_190	514_46_1	187_3_530
217_3_1	768_46_233	154_46_1	98_46_684	470_46_754	273_3_1	532_3_1989	515_3_222	514_46_1	187_3_560
217_3_1	768_46_228	154_46_1	98_46_668	470_46_761	273_3_1	532_3_1893	515_3_262	514_46_1	187_3_610
217_3_1	768_46_229	154_46_1	98_46_657	470_46_751	273_3_1	532_3_1752	515_3_295	514_46_1	187_3_623
217_3_1	768_46_245	154_46_1	98_46_645	470_46_758	273_3_1	532_3_1628	515_3_293	514_46_1	187_3_644
217_3_1	768_46_259	154_46_1	98_46_651	470_46_775	273_3_1	532_3_1555	515_3_279	514_46_1	187_3_589
217_3_1	768_46_262	154_46_1	98_46_648	470_46_773	273_3_1	532_3_1518	515_3_256	514_46_1	187_3_569
217_3_1	768_46_261	154_46_1	98_46_638	470_46_778	273_3_1	532_3_1603	515_3_236	514_46_1	187_3_540
217_3_1	768_46_242	154_46_1	98_46_642	470_46_799	273_3_1	532_3_1805	515_3_195	514_46_1	187_3_525
217_3_1	768_46_238	154_46_1	98_46_621	470_46_795	273_3_1	532_3_1925	515_3_159	514_46_1	187_3_527
217_3_1	768_46_238	154_46_1	98_46_616	470_46_806	273_3_1	532_3_2004	515_3_152	514_46_1	187_3_524
217_3_1	768_46_247	154_46_1	98_46_632	470_46_797	273_3_1	532_3_1957	515_3_160	514_46_1	187_3_552
217_3_1	768_46_230	154_46_1	98_46_656	470_46_794	273_3_1	532_3_1875	515_3_190	514_46_1	187_3_579
217_3_1	768_46_232	154_46_1	98_46_681	470_46_798	273_3_1	532_3_1767	515_3_202	514_46_1	187_3_626
217_3_1	768_46_234	154_46_1	98_46_684	470_46_814	273_3_1	532_3_1651	515_3_222	514_46_1	187_3_643
217_3_1	768_46_227	154_46_1	98_46_692	470_46_815	273_3_1	532_3_1621	515_3_236	514_46_1	187_3_637
217_3_1	768_46_238	154_46_1	98_46_696	470_46_796	273_3_1	532_3_1635	515_3_255	514_46_1	187_3_578
217_3_1	768_46_254	154_46_1	98_46_729	470_46_790	273_3_1	532_3_1687	515_3_256	514_46_1	187_3_546
217_3_1	768_46_246	154_46_1	98_46_730	470_46_805	273_3_1	532_3_1748	515_3_247	514_46_1	187_3_486
217_3_1	768_46_228	154_46_1	98_46_732	470_46_797	273_3_1	532_3_1787	515_3_225	514_46_1	187_3_444
217_3_1	768_46_236	154_46_1	98_46_721	470_46_795	273_3_1	532_3_1794	515_3_201	514_46_1	187_3_415
217_3_1	768_46_225	154_46_1	98_46_716	470_46_792	273_3_1	532_3_1829	515_3_184	514_46_1	187_3_420
217_3_1	768_46_219	154_46_1	98_46_714	470_46_778	273_3_1	532_3_1809	515_3_173	514_46_1	187_3_452
217_3_1	768_46_222	154_46_1	98_46_704	470_46_755	273_3_1	532_3_1831	515_3_161	514_46_1	187_3_489
217_3_1	768_46_222	154_46_1	98_46_698	470_46_749	273_3_1	532_3_1823	515_3_168	514_46_1	187_3_530
217_3_1	768_46_220	154_46_1	98_46_699	470_46_750	273_3_1	532_3_1840	515_3_168	514_46_1	187_3_558
217_3_1	768_46_214	154_46_1	98_46_709	470_46_769	273_3_1	532_3_1815	515_3_171	514_46_1	187_3_562
217_3_1	768_46_217	154_46_1	98_46_710	470_46_779	273_3_1	532_3_1761	515_3_162	514_46_1	187_3_582
217_3_1	768_46_228	154_46_1	98_46_711	470_46_802	273_3_1	532_3_1792	515_3_155	514_46_1	187_3_608
217_3_1	768_46_224	154_46_1	98_46_710	470_46_802	273_3_1	532_3_1824	515_3_130	514_46_1	187_3_607
217_3_1	768_46_223	154_46_1	98_46_710	470_46_799	273_3_1	532_3_1847	515_3_116	514_46_1	187_3_595
217_3_1	768_46_235	154_46_1	98_46_707	470_46_831	273_3_1	532_3_1756	515_3_103	514_46_1	187_3_580
217_3_1	768_46_242	154_46_1	98_46_698	470_46_814	273_3_1	532_3_1767	515_3_102	514_46_1	187_3_578
217_3_1	768_46_245	154_46_1	98_46_688	470_46_812	273_3_1	532_3_1735	515_3_88	514_46_1	187_3_584
217_3_1	768_46_237	154_46_1	98_46_688	470_46_819	273_3_1	532_3_1693	515_3_88	514_46_1	187_3_587
217_3_1	768_46_247	154_46_1	98_46_681	470_46_834	273_3_1	532_3_1658	515_3_78	514_46_1	187_3_569
217_3_1	768_46_255	154_46_1	98_46_666	470_46_842	273_3_1	532_3_1682	515_3_84	514_46_1	187_3_588
217_3_1	768_46_246	154_46_1	98_46_681	470_46_872	273_3_1	532_3_1671	515_3_94	514_46_1	187_3_592
217_3_1	768_46_257	154_46_1	98_46_656	470_46_873	273_3_1	532_3_1749	515_3_102	514_46_1	187_3_630
217_3_1	768_46_252	154_46_1	98_46_668	470_46_868	273_3_1	532_3_1791	515_3_100	514_46_1	187_3_613
217_3_1	768_46_257	154_46_1	98_46_670	470_46_877	273_3_1	532_3_1838	515_3_95	514_46_1	187_3_602
217_3_1	768_46_266	154_46_1	98_46_662	470_46_880	273_3_1	532_3_1871	515_3_89	514_46_1	187_3_591
217_3_1	768_46_277	154_46_1	98_46_645	470_46_882	273_3_1	532_3_1834	515_3_102	514_46_1	187_3_580
217_3_1	768_46_272	154_46_1	98_46_662	470_46_880	273_3_1	532_3_1780	515_3_105	514_46_1	187_3_622
217_3_1	768_46_263	154_46_1	98_46_657	470_46_869	273_3_1	532_3_1673	515_3_113	514_46_1	187_3_658
217_3_1	768_46_271	154_46_1	98_46_639	470_46_847	273_3_1	532_3_1619	515_3_108	514_46_1	187_3_678
217_3_1	768_46_279	154_46_1	98_46_618	470_46_839	273_3_1	532_3_1557	515_3_110	514_46_1	187_3_687
217_3_1	768_46_280	154_46_1	98_46_628	470_46_827	273_3_1	532_3_1587	515_3_113	514_46_1	187_3_712
217_3_1	768_46_274	154_46_1	98_46_611	470_46_809	273_3_1	532_3_1645	515_3_140	514_46_1	187_3_689
217_3_1	768_46_277	154_46_1	98_46_600	470_46_810	273_3_1	532_3_1683	515_3_167	514_46_1	187_3_693
217_3_1	768_46_264	154_46_1	98_46_601	470_46_787	273_3_1	532_3_1666	515_3_211	514_46_1	187_3_699
217_3_1	768_46_274	154_46_1	98_46_620	470_46_792	273_3_1	532_3_1669	515_3_249	514_46_1	187_3_677
217_3_1	768_46_278	154_46_1	98_46_606	470_46_779	273_3_1	532_3_1618	515_3_289	514_46_1	187_3_712
217_3_1	768_46_263	154_46_1	98_46_605	470_46_749	273_3_1	532_3_1599	515_3_314	514_46_1	187_3_734
217_3_1	768_46_270	154_46_1	98_46_595	470_46_751	273_3_1	532_3_1567	515_3_285	514_46_1	187_3_710
217_3_1	768_46_286	154_46_1	98_46_595	470_46_748	273_3_1	532_3_1534	515_3_236	514_46_1	187_3_715
217_3_1	768_46_285	154_46_1	98_46_593	470_46_773	273_3_1	532_3_1471	515_3_175	514_46_1	187_3_706
217_3_1	768_46_285	154_46_1	98_46_627	470_46_787	273_3_1	532_3_1441	515_3_166	514_46_1	187_3_726
217_3_1	768_46_279	154_46_1	98_46_618	470_46_767	273_3_1	532_3_1452	515_3_175	514_46_1	187_3_739
217_3_1	768_46_282	154_46_1	98_46_617	470_46_783	273_3_1	532_3_1491	515_3_174	514_46_1	187_3_736
217_3_1	768_46_288	154_46_1	98_46_634	470_46_772	273_3_1	532_3_1571	515_3_183	514_46_1	187_3_769
217_3_1	768_46_287	154_46_1	98_46_652	470_46_759	273_3_1	532_3_1577	515_3_191	514_46_1	187_3_798
217_3_1	768_46_289	154_46_1	98_46_669	470_46_752	273_3_1	532_3_1552	515_3_209	514_46_1	187_3_773
217_3_1	768_46_294	154_46_1	98_46_697	470_46_729	273_3_1	532_3_1472	515_3_259	514_46_1	187_3_692
217_3_1	768_46_293	154_46_1	98_46_698	470_46_736	273_3_1	532_3_1489	515_3_296	514_46_1	187_3_680
217_3_1	768_46_273	154_46_1	98_46_728	470_46_731	273_3_1	532_3_1415	515_3_300	514_46_1	187_3_701
217_3_1	768_46_284	154_46_1	98_46_742	470_46_740	273_3_1	532_3_1400	515_3_261	514_46_1	187_3_724
217_3_1	768_46_279	154_46_1	98_46_760	470_46_742	273_3_1	532_3_1425	515_3_233	514_46_1	187_3_781
217_3_1	768_46_283	154_46_1	98_46_754	470_46_740	273_3_1	532_3_1485	515_3_203	514_46_1	187_3_809
217_3_1	768_46_299	154_46_1	98_46_744	470_46_715	273_3_1	532_3_1543	515_3_199	514_46_1	187_3_801
217_3_1	768_46_300	154_46_1	98_46_755	470_46_736	273_3_1	532_3_1611	515_3_198	514_46_1	187_3_787
217_3_1	768_46_311	154_46_1	98_46_740	470_46_752	273_3_1	532_3_1618	515_3_226	514_46_1	187_3_766
217_3_1	768_46_312	154_46_1	98_46_735	470_46_756	273_3_1	532_3_1592	515_3_247	514_46_1	187_3_784
217_3_1	768_46_313	154_46_1	98_46_747	470_46_748	273_3_1	532_3_1557	515_3_245	514_46_1	187_3_794
217_3_1	768_46_317	154_46_1	98_46_747	470_46_748	273_3_1	532_3_1552	515_3_207	514_46_1	187_3_770
217_3_1	768_46_319	154_46_1	98_46_738	470_46_755	273_3_1	532_3_1535	515_3_177	514_46_1	187_3_762
217_3_1	768_46_306	154_46_1	98_46_719	470_46_753	273_3_1	532_3_1540	515_3_149	514_46_1	187_3_721
217_3_1	768_46_308	154_46_1	98_46_714	470_46_742	273_3_1	532_3_1585	515_3_133	514_46_1	187_3_688
217_3_1	768_46_305	154_46_1	98_46_729	470_46_736	273_3_1	532_3_1639	515_3_143	514_46_1	187_3_655
217_3_1	768_46_300	154_46_1	98_46_711	470_46_717	273_3_1	532_3_1682	515_3_172	514_46_1	187_3_719
217_3_1	768_46_282	154_46_1	98_46_718	470_46_715	273_3_1	532_3_1679	515_3_207	514_46_1	187_3_767
[truncated: 3,001 more rows]
[truncated: 1,747 more columns]
