# Supplementary material for: Environmental change makes robust ecological networks fragile
Source: Nat Commun. 2016 Aug 11;7:12462. doi: 10.1038/ncomms12462 (PMC4987532; doi:10.1038/ncomms12462)
Supplement: Supplementary Data 1 — Host-parasite networks and host extinction sequences in Avida experiments. The compressed archive includes the 100 co-evolved host-parasite networks and the host extinction sequences in the historical scenario. [file ncomms12462-s2.zip › Supplementary_data_S1/host_extinction_sequence_91.csv]

1718_4_1	593_4_2	643_6_2	592_46_5	344_4_2	345_12_9	346_4_1	347_25_8	340_1_2	341_12_15	342_46_12	343_12_10	2918_12_1	348_46_1	349_6_2	2919_6_1	1653_25_6	960_46_2	594_4_8	2318_6_3	2319_6_2	2314_46_1	2315_6_2	2312_46_1	298_046_2	299_25_11	296_46_7	297_4_3	294_6_18	295_6_4	292_125_6	293_46_3	290_4_3	291_46_12	270_46_9	271_6_3	272_46_8	273_6_17	274_35_5	275_4_4	276_46_3	277_6_2	278_4_2	279_6_7	3211_0_1	2268_235_1	2269_2_1	2262_4_1	2260_6_2	2266_46_1
1718_4_2	1615_46_1	643_6_2	592_46_4	344_4_2	345_12_10	346_4_1	347_25_8	340_1_2	341_12_16	342_46_12	343_12_13	348_46_1	349_6_2	2919_6_1	1653_25_6	960_46_2	2318_6_4	2319_6_2	2314_46_1	2315_6_1	2312_46_1	298_046_2	299_25_9	296_46_7	297_4_3	294_6_18	295_6_4	292_125_6	293_46_4	290_4_5	291_46_8	270_46_9	271_6_3	272_46_8	273_6_17	274_35_6	275_4_3	276_46_2	277_6_2	278_4_2	279_6_7	3211_0_1	2268_235_1	2269_2_1	2262_4_1	2260_6_2	2266_46_1	2264_5_1	2265_46_2
1200_25_3	1615_46_1	643_6_2	592_46_3	344_4_4	345_12_10	346_4_1	347_25_6	340_1_1	341_12_13	342_46_8	343_12_14	348_46_1	349_6_2	2919_6_1	1653_25_8	960_46_2	2318_6_3	2319_6_1	2314_46_1	2312_46_1	298_046_2	299_25_6	296_46_7	297_4_3	294_6_18	295_6_1	292_125_5	293_46_2	290_4_8	291_46_6	270_46_8	271_6_3	272_46_7	273_6_14	274_35_7	275_4_2	276_46_1	277_6_2	278_4_2	279_6_7	3211_0_1	2269_2_2	2262_4_1	2260_6_2	2266_46_1	2264_5_1	2265_46_3	2440_6_1	2446_5_1
1200_25_1	643_6_1	592_46_2	344_4_6	345_12_7	346_4_1	347_25_9	340_1_1	341_12_10	342_46_3	343_12_14	348_46_1	2919_6_1	2318_6_1	2312_46_1	298_046_1	299_25_1	296_46_2	297_4_2	294_6_1	295_6_1	292_125_4	293_46_2	290_4_8	291_46_1	270_46_1	271_6_1	272_46_2	273_6_10	274_35_7	275_4_1	276_46_1	278_4_2	2269_2_2	2260_6_1	2265_46_2	2446_5_1	2447_4_4	2444_6_2	2445_35_4	108_12_15	109_2_2	102_46_4	103_6_2	100_4_24	101_6_5	106_46_3	107_4_1	104_46_1	105_125_13
643_6_1	344_4_8	345_12_7	346_4_1	347_25_8	340_1_1	341_12_9	342_46_1	343_12_18	348_46_1	2919_6_1	2318_6_1	2312_46_1	298_046_1	299_25_1	296_46_2	297_4_1	294_6_1	295_6_1	292_125_4	293_46_2	290_4_8	291_46_1	270_46_1	271_6_1	273_6_11	274_35_8	275_4_1	278_4_2	2269_2_1	2260_6_1	2265_46_2	2446_5_1	2447_4_5	2444_6_6	2445_35_6	108_12_18	109_2_2	102_46_5	103_6_2	100_4_27	101_6_9	106_46_3	107_4_1	104_46_1	105_125_13	2046_35_2	2044_25_38	2041_46_1	3238_46_2
199_6_1	593_4_1	164_46_7	625_4_1	911_46_14	155_6_1	799_6_9	15_6_1	1942_1_2	1940_4_2	818_35_1	345_12_4	347_25_13	341_12_4	342_46_1	343_12_22	812_6_1	813_6_1	814_25_8	815_25_8	2910_12_1	2858_6_8	1799_4_2	2915_04_1	2916_6_5	718_6_6	1793_46_15	716_25_5	1791_4_1	714_2_36	2855_25_1	3493_0_1	1492_0_3	1496_46_1	1627_6_1	1395_46_7	3485_46_4	422_25_1	2318_6_1	1061_35_1	425_46_8	1066_46_2	299_25_1	1667_25_2	1665_46_4	426_6_1	290_4_6	591_125_1	1086_25_15	456_3_16
199_6_1	593_4_1	164_46_6	625_4_1	911_46_13	799_6_7	15_6_1	1942_1_3	1940_4_1	818_35_2	345_12_6	347_25_7	341_12_1	342_46_1	343_12_20	812_6_1	813_6_1	814_25_7	815_25_6	2910_12_1	2858_6_13	1799_4_2	2915_04_2	2916_6_3	718_6_6	1793_46_14	716_25_7	714_2_42	713_35_16	3493_0_2	1496_46_1	3449_25_2	1395_46_5	3485_46_5	422_25_1	1061_35_1	425_46_6	1168_46_11	1529_6_1	1667_25_2	1665_46_3	426_6_1	290_4_4	591_125_1	1086_25_15	456_3_23	1084_6_17	1083_6_12	1082_6_6	1081_4_1
199_6_1	593_4_1	164_46_6	625_4_1	911_46_12	799_6_6	15_6_1	1942_1_2	1940_4_1	818_35_1	345_12_7	347_25_5	341_12_1	342_46_1	343_12_19	812_6_1	813_6_1	814_25_3	815_25_5	2910_12_2	2858_6_14	1799_4_1	2915_04_1	2916_6_4	718_6_10	1793_46_14	716_25_5	714_2_47	713_35_11	3493_0_1	1496_46_1	3449_25_2	1395_46_7	3485_46_2	422_25_1	1061_35_1	425_46_5	1168_46_17	1529_6_1	1667_25_2	1665_46_3	426_6_1	290_4_5	591_125_1	1086_25_14	456_3_34	1084_6_27	1083_6_11	1082_6_6	1081_4_1
199_6_1	593_4_1	164_46_12	625_4_1	911_46_15	799_6_6	15_6_1	1942_1_2	1940_4_2	818_35_1	345_12_13	347_25_3	341_12_1	342_46_1	343_12_18	812_6_1	814_25_3	815_25_4	2910_12_2	2858_6_19	1799_4_1	2916_6_4	718_6_12	1793_46_18	716_25_6	714_2_51	713_35_11	3493_0_1	1496_46_1	3449_25_1	1395_46_8	3485_46_3	1061_35_1	425_46_2	1168_46_16	1529_6_1	1667_25_3	1665_46_3	426_6_1	290_4_3	591_125_1	1086_25_15	456_3_36	1084_6_24	1083_6_11	1082_6_12	1081_4_1	596_4_2	598_4_2	196_4_50
199_6_1	164_46_13	625_4_1	911_46_14	799_6_7	15_6_1	1942_1_1	1940_4_2	818_35_1	345_12_17	347_25_2	341_12_1	342_46_1	343_12_20	812_6_1	814_25_3	815_25_4	2910_12_1	2858_6_24	1799_4_1	2916_6_6	718_6_14	1793_46_20	716_25_6	714_2_58	713_35_9	3493_0_1	1496_46_1	3449_25_1	1395_46_7	3485_46_5	425_46_3	1168_46_18	1529_6_1	1667_25_4	1665_46_4	426_6_1	290_4_2	591_125_1	1086_25_11	593_4_1	1084_6_22	1083_6_20	1082_6_11	1081_4_1	596_4_2	598_4_2	196_4_41	191_12_1	190_3_3
199_6_1	164_46_13	625_4_1	911_46_12	799_6_6	15_6_1	1942_1_1	1940_4_1	818_35_1	345_12_17	347_25_1	341_12_1	342_46_1	343_12_22	812_6_1	814_25_2	815_25_6	2910_12_1	2858_6_30	2916_6_8	718_6_9	1793_46_25	716_25_4	714_2_62	713_35_10	3493_0_1	1496_46_1	3449_25_1	1395_46_6	3485_46_8	425_46_3	1168_46_12	1529_6_1	1667_25_2	1665_46_5	295_6_1	290_4_2	591_125_1	1086_25_7	593_4_1	1084_6_20	1083_6_24	1082_6_16	596_4_2	598_4_2	196_4_41	191_12_1	190_3_3	1126_4_1	1127_25_25
199_6_1	164_46_15	625_4_1	911_46_14	799_6_11	15_6_1	1942_1_1	1940_4_1	344_4_20	345_12_15	347_25_1	341_12_1	342_46_1	343_12_23	812_6_1	814_25_1	815_25_5	2910_12_1	2858_6_36	2916_6_9	718_6_9	1793_46_24	716_25_2	714_2_65	713_35_7	710_46_21	1496_46_1	1395_46_7	594_4_4	425_46_4	1168_46_12	1529_6_1	1667_25_4	1665_46_5	295_6_1	290_4_2	1086_25_3	593_4_1	1084_6_18	1083_6_19	1082_6_14	596_4_2	598_4_3	196_4_29	191_12_1	190_3_4	1126_4_1	1127_25_30	3141_25_7	273_6_65
199_6_1	164_46_12	625_4_1	911_46_12	799_6_12	15_6_1	1942_1_1	344_4_19	345_12_16	347_25_1	341_12_1	342_46_1	343_12_23	812_6_1	814_25_1	815_25_3	2858_6_51	2916_6_13	718_6_5	1793_46_26	716_25_1	714_2_66	713_35_7	710_46_13	1496_46_1	1395_46_8	594_4_4	1528_3_10	1168_46_6	1529_6_1	1667_25_2	1665_46_4	295_6_1	290_4_2	1086_25_2	593_4_1	1084_6_25	1083_6_17	1082_6_16	596_4_3	598_4_4	196_4_26	191_12_1	190_3_5	1126_4_1	1127_25_37	3141_25_5	273_6_66	274_35_3	149_12_1
199_6_1	164_46_12	625_4_1	911_46_11	799_6_11	15_6_1	1942_1_1	344_4_17	345_12_18	347_25_1	341_12_1	342_46_1	343_12_21	812_6_1	814_25_1	815_25_4	2858_6_70	2916_6_17	718_6_5	1793_46_28	714_2_78	713_35_7	710_46_7	1496_46_1	1395_46_5	594_4_4	1528_3_9	1168_46_7	1667_25_2	1665_46_2	295_6_1	290_4_1	590_125_1	593_4_1	1084_6_25	1083_6_20	1082_6_14	596_4_4	598_4_6	196_4_20	191_12_1	190_3_4	1127_25_49	3141_25_5	273_6_60	274_35_1	149_12_1	3147_46_6	2824_4_4	3386_35_5
199_6_1	164_46_13	625_4_1	911_46_16	799_6_9	15_6_1	1942_1_1	344_4_16	345_12_21	347_25_1	341_12_1	342_46_1	343_12_20	812_6_1	814_25_1	815_25_2	2858_6_79	2916_6_20	718_6_2	1793_46_32	714_2_67	713_35_7	710_46_8	1496_46_1	1395_46_5	594_4_3	1528_3_11	1168_46_11	296_46_1	295_6_1	290_4_1	590_125_1	593_4_1	1084_6_26	1083_6_25	1082_6_12	596_4_3	598_4_6	196_4_18	191_12_1	190_3_3	1127_25_59	3141_25_4	273_6_51	274_35_1	149_12_1	3147_46_5	2824_4_5	3386_35_3	3387_6_19
199_6_1	164_46_12	625_4_1	911_46_15	799_6_11	15_6_1	1942_1_1	344_4_15	345_12_23	347_25_1	341_12_1	342_46_1	343_12_18	812_6_1	814_25_1	815_25_1	2858_6_78	2916_6_21	718_6_1	1793_46_33	714_2_63	713_35_4	710_46_9	1496_46_1	1395_46_4	594_4_3	1528_3_10	1168_46_8	296_46_1	295_6_1	590_125_1	593_4_1	1084_6_24	1083_6_31	1082_6_14	596_4_3	598_4_2	196_4_17	191_12_1	190_3_3	1127_25_59	3141_25_5	273_6_55	274_35_1	149_12_1	3147_46_3	2824_4_6	3386_35_4	3387_6_22	3383_12_2
199_6_1	164_46_18	625_4_1	911_46_20	799_6_13	15_6_1	344_4_13	345_12_28	347_25_1	341_12_1	342_46_1	343_12_19	812_6_1	814_25_1	815_25_1	2858_6_80	2916_6_21	718_6_2	1793_46_40	714_2_63	713_35_3	710_46_9	1496_46_1	1395_46_4	594_4_4	1528_3_12	296_46_1	295_6_1	590_125_1	593_4_1	1084_6_23	1083_6_29	1082_6_18	596_4_4	598_4_2	196_4_15	191_12_1	190_3_2	1127_25_61	3141_25_4	273_6_54	149_12_1	2824_4_4	3386_35_2	3387_6_17	3383_12_1	2982_4_1	3023_4_1	3389_46_31	524_1_2
199_6_1	164_46_21	625_4_1	911_46_22	15_6_1	344_4_10	345_12_31	347_25_1	341_12_1	342_46_1	343_12_15	812_6_1	814_25_1	815_25_1	2858_6_76	2916_6_16	1793_46_42	714_2_66	713_35_2	710_46_9	1496_46_1	1395_46_2	594_4_3	1528_3_11	296_46_1	295_6_1	590_125_1	593_4_1	1084_6_22	1083_6_29	1082_6_20	596_4_7	598_4_2	196_4_16	191_12_1	190_3_2	1127_25_73	3141_25_4	273_6_46	2824_4_4	3386_35_1	3387_6_12	3383_12_1	2982_4_1	3023_4_1	3389_46_31	524_1_2	525_46_1	526_4_2	1019_12_14
199_6_1	164_46_18	625_4_1	15_6_1	344_4_5	345_12_33	347_25_1	342_46_1	343_12_17	812_6_1	814_25_1	2858_6_71	2916_6_14	1793_46_42	714_2_68	713_35_1	710_46_10	1496_46_1	917_46_56	594_4_2	425_46_1	296_46_1	295_6_1	590_125_1	593_4_1	1084_6_23	1083_6_26	1082_6_23	596_4_5	598_4_2	196_4_13	191_12_1	190_3_3	1127_25_82	3141_25_4	273_6_41	2824_4_4	3386_35_1	3387_6_12	2982_4_1	3023_4_2	3389_46_37	524_1_4	525_46_1	1409_1_1	1019_12_13	522_25_26	523_6_62	1017_12_1	1010_46_2
199_6_1	164_46_14	625_4_1	15_6_1	344_4_6	345_12_34	347_25_1	342_46_1	343_12_16	812_6_1	814_25_1	2858_6_70	2916_6_18	1793_46_41	714_2_74	710_46_10	1496_46_1	917_46_55	594_4_2	1528_3_19	296_46_1	295_6_1	590_125_1	593_4_1	1084_6_24	1083_6_28	1082_6_22	596_4_7	598_4_2	196_4_9	191_12_1	190_3_4	1127_25_100	3141_25_5	273_6_47	2824_4_4	3386_35_1	3387_6_11	2982_4_1	3023_4_2	3389_46_39	524_1_5	525_46_1	1409_1_1	521_6_16	522_25_24	523_6_70	1010_46_2	1012_4_7	449_6_1
199_6_1	164_46_14	625_4_1	15_6_1	344_4_5	345_12_39	347_25_1	342_46_1	343_12_17	812_6_1	814_25_1	2858_6_71	2916_6_20	1793_46_39	714_2_80	710_46_9	1496_46_1	917_46_53	594_4_3	1528_3_24	296_46_1	295_6_1	590_125_1	593_4_1	1084_6_29	1083_6_34	1082_6_23	596_4_6	598_4_2	196_4_6	191_12_1	190_3_4	1127_25_121	3141_25_5	273_6_44	2824_4_6	3387_6_13	2982_4_2	3023_4_2	3389_46_37	524_1_4	525_46_1	1409_1_1	521_6_15	522_25_21	523_6_66	1010_46_1	1012_4_5	449_6_1	2768_6_1
199_6_1	164_46_16	15_6_1	344_4_4	345_12_36	347_25_1	342_46_1	343_12_18	812_6_1	814_25_1	2858_6_77	2916_6_19	1793_46_45	714_2_74	710_46_6	1496_46_1	917_46_51	594_4_2	1528_3_25	296_46_1	295_6_1	590_125_1	593_4_1	1084_6_28	1083_6_38	1082_6_23	596_4_7	598_4_1	196_4_5	191_12_1	190_3_4	1127_25_131	3141_25_8	273_6_42	2824_4_8	3387_6_15	2982_4_4	3389_46_35	524_1_3	525_46_1	1409_1_1	521_6_12	522_25_14	523_6_61	1010_46_1	1012_4_5	449_6_1	2768_6_2	2447_4_1	2444_6_11
199_6_1	164_46_18	15_6_1	344_4_4	345_12_32	347_25_1	342_46_1	343_12_15	812_6_1	814_25_1	2858_6_72	2916_6_24	1793_46_34	714_2_73	710_46_3	1496_46_1	917_46_46	594_4_2	1528_3_21	296_46_1	295_6_1	590_125_1	593_4_1	1084_6_28	1083_6_43	1082_6_17	596_4_7	598_4_2	196_4_3	191_12_1	190_3_4	1127_25_151	3141_25_6	273_6_39	2824_4_7	3387_6_16	2982_4_5	3389_46_39	524_1_4	525_46_1	1409_1_1	521_6_13	522_25_9	523_6_67	1010_46_1	1012_4_6	449_6_1	2768_6_2	2447_4_1	2444_6_11
199_6_1	164_46_17	344_4_4	345_12_31	347_25_1	342_46_1	343_12_13	812_6_1	814_25_1	2858_6_62	2916_6_25	1793_46_31	714_2_68	710_46_2	1496_46_1	917_46_44	1528_3_19	296_46_1	295_6_1	590_125_1	593_4_1	1084_6_27	1083_6_45	1082_6_23	596_4_5	598_4_2	196_4_3	191_12_1	190_3_4	1127_25_144	3141_25_2	273_6_38	2824_4_8	3387_6_16	2982_4_6	3389_46_40	524_1_5	525_46_1	1409_1_1	521_6_15	522_25_5	523_6_75	1012_4_5	449_6_1	2768_6_2	2447_4_1	2444_6_14	442_3_1	441_46_14	440_6_35
199_6_1	164_46_14	344_4_6	345_12_30	347_25_1	342_46_1	343_12_12	812_6_1	814_25_1	2858_6_67	2916_6_23	1793_46_29	714_2_63	710_46_1	1496_46_1	917_46_42	1528_3_15	296_46_1	295_6_1	590_125_1	593_4_1	1084_6_26	1083_6_55	1082_6_25	596_4_7	598_4_1	196_4_3	191_12_1	190_3_3	1127_25_141	3141_25_3	273_6_33	2824_4_8	3387_6_15	2982_4_9	3389_46_44	524_1_5	525_46_1	1409_1_1	521_6_20	522_25_2	523_6_86	1012_4_4	449_6_1	2768_6_2	2447_4_1	2444_6_13	442_3_1	441_46_15	440_6_33
199_6_1	164_46_18	344_4_6	345_12_25	347_25_1	342_46_1	343_12_12	812_6_1	814_25_1	2858_6_60	2916_6_14	1793_46_31	714_2_67	710_46_1	1496_46_1	917_46_39	1528_3_15	296_46_1	295_6_1	590_125_1	593_4_1	1084_6_30	1083_6_41	1082_6_22	596_4_10	598_4_1	196_4_3	191_12_1	190_3_3	1127_25_147	3141_25_1	273_6_31	2824_4_6	3387_6_16	2982_4_7	3389_46_41	524_1_6	525_46_1	521_6_23	522_25_1	523_6_88	1012_4_4	449_6_1	2768_6_2	2447_4_1	2444_6_10	441_46_13	440_6_35	447_125_55	444_12_17
199_6_1	164_46_22	344_4_7	345_12_26	347_25_1	342_46_1	343_12_12	812_6_1	814_25_1	2858_6_61	2916_6_17	1793_46_34	714_2_75	710_46_1	1496_46_1	917_46_27	1528_3_14	296_46_1	295_6_1	590_125_1	593_4_1	1084_6_27	1083_6_39	1082_6_19	596_4_10	194_46_1	196_4_3	191_12_1	190_3_1	1127_25_153	273_6_38	2824_4_5	3387_6_18	2982_4_5	3389_46_38	524_1_4	525_46_1	521_6_28	522_25_1	523_6_86	1012_4_3	449_6_1	2768_6_3	2447_4_1	2444_6_10	441_46_11	440_6_27	447_125_55	444_12_15	108_12_30
199_6_1	164_46_20	344_4_6	345_12_26	342_46_1	343_12_11	812_6_1	814_25_1	2858_6_64	2916_6_15	1793_46_33	714_2_64	710_46_1	1496_46_1	917_46_22	1528_3_14	296_46_1	590_125_1	593_4_1	1084_6_27	1083_6_41	1082_6_21	596_4_10	194_46_1	196_4_3	191_12_1	190_3_1	1127_25_160	273_6_34	2824_4_4	3387_6_16	2982_4_4	3389_46_38	524_1_4	525_46_1	521_6_22	523_6_96	1012_4_2	449_6_1	2768_6_3	2447_4_1	2444_6_9	441_46_10	440_6_22	447_125_58	444_12_16	108_12_32	109_2_1	102_46_5	103_6_19
199_6_1	164_46_20	344_4_6	345_12_21	342_46_1	343_12_8	812_6_1	814_25_1	2858_6_62	2916_6_12	1793_46_50	714_2_61	1496_46_1	917_46_27	1528_3_17	296_46_1	590_125_1	593_4_1	1084_6_23	1083_6_41	1082_6_22	596_4_10	194_46_1	196_4_2	191_12_1	190_3_1	1127_25_166	273_6_29	2824_4_2	3387_6_23	2982_4_3	3389_46_45	524_1_3	525_46_1	521_6_19	523_6_97	1012_4_1	449_6_1	2768_6_4	2447_4_2	2444_6_11	441_46_11	440_6_23	447_125_52	444_12_17	108_12_28	109_2_1	102_46_11	103_6_23	100_4_3
199_6_1	164_46_19	344_4_7	345_12_17	342_46_1	343_12_4	812_6_1	814_25_1	2858_6_60	2916_6_12	1793_46_67	714_2_63	1496_46_1	917_46_31	1528_3_18	296_46_1	590_125_1	593_4_1	1084_6_27	1083_6_40	1082_6_21	596_4_11	194_46_1	196_4_2	191_12_1	1127_25_152	273_6_26	2824_4_1	3387_6_23	2982_4_2	3389_46_47	524_1_3	525_46_1	521_6_26	523_6_87	1012_4_2	449_6_1	2768_6_4	2447_4_1	2444_6_9	441_46_22	440_6_20	447_125_49	444_12_19	108_12_29	109_2_1	102_46_12	103_6_27	100_4_3	101_6_18
199_6_1	164_46_22	344_4_6	345_12_12	342_46_1	343_12_4	812_6_1	814_25_1	2858_6_60	2916_6_17	1793_46_80	714_2_57	1496_46_1	423_2_17	1528_3_21	296_46_1	590_125_1	593_4_1	1084_6_27	1083_6_45	1082_6_22	596_4_10	194_46_1	196_4_2	191_12_1	1127_25_143	273_6_29	2824_4_1	3387_6_27	2982_4_1	3389_46_47	524_1_3	525_46_1	521_6_27	523_6_82	1012_4_2	449_6_1	2768_6_2	2447_4_1	2444_6_11	441_46_19	440_6_16	447_125_42	444_12_17	108_12_26	109_2_1	102_46_18	103_6_22	100_4_4	101_6_15
199_6_1	164_46_19	344_4_7	345_12_11	342_46_1	343_12_3	812_6_1	814_25_1	2858_6_65	2916_6_17	1793_46_82	714_2_58	1496_46_1	423_2_15	1528_3_19	296_46_1	590_125_1	593_4_1	1084_6_30	1083_6_46	1082_6_22	596_4_10	194_46_1	196_4_2	191_12_1	1127_25_132	273_6_34	3387_6_27	2982_4_1	3389_46_48	524_1_4	525_46_1	521_6_30	523_6_84	1012_4_2	449_6_1	2768_6_3	2447_4_1	2444_6_9	441_46_17	440_6_14	447_125_37	444_12_10	108_12_22	109_2_1	102_46_16	103_6_18	100_4_4	101_6_16	106_46_4
199_6_1	164_46_19	344_4_7	345_12_7	342_46_1	343_12_3	812_6_1	814_25_1	2858_6_66	2916_6_15	1793_46_80	714_2_66	1496_46_1	423_2_11	1528_3_21	296_46_1	590_125_1	593_4_1	1084_6_29	1083_6_48	1082_6_22	596_4_12	194_46_1	196_4_3	191_12_1	1127_25_123	273_6_32	3387_6_26	2982_4_1	3389_46_49	524_1_3	525_46_1	521_6_32	523_6_77	1012_4_1	449_6_1	2768_6_4	2447_4_1	2444_6_10	441_46_14	440_6_12	447_125_36	444_12_9	108_12_20	109_2_1	102_46_10	103_6_16	100_4_3	101_6_14	106_46_3
199_6_1	164_46_19	344_4_13	345_12_5	342_46_1	343_12_3	812_6_1	814_25_1	2858_6_66	2916_6_8	1793_46_73	714_2_59	1496_46_1	423_2_7	1528_3_24	296_46_1	590_125_1	593_4_1	1084_6_34	1083_6_45	1082_6_24	596_4_12	194_46_1	196_4_5	191_12_1	1127_25_116	273_6_34	3387_6_27	2982_4_1	3389_46_47	524_1_3	525_46_1	521_6_33	523_6_69	1012_4_1	449_6_1	2768_6_4	2444_6_8	441_46_8	440_6_14	447_125_37	444_12_7	108_12_20	109_2_1	102_46_10	103_6_18	100_4_3	101_6_15	106_46_4	105_125_44
199_6_1	164_46_18	344_4_16	345_12_5	342_46_1	343_12_5	812_6_1	814_25_1	2858_6_61	2916_6_11	1793_46_69	714_2_66	423_2_4	1528_3_22	296_46_1	590_125_1	1084_6_35	1083_6_47	1082_6_26	596_4_8	194_46_1	196_4_2	191_12_1	1127_25_117	273_6_32	3387_6_32	2982_4_2	3389_46_51	524_1_3	525_46_1	521_6_38	523_6_78	1012_4_1	449_6_1	2768_6_6	2444_6_9	441_46_6	440_6_13	447_125_38	444_12_5	108_12_19	109_2_1	102_46_11	103_6_13	100_4_3	101_6_14	106_46_3	105_125_39	903_4_1	2044_25_5
199_6_1	164_46_16	344_4_20	345_12_6	342_46_1	343_12_5	814_25_1	2858_6_58	2916_6_12	1793_46_64	714_2_54	423_2_3	1528_3_17	296_46_1	590_125_1	1084_6_31	1083_6_40	1082_6_26	596_4_7	194_46_1	196_4_2	191_12_1	1127_25_112	273_6_34	3387_6_25	2982_4_3	3389_46_48	524_1_4	525_46_1	521_6_36	523_6_76	1012_4_1	449_6_1	2768_6_9	2444_6_11	441_46_7	440_6_17	447_125_38	444_12_5	108_12_16	109_2_1	102_46_10	103_6_12	100_4_3	101_6_12	106_46_4	105_125_37	903_4_1	2044_25_2	904_46_26
199_6_1	164_46_23	344_4_20	345_12_6	342_46_1	343_12_3	814_25_1	2858_6_46	2916_6_13	1793_46_75	714_2_48	423_2_2	1528_3_14	296_46_1	590_125_1	1084_6_28	1083_6_40	1082_6_25	596_4_7	194_46_1	196_4_2	191_12_1	1127_25_115	273_6_33	3387_6_24	2982_4_4	3389_46_47	524_1_3	525_46_1	521_6_43	523_6_70	1012_4_2	449_6_1	2768_6_10	2444_6_9	441_46_6	440_6_16	447_125_43	444_12_6	108_12_18	109_2_1	102_46_15	103_6_12	100_4_5	101_6_10	106_46_2	105_125_31	903_4_1	2044_25_1	904_46_32
199_6_1	164_46_26	344_4_24	345_12_6	342_46_1	343_12_2	814_25_1	2858_6_51	2916_6_11	1793_46_67	714_2_47	1528_3_12	296_46_1	590_125_1	1084_6_28	1083_6_40	1082_6_23	596_4_7	194_46_1	191_12_1	1127_25_109	273_6_31	3387_6_26	2982_4_3	3389_46_56	524_1_5	525_46_1	521_6_42	523_6_75	1012_4_2	449_6_1	2768_6_9	2444_6_6	441_46_6	440_6_21	447_125_42	444_12_11	108_12_19	102_46_13	103_6_10	100_4_5	101_6_9	106_46_3	105_125_27	2044_25_1	904_46_30	2041_46_9	33_46_31	32_12_78	37_35_3
199_6_1	164_46_29	344_4_28	345_12_6	342_46_1	343_12_2	814_25_1	2858_6_51	2916_6_8	1793_46_66	714_2_41	1528_3_12	296_46_1	590_125_1	1084_6_21	1083_6_38	1082_6_22	596_4_10	194_46_1	1127_25_118	273_6_32	3387_6_27	2982_4_2	3389_46_63	524_1_6	525_46_1	521_6_42	523_6_79	1012_4_1	449_6_1	2768_6_9	2444_6_4	441_46_13	440_6_22	447_125_41	444_12_11	108_12_15	102_46_14	103_6_12	100_4_4	101_6_11	106_46_2	105_125_27	900_25_156	904_46_34	2041_46_11	33_46_28	32_12_77	37_35_4	36_4_1
199_6_1	164_46_23	344_4_28	345_12_5	342_46_1	343_12_4	814_25_1	2858_6_54	2916_6_9	1793_46_72	714_2_32	1528_3_10	296_46_1	590_125_1	1084_6_15	1083_6_27	1082_6_26	596_4_12	194_46_1	1127_25_122	273_6_40	3387_6_38	2982_4_1	3389_46_68	524_1_4	525_46_1	521_6_47	523_6_81	1012_4_1	449_6_1	2768_6_9	2444_6_5	441_46_16	440_6_24	447_125_38	444_12_8	108_12_15	102_46_13	103_6_14	100_4_3	101_6_14	106_46_1	105_125_21	900_25_145	904_46_31	2041_46_11	33_46_28	32_12_81	37_35_4	36_4_1
199_6_1	164_46_24	344_4_29	345_12_6	342_46_1	343_12_6	814_25_1	2858_6_50	2916_6_14	1793_46_76	714_2_30	1528_3_9	296_46_1	590_125_1	1084_6_14	1083_6_24	1082_6_19	596_4_13	194_46_1	1127_25_122	273_6_38	3387_6_40	2982_4_1	3389_46_70	524_1_5	525_46_1	521_6_47	523_6_76	1012_4_1	449_6_1	2768_6_6	2444_6_5	441_46_16	440_6_25	447_125_36	444_12_9	108_12_11	102_46_15	103_6_20	100_4_3	101_6_24	106_46_1	105_125_17	900_25_144	904_46_32	2041_46_15	33_46_35	32_12_74	37_35_3	36_4_1
199_6_1	164_46_22	344_4_31	345_12_6	342_46_1	343_12_8	814_25_1	2858_6_51	2916_6_16	1793_46_77	714_2_20	1528_3_12	296_46_1	590_125_1	1084_6_17	1083_6_18	1082_6_22	596_4_14	194_46_1	1127_25_121	273_6_33	3387_6_47	2982_4_2	3389_46_72	524_1_2	525_46_1	521_6_50	523_6_77	449_6_1	2768_6_5	2444_6_5	441_46_13	440_6_26	447_125_36	444_12_5	108_12_7	102_46_15	103_6_24	100_4_5	101_6_33	106_46_1	105_125_13	900_25_143	904_46_24	2041_46_15	33_46_35	32_12_71	37_35_4	36_4_1	35_4_4
1869_4_1	344_4_30	345_12_4	342_46_1	343_12_9	814_25_1	2858_6_45	2916_6_17	1793_46_80	714_2_17	1528_3_11	296_46_1	590_125_1	1084_6_15	1083_6_18	1082_6_25	596_4_17	194_46_1	1127_25_116	273_6_33	3387_6_45	2982_4_1	3389_46_65	524_1_1	525_46_1	521_6_57	523_6_80	449_6_1	2768_6_6	2444_6_3	441_46_14	440_6_29	447_125_37	444_12_3	108_12_5	102_46_15	103_6_28	100_4_9	101_6_33	105_125_7	900_25_139	904_46_26	2041_46_12	33_46_33	32_12_65	37_35_2	36_4_1	35_4_5	641_6_1	1240_12_1
1869_4_1	344_4_29	345_12_2	342_46_1	343_12_12	814_25_1	2858_6_41	2916_6_17	1793_46_86	714_2_18	1528_3_11	296_46_1	590_125_1	1084_6_14	1083_6_20	1082_6_23	596_4_15	194_46_1	1127_25_112	273_6_27	3387_6_48	2982_4_1	3389_46_65	524_1_1	525_46_1	521_6_57	523_6_89	449_6_1	2768_6_11	2444_6_4	441_46_13	440_6_35	447_125_38	444_12_2	108_12_4	102_46_8	103_6_29	100_4_9	101_6_33	105_125_9	900_25_129	904_46_14	2041_46_11	33_46_35	32_12_54	37_35_2	36_4_1	35_4_6	641_6_1	1240_12_1
344_4_26	342_46_1	343_12_14	814_25_1	2858_6_39	2916_6_18	1793_46_87	714_2_15	1528_3_13	296_46_1	590_125_1	1084_6_17	1083_6_23	1082_6_22	596_4_12	194_46_1	1127_25_121	273_6_31	3387_6_53	3389_46_74	524_1_1	525_46_1	521_6_46	523_6_105	449_6_1	2768_6_9	2444_6_2	441_46_11	440_6_35	447_125_42	444_12_2	108_12_5	102_46_7	103_6_23	100_4_8	101_6_38	105_125_8	900_25_104	904_46_14	2041_46_6	33_46_36	32_12_54	37_35_2	36_4_1	35_4_9	641_6_1	1240_12_1	644_6_1	438_6_1	1249_35_42
344_4_24	342_46_1	343_12_16	814_25_1	2858_6_40	2916_6_25	1793_46_95	714_2_17	1528_3_10	296_46_1	590_125_1	1084_6_16	1083_6_29	1082_6_25	596_4_12	194_46_1	1127_25_118	273_6_29	3387_6_56	3389_46_69	524_1_2	525_46_1	521_6_47	523_6_104	449_6_1	2768_6_9	2444_6_2	441_46_5	440_6_37	447_125_37	444_12_2	108_12_5	102_46_6	103_6_19	100_4_7	101_6_47	105_125_8	900_25_82	904_46_16	2041_46_6	33_46_30	32_12_47	37_35_3	35_4_8	641_6_1	1240_12_1	644_6_1	1249_35_51	435_6_3	1539_6_16
344_4_24	342_46_1	343_12_18	814_25_1	2858_6_39	2916_6_25	1793_46_97	714_2_18	1528_3_10	296_46_1	590_125_1	1084_6_15	1083_6_37	1082_6_29	596_4_9	194_46_1	1127_25_105	273_6_29	3387_6_57	3389_46_74	524_1_2	525_46_1	521_6_51	523_6_98	449_6_1	2768_6_9	2444_6_3	441_46_5	440_6_36	447_125_42	444_12_3	108_12_2	102_46_5	103_6_19	100_4_5	101_6_44	105_125_7	900_25_75	904_46_16	2041_46_14	33_46_26	32_12_51	37_35_3	35_4_7	641_6_1	1240_12_1	644_6_1	1249_35_55	435_6_4	1539_6_15
344_4_21	342_46_1	343_12_19	814_25_1	2858_6_41	2916_6_26	1793_46_96	714_2_17	1528_3_11	296_46_1	590_125_1	1084_6_20	1083_6_43	1082_6_28	596_4_8	194_46_1	1127_25_109	273_6_30	3387_6_67	3389_46_76	524_1_2	525_46_1	521_6_46	523_6_96	449_6_1	2768_6_8	2444_6_4	441_46_3	440_6_45	447_125_42	444_12_5	108_12_2	102_46_6	103_6_23	100_4_7	101_6_46	105_125_6	900_25_57	904_46_16	2041_46_20	33_46_33	32_12_51	37_35_2	35_4_7	641_6_1	1240_12_1	644_6_1	1249_35_57	435_6_5	1539_6_21
344_4_18	342_46_1	343_12_17	814_25_1	2858_6_39	2916_6_33	1793_46_86	714_2_17	1528_3_11	296_46_1	590_125_1	1084_6_18	1083_6_35	1082_6_28	596_4_7	194_46_1	1127_25_109	273_6_33	3387_6_67	3389_46_79	524_1_2	525_46_1	521_6_46	523_6_100	449_6_1	2768_6_11	2444_6_6	441_46_3	440_6_40	447_125_45	444_12_5	108_12_2	102_46_7	103_6_32	100_4_6	101_6_49	105_125_7	900_25_50	904_46_14	2041_46_26	33_46_36	32_12_53	37_35_1	35_4_7	641_6_1	1240_12_1	644_6_1	1249_35_58	435_6_4	1539_6_23
344_4_20	342_46_1	343_12_15	814_25_1	2858_6_43	2916_6_34	1793_46_93	714_2_12	1528_3_9	296_46_1	590_125_1	1084_6_15	1083_6_36	1082_6_22	596_4_5	194_46_1	1127_25_120	273_6_37	3387_6_75	3389_46_74	524_1_2	525_46_1	521_6_48	523_6_98	449_6_1	2768_6_14	2444_6_5	441_46_1	440_6_38	447_125_49	444_12_4	108_12_2	102_46_8	103_6_33	100_4_4	101_6_55	105_125_4	900_25_37	904_46_16	2041_46_33	33_46_32	32_12_61	37_35_2	35_4_8	641_6_1	1240_12_1	644_6_1	1249_35_55	435_6_4	1539_6_21
344_4_22	342_46_1	343_12_15	814_25_1	2858_6_50	2916_6_33	1793_46_85	714_2_10	1528_3_6	296_46_1	590_125_1	1084_6_7	199_6_1	1082_6_22	596_4_5	194_46_1	1127_25_131	273_6_40	3387_6_78	3389_46_70	524_1_1	525_46_1	521_6_44	523_6_99	449_6_1	2768_6_16	2444_6_5	441_46_1	440_6_35	447_125_38	444_12_3	108_12_2	102_46_9	103_6_29	100_4_4	101_6_60	105_125_3	900_25_22	904_46_15	2041_46_35	33_46_33	32_12_57	37_35_3	35_4_9	641_6_1	1240_12_1	644_6_1	1249_35_50	435_6_4	1539_6_22
344_4_25	342_46_1	343_12_16	814_25_1	2858_6_48	2916_6_35	1793_46_76	714_2_8	1528_3_6	296_46_1	590_125_1	1084_6_4	199_6_1	1082_6_18	596_4_4	194_46_1	1127_25_120	273_6_44	3387_6_76	3389_46_69	524_1_2	525_46_1	521_6_45	523_6_96	449_6_1	2768_6_18	2444_6_4	441_46_2	440_6_45	447_125_32	444_12_2	108_12_2	102_46_12	103_6_32	100_4_4	101_6_72	105_125_3	900_25_14	904_46_9	2041_46_32	33_46_29	32_12_55	37_35_2	35_4_8	641_6_1	1240_12_1	644_6_1	1249_35_49	435_6_5	1539_6_23
344_4_29	342_46_1	343_12_14	814_25_1	2858_6_45	2916_6_36	1793_46_76	714_2_7	1528_3_5	296_46_1	590_125_1	199_6_1	1082_6_20	596_4_3	194_46_1	1127_25_131	273_6_49	3387_6_68	3389_46_74	525_46_1	521_6_45	523_6_93	449_6_1	2768_6_20	2444_6_6	441_46_2	440_6_50	447_125_25	444_12_2	108_12_1	102_46_12	103_6_34	100_4_5	101_6_77	105_125_2	900_25_9	904_46_10	2041_46_29	33_46_32	32_12_53	37_35_2	35_4_10	641_6_1	1240_12_1	644_6_1	1249_35_42	435_6_8	1539_6_21	338_12_1	331_4_1
344_4_32	342_46_1	343_12_12	814_25_1	2858_6_53	2916_6_34	1793_46_80	714_2_5	1528_3_5	296_46_1	590_125_1	199_6_1	1082_6_19	596_4_2	194_46_1	1127_25_134	273_6_47	3387_6_61	3389_46_74	525_46_1	521_6_46	523_6_99	449_6_1	2768_6_20	2444_6_5	441_46_3	440_6_57	447_125_21	444_12_2	108_12_1	102_46_12	103_6_29	100_4_2	101_6_74	105_125_1	900_25_4	904_46_7	2041_46_26	33_46_27	32_12_51	37_35_2	35_4_13	641_6_1	1240_12_1	644_6_1	1249_35_39	435_6_8	1539_6_26	338_12_2	331_4_1
199_6_1	1192_6_11	622_6_1	666_46_4	766_46_10	764_25_180	3491_6_6	3416_46_5	132_12_1	2097_6_26	130_4_22	137_6_37	136_46_24	495_6_65	139_6_1	3042_125_28	24_4_1	26_35_16	27_6_71	696_46_59	21_6_28	2488_6_57	1569_46_1	2487_3_16	2957_46_40	3124_4_14	296_46_1	344_4_36	540_4_8	541_6_1	547_3_1	401_6_18	343_12_9	2245_35_57	930_46_58	1670_6_34	934_46_10	1094_6_69	2858_6_47	700_6_1	570_46_67	1137_12_1	7_4_4	2916_6_36	1093_4_5	1793_46_88	3483_6_35	1156_6_7	862_46_1	998_46_57
199_6_1	1192_6_10	622_6_1	666_46_6	766_46_15	764_25_190	3491_6_8	3416_46_2	132_12_1	2097_6_33	130_4_22	137_6_38	136_46_32	495_6_72	139_6_1	3042_125_30	24_4_1	26_35_16	27_6_66	696_46_53	21_6_23	2488_6_56	1569_46_1	2487_3_19	2957_46_34	3124_4_13	296_46_1	344_4_38	540_4_5	541_6_1	547_3_1	401_6_19	343_12_9	2245_35_51	930_46_62	1670_6_33	934_46_14	1094_6_83	2858_6_55	700_6_1	570_46_76	1137_12_1	7_4_4	2916_6_37	1093_4_6	1793_46_89	3483_6_30	1156_6_8	862_46_1	998_46_54
199_6_1	1192_6_14	622_6_1	666_46_8	766_46_10	764_25_199	3491_6_9	3416_46_2	132_12_1	2097_6_38	130_4_23	137_6_41	136_46_37	495_6_74	139_6_1	3042_125_27	24_4_1	26_35_13	27_6_68	696_46_47	21_6_20	2488_6_60	1569_46_1	2487_3_23	2957_46_36	3124_4_12	296_46_1	344_4_37	540_4_4	541_6_1	547_3_1	401_6_20	343_12_8	2245_35_52	930_46_53	1670_6_31	934_46_17	1094_6_91	2858_6_54	700_6_1	570_46_77	1137_12_1	7_4_3	2916_6_32	1093_4_4	1793_46_87	3483_6_24	1156_6_10	862_46_1	998_46_49
199_6_1	1192_6_15	622_6_1	666_46_7	766_46_9	764_25_208	3491_6_10	3416_46_1	132_12_1	2097_6_39	130_4_24	137_6_39	136_46_40	495_6_76	139_6_1	3042_125_30	24_4_1	26_35_14	27_6_60	696_46_40	21_6_18	2488_6_58	1569_46_1	2487_3_23	2957_46_30	3124_4_8	296_46_1	344_4_39	540_4_3	541_6_1	547_3_1	401_6_21	343_12_7	2245_35_51	930_46_50	1670_6_34	934_46_19	1094_6_100	2858_6_55	700_6_1	570_46_74	1137_12_1	1158_46_17	2916_6_27	1093_4_3	1793_46_96	3483_6_21	1156_6_9	862_46_1	998_46_50
199_6_1	1192_6_11	622_6_1	666_46_5	766_46_7	764_25_208	3491_6_11	3416_46_1	132_12_1	2097_6_36	130_4_25	137_6_34	136_46_40	495_6_75	139_6_1	3042_125_31	24_4_1	26_35_14	27_6_65	696_46_36	21_6_22	2488_6_57	1569_46_1	2487_3_21	2957_46_25	3124_4_7	296_46_1	344_4_36	540_4_3	541_6_1	547_3_1	401_6_22	343_12_10	2245_35_42	930_46_43	1670_6_34	934_46_15	1094_6_103	2858_6_50	700_6_1	570_46_77	1137_12_1	1158_46_16	2916_6_28	1093_4_2	1793_46_93	3483_6_21	1156_6_8	862_46_1	998_46_61
199_6_1	1192_6_9	622_6_1	666_46_4	766_46_6	764_25_217	3491_6_13	3416_46_2	132_12_1	2097_6_38	130_4_21	137_6_37	136_46_44	495_6_71	139_6_1	3042_125_31	24_4_1	26_35_14	27_6_60	696_46_40	21_6_21	2488_6_49	1569_46_1	2487_3_22	2957_46_21	3124_4_6	296_46_1	344_4_42	540_4_3	541_6_1	547_3_1	401_6_23	343_12_7	2245_35_36	930_46_46	1670_6_33	934_46_16	1094_6_110	2858_6_54	570_46_77	1137_12_1	1158_46_19	2916_6_26	1093_4_3	1793_46_85	3483_6_18	1156_6_7	862_46_1	998_46_68	1153_46_28
199_6_1	1192_6_6	622_6_1	666_46_4	766_46_7	764_25_209	3491_6_11	3416_46_2	132_12_1	2097_6_38	130_4_16	137_6_46	136_46_48	495_6_68	139_6_1	3042_125_26	24_4_1	26_35_12	27_6_59	696_46_35	21_6_16	2488_6_52	1569_46_1	2487_3_19	2957_46_25	3124_4_6	296_46_1	344_4_46	540_4_2	541_6_1	547_3_1	401_6_25	343_12_6	2245_35_32	930_46_53	1670_6_35	934_46_12	1094_6_109	2858_6_55	570_46_80	1137_12_1	1158_46_19	2916_6_29	1093_4_4	1793_46_85	3483_6_18	1156_6_4	862_46_1	998_46_66	1153_46_24
199_6_1	1192_6_4	622_6_1	666_46_4	766_46_5	764_25_192	3491_6_11	3416_46_3	132_12_1	2097_6_36	130_4_15	137_6_45	136_46_46	495_6_78	139_6_1	3042_125_23	24_4_1	26_35_11	27_6_62	696_46_36	21_6_19	2488_6_55	1569_46_1	2487_3_15	2957_46_33	3124_4_5	296_46_1	344_4_49	540_4_2	541_6_1	547_3_1	401_6_32	343_12_7	2245_35_28	930_46_63	1670_6_35	934_46_15	1094_6_102	2858_6_64	570_46_83	1137_12_1	1158_46_16	2916_6_26	1093_4_2	1793_46_93	3483_6_20	1156_6_3	862_46_1	998_46_60	1153_46_22
199_6_1	1192_6_7	622_6_1	666_46_4	766_46_6	764_25_195	3491_6_13	3416_46_2	132_12_1	2097_6_34	130_4_15	137_6_43	136_46_51	495_6_72	139_6_1	3042_125_22	24_4_1	26_35_7	27_6_68	696_46_31	21_6_16	2488_6_48	1569_46_1	2487_3_14	2957_46_32	3124_4_5	296_46_1	344_4_56	540_4_2	541_6_1	547_3_1	401_6_35	343_12_6	2245_35_17	930_46_67	1670_6_34	934_46_10	1094_6_107	2858_6_72	570_46_79	1137_12_1	1158_46_15	2916_6_26	1093_4_3	1793_46_80	3483_6_19	1156_6_7	862_46_1	998_46_62	1153_46_19
199_6_1	1192_6_5	622_6_1	666_46_7	766_46_9	764_25_184	3491_6_14	3416_46_2	132_12_1	2097_6_33	130_4_14	137_6_43	136_46_55	495_6_73	139_6_1	3042_125_19	24_4_1	26_35_8	27_6_69	696_46_30	21_6_19	2488_6_47	525_46_1	2487_3_17	2957_46_34	3124_4_5	296_46_1	344_4_50	540_4_1	541_6_1	547_3_1	401_6_46	343_12_3	2245_35_18	930_46_64	1670_6_33	934_46_8	1094_6_105	2858_6_74	570_46_84	1137_12_1	1158_46_14	2916_6_24	1093_4_4	1793_46_90	3483_6_20	1156_6_13	862_46_1	998_46_71	1153_46_19
199_6_1	1192_6_7	622_6_1	666_46_7	766_46_8	764_25_169	3491_6_13	3416_46_1	132_12_1	2097_6_36	130_4_13	137_6_40	136_46_58	495_6_85	139_6_1	3042_125_18	24_4_1	26_35_10	27_6_69	696_46_25	21_6_21	2488_6_39	525_46_1	2487_3_20	2957_46_33	3124_4_7	296_46_1	344_4_44	541_6_1	547_3_1	401_6_45	343_12_2	2245_35_18	930_46_71	1670_6_39	934_46_8	1094_6_97	2858_6_85	570_46_75	1137_12_1	1158_46_16	2916_6_23	1093_4_5	1793_46_89	3483_6_21	1156_6_15	862_46_1	998_46_77	1153_46_19	673_35_21
199_6_1	1192_6_5	622_6_1	666_46_8	766_46_12	764_25_160	3491_6_10	132_12_1	2097_6_45	130_4_9	137_6_43	136_46_51	495_6_79	139_6_1	3042_125_11	24_4_1	26_35_7	27_6_62	696_46_28	21_6_23	2488_6_33	525_46_1	2487_3_21	2957_46_35	3124_4_6	296_46_1	344_4_41	541_6_1	547_3_1	401_6_43	343_12_5	2245_35_18	930_46_70	1670_6_41	934_46_10	1094_6_104	2858_6_81	570_46_79	1137_12_1	1158_46_15	2916_6_21	1093_4_5	1793_46_95	3483_6_20	1156_6_15	862_46_1	998_46_75	1153_46_20	673_35_21	3400_12_29
199_6_1	1192_6_6	622_6_1	666_46_10	766_46_9	764_25_149	3491_6_10	132_12_1	2097_6_50	130_4_9	137_6_42	136_46_52	495_6_78	139_6_1	3042_125_10	24_4_1	26_35_5	27_6_64	696_46_27	21_6_19	2488_6_37	525_46_1	2487_3_22	2957_46_26	3124_4_2	296_46_1	344_4_38	541_6_1	547_3_1	401_6_45	343_12_5	2245_35_16	930_46_69	1670_6_31	934_46_9	1094_6_102	2858_6_88	570_46_77	1137_12_1	1158_46_16	2916_6_19	1093_4_4	1793_46_97	3483_6_13	1156_6_14	862_46_1	998_46_77	1153_46_17	673_35_20	3400_12_26
199_6_1	1192_6_4	622_6_1	666_46_12	766_46_11	764_25_121	3491_6_10	132_12_1	2097_6_55	130_4_6	137_6_48	136_46_57	495_6_66	139_6_1	3042_125_7	24_4_1	26_35_3	27_6_57	696_46_30	21_6_19	2488_6_37	525_46_1	2487_3_22	2957_46_29	3124_4_3	296_46_1	344_4_38	541_6_1	547_3_1	401_6_45	343_12_7	2245_35_15	930_46_73	1670_6_34	934_46_9	1094_6_111	2858_6_82	570_46_80	1137_12_1	1158_46_18	2916_6_14	1093_4_2	1793_46_93	3483_6_15	1156_6_18	862_46_1	998_46_88	1153_46_16	673_35_20	3400_12_26
199_6_1	1192_6_3	622_6_1	666_46_15	766_46_9	764_25_115	3491_6_10	132_12_1	2097_6_55	130_4_7	137_6_48	136_46_61	495_6_59	139_6_1	3042_125_5	24_4_1	26_35_3	27_6_53	696_46_32	21_6_15	2488_6_35	525_46_1	2487_3_20	2957_46_24	3124_4_5	296_46_1	344_4_33	541_6_1	547_3_1	401_6_51	343_12_6	2245_35_13	930_46_74	1670_6_32	934_46_4	1094_6_112	2858_6_68	570_46_74	1137_12_1	1158_46_17	2916_6_13	1093_4_1	1793_46_104	3483_6_16	1156_6_16	862_46_1	998_46_94	1153_46_15	673_35_19	3400_12_23
199_6_1	1192_6_3	622_6_1	666_46_13	766_46_10	764_25_107	3491_6_13	132_12_1	2097_6_48	130_4_5	137_6_52	136_46_69	495_6_57	139_6_1	3042_125_6	24_4_1	26_35_2	27_6_53	696_46_25	21_6_17	2488_6_30	525_46_1	2487_3_19	2957_46_20	3124_4_5	296_46_1	344_4_30	541_6_1	547_3_1	401_6_39	343_12_9	2245_35_12	930_46_70	1670_6_33	934_46_2	1094_6_111	2858_6_70	570_46_66	1137_12_1	1158_46_15	2916_6_14	1093_4_1	1793_46_105	3483_6_13	1156_6_13	862_46_1	998_46_83	1153_46_19	673_35_22	3400_12_23
199_6_1	1192_6_4	622_6_1	666_46_18	766_46_10	764_25_85	3491_6_13	132_12_1	2097_6_41	130_4_3	137_6_48	136_46_75	495_6_68	139_6_1	3042_125_5	24_4_1	26_35_1	27_6_46	696_46_19	21_6_19	2488_6_29	525_46_1	2487_3_18	2957_46_26	3124_4_5	296_46_1	344_4_32	541_6_1	4_6_1	401_6_40	343_12_10	2245_35_9	930_46_72	1670_6_33	934_46_1	1094_6_108	2858_6_68	570_46_59	1137_12_1	1158_46_14	2916_6_17	1793_46_105	3483_6_12	1156_6_14	862_46_1	998_46_83	1153_46_28	673_35_23	3400_12_21	1951_0_2
199_6_1	1192_6_3	622_6_1	666_46_11	766_46_10	764_25_76	3491_6_10	132_12_1	2097_6_32	130_4_3	137_6_42	136_46_70	495_6_76	139_6_1	3042_125_3	24_4_1	1544_25_1	27_6_54	696_46_15	21_6_21	2488_6_27	525_46_1	2487_3_20	2957_46_32	3124_4_6	296_46_1	344_4_31	541_6_1	4_6_1	401_6_45	343_12_11	2245_35_9	930_46_76	1670_6_37	1094_6_113	2858_6_62	570_46_65	1137_12_1	1158_46_14	2916_6_15	1793_46_112	3483_6_16	1156_6_15	862_46_1	998_46_85	1153_46_27	673_35_24	3400_12_19	1951_0_2	125_1_1
199_6_1	1192_6_8	622_6_1	666_46_12	766_46_9	764_25_60	3491_6_11	132_12_1	2097_6_33	130_4_3	137_6_38	136_46_63	495_6_74	139_6_1	3042_125_2	24_4_1	1544_25_1	27_6_63	696_46_12	21_6_20	2488_6_29	525_46_1	2487_3_19	2957_46_34	3124_4_8	296_46_1	344_4_30	541_6_1	4_6_1	401_6_44	343_12_15	2245_35_8	930_46_72	1670_6_41	1094_6_112	2858_6_65	570_46_72	1137_12_1	1158_46_19	2916_6_16	1793_46_116	3483_6_15	1156_6_12	862_46_1	998_46_88	1153_46_24	673_35_20	3400_12_14	1951_0_4	125_1_1
199_6_1	1192_6_9	622_6_1	666_46_12	766_46_9	764_25_60	3491_6_12	132_12_1	2097_6_39	130_4_3	137_6_43	136_46_60	495_6_66	139_6_1	3042_125_2	24_4_1	1544_25_1	27_6_49	696_46_11	21_6_26	2488_6_38	525_46_1	2487_3_19	2957_46_34	3124_4_9	296_46_1	344_4_23	541_6_1	4_6_1	401_6_51	343_12_14	2245_35_10	930_46_72	1670_6_43	1094_6_112	2858_6_63	570_46_79	1137_12_1	1158_46_14	2916_6_15	1793_46_117	3483_6_15	1156_6_12	862_46_1	998_46_96	1153_46_20	673_35_17	3400_12_12	1951_0_2	333_25_1
199_6_1	1192_6_7	622_6_1	666_46_11	766_46_11	764_25_57	3491_6_15	132_12_1	2097_6_33	130_4_2	137_6_51	136_46_65	495_6_63	139_6_1	3042_125_3	24_4_1	1544_25_1	27_6_48	696_46_11	21_6_34	2488_6_37	525_46_1	2487_3_20	2957_46_42	3124_4_11	296_46_1	344_4_23	541_6_1	4_6_1	401_6_61	343_12_14	2245_35_13	930_46_72	1670_6_37	1094_6_116	2858_6_62	570_46_76	1137_12_1	1158_46_12	2916_6_18	1793_46_104	3483_6_11	1156_6_10	862_46_1	998_46_98	1153_46_20	673_35_15	3400_12_12	1951_0_2	333_25_1
199_6_1	1192_6_6	622_6_1	666_46_7	766_46_12	764_25_51	3491_6_14	132_12_1	2097_6_37	130_4_2	137_6_65	136_46_63	495_6_50	139_6_1	3042_125_6	24_4_1	1544_25_1	27_6_58	696_46_13	21_6_33	2488_6_35	525_46_1	2487_3_20	2957_46_46	3124_4_13	296_46_1	344_4_18	541_6_1	4_6_1	401_6_62	343_12_11	2245_35_18	930_46_64	1670_6_41	1094_6_123	2858_6_64	570_46_82	1137_12_1	1158_46_9	2916_6_18	1793_46_118	3483_6_9	1156_6_10	862_46_1	998_46_97	1153_46_17	673_35_17	3400_12_6	1951_0_3	333_25_1
199_6_1	1192_6_7	622_6_1	666_46_5	766_46_13	764_25_52	3491_6_11	132_12_1	2097_6_39	130_4_3	137_6_63	136_46_73	495_6_45	139_6_1	3042_125_6	24_4_1	1544_25_1	27_6_55	696_46_15	21_6_27	2488_6_40	525_46_1	2487_3_23	2957_46_43	3124_4_12	344_4_15	541_6_1	4_6_1	401_6_63	343_12_11	2245_35_24	930_46_64	1670_6_37	1094_6_118	2858_6_66	570_46_74	1137_12_1	1158_46_9	2916_6_16	1793_46_118	3483_6_9	1156_6_10	862_46_1	998_46_102	1153_46_15	673_35_11	3400_12_4	1951_0_2	333_25_1	126_25_272
199_6_1	1192_6_9	666_46_7	766_46_10	764_25_43	3491_6_8	132_12_1	2097_6_49	130_4_3	137_6_59	136_46_71	495_6_49	139_6_1	3042_125_7	24_4_1	1544_25_1	27_6_44	696_46_16	21_6_32	2488_6_39	525_46_1	2487_3_22	2957_46_55	3124_4_12	344_4_13	541_6_1	4_6_1	401_6_73	343_12_12	2245_35_35	930_46_69	1670_6_42	1094_6_110	2858_6_62	570_46_79	1137_12_1	1158_46_8	2916_6_15	1793_46_122	3483_6_6	1156_6_11	862_46_1	998_46_91	1153_46_11	673_35_8	3400_12_4	1951_0_2	333_25_1	126_25_278	154_4_1
199_6_1	1192_6_12	666_46_8	766_46_17	764_25_42	3491_6_7	132_12_1	2097_6_52	130_4_2	137_6_55	136_46_68	495_6_48	139_6_1	3042_125_11	24_4_1	1544_25_1	27_6_44	696_46_13	21_6_38	2488_6_34	525_46_1	2487_3_22	2957_46_50	3124_4_11	344_4_12	541_6_1	4_6_1	401_6_77	343_12_12	2245_35_50	930_46_65	1670_6_36	1094_6_101	2858_6_57	570_46_64	1137_12_1	1158_46_7	2916_6_17	1793_46_133	3483_6_2	1156_6_10	862_46_1	998_46_92	1153_46_14	673_35_7	3400_12_4	1951_0_2	333_25_1	126_25_286	268_4_10
199_6_1	1192_6_16	666_46_8	766_46_19	764_25_39	3491_6_7	132_12_1	2097_6_53	130_4_3	137_6_59	136_46_69	495_6_47	139_6_1	3042_125_12	24_4_1	1544_25_1	27_6_38	696_46_13	21_6_40	2488_6_22	525_46_1	2487_3_16	2957_46_61	3124_4_12	344_4_12	541_6_1	4_6_1	401_6_78	343_12_16	2245_35_58	930_46_62	1670_6_34	1094_6_105	2858_6_57	570_46_58	1137_12_1	1158_46_11	2916_6_16	1793_46_127	3483_6_2	1156_6_11	862_46_1	998_46_91	1153_46_16	673_35_9	3400_12_6	1951_0_1	333_25_1	126_25_281	268_4_9
199_6_1	1192_6_19	666_46_4	766_46_23	764_25_45	3491_6_7	132_12_1	2097_6_51	130_4_2	137_6_51	136_46_69	495_6_42	139_6_1	3042_125_14	24_4_1	1544_25_1	27_6_39	696_46_11	21_6_47	2488_6_27	525_46_1	2487_3_14	2957_46_63	3124_4_10	344_4_8	541_6_1	4_6_1	401_6_86	343_12_17	2245_35_68	930_46_46	1670_6_28	1094_6_105	2858_6_52	570_46_56	1137_12_1	1158_46_8	2916_6_17	1793_46_115	3483_6_4	1156_6_12	862_46_1	998_46_91	1153_46_21	673_35_7	3400_12_4	1951_0_2	333_25_1	126_25_290	268_4_10
199_6_1	1192_6_21	666_46_2	766_46_27	764_25_46	3491_6_6	132_12_1	2097_6_52	130_4_1	137_6_50	136_46_66	495_6_33	139_6_1	3042_125_13	24_4_1	1544_25_1	27_6_36	696_46_14	21_6_47	2488_6_24	525_46_1	2487_3_12	2957_46_68	3124_4_8	344_4_9	4_6_1	401_6_89	343_12_18	2245_35_71	930_46_34	1670_6_26	1094_6_109	2858_6_45	570_46_54	1137_12_1	1158_46_11	2916_6_17	1793_46_99	3483_6_4	1156_6_13	862_46_1	998_46_86	1153_46_21	673_35_5	3400_12_3	1951_0_3	333_25_1	126_25_292	268_4_11	917_46_5
199_6_1	1192_6_20	666_46_3	766_46_30	764_25_38	3491_6_7	132_12_1	2097_6_53	137_6_52	136_46_73	495_6_26	139_6_1	3042_125_15	24_4_1	1544_25_1	27_6_38	696_46_12	21_6_42	2488_6_27	525_46_1	2487_3_10	2957_46_68	3124_4_7	344_4_9	4_6_1	401_6_88	343_12_18	2245_35_76	930_46_35	1670_6_25	1094_6_111	2858_6_37	570_46_57	1137_12_1	1158_46_7	2916_6_18	1793_46_108	3483_6_5	1156_6_15	862_46_1	998_46_87	1153_46_19	673_35_3	3400_12_2	1951_0_4	333_25_1	126_25_290	268_4_14	917_46_7	59_46_1
199_6_1	1192_6_21	666_46_4	766_46_31	764_25_38	3491_6_8	132_12_1	2097_6_58	137_6_50	136_46_72	495_6_25	139_6_1	3042_125_13	24_4_1	1544_25_1	27_6_36	696_46_14	21_6_38	2488_6_32	525_46_1	2487_3_11	2957_46_73	3124_4_7	344_4_10	4_6_1	401_6_86	343_12_18	2245_35_73	930_46_28	1670_6_18	1094_6_113	2858_6_48	570_46_64	1137_12_1	1158_46_6	2916_6_20	1793_46_126	3483_6_9	1156_6_13	862_46_1	998_46_81	1153_46_21	673_35_1	3400_12_2	1951_0_2	333_25_1	126_25_288	268_4_14	917_46_7	59_46_1
199_6_1	1192_6_18	666_46_3	766_46_26	764_25_38	3491_6_7	132_12_1	2097_6_62	137_6_54	136_46_66	495_6_21	139_6_1	3042_125_12	24_4_1	1544_25_1	27_6_35	696_46_14	21_6_41	2488_6_36	525_46_1	2487_3_10	2957_46_70	3124_4_6	344_4_14	4_6_1	401_6_82	343_12_19	2245_35_71	930_46_25	1670_6_13	1094_6_108	2858_6_51	570_46_70	1137_12_1	1158_46_3	2916_6_22	1793_46_144	3483_6_7	1156_6_12	862_46_1	998_46_76	1153_46_19	673_35_2	1951_0_1	333_25_1	126_25_298	268_4_20	917_46_6	59_46_1	131_25_312
199_6_1	1192_6_18	666_46_4	766_46_26	764_25_42	3491_6_10	132_12_1	2097_6_63	137_6_52	136_46_66	495_6_22	139_6_1	3042_125_12	24_4_1	1544_25_1	27_6_36	696_46_14	21_6_45	2488_6_37	525_46_1	2487_3_11	2957_46_68	3124_4_7	344_4_17	4_6_1	401_6_72	343_12_17	2245_35_71	930_46_21	1670_6_12	1094_6_107	2858_6_45	570_46_67	1137_12_1	1158_46_2	2916_6_23	1793_46_149	3483_6_7	1156_6_12	862_46_1	998_46_77	1153_46_16	673_35_1	1951_0_1	333_25_1	126_25_290	268_4_21	917_46_5	59_46_1	131_25_302
199_6_1	666_46_3	766_46_24	764_25_45	3491_6_7	132_12_1	2097_6_71	137_6_49	136_46_71	495_6_25	139_6_1	3042_125_11	24_4_1	1544_25_1	27_6_36	696_46_12	21_6_44	2488_6_45	525_46_1	2487_3_11	2957_46_65	3124_4_8	344_4_18	4_6_1	401_6_65	343_12_18	2245_35_79	930_46_22	1670_6_13	1094_6_113	2858_6_52	570_46_68	1137_12_1	1158_46_1	2916_6_28	1793_46_150	3483_6_5	1156_6_13	862_46_1	998_46_70	1153_46_20	673_35_1	1951_0_1	333_25_1	126_25_291	268_4_26	917_46_5	59_46_1	131_25_279	52_12_5
199_6_1	666_46_3	766_46_20	764_25_50	3491_6_9	132_12_1	2097_6_76	137_6_47	136_46_61	495_6_27	139_6_1	3042_125_11	24_4_1	1544_25_1	27_6_29	696_46_11	21_6_42	2488_6_54	525_46_1	2487_3_11	2957_46_57	3124_4_8	344_4_22	4_6_1	401_6_62	343_12_19	2245_35_83	930_46_24	1670_6_12	1094_6_108	2858_6_61	570_46_77	1137_12_1	1158_46_1	2916_6_33	1793_46_153	3483_6_5	1156_6_10	862_46_1	998_46_73	1153_46_20	2702_46_21	267_25_1	333_25_1	126_25_273	268_4_28	917_46_5	59_46_1	131_25_266	52_12_5
199_6_1	666_46_5	766_46_20	764_25_49	3491_6_7	132_12_1	2097_6_82	137_6_45	136_46_65	495_6_19	139_6_1	3042_125_6	24_4_1	1544_25_1	27_6_30	696_46_13	21_6_35	2488_6_55	525_46_1	2487_3_8	2957_46_64	3124_4_7	344_4_27	4_6_1	401_6_60	343_12_18	2245_35_86	930_46_27	1670_6_13	1094_6_107	2858_6_91	570_46_85	1137_12_1	1158_46_2	2916_6_34	1793_46_149	3483_6_3	1156_6_9	862_46_1	998_46_68	1153_46_20	2702_46_24	267_25_1	333_25_1	126_25_261	268_4_29	917_46_4	59_46_1	131_25_255	52_12_4
199_6_1	666_46_5	766_46_20	764_25_63	3491_6_7	132_12_1	2097_6_79	137_6_44	136_46_66	495_6_18	139_6_1	3042_125_6	24_4_1	1544_25_1	27_6_29	696_46_17	21_6_29	2488_6_66	525_46_1	2487_3_6	2957_46_64	3124_4_7	344_4_28	4_6_1	401_6_65	343_12_16	2245_35_99	930_46_25	1670_6_13	1094_6_100	2858_6_101	570_46_77	1137_12_1	1158_46_2	2916_6_38	1793_46_142	3483_6_1	1156_6_9	862_46_1	998_46_68	1153_46_16	2702_46_26	267_25_1	333_25_1	126_25_231	268_4_29	917_46_4	59_46_1	131_25_264	52_12_6
199_6_1	666_46_6	766_46_20	764_25_64	3491_6_4	132_12_1	2097_6_82	137_6_42	136_46_69	495_6_18	139_6_1	3042_125_5	24_4_1	1544_25_1	27_6_34	696_46_16	21_6_34	2488_6_78	525_46_1	2487_3_4	2957_46_64	3124_4_5	344_4_33	4_6_1	401_6_70	343_12_16	2245_35_107	930_46_27	1670_6_10	1094_6_96	2858_6_119	570_46_63	1137_12_1	1158_46_3	2916_6_32	1793_46_144	3483_6_1	1156_6_11	862_46_1	998_46_72	1153_46_14	2702_46_31	267_25_1	333_25_1	126_25_212	268_4_25	917_46_5	59_46_1	131_25_262	52_12_8
199_6_1	666_46_5	766_46_19	764_25_79	3491_6_5	132_12_1	2097_6_81	137_6_39	136_46_74	495_6_16	139_6_1	3042_125_4	24_4_1	1544_25_1	27_6_33	696_46_15	21_6_34	2488_6_74	525_46_1	2487_3_4	2957_46_59	3124_4_5	344_4_30	4_6_1	401_6_68	343_12_15	2245_35_115	930_46_28	1670_6_7	1094_6_103	2858_6_120	570_46_62	1137_12_1	1158_46_3	2916_6_38	1793_46_135	1156_6_10	862_46_1	998_46_72	1153_46_12	2702_46_29	267_25_1	333_25_1	126_25_194	268_4_24	917_46_4	59_46_1	131_25_253	52_12_11	536_46_42
199_6_1	666_46_6	766_46_22	764_25_81	3491_6_3	132_12_1	2097_6_79	137_6_43	136_46_77	495_6_16	139_6_1	3042_125_5	24_4_1	1544_25_1	27_6_28	696_46_13	21_6_31	2488_6_73	525_46_1	2487_3_4	2957_46_57	3124_4_7	344_4_31	4_6_1	401_6_73	343_12_14	2245_35_121	930_46_28	1670_6_4	1094_6_108	2858_6_127	570_46_53	1137_12_1	1158_46_4	2916_6_40	1793_46_125	1156_6_8	862_46_1	998_46_67	1153_46_12	2702_46_33	267_25_1	333_25_1	126_25_170	268_4_22	917_46_4	59_46_1	131_25_256	52_12_10	536_46_38
199_6_1	666_46_7	766_46_20	764_25_89	3491_6_4	132_12_1	2097_6_77	137_6_44	136_46_76	495_6_11	139_6_1	3042_125_6	24_4_1	1544_25_1	27_6_28	696_46_14	21_6_34	2488_6_72	525_46_1	2487_3_2	2957_46_54	3124_4_8	344_4_35	4_6_1	401_6_63	343_12_13	2245_35_128	930_46_26	1670_6_5	1094_6_114	2858_6_132	570_46_52	1137_12_1	1158_46_2	2916_6_43	1793_46_121	1156_6_11	862_46_1	998_46_60	1153_46_13	2702_46_34	267_25_1	333_25_1	126_25_173	268_4_27	917_46_4	59_46_1	131_25_245	52_12_13	536_46_41
199_6_1	666_46_8	766_46_23	764_25_87	3491_6_5	132_12_1	2097_6_74	137_6_52	136_46_73	495_6_11	139_6_1	3042_125_6	24_4_1	1544_25_1	27_6_30	696_46_15	21_6_39	2488_6_71	525_46_1	2487_3_2	2957_46_53	3124_4_5	344_4_40	4_6_1	401_6_58	343_12_11	2245_35_124	930_46_25	1670_6_4	1094_6_120	2858_6_138	570_46_47	1137_12_1	1158_46_1	2916_6_43	1793_46_108	1156_6_10	862_46_1	998_46_71	1153_46_13	2702_46_33	267_25_1	333_25_1	126_25_178	268_4_21	917_46_4	59_46_1	131_25_251	52_12_20	536_46_37
199_6_1	666_46_4	766_46_22	764_25_75	3491_6_4	132_12_1	2097_6_71	137_6_47	136_46_70	495_6_12	139_6_1	3042_125_5	24_4_1	1544_25_1	27_6_32	696_46_16	21_6_32	2488_6_56	525_46_1	2487_3_1	2957_46_54	3124_4_5	344_4_40	4_6_1	401_6_49	343_12_13	2245_35_121	930_46_26	1670_6_5	1094_6_118	2858_6_147	570_46_52	1137_12_1	1158_46_1	2916_6_48	1793_46_115	1156_6_5	862_46_1	998_46_83	1153_46_7	2702_46_23	267_25_1	333_25_1	126_25_166	268_4_24	917_46_2	59_46_1	131_25_248	52_12_21	536_46_37
199_6_1	666_46_4	766_46_23	764_25_69	3491_6_4	132_12_1	2097_6_78	137_6_47	136_46_73	495_6_15	139_6_1	3042_125_6	24_4_1	1544_25_1	27_6_30	696_46_16	21_6_28	2488_6_53	525_46_1	2957_46_49	3124_4_4	344_4_37	4_6_1	401_6_50	343_12_11	2245_35_109	930_46_25	1670_6_6	1094_6_117	2858_6_137	570_46_52	1137_12_1	1158_46_1	2916_6_48	1793_46_104	1156_6_6	862_46_1	998_46_84	1153_46_6	2702_46_31	267_25_1	333_25_1	126_25_153	268_4_22	59_46_1	131_25_240	52_12_20	536_46_34	417_46_1	410_4_1
199_6_1	666_46_6	766_46_23	764_25_73	3491_6_1	132_12_1	2097_6_84	137_6_59	136_46_74	495_6_18	139_6_1	3042_125_4	24_4_1	1544_25_1	27_6_27	696_46_14	21_6_26	2488_6_49	2957_46_52	3124_4_4	344_4_35	4_6_1	401_6_53	343_12_12	2245_35_103	930_46_21	1670_6_6	1094_6_108	2858_6_149	570_46_47	1137_12_1	1158_46_1	2916_6_49	1793_46_100	1156_6_5	862_46_1	998_46_83	1153_46_9	2702_46_36	267_25_1	333_25_1	126_25_134	268_4_32	59_46_1	131_25_243	52_12_19	536_46_36	417_46_1	410_4_1	412_46_93
199_6_1	666_46_5	766_46_20	764_25_71	3491_6_2	132_12_1	2097_6_83	137_6_66	136_46_82	495_6_20	139_6_1	3042_125_1	24_4_1	1544_25_1	27_6_20	696_46_14	21_6_20	2488_6_40	2957_46_53	3124_4_3	344_4_38	4_6_1	401_6_51	343_12_12	2245_35_103	930_46_21	1670_6_6	1094_6_101	2858_6_146	570_46_42	1137_12_1	1158_46_1	2916_6_49	1793_46_97	1156_6_4	862_46_1	998_46_76	1153_46_8	2702_46_37	267_25_1	333_25_1	126_25_130	268_4_28	59_46_1	131_25_230	52_12_19	536_46_33	417_46_1	410_4_1	412_46_101
199_6_1	666_46_6	766_46_19	764_25_68	3491_6_2	132_12_1	2097_6_78	137_6_70	136_46_86	495_6_21	139_6_1	24_4_1	1544_25_1	27_6_21	696_46_10	21_6_20	2488_6_32	2957_46_58	3124_4_3	344_4_37	4_6_1	401_6_47	343_12_15	2245_35_106	930_46_23	1670_6_1	1094_6_97	2858_6_151	570_46_36	1137_12_1	1158_46_1	2916_6_42	1793_46_89	1156_6_1	862_46_1	998_46_70	1153_46_9	2702_46_33	267_25_1	333_25_1	126_25_125	268_4_31	59_46_1	131_25_222	52_12_26	536_46_28	417_46_1	410_4_1	412_46_108	18_6_1
199_6_1	666_46_6	766_46_20	764_25_72	3491_6_2	132_12_1	2097_6_75	137_6_69	136_46_85	495_6_22	139_6_1	24_4_1	1544_25_1	27_6_25	696_46_8	21_6_14	2488_6_41	2957_46_54	3124_4_1	344_4_38	4_6_1	401_6_45	343_12_22	2245_35_105	930_46_22	1670_6_1	1094_6_82	2858_6_152	570_46_36	1137_12_1	1158_46_1	2916_6_41	1793_46_86	523_6_112	862_46_1	998_46_82	1153_46_10	2702_46_31	267_25_1	126_25_114	268_4_23	59_46_1	131_25_218	52_12_34	536_46_29	417_46_1	410_4_1	412_46_106	18_6_1	825_46_9
199_6_1	666_46_6	766_46_22	764_25_82	3491_6_1	132_12_1	2097_6_73	137_6_62	136_46_89	495_6_21	139_6_1	24_4_1	1544_25_1	27_6_26	696_46_8	21_6_17	2488_6_51	2957_46_56	3124_4_1	344_4_36	4_6_1	401_6_44	343_12_28	2245_35_93	930_46_18	814_25_1	1094_6_79	2858_6_153	570_46_32	1137_12_1	1158_46_1	2916_6_37	1793_46_80	523_6_117	862_46_1	998_46_82	1153_46_10	2702_46_31	267_25_1	126_25_104	268_4_22	59_46_1	131_25_195	52_12_45	536_46_28	417_46_1	410_4_1	412_46_122	825_46_10	373_6_31
199_6_1	666_46_6	766_46_26	764_25_94	132_12_1	2097_6_74	137_6_57	136_46_83	495_6_22	139_6_1	24_4_1	1544_25_1	27_6_19	696_46_10	21_6_15	2488_6_61	2957_46_58	3124_4_1	344_4_35	4_6_1	401_6_43	343_12_31	2245_35_84	930_46_15	814_25_1	1094_6_85	2858_6_152	570_46_30	1137_12_1	1158_46_1	2916_6_37	1793_46_83	523_6_120	862_46_1	998_46_85	1153_46_14	2702_46_29	267_25_1	126_25_105	268_4_25	59_46_1	131_25_173	52_12_52	536_46_33	417_46_1	410_4_1	412_46_122	825_46_12	373_6_39	826_25_69
199_6_1	666_46_9	766_46_27	764_25_108	132_12_1	2097_6_68	137_6_55	136_46_73	495_6_23	139_6_1	24_4_1	1544_25_1	27_6_20	696_46_11	21_6_16	2488_6_61	2957_46_58	3124_4_1	344_4_35	4_6_1	401_6_47	343_12_31	2245_35_82	930_46_15	814_25_1	1094_6_78	2858_6_136	570_46_33	1137_12_1	1158_46_1	2916_6_47	1793_46_72	523_6_123	862_46_1	998_46_96	1153_46_13	2702_46_30	267_25_1	126_25_111	268_4_32	59_46_1	131_25_159	52_12_60	536_46_30	417_46_1	410_4_1	412_46_115	825_46_9	373_6_46	826_25_56
199_6_1	666_46_11	766_46_29	764_25_113	132_12_1	2097_6_69	137_6_48	136_46_70	495_6_20	139_6_1	24_4_1	1544_25_1	27_6_16	696_46_12	21_6_13	2488_6_71	2957_46_60	3124_4_1	344_4_37	4_6_1	401_6_46	343_12_39	2245_35_85	930_46_11	814_25_1	1094_6_72	2858_6_117	570_46_33	1137_12_1	1158_46_1	2916_6_54	1793_46_68	523_6_120	862_46_1	998_46_101	1153_46_10	2702_46_30	267_25_1	126_25_103	268_4_32	59_46_1	131_25_163	52_12_59	536_46_34	417_46_1	410_4_1	412_46_108	825_46_8	373_6_41	826_25_49
199_6_1	666_46_10	766_46_36	764_25_118	132_12_1	2097_6_75	137_6_43	136_46_67	495_6_18	139_6_1	24_4_1	1544_25_1	27_6_16	696_46_13	21_6_12	2488_6_72	2957_46_53	3124_4_2	344_4_40	4_6_1	401_6_49	343_12_41	2245_35_80	930_46_9	814_25_1	1094_6_76	2858_6_117	570_46_28	1137_12_1	1158_46_1	2916_6_59	1793_46_65	523_6_130	862_46_1	998_46_96	1153_46_9	2702_46_31	267_25_1	126_25_92	268_4_31	59_46_1	131_25_143	52_12_63	536_46_31	417_46_1	410_4_1	412_46_99	825_46_5	373_6_44	826_25_45
199_6_1	666_46_12	766_46_36	764_25_118	132_12_1	2097_6_75	137_6_44	136_46_65	495_6_13	139_6_1	1544_25_1	27_6_15	696_46_14	21_6_14	2488_6_69	2957_46_53	3124_4_1	344_4_38	4_6_1	401_6_50	343_12_45	2245_35_82	930_46_10	814_25_1	1094_6_75	2858_6_111	570_46_33	1137_12_1	1158_46_1	2916_6_62	1793_46_64	523_6_140	862_46_1	998_46_89	1153_46_7	2702_46_28	267_25_1	126_25_91	268_4_34	59_46_1	131_25_145	52_12_61	536_46_35	417_46_1	412_46_91	825_46_5	373_6_50	826_25_31	375_6_8	1416_46_27
199_6_1	666_46_12	766_46_36	764_25_121	132_12_1	2097_6_73	137_6_40	136_46_61	495_6_22	139_6_1	1544_25_1	27_6_19	696_46_14	21_6_17	2488_6_66	2957_46_53	3124_4_1	344_4_38	4_6_1	401_6_53	343_12_55	2245_35_87	930_46_12	814_25_1	1094_6_80	2858_6_101	570_46_25	1137_12_1	1158_46_1	2916_6_57	1793_46_65	523_6_151	862_46_1	998_46_93	1153_46_5	2702_46_31	267_25_1	126_25_95	268_4_34	59_46_1	131_25_128	52_12_52	536_46_26	417_46_1	412_46_102	825_46_6	373_6_47	826_25_25	375_6_8	1416_46_25
199_6_1	666_46_13	766_46_42	764_25_119	132_12_1	2097_6_74	137_6_42	136_46_58	495_6_25	139_6_1	1544_25_1	27_6_26	696_46_12	21_6_26	2488_6_62	2957_46_50	3124_4_1	344_4_34	4_6_1	401_6_52	343_12_67	2245_35_102	930_46_11	814_25_1	1094_6_78	2858_6_86	570_46_27	1137_12_1	1158_46_1	2916_6_56	1793_46_66	523_6_160	862_46_1	998_46_93	1153_46_7	2702_46_28	267_25_1	126_25_81	268_4_27	59_46_1	131_25_117	52_12_55	536_46_32	417_46_1	412_46_103	825_46_8	373_6_43	826_25_20	375_6_9	1416_46_26
199_6_1	666_46_12	766_46_43	764_25_117	132_12_1	2097_6_73	137_6_45	136_46_63	495_6_18	139_6_1	1544_25_1	27_6_27	696_46_8	21_6_26	2488_6_51	2957_46_44	3124_4_2	344_4_38	4_6_1	401_6_52	343_12_78	2245_35_117	930_46_11	814_25_1	1094_6_88	2858_6_88	570_46_25	1137_12_1	1158_46_1	2916_6_60	1793_46_58	523_6_164	862_46_1	998_46_101	1153_46_7	2702_46_27	267_25_1	126_25_83	268_4_28	59_46_1	131_25_114	52_12_53	536_46_31	417_46_1	412_46_109	825_46_7	373_6_48	826_25_16	375_6_12	1416_46_29
199_6_1	666_46_10	766_46_46	764_25_123	132_12_1	2097_6_66	137_6_43	136_46_62	495_6_20	139_6_1	1544_25_1	27_6_25	696_46_9	21_6_29	2488_6_59	3124_4_2	344_4_39	4_6_1	401_6_52	343_12_81	2245_35_136	930_46_10	814_25_1	1094_6_80	2858_6_90	570_46_28	1137_12_1	1158_46_1	2916_6_61	1793_46_49	523_6_156	862_46_1	998_46_99	1153_46_3	2702_46_29	267_25_1	126_25_77	268_4_29	59_46_1	131_25_100	52_12_52	536_46_25	417_46_1	412_46_103	825_46_7	373_6_44	826_25_20	375_6_8	1416_46_30	376_6_1
199_6_1	666_46_8	766_46_45	764_25_124	132_12_1	2097_6_59	137_6_39	136_46_56	495_6_16	139_6_1	1544_25_1	27_6_22	696_46_12	21_6_30	2488_6_61	3124_4_2	344_4_50	4_6_1	401_6_57	343_12_81	2245_35_142	930_46_10	814_25_1	1094_6_86	2858_6_75	570_46_27	1137_12_1	1158_46_1	2916_6_65	1793_46_46	523_6_162	998_46_98	1153_46_1	2702_46_32	267_25_1	126_25_71	268_4_26	59_46_1	131_25_89	52_12_50	536_46_20	417_46_1	412_46_107	825_46_7	373_6_36	826_25_24	375_6_10	1416_46_26	2476_12_30	862_46_1
199_6_1	666_46_10	766_46_40	764_25_133	132_12_1	2097_6_47	137_6_42	136_46_55	495_6_17	139_6_1	1544_25_1	27_6_19	696_46_7	21_6_26	2488_6_60	3124_4_2	344_4_50	4_6_1	401_6_64	343_12_82	2245_35_143	930_46_8	814_25_1	1094_6_89	2858_6_64	570_46_32	1137_12_1	1158_46_1	2916_6_66	1793_46_48	523_6_176	998_46_96	1153_46_1	2702_46_31	267_25_1	126_25_65	268_4_28	59_46_1	131_25_83	52_12_45	536_46_19	417_46_1	412_46_113	825_46_7	373_6_35	826_25_27	375_6_12	1416_46_28	2476_12_32	862_46_1
199_6_1	666_46_11	766_46_39	764_25_148	132_12_1	2097_6_52	137_6_37	136_46_54	495_6_19	139_6_1	1544_25_1	27_6_22	696_46_8	21_6_22	2488_6_52	3124_4_2	344_4_53	4_6_1	401_6_62	343_12_83	2245_35_146	930_46_8	814_25_1	1094_6_92	2858_6_58	570_46_31	1137_12_1	1158_46_1	2916_6_63	1793_46_48	523_6_177	998_46_90	2702_46_31	267_25_1	126_25_59	268_4_33	59_46_1	131_25_62	52_12_36	536_46_21	417_46_1	412_46_112	825_46_5	373_6_38	826_25_38	375_6_15	1416_46_33	2476_12_33	862_46_1	1083_6_66
199_6_1	666_46_10	766_46_33	764_25_152	132_12_1	2097_6_50	137_6_43	136_46_40	495_6_17	139_6_1	1544_25_1	27_6_30	696_46_7	21_6_19	2488_6_49	3124_4_2	344_4_49	4_6_1	401_6_59	343_12_80	2245_35_157	930_46_8	814_25_1	1094_6_93	2858_6_59	570_46_31	1137_12_1	1158_46_1	2916_6_63	1793_46_47	523_6_176	998_46_96	2702_46_29	267_25_1	126_25_65	268_4_34	59_46_1	131_25_70	52_12_32	536_46_17	417_46_1	412_46_116	825_46_4	373_6_38	826_25_38	375_6_13	1416_46_34	2476_12_32	862_46_1	1083_6_65
199_6_1	666_46_7	766_46_28	764_25_173	132_12_1	2097_6_57	137_6_46	136_46_36	495_6_16	139_6_1	1544_25_1	27_6_30	696_46_10	21_6_21	2488_6_53	3124_4_1	344_4_61	4_6_1	401_6_63	343_12_72	2245_35_159	930_46_5	814_25_1	1094_6_90	2858_6_70	570_46_31	1137_12_1	1158_46_1	2916_6_66	1793_46_43	523_6_175	998_46_80	2702_46_24	267_25_1	126_25_61	268_4_36	59_46_1	131_25_81	52_12_32	536_46_17	417_46_1	412_46_110	825_46_4	373_6_37	826_25_41	375_6_13	1416_46_32	2476_12_28	862_46_1	1083_6_61
199_6_1	666_46_8	766_46_24	764_25_181	132_12_1	2097_6_60	137_6_47	136_46_28	495_6_16	139_6_1	1544_25_1	27_6_34	696_46_9	21_6_24	2488_6_63	3124_4_2	344_4_66	4_6_1	401_6_62	343_12_70	2245_35_157	930_46_4	814_25_1	1094_6_88	2858_6_59	570_46_32	1137_12_1	1158_46_1	2916_6_74	1793_46_38	523_6_178	998_46_84	2702_46_21	267_25_1	126_25_64	268_4_40	59_46_1	131_25_75	52_12_38	536_46_17	417_46_1	412_46_101	825_46_6	373_6_39	826_25_45	375_6_13	1416_46_26	2476_12_21	862_46_1	1083_6_55
199_6_1	666_46_8	766_46_22	764_25_195	132_12_1	2097_6_60	137_6_47	136_46_27	495_6_13	139_6_1	1544_25_1	27_6_38	696_46_9	21_6_21	2488_6_59	3124_4_2	344_4_65	4_6_1	401_6_59	343_12_71	2245_35_157	930_46_6	814_25_1	1094_6_86	2858_6_59	570_46_32	1137_12_1	1158_46_1	2916_6_68	1793_46_42	523_6_171	998_46_84	2702_46_21	267_25_1	126_25_59	268_4_44	59_46_1	131_25_71	52_12_39	536_46_18	417_46_1	412_46_97	825_46_5	373_6_40	826_25_46	375_6_10	1416_46_23	2476_12_21	862_46_1	1083_6_57
199_6_1	666_46_9	766_46_17	764_25_207	132_12_1	2097_6_60	137_6_39	136_46_24	495_6_16	139_6_1	1544_25_1	27_6_32	696_46_10	21_6_20	2488_6_58	3124_4_2	344_4_71	4_6_1	401_6_56	343_12_76	2245_35_156	930_46_3	814_25_1	1094_6_86	2858_6_59	570_46_37	1137_12_1	1158_46_1	2916_6_70	1793_46_39	523_6_172	998_46_75	2702_46_27	267_25_1	126_25_56	268_4_37	59_46_1	131_25_61	52_12_36	536_46_22	417_46_1	412_46_87	825_46_5	373_6_36	826_25_41	375_6_8	1416_46_23	2476_12_22	862_46_1	1083_6_58
199_6_1	666_46_8	766_46_17	764_25_209	132_12_1	2097_6_62	137_6_36	136_46_21	495_6_18	139_6_1	1544_25_1	27_6_22	696_46_10	21_6_15	2488_6_57	3124_4_3	344_4_71	4_6_1	401_6_55	343_12_72	2245_35_162	930_46_5	814_25_1	1094_6_75	2858_6_67	570_46_40	1137_12_1	1158_46_1	2916_6_70	1793_46_41	523_6_172	998_46_80	2702_46_31	267_25_1	126_25_60	268_4_31	59_46_1	131_25_65	52_12_35	536_46_18	417_46_1	412_46_84	825_46_6	373_6_37	826_25_32	375_6_4	1416_46_29	2476_12_19	862_46_1	1083_6_64
199_6_1	666_46_11	766_46_20	764_25_204	132_12_1	2097_6_59	137_6_33	136_46_18	495_6_19	139_6_1	1544_25_1	27_6_17	696_46_12	21_6_14	2488_6_58	3124_4_4	344_4_75	4_6_1	401_6_57	343_12_67	2245_35_174	930_46_6	814_25_1	1094_6_69	2858_6_69	570_46_42	1137_12_1	1158_46_1	2916_6_67	1793_46_39	523_6_181	998_46_81	2702_46_31	267_25_1	126_25_57	268_4_28	59_46_1	131_25_62	52_12_33	536_46_25	417_46_1	412_46_85	825_46_5	373_6_35	826_25_29	375_6_3	1416_46_38	2476_12_18	862_46_1	1083_6_62
199_6_1	666_46_10	766_46_25	764_25_209	132_12_1	2097_6_59	137_6_29	136_46_18	495_6_19	139_6_1	1544_25_1	27_6_14	696_46_12	21_6_12	2488_6_65	3124_4_2	344_4_82	4_6_1	401_6_55	343_12_63	2245_35_179	930_46_6	814_25_1	1094_6_64	2858_6_74	570_46_46	1137_12_1	1158_46_1	2916_6_66	1793_46_42	523_6_183	998_46_74	2702_46_35	267_25_1	126_25_49	268_4_32	59_46_1	131_25_66	52_12_31	536_46_23	417_46_1	412_46_81	825_46_4	373_6_32	826_25_22	375_6_4	1416_46_43	2476_12_16	862_46_1	1083_6_60
199_6_1	666_46_11	766_46_28	764_25_211	132_12_1	2097_6_61	137_6_30	136_46_24	495_6_19	139_6_1	1544_25_1	27_6_14	696_46_14	21_6_11	2488_6_58	3124_4_3	344_4_95	4_6_1	401_6_51	343_12_59	2245_35_182	930_46_3	814_25_1	1094_6_64	2858_6_75	570_46_43	1137_12_1	1158_46_1	2916_6_71	1793_46_41	523_6_182	998_46_64	2702_46_34	267_25_1	126_25_51	268_4_36	59_46_1	131_25_69	52_12_29	536_46_23	417_46_1	412_46_80	825_46_3	373_6_31	826_25_21	375_6_3	1416_46_37	2476_12_13	862_46_1	1083_6_55
199_6_1	666_46_12	766_46_28	764_25_217	132_12_1	2097_6_62	137_6_30	136_46_23	495_6_23	139_6_1	1544_25_1	27_6_20	696_46_13	21_6_10	2488_6_59	3124_4_3	344_4_100	4_6_1	401_6_44	343_12_57	2245_35_180	930_46_1	814_25_1	1094_6_64	2858_6_79	570_46_47	1137_12_1	1158_46_1	2916_6_75	1793_46_38	523_6_173	998_46_57	2702_46_38	267_25_1	126_25_52	268_4_33	59_46_1	131_25_73	52_12_34	536_46_21	417_46_1	412_46_79	825_46_4	373_6_34	826_25_17	375_6_3	1416_46_36	2476_12_13	862_46_1	1083_6_58
199_6_1	666_46_12	766_46_21	764_25_210	132_12_1	2097_6_64	137_6_27	136_46_19	495_6_22	139_6_1	1544_25_1	27_6_23	696_46_12	21_6_9	2488_6_54	3124_4_2	344_4_110	4_6_1	401_6_50	343_12_56	2245_35_194	930_46_3	814_25_1	1094_6_56	3488_6_40	570_46_52	1137_12_1	1158_46_1	2916_6_82	1793_46_30	523_6_177	998_46_53	2702_46_40	267_25_1	126_25_50	268_4_31	59_46_1	131_25_67	52_12_28	536_46_22	417_46_1	412_46_77	825_46_4	373_6_36	826_25_15	1416_46_34	2476_12_12	862_46_1	1083_6_68	198_34_1
199_6_1	666_46_10	766_46_14	764_25_225	2097_6_67	137_6_25	136_46_22	495_6_22	139_6_1	1544_25_1	27_6_26	696_46_11	21_6_8	2488_6_53	3124_4_2	344_4_117	4_6_1	401_6_45	343_12_51	2245_35_172	930_46_3	814_25_1	1094_6_60	3488_6_38	570_46_49	1137_12_1	1158_46_1	2916_6_83	1793_46_28	523_6_190	998_46_46	2702_46_35	267_25_1	126_25_43	268_4_36	59_46_1	131_25_71	52_12_30	536_46_24	417_46_1	412_46_80	825_46_2	373_6_37	826_25_11	1416_46_37	2476_12_12	862_46_1	1083_6_66	198_34_1	315_6_35
199_6_1	666_46_12	766_46_11	764_25_213	2097_6_77	137_6_24	136_46_26	495_6_23	139_6_1	1544_25_1	27_6_22	696_46_6	21_6_5	2488_6_50	3124_4_2	344_4_129	4_6_1	401_6_50	343_12_50	2245_35_156	930_46_2	814_25_1	1094_6_64	3488_6_32	570_46_44	1137_12_1	1158_46_1	2916_6_88	1793_46_21	523_6_200	998_46_55	2702_46_35	267_25_1	126_25_37	268_4_37	59_46_1	131_25_68	52_12_26	536_46_21	417_46_1	412_46_88	825_46_1	373_6_34	826_25_7	1416_46_41	2476_12_12	862_46_1	1083_6_75	198_34_1	315_6_35
199_6_1	666_46_16	766_46_10	764_25_211	2097_6_74	137_6_22	136_46_31	495_6_22	139_6_1	1544_25_1	27_6_17	696_46_7	21_6_6	2488_6_60	3124_4_2	344_4_144	4_6_1	401_6_54	343_12_45	2245_35_163	930_46_3	814_25_1	1094_6_56	3488_6_26	570_46_40	1137_12_1	1158_46_1	2916_6_86	1793_46_21	523_6_190	998_46_62	2702_46_34	267_25_1	126_25_36	268_4_37	59_46_1	131_25_70	52_12_20	536_46_21	417_46_1	412_46_88	296_46_1	373_6_34	826_25_5	1416_46_45	2476_12_13	862_46_1	1083_6_79	198_34_1	315_6_39
199_6_1	666_46_16	766_46_8	764_25_217	2097_6_74	137_6_24	136_46_29	495_6_20	139_6_1	1544_25_1	27_6_18	696_46_9	21_6_4	2488_6_57	344_4_161	4_6_1	401_6_52	343_12_42	2245_35_166	930_46_6	814_25_1	1094_6_55	3488_6_33	570_46_32	1137_12_1	1158_46_1	2916_6_91	1793_46_20	523_6_199	998_46_64	2702_46_30	267_25_1	126_25_34	268_4_29	59_46_1	131_25_65	52_12_14	536_46_26	417_46_1	412_46_85	296_46_1	373_6_25	826_25_5	1416_46_41	2476_12_11	862_46_1	1083_6_79	198_34_1	315_6_44	1127_25_71
199_6_1	666_46_16	766_46_10	764_25_228	2097_6_75	137_6_24	136_46_24	495_6_21	139_6_1	1544_25_1	27_6_22	696_46_11	21_6_2	2488_6_53	344_4_170	4_6_1	401_6_48	343_12_39	2245_35_192	930_46_6	814_25_1	1094_6_57	3488_6_33	570_46_26	1137_12_1	1158_46_1	2916_6_94	1793_46_20	523_6_198	998_46_63	2702_46_30	267_25_1	126_25_30	268_4_37	59_46_1	131_25_65	52_12_17	536_46_31	417_46_1	412_46_85	296_46_1	373_6_31	826_25_3	1416_46_40	2476_12_8	862_46_1	1083_6_83	198_34_1	315_6_43	1127_25_71
199_6_1	666_46_20	766_46_10	764_25_240	2097_6_78	137_6_21	136_46_21	495_6_20	139_6_1	1544_25_1	27_6_26	696_46_9	2488_6_51	344_4_176	4_6_1	401_6_41	343_12_36	2245_35_201	930_46_7	814_25_1	1094_6_53	3488_6_39	570_46_23	1137_12_1	1158_46_1	2916_6_98	1793_46_19	523_6_204	998_46_62	2702_46_25	267_25_1	126_25_28	268_4_41	59_46_1	131_25_60	52_12_17	536_46_26	417_46_1	412_46_88	296_46_1	373_6_28	826_25_1	1416_46_40	2476_12_9	862_46_1	1083_6_80	198_34_1	315_6_42	1127_25_90	88_46_1
199_6_1	666_46_24	766_46_9	764_25_249	2097_6_77	137_6_23	136_46_17	495_6_22	139_6_1	1544_25_1	27_6_25	696_46_12	2488_6_50	344_4_177	4_6_1	401_6_35	343_12_40	2245_35_211	930_46_8	814_25_1	1094_6_53	3488_6_45	570_46_21	1137_12_1	1158_46_1	2916_6_99	1793_46_15	523_6_213	998_46_67	2702_46_22	126_25_33	268_4_46	59_46_1	131_25_59	52_12_15	536_46_24	417_46_1	412_46_84	296_46_1	373_6_26	1416_46_33	2476_12_9	862_46_1	1083_6_84	198_34_1	315_6_37	1127_25_104	88_46_1	1923_6_48	396_46_1
199_6_1	666_46_25	766_46_5	764_25_263	2097_6_74	137_6_21	136_46_17	495_6_23	139_6_1	1544_25_1	27_6_21	696_46_11	2488_6_50	344_4_180	4_6_1	401_6_26	343_12_31	2245_35_223	930_46_8	814_25_1	1094_6_54	3488_6_43	570_46_16	1137_12_1	1158_46_1	2916_6_97	1793_46_18	523_6_219	998_46_60	2702_46_25	126_25_27	268_4_47	59_46_1	131_25_54	52_12_15	536_46_25	417_46_1	412_46_84	296_46_1	373_6_28	1416_46_26	2476_12_10	862_46_1	1083_6_76	198_34_1	315_6_42	1127_25_120	88_46_1	1923_6_47	396_46_1
199_6_1	666_46_25	766_46_4	764_25_265	2097_6_68	137_6_16	136_46_16	495_6_19	139_6_1	1544_25_1	27_6_20	696_46_6	2488_6_56	344_4_186	4_6_1	401_6_27	343_12_34	2245_35_245	930_46_9	814_25_1	1094_6_52	3488_6_43	570_46_11	1137_12_1	1158_46_1	2916_6_82	1793_46_18	523_6_230	998_46_64	2702_46_25	126_25_20	268_4_50	59_46_1	131_25_46	52_12_15	536_46_21	417_46_1	412_46_76	296_46_1	373_6_25	1416_46_18	2476_12_10	862_46_1	1083_6_74	198_34_1	315_6_43	1127_25_127	88_46_1	1923_6_46	396_46_1
199_6_1	666_46_22	766_46_1	764_25_271	2097_6_72	137_6_18	136_46_14	495_6_20	139_6_1	1544_25_1	27_6_15	696_46_4	2488_6_56	344_4_203	4_6_1	401_6_27	343_12_36	2245_35_269	930_46_9	814_25_1	1094_6_39	3488_6_40	570_46_7	1137_12_1	1158_46_1	2916_6_78	1793_46_14	523_6_243	998_46_54	2702_46_24	126_25_14	268_4_52	59_46_1	131_25_47	52_12_14	536_46_15	417_46_1	412_46_80	296_46_1	373_6_22	1416_46_11	2476_12_10	862_46_1	1083_6_70	198_34_1	315_6_41	1127_25_124	88_46_1	1923_6_60	396_46_1
199_6_1	666_46_24	766_46_2	764_25_278	2097_6_73	137_6_17	136_46_13	495_6_25	139_6_1	1544_25_1	27_6_13	696_46_3	2488_6_52	344_4_203	4_6_1	401_6_26	343_12_38	2245_35_291	930_46_11	814_25_1	1094_6_31	3488_6_38	570_46_6	1137_12_1	1158_46_1	2916_6_78	1793_46_15	523_6_252	998_46_52	2702_46_22	126_25_11	268_4_61	59_46_1	131_25_54	52_12_16	536_46_20	417_46_1	412_46_88	296_46_1	373_6_27	1416_46_9	2476_12_10	862_46_1	1083_6_66	198_34_1	315_6_39	1127_25_108	88_46_1	1923_6_62	396_46_1
199_6_1	666_46_24	766_46_3	764_25_286	2097_6_81	137_6_20	136_46_12	495_6_25	139_6_1	1544_25_1	27_6_13	696_46_4	2488_6_49	344_4_206	4_6_1	401_6_25	343_12_39	2245_35_294	930_46_10	814_25_1	1094_6_36	3488_6_36	570_46_5	1137_12_1	1158_46_1	2916_6_79	1793_46_15	523_6_255	998_46_50	2702_46_25	126_25_12	268_4_67	59_46_1	131_25_56	52_12_17	536_46_21	417_46_1	412_46_94	296_46_1	373_6_29	1416_46_8	2476_12_13	862_46_1	1083_6_58	198_34_1	315_6_37	1127_25_100	88_46_1	1923_6_57	396_46_1
199_6_1	666_46_26	766_46_3	764_25_293	2097_6_82	137_6_14	136_46_9	495_6_24	139_6_1	1544_25_1	27_6_12	696_46_4	2488_6_47	344_4_221	4_6_1	401_6_26	343_12_38	2245_35_300	930_46_10	814_25_1	1094_6_32	3488_6_28	570_46_7	1137_12_1	1158_46_1	2916_6_81	1793_46_15	523_6_261	998_46_56	2702_46_25	126_25_9	268_4_77	59_46_1	131_25_61	52_12_15	536_46_21	417_46_1	412_46_93	296_46_1	373_6_31	1416_46_9	2476_12_13	862_46_1	1083_6_59	198_34_1	315_6_42	1127_25_90	88_46_1	1923_6_52	396_46_1
199_6_1	666_46_24	766_46_5	764_25_302	2097_6_87	137_6_14	136_46_8	495_6_22	139_6_1	1544_25_1	27_6_13	696_46_4	2488_6_53	344_4_222	4_6_1	401_6_34	343_12_37	2245_35_313	930_46_8	814_25_1	1094_6_17	3488_6_27	570_46_7	1137_12_1	1158_46_1	2916_6_75	1793_46_12	523_6_262	998_46_50	2702_46_25	126_25_9	268_4_77	59_46_1	131_25_62	52_12_17	536_46_27	417_46_1	412_46_85	296_46_1	373_6_30	1416_46_14	2476_12_15	862_46_1	1083_6_56	198_34_1	315_6_44	1127_25_84	88_46_1	1923_6_47	396_46_1
199_6_1	666_46_22	766_46_5	764_25_308	2097_6_95	137_6_14	136_46_6	495_6_21	139_6_1	1544_25_1	27_6_15	696_46_8	2488_6_49	344_4_214	4_6_1	401_6_31	343_12_34	2245_35_339	930_46_12	814_25_1	1094_6_16	3488_6_24	570_46_10	1158_46_1	2916_6_75	1793_46_15	523_6_252	998_46_46	2702_46_25	126_25_11	268_4_81	59_46_1	131_25_62	52_12_20	536_46_27	417_46_1	412_46_89	296_46_1	373_6_34	1416_46_13	2476_12_15	862_46_1	1083_6_47	198_34_1	315_6_38	1127_25_80	88_46_1	1923_6_57	396_46_1	81_6_129
199_6_1	666_46_19	766_46_4	764_25_299	2097_6_96	137_6_15	136_46_4	495_6_17	139_6_1	1544_25_1	27_6_14	696_46_10	2488_6_43	344_4_212	4_6_1	401_6_36	343_12_34	2245_35_344	930_46_12	814_25_1	1094_6_17	3488_6_24	570_46_10	1158_46_1	2916_6_76	1793_46_14	523_6_254	998_46_48	2702_46_30	126_25_10	268_4_86	59_46_1	131_25_64	52_12_20	536_46_22	417_46_1	412_46_85	296_46_1	373_6_38	1416_46_16	2476_12_18	862_46_1	1083_6_49	198_34_1	315_6_35	1127_25_76	88_46_1	1923_6_58	396_46_1	81_6_128
199_6_1	666_46_17	766_46_3	764_25_294	2097_6_99	137_6_13	136_46_3	495_6_20	139_6_1	1544_25_1	27_6_15	696_46_13	2488_6_51	344_4_219	4_6_1	401_6_34	343_12_34	2245_35_342	930_46_13	814_25_1	1094_6_15	3488_6_28	570_46_9	1158_46_1	2916_6_71	1793_46_16	523_6_258	998_46_46	2702_46_33	126_25_12	268_4_88	59_46_1	131_25_59	52_12_15	536_46_23	417_46_1	412_46_87	296_46_1	373_6_39	1416_46_18	2476_12_15	862_46_1	1083_6_50	198_34_1	315_6_35	1127_25_71	88_46_1	1923_6_62	396_46_1	81_6_136
199_6_1	666_46_14	766_46_3	764_25_304	2097_6_101	137_6_16	136_46_3	495_6_17	139_6_1	1544_25_1	27_6_17	696_46_10	2488_6_54	344_4_230	4_6_1	401_6_32	343_12_32	2245_35_349	930_46_16	814_25_1	1094_6_8	3488_6_33	570_46_8	1158_46_1	2916_6_75	1793_46_17	523_6_229	998_46_45	2702_46_31	126_25_11	268_4_89	59_46_1	131_25_61	52_12_13	536_46_20	417_46_1	412_46_84	296_46_1	373_6_41	1416_46_17	2476_12_8	862_46_1	1083_6_50	198_34_1	315_6_34	1127_25_61	88_46_1	1923_6_67	396_46_1	81_6_136
199_6_1	666_46_13	766_46_4	764_25_297	2097_6_100	137_6_20	136_46_4	495_6_20	139_6_1	1544_25_1	27_6_17	696_46_10	2488_6_49	344_4_229	4_6_1	401_6_29	343_12_31	2245_35_359	930_46_16	814_25_1	1094_6_4	3488_6_37	570_46_9	1158_46_1	2916_6_76	1793_46_20	523_6_231	998_46_41	2702_46_34	126_25_11	268_4_94	59_46_1	131_25_63	52_12_12	536_46_23	417_46_1	412_46_84	296_46_1	373_6_41	1416_46_18	2476_12_6	862_46_1	1083_6_52	198_34_1	315_6_35	1127_25_62	88_46_1	1923_6_66	396_46_1	81_6_134
199_6_1	666_46_17	766_46_4	764_25_281	2097_6_102	137_6_21	136_46_6	495_6_22	139_6_1	1544_25_1	27_6_11	696_46_7	2488_6_55	344_4_227	4_6_1	401_6_28	343_12_32	2245_35_350	930_46_16	814_25_1	1094_6_4	3488_6_36	570_46_6	1158_46_1	2916_6_79	1793_46_21	523_6_231	998_46_40	2702_46_30	126_25_14	268_4_97	59_46_1	131_25_55	52_12_16	536_46_22	417_46_1	412_46_90	296_46_1	373_6_47	1416_46_19	2476_12_5	862_46_1	1083_6_58	198_34_1	315_6_33	1127_25_57	88_46_1	1923_6_60	396_46_1	81_6_138
199_6_1	666_46_17	766_46_4	764_25_253	2097_6_102	137_6_20	136_46_5	495_6_20	139_6_1	1544_25_1	27_6_10	696_46_7	2488_6_62	344_4_252	4_6_1	401_6_30	343_12_28	2245_35_365	930_46_11	814_25_1	1094_6_7	3488_6_34	570_46_6	1158_46_1	2916_6_75	1793_46_24	523_6_219	998_46_36	2702_46_28	126_25_17	268_4_97	59_46_1	131_25_57	52_12_19	536_46_22	417_46_1	412_46_103	296_46_1	373_6_49	1416_46_16	2476_12_3	862_46_1	1083_6_56	198_34_1	315_6_33	1127_25_58	88_46_1	1923_6_62	396_46_1	81_6_140
199_6_1	666_46_14	766_46_5	764_25_250	2097_6_102	137_6_20	136_46_5	495_6_19	139_6_1	1544_25_1	27_6_10	696_46_4	2488_6_61	344_4_265	4_6_1	401_6_27	343_12_25	2245_35_374	930_46_11	814_25_1	1094_6_10	3488_6_30	570_46_5	1158_46_1	2916_6_74	1793_46_23	523_6_221	998_46_40	2702_46_27	126_25_16	268_4_99	59_46_1	131_25_56	52_12_20	536_46_18	417_46_1	412_46_107	296_46_1	373_6_49	1416_46_14	2476_12_3	862_46_1	1083_6_55	198_34_1	315_6_32	1127_25_53	88_46_1	1923_6_64	396_46_1	81_6_147
199_6_1	666_46_13	766_46_4	764_25_238	2097_6_99	137_6_16	136_46_5	495_6_23	139_6_1	1544_25_1	27_6_8	696_46_6	2488_6_66	344_4_263	4_6_1	401_6_21	343_12_21	2245_35_373	930_46_14	814_25_1	1094_6_13	3488_6_26	570_46_7	1158_46_1	2916_6_73	1793_46_23	523_6_248	998_46_39	2702_46_25	126_25_11	268_4_95	59_46_1	131_25_63	52_12_18	536_46_16	417_46_1	412_46_100	296_46_1	373_6_47	1416_46_14	2476_12_2	862_46_1	1083_6_57	198_34_1	315_6_32	1127_25_51	88_46_1	1923_6_64	396_46_1	81_6_156
199_6_1	666_46_12	766_46_6	764_25_239	2097_6_103	137_6_17	136_46_4	495_6_19	139_6_1	1544_25_1	27_6_7	696_46_7	2488_6_64	344_4_266	4_6_1	401_6_23	343_12_18	2245_35_401	930_46_11	814_25_1	1094_6_17	3488_6_20	570_46_5	1158_46_1	2916_6_66	1793_46_20	523_6_259	998_46_47	2702_46_21	126_25_8	268_4_101	59_46_1	131_25_57	52_12_24	536_46_14	417_46_1	412_46_88	296_46_1	373_6_55	1416_46_13	2476_12_2	862_46_1	1083_6_53	198_34_1	315_6_28	1127_25_47	88_46_1	1923_6_66	396_46_1	81_6_172
199_6_1	666_46_15	766_46_5	764_25_238	2097_6_99	137_6_18	136_46_1	495_6_15	139_6_1	1544_25_1	27_6_8	696_46_8	2488_6_63	344_4_272	4_6_1	401_6_19	343_12_18	2245_35_414	930_46_8	814_25_1	1094_6_19	3488_6_23	570_46_6	1158_46_1	2916_6_75	1793_46_24	523_6_256	998_46_50	2702_46_20	126_25_5	268_4_96	59_46_1	131_25_61	52_12_25	536_46_11	417_46_1	412_46_81	296_46_1	373_6_61	1416_46_13	2476_12_2	862_46_1	1083_6_57	198_34_1	315_6_27	1127_25_50	88_46_1	1923_6_65	396_46_1	81_6_178
199_6_1	666_46_13	766_46_3	764_25_237	2097_6_96	137_6_19	136_46_1	495_6_17	139_6_1	1544_25_1	27_6_11	696_46_8	2488_6_54	344_4_276	4_6_1	401_6_15	343_12_17	2245_35_416	930_46_8	814_25_1	1094_6_17	3488_6_22	570_46_7	1158_46_1	2916_6_84	1793_46_17	523_6_262	998_46_52	2702_46_20	126_25_5	268_4_105	59_46_1	131_25_71	52_12_26	536_46_11	417_46_1	412_46_69	296_46_1	373_6_68	1416_46_10	862_46_1	1083_6_55	198_34_1	315_6_26	1127_25_46	88_46_1	1923_6_65	396_46_1	81_6_190	118_35_1
199_6_1	666_46_13	766_46_3	764_25_223	2097_6_95	137_6_18	136_46_1	495_6_17	139_6_1	1544_25_1	27_6_12	696_46_5	2488_6_55	344_4_289	4_6_1	401_6_16	343_12_14	2245_35_423	930_46_13	814_25_1	1094_6_15	3488_6_24	570_46_6	1158_46_1	2916_6_87	1793_46_15	523_6_257	998_46_48	2702_46_19	126_25_3	268_4_112	59_46_1	131_25_65	52_12_30	536_46_12	417_46_1	412_46_66	296_46_1	373_6_54	1416_46_6	862_46_1	1083_6_56	198_34_1	315_6_31	1127_25_42	88_46_1	1923_6_60	396_46_1	81_6_186	118_35_1
199_6_1	666_46_14	766_46_3	764_25_223	2097_6_87	137_6_20	136_46_1	495_6_18	139_6_1	1544_25_1	27_6_8	696_46_8	2488_6_66	344_4_292	4_6_1	401_6_13	343_12_15	2245_35_453	930_46_14	814_25_1	1094_6_10	3488_6_28	570_46_4	1158_46_1	2916_6_85	1793_46_13	523_6_270	998_46_45	2702_46_20	126_25_2	268_4_109	59_46_1	131_25_65	52_12_36	536_46_14	417_46_1	412_46_76	296_46_1	373_6_47	1416_46_5	862_46_1	1083_6_55	198_34_1	315_6_34	1127_25_60	88_46_1	1923_6_60	396_46_1	81_6_173	118_35_1
199_6_1	666_46_13	766_46_3	764_25_221	2097_6_82	137_6_22	136_46_1	495_6_16	139_6_1	1544_25_1	27_6_5	696_46_10	2488_6_65	344_4_301	4_6_1	401_6_16	343_12_11	2245_35_458	930_46_11	814_25_1	1094_6_11	3488_6_36	570_46_2	1158_46_1	2916_6_88	1793_46_11	523_6_280	998_46_48	2702_46_21	126_25_2	268_4_110	59_46_1	131_25_56	52_12_36	536_46_14	417_46_1	412_46_89	296_46_1	373_6_49	1416_46_5	862_46_1	1083_6_56	198_34_1	315_6_36	1127_25_66	88_46_1	1923_6_58	396_46_1	81_6_164	118_35_1
199_6_1	666_46_16	766_46_3	764_25_249	2097_6_79	137_6_23	136_46_1	495_6_18	139_6_1	1544_25_1	27_6_3	696_46_12	2488_6_66	344_4_312	4_6_1	401_6_14	343_12_11	2245_35_480	930_46_8	814_25_1	1094_6_11	3488_6_32	570_46_1	1158_46_1	2916_6_93	1793_46_12	523_6_276	998_46_51	2702_46_22	126_25_2	268_4_103	59_46_1	131_25_46	52_12_39	536_46_12	417_46_1	412_46_87	296_46_1	373_6_51	1416_46_4	862_46_1	1083_6_55	198_34_1	315_6_45	1127_25_70	88_46_1	1923_6_65	396_46_1	81_6_158	118_35_1
199_6_1	666_46_12	766_46_4	764_25_244	2097_6_78	137_6_24	136_46_1	495_6_19	139_6_1	1544_25_1	27_6_3	696_46_13	2488_6_61	344_4_304	4_6_1	401_6_15	343_12_12	2245_35_499	930_46_5	814_25_1	1094_6_5	3488_6_34	570_46_1	1158_46_1	2916_6_93	1793_46_12	523_6_283	998_46_50	2702_46_19	126_25_1	268_4_106	59_46_1	131_25_45	52_12_37	536_46_7	417_46_1	412_46_81	296_46_1	373_6_55	1416_46_3	862_46_1	1083_6_48	198_34_1	315_6_44	1127_25_81	88_46_1	1923_6_61	396_46_1	81_6_149	118_35_1
199_6_1	666_46_9	766_46_3	764_25_221	2097_6_76	137_6_24	136_46_1	495_6_16	139_6_1	1544_25_1	27_6_2	696_46_15	2488_6_59	344_4_303	4_6_1	401_6_14	343_12_11	2245_35_516	930_46_5	814_25_1	1094_6_5	3488_6_33	570_46_2	1158_46_1	2916_6_95	1793_46_13	523_6_286	998_46_48	2702_46_18	126_25_1	268_4_109	59_46_1	131_25_41	52_12_37	536_46_10	417_46_1	412_46_78	296_46_1	373_6_56	1416_46_2	862_46_1	1083_6_53	198_34_1	315_6_40	1127_25_101	88_46_1	1923_6_57	396_46_1	81_6_143	118_35_1
199_6_1	666_46_5	766_46_4	764_25_220	2097_6_72	137_6_23	136_46_1	495_6_14	139_6_1	1544_25_1	27_6_1	696_46_13	2488_6_57	344_4_304	4_6_1	401_6_14	343_12_10	2245_35_538	930_46_5	814_25_1	1094_6_5	3488_6_33	570_46_2	1158_46_1	2916_6_97	1793_46_9	523_6_291	998_46_54	2702_46_21	268_4_108	59_46_1	131_25_34	52_12_36	536_46_8	417_46_1	412_46_79	296_46_1	373_6_55	1416_46_1	862_46_1	1083_6_46	198_34_1	315_6_36	1127_25_104	88_46_1	1923_6_48	396_46_1	81_6_133	118_35_1	793_6_59
199_6_1	666_46_2	766_46_3	764_25_222	2097_6_78	137_6_23	136_46_1	495_6_14	139_6_1	1544_25_1	27_6_1	696_46_16	2488_6_56	344_4_292	4_6_1	401_6_15	343_12_8	2245_35_508	930_46_2	814_25_1	1094_6_5	3488_6_35	570_46_2	1158_46_1	2916_6_94	1793_46_7	523_6_287	998_46_45	2702_46_22	268_4_117	59_46_1	131_25_31	52_12_37	536_46_10	417_46_1	412_46_74	296_46_1	373_6_50	862_46_1	1083_6_47	198_34_1	315_6_36	1127_25_113	88_46_1	1923_6_49	396_46_1	81_6_135	118_35_1	793_6_54	140_6_1
199_6_1	666_46_3	766_46_3	764_25_215	2097_6_90	137_6_24	136_46_1	495_6_14	139_6_1	1544_25_1	27_6_1	696_46_16	2488_6_60	344_4_280	4_6_1	401_6_14	343_12_9	2245_35_499	930_46_1	814_25_1	1094_6_6	3488_6_34	1158_46_1	2916_6_100	1793_46_7	523_6_279	998_46_36	2702_46_25	268_4_124	59_46_1	131_25_33	52_12_39	536_46_8	417_46_1	412_46_80	296_46_1	373_6_50	862_46_1	1083_6_45	198_34_1	315_6_32	1127_25_103	88_46_1	1923_6_46	396_46_1	81_6_135	118_35_1	793_6_55	140_6_1	929_6_43
199_6_1	666_46_2	766_46_2	764_25_219	2097_6_87	137_6_19	136_46_1	495_6_13	139_6_1	1544_25_1	696_46_18	2488_6_60	344_4_268	4_6_1	401_6_16	343_12_8	2245_35_500	814_25_1	1094_6_6	3488_6_38	1158_46_1	2916_6_99	1793_46_6	523_6_264	998_46_26	2702_46_19	268_4_118	59_46_1	131_25_36	52_12_44	536_46_8	417_46_1	412_46_83	296_46_1	373_6_54	862_46_1	1083_6_43	198_34_1	315_6_36	1127_25_94	88_46_1	1923_6_45	396_46_1	81_6_135	118_35_1	793_6_54	140_6_1	929_6_46	799_6_15	3389_46_61
199_6_1	666_46_2	766_46_3	764_25_235	2097_6_85	137_6_17	136_46_1	495_6_13	139_6_1	1544_25_1	696_46_15	2488_6_60	344_4_270	4_6_1	401_6_13	343_12_12	2245_35_471	814_25_1	1094_6_8	3488_6_35	1158_46_1	2916_6_87	1793_46_7	523_6_241	998_46_27	2702_46_23	268_4_115	59_46_1	131_25_40	52_12_45	536_46_9	417_46_1	412_46_81	296_46_1	373_6_54	862_46_1	1083_6_44	198_34_1	315_6_33	1127_25_102	88_46_1	1923_6_46	396_46_1	81_6_139	118_35_1	793_6_61	140_6_1	929_6_43	799_6_15	3389_46_61
199_6_1	766_46_2	764_25_243	2097_6_89	137_6_20	136_46_1	495_6_11	139_6_1	1544_25_1	696_46_14	2488_6_65	344_4_257	4_6_1	401_6_12	343_12_12	2245_35_468	814_25_1	1094_6_8	3488_6_40	1158_46_1	2916_6_79	1793_46_6	523_6_243	998_46_31	2702_46_24	268_4_117	59_46_1	131_25_35	52_12_47	536_46_7	417_46_1	412_46_79	296_46_1	373_6_57	862_46_1	1083_6_43	198_34_1	315_6_33	1127_25_100	88_46_1	1923_6_52	396_46_1	81_6_145	118_35_1	793_6_63	140_6_1	929_6_45	799_6_15	3389_46_64	525_46_1
199_6_1	764_25_244	2097_6_94	137_6_22	136_46_1	495_6_14	139_6_1	1544_25_1	696_46_8	2488_6_67	344_4_256	4_6_1	401_6_9	343_12_12	2245_35_462	814_25_1	1094_6_7	3488_6_44	1158_46_1	2916_6_78	1793_46_5	523_6_256	998_46_38	2702_46_26	268_4_113	59_46_1	131_25_37	52_12_39	536_46_8	412_46_71	296_46_1	373_6_51	862_46_1	1083_6_55	198_34_1	315_6_34	1127_25_102	88_46_1	1923_6_54	396_46_1	81_6_150	118_35_1	793_6_65	140_6_1	929_6_47	799_6_17	3389_46_68	521_6_56	369_4_254	427_6_44
199_6_1	764_25_240	2097_6_86	137_6_22	136_46_1	495_6_14	139_6_1	1544_25_1	696_46_8	2488_6_70	344_4_249	4_6_1	401_6_13	343_12_14	2245_35_458	814_25_1	1094_6_5	3488_6_43	1158_46_1	2916_6_78	1793_46_5	523_6_252	998_46_37	2702_46_24	268_4_114	59_46_1	131_25_35	52_12_38	536_46_8	412_46_67	296_46_1	373_6_54	862_46_1	1083_6_65	198_34_1	315_6_39	1127_25_100	88_46_1	1923_6_53	396_46_1	81_6_158	118_35_1	793_6_66	140_6_1	929_6_47	799_6_23	3389_46_73	521_6_52	369_4_265	427_6_34
199_6_1	764_25_228	2097_6_83	137_6_20	136_46_1	495_6_15	139_6_1	1544_25_1	696_46_7	2488_6_81	344_4_234	4_6_1	401_6_17	343_12_13	2245_35_459	814_25_1	1094_6_4	3488_6_43	1158_46_1	2916_6_84	1793_46_3	523_6_252	998_46_37	2702_46_23	268_4_111	59_46_1	131_25_34	52_12_32	536_46_8	412_46_75	296_46_1	373_6_51	862_46_1	1083_6_65	198_34_1	315_6_41	1127_25_109	88_46_1	1923_6_56	396_46_1	81_6_159	118_35_1	793_6_61	140_6_1	929_6_44	799_6_23	3389_46_78	521_6_50	369_4_269	427_6_34
199_6_1	764_25_226	2097_6_73	137_6_17	136_46_1	495_6_14	139_6_1	1544_25_1	696_46_8	2488_6_79	344_4_231	4_6_1	401_6_16	343_12_8	2245_35_447	814_25_1	1094_6_6	3488_6_44	1158_46_1	2916_6_91	1793_46_2	523_6_236	998_46_33	2702_46_18	268_4_115	59_46_1	131_25_31	52_12_33	536_46_7	412_46_79	296_46_1	373_6_50	862_46_1	1083_6_68	198_34_1	315_6_51	1127_25_109	88_46_1	1923_6_54	396_46_1	81_6_150	118_35_1	793_6_55	140_6_1	929_6_47	799_6_19	3389_46_80	521_6_44	369_4_287	427_6_28
199_6_1	764_25_208	2097_6_74	137_6_17	136_46_1	495_6_14	139_6_1	1544_25_1	696_46_11	2488_6_77	344_4_221	4_6_1	401_6_16	343_12_4	2245_35_456	814_25_1	1094_6_6	3488_6_46	1158_46_1	2916_6_105	1793_46_2	523_6_220	998_46_32	2702_46_15	268_4_119	59_46_1	131_25_28	52_12_30	536_46_5	412_46_81	296_46_1	373_6_46	862_46_1	1083_6_66	198_34_1	315_6_52	1127_25_98	88_46_1	1923_6_57	396_46_1	81_6_146	118_35_1	793_6_54	140_6_1	929_6_47	799_6_17	3389_46_85	521_6_47	369_4_292	427_6_29
199_6_1	764_25_211	2097_6_78	137_6_18	136_46_1	495_6_12	139_6_1	1544_25_1	696_46_10	2488_6_80	344_4_215	4_6_1	401_6_12	343_12_4	2245_35_470	814_25_1	1094_6_5	3488_6_46	1158_46_1	2916_6_115	1793_46_1	523_6_214	998_46_38	2702_46_13	268_4_114	59_46_1	131_25_27	52_12_30	536_46_6	412_46_76	296_46_1	373_6_48	862_46_1	1083_6_66	198_34_1	315_6_53	1127_25_85	88_46_1	1923_6_57	396_46_1	81_6_141	118_35_1	793_6_54	140_6_1	929_6_47	799_6_17	3389_46_76	521_6_46	369_4_293	427_6_31
199_6_1	764_25_195	2097_6_79	137_6_14	136_46_1	495_6_7	139_6_1	1544_25_1	696_46_9	2488_6_78	344_4_216	4_6_1	401_6_13	343_12_3	2245_35_474	814_25_1	1094_6_2	3488_6_46	1158_46_1	2916_6_119	523_6_200	998_46_37	2702_46_12	268_4_114	59_46_1	131_25_27	52_12_37	536_46_7	412_46_72	296_46_1	373_6_50	862_46_1	1083_6_65	198_34_1	315_6_61	1127_25_86	88_46_1	1923_6_54	396_46_1	81_6_137	118_35_1	793_6_59	140_6_1	929_6_44	799_6_16	3389_46_74	521_6_40	369_4_285	427_6_31	449_6_1
199_6_1	764_25_175	2097_6_75	137_6_16	136_46_1	495_6_7	139_6_1	1544_25_1	696_46_9	2488_6_86	344_4_218	4_6_1	401_6_14	343_12_3	2245_35_496	814_25_1	1094_6_2	3488_6_49	1158_46_1	2916_6_121	523_6_203	998_46_37	2702_46_15	268_4_113	59_46_1	131_25_22	52_12_44	536_46_4	412_46_73	296_46_1	373_6_45	862_46_1	1083_6_62	198_34_1	315_6_55	1127_25_76	88_46_1	1923_6_52	396_46_1	81_6_127	118_35_1	793_6_59	140_6_1	929_6_41	799_6_19	3389_46_63	521_6_34	369_4_283	427_6_32	449_6_1
199_6_1	764_25_180	2097_6_64	137_6_16	136_46_1	495_6_4	139_6_1	1544_25_1	696_46_8	2488_6_95	344_4_215	4_6_1	401_6_13	343_12_3	2245_35_509	814_25_1	1094_6_3	3488_6_49	1158_46_1	2916_6_118	523_6_201	998_46_44	2702_46_14	268_4_110	59_46_1	131_25_20	52_12_54	536_46_9	412_46_73	296_46_1	373_6_47	862_46_1	1083_6_56	198_34_1	315_6_58	1127_25_74	88_46_1	1923_6_54	396_46_1	81_6_119	118_35_1	793_6_61	140_6_1	929_6_46	799_6_20	3389_46_64	521_6_28	369_4_278	427_6_38	449_6_1
199_6_1	764_25_178	2097_6_62	137_6_15	136_46_1	495_6_5	139_6_1	1544_25_1	696_46_10	2488_6_91	344_4_237	4_6_1	401_6_11	343_12_3	2245_35_509	814_25_1	1094_6_3	3488_6_46	1158_46_1	2916_6_117	523_6_209	998_46_43	2702_46_12	268_4_113	59_46_1	131_25_19	52_12_60	536_46_7	412_46_72	296_46_1	373_6_47	862_46_1	1083_6_64	198_34_1	315_6_61	1127_25_85	88_46_1	1923_6_54	396_46_1	81_6_119	118_35_1	793_6_52	140_6_1	929_6_42	799_6_22	3389_46_64	521_6_32	369_4_278	427_6_43	449_6_1
199_6_1	764_25_178	2097_6_66	137_6_16	136_46_1	495_6_8	139_6_1	1544_25_1	696_46_13	2488_6_92	344_4_231	4_6_1	401_6_8	343_12_3	2245_35_526	814_25_1	1094_6_4	3488_6_52	1158_46_1	2916_6_110	523_6_203	998_46_41	2702_46_11	268_4_124	59_46_1	131_25_22	52_12_51	536_46_7	412_46_73	296_46_1	373_6_43	862_46_1	1083_6_66	198_34_1	315_6_61	1127_25_78	88_46_1	1923_6_57	396_46_1	81_6_114	118_35_1	793_6_46	140_6_1	929_6_38	799_6_26	3389_46_62	521_6_39	369_4_275	427_6_46	449_6_1
199_6_1	764_25_174	2097_6_71	137_6_14	136_46_1	495_6_10	139_6_1	1544_25_1	696_46_13	2488_6_76	344_4_239	4_6_1	401_6_6	2245_35_528	814_25_1	1094_6_1	3488_6_59	1158_46_1	2916_6_107	523_6_208	998_46_36	2702_46_10	268_4_129	59_46_1	131_25_20	52_12_50	536_46_7	412_46_69	296_46_1	373_6_45	862_46_1	1083_6_68	198_34_1	315_6_60	1127_25_80	88_46_1	1923_6_60	396_46_1	81_6_114	118_35_1	793_6_46	140_6_1	929_6_36	799_6_19	3389_46_56	521_6_39	369_4_263	427_6_43	449_6_1	582_46_1
199_6_1	764_25_164	2097_6_62	137_6_16	136_46_1	495_6_10	139_6_1	1544_25_1	696_46_14	2488_6_73	344_4_252	4_6_1	401_6_5	2245_35_551	814_25_1	1094_6_2	3488_6_61	1158_46_1	2916_6_109	523_6_189	998_46_24	2702_46_9	268_4_126	59_46_1	131_25_17	52_12_55	536_46_5	412_46_66	296_46_1	373_6_49	862_46_1	1083_6_70	198_34_1	315_6_59	1127_25_71	88_46_1	1923_6_57	396_46_1	81_6_113	118_35_1	793_6_44	140_6_1	929_6_28	799_6_13	3389_46_53	521_6_36	369_4_260	427_6_43	449_6_1	582_46_1
199_6_1	764_25_155	2097_6_56	137_6_17	136_46_1	495_6_9	139_6_1	1544_25_1	696_46_13	2488_6_65	344_4_259	4_6_1	401_6_6	2245_35_546	814_25_1	1094_6_3	3488_6_67	1158_46_1	2916_6_114	523_6_180	998_46_21	2702_46_10	268_4_126	59_46_1	131_25_16	52_12_60	536_46_7	412_46_67	296_46_1	373_6_41	862_46_1	1083_6_80	198_34_1	315_6_51	1127_25_62	88_46_1	1923_6_49	396_46_1	81_6_104	118_35_1	793_6_44	140_6_1	929_6_37	799_6_9	3389_46_57	521_6_47	369_4_264	427_6_42	449_6_1	582_46_1
199_6_1	764_25_146	2097_6_52	137_6_15	136_46_1	495_6_7	139_6_1	1544_25_1	696_46_10	2488_6_64	344_4_252	4_6_1	401_6_4	2245_35_578	814_25_1	1094_6_2	3488_6_58	1158_46_1	2916_6_118	523_6_176	998_46_17	2702_46_5	268_4_133	59_46_1	131_25_19	52_12_59	536_46_6	412_46_71	296_46_1	373_6_35	862_46_1	1083_6_76	198_34_1	315_6_51	1127_25_63	88_46_1	1923_6_49	396_46_1	81_6_99	118_35_1	793_6_51	140_6_1	929_6_44	799_6_10	3389_46_55	521_6_47	369_4_264	427_6_39	449_6_1	582_46_1
199_6_1	764_25_152	2097_6_54	137_6_13	136_46_1	495_6_11	139_6_1	1544_25_1	696_46_6	2488_6_60	344_4_251	4_6_1	401_6_5	2245_35_603	814_25_1	1094_6_2	3488_6_56	1158_46_1	2916_6_117	523_6_172	998_46_11	2702_46_9	268_4_130	59_46_1	131_25_18	52_12_55	536_46_5	412_46_78	296_46_1	373_6_33	862_46_1	1083_6_69	198_34_1	315_6_45	1127_25_64	88_46_1	1923_6_56	396_46_1	81_6_108	118_35_1	793_6_55	140_6_1	929_6_51	799_6_11	3389_46_53	521_6_44	369_4_268	427_6_42	449_6_1	582_46_1
199_6_1	764_25_138	2097_6_52	137_6_13	136_46_1	495_6_14	139_6_1	1544_25_1	696_46_8	2488_6_63	344_4_246	4_6_1	401_6_4	2245_35_638	814_25_1	3488_6_56	1158_46_1	2916_6_116	523_6_158	998_46_8	2702_46_10	268_4_136	59_46_1	131_25_22	52_12_51	536_46_7	412_46_77	296_46_1	373_6_40	862_46_1	1083_6_75	198_34_1	315_6_38	1127_25_67	88_46_1	1923_6_58	396_46_1	81_6_103	118_35_1	793_6_50	140_6_1	929_6_68	799_6_16	3389_46_52	521_6_43	369_4_273	427_6_46	449_6_1	582_46_1	2281_046_168
199_6_1	764_25_120	2097_6_45	137_6_14	136_46_1	495_6_15	139_6_1	1544_25_1	696_46_7	2488_6_64	344_4_244	4_6_1	401_6_7	2245_35_645	814_25_1	3488_6_59	1158_46_1	2916_6_122	523_6_151	998_46_7	2702_46_11	268_4_146	59_46_1	131_25_18	52_12_55	536_46_4	412_46_61	296_46_1	373_6_44	862_46_1	1083_6_74	198_34_1	315_6_29	1127_25_57	88_46_1	1923_6_67	396_46_1	81_6_107	118_35_1	793_6_45	140_6_1	929_6_70	799_6_23	3389_46_51	521_6_45	369_4_275	427_6_46	449_6_1	582_46_1	2281_046_166
199_6_1	764_25_115	2097_6_53	137_6_9	136_46_1	495_6_14	139_6_1	1544_25_1	696_46_8	2488_6_64	344_4_232	4_6_1	401_6_7	2245_35_643	814_25_1	3488_6_60	1158_46_1	2916_6_130	523_6_147	998_46_4	2702_46_13	268_4_150	59_46_1	131_25_20	52_12_52	536_46_3	412_46_57	296_46_1	373_6_49	862_46_1	1083_6_74	198_34_1	315_6_33	1127_25_58	88_46_1	1923_6_62	396_46_1	81_6_109	118_35_1	793_6_49	140_6_1	929_6_73	799_6_19	3389_46_52	521_6_45	369_4_287	427_6_43	449_6_1	582_46_1	2281_046_169
199_6_1	764_25_111	2097_6_48	137_6_9	136_46_1	495_6_10	139_6_1	1544_25_1	696_46_9	2488_6_72	344_4_211	4_6_1	401_6_7	2245_35_642	814_25_1	3488_6_73	1158_46_1	2916_6_130	523_6_147	998_46_5	2702_46_10	268_4_159	59_46_1	131_25_27	52_12_58	536_46_1	412_46_47	296_46_1	373_6_46	862_46_1	1083_6_72	198_34_1	315_6_31	1127_25_47	88_46_1	1923_6_70	396_46_1	81_6_112	118_35_1	793_6_51	140_6_1	929_6_74	799_6_21	3389_46_47	521_6_38	369_4_298	427_6_45	449_6_1	582_46_1	2281_046_171
199_6_1	764_25_123	2097_6_45	137_6_7	136_46_1	495_6_7	139_6_1	1544_25_1	696_46_7	2488_6_76	344_4_214	4_6_1	401_6_1	2245_35_632	814_25_1	3488_6_74	1158_46_1	2916_6_127	523_6_154	998_46_8	2702_46_10	268_4_162	59_46_1	131_25_32	52_12_59	929_6_86	412_46_37	296_46_1	373_6_46	862_46_1	1083_6_68	198_34_1	315_6_34	1127_25_46	88_46_1	1923_6_70	396_46_1	81_6_115	118_35_1	793_6_55	140_6_1	799_6_20	3389_46_45	521_6_39	369_4_300	427_6_42	449_6_1	582_46_1	2281_046_172	440_6_9
199_6_1	764_25_126	2097_6_42	137_6_8	136_46_1	495_6_8	139_6_1	1544_25_1	696_46_7	2488_6_80	344_4_210	4_6_1	2245_35_627	814_25_1	3488_6_66	1158_46_1	2916_6_115	523_6_143	998_46_9	2702_46_13	268_4_163	59_46_1	131_25_39	52_12_60	929_6_91	412_46_24	296_46_1	373_6_49	862_46_1	1083_6_64	198_34_1	315_6_31	1127_25_45	88_46_1	1923_6_70	396_46_1	81_6_122	118_35_1	793_6_53	140_6_1	799_6_14	3389_46_40	521_6_41	369_4_293	427_6_46	449_6_1	582_46_1	2281_046_172	440_6_8	307_6_25
199_6_1	764_25_126	2097_6_41	137_6_7	136_46_1	495_6_12	139_6_1	1544_25_1	696_46_5	2488_6_81	344_4_202	4_6_1	2245_35_602	814_25_1	3488_6_70	1158_46_1	2916_6_117	523_6_135	998_46_9	2702_46_11	268_4_161	59_46_1	131_25_38	52_12_52	929_6_99	412_46_21	296_46_1	373_6_50	862_46_1	1083_6_69	198_34_1	315_6_34	1127_25_47	88_46_1	1923_6_66	396_46_1	81_6_139	118_35_1	793_6_50	140_6_1	799_6_15	3389_46_47	521_6_50	369_4_300	427_6_42	449_6_1	582_46_1	2281_046_168	440_6_8	307_6_20
199_6_1	764_25_138	2097_6_38	137_6_6	136_46_1	495_6_10	139_6_1	1544_25_1	696_46_4	2488_6_78	344_4_202	4_6_1	2245_35_601	814_25_1	3488_6_63	1158_46_1	2916_6_112	523_6_121	998_46_8	2702_46_13	268_4_154	59_46_1	131_25_42	52_12_43	929_6_101	412_46_17	296_46_1	373_6_56	862_46_1	1083_6_73	198_34_1	315_6_28	1127_25_49	88_46_1	1923_6_70	396_46_1	81_6_140	118_35_1	793_6_51	140_6_1	799_6_10	3389_46_49	521_6_54	369_4_305	427_6_39	449_6_1	582_46_1	2281_046_156	440_6_9	307_6_17
199_6_1	764_25_154	2097_6_38	137_6_7	136_46_1	495_6_14	139_6_1	1544_25_1	2488_6_71	344_4_198	4_6_1	2245_35_584	814_25_1	3488_6_68	1158_46_1	2916_6_122	523_6_130	998_46_7	2702_46_6	268_4_157	59_46_1	131_25_39	52_12_40	929_6_104	412_46_21	296_46_1	373_6_59	862_46_1	1083_6_68	198_34_1	315_6_27	1127_25_47	88_46_1	1923_6_70	396_46_1	81_6_151	118_35_1	793_6_52	140_6_1	799_6_11	3389_46_46	521_6_54	369_4_300	427_6_33	449_6_1	582_46_1	2281_046_154	440_6_6	307_6_11	382_6_16
199_6_1	764_25_159	2097_6_43	137_6_6	136_46_1	495_6_14	139_6_1	1544_25_1	2488_6_62	344_4_193	4_6_1	2245_35_559	814_25_1	3488_6_61	1158_46_1	2916_6_127	523_6_128	998_46_5	2702_46_5	268_4_161	59_46_1	131_25_42	52_12_44	929_6_113	412_46_19	296_46_1	373_6_64	862_46_1	1083_6_64	198_34_1	315_6_23	1127_25_45	88_46_1	1923_6_75	396_46_1	81_6_149	118_35_1	793_6_69	140_6_1	799_6_8	3389_46_34	521_6_48	369_4_305	427_6_34	449_6_1	582_46_1	2281_046_159	440_6_4	307_6_9	382_6_21
199_6_1	764_25_156	2097_6_41	137_6_5	136_46_1	495_6_15	139_6_1	1544_25_1	2488_6_75	344_4_221	4_6_1	2245_35_550	814_25_1	3488_6_66	1158_46_1	2916_6_124	523_6_114	998_46_1	2702_46_5	268_4_161	59_46_1	131_25_29	52_12_50	929_6_116	412_46_21	296_46_1	373_6_64	862_46_1	1083_6_58	198_34_1	315_6_25	1127_25_49	88_46_1	1923_6_69	396_46_1	81_6_157	118_35_1	793_6_74	140_6_1	799_6_10	3389_46_29	521_6_47	369_4_310	427_6_40	449_6_1	582_46_1	2281_046_167	440_6_6	307_6_12	382_6_21
199_6_1	764_25_148	2097_6_50	137_6_5	136_46_1	495_6_10	139_6_1	1544_25_1	2488_6_81	344_4_241	4_6_1	2245_35_540	814_25_1	3488_6_67	1158_46_1	2916_6_121	523_6_111	998_46_1	2702_46_5	268_4_159	59_46_1	131_25_27	52_12_51	929_6_121	412_46_24	296_46_1	373_6_63	862_46_1	1083_6_55	198_34_1	315_6_26	1127_25_52	88_46_1	1923_6_73	396_46_1	81_6_154	118_35_1	793_6_80	140_6_1	799_6_8	3389_46_27	521_6_43	369_4_311	427_6_44	449_6_1	582_46_1	2281_046_160	440_6_3	307_6_10	382_6_23
199_6_1	764_25_132	2097_6_47	137_6_5	136_46_1	495_6_11	139_6_1	1544_25_1	2488_6_83	344_4_248	4_6_1	2245_35_558	814_25_1	3488_6_72	1158_46_1	2916_6_118	523_6_108	1099_36_73	2702_46_8	268_4_162	59_46_1	131_25_29	52_12_46	929_6_121	412_46_22	296_46_1	373_6_67	862_46_1	1083_6_58	198_34_1	315_6_30	1127_25_51	88_46_1	1923_6_60	396_46_1	81_6_152	118_35_1	793_6_82	140_6_1	799_6_7	3389_46_29	521_6_41	369_4_316	427_6_44	449_6_1	582_46_1	2281_046_166	440_6_2	307_6_8	382_6_23
199_6_1	764_25_117	2097_6_49	137_6_4	136_46_1	495_6_9	139_6_1	1544_25_1	2488_6_93	344_4_261	4_6_1	2245_35_562	814_25_1	3488_6_63	1158_46_1	2916_6_116	523_6_116	1099_36_77	2702_46_7	268_4_168	59_46_1	131_25_23	52_12_43	929_6_126	412_46_27	296_46_1	373_6_64	862_46_1	1083_6_60	198_34_1	315_6_34	1127_25_41	88_46_1	1923_6_55	396_46_1	81_6_162	118_35_1	793_6_87	140_6_1	799_6_8	3389_46_22	521_6_39	369_4_321	427_6_49	449_6_1	582_46_1	2281_046_180	307_6_11	382_6_23	246_25_155
199_6_1	764_25_113	2097_6_47	137_6_2	136_46_1	495_6_7	139_6_1	1544_25_1	2488_6_93	344_4_259	4_6_1	2245_35_597	814_25_1	3488_6_63	1158_46_1	2916_6_107	523_6_113	1099_36_75	2702_46_8	268_4_176	59_46_1	131_25_14	52_12_45	929_6_137	412_46_23	296_46_1	373_6_54	862_46_1	1083_6_60	198_34_1	315_6_32	1127_25_37	88_46_1	1923_6_58	396_46_1	81_6_164	118_35_1	793_6_92	140_6_1	799_6_5	3389_46_21	521_6_44	369_4_312	427_6_56	449_6_1	582_46_1	2281_046_181	307_6_13	382_6_23	246_25_139
199_6_1	764_25_102	2097_6_50	136_46_1	495_6_8	139_6_1	1544_25_1	2488_6_97	344_4_266	2245_35_590	814_25_1	3488_6_71	1158_46_1	2916_6_118	523_6_111	1099_36_72	2702_46_9	268_4_165	59_46_1	131_25_11	52_12_44	929_6_142	412_46_23	296_46_1	373_6_59	862_46_1	1083_6_65	198_34_1	315_6_31	1127_25_33	88_46_1	1923_6_55	396_46_1	81_6_169	118_35_1	793_6_88	140_6_1	799_6_5	3389_46_24	521_6_48	369_4_311	427_6_58	449_6_1	582_46_1	2281_046_163	307_6_16	382_6_25	246_25_135	240_6_1	386_6_1
199_6_1	764_25_99	2097_6_50	136_46_1	495_6_7	139_6_1	1544_25_1	2488_6_98	344_4_274	2245_35_598	814_25_1	3488_6_64	1158_46_1	2916_6_122	523_6_106	1099_36_69	2702_46_9	268_4_172	59_46_1	131_25_6	52_12_45	929_6_137	412_46_22	296_46_1	373_6_67	862_46_1	1083_6_70	198_34_1	315_6_32	1127_25_33	88_46_1	1923_6_55	396_46_1	81_6_169	118_35_1	793_6_87	140_6_1	799_6_3	3389_46_25	521_6_43	369_4_308	427_6_53	449_6_1	582_46_1	2281_046_159	307_6_13	382_6_25	246_25_142	240_6_1	386_6_1
199_6_1	764_25_99	2097_6_56	136_46_1	495_6_6	139_6_1	1544_25_1	2488_6_99	344_4_284	2245_35_628	814_25_1	3488_6_69	1158_46_1	2916_6_137	523_6_105	1099_36_78	2702_46_12	268_4_165	59_46_1	131_25_4	52_12_49	929_6_128	412_46_24	296_46_1	373_6_78	862_46_1	1083_6_76	198_34_1	315_6_34	1127_25_35	88_46_1	1923_6_61	396_46_1	81_6_162	118_35_1	793_6_89	140_6_1	799_6_3	3389_46_28	521_6_40	369_4_308	427_6_59	449_6_1	582_46_1	2281_046_172	307_6_10	382_6_20	246_25_159	240_6_1	386_6_1
199_6_1	764_25_108	2097_6_47	136_46_1	495_6_5	139_6_1	1544_25_1	2488_6_82	344_4_300	2245_35_661	814_25_1	3488_6_82	1158_46_1	2916_6_132	523_6_96	1099_36_79	2702_46_10	268_4_163	59_46_1	131_25_5	52_12_55	929_6_130	412_46_22	296_46_1	373_6_84	862_46_1	1083_6_77	198_34_1	315_6_39	1127_25_25	88_46_1	1923_6_62	396_46_1	81_6_164	118_35_1	793_6_87	140_6_1	799_6_1	3389_46_25	521_6_37	369_4_299	427_6_65	449_6_1	582_46_1	2281_046_178	307_6_7	382_6_23	246_25_169	240_6_1	386_6_1
199_6_1	764_25_121	2097_6_57	136_46_1	495_6_7	139_6_1	1544_25_1	2488_6_73	344_4_301	2245_35_683	814_25_1	3488_6_92	1158_46_1	2916_6_136	523_6_93	1099_36_73	2702_46_8	268_4_167	59_46_1	131_25_2	52_12_49	929_6_139	412_46_25	296_46_1	373_6_82	862_46_1	1083_6_74	198_34_1	315_6_42	1127_25_25	88_46_1	1923_6_58	396_46_1	81_6_168	118_35_1	793_6_82	140_6_1	799_6_1	3389_46_24	521_6_41	369_4_285	427_6_63	449_6_1	582_46_1	2281_046_178	307_6_5	382_6_16	246_25_174	240_6_1	386_6_1
199_6_1	764_25_137	2097_6_53	136_46_1	495_6_5	139_6_1	1544_25_1	2488_6_70	344_4_295	2245_35_714	814_25_1	3488_6_94	1158_46_1	2916_6_125	523_6_87	1099_36_73	2702_46_12	268_4_148	131_25_4	52_12_53	929_6_130	412_46_27	296_46_1	373_6_77	862_46_1	1083_6_67	198_34_1	315_6_49	1127_25_21	88_46_1	1923_6_54	396_46_1	81_6_165	118_35_1	793_6_79	140_6_1	3389_46_21	521_6_37	369_4_275	427_6_71	449_6_1	582_46_1	2281_046_186	307_6_5	382_6_13	246_25_176	240_6_1	386_6_1	3154_6_108	103_6_177
199_6_1	764_25_164	2097_6_53	136_46_1	495_6_2	139_6_1	1544_25_1	2488_6_75	344_4_298	2245_35_743	814_25_1	3488_6_89	1158_46_1	2916_6_127	523_6_94	1099_36_71	2702_46_10	268_4_135	131_25_1	52_12_61	929_6_115	412_46_32	296_46_1	373_6_81	862_46_1	1083_6_67	198_34_1	315_6_48	1127_25_17	88_46_1	1923_6_60	396_46_1	81_6_161	118_35_1	793_6_84	140_6_1	3389_46_22	521_6_37	369_4_283	427_6_74	449_6_1	582_46_1	2281_046_180	307_6_4	382_6_10	246_25_166	240_6_1	386_6_1	3154_6_107	103_6_170
199_6_1	764_25_165	2097_6_48	136_46_1	139_6_1	1544_25_1	2488_6_70	344_4_311	2245_35_762	814_25_1	3488_6_88	1158_46_1	2916_6_109	523_6_92	1099_36_78	2702_46_12	268_4_131	131_25_1	52_12_65	929_6_112	412_46_32	296_46_1	373_6_73	862_46_1	1083_6_66	198_34_1	315_6_54	1127_25_16	88_46_1	1923_6_59	396_46_1	81_6_142	118_35_1	793_6_93	140_6_1	3389_46_20	521_6_36	369_4_277	427_6_82	449_6_1	582_46_1	2281_046_181	307_6_4	382_6_8	246_25_157	240_6_1	386_6_1	3154_6_101	103_6_181	101_6_64
199_6_1	764_25_188	2097_6_50	136_46_1	139_6_1	1544_25_1	2488_6_72	344_4_315	2245_35_787	814_25_1	3488_6_87	1158_46_1	2916_6_115	523_6_86	1099_36_80	2702_46_12	268_4_122	131_25_1	52_12_65	929_6_113	412_46_27	296_46_1	373_6_70	862_46_1	1083_6_68	198_34_1	315_6_48	1127_25_16	88_46_1	1923_6_52	396_46_1	81_6_139	118_35_1	793_6_95	140_6_1	3389_46_18	521_6_33	369_4_282	427_6_81	449_6_1	582_46_1	2281_046_178	307_6_2	382_6_6	246_25_159	240_6_1	386_6_1	3154_6_99	103_6_179	101_6_59
199_6_1	764_25_203	2097_6_54	136_46_1	139_6_1	1544_25_1	2488_6_70	344_4_322	2245_35_821	814_25_1	3488_6_91	1158_46_1	2916_6_115	523_6_86	1099_36_75	2702_46_12	268_4_129	52_12_64	929_6_119	412_46_34	296_46_1	373_6_62	862_46_1	1083_6_68	198_34_1	315_6_50	1127_25_16	88_46_1	1923_6_42	396_46_1	81_6_147	118_35_1	793_6_97	140_6_1	3389_46_17	521_6_28	369_4_283	427_6_82	449_6_1	582_46_1	2281_046_177	307_6_1	382_6_2	246_25_164	240_6_1	386_6_1	3154_6_99	103_6_183	101_6_59	1436_6_31
199_6_1	764_25_225	2097_6_63	136_46_1	139_6_1	1544_25_1	2488_6_65	344_4_338	2245_35_839	814_25_1	3488_6_96	1158_46_1	2916_6_121	523_6_81	1099_36_71	2702_46_6	268_4_124	52_12_65	929_6_123	412_46_36	296_46_1	373_6_70	862_46_1	1083_6_80	198_34_1	315_6_46	1127_25_14	88_46_1	1923_6_50	396_46_1	81_6_136	118_35_1	793_6_98	140_6_1	3389_46_21	521_6_31	369_4_286	427_6_79	449_6_1	582_46_1	2281_046_179	382_6_1	246_25_165	240_6_1	386_6_1	3154_6_98	103_6_176	101_6_55	1436_6_29	904_46_1
199_6_1	764_25_239	2097_6_65	136_46_1	139_6_1	1544_25_1	2488_6_70	344_4_329	2245_35_826	814_25_1	3488_6_101	1158_46_1	2916_6_129	523_6_88	1099_36_69	2702_46_6	268_4_116	52_12_64	929_6_133	412_46_41	296_46_1	373_6_73	862_46_1	1083_6_92	198_34_1	315_6_48	1127_25_11	88_46_1	1923_6_45	396_46_1	81_6_140	118_35_1	793_6_100	140_6_1	3389_46_20	521_6_35	369_4_301	427_6_72	449_6_1	582_46_1	2281_046_179	382_6_4	246_25_179	240_6_1	386_6_1	3154_6_94	103_6_173	101_6_55	1436_6_34	904_46_1
199_6_1	764_25_245	2097_6_59	136_46_1	139_6_1	1544_25_1	2488_6_68	344_4_341	2245_35_815	814_25_1	3488_6_86	1158_46_1	2916_6_122	523_6_78	1099_36_64	2702_46_9	268_4_121	52_12_72	929_6_133	412_46_43	296_46_1	373_6_77	862_46_1	1083_6_94	198_34_1	315_6_52	1127_25_8	88_46_1	1923_6_42	396_46_1	81_6_134	118_35_1	793_6_98	140_6_1	3389_46_17	521_6_31	369_4_320	427_6_70	449_6_1	582_46_1	2281_046_190	382_6_6	246_25_178	240_6_1	386_6_1	3154_6_92	103_6_180	101_6_53	1436_6_40	904_46_1
199_6_1	764_25_258	2097_6_64	136_46_1	139_6_1	1544_25_1	2488_6_68	344_4_350	2245_35_799	814_25_1	3488_6_80	1158_46_1	2916_6_115	523_6_73	1099_36_68	2702_46_10	268_4_110	52_12_63	929_6_133	412_46_51	296_46_1	373_6_77	862_46_1	1083_6_94	198_34_1	315_6_61	1127_25_7	88_46_1	1923_6_44	396_46_1	81_6_131	118_35_1	793_6_94	140_6_1	3389_46_13	521_6_31	369_4_320	427_6_64	449_6_1	582_46_1	2281_046_185	382_6_5	246_25_180	240_6_1	386_6_1	3154_6_96	103_6_181	101_6_54	1436_6_43	904_46_1
199_6_1	764_25_272	2097_6_63	136_46_1	139_6_1	1544_25_1	2488_6_65	344_4_337	2245_35_750	814_25_1	3488_6_79	1158_46_1	2916_6_109	523_6_82	1099_36_69	2702_46_8	268_4_110	52_12_66	929_6_128	412_46_56	296_46_1	373_6_79	862_46_1	1083_6_89	198_34_1	315_6_66	1127_25_5	88_46_1	1923_6_47	396_46_1	81_6_132	118_35_1	793_6_82	140_6_1	3389_46_11	521_6_30	369_4_313	427_6_60	449_6_1	582_46_1	2281_046_189	382_6_2	246_25_178	240_6_1	386_6_1	3154_6_93	103_6_194	101_6_56	1436_6_43	904_46_1
199_6_1	764_25_264	2097_6_62	136_46_1	139_6_1	1544_25_1	2488_6_67	344_4_338	2245_35_726	814_25_1	3488_6_73	1158_46_1	2916_6_113	523_6_77	1099_36_65	2702_46_9	268_4_113	52_12_67	929_6_119	412_46_57	296_46_1	373_6_72	862_46_1	1083_6_95	198_34_1	315_6_67	1127_25_5	88_46_1	1923_6_49	396_46_1	81_6_137	118_35_1	793_6_79	140_6_1	3389_46_11	521_6_32	369_4_327	427_6_64	449_6_1	582_46_1	2281_046_189	382_6_1	246_25_198	240_6_1	386_6_1	3154_6_85	103_6_209	101_6_57	1436_6_39	904_46_1
764_25_275	2097_6_53	136_46_1	139_6_1	1544_25_1	2488_6_65	344_4_331	2245_35_733	814_25_1	3488_6_78	1158_46_1	2916_6_97	523_6_78	1099_36_57	2702_46_7	268_4_108	52_12_67	929_6_119	412_46_55	296_46_1	373_6_72	862_46_1	1083_6_106	198_34_1	315_6_64	1127_25_1	88_46_1	1923_6_51	396_46_1	81_6_127	118_35_1	793_6_83	140_6_1	3389_46_9	521_6_33	369_4_318	427_6_68	449_6_1	582_46_1	2281_046_177	246_25_215	240_6_1	386_6_1	3154_6_89	103_6_203	101_6_49	1436_6_37	904_46_1	2041_46_27	33_46_9
764_25_277	2097_6_44	136_46_1	139_6_1	1544_25_1	2488_6_65	344_4_335	2245_35_740	814_25_1	3488_6_88	1158_46_1	2916_6_98	523_6_74	1099_36_61	2702_46_10	268_4_103	52_12_70	929_6_126	412_46_53	296_46_1	373_6_70	862_46_1	1083_6_114	198_34_1	315_6_53	192_6_14	88_46_1	1923_6_55	396_46_1	81_6_123	118_35_1	793_6_90	140_6_1	3389_46_9	521_6_33	369_4_292	427_6_71	449_6_1	582_46_1	2281_046_172	246_25_215	240_6_1	386_6_1	3154_6_84	103_6_203	101_6_44	1436_6_41	904_46_1	2041_46_26	33_46_9
764_25_285	2097_6_53	136_46_1	139_6_1	1544_25_1	2488_6_58	344_4_325	2245_35_732	814_25_1	3488_6_88	1158_46_1	2916_6_92	523_6_71	1099_36_55	2702_46_12	268_4_98	52_12_71	929_6_130	412_46_54	296_46_1	373_6_71	862_46_1	1083_6_119	198_34_1	315_6_57	192_6_14	88_46_1	1923_6_54	396_46_1	81_6_121	118_35_1	793_6_89	140_6_1	3389_46_8	521_6_33	369_4_264	427_6_76	449_6_1	582_46_1	2281_046_191	246_25_219	240_6_1	386_6_1	3154_6_85	103_6_201	101_6_50	1436_6_42	904_46_1	2041_46_27	33_46_11
764_25_291	2097_6_59	136_46_1	139_6_1	1544_25_1	2488_6_62	344_4_331	2245_35_725	814_25_1	3488_6_83	1158_46_1	2916_6_82	523_6_74	1099_36_62	2702_46_13	268_4_91	52_12_67	929_6_120	412_46_44	296_46_1	373_6_70	862_46_1	1083_6_124	198_34_1	315_6_62	192_6_11	88_46_1	1923_6_57	396_46_1	81_6_117	118_35_1	793_6_90	140_6_1	3389_46_8	521_6_37	369_4_246	427_6_72	449_6_1	582_46_1	2281_046_191	246_25_225	240_6_1	386_6_1	3154_6_82	103_6_194	101_6_53	1436_6_45	904_46_1	2041_46_23	33_46_14
764_25_274	2097_6_63	136_46_1	139_6_1	1544_25_1	2488_6_61	344_4_321	2245_35_734	814_25_1	3488_6_73	1158_46_1	2916_6_102	523_6_75	1099_36_61	2702_46_14	268_4_90	52_12_71	929_6_122	412_46_45	296_46_1	373_6_84	862_46_1	1083_6_122	198_34_1	315_6_61	192_6_11	88_46_1	1923_6_55	396_46_1	81_6_104	118_35_1	793_6_87	140_6_1	3389_46_11	521_6_35	369_4_228	427_6_74	449_6_1	582_46_1	2281_046_197	246_25_242	240_6_1	386_6_1	3154_6_84	103_6_183	101_6_50	1436_6_52	904_46_1	2041_46_30	33_46_14
764_25_266	2097_6_64	136_46_1	139_6_1	1544_25_1	2488_6_58	344_4_319	2245_35_727	814_25_1	3488_6_73	1158_46_1	2916_6_106	523_6_74	1099_36_63	2702_46_14	268_4_94	52_12_65	929_6_130	412_46_44	296_46_1	373_6_89	862_46_1	1083_6_123	198_34_1	315_6_63	192_6_12	88_46_1	1923_6_58	396_46_1	81_6_95	118_35_1	793_6_99	140_6_1	3389_46_13	521_6_33	369_4_217	427_6_77	449_6_1	582_46_1	2281_046_199	246_25_256	240_6_1	386_6_1	3154_6_85	103_6_176	101_6_53	1436_6_54	904_46_1	2041_46_30	33_46_15
764_25_262	2097_6_64	136_46_1	139_6_1	1544_25_1	2488_6_52	344_4_311	2245_35_722	814_25_1	3488_6_73	1158_46_1	2916_6_106	523_6_79	1099_36_59	2702_46_12	268_4_94	52_12_59	929_6_116	412_46_52	296_46_1	373_6_90	862_46_1	1083_6_133	198_34_1	315_6_60	192_6_12	88_46_1	1923_6_53	396_46_1	81_6_100	118_35_1	793_6_117	140_6_1	3389_46_11	521_6_33	369_4_215	427_6_75	449_6_1	582_46_1	2281_046_204	246_25_282	240_6_1	386_6_1	3154_6_81	103_6_180	101_6_55	1436_6_54	904_46_1	2041_46_38	33_46_10
764_25_257	2097_6_59	136_46_1	139_6_1	1544_25_1	2488_6_59	344_4_295	2245_35_728	814_25_1	3488_6_73	1158_46_1	2916_6_101	523_6_80	1099_36_57	2702_46_13	268_4_97	52_12_49	929_6_110	412_46_51	296_46_1	373_6_86	862_46_1	1083_6_123	198_34_1	315_6_60	192_6_9	88_46_1	1923_6_59	396_46_1	81_6_97	118_35_1	793_6_128	140_6_1	3389_46_11	521_6_31	369_4_222	427_6_79	449_6_1	582_46_1	2281_046_200	246_25_291	240_6_1	386_6_1	3154_6_74	103_6_180	101_6_49	1436_6_49	904_46_1	2041_46_37	33_46_14
764_25_243	2097_6_62	136_46_1	139_6_1	1544_25_1	2488_6_60	344_4_289	2245_35_725	814_25_1	3488_6_70	1158_46_1	2916_6_104	523_6_78	1099_36_53	2702_46_9	268_4_97	52_12_52	929_6_109	412_46_58	296_46_1	373_6_99	862_46_1	1083_6_128	198_34_1	315_6_52	192_6_11	88_46_1	1923_6_64	396_46_1	81_6_95	118_35_1	793_6_122	140_6_1	3389_46_12	521_6_33	369_4_228	427_6_80	449_6_1	582_46_1	2281_046_200	246_25_290	240_6_1	386_6_1	3154_6_76	103_6_192	101_6_41	1436_6_57	904_46_1	2041_46_41	33_46_13
764_25_246	2097_6_59	136_46_1	139_6_1	1544_25_1	2488_6_68	344_4_282	2245_35_713	814_25_1	3488_6_70	1158_46_1	2916_6_102	523_6_81	1099_36_46	2702_46_9	268_4_86	52_12_55	929_6_114	412_46_64	296_46_1	373_6_108	862_46_1	1083_6_128	198_34_1	315_6_50	192_6_10	88_46_1	1923_6_66	396_46_1	81_6_91	118_35_1	793_6_107	140_6_1	3389_46_14	521_6_35	369_4_207	427_6_72	449_6_1	582_46_1	2281_046_211	246_25_274	240_6_1	386_6_1	3154_6_80	103_6_197	101_6_41	1436_6_59	904_46_1	2041_46_38	33_46_10
764_25_228	2097_6_59	136_46_1	139_6_1	1544_25_1	2488_6_71	344_4_272	2245_35_703	814_25_1	3488_6_70	1158_46_1	2916_6_109	523_6_85	1099_36_51	2702_46_8	268_4_80	52_12_61	929_6_120	412_46_61	296_46_1	373_6_111	862_46_1	1083_6_135	198_34_1	315_6_49	192_6_10	88_46_1	1923_6_64	396_46_1	81_6_88	118_35_1	793_6_107	140_6_1	3389_46_12	521_6_30	369_4_189	427_6_80	449_6_1	582_46_1	2281_046_220	246_25_262	240_6_1	386_6_1	3154_6_82	103_6_187	101_6_41	1436_6_56	904_46_1	2041_46_36	33_46_8
764_25_219	2097_6_48	136_46_1	139_6_1	1544_25_1	2488_6_65	344_4_269	2245_35_717	814_25_1	3488_6_60	1158_46_1	2916_6_111	523_6_93	1099_36_56	2702_46_8	268_4_73	52_12_52	929_6_123	412_46_53	296_46_1	373_6_111	862_46_1	1083_6_147	198_34_1	315_6_46	192_6_16	88_46_1	1923_6_61	396_46_1	81_6_84	118_35_1	793_6_100	140_6_1	3389_46_14	521_6_25	369_4_189	427_6_82	449_6_1	582_46_1	2281_046_213	246_25_252	240_6_1	386_6_1	3154_6_80	103_6_189	101_6_38	1436_6_50	904_46_1	2041_46_43	33_46_9
764_25_236	2097_6_43	136_46_1	139_6_1	1544_25_1	2488_6_61	344_4_274	2245_35_719	814_25_1	3488_6_59	1158_46_1	2916_6_111	523_6_93	1099_36_57	2702_46_10	268_4_74	52_12_53	929_6_135	412_46_51	296_46_1	373_6_110	862_46_1	1083_6_152	198_34_1	315_6_38	192_6_13	88_46_1	1923_6_67	396_46_1	81_6_93	118_35_1	793_6_95	140_6_1	3389_46_15	521_6_26	369_4_189	427_6_98	449_6_1	582_46_1	2281_046_211	246_25_227	240_6_1	386_6_1	3154_6_69	103_6_191	101_6_42	1436_6_44	904_46_1	2041_46_43	33_46_13
764_25_227	2097_6_50	136_46_1	139_6_1	1544_25_1	2488_6_60	344_4_284	2245_35_746	814_25_1	3488_6_55	1158_46_1	2916_6_112	523_6_100	1099_36_54	2702_46_11	268_4_67	52_12_46	929_6_137	412_46_43	296_46_1	373_6_101	862_46_1	1083_6_147	198_34_1	315_6_31	192_6_12	88_46_1	1923_6_72	396_46_1	81_6_95	118_35_1	793_6_91	140_6_1	3389_46_17	521_6_31	369_4_190	427_6_95	449_6_1	582_46_1	2281_046_215	246_25_206	240_6_1	386_6_1	3154_6_54	103_6_194	101_6_43	1436_6_41	904_46_1	2041_46_41	33_46_8
764_25_220	2097_6_49	136_46_1	139_6_1	1544_25_1	2488_6_66	344_4_272	2245_35_776	814_25_1	3488_6_56	1158_46_1	2916_6_114	523_6_94	1099_36_55	2702_46_12	268_4_60	52_12_48	929_6_158	412_46_50	296_46_1	373_6_110	862_46_1	1083_6_150	198_34_1	315_6_28	192_6_12	88_46_1	1923_6_82	396_46_1	81_6_93	118_35_1	793_6_80	140_6_1	3389_46_18	521_6_33	369_4_187	427_6_106	449_6_1	582_46_1	2281_046_216	246_25_174	240_6_1	386_6_1	3154_6_58	103_6_195	101_6_45	1436_6_44	904_46_1	2041_46_38	33_46_8
764_25_208	2097_6_48	136_46_1	139_6_1	1544_25_1	2488_6_65	344_4_248	2245_35_771	814_25_1	3488_6_50	1158_46_1	2916_6_123	523_6_96	1099_36_51	2702_46_15	268_4_59	52_12_51	929_6_180	412_46_50	296_46_1	373_6_111	862_46_1	1083_6_149	198_34_1	315_6_29	192_6_11	88_46_1	1923_6_86	396_46_1	81_6_84	118_35_1	793_6_82	140_6_1	3389_46_17	521_6_31	369_4_171	427_6_104	449_6_1	582_46_1	2281_046_232	246_25_172	240_6_1	386_6_1	3154_6_60	103_6_194	101_6_44	1436_6_53	904_46_1	2041_46_39	33_46_9
764_25_208	2097_6_40	136_46_1	139_6_1	1544_25_1	2488_6_70	344_4_243	2245_35_766	814_25_1	3488_6_55	1158_46_1	2916_6_120	523_6_91	1099_36_49	2702_46_14	268_4_56	52_12_62	929_6_187	412_46_53	296_46_1	373_6_108	862_46_1	1083_6_141	198_34_1	315_6_35	192_6_12	88_46_1	1923_6_94	396_46_1	81_6_83	118_35_1	793_6_78	140_6_1	3389_46_16	521_6_26	369_4_166	427_6_97	449_6_1	582_46_1	2281_046_241	246_25_167	240_6_1	386_6_1	3154_6_58	103_6_194	101_6_50	1436_6_55	904_46_1	2041_46_36	33_46_13
764_25_227	2097_6_37	136_46_1	139_6_1	1544_25_1	2488_6_70	344_4_238	2245_35_764	814_25_1	3488_6_48	1158_46_1	2916_6_133	523_6_84	1099_36_49	2702_46_17	268_4_47	52_12_63	929_6_191	412_46_61	296_46_1	373_6_95	862_46_1	1083_6_153	198_34_1	315_6_40	192_6_13	88_46_1	1923_6_81	396_46_1	81_6_72	118_35_1	793_6_82	140_6_1	3389_46_17	521_6_25	369_4_161	427_6_96	449_6_1	582_46_1	2281_046_238	246_25_178	240_6_1	386_6_1	3154_6_60	103_6_199	101_6_47	1436_6_66	904_46_1	2041_46_29	33_46_13
764_25_249	2097_6_34	136_46_1	139_6_1	1544_25_1	2488_6_75	344_4_229	2245_35_728	814_25_1	3488_6_45	1158_46_1	2916_6_137	523_6_78	1099_36_47	2702_46_19	268_4_41	52_12_61	929_6_207	412_46_61	296_46_1	373_6_88	862_46_1	1083_6_150	198_34_1	315_6_45	192_6_12	88_46_1	1923_6_74	396_46_1	81_6_81	118_35_1	793_6_84	140_6_1	3389_46_15	521_6_21	369_4_144	427_6_93	449_6_1	582_46_1	2281_046_246	246_25_194	240_6_1	386_6_1	3154_6_57	103_6_202	101_6_39	1436_6_65	904_46_1	2041_46_24	33_46_10
764_25_250	2097_6_35	136_46_1	139_6_1	1544_25_1	2488_6_81	344_4_219	2245_35_733	814_25_1	3488_6_45	1158_46_1	2916_6_150	523_6_74	1099_36_45	2702_46_21	268_4_37	52_12_59	929_6_209	412_46_63	296_46_1	373_6_95	862_46_1	1083_6_149	198_34_1	315_6_47	192_6_9	88_46_1	1923_6_69	396_46_1	81_6_82	118_35_1	793_6_84	140_6_1	3389_46_12	521_6_14	369_4_132	427_6_102	449_6_1	582_46_1	2281_046_244	246_25_196	240_6_1	386_6_1	3154_6_60	103_6_211	101_6_34	1436_6_66	904_46_1	2041_46_23	33_46_12
764_25_278	2097_6_36	136_46_1	139_6_1	1544_25_1	2488_6_80	344_4_216	2245_35_716	814_25_1	3488_6_40	1158_46_1	2916_6_154	523_6_80	1099_36_48	2702_46_20	268_4_33	52_12_57	929_6_211	412_46_64	296_46_1	373_6_99	862_46_1	1083_6_147	198_34_1	315_6_51	192_6_7	88_46_1	1923_6_72	396_46_1	81_6_85	118_35_1	793_6_97	140_6_1	3389_46_14	521_6_17	369_4_124	427_6_104	449_6_1	582_46_1	2281_046_246	246_25_193	240_6_1	386_6_1	3154_6_71	103_6_200	101_6_31	1436_6_64	904_46_1	2041_46_26	33_46_11
764_25_306	2097_6_33	136_46_1	139_6_1	1544_25_1	2488_6_80	344_4_210	2245_35_712	814_25_1	3488_6_33	1158_46_1	2916_6_141	523_6_79	1099_36_45	2702_46_17	268_4_28	52_12_53	929_6_215	412_46_55	296_46_1	373_6_101	862_46_1	1083_6_160	198_34_1	315_6_50	192_6_6	88_46_1	1923_6_68	396_46_1	81_6_82	118_35_1	793_6_101	140_6_1	3389_46_13	521_6_16	369_4_114	427_6_99	449_6_1	582_46_1	2281_046_239	246_25_171	240_6_1	386_6_1	3154_6_71	103_6_190	101_6_40	1436_6_61	904_46_1	2041_46_26	33_46_12
764_25_315	2097_6_28	136_46_1	139_6_1	1544_25_1	2488_6_77	344_4_216	2245_35_706	814_25_1	3488_6_36	1158_46_1	2916_6_125	523_6_86	1099_36_48	2702_46_12	268_4_29	52_12_53	929_6_227	412_46_49	296_46_1	373_6_103	862_46_1	1083_6_162	198_34_1	315_6_54	192_6_11	88_46_1	1923_6_56	396_46_1	81_6_80	118_35_1	793_6_93	140_6_1	3389_46_16	521_6_17	369_4_112	427_6_102	449_6_1	582_46_1	2281_046_236	246_25_154	240_6_1	386_6_1	3154_6_80	103_6_189	101_6_35	1436_6_55	904_46_1	2041_46_28	33_46_10
764_25_321	2097_6_26	136_46_1	139_6_1	1544_25_1	2488_6_75	344_4_212	2245_35_705	814_25_1	3488_6_39	1158_46_1	2916_6_123	523_6_93	1099_36_41	2702_46_9	268_4_28	52_12_53	929_6_223	412_46_46	296_46_1	373_6_95	862_46_1	1083_6_154	198_34_1	315_6_48	192_6_18	88_46_1	1923_6_52	396_46_1	81_6_82	118_35_1	793_6_102	140_6_1	3389_46_18	521_6_20	369_4_119	427_6_99	449_6_1	582_46_1	2281_046_241	246_25_147	240_6_1	386_6_1	3154_6_78	103_6_183	101_6_36	1436_6_54	904_46_1	2041_46_28	33_46_12
764_25_314	2097_6_24	136_46_1	139_6_1	1544_25_1	2488_6_75	344_4_214	2245_35_711	814_25_1	3488_6_34	1158_46_1	2916_6_119	523_6_98	1099_36_44	2702_46_10	268_4_25	52_12_54	929_6_215	412_46_44	296_46_1	373_6_93	862_46_1	1083_6_166	198_34_1	315_6_51	192_6_21	88_46_1	1923_6_51	396_46_1	81_6_78	118_35_1	793_6_100	140_6_1	3389_46_20	521_6_17	369_4_118	427_6_98	449_6_1	582_46_1	2281_046_246	246_25_148	240_6_1	386_6_1	3154_6_77	103_6_189	101_6_29	1436_6_59	904_46_1	2041_46_31	33_46_16
764_25_318	2097_6_24	136_46_1	139_6_1	1544_25_1	2488_6_66	344_4_205	2245_35_711	814_25_1	3488_6_30	1158_46_1	2916_6_127	523_6_96	1099_36_51	2702_46_11	268_4_25	52_12_49	929_6_228	412_46_54	296_46_1	373_6_90	862_46_1	1083_6_168	198_34_1	315_6_43	192_6_20	88_46_1	1923_6_51	396_46_1	81_6_84	118_35_1	793_6_91	140_6_1	3389_46_20	521_6_17	369_4_128	427_6_93	449_6_1	582_46_1	2281_046_242	246_25_145	240_6_1	386_6_1	3154_6_69	103_6_192	101_6_35	1436_6_49	904_46_1	2041_46_33	33_46_22
764_25_314	2097_6_18	136_46_1	139_6_1	1544_25_1	2488_6_67	344_4_195	2245_35_670	814_25_1	3488_6_30	1158_46_1	2916_6_133	523_6_102	1099_36_56	2702_46_11	268_4_22	52_12_46	929_6_234	412_46_58	296_46_1	373_6_84	862_46_1	1083_6_181	198_34_1	315_6_44	192_6_19	88_46_1	1923_6_54	396_46_1	81_6_80	118_35_1	793_6_95	140_6_1	3389_46_21	521_6_17	369_4_115	427_6_87	449_6_1	582_46_1	2281_046_236	246_25_161	240_6_1	386_6_1	3154_6_66	103_6_185	101_6_33	1436_6_56	904_46_1	2041_46_33	33_46_25
764_25_312	2097_6_18	136_46_1	139_6_1	1544_25_1	2488_6_65	344_4_192	2245_35_656	814_25_1	3488_6_27	1158_46_1	2916_6_132	523_6_95	1099_36_58	2702_46_15	268_4_21	52_12_46	929_6_230	412_46_70	296_46_1	373_6_71	862_46_1	1083_6_177	198_34_1	315_6_48	192_6_16	88_46_1	1923_6_54	396_46_1	81_6_78	118_35_1	793_6_92	140_6_1	3389_46_22	521_6_19	369_4_110	427_6_82	449_6_1	582_46_1	2281_046_233	246_25_159	240_6_1	386_6_1	3154_6_70	103_6_179	101_6_30	1436_6_56	904_46_1	2041_46_30	33_46_22
764_25_309	2097_6_14	136_46_1	139_6_1	1544_25_1	2488_6_60	344_4_182	2245_35_699	814_25_1	3488_6_32	1158_46_1	2916_6_130	523_6_85	1099_36_54	2702_46_13	268_4_19	52_12_51	929_6_222	412_46_71	296_46_1	373_6_74	862_46_1	1083_6_180	198_34_1	315_6_49	192_6_16	88_46_1	1923_6_52	396_46_1	81_6_67	118_35_1	793_6_86	140_6_1	3389_46_21	521_6_23	369_4_106	427_6_82	449_6_1	582_46_1	2281_046_214	246_25_155	240_6_1	386_6_1	3154_6_62	103_6_175	101_6_30	1436_6_62	904_46_1	2041_46_32	33_46_19
764_25_280	2097_6_15	136_46_1	139_6_1	1544_25_1	2488_6_52	344_4_168	2245_35_731	814_25_1	3488_6_34	1158_46_1	2916_6_127	523_6_83	1099_36_57	2702_46_11	268_4_19	52_12_59	929_6_207	412_46_76	296_46_1	373_6_76	862_46_1	1083_6_186	198_34_1	315_6_52	192_6_16	88_46_1	1923_6_48	396_46_1	81_6_78	118_35_1	793_6_82	140_6_1	3389_46_23	521_6_29	369_4_100	427_6_84	449_6_1	582_46_1	2281_046_217	246_25_151	240_6_1	386_6_1	3154_6_69	103_6_178	101_6_24	1436_6_60	904_46_1	2041_46_32	33_46_18
764_25_242	2097_6_12	136_46_1	139_6_1	1544_25_1	2488_6_42	344_4_165	2245_35_747	814_25_1	3488_6_36	1158_46_1	2916_6_126	523_6_78	1099_36_63	2702_46_14	268_4_19	52_12_50	929_6_206	412_46_73	296_46_1	373_6_71	862_46_1	1083_6_189	198_34_1	315_6_53	192_6_17	88_46_1	1923_6_48	396_46_1	81_6_64	118_35_1	793_6_84	140_6_1	3389_46_23	521_6_26	369_4_97	427_6_82	449_6_1	582_46_1	2281_046_213	246_25_154	240_6_1	386_6_1	3154_6_71	103_6_176	101_6_26	1436_6_66	904_46_1	2041_46_26	33_46_14
764_25_218	2097_6_13	136_46_1	139_6_1	1544_25_1	2488_6_40	344_4_153	2245_35_762	814_25_1	3488_6_39	1158_46_1	2916_6_137	523_6_75	1099_36_65	2702_46_13	268_4_16	52_12_56	929_6_218	412_46_71	296_46_1	373_6_77	862_46_1	1083_6_188	198_34_1	315_6_50	192_6_14	88_46_1	1923_6_45	396_46_1	81_6_71	118_35_1	793_6_89	3389_46_24	521_6_26	369_4_97	427_6_95	449_6_1	582_46_1	2281_046_203	246_25_165	240_6_1	386_6_1	3154_6_74	103_6_177	101_6_20	1436_6_59	904_46_1	2041_46_24	33_46_11	641_6_1
764_25_188	2097_6_16	136_46_1	139_6_1	1544_25_1	2488_6_49	344_4_144	2245_35_792	814_25_1	3488_6_39	1158_46_1	2916_6_139	523_6_64	1099_36_75	2702_46_13	268_4_14	52_12_61	929_6_226	412_46_65	296_46_1	373_6_65	862_46_1	1083_6_174	198_34_1	315_6_52	192_6_15	88_46_1	1923_6_40	396_46_1	81_6_78	118_35_1	793_6_87	3389_46_26	521_6_26	369_4_93	427_6_88	449_6_1	582_46_1	2281_046_220	246_25_169	240_6_1	386_6_1	3154_6_70	103_6_170	101_6_22	1436_6_59	904_46_1	2041_46_21	33_46_6	641_6_1
764_25_171	2097_6_17	136_46_1	139_6_1	1544_25_1	2488_6_52	344_4_143	2245_35_807	814_25_1	3488_6_34	1158_46_1	2916_6_140	523_6_64	1099_36_78	2702_46_12	268_4_12	52_12_60	929_6_222	412_46_64	296_46_1	373_6_60	862_46_1	1083_6_165	198_34_1	315_6_55	192_6_16	88_46_1	1923_6_41	396_46_1	81_6_83	118_35_1	793_6_92	3389_46_23	521_6_25	369_4_86	427_6_93	449_6_1	582_46_1	2281_046_224	246_25_172	240_6_1	386_6_1	3154_6_65	103_6_176	101_6_23	1436_6_57	2041_46_20	33_46_3	641_6_1	644_6_1
764_25_166	2097_6_15	136_46_1	139_6_1	1544_25_1	2488_6_51	344_4_135	2245_35_805	814_25_1	3488_6_31	1158_46_1	2916_6_135	523_6_63	1099_36_78	2702_46_16	268_4_8	52_12_64	929_6_230	412_46_68	296_46_1	373_6_55	862_46_1	1083_6_155	198_34_1	315_6_56	192_6_13	88_46_1	1923_6_35	396_46_1	81_6_90	118_35_1	793_6_84	3389_46_31	521_6_29	369_4_94	427_6_92	449_6_1	582_46_1	2281_046_211	246_25_175	240_6_1	386_6_1	3154_6_62	103_6_182	101_6_24	1436_6_60	2041_46_16	33_46_1	641_6_1	644_6_1
764_25_146	2097_6_16	136_46_1	139_6_1	1544_25_1	2488_6_45	344_4_124	2245_35_799	814_25_1	3488_6_36	1158_46_1	2916_6_133	523_6_64	1099_36_81	2702_46_17	268_4_8	52_12_71	929_6_233	412_46_75	296_46_1	373_6_52	862_46_1	1083_6_159	198_34_1	315_6_64	192_6_14	88_46_1	1923_6_38	396_46_1	81_6_100	118_35_1	793_6_77	3389_46_30	521_6_26	369_4_97	427_6_92	449_6_1	582_46_1	2281_046_206	246_25_186	240_6_1	386_6_1	3154_6_60	103_6_173	101_6_28	1436_6_57	2041_46_17	33_46_1	641_6_1	644_6_1
764_25_147	2097_6_14	136_46_1	139_6_1	1544_25_1	2488_6_45	344_4_124	2245_35_780	814_25_1	3488_6_33	1158_46_1	2916_6_131	523_6_65	1099_36_79	2702_46_21	268_4_3	52_12_71	929_6_245	412_46_80	296_46_1	373_6_49	862_46_1	1083_6_154	198_34_1	315_6_71	192_6_12	88_46_1	1923_6_40	396_46_1	81_6_96	118_35_1	793_6_77	3389_46_30	521_6_28	369_4_103	427_6_94	449_6_1	582_46_1	2281_046_183	246_25_195	240_6_1	386_6_1	3154_6_62	103_6_174	101_6_23	1436_6_56	2041_46_19	33_46_1	641_6_1	644_6_1
764_25_140	2097_6_10	136_46_1	139_6_1	1544_25_1	2488_6_41	344_4_107	2245_35_754	814_25_1	3488_6_29	1158_46_1	2916_6_125	523_6_57	1099_36_82	2702_46_18	268_4_1	52_12_66	929_6_239	412_46_74	296_46_1	373_6_44	862_46_1	1083_6_158	198_34_1	315_6_75	192_6_13	88_46_1	1923_6_40	396_46_1	81_6_101	118_35_1	793_6_82	3389_46_28	521_6_27	369_4_114	427_6_103	449_6_1	582_46_1	2281_046_172	246_25_207	240_6_1	386_6_1	3154_6_65	103_6_177	101_6_16	1436_6_55	2041_46_21	33_46_1	641_6_1	644_6_1
764_25_144	2097_6_7	136_46_1	139_6_1	1544_25_1	2488_6_40	344_4_97	2245_35_741	814_25_1	3488_6_24	1158_46_1	2916_6_133	523_6_52	1099_36_83	2702_46_15	268_4_2	52_12_68	929_6_227	412_46_68	296_46_1	373_6_47	862_46_1	1083_6_177	198_34_1	315_6_78	192_6_12	88_46_1	1923_6_38	396_46_1	81_6_100	118_35_1	793_6_86	3389_46_25	521_6_31	369_4_120	427_6_106	449_6_1	582_46_1	2281_046_180	246_25_212	240_6_1	386_6_1	3154_6_61	103_6_172	101_6_12	1436_6_53	2041_46_24	33_46_1	641_6_1	644_6_1
764_25_136	2097_6_9	136_46_1	139_6_1	1544_25_1	2488_6_35	344_4_87	2245_35_756	814_25_1	3488_6_24	1158_46_1	2916_6_138	523_6_36	1099_36_83	2702_46_17	268_4_2	52_12_65	929_6_222	412_46_66	296_46_1	373_6_45	862_46_1	1083_6_172	198_34_1	315_6_74	192_6_16	88_46_1	1923_6_42	396_46_1	81_6_98	118_35_1	793_6_86	3389_46_19	521_6_26	369_4_129	427_6_108	449_6_1	582_46_1	2281_046_179	246_25_225	240_6_1	386_6_1	3154_6_56	103_6_168	101_6_5	1436_6_56	2041_46_23	33_46_1	641_6_1	644_6_1
764_25_140	2097_6_8	136_46_1	139_6_1	1544_25_1	2488_6_37	344_4_84	2245_35_731	814_25_1	3488_6_19	1158_46_1	2916_6_143	523_6_40	1099_36_78	2702_46_17	268_4_3	52_12_53	929_6_222	412_46_72	296_46_1	373_6_51	862_46_1	1083_6_169	198_34_1	315_6_70	192_6_13	88_46_1	1923_6_38	396_46_1	81_6_87	118_35_1	793_6_80	3389_46_21	521_6_24	369_4_136	427_6_112	449_6_1	582_46_1	2281_046_178	246_25_233	240_6_1	386_6_1	3154_6_61	103_6_146	101_6_5	1436_6_59	2041_46_23	33_46_1	641_6_1	644_6_1
764_25_148	2097_6_11	136_46_1	139_6_1	1544_25_1	2488_6_39	344_4_76	2245_35_740	814_25_1	3488_6_19	1158_46_1	2916_6_136	523_6_37	1099_36_77	2702_46_17	268_4_4	52_12_49	929_6_215	412_46_77	296_46_1	373_6_52	862_46_1	1083_6_166	198_34_1	315_6_67	192_6_14	88_46_1	1923_6_41	396_46_1	81_6_86	118_35_1	793_6_80	3389_46_20	521_6_23	369_4_136	427_6_110	449_6_1	582_46_1	2281_046_176	246_25_228	240_6_1	386_6_1	3154_6_59	103_6_144	101_6_5	1436_6_63	2041_46_20	33_46_1	641_6_1	644_6_1
764_25_147	2097_6_11	136_46_1	139_6_1	1544_25_1	2488_6_41	344_4_63	2245_35_719	814_25_1	3488_6_20	1158_46_1	2916_6_137	523_6_37	1099_36_74	2702_46_14	268_4_4	52_12_45	929_6_205	412_46_76	296_46_1	373_6_52	862_46_1	1083_6_152	198_34_1	315_6_75	192_6_14	88_46_1	1923_6_38	396_46_1	81_6_89	118_35_1	793_6_78	3389_46_19	521_6_26	369_4_135	427_6_109	449_6_1	582_46_1	2281_046_169	246_25_229	240_6_1	386_6_1	3154_6_65	103_6_151	101_6_3	1436_6_59	2041_46_20	33_46_1	641_6_1	644_6_1
764_25_147	2097_6_12	136_46_1	139_6_1	1544_25_1	2488_6_37	344_4_70	2245_35_707	814_25_1	3488_6_21	1158_46_1	2916_6_128	523_6_38	1099_36_75	2702_46_13	268_4_4	52_12_42	929_6_209	412_46_87	296_46_1	373_6_58	862_46_1	1083_6_148	198_34_1	315_6_65	192_6_10	88_46_1	1923_6_47	396_46_1	81_6_85	118_35_1	793_6_78	3389_46_18	521_6_25	369_4_130	427_6_103	449_6_1	582_46_1	2281_046_168	246_25_232	240_6_1	386_6_1	3154_6_68	103_6_154	101_6_1	1436_6_54	2041_46_21	33_46_1	641_6_1	644_6_1
764_25_146	2097_6_13	136_46_1	139_6_1	1544_25_1	2488_6_36	344_4_76	2245_35_663	814_25_1	3488_6_21	1158_46_1	2916_6_126	523_6_41	1099_36_76	2702_46_13	268_4_6	52_12_40	929_6_222	412_46_87	296_46_1	373_6_50	862_46_1	1083_6_146	198_34_1	315_6_69	192_6_10	88_46_1	1923_6_45	396_46_1	81_6_73	118_35_1	793_6_73	3389_46_15	521_6_30	369_4_140	427_6_114	449_6_1	582_46_1	2281_046_174	246_25_209	240_6_1	386_6_1	3154_6_69	103_6_164	101_6_1	1436_6_50	2041_46_20	33_46_1	641_6_1	644_6_1
764_25_144	2097_6_13	136_46_1	139_6_1	1544_25_1	2488_6_39	344_4_87	2245_35_651	814_25_1	3488_6_18	1158_46_1	2916_6_135	523_6_40	1099_36_80	2702_46_13	268_4_5	52_12_37	929_6_240	412_46_83	296_46_1	373_6_47	862_46_1	1083_6_152	198_34_1	315_6_64	192_6_11	88_46_1	1923_6_45	396_46_1	81_6_76	118_35_1	793_6_65	3389_46_16	521_6_35	369_4_148	427_6_117	449_6_1	582_46_1	2281_046_180	246_25_206	240_6_1	386_6_1	3154_6_71	103_6_174	101_6_1	1436_6_49	2041_46_21	33_46_1	641_6_1	644_6_1
764_25_147	2097_6_11	136_46_1	139_6_1	1544_25_1	2488_6_52	344_4_91	2245_35_668	814_25_1	3488_6_18	1158_46_1	2916_6_135	523_6_36	1099_36_71	2702_46_9	268_4_4	52_12_36	929_6_243	412_46_79	296_46_1	373_6_49	862_46_1	1083_6_171	198_34_1	315_6_67	192_6_12	88_46_1	1923_6_39	396_46_1	81_6_65	118_35_1	793_6_66	3389_46_19	521_6_32	369_4_152	427_6_118	449_6_1	582_46_1	2281_046_190	246_25_204	240_6_1	386_6_1	3154_6_69	103_6_172	101_6_2	1436_6_49	2041_46_21	33_46_1	641_6_1	644_6_1
764_25_160	2097_6_12	136_46_1	139_6_1	1544_25_1	2488_6_61	344_4_92	2245_35_679	814_25_1	3488_6_17	1158_46_1	2916_6_134	523_6_33	1099_36_74	2702_46_10	268_4_5	52_12_26	929_6_258	412_46_78	296_46_1	373_6_51	862_46_1	1083_6_171	198_34_1	315_6_64	192_6_13	88_46_1	1923_6_33	396_46_1	81_6_59	118_35_1	793_6_67	3389_46_17	521_6_28	369_4_149	427_6_117	449_6_1	582_46_1	2281_046_211	246_25_210	240_6_1	386_6_1	3154_6_62	103_6_171	101_6_1	1436_6_47	2041_46_20	33_46_1	641_6_1	644_6_1
764_25_158	2097_6_9	136_46_1	139_6_1	1544_25_1	2488_6_71	344_4_100	2245_35_705	814_25_1	3488_6_19	1158_46_1	2916_6_122	523_6_32	1099_36_74	2702_46_10	268_4_3	52_12_23	929_6_260	412_46_66	296_46_1	373_6_52	3446_6_27	1083_6_183	198_34_1	315_6_66	192_6_10	88_46_1	1923_6_29	396_46_1	81_6_56	118_35_1	793_6_70	3389_46_21	521_6_26	369_4_147	427_6_122	449_6_1	582_46_1	2281_046_219	246_25_191	240_6_1	386_6_1	3154_6_54	103_6_166	101_6_1	1436_6_47	2041_46_28	33_46_1	641_6_1	644_6_1
764_25_155	2097_6_6	136_46_1	139_6_1	1544_25_1	2488_6_75	344_4_116	2245_35_756	814_25_1	3488_6_23	1158_46_1	2916_6_141	523_6_34	1099_36_83	2702_46_10	268_4_4	52_12_21	929_6_260	412_46_58	296_46_1	373_6_44	3446_6_25	1083_6_186	198_34_1	315_6_73	192_6_6	88_46_1	1923_6_30	396_46_1	81_6_52	118_35_1	793_6_67	3389_46_17	521_6_21	369_4_148	427_6_128	449_6_1	582_46_1	2281_046_209	246_25_197	240_6_1	386_6_1	3154_6_46	103_6_163	1436_6_41	2041_46_31	33_46_1	641_6_1	644_6_1	1006_46_262
764_25_171	2097_6_7	136_46_1	139_6_1	1544_25_1	2488_6_69	344_4_123	2245_35_770	814_25_1	3488_6_26	1158_46_1	2916_6_142	523_6_35	1099_36_94	2702_46_10	268_4_3	52_12_24	929_6_275	412_46_61	296_46_1	373_6_40	3446_6_31	1083_6_190	198_34_1	315_6_76	192_6_5	88_46_1	1923_6_36	396_46_1	81_6_55	118_35_1	793_6_64	3389_46_20	521_6_22	369_4_145	427_6_122	449_6_1	582_46_1	2281_046_222	246_25_192	240_6_1	386_6_1	3154_6_43	103_6_158	1436_6_35	2041_46_28	33_46_1	641_6_1	644_6_1	1006_46_268
764_25_172	2097_6_6	136_46_1	139_6_1	1544_25_1	2488_6_78	344_4_133	2245_35_785	814_25_1	3488_6_28	1158_46_1	2916_6_153	523_6_37	1099_36_90	2702_46_8	268_4_2	52_12_30	929_6_281	412_46_59	296_46_1	373_6_41	3446_6_32	1083_6_205	198_34_1	315_6_84	192_6_6	88_46_1	1923_6_35	396_46_1	81_6_58	118_35_1	793_6_69	3389_46_19	521_6_24	369_4_130	427_6_135	449_6_1	582_46_1	2281_046_227	246_25_188	240_6_1	386_6_1	3154_6_43	103_6_162	1436_6_30	2041_46_24	33_46_1	641_6_1	644_6_1	1006_46_258
764_25_180	2097_6_7	136_46_1	139_6_1	1544_25_1	2488_6_78	344_4_133	2245_35_783	814_25_1	3488_6_35	1158_46_1	2916_6_161	523_6_39	1099_36_87	2702_46_5	268_4_1	52_12_33	929_6_279	412_46_56	296_46_1	373_6_32	3446_6_36	1083_6_196	198_34_1	315_6_86	192_6_6	88_46_1	1923_6_38	396_46_1	81_6_56	118_35_1	793_6_62	3389_46_22	521_6_18	369_4_121	427_6_133	449_6_1	582_46_1	2281_046_210	246_25_166	240_6_1	386_6_1	3154_6_43	103_6_160	1436_6_33	2041_46_25	33_46_1	641_6_1	644_6_1	1006_46_278
764_25_188	2097_6_6	136_46_1	139_6_1	1544_25_1	2488_6_78	344_4_133	2245_35_804	814_25_1	3488_6_32	1158_46_1	2916_6_158	523_6_42	1099_36_99	2702_46_4	268_4_1	52_12_32	929_6_267	412_46_58	296_46_1	373_6_31	3446_6_38	1083_6_187	198_34_1	315_6_84	192_6_7	88_46_1	1923_6_30	396_46_1	81_6_46	118_35_1	793_6_65	3389_46_22	521_6_13	369_4_122	427_6_122	449_6_1	582_46_1	2281_046_204	246_25_146	240_6_1	386_6_1	3154_6_42	103_6_163	1436_6_38	2041_46_23	33_46_1	641_6_1	644_6_1	1006_46_264
764_25_204	2097_6_5	136_46_1	139_6_1	1544_25_1	2488_6_77	344_4_128	2245_35_825	814_25_1	3488_6_33	1158_46_1	2916_6_167	523_6_39	1099_36_97	2702_46_2	52_12_36	929_6_270	412_46_61	296_46_1	373_6_29	3446_6_37	1083_6_163	198_34_1	315_6_84	192_6_5	88_46_1	1923_6_33	396_46_1	81_6_44	118_35_1	793_6_68	3389_46_23	521_6_15	369_4_120	427_6_130	449_6_1	582_46_1	2281_046_217	246_25_127	240_6_1	386_6_1	3154_6_51	103_6_161	1436_6_35	2041_46_20	33_46_1	641_6_1	644_6_1	1006_46_262	622_6_1
764_25_193	2097_6_7	136_46_1	139_6_1	1544_25_1	2488_6_77	344_4_125	2245_35_846	814_25_1	3488_6_30	1158_46_1	2916_6_165	523_6_43	1099_36_101	2702_46_2	52_12_33	929_6_285	412_46_60	296_46_1	373_6_31	3446_6_41	1083_6_164	198_34_1	315_6_82	192_6_3	88_46_1	1923_6_34	396_46_1	81_6_37	118_35_1	793_6_73	3389_46_21	521_6_18	369_4_110	427_6_146	449_6_1	582_46_1	2281_046_207	246_25_114	240_6_1	386_6_1	3154_6_43	103_6_179	1436_6_35	2041_46_19	33_46_1	641_6_1	644_6_1	1006_46_260	622_6_1
764_25_201	2097_6_10	136_46_1	139_6_1	1544_25_1	2488_6_74	344_4_131	2245_35_858	814_25_1	3488_6_29	1158_46_1	2916_6_170	523_6_40	1099_36_91	2702_46_2	52_12_30	929_6_291	412_46_61	296_46_1	373_6_30	3446_6_37	1083_6_172	198_34_1	315_6_85	192_6_1	88_46_1	1923_6_33	396_46_1	81_6_31	118_35_1	793_6_73	3389_46_14	521_6_15	369_4_93	427_6_144	449_6_1	582_46_1	2281_046_224	246_25_103	240_6_1	386_6_1	3154_6_40	103_6_179	1436_6_37	2041_46_22	33_46_1	641_6_1	644_6_1	1006_46_290	622_6_1
764_25_194	2097_6_10	136_46_1	139_6_1	1544_25_1	2488_6_71	344_4_139	2245_35_869	814_25_1	3488_6_34	1158_46_1	2916_6_165	523_6_47	1099_36_93	2702_46_2	52_12_32	929_6_279	412_46_62	296_46_1	373_6_32	3446_6_34	1083_6_174	198_34_1	315_6_85	192_6_2	88_46_1	1923_6_34	396_46_1	81_6_36	118_35_1	793_6_77	3389_46_13	521_6_12	369_4_77	427_6_158	449_6_1	582_46_1	2281_046_229	246_25_104	240_6_1	386_6_1	3154_6_36	103_6_184	1436_6_42	2041_46_25	33_46_1	641_6_1	644_6_1	1006_46_286	622_6_1
764_25_194	2097_6_8	136_46_1	139_6_1	1544_25_1	2488_6_72	344_4_146	2245_35_891	814_25_1	3488_6_38	1158_46_1	2916_6_158	523_6_46	1099_36_103	2702_46_5	52_12_31	929_6_281	412_46_67	296_46_1	373_6_31	3446_6_43	1083_6_179	198_34_1	315_6_85	192_6_2	88_46_1	1923_6_36	396_46_1	81_6_39	118_35_1	793_6_79	3389_46_14	521_6_12	369_4_71	427_6_165	449_6_1	582_46_1	2281_046_245	246_25_112	240_6_1	386_6_1	3154_6_31	103_6_179	1436_6_45	2041_46_25	33_46_1	641_6_1	644_6_1	1006_46_273	622_6_1
764_25_175	2097_6_6	136_46_1	139_6_1	1544_25_1	2488_6_82	344_4_134	2245_35_879	814_25_1	3488_6_38	1158_46_1	2916_6_159	523_6_49	1099_36_105	2702_46_5	52_12_24	929_6_289	412_46_73	296_46_1	373_6_30	3446_6_37	1083_6_187	198_34_1	315_6_87	192_6_3	88_46_1	1923_6_35	396_46_1	81_6_46	118_35_1	793_6_84	3389_46_11	521_6_9	369_4_69	427_6_168	449_6_1	582_46_1	2281_046_266	246_25_125	240_6_1	386_6_1	3154_6_25	103_6_178	1436_6_40	2041_46_20	33_46_1	641_6_1	644_6_1	1006_46_258	622_6_1
764_25_169	2097_6_4	136_46_1	139_6_1	1544_25_1	2488_6_74	344_4_138	2245_35_870	814_25_1	3488_6_35	1158_46_1	2916_6_153	523_6_44	1099_36_93	2702_46_5	52_12_24	929_6_291	412_46_71	296_46_1	373_6_42	3446_6_39	1083_6_206	198_34_1	315_6_89	192_6_2	88_46_1	1923_6_38	396_46_1	81_6_47	118_35_1	793_6_80	3389_46_11	521_6_12	369_4_59	427_6_172	449_6_1	582_46_1	2281_046_281	246_25_127	240_6_1	386_6_1	3154_6_28	103_6_194	1436_6_42	2041_46_23	33_46_1	641_6_1	644_6_1	1006_46_239	622_6_1
764_25_142	2097_6_4	136_46_1	139_6_1	1544_25_1	2488_6_83	344_4_125	2245_35_838	814_25_1	3488_6_31	1158_46_1	2916_6_152	523_6_49	1099_36_78	2702_46_5	52_12_25	929_6_283	412_46_59	296_46_1	373_6_38	3446_6_35	1083_6_220	198_34_1	315_6_92	192_6_2	88_46_1	1923_6_38	396_46_1	81_6_49	118_35_1	793_6_85	3389_46_13	521_6_12	369_4_55	427_6_165	449_6_1	582_46_1	2281_046_287	246_25_126	240_6_1	386_6_1	3154_6_27	103_6_185	1436_6_37	2041_46_25	33_46_1	641_6_1	644_6_1	1006_46_224	622_6_1
764_25_131	2097_6_6	136_46_1	139_6_1	1544_25_1	2488_6_78	344_4_126	2245_35_799	814_25_1	3488_6_28	1158_46_1	2916_6_156	523_6_50	1099_36_70	2702_46_5	52_12_31	929_6_260	412_46_63	296_46_1	373_6_38	3446_6_41	1083_6_228	198_34_1	315_6_91	88_46_1	1923_6_38	396_46_1	81_6_53	118_35_1	793_6_82	3389_46_16	521_6_13	369_4_59	427_6_152	449_6_1	582_46_1	2281_046_276	246_25_120	240_6_1	386_6_1	3154_6_23	103_6_187	1436_6_34	2041_46_25	33_46_1	641_6_1	644_6_1	1006_46_225	622_6_1	2921_25_320
764_25_119	2097_6_5	136_46_1	139_6_1	1544_25_1	2488_6_74	344_4_121	2245_35_770	814_25_1	3488_6_30	1158_46_1	2916_6_159	523_6_51	1099_36_53	2702_46_7	52_12_30	929_6_263	412_46_67	296_46_1	373_6_39	3446_6_44	1083_6_222	198_34_1	315_6_96	88_46_1	1923_6_33	396_46_1	81_6_52	118_35_1	793_6_78	3389_46_14	521_6_13	369_4_53	427_6_156	449_6_1	582_46_1	2281_046_293	246_25_115	240_6_1	386_6_1	3154_6_24	103_6_179	1436_6_31	2041_46_24	33_46_1	641_6_1	644_6_1	1006_46_218	622_6_1	2921_25_325
764_25_109	2097_6_6	136_46_1	139_6_1	1544_25_1	2488_6_65	344_4_118	2245_35_755	814_25_1	3488_6_39	1158_46_1	2916_6_162	523_6_54	1099_36_54	2702_46_7	52_12_29	929_6_249	412_46_63	296_46_1	373_6_43	3446_6_50	1083_6_219	198_34_1	315_6_95	88_46_1	1923_6_31	396_46_1	81_6_54	118_35_1	793_6_77	3389_46_15	521_6_14	369_4_51	427_6_161	449_6_1	582_46_1	2281_046_300	246_25_131	240_6_1	386_6_1	3154_6_23	103_6_175	1436_6_25	2041_46_21	33_46_1	641_6_1	644_6_1	1006_46_233	622_6_1	2921_25_353
764_25_99	2097_6_8	136_46_1	139_6_1	1544_25_1	2488_6_66	344_4_116	2245_35_741	814_25_1	3488_6_45	1158_46_1	2916_6_161	523_6_57	1099_36_59	2702_46_7	52_12_30	929_6_248	412_46_67	296_46_1	373_6_53	3446_6_51	1083_6_208	198_34_1	315_6_92	88_46_1	1923_6_36	396_46_1	81_6_57	118_35_1	793_6_77	3389_46_15	521_6_17	369_4_50	427_6_147	449_6_1	582_46_1	2281_046_301	246_25_140	240_6_1	386_6_1	3154_6_21	103_6_168	1436_6_19	2041_46_24	33_46_1	641_6_1	644_6_1	1006_46_242	622_6_1	2921_25_376
764_25_93	2097_6_11	136_46_1	139_6_1	1544_25_1	2488_6_56	344_4_121	2245_35_708	814_25_1	3488_6_44	1158_46_1	2916_6_161	523_6_57	1099_36_56	2702_46_7	52_12_32	929_6_265	412_46_74	296_46_1	373_6_53	3446_6_59	1083_6_189	198_34_1	315_6_97	88_46_1	1923_6_35	396_46_1	81_6_53	118_35_1	793_6_71	3389_46_11	521_6_19	369_4_49	427_6_155	449_6_1	582_46_1	2281_046_275	246_25_143	240_6_1	386_6_1	3154_6_16	103_6_176	1436_6_18	2041_46_23	33_46_1	641_6_1	644_6_1	1006_46_250	622_6_1	2921_25_379
764_25_88	2097_6_11	136_46_1	139_6_1	1544_25_1	2488_6_59	344_4_124	2245_35_741	814_25_1	3488_6_43	1158_46_1	2916_6_163	523_6_57	1099_36_66	2702_46_4	52_12_47	929_6_288	412_46_69	296_46_1	373_6_51	3446_6_61	1083_6_190	198_34_1	315_6_95	88_46_1	1923_6_35	396_46_1	81_6_59	118_35_1	793_6_71	3389_46_11	521_6_19	369_4_50	427_6_156	449_6_1	582_46_1	2281_046_278	246_25_136	240_6_1	386_6_1	3154_6_18	103_6_189	1436_6_24	2041_46_25	33_46_1	641_6_1	644_6_1	1006_46_248	622_6_1	2921_25_400
764_25_80	2097_6_12	136_46_1	139_6_1	1544_25_1	2488_6_53	344_4_128	2245_35_740	814_25_1	3488_6_44	1158_46_1	2916_6_167	523_6_49	1099_36_71	2702_46_2	52_12_55	929_6_292	412_46_71	296_46_1	373_6_47	3446_6_62	1083_6_192	198_34_1	315_6_94	88_46_1	1923_6_39	396_46_1	81_6_62	118_35_1	793_6_68	3389_46_10	521_6_19	369_4_51	427_6_167	449_6_1	582_46_1	2281_046_272	246_25_134	240_6_1	386_6_1	3154_6_22	103_6_192	1436_6_30	2041_46_26	33_46_1	641_6_1	644_6_1	1006_46_236	622_6_1	2921_25_413
764_25_74	2097_6_10	136_46_1	139_6_1	1544_25_1	2488_6_62	344_4_138	2245_35_748	814_25_1	3488_6_43	1158_46_1	2916_6_163	523_6_48	1099_36_77	2702_46_1	52_12_55	929_6_300	412_46_62	296_46_1	373_6_38	3446_6_57	1083_6_207	198_34_1	315_6_92	88_46_1	1923_6_40	396_46_1	81_6_66	118_35_1	793_6_71	3389_46_11	521_6_17	369_4_46	427_6_165	449_6_1	582_46_1	2281_046_261	246_25_132	240_6_1	386_6_1	3154_6_23	103_6_191	1436_6_29	2041_46_23	33_46_1	641_6_1	644_6_1	1006_46_246	622_6_1	2921_25_437
764_25_70	2097_6_10	136_46_1	139_6_1	1544_25_1	2488_6_67	344_4_128	2245_35_764	814_25_1	3488_6_46	1158_46_1	2916_6_161	523_6_47	1099_36_70	2702_46_1	52_12_56	929_6_305	412_46_63	296_46_1	373_6_32	3446_6_62	1083_6_212	198_34_1	315_6_90	88_46_1	1923_6_39	396_46_1	81_6_62	118_35_1	793_6_73	3389_46_10	521_6_15	369_4_46	427_6_175	449_6_1	582_46_1	2281_046_253	246_25_135	240_6_1	386_6_1	3154_6_24	103_6_195	1436_6_25	2041_46_18	33_46_1	641_6_1	644_6_1	1006_46_255	622_6_1	2921_25_431
764_25_61	2097_6_7	136_46_1	139_6_1	1544_25_1	2488_6_72	344_4_127	2245_35_810	814_25_1	3488_6_49	1158_46_1	2916_6_168	523_6_43	1099_36_74	52_12_55	929_6_321	412_46_61	296_46_1	373_6_36	3446_6_53	1083_6_219	198_34_1	315_6_83	88_46_1	1923_6_40	396_46_1	81_6_65	118_35_1	793_6_75	3389_46_8	521_6_16	369_4_49	427_6_170	449_6_1	582_46_1	2281_046_241	246_25_131	240_6_1	386_6_1	3154_6_24	103_6_184	1436_6_27	2041_46_17	33_46_1	641_6_1	644_6_1	1006_46_251	622_6_1	2921_25_434	453_6_36
764_25_54	2097_6_7	136_46_1	139_6_1	1544_25_1	2488_6_66	344_4_142	2245_35_837	814_25_1	3488_6_46	1158_46_1	2916_6_181	523_6_46	1099_36_72	52_12_62	929_6_324	412_46_64	296_46_1	373_6_39	3446_6_55	1083_6_233	198_34_1	315_6_91	88_46_1	1923_6_36	396_46_1	81_6_63	118_35_1	793_6_79	3389_46_9	521_6_18	369_4_48	427_6_168	449_6_1	582_46_1	2281_046_252	246_25_134	240_6_1	386_6_1	3154_6_27	103_6_183	1436_6_25	2041_46_17	33_46_1	641_6_1	644_6_1	1006_46_257	622_6_1	2921_25_458	453_6_36
764_25_58	2097_6_5	136_46_1	139_6_1	1544_25_1	2488_6_65	344_4_153	2245_35_858	814_25_1	3488_6_47	1158_46_1	2916_6_184	523_6_50	1099_36_75	52_12_69	929_6_313	412_46_70	296_46_1	373_6_37	3446_6_50	1083_6_232	198_34_1	315_6_77	88_46_1	1923_6_34	396_46_1	81_6_61	118_35_1	793_6_80	3389_46_8	521_6_18	369_4_42	427_6_167	449_6_1	582_46_1	2281_046_246	246_25_120	240_6_1	386_6_1	3154_6_34	103_6_194	1436_6_36	2041_46_14	33_46_1	641_6_1	644_6_1	1006_46_259	622_6_1	2921_25_444	453_6_36
764_25_60	2097_6_6	136_46_1	139_6_1	1544_25_1	2488_6_58	344_4_147	2245_35_860	814_25_1	3488_6_45	1158_46_1	2916_6_169	523_6_54	1099_36_75	52_12_66	929_6_320	412_46_70	296_46_1	373_6_38	3446_6_47	1083_6_243	198_34_1	315_6_76	88_46_1	1923_6_28	396_46_1	81_6_58	118_35_1	793_6_82	3389_46_10	521_6_14	369_4_40	427_6_160	449_6_1	582_46_1	2281_046_234	246_25_121	240_6_1	386_6_1	3154_6_36	103_6_173	1436_6_34	2041_46_14	33_46_1	641_6_1	644_6_1	1006_46_247	622_6_1	2921_25_407	453_6_37
764_25_62	2097_6_7	136_46_1	139_6_1	1544_25_1	2488_6_62	344_4_150	2245_35_843	814_25_1	3488_6_42	1158_46_1	2916_6_164	523_6_57	1099_36_79	52_12_74	929_6_304	412_46_81	296_46_1	373_6_35	3446_6_42	1083_6_250	198_34_1	315_6_74	88_46_1	1923_6_30	396_46_1	81_6_50	118_35_1	793_6_77	3389_46_7	521_6_13	369_4_41	427_6_167	449_6_1	582_46_1	2281_046_228	246_25_125	240_6_1	386_6_1	3154_6_43	103_6_192	1436_6_38	2041_46_10	33_46_1	641_6_1	644_6_1	1006_46_245	622_6_1	2921_25_397	453_6_38
764_25_62	2097_6_6	136_46_1	139_6_1	1544_25_1	2488_6_55	344_4_148	2245_35_850	814_25_1	3488_6_38	1158_46_1	2916_6_157	523_6_52	1099_36_80	52_12_61	929_6_300	412_46_74	296_46_1	373_6_35	3446_6_41	1083_6_237	198_34_1	315_6_82	88_46_1	1923_6_29	396_46_1	81_6_44	118_35_1	793_6_83	3389_46_7	521_6_9	369_4_38	427_6_156	449_6_1	582_46_1	2281_046_223	246_25_130	240_6_1	386_6_1	3154_6_37	103_6_205	1436_6_41	2041_46_8	33_46_1	641_6_1	644_6_1	1006_46_247	622_6_1	2921_25_409	453_6_37
764_25_68	2097_6_5	136_46_1	139_6_1	1544_25_1	2488_6_50	344_4_142	2245_35_852	814_25_1	3488_6_41	1158_46_1	2916_6_161	523_6_60	1099_36_76	52_12_69	929_6_316	412_46_64	296_46_1	373_6_34	3446_6_44	1083_6_240	198_34_1	315_6_86	88_46_1	1923_6_37	396_46_1	81_6_44	118_35_1	793_6_76	3389_46_4	521_6_10	369_4_41	427_6_154	449_6_1	582_46_1	2281_046_215	246_25_129	240_6_1	386_6_1	3154_6_34	103_6_212	1436_6_47	2041_46_5	33_46_1	641_6_1	644_6_1	1006_46_227	622_6_1	2921_25_392	453_6_36
764_25_74	2097_6_4	136_46_1	139_6_1	1544_25_1	2488_6_40	344_4_135	2245_35_830	814_25_1	3488_6_39	1158_46_1	2916_6_159	523_6_52	1099_36_75	52_12_73	929_6_344	412_46_60	296_46_1	373_6_36	3446_6_50	1083_6_224	198_34_1	315_6_92	88_46_1	1923_6_31	396_46_1	81_6_35	118_35_1	793_6_83	3389_46_5	521_6_8	369_4_46	427_6_159	449_6_1	582_46_1	2281_046_219	246_25_124	240_6_1	386_6_1	3154_6_30	103_6_204	1436_6_49	2041_46_4	33_46_1	641_6_1	644_6_1	1006_46_242	622_6_1	2921_25_397	453_6_28
764_25_73	136_46_1	139_6_1	1544_25_1	2488_6_39	344_4_126	2245_35_831	814_25_1	3488_6_38	1158_46_1	2916_6_154	523_6_61	1099_36_65	52_12_74	929_6_319	412_46_62	296_46_1	373_6_44	3446_6_51	1083_6_209	198_34_1	315_6_95	88_46_1	1923_6_32	396_46_1	81_6_31	118_35_1	793_6_88	3389_46_4	521_6_8	369_4_50	427_6_162	449_6_1	582_46_1	2281_046_219	246_25_120	240_6_1	386_6_1	3154_6_24	103_6_209	1436_6_56	2041_46_5	33_46_1	641_6_1	644_6_1	1006_46_236	622_6_1	2921_25_369	453_6_29	576_25_26
764_25_67	136_46_1	139_6_1	1544_25_1	2488_6_35	344_4_126	2245_35_840	814_25_1	3488_6_38	1158_46_1	2916_6_161	523_6_61	1099_36_61	52_12_80	929_6_342	412_46_68	296_46_1	373_6_43	3446_6_57	1083_6_210	198_34_1	315_6_101	88_46_1	1923_6_28	396_46_1	81_6_29	118_35_1	793_6_101	3389_46_4	521_6_13	369_4_56	427_6_148	449_6_1	582_46_1	2281_046_211	246_25_116	240_6_1	386_6_1	3154_6_24	103_6_233	1436_6_69	2041_46_5	33_46_1	641_6_1	644_6_1	1006_46_231	622_6_1	2921_25_363	453_6_28	576_25_22
764_25_80	136_46_1	139_6_1	1544_25_1	2488_6_34	344_4_131	2245_35_833	814_25_1	3488_6_33	1158_46_1	2916_6_159	523_6_64	1099_36_67	52_12_82	929_6_337	412_46_69	296_46_1	373_6_44	3446_6_61	1083_6_221	198_34_1	315_6_91	88_46_1	1923_6_27	396_46_1	81_6_33	118_35_1	793_6_107	3389_46_4	521_6_19	369_4_60	427_6_129	449_6_1	582_46_1	2281_046_206	246_25_108	240_6_1	386_6_1	3154_6_23	103_6_253	1436_6_78	2041_46_8	33_46_1	641_6_1	644_6_1	1006_46_221	622_6_1	2921_25_310	453_6_34	576_25_24
764_25_86	136_46_1	139_6_1	1544_25_1	2488_6_28	344_4_136	2245_35_866	814_25_1	3488_6_32	1158_46_1	2916_6_136	523_6_67	1099_36_71	52_12_89	929_6_350	412_46_73	296_46_1	373_6_43	3446_6_63	1083_6_233	198_34_1	315_6_101	88_46_1	1923_6_30	396_46_1	81_6_36	118_35_1	793_6_96	3389_46_3	521_6_21	369_4_61	427_6_119	449_6_1	582_46_1	2281_046_197	246_25_109	240_6_1	386_6_1	3154_6_22	103_6_258	1436_6_70	2041_46_6	33_46_1	641_6_1	644_6_1	1006_46_224	622_6_1	2921_25_277	453_6_28	576_25_25
764_25_84	136_46_1	139_6_1	1544_25_1	2488_6_29	344_4_130	2245_35_885	814_25_1	3488_6_34	1158_46_1	2916_6_128	523_6_69	1099_36_66	52_12_90	929_6_356	412_46_77	296_46_1	373_6_37	3446_6_67	1083_6_234	198_34_1	315_6_106	88_46_1	1923_6_34	396_46_1	81_6_40	118_35_1	793_6_89	3389_46_3	521_6_19	369_4_60	427_6_120	449_6_1	582_46_1	2281_046_196	246_25_113	240_6_1	386_6_1	3154_6_22	103_6_250	1436_6_66	2041_46_6	33_46_1	641_6_1	644_6_1	1006_46_226	622_6_1	2921_25_253	453_6_25	576_25_29
764_25_100	136_46_1	139_6_1	1544_25_1	2488_6_28	344_4_122	2245_35_905	814_25_1	3488_6_32	1158_46_1	2916_6_117	523_6_78	1099_36_77	52_12_79	929_6_349	412_46_76	296_46_1	373_6_34	3446_6_64	1083_6_231	198_34_1	315_6_105	88_46_1	1923_6_31	396_46_1	81_6_39	118_35_1	793_6_90	3389_46_1	521_6_16	369_4_64	427_6_125	449_6_1	582_46_1	2281_046_191	246_25_112	240_6_1	386_6_1	3154_6_20	103_6_242	1436_6_53	2041_46_6	33_46_1	641_6_1	644_6_1	1006_46_225	622_6_1	2921_25_242	453_6_28	576_25_31
764_25_110	136_46_1	139_6_1	1544_25_1	2488_6_22	344_4_121	2245_35_909	814_25_1	3488_6_36	1158_46_1	2916_6_107	523_6_80	1099_36_80	52_12_75	929_6_351	412_46_77	373_6_32	1083_6_205	198_34_1	315_6_116	1923_6_29	396_46_1	81_6_35	118_35_1	793_6_95	521_6_11	369_4_72	427_6_126	449_6_1	582_46_1	2281_046_195	246_25_108	240_6_1	386_6_1	3154_6_23	103_6_225	1436_6_58	2041_46_7	33_46_1	641_6_1	644_6_1	1006_46_230	622_6_1	2921_25_232	453_6_26	576_25_29	1887_6_306	66_46_31	389_6_1	69_46_2
764_25_113	136_46_1	139_6_1	1544_25_1	2488_6_24	344_4_123	2245_35_914	814_25_1	3488_6_38	1158_46_1	2916_6_118	523_6_79	1099_36_74	52_12_77	929_6_375	412_46_66	373_6_28	1083_6_196	198_34_1	315_6_124	1923_6_28	396_46_1	81_6_39	118_35_1	793_6_102	521_6_11	369_4_80	427_6_119	449_6_1	582_46_1	2281_046_200	246_25_106	240_6_1	386_6_1	3154_6_25	103_6_229	1436_6_55	2041_46_5	33_46_1	641_6_1	644_6_1	1006_46_230	622_6_1	2921_25_232	453_6_23	576_25_28	1887_6_303	66_46_32	389_6_1	69_46_2
764_25_122	136_46_1	139_6_1	1544_25_1	2488_6_23	344_4_114	2245_35_915	814_25_1	3488_6_36	1158_46_1	2916_6_134	523_6_79	1099_36_70	52_12_81	929_6_361	412_46_71	373_6_26	1083_6_192	198_34_1	315_6_126	1923_6_26	396_46_1	81_6_39	118_35_1	793_6_98	521_6_13	369_4_85	427_6_109	449_6_1	582_46_1	2281_046_189	246_25_119	240_6_1	386_6_1	3154_6_29	103_6_238	1436_6_54	2041_46_7	33_46_1	641_6_1	644_6_1	1006_46_236	622_6_1	2921_25_221	453_6_26	576_25_33	1887_6_310	66_46_31	389_6_1	69_46_1
764_25_128	136_46_1	139_6_1	1544_25_1	2488_6_21	344_4_109	2245_35_920	814_25_1	3488_6_38	1158_46_1	2916_6_124	523_6_71	1099_36_77	52_12_87	929_6_379	412_46_73	373_6_23	1083_6_204	198_34_1	315_6_126	1923_6_27	396_46_1	81_6_46	118_35_1	793_6_103	521_6_15	369_4_91	427_6_111	449_6_1	582_46_1	2281_046_179	246_25_119	240_6_1	386_6_1	3154_6_31	103_6_242	1436_6_57	2041_46_6	33_46_1	641_6_1	644_6_1	1006_46_260	622_6_1	2921_25_231	453_6_23	576_25_38	1887_6_297	66_46_32	389_6_1	69_46_1
764_25_139	136_46_1	139_6_1	1544_25_1	2488_6_28	344_4_101	2245_35_895	814_25_1	3488_6_42	1158_46_1	2916_6_134	523_6_66	1099_36_78	52_12_97	929_6_384	412_46_73	373_6_25	1083_6_212	198_34_1	315_6_131	1923_6_21	396_46_1	81_6_41	118_35_1	793_6_106	521_6_11	369_4_81	427_6_118	449_6_1	582_46_1	2281_046_175	246_25_128	240_6_1	386_6_1	3154_6_31	103_6_240	1436_6_51	2041_46_3	33_46_1	641_6_1	644_6_1	1006_46_274	622_6_1	2921_25_249	453_6_23	576_25_41	1887_6_282	66_46_33	389_6_1	69_46_3
764_25_130	136_46_1	139_6_1	1544_25_1	2488_6_32	344_4_92	2245_35_888	814_25_1	3488_6_40	1158_46_1	2916_6_127	523_6_63	1099_36_71	52_12_99	929_6_398	412_46_67	373_6_23	1083_6_215	198_34_1	315_6_143	1923_6_23	396_46_1	81_6_42	118_35_1	793_6_118	521_6_13	369_4_80	427_6_129	449_6_1	582_46_1	2281_046_165	246_25_122	240_6_1	386_6_1	3154_6_32	103_6_239	1436_6_46	2041_46_3	33_46_1	641_6_1	644_6_1	1006_46_264	622_6_1	2921_25_265	453_6_22	576_25_39	1887_6_273	66_46_36	389_6_1	69_46_4
764_25_135	136_46_1	139_6_1	1544_25_1	2488_6_32	344_4_90	2245_35_896	814_25_1	3488_6_39	1158_46_1	2916_6_122	523_6_60	1099_36_79	52_12_101	929_6_391	412_46_66	373_6_24	1083_6_231	198_34_1	315_6_154	1923_6_24	396_46_1	81_6_39	118_35_1	793_6_120	521_6_16	369_4_76	427_6_124	449_6_1	582_46_1	2281_046_164	246_25_117	240_6_1	386_6_1	3154_6_29	103_6_231	1436_6_50	2041_46_3	33_46_1	641_6_1	644_6_1	1006_46_249	622_6_1	2921_25_268	453_6_18	576_25_36	1887_6_279	66_46_33	389_6_1	69_46_6
764_25_130	136_46_1	139_6_1	1544_25_1	2488_6_30	344_4_95	2245_35_917	814_25_1	3488_6_39	1158_46_1	2916_6_125	523_6_49	1099_36_89	52_12_98	929_6_393	412_46_58	373_6_23	1083_6_226	198_34_1	315_6_158	1923_6_24	396_46_1	81_6_34	118_35_1	793_6_127	521_6_17	369_4_72	427_6_120	449_6_1	582_46_1	2281_046_172	246_25_115	240_6_1	386_6_1	3154_6_34	103_6_236	1436_6_52	2041_46_3	33_46_1	641_6_1	644_6_1	1006_46_228	622_6_1	2921_25_264	453_6_15	576_25_31	1887_6_285	66_46_29	389_6_1	69_46_7
764_25_142	136_46_1	139_6_1	1544_25_1	2488_6_33	344_4_98	2245_35_934	814_25_1	3488_6_43	1158_46_1	2916_6_122	523_6_47	1099_36_97	52_12_96	929_6_397	412_46_48	373_6_21	1083_6_227	198_34_1	315_6_156	1923_6_28	396_46_1	81_6_33	118_35_1	793_6_125	521_6_16	369_4_68	427_6_117	449_6_1	582_46_1	2281_046_172	246_25_109	240_6_1	386_6_1	3154_6_30	103_6_234	1436_6_56	2041_46_2	33_46_1	641_6_1	644_6_1	1006_46_223	622_6_1	2921_25_261	453_6_21	576_25_27	1887_6_289	66_46_33	389_6_1	69_46_8
764_25_153	136_46_1	139_6_1	1544_25_1	2488_6_34	344_4_99	2245_35_941	814_25_1	3488_6_45	1158_46_1	2916_6_130	523_6_51	1099_36_98	52_12_106	929_6_399	412_46_42	373_6_19	1083_6_228	198_34_1	315_6_152	1923_6_27	396_46_1	81_6_36	118_35_1	793_6_124	521_6_16	369_4_73	427_6_104	449_6_1	582_46_1	2281_046_169	246_25_101	240_6_1	386_6_1	3154_6_32	103_6_239	1436_6_54	2041_46_2	33_46_1	641_6_1	644_6_1	1006_46_212	622_6_1	2921_25_257	453_6_21	576_25_25	1887_6_290	66_46_32	389_6_1	69_46_8
764_25_158	136_46_1	139_6_1	1544_25_1	2488_6_37	344_4_98	2245_35_961	814_25_1	3488_6_41	1158_46_1	2916_6_122	523_6_57	1099_36_96	52_12_120	929_6_410	412_46_43	373_6_18	1083_6_234	198_34_1	315_6_144	1923_6_30	396_46_1	81_6_33	118_35_1	793_6_125	521_6_12	369_4_68	427_6_96	449_6_1	582_46_1	2281_046_169	246_25_103	240_6_1	386_6_1	3154_6_35	103_6_226	1436_6_47	2041_46_2	33_46_1	641_6_1	644_6_1	1006_46_204	622_6_1	2921_25_260	453_6_21	576_25_21	1887_6_290	66_46_35	389_6_1	69_46_7
764_25_171	136_46_1	139_6_1	1544_25_1	2488_6_30	344_4_96	2245_35_961	814_25_1	3488_6_42	1158_46_1	2916_6_121	523_6_57	1099_36_92	52_12_127	929_6_407	412_46_49	373_6_20	1083_6_222	198_34_1	315_6_137	1923_6_33	396_46_1	81_6_31	118_35_1	793_6_133	521_6_10	369_4_65	427_6_97	449_6_1	582_46_1	2281_046_167	246_25_106	240_6_1	386_6_1	3154_6_28	103_6_214	1436_6_46	33_46_1	641_6_1	644_6_1	1006_46_197	622_6_1	2921_25_246	453_6_14	576_25_18	1887_6_323	66_46_26	389_6_1	69_46_7	172_6_131
764_25_164	136_46_1	139_6_1	1544_25_1	2488_6_25	344_4_102	2245_35_988	814_25_1	3488_6_51	1158_46_1	2916_6_127	523_6_59	1099_36_100	52_12_124	929_6_400	412_46_47	373_6_17	1083_6_210	198_34_1	315_6_126	1923_6_33	396_46_1	81_6_30	118_35_1	793_6_138	521_6_10	369_4_61	427_6_109	449_6_1	582_46_1	2281_046_173	246_25_113	240_6_1	386_6_1	3154_6_31	103_6_205	1436_6_41	33_46_1	641_6_1	644_6_1	1006_46_200	622_6_1	2921_25_262	453_6_12	576_25_11	1887_6_329	66_46_24	389_6_1	69_46_8	172_6_116
883_6_1	622_6_1	644_6_1	1083_6_217	198_34_1	3488_6_49	2921_25_287	158_35_1	453_6_13	576_25_8	764_25_161	344_4_116	396_46_1	240_6_1	1923_6_35	136_46_1	66_46_23	103_6_214	69_46_9	389_6_1	81_6_29	172_6_125	1814_6_1	958_46_241	3450_6_18	1544_25_1	793_6_142	140_6_1	2488_6_25	49_6_141	1192_6_1	730_46_27	1988_46_101	118_35_1	1_6_13	1205_46_457	5_4_1	1114_46_157	369_4_65	2245_35_973	329_6_1	814_25_1	523_6_50	427_6_107	521_6_8	2858_6_138	449_6_1	1216_6_91	1158_46_1	2916_6_146
883_6_1	622_6_1	644_6_1	1083_6_214	198_34_1	3488_6_40	2921_25_308	158_35_1	453_6_9	576_25_4	764_25_165	344_4_116	396_46_1	240_6_1	1923_6_43	136_46_1	66_46_25	103_6_219	69_46_10	389_6_1	81_6_35	172_6_126	1814_6_1	958_46_229	3450_6_12	1544_25_1	793_6_135	140_6_1	2488_6_29	49_6_141	1192_6_1	730_46_30	1988_46_99	118_35_1	1_6_14	1205_46_448	5_4_1	1114_46_154	369_4_59	2245_35_964	329_6_1	814_25_1	523_6_53	427_6_109	521_6_11	2858_6_138	449_6_1	1216_6_95	1158_46_1	2916_6_147
883_6_1	622_6_1	644_6_1	1083_6_223	198_34_1	3488_6_43	2921_25_317	158_35_1	453_6_9	576_25_1	764_25_167	344_4_108	396_46_1	240_6_1	1923_6_46	136_46_1	66_46_22	103_6_227	69_46_9	389_6_1	81_6_35	172_6_129	1814_6_1	958_46_231	3450_6_13	1544_25_1	793_6_149	140_6_1	2488_6_26	49_6_139	1192_6_1	730_46_36	1988_46_98	118_35_1	1_6_14	1205_46_438	5_4_1	1114_46_167	369_4_48	2245_35_962	329_6_1	814_25_1	523_6_69	427_6_106	521_6_6	2858_6_144	449_6_1	1216_6_87	1158_46_1	2916_6_159
883_6_1	622_6_1	644_6_1	1083_6_226	198_34_1	3488_6_44	2921_25_328	158_35_1	453_6_9	576_25_1	764_25_188	344_4_111	396_46_1	240_6_1	1923_6_48	136_46_1	66_46_23	103_6_222	69_46_10	389_6_1	81_6_36	172_6_127	1814_6_1	958_46_220	3450_6_10	1544_25_1	793_6_156	140_6_1	2488_6_31	49_6_136	1192_6_1	730_46_31	1988_46_103	118_35_1	1_6_13	1205_46_440	5_4_1	1114_46_150	369_4_41	2245_35_956	329_6_1	814_25_1	523_6_71	427_6_103	521_6_4	2858_6_165	449_6_1	1216_6_82	1158_46_1	2916_6_173
883_6_1	622_6_1	644_6_1	1083_6_239	198_34_1	3488_6_45	2921_25_332	158_35_1	453_6_11	576_25_1	764_25_192	344_4_104	396_46_1	240_6_1	1923_6_57	136_46_1	66_46_21	103_6_218	69_46_11	389_6_1	81_6_29	172_6_120	1814_6_1	958_46_229	3450_6_10	1544_25_1	793_6_157	140_6_1	2488_6_40	49_6_138	1192_6_1	730_46_39	1988_46_100	118_35_1	1_6_10	1205_46_449	5_4_1	1114_46_145	369_4_39	2245_35_942	329_6_1	814_25_1	523_6_71	427_6_101	521_6_4	2858_6_183	449_6_1	1216_6_80	1158_46_1	2916_6_178
883_6_1	622_6_1	644_6_1	1083_6_248	198_34_1	3488_6_36	2921_25_327	158_35_1	453_6_15	576_25_1	764_25_196	344_4_95	396_46_1	240_6_1	1923_6_62	136_46_1	66_46_21	103_6_235	69_46_8	389_6_1	81_6_23	172_6_113	1814_6_1	958_46_237	3450_6_12	1544_25_1	793_6_157	140_6_1	2488_6_42	49_6_122	1192_6_1	730_46_32	1988_46_101	118_35_1	1_6_9	1205_46_426	5_4_1	1114_46_132	369_4_37	2245_35_918	329_6_1	814_25_1	523_6_72	427_6_99	521_6_3	2858_6_180	449_6_1	1216_6_78	1158_46_1	2916_6_180
883_6_1	622_6_1	644_6_1	1083_6_248	198_34_1	3488_6_35	2921_25_294	158_35_1	453_6_14	764_25_200	344_4_94	396_46_1	240_6_1	1923_6_63	136_46_1	66_46_18	103_6_242	69_46_8	389_6_1	81_6_17	172_6_127	1814_6_1	958_46_236	3450_6_14	1544_25_1	793_6_153	140_6_1	2488_6_47	49_6_103	1192_6_1	730_46_34	1988_46_98	118_35_1	1_6_11	1205_46_441	5_4_1	1114_46_142	369_4_33	2245_35_888	329_6_1	814_25_1	523_6_68	427_6_107	521_6_4	2858_6_169	449_6_1	1216_6_81	1158_46_1	2916_6_173	2281_046_163
883_6_1	622_6_1	644_6_1	1083_6_237	198_34_1	3488_6_32	2921_25_275	158_35_1	453_6_14	764_25_210	344_4_100	396_46_1	240_6_1	1923_6_66	136_46_1	66_46_19	103_6_248	69_46_10	389_6_1	81_6_13	172_6_130	1814_6_1	958_46_251	3450_6_18	1544_25_1	793_6_154	140_6_1	2488_6_53	49_6_106	1192_6_1	730_46_36	1988_46_96	118_35_1	1_6_11	1205_46_446	5_4_1	1114_46_146	369_4_30	2245_35_837	329_6_1	814_25_1	523_6_66	427_6_99	521_6_3	2858_6_172	449_6_1	1216_6_77	1158_46_1	2916_6_157	2281_046_159
883_6_1	622_6_1	644_6_1	1083_6_240	198_34_1	3488_6_27	2921_25_254	158_35_1	453_6_11	764_25_202	344_4_101	396_46_1	240_6_1	1923_6_61	136_46_1	66_46_14	103_6_253	69_46_14	389_6_1	81_6_10	172_6_142	1814_6_1	958_46_264	3450_6_17	1544_25_1	793_6_133	140_6_1	2488_6_50	49_6_95	1192_6_1	730_46_28	1988_46_97	118_35_1	1_6_12	1205_46_460	5_4_1	1114_46_150	369_4_28	2245_35_807	329_6_1	814_25_1	523_6_62	427_6_98	521_6_6	2858_6_176	449_6_1	1216_6_84	1158_46_1	2916_6_158	2281_046_155
883_6_1	622_6_1	644_6_1	1083_6_229	198_34_1	3488_6_29	2921_25_237	158_35_1	453_6_9	764_25_210	344_4_91	396_46_1	240_6_1	1923_6_51	136_46_1	66_46_20	103_6_269	69_46_17	389_6_1	81_6_8	172_6_136	1814_6_1	958_46_265	3450_6_15	1544_25_1	793_6_134	140_6_1	2488_6_54	49_6_86	1192_6_1	730_46_26	1988_46_92	118_35_1	1_6_12	1205_46_473	5_4_1	1114_46_150	369_4_32	2245_35_782	329_6_1	814_25_1	523_6_63	427_6_103	521_6_8	2858_6_181	449_6_1	1216_6_89	1158_46_1	2916_6_163	2281_046_157
883_6_1	622_6_1	644_6_1	1083_6_237	198_34_1	3488_6_37	2921_25_245	158_35_1	453_6_11	764_25_207	344_4_92	396_46_1	240_6_1	1923_6_51	136_46_1	66_46_21	103_6_257	69_46_16	389_6_1	81_6_5	172_6_140	1814_6_1	958_46_270	3450_6_12	1544_25_1	793_6_131	140_6_1	2488_6_50	49_6_84	1192_6_1	730_46_23	1988_46_95	118_35_1	1_6_11	1205_46_461	5_4_1	1114_46_159	369_4_35	2245_35_747	329_6_1	814_25_1	523_6_63	427_6_108	521_6_8	2858_6_191	449_6_1	1216_6_84	1158_46_1	2916_6_170	2281_046_169
883_6_1	622_6_1	644_6_1	1083_6_234	198_34_1	3488_6_38	2921_25_250	158_35_1	453_6_11	764_25_220	344_4_92	396_46_1	240_6_1	1923_6_50	136_46_1	66_46_18	103_6_254	69_46_15	389_6_1	81_6_7	172_6_148	1814_6_1	958_46_257	3450_6_11	1544_25_1	793_6_113	140_6_1	2488_6_46	49_6_93	1192_6_1	730_46_26	1988_46_95	118_35_1	1_6_11	1205_46_440	5_4_1	1114_46_152	369_4_43	2245_35_763	329_6_1	814_25_1	523_6_61	427_6_118	521_6_7	2858_6_200	449_6_1	1216_6_76	1158_46_1	2916_6_181	2281_046_166
883_6_1	622_6_1	644_6_1	1083_6_238	198_34_1	3488_6_38	2921_25_264	158_35_1	453_6_8	764_25_220	344_4_85	396_46_1	240_6_1	1923_6_49	136_46_1	66_46_22	103_6_257	69_46_13	389_6_1	81_6_7	172_6_139	1814_6_1	958_46_255	3450_6_10	1544_25_1	793_6_113	140_6_1	2488_6_47	49_6_80	1192_6_1	730_46_20	1988_46_97	118_35_1	1_6_8	1205_46_454	5_4_1	1114_46_157	369_4_45	2245_35_756	329_6_1	814_25_1	523_6_54	427_6_130	521_6_9	2858_6_205	449_6_1	1216_6_81	1158_46_1	2916_6_181	2281_046_165
883_6_1	622_6_1	644_6_1	1083_6_237	198_34_1	3488_6_36	2921_25_264	158_35_1	453_6_8	764_25_218	344_4_85	396_46_1	240_6_1	1923_6_50	136_46_1	66_46_16	103_6_264	69_46_11	389_6_1	81_6_5	172_6_137	1814_6_1	958_46_239	3450_6_10	1544_25_1	793_6_118	140_6_1	2488_6_52	49_6_85	1192_6_1	730_46_23	1988_46_99	118_35_1	1_6_11	1205_46_452	5_4_1	1114_46_159	369_4_46	2245_35_813	329_6_1	814_25_1	523_6_45	427_6_132	521_6_11	2858_6_204	449_6_1	1216_6_87	1158_46_1	2916_6_178	2281_046_166
883_6_1	622_6_1	644_6_1	1083_6_239	198_34_1	3488_6_33	2921_25_294	158_35_1	453_6_10	764_25_208	344_4_82	396_46_1	240_6_1	1923_6_46	136_46_1	66_46_21	103_6_269	69_46_8	389_6_1	81_6_3	172_6_136	1814_6_1	958_46_239	3450_6_10	1544_25_1	793_6_126	140_6_1	2488_6_56	49_6_83	1192_6_1	730_46_25	1988_46_96	118_35_1	1_6_12	1205_46_471	5_4_1	1114_46_154	369_4_50	2245_35_860	329_6_1	814_25_1	523_6_39	427_6_132	521_6_8	2858_6_200	449_6_1	1216_6_87	1158_46_1	2916_6_175	2281_046_161
883_6_1	622_6_1	644_6_1	1083_6_239	198_34_1	3488_6_31	2921_25_316	158_35_1	453_6_8	764_25_208	344_4_84	396_46_1	240_6_1	1923_6_49	136_46_1	66_46_22	103_6_240	69_46_6	389_6_1	81_6_2	172_6_164	1814_6_1	958_46_227	3450_6_12	1544_25_1	793_6_131	140_6_1	2488_6_66	49_6_80	1192_6_1	730_46_28	1988_46_88	118_35_1	1_6_15	1205_46_468	5_4_1	1114_46_156	369_4_53	2245_35_908	329_6_1	814_25_1	523_6_30	427_6_121	521_6_7	2858_6_189	449_6_1	1216_6_89	1158_46_1	2916_6_173	2281_046_163
883_6_1	622_6_1	644_6_1	1083_6_242	198_34_1	3488_6_29	2921_25_331	158_35_1	453_6_7	764_25_206	344_4_78	396_46_1	240_6_1	1923_6_49	136_46_1	66_46_25	103_6_247	69_46_5	389_6_1	81_6_2	172_6_182	1814_6_1	958_46_243	3450_6_12	1544_25_1	793_6_130	140_6_1	2488_6_58	49_6_77	1192_6_1	730_46_27	1988_46_93	118_35_1	1_6_18	1205_46_452	5_4_1	1114_46_147	369_4_59	2245_35_914	329_6_1	814_25_1	523_6_26	427_6_120	521_6_6	2858_6_191	449_6_1	1216_6_91	1158_46_1	2916_6_172	2281_046_148
883_6_1	622_6_1	644_6_1	1083_6_244	198_34_1	3488_6_30	2921_25_325	158_35_1	453_6_8	764_25_194	344_4_90	396_46_1	240_6_1	1923_6_51	136_46_1	66_46_28	103_6_233	69_46_6	389_6_1	81_6_4	172_6_186	1814_6_1	958_46_241	3450_6_16	1544_25_1	793_6_131	140_6_1	2488_6_61	49_6_78	1192_6_1	730_46_19	1988_46_95	118_35_1	1_6_20	1205_46_470	5_4_1	1114_46_140	369_4_57	2245_35_955	329_6_1	814_25_1	523_6_26	427_6_111	521_6_6	2858_6_177	449_6_1	1216_6_93	1158_46_1	2916_6_162	2281_046_159
883_6_1	622_6_1	644_6_1	1083_6_246	198_34_1	3488_6_30	2921_25_319	158_35_1	453_6_8	764_25_206	344_4_90	396_46_1	240_6_1	1923_6_52	136_46_1	66_46_28	103_6_234	69_46_7	389_6_1	81_6_7	172_6_206	1814_6_1	958_46_248	3450_6_15	1544_25_1	793_6_134	140_6_1	2488_6_63	49_6_75	1192_6_1	730_46_15	1988_46_94	118_35_1	1_6_22	1205_46_469	5_4_1	1114_46_125	369_4_54	2245_35_976	329_6_1	814_25_1	523_6_23	427_6_106	521_6_6	2858_6_179	449_6_1	1216_6_92	1158_46_1	2916_6_172	2281_046_142
883_6_1	622_6_1	644_6_1	1083_6_233	198_34_1	3488_6_26	2921_25_313	158_35_1	453_6_9	764_25_215	344_4_105	396_46_1	240_6_1	1923_6_55	136_46_1	66_46_30	103_6_225	69_46_6	389_6_1	81_6_5	172_6_203	1814_6_1	958_46_256	3450_6_12	1544_25_1	793_6_125	140_6_1	2488_6_59	49_6_82	1192_6_1	730_46_12	1988_46_90	118_35_1	1_6_17	1205_46_473	5_4_1	1114_46_129	369_4_54	2245_35_1012	329_6_1	814_25_1	523_6_21	427_6_109	521_6_5	2858_6_174	449_6_1	1216_6_91	1158_46_1	2916_6_160	2281_046_142
883_6_1	622_6_1	644_6_1	1083_6_225	198_34_1	3488_6_22	2921_25_299	158_35_1	453_6_5	764_25_231	344_4_112	396_46_1	240_6_1	1923_6_49	136_46_1	66_46_31	103_6_236	69_46_8	389_6_1	81_6_5	172_6_206	1814_6_1	958_46_262	3450_6_13	1544_25_1	793_6_128	140_6_1	2488_6_59	49_6_79	1192_6_1	730_46_6	1988_46_85	118_35_1	1_6_20	1205_46_439	5_4_1	1114_46_142	369_4_54	2245_35_1031	329_6_1	814_25_1	523_6_21	427_6_104	521_6_5	2858_6_171	449_6_1	1216_6_95	1158_46_1	2916_6_167	2281_046_144
883_6_1	622_6_1	644_6_1	1083_6_209	198_34_1	3488_6_27	2921_25_312	158_35_1	453_6_7	764_25_259	344_4_105	396_46_1	240_6_1	1923_6_53	136_46_1	66_46_30	103_6_230	69_46_11	389_6_1	81_6_1	172_6_211	1814_6_1	958_46_267	3450_6_12	1544_25_1	793_6_133	140_6_1	2488_6_63	49_6_80	1192_6_1	730_46_7	1988_46_75	118_35_1	1_6_15	1205_46_416	5_4_1	1114_46_150	369_4_58	2245_35_1009	329_6_1	814_25_1	523_6_16	427_6_96	521_6_6	2858_6_161	449_6_1	1216_6_100	1158_46_1	2916_6_155	2281_046_133
883_6_1	622_6_1	644_6_1	1083_6_211	198_34_1	3488_6_24	2921_25_329	158_35_1	453_6_6	764_25_268	344_4_106	396_46_1	240_6_1	1923_6_45	136_46_1	66_46_35	103_6_214	69_46_15	389_6_1	172_6_214	1814_6_1	958_46_248	3450_6_13	1544_25_1	793_6_128	140_6_1	2488_6_61	49_6_72	1192_6_1	730_46_8	1988_46_77	118_35_1	1_6_14	1205_46_399	5_4_1	1114_46_158	369_4_64	2245_35_1023	329_6_1	814_25_1	523_6_17	427_6_96	521_6_3	2858_6_165	449_6_1	1216_6_110	1158_46_1	2916_6_150	2281_046_132	2746_6_67
883_6_1	622_6_1	644_6_1	1083_6_211	198_34_1	3488_6_24	2921_25_328	158_35_1	453_6_5	764_25_256	344_4_94	396_46_1	240_6_1	1923_6_42	136_46_1	66_46_38	103_6_200	69_46_16	389_6_1	172_6_207	1814_6_1	958_46_251	3450_6_14	1544_25_1	793_6_128	140_6_1	2488_6_62	49_6_68	1192_6_1	730_46_9	1988_46_78	118_35_1	1_6_13	1205_46_402	5_4_1	1114_46_160	369_4_69	2245_35_969	329_6_1	814_25_1	523_6_13	427_6_90	521_6_3	2858_6_158	449_6_1	1216_6_117	1158_46_1	2916_6_148	2281_046_140	2746_6_66
883_6_1	622_6_1	644_6_1	1083_6_220	198_34_1	3488_6_17	2921_25_333	158_35_1	453_6_2	764_25_246	344_4_92	396_46_1	240_6_1	1923_6_37	136_46_1	66_46_39	103_6_204	69_46_20	389_6_1	172_6_201	1814_6_1	958_46_252	3450_6_13	1544_25_1	793_6_120	140_6_1	2488_6_64	49_6_65	1192_6_1	730_46_12	1988_46_75	118_35_1	1_6_14	1205_46_389	5_4_1	1114_46_155	2746_6_65	2245_35_921	329_6_1	814_25_1	523_6_15	427_6_93	521_6_1	2858_6_159	449_6_1	1216_6_124	1158_46_1	2916_6_158	2281_046_137	369_4_70
883_6_1	622_6_1	1083_6_223	198_34_1	3488_6_15	2921_25_348	158_35_1	453_6_1	764_25_252	344_4_90	396_46_1	240_6_1	1923_6_38	136_46_1	66_46_40	103_6_208	69_46_22	389_6_1	172_6_195	1814_6_1	958_46_213	3450_6_9	1544_25_1	793_6_118	140_6_1	2488_6_64	49_6_68	1192_6_1	730_46_13	1988_46_77	118_35_1	1_6_10	1205_46_381	5_4_1	1114_46_150	2746_6_69	2245_35_897	329_6_1	814_25_1	523_6_12	427_6_100	644_6_1	2858_6_148	1216_6_126	1158_46_1	2916_6_165	2281_046_137	369_4_70	1099_36_113	98_6_83
883_6_1	622_6_1	1083_6_238	198_34_1	3488_6_12	2921_25_361	158_35_1	453_6_2	764_25_256	344_4_94	396_46_1	240_6_1	1923_6_37	136_46_1	66_46_38	103_6_204	69_46_19	389_6_1	172_6_197	1814_6_1	958_46_227	3450_6_9	1544_25_1	793_6_123	140_6_1	2488_6_60	49_6_66	1192_6_1	730_46_11	1988_46_75	118_35_1	1_6_10	1205_46_373	5_4_1	1114_46_137	2746_6_61	2245_35_897	329_6_1	814_25_1	523_6_12	427_6_104	644_6_1	2858_6_139	1216_6_123	1158_46_1	2916_6_168	2281_046_146	369_4_75	1099_36_108	98_6_92
883_6_1	622_6_1	1083_6_237	198_34_1	3488_6_9	2921_25_392	158_35_1	453_6_1	764_25_243	344_4_83	396_46_1	240_6_1	1923_6_39	136_46_1	66_46_42	103_6_203	69_46_18	389_6_1	172_6_184	1814_6_1	958_46_218	3450_6_9	1544_25_1	793_6_135	140_6_1	2488_6_68	49_6_61	1192_6_1	730_46_8	1988_46_78	118_35_1	1_6_11	1205_46_357	5_4_1	1114_46_139	369_4_72	2245_35_920	329_6_1	814_25_1	523_6_14	427_6_104	644_6_1	2858_6_146	1216_6_118	1158_46_1	2916_6_170	2281_046_147	2746_6_59	1099_36_104	98_6_93
883_6_1	622_6_1	1083_6_231	198_34_1	3488_6_7	2921_25_403	158_35_1	453_6_1	764_25_226	344_4_79	396_46_1	240_6_1	1923_6_37	136_46_1	66_46_37	103_6_207	69_46_19	389_6_1	172_6_191	1814_6_1	958_46_208	3450_6_8	1544_25_1	793_6_135	140_6_1	2488_6_68	49_6_63	1192_6_1	730_46_8	1988_46_76	118_35_1	1_6_12	1205_46_373	5_4_1	1114_46_140	369_4_69	2245_35_926	329_6_1	814_25_1	523_6_11	427_6_114	644_6_1	2858_6_159	1216_6_112	1158_46_1	2916_6_155	2281_046_146	2746_6_56	1099_36_98	98_6_104
883_6_1	622_6_1	1083_6_232	198_34_1	3488_6_6	2921_25_416	158_35_1	453_6_1	764_25_228	344_4_74	396_46_1	240_6_1	1923_6_33	136_46_1	66_46_44	103_6_202	69_46_20	389_6_1	172_6_197	1814_6_1	958_46_208	3450_6_6	1544_25_1	793_6_139	140_6_1	2488_6_63	49_6_57	1192_6_1	730_46_8	1988_46_89	118_35_1	1_6_13	1205_46_390	5_4_1	1114_46_157	369_4_59	2245_35_955	329_6_1	814_25_1	523_6_13	427_6_127	644_6_1	2858_6_170	1216_6_106	1158_46_1	2916_6_138	2281_046_146	2746_6_45	1099_36_101	98_6_95
883_6_1	622_6_1	1083_6_233	198_34_1	3488_6_5	2921_25_428	158_35_1	453_6_1	764_25_218	344_4_62	396_46_1	240_6_1	1923_6_34	136_46_1	66_46_45	103_6_206	69_46_19	389_6_1	172_6_210	1814_6_1	958_46_211	3450_6_6	1544_25_1	793_6_142	140_6_1	2488_6_65	49_6_54	1192_6_1	730_46_10	1988_46_92	118_35_1	1_6_11	1205_46_403	5_4_1	1114_46_154	369_4_51	2245_35_963	329_6_1	814_25_1	523_6_12	427_6_114	644_6_1	2858_6_193	1216_6_104	1158_46_1	2916_6_127	2281_046_136	2746_6_55	1099_36_114	98_6_89
883_6_1	622_6_1	1083_6_234	198_34_1	3488_6_3	2921_25_431	158_35_1	453_6_1	764_25_208	344_4_59	396_46_1	240_6_1	1923_6_41	136_46_1	66_46_52	103_6_202	69_46_22	389_6_1	172_6_222	1814_6_1	958_46_222	3450_6_3	1544_25_1	793_6_146	140_6_1	2488_6_69	49_6_42	1192_6_1	730_46_9	1988_46_100	118_35_1	1_6_9	1205_46_403	5_4_1	1114_46_162	369_4_53	2245_35_970	329_6_1	814_25_1	523_6_16	427_6_107	644_6_1	2858_6_194	1216_6_111	1158_46_1	2916_6_121	2281_046_141	2746_6_58	1099_36_114	98_6_90
883_6_1	622_6_1	1083_6_238	198_34_1	3488_6_1	2921_25_460	158_35_1	453_6_1	764_25_178	344_4_62	396_46_1	240_6_1	1923_6_36	136_46_1	66_46_51	103_6_205	69_46_21	389_6_1	172_6_228	1814_6_1	958_46_204	3450_6_2	1544_25_1	793_6_151	140_6_1	2488_6_74	49_6_40	1192_6_1	730_46_8	1988_46_109	118_35_1	1_6_4	1205_46_388	5_4_1	1114_46_166	369_4_44	2245_35_990	329_6_1	814_25_1	523_6_16	427_6_98	644_6_1	2858_6_201	1216_6_113	1158_46_1	2916_6_108	2281_046_148	2746_6_61	1099_36_121	98_6_88
883_6_1	622_6_1	1083_6_242	198_34_1	2921_25_473	158_35_1	453_6_1	764_25_171	344_4_61	396_46_1	240_6_1	1923_6_26	136_46_1	66_46_65	103_6_193	69_46_20	389_6_1	172_6_234	1814_6_1	958_46_192	3450_6_1	1544_25_1	793_6_156	140_6_1	2488_6_71	49_6_35	1192_6_1	730_46_12	1988_46_108	118_35_1	1_6_2	1205_46_385	5_4_1	1114_46_163	369_4_42	2245_35_970	329_6_1	814_25_1	523_6_20	427_6_95	2858_6_191	1216_6_117	1158_46_1	2916_6_122	2281_046_149	2746_6_54	1099_36_109	98_6_78	75_046_1	246_25_136
883_6_1	622_6_1	1083_6_263	198_34_1	2921_25_503	158_35_1	453_6_1	764_25_142	344_4_55	396_46_1	240_6_1	1923_6_25	136_46_1	66_46_66	103_6_204	69_46_22	389_6_1	172_6_237	958_46_193	1544_25_1	793_6_154	140_6_1	2488_6_67	49_6_40	730_46_15	1988_46_104	118_35_1	1_6_2	1205_46_387	5_4_1	1114_46_145	369_4_40	2245_35_1002	329_6_1	814_25_1	523_6_15	427_6_103	2858_6_180	1216_6_106	1158_46_1	2916_6_126	2281_046_145	2746_6_48	1099_36_115	98_6_67	75_046_1	246_25_131	582_46_1	315_6_142	386_6_1
883_6_1	622_6_1	1083_6_271	198_34_1	2921_25_502	158_35_1	453_6_1	764_25_134	344_4_53	396_46_1	240_6_1	1923_6_28	136_46_1	66_46_67	103_6_190	69_46_26	389_6_1	172_6_236	958_46_190	1544_25_1	793_6_158	140_6_1	2488_6_61	49_6_44	730_46_9	1988_46_94	118_35_1	1_6_2	1205_46_409	5_4_1	1114_46_140	369_4_42	2245_35_1008	329_6_1	814_25_1	523_6_14	427_6_105	2858_6_188	1216_6_115	1158_46_1	2916_6_132	2281_046_132	2746_6_49	1099_36_127	98_6_74	75_046_1	246_25_129	582_46_1	315_6_148	386_6_1
883_6_1	622_6_1	1083_6_281	198_34_1	2921_25_532	158_35_1	453_6_1	764_25_137	344_4_48	396_46_1	240_6_1	1923_6_33	136_46_1	66_46_65	103_6_188	69_46_25	389_6_1	172_6_213	958_46_206	1544_25_1	793_6_164	140_6_1	2488_6_61	49_6_39	730_46_10	1988_46_88	118_35_1	1_6_1	1205_46_416	5_4_1	1114_46_120	369_4_40	2245_35_1013	329_6_1	814_25_1	523_6_15	427_6_122	2858_6_181	1216_6_116	1158_46_1	2916_6_119	2281_046_127	2746_6_57	1099_36_139	98_6_69	75_046_1	246_25_137	582_46_1	315_6_139	386_6_1
883_6_1	622_6_1	1083_6_291	198_34_1	2921_25_535	158_35_1	453_6_1	764_25_136	344_4_50	396_46_1	240_6_1	1923_6_34	136_46_1	66_46_63	103_6_190	69_46_21	389_6_1	172_6_212	958_46_216	1544_25_1	793_6_163	140_6_1	2488_6_66	49_6_47	730_46_10	1988_46_85	118_35_1	1_6_1	1205_46_409	5_4_1	1114_46_125	369_4_44	2245_35_1000	329_6_1	814_25_1	523_6_15	427_6_128	2858_6_189	1216_6_107	1158_46_1	2916_6_113	2281_046_120	2746_6_55	1099_36_132	98_6_80	75_046_1	246_25_118	582_46_1	315_6_142	386_6_1
883_6_1	622_6_1	1083_6_298	198_34_1	2921_25_508	158_35_1	453_6_1	764_25_141	344_4_57	396_46_1	240_6_1	1923_6_36	136_46_1	66_46_53	103_6_161	69_46_18	389_6_1	172_6_198	958_46_249	1544_25_1	793_6_158	140_6_1	2488_6_72	49_6_53	730_46_10	1988_46_79	118_35_1	1_6_2	1205_46_417	5_4_1	1114_46_121	369_4_39	2245_35_994	329_6_1	814_25_1	523_6_14	427_6_127	2858_6_196	1216_6_108	1158_46_1	2916_6_117	2281_046_124	2746_6_51	1099_36_123	98_6_93	75_046_1	246_25_110	582_46_1	315_6_126	386_6_1
883_6_1	622_6_1	1083_6_282	198_34_1	2921_25_497	158_35_1	453_6_1	764_25_137	344_4_53	396_46_1	240_6_1	1923_6_33	136_46_1	66_46_49	103_6_156	69_46_12	389_6_1	172_6_213	958_46_257	1544_25_1	793_6_140	140_6_1	2488_6_78	49_6_60	730_46_10	1988_46_83	118_35_1	1_6_2	1205_46_430	5_4_1	1114_46_121	369_4_38	2245_35_1011	329_6_1	814_25_1	523_6_13	427_6_121	2858_6_195	1216_6_109	1158_46_1	2916_6_115	2281_046_122	2746_6_51	1099_36_121	98_6_94	75_046_1	246_25_101	582_46_1	315_6_122	386_6_1
883_6_1	622_6_1	1083_6_276	198_34_1	2921_25_501	158_35_1	453_6_1	764_25_137	344_4_54	396_46_1	240_6_1	1923_6_29	136_46_1	66_46_52	103_6_146	69_46_13	389_6_1	172_6_216	958_46_260	1544_25_1	793_6_138	140_6_1	2488_6_84	49_6_69	730_46_11	1988_46_82	118_35_1	1_6_2	1205_46_418	5_4_1	1114_46_118	369_4_39	2245_35_982	329_6_1	814_25_1	523_6_13	427_6_122	2858_6_182	1216_6_114	1158_46_1	2916_6_112	2281_046_119	2746_6_49	1099_36_108	98_6_92	75_046_1	246_25_97	582_46_1	315_6_125	386_6_1
883_6_1	622_6_1	1083_6_277	198_34_1	2921_25_509	158_35_1	453_6_1	764_25_147	344_4_55	396_46_1	240_6_1	1923_6_25	136_46_1	66_46_54	103_6_127	69_46_9	389_6_1	172_6_226	958_46_260	1544_25_1	793_6_131	140_6_1	2488_6_83	49_6_61	730_46_10	1988_46_80	118_35_1	1_6_2	1205_46_406	5_4_1	1114_46_112	369_4_39	2245_35_961	329_6_1	814_25_1	523_6_16	427_6_115	2858_6_181	1216_6_109	1158_46_1	2916_6_100	2281_046_119	2746_6_53	1099_36_110	98_6_83	75_046_1	246_25_92	582_46_1	315_6_120	386_6_1
883_6_1	622_6_1	1083_6_286	198_34_1	2921_25_509	158_35_1	453_6_1	764_25_154	344_4_67	396_46_1	240_6_1	1923_6_23	136_46_1	66_46_46	103_6_121	69_46_9	389_6_1	172_6_235	958_46_258	1544_25_1	793_6_128	140_6_1	2488_6_78	49_6_57	730_46_7	1988_46_88	118_35_1	1_6_2	1205_46_420	5_4_1	1114_46_118	369_4_40	2245_35_932	329_6_1	814_25_1	523_6_15	427_6_121	2858_6_176	1216_6_98	1158_46_1	2916_6_117	2281_046_122	2746_6_60	1099_36_110	98_6_80	75_046_1	246_25_86	582_46_1	315_6_121	386_6_1
883_6_1	622_6_1	1083_6_266	198_34_1	2921_25_505	158_35_1	453_6_1	764_25_153	344_4_76	396_46_1	240_6_1	1923_6_16	136_46_1	66_46_48	103_6_115	69_46_9	389_6_1	172_6_227	958_46_254	1544_25_1	793_6_125	140_6_1	2488_6_75	49_6_58	730_46_8	1988_46_94	118_35_1	1_6_2	1205_46_426	5_4_1	1114_46_122	369_4_38	2245_35_963	329_6_1	814_25_1	523_6_17	427_6_126	2858_6_185	1216_6_100	1158_46_1	2916_6_126	2281_046_116	2746_6_59	1099_36_107	98_6_75	75_046_1	246_25_81	582_46_1	315_6_127	386_6_1
883_6_1	622_6_1	1083_6_266	198_34_1	2921_25_487	158_35_1	453_6_1	764_25_140	344_4_84	396_46_1	240_6_1	1923_6_15	136_46_1	66_46_46	103_6_111	69_46_10	389_6_1	172_6_238	958_46_249	1544_25_1	793_6_131	140_6_1	2488_6_67	49_6_53	730_46_6	1988_46_90	118_35_1	1_6_1	1205_46_448	5_4_1	1114_46_118	369_4_36	2245_35_985	329_6_1	814_25_1	523_6_16	427_6_135	2858_6_190	1216_6_102	1158_46_1	2916_6_116	2281_046_129	2746_6_57	1099_36_101	98_6_64	75_046_1	246_25_72	582_46_1	315_6_138	386_6_1
883_6_1	622_6_1	1083_6_259	198_34_1	2921_25_491	158_35_1	453_6_1	764_25_136	344_4_92	396_46_1	240_6_1	1923_6_12	136_46_1	66_46_46	103_6_97	69_46_10	389_6_1	172_6_232	958_46_237	1544_25_1	793_6_134	140_6_1	2488_6_64	49_6_60	730_46_7	1988_46_87	118_35_1	1_6_1	1205_46_425	5_4_1	1114_46_112	369_4_33	2245_35_982	329_6_1	814_25_1	523_6_16	427_6_145	2858_6_198	1216_6_101	1158_46_1	2916_6_120	2281_046_135	2746_6_55	1099_36_92	98_6_65	75_046_1	246_25_59	582_46_1	315_6_136	386_6_1
883_6_1	622_6_1	1083_6_247	198_34_1	2921_25_459	158_35_1	453_6_1	764_25_124	396_46_1	240_6_1	1923_6_14	136_46_1	66_46_48	103_6_90	69_46_7	389_6_1	172_6_236	958_46_228	1544_25_1	793_6_133	140_6_1	2488_6_64	49_6_66	730_46_5	1988_46_78	118_35_1	344_4_96	1205_46_454	5_4_1	1114_46_121	369_4_32	2245_35_974	329_6_1	814_25_1	523_6_18	427_6_136	2858_6_203	1216_6_94	1158_46_1	2916_6_117	2281_046_138	2746_6_52	1099_36_94	98_6_71	75_046_1	246_25_54	582_46_1	315_6_136	386_6_1	3154_6_33
883_6_1	622_6_1	1083_6_244	198_34_1	2921_25_438	158_35_1	453_6_1	764_25_111	396_46_1	240_6_1	1923_6_16	136_46_1	66_46_51	103_6_93	69_46_5	389_6_1	172_6_227	958_46_233	1544_25_1	793_6_128	140_6_1	2488_6_59	49_6_62	730_46_7	1988_46_81	118_35_1	344_4_109	1205_46_443	5_4_1	1114_46_128	369_4_32	2245_35_975	329_6_1	814_25_1	523_6_20	427_6_140	2858_6_204	1216_6_99	1158_46_1	2916_6_120	2281_046_135	2746_6_54	1099_36_91	98_6_71	75_046_1	246_25_50	582_46_1	315_6_130	386_6_1	3154_6_33
883_6_1	622_6_1	1083_6_238	198_34_1	2921_25_406	158_35_1	453_6_1	764_25_111	396_46_1	240_6_1	1923_6_16	136_46_1	66_46_50	103_6_90	69_46_2	389_6_1	172_6_225	958_46_246	1544_25_1	793_6_135	140_6_1	2488_6_64	49_6_68	730_46_7	1988_46_70	118_35_1	344_4_108	1205_46_451	5_4_1	1114_46_116	369_4_31	2245_35_1018	329_6_1	814_25_1	523_6_20	427_6_148	2858_6_186	1216_6_100	1158_46_1	2916_6_119	2281_046_135	2746_6_49	1099_36_93	98_6_75	75_046_1	246_25_48	582_46_1	315_6_131	386_6_1	3154_6_36
883_6_1	622_6_1	1083_6_223	198_34_1	2921_25_374	158_35_1	453_6_1	764_25_124	396_46_1	240_6_1	1923_6_21	136_46_1	66_46_56	103_6_96	69_46_1	389_6_1	172_6_228	958_46_243	1544_25_1	793_6_134	140_6_1	2488_6_66	49_6_78	730_46_7	1988_46_69	118_35_1	344_4_106	1205_46_437	5_4_1	1114_46_121	369_4_31	2245_35_1046	329_6_1	814_25_1	523_6_20	427_6_163	2858_6_199	1216_6_104	1158_46_1	2916_6_118	2281_046_130	2746_6_43	1099_36_85	98_6_78	75_046_1	246_25_49	582_46_1	315_6_137	386_6_1	3154_6_32
883_6_1	622_6_1	1083_6_209	198_34_1	2921_25_397	158_35_1	453_6_1	764_25_120	396_46_1	240_6_1	1923_6_28	136_46_1	66_46_58	103_6_104	582_46_1	389_6_1	172_6_221	958_46_241	1544_25_1	793_6_137	140_6_1	2488_6_62	49_6_86	730_46_7	1988_46_74	118_35_1	344_4_102	1205_46_435	5_4_1	1114_46_128	369_4_30	2245_35_1045	329_6_1	814_25_1	523_6_23	427_6_155	2858_6_196	1216_6_114	1158_46_1	2916_6_114	2281_046_123	2746_6_38	1099_36_81	98_6_86	75_046_1	246_25_43	315_6_136	386_6_1	3154_6_31	1887_6_277
883_6_1	622_6_1	1083_6_211	198_34_1	2921_25_376	158_35_1	453_6_1	764_25_115	396_46_1	240_6_1	1923_6_30	136_46_1	66_46_60	103_6_113	582_46_1	389_6_1	172_6_212	958_46_236	1544_25_1	793_6_134	140_6_1	2488_6_67	49_6_85	730_46_7	1988_46_76	118_35_1	344_4_93	1205_46_441	5_4_1	1114_46_124	369_4_32	2245_35_1058	329_6_1	814_25_1	523_6_27	427_6_168	2858_6_199	1216_6_117	1158_46_1	2916_6_114	2281_046_122	2746_6_37	1099_36_87	98_6_80	75_046_1	246_25_46	315_6_130	386_6_1	3154_6_28	1887_6_269
883_6_1	622_6_1	1083_6_215	198_34_1	2921_25_376	158_35_1	453_6_1	764_25_120	396_46_1	240_6_1	1923_6_30	136_46_1	66_46_68	103_6_125	582_46_1	389_6_1	172_6_204	958_46_240	1544_25_1	793_6_131	140_6_1	2488_6_61	49_6_82	730_46_8	1988_46_76	118_35_1	344_4_86	1205_46_447	5_4_1	1114_46_125	369_4_31	2245_35_1094	329_6_1	814_25_1	523_6_24	427_6_161	2858_6_198	1216_6_120	1158_46_1	2916_6_120	2281_046_118	2746_6_35	1099_36_83	98_6_88	75_046_1	246_25_38	315_6_113	386_6_1	3154_6_30	1887_6_272
883_6_1	622_6_1	1083_6_222	2921_25_377	158_35_1	453_6_1	764_25_125	396_46_1	240_6_1	1923_6_23	136_46_1	66_46_77	103_6_122	582_46_1	389_6_1	172_6_198	958_46_241	1544_25_1	793_6_131	140_6_1	2488_6_66	49_6_73	730_46_9	1988_46_74	118_35_1	344_4_86	1205_46_441	5_4_1	1114_46_113	369_4_31	2245_35_1099	329_6_1	814_25_1	523_6_27	427_6_170	2858_6_195	1216_6_105	1158_46_1	2916_6_127	2281_046_115	2746_6_38	1099_36_75	98_6_85	75_046_1	246_25_38	315_6_103	386_6_1	3154_6_27	1887_6_276	165_6_211
883_6_1	622_6_1	1083_6_228	2921_25_363	158_35_1	453_6_1	764_25_120	396_46_1	240_6_1	1923_6_24	136_46_1	66_46_76	103_6_133	582_46_1	389_6_1	172_6_203	958_46_243	1544_25_1	793_6_140	140_6_1	2488_6_66	49_6_60	730_46_8	1988_46_73	118_35_1	344_4_77	1205_46_426	5_4_1	1114_46_103	369_4_33	2245_35_1121	329_6_1	814_25_1	523_6_29	427_6_158	2858_6_196	1216_6_101	1158_46_1	2916_6_130	2281_046_119	2746_6_40	1099_36_67	98_6_87	75_046_1	246_25_51	315_6_101	386_6_1	3154_6_30	1887_6_295	165_6_229
883_6_1	622_6_1	1083_6_221	2921_25_344	158_35_1	453_6_1	764_25_126	396_46_1	240_6_1	1923_6_28	136_46_1	66_46_80	103_6_123	582_46_1	389_6_1	172_6_212	958_46_248	1544_25_1	793_6_137	140_6_1	2488_6_74	49_6_60	730_46_9	1988_46_81	118_35_1	344_4_73	1205_46_454	5_4_1	1114_46_103	369_4_32	2245_35_1151	329_6_1	814_25_1	523_6_28	427_6_161	2858_6_206	1216_6_104	1158_46_1	2916_6_129	2281_046_128	2746_6_46	1099_36_67	98_6_82	75_046_1	246_25_67	315_6_102	386_6_1	3154_6_32	1887_6_306	165_6_216
883_6_1	622_6_1	1083_6_203	2921_25_326	158_35_1	453_6_1	764_25_127	396_46_1	240_6_1	1923_6_32	136_46_1	66_46_79	103_6_139	582_46_1	389_6_1	172_6_229	958_46_251	1544_25_1	793_6_131	140_6_1	2488_6_79	49_6_60	730_46_11	1988_46_89	118_35_1	344_4_69	1205_46_461	5_4_1	1114_46_110	369_4_26	2245_35_1132	329_6_1	814_25_1	523_6_25	427_6_169	2858_6_194	1216_6_101	1158_46_1	2916_6_143	2281_046_119	2746_6_41	1099_36_64	98_6_85	75_046_1	246_25_85	315_6_102	386_6_1	3154_6_32	1887_6_304	165_6_212
883_6_1	622_6_1	1083_6_210	2921_25_319	158_35_1	453_6_1	764_25_141	396_46_1	240_6_1	1923_6_29	136_46_1	66_46_77	103_6_134	582_46_1	389_6_1	172_6_231	958_46_261	1544_25_1	793_6_117	140_6_1	2488_6_80	49_6_57	730_46_10	1988_46_95	118_35_1	344_4_64	1205_46_464	5_4_1	1114_46_107	369_4_24	2245_35_1114	329_6_1	814_25_1	523_6_27	427_6_183	2858_6_176	1216_6_100	1158_46_1	2916_6_149	2281_046_107	2746_6_39	1099_36_61	98_6_84	75_046_1	246_25_104	315_6_100	386_6_1	3154_6_28	1887_6_329	165_6_205
883_6_1	622_6_1	1083_6_223	2921_25_306	158_35_1	453_6_1	764_25_148	396_46_1	240_6_1	1923_6_29	136_46_1	66_46_71	103_6_130	582_46_1	389_6_1	172_6_229	958_46_256	1544_25_1	793_6_104	140_6_1	2488_6_82	49_6_69	730_46_11	1988_46_108	118_35_1	344_4_57	1205_46_431	5_4_1	1114_46_100	369_4_25	2245_35_1130	329_6_1	814_25_1	523_6_26	427_6_195	2858_6_186	1216_6_98	1158_46_1	2916_6_156	2281_046_99	2746_6_37	1099_36_54	98_6_80	75_046_1	246_25_125	315_6_96	386_6_1	3154_6_24	1887_6_351	165_6_201
883_6_1	622_6_1	1083_6_224	2921_25_310	158_35_1	453_6_1	764_25_160	396_46_1	240_6_1	1923_6_25	136_46_1	66_46_69	103_6_134	582_46_1	389_6_1	172_6_210	958_46_253	1544_25_1	793_6_97	140_6_1	2488_6_85	49_6_64	730_46_8	1988_46_116	118_35_1	344_4_52	1205_46_429	5_4_1	1114_46_104	369_4_24	2245_35_1139	329_6_1	814_25_1	523_6_26	427_6_186	2858_6_178	1216_6_95	1158_46_1	2916_6_155	2281_046_103	2746_6_35	1099_36_53	98_6_86	75_046_1	246_25_138	315_6_86	386_6_1	3154_6_29	1887_6_350	165_6_186
883_6_1	622_6_1	1083_6_218	2921_25_330	158_35_1	453_6_1	764_25_163	396_46_1	240_6_1	1923_6_20	136_46_1	66_46_72	103_6_130	582_46_1	389_6_1	172_6_202	958_46_241	1544_25_1	793_6_84	140_6_1	2488_6_97	49_6_61	730_46_8	1988_46_111	118_35_1	344_4_54	1205_46_443	5_4_1	1114_46_111	369_4_22	2245_35_1180	329_6_1	814_25_1	523_6_25	427_6_182	2858_6_182	1216_6_93	1158_46_1	2916_6_167	2281_046_117	2746_6_32	1099_36_50	98_6_89	75_046_1	246_25_150	315_6_80	386_6_1	3154_6_28	1887_6_335	165_6_194
883_6_1	622_6_1	1083_6_230	2921_25_329	158_35_1	453_6_1	764_25_161	396_46_1	240_6_1	1923_6_21	136_46_1	66_46_74	103_6_136	582_46_1	389_6_1	172_6_198	958_46_231	1544_25_1	793_6_79	140_6_1	2488_6_89	49_6_70	730_46_5	1988_46_103	118_35_1	344_4_54	1205_46_452	5_4_1	1114_46_118	369_4_23	2245_35_1208	329_6_1	814_25_1	523_6_25	427_6_171	2858_6_186	1216_6_103	1158_46_1	2916_6_166	2281_046_123	2746_6_34	1099_36_47	98_6_93	75_046_1	246_25_171	315_6_79	386_6_1	3154_6_30	1887_6_327	165_6_191
883_6_1	622_6_1	1083_6_234	2921_25_317	158_35_1	453_6_1	764_25_166	396_46_1	240_6_1	1923_6_23	136_46_1	66_46_72	103_6_134	582_46_1	389_6_1	172_6_208	958_46_241	1544_25_1	793_6_76	140_6_1	2488_6_87	49_6_68	730_46_6	1988_46_96	118_35_1	344_4_57	1205_46_438	5_4_1	1114_46_119	369_4_22	2245_35_1196	329_6_1	814_25_1	523_6_28	427_6_185	2858_6_198	1216_6_110	1158_46_1	2916_6_178	2281_046_127	2746_6_32	1099_36_39	98_6_97	75_046_1	246_25_173	315_6_82	386_6_1	3154_6_29	1887_6_329	165_6_199
883_6_1	622_6_1	1083_6_252	2921_25_307	158_35_1	453_6_1	764_25_165	396_46_1	240_6_1	1923_6_23	136_46_1	66_46_67	103_6_135	582_46_1	389_6_1	172_6_201	958_46_230	1544_25_1	793_6_73	140_6_1	2488_6_96	49_6_65	730_46_8	1988_46_87	118_35_1	344_4_61	1205_46_444	5_4_1	1114_46_124	369_4_22	2245_35_1190	329_6_1	814_25_1	523_6_26	427_6_182	2858_6_214	1216_6_115	1158_46_1	2916_6_179	2281_046_113	2746_6_32	1099_36_47	98_6_95	75_046_1	246_25_174	315_6_83	386_6_1	3154_6_29	1887_6_343	165_6_206
883_6_1	622_6_1	1083_6_262	2921_25_294	158_35_1	453_6_1	764_25_183	396_46_1	240_6_1	1923_6_19	136_46_1	66_46_65	103_6_145	582_46_1	389_6_1	172_6_209	958_46_243	1544_25_1	793_6_73	140_6_1	2488_6_97	49_6_63	730_46_7	1988_46_83	118_35_1	344_4_48	1205_46_448	5_4_1	1114_46_105	369_4_20	2245_35_1189	329_6_1	814_25_1	523_6_21	427_6_192	2858_6_209	1216_6_125	1158_46_1	2916_6_170	2281_046_118	2746_6_21	1099_36_46	98_6_85	75_046_1	246_25_164	315_6_86	386_6_1	3154_6_30	1887_6_352	165_6_204
883_6_1	622_6_1	1083_6_278	2921_25_278	158_35_1	453_6_1	764_25_171	396_46_1	240_6_1	1923_6_13	136_46_1	66_46_60	103_6_155	582_46_1	389_6_1	172_6_198	958_46_256	1544_25_1	793_6_73	140_6_1	2488_6_92	49_6_50	730_46_5	1988_46_87	118_35_1	344_4_51	1205_46_470	5_4_1	1114_46_105	369_4_17	2245_35_1207	329_6_1	814_25_1	523_6_20	427_6_197	2858_6_211	1216_6_128	1158_46_1	2916_6_160	2281_046_126	2746_6_20	1099_36_44	98_6_75	75_046_1	246_25_150	315_6_88	386_6_1	3154_6_34	1887_6_349	165_6_206
883_6_1	622_6_1	1083_6_279	2921_25_257	158_35_1	453_6_1	764_25_185	396_46_1	240_6_1	1923_6_12	136_46_1	66_46_62	103_6_143	582_46_1	389_6_1	172_6_194	958_46_263	1544_25_1	793_6_74	140_6_1	2488_6_87	49_6_52	730_46_6	1988_46_93	118_35_1	344_4_55	1205_46_493	5_4_1	1114_46_95	369_4_17	2245_35_1187	329_6_1	814_25_1	523_6_27	427_6_175	2858_6_204	1216_6_139	1158_46_1	2916_6_159	2281_046_121	2746_6_26	1099_36_38	98_6_72	75_046_1	246_25_167	315_6_84	386_6_1	3154_6_30	1887_6_355	165_6_203
883_6_1	622_6_1	1083_6_275	2921_25_239	158_35_1	453_6_1	764_25_194	396_46_1	240_6_1	1923_6_11	136_46_1	66_46_62	103_6_154	582_46_1	389_6_1	172_6_192	958_46_264	1544_25_1	793_6_72	140_6_1	2488_6_87	49_6_53	730_46_4	1988_46_107	118_35_1	344_4_55	1205_46_485	5_4_1	1114_46_93	369_4_13	2245_35_1176	329_6_1	814_25_1	523_6_28	427_6_172	2858_6_202	1216_6_134	1158_46_1	2916_6_157	2281_046_115	2746_6_30	1099_36_37	98_6_79	75_046_1	246_25_173	315_6_87	386_6_1	3154_6_31	1887_6_352	165_6_203
883_6_1	622_6_1	1083_6_259	2921_25_230	158_35_1	453_6_1	764_25_207	396_46_1	240_6_1	1923_6_10	136_46_1	66_46_62	103_6_161	582_46_1	389_6_1	172_6_190	958_46_241	1544_25_1	793_6_62	140_6_1	2488_6_88	49_6_66	730_46_3	1988_46_113	118_35_1	344_4_53	1205_46_492	5_4_1	1114_46_93	369_4_13	2245_35_1175	329_6_1	814_25_1	523_6_28	427_6_166	2858_6_196	1216_6_135	1158_46_1	2916_6_145	2281_046_114	2746_6_36	1099_36_46	98_6_70	75_046_1	246_25_169	315_6_89	386_6_1	3154_6_36	1887_6_332	165_6_207
883_6_1	622_6_1	1083_6_242	2921_25_228	158_35_1	453_6_1	764_25_207	396_46_1	240_6_1	1923_6_10	136_46_1	66_46_65	103_6_154	582_46_1	389_6_1	172_6_189	958_46_236	1544_25_1	793_6_55	140_6_1	2488_6_89	49_6_62	730_46_4	1988_46_117	118_35_1	344_4_60	1205_46_474	5_4_1	1114_46_92	369_4_10	2245_35_1193	329_6_1	814_25_1	523_6_32	427_6_148	2858_6_194	1216_6_140	1158_46_1	2916_6_160	2281_046_117	2746_6_36	1099_36_40	98_6_67	75_046_1	246_25_155	315_6_92	386_6_1	3154_6_36	1887_6_322	165_6_211
883_6_1	622_6_1	1083_6_235	2921_25_240	158_35_1	453_6_1	764_25_204	396_46_1	240_6_1	1923_6_12	136_46_1	66_46_66	103_6_145	582_46_1	389_6_1	172_6_178	958_46_223	1544_25_1	793_6_53	140_6_1	2488_6_78	49_6_53	730_46_3	1988_46_119	118_35_1	344_4_64	1205_46_451	5_4_1	1114_46_92	369_4_10	2245_35_1210	329_6_1	814_25_1	523_6_25	427_6_155	2858_6_208	1216_6_143	1158_46_1	2916_6_164	2281_046_128	2746_6_33	1099_36_45	98_6_75	75_046_1	246_25_152	315_6_92	386_6_1	3154_6_32	1887_6_342	165_6_211
883_6_1	622_6_1	1083_6_238	2921_25_248	158_35_1	453_6_1	764_25_197	396_46_1	240_6_1	1923_6_13	136_46_1	66_46_68	103_6_146	582_46_1	389_6_1	172_6_170	958_46_216	1544_25_1	793_6_49	140_6_1	2488_6_74	49_6_54	730_46_3	1988_46_116	118_35_1	344_4_56	1205_46_440	5_4_1	1114_46_102	369_4_6	2245_35_1222	329_6_1	814_25_1	523_6_29	427_6_145	2858_6_237	1216_6_130	1158_46_1	2916_6_165	2281_046_142	2746_6_32	1099_36_45	98_6_77	75_046_1	246_25_153	315_6_92	386_6_1	3154_6_30	1887_6_364	165_6_206
883_6_1	622_6_1	1083_6_223	2921_25_259	158_35_1	453_6_1	764_25_169	396_46_1	240_6_1	1923_6_11	136_46_1	66_46_61	103_6_138	582_46_1	389_6_1	172_6_155	958_46_221	1544_25_1	793_6_41	140_6_1	2488_6_76	49_6_48	730_46_2	1988_46_117	118_35_1	344_4_53	1205_46_441	5_4_1	1114_46_101	369_4_3	2245_35_1236	329_6_1	814_25_1	523_6_31	427_6_141	2858_6_233	1216_6_131	1158_46_1	2916_6_144	2281_046_122	2746_6_37	1099_36_46	98_6_70	75_046_1	246_25_174	315_6_93	386_6_1	3154_6_29	1887_6_382	165_6_212
883_6_1	622_6_1	1083_6_228	2921_25_259	158_35_1	453_6_1	764_25_182	396_46_1	240_6_1	1923_6_10	136_46_1	66_46_60	103_6_141	582_46_1	389_6_1	172_6_166	958_46_232	1544_25_1	793_6_38	140_6_1	2488_6_78	49_6_48	730_46_2	1988_46_117	118_35_1	344_4_53	1205_46_451	5_4_1	1114_46_107	369_4_1	2245_35_1247	329_6_1	814_25_1	523_6_28	427_6_115	2858_6_236	1216_6_142	1158_46_1	2916_6_145	2281_046_128	2746_6_39	1099_36_42	98_6_71	75_046_1	246_25_169	315_6_87	386_6_1	3154_6_27	1887_6_380	165_6_202
883_6_1	622_6_1	1083_6_240	2921_25_294	158_35_1	453_6_1	764_25_190	396_46_1	240_6_1	1923_6_12	136_46_1	66_46_60	103_6_138	582_46_1	389_6_1	172_6_170	958_46_238	1544_25_1	793_6_34	140_6_1	2488_6_74	49_6_51	730_46_5	1988_46_113	118_35_1	344_4_51	1205_46_459	1114_46_110	2746_6_36	2245_35_1257	329_6_1	814_25_1	427_6_118	2858_6_230	1216_6_143	1158_46_1	2916_6_135	2281_046_137	523_6_29	1099_36_37	98_6_79	75_046_1	246_25_176	315_6_87	386_6_1	3154_6_29	1887_6_366	165_6_200	2976_46_359	236_46_1
883_6_1	622_6_1	1083_6_240	2921_25_339	158_35_1	453_6_1	764_25_188	396_46_1	240_6_1	1923_6_10	136_46_1	66_46_52	103_6_141	582_46_1	389_6_1	172_6_172	958_46_245	1544_25_1	793_6_38	140_6_1	2488_6_72	49_6_43	730_46_5	1988_46_112	118_35_1	344_4_51	1205_46_476	1114_46_108	2746_6_42	2245_35_1273	329_6_1	814_25_1	427_6_127	2858_6_228	1216_6_150	1158_46_1	2916_6_124	2281_046_138	523_6_28	1099_36_38	98_6_74	75_046_1	246_25_182	315_6_92	386_6_1	3154_6_36	1887_6_348	165_6_194	2976_46_357	236_46_1
883_6_1	622_6_1	1083_6_262	2921_25_374	158_35_1	453_6_1	764_25_208	396_46_1	240_6_1	1923_6_9	136_46_1	66_46_43	103_6_125	582_46_1	389_6_1	172_6_180	958_46_251	1544_25_1	793_6_39	140_6_1	2488_6_68	49_6_34	730_46_7	1988_46_121	118_35_1	344_4_55	1205_46_489	1114_46_102	2746_6_48	2245_35_1248	329_6_1	814_25_1	427_6_133	2858_6_215	1216_6_140	1158_46_1	2916_6_129	2281_046_131	523_6_31	1099_36_40	98_6_76	75_046_1	246_25_192	315_6_99	386_6_1	3154_6_38	1887_6_316	165_6_190	2976_46_345	236_46_1
883_6_1	622_6_1	1083_6_229	2921_25_404	158_35_1	453_6_1	764_25_197	396_46_1	240_6_1	1923_6_7	136_46_1	66_46_42	103_6_117	582_46_1	389_6_1	172_6_168	958_46_253	1544_25_1	793_6_38	140_6_1	2488_6_76	49_6_34	730_46_7	1988_46_136	118_35_1	344_4_56	1205_46_474	1114_46_101	2746_6_54	2245_35_1238	329_6_1	814_25_1	427_6_122	2858_6_217	1216_6_148	1158_46_1	2916_6_131	2281_046_117	523_6_32	1099_36_36	98_6_67	75_046_1	246_25_186	315_6_104	386_6_1	3154_6_46	1887_6_310	165_6_191	2976_46_340	236_46_1
883_6_1	622_6_1	1083_6_218	2921_25_441	158_35_1	453_6_1	764_25_163	396_46_1	240_6_1	1923_6_6	136_46_1	66_46_38	103_6_107	582_46_1	389_6_1	172_6_173	958_46_247	1544_25_1	793_6_40	140_6_1	2488_6_72	49_6_38	730_46_4	1988_46_148	118_35_1	344_4_61	1205_46_474	1114_46_102	2746_6_53	2245_35_1205	329_6_1	814_25_1	427_6_124	2858_6_216	1216_6_143	1158_46_1	2916_6_121	2281_046_115	523_6_35	1099_36_39	98_6_73	75_046_1	246_25_185	315_6_110	386_6_1	3154_6_52	1887_6_325	165_6_193	2976_46_327	236_46_1
883_6_1	622_6_1	1083_6_204	2921_25_456	158_35_1	453_6_1	764_25_155	396_46_1	240_6_1	1923_6_8	136_46_1	66_46_34	103_6_97	582_46_1	389_6_1	172_6_184	958_46_255	1544_25_1	793_6_41	140_6_1	2488_6_75	49_6_38	730_46_3	1988_46_146	118_35_1	344_4_69	1205_46_465	1114_46_111	2746_6_54	2245_35_1204	329_6_1	814_25_1	427_6_126	2858_6_205	1216_6_138	1158_46_1	2916_6_110	2281_046_117	523_6_36	1099_36_31	98_6_68	75_046_1	246_25_177	315_6_112	386_6_1	3154_6_57	1887_6_339	165_6_200	2976_46_321	236_46_1
883_6_1	622_6_1	1083_6_204	2921_25_481	158_35_1	453_6_1	764_25_140	396_46_1	240_6_1	1923_6_7	136_46_1	66_46_33	103_6_85	582_46_1	389_6_1	172_6_186	958_46_270	1544_25_1	793_6_38	140_6_1	2488_6_76	49_6_45	730_46_2	1988_46_150	118_35_1	344_4_73	1205_46_500	1114_46_123	2746_6_53	2245_35_1221	329_6_1	814_25_1	427_6_127	2858_6_201	1216_6_144	1158_46_1	2916_6_106	2281_046_121	523_6_43	1099_36_31	98_6_73	75_046_1	246_25_164	315_6_113	386_6_1	3154_6_59	1887_6_332	165_6_195	2976_46_325	236_46_1
883_6_1	622_6_1	1083_6_208	2921_25_489	158_35_1	453_6_1	764_25_124	396_46_1	240_6_1	1923_6_6	136_46_1	66_46_32	103_6_84	582_46_1	389_6_1	172_6_180	958_46_274	1544_25_1	793_6_38	140_6_1	2488_6_73	49_6_47	730_46_4	1988_46_144	118_35_1	344_4_84	1205_46_498	1114_46_129	2746_6_44	2245_35_1224	329_6_1	814_25_1	427_6_124	2858_6_192	1216_6_153	1158_46_1	2916_6_103	2281_046_117	523_6_39	1099_36_35	98_6_66	75_046_1	246_25_149	315_6_113	386_6_1	3154_6_52	1887_6_324	165_6_198	2976_46_332	236_46_1
883_6_1	622_6_1	1083_6_200	2921_25_494	158_35_1	453_6_1	764_25_110	396_46_1	240_6_1	1923_6_2	136_46_1	66_46_31	103_6_83	582_46_1	389_6_1	172_6_170	958_46_275	1544_25_1	793_6_34	140_6_1	2488_6_78	49_6_47	730_46_5	1988_46_142	118_35_1	344_4_100	1205_46_501	1114_46_126	2746_6_44	2245_35_1228	329_6_1	814_25_1	427_6_119	2858_6_199	1216_6_150	1158_46_1	2916_6_111	2281_046_106	523_6_31	1099_36_39	98_6_62	75_046_1	246_25_130	315_6_114	386_6_1	3154_6_42	1887_6_330	165_6_193	2976_46_349	236_46_1
883_6_1	622_6_1	1083_6_217	2921_25_484	158_35_1	453_6_1	764_25_109	396_46_1	240_6_1	1923_6_1	136_46_1	66_46_33	103_6_87	582_46_1	389_6_1	172_6_178	958_46_257	1544_25_1	793_6_35	140_6_1	2488_6_88	49_6_43	730_46_5	1988_46_143	118_35_1	344_4_106	1205_46_509	1114_46_133	2746_6_46	2245_35_1240	329_6_1	814_25_1	427_6_95	2858_6_211	1216_6_146	1158_46_1	2916_6_108	2281_046_109	523_6_31	1099_36_33	98_6_61	75_046_1	246_25_125	315_6_113	386_6_1	3154_6_42	1887_6_302	165_6_194	2976_46_351	236_46_1
883_6_1	622_6_1	1083_6_219	2921_25_492	158_35_1	453_6_1	764_25_93	396_46_1	136_46_1	66_46_32	103_6_82	582_46_1	389_6_1	172_6_182	958_46_254	1544_25_1	793_6_30	140_6_1	2488_6_86	49_6_35	730_46_7	1988_46_152	118_35_1	344_4_121	1205_46_502	1114_46_133	2746_6_51	2245_35_1242	329_6_1	814_25_1	427_6_97	2858_6_203	1216_6_146	1158_46_1	2916_6_111	2281_046_108	523_6_28	1099_36_29	98_6_59	75_046_1	246_25_117	315_6_113	386_6_1	3154_6_36	1887_6_302	165_6_199	2976_46_356	236_46_1	78_6_3	1436_6_64
883_6_1	622_6_1	1083_6_222	2921_25_480	158_35_1	453_6_1	764_25_87	396_46_1	136_46_1	66_46_32	103_6_76	582_46_1	389_6_1	172_6_195	958_46_257	1544_25_1	793_6_33	140_6_1	2488_6_82	49_6_31	730_46_9	1988_46_148	118_35_1	344_4_139	1205_46_508	1114_46_137	2746_6_50	2245_35_1214	329_6_1	814_25_1	427_6_105	2858_6_197	1216_6_138	1158_46_1	2916_6_109	2281_046_112	523_6_29	1099_36_24	98_6_49	75_046_1	246_25_103	315_6_120	386_6_1	3154_6_37	1887_6_303	165_6_202	2976_46_354	236_46_1	78_6_2	1436_6_75
883_6_1	622_6_1	1083_6_229	2921_25_469	158_35_1	453_6_1	764_25_80	136_46_1	66_46_31	103_6_76	582_46_1	389_6_1	172_6_175	958_46_259	1544_25_1	793_6_37	140_6_1	2488_6_66	49_6_31	730_46_10	1988_46_146	118_35_1	344_4_145	1205_46_514	1114_46_129	2746_6_47	2245_35_1199	329_6_1	814_25_1	427_6_114	2858_6_204	1216_6_141	1158_46_1	2916_6_109	2281_046_110	523_6_29	1099_36_20	98_6_48	75_046_1	246_25_115	315_6_124	386_6_1	3154_6_38	1887_6_316	165_6_199	2976_46_357	236_46_1	78_6_1	1436_6_82	139_6_1
883_6_1	622_6_1	1083_6_215	2921_25_472	158_35_1	453_6_1	764_25_76	136_46_1	66_46_34	103_6_80	582_46_1	389_6_1	172_6_185	958_46_246	1544_25_1	793_6_37	140_6_1	2488_6_70	49_6_28	730_46_9	1988_46_145	118_35_1	344_4_145	1205_46_510	1114_46_133	2746_6_47	2245_35_1180	329_6_1	814_25_1	427_6_123	2858_6_202	1216_6_141	1158_46_1	2916_6_109	2281_046_107	523_6_26	1099_36_20	98_6_50	75_046_1	246_25_121	315_6_126	386_6_1	3154_6_31	1887_6_344	165_6_195	2976_46_367	236_46_1	78_6_1	1436_6_87	139_6_1
883_6_1	622_6_1	1083_6_202	2921_25_473	158_35_1	453_6_1	764_25_75	136_46_1	66_46_31	103_6_78	582_46_1	389_6_1	172_6_199	958_46_257	1544_25_1	793_6_35	140_6_1	2488_6_62	49_6_26	730_46_9	1988_46_131	118_35_1	344_4_144	1205_46_524	1114_46_133	2746_6_44	2245_35_1196	329_6_1	814_25_1	427_6_125	2858_6_202	1216_6_148	1158_46_1	2916_6_112	2281_046_101	523_6_27	1099_36_17	98_6_52	75_046_1	246_25_138	315_6_117	386_6_1	3154_6_32	1887_6_341	165_6_198	2976_46_354	236_46_1	1436_6_88	139_6_1	33_46_1
883_6_1	622_6_1	1083_6_205	2921_25_465	158_35_1	453_6_1	764_25_69	136_46_1	66_46_34	103_6_71	582_46_1	389_6_1	172_6_194	958_46_279	1544_25_1	793_6_39	140_6_1	2488_6_65	49_6_24	730_46_10	1988_46_137	118_35_1	344_4_144	1205_46_528	1114_46_132	2746_6_42	2245_35_1174	329_6_1	814_25_1	427_6_146	2858_6_192	1216_6_146	1158_46_1	2916_6_121	2281_046_91	523_6_27	1099_36_19	98_6_55	75_046_1	246_25_148	315_6_120	386_6_1	3154_6_36	1887_6_339	165_6_195	2976_46_358	236_46_1	1436_6_80	139_6_1	33_46_1
883_6_1	622_6_1	1083_6_209	2921_25_458	158_35_1	453_6_1	764_25_66	136_46_1	66_46_34	103_6_74	582_46_1	389_6_1	172_6_182	958_46_274	1544_25_1	793_6_41	140_6_1	2488_6_63	49_6_21	730_46_6	1988_46_141	118_35_1	344_4_130	1205_46_525	1114_46_118	2746_6_35	2245_35_1156	329_6_1	814_25_1	427_6_141	2858_6_204	1216_6_134	1158_46_1	2916_6_126	2281_046_98	523_6_32	1099_36_22	98_6_55	75_046_1	246_25_164	315_6_112	386_6_1	3154_6_34	1887_6_323	165_6_194	2976_46_366	236_46_1	1436_6_84	139_6_1	33_46_1
883_6_1	622_6_1	1083_6_212	2921_25_443	158_35_1	453_6_1	764_25_67	136_46_1	66_46_32	103_6_72	582_46_1	389_6_1	172_6_176	958_46_277	1544_25_1	793_6_39	140_6_1	2488_6_66	49_6_19	730_46_5	1988_46_144	118_35_1	344_4_124	1205_46_519	1114_46_118	2746_6_41	2245_35_1143	329_6_1	814_25_1	427_6_141	2858_6_198	1216_6_132	1158_46_1	2916_6_112	2281_046_102	523_6_35	1099_36_21	98_6_53	75_046_1	246_25_169	315_6_111	386_6_1	3154_6_34	1887_6_334	165_6_198	2976_46_374	236_46_1	1436_6_68	139_6_1	33_46_1
883_6_1	622_6_1	1083_6_209	2921_25_453	158_35_1	453_6_1	764_25_65	136_46_1	66_46_33	103_6_69	582_46_1	389_6_1	172_6_176	958_46_267	1544_25_1	793_6_34	140_6_1	2488_6_64	49_6_23	730_46_5	1988_46_131	118_35_1	344_4_124	1205_46_519	1114_46_116	2746_6_39	2245_35_1125	329_6_1	814_25_1	427_6_136	2858_6_184	1216_6_140	1158_46_1	2916_6_121	2281_046_97	523_6_34	1099_36_21	98_6_47	75_046_1	246_25_173	315_6_104	386_6_1	3154_6_24	1887_6_346	165_6_216	2976_46_369	236_46_1	1436_6_62	139_6_1	33_46_1
883_6_1	622_6_1	1083_6_210	2921_25_428	158_35_1	453_6_1	764_25_59	136_46_1	66_46_34	103_6_69	582_46_1	389_6_1	172_6_197	958_46_273	1544_25_1	793_6_30	140_6_1	2488_6_60	49_6_19	730_46_5	1988_46_126	118_35_1	344_4_110	1205_46_498	1114_46_122	2746_6_45	2245_35_1102	329_6_1	814_25_1	427_6_150	2858_6_174	1216_6_149	1158_46_1	2916_6_126	2281_046_83	523_6_34	1099_36_23	98_6_41	75_046_1	246_25_174	315_6_114	386_6_1	3154_6_24	1887_6_371	165_6_227	2976_46_348	236_46_1	1436_6_56	139_6_1	33_46_1
883_6_1	622_6_1	1083_6_226	2921_25_437	158_35_1	453_6_1	764_25_53	136_46_1	66_46_40	103_6_58	582_46_1	389_6_1	172_6_199	958_46_272	1544_25_1	793_6_33	140_6_1	2488_6_69	49_6_23	730_46_7	1988_46_123	118_35_1	344_4_105	1205_46_497	1114_46_115	2746_6_54	2245_35_1098	329_6_1	814_25_1	427_6_149	2858_6_168	1216_6_150	1158_46_1	2916_6_141	2281_046_84	523_6_42	1099_36_22	98_6_33	75_046_1	246_25_168	315_6_115	386_6_1	3154_6_27	1887_6_390	165_6_223	2976_46_367	236_46_1	1436_6_58	139_6_1	33_46_1
883_6_1	622_6_1	1083_6_232	2921_25_415	158_35_1	453_6_1	764_25_57	136_46_1	66_46_49	103_6_59	582_46_1	389_6_1	172_6_197	958_46_278	1544_25_1	793_6_37	140_6_1	2488_6_78	49_6_22	730_46_7	1988_46_125	118_35_1	344_4_91	1205_46_493	1114_46_125	2746_6_48	2245_35_1126	329_6_1	814_25_1	427_6_147	2858_6_155	1216_6_147	1158_46_1	2916_6_154	2281_046_78	523_6_37	1099_36_23	98_6_35	75_046_1	246_25_177	315_6_117	386_6_1	3154_6_29	1887_6_366	165_6_213	2976_46_373	236_46_1	1436_6_67	139_6_1	33_46_1
883_6_1	622_6_1	1083_6_234	2921_25_398	158_35_1	453_6_1	764_25_50	136_46_1	66_46_51	103_6_61	582_46_1	389_6_1	172_6_206	958_46_278	1544_25_1	793_6_39	140_6_1	2488_6_69	49_6_27	730_46_8	1988_46_126	118_35_1	344_4_76	1205_46_497	1114_46_126	2746_6_40	2245_35_1144	329_6_1	814_25_1	427_6_141	2858_6_138	1216_6_140	1158_46_1	2916_6_168	2281_046_76	523_6_37	1099_36_25	98_6_33	75_046_1	246_25_181	315_6_121	386_6_1	3154_6_32	1887_6_381	165_6_226	2976_46_372	236_46_1	1436_6_69	139_6_1	33_46_1
883_6_1	622_6_1	1083_6_221	2921_25_392	158_35_1	453_6_1	764_25_49	136_46_1	66_46_62	103_6_61	582_46_1	389_6_1	172_6_219	958_46_269	1544_25_1	793_6_41	140_6_1	2488_6_61	49_6_25	730_46_7	1988_46_128	118_35_1	344_4_73	1205_46_479	1114_46_127	2746_6_31	2245_35_1129	329_6_1	814_25_1	427_6_141	2858_6_137	1216_6_128	1158_46_1	2916_6_173	2281_046_72	523_6_35	1099_36_31	98_6_43	75_046_1	246_25_194	315_6_121	386_6_1	3154_6_30	1887_6_386	165_6_218	2976_46_360	236_46_1	1436_6_65	139_6_1	33_46_1
883_6_1	622_6_1	1083_6_222	2921_25_391	158_35_1	453_6_1	764_25_58	136_46_1	66_46_59	103_6_64	582_46_1	389_6_1	172_6_220	958_46_279	1544_25_1	793_6_40	140_6_1	2488_6_55	49_6_20	730_46_8	1988_46_126	118_35_1	344_4_65	1205_46_484	1114_46_126	2746_6_39	2245_35_1121	329_6_1	814_25_1	427_6_143	2858_6_137	1216_6_127	1158_46_1	2916_6_173	2281_046_68	523_6_36	1099_36_30	98_6_44	75_046_1	246_25_207	315_6_118	386_6_1	3154_6_30	1887_6_373	165_6_207	2976_46_362	236_46_1	1436_6_57	139_6_1	33_46_1
883_6_1	622_6_1	1083_6_203	2921_25_379	158_35_1	453_6_1	764_25_60	136_46_1	66_46_63	103_6_63	582_46_1	389_6_1	172_6_209	958_46_279	1544_25_1	793_6_45	140_6_1	2488_6_53	49_6_17	730_46_7	1988_46_134	118_35_1	344_4_66	1205_46_491	1114_46_127	2746_6_30	2245_35_1148	329_6_1	814_25_1	427_6_141	2858_6_115	1216_6_123	1158_46_1	2916_6_174	2281_046_67	523_6_32	1099_36_25	98_6_52	75_046_1	246_25_213	315_6_118	386_6_1	3154_6_22	1887_6_359	165_6_201	2976_46_373	236_46_1	1436_6_58	139_6_1	33_46_1
883_6_1	622_6_1	1083_6_212	2921_25_375	158_35_1	453_6_1	764_25_61	136_46_1	66_46_66	103_6_63	582_46_1	389_6_1	172_6_206	958_46_283	1544_25_1	793_6_45	140_6_1	2488_6_48	49_6_11	730_46_9	1988_46_126	118_35_1	344_4_65	1205_46_512	1114_46_129	2746_6_28	2245_35_1155	329_6_1	814_25_1	427_6_141	2858_6_110	1216_6_120	1158_46_1	2916_6_166	2281_046_65	523_6_32	1099_36_23	98_6_51	75_046_1	246_25_225	315_6_107	386_6_1	3154_6_17	1887_6_368	165_6_200	2976_46_357	236_46_1	1436_6_56	139_6_1	33_46_1
883_6_1	622_6_1	1083_6_205	2921_25_393	158_35_1	453_6_1	764_25_63	136_46_1	66_46_66	103_6_58	582_46_1	389_6_1	172_6_204	958_46_263	1544_25_1	793_6_43	140_6_1	2488_6_41	49_6_9	730_46_9	1988_46_126	118_35_1	344_4_66	1205_46_507	1114_46_134	2746_6_28	2245_35_1196	329_6_1	814_25_1	427_6_139	2858_6_113	1216_6_118	1158_46_1	2916_6_170	2281_046_67	523_6_36	1099_36_24	98_6_53	75_046_1	246_25_244	315_6_107	386_6_1	3154_6_9	1887_6_365	165_6_204	2976_46_358	236_46_1	1436_6_50	139_6_1	33_46_1
883_6_1	622_6_1	1083_6_214	2921_25_396	158_35_1	453_6_1	764_25_62	136_46_1	66_46_67	103_6_53	582_46_1	389_6_1	172_6_215	958_46_254	1544_25_1	793_6_33	140_6_1	2488_6_43	49_6_10	730_46_9	1988_46_127	118_35_1	344_4_62	1205_46_491	1114_46_121	2746_6_31	2245_35_1220	329_6_1	814_25_1	427_6_137	2858_6_124	1216_6_116	1158_46_1	2916_6_171	2281_046_58	523_6_40	1099_36_25	98_6_47	75_046_1	246_25_253	315_6_118	386_6_1	3154_6_8	1887_6_385	165_6_211	2976_46_358	236_46_1	1436_6_56	139_6_1	33_46_1
883_6_1	622_6_1	1083_6_229	2921_25_394	158_35_1	453_6_1	764_25_59	136_46_1	66_46_70	103_6_53	582_46_1	389_6_1	172_6_218	958_46_247	1544_25_1	793_6_27	140_6_1	2488_6_48	49_6_8	730_46_7	1988_46_134	118_35_1	344_4_64	1205_46_482	1114_46_125	2746_6_30	2245_35_1259	329_6_1	814_25_1	427_6_144	2858_6_123	1216_6_131	1158_46_1	2916_6_177	2281_046_52	523_6_44	1099_36_28	98_6_50	75_046_1	246_25_265	315_6_125	386_6_1	3154_6_7	1887_6_385	165_6_205	2976_46_357	236_46_1	1436_6_57	139_6_1	33_46_1
883_6_1	622_6_1	1083_6_224	2921_25_394	158_35_1	453_6_1	764_25_52	136_46_1	66_46_63	103_6_54	582_46_1	389_6_1	172_6_217	958_46_242	1544_25_1	793_6_29	140_6_1	2488_6_50	49_6_8	730_46_5	1988_46_139	118_35_1	344_4_57	1205_46_471	1114_46_121	2746_6_33	2245_35_1310	329_6_1	814_25_1	427_6_138	2858_6_106	1216_6_129	1158_46_1	2916_6_171	2281_046_54	523_6_48	1099_36_31	98_6_52	75_046_1	246_25_289	315_6_122	386_6_1	3154_6_12	1887_6_393	165_6_206	2976_46_359	236_46_1	1436_6_55	139_6_1	33_46_1
883_6_1	622_6_1	1083_6_215	2921_25_402	158_35_1	453_6_1	764_25_46	136_46_1	66_46_63	103_6_54	582_46_1	389_6_1	172_6_227	958_46_241	1544_25_1	793_6_28	140_6_1	2488_6_50	49_6_11	730_46_4	1988_46_148	118_35_1	344_4_48	1205_46_480	1114_46_128	2746_6_28	2245_35_1331	329_6_1	814_25_1	427_6_132	2858_6_100	1216_6_127	1158_46_1	2916_6_159	2281_046_41	523_6_46	1099_36_35	98_6_62	75_046_1	246_25_301	315_6_132	386_6_1	3154_6_15	1887_6_382	165_6_200	2976_46_353	236_46_1	1436_6_53	139_6_1	33_46_1
883_6_1	622_6_1	1083_6_207	2921_25_371	158_35_1	453_6_1	764_25_38	136_46_1	66_46_63	103_6_51	582_46_1	389_6_1	172_6_230	958_46_260	1544_25_1	793_6_33	140_6_1	2488_6_47	49_6_11	730_46_4	1988_46_145	118_35_1	344_4_48	1205_46_493	1114_46_124	2746_6_32	2245_35_1380	329_6_1	814_25_1	427_6_139	2858_6_91	1216_6_137	1158_46_1	2916_6_157	2281_046_42	523_6_60	1099_36_37	98_6_67	75_046_1	246_25_297	315_6_127	386_6_1	3154_6_19	1887_6_375	165_6_195	2976_46_343	236_46_1	1436_6_48	139_6_1	33_46_1
883_6_1	622_6_1	1083_6_212	2921_25_351	158_35_1	453_6_1	764_25_32	136_46_1	66_46_67	103_6_50	582_46_1	389_6_1	172_6_225	958_46_257	1544_25_1	793_6_39	140_6_1	2488_6_49	49_6_10	730_46_2	1988_46_150	118_35_1	344_4_46	1205_46_485	1114_46_123	2746_6_31	2245_35_1415	329_6_1	814_25_1	427_6_109	2858_6_93	1216_6_132	1158_46_1	2916_6_154	2281_046_43	523_6_62	1099_36_38	98_6_66	75_046_1	246_25_287	315_6_128	386_6_1	3154_6_18	1887_6_369	165_6_187	2976_46_331	236_46_1	1436_6_47	139_6_1	33_46_1
883_6_1	622_6_1	1083_6_220	2921_25_363	158_35_1	453_6_1	764_25_25	136_46_1	66_46_79	103_6_52	582_46_1	389_6_1	172_6_234	958_46_253	1544_25_1	793_6_38	140_6_1	2488_6_54	49_6_11	1988_46_136	118_35_1	344_4_43	1205_46_499	1114_46_120	2746_6_28	2245_35_1442	329_6_1	814_25_1	427_6_92	2858_6_88	1216_6_135	1158_46_1	2916_6_149	2281_046_49	523_6_58	1099_36_46	98_6_61	75_046_1	246_25_276	315_6_128	386_6_1	3154_6_14	1887_6_367	165_6_182	2976_46_322	236_46_1	1436_6_41	139_6_1	3446_6_8	968_35_231
883_6_1	622_6_1	1083_6_230	2921_25_364	158_35_1	453_6_1	764_25_14	136_46_1	66_46_81	103_6_57	582_46_1	389_6_1	172_6_231	958_46_242	1544_25_1	793_6_40	140_6_1	2488_6_57	49_6_11	1988_46_139	118_35_1	344_4_44	1205_46_509	1114_46_121	2746_6_22	2245_35_1463	329_6_1	814_25_1	427_6_84	2858_6_85	1216_6_134	1158_46_1	2916_6_147	2281_046_52	523_6_57	1099_36_49	98_6_60	75_046_1	246_25_263	315_6_137	386_6_1	3154_6_11	1887_6_383	165_6_184	2976_46_329	236_46_1	1436_6_41	139_6_1	3446_6_7	968_35_205
883_6_1	622_6_1	1083_6_222	2921_25_389	158_35_1	453_6_1	764_25_14	136_46_1	66_46_79	103_6_57	582_46_1	389_6_1	172_6_216	958_46_237	1544_25_1	793_6_38	140_6_1	2488_6_57	49_6_13	1988_46_139	118_35_1	344_4_41	1205_46_538	1114_46_130	2746_6_27	2245_35_1478	329_6_1	814_25_1	427_6_87	2858_6_91	1216_6_131	1158_46_1	2916_6_150	2281_046_59	523_6_49	1099_36_52	98_6_64	75_046_1	246_25_260	315_6_149	386_6_1	3154_6_7	1887_6_390	165_6_183	2976_46_327	236_46_1	1436_6_38	139_6_1	3446_6_7	968_35_194
883_6_1	622_6_1	1083_6_216	2921_25_400	158_35_1	453_6_1	764_25_14	136_46_1	66_46_65	103_6_56	582_46_1	389_6_1	172_6_218	958_46_237	1544_25_1	793_6_25	140_6_1	2488_6_58	49_6_11	1988_46_147	118_35_1	344_4_38	1205_46_550	1114_46_138	2746_6_21	2245_35_1487	329_6_1	814_25_1	427_6_96	2858_6_91	1216_6_125	1158_46_1	2916_6_160	2281_046_68	523_6_45	1099_36_53	98_6_70	75_046_1	246_25_257	315_6_163	386_6_1	3154_6_7	1887_6_394	165_6_174	2976_46_312	236_46_1	1436_6_39	139_6_1	3446_6_7	968_35_190
883_6_1	622_6_1	1083_6_227	2921_25_394	158_35_1	453_6_1	764_25_14	136_46_1	66_46_59	103_6_59	582_46_1	389_6_1	172_6_216	958_46_234	1544_25_1	793_6_23	140_6_1	2488_6_68	49_6_12	1988_46_156	118_35_1	344_4_36	1205_46_565	1114_46_132	2746_6_22	2245_35_1477	329_6_1	814_25_1	427_6_97	2858_6_79	1216_6_122	1158_46_1	2916_6_164	2281_046_60	523_6_47	1099_36_43	98_6_79	75_046_1	246_25_264	315_6_160	386_6_1	3154_6_7	1887_6_379	165_6_177	2976_46_317	236_46_1	1436_6_43	139_6_1	3446_6_8	968_35_184
883_6_1	622_6_1	1083_6_230	2921_25_377	158_35_1	453_6_1	764_25_12	136_46_1	66_46_60	103_6_56	582_46_1	389_6_1	172_6_212	958_46_218	1544_25_1	793_6_22	140_6_1	2488_6_75	49_6_13	1988_46_154	118_35_1	344_4_33	1205_46_528	1114_46_127	2746_6_17	2245_35_1463	329_6_1	814_25_1	427_6_94	2858_6_79	1216_6_114	1158_46_1	2916_6_163	2281_046_57	523_6_41	1099_36_39	98_6_77	75_046_1	246_25_264	315_6_169	386_6_1	3154_6_6	1887_6_386	165_6_171	2976_46_317	236_46_1	1436_6_42	139_6_1	3446_6_12	968_35_192
883_6_1	622_6_1	1083_6_226	2921_25_367	158_35_1	453_6_1	764_25_13	136_46_1	66_46_63	103_6_58	582_46_1	389_6_1	172_6_215	958_46_215	1544_25_1	793_6_19	140_6_1	2488_6_77	49_6_9	1988_46_156	118_35_1	344_4_30	1205_46_523	1114_46_136	2746_6_20	2245_35_1466	329_6_1	814_25_1	427_6_104	2858_6_69	1216_6_110	1158_46_1	2916_6_164	2281_046_53	523_6_41	1099_36_41	98_6_73	75_046_1	246_25_273	315_6_177	386_6_1	3154_6_6	1887_6_383	165_6_168	2976_46_317	236_46_1	1436_6_40	139_6_1	3446_6_11	968_35_184
883_6_1	622_6_1	1083_6_223	2921_25_355	158_35_1	453_6_1	764_25_13	136_46_1	66_46_69	103_6_63	582_46_1	389_6_1	172_6_207	958_46_209	1544_25_1	793_6_26	140_6_1	2488_6_83	49_6_11	1988_46_158	118_35_1	344_4_31	1205_46_509	1114_46_148	2746_6_17	2245_35_1477	329_6_1	814_25_1	427_6_98	2858_6_69	1216_6_113	1158_46_1	2916_6_175	2281_046_55	523_6_43	1099_36_39	98_6_78	75_046_1	246_25_282	315_6_190	386_6_1	3154_6_3	1887_6_395	165_6_168	2976_46_335	236_46_1	1436_6_41	139_6_1	3446_6_12	968_35_177
883_6_1	622_6_1	1083_6_218	2921_25_334	158_35_1	453_6_1	764_25_12	136_46_1	66_46_67	103_6_63	582_46_1	389_6_1	172_6_225	958_46_203	1544_25_1	793_6_29	140_6_1	2488_6_88	49_6_10	1988_46_148	118_35_1	344_4_35	1205_46_515	1114_46_149	2746_6_18	2245_35_1473	329_6_1	814_25_1	427_6_92	2858_6_64	1216_6_123	1158_46_1	2916_6_187	2281_046_59	523_6_39	1099_36_40	98_6_81	75_046_1	246_25_284	315_6_182	386_6_1	3154_6_3	1887_6_401	165_6_157	2976_46_344	236_46_1	1436_6_40	139_6_1	3446_6_14	968_35_171
883_6_1	622_6_1	1083_6_189	2921_25_333	158_35_1	453_6_1	764_25_10	136_46_1	66_46_61	103_6_64	582_46_1	389_6_1	172_6_234	958_46_213	1544_25_1	793_6_30	140_6_1	2488_6_91	49_6_12	1988_46_145	118_35_1	344_4_39	1205_46_525	1114_46_156	2746_6_19	2245_35_1451	329_6_1	814_25_1	427_6_77	2858_6_72	1216_6_129	1158_46_1	2916_6_184	2281_046_63	523_6_39	1099_36_43	98_6_82	75_046_1	246_25_286	315_6_178	386_6_1	3154_6_5	1887_6_423	165_6_159	2976_46_355	236_46_1	1436_6_45	139_6_1	3446_6_17	968_35_176
883_6_1	622_6_1	1083_6_198	2921_25_305	158_35_1	453_6_1	764_25_10	136_46_1	66_46_46	103_6_61	582_46_1	389_6_1	172_6_242	958_46_212	1544_25_1	793_6_27	140_6_1	2488_6_89	49_6_13	1988_46_136	118_35_1	344_4_36	1205_46_531	1114_46_156	2746_6_20	2245_35_1451	329_6_1	814_25_1	427_6_86	2858_6_77	1216_6_140	1158_46_1	2916_6_187	2281_046_72	523_6_42	1099_36_44	98_6_80	75_046_1	246_25_276	315_6_175	386_6_1	3154_6_5	1887_6_417	165_6_153	2976_46_351	236_46_1	1436_6_39	139_6_1	3446_6_14	968_35_172
883_6_1	622_6_1	1083_6_190	2921_25_289	158_35_1	453_6_1	764_25_10	136_46_1	66_46_46	103_6_57	582_46_1	389_6_1	172_6_247	958_46_214	1544_25_1	793_6_26	140_6_1	2488_6_98	49_6_11	1988_46_146	118_35_1	344_4_33	1205_46_520	1114_46_161	2746_6_24	2245_35_1436	329_6_1	814_25_1	427_6_90	2858_6_82	1216_6_144	1158_46_1	2916_6_175	2281_046_72	523_6_40	1099_36_41	98_6_87	75_046_1	246_25_250	315_6_175	386_6_1	3154_6_6	1887_6_414	165_6_156	2976_46_347	236_46_1	1436_6_38	139_6_1	3446_6_13	968_35_179
883_6_1	622_6_1	1083_6_211	2921_25_284	158_35_1	453_6_1	764_25_6	136_46_1	66_46_54	103_6_61	582_46_1	389_6_1	172_6_232	958_46_231	1544_25_1	793_6_27	140_6_1	2488_6_96	49_6_8	1988_46_141	118_35_1	344_4_34	1205_46_518	1114_46_159	2746_6_24	2245_35_1410	329_6_1	814_25_1	427_6_96	2858_6_90	1216_6_144	1158_46_1	2916_6_155	2281_046_76	523_6_32	1099_36_38	98_6_82	75_046_1	246_25_235	315_6_167	386_6_1	3154_6_5	1887_6_408	165_6_136	2976_46_345	236_46_1	1436_6_35	139_6_1	3446_6_14	968_35_180
883_6_1	622_6_1	1083_6_207	2921_25_290	158_35_1	453_6_1	764_25_7	136_46_1	66_46_56	103_6_64	582_46_1	389_6_1	172_6_235	958_46_223	1544_25_1	793_6_24	140_6_1	2488_6_96	49_6_8	1988_46_145	118_35_1	344_4_32	1205_46_520	1114_46_158	2746_6_19	2245_35_1389	329_6_1	814_25_1	427_6_107	2858_6_87	1216_6_153	1158_46_1	2916_6_154	2281_046_75	523_6_33	1099_36_43	98_6_74	75_046_1	246_25_220	315_6_158	386_6_1	3154_6_7	1887_6_402	165_6_126	2976_46_354	236_46_1	1436_6_34	139_6_1	3446_6_14	968_35_180
883_6_1	622_6_1	1083_6_209	2921_25_279	158_35_1	453_6_1	764_25_6	136_46_1	66_46_61	103_6_57	582_46_1	389_6_1	172_6_237	958_46_237	1544_25_1	793_6_25	140_6_1	2488_6_92	49_6_9	1988_46_153	118_35_1	344_4_31	1205_46_511	1114_46_159	2746_6_19	2245_35_1381	329_6_1	814_25_1	427_6_101	2858_6_91	1216_6_161	1158_46_1	2916_6_156	2281_046_68	523_6_35	1099_36_53	98_6_65	75_046_1	246_25_193	315_6_159	386_6_1	3154_6_6	1887_6_383	165_6_120	2976_46_358	236_46_1	1436_6_28	139_6_1	3446_6_10	968_35_184
883_6_1	622_6_1	1083_6_213	2921_25_292	158_35_1	453_6_1	764_25_7	136_46_1	66_46_51	103_6_58	582_46_1	389_6_1	172_6_217	958_46_223	1544_25_1	793_6_21	140_6_1	2488_6_87	49_6_11	1988_46_157	118_35_1	344_4_28	1205_46_518	1114_46_144	2746_6_21	2245_35_1351	329_6_1	814_25_1	427_6_99	2858_6_99	1216_6_160	1158_46_1	2916_6_166	2281_046_57	523_6_40	1099_36_65	98_6_69	75_046_1	246_25_179	315_6_167	386_6_1	3154_6_8	1887_6_377	165_6_126	2976_46_378	236_46_1	1436_6_26	139_6_1	3446_6_9	968_35_192
883_6_1	622_6_1	1083_6_209	2921_25_300	158_35_1	453_6_1	764_25_7	136_46_1	66_46_52	103_6_59	582_46_1	389_6_1	172_6_215	958_46_233	1544_25_1	793_6_20	140_6_1	2488_6_94	49_6_10	1988_46_159	118_35_1	344_4_30	1205_46_529	1114_46_131	2746_6_20	2245_35_1325	329_6_1	814_25_1	427_6_96	2858_6_105	1216_6_163	1158_46_1	2916_6_162	2281_046_47	523_6_41	1099_36_71	98_6_75	75_046_1	246_25_172	315_6_185	386_6_1	3154_6_5	1887_6_366	165_6_118	2976_46_404	236_46_1	1436_6_27	139_6_1	3446_6_6	968_35_202
883_6_1	622_6_1	1083_6_205	2921_25_298	158_35_1	453_6_1	764_25_7	136_46_1	66_46_47	103_6_51	582_46_1	389_6_1	172_6_220	958_46_240	1544_25_1	793_6_27	140_6_1	2488_6_95	49_6_9	1988_46_152	118_35_1	344_4_26	1205_46_531	1114_46_117	2746_6_15	2245_35_1322	329_6_1	814_25_1	427_6_86	2858_6_110	1216_6_154	1158_46_1	2916_6_166	2281_046_42	523_6_37	1099_36_71	98_6_71	75_046_1	246_25_169	315_6_185	386_6_1	3154_6_5	1887_6_362	165_6_111	2976_46_430	236_46_1	1436_6_29	139_6_1	3446_6_8	968_35_214
883_6_1	622_6_1	1083_6_217	2921_25_301	158_35_1	453_6_1	764_25_7	136_46_1	66_46_51	103_6_61	582_46_1	389_6_1	172_6_227	958_46_240	1544_25_1	793_6_29	140_6_1	2488_6_95	49_6_9	1988_46_162	118_35_1	344_4_25	1205_46_516	1114_46_112	2746_6_12	2245_35_1300	329_6_1	814_25_1	427_6_85	2858_6_120	1216_6_137	1158_46_1	2916_6_173	2281_046_39	523_6_36	1099_36_71	98_6_67	75_046_1	246_25_148	315_6_202	386_6_1	3154_6_3	1887_6_345	165_6_108	2976_46_442	236_46_1	1436_6_28	139_6_1	3446_6_9	968_35_222
883_6_1	622_6_1	1083_6_230	2921_25_285	158_35_1	453_6_1	764_25_6	136_46_1	66_46_47	103_6_58	582_46_1	389_6_1	172_6_233	958_46_236	1544_25_1	793_6_26	140_6_1	2488_6_96	49_6_9	1988_46_153	118_35_1	344_4_23	1205_46_513	1114_46_109	2746_6_12	2245_35_1275	329_6_1	814_25_1	427_6_82	2858_6_120	1216_6_135	1158_46_1	2916_6_180	2281_046_38	523_6_35	1099_36_73	98_6_80	75_046_1	246_25_133	315_6_196	386_6_1	3154_6_5	1887_6_358	165_6_102	2976_46_425	236_46_1	1436_6_27	139_6_1	3446_6_9	968_35_237
883_6_1	622_6_1	1083_6_230	2921_25_277	158_35_1	453_6_1	764_25_7	136_46_1	66_46_45	103_6_53	582_46_1	389_6_1	172_6_232	958_46_240	1544_25_1	793_6_30	140_6_1	2488_6_95	49_6_14	1988_46_162	118_35_1	344_4_25	1205_46_490	1114_46_102	2746_6_12	2245_35_1224	329_6_1	814_25_1	427_6_76	2858_6_116	1216_6_140	1158_46_1	2916_6_179	2281_046_39	523_6_36	1099_36_69	98_6_82	75_046_1	246_25_120	315_6_207	386_6_1	3154_6_8	1887_6_365	165_6_97	2976_46_427	236_46_1	1436_6_30	139_6_1	3446_6_13	968_35_250
883_6_1	622_6_1	1083_6_244	2921_25_257	158_35_1	453_6_1	764_25_4	136_46_1	66_46_41	103_6_48	582_46_1	389_6_1	172_6_236	958_46_254	1544_25_1	793_6_33	140_6_1	2488_6_87	49_6_13	1988_46_157	118_35_1	344_4_31	1205_46_484	1114_46_113	2746_6_12	2245_35_1254	329_6_1	814_25_1	427_6_84	2858_6_105	1216_6_134	1158_46_1	2916_6_185	2281_046_35	523_6_43	1099_36_61	98_6_79	75_046_1	246_25_109	315_6_206	386_6_1	3154_6_9	1887_6_392	165_6_89	2976_46_453	236_46_1	1436_6_34	139_6_1	3446_6_12	968_35_247
883_6_1	622_6_1	1083_6_256	2921_25_248	158_35_1	453_6_1	764_25_4	136_46_1	66_46_42	103_6_48	582_46_1	389_6_1	172_6_222	958_46_251	1544_25_1	793_6_32	140_6_1	2488_6_82	49_6_15	1988_46_147	118_35_1	344_4_27	1205_46_469	1114_46_118	2746_6_12	2245_35_1229	329_6_1	814_25_1	427_6_78	2858_6_104	1216_6_131	1158_46_1	2916_6_170	2281_046_31	523_6_36	1099_36_59	98_6_84	75_046_1	246_25_112	315_6_227	386_6_1	3154_6_7	1887_6_390	165_6_75	2976_46_453	236_46_1	1436_6_33	139_6_1	3446_6_18	968_35_244
883_6_1	622_6_1	1083_6_269	2921_25_240	158_35_1	453_6_1	764_25_3	136_46_1	66_46_31	103_6_55	582_46_1	389_6_1	172_6_226	958_46_255	1544_25_1	793_6_28	140_6_1	2488_6_90	49_6_13	1988_46_156	118_35_1	344_4_22	1205_46_474	1114_46_109	2746_6_7	2245_35_1220	329_6_1	814_25_1	427_6_72	2858_6_103	1216_6_136	1158_46_1	2916_6_185	2281_046_26	523_6_41	1099_36_71	98_6_77	75_046_1	246_25_107	315_6_217	386_6_1	3154_6_6	1887_6_386	165_6_72	2976_46_455	236_46_1	1436_6_37	139_6_1	3446_6_17	968_35_245
883_6_1	622_6_1	1083_6_283	2921_25_254	158_35_1	453_6_1	764_25_2	136_46_1	66_46_33	103_6_66	582_46_1	389_6_1	172_6_218	958_46_256	1544_25_1	793_6_19	140_6_1	2488_6_88	49_6_13	1988_46_160	118_35_1	344_4_19	1205_46_471	1114_46_123	2746_6_7	2245_35_1201	329_6_1	814_25_1	427_6_68	2858_6_106	1216_6_134	1158_46_1	2916_6_194	2281_046_30	523_6_46	1099_36_72	98_6_81	75_046_1	246_25_120	315_6_222	386_6_1	3154_6_9	1887_6_384	165_6_73	2976_46_465	236_46_1	1436_6_32	139_6_1	3446_6_16	968_35_244
883_6_1	622_6_1	1083_6_285	2921_25_277	158_35_1	453_6_1	315_6_223	136_46_1	66_46_34	103_6_59	582_46_1	389_6_1	172_6_201	958_46_261	1544_25_1	793_6_21	140_6_1	2488_6_88	49_6_14	1988_46_148	118_35_1	344_4_19	1205_46_477	1114_46_126	2746_6_5	2245_35_1197	329_6_1	814_25_1	427_6_61	2858_6_107	1216_6_132	1158_46_1	2916_6_191	2281_046_28	523_6_47	1099_36_75	98_6_76	75_046_1	246_25_136	386_6_1	3154_6_6	1887_6_394	165_6_65	2976_46_470	236_46_1	1436_6_38	139_6_1	3446_6_11	968_35_249	52_12_602
883_6_1	622_6_1	1083_6_288	2921_25_282	158_35_1	453_6_1	315_6_235	136_46_1	66_46_32	103_6_65	582_46_1	389_6_1	172_6_188	958_46_260	1544_25_1	793_6_24	140_6_1	2488_6_91	49_6_16	1988_46_152	118_35_1	344_4_17	1205_46_452	1114_46_115	2746_6_5	2245_35_1230	329_6_1	814_25_1	427_6_64	2858_6_107	1216_6_127	1158_46_1	2916_6_187	2281_046_32	523_6_55	1099_36_73	98_6_71	75_046_1	246_25_132	386_6_1	3154_6_6	1887_6_389	165_6_66	2976_46_483	236_46_1	1436_6_41	139_6_1	3446_6_12	968_35_241	52_12_612
883_6_1	622_6_1	1083_6_306	2921_25_299	158_35_1	453_6_1	315_6_227	136_46_1	66_46_38	103_6_58	582_46_1	389_6_1	172_6_167	958_46_267	1544_25_1	793_6_25	140_6_1	2488_6_99	49_6_9	1988_46_162	118_35_1	344_4_16	1205_46_441	1114_46_114	2746_6_7	2245_35_1246	329_6_1	814_25_1	427_6_57	2858_6_114	1216_6_123	1158_46_1	2916_6_199	2281_046_28	523_6_58	1099_36_71	98_6_60	75_046_1	246_25_123	386_6_1	3154_6_7	1887_6_395	165_6_49	2976_46_483	236_46_1	1436_6_40	139_6_1	3446_6_10	968_35_242	52_12_635
883_6_1	622_6_1	1083_6_317	2921_25_314	158_35_1	453_6_1	315_6_220	136_46_1	66_46_46	103_6_54	582_46_1	389_6_1	172_6_155	958_46_267	1544_25_1	793_6_29	140_6_1	2488_6_109	49_6_9	1988_46_165	118_35_1	344_4_12	1205_46_457	1114_46_115	2746_6_9	2245_35_1242	329_6_1	814_25_1	427_6_55	2858_6_109	1216_6_118	1158_46_1	2916_6_211	2281_046_26	523_6_56	1099_36_69	98_6_71	75_046_1	246_25_119	386_6_1	3154_6_8	1887_6_359	165_6_56	2976_46_491	236_46_1	1436_6_45	139_6_1	3446_6_9	968_35_236	52_12_652
883_6_1	622_6_1	1083_6_318	2921_25_302	158_35_1	453_6_1	315_6_210	136_46_1	66_46_45	103_6_53	582_46_1	389_6_1	172_6_143	958_46_286	1544_25_1	793_6_31	140_6_1	2488_6_103	49_6_8	1988_46_168	118_35_1	344_4_12	1205_46_450	1114_46_117	2746_6_7	2245_35_1265	329_6_1	814_25_1	427_6_54	2858_6_117	1216_6_116	1158_46_1	2916_6_215	2281_046_22	523_6_58	1099_36_73	98_6_79	75_046_1	246_25_122	386_6_1	3154_6_9	1887_6_335	165_6_62	2976_46_478	236_46_1	1436_6_45	139_6_1	3446_6_10	968_35_228	52_12_663
883_6_1	622_6_1	1083_6_337	2921_25_311	158_35_1	453_6_1	315_6_226	136_46_1	66_46_49	103_6_62	582_46_1	389_6_1	172_6_137	958_46_293	1544_25_1	793_6_35	140_6_1	2488_6_102	49_6_9	1988_46_184	118_35_1	344_4_9	1205_46_431	1114_46_103	2746_6_5	2245_35_1296	329_6_1	814_25_1	427_6_61	2858_6_109	1216_6_117	1158_46_1	2916_6_207	2281_046_18	523_6_58	1099_36_81	98_6_82	75_046_1	246_25_124	386_6_1	3154_6_9	1887_6_315	165_6_63	2976_46_467	236_46_1	1436_6_47	139_6_1	3446_6_7	968_35_234	52_12_680
883_6_1	622_6_1	1083_6_346	2921_25_320	158_35_1	453_6_1	315_6_217	136_46_1	66_46_47	103_6_59	582_46_1	389_6_1	172_6_139	958_46_290	1544_25_1	793_6_41	140_6_1	2488_6_100	49_6_6	1988_46_177	118_35_1	344_4_8	1205_46_439	1114_46_105	2746_6_5	2245_35_1285	329_6_1	814_25_1	427_6_68	2858_6_112	1216_6_121	1158_46_1	2916_6_206	2281_046_16	523_6_61	1099_36_75	98_6_78	75_046_1	246_25_118	386_6_1	3154_6_10	1887_6_308	165_6_65	2976_46_455	236_46_1	1436_6_54	139_6_1	3446_6_6	968_35_238	52_12_712
883_6_1	622_6_1	1083_6_359	2921_25_299	158_35_1	453_6_1	315_6_227	136_46_1	66_46_52	103_6_55	582_46_1	389_6_1	172_6_131	958_46_282	1544_25_1	793_6_43	140_6_1	2488_6_101	49_6_6	1988_46_186	118_35_1	344_4_6	1205_46_411	1114_46_95	2746_6_5	2245_35_1259	329_6_1	814_25_1	427_6_69	2858_6_108	1216_6_119	1158_46_1	2916_6_200	2281_046_14	523_6_70	1099_36_72	98_6_77	75_046_1	246_25_112	386_6_1	3154_6_9	1887_6_288	165_6_60	2976_46_479	236_46_1	1436_6_57	139_6_1	3446_6_4	968_35_233	52_12_754
883_6_1	622_6_1	1083_6_343	2921_25_290	158_35_1	453_6_1	315_6_216	136_46_1	66_46_47	103_6_58	582_46_1	389_6_1	172_6_135	958_46_283	1544_25_1	793_6_44	140_6_1	2488_6_89	49_6_6	1988_46_183	118_35_1	344_4_5	1205_46_411	1114_46_105	2746_6_5	2245_35_1264	329_6_1	814_25_1	427_6_68	2858_6_107	1216_6_106	1158_46_1	2916_6_198	2281_046_8	523_6_73	1099_36_72	98_6_84	75_046_1	246_25_99	386_6_1	3154_6_7	1887_6_286	165_6_58	2976_46_481	236_46_1	1436_6_50	139_6_1	3446_6_6	968_35_248	52_12_784
883_6_1	622_6_1	1083_6_351	2921_25_291	158_35_1	453_6_1	315_6_213	136_46_1	66_46_51	103_6_53	582_46_1	389_6_1	172_6_133	958_46_290	1544_25_1	793_6_40	140_6_1	2488_6_92	49_6_6	1988_46_186	118_35_1	344_4_4	1205_46_376	1114_46_106	2746_6_6	2245_35_1240	329_6_1	814_25_1	427_6_69	2858_6_110	1216_6_109	1158_46_1	2916_6_209	2281_046_8	523_6_72	1099_36_72	98_6_87	75_046_1	246_25_87	386_6_1	3154_6_4	1887_6_279	165_6_62	2976_46_469	236_46_1	1436_6_50	139_6_1	3446_6_3	968_35_258	52_12_806
883_6_1	622_6_1	1083_6_335	2921_25_310	158_35_1	453_6_1	315_6_220	136_46_1	66_46_46	103_6_51	582_46_1	389_6_1	172_6_137	958_46_286	1544_25_1	793_6_43	140_6_1	2488_6_92	49_6_6	1988_46_180	118_35_1	344_4_1	1205_46_393	1114_46_119	2746_6_6	2245_35_1243	329_6_1	814_25_1	427_6_55	2858_6_107	1216_6_103	1158_46_1	2916_6_217	2281_046_10	523_6_69	1099_36_78	98_6_83	75_046_1	246_25_73	386_6_1	3154_6_4	1887_6_275	165_6_71	2976_46_467	236_46_1	1436_6_47	139_6_1	3446_6_5	968_35_266	52_12_825
883_6_1	622_6_1	1083_6_325	2921_25_321	158_35_1	453_6_1	315_6_217	136_46_1	66_46_50	103_6_53	582_46_1	389_6_1	172_6_137	958_46_291	1544_25_1	793_6_47	140_6_1	2488_6_91	49_6_6	1988_46_184	118_35_1	344_4_1	1205_46_396	1114_46_120	2746_6_8	2245_35_1233	329_6_1	814_25_1	427_6_57	2858_6_109	1216_6_93	1158_46_1	2916_6_214	2281_046_10	523_6_64	1099_36_82	98_6_74	75_046_1	246_25_73	386_6_1	3154_6_3	1887_6_266	165_6_73	2976_46_459	236_46_1	1436_6_44	139_6_1	3446_6_6	968_35_266	52_12_833
883_6_1	622_6_1	1083_6_329	2921_25_325	158_35_1	453_6_1	315_6_233	136_46_1	66_46_44	103_6_48	582_46_1	389_6_1	172_6_131	958_46_293	1544_25_1	793_6_51	140_6_1	2488_6_84	49_6_8	1988_46_174	118_35_1	344_4_2	1205_46_405	1114_46_125	2746_6_7	2245_35_1221	329_6_1	814_25_1	427_6_52	2858_6_112	1216_6_98	1158_46_1	2916_6_204	2281_046_9	523_6_57	1099_36_82	98_6_75	75_046_1	246_25_66	386_6_1	3154_6_5	1887_6_285	165_6_63	2976_46_465	236_46_1	1436_6_41	139_6_1	3446_6_5	968_35_267	52_12_830
883_6_1	622_6_1	1083_6_353	2921_25_308	158_35_1	453_6_1	315_6_231	136_46_1	66_46_43	103_6_53	582_46_1	389_6_1	172_6_120	958_46_320	1544_25_1	793_6_42	140_6_1	2488_6_85	49_6_8	1988_46_179	118_35_1	344_4_2	1205_46_406	1114_46_119	2746_6_6	2245_35_1200	329_6_1	814_25_1	427_6_53	2858_6_121	1216_6_98	1158_46_1	2916_6_190	2281_046_10	523_6_62	1099_36_83	98_6_74	75_046_1	246_25_70	386_6_1	3154_6_3	1887_6_275	165_6_68	2976_46_470	236_46_1	1436_6_41	139_6_1	3446_6_6	968_35_264	52_12_863
883_6_1	622_6_1	1083_6_349	2921_25_315	158_35_1	453_6_1	315_6_236	136_46_1	66_46_36	103_6_52	582_46_1	389_6_1	172_6_131	958_46_328	1544_25_1	793_6_38	140_6_1	2488_6_84	49_6_5	1988_46_185	118_35_1	344_4_2	1205_46_399	1114_46_115	2746_6_7	2245_35_1203	329_6_1	814_25_1	427_6_46	2858_6_122	1216_6_107	1158_46_1	2916_6_176	2281_046_10	523_6_65	1099_36_83	98_6_76	75_046_1	246_25_81	386_6_1	3154_6_3	1887_6_281	165_6_63	2976_46_472	236_46_1	1436_6_48	139_6_1	3446_6_4	968_35_257	52_12_875
883_6_1	622_6_1	1083_6_361	2921_25_338	158_35_1	453_6_1	315_6_230	136_46_1	66_46_32	103_6_44	582_46_1	389_6_1	172_6_132	958_46_302	1544_25_1	793_6_44	140_6_1	2488_6_94	49_6_8	1988_46_191	118_35_1	344_4_2	1205_46_402	1114_46_122	2746_6_4	2245_35_1214	329_6_1	814_25_1	427_6_43	2858_6_119	1216_6_102	1158_46_1	2916_6_188	2281_046_11	523_6_58	1099_36_93	98_6_78	75_046_1	246_25_82	386_6_1	3154_6_2	1887_6_267	165_6_58	2976_46_498	236_46_1	1436_6_42	139_6_1	3446_6_6	968_35_252	52_12_889
883_6_1	622_6_1	1083_6_361	2921_25_345	158_35_1	453_6_1	315_6_238	136_46_1	66_46_30	103_6_45	582_46_1	389_6_1	172_6_128	958_46_298	1544_25_1	793_6_46	140_6_1	2488_6_97	49_6_9	1988_46_187	118_35_1	344_4_3	1205_46_392	1114_46_124	2746_6_6	2245_35_1226	329_6_1	814_25_1	427_6_40	2858_6_129	1216_6_106	1158_46_1	2916_6_184	2281_046_10	523_6_51	1099_36_93	98_6_69	75_046_1	246_25_82	386_6_1	3154_6_2	1887_6_267	165_6_53	2976_46_484	236_46_1	1436_6_47	139_6_1	3446_6_5	968_35_249	52_12_912
622_6_1	1083_6_363	2921_25_347	158_35_1	453_6_1	315_6_251	136_46_1	66_46_24	103_6_49	582_46_1	389_6_1	172_6_131	958_46_292	1544_25_1	793_6_44	140_6_1	2488_6_94	49_6_6	1988_46_181	118_35_1	344_4_3	1205_46_392	1114_46_118	2746_6_6	2245_35_1241	329_6_1	814_25_1	427_6_41	2858_6_123	1216_6_98	1158_46_1	2916_6_185	2281_046_11	523_6_53	1099_36_93	98_6_66	75_046_1	246_25_89	386_6_1	1887_6_250	165_6_60	2976_46_496	236_46_1	1436_6_49	3446_6_5	968_35_266	52_12_887	110_6_1	929_6_392	1006_46_325
622_6_1	1083_6_345	2921_25_334	158_35_1	453_6_1	315_6_253	136_46_1	66_46_21	103_6_54	582_46_1	389_6_1	172_6_134	958_46_284	1544_25_1	793_6_44	140_6_1	2488_6_93	49_6_3	1988_46_187	118_35_1	344_4_2	1205_46_392	1114_46_132	2746_6_6	2245_35_1237	329_6_1	814_25_1	427_6_47	2858_6_128	1216_6_99	1158_46_1	2916_6_185	2281_046_11	523_6_60	1099_36_93	98_6_62	75_046_1	246_25_95	386_6_1	1887_6_254	165_6_65	2976_46_490	236_46_1	1436_6_44	3446_6_1	968_35_272	52_12_930	110_6_1	929_6_380	1006_46_321
622_6_1	1083_6_362	2921_25_327	158_35_1	453_6_1	315_6_243	136_46_1	66_46_20	103_6_53	582_46_1	389_6_1	172_6_136	958_46_303	1544_25_1	793_6_45	140_6_1	2488_6_83	49_6_2	1988_46_181	118_35_1	344_4_2	1205_46_383	1114_46_129	2746_6_4	2245_35_1243	329_6_1	814_25_1	427_6_49	2858_6_118	1216_6_102	1158_46_1	2916_6_188	2281_046_13	523_6_62	1099_36_93	98_6_61	75_046_1	246_25_94	386_6_1	1887_6_232	165_6_69	2976_46_490	236_46_1	1436_6_46	968_35_280	52_12_952	110_6_1	929_6_395	1006_46_318	373_6_25
622_6_1	1083_6_375	2921_25_321	158_35_1	453_6_1	315_6_260	136_46_1	66_46_19	103_6_51	582_46_1	389_6_1	172_6_138	958_46_307	1544_25_1	793_6_48	140_6_1	2488_6_82	49_6_1	1988_46_168	118_35_1	344_4_1	1205_46_388	1114_46_118	2746_6_2	2245_35_1262	329_6_1	814_25_1	427_6_54	2858_6_120	1216_6_106	1158_46_1	2916_6_182	2281_046_16	523_6_71	1099_36_94	98_6_66	75_046_1	246_25_107	386_6_1	1887_6_229	165_6_66	2976_46_450	236_46_1	1436_6_51	968_35_310	52_12_942	110_6_1	929_6_406	1006_46_322	373_6_24
622_6_1	1083_6_373	2921_25_330	158_35_1	453_6_1	315_6_262	136_46_1	66_46_17	165_6_65	582_46_1	389_6_1	172_6_130	958_46_302	1544_25_1	793_6_59	140_6_1	2488_6_88	49_6_1	1988_46_172	118_35_1	1205_46_400	1114_46_115	2746_6_3	2245_35_1259	329_6_1	814_25_1	427_6_60	2858_6_112	1216_6_108	1158_46_1	2916_6_172	2281_046_17	523_6_63	1099_36_86	98_6_65	75_046_1	246_25_112	386_6_1	1887_6_228	103_6_43	2976_46_445	236_46_1	1436_6_54	968_35_334	52_12_939	110_6_1	929_6_379	1006_46_330	373_6_22	1479_46_67
622_6_1	1083_6_357	2921_25_331	158_35_1	453_6_1	315_6_250	136_46_1	66_46_17	165_6_64	582_46_1	389_6_1	172_6_130	958_46_304	1544_25_1	793_6_62	140_6_1	2488_6_90	49_6_1	1988_46_169	118_35_1	1205_46_403	1114_46_116	2746_6_2	2245_35_1244	329_6_1	814_25_1	427_6_63	2858_6_110	1216_6_107	1158_46_1	2916_6_163	2281_046_13	523_6_51	1099_36_88	98_6_57	75_046_1	246_25_106	386_6_1	1887_6_227	103_6_45	2976_46_440	236_46_1	1436_6_52	968_35_344	52_12_960	110_6_1	929_6_387	1006_46_325	373_6_26	1479_46_62
622_6_1	1083_6_388	2921_25_312	158_35_1	453_6_1	315_6_250	136_46_1	66_46_18	165_6_60	582_46_1	389_6_1	172_6_120	958_46_305	1544_25_1	793_6_64	140_6_1	2488_6_91	49_6_1	1988_46_175	118_35_1	1205_46_400	1114_46_118	2746_6_5	2245_35_1269	329_6_1	814_25_1	427_6_64	2858_6_98	1216_6_107	1158_46_1	2916_6_167	2281_046_11	523_6_42	1099_36_95	98_6_51	75_046_1	246_25_104	386_6_1	1887_6_222	103_6_48	2976_46_445	236_46_1	1436_6_49	968_35_358	52_12_983	110_6_1	929_6_380	1006_46_340	373_6_29	1479_46_59
622_6_1	1083_6_382	2921_25_315	158_35_1	453_6_1	315_6_260	136_46_1	66_46_15	165_6_60	582_46_1	389_6_1	172_6_117	958_46_292	1544_25_1	793_6_61	140_6_1	2488_6_90	49_6_1	1988_46_176	118_35_1	1205_46_401	1114_46_116	2746_6_5	2245_35_1269	329_6_1	814_25_1	427_6_66	2858_6_102	1216_6_108	1158_46_1	2916_6_159	2281_046_11	523_6_43	1099_36_92	98_6_41	75_046_1	246_25_100	386_6_1	1887_6_226	103_6_60	2976_46_472	236_46_1	1436_6_51	968_35_382	52_12_990	110_6_1	929_6_358	1006_46_352	373_6_32	1479_46_52
622_6_1	1083_6_407	2921_25_321	158_35_1	453_6_1	315_6_239	136_46_1	66_46_13	165_6_63	582_46_1	389_6_1	172_6_112	958_46_277	1544_25_1	793_6_60	140_6_1	2488_6_86	49_6_1	1988_46_171	118_35_1	1205_46_411	1114_46_113	2746_6_4	2245_35_1217	329_6_1	814_25_1	427_6_58	2858_6_110	1216_6_103	1158_46_1	2916_6_172	2281_046_7	523_6_36	1099_36_94	98_6_43	75_046_1	246_25_95	386_6_1	1887_6_223	103_6_60	2976_46_501	236_46_1	1436_6_53	968_35_414	52_12_995	110_6_1	929_6_363	1006_46_337	373_6_31	1479_46_54
622_6_1	1083_6_415	2921_25_297	158_35_1	453_6_1	315_6_220	136_46_1	66_46_15	165_6_70	582_46_1	389_6_1	172_6_121	958_46_267	1544_25_1	793_6_63	140_6_1	2488_6_78	49_6_1	1988_46_156	118_35_1	1205_46_405	1114_46_102	2746_6_1	2245_35_1204	329_6_1	814_25_1	427_6_50	2858_6_112	1216_6_106	1158_46_1	2916_6_178	2281_046_8	523_6_37	1099_36_87	98_6_43	75_046_1	246_25_87	386_6_1	1887_6_221	103_6_58	2976_46_486	236_46_1	1436_6_50	968_35_410	52_12_1000	110_6_1	929_6_359	1006_46_337	373_6_32	1479_46_55
622_6_1	1083_6_415	2921_25_291	158_35_1	453_6_1	315_6_230	136_46_1	66_46_14	165_6_69	582_46_1	389_6_1	172_6_127	958_46_276	1544_25_1	793_6_67	2488_6_74	49_6_1	1988_46_153	118_35_1	1205_46_412	1114_46_91	523_6_35	2245_35_1245	329_6_1	814_25_1	427_6_59	2858_6_120	1216_6_107	1158_46_1	2916_6_177	2281_046_11	1099_36_85	98_6_53	75_046_1	246_25_90	386_6_1	1887_6_225	103_6_48	2976_46_455	236_46_1	1436_6_44	968_35_424	52_12_953	110_6_1	929_6_367	1006_46_362	373_6_34	1479_46_56	1510_25_825	396_46_1
622_6_1	1083_6_414	2921_25_273	158_35_1	453_6_1	315_6_232	136_46_1	66_46_14	165_6_59	582_46_1	389_6_1	172_6_128	958_46_271	1544_25_1	793_6_75	2488_6_74	49_6_1	1988_46_155	118_35_1	1205_46_422	1114_46_86	523_6_28	2245_35_1238	329_6_1	814_25_1	427_6_59	2858_6_127	1216_6_99	1158_46_1	2916_6_178	2281_046_10	1099_36_97	98_6_57	75_046_1	246_25_82	386_6_1	1887_6_236	103_6_41	2976_46_455	236_46_1	1436_6_38	968_35_433	52_12_960	110_6_1	929_6_368	1006_46_359	373_6_32	1479_46_57	1510_25_850	396_46_1
622_6_1	1083_6_415	2921_25_254	158_35_1	453_6_1	315_6_215	136_46_1	66_46_11	165_6_65	582_46_1	389_6_1	172_6_125	958_46_284	1544_25_1	793_6_69	2488_6_75	49_6_1	1988_46_162	118_35_1	1205_46_416	1114_46_82	523_6_38	2245_35_1251	329_6_1	814_25_1	427_6_72	2858_6_113	1216_6_92	1158_46_1	2916_6_182	2281_046_12	1099_36_89	98_6_62	75_046_1	246_25_76	386_6_1	1887_6_235	103_6_42	2976_46_478	236_46_1	1436_6_35	968_35_450	52_12_947	110_6_1	929_6_339	1006_46_381	373_6_34	1479_46_58	1510_25_833	396_46_1
622_6_1	1083_6_409	2921_25_248	158_35_1	453_6_1	315_6_198	136_46_1	66_46_17	165_6_65	582_46_1	389_6_1	172_6_130	958_46_289	1544_25_1	793_6_73	2488_6_75	49_6_1	1988_46_165	118_35_1	1205_46_415	1114_46_87	523_6_41	2245_35_1232	329_6_1	814_25_1	427_6_81	2858_6_121	1216_6_92	1158_46_1	2916_6_192	2281_046_15	1099_36_83	98_6_69	75_046_1	246_25_75	386_6_1	1887_6_244	103_6_38	2976_46_473	236_46_1	1436_6_33	968_35_465	52_12_954	110_6_1	929_6_346	1006_46_389	373_6_35	1479_46_55	1510_25_799	396_46_1
622_6_1	1083_6_421	2921_25_274	158_35_1	453_6_1	315_6_206	136_46_1	66_46_16	165_6_65	582_46_1	389_6_1	172_6_136	958_46_307	1544_25_1	793_6_68	2488_6_71	49_6_1	1988_46_161	118_35_1	1205_46_403	1114_46_95	523_6_45	2245_35_1177	329_6_1	814_25_1	427_6_76	2858_6_123	1216_6_95	1158_46_1	2916_6_215	2281_046_12	1099_36_87	98_6_69	75_046_1	246_25_56	386_6_1	1887_6_244	103_6_41	2976_46_483	236_46_1	1436_6_31	968_35_479	52_12_975	110_6_1	929_6_373	1006_46_370	373_6_39	1479_46_59	1510_25_793	396_46_1
622_6_1	1083_6_410	2921_25_294	158_35_1	453_6_1	315_6_206	136_46_1	66_46_18	165_6_75	582_46_1	389_6_1	172_6_137	958_46_325	1544_25_1	793_6_63	2488_6_64	49_6_1	1988_46_168	118_35_1	1205_46_405	1114_46_103	523_6_38	2245_35_1159	329_6_1	814_25_1	427_6_65	2858_6_117	1216_6_100	1158_46_1	2916_6_224	2281_046_14	1099_36_89	98_6_66	75_046_1	246_25_43	386_6_1	1887_6_239	103_6_43	2976_46_485	236_46_1	1436_6_38	968_35_490	52_12_975	110_6_1	929_6_373	1006_46_375	373_6_36	1479_46_55	1510_25_771	396_46_1
622_6_1	1083_6_421	2921_25_320	158_35_1	453_6_1	315_6_205	136_46_1	66_46_16	165_6_81	582_46_1	389_6_1	172_6_134	958_46_314	1544_25_1	793_6_59	2488_6_56	49_6_1	1988_46_180	118_35_1	1205_46_390	1114_46_98	523_6_34	2245_35_1149	329_6_1	814_25_1	427_6_66	2858_6_123	1216_6_109	1158_46_1	2916_6_226	2281_046_20	1099_36_91	98_6_70	75_046_1	246_25_41	386_6_1	1887_6_241	103_6_47	2976_46_481	236_46_1	1436_6_40	968_35_499	52_12_975	110_6_1	929_6_366	1006_46_365	373_6_35	1479_46_42	1510_25_727	396_46_1
622_6_1	1083_6_407	2921_25_335	158_35_1	453_6_1	315_6_196	136_46_1	66_46_14	165_6_90	582_46_1	389_6_1	172_6_134	958_46_322	1544_25_1	793_6_63	2488_6_58	49_6_1	1988_46_192	118_35_1	1205_46_363	1114_46_91	523_6_35	2245_35_1112	329_6_1	814_25_1	427_6_66	2858_6_127	1216_6_114	1158_46_1	2916_6_225	2281_046_21	1099_36_91	98_6_67	75_046_1	246_25_43	386_6_1	1887_6_249	103_6_48	2976_46_463	236_46_1	1436_6_42	968_35_523	52_12_983	110_6_1	929_6_357	1006_46_375	373_6_34	1479_46_43	1510_25_746	396_46_1
622_6_1	1083_6_429	2921_25_346	158_35_1	453_6_1	315_6_214	136_46_1	66_46_14	165_6_89	582_46_1	389_6_1	172_6_138	958_46_323	1544_25_1	793_6_65	2488_6_56	49_6_1	1988_46_181	118_35_1	1205_46_386	1114_46_86	523_6_38	2245_35_1073	329_6_1	814_25_1	427_6_61	2858_6_125	1216_6_121	1158_46_1	2916_6_221	2281_046_21	1099_36_96	98_6_71	75_046_1	246_25_43	386_6_1	1887_6_233	103_6_53	2976_46_433	236_46_1	1436_6_44	968_35_508	52_12_980	110_6_1	929_6_363	1006_46_365	373_6_30	1479_46_49	1510_25_740	396_46_1
622_6_1	1083_6_408	2921_25_370	158_35_1	453_6_1	315_6_215	136_46_1	66_46_15	165_6_87	582_46_1	389_6_1	172_6_134	958_46_318	1544_25_1	793_6_59	2488_6_61	49_6_1	1988_46_167	118_35_1	1205_46_383	1114_46_83	523_6_38	2245_35_1080	329_6_1	814_25_1	427_6_54	2858_6_120	1216_6_106	1158_46_1	2916_6_217	2281_046_18	1099_36_92	98_6_67	75_046_1	246_25_42	386_6_1	1887_6_235	103_6_64	2976_46_438	236_46_1	1436_6_40	968_35_522	52_12_980	110_6_1	929_6_359	1006_46_360	373_6_29	1479_46_53	1510_25_731	396_46_1
622_6_1	1083_6_417	2921_25_371	158_35_1	453_6_1	315_6_212	136_46_1	66_46_16	165_6_83	582_46_1	389_6_1	172_6_141	958_46_302	1544_25_1	793_6_60	2488_6_62	49_6_1	1988_46_153	118_35_1	1205_46_369	1114_46_81	523_6_38	2245_35_1088	329_6_1	814_25_1	427_6_55	2858_6_122	1216_6_91	1158_46_1	2916_6_225	2281_046_19	1099_36_97	98_6_65	75_046_1	246_25_39	386_6_1	1887_6_238	103_6_67	2976_46_443	236_46_1	1436_6_32	968_35_513	52_12_992	110_6_1	929_6_373	1006_46_358	373_6_32	1479_46_54	1510_25_767	396_46_1
622_6_1	1083_6_400	2921_25_342	158_35_1	453_6_1	315_6_217	136_46_1	66_46_19	165_6_84	582_46_1	389_6_1	172_6_149	958_46_292	1544_25_1	793_6_60	2488_6_62	49_6_1	1988_46_150	118_35_1	1205_46_364	1114_46_87	523_6_30	2245_35_1102	329_6_1	814_25_1	427_6_44	2858_6_128	1216_6_93	1158_46_1	2916_6_217	2281_046_20	1099_36_105	98_6_56	75_046_1	246_25_49	386_6_1	1887_6_232	103_6_60	2976_46_481	236_46_1	1436_6_29	968_35_507	52_12_1000	110_6_1	929_6_389	1006_46_359	373_6_29	1479_46_52	1510_25_753	396_46_1
622_6_1	1083_6_407	2921_25_332	158_35_1	453_6_1	315_6_204	136_46_1	66_46_21	165_6_74	582_46_1	389_6_1	172_6_154	958_46_287	1544_25_1	793_6_63	2488_6_74	49_6_1	1988_46_144	118_35_1	1205_46_360	1114_46_91	523_6_26	2245_35_1136	329_6_1	814_25_1	427_6_45	2858_6_128	1216_6_84	1158_46_1	2916_6_222	2281_046_22	1099_36_111	98_6_54	75_046_1	246_25_65	386_6_1	1887_6_236	103_6_65	2976_46_476	236_46_1	1436_6_30	968_35_492	52_12_995	110_6_1	929_6_406	1006_46_377	373_6_28	1479_46_45	1510_25_715	396_46_1
622_6_1	1083_6_399	2921_25_325	158_35_1	453_6_1	315_6_207	136_46_1	66_46_23	165_6_76	582_46_1	389_6_1	172_6_153	958_46_294	1544_25_1	793_6_68	2488_6_84	49_6_1	1988_46_135	118_35_1	1205_46_344	1114_46_96	523_6_19	2245_35_1124	329_6_1	814_25_1	427_6_46	2858_6_122	1216_6_81	1158_46_1	2916_6_209	2281_046_17	1099_36_111	98_6_48	75_046_1	246_25_76	386_6_1	1887_6_230	103_6_66	2976_46_493	236_46_1	1436_6_33	968_35_488	52_12_1012	110_6_1	929_6_389	1006_46_386	373_6_25	1479_46_49	1510_25_705	396_46_1
622_6_1	1083_6_390	2921_25_310	158_35_1	453_6_1	315_6_217	136_46_1	66_46_25	165_6_80	582_46_1	389_6_1	172_6_145	958_46_293	1544_25_1	793_6_73	2488_6_98	49_6_1	1988_46_137	118_35_1	1205_46_366	1114_46_85	523_6_22	2245_35_1155	329_6_1	814_25_1	427_6_42	2858_6_137	1216_6_76	1158_46_1	2916_6_198	2281_046_19	1099_36_108	98_6_52	75_046_1	246_25_90	386_6_1	1887_6_237	103_6_68	2976_46_494	236_46_1	1436_6_39	968_35_479	52_12_1026	110_6_1	929_6_391	1006_46_383	373_6_29	1479_46_53	1510_25_670	396_46_1
622_6_1	1083_6_394	2921_25_299	158_35_1	453_6_1	315_6_203	136_46_1	66_46_24	165_6_72	582_46_1	389_6_1	172_6_156	958_46_292	1544_25_1	793_6_69	2488_6_98	49_6_1	1988_46_148	118_35_1	1205_46_372	1114_46_73	523_6_23	2245_35_1204	329_6_1	814_25_1	427_6_42	2858_6_133	1216_6_69	1158_46_1	2916_6_193	2281_046_17	1099_36_114	98_6_64	75_046_1	246_25_78	386_6_1	1887_6_238	103_6_70	2976_46_486	236_46_1	1436_6_41	968_35_480	52_12_1045	110_6_1	929_6_391	1006_46_398	373_6_31	1479_46_57	1510_25_641	396_46_1
622_6_1	1083_6_394	2921_25_294	158_35_1	453_6_1	315_6_204	136_46_1	66_46_22	165_6_70	582_46_1	389_6_1	172_6_168	958_46_280	1544_25_1	793_6_62	2488_6_92	49_6_1	1988_46_157	118_35_1	1205_46_379	1114_46_70	523_6_25	2245_35_1243	329_6_1	814_25_1	427_6_44	2858_6_138	1216_6_73	1158_46_1	2916_6_195	2281_046_16	1099_36_105	98_6_59	75_046_1	246_25_79	386_6_1	1887_6_225	103_6_72	2976_46_462	236_46_1	1436_6_38	968_35_485	52_12_1049	110_6_1	929_6_390	1006_46_414	373_6_38	1479_46_57	1510_25_635	396_46_1
622_6_1	1083_6_407	2921_25_288	158_35_1	453_6_1	315_6_198	136_46_1	66_46_24	165_6_68	582_46_1	389_6_1	172_6_164	958_46_278	1544_25_1	793_6_55	2488_6_99	49_6_1	1988_46_153	118_35_1	1205_46_359	1114_46_75	523_6_24	2245_35_1248	329_6_1	814_25_1	427_6_46	2858_6_129	1216_6_75	1158_46_1	2916_6_190	2281_046_10	1099_36_110	98_6_58	75_046_1	246_25_84	386_6_1	1887_6_218	103_6_75	2976_46_463	236_46_1	1436_6_37	968_35_461	52_12_1058	110_6_1	929_6_367	1006_46_416	373_6_42	1479_46_53	1510_25_660	396_46_1
622_6_1	1083_6_402	2921_25_302	158_35_1	453_6_1	315_6_203	136_46_1	66_46_24	165_6_67	582_46_1	389_6_1	172_6_169	958_46_279	1544_25_1	793_6_58	2488_6_90	49_6_1	1988_46_162	118_35_1	1205_46_326	1114_46_67	523_6_30	2245_35_1274	329_6_1	814_25_1	427_6_42	2858_6_129	1216_6_81	1158_46_1	2916_6_195	2281_046_9	1099_36_122	98_6_57	75_046_1	246_25_91	386_6_1	1887_6_214	103_6_75	2976_46_471	236_46_1	1436_6_49	968_35_454	52_12_1075	110_6_1	929_6_342	1006_46_428	373_6_41	1479_46_70	1510_25_652	396_46_1
622_6_1	1083_6_409	2921_25_304	158_35_1	453_6_1	315_6_202	136_46_1	66_46_23	165_6_70	582_46_1	389_6_1	172_6_147	958_46_292	1544_25_1	793_6_53	2488_6_84	49_6_1	1988_46_169	118_35_1	1205_46_333	1114_46_73	523_6_36	2245_35_1280	329_6_1	814_25_1	427_6_40	2858_6_122	1216_6_82	1158_46_1	2916_6_189	2281_046_14	1099_36_109	98_6_57	75_046_1	246_25_89	386_6_1	1887_6_217	103_6_66	2976_46_493	236_46_1	1436_6_50	968_35_428	52_12_1082	110_6_1	929_6_349	1006_46_430	373_6_44	1479_46_80	1510_25_670	396_46_1
622_6_1	1083_6_394	2921_25_303	158_35_1	453_6_1	315_6_215	136_46_1	66_46_12	165_6_72	582_46_1	389_6_1	172_6_133	958_46_290	1544_25_1	793_6_63	2488_6_89	49_6_1	1988_46_166	118_35_1	1205_46_333	1114_46_86	523_6_41	2245_35_1307	329_6_1	814_25_1	427_6_48	2858_6_121	1216_6_90	1158_46_1	2916_6_177	2281_046_11	1099_36_116	98_6_70	75_046_1	246_25_100	386_6_1	1887_6_223	103_6_59	2976_46_511	236_46_1	1436_6_53	968_35_419	52_12_1093	110_6_1	929_6_330	1006_46_407	373_6_39	1479_46_75	1510_25_669	396_46_1
622_6_1	1083_6_386	2921_25_291	158_35_1	453_6_1	315_6_207	136_46_1	66_46_11	165_6_72	582_46_1	389_6_1	172_6_151	958_46_281	1544_25_1	793_6_55	2488_6_88	49_6_1	1988_46_171	118_35_1	1205_46_341	1114_46_83	523_6_45	2245_35_1354	329_6_1	814_25_1	427_6_54	2858_6_117	1216_6_94	1158_46_1	2916_6_186	2281_046_11	1099_36_104	98_6_74	75_046_1	246_25_108	386_6_1	1887_6_213	103_6_58	2976_46_507	236_46_1	1436_6_56	968_35_410	52_12_1129	110_6_1	929_6_325	1006_46_388	373_6_39	1479_46_93	1510_25_645	396_46_1
622_6_1	1083_6_386	2921_25_294	158_35_1	453_6_1	315_6_206	136_46_1	66_46_10	165_6_72	582_46_1	389_6_1	172_6_159	958_46_282	1544_25_1	793_6_53	2488_6_99	49_6_1	1988_46_179	118_35_1	1205_46_345	1114_46_87	523_6_42	2245_35_1399	329_6_1	814_25_1	427_6_53	2858_6_110	1216_6_87	1158_46_1	2916_6_196	2281_046_10	1099_36_115	98_6_77	75_046_1	246_25_111	386_6_1	1887_6_209	103_6_52	2976_46_500	236_46_1	1436_6_54	968_35_400	52_12_1132	110_6_1	929_6_307	1006_46_395	373_6_34	1479_46_86	1510_25_634	396_46_1
622_6_1	1083_6_371	2921_25_282	158_35_1	453_6_1	315_6_202	136_46_1	66_46_9	165_6_72	582_46_1	389_6_1	172_6_159	958_46_283	1544_25_1	793_6_50	2488_6_116	49_6_1	1988_46_185	118_35_1	1205_46_352	1114_46_84	523_6_46	2245_35_1418	329_6_1	814_25_1	427_6_53	2858_6_104	1216_6_90	1158_46_1	2916_6_204	2281_046_8	1099_36_119	98_6_73	75_046_1	246_25_113	386_6_1	1887_6_212	103_6_43	2976_46_513	236_46_1	1436_6_56	968_35_404	52_12_1162	110_6_1	929_6_292	1006_46_393	373_6_29	1479_46_82	1510_25_631	396_46_1
622_6_1	1083_6_366	2921_25_307	158_35_1	453_6_1	315_6_200	136_46_1	66_46_11	165_6_72	582_46_1	389_6_1	172_6_164	958_46_277	1544_25_1	793_6_48	2488_6_120	49_6_1	1988_46_180	118_35_1	1205_46_355	1114_46_79	523_6_40	2245_35_1386	329_6_1	814_25_1	427_6_55	2858_6_103	1216_6_94	1158_46_1	2916_6_207	2281_046_4	1099_36_118	98_6_77	75_046_1	246_25_117	386_6_1	1887_6_219	103_6_43	2976_46_518	236_46_1	1436_6_58	968_35_400	52_12_1191	110_6_1	929_6_302	1006_46_403	373_6_25	1479_46_77	1510_25_619	396_46_1
622_6_1	1083_6_360	2921_25_342	158_35_1	453_6_1	315_6_179	136_46_1	66_46_14	165_6_65	582_46_1	389_6_1	172_6_160	958_46_270	1544_25_1	793_6_52	2488_6_118	49_6_1	1988_46_162	118_35_1	1205_46_355	1114_46_79	523_6_35	2245_35_1361	329_6_1	814_25_1	427_6_49	2858_6_102	1216_6_95	1158_46_1	2916_6_211	2281_046_3	1099_36_114	98_6_70	75_046_1	246_25_124	386_6_1	1887_6_222	103_6_39	2976_46_536	236_46_1	1436_6_63	968_35_408	52_12_1224	110_6_1	929_6_306	1006_46_413	373_6_25	1479_46_76	1510_25_603	396_46_1
622_6_1	1083_6_387	2921_25_365	158_35_1	453_6_1	315_6_164	136_46_1	66_46_9	165_6_68	582_46_1	389_6_1	172_6_157	958_46_281	1544_25_1	793_6_62	2488_6_110	49_6_1	1988_46_158	118_35_1	1205_46_344	1114_46_69	523_6_33	2245_35_1338	329_6_1	814_25_1	427_6_37	2858_6_116	1216_6_96	1158_46_1	2916_6_207	2281_046_2	1099_36_113	98_6_64	75_046_1	246_25_120	386_6_1	1887_6_223	103_6_38	2976_46_547	236_46_1	1436_6_56	968_35_421	52_12_1237	110_6_1	929_6_308	1006_46_400	373_6_30	1479_46_74	1510_25_612	396_46_1
622_6_1	1083_6_387	2921_25_384	158_35_1	453_6_1	315_6_168	136_46_1	66_46_9	165_6_67	582_46_1	389_6_1	172_6_160	958_46_279	1544_25_1	793_6_61	2488_6_120	49_6_1	1988_46_154	118_35_1	1205_46_360	1114_46_65	523_6_26	2245_35_1311	329_6_1	814_25_1	427_6_38	2858_6_120	1216_6_92	1158_46_1	2916_6_197	2281_046_3	1099_36_109	98_6_66	75_046_1	246_25_123	386_6_1	1887_6_212	103_6_37	2976_46_543	236_46_1	1436_6_49	968_35_409	52_12_1256	110_6_1	929_6_304	1006_46_389	373_6_35	1479_46_76	1510_25_622	396_46_1
622_6_1	1083_6_381	2921_25_383	158_35_1	453_6_1	315_6_168	136_46_1	66_46_10	165_6_61	582_46_1	389_6_1	172_6_157	958_46_279	1544_25_1	793_6_68	2488_6_110	49_6_1	1988_46_154	118_35_1	1205_46_367	1114_46_60	523_6_28	2245_35_1287	329_6_1	814_25_1	427_6_34	2858_6_121	1216_6_85	1158_46_1	2916_6_199	2281_046_3	1099_36_106	98_6_67	75_046_1	246_25_123	386_6_1	1887_6_220	103_6_34	2976_46_542	236_46_1	1436_6_51	968_35_417	52_12_1248	110_6_1	929_6_296	1006_46_396	373_6_32	1479_46_72	1510_25_608	396_46_1
622_6_1	1083_6_384	2921_25_383	158_35_1	453_6_1	315_6_170	136_46_1	66_46_4	165_6_60	582_46_1	389_6_1	172_6_148	958_46_279	1544_25_1	793_6_60	2488_6_98	49_6_1	1988_46_158	118_35_1	1205_46_366	1114_46_59	523_6_29	2245_35_1285	329_6_1	814_25_1	427_6_36	2858_6_130	1216_6_87	1158_46_1	2916_6_190	2281_046_3	1099_36_105	98_6_63	75_046_1	246_25_126	386_6_1	1887_6_204	103_6_35	2976_46_535	236_46_1	1436_6_58	968_35_446	52_12_1234	110_6_1	929_6_292	1006_46_407	373_6_30	1479_46_71	1510_25_602	396_46_1
622_6_1	1083_6_382	2921_25_368	158_35_1	453_6_1	315_6_154	136_46_1	66_46_3	165_6_51	582_46_1	389_6_1	172_6_147	958_46_274	1544_25_1	793_6_56	2488_6_96	49_6_1	1988_46_168	118_35_1	1205_46_370	1114_46_60	523_6_39	2245_35_1299	329_6_1	814_25_1	427_6_32	2858_6_125	1216_6_92	1158_46_1	2916_6_188	1099_36_104	98_6_56	246_25_126	386_6_1	1887_6_219	103_6_34	2976_46_522	236_46_1	1436_6_55	968_35_462	52_12_1226	110_6_1	929_6_298	1006_46_396	373_6_27	1479_46_70	1510_25_596	396_46_1
622_6_1	1083_6_384	2921_25_403	158_35_1	453_6_1	315_6_166	136_46_1	66_46_2	165_6_48	582_46_1	389_6_1	172_6_144	958_46_286	1544_25_1	793_6_57	2488_6_97	49_6_1	1988_46_171	118_35_1	1205_46_366	1114_46_65	523_6_37	2245_35_1264	329_6_1	814_25_1	427_6_30	2858_6_125	1216_6_95	1158_46_1	2916_6_184	1099_36_110	98_6_64	246_25_122	386_6_1	1887_6_233	103_6_35	2976_46_508	236_46_1	1436_6_58	968_35_471	52_12_1211	110_6_1	929_6_316	1006_46_394	373_6_29	1479_46_64	1510_25_601	396_46_1
622_6_1	1083_6_366	2921_25_403	158_35_1	453_6_1	315_6_162	136_46_1	66_46_1	165_6_42	582_46_1	389_6_1	172_6_164	958_46_275	1544_25_1	793_6_56	2488_6_89	49_6_1	1988_46_179	118_35_1	1205_46_349	1114_46_62	523_6_37	2245_35_1257	329_6_1	814_25_1	427_6_23	2858_6_133	1216_6_95	1158_46_1	2916_6_192	1099_36_113	98_6_65	246_25_113	386_6_1	1887_6_235	103_6_31	2976_46_494	236_46_1	1436_6_51	968_35_481	52_12_1231	110_6_1	929_6_327	1006_46_403	373_6_33	1479_46_58	1510_25_612	396_46_1
622_6_1	1083_6_371	2921_25_436	158_35_1	453_6_1	315_6_174	136_46_1	66_46_1	165_6_41	582_46_1	389_6_1	172_6_160	958_46_266	1544_25_1	793_6_58	2488_6_95	49_6_1	1988_46_177	118_35_1	1205_46_332	1114_46_60	523_6_39	2245_35_1245	329_6_1	814_25_1	427_6_23	2858_6_144	1216_6_94	1158_46_1	2916_6_197	1099_36_110	98_6_64	246_25_101	386_6_1	1887_6_222	103_6_31	2976_46_491	236_46_1	1436_6_55	968_35_491	52_12_1284	110_6_1	929_6_308	1006_46_391	373_6_37	1479_46_68	1510_25_587	396_46_1
622_6_1	1083_6_374	2921_25_459	158_35_1	453_6_1	315_6_176	136_46_1	66_46_1	165_6_44	582_46_1	389_6_1	172_6_174	958_46_255	1544_25_1	793_6_61	2488_6_88	49_6_1	1988_46_165	118_35_1	1205_46_320	1114_46_56	523_6_39	2245_35_1260	329_6_1	814_25_1	427_6_24	2858_6_130	1216_6_93	1158_46_1	2916_6_194	1099_36_116	98_6_66	246_25_90	386_6_1	1887_6_214	103_6_34	2976_46_494	236_46_1	1436_6_65	968_35_518	52_12_1260	110_6_1	929_6_295	1006_46_390	373_6_38	1479_46_89	1510_25_559	396_46_1
622_6_1	1083_6_402	2921_25_468	158_35_1	453_6_1	315_6_180	136_46_1	66_46_1	165_6_45	582_46_1	389_6_1	172_6_170	958_46_265	1544_25_1	793_6_55	2488_6_87	49_6_1	1988_46_170	118_35_1	1205_46_330	1114_46_49	523_6_41	2245_35_1286	329_6_1	814_25_1	427_6_25	2858_6_121	1216_6_95	1158_46_1	2916_6_180	1099_36_116	98_6_56	246_25_76	386_6_1	1887_6_212	103_6_33	2976_46_495	236_46_1	1436_6_70	968_35_528	52_12_1229	110_6_1	929_6_286	1006_46_385	373_6_39	1479_46_99	1510_25_513	396_46_1
622_6_1	1083_6_408	2921_25_474	158_35_1	453_6_1	315_6_165	136_46_1	66_46_1	165_6_40	582_46_1	389_6_1	172_6_161	958_46_272	1544_25_1	793_6_56	2488_6_78	49_6_1	1988_46_159	118_35_1	1205_46_326	1114_46_57	523_6_36	2245_35_1288	329_6_1	814_25_1	427_6_25	2858_6_125	1216_6_91	1158_46_1	2916_6_188	1099_36_113	98_6_59	246_25_63	386_6_1	1887_6_211	103_6_35	2976_46_490	236_46_1	1436_6_73	968_35_539	52_12_1216	110_6_1	929_6_290	1006_46_374	373_6_43	1479_46_93	1510_25_502	396_46_1
622_6_1	1083_6_424	2921_25_443	158_35_1	453_6_1	315_6_155	136_46_1	66_46_1	165_6_37	582_46_1	389_6_1	172_6_159	958_46_265	1544_25_1	793_6_53	2488_6_76	49_6_1	1988_46_160	118_35_1	1205_46_306	1114_46_57	523_6_40	2245_35_1268	329_6_1	814_25_1	427_6_30	2858_6_126	1216_6_92	1158_46_1	2916_6_181	1099_36_120	98_6_52	246_25_55	386_6_1	1887_6_204	103_6_36	2976_46_487	236_46_1	1436_6_70	968_35_572	52_12_1235	110_6_1	929_6_303	1006_46_374	373_6_60	1479_46_86	1510_25_487	396_46_1
622_6_1	1083_6_422	2921_25_417	158_35_1	453_6_1	315_6_158	136_46_1	66_46_1	165_6_39	582_46_1	389_6_1	172_6_172	958_46_284	1544_25_1	793_6_50	2488_6_75	49_6_1	1988_46_165	118_35_1	1205_46_304	1114_46_60	523_6_38	2245_35_1249	329_6_1	814_25_1	427_6_33	2858_6_114	1216_6_91	1158_46_1	2916_6_196	1099_36_126	98_6_53	246_25_57	386_6_1	1887_6_196	103_6_39	2976_46_487	236_46_1	1436_6_58	968_35_593	52_12_1228	110_6_1	929_6_323	1006_46_352	373_6_57	1479_46_90	1510_25_480	396_46_1
622_6_1	1083_6_430	2921_25_392	158_35_1	453_6_1	315_6_163	136_46_1	66_46_1	165_6_52	582_46_1	389_6_1	172_6_177	958_46_276	1544_25_1	793_6_47	2488_6_82	49_6_1	1988_46_160	118_35_1	1205_46_291	1114_46_51	523_6_34	2245_35_1228	329_6_1	814_25_1	427_6_41	2858_6_105	1216_6_86	1158_46_1	2916_6_197	1099_36_129	98_6_52	246_25_55	386_6_1	1887_6_197	103_6_32	2976_46_488	236_46_1	1436_6_54	968_35_637	52_12_1197	110_6_1	929_6_337	1006_46_349	373_6_60	1479_46_93	1510_25_464	396_46_1
622_6_1	1083_6_438	2921_25_375	158_35_1	453_6_1	315_6_165	136_46_1	66_46_1	165_6_58	582_46_1	389_6_1	172_6_164	958_46_266	1544_25_1	793_6_53	2488_6_78	49_6_1	1988_46_163	118_35_1	1205_46_282	1114_46_58	523_6_30	2245_35_1195	329_6_1	814_25_1	427_6_39	2858_6_103	1216_6_94	1158_46_1	2916_6_192	1099_36_133	98_6_53	246_25_51	386_6_1	1887_6_212	103_6_32	2976_46_518	236_46_1	1436_6_59	968_35_640	52_12_1206	110_6_1	929_6_352	1006_46_369	373_6_63	1479_46_93	1510_25_457	396_46_1
622_6_1	1083_6_452	2921_25_354	158_35_1	453_6_1	315_6_168	136_46_1	66_46_1	165_6_60	582_46_1	389_6_1	172_6_181	958_46_266	1544_25_1	793_6_62	2488_6_76	49_6_1	1988_46_143	118_35_1	1205_46_270	1114_46_67	523_6_33	2245_35_1194	329_6_1	814_25_1	427_6_39	2858_6_110	1216_6_98	1158_46_1	2916_6_193	1099_36_133	98_6_60	246_25_46	386_6_1	1887_6_227	103_6_41	2976_46_500	236_46_1	1436_6_58	968_35_654	52_12_1217	110_6_1	929_6_361	1006_46_347	373_6_64	1479_46_88	1510_25_454	396_46_1
622_6_1	1083_6_433	2921_25_359	158_35_1	453_6_1	315_6_174	136_46_1	66_46_1	165_6_61	582_46_1	389_6_1	172_6_155	958_46_270	1544_25_1	793_6_66	2488_6_84	49_6_1	1988_46_142	118_35_1	1205_46_267	1114_46_63	523_6_32	2245_35_1182	329_6_1	814_25_1	427_6_40	2858_6_108	1216_6_94	1158_46_1	2916_6_200	1099_36_130	98_6_58	246_25_42	386_6_1	1887_6_226	103_6_50	2976_46_494	236_46_1	1436_6_57	968_35_643	52_12_1256	110_6_1	929_6_358	1006_46_349	373_6_59	1479_46_87	1510_25_469	396_46_1
622_6_1	1083_6_436	2921_25_326	158_35_1	453_6_1	315_6_166	136_46_1	66_46_1	165_6_56	582_46_1	389_6_1	172_6_155	958_46_275	1544_25_1	793_6_71	2488_6_87	49_6_1	1988_46_128	118_35_1	1205_46_268	1114_46_62	523_6_35	2245_35_1138	329_6_1	814_25_1	427_6_49	2858_6_99	1216_6_83	1158_46_1	2916_6_182	1099_36_130	98_6_53	246_25_36	386_6_1	1887_6_209	103_6_57	2976_46_493	236_46_1	1436_6_62	968_35_632	52_12_1293	110_6_1	929_6_354	1006_46_349	373_6_58	1479_46_82	1510_25_495	396_46_1
622_6_1	1083_6_439	2921_25_330	158_35_1	453_6_1	315_6_157	136_46_1	66_46_1	165_6_55	582_46_1	389_6_1	172_6_138	958_46_263	1544_25_1	793_6_68	2488_6_91	49_6_1	1988_46_116	118_35_1	1205_46_271	1114_46_55	523_6_37	2245_35_1135	329_6_1	814_25_1	427_6_49	2858_6_100	1216_6_74	1158_46_1	2916_6_183	1099_36_132	98_6_46	246_25_35	386_6_1	1887_6_222	103_6_56	2976_46_481	236_46_1	1436_6_66	968_35_678	52_12_1299	110_6_1	929_6_365	1006_46_338	373_6_56	1479_46_83	1510_25_525	396_46_1
622_6_1	1083_6_463	2921_25_302	158_35_1	453_6_1	315_6_157	136_46_1	66_46_1	165_6_60	582_46_1	389_6_1	172_6_137	958_46_285	1544_25_1	793_6_69	2488_6_84	49_6_1	1988_46_120	118_35_1	1205_46_300	1114_46_46	523_6_43	2245_35_1153	329_6_1	814_25_1	427_6_49	2858_6_102	1216_6_68	1158_46_1	2916_6_177	1099_36_131	98_6_50	246_25_30	386_6_1	1887_6_213	103_6_56	2976_46_465	236_46_1	1436_6_72	968_35_680	52_12_1278	110_6_1	929_6_377	1006_46_340	373_6_61	1479_46_94	1510_25_522	396_46_1
622_6_1	1083_6_481	2921_25_310	158_35_1	453_6_1	315_6_159	136_46_1	66_46_1	165_6_59	582_46_1	389_6_1	172_6_140	958_46_298	1544_25_1	793_6_72	2488_6_89	49_6_1	1988_46_130	118_35_1	1205_46_295	1114_46_58	523_6_42	2245_35_1117	329_6_1	814_25_1	427_6_45	2858_6_114	1216_6_70	1158_46_1	2916_6_185	1099_36_139	98_6_50	246_25_26	386_6_1	1887_6_223	103_6_53	2976_46_447	236_46_1	1436_6_73	968_35_680	52_12_1300	110_6_1	929_6_386	1006_46_340	373_6_60	1479_46_94	1510_25_525	396_46_1
622_6_1	1083_6_486	2921_25_291	158_35_1	453_6_1	315_6_177	136_46_1	66_46_1	165_6_59	582_46_1	389_6_1	172_6_133	958_46_304	1544_25_1	793_6_69	2488_6_81	49_6_1	1988_46_131	118_35_1	1205_46_315	1114_46_59	523_6_46	2245_35_1101	329_6_1	814_25_1	427_6_44	2858_6_127	1216_6_73	1158_46_1	2916_6_193	1099_36_142	98_6_59	246_25_24	386_6_1	1887_6_230	103_6_50	2976_46_458	236_46_1	1436_6_70	968_35_664	52_12_1319	110_6_1	929_6_397	1006_46_336	373_6_60	1479_46_101	1510_25_546	396_46_1
622_6_1	1083_6_495	2921_25_261	158_35_1	453_6_1	315_6_193	136_46_1	66_46_1	165_6_60	582_46_1	389_6_1	172_6_142	958_46_306	1544_25_1	793_6_71	2488_6_75	49_6_1	1988_46_125	118_35_1	1205_46_292	1114_46_62	523_6_53	2245_35_1075	329_6_1	814_25_1	427_6_47	2858_6_130	1216_6_67	1158_46_1	2916_6_188	1099_36_139	98_6_60	246_25_15	386_6_1	1887_6_242	103_6_45	2976_46_463	236_46_1	1436_6_69	968_35_664	52_12_1344	110_6_1	929_6_396	1006_46_336	373_6_55	1479_46_109	1510_25_544	396_46_1
622_6_1	1083_6_477	2921_25_248	158_35_1	453_6_1	315_6_210	136_46_1	66_46_1	165_6_62	582_46_1	389_6_1	172_6_139	958_46_308	1544_25_1	793_6_67	2488_6_70	49_6_1	1988_46_120	118_35_1	1205_46_306	1114_46_64	523_6_55	2245_35_1050	329_6_1	814_25_1	427_6_45	2858_6_132	1216_6_65	1158_46_1	2916_6_186	1099_36_148	98_6_67	246_25_12	386_6_1	1887_6_245	103_6_44	2976_46_448	236_46_1	1436_6_67	968_35_640	52_12_1350	110_6_1	929_6_381	1006_46_341	373_6_55	1479_46_107	1510_25_550	396_46_1
622_6_1	1083_6_468	2921_25_276	158_35_1	453_6_1	315_6_205	136_46_1	66_46_1	165_6_57	582_46_1	389_6_1	172_6_139	958_46_291	1544_25_1	793_6_66	2488_6_79	49_6_1	1988_46_110	118_35_1	1205_46_303	1114_46_69	523_6_63	2245_35_1046	329_6_1	814_25_1	427_6_51	2858_6_119	1216_6_67	1158_46_1	2916_6_187	1099_36_155	98_6_68	246_25_11	386_6_1	1887_6_234	103_6_49	2976_46_446	236_46_1	1436_6_62	968_35_646	52_12_1364	110_6_1	929_6_353	1006_46_344	373_6_57	1479_46_98	1510_25_550	396_46_1
622_6_1	1083_6_470	2921_25_273	158_35_1	453_6_1	315_6_216	136_46_1	66_46_1	165_6_58	582_46_1	389_6_1	172_6_131	958_46_290	1544_25_1	793_6_62	2488_6_86	49_6_1	1988_46_99	118_35_1	1205_46_300	1114_46_72	523_6_67	2245_35_1052	329_6_1	814_25_1	427_6_54	2858_6_110	1216_6_72	1158_46_1	2916_6_187	1099_36_171	98_6_69	246_25_7	386_6_1	1887_6_223	103_6_58	2976_46_444	236_46_1	1436_6_58	968_35_650	52_12_1365	110_6_1	929_6_349	1006_46_335	373_6_59	1479_46_91	1510_25_559	396_46_1
622_6_1	1083_6_450	2921_25_281	158_35_1	453_6_1	315_6_201	136_46_1	66_46_1	165_6_61	582_46_1	389_6_1	172_6_131	958_46_293	1544_25_1	793_6_66	2488_6_90	49_6_1	1988_46_97	118_35_1	1205_46_303	1114_46_69	523_6_62	2245_35_1047	329_6_1	814_25_1	427_6_54	2858_6_106	1216_6_74	1158_46_1	2916_6_176	1099_36_180	98_6_60	246_25_3	386_6_1	1887_6_226	103_6_53	2976_46_456	236_46_1	1436_6_59	968_35_633	52_12_1383	110_6_1	929_6_345	1006_46_343	373_6_57	1479_46_96	1510_25_577	396_46_1
622_6_1	1083_6_431	2921_25_323	158_35_1	453_6_1	315_6_197	136_46_1	66_46_1	165_6_60	582_46_1	389_6_1	172_6_140	958_46_280	1544_25_1	793_6_67	2488_6_90	49_6_1	1988_46_95	118_35_1	1205_46_297	1114_46_79	523_6_63	2245_35_1015	329_6_1	814_25_1	427_6_50	2858_6_114	1216_6_75	1158_46_1	2916_6_180	1099_36_179	98_6_59	246_25_3	386_6_1	1887_6_233	103_6_56	2976_46_446	236_46_1	1436_6_56	968_35_608	52_12_1457	110_6_1	929_6_355	1006_46_333	373_6_54	1479_46_89	1510_25_591	396_46_1
622_6_1	1083_6_429	2921_25_362	158_35_1	453_6_1	315_6_200	136_46_1	66_46_1	165_6_59	582_46_1	389_6_1	172_6_133	958_46_273	1544_25_1	793_6_73	2488_6_102	49_6_1	1988_46_101	118_35_1	1205_46_292	1114_46_77	523_6_61	2245_35_1033	329_6_1	814_25_1	427_6_50	2858_6_107	1216_6_71	1158_46_1	2916_6_182	1099_36_174	98_6_65	246_25_4	386_6_1	1887_6_227	103_6_58	2976_46_433	236_46_1	1436_6_59	968_35_575	52_12_1475	110_6_1	929_6_365	1006_46_333	373_6_48	1479_46_84	1510_25_590	396_46_1
622_6_1	1083_6_437	2921_25_376	158_35_1	453_6_1	315_6_190	136_46_1	66_46_1	165_6_53	582_46_1	389_6_1	172_6_130	958_46_260	1544_25_1	793_6_75	2488_6_96	49_6_1	1988_46_103	118_35_1	1205_46_305	1114_46_78	523_6_57	2245_35_988	329_6_1	814_25_1	427_6_48	2858_6_97	1216_6_74	1158_46_1	2916_6_181	1099_36_174	98_6_64	246_25_4	386_6_1	1887_6_217	103_6_59	2976_46_430	236_46_1	1436_6_60	968_35_547	52_12_1487	110_6_1	929_6_373	1006_46_324	373_6_49	1479_46_100	1510_25_586	396_46_1
622_6_1	1083_6_425	2921_25_370	158_35_1	453_6_1	315_6_188	136_46_1	66_46_1	165_6_51	582_46_1	389_6_1	172_6_133	958_46_267	1544_25_1	793_6_85	2488_6_94	49_6_1	1988_46_113	118_35_1	1205_46_317	1114_46_86	523_6_67	2245_35_1011	329_6_1	814_25_1	427_6_49	2858_6_83	1216_6_65	1158_46_1	2916_6_178	1099_36_160	98_6_65	246_25_6	386_6_1	1887_6_230	103_6_59	2976_46_441	236_46_1	1436_6_59	968_35_557	52_12_1483	110_6_1	929_6_373	1006_46_307	373_6_54	1479_46_109	1510_25_568	396_46_1
622_6_1	1083_6_417	2921_25_367	158_35_1	453_6_1	315_6_196	136_46_1	66_46_1	165_6_58	582_46_1	389_6_1	172_6_132	958_46_264	1544_25_1	793_6_83	2488_6_89	49_6_1	1988_46_111	118_35_1	1205_46_317	1114_46_97	523_6_62	2245_35_985	329_6_1	814_25_1	427_6_44	2858_6_80	1216_6_72	1158_46_1	2916_6_166	1099_36_165	98_6_80	246_25_5	386_6_1	1887_6_230	103_6_56	2976_46_443	236_46_1	1436_6_52	968_35_536	52_12_1525	110_6_1	929_6_374	1006_46_307	373_6_49	1479_46_112	1510_25_595	396_46_1
622_6_1	1083_6_400	2921_25_353	158_35_1	453_6_1	315_6_195	136_46_1	66_46_1	165_6_49	582_46_1	389_6_1	172_6_134	958_46_258	1544_25_1	793_6_79	2488_6_95	49_6_1	1988_46_104	118_35_1	1205_46_319	1114_46_106	523_6_56	2245_35_991	329_6_1	814_25_1	427_6_40	2858_6_78	1216_6_64	1158_46_1	2916_6_165	1099_36_187	98_6_93	246_25_4	386_6_1	1887_6_236	103_6_54	2976_46_456	236_46_1	1436_6_47	968_35_537	52_12_1550	110_6_1	929_6_384	1006_46_286	373_6_54	1479_46_116	1510_25_584	396_46_1
622_6_1	1083_6_418	2921_25_346	158_35_1	453_6_1	315_6_191	136_46_1	66_46_1	165_6_46	582_46_1	389_6_1	172_6_148	958_46_268	1544_25_1	793_6_85	2488_6_100	49_6_1	1988_46_107	118_35_1	1205_46_317	1114_46_105	523_6_55	2245_35_990	329_6_1	814_25_1	427_6_41	2858_6_76	1216_6_73	1158_46_1	2916_6_168	1099_36_183	98_6_101	246_25_3	386_6_1	1887_6_235	103_6_50	2976_46_447	236_46_1	1436_6_42	968_35_572	52_12_1549	110_6_1	929_6_391	1006_46_281	373_6_53	1479_46_114	1510_25_578	396_46_1
622_6_1	1083_6_428	2921_25_352	158_35_1	453_6_1	315_6_194	136_46_1	66_46_1	165_6_53	582_46_1	389_6_1	172_6_140	958_46_255	1544_25_1	793_6_92	2488_6_100	49_6_1	1988_46_92	118_35_1	1205_46_321	1114_46_114	523_6_61	2245_35_1005	329_6_1	814_25_1	427_6_41	2858_6_70	1216_6_75	1158_46_1	2916_6_176	1099_36_196	98_6_101	246_25_2	386_6_1	1887_6_222	103_6_49	2976_46_434	236_46_1	1436_6_49	968_35_576	52_12_1555	110_6_1	929_6_405	1006_46_273	373_6_54	1479_46_114	1510_25_558	396_46_1
622_6_1	1083_6_450	2921_25_340	158_35_1	453_6_1	315_6_205	136_46_1	66_46_1	165_6_51	582_46_1	389_6_1	172_6_157	958_46_260	1544_25_1	793_6_87	2488_6_107	49_6_1	1988_46_80	118_35_1	1205_46_328	1114_46_107	523_6_58	2245_35_1033	329_6_1	814_25_1	427_6_43	2858_6_69	1216_6_76	1158_46_1	2916_6_166	1099_36_197	98_6_102	246_25_1	386_6_1	1887_6_233	103_6_51	2976_46_430	236_46_1	1436_6_51	968_35_571	52_12_1540	110_6_1	929_6_409	1006_46_273	373_6_54	1479_46_115	1510_25_550	396_46_1
622_6_1	1083_6_458	2921_25_328	158_35_1	453_6_1	315_6_208	136_46_1	66_46_1	165_6_53	582_46_1	389_6_1	172_6_159	958_46_274	1544_25_1	793_6_82	2488_6_111	49_6_1	1988_46_71	118_35_1	1205_46_319	1114_46_108	523_6_61	2245_35_1042	329_6_1	814_25_1	427_6_37	2858_6_74	1216_6_74	1158_46_1	2916_6_173	1099_36_197	98_6_112	246_25_1	386_6_1	1887_6_258	103_6_49	2976_46_408	236_46_1	1436_6_51	968_35_601	52_12_1533	110_6_1	929_6_408	1006_46_267	373_6_59	1479_46_129	1510_25_542	396_46_1
622_6_1	1083_6_481	2921_25_310	158_35_1	453_6_1	315_6_210	136_46_1	66_46_1	165_6_59	582_46_1	389_6_1	172_6_157	958_46_275	1544_25_1	793_6_87	2488_6_119	49_6_1	1988_46_75	118_35_1	1205_46_308	1114_46_121	523_6_54	2245_35_1075	329_6_1	814_25_1	427_6_35	2858_6_69	1216_6_70	1158_46_1	2916_6_180	1099_36_196	98_6_104	246_25_1	386_6_1	1887_6_263	103_6_40	2976_46_443	236_46_1	1436_6_45	968_35_613	52_12_1545	110_6_1	929_6_373	1006_46_272	373_6_63	1479_46_117	1510_25_532	396_46_1
622_6_1	1083_6_468	2921_25_298	158_35_1	453_6_1	315_6_213	136_46_1	66_46_1	165_6_46	582_46_1	389_6_1	172_6_143	958_46_272	1544_25_1	793_6_90	2488_6_116	49_6_1	1988_46_68	118_35_1	1205_46_316	1114_46_119	523_6_44	2245_35_1114	329_6_1	814_25_1	427_6_35	2858_6_71	1216_6_66	1158_46_1	2916_6_163	1099_36_213	98_6_98	246_25_1	386_6_1	1887_6_269	103_6_39	2976_46_466	236_46_1	1436_6_44	968_35_610	52_12_1557	110_6_1	929_6_361	1006_46_289	373_6_63	1479_46_122	1510_25_516	396_46_1
622_6_1	1083_6_467	2921_25_287	158_35_1	453_6_1	315_6_215	136_46_1	66_46_1	165_6_48	582_46_1	389_6_1	172_6_134	958_46_286	1544_25_1	793_6_92	2488_6_125	49_6_1	1988_46_77	118_35_1	1205_46_349	1114_46_130	523_6_50	2245_35_1148	329_6_1	814_25_1	427_6_25	2858_6_59	1216_6_64	1158_46_1	2916_6_166	1099_36_210	98_6_101	246_25_1	386_6_1	1887_6_268	103_6_42	2976_46_477	236_46_1	1436_6_42	968_35_618	52_12_1520	110_6_1	929_6_340	1006_46_290	373_6_53	1479_46_122	1510_25_513	396_46_1
622_6_1	1083_6_441	2921_25_270	158_35_1	453_6_1	315_6_209	136_46_1	66_46_1	165_6_48	582_46_1	389_6_1	172_6_132	958_46_276	1544_25_1	793_6_90	2488_6_118	49_6_1	1988_46_77	118_35_1	1205_46_345	1114_46_123	523_6_54	2245_35_1186	329_6_1	814_25_1	427_6_28	2858_6_59	1216_6_63	1158_46_1	2916_6_164	1099_36_214	98_6_100	246_25_1	386_6_1	1887_6_267	103_6_38	2976_46_490	236_46_1	1436_6_41	968_35_627	52_12_1558	110_6_1	929_6_332	1006_46_278	373_6_56	1479_46_126	1510_25_508	396_46_1
622_6_1	1083_6_410	2921_25_249	158_35_1	453_6_1	315_6_210	136_46_1	66_46_1	165_6_47	582_46_1	389_6_1	172_6_124	958_46_265	1544_25_1	793_6_96	2488_6_114	49_6_1	1988_46_71	118_35_1	1205_46_346	1114_46_117	523_6_50	2245_35_1219	329_6_1	814_25_1	427_6_21	2858_6_69	1216_6_56	1158_46_1	2916_6_170	1099_36_196	98_6_100	246_25_1	386_6_1	1887_6_259	103_6_38	2976_46_498	236_46_1	1436_6_38	968_35_637	52_12_1560	110_6_1	929_6_346	1006_46_283	373_6_55	1479_46_111	1510_25_508	396_46_1
622_6_1	1083_6_379	2921_25_234	158_35_1	453_6_1	315_6_209	136_46_1	66_46_1	165_6_51	582_46_1	389_6_1	172_6_121	958_46_270	1544_25_1	793_6_100	2488_6_111	49_6_1	1988_46_64	118_35_1	1205_46_354	1114_46_107	523_6_51	2245_35_1218	329_6_1	814_25_1	427_6_15	2858_6_74	1216_6_54	1158_46_1	2916_6_173	1099_36_185	98_6_110	246_25_1	386_6_1	1887_6_242	103_6_40	2976_46_518	236_46_1	1436_6_43	968_35_637	52_12_1589	110_6_1	929_6_361	1006_46_275	373_6_48	1479_46_115	1510_25_497	396_46_1
622_6_1	1083_6_398	2921_25_237	158_35_1	453_6_1	315_6_209	136_46_1	66_46_1	165_6_57	582_46_1	389_6_1	172_6_129	958_46_273	1544_25_1	793_6_82	2488_6_97	49_6_1	1988_46_56	118_35_1	1205_46_341	1114_46_104	523_6_49	2245_35_1256	329_6_1	814_25_1	427_6_9	2858_6_79	1216_6_65	1158_46_1	2916_6_192	1099_36_191	98_6_110	246_25_1	386_6_1	1887_6_240	103_6_42	2976_46_509	236_46_1	1436_6_47	968_35_623	52_12_1581	110_6_1	929_6_376	1006_46_279	373_6_45	1479_46_110	1510_25_487	396_46_1
622_6_1	1083_6_395	2921_25_217	158_35_1	453_6_1	315_6_204	136_46_1	66_46_1	165_6_60	582_46_1	389_6_1	172_6_129	958_46_280	1544_25_1	793_6_71	2488_6_86	49_6_1	1988_46_53	118_35_1	1205_46_350	1114_46_108	523_6_50	2245_35_1293	329_6_1	814_25_1	427_6_9	2858_6_90	1216_6_68	1158_46_1	2916_6_196	1099_36_218	98_6_116	246_25_1	386_6_1	1887_6_241	103_6_40	2976_46_511	236_46_1	1436_6_47	968_35_639	52_12_1591	110_6_1	929_6_364	1006_46_280	373_6_52	1479_46_94	1510_25_458	396_46_1
622_6_1	1083_6_428	2921_25_224	158_35_1	453_6_1	315_6_202	136_46_1	66_46_1	165_6_66	582_46_1	389_6_1	172_6_114	958_46_289	1544_25_1	793_6_74	2488_6_79	49_6_1	1988_46_48	118_35_1	1205_46_368	1114_46_103	523_6_50	2245_35_1254	329_6_1	814_25_1	427_6_8	2858_6_102	1216_6_77	1158_46_1	2916_6_202	1099_36_216	98_6_117	246_25_1	386_6_1	1887_6_234	103_6_45	2976_46_504	236_46_1	1436_6_44	968_35_625	52_12_1621	110_6_1	929_6_357	1006_46_280	373_6_55	1479_46_92	1510_25_438	396_46_1
622_6_1	1083_6_438	2921_25_229	158_35_1	453_6_1	315_6_188	136_46_1	66_46_1	165_6_67	582_46_1	389_6_1	172_6_106	958_46_266	1544_25_1	793_6_74	2488_6_90	49_6_1	1988_46_52	118_35_1	1205_46_381	1114_46_107	523_6_55	2245_35_1211	329_6_1	814_25_1	427_6_14	2858_6_105	1216_6_72	1158_46_1	2916_6_212	1099_36_218	98_6_111	246_25_1	386_6_1	1887_6_231	103_6_45	2976_46_502	236_46_1	1436_6_48	968_35_640	52_12_1607	110_6_1	929_6_347	1006_46_282	373_6_49	1479_46_88	1510_25_387	396_46_1
622_6_1	1083_6_432	2921_25_244	158_35_1	453_6_1	315_6_180	136_46_1	66_46_1	165_6_76	582_46_1	389_6_1	172_6_111	958_46_287	1544_25_1	793_6_81	2488_6_93	49_6_1	1988_46_47	118_35_1	1205_46_386	1114_46_107	523_6_52	2245_35_1221	329_6_1	814_25_1	427_6_20	2858_6_98	1216_6_70	1158_46_1	2916_6_212	1099_36_231	98_6_96	246_25_1	386_6_1	1887_6_221	103_6_42	2976_46_501	236_46_1	1436_6_49	968_35_648	52_12_1615	110_6_1	929_6_355	1006_46_270	373_6_55	1479_46_85	1510_25_364	396_46_1
622_6_1	1083_6_412	2921_25_229	158_35_1	453_6_1	315_6_182	136_46_1	66_46_1	165_6_63	582_46_1	389_6_1	172_6_107	958_46_271	1544_25_1	793_6_74	2488_6_91	49_6_1	1988_46_46	118_35_1	1205_46_389	1114_46_106	523_6_60	2245_35_1197	329_6_1	814_25_1	427_6_21	2858_6_108	1216_6_57	1158_46_1	2916_6_200	1099_36_234	98_6_95	246_25_1	386_6_1	1887_6_207	103_6_48	2976_46_496	236_46_1	1436_6_52	968_35_657	52_12_1611	110_6_1	929_6_348	1006_46_268	373_6_55	1479_46_88	1510_25_377	396_46_1
622_6_1	1083_6_395	2921_25_227	158_35_1	453_6_1	315_6_197	136_46_1	66_46_1	165_6_58	582_46_1	389_6_1	172_6_108	958_46_261	1544_25_1	793_6_77	2488_6_89	49_6_1	1988_46_46	118_35_1	1205_46_389	1114_46_107	523_6_69	2245_35_1211	329_6_1	814_25_1	427_6_24	2858_6_111	1216_6_56	1158_46_1	2916_6_201	1099_36_220	98_6_91	246_25_1	386_6_1	1887_6_195	103_6_53	2976_46_477	236_46_1	1436_6_49	968_35_671	52_12_1565	110_6_1	929_6_355	1006_46_274	373_6_60	1479_46_92	1510_25_416	396_46_1
622_6_1	1083_6_368	2921_25_222	158_35_1	453_6_1	315_6_190	136_46_1	66_46_1	165_6_55	582_46_1	389_6_1	172_6_108	958_46_256	1544_25_1	793_6_70	2488_6_86	49_6_1	1988_46_36	118_35_1	1205_46_375	1114_46_111	523_6_74	2245_35_1196	329_6_1	814_25_1	427_6_27	2858_6_99	1216_6_60	1158_46_1	2916_6_196	1099_36_203	98_6_91	246_25_1	386_6_1	1887_6_184	103_6_59	2976_46_442	236_46_1	1436_6_41	968_35_693	52_12_1582	110_6_1	929_6_353	1006_46_298	373_6_59	1479_46_106	1510_25_442	396_46_1
622_6_1	1083_6_368	2921_25_214	158_35_1	453_6_1	315_6_194	136_46_1	66_46_1	165_6_49	582_46_1	389_6_1	172_6_105	958_46_243	1544_25_1	793_6_83	2488_6_86	49_6_1	1988_46_32	118_35_1	1205_46_386	1114_46_109	523_6_69	2245_35_1179	329_6_1	814_25_1	427_6_25	2858_6_111	1216_6_58	1158_46_1	2916_6_199	1099_36_210	98_6_103	246_25_1	386_6_1	1887_6_189	103_6_63	2976_46_414	236_46_1	1436_6_33	968_35_691	52_12_1610	110_6_1	929_6_360	1006_46_307	373_6_56	1479_46_116	1510_25_457	396_46_1
622_6_1	1083_6_365	2921_25_225	158_35_1	453_6_1	315_6_175	136_46_1	66_46_1	165_6_38	582_46_1	389_6_1	172_6_96	958_46_240	1544_25_1	793_6_96	2488_6_75	49_6_1	1988_46_33	118_35_1	1205_46_381	1114_46_104	523_6_71	2245_35_1190	329_6_1	814_25_1	427_6_25	2858_6_119	1216_6_63	1158_46_1	2916_6_194	1099_36_204	98_6_101	246_25_1	386_6_1	1887_6_200	103_6_55	2976_46_430	236_46_1	1436_6_29	968_35_685	52_12_1652	110_6_1	929_6_363	1006_46_318	373_6_57	1479_46_125	1510_25_489	396_46_1
622_6_1	1083_6_347	2921_25_248	158_35_1	453_6_1	315_6_175	136_46_1	66_46_1	165_6_29	582_46_1	389_6_1	172_6_99	958_46_233	1544_25_1	793_6_84	2488_6_79	49_6_1	1988_46_26	118_35_1	1205_46_378	1114_46_98	523_6_63	2245_35_1186	329_6_1	814_25_1	427_6_31	2858_6_121	1216_6_66	1158_46_1	2916_6_172	1099_36_216	98_6_91	246_25_1	386_6_1	1887_6_186	103_6_57	2976_46_455	236_46_1	1436_6_27	968_35_711	52_12_1659	110_6_1	929_6_385	1006_46_297	373_6_60	1479_46_141	1510_25_511	396_46_1
622_6_1	1083_6_356	2921_25_271	158_35_1	453_6_1	315_6_160	136_46_1	66_46_1	165_6_27	582_46_1	389_6_1	172_6_98	958_46_228	1544_25_1	793_6_80	2488_6_76	49_6_1	1988_46_31	118_35_1	1205_46_381	1114_46_94	523_6_67	2245_35_1184	329_6_1	814_25_1	427_6_27	2858_6_122	1216_6_70	1158_46_1	2916_6_168	1099_36_220	98_6_100	246_25_1	386_6_1	1887_6_190	103_6_59	2976_46_462	236_46_1	1436_6_26	968_35_721	52_12_1665	110_6_1	929_6_381	1006_46_273	373_6_55	1479_46_136	1510_25_528	396_46_1
622_6_1	1083_6_347	2921_25_276	158_35_1	453_6_1	315_6_160	136_46_1	66_46_1	165_6_27	582_46_1	389_6_1	172_6_113	958_46_225	1544_25_1	793_6_84	2488_6_79	49_6_1	1988_46_33	118_35_1	1205_46_380	1114_46_87	523_6_65	2245_35_1152	329_6_1	814_25_1	427_6_29	2858_6_135	1216_6_67	1158_46_1	2916_6_152	1099_36_223	98_6_97	246_25_1	386_6_1	1887_6_168	103_6_65	2976_46_489	236_46_1	1436_6_33	968_35_739	52_12_1658	110_6_1	929_6_399	1006_46_261	373_6_53	1479_46_119	1510_25_542	396_46_1
622_6_1	1083_6_346	2921_25_290	158_35_1	453_6_1	315_6_168	136_46_1	66_46_1	165_6_21	582_46_1	389_6_1	172_6_110	958_46_226	1544_25_1	793_6_91	2488_6_82	49_6_1	1988_46_33	118_35_1	1205_46_389	1114_46_94	523_6_58	2245_35_1154	329_6_1	814_25_1	427_6_26	2858_6_126	1216_6_67	1158_46_1	2916_6_148	1099_36_212	98_6_103	246_25_1	386_6_1	1887_6_168	103_6_64	2976_46_491	236_46_1	1436_6_38	968_35_746	52_12_1689	110_6_1	929_6_400	1006_46_259	373_6_56	1479_46_117	1510_25_554	396_46_1
622_6_1	1083_6_365	2921_25_286	158_35_1	453_6_1	315_6_168	136_46_1	66_46_1	165_6_26	582_46_1	389_6_1	172_6_108	958_46_233	1544_25_1	793_6_84	2488_6_79	49_6_1	1988_46_31	118_35_1	1205_46_396	1114_46_92	523_6_49	2245_35_1134	329_6_1	814_25_1	427_6_28	2858_6_124	1216_6_65	1158_46_1	2916_6_143	1099_36_214	98_6_107	246_25_1	386_6_1	1887_6_165	103_6_63	2976_46_489	236_46_1	1436_6_38	968_35_751	52_12_1656	110_6_1	929_6_401	1006_46_256	373_6_53	1479_46_118	1510_25_587	396_46_1
622_6_1	1083_6_372	2921_25_297	158_35_1	453_6_1	315_6_178	136_46_1	66_46_1	165_6_20	582_46_1	389_6_1	172_6_100	958_46_222	1544_25_1	793_6_79	2488_6_80	49_6_1	1988_46_36	118_35_1	1205_46_386	1114_46_88	523_6_44	2245_35_1152	329_6_1	814_25_1	427_6_30	2858_6_126	1216_6_63	1158_46_1	2916_6_150	1099_36_217	98_6_100	246_25_1	386_6_1	1887_6_155	103_6_61	2976_46_469	236_46_1	1436_6_35	968_35_746	52_12_1668	110_6_1	929_6_379	1006_46_243	373_6_60	1479_46_119	1510_25_583	396_46_1
622_6_1	1083_6_375	2921_25_305	158_35_1	453_6_1	315_6_194	136_46_1	66_46_1	165_6_25	582_46_1	389_6_1	172_6_109	958_46_242	1544_25_1	793_6_76	2488_6_72	49_6_1	1988_46_36	118_35_1	1205_46_363	1114_46_89	523_6_40	2245_35_1117	329_6_1	814_25_1	427_6_29	2858_6_130	1216_6_65	1158_46_1	2916_6_156	1099_36_218	98_6_90	246_25_1	386_6_1	1887_6_152	103_6_58	2976_46_466	236_46_1	1436_6_36	968_35_761	52_12_1662	110_6_1	929_6_372	1006_46_245	373_6_67	1479_46_121	1510_25_580	396_46_1
622_6_1	1083_6_368	2921_25_306	158_35_1	453_6_1	315_6_184	136_46_1	66_46_1	165_6_24	582_46_1	389_6_1	172_6_115	958_46_243	1544_25_1	793_6_76	2488_6_62	49_6_1	1988_46_36	118_35_1	1205_46_373	1114_46_82	523_6_41	2245_35_1107	329_6_1	814_25_1	427_6_34	2858_6_135	1216_6_51	1158_46_1	2916_6_168	1099_36_226	98_6_92	246_25_1	386_6_1	1887_6_170	103_6_61	2976_46_478	236_46_1	1436_6_30	968_35_782	52_12_1649	110_6_1	929_6_374	1006_46_244	373_6_64	1479_46_127	1510_25_582	396_46_1
622_6_1	1083_6_362	2921_25_307	158_35_1	453_6_1	315_6_185	136_46_1	66_46_1	165_6_27	582_46_1	389_6_1	172_6_109	958_46_245	1544_25_1	793_6_78	2488_6_59	49_6_1	1988_46_34	118_35_1	1205_46_368	1114_46_88	523_6_37	2245_35_1075	329_6_1	814_25_1	427_6_39	2858_6_129	1216_6_55	1158_46_1	2916_6_168	1099_36_223	98_6_90	246_25_1	386_6_1	1887_6_167	103_6_58	2976_46_466	236_46_1	1436_6_25	968_35_787	52_12_1686	110_6_1	929_6_376	1006_46_221	373_6_57	1479_46_119	1510_25_594	396_46_1
622_6_1	1083_6_362	2921_25_282	158_35_1	453_6_1	315_6_178	136_46_1	66_46_1	165_6_28	582_46_1	389_6_1	172_6_98	958_46_224	1544_25_1	793_6_75	2488_6_56	49_6_1	1988_46_30	118_35_1	1205_46_364	1114_46_77	523_6_25	2245_35_1075	329_6_1	814_25_1	427_6_34	2858_6_128	1216_6_53	1158_46_1	2916_6_178	1099_36_224	98_6_82	246_25_1	386_6_1	1887_6_171	103_6_65	2976_46_461	236_46_1	1436_6_28	968_35_788	52_12_1703	110_6_1	929_6_399	1006_46_228	373_6_63	1479_46_118	1510_25_592	396_46_1
622_6_1	1083_6_364	2921_25_269	158_35_1	453_6_1	315_6_168	136_46_1	66_46_1	165_6_33	582_46_1	389_6_1	172_6_98	958_46_220	1544_25_1	793_6_80	2488_6_60	49_6_1	1988_46_29	118_35_1	1205_46_359	1114_46_76	523_6_22	2245_35_1059	329_6_1	814_25_1	427_6_31	2858_6_132	1216_6_49	1158_46_1	2916_6_182	1099_36_229	98_6_72	246_25_1	386_6_1	1887_6_164	103_6_68	2976_46_483	236_46_1	1436_6_32	968_35_779	52_12_1735	110_6_1	929_6_405	1006_46_212	373_6_64	1479_46_125	1510_25_597	396_46_1
622_6_1	1083_6_380	2921_25_258	158_35_1	453_6_1	315_6_174	136_46_1	66_46_1	165_6_36	582_46_1	389_6_1	172_6_95	958_46_213	1544_25_1	793_6_81	2488_6_62	49_6_1	1988_46_25	118_35_1	1205_46_370	1114_46_75	523_6_23	2245_35_1052	329_6_1	814_25_1	427_6_30	2858_6_136	1216_6_49	1158_46_1	2916_6_183	1099_36_221	98_6_77	246_25_1	386_6_1	1887_6_165	103_6_72	2976_46_493	236_46_1	1436_6_38	968_35_797	52_12_1743	110_6_1	929_6_399	1006_46_209	373_6_69	1479_46_127	1510_25_596	396_46_1
622_6_1	1083_6_379	2921_25_249	158_35_1	453_6_1	315_6_181	136_46_1	66_46_1	165_6_35	582_46_1	389_6_1	172_6_96	958_46_217	1544_25_1	793_6_86	2488_6_68	49_6_1	1988_46_23	118_35_1	1205_46_365	1114_46_74	523_6_27	2245_35_1017	329_6_1	814_25_1	427_6_33	2858_6_136	1216_6_38	1158_46_1	2916_6_193	1099_36_230	98_6_73	246_25_1	386_6_1	1887_6_163	103_6_72	2976_46_490	236_46_1	1436_6_39	968_35_789	52_12_1746	110_6_1	929_6_395	1006_46_216	373_6_67	1479_46_142	1510_25_605	396_46_1
622_6_1	1083_6_409	2921_25_214	158_35_1	453_6_1	315_6_176	136_46_1	66_46_1	165_6_35	582_46_1	389_6_1	172_6_106	958_46_215	1544_25_1	793_6_94	2488_6_64	49_6_1	1988_46_22	118_35_1	1205_46_337	1114_46_78	523_6_29	2245_35_1021	329_6_1	814_25_1	427_6_38	2858_6_125	1216_6_38	1158_46_1	2916_6_187	1099_36_219	98_6_71	246_25_1	386_6_1	1887_6_167	103_6_78	2976_46_496	236_46_1	1436_6_38	968_35_775	52_12_1795	110_6_1	929_6_380	1006_46_218	373_6_62	1479_46_143	1510_25_577	396_46_1
622_6_1	1083_6_407	2921_25_211	158_35_1	453_6_1	315_6_168	136_46_1	66_46_1	165_6_40	582_46_1	389_6_1	172_6_114	958_46_212	1544_25_1	793_6_87	2488_6_65	49_6_1	1988_46_19	118_35_1	1205_46_346	1114_46_77	523_6_28	2245_35_1037	329_6_1	814_25_1	427_6_32	2858_6_127	1216_6_39	1158_46_1	2916_6_200	1099_36_213	98_6_73	246_25_1	386_6_1	1887_6_159	103_6_80	2976_46_493	236_46_1	1436_6_37	968_35_743	52_12_1846	110_6_1	929_6_399	1006_46_231	373_6_52	1479_46_148	1510_25_521	396_46_1
622_6_1	1083_6_416	2921_25_212	158_35_1	453_6_1	315_6_174	136_46_1	66_46_1	165_6_36	582_46_1	389_6_1	172_6_116	958_46_206	1544_25_1	793_6_84	2488_6_68	49_6_1	1988_46_17	118_35_1	1205_46_349	1114_46_80	523_6_27	2245_35_1045	329_6_1	814_25_1	427_6_29	2858_6_124	1216_6_42	1158_46_1	2916_6_208	1099_36_212	98_6_71	246_25_1	386_6_1	1887_6_154	103_6_75	2976_46_475	236_46_1	1436_6_34	968_35_735	52_12_1873	110_6_1	929_6_431	1006_46_253	373_6_48	1479_46_145	1510_25_475	396_46_1
622_6_1	1083_6_418	2921_25_217	158_35_1	453_6_1	315_6_190	136_46_1	66_46_1	165_6_38	582_46_1	389_6_1	172_6_111	958_46_219	1544_25_1	793_6_81	2488_6_73	49_6_1	1988_46_20	118_35_1	1205_46_338	1114_46_84	523_6_27	2245_35_1051	329_6_1	814_25_1	427_6_28	2858_6_122	1216_6_52	1158_46_1	2916_6_211	1099_36_204	98_6_68	246_25_1	386_6_1	1887_6_158	103_6_73	2976_46_472	236_46_1	1436_6_32	968_35_731	52_12_1912	110_6_1	929_6_469	1006_46_257	373_6_43	1479_46_143	1510_25_466	396_46_1
622_6_1	1083_6_428	2921_25_218	158_35_1	453_6_1	315_6_189	136_46_1	66_46_1	165_6_33	582_46_1	389_6_1	172_6_111	958_46_216	1544_25_1	793_6_86	2488_6_74	49_6_1	1988_46_17	118_35_1	1205_46_330	1114_46_86	523_6_23	2245_35_1042	329_6_1	814_25_1	427_6_27	2858_6_134	1216_6_57	1158_46_1	2916_6_216	1099_36_201	98_6_64	246_25_1	386_6_1	1887_6_164	103_6_81	2976_46_471	236_46_1	1436_6_37	968_35_728	52_12_1906	110_6_1	929_6_460	1006_46_244	373_6_42	1479_46_155	1510_25_474	396_46_1
622_6_1	1083_6_434	2921_25_196	158_35_1	453_6_1	315_6_178	136_46_1	66_46_1	165_6_35	582_46_1	389_6_1	172_6_118	958_46_210	1544_25_1	793_6_78	2488_6_71	49_6_1	1988_46_18	118_35_1	1205_46_316	1114_46_89	523_6_20	2245_35_1068	329_6_1	814_25_1	427_6_28	2858_6_157	1216_6_57	1158_46_1	2916_6_229	1099_36_220	98_6_64	246_25_1	386_6_1	1887_6_162	103_6_81	2976_46_476	236_46_1	1436_6_38	968_35_734	52_12_1892	110_6_1	929_6_457	1006_46_248	373_6_38	1479_46_171	1510_25_453	396_46_1
622_6_1	1083_6_444	2921_25_189	158_35_1	453_6_1	315_6_184	136_46_1	66_46_1	165_6_30	582_46_1	389_6_1	172_6_121	958_46_205	1544_25_1	793_6_78	2488_6_73	49_6_1	1988_46_15	118_35_1	1205_46_310	1114_46_85	523_6_16	2245_35_1079	329_6_1	814_25_1	427_6_30	2858_6_157	1216_6_59	1158_46_1	2916_6_223	1099_36_230	98_6_58	246_25_1	386_6_1	1887_6_163	103_6_89	2976_46_465	236_46_1	1436_6_37	968_35_780	52_12_1846	110_6_1	929_6_460	1006_46_240	373_6_35	1479_46_181	1510_25_430	396_46_1
622_6_1	1083_6_460	2921_25_187	158_35_1	453_6_1	315_6_186	136_46_1	66_46_1	165_6_26	582_46_1	389_6_1	172_6_110	958_46_208	1544_25_1	793_6_76	2488_6_73	49_6_1	1988_46_21	118_35_1	1205_46_287	1114_46_90	523_6_15	2245_35_1093	329_6_1	814_25_1	427_6_36	2858_6_158	1216_6_51	1158_46_1	2916_6_231	1099_36_235	98_6_54	246_25_1	386_6_1	1887_6_143	103_6_85	2976_46_463	236_46_1	1436_6_38	968_35_790	52_12_1854	110_6_1	929_6_447	1006_46_243	373_6_30	1479_46_197	1510_25_401	396_46_1
622_6_1	1083_6_470	2921_25_192	158_35_1	453_6_1	315_6_188	136_46_1	66_46_1	165_6_19	582_46_1	389_6_1	172_6_123	958_46_206	1544_25_1	793_6_72	2488_6_73	49_6_1	1988_46_20	118_35_1	1205_46_284	1114_46_94	523_6_14	2245_35_1108	329_6_1	814_25_1	427_6_30	2858_6_166	1216_6_55	1158_46_1	2916_6_233	1099_36_241	98_6_57	246_25_1	386_6_1	1887_6_131	103_6_88	2976_46_482	236_46_1	1436_6_37	968_35_793	52_12_1840	110_6_1	929_6_443	1006_46_234	373_6_28	1479_46_193	1510_25_402	396_46_1
622_6_1	1083_6_471	2921_25_189	158_35_1	453_6_1	315_6_176	136_46_1	66_46_1	165_6_16	582_46_1	389_6_1	172_6_120	958_46_192	1544_25_1	793_6_75	2488_6_74	49_6_1	1988_46_23	118_35_1	1205_46_301	1114_46_90	523_6_11	2245_35_1129	329_6_1	814_25_1	427_6_34	2858_6_168	1216_6_54	1158_46_1	2916_6_243	1099_36_243	98_6_43	246_25_1	386_6_1	1887_6_128	103_6_87	2976_46_521	236_46_1	1436_6_38	968_35_790	52_12_1844	110_6_1	929_6_443	1006_46_231	373_6_25	1479_46_191	1510_25_395	396_46_1
622_6_1	1083_6_456	2921_25_192	158_35_1	453_6_1	315_6_193	136_46_1	66_46_1	165_6_19	582_46_1	389_6_1	172_6_109	958_46_196	1544_25_1	793_6_71	2488_6_73	49_6_1	1988_46_21	118_35_1	1205_46_292	1114_46_83	523_6_10	2245_35_1162	329_6_1	814_25_1	427_6_35	2858_6_162	1216_6_56	1158_46_1	2916_6_242	1099_36_238	98_6_43	246_25_1	386_6_1	1887_6_130	103_6_98	2976_46_517	236_46_1	1436_6_36	968_35_784	52_12_1805	110_6_1	929_6_435	1006_46_204	373_6_28	1479_46_196	1510_25_388	396_46_1
622_6_1	1083_6_432	2921_25_186	158_35_1	453_6_1	315_6_204	136_46_1	66_46_1	165_6_17	582_46_1	389_6_1	172_6_95	958_46_200	1544_25_1	793_6_77	2488_6_70	49_6_1	1988_46_25	118_35_1	1205_46_300	1114_46_86	523_6_12	2245_35_1187	329_6_1	814_25_1	427_6_32	2858_6_167	1216_6_53	1158_46_1	2916_6_251	1099_36_231	98_6_46	246_25_1	386_6_1	1887_6_135	103_6_90	2976_46_518	236_46_1	1436_6_39	968_35_793	52_12_1799	110_6_1	929_6_428	1006_46_185	373_6_33	1479_46_196	1510_25_387	396_46_1
622_6_1	1083_6_430	2921_25_187	158_35_1	453_6_1	315_6_196	136_46_1	66_46_1	165_6_16	582_46_1	389_6_1	172_6_97	958_46_190	1544_25_1	793_6_81	2488_6_64	49_6_1	1988_46_21	118_35_1	1205_46_289	1114_46_81	523_6_11	2245_35_1188	329_6_1	814_25_1	427_6_29	2858_6_162	1216_6_47	1158_46_1	2916_6_254	1099_36_214	98_6_50	246_25_1	386_6_1	1887_6_135	103_6_89	2976_46_499	236_46_1	1436_6_43	968_35_757	52_12_1828	110_6_1	929_6_410	1006_46_193	373_6_31	1479_46_177	1510_25_412	396_46_1
622_6_1	1083_6_433	2921_25_176	158_35_1	453_6_1	315_6_204	136_46_1	66_46_1	165_6_13	582_46_1	389_6_1	172_6_109	958_46_186	1544_25_1	793_6_76	2488_6_74	49_6_1	1988_46_22	118_35_1	1205_46_284	1114_46_83	523_6_11	2245_35_1134	329_6_1	814_25_1	427_6_29	2858_6_158	1216_6_54	1158_46_1	2916_6_257	1099_36_214	98_6_57	246_25_1	386_6_1	1887_6_137	103_6_78	2976_46_477	236_46_1	1436_6_36	968_35_728	52_12_1851	110_6_1	929_6_430	1006_46_202	373_6_26	1479_46_178	1510_25_433	396_46_1
622_6_1	1083_6_427	2921_25_153	158_35_1	453_6_1	315_6_214	136_46_1	66_46_1	165_6_13	582_46_1	389_6_1	172_6_120	958_46_177	1544_25_1	793_6_72	2488_6_76	49_6_1	1988_46_22	118_35_1	1205_46_264	1114_46_69	523_6_11	2245_35_1139	329_6_1	814_25_1	427_6_30	2858_6_167	1216_6_52	1158_46_1	2916_6_284	1099_36_214	98_6_65	246_25_1	386_6_1	1887_6_134	103_6_69	2976_46_470	236_46_1	1436_6_40	968_35_735	52_12_1804	110_6_1	929_6_442	1006_46_211	373_6_28	1479_46_179	1510_25_426	396_46_1
622_6_1	1083_6_432	2921_25_160	158_35_1	453_6_1	315_6_222	136_46_1	66_46_1	165_6_15	582_46_1	389_6_1	172_6_122	958_46_180	1544_25_1	793_6_67	2488_6_76	49_6_1	1988_46_24	118_35_1	1205_46_267	1114_46_66	523_6_15	2245_35_1104	329_6_1	814_25_1	427_6_25	2858_6_157	1216_6_52	1158_46_1	2916_6_301	1099_36_215	98_6_66	246_25_1	386_6_1	1887_6_141	103_6_71	2976_46_487	236_46_1	1436_6_38	968_35_772	52_12_1752	110_6_1	929_6_453	1006_46_219	373_6_37	1479_46_191	1510_25_440	396_46_1
622_6_1	1083_6_439	2921_25_167	158_35_1	453_6_1	315_6_226	136_46_1	66_46_1	165_6_16	582_46_1	389_6_1	172_6_129	958_46_187	1544_25_1	793_6_63	2488_6_74	49_6_1	1988_46_25	118_35_1	1205_46_271	1114_46_74	523_6_15	2245_35_1101	329_6_1	814_25_1	427_6_24	2858_6_155	1216_6_45	1158_46_1	2916_6_306	1099_36_216	98_6_67	246_25_1	386_6_1	1887_6_146	103_6_68	2976_46_499	236_46_1	1436_6_37	968_35_805	52_12_1747	110_6_1	929_6_449	1006_46_216	373_6_40	1479_46_207	1510_25_441	396_46_1
622_6_1	1083_6_442	2921_25_148	158_35_1	453_6_1	315_6_217	136_46_1	66_46_1	165_6_13	582_46_1	389_6_1	172_6_144	958_46_194	1544_25_1	793_6_65	2488_6_73	49_6_1	1988_46_22	118_35_1	1205_46_296	1114_46_72	523_6_12	2245_35_1086	329_6_1	814_25_1	427_6_29	2858_6_161	1216_6_41	1158_46_1	2916_6_305	1099_36_227	98_6_69	246_25_1	386_6_1	1887_6_145	103_6_78	2976_46_506	236_46_1	1436_6_29	968_35_857	52_12_1763	110_6_1	929_6_442	1006_46_211	373_6_38	1479_46_219	1510_25_429	396_46_1
622_6_1	1083_6_448	2921_25_138	158_35_1	453_6_1	315_6_219	136_46_1	66_46_1	165_6_15	582_46_1	389_6_1	172_6_136	958_46_221	1544_25_1	793_6_54	2488_6_75	49_6_1	1988_46_20	118_35_1	1205_46_280	1114_46_72	523_6_16	2245_35_1073	329_6_1	814_25_1	427_6_29	2858_6_158	1216_6_35	1158_46_1	2916_6_293	1099_36_214	98_6_66	246_25_1	386_6_1	1887_6_144	103_6_82	2976_46_499	236_46_1	1436_6_29	968_35_892	52_12_1755	110_6_1	929_6_449	1006_46_223	373_6_39	1479_46_216	1510_25_445	396_46_1
622_6_1	1083_6_439	2921_25_141	158_35_1	453_6_1	315_6_231	136_46_1	66_46_1	165_6_15	582_46_1	389_6_1	172_6_146	958_46_233	1544_25_1	793_6_54	2488_6_72	49_6_1	1988_46_19	118_35_1	1205_46_270	1114_46_68	523_6_15	2245_35_1050	329_6_1	814_25_1	427_6_24	2858_6_153	1216_6_39	1158_46_1	2916_6_270	1099_36_202	98_6_53	246_25_1	386_6_1	1887_6_139	103_6_90	2976_46_499	236_46_1	1436_6_24	968_35_898	52_12_1772	110_6_1	929_6_448	1006_46_224	373_6_37	1479_46_214	1510_25_451	396_46_1
622_6_1	1083_6_442	2921_25_144	158_35_1	453_6_1	315_6_221	136_46_1	66_46_1	165_6_11	582_46_1	389_6_1	172_6_147	958_46_229	1544_25_1	793_6_54	2488_6_74	49_6_1	1988_46_16	118_35_1	1205_46_275	1114_46_71	523_6_12	2245_35_1055	329_6_1	814_25_1	427_6_23	2858_6_151	1216_6_35	1158_46_1	2916_6_264	1099_36_191	98_6_53	246_25_1	386_6_1	1887_6_139	103_6_100	2976_46_507	236_46_1	1436_6_33	968_35_890	52_12_1800	110_6_1	929_6_440	1006_46_220	373_6_31	1479_46_214	1510_25_458	396_46_1
622_6_1	1083_6_437	2921_25_140	158_35_1	453_6_1	315_6_224	136_46_1	66_46_1	165_6_16	582_46_1	389_6_1	172_6_140	958_46_218	1544_25_1	793_6_52	2488_6_65	49_6_1	1988_46_18	118_35_1	1205_46_281	1114_46_73	523_6_13	2245_35_1042	329_6_1	814_25_1	427_6_23	2858_6_158	1216_6_32	1158_46_1	2916_6_264	1099_36_201	98_6_62	246_25_1	386_6_1	1887_6_140	103_6_90	2976_46_530	236_46_1	1436_6_34	968_35_896	52_12_1825	110_6_1	929_6_431	1006_46_205	373_6_31	1479_46_213	1510_25_435	396_46_1
622_6_1	1083_6_447	2921_25_141	158_35_1	453_6_1	315_6_253	136_46_1	66_46_1	165_6_20	582_46_1	389_6_1	172_6_152	958_46_214	1544_25_1	793_6_44	2488_6_63	49_6_1	1988_46_19	118_35_1	1205_46_295	1114_46_68	523_6_13	2245_35_1014	329_6_1	814_25_1	427_6_19	2858_6_148	1216_6_31	1158_46_1	2916_6_252	1099_36_208	98_6_68	246_25_1	386_6_1	1887_6_140	103_6_95	2976_46_531	236_46_1	1436_6_34	968_35_904	52_12_1813	110_6_1	929_6_407	1006_46_206	373_6_28	1479_46_228	1510_25_436	396_46_1
622_6_1	1083_6_452	2921_25_165	158_35_1	453_6_1	315_6_252	136_46_1	66_46_1	165_6_23	582_46_1	389_6_1	172_6_168	958_46_213	1544_25_1	793_6_45	2488_6_72	49_6_1	1988_46_22	118_35_1	1205_46_293	1114_46_59	523_6_16	2245_35_1021	329_6_1	814_25_1	427_6_16	2858_6_140	1216_6_32	1158_46_1	2916_6_254	1099_36_209	98_6_66	246_25_1	386_6_1	1887_6_146	103_6_101	2976_46_505	236_46_1	1436_6_34	968_35_878	52_12_1812	110_6_1	929_6_385	1006_46_210	373_6_32	1479_46_234	1510_25_446	396_46_1
622_6_1	1083_6_443	2921_25_163	158_35_1	453_6_1	315_6_248	136_46_1	66_46_1	165_6_24	582_46_1	389_6_1	172_6_181	958_46_211	1544_25_1	793_6_52	2488_6_67	49_6_1	1988_46_17	118_35_1	1205_46_293	1114_46_54	523_6_18	2245_35_1034	329_6_1	814_25_1	427_6_15	2858_6_142	1216_6_30	1158_46_1	2916_6_250	1099_36_212	98_6_75	246_25_1	386_6_1	1887_6_153	103_6_98	2976_46_492	236_46_1	1436_6_35	968_35_865	52_12_1834	110_6_1	929_6_386	1006_46_224	373_6_31	1479_46_221	1510_25_439	396_46_1
622_6_1	1083_6_441	2921_25_148	158_35_1	453_6_1	315_6_244	136_46_1	66_46_1	165_6_22	582_46_1	389_6_1	172_6_174	958_46_202	1544_25_1	793_6_52	2488_6_68	49_6_1	1988_46_15	118_35_1	1205_46_284	1114_46_56	523_6_16	2245_35_1034	329_6_1	814_25_1	427_6_16	2858_6_139	1216_6_31	1158_46_1	2916_6_248	1099_36_213	98_6_80	246_25_1	386_6_1	1887_6_139	103_6_96	2976_46_487	236_46_1	1436_6_37	968_35_829	52_12_1848	110_6_1	929_6_414	1006_46_228	373_6_24	1479_46_202	1510_25_436	396_46_1
622_6_1	1083_6_427	2921_25_136	158_35_1	453_6_1	315_6_237	136_46_1	66_46_1	165_6_23	582_46_1	389_6_1	172_6_180	958_46_203	1544_25_1	793_6_54	2488_6_71	49_6_1	1988_46_18	118_35_1	1205_46_297	1114_46_57	523_6_13	2245_35_1053	329_6_1	814_25_1	427_6_16	2858_6_127	1216_6_30	1158_46_1	2916_6_231	1099_36_213	98_6_80	246_25_1	386_6_1	1887_6_157	103_6_95	2976_46_518	236_46_1	1436_6_35	968_35_778	52_12_1865	110_6_1	929_6_397	1006_46_232	373_6_15	1479_46_198	1510_25_435	396_46_1
622_6_1	1083_6_462	2921_25_129	158_35_1	453_6_1	315_6_232	136_46_1	66_46_1	165_6_21	582_46_1	389_6_1	172_6_162	958_46_192	1544_25_1	793_6_54	2488_6_75	49_6_1	1988_46_22	118_35_1	1205_46_296	1114_46_57	523_6_12	2245_35_1061	329_6_1	814_25_1	427_6_18	2858_6_124	1216_6_29	1158_46_1	2916_6_250	1099_36_212	98_6_67	246_25_1	386_6_1	1887_6_156	103_6_94	2976_46_532	236_46_1	1436_6_39	968_35_764	52_12_1939	110_6_1	929_6_408	1006_46_240	373_6_13	1479_46_194	1510_25_427	396_46_1
622_6_1	1083_6_496	2921_25_139	158_35_1	453_6_1	315_6_232	136_46_1	66_46_1	165_6_17	582_46_1	389_6_1	172_6_170	958_46_188	1544_25_1	793_6_52	2488_6_75	49_6_1	1988_46_23	118_35_1	1205_46_311	1114_46_49	523_6_13	2245_35_1100	329_6_1	814_25_1	427_6_14	2858_6_116	1216_6_30	1158_46_1	2916_6_242	1099_36_212	98_6_64	246_25_1	386_6_1	1887_6_142	103_6_93	2976_46_517	236_46_1	1436_6_35	968_35_754	52_12_1941	110_6_1	929_6_408	1006_46_258	373_6_14	1479_46_184	1510_25_396	396_46_1
622_6_1	1083_6_485	2921_25_135	158_35_1	453_6_1	315_6_242	136_46_1	66_46_1	165_6_17	582_46_1	389_6_1	172_6_187	958_46_191	1544_25_1	793_6_43	2488_6_71	49_6_1	1988_46_22	118_35_1	1205_46_302	1114_46_42	523_6_10	2245_35_1138	329_6_1	814_25_1	427_6_16	2858_6_110	1216_6_31	1158_46_1	2916_6_253	1099_36_208	98_6_61	246_25_1	386_6_1	1887_6_132	103_6_86	2976_46_537	236_46_1	1436_6_33	968_35_753	52_12_1968	110_6_1	929_6_417	1006_46_241	373_6_11	1479_46_194	1510_25_382	396_46_1
622_6_1	1083_6_493	2921_25_143	158_35_1	453_6_1	315_6_247	136_46_1	66_46_1	165_6_18	582_46_1	389_6_1	172_6_197	958_46_196	1544_25_1	793_6_30	2488_6_74	49_6_1	1988_46_26	118_35_1	1205_46_287	1114_46_38	523_6_8	2245_35_1166	329_6_1	814_25_1	427_6_9	2858_6_105	1216_6_27	1158_46_1	2916_6_250	1099_36_203	98_6_58	246_25_1	386_6_1	1887_6_134	103_6_81	2976_46_547	236_46_1	1436_6_37	968_35_723	52_12_2030	110_6_1	929_6_408	1006_46_252	373_6_11	1479_46_169	1510_25_342	396_46_1
622_6_1	1083_6_485	2921_25_156	158_35_1	453_6_1	315_6_236	136_46_1	66_46_1	165_6_18	582_46_1	389_6_1	172_6_194	958_46_191	1544_25_1	793_6_34	2488_6_76	49_6_1	1988_46_29	118_35_1	1205_46_303	1114_46_35	523_6_11	2245_35_1184	329_6_1	814_25_1	427_6_11	2858_6_105	1216_6_22	1158_46_1	2916_6_257	1099_36_191	98_6_60	246_25_1	386_6_1	1887_6_148	103_6_85	2976_46_556	236_46_1	1436_6_42	968_35_727	52_12_2015	110_6_1	929_6_403	1006_46_236	373_6_9	1479_46_176	1510_25_309	396_46_1
622_6_1	1083_6_466	2921_25_154	158_35_1	453_6_1	315_6_230	136_46_1	66_46_1	165_6_16	582_46_1	389_6_1	172_6_195	958_46_189	1544_25_1	793_6_31	2488_6_75	49_6_1	1988_46_35	118_35_1	1205_46_291	1114_46_40	523_6_11	2245_35_1195	329_6_1	814_25_1	427_6_11	2858_6_95	1216_6_26	1158_46_1	2916_6_236	1099_36_184	98_6_51	246_25_1	386_6_1	1887_6_153	103_6_87	2976_46_584	236_46_1	1436_6_47	968_35_734	52_12_2046	110_6_1	929_6_383	1006_46_236	373_6_6	1479_46_184	1510_25_292	396_46_1
622_6_1	1083_6_481	2921_25_155	158_35_1	453_6_1	315_6_227	136_46_1	66_46_1	165_6_18	582_46_1	389_6_1	172_6_191	958_46_181	1544_25_1	793_6_38	2488_6_75	49_6_1	1988_46_37	118_35_1	1205_46_304	1114_46_38	523_6_9	2245_35_1192	329_6_1	814_25_1	427_6_13	2858_6_98	1216_6_31	1158_46_1	2916_6_236	1099_36_189	98_6_46	246_25_1	386_6_1	1887_6_153	103_6_71	2976_46_589	236_46_1	1436_6_50	968_35_763	52_12_2103	110_6_1	929_6_378	1006_46_248	373_6_5	1479_46_178	1510_25_290	396_46_1
622_6_1	1083_6_484	2921_25_167	158_35_1	453_6_1	315_6_231	136_46_1	66_46_1	165_6_20	582_46_1	389_6_1	172_6_188	958_46_174	1544_25_1	793_6_38	2488_6_71	49_6_1	1988_46_32	118_35_1	1205_46_275	1114_46_36	523_6_6	2245_35_1216	329_6_1	814_25_1	427_6_12	2858_6_113	1216_6_34	1158_46_1	2916_6_237	1099_36_205	98_6_42	246_25_1	386_6_1	1887_6_168	103_6_65	2976_46_579	236_46_1	1436_6_54	968_35_734	52_12_2153	110_6_1	929_6_373	1006_46_246	373_6_3	1479_46_176	1510_25_259	396_46_1
622_6_1	1083_6_490	2921_25_151	158_35_1	453_6_1	315_6_225	136_46_1	66_46_1	165_6_25	582_46_1	389_6_1	172_6_190	958_46_184	1544_25_1	793_6_37	2488_6_69	49_6_1	1988_46_32	118_35_1	1205_46_260	1114_46_28	523_6_4	2245_35_1209	329_6_1	814_25_1	427_6_13	2858_6_114	1216_6_35	1158_46_1	2916_6_223	1099_36_186	98_6_39	246_25_1	386_6_1	1887_6_159	103_6_66	2976_46_564	236_46_1	1436_6_48	968_35_772	52_12_2166	110_6_1	929_6_370	1006_46_252	373_6_3	1479_46_179	1510_25_236	396_46_1
622_6_1	1083_6_489	2921_25_139	158_35_1	453_6_1	315_6_229	136_46_1	66_46_1	165_6_28	582_46_1	389_6_1	172_6_194	958_46_192	1544_25_1	793_6_41	2488_6_54	49_6_1	1988_46_36	118_35_1	1205_46_244	1114_46_27	523_6_4	2245_35_1222	329_6_1	814_25_1	427_6_16	2858_6_112	1216_6_38	1158_46_1	2916_6_229	1099_36_187	98_6_43	246_25_1	386_6_1	1887_6_158	103_6_62	2976_46_553	236_46_1	1436_6_51	968_35_762	52_12_2196	110_6_1	929_6_378	1006_46_252	373_6_6	1479_46_186	1510_25_242	396_46_1
622_6_1	1083_6_495	2921_25_125	158_35_1	453_6_1	315_6_228	136_46_1	66_46_1	165_6_26	582_46_1	389_6_1	172_6_210	958_46_196	1544_25_1	793_6_43	2488_6_53	49_6_1	1988_46_39	118_35_1	1205_46_240	1114_46_28	523_6_3	2245_35_1238	329_6_1	814_25_1	427_6_15	2858_6_116	1216_6_34	1158_46_1	2916_6_233	1099_36_174	98_6_42	246_25_1	386_6_1	1887_6_145	103_6_59	2976_46_521	236_46_1	1436_6_46	968_35_796	52_12_2186	110_6_1	929_6_368	1006_46_254	373_6_6	1479_46_180	1510_25_249	396_46_1
622_6_1	1083_6_497	2921_25_120	158_35_1	453_6_1	315_6_225	136_46_1	66_46_1	165_6_28	582_46_1	389_6_1	172_6_215	958_46_185	1544_25_1	793_6_47	2488_6_53	49_6_1	1988_46_31	118_35_1	1205_46_240	1114_46_28	523_6_1	2245_35_1222	329_6_1	814_25_1	427_6_20	2858_6_115	1216_6_28	1158_46_1	2916_6_238	1099_36_174	98_6_38	246_25_1	386_6_1	1887_6_129	103_6_60	2976_46_511	236_46_1	1436_6_49	968_35_827	52_12_2204	110_6_1	929_6_372	1006_46_255	373_6_6	1479_46_162	1510_25_267	396_46_1
622_6_1	1083_6_497	2921_25_114	158_35_1	453_6_1	315_6_230	136_46_1	66_46_1	165_6_27	582_46_1	389_6_1	172_6_221	958_46_205	1544_25_1	793_6_50	2488_6_51	49_6_1	1988_46_34	118_35_1	1205_46_231	1114_46_25	523_6_2	2245_35_1178	329_6_1	814_25_1	427_6_21	2858_6_111	1216_6_30	1158_46_1	2916_6_226	1099_36_174	98_6_40	246_25_1	386_6_1	1887_6_116	103_6_62	2976_46_503	236_46_1	1436_6_56	968_35_862	52_12_2171	110_6_1	929_6_374	1006_46_240	373_6_8	1479_46_153	1510_25_280	396_46_1
622_6_1	1083_6_506	2921_25_115	158_35_1	453_6_1	315_6_218	136_46_1	66_46_1	165_6_28	582_46_1	389_6_1	172_6_215	958_46_190	1544_25_1	793_6_63	2488_6_65	49_6_1	1988_46_32	118_35_1	1205_46_245	1114_46_31	523_6_2	2245_35_1171	329_6_1	814_25_1	427_6_24	2858_6_110	1216_6_33	1158_46_1	2916_6_225	1099_36_170	98_6_37	246_25_1	386_6_1	1887_6_116	103_6_54	2976_46_470	236_46_1	1436_6_57	968_35_870	52_12_2186	110_6_1	929_6_374	1006_46_249	373_6_9	1479_46_152	1510_25_265	396_46_1
622_6_1	1083_6_519	2921_25_115	158_35_1	453_6_1	315_6_216	136_46_1	66_46_1	165_6_33	582_46_1	389_6_1	172_6_214	958_46_181	1544_25_1	793_6_57	2488_6_69	49_6_1	1988_46_31	118_35_1	1205_46_249	1114_46_35	523_6_3	2245_35_1175	329_6_1	814_25_1	427_6_22	2858_6_111	1216_6_35	1158_46_1	2916_6_225	1099_36_182	98_6_37	246_25_1	386_6_1	1887_6_112	103_6_53	2976_46_451	236_46_1	1436_6_57	968_35_866	52_12_2208	110_6_1	929_6_384	1006_46_238	373_6_7	1479_46_139	1510_25_270	396_46_1
622_6_1	1083_6_529	2921_25_90	158_35_1	453_6_1	315_6_206	136_46_1	66_46_1	165_6_30	582_46_1	389_6_1	172_6_202	958_46_178	1544_25_1	793_6_57	2488_6_68	49_6_1	1988_46_42	118_35_1	1205_46_241	1114_46_40	523_6_4	2245_35_1175	329_6_1	814_25_1	427_6_21	2858_6_114	1216_6_31	1158_46_1	2916_6_211	1099_36_189	98_6_38	246_25_1	386_6_1	1887_6_99	103_6_66	2976_46_477	236_46_1	1436_6_60	968_35_866	52_12_2265	110_6_1	929_6_402	1006_46_227	373_6_7	1479_46_143	1510_25_283	396_46_1
622_6_1	1083_6_546	2921_25_80	158_35_1	453_6_1	315_6_189	136_46_1	66_46_1	165_6_26	582_46_1	389_6_1	172_6_182	958_46_186	1544_25_1	793_6_59	2488_6_72	49_6_1	1988_46_45	118_35_1	1205_46_214	1114_46_39	523_6_4	2245_35_1159	329_6_1	814_25_1	427_6_21	2858_6_105	1216_6_34	1158_46_1	2916_6_205	1099_36_201	98_6_34	246_25_1	386_6_1	1887_6_96	103_6_79	2976_46_479	236_46_1	1436_6_58	968_35_870	52_12_2300	110_6_1	929_6_411	1006_46_238	373_6_7	1479_46_136	1510_25_294	396_46_1
622_6_1	1083_6_538	2921_25_77	158_35_1	453_6_1	315_6_190	136_46_1	66_46_1	165_6_29	582_46_1	389_6_1	172_6_180	958_46_181	1544_25_1	793_6_57	2488_6_69	49_6_1	1988_46_46	118_35_1	1205_46_221	1114_46_34	523_6_4	2245_35_1097	329_6_1	814_25_1	427_6_17	2858_6_112	1216_6_36	1158_46_1	2916_6_200	1099_36_207	98_6_38	246_25_1	386_6_1	1887_6_95	103_6_76	2976_46_497	236_46_1	1436_6_50	968_35_832	52_12_2389	110_6_1	929_6_408	1006_46_226	373_6_5	1479_46_141	1510_25_309	396_46_1
622_6_1	1083_6_545	2921_25_75	158_35_1	453_6_1	315_6_191	136_46_1	66_46_1	165_6_26	582_46_1	389_6_1	172_6_168	958_46_192	1544_25_1	793_6_60	2488_6_65	49_6_1	1988_46_48	118_35_1	1205_46_211	1114_46_28	523_6_4	2245_35_1051	329_6_1	814_25_1	427_6_15	2858_6_119	1216_6_43	1158_46_1	2916_6_191	1099_36_214	98_6_38	246_25_1	386_6_1	1887_6_85	103_6_82	2976_46_495	236_46_1	1436_6_44	968_35_807	52_12_2435	110_6_1	929_6_406	1006_46_221	373_6_3	1479_46_143	1510_25_336	396_46_1
622_6_1	1083_6_523	2921_25_76	158_35_1	453_6_1	315_6_180	136_46_1	66_46_1	165_6_25	582_46_1	389_6_1	172_6_173	958_46_178	1544_25_1	793_6_65	2488_6_60	49_6_1	1988_46_41	118_35_1	1205_46_208	1114_46_26	523_6_4	2245_35_1016	329_6_1	814_25_1	427_6_18	2858_6_133	1216_6_47	1158_46_1	2916_6_205	1099_36_220	98_6_41	246_25_1	386_6_1	1887_6_82	103_6_89	2976_46_505	236_46_1	1436_6_45	968_35_822	52_12_2448	110_6_1	929_6_402	1006_46_222	373_6_3	1479_46_139	1510_25_342	396_46_1
622_6_1	1083_6_519	2921_25_72	158_35_1	453_6_1	315_6_182	136_46_1	66_46_1	165_6_19	582_46_1	389_6_1	172_6_174	958_46_168	1544_25_1	793_6_71	2488_6_56	49_6_1	1988_46_36	118_35_1	1205_46_213	1114_46_28	523_6_4	2245_35_1026	329_6_1	814_25_1	427_6_19	2858_6_141	1216_6_47	1158_46_1	2916_6_210	1099_36_232	98_6_39	246_25_1	386_6_1	1887_6_85	103_6_98	2976_46_497	236_46_1	1436_6_39	968_35_879	52_12_2381	110_6_1	929_6_415	1006_46_222	373_6_5	1479_46_151	1510_25_334	396_46_1
622_6_1	1083_6_532	2921_25_65	158_35_1	453_6_1	315_6_179	136_46_1	66_46_1	165_6_16	582_46_1	389_6_1	172_6_171	958_46_162	1544_25_1	793_6_72	2488_6_53	49_6_1	1988_46_36	118_35_1	1205_46_199	1114_46_30	523_6_6	2245_35_1042	329_6_1	814_25_1	427_6_25	2858_6_124	1216_6_57	1158_46_1	2916_6_223	1099_36_226	98_6_46	246_25_1	386_6_1	1887_6_90	103_6_97	2976_46_503	236_46_1	1436_6_36	968_35_869	52_12_2355	110_6_1	929_6_412	1006_46_211	373_6_4	1479_46_156	1510_25_355	396_46_1
622_6_1	1083_6_526	2921_25_58	158_35_1	453_6_1	315_6_189	136_46_1	66_46_1	165_6_16	582_46_1	389_6_1	172_6_163	958_46_162	1544_25_1	793_6_68	2488_6_48	49_6_1	1988_46_35	118_35_1	1205_46_196	1114_46_28	523_6_8	2245_35_1055	329_6_1	814_25_1	427_6_24	2858_6_127	1216_6_56	1158_46_1	2916_6_207	1099_36_217	98_6_40	246_25_1	386_6_1	1887_6_98	103_6_102	2976_46_509	236_46_1	1436_6_32	968_35_890	52_12_2322	110_6_1	929_6_424	1006_46_196	373_6_2	1479_46_165	1510_25_377	396_46_1
622_6_1	1083_6_532	2921_25_51	158_35_1	453_6_1	315_6_175	136_46_1	66_46_1	165_6_20	582_46_1	389_6_1	172_6_164	958_46_152	1544_25_1	793_6_74	2488_6_43	49_6_1	1988_46_30	118_35_1	1205_46_184	1114_46_32	523_6_9	2245_35_1059	329_6_1	814_25_1	427_6_29	2858_6_132	1216_6_52	1158_46_1	2916_6_218	1099_36_216	98_6_34	246_25_1	386_6_1	1887_6_94	103_6_103	2976_46_514	236_46_1	1436_6_31	968_35_891	52_12_2285	110_6_1	929_6_392	1006_46_189	1479_46_178	1510_25_396	396_46_1
622_6_1	1083_6_541	2921_25_43	158_35_1	453_6_1	315_6_182	136_46_1	66_46_1	165_6_18	582_46_1	389_6_1	172_6_154	958_46_145	1544_25_1	793_6_83	2488_6_38	49_6_1	1988_46_37	118_35_1	1205_46_184	1114_46_37	523_6_11	2245_35_1113	329_6_1	814_25_1	427_6_37	2858_6_135	1216_6_57	1158_46_1	2916_6_213	1099_36_211	98_6_34	246_25_1	386_6_1	1887_6_100	103_6_102	2976_46_509	236_46_1	1436_6_34	968_35_906	52_12_2205	110_6_1	929_6_371	1006_46_183	1479_46_175	1510_25_388	396_46_1
622_6_1	1083_6_546	2921_25_39	158_35_1	453_6_1	315_6_190	136_46_1	66_46_1	165_6_21	582_46_1	389_6_1	172_6_150	958_46_140	1544_25_1	793_6_88	2488_6_32	49_6_1	1988_46_36	118_35_1	1205_46_187	1114_46_36	523_6_15	2245_35_1137	329_6_1	814_25_1	427_6_42	2858_6_132	1216_6_54	1158_46_1	2916_6_217	1099_36_215	98_6_31	246_25_1	386_6_1	1887_6_103	103_6_104	2976_46_487	236_46_1	1436_6_30	968_35_908	52_12_2211	110_6_1	929_6_353	1006_46_186	1479_46_183	1510_25_399	396_46_1
622_6_1	1083_6_541	2921_25_40	158_35_1	453_6_1	315_6_199	136_46_1	66_46_1	165_6_18	582_46_1	389_6_1	172_6_142	958_46_152	1544_25_1	793_6_88	2488_6_38	49_6_1	1988_46_44	118_35_1	1205_46_184	1114_46_35	523_6_14	2245_35_1154	329_6_1	814_25_1	427_6_44	2858_6_139	1216_6_55	1158_46_1	2916_6_220	1099_36_210	98_6_31	246_25_1	386_6_1	1887_6_108	103_6_112	2976_46_493	236_46_1	1436_6_23	968_35_901	52_12_2229	110_6_1	929_6_345	1006_46_196	1479_46_176	1510_25_394	396_46_1
622_6_1	1083_6_547	2921_25_35	158_35_1	453_6_1	315_6_207	136_46_1	66_46_1	165_6_17	582_46_1	389_6_1	172_6_137	958_46_166	1544_25_1	793_6_86	2488_6_43	49_6_1	1988_46_46	118_35_1	1205_46_216	1114_46_32	523_6_11	2245_35_1182	329_6_1	814_25_1	427_6_38	2858_6_124	1216_6_53	1158_46_1	2916_6_230	1099_36_199	98_6_30	246_25_1	386_6_1	1887_6_114	103_6_115	2976_46_485	236_46_1	1436_6_27	968_35_890	52_12_2211	110_6_1	929_6_353	1006_46_196	1479_46_179	1510_25_383	396_46_1
622_6_1	1083_6_545	2921_25_30	158_35_1	453_6_1	315_6_210	136_46_1	66_46_1	165_6_21	582_46_1	389_6_1	172_6_145	958_46_161	1544_25_1	793_6_87	2488_6_40	49_6_1	1988_46_41	118_35_1	1205_46_205	1114_46_31	523_6_4	2245_35_1222	329_6_1	814_25_1	427_6_49	2858_6_110	1216_6_56	1158_46_1	2916_6_220	1099_36_189	98_6_29	246_25_1	386_6_1	1887_6_119	103_6_115	2976_46_522	236_46_1	1436_6_32	968_35_862	52_12_2201	110_6_1	929_6_334	1006_46_204	1479_46_175	1510_25_339	396_46_1
622_6_1	1083_6_519	2921_25_27	158_35_1	453_6_1	315_6_205	136_46_1	66_46_1	165_6_23	582_46_1	389_6_1	172_6_153	958_46_157	1544_25_1	793_6_92	2488_6_36	49_6_1	1988_46_41	118_35_1	1205_46_211	1114_46_34	523_6_2	2245_35_1214	329_6_1	814_25_1	427_6_45	2858_6_113	1216_6_59	1158_46_1	2916_6_242	1099_36_185	98_6_26	246_25_1	386_6_1	1887_6_122	103_6_112	2976_46_550	236_46_1	1436_6_26	968_35_842	52_12_2250	110_6_1	929_6_344	1006_46_211	1479_46_170	1510_25_317	396_46_1
622_6_1	1083_6_526	2921_25_22	158_35_1	453_6_1	315_6_202	136_46_1	66_46_1	165_6_22	582_46_1	389_6_1	172_6_154	958_46_168	1544_25_1	793_6_86	2488_6_40	49_6_1	1988_46_34	118_35_1	1205_46_211	1114_46_33	523_6_5	2245_35_1242	329_6_1	814_25_1	427_6_43	2858_6_109	1216_6_65	1158_46_1	2916_6_240	1099_36_186	98_6_25	246_25_1	386_6_1	1887_6_129	103_6_118	2976_46_546	236_46_1	1436_6_24	968_35_812	52_12_2247	110_6_1	929_6_362	1006_46_220	1479_46_172	1510_25_293	396_46_1
622_6_1	1083_6_527	2921_25_19	158_35_1	453_6_1	315_6_203	136_46_1	66_46_1	165_6_22	582_46_1	389_6_1	172_6_144	958_46_175	1544_25_1	793_6_77	2488_6_43	49_6_1	1988_46_33	118_35_1	1205_46_213	1114_46_30	523_6_4	2245_35_1255	329_6_1	814_25_1	427_6_42	2858_6_100	1216_6_63	1158_46_1	2916_6_245	1099_36_188	98_6_25	246_25_1	386_6_1	1887_6_123	103_6_127	2976_46_532	236_46_1	1436_6_29	968_35_796	52_12_2222	110_6_1	929_6_380	1006_46_223	1479_46_168	1510_25_281	396_46_1
622_6_1	1083_6_507	2921_25_15	158_35_1	453_6_1	315_6_196	136_46_1	66_46_1	165_6_16	582_46_1	389_6_1	172_6_129	958_46_180	1544_25_1	793_6_93	2488_6_46	49_6_1	1988_46_35	118_35_1	1205_46_213	1114_46_28	523_6_5	2245_35_1246	329_6_1	814_25_1	427_6_38	2858_6_100	1216_6_52	1158_46_1	2916_6_227	1099_36_187	98_6_24	246_25_1	386_6_1	1887_6_144	103_6_119	2976_46_517	236_46_1	1436_6_32	968_35_804	52_12_2242	110_6_1	929_6_379	1006_46_224	1479_46_179	1510_25_274	396_46_1
622_6_1	1083_6_517	2921_25_9	158_35_1	453_6_1	315_6_189	136_46_1	66_46_1	165_6_15	582_46_1	389_6_1	172_6_136	958_46_169	1544_25_1	793_6_96	2488_6_42	49_6_1	1988_46_32	118_35_1	1205_46_214	1114_46_25	523_6_7	2245_35_1275	329_6_1	814_25_1	427_6_33	2858_6_93	1216_6_54	1158_46_1	2916_6_209	1099_36_183	98_6_27	246_25_1	386_6_1	1887_6_143	103_6_115	2976_46_520	236_46_1	1436_6_33	968_35_818	52_12_2230	110_6_1	929_6_375	1006_46_240	1479_46_181	1510_25_278	396_46_1
622_6_1	1083_6_530	2921_25_7	158_35_1	453_6_1	315_6_185	136_46_1	66_46_1	165_6_17	582_46_1	389_6_1	172_6_130	958_46_175	1544_25_1	793_6_106	2488_6_42	49_6_1	1988_46_39	118_35_1	1205_46_196	1114_46_26	523_6_6	2245_35_1261	329_6_1	814_25_1	427_6_28	2858_6_99	1216_6_56	1158_46_1	2916_6_185	1099_36_178	98_6_27	246_25_1	386_6_1	1887_6_144	103_6_117	2976_46_521	236_46_1	1436_6_33	968_35_848	52_12_2216	110_6_1	929_6_372	1006_46_246	1479_46_185	1510_25_289	396_46_1
622_6_1	1083_6_551	2921_25_7	158_35_1	453_6_1	315_6_177	136_46_1	66_46_1	165_6_14	582_46_1	389_6_1	172_6_129	958_46_179	1544_25_1	793_6_96	2488_6_49	49_6_1	1988_46_42	118_35_1	1205_46_195	1114_46_23	523_6_4	2245_35_1252	329_6_1	814_25_1	427_6_29	2858_6_100	1216_6_54	1158_46_1	2916_6_176	1099_36_165	98_6_24	246_25_1	386_6_1	1887_6_149	103_6_107	2976_46_529	236_46_1	1436_6_32	968_35_845	52_12_2208	110_6_1	929_6_370	1006_46_247	1479_46_151	1510_25_289	396_46_1
622_6_1	1083_6_540	2921_25_5	158_35_1	453_6_1	315_6_181	136_46_1	66_46_1	165_6_13	582_46_1	389_6_1	172_6_125	958_46_177	1544_25_1	793_6_91	2488_6_52	49_6_1	1988_46_52	118_35_1	1205_46_194	1114_46_16	523_6_3	2245_35_1291	329_6_1	814_25_1	427_6_32	2858_6_108	1216_6_58	1158_46_1	2916_6_166	1099_36_169	98_6_22	246_25_1	386_6_1	1887_6_156	103_6_104	2976_46_496	236_46_1	1436_6_35	968_35_854	52_12_2180	110_6_1	929_6_380	1006_46_252	1479_46_151	1510_25_308	396_46_1
622_6_1	1083_6_534	2921_25_6	158_35_1	453_6_1	315_6_187	136_46_1	66_46_1	165_6_13	582_46_1	389_6_1	172_6_128	958_46_177	1544_25_1	793_6_95	2488_6_53	49_6_1	1988_46_56	118_35_1	1205_46_186	1114_46_17	523_6_2	2245_35_1304	329_6_1	814_25_1	427_6_27	2858_6_95	1216_6_52	1158_46_1	2916_6_172	1099_36_167	98_6_23	246_25_1	386_6_1	1887_6_158	103_6_98	2976_46_480	236_46_1	1436_6_33	968_35_861	52_12_2209	110_6_1	929_6_372	1006_46_254	1479_46_140	1510_25_319	396_46_1
622_6_1	1083_6_540	2921_25_5	158_35_1	453_6_1	315_6_187	136_46_1	66_46_1	165_6_16	582_46_1	389_6_1	172_6_131	958_46_183	1544_25_1	793_6_90	2488_6_44	49_6_1	1988_46_59	118_35_1	1205_46_177	1114_46_13	523_6_2	2245_35_1290	329_6_1	814_25_1	427_6_29	2858_6_103	1216_6_50	1158_46_1	2916_6_160	1099_36_165	98_6_25	246_25_1	386_6_1	1887_6_152	103_6_89	2976_46_490	236_46_1	1436_6_29	968_35_876	52_12_2267	110_6_1	929_6_372	1006_46_277	1479_46_130	1510_25_328	396_46_1
622_6_1	1083_6_545	2921_25_4	158_35_1	453_6_1	315_6_178	136_46_1	66_46_1	165_6_15	582_46_1	389_6_1	172_6_140	958_46_174	1544_25_1	793_6_94	2488_6_38	49_6_1	1988_46_58	118_35_1	1205_46_169	1114_46_16	523_6_4	2245_35_1292	329_6_1	814_25_1	427_6_32	2858_6_103	1216_6_57	1158_46_1	2916_6_173	1099_36_175	98_6_28	246_25_1	386_6_1	1887_6_152	103_6_85	2976_46_501	236_46_1	1436_6_30	968_35_866	52_12_2284	110_6_1	929_6_382	1006_46_279	1479_46_128	1510_25_334	396_46_1
622_6_1	1083_6_564	2921_25_4	158_35_1	453_6_1	315_6_185	136_46_1	66_46_1	165_6_17	582_46_1	389_6_1	172_6_142	958_46_174	1544_25_1	793_6_85	2488_6_37	49_6_1	1988_46_62	118_35_1	1205_46_183	1114_46_14	523_6_6	2245_35_1267	329_6_1	814_25_1	427_6_35	2858_6_106	1216_6_61	1158_46_1	2916_6_161	1099_36_175	98_6_38	246_25_1	386_6_1	1887_6_132	103_6_76	2976_46_507	236_46_1	1436_6_32	968_35_884	52_12_2298	110_6_1	929_6_388	1006_46_298	1479_46_132	1510_25_321	396_46_1
622_6_1	1083_6_548	2921_25_4	158_35_1	453_6_1	315_6_185	136_46_1	66_46_1	165_6_15	582_46_1	389_6_1	172_6_145	958_46_187	1544_25_1	793_6_89	2488_6_36	49_6_1	1988_46_59	118_35_1	1205_46_183	1114_46_14	523_6_9	2245_35_1231	329_6_1	814_25_1	427_6_36	2858_6_112	1216_6_62	1158_46_1	2916_6_161	1099_36_185	98_6_35	246_25_1	386_6_1	1887_6_138	103_6_75	2976_46_501	236_46_1	1436_6_34	968_35_898	52_12_2314	110_6_1	929_6_377	1006_46_301	1479_46_134	1510_25_326	396_46_1
622_6_1	1083_6_525	2921_25_5	158_35_1	453_6_1	315_6_190	136_46_1	66_46_1	165_6_17	582_46_1	389_6_1	172_6_147	958_46_180	1544_25_1	793_6_86	2488_6_33	49_6_1	1988_46_63	118_35_1	1205_46_167	1114_46_15	523_6_11	2245_35_1219	329_6_1	814_25_1	427_6_34	2858_6_130	1216_6_67	1158_46_1	2916_6_169	1099_36_175	98_6_36	246_25_1	386_6_1	1887_6_139	103_6_66	2976_46_515	236_46_1	1436_6_31	968_35_906	52_12_2396	110_6_1	929_6_383	1006_46_306	1479_46_131	1510_25_322	396_46_1
622_6_1	1083_6_523	2921_25_9	158_35_1	453_6_1	315_6_189	136_46_1	66_46_1	165_6_16	582_46_1	389_6_1	172_6_152	958_46_184	1544_25_1	793_6_87	2488_6_32	49_6_1	1988_46_58	118_35_1	1205_46_174	1114_46_12	523_6_8	2245_35_1216	329_6_1	814_25_1	427_6_32	2858_6_139	1216_6_73	1158_46_1	2916_6_160	1099_36_171	98_6_34	246_25_1	386_6_1	1887_6_141	103_6_64	2976_46_535	236_46_1	1436_6_30	968_35_895	52_12_2442	110_6_1	929_6_378	1006_46_316	1479_46_137	1510_25_309	396_46_1
622_6_1	1083_6_518	2921_25_9	158_35_1	453_6_1	315_6_169	136_46_1	66_46_1	165_6_15	582_46_1	389_6_1	172_6_152	958_46_184	1544_25_1	793_6_83	2488_6_32	49_6_1	1988_46_61	118_35_1	1205_46_162	1114_46_16	523_6_4	2245_35_1258	329_6_1	814_25_1	427_6_34	2858_6_135	1216_6_67	1158_46_1	2916_6_144	1099_36_176	98_6_33	246_25_1	386_6_1	1887_6_135	103_6_76	2976_46_530	236_46_1	1436_6_32	968_35_902	52_12_2438	110_6_1	929_6_375	1006_46_322	1479_46_126	1510_25_304	396_46_1
622_6_1	1083_6_515	2921_25_8	158_35_1	453_6_1	315_6_163	136_46_1	66_46_1	165_6_11	582_46_1	389_6_1	172_6_145	958_46_179	1544_25_1	793_6_82	2488_6_32	49_6_1	1988_46_66	118_35_1	1205_46_170	1114_46_18	523_6_3	2245_35_1219	329_6_1	814_25_1	427_6_39	2858_6_135	1216_6_59	1158_46_1	2916_6_151	1099_36_159	98_6_32	246_25_1	386_6_1	1887_6_133	103_6_84	2976_46_518	236_46_1	1436_6_26	968_35_893	52_12_2484	110_6_1	929_6_377	1006_46_341	1479_46_118	1510_25_326	396_46_1
622_6_1	1083_6_524	2921_25_8	158_35_1	453_6_1	315_6_165	136_46_1	66_46_1	165_6_9	582_46_1	389_6_1	172_6_135	958_46_184	1544_25_1	793_6_74	2488_6_27	49_6_1	1988_46_71	118_35_1	1205_46_154	1114_46_21	523_6_3	2245_35_1195	329_6_1	814_25_1	427_6_36	2858_6_122	1216_6_58	1158_46_1	2916_6_170	1099_36_144	98_6_30	246_25_1	386_6_1	1887_6_148	103_6_83	2976_46_503	236_46_1	1436_6_20	968_35_853	52_12_2559	110_6_1	929_6_369	1006_46_332	1479_46_113	1510_25_345	396_46_1
622_6_1	1083_6_521	2921_25_11	158_35_1	453_6_1	315_6_170	136_46_1	66_46_1	165_6_10	582_46_1	389_6_1	172_6_125	958_46_184	1544_25_1	793_6_77	2488_6_29	49_6_1	1988_46_67	118_35_1	1205_46_162	1114_46_18	523_6_2	2245_35_1192	329_6_1	814_25_1	427_6_37	2858_6_120	1216_6_51	1158_46_1	2916_6_158	1099_36_148	98_6_33	246_25_1	386_6_1	1887_6_144	103_6_83	2976_46_473	236_46_1	1436_6_24	968_35_846	52_12_2544	110_6_1	929_6_375	1006_46_348	1479_46_118	1510_25_357	396_46_1
622_6_1	1083_6_533	2921_25_13	158_35_1	453_6_1	315_6_174	136_46_1	66_46_1	165_6_9	582_46_1	389_6_1	172_6_124	958_46_175	1544_25_1	793_6_73	2488_6_30	49_6_1	1988_46_59	118_35_1	1205_46_158	1114_46_20	523_6_4	2245_35_1202	329_6_1	814_25_1	427_6_31	2858_6_116	1216_6_57	1158_46_1	2916_6_151	1099_36_148	98_6_29	246_25_1	386_6_1	1887_6_152	103_6_81	2976_46_474	236_46_1	1436_6_27	968_35_839	52_12_2499	110_6_1	929_6_384	1006_46_343	1479_46_120	1510_25_380	396_46_1
622_6_1	1083_6_542	2921_25_14	158_35_1	453_6_1	315_6_181	136_46_1	66_46_1	165_6_10	582_46_1	389_6_1	172_6_115	958_46_194	1544_25_1	793_6_89	2488_6_38	49_6_1	1988_46_60	118_35_1	1205_46_143	1114_46_18	523_6_4	2245_35_1227	329_6_1	814_25_1	427_6_32	2858_6_110	1216_6_53	1158_46_1	2916_6_151	1099_36_148	98_6_34	246_25_1	386_6_1	1887_6_158	103_6_84	2976_46_476	236_46_1	1436_6_26	968_35_856	52_12_2484	110_6_1	929_6_375	1006_46_334	1479_46_124	1510_25_387	396_46_1
622_6_1	1083_6_512	2921_25_15	158_35_1	453_6_1	315_6_191	136_46_1	66_46_1	165_6_11	582_46_1	389_6_1	172_6_117	958_46_184	1544_25_1	793_6_97	2488_6_34	49_6_1	1988_46_62	118_35_1	1205_46_154	1114_46_12	523_6_3	2245_35_1212	329_6_1	814_25_1	427_6_28	2858_6_110	1216_6_56	1158_46_1	2916_6_145	1099_36_152	98_6_31	246_25_1	386_6_1	1887_6_160	103_6_91	2976_46_489	236_46_1	1436_6_28	968_35_826	52_12_2507	110_6_1	929_6_365	1006_46_310	1479_46_125	1510_25_389	396_46_1
622_6_1	1083_6_496	2921_25_19	158_35_1	453_6_1	315_6_188	136_46_1	66_46_1	165_6_13	582_46_1	389_6_1	172_6_121	958_46_183	1544_25_1	793_6_92	2488_6_38	49_6_1	1988_46_66	118_35_1	1205_46_143	1114_46_12	523_6_3	2245_35_1215	329_6_1	814_25_1	427_6_33	2858_6_109	1216_6_62	1158_46_1	2916_6_153	1099_36_167	98_6_29	246_25_1	386_6_1	1887_6_167	103_6_79	2976_46_483	236_46_1	1436_6_33	968_35_837	52_12_2512	110_6_1	929_6_391	1006_46_332	1479_46_132	1510_25_398	396_46_1
622_6_1	1083_6_491	2921_25_18	158_35_1	453_6_1	315_6_168	136_46_1	66_46_1	165_6_14	582_46_1	389_6_1	172_6_113	958_46_199	1544_25_1	793_6_78	2488_6_39	49_6_1	1988_46_63	118_35_1	1205_46_149	1114_46_12	523_6_3	2245_35_1245	329_6_1	814_25_1	427_6_32	2858_6_122	1216_6_62	1158_46_1	2916_6_156	1099_36_171	98_6_31	246_25_1	386_6_1	1887_6_159	103_6_73	2976_46_489	236_46_1	1436_6_34	968_35_858	52_12_2471	110_6_1	929_6_379	1006_46_334	1479_46_129	1510_25_378	396_46_1
622_6_1	1083_6_491	2921_25_25	158_35_1	453_6_1	315_6_157	136_46_1	66_46_1	165_6_14	582_46_1	389_6_1	172_6_114	958_46_200	1544_25_1	793_6_81	2488_6_35	49_6_1	1988_46_70	118_35_1	1205_46_138	1114_46_13	523_6_3	2245_35_1260	329_6_1	814_25_1	427_6_27	2858_6_124	1216_6_65	1158_46_1	2916_6_156	1099_36_177	98_6_38	246_25_1	386_6_1	1887_6_159	103_6_68	2976_46_512	236_46_1	1436_6_32	968_35_831	52_12_2465	110_6_1	929_6_390	1006_46_322	1479_46_128	1510_25_375	396_46_1
622_6_1	1083_6_497	2921_25_41	158_35_1	453_6_1	315_6_151	136_46_1	66_46_1	165_6_12	582_46_1	389_6_1	172_6_104	958_46_196	1544_25_1	793_6_64	2488_6_45	49_6_1	1988_46_57	118_35_1	1205_46_138	1114_46_16	523_6_2	2245_35_1265	329_6_1	814_25_1	427_6_26	2858_6_114	1216_6_60	1158_46_1	2916_6_146	1099_36_180	98_6_36	246_25_1	386_6_1	1887_6_161	103_6_73	2976_46_533	236_46_1	1436_6_34	968_35_838	52_12_2470	110_6_1	929_6_383	1006_46_308	1479_46_119	1510_25_368	396_46_1
622_6_1	1083_6_506	2921_25_56	158_35_1	453_6_1	315_6_155	136_46_1	66_46_1	165_6_10	582_46_1	389_6_1	172_6_114	958_46_185	1544_25_1	793_6_70	2488_6_43	49_6_1	1988_46_44	118_35_1	1205_46_142	1114_46_13	523_6_2	2245_35_1237	329_6_1	814_25_1	427_6_30	2858_6_124	1216_6_60	1158_46_1	2916_6_152	1099_36_171	98_6_40	246_25_1	386_6_1	1887_6_147	103_6_68	2976_46_527	236_46_1	1436_6_31	968_35_841	52_12_2509	110_6_1	929_6_391	1006_46_297	1479_46_120	1510_25_370	396_46_1
622_6_1	1083_6_493	2921_25_69	158_35_1	453_6_1	315_6_157	136_46_1	66_46_1	165_6_11	582_46_1	389_6_1	172_6_118	958_46_199	1544_25_1	793_6_69	2488_6_39	1988_46_36	118_35_1	1205_46_142	1114_46_15	2245_35_1198	329_6_1	814_25_1	427_6_40	2858_6_132	1216_6_63	1158_46_1	2916_6_162	1099_36_152	98_6_40	246_25_1	386_6_1	1887_6_132	103_6_57	2976_46_533	236_46_1	1436_6_28	968_35_816	52_12_2529	110_6_1	929_6_361	1006_46_302	1479_46_112	1510_25_390	396_46_1
622_6_1	1083_6_529	2921_25_87	158_35_1	453_6_1	315_6_170	136_46_1	66_46_1	165_6_13	582_46_1	389_6_1	172_6_117	958_46_202	1544_25_1	793_6_75	2488_6_34	1988_46_33	118_35_1	1205_46_144	1114_46_12	2245_35_1220	329_6_1	814_25_1	427_6_44	2858_6_136	1216_6_68	1158_46_1	2916_6_172	1099_36_155	98_6_46	246_25_1	386_6_1	1887_6_126	103_6_68	2976_46_510	236_46_1	1436_6_27	968_35_818	52_12_2502	110_6_1	929_6_351	1006_46_294	1479_46_104	1510_25_406	396_46_1
622_6_1	1083_6_520	2921_25_92	158_35_1	453_6_1	315_6_155	136_46_1	66_46_1	165_6_17	582_46_1	389_6_1	172_6_115	958_46_203	1544_25_1	793_6_76	2488_6_39	1988_46_35	118_35_1	1205_46_156	1114_46_10	2245_35_1208	329_6_1	814_25_1	427_6_48	2858_6_125	1216_6_68	1158_46_1	2916_6_168	1099_36_174	98_6_49	246_25_1	386_6_1	1887_6_121	103_6_70	2976_46_513	236_46_1	1436_6_29	968_35_818	52_12_2510	110_6_1	929_6_360	1006_46_303	1479_46_102	1510_25_394	396_46_1
622_6_1	1083_6_515	2921_25_103	158_35_1	453_6_1	315_6_154	136_46_1	66_46_1	165_6_17	582_46_1	389_6_1	172_6_115	958_46_214	1544_25_1	793_6_72	2488_6_34	1988_46_27	118_35_1	1205_46_159	1114_46_14	2245_35_1225	329_6_1	814_25_1	427_6_36	2858_6_120	1216_6_61	1158_46_1	2916_6_157	1099_36_168	98_6_45	246_25_1	386_6_1	1887_6_120	103_6_71	2976_46_504	236_46_1	1436_6_27	968_35_831	52_12_2530	110_6_1	929_6_387	1006_46_300	1479_46_103	1510_25_383	396_46_1
622_6_1	1083_6_519	2921_25_113	158_35_1	453_6_1	315_6_141	136_46_1	66_46_1	165_6_14	582_46_1	389_6_1	172_6_104	958_46_206	1544_25_1	793_6_69	2488_6_35	1988_46_22	118_35_1	1205_46_142	1114_46_15	2245_35_1217	329_6_1	814_25_1	427_6_28	2858_6_108	1216_6_62	1158_46_1	2916_6_149	1099_36_153	98_6_46	246_25_1	386_6_1	1887_6_118	103_6_69	2976_46_503	236_46_1	1436_6_32	968_35_861	52_12_2525	110_6_1	929_6_390	1006_46_318	1479_46_113	1510_25_372	396_46_1
622_6_1	1083_6_523	2921_25_123	158_35_1	453_6_1	315_6_143	136_46_1	66_46_1	165_6_15	582_46_1	389_6_1	172_6_104	958_46_205	1544_25_1	793_6_64	2488_6_31	1988_46_24	118_35_1	1205_46_154	1114_46_7	2245_35_1222	329_6_1	814_25_1	427_6_25	2858_6_106	1216_6_61	1158_46_1	2916_6_142	1099_36_158	98_6_37	246_25_1	386_6_1	1887_6_114	103_6_75	2976_46_515	236_46_1	1436_6_32	968_35_849	52_12_2561	110_6_1	929_6_382	1006_46_324	1479_46_120	1510_25_360	396_46_1
622_6_1	1083_6_536	2921_25_138	158_35_1	453_6_1	315_6_140	136_46_1	66_46_1	165_6_16	582_46_1	389_6_1	172_6_103	958_46_190	1544_25_1	793_6_58	2488_6_21	1988_46_23	118_35_1	1205_46_137	1114_46_9	2245_35_1226	329_6_1	814_25_1	427_6_22	2858_6_102	1216_6_59	1158_46_1	2916_6_138	1099_36_162	98_6_40	246_25_1	386_6_1	1887_6_126	103_6_76	2976_46_485	236_46_1	1436_6_36	968_35_873	52_12_2583	110_6_1	929_6_399	1006_46_329	1479_46_114	1510_25_329	396_46_1
622_6_1	1083_6_545	2921_25_148	158_35_1	453_6_1	315_6_143	136_46_1	66_46_1	165_6_17	582_46_1	389_6_1	172_6_96	958_46_194	1544_25_1	793_6_53	2488_6_20	1988_46_20	118_35_1	1205_46_130	1114_46_9	2245_35_1284	329_6_1	814_25_1	427_6_23	2858_6_102	1216_6_58	1158_46_1	2916_6_140	1099_36_158	98_6_40	246_25_1	386_6_1	1887_6_136	103_6_77	2976_46_477	236_46_1	1436_6_34	968_35_839	52_12_2596	110_6_1	929_6_403	1006_46_340	1479_46_114	1510_25_312	396_46_1
622_6_1	1083_6_542	2921_25_133	158_35_1	453_6_1	315_6_136	136_46_1	66_46_1	165_6_20	582_46_1	389_6_1	172_6_84	958_46_194	1544_25_1	793_6_49	2488_6_21	1988_46_20	118_35_1	1205_46_138	1114_46_8	2245_35_1302	329_6_1	814_25_1	427_6_28	2858_6_108	1216_6_48	1158_46_1	2916_6_135	1099_36_156	98_6_37	246_25_1	386_6_1	1887_6_150	103_6_64	2976_46_467	236_46_1	1436_6_36	968_35_844	52_12_2633	110_6_1	929_6_423	1006_46_347	1479_46_122	1510_25_279	396_46_1
622_6_1	1083_6_556	2921_25_142	158_35_1	453_6_1	315_6_145	136_46_1	66_46_1	165_6_18	582_46_1	389_6_1	172_6_80	958_46_195	1544_25_1	793_6_54	2488_6_19	1988_46_16	118_35_1	1205_46_137	1114_46_9	2245_35_1310	329_6_1	814_25_1	427_6_26	2858_6_104	1216_6_46	1158_46_1	2916_6_153	1099_36_157	98_6_35	246_25_1	386_6_1	1887_6_151	103_6_71	2976_46_454	236_46_1	1436_6_43	968_35_828	52_12_2641	110_6_1	929_6_425	1006_46_343	1479_46_120	1510_25_274	396_46_1
622_6_1	1083_6_570	2921_25_134	158_35_1	453_6_1	315_6_142	136_46_1	66_46_1	165_6_12	582_46_1	389_6_1	172_6_88	958_46_203	1544_25_1	793_6_52	2488_6_21	1988_46_20	118_35_1	1205_46_129	1114_46_11	2245_35_1356	329_6_1	814_25_1	427_6_22	2858_6_108	1216_6_42	1158_46_1	2916_6_155	1099_36_155	98_6_30	246_25_1	386_6_1	1887_6_154	103_6_85	2976_46_444	236_46_1	1436_6_39	968_35_825	52_12_2669	110_6_1	929_6_424	1006_46_331	1479_46_125	1510_25_260	396_46_1
622_6_1	1083_6_563	2921_25_140	158_35_1	453_6_1	315_6_134	136_46_1	66_46_1	165_6_11	582_46_1	389_6_1	172_6_94	958_46_203	1544_25_1	793_6_58	2488_6_25	1988_46_20	118_35_1	1205_46_136	1114_46_11	2245_35_1393	329_6_1	814_25_1	427_6_17	2858_6_111	1216_6_38	1158_46_1	2916_6_157	1099_36_144	98_6_27	246_25_1	386_6_1	1887_6_154	103_6_88	2976_46_455	236_46_1	1436_6_39	968_35_805	52_12_2703	110_6_1	929_6_396	1006_46_327	1479_46_123	1510_25_229	396_46_1
622_6_1	1083_6_573	2921_25_144	158_35_1	453_6_1	315_6_121	136_46_1	66_46_1	165_6_9	582_46_1	389_6_1	172_6_92	958_46_198	1544_25_1	793_6_56	2488_6_22	1988_46_19	118_35_1	1205_46_133	1114_46_13	2245_35_1416	329_6_1	814_25_1	427_6_13	2858_6_109	1216_6_40	1158_46_1	2916_6_165	1099_36_154	98_6_27	246_25_1	386_6_1	1887_6_160	103_6_90	2976_46_444	236_46_1	1436_6_35	968_35_791	52_12_2728	110_6_1	929_6_404	1006_46_348	1479_46_103	1510_25_200	396_46_1
622_6_1	1083_6_569	2921_25_144	158_35_1	453_6_1	315_6_114	136_46_1	66_46_1	165_6_11	582_46_1	389_6_1	172_6_83	958_46_203	1544_25_1	793_6_53	2488_6_23	1988_46_14	118_35_1	1205_46_124	1114_46_8	2245_35_1426	329_6_1	814_25_1	427_6_15	2858_6_104	1216_6_37	1158_46_1	2916_6_171	1099_36_151	98_6_34	246_25_1	386_6_1	1887_6_155	103_6_82	2976_46_429	236_46_1	1436_6_33	968_35_816	52_12_2704	110_6_1	929_6_411	1006_46_373	1479_46_95	1510_25_198	396_46_1
622_6_1	1083_6_582	2921_25_144	158_35_1	453_6_1	315_6_109	136_46_1	66_46_1	165_6_11	582_46_1	389_6_1	172_6_88	958_46_212	1544_25_1	793_6_53	2488_6_20	1988_46_7	118_35_1	1205_46_123	1114_46_11	2245_35_1435	329_6_1	814_25_1	427_6_15	2858_6_97	1216_6_34	1158_46_1	2916_6_179	1099_36_152	98_6_38	246_25_1	386_6_1	1887_6_139	103_6_78	2976_46_441	236_46_1	1436_6_30	968_35_850	52_12_2710	110_6_1	929_6_426	1006_46_375	1479_46_96	1510_25_201	396_46_1
622_6_1	1083_6_567	2921_25_154	158_35_1	453_6_1	315_6_119	136_46_1	66_46_1	165_6_10	582_46_1	389_6_1	172_6_94	958_46_212	1544_25_1	793_6_50	2488_6_22	1988_46_8	118_35_1	1205_46_120	1114_46_12	2245_35_1407	329_6_1	814_25_1	427_6_13	2858_6_87	1216_6_32	1158_46_1	2916_6_185	1099_36_164	98_6_42	246_25_1	386_6_1	1887_6_142	103_6_70	2976_46_446	236_46_1	1436_6_28	968_35_859	52_12_2703	110_6_1	929_6_423	1006_46_351	1479_46_96	1510_25_216	396_46_1
622_6_1	1083_6_579	2921_25_166	158_35_1	453_6_1	315_6_116	136_46_1	66_46_1	165_6_10	582_46_1	389_6_1	172_6_86	958_46_206	1544_25_1	793_6_44	2488_6_23	1988_46_6	118_35_1	1205_46_133	1114_46_13	2245_35_1366	329_6_1	814_25_1	427_6_10	2858_6_81	1216_6_34	1158_46_1	2916_6_177	1099_36_168	98_6_51	246_25_1	386_6_1	1887_6_143	103_6_59	2976_46_424	236_46_1	1436_6_16	968_35_902	52_12_2696	110_6_1	929_6_406	1006_46_353	1479_46_94	1510_25_251	396_46_1
622_6_1	1083_6_597	2921_25_183	158_35_1	453_6_1	315_6_114	136_46_1	66_46_1	165_6_6	582_46_1	389_6_1	172_6_73	958_46_200	1544_25_1	793_6_45	2488_6_21	1988_46_10	118_35_1	1205_46_138	1114_46_13	2245_35_1336	329_6_1	814_25_1	427_6_12	2858_6_80	1216_6_40	1158_46_1	2916_6_178	1099_36_173	98_6_53	246_25_1	386_6_1	1887_6_143	103_6_65	2976_46_429	236_46_1	1436_6_16	968_35_944	52_12_2665	110_6_1	929_6_413	1006_46_337	1479_46_96	1510_25_277	396_46_1
622_6_1	1083_6_616	2921_25_182	158_35_1	453_6_1	315_6_93	136_46_1	66_46_1	165_6_7	582_46_1	389_6_1	172_6_69	958_46_204	1544_25_1	793_6_45	2488_6_15	1988_46_15	118_35_1	1205_46_140	1114_46_17	2245_35_1292	329_6_1	814_25_1	427_6_13	2858_6_79	1216_6_36	1158_46_1	2916_6_177	1099_36_171	98_6_50	246_25_1	386_6_1	1887_6_142	103_6_70	2976_46_426	236_46_1	1436_6_14	968_35_997	52_12_2636	110_6_1	929_6_424	1006_46_330	1479_46_96	1510_25_301	396_46_1
622_6_1	1083_6_642	2921_25_180	158_35_1	453_6_1	315_6_96	136_46_1	66_46_1	165_6_9	582_46_1	389_6_1	172_6_69	958_46_201	1544_25_1	793_6_52	2488_6_15	1988_46_17	118_35_1	1205_46_130	1114_46_17	2245_35_1270	329_6_1	814_25_1	427_6_13	2858_6_81	1216_6_42	1158_46_1	2916_6_174	1099_36_161	98_6_57	246_25_1	386_6_1	1887_6_135	103_6_73	2976_46_441	236_46_1	1436_6_15	968_35_1073	52_12_2585	110_6_1	929_6_440	1006_46_333	1479_46_99	1510_25_294	396_46_1
622_6_1	1083_6_621	2921_25_167	158_35_1	453_6_1	315_6_108	136_46_1	66_46_1	165_6_9	582_46_1	389_6_1	172_6_76	958_46_193	1544_25_1	793_6_61	2488_6_17	1988_46_15	118_35_1	1205_46_127	1114_46_21	2245_35_1246	329_6_1	814_25_1	427_6_13	2858_6_86	1216_6_42	1158_46_1	2916_6_179	1099_36_139	98_6_64	246_25_1	386_6_1	1887_6_134	103_6_73	2976_46_463	236_46_1	1436_6_18	968_35_1096	52_12_2596	110_6_1	929_6_423	1006_46_327	1479_46_112	1510_25_308	396_46_1
622_6_1	1083_6_624	2921_25_159	158_35_1	453_6_1	315_6_109	136_46_1	66_46_1	165_6_9	582_46_1	389_6_1	172_6_66	958_46_176	1544_25_1	793_6_63	2488_6_17	1988_46_11	118_35_1	1205_46_120	1114_46_25	2245_35_1214	329_6_1	814_25_1	427_6_15	2858_6_84	1216_6_43	1158_46_1	2916_6_190	1099_36_138	98_6_64	246_25_1	386_6_1	1887_6_147	103_6_70	2976_46_457	236_46_1	1436_6_16	968_35_1130	52_12_2606	110_6_1	929_6_385	1006_46_329	1479_46_110	1510_25_306	396_46_1
622_6_1	1083_6_605	2921_25_147	158_35_1	453_6_1	315_6_105	136_46_1	66_46_1	165_6_9	582_46_1	389_6_1	172_6_66	958_46_171	1544_25_1	793_6_64	2488_6_13	1988_46_11	118_35_1	1205_46_114	1114_46_25	2245_35_1168	329_6_1	814_25_1	427_6_14	2858_6_92	1216_6_36	1158_46_1	2916_6_190	1099_36_132	98_6_61	246_25_1	386_6_1	1887_6_144	103_6_72	2976_46_479	236_46_1	1436_6_19	968_35_1113	52_12_2633	110_6_1	929_6_391	1006_46_327	1479_46_118	1510_25_309	396_46_1
622_6_1	1083_6_594	2921_25_124	158_35_1	453_6_1	315_6_103	136_46_1	66_46_1	165_6_10	582_46_1	389_6_1	172_6_68	958_46_172	1544_25_1	793_6_68	2488_6_17	1988_46_10	118_35_1	1205_46_109	1114_46_26	2245_35_1159	329_6_1	814_25_1	427_6_13	2858_6_106	1216_6_39	1158_46_1	2916_6_181	1099_36_143	98_6_59	246_25_1	386_6_1	1887_6_139	103_6_82	2976_46_451	236_46_1	1436_6_12	968_35_1105	52_12_2626	110_6_1	929_6_386	1006_46_347	1479_46_118	1510_25_304	396_46_1
622_6_1	1083_6_608	2921_25_104	158_35_1	453_6_1	315_6_103	136_46_1	66_46_1	165_6_9	582_46_1	389_6_1	172_6_70	958_46_166	1544_25_1	793_6_69	2488_6_18	1988_46_13	118_35_1	1205_46_115	1114_46_26	2245_35_1172	329_6_1	814_25_1	427_6_20	2858_6_107	1216_6_40	1158_46_1	2916_6_176	1099_36_141	98_6_56	246_25_1	386_6_1	1887_6_141	103_6_83	2976_46_455	236_46_1	1436_6_16	968_35_1089	52_12_2631	110_6_1	929_6_392	1006_46_365	1479_46_112	1510_25_294	396_46_1
622_6_1	1083_6_621	2921_25_84	158_35_1	453_6_1	315_6_95	136_46_1	66_46_1	165_6_11	582_46_1	389_6_1	172_6_62	958_46_151	1544_25_1	793_6_72	2488_6_17	1988_46_16	118_35_1	1205_46_114	1114_46_29	2245_35_1178	329_6_1	814_25_1	427_6_22	2858_6_107	1216_6_44	1158_46_1	2916_6_191	1099_36_135	98_6_57	246_25_1	386_6_1	1887_6_139	103_6_81	2976_46_460	236_46_1	1436_6_23	968_35_1076	52_12_2645	110_6_1	929_6_388	1006_46_382	1479_46_105	1510_25_282	396_46_1
622_6_1	1083_6_610	2921_25_75	158_35_1	453_6_1	315_6_96	136_46_1	66_46_1	165_6_15	582_46_1	389_6_1	172_6_64	958_46_162	1544_25_1	793_6_62	2488_6_17	1988_46_16	118_35_1	1205_46_101	1114_46_27	2245_35_1195	329_6_1	814_25_1	427_6_22	2858_6_102	1216_6_52	1158_46_1	2916_6_186	1099_36_144	98_6_48	246_25_1	386_6_1	1887_6_133	103_6_82	2976_46_444	236_46_1	1436_6_25	968_35_1075	52_12_2676	110_6_1	929_6_377	1006_46_391	1479_46_105	1510_25_274	396_46_1
622_6_1	1083_6_622	2921_25_62	158_35_1	453_6_1	315_6_84	136_46_1	66_46_1	165_6_16	582_46_1	389_6_1	172_6_65	958_46_173	1544_25_1	793_6_55	2488_6_16	1988_46_12	118_35_1	1205_46_98	1114_46_30	2245_35_1243	329_6_1	814_25_1	427_6_19	2858_6_117	1216_6_50	1158_46_1	2916_6_182	1099_36_154	98_6_47	246_25_1	386_6_1	1887_6_133	103_6_76	2976_46_436	236_46_1	1436_6_22	968_35_1039	52_12_2709	110_6_1	929_6_372	1006_46_399	1479_46_106	1510_25_235	396_46_1
622_6_1	1083_6_599	2921_25_55	158_35_1	453_6_1	315_6_83	136_46_1	66_46_1	165_6_17	582_46_1	389_6_1	172_6_62	958_46_162	1544_25_1	793_6_46	2488_6_17	1988_46_14	118_35_1	1205_46_104	1114_46_39	2245_35_1277	329_6_1	814_25_1	427_6_19	2858_6_116	1216_6_60	1158_46_1	2916_6_178	1099_36_157	98_6_39	246_25_1	386_6_1	1887_6_132	103_6_81	2976_46_435	236_46_1	1436_6_19	968_35_1027	52_12_2722	110_6_1	929_6_386	1006_46_427	1479_46_105	1510_25_219	396_46_1
622_6_1	1083_6_561	2921_25_53	158_35_1	453_6_1	315_6_103	136_46_1	66_46_1	165_6_16	582_46_1	389_6_1	172_6_60	958_46_161	1544_25_1	793_6_40	2488_6_21	1988_46_15	118_35_1	1205_46_92	1114_46_43	2245_35_1309	329_6_1	814_25_1	427_6_20	2858_6_128	1216_6_63	1158_46_1	2916_6_192	1099_36_168	98_6_39	246_25_1	386_6_1	1887_6_130	103_6_78	2976_46_430	236_46_1	1436_6_19	968_35_1004	52_12_2697	110_6_1	929_6_391	1006_46_421	1479_46_105	1510_25_200	396_46_1
622_6_1	1083_6_573	2921_25_50	158_35_1	453_6_1	315_6_98	136_46_1	66_46_1	165_6_13	582_46_1	389_6_1	172_6_57	958_46_164	1544_25_1	793_6_41	2488_6_22	1988_46_13	118_35_1	1205_46_92	1114_46_43	2245_35_1323	329_6_1	814_25_1	427_6_22	2858_6_148	1216_6_70	1158_46_1	2916_6_209	1099_36_167	98_6_41	246_25_1	386_6_1	1887_6_134	103_6_85	2976_46_421	236_46_1	1436_6_21	968_35_995	52_12_2672	110_6_1	929_6_402	1006_46_439	1479_46_109	1510_25_187	396_46_1
622_6_1	1083_6_589	2921_25_55	158_35_1	453_6_1	315_6_97	136_46_1	66_46_1	165_6_13	582_46_1	389_6_1	172_6_59	958_46_151	1544_25_1	793_6_38	2488_6_23	1988_46_15	118_35_1	1205_46_85	1114_46_33	2245_35_1366	329_6_1	814_25_1	427_6_23	2858_6_160	1216_6_59	1158_46_1	2916_6_203	1099_36_174	98_6_43	246_25_1	386_6_1	1887_6_124	103_6_87	2976_46_415	236_46_1	1436_6_20	968_35_980	52_12_2658	110_6_1	929_6_412	1006_46_452	1479_46_126	1510_25_185	396_46_1
622_6_1	1083_6_616	2921_25_50	158_35_1	453_6_1	315_6_88	136_46_1	66_46_1	165_6_10	582_46_1	389_6_1	172_6_52	958_46_142	1544_25_1	793_6_29	2488_6_20	1988_46_13	118_35_1	1205_46_87	1114_46_26	2245_35_1394	329_6_1	814_25_1	427_6_26	2858_6_146	1216_6_63	1158_46_1	2916_6_202	1099_36_172	98_6_39	246_25_1	386_6_1	1887_6_116	103_6_84	2976_46_413	236_46_1	1436_6_23	968_35_924	52_12_2674	110_6_1	929_6_429	1006_46_439	1479_46_134	1510_25_161	396_46_1
622_6_1	1083_6_639	2921_25_45	158_35_1	453_6_1	315_6_68	136_46_1	66_46_1	165_6_8	582_46_1	389_6_1	172_6_56	958_46_137	1544_25_1	793_6_27	2488_6_26	1988_46_11	118_35_1	1205_46_80	1114_46_25	2245_35_1409	329_6_1	814_25_1	427_6_21	2858_6_147	1216_6_68	1158_46_1	2916_6_191	1099_36_183	98_6_37	246_25_1	386_6_1	1887_6_112	103_6_84	2976_46_409	236_46_1	1436_6_30	968_35_944	52_12_2637	110_6_1	929_6_435	1006_46_439	1479_46_124	1510_25_153	396_46_1
622_6_1	1083_6_653	2921_25_38	158_35_1	453_6_1	315_6_56	136_46_1	66_46_1	165_6_4	582_46_1	389_6_1	172_6_52	958_46_137	1544_25_1	793_6_30	2488_6_30	1988_46_13	118_35_1	1205_46_78	1114_46_24	2245_35_1384	329_6_1	814_25_1	427_6_20	2858_6_147	1216_6_73	1158_46_1	2916_6_189	1099_36_177	98_6_32	246_25_1	386_6_1	1887_6_116	103_6_79	2976_46_423	236_46_1	1436_6_33	968_35_989	52_12_2644	110_6_1	929_6_431	1006_46_434	1479_46_123	1510_25_153	396_46_1
622_6_1	1083_6_647	2921_25_33	158_35_1	453_6_1	315_6_55	136_46_1	66_46_1	165_6_4	582_46_1	389_6_1	172_6_54	958_46_143	1544_25_1	793_6_34	2488_6_34	1988_46_11	118_35_1	1205_46_75	1114_46_26	2245_35_1379	329_6_1	814_25_1	427_6_18	2858_6_147	1216_6_73	1158_46_1	2916_6_169	1099_36_187	98_6_32	246_25_1	386_6_1	1887_6_127	103_6_86	2976_46_422	236_46_1	1436_6_33	968_35_951	52_12_2673	110_6_1	929_6_416	1006_46_439	1479_46_113	1510_25_149	396_46_1
622_6_1	1083_6_662	2921_25_30	158_35_1	453_6_1	315_6_63	136_46_1	66_46_1	165_6_1	582_46_1	389_6_1	172_6_55	958_46_144	1544_25_1	793_6_30	2488_6_31	1988_46_11	118_35_1	1205_46_74	1114_46_27	2245_35_1361	329_6_1	814_25_1	427_6_13	2858_6_149	1216_6_88	1158_46_1	2916_6_168	1099_36_190	98_6_34	246_25_1	386_6_1	1887_6_123	103_6_86	2976_46_423	236_46_1	1436_6_35	968_35_959	52_12_2667	110_6_1	929_6_397	1006_46_434	1479_46_126	1510_25_159	396_46_1
622_6_1	1083_6_683	2921_25_26	158_35_1	453_6_1	315_6_66	136_46_1	66_46_1	165_6_1	582_46_1	389_6_1	172_6_59	958_46_144	1544_25_1	793_6_34	2488_6_28	1988_46_9	118_35_1	1205_46_75	1114_46_27	2245_35_1329	329_6_1	814_25_1	427_6_15	2858_6_145	1216_6_86	1158_46_1	2916_6_176	1099_36_190	98_6_40	246_25_1	386_6_1	1887_6_122	103_6_78	2976_46_412	236_46_1	1436_6_33	968_35_977	52_12_2697	110_6_1	929_6_394	1006_46_428	1479_46_124	1510_25_173	396_46_1
622_6_1	1083_6_662	2921_25_27	158_35_1	453_6_1	315_6_70	136_46_1	66_46_1	165_6_1	582_46_1	389_6_1	172_6_45	958_46_156	1544_25_1	793_6_36	2488_6_30	1988_46_11	118_35_1	1205_46_73	1114_46_30	2245_35_1313	329_6_1	814_25_1	427_6_26	2858_6_144	1216_6_88	1158_46_1	2916_6_172	1099_36_198	98_6_41	246_25_1	386_6_1	1887_6_124	103_6_75	2976_46_394	236_46_1	1436_6_32	968_35_984	52_12_2682	110_6_1	929_6_383	1006_46_423	1479_46_118	1510_25_188	396_46_1
622_6_1	1083_6_672	2921_25_29	158_35_1	453_6_1	315_6_73	136_46_1	66_46_1	389_6_1	582_46_1	236_46_1	172_6_45	958_46_158	1544_25_1	793_6_32	2488_6_26	1988_46_8	118_35_1	1205_46_72	1114_46_38	2245_35_1292	329_6_1	814_25_1	427_6_30	2858_6_149	1216_6_82	1158_46_1	2916_6_164	1099_36_211	98_6_41	246_25_1	386_6_1	1887_6_127	103_6_86	2976_46_376	1436_6_27	968_35_987	52_12_2679	110_6_1	929_6_373	1006_46_424	1479_46_120	1510_25_192	396_46_1
622_6_1	1083_6_667	2921_25_33	158_35_1	453_6_1	315_6_69	136_46_1	66_46_1	389_6_1	582_46_1	236_46_1	172_6_40	958_46_158	1544_25_1	793_6_37	2488_6_30	1988_46_6	118_35_1	1205_46_64	1114_46_34	2245_35_1265	329_6_1	814_25_1	427_6_24	2858_6_150	1216_6_86	1158_46_1	2916_6_156	1099_36_203	98_6_38	246_25_1	386_6_1	1887_6_118	103_6_84	2976_46_356	1436_6_25	968_35_998	52_12_2701	110_6_1	929_6_384	1006_46_446	1479_46_119	1510_25_194	396_46_1
622_6_1	1083_6_639	2921_25_32	158_35_1	453_6_1	315_6_63	136_46_1	66_46_1	389_6_1	582_46_1	236_46_1	172_6_37	958_46_147	1544_25_1	793_6_35	2488_6_32	1988_46_7	118_35_1	1205_46_72	1114_46_37	2245_35_1248	329_6_1	814_25_1	427_6_18	2858_6_138	1216_6_87	1158_46_1	2916_6_159	1099_36_203	98_6_36	246_25_1	386_6_1	1887_6_110	103_6_88	2976_46_383	1436_6_22	968_35_995	52_12_2712	110_6_1	929_6_404	1006_46_476	1479_46_125	1510_25_192	396_46_1
622_6_1	1083_6_636	2921_25_32	158_35_1	453_6_1	315_6_61	136_46_1	66_46_1	389_6_1	582_46_1	236_46_1	172_6_38	958_46_131	1544_25_1	793_6_36	2488_6_32	1988_46_7	118_35_1	1205_46_81	1114_46_36	2245_35_1227	329_6_1	814_25_1	427_6_22	2858_6_135	1216_6_84	1158_46_1	2916_6_150	1099_36_207	98_6_38	246_25_1	386_6_1	1887_6_115	103_6_91	2976_46_389	1436_6_24	968_35_1024	52_12_2717	110_6_1	929_6_421	1006_46_479	1479_46_122	1510_25_189	396_46_1
622_6_1	1083_6_641	2921_25_32	158_35_1	453_6_1	315_6_59	136_46_1	66_46_1	389_6_1	582_46_1	236_46_1	172_6_37	958_46_134	1544_25_1	793_6_44	2488_6_29	1988_46_8	118_35_1	1205_46_78	1114_46_42	2245_35_1197	329_6_1	814_25_1	427_6_30	2858_6_134	1216_6_94	1158_46_1	2916_6_148	1099_36_208	98_6_37	246_25_1	386_6_1	1887_6_119	103_6_79	2976_46_373	1436_6_20	968_35_1012	52_12_2763	110_6_1	929_6_411	1006_46_472	1479_46_120	1510_25_207	396_46_1
622_6_1	1083_6_636	2921_25_34	158_35_1	453_6_1	315_6_51	136_46_1	66_46_1	389_6_1	582_46_1	236_46_1	172_6_31	958_46_149	1544_25_1	793_6_49	2488_6_26	1988_46_11	118_35_1	1205_46_75	1114_46_42	2245_35_1230	329_6_1	814_25_1	427_6_29	2858_6_114	1216_6_90	1158_46_1	2916_6_165	1099_36_201	98_6_30	246_25_1	386_6_1	1887_6_124	103_6_80	2976_46_375	1436_6_20	968_35_985	52_12_2747	110_6_1	929_6_397	1006_46_487	1479_46_123	1510_25_206	396_46_1
622_6_1	1083_6_635	2921_25_36	158_35_1	453_6_1	315_6_58	136_46_1	66_46_1	389_6_1	582_46_1	236_46_1	172_6_34	958_46_165	1544_25_1	793_6_50	2488_6_31	1988_46_10	118_35_1	1205_46_74	1114_46_42	2245_35_1243	329_6_1	814_25_1	427_6_31	2858_6_118	1216_6_81	1158_46_1	2916_6_169	1099_36_204	98_6_34	246_25_1	386_6_1	1887_6_127	103_6_76	2976_46_385	1436_6_21	968_35_985	52_12_2736	110_6_1	929_6_372	1006_46_492	1479_46_113	1510_25_209	396_46_1
622_6_1	1083_6_644	2921_25_33	158_35_1	453_6_1	315_6_56	136_46_1	66_46_1	389_6_1	582_46_1	236_46_1	172_6_39	958_46_171	1544_25_1	793_6_48	2488_6_29	1988_46_11	118_35_1	1205_46_85	1114_46_36	2245_35_1254	329_6_1	814_25_1	427_6_32	2858_6_111	1216_6_80	1158_46_1	2916_6_161	1099_36_210	98_6_29	246_25_1	386_6_1	1887_6_120	103_6_71	2976_46_388	1436_6_24	968_35_980	52_12_2722	110_6_1	929_6_372	1006_46_469	1479_46_111	1510_25_202	396_46_1
622_6_1	1083_6_631	2921_25_22	158_35_1	453_6_1	315_6_53	136_46_1	66_46_1	389_6_1	582_46_1	236_46_1	172_6_40	958_46_158	1544_25_1	793_6_51	2488_6_32	1988_46_12	118_35_1	1205_46_85	1114_46_38	2245_35_1252	329_6_1	814_25_1	427_6_33	2858_6_115	1216_6_85	1158_46_1	2916_6_157	1099_36_210	98_6_33	246_25_1	386_6_1	1887_6_132	103_6_76	2976_46_389	1436_6_27	968_35_1007	52_12_2697	110_6_1	929_6_396	1006_46_467	1479_46_109	1510_25_206	396_46_1
622_6_1	1083_6_620	2921_25_15	158_35_1	453_6_1	315_6_44	136_46_1	66_46_1	389_6_1	582_46_1	236_46_1	172_6_37	958_46_152	1544_25_1	793_6_47	2488_6_31	1988_46_11	118_35_1	1205_46_79	1114_46_31	2245_35_1260	329_6_1	814_25_1	427_6_25	2858_6_111	1216_6_89	1158_46_1	2916_6_149	1099_36_207	98_6_37	246_25_1	386_6_1	1887_6_137	103_6_77	2976_46_397	1436_6_22	968_35_1028	52_12_2671	110_6_1	929_6_414	1006_46_451	1479_46_108	1510_25_208	396_46_1
622_6_1	1083_6_605	2921_25_13	158_35_1	453_6_1	315_6_51	136_46_1	66_46_1	389_6_1	582_46_1	236_46_1	172_6_42	958_46_146	1544_25_1	793_6_50	2488_6_34	1988_46_7	118_35_1	1205_46_74	1114_46_31	2245_35_1225	329_6_1	814_25_1	427_6_29	2858_6_114	1216_6_94	1158_46_1	2916_6_148	1099_36_216	98_6_40	246_25_1	386_6_1	1887_6_133	103_6_73	2976_46_416	1436_6_17	968_35_1040	52_12_2698	110_6_1	929_6_428	1006_46_450	1479_46_110	1510_25_218	396_46_1
622_6_1	1083_6_609	2921_25_7	158_35_1	453_6_1	315_6_47	136_46_1	66_46_1	389_6_1	582_46_1	236_46_1	172_6_49	958_46_159	1544_25_1	793_6_44	2488_6_26	1988_46_6	118_35_1	1205_46_75	1114_46_33	2245_35_1210	329_6_1	814_25_1	427_6_33	2858_6_122	1216_6_88	1158_46_1	2916_6_139	1099_36_220	98_6_39	246_25_1	386_6_1	1887_6_126	103_6_68	2976_46_444	1436_6_13	968_35_1060	52_12_2728	110_6_1	929_6_452	1006_46_443	1479_46_113	1510_25_216	396_46_1
622_6_1	1083_6_621	2921_25_3	158_35_1	453_6_1	315_6_52	136_46_1	66_46_1	389_6_1	582_46_1	236_46_1	172_6_53	958_46_169	1544_25_1	793_6_50	2488_6_25	1988_46_5	118_35_1	1205_46_82	1114_46_42	2245_35_1231	329_6_1	814_25_1	427_6_34	2858_6_108	1216_6_87	1158_46_1	2916_6_132	1099_36_224	98_6_34	246_25_1	386_6_1	1887_6_131	103_6_73	2976_46_458	1436_6_14	968_35_1056	52_12_2699	110_6_1	929_6_445	1006_46_466	1479_46_97	1510_25_224	396_46_1
622_6_1	1083_6_623	2921_25_3	158_35_1	453_6_1	315_6_48	136_46_1	66_46_1	389_6_1	582_46_1	236_46_1	172_6_63	958_46_173	1544_25_1	793_6_48	2488_6_21	1988_46_3	118_35_1	1205_46_88	1114_46_44	2245_35_1226	329_6_1	814_25_1	427_6_33	2858_6_120	1216_6_72	1158_46_1	2916_6_123	1099_36_218	98_6_39	246_25_1	386_6_1	1887_6_126	103_6_72	2976_46_433	1436_6_11	968_35_1035	52_12_2697	110_6_1	929_6_440	1006_46_475	1479_46_98	1510_25_207	396_46_1
622_6_1	1083_6_626	1205_46_94	158_35_1	453_6_1	315_6_49	136_46_1	66_46_1	389_6_1	582_46_1	236_46_1	172_6_63	958_46_183	793_6_56	2488_6_17	1988_46_2	118_35_1	1114_46_43	2245_35_1222	329_6_1	814_25_1	427_6_25	2858_6_125	1216_6_70	1158_46_1	2916_6_118	1099_36_213	98_6_40	386_6_1	1887_6_131	103_6_76	2976_46_430	1436_6_13	968_35_1015	52_12_2691	110_6_1	929_6_444	1006_46_491	1479_46_93	1510_25_199	396_46_1
622_6_1	1083_6_610	1205_46_102	158_35_1	453_6_1	315_6_50	136_46_1	66_46_1	389_6_1	582_46_1	236_46_1	172_6_67	958_46_177	793_6_57	2488_6_14	1988_46_1	118_35_1	1114_46_49	2245_35_1241	329_6_1	814_25_1	427_6_24	2858_6_119	1216_6_71	1158_46_1	2916_6_107	1099_36_226	98_6_43	386_6_1	1887_6_135	103_6_80	2976_46_434	1436_6_14	968_35_1008	52_12_2698	110_6_1	929_6_426	1006_46_515	1479_46_93	1510_25_172	396_46_1
622_6_1	1083_6_606	1205_46_104	158_35_1	453_6_1	315_6_51	136_46_1	66_46_1	389_6_1	582_46_1	236_46_1	172_6_65	958_46_193	793_6_56	2488_6_8	1988_46_1	118_35_1	1114_46_49	2245_35_1203	329_6_1	814_25_1	427_6_21	2858_6_120	1216_6_72	1158_46_1	2916_6_110	1099_36_223	98_6_41	386_6_1	1887_6_135	103_6_76	2976_46_471	1436_6_15	968_35_991	52_12_2661	110_6_1	929_6_430	1006_46_516	1479_46_92	1510_25_149	396_46_1
622_6_1	1083_6_602	1205_46_107	158_35_1	453_6_1	315_6_46	136_46_1	66_46_1	389_6_1	582_46_1	236_46_1	172_6_67	958_46_193	793_6_58	2488_6_8	1988_46_2	118_35_1	1114_46_45	2245_35_1215	329_6_1	814_25_1	427_6_26	2858_6_125	1216_6_82	1158_46_1	2916_6_94	1099_36_213	98_6_40	386_6_1	1887_6_118	103_6_75	2976_46_470	1436_6_14	968_35_1017	52_12_2668	110_6_1	929_6_440	1006_46_520	1479_46_88	1510_25_133	396_46_1
622_6_1	1083_6_630	1205_46_94	158_35_1	453_6_1	315_6_48	136_46_1	66_46_1	389_6_1	582_46_1	236_46_1	172_6_67	958_46_199	793_6_64	2488_6_5	1988_46_2	118_35_1	1114_46_50	2245_35_1228	329_6_1	814_25_1	427_6_30	2858_6_113	1216_6_82	1158_46_1	2916_6_108	1099_36_218	98_6_36	386_6_1	1887_6_136	103_6_84	2976_46_472	1436_6_16	968_35_1024	52_12_2643	110_6_1	929_6_442	1006_46_499	1479_46_90	1510_25_131	396_46_1
622_6_1	1083_6_607	1205_46_89	158_35_1	453_6_1	315_6_45	136_46_1	66_46_1	389_6_1	582_46_1	236_46_1	172_6_61	958_46_196	793_6_65	2488_6_2	1988_46_1	118_35_1	1114_46_52	2245_35_1209	329_6_1	814_25_1	427_6_32	2858_6_111	1216_6_86	1158_46_1	2916_6_107	1099_36_229	98_6_40	386_6_1	1887_6_131	103_6_90	2976_46_481	1436_6_16	968_35_1041	52_12_2640	110_6_1	929_6_461	1006_46_510	1479_46_91	1510_25_132	396_46_1
622_6_1	1083_6_604	1205_46_85	158_35_1	453_6_1	315_6_44	136_46_1	66_46_1	389_6_1	582_46_1	236_46_1	172_6_64	958_46_198	793_6_71	2488_6_2	118_35_1	1114_46_52	2245_35_1191	329_6_1	814_25_1	427_6_29	2858_6_113	1216_6_76	2916_6_114	1099_36_219	98_6_35	386_6_1	1887_6_134	103_6_94	2976_46_499	1436_6_18	968_35_1074	52_12_2639	110_6_1	929_6_467	1006_46_510	1479_46_84	1510_25_144	396_46_1
622_6_1	1083_6_615	1205_46_92	158_35_1	453_6_1	315_6_47	136_46_1	66_46_1	389_6_1	582_46_1	236_46_1	172_6_60	958_46_179	793_6_67	2488_6_2	118_35_1	1114_46_60	2245_35_1167	329_6_1	814_25_1	427_6_28	2858_6_117	1216_6_86	2916_6_129	1099_36_210	98_6_27	386_6_1	1887_6_117	103_6_97	2976_46_488	1436_6_18	968_35_1105	52_12_2660	110_6_1	929_6_472	1006_46_512	1479_46_93	1510_25_142	396_46_1
622_6_1	1083_6_606	1205_46_99	158_35_1	453_6_1	315_6_47	136_46_1	66_46_1	389_6_1	582_46_1	236_46_1	172_6_56	958_46_178	793_6_65	2488_6_3	118_35_1	1114_46_51	2245_35_1142	329_6_1	814_25_1	427_6_28	2858_6_109	1216_6_88	2916_6_123	1099_36_220	98_6_29	386_6_1	1887_6_118	103_6_105	2976_46_492	1436_6_11	968_35_1126	52_12_2658	110_6_1	929_6_465	1006_46_504	1479_46_82	1510_25_162	396_46_1
622_6_1	1083_6_608	1205_46_94	158_35_1	453_6_1	315_6_44	136_46_1	66_46_1	389_6_1	582_46_1	236_46_1	172_6_50	958_46_184	793_6_67	2488_6_5	118_35_1	1114_46_48	2245_35_1163	329_6_1	814_25_1	427_6_28	2858_6_107	1216_6_90	2916_6_124	1099_36_222	98_6_24	386_6_1	1887_6_114	103_6_95	2976_46_500	1436_6_7	968_35_1136	52_12_2618	110_6_1	929_6_452	1006_46_514	1479_46_95	1510_25_183	396_46_1
622_6_1	1083_6_604	1205_46_94	158_35_1	453_6_1	315_6_47	136_46_1	66_46_1	389_6_1	582_46_1	236_46_1	172_6_35	958_46_168	793_6_62	2488_6_5	118_35_1	1114_46_46	2245_35_1177	329_6_1	814_25_1	427_6_31	2858_6_115	1216_6_82	2916_6_125	1099_36_220	98_6_29	386_6_1	1887_6_114	103_6_86	2976_46_486	1436_6_7	968_35_1174	52_12_2624	110_6_1	929_6_450	1006_46_503	1479_46_85	1510_25_184	396_46_1
622_6_1	1083_6_592	1205_46_96	158_35_1	453_6_1	315_6_45	136_46_1	66_46_1	389_6_1	582_46_1	236_46_1	172_6_29	958_46_170	793_6_62	2488_6_4	118_35_1	1114_46_50	2245_35_1172	329_6_1	814_25_1	427_6_26	2858_6_121	1216_6_74	2916_6_112	1099_36_206	98_6_36	386_6_1	1887_6_131	103_6_83	2976_46_472	1436_6_9	968_35_1173	52_12_2612	110_6_1	929_6_458	1006_46_500	1479_46_85	1510_25_180	396_46_1
622_6_1	1083_6_592	1205_46_108	158_35_1	453_6_1	315_6_43	136_46_1	66_46_1	389_6_1	582_46_1	236_46_1	172_6_38	958_46_175	793_6_60	2488_6_1	118_35_1	1114_46_53	2245_35_1243	329_6_1	814_25_1	427_6_27	2858_6_118	1216_6_72	2916_6_103	1099_36_211	98_6_33	386_6_1	1887_6_123	103_6_83	2976_46_458	1436_6_12	968_35_1147	52_12_2642	110_6_1	929_6_459	1006_46_484	1479_46_80	1510_25_173	396_46_1
622_6_1	1083_6_576	1205_46_110	158_35_1	315_6_38	136_46_1	66_46_1	389_6_1	582_46_1	236_46_1	172_6_40	958_46_182	793_6_54	118_35_1	1114_46_58	2245_35_1249	329_6_1	814_25_1	427_6_26	2858_6_126	1216_6_82	2916_6_106	1099_36_195	98_6_30	386_6_1	1887_6_124	103_6_92	2976_46_473	1436_6_18	968_35_1132	52_12_2655	110_6_1	929_6_452	1006_46_502	1479_46_85	1510_25_164	396_46_1
622_6_1	1083_6_576	1205_46_116	158_35_1	315_6_45	136_46_1	66_46_1	389_6_1	582_46_1	236_46_1	172_6_38	958_46_171	793_6_53	118_35_1	1114_46_66	2245_35_1257	329_6_1	814_25_1	427_6_26	2858_6_126	1216_6_80	2916_6_110	1099_36_192	98_6_38	386_6_1	1887_6_108	103_6_82	2976_46_485	1436_6_18	968_35_1129	52_12_2649	110_6_1	929_6_458	1006_46_495	1479_46_69	1510_25_172	396_46_1
622_6_1	1083_6_596	1205_46_112	158_35_1	315_6_40	136_46_1	66_46_1	389_6_1	582_46_1	236_46_1	172_6_33	958_46_157	793_6_59	118_35_1	1114_46_70	2245_35_1247	329_6_1	814_25_1	427_6_29	2858_6_131	1216_6_92	2916_6_107	1099_36_193	98_6_35	386_6_1	1887_6_113	103_6_75	2976_46_490	1436_6_22	968_35_1099	52_12_2664	110_6_1	929_6_460	1006_46_473	1479_46_59	1510_25_178	396_46_1
622_6_1	1083_6_611	1205_46_104	158_35_1	315_6_35	136_46_1	66_46_1	389_6_1	582_46_1	236_46_1	172_6_31	958_46_143	793_6_57	118_35_1	1114_46_62	2245_35_1217	329_6_1	814_25_1	427_6_31	2858_6_126	1216_6_97	2916_6_102	1099_36_194	98_6_35	386_6_1	1887_6_133	103_6_80	2976_46_500	1436_6_22	968_35_1106	52_12_2691	110_6_1	929_6_456	1006_46_471	1479_46_61	1510_25_172	396_46_1
622_6_1	1083_6_636	1205_46_105	158_35_1	315_6_33	136_46_1	66_46_1	389_6_1	582_46_1	236_46_1	172_6_33	958_46_147	793_6_55	118_35_1	1114_46_50	2245_35_1214	329_6_1	814_25_1	427_6_31	2858_6_120	1216_6_97	2916_6_114	1099_36_199	98_6_40	386_6_1	1887_6_148	103_6_75	2976_46_497	1436_6_28	968_35_1103	52_12_2713	110_6_1	929_6_444	1006_46_466	1479_46_63	1510_25_163	396_46_1
622_6_1	1083_6_665	1205_46_98	158_35_1	315_6_38	136_46_1	66_46_1	389_6_1	582_46_1	236_46_1	172_6_34	958_46_146	793_6_67	118_35_1	1114_46_57	2245_35_1188	329_6_1	814_25_1	427_6_31	2858_6_113	1216_6_93	2916_6_111	1099_36_189	98_6_38	386_6_1	1887_6_141	103_6_78	2976_46_512	1436_6_30	968_35_1086	52_12_2760	110_6_1	929_6_442	1006_46_465	1479_46_59	1510_25_154	396_46_1
622_6_1	1083_6_624	1205_46_95	158_35_1	315_6_40	136_46_1	66_46_1	389_6_1	582_46_1	236_46_1	172_6_30	958_46_148	793_6_65	118_35_1	1114_46_59	2245_35_1194	329_6_1	814_25_1	427_6_33	2858_6_123	1216_6_94	2916_6_122	1099_36_186	98_6_36	386_6_1	1887_6_143	103_6_68	2976_46_511	1436_6_29	968_35_1084	52_12_2811	110_6_1	929_6_454	1006_46_461	1479_46_56	1510_25_152	396_46_1
622_6_1	1083_6_569	1205_46_93	158_35_1	315_6_45	136_46_1	66_46_1	389_6_1	582_46_1	236_46_1	172_6_27	958_46_148	793_6_61	118_35_1	1114_46_63	2245_35_1174	329_6_1	814_25_1	427_6_40	2858_6_112	1216_6_81	2916_6_128	1099_36_182	98_6_34	386_6_1	1887_6_153	103_6_67	2976_46_537	1436_6_33	968_35_1072	52_12_2826	110_6_1	929_6_435	1006_46_459	1479_46_50	1510_25_149	396_46_1
622_6_1	1083_6_530	1205_46_87	158_35_1	315_6_45	136_46_1	66_46_1	389_6_1	582_46_1	236_46_1	172_6_24	958_46_147	793_6_59	118_35_1	1114_46_58	2245_35_1163	329_6_1	814_25_1	427_6_48	2858_6_139	1216_6_78	2916_6_122	1099_36_193	98_6_25	386_6_1	1887_6_135	103_6_64	2976_46_543	1436_6_36	968_35_1067	52_12_2850	110_6_1	929_6_439	1006_46_466	1479_46_40	1510_25_144	396_46_1
622_6_1	1083_6_527	1205_46_94	158_35_1	315_6_52	136_46_1	66_46_1	389_6_1	582_46_1	236_46_1	172_6_29	958_46_154	793_6_46	118_35_1	1114_46_66	2245_35_1176	329_6_1	814_25_1	427_6_48	2858_6_142	1216_6_81	2916_6_142	1099_36_197	98_6_21	386_6_1	1887_6_130	103_6_53	2976_46_559	1436_6_38	968_35_1040	52_12_2878	110_6_1	929_6_447	1006_46_459	1479_46_35	1510_25_130	396_46_1
622_6_1	1083_6_524	1205_46_95	158_35_1	315_6_50	136_46_1	66_46_1	389_6_1	582_46_1	236_46_1	172_6_34	958_46_148	793_6_44	118_35_1	1114_46_61	2245_35_1172	329_6_1	814_25_1	427_6_50	2858_6_143	1216_6_95	2916_6_135	1099_36_200	98_6_20	386_6_1	1887_6_121	103_6_49	2976_46_526	1436_6_40	968_35_1027	52_12_2897	110_6_1	929_6_470	1006_46_475	1479_46_33	1510_25_124	396_46_1
622_6_1	1083_6_523	1205_46_91	158_35_1	315_6_48	136_46_1	66_46_1	389_6_1	582_46_1	236_46_1	172_6_35	958_46_148	793_6_47	118_35_1	1114_46_62	2245_35_1208	329_6_1	814_25_1	427_6_51	2858_6_133	1216_6_91	2916_6_131	1099_36_205	98_6_22	386_6_1	1887_6_126	103_6_43	2976_46_523	1436_6_43	968_35_996	52_12_2934	110_6_1	929_6_436	1006_46_466	1479_46_33	1510_25_111	396_46_1
622_6_1	1083_6_568	1205_46_94	158_35_1	315_6_40	136_46_1	66_46_1	389_6_1	582_46_1	236_46_1	172_6_38	958_46_152	793_6_55	118_35_1	1114_46_64	2245_35_1219	329_6_1	814_25_1	427_6_47	2858_6_124	1216_6_89	2916_6_143	1099_36_197	98_6_22	386_6_1	1887_6_136	103_6_38	2976_46_525	1436_6_40	968_35_976	52_12_2956	110_6_1	929_6_431	1006_46_453	1479_46_33	1510_25_106	396_46_1
622_6_1	1083_6_563	1205_46_89	158_35_1	315_6_43	136_46_1	66_46_1	389_6_1	582_46_1	236_46_1	172_6_36	958_46_155	793_6_52	118_35_1	1114_46_73	2245_35_1260	329_6_1	814_25_1	427_6_43	2858_6_115	1216_6_83	2916_6_157	1099_36_185	98_6_18	386_6_1	1887_6_134	103_6_43	2976_46_529	1436_6_46	968_35_978	52_12_2938	110_6_1	929_6_440	1006_46_452	1479_46_34	1510_25_80	396_46_1
622_6_1	1083_6_563	1205_46_90	158_35_1	315_6_41	136_46_1	66_46_1	389_6_1	582_46_1	236_46_1	172_6_30	958_46_157	793_6_49	118_35_1	1114_46_71	2245_35_1304	329_6_1	814_25_1	427_6_36	2858_6_117	1216_6_83	2916_6_161	1099_36_174	98_6_19	386_6_1	1887_6_135	103_6_40	2976_46_521	1436_6_35	968_35_973	52_12_2987	110_6_1	929_6_427	1006_46_456	1479_46_39	1510_25_81	396_46_1
622_6_1	1083_6_551	1205_46_90	158_35_1	315_6_40	136_46_1	66_46_1	389_6_1	582_46_1	236_46_1	172_6_30	958_46_160	793_6_56	118_35_1	1114_46_74	2245_35_1320	329_6_1	814_25_1	427_6_37	2858_6_119	1216_6_88	2916_6_161	1099_36_167	98_6_22	386_6_1	1887_6_121	103_6_30	2976_46_534	1436_6_41	968_35_971	52_12_3006	110_6_1	929_6_436	1006_46_460	1479_46_42	1510_25_75	396_46_1
622_6_1	1083_6_554	1205_46_87	158_35_1	315_6_38	136_46_1	66_46_1	389_6_1	582_46_1	236_46_1	172_6_35	958_46_166	793_6_59	118_35_1	1114_46_68	2245_35_1295	329_6_1	814_25_1	427_6_37	2858_6_116	1216_6_84	2916_6_161	1099_36_170	98_6_21	386_6_1	1887_6_117	103_6_27	2976_46_531	1436_6_39	968_35_975	52_12_3028	110_6_1	929_6_420	1006_46_444	1479_46_41	1510_25_72	396_46_1
622_6_1	1083_6_537	1205_46_92	158_35_1	315_6_43	136_46_1	66_46_1	389_6_1	582_46_1	236_46_1	172_6_33	958_46_168	793_6_58	118_35_1	1114_46_77	2245_35_1304	329_6_1	814_25_1	427_6_35	2858_6_115	1216_6_82	2916_6_165	1099_36_181	98_6_18	386_6_1	1887_6_124	103_6_26	2976_46_524	1436_6_41	968_35_982	52_12_3027	110_6_1	929_6_405	1006_46_433	1479_46_43	1510_25_71	396_46_1
622_6_1	1083_6_538	1205_46_95	158_35_1	315_6_42	136_46_1	66_46_1	389_6_1	582_46_1	236_46_1	172_6_34	958_46_174	793_6_52	118_35_1	1114_46_73	2245_35_1297	329_6_1	814_25_1	427_6_32	2858_6_107	1216_6_79	2916_6_170	1099_36_184	98_6_19	386_6_1	1887_6_116	103_6_26	2976_46_513	1436_6_43	968_35_940	52_12_3110	110_6_1	929_6_417	1006_46_429	1479_46_44	1510_25_68	396_46_1
622_6_1	1083_6_553	1205_46_91	158_35_1	315_6_36	136_46_1	66_46_1	389_6_1	582_46_1	236_46_1	172_6_30	958_46_174	793_6_45	118_35_1	1114_46_73	2245_35_1308	329_6_1	814_25_1	427_6_31	2858_6_103	1216_6_78	2916_6_170	1099_36_171	98_6_21	386_6_1	1887_6_115	103_6_30	2976_46_518	1436_6_50	968_35_963	52_12_3065	110_6_1	929_6_403	1006_46_435	1479_46_39	1510_25_60	396_46_1
622_6_1	1083_6_568	1205_46_96	158_35_1	315_6_41	136_46_1	66_46_1	389_6_1	582_46_1	236_46_1	172_6_31	958_46_171	793_6_45	118_35_1	1114_46_70	2245_35_1270	329_6_1	814_25_1	427_6_28	2858_6_82	1216_6_87	2916_6_172	1099_36_163	98_6_19	386_6_1	1887_6_110	103_6_28	2976_46_523	1436_6_55	968_35_969	52_12_3060	110_6_1	929_6_407	1006_46_431	1479_46_41	1510_25_51	396_46_1
622_6_1	1083_6_599	1205_46_101	158_35_1	315_6_42	136_46_1	66_46_1	389_6_1	582_46_1	236_46_1	172_6_34	958_46_174	793_6_46	118_35_1	1114_46_72	2245_35_1296	329_6_1	814_25_1	427_6_24	2858_6_89	1216_6_87	2916_6_177	1099_36_165	98_6_16	386_6_1	1887_6_110	103_6_27	2976_46_528	1436_6_48	968_35_1012	52_12_3049	110_6_1	929_6_401	1006_46_454	1479_46_38	1510_25_49	396_46_1
622_6_1	1083_6_592	1205_46_102	158_35_1	315_6_41	136_46_1	66_46_1	389_6_1	582_46_1	236_46_1	172_6_34	958_46_155	793_6_47	118_35_1	1114_46_72	2245_35_1295	329_6_1	814_25_1	427_6_30	2858_6_70	1216_6_85	2916_6_175	1099_36_173	98_6_18	386_6_1	1887_6_106	103_6_28	2976_46_501	1436_6_44	968_35_1026	52_12_3062	110_6_1	929_6_418	1006_46_474	1479_46_37	1510_25_47	396_46_1
622_6_1	1083_6_594	1205_46_92	158_35_1	315_6_41	136_46_1	66_46_1	389_6_1	582_46_1	236_46_1	172_6_39	958_46_156	793_6_51	118_35_1	1114_46_66	2245_35_1315	329_6_1	814_25_1	427_6_32	2858_6_76	1216_6_79	2916_6_171	1099_36_171	98_6_22	386_6_1	1887_6_98	103_6_29	2976_46_488	1436_6_34	968_35_1046	52_12_3035	110_6_1	929_6_420	1006_46_465	1479_46_37	1510_25_43	396_46_1
622_6_1	1083_6_617	1205_46_85	158_35_1	315_6_45	136_46_1	66_46_1	389_6_1	582_46_1	236_46_1	172_6_39	958_46_147	793_6_43	118_35_1	1114_46_69	2245_35_1277	329_6_1	814_25_1	427_6_30	2858_6_82	1216_6_79	2916_6_172	1099_36_169	98_6_17	386_6_1	1887_6_94	103_6_32	2976_46_490	1436_6_34	968_35_1024	52_12_3077	110_6_1	929_6_444	1006_46_478	1479_46_26	1510_25_51	396_46_1
622_6_1	1083_6_640	1205_46_79	158_35_1	315_6_49	136_46_1	66_46_1	389_6_1	582_46_1	236_46_1	172_6_35	958_46_142	793_6_43	118_35_1	1114_46_77	2245_35_1277	329_6_1	814_25_1	427_6_33	2858_6_92	1216_6_84	2916_6_181	1099_36_150	98_6_23	386_6_1	1887_6_100	103_6_31	2976_46_480	1436_6_34	968_35_1076	52_12_3072	110_6_1	929_6_427	1006_46_465	1479_46_22	1510_25_54	396_46_1
622_6_1	1083_6_658	1205_46_87	158_35_1	315_6_53	136_46_1	66_46_1	389_6_1	582_46_1	236_46_1	172_6_36	958_46_153	793_6_44	118_35_1	1114_46_83	2245_35_1284	329_6_1	814_25_1	427_6_30	2858_6_93	1216_6_88	2916_6_165	1099_36_141	98_6_21	386_6_1	1887_6_96	103_6_27	2976_46_471	1436_6_38	968_35_1081	52_12_3100	110_6_1	929_6_427	1006_46_437	1479_46_25	1510_25_68	396_46_1
622_6_1	1083_6_654	1205_46_82	158_35_1	315_6_51	136_46_1	66_46_1	389_6_1	582_46_1	236_46_1	172_6_35	958_46_162	793_6_43	118_35_1	1114_46_90	2245_35_1276	329_6_1	814_25_1	427_6_39	2858_6_84	1216_6_89	2916_6_175	1099_36_140	98_6_22	386_6_1	1887_6_96	103_6_27	2976_46_496	1436_6_37	968_35_1113	52_12_3033	110_6_1	929_6_405	1006_46_425	1479_46_23	1510_25_79	396_46_1
622_6_1	1083_6_649	1205_46_81	158_35_1	315_6_45	136_46_1	66_46_1	389_6_1	582_46_1	236_46_1	172_6_37	958_46_159	793_6_42	118_35_1	1114_46_85	2245_35_1280	329_6_1	814_25_1	427_6_36	2858_6_88	1216_6_84	2916_6_197	1099_36_132	98_6_26	386_6_1	1887_6_88	103_6_25	2976_46_507	1436_6_36	968_35_1134	52_12_3054	110_6_1	929_6_420	1006_46_421	1479_46_22	1510_25_85	396_46_1
622_6_1	1083_6_621	1205_46_87	158_35_1	315_6_47	136_46_1	66_46_1	389_6_1	582_46_1	236_46_1	172_6_39	958_46_141	793_6_48	118_35_1	1114_46_86	2245_35_1221	329_6_1	814_25_1	427_6_33	2858_6_88	1216_6_79	2916_6_196	1099_36_136	98_6_25	386_6_1	1887_6_90	103_6_26	2976_46_507	1436_6_39	968_35_1123	52_12_3119	110_6_1	929_6_412	1006_46_432	1479_46_26	1510_25_82	396_46_1
622_6_1	1083_6_623	1205_46_87	158_35_1	315_6_51	136_46_1	66_46_1	389_6_1	582_46_1	236_46_1	172_6_44	958_46_117	793_6_49	118_35_1	1114_46_73	2245_35_1223	329_6_1	814_25_1	427_6_33	2858_6_96	1216_6_85	2916_6_180	1099_36_122	98_6_21	386_6_1	1887_6_98	103_6_24	2976_46_489	1436_6_36	968_35_1127	52_12_3120	110_6_1	929_6_411	1006_46_427	1479_46_29	1510_25_79	396_46_1
622_6_1	1083_6_618	1205_46_79	158_35_1	315_6_60	136_46_1	66_46_1	389_6_1	582_46_1	236_46_1	172_6_44	958_46_112	793_6_44	118_35_1	1114_46_63	2245_35_1180	329_6_1	814_25_1	427_6_32	2858_6_97	1216_6_85	2916_6_197	1099_36_128	98_6_16	386_6_1	1887_6_90	103_6_27	2976_46_477	1436_6_37	968_35_1110	52_12_3136	110_6_1	929_6_407	1006_46_432	1479_46_28	1510_25_74	396_46_1
622_6_1	1083_6_642	1205_46_89	158_35_1	315_6_61	136_46_1	66_46_1	389_6_1	582_46_1	236_46_1	172_6_44	958_46_107	793_6_39	118_35_1	1114_46_55	2245_35_1116	329_6_1	814_25_1	427_6_25	2858_6_101	1216_6_91	2916_6_197	1099_36_104	98_6_17	386_6_1	1887_6_85	103_6_34	2976_46_477	1436_6_37	968_35_1144	52_12_3149	110_6_1	929_6_404	1006_46_446	1479_46_29	1510_25_67	396_46_1
622_6_1	1083_6_674	1205_46_88	158_35_1	315_6_55	136_46_1	66_46_1	389_6_1	582_46_1	236_46_1	172_6_47	958_46_103	793_6_42	118_35_1	1114_46_52	2245_35_1115	329_6_1	814_25_1	427_6_22	2858_6_111	1216_6_80	2916_6_203	1099_36_98	98_6_17	386_6_1	1887_6_88	103_6_37	2976_46_467	1436_6_40	968_35_1144	52_12_3153	110_6_1	929_6_398	1006_46_463	1479_46_34	1510_25_77	396_46_1
622_6_1	1083_6_670	1205_46_98	158_35_1	315_6_63	136_46_1	66_46_1	389_6_1	582_46_1	236_46_1	172_6_55	958_46_99	793_6_42	118_35_1	1114_46_52	2245_35_1075	329_6_1	814_25_1	427_6_21	2858_6_112	1216_6_80	2916_6_188	1099_36_106	98_6_19	386_6_1	1887_6_83	103_6_36	2976_46_458	1436_6_36	968_35_1100	52_12_3285	110_6_1	929_6_394	1006_46_460	1479_46_37	1510_25_85	396_46_1
622_6_1	1083_6_677	1205_46_89	158_35_1	315_6_61	136_46_1	66_46_1	389_6_1	582_46_1	236_46_1	172_6_50	958_46_101	793_6_35	118_35_1	1114_46_48	2245_35_1044	329_6_1	814_25_1	427_6_22	2858_6_113	1216_6_77	2916_6_178	1099_36_111	98_6_21	386_6_1	1887_6_93	103_6_35	2976_46_466	1436_6_34	968_35_1091	52_12_3363	110_6_1	929_6_358	1006_46_461	1479_46_37	1510_25_89	396_46_1
622_6_1	1083_6_659	1205_46_82	158_35_1	315_6_69	136_46_1	66_46_1	389_6_1	582_46_1	236_46_1	172_6_50	958_46_97	793_6_36	118_35_1	1114_46_48	2245_35_1026	329_6_1	814_25_1	427_6_18	2858_6_99	1216_6_74	2916_6_178	1099_36_121	98_6_23	386_6_1	1887_6_90	103_6_32	2976_46_477	1436_6_35	968_35_1068	52_12_3367	110_6_1	929_6_352	1006_46_479	1479_46_34	1510_25_99	396_46_1
622_6_1	1083_6_655	1205_46_78	158_35_1	315_6_70	136_46_1	66_46_1	389_6_1	582_46_1	236_46_1	172_6_47	958_46_89	793_6_32	118_35_1	1114_46_54	2245_35_1067	329_6_1	814_25_1	427_6_16	2858_6_98	1216_6_81	2916_6_179	1099_36_117	98_6_24	386_6_1	1887_6_81	103_6_33	2976_46_481	1436_6_34	968_35_1057	52_12_3362	110_6_1	929_6_365	1006_46_491	1479_46_30	1510_25_99	396_46_1
622_6_1	1083_6_656	1205_46_77	158_35_1	315_6_67	136_46_1	66_46_1	389_6_1	582_46_1	236_46_1	172_6_40	958_46_96	793_6_29	118_35_1	1114_46_52	2245_35_1097	329_6_1	814_25_1	427_6_17	2858_6_91	1216_6_83	2916_6_193	1099_36_125	98_6_22	386_6_1	1887_6_68	103_6_34	2976_46_476	1436_6_31	968_35_1051	52_12_3385	110_6_1	929_6_358	1006_46_499	1479_46_39	1510_25_91	396_46_1
622_6_1	1083_6_637	1205_46_79	158_35_1	315_6_65	136_46_1	66_46_1	389_6_1	582_46_1	236_46_1	172_6_34	958_46_98	793_6_28	118_35_1	1114_46_47	2245_35_1159	329_6_1	814_25_1	427_6_17	2858_6_91	1216_6_81	2916_6_222	1099_36_114	98_6_20	386_6_1	1887_6_50	103_6_32	2976_46_450	1436_6_32	968_35_1010	52_12_3393	110_6_1	929_6_381	1006_46_509	1479_46_39	1510_25_87	396_46_1
622_6_1	1083_6_631	1205_46_78	158_35_1	315_6_65	136_46_1	66_46_1	389_6_1	582_46_1	236_46_1	172_6_30	958_46_101	793_6_32	118_35_1	1114_46_50	2245_35_1224	329_6_1	814_25_1	427_6_18	2858_6_92	1216_6_74	2916_6_217	1099_36_115	98_6_19	386_6_1	1887_6_42	103_6_34	2976_46_444	1436_6_29	968_35_1001	52_12_3381	110_6_1	929_6_383	1006_46_506	1479_46_44	1510_25_82	396_46_1
622_6_1	1083_6_629	1205_46_77	158_35_1	315_6_67	136_46_1	66_46_1	389_6_1	582_46_1	236_46_1	172_6_32	958_46_103	793_6_36	118_35_1	1114_46_50	2245_35_1229	329_6_1	814_25_1	427_6_21	2858_6_96	1216_6_70	2916_6_205	1099_36_128	98_6_13	386_6_1	1887_6_42	103_6_37	2976_46_459	1436_6_31	968_35_998	52_12_3374	110_6_1	929_6_381	1006_46_503	1479_46_50	1510_25_78	396_46_1
622_6_1	1083_6_633	1205_46_82	158_35_1	315_6_62	136_46_1	66_46_1	389_6_1	582_46_1	236_46_1	172_6_37	958_46_100	793_6_31	118_35_1	1114_46_49	2245_35_1280	329_6_1	814_25_1	427_6_21	2858_6_91	1216_6_73	2916_6_196	1099_36_132	98_6_13	386_6_1	1887_6_44	103_6_32	2976_46_452	1436_6_26	968_35_1024	52_12_3349	110_6_1	929_6_390	1006_46_493	1479_46_57	1510_25_65	396_46_1
622_6_1	1083_6_634	1205_46_81	158_35_1	315_6_58	136_46_1	66_46_1	389_6_1	582_46_1	236_46_1	172_6_39	958_46_101	793_6_33	118_35_1	1114_46_53	2245_35_1284	329_6_1	814_25_1	427_6_22	2858_6_93	1216_6_79	2916_6_180	1099_36_137	98_6_13	386_6_1	1887_6_48	103_6_27	2976_46_478	1436_6_24	968_35_1051	52_12_3313	110_6_1	929_6_364	1006_46_483	1479_46_49	1510_25_49	396_46_1
622_6_1	1083_6_635	1205_46_83	158_35_1	315_6_56	136_46_1	66_46_1	389_6_1	582_46_1	236_46_1	172_6_42	958_46_95	793_6_44	118_35_1	1114_46_58	2245_35_1296	329_6_1	814_25_1	427_6_19	2858_6_84	1216_6_70	2916_6_178	1099_36_145	98_6_13	386_6_1	1887_6_46	103_6_29	2976_46_455	1436_6_25	968_35_1083	52_12_3309	110_6_1	929_6_355	1006_46_498	1479_46_54	1510_25_40	396_46_1
622_6_1	1083_6_644	1205_46_80	158_35_1	315_6_56	136_46_1	66_46_1	389_6_1	582_46_1	236_46_1	172_6_46	958_46_102	793_6_38	118_35_1	1114_46_53	2245_35_1313	329_6_1	814_25_1	427_6_18	2858_6_84	1216_6_73	2916_6_194	1099_36_147	98_6_12	386_6_1	1887_6_38	103_6_32	2976_46_481	1436_6_27	968_35_1112	52_12_3317	110_6_1	929_6_363	1006_46_482	1479_46_60	1510_25_30	396_46_1
622_6_1	1083_6_635	1205_46_76	158_35_1	315_6_61	136_46_1	66_46_1	389_6_1	582_46_1	236_46_1	172_6_38	958_46_109	793_6_43	118_35_1	1114_46_46	2245_35_1324	329_6_1	814_25_1	427_6_18	2858_6_82	1216_6_75	2916_6_207	1099_36_154	98_6_13	386_6_1	1887_6_40	103_6_36	2976_46_467	1436_6_29	968_35_1108	52_12_3323	110_6_1	929_6_349	1006_46_470	1479_46_56	1510_25_28	396_46_1
622_6_1	1083_6_626	1205_46_81	158_35_1	315_6_55	136_46_1	66_46_1	389_6_1	582_46_1	236_46_1	172_6_35	958_46_113	793_6_43	118_35_1	1114_46_45	2245_35_1301	329_6_1	814_25_1	427_6_20	2858_6_82	1216_6_78	2916_6_206	1099_36_146	98_6_15	386_6_1	1887_6_47	103_6_32	2976_46_462	1436_6_33	968_35_1138	52_12_3285	110_6_1	929_6_339	1006_46_514	1479_46_49	1510_25_30	396_46_1
622_6_1	1083_6_629	1205_46_81	158_35_1	315_6_44	136_46_1	66_46_1	389_6_1	582_46_1	236_46_1	172_6_32	958_46_121	793_6_48	118_35_1	1114_46_43	2245_35_1318	329_6_1	814_25_1	427_6_20	2858_6_78	1216_6_76	2916_6_207	1099_36_137	98_6_11	386_6_1	1887_6_51	103_6_30	2976_46_468	1436_6_34	968_35_1155	52_12_3259	110_6_1	929_6_340	1006_46_531	1479_46_47	1510_25_22	396_46_1
622_6_1	1083_6_624	1205_46_87	158_35_1	315_6_42	136_46_1	66_46_1	389_6_1	582_46_1	236_46_1	172_6_33	958_46_116	793_6_48	118_35_1	1114_46_47	2245_35_1301	329_6_1	814_25_1	427_6_21	2858_6_83	1216_6_82	2916_6_204	1099_36_137	98_6_13	386_6_1	1887_6_48	103_6_25	2976_46_471	1436_6_34	968_35_1201	52_12_3188	110_6_1	929_6_344	1006_46_541	1479_46_47	1510_25_20	396_46_1
622_6_1	1083_6_610	1205_46_87	158_35_1	315_6_50	136_46_1	66_46_1	389_6_1	582_46_1	236_46_1	172_6_34	958_46_122	793_6_49	118_35_1	1114_46_51	2245_35_1283	329_6_1	814_25_1	427_6_32	2858_6_76	1216_6_80	2916_6_191	1099_36_125	98_6_11	386_6_1	1887_6_51	103_6_27	2976_46_453	1436_6_37	968_35_1194	52_12_3210	110_6_1	929_6_368	1006_46_518	1479_46_58	1510_25_19	396_46_1
622_6_1	1083_6_568	1205_46_96	158_35_1	315_6_62	136_46_1	66_46_1	389_6_1	582_46_1	236_46_1	172_6_34	958_46_127	793_6_42	118_35_1	1114_46_49	2245_35_1276	329_6_1	814_25_1	427_6_33	2858_6_74	1216_6_80	2916_6_177	1099_36_133	98_6_8	386_6_1	1887_6_56	103_6_20	2976_46_475	1436_6_40	968_35_1222	52_12_3201	110_6_1	929_6_366	1006_46_523	1479_46_61	1510_25_18	396_46_1
622_6_1	1083_6_563	1205_46_100	158_35_1	315_6_54	136_46_1	66_46_1	389_6_1	582_46_1	236_46_1	172_6_31	958_46_125	793_6_52	118_35_1	1114_46_47	2245_35_1287	329_6_1	814_25_1	427_6_33	2858_6_76	1216_6_76	2916_6_172	1099_36_137	98_6_4	386_6_1	1887_6_61	103_6_20	2976_46_447	1436_6_37	968_35_1241	52_12_3195	110_6_1	929_6_359	1006_46_501	1479_46_50	1510_25_20	396_46_1
622_6_1	1083_6_574	1205_46_103	158_35_1	315_6_45	136_46_1	66_46_1	389_6_1	582_46_1	236_46_1	172_6_34	958_46_126	793_6_58	118_35_1	1114_46_49	2245_35_1251	329_6_1	814_25_1	427_6_23	2858_6_80	1216_6_76	2916_6_170	1099_36_135	98_6_4	386_6_1	1887_6_56	103_6_23	2976_46_454	1436_6_38	968_35_1242	52_12_3250	110_6_1	929_6_348	1006_46_495	1479_46_51	1510_25_20	396_46_1
622_6_1	1083_6_569	1205_46_99	158_35_1	315_6_47	136_46_1	66_46_1	389_6_1	582_46_1	236_46_1	172_6_26	958_46_112	793_6_58	118_35_1	1114_46_37	2245_35_1238	329_6_1	814_25_1	427_6_22	2858_6_82	1216_6_71	2916_6_147	1099_36_137	98_6_4	386_6_1	1887_6_52	103_6_16	2976_46_467	1436_6_45	968_35_1275	52_12_3313	110_6_1	929_6_328	1006_46_478	1479_46_53	1510_25_18	396_46_1
622_6_1	1083_6_562	1205_46_108	158_35_1	315_6_51	136_46_1	66_46_1	389_6_1	582_46_1	236_46_1	172_6_25	958_46_116	793_6_62	118_35_1	1114_46_45	2245_35_1232	329_6_1	814_25_1	427_6_20	2858_6_71	1216_6_75	2916_6_146	1099_36_124	98_6_2	386_6_1	1887_6_60	103_6_19	2976_46_477	1436_6_46	968_35_1264	52_12_3343	110_6_1	929_6_344	1006_46_509	1479_46_50	1510_25_21	396_46_1
622_6_1	1083_6_554	1205_46_112	158_35_1	315_6_56	136_46_1	66_46_1	389_6_1	582_46_1	236_46_1	172_6_19	958_46_108	793_6_59	118_35_1	1114_46_50	2245_35_1232	329_6_1	814_25_1	427_6_18	2858_6_60	1216_6_75	2916_6_152	1099_36_120	98_6_1	386_6_1	1887_6_66	103_6_18	2976_46_505	1436_6_46	968_35_1257	52_12_3342	110_6_1	929_6_344	1006_46_510	1479_46_51	1510_25_24	396_46_1
622_6_1	1083_6_542	1205_46_105	158_35_1	315_6_56	136_46_1	66_46_1	389_6_1	582_46_1	236_46_1	172_6_22	958_46_110	793_6_59	118_35_1	1114_46_44	2245_35_1259	329_6_1	814_25_1	427_6_17	2858_6_53	1216_6_75	2916_6_159	1099_36_124	98_6_1	386_6_1	1887_6_70	103_6_18	2976_46_499	1436_6_47	968_35_1252	52_12_3363	110_6_1	929_6_353	1006_46_511	1479_46_44	1510_25_29	396_46_1
622_6_1	1083_6_569	1205_46_103	158_35_1	315_6_62	136_46_1	66_46_1	389_6_1	582_46_1	236_46_1	172_6_20	958_46_95	793_6_61	118_35_1	1114_46_48	2245_35_1260	329_6_1	814_25_1	427_6_16	2858_6_45	1216_6_66	2916_6_159	1099_36_127	98_6_2	386_6_1	1887_6_68	103_6_17	2976_46_499	1436_6_38	968_35_1217	52_12_3359	110_6_1	929_6_343	1006_46_535	1479_46_38	1510_25_38	396_46_1
622_6_1	1083_6_598	1205_46_113	158_35_1	315_6_61	136_46_1	66_46_1	389_6_1	582_46_1	236_46_1	172_6_23	958_46_81	793_6_62	118_35_1	1114_46_46	2245_35_1258	329_6_1	814_25_1	427_6_19	2858_6_37	1216_6_66	2916_6_159	1099_36_131	98_6_2	386_6_1	1887_6_64	103_6_17	2976_46_470	1436_6_38	968_35_1211	52_12_3395	110_6_1	929_6_353	1006_46_519	1479_46_29	1510_25_35	396_46_1
622_6_1	1083_6_601	1205_46_109	158_35_1	315_6_58	136_46_1	66_46_1	389_6_1	582_46_1	236_46_1	172_6_24	958_46_76	793_6_58	118_35_1	1114_46_49	2245_35_1236	329_6_1	814_25_1	427_6_18	2858_6_34	1216_6_61	2916_6_166	1099_36_139	98_6_2	386_6_1	1887_6_65	103_6_19	2976_46_471	1436_6_38	968_35_1178	52_12_3416	110_6_1	929_6_359	1006_46_520	1479_46_27	1510_25_31	396_46_1
622_6_1	1083_6_602	1205_46_105	158_35_1	315_6_57	136_46_1	66_46_1	389_6_1	582_46_1	236_46_1	172_6_21	958_46_78	793_6_54	118_35_1	1114_46_62	2245_35_1295	329_6_1	814_25_1	427_6_20	2858_6_33	1216_6_62	2916_6_169	1099_36_147	98_6_1	386_6_1	1887_6_64	103_6_18	2976_46_440	1436_6_42	968_35_1131	52_12_3386	110_6_1	929_6_367	1006_46_542	1479_46_23	1510_25_27	396_46_1
622_6_1	1083_6_582	1205_46_98	158_35_1	315_6_52	136_46_1	66_46_1	389_6_1	582_46_1	236_46_1	172_6_24	958_46_88	793_6_63	118_35_1	1114_46_64	2245_35_1333	329_6_1	814_25_1	427_6_14	2858_6_35	1216_6_66	2916_6_161	1099_36_139	98_6_2	386_6_1	1887_6_56	103_6_22	2976_46_421	1436_6_37	968_35_1141	52_12_3368	110_6_1	929_6_385	1006_46_522	1479_46_25	1510_25_21	396_46_1
622_6_1	1083_6_567	1205_46_103	158_35_1	315_6_48	136_46_1	66_46_1	389_6_1	582_46_1	236_46_1	172_6_26	958_46_79	793_6_58	118_35_1	1114_46_55	2245_35_1339	329_6_1	814_25_1	427_6_16	2858_6_36	1216_6_63	2916_6_154	1099_36_129	98_6_2	386_6_1	1887_6_55	103_6_18	2976_46_407	1436_6_41	968_35_1142	52_12_3369	110_6_1	929_6_393	1006_46_505	1479_46_24	1510_25_18	396_46_1
622_6_1	1083_6_580	1205_46_108	158_35_1	315_6_42	136_46_1	66_46_1	389_6_1	582_46_1	236_46_1	172_6_25	958_46_72	793_6_60	118_35_1	1114_46_52	2245_35_1352	329_6_1	814_25_1	427_6_21	2858_6_43	1216_6_67	2916_6_139	1099_36_129	98_6_2	386_6_1	1887_6_56	103_6_16	2976_46_423	1436_6_38	968_35_1200	52_12_3297	110_6_1	929_6_420	1006_46_487	1479_46_24	1510_25_21	396_46_1
622_6_1	1083_6_572	1205_46_112	158_35_1	315_6_37	136_46_1	66_46_1	389_6_1	582_46_1	236_46_1	172_6_25	958_46_69	793_6_52	118_35_1	1114_46_56	2245_35_1314	329_6_1	814_25_1	427_6_24	2858_6_50	1216_6_73	2916_6_145	1099_36_126	98_6_2	386_6_1	1887_6_60	103_6_15	2976_46_426	1436_6_28	968_35_1198	52_12_3260	110_6_1	929_6_412	1006_46_496	1479_46_30	1510_25_15	396_46_1
622_6_1	1083_6_568	1205_46_122	158_35_1	315_6_39	136_46_1	66_46_1	389_6_1	582_46_1	236_46_1	172_6_29	958_46_67	793_6_53	118_35_1	1114_46_55	2245_35_1300	329_6_1	814_25_1	427_6_24	2858_6_52	1216_6_73	2916_6_143	1099_36_139	98_6_2	386_6_1	1887_6_59	103_6_17	2976_46_439	1436_6_32	968_35_1218	52_12_3255	110_6_1	929_6_408	1006_46_472	1479_46_30	1510_25_18	396_46_1
622_6_1	1083_6_589	1205_46_132	158_35_1	315_6_44	136_46_1	66_46_1	389_6_1	582_46_1	236_46_1	172_6_22	958_46_62	793_6_48	118_35_1	1114_46_52	2245_35_1301	329_6_1	814_25_1	427_6_24	2858_6_50	1216_6_68	2916_6_144	1099_36_145	98_6_3	386_6_1	1887_6_68	103_6_14	2976_46_437	1436_6_35	968_35_1265	52_12_3208	110_6_1	929_6_386	1006_46_460	1479_46_38	1510_25_26	396_46_1
622_6_1	1083_6_594	1205_46_135	158_35_1	315_6_43	136_46_1	66_46_1	389_6_1	582_46_1	236_46_1	172_6_21	958_46_61	793_6_50	118_35_1	1114_46_59	2245_35_1274	329_6_1	814_25_1	427_6_26	2858_6_62	1216_6_63	2916_6_156	1099_36_149	98_6_5	386_6_1	1887_6_63	103_6_12	2976_46_415	1436_6_32	968_35_1318	52_12_3222	110_6_1	929_6_383	1006_46_451	1479_46_32	1510_25_32	396_46_1
622_6_1	1083_6_595	1205_46_125	158_35_1	315_6_48	136_46_1	66_46_1	389_6_1	582_46_1	236_46_1	172_6_28	958_46_59	793_6_47	118_35_1	1114_46_55	2245_35_1241	329_6_1	814_25_1	427_6_30	2858_6_74	1216_6_61	2916_6_157	1099_36_146	98_6_3	386_6_1	1887_6_74	103_6_13	2976_46_450	1436_6_32	968_35_1367	52_12_3219	110_6_1	929_6_379	1006_46_442	1479_46_37	1510_25_26	396_46_1
622_6_1	1083_6_601	1205_46_125	158_35_1	315_6_48	136_46_1	66_46_1	389_6_1	582_46_1	236_46_1	172_6_25	958_46_58	793_6_45	118_35_1	1114_46_55	2245_35_1247	329_6_1	814_25_1	427_6_26	2858_6_73	1216_6_63	2916_6_159	1099_36_142	98_6_2	386_6_1	1887_6_79	103_6_14	2976_46_439	1436_6_34	968_35_1370	52_12_3257	110_6_1	929_6_365	1006_46_476	1479_46_36	1510_25_26	396_46_1
622_6_1	1083_6_580	1205_46_124	158_35_1	315_6_45	136_46_1	66_46_1	389_6_1	582_46_1	236_46_1	172_6_26	958_46_50	793_6_46	118_35_1	1114_46_44	2245_35_1245	329_6_1	814_25_1	427_6_22	2858_6_68	1216_6_54	2916_6_163	1099_36_150	386_6_1	1887_6_75	103_6_15	2976_46_439	1436_6_33	968_35_1411	52_12_3307	110_6_1	929_6_360	1006_46_497	1479_46_36	1510_25_17	396_46_1
622_6_1	1083_6_589	1205_46_114	158_35_1	315_6_46	136_46_1	66_46_1	389_6_1	582_46_1	236_46_1	172_6_25	958_46_46	793_6_42	118_35_1	1114_46_43	2245_35_1196	329_6_1	814_25_1	427_6_23	2858_6_65	1216_6_53	2916_6_167	1099_36_151	386_6_1	1887_6_74	103_6_8	2976_46_431	1436_6_30	968_35_1390	52_12_3341	110_6_1	929_6_353	1006_46_511	1479_46_43	1510_25_18	396_46_1
622_6_1	1083_6_594	1205_46_119	158_35_1	315_6_42	136_46_1	66_46_1	389_6_1	582_46_1	236_46_1	172_6_27	958_46_46	793_6_46	118_35_1	1114_46_45	2245_35_1221	329_6_1	814_25_1	427_6_27	2858_6_58	1216_6_56	2916_6_171	1099_36_170	386_6_1	1887_6_66	103_6_7	2976_46_424	1436_6_25	968_35_1398	52_12_3375	110_6_1	929_6_370	1006_46_519	1479_46_38	1510_25_21	396_46_1
622_6_1	1083_6_595	1205_46_122	158_35_1	315_6_41	136_46_1	66_46_1	389_6_1	582_46_1	236_46_1	172_6_29	958_46_54	793_6_49	118_35_1	1114_46_48	2245_35_1224	329_6_1	814_25_1	427_6_23	2858_6_52	1216_6_62	2916_6_175	1099_36_156	386_6_1	1887_6_53	103_6_7	2976_46_437	1436_6_26	968_35_1370	52_12_3396	110_6_1	929_6_371	1006_46_515	1479_46_39	1510_25_26	396_46_1
622_6_1	1083_6_579	1205_46_131	158_35_1	315_6_42	136_46_1	66_46_1	389_6_1	582_46_1	236_46_1	172_6_39	958_46_57	793_6_49	118_35_1	1114_46_45	2245_35_1259	329_6_1	814_25_1	427_6_27	2858_6_54	1216_6_66	2916_6_184	1099_36_159	386_6_1	1887_6_57	103_6_9	2976_46_402	1436_6_21	968_35_1379	52_12_3377	110_6_1	929_6_361	1006_46_519	1479_46_42	1510_25_32	396_46_1
622_6_1	1083_6_590	1205_46_130	158_35_1	315_6_46	136_46_1	66_46_1	389_6_1	582_46_1	236_46_1	172_6_40	958_46_64	793_6_51	118_35_1	1114_46_39	2245_35_1236	329_6_1	814_25_1	427_6_26	2858_6_58	1216_6_60	2916_6_177	1099_36_162	386_6_1	1887_6_59	103_6_8	2976_46_380	1436_6_17	968_35_1393	52_12_3347	110_6_1	929_6_384	1006_46_505	1479_46_44	1510_25_45	396_46_1
622_6_1	1083_6_595	1205_46_121	158_35_1	315_6_47	136_46_1	66_46_1	389_6_1	582_46_1	236_46_1	172_6_51	958_46_71	793_6_54	118_35_1	1114_46_36	2245_35_1305	329_6_1	814_25_1	427_6_22	2858_6_56	1216_6_56	2916_6_186	1099_36_164	386_6_1	1887_6_67	103_6_9	2976_46_383	1436_6_16	968_35_1353	52_12_3325	110_6_1	929_6_381	1006_46_503	1479_46_50	1510_25_50	396_46_1
622_6_1	1083_6_594	1205_46_112	158_35_1	315_6_37	136_46_1	66_46_1	389_6_1	582_46_1	236_46_1	172_6_50	958_46_63	793_6_55	118_35_1	1114_46_41	2245_35_1346	329_6_1	814_25_1	427_6_17	2858_6_48	1216_6_50	2916_6_182	1099_36_166	386_6_1	1887_6_73	103_6_9	2976_46_381	1436_6_19	968_35_1359	52_12_3302	110_6_1	929_6_390	1006_46_499	1479_46_47	1510_25_66	396_46_1
622_6_1	1083_6_585	1205_46_106	158_35_1	315_6_40	136_46_1	66_46_1	389_6_1	582_46_1	236_46_1	172_6_63	958_46_60	793_6_51	118_35_1	1114_46_39	2245_35_1357	329_6_1	814_25_1	427_6_17	2858_6_49	1216_6_41	2916_6_177	1099_36_160	386_6_1	1887_6_74	103_6_10	2976_46_371	1436_6_15	968_35_1378	52_12_3315	110_6_1	929_6_372	1006_46_504	1479_46_45	1510_25_68	396_46_1
622_6_1	1083_6_584	1205_46_114	158_35_1	315_6_38	136_46_1	66_46_1	389_6_1	582_46_1	236_46_1	172_6_61	958_46_61	793_6_55	118_35_1	1114_46_44	2245_35_1395	329_6_1	814_25_1	427_6_21	2858_6_46	1216_6_43	2916_6_166	1099_36_135	386_6_1	1887_6_75	103_6_12	2976_46_373	1436_6_11	968_35_1334	52_12_3350	110_6_1	929_6_373	1006_46_483	1479_46_51	1510_25_76	396_46_1
622_6_1	1083_6_580	1205_46_120	158_35_1	315_6_41	136_46_1	66_46_1	389_6_1	582_46_1	236_46_1	172_6_62	958_46_58	793_6_55	118_35_1	1114_46_41	2245_35_1417	329_6_1	814_25_1	427_6_27	2858_6_45	1216_6_35	2916_6_166	1099_36_137	386_6_1	1887_6_65	103_6_13	2976_46_373	1436_6_12	968_35_1310	52_12_3340	110_6_1	929_6_358	1006_46_493	1479_46_58	1510_25_75	396_46_1
622_6_1	1083_6_595	1205_46_112	158_35_1	315_6_49	136_46_1	66_46_1	389_6_1	582_46_1	236_46_1	172_6_75	958_46_55	793_6_47	118_35_1	1114_46_38	2245_35_1403	329_6_1	814_25_1	427_6_28	2858_6_43	1216_6_39	2916_6_181	1099_36_144	386_6_1	1887_6_74	103_6_13	2976_46_356	1436_6_11	968_35_1335	52_12_3359	110_6_1	929_6_374	1006_46_474	1479_46_52	1510_25_83	396_46_1
622_6_1	1083_6_584	1205_46_102	158_35_1	315_6_48	136_46_1	66_46_1	389_6_1	582_46_1	236_46_1	172_6_78	958_46_54	793_6_47	118_35_1	1114_46_40	2245_35_1397	329_6_1	814_25_1	427_6_25	2858_6_46	1216_6_38	2916_6_170	1099_36_130	386_6_1	1887_6_68	103_6_9	2976_46_364	1436_6_21	968_35_1335	52_12_3367	110_6_1	929_6_398	1006_46_467	1479_46_55	1510_25_90	396_46_1
622_6_1	1083_6_583	1205_46_100	158_35_1	315_6_50	136_46_1	66_46_1	389_6_1	582_46_1	236_46_1	172_6_78	958_46_58	793_6_47	118_35_1	1114_46_44	2245_35_1359	329_6_1	814_25_1	427_6_26	2858_6_47	1216_6_42	2916_6_167	1099_36_137	386_6_1	1887_6_69	103_6_8	2976_46_360	1436_6_21	968_35_1290	52_12_3419	110_6_1	929_6_379	1006_46_468	1479_46_52	1510_25_97	396_46_1
622_6_1	1083_6_545	1205_46_91	158_35_1	315_6_49	136_46_1	66_46_1	389_6_1	582_46_1	236_46_1	172_6_74	958_46_64	793_6_37	118_35_1	1114_46_44	2245_35_1310	329_6_1	814_25_1	427_6_26	2858_6_42	1216_6_44	2916_6_173	1099_36_149	386_6_1	1887_6_66	103_6_13	2976_46_348	1436_6_21	968_35_1231	52_12_3538	110_6_1	929_6_360	1006_46_464	1479_46_55	1510_25_98	396_46_1
622_6_1	1083_6_543	1205_46_88	158_35_1	315_6_45	136_46_1	66_46_1	389_6_1	582_46_1	236_46_1	172_6_79	958_46_62	793_6_38	118_35_1	1114_46_45	2245_35_1278	329_6_1	814_25_1	427_6_29	2858_6_38	1216_6_42	2916_6_172	1099_36_150	386_6_1	1887_6_61	103_6_18	2976_46_345	1436_6_18	968_35_1245	52_12_3594	110_6_1	929_6_342	1006_46_460	1479_46_54	1510_25_104	396_46_1
622_6_1	1083_6_549	1205_46_87	158_35_1	315_6_45	136_46_1	66_46_1	389_6_1	582_46_1	236_46_1	172_6_68	958_46_61	793_6_33	118_35_1	1114_46_29	2245_35_1216	329_6_1	814_25_1	427_6_35	2858_6_41	1216_6_37	2916_6_177	1099_36_154	386_6_1	1887_6_58	103_6_17	2976_46_345	1436_6_17	968_35_1282	52_12_3623	110_6_1	929_6_330	1006_46_446	1479_46_52	1510_25_94	396_46_1
622_6_1	1083_6_545	1205_46_81	158_35_1	315_6_46	136_46_1	66_46_1	389_6_1	582_46_1	236_46_1	172_6_69	958_46_60	793_6_31	118_35_1	1114_46_32	2245_35_1218	329_6_1	814_25_1	427_6_28	2858_6_36	1216_6_34	2916_6_176	1099_36_162	386_6_1	1887_6_60	103_6_16	2976_46_321	1436_6_18	968_35_1244	52_12_3693	110_6_1	929_6_305	1006_46_458	1479_46_52	1510_25_80	396_46_1
622_6_1	1083_6_548	1205_46_77	158_35_1	315_6_46	136_46_1	66_46_1	389_6_1	582_46_1	236_46_1	172_6_66	958_46_65	793_6_28	118_35_1	1114_46_31	2245_35_1229	329_6_1	814_25_1	427_6_24	2858_6_30	1216_6_30	2916_6_170	1099_36_168	386_6_1	1887_6_72	103_6_18	2976_46_314	1436_6_23	968_35_1234	52_12_3745	110_6_1	929_6_296	1006_46_471	1479_46_45	1510_25_69	396_46_1
622_6_1	1083_6_573	1205_46_76	158_35_1	315_6_59	136_46_1	66_46_1	389_6_1	582_46_1	236_46_1	172_6_66	958_46_63	793_6_27	118_35_1	1114_46_26	2245_35_1228	329_6_1	814_25_1	427_6_18	2858_6_25	1216_6_37	2916_6_171	1099_36_162	386_6_1	1887_6_59	103_6_18	2976_46_328	1436_6_22	968_35_1240	52_12_3725	110_6_1	929_6_267	1006_46_491	1479_46_42	1510_25_58	396_46_1
622_6_1	1083_6_575	1205_46_84	158_35_1	315_6_60	136_46_1	66_46_1	389_6_1	582_46_1	236_46_1	172_6_73	958_46_56	793_6_30	118_35_1	1114_46_26	2245_35_1230	329_6_1	814_25_1	427_6_18	2858_6_22	1216_6_42	2916_6_170	1099_36_175	386_6_1	1887_6_57	103_6_14	2976_46_318	1436_6_29	968_35_1256	52_12_3673	110_6_1	929_6_268	1006_46_503	1479_46_44	1510_25_46	396_46_1
622_6_1	1083_6_631	1205_46_81	158_35_1	315_6_56	136_46_1	66_46_1	389_6_1	582_46_1	236_46_1	172_6_69	958_46_58	793_6_36	118_35_1	1114_46_32	2245_35_1230	329_6_1	814_25_1	427_6_11	2858_6_24	1216_6_40	2916_6_172	1099_36_169	386_6_1	1887_6_56	103_6_18	2976_46_306	1436_6_28	968_35_1293	52_12_3663	110_6_1	929_6_270	1006_46_533	1479_46_46	1510_25_46	396_46_1
622_6_1	1083_6_659	1205_46_86	158_35_1	315_6_54	136_46_1	66_46_1	389_6_1	582_46_1	236_46_1	172_6_64	958_46_53	793_6_39	118_35_1	1114_46_35	2245_35_1242	329_6_1	814_25_1	427_6_7	2858_6_22	1216_6_38	2916_6_174	1099_36_175	386_6_1	1887_6_56	103_6_16	2976_46_325	1436_6_28	968_35_1277	52_12_3676	110_6_1	929_6_296	1006_46_510	1479_46_46	1510_25_45	396_46_1
622_6_1	1083_6_678	1205_46_93	158_35_1	315_6_48	136_46_1	66_46_1	389_6_1	582_46_1	236_46_1	172_6_69	958_46_48	793_6_37	118_35_1	1114_46_33	2245_35_1266	329_6_1	814_25_1	427_6_4	2858_6_26	1216_6_45	2916_6_185	1099_36_178	386_6_1	1887_6_54	103_6_17	2976_46_310	1436_6_30	968_35_1291	52_12_3655	110_6_1	929_6_283	1006_46_510	1479_46_39	1510_25_44	396_46_1
622_6_1	1083_6_668	1205_46_87	158_35_1	315_6_44	136_46_1	66_46_1	389_6_1	582_46_1	236_46_1	172_6_68	958_46_47	793_6_33	118_35_1	1114_46_30	2245_35_1310	329_6_1	814_25_1	427_6_2	2858_6_24	1216_6_40	2916_6_193	1099_36_186	386_6_1	1887_6_57	103_6_20	2976_46_307	1436_6_28	968_35_1303	52_12_3645	110_6_1	929_6_283	1006_46_540	1479_46_42	1510_25_29	396_46_1
622_6_1	1083_6_654	1205_46_85	158_35_1	315_6_35	136_46_1	66_46_1	389_6_1	582_46_1	236_46_1	172_6_71	958_46_47	793_6_37	118_35_1	1114_46_32	2245_35_1353	329_6_1	814_25_1	2858_6_18	1216_6_39	2916_6_193	1099_36_188	386_6_1	1887_6_51	103_6_25	2976_46_331	1436_6_36	968_35_1330	52_12_3634	110_6_1	929_6_287	1006_46_545	1479_46_41	1510_25_21	396_46_1
622_6_1	1083_6_650	1205_46_90	158_35_1	315_6_32	136_46_1	66_46_1	389_6_1	582_46_1	236_46_1	172_6_57	958_46_38	793_6_33	118_35_1	1114_46_33	2245_35_1395	329_6_1	814_25_1	2858_6_18	1216_6_46	2916_6_196	1099_36_184	386_6_1	1887_6_54	103_6_23	2976_46_333	1436_6_25	968_35_1316	52_12_3652	110_6_1	929_6_280	1006_46_526	1479_46_40	1510_25_13	396_46_1
622_6_1	1083_6_633	1205_46_96	158_35_1	315_6_36	136_46_1	66_46_1	389_6_1	582_46_1	236_46_1	172_6_46	958_46_34	793_6_33	118_35_1	1114_46_31	2245_35_1412	329_6_1	814_25_1	2858_6_20	1216_6_40	2916_6_190	1099_36_184	386_6_1	1887_6_49	103_6_23	2976_46_338	1436_6_26	968_35_1330	52_12_3600	110_6_1	929_6_267	1006_46_486	1479_46_47	1510_25_12	396_46_1
622_6_1	1083_6_612	1205_46_93	158_35_1	315_6_44	136_46_1	66_46_1	389_6_1	582_46_1	236_46_1	172_6_50	958_46_33	793_6_30	118_35_1	1114_46_32	2245_35_1394	329_6_1	814_25_1	2858_6_20	1216_6_39	2916_6_186	1099_36_174	386_6_1	1887_6_50	103_6_28	2976_46_335	1436_6_19	968_35_1344	52_12_3631	110_6_1	929_6_258	1006_46_472	1479_46_46	1510_25_8	396_46_1
622_6_1	1083_6_615	1205_46_88	158_35_1	315_6_43	136_46_1	66_46_1	389_6_1	582_46_1	236_46_1	172_6_55	958_46_44	793_6_25	118_35_1	1114_46_31	2245_35_1378	329_6_1	814_25_1	2858_6_18	1216_6_51	2916_6_184	1099_36_182	386_6_1	1887_6_41	103_6_36	2976_46_343	1436_6_18	968_35_1372	52_12_3581	110_6_1	929_6_267	1006_46_477	1479_46_46	1510_25_6	396_46_1
622_6_1	1083_6_605	1205_46_90	158_35_1	315_6_43	136_46_1	66_46_1	389_6_1	582_46_1	236_46_1	172_6_48	958_46_44	793_6_23	118_35_1	1114_46_30	2245_35_1365	329_6_1	814_25_1	2858_6_11	1216_6_51	2916_6_194	1099_36_182	386_6_1	1887_6_48	103_6_28	2976_46_322	1436_6_17	968_35_1372	52_12_3595	110_6_1	929_6_272	1006_46_524	1479_46_46	1510_25_5	396_46_1
622_6_1	1083_6_605	1205_46_88	158_35_1	315_6_43	136_46_1	66_46_1	389_6_1	582_46_1	236_46_1	172_6_45	958_46_45	793_6_20	118_35_1	1114_46_27	2245_35_1336	329_6_1	814_25_1	2858_6_10	1216_6_51	2916_6_203	1099_36_182	386_6_1	1887_6_51	103_6_28	2976_46_308	1436_6_19	968_35_1381	52_12_3611	110_6_1	929_6_290	1006_46_548	1479_46_53	1510_25_2	396_46_1
622_6_1	1083_6_631	1205_46_81	158_35_1	315_6_46	136_46_1	66_46_1	389_6_1	582_46_1	236_46_1	172_6_46	958_46_49	793_6_19	118_35_1	1114_46_31	2245_35_1366	329_6_1	814_25_1	2858_6_11	1216_6_55	2916_6_208	1099_36_167	386_6_1	1887_6_53	103_6_22	2976_46_307	1436_6_17	968_35_1372	52_12_3558	110_6_1	929_6_297	1006_46_548	1479_46_51	1510_25_3	396_46_1
622_6_1	1083_6_645	1205_46_71	158_35_1	315_6_52	136_46_1	66_46_1	389_6_1	582_46_1	236_46_1	172_6_42	958_46_51	793_6_20	118_35_1	1114_46_36	2245_35_1342	329_6_1	814_25_1	2858_6_12	1216_6_49	2916_6_203	1099_36_163	386_6_1	1887_6_50	103_6_24	2976_46_322	1436_6_19	968_35_1329	52_12_3637	110_6_1	929_6_291	1006_46_547	1479_46_60	1510_25_3	396_46_1
622_6_1	1083_6_641	1205_46_71	158_35_1	315_6_51	136_46_1	66_46_1	389_6_1	582_46_1	236_46_1	172_6_35	958_46_62	793_6_22	118_35_1	1114_46_41	2245_35_1290	329_6_1	814_25_1	2858_6_13	1216_6_49	2916_6_208	1099_36_161	386_6_1	1887_6_40	103_6_23	2976_46_319	1436_6_18	968_35_1333	52_12_3623	110_6_1	929_6_309	1006_46_533	1479_46_68	1510_25_3	396_46_1
622_6_1	1083_6_631	1205_46_67	158_35_1	315_6_49	136_46_1	66_46_1	389_6_1	582_46_1	236_46_1	172_6_34	958_46_54	793_6_19	118_35_1	1114_46_46	2245_35_1317	329_6_1	814_25_1	2858_6_13	1216_6_53	2916_6_196	1099_36_159	386_6_1	1887_6_35	103_6_18	2976_46_317	1436_6_21	968_35_1331	52_12_3637	110_6_1	929_6_299	1006_46_529	1479_46_70	1510_25_3	396_46_1
622_6_1	1083_6_629	1205_46_60	158_35_1	315_6_49	136_46_1	66_46_1	389_6_1	582_46_1	236_46_1	172_6_34	958_46_52	793_6_23	118_35_1	1114_46_37	2245_35_1299	329_6_1	814_25_1	2858_6_10	1216_6_59	2916_6_189	1099_36_171	386_6_1	1887_6_42	103_6_14	2976_46_314	1436_6_22	968_35_1355	52_12_3683	110_6_1	929_6_311	1006_46_522	1479_46_78	1510_25_4	396_46_1
622_6_1	1083_6_621	1205_46_68	158_35_1	315_6_35	136_46_1	66_46_1	389_6_1	582_46_1	236_46_1	172_6_31	958_46_51	793_6_28	118_35_1	1114_46_39	2245_35_1289	329_6_1	814_25_1	2858_6_9	1216_6_69	2916_6_177	1099_36_179	386_6_1	1887_6_47	103_6_23	2976_46_298	1436_6_19	968_35_1382	52_12_3699	110_6_1	929_6_289	1006_46_517	1479_46_86	1510_25_2	396_46_1
622_6_1	1083_6_608	1205_46_73	158_35_1	315_6_34	136_46_1	66_46_1	389_6_1	582_46_1	236_46_1	172_6_37	958_46_45	793_6_34	118_35_1	1114_46_40	2245_35_1330	329_6_1	814_25_1	2858_6_7	1216_6_67	2916_6_180	1099_36_174	386_6_1	1887_6_52	103_6_29	2976_46_307	1436_6_17	968_35_1346	52_12_3692	110_6_1	929_6_295	1006_46_502	1479_46_90	1510_25_4	396_46_1
622_6_1	1083_6_571	1205_46_76	158_35_1	315_6_31	136_46_1	66_46_1	389_6_1	582_46_1	236_46_1	172_6_32	958_46_47	793_6_36	118_35_1	1114_46_39	2245_35_1344	329_6_1	814_25_1	2858_6_3	1216_6_70	2916_6_165	1099_36_172	386_6_1	1887_6_43	103_6_33	2976_46_311	1436_6_19	968_35_1332	52_12_3676	110_6_1	929_6_297	1006_46_530	1479_46_93	1510_25_4	396_46_1
622_6_1	1083_6_556	1205_46_67	158_35_1	315_6_29	136_46_1	66_46_1	389_6_1	582_46_1	236_46_1	172_6_38	958_46_43	793_6_31	118_35_1	1114_46_43	2245_35_1327	329_6_1	814_25_1	2858_6_2	1216_6_80	2916_6_171	1099_36_168	386_6_1	1887_6_41	103_6_25	2976_46_333	1436_6_19	968_35_1390	52_12_3614	110_6_1	929_6_295	1006_46_555	1479_46_101	1510_25_3	396_46_1
622_6_1	1083_6_556	1205_46_71	158_35_1	315_6_21	136_46_1	66_46_1	389_6_1	582_46_1	236_46_1	172_6_37	958_46_41	793_6_29	118_35_1	1114_46_41	2245_35_1331	329_6_1	814_25_1	1216_6_90	2916_6_164	1099_36_168	386_6_1	1887_6_37	103_6_26	2976_46_326	1436_6_14	968_35_1448	52_12_3570	929_6_284	1006_46_576	1479_46_93	1510_25_3	396_46_1
622_6_1	1083_6_550	1205_46_66	158_35_1	315_6_21	136_46_1	66_46_1	389_6_1	582_46_1	236_46_1	172_6_38	958_46_49	793_6_27	118_35_1	1114_46_42	2245_35_1390	329_6_1	814_25_1	1216_6_94	2916_6_172	1099_36_169	386_6_1	1887_6_33	103_6_26	2976_46_330	1436_6_13	968_35_1434	52_12_3555	929_6_268	1006_46_587	1479_46_98	1510_25_2	396_46_1
622_6_1	1083_6_556	1205_46_72	158_35_1	315_6_19	136_46_1	66_46_1	389_6_1	582_46_1	236_46_1	172_6_40	958_46_40	793_6_34	118_35_1	1114_46_49	2245_35_1436	329_6_1	814_25_1	1216_6_81	2916_6_184	1099_36_176	386_6_1	1887_6_26	103_6_25	2976_46_326	1436_6_12	968_35_1437	52_12_3564	929_6_258	1006_46_558	1479_46_92	1510_25_1	396_46_1
622_6_1	1083_6_582	1205_46_65	158_35_1	315_6_21	136_46_1	66_46_1	389_6_1	582_46_1	236_46_1	172_6_40	958_46_40	793_6_37	118_35_1	1114_46_51	2245_35_1430	329_6_1	1216_6_77	2916_6_189	1099_36_164	386_6_1	1887_6_21	103_6_28	2976_46_324	1436_6_17	968_35_1413	52_12_3559	929_6_237	1006_46_555	1479_46_72	396_46_1
622_6_1	1083_6_572	1205_46_67	158_35_1	315_6_21	136_46_1	66_46_1	389_6_1	582_46_1	236_46_1	172_6_42	958_46_35	793_6_34	118_35_1	1114_46_45	2245_35_1415	329_6_1	1216_6_72	2916_6_177	1099_36_161	386_6_1	1887_6_22	103_6_28	2976_46_333	1436_6_17	968_35_1365	52_12_3660	929_6_234	1006_46_552	1479_46_71	396_46_1
622_6_1	1083_6_574	1205_46_77	158_35_1	315_6_24	136_46_1	66_46_1	389_6_1	582_46_1	236_46_1	172_6_55	958_46_29	793_6_39	118_35_1	1114_46_36	2245_35_1416	329_6_1	1216_6_82	2916_6_167	1099_36_161	386_6_1	1887_6_23	103_6_33	2976_46_324	1436_6_19	968_35_1331	52_12_3665	929_6_250	1006_46_536	1479_46_73	396_46_1
622_6_1	1083_6_584	1205_46_79	158_35_1	315_6_22	136_46_1	66_46_1	389_6_1	582_46_1	236_46_1	172_6_56	958_46_32	793_6_30	118_35_1	1114_46_34	2245_35_1391	329_6_1	1216_6_84	2916_6_161	1099_36_155	386_6_1	1887_6_23	103_6_32	2976_46_325	1436_6_18	968_35_1293	52_12_3721	929_6_257	1006_46_557	1479_46_72	396_46_1
622_6_1	1083_6_595	1205_46_77	158_35_1	315_6_21	136_46_1	66_46_1	389_6_1	582_46_1	236_46_1	172_6_61	958_46_35	793_6_29	118_35_1	1114_46_40	2245_35_1383	329_6_1	1216_6_82	2916_6_156	1099_36_158	386_6_1	1887_6_25	103_6_31	2976_46_339	1436_6_18	968_35_1287	52_12_3767	929_6_255	1006_46_570	1479_46_76	396_46_1
622_6_1	1083_6_568	1205_46_84	158_35_1	315_6_20	136_46_1	66_46_1	389_6_1	582_46_1	236_46_1	172_6_59	958_46_37	793_6_26	118_35_1	1114_46_51	2245_35_1371	329_6_1	1216_6_74	2916_6_152	1099_36_149	386_6_1	1887_6_21	103_6_33	2976_46_343	1436_6_15	968_35_1290	52_12_3784	929_6_269	1006_46_607	1479_46_74	396_46_1
622_6_1	1083_6_570	1205_46_82	158_35_1	315_6_15	136_46_1	66_46_1	389_6_1	582_46_1	236_46_1	172_6_45	958_46_32	793_6_25	118_35_1	1114_46_52	2245_35_1385	329_6_1	1216_6_73	2916_6_150	1099_36_142	386_6_1	1887_6_22	103_6_37	2976_46_342	1436_6_11	968_35_1303	52_12_3787	929_6_260	1006_46_605	1479_46_73	396_46_1
622_6_1	1083_6_546	1205_46_74	158_35_1	315_6_16	136_46_1	66_46_1	389_6_1	582_46_1	236_46_1	172_6_43	958_46_29	793_6_23	118_35_1	1114_46_56	2245_35_1402	329_6_1	1216_6_65	2916_6_156	1099_36_140	386_6_1	1887_6_25	103_6_40	2976_46_354	1436_6_5	968_35_1364	52_12_3792	929_6_267	1006_46_578	1479_46_83	396_46_1
622_6_1	1083_6_560	1205_46_91	158_35_1	315_6_12	136_46_1	66_46_1	389_6_1	582_46_1	236_46_1	172_6_45	958_46_30	793_6_21	118_35_1	1114_46_54	2245_35_1347	329_6_1	1216_6_63	2916_6_163	1099_36_141	386_6_1	1887_6_26	103_6_40	2976_46_352	1436_6_1	968_35_1429	52_12_3777	929_6_274	1006_46_555	1479_46_79	396_46_1
622_6_1	1083_6_550	1205_46_92	158_35_1	315_6_6	136_46_1	66_46_1	389_6_1	582_46_1	236_46_1	172_6_47	958_46_29	793_6_25	118_35_1	1114_46_55	2245_35_1316	1216_6_58	2916_6_184	1099_36_129	386_6_1	1887_6_32	103_6_30	2976_46_347	968_35_1455	52_12_3769	929_6_278	1006_46_541	1479_46_82	396_46_1
622_6_1	1083_6_539	1205_46_87	158_35_1	315_6_4	136_46_1	66_46_1	389_6_1	582_46_1	236_46_1	172_6_52	958_46_29	793_6_27	118_35_1	1114_46_61	2245_35_1317	1216_6_58	2916_6_201	1099_36_122	386_6_1	1887_6_36	103_6_30	2976_46_355	968_35_1494	52_12_3722	929_6_264	1006_46_526	1479_46_75	396_46_1
622_6_1	1083_6_522	1205_46_84	158_35_1	315_6_2	136_46_1	66_46_1	389_6_1	582_46_1	236_46_1	172_6_50	958_46_38	793_6_36	118_35_1	1114_46_69	2245_35_1331	1216_6_62	2916_6_201	1099_36_113	386_6_1	1887_6_37	103_6_21	2976_46_368	968_35_1486	52_12_3701	929_6_258	1006_46_523	1479_46_80	396_46_1
622_6_1	1083_6_516	1205_46_87	158_35_1	315_6_1	136_46_1	66_46_1	389_6_1	582_46_1	236_46_1	172_6_55	958_46_46	793_6_42	118_35_1	1114_46_76	2245_35_1295	1216_6_58	2916_6_198	1099_36_115	386_6_1	1887_6_41	103_6_18	2976_46_369	968_35_1486	52_12_3694	929_6_249	1006_46_509	1479_46_84	396_46_1
622_6_1	1083_6_494	1205_46_81	158_35_1	315_6_1	136_46_1	66_46_1	389_6_1	582_46_1	236_46_1	172_6_47	958_46_52	793_6_43	118_35_1	1114_46_69	2245_35_1321	1216_6_56	2916_6_188	1099_36_109	386_6_1	1887_6_47	103_6_22	2976_46_376	968_35_1482	52_12_3691	929_6_228	1006_46_513	1479_46_93	396_46_1
622_6_1	1083_6_489	1205_46_81	158_35_1	315_6_1	136_46_1	66_46_1	389_6_1	582_46_1	236_46_1	172_6_47	958_46_49	793_6_46	118_35_1	1114_46_60	2245_35_1340	1216_6_49	2916_6_196	1099_36_108	386_6_1	1887_6_52	103_6_25	2976_46_368	968_35_1462	52_12_3674	929_6_257	1006_46_506	1479_46_97	396_46_1
622_6_1	1083_6_515	1205_46_69	158_35_1	315_6_1	136_46_1	66_46_1	389_6_1	582_46_1	236_46_1	172_6_51	958_46_41	793_6_38	118_35_1	1114_46_59	2245_35_1382	1216_6_60	2916_6_189	1099_36_103	386_6_1	1887_6_58	103_6_30	2976_46_346	968_35_1453	52_12_3683	929_6_278	1006_46_532	1479_46_108	396_46_1
622_6_1	1083_6_535	1205_46_69	158_35_1	315_6_1	136_46_1	66_46_1	389_6_1	582_46_1	236_46_1	172_6_45	958_46_32	793_6_30	118_35_1	1114_46_66	2245_35_1384	1216_6_66	2916_6_179	1099_36_106	386_6_1	1887_6_56	103_6_31	2976_46_354	968_35_1422	52_12_3725	929_6_285	1006_46_524	1479_46_100	396_46_1
622_6_1	1083_6_557	1205_46_77	158_35_1	315_6_1	136_46_1	66_46_1	389_6_1	582_46_1	236_46_1	172_6_39	958_46_26	793_6_32	118_35_1	1114_46_65	2245_35_1398	1216_6_68	2916_6_182	1099_36_103	386_6_1	1887_6_58	103_6_30	2976_46_377	968_35_1377	52_12_3748	929_6_276	1006_46_517	1479_46_105	396_46_1
622_6_1	1083_6_563	1205_46_71	158_35_1	315_6_1	136_46_1	66_46_1	389_6_1	582_46_1	236_46_1	172_6_34	958_46_27	793_6_33	118_35_1	1114_46_67	2245_35_1414	1216_6_61	2916_6_193	1099_36_100	386_6_1	1887_6_52	103_6_27	2976_46_367	968_35_1329	52_12_3802	929_6_276	1006_46_503	1479_46_107	396_46_1
622_6_1	1083_6_560	1205_46_75	158_35_1	315_6_1	136_46_1	66_46_1	389_6_1	582_46_1	236_46_1	172_6_26	958_46_31	793_6_35	118_35_1	1114_46_72	2245_35_1379	1216_6_49	2916_6_195	1099_36_97	386_6_1	1887_6_53	103_6_27	2976_46_374	968_35_1328	52_12_3843	929_6_265	1006_46_520	1479_46_109	396_46_1
622_6_1	1083_6_545	1205_46_71	158_35_1	315_6_1	136_46_1	66_46_1	389_6_1	582_46_1	236_46_1	172_6_26	958_46_32	793_6_42	118_35_1	1114_46_69	2245_35_1379	1216_6_51	2916_6_202	1099_36_96	386_6_1	1887_6_53	103_6_22	2976_46_342	968_35_1300	52_12_3877	929_6_271	1006_46_511	1479_46_103	396_46_1
622_6_1	1083_6_562	1205_46_72	158_35_1	315_6_1	136_46_1	66_46_1	389_6_1	582_46_1	236_46_1	172_6_27	958_46_30	793_6_43	118_35_1	1114_46_78	2245_35_1377	1216_6_54	2916_6_204	1099_36_86	386_6_1	1887_6_49	103_6_25	2976_46_321	968_35_1316	52_12_3926	929_6_276	1006_46_478	1479_46_105	396_46_1
622_6_1	1083_6_561	1205_46_66	158_35_1	315_6_1	136_46_1	66_46_1	389_6_1	582_46_1	236_46_1	172_6_24	958_46_32	793_6_43	118_35_1	1114_46_86	2245_35_1350	1216_6_61	2916_6_188	1099_36_85	386_6_1	1887_6_44	103_6_25	2976_46_339	968_35_1346	52_12_3954	929_6_280	1006_46_454	1479_46_122	396_46_1
622_6_1	1083_6_571	1205_46_77	158_35_1	315_6_1	136_46_1	66_46_1	389_6_1	582_46_1	236_46_1	172_6_22	958_46_38	793_6_42	118_35_1	1114_46_71	2245_35_1352	1216_6_74	2916_6_194	1099_36_101	386_6_1	1887_6_51	103_6_30	2976_46_326	968_35_1320	52_12_3936	929_6_285	1006_46_482	1479_46_118	396_46_1
622_6_1	1083_6_568	1205_46_77	158_35_1	315_6_1	136_46_1	66_46_1	389_6_1	582_46_1	236_46_1	172_6_20	958_46_45	793_6_35	118_35_1	1114_46_66	2245_35_1353	1216_6_70	2916_6_191	1099_36_105	386_6_1	1887_6_48	103_6_33	2976_46_341	968_35_1346	52_12_3908	929_6_272	1006_46_490	1479_46_112	396_46_1
622_6_1	1083_6_565	1205_46_88	158_35_1	315_6_1	136_46_1	66_46_1	389_6_1	582_46_1	236_46_1	172_6_24	958_46_47	793_6_41	118_35_1	1114_46_55	2245_35_1379	1216_6_74	2916_6_202	1099_36_108	386_6_1	1887_6_50	103_6_31	2976_46_334	968_35_1371	52_12_3849	929_6_286	1006_46_483	1479_46_99	396_46_1
622_6_1	1083_6_585	1205_46_93	158_35_1	315_6_1	136_46_1	66_46_1	389_6_1	582_46_1	236_46_1	172_6_20	958_46_46	793_6_33	118_35_1	1114_46_48	2245_35_1386	1216_6_64	2916_6_205	1099_36_100	386_6_1	1887_6_50	103_6_37	2976_46_338	968_35_1374	52_12_3805	929_6_287	1006_46_487	1479_46_104	396_46_1
622_6_1	1083_6_609	1205_46_79	158_35_1	315_6_1	136_46_1	66_46_1	389_6_1	582_46_1	236_46_1	172_6_24	958_46_53	793_6_30	118_35_1	1114_46_41	2245_35_1382	1216_6_67	2916_6_229	1099_36_100	386_6_1	1887_6_54	103_6_37	2976_46_347	968_35_1376	52_12_3780	929_6_279	1006_46_499	1479_46_88	396_46_1
622_6_1	1083_6_596	1205_46_62	158_35_1	315_6_1	136_46_1	66_46_1	389_6_1	582_46_1	236_46_1	172_6_22	958_46_51	793_6_28	118_35_1	1114_46_50	2245_35_1389	1216_6_66	2916_6_222	1099_36_97	386_6_1	1887_6_52	103_6_41	2976_46_339	968_35_1403	52_12_3763	929_6_288	1006_46_520	1479_46_93	396_46_1
622_6_1	1083_6_592	1205_46_64	158_35_1	315_6_1	136_46_1	66_46_1	389_6_1	582_46_1	236_46_1	172_6_19	958_46_52	793_6_34	118_35_1	1114_46_52	2245_35_1376	1216_6_65	2916_6_217	1099_36_84	386_6_1	1887_6_55	103_6_50	2976_46_349	968_35_1419	52_12_3800	929_6_287	1006_46_499	1479_46_96	396_46_1
622_6_1	1083_6_560	1205_46_65	158_35_1	315_6_1	136_46_1	66_46_1	389_6_1	582_46_1	236_46_1	172_6_17	958_46_50	793_6_39	118_35_1	1114_46_53	2245_35_1366	1216_6_61	2916_6_237	1099_36_85	386_6_1	1887_6_57	103_6_52	2976_46_351	968_35_1378	52_12_3818	929_6_298	1006_46_492	1479_46_97	396_46_1
622_6_1	1083_6_551	1205_46_77	158_35_1	315_6_1	136_46_1	66_46_1	389_6_1	582_46_1	236_46_1	172_6_16	958_46_60	793_6_51	118_35_1	1114_46_54	2245_35_1363	1216_6_61	2916_6_226	1099_36_82	386_6_1	1887_6_55	103_6_53	2976_46_354	968_35_1387	52_12_3746	929_6_306	1006_46_488	1479_46_99	396_46_1
622_6_1	1083_6_530	1205_46_77	158_35_1	315_6_1	136_46_1	66_46_1	389_6_1	582_46_1	236_46_1	172_6_16	958_46_65	793_6_52	118_35_1	1114_46_52	2245_35_1349	1216_6_55	2916_6_224	1099_36_74	386_6_1	1887_6_50	103_6_50	2976_46_360	968_35_1417	52_12_3701	929_6_326	1006_46_478	1479_46_92	396_46_1
622_6_1	1083_6_519	1205_46_81	158_35_1	315_6_1	136_46_1	66_46_1	389_6_1	582_46_1	236_46_1	172_6_15	958_46_61	793_6_50	118_35_1	1114_46_49	2245_35_1367	1216_6_55	2916_6_238	1099_36_62	386_6_1	1887_6_51	103_6_46	2976_46_383	968_35_1437	52_12_3670	929_6_322	1006_46_489	1479_46_84	396_46_1
622_6_1	1083_6_516	1205_46_80	158_35_1	315_6_1	136_46_1	66_46_1	389_6_1	582_46_1	236_46_1	172_6_11	958_46_75	793_6_45	118_35_1	1114_46_53	2245_35_1349	1216_6_60	2916_6_240	1099_36_66	386_6_1	1887_6_51	103_6_43	2976_46_381	968_35_1402	52_12_3716	929_6_320	1006_46_475	1479_46_90	396_46_1
622_6_1	1083_6_508	1205_46_77	158_35_1	315_6_1	136_46_1	66_46_1	389_6_1	582_46_1	236_46_1	172_6_12	958_46_76	793_6_46	118_35_1	1114_46_57	2245_35_1373	1216_6_58	2916_6_227	1099_36_63	386_6_1	1887_6_55	103_6_44	2976_46_386	968_35_1416	52_12_3683	929_6_316	1006_46_480	1479_46_97	396_46_1
622_6_1	1083_6_511	1205_46_63	158_35_1	315_6_1	136_46_1	66_46_1	389_6_1	582_46_1	236_46_1	172_6_9	958_46_74	793_6_40	118_35_1	1114_46_56	2245_35_1415	1216_6_61	2916_6_225	1099_36_66	386_6_1	1887_6_54	103_6_42	2976_46_381	968_35_1462	52_12_3620	929_6_334	1006_46_462	1479_46_89	396_46_1
622_6_1	1083_6_538	1205_46_70	158_35_1	315_6_1	136_46_1	66_46_1	389_6_1	582_46_1	236_46_1	172_6_10	958_46_79	793_6_37	118_35_1	1114_46_57	2245_35_1393	1216_6_60	2916_6_221	1099_36_73	386_6_1	1887_6_51	103_6_36	2976_46_384	968_35_1438	52_12_3697	929_6_354	1006_46_474	1479_46_86	396_46_1
622_6_1	1083_6_532	1205_46_74	158_35_1	315_6_1	136_46_1	66_46_1	389_6_1	582_46_1	236_46_1	172_6_7	958_46_74	793_6_41	118_35_1	1114_46_61	2245_35_1382	1216_6_60	2916_6_193	1099_36_83	386_6_1	1887_6_59	103_6_30	2976_46_373	968_35_1446	52_12_3639	929_6_358	1006_46_500	1479_46_88	396_46_1
622_6_1	1083_6_518	1205_46_80	158_35_1	315_6_1	136_46_1	66_46_1	389_6_1	582_46_1	236_46_1	172_6_6	958_46_80	793_6_40	118_35_1	1114_46_64	2245_35_1380	1216_6_57	2916_6_199	1099_36_80	386_6_1	1887_6_60	103_6_27	2976_46_358	968_35_1482	52_12_3630	929_6_378	1006_46_509	1479_46_89	396_46_1
622_6_1	1083_6_529	1205_46_72	158_35_1	315_6_1	136_46_1	66_46_1	389_6_1	582_46_1	236_46_1	172_6_5	958_46_75	793_6_40	118_35_1	1114_46_62	2245_35_1397	1216_6_59	2916_6_215	1099_36_80	386_6_1	1887_6_54	103_6_28	2976_46_342	968_35_1486	52_12_3586	929_6_382	1006_46_499	1479_46_85	396_46_1
622_6_1	1083_6_518	1205_46_75	158_35_1	315_6_1	136_46_1	66_46_1	389_6_1	582_46_1	236_46_1	172_6_6	958_46_85	793_6_39	118_35_1	1114_46_65	2245_35_1389	1216_6_67	2916_6_203	1099_36_81	386_6_1	1887_6_53	103_6_30	2976_46_337	968_35_1463	52_12_3607	929_6_392	1006_46_542	1479_46_90	396_46_1
622_6_1	1083_6_531	1205_46_76	158_35_1	315_6_1	136_46_1	66_46_1	389_6_1	582_46_1	236_46_1	172_6_7	958_46_78	793_6_48	118_35_1	1114_46_60	2245_35_1385	1216_6_71	2916_6_179	1099_36_82	386_6_1	1887_6_52	103_6_33	2976_46_341	968_35_1446	52_12_3585	929_6_371	1006_46_558	1479_46_91	396_46_1
622_6_1	1083_6_538	1205_46_72	158_35_1	315_6_1	136_46_1	66_46_1	389_6_1	582_46_1	236_46_1	172_6_9	958_46_86	793_6_47	118_35_1	1114_46_49	2245_35_1417	1216_6_78	2916_6_182	1099_36_83	386_6_1	1887_6_41	103_6_35	2976_46_337	968_35_1405	52_12_3578	929_6_358	1006_46_551	1479_46_84	396_46_1
622_6_1	1083_6_545	1205_46_66	158_35_1	315_6_1	136_46_1	66_46_1	389_6_1	582_46_1	236_46_1	172_6_7	958_46_85	793_6_46	118_35_1	1114_46_41	2245_35_1450	1216_6_81	2916_6_175	1099_36_68	386_6_1	1887_6_43	103_6_36	2976_46_340	968_35_1394	52_12_3583	929_6_372	1006_46_529	1479_46_96	396_46_1
622_6_1	1083_6_551	1205_46_69	158_35_1	315_6_1	136_46_1	66_46_1	389_6_1	582_46_1	236_46_1	172_6_9	958_46_88	793_6_43	118_35_1	1114_46_44	2245_35_1469	1216_6_82	2916_6_167	1099_36_60	386_6_1	1887_6_48	103_6_33	2976_46_322	968_35_1377	52_12_3597	929_6_353	1006_46_514	1479_46_115	396_46_1
622_6_1	1083_6_584	1205_46_70	158_35_1	315_6_1	136_46_1	66_46_1	389_6_1	582_46_1	236_46_1	172_6_10	958_46_85	793_6_45	118_35_1	1114_46_49	2245_35_1517	1216_6_79	2916_6_169	1099_36_62	386_6_1	1887_6_56	103_6_27	2976_46_339	968_35_1400	52_12_3527	929_6_350	1006_46_513	1479_46_114	396_46_1
622_6_1	1083_6_579	1205_46_78	158_35_1	315_6_1	136_46_1	66_46_1	389_6_1	582_46_1	236_46_1	172_6_12	958_46_82	793_6_40	118_35_1	1114_46_39	2245_35_1557	1216_6_62	2916_6_180	1099_36_73	386_6_1	1887_6_59	103_6_26	2976_46_340	968_35_1391	52_12_3520	929_6_342	1006_46_480	1479_46_124	396_46_1
622_6_1	1083_6_587	1205_46_72	158_35_1	315_6_1	136_46_1	66_46_1	389_6_1	582_46_1	236_46_1	172_6_11	958_46_85	793_6_46	118_35_1	1114_46_48	2245_35_1583	1216_6_63	2916_6_189	1099_36_83	386_6_1	1887_6_62	103_6_24	2976_46_341	968_35_1367	52_12_3594	929_6_336	1006_46_477	1479_46_130	396_46_1
622_6_1	1083_6_552	1205_46_60	158_35_1	315_6_1	136_46_1	66_46_1	389_6_1	582_46_1	236_46_1	172_6_11	958_46_92	793_6_39	118_35_1	1114_46_48	2245_35_1628	1216_6_66	2916_6_185	1099_36_79	386_6_1	1887_6_61	103_6_25	2976_46_329	968_35_1311	52_12_3600	929_6_309	1006_46_463	1479_46_124	396_46_1
622_6_1	1083_6_527	1205_46_55	158_35_1	315_6_1	136_46_1	66_46_1	389_6_1	582_46_1	236_46_1	172_6_10	958_46_98	793_6_33	118_35_1	1114_46_53	2245_35_1625	1216_6_71	2916_6_183	1099_36_73	386_6_1	1887_6_58	103_6_25	2976_46_332	968_35_1277	52_12_3615	929_6_319	1006_46_469	1479_46_120	396_46_1
622_6_1	1083_6_512	1205_46_57	158_35_1	315_6_1	136_46_1	66_46_1	389_6_1	582_46_1	236_46_1	172_6_9	958_46_97	793_6_39	118_35_1	1114_46_53	2245_35_1614	1216_6_64	2916_6_183	1099_36_65	386_6_1	1887_6_58	103_6_34	2976_46_331	968_35_1268	52_12_3650	929_6_305	1006_46_476	1479_46_115	396_46_1
622_6_1	1083_6_496	1205_46_58	158_35_1	315_6_1	136_46_1	66_46_1	389_6_1	582_46_1	236_46_1	172_6_6	958_46_106	793_6_35	118_35_1	1114_46_53	2245_35_1610	1216_6_55	2916_6_184	1099_36_64	386_6_1	1887_6_61	103_6_33	2976_46_343	968_35_1310	52_12_3621	929_6_308	1006_46_463	1479_46_120	396_46_1
622_6_1	1083_6_493	1205_46_66	158_35_1	315_6_1	136_46_1	66_46_1	389_6_1	582_46_1	236_46_1	172_6_5	958_46_98	793_6_34	118_35_1	1114_46_42	2245_35_1641	1216_6_59	2916_6_189	1099_36_66	386_6_1	1887_6_51	103_6_35	2976_46_336	968_35_1331	52_12_3572	929_6_338	1006_46_473	1479_46_116	396_46_1
622_6_1	1083_6_493	1205_46_63	158_35_1	315_6_1	136_46_1	66_46_1	389_6_1	582_46_1	236_46_1	172_6_3	958_46_89	793_6_31	118_35_1	1114_46_44	2245_35_1658	1216_6_54	2916_6_198	1099_36_61	386_6_1	1887_6_58	103_6_34	2976_46_335	968_35_1360	52_12_3591	929_6_329	1006_46_490	1479_46_117	396_46_1
622_6_1	1083_6_507	1205_46_50	158_35_1	315_6_1	136_46_1	66_46_1	389_6_1	582_46_1	236_46_1	172_6_2	958_46_85	793_6_33	118_35_1	1114_46_46	2245_35_1608	1216_6_51	2916_6_187	1099_36_57	386_6_1	1887_6_53	103_6_35	2976_46_355	968_35_1368	52_12_3645	929_6_330	1006_46_495	1479_46_112	396_46_1
622_6_1	1083_6_510	1205_46_45	158_35_1	315_6_1	136_46_1	66_46_1	389_6_1	582_46_1	236_46_1	172_6_2	958_46_85	793_6_29	118_35_1	1114_46_32	2245_35_1589	1216_6_54	2916_6_171	1099_36_63	386_6_1	1887_6_60	103_6_29	2976_46_352	968_35_1366	52_12_3662	929_6_321	1006_46_504	1479_46_108	396_46_1
622_6_1	1083_6_517	1205_46_42	158_35_1	315_6_1	136_46_1	66_46_1	389_6_1	582_46_1	236_46_1	172_6_2	958_46_79	793_6_33	118_35_1	1114_46_35	2245_35_1559	1216_6_60	2916_6_181	1099_36_64	386_6_1	1887_6_62	103_6_28	2976_46_349	968_35_1356	52_12_3635	929_6_314	1006_46_508	1479_46_115	396_46_1
622_6_1	1083_6_540	1205_46_39	158_35_1	315_6_1	136_46_1	66_46_1	389_6_1	582_46_1	236_46_1	118_35_1	958_46_66	793_6_31	1114_46_38	2245_35_1510	1216_6_56	2916_6_187	1099_36_60	386_6_1	1887_6_63	103_6_29	2976_46_339	968_35_1389	52_12_3674	929_6_314	1006_46_513	1479_46_126	396_46_1
622_6_1	1083_6_560	1205_46_44	158_35_1	315_6_1	136_46_1	66_46_1	389_6_1	582_46_1	236_46_1	118_35_1	958_46_59	793_6_36	1114_46_43	2245_35_1492	1216_6_61	2916_6_195	1099_36_63	386_6_1	1887_6_54	103_6_27	2976_46_317	968_35_1387	52_12_3672	929_6_314	1006_46_535	1479_46_116	396_46_1
622_6_1	1083_6_570	1205_46_48	158_35_1	315_6_1	136_46_1	66_46_1	389_6_1	582_46_1	236_46_1	118_35_1	958_46_57	793_6_35	1114_46_37	2245_35_1470	1216_6_59	2916_6_188	1099_36_56	386_6_1	1887_6_48	103_6_21	2976_46_323	968_35_1409	52_12_3661	929_6_309	1006_46_557	1479_46_121	396_46_1
622_6_1	1083_6_590	1205_46_49	158_35_1	315_6_1	136_46_1	66_46_1	389_6_1	582_46_1	236_46_1	118_35_1	958_46_58	793_6_46	1114_46_38	2245_35_1428	1216_6_65	2916_6_179	1099_36_52	386_6_1	1887_6_46	103_6_17	2976_46_350	968_35_1423	52_12_3670	929_6_324	1006_46_570	1479_46_125	396_46_1
622_6_1	1083_6_576	1205_46_45	158_35_1	315_6_1	136_46_1	66_46_1	389_6_1	582_46_1	236_46_1	118_35_1	958_46_55	793_6_44	1114_46_38	2245_35_1434	1216_6_61	2916_6_179	1099_36_51	386_6_1	1887_6_45	103_6_18	2976_46_349	968_35_1410	52_12_3677	929_6_324	1006_46_526	1479_46_124	396_46_1
622_6_1	1083_6_574	1205_46_45	158_35_1	315_6_1	136_46_1	66_46_1	389_6_1	582_46_1	236_46_1	118_35_1	958_46_48	793_6_37	1114_46_55	2245_35_1444	1216_6_70	2916_6_181	1099_36_54	386_6_1	1887_6_40	103_6_15	2976_46_364	968_35_1391	52_12_3666	929_6_331	1006_46_511	1479_46_109	396_46_1
622_6_1	1083_6_578	1205_46_42	158_35_1	315_6_1	136_46_1	66_46_1	389_6_1	582_46_1	236_46_1	118_35_1	958_46_44	793_6_27	1114_46_46	2245_35_1476	1216_6_73	2916_6_189	1099_36_54	386_6_1	1887_6_39	103_6_15	2976_46_361	968_35_1400	52_12_3678	929_6_336	1006_46_523	1479_46_114	396_46_1
622_6_1	1083_6_593	1205_46_42	158_35_1	315_6_1	136_46_1	66_46_1	389_6_1	582_46_1	236_46_1	118_35_1	958_46_49	793_6_26	1114_46_46	2245_35_1502	1216_6_64	2916_6_193	1099_36_50	386_6_1	1887_6_35	103_6_20	2976_46_338	968_35_1380	52_12_3673	929_6_360	1006_46_511	1479_46_114	396_46_1
622_6_1	1083_6_578	1205_46_41	158_35_1	315_6_1	136_46_1	66_46_1	389_6_1	582_46_1	236_46_1	118_35_1	958_46_51	793_6_23	1114_46_42	2245_35_1503	1216_6_57	2916_6_190	1099_36_50	386_6_1	1887_6_35	103_6_22	2976_46_329	968_35_1387	52_12_3668	929_6_366	1006_46_515	1479_46_120	396_46_1
622_6_1	1083_6_564	1205_46_46	158_35_1	315_6_1	136_46_1	66_46_1	389_6_1	582_46_1	236_46_1	118_35_1	958_46_52	793_6_29	1114_46_34	2245_35_1476	1216_6_43	2916_6_178	1099_36_44	386_6_1	1887_6_29	103_6_21	2976_46_323	968_35_1358	52_12_3717	929_6_374	1006_46_508	1479_46_126	396_46_1
622_6_1	1083_6_545	1205_46_49	158_35_1	315_6_1	136_46_1	66_46_1	389_6_1	582_46_1	236_46_1	118_35_1	958_46_54	793_6_34	1114_46_38	2245_35_1461	1216_6_54	2916_6_183	1099_36_43	386_6_1	1887_6_31	103_6_24	2976_46_314	968_35_1364	52_12_3713	929_6_359	1006_46_503	1479_46_135	396_46_1
[truncated: 4,108 more rows]
[truncated: 2,835 more columns]
