# Supplementary material for: Environmental change makes robust ecological networks fragile
Source: Nat Commun. 2016 Aug 11;7:12462. doi: 10.1038/ncomms12462 (PMC4987532; doi:10.1038/ncomms12462)
Supplement: Supplementary Data 1 — Host-parasite networks and host extinction sequences in Avida experiments. The compressed archive includes the 100 co-evolved host-parasite networks and the host extinction sequences in the historical scenario. [file ncomms12462-s2.zip › Supplementary_data_S1/host_extinction_sequence_92.csv]

619_0125_1	198_0235_3	1145_0135_1	345_034_1	346_0135_2	347_02345_1	341_01235_1	342_013_1	343_013_1	810_0123_1	811_02345_1	812_01235_1	813_0235_1	348_0235_3	349_01235_3	595_0235_1	1149_01235_1	719_01235_1	718_013_1	717_0135_1	716_034_1	715_013_1	713_01235_2	712_013_2	711_2345_1	662_0135_1	914_02345_1	505_01235_1	1069_2345_1	916_0235_1	1061_01235_2	1060_01235_2	1063_01235_2	1062_01235_1	1065_01235_2	1064_01235_1	1067_125_1	1066_02345_1	298_0125_11	299_01235_5	296_03_1	297_01235_1	294_01235_3	912_01235_3	292_01235_4	293_01235_1	291_01235_4	1128_1235_1	1129_0123_1	1085_02345_2
619_0125_2	198_0235_3	345_034_1	346_0135_1	347_02345_1	341_01235_1	342_013_1	343_013_1	810_0123_1	811_02345_1	812_01235_1	813_0235_1	348_0235_3	349_01235_3	595_0235_1	1149_01235_1	719_01235_1	718_013_1	717_0135_1	716_034_1	713_01235_2	712_013_2	711_2345_1	662_0135_1	914_02345_1	505_01235_1	1069_2345_2	916_0235_1	1061_01235_4	1060_01235_3	1063_01235_2	1062_01235_1	1065_01235_2	1064_01235_1	1067_125_1	910_01235_1	298_0125_12	299_01235_5	296_03_1	297_01235_1	294_01235_6	912_01235_6	292_01235_4	293_01235_1	291_01235_4	1087_0235_2	1129_0123_2	1085_02345_4	1084_01235_1	1082_125_1
619_0125_4	198_0235_3	345_034_1	346_0135_1	347_02345_1	341_01235_1	342_013_1	343_013_1	810_0123_1	811_02345_1	812_01235_1	813_0235_1	348_0235_3	349_01235_3	595_0235_1	1149_01235_1	719_01235_1	718_013_1	717_0135_1	716_034_1	713_01235_2	712_013_2	711_2345_1	662_0135_1	914_02345_1	505_01235_1	1069_2345_4	916_0235_1	1061_01235_6	1060_01235_2	1063_01235_1	1062_01235_1	1065_01235_3	1064_01235_1	1067_125_1	910_01235_1	298_0125_13	299_01235_5	296_03_1	297_01235_1	294_01235_6	912_01235_7	292_01235_4	293_01235_1	291_01235_4	1087_0235_3	1129_0123_1	1085_02345_3	592_01235_3	1082_125_1
199_01235_1	619_0125_6	198_0235_3	346_0135_1	347_02345_1	342_013_1	343_013_1	810_0123_1	813_0235_1	348_0235_3	815_01235_1	718_013_1	717_0135_1	716_034_1	713_01235_1	712_013_2	711_2345_1	710_01_1	914_02345_1	505_01235_1	1069_2345_6	916_0235_1	1061_01235_5	1168_13_2	1062_01235_1	1065_01235_2	1064_01235_1	1067_125_1	298_0125_13	299_01235_1	296_03_1	297_01235_1	294_01235_1	295_02345_1	292_01235_1	293_01235_1	291_01235_1	1087_0235_3	1129_0123_2	1085_02345_1	1082_125_1	597_0235_2	599_0135_1	1122_2345_1	1123_02345_5	191_0235_1	1139_013_1	193_0135_5	1127_0235_4	271_01235_1
619_0125_14	198_0235_1	347_02345_1	342_013_1	810_0123_1	813_0235_1	814_0235_1	815_01235_1	718_013_1	717_0135_1	716_034_1	713_01235_1	712_013_2	711_2345_1	710_01_1	1069_2345_14	916_0235_1	195_01235_1	1061_01235_3	1168_13_2	1062_01235_1	1065_01235_1	1064_01235_1	1067_125_1	427_2345_1	298_0125_6	299_01235_1	296_03_1	297_01235_1	294_01235_1	295_02345_1	292_01235_1	293_01235_1	291_01235_1	1087_0235_2	1129_0123_4	595_0235_1	1082_125_1	597_0235_2	599_0135_1	1122_2345_1	1123_02345_11	191_0235_1	1139_013_1	193_0135_1	1127_0235_5	271_01235_1	272_03_1	1138_01235_3	274_01235_32
619_0125_20	810_0123_1	813_0235_1	348_0235_1	815_01235_1	718_013_1	717_0135_1	716_034_1	713_01235_1	712_013_2	710_01_1	1069_2345_27	916_0235_1	1061_01235_3	1062_01235_1	1065_01235_1	1064_01235_1	1067_125_1	427_2345_1	298_0125_2	299_01235_1	296_03_1	297_01235_1	294_01235_1	292_01235_1	293_01235_1	291_01235_1	1087_0235_2	1129_0123_4	595_0235_1	1082_125_1	195_01235_1	194_025_11	1123_02345_31	191_0235_1	1139_013_1	1126_01235_1	1127_0235_2	1138_01235_3	274_01235_38	277_01235_4	279_01235_4	524_01235_1	526_01235_1	527_01235_2	520_0125_4	1019_023_1	522_0135_1	1015_0235_3	1016_013_1
619_0125_21	344_0235_1	813_0235_1	348_0235_1	815_01235_1	718_013_1	717_0135_1	716_034_1	713_01235_1	712_013_1	710_01_1	1069_2345_50	916_0235_1	1061_01235_3	1062_01235_1	1064_01235_1	1067_125_1	427_2345_1	298_0125_2	299_01235_1	296_03_1	297_01235_1	294_01235_1	293_01235_1	291_01235_1	1087_0235_1	1129_0123_3	595_0235_1	1082_125_1	195_01235_1	194_025_8	1123_02345_35	191_0235_1	1139_013_1	1126_01235_1	1127_0235_3	1138_01235_2	274_01235_38	277_01235_3	279_01235_4	524_01235_1	526_01235_1	520_0125_4	1019_023_1	1015_0235_2	1016_013_1	1012_034_1	443_0235_12	447_025_10	445_0125_1
344_0235_1	348_0235_1	718_013_1	710_01_1	1069_2345_65	1061_01235_2	1064_01235_1	1067_125_1	427_2345_1	298_0125_2	296_03_1	294_01235_1	293_01235_1	291_01235_1	1129_0123_3	595_0235_1	1082_125_1	195_01235_1	194_025_2	1123_02345_25	191_0235_1	1139_013_1	1126_01235_1	1127_0235_2	1138_01235_1	274_01235_34	277_01235_2	279_01235_4	520_0125_4	1019_023_1	1015_0235_3	1012_034_1	443_0235_11	447_025_8	445_0125_1	108_01235_6	104_035_1	900_3_1	33_025_4	908_01235_1	30_01235_1	37_01235_1	35_0235_3	34_03_3	643_01235_1	645_0235_1	648_01235_61	339_02345_1	334_025_1	330_02345_2
344_0235_1	348_0235_1	718_013_1	710_01_1	1069_2345_63	1061_01235_1	1064_01235_1	1067_125_1	427_2345_1	298_0125_2	296_03_1	293_01235_1	291_01235_1	1129_0123_2	595_0235_1	1082_125_1	195_01235_1	194_025_1	1123_02345_45	191_0235_1	190_01235_1	193_0135_1	1127_0235_2	274_01235_41	277_01235_2	279_01235_2	520_0125_4	1019_023_1	1015_0235_3	443_0235_7	447_025_7	108_01235_10	104_035_1	900_3_1	33_025_4	908_01235_1	30_01235_1	37_01235_1	34_03_3	643_01235_1	645_0235_1	648_01235_68	339_02345_1	334_025_1	330_02345_2	332_01235_1	853_01235_1	6_01235_1	151_02345_1	98_01235_1
1142_2345_17	217_01235_2	1141_01235_52	212_01235_1	210_01_1	668_01235_1	667_0125_1	42_01235_11	665_025_1	662_0135_1	104_035_1	132_01235_1	215_01235_1	653_01235_1	135_02345_92	804_02345_1	495_0125_6	139_01235_2	41_01235_1	166_01235_1	24_0235_1	25_0123_1	45_025_1	27_01235_2	21_01235_1	694_01235_63	23_0235_1	211_01235_1	28_0125_1	1073_035_1	410_0235_1	542_25_1	762_0235_26	4_235_11	544_01235_1	8_025_1	283_02345_35	348_0235_1	284_013_1	619_0125_15	1094_0235_2	994_0125_62	700_01235_24	991_01235_1	1092_0235_2	718_013_1	674_0235_1	6_01235_1	1151_013_1	671_0125_1
1142_2345_14	217_01235_2	1141_01235_82	212_01235_1	210_01_1	668_01235_1	667_0125_1	42_01235_7	665_025_1	662_0135_1	132_01235_1	215_01235_1	653_01235_1	135_02345_96	804_02345_1	495_0125_4	139_01235_1	41_01235_1	166_01235_1	24_0235_1	25_0123_1	45_025_1	27_01235_2	21_01235_1	694_01235_65	23_0235_1	698_01235_1	211_01235_1	28_0125_1	1073_035_1	410_0235_1	542_25_1	762_0235_26	4_235_10	544_01235_1	8_025_1	283_02345_45	348_0235_1	284_013_1	619_0125_14	1094_0235_4	994_0125_68	991_01235_1	1092_0235_2	718_013_1	6_01235_1	671_0125_1	1153_01235_1	710_01_1	121_01235_36
1142_2345_15	217_01235_2	1141_01235_93	212_01235_1	210_01_1	668_01235_1	667_0125_1	42_01235_4	665_025_1	662_0135_1	132_01235_1	653_01235_1	135_02345_94	804_02345_1	495_0125_4	41_01235_1	166_01235_1	24_0235_1	25_0123_1	45_025_1	27_01235_2	21_01235_1	694_01235_64	23_0235_1	698_01235_1	211_01235_1	28_0125_1	1073_035_2	222_01235_1	542_25_1	762_0235_24	4_235_10	544_01235_1	8_025_1	283_02345_59	348_0235_1	284_013_1	619_0125_10	1094_0235_5	994_0125_80	1159_01235_49	1092_0235_2	718_013_1	6_01235_1	671_0125_1	1153_01235_1	121_01235_34	129_013_1	69_01235_1	14_0125_1
1142_2345_15	217_01235_1	1141_01235_84	212_01235_1	211_01235_1	762_0235_22	42_01235_3	665_025_1	132_01235_1	653_01235_1	135_02345_110	804_02345_1	495_0125_4	41_01235_1	166_01235_1	24_0235_1	27_01235_2	21_01235_1	694_01235_62	23_0235_1	698_01235_1	28_0125_1	1073_035_3	542_25_1	288_0235_1	4_235_8	8_025_1	283_02345_71	1094_0235_4	994_0125_73	1159_01235_60	10_01235_1	671_0125_1	1153_01235_1	330_02345_1	121_01235_32	129_013_1	69_01235_1	1069_2345_44	56_235_2	51_0235_1	52_0125_1	536_01235_19	298_0125_2	921_245_24	820_2345_1	291_01235_1	595_0235_1	1082_125_1	311_01235_106
1142_2345_16	217_01235_1	1141_01235_69	212_01235_1	211_01235_1	762_0235_19	42_01235_3	665_025_1	132_01235_1	653_01235_1	135_02345_126	495_0125_4	41_01235_1	24_0235_1	27_01235_2	21_01235_1	694_01235_50	23_0235_1	698_01235_1	28_0125_1	1073_035_4	542_25_1	288_0235_1	4_235_7	8_025_1	283_02345_103	1094_0235_4	994_0125_82	1159_01235_55	10_01235_1	330_02345_1	121_01235_34	125_0235_1	69_01235_1	1069_2345_43	56_235_2	51_0235_1	52_0125_1	536_01235_22	298_0125_2	921_245_30	291_01235_1	311_01235_114	1123_02345_129	700_01235_8	1126_01235_1	1127_0235_1	117_01235_1	116_02345_22	274_01235_55
1142_2345_14	217_01235_1	1141_01235_54	212_01235_1	211_01235_1	762_0235_19	42_01235_1	665_025_1	132_01235_1	135_02345_147	495_0125_3	41_01235_1	24_0235_1	27_01235_2	694_01235_34	23_0235_1	28_0125_1	1073_035_4	344_0235_1	406_01235_1	4_235_5	8_025_1	283_02345_102	1094_0235_5	994_0125_81	1159_01235_52	10_01235_1	121_01235_39	69_01235_1	1069_2345_35	56_235_2	51_0235_1	52_0125_1	536_01235_40	298_0125_1	921_245_30	291_01235_1	311_01235_94	1123_02345_114	700_01235_6	193_0135_1	1127_0235_1	117_01235_1	116_02345_21	274_01235_53	277_01235_1	83_01235_3	80_01235_33	118_01235_82	85_01235_1
1142_2345_10	217_01235_1	1141_01235_41	211_01235_1	762_0235_21	955_02345_60	132_01235_1	135_02345_159	495_0125_3	138_01235_1	27_01235_2	694_01235_25	23_0235_1	28_0125_1	1073_035_6	406_01235_1	4_235_4	8_025_1	283_02345_101	1094_0235_4	994_0125_93	1159_01235_45	10_01235_1	121_01235_61	69_01235_1	1069_2345_36	56_235_1	52_0125_1	536_01235_56	298_0125_1	921_245_32	291_01235_1	311_01235_86	1123_02345_80	700_01235_4	193_0135_1	1127_0235_1	117_01235_1	116_02345_19	274_01235_59	277_01235_1	83_01235_3	80_01235_41	118_01235_60	85_01235_1	791_013_1	520_0125_1	363_01235_1	427_2345_1	587_025_1
1142_2345_6	217_01235_1	1141_01235_34	211_01235_1	762_0235_25	955_02345_47	135_02345_141	495_0125_2	138_01235_1	27_01235_2	694_01235_12	23_0235_1	28_0125_1	1073_035_12	406_01235_1	4_235_4	8_025_1	283_02345_98	1094_0235_2	994_0125_117	1159_01235_39	10_01235_1	121_01235_75	1069_2345_30	56_235_1	52_0125_1	536_01235_67	921_245_40	291_01235_1	311_01235_86	1123_02345_61	700_01235_2	193_0135_1	1127_0235_1	88_02345_1	116_02345_22	274_01235_79	83_01235_1	80_01235_48	118_01235_55	85_01235_1	791_013_1	520_0125_1	363_01235_1	427_2345_1	587_025_1	1139_013_8	447_025_1	245_02345_1	244_01235_92
1142_2345_5	217_01235_1	1141_01235_21	211_01235_1	762_0235_33	955_02345_51	135_02345_128	495_0125_1	138_01235_1	27_01235_2	694_01235_3	23_0235_1	28_0125_1	1073_035_17	406_01235_1	4_235_1	8_025_1	283_02345_92	87_02345_1	994_0125_137	1159_01235_42	10_01235_1	121_01235_70	1069_2345_31	56_235_1	52_0125_1	536_01235_68	921_245_54	291_01235_1	311_01235_98	1123_02345_47	193_0135_1	1127_0235_1	88_02345_1	116_02345_24	274_01235_117	83_01235_1	80_01235_43	118_01235_49	85_01235_1	791_013_1	520_0125_1	363_01235_1	427_2345_1	587_025_1	1139_013_12	447_025_1	245_02345_1	244_01235_92	108_01235_94
1142_2345_5	217_01235_1	1141_01235_8	211_01235_1	762_0235_38	955_02345_49	135_02345_115	495_0125_1	138_01235_1	27_01235_2	694_01235_1	23_0235_1	28_0125_1	1073_035_24	406_01235_1	4_235_1	8_025_1	283_02345_91	87_02345_1	994_0125_169	1159_01235_60	10_01235_1	121_01235_60	1069_2345_30	56_235_1	52_0125_1	536_01235_58	921_245_55	291_01235_1	311_01235_111	1123_02345_39	193_0135_1	1127_0235_1	88_02345_1	116_02345_27	274_01235_129	83_01235_1	80_01235_35	118_01235_34	85_01235_1	520_0125_1	363_01235_1	427_2345_1	587_025_1	1139_013_15	447_025_1	245_02345_1	244_01235_85	108_01235_97	386_01235_74
1142_2345_4	217_01235_1	1141_01235_3	211_01235_1	762_0235_39	955_02345_48	135_02345_113	138_01235_1	27_01235_2	1073_035_26	406_01235_1	4_235_1	8_025_1	283_02345_90	87_02345_1	994_0125_166	1159_01235_96	868_01235_2	121_01235_79	1069_2345_23	56_235_1	52_0125_1	536_01235_53	921_245_70	291_01235_1	311_01235_94	1123_02345_44	193_0135_1	1127_0235_1	88_02345_1	116_02345_34	274_01235_120	83_01235_1	80_01235_30	118_01235_32	85_01235_1	520_0125_1	427_2345_1	587_025_1	1139_013_19	245_02345_1	244_01235_74	108_01235_97	386_01235_65	249_2345_5	248_01235_1	900_3_1	782_0345_4	33_025_1	37_01235_1
1142_2345_3	217_01235_1	1141_01235_2	211_01235_1	762_0235_34	955_02345_47	135_02345_137	138_01235_1	27_01235_2	1073_035_24	406_01235_1	4_235_1	8_025_1	283_02345_101	87_02345_1	994_0125_164	1159_01235_115	868_01235_2	121_01235_95	1069_2345_23	56_235_1	52_0125_1	536_01235_56	921_245_67	291_01235_1	311_01235_92	1123_02345_49	193_0135_1	1127_0235_1	88_02345_1	116_02345_45	274_01235_124	83_01235_1	80_01235_44	118_01235_38	85_01235_1	520_0125_1	427_2345_1	587_025_1	1139_013_19	245_02345_1	244_01235_65	108_01235_87	386_01235_46	249_2345_5	248_01235_1	900_3_1	782_0345_3	37_01235_1	511_01235_109
1142_2345_3	217_01235_1	1141_01235_2	211_01235_1	762_0235_28	955_02345_66	135_02345_153	138_01235_1	27_01235_2	1073_035_24	406_01235_1	4_235_1	8_025_1	283_02345_125	87_02345_1	994_0125_154	1159_01235_106	868_01235_2	121_01235_110	1069_2345_26	56_235_1	52_0125_1	536_01235_45	921_245_75	291_01235_1	311_01235_85	1123_02345_55	193_0135_1	88_02345_1	116_02345_63	274_01235_123	83_01235_1	80_01235_57	118_01235_56	85_01235_1	520_0125_1	427_2345_1	587_025_1	1139_013_16	245_02345_1	244_01235_62	108_01235_83	386_01235_42	249_2345_4	248_01235_1	900_3_1	782_0345_3	37_01235_1	511_01235_129	648_01235_199
1142_2345_2	217_01235_1	1141_01235_2	211_01235_1	762_0235_19	955_02345_78	135_02345_157	138_01235_1	27_01235_2	1073_035_23	406_01235_1	4_235_1	283_02345_163	87_02345_1	994_0125_121	1159_01235_106	868_01235_1	121_01235_108	1069_2345_26	56_235_1	536_01235_40	921_245_85	291_01235_1	311_01235_79	1123_02345_55	193_0135_1	88_02345_1	116_02345_62	274_01235_105	83_01235_1	80_01235_53	118_01235_79	85_01235_1	520_0125_1	427_2345_1	1139_013_15	245_02345_1	244_01235_64	108_01235_71	386_01235_30	249_2345_4	248_01235_1	900_3_1	782_0345_3	37_01235_1	511_01235_137	648_01235_237	1002_2345_1	339_02345_1	450_02345_7
1142_2345_1	217_01235_1	1141_01235_2	211_01235_1	762_0235_19	955_02345_87	135_02345_170	138_01235_1	27_01235_2	1073_035_23	406_01235_1	4_235_1	283_02345_174	87_02345_1	994_0125_105	1159_01235_95	868_01235_1	121_01235_109	1069_2345_20	56_235_1	536_01235_38	921_245_87	291_01235_1	311_01235_65	1123_02345_36	193_0135_1	88_02345_1	116_02345_63	274_01235_105	83_01235_1	80_01235_56	118_01235_72	85_01235_1	520_0125_1	427_2345_1	1139_013_15	245_02345_1	244_01235_93	108_01235_57	386_01235_18	249_2345_3	248_01235_1	900_3_1	782_0345_3	37_01235_1	511_01235_150	648_01235_226	1002_2345_1	339_02345_1	450_02345_6
1142_2345_1	217_01235_1	1141_01235_1	211_01235_1	762_0235_10	955_02345_112	135_02345_192	138_01235_1	27_01235_2	1073_035_23	406_01235_1	4_235_1	283_02345_165	87_02345_1	994_0125_91	1159_01235_81	121_01235_123	1069_2345_14	56_235_1	536_01235_38	921_245_104	291_01235_1	311_01235_58	1123_02345_23	193_0135_1	88_02345_1	116_02345_63	274_01235_109	83_01235_1	80_01235_85	118_01235_74	85_01235_1	520_0125_1	427_2345_1	1139_013_14	245_02345_1	244_01235_99	108_01235_48	386_01235_10	249_2345_1	248_01235_1	900_3_1	782_0345_3	37_01235_1	511_01235_145	648_01235_221	1002_2345_1	339_02345_1	450_02345_3	571_01235_46
1142_2345_1	339_02345_1	179_01235_1	1163_01235_3	762_0235_8	42_01235_1	311_01235_51	1123_02345_16	330_02345_1	193_0135_1	88_02345_1	116_02345_72	274_01235_118	160_01235_1	135_02345_213	235_01235_1	83_01235_1	80_01235_121	138_01235_1	77_02345_1	118_01235_74	569_02345_34	85_01235_1	976_01235_1	1053_01235_54	174_02345_1	406_01235_1	47_01235_113	211_01235_1	955_02345_131	1073_035_22	40_02345_1	41_01235_1	1110_01235_80	654_01235_49	520_0125_1	4_235_1	9_0123_1	283_02345_155	571_01235_38	427_2345_1	187_02345_1	87_02345_1	994_0125_76	1139_013_10	1159_01235_68	143_0235_60	217_01235_1	759_01235_1	450_02345_3
1142_2345_1	77_02345_1	179_01235_1	1163_01235_2	762_0235_7	42_01235_1	311_01235_47	1123_02345_13	330_02345_1	193_0135_1	88_02345_1	116_02345_69	274_01235_129	135_02345_214	235_01235_1	83_01235_1	80_01235_116	138_01235_1	118_01235_70	569_02345_20	85_01235_1	976_01235_1	1053_01235_47	174_02345_1	406_01235_1	47_01235_117	211_01235_1	955_02345_125	1073_035_16	40_02345_1	41_01235_1	1110_01235_74	654_01235_49	520_0125_1	4_235_1	283_02345_145	571_01235_43	427_2345_1	187_02345_1	87_02345_1	994_0125_57	1139_013_7	1159_01235_44	143_0235_50	217_01235_1	160_01235_1	245_02345_1	121_01235_122	108_01235_53	27_01235_1
1142_2345_1	77_02345_1	179_01235_1	1163_01235_1	762_0235_6	42_01235_1	311_01235_43	1123_02345_7	330_02345_1	193_0135_1	88_02345_1	116_02345_94	274_01235_158	135_02345_200	235_01235_1	83_01235_1	80_01235_81	138_01235_1	118_01235_83	569_02345_11	85_01235_1	976_01235_1	1053_01235_45	174_02345_1	406_01235_1	47_01235_114	211_01235_1	955_02345_114	1073_035_12	40_02345_1	41_01235_1	1110_01235_74	654_01235_36	520_0125_1	4_235_1	283_02345_141	571_01235_49	427_2345_1	187_02345_1	87_02345_1	994_0125_49	1139_013_8	1159_01235_28	143_0235_36	217_01235_1	245_02345_1	121_01235_109	108_01235_67	27_01235_1	73_2345_118
1142_2345_1	77_02345_1	179_01235_1	569_02345_4	762_0235_3	42_01235_1	311_01235_39	1123_02345_5	330_02345_1	193_0135_1	88_02345_1	116_02345_104	274_01235_186	135_02345_172	235_01235_1	83_01235_1	80_01235_77	138_01235_1	118_01235_103	85_01235_1	1053_01235_44	174_02345_1	406_01235_1	47_01235_120	211_01235_1	955_02345_98	1073_035_13	40_02345_1	41_01235_1	1110_01235_65	654_01235_33	520_0125_1	4_235_1	283_02345_144	571_01235_62	427_2345_1	187_02345_1	994_0125_39	1139_013_9	1159_01235_19	143_0235_34	217_01235_1	245_02345_1	121_01235_117	108_01235_87	27_01235_1	73_2345_105	921_245_139	154_01235_1	93_01235_1
1142_2345_1	217_01235_1	77_02345_1	179_01235_1	569_02345_1	762_0235_1	42_01235_1	311_01235_34	1123_02345_3	330_02345_1	193_0135_1	88_02345_1	116_02345_98	274_01235_214	135_02345_163	235_01235_1	83_01235_1	80_01235_100	138_01235_1	118_01235_108	85_01235_1	1053_01235_50	406_01235_1	47_01235_127	211_01235_1	955_02345_86	1073_035_15	40_02345_1	41_01235_1	1110_01235_66	654_01235_34	520_0125_1	4_235_1	283_02345_149	571_01235_58	427_2345_1	187_02345_1	994_0125_23	1139_013_9	1159_01235_12	143_0235_30	174_02345_1	245_02345_1	121_01235_119	108_01235_89	27_01235_1	73_2345_96	921_245_157	154_01235_1	93_01235_1
1142_2345_1	217_01235_1	77_02345_1	179_01235_1	569_02345_1	762_0235_1	42_01235_1	311_01235_31	1123_02345_1	330_02345_1	193_0135_1	88_02345_1	116_02345_112	274_01235_225	135_02345_139	235_01235_1	83_01235_1	80_01235_122	138_01235_1	118_01235_118	85_01235_1	1053_01235_58	406_01235_1	47_01235_123	211_01235_1	955_02345_103	1073_035_17	40_02345_1	41_01235_1	1110_01235_72	654_01235_29	520_0125_1	4_235_1	283_02345_154	571_01235_54	427_2345_1	187_02345_1	994_0125_22	1139_013_11	1159_01235_10	143_0235_28	174_02345_1	245_02345_1	121_01235_114	108_01235_70	27_01235_1	73_2345_97	921_245_183	154_01235_1	93_01235_1
217_01235_1	77_02345_1	179_01235_1	569_02345_1	42_01235_1	311_01235_26	1123_02345_1	330_02345_1	193_0135_1	88_02345_1	116_02345_124	274_01235_224	135_02345_118	235_01235_1	83_01235_1	80_01235_124	138_01235_1	118_01235_117	85_01235_1	1053_01235_65	406_01235_1	47_01235_114	211_01235_1	955_02345_119	1073_035_16	40_02345_1	41_01235_1	1110_01235_69	654_01235_19	520_0125_1	4_235_1	283_02345_153	571_01235_59	427_2345_1	187_02345_1	994_0125_18	1139_013_13	1159_01235_6	143_0235_26	174_02345_1	245_02345_1	121_01235_125	108_01235_69	27_01235_1	73_2345_95	921_245_197	154_01235_1	93_01235_1	92_01235_1	160_01235_1
217_01235_1	179_01235_1	211_01235_1	42_01235_1	311_01235_23	193_0135_1	88_02345_1	116_02345_128	274_01235_226	135_02345_101	235_01235_1	83_01235_1	80_01235_113	138_01235_1	118_01235_121	85_01235_1	1053_01235_66	406_01235_1	47_01235_122	955_02345_106	1073_035_15	40_02345_1	41_01235_1	1110_01235_63	654_01235_13	520_0125_1	4_235_1	283_02345_155	571_01235_74	427_2345_1	187_02345_1	994_0125_18	1139_013_15	1159_01235_4	143_0235_25	174_02345_1	245_02345_1	121_01235_143	108_01235_58	27_01235_1	73_2345_105	921_245_190	154_01235_1	93_01235_1	92_01235_1	160_01235_1	1069_2345_1	10_01235_1	900_3_1	244_01235_132
217_01235_1	179_01235_1	211_01235_1	42_01235_1	311_01235_14	193_0135_1	88_02345_1	116_02345_146	274_01235_223	135_02345_89	235_01235_1	83_01235_1	80_01235_112	138_01235_1	118_01235_129	85_01235_1	1053_01235_56	406_01235_1	47_01235_124	955_02345_108	1073_035_14	40_02345_1	41_01235_1	1110_01235_69	654_01235_11	520_0125_1	4_235_1	283_02345_144	571_01235_88	427_2345_1	187_02345_1	994_0125_12	1139_013_15	1159_01235_3	143_0235_26	174_02345_1	245_02345_1	121_01235_145	108_01235_59	27_01235_1	73_2345_98	921_245_186	154_01235_1	93_01235_1	92_01235_1	160_01235_1	1069_2345_1	10_01235_1	900_3_1	244_01235_137
217_01235_1	179_01235_1	211_01235_1	42_01235_1	311_01235_7	193_0135_1	88_02345_1	116_02345_128	274_01235_202	135_02345_109	235_01235_1	83_01235_1	80_01235_123	138_01235_1	118_01235_131	85_01235_1	1053_01235_63	406_01235_1	47_01235_151	955_02345_110	1073_035_11	40_02345_1	41_01235_1	1110_01235_72	654_01235_10	520_0125_1	187_02345_1	283_02345_140	571_01235_87	320_01235_1	994_0125_7	1139_013_16	1159_01235_3	143_0235_27	121_01235_144	108_01235_74	27_01235_1	73_2345_108	921_245_201	93_01235_1	92_01235_1	160_01235_1	10_01235_1	244_01235_162	37_01235_1	354_2345_8	511_01235_232	648_01235_246	98_01235_1	804_02345_1
217_01235_1	179_01235_1	211_01235_1	42_01235_1	311_01235_3	193_0135_1	88_02345_1	116_02345_111	274_01235_198	135_02345_125	235_01235_1	83_01235_1	80_01235_134	138_01235_1	118_01235_148	85_01235_1	1053_01235_72	406_01235_1	47_01235_171	955_02345_92	1073_035_9	40_02345_1	41_01235_1	1110_01235_71	654_01235_5	520_0125_1	187_02345_1	283_02345_125	571_01235_53	320_01235_1	994_0125_6	1139_013_17	1159_01235_1	143_0235_23	121_01235_155	108_01235_66	27_01235_1	73_2345_108	921_245_218	93_01235_1	92_01235_1	160_01235_1	10_01235_1	244_01235_172	37_01235_1	354_2345_6	511_01235_223	648_01235_260	98_01235_1	804_02345_1
217_01235_1	179_01235_1	211_01235_1	311_01235_2	193_0135_1	88_02345_1	116_02345_94	274_01235_190	135_02345_143	235_01235_1	83_01235_1	80_01235_112	138_01235_1	118_01235_161	85_01235_1	1053_01235_74	406_01235_1	47_01235_173	955_02345_78	1073_035_7	40_02345_1	41_01235_1	1110_01235_57	654_01235_4	520_0125_1	187_02345_1	283_02345_114	571_01235_28	320_01235_1	994_0125_5	1139_013_18	143_0235_22	121_01235_185	108_01235_49	27_01235_1	73_2345_120	921_245_235	93_01235_1	92_01235_1	160_01235_1	10_01235_1	244_01235_192	37_01235_1	354_2345_5	511_01235_205	648_01235_248	98_01235_1	804_02345_1
217_01235_1	179_01235_1	211_01235_1	311_01235_2	193_0135_1	88_02345_1	116_02345_105	274_01235_193	135_02345_146	235_01235_1	83_01235_1	80_01235_83	138_01235_1	118_01235_165	85_01235_1	1053_01235_64	406_01235_1	47_01235_172	955_02345_87	1073_035_3	40_02345_1	41_01235_1	1110_01235_45	654_01235_4	520_0125_1	187_02345_1	283_02345_124	571_01235_28	320_01235_1	994_0125_4	1139_013_15	143_0235_17	121_01235_233	108_01235_44	27_01235_1	73_2345_134	921_245_226	93_01235_1	92_01235_1	160_01235_1	10_01235_1	244_01235_226	37_01235_1	354_2345_4	511_01235_206	648_01235_224	98_01235_1	804_02345_1
217_01235_1	179_01235_1	211_01235_1	311_01235_1	193_0135_1	88_02345_1	116_02345_109	274_01235_218	135_02345_137	235_01235_1	83_01235_1	80_01235_86	138_01235_1	118_01235_168	85_01235_1	1053_01235_57	406_01235_1	47_01235_169	955_02345_129	1073_035_3	40_02345_1	41_01235_1	1110_01235_38	654_01235_3	520_0125_1	187_02345_1	283_02345_127	571_01235_46	320_01235_1	994_0125_3	1139_013_14	143_0235_10	121_01235_217	108_01235_46	27_01235_1	73_2345_157	921_245_218	93_01235_1	92_01235_1	160_01235_1	10_01235_1	244_01235_244	37_01235_1	354_2345_3	511_01235_237	648_01235_245	98_01235_1	804_02345_1
217_01235_1	179_01235_1	211_01235_1	311_01235_1	193_0135_1	88_02345_1	116_02345_81	274_01235_268	135_02345_126	235_01235_1	83_01235_1	80_01235_86	138_01235_1	118_01235_164	85_01235_1	1053_01235_59	406_01235_1	47_01235_155	955_02345_184	1073_035_3	40_02345_1	41_01235_1	1110_01235_32	654_01235_1	187_02345_1	283_02345_140	571_01235_66	320_01235_1	1139_013_13	143_0235_13	121_01235_186	108_01235_46	27_01235_1	73_2345_177	921_245_234	93_01235_1	92_01235_1	160_01235_1	10_01235_1	244_01235_270	37_01235_1	354_2345_1	511_01235_266	648_01235_287	98_01235_1	804_02345_1
217_01235_1	179_01235_1	211_01235_1	571_01235_87	193_0135_1	88_02345_1	116_02345_85	274_01235_306	135_02345_120	83_01235_1	80_01235_100	138_01235_1	118_01235_164	85_01235_1	1053_01235_71	98_01235_1	47_01235_136	955_02345_208	1073_035_3	40_02345_1	41_01235_1	1110_01235_26	320_01235_1	187_02345_1	283_02345_146	1139_013_12	143_0235_8	121_01235_171	108_01235_42	27_01235_1	73_2345_191	921_245_261	93_01235_1	92_01235_1	160_01235_1	10_01235_1	244_01235_281	37_01235_1	354_2345_1	511_01235_278	648_01235_333	804_02345_1
217_01235_1	179_01235_1	211_01235_1	571_01235_111	193_0135_1	88_02345_1	116_02345_74	274_01235_329	135_02345_116	83_01235_1	80_01235_106	138_01235_1	118_01235_164	85_01235_1	1053_01235_82	98_01235_1	47_01235_133	955_02345_186	1073_035_2	40_02345_1	41_01235_1	1110_01235_22	320_01235_1	187_02345_1	283_02345_118	1139_013_9	143_0235_7	121_01235_155	108_01235_30	27_01235_1	73_2345_178	921_245_300	93_01235_1	92_01235_1	160_01235_1	10_01235_1	244_01235_277	37_01235_1	511_01235_275	648_01235_316	804_02345_1
217_01235_1	179_01235_1	211_01235_1	571_01235_126	193_0135_1	88_02345_1	116_02345_48	274_01235_322	135_02345_102	83_01235_1	80_01235_108	138_01235_1	118_01235_154	85_01235_1	1053_01235_91	98_01235_1	47_01235_126	955_02345_157	1073_035_2	40_02345_1	41_01235_1	1110_01235_16	320_01235_1	187_02345_1	283_02345_117	1139_013_7	143_0235_5	121_01235_153	108_01235_30	27_01235_1	73_2345_178	921_245_328	93_01235_1	92_01235_1	160_01235_1	10_01235_1	244_01235_270	37_01235_1	511_01235_252	648_01235_269	804_02345_1
217_01235_1	179_01235_1	211_01235_1	571_01235_97	193_0135_1	88_02345_1	116_02345_38	274_01235_299	135_02345_90	83_01235_1	80_01235_112	138_01235_1	118_01235_134	85_01235_1	1053_01235_94	98_01235_1	47_01235_115	955_02345_149	1073_035_2	40_02345_1	41_01235_1	1110_01235_13	320_01235_1	187_02345_1	283_02345_135	1139_013_4	143_0235_5	121_01235_152	108_01235_28	27_01235_1	73_2345_188	648_01235_231	93_01235_1	92_01235_1	160_01235_1	10_01235_1	244_01235_254	37_01235_1	511_01235_264	921_245_362	804_02345_1
217_01235_1	179_01235_1	211_01235_1	571_01235_61	193_0135_1	88_02345_1	116_02345_33	274_01235_247	135_02345_96	83_01235_1	80_01235_110	138_01235_1	118_01235_102	85_01235_1	1053_01235_103	98_01235_1	47_01235_114	955_02345_163	1073_035_2	40_02345_1	41_01235_1	1110_01235_11	320_01235_1	187_02345_1	283_02345_161	1139_013_6	143_0235_3	121_01235_154	108_01235_24	27_01235_1	73_2345_198	648_01235_264	93_01235_1	92_01235_1	160_01235_1	10_01235_1	244_01235_249	37_01235_1	511_01235_286	921_245_375	804_02345_1
217_01235_1	179_01235_1	211_01235_1	571_01235_37	193_0135_1	88_02345_1	116_02345_22	274_01235_191	135_02345_99	83_01235_1	80_01235_124	138_01235_1	118_01235_92	85_01235_1	1053_01235_114	98_01235_1	47_01235_112	955_02345_155	1073_035_2	40_02345_1	41_01235_1	1110_01235_10	320_01235_1	187_02345_1	283_02345_169	1139_013_7	143_0235_1	121_01235_165	108_01235_16	27_01235_1	73_2345_224	648_01235_276	93_01235_1	92_01235_1	160_01235_1	10_01235_1	244_01235_227	37_01235_1	511_01235_271	921_245_395	804_02345_1
217_01235_1	179_01235_1	211_01235_1	571_01235_34	193_0135_1	88_02345_1	116_02345_13	274_01235_161	135_02345_107	83_01235_1	80_01235_104	138_01235_1	118_01235_80	85_01235_1	1053_01235_113	98_01235_1	47_01235_113	955_02345_135	1073_035_2	40_02345_1	41_01235_1	1110_01235_6	320_01235_1	187_02345_1	283_02345_196	1139_013_8	143_0235_1	121_01235_187	108_01235_15	27_01235_1	73_2345_256	648_01235_254	93_01235_1	92_01235_1	160_01235_1	10_01235_1	244_01235_196	37_01235_1	511_01235_232	921_245_431	804_02345_1
217_01235_1	179_01235_1	211_01235_1	571_01235_47	193_0135_1	88_02345_1	116_02345_11	274_01235_130	135_02345_95	83_01235_1	80_01235_79	138_01235_1	118_01235_73	85_01235_1	1053_01235_107	98_01235_1	47_01235_118	955_02345_93	1073_035_1	40_02345_1	41_01235_1	1110_01235_4	320_01235_1	187_02345_1	283_02345_207	1139_013_8	143_0235_1	121_01235_200	108_01235_16	27_01235_1	73_2345_282	648_01235_202	93_01235_1	92_01235_1	160_01235_1	10_01235_1	244_01235_182	37_01235_1	511_01235_208	921_245_491	804_02345_1
217_01235_1	179_01235_1	211_01235_1	571_01235_77	193_0135_1	88_02345_1	116_02345_7	274_01235_108	135_02345_94	83_01235_1	80_01235_83	138_01235_1	118_01235_65	85_01235_1	1053_01235_99	98_01235_1	47_01235_131	955_02345_57	1073_035_1	40_02345_1	41_01235_1	1110_01235_4	320_01235_1	187_02345_1	283_02345_187	1139_013_7	121_01235_214	108_01235_21	27_01235_1	73_2345_342	648_01235_172	93_01235_1	92_01235_1	160_01235_1	10_01235_1	244_01235_158	37_01235_1	511_01235_190	921_245_526	804_02345_1
217_01235_1	179_01235_1	211_01235_1	571_01235_109	98_01235_1	88_02345_1	116_02345_6	274_01235_105	135_02345_101	83_01235_1	80_01235_77	138_01235_1	118_01235_59	85_01235_1	1053_01235_96	47_01235_158	955_02345_51	40_02345_1	41_01235_1	1110_01235_1	320_01235_1	187_02345_1	283_02345_217	1139_013_5	121_01235_210	108_01235_32	27_01235_1	73_2345_403	648_01235_141	93_01235_1	92_01235_1	160_01235_1	10_01235_1	244_01235_128	37_01235_1	511_01235_170	921_245_550	804_02345_1
217_01235_1	179_01235_1	211_01235_1	571_01235_105	98_01235_1	88_02345_1	116_02345_5	274_01235_100	135_02345_105	83_01235_1	80_01235_76	138_01235_1	118_01235_46	85_01235_1	1053_01235_95	47_01235_176	955_02345_57	40_02345_1	41_01235_1	1110_01235_1	320_01235_1	187_02345_1	283_02345_275	1139_013_3	121_01235_246	108_01235_44	27_01235_1	73_2345_431	648_01235_107	93_01235_1	92_01235_1	160_01235_1	10_01235_1	244_01235_115	37_01235_1	511_01235_143	921_245_569	804_02345_1
217_01235_1	179_01235_1	211_01235_1	571_01235_111	98_01235_1	88_02345_1	116_02345_4	274_01235_111	135_02345_109	83_01235_1	80_01235_90	138_01235_1	118_01235_51	85_01235_1	1053_01235_94	47_01235_198	955_02345_70	40_02345_1	41_01235_1	1110_01235_1	320_01235_1	187_02345_1	283_02345_327	1139_013_3	121_01235_283	108_01235_39	27_01235_1	73_2345_416	648_01235_85	93_01235_1	92_01235_1	160_01235_1	10_01235_1	244_01235_128	37_01235_1	511_01235_122	921_245_580	804_02345_1
217_01235_1	179_01235_1	211_01235_1	571_01235_124	98_01235_1	88_02345_1	274_01235_113	135_02345_133	83_01235_1	80_01235_123	138_01235_1	118_01235_47	85_01235_1	1053_01235_89	47_01235_242	955_02345_69	40_02345_1	41_01235_1	1110_01235_1	320_01235_1	187_02345_1	283_02345_313	1139_013_3	121_01235_344	108_01235_45	27_01235_1	73_2345_390	648_01235_81	93_01235_1	92_01235_1	160_01235_1	10_01235_1	244_01235_147	37_01235_1	511_01235_132	921_245_558	804_02345_1
217_01235_1	179_01235_1	211_01235_1	571_01235_155	98_01235_1	88_02345_1	274_01235_137	135_02345_124	83_01235_1	80_01235_147	138_01235_1	118_01235_37	85_01235_1	1053_01235_87	47_01235_257	955_02345_60	40_02345_1	41_01235_1	1110_01235_1	320_01235_1	187_02345_1	283_02345_284	1139_013_2	121_01235_355	108_01235_64	27_01235_1	73_2345_349	648_01235_85	93_01235_1	92_01235_1	160_01235_1	10_01235_1	244_01235_168	37_01235_1	511_01235_140	921_245_551	804_02345_1
179_01235_1	211_01235_1	571_01235_161	98_01235_1	88_02345_1	274_01235_166	135_02345_119	83_01235_1	80_01235_154	138_01235_1	118_01235_29	85_01235_1	1053_01235_98	47_01235_244	955_02345_56	40_02345_1	41_01235_1	320_01235_1	187_02345_1	283_02345_224	1139_013_3	244_01235_186	108_01235_82	27_01235_1	73_2345_313	648_01235_93	93_01235_1	92_01235_1	160_01235_1	10_01235_1	121_01235_338	37_01235_1	511_01235_126	921_245_545	804_02345_1
179_01235_1	211_01235_1	571_01235_174	98_01235_1	88_02345_1	274_01235_188	135_02345_136	83_01235_1	80_01235_181	138_01235_1	118_01235_22	85_01235_1	1053_01235_121	47_01235_239	955_02345_50	40_02345_1	41_01235_1	320_01235_1	187_02345_1	283_02345_178	1139_013_5	244_01235_208	108_01235_74	27_01235_1	73_2345_252	648_01235_101	93_01235_1	92_01235_1	160_01235_1	10_01235_1	121_01235_313	37_01235_1	511_01235_94	921_245_553	804_02345_1
179_01235_1	211_01235_1	571_01235_170	98_01235_1	88_02345_1	274_01235_191	135_02345_148	83_01235_1	80_01235_203	138_01235_1	118_01235_20	85_01235_1	1053_01235_120	47_01235_245	955_02345_41	40_02345_1	41_01235_1	320_01235_1	187_02345_1	283_02345_159	1139_013_7	244_01235_213	108_01235_49	27_01235_1	73_2345_248	648_01235_87	93_01235_1	92_01235_1	160_01235_1	10_01235_1	121_01235_293	37_01235_1	511_01235_78	921_245_574	804_02345_1
179_01235_1	211_01235_1	571_01235_120	98_01235_1	88_02345_1	274_01235_201	135_02345_121	83_01235_1	80_01235_223	138_01235_1	118_01235_25	85_01235_1	1053_01235_109	47_01235_217	955_02345_37	40_02345_1	41_01235_1	320_01235_1	187_02345_1	283_02345_148	1139_013_9	244_01235_211	108_01235_45	27_01235_1	73_2345_253	648_01235_85	93_01235_1	92_01235_1	160_01235_1	10_01235_1	121_01235_250	37_01235_1	511_01235_74	921_245_596	804_02345_1
179_01235_1	211_01235_1	571_01235_103	98_01235_1	88_02345_1	274_01235_191	135_02345_107	83_01235_1	80_01235_257	138_01235_1	118_01235_25	85_01235_1	1053_01235_87	47_01235_196	955_02345_22	40_02345_1	41_01235_1	320_01235_1	187_02345_1	283_02345_165	1139_013_10	244_01235_227	108_01235_45	27_01235_1	73_2345_255	648_01235_99	93_01235_1	92_01235_1	160_01235_1	10_01235_1	121_01235_214	37_01235_1	511_01235_64	921_245_599	804_02345_1
179_01235_1	211_01235_1	571_01235_92	98_01235_1	88_02345_1	274_01235_177	135_02345_138	83_01235_1	80_01235_272	138_01235_1	118_01235_37	85_01235_1	1053_01235_83	47_01235_191	955_02345_26	40_02345_1	41_01235_1	320_01235_1	187_02345_1	283_02345_171	1139_013_11	244_01235_271	108_01235_33	27_01235_1	73_2345_263	648_01235_112	93_01235_1	92_01235_1	160_01235_1	10_01235_1	121_01235_177	37_01235_1	511_01235_72	921_245_583	804_02345_1
179_01235_1	211_01235_1	571_01235_84	98_01235_1	88_02345_1	274_01235_174	135_02345_144	83_01235_1	80_01235_281	138_01235_1	118_01235_67	85_01235_1	1053_01235_112	47_01235_216	955_02345_25	40_02345_1	41_01235_1	320_01235_1	187_02345_1	283_02345_189	1139_013_11	244_01235_257	108_01235_18	27_01235_1	73_2345_290	648_01235_118	93_01235_1	92_01235_1	160_01235_1	10_01235_1	121_01235_181	37_01235_1	511_01235_72	921_245_623	804_02345_1
179_01235_1	211_01235_1	571_01235_91	98_01235_1	88_02345_1	274_01235_158	135_02345_115	83_01235_1	80_01235_263	138_01235_1	118_01235_81	85_01235_1	1053_01235_125	47_01235_214	955_02345_17	40_02345_1	41_01235_1	320_01235_1	187_02345_1	283_02345_215	1139_013_11	244_01235_251	108_01235_17	27_01235_1	73_2345_316	648_01235_114	93_01235_1	92_01235_1	160_01235_1	10_01235_1	121_01235_193	37_01235_1	511_01235_75	921_245_667	804_02345_1
179_01235_1	211_01235_1	571_01235_101	98_01235_1	88_02345_1	274_01235_146	135_02345_99	83_01235_1	80_01235_228	138_01235_1	118_01235_95	85_01235_1	1053_01235_124	47_01235_241	955_02345_8	40_02345_1	41_01235_1	320_01235_1	187_02345_1	283_02345_208	1139_013_10	244_01235_223	108_01235_12	27_01235_1	73_2345_313	648_01235_130	93_01235_1	92_01235_1	160_01235_1	10_01235_1	121_01235_201	37_01235_1	511_01235_77	921_245_727	804_02345_1
179_01235_1	211_01235_1	571_01235_133	98_01235_1	88_02345_1	274_01235_155	135_02345_69	83_01235_1	80_01235_215	138_01235_1	118_01235_98	85_01235_1	1053_01235_119	47_01235_260	955_02345_6	40_02345_1	41_01235_1	320_01235_1	187_02345_1	283_02345_206	1139_013_10	244_01235_187	108_01235_3	27_01235_1	73_2345_314	648_01235_144	93_01235_1	92_01235_1	160_01235_1	10_01235_1	121_01235_186	37_01235_1	511_01235_136	921_245_787	804_02345_1
179_01235_1	211_01235_1	571_01235_165	98_01235_1	88_02345_1	274_01235_170	135_02345_64	83_01235_1	80_01235_209	138_01235_1	118_01235_109	85_01235_1	1053_01235_111	47_01235_240	955_02345_3	40_02345_1	41_01235_1	320_01235_1	187_02345_1	283_02345_196	1139_013_9	244_01235_163	108_01235_1	27_01235_1	73_2345_326	648_01235_154	93_01235_1	92_01235_1	160_01235_1	10_01235_1	121_01235_163	37_01235_1	511_01235_186	921_245_838	804_02345_1
179_01235_1	211_01235_1	571_01235_157	98_01235_1	88_02345_1	274_01235_187	135_02345_55	83_01235_1	80_01235_226	138_01235_1	118_01235_119	85_01235_1	1053_01235_94	47_01235_229	955_02345_2	40_02345_1	41_01235_1	320_01235_1	187_02345_1	283_02345_196	1139_013_7	244_01235_135	108_01235_1	27_01235_1	73_2345_332	648_01235_158	93_01235_1	92_01235_1	160_01235_1	10_01235_1	121_01235_154	37_01235_1	511_01235_192	921_245_912	804_02345_1
179_01235_1	211_01235_1	571_01235_119	98_01235_1	88_02345_1	274_01235_214	135_02345_52	83_01235_1	80_01235_211	138_01235_1	118_01235_118	85_01235_1	1053_01235_90	47_01235_227	955_02345_2	40_02345_1	41_01235_1	320_01235_1	187_02345_1	283_02345_182	1139_013_3	244_01235_116	27_01235_1	73_2345_318	648_01235_146	93_01235_1	92_01235_1	160_01235_1	10_01235_1	121_01235_148	37_01235_1	511_01235_228	921_245_983	804_02345_1
179_01235_1	211_01235_1	571_01235_128	98_01235_1	274_01235_230	135_02345_51	80_01235_184	138_01235_1	118_01235_98	85_01235_1	1053_01235_89	47_01235_229	41_01235_1	320_01235_1	187_02345_1	283_02345_201	244_01235_110	27_01235_1	73_2345_319	648_01235_145	93_01235_1	92_01235_1	160_01235_1	10_01235_1	121_01235_149	37_01235_1	511_01235_248	921_245_1048
179_01235_1	211_01235_1	571_01235_155	98_01235_1	274_01235_228	135_02345_71	80_01235_181	138_01235_1	118_01235_91	85_01235_1	1053_01235_77	47_01235_204	41_01235_1	320_01235_1	187_02345_1	283_02345_220	244_01235_133	27_01235_1	73_2345_313	648_01235_122	93_01235_1	92_01235_1	160_01235_1	10_01235_1	121_01235_158	37_01235_1	511_01235_235	921_245_1090
179_01235_1	211_01235_1	571_01235_175	98_01235_1	274_01235_208	135_02345_88	80_01235_226	138_01235_1	118_01235_109	85_01235_1	1053_01235_84	47_01235_188	41_01235_1	320_01235_1	187_02345_1	283_02345_245	244_01235_142	27_01235_1	73_2345_297	648_01235_120	93_01235_1	92_01235_1	160_01235_1	10_01235_1	121_01235_132	37_01235_1	511_01235_202	921_245_1089
179_01235_1	211_01235_1	571_01235_137	98_01235_1	274_01235_198	135_02345_75	80_01235_253	138_01235_1	118_01235_93	85_01235_1	1053_01235_76	47_01235_171	41_01235_1	320_01235_1	187_02345_1	283_02345_222	244_01235_138	27_01235_1	73_2345_289	648_01235_111	93_01235_1	92_01235_1	160_01235_1	10_01235_1	121_01235_122	37_01235_1	511_01235_206	921_245_1150
179_01235_1	211_01235_1	571_01235_91	98_01235_1	274_01235_185	135_02345_81	80_01235_225	138_01235_1	118_01235_73	85_01235_1	1053_01235_52	47_01235_156	41_01235_1	320_01235_1	187_02345_1	283_02345_192	244_01235_145	27_01235_1	73_2345_278	648_01235_109	93_01235_1	92_01235_1	160_01235_1	10_01235_1	121_01235_119	37_01235_1	511_01235_226	921_245_1211
179_01235_1	211_01235_1	571_01235_107	98_01235_1	274_01235_165	135_02345_75	80_01235_261	138_01235_1	118_01235_65	85_01235_1	1053_01235_40	47_01235_148	41_01235_1	320_01235_1	187_02345_1	283_02345_192	244_01235_175	27_01235_1	73_2345_250	648_01235_124	93_01235_1	92_01235_1	160_01235_1	10_01235_1	121_01235_115	37_01235_1	511_01235_238	921_245_1253
179_01235_1	211_01235_1	571_01235_129	98_01235_1	274_01235_145	135_02345_66	80_01235_301	138_01235_1	118_01235_58	85_01235_1	1053_01235_33	47_01235_132	41_01235_1	320_01235_1	187_02345_1	283_02345_252	244_01235_195	27_01235_1	73_2345_245	648_01235_127	93_01235_1	92_01235_1	160_01235_1	10_01235_1	121_01235_126	37_01235_1	511_01235_221	921_245_1271
179_01235_1	211_01235_1	571_01235_105	98_01235_1	274_01235_163	135_02345_52	80_01235_359	138_01235_1	118_01235_60	85_01235_1	1053_01235_27	47_01235_118	41_01235_1	320_01235_1	187_02345_1	283_02345_258	244_01235_219	27_01235_1	73_2345_242	648_01235_132	93_01235_1	92_01235_1	160_01235_1	10_01235_1	121_01235_109	37_01235_1	511_01235_231	921_245_1293
179_01235_1	211_01235_1	571_01235_112	98_01235_1	274_01235_219	135_02345_56	80_01235_318	138_01235_1	118_01235_65	85_01235_1	1053_01235_24	47_01235_110	41_01235_1	320_01235_1	187_02345_1	283_02345_226	244_01235_215	27_01235_1	73_2345_262	648_01235_120	93_01235_1	92_01235_1	160_01235_1	10_01235_1	121_01235_102	37_01235_1	511_01235_238	921_245_1322
179_01235_1	211_01235_1	571_01235_135	98_01235_1	274_01235_233	135_02345_55	80_01235_303	138_01235_1	118_01235_55	85_01235_1	1053_01235_17	47_01235_96	41_01235_1	320_01235_1	187_02345_1	283_02345_158	244_01235_195	27_01235_1	73_2345_302	648_01235_112	93_01235_1	92_01235_1	160_01235_1	10_01235_1	121_01235_106	37_01235_1	511_01235_235	921_245_1393
179_01235_1	211_01235_1	571_01235_184	98_01235_1	274_01235_262	135_02345_48	80_01235_348	138_01235_1	118_01235_58	85_01235_1	1053_01235_15	47_01235_90	41_01235_1	320_01235_1	187_02345_1	283_02345_114	244_01235_189	27_01235_1	73_2345_338	648_01235_95	93_01235_1	92_01235_1	160_01235_1	10_01235_1	121_01235_84	37_01235_1	511_01235_251	921_245_1455
179_01235_1	211_01235_1	571_01235_238	98_01235_1	274_01235_267	135_02345_32	80_01235_358	138_01235_1	118_01235_50	85_01235_1	1053_01235_14	47_01235_99	41_01235_1	320_01235_1	187_02345_1	283_02345_111	244_01235_179	27_01235_1	73_2345_349	648_01235_84	93_01235_1	92_01235_1	160_01235_1	10_01235_1	121_01235_55	37_01235_1	511_01235_269	921_245_1510
179_01235_1	211_01235_1	571_01235_265	98_01235_1	274_01235_287	135_02345_43	80_01235_309	138_01235_1	118_01235_56	85_01235_1	1053_01235_8	47_01235_109	41_01235_1	320_01235_1	187_02345_1	283_02345_104	244_01235_132	27_01235_1	73_2345_339	648_01235_72	93_01235_1	92_01235_1	160_01235_1	10_01235_1	121_01235_45	37_01235_1	511_01235_280	921_245_1578
179_01235_1	211_01235_1	571_01235_235	98_01235_1	274_01235_257	135_02345_52	80_01235_310	138_01235_1	118_01235_53	85_01235_1	1053_01235_6	47_01235_100	41_01235_1	320_01235_1	187_02345_1	283_02345_118	244_01235_91	27_01235_1	73_2345_337	648_01235_70	93_01235_1	92_01235_1	160_01235_1	10_01235_1	121_01235_37	37_01235_1	511_01235_290	921_245_1624
179_01235_1	211_01235_1	571_01235_191	98_01235_1	274_01235_185	135_02345_52	80_01235_334	138_01235_1	118_01235_52	85_01235_1	1053_01235_3	47_01235_110	41_01235_1	320_01235_1	187_02345_1	283_02345_173	244_01235_87	27_01235_1	73_2345_318	648_01235_85	93_01235_1	92_01235_1	160_01235_1	10_01235_1	121_01235_36	37_01235_1	511_01235_269	921_245_1648
179_01235_1	211_01235_1	571_01235_146	98_01235_1	274_01235_160	135_02345_51	80_01235_340	138_01235_1	118_01235_46	85_01235_1	1053_01235_1	47_01235_88	41_01235_1	320_01235_1	187_02345_1	283_02345_210	244_01235_87	27_01235_1	73_2345_325	648_01235_90	93_01235_1	92_01235_1	160_01235_1	10_01235_1	121_01235_26	37_01235_1	511_01235_255	921_245_1721
179_01235_1	211_01235_1	571_01235_117	274_01235_145	135_02345_53	80_01235_363	138_01235_1	118_01235_49	85_01235_1	47_01235_69	41_01235_1	320_01235_1	187_02345_1	283_02345_218	244_01235_83	73_2345_327	648_01235_63	93_01235_1	92_01235_1	10_01235_1	121_01235_17	37_01235_1	511_01235_258	921_245_1784
179_01235_1	211_01235_1	571_01235_107	274_01235_139	135_02345_88	80_01235_413	138_01235_1	118_01235_52	85_01235_1	47_01235_86	41_01235_1	320_01235_1	187_02345_1	283_02345_194	244_01235_76	73_2345_315	648_01235_46	93_01235_1	92_01235_1	10_01235_1	121_01235_12	37_01235_1	511_01235_257	921_245_1803
179_01235_1	211_01235_1	571_01235_150	274_01235_138	135_02345_129	80_01235_426	138_01235_1	118_01235_59	85_01235_1	47_01235_104	41_01235_1	320_01235_1	187_02345_1	283_02345_171	244_01235_99	73_2345_279	648_01235_34	93_01235_1	92_01235_1	10_01235_1	121_01235_2	37_01235_1	511_01235_250	921_245_1827
135_02345_143	211_01235_1	571_01235_196	274_01235_142	179_01235_1	80_01235_445	138_01235_1	118_01235_84	85_01235_1	47_01235_96	320_01235_1	187_02345_1	283_02345_122	244_01235_94	73_2345_263	648_01235_25	93_01235_1	92_01235_1	10_01235_1	37_01235_1	511_01235_267	921_245_1833
135_02345_113	211_01235_1	571_01235_255	274_01235_163	179_01235_1	80_01235_447	138_01235_1	118_01235_98	85_01235_1	47_01235_72	320_01235_1	187_02345_1	283_02345_99	244_01235_62	73_2345_242	648_01235_19	93_01235_1	92_01235_1	10_01235_1	37_01235_1	511_01235_275	921_245_1889
135_02345_107	211_01235_1	571_01235_316	274_01235_157	179_01235_1	80_01235_433	138_01235_1	118_01235_103	85_01235_1	47_01235_66	320_01235_1	187_02345_1	283_02345_137	244_01235_56	73_2345_216	648_01235_16	93_01235_1	92_01235_1	10_01235_1	37_01235_1	511_01235_273	921_245_1980
135_02345_86	211_01235_1	571_01235_324	274_01235_140	179_01235_1	80_01235_435	138_01235_1	118_01235_114	85_01235_1	47_01235_69	320_01235_1	187_02345_1	283_02345_177	244_01235_50	73_2345_186	648_01235_12	93_01235_1	92_01235_1	10_01235_1	37_01235_1	511_01235_243	921_245_2040
135_02345_64	211_01235_1	571_01235_332	274_01235_165	179_01235_1	80_01235_359	138_01235_1	118_01235_106	85_01235_1	47_01235_57	320_01235_1	187_02345_1	283_02345_183	244_01235_47	73_2345_155	648_01235_13	93_01235_1	92_01235_1	10_01235_1	37_01235_1	511_01235_258	921_245_2107
135_02345_41	211_01235_1	571_01235_340	274_01235_200	179_01235_1	80_01235_339	138_01235_1	118_01235_77	85_01235_1	47_01235_50	320_01235_1	187_02345_1	283_02345_207	244_01235_53	73_2345_130	648_01235_6	93_01235_1	92_01235_1	10_01235_1	37_01235_1	511_01235_241	921_245_2174
135_02345_31	211_01235_1	571_01235_319	274_01235_209	179_01235_1	80_01235_319	138_01235_1	118_01235_78	85_01235_1	47_01235_55	320_01235_1	187_02345_1	283_02345_210	244_01235_47	73_2345_122	648_01235_4	93_01235_1	92_01235_1	10_01235_1	37_01235_1	511_01235_211	921_245_2254
135_02345_30	211_01235_1	571_01235_240	274_01235_215	179_01235_1	80_01235_327	138_01235_1	118_01235_71	85_01235_1	47_01235_71	320_01235_1	187_02345_1	283_02345_192	244_01235_34	73_2345_106	648_01235_1	93_01235_1	92_01235_1	10_01235_1	37_01235_1	511_01235_239	921_245_2348
10_01235_1	274_01235_180	92_01235_1	179_01235_1	80_01235_378	211_01235_1	47_01235_89	571_01235_199	37_01235_1	244_01235_32	73_2345_96	187_02345_1	135_02345_29	511_01235_244	921_245_2459	283_02345_249	138_01235_1	93_01235_1	118_01235_75	85_01235_1
10_01235_1	274_01235_155	92_01235_1	179_01235_1	80_01235_451	211_01235_1	47_01235_79	571_01235_187	37_01235_1	244_01235_28	73_2345_82	187_02345_1	135_02345_22	511_01235_245	921_245_2514	283_02345_263	138_01235_1	93_01235_1	118_01235_85	85_01235_1
10_01235_1	274_01235_148	92_01235_1	179_01235_1	80_01235_447	211_01235_1	47_01235_70	571_01235_170	37_01235_1	244_01235_15	73_2345_77	187_02345_1	135_02345_32	511_01235_275	921_245_2581	283_02345_239	138_01235_1	93_01235_1	118_01235_74	85_01235_1
10_01235_1	274_01235_154	92_01235_1	179_01235_1	80_01235_455	211_01235_1	47_01235_73	571_01235_105	37_01235_1	244_01235_5	73_2345_81	187_02345_1	135_02345_31	511_01235_269	921_245_2629	283_02345_220	138_01235_1	93_01235_1	118_01235_82	85_01235_1
10_01235_1	274_01235_186	92_01235_1	179_01235_1	80_01235_463	211_01235_1	47_01235_63	571_01235_66	37_01235_1	244_01235_5	73_2345_97	187_02345_1	135_02345_30	511_01235_300	921_245_2695	283_02345_299	138_01235_1	93_01235_1	118_01235_75	85_01235_1
10_01235_1	274_01235_170	92_01235_1	179_01235_1	80_01235_450	211_01235_1	47_01235_50	571_01235_42	37_01235_1	244_01235_1	73_2345_99	187_02345_1	135_02345_19	511_01235_366	921_245_2755	283_02345_316	138_01235_1	93_01235_1	118_01235_96	85_01235_1
10_01235_1	274_01235_188	92_01235_1	179_01235_1	80_01235_462	211_01235_1	47_01235_41	571_01235_39	37_01235_1	244_01235_1	73_2345_114	187_02345_1	135_02345_9	511_01235_358	921_245_2742	283_02345_315	138_01235_1	93_01235_1	118_01235_83	85_01235_1
10_01235_1	274_01235_260	179_01235_1	80_01235_490	211_01235_1	47_01235_29	571_01235_50	37_01235_1	73_2345_118	187_02345_1	135_02345_4	511_01235_295	921_245_2720	283_02345_324	138_01235_1	93_01235_1	118_01235_68	85_01235_1
10_01235_1	274_01235_256	179_01235_1	80_01235_494	211_01235_1	47_01235_24	571_01235_56	37_01235_1	73_2345_113	187_02345_1	135_02345_2	511_01235_292	921_245_2720	283_02345_317	138_01235_1	93_01235_1	118_01235_79	85_01235_1
10_01235_1	274_01235_259	80_01235_510	211_01235_1	47_01235_16	571_01235_35	37_01235_1	73_2345_107	187_02345_1	179_01235_1	511_01235_315	921_245_2689	283_02345_334	138_01235_1	93_01235_1	118_01235_61	85_01235_1
10_01235_1	274_01235_284	80_01235_620	211_01235_1	47_01235_8	571_01235_38	37_01235_1	73_2345_95	187_02345_1	179_01235_1	511_01235_323	921_245_2645	283_02345_333	138_01235_1	93_01235_1	118_01235_44	85_01235_1
10_01235_1	274_01235_275	80_01235_669	211_01235_1	47_01235_5	571_01235_34	37_01235_1	73_2345_112	187_02345_1	179_01235_1	511_01235_292	921_245_2609	283_02345_313	138_01235_1	93_01235_1	118_01235_36	85_01235_1
10_01235_1	274_01235_257	80_01235_685	211_01235_1	47_01235_3	571_01235_52	37_01235_1	73_2345_125	187_02345_1	179_01235_1	511_01235_330	921_245_2600	283_02345_295	138_01235_1	93_01235_1	118_01235_47	85_01235_1
10_01235_1	274_01235_222	80_01235_633	211_01235_1	47_01235_3	571_01235_88	37_01235_1	73_2345_141	187_02345_1	179_01235_1	511_01235_409	921_245_2632	283_02345_249	138_01235_1	93_01235_1	118_01235_73	85_01235_1
10_01235_1	274_01235_178	80_01235_510	211_01235_1	47_01235_3	571_01235_91	37_01235_1	73_2345_121	187_02345_1	179_01235_1	511_01235_425	921_245_2732	283_02345_231	138_01235_1	93_01235_1	118_01235_119	85_01235_1
10_01235_1	274_01235_166	80_01235_414	211_01235_1	47_01235_2	571_01235_118	37_01235_1	73_2345_105	187_02345_1	179_01235_1	511_01235_340	921_245_2817	283_02345_274	138_01235_1	93_01235_1	118_01235_139	85_01235_1
10_01235_1	274_01235_170	80_01235_385	211_01235_1	47_01235_1	571_01235_140	37_01235_1	73_2345_100	187_02345_1	179_01235_1	511_01235_431	921_245_2866	283_02345_352	138_01235_1	93_01235_1	118_01235_148	85_01235_1
274_01235_155	80_01235_334	211_01235_1	571_01235_133	37_01235_1	73_2345_88	187_02345_1	179_01235_1	511_01235_458	921_245_2970	283_02345_351	138_01235_1	93_01235_1	118_01235_171	85_01235_1
274_01235_147	80_01235_273	211_01235_1	571_01235_93	37_01235_1	73_2345_71	187_02345_1	179_01235_1	511_01235_449	921_245_3135	283_02345_284	138_01235_1	93_01235_1	118_01235_151	85_01235_1
274_01235_160	80_01235_265	211_01235_1	571_01235_71	37_01235_1	73_2345_62	187_02345_1	179_01235_1	511_01235_506	921_245_3246	283_02345_205	138_01235_1	93_01235_1	118_01235_131	85_01235_1
274_01235_161	80_01235_339	211_01235_1	571_01235_72	37_01235_1	73_2345_48	187_02345_1	179_01235_1	511_01235_479	921_245_3311	283_02345_210	138_01235_1	93_01235_1	118_01235_98	85_01235_1
274_01235_161	80_01235_389	211_01235_1	571_01235_77	37_01235_1	73_2345_58	187_02345_1	179_01235_1	511_01235_413	921_245_3321	283_02345_302	138_01235_1	93_01235_1	118_01235_78	85_01235_1
274_01235_136	80_01235_416	211_01235_1	571_01235_102	37_01235_1	73_2345_68	187_02345_1	179_01235_1	511_01235_419	921_245_3292	283_02345_394	138_01235_1	93_01235_1	118_01235_55	85_01235_1
274_01235_135	80_01235_517	211_01235_1	571_01235_102	37_01235_1	73_2345_67	187_02345_1	179_01235_1	511_01235_386	921_245_3243	283_02345_364	138_01235_1	93_01235_1	118_01235_34	85_01235_1
274_01235_141	80_01235_605	211_01235_1	571_01235_99	37_01235_1	73_2345_69	187_02345_1	179_01235_1	511_01235_375	921_245_3166	283_02345_320	138_01235_1	93_01235_1	118_01235_26	85_01235_1
274_01235_141	80_01235_561	211_01235_1	571_01235_114	37_01235_1	73_2345_63	187_02345_1	179_01235_1	511_01235_402	921_245_3223	283_02345_347	138_01235_1	93_01235_1	118_01235_14	85_01235_1
274_01235_166	80_01235_459	211_01235_1	571_01235_90	37_01235_1	73_2345_69	187_02345_1	179_01235_1	511_01235_408	921_245_3208	283_02345_423	138_01235_1	93_01235_1	118_01235_7	85_01235_1
274_01235_175	80_01235_418	211_01235_1	571_01235_64	37_01235_1	73_2345_88	187_02345_1	179_01235_1	511_01235_369	921_245_3173	283_02345_534	138_01235_1	93_01235_1	118_01235_4	85_01235_1
274_01235_159	80_01235_391	211_01235_1	571_01235_68	37_01235_1	73_2345_103	187_02345_1	179_01235_1	511_01235_384	921_245_3132	283_02345_610	138_01235_1	93_01235_1	118_01235_2	85_01235_1
274_01235_158	80_01235_324	211_01235_1	571_01235_115	37_01235_1	73_2345_119	187_02345_1	179_01235_1	511_01235_395	921_245_3077	283_02345_620	138_01235_1	93_01235_1	118_01235_1	85_01235_1
274_01235_141	211_01235_1	571_01235_127	73_2345_120	187_02345_1	179_01235_1	511_01235_420	921_245_3070	283_02345_671	138_01235_1	93_01235_1	80_01235_274	85_01235_1
274_01235_101	211_01235_1	571_01235_92	73_2345_113	187_02345_1	179_01235_1	511_01235_378	921_245_3146	283_02345_707	138_01235_1	93_01235_1	80_01235_239	85_01235_1
274_01235_103	211_01235_1	571_01235_95	73_2345_86	187_02345_1	179_01235_1	511_01235_330	921_245_3188	283_02345_653	138_01235_1	93_01235_1	80_01235_253	85_01235_1
274_01235_82	211_01235_1	571_01235_123	73_2345_70	187_02345_1	179_01235_1	511_01235_313	921_245_3265	283_02345_570	138_01235_1	93_01235_1	80_01235_265	85_01235_1
274_01235_76	211_01235_1	571_01235_133	73_2345_59	187_02345_1	179_01235_1	511_01235_282	921_245_3299	283_02345_504	138_01235_1	93_01235_1	80_01235_316	85_01235_1
274_01235_51	211_01235_1	571_01235_170	73_2345_53	187_02345_1	179_01235_1	511_01235_314	921_245_3345	283_02345_528	138_01235_1	93_01235_1	80_01235_344	85_01235_1
274_01235_45	211_01235_1	571_01235_154	73_2345_49	187_02345_1	179_01235_1	511_01235_328	921_245_3335	283_02345_564	138_01235_1	93_01235_1	80_01235_398	85_01235_1
274_01235_41	211_01235_1	571_01235_161	73_2345_43	187_02345_1	179_01235_1	511_01235_288	921_245_3321	283_02345_533	138_01235_1	93_01235_1	80_01235_492	85_01235_1
274_01235_46	211_01235_1	571_01235_176	73_2345_38	187_02345_1	179_01235_1	511_01235_315	921_245_3338	283_02345_510	138_01235_1	93_01235_1	80_01235_532	85_01235_1
274_01235_69	211_01235_1	571_01235_160	73_2345_30	187_02345_1	179_01235_1	511_01235_350	921_245_3358	283_02345_505	138_01235_1	93_01235_1	80_01235_453	85_01235_1
274_01235_107	211_01235_1	571_01235_153	73_2345_24	187_02345_1	179_01235_1	511_01235_351	921_245_3368	283_02345_541	138_01235_1	93_01235_1	80_01235_361	85_01235_1
274_01235_141	211_01235_1	571_01235_101	73_2345_19	187_02345_1	179_01235_1	511_01235_429	921_245_3394	283_02345_471	138_01235_1	93_01235_1	80_01235_319	85_01235_1
274_01235_120	211_01235_1	571_01235_93	73_2345_16	187_02345_1	179_01235_1	511_01235_507	921_245_3403	283_02345_487	138_01235_1	93_01235_1	80_01235_268	85_01235_1
274_01235_114	211_01235_1	571_01235_72	73_2345_10	187_02345_1	179_01235_1	511_01235_508	921_245_3386	283_02345_581	138_01235_1	93_01235_1	80_01235_250	85_01235_1
274_01235_105	211_01235_1	571_01235_72	73_2345_5	187_02345_1	179_01235_1	511_01235_523	921_245_3453	283_02345_560	138_01235_1	93_01235_1	80_01235_241	85_01235_1
274_01235_92	211_01235_1	571_01235_135	73_2345_5	187_02345_1	179_01235_1	511_01235_488	921_245_3508	283_02345_549	138_01235_1	93_01235_1	80_01235_258	85_01235_1
274_01235_86	211_01235_1	571_01235_199	73_2345_5	187_02345_1	179_01235_1	511_01235_518	921_245_3456	283_02345_549	138_01235_1	93_01235_1	80_01235_356	85_01235_1
274_01235_69	211_01235_1	571_01235_181	73_2345_3	187_02345_1	179_01235_1	511_01235_496	921_245_3508	283_02345_491	138_01235_1	93_01235_1	80_01235_394	85_01235_1
274_01235_73	211_01235_1	571_01235_108	73_2345_1	187_02345_1	179_01235_1	511_01235_479	921_245_3543	283_02345_427	138_01235_1	93_01235_1	80_01235_390	85_01235_1
274_01235_94	211_01235_1	571_01235_90	73_2345_1	187_02345_1	179_01235_1	511_01235_470	921_245_3522	283_02345_432	138_01235_1	93_01235_1	80_01235_408	85_01235_1
211_01235_1	571_01235_89	274_01235_102	187_02345_1	179_01235_1	511_01235_488	921_245_3462	283_02345_505	138_01235_1	93_01235_1	80_01235_413	85_01235_1
211_01235_1	571_01235_76	274_01235_92	187_02345_1	179_01235_1	511_01235_427	921_245_3530	283_02345_591	138_01235_1	93_01235_1	80_01235_327	85_01235_1
211_01235_1	571_01235_46	274_01235_109	187_02345_1	179_01235_1	511_01235_364	921_245_3551	283_02345_656	138_01235_1	93_01235_1	80_01235_282	85_01235_1
211_01235_1	571_01235_16	274_01235_122	187_02345_1	179_01235_1	511_01235_373	921_245_3603	283_02345_604	138_01235_1	93_01235_1	80_01235_259	85_01235_1
211_01235_1	571_01235_5	274_01235_113	187_02345_1	179_01235_1	511_01235_373	921_245_3712	283_02345_574	138_01235_1	93_01235_1	80_01235_240	85_01235_1
211_01235_1	571_01235_1	274_01235_124	187_02345_1	179_01235_1	511_01235_377	921_245_3882	283_02345_510	138_01235_1	93_01235_1	80_01235_183	85_01235_1
274_01235_171	187_02345_1	179_01235_1	511_01235_361	921_245_4035	283_02345_429	93_01235_1	80_01235_132	85_01235_1
274_01235_186	187_02345_1	179_01235_1	511_01235_456	921_245_4140	283_02345_374	93_01235_1	80_01235_163	85_01235_1
274_01235_251	187_02345_1	179_01235_1	511_01235_467	921_245_4205	283_02345_325	93_01235_1	80_01235_208	85_01235_1
274_01235_264	187_02345_1	179_01235_1	511_01235_460	921_245_4248	283_02345_286	93_01235_1	80_01235_217	85_01235_1
274_01235_215	187_02345_1	179_01235_1	511_01235_444	921_245_4288	283_02345_368	93_01235_1	80_01235_207	85_01235_1
274_01235_242	187_02345_1	179_01235_1	511_01235_423	921_245_4268	283_02345_412	93_01235_1	80_01235_207	85_01235_1
274_01235_226	187_02345_1	179_01235_1	511_01235_470	921_245_4239	283_02345_411	93_01235_1	80_01235_227	85_01235_1
274_01235_249	187_02345_1	179_01235_1	511_01235_598	921_245_4153	283_02345_345	93_01235_1	80_01235_189	85_01235_1
274_01235_246	187_02345_1	179_01235_1	511_01235_665	921_245_4174	283_02345_334	93_01235_1	80_01235_159	85_01235_1
274_01235_293	187_02345_1	179_01235_1	511_01235_547	921_245_4161	283_02345_347	93_01235_1	80_01235_144	85_01235_1
274_01235_250	187_02345_1	179_01235_1	511_01235_506	921_245_4212	283_02345_412	93_01235_1	80_01235_126	85_01235_1
274_01235_216	187_02345_1	179_01235_1	511_01235_466	921_245_4348	283_02345_411	93_01235_1	80_01235_91	85_01235_1
274_01235_199	187_02345_1	179_01235_1	511_01235_417	921_245_4406	283_02345_471	93_01235_1	80_01235_94	85_01235_1
274_01235_191	187_02345_1	179_01235_1	511_01235_398	921_245_4442	283_02345_539	93_01235_1	80_01235_81	85_01235_1
274_01235_170	187_02345_1	179_01235_1	511_01235_391	921_245_4524	283_02345_519	93_01235_1	80_01235_61	85_01235_1
274_01235_151	187_02345_1	179_01235_1	511_01235_350	921_245_4581	283_02345_522	93_01235_1	80_01235_41	85_01235_1
274_01235_117	187_02345_1	179_01235_1	511_01235_333	921_245_4710	283_02345_385	93_01235_1	80_01235_69	85_01235_1
274_01235_106	187_02345_1	179_01235_1	511_01235_323	921_245_4773	283_02345_379	93_01235_1	80_01235_99	85_01235_1
274_01235_97	187_02345_1	179_01235_1	511_01235_301	921_245_4722	283_02345_500	93_01235_1	80_01235_163	85_01235_1
274_01235_106	187_02345_1	179_01235_1	511_01235_273	921_245_4647	283_02345_547	93_01235_1	80_01235_209	85_01235_1
274_01235_102	187_02345_1	179_01235_1	511_01235_289	921_245_4588	283_02345_595	93_01235_1	80_01235_200	85_01235_1
274_01235_70	187_02345_1	179_01235_1	511_01235_278	921_245_4632	283_02345_550	93_01235_1	80_01235_196	85_01235_1
274_01235_42	187_02345_1	179_01235_1	511_01235_274	921_245_4654	283_02345_564	93_01235_1	80_01235_230	85_01235_1
274_01235_34	187_02345_1	179_01235_1	511_01235_241	921_245_4704	283_02345_592	93_01235_1	80_01235_206	85_01235_1
274_01235_25	187_02345_1	179_01235_1	511_01235_239	921_245_4670	283_02345_584	93_01235_1	80_01235_221	85_01235_1
274_01235_17	187_02345_1	179_01235_1	511_01235_178	921_245_4772	283_02345_623	93_01235_1	80_01235_180	85_01235_1
274_01235_14	187_02345_1	179_01235_1	511_01235_155	921_245_4902	283_02345_596	93_01235_1	80_01235_174	85_01235_1
274_01235_16	187_02345_1	179_01235_1	511_01235_185	921_245_4918	283_02345_628	93_01235_1	80_01235_190	85_01235_1
274_01235_21	187_02345_1	179_01235_1	511_01235_214	921_245_4956	283_02345_605	93_01235_1	80_01235_162	85_01235_1
274_01235_21	187_02345_1	179_01235_1	511_01235_299	921_245_4875	283_02345_553	93_01235_1	80_01235_184	85_01235_1
274_01235_42	187_02345_1	179_01235_1	511_01235_282	921_245_4802	283_02345_510	93_01235_1	80_01235_272	85_01235_1
274_01235_55	187_02345_1	179_01235_1	511_01235_313	921_245_4720	283_02345_441	93_01235_1	80_01235_364	85_01235_1
274_01235_49	187_02345_1	179_01235_1	511_01235_313	921_245_4707	283_02345_393	93_01235_1	80_01235_368	85_01235_1
274_01235_39	187_02345_1	179_01235_1	511_01235_373	921_245_4703	283_02345_374	93_01235_1	80_01235_344	85_01235_1
274_01235_25	187_02345_1	179_01235_1	511_01235_357	921_245_4666	283_02345_415	93_01235_1	80_01235_350	85_01235_1
274_01235_15	187_02345_1	179_01235_1	511_01235_315	921_245_4648	283_02345_526	93_01235_1	80_01235_291	85_01235_1
274_01235_8	187_02345_1	179_01235_1	511_01235_294	921_245_4643	283_02345_602	93_01235_1	80_01235_277	85_01235_1
274_01235_4	187_02345_1	179_01235_1	511_01235_271	921_245_4700	283_02345_585	93_01235_1	80_01235_247	85_01235_1
274_01235_2	187_02345_1	179_01235_1	511_01235_233	921_245_4724	283_02345_513	93_01235_1	80_01235_331	85_01235_1
274_01235_1	187_02345_1	179_01235_1	511_01235_187	921_245_4712	283_02345_487	93_01235_1	80_01235_422	85_01235_1
274_01235_2	187_02345_1	179_01235_1	511_01235_188	921_245_4814	283_02345_436	93_01235_1	80_01235_390	85_01235_1
274_01235_1	187_02345_1	179_01235_1	511_01235_203	921_245_4826	283_02345_437	93_01235_1	80_01235_398	85_01235_1
80_01235_437	187_02345_1	179_01235_1	511_01235_172	921_245_4820	283_02345_413	93_01235_1
80_01235_418	187_02345_1	179_01235_1	511_01235_197	921_245_4901	283_02345_333	93_01235_1
80_01235_353	187_02345_1	179_01235_1	511_01235_174	921_245_5041	283_02345_294	93_01235_1
80_01235_288	187_02345_1	179_01235_1	511_01235_179	921_245_5050	283_02345_228	93_01235_1
80_01235_232	187_02345_1	179_01235_1	511_01235_211	921_245_5155	283_02345_196	93_01235_1
80_01235_247	187_02345_1	179_01235_1	511_01235_184	921_245_5336	283_02345_185	93_01235_1
80_01235_288	187_02345_1	179_01235_1	511_01235_175	921_245_5392	283_02345_194	93_01235_1
80_01235_457	187_02345_1	179_01235_1	511_01235_133	921_245_5231	283_02345_249	93_01235_1
80_01235_645	187_02345_1	179_01235_1	511_01235_104	921_245_5119	283_02345_246	93_01235_1
80_01235_773	187_02345_1	179_01235_1	511_01235_73	921_245_4928	283_02345_267	93_01235_1
80_01235_820	187_02345_1	179_01235_1	511_01235_63	921_245_4836	283_02345_234	93_01235_1
80_01235_807	187_02345_1	179_01235_1	511_01235_106	921_245_4737	283_02345_230	93_01235_1
80_01235_770	187_02345_1	179_01235_1	511_01235_203	921_245_4588	283_02345_246	93_01235_1
80_01235_671	187_02345_1	179_01235_1	511_01235_304	921_245_4519	283_02345_223	93_01235_1
80_01235_643	187_02345_1	179_01235_1	511_01235_337	921_245_4476	283_02345_211	93_01235_1
80_01235_577	187_02345_1	179_01235_1	511_01235_309	921_245_4544	283_02345_229	93_01235_1
80_01235_510	187_02345_1	179_01235_1	511_01235_314	921_245_4590	283_02345_263	93_01235_1
80_01235_500	187_02345_1	179_01235_1	511_01235_402	921_245_4526	283_02345_260	93_01235_1
80_01235_484	187_02345_1	179_01235_1	511_01235_476	921_245_4538	283_02345_203	93_01235_1
80_01235_497	187_02345_1	179_01235_1	511_01235_486	921_245_4521	283_02345_190	93_01235_1
80_01235_567	187_02345_1	179_01235_1	511_01235_461	921_245_4528	283_02345_197	93_01235_1
80_01235_673	187_02345_1	179_01235_1	511_01235_433	921_245_4439	283_02345_180	93_01235_1
80_01235_795	187_02345_1	179_01235_1	511_01235_393	921_245_4340	283_02345_193	93_01235_1
80_01235_903	187_02345_1	179_01235_1	511_01235_350	921_245_4249	283_02345_193	93_01235_1
80_01235_1016	187_02345_1	179_01235_1	511_01235_276	921_245_4178	283_02345_176	93_01235_1
80_01235_923	187_02345_1	179_01235_1	511_01235_325	921_245_4164	283_02345_168	93_01235_1
80_01235_882	187_02345_1	179_01235_1	511_01235_405	921_245_4111	283_02345_184	93_01235_1
80_01235_784	187_02345_1	179_01235_1	511_01235_440	921_245_4038	283_02345_182	93_01235_1
80_01235_691	187_02345_1	179_01235_1	511_01235_532	921_245_4037	283_02345_135	93_01235_1
80_01235_764	187_02345_1	179_01235_1	511_01235_602	921_245_3933	283_02345_106	93_01235_1
80_01235_633	187_02345_1	179_01235_1	511_01235_524	921_245_4126	283_02345_89	93_01235_1
80_01235_730	187_02345_1	179_01235_1	511_01235_552	921_245_4071	283_02345_128	93_01235_1
80_01235_803	187_02345_1	179_01235_1	511_01235_527	921_245_4048	283_02345_115	93_01235_1
80_01235_795	187_02345_1	179_01235_1	511_01235_513	921_245_4155	283_02345_100	93_01235_1
80_01235_842	187_02345_1	179_01235_1	511_01235_521	921_245_4066	283_02345_89	93_01235_1
80_01235_806	187_02345_1	179_01235_1	511_01235_512	921_245_4074	283_02345_90	93_01235_1
80_01235_898	187_02345_1	179_01235_1	511_01235_521	921_245_4017	283_02345_90	93_01235_1
80_01235_877	187_02345_1	179_01235_1	511_01235_482	921_245_4045	283_02345_92	93_01235_1
80_01235_939	187_02345_1	179_01235_1	511_01235_496	921_245_4018	283_02345_70	93_01235_1
80_01235_952	187_02345_1	179_01235_1	511_01235_464	921_245_4020	283_02345_49	93_01235_1
80_01235_1001	187_02345_1	179_01235_1	511_01235_424	921_245_4024	283_02345_40	93_01235_1
80_01235_907	187_02345_1	179_01235_1	511_01235_311	921_245_4117	283_02345_33	93_01235_1
80_01235_871	187_02345_1	179_01235_1	511_01235_301	921_245_4209	283_02345_18	93_01235_1
80_01235_755	187_02345_1	179_01235_1	511_01235_278	921_245_4407	283_02345_12	93_01235_1
80_01235_785	187_02345_1	179_01235_1	511_01235_286	921_245_4443	283_02345_4	93_01235_1
80_01235_787	187_02345_1	179_01235_1	511_01235_348	921_245_4404	283_02345_3	93_01235_1
80_01235_686	187_02345_1	179_01235_1	511_01235_340	921_245_4558	283_02345_2	93_01235_1
511_01235_363	921_245_4637	80_01235_641	93_01235_1	179_01235_1
511_01235_390	921_245_4683	80_01235_595	93_01235_1	179_01235_1
511_01235_476	921_245_4735	80_01235_501	93_01235_1	179_01235_1
511_01235_511	921_245_4760	80_01235_473	93_01235_1	179_01235_1
511_01235_554	921_245_4750	80_01235_502	93_01235_1	179_01235_1
511_01235_548	921_245_4665	80_01235_573	93_01235_1	179_01235_1
511_01235_564	921_245_4587	80_01235_660	93_01235_1	179_01235_1
511_01235_566	921_245_4450	80_01235_772	93_01235_1	179_01235_1
511_01235_509	921_245_4318	80_01235_915	93_01235_1	179_01235_1
511_01235_501	921_245_4195	80_01235_988	93_01235_1	179_01235_1
511_01235_503	921_245_4155	80_01235_980	93_01235_1	179_01235_1
511_01235_527	921_245_4078	80_01235_1053	93_01235_1	179_01235_1
511_01235_568	921_245_3970	80_01235_961	93_01235_1	179_01235_1
511_01235_511	921_245_4030	80_01235_926	93_01235_1	179_01235_1
511_01235_446	921_245_4000	80_01235_907	93_01235_1	179_01235_1
511_01235_456	921_245_3992	80_01235_943	93_01235_1	179_01235_1
511_01235_426	921_245_4120	80_01235_812	93_01235_1	179_01235_1
511_01235_507	921_245_4133	80_01235_804	93_01235_1	179_01235_1
511_01235_533	921_245_4158	80_01235_729	93_01235_1	179_01235_1
511_01235_518	921_245_4211	80_01235_771	93_01235_1	179_01235_1
511_01235_502	921_245_4186	80_01235_794	93_01235_1	179_01235_1
511_01235_495	921_245_4268	80_01235_741	93_01235_1	179_01235_1
511_01235_463	921_245_4276	80_01235_737	93_01235_1	179_01235_1
511_01235_453	921_245_4339	80_01235_657	93_01235_1	179_01235_1
511_01235_525	921_245_4270	80_01235_715	93_01235_1	179_01235_1
511_01235_605	921_245_4226	80_01235_745	93_01235_1	179_01235_1
511_01235_589	921_245_4178	80_01235_787	93_01235_1	179_01235_1
511_01235_567	921_245_4156	80_01235_793	93_01235_1	179_01235_1
511_01235_552	921_245_4153	80_01235_809	93_01235_1	179_01235_1
511_01235_459	921_245_4246	80_01235_745	93_01235_1	179_01235_1
511_01235_412	921_245_4301	80_01235_780	93_01235_1	179_01235_1
511_01235_373	921_245_4349	80_01235_753	93_01235_1	179_01235_1
511_01235_342	921_245_4461	80_01235_682	93_01235_1	179_01235_1
511_01235_337	921_245_4522	80_01235_672	93_01235_1	179_01235_1
511_01235_359	921_245_4573	80_01235_649	93_01235_1	179_01235_1
511_01235_392	921_245_4658	80_01235_565	93_01235_1	179_01235_1
511_01235_501	921_245_4657	80_01235_493	93_01235_1	179_01235_1
511_01235_593	921_245_4606	80_01235_472	93_01235_1	179_01235_1
511_01235_659	921_245_4571	80_01235_506	93_01235_1	179_01235_1
511_01235_693	921_245_4570	80_01235_503	93_01235_1	179_01235_1
511_01235_791	921_245_4520	80_01235_467	93_01235_1	179_01235_1
511_01235_885	921_245_4445	80_01235_398	93_01235_1	179_01235_1
511_01235_770	921_245_4484	80_01235_437	93_01235_1	179_01235_1
511_01235_649	921_245_4502	80_01235_449	93_01235_1	179_01235_1
511_01235_612	921_245_4480	80_01235_518	93_01235_1	179_01235_1
511_01235_590	921_245_4482	80_01235_528	93_01235_1	179_01235_1
511_01235_637	921_245_4414	80_01235_539	93_01235_1	179_01235_1
511_01235_560	921_245_4358	80_01235_687	93_01235_1	179_01235_1
511_01235_489	921_245_4389	80_01235_697	93_01235_1	179_01235_1
511_01235_469	921_245_4473	80_01235_665	93_01235_1	179_01235_1
511_01235_486	921_245_4509	80_01235_672	93_01235_1	179_01235_1
511_01235_452	921_245_4440	80_01235_800	93_01235_1	179_01235_1
511_01235_467	921_245_4366	80_01235_838	93_01235_1	179_01235_1
511_01235_517	921_245_4270	80_01235_880	93_01235_1	179_01235_1
511_01235_533	921_245_4189	80_01235_878	93_01235_1	179_01235_1
511_01235_470	921_245_4211	80_01235_893	93_01235_1	179_01235_1
511_01235_457	921_245_4150	80_01235_919	93_01235_1	179_01235_1
511_01235_407	921_245_4311	80_01235_765	93_01235_1	179_01235_1
511_01235_388	921_245_4434	80_01235_692	93_01235_1	179_01235_1
511_01235_383	921_245_4525	80_01235_547	93_01235_1	179_01235_1
511_01235_314	921_245_4734	80_01235_495	93_01235_1	179_01235_1
511_01235_318	921_245_4796	80_01235_522	93_01235_1	179_01235_1
511_01235_289	921_245_4806	80_01235_601	93_01235_1	179_01235_1
511_01235_243	921_245_4716	80_01235_759	93_01235_1	179_01235_1
511_01235_241	921_245_4675	80_01235_836	93_01235_1	179_01235_1
511_01235_294	921_245_4652	80_01235_805	93_01235_1	179_01235_1
511_01235_375	921_245_4609	80_01235_737	93_01235_1	179_01235_1
511_01235_429	921_245_4537	80_01235_735	93_01235_1	179_01235_1
511_01235_491	921_245_4443	80_01235_710	93_01235_1	179_01235_1
511_01235_473	921_245_4435	80_01235_728	93_01235_1	179_01235_1
511_01235_465	921_245_4433	80_01235_744	93_01235_1	179_01235_1
511_01235_444	921_245_4464	80_01235_710	93_01235_1	179_01235_1
511_01235_515	921_245_4448	80_01235_683	93_01235_1	179_01235_1
511_01235_491	921_245_4388	80_01235_719	93_01235_1	179_01235_1
511_01235_398	921_245_4405	80_01235_745	93_01235_1	179_01235_1
511_01235_372	921_245_4443	80_01235_792	93_01235_1	179_01235_1
511_01235_387	921_245_4475	80_01235_776	93_01235_1	179_01235_1
511_01235_447	921_245_4464	80_01235_748	93_01235_1	179_01235_1
511_01235_467	921_245_4437	80_01235_694	93_01235_1	179_01235_1
511_01235_517	921_245_4466	80_01235_616	93_01235_1	179_01235_1
511_01235_556	921_245_4507	80_01235_588	93_01235_1	179_01235_1
511_01235_529	921_245_4442	80_01235_663	93_01235_1	179_01235_1
511_01235_451	921_245_4374	80_01235_755	93_01235_1	179_01235_1
511_01235_395	921_245_4442	80_01235_766	93_01235_1	179_01235_1
511_01235_377	921_245_4437	80_01235_825	93_01235_1	179_01235_1
511_01235_396	921_245_4429	80_01235_866	93_01235_1	179_01235_1
511_01235_387	921_245_4401	80_01235_817	93_01235_1	179_01235_1
511_01235_352	921_245_4455	80_01235_732	93_01235_1	179_01235_1
511_01235_318	921_245_4507	80_01235_696	93_01235_1	179_01235_1
511_01235_341	921_245_4528	80_01235_690	93_01235_1	179_01235_1
511_01235_405	921_245_4471	80_01235_726	93_01235_1	179_01235_1
511_01235_478	921_245_4392	80_01235_775	93_01235_1	179_01235_1
511_01235_458	921_245_4348	80_01235_814	93_01235_1	179_01235_1
511_01235_419	921_245_4353	80_01235_816	93_01235_1	179_01235_1
511_01235_438	921_245_4305	80_01235_876	93_01235_1	179_01235_1
511_01235_427	921_245_4215	80_01235_956	93_01235_1	179_01235_1
511_01235_384	921_245_4336	80_01235_824	93_01235_1	179_01235_1
511_01235_352	921_245_4446	80_01235_744	93_01235_1	179_01235_1
511_01235_361	921_245_4529	80_01235_621	93_01235_1	179_01235_1
511_01235_329	921_245_4732	80_01235_537	93_01235_1	179_01235_1
511_01235_273	921_245_5005	80_01235_412	93_01235_1	179_01235_1
511_01235_261	921_245_5136	80_01235_347	93_01235_1	179_01235_1
511_01235_272	921_245_5149	80_01235_426	93_01235_1	179_01235_1
511_01235_271	921_245_5063	80_01235_600	93_01235_1	179_01235_1
511_01235_282	921_245_5066	80_01235_647	93_01235_1	179_01235_1
511_01235_282	921_245_5001	80_01235_681	93_01235_1	179_01235_1
511_01235_339	921_245_4933	80_01235_624	93_01235_1	179_01235_1
511_01235_393	921_245_4905	80_01235_558	93_01235_1	179_01235_1
511_01235_454	921_245_4828	80_01235_559	93_01235_1	179_01235_1
511_01235_532	921_245_4757	80_01235_496	93_01235_1	179_01235_1
511_01235_595	921_245_4713	80_01235_456	93_01235_1	179_01235_1
511_01235_571	921_245_4740	80_01235_431	93_01235_1	179_01235_1
511_01235_544	921_245_4746	80_01235_437	93_01235_1	179_01235_1
511_01235_472	921_245_4799	80_01235_427	93_01235_1	179_01235_1
511_01235_476	921_245_4742	80_01235_528	93_01235_1	179_01235_1
511_01235_525	921_245_4671	80_01235_582	93_01235_1	179_01235_1
511_01235_609	921_245_4695	80_01235_470	93_01235_1	179_01235_1
511_01235_638	921_245_4665	80_01235_428	93_01235_1	179_01235_1
511_01235_588	921_245_4723	80_01235_400	93_01235_1	179_01235_1
511_01235_465	921_245_4731	80_01235_513	93_01235_1	179_01235_1
511_01235_400	921_245_4799	80_01235_557	93_01235_1	179_01235_1
511_01235_405	921_245_4834	80_01235_524	93_01235_1	179_01235_1
511_01235_393	921_245_4792	80_01235_572	93_01235_1	179_01235_1
511_01235_357	921_245_4809	80_01235_595	93_01235_1	179_01235_1
511_01235_390	921_245_4870	80_01235_519	93_01235_1	179_01235_1
511_01235_371	921_245_4878	80_01235_494	93_01235_1	179_01235_1
511_01235_409	921_245_4873	80_01235_482	93_01235_1	179_01235_1
511_01235_459	921_245_4847	80_01235_496	93_01235_1	179_01235_1
511_01235_478	921_245_4838	80_01235_507	93_01235_1	179_01235_1
511_01235_535	921_245_4728	80_01235_514	93_01235_1	179_01235_1
511_01235_522	921_245_4688	80_01235_583	93_01235_1	179_01235_1
511_01235_522	921_245_4675	80_01235_618	93_01235_1	179_01235_1
511_01235_538	921_245_4608	80_01235_678	93_01235_1	179_01235_1
511_01235_548	921_245_4572	80_01235_636	93_01235_1	179_01235_1
511_01235_566	921_245_4553	80_01235_583	93_01235_1	179_01235_1
511_01235_648	921_245_4529	80_01235_402	93_01235_1	179_01235_1
511_01235_732	921_245_4528	80_01235_321	93_01235_1	179_01235_1
511_01235_740	921_245_4529	80_01235_386	93_01235_1	179_01235_1
511_01235_701	921_245_4454	80_01235_506	93_01235_1	179_01235_1
511_01235_681	921_245_4363	80_01235_620	93_01235_1	179_01235_1
511_01235_758	921_245_4205	80_01235_678	93_01235_1	179_01235_1
511_01235_670	921_245_4226	80_01235_612	93_01235_1	179_01235_1
511_01235_641	921_245_4334	80_01235_566	93_01235_1	179_01235_1
511_01235_680	921_245_4299	80_01235_563	93_01235_1	179_01235_1
511_01235_637	921_245_4360	80_01235_539	93_01235_1	179_01235_1
511_01235_601	921_245_4431	80_01235_559	93_01235_1	179_01235_1
511_01235_531	921_245_4505	80_01235_631	93_01235_1	179_01235_1
511_01235_543	921_245_4505	80_01235_664	93_01235_1	179_01235_1
511_01235_509	921_245_4471	80_01235_751	93_01235_1	179_01235_1
511_01235_552	921_245_4387	80_01235_757	93_01235_1	179_01235_1
511_01235_545	921_245_4392	80_01235_690	93_01235_1	179_01235_1
511_01235_610	921_245_4411	80_01235_574	93_01235_1	179_01235_1
511_01235_703	921_245_4396	80_01235_500	93_01235_1	179_01235_1
511_01235_819	921_245_4335	80_01235_464	93_01235_1	179_01235_1
511_01235_789	921_245_4309	80_01235_458	93_01235_1	179_01235_1
511_01235_702	921_245_4435	80_01235_445	93_01235_1	179_01235_1
511_01235_607	921_245_4546	80_01235_444	93_01235_1	179_01235_1
511_01235_466	921_245_4694	80_01235_440	93_01235_1	179_01235_1
511_01235_370	921_245_4814	80_01235_484	93_01235_1	179_01235_1
511_01235_295	921_245_4821	80_01235_643	93_01235_1	179_01235_1
511_01235_311	921_245_4835	80_01235_642	93_01235_1	179_01235_1
511_01235_304	921_245_4816	80_01235_714	93_01235_1	179_01235_1
511_01235_295	921_245_4744	80_01235_807	93_01235_1	179_01235_1
511_01235_368	921_245_4681	80_01235_780	93_01235_1	179_01235_1
511_01235_425	921_245_4617	80_01235_753	93_01235_1	179_01235_1
511_01235_490	921_245_4526	80_01235_739	93_01235_1	179_01235_1
511_01235_437	921_245_4503	80_01235_736	93_01235_1	179_01235_1
511_01235_415	921_245_4449	80_01235_770	93_01235_1	179_01235_1
511_01235_391	921_245_4449	80_01235_804	93_01235_1	179_01235_1
511_01235_357	921_245_4492	80_01235_729	93_01235_1	179_01235_1
511_01235_377	921_245_4537	80_01235_632	93_01235_1	179_01235_1
511_01235_458	921_245_4502	80_01235_595	93_01235_1	179_01235_1
511_01235_581	921_245_4440	80_01235_539	93_01235_1	179_01235_1
511_01235_693	921_245_4385	80_01235_529	93_01235_1	179_01235_1
511_01235_664	921_245_4363	80_01235_607	93_01235_1	179_01235_1
511_01235_551	921_245_4329	80_01235_743	93_01235_1	179_01235_1
511_01235_552	921_245_4266	80_01235_769	93_01235_1	179_01235_1
511_01235_641	921_245_4109	80_01235_837	93_01235_1	179_01235_1
511_01235_731	921_245_4067	80_01235_786	93_01235_1	179_01235_1
511_01235_871	921_245_3880	80_01235_762	93_01235_1	179_01235_1
511_01235_914	921_245_3864	80_01235_644	93_01235_1	179_01235_1
511_01235_1005	921_245_3866	80_01235_536	93_01235_1	179_01235_1
511_01235_800	921_245_4151	80_01235_413	93_01235_1	179_01235_1
511_01235_640	921_245_4260	80_01235_456	93_01235_1	179_01235_1
511_01235_576	921_245_4479	80_01235_389	93_01235_1	179_01235_1
511_01235_544	921_245_4604	80_01235_397	93_01235_1	179_01235_1
511_01235_469	921_245_4687	80_01235_471	93_01235_1	179_01235_1
511_01235_452	921_245_4682	80_01235_526	93_01235_1	179_01235_1
511_01235_454	921_245_4750	80_01235_566	93_01235_1	179_01235_1
511_01235_526	921_245_4692	80_01235_556	93_01235_1	179_01235_1
511_01235_571	921_245_4669	80_01235_593	93_01235_1	179_01235_1
511_01235_621	921_245_4587	80_01235_584	93_01235_1	179_01235_1
511_01235_666	921_245_4467	80_01235_627	93_01235_1	179_01235_1
511_01235_659	921_245_4426	80_01235_636	93_01235_1	179_01235_1
511_01235_534	921_245_4436	80_01235_699	93_01235_1	179_01235_1
511_01235_462	921_245_4414	80_01235_772	93_01235_1	179_01235_1
511_01235_411	921_245_4307	80_01235_852	93_01235_1	179_01235_1
511_01235_374	921_245_4419	80_01235_729	93_01235_1	179_01235_1
511_01235_395	921_245_4522	80_01235_626	93_01235_1	179_01235_1
511_01235_533	921_245_4462	80_01235_523	93_01235_1	179_01235_1
511_01235_518	921_245_4507	80_01235_434	93_01235_1	179_01235_1
511_01235_517	921_245_4632	80_01235_396	93_01235_1	179_01235_1
511_01235_533	921_245_4732	80_01235_405	93_01235_1	179_01235_1
511_01235_522	921_245_4733	80_01235_453	93_01235_1	179_01235_1
511_01235_535	921_245_4638	80_01235_543	93_01235_1	179_01235_1
511_01235_538	921_245_4498	80_01235_666	93_01235_1	179_01235_1
511_01235_520	921_245_4422	80_01235_732	93_01235_1	179_01235_1
511_01235_566	921_245_4333	80_01235_737	93_01235_1	179_01235_1
511_01235_607	921_245_4263	80_01235_687	93_01235_1	179_01235_1
511_01235_624	921_245_4314	80_01235_598	93_01235_1	179_01235_1
511_01235_653	921_245_4280	80_01235_643	93_01235_1	179_01235_1
511_01235_711	921_245_4130	80_01235_668	93_01235_1	179_01235_1
511_01235_698	921_245_4218	80_01235_619	93_01235_1	179_01235_1
511_01235_724	921_245_4231	80_01235_606	93_01235_1	179_01235_1
511_01235_780	921_245_4146	80_01235_649	93_01235_1	179_01235_1
511_01235_636	921_245_4276	80_01235_606	93_01235_1	179_01235_1
511_01235_597	921_245_4332	80_01235_658	93_01235_1	179_01235_1
511_01235_623	921_245_4158	80_01235_768	93_01235_1	179_01235_1
511_01235_593	921_245_4266	80_01235_703	93_01235_1	179_01235_1
511_01235_682	921_245_4301	80_01235_646	93_01235_1	179_01235_1
511_01235_745	921_245_4226	80_01235_591	93_01235_1	179_01235_1
511_01235_760	921_245_4206	80_01235_527	93_01235_1	179_01235_1
511_01235_832	921_245_4217	80_01235_514	93_01235_1	179_01235_1
511_01235_889	921_245_4012	80_01235_581	93_01235_1	179_01235_1
511_01235_760	921_245_4193	80_01235_525	93_01235_1	179_01235_1
511_01235_818	921_245_4091	80_01235_587	93_01235_1	179_01235_1
511_01235_790	921_245_4163	80_01235_481	93_01235_1	179_01235_1
511_01235_743	921_245_4286	80_01235_434	93_01235_1	179_01235_1
511_01235_644	921_245_4541	80_01235_332	93_01235_1	179_01235_1
511_01235_586	921_245_4725	80_01235_358	93_01235_1	179_01235_1
511_01235_538	921_245_4763	80_01235_447	93_01235_1	179_01235_1
511_01235_473	921_245_4818	80_01235_519	93_01235_1	179_01235_1
511_01235_445	921_245_4793	80_01235_581	93_01235_1	179_01235_1
511_01235_441	921_245_4777	80_01235_640	93_01235_1	179_01235_1
511_01235_508	921_245_4678	80_01235_633	93_01235_1	179_01235_1
511_01235_501	921_245_4568	80_01235_675	93_01235_1	179_01235_1
511_01235_564	921_245_4484	80_01235_629	93_01235_1	179_01235_1
511_01235_627	921_245_4398	80_01235_577	93_01235_1	179_01235_1
511_01235_665	921_245_4363	80_01235_519	93_01235_1	179_01235_1
511_01235_702	921_245_4325	80_01235_500	93_01235_1	179_01235_1
511_01235_667	921_245_4270	80_01235_561	93_01235_1	179_01235_1
511_01235_567	921_245_4374	80_01235_526	93_01235_1	179_01235_1
511_01235_484	921_245_4558	80_01235_508	93_01235_1	179_01235_1
511_01235_549	921_245_4603	80_01235_493	93_01235_1	179_01235_1
511_01235_587	921_245_4583	80_01235_538	93_01235_1	179_01235_1
511_01235_567	921_245_4512	80_01235_612	93_01235_1	179_01235_1
511_01235_494	921_245_4502	80_01235_625	93_01235_1	179_01235_1
511_01235_455	921_245_4502	80_01235_679	93_01235_1	179_01235_1
511_01235_474	921_245_4565	80_01235_567	93_01235_1	179_01235_1
511_01235_513	921_245_4565	80_01235_553	93_01235_1	179_01235_1
511_01235_501	921_245_4511	80_01235_601	93_01235_1	179_01235_1
511_01235_472	921_245_4562	80_01235_609	93_01235_1	179_01235_1
511_01235_437	921_245_4634	80_01235_604	93_01235_1	179_01235_1
511_01235_361	921_245_4754	80_01235_547	93_01235_1	179_01235_1
511_01235_325	921_245_4841	80_01235_490	93_01235_1	179_01235_1
511_01235_289	921_245_4957	80_01235_490	93_01235_1	179_01235_1
511_01235_279	921_245_4932	80_01235_583	93_01235_1	179_01235_1
511_01235_237	921_245_4966	80_01235_601	93_01235_1	179_01235_1
511_01235_264	921_245_4875	80_01235_679	93_01235_1	179_01235_1
511_01235_289	921_245_4820	80_01235_718	93_01235_1	179_01235_1
511_01235_310	921_245_4778	80_01235_705	93_01235_1	179_01235_1
511_01235_360	921_245_4746	80_01235_662	93_01235_1	179_01235_1
511_01235_426	921_245_4723	80_01235_606	93_01235_1	179_01235_1
511_01235_438	921_245_4761	80_01235_540	93_01235_1	179_01235_1
511_01235_461	921_245_4781	80_01235_519	93_01235_1	179_01235_1
511_01235_408	921_245_4778	80_01235_564	93_01235_1	179_01235_1
511_01235_418	921_245_4781	80_01235_549	93_01235_1	179_01235_1
511_01235_447	921_245_4773	80_01235_566	93_01235_1	179_01235_1
511_01235_480	921_245_4692	80_01235_611	93_01235_1	179_01235_1
511_01235_475	921_245_4583	80_01235_724	93_01235_1	179_01235_1
511_01235_494	921_245_4466	80_01235_806	93_01235_1	179_01235_1
511_01235_495	921_245_4386	80_01235_846	93_01235_1	179_01235_1
511_01235_440	921_245_4455	80_01235_771	93_01235_1	179_01235_1
511_01235_424	921_245_4491	80_01235_713	93_01235_1	179_01235_1
511_01235_395	921_245_4539	80_01235_694	93_01235_1	179_01235_1
511_01235_367	921_245_4711	80_01235_539	93_01235_1	179_01235_1
511_01235_318	921_245_4803	80_01235_560	93_01235_1	179_01235_1
511_01235_295	921_245_4840	80_01235_620	93_01235_1	179_01235_1
511_01235_287	921_245_4912	80_01235_607	93_01235_1	179_01235_1
511_01235_304	921_245_4955	80_01235_544	93_01235_1	179_01235_1
511_01235_324	921_245_5044	80_01235_431	93_01235_1	179_01235_1
511_01235_473	921_245_5019	80_01235_332	93_01235_1	179_01235_1
511_01235_650	921_245_4907	80_01235_302	93_01235_1	179_01235_1
511_01235_711	921_245_4893	80_01235_281	93_01235_1	179_01235_1
511_01235_716	921_245_4856	80_01235_280	93_01235_1	179_01235_1
511_01235_705	921_245_4784	80_01235_365	93_01235_1	179_01235_1
511_01235_684	921_245_4618	80_01235_502	93_01235_1	179_01235_1
511_01235_612	921_245_4539	80_01235_617	93_01235_1	179_01235_1
511_01235_589	921_245_4419	80_01235_743	93_01235_1	179_01235_1
511_01235_594	921_245_4316	80_01235_844	93_01235_1	179_01235_1
511_01235_565	921_245_4300	80_01235_733	93_01235_1	179_01235_1
511_01235_589	921_245_4307	80_01235_605	93_01235_1	179_01235_1
511_01235_662	921_245_4272	80_01235_545	93_01235_1	179_01235_1
511_01235_832	921_245_4150	80_01235_487	93_01235_1	179_01235_1
511_01235_806	921_245_4197	80_01235_449	93_01235_1	179_01235_1
511_01235_745	921_245_4231	80_01235_584	93_01235_1	179_01235_1
511_01235_698	921_245_4186	80_01235_619	93_01235_1	179_01235_1
511_01235_601	921_245_4356	80_01235_520	93_01235_1	179_01235_1
511_01235_543	921_245_4485	80_01235_499	93_01235_1	179_01235_1
511_01235_492	921_245_4657	80_01235_397	93_01235_1	179_01235_1
511_01235_433	921_245_4783	80_01235_334	93_01235_1	179_01235_1
511_01235_443	921_245_4911	80_01235_291	93_01235_1	179_01235_1
511_01235_502	921_245_4894	80_01235_343	93_01235_1	179_01235_1
511_01235_590	921_245_4809	80_01235_371	93_01235_1	179_01235_1
511_01235_544	921_245_4811	80_01235_431	93_01235_1	179_01235_1
511_01235_543	921_245_4807	80_01235_443	93_01235_1	179_01235_1
511_01235_525	921_245_4874	80_01235_405	93_01235_1	179_01235_1
511_01235_584	921_245_4829	80_01235_400	93_01235_1	179_01235_1
511_01235_561	921_245_4815	80_01235_411	93_01235_1	179_01235_1
511_01235_571	921_245_4825	80_01235_370	93_01235_1	179_01235_1
511_01235_648	921_245_4776	80_01235_319	93_01235_1	179_01235_1
511_01235_740	921_245_4711	80_01235_330	93_01235_1	179_01235_1
511_01235_767	921_245_4701	80_01235_321	93_01235_1	179_01235_1
511_01235_826	921_245_4646	80_01235_327	93_01235_1	179_01235_1
511_01235_824	921_245_4555	80_01235_434	93_01235_1	179_01235_1
511_01235_839	921_245_4441	80_01235_516	93_01235_1	179_01235_1
511_01235_725	921_245_4419	80_01235_581	93_01235_1	179_01235_1
511_01235_601	921_245_4475	80_01235_575	93_01235_1	179_01235_1
511_01235_538	921_245_4446	80_01235_695	93_01235_1	179_01235_1
511_01235_586	921_245_4393	80_01235_696	93_01235_1	179_01235_1
511_01235_562	921_245_4430	80_01235_625	93_01235_1	179_01235_1
511_01235_541	921_245_4612	80_01235_450	93_01235_1	179_01235_1
511_01235_544	921_245_4755	80_01235_356	93_01235_1	179_01235_1
511_01235_577	921_245_4761	80_01235_357	93_01235_1	179_01235_1
511_01235_574	921_245_4725	80_01235_407	93_01235_1	179_01235_1
511_01235_575	921_245_4672	80_01235_488	93_01235_1	179_01235_1
511_01235_659	921_245_4644	80_01235_450	93_01235_1	179_01235_1
511_01235_719	921_245_4627	80_01235_459	93_01235_1	179_01235_1
511_01235_653	921_245_4633	80_01235_500	93_01235_1	179_01235_1
511_01235_577	921_245_4640	80_01235_493	93_01235_1	179_01235_1
511_01235_539	921_245_4674	80_01235_447	93_01235_1	179_01235_1
511_01235_629	921_245_4600	80_01235_421	93_01235_1	179_01235_1
511_01235_623	921_245_4640	80_01235_390	93_01235_1	179_01235_1
511_01235_613	921_245_4632	80_01235_429	93_01235_1	179_01235_1
511_01235_550	921_245_4699	80_01235_470	93_01235_1	179_01235_1
511_01235_484	921_245_4695	80_01235_530	93_01235_1	179_01235_1
511_01235_473	921_245_4663	80_01235_530	93_01235_1	179_01235_1
511_01235_400	921_245_4735	80_01235_529	93_01235_1	179_01235_1
511_01235_379	921_245_4751	80_01235_529	93_01235_1	179_01235_1
511_01235_439	921_245_4790	80_01235_460	93_01235_1	179_01235_1
511_01235_583	921_245_4728	80_01235_426	93_01235_1	179_01235_1
511_01235_657	921_245_4621	80_01235_467	93_01235_1	179_01235_1
511_01235_742	921_245_4421	80_01235_583	93_01235_1	179_01235_1
511_01235_816	921_245_4309	80_01235_581	93_01235_1	179_01235_1
511_01235_855	921_245_4257	80_01235_589	93_01235_1	179_01235_1
511_01235_885	921_245_4126	80_01235_568	93_01235_1	179_01235_1
511_01235_777	921_245_4234	80_01235_527	93_01235_1	179_01235_1
511_01235_761	921_245_4247	80_01235_509	93_01235_1	179_01235_1
511_01235_615	921_245_4458	80_01235_433	93_01235_1	179_01235_1
511_01235_539	921_245_4580	80_01235_495	93_01235_1	179_01235_1
511_01235_476	921_245_4661	80_01235_550	93_01235_1	179_01235_1
511_01235_459	921_245_4751	80_01235_453	93_01235_1	179_01235_1
511_01235_490	921_245_4871	80_01235_326	93_01235_1	179_01235_1
511_01235_453	921_245_5076	80_01235_206	93_01235_1	179_01235_1
511_01235_471	921_245_5123	80_01235_244	93_01235_1	179_01235_1
511_01235_486	921_245_5195	80_01235_243	93_01235_1	179_01235_1
511_01235_475	921_245_5293	80_01235_211	93_01235_1	179_01235_1
511_01235_472	921_245_5293	80_01235_181	93_01235_1	179_01235_1
511_01235_463	921_245_5275	80_01235_188	93_01235_1	179_01235_1
511_01235_565	921_245_5194	80_01235_196	93_01235_1	179_01235_1
511_01235_600	921_245_5178	80_01235_235	93_01235_1	179_01235_1
511_01235_606	921_245_5061	80_01235_306	93_01235_1	179_01235_1
511_01235_557	921_245_5014	80_01235_344	93_01235_1	179_01235_1
511_01235_636	921_245_4845	80_01235_344	93_01235_1	179_01235_1
511_01235_640	921_245_4843	80_01235_297	93_01235_1	179_01235_1
511_01235_651	921_245_4907	80_01235_234	93_01235_1	179_01235_1
511_01235_679	921_245_4936	80_01235_197	93_01235_1	179_01235_1
511_01235_657	921_245_4960	80_01235_199	93_01235_1	179_01235_1
511_01235_675	921_245_4998	80_01235_218	93_01235_1	179_01235_1
511_01235_707	921_245_4983	80_01235_233	93_01235_1	179_01235_1
511_01235_655	921_245_5017	80_01235_217	93_01235_1	179_01235_1
511_01235_662	921_245_4981	80_01235_250	93_01235_1	179_01235_1
511_01235_814	921_245_4804	80_01235_274	93_01235_1	179_01235_1
511_01235_857	921_245_4641	80_01235_349	93_01235_1	179_01235_1
511_01235_827	921_245_4521	80_01235_402	93_01235_1	179_01235_1
511_01235_820	921_245_4464	80_01235_392	93_01235_1	179_01235_1
511_01235_734	921_245_4553	80_01235_286	93_01235_1	179_01235_1
511_01235_663	921_245_4666	80_01235_209	93_01235_1	179_01235_1
511_01235_541	921_245_4845	80_01235_190	93_01235_1	179_01235_1
511_01235_509	921_245_4959	80_01235_190	93_01235_1	179_01235_1
511_01235_481	921_245_5107	80_01235_185	93_01235_1	179_01235_1
511_01235_588	921_245_5115	80_01235_204	93_01235_1	179_01235_1
511_01235_632	921_245_5122	80_01235_209	93_01235_1	179_01235_1
511_01235_600	921_245_5159	80_01235_219	93_01235_1	179_01235_1
511_01235_644	921_245_5079	80_01235_185	93_01235_1	179_01235_1
511_01235_727	921_245_4990	80_01235_146	93_01235_1	179_01235_1
511_01235_784	921_245_4859	80_01235_162	93_01235_1	179_01235_1
511_01235_775	921_245_4796	80_01235_216	93_01235_1	179_01235_1
511_01235_760	921_245_4761	80_01235_262	93_01235_1	179_01235_1
511_01235_742	921_245_4751	80_01235_265	93_01235_1	179_01235_1
511_01235_771	921_245_4695	80_01235_248	93_01235_1	179_01235_1
511_01235_833	921_245_4657	80_01235_204	93_01235_1	179_01235_1
511_01235_934	921_245_4554	80_01235_193	93_01235_1	179_01235_1
511_01235_950	921_245_4557	80_01235_189	93_01235_1	179_01235_1
511_01235_921	921_245_4543	80_01235_267	93_01235_1	179_01235_1
511_01235_876	921_245_4490	80_01235_331	93_01235_1	179_01235_1
511_01235_897	921_245_4388	80_01235_366	93_01235_1	179_01235_1
511_01235_906	921_245_4319	80_01235_404	93_01235_1	179_01235_1
511_01235_822	921_245_4424	80_01235_343	93_01235_1	179_01235_1
511_01235_789	921_245_4481	80_01235_342	93_01235_1	179_01235_1
511_01235_798	921_245_4490	80_01235_268	93_01235_1	179_01235_1
511_01235_816	921_245_4537	80_01235_218	93_01235_1	179_01235_1
511_01235_838	921_245_4586	80_01235_176	93_01235_1	179_01235_1
511_01235_899	921_245_4604	80_01235_143	93_01235_1	179_01235_1
511_01235_942	921_245_4676	80_01235_122	93_01235_1	179_01235_1
511_01235_967	921_245_4628	80_01235_145	93_01235_1	179_01235_1
511_01235_953	921_245_4644	80_01235_148	93_01235_1	179_01235_1
511_01235_899	921_245_4694	80_01235_172	93_01235_1	179_01235_1
511_01235_887	921_245_4714	80_01235_158	93_01235_1	179_01235_1
511_01235_926	921_245_4652	80_01235_155	93_01235_1	179_01235_1
511_01235_862	921_245_4703	80_01235_149	93_01235_1	179_01235_1
511_01235_834	921_245_4735	80_01235_187	93_01235_1	179_01235_1
511_01235_906	921_245_4711	80_01235_174	93_01235_1	179_01235_1
511_01235_933	921_245_4675	80_01235_174	93_01235_1	179_01235_1
511_01235_891	921_245_4664	80_01235_224	93_01235_1	179_01235_1
511_01235_805	921_245_4670	80_01235_314	93_01235_1	179_01235_1
511_01235_813	921_245_4664	80_01235_266	93_01235_1	179_01235_1
511_01235_884	921_245_4632	80_01235_209	93_01235_1	179_01235_1
511_01235_893	921_245_4641	80_01235_120	93_01235_1	179_01235_1
511_01235_949	921_245_4558	80_01235_148	93_01235_1	179_01235_1
511_01235_846	921_245_4627	80_01235_214	93_01235_1	179_01235_1
511_01235_759	921_245_4713	80_01235_277	93_01235_1	179_01235_1
511_01235_777	921_245_4760	80_01235_223	93_01235_1	179_01235_1
511_01235_721	921_245_4850	80_01235_190	93_01235_1	179_01235_1
511_01235_742	921_245_4894	80_01235_181	93_01235_1	179_01235_1
511_01235_798	921_245_4875	80_01235_182	93_01235_1	179_01235_1
511_01235_870	921_245_4812	80_01235_190	93_01235_1	179_01235_1
511_01235_849	921_245_4785	80_01235_192	93_01235_1	179_01235_1
511_01235_800	921_245_4785	80_01235_230	93_01235_1	179_01235_1
511_01235_804	921_245_4764	80_01235_221	93_01235_1	179_01235_1
511_01235_772	921_245_4748	80_01235_249	93_01235_1	179_01235_1
511_01235_754	921_245_4720	80_01235_287	93_01235_1	179_01235_1
511_01235_789	921_245_4656	80_01235_320	93_01235_1	179_01235_1
511_01235_916	921_245_4541	80_01235_318	93_01235_1	179_01235_1
511_01235_911	921_245_4485	80_01235_318	93_01235_1	179_01235_1
511_01235_818	921_245_4550	80_01235_277	93_01235_1	179_01235_1
511_01235_793	921_245_4626	80_01235_231	93_01235_1	179_01235_1
511_01235_739	921_245_4674	80_01235_229	93_01235_1	179_01235_1
511_01235_747	921_245_4704	80_01235_204	93_01235_1	179_01235_1
511_01235_783	921_245_4747	80_01235_205	93_01235_1	179_01235_1
511_01235_780	921_245_4733	80_01235_250	93_01235_1	179_01235_1
511_01235_724	921_245_4801	80_01235_258	93_01235_1	179_01235_1
511_01235_640	921_245_4925	80_01235_264	93_01235_1	179_01235_1
511_01235_567	921_245_4967	80_01235_321	93_01235_1	179_01235_1
511_01235_571	921_245_4878	80_01235_370	93_01235_1	179_01235_1
511_01235_514	921_245_4832	80_01235_428	93_01235_1	179_01235_1
511_01235_566	921_245_4784	80_01235_416	93_01235_1	179_01235_1
511_01235_611	921_245_4698	80_01235_426	93_01235_1	179_01235_1
511_01235_694	921_245_4553	80_01235_447	93_01235_1	179_01235_1
511_01235_788	921_245_4443	80_01235_478	93_01235_1	179_01235_1
511_01235_847	921_245_4379	80_01235_440	93_01235_1	179_01235_1
511_01235_965	921_245_4290	80_01235_369	93_01235_1	179_01235_1
511_01235_1048	921_245_4201	80_01235_286	93_01235_1	179_01235_1
511_01235_994	921_245_4296	80_01235_178	93_01235_1	179_01235_1
511_01235_937	921_245_4453	80_01235_180	93_01235_1	179_01235_1
511_01235_977	921_245_4406	80_01235_232	93_01235_1	179_01235_1
511_01235_877	921_245_4474	80_01235_225	93_01235_1	179_01235_1
511_01235_871	921_245_4522	80_01235_195	93_01235_1	179_01235_1
511_01235_884	921_245_4536	80_01235_232	93_01235_1	179_01235_1
511_01235_936	921_245_4512	80_01235_254	93_01235_1	179_01235_1
511_01235_959	921_245_4490	80_01235_226	93_01235_1	179_01235_1
511_01235_871	921_245_4548	80_01235_247	93_01235_1	179_01235_1
511_01235_715	921_245_4662	80_01235_251	93_01235_1	179_01235_1
511_01235_590	921_245_4784	80_01235_263	93_01235_1	179_01235_1
511_01235_595	921_245_4902	80_01235_228	93_01235_1	179_01235_1
511_01235_614	921_245_4979	80_01235_180	93_01235_1	179_01235_1
511_01235_654	921_245_5030	80_01235_171	93_01235_1	179_01235_1
511_01235_670	921_245_5059	80_01235_138	93_01235_1	179_01235_1
511_01235_711	921_245_5103	80_01235_116	93_01235_1	179_01235_1
511_01235_717	921_245_5117	80_01235_114	93_01235_1	179_01235_1
511_01235_668	921_245_5163	80_01235_96	93_01235_1	179_01235_1
511_01235_708	921_245_5191	80_01235_53	93_01235_1	179_01235_1
511_01235_750	921_245_5150	80_01235_47	93_01235_1	179_01235_1
511_01235_788	921_245_5105	80_01235_57	93_01235_1	179_01235_1
511_01235_829	921_245_5023	80_01235_73	93_01235_1	179_01235_1
511_01235_857	921_245_4930	80_01235_120	93_01235_1	179_01235_1
511_01235_913	921_245_4820	80_01235_136	93_01235_1	179_01235_1
511_01235_970	921_245_4741	80_01235_149	93_01235_1	179_01235_1
511_01235_964	921_245_4701	80_01235_162	93_01235_1	179_01235_1
511_01235_904	921_245_4718	80_01235_194	93_01235_1	179_01235_1
511_01235_933	921_245_4657	80_01235_245	93_01235_1	179_01235_1
511_01235_897	921_245_4599	80_01235_249	93_01235_1	179_01235_1
511_01235_913	921_245_4541	80_01235_275	93_01235_1	179_01235_1
511_01235_1024	921_245_4487	80_01235_213	93_01235_1	179_01235_1
511_01235_1132	921_245_4400	80_01235_177	93_01235_1	179_01235_1
511_01235_1137	921_245_4418	80_01235_129	93_01235_1	179_01235_1
511_01235_1093	921_245_4514	80_01235_111	93_01235_1	179_01235_1
511_01235_1045	921_245_4506	80_01235_150	93_01235_1	179_01235_1
511_01235_979	921_245_4540	80_01235_157	93_01235_1	179_01235_1
511_01235_954	921_245_4572	80_01235_158	93_01235_1	179_01235_1
511_01235_995	921_245_4584	80_01235_135	93_01235_1	179_01235_1
511_01235_1014	921_245_4546	80_01235_141	93_01235_1	179_01235_1
511_01235_1025	921_245_4534	80_01235_128	93_01235_1	179_01235_1
511_01235_1027	921_245_4543	80_01235_139	93_01235_1	179_01235_1
511_01235_950	921_245_4567	80_01235_187	93_01235_1	179_01235_1
511_01235_918	921_245_4612	80_01235_165	93_01235_1	179_01235_1
511_01235_781	921_245_4770	80_01235_118	93_01235_1	179_01235_1
511_01235_669	921_245_4957	80_01235_70	93_01235_1	179_01235_1
511_01235_585	921_245_5040	80_01235_99	93_01235_1	179_01235_1
511_01235_597	921_245_5114	80_01235_148	93_01235_1	179_01235_1
511_01235_576	921_245_5191	80_01235_135	93_01235_1	179_01235_1
511_01235_635	921_245_5169	80_01235_165	93_01235_1	179_01235_1
511_01235_686	921_245_5080	80_01235_195	93_01235_1	179_01235_1
511_01235_732	921_245_4958	80_01235_248	93_01235_1	179_01235_1
511_01235_784	921_245_4729	80_01235_394	93_01235_1	179_01235_1
511_01235_744	921_245_4637	80_01235_452	93_01235_1	179_01235_1
511_01235_693	921_245_4590	80_01235_509	93_01235_1	179_01235_1
511_01235_616	921_245_4558	80_01235_570	93_01235_1	179_01235_1
511_01235_558	921_245_4550	80_01235_558	93_01235_1	179_01235_1
511_01235_526	921_245_4647	80_01235_458	93_01235_1	179_01235_1
511_01235_562	921_245_4673	80_01235_417	93_01235_1	179_01235_1
511_01235_558	921_245_4745	80_01235_393	93_01235_1	179_01235_1
511_01235_503	921_245_4875	80_01235_314	93_01235_1	179_01235_1
511_01235_423	921_245_5081	80_01235_220	93_01235_1	179_01235_1
511_01235_352	921_245_5314	80_01235_161	93_01235_1	179_01235_1
511_01235_319	921_245_5459	80_01235_142	93_01235_1	179_01235_1
511_01235_390	921_245_5435	80_01235_163	93_01235_1	179_01235_1
511_01235_392	921_245_5476	80_01235_182	93_01235_1	179_01235_1
511_01235_445	921_245_5413	80_01235_199	93_01235_1	179_01235_1
511_01235_504	921_245_5316	80_01235_242	93_01235_1	179_01235_1
511_01235_519	921_245_5267	80_01235_279	93_01235_1	179_01235_1
511_01235_608	921_245_5090	80_01235_305	93_01235_1	179_01235_1
511_01235_660	921_245_4962	80_01235_287	93_01235_1	179_01235_1
511_01235_779	921_245_4775	80_01235_312	93_01235_1	179_01235_1
511_01235_861	921_245_4602	80_01235_332	93_01235_1	179_01235_1
511_01235_963	921_245_4431	80_01235_385	93_01235_1	179_01235_1
511_01235_858	921_245_4456	80_01235_384	93_01235_1	179_01235_1
511_01235_849	921_245_4428	80_01235_363	93_01235_1	179_01235_1
511_01235_876	921_245_4388	80_01235_376	93_01235_1	179_01235_1
511_01235_937	921_245_4181	80_01235_439	93_01235_1	179_01235_1
511_01235_1036	921_245_4047	80_01235_457	93_01235_1	179_01235_1
511_01235_851	921_245_4244	80_01235_364	93_01235_1	179_01235_1
511_01235_870	921_245_4268	80_01235_339	93_01235_1	179_01235_1
511_01235_723	921_245_4402	80_01235_305	93_01235_1	179_01235_1
511_01235_656	921_245_4547	80_01235_314	93_01235_1	179_01235_1
511_01235_699	921_245_4589	80_01235_379	93_01235_1	179_01235_1
511_01235_748	921_245_4538	80_01235_393	93_01235_1	179_01235_1
511_01235_677	921_245_4558	80_01235_427	93_01235_1	179_01235_1
511_01235_618	921_245_4665	80_01235_385	93_01235_1	179_01235_1
511_01235_612	921_245_4757	80_01235_336	93_01235_1	179_01235_1
511_01235_615	921_245_4818	80_01235_278	93_01235_1	179_01235_1
511_01235_647	921_245_4857	80_01235_247	93_01235_1	179_01235_1
511_01235_652	921_245_4925	80_01235_197	93_01235_1	179_01235_1
511_01235_647	921_245_4964	80_01235_162	93_01235_1	179_01235_1
511_01235_648	921_245_4937	80_01235_230	93_01235_1	179_01235_1
511_01235_619	921_245_4966	80_01235_299	93_01235_1	179_01235_1
511_01235_548	921_245_4999	80_01235_323	93_01235_1	179_01235_1
511_01235_508	921_245_4981	80_01235_352	93_01235_1	179_01235_1
511_01235_535	921_245_4967	80_01235_361	93_01235_1	179_01235_1
511_01235_580	921_245_4902	80_01235_368	93_01235_1	179_01235_1
511_01235_720	921_245_4751	80_01235_385	93_01235_1	179_01235_1
511_01235_779	921_245_4615	80_01235_449	93_01235_1	179_01235_1
511_01235_913	921_245_4387	80_01235_487	93_01235_1	179_01235_1
511_01235_860	921_245_4287	80_01235_584	93_01235_1	179_01235_1
511_01235_754	921_245_4346	80_01235_571	93_01235_1	179_01235_1
511_01235_695	921_245_4414	80_01235_564	93_01235_1	179_01235_1
511_01235_638	921_245_4457	80_01235_529	93_01235_1	179_01235_1
511_01235_539	921_245_4628	80_01235_452	93_01235_1	179_01235_1
511_01235_462	921_245_4823	80_01235_374	93_01235_1	179_01235_1
511_01235_428	921_245_4936	80_01235_343	93_01235_1	179_01235_1
511_01235_472	921_245_5015	80_01235_312	93_01235_1	179_01235_1
511_01235_500	921_245_5030	80_01235_310	93_01235_1	179_01235_1
511_01235_540	921_245_5076	80_01235_265	93_01235_1	179_01235_1
511_01235_597	921_245_4989	80_01235_276	93_01235_1	179_01235_1
511_01235_612	921_245_4895	80_01235_335	93_01235_1	179_01235_1
511_01235_689	921_245_4746	80_01235_379	93_01235_1	179_01235_1
511_01235_762	921_245_4696	80_01235_387	93_01235_1	179_01235_1
511_01235_744	921_245_4651	80_01235_368	93_01235_1	179_01235_1
511_01235_744	921_245_4591	80_01235_403	93_01235_1	179_01235_1
511_01235_731	921_245_4525	80_01235_430	93_01235_1	179_01235_1
511_01235_798	921_245_4427	80_01235_409	93_01235_1	179_01235_1
511_01235_729	921_245_4474	80_01235_348	93_01235_1	179_01235_1
511_01235_655	921_245_4504	80_01235_412	93_01235_1	179_01235_1
511_01235_672	921_245_4588	80_01235_424	93_01235_1	179_01235_1
511_01235_760	921_245_4516	80_01235_441	93_01235_1	179_01235_1
511_01235_826	921_245_4490	80_01235_372	93_01235_1	179_01235_1
511_01235_883	921_245_4482	80_01235_336	93_01235_1	179_01235_1
511_01235_841	921_245_4591	80_01235_240	93_01235_1	179_01235_1
511_01235_765	921_245_4657	80_01235_199	93_01235_1	179_01235_1
511_01235_770	921_245_4681	80_01235_195	93_01235_1	179_01235_1
511_01235_755	921_245_4766	80_01235_186	93_01235_1	179_01235_1
511_01235_685	921_245_4855	80_01235_147	93_01235_1	179_01235_1
511_01235_640	921_245_4955	80_01235_141	93_01235_1	179_01235_1
511_01235_544	921_245_5137	80_01235_170	93_01235_1	179_01235_1
511_01235_454	921_245_5264	80_01235_212	93_01235_1	179_01235_1
511_01235_450	921_245_5189	80_01235_273	93_01235_1	179_01235_1
511_01235_398	921_245_5151	80_01235_377	93_01235_1	179_01235_1
511_01235_411	921_245_4983	80_01235_521	93_01235_1	179_01235_1
511_01235_437	921_245_4919	80_01235_563	93_01235_1	179_01235_1
511_01235_498	921_245_4835	80_01235_540	93_01235_1	179_01235_1
511_01235_643	921_245_4679	80_01235_462	93_01235_1	179_01235_1
511_01235_714	921_245_4557	80_01235_444	93_01235_1	179_01235_1
511_01235_813	921_245_4510	80_01235_356	93_01235_1	179_01235_1
511_01235_752	921_245_4576	80_01235_242	93_01235_1	179_01235_1
511_01235_843	921_245_4573	80_01235_146	93_01235_1	179_01235_1
511_01235_874	921_245_4605	80_01235_146	93_01235_1	179_01235_1
511_01235_866	921_245_4659	80_01235_161	93_01235_1	179_01235_1
511_01235_928	921_245_4621	80_01235_190	93_01235_1	179_01235_1
511_01235_997	921_245_4562	80_01235_203	93_01235_1	179_01235_1
511_01235_1022	921_245_4483	80_01235_251	93_01235_1	179_01235_1
511_01235_951	921_245_4483	80_01235_267	93_01235_1	179_01235_1
511_01235_913	921_245_4407	80_01235_307	93_01235_1	179_01235_1
511_01235_946	921_245_4470	80_01235_244	93_01235_1	179_01235_1
511_01235_945	921_245_4509	80_01235_168	93_01235_1	179_01235_1
511_01235_793	921_245_4696	80_01235_119	93_01235_1	179_01235_1
511_01235_763	921_245_4881	80_01235_66	93_01235_1	179_01235_1
511_01235_733	921_245_4988	80_01235_46	93_01235_1	179_01235_1
511_01235_748	921_245_5030	80_01235_50	93_01235_1	179_01235_1
511_01235_774	921_245_5038	80_01235_47	93_01235_1	179_01235_1
511_01235_786	921_245_5057	80_01235_45	93_01235_1	179_01235_1
511_01235_858	921_245_4979	80_01235_72	93_01235_1	179_01235_1
511_01235_988	921_245_4879	80_01235_93	93_01235_1	179_01235_1
511_01235_1156	921_245_4705	80_01235_90	93_01235_1	179_01235_1
511_01235_1278	921_245_4519	80_01235_104	93_01235_1	179_01235_1
511_01235_1324	921_245_4359	80_01235_117	93_01235_1	179_01235_1
511_01235_1271	921_245_4315	80_01235_159	93_01235_1	179_01235_1
511_01235_1146	921_245_4243	80_01235_228	93_01235_1	179_01235_1
511_01235_954	921_245_4347	80_01235_238	93_01235_1	179_01235_1
511_01235_873	921_245_4449	80_01235_220	93_01235_1	179_01235_1
511_01235_779	921_245_4584	80_01235_216	93_01235_1	179_01235_1
511_01235_684	921_245_4704	80_01235_221	93_01235_1	179_01235_1
511_01235_687	921_245_4776	80_01235_226	93_01235_1	179_01235_1
511_01235_649	921_245_4885	80_01235_215	93_01235_1	179_01235_1
511_01235_500	921_245_5027	80_01235_236	93_01235_1	179_01235_1
511_01235_488	921_245_5066	80_01235_271	93_01235_1	179_01235_1
511_01235_476	921_245_5106	80_01235_248	93_01235_1	179_01235_1
511_01235_532	921_245_5075	80_01235_251	93_01235_1	179_01235_1
511_01235_629	921_245_5044	80_01235_255	93_01235_1	179_01235_1
511_01235_804	921_245_4820	80_01235_341	93_01235_1	179_01235_1
511_01235_821	921_245_4681	80_01235_447	93_01235_1	179_01235_1
511_01235_762	921_245_4543	80_01235_566	93_01235_1	179_01235_1
511_01235_663	921_245_4429	80_01235_646	93_01235_1	179_01235_1
511_01235_566	921_245_4405	80_01235_638	93_01235_1	179_01235_1
511_01235_497	921_245_4485	80_01235_602	93_01235_1	179_01235_1
511_01235_473	921_245_4492	80_01235_516	93_01235_1	179_01235_1
511_01235_440	921_245_4558	80_01235_486	93_01235_1	179_01235_1
511_01235_433	921_245_4685	80_01235_408	93_01235_1	179_01235_1
511_01235_427	921_245_4872	80_01235_325	93_01235_1	179_01235_1
511_01235_465	921_245_4969	80_01235_281	93_01235_1	179_01235_1
511_01235_504	921_245_5018	80_01235_297	93_01235_1	179_01235_1
511_01235_569	921_245_5001	80_01235_365	93_01235_1	179_01235_1
511_01235_624	921_245_4870	80_01235_468	93_01235_1	179_01235_1
511_01235_637	921_245_4749	80_01235_499	93_01235_1	179_01235_1
511_01235_532	921_245_4780	80_01235_517	93_01235_1	179_01235_1
511_01235_460	921_245_4721	80_01235_615	93_01235_1	179_01235_1
511_01235_335	921_245_4691	80_01235_711	93_01235_1	179_01235_1
511_01235_229	921_245_4713	80_01235_753	93_01235_1	179_01235_1
511_01235_206	921_245_4851	80_01235_683	93_01235_1	179_01235_1
511_01235_219	921_245_4916	80_01235_612	93_01235_1	179_01235_1
511_01235_248	921_245_4877	80_01235_604	93_01235_1	179_01235_1
511_01235_236	921_245_4899	80_01235_599	93_01235_1	179_01235_1
511_01235_315	921_245_4928	80_01235_539	93_01235_1	179_01235_1
511_01235_355	921_245_4940	80_01235_476	93_01235_1	179_01235_1
511_01235_315	921_245_5023	80_01235_449	93_01235_1	179_01235_1
511_01235_279	921_245_5101	80_01235_423	93_01235_1	179_01235_1
511_01235_268	921_245_5069	80_01235_466	93_01235_1	179_01235_1
511_01235_332	921_245_4954	80_01235_568	93_01235_1	179_01235_1
511_01235_354	921_245_4948	80_01235_585	93_01235_1	179_01235_1
511_01235_386	921_245_4780	80_01235_702	93_01235_1	179_01235_1
511_01235_425	921_245_4577	80_01235_823	93_01235_1	179_01235_1
511_01235_482	921_245_4418	80_01235_882	93_01235_1	179_01235_1
511_01235_546	921_245_4286	80_01235_876	93_01235_1	179_01235_1
511_01235_584	921_245_4149	80_01235_917	93_01235_1	179_01235_1
511_01235_534	921_245_4101	80_01235_992	93_01235_1	179_01235_1
511_01235_428	921_245_4230	80_01235_882	93_01235_1	179_01235_1
511_01235_439	921_245_4203	80_01235_831	93_01235_1	179_01235_1
511_01235_374	921_245_4289	80_01235_688	93_01235_1	179_01235_1
511_01235_442	921_245_4327	80_01235_666	93_01235_1	179_01235_1
511_01235_499	921_245_4326	80_01235_614	93_01235_1	179_01235_1
511_01235_554	921_245_4347	80_01235_576	93_01235_1	179_01235_1
511_01235_613	921_245_4341	80_01235_618	93_01235_1	179_01235_1
511_01235_624	921_245_4260	80_01235_690	93_01235_1	179_01235_1
511_01235_509	921_245_4234	80_01235_772	93_01235_1	179_01235_1
511_01235_441	921_245_4362	80_01235_767	93_01235_1	179_01235_1
511_01235_504	921_245_4230	80_01235_823	93_01235_1	179_01235_1
511_01235_442	921_245_4280	80_01235_758	93_01235_1	179_01235_1
511_01235_410	921_245_4303	80_01235_786	93_01235_1	179_01235_1
511_01235_343	921_245_4304	80_01235_832	93_01235_1	179_01235_1
511_01235_278	921_245_4541	80_01235_665	93_01235_1	179_01235_1
511_01235_293	921_245_4774	80_01235_541	93_01235_1	179_01235_1
511_01235_282	921_245_4768	80_01235_576	93_01235_1	179_01235_1
511_01235_316	921_245_4778	80_01235_639	93_01235_1	179_01235_1
511_01235_334	921_245_4821	80_01235_665	93_01235_1	179_01235_1
511_01235_401	921_245_4799	80_01235_642	93_01235_1	179_01235_1
511_01235_483	921_245_4678	80_01235_652	93_01235_1	179_01235_1
511_01235_472	921_245_4640	80_01235_674	93_01235_1	179_01235_1
511_01235_418	921_245_4605	80_01235_658	93_01235_1	179_01235_1
511_01235_389	921_245_4684	80_01235_535	93_01235_1	179_01235_1
511_01235_374	921_245_4728	80_01235_520	93_01235_1	179_01235_1
511_01235_279	921_245_4790	80_01235_583	93_01235_1	179_01235_1
511_01235_176	921_245_4821	80_01235_697	93_01235_1	179_01235_1
511_01235_178	921_245_4791	80_01235_768	93_01235_1	179_01235_1
511_01235_196	921_245_4786	80_01235_812	93_01235_1	179_01235_1
511_01235_242	921_245_4756	80_01235_744	93_01235_1	179_01235_1
511_01235_232	921_245_4711	80_01235_788	93_01235_1	179_01235_1
511_01235_251	921_245_4651	80_01235_832	93_01235_1	179_01235_1
511_01235_221	921_245_4599	80_01235_915	93_01235_1	179_01235_1
511_01235_224	921_245_4474	80_01235_951	93_01235_1	179_01235_1
511_01235_278	921_245_4423	80_01235_985	93_01235_1	179_01235_1
511_01235_280	921_245_4467	80_01235_928	93_01235_1	179_01235_1
511_01235_361	921_245_4445	80_01235_869	93_01235_1	179_01235_1
511_01235_396	921_245_4365	80_01235_884	93_01235_1	179_01235_1
511_01235_434	921_245_4293	80_01235_854	93_01235_1	179_01235_1
511_01235_431	921_245_4417	80_01235_681	93_01235_1	179_01235_1
511_01235_406	921_245_4515	80_01235_677	93_01235_1	179_01235_1
511_01235_330	921_245_4586	80_01235_610	93_01235_1	179_01235_1
511_01235_307	921_245_4694	80_01235_550	93_01235_1	179_01235_1
511_01235_267	921_245_4746	80_01235_599	93_01235_1	179_01235_1
511_01235_244	921_245_4823	80_01235_658	93_01235_1	179_01235_1
511_01235_243	921_245_4915	80_01235_602	93_01235_1	179_01235_1
511_01235_211	921_245_4947	80_01235_587	93_01235_1	179_01235_1
511_01235_197	921_245_5025	80_01235_549	93_01235_1	179_01235_1
511_01235_187	921_245_5070	80_01235_544	93_01235_1	179_01235_1
511_01235_175	921_245_5032	80_01235_611	93_01235_1	179_01235_1
511_01235_199	921_245_4955	80_01235_718	93_01235_1	179_01235_1
511_01235_175	921_245_4977	80_01235_742	93_01235_1	179_01235_1
511_01235_158	921_245_4966	80_01235_779	93_01235_1	179_01235_1
511_01235_123	921_245_4881	80_01235_843	93_01235_1	179_01235_1
511_01235_121	921_245_4727	80_01235_996	93_01235_1	179_01235_1
511_01235_133	921_245_4571	80_01235_1054	93_01235_1	179_01235_1
511_01235_136	921_245_4467	80_01235_1071	93_01235_1	179_01235_1
511_01235_132	921_245_4386	80_01235_1029	93_01235_1	179_01235_1
511_01235_95	921_245_4413	80_01235_943	93_01235_1	179_01235_1
511_01235_78	921_245_4361	80_01235_1009	93_01235_1	179_01235_1
511_01235_115	921_245_4348	80_01235_1050	93_01235_1	179_01235_1
511_01235_153	921_245_4365	80_01235_1071	93_01235_1	179_01235_1
511_01235_156	921_245_4503	80_01235_919	93_01235_1	179_01235_1
511_01235_138	921_245_4607	80_01235_921	93_01235_1	179_01235_1
511_01235_99	921_245_4643	80_01235_872	93_01235_1	179_01235_1
511_01235_70	921_245_4685	80_01235_848	93_01235_1	179_01235_1
511_01235_51	921_245_4731	80_01235_859	93_01235_1	179_01235_1
511_01235_24	921_245_4814	80_01235_810	93_01235_1	179_01235_1
511_01235_20	921_245_4907	80_01235_806	93_01235_1	179_01235_1
511_01235_23	921_245_4970	80_01235_779	93_01235_1	179_01235_1
511_01235_26	921_245_5029	80_01235_735	93_01235_1	179_01235_1
511_01235_16	921_245_4979	80_01235_765	93_01235_1	179_01235_1
511_01235_6	921_245_4965	80_01235_799	93_01235_1	179_01235_1
511_01235_2	921_245_5020	80_01235_785	93_01235_1	179_01235_1
511_01235_2	921_245_4970	80_01235_826	93_01235_1	179_01235_1
921_245_4816	80_01235_961
921_245_4720	80_01235_1024
921_245_4663	80_01235_1062
921_245_4706	80_01235_1054
921_245_4607	80_01235_1135
921_245_4433	80_01235_1196
921_245_4311	80_01235_1241
921_245_4437	80_01235_1080
921_245_4425	80_01235_1053
921_245_4482	80_01235_954
921_245_4592	80_01235_877
921_245_4650	80_01235_894
921_245_4698	80_01235_914
921_245_4732	80_01235_917
921_245_4686	80_01235_967
921_245_4642	80_01235_1027
921_245_4502	80_01235_1129
921_245_4402	80_01235_1201
921_245_4393	80_01235_1154
921_245_4372	80_01235_1156
921_245_4399	80_01235_1156
921_245_4375	80_01235_1144
921_245_4556	80_01235_989
921_245_4648	80_01235_910
921_245_4704	80_01235_830
921_245_4761	80_01235_796
921_245_4856	80_01235_758
921_245_4941	80_01235_722
921_245_4986	80_01235_742
921_245_5039	80_01235_716
921_245_5057	80_01235_753
921_245_5048	80_01235_780
921_245_5025	80_01235_822
921_245_5013	80_01235_832
921_245_4994	80_01235_875
921_245_4922	80_01235_892
921_245_4829	80_01235_957
921_245_4693	80_01235_1062
921_245_4682	80_01235_1018
921_245_4670	80_01235_965
921_245_4632	80_01235_973
921_245_4592	80_01235_1017
921_245_4531	80_01235_1124
921_245_4433	80_01235_1267
921_245_4334	80_01235_1257
921_245_4384	80_01235_1104
921_245_4355	80_01235_1117
921_245_4212	80_01235_1244
921_245_4175	80_01235_1211
921_245_4277	80_01235_1198
921_245_4246	80_01235_1146
921_245_4444	80_01235_1028
921_245_4458	80_01235_980
921_245_4667	80_01235_773
921_245_4681	80_01235_839
921_245_4736	80_01235_862
921_245_4907	80_01235_776
921_245_5025	80_01235_758
921_245_4955	80_01235_847
921_245_4911	80_01235_925
921_245_4839	80_01235_951
921_245_4807	80_01235_972
921_245_4681	80_01235_1019
921_245_4584	80_01235_1066
921_245_4572	80_01235_1070
921_245_4509	80_01235_1127
921_245_4564	80_01235_1052
921_245_4642	80_01235_982
921_245_4705	80_01235_907
921_245_4750	80_01235_901
921_245_4755	80_01235_900
921_245_4795	80_01235_867
921_245_4792	80_01235_918
921_245_4775	80_01235_950
921_245_4782	80_01235_994
921_245_4718	80_01235_985
921_245_4729	80_01235_936
921_245_4725	80_01235_938
921_245_4607	80_01235_1067
921_245_4546	80_01235_1108
921_245_4616	80_01235_1052
921_245_4585	80_01235_1037
921_245_4609	80_01235_954
921_245_4730	80_01235_814
921_245_4774	80_01235_792
921_245_4870	80_01235_748
921_245_4993	80_01235_720
921_245_4979	80_01235_820
921_245_4858	80_01235_994
921_245_4773	80_01235_1085
921_245_4607	80_01235_1116
921_245_4585	80_01235_1081
921_245_4605	80_01235_1057
921_245_4576	80_01235_1005
921_245_4604	80_01235_921
921_245_4711	80_01235_840
921_245_4827	80_01235_766
921_245_4919	80_01235_709
921_245_4956	80_01235_741
921_245_4992	80_01235_754
921_245_5061	80_01235_747
921_245_4974	80_01235_859
921_245_4917	80_01235_932
921_245_4764	80_01235_1052
921_245_4671	80_01235_1089
921_245_4583	80_01235_1136
921_245_4550	80_01235_1123
921_245_4490	80_01235_1078
921_245_4604	80_01235_931
921_245_4625	80_01235_957
921_245_4629	80_01235_983
921_245_4603	80_01235_1037
921_245_4613	80_01235_1010
921_245_4703	80_01235_927
921_245_4836	80_01235_853
921_245_4933	80_01235_802
921_245_4903	80_01235_838
921_245_4901	80_01235_873
921_245_4799	80_01235_937
921_245_4689	80_01235_1045
921_245_4690	80_01235_1034
921_245_4618	80_01235_1072
921_245_4500	80_01235_1133
921_245_4410	80_01235_1179
921_245_4463	80_01235_1026
921_245_4533	80_01235_984
921_245_4485	80_01235_1028
921_245_4483	80_01235_1048
921_245_4563	80_01235_957
921_245_4704	80_01235_855
921_245_4764	80_01235_822
921_245_4721	80_01235_890
921_245_4781	80_01235_871
921_245_4783	80_01235_913
921_245_4825	80_01235_905
921_245_4790	80_01235_945
921_245_4754	80_01235_954
921_245_4655	80_01235_1033
921_245_4594	80_01235_1136
921_245_4613	80_01235_1070
921_245_4614	80_01235_1098
921_245_4531	80_01235_1098
921_245_4457	80_01235_1113
921_245_4540	80_01235_1012
921_245_4610	80_01235_967
921_245_4562	80_01235_1107
921_245_4562	80_01235_1087
921_245_4515	80_01235_1086
921_245_4674	80_01235_934
921_245_4783	80_01235_873
921_245_4954	80_01235_728
921_245_5041	80_01235_683
921_245_5124	80_01235_674
921_245_5086	80_01235_725
921_245_4960	80_01235_855
921_245_4900	80_01235_918
921_245_4842	80_01235_981
921_245_4895	80_01235_880
921_245_4906	80_01235_814
921_245_4906	80_01235_795
921_245_4922	80_01235_780
921_245_4930	80_01235_774
921_245_4987	80_01235_722
921_245_5006	80_01235_756
921_245_5001	80_01235_761
921_245_5048	80_01235_724
921_245_5045	80_01235_761
921_245_5082	80_01235_737
921_245_4987	80_01235_797
921_245_4951	80_01235_850
921_245_4941	80_01235_845
921_245_4916	80_01235_871
921_245_4866	80_01235_881
921_245_4831	80_01235_914
921_245_4831	80_01235_906
921_245_4813	80_01235_949
921_245_4808	80_01235_948
921_245_4849	80_01235_916
921_245_4854	80_01235_890
921_245_4827	80_01235_927
921_245_4759	80_01235_1016
921_245_4708	80_01235_1047
921_245_4615	80_01235_1117
921_245_4591	80_01235_1152
921_245_4487	80_01235_1203
921_245_4598	80_01235_1028
921_245_4559	80_01235_1019
921_245_4550	80_01235_978
921_245_4765	80_01235_747
921_245_5004	80_01235_552
921_245_5225	80_01235_442
921_245_5339	80_01235_420
921_245_5453	80_01235_458
921_245_5638	80_01235_354
921_245_5609	80_01235_441
921_245_5597	80_01235_501
921_245_5467	80_01235_621
921_245_5232	80_01235_854
921_245_4983	80_01235_987
921_245_4820	80_01235_1032
921_245_4727	80_01235_1078
921_245_4582	80_01235_1115
921_245_4531	80_01235_1102
921_245_4427	80_01235_1135
921_245_4421	80_01235_1077
921_245_4430	80_01235_1059
921_245_4461	80_01235_1048
921_245_4505	80_01235_1108
921_245_4488	80_01235_1131
921_245_4483	80_01235_1148
921_245_4446	80_01235_1190
921_245_4416	80_01235_1104
921_245_4467	80_01235_1022
921_245_4509	80_01235_1011
921_245_4575	80_01235_926
921_245_4626	80_01235_947
921_245_4620	80_01235_1023
921_245_4532	80_01235_1178
921_245_4534	80_01235_1195
921_245_4437	80_01235_1238
921_245_4473	80_01235_1068
921_245_4527	80_01235_966
921_245_4493	80_01235_972
921_245_4512	80_01235_991
921_245_4586	80_01235_965
921_245_4598	80_01235_995
921_245_4601	80_01235_1029
921_245_4518	80_01235_1139
921_245_4481	80_01235_1189
921_245_4536	80_01235_1063
921_245_4590	80_01235_999
921_245_4594	80_01235_970
921_245_4696	80_01235_880
921_245_4792	80_01235_826
921_245_4862	80_01235_828
921_245_4865	80_01235_889
921_245_4768	80_01235_993
921_245_4700	80_01235_1044
921_245_4696	80_01235_1034
921_245_4584	80_01235_1081
921_245_4562	80_01235_1075
921_245_4544	80_01235_1085
921_245_4524	80_01235_1058
921_245_4538	80_01235_1049
921_245_4540	80_01235_1027
921_245_4453	80_01235_1164
921_245_4371	80_01235_1202
921_245_4438	80_01235_1018
921_245_4531	80_01235_945
921_245_4525	80_01235_1007
921_245_4603	80_01235_955
921_245_4727	80_01235_915
921_245_4745	80_01235_928
921_245_4659	80_01235_1016
921_245_4583	80_01235_1110
921_245_4567	80_01235_1153
921_245_4402	80_01235_1253
921_245_4391	80_01235_1170
921_245_4446	80_01235_1044
921_245_4525	80_01235_1014
921_245_4510	80_01235_1007
921_245_4617	80_01235_904
921_245_4697	80_01235_898
921_245_4708	80_01235_899
921_245_4758	80_01235_905
921_245_4937	80_01235_764
921_245_5010	80_01235_722
921_245_5053	80_01235_746
921_245_4898	80_01235_904
921_245_4801	80_01235_984
921_245_4698	80_01235_1038
921_245_4652	80_01235_1071
921_245_4534	80_01235_1141
921_245_4460	80_01235_1195
921_245_4351	80_01235_1214
921_245_4333	80_01235_1204
921_245_4391	80_01235_1046
921_245_4477	80_01235_986
921_245_4433	80_01235_1090
921_245_4421	80_01235_1098
921_245_4512	80_01235_1011
921_245_4514	80_01235_1026
921_245_4438	80_01235_1115
921_245_4392	80_01235_1163
921_245_4476	80_01235_1132
921_245_4395	80_01235_1149
921_245_4473	80_01235_1093
921_245_4420	80_01235_1042
921_245_4454	80_01235_987
921_245_4518	80_01235_997
921_245_4544	80_01235_993
921_245_4723	80_01235_819
921_245_4899	80_01235_719
921_245_5035	80_01235_638
921_245_5100	80_01235_602
921_245_5113	80_01235_671
921_245_4986	80_01235_826
921_245_4871	80_01235_987
921_245_4718	80_01235_1153
921_245_4652	80_01235_1161
921_245_4661	80_01235_1092
921_245_4759	80_01235_889
921_245_4843	80_01235_751
921_245_4912	80_01235_724
921_245_5089	80_01235_612
921_245_5209	80_01235_586
921_245_5208	80_01235_666
921_245_5112	80_01235_849
921_245_5072	80_01235_877
921_245_5028	80_01235_881
921_245_5018	80_01235_836
921_245_4921	80_01235_884
921_245_4785	80_01235_984
921_245_4668	80_01235_1080
921_245_4718	80_01235_1038
921_245_4760	80_01235_931
921_245_4789	80_01235_853
921_245_4868	80_01235_758
921_245_4951	80_01235_712
921_245_4973	80_01235_742
921_245_4961	80_01235_782
921_245_4894	80_01235_875
921_245_4856	80_01235_1002
921_245_4679	80_01235_1142
921_245_4518	80_01235_1282
921_245_4310	80_01235_1378
921_245_4240	80_01235_1341
921_245_4299	80_01235_1207
921_245_4493	80_01235_1012
921_245_4568	80_01235_950
921_245_4648	80_01235_837
921_245_4692	80_01235_823
921_245_4742	80_01235_825
921_245_4780	80_01235_892
921_245_4775	80_01235_952
921_245_4759	80_01235_943
921_245_4782	80_01235_943
921_245_4706	80_01235_976
921_245_4602	80_01235_1058
921_245_4454	80_01235_1209
921_245_4398	80_01235_1279
921_245_4360	80_01235_1224
921_245_4451	80_01235_1132
921_245_4451	80_01235_1076
921_245_4532	80_01235_967
921_245_4669	80_01235_907
921_245_4676	80_01235_925
921_245_4600	80_01235_984
921_245_4628	80_01235_1050
921_245_4654	80_01235_1093
921_245_4649	80_01235_1106
921_245_4711	80_01235_1033
921_245_4707	80_01235_987
921_245_4862	80_01235_843
921_245_4976	80_01235_723
921_245_5016	80_01235_720
921_245_4992	80_01235_753
921_245_4963	80_01235_801
921_245_4891	80_01235_876
921_245_4877	80_01235_863
921_245_4849	80_01235_872
921_245_4839	80_01235_904
921_245_4779	80_01235_948
921_245_4712	80_01235_1016
921_245_4606	80_01235_1082
921_245_4517	80_01235_1183
921_245_4495	80_01235_1140
921_245_4576	80_01235_1063
921_245_4565	80_01235_1042
921_245_4505	80_01235_1085
921_245_4628	80_01235_963
921_245_4756	80_01235_854
921_245_4880	80_01235_729
921_245_4955	80_01235_751
921_245_5040	80_01235_745
921_245_5108	80_01235_721
921_245_5114	80_01235_732
921_245_4999	80_01235_826
921_245_4883	80_01235_898
921_245_4775	80_01235_976
921_245_4702	80_01235_1001
921_245_4651	80_01235_1031
921_245_4648	80_01235_1056
921_245_4546	80_01235_1131
921_245_4513	80_01235_1161
921_245_4467	80_01235_1177
921_245_4395	80_01235_1218
921_245_4285	80_01235_1267
921_245_4215	80_01235_1222
921_245_4152	80_01235_1288
921_245_4037	80_01235_1377
921_245_4181	80_01235_1227
921_245_4157	80_01235_1237
921_245_4388	80_01235_1012
921_245_4465	80_01235_949
921_245_4577	80_01235_917
921_245_4708	80_01235_891
921_245_4746	80_01235_919
921_245_4777	80_01235_910
921_245_4823	80_01235_898
921_245_4891	80_01235_882
921_245_5022	80_01235_735
921_245_5129	80_01235_611
921_245_5182	80_01235_621
921_245_5119	80_01235_763
921_245_5136	80_01235_769
921_245_5075	80_01235_812
921_245_4939	80_01235_914
921_245_4686	80_01235_1212
921_245_4450	80_01235_1420
921_245_4277	80_01235_1445
921_245_4256	80_01235_1346
921_245_4111	80_01235_1312
921_245_4245	80_01235_1103
921_245_4252	80_01235_1090
921_245_4352	80_01235_937
921_245_4438	80_01235_981
921_245_4439	80_01235_1058
921_245_4461	80_01235_1058
921_245_4599	80_01235_916
921_245_4670	80_01235_932
921_245_4789	80_01235_808
921_245_4873	80_01235_727
921_245_4971	80_01235_737
921_245_5069	80_01235_684
921_245_5199	80_01235_607
921_245_5249	80_01235_596
921_245_5342	80_01235_572
921_245_5263	80_01235_683
921_245_5166	80_01235_804
921_245_5021	80_01235_923
921_245_4889	80_01235_1004
921_245_4760	80_01235_1062
921_245_4660	80_01235_1090
921_245_4563	80_01235_1163
921_245_4411	80_01235_1272
921_245_4436	80_01235_1175
921_245_4364	80_01235_1182
921_245_4381	80_01235_1076
921_245_4516	80_01235_967
921_245_4467	80_01235_1028
921_245_4383	80_01235_1152
921_245_4462	80_01235_1118
921_245_4480	80_01235_1107
921_245_4429	80_01235_1159
921_245_4320	80_01235_1254
921_245_4271	80_01235_1145
921_245_4282	80_01235_1158
921_245_4410	80_01235_957
921_245_4565	80_01235_894
921_245_4640	80_01235_949
921_245_4697	80_01235_921
921_245_4679	80_01235_1012
921_245_4765	80_01235_965
921_245_4725	80_01235_986
921_245_4690	80_01235_961
921_245_4612	80_01235_1071
921_245_4602	80_01235_1069
921_245_4621	80_01235_1011
921_245_4542	80_01235_1094
921_245_4485	80_01235_1141
921_245_4598	80_01235_937
921_245_4827	80_01235_748
921_245_5000	80_01235_650
921_245_5054	80_01235_654
921_245_5109	80_01235_696
921_245_5144	80_01235_698
921_245_5066	80_01235_815
921_245_4994	80_01235_887
921_245_4919	80_01235_904
921_245_4801	80_01235_960
921_245_4729	80_01235_987
921_245_4715	80_01235_957
921_245_4668	80_01235_942
921_245_4601	80_01235_945
921_245_4620	80_01235_946
921_245_4671	80_01235_926
921_245_4659	80_01235_1009
921_245_4674	80_01235_1009
921_245_4670	80_01235_992
921_245_4686	80_01235_994
921_245_4743	80_01235_955
921_245_4753	80_01235_992
921_245_4664	80_01235_1044
921_245_4574	80_01235_1095
921_245_4444	80_01235_1176
921_245_4470	80_01235_1084
921_245_4581	80_01235_1010
921_245_4640	80_01235_911
921_245_4663	80_01235_903
921_245_4802	80_01235_830
921_245_4922	80_01235_795
921_245_4988	80_01235_825
921_245_4904	80_01235_904
921_245_4878	80_01235_947
921_245_4896	80_01235_885
921_245_4949	80_01235_837
921_245_5060	80_01235_741
921_245_5069	80_01235_767
921_245_5049	80_01235_786
921_245_5010	80_01235_878
921_245_4822	80_01235_1079
921_245_4697	80_01235_1190
921_245_4541	80_01235_1276
921_245_4487	80_01235_1257
921_245_4391	80_01235_1212
921_245_4446	80_01235_1039
921_245_4563	80_01235_976
921_245_4551	80_01235_991
921_245_4665	80_01235_874
921_245_4804	80_01235_834
921_245_4887	80_01235_823
921_245_4769	80_01235_990
921_245_4696	80_01235_1005
921_245_4619	80_01235_1119
921_245_4545	80_01235_1183
921_245_4421	80_01235_1243
921_245_4436	80_01235_1118
921_245_4453	80_01235_1094
921_245_4518	80_01235_1008
921_245_4727	80_01235_830
921_245_4847	80_01235_777
921_245_4839	80_01235_805
921_245_4867	80_01235_859
921_245_4856	80_01235_952
921_245_4814	80_01235_985
921_245_4741	80_01235_1028
921_245_4627	80_01235_1092
921_245_4454	80_01235_1264
921_245_4351	80_01235_1331
921_245_4332	80_01235_1283
921_245_4347	80_01235_1272
921_245_4334	80_01235_1138
921_245_4601	80_01235_873
921_245_4715	80_01235_771
921_245_4911	80_01235_620
921_245_4989	80_01235_627
921_245_5038	80_01235_725
921_245_5077	80_01235_793
921_245_5046	80_01235_858
921_245_4969	80_01235_905
921_245_4883	80_01235_926
921_245_4778	80_01235_998
921_245_4593	80_01235_1110
921_245_4527	80_01235_1171
921_245_4421	80_01235_1236
921_245_4444	80_01235_1080
921_245_4559	80_01235_971
921_245_4637	80_01235_904
921_245_4708	80_01235_856
921_245_4812	80_01235_822
921_245_4905	80_01235_803
921_245_4976	80_01235_756
921_245_5020	80_01235_810
921_245_4972	80_01235_862
921_245_4847	80_01235_950
921_245_4760	80_01235_981
921_245_4730	80_01235_1049
921_245_4701	80_01235_1074
921_245_4704	80_01235_1018
921_245_4656	80_01235_994
921_245_4658	80_01235_968
921_245_4638	80_01235_1048
921_245_4575	80_01235_1056
921_245_4627	80_01235_1023
921_245_4760	80_01235_907
921_245_4869	80_01235_801
921_245_4880	80_01235_818
921_245_4863	80_01235_850
921_245_4819	80_01235_949
921_245_4719	80_01235_1065
921_245_4751	80_01235_987
921_245_4778	80_01235_881
921_245_4800	80_01235_829
921_245_4783	80_01235_856
921_245_4759	80_01235_859
921_245_4750	80_01235_897
921_245_4852	80_01235_831
921_245_4847	80_01235_872
921_245_4724	80_01235_1001
921_245_4542	80_01235_1179
921_245_4453	80_01235_1215
921_245_4354	80_01235_1243
921_245_4339	80_01235_1243
921_245_4353	80_01235_1227
921_245_4337	80_01235_1192
921_245_4438	80_01235_1059
921_245_4475	80_01235_1032
921_245_4624	80_01235_871
921_245_4794	80_01235_752
921_245_4865	80_01235_756
921_245_4927	80_01235_811
921_245_4867	80_01235_943
921_245_4821	80_01235_1002
921_245_4822	80_01235_969
921_245_4820	80_01235_981
921_245_4853	80_01235_975
921_245_4976	80_01235_814
921_245_4989	80_01235_797
921_245_4937	80_01235_858
921_245_4947	80_01235_833
921_245_5057	80_01235_672
921_245_5138	80_01235_595
921_245_5248	80_01235_570
921_245_5339	80_01235_565
921_245_5351	80_01235_571
921_245_5321	80_01235_622
921_245_5280	80_01235_667
921_245_5294	80_01235_615
921_245_5279	80_01235_621
921_245_5190	80_01235_695
921_245_5099	80_01235_814
921_245_5016	80_01235_900
921_245_4977	80_01235_897
921_245_5012	80_01235_803
921_245_4925	80_01235_857
921_245_4854	80_01235_896
921_245_4781	80_01235_977
921_245_4770	80_01235_963
921_245_4755	80_01235_923
921_245_4850	80_01235_839
921_245_4836	80_01235_853
921_245_4868	80_01235_851
921_245_4862	80_01235_877
921_245_4892	80_01235_863
921_245_4890	80_01235_921
921_245_4836	80_01235_952
921_245_4796	80_01235_988
921_245_4694	80_01235_1128
921_245_4625	80_01235_1097
921_245_4559	80_01235_1159
921_245_4470	80_01235_1243
921_245_4283	80_01235_1386
921_245_4227	80_01235_1279
921_245_4186	80_01235_1284
921_245_4163	80_01235_1226
921_245_4258	80_01235_1108
921_245_4345	80_01235_1127
921_245_4458	80_01235_979
921_245_4599	80_01235_891
921_245_4725	80_01235_786
921_245_4817	80_01235_750
921_245_5008	80_01235_654
921_245_5021	80_01235_734
921_245_5069	80_01235_790
921_245_5119	80_01235_764
921_245_5090	80_01235_774
921_245_4945	80_01235_845
921_245_4951	80_01235_846
921_245_4869	80_01235_906
921_245_4844	80_01235_914
921_245_4761	80_01235_965
921_245_4688	80_01235_1031
921_245_4708	80_01235_1035
921_245_4658	80_01235_1061
921_245_4696	80_01235_980
921_245_4766	80_01235_915
921_245_4877	80_01235_749
921_245_4991	80_01235_633
921_245_5065	80_01235_629
921_245_5183	80_01235_606
921_245_5296	80_01235_515
921_245_5384	80_01235_474
921_245_5507	80_01235_439
921_245_5540	80_01235_480
921_245_5489	80_01235_603
921_245_5482	80_01235_625
921_245_5384	80_01235_637
921_245_5341	80_01235_593
921_245_5311	80_01235_588
921_245_5261	80_01235_658
921_245_5127	80_01235_795
921_245_5068	80_01235_815
921_245_5052	80_01235_750
921_245_5063	80_01235_674
921_245_5101	80_01235_614
921_245_5053	80_01235_721
921_245_4992	80_01235_776
921_245_4828	80_01235_954
921_245_4654	80_01235_1181
921_245_4477	80_01235_1315
921_245_4474	80_01235_1220
921_245_4381	80_01235_1182
921_245_4261	80_01235_1283
921_245_4123	80_01235_1367
921_245_4111	80_01235_1285
921_245_3935	80_01235_1428
921_245_3983	80_01235_1325
921_245_4007	80_01235_1270
921_245_4240	80_01235_1111
921_245_4494	80_01235_815
921_245_4665	80_01235_797
921_245_4809	80_01235_716
921_245_4962	80_01235_713
921_245_4986	80_01235_780
921_245_4986	80_01235_878
921_245_4909	80_01235_963
921_245_4841	80_01235_981
921_245_4848	80_01235_911
921_245_4804	80_01235_894
921_245_4755	80_01235_911
921_245_4653	80_01235_1008
921_245_4605	80_01235_1071
921_245_4595	80_01235_1084
921_245_4548	80_01235_1107
921_245_4503	80_01235_1139
921_245_4481	80_01235_1148
921_245_4503	80_01235_1098
921_245_4472	80_01235_1090
921_245_4616	80_01235_931
921_245_4716	80_01235_838
921_245_4783	80_01235_799
921_245_4961	80_01235_650
921_245_5074	80_01235_656
921_245_5192	80_01235_635
921_245_5251	80_01235_678
921_245_5196	80_01235_758
921_245_5051	80_01235_879
921_245_4924	80_01235_955
921_245_4852	80_01235_954
921_245_4809	80_01235_961
921_245_4718	80_01235_1031
921_245_4653	80_01235_1088
921_245_4563	80_01235_1145
921_245_4428	80_01235_1191
921_245_4462	80_01235_1150
921_245_4399	80_01235_1178
921_245_4542	80_01235_1023
921_245_4636	80_01235_920
921_245_4696	80_01235_869
921_245_4755	80_01235_812
921_245_4761	80_01235_860
921_245_4789	80_01235_928
921_245_4811	80_01235_989
921_245_4811	80_01235_970
921_245_4786	80_01235_934
921_245_4737	80_01235_938
921_245_4716	80_01235_949
921_245_4748	80_01235_936
921_245_4734	80_01235_962
921_245_4630	80_01235_1040
921_245_4590	80_01235_1088
921_245_4518	80_01235_1152
921_245_4520	80_01235_1173
921_245_4473	80_01235_1173
921_245_4532	80_01235_1074
921_245_4554	80_01235_1070
921_245_4630	80_01235_875
921_245_4786	80_01235_808
921_245_4912	80_01235_722
921_245_4975	80_01235_739
921_245_4960	80_01235_791
921_245_4940	80_01235_823
921_245_4902	80_01235_862
921_245_4974	80_01235_839
921_245_4933	80_01235_880
921_245_4890	80_01235_923
921_245_4784	80_01235_944
921_245_4749	80_01235_952
921_245_4774	80_01235_949
921_245_4868	80_01235_856
921_245_4972	80_01235_699
921_245_5057	80_01235_704
921_245_5034	80_01235_756
921_245_5042	80_01235_830
921_245_4983	80_01235_924
921_245_4920	80_01235_976
921_245_4862	80_01235_943
921_245_4821	80_01235_894
921_245_4771	80_01235_891
921_245_4732	80_01235_927
921_245_4585	80_01235_1110
921_245_4539	80_01235_1195
921_245_4509	80_01235_1181
921_245_4511	80_01235_1122
921_245_4488	80_01235_1130
921_245_4450	80_01235_1153
921_245_4515	80_01235_1104
921_245_4584	80_01235_1079
921_245_4646	80_01235_1004
921_245_4742	80_01235_967
921_245_4670	80_01235_1033
921_245_4674	80_01235_1042
921_245_4705	80_01235_938
921_245_4737	80_01235_873
921_245_4821	80_01235_841
921_245_4955	80_01235_799
921_245_4955	80_01235_810
921_245_5054	80_01235_742
921_245_5041	80_01235_779
921_245_5020	80_01235_878
921_245_4904	80_01235_967
921_245_4884	80_01235_974
921_245_4848	80_01235_964
921_245_4861	80_01235_912
921_245_4842	80_01235_896
921_245_4905	80_01235_804
921_245_5004	80_01235_697
921_245_5010	80_01235_731
921_245_4955	80_01235_827
921_245_4932	80_01235_883
921_245_4904	80_01235_900
921_245_4882	80_01235_911
921_245_4832	80_01235_949
921_245_4708	80_01235_1022
921_245_4602	80_01235_1080
921_245_4515	80_01235_1162
921_245_4346	80_01235_1293
921_245_4205	80_01235_1366
921_245_4263	80_01235_1275
921_245_4266	80_01235_1249
921_245_4424	80_01235_1060
921_245_4423	80_01235_1087
921_245_4454	80_01235_1023
921_245_4518	80_01235_1019
921_245_4534	80_01235_1044
921_245_4413	80_01235_1192
921_245_4336	80_01235_1195
921_245_4418	80_01235_1102
921_245_4373	80_01235_1174
921_245_4438	80_01235_1030
921_245_4523	80_01235_983
921_245_4601	80_01235_918
921_245_4654	80_01235_900
921_245_4690	80_01235_915
921_245_4723	80_01235_928
921_245_4830	80_01235_873
921_245_4852	80_01235_877
921_245_4846	80_01235_909
921_245_4828	80_01235_913
921_245_4623	80_01235_1105
921_245_4521	80_01235_1220
921_245_4340	80_01235_1362
921_245_4328	80_01235_1279
921_245_4360	80_01235_1197
921_245_4213	80_01235_1302
921_245_4207	80_01235_1247
921_245_4321	80_01235_1122
921_245_4314	80_01235_1104
921_245_4450	80_01235_987
921_245_4580	80_01235_948
921_245_4587	80_01235_942
921_245_4578	80_01235_988
921_245_4634	80_01235_961
921_245_4651	80_01235_964
921_245_4781	80_01235_849
921_245_4883	80_01235_777
921_245_4959	80_01235_735
921_245_4933	80_01235_822
921_245_4912	80_01235_907
921_245_4817	80_01235_1013
921_245_4736	80_01235_1035
921_245_4668	80_01235_1066
921_245_4607	80_01235_1097
921_245_4500	80_01235_1152
921_245_4497	80_01235_1154
921_245_4409	80_01235_1140
921_245_4369	80_01235_1129
921_245_4412	80_01235_1099
921_245_4453	80_01235_1101
921_245_4398	80_01235_1106
921_245_4534	80_01235_1007
921_245_4622	80_01235_937
921_245_4708	80_01235_835
921_245_4798	80_01235_801
921_245_4776	80_01235_844
921_245_4809	80_01235_875
921_245_4847	80_01235_904
921_245_4892	80_01235_918
921_245_4884	80_01235_891
921_245_4841	80_01235_927
921_245_4819	80_01235_953
921_245_4794	80_01235_926
921_245_4804	80_01235_913
921_245_4857	80_01235_885
921_245_4845	80_01235_856
921_245_4752	80_01235_974
921_245_4645	80_01235_1093
921_245_4574	80_01235_1142
921_245_4496	80_01235_1155
921_245_4560	80_01235_1075
921_245_4594	80_01235_1029
921_245_4606	80_01235_1082
921_245_4470	80_01235_1214
921_245_4423	80_01235_1231
921_245_4527	80_01235_1093
921_245_4614	80_01235_987
921_245_4597	80_01235_985
921_245_4804	80_01235_796
921_245_4971	80_01235_686
921_245_5142	80_01235_581
921_245_5241	80_01235_554
921_245_5272	80_01235_646
921_245_5326	80_01235_574
921_245_5381	80_01235_531
921_245_5375	80_01235_576
921_245_5311	80_01235_673
921_245_5296	80_01235_720
921_245_5250	80_01235_697
921_245_5119	80_01235_826
921_245_4996	80_01235_912
921_245_4877	80_01235_1002
921_245_4882	80_01235_949
921_245_4867	80_01235_918
921_245_4894	80_01235_888
921_245_4820	80_01235_910
921_245_4813	80_01235_883
921_245_4832	80_01235_845
921_245_4828	80_01235_848
921_245_4776	80_01235_905
921_245_4705	80_01235_1058
921_245_4589	80_01235_1164
921_245_4619	80_01235_1123
921_245_4582	80_01235_1124
921_245_4551	80_01235_1094
921_245_4670	80_01235_989
921_245_4748	80_01235_946
921_245_4767	80_01235_926
921_245_4840	80_01235_873
921_245_4885	80_01235_857
921_245_4960	80_01235_818
921_245_4972	80_01235_842
921_245_5020	80_01235_813
921_245_5053	80_01235_773
921_245_5100	80_01235_721
921_245_5045	80_01235_783
921_245_4984	80_01235_825
921_245_4931	80_01235_886
921_245_4861	80_01235_942
921_245_4718	80_01235_1036
921_245_4670	80_01235_1079
921_245_4577	80_01235_1118
921_245_4567	80_01235_1043
921_245_4562	80_01235_1036
921_245_4482	80_01235_1140
921_245_4432	80_01235_1122
921_245_4462	80_01235_1053
921_245_4563	80_01235_978
921_245_4487	80_01235_1034
921_245_4504	80_01235_1042
921_245_4548	80_01235_1019
921_245_4629	80_01235_987
921_245_4676	80_01235_982
921_245_4650	80_01235_1001
921_245_4614	80_01235_955
921_245_4632	80_01235_922
921_245_4560	80_01235_1010
921_245_4571	80_01235_1031
921_245_4553	80_01235_1135
921_245_4447	80_01235_1235
921_245_4398	80_01235_1215
921_245_4487	80_01235_1102
921_245_4514	80_01235_1076
921_245_4411	80_01235_1154
921_245_4503	80_01235_986
921_245_4574	80_01235_996
921_245_4569	80_01235_964
921_245_4650	80_01235_926
921_245_4716	80_01235_906
921_245_4851	80_01235_845
921_245_5001	80_01235_767
921_245_5029	80_01235_753
921_245_5038	80_01235_809
921_245_4873	80_01235_1023
921_245_4779	80_01235_1097
921_245_4705	80_01235_1134
921_245_4606	80_01235_1184
921_245_4487	80_01235_1256
921_245_4515	80_01235_1071
921_245_4537	80_01235_1016
921_245_4434	80_01235_1089
921_245_4341	80_01235_1084
921_245_4423	80_01235_1038
921_245_4436	80_01235_1073
921_245_4459	80_01235_1047
921_245_4547	80_01235_955
921_245_4554	80_01235_996
921_245_4601	80_01235_1007
921_245_4596	80_01235_1046
921_245_4556	80_01235_1101
921_245_4558	80_01235_1091
921_245_4588	80_01235_1023
921_245_4580	80_01235_1012
921_245_4586	80_01235_1044
921_245_4590	80_01235_1027
921_245_4731	80_01235_909
921_245_4799	80_01235_836
921_245_5000	80_01235_665
921_245_5118	80_01235_583
921_245_5188	80_01235_570
921_245_5281	80_01235_584
921_245_5218	80_01235_681
921_245_5251	80_01235_712
921_245_5160	80_01235_818
921_245_4981	80_01235_938
921_245_4863	80_01235_1038
921_245_4679	80_01235_1143
921_245_4509	80_01235_1298
921_245_4274	80_01235_1463
921_245_4136	80_01235_1540
921_245_4154	80_01235_1356
921_245_4126	80_01235_1326
921_245_4362	80_01235_1041
921_245_4434	80_01235_963
921_245_4587	80_01235_882
921_245_4655	80_01235_928
921_245_4787	80_01235_910
921_245_4844	80_01235_886
921_245_4798	80_01235_989
921_245_4755	80_01235_1023
921_245_4689	80_01235_1090
921_245_4616	80_01235_1089
921_245_4637	80_01235_1058
921_245_4578	80_01235_1073
921_245_4546	80_01235_1083
921_245_4534	80_01235_993
921_245_4641	80_01235_855
921_245_4636	80_01235_898
921_245_4700	80_01235_873
921_245_4756	80_01235_829
921_245_4810	80_01235_812
921_245_4838	80_01235_844
[truncated: 3,001 more rows]
[truncated: 910 more columns]
