# Supplementary material for: Environmental change makes robust ecological networks fragile
Source: Nat Commun. 2016 Aug 11;7:12462. doi: 10.1038/ncomms12462 (PMC4987532; doi:10.1038/ncomms12462)
Supplement: Supplementary Data 1 — Host-parasite networks and host extinction sequences in Avida experiments. The compressed archive includes the 100 co-evolved host-parasite networks and the host extinction sequences in the historical scenario. [file ncomms12462-s2.zip › Supplementary_data_S1/host_extinction_sequence_93.csv]

199_3_2	1140_1_1	198_46_8	429_04_1	1218_4_1	1145_4_1	818_46_3	345_4_9	346_46_1	347_5_4	341_46_7	343_35_1	810_4_1	811_46_3	812_04_3	813_04_1	348_3_4	817_046_1	595_03_2	664_46_2	717_4_1	716_1_2	715_035_1	714_4_3	712_3_1	711_3_5	662_1_1	618_35_1	915_13_3	891_4_1	17_5_12	505_01_2	917_4_1	1069_4_1	1068_04_2	916_3_4	1060_13_2	1063_5_1	1062_1_1	1064_1_1	1067_3_1	1066_046_2	1258_3_1	298_1_5	299_46_6	148_13_2	297_46_9	294_3_4	292_2_2	293_13_2
199_3_3	1140_1_2	818_46_4	345_4_9	346_46_2	347_5_8	341_46_8	666_2_1	730_5_1	811_46_6	812_04_4	813_04_1	348_3_4	817_046_1	595_03_3	664_46_3	716_1_3	714_4_5	712_3_1	711_3_4	662_1_1	915_13_6	17_5_17	505_01_2	917_4_1	1069_4_1	1068_04_4	916_3_3	1060_13_1	1063_5_1	1062_1_2	1067_3_1	1066_046_2	298_1_8	299_46_6	296_1_1	297_46_7	294_3_4	292_2_2	293_13_4	290_2_1	291_3_4	1128_135_1	1129_3_1	1084_1_1	1083_04_1	198_46_11	1081_3_1	596_1_2	599_4_4
1140_1_2	818_46_5	345_4_11	346_46_2	347_5_11	341_46_8	666_2_1	811_46_9	812_04_2	813_04_1	348_3_4	817_046_1	595_03_5	664_46_4	716_1_5	714_4_5	712_3_1	711_3_2	662_1_1	915_13_7	505_01_2	917_4_1	1069_4_4	1068_04_4	422_46_1	1060_13_1	1063_5_1	1062_1_3	1067_3_1	1066_046_1	298_1_10	299_46_3	296_1_1	297_46_10	294_3_4	295_46_6	292_2_2	293_13_10	290_2_1	291_3_7	1128_135_1	1129_3_1	1084_1_1	199_3_1	198_46_13	1081_3_1	596_1_3	599_4_4	598_3_1	197_3_15
1200_34_5	1140_1_1	818_46_6	345_4_7	346_46_1	347_5_14	341_46_8	811_46_11	812_04_1	595_03_2	716_1_7	714_4_9	711_3_2	915_13_5	917_4_1	1069_4_5	1068_04_3	1060_13_1	1062_1_2	298_1_15	299_46_2	296_1_1	297_46_10	295_46_7	293_13_14	291_3_9	590_3_1	1084_1_1	199_3_1	198_46_18	597_13_1	596_1_4	195_35_14	598_3_1	197_3_9	196_2_1	191_46_14	190_1_1	1089_3_3	1127_2_5	270_46_1	19_2_1	272_04_1	274_4_19	275_46_1	149_46_1	277_12_2	278_04_8	279_3_1	214_2_1
818_46_2	345_4_5	346_46_2	347_5_15	341_46_6	811_46_18	812_04_1	716_1_7	714_4_7	711_3_4	915_13_2	420_13_1	917_4_1	1069_4_6	1068_04_5	1060_13_1	298_1_14	299_46_2	296_1_1	297_46_9	295_46_5	293_13_23	291_3_9	1084_1_1	199_3_1	198_46_21	597_13_1	596_1_3	195_35_7	194_46_2	197_3_6	196_2_3	191_46_12	1089_3_3	1127_2_6	270_46_3	271_4_1	274_4_18	275_46_1	149_46_1	277_12_2	278_04_14	527_46_1	1019_4_3	522_3_1	1017_04_3	1235_1_1	448_46_6	1339_4_1	443_12_6
344_3_6	345_4_1	346_46_3	347_5_18	341_46_7	811_46_18	812_04_1	716_1_7	714_4_8	711_3_3	1069_4_7	1068_04_10	298_1_16	299_46_1	297_46_8	295_46_6	293_13_49	291_3_4	199_3_1	198_46_21	597_13_1	596_1_3	195_35_3	1121_46_2	197_3_1	196_2_6	191_46_10	1089_3_3	1127_2_7	270_46_1	271_4_1	274_4_16	277_12_1	278_04_23	527_46_1	1019_4_6	522_3_1	1017_04_2	1235_1_1	1237_04_5	1339_4_1	443_12_5	1336_04_10	446_4_1	102_46_11	103_46_8	100_12_1	101_04_12	106_04_40	107_04_22
344_3_3	345_4_1	346_46_4	347_5_28	341_46_6	811_46_20	716_1_11	714_4_1	711_3_1	1069_4_13	1068_04_9	298_1_21	299_46_2	297_46_5	295_46_6	293_13_60	291_3_2	199_3_1	198_46_20	596_1_1	1121_46_1	196_2_8	191_46_4	1089_3_1	1127_2_10	270_46_1	271_4_1	274_4_30	277_12_1	278_04_32	527_46_1	1019_4_4	1017_04_2	1237_04_5	443_12_8	440_13_1	102_46_12	103_46_8	100_12_1	101_04_9	106_04_36	107_04_24	104_46_27	39_2_14	38_12_28	906_4_12	31_4_1	37_12_1	36_2_8	35_46_10
66_2_1	769_3_3	210_4_6	1303_2_14	955_2_10	760_2_1	663_46_1	1265_4_1	219_4_17	131_1_2	130_12_4	498_1_2	136_456_1	202_46_8	90_1_6	496_4_7	138_04_18	24_4_26	25_12_21	26_12_1	27_46_20	697_4_3	1237_04_8	428_04_6	1076_46_9	28_04_1	1254_46_23	137_12_41	222_46_5	344_3_1	543_12_7	346_46_7	347_5_30	4_2_8	545_4_1	811_46_18	283_2_15	282_1_6	286_1_21	700_46_24	453_3_33	527_46_1	993_5_9	992_456_5	716_1_13	1099_3_55	1152_1_2	263_1_1	121_1_33	12_4_1
66_2_1	769_3_7	210_4_11	1303_2_25	955_2_13	760_2_1	1265_4_1	219_4_17	131_1_1	130_12_3	498_1_4	136_456_1	202_46_5	90_1_5	496_4_8	138_04_15	24_4_41	25_12_22	26_12_1	27_46_26	697_4_5	1237_04_7	428_04_6	1076_46_12	28_04_1	1254_46_23	222_46_3	543_12_12	346_46_11	347_5_34	4_2_5	545_4_1	811_46_14	283_2_18	282_1_5	286_1_20	700_46_21	453_3_25	993_5_7	992_456_6	716_1_17	1099_3_69	1152_1_4	263_1_1	121_1_28	124_4_12	125_1_54	264_46_1	128_035_27	129_2_1
66_2_1	769_3_12	210_4_16	1303_2_31	955_2_13	760_2_1	219_4_15	130_12_2	498_1_6	136_456_1	202_46_3	90_1_7	496_4_7	138_04_18	24_4_53	25_12_27	26_12_1	27_46_21	697_4_1	1237_04_9	428_04_9	1076_46_15	28_04_1	1254_46_21	222_46_3	543_12_12	346_46_18	347_5_43	4_2_2	545_4_1	811_46_11	283_2_23	282_1_4	286_1_20	453_3_12	993_5_5	992_456_6	716_1_19	1099_3_73	1152_1_3	121_1_26	124_4_15	125_1_56	264_46_1	128_035_13	129_2_1	332_04_72	1069_4_23	1068_04_13	55_12_1
66_2_1	769_3_7	210_4_15	1303_2_43	955_2_18	760_2_1	219_4_10	498_1_6	136_456_1	496_4_11	138_04_16	24_4_63	25_12_33	27_46_27	21_04_1	22_46_1	428_04_6	1076_46_15	28_04_1	1254_46_18	543_12_9	346_46_22	347_5_65	4_2_1	545_4_1	811_46_7	283_2_30	282_1_1	286_1_17	453_3_5	993_5_7	992_456_1	716_1_31	1099_3_60	1152_1_2	121_1_30	124_4_16	125_1_62	264_46_1	128_035_13	129_2_1	1069_4_29	1068_04_12	55_12_1	54_2_19	56_1_40	51_4_10	50_4_33	53_12_5	52_2_5
66_2_1	769_3_5	210_4_17	1303_2_52	955_2_23	760_2_1	219_4_6	498_1_8	496_4_10	138_04_8	24_4_71	25_12_45	27_46_37	1076_46_15	28_04_1	1254_46_12	543_12_14	346_46_20	347_5_72	402_4_7	811_46_6	283_2_43	282_1_1	286_1_25	453_3_4	993_5_5	716_1_36	1099_3_41	1152_1_3	121_1_30	124_4_24	125_1_63	264_46_1	128_035_15	129_2_1	1069_4_37	1068_04_3	55_12_1	54_2_24	56_1_40	51_4_6	50_4_39	53_12_3	52_2_2	298_1_30	920_04_34	137_12_48	372_1_9	924_46_36	419_46_4
66_2_1	210_4_14	1303_2_57	955_2_24	760_2_1	219_4_3	498_1_9	496_4_5	138_04_5	24_4_85	25_12_47	27_46_37	1076_46_11	28_04_1	1254_46_10	543_12_13	346_46_19	347_5_72	402_4_2	811_46_3	283_2_51	286_1_42	993_5_3	716_1_34	1099_3_23	1152_1_2	121_1_29	124_4_40	125_1_65	264_46_1	128_035_21	129_2_1	1069_4_39	1068_04_2	55_12_1	54_2_26	56_1_32	51_4_7	50_4_32	53_12_1	52_2_4	298_1_32	920_04_31	137_12_52	372_1_11	924_46_34	419_46_4	8_4_1	198_46_28	1329_1_6
66_2_1	210_4_10	1303_2_70	955_2_28	760_2_1	219_4_3	498_1_10	496_4_4	138_04_2	24_4_88	25_12_50	27_46_26	1076_46_10	28_04_1	3_12_23	543_12_12	346_46_18	347_5_81	341_46_28	811_46_2	283_2_64	286_1_48	993_5_4	716_1_40	1099_3_11	121_1_30	124_4_46	125_1_73	264_46_1	128_035_20	129_2_1	1069_4_35	1068_04_1	55_12_1	54_2_36	56_1_27	51_4_6	50_4_29	52_2_6	298_1_35	920_04_26	137_12_61	372_1_8	924_46_44	419_46_3	8_4_1	198_46_22	1329_1_9	115_4_1	114_04_17
66_2_1	210_4_6	1303_2_83	955_2_27	219_4_1	498_1_11	496_4_6	138_04_1	24_4_77	25_12_50	27_46_22	1076_46_15	28_04_1	3_12_17	543_12_14	346_46_10	347_5_97	341_46_26	811_46_2	283_2_81	934_1_25	993_5_3	716_1_45	1099_3_7	121_1_34	124_4_59	125_1_77	264_46_1	128_035_14	129_2_1	1069_4_28	55_12_1	54_2_40	56_1_17	51_4_7	50_4_24	52_2_4	298_1_32	920_04_24	137_12_56	372_1_6	924_46_41	293_13_22	198_46_13	1329_1_11	115_4_1	114_04_21	117_3_50	1237_04_5	274_4_29
66_2_1	210_4_2	1303_2_87	955_2_33	498_1_15	496_4_3	138_04_1	24_4_86	25_12_51	27_46_16	1076_46_26	28_04_1	3_12_17	543_12_15	346_46_8	347_5_124	341_46_23	811_46_1	283_2_114	934_1_14	993_5_4	716_1_49	1099_3_4	121_1_35	124_4_55	125_1_74	264_46_1	128_035_12	129_2_1	1069_4_22	55_12_1	54_2_43	56_1_15	51_4_4	50_4_13	52_2_4	298_1_21	920_04_19	137_12_70	372_1_7	924_46_40	293_13_22	198_46_9	1329_1_18	114_04_22	117_3_42	1237_04_2	274_4_27	278_04_21	83_4_54
66_2_1	210_4_2	1303_2_83	42_46_180	498_1_18	496_4_5	138_04_1	24_4_96	25_12_47	27_46_5	1076_46_45	28_04_1	3_12_15	543_12_15	346_46_6	347_5_149	341_46_20	811_46_1	283_2_126	934_1_15	993_5_6	716_1_54	121_1_28	124_4_51	125_1_83	264_46_1	128_035_4	129_2_1	1069_4_13	55_12_1	54_2_50	56_1_14	51_4_3	50_4_5	52_2_2	298_1_20	920_04_12	137_12_69	372_1_6	924_46_39	293_13_18	198_46_4	1329_1_22	114_04_24	117_3_37	1237_04_2	274_4_29	278_04_25	83_4_43	80_04_94
66_2_1	1303_2_57	955_2_36	498_1_20	496_4_2	24_4_99	25_12_42	27_46_1	1076_46_55	28_04_1	3_12_17	543_12_18	346_46_3	347_5_169	341_46_17	283_2_157	934_1_17	993_5_8	716_1_67	121_1_29	124_4_48	125_1_95	264_46_1	128_035_2	129_2_1	1069_4_8	55_12_1	54_2_80	56_1_21	51_4_3	50_4_3	52_2_2	298_1_23	920_04_9	137_12_56	372_1_8	924_46_31	293_13_14	198_46_1	1329_1_25	114_04_21	117_3_29	274_4_23	278_04_34	83_4_50	80_04_93	86_1_19	87_25_76	838_3_356	1254_46_29
66_2_1	1303_2_54	955_2_47	498_1_22	496_4_2	24_4_100	25_12_32	27_46_1	1076_46_67	28_04_1	3_12_18	543_12_25	346_46_1	347_5_196	341_46_16	283_2_148	934_1_17	993_5_8	716_1_80	121_1_31	124_4_37	125_1_94	264_46_1	129_2_1	1069_4_4	55_12_1	54_2_90	56_1_29	51_4_3	50_4_1	52_2_1	298_1_26	920_04_10	137_12_52	372_1_6	924_46_30	293_13_18	198_46_1	1329_1_31	114_04_16	117_3_22	274_4_14	278_04_47	83_4_48	80_04_74	86_1_18	87_25_43	838_3_202	1254_46_43	364_46_15
1303_2_26	955_2_51	498_1_18	496_4_2	24_4_110	25_12_23	1076_46_90	28_04_1	3_12_16	543_12_30	347_5_204	341_46_10	283_2_126	934_1_16	993_5_7	716_1_86	121_1_37	124_4_21	125_1_111	264_46_1	129_2_1	1069_4_3	55_12_1	54_2_98	56_1_28	51_4_2	50_4_1	298_1_26	920_04_12	137_12_48	372_1_4	924_46_17	293_13_26	66_2_1	1329_1_38	114_04_10	117_3_20	274_4_7	278_04_53	83_4_43	80_04_52	86_1_23	87_25_16	838_3_89	1254_46_58	364_46_20	448_46_74	583_2_7	443_12_35	244_1_8
1303_2_11	955_2_62	498_1_25	496_4_1	24_4_116	25_12_9	1076_46_140	28_04_1	3_12_17	543_12_29	347_5_245	341_46_6	283_2_106	934_1_17	993_5_6	716_1_108	121_1_44	124_4_11	125_1_126	264_46_1	129_2_1	55_12_1	54_2_97	56_1_32	298_1_22	920_04_15	137_12_53	372_1_3	924_46_6	293_13_36	66_2_1	1329_1_47	114_04_4	117_3_15	274_4_3	278_04_45	83_4_40	80_04_24	86_1_21	87_25_5	838_3_51	1254_46_69	364_46_25	448_46_83	583_2_6	443_12_37	244_1_8	385_4_12	102_46_22	100_12_1
1303_2_3	955_2_77	498_1_30	496_4_1	24_4_106	25_12_4	1076_46_163	28_04_1	3_12_12	543_12_32	347_5_257	341_46_1	283_2_85	934_1_22	993_5_7	716_1_129	121_1_42	124_4_2	125_1_133	264_46_1	129_2_1	55_12_1	54_2_105	56_1_40	298_1_34	920_04_12	137_12_56	372_1_3	924_46_5	293_13_45	179_1_30	1329_1_51	117_3_15	274_4_1	278_04_30	83_4_54	80_04_12	86_1_24	87_25_2	838_3_47	1254_46_74	364_46_21	448_46_94	583_2_4	443_12_39	244_1_11	385_4_20	102_46_32	100_12_1	107_04_1
955_2_80	498_1_37	139_23_1	24_4_97	25_12_3	1076_46_203	28_04_1	3_12_6	543_12_37	347_5_273	283_2_66	934_1_19	993_5_7	716_1_141	121_1_34	124_4_1	125_1_145	264_46_1	129_2_1	55_12_1	54_2_109	56_1_61	298_1_33	920_04_11	137_12_47	372_1_4	924_46_3	293_13_84	179_1_28	1329_1_56	117_3_23	278_04_12	83_4_53	80_04_9	86_1_17	838_3_51	1254_46_75	364_46_20	448_46_76	583_2_8	443_12_34	244_1_10	385_4_31	102_46_34	100_12_1	107_04_1	104_46_1	39_2_2	38_12_112	36_2_33
955_2_82	498_1_35	139_23_1	24_4_80	25_12_2	1076_46_228	28_04_1	3_12_2	543_12_42	347_5_280	283_2_51	934_1_17	993_5_11	716_1_147	121_1_38	124_4_1	125_1_170	264_46_1	129_2_1	55_12_1	54_2_103	56_1_70	298_1_35	920_04_11	137_12_45	372_1_5	293_13_114	179_1_27	1329_1_61	117_3_32	278_04_3	83_4_54	80_04_4	86_1_17	838_3_95	1254_46_57	364_46_20	448_46_48	583_2_6	443_12_49	244_1_7	385_4_41	102_46_35	100_12_1	107_04_1	104_46_1	39_2_2	38_12_99	36_2_24	34_3_1
264_46_1	66_2_1	42_46_2	1329_1_70	36_2_25	28_04_1	61_46_5	117_3_51	448_46_30	498_1_35	179_1_23	83_4_50	253_2_60	80_04_1	86_1_14	231_46_211	24_4_70	385_4_55	993_5_14	48_1_2	879_046_225	1076_46_251	838_3_122	955_2_70	137_12_46	18_2_74	1_2_1	543_12_47	1254_46_52	347_5_319	104_46_1	64_46_1	9_12_84	934_1_21	283_2_37	286_1_19	147_1_13	145_2_57	205_3_63	583_2_5	140_25_28	443_12_67	716_1_172	39_2_2	77_3_1	121_1_41	107_04_1	74_46_1	124_4_1	125_1_186
264_46_1	66_2_1	42_46_1	1329_1_85	36_2_23	28_04_1	61_46_4	117_3_80	448_46_14	498_1_41	179_1_17	83_4_31	253_2_70	80_04_1	86_1_18	231_46_183	24_4_71	385_4_54	993_5_14	48_1_5	879_046_183	1076_46_273	838_3_138	955_2_48	137_12_60	18_2_74	1_2_1	543_12_46	1254_46_54	347_5_328	104_46_1	64_46_1	9_12_76	934_1_20	283_2_22	286_1_21	147_1_11	145_2_69	205_3_58	583_2_5	140_25_45	443_12_73	716_1_184	39_2_1	77_3_1	121_1_43	107_04_1	74_46_1	124_4_1	125_1_189
264_46_1	66_2_1	42_46_1	1329_1_91	36_2_39	28_04_1	61_46_3	117_3_109	448_46_4	498_1_27	179_1_12	83_4_28	253_2_69	80_04_1	86_1_16	231_46_150	24_4_78	385_4_33	993_5_12	48_1_2	879_046_159	1076_46_248	838_3_155	955_2_25	137_12_62	107_04_1	1_2_1	543_12_50	1254_46_35	347_5_319	104_46_1	64_46_1	9_12_87	934_1_24	283_2_23	286_1_27	147_1_17	145_2_77	205_3_51	583_2_2	140_25_67	443_12_77	716_1_185	39_2_1	77_3_1	121_1_27	74_46_1	124_4_1	125_1_170	129_2_1
264_46_1	66_2_1	42_46_1	1329_1_103	36_2_59	28_04_1	117_3_109	448_46_1	498_1_23	179_1_5	83_4_22	253_2_61	80_04_1	86_1_14	231_46_94	24_4_83	385_4_30	993_5_10	48_1_2	879_046_154	1076_46_199	838_3_133	955_2_6	137_12_53	107_04_1	1_2_1	543_12_38	1254_46_33	347_5_299	104_46_1	64_46_1	9_12_94	934_1_28	283_2_30	286_1_41	147_1_25	145_2_70	205_3_34	583_2_2	140_25_100	443_12_85	716_1_173	39_2_1	77_3_1	121_1_29	74_46_1	124_4_1	125_1_170	129_2_1	1123_4_22
264_46_1	28_04_1	1329_1_118	36_2_66	117_3_56	498_1_13	179_1_5	83_4_12	253_2_42	80_04_1	86_1_8	231_46_56	24_4_83	385_4_24	993_5_14	48_1_2	879_046_158	1076_46_189	838_3_109	42_46_1	137_12_56	107_04_1	1_2_1	543_12_33	1254_46_23	347_5_302	64_46_1	9_12_97	934_1_31	283_2_36	286_1_42	147_1_30	145_2_81	205_3_22	298_1_40	140_25_125	443_12_97	716_1_173	39_2_1	77_3_1	121_1_23	74_46_1	124_4_1	125_1_212	129_2_1	1123_4_19	102_46_4	90_1_26	100_12_1	364_46_4
264_46_1	28_04_1	1329_1_151	36_2_88	117_3_30	498_1_7	179_1_7	83_4_4	253_2_22	80_04_1	86_1_10	231_46_28	24_4_81	385_4_22	993_5_8	48_1_2	879_046_194	1076_46_172	838_3_74	42_46_1	137_12_60	107_04_1	1_2_1	543_12_27	1254_46_19	347_5_313	64_46_1	9_12_88	934_1_43	283_2_60	286_1_46	147_1_34	145_2_84	205_3_13	298_1_33	140_25_155	443_12_91	716_1_148	39_2_1	77_3_1	121_1_17	74_46_1	124_4_1	125_1_204	129_2_1	1123_4_17	102_46_1	90_1_41	100_12_1	364_46_4
264_46_1	28_04_1	1329_1_144	789_3_59	117_3_13	498_1_8	179_1_6	83_4_7	253_2_13	80_04_1	86_1_6	231_46_24	24_4_77	385_4_22	140_25_181	48_1_1	879_046_231	1076_46_180	838_3_62	42_46_1	137_12_55	107_04_1	1_2_1	543_12_20	1254_46_13	347_5_286	64_46_1	9_12_98	934_1_48	283_2_76	286_1_36	147_1_44	145_2_96	205_3_7	298_1_27	993_5_6	443_12_92	716_1_122	39_2_1	77_3_1	121_1_8	74_46_1	124_4_1	125_1_192	129_2_1	1123_4_14	102_46_1	90_1_38	100_12_1	364_46_3
264_46_1	28_04_1	1329_1_144	789_3_67	117_3_3	498_1_10	179_1_6	83_4_8	253_2_4	80_04_1	86_1_8	231_46_25	24_4_67	385_4_22	140_25_221	48_1_1	879_046_224	1076_46_180	838_3_72	42_46_1	137_12_46	107_04_1	1_2_1	543_12_20	1254_46_8	347_5_351	64_46_1	9_12_80	934_1_60	283_2_83	286_1_42	147_1_48	145_2_101	298_1_24	993_5_5	443_12_106	716_1_92	39_2_1	77_3_1	121_1_5	74_46_1	124_4_1	125_1_226	129_2_1	1123_4_7	102_46_1	90_1_36	100_12_1	364_46_4	11_46_1
264_46_1	28_04_1	1329_1_145	789_3_55	88_1_43	498_1_9	179_1_7	129_2_1	83_4_11	80_04_1	86_1_14	231_46_31	24_4_56	385_4_18	140_25_247	48_1_1	879_046_239	1076_46_205	838_3_110	42_46_1	137_12_50	107_04_1	1_2_1	543_12_13	1254_46_4	347_5_350	9_12_59	934_1_78	283_2_77	286_1_43	147_1_55	145_2_106	64_46_1	993_5_1	443_12_107	716_1_56	39_2_1	77_3_1	121_1_2	74_46_1	124_4_1	125_1_233	1123_4_2	102_46_1	90_1_50	100_12_1	364_46_2	11_46_1	10_1_21	13_1_28
28_04_1	1329_1_126	789_3_29	88_1_59	498_1_7	179_1_6	129_2_1	83_4_12	80_04_1	86_1_15	231_46_24	24_4_54	385_4_20	48_1_1	879_046_254	1076_46_214	838_3_158	42_46_1	137_12_46	1_2_1	543_12_20	347_5_351	9_12_56	934_1_86	283_2_64	286_1_50	147_1_85	145_2_101	64_46_1	140_25_298	443_12_104	716_1_32	39_2_1	77_3_1	244_1_4	124_4_1	125_1_226	1123_4_1	102_46_1	90_1_39	100_12_1	107_04_1	11_46_1	10_1_13	13_1_24	38_12_157	15_4_1	17_5_78	55_12_1	54_2_146
28_04_1	1329_1_117	789_3_24	88_1_46	498_1_3	179_1_7	129_2_1	83_4_18	80_04_1	86_1_10	231_46_28	24_4_45	48_1_1	879_046_228	1076_46_227	838_3_231	42_46_1	137_12_32	1_2_1	543_12_18	347_5_350	9_12_45	934_1_83	283_2_45	286_1_72	147_1_107	145_2_78	64_46_1	140_25_319	443_12_110	716_1_25	39_2_1	77_3_1	244_1_3	125_1_263	228_23_159	102_46_1	90_1_35	100_12_1	107_04_1	11_46_1	10_1_6	13_1_16	38_12_156	15_4_1	17_5_77	55_12_1	54_2_137	56_1_103	1029_1_96
28_04_1	1329_1_120	789_3_19	88_1_31	498_1_4	179_1_7	129_2_1	83_4_19	80_04_1	86_1_6	231_46_20	24_4_56	48_1_1	879_046_190	1076_46_260	838_3_260	42_46_1	137_12_17	1_2_1	543_12_15	347_5_332	9_12_33	934_1_89	283_2_21	286_1_74	147_1_123	145_2_77	64_46_1	140_25_316	443_12_116	716_1_6	39_2_1	77_3_1	244_1_3	125_1_254	228_23_206	102_46_1	90_1_38	100_12_1	107_04_1	11_46_1	10_1_3	13_1_17	38_12_147	15_4_1	17_5_62	55_12_1	54_2_131	56_1_104	1029_1_93
28_04_1	1329_1_127	789_3_13	88_1_34	498_1_3	179_1_4	129_2_1	83_4_32	80_04_1	86_1_5	231_46_20	24_4_79	48_1_1	879_046_166	1076_46_268	838_3_308	42_46_1	1_2_1	543_12_11	347_5_316	9_12_24	934_1_102	283_2_9	286_1_78	147_1_129	145_2_53	64_46_1	140_25_261	443_12_115	716_1_5	39_2_1	77_3_1	244_1_3	125_1_227	228_23_209	102_46_1	90_1_36	100_12_1	107_04_1	11_46_1	13_1_26	38_12_121	15_4_1	17_5_38	55_12_1	54_2_128	56_1_119	1029_1_87	36_2_292	34_3_1
28_04_1	1329_1_129	789_3_5	88_1_39	498_1_4	179_1_5	129_2_1	83_4_48	80_04_1	86_1_5	231_46_12	24_4_85	48_1_1	879_046_170	1076_46_254	838_3_286	42_46_1	1_2_1	543_12_4	347_5_278	9_12_26	934_1_119	283_2_6	286_1_79	147_1_157	145_2_50	64_46_1	140_25_197	443_12_107	716_1_3	39_2_1	77_3_1	244_1_2	125_1_200	228_23_152	102_46_1	90_1_35	100_12_1	107_04_1	11_46_1	13_1_27	38_12_91	15_4_1	17_5_24	55_12_1	54_2_138	56_1_136	1029_1_90	36_2_325	34_3_1
28_04_1	1329_1_122	789_3_2	88_1_38	498_1_4	179_1_5	129_2_1	83_4_61	80_04_1	86_1_7	231_46_5	24_4_87	48_1_1	879_046_197	1076_46_229	838_3_215	42_46_1	1_2_1	347_5_234	9_12_23	934_1_117	283_2_7	286_1_95	147_1_175	145_2_41	64_46_1	140_25_106	443_12_85	716_1_2	39_2_1	77_3_1	125_1_210	228_23_139	102_46_1	90_1_34	107_04_1	11_46_1	13_1_30	38_12_71	15_4_1	17_5_24	55_12_1	54_2_149	56_1_139	1029_1_77	36_2_363	34_3_1	298_1_10	18_2_49	920_04_67
28_04_1	1329_1_126	88_1_39	498_1_7	179_1_4	129_2_1	83_4_81	80_04_1	86_1_9	231_46_5	24_4_82	48_1_1	879_046_228	1076_46_222	838_3_152	42_46_1	1_2_1	347_5_191	9_12_21	283_2_8	934_1_113	147_1_178	145_2_34	64_46_1	140_25_55	443_12_57	716_1_2	39_2_1	125_1_211	228_23_176	102_46_1	90_1_41	107_04_1	11_46_1	13_1_30	38_12_38	15_4_1	17_5_19	55_12_1	54_2_153	56_1_139	1029_1_67	36_2_369	298_1_8	18_2_53	920_04_36	137_12_7	139_23_1	286_1_109	293_13_14
28_04_1	1329_1_142	88_1_39	498_1_9	179_1_5	129_2_1	83_4_98	80_04_1	86_1_7	231_46_3	24_4_92	48_1_1	879_046_259	1076_46_218	838_3_129	42_46_1	1_2_1	347_5_175	9_12_19	283_2_12	934_1_118	147_1_188	145_2_29	64_46_1	140_25_32	443_12_48	716_1_2	39_2_1	125_1_191	228_23_155	102_46_1	90_1_54	107_04_1	11_46_1	13_1_23	38_12_21	15_4_1	17_5_21	55_12_1	54_2_159	56_1_130	1029_1_56	36_2_324	298_1_6	18_2_57	920_04_17	137_12_8	139_23_1	286_1_105	293_13_7
28_04_1	1329_1_161	88_1_43	498_1_7	179_1_4	129_2_1	83_4_109	80_04_1	86_1_6	231_46_3	24_4_103	48_1_1	879_046_247	1076_46_248	838_3_124	42_46_1	1_2_1	347_5_170	9_12_18	283_2_26	934_1_134	147_1_179	145_2_24	64_46_1	140_25_24	443_12_37	716_1_1	39_2_1	125_1_182	228_23_142	102_46_1	90_1_74	107_04_1	11_46_1	13_1_12	38_12_9	15_4_1	17_5_18	55_12_1	54_2_159	56_1_124	1029_1_52	36_2_278	298_1_2	18_2_71	920_04_7	137_12_7	139_23_1	286_1_96	293_13_2
28_04_1	1329_1_166	88_1_52	498_1_4	179_1_4	129_2_1	83_4_112	80_04_1	86_1_2	231_46_1	24_4_124	48_1_1	879_046_239	1076_46_285	838_3_125	42_46_1	1_2_1	347_5_149	9_12_23	283_2_35	934_1_156	147_1_161	145_2_16	64_46_1	140_25_22	443_12_28	139_23_1	39_2_1	125_1_180	228_23_124	102_46_1	90_1_88	107_04_1	11_46_1	13_1_12	38_12_1	15_4_1	17_5_20	55_12_1	54_2_158	56_1_122	1029_1_68	36_2_221	298_1_2	18_2_90	920_04_5	137_12_7	286_1_94	430_46_187	385_4_66
28_04_1	1329_1_178	88_1_67	498_1_3	179_1_2	129_2_1	83_4_117	80_04_1	139_23_1	24_4_142	879_046_235	1076_46_326	838_3_101	42_46_1	1_2_1	347_5_158	9_12_30	283_2_40	934_1_162	147_1_159	145_2_9	140_25_17	443_12_23	39_2_1	125_1_154	228_23_114	102_46_1	90_1_102	107_04_1	11_46_1	13_1_11	15_4_1	17_5_26	55_12_1	54_2_111	56_1_131	1029_1_74	36_2_185	18_2_114	920_04_4	137_12_8	286_1_95	430_46_199	385_4_67
28_04_1	1329_1_177	88_1_78	498_1_4	129_2_1	83_4_111	80_04_1	139_23_1	24_4_143	879_046_264	1076_46_362	838_3_98	42_46_1	1_2_1	347_5_156	9_12_33	283_2_43	934_1_156	147_1_169	145_2_6	140_25_10	443_12_16	39_2_1	125_1_166	228_23_106	102_46_1	90_1_110	107_04_1	11_46_1	13_1_7	15_4_1	17_5_38	55_12_1	54_2_96	56_1_124	1029_1_77	36_2_150	18_2_107	920_04_2	137_12_11	286_1_102	430_46_193	385_4_82
28_04_1	1329_1_189	88_1_86	498_1_3	129_2_1	83_4_103	80_04_1	139_23_1	24_4_126	879_046_270	1076_46_388	838_3_81	42_46_1	1_2_1	347_5_167	9_12_35	283_2_59	934_1_149	147_1_163	145_2_3	140_25_7	443_12_21	39_2_1	125_1_160	228_23_138	102_46_1	90_1_117	107_04_1	11_46_1	13_1_7	15_4_1	17_5_53	55_12_1	54_2_64	56_1_110	1029_1_81	36_2_111	18_2_71	920_04_1	137_12_11	286_1_116	430_46_179	385_4_78
1329_1_198	88_1_90	498_1_3	129_2_1	83_4_91	80_04_1	139_23_1	24_4_108	879_046_282	1076_46_421	838_3_84	42_46_1	1_2_1	347_5_179	9_12_32	283_2_71	934_1_130	147_1_158	145_2_2	140_25_3	443_12_24	39_2_1	125_1_161	228_23_174	102_46_1	90_1_129	11_46_1	13_1_7	15_4_1	17_5_58	55_12_1	54_2_53	56_1_105	1029_1_94	36_2_75	18_2_59	137_12_11	286_1_125	430_46_141	385_4_67
1329_1_195	88_1_91	498_1_3	129_2_1	83_4_89	80_04_1	139_23_1	24_4_89	879_046_265	1076_46_484	838_3_99	42_46_1	1_2_1	347_5_195	9_12_28	283_2_99	934_1_128	147_1_163	140_25_1	443_12_19	39_2_1	125_1_166	228_23_146	102_46_1	90_1_146	11_46_1	13_1_1	15_4_1	17_5_70	55_12_1	54_2_46	56_1_103	1029_1_100	36_2_92	18_2_55	137_12_10	286_1_108	430_46_99	385_4_69
1329_1_189	88_1_90	498_1_2	129_2_1	83_4_97	80_04_1	139_23_1	24_4_75	879_046_236	1076_46_550	838_3_97	42_46_1	1_2_1	347_5_204	9_12_19	283_2_128	934_1_111	147_1_166	443_12_25	39_2_1	125_1_144	228_23_138	102_46_1	90_1_130	11_46_1	13_1_1	15_4_1	17_5_83	55_12_1	54_2_30	56_1_112	1029_1_111	36_2_110	18_2_43	137_12_9	286_1_98	430_46_43	385_4_68
1329_1_173	88_1_87	498_1_2	129_2_1	83_4_88	80_04_1	139_23_1	24_4_76	879_046_224	1076_46_599	838_3_99	42_46_1	1_2_1	347_5_216	9_12_12	283_2_157	934_1_95	147_1_180	443_12_23	385_4_56	228_23_152	102_46_1	90_1_107	11_46_1	39_2_1	15_4_1	17_5_94	55_12_1	54_2_27	56_1_120	1029_1_130	36_2_148	18_2_38	137_12_5	286_1_75	430_46_32	125_1_123
1329_1_147	88_1_84	498_1_1	129_2_1	83_4_77	80_04_1	139_23_1	24_4_73	879_046_185	1076_46_628	838_3_112	42_46_1	1_2_1	347_5_225	9_12_5	283_2_174	934_1_90	147_1_206	443_12_24	385_4_42	228_23_182	102_46_1	90_1_83	11_46_1	39_2_1	15_4_1	17_5_98	55_12_1	54_2_26	56_1_115	1029_1_158	36_2_172	18_2_34	137_12_1	286_1_64	430_46_16	125_1_132
1329_1_126	88_1_76	498_1_1	129_2_1	83_4_69	80_04_1	139_23_1	24_4_93	879_046_190	1076_46_695	838_3_162	42_46_1	1_2_1	347_5_225	9_12_6	283_2_190	934_1_81	147_1_211	443_12_25	385_4_56	228_23_162	102_46_1	90_1_71	11_46_1	39_2_1	15_4_1	17_5_84	55_12_1	54_2_26	56_1_109	1029_1_162	36_2_184	18_2_34	286_1_64	430_46_12	125_1_140
1329_1_99	88_1_64	129_2_1	83_4_60	80_04_1	139_23_1	24_4_104	879_046_205	1076_46_740	838_3_203	42_46_1	1_2_1	347_5_205	9_12_4	283_2_186	934_1_77	147_1_219	443_12_27	385_4_80	228_23_191	102_46_1	90_1_41	11_46_1	39_2_1	15_4_1	17_5_68	55_12_1	54_2_21	56_1_96	1029_1_177	36_2_160	18_2_51	286_1_66	430_46_10	125_1_144
1329_1_86	88_1_47	129_2_1	83_4_72	80_04_1	139_23_1	24_4_130	879_046_211	1076_46_750	838_3_242	42_46_1	1_2_1	347_5_196	9_12_4	283_2_157	934_1_89	147_1_212	443_12_31	385_4_88	228_23_230	102_46_1	90_1_33	11_46_1	39_2_1	15_4_1	17_5_61	55_12_1	54_2_26	56_1_94	1029_1_187	36_2_115	18_2_76	286_1_49	430_46_9	125_1_145
1329_1_76	88_1_42	129_2_1	83_4_77	80_04_1	139_23_1	24_4_137	879_046_227	1076_46_744	838_3_204	42_46_1	1_2_1	347_5_191	9_12_3	283_2_123	934_1_108	147_1_215	443_12_30	385_4_82	228_23_243	102_46_1	90_1_27	11_46_1	39_2_1	15_4_1	17_5_66	55_12_1	54_2_26	56_1_82	1029_1_185	36_2_91	18_2_103	286_1_48	430_46_8	125_1_148
1329_1_71	88_1_43	129_2_1	83_4_88	80_04_1	139_23_1	24_4_141	879_046_217	1076_46_766	838_3_152	42_46_1	1_2_1	347_5_176	9_12_2	283_2_94	934_1_109	147_1_217	443_12_29	385_4_90	228_23_231	102_46_1	90_1_19	11_46_1	39_2_1	15_4_1	17_5_86	55_12_1	54_2_25	56_1_75	1029_1_187	36_2_92	18_2_122	286_1_42	430_46_6	125_1_140
1329_1_64	88_1_46	129_2_1	83_4_103	80_04_1	139_23_1	24_4_138	879_046_216	1076_46_731	838_3_148	42_46_1	1_2_1	347_5_163	283_2_48	934_1_106	147_1_226	443_12_27	385_4_108	228_23_237	102_46_1	90_1_19	11_46_1	39_2_1	15_4_1	17_5_91	55_12_1	54_2_25	56_1_60	1029_1_178	36_2_88	18_2_131	286_1_39	430_46_6	125_1_140
1329_1_55	88_1_52	129_2_1	83_4_109	80_04_1	139_23_1	24_4_160	879_046_261	1076_46_686	838_3_123	42_46_1	1_2_1	347_5_155	283_2_26	934_1_110	147_1_230	443_12_26	385_4_102	228_23_217	102_46_1	90_1_24	11_46_1	39_2_1	15_4_1	17_5_95	55_12_1	54_2_40	56_1_52	1029_1_156	36_2_66	18_2_144	286_1_38	430_46_8	125_1_136
1329_1_31	88_1_49	129_2_1	83_4_133	80_04_1	139_23_1	24_4_174	879_046_336	1076_46_554	838_3_118	42_46_1	1_2_1	347_5_128	283_2_8	934_1_107	147_1_232	443_12_31	385_4_96	228_23_115	102_46_1	90_1_30	11_46_1	39_2_1	15_4_1	17_5_87	55_12_1	54_2_67	56_1_57	1029_1_143	36_2_47	18_2_137	286_1_43	430_46_9	125_1_124
1329_1_20	88_1_41	129_2_1	83_4_151	80_04_1	139_23_1	24_4_180	879_046_396	1076_46_466	838_3_124	42_46_1	1_2_1	347_5_128	283_2_2	934_1_97	147_1_231	443_12_32	385_4_72	228_23_76	102_46_1	90_1_41	11_46_1	39_2_1	15_4_1	17_5_83	55_12_1	54_2_94	56_1_51	1029_1_124	36_2_27	18_2_97	286_1_52	430_46_15	125_1_110
1329_1_11	88_1_37	129_2_1	83_4_169	80_04_1	139_23_1	24_4_183	879_046_438	1076_46_390	838_3_122	42_46_1	1_2_1	347_5_132	934_1_108	147_1_214	443_12_29	385_4_59	228_23_84	102_46_1	90_1_54	11_46_1	39_2_1	15_4_1	17_5_75	55_12_1	54_2_113	56_1_43	1029_1_82	36_2_12	18_2_49	286_1_57	430_46_13	125_1_93
1329_1_6	88_1_35	129_2_1	83_4_193	80_04_1	139_23_1	24_4_151	879_046_431	1076_46_364	838_3_151	42_46_1	1_2_1	347_5_127	934_1_114	147_1_194	443_12_27	385_4_52	228_23_72	102_46_1	90_1_72	11_46_1	39_2_1	15_4_1	17_5_67	55_12_1	54_2_119	56_1_45	1029_1_45	36_2_10	18_2_42	286_1_64	430_46_22	125_1_79
1329_1_4	88_1_25	129_2_1	83_4_206	80_04_1	139_23_1	24_4_122	879_046_411	1076_46_407	838_3_168	42_46_1	1_2_1	347_5_118	934_1_120	147_1_169	443_12_24	385_4_52	228_23_99	102_46_1	90_1_94	11_46_1	39_2_1	15_4_1	17_5_66	55_12_1	54_2_103	56_1_50	1029_1_28	36_2_14	18_2_34	286_1_65	430_46_18	125_1_59
1329_1_3	88_1_20	129_2_1	83_4_197	80_04_1	139_23_1	24_4_92	879_046_336	1076_46_483	838_3_184	42_46_1	1_2_1	347_5_126	934_1_139	147_1_119	443_12_18	385_4_69	228_23_121	102_46_1	90_1_120	11_46_1	39_2_1	15_4_1	17_5_75	55_12_1	54_2_74	56_1_49	1029_1_18	36_2_22	18_2_45	286_1_71	430_46_20	125_1_40
1329_1_3	88_1_17	129_2_1	83_4_199	80_04_1	139_23_1	24_4_62	879_046_270	1076_46_587	838_3_155	42_46_1	1_2_1	347_5_126	934_1_152	147_1_102	443_12_7	385_4_79	228_23_138	102_46_1	90_1_135	11_46_1	39_2_1	15_4_1	17_5_83	55_12_1	54_2_62	56_1_53	1029_1_13	36_2_37	18_2_53	286_1_84	430_46_19	125_1_26
1329_1_2	88_1_12	129_2_1	83_4_235	80_04_1	139_23_1	24_4_30	879_046_194	1076_46_668	838_3_132	42_46_1	1_2_1	347_5_116	934_1_165	147_1_92	443_12_2	385_4_73	228_23_156	102_46_1	90_1_145	11_46_1	39_2_1	15_4_1	17_5_106	55_12_1	54_2_47	56_1_64	1029_1_5	36_2_55	18_2_47	286_1_93	430_46_11	125_1_23
88_1_12	83_4_257	80_04_1	139_23_1	24_4_20	879_046_147	1076_46_703	838_3_130	42_46_1	1_2_1	347_5_118	934_1_171	147_1_81	443_12_2	385_4_62	228_23_139	102_46_1	90_1_153	11_46_1	39_2_1	15_4_1	17_5_121	55_12_1	54_2_42	56_1_74	36_2_69	18_2_43	286_1_100	430_46_9	125_1_25
88_1_9	83_4_277	80_04_1	139_23_1	24_4_19	879_046_129	1076_46_719	838_3_125	42_46_1	1_2_1	347_5_106	934_1_177	147_1_77	385_4_49	228_23_128	102_46_1	90_1_167	11_46_1	39_2_1	15_4_1	17_5_160	54_2_40	56_1_89	36_2_81	18_2_54	286_1_98	430_46_5	125_1_23
88_1_6	83_4_260	80_04_1	139_23_1	24_4_25	879_046_118	1076_46_739	838_3_122	42_46_1	1_2_1	347_5_86	934_1_177	147_1_76	385_4_42	228_23_106	102_46_1	90_1_166	11_46_1	39_2_1	15_4_1	17_5_193	54_2_34	56_1_103	36_2_92	18_2_73	286_1_100	430_46_1	125_1_23
88_1_4	83_4_248	80_04_1	139_23_1	24_4_33	879_046_97	1076_46_712	838_3_121	1_2_1	347_5_80	934_1_185	147_1_70	385_4_33	228_23_177	102_46_1	90_1_177	11_46_1	39_2_1	15_4_1	17_5_214	54_2_31	56_1_104	36_2_116	18_2_87	286_1_97	125_1_16
88_1_2	83_4_264	80_04_1	139_23_1	24_4_28	879_046_107	1076_46_658	838_3_125	1_2_1	347_5_69	934_1_181	147_1_64	385_4_19	228_23_249	102_46_1	90_1_179	11_46_1	39_2_1	15_4_1	17_5_226	54_2_33	56_1_106	36_2_150	18_2_108	286_1_109	125_1_14
88_1_1	83_4_273	80_04_1	139_23_1	24_4_25	879_046_129	1076_46_650	838_3_110	1_2_1	347_5_63	934_1_169	147_1_59	385_4_17	228_23_307	102_46_1	90_1_171	11_46_1	39_2_1	15_4_1	17_5_226	54_2_37	56_1_103	36_2_178	18_2_113	286_1_115	125_1_11
88_1_1	83_4_291	80_04_1	139_23_1	24_4_13	879_046_142	1076_46_654	838_3_107	1_2_1	347_5_51	934_1_135	147_1_61	385_4_14	228_23_306	102_46_1	90_1_165	11_46_1	39_2_1	15_4_1	17_5_202	54_2_42	56_1_93	36_2_209	18_2_132	286_1_124	125_1_8
88_1_1	83_4_297	80_04_1	139_23_1	24_4_10	879_046_128	1076_46_688	838_3_94	1_2_1	347_5_46	934_1_122	147_1_61	385_4_15	228_23_325	102_46_1	90_1_155	11_46_1	39_2_1	15_4_1	17_5_175	54_2_41	56_1_76	36_2_236	18_2_130	286_1_115	125_1_8
88_1_1	83_4_306	80_04_1	139_23_1	24_4_4	879_046_99	1076_46_684	838_3_78	1_2_1	347_5_50	934_1_103	147_1_56	385_4_14	228_23_357	102_46_1	90_1_164	11_46_1	39_2_1	15_4_1	17_5_132	54_2_35	56_1_70	36_2_258	18_2_103	286_1_108	125_1_7
83_4_310	80_04_1	139_23_1	24_4_2	879_046_75	1076_46_716	838_3_85	1_2_1	347_5_44	934_1_98	147_1_51	385_4_11	228_23_380	102_46_1	90_1_174	11_46_1	39_2_1	15_4_1	17_5_118	54_2_22	56_1_52	36_2_270	18_2_91	286_1_110	125_1_6
83_4_317	80_04_1	139_23_1	879_046_44	1076_46_735	838_3_103	1_2_1	347_5_39	934_1_102	147_1_37	385_4_6	228_23_374	102_46_1	90_1_169	11_46_1	39_2_1	15_4_1	17_5_93	54_2_14	56_1_28	36_2_298	18_2_69	286_1_113	125_1_5
83_4_299	80_04_1	139_23_1	879_046_34	1076_46_759	838_3_98	1_2_1	347_5_38	934_1_110	147_1_20	385_4_4	228_23_396	102_46_1	90_1_171	11_46_1	39_2_1	15_4_1	17_5_70	54_2_10	56_1_9	36_2_307	18_2_67	286_1_133	125_1_2
83_4_305	80_04_1	139_23_1	879_046_48	1076_46_748	838_3_106	1_2_1	347_5_36	934_1_108	147_1_9	385_4_2	228_23_463	102_46_1	90_1_172	11_46_1	39_2_1	15_4_1	17_5_79	54_2_5	56_1_7	36_2_326	18_2_57	286_1_130	125_1_2
83_4_297	80_04_1	139_23_1	879_046_74	1076_46_726	838_3_109	1_2_1	347_5_36	934_1_98	147_1_7	385_4_2	228_23_511	102_46_1	90_1_160	11_46_1	39_2_1	15_4_1	17_5_93	18_2_56	56_1_8	36_2_356	286_1_125	125_1_2
11_46_1	147_1_3	39_2_1	17_5_116	879_046_83	1076_46_703	18_2_56	838_3_118	56_1_11	36_2_365	1_2_1	347_5_37	125_1_2	228_23_543	102_46_1	83_4_304	80_04_1	934_1_91	139_23_1	90_1_159	286_1_127
11_46_1	147_1_1	39_2_1	17_5_142	879_046_108	1076_46_689	18_2_65	838_3_135	56_1_16	36_2_384	1_2_1	347_5_40	125_1_2	228_23_639	102_46_1	83_4_326	80_04_1	934_1_78	139_23_1	90_1_155	286_1_121
11_46_1	39_2_1	17_5_160	879_046_134	1076_46_648	18_2_72	838_3_145	56_1_19	36_2_394	1_2_1	347_5_41	228_23_660	102_46_1	83_4_352	80_04_1	934_1_73	139_23_1	90_1_149	286_1_123
11_46_1	39_2_1	17_5_172	879_046_156	1076_46_622	18_2_72	838_3_143	56_1_20	36_2_414	1_2_1	347_5_45	228_23_609	102_46_1	83_4_366	80_04_1	934_1_69	139_23_1	90_1_148	286_1_121
11_46_1	39_2_1	17_5_183	879_046_165	1076_46_579	18_2_73	838_3_149	56_1_23	36_2_438	1_2_1	347_5_50	228_23_522	102_46_1	83_4_373	80_04_1	934_1_61	139_23_1	90_1_148	286_1_116
11_46_1	39_2_1	17_5_194	879_046_168	1076_46_516	18_2_71	838_3_145	56_1_22	36_2_454	1_2_1	347_5_57	228_23_442	102_46_1	83_4_405	80_04_1	934_1_64	139_23_1	90_1_158	286_1_113
11_46_1	39_2_1	17_5_204	879_046_153	1076_46_487	18_2_59	838_3_145	56_1_23	36_2_477	1_2_1	347_5_58	228_23_435	102_46_1	83_4_421	80_04_1	934_1_53	139_23_1	90_1_158	286_1_101
11_46_1	39_2_1	17_5_220	879_046_123	1076_46_502	18_2_44	838_3_135	56_1_27	36_2_494	1_2_1	347_5_70	228_23_459	102_46_1	83_4_426	80_04_1	934_1_37	139_23_1	90_1_169	286_1_90
11_46_1	39_2_1	17_5_255	879_046_76	1076_46_576	18_2_23	838_3_146	56_1_31	36_2_509	1_2_1	347_5_74	228_23_495	102_46_1	83_4_444	80_04_1	934_1_42	139_23_1	90_1_175	286_1_66
11_46_1	39_2_1	17_5_287	879_046_40	1076_46_647	18_2_9	838_3_144	56_1_33	36_2_522	1_2_1	347_5_91	228_23_580	102_46_1	83_4_472	80_04_1	934_1_48	139_23_1	90_1_174	286_1_49
11_46_1	39_2_1	17_5_330	879_046_16	1076_46_731	18_2_3	838_3_131	56_1_34	36_2_512	1_2_1	347_5_108	228_23_588	102_46_1	83_4_454	80_04_1	934_1_60	139_23_1	90_1_163	286_1_39
11_46_1	39_2_1	17_5_374	879_046_6	1076_46_850	838_3_104	56_1_43	36_2_483	1_2_1	347_5_113	228_23_503	102_46_1	83_4_459	80_04_1	934_1_76	139_23_1	90_1_141	286_1_26
11_46_1	39_2_1	17_5_412	879_046_1	1076_46_954	838_3_68	56_1_53	36_2_448	1_2_1	347_5_105	228_23_350	102_46_1	83_4_476	80_04_1	934_1_90	139_23_1	90_1_126	286_1_20
11_46_1	39_2_1	17_5_459	1076_46_1053	838_3_73	56_1_63	36_2_395	1_2_1	347_5_98	228_23_345	102_46_1	83_4_471	139_23_1	286_1_17	90_1_108	934_1_109
11_46_1	39_2_1	17_5_496	1076_46_1149	838_3_100	56_1_71	36_2_331	1_2_1	347_5_108	228_23_458	102_46_1	83_4_424	139_23_1	286_1_11	90_1_105	934_1_134
11_46_1	39_2_1	17_5_523	1076_46_1250	838_3_121	56_1_84	36_2_254	1_2_1	347_5_126	228_23_496	102_46_1	83_4_357	139_23_1	286_1_13	90_1_91	934_1_149
11_46_1	39_2_1	17_5_538	1076_46_1328	838_3_137	56_1_89	36_2_179	1_2_1	347_5_126	228_23_517	102_46_1	83_4_332	139_23_1	286_1_14	90_1_89	934_1_155
11_46_1	39_2_1	17_5_539	1076_46_1369	838_3_135	56_1_94	36_2_109	1_2_1	347_5_139	228_23_539	102_46_1	83_4_291	139_23_1	286_1_10	90_1_85	934_1_160
11_46_1	39_2_1	17_5_547	1076_46_1333	838_3_101	56_1_93	36_2_50	1_2_1	347_5_164	228_23_538	102_46_1	83_4_283	139_23_1	286_1_6	90_1_93	934_1_157
11_46_1	39_2_1	17_5_569	1076_46_1265	838_3_35	56_1_93	36_2_21	1_2_1	347_5_185	228_23_541	102_46_1	83_4_267	139_23_1	286_1_12	90_1_102	934_1_152
11_46_1	39_2_1	17_5_571	1076_46_1245	838_3_19	56_1_94	36_2_6	1_2_1	347_5_220	228_23_521	102_46_1	83_4_257	139_23_1	286_1_14	90_1_120	934_1_158
11_46_1	39_2_1	17_5_573	1076_46_1175	838_3_10	56_1_93	36_2_1	1_2_1	347_5_251	228_23_487	102_46_1	83_4_259	139_23_1	286_1_10	90_1_157	934_1_162
11_46_1	39_2_1	17_5_557	1076_46_1103	838_3_12	56_1_94	347_5_290	228_23_391	102_46_1	83_4_287	139_23_1	286_1_10	90_1_188	934_1_173
11_46_1	39_2_1	17_5_556	1076_46_1072	838_3_19	56_1_92	347_5_313	228_23_306	102_46_1	83_4_329	139_23_1	286_1_8	90_1_220	934_1_178
11_46_1	39_2_1	17_5_521	1076_46_1039	838_3_28	56_1_80	347_5_330	228_23_279	102_46_1	83_4_379	139_23_1	286_1_1	90_1_248	934_1_188
11_46_1	39_2_1	17_5_516	1076_46_894	838_3_38	56_1_74	347_5_346	228_23_286	102_46_1	83_4_398	139_23_1	90_1_291	934_1_183
11_46_1	39_2_1	17_5_537	1076_46_792	838_3_35	56_1_66	347_5_370	228_23_315	102_46_1	83_4_454	139_23_1	90_1_335	934_1_190
11_46_1	39_2_1	17_5_571	1076_46_721	838_3_28	56_1_74	347_5_377	228_23_315	102_46_1	83_4_494	139_23_1	90_1_381	934_1_199
11_46_1	39_2_1	17_5_615	1076_46_679	838_3_28	56_1_76	347_5_378	228_23_291	102_46_1	83_4_508	139_23_1	90_1_431	934_1_202
11_46_1	39_2_1	17_5_663	1076_46_668	838_3_26	56_1_83	347_5_380	228_23_215	102_46_1	83_4_502	139_23_1	90_1_471	934_1_220
11_46_1	39_2_1	17_5_695	1076_46_628	838_3_44	56_1_99	347_5_401	228_23_174	102_46_1	83_4_449	139_23_1	90_1_517	934_1_240
11_46_1	39_2_1	17_5_724	1076_46_610	838_3_49	56_1_120	347_5_389	228_23_159	102_46_1	83_4_424	139_23_1	90_1_562	934_1_244
11_46_1	39_2_1	17_5_760	1076_46_565	838_3_54	56_1_157	347_5_348	228_23_186	102_46_1	83_4_414	139_23_1	90_1_599	934_1_251
11_46_1	39_2_1	17_5_765	1076_46_511	838_3_66	56_1_189	347_5_310	228_23_260	102_46_1	83_4_393	139_23_1	90_1_641	934_1_258
11_46_1	39_2_1	17_5_793	1076_46_473	838_3_73	56_1_210	347_5_330	228_23_281	102_46_1	83_4_330	139_23_1	90_1_668	934_1_284
11_46_1	39_2_1	17_5_817	1076_46_504	838_3_84	56_1_212	347_5_352	228_23_193	102_46_1	83_4_273	139_23_1	90_1_676	934_1_310
11_46_1	39_2_1	17_5_836	1076_46_573	838_3_90	56_1_239	347_5_342	228_23_125	102_46_1	83_4_216	139_23_1	90_1_715	934_1_340
11_46_1	39_2_1	17_5_875	1076_46_622	838_3_66	56_1_264	347_5_336	228_23_138	102_46_1	83_4_175	139_23_1	90_1_736	934_1_364
11_46_1	39_2_1	17_5_872	1076_46_675	838_3_48	56_1_257	347_5_370	228_23_223	102_46_1	83_4_165	139_23_1	90_1_710	934_1_418
11_46_1	39_2_1	17_5_894	1076_46_682	838_3_53	56_1_270	347_5_354	228_23_316	102_46_1	83_4_164	139_23_1	90_1_703	934_1_429
11_46_1	39_2_1	17_5_895	1076_46_705	838_3_71	56_1_294	347_5_356	228_23_342	102_46_1	83_4_165	139_23_1	90_1_664	934_1_430
11_46_1	39_2_1	17_5_879	1076_46_742	838_3_60	56_1_283	347_5_404	228_23_347	102_46_1	83_4_157	139_23_1	90_1_645	934_1_450
11_46_1	39_2_1	17_5_925	1076_46_776	838_3_40	56_1_264	347_5_402	228_23_342	102_46_1	83_4_140	139_23_1	90_1_601	934_1_476
11_46_1	39_2_1	17_5_869	1076_46_869	838_3_27	56_1_284	347_5_426	228_23_374	102_46_1	83_4_136	139_23_1	90_1_612	934_1_478
11_46_1	39_2_1	17_5_867	1076_46_879	838_3_7	56_1_298	347_5_457	228_23_456	102_46_1	83_4_122	139_23_1	90_1_602	934_1_474
11_46_1	39_2_1	17_5_842	1076_46_896	838_3_9	56_1_310	347_5_469	228_23_464	102_46_1	83_4_133	139_23_1	90_1_638	934_1_475
11_46_1	39_2_1	17_5_827	1076_46_887	838_3_13	56_1_310	347_5_440	228_23_375	102_46_1	83_4_140	139_23_1	90_1_678	934_1_484
11_46_1	39_2_1	17_5_823	1076_46_830	838_3_27	56_1_338	347_5_413	228_23_306	102_46_1	83_4_186	139_23_1	90_1_717	934_1_478
11_46_1	39_2_1	17_5_801	1076_46_703	838_3_53	56_1_357	347_5_440	228_23_290	102_46_1	83_4_194	139_23_1	90_1_719	934_1_489
11_46_1	39_2_1	17_5_786	1076_46_636	838_3_69	56_1_335	347_5_465	228_23_284	102_46_1	83_4_245	139_23_1	90_1_715	934_1_511
11_46_1	39_2_1	17_5_771	1076_46_664	838_3_93	56_1_322	347_5_449	228_23_267	102_46_1	83_4_290	139_23_1	90_1_730	934_1_517
11_46_1	39_2_1	17_5_724	1076_46_681	838_3_111	56_1_341	347_5_470	228_23_281	102_46_1	83_4_298	139_23_1	90_1_752	934_1_533
11_46_1	39_2_1	17_5_707	1076_46_626	838_3_99	56_1_346	347_5_473	228_23_327	102_46_1	83_4_331	139_23_1	90_1_817	934_1_526
11_46_1	39_2_1	17_5_718	1076_46_573	838_3_62	56_1_321	347_5_422	228_23_335	102_46_1	83_4_337	139_23_1	90_1_870	934_1_538
11_46_1	39_2_1	17_5_790	1076_46_494	838_3_37	56_1_327	347_5_411	228_23_254	102_46_1	83_4_377	139_23_1	90_1_908	934_1_518
11_46_1	39_2_1	17_5_822	1076_46_425	838_3_27	56_1_343	347_5_447	228_23_178	102_46_1	83_4_347	139_23_1	90_1_958	934_1_512
11_46_1	39_2_1	17_5_870	1076_46_418	838_3_24	56_1_319	347_5_468	228_23_207	102_46_1	83_4_313	139_23_1	90_1_1000	934_1_498
11_46_1	39_2_1	17_5_908	1076_46_438	838_3_20	56_1_326	347_5_476	228_23_282	102_46_1	83_4_228	139_23_1	90_1_1032	934_1_500
11_46_1	39_2_1	17_5_958	1076_46_486	838_3_25	56_1_355	347_5_469	228_23_205	102_46_1	83_4_165	139_23_1	90_1_1060	934_1_542
11_46_1	39_2_1	17_5_992	1076_46_543	838_3_22	56_1_369	347_5_449	228_23_166	102_46_1	83_4_142	139_23_1	90_1_1071	934_1_583
11_46_1	39_2_1	17_5_1018	1076_46_605	838_3_32	56_1_397	347_5_462	228_23_165	102_46_1	83_4_132	139_23_1	90_1_1028	934_1_567
11_46_1	39_2_1	17_5_1002	1076_46_630	838_3_45	56_1_393	347_5_428	228_23_183	102_46_1	83_4_112	139_23_1	90_1_1026	934_1_617
11_46_1	39_2_1	17_5_1027	1076_46_699	838_3_46	56_1_370	347_5_419	228_23_163	102_46_1	83_4_119	139_23_1	90_1_989	934_1_609
11_46_1	39_2_1	17_5_1026	1076_46_737	838_3_53	56_1_401	347_5_423	228_23_158	102_46_1	83_4_129	139_23_1	90_1_968	934_1_632
11_46_1	39_2_1	17_5_1025	1076_46_816	838_3_48	56_1_390	347_5_387	228_23_168	102_46_1	83_4_149	139_23_1	90_1_894	934_1_688
11_46_1	39_2_1	17_5_1025	1076_46_838	838_3_43	56_1_407	347_5_414	228_23_185	102_46_1	83_4_182	139_23_1	90_1_881	934_1_660
11_46_1	39_2_1	17_5_1013	1076_46_876	838_3_31	56_1_440	347_5_397	228_23_146	102_46_1	83_4_220	139_23_1	90_1_867	934_1_694
11_46_1	39_2_1	17_5_1014	1076_46_899	838_3_13	56_1_457	347_5_416	228_23_127	102_46_1	83_4_244	139_23_1	90_1_801	934_1_679
11_46_1	39_2_1	17_5_1021	1076_46_784	838_3_6	56_1_491	347_5_413	228_23_128	102_46_1	83_4_297	139_23_1	90_1_830	934_1_658
11_46_1	39_2_1	17_5_1024	1076_46_675	838_3_3	56_1_449	347_5_434	228_23_226	102_46_1	83_4_319	139_23_1	90_1_821	934_1_636
11_46_1	39_2_1	17_5_1031	1076_46_545	838_3_5	56_1_436	347_5_458	228_23_237	102_46_1	83_4_325	139_23_1	90_1_862	934_1_627
11_46_1	39_2_1	17_5_1019	1076_46_447	838_3_7	56_1_470	347_5_472	228_23_236	102_46_1	83_4_376	139_23_1	90_1_911	934_1_615
11_46_1	39_2_1	17_5_963	1076_46_462	838_3_16	56_1_481	347_5_515	228_23_194	102_46_1	83_4_388	139_23_1	90_1_905	934_1_605
11_46_1	39_2_1	17_5_932	1076_46_457	838_3_24	56_1_480	347_5_494	228_23_149	102_46_1	83_4_414	139_23_1	90_1_1006	934_1_606
11_46_1	39_2_1	17_5_885	1076_46_438	838_3_36	56_1_473	347_5_532	228_23_120	102_46_1	83_4_432	139_23_1	90_1_1035	934_1_638
11_46_1	39_2_1	17_5_879	1076_46_471	838_3_38	56_1_463	347_5_525	228_23_110	102_46_1	83_4_434	139_23_1	90_1_1069	934_1_629
11_46_1	39_2_1	17_5_835	1076_46_499	838_3_49	56_1_453	228_23_83	347_5_533	90_1_1112	102_46_1	83_4_435	139_23_1	934_1_645
11_46_1	39_2_1	17_5_848	1076_46_551	838_3_58	56_1_400	228_23_68	347_5_557	90_1_1118	102_46_1	83_4_408	139_23_1	934_1_630
11_46_1	39_2_1	17_5_833	1076_46_632	838_3_65	56_1_354	228_23_44	347_5_509	90_1_1184	102_46_1	83_4_360	139_23_1	934_1_617
11_46_1	39_2_1	17_5_868	1076_46_687	838_3_89	56_1_296	228_23_25	347_5_513	90_1_1160	102_46_1	83_4_291	139_23_1	934_1_641
11_46_1	39_2_1	17_5_888	1076_46_798	838_3_137	56_1_241	228_23_11	347_5_491	90_1_1140	102_46_1	83_4_235	139_23_1	934_1_619
11_46_1	39_2_1	17_5_934	1076_46_884	838_3_196	56_1_196	228_23_26	347_5_494	90_1_1093	102_46_1	83_4_197	139_23_1	934_1_623
11_46_1	39_2_1	17_5_985	1076_46_1007	838_3_221	56_1_154	228_23_35	347_5_439	90_1_1051	102_46_1	83_4_183	139_23_1	934_1_645
11_46_1	39_2_1	17_5_1027	1076_46_1076	838_3_190	56_1_148	228_23_20	347_5_438	90_1_1000	102_46_1	83_4_163	139_23_1	934_1_668
11_46_1	39_2_1	17_5_1089	1076_46_1161	838_3_112	56_1_121	228_23_7	347_5_411	90_1_971	102_46_1	83_4_142	139_23_1	934_1_687
11_46_1	39_2_1	17_5_1151	1076_46_1208	838_3_71	56_1_127	228_23_3	347_5_417	90_1_928	102_46_1	83_4_118	139_23_1	934_1_715
11_46_1	39_2_1	17_5_1212	1076_46_1253	838_3_47	56_1_112	228_23_5	347_5_378	90_1_918	102_46_1	83_4_91	139_23_1	934_1_745
11_46_1	39_2_1	17_5_1210	1076_46_1260	838_3_57	56_1_93	228_23_6	347_5_385	90_1_912	102_46_1	83_4_74	139_23_1	934_1_801
11_46_1	39_2_1	17_5_1250	1076_46_1250	838_3_63	56_1_64	228_23_13	347_5_384	90_1_900	102_46_1	83_4_85	139_23_1	934_1_777
11_46_1	39_2_1	17_5_1203	1076_46_1222	838_3_81	56_1_65	228_23_16	347_5_407	90_1_905	102_46_1	83_4_92	139_23_1	934_1_798
11_46_1	39_2_1	17_5_1228	1076_46_1143	838_3_108	56_1_55	228_23_4	347_5_410	90_1_860	102_46_1	83_4_95	139_23_1	934_1_805
11_46_1	39_2_1	17_5_1171	1076_46_1044	838_3_157	56_1_51	228_23_1	347_5_398	90_1_898	102_46_1	83_4_118	139_23_1	934_1_767
11_46_1	39_2_1	17_5_1159	1076_46_812	838_3_137	56_1_61	228_23_1	347_5_409	90_1_916	102_46_1	83_4_126	139_23_1	934_1_799
11_46_1	39_2_1	17_5_1149	1076_46_602	838_3_124	56_1_86	347_5_378	90_1_985	102_46_1	83_4_159	934_1_738
11_46_1	39_2_1	17_5_1085	1076_46_438	838_3_64	56_1_101	347_5_405	90_1_1037	102_46_1	83_4_178	934_1_815
11_46_1	39_2_1	17_5_1068	1076_46_370	838_3_42	56_1_128	347_5_389	90_1_1134	102_46_1	83_4_203	934_1_832
11_46_1	39_2_1	17_5_1020	1076_46_307	838_3_58	56_1_151	347_5_440	90_1_1212	102_46_1	83_4_208	934_1_866
11_46_1	39_2_1	17_5_1039	1076_46_288	838_3_74	56_1_181	347_5_443	90_1_1277	102_46_1	83_4_166	934_1_915
11_46_1	39_2_1	17_5_1017	1076_46_308	838_3_83	56_1_203	347_5_471	90_1_1341	102_46_1	83_4_147	934_1_951
11_46_1	39_2_1	17_5_1006	1076_46_372	838_3_56	56_1_254	347_5_458	90_1_1360	102_46_1	83_4_185	934_1_979
11_46_1	39_2_1	17_5_1014	1076_46_393	838_3_35	56_1_275	347_5_463	90_1_1366	102_46_1	83_4_206	934_1_1032
11_46_1	39_2_1	17_5_955	1076_46_427	838_3_8	56_1_325	347_5_454	90_1_1373	102_46_1	83_4_220	934_1_1080
11_46_1	39_2_1	17_5_911	1076_46_438	838_3_11	56_1_327	347_5_464	90_1_1398	102_46_1	83_4_220	934_1_1151
11_46_1	39_2_1	17_5_856	1076_46_467	838_3_14	56_1_359	347_5_465	90_1_1423	102_46_1	83_4_248	934_1_1128
11_46_1	39_2_1	17_5_804	1076_46_522	838_3_12	56_1_366	347_5_467	90_1_1395	102_46_1	83_4_272	934_1_1152
11_46_1	39_2_1	17_5_742	1076_46_584	838_3_4	56_1_366	347_5_445	90_1_1403	102_46_1	83_4_319	934_1_1154
11_46_1	39_2_1	17_5_719	1076_46_613	56_1_404	347_5_422	90_1_1364	102_46_1	83_4_337	934_1_1186
11_46_1	39_2_1	17_5_700	1076_46_643	56_1_395	347_5_448	90_1_1372	102_46_1	83_4_344	934_1_1136
11_46_1	39_2_1	17_5_720	1076_46_649	56_1_420	347_5_402	90_1_1369	102_46_1	83_4_306	934_1_1162
11_46_1	39_2_1	17_5_707	1076_46_678	56_1_399	347_5_429	90_1_1369	102_46_1	83_4_260	934_1_1144
11_46_1	39_2_1	17_5_737	1076_46_683	56_1_420	347_5_389	90_1_1334	102_46_1	83_4_212	934_1_1147
11_46_1	39_2_1	17_5_714	1076_46_698	56_1_389	347_5_381	90_1_1321	102_46_1	83_4_205	934_1_1180
11_46_1	39_2_1	17_5_724	1076_46_695	56_1_373	347_5_351	90_1_1274	102_46_1	83_4_199	934_1_1222
11_46_1	39_2_1	17_5_728	1076_46_622	56_1_378	347_5_344	90_1_1223	102_46_1	83_4_233	934_1_1223
11_46_1	39_2_1	17_5_759	1076_46_554	56_1_378	347_5_308	90_1_1159	102_46_1	83_4_258	934_1_1204
11_46_1	39_2_1	17_5_739	1076_46_441	56_1_381	347_5_318	90_1_1146	102_46_1	83_4_240	934_1_1219
11_46_1	39_2_1	17_5_799	1076_46_415	56_1_397	347_5_292	90_1_1104	102_46_1	83_4_221	934_1_1229
11_46_1	39_2_1	17_5_805	1076_46_478	56_1_390	347_5_287	90_1_1081	102_46_1	83_4_173	934_1_1269
11_46_1	39_2_1	17_5_855	1076_46_485	56_1_383	347_5_300	90_1_1098	102_46_1	83_4_134	934_1_1266
11_46_1	39_2_1	17_5_877	1076_46_515	56_1_414	347_5_311	90_1_1125	102_46_1	83_4_105	934_1_1257
11_46_1	39_2_1	17_5_917	1076_46_543	56_1_423	347_5_353	90_1_1111	102_46_1	83_4_89	934_1_1231
11_46_1	39_2_1	17_5_930	1076_46_504	56_1_418	347_5_353	90_1_1165	102_46_1	83_4_73	934_1_1253
11_46_1	39_2_1	17_5_966	1076_46_445	56_1_441	347_5_365	90_1_1172	102_46_1	83_4_85	934_1_1197
11_46_1	39_2_1	17_5_937	1076_46_461	56_1_399	347_5_376	90_1_1243	102_46_1	83_4_85	934_1_1193
11_46_1	39_2_1	17_5_979	1076_46_469	56_1_394	347_5_384	90_1_1264	102_46_1	83_4_75	934_1_1134
11_46_1	39_2_1	17_5_955	1076_46_454	56_1_385	347_5_406	90_1_1351	102_46_1	83_4_62	934_1_1109
11_46_1	39_2_1	17_5_982	1076_46_388	56_1_382	347_5_403	90_1_1390	102_46_1	83_4_62	934_1_1121
11_46_1	39_2_1	17_5_1066	1076_46_299	56_1_389	347_5_403	90_1_1426	102_46_1	83_4_59	934_1_1095
11_46_1	39_2_1	17_5_1053	1076_46_272	56_1_381	347_5_393	90_1_1471	102_46_1	83_4_61	934_1_1134
11_46_1	39_2_1	17_5_1129	1076_46_276	56_1_412	347_5_386	90_1_1464	102_46_1	83_4_83	934_1_1083
11_46_1	39_2_1	17_5_1106	1076_46_284	56_1_390	347_5_396	90_1_1518	102_46_1	83_4_123	934_1_1059
11_46_1	39_2_1	17_5_1132	1076_46_287	56_1_412	347_5_430	90_1_1458	102_46_1	83_4_172	934_1_1010
11_46_1	39_2_1	17_5_1151	1076_46_281	56_1_393	347_5_452	90_1_1478	102_46_1	83_4_238	934_1_952
11_46_1	39_2_1	17_5_1148	1076_46_262	56_1_370	347_5_478	90_1_1455	102_46_1	83_4_293	934_1_935
11_46_1	39_2_1	17_5_1195	1076_46_282	56_1_347	347_5_480	90_1_1462	102_46_1	83_4_270	934_1_897
11_46_1	39_2_1	17_5_1157	1076_46_321	56_1_368	347_5_508	90_1_1370	102_46_1	83_4_219	934_1_935
11_46_1	39_2_1	17_5_1183	1076_46_354	56_1_353	347_5_500	90_1_1365	102_46_1	83_4_154	934_1_932
11_46_1	39_2_1	17_5_1106	1076_46_358	56_1_345	347_5_494	90_1_1379	102_46_1	83_4_117	934_1_1012
11_46_1	39_2_1	17_5_1153	1076_46_386	56_1_329	347_5_502	90_1_1330	102_46_1	83_4_101	934_1_1027
11_46_1	39_2_1	17_5_1104	1076_46_436	56_1_333	347_5_456	90_1_1372	102_46_1	83_4_107	934_1_1064
11_46_1	39_2_1	17_5_1140	1076_46_461	56_1_341	347_5_432	90_1_1352	102_46_1	83_4_118	934_1_1065
11_46_1	39_2_1	17_5_1108	1076_46_457	56_1_335	347_5_412	90_1_1398	102_46_1	83_4_106	934_1_1092
11_46_1	39_2_1	17_5_1139	1076_46_438	56_1_337	347_5_406	90_1_1367	102_46_1	83_4_125	934_1_1083
11_46_1	39_2_1	17_5_1156	1076_46_342	56_1_298	347_5_432	90_1_1391	102_46_1	83_4_155	934_1_1084
11_46_1	39_2_1	17_5_1248	1076_46_279	56_1_287	347_5_438	90_1_1385	102_46_1	83_4_171	934_1_1058
11_46_1	39_2_1	17_5_1307	1076_46_236	56_1_265	347_5_455	90_1_1378	102_46_1	83_4_200	934_1_1025
11_46_1	39_2_1	17_5_1307	1076_46_231	56_1_259	347_5_441	90_1_1402	102_46_1	83_4_242	934_1_1000
11_46_1	39_2_1	17_5_1333	1076_46_265	56_1_255	347_5_427	90_1_1409	102_46_1	83_4_246	934_1_980
11_46_1	39_2_1	17_5_1286	1076_46_305	56_1_244	347_5_416	90_1_1441	102_46_1	83_4_259	934_1_976
11_46_1	39_2_1	17_5_1307	1076_46_322	56_1_250	347_5_416	90_1_1410	102_46_1	83_4_287	934_1_941
11_46_1	39_2_1	17_5_1276	1076_46_332	56_1_251	347_5_421	90_1_1437	102_46_1	83_4_283	934_1_936
11_46_1	39_2_1	17_5_1299	1076_46_346	56_1_241	347_5_379	90_1_1465	102_46_1	83_4_281	934_1_916
11_46_1	39_2_1	17_5_1254	1076_46_350	56_1_224	347_5_411	90_1_1493	102_46_1	83_4_260	934_1_930
11_46_1	39_2_1	17_5_1245	1076_46_396	56_1_206	347_5_415	90_1_1439	102_46_1	83_4_235	934_1_912
11_46_1	39_2_1	17_5_1236	1076_46_445	56_1_193	347_5_455	90_1_1420	102_46_1	83_4_194	934_1_914
11_46_1	39_2_1	17_5_1257	1076_46_461	56_1_188	347_5_431	90_1_1398	102_46_1	83_4_194	934_1_923
11_46_1	39_2_1	17_5_1307	1076_46_503	56_1_168	347_5_418	90_1_1354	102_46_1	83_4_130	934_1_978
11_46_1	39_2_1	17_5_1346	1076_46_535	56_1_170	347_5_430	90_1_1281	102_46_1	83_4_138	934_1_969
11_46_1	39_2_1	17_5_1351	1076_46_560	56_1_164	347_5_417	90_1_1290	102_46_1	83_4_171	934_1_943
11_46_1	39_2_1	17_5_1395	1076_46_609	56_1_151	347_5_425	90_1_1245	102_46_1	83_4_208	934_1_909
11_46_1	39_2_1	17_5_1410	1076_46_642	56_1_126	347_5_406	90_1_1259	102_46_1	83_4_216	934_1_912
11_46_1	39_2_1	17_5_1421	1076_46_663	56_1_119	347_5_387	90_1_1239	102_46_1	83_4_211	934_1_892
11_46_1	39_2_1	17_5_1383	1076_46_696	56_1_111	347_5_366	90_1_1233	102_46_1	83_4_188	934_1_929
11_46_1	39_2_1	17_5_1399	1076_46_712	56_1_100	347_5_370	90_1_1226	102_46_1	83_4_196	934_1_900
11_46_1	39_2_1	17_5_1325	1076_46_763	56_1_102	347_5_333	90_1_1258	102_46_1	83_4_203	934_1_937
11_46_1	39_2_1	17_5_1329	1076_46_717	56_1_94	347_5_375	90_1_1302	102_46_1	83_4_202	934_1_902
11_46_1	39_2_1	17_5_1317	1076_46_646	56_1_103	347_5_376	90_1_1328	102_46_1	83_4_204	934_1_921
11_46_1	39_2_1	17_5_1301	1076_46_507	56_1_102	347_5_431	90_1_1379	102_46_1	83_4_249	934_1_855
11_46_1	39_2_1	17_5_1269	1076_46_438	56_1_115	347_5_426	90_1_1382	102_46_1	83_4_257	934_1_876
11_46_1	39_2_1	17_5_1297	1076_46_388	56_1_124	347_5_471	90_1_1368	102_46_1	83_4_263	934_1_805
11_46_1	39_2_1	17_5_1300	1076_46_342	56_1_121	347_5_470	90_1_1400	102_46_1	83_4_262	934_1_818
11_46_1	39_2_1	17_5_1296	1076_46_321	56_1_119	347_5_529	90_1_1371	102_46_1	83_4_311	934_1_793
11_46_1	39_2_1	17_5_1340	1076_46_333	56_1_120	347_5_511	90_1_1342	102_46_1	83_4_317	934_1_817
11_46_1	39_2_1	17_5_1368	1076_46_371	56_1_116	347_5_542	90_1_1324	102_46_1	83_4_263	934_1_814
11_46_1	39_2_1	17_5_1415	1076_46_414	56_1_107	347_5_549	90_1_1270	102_46_1	83_4_188	934_1_853
11_46_1	39_2_1	17_5_1375	1076_46_486	56_1_116	347_5_554	90_1_1238	102_46_1	83_4_167	934_1_866
11_46_1	39_2_1	17_5_1359	1076_46_529	56_1_94	347_5_544	90_1_1235	102_46_1	83_4_181	934_1_910
11_46_1	39_2_1	17_5_1354	1076_46_528	56_1_102	347_5_540	90_1_1248	102_46_1	83_4_217	934_1_864
11_46_1	39_2_1	17_5_1390	1076_46_495	56_1_110	347_5_513	90_1_1226	102_46_1	83_4_200	934_1_870
11_46_1	39_2_1	17_5_1426	1076_46_456	56_1_123	347_5_483	90_1_1301	102_46_1	83_4_224	934_1_800
11_46_1	39_2_1	17_5_1436	1076_46_401	56_1_116	347_5_492	90_1_1295	102_46_1	83_4_219	934_1_829
11_46_1	39_2_1	17_5_1482	1076_46_394	56_1_121	347_5_436	90_1_1316	102_46_1	83_4_184	934_1_821
11_46_1	39_2_1	17_5_1534	1076_46_424	56_1_133	347_5_416	90_1_1273	102_46_1	83_4_112	934_1_827
11_46_1	39_2_1	17_5_1520	1076_46_373	56_1_167	347_5_382	90_1_1336	102_46_1	83_4_73	934_1_879
11_46_1	39_2_1	17_5_1554	1076_46_272	56_1_165	347_5_400	90_1_1360	102_46_1	83_4_92	934_1_868
11_46_1	39_2_1	17_5_1559	1076_46_262	56_1_187	347_5_434	90_1_1369	102_46_1	83_4_81	934_1_880
11_46_1	39_2_1	17_5_1606	1076_46_265	56_1_183	347_5_445	90_1_1413	102_46_1	83_4_80	934_1_847
11_46_1	39_2_1	17_5_1665	1076_46_286	56_1_188	347_5_443	90_1_1400	102_46_1	83_4_92	934_1_829
11_46_1	39_2_1	17_5_1684	1076_46_272	56_1_183	347_5_422	90_1_1467	102_46_1	83_4_134	934_1_783
11_46_1	39_2_1	17_5_1691	1076_46_267	56_1_162	347_5_426	90_1_1433	102_46_1	83_4_239	934_1_734
11_46_1	39_2_1	17_5_1631	1076_46_287	56_1_165	347_5_428	90_1_1430	102_46_1	83_4_297	934_1_738
11_46_1	39_2_1	17_5_1657	1076_46_306	56_1_165	347_5_421	90_1_1407	102_46_1	83_4_340	934_1_700
11_46_1	39_2_1	17_5_1569	1076_46_372	56_1_173	347_5_427	90_1_1369	102_46_1	83_4_385	934_1_723
11_46_1	39_2_1	17_5_1587	1076_46_425	56_1_143	347_5_382	90_1_1352	102_46_1	83_4_409	934_1_690
11_46_1	39_2_1	17_5_1534	1076_46_459	56_1_135	347_5_400	90_1_1346	102_46_1	83_4_393	934_1_678
11_46_1	39_2_1	17_5_1525	1076_46_561	56_1_133	347_5_353	90_1_1297	102_46_1	83_4_372	934_1_651
11_46_1	39_2_1	17_5_1455	1076_46_625	56_1_127	347_5_347	90_1_1301	102_46_1	83_4_309	934_1_664
11_46_1	39_2_1	17_5_1481	1076_46_630	56_1_124	347_5_356	90_1_1238	102_46_1	83_4_317	934_1_657
11_46_1	39_2_1	17_5_1465	1076_46_559	56_1_116	347_5_379	90_1_1265	102_46_1	83_4_269	934_1_708
11_46_1	39_2_1	17_5_1499	1076_46_453	56_1_137	347_5_417	90_1_1269	102_46_1	83_4_240	934_1_687
11_46_1	39_2_1	17_5_1463	1076_46_418	56_1_141	347_5_414	90_1_1342	102_46_1	83_4_185	934_1_713
11_46_1	39_2_1	17_5_1519	1076_46_428	56_1_144	347_5_425	90_1_1300	102_46_1	83_4_162	934_1_717
11_46_1	39_2_1	17_5_1563	1076_46_382	56_1_138	347_5_434	90_1_1337	102_46_1	83_4_127	934_1_746
11_46_1	39_2_1	17_5_1627	1076_46_330	56_1_143	347_5_426	90_1_1344	102_46_1	83_4_146	934_1_744
11_46_1	39_2_1	17_5_1671	1076_46_259	56_1_167	347_5_451	90_1_1356	102_46_1	83_4_155	934_1_764
11_46_1	39_2_1	17_5_1691	1076_46_198	56_1_198	347_5_455	90_1_1397	102_46_1	83_4_153	934_1_766
11_46_1	39_2_1	17_5_1669	1076_46_184	56_1_206	347_5_469	90_1_1424	102_46_1	83_4_159	934_1_795
11_46_1	39_2_1	17_5_1601	1076_46_176	56_1_201	347_5_483	90_1_1478	102_46_1	83_4_180	934_1_813
11_46_1	39_2_1	17_5_1628	1076_46_164	56_1_214	347_5_484	90_1_1468	102_46_1	83_4_183	934_1_788
11_46_1	39_2_1	17_5_1690	1076_46_144	56_1_194	347_5_488	90_1_1473	102_46_1	83_4_215	934_1_745
11_46_1	39_2_1	17_5_1684	1076_46_155	56_1_208	347_5_506	90_1_1427	102_46_1	83_4_244	934_1_714
11_46_1	39_2_1	17_5_1703	1076_46_199	56_1_193	347_5_503	90_1_1413	102_46_1	83_4_249	934_1_696
11_46_1	39_2_1	17_5_1661	1076_46_230	56_1_190	347_5_489	90_1_1399	102_46_1	83_4_274	934_1_721
11_46_1	39_2_1	17_5_1757	1076_46_247	56_1_185	347_5_478	90_1_1363	102_46_1	83_4_243	934_1_704
11_46_1	39_2_1	17_5_1804	1076_46_235	56_1_184	347_5_497	90_1_1331	102_46_1	83_4_208	934_1_710
11_46_1	39_2_1	17_5_1875	1076_46_211	56_1_195	347_5_454	90_1_1362	102_46_1	83_4_142	934_1_687
11_46_1	39_2_1	17_5_1864	1076_46_179	56_1_172	347_5_483	90_1_1363	102_46_1	83_4_115	934_1_715
11_46_1	39_2_1	17_5_1825	1076_46_178	56_1_200	347_5_489	90_1_1302	102_46_1	83_4_135	934_1_787
11_46_1	39_2_1	17_5_1846	1076_46_155	56_1_181	347_5_479	90_1_1301	102_46_1	83_4_172	934_1_801
11_46_1	39_2_1	17_5_1774	1076_46_144	56_1_196	347_5_505	90_1_1304	102_46_1	83_4_222	934_1_841
11_46_1	39_2_1	17_5_1818	1076_46_123	56_1_188	347_5_456	90_1_1334	102_46_1	83_4_270	934_1_801
11_46_1	39_2_1	17_5_1785	1076_46_100	56_1_184	347_5_480	90_1_1362	102_46_1	83_4_250	934_1_805
11_46_1	39_2_1	17_5_1802	1076_46_113	56_1_178	347_5_471	90_1_1371	102_46_1	83_4_229	934_1_779
11_46_1	39_2_1	17_5_1749	1076_46_147	56_1_153	347_5_496	90_1_1349	102_46_1	83_4_262	934_1_804
11_46_1	39_2_1	17_5_1785	1076_46_179	56_1_165	347_5_490	90_1_1286	102_46_1	83_4_296	934_1_773
11_46_1	39_2_1	17_5_1772	1076_46_235	56_1_142	347_5_436	90_1_1262	102_46_1	83_4_373	934_1_757
11_46_1	39_2_1	17_5_1733	1076_46_263	56_1_139	347_5_471	90_1_1193	102_46_1	83_4_434	934_1_782
11_46_1	39_2_1	17_5_1716	1076_46_286	56_1_132	347_5_479	90_1_1118	102_46_1	83_4_513	934_1_744
11_46_1	39_2_1	17_5_1727	1076_46_278	56_1_160	347_5_515	90_1_1077	102_46_1	83_4_454	934_1_716
11_46_1	39_2_1	17_5_1668	1076_46_264	56_1_143	347_5_499	90_1_1075	102_46_1	83_4_498	934_1_726
11_46_1	39_2_1	17_5_1654	1076_46_256	56_1_163	347_5_551	90_1_1070	102_46_1	83_4_451	934_1_716
11_46_1	39_2_1	17_5_1646	1076_46_194	56_1_148	347_5_556	90_1_1118	102_46_1	83_4_430	934_1_737
11_46_1	39_2_1	17_5_1611	1076_46_122	56_1_160	347_5_618	90_1_1133	102_46_1	83_4_419	934_1_721
11_46_1	39_2_1	17_5_1616	1076_46_114	56_1_157	347_5_616	90_1_1156	102_46_1	83_4_442	934_1_693
11_46_1	39_2_1	17_5_1623	1076_46_109	56_1_153	347_5_628	90_1_1177	102_46_1	83_4_517	934_1_668
11_46_1	39_2_1	17_5_1686	1076_46_125	56_1_133	347_5_630	90_1_1193	102_46_1	83_4_527	934_1_626
11_46_1	39_2_1	17_5_1648	1076_46_167	56_1_128	347_5_634	90_1_1191	102_46_1	83_4_549	934_1_632
11_46_1	39_2_1	17_5_1698	1076_46_221	56_1_112	347_5_620	90_1_1184	102_46_1	83_4_473	934_1_586
11_46_1	39_2_1	17_5_1709	1076_46_268	56_1_98	347_5_643	90_1_1154	102_46_1	83_4_422	934_1_559
11_46_1	39_2_1	17_5_1725	1076_46_317	56_1_85	347_5_647	90_1_1123	102_46_1	83_4_383	934_1_516
11_46_1	39_2_1	17_5_1722	1076_46_318	56_1_81	347_5_617	90_1_1083	102_46_1	83_4_402	934_1_552
11_46_1	39_2_1	17_5_1734	1076_46_333	56_1_64	347_5_596	90_1_1050	102_46_1	83_4_380	934_1_575
11_46_1	39_2_1	17_5_1802	1076_46_334	56_1_42	347_5_532	90_1_1028	102_46_1	83_4_349	934_1_608
11_46_1	39_2_1	17_5_1807	1076_46_403	56_1_38	347_5_484	90_1_1009	102_46_1	83_4_329	934_1_594
11_46_1	39_2_1	17_5_1808	1076_46_396	56_1_39	347_5_465	90_1_980	102_46_1	83_4_302	934_1_670
11_46_1	39_2_1	17_5_1814	1076_46_438	56_1_37	347_5_477	90_1_945	102_46_1	83_4_291	934_1_667
11_46_1	39_2_1	17_5_1824	1076_46_415	56_1_39	347_5_485	90_1_926	102_46_1	83_4_271	934_1_715
11_46_1	39_2_1	17_5_1807	1076_46_449	56_1_37	347_5_488	90_1_918	102_46_1	83_4_274	934_1_742
11_46_1	39_2_1	17_5_1834	1076_46_427	56_1_34	347_5_490	90_1_911	102_46_1	83_4_227	934_1_813
11_46_1	39_2_1	17_5_1854	1076_46_392	56_1_34	347_5_489	90_1_942	102_46_1	83_4_215	934_1_824
11_46_1	39_2_1	17_5_1860	1076_46_333	56_1_35	347_5_498	90_1_944	102_46_1	83_4_193	934_1_869
11_46_1	39_2_1	17_5_1889	1076_46_259	56_1_35	347_5_499	90_1_969	102_46_1	83_4_215	934_1_876
11_46_1	39_2_1	17_5_1873	1076_46_227	56_1_25	347_5_519	90_1_977	102_46_1	83_4_247	934_1_890
11_46_1	39_2_1	17_5_1873	1076_46_207	56_1_15	347_5_536	90_1_1047	102_46_1	83_4_294	934_1_857
11_46_1	39_2_1	17_5_1871	1076_46_220	56_1_22	347_5_573	90_1_1042	102_46_1	83_4_281	934_1_864
11_46_1	39_2_1	17_5_1828	1076_46_211	56_1_27	347_5_605	90_1_1082	102_46_1	83_4_314	934_1_828
11_46_1	39_2_1	17_5_1775	1076_46_196	56_1_23	347_5_611	90_1_1086	102_46_1	83_4_310	934_1_870
11_46_1	39_2_1	17_5_1738	1076_46_198	56_1_23	347_5_625	90_1_1105	102_46_1	83_4_335	934_1_849
11_46_1	39_2_1	17_5_1692	1076_46_231	56_1_19	347_5_627	90_1_1124	102_46_1	83_4_313	934_1_864
11_46_1	39_2_1	17_5_1723	1076_46_275	56_1_19	347_5_641	90_1_1104	102_46_1	83_4_301	934_1_806
11_46_1	39_2_1	17_5_1705	1076_46_323	56_1_19	347_5_657	90_1_1101	102_46_1	83_4_317	934_1_777
11_46_1	39_2_1	17_5_1764	1076_46_320	56_1_17	347_5_620	90_1_1097	102_46_1	83_4_314	934_1_783
11_46_1	39_2_1	17_5_1725	1076_46_315	56_1_18	347_5_665	90_1_1114	102_46_1	83_4_346	934_1_766
11_46_1	39_2_1	17_5_1725	1076_46_347	56_1_16	347_5_622	90_1_1085	102_46_1	83_4_357	934_1_808
11_46_1	39_2_1	17_5_1707	1076_46_362	56_1_10	347_5_654	90_1_1101	102_46_1	83_4_351	934_1_766
11_46_1	39_2_1	17_5_1690	1076_46_385	56_1_10	347_5_624	90_1_1088	102_46_1	83_4_368	934_1_795
11_46_1	39_2_1	17_5_1639	1076_46_471	56_1_1	347_5_656	90_1_1059	102_46_1	83_4_383	934_1_725
11_46_1	39_2_1	17_5_1571	1076_46_502	56_1_2	347_5_652	90_1_1032	102_46_1	83_4_427	934_1_738
11_46_1	39_2_1	17_5_1523	1076_46_534	56_1_6	347_5_648	90_1_1004	102_46_1	83_4_479	934_1_715
11_46_1	39_2_1	17_5_1479	1076_46_521	56_1_6	347_5_624	90_1_1007	102_46_1	83_4_518	934_1_750
11_46_1	39_2_1	17_5_1441	1076_46_500	56_1_2	347_5_665	90_1_953	102_46_1	83_4_561	934_1_743
11_46_1	39_2_1	17_5_1430	1076_46_444	347_5_655	90_1_965	102_46_1	83_4_609	934_1_715
11_46_1	39_2_1	17_5_1435	1076_46_398	347_5_651	90_1_952	102_46_1	83_4_568	934_1_720
11_46_1	39_2_1	17_5_1428	1076_46_324	347_5_665	90_1_981	102_46_1	83_4_514	934_1_721
11_46_1	39_2_1	17_5_1448	1076_46_335	347_5_692	90_1_969	102_46_1	83_4_467	934_1_696
11_46_1	39_2_1	17_5_1476	1076_46_346	347_5_693	90_1_942	102_46_1	83_4_486	934_1_700
11_46_1	39_2_1	17_5_1474	1076_46_390	347_5_716	90_1_934	102_46_1	83_4_497	934_1_709
11_46_1	39_2_1	17_5_1419	1076_46_456	347_5_693	90_1_946	102_46_1	83_4_536	934_1_693
11_46_1	39_2_1	17_5_1421	1076_46_530	347_5_718	90_1_932	102_46_1	83_4_471	934_1_690
11_46_1	39_2_1	17_5_1438	1076_46_540	347_5_687	90_1_930	102_46_1	83_4_463	934_1_695
11_46_1	39_2_1	17_5_1412	1076_46_524	347_5_719	90_1_940	102_46_1	83_4_438	934_1_695
11_46_1	39_2_1	17_5_1468	1076_46_501	347_5_646	90_1_953	102_46_1	83_4_409	934_1_718
11_46_1	39_2_1	17_5_1536	1076_46_468	347_5_682	90_1_936	102_46_1	83_4_313	934_1_707
11_46_1	39_2_1	17_5_1598	1076_46_405	347_5_698	90_1_949	102_46_1	83_4_268	934_1_721
11_46_1	39_2_1	17_5_1630	1076_46_379	347_5_775	90_1_938	102_46_1	83_4_234	934_1_725
11_46_1	39_2_1	17_5_1628	1076_46_310	347_5_819	90_1_972	102_46_1	83_4_216	934_1_751
11_46_1	39_2_1	17_5_1646	1076_46_239	347_5_838	90_1_1033	102_46_1	83_4_241	934_1_740
11_46_1	39_2_1	17_5_1673	1076_46_208	347_5_853	90_1_1062	102_46_1	83_4_263	934_1_761
11_46_1	39_2_1	17_5_1672	1076_46_188	347_5_875	90_1_1057	102_46_1	83_4_282	934_1_815
11_46_1	39_2_1	17_5_1694	1076_46_173	347_5_866	90_1_1059	102_46_1	83_4_277	934_1_826
11_46_1	39_2_1	17_5_1681	1076_46_158	347_5_883	90_1_1073	102_46_1	83_4_282	934_1_845
11_46_1	39_2_1	17_5_1641	1076_46_142	347_5_868	90_1_1059	102_46_1	83_4_340	934_1_875
11_46_1	39_2_1	17_5_1621	1076_46_99	347_5_905	90_1_1085	102_46_1	83_4_357	934_1_868
11_46_1	39_2_1	17_5_1559	1076_46_90	347_5_906	90_1_1073	102_46_1	83_4_384	934_1_891
11_46_1	39_2_1	17_5_1555	1076_46_73	347_5_932	90_1_1084	102_46_1	83_4_384	934_1_884
11_46_1	39_2_1	17_5_1521	1076_46_69	347_5_894	90_1_1109	102_46_1	83_4_380	934_1_920
11_46_1	39_2_1	17_5_1538	1076_46_79	347_5_955	90_1_1120	102_46_1	83_4_307	934_1_896
11_46_1	39_2_1	17_5_1599	1076_46_87	347_5_935	90_1_1118	102_46_1	83_4_268	934_1_863
11_46_1	39_2_1	17_5_1644	1076_46_128	347_5_931	90_1_1094	102_46_1	83_4_227	934_1_851
11_46_1	39_2_1	17_5_1678	1076_46_178	347_5_916	90_1_1128	102_46_1	83_4_233	934_1_796
11_46_1	39_2_1	17_5_1698	1076_46_236	347_5_871	90_1_1093	102_46_1	83_4_236	934_1_806
11_46_1	39_2_1	17_5_1709	1076_46_282	347_5_861	90_1_1090	102_46_1	83_4_309	934_1_729
11_46_1	39_2_1	17_5_1693	1076_46_332	347_5_845	90_1_1043	102_46_1	83_4_360	934_1_718
11_46_1	39_2_1	17_5_1660	1076_46_399	347_5_815	90_1_1013	102_46_1	83_4_382	934_1_714
11_46_1	39_2_1	17_5_1591	1076_46_421	347_5_863	90_1_976	102_46_1	83_4_403	934_1_715
11_46_1	39_2_1	17_5_1578	1076_46_457	347_5_791	90_1_968	102_46_1	83_4_453	934_1_693
11_46_1	39_2_1	17_5_1552	1076_46_482	347_5_797	90_1_913	102_46_1	83_4_464	934_1_715
11_46_1	39_2_1	17_5_1537	1076_46_427	347_5_769	90_1_941	102_46_1	83_4_480	934_1_698
11_46_1	39_2_1	17_5_1544	1076_46_332	347_5_788	90_1_935	102_46_1	83_4_460	934_1_709
11_46_1	39_2_1	17_5_1486	1076_46_275	347_5_775	90_1_950	102_46_1	83_4_537	934_1_714
11_46_1	39_2_1	17_5_1447	1076_46_230	347_5_808	90_1_954	102_46_1	83_4_585	934_1_733
11_46_1	39_2_1	17_5_1446	1076_46_196	347_5_846	90_1_1028	102_46_1	83_4_613	934_1_686
11_46_1	39_2_1	17_5_1448	1076_46_197	347_5_871	90_1_1006	102_46_1	83_4_643	934_1_685
11_46_1	39_2_1	17_5_1381	1076_46_179	347_5_907	90_1_1054	102_46_1	83_4_688	934_1_651
11_46_1	39_2_1	17_5_1369	1076_46_172	347_5_900	90_1_1058	102_46_1	83_4_618	934_1_686
11_46_1	39_2_1	17_5_1352	1076_46_146	347_5_895	90_1_1109	102_46_1	83_4_550	934_1_663
11_46_1	39_2_1	17_5_1357	1076_46_94	347_5_902	90_1_1101	102_46_1	83_4_539	934_1_670
11_46_1	39_2_1	17_5_1349	1076_46_76	347_5_926	90_1_1168	102_46_1	83_4_459	934_1_643
11_46_1	39_2_1	17_5_1371	1076_46_93	347_5_873	90_1_1201	102_46_1	83_4_454	934_1_664
11_46_1	39_2_1	17_5_1419	1076_46_119	347_5_838	90_1_1243	102_46_1	83_4_456	934_1_606
11_46_1	39_2_1	17_5_1503	1076_46_139	347_5_851	90_1_1194	102_46_1	83_4_459	934_1_580
11_46_1	39_2_1	17_5_1579	1076_46_186	347_5_816	90_1_1186	102_46_1	83_4_434	934_1_564
11_46_1	39_2_1	17_5_1641	1076_46_209	347_5_767	90_1_1116	102_46_1	83_4_430	934_1_599
11_46_1	39_2_1	17_5_1658	1076_46_224	347_5_793	90_1_1130	102_46_1	83_4_401	934_1_580
11_46_1	39_2_1	17_5_1731	1076_46_226	347_5_811	90_1_1114	102_46_1	83_4_336	934_1_566
11_46_1	39_2_1	17_5_1789	1076_46_252	347_5_820	90_1_1114	102_46_1	83_4_317	934_1_525
11_46_1	39_2_1	17_5_1824	1076_46_260	347_5_798	90_1_1111	102_46_1	83_4_335	934_1_532
11_46_1	39_2_1	17_5_1792	1076_46_325	347_5_860	90_1_1038	102_46_1	83_4_385	934_1_505
11_46_1	39_2_1	17_5_1740	1076_46_341	347_5_869	90_1_1052	102_46_1	83_4_397	934_1_515
11_46_1	39_2_1	17_5_1758	1076_46_363	347_5_894	90_1_1020	102_46_1	83_4_365	934_1_512
11_46_1	39_2_1	17_5_1756	1076_46_370	347_5_837	90_1_1033	102_46_1	83_4_348	934_1_537
11_46_1	39_2_1	17_5_1779	1076_46_286	347_5_881	90_1_1000	102_46_1	83_4_319	934_1_526
11_46_1	39_2_1	17_5_1762	1076_46_232	347_5_849	90_1_989	102_46_1	83_4_330	934_1_575
11_46_1	39_2_1	17_5_1740	1076_46_173	347_5_894	90_1_1043	102_46_1	83_4_355	934_1_546
11_46_1	39_2_1	17_5_1733	1076_46_140	347_5_868	90_1_1121	102_46_1	83_4_378	934_1_560
11_46_1	39_2_1	17_5_1686	1076_46_179	347_5_895	90_1_1125	102_46_1	83_4_412	934_1_543
11_46_1	39_2_1	17_5_1682	1076_46_178	347_5_911	90_1_1165	102_46_1	83_4_371	934_1_526
11_46_1	39_2_1	17_5_1732	1076_46_203	347_5_887	90_1_1161	102_46_1	83_4_366	934_1_494
11_46_1	39_2_1	17_5_1716	1076_46_191	347_5_905	90_1_1208	102_46_1	83_4_370	934_1_467
11_46_1	39_2_1	17_5_1712	1076_46_177	347_5_910	90_1_1192	102_46_1	83_4_457	934_1_441
11_46_1	39_2_1	17_5_1735	1076_46_166	347_5_947	90_1_1177	102_46_1	83_4_463	934_1_431
11_46_1	39_2_1	17_5_1715	1076_46_176	347_5_966	90_1_1154	102_46_1	83_4_512	934_1_420
11_46_1	39_2_1	17_5_1722	1076_46_173	347_5_990	90_1_1139	102_46_1	83_4_565	934_1_402
11_46_1	39_2_1	17_5_1684	1076_46_196	347_5_930	90_1_1157	102_46_1	83_4_648	934_1_384
11_46_1	39_2_1	17_5_1658	1076_46_215	347_5_972	90_1_1128	102_46_1	83_4_682	934_1_371
11_46_1	39_2_1	17_5_1671	1076_46_229	347_5_934	90_1_1127	102_46_1	83_4_685	934_1_382
11_46_1	39_2_1	17_5_1708	1076_46_242	347_5_902	90_1_1107	102_46_1	83_4_719	934_1_328
11_46_1	39_2_1	17_5_1665	1076_46_264	347_5_866	90_1_1126	102_46_1	83_4_733	934_1_298
11_46_1	39_2_1	17_5_1598	1076_46_287	347_5_881	90_1_1124	102_46_1	83_4_702	934_1_253
11_46_1	39_2_1	17_5_1609	1076_46_270	347_5_844	90_1_1098	102_46_1	83_4_625	934_1_247
11_46_1	39_2_1	17_5_1549	1076_46_243	347_5_910	90_1_1086	102_46_1	83_4_556	934_1_259
11_46_1	39_2_1	17_5_1544	1076_46_194	347_5_889	90_1_1109	102_46_1	83_4_516	934_1_268
11_46_1	39_2_1	17_5_1535	1076_46_163	347_5_892	90_1_1116	102_46_1	83_4_470	934_1_278
11_46_1	39_2_1	17_5_1510	1076_46_166	347_5_919	90_1_1136	102_46_1	83_4_491	934_1_287
11_46_1	39_2_1	17_5_1473	1076_46_202	347_5_913	90_1_1146	102_46_1	83_4_553	934_1_284
11_46_1	39_2_1	17_5_1465	1076_46_206	347_5_914	90_1_1188	102_46_1	83_4_634	934_1_257
11_46_1	39_2_1	17_5_1418	1076_46_245	347_5_922	90_1_1172	102_46_1	83_4_712	934_1_264
11_46_1	39_2_1	17_5_1448	1076_46_244	347_5_905	90_1_1173	102_46_1	83_4_745	934_1_266
11_46_1	39_2_1	17_5_1468	1076_46_192	347_5_849	90_1_1188	102_46_1	83_4_772	934_1_297
11_46_1	39_2_1	17_5_1507	1076_46_154	347_5_884	90_1_1174	102_46_1	83_4_739	934_1_303
11_46_1	39_2_1	17_5_1529	1076_46_169	347_5_891	90_1_1157	102_46_1	83_4_723	934_1_314
11_46_1	39_2_1	17_5_1546	1076_46_173	347_5_896	90_1_1173	102_46_1	83_4_723	934_1_291
11_46_1	39_2_1	17_5_1564	1076_46_143	347_5_886	90_1_1178	102_46_1	83_4_738	934_1_285
11_46_1	39_2_1	17_5_1604	1076_46_106	347_5_933	90_1_1146	102_46_1	83_4_682	934_1_270
11_46_1	39_2_1	17_5_1549	1076_46_93	347_5_936	90_1_1219	102_46_1	83_4_619	934_1_281
11_46_1	39_2_1	17_5_1625	1076_46_77	347_5_990	90_1_1189	102_46_1	83_4_558	934_1_243
11_46_1	39_2_1	17_5_1593	1076_46_79	347_5_970	90_1_1246	102_46_1	83_4_533	934_1_278
11_46_1	39_2_1	17_5_1640	1076_46_93	347_5_960	90_1_1227	102_46_1	83_4_546	934_1_269
11_46_1	39_2_1	17_5_1619	1076_46_93	347_5_952	90_1_1285	102_46_1	83_4_540	934_1_279
11_46_1	39_2_1	17_5_1666	1076_46_93	347_5_1006	90_1_1263	102_46_1	83_4_534	934_1_246
11_46_1	39_2_1	17_5_1612	1076_46_104	347_5_1068	90_1_1267	102_46_1	83_4_499	934_1_256
11_46_1	39_2_1	17_5_1631	1076_46_116	347_5_1067	90_1_1265	102_46_1	83_4_516	934_1_228
11_46_1	39_2_1	17_5_1567	1076_46_138	347_5_1090	90_1_1314	102_46_1	83_4_518	934_1_226
11_46_1	39_2_1	17_5_1559	1076_46_153	347_5_1099	90_1_1329	102_46_1	83_4_492	934_1_215
11_46_1	39_2_1	17_5_1547	1076_46_218	347_5_1106	90_1_1346	102_46_1	83_4_386	934_1_233
11_46_1	39_2_1	17_5_1577	1076_46_275	347_5_1045	90_1_1348	102_46_1	83_4_342	934_1_245
11_46_1	39_2_1	17_5_1580	1076_46_295	347_5_1076	90_1_1321	102_46_1	83_4_298	934_1_271
11_46_1	39_2_1	17_5_1589	1076_46_344	347_5_1054	90_1_1295	102_46_1	83_4_327	934_1_274
11_46_1	39_2_1	17_5_1621	1076_46_343	347_5_1078	90_1_1282	102_46_1	83_4_298	934_1_268
11_46_1	39_2_1	17_5_1633	1076_46_311	347_5_1047	90_1_1307	102_46_1	83_4_311	934_1_273
11_46_1	39_2_1	17_5_1677	1076_46_217	347_5_995	90_1_1307	102_46_1	83_4_392	934_1_250
11_46_1	39_2_1	17_5_1593	1076_46_164	347_5_1067	90_1_1269	102_46_1	83_4_520	934_1_222
11_46_1	39_2_1	17_5_1614	1076_46_78	347_5_1015	90_1_1286	102_46_1	83_4_563	934_1_232
11_46_1	39_2_1	17_5_1541	1076_46_77	347_5_1090	90_1_1300	102_46_1	83_4_588	934_1_211
11_46_1	39_2_1	17_5_1609	1076_46_85	347_5_1047	90_1_1315	102_46_1	83_4_542	934_1_206
11_46_1	39_2_1	17_5_1581	1076_46_92	347_5_1075	90_1_1365	102_46_1	83_4_518	934_1_199
11_46_1	39_2_1	17_5_1651	1076_46_110	347_5_1068	90_1_1327	102_46_1	83_4_484	934_1_196
11_46_1	39_2_1	17_5_1582	1076_46_131	347_5_1133	90_1_1301	102_46_1	83_4_531	934_1_190
11_46_1	39_2_1	17_5_1713	1076_46_171	347_5_1080	90_1_1231	102_46_1	83_4_525	934_1_161
11_46_1	39_2_1	17_5_1704	1076_46_194	347_5_1083	90_1_1201	102_46_1	83_4_511	934_1_158
11_46_1	39_2_1	17_5_1735	1076_46_183	347_5_1086	90_1_1155	102_46_1	83_4_507	934_1_148
11_46_1	39_2_1	17_5_1701	1076_46_153	347_5_1147	90_1_1132	102_46_1	83_4_544	934_1_136
11_46_1	39_2_1	17_5_1767	1076_46_121	347_5_1114	90_1_1108	102_46_1	83_4_566	934_1_131
11_46_1	39_2_1	17_5_1724	1076_46_100	347_5_1120	90_1_1132	102_46_1	83_4_619	934_1_167
11_46_1	39_2_1	17_5_1701	1076_46_62	347_5_1150	90_1_1138	102_46_1	83_4_657	934_1_161
11_46_1	39_2_1	17_5_1697	1076_46_55	347_5_1145	90_1_1136	102_46_1	83_4_698	934_1_186
11_46_1	39_2_1	17_5_1630	1076_46_48	347_5_1162	90_1_1173	102_46_1	83_4_757	934_1_175
11_46_1	39_2_1	17_5_1622	1076_46_42	347_5_1150	90_1_1183	102_46_1	83_4_776	934_1_173
11_46_1	39_2_1	17_5_1541	1076_46_62	347_5_1211	90_1_1186	102_46_1	83_4_795	934_1_169
11_46_1	39_2_1	17_5_1534	1076_46_71	347_5_1201	90_1_1188	102_46_1	83_4_814	934_1_166
11_46_1	39_2_1	17_5_1489	1076_46_91	347_5_1224	90_1_1190	102_46_1	83_4_824	934_1_170
11_46_1	39_2_1	17_5_1461	1076_46_105	347_5_1194	90_1_1209	102_46_1	83_4_844	934_1_186
11_46_1	39_2_1	17_5_1425	1076_46_122	347_5_1183	90_1_1184	102_46_1	83_4_839	934_1_196
11_46_1	39_2_1	17_5_1401	1076_46_139	347_5_1155	90_1_1160	102_46_1	83_4_811	934_1_186
11_46_1	39_2_1	17_5_1379	1076_46_156	347_5_1113	90_1_1150	102_46_1	83_4_763	934_1_199
11_46_1	39_2_1	17_5_1418	1076_46_147	347_5_1098	90_1_1132	102_46_1	83_4_666	934_1_185
11_46_1	39_2_1	17_5_1490	1076_46_133	347_5_1066	90_1_1128	102_46_1	83_4_554	934_1_197
11_46_1	39_2_1	17_5_1497	1076_46_103	347_5_1087	90_1_1117	102_46_1	83_4_507	934_1_195
11_46_1	39_2_1	17_5_1546	1076_46_93	347_5_1133	90_1_1090	102_46_1	83_4_499	934_1_200
11_46_1	39_2_1	17_5_1563	1076_46_83	347_5_1186	90_1_1177	102_46_1	83_4_413	934_1_192
11_46_1	39_2_1	17_5_1603	1076_46_59	347_5_1238	90_1_1217	102_46_1	83_4_320	934_1_194
11_46_1	39_2_1	17_5_1638	1076_46_46	347_5_1262	90_1_1300	102_46_1	83_4_272	934_1_198
11_46_1	39_2_1	17_5_1610	1076_46_31	347_5_1296	90_1_1373	102_46_1	83_4_290	934_1_200
11_46_1	39_2_1	17_5_1623	1076_46_37	347_5_1271	90_1_1420	102_46_1	83_4_331	934_1_194
11_46_1	39_2_1	17_5_1599	1076_46_65	347_5_1240	90_1_1482	102_46_1	83_4_358	934_1_167
11_46_1	39_2_1	17_5_1596	1076_46_89	347_5_1198	90_1_1454	102_46_1	83_4_417	934_1_192
11_46_1	39_2_1	17_5_1574	1076_46_104	347_5_1140	90_1_1490	102_46_1	83_4_491	934_1_172
11_46_1	39_2_1	17_5_1568	1076_46_136	347_5_1121	90_1_1471	102_46_1	83_4_452	934_1_186
11_46_1	39_2_1	17_5_1585	1076_46_108	347_5_1123	90_1_1527	102_46_1	83_4_382	934_1_166
11_46_1	39_2_1	17_5_1510	1076_46_74	347_5_1167	90_1_1524	102_46_1	83_4_391	934_1_182
11_46_1	39_2_1	17_5_1515	1076_46_84	347_5_1157	90_1_1541	102_46_1	83_4_416	934_1_168
11_46_1	39_2_1	17_5_1452	1076_46_91	347_5_1199	90_1_1481	102_46_1	83_4_523	934_1_170
11_46_1	39_2_1	17_5_1486	1076_46_81	347_5_1183	90_1_1462	102_46_1	83_4_567	934_1_161
11_46_1	39_2_1	17_5_1442	1076_46_54	347_5_1211	90_1_1464	102_46_1	83_4_588	934_1_172
11_46_1	39_2_1	17_5_1475	1076_46_21	347_5_1124	90_1_1464	102_46_1	83_4_634	934_1_158
11_46_1	39_2_1	17_5_1425	1076_46_13	347_5_1150	90_1_1423	102_46_1	83_4_680	934_1_171
11_46_1	39_2_1	17_5_1441	1076_46_30	347_5_1083	90_1_1394	102_46_1	83_4_719	934_1_188
11_46_1	39_2_1	17_5_1460	1076_46_56	347_5_1057	90_1_1336	102_46_1	83_4_735	934_1_227
11_46_1	39_2_1	17_5_1467	1076_46_56	347_5_952	90_1_1353	102_46_1	83_4_782	934_1_220
11_46_1	39_2_1	17_5_1406	1076_46_49	347_5_933	90_1_1389	102_46_1	83_4_792	934_1_255
11_46_1	39_2_1	17_5_1415	1076_46_39	347_5_893	90_1_1380	102_46_1	83_4_778	934_1_249
11_46_1	39_2_1	17_5_1361	1076_46_37	347_5_918	90_1_1391	102_46_1	83_4_768	934_1_275
11_46_1	39_2_1	17_5_1388	1076_46_50	347_5_895	90_1_1364	102_46_1	83_4_751	934_1_268
11_46_1	39_2_1	17_5_1364	1076_46_55	347_5_915	90_1_1378	102_46_1	83_4_747	934_1_293
11_46_1	39_2_1	17_5_1419	1076_46_77	347_5_934	90_1_1358	102_46_1	83_4_670	934_1_260
11_46_1	39_2_1	17_5_1434	1076_46_80	347_5_937	90_1_1359	102_46_1	83_4_584	934_1_297
11_46_1	39_2_1	17_5_1467	1076_46_113	347_5_939	90_1_1390	102_46_1	83_4_560	934_1_272
11_46_1	39_2_1	17_5_1441	1076_46_140	347_5_1010	90_1_1393	102_46_1	83_4_517	934_1_283
11_46_1	39_2_1	17_5_1471	1076_46_161	347_5_1014	90_1_1405	102_46_1	83_4_514	934_1_255
11_46_1	39_2_1	17_5_1425	1076_46_131	347_5_1054	90_1_1436	102_46_1	83_4_532	934_1_278
11_46_1	39_2_1	17_5_1456	1076_46_91	347_5_1075	90_1_1461	102_46_1	83_4_533	934_1_248
11_46_1	39_2_1	17_5_1438	1076_46_32	347_5_1071	90_1_1507	102_46_1	83_4_542	934_1_265
11_46_1	39_2_1	17_5_1489	1076_46_8	347_5_997	90_1_1569	102_46_1	83_4_533	934_1_242
11_46_1	39_2_1	17_5_1465	1076_46_5	347_5_1008	90_1_1619	102_46_1	83_4_471	934_1_253
11_46_1	39_2_1	17_5_1476	1076_46_3	347_5_961	90_1_1645	102_46_1	83_4_501	934_1_245
39_2_1	17_5_1463	347_5_953	83_4_502	90_1_1711	934_1_241
39_2_1	17_5_1435	347_5_939	83_4_545	90_1_1703	934_1_260
39_2_1	17_5_1428	347_5_922	83_4_556	90_1_1731	934_1_277
39_2_1	17_5_1407	347_5_900	83_4_604	90_1_1719	934_1_292
39_2_1	17_5_1354	347_5_944	83_4_638	90_1_1673	934_1_299
39_2_1	17_5_1361	347_5_922	83_4_637	90_1_1656	934_1_307
39_2_1	17_5_1382	347_5_913	83_4_593	90_1_1652	934_1_300
39_2_1	17_5_1387	347_5_920	83_4_639	90_1_1610	934_1_299
39_2_1	17_5_1417	347_5_837	83_4_712	90_1_1593	934_1_291
39_2_1	17_5_1414	347_5_817	83_4_752	90_1_1562	934_1_316
39_2_1	17_5_1395	347_5_757	83_4_781	90_1_1590	934_1_306
39_2_1	17_5_1438	347_5_745	83_4_814	90_1_1543	934_1_292
39_2_1	17_5_1453	347_5_659	83_4_846	90_1_1596	934_1_290
39_2_1	17_5_1468	347_5_698	83_4_843	90_1_1579	934_1_266
39_2_1	17_5_1475	347_5_662	83_4_869	90_1_1593	934_1_266
39_2_1	17_5_1504	347_5_682	83_4_895	90_1_1536	934_1_249
39_2_1	17_5_1514	347_5_677	83_4_899	90_1_1508	934_1_245
39_2_1	17_5_1490	347_5_701	83_4_890	90_1_1510	934_1_219
39_2_1	17_5_1458	347_5_687	83_4_796	90_1_1564	934_1_224
39_2_1	17_5_1407	347_5_743	83_4_721	90_1_1606	934_1_193
39_2_1	17_5_1441	347_5_748	83_4_596	90_1_1713	934_1_194
39_2_1	17_5_1414	347_5_869	83_4_530	90_1_1709	934_1_171
39_2_1	17_5_1395	347_5_871	83_4_517	90_1_1774	934_1_197
39_2_1	17_5_1376	347_5_938	83_4_507	90_1_1753	934_1_190
39_2_1	17_5_1362	347_5_918	83_4_520	90_1_1794	934_1_223
39_2_1	17_5_1430	347_5_970	83_4_437	90_1_1801	934_1_210
39_2_1	17_5_1431	347_5_975	83_4_375	90_1_1836	934_1_256
39_2_1	17_5_1432	347_5_1017	83_4_384	90_1_1775	934_1_252
39_2_1	17_5_1387	347_5_1043	83_4_434	90_1_1791	934_1_260
39_2_1	17_5_1397	347_5_1031	83_4_458	90_1_1783	934_1_266
39_2_1	17_5_1444	347_5_1047	83_4_504	90_1_1720	934_1_245
39_2_1	17_5_1445	347_5_976	83_4_469	90_1_1821	934_1_248
39_2_1	17_5_1424	347_5_1061	83_4_465	90_1_1733	934_1_225
39_2_1	17_5_1397	347_5_1009	83_4_480	90_1_1794	934_1_231
39_2_1	17_5_1418	347_5_1026	83_4_524	90_1_1741	934_1_210
39_2_1	17_5_1430	347_5_942	83_4_550	90_1_1764	934_1_246
39_2_1	17_5_1441	347_5_924	83_4_560	90_1_1764	934_1_225
39_2_1	17_5_1391	347_5_897	83_4_600	90_1_1789	934_1_247
39_2_1	17_5_1395	347_5_918	83_4_584	90_1_1767	934_1_243
39_2_1	17_5_1375	347_5_996	83_4_485	90_1_1752	934_1_263
39_2_1	17_5_1390	347_5_983	83_4_434	90_1_1783	934_1_276
39_2_1	17_5_1374	347_5_1041	83_4_481	90_1_1750	934_1_273
39_2_1	17_5_1378	347_5_979	83_4_528	90_1_1768	934_1_304
39_2_1	17_5_1317	347_5_1041	83_4_646	90_1_1681	934_1_286
39_2_1	17_5_1328	347_5_969	83_4_676	90_1_1682	934_1_330
39_2_1	17_5_1328	347_5_1001	83_4_735	90_1_1575	934_1_332
39_2_1	17_5_1303	347_5_926	83_4_749	90_1_1557	934_1_387
39_2_1	17_5_1329	347_5_930	83_4_710	90_1_1522	934_1_368
39_2_1	17_5_1334	347_5_854	83_4_668	90_1_1541	934_1_409
39_2_1	17_5_1305	347_5_865	83_4_699	90_1_1461	934_1_415
39_2_1	17_5_1314	347_5_764	83_4_741	90_1_1526	934_1_430
39_2_1	17_5_1256	347_5_776	83_4_752	90_1_1552	934_1_405
39_2_1	17_5_1284	347_5_718	83_4_730	90_1_1616	934_1_401
39_2_1	17_5_1243	347_5_737	83_4_758	90_1_1596	934_1_395
39_2_1	17_5_1294	347_5_695	83_4_748	90_1_1629	934_1_354
39_2_1	17_5_1261	347_5_757	83_4_763	90_1_1577	934_1_359
39_2_1	17_5_1289	347_5_682	83_4_793	90_1_1617	934_1_359
39_2_1	17_5_1249	347_5_727	83_4_798	90_1_1574	934_1_379
39_2_1	17_5_1356	347_5_649	83_4_795	90_1_1578	934_1_380
39_2_1	17_5_1366	347_5_657	83_4_814	90_1_1571	934_1_386
39_2_1	17_5_1439	347_5_627	83_4_733	90_1_1595	934_1_375
39_2_1	17_5_1418	347_5_683	83_4_573	90_1_1593	934_1_441
39_2_1	17_5_1506	347_5_694	83_4_455	90_1_1633	934_1_431
39_2_1	17_5_1463	347_5_779	83_4_423	90_1_1642	934_1_436
39_2_1	17_5_1549	347_5_789	83_4_421	90_1_1675	934_1_400
39_2_1	17_5_1516	347_5_843	83_4_518	90_1_1669	934_1_366
39_2_1	17_5_1457	347_5_851	83_4_577	90_1_1729	934_1_349
39_2_1	17_5_1482	347_5_841	83_4_669	90_1_1661	934_1_329
39_2_1	17_5_1446	347_5_842	83_4_691	90_1_1685	934_1_322
39_2_1	17_5_1428	347_5_814	83_4_720	90_1_1672	934_1_310
39_2_1	17_5_1374	347_5_856	83_4_660	90_1_1707	934_1_306
39_2_1	17_5_1422	347_5_815	83_4_616	90_1_1699	934_1_297
39_2_1	17_5_1341	347_5_832	83_4_667	90_1_1696	934_1_328
39_2_1	17_5_1384	347_5_754	83_4_725	90_1_1700	934_1_312
39_2_1	17_5_1308	347_5_755	83_4_747	90_1_1700	934_1_382
39_2_1	17_5_1311	347_5_708	83_4_787	90_1_1688	934_1_378
39_2_1	17_5_1221	347_5_734	83_4_787	90_1_1705	934_1_423
39_2_1	17_5_1225	347_5_692	83_4_816	90_1_1688	934_1_405
39_2_1	17_5_1190	347_5_714	83_4_716	90_1_1706	934_1_448
39_2_1	17_5_1268	347_5_701	83_4_681	90_1_1644	934_1_420
39_2_1	17_5_1253	347_5_727	83_4_623	90_1_1656	934_1_452
39_2_1	17_5_1404	347_5_728	83_4_610	90_1_1554	934_1_426
39_2_1	17_5_1369	347_5_804	83_4_563	90_1_1565	934_1_468
39_2_1	17_5_1409	347_5_835	83_4_609	90_1_1479	934_1_456
39_2_1	17_5_1414	347_5_849	83_4_524	90_1_1533	934_1_468
39_2_1	17_5_1477	347_5_874	83_4_450	90_1_1550	934_1_439
39_2_1	17_5_1462	347_5_880	83_4_418	90_1_1587	934_1_480
39_2_1	17_5_1460	347_5_941	83_4_352	90_1_1660	934_1_487
39_2_1	17_5_1478	347_5_966	83_4_294	90_1_1656	934_1_488
39_2_1	17_5_1396	347_5_1038	83_4_211	90_1_1762	934_1_496
39_2_1	17_5_1462	347_5_1027	83_4_215	90_1_1778	934_1_458
39_2_1	17_5_1486	347_5_954	83_4_258	90_1_1817	934_1_459
39_2_1	17_5_1458	347_5_972	83_4_319	90_1_1816	934_1_451
39_2_1	17_5_1441	347_5_964	83_4_427	90_1_1761	934_1_411
39_2_1	17_5_1355	347_5_898	83_4_501	90_1_1842	934_1_418
39_2_1	17_5_1377	347_5_925	83_4_569	90_1_1762	934_1_373
39_2_1	17_5_1318	347_5_898	83_4_637	90_1_1806	934_1_337
39_2_1	17_5_1284	347_5_886	83_4_708	90_1_1781	934_1_317
39_2_1	17_5_1263	347_5_842	83_4_762	90_1_1835	934_1_286
39_2_1	17_5_1231	347_5_816	83_4_824	90_1_1853	934_1_249
39_2_1	17_5_1181	347_5_785	83_4_854	90_1_1913	934_1_226
39_2_1	17_5_1207	347_5_784	83_4_842	90_1_1914	934_1_227
39_2_1	17_5_1162	347_5_795	83_4_868	90_1_1972	934_1_190
39_2_1	17_5_1184	347_5_815	83_4_886	90_1_1898	934_1_177
39_2_1	17_5_1131	347_5_790	83_4_902	90_1_1919	934_1_184
39_2_1	17_5_1124	347_5_805	83_4_872	90_1_1862	934_1_170
39_2_1	17_5_1151	347_5_802	83_4_889	90_1_1777	934_1_140
39_2_1	17_5_1162	347_5_826	83_4_842	90_1_1722	934_1_134
39_2_1	17_5_1174	347_5_811	83_4_766	90_1_1672	934_1_137
39_2_1	17_5_1180	347_5_849	83_4_706	90_1_1661	934_1_144
39_2_1	17_5_1198	347_5_810	83_4_665	90_1_1690	934_1_159
39_2_1	17_5_1225	347_5_828	83_4_657	90_1_1686	934_1_181
39_2_1	17_5_1213	347_5_843	83_4_665	90_1_1728	934_1_185
39_2_1	17_5_1261	347_5_836	83_4_721	90_1_1700	934_1_204
39_2_1	17_5_1286	347_5_832	83_4_742	90_1_1677	934_1_199
39_2_1	17_5_1302	347_5_804	83_4_772	90_1_1658	934_1_216
39_2_1	17_5_1341	347_5_825	83_4_824	90_1_1587	934_1_226
39_2_1	17_5_1395	347_5_838	83_4_828	90_1_1524	934_1_243
39_2_1	17_5_1401	347_5_853	83_4_766	90_1_1555	934_1_261
39_2_1	17_5_1370	347_5_812	83_4_702	90_1_1645	934_1_284
39_2_1	17_5_1389	347_5_821	83_4_580	90_1_1697	934_1_302
39_2_1	17_5_1412	347_5_772	83_4_544	90_1_1769	934_1_286
39_2_1	17_5_1460	347_5_787	83_4_477	90_1_1790	934_1_289
39_2_1	17_5_1460	347_5_798	83_4_385	90_1_1839	934_1_305
39_2_1	17_5_1461	347_5_833	83_4_393	90_1_1838	934_1_306
39_2_1	17_5_1459	347_5_840	83_4_458	90_1_1855	934_1_294
39_2_1	17_5_1440	347_5_880	83_4_469	90_1_1838	934_1_307
39_2_1	17_5_1440	347_5_852	83_4_533	90_1_1814	934_1_314
39_2_1	17_5_1370	347_5_860	83_4_637	90_1_1751	934_1_338
39_2_1	17_5_1386	347_5_845	83_4_730	90_1_1694	934_1_332
39_2_1	17_5_1376	347_5_818	83_4_804	90_1_1617	934_1_346
39_2_1	17_5_1375	347_5_795	83_4_844	90_1_1584	934_1_356
39_2_1	17_5_1356	347_5_813	83_4_876	90_1_1521	934_1_371
39_2_1	17_5_1377	347_5_811	83_4_939	90_1_1458	934_1_334
39_2_1	17_5_1344	347_5_827	83_4_921	90_1_1446	934_1_333
39_2_1	17_5_1338	347_5_836	83_4_854	90_1_1461	934_1_312
39_2_1	17_5_1382	347_5_875	83_4_734	90_1_1452	934_1_290
39_2_1	17_5_1379	347_5_918	83_4_701	90_1_1439	934_1_290
39_2_1	17_5_1418	347_5_932	83_4_649	90_1_1426	934_1_284
39_2_1	17_5_1479	347_5_949	83_4_551	90_1_1433	934_1_276
39_2_1	17_5_1489	347_5_945	83_4_582	90_1_1441	934_1_273
39_2_1	17_5_1551	347_5_901	83_4_591	90_1_1469	934_1_260
39_2_1	17_5_1562	347_5_886	83_4_605	90_1_1464	934_1_270
39_2_1	17_5_1630	347_5_866	83_4_539	90_1_1506	934_1_281
39_2_1	17_5_1620	347_5_867	83_4_455	90_1_1524	934_1_312
39_2_1	17_5_1674	347_5_877	83_4_393	90_1_1560	934_1_303
39_2_1	17_5_1630	347_5_904	83_4_351	90_1_1604	934_1_312
39_2_1	17_5_1572	347_5_947	83_4_367	90_1_1640	934_1_330
39_2_1	17_5_1551	347_5_931	83_4_403	90_1_1683	934_1_322
39_2_1	17_5_1500	347_5_986	83_4_490	90_1_1609	934_1_345
39_2_1	17_5_1515	347_5_955	83_4_605	90_1_1570	934_1_331
39_2_1	17_5_1487	347_5_980	83_4_683	90_1_1554	934_1_317
39_2_1	17_5_1436	347_5_985	83_4_731	90_1_1527	934_1_346
39_2_1	17_5_1368	347_5_996	83_4_790	90_1_1544	934_1_350
39_2_1	17_5_1347	347_5_987	83_4_810	90_1_1548	934_1_352
39_2_1	17_5_1234	347_5_1028	83_4_918	90_1_1567	934_1_315
39_2_1	17_5_1207	347_5_1000	83_4_1001	90_1_1542	934_1_317
39_2_1	17_5_1127	347_5_1014	83_4_1021	90_1_1570	934_1_308
39_2_1	17_5_1076	347_5_1027	83_4_1030	90_1_1558	934_1_315
39_2_1	17_5_1038	347_5_998	83_4_1034	90_1_1604	934_1_286
39_2_1	17_5_987	347_5_997	83_4_1039	90_1_1591	934_1_303
39_2_1	17_5_1000	347_5_1000	83_4_1027	90_1_1615	934_1_293
39_2_1	17_5_1024	347_5_1003	83_4_998	90_1_1588	934_1_298
39_2_1	17_5_1067	347_5_964	83_4_946	90_1_1604	934_1_291
39_2_1	17_5_1060	347_5_978	83_4_864	90_1_1558	934_1_325
39_2_1	17_5_1122	347_5_1001	83_4_712	90_1_1532	934_1_288
39_2_1	17_5_1169	347_5_1052	83_4_545	90_1_1480	934_1_297
39_2_1	17_5_1275	347_5_1026	83_4_473	90_1_1516	934_1_268
39_2_1	17_5_1278	347_5_1035	83_4_418	90_1_1588	934_1_285
39_2_1	17_5_1311	347_5_1022	83_4_411	90_1_1600	934_1_307
39_2_1	17_5_1397	347_5_1028	83_4_432	90_1_1604	934_1_269
39_2_1	17_5_1413	347_5_1003	83_4_457	90_1_1622	934_1_313
39_2_1	17_5_1475	347_5_977	83_4_503	90_1_1633	934_1_266
39_2_1	17_5_1446	347_5_975	83_4_512	90_1_1652	934_1_282
39_2_1	17_5_1489	347_5_929	83_4_550	90_1_1677	934_1_251
39_2_1	17_5_1443	347_5_882	83_4_675	90_1_1639	934_1_274
39_2_1	17_5_1435	347_5_834	83_4_732	90_1_1647	934_1_256
39_2_1	17_5_1369	347_5_854	83_4_758	90_1_1624	934_1_269
39_2_1	17_5_1402	347_5_834	83_4_710	90_1_1663	934_1_250
39_2_1	17_5_1341	347_5_885	83_4_681	90_1_1675	934_1_252
39_2_1	17_5_1408	347_5_873	83_4_643	90_1_1651	934_1_238
39_2_1	17_5_1385	347_5_930	83_4_602	90_1_1633	934_1_241
39_2_1	17_5_1415	347_5_926	83_4_611	90_1_1635	934_1_229
39_2_1	17_5_1416	347_5_980	83_4_602	90_1_1615	934_1_225
39_2_1	17_5_1426	347_5_978	83_4_588	90_1_1643	934_1_211
39_2_1	17_5_1404	347_5_1045	83_4_537	90_1_1633	934_1_213
39_2_1	17_5_1478	347_5_1013	83_4_463	90_1_1639	934_1_214
39_2_1	17_5_1507	347_5_1012	83_4_448	90_1_1633	934_1_208
39_2_1	17_5_1482	347_5_1011	83_4_480	90_1_1662	934_1_203
39_2_1	17_5_1481	347_5_1020	83_4_552	90_1_1630	934_1_183
39_2_1	17_5_1428	347_5_1011	83_4_693	90_1_1634	934_1_154
39_2_1	17_5_1448	347_5_984	83_4_745	90_1_1594	934_1_159
39_2_1	17_5_1392	347_5_1007	83_4_864	90_1_1507	934_1_155
39_2_1	17_5_1389	347_5_1023	83_4_914	90_1_1456	934_1_170
39_2_1	17_5_1371	347_5_1018	83_4_920	90_1_1437	934_1_172
39_2_1	17_5_1414	347_5_946	83_4_927	90_1_1401	934_1_191
39_2_1	17_5_1415	347_5_952	83_4_946	90_1_1374	934_1_191
39_2_1	17_5_1388	347_5_982	83_4_925	90_1_1337	934_1_205
39_2_1	17_5_1380	347_5_999	83_4_886	90_1_1329	934_1_197
39_2_1	17_5_1365	347_5_988	83_4_836	90_1_1345	934_1_198
39_2_1	17_5_1307	347_5_1017	83_4_689	90_1_1439	934_1_196
39_2_1	17_5_1353	347_5_1038	83_4_569	90_1_1445	934_1_211
39_2_1	17_5_1358	347_5_1068	83_4_552	90_1_1503	934_1_193
39_2_1	17_5_1411	347_5_1064	83_4_522	90_1_1518	934_1_214
39_2_1	17_5_1427	347_5_1087	83_4_482	90_1_1561	934_1_207
39_2_1	17_5_1523	347_5_1105	83_4_480	90_1_1506	934_1_205
39_2_1	17_5_1545	347_5_1127	83_4_475	90_1_1541	934_1_193
39_2_1	17_5_1577	347_5_1139	83_4_511	90_1_1497	934_1_196
39_2_1	17_5_1594	347_5_1149	83_4_564	90_1_1478	934_1_185
39_2_1	17_5_1620	347_5_1162	83_4_642	90_1_1363	934_1_175
39_2_1	17_5_1640	347_5_1095	83_4_721	90_1_1330	934_1_172
39_2_1	17_5_1600	347_5_1066	83_4_807	90_1_1309	934_1_161
39_2_1	17_5_1574	347_5_1061	83_4_836	90_1_1294	934_1_162
39_2_1	17_5_1548	347_5_1071	83_4_831	90_1_1275	934_1_171
39_2_1	17_5_1493	347_5_1131	83_4_812	90_1_1240	934_1_141
39_2_1	17_5_1464	347_5_1099	83_4_754	90_1_1249	934_1_161
39_2_1	17_5_1419	347_5_1156	83_4_702	90_1_1281	934_1_137
39_2_1	17_5_1341	347_5_1122	83_4_791	90_1_1308	934_1_167
39_2_1	17_5_1309	347_5_1173	83_4_844	90_1_1316	934_1_132
39_2_1	17_5_1303	347_5_1168	83_4_892	90_1_1310	934_1_143
39_2_1	17_5_1313	347_5_1197	83_4_860	90_1_1353	934_1_121
39_2_1	17_5_1268	347_5_1153	83_4_837	90_1_1412	934_1_151
39_2_1	17_5_1219	347_5_1187	83_4_766	90_1_1484	934_1_128
39_2_1	17_5_1202	347_5_1116	83_4_737	90_1_1540	934_1_148
39_2_1	17_5_1169	347_5_1160	83_4_697	90_1_1566	934_1_121
39_2_1	17_5_1110	347_5_1152	83_4_654	90_1_1605	934_1_145
39_2_1	17_5_1181	347_5_1215	83_4_546	90_1_1590	934_1_119
39_2_1	17_5_1217	347_5_1189	83_4_468	90_1_1626	934_1_156
39_2_1	17_5_1250	347_5_1242	83_4_428	90_1_1654	934_1_142
39_2_1	17_5_1236	347_5_1251	83_4_389	90_1_1702	934_1_156
39_2_1	17_5_1283	347_5_1286	83_4_358	90_1_1714	934_1_157
39_2_1	17_5_1348	347_5_1311	83_4_345	90_1_1701	934_1_154
39_2_1	17_5_1354	347_5_1317	83_4_368	90_1_1708	934_1_148
39_2_1	17_5_1404	347_5_1316	83_4_435	90_1_1654	934_1_119
39_2_1	17_5_1390	347_5_1248	83_4_484	90_1_1684	934_1_120
39_2_1	17_5_1360	347_5_1304	83_4_533	90_1_1663	934_1_106
39_2_1	17_5_1310	347_5_1270	83_4_640	90_1_1624	934_1_137
39_2_1	17_5_1305	347_5_1257	83_4_630	90_1_1661	934_1_123
39_2_1	17_5_1265	347_5_1265	83_4_641	90_1_1654	934_1_139
39_2_1	17_5_1250	347_5_1256	83_4_610	90_1_1671	934_1_113
39_2_1	17_5_1226	347_5_1285	83_4_602	90_1_1673	934_1_111
39_2_1	17_5_1215	347_5_1235	83_4_588	90_1_1726	934_1_116
39_2_1	17_5_1194	347_5_1246	83_4_612	90_1_1664	934_1_137
39_2_1	17_5_1178	347_5_1241	83_4_649	90_1_1653	934_1_127
39_2_1	17_5_1200	347_5_1248	83_4_700	90_1_1594	934_1_120
39_2_1	17_5_1141	347_5_1232	83_4_756	90_1_1617	934_1_108
39_2_1	17_5_1170	347_5_1259	83_4_770	90_1_1556	934_1_121
39_2_1	17_5_1144	347_5_1204	83_4_813	90_1_1592	934_1_117
39_2_1	17_5_1116	347_5_1215	83_4_827	90_1_1576	934_1_148
39_2_1	17_5_1142	347_5_1222	83_4_742	90_1_1589	934_1_148
39_2_1	17_5_1217	347_5_1242	83_4_599	90_1_1588	934_1_162
39_2_1	17_5_1233	347_5_1271	83_4_508	90_1_1620	934_1_128
39_2_1	17_5_1277	347_5_1308	83_4_425	90_1_1638	934_1_147
39_2_1	17_5_1340	347_5_1341	83_4_371	90_1_1605	934_1_146
39_2_1	17_5_1351	347_5_1322	83_4_385	90_1_1646	934_1_160
39_2_1	17_5_1411	347_5_1358	83_4_412	90_1_1584	934_1_143
39_2_1	17_5_1382	347_5_1302	83_4_527	90_1_1600	934_1_131
39_2_1	17_5_1369	347_5_1269	83_4_656	90_1_1557	934_1_133
39_2_1	17_5_1320	347_5_1227	83_4_777	90_1_1535	934_1_128
39_2_1	17_5_1319	347_5_1189	83_4_868	90_1_1488	934_1_119
39_2_1	17_5_1262	347_5_1159	83_4_953	90_1_1475	934_1_118
39_2_1	17_5_1306	347_5_1124	83_4_949	90_1_1435	934_1_115
39_2_1	17_5_1260	347_5_1109	83_4_907	90_1_1465	934_1_110
39_2_1	17_5_1251	347_5_1087	83_4_826	90_1_1460	934_1_128
39_2_1	17_5_1140	347_5_1155	83_4_763	90_1_1493	934_1_139
39_2_1	17_5_1158	347_5_1212	83_4_686	90_1_1491	934_1_144
39_2_1	17_5_1122	347_5_1238	83_4_681	90_1_1536	934_1_156
39_2_1	17_5_1204	347_5_1246	83_4_654	90_1_1522	934_1_139
39_2_1	17_5_1162	347_5_1377	83_4_576	90_1_1549	934_1_130
39_2_1	17_5_1205	347_5_1423	83_4_391	90_1_1616	934_1_107
39_2_1	17_5_1196	347_5_1458	83_4_388	90_1_1635	934_1_106
39_2_1	17_5_1219	347_5_1514	83_4_433	90_1_1610	934_1_87
39_2_1	17_5_1260	347_5_1512	83_4_479	90_1_1547	934_1_89
39_2_1	17_5_1249	347_5_1539	83_4_547	90_1_1506	934_1_76
39_2_1	17_5_1254	347_5_1480	83_4_637	90_1_1490	934_1_75
39_2_1	17_5_1253	347_5_1463	83_4_723	90_1_1400	934_1_88
39_2_1	17_5_1315	347_5_1379	83_4_704	90_1_1407	934_1_92
39_2_1	17_5_1268	347_5_1412	83_4_688	90_1_1389	934_1_86
39_2_1	17_5_1270	347_5_1353	83_4_654	90_1_1465	934_1_102
39_2_1	17_5_1226	347_5_1443	83_4_569	90_1_1456	934_1_114
39_2_1	17_5_1327	347_5_1400	83_4_536	90_1_1430	934_1_116
39_2_1	17_5_1297	347_5_1468	83_4_501	90_1_1419	934_1_120
39_2_1	17_5_1321	347_5_1469	83_4_540	90_1_1412	934_1_111
39_2_1	17_5_1237	347_5_1482	83_4_630	90_1_1392	934_1_124
39_2_1	17_5_1236	347_5_1444	83_4_698	90_1_1398	934_1_129
39_2_1	17_5_1190	347_5_1464	83_4_797	90_1_1343	934_1_119
39_2_1	17_5_1145	347_5_1474	83_4_853	90_1_1323	934_1_103
39_2_1	17_5_1109	347_5_1512	83_4_880	90_1_1284	934_1_89
39_2_1	17_5_1145	347_5_1536	83_4_883	90_1_1223	934_1_83
39_2_1	17_5_1152	347_5_1600	83_4_864	90_1_1158	934_1_65
39_2_1	17_5_1162	347_5_1601	83_4_823	90_1_1157	934_1_67
39_2_1	17_5_1119	347_5_1690	83_4_743	90_1_1132	934_1_70
39_2_1	17_5_1169	347_5_1624	83_4_634	90_1_1193	934_1_79
39_2_1	17_5_1217	347_5_1660	83_4_514	90_1_1175	934_1_72
39_2_1	17_5_1252	347_5_1641	83_4_447	90_1_1252	934_1_83
39_2_1	17_5_1273	347_5_1674	83_4_379	90_1_1299	934_1_97
39_2_1	17_5_1214	347_5_1697	83_4_403	90_1_1369	934_1_102
39_2_1	17_5_1242	347_5_1643	83_4_451	90_1_1408	934_1_119
39_2_1	17_5_1220	347_5_1653	83_4_511	90_1_1416	934_1_116
39_2_1	17_5_1263	347_5_1561	83_4_587	90_1_1407	934_1_113
39_2_1	17_5_1249	347_5_1584	83_4_637	90_1_1375	934_1_95
39_2_1	17_5_1272	347_5_1505	83_4_657	90_1_1377	934_1_91
39_2_1	17_5_1229	347_5_1569	83_4_657	90_1_1340	934_1_77
39_2_1	17_5_1268	347_5_1495	83_4_706	90_1_1346	934_1_83
39_2_1	17_5_1278	347_5_1540	83_4_639	90_1_1323	934_1_70
39_2_1	17_5_1265	347_5_1507	83_4_622	90_1_1344	934_1_74
39_2_1	17_5_1283	347_5_1503	83_4_703	90_1_1277	934_1_79
39_2_1	17_5_1240	347_5_1440	83_4_795	90_1_1309	934_1_79
39_2_1	17_5_1225	347_5_1434	83_4_854	90_1_1277	934_1_81
39_2_1	17_5_1263	347_5_1424	83_4_853	90_1_1241	934_1_84
39_2_1	17_5_1278	347_5_1454	83_4_780	90_1_1220	934_1_80
39_2_1	17_5_1289	347_5_1482	83_4_706	90_1_1203	934_1_94
39_2_1	17_5_1305	347_5_1540	83_4_657	90_1_1182	934_1_84
39_2_1	17_5_1300	347_5_1594	83_4_551	90_1_1223	934_1_104
39_2_1	17_5_1352	347_5_1658	83_4_526	90_1_1171	934_1_108
39_2_1	17_5_1347	347_5_1635	83_4_525	90_1_1221	934_1_108
39_2_1	17_5_1422	347_5_1603	83_4_525	90_1_1210	934_1_110
39_2_1	17_5_1411	347_5_1653	83_4_491	90_1_1210	934_1_116
39_2_1	17_5_1432	347_5_1641	83_4_438	90_1_1230	934_1_117
39_2_1	17_5_1449	347_5_1637	83_4_400	90_1_1251	934_1_105
39_2_1	17_5_1429	347_5_1580	83_4_443	90_1_1275	934_1_147
39_2_1	17_5_1422	347_5_1558	83_4_479	90_1_1296	934_1_130
39_2_1	17_5_1394	347_5_1516	83_4_497	90_1_1345	934_1_159
39_2_1	17_5_1422	347_5_1496	83_4_480	90_1_1356	934_1_150
39_2_1	17_5_1420	347_5_1472	83_4_446	90_1_1412	934_1_168
39_2_1	17_5_1395	347_5_1498	83_4_472	90_1_1395	934_1_151
39_2_1	17_5_1401	347_5_1522	83_4_498	90_1_1381	934_1_141
39_2_1	17_5_1343	347_5_1490	83_4_621	90_1_1377	934_1_135
39_2_1	17_5_1262	347_5_1496	83_4_759	90_1_1346	934_1_136
39_2_1	17_5_1193	347_5_1477	83_4_903	90_1_1280	934_1_139
39_2_1	17_5_1180	347_5_1418	83_4_977	90_1_1284	934_1_137
39_2_1	17_5_1190	347_5_1417	83_4_963	90_1_1289	934_1_115
39_2_1	17_5_1137	347_5_1431	83_4_968	90_1_1310	934_1_110
39_2_1	17_5_1186	347_5_1375	83_4_947	90_1_1261	934_1_121
39_2_1	17_5_1203	347_5_1357	83_4_915	90_1_1208	934_1_138
39_2_1	17_5_1247	347_5_1360	83_4_806	90_1_1182	934_1_111
39_2_1	17_5_1281	347_5_1375	83_4_713	90_1_1163	934_1_135
39_2_1	17_5_1274	347_5_1434	83_4_697	90_1_1139	934_1_127
39_2_1	17_5_1354	347_5_1486	83_4_673	90_1_1071	934_1_114
39_2_1	17_5_1400	347_5_1522	83_4_644	90_1_1042	934_1_107
39_2_1	17_5_1439	347_5_1554	83_4_532	90_1_1045	934_1_121
39_2_1	17_5_1441	347_5_1637	83_4_449	90_1_1051	934_1_113
39_2_1	17_5_1485	347_5_1678	83_4_374	90_1_1057	934_1_112
39_2_1	17_5_1471	347_5_1695	83_4_391	90_1_1090	934_1_92
39_2_1	17_5_1509	347_5_1700	83_4_393	90_1_1113	934_1_99
39_2_1	17_5_1465	347_5_1702	83_4_425	90_1_1174	934_1_120
39_2_1	17_5_1416	347_5_1703	83_4_520	90_1_1178	934_1_100
39_2_1	17_5_1340	347_5_1734	83_4_562	90_1_1210	934_1_108
39_2_1	17_5_1349	347_5_1723	83_4_605	90_1_1184	934_1_94
39_2_1	17_5_1370	347_5_1662	83_4_623	90_1_1202	934_1_95
39_2_1	17_5_1371	347_5_1639	83_4_667	90_1_1187	934_1_76
39_2_1	17_5_1304	347_5_1646	83_4_752	90_1_1176	934_1_72
39_2_1	17_5_1282	347_5_1611	83_4_781	90_1_1202	934_1_57
39_2_1	17_5_1267	347_5_1577	83_4_785	90_1_1180	934_1_64
39_2_1	17_5_1235	347_5_1562	83_4_836	90_1_1151	934_1_56
39_2_1	17_5_1232	347_5_1564	83_4_803	90_1_1146	934_1_70
39_2_1	17_5_1193	347_5_1612	83_4_760	90_1_1146	934_1_66
39_2_1	17_5_1174	347_5_1605	83_4_779	90_1_1131	934_1_84
39_2_1	17_5_1160	347_5_1638	83_4_762	90_1_1125	934_1_82
39_2_1	17_5_1235	347_5_1653	83_4_733	90_1_1052	934_1_98
39_2_1	17_5_1228	347_5_1644	83_4_783	90_1_1033	934_1_106
39_2_1	17_5_1286	347_5_1627	83_4_788	90_1_1036	934_1_100
39_2_1	17_5_1265	347_5_1637	83_4_763	90_1_1061	934_1_100
39_2_1	17_5_1266	347_5_1663	83_4_702	90_1_1076	934_1_108
39_2_1	17_5_1193	347_5_1688	83_4_589	90_1_1150	934_1_119
39_2_1	17_5_1246	347_5_1693	83_4_489	90_1_1176	934_1_103
39_2_1	17_5_1246	347_5_1702	83_4_424	90_1_1247	934_1_106
39_2_1	17_5_1243	347_5_1703	83_4_421	90_1_1313	934_1_107
39_2_1	17_5_1250	347_5_1693	83_4_457	90_1_1370	934_1_100
39_2_1	17_5_1211	347_5_1682	83_4_492	90_1_1434	934_1_111
39_2_1	17_5_1191	347_5_1702	83_4_516	90_1_1411	934_1_98
39_2_1	17_5_1141	347_5_1686	83_4_565	90_1_1423	934_1_107
39_2_1	17_5_1126	347_5_1682	83_4_598	90_1_1433	934_1_105
39_2_1	17_5_1068	347_5_1660	83_4_653	90_1_1472	934_1_115
39_2_1	17_5_1112	347_5_1651	83_4_648	90_1_1476	934_1_88
39_2_1	17_5_1133	347_5_1643	83_4_668	90_1_1431	934_1_100
39_2_1	17_5_1153	347_5_1583	83_4_685	90_1_1436	934_1_95
39_2_1	17_5_1167	347_5_1627	83_4_645	90_1_1382	934_1_90
39_2_1	17_5_1237	347_5_1587	83_4_597	90_1_1397	934_1_71
39_2_1	17_5_1237	347_5_1608	83_4_542	90_1_1391	934_1_76
39_2_1	17_5_1216	347_5_1634	83_4_454	90_1_1430	934_1_57
39_2_1	17_5_1247	347_5_1575	83_4_454	90_1_1434	934_1_54
39_2_1	17_5_1188	347_5_1638	83_4_487	90_1_1433	934_1_55
39_2_1	17_5_1263	347_5_1623	83_4_480	90_1_1381	934_1_56
39_2_1	17_5_1230	347_5_1673	83_4_466	90_1_1361	934_1_60
39_2_1	17_5_1251	347_5_1650	83_4_496	90_1_1373	934_1_62
39_2_1	17_5_1280	347_5_1647	83_4_561	90_1_1327	934_1_52
39_2_1	17_5_1319	347_5_1586	83_4_636	90_1_1326	934_1_43
39_2_1	17_5_1315	347_5_1607	83_4_743	90_1_1264	934_1_43
39_2_1	17_5_1281	347_5_1620	83_4_782	90_1_1261	934_1_48
39_2_1	17_5_1319	347_5_1615	83_4_786	90_1_1238	934_1_52
39_2_1	17_5_1261	347_5_1640	83_4_828	90_1_1222	934_1_48
39_2_1	17_5_1250	347_5_1598	83_4_886	90_1_1221	934_1_49
39_2_1	17_5_1167	347_5_1638	83_4_942	90_1_1222	934_1_41
39_2_1	17_5_1102	347_5_1652	83_4_1034	90_1_1196	934_1_52
39_2_1	17_5_1121	347_5_1693	83_4_1042	90_1_1165	934_1_35
39_2_1	17_5_1139	347_5_1655	83_4_1097	90_1_1135	934_1_35
39_2_1	17_5_1155	347_5_1627	83_4_1142	90_1_1098	934_1_25
39_2_1	17_5_1126	347_5_1565	83_4_1191	90_1_1096	934_1_29
39_2_1	17_5_1201	347_5_1468	83_4_1223	90_1_1053	934_1_25
39_2_1	17_5_1153	347_5_1460	83_4_1232	90_1_1009	934_1_36
39_2_1	17_5_1143	347_5_1448	83_4_1173	90_1_977	934_1_32
39_2_1	17_5_1126	347_5_1449	83_4_1066	90_1_994	934_1_35
39_2_1	17_5_1136	347_5_1403	83_4_1004	90_1_1017	934_1_26
39_2_1	17_5_1139	347_5_1343	83_4_976	90_1_1037	934_1_31
39_2_1	17_5_1156	347_5_1374	83_4_976	90_1_1068	934_1_25
39_2_1	17_5_1126	347_5_1400	83_4_941	90_1_1129	934_1_31
39_2_1	17_5_1161	347_5_1384	83_4_972	90_1_1208	934_1_22
39_2_1	17_5_1169	347_5_1400	83_4_983	90_1_1242	934_1_25
39_2_1	17_5_1202	347_5_1359	83_4_977	90_1_1271	934_1_23
39_2_1	17_5_1202	347_5_1353	83_4_887	90_1_1227	934_1_28
39_2_1	17_5_1212	347_5_1347	83_4_768	90_1_1235	934_1_31
39_2_1	17_5_1222	347_5_1417	83_4_658	90_1_1206	934_1_37
39_2_1	17_5_1256	347_5_1476	83_4_600	90_1_1185	934_1_31
39_2_1	17_5_1264	347_5_1575	83_4_515	90_1_1158	934_1_40
39_2_1	17_5_1342	347_5_1618	83_4_496	90_1_1157	934_1_25
39_2_1	17_5_1354	347_5_1657	83_4_596	90_1_1140	934_1_28
39_2_1	17_5_1365	347_5_1716	83_4_668	90_1_1135	934_1_16
39_2_1	17_5_1344	347_5_1700	83_4_765	90_1_1121	934_1_22
39_2_1	17_5_1342	347_5_1650	83_4_822	90_1_1123	934_1_16
39_2_1	17_5_1337	347_5_1610	83_4_833	90_1_1133	934_1_24
39_2_1	17_5_1277	347_5_1594	83_4_841	90_1_1154	934_1_26
39_2_1	17_5_1246	347_5_1630	83_4_758	90_1_1155	934_1_27
39_2_1	17_5_1278	347_5_1595	83_4_719	90_1_1168	934_1_25
39_2_1	17_5_1243	347_5_1582	83_4_695	90_1_1203	934_1_29
39_2_1	17_5_1223	347_5_1541	83_4_737	90_1_1214	934_1_34
39_2_1	17_5_1166	347_5_1532	83_4_769	90_1_1242	934_1_42
39_2_1	17_5_1156	347_5_1510	83_4_765	90_1_1254	934_1_36
39_2_1	17_5_1143	347_5_1505	83_4_772	90_1_1269	934_1_42
39_2_1	17_5_1150	347_5_1476	83_4_772	90_1_1312	934_1_42
39_2_1	17_5_1147	347_5_1492	83_4_818	90_1_1291	934_1_47
39_2_1	17_5_1175	347_5_1506	83_4_833	90_1_1274	934_1_41
39_2_1	17_5_1266	347_5_1521	83_4_849	90_1_1184	934_1_47
39_2_1	17_5_1286	347_5_1488	83_4_847	90_1_1196	934_1_62
39_2_1	17_5_1358	347_5_1501	83_4_885	90_1_1132	934_1_50
39_2_1	17_5_1398	347_5_1496	83_4_955	90_1_1070	934_1_58
39_2_1	17_5_1398	347_5_1538	83_4_972	90_1_1038	934_1_66
39_2_1	17_5_1415	347_5_1572	83_4_987	90_1_1000	934_1_48
39_2_1	17_5_1453	347_5_1570	83_4_998	90_1_965	934_1_57
39_2_1	17_5_1439	347_5_1553	83_4_1030	90_1_981	934_1_50
39_2_1	17_5_1448	347_5_1520	83_4_1081	90_1_963	934_1_64
39_2_1	17_5_1469	347_5_1535	83_4_1117	90_1_920	934_1_45
39_2_1	17_5_1473	347_5_1485	83_4_1147	90_1_935	934_1_51
39_2_1	17_5_1487	347_5_1500	83_4_1164	90_1_901	934_1_46
39_2_1	17_5_1476	347_5_1459	83_4_1221	90_1_887	934_1_55
39_2_1	17_5_1519	347_5_1474	83_4_1239	90_1_827	934_1_42
39_2_1	17_5_1500	347_5_1452	83_4_1274	90_1_836	934_1_38
39_2_1	17_5_1503	347_5_1424	83_4_1313	90_1_824	934_1_37
39_2_1	17_5_1435	347_5_1480	83_4_1353	90_1_802	934_1_35
39_2_1	17_5_1429	347_5_1482	83_4_1355	90_1_805	934_1_34
39_2_1	17_5_1428	347_5_1493	83_4_1368	90_1_792	934_1_28
39_2_1	17_5_1449	347_5_1467	83_4_1370	90_1_778	934_1_47
39_2_1	17_5_1463	347_5_1482	83_4_1374	90_1_759	934_1_34
39_2_1	17_5_1495	347_5_1464	83_4_1381	90_1_733	934_1_39
39_2_1	17_5_1470	347_5_1483	83_4_1398	90_1_729	934_1_32
39_2_1	17_5_1479	347_5_1488	83_4_1400	90_1_709	934_1_36
39_2_1	17_5_1455	347_5_1531	83_4_1389	90_1_702	934_1_35
39_2_1	17_5_1465	347_5_1530	83_4_1383	90_1_693	934_1_41
39_2_1	17_5_1427	347_5_1520	83_4_1412	90_1_710	934_1_43
39_2_1	17_5_1434	347_5_1544	83_4_1391	90_1_707	934_1_36
39_2_1	17_5_1385	347_5_1555	83_4_1425	90_1_712	934_1_35
39_2_1	17_5_1404	347_5_1574	83_4_1414	90_1_692	934_1_28
39_2_1	17_5_1380	347_5_1593	83_4_1441	90_1_661	934_1_37
39_2_1	17_5_1405	347_5_1583	83_4_1441	90_1_656	934_1_27
39_2_1	17_5_1406	347_5_1583	83_4_1458	90_1_642	934_1_23
39_2_1	17_5_1426	347_5_1567	83_4_1475	90_1_629	934_1_15
39_2_1	17_5_1480	347_5_1548	83_4_1447	90_1_619	934_1_18
39_2_1	17_5_1466	347_5_1586	83_4_1437	90_1_607	934_1_16
39_2_1	17_5_1460	347_5_1606	83_4_1429	90_1_600	934_1_17
39_2_1	17_5_1516	347_5_1568	83_4_1423	90_1_586	934_1_19
39_2_1	17_5_1495	347_5_1538	83_4_1440	90_1_617	934_1_22
39_2_1	17_5_1486	347_5_1526	83_4_1462	90_1_616	934_1_22
39_2_1	17_5_1481	347_5_1554	83_4_1412	90_1_644	934_1_21
39_2_1	17_5_1476	347_5_1528	83_4_1441	90_1_634	934_1_33
39_2_1	17_5_1472	347_5_1546	83_4_1455	90_1_621	934_1_18
39_2_1	17_5_1479	347_5_1548	83_4_1467	90_1_589	934_1_29
39_2_1	17_5_1510	347_5_1519	83_4_1465	90_1_600	934_1_18
39_2_1	17_5_1469	347_5_1532	83_4_1435	90_1_654	934_1_22
39_2_1	17_5_1453	347_5_1542	83_4_1451	90_1_645	934_1_21
39_2_1	17_5_1452	347_5_1537	83_4_1429	90_1_663	934_1_31
39_2_1	17_5_1426	347_5_1542	83_4_1435	90_1_677	934_1_32
39_2_1	17_5_1404	347_5_1587	83_4_1403	90_1_692	934_1_26
39_2_1	17_5_1376	347_5_1622	83_4_1407	90_1_680	934_1_27
39_2_1	17_5_1407	347_5_1615	83_4_1382	90_1_688	934_1_20
39_2_1	17_5_1391	347_5_1621	83_4_1425	90_1_651	934_1_24
39_2_1	17_5_1356	347_5_1680	83_4_1424	90_1_637	934_1_15
39_2_1	17_5_1318	347_5_1692	83_4_1432	90_1_652	934_1_18
39_2_1	17_5_1357	347_5_1672	83_4_1436	90_1_635	934_1_12
39_2_1	17_5_1359	347_5_1662	83_4_1408	90_1_668	934_1_15
39_2_1	17_5_1351	347_5_1724	83_4_1417	90_1_603	934_1_17
39_2_1	17_5_1324	347_5_1723	83_4_1390	90_1_650	934_1_25
39_2_1	17_5_1328	347_5_1754	83_4_1395	90_1_618	934_1_17
39_2_1	17_5_1382	347_5_1695	83_4_1357	90_1_660	934_1_18
39_2_1	17_5_1317	347_5_1706	83_4_1398	90_1_669	934_1_22
39_2_1	17_5_1348	347_5_1714	83_4_1361	90_1_666	934_1_23
39_2_1	17_5_1360	347_5_1730	83_4_1366	90_1_634	934_1_22
39_2_1	17_5_1386	347_5_1730	83_4_1363	90_1_619	934_1_14
39_2_1	17_5_1397	347_5_1740	83_4_1364	90_1_599	934_1_12
39_2_1	17_5_1364	347_5_1766	83_4_1386	90_1_577	934_1_19
39_2_1	17_5_1380	347_5_1793	83_4_1356	90_1_571	934_1_12
39_2_1	17_5_1300	347_5_1849	83_4_1364	90_1_589	934_1_10
39_2_1	17_5_1367	347_5_1773	83_4_1372	90_1_593	934_1_7
39_2_1	17_5_1318	347_5_1792	83_4_1396	90_1_601	934_1_5
39_2_1	17_5_1334	347_5_1745	83_4_1379	90_1_651	934_1_3
39_2_1	17_5_1352	347_5_1778	83_4_1377	90_1_596	934_1_9
39_2_1	17_5_1352	347_5_1782	83_4_1375	90_1_598	934_1_5
39_2_1	17_5_1403	347_5_1832	83_4_1330	90_1_540	934_1_7
39_2_1	17_5_1348	347_5_1811	83_4_1366	90_1_581	934_1_6
39_2_1	17_5_1432	347_5_1770	83_4_1339	90_1_564	934_1_7
39_2_1	17_5_1393	347_5_1773	83_4_1370	90_1_570	934_1_6
39_2_1	17_5_1433	347_5_1745	83_4_1353	90_1_577	934_1_4
39_2_1	17_5_1406	347_5_1719	83_4_1408	90_1_574	934_1_5
39_2_1	17_5_1420	347_5_1675	83_4_1442	90_1_571	934_1_4
39_2_1	17_5_1425	347_5_1668	83_4_1473	90_1_544	934_1_2
39_2_1	17_5_1406	347_5_1620	83_4_1502	90_1_583	934_1_1
83_4_1476	347_5_1676	17_5_1410	90_1_550
83_4_1471	347_5_1690	17_5_1372	90_1_579
83_4_1442	347_5_1705	17_5_1419	90_1_546
83_4_1431	347_5_1734	17_5_1374	90_1_573
83_4_1447	347_5_1704	17_5_1394	90_1_567
83_4_1452	347_5_1671	17_5_1417	90_1_572
83_4_1447	347_5_1733	17_5_1358	90_1_574
83_4_1453	347_5_1660	17_5_1411	90_1_588
83_4_1477	347_5_1651	17_5_1377	90_1_607
83_4_1396	347_5_1649	17_5_1467	90_1_600
83_4_1457	347_5_1629	17_5_1376	90_1_650
83_4_1447	347_5_1629	17_5_1445	90_1_591
83_4_1475	347_5_1621	17_5_1404	90_1_612
83_4_1493	347_5_1606	17_5_1431	90_1_582
83_4_1486	347_5_1607	17_5_1445	90_1_574
83_4_1467	347_5_1611	17_5_1443	90_1_591
83_4_1488	347_5_1605	17_5_1468	90_1_551
83_4_1557	347_5_1584	17_5_1455	90_1_516
83_4_1489	347_5_1562	17_5_1548	90_1_513
83_4_1495	347_5_1591	17_5_1484	90_1_542
83_4_1433	347_5_1668	17_5_1511	90_1_500
83_4_1484	347_5_1595	17_5_1518	90_1_515
83_4_1422	347_5_1612	17_5_1531	90_1_547
83_4_1397	347_5_1605	17_5_1580	90_1_530
83_4_1403	347_5_1611	17_5_1568	90_1_530
83_4_1404	347_5_1563	17_5_1643	90_1_502
83_4_1395	347_5_1568	17_5_1602	90_1_547
83_4_1423	347_5_1557	17_5_1645	90_1_487
83_4_1446	347_5_1586	17_5_1600	90_1_480
83_4_1409	347_5_1636	17_5_1575	90_1_492
83_4_1416	347_5_1576	17_5_1617	90_1_503
83_4_1415	347_5_1618	17_5_1576	90_1_503
83_4_1395	347_5_1637	17_5_1592	90_1_488
83_4_1409	347_5_1687	17_5_1557	90_1_459
83_4_1396	347_5_1645	17_5_1573	90_1_498
83_4_1458	347_5_1627	17_5_1544	90_1_483
83_4_1481	347_5_1640	17_5_1535	90_1_456
83_4_1501	347_5_1613	17_5_1544	90_1_454
83_4_1513	347_5_1617	17_5_1536	90_1_446
83_4_1493	347_5_1623	17_5_1547	90_1_449
83_4_1465	347_5_1680	17_5_1510	90_1_457
83_4_1471	347_5_1669	17_5_1531	90_1_441
83_4_1466	347_5_1707	17_5_1513	90_1_426
83_4_1430	347_5_1741	17_5_1513	90_1_428
83_4_1437	347_5_1731	17_5_1507	90_1_437
83_4_1421	347_5_1777	17_5_1464	90_1_450
83_4_1433	347_5_1764	17_5_1468	90_1_447
83_4_1426	347_5_1771	17_5_1463	90_1_452
83_4_1410	347_5_1778	17_5_1473	90_1_451
83_4_1401	347_5_1810	17_5_1437	90_1_464
83_4_1411	347_5_1793	17_5_1451	90_1_457
83_4_1405	347_5_1775	17_5_1470	90_1_462
83_4_1400	347_5_1816	17_5_1468	90_1_428
83_4_1437	347_5_1794	17_5_1442	90_1_439
83_4_1413	347_5_1843	17_5_1429	90_1_427
83_4_1408	347_5_1843	17_5_1398	90_1_463
83_4_1410	347_5_1883	17_5_1382	90_1_437
83_4_1406	347_5_1834	17_5_1411	90_1_461
83_4_1398	347_5_1907	17_5_1364	90_1_443
83_4_1389	347_5_1849	17_5_1408	90_1_466
83_4_1380	347_5_1835	17_5_1436	90_1_461
83_4_1371	347_5_1829	17_5_1423	90_1_489
83_4_1388	347_5_1812	17_5_1440	90_1_472
83_4_1393	347_5_1804	17_5_1423	90_1_492
83_4_1435	347_5_1788	17_5_1383	90_1_506
83_4_1433	347_5_1775	17_5_1404	90_1_500
83_4_1439	347_5_1731	17_5_1435	90_1_507
83_4_1459	347_5_1732	17_5_1429	90_1_492
83_4_1471	347_5_1751	17_5_1389	90_1_501
83_4_1475	347_5_1706	17_5_1452	90_1_479
83_4_1432	347_5_1724	17_5_1432	90_1_524
83_4_1426	347_5_1741	17_5_1421	90_1_524
83_4_1405	347_5_1741	17_5_1388	90_1_578
83_4_1383	347_5_1757	17_5_1428	90_1_544
83_4_1420	347_5_1734	17_5_1395	90_1_563
83_4_1434	347_5_1777	17_5_1356	90_1_545
83_4_1431	347_5_1762	17_5_1367	90_1_552
83_4_1443	347_5_1776	17_5_1391	90_1_502
83_4_1446	347_5_1752	17_5_1413	90_1_501
83_4_1485	347_5_1735	17_5_1399	90_1_493
83_4_1474	347_5_1709	17_5_1425	90_1_504
83_4_1496	347_5_1701	17_5_1396	90_1_519
83_4_1475	347_5_1706	17_5_1410	90_1_521
83_4_1467	347_5_1729	17_5_1398	90_1_518
83_4_1471	347_5_1740	17_5_1368	90_1_533
83_4_1478	347_5_1792	17_5_1316	90_1_526
83_4_1436	347_5_1810	17_5_1349	90_1_517
83_4_1431	347_5_1764	17_5_1400	90_1_517
83_4_1439	347_5_1766	17_5_1393	90_1_514
83_4_1466	347_5_1706	17_5_1414	90_1_526
83_4_1474	347_5_1707	17_5_1365	90_1_566
83_4_1496	347_5_1716	17_5_1371	90_1_529
83_4_1464	347_5_1730	17_5_1384	90_1_534
83_4_1426	347_5_1756	17_5_1395	90_1_535
83_4_1434	347_5_1810	17_5_1383	90_1_485
83_4_1443	347_5_1794	17_5_1369	90_1_506
83_4_1441	347_5_1814	17_5_1397	90_1_460
83_4_1430	347_5_1800	17_5_1404	90_1_478
83_4_1433	347_5_1752	17_5_1433	90_1_494
83_4_1422	347_5_1762	17_5_1447	90_1_481
83_4_1405	347_5_1756	17_5_1477	90_1_474
83_4_1444	347_5_1700	17_5_1507	90_1_461
83_4_1432	347_5_1678	17_5_1485	90_1_517
83_4_1451	347_5_1618	17_5_1518	90_1_525
83_4_1433	347_5_1628	17_5_1522	90_1_529
83_4_1457	347_5_1624	17_5_1535	90_1_496
83_4_1447	347_5_1561	17_5_1577	90_1_527
83_4_1450	347_5_1625	17_5_1511	90_1_526
83_4_1459	347_5_1538	17_5_1563	90_1_552
83_4_1458	347_5_1600	17_5_1521	90_1_533
83_4_1504	347_5_1512	17_5_1561	90_1_535
83_4_1457	347_5_1583	17_5_1531	90_1_541
83_4_1478	347_5_1579	17_5_1523	90_1_532
83_4_1445	347_5_1565	17_5_1550	90_1_552
83_4_1445	347_5_1638	17_5_1497	90_1_532
83_4_1452	347_5_1593	17_5_1516	90_1_551
83_4_1465	347_5_1631	17_5_1445	90_1_571
83_4_1451	347_5_1568	17_5_1504	90_1_589
83_4_1429	347_5_1562	17_5_1516	90_1_605
83_4_1478	347_5_1548	17_5_1489	90_1_597
83_4_1418	347_5_1550	17_5_1556	90_1_588
83_4_1421	347_5_1599	17_5_1526	90_1_566
83_4_1415	347_5_1559	17_5_1579	90_1_559
83_4_1446	347_5_1581	17_5_1534	90_1_551
83_4_1424	347_5_1516	17_5_1601	90_1_571
83_4_1423	347_5_1620	17_5_1530	90_1_539
83_4_1421	347_5_1546	17_5_1574	90_1_571
83_4_1385	347_5_1606	17_5_1557	90_1_564
83_4_1415	347_5_1567	17_5_1543	90_1_587
83_4_1396	347_5_1583	17_5_1537	90_1_596
83_4_1394	347_5_1646	17_5_1488	90_1_584
83_4_1381	347_5_1679	17_5_1492	90_1_560
83_4_1385	347_5_1803	17_5_1394	90_1_530
83_4_1391	347_5_1781	17_5_1405	90_1_535
83_4_1452	347_5_1815	17_5_1377	90_1_468
83_4_1436	347_5_1770	17_5_1418	90_1_488
83_4_1443	347_5_1780	17_5_1392	90_1_497
83_4_1464	347_5_1800	17_5_1359	90_1_489
83_4_1462	347_5_1766	17_5_1389	90_1_495
83_4_1477	347_5_1865	17_5_1303	90_1_467
83_4_1415	347_5_1844	17_5_1353	90_1_500
83_4_1463	347_5_1910	17_5_1310	90_1_429
83_4_1460	347_5_1855	17_5_1375	90_1_422
83_4_1497	347_5_1871	17_5_1330	90_1_414
83_4_1495	347_5_1892	17_5_1291	90_1_434
83_4_1538	347_5_1855	17_5_1285	90_1_434
83_4_1572	347_5_1845	17_5_1273	90_1_422
83_4_1571	347_5_1826	17_5_1287	90_1_428
83_4_1606	347_5_1867	17_5_1240	90_1_399
83_4_1583	347_5_1829	17_5_1278	90_1_422
83_4_1582	347_5_1923	17_5_1212	90_1_395
83_4_1537	347_5_1897	17_5_1280	90_1_398
83_4_1594	347_5_1873	17_5_1254	90_1_391
83_4_1526	347_5_1892	17_5_1293	90_1_401
83_4_1533	347_5_1876	17_5_1303	90_1_400
83_4_1493	347_5_1954	17_5_1266	90_1_399
83_4_1502	347_5_1904	17_5_1288	90_1_418
83_4_1539	347_5_1906	17_5_1281	90_1_386
83_4_1516	347_5_1899	17_5_1305	90_1_392
83_4_1508	347_5_1911	17_5_1284	90_1_409
83_4_1455	347_5_1989	17_5_1250	90_1_418
83_4_1453	347_5_1934	17_5_1277	90_1_448
83_4_1433	347_5_1968	17_5_1280	90_1_431
83_4_1443	347_5_1937	17_5_1287	90_1_445
83_4_1469	347_5_1956	17_5_1252	90_1_435
83_4_1412	347_5_1935	17_5_1307	90_1_458
83_4_1433	347_5_1942	17_5_1283	90_1_454
83_4_1453	347_5_1888	17_5_1297	90_1_474
83_4_1498	347_5_1820	17_5_1291	90_1_503
83_4_1476	347_5_1856	17_5_1300	90_1_480
83_4_1484	347_5_1776	17_5_1336	90_1_516
83_4_1466	347_5_1836	17_5_1315	90_1_495
83_4_1445	347_5_1789	17_5_1333	90_1_545
83_4_1474	347_5_1844	17_5_1276	90_1_518
83_4_1440	347_5_1863	17_5_1239	90_1_570
83_4_1473	347_5_1830	17_5_1258	90_1_551
83_4_1484	347_5_1836	17_5_1262	90_1_530
83_4_1528	347_5_1802	17_5_1242	90_1_540
83_4_1477	347_5_1840	17_5_1238	90_1_557
83_4_1486	347_5_1805	17_5_1251	90_1_570
83_4_1489	347_5_1893	17_5_1176	90_1_554
83_4_1440	347_5_1906	17_5_1203	90_1_563
83_4_1441	347_5_1913	17_5_1209	90_1_549
83_4_1410	347_5_1904	17_5_1227	90_1_571
83_4_1430	347_5_1918	17_5_1215	90_1_549
83_4_1411	347_5_1930	17_5_1223	90_1_548
83_4_1440	347_5_1908	17_5_1244	90_1_520
83_4_1434	347_5_1975	17_5_1180	90_1_523
83_4_1403	347_5_2013	17_5_1205	90_1_491
83_4_1396	347_5_2023	17_5_1184	90_1_509
83_4_1390	347_5_2008	17_5_1194	90_1_520
83_4_1420	347_5_2000	17_5_1207	90_1_485
83_4_1422	347_5_1990	17_5_1206	90_1_494
83_4_1433	347_5_1966	17_5_1234	90_1_479
83_4_1417	347_5_1985	17_5_1214	90_1_496
83_4_1411	347_5_1911	17_5_1301	90_1_489
83_4_1441	347_5_1951	17_5_1242	90_1_478
83_4_1470	347_5_1917	17_5_1263	90_1_462
83_4_1436	347_5_1933	17_5_1248	90_1_495
83_4_1478	347_5_1977	17_5_1203	90_1_454
83_4_1410	347_5_1987	17_5_1259	90_1_456
83_4_1404	347_5_2007	17_5_1214	90_1_487
83_4_1440	347_5_1978	17_5_1231	90_1_463
83_4_1438	347_5_1934	17_5_1240	90_1_500
83_4_1426	347_5_1909	17_5_1290	90_1_487
83_4_1428	347_5_1962	17_5_1213	90_1_509
83_4_1407	347_5_1896	17_5_1298	90_1_511
83_4_1443	347_5_1945	17_5_1261	90_1_463
83_4_1442	347_5_1942	17_5_1281	90_1_447
83_4_1488	347_5_1941	17_5_1261	90_1_422
83_4_1482	347_5_2000	17_5_1200	90_1_430
83_4_1429	347_5_2016	17_5_1250	90_1_417
83_4_1450	347_5_2005	17_5_1222	90_1_435
83_4_1464	347_5_1947	17_5_1295	90_1_406
83_4_1493	347_5_2012	17_5_1212	90_1_395
83_4_1503	347_5_1987	17_5_1218	90_1_404
83_4_1520	347_5_1950	17_5_1223	90_1_419
83_4_1480	347_5_1980	17_5_1198	90_1_454
83_4_1439	347_5_1973	17_5_1311	90_1_389
83_4_1469	347_5_1998	17_5_1218	90_1_427
83_4_1440	347_5_2012	17_5_1247	90_1_413
83_4_1452	347_5_1998	17_5_1213	90_1_449
83_4_1431	347_5_2026	17_5_1226	90_1_429
83_4_1422	347_5_2057	17_5_1201	90_1_432
83_4_1415	347_5_2101	17_5_1216	90_1_380
83_4_1391	347_5_2112	17_5_1228	90_1_381
83_4_1406	347_5_2188	17_5_1125	90_1_393
83_4_1403	347_5_2158	17_5_1210	90_1_341
83_4_1434	347_5_2197	17_5_1142	90_1_339
83_4_1445	347_5_2166	17_5_1192	90_1_309
83_4_1461	347_5_2130	17_5_1207	90_1_314
83_4_1439	347_5_2160	17_5_1186	90_1_327
83_4_1452	347_5_2169	17_5_1158	90_1_333
83_4_1425	347_5_2195	17_5_1139	90_1_353
83_4_1402	347_5_2216	17_5_1135	90_1_359
83_4_1440	347_5_2213	17_5_1123	90_1_336
83_4_1458	347_5_2146	17_5_1179	90_1_329
83_4_1483	347_5_2146	17_5_1172	90_1_311
83_4_1481	347_5_2149	17_5_1179	90_1_303
83_4_1468	347_5_2167	17_5_1159	90_1_318
83_4_1444	347_5_2146	17_5_1194	90_1_328
83_4_1474	347_5_2152	17_5_1177	90_1_309
83_4_1485	347_5_2107	17_5_1223	90_1_297
83_4_1470	347_5_2139	17_5_1199	90_1_304
83_4_1511	347_5_2061	17_5_1238	90_1_302
83_4_1450	347_5_2125	17_5_1220	90_1_317
83_4_1478	347_5_2157	17_5_1170	90_1_307
83_4_1499	347_5_2129	17_5_1170	90_1_314
83_4_1506	347_5_2117	17_5_1142	90_1_347
83_4_1496	347_5_2145	17_5_1118	90_1_353
83_4_1484	347_5_2156	17_5_1123	90_1_349
83_4_1497	347_5_2172	17_5_1080	90_1_363
83_4_1476	347_5_2168	17_5_1112	90_1_356
83_4_1518	347_5_2159	17_5_1090	90_1_345
83_4_1482	347_5_2165	17_5_1111	90_1_354
83_4_1499	347_5_2135	17_5_1120	90_1_358
83_4_1476	347_5_2209	17_5_1089	90_1_338
83_4_1426	347_5_2227	17_5_1100	90_1_359
83_4_1420	347_5_2268	17_5_1073	90_1_351
83_4_1409	347_5_2219	17_5_1128	90_1_356
83_4_1431	347_5_2234	17_5_1072	90_1_375
83_4_1456	347_5_2191	17_5_1118	90_1_347
83_4_1467	347_5_2114	17_5_1147	90_1_384
83_4_1438	347_5_2101	17_5_1212	90_1_361
83_4_1455	347_5_2135	17_5_1178	90_1_344
83_4_1443	347_5_2177	17_5_1113	90_1_379
83_4_1408	347_5_2198	17_5_1139	90_1_367
83_4_1438	347_5_2175	17_5_1125	90_1_374
83_4_1445	347_5_2188	17_5_1110	90_1_369
83_4_1411	347_5_2192	17_5_1138	90_1_371
83_4_1397	347_5_2254	17_5_1120	90_1_341
83_4_1407	347_5_2227	17_5_1131	90_1_347
83_4_1391	347_5_2268	17_5_1102	90_1_351
83_4_1393	347_5_2299	17_5_1075	90_1_345
83_4_1463	347_5_2257	17_5_1051	90_1_341
83_4_1406	347_5_2236	17_5_1117	90_1_353
83_4_1415	347_5_2291	17_5_1058	90_1_348
83_4_1406	347_5_2283	17_5_1105	90_1_318
83_4_1407	347_5_2327	17_5_1041	90_1_337
83_4_1435	347_5_2315	17_5_1068	90_1_294
83_4_1433	347_5_2283	17_5_1071	90_1_325
83_4_1409	347_5_2377	17_5_1046	90_1_280
83_4_1452	347_5_2350	17_5_1061	90_1_249
83_4_1404	347_5_2342	17_5_1101	90_1_265
83_4_1416	347_5_2350	17_5_1104	90_1_242
83_4_1398	347_5_2366	17_5_1093	90_1_255
83_4_1396	347_5_2335	17_5_1126	90_1_255
83_4_1398	347_5_2350	17_5_1069	90_1_295
83_4_1414	347_5_2272	17_5_1145	90_1_281
83_4_1378	347_5_2317	17_5_1107	90_1_310
83_4_1478	347_5_2261	17_5_1110	90_1_263
83_4_1448	347_5_2202	17_5_1174	90_1_288
83_4_1470	347_5_2216	17_5_1130	90_1_296
83_4_1470	347_5_2173	17_5_1166	90_1_303
83_4_1485	347_5_2160	17_5_1139	90_1_328
83_4_1493	347_5_2136	17_5_1167	90_1_316
83_4_1465	347_5_2176	17_5_1150	90_1_321
83_4_1462	347_5_2132	17_5_1220	90_1_298
83_4_1461	347_5_2127	17_5_1219	90_1_305
83_4_1508	347_5_2068	17_5_1252	90_1_284
83_4_1442	347_5_2117	17_5_1249	90_1_304
83_4_1453	347_5_2129	17_5_1218	90_1_312
83_4_1459	347_5_2145	17_5_1232	90_1_276
83_4_1443	347_5_2136	17_5_1205	90_1_328
83_4_1424	347_5_2164	17_5_1231	90_1_293
83_4_1455	347_5_2156	17_5_1207	90_1_294
83_4_1479	347_5_2123	17_5_1237	90_1_273
83_4_1423	347_5_2111	17_5_1261	90_1_317
83_4_1402	347_5_2155	17_5_1244	90_1_311
83_4_1408	347_5_2210	17_5_1184	90_1_310
83_4_1442	347_5_2146	17_5_1230	90_1_294
83_4_1406	347_5_2171	17_5_1286	90_1_249
83_4_1438	347_5_2164	17_5_1249	90_1_261
83_4_1445	347_5_2151	17_5_1291	90_1_225
83_4_1446	347_5_2119	17_5_1283	90_1_264
83_4_1458	347_5_2147	17_5_1270	90_1_237
83_4_1445	347_5_2153	17_5_1250	90_1_264
83_4_1504	347_5_2069	17_5_1274	90_1_265
83_4_1439	347_5_2124	17_5_1252	90_1_297
83_4_1450	347_5_2089	17_5_1279	90_1_294
83_4_1438	347_5_2099	17_5_1306	90_1_269
83_4_1490	347_5_2095	17_5_1251	90_1_276
83_4_1437	347_5_2139	17_5_1263	90_1_273
83_4_1453	347_5_2132	17_5_1247	90_1_280
83_4_1489	347_5_2145	17_5_1215	90_1_263
83_4_1419	347_5_2191	17_5_1245	90_1_257
83_4_1457	347_5_2156	17_5_1237	90_1_262
83_4_1459	347_5_2150	17_5_1248	90_1_255
83_4_1518	347_5_2137	17_5_1186	90_1_271
83_4_1479	347_5_2190	17_5_1188	90_1_255
83_4_1442	347_5_2190	17_5_1223	90_1_257
83_4_1439	347_5_2209	17_5_1219	90_1_245
83_4_1410	347_5_2192	17_5_1275	90_1_235
83_4_1440	347_5_2155	17_5_1296	90_1_221
83_4_1411	347_5_2170	17_5_1294	90_1_237
83_4_1457	347_5_2176	17_5_1289	90_1_190
83_4_1420	347_5_2193	17_5_1309	90_1_190
83_4_1468	347_5_2173	17_5_1304	90_1_167
83_4_1473	347_5_2143	17_5_1328	90_1_168
83_4_1458	347_5_2162	17_5_1288	90_1_204
83_4_1472	347_5_2194	17_5_1260	90_1_186
83_4_1470	347_5_2151	17_5_1276	90_1_215
83_4_1530	347_5_2122	17_5_1251	90_1_209
83_4_1502	347_5_2105	17_5_1301	90_1_204
83_4_1453	347_5_2125	17_5_1319	90_1_215
83_4_1440	347_5_2164	17_5_1300	90_1_208
83_4_1463	347_5_2140	17_5_1301	90_1_208
83_4_1438	347_5_2183	17_5_1298	90_1_193
83_4_1459	347_5_2193	17_5_1280	90_1_180
83_4_1457	347_5_2222	17_5_1252	90_1_181
83_4_1461	347_5_2213	17_5_1250	90_1_188
83_4_1478	347_5_2209	17_5_1238	90_1_187
83_4_1402	347_5_2272	17_5_1247	90_1_191
83_4_1419	347_5_2273	17_5_1239	90_1_181
83_4_1385	347_5_2215	17_5_1287	90_1_225
83_4_1405	347_5_2222	17_5_1289	90_1_196
83_4_1423	347_5_2235	17_5_1246	90_1_208
83_4_1362	347_5_2282	17_5_1283	90_1_185
83_4_1387	347_5_2256	17_5_1289	90_1_180
83_4_1376	347_5_2235	17_5_1335	90_1_166
83_4_1426	347_5_2214	17_5_1318	90_1_154
83_4_1441	347_5_2168	17_5_1327	90_1_176
83_4_1510	347_5_2119	17_5_1319	90_1_164
83_4_1500	347_5_2090	17_5_1339	90_1_183
83_4_1515	347_5_2089	17_5_1379	90_1_129
83_4_1528	347_5_2078	17_5_1346	90_1_160
83_4_1470	347_5_2106	17_5_1391	90_1_145
83_4_1485	347_5_2104	17_5_1375	90_1_148
83_4_1433	347_5_2091	17_5_1459	90_1_129
83_4_1463	347_5_2066	17_5_1452	90_1_131
83_4_1478	347_5_2049	17_5_1458	90_1_127
83_4_1481	347_5_2080	17_5_1434	90_1_117
83_4_1465	347_5_2121	17_5_1408	90_1_118
83_4_1453	347_5_2160	17_5_1389	90_1_110
83_4_1494	347_5_2148	17_5_1336	90_1_134
83_4_1543	347_5_2117	17_5_1343	90_1_109
83_4_1513	347_5_2097	17_5_1372	90_1_130
83_4_1491	347_5_2106	17_5_1368	90_1_147
83_4_1499	347_5_2114	17_5_1354	90_1_145
83_4_1499	347_5_2123	17_5_1339	90_1_151
83_4_1484	347_5_2118	17_5_1376	90_1_134
83_4_1519	347_5_2080	17_5_1339	90_1_174
83_4_1501	347_5_2008	17_5_1456	90_1_147
83_4_1509	347_5_2021	17_5_1401	90_1_181
83_4_1459	347_5_2052	17_5_1443	90_1_158
83_4_1464	347_5_2019	17_5_1466	90_1_163
83_4_1472	347_5_2004	17_5_1498	90_1_138
83_4_1491	347_5_2006	17_5_1468	90_1_147
83_4_1484	347_5_2012	17_5_1481	90_1_135
83_4_1450	347_5_1989	17_5_1549	90_1_124
83_4_1469	347_5_1996	17_5_1486	90_1_161
83_4_1457	347_5_1976	17_5_1544	90_1_135
83_4_1481	347_5_1944	17_5_1526	90_1_161
83_4_1479	347_5_1959	17_5_1538	90_1_136
83_4_1458	347_5_1895	17_5_1600	90_1_159
83_4_1432	347_5_1934	17_5_1597	90_1_149
83_4_1410	347_5_1913	17_5_1626	90_1_163
83_4_1389	347_5_1922	17_5_1632	90_1_169
83_4_1436	347_5_1847	17_5_1655	90_1_174
83_4_1438	347_5_1917	17_5_1580	90_1_177
83_4_1454	347_5_1883	17_5_1608	90_1_167
83_4_1419	347_5_1908	17_5_1598	90_1_187
83_4_1472	347_5_1938	17_5_1557	90_1_145
83_4_1463	347_5_1949	17_5_1532	90_1_168
83_4_1413	347_5_2001	17_5_1521	90_1_177
83_4_1367	347_5_2014	17_5_1552	90_1_179
83_4_1381	347_5_1974	17_5_1570	90_1_187
83_4_1463	347_5_1968	17_5_1493	90_1_188
83_4_1416	347_5_2046	17_5_1471	90_1_179
83_4_1425	347_5_2037	17_5_1462	90_1_188
83_4_1467	347_5_2021	17_5_1422	90_1_202
83_4_1522	347_5_1958	17_5_1461	90_1_171
83_4_1499	347_5_1993	17_5_1440	90_1_180
83_4_1511	347_5_2024	17_5_1420	90_1_157
83_4_1473	347_5_1999	17_5_1472	90_1_168
83_4_1477	347_5_2004	17_5_1456	90_1_175
83_4_1418	347_5_2013	17_5_1516	90_1_165
83_4_1451	347_5_2018	17_5_1475	90_1_168
83_4_1490	347_5_1981	17_5_1476	90_1_165
83_4_1463	347_5_1983	17_5_1496	90_1_170
83_4_1490	347_5_1952	17_5_1517	90_1_153
83_4_1511	347_5_1953	17_5_1472	90_1_176
83_4_1497	347_5_1947	17_5_1492	90_1_176
83_4_1432	347_5_1951	17_5_1530	90_1_199
83_4_1401	347_5_2002	17_5_1535	90_1_174
83_4_1421	347_5_1943	17_5_1573	90_1_175
83_4_1413	347_5_1932	17_5_1590	90_1_177
83_4_1385	347_5_1915	17_5_1621	90_1_191
83_4_1373	347_5_1930	17_5_1642	90_1_167
83_4_1377	347_5_1923	17_5_1633	90_1_179
83_4_1427	347_5_1847	17_5_1644	90_1_194
83_4_1428	347_5_1829	17_5_1670	90_1_185
83_4_1387	347_5_1844	17_5_1674	90_1_207
83_4_1405	347_5_1831	17_5_1687	90_1_189
83_4_1366	347_5_1853	17_5_1694	90_1_199
83_4_1413	347_5_1838	17_5_1687	90_1_174
83_4_1423	347_5_1829	17_5_1670	90_1_190
83_4_1459	347_5_1810	17_5_1666	90_1_177
83_4_1476	347_5_1775	17_5_1684	90_1_177
83_4_1415	347_5_1812	17_5_1718	90_1_167
83_4_1453	347_5_1796	17_5_1722	90_1_141
83_4_1410	347_5_1864	17_5_1678	90_1_160
83_4_1438	347_5_1811	17_5_1695	90_1_168
83_4_1472	347_5_1800	17_5_1627	90_1_213
83_4_1415	347_5_1838	17_5_1683	90_1_176
83_4_1462	347_5_1809	17_5_1665	90_1_176
83_4_1420	347_5_1826	17_5_1712	90_1_154
83_4_1468	347_5_1797	17_5_1682	90_1_165
83_4_1467	347_5_1828	17_5_1646	90_1_171
83_4_1489	347_5_1804	17_5_1648	90_1_171
83_4_1466	347_5_1805	17_5_1644	90_1_197
83_4_1488	347_5_1780	17_5_1678	90_1_166
83_4_1490	347_5_1772	17_5_1660	90_1_190
83_4_1472	347_5_1810	17_5_1682	90_1_148
83_4_1431	347_5_1797	17_5_1719	90_1_165
83_4_1429	347_5_1840	17_5_1689	90_1_154
83_4_1451	347_5_1790	17_5_1732	90_1_139
83_4_1417	347_5_1861	17_5_1710	90_1_124
83_4_1480	347_5_1823	17_5_1669	90_1_140
83_4_1467	347_5_1822	17_5_1683	90_1_140
83_4_1467	347_5_1860	17_5_1648	90_1_137
83_4_1482	347_5_1913	17_5_1596	90_1_121
83_4_1407	347_5_1976	17_5_1608	90_1_121
83_4_1413	347_5_1953	17_5_1608	90_1_138
83_4_1429	347_5_1950	17_5_1605	90_1_128
83_4_1394	347_5_1962	17_5_1612	90_1_144
83_4_1375	347_5_1953	17_5_1652	90_1_132
83_4_1421	347_5_1936	17_5_1618	90_1_137
83_4_1461	347_5_1952	17_5_1554	90_1_145
83_4_1458	347_5_1952	17_5_1568	90_1_134
83_4_1470	347_5_1965	17_5_1536	90_1_141
83_4_1438	347_5_1949	17_5_1584	90_1_141
83_4_1452	347_5_1976	17_5_1521	90_1_163
83_4_1461	347_5_1961	17_5_1539	90_1_151
83_4_1501	347_5_1944	17_5_1510	90_1_157
83_4_1417	347_5_2039	17_5_1501	90_1_155
83_4_1443	347_5_1963	17_5_1550	90_1_156
83_4_1426	347_5_1980	17_5_1553	90_1_153
83_4_1429	347_5_1989	17_5_1556	90_1_138
83_4_1453	347_5_1942	17_5_1536	90_1_181
83_4_1472	347_5_1927	17_5_1526	90_1_187
83_4_1499	347_5_1897	17_5_1522	90_1_194
83_4_1451	347_5_1960	17_5_1532	90_1_169
83_4_1503	347_5_1957	17_5_1462	90_1_190
83_4_1458	347_5_1980	17_5_1473	90_1_201
83_4_1439	347_5_1940	17_5_1527	90_1_206
83_4_1414	347_5_1999	17_5_1493	90_1_206
83_4_1413	347_5_1987	17_5_1498	90_1_214
83_4_1450	347_5_1927	17_5_1508	90_1_227
83_4_1466	347_5_1943	17_5_1501	90_1_202
83_4_1501	347_5_1922	17_5_1449	90_1_240
83_4_1475	347_5_1966	17_5_1432	90_1_239
83_4_1484	347_5_1941	17_5_1467	90_1_220
83_4_1491	347_5_1928	17_5_1473	90_1_220
83_4_1426	347_5_1948	17_5_1516	90_1_222
83_4_1421	347_5_1951	17_5_1514	90_1_226
83_4_1426	347_5_1986	17_5_1495	90_1_205
83_4_1430	347_5_1999	17_5_1471	90_1_212
83_4_1383	347_5_1989	17_5_1535	90_1_205
83_4_1396	347_5_1991	17_5_1503	90_1_222
83_4_1436	347_5_1972	17_5_1509	90_1_195
83_4_1440	347_5_1990	17_5_1472	90_1_210
83_4_1431	347_5_2040	17_5_1420	90_1_221
83_4_1434	347_5_2002	17_5_1447	90_1_229
83_4_1433	347_5_2026	17_5_1429	90_1_224
83_4_1417	347_5_2035	17_5_1434	90_1_226
83_4_1472	347_5_2038	17_5_1389	90_1_213
83_4_1441	347_5_2055	17_5_1430	90_1_186
83_4_1431	347_5_2066	17_5_1438	90_1_177
83_4_1426	347_5_2052	17_5_1453	90_1_181
83_4_1451	347_5_1992	17_5_1495	90_1_174
83_4_1480	347_5_1969	17_5_1487	90_1_176
83_4_1477	347_5_1964	17_5_1503	90_1_168
83_4_1464	347_5_1988	17_5_1488	90_1_172
83_4_1433	347_5_1989	17_5_1533	90_1_157
83_4_1457	347_5_2014	17_5_1475	90_1_166
83_4_1488	347_5_2027	17_5_1437	90_1_160
83_4_1464	347_5_2051	17_5_1441	90_1_156
83_4_1399	347_5_2061	17_5_1497	90_1_155
83_4_1428	347_5_2041	17_5_1470	90_1_173
83_4_1421	347_5_2068	17_5_1469	90_1_154
83_4_1434	347_5_2015	17_5_1487	90_1_176
83_4_1443	347_5_2061	17_5_1455	90_1_153
83_4_1396	347_5_2060	17_5_1499	90_1_157
83_4_1380	347_5_2069	17_5_1524	90_1_139
83_4_1409	347_5_2047	17_5_1539	90_1_117
83_4_1464	347_5_1962	17_5_1571	90_1_115
83_4_1471	347_5_1965	17_5_1564	90_1_112
83_4_1483	347_5_1920	17_5_1557	90_1_152
83_4_1493	347_5_1973	17_5_1536	90_1_110
83_4_1496	347_5_1907	17_5_1592	90_1_117
83_4_1543	347_5_1924	17_5_1551	90_1_94
83_4_1454	347_5_1959	17_5_1581	90_1_118
83_4_1468	347_5_1959	17_5_1594	90_1_91
83_4_1490	347_5_1967	17_5_1527	90_1_128
83_4_1457	347_5_1987	17_5_1567	90_1_101
83_4_1399	347_5_2046	17_5_1565	90_1_102
83_4_1401	347_5_1977	17_5_1631	90_1_103
83_4_1403	347_5_2080	17_5_1540	90_1_89
83_4_1364	347_5_2065	17_5_1608	90_1_75
83_4_1417	347_5_2038	17_5_1591	90_1_66
83_4_1434	347_5_1990	17_5_1618	90_1_70
83_4_1469	347_5_2009	17_5_1581	90_1_53
83_4_1428	347_5_2014	17_5_1616	90_1_54
83_4_1404	347_5_1959	17_5_1694	90_1_55
83_4_1411	347_5_2017	17_5_1621	90_1_63
83_4_1388	347_5_1973	17_5_1688	90_1_63
83_4_1422	347_5_2032	17_5_1599	90_1_59
83_4_1439	347_5_2006	17_5_1609	90_1_58
83_4_1469	347_5_2010	17_5_1587	90_1_46
83_4_1433	347_5_2009	17_5_1619	90_1_51
83_4_1460	347_5_2014	17_5_1592	90_1_46
83_4_1434	347_5_2043	17_5_1589	90_1_46
83_4_1430	347_5_2021	17_5_1629	90_1_32
83_4_1425	347_5_2056	17_5_1595	90_1_36
83_4_1418	347_5_2013	17_5_1650	90_1_31
83_4_1421	347_5_2038	17_5_1631	90_1_22
83_4_1417	347_5_2002	17_5_1663	90_1_30
83_4_1414	347_5_2006	17_5_1674	90_1_18
83_4_1392	347_5_2068	17_5_1639	90_1_13
83_4_1444	347_5_2049	17_5_1609	90_1_10
83_4_1445	347_5_2079	17_5_1580	90_1_8
83_4_1472	347_5_1999	17_5_1632	90_1_9
83_4_1424	347_5_2074	17_5_1602	90_1_12
83_4_1422	347_5_2053	17_5_1620	90_1_17
83_4_1432	347_5_2091	17_5_1572	90_1_17
83_4_1430	347_5_2093	17_5_1570	90_1_19
83_4_1453	347_5_2041	17_5_1602	90_1_16
83_4_1455	347_5_2059	17_5_1582	90_1_16
83_4_1440	347_5_2042	17_5_1619	90_1_11
83_4_1432	347_5_2079	17_5_1591	90_1_10
83_4_1395	347_5_2055	17_5_1651	90_1_11
83_4_1411	347_5_2024	17_5_1662	90_1_15
83_4_1407	347_5_2036	17_5_1654	90_1_15
83_4_1428	347_5_2014	17_5_1652	90_1_18
83_4_1423	347_5_2051	17_5_1621	90_1_17
83_4_1487	347_5_2001	17_5_1614	90_1_10
83_4_1427	347_5_2055	17_5_1622	90_1_8
83_4_1453	347_5_2056	17_5_1595	90_1_8
83_4_1511	347_5_2047	17_5_1546	90_1_8
83_4_1471	347_5_2037	17_5_1598	90_1_6
83_4_1434	347_5_2099	17_5_1572	90_1_7
83_4_1453	347_5_2087	17_5_1564	90_1_8
83_4_1453	347_5_2134	17_5_1514	90_1_11
83_4_1459	347_5_2128	17_5_1512	90_1_13
83_4_1474	347_5_2142	17_5_1482	90_1_14
83_4_1462	347_5_2152	17_5_1485	90_1_13
83_4_1474	347_5_2122	17_5_1505	90_1_11
83_4_1507	347_5_2100	17_5_1496	90_1_9
83_4_1496	347_5_2055	17_5_1555	90_1_6
83_4_1458	347_5_2105	17_5_1541	90_1_8
83_4_1453	347_5_2096	17_5_1557	90_1_6
83_4_1497	347_5_2075	17_5_1534	90_1_6
83_4_1413	347_5_2114	17_5_1580	90_1_5
83_4_1442	347_5_2070	17_5_1597	90_1_3
83_4_1476	347_5_2071	17_5_1561	90_1_4
83_4_1449	347_5_2029	17_5_1631	90_1_3
83_4_1421	347_5_2079	17_5_1609	90_1_3
83_4_1418	347_5_2053	17_5_1640	90_1_1
83_4_1466	347_5_2035	17_5_1609	90_1_2
83_4_1424	347_5_1991	17_5_1695	90_1_2
83_4_1459	347_5_1936	17_5_1715	90_1_2
83_4_1411	347_5_1966	17_5_1733	90_1_2
83_4_1456	347_5_1918	17_5_1738
83_4_1406	347_5_1938	17_5_1768
83_4_1403	347_5_1873	17_5_1836
83_4_1488	347_5_1880	17_5_1744
83_4_1474	347_5_1845	17_5_1793
83_4_1481	347_5_1881	17_5_1750
83_4_1496	347_5_1873	17_5_1743
83_4_1508	347_5_1873	17_5_1731
83_4_1475	347_5_1891	17_5_1746
83_4_1449	347_5_1889	17_5_1774
83_4_1445	347_5_1963	17_5_1704
83_4_1414	347_5_1929	17_5_1769
83_4_1422	347_5_1924	17_5_1766
83_4_1422	347_5_1865	17_5_1825
83_4_1457	347_5_1873	17_5_1782
83_4_1435	347_5_1868	17_5_1809
83_4_1416	347_5_1856	17_5_1840
83_4_1463	347_5_1870	17_5_1779
83_4_1470	347_5_1809	17_5_1833
83_4_1474	347_5_1867	17_5_1771
83_4_1459	347_5_1807	17_5_1846
83_4_1473	347_5_1862	17_5_1777
83_4_1456	347_5_1842	17_5_1814
83_4_1462	347_5_1872	17_5_1778
83_4_1457	347_5_1885	17_5_1770
83_4_1504	347_5_1790	17_5_1818
83_4_1489	347_5_1840	17_5_1783
83_4_1445	347_5_1796	17_5_1871
83_4_1430	347_5_1868	17_5_1814
83_4_1407	347_5_1835	17_5_1870
83_4_1443	347_5_1844	17_5_1825
83_4_1427	347_5_1894	17_5_1791
83_4_1430	347_5_1924	17_5_1758
83_4_1441	347_5_1946	17_5_1725
83_4_1497	347_5_1847	17_5_1768
83_4_1385	347_5_1984	17_5_1743
83_4_1374	347_5_1920	17_5_1818
83_4_1364	347_5_1992	17_5_1756
83_4_1349	347_5_1917	17_5_1846
83_4_1364	347_5_1923	17_5_1825
83_4_1403	347_5_1858	17_5_1851
83_4_1413	347_5_1804	17_5_1895
83_4_1381	347_5_1927	17_5_1804
83_4_1371	347_5_1870	17_5_1871
83_4_1404	347_5_1891	17_5_1817
83_4_1423	347_5_1882	17_5_1807
83_4_1390	347_5_1976	17_5_1746
83_4_1396	347_5_1946	17_5_1770
83_4_1403	347_5_1948	17_5_1761
83_4_1449	347_5_1943	17_5_1720
83_4_1484	347_5_1847	17_5_1781
83_4_1461	347_5_1880	17_5_1771
83_4_1485	347_5_1806	17_5_1821
83_4_1464	347_5_1886	17_5_1762
83_4_1447	347_5_1849	17_5_1816
83_4_1482	347_5_1837	17_5_1793
83_4_1444	347_5_1857	17_5_1811
83_4_1433	347_5_1839	17_5_1840
83_4_1440	347_5_1894	17_5_1778
83_4_1418	347_5_1865	17_5_1829
83_4_1424	347_5_1885	17_5_1803
83_4_1442	347_5_1846	17_5_1824
83_4_1473	347_5_1848	17_5_1791
83_4_1459	347_5_1819	17_5_1834
83_4_1459	347_5_1760	17_5_1893
83_4_1446	347_5_1730	17_5_1936
83_4_1400	347_5_1746	17_5_1966
83_4_1388	347_5_1771	17_5_1953
83_4_1419	347_5_1737	17_5_1956
83_4_1384	347_5_1818	17_5_1910
83_4_1377	347_5_1802	17_5_1933
83_4_1434	347_5_1835	17_5_1843
83_4_1469	347_5_1821	17_5_1822
83_4_1455	347_5_1806	17_5_1851
83_4_1493	347_5_1805	17_5_1814
83_4_1481	347_5_1790	17_5_1841
83_4_1560	347_5_1813	17_5_1739
83_4_1492	347_5_1760	17_5_1860
83_4_1453	347_5_1837	17_5_1822
83_4_1462	347_5_1758	17_5_1892
83_4_1441	347_5_1768	17_5_1903
83_4_1472	347_5_1818	17_5_1822
83_4_1402	347_5_1770	17_5_1940
83_4_1409	347_5_1797	17_5_1906
83_4_1368	347_5_1799	17_5_1945
83_4_1408	347_5_1854	17_5_1850
83_4_1407	347_5_1741	17_5_1964
83_4_1381	347_5_1767	17_5_1964
83_4_1382	347_5_1732	17_5_1998
83_4_1361	347_5_1716	17_5_2035
83_4_1375	347_5_1716	17_5_2021
83_4_1398	347_5_1694	17_5_2020
83_4_1418	347_5_1767	17_5_1927
83_4_1371	347_5_1730	17_5_2011
83_4_1430	347_5_1809	17_5_1873
83_4_1438	347_5_1714	17_5_1960
83_4_1407	347_5_1787	17_5_1918
83_4_1460	347_5_1749	17_5_1903
83_4_1458	347_5_1743	17_5_1911
83_4_1451	347_5_1783	17_5_1878
83_4_1486	347_5_1739	17_5_1887
83_4_1464	347_5_1809	17_5_1839
83_4_1471	347_5_1779	17_5_1862
83_4_1414	347_5_1847	17_5_1851
83_4_1448	347_5_1820	17_5_1844
83_4_1418	347_5_1876	17_5_1818
83_4_1444	347_5_1810	17_5_1858
83_4_1482	347_5_1798	17_5_1832
83_4_1472	347_5_1849	17_5_1791
83_4_1495	347_5_1829	17_5_1788
83_4_1470	347_5_1900	17_5_1742
83_4_1507	347_5_1807	17_5_1798
83_4_1435	347_5_1864	17_5_1813
83_4_1492	347_5_1795	17_5_1825
83_4_1482	347_5_1859	17_5_1771
83_4_1502	347_5_1823	17_5_1787
83_4_1422	347_5_1851	17_5_1839
83_4_1399	347_5_1861	17_5_1852
83_4_1471	347_5_1811	17_5_1830
83_4_1443	347_5_1818	17_5_1851
83_4_1445	347_5_1812	17_5_1855
83_4_1391	347_5_1873	17_5_1848
83_4_1455	347_5_1754	17_5_1903
83_4_1472	347_5_1800	17_5_1840
83_4_1451	347_5_1762	17_5_1899
83_4_1439	347_5_1750	17_5_1923
83_4_1475	347_5_1761	17_5_1876
83_4_1473	347_5_1734	17_5_1905
83_4_1479	347_5_1741	17_5_1892
83_4_1503	347_5_1705	17_5_1904
83_4_1468	347_5_1729	17_5_1915
83_4_1502	347_5_1673	17_5_1937
83_4_1496	347_5_1648	17_5_1968
83_4_1444	347_5_1646	17_5_2022
83_4_1441	347_5_1650	17_5_2021
83_4_1436	347_5_1732	17_5_1944
83_4_1479	347_5_1705	17_5_1928
83_4_1494	347_5_1712	17_5_1906
83_4_1490	347_5_1720	17_5_1902
83_4_1492	347_5_1733	17_5_1887
83_4_1481	347_5_1749	17_5_1882
83_4_1444	347_5_1772	17_5_1896
83_4_1449	347_5_1787	17_5_1876
83_4_1494	347_5_1712	17_5_1906
83_4_1461	347_5_1766	17_5_1885
83_4_1499	347_5_1737	17_5_1876
83_4_1452	347_5_1783	17_5_1877
83_4_1500	347_5_1741	17_5_1871
83_4_1461	347_5_1819	17_5_1832
83_4_1502	347_5_1867	17_5_1743
83_4_1473	347_5_1823	17_5_1816
83_4_1427	347_5_1880	17_5_1805
83_4_1537	347_5_1820	17_5_1755
83_4_1540	347_5_1874	17_5_1698
83_4_1527	347_5_1882	17_5_1703
83_4_1521	347_5_1890	17_5_1701
83_4_1561	347_5_1873	17_5_1678
83_4_1489	347_5_1915	17_5_1708
83_4_1485	347_5_1991	17_5_1636
83_4_1469	347_5_1980	17_5_1663
83_4_1433	347_5_2039	17_5_1640
83_4_1514	347_5_1960	17_5_1638
83_4_1507	347_5_1982	17_5_1623
83_4_1476	347_5_2052	17_5_1584
83_4_1417	347_5_2031	17_5_1664
83_4_1471	347_5_1969	17_5_1672
83_4_1477	347_5_1939	17_5_1696
83_4_1458	347_5_1954	17_5_1700
83_4_1462	347_5_1943	17_5_1707
83_4_1433	347_5_1996	17_5_1683
83_4_1499	347_5_1876	17_5_1737
83_4_1446	347_5_1917	17_5_1749
83_4_1432	347_5_1872	17_5_1808
83_4_1438	347_5_1895	17_5_1779
83_4_1456	347_5_1875	17_5_1781
83_4_1494	347_5_1871	17_5_1747
83_4_1428	347_5_1885	17_5_1799
83_4_1470	347_5_1798	17_5_1844
83_4_1453	347_5_1897	17_5_1762
83_4_1479	347_5_1812	17_5_1821
83_4_1483	347_5_1872	17_5_1757
83_4_1434	347_5_1830	17_5_1848
83_4_1483	347_5_1842	17_5_1787
83_4_1472	347_5_1892	17_5_1748
83_4_1512	347_5_1889	17_5_1711
83_4_1465	347_5_2023	17_5_1624
83_4_1452	347_5_1969	17_5_1691
83_4_1498	347_5_1992	17_5_1622
83_4_1436	347_5_1933	17_5_1743
83_4_1446	347_5_2020	17_5_1646
83_4_1451	347_5_1996	17_5_1665
83_4_1479	347_5_1970	17_5_1663
83_4_1465	347_5_2034	17_5_1613
83_4_1494	347_5_1938	17_5_1680
83_4_1509	347_5_1991	17_5_1612
83_4_1489	347_5_1936	17_5_1687
83_4_1474	347_5_2004	17_5_1634
83_4_1423	347_5_2004	17_5_1685
83_4_1434	347_5_2052	17_5_1626
83_4_1418	347_5_2077	17_5_1617
83_4_1419	347_5_2035	17_5_1658
83_4_1407	347_5_2045	17_5_1660
83_4_1397	347_5_1995	17_5_1720
83_4_1427	347_5_2028	17_5_1657
83_4_1393	347_5_1970	17_5_1749
83_4_1414	347_5_2027	17_5_1671
83_4_1403	347_5_2025	17_5_1684
83_4_1461	347_5_2001	17_5_1650
83_4_1494	347_5_2001	17_5_1617
83_4_1508	347_5_1944	17_5_1660
83_4_1473	347_5_2023	17_5_1616
83_4_1421	347_5_1957	17_5_1734
83_4_1410	347_5_2044	17_5_1658
83_4_1396	347_5_1958	17_5_1758
83_4_1419	347_5_2044	17_5_1649
83_4_1428	347_5_1985	17_5_1699
83_4_1408	347_5_1989	17_5_1715
83_4_1416	347_5_1989	17_5_1707
83_4_1422	347_5_1902	17_5_1788
83_4_1420	347_5_2001	17_5_1691
83_4_1402	347_5_1930	17_5_1780
83_4_1383	347_5_2043	17_5_1686
83_4_1396	347_5_1978	17_5_1738
83_4_1409	347_5_2042	17_5_1661
83_4_1399	347_5_1958	17_5_1755
83_4_1420	347_5_1929	17_5_1763
83_4_1400	347_5_2001	17_5_1711
83_4_1399	347_5_1924	17_5_1789
83_4_1429	347_5_2009	17_5_1674
83_4_1416	347_5_1906	17_5_1790
83_4_1444	347_5_1960	17_5_1708
83_4_1420	347_5_1903	17_5_1789
83_4_1455	347_5_1868	17_5_1789
83_4_1467	347_5_1899	17_5_1746
83_4_1501	347_5_1862	17_5_1749
83_4_1509	347_5_1912	17_5_1691
83_4_1461	347_5_1886	17_5_1765
83_4_1443	347_5_1919	17_5_1750
83_4_1471	347_5_1855	17_5_1786
83_4_1502	347_5_1895	17_5_1715
83_4_1530	347_5_1873	17_5_1709
83_4_1507	347_5_1882	17_5_1723
83_4_1488	347_5_1926	17_5_1698
83_4_1528	347_5_1862	17_5_1722
83_4_1470	347_5_1925	17_5_1717
83_4_1493	347_5_1800	17_5_1819
83_4_1467	347_5_1866	17_5_1779
83_4_1432	347_5_1846	17_5_1834
83_4_1476	347_5_1842	17_5_1794
83_4_1411	347_5_1812	17_5_1889
83_4_1422	347_5_1818	17_5_1872
83_4_1432	347_5_1832	17_5_1848
83_4_1458	347_5_1831	17_5_1823
83_4_1474	347_5_1865	17_5_1773
83_4_1510	347_5_1826	17_5_1776
83_4_1450	347_5_1885	17_5_1777
83_4_1447	347_5_1860	17_5_1805
83_4_1442	347_5_1935	17_5_1735
83_4_1429	347_5_1944	17_5_1739
83_4_1448	347_5_1959	17_5_1705
83_4_1428	347_5_1956	17_5_1728
83_4_1434	347_5_1937	17_5_1741
83_4_1418	347_5_1953	17_5_1741
83_4_1469	347_5_1941	17_5_1702
83_4_1430	347_5_1969	17_5_1713
83_4_1445	347_5_1946	17_5_1721
83_4_1456	347_5_1932	17_5_1724
83_4_1458	347_5_1974	17_5_1680
83_4_1452	347_5_1931	17_5_1729
83_4_1435	347_5_1953	17_5_1724
83_4_1424	347_5_1972	17_5_1716
83_4_1354	347_5_1968	17_5_1790
83_4_1391	347_5_1964	17_5_1757
83_4_1407	347_5_2005	17_5_1700
83_4_1388	347_5_1992	17_5_1732
83_4_1404	347_5_1937	17_5_1771
83_4_1376	347_5_1916	17_5_1820
83_4_1400	347_5_1893	17_5_1819
83_4_1388	347_5_1878	17_5_1846
83_4_1417	347_5_1867	17_5_1828
83_4_1427	347_5_1841	17_5_1844
83_4_1441	347_5_1837	17_5_1834
83_4_1394	347_5_1845	17_5_1873
83_4_1410	347_5_1850	17_5_1852
83_4_1425	347_5_1879	17_5_1808
83_4_1413	347_5_1933	17_5_1766
83_4_1439	347_5_1878	17_5_1795
83_4_1456	347_5_1953	17_5_1703
83_4_1469	347_5_1961	17_5_1682
83_4_1487	347_5_1990	17_5_1635
83_4_1531	347_5_1928	17_5_1653
83_4_1464	347_5_1970	17_5_1678
83_4_1466	347_5_2012	17_5_1634
83_4_1465	347_5_1967	17_5_1680
83_4_1483	347_5_2002	17_5_1627
83_4_1450	347_5_1959	17_5_1703
83_4_1426	347_5_1998	17_5_1688
83_4_1447	347_5_2030	17_5_1635
83_4_1452	347_5_2062	17_5_1598
83_4_1463	347_5_2073	17_5_1576
83_4_1469	347_5_2086	17_5_1557
83_4_1492	347_5_2128	17_5_1492
83_4_1538	347_5_2052	17_5_1522
83_4_1480	347_5_2137	17_5_1495
83_4_1460	347_5_2115	17_5_1537
83_4_1431	347_5_2137	17_5_1544
83_4_1460	347_5_2074	17_5_1578
83_4_1443	347_5_2146	17_5_1523
83_4_1471	347_5_2133	17_5_1508
83_4_1455	347_5_2197	17_5_1460
83_4_1450	347_5_2253	17_5_1409
83_4_1515	347_5_2148	17_5_1449
83_4_1512	347_5_2187	17_5_1413
83_4_1532	347_5_2146	17_5_1434
83_4_1458	347_5_2221	17_5_1433
83_4_1428	347_5_2230	17_5_1454
83_4_1384	347_5_2217	17_5_1511
83_4_1423	347_5_2257	17_5_1432
83_4_1455	347_5_2213	17_5_1444
83_4_1507	347_5_2246	17_5_1359
83_4_1551	347_5_2174	17_5_1387
83_4_1470	347_5_2268	17_5_1374
83_4_1486	347_5_2244	17_5_1382
83_4_1466	347_5_2210	17_5_1436
83_4_1506	347_5_2288	17_5_1318
83_4_1526	347_5_2244	17_5_1342
83_4_1472	347_5_2322	17_5_1318
83_4_1548	347_5_2298	17_5_1266
83_4_1477	347_5_2329	17_5_1306
83_4_1476	347_5_2277	17_5_1359
83_4_1456	347_5_2320	17_5_1336
83_4_1471	347_5_2304	17_5_1337
83_4_1437	347_5_2380	17_5_1295
83_4_1434	347_5_2420	17_5_1258
83_4_1412	347_5_2462	17_5_1238
83_4_1412	347_5_2471	17_5_1229
83_4_1463	347_5_2436	17_5_1213
83_4_1510	347_5_2438	17_5_1164
83_4_1463	347_5_2486	17_5_1163
83_4_1450	347_5_2484	17_5_1178
83_4_1489	347_5_2440	17_5_1183
83_4_1416	347_5_2516	17_5_1180
83_4_1454	347_5_2513	17_5_1145
83_4_1466	347_5_2482	17_5_1164
83_4_1407	347_5_2507	17_5_1198
83_4_1388	347_5_2496	17_5_1228
83_4_1379	347_5_2459	17_5_1274
83_4_1413	347_5_2415	17_5_1284
83_4_1388	347_5_2419	17_5_1305
83_4_1408	347_5_2462	17_5_1242
83_4_1448	347_5_2420	17_5_1244
83_4_1471	347_5_2416	17_5_1225
83_4_1467	347_5_2407	17_5_1238
83_4_1410	347_5_2505	17_5_1197
83_4_1404	347_5_2539	17_5_1169
83_4_1416	347_5_2583	17_5_1113
83_4_1416	347_5_2587	17_5_1109
[truncated: 3,001 more rows]
[truncated: 1,013 more columns]
