# Supplementary material for: Environmental change makes robust ecological networks fragile
Source: Nat Commun. 2016 Aug 11;7:12462. doi: 10.1038/ncomms12462 (PMC4987532; doi:10.1038/ncomms12462)
Supplement: Supplementary Data 1 — Host-parasite networks and host extinction sequences in Avida experiments. The compressed archive includes the 100 co-evolved host-parasite networks and the host extinction sequences in the historical scenario. [file ncomms12462-s2.zip › Supplementary_data_S1/host_extinction_sequence_94.csv]

619_0123456_11	593_0123456_1	1140_036_1	1141_0123456_1	643_012345_1	198_123456_1	429_0123456_4	1257_0123456_1	1145_0123456_1	818_13_1	345_0123456_1	346_0123456_1	347_0123456_16	341_0123456_2	342_0123456_1	343_0123456_1	810_012356_2	813_012345_1	348_0123456_6	349_123456_1	816_0123456_1	817_0_1	595_0123456_4	664_0123456_1	719_012356_1	716_0123456_1	715_0123456_1	714_0136_1	713_0136_1	712_0123456_1	711_0123456_2	618_0123456_1	915_0123456_6	661_0123456_3	914_012345_1	505_0123456_3	917_012356_1	1069_0123456_1	1068_0123456_1	916_012356_1	1060_0123456_2	1063_0123456_2	1062_012356_1	1064_0136_1	1067_012345_1	1066_012345_1	913_0123456_2	298_0123456_1	299_0123456_7	297_016_1
619_0123456_12	1140_036_1	1141_0123456_1	643_012345_1	198_123456_1	1257_0123456_1	1145_0123456_1	818_13_1	345_0123456_1	346_0123456_1	347_0123456_16	341_0123456_2	342_0123456_1	343_0123456_1	810_012356_2	813_012345_1	348_0123456_7	349_123456_1	816_0123456_1	817_0_1	595_0123456_4	1149_0123456_1	719_012356_1	716_0123456_1	715_0123456_1	714_0136_1	712_0123456_1	711_0123456_3	915_0123456_9	661_0123456_3	505_0123456_3	917_012356_1	1069_0123456_1	1068_0123456_1	916_012356_1	1060_0123456_3	1063_0123456_2	1062_012356_1	1064_0136_1	1067_012345_1	1066_012345_1	913_0123456_2	298_0123456_1	299_0123456_8	297_016_1	294_0123456_48	912_01236_1	292_0123456_1	293_0123456_1	597_0123456_2
619_0123456_10	1140_036_1	1141_0123456_3	643_012345_1	1145_0123456_1	818_13_1	819_0123456_5	347_0123456_1	341_0123456_1	666_0123456_1	810_012356_3	813_012345_1	348_0123456_4	349_123456_1	816_0123456_1	817_0_1	719_012356_1	716_0123456_1	714_0136_1	711_0123456_2	915_0123456_9	661_0123456_1	1069_0123456_1	1068_0123456_1	916_012356_1	1060_0123456_2	1062_012356_1	1067_012345_2	1066_012345_1	298_0123456_1	299_0123456_3	297_016_1	294_0123456_42	292_0123456_1	293_0123456_1	1086_0123456_2	592_0123456_7	199_0123456_1	1082_0_1	1081_0123456_5	599_012356_1	598_23456_1	196_0123456_1	191_0123456_1	1125_0123456_2	193_0123456_3	192_0123456_2	270_023456_5	272_0123456_1	276_0136_5
643_012345_1	198_123456_1	819_0123456_5	347_0123456_1	341_0123456_1	666_0123456_1	810_012356_2	813_012345_1	348_0123456_7	815_023456_1	816_0123456_1	918_0123456_4	716_0123456_1	714_0136_1	711_0123456_2	915_0123456_12	661_0123456_1	1069_0123456_1	1068_0123456_1	422_012345_1	1060_0123456_2	1062_012356_1	1067_012345_2	298_0123456_1	299_0123456_1	297_016_1	294_0123456_50	292_0123456_1	592_0123456_11	595_0123456_1	1082_0_1	1081_0123456_3	598_23456_1	196_0123456_1	191_0123456_1	1125_0123456_1	193_0123456_4	1088_013_1	270_023456_3	276_0136_5	277_012356_1	524_0123456_3	526_123456_2	46_0123456_4	520_0123456_1	523_012356_2	1014_023456_4	1015_0123456_1	1016_0123456_1	528_123456_1
643_012345_1	198_123456_1	819_0123456_3	347_0123456_1	341_0123456_1	666_0123456_1	810_012356_1	813_012345_1	348_0123456_8	815_023456_1	816_0123456_1	918_0123456_11	716_0123456_1	714_0136_1	915_0123456_14	1069_0123456_1	1060_0123456_1	1062_012356_1	1067_012345_2	298_0123456_1	297_016_1	294_0123456_36	295_0123456_1	592_0123456_13	595_0123456_1	1082_0_1	1081_0123456_1	1125_0123456_1	193_0123456_1	1088_013_1	270_023456_5	276_0136_5	524_0123456_3	526_123456_1	527_0123456_4	520_0123456_1	523_012356_1	1014_023456_8	1015_0123456_1	529_0123456_17	449_0123456_3	826_0123456_1	447_0123456_25	1239_023456_5	445_0123456_1	444_0123456_3	104_0123456_1	105_012345_1	38_0123456_1	905_0123456_23
643_012345_1	819_0123456_3	347_0123456_1	341_0123456_1	666_0123456_1	810_012356_1	813_012345_1	348_0123456_7	815_023456_1	716_0123456_1	714_0136_1	1069_0123456_1	1062_012356_1	1067_012345_1	297_016_1	294_0123456_27	592_0123456_13	595_0123456_1	1082_0_1	1081_0123456_1	1125_0123456_1	193_0123456_1	1088_013_1	270_023456_5	276_0136_2	526_123456_1	527_0123456_4	520_0123456_1	523_012356_1	1014_023456_8	529_0123456_14	1236_0123456_15	447_0123456_24	1239_023456_4	445_0123456_1	444_0123456_3	104_0123456_1	38_0123456_1	905_0123456_26	33_0123456_22	30_0123456_1	36_0123456_1	34_0123456_1	641_0123456_1	1243_012345_1	642_0123456_65	645_0123456_1	644_0123456_2	438_0123456_1	439_0123456_1
819_0123456_1	347_0123456_1	341_0123456_1	666_0123456_1	813_012345_1	348_0123456_2	815_023456_1	716_0123456_1	714_0136_1	710_01_1	1069_0123456_1	1062_012356_1	1067_012345_1	297_016_1	294_0123456_18	592_0123456_13	595_0123456_1	1082_0_1	1125_0123456_1	193_0123456_1	1088_013_1	270_023456_8	527_0123456_2	520_0123456_1	523_012356_1	1014_023456_5	529_0123456_17	1236_0123456_24	447_0123456_19	1239_023456_3	445_0123456_1	444_0123456_2	104_0123456_1	38_0123456_1	905_0123456_30	33_0123456_24	30_0123456_1	36_0123456_1	34_0123456_1	643_012345_1	1242_123456_1	644_0123456_1	439_0123456_1	648_0136_1	432_0123456_1	431_0123456_1	334_0123456_1	332_0123456_1	854_023456_2	851_012356_7
1142_0123456_1	217_123456_85	1141_0123456_34	693_0123456_19	1143_0136_1	1262_0136_1	1148_0123456_89	218_012356_2	660_0123456_1	132_0123456_1	131_0123456_1	498_0123456_14	499_0123456_94	1213_0123456_15	496_0123456_57	497_0123456_1	243_0123456_1	491_0123456_6	24_0123456_1	322_0123456_23	26_0123456_200	1236_0123456_20	592_0123456_24	22_0123456_6	1077_012345_4	698_0123456_34	161_0123456_1	407_0123456_43	819_0123456_1	404_0123456_1	403_0123456_7	544_0123456_33	451_012_1	933_0123456_62	8_0123456_1	283_0123456_47	282_0123456_1	348_0123456_2	815_023456_1	11_0123456_1	774_02345_1	666_0123456_1	675_0123456_1	341_0123456_1	1156_0123456_4	13_0123456_1	710_01_1	120_0123456_1	915_0123456_14	261_012356_1
1142_0123456_1	217_123456_87	1141_0123456_44	1143_0136_1	1148_0123456_97	218_012356_2	132_0123456_1	131_0123456_1	498_0123456_15	499_0123456_76	1213_0123456_6	496_0123456_46	497_0123456_1	491_0123456_5	24_0123456_1	322_0123456_17	26_0123456_249	1236_0123456_14	22_0123456_4	1077_012345_4	698_0123456_30	161_0123456_1	407_0123456_30	819_0123456_1	404_0123456_1	403_0123456_2	544_0123456_30	451_012_1	933_0123456_56	283_0123456_53	282_0123456_1	348_0123456_2	815_023456_1	11_0123456_1	675_0123456_1	341_0123456_1	1156_0123456_4	710_01_1	120_0123456_1	915_0123456_16	261_012356_1	260_0123456_23	267_012356_1	126_01_1	264_0123456_1	128_0123456_1	129_012356_1	569_0123456_1	1101_0123456_26	55_0123456_1
217_123456_93	1141_0123456_35	445_0123456_1	1236_0123456_8	1148_0123456_102	218_012356_2	132_0123456_1	131_0123456_1	498_0123456_17	499_0123456_59	1213_0123456_4	496_0123456_36	497_0123456_1	491_0123456_5	24_0123456_1	322_0123456_18	26_0123456_281	27_0123456_1	22_0123456_1	1077_012345_2	698_0123456_35	161_0123456_1	407_0123456_25	819_0123456_1	404_0123456_1	403_0123456_2	544_0123456_34	451_012_1	933_0123456_50	283_0123456_61	282_0123456_1	348_0123456_2	815_023456_1	11_0123456_1	675_0123456_1	1156_0123456_4	710_01_1	120_0123456_1	915_0123456_15	261_012356_1	260_0123456_14	267_012356_1	126_01_1	128_0123456_1	129_012356_1	569_0123456_1	1101_0123456_34	55_0123456_1	57_0123456_35	523_012356_1
217_123456_101	1141_0123456_32	1148_0123456_106	218_012356_2	132_0123456_1	131_0123456_1	498_0123456_21	499_0123456_53	1213_0123456_2	496_0123456_29	497_0123456_1	491_0123456_3	24_0123456_1	322_0123456_29	26_0123456_260	27_0123456_1	1077_012345_2	698_0123456_40	161_0123456_1	407_0123456_17	819_0123456_1	985_0123456_1	403_0123456_2	544_0123456_29	933_0123456_59	283_0123456_76	282_0123456_1	348_0123456_2	11_0123456_1	675_0123456_1	1156_0123456_1	710_01_1	120_0123456_1	915_0123456_17	261_012356_1	260_0123456_5	267_012356_1	126_01_1	128_0123456_1	129_012356_1	569_0123456_1	1101_0123456_38	55_0123456_1	57_0123456_28	523_012356_1	52_0123456_1	414_023456_1	416_0123456_1	921_0123456_1	294_0123456_3
217_123456_103	1141_0123456_32	1148_0123456_112	218_012356_2	132_0123456_1	131_0123456_1	498_0123456_28	499_0123456_59	1213_0123456_2	496_0123456_24	497_0123456_1	491_0123456_1	24_0123456_1	322_0123456_52	26_0123456_255	27_0123456_1	1077_012345_2	698_0123456_61	161_0123456_1	407_0123456_14	819_0123456_1	985_0123456_1	403_0123456_1	544_0123456_32	933_0123456_56	283_0123456_80	282_0123456_1	348_0123456_2	11_0123456_1	675_0123456_1	1156_0123456_1	710_01_1	120_0123456_1	915_0123456_22	261_012356_1	260_0123456_1	267_012356_1	126_01_1	128_0123456_1	129_012356_1	569_0123456_1	1101_0123456_30	55_0123456_1	57_0123456_32	523_012356_1	414_023456_1	416_0123456_1	921_0123456_1	294_0123456_3	826_0123456_1
217_123456_110	1141_0123456_28	322_0123456_67	1148_0123456_100	218_012356_1	132_0123456_1	131_0123456_1	498_0123456_32	499_0123456_89	1213_0123456_2	496_0123456_17	497_0123456_1	24_0123456_1	693_0123456_7	26_0123456_226	27_0123456_1	1077_012345_1	698_0123456_77	161_0123456_1	407_0123456_15	819_0123456_1	985_0123456_1	403_0123456_1	544_0123456_47	933_0123456_55	283_0123456_98	282_0123456_1	348_0123456_1	11_0123456_1	675_0123456_1	1156_0123456_1	710_01_1	120_0123456_1	915_0123456_29	261_012356_1	260_0123456_1	267_012356_1	128_0123456_1	129_012356_1	569_0123456_1	1101_0123456_21	55_0123456_1	57_0123456_41	523_012356_1	414_023456_1	416_0123456_1	63_0123456_1	921_0123456_1	294_0123456_2	826_0123456_1
217_123456_117	1141_0123456_26	1148_0123456_105	218_012356_1	132_0123456_1	131_0123456_1	498_0123456_30	499_0123456_94	1213_0123456_1	496_0123456_14	497_0123456_1	24_0123456_1	693_0123456_2	26_0123456_197	27_0123456_1	698_0123456_55	161_0123456_1	407_0123456_32	819_0123456_1	544_0123456_45	933_0123456_62	283_0123456_120	282_0123456_1	348_0123456_1	11_0123456_1	675_0123456_1	1156_0123456_1	710_01_1	120_0123456_1	915_0123456_59	261_012356_1	260_0123456_1	267_012356_1	128_0123456_1	129_012356_1	1101_0123456_14	55_0123456_1	57_0123456_41	523_012356_1	414_023456_1	416_0123456_1	63_0123456_1	921_0123456_1	294_0123456_2	826_0123456_1	821_0123456_1	820_0123456_2	90_123456_1	146_0123456_1	988_012356_35
217_123456_126	1141_0123456_25	1148_0123456_104	218_012356_1	132_0123456_1	131_0123456_1	498_0123456_28	499_0123456_90	90_123456_1	496_0123456_8	497_0123456_1	24_0123456_1	693_0123456_1	26_0123456_193	27_0123456_1	698_0123456_26	407_0123456_66	819_0123456_1	544_0123456_39	933_0123456_67	283_0123456_123	282_0123456_1	348_0123456_1	675_0123456_1	369_01_1	120_0123456_1	915_0123456_101	261_012356_1	260_0123456_1	267_012356_1	128_0123456_1	129_012356_1	55_0123456_1	57_0123456_27	414_023456_1	416_0123456_1	63_0123456_1	921_0123456_1	294_0123456_1	826_0123456_1	821_0123456_1	820_0123456_2	146_0123456_1	988_012356_29	989_023456_1	1082_0_1	704_012345_1	706_012356_5	134_0123456_1	193_0123456_1
217_123456_143	1141_0123456_26	1148_0123456_86	132_0123456_1	498_0123456_31	499_0123456_84	165_0123456_1	496_0123456_7	497_0123456_1	24_0123456_1	693_0123456_1	26_0123456_204	27_0123456_1	698_0123456_21	407_0123456_94	819_0123456_1	544_0123456_49	933_0123456_61	283_0123456_120	282_0123456_1	348_0123456_1	675_0123456_1	1156_0123456_1	120_0123456_1	915_0123456_157	261_012356_1	260_0123456_1	267_012356_1	128_0123456_1	129_012356_1	55_0123456_1	57_0123456_25	414_023456_1	416_0123456_1	826_0123456_1	821_0123456_1	820_0123456_1	146_0123456_1	988_012356_25	592_0123456_13	1082_0_1	706_012356_3	134_0123456_1	193_0123456_1	985_0123456_1	270_023456_1	88_0123456_4	397_0123456_40	82_0123456_185	399_01_1
217_123456_146	1141_0123456_35	1148_0123456_71	132_0123456_1	498_0123456_22	499_0123456_68	90_123456_1	496_0123456_4	497_0123456_1	24_0123456_1	693_0123456_1	26_0123456_204	27_0123456_1	698_0123456_20	407_0123456_103	819_0123456_1	403_0123456_1	544_0123456_61	933_0123456_75	283_0123456_107	348_0123456_1	675_0123456_1	120_0123456_1	1014_023456_24	261_012356_1	260_0123456_1	267_012356_1	128_0123456_1	129_012356_1	57_0123456_19	414_023456_1	416_0123456_1	826_0123456_1	821_0123456_1	820_0123456_1	988_012356_21	592_0123456_8	706_012356_1	134_0123456_1	193_0123456_1	985_0123456_1	270_023456_1	88_0123456_3	397_0123456_57	82_0123456_195	398_0123456_1	86_0123456_1	118_0123456_1	84_0123456_9	3_0123456_1
217_123456_156	1141_0123456_34	1148_0123456_73	132_0123456_1	498_0123456_11	499_0123456_56	90_123456_1	496_0123456_2	497_0123456_1	24_0123456_1	693_0123456_1	26_0123456_218	27_0123456_1	698_0123456_37	407_0123456_104	819_0123456_1	403_0123456_1	544_0123456_61	933_0123456_74	283_0123456_111	348_0123456_1	675_0123456_1	120_0123456_1	1014_023456_28	261_012356_1	260_0123456_1	128_0123456_1	129_012356_1	57_0123456_16	414_023456_1	826_0123456_1	821_0123456_1	820_0123456_1	988_012356_22	592_0123456_5	311_0123456_1	134_0123456_1	193_0123456_1	985_0123456_1	270_023456_1	88_0123456_3	397_0123456_57	82_0123456_206	398_0123456_1	86_0123456_1	84_0123456_5	3_0123456_1	523_012356_1	915_0123456_177	362_0123456_23
217_123456_160	1141_0123456_29	1148_0123456_66	132_0123456_1	498_0123456_8	499_0123456_56	134_0123456_1	496_0123456_2	497_0123456_1	24_0123456_1	322_0123456_104	26_0123456_226	27_0123456_1	698_0123456_57	407_0123456_111	819_0123456_1	403_0123456_1	544_0123456_60	933_0123456_82	283_0123456_142	120_0123456_1	1014_023456_20	261_012356_1	260_0123456_1	128_0123456_1	57_0123456_14	414_023456_1	826_0123456_1	821_0123456_1	820_0123456_1	90_123456_1	988_012356_26	592_0123456_1	311_0123456_1	193_0123456_1	985_0123456_1	270_023456_1	88_0123456_3	397_0123456_61	82_0123456_213	86_0123456_1	84_0123456_5	3_0123456_1	523_012356_1	915_0123456_164	362_0123456_18	529_0123456_121	427_023456_2	587_012345_1	1236_0123456_2
217_123456_159	1141_0123456_29	1148_0123456_59	132_0123456_1	498_0123456_7	499_0123456_92	134_0123456_1	496_0123456_2	497_0123456_1	24_0123456_1	322_0123456_94	26_0123456_251	27_0123456_1	698_0123456_64	407_0123456_146	403_0123456_1	544_0123456_50	933_0123456_88	283_0123456_140	1014_023456_15	261_012356_1	260_0123456_1	128_0123456_1	57_0123456_8	414_023456_1	826_0123456_1	821_0123456_1	820_0123456_1	90_123456_1	988_012356_31	592_0123456_1	311_0123456_1	193_0123456_1	985_0123456_1	270_023456_1	88_0123456_2	397_0123456_53	82_0123456_220	86_0123456_1	84_0123456_4	3_0123456_1	523_012356_1	915_0123456_153	362_0123456_8	529_0123456_132	427_023456_2	587_012345_1	1236_0123456_2	303_0123456_1	447_0123456_1
217_123456_157	1141_0123456_28	1148_0123456_38	498_0123456_6	499_0123456_104	134_0123456_1	496_0123456_1	497_0123456_1	322_0123456_75	26_0123456_278	27_0123456_1	698_0123456_84	407_0123456_177	403_0123456_1	544_0123456_51	933_0123456_99	548_0123456_1	1014_023456_10	261_012356_1	260_0123456_1	128_0123456_1	57_0123456_2	414_023456_1	826_0123456_1	821_0123456_1	90_123456_1	988_012356_43	311_0123456_1	193_0123456_1	985_0123456_1	270_023456_1	88_0123456_2	397_0123456_47	82_0123456_204	86_0123456_1	84_0123456_2	3_0123456_1	523_012356_1	915_0123456_136	362_0123456_3	529_0123456_163	427_023456_1	587_012345_1	1236_0123456_1	303_0123456_1	447_0123456_1	381_012356_1	240_0123456_1	243_0123456_1	387_0123456_70
217_123456_153	1141_0123456_34	1148_0123456_23	498_0123456_4	499_0123456_120	134_0123456_1	496_0123456_1	497_0123456_1	322_0123456_58	26_0123456_264	27_0123456_1	698_0123456_98	407_0123456_183	403_0123456_1	544_0123456_61	933_0123456_127	548_0123456_1	1014_023456_5	261_012356_1	260_0123456_1	128_0123456_1	57_0123456_1	414_023456_1	826_0123456_1	821_0123456_1	90_123456_1	988_012356_55	311_0123456_1	193_0123456_1	985_0123456_1	88_0123456_2	397_0123456_32	82_0123456_174	86_0123456_1	84_0123456_2	3_0123456_1	523_012356_1	915_0123456_123	362_0123456_2	529_0123456_223	427_023456_1	1236_0123456_1	303_0123456_1	447_0123456_1	240_0123456_1	243_0123456_1	387_0123456_66	38_0123456_1	33_0123456_12	36_0123456_1
217_123456_145	1141_0123456_27	1148_0123456_11	498_0123456_2	499_0123456_130	134_0123456_1	496_0123456_1	497_0123456_1	322_0123456_35	26_0123456_252	27_0123456_1	698_0123456_94	407_0123456_166	403_0123456_1	544_0123456_67	933_0123456_136	548_0123456_1	1014_023456_2	261_012356_1	260_0123456_1	128_0123456_1	57_0123456_1	414_023456_1	826_0123456_1	821_0123456_1	90_123456_1	988_012356_52	311_0123456_1	193_0123456_1	985_0123456_1	88_0123456_2	397_0123456_37	82_0123456_160	86_0123456_1	84_0123456_1	3_0123456_1	523_012356_1	915_0123456_109	362_0123456_1	529_0123456_277	427_023456_1	1236_0123456_1	303_0123456_1	447_0123456_1	240_0123456_1	243_0123456_1	387_0123456_72	38_0123456_1	33_0123456_5	36_0123456_1
217_123456_150	1141_0123456_23	1148_0123456_8	498_0123456_2	499_0123456_111	134_0123456_1	497_0123456_1	322_0123456_27	26_0123456_281	27_0123456_1	698_0123456_73	407_0123456_152	403_0123456_1	544_0123456_61	933_0123456_143	548_0123456_1	1014_023456_2	261_012356_1	260_0123456_1	128_0123456_1	57_0123456_1	414_023456_1	826_0123456_1	821_0123456_1	90_123456_1	988_012356_51	193_0123456_1	985_0123456_1	88_0123456_2	397_0123456_57	82_0123456_193	86_0123456_1	84_0123456_1	3_0123456_1	523_012356_1	915_0123456_114	529_0123456_305	303_0123456_1	447_0123456_1	240_0123456_1	243_0123456_1	387_0123456_78	38_0123456_1	33_0123456_5	36_0123456_1	519_123456_1	642_0123456_218	431_0123456_1	334_0123456_1	64_0123456_1
217_123456_136	1141_0123456_19	1148_0123456_5	499_0123456_89	134_0123456_1	497_0123456_1	322_0123456_26	26_0123456_320	27_0123456_1	698_0123456_82	407_0123456_134	403_0123456_1	544_0123456_54	933_0123456_174	548_0123456_1	1014_023456_1	261_012356_1	260_0123456_1	128_0123456_1	57_0123456_1	414_023456_1	826_0123456_1	821_0123456_1	90_123456_1	988_012356_51	193_0123456_1	985_0123456_1	88_0123456_1	397_0123456_78	82_0123456_213	86_0123456_1	84_0123456_1	3_0123456_1	523_012356_1	915_0123456_118	529_0123456_313	303_0123456_1	447_0123456_1	240_0123456_1	243_0123456_1	387_0123456_86	38_0123456_1	33_0123456_3	36_0123456_1	519_123456_1	642_0123456_246	431_0123456_1	334_0123456_1	64_0123456_1	256_0123456_1
151_0123456_1	217_123456_126	607_012356_1	1141_0123456_16	229_0123456_1	303_0123456_1	1163_023456_1	134_0123456_1	1148_0123456_4	915_0123456_122	988_012356_52	193_0123456_1	985_0123456_1	234_0123456_1	240_0123456_1	414_023456_1	397_0123456_97	499_0123456_89	548_0123456_1	165_0123456_1	82_0123456_226	497_0123456_1	152_0123456_1	172_0123456_3	84_0123456_1	170_0123456_1	1_0123456_1	26_0123456_355	27_0123456_1	46_0123456_1	86_0123456_1	698_0123456_92	45_0123456_1	407_0123456_114	322_0123456_17	3_0123456_1	403_0123456_1	653_0123456_3	544_0123456_47	464_0123456_9	933_0123456_171	283_0123456_74	529_0123456_276	659_0123456_1	243_0123456_1	119_0123456_1	619_0123456_169	208_0123456_53	562_0123456_12	523_012356_1
151_0123456_1	217_123456_118	607_012356_1	1141_0123456_13	229_0123456_1	134_0123456_1	1148_0123456_2	915_0123456_147	988_012356_51	193_0123456_1	985_0123456_1	234_0123456_1	414_023456_1	397_0123456_107	499_0123456_92	548_0123456_1	165_0123456_1	82_0123456_229	497_0123456_1	86_0123456_1	172_0123456_3	84_0123456_1	170_0123456_1	1_0123456_1	26_0123456_420	27_0123456_1	46_0123456_1	256_0123456_1	698_0123456_126	45_0123456_1	407_0123456_94	322_0123456_16	3_0123456_1	403_0123456_1	653_0123456_2	544_0123456_29	464_0123456_5	933_0123456_149	283_0123456_69	529_0123456_244	659_0123456_1	243_0123456_1	119_0123456_1	619_0123456_178	208_0123456_40	562_0123456_8	303_0123456_1	779_0123456_1	1014_023456_1	261_012356_1
151_0123456_1	217_123456_102	607_012356_1	1141_0123456_10	229_0123456_1	134_0123456_1	1148_0123456_2	915_0123456_159	988_012356_42	193_0123456_1	985_0123456_1	234_0123456_1	414_023456_1	397_0123456_101	499_0123456_95	548_0123456_1	165_0123456_1	82_0123456_220	497_0123456_1	86_0123456_1	172_0123456_3	84_0123456_1	170_0123456_1	1_0123456_1	26_0123456_444	27_0123456_1	46_0123456_1	256_0123456_1	698_0123456_150	45_0123456_1	407_0123456_93	322_0123456_8	3_0123456_1	403_0123456_1	653_0123456_1	544_0123456_24	464_0123456_4	933_0123456_138	283_0123456_73	529_0123456_219	659_0123456_1	243_0123456_1	119_0123456_1	619_0123456_185	208_0123456_30	562_0123456_6	303_0123456_1	779_0123456_1	1014_023456_1	261_012356_1
151_0123456_1	217_123456_111	607_012356_1	1141_0123456_9	229_0123456_1	134_0123456_1	1148_0123456_1	915_0123456_168	988_012356_31	193_0123456_1	985_0123456_1	234_0123456_1	414_023456_1	397_0123456_83	499_0123456_111	548_0123456_1	165_0123456_1	82_0123456_201	497_0123456_1	86_0123456_1	172_0123456_3	84_0123456_1	170_0123456_1	1_0123456_1	26_0123456_440	27_0123456_1	46_0123456_1	256_0123456_1	698_0123456_137	45_0123456_1	407_0123456_82	322_0123456_5	3_0123456_1	403_0123456_1	653_0123456_1	544_0123456_18	464_0123456_4	933_0123456_143	283_0123456_71	529_0123456_209	659_0123456_1	243_0123456_1	119_0123456_1	619_0123456_201	208_0123456_25	562_0123456_2	303_0123456_1	779_0123456_1	1014_023456_1	261_012356_1
217_123456_118	988_012356_19	1141_0123456_4	229_0123456_1	134_0123456_1	1148_0123456_1	915_0123456_164	193_0123456_1	985_0123456_1	234_0123456_1	414_023456_1	397_0123456_73	499_0123456_123	165_0123456_1	82_0123456_175	497_0123456_1	86_0123456_1	172_0123456_2	84_0123456_1	170_0123456_1	1_0123456_1	26_0123456_434	27_0123456_1	46_0123456_1	256_0123456_1	698_0123456_114	45_0123456_1	407_0123456_81	322_0123456_4	3_0123456_1	403_0123456_1	653_0123456_1	544_0123456_13	464_0123456_4	933_0123456_159	283_0123456_74	529_0123456_221	659_0123456_1	243_0123456_1	119_0123456_1	619_0123456_199	208_0123456_15	562_0123456_1	303_0123456_1	779_0123456_1	1014_023456_1	261_012356_1	260_0123456_1	169_123456_25	489_0123456_40
217_123456_130	988_012356_18	1141_0123456_4	229_0123456_1	1148_0123456_1	915_0123456_171	193_0123456_1	985_0123456_1	234_0123456_1	397_0123456_75	499_0123456_151	134_0123456_1	82_0123456_171	497_0123456_1	86_0123456_1	172_0123456_2	84_0123456_1	170_0123456_1	1_0123456_1	26_0123456_420	27_0123456_1	46_0123456_1	256_0123456_1	698_0123456_101	45_0123456_1	407_0123456_80	322_0123456_2	3_0123456_1	403_0123456_1	653_0123456_1	544_0123456_12	464_0123456_3	933_0123456_186	283_0123456_70	529_0123456_241	659_0123456_1	243_0123456_1	119_0123456_1	619_0123456_193	208_0123456_8	562_0123456_1	303_0123456_1	779_0123456_1	1014_023456_1	261_012356_1	260_0123456_1	169_123456_17	489_0123456_59	387_0123456_112	128_0123456_1
217_123456_136	988_012356_12	1141_0123456_3	229_0123456_1	1148_0123456_1	193_0123456_1	985_0123456_1	234_0123456_1	397_0123456_76	499_0123456_176	134_0123456_1	82_0123456_172	497_0123456_1	86_0123456_1	172_0123456_1	84_0123456_1	1_0123456_1	26_0123456_373	27_0123456_1	46_0123456_1	256_0123456_1	698_0123456_92	45_0123456_1	407_0123456_65	3_0123456_1	403_0123456_1	653_0123456_1	544_0123456_5	208_0123456_2	933_0123456_222	283_0123456_70	529_0123456_241	659_0123456_1	243_0123456_1	119_0123456_1	619_0123456_179	464_0123456_2	303_0123456_1	779_0123456_1	915_0123456_189	261_012356_1	260_0123456_1	169_123456_14	489_0123456_82	387_0123456_102	128_0123456_1	165_0123456_1	548_0123456_1	78_0123456_212	9_0123456_1
217_123456_131	988_012356_6	1141_0123456_3	229_0123456_1	193_0123456_1	985_0123456_1	234_0123456_1	397_0123456_88	499_0123456_194	134_0123456_1	82_0123456_158	497_0123456_1	86_0123456_1	172_0123456_1	84_0123456_1	407_0123456_60	26_0123456_344	27_0123456_1	46_0123456_1	256_0123456_1	698_0123456_97	45_0123456_1	1_0123456_1	3_0123456_1	403_0123456_1	653_0123456_1	544_0123456_1	915_0123456_231	283_0123456_82	529_0123456_245	243_0123456_1	619_0123456_177	464_0123456_1	303_0123456_1	779_0123456_1	933_0123456_244	261_012356_1	260_0123456_1	169_123456_9	489_0123456_88	387_0123456_129	128_0123456_1	165_0123456_1	78_0123456_200	9_0123456_1	15_0123456_1	1029_0123456_2	122_0123456_1	503_0123456_1	642_0123456_217
217_123456_114	988_012356_2	1141_0123456_3	229_0123456_1	193_0123456_1	985_0123456_1	234_0123456_1	397_0123456_66	499_0123456_194	134_0123456_1	82_0123456_167	497_0123456_1	86_0123456_1	84_0123456_1	407_0123456_54	26_0123456_308	27_0123456_1	46_0123456_1	256_0123456_1	698_0123456_119	45_0123456_1	1_0123456_1	403_0123456_1	653_0123456_1	544_0123456_1	915_0123456_258	283_0123456_76	529_0123456_222	243_0123456_1	619_0123456_152	464_0123456_1	303_0123456_1	779_0123456_1	933_0123456_257	261_012356_1	260_0123456_1	169_123456_8	489_0123456_100	387_0123456_144	128_0123456_1	165_0123456_1	78_0123456_237	9_0123456_1	15_0123456_1	1029_0123456_2	122_0123456_1	503_0123456_1	642_0123456_208	64_0123456_1	687_0123456_110
217_123456_94	988_012356_2	1141_0123456_3	229_0123456_1	193_0123456_1	985_0123456_1	234_0123456_1	397_0123456_63	499_0123456_198	134_0123456_1	82_0123456_157	497_0123456_1	86_0123456_1	84_0123456_1	407_0123456_44	26_0123456_276	27_0123456_1	46_0123456_1	256_0123456_1	1193_0123456_413	45_0123456_1	1_0123456_1	653_0123456_1	915_0123456_267	283_0123456_82	529_0123456_228	243_0123456_1	619_0123456_130	464_0123456_1	303_0123456_1	779_0123456_1	933_0123456_290	261_012356_1	260_0123456_1	169_123456_4	489_0123456_108	387_0123456_135	128_0123456_1	165_0123456_1	78_0123456_291	15_0123456_1	1029_0123456_2	9_0123456_1	503_0123456_1	642_0123456_199	64_0123456_1	687_0123456_102	681_0123456_4	698_0123456_145	240_0123456_1
217_123456_76	988_012356_2	1141_0123456_3	243_0123456_1	193_0123456_1	985_0123456_1	234_0123456_1	397_0123456_69	499_0123456_174	134_0123456_1	82_0123456_143	497_0123456_1	86_0123456_1	84_0123456_1	26_0123456_225	27_0123456_1	46_0123456_1	256_0123456_1	1193_0123456_456	45_0123456_1	407_0123456_37	653_0123456_1	915_0123456_252	283_0123456_76	529_0123456_223	619_0123456_108	303_0123456_1	779_0123456_1	933_0123456_366	261_012356_1	260_0123456_1	169_123456_4	489_0123456_110	387_0123456_121	128_0123456_1	165_0123456_1	78_0123456_311	15_0123456_1	1029_0123456_2	9_0123456_1	503_0123456_1	642_0123456_213	64_0123456_1	687_0123456_119	681_0123456_4	698_0123456_163	240_0123456_1
217_123456_67	988_012356_2	1141_0123456_2	243_0123456_1	193_0123456_1	985_0123456_1	234_0123456_1	397_0123456_60	499_0123456_149	134_0123456_1	82_0123456_138	497_0123456_1	86_0123456_1	84_0123456_1	26_0123456_221	27_0123456_1	46_0123456_1	256_0123456_1	1193_0123456_435	45_0123456_1	407_0123456_42	653_0123456_1	915_0123456_235	283_0123456_65	529_0123456_228	619_0123456_100	303_0123456_1	779_0123456_1	933_0123456_428	261_012356_1	260_0123456_1	169_123456_3	489_0123456_120	387_0123456_118	128_0123456_1	165_0123456_1	78_0123456_330	15_0123456_1	1029_0123456_1	9_0123456_1	503_0123456_1	642_0123456_234	64_0123456_1	687_0123456_115	681_0123456_3	698_0123456_153	240_0123456_1
217_123456_68	988_012356_1	1141_0123456_2	243_0123456_1	193_0123456_1	985_0123456_1	234_0123456_1	397_0123456_56	499_0123456_96	134_0123456_1	82_0123456_142	497_0123456_1	86_0123456_1	84_0123456_1	26_0123456_226	27_0123456_1	46_0123456_1	256_0123456_1	1193_0123456_467	45_0123456_1	407_0123456_44	653_0123456_1	915_0123456_216	283_0123456_51	529_0123456_219	619_0123456_97	303_0123456_1	779_0123456_1	933_0123456_453	261_012356_1	260_0123456_1	169_123456_2	489_0123456_118	387_0123456_114	128_0123456_1	165_0123456_1	78_0123456_305	15_0123456_1	1029_0123456_1	9_0123456_1	503_0123456_1	642_0123456_250	64_0123456_1	687_0123456_124	681_0123456_3	698_0123456_136	240_0123456_1
217_123456_78	243_0123456_1	193_0123456_1	234_0123456_1	397_0123456_67	499_0123456_72	134_0123456_1	82_0123456_139	497_0123456_1	86_0123456_1	84_0123456_1	26_0123456_238	27_0123456_1	46_0123456_1	256_0123456_1	1193_0123456_481	45_0123456_1	407_0123456_66	653_0123456_1	915_0123456_184	283_0123456_64	529_0123456_211	619_0123456_98	303_0123456_1	779_0123456_1	933_0123456_501	169_123456_1	489_0123456_107	387_0123456_123	128_0123456_1	165_0123456_1	78_0123456_240	15_0123456_1	1029_0123456_1	9_0123456_1	503_0123456_1	642_0123456_225	64_0123456_1	687_0123456_130	681_0123456_2	698_0123456_154	240_0123456_1
217_123456_73	243_0123456_1	234_0123456_1	397_0123456_88	499_0123456_54	134_0123456_1	82_0123456_141	497_0123456_1	86_0123456_1	84_0123456_1	26_0123456_268	27_0123456_1	46_0123456_1	256_0123456_1	1193_0123456_507	45_0123456_1	407_0123456_81	653_0123456_1	915_0123456_150	283_0123456_62	529_0123456_209	619_0123456_105	303_0123456_1	933_0123456_491	169_123456_1	489_0123456_103	387_0123456_114	128_0123456_1	165_0123456_1	78_0123456_216	15_0123456_1	9_0123456_1	503_0123456_1	642_0123456_229	64_0123456_1	687_0123456_126	681_0123456_2	698_0123456_146	240_0123456_1
217_123456_74	243_0123456_1	82_0123456_137	397_0123456_118	499_0123456_39	134_0123456_1	234_0123456_1	497_0123456_1	86_0123456_1	84_0123456_1	26_0123456_296	27_0123456_1	46_0123456_1	256_0123456_1	1193_0123456_538	45_0123456_1	407_0123456_102	653_0123456_1	915_0123456_127	283_0123456_66	529_0123456_229	619_0123456_96	303_0123456_1	933_0123456_432	240_0123456_1	489_0123456_97	387_0123456_104	128_0123456_1	165_0123456_1	78_0123456_211	15_0123456_1	9_0123456_1	503_0123456_1	642_0123456_233	64_0123456_1	687_0123456_118	681_0123456_2	698_0123456_110
217_123456_92	243_0123456_1	82_0123456_132	397_0123456_125	499_0123456_27	134_0123456_1	234_0123456_1	497_0123456_1	86_0123456_1	84_0123456_1	26_0123456_313	27_0123456_1	46_0123456_1	256_0123456_1	1193_0123456_554	45_0123456_1	407_0123456_146	915_0123456_106	283_0123456_73	529_0123456_254	619_0123456_94	303_0123456_1	933_0123456_415	240_0123456_1	489_0123456_79	387_0123456_116	128_0123456_1	78_0123456_228	15_0123456_1	9_0123456_1	503_0123456_1	642_0123456_239	64_0123456_1	687_0123456_117	681_0123456_2	698_0123456_96
217_123456_98	243_0123456_1	82_0123456_136	397_0123456_102	499_0123456_18	134_0123456_1	234_0123456_1	497_0123456_1	86_0123456_1	84_0123456_1	26_0123456_302	27_0123456_1	46_0123456_1	256_0123456_1	1193_0123456_554	45_0123456_1	407_0123456_189	915_0123456_94	283_0123456_90	529_0123456_282	619_0123456_84	303_0123456_1	933_0123456_382	240_0123456_1	489_0123456_96	387_0123456_108	128_0123456_1	78_0123456_236	15_0123456_1	9_0123456_1	503_0123456_1	642_0123456_244	64_0123456_1	687_0123456_105	681_0123456_2	698_0123456_89
217_123456_89	243_0123456_1	82_0123456_146	397_0123456_84	499_0123456_15	134_0123456_1	234_0123456_1	497_0123456_1	86_0123456_1	84_0123456_1	26_0123456_302	27_0123456_1	46_0123456_1	256_0123456_1	1193_0123456_589	45_0123456_1	407_0123456_206	915_0123456_71	283_0123456_104	529_0123456_329	619_0123456_66	303_0123456_1	933_0123456_362	240_0123456_1	489_0123456_113	387_0123456_102	128_0123456_1	78_0123456_231	15_0123456_1	9_0123456_1	503_0123456_1	642_0123456_257	64_0123456_1	687_0123456_103	681_0123456_1	698_0123456_95
217_123456_80	243_0123456_1	82_0123456_159	397_0123456_78	499_0123456_12	134_0123456_1	234_0123456_1	497_0123456_1	86_0123456_1	84_0123456_1	26_0123456_285	27_0123456_1	46_0123456_1	256_0123456_1	1193_0123456_610	45_0123456_1	407_0123456_196	915_0123456_60	283_0123456_104	529_0123456_382	619_0123456_51	303_0123456_1	933_0123456_360	240_0123456_1	489_0123456_119	387_0123456_112	128_0123456_1	78_0123456_217	15_0123456_1	9_0123456_1	503_0123456_1	642_0123456_246	64_0123456_1	687_0123456_103	681_0123456_1	698_0123456_89
217_123456_64	243_0123456_1	82_0123456_162	397_0123456_113	499_0123456_8	134_0123456_1	234_0123456_1	497_0123456_1	86_0123456_1	84_0123456_1	26_0123456_287	27_0123456_1	46_0123456_1	256_0123456_1	1193_0123456_617	45_0123456_1	407_0123456_172	915_0123456_51	283_0123456_86	529_0123456_398	619_0123456_41	303_0123456_1	933_0123456_430	240_0123456_1	489_0123456_138	387_0123456_112	128_0123456_1	78_0123456_198	15_0123456_1	9_0123456_1	503_0123456_1	642_0123456_201	64_0123456_1	687_0123456_101	681_0123456_1	698_0123456_89
217_123456_50	243_0123456_1	82_0123456_163	397_0123456_128	499_0123456_4	134_0123456_1	234_0123456_1	497_0123456_1	86_0123456_1	84_0123456_1	26_0123456_264	46_0123456_1	256_0123456_1	1193_0123456_592	45_0123456_1	407_0123456_149	915_0123456_50	283_0123456_96	529_0123456_367	619_0123456_24	303_0123456_1	933_0123456_467	240_0123456_1	489_0123456_190	387_0123456_101	128_0123456_1	78_0123456_202	15_0123456_1	9_0123456_1	503_0123456_1	642_0123456_160	64_0123456_1	687_0123456_100	698_0123456_131
217_123456_46	243_0123456_1	82_0123456_150	397_0123456_127	499_0123456_3	134_0123456_1	234_0123456_1	497_0123456_1	86_0123456_1	84_0123456_1	26_0123456_234	46_0123456_1	256_0123456_1	1193_0123456_610	45_0123456_1	407_0123456_121	915_0123456_30	283_0123456_123	529_0123456_370	619_0123456_13	303_0123456_1	933_0123456_492	240_0123456_1	489_0123456_198	387_0123456_88	128_0123456_1	78_0123456_206	15_0123456_1	9_0123456_1	503_0123456_1	642_0123456_123	64_0123456_1	687_0123456_96	698_0123456_145
217_123456_43	243_0123456_1	82_0123456_131	397_0123456_93	499_0123456_3	134_0123456_1	234_0123456_1	497_0123456_1	86_0123456_1	84_0123456_1	26_0123456_199	46_0123456_1	256_0123456_1	1193_0123456_672	45_0123456_1	407_0123456_116	915_0123456_25	283_0123456_164	529_0123456_367	619_0123456_12	303_0123456_1	933_0123456_521	240_0123456_1	489_0123456_187	387_0123456_81	128_0123456_1	78_0123456_195	15_0123456_1	9_0123456_1	503_0123456_1	642_0123456_92	64_0123456_1	687_0123456_120	698_0123456_133
217_123456_43	243_0123456_1	82_0123456_114	397_0123456_86	499_0123456_3	134_0123456_1	234_0123456_1	497_0123456_1	86_0123456_1	84_0123456_1	26_0123456_171	46_0123456_1	256_0123456_1	1193_0123456_651	45_0123456_1	407_0123456_100	915_0123456_20	283_0123456_207	529_0123456_396	619_0123456_9	303_0123456_1	933_0123456_550	240_0123456_1	489_0123456_183	387_0123456_80	128_0123456_1	78_0123456_177	15_0123456_1	9_0123456_1	503_0123456_1	642_0123456_73	64_0123456_1	687_0123456_127	698_0123456_133
217_123456_45	243_0123456_1	82_0123456_114	397_0123456_79	499_0123456_2	134_0123456_1	234_0123456_1	497_0123456_1	86_0123456_1	84_0123456_1	26_0123456_135	46_0123456_1	256_0123456_1	1193_0123456_685	45_0123456_1	407_0123456_82	915_0123456_19	283_0123456_204	529_0123456_429	619_0123456_5	303_0123456_1	933_0123456_564	240_0123456_1	489_0123456_180	387_0123456_67	128_0123456_1	78_0123456_174	15_0123456_1	9_0123456_1	503_0123456_1	642_0123456_47	64_0123456_1	687_0123456_123	698_0123456_100
217_123456_49	243_0123456_1	82_0123456_123	397_0123456_82	499_0123456_2	134_0123456_1	234_0123456_1	497_0123456_1	86_0123456_1	84_0123456_1	26_0123456_108	46_0123456_1	256_0123456_1	1193_0123456_747	45_0123456_1	407_0123456_66	915_0123456_13	283_0123456_188	529_0123456_482	619_0123456_4	303_0123456_1	933_0123456_577	240_0123456_1	489_0123456_179	387_0123456_59	128_0123456_1	78_0123456_146	15_0123456_1	9_0123456_1	503_0123456_1	642_0123456_40	64_0123456_1	687_0123456_135	698_0123456_67
217_123456_54	243_0123456_1	82_0123456_114	397_0123456_68	499_0123456_1	134_0123456_1	234_0123456_1	497_0123456_1	86_0123456_1	84_0123456_1	26_0123456_92	46_0123456_1	256_0123456_1	1193_0123456_812	45_0123456_1	407_0123456_51	915_0123456_12	283_0123456_181	529_0123456_491	619_0123456_3	303_0123456_1	933_0123456_602	240_0123456_1	489_0123456_191	387_0123456_51	128_0123456_1	78_0123456_135	15_0123456_1	9_0123456_1	503_0123456_1	642_0123456_28	64_0123456_1	687_0123456_171	698_0123456_51
217_123456_46	243_0123456_1	82_0123456_109	397_0123456_50	499_0123456_1	134_0123456_1	234_0123456_1	497_0123456_1	86_0123456_1	84_0123456_1	26_0123456_78	46_0123456_1	256_0123456_1	1193_0123456_804	45_0123456_1	407_0123456_46	915_0123456_12	283_0123456_155	529_0123456_529	619_0123456_2	303_0123456_1	933_0123456_625	240_0123456_1	489_0123456_204	387_0123456_62	128_0123456_1	78_0123456_169	15_0123456_1	9_0123456_1	503_0123456_1	642_0123456_22	64_0123456_1	687_0123456_190	698_0123456_35
217_123456_43	243_0123456_1	82_0123456_120	397_0123456_37	499_0123456_1	134_0123456_1	234_0123456_1	497_0123456_1	86_0123456_1	84_0123456_1	26_0123456_59	46_0123456_1	256_0123456_1	1193_0123456_790	45_0123456_1	407_0123456_30	915_0123456_11	283_0123456_134	529_0123456_538	619_0123456_2	303_0123456_1	933_0123456_651	240_0123456_1	489_0123456_230	387_0123456_62	128_0123456_1	78_0123456_190	15_0123456_1	9_0123456_1	503_0123456_1	642_0123456_14	64_0123456_1	687_0123456_240	698_0123456_25
217_123456_39	243_0123456_1	82_0123456_141	397_0123456_24	499_0123456_1	134_0123456_1	234_0123456_1	497_0123456_1	86_0123456_1	84_0123456_1	26_0123456_44	46_0123456_1	256_0123456_1	1193_0123456_766	45_0123456_1	407_0123456_17	915_0123456_8	283_0123456_143	529_0123456_565	619_0123456_2	303_0123456_1	933_0123456_634	240_0123456_1	489_0123456_227	387_0123456_68	128_0123456_1	78_0123456_190	15_0123456_1	9_0123456_1	503_0123456_1	642_0123456_7	64_0123456_1	687_0123456_300	698_0123456_20
217_123456_35	243_0123456_1	82_0123456_149	397_0123456_17	134_0123456_1	234_0123456_1	497_0123456_1	86_0123456_1	84_0123456_1	26_0123456_37	46_0123456_1	256_0123456_1	1193_0123456_776	45_0123456_1	407_0123456_3	915_0123456_4	283_0123456_157	529_0123456_544	619_0123456_2	303_0123456_1	933_0123456_602	240_0123456_1	489_0123456_249	387_0123456_75	128_0123456_1	78_0123456_213	15_0123456_1	9_0123456_1	503_0123456_1	642_0123456_5	64_0123456_1	687_0123456_342	698_0123456_18
217_123456_35	243_0123456_1	82_0123456_132	397_0123456_14	134_0123456_1	234_0123456_1	497_0123456_1	86_0123456_1	84_0123456_1	26_0123456_31	46_0123456_1	256_0123456_1	1193_0123456_813	45_0123456_1	407_0123456_1	915_0123456_2	283_0123456_174	529_0123456_565	619_0123456_2	303_0123456_1	933_0123456_567	240_0123456_1	489_0123456_275	387_0123456_89	128_0123456_1	78_0123456_247	15_0123456_1	9_0123456_1	503_0123456_1	642_0123456_3	64_0123456_1	687_0123456_326	698_0123456_13
217_123456_31	243_0123456_1	82_0123456_119	397_0123456_10	134_0123456_1	234_0123456_1	86_0123456_1	84_0123456_1	26_0123456_23	46_0123456_1	256_0123456_1	1193_0123456_828	45_0123456_1	933_0123456_497	283_0123456_187	529_0123456_583	619_0123456_2	303_0123456_1	489_0123456_293	387_0123456_93	128_0123456_1	78_0123456_270	15_0123456_1	503_0123456_1	642_0123456_2	64_0123456_1	687_0123456_312	698_0123456_6
217_123456_23	243_0123456_1	82_0123456_99	397_0123456_8	134_0123456_1	234_0123456_1	86_0123456_1	84_0123456_1	26_0123456_15	46_0123456_1	256_0123456_1	1193_0123456_849	45_0123456_1	933_0123456_453	283_0123456_198	529_0123456_589	619_0123456_2	303_0123456_1	489_0123456_293	387_0123456_96	128_0123456_1	78_0123456_310	15_0123456_1	503_0123456_1	642_0123456_2	64_0123456_1	687_0123456_280	698_0123456_4
217_123456_19	243_0123456_1	82_0123456_91	397_0123456_3	134_0123456_1	234_0123456_1	86_0123456_1	84_0123456_1	26_0123456_9	46_0123456_1	256_0123456_1	1193_0123456_877	45_0123456_1	933_0123456_442	283_0123456_158	503_0123456_1	619_0123456_1	489_0123456_320	387_0123456_100	128_0123456_1	78_0123456_336	15_0123456_1	529_0123456_606	64_0123456_1	687_0123456_276	698_0123456_1
217_123456_17	243_0123456_1	82_0123456_104	397_0123456_3	134_0123456_1	234_0123456_1	86_0123456_1	84_0123456_1	26_0123456_5	46_0123456_1	256_0123456_1	1193_0123456_935	45_0123456_1	933_0123456_385	283_0123456_111	503_0123456_1	619_0123456_1	489_0123456_317	387_0123456_100	128_0123456_1	78_0123456_342	15_0123456_1	529_0123456_677	64_0123456_1	687_0123456_263	698_0123456_1
217_123456_16	243_0123456_1	82_0123456_97	397_0123456_1	134_0123456_1	234_0123456_1	256_0123456_1	84_0123456_1	26_0123456_2	46_0123456_1	86_0123456_1	1193_0123456_902	45_0123456_1	933_0123456_362	283_0123456_102	503_0123456_1	489_0123456_308	387_0123456_85	128_0123456_1	78_0123456_351	529_0123456_750	64_0123456_1	687_0123456_264	698_0123456_1
217_123456_15	26_0123456_2	45_0123456_1	128_0123456_1	46_0123456_1	1193_0123456_858	134_0123456_1	234_0123456_1	503_0123456_1	82_0123456_91	687_0123456_248	64_0123456_1	489_0123456_326	387_0123456_72	933_0123456_380	283_0123456_110	256_0123456_1	529_0123456_831	84_0123456_1	78_0123456_351
217_123456_14	26_0123456_1	45_0123456_1	128_0123456_1	46_0123456_1	1193_0123456_793	134_0123456_1	234_0123456_1	503_0123456_1	82_0123456_98	687_0123456_217	64_0123456_1	489_0123456_377	387_0123456_56	933_0123456_386	283_0123456_150	256_0123456_1	529_0123456_854	84_0123456_1	78_0123456_362
217_123456_13	26_0123456_1	45_0123456_1	128_0123456_1	46_0123456_1	1193_0123456_726	134_0123456_1	234_0123456_1	503_0123456_1	82_0123456_116	687_0123456_190	64_0123456_1	489_0123456_433	387_0123456_47	933_0123456_402	283_0123456_186	256_0123456_1	529_0123456_849	84_0123456_1	78_0123456_359
217_123456_11	26_0123456_1	45_0123456_1	128_0123456_1	46_0123456_1	1193_0123456_734	134_0123456_1	234_0123456_1	503_0123456_1	82_0123456_137	687_0123456_171	64_0123456_1	489_0123456_461	387_0123456_33	933_0123456_416	283_0123456_195	256_0123456_1	529_0123456_817	84_0123456_1	78_0123456_302
217_123456_4	234_0123456_1	45_0123456_1	128_0123456_1	46_0123456_1	1193_0123456_751	134_0123456_1	503_0123456_1	82_0123456_152	687_0123456_158	64_0123456_1	489_0123456_488	387_0123456_18	933_0123456_389	283_0123456_229	256_0123456_1	529_0123456_809	84_0123456_1	78_0123456_279
217_123456_2	234_0123456_1	45_0123456_1	128_0123456_1	46_0123456_1	1193_0123456_750	134_0123456_1	503_0123456_1	82_0123456_158	687_0123456_149	64_0123456_1	489_0123456_534	387_0123456_10	933_0123456_366	283_0123456_245	256_0123456_1	529_0123456_810	84_0123456_1	78_0123456_277
687_0123456_149	234_0123456_1	45_0123456_1	128_0123456_1	46_0123456_1	1193_0123456_736	134_0123456_1	503_0123456_1	82_0123456_182	64_0123456_1	489_0123456_533	387_0123456_5	933_0123456_345	283_0123456_230	256_0123456_1	529_0123456_881	84_0123456_1	78_0123456_294
687_0123456_146	234_0123456_1	45_0123456_1	128_0123456_1	46_0123456_1	1193_0123456_696	134_0123456_1	503_0123456_1	82_0123456_207	64_0123456_1	489_0123456_515	387_0123456_5	933_0123456_341	283_0123456_216	256_0123456_1	529_0123456_911	84_0123456_1	78_0123456_318
687_0123456_132	234_0123456_1	45_0123456_1	128_0123456_1	46_0123456_1	1193_0123456_655	134_0123456_1	503_0123456_1	82_0123456_236	64_0123456_1	489_0123456_477	387_0123456_1	933_0123456_330	283_0123456_216	256_0123456_1	529_0123456_939	84_0123456_1	78_0123456_327
687_0123456_112	234_0123456_1	45_0123456_1	128_0123456_1	46_0123456_1	1193_0123456_643	134_0123456_1	503_0123456_1	82_0123456_253	64_0123456_1	489_0123456_445	387_0123456_1	933_0123456_322	283_0123456_200	256_0123456_1	529_0123456_935	84_0123456_1	78_0123456_313
687_0123456_109	234_0123456_1	45_0123456_1	128_0123456_1	46_0123456_1	1193_0123456_615	134_0123456_1	503_0123456_1	82_0123456_271	64_0123456_1	489_0123456_396	387_0123456_1	933_0123456_347	283_0123456_214	256_0123456_1	529_0123456_1030	84_0123456_1	78_0123456_263
687_0123456_104	234_0123456_1	45_0123456_1	128_0123456_1	46_0123456_1	1193_0123456_597	134_0123456_1	503_0123456_1	82_0123456_282	64_0123456_1	489_0123456_348	387_0123456_1	933_0123456_352	283_0123456_185	256_0123456_1	529_0123456_1101	84_0123456_1	78_0123456_233
687_0123456_97	234_0123456_1	128_0123456_1	46_0123456_1	1193_0123456_567	503_0123456_1	82_0123456_258	64_0123456_1	489_0123456_300	134_0123456_1	933_0123456_380	283_0123456_171	529_0123456_1174	84_0123456_1	78_0123456_249
687_0123456_92	234_0123456_1	128_0123456_1	46_0123456_1	1193_0123456_550	503_0123456_1	82_0123456_247	64_0123456_1	489_0123456_301	134_0123456_1	933_0123456_432	283_0123456_179	529_0123456_1168	84_0123456_1	78_0123456_319
687_0123456_94	234_0123456_1	128_0123456_1	46_0123456_1	1193_0123456_545	503_0123456_1	82_0123456_232	64_0123456_1	489_0123456_304	134_0123456_1	933_0123456_465	283_0123456_208	529_0123456_1095	84_0123456_1	78_0123456_358
687_0123456_84	234_0123456_1	128_0123456_1	46_0123456_1	1193_0123456_528	503_0123456_1	82_0123456_229	64_0123456_1	489_0123456_306	134_0123456_1	933_0123456_472	283_0123456_241	529_0123456_1006	84_0123456_1	78_0123456_390
687_0123456_79	234_0123456_1	128_0123456_1	46_0123456_1	1193_0123456_499	503_0123456_1	82_0123456_213	64_0123456_1	489_0123456_366	134_0123456_1	933_0123456_483	283_0123456_248	529_0123456_977	84_0123456_1	78_0123456_427
687_0123456_79	234_0123456_1	128_0123456_1	46_0123456_1	1193_0123456_440	503_0123456_1	82_0123456_188	64_0123456_1	489_0123456_389	134_0123456_1	933_0123456_506	283_0123456_221	529_0123456_1032	84_0123456_1	78_0123456_439
687_0123456_75	234_0123456_1	128_0123456_1	46_0123456_1	1193_0123456_368	503_0123456_1	82_0123456_182	64_0123456_1	489_0123456_453	134_0123456_1	933_0123456_487	283_0123456_191	529_0123456_1100	84_0123456_1	78_0123456_445
687_0123456_61	234_0123456_1	128_0123456_1	46_0123456_1	1193_0123456_298	503_0123456_1	82_0123456_156	64_0123456_1	489_0123456_493	134_0123456_1	933_0123456_452	283_0123456_156	529_0123456_1201	84_0123456_1	78_0123456_472
687_0123456_54	234_0123456_1	128_0123456_1	46_0123456_1	1193_0123456_260	503_0123456_1	82_0123456_176	64_0123456_1	489_0123456_483	134_0123456_1	933_0123456_425	283_0123456_130	529_0123456_1244	84_0123456_1	78_0123456_513
687_0123456_59	234_0123456_1	128_0123456_1	46_0123456_1	1193_0123456_224	503_0123456_1	82_0123456_178	64_0123456_1	489_0123456_483	134_0123456_1	933_0123456_415	283_0123456_114	529_0123456_1186	84_0123456_1	78_0123456_586
687_0123456_45	234_0123456_1	128_0123456_1	46_0123456_1	1193_0123456_206	503_0123456_1	82_0123456_190	64_0123456_1	489_0123456_493	134_0123456_1	933_0123456_402	283_0123456_103	529_0123456_1085	84_0123456_1	78_0123456_712
687_0123456_33	234_0123456_1	128_0123456_1	46_0123456_1	1193_0123456_180	503_0123456_1	82_0123456_193	64_0123456_1	489_0123456_520	134_0123456_1	933_0123456_462	283_0123456_118	529_0123456_967	84_0123456_1	78_0123456_789
687_0123456_41	234_0123456_1	128_0123456_1	46_0123456_1	1193_0123456_145	503_0123456_1	82_0123456_214	64_0123456_1	489_0123456_577	134_0123456_1	933_0123456_478	283_0123456_121	529_0123456_943	84_0123456_1	78_0123456_759
687_0123456_56	234_0123456_1	128_0123456_1	46_0123456_1	1193_0123456_117	503_0123456_1	82_0123456_230	64_0123456_1	489_0123456_603	134_0123456_1	933_0123456_457	283_0123456_127	529_0123456_985	84_0123456_1	78_0123456_705
687_0123456_73	234_0123456_1	128_0123456_1	46_0123456_1	1193_0123456_108	503_0123456_1	82_0123456_271	64_0123456_1	489_0123456_630	134_0123456_1	933_0123456_442	283_0123456_137	529_0123456_1018	84_0123456_1	78_0123456_652
687_0123456_80	234_0123456_1	128_0123456_1	46_0123456_1	1193_0123456_101	503_0123456_1	82_0123456_264	64_0123456_1	489_0123456_646	134_0123456_1	933_0123456_410	283_0123456_121	529_0123456_1023	84_0123456_1	78_0123456_642
687_0123456_99	234_0123456_1	128_0123456_1	46_0123456_1	1193_0123456_108	503_0123456_1	82_0123456_258	64_0123456_1	489_0123456_643	134_0123456_1	933_0123456_392	283_0123456_134	529_0123456_1011	84_0123456_1	78_0123456_671
687_0123456_96	234_0123456_1	128_0123456_1	46_0123456_1	1193_0123456_122	503_0123456_1	82_0123456_237	64_0123456_1	489_0123456_583	134_0123456_1	933_0123456_382	283_0123456_126	529_0123456_1002	84_0123456_1	78_0123456_679
687_0123456_82	234_0123456_1	128_0123456_1	46_0123456_1	1193_0123456_152	503_0123456_1	82_0123456_228	64_0123456_1	489_0123456_583	134_0123456_1	933_0123456_363	283_0123456_107	529_0123456_1049	84_0123456_1	78_0123456_694
687_0123456_76	234_0123456_1	128_0123456_1	46_0123456_1	1193_0123456_180	503_0123456_1	82_0123456_218	64_0123456_1	489_0123456_568	134_0123456_1	933_0123456_337	283_0123456_80	529_0123456_1088	84_0123456_1	78_0123456_705
687_0123456_60	234_0123456_1	128_0123456_1	46_0123456_1	1193_0123456_220	503_0123456_1	82_0123456_231	64_0123456_1	489_0123456_510	134_0123456_1	933_0123456_307	283_0123456_67	529_0123456_1143	84_0123456_1	78_0123456_698
687_0123456_42	234_0123456_1	128_0123456_1	46_0123456_1	1193_0123456_270	503_0123456_1	82_0123456_253	64_0123456_1	489_0123456_472	134_0123456_1	933_0123456_277	283_0123456_67	529_0123456_1172	84_0123456_1	78_0123456_681
687_0123456_37	234_0123456_1	128_0123456_1	46_0123456_1	1193_0123456_304	503_0123456_1	82_0123456_309	64_0123456_1	489_0123456_439	134_0123456_1	933_0123456_252	283_0123456_64	529_0123456_1184	84_0123456_1	78_0123456_685
687_0123456_29	234_0123456_1	128_0123456_1	46_0123456_1	1193_0123456_317	503_0123456_1	82_0123456_336	64_0123456_1	489_0123456_440	134_0123456_1	933_0123456_247	283_0123456_66	529_0123456_1200	84_0123456_1	78_0123456_643
687_0123456_22	234_0123456_1	128_0123456_1	46_0123456_1	1193_0123456_331	503_0123456_1	82_0123456_352	64_0123456_1	489_0123456_464	134_0123456_1	933_0123456_258	283_0123456_75	529_0123456_1152	84_0123456_1	78_0123456_639
687_0123456_25	234_0123456_1	128_0123456_1	46_0123456_1	1193_0123456_325	503_0123456_1	82_0123456_339	64_0123456_1	489_0123456_466	134_0123456_1	933_0123456_250	283_0123456_87	529_0123456_1080	84_0123456_1	78_0123456_640
687_0123456_24	234_0123456_1	128_0123456_1	46_0123456_1	1193_0123456_337	503_0123456_1	82_0123456_299	64_0123456_1	489_0123456_457	134_0123456_1	933_0123456_266	283_0123456_90	529_0123456_1087	84_0123456_1	78_0123456_658
687_0123456_21	234_0123456_1	128_0123456_1	46_0123456_1	1193_0123456_346	503_0123456_1	82_0123456_265	64_0123456_1	489_0123456_376	134_0123456_1	933_0123456_250	283_0123456_91	529_0123456_1151	84_0123456_1	78_0123456_667
687_0123456_14	234_0123456_1	128_0123456_1	46_0123456_1	1193_0123456_364	503_0123456_1	82_0123456_243	64_0123456_1	489_0123456_340	134_0123456_1	933_0123456_234	283_0123456_75	529_0123456_1255	84_0123456_1	78_0123456_668
687_0123456_12	234_0123456_1	128_0123456_1	46_0123456_1	1193_0123456_403	503_0123456_1	82_0123456_206	64_0123456_1	489_0123456_344	134_0123456_1	933_0123456_205	283_0123456_68	529_0123456_1329	84_0123456_1	78_0123456_644
687_0123456_11	234_0123456_1	128_0123456_1	46_0123456_1	1193_0123456_424	503_0123456_1	82_0123456_174	64_0123456_1	489_0123456_401	134_0123456_1	933_0123456_183	283_0123456_80	529_0123456_1373	84_0123456_1	78_0123456_625
687_0123456_5	234_0123456_1	128_0123456_1	46_0123456_1	1193_0123456_420	503_0123456_1	82_0123456_172	64_0123456_1	489_0123456_463	134_0123456_1	933_0123456_162	283_0123456_81	529_0123456_1405	84_0123456_1	78_0123456_605
687_0123456_2	234_0123456_1	128_0123456_1	46_0123456_1	1193_0123456_415	503_0123456_1	82_0123456_153	64_0123456_1	489_0123456_470	134_0123456_1	933_0123456_147	283_0123456_86	529_0123456_1494	84_0123456_1	78_0123456_570
687_0123456_2	234_0123456_1	128_0123456_1	46_0123456_1	1193_0123456_392	503_0123456_1	82_0123456_182	64_0123456_1	489_0123456_435	134_0123456_1	933_0123456_156	283_0123456_79	529_0123456_1492	84_0123456_1	78_0123456_554
687_0123456_2	234_0123456_1	128_0123456_1	46_0123456_1	1193_0123456_353	503_0123456_1	82_0123456_197	64_0123456_1	489_0123456_377	134_0123456_1	933_0123456_190	283_0123456_78	529_0123456_1540	84_0123456_1	78_0123456_563
687_0123456_2	234_0123456_1	128_0123456_1	46_0123456_1	1193_0123456_337	503_0123456_1	82_0123456_262	64_0123456_1	489_0123456_307	134_0123456_1	933_0123456_224	283_0123456_69	529_0123456_1493	84_0123456_1	78_0123456_577
687_0123456_1	234_0123456_1	128_0123456_1	46_0123456_1	1193_0123456_316	503_0123456_1	82_0123456_289	64_0123456_1	489_0123456_261	134_0123456_1	933_0123456_252	283_0123456_59	529_0123456_1457	84_0123456_1	78_0123456_622
128_0123456_1	46_0123456_1	1193_0123456_288	503_0123456_1	82_0123456_291	64_0123456_1	489_0123456_214	134_0123456_1	933_0123456_254	283_0123456_43	529_0123456_1514	84_0123456_1	78_0123456_671
128_0123456_1	46_0123456_1	1193_0123456_265	503_0123456_1	82_0123456_262	64_0123456_1	489_0123456_183	134_0123456_1	933_0123456_246	283_0123456_36	529_0123456_1639	84_0123456_1	78_0123456_644
128_0123456_1	46_0123456_1	1193_0123456_266	503_0123456_1	82_0123456_242	64_0123456_1	489_0123456_168	134_0123456_1	933_0123456_244	283_0123456_26	529_0123456_1684	84_0123456_1	78_0123456_622
128_0123456_1	46_0123456_1	1193_0123456_271	503_0123456_1	82_0123456_268	64_0123456_1	489_0123456_149	134_0123456_1	933_0123456_263	283_0123456_16	529_0123456_1678	84_0123456_1	78_0123456_587
128_0123456_1	46_0123456_1	1193_0123456_268	503_0123456_1	82_0123456_315	64_0123456_1	489_0123456_129	134_0123456_1	933_0123456_321	283_0123456_14	529_0123456_1635	84_0123456_1	78_0123456_573
128_0123456_1	46_0123456_1	1193_0123456_257	503_0123456_1	82_0123456_356	64_0123456_1	489_0123456_124	134_0123456_1	933_0123456_372	283_0123456_10	529_0123456_1559	84_0123456_1	78_0123456_573
128_0123456_1	46_0123456_1	1193_0123456_220	503_0123456_1	82_0123456_393	64_0123456_1	489_0123456_133	134_0123456_1	933_0123456_418	283_0123456_7	529_0123456_1535	84_0123456_1	78_0123456_625
128_0123456_1	46_0123456_1	1193_0123456_217	503_0123456_1	82_0123456_426	64_0123456_1	489_0123456_131	134_0123456_1	933_0123456_407	283_0123456_6	529_0123456_1484	84_0123456_1	78_0123456_656
128_0123456_1	46_0123456_1	1193_0123456_225	503_0123456_1	82_0123456_472	64_0123456_1	489_0123456_131	134_0123456_1	933_0123456_377	283_0123456_2	529_0123456_1448	84_0123456_1	78_0123456_670
128_0123456_1	46_0123456_1	1193_0123456_233	503_0123456_1	82_0123456_507	64_0123456_1	489_0123456_144	134_0123456_1	933_0123456_328	283_0123456_2	529_0123456_1418	84_0123456_1	78_0123456_694
128_0123456_1	46_0123456_1	1193_0123456_245	503_0123456_1	82_0123456_514	64_0123456_1	489_0123456_144	134_0123456_1	933_0123456_308	283_0123456_2	529_0123456_1419	84_0123456_1	78_0123456_674
128_0123456_1	46_0123456_1	1193_0123456_223	503_0123456_1	82_0123456_507	64_0123456_1	489_0123456_147	933_0123456_292	529_0123456_1418	84_0123456_1	78_0123456_660
128_0123456_1	46_0123456_1	1193_0123456_242	503_0123456_1	82_0123456_475	64_0123456_1	489_0123456_163	933_0123456_293	529_0123456_1470	84_0123456_1	78_0123456_603
128_0123456_1	46_0123456_1	1193_0123456_267	503_0123456_1	82_0123456_444	64_0123456_1	489_0123456_179	933_0123456_281	529_0123456_1545	84_0123456_1	78_0123456_550
128_0123456_1	46_0123456_1	1193_0123456_282	503_0123456_1	82_0123456_417	64_0123456_1	489_0123456_225	933_0123456_240	529_0123456_1577	84_0123456_1	78_0123456_509
128_0123456_1	46_0123456_1	1193_0123456_283	503_0123456_1	82_0123456_421	64_0123456_1	489_0123456_245	933_0123456_210	529_0123456_1537	84_0123456_1	78_0123456_486
128_0123456_1	46_0123456_1	1193_0123456_273	503_0123456_1	82_0123456_464	64_0123456_1	489_0123456_252	933_0123456_218	529_0123456_1495	84_0123456_1	78_0123456_504
128_0123456_1	46_0123456_1	1193_0123456_286	503_0123456_1	82_0123456_476	64_0123456_1	489_0123456_261	933_0123456_224	529_0123456_1440	84_0123456_1	78_0123456_541
128_0123456_1	46_0123456_1	1193_0123456_309	503_0123456_1	82_0123456_477	64_0123456_1	489_0123456_243	933_0123456_236	529_0123456_1411	84_0123456_1	78_0123456_575
128_0123456_1	46_0123456_1	1193_0123456_361	503_0123456_1	82_0123456_466	64_0123456_1	489_0123456_219	933_0123456_236	529_0123456_1393	84_0123456_1	78_0123456_597
128_0123456_1	46_0123456_1	1193_0123456_406	503_0123456_1	82_0123456_466	64_0123456_1	489_0123456_214	933_0123456_212	529_0123456_1388	84_0123456_1	78_0123456_588
128_0123456_1	46_0123456_1	1193_0123456_431	503_0123456_1	82_0123456_508	64_0123456_1	489_0123456_227	933_0123456_203	529_0123456_1400	84_0123456_1	78_0123456_581
128_0123456_1	46_0123456_1	1193_0123456_472	503_0123456_1	82_0123456_503	64_0123456_1	489_0123456_222	933_0123456_213	529_0123456_1355	84_0123456_1	78_0123456_566
128_0123456_1	46_0123456_1	1193_0123456_500	503_0123456_1	82_0123456_528	64_0123456_1	489_0123456_229	933_0123456_236	529_0123456_1261	84_0123456_1	78_0123456_576
128_0123456_1	46_0123456_1	1193_0123456_488	503_0123456_1	82_0123456_572	64_0123456_1	489_0123456_231	933_0123456_278	529_0123456_1201	84_0123456_1	78_0123456_519
128_0123456_1	46_0123456_1	1193_0123456_491	503_0123456_1	82_0123456_580	64_0123456_1	489_0123456_232	933_0123456_309	529_0123456_1175	84_0123456_1	78_0123456_474
128_0123456_1	46_0123456_1	1193_0123456_510	503_0123456_1	82_0123456_591	64_0123456_1	489_0123456_232	933_0123456_316	529_0123456_1183	84_0123456_1	78_0123456_456
128_0123456_1	46_0123456_1	1193_0123456_545	503_0123456_1	82_0123456_618	64_0123456_1	489_0123456_231	933_0123456_347	529_0123456_1151	84_0123456_1	78_0123456_428
128_0123456_1	46_0123456_1	1193_0123456_550	503_0123456_1	82_0123456_616	64_0123456_1	489_0123456_264	933_0123456_370	529_0123456_1127	84_0123456_1	78_0123456_378
128_0123456_1	46_0123456_1	1193_0123456_564	503_0123456_1	82_0123456_624	64_0123456_1	489_0123456_259	933_0123456_392	529_0123456_1139	84_0123456_1	78_0123456_318
128_0123456_1	46_0123456_1	1193_0123456_584	503_0123456_1	82_0123456_634	64_0123456_1	489_0123456_224	933_0123456_381	529_0123456_1154	84_0123456_1	78_0123456_266
128_0123456_1	46_0123456_1	1193_0123456_568	503_0123456_1	82_0123456_650	64_0123456_1	489_0123456_204	933_0123456_355	529_0123456_1164	84_0123456_1	78_0123456_255
128_0123456_1	46_0123456_1	1193_0123456_541	503_0123456_1	82_0123456_655	64_0123456_1	489_0123456_173	933_0123456_400	529_0123456_1181	84_0123456_1	78_0123456_230
128_0123456_1	46_0123456_1	1193_0123456_493	503_0123456_1	82_0123456_656	64_0123456_1	489_0123456_174	933_0123456_450	529_0123456_1190	84_0123456_1	78_0123456_240
128_0123456_1	46_0123456_1	1193_0123456_451	503_0123456_1	82_0123456_638	64_0123456_1	489_0123456_200	933_0123456_501	529_0123456_1160	84_0123456_1	78_0123456_232
128_0123456_1	46_0123456_1	1193_0123456_408	503_0123456_1	82_0123456_653	64_0123456_1	489_0123456_230	933_0123456_560	529_0123456_1150	84_0123456_1	78_0123456_226
128_0123456_1	46_0123456_1	1193_0123456_388	503_0123456_1	82_0123456_639	64_0123456_1	489_0123456_234	933_0123456_631	529_0123456_1111	84_0123456_1	78_0123456_220
128_0123456_1	46_0123456_1	1193_0123456_367	503_0123456_1	82_0123456_600	64_0123456_1	489_0123456_206	933_0123456_676	529_0123456_1120	84_0123456_1	78_0123456_225
128_0123456_1	46_0123456_1	1193_0123456_372	503_0123456_1	82_0123456_606	64_0123456_1	489_0123456_188	933_0123456_734	529_0123456_1105	84_0123456_1	78_0123456_218
128_0123456_1	46_0123456_1	1193_0123456_414	503_0123456_1	82_0123456_556	64_0123456_1	489_0123456_183	933_0123456_822	529_0123456_1070	84_0123456_1	78_0123456_186
128_0123456_1	46_0123456_1	1193_0123456_404	503_0123456_1	82_0123456_535	64_0123456_1	489_0123456_179	933_0123456_910	529_0123456_1033	84_0123456_1	78_0123456_182
128_0123456_1	46_0123456_1	1193_0123456_413	503_0123456_1	82_0123456_510	64_0123456_1	489_0123456_175	933_0123456_960	529_0123456_981	84_0123456_1	78_0123456_161
128_0123456_1	46_0123456_1	1193_0123456_430	503_0123456_1	82_0123456_510	64_0123456_1	489_0123456_167	933_0123456_957	529_0123456_1006	84_0123456_1	78_0123456_163
128_0123456_1	46_0123456_1	1193_0123456_475	503_0123456_1	82_0123456_487	64_0123456_1	489_0123456_182	933_0123456_917	529_0123456_1015	84_0123456_1	78_0123456_183
128_0123456_1	46_0123456_1	1193_0123456_550	503_0123456_1	82_0123456_454	64_0123456_1	489_0123456_191	933_0123456_892	529_0123456_1004	84_0123456_1	78_0123456_191
128_0123456_1	46_0123456_1	1193_0123456_633	503_0123456_1	82_0123456_420	64_0123456_1	489_0123456_217	933_0123456_876	529_0123456_965	84_0123456_1	78_0123456_188
128_0123456_1	46_0123456_1	1193_0123456_685	503_0123456_1	82_0123456_428	64_0123456_1	489_0123456_254	933_0123456_843	529_0123456_913	84_0123456_1	78_0123456_182
128_0123456_1	46_0123456_1	1193_0123456_670	503_0123456_1	82_0123456_430	64_0123456_1	489_0123456_294	933_0123456_899	529_0123456_858	84_0123456_1	78_0123456_186
128_0123456_1	46_0123456_1	1193_0123456_655	503_0123456_1	82_0123456_403	64_0123456_1	489_0123456_318	933_0123456_909	529_0123456_820	84_0123456_1	78_0123456_158
128_0123456_1	46_0123456_1	1193_0123456_639	503_0123456_1	82_0123456_387	64_0123456_1	489_0123456_305	933_0123456_952	529_0123456_776	84_0123456_1	78_0123456_162
128_0123456_1	46_0123456_1	1193_0123456_610	503_0123456_1	82_0123456_345	64_0123456_1	489_0123456_320	933_0123456_1010	529_0123456_775	84_0123456_1	78_0123456_147
128_0123456_1	46_0123456_1	1193_0123456_627	503_0123456_1	82_0123456_328	64_0123456_1	489_0123456_333	933_0123456_1037	529_0123456_744	84_0123456_1	78_0123456_138
128_0123456_1	46_0123456_1	1193_0123456_680	503_0123456_1	82_0123456_340	64_0123456_1	489_0123456_309	933_0123456_982	529_0123456_716	84_0123456_1	78_0123456_148
128_0123456_1	46_0123456_1	1193_0123456_773	503_0123456_1	82_0123456_346	64_0123456_1	489_0123456_268	933_0123456_910	529_0123456_713	84_0123456_1	78_0123456_178
128_0123456_1	46_0123456_1	1193_0123456_842	503_0123456_1	82_0123456_398	64_0123456_1	489_0123456_231	933_0123456_821	529_0123456_692	84_0123456_1	78_0123456_204
128_0123456_1	46_0123456_1	1193_0123456_914	503_0123456_1	82_0123456_437	64_0123456_1	489_0123456_228	933_0123456_783	529_0123456_672	84_0123456_1	78_0123456_197
128_0123456_1	46_0123456_1	1193_0123456_934	503_0123456_1	82_0123456_472	64_0123456_1	489_0123456_205	933_0123456_827	529_0123456_651	84_0123456_1	78_0123456_180
128_0123456_1	46_0123456_1	1193_0123456_874	503_0123456_1	82_0123456_519	64_0123456_1	489_0123456_189	933_0123456_918	529_0123456_642	84_0123456_1	78_0123456_159
128_0123456_1	46_0123456_1	1193_0123456_782	503_0123456_1	82_0123456_593	64_0123456_1	489_0123456_190	933_0123456_963	529_0123456_614	84_0123456_1	78_0123456_133
128_0123456_1	46_0123456_1	1193_0123456_721	503_0123456_1	82_0123456_651	64_0123456_1	489_0123456_213	933_0123456_997	529_0123456_576	84_0123456_1	78_0123456_120
128_0123456_1	46_0123456_1	1193_0123456_714	503_0123456_1	82_0123456_695	64_0123456_1	489_0123456_211	933_0123456_1035	529_0123456_505	84_0123456_1	78_0123456_107
128_0123456_1	46_0123456_1	1193_0123456_674	503_0123456_1	82_0123456_711	64_0123456_1	489_0123456_207	933_0123456_1070	529_0123456_512	84_0123456_1	78_0123456_110
128_0123456_1	46_0123456_1	1193_0123456_670	503_0123456_1	82_0123456_709	64_0123456_1	489_0123456_204	933_0123456_1111	529_0123456_492	84_0123456_1	78_0123456_122
128_0123456_1	46_0123456_1	1193_0123456_664	503_0123456_1	82_0123456_681	64_0123456_1	489_0123456_183	933_0123456_1121	529_0123456_452	84_0123456_1	78_0123456_127
128_0123456_1	46_0123456_1	1193_0123456_722	503_0123456_1	82_0123456_657	64_0123456_1	489_0123456_171	933_0123456_1130	529_0123456_405	84_0123456_1	78_0123456_112
128_0123456_1	46_0123456_1	1193_0123456_757	503_0123456_1	82_0123456_655	64_0123456_1	489_0123456_147	933_0123456_1126	529_0123456_350	84_0123456_1	78_0123456_109
128_0123456_1	46_0123456_1	1193_0123456_778	503_0123456_1	82_0123456_722	64_0123456_1	489_0123456_139	933_0123456_1082	529_0123456_324	84_0123456_1	78_0123456_100
128_0123456_1	46_0123456_1	1193_0123456_772	503_0123456_1	82_0123456_732	64_0123456_1	489_0123456_165	933_0123456_1004	529_0123456_349	84_0123456_1	78_0123456_100
128_0123456_1	46_0123456_1	1193_0123456_788	503_0123456_1	82_0123456_736	64_0123456_1	489_0123456_177	933_0123456_986	529_0123456_400	84_0123456_1	78_0123456_105
128_0123456_1	46_0123456_1	1193_0123456_773	503_0123456_1	82_0123456_701	64_0123456_1	489_0123456_181	933_0123456_931	529_0123456_443	84_0123456_1	78_0123456_114
128_0123456_1	46_0123456_1	1193_0123456_784	503_0123456_1	82_0123456_734	64_0123456_1	489_0123456_176	933_0123456_875	529_0123456_507	84_0123456_1	78_0123456_119
128_0123456_1	46_0123456_1	1193_0123456_757	503_0123456_1	82_0123456_754	64_0123456_1	489_0123456_189	933_0123456_830	529_0123456_540	84_0123456_1	78_0123456_148
128_0123456_1	46_0123456_1	1193_0123456_746	503_0123456_1	82_0123456_742	64_0123456_1	489_0123456_193	933_0123456_863	529_0123456_510	84_0123456_1	78_0123456_145
128_0123456_1	46_0123456_1	1193_0123456_769	503_0123456_1	82_0123456_686	64_0123456_1	489_0123456_191	933_0123456_932	529_0123456_500	84_0123456_1	78_0123456_157
128_0123456_1	46_0123456_1	1193_0123456_778	503_0123456_1	82_0123456_609	64_0123456_1	489_0123456_214	933_0123456_995	529_0123456_462	84_0123456_1	78_0123456_190
128_0123456_1	46_0123456_1	1193_0123456_789	503_0123456_1	82_0123456_554	64_0123456_1	489_0123456_225	933_0123456_1061	529_0123456_388	84_0123456_1	78_0123456_216
128_0123456_1	46_0123456_1	1193_0123456_780	503_0123456_1	82_0123456_507	64_0123456_1	489_0123456_204	933_0123456_1086	529_0123456_373	84_0123456_1	78_0123456_201
128_0123456_1	46_0123456_1	1193_0123456_866	503_0123456_1	82_0123456_484	64_0123456_1	489_0123456_183	933_0123456_1002	529_0123456_381	84_0123456_1	78_0123456_197
128_0123456_1	46_0123456_1	1193_0123456_916	503_0123456_1	82_0123456_468	64_0123456_1	489_0123456_163	933_0123456_961	529_0123456_420	84_0123456_1	78_0123456_196
128_0123456_1	46_0123456_1	1193_0123456_973	503_0123456_1	82_0123456_498	64_0123456_1	489_0123456_122	933_0123456_918	529_0123456_466	84_0123456_1	78_0123456_182
128_0123456_1	46_0123456_1	1193_0123456_1032	503_0123456_1	82_0123456_564	64_0123456_1	489_0123456_90	933_0123456_846	529_0123456_494	84_0123456_1	78_0123456_164
128_0123456_1	46_0123456_1	1193_0123456_1114	503_0123456_1	82_0123456_559	64_0123456_1	489_0123456_69	933_0123456_795	529_0123456_504	84_0123456_1	78_0123456_149
128_0123456_1	46_0123456_1	1193_0123456_1110	503_0123456_1	82_0123456_506	64_0123456_1	489_0123456_54	933_0123456_726	529_0123456_550	84_0123456_1	78_0123456_114
128_0123456_1	46_0123456_1	1193_0123456_1123	503_0123456_1	82_0123456_470	64_0123456_1	489_0123456_46	933_0123456_737	529_0123456_539	84_0123456_1	78_0123456_103
128_0123456_1	46_0123456_1	1193_0123456_1180	503_0123456_1	82_0123456_445	64_0123456_1	489_0123456_41	933_0123456_784	529_0123456_496	84_0123456_1	78_0123456_84
128_0123456_1	46_0123456_1	1193_0123456_1232	503_0123456_1	82_0123456_383	64_0123456_1	489_0123456_33	933_0123456_772	529_0123456_436	84_0123456_1	78_0123456_139
128_0123456_1	46_0123456_1	1193_0123456_1288	503_0123456_1	82_0123456_353	64_0123456_1	489_0123456_27	933_0123456_778	529_0123456_367	84_0123456_1	78_0123456_202
128_0123456_1	46_0123456_1	1193_0123456_1275	503_0123456_1	82_0123456_339	64_0123456_1	489_0123456_18	933_0123456_819	529_0123456_345	84_0123456_1	78_0123456_230
128_0123456_1	46_0123456_1	1193_0123456_1306	503_0123456_1	82_0123456_299	64_0123456_1	489_0123456_17	933_0123456_897	529_0123456_342	84_0123456_1	78_0123456_234
128_0123456_1	46_0123456_1	1193_0123456_1355	503_0123456_1	82_0123456_297	64_0123456_1	489_0123456_7	933_0123456_930	529_0123456_368	84_0123456_1	78_0123456_217
128_0123456_1	46_0123456_1	1193_0123456_1414	503_0123456_1	82_0123456_284	64_0123456_1	489_0123456_5	933_0123456_920	529_0123456_424	84_0123456_1	78_0123456_196
128_0123456_1	46_0123456_1	1193_0123456_1457	503_0123456_1	82_0123456_282	64_0123456_1	489_0123456_4	933_0123456_887	529_0123456_434	84_0123456_1	78_0123456_198
128_0123456_1	46_0123456_1	1193_0123456_1429	503_0123456_1	82_0123456_326	64_0123456_1	489_0123456_4	933_0123456_849	529_0123456_456	84_0123456_1	78_0123456_228
128_0123456_1	46_0123456_1	1193_0123456_1382	503_0123456_1	82_0123456_340	64_0123456_1	489_0123456_3	933_0123456_843	529_0123456_410	84_0123456_1	78_0123456_256
128_0123456_1	46_0123456_1	1193_0123456_1358	503_0123456_1	82_0123456_319	64_0123456_1	489_0123456_1	933_0123456_912	529_0123456_362	84_0123456_1	78_0123456_280
128_0123456_1	1193_0123456_1332	503_0123456_1	82_0123456_305	64_0123456_1	933_0123456_1020	529_0123456_327	84_0123456_1	78_0123456_278
128_0123456_1	1193_0123456_1270	503_0123456_1	82_0123456_293	64_0123456_1	933_0123456_1103	529_0123456_328	84_0123456_1	78_0123456_232
128_0123456_1	1193_0123456_1231	503_0123456_1	82_0123456_289	64_0123456_1	933_0123456_1127	529_0123456_336	84_0123456_1	78_0123456_215
128_0123456_1	1193_0123456_1260	503_0123456_1	82_0123456_274	64_0123456_1	933_0123456_1110	529_0123456_345	84_0123456_1	78_0123456_204
128_0123456_1	1193_0123456_1302	503_0123456_1	82_0123456_278	64_0123456_1	933_0123456_1085	529_0123456_355	84_0123456_1	78_0123456_207
128_0123456_1	1193_0123456_1288	503_0123456_1	82_0123456_290	64_0123456_1	933_0123456_1029	529_0123456_402	84_0123456_1	78_0123456_216
128_0123456_1	1193_0123456_1243	503_0123456_1	82_0123456_306	64_0123456_1	933_0123456_1031	529_0123456_424	84_0123456_1	78_0123456_232
128_0123456_1	1193_0123456_1225	503_0123456_1	82_0123456_277	64_0123456_1	933_0123456_1066	529_0123456_424	84_0123456_1	78_0123456_281
128_0123456_1	1193_0123456_1173	503_0123456_1	82_0123456_252	64_0123456_1	933_0123456_1104	529_0123456_403	84_0123456_1	78_0123456_354
128_0123456_1	1193_0123456_1160	503_0123456_1	82_0123456_260	64_0123456_1	933_0123456_1121	529_0123456_362	84_0123456_1	78_0123456_399
128_0123456_1	1193_0123456_1159	503_0123456_1	82_0123456_266	64_0123456_1	933_0123456_1070	529_0123456_331	84_0123456_1	78_0123456_388
128_0123456_1	1193_0123456_1209	503_0123456_1	82_0123456_315	64_0123456_1	933_0123456_1038	529_0123456_294	84_0123456_1	78_0123456_356
128_0123456_1	1193_0123456_1274	503_0123456_1	82_0123456_382	64_0123456_1	933_0123456_999	529_0123456_248	84_0123456_1	78_0123456_307
128_0123456_1	1193_0123456_1302	503_0123456_1	82_0123456_413	64_0123456_1	933_0123456_980	529_0123456_216	84_0123456_1	78_0123456_265
128_0123456_1	1193_0123456_1360	503_0123456_1	82_0123456_392	64_0123456_1	933_0123456_998	529_0123456_184	84_0123456_1	78_0123456_251
128_0123456_1	1193_0123456_1367	503_0123456_1	82_0123456_372	64_0123456_1	933_0123456_998	529_0123456_176	84_0123456_1	78_0123456_247
128_0123456_1	1193_0123456_1357	503_0123456_1	82_0123456_364	64_0123456_1	933_0123456_1041	529_0123456_149	84_0123456_1	78_0123456_281
128_0123456_1	1193_0123456_1319	503_0123456_1	82_0123456_356	64_0123456_1	933_0123456_1070	529_0123456_120	84_0123456_1	78_0123456_362
128_0123456_1	1193_0123456_1276	503_0123456_1	82_0123456_336	64_0123456_1	933_0123456_1043	529_0123456_86	84_0123456_1	78_0123456_413
128_0123456_1	1193_0123456_1339	503_0123456_1	82_0123456_335	64_0123456_1	933_0123456_1010	529_0123456_59	84_0123456_1	78_0123456_477
128_0123456_1	1193_0123456_1422	503_0123456_1	82_0123456_301	64_0123456_1	933_0123456_929	529_0123456_45	84_0123456_1	78_0123456_518
128_0123456_1	1193_0123456_1539	503_0123456_1	82_0123456_270	64_0123456_1	933_0123456_932	529_0123456_37	84_0123456_1	78_0123456_537
128_0123456_1	1193_0123456_1531	503_0123456_1	82_0123456_248	64_0123456_1	933_0123456_918	529_0123456_28	84_0123456_1	78_0123456_567
128_0123456_1	1193_0123456_1498	503_0123456_1	82_0123456_250	64_0123456_1	933_0123456_922	529_0123456_21	84_0123456_1	78_0123456_613
128_0123456_1	1193_0123456_1469	503_0123456_1	82_0123456_229	64_0123456_1	933_0123456_922	529_0123456_21	84_0123456_1	78_0123456_616
128_0123456_1	1193_0123456_1409	503_0123456_1	82_0123456_231	64_0123456_1	933_0123456_1002	529_0123456_24	84_0123456_1	78_0123456_623
128_0123456_1	1193_0123456_1297	503_0123456_1	82_0123456_228	64_0123456_1	933_0123456_1021	529_0123456_22	84_0123456_1	78_0123456_674
128_0123456_1	1193_0123456_1197	503_0123456_1	82_0123456_226	64_0123456_1	933_0123456_1103	529_0123456_15	84_0123456_1	78_0123456_700
128_0123456_1	1193_0123456_1163	503_0123456_1	82_0123456_212	64_0123456_1	933_0123456_1159	529_0123456_10	84_0123456_1	78_0123456_726
128_0123456_1	1193_0123456_1132	503_0123456_1	82_0123456_214	64_0123456_1	933_0123456_1182	529_0123456_6	84_0123456_1	78_0123456_739
128_0123456_1	1193_0123456_1136	503_0123456_1	82_0123456_222	64_0123456_1	933_0123456_1184	529_0123456_4	84_0123456_1	78_0123456_789
128_0123456_1	1193_0123456_1110	503_0123456_1	82_0123456_223	64_0123456_1	933_0123456_1136	529_0123456_4	84_0123456_1	78_0123456_783
128_0123456_1	1193_0123456_1143	503_0123456_1	82_0123456_247	64_0123456_1	933_0123456_1083	529_0123456_2	84_0123456_1	78_0123456_769
1193_0123456_1199	82_0123456_261	64_0123456_1	933_0123456_983	84_0123456_1	78_0123456_752
1193_0123456_1251	82_0123456_291	64_0123456_1	933_0123456_882	84_0123456_1	78_0123456_765
1193_0123456_1290	82_0123456_288	64_0123456_1	933_0123456_858	84_0123456_1	78_0123456_721
1193_0123456_1305	82_0123456_289	64_0123456_1	933_0123456_943	84_0123456_1	78_0123456_672
1193_0123456_1266	82_0123456_293	64_0123456_1	933_0123456_1049	84_0123456_1	78_0123456_626
1193_0123456_1220	82_0123456_249	64_0123456_1	933_0123456_1100	84_0123456_1	78_0123456_594
1193_0123456_1185	82_0123456_216	64_0123456_1	933_0123456_1139	84_0123456_1	78_0123456_626
1193_0123456_1143	82_0123456_210	64_0123456_1	933_0123456_1135	84_0123456_1	78_0123456_683
1193_0123456_1153	82_0123456_273	64_0123456_1	933_0123456_1095	84_0123456_1	78_0123456_703
1193_0123456_1147	82_0123456_342	64_0123456_1	933_0123456_999	84_0123456_1	78_0123456_724
1193_0123456_1076	82_0123456_386	64_0123456_1	933_0123456_1004	84_0123456_1	78_0123456_749
1193_0123456_1030	82_0123456_385	64_0123456_1	933_0123456_1054	84_0123456_1	78_0123456_766
1193_0123456_974	82_0123456_362	64_0123456_1	933_0123456_1101	84_0123456_1	78_0123456_809
1193_0123456_977	82_0123456_332	64_0123456_1	933_0123456_1120	84_0123456_1	78_0123456_822
1193_0123456_959	82_0123456_312	64_0123456_1	933_0123456_1138	84_0123456_1	78_0123456_814
1193_0123456_954	82_0123456_276	64_0123456_1	933_0123456_1147	84_0123456_1	78_0123456_802
1193_0123456_966	82_0123456_285	64_0123456_1	933_0123456_1203	84_0123456_1	78_0123456_788
1193_0123456_925	82_0123456_315	64_0123456_1	933_0123456_1207	84_0123456_1	78_0123456_808
1193_0123456_890	82_0123456_333	64_0123456_1	933_0123456_1250	84_0123456_1	78_0123456_835
1193_0123456_860	82_0123456_341	64_0123456_1	933_0123456_1280	84_0123456_1	78_0123456_819
1193_0123456_789	82_0123456_354	64_0123456_1	933_0123456_1340	84_0123456_1	78_0123456_792
1193_0123456_775	82_0123456_337	64_0123456_1	933_0123456_1406	84_0123456_1	78_0123456_783
1193_0123456_780	82_0123456_286	64_0123456_1	933_0123456_1469	84_0123456_1	78_0123456_757
1193_0123456_777	82_0123456_269	64_0123456_1	933_0123456_1489	84_0123456_1	78_0123456_760
1193_0123456_734	82_0123456_293	64_0123456_1	933_0123456_1508	84_0123456_1	78_0123456_710
1193_0123456_748	82_0123456_293	64_0123456_1	933_0123456_1505	84_0123456_1	78_0123456_677
1193_0123456_758	82_0123456_332	64_0123456_1	933_0123456_1516	84_0123456_1	78_0123456_600
1193_0123456_765	82_0123456_413	64_0123456_1	933_0123456_1504	84_0123456_1	78_0123456_524
1193_0123456_775	82_0123456_476	64_0123456_1	933_0123456_1484	84_0123456_1	78_0123456_452
1193_0123456_798	82_0123456_516	64_0123456_1	933_0123456_1444	84_0123456_1	78_0123456_433
1193_0123456_772	82_0123456_546	64_0123456_1	933_0123456_1509	84_0123456_1	78_0123456_412
1193_0123456_702	82_0123456_515	64_0123456_1	933_0123456_1578	84_0123456_1	78_0123456_418
1193_0123456_662	82_0123456_496	64_0123456_1	933_0123456_1682	84_0123456_1	78_0123456_418
1193_0123456_629	82_0123456_467	64_0123456_1	933_0123456_1725	84_0123456_1	78_0123456_437
1193_0123456_632	82_0123456_476	64_0123456_1	933_0123456_1731	84_0123456_1	78_0123456_417
1193_0123456_636	82_0123456_477	64_0123456_1	933_0123456_1712	84_0123456_1	78_0123456_354
1193_0123456_651	82_0123456_481	64_0123456_1	933_0123456_1740	84_0123456_1	78_0123456_322
1193_0123456_717	82_0123456_439	64_0123456_1	933_0123456_1666	84_0123456_1	78_0123456_318
1193_0123456_742	82_0123456_428	64_0123456_1	933_0123456_1598	84_0123456_1	78_0123456_378
1193_0123456_773	82_0123456_375	64_0123456_1	933_0123456_1579	84_0123456_1	78_0123456_430
1193_0123456_786	82_0123456_292	64_0123456_1	933_0123456_1607	84_0123456_1	78_0123456_464
1193_0123456_795	82_0123456_280	64_0123456_1	933_0123456_1676	84_0123456_1	78_0123456_486
1193_0123456_835	82_0123456_252	64_0123456_1	933_0123456_1687	84_0123456_1	78_0123456_483
1193_0123456_858	82_0123456_243	64_0123456_1	933_0123456_1663	84_0123456_1	78_0123456_503
1193_0123456_856	82_0123456_271	64_0123456_1	933_0123456_1589	84_0123456_1	78_0123456_509
1193_0123456_849	82_0123456_307	64_0123456_1	933_0123456_1517	84_0123456_1	78_0123456_497
1193_0123456_843	82_0123456_326	64_0123456_1	933_0123456_1522	84_0123456_1	78_0123456_519
1193_0123456_772	82_0123456_327	64_0123456_1	933_0123456_1595	84_0123456_1	78_0123456_529
1193_0123456_709	82_0123456_361	64_0123456_1	933_0123456_1672	84_0123456_1	78_0123456_513
1193_0123456_712	82_0123456_357	64_0123456_1	933_0123456_1787	84_0123456_1	78_0123456_499
1193_0123456_718	82_0123456_345	64_0123456_1	933_0123456_1788	84_0123456_1	78_0123456_445
1193_0123456_716	82_0123456_344	64_0123456_1	933_0123456_1745	84_0123456_1	78_0123456_410
1193_0123456_806	82_0123456_335	64_0123456_1	933_0123456_1755	84_0123456_1	78_0123456_395
1193_0123456_904	82_0123456_312	64_0123456_1	933_0123456_1696	84_0123456_1	78_0123456_342
1193_0123456_959	82_0123456_294	64_0123456_1	933_0123456_1669	84_0123456_1	78_0123456_353
1193_0123456_1037	82_0123456_266	64_0123456_1	933_0123456_1609	84_0123456_1	78_0123456_384
1193_0123456_1018	82_0123456_292	64_0123456_1	933_0123456_1588	84_0123456_1	78_0123456_397
1193_0123456_970	82_0123456_285	64_0123456_1	933_0123456_1637	84_0123456_1	78_0123456_378
1193_0123456_922	82_0123456_304	64_0123456_1	933_0123456_1737	84_0123456_1	78_0123456_332
1193_0123456_860	82_0123456_346	64_0123456_1	933_0123456_1717	84_0123456_1	78_0123456_296
1193_0123456_856	82_0123456_409	64_0123456_1	933_0123456_1623	84_0123456_1	78_0123456_272
1193_0123456_903	82_0123456_461	64_0123456_1	933_0123456_1568	84_0123456_1	78_0123456_259
1193_0123456_1010	82_0123456_438	64_0123456_1	933_0123456_1526	84_0123456_1	78_0123456_302
1193_0123456_1105	82_0123456_422	64_0123456_1	933_0123456_1479	84_0123456_1	78_0123456_350
1193_0123456_1121	82_0123456_378	64_0123456_1	933_0123456_1490	84_0123456_1	78_0123456_362
1193_0123456_1151	82_0123456_346	64_0123456_1	933_0123456_1487	84_0123456_1	78_0123456_345
1193_0123456_1074	82_0123456_381	64_0123456_1	933_0123456_1488	84_0123456_1	78_0123456_353
1193_0123456_1017	82_0123456_392	64_0123456_1	933_0123456_1526	84_0123456_1	78_0123456_354
1193_0123456_935	82_0123456_398	64_0123456_1	933_0123456_1628	84_0123456_1	78_0123456_338
1193_0123456_856	82_0123456_387	64_0123456_1	933_0123456_1653	84_0123456_1	78_0123456_309
1193_0123456_798	82_0123456_395	64_0123456_1	933_0123456_1774	84_0123456_1	78_0123456_299
1193_0123456_787	82_0123456_393	64_0123456_1	933_0123456_1805	84_0123456_1	78_0123456_280
1193_0123456_781	82_0123456_416	64_0123456_1	933_0123456_1800	84_0123456_1	78_0123456_259
1193_0123456_751	82_0123456_434	64_0123456_1	933_0123456_1809	84_0123456_1	78_0123456_225
1193_0123456_751	82_0123456_516	64_0123456_1	933_0123456_1814	84_0123456_1	78_0123456_209
1193_0123456_781	82_0123456_542	64_0123456_1	933_0123456_1749	84_0123456_1	78_0123456_164
1193_0123456_826	82_0123456_557	64_0123456_1	933_0123456_1719	84_0123456_1	78_0123456_139
1193_0123456_894	82_0123456_554	64_0123456_1	933_0123456_1691	84_0123456_1	78_0123456_121
1193_0123456_889	82_0123456_583	64_0123456_1	933_0123456_1678	84_0123456_1	78_0123456_102
1193_0123456_872	82_0123456_601	64_0123456_1	933_0123456_1746	84_0123456_1	78_0123456_68
1193_0123456_812	82_0123456_562	64_0123456_1	933_0123456_1829	84_0123456_1	78_0123456_48
1193_0123456_758	82_0123456_586	64_0123456_1	933_0123456_1874	84_0123456_1	78_0123456_36
1193_0123456_745	82_0123456_600	64_0123456_1	933_0123456_1945	84_0123456_1	78_0123456_21
1193_0123456_780	82_0123456_586	64_0123456_1	933_0123456_1938	84_0123456_1	78_0123456_16
1193_0123456_873	82_0123456_562	64_0123456_1	933_0123456_1882	84_0123456_1	78_0123456_12
1193_0123456_943	82_0123456_557	64_0123456_1	933_0123456_1766	84_0123456_1	78_0123456_9
1193_0123456_1017	82_0123456_590	64_0123456_1	933_0123456_1708	84_0123456_1	78_0123456_8
1193_0123456_981	82_0123456_599	64_0123456_1	933_0123456_1702	84_0123456_1	78_0123456_6
1193_0123456_977	82_0123456_588	64_0123456_1	933_0123456_1719	84_0123456_1	78_0123456_5
1193_0123456_976	82_0123456_621	64_0123456_1	933_0123456_1744	84_0123456_1	78_0123456_3
1193_0123456_960	82_0123456_643	64_0123456_1	933_0123456_1754	84_0123456_1	78_0123456_3
1193_0123456_930	82_0123456_629	64_0123456_1	933_0123456_1755	84_0123456_1	78_0123456_2
1193_0123456_886	82_0123456_661	64_0123456_1	933_0123456_1682	84_0123456_1	78_0123456_2
1193_0123456_850	82_0123456_689	64_0123456_1	933_0123456_1659	84_0123456_1	78_0123456_2
1193_0123456_814	82_0123456_694	64_0123456_1	933_0123456_1659	84_0123456_1	78_0123456_1
1193_0123456_768	82_0123456_698	64_0123456_1	933_0123456_1696	84_0123456_1	78_0123456_1
933_0123456_1790	82_0123456_684	1193_0123456_751	64_0123456_1	84_0123456_1
933_0123456_1834	82_0123456_715	1193_0123456_680	64_0123456_1	84_0123456_1
933_0123456_1844	82_0123456_763	1193_0123456_631	64_0123456_1	84_0123456_1
933_0123456_1832	82_0123456_812	1193_0123456_595	64_0123456_1	84_0123456_1
933_0123456_1829	82_0123456_881	1193_0123456_574	64_0123456_1	84_0123456_1
933_0123456_1818	82_0123456_881	1193_0123456_550	64_0123456_1	84_0123456_1
933_0123456_1881	82_0123456_836	1193_0123456_549	64_0123456_1	84_0123456_1
933_0123456_1919	82_0123456_774	1193_0123456_569	64_0123456_1	84_0123456_1
933_0123456_1917	82_0123456_733	1193_0123456_577	64_0123456_1	84_0123456_1
933_0123456_1917	82_0123456_730	1193_0123456_571	64_0123456_1	84_0123456_1
933_0123456_1986	82_0123456_697	1193_0123456_563	64_0123456_1	84_0123456_1
933_0123456_2049	82_0123456_651	1193_0123456_540	64_0123456_1	84_0123456_1
933_0123456_2040	82_0123456_653	1193_0123456_529	64_0123456_1	84_0123456_1
933_0123456_1987	82_0123456_671	1193_0123456_531	64_0123456_1	84_0123456_1
933_0123456_1991	82_0123456_730	1193_0123456_561	64_0123456_1	84_0123456_1
933_0123456_1919	82_0123456_790	1193_0123456_567	64_0123456_1	84_0123456_1
933_0123456_1894	82_0123456_811	1193_0123456_568	64_0123456_1	84_0123456_1
933_0123456_1933	82_0123456_772	1193_0123456_513	64_0123456_1	84_0123456_1
933_0123456_2016	82_0123456_719	1193_0123456_457	64_0123456_1	84_0123456_1
933_0123456_2106	82_0123456_654	1193_0123456_424	64_0123456_1	84_0123456_1
933_0123456_2202	82_0123456_609	1193_0123456_404	64_0123456_1	84_0123456_1
933_0123456_2195	82_0123456_664	1193_0123456_377	64_0123456_1	84_0123456_1
933_0123456_2156	82_0123456_717	1193_0123456_388	64_0123456_1	84_0123456_1
933_0123456_2074	82_0123456_734	1193_0123456_371	64_0123456_1	84_0123456_1
933_0123456_2047	82_0123456_783	1193_0123456_377	64_0123456_1	84_0123456_1
933_0123456_2077	82_0123456_799	1193_0123456_359	64_0123456_1	84_0123456_1
933_0123456_2133	82_0123456_811	1193_0123456_319	64_0123456_1	84_0123456_1
933_0123456_2130	82_0123456_814	1193_0123456_268	64_0123456_1	84_0123456_1
933_0123456_2137	82_0123456_799	1193_0123456_232	64_0123456_1	84_0123456_1
933_0123456_2184	82_0123456_829	1193_0123456_202	64_0123456_1	84_0123456_1
933_0123456_2208	82_0123456_839	1193_0123456_186	64_0123456_1	84_0123456_1
933_0123456_2158	82_0123456_823	1193_0123456_194	64_0123456_1	84_0123456_1
933_0123456_2144	82_0123456_821	1193_0123456_191	64_0123456_1	84_0123456_1
933_0123456_2197	82_0123456_881	1193_0123456_172	64_0123456_1	84_0123456_1
933_0123456_2285	82_0123456_903	1193_0123456_143	64_0123456_1	84_0123456_1
933_0123456_2293	82_0123456_943	1193_0123456_118	64_0123456_1	84_0123456_1
933_0123456_2324	82_0123456_954	1193_0123456_85	64_0123456_1	84_0123456_1
933_0123456_2329	82_0123456_962	1193_0123456_64	64_0123456_1	84_0123456_1
933_0123456_2265	82_0123456_981	1193_0123456_54	64_0123456_1	84_0123456_1
933_0123456_2202	82_0123456_1028	1193_0123456_56	64_0123456_1	84_0123456_1
933_0123456_2142	82_0123456_1106	1193_0123456_46	64_0123456_1	84_0123456_1
933_0123456_2073	82_0123456_1121	1193_0123456_42	64_0123456_1	84_0123456_1
933_0123456_1959	82_0123456_1151	1193_0123456_41	64_0123456_1	84_0123456_1
933_0123456_1927	82_0123456_1169	1193_0123456_35	64_0123456_1	84_0123456_1
933_0123456_1950	82_0123456_1237	1193_0123456_29	64_0123456_1	84_0123456_1
933_0123456_1897	82_0123456_1311	1193_0123456_24	64_0123456_1	84_0123456_1
933_0123456_1905	82_0123456_1333	1193_0123456_21	64_0123456_1	84_0123456_1
933_0123456_1944	82_0123456_1385	1193_0123456_16	64_0123456_1	84_0123456_1
933_0123456_1966	82_0123456_1421	1193_0123456_13	64_0123456_1	84_0123456_1
933_0123456_1929	82_0123456_1392	1193_0123456_11	64_0123456_1	84_0123456_1
933_0123456_1906	82_0123456_1374	1193_0123456_6	64_0123456_1	84_0123456_1
933_0123456_1922	82_0123456_1329	1193_0123456_2	64_0123456_1	84_0123456_1
933_0123456_1933	82_0123456_1280	1193_0123456_1	64_0123456_1	84_0123456_1
933_0123456_1987	82_0123456_1274	64_0123456_1
933_0123456_2031	82_0123456_1214	64_0123456_1
933_0123456_2068	82_0123456_1167	64_0123456_1
933_0123456_2087	82_0123456_1151	64_0123456_1
933_0123456_2028	82_0123456_1172	64_0123456_1
933_0123456_2087	82_0123456_1196	64_0123456_1
933_0123456_2075	82_0123456_1199	64_0123456_1
933_0123456_2121	82_0123456_1150	64_0123456_1
933_0123456_2124	82_0123456_1136	64_0123456_1
933_0123456_2079	82_0123456_1171	64_0123456_1
933_0123456_2009	82_0123456_1266	64_0123456_1
933_0123456_1897	82_0123456_1331	64_0123456_1
933_0123456_1861	82_0123456_1390	64_0123456_1
933_0123456_1814	82_0123456_1435	64_0123456_1
933_0123456_1781	82_0123456_1503	64_0123456_1
933_0123456_1749	82_0123456_1586	64_0123456_1
933_0123456_1709	82_0123456_1652	64_0123456_1
933_0123456_1605	82_0123456_1688	64_0123456_1
933_0123456_1493	82_0123456_1704	64_0123456_1
933_0123456_1430	82_0123456_1719	64_0123456_1
933_0123456_1410	82_0123456_1696	64_0123456_1
933_0123456_1434	82_0123456_1703	64_0123456_1
933_0123456_1444	82_0123456_1666	64_0123456_1
933_0123456_1460	82_0123456_1699	64_0123456_1
933_0123456_1535	82_0123456_1686	64_0123456_1
933_0123456_1594	82_0123456_1678	64_0123456_1
933_0123456_1610	82_0123456_1640	64_0123456_1
933_0123456_1624	82_0123456_1641	64_0123456_1
933_0123456_1609	82_0123456_1625	64_0123456_1
933_0123456_1650	82_0123456_1630	64_0123456_1
933_0123456_1678	82_0123456_1602	64_0123456_1
933_0123456_1672	82_0123456_1561	64_0123456_1
933_0123456_1671	82_0123456_1534	64_0123456_1
933_0123456_1683	82_0123456_1531	64_0123456_1
933_0123456_1645	82_0123456_1579	64_0123456_1
933_0123456_1606	82_0123456_1649	64_0123456_1
933_0123456_1532	82_0123456_1695	64_0123456_1
933_0123456_1482	82_0123456_1706	64_0123456_1
933_0123456_1536	82_0123456_1751	64_0123456_1
933_0123456_1591	82_0123456_1682	64_0123456_1
933_0123456_1611	82_0123456_1670	64_0123456_1
933_0123456_1534	82_0123456_1683	64_0123456_1
933_0123456_1456	82_0123456_1726	64_0123456_1
933_0123456_1443	82_0123456_1738	64_0123456_1
933_0123456_1413	82_0123456_1750	64_0123456_1
933_0123456_1468	82_0123456_1697	64_0123456_1
933_0123456_1464	82_0123456_1644	64_0123456_1
933_0123456_1489	82_0123456_1721	64_0123456_1
933_0123456_1452	82_0123456_1715	64_0123456_1
933_0123456_1478	82_0123456_1725	64_0123456_1
933_0123456_1455	82_0123456_1716	64_0123456_1
933_0123456_1439	82_0123456_1736	64_0123456_1
933_0123456_1466	82_0123456_1753	64_0123456_1
933_0123456_1529	82_0123456_1719	64_0123456_1
933_0123456_1593	82_0123456_1669	64_0123456_1
933_0123456_1669	82_0123456_1570	64_0123456_1
933_0123456_1785	82_0123456_1485	64_0123456_1
933_0123456_1801	82_0123456_1418	64_0123456_1
933_0123456_1722	82_0123456_1413	64_0123456_1
933_0123456_1689	82_0123456_1483	64_0123456_1
933_0123456_1647	82_0123456_1571	64_0123456_1
933_0123456_1610	82_0123456_1653	64_0123456_1
933_0123456_1604	82_0123456_1630	64_0123456_1
933_0123456_1621	82_0123456_1649	64_0123456_1
933_0123456_1691	82_0123456_1585	64_0123456_1
933_0123456_1739	82_0123456_1507	64_0123456_1
933_0123456_1713	82_0123456_1498	64_0123456_1
933_0123456_1680	82_0123456_1522	64_0123456_1
933_0123456_1653	82_0123456_1527	64_0123456_1
933_0123456_1601	82_0123456_1557	64_0123456_1
933_0123456_1618	82_0123456_1588	64_0123456_1
933_0123456_1594	82_0123456_1645	64_0123456_1
933_0123456_1568	82_0123456_1703	64_0123456_1
933_0123456_1567	82_0123456_1730	64_0123456_1
933_0123456_1561	82_0123456_1703	64_0123456_1
933_0123456_1556	82_0123456_1661	64_0123456_1
933_0123456_1611	82_0123456_1640	64_0123456_1
933_0123456_1640	82_0123456_1584	64_0123456_1
933_0123456_1592	82_0123456_1583	64_0123456_1
933_0123456_1562	82_0123456_1603	64_0123456_1
933_0123456_1537	82_0123456_1657	64_0123456_1
933_0123456_1573	82_0123456_1726	64_0123456_1
933_0123456_1560	82_0123456_1742	64_0123456_1
933_0123456_1588	82_0123456_1719	64_0123456_1
933_0123456_1633	82_0123456_1631	64_0123456_1
933_0123456_1658	82_0123456_1525	64_0123456_1
933_0123456_1715	82_0123456_1439	64_0123456_1
933_0123456_1825	82_0123456_1348	64_0123456_1
933_0123456_1875	82_0123456_1310	64_0123456_1
933_0123456_1890	82_0123456_1303	64_0123456_1
933_0123456_1839	82_0123456_1338	64_0123456_1
933_0123456_1846	82_0123456_1365	64_0123456_1
933_0123456_1897	82_0123456_1332	64_0123456_1
933_0123456_1922	82_0123456_1308	64_0123456_1
933_0123456_1957	82_0123456_1235	64_0123456_1
933_0123456_1981	82_0123456_1169	64_0123456_1
933_0123456_2041	82_0123456_1114	64_0123456_1
933_0123456_2099	82_0123456_1060	64_0123456_1
933_0123456_2058	82_0123456_1065	64_0123456_1
933_0123456_1957	82_0123456_1176	64_0123456_1
933_0123456_1851	82_0123456_1286	64_0123456_1
933_0123456_1840	82_0123456_1365	64_0123456_1
933_0123456_1834	82_0123456_1390	64_0123456_1
933_0123456_1809	82_0123456_1437	64_0123456_1
933_0123456_1787	82_0123456_1401	64_0123456_1
933_0123456_1802	82_0123456_1342	64_0123456_1
933_0123456_1911	82_0123456_1243	64_0123456_1
933_0123456_2089	82_0123456_1152	64_0123456_1
933_0123456_2158	82_0123456_1067	64_0123456_1
933_0123456_2186	82_0123456_1043	64_0123456_1
933_0123456_2222	82_0123456_1062	64_0123456_1
933_0123456_2269	82_0123456_1015	64_0123456_1
933_0123456_2249	82_0123456_971	64_0123456_1
933_0123456_2216	82_0123456_980	64_0123456_1
933_0123456_2211	82_0123456_974	64_0123456_1
933_0123456_2226	82_0123456_953	64_0123456_1
933_0123456_2215	82_0123456_996	64_0123456_1
933_0123456_2144	82_0123456_1029	64_0123456_1
933_0123456_2049	82_0123456_1118	64_0123456_1
933_0123456_1981	82_0123456_1226	64_0123456_1
933_0123456_1979	82_0123456_1257	64_0123456_1
933_0123456_1916	82_0123456_1296	64_0123456_1
933_0123456_1897	82_0123456_1350	64_0123456_1
933_0123456_1892	82_0123456_1415	64_0123456_1
933_0123456_1806	82_0123456_1482	64_0123456_1
933_0123456_1751	82_0123456_1532	64_0123456_1
933_0123456_1687	82_0123456_1554	64_0123456_1
933_0123456_1565	82_0123456_1577	64_0123456_1
933_0123456_1474	82_0123456_1646	64_0123456_1
933_0123456_1490	82_0123456_1714	64_0123456_1
933_0123456_1484	82_0123456_1751	64_0123456_1
933_0123456_1538	82_0123456_1765	64_0123456_1
933_0123456_1574	82_0123456_1814	64_0123456_1
933_0123456_1579	82_0123456_1809	64_0123456_1
933_0123456_1538	82_0123456_1792	64_0123456_1
933_0123456_1465	82_0123456_1848	64_0123456_1
933_0123456_1417	82_0123456_1921	64_0123456_1
933_0123456_1331	82_0123456_1988	64_0123456_1
933_0123456_1317	82_0123456_1985	64_0123456_1
933_0123456_1317	82_0123456_1949	64_0123456_1
933_0123456_1282	82_0123456_1946	64_0123456_1
933_0123456_1277	82_0123456_1963	64_0123456_1
82_0123456_1987	933_0123456_1273	64_0123456_1
82_0123456_1994	933_0123456_1208	64_0123456_1
82_0123456_1925	933_0123456_1260	64_0123456_1
82_0123456_1896	933_0123456_1282	64_0123456_1
82_0123456_1879	933_0123456_1286	64_0123456_1
82_0123456_1963	933_0123456_1260	64_0123456_1
82_0123456_2042	933_0123456_1213	64_0123456_1
82_0123456_2068	933_0123456_1195	64_0123456_1
82_0123456_2062	933_0123456_1179	64_0123456_1
82_0123456_2045	933_0123456_1221	64_0123456_1
933_0123456_1266	82_0123456_2003	64_0123456_1
933_0123456_1259	82_0123456_1953	64_0123456_1
933_0123456_1286	82_0123456_1925	64_0123456_1
933_0123456_1243	82_0123456_1969	64_0123456_1
933_0123456_1167	82_0123456_2039	64_0123456_1
933_0123456_1126	82_0123456_2042	64_0123456_1
933_0123456_1211	82_0123456_2032	64_0123456_1
933_0123456_1282	82_0123456_2041	64_0123456_1
933_0123456_1295	82_0123456_1998	64_0123456_1
933_0123456_1285	82_0123456_2012	64_0123456_1
933_0123456_1220	82_0123456_2074	64_0123456_1
933_0123456_1091	82_0123456_2140	64_0123456_1
933_0123456_995	82_0123456_2208	64_0123456_1
933_0123456_986	82_0123456_2286	64_0123456_1
933_0123456_966	82_0123456_2325	64_0123456_1
933_0123456_929	82_0123456_2325	64_0123456_1
933_0123456_900	82_0123456_2318	64_0123456_1
933_0123456_833	82_0123456_2377	64_0123456_1
933_0123456_808	82_0123456_2392	64_0123456_1
933_0123456_836	82_0123456_2448	64_0123456_1
933_0123456_830	82_0123456_2457	64_0123456_1
933_0123456_850	82_0123456_2501	64_0123456_1
933_0123456_833	82_0123456_2460	64_0123456_1
933_0123456_821	82_0123456_2458	64_0123456_1
933_0123456_787	82_0123456_2505	64_0123456_1
933_0123456_720	82_0123456_2500	64_0123456_1
933_0123456_733	82_0123456_2533	64_0123456_1
933_0123456_753	82_0123456_2487	64_0123456_1
933_0123456_793	82_0123456_2413	64_0123456_1
933_0123456_836	82_0123456_2410	64_0123456_1
933_0123456_892	82_0123456_2388	64_0123456_1
933_0123456_864	82_0123456_2386	64_0123456_1
933_0123456_859	82_0123456_2353	64_0123456_1
933_0123456_817	82_0123456_2396	64_0123456_1
933_0123456_847	82_0123456_2422	64_0123456_1
933_0123456_858	82_0123456_2436	64_0123456_1
933_0123456_872	82_0123456_2419	64_0123456_1
933_0123456_867	82_0123456_2376	64_0123456_1
933_0123456_844	82_0123456_2350	64_0123456_1
933_0123456_839	82_0123456_2315	64_0123456_1
933_0123456_794	82_0123456_2395	64_0123456_1
933_0123456_764	82_0123456_2462	64_0123456_1
933_0123456_723	82_0123456_2564	64_0123456_1
933_0123456_705	82_0123456_2543	64_0123456_1
933_0123456_712	82_0123456_2614	64_0123456_1
933_0123456_728	82_0123456_2597	64_0123456_1
933_0123456_798	82_0123456_2510	64_0123456_1
933_0123456_844	82_0123456_2408	64_0123456_1
933_0123456_853	82_0123456_2397	64_0123456_1
933_0123456_871	82_0123456_2372	64_0123456_1
933_0123456_899	82_0123456_2330	64_0123456_1
933_0123456_883	82_0123456_2350	64_0123456_1
933_0123456_840	82_0123456_2416	64_0123456_1
933_0123456_791	82_0123456_2500	64_0123456_1
933_0123456_716	82_0123456_2542	64_0123456_1
933_0123456_674	82_0123456_2555	64_0123456_1
933_0123456_650	82_0123456_2543	64_0123456_1
933_0123456_643	82_0123456_2588	64_0123456_1
933_0123456_619	82_0123456_2583	64_0123456_1
933_0123456_600	82_0123456_2612	64_0123456_1
933_0123456_543	82_0123456_2736	64_0123456_1
933_0123456_497	82_0123456_2768	64_0123456_1
933_0123456_442	82_0123456_2799	64_0123456_1
933_0123456_429	82_0123456_2846	64_0123456_1
933_0123456_405	82_0123456_2797	64_0123456_1
933_0123456_416	82_0123456_2741	64_0123456_1
933_0123456_414	82_0123456_2801	64_0123456_1
933_0123456_386	82_0123456_2892	64_0123456_1
933_0123456_363	82_0123456_2944	64_0123456_1
933_0123456_355	82_0123456_2973	64_0123456_1
933_0123456_372	82_0123456_2947	64_0123456_1
933_0123456_359	82_0123456_2916	64_0123456_1
933_0123456_345	82_0123456_2882	64_0123456_1
933_0123456_363	82_0123456_2845	64_0123456_1
933_0123456_363	82_0123456_2859	64_0123456_1
933_0123456_369	82_0123456_2897	64_0123456_1
933_0123456_384	82_0123456_2890	64_0123456_1
933_0123456_384	82_0123456_2850	64_0123456_1
933_0123456_395	82_0123456_2757	64_0123456_1
933_0123456_391	82_0123456_2811	64_0123456_1
933_0123456_430	82_0123456_2771	64_0123456_1
933_0123456_468	82_0123456_2696	64_0123456_1
933_0123456_522	82_0123456_2696	64_0123456_1
933_0123456_583	82_0123456_2697	64_0123456_1
933_0123456_636	82_0123456_2679	64_0123456_1
933_0123456_672	82_0123456_2612	64_0123456_1
933_0123456_666	82_0123456_2511	64_0123456_1
933_0123456_654	82_0123456_2560	64_0123456_1
933_0123456_664	82_0123456_2555	64_0123456_1
933_0123456_718	82_0123456_2503	64_0123456_1
933_0123456_825	82_0123456_2366	64_0123456_1
933_0123456_947	82_0123456_2260	64_0123456_1
933_0123456_1020	82_0123456_2225	64_0123456_1
933_0123456_997	82_0123456_2221	64_0123456_1
933_0123456_899	82_0123456_2286	64_0123456_1
933_0123456_792	82_0123456_2346	64_0123456_1
933_0123456_740	82_0123456_2378	64_0123456_1
933_0123456_736	82_0123456_2346	64_0123456_1
933_0123456_799	82_0123456_2403	64_0123456_1
933_0123456_889	82_0123456_2327	64_0123456_1
933_0123456_955	82_0123456_2304	64_0123456_1
933_0123456_944	82_0123456_2332	64_0123456_1
933_0123456_885	82_0123456_2380	64_0123456_1
933_0123456_826	82_0123456_2436	64_0123456_1
933_0123456_765	82_0123456_2457	64_0123456_1
933_0123456_721	82_0123456_2401	64_0123456_1
933_0123456_691	82_0123456_2481	64_0123456_1
933_0123456_636	82_0123456_2608	64_0123456_1
933_0123456_578	82_0123456_2705	64_0123456_1
933_0123456_530	82_0123456_2675	64_0123456_1
933_0123456_495	82_0123456_2710	64_0123456_1
933_0123456_454	82_0123456_2703	64_0123456_1
933_0123456_431	82_0123456_2707	64_0123456_1
933_0123456_434	82_0123456_2757	64_0123456_1
933_0123456_430	82_0123456_2775	64_0123456_1
933_0123456_400	82_0123456_2824	64_0123456_1
933_0123456_383	82_0123456_2893	64_0123456_1
82_0123456_2921	933_0123456_357	64_0123456_1
82_0123456_2971	933_0123456_305	64_0123456_1
82_0123456_3011	933_0123456_278	64_0123456_1
82_0123456_2987	933_0123456_271	64_0123456_1
82_0123456_2966	933_0123456_256	64_0123456_1
82_0123456_2969	933_0123456_261	64_0123456_1
82_0123456_3017	933_0123456_273	64_0123456_1
82_0123456_3072	933_0123456_273	64_0123456_1
933_0123456_249	82_0123456_3099	64_0123456_1
933_0123456_222	82_0123456_3165	64_0123456_1
933_0123456_217	82_0123456_3126	64_0123456_1
933_0123456_203	82_0123456_3160	64_0123456_1
933_0123456_196	82_0123456_3042	64_0123456_1
933_0123456_186	82_0123456_3018	64_0123456_1
933_0123456_180	82_0123456_3026	64_0123456_1
933_0123456_180	82_0123456_3032	64_0123456_1
933_0123456_181	82_0123456_3098	64_0123456_1
933_0123456_153	82_0123456_3127	64_0123456_1
933_0123456_137	82_0123456_3157	64_0123456_1
933_0123456_150	82_0123456_3151	64_0123456_1
933_0123456_173	82_0123456_3179	64_0123456_1
933_0123456_189	82_0123456_3125	64_0123456_1
82_0123456_3120	933_0123456_202	64_0123456_1
82_0123456_3086	933_0123456_211	64_0123456_1
82_0123456_3059	933_0123456_192	64_0123456_1
82_0123456_3008	933_0123456_165	64_0123456_1
82_0123456_3032	933_0123456_154	64_0123456_1
82_0123456_3079	933_0123456_130	64_0123456_1
82_0123456_3041	933_0123456_113	64_0123456_1
82_0123456_3005	933_0123456_100	64_0123456_1
82_0123456_3001	933_0123456_80	64_0123456_1
82_0123456_3023	933_0123456_66	64_0123456_1
82_0123456_3146	933_0123456_53	64_0123456_1
82_0123456_3184	933_0123456_36	64_0123456_1
82_0123456_3202	933_0123456_20	64_0123456_1
82_0123456_3254	933_0123456_16	64_0123456_1
82_0123456_3276	933_0123456_8	64_0123456_1
82_0123456_3273	933_0123456_5	64_0123456_1
82_0123456_3256	933_0123456_4	64_0123456_1
82_0123456_3253	933_0123456_2	64_0123456_1
82_0123456_3205
82_0123456_3151
82_0123456_3190
82_0123456_3181
82_0123456_3238
82_0123456_3255
82_0123456_3259
82_0123456_3246
82_0123456_3206
82_0123456_3239
82_0123456_3217
82_0123456_3245
82_0123456_3241
82_0123456_3200
82_0123456_3202
82_0123456_3244
82_0123456_3192
82_0123456_3263
82_0123456_3231
82_0123456_3167
82_0123456_3204
82_0123456_3225
82_0123456_3227
82_0123456_3206
82_0123456_3200
82_0123456_3172
82_0123456_3126
82_0123456_3157
82_0123456_3248
82_0123456_3236
82_0123456_3283
82_0123456_3232
82_0123456_3241
82_0123456_3299
82_0123456_3279
82_0123456_3266
82_0123456_3247
82_0123456_3269
82_0123456_3270
82_0123456_3253
82_0123456_3166
82_0123456_3255
82_0123456_3249
82_0123456_3228
82_0123456_3215
82_0123456_3306
82_0123456_3317
82_0123456_3253
82_0123456_3248
82_0123456_3267
82_0123456_3289
82_0123456_3239
82_0123456_3216
82_0123456_3227
82_0123456_3237
82_0123456_3223
82_0123456_3202
82_0123456_3168
82_0123456_3154
82_0123456_3173
82_0123456_3210
82_0123456_3246
82_0123456_3260
82_0123456_3235
82_0123456_3189
82_0123456_3182
82_0123456_3205
82_0123456_3300
82_0123456_3337
82_0123456_3328
82_0123456_3271
82_0123456_3186
82_0123456_3208
82_0123456_3228
82_0123456_3247
82_0123456_3238
82_0123456_3257
82_0123456_3235
82_0123456_3205
82_0123456_3177
82_0123456_3196
82_0123456_3139
82_0123456_3160
82_0123456_3170
82_0123456_3199
82_0123456_3231
82_0123456_3203
82_0123456_3133
82_0123456_3171
82_0123456_3215
82_0123456_3255
82_0123456_3333
82_0123456_3270
82_0123456_3259
82_0123456_3224
82_0123456_3218
82_0123456_3142
82_0123456_3123
82_0123456_3136
82_0123456_3085
82_0123456_3116
82_0123456_3148
82_0123456_3184
82_0123456_3207
82_0123456_3229
82_0123456_3176
82_0123456_3159
82_0123456_3185
82_0123456_3170
82_0123456_3111
82_0123456_3132
82_0123456_3195
82_0123456_3208
82_0123456_3238
82_0123456_3244
82_0123456_3200
82_0123456_3177
82_0123456_3187
82_0123456_3215
82_0123456_3186
82_0123456_3110
82_0123456_3111
82_0123456_3171
82_0123456_3175
82_0123456_3190
82_0123456_3184
82_0123456_3232
82_0123456_3231
82_0123456_3308
82_0123456_3275
82_0123456_3156
82_0123456_3172
82_0123456_3159
82_0123456_3133
82_0123456_3166
82_0123456_3159
82_0123456_3133
82_0123456_3123
82_0123456_3125
82_0123456_3164
82_0123456_3122
82_0123456_3172
82_0123456_3218
82_0123456_3232
82_0123456_3276
82_0123456_3262
82_0123456_3245
82_0123456_3212
82_0123456_3161
82_0123456_3145
82_0123456_3185
82_0123456_3227
82_0123456_3255
82_0123456_3292
82_0123456_3298
82_0123456_3300
82_0123456_3256
82_0123456_3266
82_0123456_3252
82_0123456_3298
82_0123456_3291
82_0123456_3251
82_0123456_3236
82_0123456_3239
82_0123456_3232
82_0123456_3236
82_0123456_3186
82_0123456_3188
82_0123456_3200
82_0123456_3218
82_0123456_3241
82_0123456_3340
82_0123456_3321
82_0123456_3307
82_0123456_3320
82_0123456_3314
82_0123456_3280
82_0123456_3258
82_0123456_3183
82_0123456_3234
82_0123456_3266
82_0123456_3244
82_0123456_3234
82_0123456_3256
82_0123456_3235
82_0123456_3189
82_0123456_3195
82_0123456_3187
82_0123456_3144
82_0123456_3128
82_0123456_3188
82_0123456_3139
82_0123456_3124
82_0123456_3144
82_0123456_3135
82_0123456_3205
82_0123456_3250
82_0123456_3243
82_0123456_3220
82_0123456_3204
82_0123456_3203
82_0123456_3211
82_0123456_3291
82_0123456_3318
82_0123456_3365
82_0123456_3348
82_0123456_3236
82_0123456_3183
82_0123456_3180
82_0123456_3130
82_0123456_3138
82_0123456_3148
82_0123456_3181
82_0123456_3271
82_0123456_3251
82_0123456_3226
82_0123456_3194
82_0123456_3180
82_0123456_3191
82_0123456_3218
82_0123456_3182
82_0123456_3258
82_0123456_3244
82_0123456_3232
82_0123456_3168
82_0123456_3170
82_0123456_3200
82_0123456_3229
82_0123456_3270
82_0123456_3321
82_0123456_3322
82_0123456_3258
82_0123456_3223
82_0123456_3149
82_0123456_3127
82_0123456_3122
82_0123456_3210
82_0123456_3186
82_0123456_3157
82_0123456_3152
82_0123456_3157
82_0123456_3174
82_0123456_3212
82_0123456_3203
82_0123456_3232
82_0123456_3249
82_0123456_3245
82_0123456_3217
82_0123456_3203
82_0123456_3196
82_0123456_3231
82_0123456_3274
82_0123456_3297
82_0123456_3248
82_0123456_3258
82_0123456_3264
82_0123456_3237
82_0123456_3171
82_0123456_3138
82_0123456_3211
82_0123456_3282
82_0123456_3327
82_0123456_3262
82_0123456_3268
82_0123456_3238
82_0123456_3256
82_0123456_3247
82_0123456_3243
82_0123456_3306
82_0123456_3336
82_0123456_3332
82_0123456_3351
82_0123456_3310
82_0123456_3321
82_0123456_3203
82_0123456_3202
82_0123456_3275
82_0123456_3314
82_0123456_3259
82_0123456_3229
82_0123456_3243
82_0123456_3222
82_0123456_3237
82_0123456_3244
82_0123456_3226
82_0123456_3201
82_0123456_3175
82_0123456_3086
82_0123456_3107
82_0123456_3132
82_0123456_3175
82_0123456_3248
82_0123456_3314
82_0123456_3262
82_0123456_3231
82_0123456_3231
82_0123456_3273
82_0123456_3291
82_0123456_3243
82_0123456_3217
82_0123456_3170
82_0123456_3221
82_0123456_3219
82_0123456_3278
82_0123456_3264
82_0123456_3286
82_0123456_3304
82_0123456_3300
82_0123456_3311
82_0123456_3244
82_0123456_3184
82_0123456_3194
82_0123456_3234
82_0123456_3156
82_0123456_3198
82_0123456_3235
82_0123456_3298
82_0123456_3239
82_0123456_3181
82_0123456_3227
82_0123456_3191
82_0123456_3113
82_0123456_3127
82_0123456_3176
82_0123456_3193
82_0123456_3255
82_0123456_3293
82_0123456_3288
82_0123456_3335
82_0123456_3235
82_0123456_3285
82_0123456_3262
82_0123456_3175
82_0123456_3145
82_0123456_3175
82_0123456_3254
82_0123456_3258
82_0123456_3264
82_0123456_3286
82_0123456_3328
82_0123456_3288
82_0123456_3321
82_0123456_3244
82_0123456_3145
82_0123456_3143
82_0123456_3131
82_0123456_3188
82_0123456_3296
82_0123456_3325
82_0123456_3383
82_0123456_3371
82_0123456_3305
82_0123456_3309
82_0123456_3287
82_0123456_3282
82_0123456_3264
82_0123456_3248
82_0123456_3245
82_0123456_3160
82_0123456_3029
82_0123456_3134
82_0123456_3164
82_0123456_3223
82_0123456_3181
82_0123456_3179
82_0123456_3217
82_0123456_3190
82_0123456_3135
82_0123456_3043
82_0123456_3106
82_0123456_3127
82_0123456_3097
82_0123456_3170
82_0123456_3193
82_0123456_3239
82_0123456_3250
82_0123456_3257
82_0123456_3231
82_0123456_3223
82_0123456_3207
82_0123456_3163
82_0123456_3260
82_0123456_3255
82_0123456_3261
82_0123456_3243
82_0123456_3220
82_0123456_3125
82_0123456_3166
82_0123456_3159
82_0123456_3124
82_0123456_3190
82_0123456_3230
82_0123456_3168
82_0123456_3169
82_0123456_3138
82_0123456_3126
82_0123456_3127
82_0123456_3157
82_0123456_3162
82_0123456_3215
82_0123456_3245
82_0123456_3203
82_0123456_3259
82_0123456_3252
82_0123456_3248
82_0123456_3179
82_0123456_2988
82_0123456_3030
82_0123456_3017
82_0123456_3020
82_0123456_3083
82_0123456_3171
82_0123456_3247
82_0123456_3247
82_0123456_3277
82_0123456_3291
82_0123456_3301
82_0123456_3282
82_0123456_3285
82_0123456_3313
82_0123456_3255
82_0123456_3206
82_0123456_3235
82_0123456_3216
82_0123456_3258
82_0123456_3282
82_0123456_3348
82_0123456_3347
82_0123456_3225
82_0123456_3162
82_0123456_3153
82_0123456_3225
82_0123456_3158
82_0123456_3201
82_0123456_3204
82_0123456_3183
82_0123456_3221
82_0123456_3165
82_0123456_3210
82_0123456_3200
82_0123456_3231
82_0123456_3213
82_0123456_3180
82_0123456_3149
82_0123456_3151
82_0123456_3186
82_0123456_3179
82_0123456_3248
82_0123456_3290
82_0123456_3287
82_0123456_3299
82_0123456_3306
82_0123456_3260
82_0123456_3264
82_0123456_3230
82_0123456_3231
82_0123456_3225
82_0123456_3203
82_0123456_3195
82_0123456_3166
82_0123456_3170
82_0123456_3131
82_0123456_3101
82_0123456_3076
82_0123456_3117
82_0123456_3206
82_0123456_3192
82_0123456_3142
82_0123456_3052
82_0123456_3024
82_0123456_3032
82_0123456_3078
82_0123456_3170
82_0123456_3173
82_0123456_3196
82_0123456_3206
82_0123456_3255
82_0123456_3273
82_0123456_3303
82_0123456_3340
82_0123456_3327
82_0123456_3300
82_0123456_3309
82_0123456_3269
82_0123456_3167
82_0123456_3238
82_0123456_3166
82_0123456_3218
82_0123456_3209
82_0123456_3194
82_0123456_3239
82_0123456_3236
82_0123456_3213
82_0123456_3197
82_0123456_3157
82_0123456_3187
82_0123456_3171
82_0123456_3095
82_0123456_3146
82_0123456_3207
82_0123456_3235
82_0123456_3223
82_0123456_3191
82_0123456_3214
82_0123456_3219
82_0123456_3205
82_0123456_3206
82_0123456_3162
82_0123456_3216
82_0123456_3243
82_0123456_3311
82_0123456_3300
82_0123456_3236
82_0123456_3224
82_0123456_3171
82_0123456_3142
82_0123456_3031
82_0123456_3028
82_0123456_3098
82_0123456_3085
82_0123456_3053
82_0123456_3073
82_0123456_3062
82_0123456_3114
82_0123456_3143
82_0123456_3178
82_0123456_3153
82_0123456_3133
82_0123456_3116
82_0123456_3161
82_0123456_3268
82_0123456_3214
82_0123456_3185
82_0123456_3114
82_0123456_3131
82_0123456_3127
82_0123456_3192
82_0123456_3180
82_0123456_3178
82_0123456_3233
82_0123456_3286
82_0123456_3281
82_0123456_3238
82_0123456_3150
82_0123456_3143
82_0123456_3167
82_0123456_3114
82_0123456_3135
82_0123456_3072
82_0123456_3122
82_0123456_3141
82_0123456_3134
82_0123456_3137
82_0123456_3189
82_0123456_3277
82_0123456_3238
82_0123456_3280
82_0123456_3276
82_0123456_3177
82_0123456_3204
82_0123456_3227
82_0123456_3202
82_0123456_3174
82_0123456_3238
82_0123456_3292
82_0123456_3288
82_0123456_3306
82_0123456_3231
82_0123456_3175
82_0123456_3182
82_0123456_3168
82_0123456_3131
82_0123456_3160
82_0123456_3201
82_0123456_3292
82_0123456_3344
82_0123456_3282
82_0123456_3233
82_0123456_3135
82_0123456_3053
82_0123456_3061
82_0123456_3073
82_0123456_3081
82_0123456_3140
82_0123456_3140
82_0123456_3120
82_0123456_3167
82_0123456_3209
82_0123456_3224
82_0123456_3164
82_0123456_3217
82_0123456_3063
82_0123456_3032
82_0123456_2993
82_0123456_3049
82_0123456_3064
82_0123456_3161
82_0123456_3241
82_0123456_3218
82_0123456_3236
82_0123456_3167
82_0123456_3105
82_0123456_3149
82_0123456_3128
82_0123456_3143
82_0123456_3159
82_0123456_3181
82_0123456_3297
82_0123456_3295
82_0123456_3265
82_0123456_3254
82_0123456_3258
82_0123456_3242
82_0123456_3237
82_0123456_3203
82_0123456_3223
82_0123456_3205
82_0123456_3175
82_0123456_3166
82_0123456_3233
82_0123456_3200
82_0123456_3195
82_0123456_3262
82_0123456_3241
82_0123456_3225
82_0123456_3172
82_0123456_3233
82_0123456_3232
82_0123456_3247
82_0123456_3263
82_0123456_3310
82_0123456_3284
82_0123456_3276
82_0123456_3281
82_0123456_3299
82_0123456_3295
82_0123456_3306
82_0123456_3243
82_0123456_3230
82_0123456_3170
82_0123456_3227
82_0123456_3270
82_0123456_3253
82_0123456_3280
82_0123456_3240
82_0123456_3263
82_0123456_3213
82_0123456_3190
82_0123456_3169
82_0123456_3174
82_0123456_3161
82_0123456_3113
82_0123456_3208
82_0123456_3211
82_0123456_3232
82_0123456_3274
82_0123456_3268
82_0123456_3282
82_0123456_3342
82_0123456_3318
82_0123456_3319
82_0123456_3305
82_0123456_3296
82_0123456_3231
82_0123456_3274
82_0123456_3242
82_0123456_3174
82_0123456_3192
82_0123456_3227
82_0123456_3217
82_0123456_3253
82_0123456_3273
82_0123456_3240
82_0123456_3202
82_0123456_3234
82_0123456_3214
82_0123456_3186
82_0123456_3158
82_0123456_3155
82_0123456_3176
82_0123456_3187
82_0123456_3255
82_0123456_3218
82_0123456_3221
82_0123456_3237
82_0123456_3240
82_0123456_3207
82_0123456_3163
82_0123456_3184
82_0123456_3239
82_0123456_3309
82_0123456_3324
82_0123456_3286
82_0123456_3260
82_0123456_3250
82_0123456_3177
82_0123456_3133
82_0123456_3133
82_0123456_3152
82_0123456_3222
82_0123456_3189
82_0123456_3316
82_0123456_3260
82_0123456_3246
82_0123456_3213
82_0123456_3208
82_0123456_3237
82_0123456_3285
82_0123456_3293
82_0123456_3333
82_0123456_3282
82_0123456_3226
82_0123456_3211
82_0123456_3156
82_0123456_3125
82_0123456_3198
82_0123456_3184
82_0123456_3245
82_0123456_3208
82_0123456_3122
82_0123456_3119
82_0123456_3065
82_0123456_3062
82_0123456_3079
82_0123456_3186
82_0123456_3171
82_0123456_3243
82_0123456_3296
82_0123456_3269
82_0123456_3246
82_0123456_3239
82_0123456_3196
82_0123456_3148
82_0123456_3239
82_0123456_3233
82_0123456_3212
82_0123456_3167
82_0123456_3187
82_0123456_3253
82_0123456_3255
82_0123456_3276
82_0123456_3319
82_0123456_3331
82_0123456_3275
82_0123456_3256
82_0123456_3261
82_0123456_3224
82_0123456_3190
82_0123456_3199
82_0123456_3152
82_0123456_3181
82_0123456_3261
82_0123456_3294
82_0123456_3317
82_0123456_3266
82_0123456_3315
82_0123456_3231
82_0123456_3184
82_0123456_3182
82_0123456_3163
82_0123456_3204
82_0123456_3200
82_0123456_3294
82_0123456_3290
82_0123456_3290
82_0123456_3286
82_0123456_3195
82_0123456_3226
82_0123456_3238
82_0123456_3247
82_0123456_3232
82_0123456_3225
82_0123456_3162
82_0123456_3214
82_0123456_3197
82_0123456_3288
82_0123456_3307
82_0123456_3351
82_0123456_3305
82_0123456_3302
82_0123456_3219
82_0123456_3169
82_0123456_3199
82_0123456_3235
82_0123456_3231
82_0123456_3241
82_0123456_3196
82_0123456_3195
82_0123456_3221
82_0123456_3181
82_0123456_3192
82_0123456_3188
82_0123456_3207
82_0123456_3210
82_0123456_3169
82_0123456_3174
82_0123456_3138
82_0123456_3185
82_0123456_3213
82_0123456_3258
82_0123456_3297
82_0123456_3326
82_0123456_3304
82_0123456_3208
82_0123456_3170
82_0123456_3148
82_0123456_3154
82_0123456_3173
82_0123456_3172
82_0123456_3171
82_0123456_3217
82_0123456_3183
82_0123456_3235
82_0123456_3308
82_0123456_3298
82_0123456_3287
82_0123456_3249
82_0123456_3273
82_0123456_3215
82_0123456_3170
82_0123456_3135
82_0123456_3162
82_0123456_3194
82_0123456_3198
82_0123456_3150
82_0123456_3242
82_0123456_3231
82_0123456_3292
82_0123456_3320
82_0123456_3303
82_0123456_3266
82_0123456_3224
82_0123456_3107
82_0123456_3113
82_0123456_3085
82_0123456_3113
82_0123456_3135
82_0123456_3197
82_0123456_3216
82_0123456_3222
82_0123456_3244
82_0123456_3202
82_0123456_3219
82_0123456_3244
82_0123456_3292
82_0123456_3272
82_0123456_3238
82_0123456_3194
82_0123456_3216
82_0123456_3255
82_0123456_3221
82_0123456_3188
82_0123456_3159
82_0123456_3181
82_0123456_3217
82_0123456_3218
82_0123456_3253
82_0123456_3267
82_0123456_3236
82_0123456_3244
82_0123456_3260
82_0123456_3309
82_0123456_3262
82_0123456_3291
82_0123456_3249
82_0123456_3277
82_0123456_3260
82_0123456_3325
82_0123456_3335
82_0123456_3320
82_0123456_3328
82_0123456_3318
82_0123456_3294
82_0123456_3282
82_0123456_3313
82_0123456_3260
82_0123456_3208
82_0123456_3197
82_0123456_3191
82_0123456_3131
82_0123456_3131
82_0123456_3163
82_0123456_3139
82_0123456_3164
82_0123456_3164
82_0123456_3192
82_0123456_3194
82_0123456_3146
82_0123456_3086
82_0123456_3060
82_0123456_3115
82_0123456_3136
82_0123456_3178
82_0123456_3169
82_0123456_3145
82_0123456_3073
82_0123456_3068
82_0123456_3053
82_0123456_3082
82_0123456_3176
82_0123456_3215
82_0123456_3244
82_0123456_3252
82_0123456_3219
82_0123456_3200
82_0123456_3185
82_0123456_3177
82_0123456_3182
82_0123456_3210
82_0123456_3260
82_0123456_3272
82_0123456_3265
82_0123456_3339
82_0123456_3356
82_0123456_3301
82_0123456_3270
82_0123456_3193
82_0123456_3207
82_0123456_3267
82_0123456_3277
82_0123456_3276
82_0123456_3267
82_0123456_3229
82_0123456_3211
82_0123456_3216
82_0123456_3242
82_0123456_3242
82_0123456_3216
82_0123456_3180
82_0123456_3211
82_0123456_3175
82_0123456_3209
82_0123456_3144
82_0123456_3201
82_0123456_3242
82_0123456_3218
82_0123456_3158
82_0123456_3194
82_0123456_3243
82_0123456_3215
82_0123456_3231
82_0123456_3182
82_0123456_3168
82_0123456_3128
82_0123456_3158
82_0123456_3250
82_0123456_3264
82_0123456_3346
82_0123456_3293
82_0123456_3245
82_0123456_3225
82_0123456_3199
82_0123456_3149
82_0123456_3188
82_0123456_3262
82_0123456_3252
82_0123456_3202
82_0123456_3170
82_0123456_3211
82_0123456_3175
82_0123456_3167
82_0123456_3217
82_0123456_3180
82_0123456_3112
82_0123456_3127
82_0123456_3130
82_0123456_3156
82_0123456_3178
82_0123456_3183
82_0123456_3206
82_0123456_3225
82_0123456_3179
82_0123456_3147
82_0123456_3193
82_0123456_3195
82_0123456_3208
82_0123456_3177
82_0123456_3164
82_0123456_3121
82_0123456_3110
82_0123456_3152
82_0123456_3222
82_0123456_3207
82_0123456_3216
82_0123456_3247
82_0123456_3204
82_0123456_3154
82_0123456_3121
82_0123456_3062
82_0123456_3097
82_0123456_3068
82_0123456_3143
82_0123456_3233
82_0123456_3274
82_0123456_3238
82_0123456_3227
82_0123456_3196
82_0123456_3225
82_0123456_3176
82_0123456_3215
82_0123456_3194
82_0123456_3182
82_0123456_3189
82_0123456_3154
82_0123456_3136
82_0123456_3192
82_0123456_3199
82_0123456_3193
82_0123456_3228
82_0123456_3219
82_0123456_3157
82_0123456_3074
82_0123456_3106
82_0123456_3090
82_0123456_3052
82_0123456_3121
82_0123456_3191
82_0123456_3147
82_0123456_3177
82_0123456_3162
82_0123456_3178
82_0123456_3209
82_0123456_3196
82_0123456_3223
82_0123456_3184
82_0123456_3145
82_0123456_3132
82_0123456_3129
82_0123456_3120
82_0123456_3118
82_0123456_3116
82_0123456_3148
82_0123456_3215
82_0123456_3238
82_0123456_3275
82_0123456_3228
82_0123456_3207
82_0123456_3266
82_0123456_3256
82_0123456_3288
82_0123456_3261
82_0123456_3267
82_0123456_3187
82_0123456_3206
82_0123456_3213
82_0123456_3197
82_0123456_3214
82_0123456_3202
82_0123456_3207
82_0123456_3206
82_0123456_3244
82_0123456_3199
82_0123456_3248
82_0123456_3217
82_0123456_3238
82_0123456_3215
82_0123456_3254
82_0123456_3225
82_0123456_3172
82_0123456_3175
82_0123456_3167
82_0123456_3138
82_0123456_3213
82_0123456_3285
82_0123456_3269
82_0123456_3220
82_0123456_3145
82_0123456_3122
82_0123456_3094
82_0123456_3166
82_0123456_3177
82_0123456_3243
82_0123456_3286
82_0123456_3310
82_0123456_3291
82_0123456_3247
82_0123456_3242
82_0123456_3180
82_0123456_3170
82_0123456_3177
82_0123456_3159
82_0123456_3183
82_0123456_3228
82_0123456_3283
82_0123456_3242
82_0123456_3273
82_0123456_3264
82_0123456_3251
82_0123456_3302
82_0123456_3334
82_0123456_3337
82_0123456_3264
82_0123456_3246
82_0123456_3239
82_0123456_3234
82_0123456_3216
82_0123456_3157
82_0123456_3213
82_0123456_3222
82_0123456_3150
82_0123456_3194
82_0123456_3223
82_0123456_3265
82_0123456_3254
82_0123456_3315
82_0123456_3364
82_0123456_3318
82_0123456_3337
82_0123456_3255
82_0123456_3253
82_0123456_3226
82_0123456_3138
82_0123456_3138
82_0123456_3179
82_0123456_3226
82_0123456_3224
82_0123456_3199
82_0123456_3242
82_0123456_3263
82_0123456_3285
82_0123456_3282
82_0123456_3198
82_0123456_3117
82_0123456_3123
82_0123456_3087
82_0123456_3089
82_0123456_3135
82_0123456_3244
82_0123456_3212
82_0123456_3233
82_0123456_3256
82_0123456_3259
82_0123456_3245
82_0123456_3192
82_0123456_3213
82_0123456_3227
82_0123456_3288
82_0123456_3318
82_0123456_3293
82_0123456_3233
82_0123456_3235
82_0123456_3192
82_0123456_3277
82_0123456_3262
82_0123456_3195
82_0123456_3200
82_0123456_3270
82_0123456_3231
82_0123456_3180
82_0123456_3142
82_0123456_3115
82_0123456_3107
82_0123456_3083
82_0123456_3146
82_0123456_3195
82_0123456_3226
82_0123456_3226
82_0123456_3209
82_0123456_3213
82_0123456_3237
82_0123456_3280
82_0123456_3324
82_0123456_3344
82_0123456_3422
82_0123456_3342
82_0123456_3295
82_0123456_3248
82_0123456_3253
82_0123456_3178
82_0123456_3186
82_0123456_3161
82_0123456_3124
82_0123456_3202
82_0123456_3222
82_0123456_3219
82_0123456_3265
82_0123456_3224
82_0123456_3268
82_0123456_3224
82_0123456_3232
82_0123456_3186
82_0123456_3137
82_0123456_3191
82_0123456_3230
82_0123456_3251
82_0123456_3284
82_0123456_3288
82_0123456_3243
82_0123456_3262
82_0123456_3194
82_0123456_3254
82_0123456_3266
82_0123456_3280
82_0123456_3323
82_0123456_3308
82_0123456_3277
82_0123456_3217
82_0123456_3185
82_0123456_3200
82_0123456_3162
82_0123456_3163
82_0123456_3136
82_0123456_3196
82_0123456_3241
82_0123456_3240
82_0123456_3185
82_0123456_3250
82_0123456_3223
82_0123456_3288
82_0123456_3312
82_0123456_3307
82_0123456_3309
82_0123456_3271
82_0123456_3233
82_0123456_3210
82_0123456_3187
82_0123456_3140
82_0123456_3185
82_0123456_3214
82_0123456_3220
82_0123456_3259
82_0123456_3226
82_0123456_3188
82_0123456_3171
82_0123456_3173
82_0123456_3124
82_0123456_3066
82_0123456_3059
82_0123456_3106
82_0123456_3136
82_0123456_3141
82_0123456_3069
82_0123456_3150
82_0123456_3088
82_0123456_3134
82_0123456_3112
82_0123456_3096
82_0123456_3130
82_0123456_3186
82_0123456_3301
82_0123456_3324
82_0123456_3329
82_0123456_3356
82_0123456_3300
82_0123456_3316
82_0123456_3253
82_0123456_3312
82_0123456_3245
82_0123456_3129
82_0123456_3214
82_0123456_3225
82_0123456_3276
82_0123456_3312
82_0123456_3329
82_0123456_3256
82_0123456_3227
82_0123456_3182
82_0123456_3215
82_0123456_3136
82_0123456_3141
82_0123456_3144
82_0123456_3135
82_0123456_3116
82_0123456_3126
82_0123456_3136
82_0123456_3176
82_0123456_3231
82_0123456_3251
82_0123456_3197
82_0123456_3176
82_0123456_3188
82_0123456_3175
82_0123456_3159
82_0123456_3169
82_0123456_3083
82_0123456_3055
82_0123456_3059
82_0123456_3068
82_0123456_3108
82_0123456_3169
82_0123456_3165
82_0123456_3180
82_0123456_3209
82_0123456_3217
82_0123456_3223
82_0123456_3193
82_0123456_3143
82_0123456_3165
82_0123456_3178
82_0123456_3206
82_0123456_3096
82_0123456_3055
82_0123456_3116
82_0123456_3182
82_0123456_3205
82_0123456_3205
82_0123456_3204
82_0123456_3185
82_0123456_3209
82_0123456_3190
82_0123456_3256
82_0123456_3255
[truncated: 3,001 more rows]
[truncated: 988 more columns]
