# Supplementary material for: Environmental change makes robust ecological networks fragile
Source: Nat Commun. 2016 Aug 11;7:12462. doi: 10.1038/ncomms12462 (PMC4987532; doi:10.1038/ncomms12462)
Supplement: Supplementary Data 1 — Host-parasite networks and host extinction sequences in Avida experiments. The compressed archive includes the 100 co-evolved host-parasite networks and the host extinction sequences in the historical scenario. [file ncomms12462-s2.zip › Supplementary_data_S1/host_extinction_sequence_95.csv]

1200_135_6	643_46_4	592_46_2	344_12_10	345_46_1	346_46_3	347_56_4	340_46_10	341_6_5	342_56_5	343_46_1	348_56_2	349_04_4	1653_6_2	594_6_5	2318_46_1	2319_6_1	2316_46_1	2317_46_1	2312_0_1	2313_46_1	2311_46_1	298_46_29	299_03_20	296_46_1	297_46_6	294_46_1	295_12_5	292_46_2	293_03_1	290_56_2	291_6_10	270_3_1	271_6_4	272_6_2	273_46_4	274_6_2	275_1_4	276_6_1	277_12_14	278_46_1	279_46_12	2268_6_1	2269_1_1	2262_46_1	2263_46_1	2266_1_1	2264_46_1	1004_3_1	108_46_7
1200_135_14	344_12_5	345_46_1	346_46_1	347_56_4	340_46_10	341_6_6	342_56_5	348_56_2	349_04_6	1653_6_2	594_6_6	2318_46_2	2319_6_1	2317_46_1	2312_0_1	2313_46_1	2311_46_1	298_46_26	299_03_17	296_46_1	297_46_7	294_46_1	295_12_5	292_46_2	293_03_1	290_56_2	291_6_11	271_6_3	272_6_1	273_46_5	274_6_1	275_1_4	276_6_1	277_12_13	278_46_1	279_46_13	642_56_1	2269_1_1	2264_46_1	108_46_7	109_1_1	102_12_2	103_12_23	100_0_8	101_12_9	106_46_11	107_35_19	104_6_7	105_56_8
1200_135_21	344_12_5	346_46_2	347_56_4	340_46_10	341_6_4	342_56_9	348_56_2	349_04_6	1653_6_2	2318_46_2	2319_6_2	2317_46_1	2312_0_1	2311_46_2	298_46_31	299_03_26	296_46_1	297_46_11	294_46_1	295_12_5	292_46_2	293_03_1	290_56_2	291_6_15	271_6_2	272_6_1	273_46_4	274_6_1	275_1_4	276_6_1	277_12_20	279_46_12	2269_1_1	2264_46_2	2189_46_1	108_46_12	109_1_1	102_12_1	103_12_32	100_0_6	101_12_11	106_46_11	107_35_8	104_6_6	105_56_7	2046_46_1	2047_6_3	2045_6_2	2043_04_1
199_6_2	619_6_9	1140_4_1	164_46_1	527_03_6	428_46_1	1099_06_1	166_6_1	1256_0_4	981_1_6	2069_4_1	1940_46_4	975_46_1	818_16_8	1263_0_1	346_46_1	347_56_3	340_46_2	341_6_5	408_46_1	666_46_1	811_56_2	813_46_5	348_56_3	349_04_5	816_56_2	817_35_9	1799_56_2	1399_4_7	719_12_15	718_46_8	715_12_7	714_12_3	639_12_1	1796_6_1	662_12_4	421_6_3	2295_56_5	1494_35_1	1497_03_6	655_0_1	1069_06_5	1068_56_11	1703_13_12	1704_46_11	1706_56_1	1707_023_1	1060_1_4	1063_46_4	1065_46_2
619_6_11	1564_56_2	1140_4_1	164_46_1	1099_06_1	1256_0_5	981_1_5	2069_4_1	1940_46_5	818_16_16	1255_46_7	340_46_1	341_6_7	342_56_4	666_46_1	811_56_3	813_46_7	348_56_6	349_04_6	817_35_6	1799_56_2	1399_4_6	719_12_12	718_46_9	715_12_5	714_12_1	1796_6_1	662_12_3	1491_46_8	1497_03_1	505_046_4	1069_06_2	1068_56_20	1703_13_13	1704_46_12	2318_46_2	2319_6_2	1060_1_1	1063_46_7	1065_46_2	1067_01_1	2311_46_1	868_56_1	298_46_22	299_03_40	296_46_1	1666_0_1	1662_12_14	290_56_2	1660_0_4
619_6_9	1256_0_7	2069_4_1	1940_46_4	818_16_20	341_6_10	342_56_1	811_56_3	813_46_9	348_56_7	349_04_6	817_35_10	1799_56_1	1399_4_6	719_12_13	718_46_5	715_12_3	714_12_1	662_12_1	1491_46_6	1497_03_1	505_046_3	1069_06_2	1068_56_41	1703_13_16	1704_46_7	2318_46_3	2319_6_3	1060_1_1	1063_46_10	2312_0_4	1067_01_2	298_46_23	299_03_31	296_46_1	1666_0_1	1662_12_14	290_56_2	1660_0_2	591_46_1	590_56_10	592_46_2	1083_6_1	198_04_12	587_3_2	195_56_5	194_0_1	197_2_8	191_46_3	190_46_26
619_6_7	1256_0_6	2069_4_1	1940_46_9	818_16_28	341_6_15	811_56_5	813_46_12	348_56_12	349_04_3	817_35_11	1399_4_6	719_12_12	718_46_6	715_12_5	714_12_1	662_12_1	1491_46_6	1396_04_1	1069_06_2	1068_56_48	1703_13_10	1704_46_11	2318_46_1	2319_6_3	1063_46_11	2312_0_4	1067_01_2	298_46_20	299_03_22	296_46_1	1666_0_1	1662_12_15	290_56_1	1660_0_3	591_46_2	590_56_6	592_46_2	198_04_12	596_46_9	195_56_8	194_0_1	197_2_5	191_46_3	190_46_17	1089_46_5	273_46_11	277_12_27	279_46_11	524_35_4
619_6_5	2172_46_5	2069_4_1	1940_46_12	818_16_28	341_6_13	811_56_8	813_46_7	348_56_27	349_04_2	817_35_14	1399_4_9	719_12_12	718_46_4	715_12_1	714_12_1	710_46_21	1491_46_5	1396_04_1	1069_06_1	1068_56_51	1703_13_4	1704_46_5	2318_46_3	2319_6_4	1063_46_18	2312_0_3	1067_01_2	298_46_16	299_03_8	296_46_1	297_46_12	1662_12_9	290_56_1	1660_0_5	591_46_2	590_56_1	592_46_2	198_04_8	596_46_7	195_56_12	194_0_1	197_2_3	191_46_1	190_46_21	1089_46_4	273_46_8	277_12_29	279_46_10	524_35_2
619_6_5	2172_46_6	1940_46_14	818_16_17	341_6_12	811_56_12	813_46_9	348_56_39	349_04_2	817_35_12	1399_4_6	719_12_10	718_46_3	715_12_1	714_12_1	710_46_15	1491_46_4	594_6_10	1068_56_59	1704_46_2	2318_46_5	2319_6_2	1063_46_12	2312_0_2	1067_01_3	298_46_9	299_03_14	297_46_8	1662_12_10	290_56_1	1660_0_2	591_46_2	590_56_1	592_46_1	198_04_6	596_46_8	195_56_16	194_0_1	197_2_2	190_46_25	1089_46_4	273_46_9	277_12_27	279_46_9	525_46_1	527_03_4	520_56_11	1019_56_39	523_1_11	1519_12_1
2172_46_5	1940_46_14	818_16_5	341_6_16	811_56_14	813_46_11	348_56_62	349_04_2	817_35_13	1399_4_4	718_46_3	715_12_2	714_12_1	710_46_17	1491_46_3	594_6_11	1068_56_72	1704_46_1	2318_46_6	2319_6_2	1063_46_11	2312_0_1	1067_01_2	298_46_4	299_03_8	297_46_10	1662_12_10	290_56_1	1660_0_1	591_46_2	590_56_1	198_04_9	596_46_8	195_56_11	194_0_1	197_2_2	190_46_25	1089_46_4	273_46_9	277_12_19	279_46_6	527_03_1	520_56_12	1019_56_41	523_1_17	1519_12_1	528_12_1	529_56_8	692_46_1	1236_12_11
2172_46_4	1940_46_13	818_16_9	341_6_19	811_56_18	813_46_16	348_56_81	815_13_1	817_35_13	1399_4_7	718_46_3	715_12_2	714_12_1	710_46_12	1491_46_1	1068_56_70	1704_46_1	2318_46_2	2319_6_3	1063_46_12	2312_0_1	298_46_3	299_03_2	297_46_6	1662_12_5	290_56_1	291_6_35	591_46_1	594_6_9	596_46_3	195_56_14	194_0_1	190_46_16	1089_46_2	273_46_6	277_12_13	279_46_4	527_03_1	520_56_12	1019_56_45	523_1_21	1519_12_1	528_12_1	529_56_8	692_46_1	1236_12_8	1338_46_1	1334_13_1	441_1_22	440_46_7
2172_46_2	1940_46_6	818_16_8	341_6_30	811_56_27	813_46_16	348_56_96	815_13_1	817_35_10	1399_4_6	718_46_1	710_46_10	1068_56_58	2319_6_5	1063_46_16	298_46_1	299_03_1	297_46_8	1662_12_5	290_56_1	291_6_32	594_6_9	596_46_2	195_56_18	194_0_1	190_46_7	1089_46_2	273_46_5	277_12_2	279_46_3	527_03_1	520_56_9	1019_56_55	523_1_19	528_12_1	529_56_3	1236_12_4	1338_46_1	1334_13_1	441_1_26	440_46_8	103_12_2	100_0_6	104_6_6	39_6_21	2045_6_2	1843_13_14	31_0_11	30_1_13	37_46_1
1940_46_1	818_16_5	341_6_29	811_56_27	813_46_19	348_56_126	815_13_1	817_35_5	1399_4_6	718_46_1	710_46_15	1068_56_44	2319_6_4	1063_46_11	298_46_1	299_03_1	297_46_4	1662_12_1	290_56_1	291_6_27	594_6_10	596_46_4	195_56_22	194_0_1	190_46_9	193_35_1	273_46_4	277_12_1	279_46_4	520_56_4	1019_56_69	523_1_20	1338_46_3	1334_13_1	441_1_36	440_46_10	103_12_2	100_0_7	104_6_7	39_6_14	2045_6_1	1843_13_5	31_0_7	30_1_12	37_46_1	34_06_39	1536_6_22	643_46_6	439_56_7	434_01_185
818_16_3	341_6_36	811_56_25	813_46_22	348_56_135	815_13_1	817_35_5	1399_4_5	710_46_13	1068_56_40	2319_6_3	1063_46_6	298_46_1	299_03_1	297_46_2	290_56_1	291_6_32	594_6_9	596_46_3	195_56_14	190_46_10	273_46_5	277_12_1	279_46_2	520_56_4	1019_56_73	523_1_14	1338_46_8	1334_13_1	441_1_34	440_46_11	103_12_1	100_0_4	104_6_7	39_6_10	2045_6_2	1843_13_3	31_0_7	30_1_14	37_46_1	34_06_39	1536_6_22	643_46_5	439_56_8	434_01_213	431_46_2	335_46_1	331_0_3	332_3_16	1904_46_1
217_46_12	1300_6_13	474_46_1	1305_1_45	42_46_1	1266_6_21	218_46_183	765_46_4	57_6_1	548_46_1	90_6_10	139_46_1	138_56_4	225_6_44	492_12_2	24_6_7	1544_23_11	92_6_28	20_6_1	21_456_1	22_46_1	23_6_27	698_56_37	28_46_1	1694_6_5	94_01_1	818_16_3	26_46_1	4_56_2	401_456_1	400_56_6	811_56_24	283_1_27	813_46_21	348_56_119	287_46_2	286_46_18	87_6_1	459_1_1	453_01_54	1091_46_11	1092_56_1	1024_23_1	1156_46_2	1319_46_62	710_46_10	1757_12_2	123_46_1	1786_56_32	126_46_1
217_46_12	1300_6_28	474_46_1	1305_1_53	1266_6_20	218_46_226	765_46_4	57_6_1	548_46_1	90_6_10	139_46_1	871_56_22	225_6_38	492_12_1	24_6_7	1544_23_7	92_6_27	20_6_1	21_456_1	23_6_31	698_56_39	28_46_1	1694_6_6	94_01_1	818_16_1	26_46_1	4_56_1	401_456_1	400_56_10	811_56_19	283_1_39	813_46_20	348_56_100	287_46_2	286_46_8	87_6_1	459_1_1	453_01_31	1091_46_10	1092_56_1	1024_23_1	1156_46_4	1319_46_71	710_46_7	1757_12_1	123_46_1	1786_56_44	126_46_1	128_01_1	537_46_1
217_46_11	1300_6_32	1305_1_63	1266_6_21	218_46_243	765_46_4	57_6_1	135_6_1	90_6_9	139_46_1	871_56_25	225_6_44	24_6_8	1544_23_5	92_6_25	20_6_1	21_456_1	23_6_41	698_56_46	28_46_1	1694_6_7	94_01_1	407_6_44	4_56_2	401_456_1	400_56_8	811_56_13	283_1_46	813_46_19	348_56_83	287_46_3	286_46_6	87_6_1	453_01_14	1091_46_6	1024_23_1	1156_46_6	1319_46_71	710_46_6	123_46_1	1786_56_53	126_46_1	128_01_1	2158_36_45	1068_56_11	58_46_2	2319_6_6	55_26_26	54_23_1	1063_46_4
217_46_4	1300_6_39	1305_1_83	1266_6_16	218_46_267	765_46_1	57_6_1	135_6_1	90_6_7	496_46_1	871_56_37	225_6_41	24_6_7	1544_23_2	92_6_30	20_6_1	21_456_1	23_6_46	698_56_60	28_46_1	1694_6_7	94_01_1	407_6_52	4_56_3	400_56_7	811_56_12	283_1_42	813_46_17	348_56_62	287_46_4	286_46_5	87_6_1	453_01_14	1091_46_3	1024_23_1	1156_46_5	1319_46_106	710_46_3	123_46_1	1786_56_60	126_46_1	128_01_1	2158_36_55	1068_56_6	58_46_3	2319_6_7	55_26_23	54_23_1	1063_46_2	50_6_1
217_46_3	1300_6_34	1305_1_114	1266_6_17	218_46_308	765_46_1	135_6_1	90_6_5	871_56_31	225_6_37	24_6_5	26_46_1	92_6_38	20_6_1	23_6_42	698_56_60	28_46_1	1694_6_6	94_01_1	407_6_68	4_56_2	400_56_6	811_56_7	283_1_27	813_46_8	348_56_40	287_46_2	286_46_4	87_6_1	1091_46_1	1156_46_3	1319_46_112	710_46_2	123_46_1	1786_56_50	126_46_1	128_01_1	2158_36_71	1068_56_3	58_46_5	2319_6_8	55_26_19	57_6_1	50_6_1	619_6_11	52_12_30	379_1_50	416_46_17	829_56_12	298_46_1
217_46_1	1300_6_37	1305_1_123	1266_6_15	218_46_351	135_6_1	90_6_5	871_56_36	225_6_45	24_6_4	26_46_1	92_6_43	20_6_1	23_6_41	698_56_57	28_46_1	1694_6_7	94_01_1	407_6_78	4_56_3	400_56_4	811_56_2	283_1_14	813_46_8	348_56_30	287_46_1	286_46_4	87_6_1	679_56_5	1156_46_1	1319_46_101	710_46_1	123_46_1	1786_56_36	126_46_1	128_01_1	2158_36_90	58_46_7	2319_6_4	55_26_17	57_6_1	50_6_1	619_6_12	52_12_34	379_1_56	416_46_13	829_56_14	298_46_1	299_03_1	373_6_1
1305_1_134	1300_6_44	1266_6_12	218_46_347	135_6_1	90_6_7	871_56_51	225_6_38	24_6_6	26_46_1	92_6_65	20_6_1	23_6_49	698_56_52	28_46_1	94_01_1	407_6_84	4_56_4	400_56_3	811_56_1	283_1_9	813_46_3	348_56_21	935_46_34	286_46_5	87_6_1	679_56_6	1319_46_90	123_46_1	1786_56_35	126_46_1	128_01_1	2158_36_83	58_46_9	2319_6_7	55_26_27	57_6_1	50_6_1	619_6_12	52_12_41	379_1_47	416_46_9	829_56_14	298_46_1	299_03_1	373_6_1	372_0_1	418_6_5	2252_46_9	290_56_1
1305_1_163	1300_6_50	1266_6_14	218_46_322	135_6_1	90_6_4	871_56_67	225_6_37	24_6_7	26_46_1	92_6_71	20_6_1	23_6_53	698_56_35	28_46_1	407_6_83	4_56_2	400_56_1	283_1_7	813_46_5	348_56_8	935_46_28	286_46_10	87_6_1	679_56_6	1319_46_62	123_46_1	1786_56_36	126_46_1	128_01_1	2158_36_88	58_46_16	2319_6_6	55_26_40	57_6_1	50_6_1	619_6_14	52_12_37	379_1_32	416_46_5	829_56_13	298_46_1	299_03_1	372_0_1	418_6_9	2252_46_10	290_56_1	291_6_20	594_6_18	195_56_109
1305_1_179	1300_6_50	1266_6_12	218_46_258	135_6_1	90_6_3	871_56_74	225_6_41	24_6_9	26_46_1	92_6_72	20_6_1	23_6_57	698_56_21	28_46_1	407_6_79	4_56_1	400_56_1	283_1_8	813_46_13	1670_6_3	935_46_28	286_46_15	87_6_1	679_56_6	1319_46_41	123_46_1	1786_56_34	126_46_1	128_01_1	2158_36_86	58_46_21	2319_6_6	55_26_53	57_6_1	50_6_1	619_6_16	52_12_24	379_1_16	416_46_4	829_56_13	298_46_1	299_03_1	418_6_8	2252_46_11	290_56_1	291_6_13	594_6_18	195_56_131	190_46_11
1305_1_177	1300_6_50	1266_6_13	218_46_195	135_6_1	90_6_2	871_56_78	225_6_44	24_6_10	26_46_1	92_6_75	20_6_1	23_6_58	698_56_10	28_46_1	407_6_99	341_6_21	400_56_1	283_1_14	813_46_16	348_56_3	935_46_18	286_46_17	87_6_1	679_56_4	1319_46_37	123_46_1	1786_56_29	126_46_1	128_01_1	58_46_32	2319_6_6	55_26_67	57_6_1	50_6_1	619_6_15	52_12_23	379_1_7	416_46_2	829_56_9	298_46_1	299_03_1	418_6_8	2252_46_17	290_56_1	291_6_12	594_6_22	195_56_155	190_46_7	314_46_16
1305_1_162	1300_6_47	1266_6_14	218_46_137	135_6_1	90_6_1	225_6_52	24_6_10	26_46_1	92_6_76	20_6_1	23_6_70	698_56_6	28_46_1	407_6_122	341_6_15	400_56_1	283_1_14	813_46_24	348_56_2	935_46_7	286_46_22	679_56_3	1319_46_36	123_46_1	1786_56_32	126_46_1	128_01_1	58_46_28	2319_6_7	55_26_90	57_6_1	619_6_8	52_12_24	379_1_3	416_46_4	829_56_6	298_46_1	299_03_1	418_6_4	2252_46_21	290_56_1	291_6_12	594_6_24	195_56_171	190_46_3	314_46_17	88_6_45	202_56_39	53_35_1
1305_1_139	1300_6_38	1266_6_10	218_46_93	135_6_1	90_6_1	225_6_48	24_6_10	26_46_1	92_6_83	20_6_1	23_6_71	698_56_5	28_46_1	407_6_138	341_6_12	400_56_1	283_1_8	813_46_48	348_56_2	935_46_4	286_46_22	679_56_2	1319_46_32	123_46_1	1786_56_41	126_46_1	128_01_1	58_46_37	2319_6_7	55_26_117	57_6_1	619_6_7	52_12_40	416_46_8	829_56_5	298_46_1	299_03_1	418_6_2	2252_46_24	290_56_1	291_6_14	594_6_28	195_56_175	190_46_3	314_46_16	88_6_40	202_56_38	53_35_1	176_56_1
1305_1_55	1300_6_43	1266_6_6	218_46_73	135_6_1	90_6_1	225_6_60	24_6_11	26_46_1	92_6_84	20_6_1	23_6_65	698_56_2	28_46_1	407_6_140	341_6_7	400_56_1	283_1_6	813_46_69	348_56_1	935_46_2	286_46_18	679_56_2	1319_46_27	123_46_1	1786_56_49	126_46_1	128_01_1	58_46_36	2319_6_9	55_26_138	57_6_1	619_6_11	52_12_65	416_46_5	829_56_7	298_46_1	299_03_1	418_6_6	2252_46_27	291_6_10	594_6_27	195_56_173	190_46_2	314_46_16	88_6_33	202_56_29	53_35_1	176_56_1	80_56_1
1305_1_31	1300_6_34	1266_6_7	218_46_69	135_6_1	90_6_1	225_6_74	24_6_11	26_46_1	92_6_95	20_6_1	23_6_62	28_46_1	407_6_173	341_6_8	400_56_1	283_1_2	813_46_89	2158_36_84	935_46_2	286_46_13	679_56_1	1319_46_16	123_46_1	1786_56_55	126_46_1	128_01_1	58_46_42	2319_6_9	55_26_144	57_6_1	619_6_16	52_12_126	416_46_6	829_56_4	299_03_1	418_6_2	2252_46_38	291_6_11	594_6_41	195_56_152	190_46_3	314_46_19	88_6_33	202_56_26	53_35_1	112_56_1	80_56_1	81_6_15	119_6_1
1305_1_19	1300_6_29	1266_6_8	218_46_55	135_6_1	90_6_1	93_6_36	24_6_10	26_46_1	92_6_109	20_6_1	23_6_84	28_46_1	407_6_174	341_6_5	400_56_1	548_46_1	813_46_112	2158_36_86	935_46_3	286_46_7	679_56_1	1319_46_10	1786_56_64	126_46_1	128_01_1	58_46_47	2319_6_7	55_26_151	57_6_1	619_6_14	52_12_178	416_46_4	829_56_5	299_03_1	418_6_2	2252_46_45	291_6_11	594_6_39	195_56_134	190_46_5	314_46_22	88_6_36	202_56_20	53_35_1	112_56_1	80_56_1	81_6_12	119_6_1	118_56_1
1305_1_27	1300_6_29	1266_6_10	218_46_49	135_6_1	90_6_1	93_6_30	24_6_13	26_46_1	92_6_124	20_6_1	23_6_90	28_46_1	407_6_169	341_6_12	400_56_1	548_46_1	813_46_125	2158_36_90	935_46_3	286_46_2	679_56_1	1319_46_17	1786_56_73	126_46_1	128_01_1	58_46_68	2319_6_12	55_26_142	57_6_1	619_6_17	52_12_210	416_46_3	829_56_3	299_03_1	418_6_2	2252_46_60	291_6_9	594_6_28	195_56_96	190_46_4	314_46_35	88_6_43	202_56_9	53_35_1	112_56_1	80_56_1	81_6_12	119_6_1	118_56_1
1305_1_25	1300_6_24	1266_6_9	218_46_47	135_6_1	90_6_1	93_6_29	24_6_13	26_46_1	92_6_147	20_6_1	23_6_78	28_46_1	407_6_188	341_6_10	548_46_1	813_46_147	2158_36_116	935_46_2	679_56_1	1319_46_24	1786_56_93	126_46_1	128_01_1	58_46_72	2319_6_12	55_26_153	57_6_1	619_6_10	52_12_143	416_46_2	829_56_1	299_03_1	418_6_2	2252_46_64	291_6_5	594_6_43	195_56_64	190_46_3	314_46_28	88_6_41	202_56_6	53_35_1	112_56_1	81_6_19	119_6_1	118_56_1	84_46_1	919_01_1	1399_4_86
1305_1_27	1300_6_22	1266_6_5	218_46_51	135_6_1	93_6_28	24_6_13	26_46_1	92_6_164	20_6_1	23_6_104	28_46_1	407_6_193	341_6_14	548_46_1	813_46_188	2158_36_131	1319_46_33	1786_56_123	126_46_1	128_01_1	58_46_96	2319_6_9	55_26_146	57_6_1	53_35_1	52_12_87	416_46_2	829_56_1	299_03_1	418_6_1	2252_46_54	291_6_4	594_6_44	195_56_42	190_46_4	314_46_26	88_6_47	619_6_9	81_6_11	119_6_1	84_46_1	919_01_1	1399_4_81	421_6_40	914_6_37	362_6_33	360_6_103	440_46_99	247_6_21
1305_1_29	1300_6_25	1266_6_7	218_46_63	135_6_1	93_6_30	24_6_11	26_46_1	92_6_180	20_6_1	23_6_97	28_46_1	407_6_185	341_6_12	548_46_1	813_46_206	2158_36_122	1319_46_45	1786_56_156	126_46_1	128_01_1	58_46_121	2319_6_4	55_26_149	57_6_1	53_35_1	52_12_55	416_46_1	829_56_1	299_03_1	2252_46_52	291_6_4	594_6_35	195_56_34	190_46_5	314_46_27	88_6_47	619_6_14	81_6_6	119_6_1	84_46_1	919_01_1	1399_4_70	421_6_39	914_6_28	362_6_39	360_6_98	440_46_99	247_6_24	246_6_3
1305_1_41	1300_6_26	1266_6_3	218_46_76	135_6_1	93_6_24	24_6_14	26_46_1	167_6_19	20_6_1	23_6_92	28_46_1	407_6_216	341_6_11	548_46_1	813_46_227	2158_36_149	1319_46_26	1786_56_185	126_46_1	128_01_1	58_46_141	2319_6_1	55_26_141	57_6_1	53_35_1	52_12_29	299_03_1	2252_46_50	291_6_8	594_6_48	195_56_35	190_46_8	314_46_28	88_6_47	619_6_19	81_6_5	119_6_1	919_01_1	1399_4_53	421_6_36	914_6_35	362_6_35	360_6_116	440_46_124	247_6_31	246_6_3	100_0_92	249_3_891	104_6_128
1305_1_52	1300_6_30	1266_6_3	218_46_89	135_6_1	93_6_26	24_6_22	26_46_1	167_6_20	20_6_1	23_6_119	28_46_1	407_6_207	341_6_14	548_46_1	813_46_237	2158_36_172	1319_46_16	1786_56_227	126_46_1	128_01_1	58_46_168	2319_6_3	55_26_148	57_6_1	619_6_16	52_12_44	299_03_1	2252_46_62	291_6_7	594_6_47	195_56_41	190_46_8	314_46_25	88_6_46	202_56_23	53_35_1	81_6_4	119_6_1	919_01_1	1399_4_38	421_6_45	914_6_27	362_6_31	360_6_122	440_46_127	247_6_30	100_0_98	249_3_820	104_6_127
1305_1_43	1300_6_33	1266_6_2	218_46_113	135_6_1	93_6_26	24_6_15	26_46_1	167_6_27	20_6_1	23_6_105	28_46_1	407_6_240	341_6_11	548_46_1	813_46_220	2158_36_191	1319_46_20	1786_56_253	126_46_1	128_01_1	58_46_184	2319_6_4	55_26_153	57_6_1	619_6_12	52_12_31	299_03_1	2252_46_63	291_6_10	594_6_48	195_56_57	190_46_8	314_46_16	88_6_36	202_56_19	53_35_1	81_6_3	119_6_1	919_01_1	1399_4_21	421_6_44	914_6_29	362_6_44	360_6_120	440_46_155	247_6_37	100_0_87	249_3_789	104_6_112
1305_1_31	1300_6_43	1266_6_3	218_46_151	135_6_1	93_6_26	24_6_10	26_46_1	167_6_28	20_6_1	23_6_110	28_46_1	407_6_241	341_6_9	813_46_193	2158_36_216	1319_46_32	1786_56_259	126_46_1	128_01_1	58_46_196	2319_6_2	55_26_142	57_6_1	619_6_9	52_12_27	299_03_1	2252_46_56	291_6_8	594_6_41	195_56_76	190_46_9	314_46_18	88_6_34	202_56_22	53_35_1	81_6_2	119_6_1	919_01_1	1399_4_12	421_6_45	914_6_30	362_6_32	360_6_149	440_46_147	247_6_41	100_0_75	249_3_725	104_6_117	39_6_43
1305_1_11	1300_6_52	1266_6_5	218_46_229	135_6_1	93_6_27	24_6_13	26_46_1	167_6_24	20_6_1	23_6_88	28_46_1	407_6_264	341_6_10	813_46_122	2158_36_236	1319_46_37	1786_56_254	126_46_1	128_01_1	58_46_199	2319_6_1	55_26_144	57_6_1	619_6_13	52_12_14	299_03_1	2252_46_47	291_6_6	594_6_38	195_56_101	190_46_11	314_46_16	88_6_45	202_56_30	53_35_1	119_6_1	919_01_1	1399_4_10	421_6_43	914_6_32	362_6_34	360_6_137	440_46_140	247_6_37	100_0_57	249_3_679	104_6_115	39_6_52	33_46_1
1300_6_53	1266_6_3	218_46_272	135_6_1	93_6_30	24_6_5	26_46_1	167_6_22	20_6_1	23_6_75	28_46_1	407_6_275	341_6_9	813_46_74	2158_36_234	1319_46_51	1786_56_251	126_46_1	128_01_1	58_46_162	2319_6_4	55_26_121	57_6_1	619_6_10	52_12_6	299_03_1	2252_46_30	291_6_8	594_6_38	195_56_125	190_46_9	314_46_19	88_6_42	202_56_37	53_35_1	119_6_1	919_01_1	1399_4_8	421_6_38	914_6_31	362_6_21	360_6_132	440_46_140	247_6_55	100_0_33	249_3_653	104_6_112	39_6_55	33_46_1	37_46_1
1300_6_54	1266_6_3	218_46_323	135_6_1	93_6_30	24_6_7	26_46_1	167_6_9	20_6_1	23_6_98	28_46_1	407_6_259	341_6_12	813_46_39	2158_36_236	1319_46_55	1786_56_268	126_46_1	128_01_1	58_46_122	2319_6_6	55_26_134	57_6_1	619_6_11	52_12_11	299_03_1	2252_46_15	291_6_10	594_6_28	195_56_148	190_46_2	314_46_19	88_6_45	202_56_53	53_35_1	119_6_1	919_01_1	1399_4_2	421_6_30	914_6_29	362_6_19	360_6_107	440_46_133	247_6_56	100_0_18	249_3_615	104_6_97	39_6_51	33_46_1	37_46_1
1300_6_55	1266_6_4	218_46_320	135_6_1	93_6_34	24_6_5	26_46_1	167_6_12	20_6_1	23_6_80	28_46_1	407_6_297	341_6_7	813_46_23	2158_36_243	1319_46_53	1786_56_255	126_46_1	128_01_1	58_46_92	2319_6_8	55_26_139	57_6_1	619_6_11	52_12_26	299_03_1	2252_46_14	291_6_5	594_6_31	195_56_167	314_46_21	88_6_46	202_56_69	53_35_1	119_6_1	919_01_1	1399_4_3	421_6_41	914_6_37	362_6_12	360_6_99	440_46_151	247_6_66	100_0_6	249_3_580	104_6_103	39_6_53	33_46_1	37_46_1	34_06_9
1300_6_55	1266_6_1	218_46_322	135_6_1	93_6_39	24_6_5	26_46_1	167_6_8	20_6_1	23_6_80	28_46_1	407_6_282	341_6_12	813_46_41	2158_36_259	1319_46_52	1786_56_285	126_46_1	128_01_1	58_46_79	2319_6_7	55_26_162	57_6_1	619_6_12	52_12_49	299_03_1	2252_46_16	291_6_2	594_6_28	195_56_168	314_46_17	88_6_47	202_56_100	53_35_1	119_6_1	919_01_1	1399_4_2	421_6_39	914_6_34	362_6_10	360_6_108	440_46_105	247_6_72	100_0_2	249_3_551	104_6_92	39_6_44	33_46_1	37_46_1	34_06_5
1300_6_50	1266_6_1	218_46_284	135_6_1	93_6_38	24_6_7	26_46_1	167_6_9	20_6_1	23_6_69	28_46_1	407_6_315	341_6_13	813_46_55	2158_36_268	1319_46_58	1786_56_281	126_46_1	128_01_1	58_46_82	2319_6_6	55_26_157	57_6_1	619_6_8	52_12_65	299_03_1	2252_46_21	291_6_1	594_6_34	195_56_181	314_46_23	88_6_48	202_56_141	53_35_1	119_6_1	919_01_1	421_6_41	914_6_28	362_6_13	360_6_105	440_46_95	247_6_72	249_3_538	104_6_90	39_6_40	33_46_1	37_46_1	34_06_8	1536_6_14	514_46_60
1300_6_57	1266_6_1	218_46_249	135_6_1	93_6_43	24_6_6	26_46_1	167_6_5	20_6_1	23_6_81	28_46_1	407_6_307	341_6_16	813_46_56	2158_36_257	1319_46_64	1786_56_308	126_46_1	128_01_1	58_46_91	2319_6_9	55_26_162	57_6_1	619_6_8	52_12_76	299_03_1	2252_46_18	291_6_1	594_6_32	195_56_192	314_46_25	88_6_38	202_56_161	53_35_1	119_6_1	919_01_1	421_6_40	914_6_30	362_6_10	360_6_96	440_46_93	247_6_74	249_3_528	104_6_83	39_6_44	33_46_1	37_46_1	34_06_7	1536_6_13	514_46_51
619_6_11	1300_6_57	1266_6_1	218_46_209	135_6_1	93_6_50	24_6_11	26_46_1	167_6_1	20_6_1	23_6_76	28_46_1	407_6_316	341_6_19	813_46_79	2158_36_243	1319_46_63	1786_56_305	126_46_1	128_01_1	58_46_73	2319_6_9	55_26_183	57_6_1	53_35_1	52_12_56	299_03_1	2252_46_17	291_6_1	594_6_33	195_56_177	314_46_30	88_6_40	202_56_183	119_6_1	919_01_1	421_6_52	914_6_26	362_6_14	360_6_90	440_46_86	247_6_59	249_3_509	104_6_80	39_6_50	33_46_1	37_46_1	34_06_5	1536_6_15	514_46_63
619_6_13	1300_6_60	1266_6_1	218_46_160	135_6_1	93_6_59	24_6_14	26_46_1	167_6_1	20_6_1	23_6_64	28_46_1	407_6_346	341_6_19	813_46_113	2158_36_245	1319_46_48	1786_56_321	126_46_1	128_01_1	58_46_41	2319_6_12	55_26_182	57_6_1	53_35_1	52_12_34	299_03_1	2252_46_16	291_6_1	594_6_29	195_56_156	314_46_35	88_6_33	202_56_227	119_6_1	919_01_1	421_6_53	914_6_31	362_6_12	360_6_79	440_46_82	247_6_66	249_3_494	104_6_89	39_6_47	33_46_1	37_46_1	34_06_4	1536_6_20	514_46_57
619_6_14	1300_6_51	1266_6_1	218_46_131	135_6_1	93_6_70	24_6_18	26_46_1	20_6_1	23_6_70	28_46_1	407_6_343	341_6_20	813_46_149	2158_36_257	1319_46_29	1786_56_348	126_46_1	128_01_1	58_46_23	2319_6_12	55_26_193	57_6_1	53_35_1	52_12_11	299_03_1	2252_46_10	291_6_1	594_6_32	195_56_153	314_46_35	88_6_28	202_56_251	119_6_1	919_01_1	421_6_68	914_6_28	362_6_12	360_6_82	440_46_89	247_6_54	249_3_470	104_6_80	39_6_32	33_46_1	37_46_1	34_06_2	1536_6_34	514_46_75	622_46_1
619_6_14	1300_6_53	1266_6_1	218_46_85	135_6_1	93_6_83	24_6_18	26_46_1	20_6_1	23_6_74	28_46_1	407_6_351	341_6_25	813_46_180	2158_36_299	1319_46_12	1786_56_383	126_46_1	128_01_1	58_46_9	2319_6_20	55_26_194	57_6_1	53_35_1	52_12_7	299_03_1	2252_46_5	291_6_1	594_6_33	195_56_152	314_46_34	88_6_26	202_56_282	119_6_1	421_6_55	914_6_32	362_6_12	360_6_88	440_46_103	247_6_62	249_3_442	104_6_79	39_6_28	33_46_1	37_46_1	34_06_2	1536_6_43	514_46_75	622_46_1	453_01_3
619_6_8	1300_6_54	1266_6_1	218_46_99	135_6_1	93_6_85	24_6_22	26_46_1	20_6_1	23_6_92	28_46_1	407_6_338	341_6_22	813_46_216	2158_36_318	1319_46_5	1786_56_394	126_46_1	128_01_1	58_46_9	2319_6_19	55_26_205	57_6_1	53_35_1	52_12_7	299_03_1	2252_46_1	291_6_1	594_6_21	195_56_126	314_46_33	88_6_32	202_56_281	119_6_1	421_6_62	914_6_35	362_6_14	360_6_79	440_46_115	247_6_63	249_3_396	104_6_101	39_6_18	33_46_1	37_46_1	34_06_1	1536_6_57	514_46_104	622_46_1	453_01_9
619_6_7	1300_6_59	1266_6_1	218_46_113	135_6_1	93_6_82	24_6_29	26_46_1	20_6_1	23_6_81	28_46_1	407_6_341	341_6_28	813_46_229	2158_36_340	1319_46_14	1786_56_454	126_46_1	128_01_1	58_46_17	2319_6_20	55_26_175	57_6_1	53_35_1	52_12_4	299_03_1	2252_46_1	291_6_1	594_6_17	195_56_105	314_46_35	88_6_44	202_56_290	119_6_1	421_6_51	914_6_43	362_6_7	360_6_82	440_46_136	247_6_63	249_3_377	104_6_112	39_6_17	33_46_1	37_46_1	1536_6_58	514_46_99	622_46_1	453_01_8	61_56_1
619_6_12	1300_6_69	1266_6_1	218_46_102	135_6_1	93_6_89	24_6_31	26_46_1	20_6_1	23_6_82	28_46_1	407_6_365	341_6_30	813_46_259	2158_36_341	1319_46_24	1786_56_474	126_46_1	128_01_1	58_46_28	2319_6_11	55_26_175	57_6_1	53_35_1	52_12_1	299_03_1	291_6_1	594_6_20	195_56_68	314_46_36	88_6_58	202_56_309	119_6_1	421_6_52	914_6_33	362_6_7	360_6_82	440_46_153	247_6_52	249_3_357	104_6_108	39_6_13	33_46_1	37_46_1	1536_6_68	514_46_118	453_01_12	61_56_1	97_46_46	69_46_28
619_6_8	1300_6_74	1266_6_1	218_46_108	135_6_1	93_6_92	24_6_26	26_46_1	20_6_1	23_6_70	28_46_1	407_6_376	341_6_26	813_46_264	2158_36_345	1319_46_41	1786_56_532	126_46_1	128_01_1	58_46_41	2319_6_14	55_26_153	57_6_1	53_35_1	299_03_1	291_6_1	594_6_16	195_56_60	314_46_34	88_6_54	202_56_317	119_6_1	421_6_39	914_6_41	362_6_1	360_6_80	440_46_148	247_6_53	249_3_359	104_6_119	39_6_10	33_46_1	37_46_1	1536_6_64	514_46_122	453_01_12	61_56_1	97_46_48	69_46_10	175_46_1
619_6_7	1300_6_74	1266_6_1	218_46_126	135_6_1	93_6_86	24_6_26	26_46_1	20_6_1	23_6_70	28_46_1	407_6_411	341_6_22	813_46_241	2158_36_358	1319_46_49	1786_56_553	126_46_1	128_01_1	58_46_56	2319_6_8	55_26_150	57_6_1	53_35_1	299_03_1	291_6_1	594_6_16	195_56_49	314_46_32	88_6_72	202_56_337	119_6_1	421_6_40	914_6_35	362_6_4	360_6_81	440_46_152	247_6_55	249_3_317	104_6_117	39_6_8	33_46_1	37_46_1	1536_6_69	514_46_117	453_01_29	61_56_1	97_46_45	69_46_16	175_46_1
619_6_5	1300_6_70	1266_6_1	218_46_156	135_6_1	93_6_90	24_6_15	26_46_1	20_6_1	23_6_57	28_46_1	407_6_425	341_6_16	813_46_185	2158_36_379	1319_46_67	1786_56_563	126_46_1	128_01_1	58_46_80	2319_6_7	55_26_148	57_6_1	53_35_1	299_03_1	291_6_1	594_6_12	195_56_54	314_46_25	88_6_62	202_56_373	119_6_1	421_6_27	914_6_31	362_6_3	360_6_66	440_46_150	247_6_50	249_3_308	104_6_119	39_6_10	33_46_1	37_46_1	1536_6_59	514_46_150	453_01_52	61_56_1	97_46_45	69_46_14	175_46_1
619_6_13	1300_6_63	1266_6_1	218_46_171	135_6_1	93_6_94	24_6_18	26_46_1	20_6_1	23_6_49	28_46_1	407_6_466	341_6_5	813_46_99	2158_36_365	1319_46_96	1786_56_562	126_46_1	128_01_1	58_46_110	2319_6_4	55_26_151	57_6_1	53_35_1	299_03_1	291_6_1	594_6_8	195_56_59	314_46_23	88_6_51	202_56_402	119_6_1	421_6_26	914_6_23	362_6_5	360_6_70	440_46_134	247_6_50	249_3_280	104_6_101	39_6_5	33_46_1	37_46_1	1536_6_63	514_46_138	453_01_73	61_56_1	97_46_40	69_46_22	175_46_1
619_6_13	1300_6_57	1266_6_1	218_46_195	135_6_1	93_6_89	24_6_14	26_46_1	20_6_1	23_6_42	28_46_1	407_6_475	341_6_4	813_46_55	2158_36_397	1319_46_130	1786_56_577	126_46_1	128_01_1	58_46_111	2319_6_6	55_26_138	57_6_1	53_35_1	299_03_1	594_6_4	195_56_56	314_46_19	88_6_46	202_56_416	119_6_1	421_6_16	914_6_20	362_6_5	360_6_74	440_46_133	247_6_52	249_3_283	104_6_99	39_6_3	33_46_1	37_46_1	1536_6_62	514_46_148	453_01_104	61_56_1	97_46_34	69_46_28	175_46_1	173_6_1
619_6_6	1300_6_66	1266_6_1	218_46_222	135_6_1	93_6_83	24_6_13	26_46_1	20_6_1	23_6_37	28_46_1	407_6_500	341_6_5	813_46_26	2158_36_368	1319_46_132	1786_56_560	126_46_1	128_01_1	58_46_131	2319_6_10	55_26_140	57_6_1	53_35_1	299_03_1	594_6_5	195_56_61	314_46_15	88_6_42	202_56_468	119_6_1	421_6_13	914_6_15	362_6_3	360_6_81	440_46_139	247_6_55	249_3_261	104_6_91	39_6_4	33_46_1	37_46_1	1536_6_55	514_46_142	453_01_114	61_56_1	97_46_27	69_46_22	175_46_1	173_6_1
19_46_1	1300_6_61	594_6_4	1536_6_66	602_46_195	195_56_65	453_01_81	1201_6_1	1266_6_1	218_46_220	314_46_10	61_56_1	88_6_38	145_6_1	239_46_1	135_6_1	69_46_33	617_03_52	1890_56_53	225_6_212	24_6_16	182_6_100	26_46_1	850_03_95	23_6_30	46_46_35	47_6_24	175_46_1	28_46_1	2138_6_212	871_56_3	407_6_553	162_46_1	104_6_96	71_6_1	9_56_293	914_6_14	155_6_1	813_46_15	362_6_2	360_6_66	341_6_4	959_6_7	119_6_1	440_46_124	221_6_1	141_46_53	33_46_1	202_56_513	466_6_11
1300_6_64	594_6_5	1536_6_58	602_46_172	195_56_70	453_01_80	1201_6_1	1266_6_1	218_46_193	314_46_10	19_46_1	88_6_54	145_6_1	239_46_1	135_6_1	69_46_40	617_03_59	1890_56_62	225_6_231	24_6_7	182_6_114	26_46_1	850_03_59	23_6_26	46_46_35	47_6_16	175_46_1	28_46_1	2138_6_190	407_6_559	162_46_1	104_6_90	71_6_1	9_56_293	914_6_9	155_6_1	813_46_14	362_6_2	360_6_82	341_6_4	959_6_6	119_6_1	440_46_118	221_6_1	141_46_33	33_46_1	202_56_558	466_6_5	565_26_30	1319_46_192
1300_6_43	594_6_4	1536_6_49	602_46_158	195_56_78	453_01_79	1201_6_1	1266_6_1	218_46_151	314_46_8	19_46_1	88_6_27	202_56_619	239_46_1	69_46_40	617_03_63	1890_56_76	225_6_212	24_6_8	182_6_128	26_46_1	850_03_38	23_6_26	46_46_36	47_6_17	175_46_1	28_46_1	2138_6_178	407_6_602	162_46_1	104_6_81	71_6_1	9_56_325	914_6_8	155_6_1	813_46_22	2158_36_402	360_6_68	341_6_2	959_6_6	119_6_1	440_46_128	221_6_1	141_46_39	33_46_1	466_6_5	565_26_28	1319_46_209	149_56_273	421_6_4
1300_6_47	594_6_6	1536_6_31	602_46_146	195_56_81	453_01_92	1201_6_1	1266_6_1	218_46_104	314_46_13	19_46_1	88_6_16	202_56_652	239_46_1	69_46_49	617_03_73	1890_56_77	225_6_245	24_6_7	182_6_146	26_46_1	850_03_29	23_6_27	46_46_47	47_6_18	175_46_1	28_46_1	2138_6_165	407_6_649	162_46_1	104_6_76	71_6_1	9_56_341	914_6_7	155_6_1	813_46_26	2158_36_378	360_6_75	959_6_7	119_6_1	440_46_122	221_6_1	141_46_66	33_46_1	466_6_4	565_26_34	1319_46_225	149_56_293	421_6_3	247_6_61
1300_6_39	594_6_4	1536_6_31	602_46_126	195_56_73	453_01_91	1201_6_1	1266_6_1	218_46_82	314_46_18	19_46_1	88_6_11	202_56_706	239_46_1	69_46_40	617_03_85	1890_56_85	225_6_269	24_6_16	182_6_162	26_46_1	850_03_18	23_6_27	46_46_37	47_6_19	175_46_1	28_46_1	2138_6_156	407_6_700	162_46_1	104_6_62	71_6_1	9_56_342	914_6_13	155_6_1	813_46_40	2158_36_386	360_6_65	959_6_10	119_6_1	440_46_118	221_6_1	141_46_91	33_46_1	466_6_5	565_26_22	1319_46_256	149_56_308	421_6_1	247_6_70
1300_6_49	594_6_8	1536_6_27	602_46_116	195_56_67	453_01_85	1201_6_1	1266_6_1	218_46_77	314_46_20	19_46_1	88_6_9	202_56_722	239_46_1	69_46_36	617_03_71	1890_56_94	225_6_287	24_6_7	182_6_175	26_46_1	850_03_12	23_6_31	46_46_29	47_6_18	175_46_1	28_46_1	2138_6_140	407_6_725	162_46_1	104_6_47	71_6_1	9_56_352	914_6_8	155_6_1	813_46_52	2158_36_399	360_6_95	959_6_11	119_6_1	440_46_114	221_6_1	141_46_107	33_46_1	466_6_4	565_26_32	1319_46_282	149_56_361	421_6_2	247_6_70
1300_6_43	594_6_10	602_46_105	195_56_70	453_01_79	1201_6_1	1266_6_1	218_46_67	314_46_26	19_46_1	88_6_10	202_56_720	239_46_1	69_46_37	617_03_85	1890_56_102	225_6_262	24_6_8	182_6_178	26_46_1	850_03_6	23_6_26	46_46_27	47_6_13	175_46_1	28_46_1	2138_6_147	407_6_751	162_46_1	104_6_40	71_6_1	9_56_383	914_6_5	155_6_1	329_46_177	2158_36_388	360_6_88	959_6_8	119_6_1	440_46_120	221_6_1	141_46_115	33_46_1	466_6_8	565_26_24	1319_46_298	149_56_401	247_6_78	1786_56_609	126_46_1
1300_6_46	594_6_7	602_46_85	195_56_51	453_01_109	1201_6_1	1266_6_1	218_46_66	314_46_24	19_46_1	88_6_8	202_56_704	239_46_1	69_46_30	617_03_107	1890_56_121	225_6_275	24_6_4	182_6_178	26_46_1	850_03_3	23_6_28	46_46_22	47_6_15	175_46_1	28_46_1	2138_6_141	407_6_749	162_46_1	104_6_32	71_6_1	9_56_408	914_6_1	155_6_1	329_46_201	2158_36_388	360_6_90	959_6_7	119_6_1	440_46_125	221_6_1	141_46_103	33_46_1	466_6_4	565_26_42	1319_46_270	149_56_436	247_6_77	1786_56_610	126_46_1
1300_6_50	594_6_8	602_46_76	195_56_58	453_01_128	1201_6_1	1266_6_1	218_46_80	314_46_34	19_46_1	88_6_9	202_56_694	239_46_1	69_46_26	617_03_110	1890_56_126	225_6_288	959_6_10	182_6_183	26_46_1	20_6_1	23_6_28	46_46_20	47_6_11	175_46_1	28_46_1	2138_6_134	407_6_748	162_46_1	104_6_26	71_6_1	9_56_435	155_6_1	329_46_218	2158_36_391	360_6_78	119_6_1	440_46_125	221_6_1	141_46_71	33_46_1	466_6_2	565_26_32	1319_46_220	149_56_470	247_6_80	1786_56_617	126_46_1	128_01_1	93_6_48
1300_6_53	594_6_10	602_46_71	195_56_57	453_01_121	1201_6_1	1266_6_1	218_46_66	314_46_37	19_46_1	88_6_11	239_46_1	69_46_23	617_03_119	1890_56_125	225_6_295	959_6_7	182_6_195	26_46_1	20_6_1	23_6_25	46_46_22	47_6_10	175_46_1	28_46_1	2138_6_144	407_6_748	162_46_1	97_46_14	71_6_1	9_56_451	155_6_1	329_46_214	2158_36_383	360_6_73	202_56_691	221_6_1	141_46_41	33_46_1	440_46_117	565_26_42	1319_46_146	149_56_505	247_6_81	1786_56_688	126_46_1	128_01_1	93_6_43	92_6_360	249_3_49
1300_6_53	594_6_10	602_46_90	195_56_74	453_01_110	1201_6_1	1266_6_1	218_46_60	314_46_35	19_46_1	88_6_15	239_46_1	69_46_20	617_03_127	1890_56_129	225_6_279	959_6_5	182_6_184	26_46_1	20_6_1	23_6_16	46_46_27	47_6_13	175_46_1	28_46_1	2138_6_160	407_6_764	162_46_1	104_6_16	71_6_1	9_56_435	155_6_1	329_46_249	2158_36_394	360_6_68	202_56_663	221_6_1	141_46_29	33_46_1	440_46_128	565_26_26	1319_46_70	149_56_548	247_6_81	1786_56_722	126_46_1	128_01_1	93_6_32	92_6_347	249_3_42
1300_6_57	594_6_7	602_46_73	195_56_78	453_01_119	1201_6_1	1266_6_1	218_46_40	314_46_36	19_46_1	88_6_10	239_46_1	69_46_12	617_03_126	1890_56_160	225_6_284	959_6_3	182_6_178	26_46_1	20_6_1	23_6_13	46_46_26	47_6_11	175_46_1	28_46_1	2138_6_179	407_6_768	162_46_1	104_6_13	71_6_1	9_56_439	155_6_1	329_46_277	2158_36_385	360_6_62	202_56_651	221_6_1	141_46_11	33_46_1	440_46_107	565_26_26	1319_46_36	149_56_571	247_6_92	1786_56_791	126_46_1	128_01_1	93_6_31	92_6_365	249_3_31
1300_6_59	594_6_5	602_46_82	195_56_65	453_01_157	1201_6_1	1266_6_1	218_46_27	314_46_39	19_46_1	88_6_15	239_46_1	69_46_19	617_03_157	1890_56_162	225_6_271	959_6_4	182_6_201	26_46_1	20_6_1	23_6_12	46_46_28	47_6_13	175_46_1	28_46_1	2138_6_152	407_6_768	162_46_1	104_6_13	71_6_1	9_56_456	155_6_1	329_46_272	2158_36_400	360_6_54	202_56_626	221_6_1	141_46_1	33_46_1	440_46_118	565_26_20	1319_46_15	149_56_591	247_6_83	1786_56_797	126_46_1	128_01_1	93_6_23	92_6_355	249_3_25
1300_6_57	594_6_5	602_46_105	195_56_70	453_01_191	1201_6_1	1266_6_1	218_46_13	314_46_38	88_6_15	239_46_1	69_46_16	617_03_170	1890_56_158	225_6_281	959_6_4	182_6_227	26_46_1	20_6_1	23_6_15	46_46_24	47_6_7	175_46_1	28_46_1	2138_6_146	407_6_747	162_46_1	97_46_10	71_6_1	9_56_473	155_6_1	329_46_256	2158_36_421	360_6_42	202_56_615	221_6_1	33_46_1	440_46_102	565_26_24	1319_46_14	149_56_622	247_6_92	1786_56_819	126_46_1	128_01_1	93_6_31	92_6_347	249_3_25	104_6_9	14_46_1
1300_6_57	594_6_4	602_46_131	195_56_77	453_01_237	1201_6_1	1266_6_1	218_46_9	314_46_41	88_6_24	239_46_1	69_46_24	617_03_203	1890_56_125	225_6_264	959_6_3	182_6_229	26_46_1	20_6_1	23_6_19	46_46_28	47_6_6	175_46_1	28_46_1	2138_6_155	407_6_706	162_46_1	97_46_10	71_6_1	9_56_459	155_6_1	329_46_270	2158_36_414	360_6_32	202_56_624	221_6_1	33_46_1	440_46_110	565_26_26	1319_46_16	149_56_636	247_6_89	1786_56_798	126_46_1	128_01_1	93_6_15	92_6_342	249_3_21	104_6_6	14_46_1
1300_6_59	594_6_5	602_46_154	195_56_53	453_01_284	1201_6_1	1266_6_1	218_46_11	314_46_59	88_6_14	239_46_1	69_46_24	617_03_209	1890_56_114	225_6_219	182_6_207	26_46_1	20_6_1	23_6_16	46_46_29	47_6_9	175_46_1	28_46_1	2138_6_146	407_6_705	162_46_1	97_46_9	71_6_1	9_56_466	155_6_1	329_46_245	2158_36_403	360_6_29	202_56_648	221_6_1	33_46_1	440_46_91	565_26_31	1319_46_24	149_56_636	247_6_91	1786_56_805	126_46_1	128_01_1	93_6_15	92_6_345	249_3_19	104_6_3	14_46_1	11_6_1
1300_6_64	594_6_11	602_46_179	195_56_33	453_01_331	1201_6_1	1266_6_1	218_46_9	314_46_61	88_6_8	239_46_1	69_46_25	617_03_239	1890_56_85	225_6_203	182_6_206	26_46_1	20_6_1	23_6_12	46_46_30	47_6_9	175_46_1	28_46_1	2138_6_133	407_6_670	162_46_1	97_46_9	71_6_1	9_56_492	155_6_1	329_46_217	2158_36_424	360_6_22	202_56_655	221_6_1	33_46_1	440_46_80	565_26_36	1319_46_27	149_56_603	247_6_76	1786_56_808	126_46_1	128_01_1	93_6_9	92_6_326	249_3_16	104_6_4	14_46_1	11_6_1
1300_6_60	594_6_12	602_46_188	195_56_21	453_01_373	1201_6_1	1266_6_1	218_46_11	314_46_57	88_6_5	239_46_1	69_46_31	617_03_253	1890_56_50	225_6_195	182_6_194	26_46_1	20_6_1	23_6_15	46_46_22	47_6_7	175_46_1	28_46_1	2138_6_101	407_6_664	162_46_1	97_46_12	71_6_1	9_56_516	155_6_1	329_46_162	2158_36_412	360_6_26	202_56_701	221_6_1	33_46_1	440_46_66	565_26_33	1319_46_37	149_56_602	247_6_84	1786_56_831	126_46_1	128_01_1	93_6_17	92_6_339	249_3_19	104_6_3	14_46_1	11_6_1
1300_6_56	594_6_15	602_46_232	195_56_10	453_01_410	1201_6_1	1266_6_1	218_46_19	314_46_68	88_6_10	239_46_1	69_46_53	617_03_275	1890_56_30	225_6_184	182_6_195	26_46_1	20_6_1	23_6_11	46_46_28	47_6_5	175_46_1	28_46_1	2138_6_103	407_6_611	162_46_1	97_46_14	71_6_1	9_56_536	155_6_1	329_46_128	2158_36_381	360_6_23	202_56_703	221_6_1	33_46_1	440_46_68	565_26_28	1319_46_39	149_56_552	247_6_67	1786_56_809	126_46_1	128_01_1	93_6_17	92_6_315	249_3_19	104_6_6	14_46_1	11_6_1
1300_6_54	594_6_20	602_46_254	195_56_4	453_01_440	1201_6_1	1266_6_1	218_46_24	314_46_78	88_6_7	239_46_1	69_46_52	617_03_328	1890_56_24	225_6_169	182_6_186	26_46_1	20_6_1	23_6_12	46_46_18	47_6_2	175_46_1	28_46_1	2138_6_100	407_6_603	162_46_1	97_46_17	71_6_1	9_56_542	155_6_1	329_46_108	2158_36_332	360_6_25	202_56_749	221_6_1	33_46_1	440_46_59	565_26_31	1319_46_47	149_56_464	247_6_60	1786_56_778	126_46_1	128_01_1	93_6_17	92_6_320	249_3_19	104_6_3	14_46_1	11_6_1
1300_6_65	594_6_25	602_46_268	453_01_500	1201_6_1	1266_6_1	218_46_39	314_46_92	88_6_13	239_46_1	69_46_74	617_03_363	1890_56_14	225_6_167	182_6_194	26_46_1	20_6_1	23_6_10	46_46_29	47_6_6	175_46_1	28_46_1	2138_6_106	407_6_502	162_46_1	97_46_10	71_6_1	9_56_572	155_6_1	329_46_85	2158_36_292	360_6_24	202_56_800	221_6_1	33_46_1	440_46_48	565_26_35	1319_46_37	149_56_400	247_6_57	1786_56_714	126_46_1	128_01_1	93_6_22	92_6_305	249_3_13	104_6_5	14_46_1	11_6_1	13_46_1
1300_6_63	594_6_30	602_46_282	453_01_499	1201_6_1	1266_6_1	218_46_42	314_46_116	88_6_5	239_46_1	69_46_85	617_03_361	1890_56_9	225_6_170	182_6_202	26_46_1	20_6_1	23_6_9	46_46_25	47_6_3	175_46_1	28_46_1	2138_6_106	407_6_498	162_46_1	97_46_11	71_6_1	9_56_612	155_6_1	329_46_77	2158_36_263	360_6_23	202_56_889	221_6_1	33_46_1	440_46_60	565_26_41	1319_46_38	149_56_330	247_6_66	1786_56_647	126_46_1	128_01_1	93_6_22	92_6_275	249_3_7	104_6_3	14_46_1	11_6_1	13_46_1
1300_6_69	594_6_44	602_46_340	453_01_403	1201_6_1	1266_6_1	218_46_57	314_46_132	88_6_3	239_46_1	69_46_98	617_03_343	1890_56_6	225_6_155	182_6_199	26_46_1	23_6_8	46_46_32	173_6_1	175_46_1	28_46_1	2138_6_116	407_6_460	162_46_1	97_46_8	71_6_1	9_56_624	155_6_1	329_46_75	2158_36_282	360_6_29	202_56_931	221_6_1	33_46_1	440_46_76	565_26_46	1319_46_45	149_56_274	247_6_65	1786_56_540	126_46_1	128_01_1	93_6_24	92_6_249	249_3_6	104_6_1	14_46_1	11_6_1	13_46_1	813_46_447
1300_6_77	594_6_61	602_46_370	453_01_201	1201_6_1	1266_6_1	218_46_77	314_46_167	88_6_4	239_46_1	69_46_100	617_03_316	173_6_1	225_6_162	182_6_212	26_46_1	23_6_8	46_46_24	175_46_1	28_46_1	2138_6_112	407_6_519	162_46_1	97_46_11	9_56_656	155_6_1	329_46_78	2158_36_263	360_6_36	202_56_976	221_6_1	33_46_1	440_46_100	565_26_41	1319_46_50	149_56_220	247_6_66	1786_56_425	126_46_1	128_01_1	93_6_26	92_6_209	249_3_3	104_6_1	14_46_1	11_6_1	13_46_1	813_46_501	15_6_1	58_46_142
1300_6_85	594_6_63	602_46_410	453_01_89	1201_6_1	1266_6_1	1786_56_331	314_46_184	88_6_5	239_46_1	69_46_115	617_03_268	173_6_1	225_6_145	182_6_225	26_46_1	23_6_8	46_46_25	175_46_1	28_46_1	2138_6_114	407_6_522	162_46_1	221_6_1	9_56_689	155_6_1	329_46_79	2158_36_232	360_6_35	202_56_1025	33_46_1	440_46_114	565_26_39	1319_46_57	149_56_172	247_6_72	218_46_106	126_46_1	128_01_1	93_6_24	92_6_212	249_3_2	97_46_11	14_46_1	13_46_1	813_46_563	15_6_1	58_46_169	1282_46_22	55_26_79
1300_6_86	594_6_86	602_46_414	453_01_57	1201_6_1	1266_6_1	1786_56_210	314_46_189	88_6_5	239_46_1	69_46_119	617_03_200	173_6_1	225_6_153	182_6_235	26_46_1	23_6_13	46_46_19	175_46_1	28_46_1	2138_6_121	407_6_586	162_46_1	221_6_1	9_56_704	155_6_1	329_46_88	2158_36_179	360_6_33	202_56_1069	33_46_1	440_46_142	565_26_38	1319_46_72	149_56_141	247_6_74	218_46_120	126_46_1	128_01_1	93_6_22	92_6_203	249_3_1	97_46_16	14_46_1	13_46_1	813_46_616	15_6_1	58_46_178	1282_46_18	55_26_83
1300_6_112	594_6_88	602_46_452	453_01_49	1201_6_1	1266_6_1	1786_56_128	314_46_194	88_6_6	239_46_1	69_46_127	617_03_138	173_6_1	225_6_147	182_6_214	26_46_1	23_6_17	46_46_25	175_46_1	28_46_1	2138_6_143	407_6_559	162_46_1	221_6_1	9_56_676	155_6_1	329_46_116	2158_36_124	360_6_36	202_56_1065	33_46_1	440_46_163	565_26_32	1319_46_70	149_56_106	247_6_83	218_46_154	126_46_1	128_01_1	93_6_20	92_6_206	97_46_8	14_46_1	13_46_1	813_46_690	15_6_1	58_46_210	1282_46_20	55_26_50	57_6_1
1300_6_112	594_6_95	602_46_418	453_01_38	1201_6_1	1266_6_1	1786_56_91	314_46_188	88_6_5	239_46_1	69_46_139	617_03_106	173_6_1	225_6_176	182_6_207	26_46_1	23_6_11	46_46_26	175_46_1	28_46_1	2138_6_172	407_6_604	162_46_1	221_6_1	9_56_586	155_6_1	329_46_174	2158_36_82	360_6_30	202_56_991	33_46_1	440_46_197	565_26_33	1319_46_76	149_56_75	247_6_87	218_46_171	126_46_1	128_01_1	93_6_19	92_6_212	97_46_6	14_46_1	13_46_1	813_46_732	15_6_1	58_46_224	1282_46_30	55_26_47	57_6_1
1300_6_119	594_6_87	602_46_445	453_01_33	1201_6_1	1266_6_1	1786_56_69	314_46_208	88_6_4	239_46_1	69_46_153	617_03_83	173_6_1	225_6_170	182_6_201	26_46_1	23_6_15	46_46_32	175_46_1	28_46_1	2138_6_205	407_6_563	162_46_1	221_6_1	9_56_446	155_6_1	329_46_216	2158_36_39	360_6_28	202_56_807	33_46_1	440_46_210	565_26_24	1319_46_89	149_56_54	247_6_108	218_46_219	126_46_1	128_01_1	93_6_24	92_6_233	97_46_3	14_46_1	13_46_1	813_46_794	15_6_1	58_46_252	1282_46_35	55_26_44	57_6_1
1300_6_116	594_6_93	602_46_458	453_01_52	1201_6_1	1266_6_1	1786_56_42	314_46_212	88_6_6	239_46_1	69_46_147	617_03_74	173_6_1	225_6_203	182_6_207	26_46_1	23_6_14	46_46_46	175_46_1	28_46_1	2138_6_234	407_6_569	162_46_1	221_6_1	9_56_238	155_6_1	329_46_273	2158_36_20	360_6_29	202_56_492	33_46_1	440_46_239	565_26_21	1319_46_107	149_56_35	247_6_107	218_46_252	126_46_1	128_01_1	93_6_26	92_6_235	97_46_4	14_46_1	13_46_1	813_46_802	15_6_1	58_46_289	1282_46_41	55_26_43	57_6_1
1300_6_124	594_6_79	602_46_472	453_01_62	1201_6_1	1266_6_1	1786_56_20	314_46_232	88_6_9	239_46_1	69_46_131	617_03_88	173_6_1	225_6_197	182_6_225	26_46_1	23_6_14	46_46_61	175_46_1	28_46_1	2138_6_279	407_6_541	162_46_1	221_6_1	9_56_81	155_6_1	329_46_333	2158_36_7	360_6_31	202_56_225	33_46_1	440_46_258	565_26_19	1319_46_108	149_56_22	247_6_110	218_46_284	126_46_1	128_01_1	93_6_27	92_6_273	97_46_5	14_46_1	13_46_1	813_46_811	15_6_1	58_46_327	1282_46_49	55_26_41	57_6_1
1300_6_99	594_6_73	602_46_426	453_01_56	1201_6_1	1266_6_1	1786_56_8	314_46_251	88_6_9	239_46_1	69_46_117	617_03_105	173_6_1	225_6_231	182_6_246	26_46_1	23_6_6	46_46_48	175_46_1	28_46_1	2138_6_316	407_6_566	162_46_1	221_6_1	9_56_23	155_6_1	329_46_422	2158_36_1	360_6_33	202_56_120	33_46_1	440_46_298	565_26_12	1319_46_104	149_56_21	247_6_108	218_46_323	126_46_1	128_01_1	93_6_30	92_6_301	97_46_6	14_46_1	13_46_1	813_46_834	15_6_1	58_46_364	1282_46_57	55_26_29	57_6_1
1300_6_120	594_6_59	602_46_449	453_01_26	1266_6_1	1786_56_9	314_46_249	88_6_6	239_46_1	69_46_109	617_03_117	173_6_1	225_6_213	182_6_262	26_46_1	23_6_11	46_46_55	175_46_1	28_46_1	2138_6_407	407_6_531	162_46_1	221_6_1	9_56_11	329_46_503	360_6_49	202_56_135	33_46_1	440_46_298	565_26_9	1319_46_110	149_56_26	247_6_110	218_46_345	126_46_1	128_01_1	93_6_31	92_6_303	97_46_8	14_46_1	13_46_1	813_46_844	15_6_1	58_46_416	1282_46_81	55_26_28	57_6_1	2319_6_4	37_46_1	1183_6_1
1300_6_112	594_6_63	602_46_452	453_01_6	1266_6_1	1786_56_12	314_46_262	88_6_6	239_46_1	69_46_105	617_03_108	173_6_1	225_6_201	182_6_298	26_46_1	23_6_11	46_46_47	175_46_1	28_46_1	2138_6_418	407_6_517	162_46_1	221_6_1	9_56_2	329_46_589	360_6_54	202_56_170	33_46_1	440_46_295	565_26_16	1319_46_95	149_56_35	247_6_128	218_46_363	126_46_1	128_01_1	93_6_37	92_6_315	97_46_12	14_46_1	13_46_1	813_46_864	15_6_1	58_46_437	1282_46_111	55_26_26	57_6_1	2319_6_4	37_46_1	1183_6_1
1300_6_143	594_6_49	602_46_449	453_01_2	1266_6_1	1786_56_13	314_46_274	88_6_5	239_46_1	69_46_106	617_03_106	173_6_1	225_6_213	182_6_323	26_46_1	23_6_8	46_46_58	175_46_1	28_46_1	2138_6_423	407_6_461	162_46_1	221_6_1	9_56_1	329_46_645	360_6_76	202_56_237	33_46_1	440_46_332	565_26_11	1319_46_113	149_56_53	247_6_111	218_46_384	126_46_1	128_01_1	93_6_32	92_6_323	97_46_6	14_46_1	13_46_1	813_46_892	15_6_1	58_46_461	1282_46_124	55_26_24	57_6_1	2319_6_3	37_46_1	1183_6_1
1300_6_142	594_6_34	602_46_475	1266_6_1	1786_56_13	314_46_281	88_6_5	239_46_1	69_46_101	617_03_78	173_6_1	225_6_197	182_6_308	26_46_1	23_6_16	46_46_59	175_46_1	28_46_1	2138_6_471	407_6_445	162_46_1	221_6_1	71_6_1	329_46_698	360_6_86	202_56_321	33_46_1	440_46_325	565_26_13	1319_46_125	149_56_79	247_6_120	218_46_396	126_46_1	93_6_33	92_6_321	97_46_6	14_46_1	13_46_1	813_46_909	15_6_1	58_46_459	1282_46_147	55_26_18	57_6_1	2319_6_2	37_46_1	1183_6_1	1536_6_38	514_46_37
1300_6_150	594_6_37	602_46_477	1266_6_1	1786_56_22	314_46_279	88_6_3	239_46_1	69_46_88	617_03_60	173_6_1	225_6_204	182_6_322	26_46_1	23_6_14	46_46_58	175_46_1	28_46_1	2138_6_456	407_6_431	162_46_1	221_6_1	71_6_1	329_46_734	360_6_109	202_56_337	33_46_1	440_46_355	565_26_12	1319_46_129	149_56_97	247_6_105	218_46_378	126_46_1	93_6_36	92_6_311	97_46_10	14_46_1	13_46_1	813_46_938	15_6_1	58_46_474	1282_46_169	55_26_16	57_6_1	2319_6_1	37_46_1	1183_6_1	1536_6_39	514_46_26
1300_6_148	594_6_32	602_46_504	1786_56_20	314_46_264	88_6_1	239_46_1	69_46_90	617_03_67	173_6_1	225_6_174	182_6_327	26_46_1	23_6_14	46_46_52	175_46_1	28_46_1	2138_6_465	407_6_407	162_46_1	221_6_1	71_6_1	329_46_758	360_6_111	202_56_310	33_46_1	440_46_335	565_26_16	1319_46_139	149_56_155	247_6_95	218_46_392	126_46_1	93_6_37	92_6_323	97_46_8	14_46_1	13_46_1	813_46_952	58_46_481	1282_46_185	55_26_12	57_6_1	37_46_1	1183_6_1	1536_6_37	514_46_26
1300_6_127	594_6_29	602_46_498	1786_56_19	314_46_243	239_46_1	69_46_80	617_03_97	173_6_1	225_6_191	182_6_334	26_46_1	23_6_8	46_46_53	175_46_1	28_46_1	2138_6_447	407_6_402	162_46_1	221_6_1	71_6_1	329_46_784	360_6_108	202_56_211	33_46_1	440_46_329	565_26_15	1319_46_142	149_56_197	247_6_101	218_46_369	126_46_1	93_6_43	92_6_301	97_46_12	14_46_1	13_46_1	813_46_982	58_46_513	1282_46_209	55_26_11	57_6_1	37_46_1	1183_6_1	1536_6_40	514_46_41
1300_6_117	594_6_29	602_46_508	1786_56_12	314_46_227	239_46_1	69_46_90	617_03_105	173_6_1	225_6_176	182_6_348	26_46_1	23_6_6	46_46_65	175_46_1	28_46_1	2138_6_450	407_6_336	162_46_1	221_6_1	71_6_1	329_46_812	360_6_103	202_56_138	33_46_1	440_46_337	565_26_11	1319_46_152	149_56_245	247_6_86	218_46_362	126_46_1	93_6_42	92_6_295	97_46_15	14_46_1	13_46_1	813_46_1020	58_46_542	1282_46_222	55_26_13	57_6_1	37_46_1	1183_6_1	1536_6_40	514_46_34
1300_6_116	594_6_34	602_46_501	1786_56_2	314_46_231	239_46_1	69_46_104	617_03_84	173_6_1	225_6_180	182_6_365	26_46_1	23_6_9	46_46_48	175_46_1	28_46_1	2138_6_456	407_6_356	162_46_1	221_6_1	71_6_1	329_46_843	360_6_101	202_56_125	33_46_1	440_46_307	565_26_12	1319_46_159	149_56_237	247_6_104	218_46_367	126_46_1	93_6_42	92_6_294	97_46_12	14_46_1	13_46_1	813_46_1041	58_46_524	1282_46_232	55_26_8	57_6_1	37_46_1	1183_6_1	1536_6_40	514_46_32
1300_6_123	594_6_34	602_46_506	1786_56_1	314_46_222	239_46_1	69_46_115	617_03_74	173_6_1	225_6_190	182_6_378	26_46_1	23_6_7	46_46_60	175_46_1	28_46_1	2138_6_453	407_6_293	162_46_1	221_6_1	71_6_1	329_46_859	360_6_105	202_56_124	33_46_1	440_46_302	565_26_8	1319_46_174	149_56_154	247_6_90	218_46_375	126_46_1	93_6_48	92_6_305	97_46_11	14_46_1	13_46_1	813_46_1075	58_46_510	1282_46_256	55_26_9	57_6_1	37_46_1	1183_6_1	1536_6_34	514_46_43
1300_6_101	594_6_29	602_46_540	218_46_396	314_46_221	239_46_1	69_46_139	617_03_58	173_6_1	225_6_174	182_6_354	26_46_1	23_6_7	46_46_59	175_46_1	28_46_1	2138_6_502	407_6_292	162_46_1	221_6_1	71_6_1	329_46_878	360_6_93	202_56_154	33_46_1	440_46_299	565_26_12	1319_46_177	149_56_119	247_6_96	126_46_1	93_6_50	92_6_278	97_46_6	14_46_1	13_46_1	813_46_1038	58_46_547	1282_46_279	55_26_6	57_6_1	37_46_1	1183_6_1	1536_6_36	514_46_29
1300_6_108	594_6_29	602_46_549	218_46_411	314_46_242	239_46_1	69_46_141	617_03_39	173_6_1	225_6_164	182_6_380	26_46_1	23_6_7	46_46_54	175_46_1	28_46_1	2138_6_470	407_6_287	162_46_1	221_6_1	71_6_1	329_46_861	360_6_107	202_56_139	33_46_1	440_46_286	565_26_11	1319_46_181	149_56_106	247_6_99	126_46_1	93_6_50	92_6_273	97_46_5	14_46_1	13_46_1	813_46_1030	58_46_563	1282_46_313	55_26_5	57_6_1	37_46_1	1183_6_1	1536_6_30	514_46_36
1300_6_106	594_6_26	602_46_552	218_46_401	314_46_253	239_46_1	69_46_139	617_03_28	173_6_1	225_6_170	182_6_381	26_46_1	23_6_7	46_46_71	175_46_1	28_46_1	2138_6_452	407_6_274	162_46_1	221_6_1	71_6_1	329_46_845	360_6_91	202_56_130	33_46_1	440_46_296	565_26_14	1319_46_195	149_56_108	247_6_83	126_46_1	93_6_52	92_6_263	97_46_6	14_46_1	13_46_1	813_46_1050	58_46_598	1282_46_350	55_26_4	57_6_1	37_46_1	1183_6_1	1536_6_22	514_46_42
1300_6_95	594_6_20	602_46_561	218_46_430	314_46_279	239_46_1	69_46_158	617_03_10	173_6_1	225_6_164	182_6_395	26_46_1	23_6_7	46_46_71	175_46_1	28_46_1	2138_6_429	407_6_285	162_46_1	221_6_1	71_6_1	329_46_833	360_6_81	202_56_152	33_46_1	440_46_275	565_26_14	1319_46_212	149_56_121	247_6_103	126_46_1	93_6_48	92_6_266	97_46_1	14_46_1	13_46_1	813_46_1042	58_46_583	1282_46_381	55_26_3	57_6_1	37_46_1	1183_6_1	1536_6_18	514_46_24
1300_6_113	594_6_23	602_46_545	218_46_421	314_46_283	239_46_1	69_46_177	617_03_14	173_6_1	225_6_156	182_6_404	26_46_1	23_6_7	46_46_54	175_46_1	28_46_1	2138_6_410	407_6_290	162_46_1	71_6_1	329_46_848	360_6_64	202_56_186	33_46_1	440_46_269	565_26_13	1319_46_229	149_56_168	247_6_90	126_46_1	93_6_55	92_6_253	221_6_1	14_46_1	13_46_1	813_46_1034	58_46_564	1282_46_400	55_26_5	57_6_1	37_46_1	1183_6_1	1536_6_14	514_46_24
1300_6_85	594_6_21	602_46_567	218_46_423	314_46_282	239_46_1	69_46_154	617_03_17	173_6_1	225_6_146	182_6_400	26_46_1	23_6_7	46_46_62	175_46_1	28_46_1	2138_6_414	407_6_263	162_46_1	71_6_1	329_46_853	360_6_59	202_56_239	33_46_1	440_46_285	565_26_14	1319_46_242	149_56_185	247_6_96	126_46_1	93_6_50	92_6_249	221_6_1	14_46_1	13_46_1	813_46_1041	58_46_566	1282_46_401	55_26_4	57_6_1	37_46_1	1183_6_1	1536_6_22	514_46_11
1300_6_80	594_6_17	602_46_577	218_46_431	314_46_299	239_46_1	69_46_169	617_03_15	173_6_1	225_6_163	182_6_426	26_46_1	23_6_4	46_46_37	175_46_1	28_46_1	2138_6_364	407_6_249	162_46_1	71_6_1	329_46_899	360_6_61	202_56_252	33_46_1	440_46_268	565_26_7	1319_46_272	149_56_165	247_6_89	126_46_1	93_6_48	92_6_217	221_6_1	14_46_1	13_46_1	813_46_1082	58_46_544	1282_46_414	55_26_1	57_6_1	37_46_1	1183_6_1	1536_6_14	514_46_13
1300_6_70	594_6_13	602_46_591	218_46_453	314_46_304	239_46_1	69_46_157	617_03_12	173_6_1	225_6_159	182_6_426	26_46_1	23_6_1	46_46_47	175_46_1	28_46_1	2138_6_370	407_6_206	162_46_1	71_6_1	329_46_925	360_6_47	202_56_200	33_46_1	440_46_267	565_26_10	1319_46_262	149_56_160	247_6_81	126_46_1	93_6_46	92_6_211	221_6_1	14_46_1	13_46_1	813_46_1096	58_46_586	1282_46_433	55_26_1	57_6_1	37_46_1	1183_6_1	1536_6_17	514_46_6
1300_6_71	594_6_11	602_46_600	218_46_477	314_46_298	239_46_1	69_46_140	617_03_5	173_6_1	225_6_160	182_6_413	26_46_1	23_6_2	46_46_46	175_46_1	28_46_1	2138_6_371	407_6_212	162_46_1	71_6_1	329_46_923	360_6_46	202_56_176	33_46_1	440_46_248	565_26_10	1319_46_274	149_56_154	247_6_85	126_46_1	93_6_46	92_6_192	221_6_1	14_46_1	13_46_1	813_46_1116	58_46_604	1282_46_428	55_26_1	57_6_1	37_46_1	1183_6_1	1536_6_15	514_46_2
1300_6_59	594_6_16	602_46_609	218_46_491	314_46_296	239_46_1	69_46_134	617_03_2	173_6_1	225_6_158	182_6_428	26_46_1	46_46_40	175_46_1	28_46_1	2138_6_368	407_6_209	162_46_1	71_6_1	329_46_905	360_6_37	202_56_200	33_46_1	440_46_236	565_26_14	1319_46_279	149_56_108	247_6_98	126_46_1	93_6_46	92_6_176	221_6_1	14_46_1	13_46_1	813_46_1139	58_46_625	1282_46_435	55_26_1	57_6_1	37_46_1	1183_6_1	1536_6_12	514_46_3
1300_6_56	594_6_14	602_46_592	218_46_502	314_46_262	239_46_1	69_46_107	617_03_1	173_6_1	225_6_138	182_6_383	26_46_1	46_46_48	175_46_1	28_46_1	2138_6_375	407_6_216	162_46_1	71_6_1	329_46_936	360_6_40	202_56_248	33_46_1	440_46_228	565_26_12	1319_46_286	149_56_110	247_6_109	126_46_1	93_6_43	92_6_168	221_6_1	14_46_1	13_46_1	813_46_1144	58_46_655	1282_46_468	55_26_1	57_6_1	37_46_1	1183_6_1	1536_6_9	514_46_1
1300_6_74	594_6_16	602_46_584	218_46_517	314_46_276	239_46_1	69_46_101	175_46_1	173_6_1	225_6_133	182_6_408	26_46_1	46_46_43	28_46_1	2138_6_345	407_6_195	162_46_1	71_6_1	329_46_971	360_6_53	202_56_273	33_46_1	440_46_205	565_26_8	1319_46_298	149_56_124	247_6_100	126_46_1	93_6_37	92_6_143	221_6_1	14_46_1	13_46_1	813_46_1145	58_46_691	1282_46_439	55_26_1	57_6_1	37_46_1	1183_6_1	1536_6_9	514_46_1
1300_6_69	594_6_15	602_46_574	218_46_502	314_46_244	239_46_1	69_46_82	175_46_1	173_6_1	225_6_133	182_6_391	26_46_1	46_46_40	28_46_1	2138_6_319	407_6_174	162_46_1	71_6_1	329_46_1011	360_6_41	202_56_268	33_46_1	440_46_205	565_26_4	1319_46_313	149_56_145	247_6_120	126_46_1	93_6_32	92_6_148	221_6_1	14_46_1	13_46_1	813_46_1163	58_46_706	1282_46_462	55_26_1	57_6_1	37_46_1	1183_6_1	1536_6_7	514_46_2
1300_6_76	594_6_13	602_46_581	218_46_465	314_46_217	239_46_1	69_46_83	175_46_1	173_6_1	225_6_141	182_6_367	26_46_1	46_46_39	28_46_1	2138_6_327	407_6_184	162_46_1	71_6_1	329_46_1011	360_6_50	202_56_231	33_46_1	440_46_193	565_26_8	1319_46_342	149_56_144	247_6_107	126_46_1	93_6_40	92_6_140	221_6_1	14_46_1	13_46_1	813_46_1147	58_46_745	1282_46_476	55_26_1	57_6_1	37_46_1	1183_6_1	1536_6_12	514_46_3
1300_6_77	594_6_9	602_46_567	218_46_486	314_46_223	239_46_1	69_46_71	175_46_1	173_6_1	93_6_35	182_6_351	26_46_1	46_46_33	28_46_1	2138_6_299	407_6_186	162_46_1	71_6_1	329_46_1033	360_6_46	202_56_195	33_46_1	440_46_161	565_26_5	1319_46_374	149_56_166	247_6_107	126_46_1	225_6_161	92_6_147	221_6_1	14_46_1	13_46_1	813_46_1149	58_46_766	1282_46_458	55_26_1	57_6_1	37_46_1	1183_6_1	1536_6_7	514_46_5
1300_6_59	594_6_5	602_46_598	218_46_496	314_46_200	239_46_1	69_46_60	175_46_1	173_6_1	93_6_45	182_6_339	26_46_1	46_46_39	28_46_1	2138_6_296	407_6_168	162_46_1	71_6_1	329_46_1039	360_6_40	202_56_200	33_46_1	440_46_142	565_26_4	1319_46_396	149_56_200	247_6_89	126_46_1	225_6_153	92_6_131	221_6_1	14_46_1	13_46_1	813_46_1167	58_46_770	1282_46_466	55_26_1	57_6_1	37_46_1	1183_6_1	1536_6_12	514_46_9
1300_6_72	594_6_9	602_46_593	218_46_489	314_46_190	239_46_1	69_46_53	175_46_1	173_6_1	93_6_39	182_6_328	26_46_1	46_46_37	28_46_1	2138_6_268	407_6_169	162_46_1	71_6_1	329_46_1084	360_6_28	202_56_200	33_46_1	440_46_140	565_26_4	1319_46_407	149_56_197	247_6_82	126_46_1	225_6_169	92_6_125	221_6_1	14_46_1	13_46_1	813_46_1148	58_46_778	1282_46_508	55_26_1	57_6_1	37_46_1	1183_6_1	1536_6_14	514_46_8
1300_6_64	594_6_6	602_46_618	218_46_514	314_46_215	239_46_1	69_46_62	175_46_1	173_6_1	93_6_47	182_6_316	26_46_1	46_46_33	28_46_1	2138_6_249	407_6_151	162_46_1	71_6_1	329_46_1095	360_6_19	202_56_212	33_46_1	440_46_115	565_26_3	1319_46_449	149_56_139	247_6_79	126_46_1	225_6_176	92_6_120	221_6_1	14_46_1	13_46_1	813_46_1173	58_46_778	1282_46_506	55_26_1	57_6_1	37_46_1	1183_6_1	1536_6_14	514_46_6
1300_6_71	594_6_5	602_46_589	218_46_533	314_46_208	239_46_1	69_46_61	175_46_1	173_6_1	93_6_48	182_6_298	26_46_1	46_46_51	28_46_1	2138_6_257	407_6_133	162_46_1	71_6_1	329_46_1117	360_6_15	202_56_183	33_46_1	440_46_133	565_26_3	1319_46_464	149_56_75	247_6_53	126_46_1	225_6_186	92_6_124	221_6_1	14_46_1	13_46_1	813_46_1183	58_46_855	1282_46_488	55_26_1	57_6_1	37_46_1	1183_6_1	1536_6_7	514_46_5
1300_6_67	594_6_6	602_46_612	218_46_518	314_46_229	239_46_1	69_46_54	175_46_1	173_6_1	93_6_55	182_6_294	26_46_1	46_46_49	28_46_1	2138_6_232	407_6_119	162_46_1	71_6_1	329_46_1098	360_6_10	202_56_105	33_46_1	440_46_147	565_26_4	1319_46_482	149_56_47	247_6_57	126_46_1	225_6_182	92_6_126	221_6_1	14_46_1	13_46_1	813_46_1226	58_46_884	1282_46_492	55_26_1	57_6_1	37_46_1	1183_6_1	1536_6_7	514_46_5
1300_6_61	594_6_8	602_46_606	218_46_515	314_46_242	239_46_1	69_46_64	175_46_1	173_6_1	93_6_67	182_6_283	26_46_1	46_46_70	28_46_1	2138_6_232	407_6_118	162_46_1	71_6_1	329_46_1086	360_6_13	202_56_49	33_46_1	440_46_162	565_26_2	1319_46_481	149_56_47	247_6_73	126_46_1	225_6_162	92_6_125	221_6_1	14_46_1	13_46_1	813_46_1270	58_46_861	1282_46_505	55_26_1	57_6_1	37_46_1	1183_6_1	1536_6_12	514_46_3
1300_6_64	594_6_13	602_46_616	218_46_515	314_46_218	239_46_1	69_46_56	175_46_1	173_6_1	93_6_52	182_6_311	26_46_1	46_46_61	28_46_1	2138_6_218	407_6_101	162_46_1	71_6_1	329_46_1089	360_6_7	202_56_41	33_46_1	440_46_183	565_26_2	1319_46_490	149_56_48	247_6_67	126_46_1	225_6_167	92_6_145	221_6_1	14_46_1	13_46_1	813_46_1304	58_46_877	1282_46_490	55_26_1	57_6_1	37_46_1	1183_6_1	1536_6_14	514_46_3
1300_6_61	594_6_14	602_46_598	218_46_555	314_46_218	239_46_1	69_46_59	175_46_1	173_6_1	93_6_55	182_6_304	26_46_1	46_46_56	28_46_1	2138_6_212	407_6_97	162_46_1	71_6_1	329_46_1071	360_6_7	202_56_45	33_46_1	440_46_190	565_26_1	1319_46_469	149_56_65	247_6_60	126_46_1	225_6_184	92_6_135	221_6_1	14_46_1	13_46_1	813_46_1295	58_46_916	1282_46_513	55_26_1	57_6_1	37_46_1	1183_6_1	1536_6_15	514_46_1
1300_6_60	594_6_12	602_46_601	218_46_577	314_46_218	239_46_1	69_46_60	175_46_1	173_6_1	93_6_53	182_6_306	26_46_1	46_46_53	28_46_1	2138_6_224	407_6_98	162_46_1	71_6_1	329_46_1074	360_6_6	202_56_31	33_46_1	440_46_209	565_26_2	1319_46_482	149_56_63	247_6_75	126_46_1	225_6_160	92_6_135	221_6_1	14_46_1	13_46_1	813_46_1279	58_46_938	1282_46_484	55_26_1	57_6_1	37_46_1	1183_6_1	1536_6_17	514_46_3
1300_6_56	594_6_9	602_46_599	218_46_579	314_46_198	239_46_1	69_46_49	175_46_1	173_6_1	93_6_48	182_6_323	26_46_1	46_46_57	28_46_1	2138_6_201	407_6_75	162_46_1	71_6_1	329_46_1111	360_6_8	202_56_32	33_46_1	440_46_219	565_26_1	1319_46_501	149_56_63	247_6_69	126_46_1	225_6_144	92_6_123	221_6_1	14_46_1	13_46_1	813_46_1329	58_46_948	1282_46_480	55_26_1	57_6_1	37_46_1	1183_6_1	1536_6_15	514_46_2
1300_6_43	594_6_6	602_46_564	218_46_599	314_46_214	239_46_1	69_46_34	175_46_1	173_6_1	93_6_38	182_6_310	26_46_1	46_46_49	28_46_1	2138_6_192	407_6_74	162_46_1	71_6_1	329_46_1165	360_6_6	202_56_38	440_46_225	1319_46_489	149_56_74	247_6_60	126_46_1	225_6_143	92_6_122	221_6_1	14_46_1	13_46_1	813_46_1350	58_46_945	1282_46_492	33_46_1	57_6_1	37_46_1	1183_6_1	1536_6_12	514_46_3
1300_6_47	594_6_8	602_46_545	218_46_633	314_46_208	239_46_1	69_46_28	175_46_1	173_6_1	93_6_27	182_6_299	26_46_1	46_46_42	28_46_1	2138_6_178	407_6_85	162_46_1	71_6_1	329_46_1191	360_6_8	202_56_56	440_46_212	1319_46_473	149_56_100	247_6_48	126_46_1	225_6_131	92_6_118	221_6_1	14_46_1	13_46_1	813_46_1333	58_46_973	1282_46_496	33_46_1	57_6_1	37_46_1	1183_6_1	1536_6_5	514_46_4
1300_6_34	594_6_3	602_46_530	218_46_645	314_46_191	239_46_1	69_46_31	175_46_1	173_6_1	93_6_29	182_6_318	26_46_1	46_46_48	28_46_1	2138_6_164	407_6_84	162_46_1	71_6_1	329_46_1182	360_6_12	202_56_83	440_46_208	1319_46_465	149_56_123	247_6_40	126_46_1	225_6_126	92_6_111	221_6_1	14_46_1	13_46_1	813_46_1344	58_46_988	1282_46_493	33_46_1	57_6_1	37_46_1	1183_6_1	1536_6_1	514_46_6
1300_6_24	594_6_2	602_46_539	218_46_650	314_46_182	239_46_1	69_46_24	175_46_1	173_6_1	93_6_33	182_6_304	26_46_1	46_46_53	28_46_1	2138_6_159	407_6_84	162_46_1	71_6_1	329_46_1171	360_6_7	202_56_106	440_46_207	1319_46_490	149_56_114	247_6_40	126_46_1	225_6_117	92_6_104	221_6_1	14_46_1	13_46_1	813_46_1328	58_46_990	1282_46_497	33_46_1	57_6_1	37_46_1	1183_6_1	1536_6_2	514_46_2
1300_6_21	71_6_1	602_46_540	218_46_650	314_46_192	239_46_1	69_46_18	175_46_1	173_6_1	93_6_23	182_6_291	26_46_1	46_46_43	28_46_1	2138_6_175	407_6_70	162_46_1	329_46_1198	360_6_6	202_56_129	440_46_194	1319_46_493	149_56_111	247_6_40	126_46_1	225_6_101	92_6_109	221_6_1	14_46_1	13_46_1	813_46_1368	58_46_956	1282_46_486	33_46_1	37_46_1	1183_6_1	1536_6_4	514_46_2
1300_6_18	71_6_1	602_46_561	218_46_636	314_46_172	239_46_1	69_46_17	175_46_1	173_6_1	93_6_26	182_6_306	26_46_1	46_46_37	28_46_1	2138_6_163	407_6_82	162_46_1	329_46_1211	360_6_3	202_56_108	440_46_205	1319_46_498	149_56_88	247_6_34	126_46_1	225_6_110	92_6_96	221_6_1	14_46_1	13_46_1	813_46_1397	58_46_950	1282_46_474	33_46_1	37_46_1	1183_6_1	1536_6_4	514_46_2
1300_6_23	71_6_1	602_46_564	218_46_640	314_46_177	239_46_1	69_46_15	175_46_1	173_6_1	93_6_20	182_6_305	26_46_1	46_46_22	28_46_1	2138_6_143	407_6_86	162_46_1	329_46_1201	360_6_4	202_56_78	440_46_197	1319_46_506	149_56_72	247_6_23	126_46_1	225_6_117	92_6_117	221_6_1	14_46_1	13_46_1	813_46_1415	58_46_992	1282_46_450	33_46_1	37_46_1	1183_6_1	1536_6_3	514_46_3
1300_6_25	71_6_1	602_46_549	218_46_625	314_46_189	239_46_1	69_46_14	175_46_1	173_6_1	93_6_23	182_6_331	26_46_1	46_46_17	28_46_1	2138_6_136	407_6_76	162_46_1	329_46_1220	360_6_6	202_56_54	440_46_196	1319_46_506	149_56_85	247_6_26	126_46_1	225_6_94	92_6_100	221_6_1	14_46_1	13_46_1	813_46_1430	58_46_1023	1282_46_428	33_46_1	37_46_1	1183_6_1	1536_6_6	514_46_2
1300_6_26	71_6_1	602_46_548	218_46_650	314_46_170	239_46_1	69_46_7	175_46_1	173_6_1	225_6_96	407_6_79	26_46_1	46_46_17	28_46_1	2138_6_136	182_6_336	162_46_1	329_46_1210	360_6_2	202_56_55	440_46_192	1319_46_516	149_56_78	247_6_16	126_46_1	93_6_37	92_6_87	221_6_1	14_46_1	13_46_1	813_46_1397	58_46_1079	1282_46_446	33_46_1	37_46_1	1183_6_1	1536_6_2
1300_6_30	71_6_1	602_46_562	218_46_690	314_46_159	239_46_1	69_46_7	175_46_1	173_6_1	225_6_94	407_6_79	26_46_1	46_46_18	28_46_1	2138_6_118	182_6_289	162_46_1	329_46_1205	360_6_4	202_56_42	440_46_196	1319_46_524	149_56_68	247_6_20	126_46_1	93_6_29	92_6_85	221_6_1	14_46_1	13_46_1	813_46_1391	58_46_1137	1282_46_454	33_46_1	37_46_1	1183_6_1
1300_6_27	71_6_1	602_46_547	218_46_696	314_46_173	239_46_1	69_46_6	175_46_1	173_6_1	225_6_81	407_6_73	26_46_1	46_46_19	28_46_1	2138_6_86	182_6_336	162_46_1	329_46_1214	360_6_5	202_56_32	440_46_199	1319_46_539	149_56_76	247_6_17	126_46_1	93_6_33	92_6_72	221_6_1	14_46_1	13_46_1	813_46_1391	58_46_1150	1282_46_453	33_46_1	37_46_1	1183_6_1
1300_6_29	71_6_1	602_46_526	218_46_683	314_46_164	239_46_1	69_46_2	175_46_1	173_6_1	225_6_75	407_6_78	26_46_1	46_46_25	28_46_1	2138_6_87	182_6_330	162_46_1	329_46_1209	360_6_8	202_56_24	440_46_197	1319_46_546	149_56_68	247_6_11	126_46_1	93_6_44	92_6_67	221_6_1	14_46_1	13_46_1	813_46_1377	58_46_1191	1282_46_492	33_46_1	37_46_1	1183_6_1
1300_6_37	71_6_1	602_46_536	218_46_716	314_46_167	239_46_1	69_46_1	175_46_1	173_6_1	225_6_81	407_6_63	26_46_1	46_46_27	28_46_1	2138_6_93	182_6_291	162_46_1	329_46_1184	360_6_10	202_56_12	440_46_195	1319_46_538	149_56_57	247_6_13	126_46_1	93_6_31	92_6_80	221_6_1	14_46_1	13_46_1	813_46_1420	58_46_1176	1282_46_503	33_46_1	37_46_1	1183_6_1
1300_6_35	71_6_1	602_46_534	218_46_709	314_46_168	239_46_1	69_46_1	175_46_1	173_6_1	225_6_71	407_6_68	26_46_1	46_46_28	28_46_1	2138_6_100	182_6_317	162_46_1	329_46_1186	360_6_8	202_56_6	440_46_218	1319_46_533	149_56_68	247_6_18	126_46_1	93_6_29	92_6_77	221_6_1	14_46_1	13_46_1	813_46_1413	58_46_1142	1282_46_511	33_46_1	37_46_1	1183_6_1
1300_6_46	71_6_1	602_46_514	218_46_723	314_46_158	239_46_1	69_46_1	175_46_1	173_6_1	225_6_79	407_6_59	26_46_1	46_46_31	28_46_1	2138_6_108	182_6_287	162_46_1	329_46_1209	360_6_9	202_56_5	440_46_201	1319_46_548	149_56_76	247_6_14	126_46_1	93_6_35	92_6_66	221_6_1	14_46_1	13_46_1	813_46_1396	58_46_1144	1282_46_523	33_46_1	37_46_1	1183_6_1
1300_6_43	71_6_1	602_46_496	218_46_706	314_46_131	239_46_1	69_46_1	175_46_1	173_6_1	225_6_88	407_6_72	26_46_1	46_46_30	28_46_1	2138_6_103	182_6_268	162_46_1	329_46_1217	360_6_9	202_56_4	440_46_198	1319_46_546	149_56_120	247_6_15	126_46_1	93_6_30	92_6_65	221_6_1	14_46_1	13_46_1	813_46_1396	58_46_1149	1282_46_550	33_46_1	37_46_1	1183_6_1
1300_6_42	71_6_1	602_46_510	218_46_670	314_46_138	239_46_1	69_46_1	175_46_1	173_6_1	225_6_70	407_6_63	26_46_1	46_46_30	28_46_1	2138_6_120	182_6_250	162_46_1	329_46_1217	360_6_8	202_56_7	440_46_212	1319_46_556	149_56_143	247_6_12	126_46_1	93_6_40	92_6_55	221_6_1	14_46_1	13_46_1	813_46_1411	58_46_1137	1282_46_569	33_46_1	37_46_1	1183_6_1
1300_6_46	71_6_1	602_46_518	218_46_650	314_46_132	239_46_1	69_46_1	175_46_1	173_6_1	225_6_74	407_6_60	26_46_1	46_46_41	28_46_1	2138_6_128	182_6_244	162_46_1	329_46_1215	360_6_5	202_56_4	440_46_210	1319_46_544	149_56_195	247_6_11	126_46_1	93_6_55	92_6_59	221_6_1	14_46_1	13_46_1	813_46_1432	58_46_1067	1282_46_572	33_46_1	37_46_1	1183_6_1
1300_6_38	71_6_1	602_46_498	218_46_645	314_46_128	239_46_1	69_46_1	175_46_1	173_6_1	225_6_71	407_6_63	26_46_1	46_46_37	28_46_1	2138_6_120	182_6_229	162_46_1	329_46_1210	360_6_6	202_56_1	440_46_209	1319_46_589	149_56_273	247_6_15	126_46_1	93_6_50	92_6_49	221_6_1	14_46_1	13_46_1	813_46_1409	58_46_1048	1282_46_571	33_46_1	37_46_1	1183_6_1
1300_6_42	71_6_1	602_46_493	218_46_644	314_46_119	239_46_1	69_46_1	175_46_1	173_6_1	225_6_59	407_6_60	26_46_1	46_46_38	28_46_1	2138_6_105	182_6_236	162_46_1	329_46_1167	360_6_4	440_46_197	1319_46_596	149_56_352	247_6_13	126_46_1	93_6_61	92_6_46	221_6_1	14_46_1	13_46_1	813_46_1399	58_46_1046	1282_46_579	33_46_1	37_46_1	1183_6_1
1300_6_55	71_6_1	602_46_472	218_46_640	314_46_103	239_46_1	69_46_1	175_46_1	173_6_1	225_6_71	407_6_58	26_46_1	46_46_34	28_46_1	2138_6_106	182_6_208	162_46_1	329_46_1156	360_6_5	440_46_198	1319_46_575	149_56_387	247_6_11	126_46_1	93_6_56	92_6_51	221_6_1	14_46_1	13_46_1	813_46_1397	58_46_1052	1282_46_617	33_46_1	37_46_1	1183_6_1
1300_6_36	71_6_1	602_46_473	218_46_646	314_46_97	239_46_1	69_46_1	175_46_1	173_6_1	225_6_40	407_6_58	26_46_1	46_46_37	28_46_1	2138_6_97	182_6_203	162_46_1	329_46_1149	360_6_6	440_46_204	1319_46_581	149_56_341	247_6_9	126_46_1	93_6_48	92_6_49	221_6_1	14_46_1	13_46_1	813_46_1376	58_46_1130	1282_46_612	33_46_1	37_46_1	1183_6_1
1300_6_40	71_6_1	602_46_466	218_46_672	314_46_80	239_46_1	69_46_1	175_46_1	173_6_1	225_6_46	407_6_49	26_46_1	46_46_32	28_46_1	2138_6_90	182_6_188	162_46_1	329_46_1151	360_6_9	440_46_178	1319_46_587	149_56_252	247_6_12	126_46_1	93_6_54	92_6_55	221_6_1	14_46_1	13_46_1	813_46_1401	58_46_1143	1282_46_619	33_46_1	37_46_1	1183_6_1
1300_6_35	71_6_1	602_46_483	218_46_703	314_46_82	239_46_1	69_46_1	175_46_1	173_6_1	225_6_39	407_6_54	26_46_1	46_46_37	28_46_1	2138_6_108	182_6_180	162_46_1	329_46_1161	360_6_12	440_46_174	1319_46_581	149_56_146	247_6_7	126_46_1	93_6_45	92_6_47	221_6_1	14_46_1	13_46_1	813_46_1386	58_46_1144	1282_46_644	33_46_1	37_46_1	1183_6_1
1300_6_26	71_6_1	602_46_492	218_46_741	314_46_85	239_46_1	69_46_1	175_46_1	173_6_1	225_6_36	407_6_49	26_46_1	46_46_40	28_46_1	2138_6_100	182_6_178	162_46_1	329_46_1153	360_6_9	440_46_179	1319_46_561	149_56_97	247_6_3	126_46_1	93_6_46	92_6_56	221_6_1	14_46_1	13_46_1	813_46_1404	58_46_1158	1282_46_650	33_46_1	37_46_1	1183_6_1
1300_6_31	71_6_1	602_46_458	218_46_743	314_46_85	239_46_1	69_46_1	175_46_1	173_6_1	225_6_32	407_6_40	26_46_1	46_46_30	28_46_1	2138_6_85	182_6_176	162_46_1	329_46_1157	360_6_11	440_46_168	1319_46_588	149_56_72	247_6_6	126_46_1	93_6_36	92_6_63	221_6_1	14_46_1	13_46_1	813_46_1412	58_46_1239	1282_46_658	33_46_1	37_46_1	1183_6_1
1300_6_32	71_6_1	602_46_453	218_46_798	314_46_75	239_46_1	69_46_1	175_46_1	173_6_1	225_6_38	407_6_44	26_46_1	46_46_31	28_46_1	2138_6_75	182_6_181	162_46_1	329_46_1177	360_6_14	440_46_158	1319_46_570	149_56_55	247_6_6	126_46_1	93_6_39	92_6_47	221_6_1	14_46_1	13_46_1	813_46_1449	58_46_1239	1282_46_645	33_46_1	37_46_1	1183_6_1
1300_6_27	71_6_1	602_46_446	218_46_803	314_46_76	239_46_1	69_46_1	175_46_1	173_6_1	225_6_25	407_6_38	26_46_1	46_46_30	28_46_1	2138_6_58	182_6_180	162_46_1	329_46_1169	360_6_8	440_46_166	1319_46_561	149_56_40	247_6_1	126_46_1	93_6_49	92_6_39	221_6_1	14_46_1	13_46_1	813_46_1475	58_46_1310	1282_46_652	33_46_1	37_46_1	1183_6_1
1300_6_23	71_6_1	602_46_432	218_46_828	314_46_63	239_46_1	69_46_1	175_46_1	173_6_1	225_6_30	407_6_26	26_46_1	46_46_24	28_46_1	2138_6_56	182_6_176	162_46_1	329_46_1187	360_6_11	440_46_165	1319_46_587	149_56_29	247_6_2	126_46_1	93_6_36	92_6_46	221_6_1	14_46_1	13_46_1	813_46_1497	58_46_1338	1282_46_647	33_46_1	37_46_1	1183_6_1
1300_6_13	71_6_1	602_46_438	218_46_846	314_46_58	239_46_1	69_46_1	175_46_1	173_6_1	225_6_24	407_6_43	26_46_1	46_46_20	28_46_1	2138_6_61	182_6_155	162_46_1	329_46_1189	360_6_20	440_46_165	1319_46_589	149_56_20	247_6_4	126_46_1	93_6_46	92_6_47	221_6_1	14_46_1	13_46_1	813_46_1493	58_46_1350	1282_46_661	33_46_1	37_46_1	1183_6_1
1300_6_12	71_6_1	602_46_419	218_46_840	314_46_56	239_46_1	69_46_1	175_46_1	173_6_1	225_6_23	407_6_38	26_46_1	46_46_21	28_46_1	2138_6_44	182_6_175	162_46_1	329_46_1215	360_6_19	440_46_151	1319_46_605	149_56_27	247_6_1	126_46_1	93_6_47	92_6_32	221_6_1	14_46_1	13_46_1	813_46_1536	58_46_1346	1282_46_642	33_46_1	37_46_1	1183_6_1
1300_6_19	71_6_1	602_46_421	218_46_825	314_46_50	239_46_1	69_46_1	175_46_1	173_6_1	225_6_31	407_6_29	26_46_1	46_46_21	28_46_1	2138_6_54	182_6_148	162_46_1	329_46_1188	360_6_28	440_46_133	1319_46_656	149_56_48	247_6_3	126_46_1	93_6_33	92_6_42	221_6_1	14_46_1	13_46_1	813_46_1537	58_46_1338	1282_46_661	33_46_1	37_46_1	1183_6_1
1300_6_17	71_6_1	602_46_406	218_46_837	314_46_56	239_46_1	69_46_1	175_46_1	173_6_1	225_6_25	407_6_34	26_46_1	46_46_18	28_46_1	2138_6_48	182_6_159	162_46_1	329_46_1168	360_6_26	440_46_138	1319_46_638	149_56_79	247_6_2	126_46_1	93_6_33	92_6_46	221_6_1	14_46_1	13_46_1	813_46_1531	58_46_1382	1282_46_636	33_46_1	37_46_1	1183_6_1
1300_6_23	71_6_1	602_46_401	218_46_824	314_46_49	239_46_1	69_46_1	175_46_1	173_6_1	225_6_19	407_6_38	26_46_1	46_46_22	28_46_1	2138_6_43	182_6_164	162_46_1	329_46_1144	360_6_30	440_46_112	1319_46_623	149_56_110	247_6_2	126_46_1	93_6_45	92_6_39	221_6_1	14_46_1	13_46_1	813_46_1531	58_46_1394	1282_46_660	33_46_1	37_46_1	1183_6_1
1300_6_34	71_6_1	602_46_393	218_46_836	314_46_41	239_46_1	69_46_1	175_46_1	173_6_1	225_6_12	407_6_24	26_46_1	46_46_26	28_46_1	2138_6_45	182_6_156	162_46_1	329_46_1153	360_6_31	440_46_88	1319_46_630	149_56_152	247_6_1	126_46_1	93_6_32	92_6_41	221_6_1	14_46_1	13_46_1	813_46_1528	58_46_1365	1282_46_686	33_46_1	37_46_1	1183_6_1
1300_6_33	71_6_1	602_46_405	218_46_810	314_46_36	239_46_1	69_46_1	175_46_1	173_6_1	225_6_21	407_6_31	26_46_1	46_46_28	28_46_1	2138_6_57	182_6_150	162_46_1	329_46_1165	360_6_27	440_46_77	1319_46_635	149_56_221	126_46_1	93_6_29	92_6_37	221_6_1	14_46_1	813_46_1538	58_46_1306	1282_46_669	33_46_1	37_46_1	1183_6_1
1300_6_36	71_6_1	602_46_419	218_46_770	314_46_37	239_46_1	69_46_1	175_46_1	173_6_1	225_6_17	407_6_26	26_46_1	46_46_27	28_46_1	2138_6_42	182_6_171	162_46_1	329_46_1151	360_6_32	440_46_77	1319_46_606	149_56_270	126_46_1	93_6_41	92_6_36	221_6_1	14_46_1	813_46_1548	58_46_1293	1282_46_675	33_46_1	37_46_1	1183_6_1
1300_6_35	71_6_1	602_46_415	218_46_716	314_46_28	239_46_1	69_46_1	175_46_1	173_6_1	225_6_16	407_6_17	26_46_1	46_46_30	28_46_1	2138_6_52	182_6_140	162_46_1	329_46_1181	360_6_20	440_46_58	1319_46_585	149_56_309	126_46_1	93_6_33	92_6_47	221_6_1	14_46_1	813_46_1614	58_46_1322	1282_46_654	33_46_1	37_46_1	1183_6_1
1300_6_30	71_6_1	602_46_397	218_46_711	314_46_26	239_46_1	69_46_1	175_46_1	173_6_1	225_6_13	407_6_28	26_46_1	46_46_30	28_46_1	2138_6_57	182_6_127	162_46_1	329_46_1183	360_6_15	440_46_54	1319_46_601	149_56_329	126_46_1	93_6_33	92_6_51	221_6_1	14_46_1	813_46_1611	58_46_1297	1282_46_664	33_46_1	37_46_1	1183_6_1
1300_6_28	71_6_1	602_46_393	218_46_709	314_46_27	239_46_1	69_46_1	175_46_1	173_6_1	225_6_12	407_6_26	26_46_1	46_46_33	28_46_1	2138_6_54	182_6_134	162_46_1	329_46_1168	360_6_20	440_46_67	1319_46_598	149_56_240	126_46_1	93_6_34	92_6_69	221_6_1	14_46_1	813_46_1583	58_46_1312	1282_46_666	33_46_1	37_46_1	1183_6_1
1300_6_21	71_6_1	602_46_410	218_46_715	314_46_25	239_46_1	69_46_1	175_46_1	173_6_1	225_6_10	407_6_25	26_46_1	46_46_24	28_46_1	2138_6_53	182_6_130	162_46_1	329_46_1139	360_6_14	440_46_62	1319_46_616	149_56_236	126_46_1	93_6_32	92_6_65	221_6_1	14_46_1	813_46_1572	58_46_1311	1282_46_658	33_46_1	37_46_1	1183_6_1
1300_6_27	71_6_1	602_46_415	218_46_735	314_46_19	239_46_1	69_46_1	175_46_1	173_6_1	225_6_8	407_6_30	26_46_1	46_46_29	28_46_1	2138_6_59	182_6_114	162_46_1	329_46_1127	360_6_15	440_46_63	1319_46_598	149_56_268	126_46_1	93_6_34	92_6_53	221_6_1	14_46_1	813_46_1575	58_46_1319	1282_46_643	33_46_1	37_46_1	1183_6_1
1300_6_32	71_6_1	602_46_435	218_46_703	314_46_17	239_46_1	69_46_1	175_46_1	173_6_1	225_6_7	407_6_22	26_46_1	46_46_22	28_46_1	2138_6_60	182_6_112	162_46_1	329_46_1101	360_6_12	440_46_61	1319_46_615	149_56_277	126_46_1	93_6_29	92_6_63	221_6_1	14_46_1	813_46_1620	58_46_1329	1282_46_613	33_46_1	37_46_1	1183_6_1
1300_6_29	71_6_1	602_46_441	218_46_711	314_46_9	239_46_1	69_46_1	175_46_1	173_6_1	225_6_6	407_6_22	26_46_1	46_46_23	28_46_1	2138_6_74	182_6_89	162_46_1	329_46_1094	360_6_8	440_46_54	1319_46_639	149_56_208	126_46_1	93_6_31	92_6_46	221_6_1	14_46_1	813_46_1635	58_46_1352	1282_46_640	33_46_1	37_46_1	1183_6_1
1300_6_34	71_6_1	602_46_420	218_46_698	314_46_10	239_46_1	69_46_1	175_46_1	173_6_1	225_6_5	407_6_22	26_46_1	46_46_33	28_46_1	2138_6_89	182_6_88	162_46_1	329_46_1109	360_6_8	440_46_49	1319_46_656	149_56_169	126_46_1	93_6_34	92_6_46	221_6_1	14_46_1	813_46_1610	58_46_1399	1282_46_628	33_46_1	37_46_1	1183_6_1
1300_6_43	71_6_1	602_46_432	218_46_674	314_46_15	239_46_1	69_46_1	175_46_1	173_6_1	225_6_6	407_6_15	26_46_1	46_46_26	28_46_1	2138_6_75	182_6_104	162_46_1	329_46_1080	360_6_2	440_46_41	1319_46_688	149_56_167	126_46_1	93_6_30	92_6_58	221_6_1	14_46_1	813_46_1627	58_46_1423	1282_46_632	33_46_1	37_46_1	1183_6_1
1300_6_36	71_6_1	602_46_464	218_46_712	314_46_8	239_46_1	69_46_1	175_46_1	173_6_1	225_6_7	407_6_15	26_46_1	46_46_24	28_46_1	2138_6_81	182_6_82	162_46_1	329_46_1039	360_6_4	440_46_38	1319_46_704	149_56_173	126_46_1	93_6_37	92_6_43	221_6_1	14_46_1	813_46_1583	58_46_1465	1282_46_647	33_46_1	37_46_1	1183_6_1
1300_6_29	71_6_1	602_46_474	218_46_716	314_46_7	239_46_1	69_46_1	175_46_1	173_6_1	225_6_7	407_6_9	26_46_1	46_46_24	28_46_1	2138_6_92	182_6_72	162_46_1	329_46_1048	360_6_7	440_46_50	1319_46_724	149_56_182	126_46_1	93_6_28	92_6_38	221_6_1	14_46_1	813_46_1593	58_46_1487	1282_46_608	33_46_1	37_46_1	1183_6_1
1300_6_36	71_6_1	602_46_471	218_46_746	314_46_6	239_46_1	69_46_1	175_46_1	173_6_1	225_6_6	407_6_10	26_46_1	46_46_23	28_46_1	2138_6_76	182_6_90	162_46_1	329_46_1059	360_6_5	440_46_59	1319_46_701	149_56_156	126_46_1	93_6_30	92_6_42	221_6_1	14_46_1	813_46_1559	58_46_1551	1282_46_599	33_46_1	37_46_1	1183_6_1
1300_6_31	71_6_1	602_46_419	218_46_770	314_46_6	239_46_1	69_46_1	175_46_1	173_6_1	225_6_6	407_6_12	26_46_1	46_46_31	28_46_1	2138_6_84	182_6_79	162_46_1	329_46_1079	360_6_6	440_46_36	1319_46_686	149_56_141	126_46_1	93_6_28	92_6_53	221_6_1	14_46_1	813_46_1564	58_46_1559	1282_46_626	33_46_1	37_46_1	1183_6_1
1300_6_22	71_6_1	602_46_425	218_46_745	314_46_7	239_46_1	69_46_1	175_46_1	173_6_1	225_6_8	407_6_6	26_46_1	46_46_35	28_46_1	2138_6_104	182_6_93	162_46_1	329_46_1062	360_6_3	440_46_34	1319_46_646	149_56_152	126_46_1	93_6_27	92_6_54	221_6_1	14_46_1	813_46_1592	58_46_1606	1282_46_606	33_46_1	37_46_1	1183_6_1
1300_6_14	71_6_1	602_46_423	218_46_756	314_46_4	239_46_1	69_46_1	175_46_1	173_6_1	225_6_11	407_6_5	26_46_1	46_46_23	28_46_1	2138_6_77	182_6_97	162_46_1	329_46_1033	360_6_4	440_46_26	1319_46_631	149_56_189	126_46_1	93_6_31	92_6_47	221_6_1	14_46_1	813_46_1562	58_46_1708	1282_46_605	33_46_1	37_46_1	1183_6_1
1300_6_18	71_6_1	602_46_416	218_46_740	314_46_5	239_46_1	69_46_1	175_46_1	173_6_1	225_6_9	407_6_7	26_46_1	46_46_21	28_46_1	2138_6_66	182_6_102	162_46_1	329_46_1036	360_6_2	440_46_23	1319_46_644	149_56_244	126_46_1	93_6_33	92_6_54	221_6_1	14_46_1	813_46_1552	58_46_1680	1282_46_587	33_46_1	37_46_1	1183_6_1
1300_6_16	71_6_1	602_46_401	218_46_738	314_46_6	239_46_1	69_46_1	175_46_1	173_6_1	225_6_17	407_6_7	26_46_1	46_46_26	28_46_1	2138_6_75	182_6_104	162_46_1	329_46_1029	360_6_1	440_46_26	1319_46_631	149_56_302	126_46_1	93_6_42	92_6_64	221_6_1	14_46_1	813_46_1534	58_46_1643	1282_46_568	33_46_1	37_46_1	1183_6_1
1300_6_13	71_6_1	602_46_392	218_46_728	314_46_4	239_46_1	69_46_1	175_46_1	225_6_18	407_6_9	26_46_1	46_46_26	28_46_1	2138_6_69	182_6_72	162_46_1	329_46_1005	440_46_24	1319_46_664	149_56_349	126_46_1	93_6_44	92_6_47	221_6_1	14_46_1	813_46_1516	58_46_1648	1282_46_592	33_46_1	37_46_1	1183_6_1
1300_6_16	71_6_1	602_46_396	218_46_733	314_46_6	239_46_1	69_46_1	175_46_1	225_6_18	407_6_7	26_46_1	46_46_30	28_46_1	2138_6_72	182_6_64	162_46_1	329_46_1003	440_46_27	1319_46_629	149_56_346	126_46_1	93_6_33	92_6_56	221_6_1	14_46_1	813_46_1528	58_46_1649	1282_46_595	33_46_1	37_46_1	1183_6_1
1300_6_14	71_6_1	602_46_370	218_46_708	314_46_11	239_46_1	69_46_1	175_46_1	225_6_19	407_6_9	26_46_1	46_46_25	28_46_1	2138_6_56	182_6_64	162_46_1	329_46_1009	440_46_21	1319_46_620	149_56_343	126_46_1	93_6_39	92_6_61	221_6_1	14_46_1	813_46_1557	58_46_1662	1282_46_590	33_46_1	37_46_1	1183_6_1
1300_6_14	71_6_1	602_46_356	218_46_730	314_46_19	239_46_1	69_46_1	175_46_1	225_6_11	407_6_11	26_46_1	46_46_30	28_46_1	2138_6_73	182_6_68	162_46_1	329_46_1015	440_46_18	1319_46_614	149_56_372	126_46_1	93_6_36	92_6_59	221_6_1	14_46_1	813_46_1560	58_46_1625	1282_46_563	33_46_1	37_46_1	1183_6_1
1300_6_21	71_6_1	602_46_356	218_46_715	314_46_15	239_46_1	69_46_1	175_46_1	225_6_19	407_6_7	26_46_1	46_46_27	28_46_1	2138_6_91	182_6_72	162_46_1	329_46_993	440_46_19	1319_46_623	149_56_290	126_46_1	93_6_42	92_6_52	221_6_1	14_46_1	813_46_1565	58_46_1666	1282_46_566	33_46_1	37_46_1	1183_6_1
1300_6_16	71_6_1	602_46_358	218_46_733	314_46_14	239_46_1	69_46_1	175_46_1	225_6_23	407_6_10	26_46_1	46_46_27	28_46_1	2138_6_75	182_6_56	162_46_1	329_46_962	440_46_12	1319_46_617	149_56_210	126_46_1	93_6_36	92_6_51	221_6_1	14_46_1	813_46_1522	58_46_1752	1282_46_616	33_46_1	37_46_1	1183_6_1
1300_6_5	71_6_1	602_46_324	218_46_730	314_46_12	239_46_1	69_46_1	175_46_1	225_6_13	407_6_4	26_46_1	46_46_27	28_46_1	2138_6_71	182_6_66	162_46_1	329_46_955	440_46_7	1319_46_633	149_56_185	126_46_1	93_6_37	92_6_56	221_6_1	14_46_1	813_46_1571	58_46_1806	1282_46_610	33_46_1	37_46_1	1183_6_1
1300_6_4	71_6_1	602_46_315	218_46_769	314_46_10	239_46_1	69_46_1	175_46_1	225_6_6	407_6_5	26_46_1	46_46_28	28_46_1	2138_6_71	182_6_69	162_46_1	329_46_948	440_46_8	1319_46_634	149_56_193	126_46_1	93_6_31	92_6_43	221_6_1	14_46_1	813_46_1548	58_46_1847	1282_46_618	33_46_1	37_46_1	1183_6_1
1300_6_7	71_6_1	602_46_305	218_46_744	314_46_16	239_46_1	69_46_1	175_46_1	225_6_3	407_6_4	26_46_1	46_46_24	28_46_1	2138_6_52	182_6_56	162_46_1	329_46_958	440_46_7	1319_46_632	149_56_233	126_46_1	93_6_26	92_6_42	221_6_1	14_46_1	813_46_1517	58_46_1944	1282_46_613	33_46_1	37_46_1	1183_6_1
1300_6_6	71_6_1	602_46_293	218_46_767	314_46_13	239_46_1	69_46_1	175_46_1	225_6_1	407_6_6	26_46_1	46_46_23	28_46_1	2138_6_67	182_6_52	162_46_1	329_46_946	440_46_2	1319_46_609	149_56_313	126_46_1	93_6_19	92_6_32	221_6_1	14_46_1	813_46_1487	58_46_1989	1282_46_582	33_46_1	37_46_1	1183_6_1
1300_6_2	71_6_1	602_46_292	218_46_747	314_46_11	239_46_1	69_46_1	175_46_1	225_6_4	407_6_7	26_46_1	46_46_24	28_46_1	2138_6_63	182_6_42	162_46_1	329_46_945	440_46_4	1319_46_612	149_56_364	126_46_1	93_6_17	92_6_25	221_6_1	14_46_1	813_46_1481	58_46_1978	1282_46_589	33_46_1	37_46_1	1183_6_1
1300_6_5	71_6_1	602_46_273	218_46_759	314_46_9	239_46_1	69_46_1	175_46_1	225_6_9	407_6_4	26_46_1	46_46_33	28_46_1	2138_6_63	182_6_34	162_46_1	329_46_930	440_46_3	1319_46_636	149_56_371	126_46_1	93_6_17	92_6_25	221_6_1	14_46_1	813_46_1480	58_46_1983	1282_46_588	33_46_1	37_46_1	1183_6_1
1300_6_6	71_6_1	602_46_252	218_46_724	314_46_4	239_46_1	69_46_1	175_46_1	225_6_9	407_6_5	26_46_1	46_46_27	28_46_1	2138_6_83	182_6_31	162_46_1	329_46_929	440_46_1	1319_46_650	149_56_340	126_46_1	93_6_21	92_6_21	221_6_1	14_46_1	813_46_1485	58_46_1991	1282_46_593	33_46_1	37_46_1	1183_6_1
1300_6_4	602_46_271	218_46_731	314_46_1	239_46_1	69_46_1	175_46_1	225_6_13	407_6_3	26_46_1	46_46_20	28_46_1	2138_6_63	182_6_27	162_46_1	329_46_924	1319_46_683	149_56_248	71_6_1	93_6_10	92_6_22	221_6_1	14_46_1	813_46_1482	58_46_2003	1282_46_590	33_46_1	37_46_1	1183_6_1
1300_6_2	602_46_259	218_46_712	239_46_1	69_46_1	175_46_1	225_6_17	407_6_2	26_46_1	46_46_19	28_46_1	2138_6_56	182_6_37	162_46_1	329_46_926	1319_46_680	149_56_227	71_6_1	93_6_7	92_6_22	221_6_1	14_46_1	813_46_1486	58_46_2025	1282_46_587	33_46_1	37_46_1	1183_6_1
1300_6_2	602_46_268	218_46_706	239_46_1	69_46_1	175_46_1	225_6_20	407_6_3	26_46_1	46_46_20	28_46_1	2138_6_51	182_6_38	162_46_1	329_46_907	1319_46_651	149_56_292	71_6_1	93_6_9	92_6_13	221_6_1	14_46_1	813_46_1459	58_46_2084	1282_46_579	33_46_1	37_46_1	1183_6_1
1300_6_3	602_46_279	218_46_690	239_46_1	69_46_1	175_46_1	225_6_18	407_6_10	26_46_1	46_46_18	28_46_1	2138_6_42	182_6_35	162_46_1	329_46_902	1319_46_627	149_56_320	71_6_1	93_6_11	92_6_15	221_6_1	14_46_1	813_46_1459	58_46_2163	1282_46_542	33_46_1	37_46_1	1183_6_1
1300_6_3	602_46_267	218_46_707	239_46_1	69_46_1	175_46_1	225_6_12	407_6_8	26_46_1	46_46_15	28_46_1	2138_6_58	182_6_41	162_46_1	329_46_908	1319_46_581	149_56_318	71_6_1	93_6_6	92_6_23	221_6_1	14_46_1	813_46_1467	58_46_2161	1282_46_571	33_46_1	37_46_1	1183_6_1
1300_6_1	602_46_250	218_46_686	239_46_1	69_46_1	175_46_1	225_6_22	407_6_5	26_46_1	46_46_10	28_46_1	2138_6_59	182_6_38	162_46_1	329_46_909	1319_46_597	149_56_250	71_6_1	93_6_6	92_6_20	221_6_1	14_46_1	813_46_1453	58_46_2207	1282_46_594	33_46_1	37_46_1	1183_6_1
602_46_258	218_46_694	239_46_1	69_46_1	175_46_1	225_6_19	407_6_2	26_46_1	46_46_9	28_46_1	2138_6_63	182_6_46	162_46_1	329_46_924	1319_46_602	149_56_216	71_6_1	93_6_6	92_6_28	221_6_1	14_46_1	813_46_1452	58_46_2217	1282_46_560	33_46_1	37_46_1	1183_6_1
602_46_257	218_46_704	239_46_1	69_46_1	175_46_1	225_6_19	407_6_2	26_46_1	46_46_8	28_46_1	2138_6_67	182_6_35	162_46_1	329_46_914	1319_46_596	149_56_213	71_6_1	93_6_5	92_6_15	221_6_1	14_46_1	813_46_1462	58_46_2213	1282_46_582	33_46_1	37_46_1	1183_6_1
602_46_257	218_46_698	239_46_1	69_46_1	175_46_1	225_6_13	407_6_1	26_46_1	46_46_11	28_46_1	2138_6_75	182_6_35	162_46_1	329_46_912	1319_46_581	149_56_242	71_6_1	93_6_3	92_6_19	221_6_1	14_46_1	813_46_1489	58_46_2199	1282_46_570	33_46_1	37_46_1	1183_6_1
602_46_253	218_46_664	239_46_1	69_46_1	175_46_1	225_6_8	26_46_1	46_46_10	28_46_1	2138_6_59	182_6_38	329_46_900	1319_46_553	149_56_273	71_6_1	93_6_8	92_6_19	162_46_1	14_46_1	813_46_1486	58_46_2299	1282_46_573	33_46_1	37_46_1	1183_6_1
602_46_254	218_46_707	239_46_1	69_46_1	175_46_1	225_6_5	26_46_1	46_46_11	28_46_1	2138_6_61	182_6_32	329_46_931	1319_46_546	149_56_256	71_6_1	93_6_9	92_6_17	162_46_1	14_46_1	813_46_1461	58_46_2258	1282_46_612	33_46_1	37_46_1	1183_6_1
602_46_222	218_46_711	239_46_1	69_46_1	175_46_1	225_6_5	26_46_1	46_46_14	28_46_1	2138_6_64	182_6_30	329_46_919	1319_46_542	149_56_261	71_6_1	93_6_12	92_6_22	162_46_1	14_46_1	813_46_1480	58_46_2267	1282_46_613	33_46_1	37_46_1	1183_6_1
602_46_211	218_46_699	239_46_1	69_46_1	175_46_1	225_6_6	26_46_1	46_46_12	28_46_1	2138_6_77	182_6_20	329_46_915	1319_46_549	149_56_281	71_6_1	93_6_12	92_6_19	162_46_1	14_46_1	813_46_1478	58_46_2273	1282_46_612	33_46_1	37_46_1	1183_6_1
602_46_203	218_46_731	239_46_1	69_46_1	175_46_1	225_6_10	26_46_1	46_46_11	28_46_1	2138_6_80	182_6_18	329_46_930	1319_46_548	149_56_304	71_6_1	93_6_14	92_6_27	162_46_1	14_46_1	813_46_1498	58_46_2216	1282_46_590	33_46_1	37_46_1	1183_6_1
602_46_207	218_46_754	239_46_1	69_46_1	175_46_1	225_6_16	26_46_1	46_46_10	28_46_1	2138_6_81	182_6_15	329_46_921	1319_46_546	149_56_316	71_6_1	93_6_13	92_6_19	162_46_1	14_46_1	813_46_1461	58_46_2210	1282_46_592	33_46_1	37_46_1	1183_6_1
602_46_185	218_46_715	239_46_1	69_46_1	175_46_1	225_6_19	26_46_1	46_46_14	28_46_1	2138_6_80	182_6_12	329_46_913	1319_46_556	149_56_316	71_6_1	93_6_12	92_6_16	162_46_1	14_46_1	813_46_1458	58_46_2272	1282_46_570	33_46_1	37_46_1	1183_6_1
602_46_193	218_46_719	239_46_1	69_46_1	175_46_1	225_6_30	26_46_1	46_46_16	28_46_1	2138_6_62	182_6_13	329_46_905	1319_46_550	149_56_316	71_6_1	93_6_17	92_6_12	162_46_1	14_46_1	813_46_1473	58_46_2267	1282_46_550	33_46_1	37_46_1	1183_6_1
602_46_213	218_46_719	239_46_1	69_46_1	175_46_1	225_6_25	26_46_1	46_46_20	28_46_1	2138_6_69	182_6_9	329_46_879	1319_46_566	149_56_315	71_6_1	93_6_12	92_6_7	162_46_1	14_46_1	813_46_1483	58_46_2253	1282_46_547	33_46_1	37_46_1	1183_6_1
602_46_193	218_46_692	239_46_1	69_46_1	175_46_1	225_6_32	26_46_1	46_46_16	28_46_1	2138_6_82	182_6_8	329_46_864	1319_46_561	149_56_277	71_6_1	93_6_9	92_6_10	162_46_1	14_46_1	813_46_1495	58_46_2331	1282_46_533	33_46_1	37_46_1	1183_6_1
602_46_205	218_46_692	239_46_1	69_46_1	175_46_1	225_6_19	26_46_1	46_46_27	28_46_1	2138_6_86	182_6_8	329_46_854	1319_46_591	149_56_241	71_6_1	93_6_7	92_6_9	162_46_1	14_46_1	813_46_1495	58_46_2346	1282_46_526	33_46_1	37_46_1	1183_6_1
602_46_199	218_46_684	239_46_1	69_46_1	175_46_1	225_6_17	26_46_1	46_46_34	28_46_1	2138_6_76	182_6_9	329_46_848	1319_46_587	149_56_209	71_6_1	93_6_5	92_6_5	162_46_1	14_46_1	813_46_1537	58_46_2382	1282_46_534	33_46_1	37_46_1	1183_6_1
602_46_228	218_46_671	239_46_1	69_46_1	175_46_1	225_6_18	26_46_1	46_46_26	28_46_1	2138_6_73	182_6_12	329_46_818	1319_46_591	149_56_207	71_6_1	93_6_8	92_6_4	162_46_1	14_46_1	813_46_1507	58_46_2413	1282_46_558	33_46_1	37_46_1	1183_6_1
602_46_245	218_46_643	239_46_1	69_46_1	175_46_1	225_6_15	26_46_1	46_46_27	28_46_1	2138_6_69	182_6_9	329_46_813	1319_46_585	149_56_235	71_6_1	93_6_9	92_6_1	162_46_1	14_46_1	813_46_1528	58_46_2397	1282_46_565	33_46_1	37_46_1	1183_6_1
602_46_248	218_46_638	239_46_1	69_46_1	175_46_1	225_6_24	26_46_1	46_46_28	28_46_1	2138_6_65	182_6_11	329_46_790	1319_46_584	149_56_291	71_6_1	93_6_8	92_6_4	162_46_1	14_46_1	813_46_1543	58_46_2344	1282_46_580	33_46_1	37_46_1	1183_6_1
602_46_266	218_46_608	239_46_1	69_46_1	175_46_1	225_6_32	26_46_1	46_46_16	28_46_1	2138_6_53	182_6_10	329_46_749	1319_46_605	149_56_349	71_6_1	93_6_7	92_6_2	162_46_1	14_46_1	813_46_1529	58_46_2365	1282_46_568	33_46_1	37_46_1	1183_6_1
602_46_248	218_46_596	239_46_1	69_46_1	175_46_1	225_6_19	26_46_1	46_46_23	28_46_1	2138_6_53	182_6_11	329_46_769	1319_46_628	149_56_426	71_6_1	93_6_4	92_6_1	162_46_1	14_46_1	813_46_1533	58_46_2287	1282_46_567	33_46_1	37_46_1	1183_6_1
602_46_247	218_46_577	239_46_1	69_46_1	175_46_1	225_6_23	26_46_1	46_46_14	28_46_1	2138_6_45	182_6_11	329_46_786	1319_46_603	149_56_486	71_6_1	93_6_4	162_46_1	14_46_1	813_46_1527	58_46_2284	1282_46_556	33_46_1	37_46_1	1183_6_1
602_46_242	218_46_530	239_46_1	69_46_1	175_46_1	225_6_21	26_46_1	46_46_11	28_46_1	2138_6_37	182_6_13	329_46_798	1319_46_607	149_56_455	71_6_1	93_6_2	162_46_1	14_46_1	813_46_1577	58_46_2280	1282_46_548	33_46_1	37_46_1	1183_6_1
602_46_241	218_46_535	239_46_1	69_46_1	175_46_1	225_6_26	26_46_1	46_46_7	28_46_1	2138_6_24	182_6_17	329_46_782	1319_46_606	149_56_450	71_6_1	93_6_4	162_46_1	14_46_1	813_46_1572	58_46_2296	1282_46_524	33_46_1	37_46_1	1183_6_1
602_46_240	218_46_503	239_46_1	69_46_1	175_46_1	225_6_26	26_46_1	46_46_9	28_46_1	2138_6_18	182_6_8	329_46_780	1319_46_620	149_56_527	71_6_1	93_6_2	162_46_1	14_46_1	813_46_1617	58_46_2252	1282_46_498	33_46_1	37_46_1	1183_6_1
602_46_239	218_46_512	239_46_1	69_46_1	175_46_1	225_6_19	26_46_1	46_46_5	28_46_1	2138_6_13	182_6_5	329_46_774	1319_46_630	149_56_549	71_6_1	93_6_3	162_46_1	14_46_1	813_46_1613	58_46_2266	1282_46_467	33_46_1	37_46_1	1183_6_1
602_46_223	218_46_509	239_46_1	69_46_1	175_46_1	225_6_18	26_46_1	46_46_3	28_46_1	2138_6_14	182_6_1	329_46_766	1319_46_636	149_56_532	71_6_1	93_6_8	162_46_1	14_46_1	813_46_1636	58_46_2304	1282_46_454	33_46_1	37_46_1	1183_6_1
602_46_205	218_46_491	239_46_1	69_46_1	175_46_1	225_6_19	26_46_1	46_46_3	28_46_1	2138_6_8	329_46_778	1319_46_612	149_56_621	71_6_1	93_6_7	162_46_1	14_46_1	813_46_1618	58_46_2322	1282_46_456	33_46_1	37_46_1	1183_6_1
26_46_1	329_46_771	58_46_2319	602_46_199	28_46_1	175_46_1	1282_46_429	37_46_1	1183_6_1	1319_46_604	149_56_676	2138_6_8	218_46_502	71_6_1	14_46_1	69_46_1	93_6_7	813_46_1650	225_6_19	162_46_1	239_46_1
26_46_1	329_46_767	58_46_2273	602_46_191	28_46_1	175_46_1	1282_46_375	37_46_1	1183_6_1	1319_46_588	149_56_810	2138_6_4	218_46_486	71_6_1	14_46_1	69_46_1	93_6_5	813_46_1663	225_6_21	162_46_1	239_46_1
26_46_1	329_46_757	58_46_2191	602_46_219	28_46_1	175_46_1	1282_46_370	37_46_1	1183_6_1	1319_46_576	149_56_886	2138_6_7	218_46_487	71_6_1	14_46_1	69_46_1	93_6_8	813_46_1663	225_6_23	162_46_1	239_46_1
26_46_1	329_46_759	58_46_2166	602_46_212	28_46_1	175_46_1	1282_46_385	37_46_1	1183_6_1	1319_46_580	149_56_976	2138_6_1	218_46_446	71_6_1	14_46_1	69_46_1	93_6_6	813_46_1645	225_6_17	162_46_1	239_46_1
26_46_1	329_46_763	58_46_2117	602_46_188	28_46_1	175_46_1	1282_46_373	37_46_1	1183_6_1	1319_46_595	149_56_1066	2138_6_2	218_46_417	71_6_1	14_46_1	69_46_1	93_6_6	813_46_1658	225_6_16	162_46_1	239_46_1
26_46_1	329_46_758	58_46_2179	602_46_167	28_46_1	175_46_1	1282_46_340	37_46_1	1183_6_1	1319_46_577	149_56_1099	2138_6_2	218_46_412	71_6_1	14_46_1	69_46_1	93_6_3	813_46_1629	225_6_13	162_46_1	239_46_1
26_46_1	329_46_788	58_46_2190	602_46_173	28_46_1	175_46_1	1282_46_312	37_46_1	1183_6_1	1319_46_535	149_56_1116	2138_6_3	218_46_407	71_6_1	14_46_1	69_46_1	93_6_2	813_46_1641	225_6_16	162_46_1	239_46_1
26_46_1	329_46_804	58_46_2206	602_46_176	28_46_1	175_46_1	1282_46_290	37_46_1	1183_6_1	1319_46_544	149_56_1119	2138_6_3	218_46_379	71_6_1	14_46_1	69_46_1	93_6_3	813_46_1625	225_6_16	162_46_1	239_46_1
26_46_1	329_46_802	58_46_2223	602_46_163	28_46_1	175_46_1	1282_46_274	37_46_1	1183_6_1	1319_46_518	149_56_1104	2138_6_3	218_46_346	71_6_1	14_46_1	69_46_1	93_6_2	813_46_1632	225_6_23	162_46_1	239_46_1
26_46_1	329_46_818	58_46_2279	602_46_167	28_46_1	175_46_1	1282_46_272	37_46_1	1183_6_1	1319_46_541	149_56_974	2138_6_3	218_46_323	71_6_1	14_46_1	69_46_1	93_6_1	813_46_1565	225_6_12	162_46_1	239_46_1
26_46_1	329_46_823	58_46_2375	602_46_160	28_46_1	175_46_1	1282_46_282	37_46_1	1183_6_1	1319_46_545	149_56_868	2138_6_2	218_46_290	71_6_1	14_46_1	69_46_1	93_6_1	813_46_1472	225_6_9	162_46_1	239_46_1
26_46_1	329_46_815	58_46_2492	602_46_151	28_46_1	1282_46_285	37_46_1	1183_6_1	218_46_267	149_56_778	2138_6_2	1319_46_548	14_46_1	69_46_1	225_6_6	813_46_1382	175_46_1	162_46_1	239_46_1
26_46_1	329_46_834	58_46_2503	602_46_150	28_46_1	1282_46_313	37_46_1	1183_6_1	218_46_254	149_56_699	2138_6_3	1319_46_527	14_46_1	69_46_1	225_6_5	813_46_1370	175_46_1	162_46_1	239_46_1
26_46_1	329_46_854	58_46_2484	602_46_143	28_46_1	1282_46_375	37_46_1	1183_6_1	218_46_261	149_56_635	2138_6_3	1319_46_519	14_46_1	69_46_1	225_6_6	813_46_1384	175_46_1	162_46_1	239_46_1
26_46_1	329_46_860	58_46_2571	602_46_132	28_46_1	1282_46_401	37_46_1	1183_6_1	218_46_269	149_56_576	2138_6_1	1319_46_511	14_46_1	69_46_1	225_6_5	813_46_1348	175_46_1	162_46_1	239_46_1
26_46_1	329_46_863	58_46_2660	602_46_134	28_46_1	1282_46_436	37_46_1	218_46_273	149_56_444	1319_46_522	69_46_1	225_6_9	813_46_1384	175_46_1	162_46_1	239_46_1
26_46_1	329_46_822	58_46_2800	602_46_142	28_46_1	1282_46_444	37_46_1	218_46_295	149_56_340	1319_46_488	69_46_1	225_6_10	813_46_1407	175_46_1	162_46_1	239_46_1
26_46_1	329_46_809	58_46_2804	602_46_137	28_46_1	1282_46_458	37_46_1	218_46_293	149_56_390	1319_46_501	69_46_1	225_6_10	813_46_1462	175_46_1	162_46_1	239_46_1
26_46_1	329_46_771	58_46_2838	602_46_137	28_46_1	1282_46_468	37_46_1	218_46_309	149_56_497	1319_46_468	69_46_1	225_6_6	813_46_1491	175_46_1	162_46_1	239_46_1
26_46_1	329_46_775	58_46_2864	602_46_131	28_46_1	1282_46_473	37_46_1	218_46_334	149_56_498	1319_46_520	69_46_1	225_6_4	813_46_1491	175_46_1	162_46_1	239_46_1
26_46_1	329_46_782	58_46_2875	602_46_117	28_46_1	1282_46_466	37_46_1	218_46_339	149_56_477	1319_46_554	69_46_1	225_6_3	813_46_1491	175_46_1	162_46_1	239_46_1
26_46_1	329_46_777	58_46_2831	602_46_126	28_46_1	1282_46_451	37_46_1	218_46_360	149_56_439	1319_46_590	69_46_1	225_6_4	813_46_1491	175_46_1	162_46_1	239_46_1
26_46_1	329_46_765	58_46_2826	602_46_131	28_46_1	1282_46_411	37_46_1	218_46_361	149_56_446	1319_46_599	69_46_1	225_6_1	813_46_1519	175_46_1	162_46_1	239_46_1
26_46_1	329_46_767	58_46_2819	602_46_143	28_46_1	1282_46_374	37_46_1	218_46_388	149_56_471	1319_46_599	69_46_1	175_46_1	813_46_1523	162_46_1	239_46_1
26_46_1	329_46_775	58_46_2786	602_46_143	28_46_1	1282_46_336	37_46_1	218_46_381	149_56_529	1319_46_598	69_46_1	175_46_1	813_46_1560	162_46_1	239_46_1
26_46_1	329_46_768	58_46_2765	602_46_146	28_46_1	1282_46_334	37_46_1	218_46_393	149_56_629	1319_46_580	69_46_1	175_46_1	813_46_1528	162_46_1	239_46_1
26_46_1	329_46_729	58_46_2860	602_46_158	28_46_1	1282_46_320	37_46_1	218_46_401	149_56_694	1319_46_529	69_46_1	175_46_1	813_46_1495	162_46_1	239_46_1
26_46_1	329_46_707	58_46_2929	602_46_158	28_46_1	1282_46_281	37_46_1	218_46_414	149_56_688	1319_46_541	69_46_1	175_46_1	813_46_1471	162_46_1	239_46_1
26_46_1	329_46_681	58_46_2936	602_46_160	28_46_1	1282_46_264	37_46_1	218_46_414	149_56_679	1319_46_554	69_46_1	175_46_1	813_46_1485	162_46_1	239_46_1
26_46_1	329_46_699	58_46_2870	602_46_153	28_46_1	1282_46_253	37_46_1	218_46_388	149_56_719	1319_46_565	69_46_1	175_46_1	813_46_1515	162_46_1	239_46_1
26_46_1	329_46_683	58_46_2852	602_46_158	28_46_1	1282_46_261	37_46_1	218_46_382	149_56_779	1319_46_534	69_46_1	175_46_1	813_46_1527	162_46_1	239_46_1
26_46_1	329_46_665	58_46_2846	602_46_170	28_46_1	1282_46_269	37_46_1	218_46_400	149_56_778	1319_46_539	69_46_1	175_46_1	813_46_1517	162_46_1	239_46_1
26_46_1	329_46_640	58_46_2872	602_46_166	28_46_1	1282_46_270	37_46_1	218_46_386	149_56_806	1319_46_539	69_46_1	175_46_1	813_46_1531	162_46_1	239_46_1
26_46_1	329_46_640	58_46_2877	602_46_143	28_46_1	1282_46_263	37_46_1	218_46_387	149_56_819	1319_46_557	69_46_1	175_46_1	813_46_1528	162_46_1	239_46_1
26_46_1	329_46_629	58_46_2911	602_46_126	28_46_1	1282_46_243	37_46_1	218_46_413	149_56_804	1319_46_591	69_46_1	175_46_1	813_46_1493	162_46_1	239_46_1
26_46_1	329_46_609	58_46_2895	602_46_105	28_46_1	1282_46_242	37_46_1	218_46_400	149_56_824	1319_46_610	69_46_1	175_46_1	813_46_1494	162_46_1	239_46_1
26_46_1	329_46_584	58_46_2869	602_46_99	28_46_1	1282_46_243	37_46_1	218_46_389	149_56_741	1319_46_606	69_46_1	175_46_1	813_46_1520	162_46_1	239_46_1
26_46_1	329_46_550	58_46_2842	602_46_88	28_46_1	1282_46_232	37_46_1	218_46_398	149_56_625	1319_46_635	69_46_1	175_46_1	813_46_1512	162_46_1	239_46_1
26_46_1	329_46_538	58_46_2868	602_46_97	28_46_1	1282_46_234	37_46_1	218_46_392	149_56_492	1319_46_663	69_46_1	175_46_1	813_46_1504	162_46_1	239_46_1
26_46_1	329_46_554	58_46_2860	602_46_75	28_46_1	1282_46_244	37_46_1	218_46_409	149_56_479	1319_46_667	69_46_1	175_46_1	813_46_1489	162_46_1	239_46_1
26_46_1	329_46_578	58_46_2900	602_46_98	28_46_1	1282_46_261	37_46_1	218_46_408	149_56_465	1319_46_711	69_46_1	175_46_1	813_46_1428	162_46_1	239_46_1
26_46_1	329_46_584	58_46_2914	602_46_86	28_46_1	1282_46_295	37_46_1	218_46_419	149_56_524	1319_46_747	69_46_1	175_46_1	813_46_1351	162_46_1	239_46_1
26_46_1	329_46_599	58_46_2955	602_46_81	28_46_1	1282_46_342	37_46_1	218_46_427	149_56_566	1319_46_741	69_46_1	175_46_1	813_46_1309	162_46_1	239_46_1
26_46_1	329_46_616	58_46_2944	602_46_71	28_46_1	1282_46_377	37_46_1	218_46_429	149_56_594	1319_46_734	69_46_1	175_46_1	813_46_1296	162_46_1	239_46_1
26_46_1	329_46_656	58_46_2909	602_46_74	28_46_1	1282_46_365	37_46_1	218_46_428	149_56_691	1319_46_733	69_46_1	175_46_1	813_46_1252	162_46_1	239_46_1
26_46_1	329_46_626	58_46_3001	602_46_77	28_46_1	1282_46_342	37_46_1	218_46_421	149_56_729	1319_46_720	69_46_1	175_46_1	813_46_1205	162_46_1	239_46_1
26_46_1	329_46_626	58_46_2992	602_46_67	28_46_1	1282_46_345	37_46_1	218_46_439	149_56_793	1319_46_735	69_46_1	175_46_1	813_46_1180	162_46_1	239_46_1
26_46_1	329_46_638	58_46_2950	602_46_72	28_46_1	1282_46_322	37_46_1	218_46_456	149_56_869	1319_46_745	69_46_1	175_46_1	813_46_1159	162_46_1	239_46_1
26_46_1	329_46_657	58_46_2920	602_46_74	28_46_1	1282_46_325	37_46_1	218_46_447	149_56_912	1319_46_746	69_46_1	175_46_1	813_46_1132	162_46_1	239_46_1
26_46_1	329_46_633	58_46_2940	602_46_69	28_46_1	1282_46_369	37_46_1	218_46_437	149_56_990	1319_46_703	69_46_1	175_46_1	813_46_1078	162_46_1	239_46_1
26_46_1	329_46_631	58_46_2936	602_46_60	28_46_1	1282_46_374	37_46_1	218_46_427	149_56_1077	1319_46_717	69_46_1	175_46_1	813_46_998	162_46_1	239_46_1
26_46_1	329_46_610	58_46_2928	602_46_63	28_46_1	1282_46_403	37_46_1	218_46_397	149_56_1134	1319_46_694	69_46_1	175_46_1	813_46_1007	162_46_1	239_46_1
26_46_1	329_46_605	58_46_2908	602_46_59	28_46_1	1282_46_398	37_46_1	218_46_404	149_56_1171	1319_46_719	69_46_1	175_46_1	813_46_991	162_46_1	239_46_1
26_46_1	329_46_593	58_46_2920	602_46_79	28_46_1	1282_46_398	37_46_1	218_46_385	149_56_1217	1319_46_715	69_46_1	175_46_1	813_46_958	162_46_1	239_46_1
26_46_1	329_46_590	58_46_2878	602_46_75	28_46_1	1282_46_400	37_46_1	218_46_381	149_56_1254	1319_46_735	69_46_1	175_46_1	813_46_950	162_46_1	239_46_1
26_46_1	329_46_570	58_46_2854	602_46_70	28_46_1	1282_46_382	37_46_1	218_46_394	149_56_1310	1319_46_765	69_46_1	175_46_1	813_46_914	162_46_1	239_46_1
26_46_1	329_46_553	58_46_2843	602_46_69	28_46_1	1282_46_373	37_46_1	218_46_420	149_56_1322	1319_46_766	69_46_1	175_46_1	813_46_889	162_46_1	239_46_1
26_46_1	329_46_535	58_46_2821	602_46_62	28_46_1	1282_46_359	37_46_1	218_46_438	149_56_1302	1319_46_729	69_46_1	175_46_1	813_46_911	162_46_1	239_46_1
26_46_1	329_46_560	58_46_2787	602_46_64	28_46_1	1282_46_322	37_46_1	218_46_418	149_56_1232	1319_46_717	69_46_1	175_46_1	813_46_944	162_46_1	239_46_1
26_46_1	329_46_569	58_46_2812	602_46_54	28_46_1	1282_46_305	37_46_1	218_46_452	149_56_1094	1319_46_637	69_46_1	175_46_1	813_46_940	162_46_1	239_46_1
26_46_1	329_46_566	58_46_2859	602_46_39	28_46_1	1282_46_305	37_46_1	218_46_425	149_56_1023	1319_46_553	69_46_1	175_46_1	813_46_982	162_46_1	239_46_1
26_46_1	329_46_550	58_46_2903	602_46_35	28_46_1	1282_46_251	37_46_1	218_46_435	149_56_1018	1319_46_534	69_46_1	175_46_1	813_46_1026	162_46_1	239_46_1
26_46_1	329_46_531	58_46_2923	602_46_42	28_46_1	1282_46_273	37_46_1	218_46_430	149_56_1047	1319_46_492	69_46_1	175_46_1	813_46_1073	162_46_1	239_46_1
26_46_1	329_46_537	58_46_2935	602_46_46	28_46_1	1282_46_270	37_46_1	218_46_411	149_56_1133	1319_46_450	69_46_1	175_46_1	813_46_1141	162_46_1	239_46_1
26_46_1	329_46_565	58_46_2863	602_46_57	28_46_1	1282_46_284	37_46_1	218_46_405	149_56_1205	1319_46_436	69_46_1	175_46_1	813_46_1217	162_46_1	239_46_1
26_46_1	329_46_557	58_46_2875	602_46_57	28_46_1	1282_46_253	37_46_1	218_46_394	149_56_1309	1319_46_404	69_46_1	175_46_1	813_46_1287	162_46_1	239_46_1
26_46_1	329_46_544	58_46_2836	602_46_47	28_46_1	1282_46_275	37_46_1	218_46_360	149_56_1348	1319_46_394	69_46_1	175_46_1	813_46_1368	162_46_1	239_46_1
26_46_1	329_46_542	58_46_2829	602_46_65	28_46_1	1282_46_245	37_46_1	218_46_353	149_56_1371	1319_46_396	69_46_1	175_46_1	813_46_1403	162_46_1	239_46_1
26_46_1	329_46_525	58_46_2762	602_46_69	28_46_1	1282_46_231	37_46_1	218_46_308	149_56_1456	1319_46_396	69_46_1	175_46_1	813_46_1475	162_46_1	239_46_1
26_46_1	329_46_530	58_46_2797	602_46_60	28_46_1	1282_46_211	37_46_1	218_46_322	149_56_1485	1319_46_388	69_46_1	175_46_1	813_46_1447	162_46_1	239_46_1
26_46_1	329_46_499	58_46_2737	602_46_58	28_46_1	1282_46_193	37_46_1	218_46_321	149_56_1586	1319_46_382	69_46_1	175_46_1	813_46_1468	162_46_1	239_46_1
26_46_1	329_46_509	58_46_2685	602_46_49	28_46_1	1282_46_189	37_46_1	218_46_317	149_56_1692	1319_46_353	69_46_1	175_46_1	813_46_1455	162_46_1	239_46_1
26_46_1	329_46_497	58_46_2637	602_46_46	28_46_1	1282_46_172	37_46_1	218_46_315	149_56_1773	1319_46_347	69_46_1	175_46_1	813_46_1464	162_46_1	239_46_1
26_46_1	329_46_489	58_46_2682	602_46_37	28_46_1	1282_46_175	37_46_1	218_46_315	149_56_1816	1319_46_318	69_46_1	175_46_1	813_46_1425	162_46_1	239_46_1
26_46_1	329_46_501	58_46_2692	602_46_26	28_46_1	1282_46_164	37_46_1	218_46_309	149_56_1869	1319_46_302	69_46_1	175_46_1	813_46_1397	162_46_1	239_46_1
26_46_1	329_46_495	58_46_2680	602_46_24	28_46_1	1282_46_135	37_46_1	218_46_310	149_56_1954	1319_46_294	69_46_1	175_46_1	813_46_1374	162_46_1	239_46_1
26_46_1	329_46_463	58_46_2639	602_46_24	28_46_1	1282_46_123	37_46_1	218_46_299	149_56_2060	1319_46_294	69_46_1	175_46_1	813_46_1369	162_46_1	239_46_1
26_46_1	329_46_440	58_46_2646	602_46_27	28_46_1	1282_46_112	37_46_1	218_46_312	149_56_2095	1319_46_280	69_46_1	175_46_1	813_46_1358	162_46_1	239_46_1
26_46_1	329_46_438	58_46_2537	602_46_31	28_46_1	1282_46_108	37_46_1	218_46_308	149_56_2211	1319_46_268	69_46_1	175_46_1	813_46_1364	162_46_1	239_46_1
26_46_1	329_46_443	58_46_2504	602_46_18	28_46_1	1282_46_118	37_46_1	218_46_306	149_56_2260	1319_46_259	69_46_1	175_46_1	813_46_1353	162_46_1	239_46_1
26_46_1	329_46_417	58_46_2446	602_46_24	28_46_1	1282_46_97	37_46_1	218_46_289	149_56_2386	1319_46_235	69_46_1	175_46_1	813_46_1376	162_46_1	239_46_1
26_46_1	329_46_409	58_46_2448	602_46_21	28_46_1	1282_46_94	37_46_1	218_46_283	149_56_2439	1319_46_215	69_46_1	175_46_1	813_46_1356	162_46_1	239_46_1
26_46_1	329_46_408	58_46_2452	602_46_24	28_46_1	1282_46_72	37_46_1	218_46_290	149_56_2439	1319_46_219	69_46_1	175_46_1	813_46_1359	162_46_1	239_46_1
26_46_1	329_46_405	58_46_2433	602_46_21	28_46_1	1282_46_70	37_46_1	218_46_298	149_56_2449	1319_46_247	69_46_1	175_46_1	813_46_1341	162_46_1	239_46_1
26_46_1	329_46_409	58_46_2424	602_46_20	28_46_1	1282_46_61	37_46_1	218_46_282	149_56_2483	1319_46_258	69_46_1	175_46_1	813_46_1332	162_46_1	239_46_1
26_46_1	329_46_388	58_46_2374	602_46_18	28_46_1	1282_46_57	37_46_1	218_46_301	149_56_2579	1319_46_247	69_46_1	175_46_1	813_46_1299	162_46_1	239_46_1
26_46_1	329_46_362	58_46_2341	602_46_21	28_46_1	1282_46_36	37_46_1	218_46_289	149_56_2643	1319_46_255	69_46_1	175_46_1	813_46_1314	162_46_1	239_46_1
26_46_1	329_46_394	58_46_2302	602_46_16	28_46_1	1282_46_48	37_46_1	218_46_321	149_56_2633	1319_46_255	69_46_1	175_46_1	813_46_1291	162_46_1	239_46_1
26_46_1	329_46_366	58_46_2332	602_46_14	28_46_1	1282_46_29	37_46_1	218_46_290	149_56_2690	1319_46_240	69_46_1	175_46_1	813_46_1291	162_46_1	239_46_1
26_46_1	329_46_337	58_46_2323	602_46_13	28_46_1	1282_46_36	37_46_1	218_46_295	149_56_2755	1319_46_229	69_46_1	175_46_1	813_46_1256	162_46_1	239_46_1
26_46_1	329_46_335	58_46_2221	602_46_12	28_46_1	1282_46_35	37_46_1	218_46_297	149_56_2865	1319_46_238	69_46_1	175_46_1	813_46_1251	162_46_1	239_46_1
26_46_1	329_46_323	58_46_2225	602_46_12	28_46_1	1282_46_32	37_46_1	218_46_280	149_56_2894	1319_46_226	69_46_1	175_46_1	813_46_1266	162_46_1	239_46_1
26_46_1	329_46_314	58_46_2260	602_46_16	28_46_1	1282_46_28	37_46_1	218_46_271	149_56_2875	1319_46_234	69_46_1	175_46_1	813_46_1259	162_46_1	239_46_1
26_46_1	329_46_318	58_46_2180	602_46_18	28_46_1	1282_46_44	37_46_1	218_46_262	149_56_2997	1319_46_214	69_46_1	175_46_1	813_46_1226	162_46_1	239_46_1
26_46_1	329_46_268	58_46_2252	602_46_12	28_46_1	1282_46_37	37_46_1	218_46_270	149_56_3048	1319_46_207	69_46_1	175_46_1	813_46_1163	162_46_1	239_46_1
26_46_1	329_46_261	58_46_2214	602_46_13	28_46_1	1282_46_36	37_46_1	218_46_262	149_56_3092	1319_46_207	69_46_1	175_46_1	813_46_1166	162_46_1	239_46_1
26_46_1	329_46_242	58_46_2256	602_46_15	28_46_1	1282_46_32	37_46_1	218_46_260	149_56_3076	1319_46_210	69_46_1	175_46_1	813_46_1160	162_46_1	239_46_1
26_46_1	329_46_236	58_46_2225	602_46_16	28_46_1	1282_46_34	37_46_1	218_46_260	149_56_3096	1319_46_222	69_46_1	175_46_1	813_46_1164	162_46_1	239_46_1
26_46_1	329_46_252	58_46_2209	602_46_17	28_46_1	1282_46_41	37_46_1	218_46_222	149_56_3143	1319_46_209	69_46_1	175_46_1	813_46_1159	162_46_1	239_46_1
26_46_1	329_46_261	58_46_2205	602_46_17	28_46_1	1282_46_47	37_46_1	218_46_216	149_56_3122	1319_46_221	69_46_1	175_46_1	813_46_1145	162_46_1	239_46_1
26_46_1	329_46_247	58_46_2174	602_46_14	28_46_1	1282_46_41	37_46_1	218_46_208	149_56_3210	1319_46_220	69_46_1	175_46_1	813_46_1126	162_46_1	239_46_1
26_46_1	329_46_214	58_46_2167	602_46_14	28_46_1	1282_46_41	37_46_1	218_46_189	149_56_3284	1319_46_205	69_46_1	175_46_1	813_46_1134	162_46_1	239_46_1
26_46_1	329_46_193	58_46_2215	602_46_7	28_46_1	1282_46_57	37_46_1	218_46_197	149_56_3285	1319_46_196	69_46_1	175_46_1	813_46_1101	162_46_1	239_46_1
26_46_1	329_46_188	58_46_2170	602_46_14	28_46_1	1282_46_41	37_46_1	218_46_196	149_56_3302	1319_46_187	69_46_1	175_46_1	813_46_1155	162_46_1	239_46_1
26_46_1	329_46_183	58_46_2154	602_46_5	28_46_1	1282_46_43	37_46_1	218_46_197	149_56_3312	1319_46_201	69_46_1	175_46_1	813_46_1164	162_46_1	239_46_1
26_46_1	329_46_188	58_46_2173	602_46_5	28_46_1	1282_46_39	37_46_1	218_46_180	149_56_3330	1319_46_207	69_46_1	175_46_1	813_46_1138	162_46_1	239_46_1
26_46_1	329_46_204	58_46_2175	602_46_7	28_46_1	1282_46_40	37_46_1	218_46_176	149_56_3336	1319_46_212	69_46_1	175_46_1	813_46_1106	162_46_1	239_46_1
26_46_1	329_46_220	58_46_2174	602_46_10	28_46_1	1282_46_44	37_46_1	218_46_162	149_56_3313	1319_46_214	69_46_1	175_46_1	813_46_1116	162_46_1	239_46_1
26_46_1	329_46_240	58_46_2158	602_46_8	28_46_1	1282_46_43	37_46_1	218_46_172	149_56_3320	1319_46_203	69_46_1	175_46_1	813_46_1117	162_46_1	239_46_1
26_46_1	329_46_234	58_46_2139	602_46_7	28_46_1	1282_46_29	37_46_1	218_46_174	149_56_3385	1319_46_189	69_46_1	175_46_1	813_46_1108	162_46_1	239_46_1
26_46_1	329_46_217	58_46_2117	602_46_4	28_46_1	1282_46_35	37_46_1	218_46_167	149_56_3411	1319_46_180	69_46_1	175_46_1	813_46_1123	162_46_1	239_46_1
26_46_1	329_46_208	58_46_2097	602_46_2	28_46_1	1282_46_37	37_46_1	218_46_176	149_56_3448	1319_46_167	69_46_1	175_46_1	813_46_1118	162_46_1	239_46_1
26_46_1	329_46_223	58_46_2123	1282_46_32	28_46_1	37_46_1	218_46_172	149_56_3408	1319_46_186	175_46_1	813_46_1095	162_46_1	239_46_1
26_46_1	329_46_193	58_46_2121	1282_46_26	28_46_1	37_46_1	218_46_185	149_56_3402	1319_46_188	175_46_1	813_46_1124	162_46_1	239_46_1
26_46_1	329_46_193	58_46_2123	1282_46_18	28_46_1	37_46_1	218_46_197	149_56_3401	1319_46_161	175_46_1	813_46_1152	162_46_1	239_46_1
26_46_1	329_46_189	58_46_2101	1282_46_22	28_46_1	37_46_1	218_46_189	149_56_3440	1319_46_156	175_46_1	813_46_1149	162_46_1	239_46_1
26_46_1	329_46_188	58_46_2086	1282_46_18	28_46_1	37_46_1	218_46_202	149_56_3466	1319_46_151	175_46_1	813_46_1137	162_46_1	239_46_1
26_46_1	329_46_198	58_46_2040	1282_46_20	28_46_1	37_46_1	218_46_178	149_56_3521	1319_46_163	175_46_1	813_46_1122	162_46_1	239_46_1
26_46_1	329_46_194	58_46_2013	1282_46_13	28_46_1	37_46_1	218_46_174	149_56_3525	1319_46_162	175_46_1	813_46_1151	162_46_1	239_46_1
26_46_1	329_46_189	58_46_2073	1282_46_19	28_46_1	37_46_1	218_46_176	149_56_3473	1319_46_171	175_46_1	813_46_1129	162_46_1	239_46_1
26_46_1	329_46_198	58_46_2051	1282_46_27	28_46_1	37_46_1	218_46_201	149_56_3467	1319_46_188	175_46_1	813_46_1094	162_46_1	239_46_1
26_46_1	329_46_213	58_46_2035	1282_46_22	28_46_1	37_46_1	218_46_197	149_56_3485	1319_46_189	175_46_1	813_46_1098	162_46_1	239_46_1
26_46_1	329_46_175	58_46_2039	1282_46_29	28_46_1	37_46_1	218_46_193	149_56_3512	1319_46_193	175_46_1	813_46_1106	162_46_1	239_46_1
26_46_1	329_46_209	58_46_2004	1282_46_24	28_46_1	37_46_1	218_46_170	149_56_3508	1319_46_190	175_46_1	813_46_1138	162_46_1	239_46_1
26_46_1	329_46_211	58_46_2011	1282_46_14	28_46_1	37_46_1	218_46_155	149_56_3484	1319_46_199	175_46_1	813_46_1167	162_46_1	239_46_1
26_46_1	329_46_196	58_46_2032	1282_46_6	28_46_1	37_46_1	218_46_139	149_56_3524	1319_46_183	175_46_1	813_46_1166	162_46_1	239_46_1
26_46_1	329_46_207	58_46_2020	1282_46_5	28_46_1	37_46_1	218_46_141	149_56_3522	1319_46_181	175_46_1	813_46_1168	162_46_1	239_46_1
26_46_1	329_46_181	58_46_2040	1282_46_5	28_46_1	37_46_1	218_46_125	149_56_3538	1319_46_189	175_46_1	813_46_1160	162_46_1	239_46_1
26_46_1	329_46_174	58_46_2032	1282_46_5	28_46_1	37_46_1	218_46_114	149_56_3548	1319_46_175	175_46_1	813_46_1171	162_46_1	239_46_1
26_46_1	329_46_177	58_46_2066	1282_46_6	28_46_1	37_46_1	218_46_104	149_56_3510	1319_46_179	175_46_1	813_46_1181	162_46_1	239_46_1
26_46_1	329_46_162	58_46_2053	1282_46_3	28_46_1	37_46_1	218_46_100	149_56_3521	1319_46_164	175_46_1	813_46_1220	162_46_1	239_46_1
26_46_1	329_46_160	58_46_2084	1282_46_4	28_46_1	37_46_1	218_46_121	149_56_3492	1319_46_157	175_46_1	813_46_1201	162_46_1	239_46_1
26_46_1	329_46_162	58_46_2099	1282_46_5	28_46_1	37_46_1	218_46_113	149_56_3523	1319_46_126	175_46_1	813_46_1186	162_46_1	239_46_1
26_46_1	329_46_145	58_46_2106	1282_46_9	28_46_1	37_46_1	218_46_107	149_56_3516	1319_46_109	175_46_1	813_46_1203	162_46_1	239_46_1
26_46_1	329_46_147	58_46_2114	1282_46_14	28_46_1	37_46_1	218_46_101	149_56_3495	1319_46_103	175_46_1	813_46_1209	162_46_1	239_46_1
26_46_1	329_46_142	58_46_2162	1282_46_14	28_46_1	37_46_1	218_46_88	149_56_3465	1319_46_106	175_46_1	813_46_1217	162_46_1	239_46_1
26_46_1	329_46_150	58_46_2162	1282_46_14	28_46_1	37_46_1	218_46_92	149_56_3441	1319_46_104	175_46_1	813_46_1232	162_46_1	239_46_1
26_46_1	329_46_160	58_46_2178	1282_46_9	28_46_1	37_46_1	218_46_84	149_56_3421	1319_46_102	175_46_1	813_46_1230	162_46_1	239_46_1
26_46_1	329_46_145	58_46_2215	1282_46_14	28_46_1	37_46_1	218_46_101	149_56_3410	1319_46_111	175_46_1	813_46_1217	162_46_1	239_46_1
26_46_1	329_46_128	58_46_2191	1282_46_16	28_46_1	37_46_1	218_46_101	149_56_3462	1319_46_109	175_46_1	813_46_1206	162_46_1	239_46_1
26_46_1	329_46_113	58_46_2219	1282_46_17	28_46_1	37_46_1	218_46_107	149_56_3424	1319_46_105	175_46_1	813_46_1217	162_46_1	239_46_1
26_46_1	329_46_97	58_46_2191	1282_46_17	28_46_1	37_46_1	218_46_113	149_56_3459	1319_46_106	175_46_1	813_46_1215	162_46_1	239_46_1
26_46_1	329_46_88	58_46_2180	1282_46_16	28_46_1	37_46_1	218_46_102	149_56_3493	1319_46_106	175_46_1	813_46_1236	162_46_1	239_46_1
26_46_1	329_46_98	58_46_2210	1282_46_8	28_46_1	37_46_1	218_46_115	149_56_3476	1319_46_103	175_46_1	813_46_1211	162_46_1	239_46_1
26_46_1	329_46_83	58_46_2233	1282_46_6	28_46_1	37_46_1	218_46_119	149_56_3421	1319_46_119	175_46_1	813_46_1235	162_46_1	239_46_1
26_46_1	329_46_75	58_46_2272	1282_46_10	28_46_1	37_46_1	218_46_145	149_56_3364	1319_46_131	175_46_1	813_46_1205	162_46_1	239_46_1
26_46_1	329_46_88	58_46_2277	1282_46_9	28_46_1	37_46_1	218_46_147	149_56_3338	1319_46_135	175_46_1	813_46_1216	162_46_1	239_46_1
26_46_1	329_46_93	58_46_2331	1282_46_7	28_46_1	37_46_1	218_46_177	149_56_3259	1319_46_141	175_46_1	813_46_1189	162_46_1	239_46_1
26_46_1	329_46_97	58_46_2358	1282_46_7	28_46_1	37_46_1	218_46_148	149_56_3272	1319_46_138	175_46_1	813_46_1183	162_46_1	239_46_1
26_46_1	329_46_121	58_46_2320	1282_46_9	28_46_1	37_46_1	218_46_155	149_56_3252	1319_46_152	175_46_1	813_46_1192	162_46_1	239_46_1
26_46_1	329_46_114	58_46_2326	1282_46_8	28_46_1	37_46_1	218_46_149	149_56_3277	1319_46_152	175_46_1	813_46_1174	162_46_1	239_46_1
26_46_1	329_46_132	58_46_2334	1282_46_13	28_46_1	37_46_1	218_46_148	149_56_3277	1319_46_162	175_46_1	813_46_1137	162_46_1	239_46_1
26_46_1	329_46_113	58_46_2389	1282_46_18	28_46_1	37_46_1	218_46_159	149_56_3267	1319_46_150	175_46_1	813_46_1123	162_46_1	239_46_1
26_46_1	329_46_123	58_46_2376	1282_46_23	28_46_1	37_46_1	218_46_156	149_56_3280	1319_46_148	175_46_1	813_46_1119	162_46_1	239_46_1
26_46_1	329_46_109	58_46_2421	1282_46_23	28_46_1	37_46_1	218_46_161	149_56_3257	1319_46_143	175_46_1	813_46_1106	162_46_1	239_46_1
26_46_1	329_46_109	58_46_2417	1282_46_22	28_46_1	37_46_1	218_46_161	149_56_3292	1319_46_159	175_46_1	813_46_1064	162_46_1	239_46_1
26_46_1	329_46_115	58_46_2410	1282_46_25	28_46_1	37_46_1	218_46_168	149_56_3281	1319_46_174	175_46_1	813_46_1039	162_46_1	239_46_1
26_46_1	329_46_113	58_46_2368	1282_46_25	28_46_1	37_46_1	218_46_180	149_56_3264	1319_46_181	175_46_1	813_46_1084	162_46_1	239_46_1
26_46_1	329_46_98	58_46_2404	1282_46_24	28_46_1	37_46_1	218_46_188	149_56_3281	1319_46_174	175_46_1	813_46_1048	162_46_1	239_46_1
26_46_1	329_46_97	58_46_2418	1282_46_33	28_46_1	37_46_1	218_46_167	149_56_3305	1319_46_177	175_46_1	813_46_1023	162_46_1	239_46_1
26_46_1	329_46_98	58_46_2461	1282_46_40	28_46_1	37_46_1	218_46_159	149_56_3269	1319_46_170	175_46_1	813_46_1013	162_46_1	239_46_1
26_46_1	329_46_93	58_46_2419	1282_46_45	28_46_1	37_46_1	218_46_155	149_56_3308	1319_46_182	175_46_1	813_46_994	162_46_1	239_46_1
26_46_1	329_46_68	58_46_2437	1282_46_48	28_46_1	37_46_1	218_46_161	149_56_3284	1319_46_182	175_46_1	813_46_1013	162_46_1	239_46_1
26_46_1	329_46_69	58_46_2438	1282_46_43	28_46_1	37_46_1	218_46_142	149_56_3305	1319_46_184	175_46_1	813_46_1017	162_46_1	239_46_1
26_46_1	329_46_67	58_46_2418	1282_46_44	28_46_1	37_46_1	218_46_143	149_56_3351	1319_46_179	175_46_1	813_46_1008	162_46_1	239_46_1
26_46_1	329_46_72	58_46_2406	1282_46_39	28_46_1	37_46_1	218_46_148	149_56_3359	1319_46_190	175_46_1	813_46_983	162_46_1	239_46_1
26_46_1	329_46_78	58_46_2399	1282_46_28	28_46_1	37_46_1	218_46_139	149_56_3339	1319_46_203	175_46_1	813_46_990	162_46_1	239_46_1
26_46_1	329_46_82	58_46_2345	1282_46_28	28_46_1	37_46_1	218_46_127	149_56_3397	1319_46_186	175_46_1	813_46_1002	162_46_1	239_46_1
26_46_1	329_46_80	58_46_2345	1282_46_26	28_46_1	37_46_1	218_46_127	149_56_3430	1319_46_178	175_46_1	813_46_985	162_46_1	239_46_1
26_46_1	329_46_84	58_46_2351	1282_46_31	28_46_1	37_46_1	218_46_133	149_56_3460	1319_46_153	175_46_1	813_46_975	162_46_1	239_46_1
26_46_1	329_46_79	58_46_2368	1282_46_35	28_46_1	37_46_1	218_46_147	149_56_3491	1319_46_135	175_46_1	813_46_948	162_46_1	239_46_1
26_46_1	329_46_73	58_46_2324	1282_46_36	28_46_1	37_46_1	218_46_139	149_56_3533	1319_46_145	175_46_1	813_46_948	162_46_1	239_46_1
26_46_1	329_46_92	58_46_2287	1282_46_40	28_46_1	37_46_1	218_46_131	149_56_3570	1319_46_142	175_46_1	813_46_943	162_46_1	239_46_1
26_46_1	329_46_78	58_46_2324	1282_46_40	28_46_1	37_46_1	218_46_135	149_56_3541	1319_46_142	175_46_1	813_46_924	162_46_1	239_46_1
26_46_1	329_46_93	58_46_2311	1282_46_42	28_46_1	37_46_1	218_46_119	149_56_3567	1319_46_150	175_46_1	813_46_907	162_46_1	239_46_1
26_46_1	329_46_96	58_46_2366	1282_46_33	28_46_1	37_46_1	218_46_123	149_56_3482	1319_46_156	175_46_1	813_46_925	162_46_1	239_46_1
26_46_1	329_46_103	58_46_2325	1282_46_22	28_46_1	37_46_1	218_46_112	149_56_3549	1319_46_132	175_46_1	813_46_938	162_46_1	239_46_1
26_46_1	329_46_121	58_46_2295	1282_46_15	28_46_1	37_46_1	218_46_120	149_56_3599	1319_46_123	175_46_1	813_46_918	162_46_1	239_46_1
26_46_1	329_46_104	58_46_2306	1282_46_14	28_46_1	37_46_1	218_46_140	149_56_3575	1319_46_119	175_46_1	813_46_920	162_46_1	239_46_1
26_46_1	329_46_104	58_46_2296	1282_46_10	28_46_1	37_46_1	218_46_160	149_56_3555	1319_46_126	175_46_1	813_46_920	162_46_1	239_46_1
26_46_1	329_46_111	58_46_2275	1282_46_16	28_46_1	37_46_1	218_46_173	149_56_3562	1319_46_129	175_46_1	813_46_889	162_46_1	239_46_1
26_46_1	329_46_110	58_46_2281	1282_46_23	28_46_1	37_46_1	218_46_181	149_56_3530	1319_46_127	175_46_1	813_46_892	162_46_1	239_46_1
26_46_1	329_46_115	58_46_2307	1282_46_30	28_46_1	37_46_1	218_46_172	149_56_3475	1319_46_133	175_46_1	813_46_909	162_46_1	239_46_1
26_46_1	329_46_107	58_46_2320	1282_46_31	28_46_1	37_46_1	218_46_163	149_56_3536	1319_46_120	175_46_1	813_46_871	162_46_1	239_46_1
26_46_1	329_46_113	58_46_2359	1282_46_26	28_46_1	37_46_1	218_46_182	149_56_3485	1319_46_126	175_46_1	813_46_857	162_46_1	239_46_1
26_46_1	329_46_110	58_46_2367	1282_46_31	28_46_1	37_46_1	218_46_172	149_56_3477	1319_46_128	175_46_1	813_46_883	162_46_1	239_46_1
26_46_1	329_46_114	58_46_2383	1282_46_25	28_46_1	37_46_1	218_46_168	149_56_3490	1319_46_122	175_46_1	813_46_876	162_46_1	239_46_1
26_46_1	329_46_102	58_46_2336	1282_46_21	28_46_1	37_46_1	218_46_177	149_56_3525	1319_46_136	175_46_1	813_46_893	162_46_1	239_46_1
26_46_1	329_46_92	58_46_2353	1282_46_22	28_46_1	37_46_1	218_46_175	149_56_3518	1319_46_139	175_46_1	813_46_892	162_46_1	239_46_1
26_46_1	329_46_92	58_46_2422	1282_46_22	28_46_1	37_46_1	218_46_192	149_56_3481	1319_46_129	175_46_1	813_46_845	162_46_1	239_46_1
26_46_1	329_46_82	58_46_2367	1282_46_22	28_46_1	37_46_1	218_46_194	149_56_3532	1319_46_124	175_46_1	813_46_867	162_46_1	239_46_1
26_46_1	329_46_84	58_46_2375	1282_46_24	28_46_1	37_46_1	218_46_204	149_56_3519	1319_46_116	175_46_1	813_46_862	162_46_1	239_46_1
26_46_1	329_46_66	58_46_2367	1282_46_18	28_46_1	37_46_1	218_46_208	149_56_3542	1319_46_105	175_46_1	813_46_874	162_46_1	239_46_1
26_46_1	329_46_70	58_46_2409	1282_46_17	28_46_1	37_46_1	218_46_208	149_56_3527	1319_46_98	175_46_1	813_46_849	162_46_1	239_46_1
26_46_1	329_46_61	58_46_2427	1282_46_6	28_46_1	37_46_1	218_46_191	149_56_3555	1319_46_89	175_46_1	813_46_845	162_46_1	239_46_1
26_46_1	329_46_57	58_46_2419	1282_46_5	28_46_1	37_46_1	218_46_186	149_56_3586	1319_46_78	175_46_1	813_46_818	162_46_1	239_46_1
26_46_1	329_46_54	58_46_2455	1282_46_6	28_46_1	37_46_1	218_46_178	149_56_3550	1319_46_75	175_46_1	813_46_817	162_46_1	239_46_1
26_46_1	329_46_56	58_46_2490	1282_46_1	28_46_1	37_46_1	218_46_178	149_56_3501	1319_46_63	175_46_1	813_46_828	162_46_1	239_46_1
26_46_1	329_46_53	58_46_2543	1282_46_1	28_46_1	37_46_1	218_46_180	149_56_3473	1319_46_67	175_46_1	813_46_819	162_46_1	239_46_1
26_46_1	329_46_57	58_46_2550	28_46_1	218_46_176	149_56_3454	1319_46_71	813_46_818	162_46_1	239_46_1
26_46_1	329_46_73	58_46_2596	28_46_1	218_46_183	149_56_3396	1319_46_71	813_46_815	162_46_1	239_46_1
26_46_1	329_46_63	58_46_2587	28_46_1	218_46_189	149_56_3395	1319_46_67	813_46_831	162_46_1	239_46_1
26_46_1	329_46_70	58_46_2621	28_46_1	218_46_197	149_56_3334	1319_46_72	813_46_840	162_46_1	239_46_1
26_46_1	329_46_78	58_46_2607	28_46_1	218_46_188	149_56_3347	1319_46_62	813_46_848	162_46_1	239_46_1
26_46_1	329_46_83	58_46_2641	28_46_1	218_46_181	149_56_3321	1319_46_63	813_46_834	162_46_1	239_46_1
26_46_1	329_46_75	58_46_2652	28_46_1	218_46_177	149_56_3340	1319_46_58	813_46_828	162_46_1	239_46_1
26_46_1	329_46_71	58_46_2638	28_46_1	218_46_174	149_56_3336	1319_46_40	813_46_856	162_46_1	239_46_1
26_46_1	329_46_72	58_46_2619	28_46_1	218_46_151	149_56_3420	1319_46_38	813_46_813	162_46_1	239_46_1
26_46_1	329_46_70	58_46_2635	28_46_1	218_46_152	149_56_3382	1319_46_33	813_46_836	162_46_1	239_46_1
26_46_1	329_46_61	58_46_2649	28_46_1	218_46_140	149_56_3384	1319_46_30	813_46_837	162_46_1	239_46_1
26_46_1	329_46_62	58_46_2688	28_46_1	218_46_150	149_56_3320	1319_46_31	813_46_849	162_46_1	239_46_1
26_46_1	329_46_41	58_46_2716	28_46_1	218_46_148	149_56_3352	1319_46_35	813_46_836	162_46_1	239_46_1
26_46_1	329_46_48	58_46_2707	28_46_1	218_46_152	149_56_3337	1319_46_28	813_46_852	162_46_1	239_46_1
26_46_1	329_46_48	58_46_2724	28_46_1	218_46_161	149_56_3371	1319_46_25	813_46_805	162_46_1	239_46_1
26_46_1	329_46_45	58_46_2784	28_46_1	218_46_156	149_56_3357	1319_46_25	813_46_762	162_46_1	239_46_1
26_46_1	329_46_41	58_46_2767	28_46_1	218_46_142	149_56_3374	1319_46_19	813_46_761	162_46_1	239_46_1
26_46_1	329_46_41	58_46_2788	28_46_1	218_46_123	149_56_3382	1319_46_24	813_46_741	162_46_1	239_46_1
26_46_1	329_46_43	58_46_2800	28_46_1	218_46_105	149_56_3393	1319_46_24	813_46_726	162_46_1	239_46_1
26_46_1	329_46_44	58_46_2811	28_46_1	218_46_98	149_56_3396	1319_46_29	813_46_712	162_46_1	239_46_1
26_46_1	329_46_45	58_46_2804	28_46_1	218_46_103	149_56_3401	1319_46_30	813_46_703	162_46_1	239_46_1
26_46_1	329_46_39	58_46_2810	28_46_1	218_46_108	149_56_3398	1319_46_17	813_46_696	162_46_1	239_46_1
26_46_1	329_46_36	58_46_2810	28_46_1	218_46_108	149_56_3399	1319_46_18	813_46_708	162_46_1	239_46_1
26_46_1	329_46_22	58_46_2812	28_46_1	218_46_117	149_56_3426	1319_46_17	813_46_699	162_46_1	239_46_1
26_46_1	329_46_24	58_46_2828	28_46_1	218_46_112	149_56_3382	1319_46_23	813_46_716	162_46_1	239_46_1
26_46_1	329_46_26	58_46_2857	28_46_1	218_46_126	149_56_3368	1319_46_24	813_46_708	162_46_1	239_46_1
26_46_1	329_46_26	58_46_2876	28_46_1	218_46_113	149_56_3368	1319_46_23	813_46_697	162_46_1	239_46_1
26_46_1	329_46_14	58_46_2868	28_46_1	218_46_117	149_56_3368	1319_46_29	813_46_704	162_46_1	239_46_1
26_46_1	329_46_16	58_46_2918	28_46_1	218_46_126	149_56_3358	1319_46_22	813_46_670	162_46_1	239_46_1
26_46_1	329_46_17	58_46_2889	28_46_1	218_46_116	149_56_3368	1319_46_22	813_46_693	162_46_1	239_46_1
26_46_1	329_46_17	58_46_2873	28_46_1	218_46_118	149_56_3409	1319_46_26	813_46_684	162_46_1	239_46_1
26_46_1	329_46_14	58_46_2904	28_46_1	218_46_99	149_56_3400	1319_46_27	813_46_664	162_46_1	239_46_1
26_46_1	329_46_10	58_46_2886	28_46_1	218_46_108	149_56_3426	1319_46_25	813_46_655	162_46_1	239_46_1
26_46_1	329_46_6	58_46_2844	28_46_1	218_46_105	149_56_3460	1319_46_29	813_46_649	162_46_1	239_46_1
26_46_1	329_46_11	58_46_2823	28_46_1	218_46_97	149_56_3503	1319_46_27	813_46_640	162_46_1	239_46_1
26_46_1	329_46_10	58_46_2840	28_46_1	218_46_105	149_56_3498	1319_46_28	813_46_637	162_46_1	239_46_1
26_46_1	329_46_6	58_46_2809	28_46_1	218_46_102	149_56_3506	1319_46_32	813_46_637	162_46_1	239_46_1
26_46_1	329_46_4	58_46_2800	28_46_1	218_46_112	149_56_3504	1319_46_37	813_46_635	162_46_1	239_46_1
26_46_1	329_46_5	58_46_2783	28_46_1	218_46_113	149_56_3521	1319_46_33	813_46_629	162_46_1	239_46_1
26_46_1	329_46_5	58_46_2757	28_46_1	218_46_104	149_56_3548	1319_46_21	813_46_666	162_46_1	239_46_1
26_46_1	329_46_6	58_46_2777	28_46_1	218_46_104	149_56_3546	1319_46_26	813_46_661	162_46_1	239_46_1
26_46_1	329_46_5	58_46_2835	28_46_1	218_46_88	149_56_3475	1319_46_24	813_46_670	162_46_1	239_46_1
26_46_1	329_46_6	58_46_2832	28_46_1	218_46_95	149_56_3463	1319_46_29	813_46_668	162_46_1	239_46_1
26_46_1	329_46_5	58_46_2801	28_46_1	218_46_106	149_56_3488	1319_46_22	813_46_667	162_46_1	239_46_1
26_46_1	329_46_7	58_46_2829	28_46_1	218_46_95	149_56_3506	1319_46_18	813_46_663	162_46_1	239_46_1
26_46_1	329_46_10	58_46_2835	28_46_1	218_46_98	149_56_3493	1319_46_18	813_46_667	162_46_1	239_46_1
26_46_1	329_46_12	58_46_2789	28_46_1	218_46_102	149_56_3509	1319_46_19	813_46_685	162_46_1	239_46_1
26_46_1	329_46_11	58_46_2778	28_46_1	218_46_99	149_56_3492	1319_46_14	813_46_701	162_46_1	239_46_1
26_46_1	329_46_12	58_46_2811	28_46_1	218_46_108	149_56_3428	1319_46_14	813_46_721	162_46_1	239_46_1
26_46_1	329_46_11	58_46_2818	28_46_1	218_46_106	149_56_3445	1319_46_15	813_46_704	162_46_1	239_46_1
26_46_1	329_46_11	58_46_2776	28_46_1	218_46_100	149_56_3502	1319_46_21	813_46_690	162_46_1	239_46_1
26_46_1	329_46_8	58_46_2793	28_46_1	218_46_88	149_56_3508	1319_46_17	813_46_689	162_46_1	239_46_1
26_46_1	329_46_13	58_46_2799	28_46_1	218_46_87	149_56_3511	1319_46_15	813_46_668	162_46_1	239_46_1
26_46_1	329_46_13	58_46_2775	28_46_1	218_46_70	149_56_3572	1319_46_13	813_46_650	162_46_1	239_46_1
26_46_1	329_46_13	58_46_2836	28_46_1	218_46_93	149_56_3505	1319_46_11	813_46_626	162_46_1	239_46_1
26_46_1	329_46_12	58_46_2787	28_46_1	218_46_81	149_56_3564	1319_46_11	813_46_626	162_46_1	239_46_1
26_46_1	329_46_8	58_46_2833	28_46_1	218_46_80	149_56_3552	1319_46_12	813_46_608	162_46_1	239_46_1
26_46_1	329_46_9	58_46_2817	28_46_1	218_46_88	149_56_3542	1319_46_3	813_46_631	162_46_1	239_46_1
26_46_1	329_46_3	58_46_2825	28_46_1	218_46_74	149_56_3532	1319_46_3	813_46_646	162_46_1	239_46_1
26_46_1	58_46_2807	28_46_1	1319_46_3	218_46_81	149_56_3558	239_46_1	813_46_646	162_46_1
26_46_1	58_46_2831	28_46_1	1319_46_3	218_46_87	149_56_3575	239_46_1	813_46_597	162_46_1
26_46_1	58_46_2841	28_46_1	1319_46_2	218_46_82	149_56_3563	239_46_1	813_46_610	162_46_1
26_46_1	58_46_2861	28_46_1	1319_46_3	218_46_89	149_56_3513	239_46_1	813_46_632	162_46_1
26_46_1	58_46_2816	28_46_1	1319_46_3	218_46_86	149_56_3527	239_46_1	813_46_651	162_46_1
58_46_2809	28_46_1	218_46_76	149_56_3574	239_46_1	813_46_630	162_46_1
58_46_2808	28_46_1	218_46_79	149_56_3551	239_46_1	813_46_657	162_46_1
58_46_2801	28_46_1	218_46_81	149_56_3567	239_46_1	813_46_645	162_46_1
58_46_2855	28_46_1	218_46_81	149_56_3496	239_46_1	813_46_652	162_46_1
58_46_2824	28_46_1	218_46_77	149_56_3516	239_46_1	813_46_701	162_46_1
58_46_2777	28_46_1	218_46_86	149_56_3530	239_46_1	813_46_725	162_46_1
58_46_2756	28_46_1	218_46_90	149_56_3564	239_46_1	813_46_720	162_46_1
58_46_2774	28_46_1	218_46_96	149_56_3526	239_46_1	813_46_720	162_46_1
58_46_2732	28_46_1	218_46_105	149_56_3540	239_46_1	813_46_735	162_46_1
58_46_2726	28_46_1	218_46_104	149_56_3540	239_46_1	813_46_745	162_46_1
58_46_2681	28_46_1	218_46_96	149_56_3582	239_46_1	813_46_747	162_46_1
58_46_2658	28_46_1	218_46_109	149_56_3565	239_46_1	813_46_764	162_46_1
58_46_2623	28_46_1	218_46_107	149_56_3598	239_46_1	813_46_754	162_46_1
58_46_2638	28_46_1	218_46_112	149_56_3581	239_46_1	813_46_754	162_46_1
58_46_2602	28_46_1	218_46_111	149_56_3579	239_46_1	813_46_760	162_46_1
58_46_2642	28_46_1	218_46_97	149_56_3511	239_46_1	813_46_765	162_46_1
58_46_2676	28_46_1	218_46_85	149_56_3523	239_46_1	813_46_737	162_46_1
58_46_2740	28_46_1	218_46_75	149_56_3471	239_46_1	813_46_755	162_46_1
58_46_2799	28_46_1	218_46_79	149_56_3470	239_46_1	813_46_693	162_46_1
58_46_2769	28_46_1	218_46_99	149_56_3501	239_46_1	813_46_685	162_46_1
58_46_2778	28_46_1	218_46_92	149_56_3455	239_46_1	813_46_692	162_46_1
58_46_2793	28_46_1	218_46_96	149_56_3476	239_46_1	813_46_693	162_46_1
58_46_2807	28_46_1	218_46_97	149_56_3456	239_46_1	813_46_707	162_46_1
58_46_2825	28_46_1	218_46_101	149_56_3431	239_46_1	813_46_696	162_46_1
58_46_2851	28_46_1	218_46_103	149_56_3406	239_46_1	813_46_688	162_46_1
58_46_2912	28_46_1	218_46_102	149_56_3338	239_46_1	813_46_681	162_46_1
58_46_2927	28_46_1	218_46_111	149_56_3306	239_46_1	813_46_684	162_46_1
58_46_2979	28_46_1	218_46_126	149_56_3238	239_46_1	813_46_686	162_46_1
58_46_3011	28_46_1	218_46_128	149_56_3228	239_46_1	813_46_682	162_46_1
58_46_2961	28_46_1	218_46_150	149_56_3238	239_46_1	813_46_715	162_46_1
58_46_2974	28_46_1	218_46_157	149_56_3215	239_46_1	813_46_741	162_46_1
58_46_2950	28_46_1	218_46_156	149_56_3208	239_46_1	813_46_739	162_46_1
58_46_2976	28_46_1	218_46_166	149_56_3170	239_46_1	813_46_750	162_46_1
58_46_2978	28_46_1	218_46_169	149_56_3175	239_46_1	813_46_751	162_46_1
58_46_2957	28_46_1	218_46_161	149_56_3193	239_46_1	813_46_743	162_46_1
58_46_2939	28_46_1	218_46_143	149_56_3190	239_46_1	813_46_762	162_46_1
58_46_2966	28_46_1	218_46_126	149_56_3230	239_46_1	813_46_747	162_46_1
58_46_2985	28_46_1	218_46_119	149_56_3216	239_46_1	813_46_746	162_46_1
58_46_2944	28_46_1	218_46_122	149_56_3216	239_46_1	813_46_762	162_46_1
58_46_3001	28_46_1	218_46_119	149_56_3168	239_46_1	813_46_774	162_46_1
58_46_2958	28_46_1	218_46_106	149_56_3231	239_46_1	813_46_766	162_46_1
58_46_2954	28_46_1	218_46_121	149_56_3224	239_46_1	813_46_766	162_46_1
58_46_2935	28_46_1	218_46_128	149_56_3240	239_46_1	813_46_744	162_46_1
58_46_2975	28_46_1	218_46_122	149_56_3208	239_46_1	813_46_744	162_46_1
58_46_2984	28_46_1	218_46_111	149_56_3196	239_46_1	813_46_745	162_46_1
58_46_2977	28_46_1	218_46_101	149_56_3204	239_46_1	813_46_763	162_46_1
58_46_3014	28_46_1	218_46_81	149_56_3179	239_46_1	813_46_767	162_46_1
58_46_3044	28_46_1	218_46_76	149_56_3165	239_46_1	813_46_759	162_46_1
58_46_2998	28_46_1	218_46_75	149_56_3212	239_46_1	813_46_778	162_46_1
58_46_3042	28_46_1	218_46_60	149_56_3181	239_46_1	813_46_784	162_46_1
58_46_3072	28_46_1	218_46_59	149_56_3167	239_46_1	813_46_769	162_46_1
58_46_3103	28_46_1	218_46_48	149_56_3163	239_46_1	813_46_766	162_46_1
58_46_3138	28_46_1	218_46_36	149_56_3162	239_46_1	813_46_745	162_46_1
58_46_3118	28_46_1	218_46_37	149_56_3196	239_46_1	813_46_728	162_46_1
58_46_3115	28_46_1	218_46_52	149_56_3190	239_46_1	813_46_718	162_46_1
58_46_3109	28_46_1	218_46_48	149_56_3187	239_46_1	813_46_718	162_46_1
58_46_3069	28_46_1	218_46_62	149_56_3220	239_46_1	813_46_703	162_46_1
58_46_3036	28_46_1	218_46_67	149_56_3239	239_46_1	813_46_681	162_46_1
58_46_2989	28_46_1	218_46_69	149_56_3275	239_46_1	813_46_670	162_46_1
58_46_3022	28_46_1	218_46_62	149_56_3245	239_46_1	813_46_688	162_46_1
58_46_3002	28_46_1	218_46_53	149_56_3275	239_46_1	813_46_709	162_46_1
58_46_2950	28_46_1	218_46_53	149_56_3327	239_46_1	813_46_697	162_46_1
58_46_2933	28_46_1	218_46_48	149_56_3329	239_46_1	813_46_689	162_46_1
58_46_2973	28_46_1	218_46_39	149_56_3297	239_46_1	813_46_671	162_46_1
58_46_2953	28_46_1	218_46_34	149_56_3361	239_46_1	813_46_660	162_46_1
58_46_2967	28_46_1	218_46_31	149_56_3384	239_46_1	813_46_648	162_46_1
58_46_3006	28_46_1	218_46_46	149_56_3382	239_46_1	813_46_626	162_46_1
58_46_3012	28_46_1	218_46_52	149_56_3388	239_46_1	813_46_576	162_46_1
58_46_2937	28_46_1	218_46_48	149_56_3465	239_46_1	813_46_556	162_46_1
58_46_2968	28_46_1	218_46_44	149_56_3479	239_46_1	813_46_525	162_46_1
58_46_2967	28_46_1	218_46_31	149_56_3503	239_46_1	813_46_508	162_46_1
58_46_3008	28_46_1	218_46_26	149_56_3493	239_46_1	813_46_501	162_46_1
58_46_3051	28_46_1	218_46_29	149_56_3477	239_46_1	813_46_509	162_46_1
58_46_3090	28_46_1	218_46_24	149_56_3435	239_46_1	813_46_521	162_46_1
58_46_3095	28_46_1	218_46_21	149_56_3442	239_46_1	813_46_501	162_46_1
58_46_3082	28_46_1	218_46_15	149_56_3471	239_46_1	813_46_507	162_46_1
58_46_2988	28_46_1	218_46_15	149_56_3495	239_46_1	813_46_532	162_46_1
58_46_3002	28_46_1	218_46_17	149_56_3512	239_46_1	813_46_516	162_46_1
58_46_2960	28_46_1	218_46_15	149_56_3527	239_46_1	813_46_540	162_46_1
58_46_2946	28_46_1	218_46_10	149_56_3546	239_46_1	813_46_532	162_46_1
58_46_2927	28_46_1	218_46_3	149_56_3580	239_46_1	813_46_546	162_46_1
58_46_2941	28_46_1	218_46_4	149_56_3564	239_46_1	813_46_539	162_46_1
58_46_2948	28_46_1	218_46_2	149_56_3603	239_46_1	813_46_502	162_46_1
239_46_1	813_46_503	28_46_1	58_46_2902	149_56_3644
239_46_1	813_46_485	28_46_1	58_46_2943	149_56_3607
239_46_1	813_46_466	28_46_1	58_46_2965	149_56_3605
239_46_1	813_46_475	28_46_1	58_46_2996	149_56_3553
239_46_1	813_46_481	28_46_1	58_46_2996	149_56_3517
239_46_1	813_46_511	28_46_1	58_46_2998	149_56_3481
239_46_1	813_46_522	28_46_1	58_46_2946	149_56_3511
239_46_1	813_46_510	28_46_1	58_46_2982	149_56_3496
239_46_1	813_46_517	28_46_1	58_46_2989	149_56_3481
239_46_1	813_46_508	28_46_1	58_46_3010	149_56_3443
239_46_1	813_46_518	28_46_1	58_46_2983	149_56_3461
239_46_1	813_46_534	28_46_1	58_46_3041	149_56_3397
239_46_1	813_46_524	28_46_1	58_46_3055	149_56_3420
239_46_1	813_46_507	28_46_1	58_46_3042	149_56_3442
239_46_1	813_46_513	28_46_1	58_46_3016	149_56_3465
239_46_1	813_46_509	28_46_1	58_46_3013	149_56_3462
239_46_1	813_46_522	28_46_1	58_46_2988	149_56_3465
239_46_1	813_46_520	28_46_1	58_46_2949	149_56_3505
239_46_1	813_46_489	28_46_1	58_46_2978	149_56_3525
239_46_1	813_46_496	28_46_1	58_46_2951	149_56_3549
239_46_1	813_46_480	28_46_1	58_46_2979	149_56_3533
239_46_1	813_46_496	28_46_1	58_46_3001	149_56_3518
239_46_1	813_46_476	28_46_1	58_46_3006	149_56_3527
239_46_1	813_46_451	28_46_1	58_46_2994	149_56_3560
239_46_1	813_46_430	28_46_1	58_46_3047	149_56_3512
239_46_1	813_46_413	28_46_1	58_46_3061	149_56_3526
239_46_1	813_46_420	28_46_1	58_46_3081	149_56_3510
239_46_1	813_46_413	28_46_1	58_46_3097	149_56_3513
239_46_1	813_46_393	28_46_1	58_46_3110	149_56_3543
239_46_1	813_46_377	28_46_1	58_46_3077	149_56_3578
239_46_1	813_46_369	28_46_1	58_46_3112	149_56_3578
239_46_1	813_46_360	28_46_1	58_46_3151	149_56_3563
239_46_1	813_46_366	28_46_1	58_46_3184	149_56_3516
239_46_1	813_46_348	28_46_1	58_46_3203	149_56_3508
239_46_1	813_46_340	28_46_1	58_46_3246	149_56_3473
239_46_1	813_46_317	28_46_1	58_46_3273	149_56_3474
239_46_1	813_46_335	28_46_1	58_46_3258	149_56_3464
239_46_1	813_46_351	28_46_1	58_46_3278	149_56_3419
239_46_1	813_46_323	28_46_1	58_46_3328	149_56_3393
239_46_1	813_46_324	28_46_1	58_46_3336	149_56_3379
239_46_1	813_46_302	28_46_1	58_46_3382	149_56_3334
239_46_1	813_46_324	28_46_1	58_46_3359	149_56_3328
239_46_1	813_46_315	28_46_1	58_46_3356	149_56_3325
239_46_1	813_46_307	28_46_1	58_46_3397	149_56_3299
239_46_1	813_46_301	28_46_1	58_46_3422	149_56_3289
239_46_1	813_46_287	28_46_1	58_46_3392	149_56_3329
239_46_1	813_46_290	28_46_1	58_46_3399	149_56_3331
239_46_1	813_46_294	28_46_1	58_46_3363	149_56_3366
239_46_1	813_46_302	28_46_1	58_46_3325	149_56_3416
239_46_1	813_46_288	28_46_1	58_46_3318	149_56_3446
239_46_1	813_46_286	28_46_1	58_46_3253	149_56_3502
239_46_1	813_46_251	28_46_1	58_46_3300	149_56_3465
239_46_1	813_46_244	28_46_1	58_46_3338	149_56_3427
239_46_1	813_46_242	28_46_1	58_46_3312	149_56_3432
239_46_1	813_46_245	28_46_1	58_46_3299	149_56_3452
239_46_1	813_46_248	28_46_1	58_46_3303	149_56_3450
239_46_1	813_46_243	28_46_1	58_46_3390	149_56_3389
239_46_1	813_46_248	28_46_1	58_46_3340	149_56_3437
239_46_1	813_46_237	28_46_1	58_46_3331	149_56_3448
239_46_1	813_46_239	28_46_1	58_46_3303	149_56_3458
239_46_1	813_46_249	28_46_1	58_46_3300	149_56_3439
239_46_1	813_46_253	28_46_1	58_46_3287	149_56_3465
239_46_1	813_46_257	28_46_1	58_46_3304	149_56_3431
239_46_1	813_46_258	28_46_1	58_46_3318	149_56_3407
239_46_1	813_46_264	28_46_1	58_46_3311	149_56_3404
239_46_1	813_46_264	28_46_1	58_46_3280	149_56_3409
239_46_1	813_46_268	28_46_1	58_46_3350	149_56_3353
239_46_1	813_46_256	28_46_1	58_46_3332	149_56_3388
239_46_1	813_46_250	28_46_1	58_46_3351	149_56_3367
239_46_1	813_46_225	28_46_1	58_46_3373	149_56_3392
239_46_1	813_46_214	28_46_1	58_46_3371	149_56_3414
239_46_1	813_46_197	28_46_1	58_46_3432	149_56_3408
239_46_1	813_46_197	28_46_1	58_46_3433	149_56_3394
239_46_1	813_46_208	28_46_1	58_46_3421	149_56_3378
239_46_1	813_46_197	28_46_1	58_46_3350	149_56_3426
239_46_1	813_46_203	28_46_1	58_46_3348	149_56_3409
239_46_1	813_46_219	28_46_1	58_46_3351	149_56_3383
239_46_1	813_46_220	28_46_1	58_46_3329	149_56_3424
239_46_1	813_46_226	28_46_1	58_46_3355	149_56_3401
239_46_1	813_46_206	28_46_1	58_46_3371	149_56_3414
239_46_1	813_46_190	28_46_1	58_46_3387	149_56_3405
239_46_1	813_46_190	28_46_1	58_46_3423	149_56_3376
239_46_1	813_46_188	28_46_1	58_46_3411	149_56_3378
239_46_1	813_46_186	28_46_1	58_46_3407	149_56_3406
239_46_1	813_46_183	28_46_1	58_46_3377	149_56_3457
239_46_1	813_46_183	28_46_1	58_46_3357	149_56_3460
239_46_1	813_46_188	28_46_1	58_46_3327	149_56_3497
239_46_1	813_46_178	28_46_1	58_46_3358	149_56_3473
239_46_1	813_46_154	28_46_1	58_46_3324	149_56_3518
239_46_1	813_46_136	28_46_1	58_46_3357	149_56_3527
239_46_1	813_46_134	28_46_1	58_46_3315	149_56_3560
239_46_1	813_46_143	28_46_1	58_46_3323	149_56_3533
239_46_1	813_46_149	28_46_1	58_46_3348	149_56_3511
239_46_1	813_46_131	28_46_1	58_46_3375	149_56_3519
239_46_1	813_46_130	28_46_1	58_46_3349	149_56_3521
239_46_1	813_46_142	28_46_1	58_46_3349	149_56_3546
239_46_1	813_46_143	28_46_1	58_46_3294	149_56_3603
239_46_1	813_46_158	28_46_1	58_46_3375	149_56_3523
239_46_1	813_46_163	28_46_1	58_46_3315	149_56_3579
239_46_1	813_46_165	28_46_1	58_46_3338	149_56_3532
239_46_1	813_46_147	28_46_1	58_46_3306	149_56_3555
239_46_1	813_46_153	28_46_1	58_46_3325	149_56_3530
239_46_1	813_46_157	28_46_1	58_46_3343	149_56_3515
239_46_1	813_46_151	28_46_1	58_46_3376	149_56_3484
239_46_1	813_46_148	28_46_1	58_46_3366	149_56_3490
239_46_1	813_46_137	28_46_1	58_46_3364	149_56_3463
239_46_1	813_46_156	28_46_1	58_46_3395	149_56_3400
239_46_1	813_46_174	28_46_1	58_46_3402	149_56_3391
239_46_1	813_46_178	28_46_1	58_46_3355	149_56_3438
239_46_1	813_46_174	28_46_1	58_46_3411	149_56_3380
239_46_1	813_46_171	28_46_1	58_46_3405	149_56_3400
239_46_1	813_46_179	28_46_1	58_46_3418	149_56_3380
239_46_1	813_46_192	28_46_1	58_46_3388	149_56_3412
239_46_1	813_46_178	28_46_1	58_46_3417	149_56_3429
239_46_1	813_46_190	28_46_1	58_46_3446	149_56_3417
239_46_1	813_46_207	28_46_1	58_46_3421	149_56_3415
239_46_1	813_46_193	28_46_1	58_46_3395	149_56_3438
239_46_1	813_46_175	28_46_1	58_46_3403	149_56_3461
239_46_1	813_46_152	28_46_1	58_46_3403	149_56_3477
239_46_1	813_46_151	28_46_1	58_46_3404	149_56_3453
239_46_1	813_46_141	28_46_1	58_46_3374	149_56_3523
239_46_1	813_46_122	28_46_1	58_46_3411	149_56_3520
239_46_1	813_46_125	28_46_1	58_46_3436	149_56_3502
239_46_1	813_46_143	28_46_1	58_46_3426	149_56_3489
239_46_1	813_46_156	28_46_1	58_46_3422	149_56_3449
239_46_1	813_46_156	28_46_1	58_46_3423	149_56_3433
239_46_1	813_46_172	28_46_1	58_46_3396	149_56_3458
239_46_1	813_46_157	28_46_1	58_46_3346	149_56_3535
239_46_1	813_46_134	28_46_1	58_46_3389	149_56_3531
239_46_1	813_46_129	28_46_1	58_46_3421	149_56_3499
239_46_1	813_46_122	28_46_1	58_46_3481	149_56_3461
239_46_1	813_46_122	28_46_1	58_46_3468	149_56_3494
239_46_1	813_46_102	28_46_1	58_46_3482	149_56_3492
239_46_1	813_46_107	28_46_1	58_46_3467	149_56_3495
239_46_1	813_46_101	28_46_1	58_46_3464	149_56_3499
239_46_1	813_46_101	28_46_1	58_46_3497	149_56_3511
239_46_1	813_46_109	28_46_1	58_46_3456	149_56_3525
239_46_1	813_46_94	28_46_1	58_46_3515	149_56_3474
239_46_1	813_46_90	28_46_1	58_46_3522	149_56_3463
239_46_1	813_46_101	28_46_1	58_46_3547	149_56_3432
239_46_1	813_46_103	28_46_1	58_46_3542	149_56_3402
239_46_1	813_46_104	28_46_1	58_46_3550	149_56_3396
239_46_1	813_46_101	28_46_1	58_46_3524	149_56_3443
239_46_1	813_46_103	28_46_1	58_46_3540	149_56_3408
239_46_1	813_46_104	28_46_1	58_46_3535	149_56_3423
239_46_1	813_46_117	28_46_1	58_46_3541	149_56_3419
239_46_1	813_46_106	28_46_1	58_46_3596	149_56_3380
239_46_1	813_46_108	28_46_1	58_46_3590	149_56_3378
239_46_1	813_46_120	28_46_1	58_46_3590	149_56_3364
239_46_1	813_46_119	28_46_1	58_46_3621	149_56_3332
239_46_1	813_46_116	28_46_1	58_46_3683	149_56_3289
239_46_1	813_46_127	28_46_1	58_46_3615	149_56_3340
239_46_1	813_46_149	28_46_1	58_46_3657	149_56_3277
239_46_1	813_46_150	28_46_1	58_46_3578	149_56_3349
239_46_1	813_46_140	28_46_1	58_46_3570	149_56_3371
239_46_1	813_46_138	28_46_1	58_46_3573	149_56_3360
239_46_1	813_46_144	28_46_1	58_46_3495	149_56_3445
239_46_1	813_46_136	28_46_1	58_46_3472	149_56_3465
239_46_1	813_46_114	28_46_1	58_46_3506	149_56_3452
239_46_1	813_46_113	28_46_1	58_46_3528	149_56_3402
239_46_1	813_46_103	28_46_1	58_46_3530	149_56_3406
239_46_1	813_46_105	28_46_1	58_46_3475	149_56_3471
239_46_1	813_46_98	28_46_1	58_46_3408	149_56_3547
239_46_1	813_46_96	28_46_1	58_46_3364	149_56_3601
239_46_1	813_46_79	28_46_1	58_46_3371	149_56_3619
239_46_1	813_46_94	28_46_1	58_46_3327	149_56_3610
239_46_1	813_46_84	28_46_1	58_46_3323	149_56_3615
239_46_1	813_46_85	28_46_1	58_46_3340	149_56_3573
239_46_1	813_46_85	28_46_1	58_46_3361	149_56_3553
239_46_1	813_46_94	28_46_1	58_46_3394	149_56_3492
239_46_1	813_46_95	28_46_1	58_46_3369	149_56_3503
239_46_1	813_46_94	28_46_1	58_46_3354	149_56_3532
239_46_1	813_46_97	28_46_1	58_46_3405	149_56_3484
239_46_1	813_46_104	28_46_1	58_46_3383	149_56_3498
239_46_1	813_46_110	28_46_1	58_46_3429	149_56_3474
239_46_1	813_46_98	28_46_1	58_46_3484	149_56_3424
239_46_1	813_46_83	28_46_1	58_46_3533	149_56_3417
239_46_1	813_46_82	28_46_1	58_46_3524	149_56_3418
239_46_1	813_46_82	28_46_1	58_46_3535	149_56_3423
239_46_1	813_46_91	28_46_1	58_46_3516	149_56_3458
239_46_1	813_46_75	28_46_1	58_46_3532	149_56_3440
239_46_1	813_46_84	28_46_1	58_46_3497	149_56_3474
239_46_1	813_46_89	28_46_1	58_46_3538	149_56_3415
239_46_1	813_46_81	28_46_1	58_46_3591	149_56_3337
239_46_1	813_46_83	28_46_1	58_46_3589	149_56_3345
239_46_1	813_46_77	28_46_1	58_46_3596	149_56_3316
239_46_1	813_46_80	28_46_1	58_46_3578	149_56_3338
239_46_1	813_46_70	28_46_1	58_46_3615	149_56_3344
239_46_1	813_46_72	28_46_1	58_46_3602	149_56_3382
239_46_1	813_46_87	28_46_1	58_46_3613	149_56_3381
239_46_1	813_46_92	28_46_1	58_46_3592	149_56_3379
239_46_1	813_46_94	28_46_1	58_46_3597	149_56_3370
239_46_1	813_46_98	28_46_1	58_46_3609	149_56_3332
239_46_1	813_46_92	28_46_1	58_46_3588	149_56_3369
239_46_1	813_46_91	28_46_1	58_46_3554	149_56_3350
239_46_1	813_46_82	28_46_1	58_46_3573	149_56_3366
239_46_1	813_46_86	28_46_1	58_46_3551	149_56_3400
239_46_1	813_46_83	28_46_1	58_46_3538	149_56_3426
239_46_1	813_46_77	28_46_1	58_46_3555	149_56_3417
239_46_1	813_46_74	28_46_1	58_46_3551	149_56_3407
239_46_1	813_46_76	28_46_1	58_46_3585	149_56_3313
239_46_1	813_46_82	28_46_1	58_46_3601	149_56_3292
239_46_1	813_46_77	28_46_1	58_46_3582	149_56_3308
239_46_1	813_46_69	28_46_1	58_46_3607	149_56_3311
239_46_1	813_46_61	28_46_1	58_46_3630	149_56_3287
239_46_1	813_46_54	28_46_1	58_46_3647	149_56_3308
239_46_1	813_46_44	28_46_1	58_46_3672	149_56_3321
239_46_1	813_46_44	28_46_1	58_46_3712	149_56_3292
239_46_1	813_46_26	28_46_1	58_46_3717	149_56_3308
239_46_1	813_46_30	28_46_1	58_46_3727	149_56_3244
239_46_1	813_46_27	28_46_1	58_46_3734	149_56_3243
239_46_1	813_46_26	28_46_1	58_46_3718	149_56_3245
239_46_1	813_46_24	28_46_1	58_46_3710	149_56_3279
239_46_1	813_46_21	28_46_1	58_46_3700	149_56_3301
239_46_1	813_46_28	28_46_1	58_46_3738	149_56_3259
239_46_1	813_46_28	28_46_1	58_46_3704	149_56_3294
239_46_1	813_46_24	28_46_1	58_46_3692	149_56_3271
239_46_1	813_46_23	28_46_1	58_46_3680	149_56_3301
239_46_1	813_46_22	28_46_1	58_46_3681	149_56_3287
239_46_1	813_46_16	28_46_1	58_46_3700	149_56_3309
239_46_1	813_46_20	28_46_1	58_46_3662	149_56_3337
239_46_1	813_46_20	28_46_1	58_46_3626	149_56_3350
239_46_1	813_46_16	28_46_1	58_46_3648	149_56_3325
239_46_1	813_46_14	28_46_1	58_46_3674	149_56_3310
239_46_1	813_46_9	28_46_1	58_46_3699	149_56_3276
239_46_1	813_46_9	28_46_1	58_46_3712	149_56_3272
239_46_1	813_46_7	28_46_1	58_46_3712	149_56_3291
239_46_1	813_46_14	28_46_1	58_46_3675	149_56_3312
239_46_1	813_46_15	28_46_1	58_46_3638	149_56_3312
239_46_1	813_46_19	28_46_1	58_46_3664	149_56_3300
239_46_1	813_46_22	28_46_1	58_46_3715	149_56_3249
239_46_1	813_46_24	28_46_1	58_46_3724	149_56_3250
239_46_1	813_46_21	28_46_1	58_46_3685	149_56_3286
239_46_1	813_46_19	28_46_1	58_46_3704	149_56_3282
239_46_1	813_46_34	28_46_1	58_46_3674	149_56_3298
239_46_1	813_46_27	28_46_1	58_46_3694	149_56_3299
239_46_1	813_46_28	28_46_1	58_46_3701	149_56_3294
239_46_1	813_46_14	28_46_1	58_46_3700	149_56_3304
239_46_1	813_46_15	28_46_1	58_46_3688	149_56_3322
239_46_1	813_46_14	28_46_1	58_46_3710	149_56_3304
239_46_1	813_46_18	28_46_1	58_46_3695	149_56_3316
239_46_1	813_46_17	28_46_1	58_46_3618	149_56_3374
239_46_1	813_46_17	28_46_1	58_46_3619	149_56_3418
239_46_1	813_46_18	28_46_1	58_46_3577	149_56_3436
239_46_1	813_46_24	28_46_1	58_46_3553	149_56_3437
239_46_1	813_46_28	28_46_1	58_46_3589	149_56_3413
239_46_1	813_46_23	28_46_1	58_46_3641	149_56_3376
239_46_1	813_46_18	28_46_1	58_46_3670	149_56_3362
239_46_1	813_46_17	28_46_1	58_46_3671	149_56_3388
239_46_1	813_46_22	28_46_1	58_46_3649	149_56_3372
239_46_1	813_46_25	28_46_1	58_46_3636	149_56_3369
239_46_1	813_46_30	28_46_1	58_46_3667	149_56_3347
239_46_1	813_46_23	28_46_1	58_46_3707	149_56_3303
239_46_1	813_46_20	28_46_1	58_46_3722	149_56_3312
239_46_1	813_46_20	28_46_1	58_46_3723	149_56_3323
239_46_1	813_46_12	28_46_1	58_46_3738	149_56_3307
239_46_1	813_46_11	28_46_1	58_46_3660	149_56_3349
239_46_1	813_46_12	28_46_1	58_46_3633	149_56_3355
239_46_1	813_46_15	28_46_1	58_46_3624	149_56_3370
239_46_1	813_46_17	28_46_1	58_46_3640	149_56_3345
239_46_1	813_46_19	28_46_1	58_46_3668	149_56_3340
239_46_1	813_46_24	28_46_1	58_46_3694	149_56_3309
239_46_1	813_46_28	28_46_1	58_46_3672	149_56_3343
239_46_1	813_46_28	28_46_1	58_46_3753	149_56_3267
239_46_1	813_46_33	28_46_1	58_46_3766	149_56_3267
239_46_1	813_46_29	28_46_1	58_46_3770	149_56_3268
239_46_1	813_46_25	28_46_1	58_46_3710	149_56_3326
239_46_1	813_46_23	28_46_1	58_46_3736	149_56_3321
239_46_1	813_46_22	28_46_1	58_46_3762	149_56_3305
239_46_1	813_46_19	28_46_1	58_46_3740	149_56_3316
239_46_1	813_46_14	28_46_1	58_46_3648	149_56_3398
239_46_1	813_46_16	28_46_1	58_46_3627	149_56_3388
239_46_1	813_46_12	28_46_1	58_46_3632	149_56_3374
239_46_1	813_46_7	28_46_1	58_46_3613	149_56_3380
239_46_1	813_46_10	28_46_1	58_46_3613	149_56_3407
239_46_1	813_46_5	28_46_1	58_46_3573	149_56_3471
239_46_1	813_46_4	28_46_1	58_46_3570	149_56_3467
239_46_1	813_46_4	28_46_1	58_46_3518	149_56_3522
239_46_1	813_46_4	28_46_1	58_46_3481	149_56_3578
239_46_1	813_46_5	28_46_1	58_46_3538	149_56_3491
239_46_1	813_46_7	28_46_1	58_46_3538	149_56_3492
239_46_1	813_46_8	28_46_1	58_46_3553	149_56_3492
239_46_1	813_46_5	28_46_1	58_46_3588	149_56_3466
239_46_1	813_46_4	28_46_1	58_46_3585	149_56_3456
239_46_1	813_46_3	28_46_1	58_46_3565	149_56_3487
239_46_1	813_46_5	28_46_1	58_46_3610	149_56_3433
28_46_1	58_46_3604	149_56_3432
28_46_1	58_46_3618	149_56_3398
28_46_1	58_46_3592	149_56_3424
28_46_1	58_46_3568	149_56_3429
28_46_1	58_46_3567	149_56_3421
28_46_1	58_46_3504	149_56_3481
28_46_1	58_46_3498	149_56_3486
28_46_1	58_46_3425	149_56_3557
28_46_1	58_46_3431	149_56_3596
28_46_1	58_46_3422	149_56_3592
28_46_1	58_46_3421	149_56_3628
28_46_1	58_46_3441	149_56_3604
28_46_1	58_46_3422	149_56_3651
28_46_1	58_46_3428	149_56_3627
28_46_1	58_46_3470	149_56_3565
28_46_1	58_46_3472	149_56_3563
28_46_1	58_46_3445	149_56_3589
28_46_1	58_46_3475	149_56_3583
28_46_1	58_46_3502	149_56_3566
28_46_1	58_46_3478	149_56_3564
28_46_1	58_46_3490	149_56_3556
28_46_1	58_46_3527	149_56_3517
28_46_1	58_46_3533	149_56_3528
28_46_1	58_46_3518	149_56_3532
28_46_1	58_46_3526	149_56_3556
28_46_1	58_46_3542	149_56_3528
28_46_1	58_46_3522	149_56_3549
28_46_1	58_46_3514	149_56_3563
28_46_1	58_46_3522	149_56_3556
28_46_1	58_46_3488	149_56_3579
28_46_1	58_46_3486	149_56_3581
28_46_1	58_46_3482	149_56_3564
28_46_1	58_46_3434	149_56_3623
28_46_1	58_46_3461	149_56_3583
28_46_1	58_46_3451	149_56_3586
28_46_1	58_46_3473	149_56_3574
28_46_1	58_46_3522	149_56_3528
28_46_1	58_46_3565	149_56_3500
28_46_1	58_46_3569	149_56_3509
28_46_1	58_46_3567	149_56_3516
28_46_1	58_46_3548	149_56_3535
28_46_1	58_46_3555	149_56_3519
28_46_1	58_46_3591	149_56_3486
28_46_1	58_46_3536	149_56_3537
28_46_1	58_46_3525	149_56_3540
28_46_1	58_46_3500	149_56_3566
28_46_1	58_46_3520	149_56_3545
28_46_1	58_46_3511	149_56_3550
28_46_1	58_46_3428	149_56_3633
28_46_1	58_46_3445	149_56_3590
28_46_1	58_46_3527	149_56_3518
28_46_1	58_46_3509	149_56_3521
28_46_1	58_46_3484	149_56_3537
28_46_1	58_46_3465	149_56_3575
28_46_1	58_46_3483	149_56_3589
28_46_1	58_46_3484	149_56_3596
28_46_1	58_46_3469	149_56_3618
28_46_1	58_46_3519	149_56_3590
28_46_1	58_46_3493	149_56_3598
28_46_1	58_46_3534	149_56_3548
28_46_1	58_46_3565	149_56_3499
28_46_1	58_46_3559	149_56_3498
28_46_1	58_46_3551	149_56_3478
28_46_1	58_46_3548	149_56_3464
28_46_1	58_46_3538	149_56_3480
28_46_1	58_46_3604	149_56_3441
28_46_1	58_46_3627	149_56_3409
28_46_1	58_46_3699	149_56_3341
28_46_1	58_46_3729	149_56_3304
28_46_1	58_46_3702	149_56_3317
28_46_1	58_46_3785	149_56_3242
28_46_1	58_46_3800	149_56_3205
28_46_1	58_46_3823	149_56_3196
28_46_1	58_46_3816	149_56_3216
28_46_1	58_46_3823	149_56_3215
28_46_1	58_46_3767	149_56_3273
28_46_1	58_46_3770	149_56_3293
28_46_1	58_46_3741	149_56_3329
28_46_1	58_46_3690	149_56_3342
28_46_1	58_46_3673	149_56_3365
28_46_1	58_46_3701	149_56_3345
28_46_1	58_46_3728	149_56_3321
28_46_1	58_46_3739	149_56_3293
28_46_1	58_46_3754	149_56_3305
28_46_1	58_46_3763	149_56_3263
28_46_1	58_46_3778	149_56_3273
28_46_1	58_46_3786	149_56_3268
28_46_1	58_46_3727	149_56_3323
28_46_1	58_46_3737	149_56_3310
28_46_1	58_46_3666	149_56_3385
28_46_1	58_46_3639	149_56_3422
28_46_1	58_46_3638	149_56_3432
28_46_1	58_46_3622	149_56_3438
28_46_1	58_46_3601	149_56_3450
28_46_1	58_46_3616	149_56_3427
28_46_1	58_46_3602	149_56_3418
28_46_1	58_46_3602	149_56_3422
28_46_1	58_46_3578	149_56_3422
28_46_1	58_46_3631	149_56_3382
28_46_1	58_46_3587	149_56_3409
28_46_1	58_46_3593	149_56_3410
28_46_1	58_46_3611	149_56_3378
28_46_1	58_46_3597	149_56_3397
28_46_1	58_46_3568	149_56_3400
28_46_1	58_46_3551	149_56_3412
28_46_1	58_46_3552	149_56_3423
28_46_1	58_46_3549	149_56_3422
28_46_1	58_46_3507	149_56_3457
28_46_1	58_46_3556	149_56_3417
28_46_1	58_46_3552	149_56_3430
28_46_1	58_46_3558	149_56_3404
28_46_1	58_46_3626	149_56_3357
28_46_1	58_46_3641	149_56_3364
28_46_1	58_46_3609	149_56_3407
28_46_1	58_46_3593	149_56_3398
28_46_1	58_46_3584	149_56_3393
28_46_1	58_46_3635	149_56_3335
28_46_1	58_46_3590	149_56_3393
28_46_1	58_46_3595	149_56_3383
28_46_1	58_46_3605	149_56_3382
28_46_1	58_46_3600	149_56_3393
28_46_1	58_46_3629	149_56_3360
28_46_1	58_46_3591	149_56_3420
28_46_1	58_46_3647	149_56_3410
28_46_1	58_46_3614	149_56_3421
28_46_1	58_46_3636	149_56_3407
28_46_1	58_46_3638	149_56_3380
28_46_1	58_46_3659	149_56_3354
28_46_1	58_46_3634	149_56_3380
28_46_1	58_46_3621	149_56_3374
28_46_1	58_46_3649	149_56_3355
28_46_1	58_46_3684	149_56_3334
28_46_1	58_46_3626	149_56_3371
28_46_1	58_46_3547	149_56_3431
28_46_1	58_46_3533	149_56_3476
28_46_1	58_46_3498	149_56_3503
28_46_1	58_46_3535	149_56_3477
28_46_1	58_46_3597	149_56_3418
28_46_1	58_46_3586	149_56_3461
28_46_1	58_46_3654	149_56_3379
28_46_1	58_46_3605	149_56_3404
28_46_1	58_46_3555	149_56_3449
28_46_1	58_46_3541	149_56_3436
28_46_1	58_46_3563	149_56_3418
28_46_1	58_46_3576	149_56_3398
28_46_1	58_46_3521	149_56_3461
28_46_1	58_46_3525	149_56_3474
28_46_1	58_46_3553	149_56_3466
28_46_1	58_46_3615	149_56_3405
28_46_1	58_46_3573	149_56_3448
28_46_1	58_46_3610	149_56_3406
28_46_1	58_46_3598	149_56_3400
28_46_1	58_46_3619	149_56_3405
28_46_1	58_46_3603	149_56_3402
28_46_1	58_46_3622	149_56_3372
28_46_1	58_46_3627	149_56_3395
28_46_1	58_46_3673	149_56_3361
28_46_1	58_46_3620	149_56_3414
28_46_1	58_46_3644	149_56_3392
28_46_1	58_46_3652	149_56_3408
28_46_1	58_46_3632	149_56_3407
28_46_1	58_46_3579	149_56_3431
28_46_1	58_46_3587	149_56_3428
28_46_1	58_46_3563	149_56_3471
28_46_1	58_46_3527	149_56_3507
28_46_1	58_46_3576	149_56_3468
28_46_1	58_46_3613	149_56_3470
28_46_1	58_46_3656	149_56_3447
28_46_1	58_46_3587	149_56_3480
28_46_1	58_46_3583	149_56_3478
28_46_1	58_46_3592	149_56_3475
28_46_1	58_46_3597	149_56_3464
28_46_1	58_46_3586	149_56_3447
28_46_1	58_46_3629	149_56_3410
28_46_1	58_46_3681	149_56_3364
28_46_1	58_46_3706	149_56_3332
28_46_1	58_46_3687	149_56_3368
28_46_1	58_46_3723	149_56_3322
28_46_1	58_46_3741	149_56_3306
28_46_1	58_46_3739	149_56_3330
28_46_1	58_46_3752	149_56_3269
28_46_1	58_46_3757	149_56_3252
28_46_1	58_46_3732	149_56_3297
28_46_1	58_46_3747	149_56_3296
28_46_1	58_46_3722	149_56_3311
28_46_1	58_46_3757	149_56_3310
28_46_1	58_46_3810	149_56_3272
28_46_1	58_46_3816	149_56_3283
28_46_1	58_46_3803	149_56_3271
28_46_1	58_46_3772	149_56_3283
28_46_1	58_46_3755	149_56_3294
28_46_1	58_46_3717	149_56_3343
28_46_1	58_46_3757	149_56_3314
28_46_1	58_46_3772	149_56_3294
28_46_1	58_46_3762	149_56_3294
28_46_1	58_46_3811	149_56_3257
28_46_1	58_46_3797	149_56_3271
28_46_1	58_46_3764	149_56_3289
28_46_1	58_46_3816	149_56_3232
28_46_1	58_46_3815	149_56_3214
28_46_1	58_46_3853	149_56_3179
28_46_1	58_46_3879	149_56_3147
28_46_1	58_46_3850	149_56_3141
28_46_1	58_46_3892	149_56_3114
28_46_1	58_46_3867	149_56_3115
28_46_1	58_46_3899	149_56_3123
28_46_1	58_46_3893	149_56_3141
28_46_1	58_46_3897	149_56_3137
28_46_1	58_46_3876	149_56_3144
28_46_1	58_46_3904	149_56_3146
28_46_1	58_46_3924	149_56_3113
28_46_1	58_46_3878	149_56_3142
28_46_1	58_46_3903	149_56_3131
28_46_1	58_46_3888	149_56_3145
28_46_1	58_46_3901	149_56_3122
28_46_1	58_46_3869	149_56_3162
28_46_1	58_46_3861	149_56_3158
28_46_1	58_46_3803	149_56_3193
28_46_1	58_46_3788	149_56_3195
28_46_1	58_46_3758	149_56_3225
28_46_1	58_46_3787	149_56_3197
28_46_1	58_46_3767	149_56_3202
28_46_1	58_46_3778	149_56_3176
28_46_1	58_46_3815	149_56_3210
28_46_1	58_46_3780	149_56_3242
28_46_1	58_46_3760	149_56_3260
28_46_1	58_46_3746	149_56_3275
28_46_1	58_46_3689	149_56_3335
28_46_1	58_46_3696	149_56_3337
28_46_1	58_46_3725	149_56_3326
28_46_1	58_46_3715	149_56_3347
28_46_1	58_46_3666	149_56_3379
28_46_1	58_46_3671	149_56_3377
28_46_1	58_46_3690	149_56_3365
28_46_1	58_46_3698	149_56_3361
28_46_1	58_46_3673	149_56_3372
28_46_1	58_46_3655	149_56_3397
28_46_1	58_46_3604	149_56_3438
28_46_1	58_46_3606	149_56_3436
28_46_1	58_46_3574	149_56_3455
28_46_1	58_46_3576	149_56_3438
28_46_1	58_46_3531	149_56_3466
28_46_1	58_46_3618	149_56_3386
28_46_1	58_46_3608	149_56_3406
28_46_1	58_46_3621	149_56_3405
28_46_1	58_46_3644	149_56_3381
28_46_1	58_46_3700	149_56_3328
28_46_1	58_46_3716	149_56_3314
28_46_1	58_46_3783	149_56_3263
28_46_1	58_46_3709	149_56_3337
28_46_1	58_46_3683	149_56_3338
28_46_1	58_46_3673	149_56_3368
28_46_1	58_46_3678	149_56_3351
28_46_1	58_46_3690	149_56_3323
28_46_1	58_46_3690	149_56_3335
28_46_1	58_46_3710	149_56_3324
28_46_1	58_46_3667	149_56_3341
28_46_1	58_46_3692	149_56_3336
28_46_1	58_46_3691	149_56_3322
28_46_1	58_46_3723	149_56_3300
28_46_1	58_46_3777	149_56_3289
28_46_1	58_46_3812	149_56_3269
28_46_1	58_46_3831	149_56_3263
28_46_1	58_46_3771	149_56_3312
28_46_1	58_46_3744	149_56_3330
28_46_1	58_46_3789	149_56_3281
28_46_1	58_46_3790	149_56_3271
28_46_1	58_46_3761	149_56_3268
28_46_1	58_46_3776	149_56_3281
28_46_1	58_46_3752	149_56_3303
28_46_1	58_46_3742	149_56_3306
28_46_1	58_46_3735	149_56_3299
28_46_1	58_46_3691	149_56_3316
28_46_1	58_46_3673	149_56_3341
28_46_1	58_46_3646	149_56_3402
28_46_1	58_46_3707	149_56_3349
28_46_1	58_46_3634	149_56_3406
28_46_1	58_46_3615	149_56_3412
28_46_1	58_46_3611	149_56_3443
28_46_1	58_46_3622	149_56_3410
28_46_1	58_46_3633	149_56_3420
28_46_1	58_46_3645	149_56_3406
28_46_1	58_46_3670	149_56_3397
28_46_1	58_46_3639	149_56_3451
28_46_1	58_46_3614	149_56_3479
28_46_1	58_46_3532	149_56_3517
28_46_1	58_46_3538	149_56_3500
28_46_1	58_46_3494	149_56_3551
28_46_1	58_46_3523	149_56_3530
28_46_1	58_46_3555	149_56_3508
28_46_1	58_46_3550	149_56_3522
28_46_1	58_46_3533	149_56_3564
28_46_1	58_46_3577	149_56_3514
28_46_1	58_46_3566	149_56_3530
28_46_1	58_46_3558	149_56_3514
28_46_1	58_46_3550	149_56_3516
28_46_1	58_46_3562	149_56_3518
28_46_1	58_46_3593	149_56_3474
28_46_1	58_46_3647	149_56_3431
28_46_1	58_46_3672	149_56_3428
28_46_1	58_46_3636	149_56_3466
28_46_1	58_46_3680	149_56_3416
28_46_1	58_46_3684	149_56_3413
28_46_1	58_46_3645	149_56_3424
28_46_1	58_46_3617	149_56_3446
28_46_1	58_46_3610	149_56_3438
28_46_1	58_46_3553	149_56_3490
28_46_1	58_46_3547	149_56_3482
28_46_1	58_46_3572	149_56_3473
28_46_1	58_46_3504	149_56_3522
28_46_1	58_46_3559	149_56_3498
28_46_1	58_46_3567	149_56_3499
28_46_1	58_46_3588	149_56_3495
28_46_1	58_46_3549	149_56_3532
28_46_1	58_46_3608	149_56_3454
28_46_1	58_46_3558	149_56_3483
28_46_1	58_46_3582	149_56_3500
28_46_1	58_46_3610	149_56_3454
28_46_1	58_46_3641	149_56_3411
28_46_1	58_46_3647	149_56_3413
28_46_1	58_46_3632	149_56_3416
28_46_1	58_46_3617	149_56_3423
28_46_1	58_46_3658	149_56_3379
28_46_1	58_46_3670	149_56_3364
28_46_1	58_46_3677	149_56_3342
28_46_1	58_46_3631	149_56_3380
28_46_1	58_46_3615	149_56_3412
28_46_1	58_46_3662	149_56_3387
28_46_1	58_46_3663	149_56_3367
28_46_1	58_46_3680	149_56_3361
28_46_1	58_46_3703	149_56_3336
28_46_1	58_46_3731	149_56_3282
28_46_1	58_46_3750	149_56_3272
28_46_1	58_46_3766	149_56_3277
28_46_1	58_46_3756	149_56_3298
28_46_1	58_46_3690	149_56_3362
28_46_1	58_46_3700	149_56_3371
28_46_1	58_46_3751	149_56_3306
28_46_1	58_46_3777	149_56_3276
28_46_1	58_46_3750	149_56_3267
28_46_1	58_46_3724	149_56_3319
28_46_1	58_46_3634	149_56_3384
28_46_1	58_46_3629	149_56_3375
28_46_1	58_46_3612	149_56_3413
28_46_1	58_46_3603	149_56_3413
28_46_1	58_46_3616	149_56_3389
28_46_1	58_46_3684	149_56_3337
28_46_1	58_46_3684	149_56_3332
28_46_1	58_46_3650	149_56_3344
28_46_1	58_46_3667	149_56_3354
28_46_1	58_46_3733	149_56_3312
28_46_1	58_46_3754	149_56_3293
28_46_1	58_46_3764	149_56_3289
28_46_1	58_46_3724	149_56_3324
28_46_1	58_46_3672	149_56_3356
28_46_1	58_46_3657	149_56_3387
28_46_1	58_46_3721	149_56_3314
28_46_1	58_46_3692	149_56_3343
28_46_1	58_46_3696	149_56_3339
28_46_1	58_46_3651	149_56_3380
28_46_1	58_46_3663	149_56_3385
28_46_1	58_46_3637	149_56_3389
28_46_1	58_46_3681	149_56_3348
28_46_1	58_46_3639	149_56_3384
28_46_1	58_46_3616	149_56_3436
28_46_1	58_46_3619	149_56_3439
28_46_1	58_46_3647	149_56_3389
28_46_1	58_46_3627	149_56_3387
28_46_1	58_46_3679	149_56_3319
28_46_1	58_46_3671	149_56_3301
28_46_1	58_46_3708	149_56_3284
28_46_1	58_46_3655	149_56_3363
28_46_1	58_46_3708	149_56_3318
28_46_1	58_46_3687	149_56_3341
28_46_1	58_46_3791	149_56_3268
28_46_1	58_46_3818	149_56_3248
28_46_1	58_46_3813	149_56_3240
28_46_1	58_46_3811	149_56_3251
28_46_1	58_46_3798	149_56_3265
28_46_1	58_46_3802	149_56_3269
28_46_1	58_46_3747	149_56_3317
28_46_1	58_46_3742	149_56_3311
28_46_1	58_46_3677	149_56_3369
28_46_1	58_46_3661	149_56_3389
28_46_1	58_46_3689	149_56_3361
28_46_1	58_46_3722	149_56_3310
28_46_1	58_46_3708	149_56_3308
28_46_1	58_46_3654	149_56_3386
28_46_1	58_46_3691	149_56_3352
28_46_1	58_46_3702	149_56_3339
28_46_1	58_46_3705	149_56_3332
28_46_1	58_46_3648	149_56_3381
28_46_1	58_46_3623	149_56_3413
28_46_1	58_46_3611	149_56_3426
28_46_1	58_46_3598	149_56_3420
28_46_1	58_46_3607	149_56_3414
28_46_1	58_46_3613	149_56_3396
28_46_1	58_46_3690	149_56_3328
28_46_1	58_46_3733	149_56_3305
28_46_1	58_46_3727	149_56_3336
28_46_1	58_46_3774	149_56_3262
28_46_1	58_46_3762	149_56_3257
28_46_1	58_46_3792	149_56_3240
28_46_1	58_46_3840	149_56_3191
28_46_1	58_46_3868	149_56_3157
28_46_1	58_46_3870	149_56_3153
28_46_1	58_46_3820	149_56_3194
28_46_1	58_46_3832	149_56_3198
28_46_1	58_46_3796	149_56_3261
28_46_1	58_46_3802	149_56_3235
28_46_1	58_46_3777	149_56_3265
28_46_1	58_46_3759	149_56_3258
28_46_1	58_46_3703	149_56_3332
28_46_1	58_46_3741	149_56_3308
28_46_1	58_46_3700	149_56_3338
28_46_1	58_46_3702	149_56_3329
28_46_1	58_46_3672	149_56_3389
28_46_1	58_46_3668	149_56_3391
28_46_1	58_46_3708	149_56_3363
28_46_1	58_46_3660	149_56_3391
28_46_1	58_46_3688	149_56_3391
28_46_1	58_46_3717	149_56_3371
28_46_1	58_46_3720	149_56_3362
28_46_1	58_46_3738	149_56_3340
28_46_1	58_46_3748	149_56_3328
28_46_1	58_46_3792	149_56_3283
28_46_1	58_46_3725	149_56_3328
28_46_1	58_46_3724	149_56_3351
28_46_1	58_46_3713	149_56_3372
28_46_1	58_46_3706	149_56_3370
28_46_1	58_46_3717	149_56_3361
28_46_1	58_46_3665	149_56_3399
28_46_1	58_46_3679	149_56_3360
28_46_1	58_46_3679	149_56_3370
28_46_1	58_46_3658	149_56_3391
28_46_1	58_46_3662	149_56_3391
28_46_1	58_46_3684	149_56_3356
28_46_1	58_46_3746	149_56_3290
28_46_1	58_46_3756	149_56_3269
28_46_1	58_46_3761	149_56_3254
28_46_1	58_46_3723	149_56_3280
28_46_1	58_46_3692	149_56_3315
28_46_1	58_46_3660	149_56_3356
28_46_1	58_46_3664	149_56_3374
28_46_1	58_46_3667	149_56_3361
28_46_1	58_46_3642	149_56_3367
28_46_1	58_46_3650	149_56_3356
28_46_1	58_46_3643	149_56_3369
28_46_1	58_46_3602	149_56_3410
28_46_1	58_46_3616	149_56_3392
28_46_1	58_46_3611	149_56_3375
28_46_1	58_46_3619	149_56_3379
28_46_1	58_46_3621	149_56_3377
28_46_1	58_46_3632	149_56_3384
28_46_1	58_46_3650	149_56_3367
28_46_1	58_46_3667	149_56_3339
28_46_1	58_46_3732	149_56_3293
28_46_1	58_46_3778	149_56_3269
28_46_1	58_46_3819	149_56_3243
28_46_1	58_46_3822	149_56_3229
28_46_1	58_46_3822	149_56_3233
28_46_1	58_46_3860	149_56_3204
28_46_1	58_46_3843	149_56_3214
28_46_1	58_46_3796	149_56_3258
28_46_1	58_46_3826	149_56_3242
28_46_1	58_46_3812	149_56_3265
28_46_1	58_46_3788	149_56_3288
28_46_1	58_46_3788	149_56_3305
28_46_1	58_46_3733	149_56_3309
28_46_1	58_46_3729	149_56_3306
28_46_1	58_46_3743	149_56_3340
28_46_1	58_46_3736	149_56_3357
28_46_1	58_46_3722	149_56_3375
28_46_1	58_46_3728	149_56_3380
28_46_1	58_46_3722	149_56_3374
28_46_1	58_46_3699	149_56_3400
28_46_1	58_46_3712	149_56_3377
28_46_1	58_46_3652	149_56_3438
28_46_1	58_46_3640	149_56_3472
28_46_1	58_46_3634	149_56_3479
28_46_1	58_46_3624	149_56_3505
28_46_1	58_46_3595	149_56_3516
28_46_1	58_46_3589	149_56_3503
28_46_1	58_46_3585	149_56_3484
28_46_1	58_46_3636	149_56_3449
28_46_1	58_46_3616	149_56_3437
28_46_1	58_46_3632	149_56_3429
28_46_1	58_46_3638	149_56_3397
28_46_1	58_46_3594	149_56_3441
28_46_1	58_46_3634	149_56_3366
28_46_1	58_46_3655	149_56_3318
28_46_1	58_46_3717	149_56_3289
28_46_1	58_46_3722	149_56_3290
28_46_1	58_46_3684	149_56_3331
28_46_1	58_46_3644	149_56_3380
28_46_1	58_46_3640	149_56_3415
28_46_1	58_46_3593	149_56_3466
28_46_1	58_46_3621	149_56_3443
28_46_1	58_46_3586	149_56_3457
28_46_1	58_46_3617	149_56_3453
28_46_1	58_46_3630	149_56_3442
28_46_1	58_46_3561	149_56_3523
28_46_1	58_46_3551	149_56_3491
28_46_1	58_46_3526	149_56_3512
28_46_1	58_46_3519	149_56_3487
28_46_1	58_46_3512	149_56_3520
28_46_1	58_46_3483	149_56_3548
28_46_1	58_46_3517	149_56_3490
28_46_1	58_46_3531	149_56_3486
28_46_1	58_46_3546	149_56_3468
28_46_1	58_46_3538	149_56_3476
28_46_1	58_46_3536	149_56_3482
28_46_1	58_46_3588	149_56_3451
28_46_1	58_46_3584	149_56_3450
28_46_1	58_46_3600	149_56_3442
28_46_1	58_46_3574	149_56_3445
28_46_1	58_46_3549	149_56_3456
28_46_1	58_46_3572	149_56_3459
28_46_1	58_46_3587	149_56_3465
28_46_1	58_46_3574	149_56_3477
28_46_1	58_46_3575	149_56_3483
28_46_1	58_46_3537	149_56_3531
28_46_1	58_46_3490	149_56_3591
28_46_1	58_46_3464	149_56_3581
28_46_1	58_46_3503	149_56_3537
28_46_1	58_46_3451	149_56_3590
28_46_1	58_46_3448	149_56_3586
28_46_1	58_46_3420	149_56_3619
28_46_1	58_46_3451	149_56_3557
28_46_1	58_46_3422	149_56_3568
28_46_1	58_46_3458	149_56_3545
28_46_1	58_46_3569	149_56_3430
28_46_1	58_46_3551	149_56_3419
28_46_1	58_46_3509	149_56_3420
28_46_1	58_46_3507	149_56_3433
28_46_1	58_46_3529	149_56_3482
28_46_1	58_46_3514	149_56_3508
28_46_1	58_46_3521	149_56_3535
28_46_1	58_46_3548	149_56_3505
28_46_1	58_46_3557	149_56_3502
28_46_1	58_46_3513	149_56_3542
28_46_1	58_46_3536	149_56_3519
28_46_1	58_46_3421	149_56_3595
28_46_1	58_46_3425	149_56_3642
28_46_1	58_46_3446	149_56_3596
28_46_1	58_46_3462	149_56_3553
28_46_1	58_46_3465	149_56_3542
28_46_1	58_46_3448	149_56_3588
28_46_1	58_46_3454	149_56_3568
28_46_1	58_46_3410	149_56_3608
28_46_1	58_46_3432	149_56_3569
28_46_1	58_46_3381	149_56_3636
28_46_1	58_46_3467	149_56_3570
28_46_1	58_46_3442	149_56_3588
28_46_1	58_46_3474	149_56_3567
28_46_1	58_46_3453	149_56_3597
28_46_1	58_46_3426	149_56_3599
28_46_1	58_46_3437	149_56_3586
28_46_1	58_46_3468	149_56_3546
28_46_1	58_46_3423	149_56_3569
28_46_1	58_46_3427	149_56_3601
28_46_1	58_46_3459	149_56_3582
28_46_1	58_46_3406	149_56_3648
28_46_1	58_46_3455	149_56_3586
28_46_1	58_46_3449	149_56_3602
28_46_1	58_46_3458	149_56_3599
28_46_1	58_46_3492	149_56_3566
28_46_1	58_46_3515	149_56_3552
28_46_1	58_46_3544	149_56_3528
28_46_1	58_46_3565	149_56_3501
28_46_1	58_46_3605	149_56_3450
28_46_1	58_46_3571	149_56_3462
28_46_1	58_46_3607	149_56_3425
28_46_1	58_46_3589	149_56_3461
28_46_1	58_46_3557	149_56_3472
28_46_1	58_46_3622	149_56_3392
28_46_1	58_46_3611	149_56_3373
28_46_1	58_46_3613	149_56_3361
28_46_1	58_46_3580	149_56_3439
28_46_1	58_46_3630	149_56_3387
28_46_1	58_46_3604	149_56_3438
28_46_1	58_46_3619	149_56_3426
28_46_1	58_46_3632	149_56_3433
28_46_1	58_46_3685	149_56_3398
28_46_1	58_46_3607	149_56_3453
28_46_1	58_46_3562	149_56_3475
28_46_1	58_46_3575	149_56_3458
28_46_1	58_46_3550	149_56_3487
28_46_1	58_46_3551	149_56_3481
28_46_1	58_46_3592	149_56_3436
28_46_1	58_46_3533	149_56_3500
28_46_1	58_46_3497	149_56_3541
28_46_1	58_46_3519	149_56_3523
28_46_1	58_46_3500	149_56_3545
28_46_1	58_46_3519	149_56_3537
28_46_1	58_46_3500	149_56_3561
28_46_1	58_46_3535	149_56_3524
28_46_1	58_46_3556	149_56_3506
28_46_1	58_46_3444	149_56_3608
28_46_1	58_46_3399	149_56_3662
28_46_1	58_46_3409	149_56_3619
28_46_1	58_46_3424	149_56_3577
28_46_1	58_46_3411	149_56_3570
28_46_1	58_46_3400	149_56_3579
28_46_1	58_46_3375	149_56_3627
28_46_1	58_46_3410	149_56_3631
28_46_1	58_46_3474	149_56_3572
28_46_1	58_46_3453	149_56_3603
28_46_1	58_46_3455	149_56_3613
28_46_1	58_46_3439	149_56_3611
28_46_1	58_46_3495	149_56_3550
28_46_1	58_46_3509	149_56_3556
28_46_1	58_46_3502	149_56_3569
28_46_1	58_46_3511	149_56_3542
28_46_1	58_46_3535	149_56_3502
28_46_1	58_46_3499	149_56_3564
28_46_1	58_46_3498	149_56_3552
28_46_1	58_46_3527	149_56_3529
28_46_1	58_46_3578	149_56_3478
28_46_1	58_46_3536	149_56_3520
28_46_1	58_46_3495	149_56_3550
28_46_1	58_46_3475	149_56_3563
28_46_1	58_46_3487	149_56_3537
28_46_1	58_46_3505	149_56_3537
28_46_1	58_46_3479	149_56_3542
28_46_1	58_46_3462	149_56_3534
28_46_1	58_46_3391	149_56_3597
28_46_1	58_46_3454	149_56_3583
28_46_1	58_46_3411	149_56_3629
28_46_1	58_46_3479	149_56_3584
28_46_1	58_46_3488	149_56_3558
28_46_1	58_46_3490	149_56_3563
28_46_1	58_46_3545	149_56_3523
28_46_1	58_46_3523	149_56_3554
28_46_1	58_46_3539	149_56_3543
28_46_1	58_46_3526	149_56_3553
28_46_1	58_46_3530	149_56_3555
28_46_1	58_46_3584	149_56_3464
28_46_1	58_46_3576	149_56_3496
28_46_1	58_46_3556	149_56_3498
28_46_1	58_46_3554	149_56_3514
28_46_1	58_46_3595	149_56_3485
28_46_1	58_46_3584	149_56_3477
28_46_1	58_46_3579	149_56_3453
28_46_1	58_46_3629	149_56_3401
28_46_1	58_46_3687	149_56_3359
28_46_1	58_46_3741	149_56_3319
28_46_1	58_46_3712	149_56_3360
28_46_1	58_46_3797	149_56_3298
28_46_1	58_46_3782	149_56_3335
28_46_1	58_46_3804	149_56_3300
28_46_1	58_46_3778	149_56_3334
28_46_1	58_46_3790	149_56_3333
28_46_1	58_46_3747	149_56_3362
28_46_1	58_46_3756	149_56_3320
28_46_1	58_46_3712	149_56_3308
28_46_1	58_46_3650	149_56_3343
28_46_1	58_46_3694	149_56_3316
28_46_1	58_46_3703	149_56_3335
28_46_1	58_46_3671	149_56_3393
28_46_1	58_46_3675	149_56_3401
28_46_1	58_46_3697	149_56_3404
28_46_1	58_46_3751	149_56_3327
28_46_1	58_46_3701	149_56_3363
28_46_1	58_46_3645	149_56_3398
28_46_1	58_46_3668	149_56_3391
28_46_1	58_46_3624	149_56_3450
28_46_1	58_46_3702	149_56_3353
28_46_1	58_46_3671	149_56_3387
28_46_1	58_46_3713	149_56_3335
28_46_1	58_46_3723	149_56_3330
28_46_1	58_46_3756	149_56_3302
28_46_1	58_46_3704	149_56_3340
28_46_1	58_46_3698	149_56_3324
28_46_1	58_46_3647	149_56_3382
28_46_1	58_46_3698	149_56_3335
28_46_1	58_46_3669	149_56_3368
28_46_1	58_46_3672	149_56_3387
28_46_1	58_46_3637	149_56_3426
28_46_1	58_46_3681	149_56_3371
28_46_1	58_46_3652	149_56_3406
28_46_1	58_46_3670	149_56_3395
28_46_1	58_46_3636	149_56_3443
28_46_1	58_46_3630	149_56_3409
28_46_1	58_46_3623	149_56_3431
28_46_1	58_46_3641	149_56_3391
28_46_1	58_46_3619	149_56_3394
28_46_1	58_46_3606	149_56_3382
28_46_1	58_46_3641	149_56_3365
28_46_1	58_46_3614	149_56_3385
28_46_1	58_46_3668	149_56_3344
28_46_1	58_46_3669	149_56_3343
28_46_1	58_46_3748	149_56_3296
28_46_1	58_46_3682	149_56_3374
28_46_1	58_46_3706	149_56_3349
28_46_1	58_46_3786	149_56_3266
28_46_1	58_46_3792	149_56_3253
28_46_1	58_46_3804	149_56_3232
28_46_1	58_46_3757	149_56_3259
28_46_1	58_46_3763	149_56_3267
28_46_1	58_46_3772	149_56_3245
28_46_1	58_46_3802	149_56_3224
28_46_1	58_46_3747	149_56_3261
28_46_1	58_46_3818	149_56_3203
28_46_1	58_46_3729	149_56_3304
28_46_1	58_46_3697	149_56_3357
28_46_1	58_46_3652	149_56_3420
28_46_1	58_46_3675	149_56_3415
28_46_1	58_46_3624	149_56_3444
28_46_1	58_46_3628	149_56_3437
28_46_1	58_46_3587	149_56_3488
28_46_1	58_46_3581	149_56_3508
28_46_1	58_46_3648	149_56_3434
28_46_1	58_46_3574	149_56_3499
28_46_1	58_46_3639	149_56_3429
28_46_1	58_46_3684	149_56_3365
28_46_1	58_46_3671	149_56_3368
28_46_1	58_46_3665	149_56_3364
28_46_1	58_46_3710	149_56_3349
28_46_1	58_46_3733	149_56_3315
28_46_1	58_46_3678	149_56_3370
28_46_1	58_46_3654	149_56_3387
28_46_1	58_46_3656	149_56_3394
28_46_1	58_46_3695	149_56_3360
28_46_1	58_46_3732	149_56_3347
28_46_1	58_46_3720	149_56_3345
28_46_1	58_46_3659	149_56_3408
28_46_1	58_46_3698	149_56_3368
28_46_1	58_46_3677	149_56_3385
28_46_1	58_46_3667	149_56_3383
28_46_1	58_46_3648	149_56_3400
28_46_1	58_46_3645	149_56_3396
28_46_1	58_46_3641	149_56_3406
28_46_1	58_46_3601	149_56_3422
28_46_1	58_46_3607	149_56_3407
28_46_1	58_46_3625	149_56_3385
28_46_1	58_46_3603	149_56_3403
28_46_1	58_46_3573	149_56_3417
28_46_1	58_46_3587	149_56_3394
28_46_1	58_46_3634	149_56_3342
28_46_1	58_46_3661	149_56_3320
28_46_1	58_46_3627	149_56_3379
28_46_1	58_46_3651	149_56_3331
28_46_1	58_46_3670	149_56_3307
28_46_1	58_46_3649	149_56_3345
28_46_1	58_46_3674	149_56_3323
28_46_1	58_46_3698	149_56_3287
28_46_1	58_46_3768	149_56_3243
28_46_1	58_46_3771	149_56_3257
28_46_1	58_46_3790	149_56_3256
28_46_1	58_46_3790	149_56_3253
28_46_1	58_46_3751	149_56_3307
28_46_1	58_46_3740	149_56_3341
28_46_1	58_46_3729	149_56_3344
28_46_1	58_46_3778	149_56_3275
28_46_1	58_46_3745	149_56_3297
28_46_1	58_46_3704	149_56_3352
28_46_1	58_46_3678	149_56_3398
28_46_1	58_46_3671	149_56_3397
28_46_1	58_46_3647	149_56_3415
28_46_1	58_46_3676	149_56_3374
28_46_1	58_46_3662	149_56_3375
28_46_1	58_46_3646	149_56_3382
28_46_1	58_46_3644	149_56_3395
28_46_1	58_46_3674	149_56_3377
28_46_1	58_46_3695	149_56_3372
28_46_1	58_46_3724	149_56_3350
28_46_1	58_46_3723	149_56_3339
28_46_1	58_46_3731	149_56_3312
28_46_1	58_46_3705	149_56_3327
28_46_1	58_46_3647	149_56_3381
28_46_1	58_46_3647	149_56_3414
28_46_1	58_46_3666	149_56_3406
28_46_1	58_46_3704	149_56_3384
28_46_1	58_46_3748	149_56_3335
28_46_1	58_46_3775	149_56_3289
28_46_1	58_46_3740	149_56_3358
28_46_1	58_46_3696	149_56_3401
28_46_1	58_46_3644	149_56_3458
28_46_1	58_46_3648	149_56_3460
28_46_1	58_46_3581	149_56_3504
28_46_1	58_46_3661	149_56_3424
28_46_1	58_46_3671	149_56_3404
28_46_1	58_46_3631	149_56_3454
28_46_1	58_46_3582	149_56_3507
28_46_1	58_46_3537	149_56_3525
28_46_1	58_46_3571	149_56_3506
28_46_1	58_46_3564	149_56_3537
28_46_1	58_46_3621	149_56_3473
28_46_1	58_46_3647	149_56_3462
28_46_1	58_46_3626	149_56_3476
28_46_1	58_46_3640	149_56_3443
28_46_1	58_46_3635	149_56_3442
28_46_1	58_46_3584	149_56_3481
28_46_1	58_46_3572	149_56_3509
28_46_1	58_46_3550	149_56_3526
28_46_1	58_46_3529	149_56_3540
28_46_1	58_46_3423	149_56_3616
28_46_1	58_46_3405	149_56_3629
28_46_1	58_46_3400	149_56_3649
28_46_1	58_46_3411	149_56_3636
28_46_1	58_46_3436	149_56_3607
28_46_1	58_46_3459	149_56_3600
28_46_1	58_46_3474	149_56_3584
28_46_1	58_46_3483	149_56_3582
28_46_1	58_46_3478	149_56_3563
28_46_1	58_46_3425	149_56_3634
28_46_1	58_46_3384	149_56_3661
28_46_1	58_46_3408	149_56_3645
28_46_1	58_46_3376	149_56_3656
28_46_1	58_46_3387	149_56_3632
28_46_1	58_46_3372	149_56_3677
28_46_1	58_46_3296	149_56_3716
28_46_1	58_46_3365	149_56_3674
28_46_1	58_46_3420	149_56_3610
28_46_1	58_46_3434	149_56_3625
28_46_1	58_46_3424	149_56_3623
28_46_1	58_46_3450	149_56_3617
28_46_1	58_46_3435	149_56_3638
28_46_1	58_46_3447	149_56_3626
28_46_1	58_46_3526	149_56_3557
28_46_1	58_46_3513	149_56_3571
28_46_1	58_46_3521	149_56_3558
28_46_1	58_46_3578	149_56_3514
28_46_1	58_46_3569	149_56_3504
28_46_1	58_46_3599	149_56_3502
28_46_1	58_46_3606	149_56_3470
28_46_1	58_46_3565	149_56_3539
28_46_1	58_46_3572	149_56_3535
28_46_1	58_46_3538	149_56_3540
28_46_1	58_46_3528	149_56_3565
28_46_1	58_46_3539	149_56_3551
28_46_1	58_46_3549	149_56_3537
28_46_1	58_46_3595	149_56_3500
28_46_1	58_46_3618	149_56_3459
28_46_1	58_46_3595	149_56_3462
28_46_1	58_46_3613	149_56_3440
28_46_1	58_46_3598	149_56_3467
28_46_1	58_46_3568	149_56_3484
28_46_1	58_46_3595	149_56_3464
28_46_1	58_46_3571	149_56_3474
28_46_1	58_46_3511	149_56_3519
28_46_1	58_46_3514	149_56_3494
28_46_1	58_46_3566	149_56_3443
28_46_1	58_46_3581	149_56_3431
28_46_1	58_46_3566	149_56_3459
28_46_1	58_46_3579	149_56_3439
28_46_1	58_46_3496	149_56_3508
28_46_1	58_46_3539	149_56_3481
28_46_1	58_46_3582	149_56_3464
28_46_1	58_46_3581	149_56_3481
28_46_1	58_46_3578	149_56_3458
28_46_1	58_46_3576	149_56_3457
28_46_1	58_46_3596	149_56_3453
28_46_1	58_46_3589	149_56_3438
28_46_1	58_46_3634	149_56_3417
28_46_1	58_46_3631	149_56_3444
28_46_1	58_46_3636	149_56_3439
28_46_1	58_46_3637	149_56_3453
28_46_1	58_46_3683	149_56_3404
28_46_1	58_46_3602	149_56_3466
28_46_1	58_46_3617	149_56_3439
28_46_1	58_46_3569	149_56_3484
28_46_1	58_46_3577	149_56_3493
28_46_1	58_46_3561	149_56_3503
28_46_1	58_46_3568	149_56_3484
28_46_1	58_46_3636	149_56_3415
28_46_1	58_46_3604	149_56_3439
28_46_1	58_46_3693	149_56_3354
28_46_1	58_46_3674	149_56_3399
28_46_1	58_46_3637	149_56_3428
28_46_1	58_46_3673	149_56_3413
28_46_1	58_46_3683	149_56_3405
28_46_1	58_46_3656	149_56_3445
28_46_1	58_46_3661	149_56_3415
28_46_1	58_46_3644	149_56_3429
28_46_1	58_46_3653	149_56_3417
28_46_1	58_46_3607	149_56_3444
28_46_1	58_46_3586	149_56_3456
28_46_1	58_46_3599	149_56_3477
28_46_1	58_46_3573	149_56_3489
28_46_1	58_46_3508	149_56_3570
28_46_1	58_46_3555	149_56_3506
28_46_1	58_46_3537	149_56_3516
28_46_1	58_46_3455	149_56_3615
28_46_1	58_46_3428	149_56_3652
28_46_1	58_46_3434	149_56_3645
28_46_1	58_46_3424	149_56_3663
28_46_1	58_46_3465	149_56_3615
28_46_1	58_46_3478	149_56_3615
28_46_1	58_46_3472	149_56_3617
28_46_1	58_46_3479	149_56_3611
28_46_1	58_46_3466	149_56_3613
28_46_1	58_46_3496	149_56_3593
28_46_1	58_46_3504	149_56_3564
28_46_1	58_46_3514	149_56_3536
28_46_1	58_46_3517	149_56_3497
28_46_1	58_46_3512	149_56_3495
28_46_1	58_46_3518	149_56_3474
28_46_1	58_46_3502	149_56_3525
28_46_1	58_46_3580	149_56_3481
28_46_1	58_46_3549	149_56_3516
28_46_1	58_46_3516	149_56_3530
28_46_1	58_46_3511	149_56_3531
28_46_1	58_46_3537	149_56_3520
28_46_1	58_46_3534	149_56_3528
28_46_1	58_46_3457	149_56_3606
28_46_1	58_46_3468	149_56_3616
28_46_1	58_46_3495	149_56_3569
28_46_1	58_46_3465	149_56_3559
28_46_1	58_46_3491	149_56_3533
28_46_1	58_46_3445	149_56_3602
28_46_1	58_46_3459	149_56_3604
28_46_1	58_46_3464	149_56_3573
28_46_1	58_46_3453	149_56_3586
28_46_1	58_46_3542	149_56_3510
28_46_1	58_46_3577	149_56_3500
28_46_1	58_46_3639	149_56_3422
28_46_1	58_46_3623	149_56_3432
28_46_1	58_46_3617	149_56_3455
28_46_1	58_46_3604	149_56_3482
28_46_1	58_46_3607	149_56_3475
28_46_1	58_46_3587	149_56_3485
28_46_1	58_46_3576	149_56_3503
28_46_1	58_46_3537	149_56_3537
28_46_1	58_46_3555	149_56_3518
28_46_1	58_46_3575	149_56_3501
28_46_1	58_46_3600	149_56_3458
28_46_1	58_46_3646	149_56_3378
28_46_1	58_46_3645	149_56_3361
28_46_1	58_46_3641	149_56_3340
28_46_1	58_46_3677	149_56_3331
28_46_1	58_46_3677	149_56_3340
28_46_1	58_46_3703	149_56_3347
28_46_1	58_46_3701	149_56_3353
28_46_1	58_46_3738	149_56_3313
28_46_1	58_46_3716	149_56_3324
28_46_1	58_46_3658	149_56_3360
28_46_1	58_46_3627	149_56_3397
28_46_1	58_46_3628	149_56_3426
28_46_1	58_46_3619	149_56_3441
28_46_1	58_46_3595	149_56_3468
28_46_1	58_46_3607	149_56_3453
28_46_1	58_46_3605	149_56_3455
28_46_1	58_46_3623	149_56_3457
28_46_1	58_46_3657	149_56_3413
28_46_1	58_46_3706	149_56_3379
28_46_1	58_46_3689	149_56_3381
28_46_1	58_46_3695	149_56_3356
28_46_1	58_46_3612	149_56_3406
28_46_1	58_46_3653	149_56_3395
28_46_1	58_46_3605	149_56_3450
28_46_1	58_46_3613	149_56_3419
28_46_1	58_46_3644	149_56_3413
28_46_1	58_46_3670	149_56_3421
28_46_1	58_46_3676	149_56_3408
28_46_1	58_46_3692	149_56_3332
28_46_1	58_46_3632	149_56_3389
28_46_1	58_46_3606	149_56_3434
28_46_1	58_46_3671	149_56_3365
28_46_1	58_46_3588	149_56_3427
28_46_1	58_46_3603	149_56_3423
28_46_1	58_46_3633	149_56_3391
28_46_1	58_46_3691	149_56_3341
28_46_1	58_46_3755	149_56_3305
28_46_1	58_46_3749	149_56_3322
28_46_1	58_46_3772	149_56_3319
28_46_1	58_46_3690	149_56_3382
28_46_1	58_46_3632	149_56_3434
28_46_1	58_46_3510	149_56_3513
28_46_1	58_46_3512	149_56_3523
28_46_1	58_46_3452	149_56_3549
28_46_1	58_46_3438	149_56_3547
28_46_1	58_46_3450	149_56_3544
28_46_1	58_46_3505	149_56_3486
28_46_1	58_46_3494	149_56_3551
28_46_1	58_46_3514	149_56_3501
28_46_1	58_46_3487	149_56_3532
28_46_1	58_46_3404	149_56_3620
28_46_1	58_46_3441	149_56_3597
28_46_1	58_46_3424	149_56_3594
28_46_1	58_46_3392	149_56_3599
28_46_1	58_46_3440	149_56_3561
28_46_1	58_46_3491	149_56_3514
28_46_1	58_46_3500	149_56_3485
28_46_1	58_46_3558	149_56_3440
28_46_1	58_46_3558	149_56_3466
28_46_1	58_46_3595	149_56_3422
28_46_1	58_46_3606	149_56_3410
28_46_1	58_46_3628	149_56_3377
28_46_1	58_46_3622	149_56_3377
28_46_1	58_46_3585	149_56_3404
28_46_1	58_46_3576	149_56_3404
28_46_1	58_46_3634	149_56_3368
28_46_1	58_46_3669	149_56_3336
28_46_1	58_46_3605	149_56_3384
28_46_1	58_46_3559	149_56_3427
28_46_1	58_46_3566	149_56_3416
28_46_1	58_46_3638	149_56_3380
28_46_1	58_46_3612	149_56_3386
28_46_1	58_46_3620	149_56_3381
28_46_1	58_46_3588	149_56_3430
28_46_1	58_46_3566	149_56_3444
28_46_1	58_46_3603	149_56_3403
28_46_1	58_46_3571	149_56_3431
28_46_1	58_46_3580	149_56_3438
28_46_1	58_46_3615	149_56_3407
28_46_1	58_46_3670	149_56_3379
28_46_1	58_46_3633	149_56_3428
28_46_1	58_46_3595	149_56_3471
28_46_1	58_46_3526	149_56_3522
28_46_1	58_46_3560	149_56_3497
28_46_1	58_46_3552	149_56_3508
28_46_1	58_46_3620	149_56_3437
28_46_1	58_46_3563	149_56_3490
28_46_1	58_46_3605	149_56_3431
28_46_1	58_46_3607	149_56_3429
28_46_1	58_46_3674	149_56_3375
28_46_1	58_46_3641	149_56_3417
28_46_1	58_46_3621	149_56_3457
28_46_1	58_46_3589	149_56_3488
28_46_1	58_46_3613	149_56_3446
28_46_1	58_46_3551	149_56_3531
28_46_1	58_46_3518	149_56_3544
28_46_1	58_46_3504	149_56_3568
28_46_1	58_46_3480	149_56_3582
28_46_1	58_46_3462	149_56_3592
28_46_1	58_46_3449	149_56_3587
28_46_1	58_46_3446	149_56_3588
28_46_1	58_46_3499	149_56_3546
28_46_1	58_46_3480	149_56_3594
28_46_1	58_46_3460	149_56_3595
28_46_1	58_46_3455	149_56_3556
28_46_1	58_46_3422	149_56_3586
28_46_1	58_46_3460	149_56_3576
28_46_1	58_46_3454	149_56_3580
28_46_1	58_46_3509	149_56_3508
28_46_1	58_46_3500	149_56_3527
28_46_1	58_46_3551	149_56_3471
28_46_1	58_46_3515	149_56_3536
28_46_1	58_46_3555	149_56_3516
28_46_1	58_46_3566	149_56_3500
28_46_1	58_46_3564	149_56_3511
28_46_1	58_46_3609	149_56_3474
28_46_1	58_46_3574	149_56_3541
28_46_1	58_46_3600	149_56_3484
28_46_1	58_46_3575	149_56_3523
28_46_1	58_46_3623	149_56_3494
28_46_1	58_46_3616	149_56_3497
28_46_1	58_46_3659	149_56_3433
28_46_1	58_46_3592	149_56_3504
28_46_1	58_46_3592	149_56_3467
28_46_1	58_46_3554	149_56_3495
28_46_1	58_46_3531	149_56_3506
28_46_1	58_46_3562	149_56_3477
28_46_1	58_46_3600	149_56_3457
28_46_1	58_46_3603	149_56_3462
28_46_1	58_46_3572	149_56_3489
28_46_1	58_46_3617	149_56_3441
28_46_1	58_46_3593	149_56_3472
28_46_1	58_46_3551	149_56_3498
28_46_1	58_46_3570	149_56_3476
28_46_1	58_46_3531	149_56_3495
28_46_1	58_46_3507	149_56_3543
28_46_1	58_46_3524	149_56_3538
28_46_1	58_46_3512	149_56_3534
28_46_1	58_46_3545	149_56_3503
28_46_1	58_46_3580	149_56_3473
28_46_1	58_46_3572	149_56_3474
28_46_1	58_46_3592	149_56_3470
28_46_1	58_46_3607	149_56_3464
28_46_1	58_46_3536	149_56_3541
28_46_1	58_46_3541	149_56_3512
28_46_1	58_46_3542	149_56_3547
28_46_1	58_46_3507	149_56_3544
28_46_1	58_46_3563	149_56_3493
28_46_1	58_46_3587	149_56_3471
28_46_1	58_46_3613	149_56_3450
28_46_1	58_46_3656	149_56_3412
28_46_1	58_46_3613	149_56_3446
28_46_1	58_46_3655	149_56_3392
28_46_1	58_46_3615	149_56_3414
28_46_1	58_46_3647	149_56_3405
28_46_1	58_46_3662	149_56_3416
28_46_1	58_46_3704	149_56_3361
28_46_1	58_46_3681	149_56_3398
28_46_1	58_46_3745	149_56_3333
28_46_1	58_46_3679	149_56_3406
28_46_1	58_46_3765	149_56_3343
28_46_1	58_46_3776	149_56_3312
28_46_1	58_46_3688	149_56_3378
28_46_1	58_46_3615	149_56_3432
28_46_1	58_46_3717	149_56_3373
28_46_1	58_46_3643	149_56_3431
28_46_1	58_46_3629	149_56_3449
28_46_1	58_46_3565	149_56_3493
28_46_1	58_46_3586	149_56_3455
28_46_1	58_46_3560	149_56_3498
28_46_1	58_46_3577	149_56_3476
28_46_1	58_46_3589	149_56_3476
28_46_1	58_46_3595	149_56_3471
28_46_1	58_46_3661	149_56_3423
28_46_1	58_46_3612	149_56_3461
28_46_1	58_46_3586	149_56_3472
28_46_1	58_46_3547	149_56_3498
28_46_1	58_46_3574	149_56_3467
28_46_1	58_46_3671	149_56_3341
28_46_1	58_46_3698	149_56_3337
28_46_1	58_46_3734	149_56_3280
28_46_1	58_46_3624	149_56_3389
28_46_1	58_46_3567	149_56_3426
28_46_1	58_46_3580	149_56_3441
28_46_1	58_46_3612	149_56_3409
28_46_1	58_46_3604	149_56_3447
28_46_1	58_46_3570	149_56_3481
28_46_1	58_46_3522	149_56_3526
28_46_1	58_46_3466	149_56_3591
28_46_1	58_46_3494	149_56_3556
28_46_1	58_46_3481	149_56_3588
28_46_1	58_46_3422	149_56_3641
28_46_1	58_46_3381	149_56_3671
28_46_1	58_46_3427	149_56_3629
28_46_1	58_46_3398	149_56_3646
28_46_1	58_46_3449	149_56_3610
28_46_1	58_46_3441	149_56_3581
28_46_1	58_46_3384	149_56_3620
28_46_1	58_46_3404	149_56_3605
28_46_1	58_46_3397	149_56_3631
28_46_1	58_46_3432	149_56_3619
28_46_1	58_46_3505	149_56_3544
28_46_1	58_46_3534	149_56_3508
28_46_1	58_46_3579	149_56_3477
28_46_1	58_46_3518	149_56_3541
28_46_1	58_46_3563	149_56_3470
28_46_1	58_46_3486	149_56_3561
28_46_1	58_46_3542	149_56_3504
28_46_1	58_46_3425	149_56_3606
28_46_1	58_46_3485	149_56_3535
28_46_1	58_46_3507	149_56_3533
28_46_1	58_46_3496	149_56_3544
28_46_1	58_46_3468	149_56_3569
28_46_1	58_46_3537	149_56_3490
28_46_1	58_46_3503	149_56_3520
28_46_1	58_46_3487	149_56_3538
[truncated: 3,001 more rows]
[truncated: 1,880 more columns]
