# Supplementary material for: Environmental change makes robust ecological networks fragile
Source: Nat Commun. 2016 Aug 11;7:12462. doi: 10.1038/ncomms12462 (PMC4987532; doi:10.1038/ncomms12462)
Supplement: Supplementary Data 1 — Host-parasite networks and host extinction sequences in Avida experiments. The compressed archive includes the 100 co-evolved host-parasite networks and the host extinction sequences in the historical scenario. [file ncomms12462-s2.zip › Supplementary_data_S1/host_extinction_sequence_96.csv]

818_01_1	345_12_5	346_02_8	347_23_1	340_02_2	341_02_4	342_02_1	343_2_4	811_0_1	812_12_1	348_12_3	349_12_1	817_02_1	595_12_1	719_2_1	716_12_1	715_02_1	714_2_1	713_2_1	711_02_2	662_2_1	618_2_1	915_2_2	914_12_1	505_2_2	594_2_2	911_12_1	619_2_2	910_02_1	913_1_1	298_12_9	299_2_2	296_02_4	297_12_6	294_02_15	292_2_2	293_2_3	290_12_5	291_02_6	591_2_1	590_2_1	593_2_4	199_02_7	198_12_3	597_12_2	596_2_1	599_2_2	598_02_2	197_0_2	196_02_5
818_01_1	345_12_5	346_02_8	347_23_1	340_02_2	341_02_4	342_02_1	343_2_4	811_0_1	812_12_1	348_12_3	349_12_1	817_02_1	595_12_1	719_2_1	716_12_1	715_02_1	714_2_1	713_2_1	711_02_2	662_2_1	618_2_1	915_2_2	914_12_1	505_2_2	594_2_2	911_12_1	619_2_2	910_02_1	913_1_1	298_12_10	299_2_1	296_02_4	297_12_6	294_02_14	292_2_2	293_2_3	290_12_5	291_02_6	591_2_1	590_2_1	593_2_4	199_02_7	198_12_3	597_12_2	596_2_1	599_2_2	598_02_2	197_0_2	196_02_6
818_01_1	345_12_6	346_02_1	347_23_1	340_02_2	341_02_4	342_02_1	343_2_3	811_0_1	812_12_1	348_12_3	349_12_1	817_02_1	595_12_1	719_2_1	716_12_1	715_02_1	714_2_1	713_2_1	662_2_1	618_2_1	915_2_2	914_12_1	594_2_2	911_12_1	619_2_2	910_02_1	913_1_1	298_12_16	299_2_1	296_02_2	297_12_5	294_02_1	292_2_2	293_2_3	290_12_6	291_02_3	591_2_1	590_2_1	593_2_7	199_02_1	198_12_3	597_12_4	596_2_1	599_2_2	598_02_1	197_0_2	196_02_6	191_02_1	190_02_2
199_02_1	818_01_1	345_12_6	347_23_1	343_2_3	811_0_1	812_12_1	348_12_3	349_12_1	817_02_1	719_2_1	716_12_1	715_02_1	714_2_1	713_2_1	662_2_1	618_2_1	915_2_2	914_12_3	594_2_1	911_12_1	619_2_2	910_02_1	913_1_1	298_12_18	299_2_1	296_02_2	297_12_5	292_2_2	293_2_3	290_12_7	591_2_1	590_2_1	593_2_6	595_12_1	198_12_3	597_12_4	596_2_1	599_2_2	598_02_1	197_0_2	196_02_3	191_02_1	190_02_2	193_12_5	192_02_1	270_2_1	271_12_9	272_0_2	273_2_9
344_12_2	345_12_5	347_23_1	811_0_1	812_12_1	348_12_5	349_12_2	817_02_2	719_2_1	714_2_1	710_12_3	618_2_1	427_2_1	298_12_23	299_2_1	297_12_4	295_12_6	292_2_2	293_2_1	290_12_6	593_2_5	595_12_1	597_12_5	195_12_13	598_02_1	196_02_1	190_02_3	193_12_7	192_02_1	271_12_10	273_2_5	275_12_2	277_2_3	278_2_1	525_2_8	522_12_1	523_2_7	1014_12_1	1015_2_1	528_12_4	529_12_5	449_02_1	442_02_6	441_2_1	444_12_1	108_12_1	102_2_7	103_2_3	100_12_8	107_12_1
344_12_1	345_12_7	347_23_1	811_0_1	812_12_1	348_12_4	349_12_1	817_02_3	719_2_1	714_2_1	710_12_5	427_2_1	298_12_31	299_2_1	297_12_5	295_12_7	292_2_4	293_2_1	290_12_8	593_2_5	597_12_2	195_12_10	598_02_3	196_02_4	190_02_6	193_12_9	192_02_1	271_12_12	273_2_6	275_12_5	277_2_4	278_2_1	525_2_9	522_12_1	523_2_9	1014_12_3	528_12_6	529_12_6	449_02_2	442_02_9	441_2_1	444_12_1	108_12_1	102_2_9	103_2_5	100_12_7	107_12_1	104_02_4	105_02_12	901_2_10
344_12_1	345_12_7	347_23_1	811_0_1	812_12_1	348_12_4	349_12_1	817_02_2	719_2_1	710_12_8	298_12_35	299_2_1	297_12_4	295_12_9	292_2_6	293_2_1	290_12_10	593_2_5	597_12_3	195_12_8	598_02_1	196_02_6	190_02_9	193_12_9	192_02_1	271_12_9	273_2_8	275_12_6	277_2_4	278_2_1	525_2_8	523_2_9	1014_12_6	528_12_6	529_12_7	449_02_1	442_02_10	441_2_1	108_12_4	102_2_11	103_2_4	100_12_3	107_12_1	104_02_4	105_02_20	901_2_10	32_02_1	908_12_2	37_02_1	36_02_1
344_12_1	345_12_5	348_12_2	349_12_1	817_02_4	719_2_1	710_12_8	298_12_39	299_2_1	297_12_6	295_12_9	292_2_10	293_2_1	290_12_12	593_2_5	597_12_1	195_12_9	196_02_8	190_02_9	193_12_9	192_02_1	271_12_10	273_2_7	275_12_3	277_2_2	278_2_1	525_2_10	523_2_8	1014_12_11	528_12_8	529_12_7	449_02_2	442_02_8	441_2_1	108_12_4	102_2_12	103_2_3	100_12_3	107_12_1	104_02_3	105_02_20	901_2_10	32_02_1	908_12_1	37_02_1	36_02_1	438_12_3	439_02_4	436_12_1	435_02_6
217_2_23	215_2_10	213_2_6	669_12_11	211_12_7	872_12_5	218_2_2	348_12_1	133_02_17	499_12_1	135_2_36	139_12_2	138_02_22	93_12_14	24_2_20	322_2_11	26_12_29	27_12_1	20_2_6	210_12_8	22_12_1	695_2_6	223_12_1	571_2_13	699_12_1	28_2_1	758_2_1	289_2_9	345_12_9	405_12_1	404_12_5	4_2_14	400_2_8	280_2_1	283_2_21	163_12_41	285_2_17	349_12_2	409_2_4	817_02_4	230_02_1	252_12_7	1024_12_1	221_2_1	523_2_5	670_2_15	672_12_4	710_12_8	120_02_1	915_2_9
217_2_18	215_2_10	213_2_8	669_12_7	211_12_4	872_12_3	661_12_6	348_12_1	133_02_15	499_12_1	135_2_41	139_12_1	138_02_21	93_12_9	24_2_25	25_12_5	26_12_23	27_12_1	20_2_9	210_12_3	22_12_1	695_2_5	223_12_1	571_2_17	699_12_1	28_2_1	758_2_1	289_2_8	345_12_8	405_12_1	404_12_6	4_2_11	400_2_15	280_2_1	283_2_22	163_12_43	285_2_21	349_12_3	409_2_1	817_02_3	230_02_1	252_12_9	1024_12_1	221_2_1	670_2_13	672_12_3	710_12_9	120_02_1	915_2_13	122_12_10
217_2_12	215_2_9	213_2_8	669_12_8	211_12_4	872_12_4	661_12_6	348_12_1	133_02_18	499_12_1	135_2_38	139_12_1	138_02_23	93_12_5	24_2_34	25_12_5	26_12_27	27_12_1	20_2_10	210_12_2	22_12_1	695_2_2	223_12_1	571_2_18	699_12_1	28_2_1	758_2_1	289_2_9	345_12_7	405_12_1	404_12_4	4_2_8	400_2_18	280_2_1	283_2_18	163_12_51	285_2_27	349_12_2	817_02_6	230_02_1	252_12_9	1024_12_2	221_2_1	670_2_13	672_12_2	710_12_6	120_02_1	915_2_12	122_12_6	1026_2_9
217_2_12	215_2_9	213_2_9	669_12_6	211_12_5	872_12_5	661_12_4	348_12_1	133_02_14	499_12_1	135_2_39	139_12_1	138_02_26	93_12_3	24_2_34	25_12_5	26_12_27	27_12_1	20_2_11	210_12_1	22_12_1	695_2_2	571_2_17	699_12_1	28_2_1	758_2_1	289_2_10	345_12_6	405_12_1	404_12_5	4_2_10	400_2_19	280_2_1	283_2_19	163_12_50	285_2_29	936_02_8	817_02_4	252_12_6	1024_12_1	221_2_1	670_2_10	672_12_3	710_12_5	120_02_1	915_2_12	261_2_13	1026_2_13	267_12_1	125_2_1
217_2_13	215_2_8	213_2_9	669_12_8	211_12_7	872_12_3	661_12_4	348_12_1	133_02_14	136_12_1	135_2_47	139_12_1	138_02_21	93_12_2	24_2_32	25_12_3	26_12_31	27_12_1	20_2_10	210_12_2	22_12_1	695_2_3	571_2_17	699_12_1	28_2_1	289_2_12	345_12_5	405_12_1	404_12_7	4_2_14	400_2_22	280_2_1	283_2_21	163_12_49	285_2_34	936_02_7	817_02_4	719_2_1	1024_12_1	221_2_1	670_2_12	672_12_4	710_12_6	120_02_1	915_2_12	261_2_14	1026_2_8	267_12_1	125_2_1	264_12_11
217_2_13	215_2_9	213_2_7	669_12_2	211_12_7	872_12_3	661_12_6	348_12_1	133_02_11	136_12_1	135_2_43	571_2_19	138_02_23	93_12_3	24_2_33	25_12_2	26_12_42	27_12_1	20_2_8	210_12_1	22_12_1	695_2_4	699_12_1	28_2_1	289_2_14	345_12_5	405_12_1	404_12_5	4_2_12	400_2_25	283_2_18	163_12_46	285_2_30	936_02_5	817_02_3	719_2_1	1024_12_1	221_2_1	670_2_15	672_12_4	710_12_5	120_02_1	915_2_11	261_2_15	1026_2_10	267_12_1	125_2_1	264_12_13	129_12_1	219_2_1
217_2_9	215_2_8	213_2_8	669_12_3	211_12_8	872_12_5	661_12_6	348_12_1	133_02_10	136_12_1	135_2_43	139_12_1	138_02_20	93_12_2	24_2_27	25_12_1	26_12_49	27_12_1	20_2_6	22_12_1	695_2_4	699_12_1	28_2_1	289_2_13	345_12_4	405_12_1	404_12_6	4_2_8	400_2_25	283_2_18	163_12_38	285_2_25	936_02_4	817_02_6	719_2_1	10_02_1	670_2_15	672_12_5	710_12_3	120_02_1	915_2_9	261_2_10	1026_2_10	267_12_1	125_2_1	264_12_12	129_12_1	219_2_1	701_12_10	58_12_1
217_2_6	215_2_7	213_2_13	669_12_2	211_12_7	872_12_12	661_12_6	348_12_1	133_02_11	136_12_1	135_2_41	139_12_1	138_02_22	93_12_2	24_2_28	25_12_4	26_12_53	27_12_1	20_2_4	22_12_1	695_2_3	699_12_1	28_2_1	289_2_22	345_12_1	405_12_1	404_12_4	4_2_4	400_2_28	283_2_20	163_12_44	285_2_22	936_02_3	817_02_5	719_2_1	10_02_1	670_2_13	672_12_6	710_12_2	120_02_1	915_2_12	261_2_12	1026_2_6	267_12_1	125_2_1	264_12_9	129_12_1	219_2_1	701_12_8	58_12_1
217_2_7	215_2_5	213_2_10	669_12_1	211_12_7	872_12_12	661_12_5	348_12_1	133_02_10	136_12_1	135_2_44	139_12_1	138_02_21	93_12_2	24_2_32	25_12_4	26_12_57	27_12_1	20_2_9	22_12_1	695_2_4	699_12_1	28_2_1	289_2_23	345_12_1	405_12_1	404_12_2	4_2_2	400_2_28	283_2_19	163_12_46	285_2_22	936_02_1	817_02_4	719_2_1	10_02_1	670_2_13	672_12_5	710_12_2	120_02_1	915_2_10	261_2_15	1026_2_6	267_12_1	125_2_1	264_12_8	129_12_1	219_2_1	701_12_9	58_12_1
217_2_3	215_2_3	213_2_9	669_12_1	211_12_5	872_12_12	661_12_3	348_12_1	133_02_8	136_12_1	135_2_56	139_12_1	138_02_20	93_12_2	24_2_32	25_12_8	26_12_45	27_12_1	20_2_7	22_12_1	695_2_4	699_12_1	28_2_1	289_2_23	405_12_1	4_2_1	400_2_35	283_2_19	163_12_45	285_2_24	936_02_1	817_02_3	719_2_1	10_02_1	670_2_16	672_12_7	710_12_2	120_02_1	915_2_8	261_2_13	1026_2_5	267_12_1	125_2_1	264_12_8	129_12_1	219_2_1	701_12_9	58_12_1	56_12_12	51_2_44
217_2_1	215_2_2	213_2_11	211_12_5	872_12_13	661_12_3	348_12_1	133_02_9	136_12_1	135_2_59	139_12_1	138_02_16	93_12_2	24_2_34	25_12_5	26_12_47	27_12_1	20_2_5	22_12_1	695_2_1	699_12_1	28_2_1	289_2_20	405_12_1	4_2_1	400_2_37	283_2_17	163_12_42	285_2_21	936_02_1	817_02_2	719_2_1	10_02_1	670_2_20	672_12_9	710_12_2	120_02_1	915_2_5	261_2_14	1026_2_2	125_2_1	264_12_10	129_12_1	219_2_1	701_12_2	58_12_1	56_12_12	51_2_47	50_02_26	53_12_42
215_2_3	213_2_15	211_12_7	872_12_15	661_12_3	348_12_1	133_02_8	136_12_1	135_2_62	139_12_1	138_02_13	93_12_2	24_2_31	25_12_3	26_12_49	27_12_1	20_2_8	22_12_1	695_2_1	699_12_1	28_2_1	289_2_15	405_12_1	4_2_1	400_2_36	283_2_19	163_12_41	285_2_22	936_02_1	817_02_4	719_2_1	999_02_11	672_12_7	710_12_1	915_2_3	261_2_12	12_2_1	125_2_1	264_12_8	129_12_1	701_12_2	58_12_1	56_12_14	51_2_43	50_02_24	53_12_37	424_12_13	414_2_28	535_2_2	417_12_20
215_2_1	213_2_14	211_12_11	42_2_1	661_12_2	348_12_1	133_02_8	136_12_1	135_2_66	139_12_1	138_02_13	93_12_3	24_2_27	25_12_4	26_12_55	27_12_1	20_2_8	22_12_1	23_02_1	699_12_1	28_2_1	289_2_10	405_12_1	4_2_1	400_2_39	283_2_20	163_12_37	285_2_18	936_02_1	817_02_3	719_2_1	999_02_9	672_12_9	710_12_1	366_12_1	261_2_7	125_2_1	264_12_14	129_12_1	58_12_1	56_12_13	51_2_41	50_02_20	53_12_25	424_12_18	414_2_31	535_2_1	417_12_13	298_12_29	299_2_1
213_2_15	211_12_11	42_2_1	661_12_4	348_12_1	133_02_11	136_12_1	135_2_75	139_12_1	138_02_15	93_12_4	24_2_26	25_12_1	26_12_63	27_12_1	20_2_8	23_02_1	699_12_1	28_2_1	289_2_7	405_12_1	4_2_1	400_2_40	283_2_21	163_12_32	285_2_16	936_02_1	817_02_3	719_2_1	670_2_20	672_12_6	710_12_2	366_12_1	261_2_8	125_2_1	264_12_16	129_12_1	56_12_15	51_2_43	50_02_26	53_12_21	424_12_18	379_2_81	535_2_1	417_12_10	298_12_26	299_2_1	371_2_4	295_12_7	292_2_2
213_2_13	211_12_9	42_2_1	661_12_4	348_12_1	133_02_9	136_12_1	135_2_74	139_12_1	138_02_18	93_12_5	24_2_21	26_12_66	27_12_1	20_2_9	23_02_1	699_12_1	28_2_1	289_2_8	405_12_1	4_2_1	400_2_42	283_2_19	163_12_34	285_2_13	936_02_1	817_02_5	719_2_1	670_2_21	672_12_6	710_12_2	366_12_1	261_2_6	125_2_1	264_12_19	129_12_1	56_12_19	51_2_46	50_02_30	53_12_12	424_12_19	379_2_80	535_2_1	417_12_8	298_12_26	299_2_1	371_2_4	295_12_8	292_2_2	989_0_3
213_2_14	211_12_10	42_2_1	661_12_3	348_12_1	133_02_9	136_12_1	135_2_78	139_12_1	138_02_16	93_12_8	24_2_21	26_12_72	27_12_1	20_2_16	23_02_1	699_12_1	289_2_7	405_12_1	4_2_1	400_2_41	283_2_15	163_12_33	285_2_10	936_02_1	817_02_4	719_2_1	670_2_18	672_12_9	710_12_2	366_12_1	261_2_4	125_2_1	264_12_17	129_12_1	56_12_18	51_2_43	50_02_28	53_12_6	424_12_23	379_2_82	417_12_4	298_12_26	299_2_1	371_2_2	295_12_9	292_2_3	989_0_4	195_12_37	310_02_1
213_2_16	211_12_10	42_2_1	661_12_1	348_12_1	133_02_10	136_12_1	135_2_88	139_12_1	138_02_16	93_12_10	24_2_15	26_12_73	27_12_1	20_2_12	23_02_1	699_12_1	289_2_6	405_12_1	4_2_1	400_2_43	283_2_14	163_12_28	285_2_7	936_02_1	817_02_3	719_2_1	670_2_13	672_12_8	710_12_3	366_12_1	261_2_2	125_2_1	264_12_20	129_12_1	56_12_17	51_2_51	50_02_34	53_12_4	424_12_26	379_2_94	417_12_5	298_12_22	299_2_1	371_2_2	295_12_10	292_2_2	989_0_3	195_12_38	310_02_1
213_2_13	211_12_9	42_2_1	348_12_1	133_02_12	136_12_1	135_2_82	139_12_1	138_02_12	93_12_8	24_2_17	26_12_77	27_12_1	20_2_12	23_02_1	699_12_1	289_2_10	405_12_1	4_2_1	400_2_48	283_2_8	163_12_29	285_2_8	936_02_1	817_02_3	719_2_1	670_2_10	672_12_7	710_12_2	366_12_1	261_2_1	125_2_1	264_12_17	129_12_1	56_12_17	51_2_48	50_02_36	53_12_3	424_12_26	379_2_89	417_12_5	298_12_18	299_2_1	371_2_2	295_12_10	292_2_2	989_0_4	195_12_43	310_02_1	190_02_31
213_2_12	211_12_8	42_2_1	348_12_1	133_02_14	136_12_1	135_2_84	139_12_1	138_02_12	93_12_7	24_2_20	26_12_79	27_12_1	20_2_16	23_02_1	699_12_1	289_2_9	405_12_1	4_2_1	400_2_46	283_2_8	163_12_28	285_2_5	936_02_1	817_02_3	719_2_1	670_2_11	672_12_5	710_12_1	366_12_1	122_12_26	125_2_1	264_12_16	129_12_1	56_12_16	51_2_53	50_02_38	53_12_2	424_12_27	379_2_79	417_12_4	298_12_24	299_2_1	371_2_2	295_12_11	292_2_1	989_0_3	195_12_38	310_02_1	190_02_31
213_2_10	211_12_7	42_2_1	348_12_1	133_02_14	136_12_1	135_2_90	139_12_1	138_02_16	93_12_8	24_2_17	26_12_72	27_12_1	20_2_15	23_02_1	699_12_1	289_2_9	405_12_1	4_2_1	400_2_48	283_2_5	163_12_26	285_2_5	936_02_1	817_02_5	719_2_1	670_2_9	672_12_3	710_12_1	366_12_1	122_12_28	125_2_1	264_12_18	129_12_1	56_12_19	51_2_64	50_02_49	53_12_1	424_12_28	379_2_67	417_12_6	298_12_22	299_2_1	371_2_4	295_12_9	375_02_1	989_0_3	195_12_45	310_02_1	190_02_23
213_2_9	211_12_4	42_2_1	348_12_1	133_02_16	136_12_1	135_2_94	139_12_1	138_02_16	93_12_10	24_2_16	26_12_67	27_12_1	20_2_15	23_02_1	699_12_1	289_2_12	405_12_1	4_2_1	400_2_47	283_2_2	163_12_23	285_2_6	936_02_1	817_02_4	719_2_1	670_2_9	672_12_3	710_12_1	366_12_1	122_12_24	125_2_1	264_12_15	129_12_1	56_12_17	51_2_63	50_02_56	53_12_1	424_12_28	379_2_65	417_12_5	298_12_22	299_2_1	371_2_6	295_12_8	375_02_1	989_0_2	195_12_37	310_02_1	190_02_21
213_2_10	211_12_4	42_2_1	348_12_1	133_02_20	136_12_1	135_2_97	139_12_1	138_02_19	93_12_5	24_2_17	26_12_56	27_12_1	20_2_18	23_02_1	699_12_1	289_2_14	405_12_1	4_2_1	400_2_42	283_2_3	163_12_28	285_2_10	936_02_1	817_02_1	719_2_1	670_2_10	672_12_3	710_12_2	366_12_1	122_12_26	125_2_1	264_12_16	129_12_1	56_12_22	51_2_71	50_02_52	53_12_3	424_12_22	379_2_56	417_12_4	298_12_19	299_2_1	371_2_5	295_12_7	375_02_1	989_0_1	195_12_32	310_02_1	190_02_19
213_2_5	211_12_1	42_2_1	348_12_1	133_02_18	136_12_1	135_2_106	139_12_1	138_02_21	93_12_6	24_2_12	26_12_58	27_12_1	20_2_19	699_12_1	289_2_16	405_12_1	4_2_1	400_2_42	283_2_1	163_12_27	285_2_7	936_02_1	719_2_1	670_2_10	672_12_3	710_12_2	366_12_1	122_12_27	125_2_1	264_12_15	129_12_1	56_12_20	51_2_70	50_02_55	53_12_2	424_12_24	379_2_54	417_12_3	298_12_17	299_2_1	371_2_5	295_12_7	195_12_26	310_02_1	190_02_21	193_12_5	314_2_6	271_12_5	89_12_8
213_2_4	211_12_1	42_2_1	348_12_1	133_02_20	136_12_1	135_2_110	139_12_1	138_02_23	93_12_5	24_2_10	26_12_57	27_12_1	20_2_15	699_12_1	289_2_20	405_12_1	4_2_1	400_2_39	283_2_1	163_12_25	285_2_4	936_02_1	719_2_1	670_2_12	672_12_4	710_12_1	366_12_1	122_12_25	125_2_1	264_12_10	129_12_1	56_12_19	51_2_61	50_02_51	53_12_2	379_2_53	417_12_2	298_12_19	299_2_1	371_2_7	295_12_7	195_12_27	190_02_22	193_12_4	314_2_10	271_12_6	89_12_10	396_2_50	112_02_1
213_2_4	211_12_1	42_2_1	348_12_1	133_02_19	136_12_1	135_2_104	139_12_1	138_02_22	93_12_2	24_2_9	26_12_53	27_12_1	20_2_17	699_12_1	289_2_21	405_12_1	4_2_1	400_2_43	283_2_1	163_12_27	285_2_4	936_02_1	719_2_1	670_2_19	672_12_4	710_12_2	366_12_1	122_12_23	125_2_1	264_12_8	129_12_1	56_12_14	51_2_64	50_02_54	53_12_1	379_2_55	298_12_19	299_2_1	371_2_7	295_12_3	195_12_26	190_02_21	193_12_4	314_2_14	271_12_6	89_12_12	396_2_44	112_02_1	82_2_25
213_2_6	211_12_1	42_2_1	348_12_1	133_02_22	136_12_1	135_2_106	139_12_1	138_02_20	93_12_3	24_2_12	26_12_50	27_12_1	20_2_17	699_12_1	289_2_21	405_12_1	4_2_1	400_2_40	283_2_1	163_12_20	285_2_1	936_02_1	719_2_1	670_2_18	672_12_3	710_12_1	122_12_19	125_2_1	264_12_7	129_12_1	56_12_11	51_2_55	50_02_59	53_12_1	379_2_58	298_12_16	299_2_1	371_2_3	295_12_2	195_12_24	190_02_26	193_12_4	314_2_15	271_12_7	89_12_13	396_2_46	112_02_1	82_2_22	80_2_66
213_2_3	42_2_1	348_12_1	133_02_23	136_12_1	135_2_106	139_12_1	138_02_23	93_12_3	24_2_11	26_12_47	27_12_1	20_2_17	699_12_1	289_2_16	405_12_1	4_2_1	400_2_41	283_2_1	163_12_18	285_2_1	936_02_1	719_2_1	670_2_15	672_12_3	710_12_1	122_12_12	125_2_1	264_12_7	129_12_1	56_12_11	51_2_62	50_02_59	53_12_2	379_2_51	298_12_15	299_2_1	371_2_1	295_12_3	195_12_21	190_02_21	193_12_3	314_2_16	271_12_5	89_12_14	396_2_48	82_2_24	80_2_64	398_12_4	119_02_1
213_2_5	42_2_1	348_12_1	133_02_25	135_2_106	139_12_1	138_02_17	166_12_5	24_2_9	26_12_40	27_12_1	20_2_16	699_12_1	289_2_17	405_12_1	4_2_1	400_2_43	96_12_9	285_2_1	936_02_1	719_2_1	670_2_14	672_12_2	122_12_11	125_2_1	264_12_9	129_12_1	56_12_12	51_2_68	50_02_65	53_12_2	379_2_51	298_12_16	299_2_1	295_12_2	195_12_17	190_02_22	193_12_2	314_2_16	271_12_7	89_12_14	396_2_50	82_2_26	80_2_66	398_12_4	93_12_3	87_12_17	414_2_63	799_2_1	3_02_60
213_2_5	42_2_1	133_02_23	135_2_114	139_12_1	138_02_21	166_12_2	24_2_14	26_12_33	27_12_1	20_2_19	699_12_1	289_2_18	405_12_1	4_2_1	400_2_39	96_12_11	348_12_1	936_02_1	719_2_1	670_2_10	122_12_12	125_2_1	264_12_10	129_12_1	56_12_9	51_2_56	50_02_64	53_12_1	379_2_49	298_12_16	299_2_1	295_12_2	195_12_17	190_02_28	193_12_1	314_2_18	271_12_5	89_12_13	396_2_43	82_2_27	80_2_65	398_12_5	93_12_4	87_12_17	414_2_72	799_2_1	3_02_55	523_2_57	1014_12_8
213_2_6	42_2_1	133_02_28	135_2_106	139_12_1	138_02_23	166_12_1	24_2_14	26_12_26	27_12_1	20_2_20	699_12_1	289_2_15	405_12_1	4_2_1	400_2_37	96_12_11	348_12_1	936_02_1	719_2_1	670_2_10	122_12_14	125_2_1	264_12_7	129_12_1	56_12_10	51_2_57	50_02_62	53_12_2	379_2_56	298_12_15	299_2_1	295_12_2	195_12_14	190_02_29	193_12_1	314_2_17	271_12_6	89_12_13	396_2_49	82_2_29	80_2_76	398_12_5	93_12_6	87_12_17	414_2_78	799_2_1	3_02_66	523_2_48	1014_12_5
213_2_8	42_2_1	133_02_26	135_2_100	139_12_1	138_02_19	93_12_7	24_2_13	26_12_23	27_12_1	20_2_20	699_12_1	289_2_20	405_12_1	4_2_1	400_2_43	96_12_11	348_12_1	936_02_1	719_2_1	670_2_11	122_12_14	125_2_1	264_12_4	129_12_1	56_12_10	51_2_58	50_02_59	53_12_1	379_2_61	298_12_16	299_2_1	295_12_2	195_12_13	190_02_30	193_12_1	314_2_18	271_12_4	89_12_14	396_2_48	82_2_31	80_2_78	398_12_5	119_02_1	87_12_19	414_2_77	799_2_1	3_02_67	523_2_44	1014_12_6
213_2_9	42_2_1	133_02_27	135_2_97	139_12_1	138_02_21	93_12_6	24_2_11	26_12_22	27_12_1	20_2_16	699_12_1	289_2_21	405_12_1	4_2_1	400_2_40	96_12_9	348_12_1	936_02_1	719_2_1	670_2_7	122_12_14	125_2_1	264_12_3	129_12_1	56_12_8	51_2_51	50_02_64	379_2_62	298_12_17	299_2_1	295_12_1	195_12_13	190_02_31	193_12_1	314_2_18	271_12_1	89_12_14	396_2_50	82_2_29	80_2_84	398_12_6	119_02_1	87_12_18	414_2_87	799_2_1	3_02_68	523_2_38	1014_12_7	424_12_22
213_2_12	42_2_1	133_02_28	135_2_115	139_12_1	138_02_27	93_12_6	24_2_13	26_12_18	27_12_1	20_2_17	699_12_1	289_2_23	405_12_1	4_2_1	400_2_50	96_12_7	348_12_1	936_02_1	719_2_1	670_2_10	122_12_16	125_2_1	264_12_3	129_12_1	56_12_7	51_2_50	50_02_62	379_2_62	298_12_18	299_2_1	295_12_2	195_12_13	190_02_28	193_12_1	314_2_16	271_12_1	89_12_16	396_2_53	82_2_29	80_2_79	398_12_5	119_02_1	87_12_19	414_2_89	799_2_1	3_02_60	523_2_35	1014_12_4	424_12_25
213_2_15	42_2_1	133_02_30	135_2_131	139_12_1	138_02_25	93_12_3	24_2_15	26_12_17	27_12_1	20_2_15	699_12_1	289_2_26	405_12_1	4_2_1	400_2_50	96_12_6	348_12_1	936_02_1	719_2_1	670_2_4	122_12_19	125_2_1	264_12_3	129_12_1	56_12_6	51_2_59	50_02_54	379_2_68	298_12_21	299_2_1	295_12_1	195_12_11	190_02_30	314_2_15	89_12_14	396_2_57	82_2_27	80_2_76	398_12_6	119_02_1	87_12_22	414_2_96	799_2_1	3_02_56	523_2_32	1014_12_2	424_12_22	360_2_26	426_2_21
213_2_14	42_2_1	133_02_28	135_2_129	139_12_1	138_02_29	93_12_3	24_2_15	26_12_10	27_12_1	20_2_16	699_12_1	289_2_27	405_12_1	4_2_1	400_2_51	96_12_5	348_12_1	936_02_1	719_2_1	670_2_3	122_12_15	125_2_1	264_12_1	129_12_1	56_12_8	51_2_57	50_02_56	379_2_68	298_12_17	299_2_1	295_12_3	195_12_9	190_02_27	314_2_18	89_12_15	396_2_55	82_2_30	80_2_77	398_12_6	119_02_1	87_12_22	414_2_103	799_2_1	3_02_55	523_2_35	1014_12_1	424_12_20	360_2_26	426_2_25
213_2_16	42_2_1	133_02_27	135_2_129	139_12_1	138_02_26	93_12_2	24_2_14	26_12_9	27_12_1	20_2_15	699_12_1	289_2_26	405_12_1	4_2_1	400_2_53	96_12_4	348_12_1	936_02_1	719_2_1	670_2_3	122_12_15	125_2_1	264_12_1	129_12_1	56_12_5	51_2_54	50_02_52	379_2_75	298_12_19	299_2_1	295_12_3	195_12_8	190_02_22	314_2_20	89_12_14	396_2_49	82_2_29	80_2_89	398_12_6	119_02_1	87_12_19	414_2_105	799_2_1	3_02_50	523_2_33	1014_12_2	424_12_20	360_2_33	426_2_28
213_2_16	133_02_27	135_2_137	138_02_24	93_12_1	24_2_13	26_12_8	27_12_1	20_2_17	699_12_1	289_2_28	405_12_1	4_2_1	400_2_56	96_12_2	348_12_1	936_02_1	719_2_1	670_2_3	122_12_11	125_2_1	264_12_1	129_12_1	56_12_6	51_2_51	50_02_56	379_2_80	298_12_17	299_2_1	295_12_6	195_12_7	190_02_21	314_2_17	89_12_9	396_2_37	82_2_31	80_2_98	398_12_5	119_02_1	87_12_16	414_2_100	799_2_1	3_02_48	523_2_36	1014_12_1	424_12_20	360_2_43	426_2_32	582_12_14	442_02_134
213_2_16	133_02_30	135_2_142	138_02_21	24_2_13	26_12_8	27_12_1	20_2_21	699_12_1	289_2_27	4_2_1	400_2_61	96_12_2	348_12_1	936_02_1	719_2_1	670_2_3	122_12_8	125_2_1	264_12_1	129_12_1	56_12_7	51_2_56	50_02_55	379_2_75	298_12_11	299_2_1	295_12_6	195_12_7	190_02_19	314_2_12	89_12_8	396_2_37	82_2_31	80_2_101	398_12_6	119_02_1	87_12_17	414_2_101	799_2_1	3_02_45	523_2_48	424_12_18	360_2_40	426_2_34	582_12_12	442_02_140	441_2_1	999_02_14	102_2_17
213_2_19	133_02_30	135_2_138	138_02_23	24_2_12	26_12_11	27_12_1	20_2_23	699_12_1	289_2_22	4_2_1	400_2_54	96_12_2	348_12_1	936_02_1	719_2_1	670_2_2	122_12_5	125_2_1	264_12_2	129_12_1	56_12_9	51_2_51	50_02_50	379_2_75	298_12_12	299_2_1	295_12_6	195_12_9	190_02_20	314_2_13	89_12_7	396_2_41	82_2_37	80_2_113	398_12_6	119_02_1	87_12_21	414_2_98	799_2_1	3_02_46	523_2_52	424_12_18	360_2_44	426_2_36	582_12_12	442_02_135	441_2_1	999_02_8	102_2_19
213_2_25	133_02_31	135_2_132	138_02_17	24_2_11	26_12_11	27_12_1	20_2_22	699_12_1	289_2_21	4_2_1	400_2_54	96_12_3	348_12_1	936_02_1	719_2_1	670_2_3	122_12_7	125_2_1	264_12_2	129_12_1	56_12_8	51_2_53	50_02_48	379_2_68	298_12_14	299_2_1	295_12_6	195_12_7	190_02_21	314_2_12	89_12_8	396_2_36	82_2_36	80_2_114	398_12_6	119_02_1	87_12_18	414_2_110	799_2_1	3_02_48	523_2_49	424_12_19	360_2_52	426_2_40	582_12_9	442_02_132	441_2_1	999_02_5	102_2_23
213_2_24	133_02_33	135_2_137	138_02_19	24_2_12	26_12_11	27_12_1	20_2_24	699_12_1	289_2_27	4_2_1	400_2_60	96_12_2	348_12_1	936_02_1	719_2_1	670_2_5	122_12_7	125_2_1	264_12_1	129_12_1	56_12_9	51_2_46	50_02_54	379_2_64	298_12_15	299_2_1	295_12_8	195_12_8	190_02_25	314_2_11	89_12_11	396_2_40	82_2_37	80_2_118	398_12_6	119_02_1	87_12_18	414_2_102	799_2_1	3_02_51	523_2_50	424_12_18	360_2_48	426_2_35	582_12_8	442_02_131	441_2_1	999_02_7	102_2_20
213_2_24	133_02_35	135_2_135	138_02_11	24_2_11	26_12_13	27_12_1	20_2_27	699_12_1	289_2_26	4_2_1	400_2_57	96_12_2	348_12_1	936_02_1	719_2_1	670_2_4	122_12_8	125_2_1	264_12_2	129_12_1	56_12_7	51_2_48	50_02_56	379_2_61	298_12_14	299_2_1	295_12_13	195_12_6	190_02_14	314_2_13	89_12_14	396_2_42	82_2_40	80_2_120	398_12_5	119_02_1	87_12_14	414_2_104	799_2_1	3_02_45	523_2_51	424_12_17	360_2_35	426_2_34	582_12_12	442_02_141	441_2_1	999_02_8	102_2_23
213_2_24	133_02_35	135_2_128	138_02_9	24_2_10	26_12_18	27_12_1	20_2_36	699_12_1	289_2_24	4_2_1	400_2_59	96_12_3	348_12_1	936_02_1	719_2_1	670_2_4	122_12_9	125_2_1	264_12_2	129_12_1	56_12_7	51_2_42	50_02_53	379_2_53	298_12_14	299_2_1	295_12_15	195_12_5	190_02_17	314_2_9	89_12_16	396_2_46	82_2_40	80_2_128	398_12_5	119_02_1	87_12_16	414_2_109	799_2_1	3_02_45	523_2_46	424_12_21	360_2_27	426_2_26	582_12_8	442_02_138	441_2_1	999_02_6	102_2_25
213_2_20	133_02_34	135_2_148	138_02_7	24_2_9	26_12_16	27_12_1	20_2_32	699_12_1	289_2_25	4_2_1	400_2_58	96_12_1	348_12_1	936_02_1	719_2_1	670_2_3	122_12_10	125_2_1	264_12_4	129_12_1	56_12_8	51_2_45	50_02_49	379_2_46	298_12_16	299_2_1	295_12_20	195_12_5	190_02_13	314_2_11	89_12_16	396_2_47	82_2_33	80_2_130	398_12_4	119_02_1	87_12_14	414_2_106	799_2_1	3_02_41	523_2_37	424_12_20	360_2_28	426_2_30	582_12_7	442_02_137	441_2_1	999_02_6	102_2_28
213_2_18	133_02_25	135_2_150	138_02_10	24_2_10	26_12_17	27_12_1	20_2_29	699_12_1	289_2_23	4_2_1	400_2_55	282_02_20	348_12_1	936_02_1	719_2_1	670_2_1	122_12_13	125_2_1	264_12_3	129_12_1	56_12_9	51_2_47	50_02_46	379_2_40	298_12_12	299_2_1	295_12_24	195_12_6	190_02_14	314_2_12	89_12_21	396_2_46	82_2_34	80_2_133	398_12_4	119_02_1	87_12_14	414_2_104	799_2_1	3_02_35	523_2_29	424_12_18	360_2_24	426_2_31	582_12_7	442_02_137	441_2_1	999_02_6	102_2_25
213_2_16	133_02_22	135_2_156	138_02_9	24_2_10	26_12_18	27_12_1	20_2_36	699_12_1	289_2_29	4_2_1	400_2_55	282_02_20	348_12_1	936_02_1	719_2_1	999_02_6	122_12_12	125_2_1	264_12_4	129_12_1	56_12_9	51_2_48	50_02_57	379_2_41	298_12_13	299_2_1	295_12_22	195_12_6	190_02_13	314_2_10	89_12_20	396_2_48	82_2_30	80_2_137	398_12_4	119_02_1	87_12_15	414_2_104	799_2_1	3_02_30	523_2_24	424_12_20	360_2_15	426_2_31	582_12_5	442_02_140	441_2_1	102_2_26	847_02_7
213_2_11	133_02_22	135_2_149	138_02_7	24_2_13	26_12_21	27_12_1	20_2_38	699_12_1	289_2_29	4_2_1	400_2_51	282_02_22	348_12_1	936_02_1	719_2_1	999_02_3	122_12_10	125_2_1	264_12_4	129_12_1	56_12_11	51_2_46	50_02_53	379_2_35	298_12_11	299_2_1	295_12_22	195_12_10	190_02_9	314_2_10	89_12_22	396_2_48	82_2_34	80_2_141	398_12_6	119_02_1	87_12_13	414_2_107	799_2_1	3_02_36	523_2_20	424_12_20	360_2_14	426_2_28	582_12_1	442_02_140	441_2_1	102_2_22	847_02_9
213_2_6	133_02_22	135_2_141	138_02_5	24_2_14	26_12_20	27_12_1	20_2_39	699_12_1	289_2_27	4_2_1	400_2_51	282_02_18	348_12_1	936_02_1	719_2_1	999_02_2	122_12_10	125_2_1	264_12_4	129_12_1	56_12_12	51_2_49	50_02_55	379_2_38	298_12_10	299_2_1	295_12_29	195_12_14	190_02_9	314_2_11	89_12_26	396_2_58	82_2_38	80_2_144	398_12_5	119_02_1	87_12_18	414_2_113	799_2_1	3_02_32	523_2_24	424_12_18	360_2_11	426_2_34	442_02_130	441_2_1	102_2_25	847_02_10	901_2_26
213_2_8	133_02_26	135_2_124	138_02_3	24_2_14	26_12_21	27_12_1	20_2_44	699_12_1	289_2_29	4_2_1	400_2_56	282_02_16	348_12_1	936_02_1	719_2_1	999_02_2	122_12_10	125_2_1	264_12_1	129_12_1	56_12_11	51_2_44	50_02_54	379_2_37	298_12_9	299_2_1	295_12_31	195_12_14	190_02_12	314_2_11	89_12_25	396_2_55	82_2_34	80_2_152	398_12_6	119_02_1	87_12_21	414_2_111	799_2_1	3_02_29	523_2_21	424_12_17	360_2_14	426_2_36	442_02_115	441_2_1	102_2_31	847_02_10	901_2_23
213_2_8	133_02_25	135_2_133	138_02_5	24_2_13	26_12_25	27_12_1	20_2_49	699_12_1	289_2_25	4_2_1	400_2_56	282_02_14	348_12_1	936_02_1	719_2_1	999_02_4	122_12_11	125_2_1	264_12_2	129_12_1	56_12_10	51_2_43	50_02_61	379_2_38	298_12_8	299_2_1	295_12_32	195_12_12	190_02_10	314_2_15	89_12_28	396_2_53	82_2_38	80_2_148	398_12_3	119_02_1	87_12_21	414_2_105	799_2_1	3_02_28	523_2_20	424_12_14	360_2_15	426_2_32	442_02_90	441_2_1	102_2_34	847_02_13	901_2_21
213_2_5	133_02_22	135_2_130	138_02_4	24_2_12	26_12_26	27_12_1	20_2_53	699_12_1	289_2_20	4_2_1	400_2_56	282_02_16	348_12_1	936_02_1	719_2_1	999_02_5	122_12_9	125_2_1	264_12_2	129_12_1	56_12_11	51_2_42	50_02_58	379_2_45	298_12_10	299_2_1	295_12_38	195_12_13	190_02_9	314_2_18	89_12_24	396_2_50	82_2_35	80_2_141	398_12_4	119_02_1	87_12_22	414_2_95	799_2_1	3_02_32	523_2_19	424_12_15	360_2_16	426_2_30	442_02_97	441_2_1	102_2_34	847_02_11	901_2_23
213_2_6	133_02_21	135_2_136	138_02_5	24_2_13	26_12_28	27_12_1	20_2_49	699_12_1	289_2_17	4_2_1	400_2_49	282_02_14	348_12_1	936_02_1	719_2_1	999_02_4	122_12_8	125_2_1	264_12_2	129_12_1	56_12_12	51_2_45	50_02_58	379_2_44	298_12_7	299_2_1	295_12_35	195_12_17	190_02_2	314_2_18	89_12_25	396_2_48	82_2_37	80_2_135	398_12_3	119_02_1	87_12_21	414_2_101	799_2_1	3_02_26	523_2_14	424_12_18	360_2_14	426_2_34	442_02_105	441_2_1	102_2_42	847_02_9	901_2_17
213_2_6	133_02_20	135_2_138	138_02_6	24_2_12	26_12_29	27_12_1	20_2_52	699_12_1	289_2_14	4_2_1	400_2_41	282_02_12	348_12_1	936_02_1	719_2_1	999_02_4	122_12_11	125_2_1	264_12_2	129_12_1	56_12_11	51_2_45	50_02_51	379_2_48	298_12_10	299_2_1	295_12_41	195_12_15	190_02_1	314_2_22	89_12_23	396_2_46	82_2_38	80_2_145	398_12_3	119_02_1	87_12_21	414_2_100	799_2_1	3_02_18	523_2_16	424_12_20	360_2_11	426_2_34	442_02_104	441_2_1	102_2_40	847_02_7	901_2_17
213_2_3	133_02_23	135_2_152	138_02_6	24_2_12	26_12_29	27_12_1	20_2_50	699_12_1	289_2_13	4_2_1	400_2_37	282_02_15	348_12_1	936_02_1	719_2_1	999_02_4	122_12_9	125_2_1	264_12_2	129_12_1	56_12_10	51_2_43	50_02_49	379_2_38	298_12_9	299_2_1	295_12_43	195_12_11	314_2_25	89_12_26	396_2_48	82_2_42	80_2_142	398_12_3	119_02_1	87_12_21	414_2_102	799_2_1	3_02_19	523_2_15	424_12_20	360_2_8	426_2_33	442_02_110	441_2_1	102_2_37	847_02_5	901_2_10	32_02_1
213_2_1	133_02_22	135_2_139	138_02_5	24_2_14	26_12_38	27_12_1	20_2_45	699_12_1	289_2_9	4_2_1	400_2_32	282_02_14	348_12_1	936_02_1	719_2_1	999_02_8	122_12_8	125_2_1	264_12_2	129_12_1	56_12_14	51_2_50	50_02_46	379_2_38	298_12_4	299_2_1	295_12_43	195_12_10	314_2_22	89_12_22	396_2_47	82_2_43	80_2_141	398_12_3	119_02_1	87_12_20	414_2_116	799_2_1	3_02_24	523_2_19	424_12_21	360_2_8	426_2_45	442_02_118	441_2_1	102_2_50	847_02_8	901_2_7	32_02_1
213_2_1	133_02_22	135_2_137	138_02_6	24_2_13	26_12_40	27_12_1	20_2_47	699_12_1	289_2_7	4_2_1	400_2_30	282_02_11	348_12_1	936_02_1	719_2_1	999_02_7	122_12_10	125_2_1	264_12_2	129_12_1	56_12_14	51_2_36	50_02_46	379_2_41	298_12_3	299_2_1	295_12_44	195_12_12	314_2_20	89_12_31	396_2_47	82_2_36	80_2_146	398_12_5	119_02_1	87_12_20	414_2_114	799_2_1	3_02_24	523_2_22	424_12_21	360_2_7	426_2_44	442_02_115	441_2_1	102_2_54	847_02_5	901_2_6	32_02_1
213_2_1	133_02_24	135_2_133	138_02_5	24_2_12	26_12_39	27_12_1	20_2_47	699_12_1	289_2_7	4_2_1	400_2_25	282_02_10	348_12_1	936_02_1	719_2_1	999_02_5	122_12_10	125_2_1	264_12_3	129_12_1	56_12_11	51_2_33	50_02_41	379_2_31	299_2_1	295_12_41	195_12_14	314_2_18	89_12_41	396_2_48	82_2_31	80_2_154	398_12_2	119_02_1	87_12_17	414_2_127	799_2_1	3_02_22	523_2_22	424_12_21	360_2_7	426_2_51	442_02_122	441_2_1	102_2_59	847_02_7	901_2_8	32_02_1	37_02_1
213_2_1	133_02_26	135_2_154	138_02_9	24_2_17	26_12_41	27_12_1	20_2_45	699_12_1	289_2_4	4_2_1	400_2_20	282_02_7	348_12_1	936_02_1	719_2_1	999_02_5	122_12_10	125_2_1	264_12_4	129_12_1	56_12_9	51_2_25	50_02_37	379_2_21	299_2_1	295_12_44	195_12_16	314_2_14	89_12_48	396_2_43	82_2_29	80_2_154	398_12_1	119_02_1	87_12_12	414_2_127	799_2_1	3_02_29	523_2_26	424_12_19	360_2_9	426_2_52	442_02_141	441_2_1	102_2_45	847_02_6	901_2_11	32_02_1	37_02_1
213_2_1	133_02_29	135_2_162	138_02_8	24_2_21	26_12_43	27_12_1	20_2_44	699_12_1	289_2_2	4_2_1	400_2_20	282_02_10	348_12_1	936_02_1	719_2_1	999_02_3	122_12_11	125_2_1	264_12_3	129_12_1	56_12_7	51_2_24	50_02_34	379_2_18	299_2_1	295_12_45	195_12_17	314_2_13	89_12_57	396_2_38	82_2_27	80_2_145	398_12_2	119_02_1	87_12_10	414_2_128	799_2_1	3_02_34	523_2_26	424_12_21	360_2_12	426_2_54	442_02_144	441_2_1	102_2_47	847_02_7	901_2_5	32_02_1	37_02_1
213_2_1	133_02_37	135_2_180	138_02_8	24_2_15	26_12_43	27_12_1	20_2_48	699_12_1	289_2_3	4_2_1	400_2_22	282_02_11	348_12_1	936_02_1	719_2_1	999_02_1	122_12_10	125_2_1	264_12_3	129_12_1	56_12_10	51_2_22	50_02_34	379_2_17	299_2_1	295_12_56	195_12_14	314_2_17	89_12_68	396_2_34	82_2_25	80_2_145	398_12_1	119_02_1	87_12_8	414_2_121	799_2_1	3_02_37	523_2_28	424_12_17	360_2_12	426_2_45	442_02_145	441_2_1	102_2_46	847_02_6	901_2_6	32_02_1	37_02_1
213_2_1	133_02_35	135_2_187	138_02_7	24_2_14	26_12_38	27_12_1	20_2_53	699_12_1	289_2_5	4_2_1	400_2_15	282_02_15	348_12_1	719_2_1	122_12_11	125_2_1	264_12_3	129_12_1	56_12_13	51_2_18	50_02_41	379_2_14	299_2_1	295_12_57	195_12_13	314_2_16	89_12_66	396_2_30	82_2_24	80_2_149	398_12_1	119_02_1	87_12_7	414_2_139	799_2_1	3_02_36	523_2_25	424_12_12	360_2_10	426_2_46	442_02_150	441_2_1	102_2_41	847_02_6	901_2_4	32_02_1	37_02_1	571_2_104	336_2_80
213_2_1	133_02_30	135_2_168	138_02_7	24_2_13	26_12_32	27_12_1	20_2_56	699_12_1	289_2_5	4_2_1	400_2_15	282_02_18	348_12_1	719_2_1	122_12_11	125_2_1	264_12_2	129_12_1	56_12_14	51_2_20	50_02_44	379_2_9	299_2_1	295_12_55	195_12_10	314_2_11	89_12_74	396_2_29	82_2_30	80_2_153	398_12_1	119_02_1	87_12_5	414_2_141	799_2_1	3_02_35	523_2_29	424_12_13	360_2_7	426_2_51	442_02_145	441_2_1	102_2_42	847_02_7	901_2_3	32_02_1	37_02_1	571_2_113	336_2_79
213_2_1	133_02_29	135_2_173	138_02_8	24_2_15	26_12_26	27_12_1	20_2_59	699_12_1	289_2_6	4_2_1	400_2_19	282_02_13	348_12_1	719_2_1	122_12_10	125_2_1	264_12_1	129_12_1	56_12_17	51_2_20	50_02_49	379_2_8	299_2_1	295_12_48	195_12_9	314_2_10	89_12_71	396_2_31	82_2_25	80_2_143	398_12_1	119_02_1	87_12_6	414_2_131	799_2_1	3_02_31	523_2_29	424_12_11	360_2_2	426_2_54	442_02_152	441_2_1	102_2_45	847_02_7	901_2_1	32_02_1	37_02_1	571_2_127	336_2_90
213_2_1	133_02_25	135_2_168	138_02_6	24_2_13	26_12_25	27_12_1	20_2_60	699_12_1	289_2_7	4_2_1	400_2_17	282_02_15	348_12_1	719_2_1	122_12_9	264_12_1	129_12_1	56_12_17	51_2_23	50_02_48	379_2_9	299_2_1	295_12_46	195_12_5	314_2_9	89_12_67	396_2_35	82_2_25	80_2_127	398_12_2	119_02_1	87_12_6	414_2_116	799_2_1	3_02_35	523_2_32	424_12_10	360_2_1	426_2_67	442_02_150	441_2_1	102_2_41	847_02_6	32_02_1	37_02_1	571_2_121	336_2_100	575_2_22	332_12_22
213_2_1	133_02_23	135_2_187	138_02_7	24_2_13	26_12_24	27_12_1	20_2_58	699_12_1	289_2_7	4_2_1	400_2_11	282_02_12	348_12_1	719_2_1	122_12_10	264_12_1	129_12_1	56_12_15	51_2_18	50_02_49	379_2_8	299_2_1	295_12_43	195_12_3	314_2_10	89_12_67	396_2_36	82_2_23	80_2_124	398_12_1	119_02_1	87_12_4	414_2_116	799_2_1	3_02_36	523_2_29	424_12_6	360_2_1	426_2_64	442_02_148	441_2_1	102_2_34	847_02_8	32_02_1	37_02_1	571_2_127	336_2_98	575_2_23	332_12_24
213_2_1	133_02_21	135_2_184	138_02_7	24_2_7	26_12_20	27_12_1	20_2_49	699_12_1	289_2_11	4_2_1	400_2_12	282_02_8	348_12_1	719_2_1	122_12_12	264_12_2	129_12_1	56_12_13	51_2_24	50_02_45	379_2_7	295_12_40	195_12_2	314_2_10	89_12_60	396_2_29	82_2_23	80_2_109	119_02_1	87_12_2	414_2_113	799_2_1	3_02_43	523_2_37	424_12_7	426_2_75	442_02_155	441_2_1	102_2_33	847_02_10	32_02_1	37_02_1	571_2_132	336_2_90	575_2_22	332_12_32	64_12_1	178_2_1	175_12_1
213_2_1	133_02_24	135_2_205	138_02_6	24_2_4	26_12_19	27_12_1	20_2_39	699_12_1	289_2_8	4_2_1	400_2_11	282_02_6	348_12_1	719_2_1	122_12_13	264_12_3	129_12_1	56_12_12	51_2_17	50_02_47	379_2_7	295_12_37	195_12_3	314_2_11	89_12_50	396_2_23	82_2_27	80_2_106	119_02_1	87_12_2	414_2_117	799_2_1	3_02_48	523_2_41	424_12_6	426_2_63	442_02_154	441_2_1	102_2_36	847_02_10	32_02_1	37_02_1	571_2_131	336_2_87	575_2_15	332_12_35	64_12_1	178_2_1	175_12_1
213_2_1	133_02_28	135_2_211	138_02_9	24_2_5	26_12_19	27_12_1	20_2_38	699_12_1	289_2_6	4_2_1	400_2_11	282_02_4	348_12_1	719_2_1	122_12_11	264_12_6	129_12_1	56_12_12	51_2_23	50_02_43	379_2_8	295_12_26	195_12_2	314_2_11	89_12_46	396_2_19	82_2_21	80_2_102	119_02_1	87_12_2	414_2_100	799_2_1	3_02_39	523_2_45	424_12_4	426_2_62	442_02_158	441_2_1	102_2_44	847_02_11	32_02_1	37_02_1	571_2_135	336_2_81	575_2_15	332_12_34	64_12_1	178_2_1	175_12_1
213_2_1	133_02_28	135_2_201	138_02_8	24_2_4	26_12_16	27_12_1	20_2_32	699_12_1	289_2_4	4_2_1	400_2_15	282_02_6	348_12_1	719_2_1	122_12_10	264_12_7	129_12_1	56_12_12	51_2_18	50_02_44	379_2_9	295_12_25	195_12_1	314_2_12	89_12_49	396_2_21	82_2_22	80_2_100	119_02_1	87_12_2	414_2_104	799_2_1	3_02_47	523_2_58	424_12_2	426_2_59	442_02_158	441_2_1	102_2_50	847_02_10	32_02_1	37_02_1	571_2_141	336_2_78	575_2_22	332_12_36	64_12_1	178_2_1	175_12_1
213_2_1	133_02_32	135_2_188	138_02_8	24_2_1	26_12_18	27_12_1	20_2_34	699_12_1	289_2_3	4_2_1	400_2_9	282_02_8	348_12_1	719_2_1	122_12_10	264_12_6	129_12_1	56_12_13	51_2_18	50_02_46	379_2_11	295_12_21	314_2_15	89_12_50	396_2_18	82_2_26	80_2_95	119_02_1	87_12_2	414_2_110	799_2_1	3_02_43	523_2_68	424_12_2	426_2_69	442_02_169	441_2_1	102_2_57	847_02_8	32_02_1	37_02_1	571_2_141	336_2_86	575_2_17	332_12_35	64_12_1	178_2_1	175_12_1	171_2_1
213_2_1	133_02_30	135_2_174	138_02_10	26_12_22	27_12_1	20_2_34	699_12_1	289_2_3	4_2_1	400_2_9	282_02_9	348_12_1	719_2_1	122_12_14	264_12_6	129_12_1	56_12_9	51_2_16	50_02_51	379_2_11	295_12_25	314_2_10	89_12_53	396_2_17	82_2_25	80_2_104	119_02_1	87_12_2	414_2_108	799_2_1	3_02_44	523_2_66	424_12_3	426_2_66	442_02_163	441_2_1	102_2_65	847_02_5	32_02_1	37_02_1	571_2_136	336_2_83	575_2_16	332_12_39	64_12_1	178_2_1	175_12_1	171_2_1	407_12_17
883_12_7	606_12_39	213_2_1	42_2_1	571_2_126	336_2_78	575_2_17	332_12_42	133_02_30	102_2_69	89_12_54	396_2_17	135_2_195	289_2_4	82_2_28	235_2_154	236_02_10	138_02_9	119_02_1	80_2_115	171_2_1	379_2_10	26_12_17	27_12_1	20_2_30	49_02_20	46_12_1	175_12_1	699_12_1	407_12_18	654_2_26	799_2_1	87_12_3	1_02_14	3_02_45	2_2_1	116_02_1	4_2_1	442_02_166	41_2_1	282_02_7	180_2_55	424_12_7	426_2_59	200_02_1	203_2_113	221_2_1	719_2_1	560_2_19	208_2_108
883_12_9	606_12_37	213_2_1	42_2_1	571_2_126	336_2_80	575_2_19	332_12_46	133_02_30	102_2_62	89_12_62	396_2_16	135_2_199	289_2_5	82_2_25	235_2_161	236_02_9	138_02_13	119_02_1	80_2_114	171_2_1	379_2_6	26_12_13	27_12_1	20_2_31	49_02_20	46_12_1	175_12_1	699_12_1	407_12_23	654_2_21	799_2_1	87_12_2	1_02_15	3_02_47	2_2_1	116_02_1	4_2_1	442_02_161	41_2_1	282_02_7	180_2_56	424_12_8	426_2_60	200_02_1	203_2_124	221_2_1	719_2_1	560_2_22	208_2_107
883_12_10	606_12_30	213_2_1	42_2_1	571_2_129	336_2_88	575_2_15	332_12_46	133_02_36	102_2_49	89_12_62	396_2_19	135_2_196	289_2_7	82_2_21	235_2_148	236_02_11	138_02_7	119_02_1	80_2_132	171_2_1	379_2_8	26_12_16	27_12_1	20_2_29	49_02_18	46_12_1	175_12_1	699_12_1	407_12_27	654_2_15	799_2_1	87_12_1	1_02_15	3_02_44	2_2_1	116_02_1	4_2_1	442_02_159	41_2_1	282_02_11	180_2_59	424_12_8	426_2_69	11_02_1	203_2_122	221_2_1	719_2_1	560_2_15	208_2_112
883_12_13	606_12_26	213_2_1	42_2_1	571_2_126	336_2_93	575_2_14	332_12_45	133_02_33	102_2_51	89_12_57	396_2_25	135_2_205	289_2_11	82_2_19	235_2_138	236_02_10	138_02_9	119_02_1	80_2_127	171_2_1	379_2_12	26_12_16	27_12_1	20_2_28	49_02_15	46_12_1	175_12_1	699_12_1	407_12_25	654_2_13	799_2_1	87_12_2	1_02_18	3_02_39	2_2_1	116_02_1	4_2_1	442_02_154	41_2_1	282_02_9	180_2_49	424_12_8	426_2_69	11_02_1	203_2_128	221_2_1	719_2_1	560_2_19	208_2_121
883_12_13	606_12_27	213_2_1	42_2_1	571_2_129	336_2_96	575_2_17	332_12_41	133_02_39	102_2_53	89_12_58	396_2_34	135_2_186	289_2_12	82_2_13	235_2_134	236_02_10	138_02_9	119_02_1	80_2_133	171_2_1	379_2_9	26_12_19	27_12_1	20_2_23	49_02_14	46_12_1	175_12_1	699_12_1	407_12_24	654_2_7	799_2_1	87_12_2	1_02_17	3_02_36	2_2_1	116_02_1	4_2_1	442_02_161	41_2_1	282_02_8	180_2_49	424_12_11	426_2_71	11_02_1	203_2_141	221_2_1	719_2_1	560_2_18	208_2_127
883_12_12	606_12_26	213_2_1	42_2_1	571_2_125	336_2_105	575_2_20	332_12_36	133_02_37	102_2_57	89_12_53	396_2_35	135_2_196	289_2_10	82_2_10	235_2_130	236_02_15	138_02_10	119_02_1	80_2_136	171_2_1	379_2_7	26_12_18	27_12_1	20_2_21	49_02_18	46_12_1	175_12_1	699_12_1	407_12_28	654_2_14	799_2_1	87_12_3	1_02_20	3_02_33	2_2_1	116_02_1	4_2_1	442_02_160	41_2_1	282_02_10	180_2_45	424_12_10	426_2_72	11_02_1	203_2_144	221_2_1	719_2_1	560_2_23	208_2_137
883_12_15	606_12_28	213_2_1	42_2_1	571_2_111	336_2_104	575_2_17	332_12_33	133_02_36	102_2_49	89_12_55	396_2_34	135_2_219	289_2_9	82_2_10	235_2_135	236_02_11	138_02_9	119_02_1	80_2_125	171_2_1	379_2_5	26_12_19	27_12_1	20_2_23	49_02_16	46_12_1	175_12_1	699_12_1	407_12_26	654_2_16	799_2_1	87_12_2	1_02_18	3_02_27	2_2_1	116_02_1	4_2_1	442_02_161	41_2_1	282_02_6	180_2_43	424_12_19	426_2_69	11_02_1	203_2_143	221_2_1	719_2_1	560_2_17	208_2_130
883_12_16	606_12_26	213_2_1	42_2_1	571_2_112	336_2_98	575_2_26	332_12_30	133_02_36	102_2_39	89_12_56	396_2_36	135_2_235	289_2_8	82_2_15	235_2_129	236_02_15	138_02_4	119_02_1	80_2_113	171_2_1	379_2_5	26_12_17	27_12_1	20_2_29	49_02_16	46_12_1	175_12_1	699_12_1	407_12_29	654_2_19	799_2_1	87_12_2	1_02_17	3_02_28	2_2_1	116_02_1	4_2_1	442_02_158	41_2_1	282_02_6	180_2_46	424_12_25	426_2_80	11_02_1	203_2_144	221_2_1	719_2_1	560_2_13	208_2_132
883_12_22	606_12_27	213_2_1	42_2_1	571_2_124	336_2_80	575_2_27	332_12_34	133_02_41	102_2_39	89_12_52	396_2_35	135_2_236	289_2_7	82_2_13	235_2_134	236_02_13	138_02_3	119_02_1	80_2_103	171_2_1	379_2_4	26_12_15	27_12_1	20_2_30	49_02_19	46_12_1	175_12_1	699_12_1	407_12_27	654_2_18	799_2_1	87_12_2	1_02_11	3_02_24	2_2_1	116_02_1	4_2_1	442_02_168	41_2_1	282_02_5	180_2_38	424_12_20	426_2_80	11_02_1	203_2_144	221_2_1	719_2_1	560_2_18	208_2_121
883_12_29	606_12_23	213_2_1	42_2_1	571_2_120	336_2_72	575_2_21	332_12_32	133_02_39	102_2_44	89_12_45	396_2_30	135_2_236	289_2_4	82_2_10	235_2_135	236_02_15	138_02_2	119_02_1	80_2_104	171_2_1	379_2_7	26_12_16	27_12_1	20_2_24	49_02_15	46_12_1	175_12_1	699_12_1	407_12_25	654_2_16	799_2_1	87_12_2	1_02_12	3_02_20	2_2_1	116_02_1	4_2_1	442_02_163	41_2_1	282_02_6	180_2_36	424_12_27	426_2_67	11_02_1	203_2_147	221_2_1	719_2_1	560_2_22	208_2_142
883_12_29	606_12_22	213_2_1	42_2_1	571_2_122	336_2_80	575_2_16	332_12_32	133_02_40	102_2_44	89_12_45	396_2_29	135_2_233	289_2_6	82_2_6	235_2_130	236_02_14	138_02_1	119_02_1	80_2_111	171_2_1	379_2_4	26_12_15	27_12_1	20_2_27	49_02_15	46_12_1	175_12_1	699_12_1	407_12_31	654_2_22	799_2_1	87_12_2	1_02_15	3_02_18	2_2_1	116_02_1	4_2_1	442_02_154	41_2_1	282_02_6	180_2_31	424_12_26	426_2_67	11_02_1	203_2_154	221_2_1	719_2_1	560_2_31	208_2_134
883_12_29	606_12_20	213_2_1	42_2_1	571_2_123	336_2_73	575_2_14	332_12_34	133_02_38	102_2_46	89_12_47	396_2_22	135_2_225	289_2_3	82_2_5	235_2_129	236_02_11	41_2_1	119_02_1	80_2_127	171_2_1	379_2_4	26_12_14	27_12_1	20_2_25	49_02_16	46_12_1	175_12_1	699_12_1	407_12_30	654_2_24	799_2_1	87_12_2	1_02_12	3_02_18	2_2_1	116_02_1	4_2_1	400_2_12	282_02_6	180_2_34	424_12_26	426_2_67	11_02_1	203_2_159	221_2_1	719_2_1	560_2_32	208_2_125	441_2_1
883_12_32	606_12_19	213_2_1	42_2_1	571_2_128	336_2_69	575_2_11	332_12_33	133_02_32	102_2_52	89_12_48	396_2_19	135_2_229	289_2_3	82_2_7	235_2_126	236_02_13	41_2_1	119_02_1	80_2_120	171_2_1	379_2_3	26_12_13	27_12_1	20_2_24	49_02_15	46_12_1	175_12_1	699_12_1	407_12_34	654_2_26	799_2_1	87_12_2	1_02_13	3_02_18	2_2_1	116_02_1	4_2_1	400_2_12	282_02_9	180_2_31	424_12_25	426_2_71	11_02_1	203_2_148	221_2_1	719_2_1	560_2_27	208_2_113	441_2_1
883_12_34	606_12_21	213_2_1	42_2_1	571_2_114	336_2_69	575_2_9	332_12_33	133_02_32	102_2_64	89_12_50	396_2_20	135_2_223	289_2_2	82_2_10	235_2_147	236_02_19	41_2_1	119_02_1	80_2_114	171_2_1	379_2_2	26_12_11	27_12_1	20_2_27	49_02_19	46_12_1	175_12_1	699_12_1	407_12_33	654_2_28	799_2_1	87_12_1	1_02_10	3_02_16	2_2_1	116_02_1	4_2_1	400_2_13	282_02_9	180_2_27	424_12_24	426_2_69	11_02_1	203_2_144	221_2_1	719_2_1	560_2_19	208_2_107	441_2_1
883_12_38	606_12_22	213_2_1	42_2_1	571_2_130	336_2_64	575_2_4	332_12_34	133_02_30	102_2_67	89_12_56	396_2_22	135_2_202	178_2_1	82_2_9	235_2_155	236_02_15	119_02_1	80_2_123	171_2_1	289_2_2	26_12_9	27_12_1	20_2_24	49_02_18	46_12_1	175_12_1	699_12_1	407_12_39	654_2_27	799_2_1	41_2_1	1_02_11	3_02_9	2_2_1	116_02_1	4_2_1	400_2_13	282_02_8	180_2_26	424_12_24	426_2_74	11_02_1	203_2_144	221_2_1	719_2_1	560_2_14	208_2_98	441_2_1	523_2_68
883_12_44	606_12_26	213_2_1	42_2_1	571_2_124	336_2_64	575_2_5	332_12_29	133_02_26	89_12_54	396_2_26	135_2_211	178_2_1	82_2_7	235_2_133	236_02_19	119_02_1	80_2_126	171_2_1	289_2_1	26_12_9	27_12_1	20_2_26	49_02_17	46_12_1	175_12_1	699_12_1	407_12_43	654_2_23	799_2_1	41_2_1	1_02_16	3_02_9	2_2_1	116_02_1	4_2_1	400_2_8	282_02_9	180_2_32	424_12_26	426_2_77	11_02_1	203_2_152	221_2_1	719_2_1	560_2_14	208_2_105	441_2_1	523_2_64	462_2_4
883_12_48	606_12_29	213_2_1	42_2_1	571_2_122	336_2_64	575_2_6	332_12_30	133_02_31	89_12_63	396_2_21	135_2_207	178_2_1	82_2_9	235_2_128	236_02_20	119_02_1	80_2_136	171_2_1	289_2_1	26_12_11	27_12_1	20_2_26	49_02_15	46_12_1	175_12_1	699_12_1	407_12_37	654_2_18	799_2_1	41_2_1	1_02_18	3_02_11	2_2_1	116_02_1	4_2_1	400_2_9	282_02_11	180_2_21	424_12_20	426_2_75	11_02_1	203_2_178	221_2_1	719_2_1	560_2_9	208_2_99	441_2_1	523_2_62	122_12_36
883_12_63	606_12_32	213_2_1	42_2_1	571_2_120	336_2_58	575_2_6	332_12_27	133_02_32	89_12_74	396_2_16	135_2_210	178_2_1	82_2_11	235_2_121	236_02_22	119_02_1	80_2_124	171_2_1	289_2_1	26_12_11	27_12_1	20_2_21	49_02_17	46_12_1	175_12_1	699_12_1	407_12_38	654_2_21	799_2_1	41_2_1	1_02_21	3_02_7	2_2_1	116_02_1	4_2_1	400_2_8	282_02_11	180_2_24	424_12_15	426_2_76	11_02_1	203_2_178	221_2_1	719_2_1	560_2_8	208_2_112	441_2_1	523_2_54	122_12_31
883_12_57	606_12_33	213_2_1	37_02_1	571_2_127	336_2_55	575_2_7	332_12_29	133_02_36	89_12_85	396_2_18	135_2_227	178_2_1	82_2_9	235_2_115	236_02_18	119_02_1	80_2_124	171_2_1	407_12_32	26_12_18	27_12_1	20_2_24	49_02_16	46_12_1	175_12_1	699_12_1	42_2_1	654_2_24	799_2_1	41_2_1	1_02_18	3_02_7	2_2_1	116_02_1	4_2_1	400_2_8	282_02_11	180_2_32	424_12_14	426_2_66	11_02_1	203_2_179	221_2_1	719_2_1	560_2_7	208_2_108	441_2_1	523_2_52	122_12_32
883_12_52	606_12_29	213_2_1	37_02_1	571_2_130	336_2_53	575_2_7	332_12_25	133_02_37	89_12_88	396_2_14	135_2_216	178_2_1	82_2_12	235_2_115	236_02_17	119_02_1	80_2_133	171_2_1	407_12_30	26_12_28	27_12_1	20_2_21	49_02_16	46_12_1	175_12_1	699_12_1	42_2_1	654_2_21	799_2_1	41_2_1	1_02_16	3_02_5	2_2_1	116_02_1	4_2_1	400_2_4	282_02_13	180_2_34	424_12_15	426_2_79	11_02_1	203_2_194	221_2_1	719_2_1	560_2_9	208_2_113	441_2_1	523_2_53	122_12_30
883_12_55	606_12_33	213_2_1	37_02_1	571_2_121	336_2_50	575_2_6	332_12_34	133_02_33	89_12_100	396_2_10	135_2_219	178_2_1	82_2_15	235_2_122	236_02_14	119_02_1	80_2_134	171_2_1	407_12_29	26_12_30	27_12_1	20_2_21	49_02_18	46_12_1	699_12_1	42_2_1	654_2_29	799_2_1	41_2_1	1_02_11	3_02_3	2_2_1	116_02_1	4_2_1	400_2_4	282_02_11	180_2_41	424_12_15	426_2_82	11_02_1	203_2_186	221_2_1	719_2_1	560_2_4	208_2_115	441_2_1	523_2_58	122_12_24	17_02_1
883_12_57	606_12_39	213_2_1	37_02_1	571_2_132	336_2_49	575_2_4	332_12_31	133_02_33	89_12_106	396_2_5	135_2_199	178_2_1	82_2_12	235_2_110	236_02_15	119_02_1	80_2_133	171_2_1	407_12_29	26_12_31	27_12_1	20_2_18	49_02_19	46_12_1	699_12_1	42_2_1	654_2_31	799_2_1	41_2_1	1_02_7	3_02_4	2_2_1	4_2_1	400_2_4	282_02_17	180_2_46	424_12_16	426_2_79	11_02_1	203_2_191	719_2_1	560_2_8	208_2_119	441_2_1	523_2_66	122_12_24	17_02_1	102_2_102	129_12_1
883_12_54	606_12_35	213_2_1	37_02_1	571_2_134	336_2_49	575_2_3	332_12_36	133_02_32	89_12_114	396_2_5	135_2_197	178_2_1	82_2_12	235_2_113	236_02_17	119_02_1	80_2_117	171_2_1	407_12_27	26_12_34	27_12_1	20_2_21	49_02_23	46_12_1	699_12_1	42_2_1	654_2_30	799_2_1	41_2_1	1_02_9	3_02_4	2_2_1	4_2_1	400_2_7	282_02_18	180_2_45	424_12_12	426_2_76	11_02_1	203_2_199	719_2_1	560_2_8	208_2_115	441_2_1	523_2_67	122_12_26	17_02_1	102_2_106	129_12_1
883_12_50	606_12_42	213_2_1	37_02_1	571_2_128	336_2_54	575_2_1	332_12_38	133_02_35	89_12_115	396_2_3	135_2_202	178_2_1	82_2_17	235_2_113	236_02_14	119_02_1	80_2_112	171_2_1	407_12_26	26_12_36	27_12_1	20_2_17	49_02_23	46_12_1	699_12_1	42_2_1	654_2_28	799_2_1	41_2_1	1_02_7	3_02_5	2_2_1	4_2_1	400_2_6	282_02_19	180_2_40	424_12_12	426_2_74	11_02_1	203_2_196	719_2_1	560_2_9	208_2_129	441_2_1	523_2_68	122_12_24	17_02_1	102_2_104	129_12_1
883_12_51	606_12_46	213_2_1	37_02_1	571_2_131	336_2_51	332_12_39	133_02_35	89_12_111	396_2_2	135_2_205	178_2_1	82_2_16	235_2_112	236_02_17	119_02_1	80_2_109	171_2_1	407_12_21	26_12_40	27_12_1	20_2_15	49_02_24	46_12_1	699_12_1	42_2_1	654_2_35	799_2_1	41_2_1	1_02_8	3_02_2	2_2_1	4_2_1	400_2_5	282_02_19	180_2_38	424_12_14	426_2_70	11_02_1	203_2_193	719_2_1	560_2_10	208_2_135	441_2_1	523_2_74	122_12_24	17_02_1	102_2_107	129_12_1	442_02_124
883_12_46	606_12_49	213_2_1	37_02_1	571_2_122	336_2_48	332_12_41	133_02_39	89_12_111	396_2_1	135_2_205	178_2_1	82_2_15	235_2_113	236_02_18	119_02_1	80_2_100	171_2_1	407_12_16	26_12_45	27_12_1	20_2_10	49_02_25	46_12_1	699_12_1	42_2_1	654_2_32	799_2_1	41_2_1	1_02_10	3_02_1	2_2_1	4_2_1	400_2_3	282_02_19	180_2_32	424_12_11	426_2_72	11_02_1	203_2_187	719_2_1	560_2_9	208_2_133	441_2_1	523_2_71	122_12_29	17_02_1	102_2_110	129_12_1	442_02_123
883_12_44	606_12_64	213_2_1	37_02_1	571_2_111	336_2_32	332_12_43	133_02_39	89_12_106	396_2_1	135_2_207	178_2_1	82_2_11	235_2_124	236_02_16	119_02_1	80_2_94	171_2_1	407_12_16	26_12_48	27_12_1	20_2_14	49_02_23	46_12_1	699_12_1	42_2_1	654_2_30	799_2_1	41_2_1	1_02_11	3_02_1	2_2_1	4_2_1	400_2_3	282_02_22	180_2_34	424_12_10	426_2_87	11_02_1	203_2_189	719_2_1	560_2_11	208_2_137	441_2_1	523_2_72	122_12_30	17_02_1	102_2_117	129_12_1	442_02_120
883_12_43	606_12_81	213_2_1	37_02_1	571_2_107	336_2_26	332_12_42	133_02_40	89_12_101	396_2_1	135_2_203	178_2_1	82_2_10	235_2_120	236_02_17	119_02_1	80_2_84	171_2_1	407_12_14	26_12_46	27_12_1	20_2_10	49_02_22	46_12_1	699_12_1	42_2_1	654_2_31	799_2_1	41_2_1	1_02_11	3_02_1	2_2_1	4_2_1	400_2_2	282_02_22	180_2_37	424_12_8	426_2_90	11_02_1	203_2_200	719_2_1	560_2_12	208_2_153	441_2_1	523_2_72	122_12_32	17_02_1	102_2_125	129_12_1	442_02_115
883_12_40	606_12_85	213_2_1	37_02_1	571_2_104	336_2_26	332_12_45	133_02_42	89_12_107	396_2_1	135_2_215	178_2_1	82_2_11	235_2_124	236_02_15	119_02_1	80_2_98	171_2_1	407_12_15	26_12_43	27_12_1	20_2_10	49_02_25	46_12_1	699_12_1	42_2_1	654_2_33	799_2_1	41_2_1	1_02_11	3_02_2	2_2_1	4_2_1	442_02_99	282_02_27	180_2_34	424_12_6	426_2_80	11_02_1	203_2_202	719_2_1	560_2_13	208_2_149	441_2_1	523_2_72	122_12_34	17_02_1	102_2_128	129_12_1	314_2_16
883_12_39	606_12_97	213_2_1	37_02_1	571_2_100	336_2_22	332_12_46	133_02_46	89_12_119	239_12_1	135_2_221	178_2_1	82_2_14	235_2_128	236_02_14	119_02_1	80_2_95	171_2_1	407_12_12	26_12_42	27_12_1	20_2_8	49_02_17	46_12_1	699_12_1	42_2_1	654_2_31	799_2_1	41_2_1	1_02_8	3_02_2	2_2_1	4_2_1	442_02_101	282_02_27	180_2_32	424_12_6	426_2_74	11_02_1	203_2_200	719_2_1	560_2_18	208_2_141	441_2_1	523_2_80	122_12_28	17_02_1	102_2_126	129_12_1	314_2_13
883_12_29	606_12_99	213_2_1	571_2_92	336_2_24	332_12_37	133_02_50	89_12_126	239_12_1	135_2_227	178_2_1	82_2_14	235_2_125	80_2_97	119_02_1	236_02_16	171_2_1	407_12_12	26_12_38	27_12_1	20_2_5	49_02_22	46_12_1	699_12_1	42_2_1	180_2_32	799_2_1	41_2_1	1_02_9	654_2_37	2_2_1	4_2_1	442_02_99	282_02_26	424_12_6	426_2_72	11_02_1	203_2_209	719_2_1	560_2_15	208_2_144	441_2_1	523_2_92	122_12_36	17_02_1	102_2_138	129_12_1	314_2_11	221_2_1	847_02_32
883_12_28	606_12_99	213_2_1	571_2_86	336_2_25	332_12_35	133_02_47	89_12_125	239_12_1	135_2_221	178_2_1	82_2_11	235_2_127	80_2_99	119_02_1	236_02_19	171_2_1	407_12_11	26_12_35	27_12_1	20_2_5	49_02_20	46_12_1	699_12_1	42_2_1	180_2_29	799_2_1	41_2_1	1_02_9	654_2_42	2_2_1	4_2_1	442_02_106	282_02_29	424_12_8	426_2_68	11_02_1	203_2_213	719_2_1	560_2_13	208_2_159	441_2_1	523_2_90	122_12_37	17_02_1	102_2_156	129_12_1	314_2_13	221_2_1	847_02_32
883_12_26	606_12_97	213_2_1	571_2_78	336_2_26	332_12_36	133_02_45	89_12_131	239_12_1	135_2_227	178_2_1	82_2_9	235_2_137	80_2_99	119_02_1	236_02_17	171_2_1	407_12_12	26_12_30	27_12_1	20_2_1	49_02_21	46_12_1	699_12_1	42_2_1	180_2_22	799_2_1	41_2_1	1_02_7	654_2_36	2_2_1	4_2_1	442_02_104	282_02_26	424_12_6	426_2_68	11_02_1	203_2_211	719_2_1	560_2_15	208_2_158	441_2_1	523_2_86	122_12_42	17_02_1	102_2_150	129_12_1	314_2_13	221_2_1	847_02_41
883_12_26	606_12_105	213_2_1	571_2_62	336_2_20	332_12_34	133_02_51	89_12_129	239_12_1	135_2_245	178_2_1	82_2_10	235_2_160	80_2_97	119_02_1	236_02_17	171_2_1	407_12_13	26_12_28	27_12_1	20_2_1	49_02_23	46_12_1	699_12_1	42_2_1	180_2_16	799_2_1	41_2_1	1_02_7	654_2_37	2_2_1	4_2_1	442_02_97	282_02_21	424_12_6	426_2_69	11_02_1	203_2_215	719_2_1	560_2_13	208_2_163	441_2_1	523_2_81	122_12_42	17_02_1	102_2_162	129_12_1	314_2_16	221_2_1	847_02_39
883_12_23	606_12_108	213_2_1	571_2_49	336_2_18	332_12_29	133_02_58	89_12_122	239_12_1	135_2_248	178_2_1	82_2_10	235_2_166	80_2_89	119_02_1	236_02_18	171_2_1	407_12_15	26_12_23	27_12_1	20_2_1	49_02_22	46_12_1	699_12_1	42_2_1	180_2_7	799_2_1	41_2_1	1_02_6	654_2_40	2_2_1	4_2_1	442_02_104	282_02_20	424_12_4	426_2_89	11_02_1	203_2_211	719_2_1	560_2_10	208_2_148	441_2_1	523_2_76	122_12_45	17_02_1	102_2_161	129_12_1	314_2_18	221_2_1	847_02_36
883_12_20	606_12_112	213_2_1	571_2_43	336_2_14	332_12_29	133_02_60	89_12_113	239_12_1	135_2_244	178_2_1	82_2_9	235_2_171	80_2_83	119_02_1	236_02_17	171_2_1	407_12_16	26_12_29	27_12_1	20_2_1	49_02_23	46_12_1	699_12_1	42_2_1	180_2_8	799_2_1	41_2_1	1_02_8	654_2_42	2_2_1	4_2_1	442_02_108	282_02_21	424_12_3	426_2_106	11_02_1	203_2_216	719_2_1	560_2_14	208_2_154	441_2_1	523_2_65	122_12_42	17_02_1	102_2_157	129_12_1	314_2_30	221_2_1	847_02_32
883_12_19	606_12_123	213_2_1	571_2_56	336_2_10	332_12_24	133_02_60	89_12_115	239_12_1	135_2_248	178_2_1	82_2_5	235_2_161	80_2_85	119_02_1	236_02_19	171_2_1	407_12_17	26_12_28	27_12_1	20_2_1	49_02_22	46_12_1	699_12_1	42_2_1	180_2_10	799_2_1	41_2_1	1_02_7	654_2_39	2_2_1	4_2_1	442_02_88	282_02_22	424_12_3	426_2_116	11_02_1	203_2_214	719_2_1	560_2_12	208_2_147	441_2_1	523_2_62	122_12_44	17_02_1	102_2_162	129_12_1	314_2_38	221_2_1	847_02_30
883_12_23	606_12_124	213_2_1	571_2_63	336_2_10	332_12_21	133_02_59	89_12_106	239_12_1	135_2_272	178_2_1	82_2_3	235_2_170	80_2_79	119_02_1	236_02_21	171_2_1	407_12_17	26_12_31	27_12_1	49_02_21	46_12_1	699_12_1	42_2_1	180_2_12	799_2_1	41_2_1	1_02_5	654_2_43	2_2_1	4_2_1	442_02_84	282_02_20	424_12_3	426_2_113	11_02_1	203_2_220	719_2_1	560_2_15	208_2_136	441_2_1	523_2_59	122_12_44	17_02_1	102_2_152	129_12_1	314_2_42	221_2_1	847_02_29	14_2_177
883_12_18	606_12_123	213_2_1	571_2_76	336_2_11	332_12_21	133_02_55	89_12_92	239_12_1	135_2_290	178_2_1	82_2_2	235_2_173	236_02_18	119_02_1	80_2_81	171_2_1	407_12_15	26_12_31	27_12_1	49_02_23	46_12_1	699_12_1	42_2_1	180_2_11	799_2_1	41_2_1	1_02_5	654_2_41	2_2_1	4_2_1	442_02_96	282_02_18	426_2_107	11_02_1	203_2_222	719_2_1	560_2_16	208_2_125	441_2_1	523_2_59	122_12_40	17_02_1	102_2_164	129_12_1	314_2_44	221_2_1	847_02_23	14_2_181	1045_2_14
883_12_15	606_12_124	213_2_1	571_2_85	336_2_15	332_12_20	133_02_52	89_12_84	239_12_1	135_2_325	178_2_1	82_2_1	235_2_170	236_02_16	119_02_1	80_2_95	171_2_1	407_12_11	26_12_33	27_12_1	49_02_28	46_12_1	699_12_1	42_2_1	180_2_13	799_2_1	41_2_1	1_02_7	654_2_44	2_2_1	4_2_1	442_02_73	282_02_21	426_2_102	11_02_1	203_2_217	719_2_1	560_2_16	208_2_131	441_2_1	523_2_55	122_12_40	17_02_1	102_2_185	129_12_1	314_2_43	221_2_1	847_02_24	14_2_168	1045_2_11
883_12_11	606_12_121	213_2_1	571_2_91	336_2_13	332_12_19	133_02_53	89_12_75	239_12_1	135_2_311	178_2_1	235_2_175	236_02_19	119_02_1	80_2_99	171_2_1	407_12_10	26_12_34	27_12_1	49_02_29	46_12_1	699_12_1	42_2_1	180_2_15	799_2_1	41_2_1	1_02_3	654_2_46	2_2_1	4_2_1	442_02_80	282_02_16	426_2_106	11_02_1	203_2_215	719_2_1	560_2_10	208_2_135	441_2_1	523_2_58	122_12_41	17_02_1	102_2_199	129_12_1	314_2_38	221_2_1	847_02_28	14_2_176	1045_2_8	16_02_113
883_12_11	606_12_113	213_2_1	571_2_97	336_2_8	332_12_21	133_02_47	89_12_57	239_12_1	135_2_317	178_2_1	235_2_175	236_02_18	119_02_1	80_2_101	171_2_1	407_12_8	26_12_30	27_12_1	49_02_33	46_12_1	699_12_1	42_2_1	180_2_10	799_2_1	41_2_1	1_02_2	654_2_43	2_2_1	4_2_1	442_02_76	282_02_15	426_2_110	11_02_1	203_2_215	719_2_1	560_2_15	208_2_140	441_2_1	523_2_48	122_12_47	17_02_1	102_2_214	129_12_1	314_2_48	221_2_1	847_02_25	14_2_179	1045_2_5	16_02_120
883_12_16	606_12_107	213_2_1	571_2_91	336_2_6	332_12_24	133_02_56	89_12_54	239_12_1	135_2_306	178_2_1	235_2_181	236_02_14	119_02_1	80_2_94	171_2_1	407_12_9	26_12_32	27_12_1	49_02_38	46_12_1	699_12_1	42_2_1	180_2_9	799_2_1	41_2_1	1_02_2	654_2_46	2_2_1	4_2_1	442_02_76	282_02_15	426_2_112	11_02_1	203_2_222	719_2_1	560_2_16	208_2_133	441_2_1	523_2_48	122_12_50	17_02_1	102_2_211	129_12_1	314_2_44	221_2_1	847_02_20	14_2_179	1045_2_3	16_02_113
883_12_17	606_12_99	213_2_1	571_2_91	336_2_4	332_12_23	133_02_47	89_12_49	239_12_1	135_2_289	178_2_1	235_2_193	236_02_16	119_02_1	80_2_99	171_2_1	407_12_12	26_12_36	27_12_1	49_02_41	46_12_1	699_12_1	42_2_1	180_2_10	799_2_1	41_2_1	1_02_1	654_2_50	2_2_1	4_2_1	442_02_80	282_02_17	426_2_125	11_02_1	203_2_238	719_2_1	560_2_17	208_2_135	441_2_1	523_2_39	122_12_43	17_02_1	102_2_220	129_12_1	314_2_35	221_2_1	847_02_19	14_2_179	1045_2_2	16_02_123
883_12_18	606_12_102	213_2_1	571_2_86	336_2_2	314_2_42	133_02_43	89_12_45	239_12_1	135_2_285	178_2_1	235_2_192	236_02_16	119_02_1	80_2_92	171_2_1	26_12_38	27_12_1	49_02_45	46_12_1	699_12_1	42_2_1	180_2_11	799_2_1	41_2_1	407_12_10	654_2_51	2_2_1	4_2_1	442_02_80	282_02_16	426_2_136	11_02_1	203_2_242	719_2_1	560_2_19	208_2_130	441_2_1	523_2_40	122_12_41	17_02_1	102_2_213	129_12_1	332_12_18	221_2_1	847_02_17	14_2_180	1045_2_1	16_02_125	19_12_23
883_12_20	606_12_90	213_2_1	571_2_76	336_2_2	314_2_58	133_02_50	89_12_40	239_12_1	135_2_276	178_2_1	235_2_201	236_02_16	119_02_1	80_2_80	171_2_1	26_12_39	27_12_1	49_02_50	46_12_1	699_12_1	42_2_1	180_2_8	41_2_1	407_12_6	654_2_54	2_2_1	4_2_1	442_02_79	282_02_15	426_2_150	11_02_1	203_2_244	560_2_15	208_2_140	441_2_1	523_2_34	122_12_34	102_2_210	129_12_1	332_12_18	221_2_1	847_02_14	14_2_180	17_02_1	16_02_132	19_12_24	18_12_31	56_12_1	37_02_1
883_12_24	606_12_87	213_2_1	571_2_73	336_2_1	314_2_56	133_02_45	89_12_41	239_12_1	135_2_267	178_2_1	235_2_200	236_02_12	119_02_1	80_2_78	171_2_1	26_12_33	27_12_1	49_02_45	46_12_1	699_12_1	42_2_1	180_2_12	41_2_1	407_12_5	654_2_59	2_2_1	4_2_1	442_02_74	282_02_16	426_2_146	11_02_1	203_2_260	560_2_11	208_2_146	441_2_1	523_2_31	122_12_31	102_2_205	129_12_1	332_12_19	221_2_1	847_02_16	14_2_190	17_02_1	16_02_131	19_12_27	18_12_24	56_12_1	37_02_1
883_12_27	606_12_80	213_2_1	571_2_61	314_2_59	133_02_49	89_12_29	239_12_1	135_2_274	178_2_1	235_2_218	236_02_13	119_02_1	80_2_69	171_2_1	26_12_30	27_12_1	49_02_46	46_12_1	699_12_1	42_2_1	180_2_10	41_2_1	407_12_8	654_2_51	2_2_1	4_2_1	442_02_76	282_02_12	426_2_151	11_02_1	203_2_259	560_2_13	208_2_136	441_2_1	523_2_30	122_12_30	102_2_193	129_12_1	332_12_17	221_2_1	847_02_19	14_2_207	17_02_1	16_02_132	19_12_32	18_12_20	56_12_1	37_02_1	50_02_9
883_12_32	606_12_60	213_2_1	571_2_60	314_2_67	133_02_46	89_12_25	239_12_1	135_2_277	178_2_1	235_2_221	236_02_12	119_02_1	80_2_69	171_2_1	26_12_30	27_12_1	49_02_51	46_12_1	699_12_1	42_2_1	180_2_8	41_2_1	407_12_11	654_2_49	2_2_1	4_2_1	442_02_78	282_02_11	426_2_150	11_02_1	203_2_244	560_2_13	208_2_142	441_2_1	523_2_25	122_12_28	102_2_195	129_12_1	332_12_22	221_2_1	847_02_25	14_2_210	17_02_1	16_02_129	19_12_34	18_12_24	56_12_1	37_02_1	50_02_12
883_12_30	606_12_55	213_2_1	571_2_62	314_2_77	133_02_45	89_12_18	239_12_1	135_2_275	178_2_1	235_2_219	236_02_17	119_02_1	80_2_70	171_2_1	26_12_31	27_12_1	49_02_50	46_12_1	699_12_1	42_2_1	180_2_7	41_2_1	407_12_11	654_2_55	2_2_1	4_2_1	442_02_79	282_02_11	426_2_148	11_02_1	203_2_230	560_2_13	208_2_165	441_2_1	523_2_33	122_12_23	102_2_187	129_12_1	332_12_22	221_2_1	847_02_32	14_2_216	17_02_1	16_02_127	19_12_32	18_12_25	56_12_1	37_02_1	50_02_11
883_12_23	606_12_46	213_2_1	571_2_71	314_2_81	133_02_46	89_12_16	239_12_1	135_2_271	178_2_1	235_2_209	236_02_18	119_02_1	80_2_73	171_2_1	26_12_36	27_12_1	49_02_59	46_12_1	699_12_1	42_2_1	180_2_3	41_2_1	407_12_9	654_2_53	2_2_1	4_2_1	442_02_83	282_02_10	426_2_164	11_02_1	203_2_240	560_2_18	208_2_171	441_2_1	523_2_36	122_12_21	102_2_185	129_12_1	332_12_23	221_2_1	847_02_46	14_2_212	17_02_1	16_02_122	19_12_36	18_12_19	56_12_1	37_02_1	50_02_10
883_12_18	606_12_39	213_2_1	571_2_70	314_2_86	133_02_39	89_12_19	239_12_1	135_2_271	178_2_1	235_2_231	236_02_24	119_02_1	80_2_74	171_2_1	26_12_40	27_12_1	49_02_56	46_12_1	699_12_1	42_2_1	180_2_2	41_2_1	407_12_7	654_2_53	2_2_1	4_2_1	442_02_94	282_02_9	426_2_164	11_02_1	203_2_215	560_2_20	208_2_180	441_2_1	523_2_35	122_12_20	102_2_170	129_12_1	332_12_22	221_2_1	847_02_56	14_2_212	17_02_1	16_02_134	19_12_34	18_12_20	56_12_1	37_02_1	50_02_9
883_12_20	606_12_36	213_2_1	571_2_78	314_2_98	133_02_39	89_12_26	239_12_1	135_2_270	178_2_1	235_2_227	236_02_23	119_02_1	80_2_73	171_2_1	26_12_42	27_12_1	49_02_62	46_12_1	699_12_1	42_2_1	41_2_1	407_12_5	654_2_60	2_2_1	4_2_1	442_02_99	282_02_10	426_2_181	11_02_1	203_2_207	560_2_18	208_2_176	441_2_1	523_2_34	122_12_22	102_2_155	129_12_1	332_12_22	221_2_1	847_02_64	14_2_197	17_02_1	16_02_123	19_12_36	18_12_18	56_12_1	37_02_1	50_02_14	414_2_11
883_12_18	606_12_32	213_2_1	571_2_81	314_2_116	133_02_40	89_12_22	239_12_1	135_2_281	178_2_1	235_2_224	236_02_24	119_02_1	80_2_77	171_2_1	26_12_53	27_12_1	49_02_65	46_12_1	699_12_1	42_2_1	41_2_1	407_12_5	654_2_63	2_2_1	4_2_1	442_02_90	282_02_10	426_2_163	11_02_1	203_2_191	560_2_18	208_2_188	441_2_1	523_2_35	122_12_17	102_2_153	129_12_1	332_12_20	221_2_1	847_02_70	14_2_187	17_02_1	16_02_109	19_12_41	18_12_18	56_12_1	37_02_1	50_02_13	414_2_13
883_12_20	606_12_31	213_2_1	571_2_85	314_2_121	133_02_45	89_12_17	239_12_1	135_2_276	178_2_1	235_2_224	236_02_18	119_02_1	80_2_79	171_2_1	26_12_52	27_12_1	49_02_65	46_12_1	699_12_1	42_2_1	41_2_1	407_12_6	654_2_56	2_2_1	4_2_1	442_02_91	282_02_9	426_2_171	11_02_1	203_2_173	560_2_15	208_2_184	441_2_1	523_2_41	122_12_15	102_2_155	129_12_1	332_12_20	221_2_1	847_02_73	14_2_189	17_02_1	16_02_106	19_12_40	18_12_14	56_12_1	37_02_1	50_02_15	414_2_10
883_12_21	606_12_29	213_2_1	571_2_91	314_2_110	133_02_47	89_12_21	239_12_1	135_2_257	178_2_1	235_2_227	236_02_16	119_02_1	80_2_75	171_2_1	26_12_57	27_12_1	49_02_65	46_12_1	699_12_1	42_2_1	41_2_1	407_12_10	654_2_50	2_2_1	4_2_1	442_02_92	282_02_10	426_2_180	11_02_1	203_2_176	560_2_17	208_2_198	441_2_1	523_2_39	122_12_11	102_2_153	129_12_1	332_12_21	221_2_1	847_02_62	14_2_188	17_02_1	16_02_111	19_12_45	18_12_10	56_12_1	37_02_1	50_02_13	414_2_10
883_12_23	606_12_28	213_2_1	571_2_90	314_2_98	133_02_56	89_12_22	239_12_1	135_2_262	178_2_1	235_2_215	236_02_17	119_02_1	80_2_75	171_2_1	26_12_58	27_12_1	49_02_62	46_12_1	699_12_1	42_2_1	41_2_1	407_12_12	654_2_65	2_2_1	4_2_1	442_02_81	282_02_11	426_2_178	11_02_1	203_2_170	560_2_9	208_2_203	441_2_1	523_2_34	122_12_9	102_2_148	129_12_1	332_12_24	221_2_1	847_02_61	14_2_186	17_02_1	16_02_119	19_12_48	18_12_9	56_12_1	37_02_1	50_02_16	414_2_10
883_12_21	606_12_30	213_2_1	571_2_84	314_2_94	133_02_58	89_12_31	239_12_1	135_2_287	178_2_1	235_2_224	236_02_18	119_02_1	80_2_79	171_2_1	26_12_56	27_12_1	49_02_59	46_12_1	699_12_1	42_2_1	41_2_1	407_12_10	654_2_49	2_2_1	4_2_1	442_02_80	282_02_11	426_2_182	11_02_1	203_2_162	560_2_6	208_2_191	441_2_1	523_2_34	122_12_5	102_2_153	129_12_1	332_12_24	221_2_1	847_02_62	14_2_174	17_02_1	16_02_118	19_12_51	18_12_11	56_12_1	37_02_1	50_02_17	414_2_9
883_12_17	606_12_31	213_2_1	571_2_75	314_2_85	133_02_52	89_12_34	239_12_1	135_2_297	178_2_1	235_2_231	236_02_14	119_02_1	80_2_95	171_2_1	26_12_46	27_12_1	49_02_55	46_12_1	699_12_1	42_2_1	41_2_1	407_12_8	654_2_53	2_2_1	4_2_1	442_02_85	282_02_13	426_2_189	11_02_1	203_2_164	560_2_7	208_2_189	441_2_1	523_2_40	122_12_7	102_2_147	129_12_1	332_12_26	221_2_1	847_02_59	14_2_179	17_02_1	16_02_108	19_12_48	18_12_9	56_12_1	37_02_1	50_02_17	414_2_4
883_12_15	606_12_25	213_2_1	571_2_65	314_2_76	133_02_55	89_12_31	239_12_1	135_2_281	178_2_1	235_2_251	236_02_15	119_02_1	80_2_92	171_2_1	26_12_45	27_12_1	49_02_56	46_12_1	699_12_1	42_2_1	41_2_1	407_12_9	654_2_47	2_2_1	4_2_1	442_02_78	282_02_10	426_2_201	11_02_1	203_2_162	560_2_6	208_2_211	441_2_1	523_2_36	122_12_6	102_2_141	129_12_1	332_12_24	221_2_1	847_02_54	14_2_190	17_02_1	16_02_112	19_12_50	18_12_6	56_12_1	37_02_1	50_02_19	414_2_1
883_12_21	606_12_28	213_2_1	571_2_68	314_2_75	133_02_55	89_12_31	239_12_1	135_2_265	178_2_1	235_2_242	236_02_15	119_02_1	80_2_101	171_2_1	26_12_51	27_12_1	49_02_55	46_12_1	699_12_1	42_2_1	41_2_1	407_12_11	654_2_51	2_2_1	4_2_1	442_02_78	282_02_8	426_2_232	11_02_1	203_2_152	560_2_6	208_2_200	441_2_1	523_2_35	122_12_9	102_2_133	129_12_1	332_12_23	221_2_1	847_02_54	14_2_193	17_02_1	16_02_119	19_12_59	18_12_7	56_12_1	37_02_1	50_02_15	414_2_1
883_12_28	606_12_28	213_2_1	571_2_63	314_2_58	133_02_55	89_12_33	239_12_1	135_2_265	178_2_1	235_2_246	236_02_18	119_02_1	80_2_111	171_2_1	26_12_53	27_12_1	49_02_55	46_12_1	699_12_1	42_2_1	41_2_1	407_12_9	654_2_63	2_2_1	4_2_1	442_02_76	282_02_11	426_2_230	11_02_1	203_2_150	560_2_6	208_2_206	441_2_1	523_2_33	122_12_9	102_2_139	129_12_1	332_12_24	221_2_1	847_02_56	14_2_186	17_02_1	16_02_116	19_12_66	18_12_5	56_12_1	37_02_1	50_02_17	414_2_2
883_12_30	606_12_35	213_2_1	571_2_50	314_2_64	133_02_56	89_12_36	239_12_1	135_2_243	178_2_1	235_2_262	236_02_17	119_02_1	80_2_107	171_2_1	26_12_55	27_12_1	49_02_51	46_12_1	699_12_1	42_2_1	41_2_1	407_12_12	654_2_69	2_2_1	4_2_1	442_02_64	282_02_9	426_2_224	11_02_1	203_2_146	560_2_8	208_2_204	441_2_1	523_2_29	122_12_10	102_2_143	129_12_1	332_12_25	221_2_1	847_02_52	14_2_204	17_02_1	16_02_117	19_12_69	18_12_6	56_12_1	37_02_1	50_02_16	414_2_2
883_12_30	606_12_34	213_2_1	571_2_41	314_2_89	133_02_58	89_12_29	239_12_1	135_2_244	178_2_1	235_2_272	236_02_14	119_02_1	80_2_107	171_2_1	26_12_62	27_12_1	49_02_55	46_12_1	699_12_1	42_2_1	41_2_1	407_12_12	654_2_62	2_2_1	4_2_1	442_02_51	282_02_9	426_2_199	11_02_1	203_2_148	560_2_10	208_2_210	441_2_1	523_2_26	122_12_13	102_2_137	129_12_1	332_12_26	221_2_1	847_02_49	14_2_208	17_02_1	16_02_106	19_12_77	18_12_6	56_12_1	37_02_1	50_02_14	414_2_2
883_12_31	606_12_40	213_2_1	571_2_37	314_2_100	133_02_60	89_12_33	239_12_1	135_2_233	178_2_1	235_2_283	236_02_18	119_02_1	80_2_100	171_2_1	26_12_65	27_12_1	49_02_54	46_12_1	699_12_1	42_2_1	41_2_1	407_12_13	654_2_50	2_2_1	4_2_1	523_2_25	282_02_11	426_2_202	11_02_1	203_2_150	560_2_12	442_02_47	441_2_1	122_12_13	102_2_134	129_12_1	332_12_34	221_2_1	847_02_44	14_2_209	17_02_1	16_02_90	19_12_78	18_12_6	56_12_1	37_02_1	50_02_16	208_2_230	390_02_130
883_12_37	606_12_48	213_2_1	571_2_32	314_2_113	133_02_59	89_12_37	239_12_1	135_2_227	178_2_1	235_2_289	236_02_16	119_02_1	80_2_88	171_2_1	26_12_72	27_12_1	49_02_50	46_12_1	699_12_1	42_2_1	41_2_1	407_12_11	654_2_50	2_2_1	4_2_1	523_2_19	282_02_7	426_2_200	11_02_1	203_2_147	560_2_14	442_02_53	441_2_1	122_12_21	102_2_112	129_12_1	332_12_36	221_2_1	847_02_43	14_2_214	17_02_1	16_02_83	19_12_86	18_12_7	56_12_1	37_02_1	50_02_17	208_2_233	390_02_131
883_12_43	606_12_54	213_2_1	571_2_26	314_2_118	133_02_55	89_12_35	239_12_1	135_2_231	178_2_1	235_2_273	236_02_15	119_02_1	80_2_74	171_2_1	26_12_76	27_12_1	49_02_46	46_12_1	699_12_1	42_2_1	41_2_1	407_12_9	654_2_51	2_2_1	4_2_1	523_2_22	282_02_7	426_2_209	11_02_1	203_2_162	560_2_14	442_02_62	441_2_1	122_12_26	102_2_105	129_12_1	332_12_37	221_2_1	847_02_48	14_2_234	17_02_1	16_02_84	19_12_88	18_12_7	56_12_1	37_02_1	50_02_18	208_2_222	390_02_124
883_12_46	606_12_59	213_2_1	571_2_27	314_2_107	133_02_54	89_12_37	239_12_1	135_2_246	178_2_1	235_2_266	236_02_17	119_02_1	80_2_70	171_2_1	26_12_74	27_12_1	49_02_47	46_12_1	699_12_1	42_2_1	41_2_1	407_12_15	654_2_51	2_2_1	4_2_1	523_2_23	282_02_3	426_2_194	11_02_1	203_2_163	560_2_11	442_02_68	441_2_1	122_12_28	102_2_113	129_12_1	332_12_41	221_2_1	847_02_46	14_2_232	17_02_1	16_02_89	19_12_79	18_12_6	56_12_1	37_02_1	50_02_19	208_2_219	390_02_127
883_12_49	606_12_60	213_2_1	571_2_22	314_2_111	133_02_68	89_12_25	239_12_1	135_2_236	178_2_1	235_2_268	236_02_12	119_02_1	80_2_62	171_2_1	26_12_81	27_12_1	49_02_48	46_12_1	699_12_1	42_2_1	41_2_1	407_12_18	654_2_54	2_2_1	4_2_1	523_2_26	282_02_2	426_2_187	11_02_1	203_2_166	560_2_7	442_02_59	441_2_1	122_12_27	102_2_109	129_12_1	332_12_41	221_2_1	847_02_48	14_2_233	17_02_1	16_02_79	19_12_86	18_12_4	56_12_1	37_02_1	50_02_14	208_2_238	390_02_130
883_12_49	606_12_70	213_2_1	571_2_22	314_2_112	133_02_75	89_12_34	239_12_1	135_2_243	178_2_1	235_2_278	236_02_10	119_02_1	80_2_59	171_2_1	26_12_70	27_12_1	49_02_49	46_12_1	699_12_1	42_2_1	41_2_1	407_12_23	654_2_50	2_2_1	4_2_1	523_2_21	282_02_3	426_2_172	11_02_1	203_2_166	560_2_7	442_02_58	441_2_1	122_12_20	102_2_107	129_12_1	332_12_42	221_2_1	847_02_34	14_2_230	17_02_1	16_02_86	19_12_93	18_12_7	56_12_1	37_02_1	50_02_22	208_2_232	390_02_124
883_12_60	606_12_76	213_2_1	571_2_18	314_2_99	133_02_78	89_12_31	239_12_1	135_2_233	178_2_1	235_2_266	236_02_13	119_02_1	80_2_63	171_2_1	26_12_68	27_12_1	49_02_50	46_12_1	699_12_1	42_2_1	41_2_1	407_12_27	654_2_44	2_2_1	4_2_1	523_2_18	282_02_4	426_2_192	11_02_1	203_2_155	560_2_4	442_02_56	441_2_1	122_12_23	102_2_120	129_12_1	332_12_48	221_2_1	847_02_26	14_2_235	17_02_1	16_02_79	19_12_92	18_12_7	56_12_1	37_02_1	50_02_19	208_2_235	390_02_124
883_12_77	606_12_72	213_2_1	571_2_22	314_2_97	133_02_73	89_12_39	239_12_1	135_2_226	178_2_1	235_2_276	236_02_10	119_02_1	80_2_75	171_2_1	26_12_68	27_12_1	49_02_45	46_12_1	699_12_1	42_2_1	41_2_1	407_12_30	654_2_61	2_2_1	4_2_1	523_2_18	282_02_3	426_2_168	11_02_1	203_2_158	560_2_3	442_02_46	441_2_1	122_12_20	102_2_126	129_12_1	332_12_52	221_2_1	847_02_26	14_2_233	17_02_1	16_02_71	19_12_92	18_12_5	56_12_1	37_02_1	50_02_24	208_2_234	390_02_121
883_12_79	606_12_71	213_2_1	571_2_27	314_2_91	133_02_83	89_12_45	239_12_1	135_2_232	178_2_1	235_2_274	236_02_7	119_02_1	80_2_63	171_2_1	26_12_61	27_12_1	49_02_47	46_12_1	699_12_1	42_2_1	41_2_1	407_12_26	654_2_50	2_2_1	4_2_1	523_2_18	282_02_4	426_2_177	11_02_1	203_2_157	560_2_1	442_02_46	441_2_1	122_12_23	102_2_120	129_12_1	332_12_55	221_2_1	847_02_29	14_2_232	17_02_1	16_02_76	19_12_91	18_12_6	56_12_1	37_02_1	50_02_20	208_2_243	390_02_130
883_12_78	606_12_66	213_2_1	571_2_24	314_2_86	133_02_72	89_12_48	239_12_1	135_2_238	178_2_1	235_2_272	236_02_8	119_02_1	80_2_53	171_2_1	26_12_57	27_12_1	49_02_48	46_12_1	699_12_1	42_2_1	41_2_1	407_12_31	654_2_56	2_2_1	4_2_1	523_2_18	282_02_4	426_2_167	11_02_1	203_2_163	442_02_54	122_12_25	102_2_113	129_12_1	332_12_54	847_02_31	14_2_252	17_02_1	16_02_83	19_12_82	18_12_3	56_12_1	37_02_1	50_02_19	208_2_241	390_02_124	685_12_19	295_12_4
883_12_73	606_12_67	213_2_1	571_2_27	314_2_88	133_02_71	89_12_48	239_12_1	135_2_244	178_2_1	235_2_269	236_02_9	119_02_1	80_2_56	171_2_1	26_12_64	27_12_1	49_02_55	46_12_1	699_12_1	42_2_1	41_2_1	407_12_28	654_2_50	2_2_1	4_2_1	523_2_18	282_02_6	426_2_169	11_02_1	203_2_158	442_02_56	122_12_28	102_2_116	129_12_1	332_12_42	847_02_26	14_2_242	17_02_1	16_02_86	19_12_77	18_12_4	56_12_1	37_02_1	50_02_19	208_2_249	390_02_131	685_12_21	295_12_5
883_12_68	606_12_75	213_2_1	571_2_31	314_2_83	133_02_74	89_12_36	239_12_1	135_2_245	178_2_1	235_2_263	236_02_11	119_02_1	80_2_57	171_2_1	26_12_63	27_12_1	49_02_53	46_12_1	699_12_1	42_2_1	41_2_1	407_12_24	654_2_55	2_2_1	4_2_1	523_2_24	282_02_4	426_2_155	11_02_1	203_2_138	442_02_53	122_12_28	102_2_118	129_12_1	332_12_42	847_02_27	14_2_258	17_02_1	16_02_86	19_12_69	18_12_6	56_12_1	37_02_1	50_02_17	208_2_254	390_02_125	685_12_24	295_12_5
883_12_63	606_12_84	213_2_1	571_2_31	314_2_97	133_02_75	89_12_32	239_12_1	135_2_237	178_2_1	235_2_262	236_02_14	119_02_1	80_2_58	171_2_1	26_12_58	27_12_1	49_02_54	46_12_1	699_12_1	42_2_1	41_2_1	407_12_24	654_2_50	2_2_1	4_2_1	523_2_24	282_02_5	426_2_156	11_02_1	203_2_147	442_02_52	122_12_28	102_2_120	129_12_1	332_12_39	847_02_30	14_2_255	17_02_1	16_02_94	19_12_57	18_12_4	56_12_1	37_02_1	50_02_21	208_2_243	390_02_125	685_12_25	295_12_3
883_12_66	606_12_89	213_2_1	571_2_31	314_2_110	133_02_73	89_12_27	239_12_1	135_2_231	178_2_1	235_2_264	236_02_15	119_02_1	80_2_55	171_2_1	26_12_50	27_12_1	49_02_47	46_12_1	699_12_1	42_2_1	41_2_1	407_12_24	654_2_51	2_2_1	4_2_1	523_2_25	282_02_6	426_2_162	11_02_1	203_2_146	442_02_53	122_12_34	102_2_118	129_12_1	332_12_42	847_02_31	14_2_256	17_02_1	16_02_87	19_12_54	18_12_7	56_12_1	37_02_1	50_02_20	208_2_249	390_02_128	685_12_25	295_12_3
883_12_61	606_12_92	213_2_1	571_2_25	314_2_115	133_02_75	89_12_21	239_12_1	135_2_253	178_2_1	235_2_262	236_02_17	119_02_1	80_2_57	171_2_1	26_12_48	27_12_1	49_02_47	46_12_1	699_12_1	42_2_1	41_2_1	407_12_24	654_2_43	2_2_1	4_2_1	523_2_30	282_02_4	426_2_177	11_02_1	203_2_155	442_02_51	122_12_36	102_2_110	129_12_1	332_12_44	847_02_35	14_2_266	17_02_1	16_02_93	19_12_50	18_12_7	56_12_1	37_02_1	50_02_14	208_2_242	390_02_123	685_12_30	295_12_1
883_12_61	606_12_95	213_2_1	571_2_24	314_2_114	133_02_76	89_12_18	239_12_1	135_2_252	178_2_1	235_2_256	236_02_19	119_02_1	80_2_62	171_2_1	26_12_49	27_12_1	49_02_48	46_12_1	699_12_1	42_2_1	41_2_1	407_12_24	654_2_49	2_2_1	4_2_1	523_2_30	282_02_3	426_2_190	11_02_1	203_2_149	442_02_58	122_12_35	102_2_97	129_12_1	332_12_43	847_02_31	14_2_266	17_02_1	16_02_85	19_12_46	18_12_6	56_12_1	37_02_1	50_02_13	208_2_249	390_02_134	685_12_34
883_12_68	606_12_91	213_2_1	571_2_28	314_2_113	133_02_73	89_12_15	239_12_1	135_2_259	178_2_1	235_2_252	236_02_22	119_02_1	80_2_70	171_2_1	26_12_42	27_12_1	49_02_50	46_12_1	699_12_1	42_2_1	41_2_1	407_12_20	654_2_47	2_2_1	4_2_1	523_2_36	282_02_4	426_2_199	11_02_1	203_2_144	442_02_65	122_12_39	102_2_90	129_12_1	332_12_37	847_02_41	14_2_262	17_02_1	16_02_103	19_12_45	18_12_3	56_12_1	37_02_1	50_02_8	208_2_232	390_02_123	685_12_33
883_12_64	606_12_81	213_2_1	571_2_24	314_2_109	133_02_79	89_12_13	239_12_1	135_2_278	178_2_1	235_2_252	236_02_29	119_02_1	80_2_76	171_2_1	26_12_34	27_12_1	49_02_55	46_12_1	699_12_1	42_2_1	41_2_1	407_12_16	654_2_50	2_2_1	4_2_1	523_2_33	282_02_4	426_2_216	11_02_1	203_2_145	442_02_76	122_12_38	102_2_88	129_12_1	332_12_30	847_02_42	14_2_253	17_02_1	16_02_110	19_12_44	18_12_2	56_12_1	37_02_1	50_02_7	208_2_222	390_02_127	685_12_29
883_12_62	606_12_83	213_2_1	571_2_19	314_2_116	133_02_84	89_12_10	239_12_1	135_2_290	178_2_1	235_2_243	236_02_32	119_02_1	80_2_68	171_2_1	26_12_32	27_12_1	49_02_60	46_12_1	699_12_1	42_2_1	41_2_1	407_12_13	654_2_54	2_2_1	4_2_1	523_2_40	282_02_2	426_2_212	11_02_1	203_2_166	442_02_72	122_12_39	102_2_75	129_12_1	332_12_28	847_02_31	14_2_238	17_02_1	16_02_108	19_12_39	18_12_3	56_12_1	37_02_1	50_02_8	208_2_219	390_02_127	685_12_23
883_12_63	606_12_76	213_2_1	571_2_15	314_2_128	133_02_83	89_12_10	239_12_1	135_2_302	178_2_1	235_2_240	236_02_35	119_02_1	80_2_68	171_2_1	26_12_27	27_12_1	49_02_60	46_12_1	699_12_1	42_2_1	41_2_1	407_12_12	654_2_52	2_2_1	4_2_1	523_2_39	282_02_3	426_2_204	11_02_1	203_2_156	442_02_72	122_12_41	102_2_80	129_12_1	332_12_25	847_02_30	14_2_238	17_02_1	16_02_107	19_12_36	18_12_3	56_12_1	37_02_1	50_02_8	208_2_224	390_02_119	685_12_19
883_12_61	606_12_76	213_2_1	571_2_12	314_2_123	133_02_79	89_12_5	239_12_1	135_2_297	178_2_1	235_2_244	236_02_33	119_02_1	80_2_62	171_2_1	26_12_21	27_12_1	49_02_63	46_12_1	699_12_1	42_2_1	41_2_1	407_12_11	654_2_59	2_2_1	4_2_1	523_2_34	282_02_4	426_2_188	11_02_1	203_2_149	442_02_74	122_12_39	102_2_82	129_12_1	332_12_23	847_02_34	14_2_242	17_02_1	16_02_120	19_12_32	18_12_4	56_12_1	37_02_1	50_02_7	208_2_234	390_02_128	685_12_16
883_12_55	606_12_70	213_2_1	571_2_11	314_2_134	133_02_79	89_12_5	239_12_1	135_2_299	178_2_1	235_2_229	236_02_33	119_02_1	80_2_73	171_2_1	26_12_19	27_12_1	49_02_55	46_12_1	699_12_1	42_2_1	41_2_1	407_12_9	654_2_59	2_2_1	4_2_1	523_2_32	282_02_4	426_2_188	11_02_1	203_2_153	442_02_77	122_12_44	102_2_77	129_12_1	332_12_23	847_02_42	14_2_249	17_02_1	16_02_127	19_12_30	18_12_4	56_12_1	37_02_1	50_02_8	208_2_229	390_02_134	685_12_13
883_12_55	606_12_64	213_2_1	571_2_8	314_2_137	133_02_70	89_12_3	239_12_1	135_2_310	178_2_1	235_2_219	236_02_34	119_02_1	80_2_80	171_2_1	26_12_16	27_12_1	49_02_55	46_12_1	699_12_1	42_2_1	41_2_1	407_12_8	654_2_58	2_2_1	4_2_1	523_2_37	282_02_4	426_2_196	11_02_1	203_2_158	442_02_78	122_12_52	102_2_67	129_12_1	332_12_24	847_02_43	14_2_250	17_02_1	16_02_123	19_12_31	18_12_4	56_12_1	37_02_1	50_02_13	208_2_222	390_02_145	685_12_11
883_12_66	606_12_56	213_2_1	571_2_8	314_2_134	133_02_69	89_12_1	239_12_1	135_2_340	178_2_1	235_2_185	236_02_34	119_02_1	80_2_86	171_2_1	26_12_14	27_12_1	49_02_57	46_12_1	699_12_1	42_2_1	41_2_1	407_12_6	654_2_58	2_2_1	4_2_1	523_2_31	282_02_2	426_2_182	11_02_1	203_2_172	442_02_79	122_12_55	102_2_65	129_12_1	332_12_30	847_02_50	14_2_255	17_02_1	16_02_125	19_12_23	18_12_3	56_12_1	37_02_1	50_02_13	208_2_221	390_02_136	685_12_13
883_12_64	606_12_48	213_2_1	571_2_17	314_2_137	133_02_69	390_02_146	239_12_1	135_2_352	178_2_1	235_2_165	236_02_31	119_02_1	80_2_89	171_2_1	26_12_12	27_12_1	49_02_69	699_12_1	42_2_1	41_2_1	407_12_5	654_2_52	2_2_1	4_2_1	523_2_27	282_02_1	426_2_183	11_02_1	203_2_178	442_02_68	122_12_52	102_2_67	129_12_1	332_12_33	847_02_48	14_2_243	17_02_1	16_02_138	19_12_20	18_12_2	56_12_1	37_02_1	50_02_15	208_2_227	685_12_13
883_12_62	606_12_59	213_2_1	571_2_17	314_2_152	133_02_65	390_02_151	239_12_1	135_2_338	178_2_1	235_2_180	236_02_32	119_02_1	80_2_94	171_2_1	26_12_9	27_12_1	49_02_67	699_12_1	42_2_1	41_2_1	407_12_6	654_2_48	2_2_1	4_2_1	523_2_20	282_02_1	426_2_175	11_02_1	203_2_171	442_02_71	122_12_53	102_2_70	129_12_1	332_12_31	847_02_42	14_2_232	17_02_1	16_02_143	19_12_19	18_12_1	56_12_1	37_02_1	50_02_13	208_2_225	685_12_13
883_12_62	606_12_63	213_2_1	571_2_19	314_2_151	133_02_69	390_02_152	239_12_1	135_2_344	178_2_1	235_2_166	236_02_31	119_02_1	80_2_93	171_2_1	26_12_10	27_12_1	49_02_66	699_12_1	42_2_1	41_2_1	407_12_7	654_2_45	2_2_1	4_2_1	523_2_16	282_02_2	426_2_172	11_02_1	203_2_161	442_02_69	122_12_51	102_2_76	129_12_1	332_12_27	847_02_40	14_2_234	17_02_1	16_02_141	19_12_22	18_12_1	56_12_1	37_02_1	50_02_14	208_2_225	685_12_12
883_12_61	606_12_60	213_2_1	571_2_20	314_2_160	133_02_69	390_02_146	239_12_1	135_2_341	178_2_1	235_2_135	236_02_28	119_02_1	80_2_100	171_2_1	26_12_10	27_12_1	49_02_72	699_12_1	42_2_1	41_2_1	407_12_6	654_2_36	2_2_1	4_2_1	523_2_20	282_02_3	426_2_187	11_02_1	203_2_158	442_02_60	122_12_46	102_2_87	129_12_1	332_12_30	847_02_43	14_2_228	17_02_1	16_02_143	19_12_24	18_12_1	56_12_1	37_02_1	50_02_16	208_2_232	685_12_10
883_12_58	606_12_60	213_2_1	571_2_20	314_2_163	133_02_67	390_02_152	239_12_1	135_2_331	178_2_1	235_2_117	236_02_27	119_02_1	80_2_104	171_2_1	26_12_10	27_12_1	49_02_66	699_12_1	42_2_1	41_2_1	407_12_4	654_2_33	2_2_1	4_2_1	523_2_34	282_02_3	426_2_182	11_02_1	203_2_155	442_02_54	122_12_48	102_2_98	129_12_1	332_12_40	847_02_42	14_2_230	17_02_1	16_02_143	19_12_24	18_12_1	56_12_1	37_02_1	50_02_21	208_2_249	685_12_7
883_12_56	606_12_54	213_2_1	571_2_17	314_2_163	133_02_66	390_02_160	239_12_1	135_2_328	178_2_1	235_2_118	236_02_24	119_02_1	80_2_108	171_2_1	26_12_9	27_12_1	49_02_68	699_12_1	42_2_1	41_2_1	407_12_3	654_2_33	2_2_1	4_2_1	523_2_36	282_02_2	426_2_176	11_02_1	203_2_163	442_02_55	122_12_45	102_2_115	129_12_1	332_12_31	847_02_33	14_2_220	17_02_1	16_02_136	19_12_29	18_12_1	56_12_1	37_02_1	50_02_28	208_2_259	685_12_4
883_12_59	606_12_50	213_2_1	571_2_14	314_2_164	133_02_63	390_02_166	239_12_1	135_2_339	178_2_1	235_2_101	236_02_24	119_02_1	80_2_119	171_2_1	26_12_9	27_12_1	49_02_69	699_12_1	42_2_1	41_2_1	407_12_2	654_2_32	2_2_1	4_2_1	523_2_32	282_02_2	426_2_173	11_02_1	203_2_169	442_02_58	122_12_37	102_2_120	129_12_1	332_12_31	847_02_36	14_2_219	17_02_1	16_02_131	19_12_29	18_12_1	56_12_1	37_02_1	50_02_24	208_2_268	685_12_5
883_12_73	606_12_48	213_2_1	571_2_10	314_2_163	133_02_48	390_02_161	239_12_1	135_2_339	178_2_1	235_2_100	236_02_26	119_02_1	80_2_125	171_2_1	26_12_10	27_12_1	49_02_67	699_12_1	42_2_1	41_2_1	407_12_2	654_2_39	2_2_1	4_2_1	523_2_30	282_02_2	426_2_166	11_02_1	203_2_189	442_02_64	122_12_36	102_2_123	129_12_1	332_12_32	847_02_44	14_2_221	17_02_1	16_02_127	19_12_29	18_12_1	56_12_1	37_02_1	50_02_20	208_2_270	685_12_5
883_12_75	606_12_50	213_2_1	571_2_10	314_2_157	133_02_45	390_02_163	239_12_1	135_2_345	178_2_1	235_2_109	236_02_27	119_02_1	80_2_126	171_2_1	26_12_12	27_12_1	49_02_63	699_12_1	42_2_1	41_2_1	407_12_4	654_2_36	2_2_1	4_2_1	523_2_35	282_02_1	426_2_158	11_02_1	203_2_189	442_02_76	122_12_32	102_2_129	129_12_1	332_12_27	847_02_43	14_2_218	17_02_1	16_02_133	19_12_27	18_12_1	56_12_1	37_02_1	50_02_20	208_2_269	685_12_5
883_12_67	606_12_52	213_2_1	571_2_5	314_2_169	133_02_39	390_02_150	239_12_1	135_2_336	178_2_1	235_2_108	236_02_24	119_02_1	80_2_118	171_2_1	26_12_18	27_12_1	49_02_65	699_12_1	42_2_1	41_2_1	407_12_5	654_2_38	2_2_1	4_2_1	523_2_31	282_02_2	426_2_171	11_02_1	203_2_191	442_02_73	122_12_32	102_2_139	129_12_1	332_12_24	847_02_45	14_2_209	17_02_1	16_02_135	19_12_33	18_12_1	56_12_1	37_02_1	50_02_19	208_2_277	685_12_6
883_12_68	606_12_56	213_2_1	571_2_6	314_2_168	133_02_41	390_02_143	239_12_1	135_2_337	178_2_1	235_2_105	236_02_18	119_02_1	80_2_118	171_2_1	26_12_16	27_12_1	49_02_66	699_12_1	42_2_1	41_2_1	407_12_4	654_2_40	2_2_1	4_2_1	523_2_29	282_02_2	426_2_160	11_02_1	203_2_186	442_02_80	122_12_35	102_2_129	129_12_1	332_12_30	847_02_43	14_2_211	17_02_1	16_02_143	19_12_32	18_12_1	56_12_1	37_02_1	50_02_20	208_2_285	685_12_8
883_12_72	606_12_60	213_2_1	571_2_7	314_2_165	133_02_38	390_02_147	239_12_1	135_2_325	178_2_1	235_2_103	236_02_17	119_02_1	80_2_109	171_2_1	26_12_12	27_12_1	49_02_70	699_12_1	42_2_1	41_2_1	407_12_3	654_2_38	2_2_1	4_2_1	523_2_27	282_02_3	426_2_170	11_02_1	203_2_194	442_02_79	122_12_34	102_2_136	129_12_1	332_12_25	847_02_39	14_2_223	17_02_1	16_02_141	19_12_34	18_12_1	56_12_1	37_02_1	50_02_21	208_2_274	685_12_8
883_12_68	606_12_64	213_2_1	571_2_11	314_2_144	133_02_41	390_02_160	239_12_1	135_2_338	178_2_1	235_2_114	236_02_22	119_02_1	80_2_99	171_2_1	26_12_13	27_12_1	49_02_73	699_12_1	42_2_1	41_2_1	407_12_4	654_2_36	2_2_1	4_2_1	523_2_30	282_02_3	426_2_157	11_02_1	203_2_188	442_02_69	122_12_32	102_2_130	129_12_1	332_12_24	847_02_36	14_2_223	17_02_1	16_02_145	19_12_30	18_12_1	56_12_1	37_02_1	50_02_25	208_2_282	685_12_11
883_12_55	606_12_67	213_2_1	571_2_11	314_2_149	133_02_35	390_02_162	239_12_1	135_2_372	178_2_1	235_2_111	236_02_23	119_02_1	80_2_98	171_2_1	26_12_12	27_12_1	49_02_76	699_12_1	42_2_1	41_2_1	407_12_4	654_2_37	2_2_1	4_2_1	523_2_23	282_02_5	426_2_135	11_02_1	203_2_193	442_02_74	122_12_33	102_2_139	129_12_1	332_12_19	847_02_39	14_2_231	17_02_1	16_02_156	19_12_27	18_12_1	56_12_1	37_02_1	50_02_24	208_2_264	685_12_10
883_12_52	606_12_65	213_2_1	571_2_14	314_2_151	133_02_28	390_02_159	239_12_1	135_2_374	178_2_1	235_2_108	236_02_22	119_02_1	80_2_108	171_2_1	26_12_16	27_12_1	49_02_71	699_12_1	42_2_1	41_2_1	407_12_5	654_2_44	2_2_1	4_2_1	523_2_20	282_02_8	426_2_121	11_02_1	203_2_181	442_02_80	122_12_33	102_2_130	129_12_1	332_12_14	847_02_34	14_2_238	17_02_1	16_02_157	19_12_27	18_12_1	56_12_1	37_02_1	50_02_28	208_2_270	685_12_8
883_12_48	606_12_65	213_2_1	571_2_14	314_2_146	133_02_34	390_02_167	239_12_1	135_2_349	178_2_1	235_2_123	236_02_22	119_02_1	80_2_112	171_2_1	26_12_20	27_12_1	49_02_73	699_12_1	42_2_1	41_2_1	407_12_4	654_2_46	2_2_1	4_2_1	523_2_17	282_02_6	426_2_115	11_02_1	203_2_183	442_02_77	122_12_34	102_2_123	129_12_1	332_12_22	847_02_39	14_2_225	17_02_1	16_02_157	19_12_31	18_12_1	56_12_1	37_02_1	50_02_30	208_2_271	685_12_10
883_12_49	606_12_63	213_2_1	571_2_12	314_2_148	133_02_35	390_02_166	239_12_1	135_2_361	178_2_1	235_2_117	236_02_18	119_02_1	80_2_120	171_2_1	26_12_21	27_12_1	49_02_74	699_12_1	42_2_1	41_2_1	407_12_3	654_2_46	2_2_1	4_2_1	523_2_13	282_02_7	426_2_126	11_02_1	203_2_191	442_02_72	122_12_37	102_2_122	129_12_1	332_12_23	847_02_39	14_2_221	17_02_1	16_02_154	19_12_38	18_12_1	56_12_1	37_02_1	50_02_26	208_2_252	685_12_7
883_12_50	606_12_63	213_2_1	571_2_11	314_2_134	133_02_27	390_02_166	239_12_1	135_2_366	178_2_1	235_2_120	236_02_14	119_02_1	80_2_134	171_2_1	26_12_22	27_12_1	49_02_72	699_12_1	42_2_1	41_2_1	407_12_4	654_2_48	2_2_1	4_2_1	523_2_7	282_02_5	426_2_142	11_02_1	203_2_191	442_02_83	122_12_36	102_2_124	129_12_1	332_12_23	847_02_43	14_2_218	17_02_1	16_02_152	19_12_37	18_12_1	56_12_1	37_02_1	50_02_25	208_2_233	685_12_5
883_12_37	606_12_66	213_2_1	571_2_19	314_2_125	133_02_26	390_02_182	239_12_1	135_2_365	178_2_1	235_2_124	236_02_13	119_02_1	80_2_132	171_2_1	26_12_22	27_12_1	49_02_71	699_12_1	42_2_1	41_2_1	407_12_4	654_2_51	2_2_1	4_2_1	523_2_6	282_02_5	426_2_136	11_02_1	203_2_182	442_02_80	122_12_41	102_2_132	129_12_1	332_12_27	847_02_47	14_2_220	17_02_1	16_02_152	19_12_41	18_12_1	56_12_1	37_02_1	50_02_19	208_2_239	685_12_4
883_12_36	606_12_61	213_2_1	571_2_21	314_2_117	133_02_27	390_02_176	239_12_1	135_2_357	178_2_1	235_2_131	236_02_16	119_02_1	80_2_123	171_2_1	26_12_24	27_12_1	49_02_83	699_12_1	42_2_1	41_2_1	407_12_4	654_2_46	2_2_1	4_2_1	523_2_5	282_02_6	426_2_124	11_02_1	203_2_201	442_02_77	122_12_41	102_2_141	129_12_1	332_12_27	847_02_53	14_2_234	17_02_1	16_02_148	19_12_41	18_12_1	56_12_1	37_02_1	50_02_18	208_2_221	685_12_3
883_12_30	606_12_59	213_2_1	571_2_27	314_2_114	133_02_25	390_02_181	239_12_1	135_2_367	178_2_1	235_2_120	236_02_17	119_02_1	80_2_124	171_2_1	26_12_31	27_12_1	49_02_89	699_12_1	42_2_1	41_2_1	407_12_2	654_2_44	2_2_1	4_2_1	523_2_9	282_02_6	426_2_116	11_02_1	203_2_202	442_02_78	122_12_40	102_2_136	129_12_1	332_12_28	847_02_61	14_2_233	17_02_1	16_02_135	19_12_39	18_12_1	56_12_1	37_02_1	50_02_18	208_2_221	685_12_2
883_12_26	606_12_54	213_2_1	571_2_25	314_2_120	133_02_25	390_02_189	239_12_1	135_2_345	178_2_1	235_2_121	236_02_19	119_02_1	80_2_134	171_2_1	26_12_36	27_12_1	49_02_81	699_12_1	41_2_1	407_12_3	654_2_43	2_2_1	4_2_1	523_2_14	282_02_7	426_2_122	11_02_1	203_2_209	442_02_78	122_12_44	102_2_140	129_12_1	332_12_30	847_02_56	14_2_244	17_02_1	16_02_135	19_12_37	18_12_1	56_12_1	37_02_1	50_02_15	208_2_205
883_12_28	606_12_51	213_2_1	571_2_28	314_2_114	133_02_21	390_02_186	239_12_1	135_2_358	178_2_1	235_2_113	236_02_20	119_02_1	80_2_126	171_2_1	26_12_37	27_12_1	49_02_82	699_12_1	41_2_1	407_12_2	654_2_41	2_2_1	4_2_1	523_2_16	282_02_5	426_2_119	11_02_1	203_2_221	442_02_75	122_12_45	102_2_141	129_12_1	332_12_30	847_02_56	14_2_238	17_02_1	16_02_134	19_12_39	18_12_1	56_12_1	37_02_1	50_02_14	208_2_212
883_12_23	606_12_49	213_2_1	571_2_33	314_2_122	133_02_20	390_02_194	239_12_1	135_2_334	178_2_1	235_2_101	236_02_17	119_02_1	80_2_135	171_2_1	26_12_37	27_12_1	49_02_78	699_12_1	41_2_1	407_12_2	654_2_43	2_2_1	4_2_1	523_2_18	282_02_6	426_2_115	11_02_1	203_2_227	442_02_73	122_12_44	102_2_158	129_12_1	332_12_28	847_02_52	14_2_240	17_02_1	16_02_139	19_12_35	18_12_1	56_12_1	37_02_1	50_02_15	208_2_207
883_12_25	606_12_64	213_2_1	571_2_28	314_2_121	133_02_16	390_02_192	239_12_1	135_2_336	178_2_1	235_2_92	236_02_17	119_02_1	80_2_118	171_2_1	26_12_41	27_12_1	49_02_68	699_12_1	41_2_1	407_12_2	654_2_38	2_2_1	4_2_1	523_2_22	282_02_5	426_2_117	11_02_1	203_2_238	442_02_75	122_12_36	102_2_172	129_12_1	332_12_21	847_02_52	14_2_247	17_02_1	16_02_140	19_12_45	18_12_1	56_12_1	37_02_1	50_02_17	208_2_220
883_12_26	606_12_62	213_2_1	571_2_34	314_2_121	133_02_16	390_02_207	239_12_1	135_2_358	178_2_1	235_2_86	236_02_16	119_02_1	80_2_123	171_2_1	26_12_38	27_12_1	49_02_72	699_12_1	41_2_1	407_12_3	654_2_35	2_2_1	4_2_1	523_2_25	282_02_4	426_2_119	11_02_1	203_2_252	442_02_67	122_12_38	102_2_152	129_12_1	332_12_21	847_02_43	14_2_249	17_02_1	16_02_136	19_12_45	18_12_1	56_12_1	37_02_1	50_02_15	208_2_221
883_12_27	606_12_64	213_2_1	571_2_29	314_2_118	133_02_12	390_02_201	239_12_1	135_2_371	178_2_1	235_2_96	236_02_13	119_02_1	80_2_110	171_2_1	26_12_38	27_12_1	49_02_71	699_12_1	41_2_1	407_12_3	654_2_33	2_2_1	4_2_1	523_2_27	282_02_3	426_2_133	11_02_1	203_2_268	442_02_70	122_12_43	102_2_146	129_12_1	332_12_23	847_02_47	14_2_234	17_02_1	16_02_153	19_12_38	18_12_1	56_12_1	37_02_1	50_02_16	208_2_211
883_12_29	606_12_66	213_2_1	571_2_33	314_2_112	133_02_9	390_02_202	239_12_1	135_2_363	178_2_1	235_2_98	236_02_15	119_02_1	80_2_103	171_2_1	26_12_33	27_12_1	49_02_78	699_12_1	41_2_1	407_12_2	654_2_30	2_2_1	4_2_1	523_2_33	282_02_6	426_2_131	11_02_1	203_2_272	442_02_67	122_12_54	102_2_140	129_12_1	332_12_23	847_02_46	14_2_230	17_02_1	16_02_154	19_12_33	18_12_1	56_12_1	37_02_1	50_02_15	208_2_214
883_12_22	606_12_61	213_2_1	571_2_30	314_2_114	133_02_9	390_02_187	239_12_1	135_2_364	178_2_1	235_2_98	236_02_16	119_02_1	80_2_101	171_2_1	26_12_33	27_12_1	49_02_87	699_12_1	41_2_1	407_12_1	654_2_26	2_2_1	4_2_1	523_2_29	282_02_5	426_2_130	11_02_1	203_2_265	442_02_71	122_12_56	102_2_142	129_12_1	332_12_27	847_02_47	14_2_235	17_02_1	16_02_154	19_12_31	18_12_1	56_12_1	37_02_1	50_02_15	208_2_225
883_12_19	606_12_60	213_2_1	571_2_24	314_2_117	133_02_8	390_02_184	239_12_1	135_2_368	178_2_1	235_2_108	236_02_16	119_02_1	80_2_88	171_2_1	26_12_24	27_12_1	49_02_88	699_12_1	41_2_1	407_12_1	654_2_29	2_2_1	4_2_1	523_2_33	282_02_6	426_2_145	11_02_1	203_2_267	442_02_67	122_12_61	102_2_132	129_12_1	332_12_27	847_02_47	14_2_226	17_02_1	16_02_154	19_12_29	18_12_1	56_12_1	37_02_1	50_02_9	208_2_220
883_12_21	606_12_61	213_2_1	571_2_21	314_2_118	133_02_9	390_02_178	239_12_1	135_2_357	178_2_1	235_2_124	236_02_20	119_02_1	80_2_98	171_2_1	26_12_22	27_12_1	49_02_98	699_12_1	41_2_1	407_12_1	654_2_35	2_2_1	4_2_1	523_2_27	282_02_2	426_2_141	11_02_1	203_2_276	442_02_58	122_12_61	102_2_138	129_12_1	332_12_25	847_02_45	14_2_229	17_02_1	16_02_159	19_12_26	18_12_1	56_12_1	37_02_1	50_02_8	208_2_198
883_12_21	606_12_54	213_2_1	571_2_24	314_2_112	133_02_9	390_02_172	239_12_1	135_2_331	178_2_1	235_2_140	236_02_21	119_02_1	80_2_101	171_2_1	26_12_21	27_12_1	49_02_103	699_12_1	41_2_1	407_12_1	654_2_38	2_2_1	4_2_1	523_2_27	426_2_132	11_02_1	203_2_274	442_02_59	122_12_68	102_2_144	129_12_1	332_12_24	847_02_51	14_2_231	17_02_1	16_02_172	19_12_24	18_12_1	56_12_1	37_02_1	50_02_4	208_2_200
883_12_23	606_12_54	213_2_1	571_2_34	314_2_118	133_02_12	390_02_173	239_12_1	135_2_327	178_2_1	235_2_136	236_02_19	119_02_1	80_2_94	171_2_1	26_12_20	27_12_1	49_02_114	699_12_1	41_2_1	407_12_2	654_2_42	2_2_1	4_2_1	523_2_25	426_2_131	11_02_1	203_2_287	442_02_59	122_12_58	102_2_148	129_12_1	332_12_19	847_02_47	14_2_240	17_02_1	16_02_178	19_12_26	18_12_1	56_12_1	37_02_1	50_02_2	208_2_198
883_12_21	606_12_51	213_2_1	571_2_38	314_2_118	133_02_11	390_02_183	239_12_1	135_2_327	178_2_1	235_2_141	236_02_17	119_02_1	80_2_92	171_2_1	26_12_21	27_12_1	49_02_117	699_12_1	41_2_1	407_12_2	654_2_39	2_2_1	4_2_1	523_2_29	426_2_130	11_02_1	203_2_282	442_02_55	122_12_51	102_2_152	129_12_1	332_12_16	847_02_51	14_2_223	17_02_1	16_02_178	19_12_29	18_12_1	56_12_1	37_02_1	50_02_3	208_2_200
883_12_20	606_12_56	213_2_1	571_2_30	314_2_116	133_02_11	390_02_171	239_12_1	135_2_332	178_2_1	235_2_146	236_02_17	119_02_1	80_2_101	171_2_1	26_12_20	27_12_1	49_02_119	699_12_1	41_2_1	407_12_3	654_2_41	2_2_1	4_2_1	523_2_26	426_2_134	11_02_1	203_2_275	442_02_59	122_12_48	102_2_159	129_12_1	332_12_15	847_02_52	14_2_214	17_02_1	16_02_179	19_12_29	18_12_1	56_12_1	37_02_1	50_02_1	208_2_191
883_12_25	606_12_57	213_2_1	571_2_26	314_2_110	133_02_11	390_02_168	239_12_1	135_2_333	178_2_1	235_2_139	236_02_16	119_02_1	80_2_96	171_2_1	26_12_25	27_12_1	49_02_109	699_12_1	41_2_1	407_12_1	654_2_44	2_2_1	4_2_1	523_2_26	426_2_149	11_02_1	203_2_289	442_02_57	122_12_46	102_2_158	129_12_1	332_12_18	847_02_44	14_2_208	17_02_1	16_02_166	19_12_32	18_12_1	56_12_1	37_02_1	50_02_1	208_2_190
883_12_23	606_12_57	213_2_1	571_2_28	314_2_101	133_02_9	390_02_155	239_12_1	135_2_340	178_2_1	235_2_140	236_02_10	119_02_1	80_2_104	171_2_1	26_12_23	27_12_1	49_02_103	699_12_1	41_2_1	654_2_41	2_2_1	4_2_1	523_2_21	426_2_168	11_02_1	203_2_292	442_02_56	122_12_43	102_2_152	332_12_19	847_02_38	14_2_200	17_02_1	16_02_173	19_12_32	18_12_1	56_12_1	37_02_1	50_02_3	208_2_196
883_12_24	606_12_65	213_2_1	571_2_25	314_2_97	133_02_9	390_02_150	239_12_1	135_2_338	178_2_1	235_2_148	236_02_7	119_02_1	80_2_116	171_2_1	26_12_21	27_12_1	49_02_101	699_12_1	41_2_1	654_2_40	2_2_1	4_2_1	523_2_16	426_2_171	11_02_1	203_2_279	442_02_53	122_12_44	102_2_183	332_12_23	847_02_27	14_2_193	17_02_1	16_02_176	19_12_29	18_12_1	56_12_1	37_02_1	50_02_4	208_2_206
883_12_28	606_12_70	213_2_1	571_2_16	314_2_94	133_02_4	390_02_145	239_12_1	135_2_338	178_2_1	235_2_149	236_02_9	119_02_1	80_2_114	171_2_1	26_12_21	27_12_1	49_02_90	699_12_1	41_2_1	654_2_36	2_2_1	4_2_1	523_2_17	426_2_174	11_02_1	203_2_270	442_02_54	122_12_45	102_2_205	332_12_19	847_02_24	14_2_204	17_02_1	16_02_180	19_12_26	18_12_1	56_12_1	37_02_1	50_02_5	208_2_207
883_12_30	606_12_78	213_2_1	571_2_15	314_2_90	133_02_6	390_02_145	239_12_1	135_2_340	178_2_1	235_2_148	236_02_8	119_02_1	80_2_101	171_2_1	26_12_18	27_12_1	49_02_91	699_12_1	41_2_1	654_2_38	2_2_1	4_2_1	523_2_18	426_2_181	11_02_1	203_2_292	442_02_57	122_12_40	102_2_220	332_12_26	847_02_22	14_2_199	17_02_1	16_02_171	19_12_27	18_12_1	56_12_1	37_02_1	50_02_1	208_2_203
883_12_29	606_12_90	213_2_1	571_2_12	332_12_28	133_02_10	390_02_136	239_12_1	135_2_354	178_2_1	235_2_161	236_02_11	119_02_1	80_2_93	171_2_1	26_12_14	27_12_1	49_02_91	699_12_1	41_2_1	654_2_38	2_2_1	4_2_1	523_2_19	426_2_168	11_02_1	203_2_290	442_02_53	122_12_34	102_2_207	314_2_87	847_02_21	14_2_210	17_02_1	16_02_172	19_12_27	18_12_1	56_12_1	37_02_1	208_2_202
883_12_24	606_12_95	213_2_1	571_2_17	332_12_29	133_02_17	390_02_136	239_12_1	135_2_358	178_2_1	235_2_163	236_02_10	119_02_1	80_2_98	171_2_1	26_12_14	27_12_1	49_02_89	699_12_1	41_2_1	654_2_36	2_2_1	4_2_1	523_2_21	426_2_144	11_02_1	203_2_296	442_02_47	122_12_34	102_2_201	314_2_85	847_02_22	14_2_222	17_02_1	16_02_173	19_12_23	18_12_1	56_12_1	37_02_1	208_2_203
883_12_24	606_12_92	213_2_1	571_2_21	332_12_41	133_02_22	390_02_138	239_12_1	135_2_345	178_2_1	235_2_166	236_02_8	119_02_1	80_2_82	171_2_1	26_12_13	27_12_1	49_02_84	699_12_1	41_2_1	654_2_35	2_2_1	4_2_1	523_2_31	426_2_156	11_02_1	203_2_309	442_02_50	122_12_25	102_2_192	314_2_82	847_02_21	14_2_222	17_02_1	16_02_162	19_12_27	18_12_1	56_12_1	37_02_1	208_2_193
883_12_27	606_12_90	213_2_1	571_2_21	332_12_41	133_02_31	390_02_139	239_12_1	135_2_340	178_2_1	235_2_166	236_02_8	119_02_1	80_2_76	171_2_1	26_12_12	27_12_1	49_02_89	699_12_1	41_2_1	654_2_39	2_2_1	4_2_1	523_2_34	426_2_154	11_02_1	203_2_312	442_02_55	122_12_19	102_2_172	314_2_86	847_02_26	14_2_219	17_02_1	16_02_160	19_12_34	18_12_1	56_12_1	37_02_1	208_2_195
883_12_28	606_12_85	213_2_1	571_2_24	332_12_48	133_02_36	390_02_138	239_12_1	135_2_327	178_2_1	235_2_176	236_02_9	119_02_1	80_2_71	171_2_1	26_12_11	27_12_1	49_02_89	699_12_1	41_2_1	654_2_36	2_2_1	4_2_1	523_2_30	426_2_160	11_02_1	203_2_321	442_02_50	122_12_21	102_2_180	314_2_80	847_02_25	14_2_227	17_02_1	16_02_159	19_12_29	18_12_1	56_12_1	37_02_1	208_2_187
883_12_33	606_12_78	213_2_1	571_2_22	332_12_59	133_02_39	390_02_138	239_12_1	135_2_322	178_2_1	235_2_174	236_02_11	119_02_1	80_2_57	171_2_1	26_12_12	27_12_1	49_02_91	699_12_1	41_2_1	654_2_40	2_2_1	4_2_1	523_2_28	426_2_154	11_02_1	203_2_337	442_02_45	122_12_20	102_2_190	314_2_77	847_02_28	14_2_229	17_02_1	16_02_157	19_12_37	18_12_1	56_12_1	37_02_1	208_2_188
883_12_39	606_12_82	213_2_1	571_2_25	332_12_63	133_02_29	390_02_138	239_12_1	135_2_321	178_2_1	235_2_165	236_02_10	119_02_1	80_2_50	171_2_1	26_12_16	27_12_1	49_02_98	699_12_1	41_2_1	654_2_38	2_2_1	4_2_1	523_2_30	426_2_163	11_02_1	203_2_319	442_02_36	122_12_22	102_2_202	314_2_75	847_02_25	14_2_234	17_02_1	16_02_172	19_12_33	18_12_1	56_12_1	37_02_1	208_2_183
883_12_41	606_12_76	213_2_1	571_2_27	332_12_73	133_02_32	390_02_131	239_12_1	135_2_333	178_2_1	235_2_169	236_02_11	119_02_1	80_2_54	171_2_1	26_12_9	27_12_1	49_02_98	699_12_1	41_2_1	654_2_44	2_2_1	4_2_1	523_2_26	426_2_149	11_02_1	203_2_310	442_02_33	122_12_23	102_2_203	314_2_80	847_02_16	14_2_249	17_02_1	16_02_171	19_12_35	18_12_1	56_12_1	37_02_1	208_2_187
883_12_45	606_12_80	213_2_1	571_2_31	332_12_79	133_02_32	390_02_126	239_12_1	135_2_327	178_2_1	235_2_160	236_02_11	119_02_1	80_2_51	171_2_1	26_12_7	27_12_1	49_02_102	699_12_1	41_2_1	654_2_45	2_2_1	4_2_1	523_2_25	426_2_147	11_02_1	203_2_298	442_02_33	122_12_24	102_2_195	314_2_87	847_02_16	14_2_242	17_02_1	16_02_178	19_12_40	18_12_1	56_12_1	37_02_1	208_2_202
883_12_47	606_12_90	213_2_1	571_2_29	332_12_80	133_02_31	390_02_114	239_12_1	135_2_334	178_2_1	235_2_165	236_02_10	119_02_1	80_2_57	171_2_1	26_12_7	27_12_1	49_02_99	699_12_1	41_2_1	654_2_50	2_2_1	4_2_1	523_2_28	426_2_139	11_02_1	203_2_298	442_02_37	122_12_22	102_2_189	314_2_85	847_02_17	14_2_244	17_02_1	16_02_174	19_12_38	18_12_1	56_12_1	37_02_1	208_2_196
883_12_54	606_12_87	213_2_1	571_2_27	332_12_87	133_02_32	390_02_106	239_12_1	135_2_325	178_2_1	235_2_169	236_02_10	119_02_1	80_2_59	171_2_1	26_12_5	27_12_1	49_02_83	699_12_1	41_2_1	654_2_60	2_2_1	4_2_1	523_2_30	426_2_151	11_02_1	203_2_285	442_02_36	122_12_26	102_2_189	314_2_84	847_02_15	14_2_239	17_02_1	16_02_183	19_12_40	18_12_1	56_12_1	37_02_1	208_2_196
883_12_61	606_12_88	213_2_1	571_2_25	332_12_87	133_02_32	390_02_103	239_12_1	135_2_334	178_2_1	235_2_162	236_02_11	119_02_1	80_2_66	171_2_1	26_12_6	27_12_1	49_02_82	699_12_1	41_2_1	654_2_61	2_2_1	4_2_1	523_2_31	426_2_154	11_02_1	203_2_271	442_02_38	122_12_27	102_2_189	314_2_78	847_02_20	14_2_244	17_02_1	16_02_170	19_12_47	18_12_1	56_12_1	37_02_1	208_2_204
883_12_57	606_12_85	213_2_1	571_2_29	332_12_87	133_02_29	390_02_109	239_12_1	135_2_307	178_2_1	235_2_137	236_02_12	119_02_1	80_2_76	171_2_1	26_12_4	27_12_1	49_02_84	699_12_1	41_2_1	654_2_58	2_2_1	4_2_1	523_2_40	426_2_168	11_02_1	203_2_267	442_02_34	122_12_31	102_2_199	314_2_72	847_02_25	14_2_264	17_02_1	16_02_170	19_12_47	18_12_1	56_12_1	37_02_1	208_2_203
883_12_56	606_12_85	213_2_1	571_2_31	332_12_90	133_02_26	390_02_107	239_12_1	135_2_306	178_2_1	235_2_141	236_02_9	119_02_1	80_2_83	171_2_1	26_12_3	27_12_1	49_02_84	699_12_1	41_2_1	654_2_56	2_2_1	4_2_1	523_2_40	426_2_154	11_02_1	203_2_277	442_02_31	122_12_32	102_2_198	314_2_70	847_02_22	14_2_269	17_02_1	16_02_180	19_12_48	18_12_1	56_12_1	37_02_1	208_2_200
883_12_57	606_12_90	213_2_1	571_2_34	332_12_94	133_02_27	390_02_108	239_12_1	135_2_307	178_2_1	235_2_152	236_02_8	119_02_1	80_2_89	171_2_1	26_12_4	27_12_1	49_02_69	699_12_1	41_2_1	654_2_53	2_2_1	4_2_1	523_2_37	426_2_154	11_02_1	203_2_279	442_02_44	122_12_26	102_2_170	314_2_69	847_02_25	14_2_266	17_02_1	16_02_173	19_12_50	18_12_1	56_12_1	37_02_1	208_2_199
883_12_63	606_12_82	213_2_1	571_2_39	332_12_109	133_02_32	390_02_98	239_12_1	135_2_307	178_2_1	235_2_153	236_02_10	119_02_1	80_2_82	171_2_1	26_12_5	27_12_1	49_02_65	699_12_1	41_2_1	654_2_53	2_2_1	4_2_1	523_2_45	426_2_155	11_02_1	203_2_264	442_02_45	122_12_24	102_2_173	314_2_58	847_02_37	14_2_269	17_02_1	16_02_173	19_12_50	18_12_1	56_12_1	37_02_1	208_2_189
883_12_62	606_12_94	213_2_1	571_2_41	332_12_101	133_02_34	390_02_96	239_12_1	135_2_302	178_2_1	235_2_160	236_02_15	119_02_1	80_2_77	171_2_1	26_12_3	27_12_1	49_02_65	699_12_1	41_2_1	654_2_53	2_2_1	4_2_1	523_2_48	426_2_161	11_02_1	203_2_272	442_02_44	122_12_21	102_2_166	314_2_58	847_02_30	14_2_252	17_02_1	16_02_172	19_12_57	18_12_1	56_12_1	37_02_1	208_2_183
883_12_74	606_12_97	213_2_1	571_2_35	332_12_101	133_02_31	390_02_110	239_12_1	135_2_299	178_2_1	235_2_179	236_02_16	119_02_1	80_2_83	171_2_1	26_12_3	27_12_1	49_02_67	699_12_1	41_2_1	654_2_49	2_2_1	4_2_1	523_2_47	426_2_162	11_02_1	203_2_270	442_02_41	122_12_27	102_2_160	314_2_65	847_02_27	14_2_246	17_02_1	16_02_157	19_12_53	18_12_1	56_12_1	37_02_1	208_2_173
883_12_78	606_12_104	213_2_1	571_2_35	332_12_109	133_02_39	390_02_119	239_12_1	135_2_319	178_2_1	235_2_177	236_02_21	119_02_1	80_2_73	171_2_1	26_12_5	27_12_1	49_02_59	699_12_1	41_2_1	654_2_44	2_2_1	4_2_1	523_2_46	426_2_158	11_02_1	203_2_270	442_02_47	122_12_26	102_2_157	314_2_67	847_02_23	14_2_247	17_02_1	16_02_162	19_12_54	18_12_1	56_12_1	37_02_1	208_2_157
883_12_89	606_12_105	213_2_1	571_2_34	332_12_105	133_02_42	390_02_120	239_12_1	135_2_310	178_2_1	235_2_180	236_02_24	119_02_1	80_2_66	171_2_1	26_12_4	27_12_1	49_02_54	699_12_1	41_2_1	654_2_39	2_2_1	4_2_1	523_2_40	426_2_148	11_02_1	203_2_267	442_02_46	122_12_26	102_2_159	314_2_72	847_02_20	14_2_255	17_02_1	16_02_150	19_12_61	18_12_1	56_12_1	37_02_1	208_2_162
883_12_102	606_12_117	213_2_1	571_2_20	332_12_104	133_02_39	390_02_115	239_12_1	135_2_320	178_2_1	235_2_185	236_02_26	119_02_1	80_2_65	171_2_1	26_12_4	27_12_1	49_02_54	699_12_1	41_2_1	654_2_42	2_2_1	4_2_1	523_2_37	426_2_157	11_02_1	203_2_254	442_02_49	122_12_25	102_2_171	314_2_78	847_02_12	14_2_253	17_02_1	16_02_145	19_12_63	18_12_1	56_12_1	37_02_1	208_2_151
883_12_109	606_12_125	213_2_1	571_2_14	332_12_92	133_02_40	390_02_117	239_12_1	135_2_291	178_2_1	235_2_189	236_02_29	119_02_1	80_2_67	171_2_1	26_12_6	27_12_1	49_02_56	699_12_1	41_2_1	654_2_43	2_2_1	4_2_1	523_2_43	426_2_161	11_02_1	203_2_241	442_02_53	122_12_23	102_2_188	314_2_68	847_02_12	14_2_270	17_02_1	16_02_143	19_12_65	18_12_1	56_12_1	37_02_1	208_2_151
883_12_110	606_12_132	213_2_1	571_2_15	332_12_78	133_02_39	390_02_119	239_12_1	135_2_314	178_2_1	235_2_170	236_02_27	119_02_1	80_2_72	171_2_1	26_12_6	27_12_1	49_02_56	699_12_1	41_2_1	654_2_41	2_2_1	4_2_1	523_2_45	426_2_153	11_02_1	203_2_233	442_02_59	122_12_21	102_2_180	314_2_76	847_02_8	14_2_278	17_02_1	16_02_143	19_12_67	18_12_1	56_12_1	37_02_1	208_2_144
883_12_111	606_12_138	213_2_1	571_2_13	332_12_82	133_02_41	390_02_108	239_12_1	135_2_316	178_2_1	235_2_178	236_02_28	119_02_1	80_2_77	171_2_1	26_12_7	27_12_1	49_02_48	699_12_1	41_2_1	654_2_46	2_2_1	4_2_1	523_2_49	426_2_139	11_02_1	203_2_236	442_02_67	122_12_21	102_2_155	314_2_83	847_02_7	14_2_289	17_02_1	16_02_150	19_12_73	18_12_1	56_12_1	37_02_1	208_2_137
883_12_108	606_12_143	213_2_1	571_2_14	332_12_85	133_02_41	390_02_116	239_12_1	135_2_321	178_2_1	235_2_170	236_02_28	119_02_1	80_2_74	171_2_1	26_12_9	27_12_1	49_02_46	699_12_1	41_2_1	654_2_46	2_2_1	4_2_1	523_2_48	426_2_127	11_02_1	203_2_238	442_02_63	122_12_21	102_2_163	314_2_88	847_02_9	14_2_285	17_02_1	16_02_146	19_12_74	18_12_1	56_12_1	37_02_1	208_2_140
883_12_116	606_12_145	213_2_1	571_2_17	332_12_91	133_02_35	390_02_109	239_12_1	135_2_315	178_2_1	235_2_175	236_02_24	119_02_1	80_2_61	171_2_1	26_12_8	27_12_1	49_02_51	699_12_1	41_2_1	654_2_42	2_2_1	4_2_1	523_2_60	426_2_124	11_02_1	203_2_233	442_02_58	122_12_26	102_2_158	314_2_84	847_02_9	14_2_282	17_02_1	16_02_144	19_12_67	18_12_1	56_12_1	37_02_1	208_2_150
883_12_118	606_12_147	213_2_1	571_2_21	332_12_95	133_02_42	390_02_111	239_12_1	135_2_309	178_2_1	235_2_173	236_02_25	119_02_1	80_2_59	171_2_1	26_12_10	27_12_1	49_02_54	699_12_1	41_2_1	654_2_50	2_2_1	4_2_1	523_2_60	426_2_131	11_02_1	203_2_225	442_02_52	122_12_26	102_2_151	314_2_77	847_02_11	14_2_269	17_02_1	16_02_142	19_12_68	18_12_1	56_12_1	37_02_1	208_2_142
883_12_119	606_12_145	213_2_1	571_2_29	332_12_101	133_02_51	390_02_114	239_12_1	135_2_307	178_2_1	235_2_177	236_02_22	119_02_1	80_2_52	171_2_1	26_12_11	27_12_1	49_02_54	699_12_1	41_2_1	654_2_47	2_2_1	4_2_1	523_2_74	426_2_138	11_02_1	203_2_224	442_02_54	122_12_26	102_2_144	314_2_74	847_02_7	14_2_286	17_02_1	16_02_136	19_12_65	18_12_1	56_12_1	37_02_1	208_2_152
883_12_135	606_12_144	213_2_1	571_2_34	332_12_99	133_02_53	390_02_100	239_12_1	135_2_289	178_2_1	235_2_187	236_02_19	119_02_1	80_2_52	171_2_1	26_12_12	27_12_1	49_02_55	699_12_1	41_2_1	654_2_44	2_2_1	4_2_1	523_2_72	426_2_130	11_02_1	203_2_219	442_02_53	122_12_24	102_2_128	314_2_85	847_02_4	14_2_314	17_02_1	16_02_134	19_12_67	18_12_1	56_12_1	37_02_1	208_2_155
883_12_144	606_12_156	213_2_1	571_2_34	332_12_101	133_02_50	390_02_108	239_12_1	135_2_292	178_2_1	235_2_174	236_02_17	119_02_1	80_2_54	171_2_1	26_12_11	27_12_1	49_02_44	699_12_1	41_2_1	654_2_45	2_2_1	4_2_1	523_2_65	426_2_123	11_02_1	203_2_212	442_02_50	122_12_28	102_2_125	314_2_95	847_02_3	14_2_313	17_02_1	16_02_129	19_12_69	18_12_1	56_12_1	37_02_1	208_2_151
883_12_142	606_12_156	213_2_1	571_2_31	332_12_103	133_02_49	390_02_104	239_12_1	135_2_274	178_2_1	235_2_162	236_02_16	119_02_1	80_2_57	171_2_1	26_12_12	27_12_1	49_02_51	699_12_1	41_2_1	654_2_57	2_2_1	4_2_1	523_2_58	426_2_118	11_02_1	203_2_217	442_02_46	122_12_32	102_2_136	314_2_105	847_02_2	14_2_324	17_02_1	16_02_134	19_12_70	18_12_1	56_12_1	37_02_1	208_2_146
883_12_151	606_12_156	213_2_1	571_2_31	332_12_98	133_02_51	390_02_113	239_12_1	135_2_271	178_2_1	235_2_152	236_02_18	119_02_1	80_2_62	171_2_1	26_12_9	27_12_1	49_02_61	699_12_1	41_2_1	654_2_55	2_2_1	4_2_1	523_2_54	426_2_129	11_02_1	203_2_219	442_02_43	122_12_35	102_2_146	314_2_107	847_02_3	14_2_314	17_02_1	16_02_129	19_12_71	18_12_1	56_12_1	37_02_1	208_2_142
883_12_159	606_12_159	213_2_1	571_2_28	332_12_96	133_02_46	390_02_105	239_12_1	135_2_241	178_2_1	235_2_146	236_02_23	119_02_1	80_2_73	171_2_1	26_12_8	27_12_1	49_02_68	699_12_1	41_2_1	654_2_52	2_2_1	4_2_1	523_2_40	426_2_129	11_02_1	203_2_234	442_02_39	122_12_36	102_2_154	314_2_116	847_02_1	14_2_329	17_02_1	16_02_115	19_12_74	18_12_1	56_12_1	37_02_1	208_2_128
883_12_156	606_12_154	213_2_1	571_2_20	332_12_102	133_02_47	390_02_96	239_12_1	135_2_226	178_2_1	235_2_161	236_02_23	119_02_1	80_2_77	171_2_1	26_12_8	27_12_1	49_02_71	699_12_1	41_2_1	654_2_51	2_2_1	4_2_1	523_2_34	426_2_122	11_02_1	203_2_241	442_02_45	122_12_34	102_2_150	314_2_131	847_02_1	14_2_330	17_02_1	16_02_111	19_12_82	18_12_1	56_12_1	37_02_1	208_2_128
883_12_155	606_12_144	213_2_1	571_2_18	332_12_100	133_02_49	390_02_105	239_12_1	135_2_220	178_2_1	235_2_149	236_02_22	119_02_1	80_2_80	171_2_1	26_12_7	27_12_1	49_02_80	699_12_1	41_2_1	654_2_46	2_2_1	4_2_1	523_2_31	426_2_129	11_02_1	203_2_239	442_02_47	122_12_36	102_2_153	314_2_135	847_02_2	14_2_326	17_02_1	16_02_106	19_12_79	18_12_1	56_12_1	37_02_1	208_2_135
883_12_144	606_12_144	213_2_1	571_2_18	332_12_107	133_02_50	390_02_104	239_12_1	135_2_237	178_2_1	235_2_141	236_02_26	119_02_1	80_2_90	171_2_1	26_12_6	27_12_1	49_02_80	699_12_1	41_2_1	654_2_48	2_2_1	4_2_1	523_2_39	426_2_122	11_02_1	203_2_225	442_02_49	122_12_37	102_2_154	314_2_141	847_02_2	14_2_321	17_02_1	16_02_101	19_12_80	18_12_1	56_12_1	37_02_1	208_2_128
883_12_155	606_12_149	213_2_1	571_2_18	332_12_99	133_02_43	390_02_109	239_12_1	135_2_224	178_2_1	235_2_140	236_02_27	119_02_1	80_2_94	171_2_1	26_12_4	27_12_1	49_02_82	699_12_1	41_2_1	654_2_52	2_2_1	4_2_1	523_2_38	426_2_126	11_02_1	203_2_238	442_02_41	122_12_39	102_2_168	314_2_137	847_02_2	14_2_325	17_02_1	16_02_99	19_12_74	18_12_1	56_12_1	37_02_1	208_2_124
883_12_158	606_12_148	213_2_1	571_2_15	332_12_96	133_02_40	390_02_114	239_12_1	135_2_213	178_2_1	235_2_133	236_02_25	119_02_1	80_2_97	171_2_1	26_12_4	27_12_1	49_02_89	699_12_1	41_2_1	654_2_52	2_2_1	4_2_1	523_2_39	426_2_121	11_02_1	203_2_244	442_02_41	122_12_42	102_2_171	314_2_153	847_02_3	14_2_322	17_02_1	16_02_93	19_12_71	18_12_1	56_12_1	37_02_1	208_2_121
883_12_163	606_12_141	213_2_1	571_2_13	332_12_90	133_02_37	390_02_124	239_12_1	135_2_209	178_2_1	235_2_139	236_02_25	119_02_1	80_2_100	171_2_1	26_12_5	27_12_1	49_02_99	699_12_1	41_2_1	654_2_53	2_2_1	4_2_1	523_2_43	426_2_121	11_02_1	203_2_243	442_02_53	122_12_40	102_2_168	314_2_150	847_02_2	14_2_317	17_02_1	16_02_91	19_12_67	18_12_1	56_12_1	37_02_1	208_2_122
883_12_159	606_12_134	213_2_1	571_2_16	332_12_90	133_02_38	390_02_116	239_12_1	135_2_200	178_2_1	235_2_142	236_02_26	119_02_1	80_2_94	171_2_1	26_12_6	27_12_1	49_02_103	699_12_1	41_2_1	654_2_46	2_2_1	4_2_1	523_2_40	426_2_134	11_02_1	203_2_238	442_02_58	122_12_41	102_2_171	314_2_140	847_02_2	14_2_321	17_02_1	16_02_85	19_12_70	18_12_1	56_12_1	37_02_1	208_2_117
883_12_159	606_12_123	213_2_1	571_2_19	332_12_96	133_02_33	390_02_112	239_12_1	135_2_204	178_2_1	235_2_139	236_02_26	119_02_1	80_2_96	171_2_1	26_12_6	27_12_1	49_02_110	699_12_1	41_2_1	654_2_32	2_2_1	4_2_1	523_2_41	426_2_153	11_02_1	203_2_259	442_02_64	122_12_44	102_2_166	314_2_124	847_02_2	14_2_335	17_02_1	16_02_82	19_12_66	18_12_1	56_12_1	37_02_1	208_2_115
883_12_151	606_12_120	213_2_1	571_2_25	332_12_103	133_02_29	390_02_106	239_12_1	135_2_211	178_2_1	235_2_138	236_02_31	119_02_1	80_2_100	171_2_1	26_12_9	27_12_1	49_02_112	699_12_1	41_2_1	654_2_31	2_2_1	4_2_1	523_2_44	426_2_155	11_02_1	203_2_257	442_02_70	122_12_46	102_2_158	314_2_114	847_02_1	14_2_330	17_02_1	16_02_76	19_12_69	18_12_1	56_12_1	37_02_1	208_2_111
883_12_154	606_12_117	213_2_1	571_2_26	332_12_92	133_02_37	390_02_100	239_12_1	135_2_213	178_2_1	235_2_132	236_02_28	119_02_1	80_2_105	171_2_1	26_12_10	27_12_1	49_02_114	699_12_1	41_2_1	654_2_29	2_2_1	4_2_1	523_2_45	426_2_160	11_02_1	203_2_254	442_02_71	122_12_41	102_2_169	314_2_114	847_02_1	14_2_319	17_02_1	16_02_85	19_12_63	18_12_1	56_12_1	37_02_1	208_2_112
883_12_151	606_12_109	213_2_1	571_2_28	332_12_92	133_02_33	390_02_112	239_12_1	135_2_212	178_2_1	235_2_123	236_02_34	80_2_99	171_2_1	26_12_12	27_12_1	49_02_121	699_12_1	41_2_1	654_2_25	2_2_1	4_2_1	523_2_44	426_2_164	203_2_265	442_02_73	122_12_41	102_2_173	314_2_103	11_02_1	14_2_310	17_02_1	16_02_83	19_12_64	18_12_1	56_12_1	37_02_1	208_2_122
883_12_142	606_12_113	213_2_1	571_2_30	332_12_83	133_02_26	390_02_119	239_12_1	135_2_220	178_2_1	235_2_120	236_02_36	80_2_94	171_2_1	26_12_13	27_12_1	49_02_127	699_12_1	41_2_1	654_2_20	2_2_1	4_2_1	523_2_34	426_2_165	203_2_267	442_02_71	122_12_45	102_2_176	314_2_101	11_02_1	14_2_300	17_02_1	16_02_94	19_12_67	18_12_1	56_12_1	37_02_1	208_2_127
883_12_123	606_12_106	213_2_1	571_2_31	332_12_75	133_02_28	390_02_129	239_12_1	135_2_226	178_2_1	235_2_124	236_02_36	80_2_108	171_2_1	26_12_9	27_12_1	49_02_143	699_12_1	41_2_1	654_2_19	2_2_1	4_2_1	523_2_27	426_2_156	203_2_277	442_02_74	122_12_44	102_2_180	314_2_122	11_02_1	14_2_288	17_02_1	16_02_96	19_12_67	18_12_1	56_12_1	37_02_1	208_2_111
883_12_110	606_12_91	213_2_1	571_2_31	332_12_58	133_02_26	390_02_145	239_12_1	135_2_215	178_2_1	235_2_133	236_02_44	80_2_112	171_2_1	26_12_9	27_12_1	49_02_157	699_12_1	41_2_1	654_2_18	2_2_1	4_2_1	523_2_25	426_2_160	203_2_283	442_02_67	122_12_43	102_2_182	314_2_123	11_02_1	14_2_301	17_02_1	16_02_115	19_12_47	18_12_1	56_12_1	37_02_1	208_2_105
883_12_116	606_12_94	213_2_1	571_2_28	332_12_58	133_02_25	390_02_136	239_12_1	135_2_209	178_2_1	235_2_130	236_02_45	80_2_111	171_2_1	26_12_7	27_12_1	49_02_157	699_12_1	41_2_1	654_2_13	2_2_1	4_2_1	523_2_18	426_2_168	203_2_300	442_02_62	122_12_44	102_2_187	314_2_119	11_02_1	14_2_307	17_02_1	16_02_121	19_12_37	18_12_1	56_12_1	37_02_1	208_2_98
883_12_108	606_12_94	213_2_1	571_2_32	332_12_59	133_02_30	390_02_144	239_12_1	135_2_211	178_2_1	235_2_145	236_02_39	80_2_106	171_2_1	26_12_10	27_12_1	49_02_155	699_12_1	41_2_1	654_2_14	2_2_1	4_2_1	523_2_13	426_2_165	203_2_303	442_02_64	122_12_43	102_2_185	314_2_111	11_02_1	14_2_310	17_02_1	16_02_132	19_12_33	18_12_1	56_12_1	37_02_1	208_2_81
883_12_105	606_12_87	213_2_1	571_2_28	332_12_56	133_02_26	390_02_149	239_12_1	135_2_204	178_2_1	235_2_144	236_02_43	80_2_105	171_2_1	26_12_12	27_12_1	49_02_147	699_12_1	41_2_1	654_2_15	2_2_1	4_2_1	523_2_10	426_2_175	203_2_297	442_02_60	122_12_44	102_2_179	314_2_105	11_02_1	14_2_329	17_02_1	16_02_134	19_12_33	18_12_1	56_12_1	37_02_1	208_2_72
883_12_98	606_12_87	213_2_1	571_2_30	332_12_58	133_02_30	390_02_138	239_12_1	135_2_201	178_2_1	235_2_144	236_02_39	80_2_96	171_2_1	26_12_14	27_12_1	49_02_155	699_12_1	41_2_1	654_2_13	2_2_1	4_2_1	523_2_9	426_2_162	203_2_317	442_02_60	122_12_39	102_2_195	314_2_92	11_02_1	14_2_323	17_02_1	16_02_140	19_12_36	18_12_1	56_12_1	37_02_1	208_2_83
883_12_89	606_12_94	213_2_1	571_2_31	332_12_57	133_02_26	390_02_144	239_12_1	135_2_207	178_2_1	235_2_127	236_02_37	80_2_94	171_2_1	26_12_11	27_12_1	49_02_144	699_12_1	41_2_1	654_2_14	2_2_1	4_2_1	523_2_9	426_2_176	203_2_311	442_02_66	122_12_34	102_2_196	314_2_95	11_02_1	14_2_318	17_02_1	16_02_154	19_12_28	18_12_1	56_12_1	37_02_1	208_2_88
883_12_89	606_12_93	213_2_1	571_2_33	332_12_54	133_02_31	390_02_152	239_12_1	135_2_205	178_2_1	235_2_114	236_02_38	80_2_95	171_2_1	26_12_10	27_12_1	49_02_135	699_12_1	41_2_1	654_2_17	2_2_1	4_2_1	523_2_13	426_2_163	203_2_312	442_02_70	122_12_31	102_2_198	314_2_101	11_02_1	14_2_330	17_02_1	16_02_147	19_12_31	18_12_1	56_12_1	37_02_1	208_2_93
883_12_86	606_12_100	213_2_1	571_2_34	332_12_53	133_02_36	390_02_162	239_12_1	135_2_193	178_2_1	235_2_120	236_02_38	80_2_87	171_2_1	26_12_10	27_12_1	49_02_137	699_12_1	41_2_1	654_2_16	2_2_1	4_2_1	523_2_14	426_2_160	203_2_310	442_02_72	122_12_27	102_2_208	314_2_98	11_02_1	14_2_349	17_02_1	16_02_148	19_12_30	18_12_1	56_12_1	37_02_1	208_2_77
883_12_79	606_12_100	213_2_1	571_2_29	332_12_57	133_02_34	390_02_169	239_12_1	135_2_201	178_2_1	235_2_121	236_02_32	80_2_83	171_2_1	26_12_9	27_12_1	49_02_143	699_12_1	41_2_1	654_2_15	2_2_1	4_2_1	523_2_14	426_2_163	203_2_317	442_02_75	122_12_27	102_2_212	314_2_92	11_02_1	14_2_339	17_02_1	16_02_150	19_12_24	18_12_1	56_12_1	37_02_1	208_2_91
883_12_64	606_12_102	213_2_1	571_2_35	332_12_64	133_02_30	390_02_173	239_12_1	135_2_191	178_2_1	235_2_124	236_02_29	80_2_95	171_2_1	26_12_8	27_12_1	49_02_133	699_12_1	41_2_1	654_2_16	2_2_1	4_2_1	523_2_12	426_2_167	203_2_326	442_02_76	122_12_18	102_2_212	314_2_88	11_02_1	14_2_320	17_02_1	16_02_158	19_12_19	18_12_1	56_12_1	37_02_1	208_2_107
883_12_50	606_12_93	213_2_1	571_2_31	332_12_70	133_02_30	390_02_179	239_12_1	135_2_177	178_2_1	235_2_108	236_02_26	80_2_109	171_2_1	26_12_8	27_12_1	49_02_127	699_12_1	41_2_1	654_2_16	2_2_1	4_2_1	523_2_10	426_2_161	203_2_331	442_02_75	122_12_18	102_2_227	314_2_95	11_02_1	14_2_339	17_02_1	16_02_154	19_12_26	18_12_1	56_12_1	37_02_1	208_2_97
883_12_44	606_12_98	213_2_1	571_2_23	332_12_67	133_02_19	390_02_167	239_12_1	135_2_190	178_2_1	235_2_110	236_02_23	80_2_114	171_2_1	26_12_7	27_12_1	49_02_132	699_12_1	41_2_1	654_2_8	2_2_1	4_2_1	523_2_10	426_2_162	203_2_342	442_02_73	122_12_20	102_2_228	314_2_103	11_02_1	14_2_329	17_02_1	16_02_170	19_12_24	18_12_1	56_12_1	37_02_1	208_2_100
883_12_49	606_12_97	213_2_1	571_2_22	332_12_60	133_02_20	390_02_168	239_12_1	135_2_192	178_2_1	235_2_110	236_02_20	80_2_117	171_2_1	26_12_10	27_12_1	49_02_123	699_12_1	41_2_1	654_2_6	2_2_1	4_2_1	523_2_9	426_2_164	203_2_345	442_02_73	122_12_20	102_2_225	314_2_102	11_02_1	14_2_328	17_02_1	16_02_180	19_12_20	18_12_1	56_12_1	37_02_1	208_2_116
883_12_54	606_12_102	213_2_1	571_2_23	332_12_57	133_02_17	390_02_173	239_12_1	135_2_196	178_2_1	235_2_113	236_02_15	80_2_117	171_2_1	26_12_10	27_12_1	49_02_127	699_12_1	41_2_1	654_2_4	2_2_1	4_2_1	523_2_9	426_2_153	203_2_343	442_02_67	122_12_15	102_2_234	314_2_102	11_02_1	14_2_322	17_02_1	16_02_168	19_12_21	18_12_1	56_12_1	37_02_1	208_2_114
883_12_54	606_12_91	213_2_1	571_2_23	332_12_66	133_02_15	390_02_172	239_12_1	135_2_203	178_2_1	235_2_115	236_02_11	80_2_109	171_2_1	26_12_11	27_12_1	49_02_132	699_12_1	41_2_1	654_2_7	2_2_1	4_2_1	523_2_10	426_2_160	203_2_347	442_02_74	122_12_18	102_2_232	314_2_103	11_02_1	14_2_303	17_02_1	16_02_169	19_12_21	18_12_1	56_12_1	37_02_1	208_2_117
883_12_48	606_12_89	213_2_1	571_2_21	332_12_63	133_02_11	390_02_164	239_12_1	135_2_201	178_2_1	235_2_114	236_02_8	80_2_104	171_2_1	26_12_11	27_12_1	49_02_143	699_12_1	41_2_1	654_2_5	2_2_1	4_2_1	523_2_11	426_2_158	203_2_362	442_02_73	122_12_19	102_2_240	314_2_121	11_02_1	14_2_302	17_02_1	16_02_166	19_12_25	18_12_1	56_12_1	37_02_1	208_2_113
883_12_39	606_12_86	213_2_1	571_2_23	332_12_66	133_02_13	390_02_176	239_12_1	135_2_212	178_2_1	235_2_115	236_02_6	80_2_109	171_2_1	26_12_12	27_12_1	49_02_144	699_12_1	41_2_1	654_2_6	2_2_1	4_2_1	523_2_10	426_2_150	203_2_369	442_02_71	122_12_17	102_2_235	314_2_133	11_02_1	14_2_299	17_02_1	16_02_159	19_12_25	18_12_1	56_12_1	37_02_1	208_2_116
883_12_43	606_12_83	213_2_1	571_2_21	332_12_68	133_02_14	390_02_168	239_12_1	135_2_228	178_2_1	235_2_110	236_02_5	80_2_96	171_2_1	26_12_14	27_12_1	49_02_159	699_12_1	41_2_1	654_2_7	2_2_1	4_2_1	523_2_10	426_2_153	203_2_371	442_02_69	122_12_14	102_2_231	314_2_144	11_02_1	14_2_283	17_02_1	16_02_159	19_12_23	18_12_1	56_12_1	37_02_1	208_2_110
883_12_41	606_12_77	213_2_1	571_2_21	332_12_65	133_02_15	390_02_165	239_12_1	135_2_231	178_2_1	235_2_106	236_02_3	80_2_100	171_2_1	26_12_11	27_12_1	49_02_161	699_12_1	41_2_1	654_2_6	2_2_1	4_2_1	523_2_9	426_2_144	203_2_383	442_02_59	122_12_16	102_2_241	314_2_139	11_02_1	14_2_270	17_02_1	16_02_173	19_12_27	18_12_1	56_12_1	37_02_1	208_2_114
883_12_38	606_12_79	213_2_1	571_2_19	332_12_74	133_02_16	390_02_166	239_12_1	135_2_235	178_2_1	235_2_124	236_02_2	80_2_107	171_2_1	26_12_10	27_12_1	49_02_153	699_12_1	41_2_1	654_2_4	2_2_1	4_2_1	523_2_7	426_2_154	203_2_361	442_02_52	122_12_21	102_2_251	314_2_130	11_02_1	14_2_250	17_02_1	16_02_166	19_12_28	18_12_1	56_12_1	37_02_1	208_2_109
883_12_37	606_12_67	213_2_1	571_2_22	332_12_76	133_02_16	390_02_170	239_12_1	135_2_226	178_2_1	235_2_131	236_02_2	80_2_124	171_2_1	26_12_12	27_12_1	49_02_162	699_12_1	41_2_1	654_2_5	2_2_1	4_2_1	523_2_5	426_2_156	203_2_356	442_02_52	122_12_17	102_2_249	314_2_122	11_02_1	14_2_263	17_02_1	16_02_157	19_12_32	18_12_1	56_12_1	37_02_1	208_2_110
883_12_36	606_12_70	213_2_1	571_2_17	332_12_74	133_02_15	390_02_183	239_12_1	135_2_230	178_2_1	235_2_133	236_02_2	80_2_129	171_2_1	26_12_10	27_12_1	49_02_155	699_12_1	41_2_1	654_2_7	2_2_1	4_2_1	523_2_1	426_2_162	203_2_352	442_02_51	122_12_17	102_2_238	314_2_123	11_02_1	14_2_274	17_02_1	16_02_150	19_12_33	18_12_1	56_12_1	37_02_1	208_2_103
883_12_39	606_12_66	213_2_1	571_2_22	332_12_74	133_02_13	390_02_183	239_12_1	135_2_216	178_2_1	235_2_137	236_02_2	80_2_140	171_2_1	26_12_9	27_12_1	49_02_152	699_12_1	41_2_1	654_2_8	2_2_1	4_2_1	523_2_1	426_2_163	203_2_350	442_02_47	122_12_20	102_2_238	314_2_127	11_02_1	14_2_271	17_02_1	16_02_148	19_12_36	18_12_1	56_12_1	37_02_1	208_2_103
883_12_41	606_12_68	213_2_1	571_2_27	332_12_72	133_02_15	390_02_170	239_12_1	135_2_234	178_2_1	235_2_148	236_02_2	80_2_149	26_12_10	27_12_1	49_02_157	699_12_1	41_2_1	654_2_6	4_2_1	208_2_110	426_2_165	203_2_334	442_02_49	122_12_23	102_2_221	314_2_112	11_02_1	14_2_258	17_02_1	16_02_155	19_12_35	18_12_1	56_12_1	37_02_1
883_12_45	606_12_63	213_2_1	571_2_30	332_12_81	133_02_16	390_02_163	239_12_1	135_2_244	178_2_1	235_2_154	236_02_4	80_2_151	26_12_10	27_12_1	49_02_150	699_12_1	41_2_1	654_2_7	4_2_1	208_2_124	426_2_155	203_2_332	442_02_55	122_12_22	102_2_227	314_2_123	11_02_1	14_2_241	17_02_1	16_02_154	19_12_28	18_12_1	56_12_1	37_02_1
883_12_51	606_12_60	213_2_1	571_2_28	332_12_85	133_02_18	390_02_167	239_12_1	135_2_255	178_2_1	235_2_150	236_02_4	80_2_159	26_12_8	27_12_1	49_02_153	699_12_1	41_2_1	654_2_4	4_2_1	208_2_127	426_2_148	203_2_327	442_02_55	122_12_23	102_2_218	314_2_125	11_02_1	14_2_239	17_02_1	16_02_147	19_12_27	18_12_1	56_12_1	37_02_1
883_12_60	606_12_60	213_2_1	571_2_29	332_12_76	133_02_21	390_02_176	239_12_1	135_2_256	178_2_1	235_2_150	236_02_3	80_2_166	26_12_7	27_12_1	49_02_144	699_12_1	41_2_1	654_2_7	4_2_1	208_2_127	426_2_166	203_2_317	442_02_53	122_12_28	102_2_219	314_2_114	11_02_1	14_2_230	17_02_1	16_02_147	19_12_26	18_12_1	56_12_1	37_02_1
883_12_59	606_12_61	213_2_1	571_2_26	332_12_73	133_02_19	390_02_189	239_12_1	135_2_253	178_2_1	235_2_147	236_02_2	80_2_152	26_12_4	27_12_1	49_02_148	699_12_1	41_2_1	654_2_4	4_2_1	208_2_138	426_2_169	203_2_306	442_02_50	122_12_34	102_2_206	314_2_105	11_02_1	14_2_234	17_02_1	16_02_160	19_12_28	18_12_1	56_12_1	37_02_1
883_12_59	606_12_56	213_2_1	571_2_34	332_12_71	133_02_21	390_02_178	239_12_1	135_2_246	178_2_1	235_2_159	236_02_2	80_2_155	26_12_5	27_12_1	49_02_148	699_12_1	41_2_1	654_2_1	4_2_1	208_2_159	426_2_155	203_2_286	442_02_60	122_12_30	102_2_204	314_2_106	11_02_1	14_2_248	17_02_1	16_02_164	19_12_25	18_12_1	56_12_1	37_02_1
883_12_64	606_12_55	571_2_40	332_12_63	133_02_26	390_02_175	239_12_1	135_2_237	235_2_163	236_02_2	80_2_162	26_12_4	27_12_1	49_02_144	699_12_1	41_2_1	4_2_1	208_2_158	426_2_146	203_2_284	442_02_52	122_12_35	102_2_210	314_2_115	11_02_1	14_2_241	17_02_1	16_02_154	19_12_31	18_12_1	56_12_1	37_02_1
883_12_65	606_12_57	571_2_40	332_12_60	133_02_22	390_02_163	239_12_1	135_2_252	235_2_153	80_2_159	26_12_4	27_12_1	49_02_142	699_12_1	41_2_1	4_2_1	208_2_167	426_2_132	203_2_287	442_02_47	122_12_36	102_2_215	314_2_122	11_02_1	14_2_253	16_02_147	19_12_33	18_12_1	56_12_1	37_02_1
883_12_62	606_12_58	571_2_44	332_12_54	133_02_20	390_02_154	239_12_1	135_2_248	235_2_139	80_2_164	26_12_4	27_12_1	49_02_140	699_12_1	41_2_1	4_2_1	208_2_170	426_2_135	203_2_292	442_02_41	122_12_36	102_2_218	314_2_133	11_02_1	14_2_276	16_02_148	19_12_35	18_12_1	56_12_1	37_02_1
883_12_68	606_12_58	571_2_47	332_12_59	133_02_18	390_02_159	239_12_1	135_2_226	235_2_132	80_2_159	26_12_3	27_12_1	49_02_146	699_12_1	41_2_1	4_2_1	208_2_162	426_2_158	203_2_304	442_02_49	122_12_35	102_2_207	314_2_135	11_02_1	14_2_287	16_02_148	19_12_33	18_12_1	56_12_1	37_02_1
883_12_65	606_12_59	571_2_44	332_12_61	133_02_14	390_02_146	239_12_1	135_2_219	235_2_129	80_2_164	26_12_3	27_12_1	49_02_134	699_12_1	41_2_1	4_2_1	208_2_154	426_2_165	203_2_316	442_02_50	122_12_33	102_2_210	314_2_135	11_02_1	14_2_303	16_02_139	19_12_35	18_12_1	56_12_1	37_02_1
883_12_72	606_12_60	571_2_48	332_12_59	133_02_18	390_02_134	239_12_1	135_2_236	235_2_122	80_2_167	26_12_2	27_12_1	49_02_135	699_12_1	41_2_1	4_2_1	208_2_152	426_2_166	203_2_322	442_02_47	122_12_29	102_2_202	314_2_122	11_02_1	14_2_320	16_02_132	19_12_39	18_12_1	56_12_1	37_02_1
883_12_61	606_12_61	571_2_52	332_12_63	133_02_17	390_02_150	239_12_1	135_2_223	235_2_131	80_2_174	26_12_2	27_12_1	49_02_130	699_12_1	41_2_1	4_2_1	208_2_136	426_2_181	203_2_327	442_02_43	122_12_30	102_2_190	314_2_120	11_02_1	14_2_301	16_02_145	19_12_40	18_12_1	56_12_1	37_02_1
883_12_61	606_12_57	571_2_47	332_12_58	133_02_14	390_02_151	239_12_1	135_2_222	235_2_144	80_2_172	26_12_2	27_12_1	49_02_135	699_12_1	41_2_1	4_2_1	208_2_130	426_2_176	203_2_327	442_02_48	122_12_29	102_2_187	314_2_112	11_02_1	14_2_286	16_02_150	19_12_37	18_12_1	56_12_1	37_02_1
883_12_53	606_12_58	571_2_44	332_12_55	133_02_12	390_02_155	239_12_1	135_2_225	235_2_151	80_2_188	26_12_2	27_12_1	49_02_138	699_12_1	41_2_1	4_2_1	208_2_132	426_2_188	203_2_323	442_02_53	122_12_29	102_2_177	314_2_107	11_02_1	14_2_263	16_02_146	19_12_29	18_12_1	56_12_1	37_02_1
883_12_52	606_12_64	571_2_43	332_12_53	133_02_14	390_02_168	239_12_1	135_2_220	235_2_152	80_2_189	26_12_2	27_12_1	49_02_126	699_12_1	41_2_1	4_2_1	208_2_153	426_2_197	203_2_321	442_02_51	122_12_32	102_2_184	314_2_92	11_02_1	14_2_244	16_02_152	19_12_25	18_12_1	56_12_1	37_02_1
883_12_53	606_12_64	571_2_35	332_12_51	133_02_23	390_02_165	239_12_1	135_2_222	235_2_151	80_2_183	26_12_1	27_12_1	49_02_128	699_12_1	41_2_1	4_2_1	208_2_151	426_2_203	203_2_296	442_02_53	122_12_34	102_2_197	314_2_89	11_02_1	14_2_255	16_02_144	19_12_25	18_12_1	56_12_1	37_02_1
883_12_59	606_12_72	571_2_30	332_12_49	133_02_21	390_02_173	239_12_1	135_2_212	235_2_145	80_2_203	26_12_1	27_12_1	49_02_129	699_12_1	41_2_1	4_2_1	208_2_158	426_2_208	203_2_311	442_02_51	122_12_33	102_2_204	314_2_84	11_02_1	14_2_241	16_02_130	19_12_24	18_12_1	56_12_1	37_02_1
883_12_51	606_12_67	571_2_26	332_12_50	133_02_21	390_02_172	239_12_1	135_2_218	235_2_141	80_2_214	26_12_2	27_12_1	49_02_126	699_12_1	41_2_1	4_2_1	208_2_168	426_2_209	203_2_306	442_02_51	122_12_36	102_2_205	314_2_84	11_02_1	14_2_241	16_02_140	19_12_29	18_12_1	56_12_1	37_02_1
883_12_41	606_12_56	571_2_26	332_12_50	133_02_15	390_02_194	239_12_1	135_2_214	235_2_139	80_2_220	26_12_1	27_12_1	49_02_140	699_12_1	41_2_1	4_2_1	208_2_172	426_2_189	203_2_308	442_02_52	122_12_39	102_2_210	314_2_84	11_02_1	14_2_251	16_02_138	19_12_29	18_12_1	56_12_1	37_02_1
883_12_39	606_12_55	571_2_25	332_12_47	133_02_15	390_02_179	239_12_1	135_2_224	235_2_126	80_2_226	26_12_2	27_12_1	49_02_147	699_12_1	41_2_1	4_2_1	208_2_169	426_2_200	203_2_301	442_02_56	122_12_39	102_2_218	314_2_79	11_02_1	14_2_249	16_02_134	19_12_27	18_12_1	56_12_1	37_02_1
883_12_37	606_12_57	571_2_23	332_12_43	133_02_18	390_02_176	239_12_1	135_2_211	235_2_116	80_2_240	26_12_2	27_12_1	49_02_149	699_12_1	41_2_1	4_2_1	208_2_169	426_2_206	203_2_306	442_02_49	122_12_32	102_2_224	314_2_76	11_02_1	14_2_257	16_02_135	19_12_23	18_12_1	56_12_1	37_02_1
883_12_39	606_12_63	571_2_24	332_12_47	133_02_11	390_02_164	239_12_1	135_2_206	235_2_113	80_2_270	27_12_1	49_02_131	699_12_1	41_2_1	4_2_1	442_02_47	426_2_207	203_2_307	208_2_182	122_12_36	102_2_217	314_2_72	11_02_1	14_2_262	16_02_140	19_12_17	18_12_1	56_12_1	37_02_1
883_12_44	606_12_60	571_2_21	332_12_47	133_02_8	390_02_165	239_12_1	135_2_210	235_2_107	80_2_278	27_12_1	49_02_129	699_12_1	41_2_1	4_2_1	442_02_39	426_2_212	203_2_318	208_2_174	122_12_40	102_2_196	314_2_68	11_02_1	14_2_267	16_02_139	19_12_19	18_12_1	56_12_1	37_02_1
883_12_50	606_12_59	571_2_16	332_12_56	133_02_9	390_02_172	239_12_1	135_2_206	235_2_102	80_2_299	27_12_1	49_02_125	699_12_1	41_2_1	4_2_1	442_02_39	426_2_234	203_2_321	208_2_164	122_12_40	102_2_183	314_2_65	11_02_1	14_2_273	16_02_126	19_12_27	18_12_1	56_12_1	37_02_1
883_12_51	606_12_51	571_2_14	332_12_56	133_02_1	390_02_167	239_12_1	135_2_216	235_2_102	80_2_306	27_12_1	49_02_130	699_12_1	41_2_1	4_2_1	442_02_30	426_2_240	203_2_316	208_2_167	122_12_41	102_2_189	314_2_57	11_02_1	14_2_263	16_02_127	19_12_35	18_12_1	56_12_1	37_02_1
883_12_51	606_12_54	571_2_12	332_12_61	133_02_1	390_02_168	239_12_1	135_2_236	235_2_106	80_2_308	27_12_1	49_02_135	699_12_1	41_2_1	4_2_1	442_02_31	426_2_234	203_2_302	208_2_170	122_12_38	102_2_183	314_2_54	11_02_1	14_2_256	16_02_138	19_12_35	18_12_1	56_12_1	37_02_1
883_12_50	606_12_46	571_2_14	332_12_58	133_02_3	390_02_170	239_12_1	135_2_243	235_2_104	80_2_316	27_12_1	49_02_142	699_12_1	41_2_1	4_2_1	442_02_27	426_2_245	203_2_305	208_2_162	122_12_35	102_2_177	314_2_47	11_02_1	14_2_253	16_02_144	19_12_33	18_12_1	56_12_1	37_02_1
883_12_49	606_12_43	571_2_14	332_12_56	133_02_6	390_02_162	239_12_1	135_2_254	235_2_115	80_2_325	27_12_1	49_02_133	699_12_1	41_2_1	4_2_1	442_02_35	426_2_235	203_2_281	208_2_163	122_12_38	102_2_179	314_2_52	11_02_1	14_2_247	16_02_144	19_12_33	18_12_1	56_12_1	37_02_1
883_12_47	606_12_39	571_2_13	332_12_55	133_02_3	390_02_160	239_12_1	135_2_253	235_2_115	80_2_324	27_12_1	49_02_138	699_12_1	41_2_1	4_2_1	442_02_29	426_2_244	203_2_284	208_2_164	122_12_37	102_2_170	314_2_48	11_02_1	14_2_245	16_02_143	19_12_35	18_12_1	56_12_1	37_02_1
883_12_54	606_12_44	571_2_15	332_12_57	133_02_3	390_02_163	239_12_1	135_2_236	235_2_126	80_2_319	27_12_1	49_02_129	699_12_1	41_2_1	4_2_1	442_02_28	426_2_241	203_2_291	208_2_148	122_12_37	102_2_165	314_2_43	11_02_1	14_2_260	16_02_153	19_12_33	18_12_1	56_12_1	37_02_1
883_12_56	606_12_47	571_2_16	332_12_55	133_02_1	390_02_163	239_12_1	135_2_231	235_2_130	80_2_314	27_12_1	49_02_129	699_12_1	41_2_1	4_2_1	442_02_26	426_2_211	203_2_290	208_2_163	122_12_38	102_2_183	314_2_40	11_02_1	14_2_263	16_02_148	19_12_36	18_12_1	56_12_1	37_02_1
883_12_61	606_12_38	571_2_14	332_12_50	133_02_3	390_02_149	239_12_1	135_2_233	235_2_134	80_2_329	27_12_1	49_02_133	699_12_1	41_2_1	4_2_1	442_02_27	426_2_216	203_2_284	208_2_168	122_12_32	102_2_184	314_2_38	11_02_1	14_2_266	16_02_143	19_12_43	18_12_1	56_12_1	37_02_1
883_12_70	606_12_37	571_2_12	332_12_45	133_02_2	390_02_153	239_12_1	135_2_219	235_2_139	80_2_334	27_12_1	49_02_125	699_12_1	41_2_1	4_2_1	442_02_22	426_2_226	203_2_298	208_2_167	122_12_32	102_2_181	314_2_34	11_02_1	14_2_267	16_02_141	19_12_47	18_12_1	56_12_1	37_02_1
883_12_80	606_12_31	571_2_12	332_12_40	133_02_3	390_02_156	239_12_1	135_2_218	235_2_147	80_2_352	27_12_1	49_02_126	699_12_1	41_2_1	4_2_1	442_02_17	426_2_229	203_2_307	208_2_163	122_12_35	102_2_170	314_2_26	11_02_1	14_2_260	16_02_152	19_12_48	18_12_1	56_12_1	37_02_1
883_12_80	606_12_36	571_2_9	332_12_38	133_02_3	390_02_155	239_12_1	135_2_216	235_2_143	80_2_358	27_12_1	49_02_123	699_12_1	41_2_1	4_2_1	442_02_16	426_2_234	203_2_305	208_2_162	122_12_32	102_2_170	314_2_26	11_02_1	14_2_263	16_02_157	19_12_50	18_12_1	56_12_1	37_02_1
883_12_85	606_12_34	571_2_6	332_12_31	133_02_1	390_02_147	239_12_1	135_2_215	235_2_162	80_2_361	27_12_1	49_02_129	699_12_1	41_2_1	4_2_1	442_02_18	426_2_221	203_2_315	208_2_164	122_12_34	102_2_166	314_2_23	11_02_1	14_2_253	16_02_153	19_12_47	18_12_1	56_12_1	37_02_1
883_12_94	606_12_32	571_2_10	332_12_30	133_02_3	390_02_144	239_12_1	135_2_229	235_2_170	80_2_360	27_12_1	49_02_138	699_12_1	41_2_1	4_2_1	442_02_18	426_2_206	203_2_312	208_2_170	122_12_35	102_2_166	314_2_19	11_02_1	14_2_229	16_02_144	19_12_51	18_12_1	56_12_1	37_02_1
883_12_98	606_12_37	571_2_9	332_12_31	133_02_3	390_02_131	239_12_1	135_2_206	235_2_174	80_2_374	27_12_1	49_02_141	699_12_1	41_2_1	4_2_1	442_02_25	426_2_209	203_2_296	208_2_181	122_12_40	102_2_182	314_2_17	11_02_1	14_2_223	16_02_148	19_12_47	18_12_1	56_12_1	37_02_1
883_12_104	606_12_45	571_2_7	332_12_38	133_02_2	390_02_131	239_12_1	135_2_208	235_2_179	80_2_355	27_12_1	49_02_132	699_12_1	41_2_1	4_2_1	442_02_25	426_2_206	203_2_283	208_2_187	122_12_45	102_2_189	314_2_17	11_02_1	14_2_215	16_02_157	19_12_53	18_12_1	56_12_1	37_02_1
883_12_100	606_12_46	571_2_8	332_12_43	133_02_2	390_02_133	239_12_1	135_2_218	235_2_187	80_2_355	27_12_1	49_02_129	699_12_1	41_2_1	4_2_1	442_02_26	426_2_183	203_2_285	208_2_192	122_12_45	102_2_188	314_2_15	11_02_1	14_2_207	16_02_153	19_12_53	18_12_1	56_12_1	37_02_1
883_12_100	606_12_59	571_2_9	332_12_49	133_02_3	390_02_122	239_12_1	135_2_210	235_2_182	80_2_341	27_12_1	49_02_121	699_12_1	41_2_1	4_2_1	442_02_35	426_2_199	203_2_264	208_2_195	122_12_47	102_2_198	314_2_13	11_02_1	14_2_195	16_02_152	19_12_57	18_12_1	56_12_1	37_02_1
883_12_108	606_12_62	571_2_7	332_12_61	133_02_4	390_02_113	239_12_1	135_2_204	235_2_179	80_2_346	27_12_1	49_02_120	699_12_1	41_2_1	4_2_1	442_02_37	426_2_207	203_2_255	208_2_201	122_12_52	102_2_216	314_2_11	11_02_1	14_2_181	16_02_148	19_12_60	18_12_1	56_12_1	37_02_1
883_12_104	606_12_66	571_2_5	332_12_65	133_02_4	390_02_119	239_12_1	135_2_186	235_2_181	80_2_330	27_12_1	49_02_119	699_12_1	41_2_1	4_2_1	442_02_27	426_2_202	203_2_264	208_2_213	122_12_50	102_2_228	314_2_9	11_02_1	14_2_174	16_02_150	19_12_65	18_12_1	56_12_1	37_02_1
883_12_107	606_12_73	571_2_6	332_12_83	133_02_5	390_02_120	239_12_1	135_2_185	235_2_177	80_2_319	27_12_1	49_02_119	699_12_1	41_2_1	4_2_1	442_02_29	426_2_204	203_2_273	208_2_219	122_12_53	102_2_220	314_2_9	11_02_1	14_2_165	16_02_139	19_12_70	18_12_1	56_12_1	37_02_1
883_12_101	606_12_88	571_2_3	332_12_84	133_02_6	390_02_120	239_12_1	135_2_181	235_2_178	80_2_314	27_12_1	49_02_113	699_12_1	41_2_1	4_2_1	442_02_32	426_2_217	203_2_270	208_2_232	122_12_56	102_2_216	314_2_8	11_02_1	14_2_163	16_02_129	19_12_78	18_12_1	56_12_1	37_02_1
883_12_96	606_12_92	571_2_1	332_12_84	133_02_11	390_02_118	239_12_1	135_2_188	235_2_170	80_2_292	27_12_1	49_02_113	699_12_1	41_2_1	4_2_1	442_02_27	426_2_210	203_2_260	208_2_241	122_12_58	102_2_230	314_2_14	11_02_1	14_2_156	16_02_132	19_12_85	18_12_1	56_12_1	37_02_1
883_12_96	606_12_99	571_2_1	332_12_88	133_02_7	390_02_118	239_12_1	135_2_169	235_2_181	80_2_277	27_12_1	49_02_116	699_12_1	41_2_1	4_2_1	442_02_31	426_2_193	203_2_272	208_2_242	122_12_52	102_2_248	314_2_12	11_02_1	14_2_152	16_02_139	19_12_86	18_12_1	56_12_1	37_02_1
883_12_103	606_12_100	332_12_91	133_02_6	390_02_117	239_12_1	135_2_164	235_2_176	80_2_262	27_12_1	49_02_118	699_12_1	41_2_1	4_2_1	442_02_29	426_2_179	203_2_273	208_2_248	122_12_52	102_2_255	314_2_8	11_02_1	14_2_159	16_02_145	19_12_94	18_12_1	56_12_1	37_02_1
883_12_99	606_12_104	332_12_96	133_02_8	390_02_115	239_12_1	135_2_167	235_2_171	80_2_252	27_12_1	49_02_126	699_12_1	41_2_1	4_2_1	442_02_33	426_2_182	203_2_269	208_2_229	122_12_52	102_2_254	314_2_10	11_02_1	14_2_158	16_02_128	19_12_101	18_12_1	56_12_1	37_02_1
883_12_114	606_12_104	332_12_90	133_02_6	390_02_119	239_12_1	135_2_163	235_2_172	80_2_251	27_12_1	49_02_122	699_12_1	41_2_1	4_2_1	442_02_34	426_2_193	203_2_264	208_2_233	122_12_55	102_2_236	314_2_11	11_02_1	14_2_167	16_02_140	19_12_100	18_12_1	56_12_1	37_02_1
883_12_107	606_12_92	332_12_84	133_02_6	390_02_125	239_12_1	135_2_152	235_2_167	80_2_245	27_12_1	49_02_144	699_12_1	41_2_1	4_2_1	442_02_30	426_2_211	203_2_269	208_2_222	122_12_57	102_2_241	314_2_7	11_02_1	14_2_180	16_02_136	19_12_118	18_12_1	56_12_1	37_02_1
883_12_112	606_12_98	332_12_85	133_02_9	390_02_116	239_12_1	135_2_154	235_2_165	80_2_251	27_12_1	49_02_133	699_12_1	41_2_1	4_2_1	442_02_29	426_2_215	203_2_258	208_2_232	122_12_56	102_2_243	314_2_5	11_02_1	14_2_188	16_02_137	19_12_124	18_12_1	56_12_1	37_02_1
883_12_122	606_12_99	332_12_97	133_02_10	390_02_111	239_12_1	135_2_139	235_2_147	80_2_248	27_12_1	49_02_136	699_12_1	41_2_1	4_2_1	442_02_29	426_2_226	203_2_247	208_2_233	122_12_64	102_2_251	314_2_2	11_02_1	14_2_202	16_02_122	19_12_131	18_12_1	56_12_1	37_02_1
883_12_117	606_12_102	332_12_98	133_02_7	390_02_98	239_12_1	135_2_144	235_2_139	80_2_234	27_12_1	49_02_132	699_12_1	41_2_1	4_2_1	442_02_33	426_2_247	203_2_246	208_2_211	122_12_65	102_2_248	314_2_1	11_02_1	14_2_204	16_02_121	19_12_147	18_12_1	56_12_1	37_02_1
883_12_117	606_12_105	332_12_96	133_02_6	390_02_99	239_12_1	135_2_140	235_2_138	80_2_220	27_12_1	49_02_127	699_12_1	41_2_1	4_2_1	442_02_31	426_2_245	203_2_245	208_2_215	122_12_65	102_2_242	314_2_1	11_02_1	14_2_197	16_02_122	19_12_158	18_12_1	56_12_1	37_02_1
883_12_119	606_12_111	332_12_112	133_02_5	390_02_99	239_12_1	135_2_150	235_2_142	80_2_203	27_12_1	49_02_141	699_12_1	4_2_1	442_02_25	426_2_250	203_2_229	208_2_203	122_12_77	102_2_229	11_02_1	14_2_196	16_02_118	19_12_162	18_12_1	56_12_1	37_02_1
883_12_114	606_12_128	332_12_130	133_02_5	390_02_97	239_12_1	135_2_149	235_2_130	80_2_212	27_12_1	49_02_122	699_12_1	4_2_1	442_02_23	426_2_258	203_2_222	208_2_197	122_12_81	102_2_227	11_02_1	14_2_201	16_02_111	19_12_162	18_12_1	56_12_1	37_02_1
883_12_97	606_12_121	332_12_128	133_02_5	390_02_82	239_12_1	135_2_160	235_2_139	80_2_217	27_12_1	49_02_105	699_12_1	4_2_1	442_02_26	426_2_244	203_2_225	208_2_192	122_12_89	102_2_230	11_02_1	14_2_203	16_02_114	19_12_178	18_12_1	56_12_1	37_02_1
883_12_107	606_12_128	332_12_127	133_02_5	390_02_90	239_12_1	135_2_158	235_2_130	80_2_217	27_12_1	49_02_95	699_12_1	4_2_1	442_02_17	426_2_262	203_2_220	208_2_191	122_12_97	102_2_246	11_02_1	14_2_208	16_02_122	19_12_174	18_12_1	56_12_1	37_02_1
883_12_129	606_12_134	332_12_139	133_02_6	390_02_90	239_12_1	135_2_160	235_2_133	80_2_212	27_12_1	49_02_92	699_12_1	4_2_1	442_02_16	426_2_288	203_2_208	208_2_177	122_12_104	102_2_248	11_02_1	14_2_196	16_02_120	19_12_169	18_12_1	56_12_1	37_02_1
883_12_129	606_12_145	332_12_144	133_02_5	390_02_88	239_12_1	135_2_158	235_2_137	80_2_199	27_12_1	49_02_91	699_12_1	4_2_1	442_02_16	426_2_266	203_2_203	208_2_183	122_12_114	102_2_261	11_02_1	14_2_197	16_02_107	19_12_174	18_12_1	56_12_1	37_02_1
883_12_143	606_12_145	332_12_152	133_02_7	390_02_90	239_12_1	135_2_153	235_2_137	80_2_170	27_12_1	49_02_91	699_12_1	4_2_1	442_02_14	426_2_254	203_2_216	208_2_184	122_12_116	102_2_251	11_02_1	14_2_206	16_02_95	19_12_198	18_12_1	56_12_1	37_02_1
883_12_142	606_12_149	332_12_145	133_02_5	390_02_85	239_12_1	135_2_130	235_2_127	80_2_166	27_12_1	49_02_91	699_12_1	4_2_1	442_02_7	426_2_275	203_2_207	208_2_195	122_12_121	102_2_262	11_02_1	14_2_212	16_02_95	19_12_204	18_12_1	56_12_1	37_02_1
883_12_145	606_12_150	332_12_136	133_02_6	390_02_89	239_12_1	135_2_121	235_2_122	80_2_161	27_12_1	49_02_91	699_12_1	4_2_1	442_02_4	426_2_274	203_2_211	208_2_194	122_12_135	102_2_262	11_02_1	14_2_217	16_02_86	19_12_203	18_12_1	56_12_1	37_02_1
883_12_149	606_12_161	332_12_136	133_02_6	390_02_94	239_12_1	135_2_114	235_2_129	80_2_159	27_12_1	49_02_84	699_12_1	4_2_1	442_02_4	426_2_263	203_2_206	208_2_211	122_12_138	102_2_264	11_02_1	14_2_213	16_02_89	19_12_208	18_12_1	56_12_1	37_02_1
883_12_140	606_12_180	332_12_139	133_02_6	390_02_103	239_12_1	135_2_109	235_2_127	80_2_160	27_12_1	49_02_73	699_12_1	4_2_1	442_02_5	426_2_240	203_2_196	208_2_206	122_12_146	102_2_265	11_02_1	14_2_225	16_02_85	19_12_218	18_12_1	56_12_1	37_02_1
883_12_144	606_12_195	332_12_137	133_02_7	390_02_106	239_12_1	135_2_118	235_2_120	80_2_158	27_12_1	49_02_75	699_12_1	4_2_1	442_02_3	426_2_220	203_2_176	208_2_217	122_12_158	102_2_260	11_02_1	14_2_218	16_02_83	19_12_207	18_12_1	56_12_1	37_02_1
883_12_152	606_12_196	332_12_135	133_02_9	390_02_103	239_12_1	135_2_121	235_2_117	80_2_156	27_12_1	49_02_76	699_12_1	4_2_1	442_02_4	426_2_212	203_2_178	208_2_219	122_12_160	102_2_261	11_02_1	14_2_216	16_02_83	19_12_202	18_12_1	56_12_1	37_02_1
883_12_155	606_12_213	332_12_136	133_02_6	390_02_103	239_12_1	135_2_106	235_2_120	80_2_151	27_12_1	49_02_67	699_12_1	4_2_1	442_02_2	426_2_215	203_2_173	208_2_226	122_12_161	102_2_275	11_02_1	14_2_217	16_02_77	19_12_205	18_12_1	56_12_1	37_02_1
883_12_143	606_12_230	332_12_138	133_02_2	390_02_106	239_12_1	135_2_103	235_2_129	80_2_151	27_12_1	49_02_67	699_12_1	4_2_1	426_2_209	203_2_174	208_2_225	122_12_160	102_2_291	11_02_1	14_2_223	16_02_83	19_12_198	18_12_1	56_12_1	37_02_1
883_12_141	606_12_216	332_12_132	133_02_5	390_02_115	239_12_1	135_2_94	235_2_124	80_2_159	27_12_1	49_02_72	699_12_1	4_2_1	426_2_240	203_2_176	208_2_213	122_12_155	102_2_281	11_02_1	14_2_222	16_02_79	19_12_189	18_12_1	56_12_1	37_02_1
883_12_143	606_12_229	332_12_138	133_02_3	390_02_117	239_12_1	135_2_102	235_2_115	80_2_126	27_12_1	49_02_63	699_12_1	4_2_1	426_2_257	203_2_166	208_2_219	122_12_168	102_2_289	11_02_1	14_2_221	16_02_80	19_12_180	18_12_1	56_12_1	37_02_1
883_12_142	606_12_220	332_12_137	133_02_2	390_02_120	239_12_1	135_2_99	235_2_116	80_2_113	27_12_1	49_02_65	699_12_1	4_2_1	426_2_285	203_2_181	208_2_196	122_12_160	102_2_292	11_02_1	14_2_230	16_02_96	19_12_169	18_12_1	56_12_1	37_02_1
883_12_147	606_12_214	332_12_132	133_02_3	390_02_128	239_12_1	135_2_77	235_2_110	80_2_112	27_12_1	49_02_64	699_12_1	4_2_1	426_2_297	203_2_191	208_2_226	122_12_142	102_2_295	11_02_1	14_2_212	16_02_113	19_12_147	18_12_1	56_12_1	37_02_1
883_12_139	606_12_203	332_12_130	133_02_3	390_02_139	239_12_1	135_2_70	235_2_124	80_2_102	27_12_1	49_02_72	699_12_1	4_2_1	426_2_297	203_2_197	208_2_232	122_12_136	102_2_293	11_02_1	14_2_203	16_02_120	19_12_136	18_12_1	56_12_1	37_02_1
883_12_124	606_12_190	332_12_130	133_02_1	390_02_138	239_12_1	135_2_62	235_2_127	80_2_104	27_12_1	49_02_66	699_12_1	4_2_1	426_2_287	203_2_212	208_2_246	122_12_128	102_2_308	11_02_1	14_2_197	16_02_157	19_12_112	18_12_1	56_12_1	37_02_1
883_12_112	606_12_188	332_12_121	390_02_151	239_12_1	135_2_63	235_2_129	80_2_95	27_12_1	49_02_72	699_12_1	4_2_1	426_2_279	203_2_216	208_2_250	122_12_124	102_2_325	11_02_1	14_2_201	16_02_171	19_12_93	18_12_1	56_12_1	37_02_1
883_12_109	606_12_175	332_12_129	390_02_144	239_12_1	135_2_63	235_2_126	80_2_95	27_12_1	49_02_71	699_12_1	4_2_1	426_2_277	203_2_215	208_2_249	122_12_116	102_2_340	11_02_1	14_2_205	16_02_195	19_12_88	18_12_1	56_12_1	37_02_1
883_12_103	606_12_160	332_12_134	390_02_133	239_12_1	135_2_73	235_2_126	80_2_104	27_12_1	49_02_94	699_12_1	4_2_1	426_2_291	203_2_218	208_2_242	122_12_109	102_2_319	11_02_1	14_2_202	16_02_204	19_12_73	18_12_1	56_12_1	37_02_1
883_12_98	606_12_153	332_12_126	390_02_152	239_12_1	135_2_66	235_2_124	80_2_118	27_12_1	49_02_92	699_12_1	4_2_1	426_2_297	203_2_225	208_2_238	122_12_105	102_2_310	11_02_1	14_2_201	16_02_206	19_12_70	18_12_1	56_12_1	37_02_1
883_12_81	606_12_118	332_12_111	390_02_159	239_12_1	135_2_55	235_2_126	80_2_139	27_12_1	49_02_102	699_12_1	4_2_1	426_2_305	203_2_233	208_2_236	122_12_98	102_2_335	11_02_1	14_2_198	16_02_212	19_12_65	18_12_1	56_12_1	37_02_1
883_12_79	606_12_112	332_12_108	390_02_146	239_12_1	135_2_47	235_2_137	80_2_160	27_12_1	49_02_106	699_12_1	4_2_1	426_2_316	203_2_232	208_2_230	122_12_89	102_2_335	11_02_1	14_2_191	16_02_217	19_12_70	18_12_1	56_12_1	37_02_1
883_12_75	606_12_92	332_12_91	390_02_154	239_12_1	135_2_51	235_2_132	80_2_174	27_12_1	49_02_119	699_12_1	4_2_1	426_2_301	203_2_231	208_2_238	122_12_88	102_2_336	11_02_1	14_2_200	16_02_216	19_12_69	18_12_1	56_12_1	37_02_1
883_12_69	606_12_85	332_12_77	390_02_151	239_12_1	135_2_51	235_2_125	80_2_176	27_12_1	49_02_119	699_12_1	4_2_1	426_2_311	203_2_226	208_2_261	122_12_79	102_2_338	11_02_1	14_2_208	16_02_221	19_12_66	18_12_1	56_12_1	37_02_1
883_12_68	606_12_68	332_12_66	390_02_151	239_12_1	135_2_52	235_2_124	80_2_193	27_12_1	49_02_138	699_12_1	4_2_1	426_2_292	203_2_224	208_2_271	122_12_73	102_2_344	11_02_1	14_2_205	16_02_229	19_12_65	18_12_1	56_12_1	37_02_1
883_12_71	606_12_56	332_12_56	390_02_142	239_12_1	135_2_53	235_2_125	80_2_199	27_12_1	49_02_140	699_12_1	4_2_1	426_2_304	203_2_239	208_2_265	122_12_66	102_2_346	11_02_1	14_2_199	16_02_240	19_12_58	18_12_1	56_12_1	37_02_1
883_12_76	606_12_48	332_12_53	390_02_138	239_12_1	135_2_59	235_2_133	80_2_184	27_12_1	49_02_160	699_12_1	4_2_1	426_2_296	203_2_262	208_2_248	122_12_57	102_2_351	11_02_1	14_2_184	16_02_247	19_12_57	18_12_1	56_12_1	37_02_1
883_12_74	606_12_43	332_12_50	390_02_135	239_12_1	135_2_53	235_2_137	80_2_177	27_12_1	49_02_176	699_12_1	4_2_1	426_2_302	203_2_263	208_2_249	122_12_48	102_2_356	11_02_1	14_2_176	16_02_243	19_12_56	18_12_1	56_12_1	37_02_1
883_12_74	606_12_37	332_12_47	390_02_139	239_12_1	135_2_56	235_2_151	80_2_163	27_12_1	49_02_192	699_12_1	4_2_1	426_2_304	203_2_269	208_2_238	122_12_37	102_2_358	11_02_1	14_2_170	16_02_230	19_12_62	18_12_1	56_12_1	37_02_1
883_12_74	606_12_37	332_12_46	390_02_135	239_12_1	135_2_63	235_2_151	80_2_179	27_12_1	49_02_208	699_12_1	4_2_1	426_2_306	203_2_254	208_2_238	122_12_29	102_2_354	11_02_1	14_2_176	16_02_222	19_12_60	18_12_1	56_12_1	37_02_1
883_12_67	606_12_31	332_12_41	390_02_131	239_12_1	135_2_70	235_2_137	80_2_214	27_12_1	49_02_188	699_12_1	4_2_1	426_2_307	203_2_260	208_2_238	122_12_31	102_2_341	11_02_1	14_2_191	16_02_231	19_12_58	18_12_1	56_12_1	37_02_1
883_12_69	606_12_35	332_12_39	390_02_136	239_12_1	135_2_67	235_2_133	80_2_220	27_12_1	49_02_187	699_12_1	4_2_1	426_2_303	203_2_271	208_2_228	122_12_27	102_2_349	11_02_1	14_2_196	16_02_239	19_12_49	18_12_1	56_12_1	37_02_1
883_12_68	606_12_32	332_12_47	390_02_140	239_12_1	135_2_73	235_2_124	80_2_231	27_12_1	49_02_181	699_12_1	4_2_1	426_2_301	203_2_283	208_2_233	122_12_25	102_2_342	11_02_1	14_2_202	16_02_248	19_12_40	18_12_1	56_12_1	37_02_1
883_12_71	606_12_35	332_12_44	390_02_127	239_12_1	135_2_77	235_2_121	80_2_252	27_12_1	49_02_172	699_12_1	4_2_1	426_2_286	203_2_277	208_2_238	122_12_22	102_2_353	11_02_1	14_2_206	16_02_239	19_12_49	18_12_1	56_12_1	37_02_1
883_12_72	606_12_28	332_12_43	390_02_137	239_12_1	135_2_79	235_2_127	80_2_249	27_12_1	49_02_175	699_12_1	4_2_1	426_2_291	203_2_287	208_2_246	122_12_19	102_2_352	11_02_1	14_2_186	16_02_225	19_12_46	18_12_1	56_12_1	37_02_1
883_12_84	606_12_27	332_12_34	390_02_123	239_12_1	135_2_78	235_2_125	80_2_246	27_12_1	49_02_162	699_12_1	4_2_1	426_2_294	203_2_290	208_2_272	122_12_19	102_2_352	11_02_1	14_2_177	16_02_226	19_12_46	18_12_1	56_12_1	37_02_1
883_12_84	606_12_29	332_12_35	390_02_131	239_12_1	135_2_80	235_2_115	80_2_241	27_12_1	49_02_159	699_12_1	4_2_1	426_2_314	203_2_295	208_2_268	122_12_15	102_2_352	11_02_1	14_2_179	16_02_225	19_12_44	18_12_1	56_12_1	37_02_1
883_12_86	606_12_26	332_12_42	390_02_129	239_12_1	135_2_74	235_2_101	80_2_252	27_12_1	49_02_142	699_12_1	4_2_1	426_2_303	203_2_310	208_2_264	122_12_14	102_2_354	11_02_1	14_2_183	16_02_235	19_12_38	18_12_1	56_12_1	37_02_1
883_12_89	606_12_25	332_12_35	390_02_125	239_12_1	135_2_68	235_2_105	80_2_243	27_12_1	49_02_137	699_12_1	4_2_1	426_2_297	203_2_315	208_2_264	122_12_13	102_2_368	11_02_1	14_2_185	16_02_248	19_12_40	18_12_1	56_12_1	37_02_1
883_12_89	606_12_30	332_12_32	390_02_123	239_12_1	135_2_61	235_2_99	80_2_250	27_12_1	49_02_145	699_12_1	4_2_1	426_2_298	203_2_325	208_2_267	122_12_14	102_2_389	11_02_1	14_2_179	16_02_249	19_12_35	18_12_1	56_12_1	37_02_1
883_12_84	606_12_31	332_12_33	390_02_128	239_12_1	135_2_56	235_2_108	80_2_239	27_12_1	49_02_143	699_12_1	4_2_1	426_2_298	203_2_310	208_2_258	122_12_15	102_2_387	11_02_1	14_2_182	16_02_263	19_12_33	18_12_1	56_12_1	37_02_1
883_12_83	606_12_23	332_12_32	390_02_135	239_12_1	135_2_58	235_2_108	80_2_235	27_12_1	49_02_161	699_12_1	4_2_1	426_2_276	203_2_304	208_2_273	122_12_13	102_2_392	11_02_1	14_2_165	16_02_274	19_12_27	18_12_1	56_12_1	37_02_1
883_12_83	606_12_27	332_12_32	390_02_130	239_12_1	135_2_64	235_2_117	80_2_230	27_12_1	49_02_158	699_12_1	4_2_1	426_2_271	203_2_322	208_2_282	122_12_14	102_2_390	11_02_1	14_2_162	16_02_268	19_12_24	18_12_1	56_12_1	37_02_1
883_12_76	606_12_32	332_12_31	390_02_143	239_12_1	135_2_75	235_2_128	80_2_219	27_12_1	49_02_150	699_12_1	4_2_1	426_2_279	203_2_329	208_2_262	122_12_13	102_2_394	11_02_1	14_2_154	16_02_263	19_12_23	18_12_1	56_12_1	37_02_1
883_12_72	606_12_30	332_12_30	390_02_139	239_12_1	135_2_77	235_2_121	80_2_217	27_12_1	49_02_157	699_12_1	4_2_1	426_2_273	203_2_315	208_2_271	122_12_16	102_2_405	11_02_1	14_2_152	16_02_261	19_12_21	18_12_1	56_12_1	37_02_1
883_12_61	606_12_33	332_12_29	390_02_143	239_12_1	135_2_85	235_2_109	80_2_208	27_12_1	49_02_152	699_12_1	4_2_1	426_2_279	203_2_311	208_2_278	122_12_20	102_2_420	11_02_1	14_2_162	16_02_264	19_12_22	18_12_1	56_12_1	37_02_1
883_12_55	606_12_32	332_12_27	390_02_147	239_12_1	135_2_85	235_2_112	80_2_194	27_12_1	49_02_142	699_12_1	4_2_1	426_2_286	203_2_291	208_2_299	122_12_17	102_2_435	11_02_1	14_2_170	16_02_257	19_12_27	18_12_1	56_12_1	37_02_1
883_12_53	606_12_36	332_12_28	390_02_134	239_12_1	135_2_83	235_2_93	80_2_199	27_12_1	49_02_140	699_12_1	4_2_1	426_2_308	203_2_287	208_2_301	122_12_12	102_2_446	11_02_1	14_2_154	16_02_264	19_12_32	18_12_1	56_12_1	37_02_1
883_12_55	606_12_37	332_12_25	390_02_128	239_12_1	135_2_80	235_2_104	80_2_194	27_12_1	49_02_130	699_12_1	4_2_1	426_2_304	203_2_295	208_2_295	122_12_10	102_2_452	11_02_1	14_2_159	16_02_268	19_12_37	18_12_1	56_12_1	37_02_1
883_12_53	606_12_37	332_12_26	390_02_122	239_12_1	135_2_71	235_2_99	80_2_179	27_12_1	49_02_122	699_12_1	4_2_1	426_2_327	203_2_290	208_2_300	122_12_11	102_2_469	11_02_1	14_2_168	16_02_267	19_12_37	18_12_1	56_12_1	37_02_1
883_12_48	606_12_40	332_12_27	390_02_127	239_12_1	135_2_81	235_2_101	80_2_174	27_12_1	49_02_132	699_12_1	4_2_1	426_2_321	203_2_291	208_2_281	122_12_5	102_2_479	11_02_1	14_2_171	16_02_265	19_12_42	18_12_1	56_12_1	37_02_1
883_12_45	606_12_39	332_12_28	390_02_120	239_12_1	135_2_89	235_2_106	80_2_193	27_12_1	49_02_124	699_12_1	4_2_1	426_2_311	203_2_292	208_2_259	122_12_6	102_2_484	11_02_1	14_2_180	16_02_247	19_12_51	18_12_1	56_12_1	37_02_1
883_12_46	606_12_45	332_12_30	390_02_111	239_12_1	135_2_84	235_2_98	80_2_190	27_12_1	49_02_122	699_12_1	4_2_1	426_2_304	203_2_286	208_2_247	122_12_8	102_2_493	11_02_1	14_2_185	16_02_254	19_12_61	18_12_1	56_12_1	37_02_1
883_12_60	606_12_49	332_12_29	390_02_104	239_12_1	135_2_80	235_2_110	80_2_174	27_12_1	49_02_123	699_12_1	4_2_1	426_2_290	203_2_289	208_2_256	122_12_10	102_2_491	11_02_1	14_2_182	16_02_248	19_12_61	18_12_1	56_12_1	37_02_1
883_12_55	606_12_48	332_12_33	390_02_106	239_12_1	135_2_80	235_2_106	80_2_171	27_12_1	49_02_127	699_12_1	4_2_1	426_2_275	203_2_294	208_2_239	122_12_9	102_2_507	11_02_1	14_2_190	16_02_249	19_12_67	18_12_1	56_12_1	37_02_1
883_12_48	606_12_49	332_12_41	390_02_115	239_12_1	135_2_76	235_2_93	80_2_173	27_12_1	49_02_126	699_12_1	4_2_1	426_2_290	203_2_277	208_2_243	122_12_10	102_2_512	11_02_1	14_2_188	16_02_245	19_12_73	18_12_1	56_12_1	37_02_1
883_12_50	606_12_52	332_12_41	390_02_109	239_12_1	135_2_62	235_2_90	80_2_170	27_12_1	49_02_130	699_12_1	4_2_1	426_2_298	203_2_275	208_2_252	122_12_10	102_2_522	11_02_1	14_2_183	16_02_236	19_12_73	18_12_1	56_12_1	37_02_1
883_12_42	606_12_51	332_12_42	390_02_116	239_12_1	135_2_58	235_2_92	80_2_173	27_12_1	49_02_124	699_12_1	4_2_1	426_2_281	203_2_275	208_2_246	122_12_10	102_2_529	11_02_1	14_2_196	16_02_227	19_12_74	18_12_1	56_12_1	37_02_1
883_12_50	606_12_56	332_12_46	390_02_115	239_12_1	135_2_68	235_2_104	80_2_173	27_12_1	49_02_112	699_12_1	4_2_1	426_2_288	203_2_285	208_2_238	122_12_9	102_2_516	11_02_1	14_2_180	16_02_219	19_12_88	18_12_1	56_12_1	37_02_1
883_12_49	606_12_53	332_12_45	390_02_110	239_12_1	135_2_65	235_2_107	80_2_172	27_12_1	49_02_119	699_12_1	4_2_1	426_2_299	203_2_280	208_2_230	122_12_9	102_2_508	11_02_1	14_2_188	16_02_225	19_12_93	18_12_1	56_12_1	37_02_1
883_12_49	606_12_60	332_12_45	390_02_108	239_12_1	135_2_55	235_2_108	80_2_174	27_12_1	49_02_120	699_12_1	4_2_1	426_2_296	203_2_275	208_2_230	122_12_8	102_2_516	11_02_1	14_2_195	16_02_219	19_12_104	18_12_1	56_12_1	37_02_1
883_12_42	606_12_62	332_12_49	390_02_111	239_12_1	135_2_56	235_2_102	80_2_170	27_12_1	49_02_113	699_12_1	4_2_1	426_2_290	203_2_275	208_2_229	122_12_9	102_2_502	11_02_1	14_2_203	16_02_209	19_12_120	18_12_1	56_12_1	37_02_1
883_12_50	606_12_60	332_12_49	390_02_105	239_12_1	135_2_53	235_2_100	80_2_162	27_12_1	49_02_111	699_12_1	4_2_1	426_2_301	203_2_269	208_2_236	122_12_13	102_2_486	11_02_1	14_2_218	16_02_200	19_12_128	18_12_1	56_12_1	37_02_1
883_12_56	606_12_53	332_12_56	390_02_115	239_12_1	135_2_53	235_2_114	80_2_147	27_12_1	49_02_125	699_12_1	4_2_1	426_2_299	203_2_262	208_2_237	122_12_13	102_2_469	11_02_1	14_2_216	16_02_195	19_12_142	18_12_1	56_12_1	37_02_1
883_12_54	606_12_56	332_12_56	390_02_113	239_12_1	135_2_56	235_2_143	80_2_140	27_12_1	49_02_126	699_12_1	4_2_1	426_2_281	203_2_263	208_2_244	122_12_12	102_2_464	11_02_1	14_2_202	16_02_191	19_12_151	18_12_1	56_12_1	37_02_1
883_12_65	606_12_62	332_12_47	390_02_122	239_12_1	135_2_60	235_2_137	80_2_130	27_12_1	49_02_113	699_12_1	4_2_1	426_2_273	203_2_268	208_2_238	122_12_14	102_2_482	11_02_1	14_2_198	16_02_181	19_12_162	18_12_1	56_12_1	37_02_1
883_12_62	606_12_61	332_12_44	390_02_123	239_12_1	135_2_65	235_2_151	80_2_129	27_12_1	49_02_111	699_12_1	4_2_1	426_2_257	203_2_266	208_2_249	122_12_20	102_2_487	11_02_1	14_2_192	16_02_160	19_12_186	18_12_1	56_12_1	37_02_1
883_12_72	606_12_60	332_12_48	390_02_117	239_12_1	135_2_64	235_2_153	80_2_128	27_12_1	49_02_114	699_12_1	4_2_1	426_2_254	203_2_265	208_2_246	122_12_15	102_2_499	11_02_1	14_2_181	16_02_156	19_12_199	18_12_1	56_12_1	37_02_1
883_12_77	606_12_67	332_12_37	390_02_107	239_12_1	135_2_54	235_2_160	80_2_127	27_12_1	49_02_108	699_12_1	4_2_1	426_2_255	203_2_273	208_2_259	122_12_16	102_2_502	11_02_1	14_2_174	16_02_156	19_12_206	18_12_1	56_12_1	37_02_1
883_12_77	606_12_66	332_12_41	390_02_104	239_12_1	135_2_56	235_2_165	80_2_137	27_12_1	49_02_107	699_12_1	4_2_1	426_2_255	203_2_275	208_2_235	122_12_19	102_2_494	11_02_1	14_2_173	16_02_162	19_12_226	18_12_1	56_12_1	37_02_1
883_12_82	606_12_68	332_12_48	390_02_115	239_12_1	135_2_56	235_2_151	80_2_149	27_12_1	49_02_98	699_12_1	4_2_1	426_2_244	203_2_289	208_2_218	122_12_21	102_2_490	11_02_1	14_2_173	16_02_143	19_12_217	18_12_1	56_12_1	37_02_1
883_12_86	606_12_70	332_12_51	390_02_112	239_12_1	135_2_46	235_2_146	80_2_148	27_12_1	49_02_107	699_12_1	4_2_1	426_2_239	203_2_303	208_2_212	122_12_16	102_2_477	11_02_1	14_2_186	16_02_145	19_12_221	18_12_1	56_12_1	37_02_1
883_12_96	606_12_65	332_12_51	390_02_108	239_12_1	135_2_44	235_2_147	80_2_137	27_12_1	49_02_106	699_12_1	4_2_1	426_2_246	203_2_302	208_2_198	122_12_19	102_2_458	11_02_1	14_2_194	16_02_139	19_12_234	18_12_1	56_12_1	37_02_1
883_12_98	606_12_68	332_12_63	390_02_111	239_12_1	135_2_43	235_2_146	80_2_137	27_12_1	49_02_109	699_12_1	4_2_1	426_2_255	203_2_303	208_2_191	122_12_17	102_2_460	11_02_1	14_2_184	16_02_135	19_12_242	18_12_1	56_12_1	37_02_1
883_12_102	606_12_76	332_12_63	390_02_111	239_12_1	135_2_37	235_2_138	80_2_137	27_12_1	49_02_109	699_12_1	4_2_1	426_2_251	203_2_281	208_2_207	122_12_15	102_2_467	11_02_1	14_2_186	16_02_132	19_12_248	18_12_1	56_12_1	37_02_1
883_12_115	606_12_81	332_12_70	390_02_117	239_12_1	135_2_32	235_2_140	80_2_129	27_12_1	49_02_106	699_12_1	4_2_1	426_2_268	203_2_274	208_2_210	122_12_18	102_2_449	11_02_1	14_2_176	16_02_117	19_12_257	18_12_1	56_12_1	37_02_1
883_12_145	606_12_85	332_12_72	390_02_109	239_12_1	135_2_36	235_2_146	80_2_126	27_12_1	49_02_98	699_12_1	4_2_1	426_2_257	203_2_253	208_2_206	122_12_20	102_2_454	11_02_1	14_2_171	16_02_104	19_12_269	18_12_1	56_12_1	37_02_1
883_12_158	606_12_86	332_12_73	390_02_111	239_12_1	135_2_35	235_2_127	80_2_117	27_12_1	49_02_100	699_12_1	4_2_1	426_2_270	203_2_255	208_2_205	122_12_14	102_2_463	11_02_1	14_2_174	16_02_92	19_12_286	18_12_1	56_12_1	37_02_1
883_12_172	606_12_87	332_12_75	390_02_108	239_12_1	135_2_34	235_2_113	80_2_117	27_12_1	49_02_110	699_12_1	4_2_1	426_2_275	203_2_243	208_2_199	122_12_16	102_2_457	11_02_1	14_2_176	16_02_88	19_12_299	18_12_1	56_12_1	37_02_1
883_12_172	606_12_87	332_12_71	390_02_109	239_12_1	135_2_23	235_2_123	80_2_122	27_12_1	49_02_108	699_12_1	4_2_1	426_2_286	203_2_241	208_2_187	122_12_18	102_2_459	11_02_1	14_2_182	16_02_83	19_12_305	18_12_1	56_12_1	37_02_1
883_12_184	606_12_94	332_12_76	390_02_108	239_12_1	135_2_17	235_2_129	80_2_130	27_12_1	49_02_104	699_12_1	4_2_1	426_2_261	203_2_228	208_2_204	122_12_15	102_2_461	11_02_1	14_2_192	16_02_81	19_12_315	18_12_1	56_12_1	37_02_1
883_12_203	606_12_95	332_12_71	390_02_105	239_12_1	135_2_15	235_2_110	80_2_143	27_12_1	49_02_101	699_12_1	4_2_1	426_2_247	203_2_234	208_2_184	122_12_14	102_2_475	11_02_1	14_2_202	16_02_77	19_12_318	18_12_1	56_12_1	37_02_1
883_12_216	606_12_111	332_12_70	390_02_104	239_12_1	135_2_17	235_2_108	80_2_139	27_12_1	49_02_92	699_12_1	4_2_1	426_2_253	203_2_227	208_2_178	122_12_19	102_2_467	11_02_1	14_2_203	16_02_66	19_12_327	18_12_1	56_12_1	37_02_1
883_12_243	606_12_120	332_12_66	390_02_102	239_12_1	135_2_13	235_2_103	80_2_122	27_12_1	49_02_110	699_12_1	4_2_1	426_2_237	203_2_216	208_2_177	122_12_21	102_2_452	11_02_1	14_2_208	16_02_61	19_12_345	18_12_1	56_12_1	37_02_1
883_12_250	606_12_134	332_12_70	390_02_106	239_12_1	135_2_12	235_2_108	80_2_128	27_12_1	49_02_103	699_12_1	4_2_1	426_2_248	203_2_219	208_2_167	122_12_20	102_2_419	11_02_1	14_2_203	16_02_54	19_12_346	18_12_1	56_12_1	37_02_1
883_12_254	606_12_157	332_12_75	390_02_114	239_12_1	135_2_8	235_2_115	80_2_123	27_12_1	49_02_106	699_12_1	4_2_1	426_2_238	203_2_215	208_2_155	122_12_22	102_2_407	11_02_1	14_2_206	16_02_54	19_12_349	18_12_1	56_12_1	37_02_1
883_12_293	606_12_171	332_12_73	390_02_112	239_12_1	135_2_5	235_2_112	80_2_120	27_12_1	49_02_104	699_12_1	4_2_1	426_2_217	203_2_221	208_2_140	122_12_18	102_2_416	11_02_1	14_2_211	16_02_53	19_12_342	18_12_1	56_12_1	37_02_1
883_12_328	606_12_169	332_12_74	390_02_108	239_12_1	135_2_3	235_2_119	80_2_119	27_12_1	49_02_103	699_12_1	4_2_1	426_2_206	203_2_219	208_2_137	122_12_20	102_2_399	11_02_1	14_2_226	16_02_51	19_12_342	18_12_1	56_12_1	37_02_1
883_12_352	606_12_190	332_12_75	390_02_109	239_12_1	135_2_4	235_2_106	80_2_121	27_12_1	49_02_95	699_12_1	4_2_1	426_2_205	203_2_213	208_2_130	122_12_22	102_2_393	11_02_1	14_2_235	16_02_42	19_12_349	18_12_1	56_12_1	37_02_1
883_12_364	606_12_202	332_12_77	390_02_121	239_12_1	135_2_4	235_2_106	80_2_120	27_12_1	49_02_103	699_12_1	4_2_1	426_2_188	203_2_213	208_2_117	122_12_18	102_2_381	11_02_1	14_2_243	16_02_47	19_12_335	18_12_1	56_12_1	37_02_1
883_12_371	606_12_220	332_12_70	390_02_124	239_12_1	135_2_5	235_2_102	80_2_112	27_12_1	49_02_110	699_12_1	4_2_1	426_2_171	203_2_210	208_2_121	122_12_17	102_2_377	11_02_1	14_2_247	16_02_47	19_12_336	18_12_1	56_12_1	37_02_1
883_12_385	606_12_240	332_12_74	390_02_123	239_12_1	135_2_7	235_2_93	80_2_103	27_12_1	49_02_111	699_12_1	4_2_1	426_2_175	203_2_223	208_2_118	122_12_17	102_2_342	11_02_1	14_2_256	16_02_40	19_12_339	18_12_1	56_12_1	37_02_1
883_12_424	606_12_256	332_12_71	390_02_117	239_12_1	135_2_7	235_2_77	80_2_95	27_12_1	49_02_122	699_12_1	4_2_1	426_2_162	203_2_221	208_2_116	122_12_11	102_2_330	11_02_1	14_2_249	16_02_37	19_12_351	18_12_1	56_12_1	37_02_1
883_12_439	606_12_272	332_12_62	390_02_118	239_12_1	135_2_8	235_2_65	80_2_98	27_12_1	49_02_124	699_12_1	4_2_1	426_2_148	203_2_223	208_2_113	122_12_9	102_2_305	11_02_1	14_2_243	16_02_36	19_12_376	18_12_1	56_12_1	37_02_1
883_12_456	606_12_292	332_12_61	390_02_128	239_12_1	135_2_7	235_2_55	80_2_96	27_12_1	49_02_120	699_12_1	4_2_1	426_2_169	203_2_206	208_2_101	122_12_4	102_2_288	11_02_1	14_2_236	16_02_38	19_12_388	18_12_1	56_12_1	37_02_1
883_12_496	606_12_316	332_12_57	390_02_123	239_12_1	135_2_8	235_2_49	80_2_80	27_12_1	49_02_121	699_12_1	4_2_1	426_2_180	203_2_209	208_2_98	122_12_6	102_2_250	11_02_1	14_2_237	16_02_31	19_12_390	18_12_1	56_12_1	37_02_1
883_12_526	606_12_325	332_12_67	390_02_120	239_12_1	135_2_5	235_2_48	80_2_67	27_12_1	49_02_122	699_12_1	4_2_1	426_2_194	203_2_197	208_2_90	122_12_4	102_2_231	11_02_1	14_2_239	16_02_30	19_12_397	18_12_1	56_12_1	37_02_1
883_12_546	606_12_315	332_12_80	390_02_123	239_12_1	135_2_3	235_2_49	80_2_64	27_12_1	49_02_124	699_12_1	4_2_1	426_2_209	203_2_202	208_2_91	122_12_5	102_2_212	11_02_1	14_2_219	16_02_25	19_12_394	18_12_1	56_12_1	37_02_1
883_12_566	606_12_343	332_12_82	390_02_107	239_12_1	135_2_2	235_2_50	80_2_62	27_12_1	49_02_123	699_12_1	4_2_1	426_2_220	203_2_199	208_2_91	122_12_4	102_2_194	11_02_1	14_2_213	16_02_23	19_12_393	18_12_1	56_12_1	37_02_1
883_12_598	606_12_365	332_12_84	390_02_96	239_12_1	235_2_51	80_2_62	27_12_1	49_02_119	699_12_1	4_2_1	426_2_218	203_2_204	208_2_99	122_12_6	102_2_164	11_02_1	14_2_213	16_02_17	19_12_397	18_12_1	56_12_1	37_02_1
883_12_602	606_12_372	332_12_83	390_02_108	239_12_1	235_2_44	80_2_58	27_12_1	49_02_119	699_12_1	4_2_1	426_2_217	203_2_200	208_2_100	122_12_6	102_2_154	11_02_1	14_2_201	16_02_18	19_12_400	18_12_1	56_12_1	37_02_1
883_12_616	606_12_406	332_12_76	390_02_108	239_12_1	235_2_47	80_2_53	27_12_1	49_02_112	699_12_1	4_2_1	426_2_212	203_2_171	208_2_109	122_12_7	102_2_132	11_02_1	14_2_188	16_02_21	19_12_404	18_12_1	56_12_1	37_02_1
883_12_636	606_12_433	332_12_78	390_02_114	239_12_1	235_2_57	80_2_41	27_12_1	49_02_106	699_12_1	4_2_1	426_2_227	203_2_171	208_2_88	122_12_7	102_2_110	11_02_1	14_2_164	16_02_23	19_12_410	18_12_1	56_12_1	37_02_1
883_12_659	606_12_440	332_12_86	390_02_125	239_12_1	235_2_50	80_2_37	27_12_1	49_02_105	699_12_1	4_2_1	426_2_235	203_2_153	208_2_85	122_12_5	102_2_108	11_02_1	14_2_169	16_02_21	19_12_407	18_12_1	56_12_1	37_02_1
883_12_695	606_12_454	332_12_92	390_02_115	239_12_1	235_2_54	80_2_32	27_12_1	49_02_106	699_12_1	4_2_1	426_2_257	203_2_139	208_2_59	122_12_3	102_2_95	11_02_1	14_2_159	16_02_19	19_12_412	18_12_1	56_12_1	37_02_1
883_12_731	606_12_460	332_12_89	390_02_95	239_12_1	235_2_59	80_2_21	27_12_1	49_02_103	699_12_1	4_2_1	426_2_259	203_2_137	208_2_53	122_12_4	102_2_88	11_02_1	14_2_155	16_02_23	19_12_426	18_12_1	56_12_1	37_02_1
883_12_758	606_12_475	332_12_97	390_02_88	239_12_1	235_2_48	80_2_18	27_12_1	49_02_100	699_12_1	4_2_1	426_2_246	203_2_132	208_2_34	122_12_5	102_2_74	11_02_1	14_2_158	16_02_17	19_12_425	18_12_1	56_12_1	37_02_1
883_12_780	606_12_491	332_12_101	390_02_80	239_12_1	235_2_44	80_2_22	27_12_1	49_02_93	699_12_1	4_2_1	426_2_240	203_2_127	208_2_32	122_12_5	102_2_57	11_02_1	14_2_158	16_02_15	19_12_431	18_12_1	56_12_1	37_02_1
883_12_785	606_12_509	332_12_111	390_02_76	239_12_1	235_2_38	80_2_21	27_12_1	49_02_96	699_12_1	4_2_1	426_2_227	203_2_115	208_2_29	122_12_6	102_2_55	11_02_1	14_2_162	16_02_18	19_12_428	18_12_1	56_12_1	37_02_1
883_12_798	606_12_527	332_12_119	390_02_77	239_12_1	235_2_34	80_2_17	27_12_1	49_02_89	699_12_1	4_2_1	426_2_209	203_2_112	208_2_24	122_12_8	102_2_42	11_02_1	14_2_167	16_02_17	19_12_429	18_12_1	56_12_1	37_02_1
883_12_811	606_12_544	332_12_123	390_02_76	239_12_1	235_2_41	80_2_12	27_12_1	49_02_97	699_12_1	4_2_1	426_2_188	203_2_103	208_2_18	122_12_9	102_2_39	11_02_1	14_2_167	16_02_19	19_12_426	18_12_1	56_12_1	37_02_1
883_12_851	606_12_562	332_12_130	390_02_60	239_12_1	235_2_30	80_2_8	27_12_1	49_02_94	699_12_1	4_2_1	426_2_199	203_2_96	208_2_12	122_12_11	102_2_25	11_02_1	14_2_161	16_02_18	19_12_437	18_12_1	56_12_1	37_02_1
883_12_875	606_12_569	332_12_134	390_02_53	239_12_1	235_2_31	80_2_5	27_12_1	49_02_94	699_12_1	4_2_1	426_2_203	203_2_87	208_2_8	122_12_11	102_2_19	11_02_1	14_2_147	16_02_13	19_12_443	18_12_1	56_12_1	37_02_1
883_12_886	606_12_583	332_12_136	390_02_49	239_12_1	235_2_34	80_2_1	27_12_1	49_02_93	699_12_1	4_2_1	426_2_212	203_2_77	208_2_7	122_12_13	102_2_15	11_02_1	14_2_150	16_02_12	19_12_445	18_12_1	56_12_1	37_02_1
883_12_919	606_12_586	332_12_145	390_02_38	239_12_1	235_2_29	80_2_1	27_12_1	49_02_99	699_12_1	4_2_1	426_2_216	203_2_68	208_2_4	122_12_19	102_2_15	11_02_1	14_2_142	16_02_19	19_12_440	18_12_1	56_12_1	37_02_1
883_12_937	606_12_613	332_12_138	390_02_25	239_12_1	235_2_25	27_12_1	49_02_100	699_12_1	4_2_1	426_2_206	203_2_66	208_2_6	122_12_20	102_2_10	11_02_1	14_2_135	16_02_14	19_12_444	18_12_1	56_12_1	37_02_1
883_12_978	606_12_642	332_12_136	390_02_22	239_12_1	235_2_14	27_12_1	49_02_86	699_12_1	4_2_1	426_2_191	203_2_51	208_2_7	122_12_19	102_2_8	11_02_1	14_2_125	16_02_16	19_12_433	18_12_1	56_12_1	37_02_1
883_12_986	606_12_640	332_12_136	390_02_27	239_12_1	235_2_10	27_12_1	49_02_88	699_12_1	4_2_1	426_2_175	203_2_58	208_2_7	122_12_15	102_2_3	11_02_1	14_2_121	16_02_21	19_12_445	18_12_1	56_12_1	37_02_1
883_12_1013	606_12_669	332_12_126	390_02_22	239_12_1	235_2_7	27_12_1	49_02_78	699_12_1	4_2_1	426_2_155	203_2_49	208_2_3	122_12_15	102_2_2	11_02_1	14_2_129	16_02_13	19_12_450	18_12_1	56_12_1	37_02_1
883_12_997	606_12_667	332_12_140	390_02_18	239_12_1	235_2_9	27_12_1	49_02_81	699_12_1	4_2_1	426_2_161	203_2_38	208_2_2	122_12_13	102_2_3	11_02_1	14_2_119	16_02_14	19_12_471	18_12_1	56_12_1	37_02_1
883_12_1008	11_02_1	203_2_40	606_12_685	14_2_118	49_02_77	19_12_470	18_12_1	27_12_1	16_02_13	37_02_1	4_2_1	332_12_141	699_12_1	122_12_12	390_02_13	239_12_1	102_2_3	235_2_9	56_12_1	426_2_154
883_12_1026	11_02_1	203_2_33	606_12_683	14_2_112	49_02_77	19_12_458	18_12_1	27_12_1	16_02_13	37_02_1	4_2_1	332_12_162	699_12_1	122_12_13	390_02_10	239_12_1	102_2_1	235_2_5	56_12_1	426_2_152
883_12_1054	11_02_1	203_2_35	606_12_664	14_2_99	49_02_81	19_12_452	18_12_1	27_12_1	16_02_9	37_02_1	4_2_1	332_12_176	699_12_1	122_12_13	390_02_8	239_12_1	102_2_1	235_2_5	56_12_1	426_2_141
883_12_1054	11_02_1	203_2_34	606_12_669	14_2_92	49_02_83	19_12_463	18_12_1	27_12_1	16_02_11	37_02_1	4_2_1	332_12_174	699_12_1	122_12_13	390_02_6	239_12_1	102_2_1	235_2_5	56_12_1	426_2_120
883_12_1066	11_02_1	203_2_32	606_12_705	14_2_84	49_02_74	19_12_458	18_12_1	27_12_1	16_02_7	37_02_1	4_2_1	332_12_178	699_12_1	122_12_14	390_02_2	239_12_1	102_2_1	235_2_6	56_12_1	426_2_122
883_12_1075	11_02_1	203_2_30	606_12_714	14_2_90	49_02_74	19_12_452	18_12_1	27_12_1	16_02_10	37_02_1	4_2_1	332_12_186	699_12_1	122_12_15	390_02_2	239_12_1	102_2_1	235_2_6	56_12_1	426_2_105
883_12_1077	203_2_26	606_12_728	14_2_96	49_02_72	19_12_452	18_12_1	16_02_13	4_2_1	332_12_193	699_12_1	122_12_16	27_12_1	239_12_1	102_2_1	235_2_7	56_12_1	426_2_93
883_12_1105	203_2_14	606_12_739	14_2_102	49_02_69	19_12_449	18_12_1	16_02_9	4_2_1	332_12_183	699_12_1	122_12_22	27_12_1	239_12_1	102_2_1	235_2_5	56_12_1	426_2_88
883_12_1124	203_2_13	606_12_742	14_2_92	49_02_77	19_12_446	18_12_1	16_02_12	4_2_1	332_12_179	699_12_1	122_12_23	27_12_1	239_12_1	102_2_1	235_2_2	56_12_1	426_2_95
883_12_1122	203_2_10	606_12_765	14_2_80	49_02_78	19_12_429	18_12_1	16_02_11	4_2_1	332_12_193	699_12_1	122_12_22	27_12_1	239_12_1	102_2_1	56_12_1	426_2_96
883_12_1134	203_2_6	606_12_781	14_2_75	49_02_75	19_12_428	18_12_1	16_02_7	4_2_1	332_12_181	699_12_1	122_12_26	27_12_1	239_12_1	102_2_1	56_12_1	426_2_91
883_12_1138	606_12_790	14_2_71	49_02_74	19_12_423	18_12_1	16_02_7	4_2_1	332_12_198	699_12_1	122_12_28	27_12_1	239_12_1	102_2_1	56_12_1	426_2_79
883_12_1121	606_12_812	14_2_66	49_02_63	19_12_445	18_12_1	16_02_7	4_2_1	332_12_191	699_12_1	122_12_30	27_12_1	239_12_1	102_2_1	56_12_1	426_2_67
883_12_1129	606_12_828	14_2_53	49_02_61	19_12_456	18_12_1	16_02_7	4_2_1	332_12_175	699_12_1	122_12_28	27_12_1	239_12_1	102_2_1	56_12_1	426_2_65
883_12_1132	606_12_848	14_2_43	49_02_54	19_12_453	18_12_1	16_02_7	4_2_1	332_12_182	699_12_1	122_12_27	27_12_1	239_12_1	102_2_1	56_12_1	426_2_58
883_12_1111	606_12_883	14_2_37	49_02_60	19_12_471	18_12_1	16_02_6	4_2_1	332_12_165	699_12_1	122_12_28	27_12_1	239_12_1	102_2_1	56_12_1	426_2_40
883_12_1103	606_12_892	14_2_30	49_02_56	19_12_505	18_12_1	16_02_4	4_2_1	332_12_147	699_12_1	122_12_31	27_12_1	239_12_1	102_2_1	56_12_1	426_2_36
883_12_1097	606_12_906	14_2_23	49_02_48	19_12_504	18_12_1	16_02_5	4_2_1	332_12_153	699_12_1	122_12_35	27_12_1	239_12_1	102_2_1	56_12_1	426_2_24
883_12_1107	606_12_909	14_2_20	49_02_45	19_12_498	18_12_1	16_02_5	4_2_1	332_12_156	699_12_1	122_12_34	27_12_1	239_12_1	102_2_1	56_12_1	426_2_23
883_12_1112	606_12_913	14_2_23	49_02_45	19_12_493	18_12_1	16_02_5	4_2_1	332_12_161	699_12_1	122_12_37	27_12_1	239_12_1	102_2_1	56_12_1	426_2_13
883_12_1106	606_12_920	14_2_18	49_02_34	19_12_515	18_12_1	16_02_2	4_2_1	332_12_169	699_12_1	122_12_37	27_12_1	239_12_1	102_2_1	56_12_1	426_2_10
883_12_1094	606_12_954	14_2_17	49_02_27	19_12_500	18_12_1	16_02_2	4_2_1	332_12_188	699_12_1	122_12_33	27_12_1	239_12_1	102_2_1	56_12_1	426_2_11
883_12_1105	606_12_965	14_2_14	49_02_23	19_12_504	18_12_1	16_02_1	4_2_1	332_12_183	699_12_1	122_12_36	27_12_1	239_12_1	102_2_1	56_12_1	426_2_7
883_12_1098	606_12_953	14_2_15	49_02_25	19_12_511	18_12_1	56_12_1	4_2_1	332_12_194	699_12_1	122_12_40	27_12_1	239_12_1	102_2_1	426_2_5
883_12_1097	606_12_968	14_2_17	49_02_23	19_12_503	18_12_1	56_12_1	4_2_1	332_12_198	699_12_1	122_12_36	27_12_1	239_12_1	102_2_1	426_2_1
883_12_1064	606_12_993	14_2_13	49_02_16	19_12_518	18_12_1	56_12_1	4_2_1	332_12_196	699_12_1	122_12_43	27_12_1	239_12_1	102_2_1	426_2_1
883_12_1070	606_12_1004	14_2_8	49_02_8	19_12_505	18_12_1	56_12_1	332_12_206	699_12_1	122_12_49	27_12_1	239_12_1	4_2_1
883_12_1044	606_12_1020	14_2_2	49_02_8	19_12_502	18_12_1	56_12_1	332_12_219	699_12_1	122_12_53	27_12_1	239_12_1	4_2_1
883_12_1040	606_12_1040	49_02_1	19_12_502	18_12_1	56_12_1	332_12_218	699_12_1	122_12_53	27_12_1	239_12_1
883_12_1053	606_12_1023	19_12_496	18_12_1	56_12_1	332_12_228	699_12_1	122_12_49	27_12_1	239_12_1
883_12_1083	606_12_991	19_12_499	18_12_1	56_12_1	332_12_233	699_12_1	122_12_43	27_12_1	239_12_1
883_12_1089	606_12_974	19_12_487	18_12_1	56_12_1	332_12_254	699_12_1	122_12_43	27_12_1	239_12_1
883_12_1096	606_12_965	19_12_488	18_12_1	56_12_1	332_12_254	699_12_1	122_12_43	27_12_1	239_12_1
883_12_1085	606_12_978	19_12_488	18_12_1	56_12_1	332_12_252	699_12_1	122_12_45	27_12_1	239_12_1
883_12_1079	606_12_993	19_12_501	18_12_1	56_12_1	332_12_238	699_12_1	122_12_40	27_12_1	239_12_1
883_12_1088	606_12_988	19_12_510	18_12_1	56_12_1	332_12_222	699_12_1	122_12_44	27_12_1	239_12_1
883_12_1082	606_12_987	19_12_507	18_12_1	56_12_1	332_12_230	699_12_1	122_12_50	27_12_1	239_12_1
883_12_1104	606_12_959	19_12_522	18_12_1	56_12_1	332_12_220	699_12_1	122_12_49	27_12_1	239_12_1
883_12_1113	606_12_944	19_12_507	18_12_1	56_12_1	332_12_237	699_12_1	122_12_55	27_12_1	239_12_1
883_12_1113	606_12_944	19_12_497	18_12_1	56_12_1	332_12_244	699_12_1	122_12_56	27_12_1	239_12_1
883_12_1089	606_12_959	19_12_467	18_12_1	56_12_1	332_12_275	699_12_1	122_12_63	27_12_1	239_12_1
883_12_1092	606_12_955	19_12_458	18_12_1	56_12_1	332_12_289	699_12_1	122_12_59	27_12_1	239_12_1
883_12_1083	606_12_941	19_12_463	18_12_1	56_12_1	332_12_302	699_12_1	122_12_62	27_12_1	239_12_1
883_12_1072	606_12_944	19_12_459	18_12_1	56_12_1	332_12_317	699_12_1	122_12_60	27_12_1	239_12_1
883_12_1063	606_12_934	19_12_465	18_12_1	56_12_1	332_12_327	699_12_1	122_12_64	27_12_1	239_12_1
883_12_1044	606_12_941	19_12_488	18_12_1	56_12_1	332_12_316	699_12_1	122_12_63	27_12_1	239_12_1
883_12_1051	606_12_950	19_12_454	18_12_1	56_12_1	332_12_341	699_12_1	122_12_59	27_12_1	239_12_1
883_12_1034	606_12_964	19_12_439	18_12_1	56_12_1	332_12_362	699_12_1	122_12_59	27_12_1	239_12_1
883_12_1035	606_12_964	19_12_418	18_12_1	56_12_1	332_12_379	699_12_1	122_12_57	27_12_1	239_12_1
883_12_1058	606_12_937	19_12_422	18_12_1	56_12_1	332_12_380	699_12_1	122_12_60	27_12_1	239_12_1
883_12_1043	606_12_925	19_12_461	18_12_1	56_12_1	332_12_362	699_12_1	122_12_62	27_12_1	239_12_1
883_12_1064	606_12_914	19_12_452	18_12_1	56_12_1	332_12_358	699_12_1	122_12_66	27_12_1	239_12_1
883_12_1102	606_12_886	19_12_444	18_12_1	56_12_1	332_12_350	699_12_1	122_12_68	27_12_1	239_12_1
883_12_1101	606_12_866	19_12_450	18_12_1	56_12_1	332_12_358	699_12_1	122_12_75	27_12_1	239_12_1
883_12_1090	606_12_869	19_12_467	18_12_1	56_12_1	332_12_349	699_12_1	122_12_77	27_12_1	239_12_1
883_12_1108	606_12_836	19_12_479	18_12_1	56_12_1	332_12_352	699_12_1	122_12_80	27_12_1	239_12_1
883_12_1116	606_12_827	19_12_489	18_12_1	56_12_1	332_12_334	699_12_1	122_12_84	27_12_1	239_12_1
883_12_1115	606_12_842	19_12_485	18_12_1	56_12_1	332_12_333	699_12_1	122_12_77	27_12_1	239_12_1
883_12_1124	606_12_809	19_12_494	18_12_1	56_12_1	332_12_346	699_12_1	122_12_83	27_12_1	239_12_1
883_12_1128	606_12_774	19_12_485	18_12_1	56_12_1	332_12_370	699_12_1	122_12_96	27_12_1	239_12_1
883_12_1137	606_12_795	19_12_500	18_12_1	56_12_1	332_12_332	699_12_1	122_12_92	27_12_1	239_12_1
883_12_1112	606_12_821	19_12_482	18_12_1	56_12_1	332_12_353	699_12_1	122_12_86	27_12_1	239_12_1
883_12_1093	606_12_859	19_12_499	18_12_1	56_12_1	332_12_328	699_12_1	122_12_76	27_12_1	239_12_1
883_12_1124	606_12_849	19_12_504	18_12_1	56_12_1	332_12_310	699_12_1	122_12_62	27_12_1	239_12_1
883_12_1130	606_12_861	19_12_500	18_12_1	56_12_1	332_12_300	699_12_1	122_12_59	27_12_1	239_12_1
883_12_1121	606_12_875	19_12_488	18_12_1	56_12_1	332_12_306	699_12_1	122_12_62	27_12_1	239_12_1
883_12_1113	606_12_856	19_12_515	18_12_1	56_12_1	332_12_305	699_12_1	122_12_62	27_12_1	239_12_1
883_12_1134	606_12_842	19_12_507	18_12_1	56_12_1	332_12_305	699_12_1	122_12_66	27_12_1	239_12_1
883_12_1121	606_12_838	19_12_532	18_12_1	56_12_1	332_12_291	699_12_1	122_12_70	27_12_1	239_12_1
883_12_1160	606_12_836	19_12_516	18_12_1	56_12_1	332_12_274	699_12_1	122_12_66	27_12_1	239_12_1
883_12_1145	606_12_803	19_12_525	18_12_1	56_12_1	332_12_299	699_12_1	122_12_78	27_12_1	239_12_1
883_12_1156	606_12_772	19_12_524	18_12_1	56_12_1	332_12_316	699_12_1	122_12_80	27_12_1	239_12_1
883_12_1154	606_12_773	19_12_505	18_12_1	56_12_1	332_12_330	699_12_1	122_12_84	27_12_1	239_12_1
883_12_1167	606_12_799	19_12_491	18_12_1	56_12_1	332_12_315	699_12_1	122_12_80	27_12_1	239_12_1
883_12_1159	606_12_811	19_12_512	18_12_1	56_12_1	332_12_298	699_12_1	122_12_72	27_12_1	239_12_1
883_12_1160	606_12_803	19_12_519	18_12_1	56_12_1	332_12_297	699_12_1	122_12_72	27_12_1	239_12_1
883_12_1173	606_12_810	19_12_500	18_12_1	56_12_1	332_12_295	699_12_1	122_12_69	27_12_1	239_12_1
883_12_1204	606_12_810	19_12_483	18_12_1	56_12_1	332_12_297	699_12_1	122_12_58	27_12_1	239_12_1
883_12_1207	606_12_806	19_12_481	18_12_1	56_12_1	332_12_292	699_12_1	122_12_64	27_12_1	239_12_1
883_12_1246	606_12_775	19_12_474	18_12_1	56_12_1	332_12_293	699_12_1	122_12_68	27_12_1	239_12_1
883_12_1245	606_12_774	19_12_493	18_12_1	56_12_1	332_12_281	699_12_1	122_12_59	27_12_1	239_12_1
883_12_1259	606_12_767	19_12_501	18_12_1	56_12_1	332_12_264	699_12_1	122_12_66	27_12_1	239_12_1
883_12_1263	606_12_764	19_12_499	18_12_1	56_12_1	332_12_265	699_12_1	122_12_62	27_12_1	239_12_1
883_12_1281	606_12_741	19_12_527	18_12_1	56_12_1	332_12_247	699_12_1	122_12_59	27_12_1	239_12_1
883_12_1268	606_12_746	19_12_531	18_12_1	56_12_1	332_12_250	699_12_1	122_12_55	27_12_1	239_12_1
883_12_1276	606_12_796	19_12_496	18_12_1	56_12_1	332_12_242	699_12_1	122_12_42	27_12_1	239_12_1
883_12_1263	606_12_818	19_12_475	18_12_1	56_12_1	332_12_253	699_12_1	122_12_41	27_12_1	239_12_1
883_12_1293	606_12_789	19_12_466	18_12_1	56_12_1	332_12_264	699_12_1	122_12_40	27_12_1	239_12_1
883_12_1275	606_12_792	19_12_459	18_12_1	56_12_1	332_12_289	699_12_1	122_12_34	27_12_1	239_12_1
883_12_1254	606_12_813	19_12_454	18_12_1	56_12_1	332_12_294	699_12_1	122_12_34	27_12_1	239_12_1
883_12_1258	606_12_798	19_12_458	18_12_1	56_12_1	332_12_300	699_12_1	122_12_33	27_12_1	239_12_1
883_12_1232	606_12_817	19_12_471	18_12_1	56_12_1	332_12_294	699_12_1	122_12_36	27_12_1	239_12_1
883_12_1219	606_12_820	19_12_492	18_12_1	56_12_1	332_12_289	699_12_1	122_12_38	27_12_1	239_12_1
883_12_1225	606_12_812	19_12_485	18_12_1	56_12_1	332_12_295	699_12_1	122_12_36	27_12_1	239_12_1
883_12_1242	606_12_809	19_12_485	18_12_1	56_12_1	332_12_277	699_12_1	122_12_39	27_12_1	239_12_1
883_12_1247	606_12_790	19_12_464	18_12_1	56_12_1	332_12_312	699_12_1	122_12_37	27_12_1	239_12_1
883_12_1258	606_12_793	19_12_448	18_12_1	56_12_1	332_12_321	699_12_1	122_12_35	27_12_1	239_12_1
883_12_1264	606_12_772	19_12_474	18_12_1	56_12_1	332_12_302	699_12_1	122_12_39	27_12_1	239_12_1
883_12_1302	606_12_733	19_12_465	18_12_1	56_12_1	332_12_318	699_12_1	122_12_37	27_12_1	239_12_1
883_12_1265	606_12_756	19_12_494	18_12_1	56_12_1	332_12_293	699_12_1	122_12_43	27_12_1	239_12_1
883_12_1228	606_12_781	19_12_495	18_12_1	56_12_1	332_12_306	699_12_1	122_12_42	27_12_1	239_12_1
883_12_1256	606_12_764	19_12_488	18_12_1	56_12_1	332_12_304	699_12_1	122_12_39	27_12_1	239_12_1
883_12_1254	606_12_756	19_12_496	18_12_1	56_12_1	332_12_298	699_12_1	122_12_45	27_12_1	239_12_1
883_12_1227	606_12_752	19_12_519	18_12_1	56_12_1	332_12_310	699_12_1	122_12_48	27_12_1	239_12_1
883_12_1212	606_12_750	19_12_520	18_12_1	56_12_1	332_12_312	699_12_1	122_12_56	27_12_1	239_12_1
883_12_1244	606_12_726	19_12_504	18_12_1	56_12_1	332_12_327	699_12_1	122_12_54	27_12_1	239_12_1
883_12_1217	606_12_733	19_12_541	18_12_1	56_12_1	332_12_311	699_12_1	122_12_54	27_12_1	239_12_1
883_12_1238	606_12_707	19_12_545	18_12_1	56_12_1	332_12_317	699_12_1	122_12_51	27_12_1	239_12_1
883_12_1231	606_12_698	19_12_557	18_12_1	56_12_1	332_12_326	699_12_1	122_12_44	27_12_1	239_12_1
883_12_1209	606_12_721	19_12_575	18_12_1	56_12_1	332_12_310	699_12_1	122_12_37	27_12_1	239_12_1
883_12_1221	606_12_719	19_12_584	18_12_1	56_12_1	332_12_291	699_12_1	122_12_41	27_12_1	239_12_1
883_12_1194	606_12_740	19_12_588	18_12_1	56_12_1	332_12_284	699_12_1	122_12_41	27_12_1	239_12_1
883_12_1198	606_12_732	19_12_580	18_12_1	56_12_1	332_12_309	699_12_1	122_12_31	27_12_1	239_12_1
883_12_1182	606_12_773	19_12_566	18_12_1	56_12_1	332_12_305	699_12_1	122_12_24	27_12_1	239_12_1
883_12_1230	606_12_747	19_12_548	18_12_1	56_12_1	332_12_306	699_12_1	122_12_21	27_12_1	239_12_1
883_12_1251	606_12_740	19_12_542	18_12_1	56_12_1	332_12_297	699_12_1	122_12_25	27_12_1	239_12_1
883_12_1280	606_12_727	19_12_529	18_12_1	56_12_1	332_12_293	699_12_1	122_12_29	27_12_1	239_12_1
883_12_1281	606_12_718	19_12_519	18_12_1	56_12_1	332_12_303	699_12_1	122_12_36	27_12_1	239_12_1
883_12_1302	606_12_711	19_12_501	18_12_1	56_12_1	332_12_308	699_12_1	122_12_33	27_12_1	239_12_1
883_12_1305	606_12_679	19_12_520	18_12_1	56_12_1	332_12_310	699_12_1	122_12_40	27_12_1	239_12_1
883_12_1314	606_12_667	19_12_509	18_12_1	56_12_1	332_12_326	699_12_1	122_12_35	27_12_1	239_12_1
883_12_1298	606_12_680	19_12_505	18_12_1	56_12_1	332_12_332	699_12_1	122_12_39	27_12_1	239_12_1
883_12_1307	606_12_669	19_12_494	18_12_1	56_12_1	332_12_337	699_12_1	122_12_47	27_12_1	239_12_1
883_12_1311	606_12_647	19_12_515	18_12_1	56_12_1	332_12_330	699_12_1	122_12_50	27_12_1	239_12_1
883_12_1274	606_12_664	19_12_517	18_12_1	56_12_1	332_12_351	699_12_1	122_12_48	27_12_1	239_12_1
883_12_1313	606_12_651	19_12_491	18_12_1	56_12_1	332_12_353	699_12_1	122_12_47	27_12_1	239_12_1
883_12_1333	606_12_633	19_12_510	18_12_1	56_12_1	332_12_335	699_12_1	122_12_48	27_12_1	239_12_1
883_12_1310	606_12_623	19_12_513	18_12_1	56_12_1	332_12_362	699_12_1	122_12_49	27_12_1	239_12_1
883_12_1354	606_12_599	19_12_495	18_12_1	56_12_1	332_12_351	699_12_1	122_12_52	27_12_1	239_12_1
883_12_1336	606_12_575	19_12_539	18_12_1	56_12_1	332_12_337	699_12_1	122_12_63	27_12_1	239_12_1
883_12_1328	606_12_606	19_12_531	18_12_1	56_12_1	332_12_333	699_12_1	122_12_56	27_12_1	239_12_1
883_12_1286	606_12_654	19_12_504	18_12_1	56_12_1	332_12_359	699_12_1	122_12_52	27_12_1	239_12_1
883_12_1264	606_12_656	19_12_513	18_12_1	56_12_1	332_12_372	699_12_1	122_12_54	27_12_1	239_12_1
883_12_1191	606_12_686	19_12_537	18_12_1	56_12_1	332_12_379	699_12_1	122_12_60	27_12_1	239_12_1
883_12_1200	606_12_705	19_12_541	18_12_1	56_12_1	332_12_356	699_12_1	122_12_52	27_12_1	239_12_1
883_12_1201	606_12_714	19_12_558	18_12_1	56_12_1	332_12_312	699_12_1	122_12_65	27_12_1	239_12_1
883_12_1175	606_12_731	19_12_545	18_12_1	56_12_1	332_12_333	699_12_1	122_12_68	27_12_1	239_12_1
883_12_1167	606_12_750	19_12_538	18_12_1	56_12_1	332_12_342	699_12_1	122_12_55	27_12_1	239_12_1
883_12_1164	606_12_742	19_12_562	18_12_1	56_12_1	332_12_328	699_12_1	122_12_53	27_12_1	239_12_1
883_12_1133	606_12_750	19_12_570	18_12_1	56_12_1	332_12_335	699_12_1	122_12_57	27_12_1	239_12_1
883_12_1158	606_12_743	19_12_544	18_12_1	56_12_1	332_12_334	699_12_1	122_12_65	27_12_1	239_12_1
883_12_1184	606_12_733	19_12_549	18_12_1	56_12_1	332_12_321	699_12_1	122_12_64	27_12_1	239_12_1
883_12_1205	606_12_725	19_12_572	18_12_1	56_12_1	332_12_286	699_12_1	122_12_61	27_12_1	239_12_1
883_12_1208	606_12_734	19_12_554	18_12_1	56_12_1	332_12_285	699_12_1	122_12_64	27_12_1	239_12_1
883_12_1217	606_12_723	19_12_536	18_12_1	56_12_1	332_12_313	699_12_1	122_12_62	27_12_1	239_12_1
883_12_1205	606_12_735	19_12_517	18_12_1	56_12_1	332_12_328	699_12_1	122_12_66	27_12_1	239_12_1
883_12_1207	606_12_733	19_12_509	18_12_1	56_12_1	332_12_333	699_12_1	122_12_66	27_12_1	239_12_1
883_12_1222	606_12_735	19_12_478	18_12_1	56_12_1	332_12_358	699_12_1	122_12_59	27_12_1	239_12_1
883_12_1217	606_12_743	19_12_456	18_12_1	56_12_1	332_12_377	699_12_1	122_12_60	27_12_1	239_12_1
883_12_1236	606_12_728	19_12_438	18_12_1	56_12_1	332_12_385	699_12_1	122_12_65	27_12_1	239_12_1
883_12_1255	606_12_719	19_12_424	18_12_1	56_12_1	332_12_397	699_12_1	122_12_59	27_12_1	239_12_1
883_12_1258	606_12_738	19_12_395	18_12_1	56_12_1	332_12_404	699_12_1	122_12_57	27_12_1	239_12_1
883_12_1243	606_12_757	19_12_385	18_12_1	56_12_1	332_12_410	699_12_1	122_12_52	27_12_1	239_12_1
883_12_1234	606_12_761	19_12_381	18_12_1	56_12_1	332_12_430	699_12_1	122_12_50	27_12_1	239_12_1
883_12_1205	606_12_775	19_12_387	18_12_1	56_12_1	332_12_431	699_12_1	122_12_56	27_12_1	239_12_1
883_12_1227	606_12_743	19_12_381	18_12_1	56_12_1	332_12_456	699_12_1	122_12_46	27_12_1	239_12_1
883_12_1251	606_12_705	19_12_379	18_12_1	56_12_1	332_12_472	699_12_1	122_12_47	27_12_1	239_12_1
883_12_1242	606_12_689	19_12_391	18_12_1	56_12_1	332_12_480	699_12_1	122_12_51	27_12_1	239_12_1
883_12_1206	606_12_695	19_12_416	18_12_1	56_12_1	332_12_469	699_12_1	122_12_61	27_12_1	239_12_1
883_12_1220	606_12_669	19_12_423	18_12_1	56_12_1	332_12_473	699_12_1	122_12_63	27_12_1	239_12_1
883_12_1239	606_12_680	19_12_428	18_12_1	56_12_1	332_12_460	699_12_1	122_12_40	27_12_1	239_12_1
883_12_1247	606_12_676	19_12_433	18_12_1	56_12_1	332_12_464	699_12_1	122_12_34	27_12_1	239_12_1
883_12_1238	606_12_675	19_12_407	18_12_1	56_12_1	332_12_495	699_12_1	122_12_38	27_12_1	239_12_1
883_12_1236	606_12_682	19_12_403	18_12_1	56_12_1	332_12_488	699_12_1	122_12_44	27_12_1	239_12_1
883_12_1224	606_12_699	19_12_422	18_12_1	56_12_1	332_12_471	699_12_1	122_12_37	27_12_1	239_12_1
883_12_1228	606_12_709	19_12_413	18_12_1	56_12_1	332_12_464	699_12_1	122_12_37	27_12_1	239_12_1
883_12_1244	606_12_713	19_12_403	18_12_1	56_12_1	332_12_458	699_12_1	122_12_36	27_12_1	239_12_1
883_12_1236	606_12_698	19_12_420	18_12_1	56_12_1	332_12_463	699_12_1	122_12_34	27_12_1	239_12_1
883_12_1200	606_12_715	19_12_450	18_12_1	56_12_1	332_12_444	699_12_1	122_12_41	27_12_1	239_12_1
883_12_1206	606_12_730	19_12_451	18_12_1	56_12_1	332_12_423	699_12_1	122_12_43	27_12_1	239_12_1
883_12_1163	606_12_759	19_12_455	18_12_1	56_12_1	332_12_427	699_12_1	122_12_50	27_12_1	239_12_1
883_12_1149	606_12_744	19_12_475	18_12_1	56_12_1	332_12_429	699_12_1	122_12_56	27_12_1	239_12_1
883_12_1163	606_12_714	19_12_480	18_12_1	56_12_1	332_12_425	699_12_1	122_12_67	27_12_1	239_12_1
883_12_1220	606_12_706	19_12_447	18_12_1	56_12_1	332_12_418	699_12_1	122_12_60	27_12_1	239_12_1
883_12_1211	606_12_727	19_12_414	18_12_1	56_12_1	332_12_447	699_12_1	122_12_54	27_12_1	239_12_1
883_12_1226	606_12_728	19_12_393	18_12_1	56_12_1	332_12_447	699_12_1	122_12_55	27_12_1	239_12_1
883_12_1224	606_12_714	19_12_397	18_12_1	56_12_1	332_12_469	699_12_1	122_12_46	27_12_1	239_12_1
883_12_1232	606_12_694	19_12_396	18_12_1	56_12_1	332_12_484	699_12_1	122_12_46	27_12_1	239_12_1
883_12_1225	606_12_712	19_12_376	18_12_1	56_12_1	332_12_503	699_12_1	122_12_32	27_12_1	239_12_1
883_12_1231	606_12_711	19_12_364	18_12_1	56_12_1	332_12_507	699_12_1	122_12_34	27_12_1	239_12_1
883_12_1279	606_12_703	19_12_345	18_12_1	56_12_1	332_12_490	699_12_1	122_12_32	27_12_1	239_12_1
883_12_1303	606_12_676	19_12_339	18_12_1	56_12_1	332_12_496	699_12_1	122_12_38	27_12_1	239_12_1
883_12_1292	606_12_700	19_12_332	18_12_1	56_12_1	332_12_490	699_12_1	122_12_37	27_12_1	239_12_1
883_12_1283	606_12_702	19_12_309	18_12_1	56_12_1	332_12_512	699_12_1	122_12_44	27_12_1	239_12_1
883_12_1317	606_12_694	19_12_299	18_12_1	56_12_1	332_12_493	699_12_1	122_12_46	27_12_1	239_12_1
883_12_1289	606_12_692	19_12_310	18_12_1	56_12_1	332_12_511	699_12_1	122_12_50	27_12_1	239_12_1
883_12_1316	606_12_667	19_12_301	18_12_1	56_12_1	332_12_518	699_12_1	122_12_50	27_12_1	239_12_1
883_12_1322	606_12_693	19_12_281	18_12_1	56_12_1	332_12_506	699_12_1	122_12_50	27_12_1	239_12_1
883_12_1345	606_12_667	19_12_266	18_12_1	56_12_1	332_12_523	699_12_1	122_12_52	27_12_1	239_12_1
883_12_1315	606_12_696	19_12_276	18_12_1	56_12_1	332_12_524	699_12_1	122_12_46	27_12_1	239_12_1
883_12_1262	606_12_712	19_12_279	18_12_1	56_12_1	332_12_548	699_12_1	122_12_51	27_12_1	239_12_1
883_12_1300	606_12_669	19_12_293	18_12_1	56_12_1	332_12_545	699_12_1	122_12_47	27_12_1	239_12_1
883_12_1302	606_12_656	19_12_304	18_12_1	56_12_1	332_12_547	699_12_1	122_12_47	27_12_1	239_12_1
883_12_1297	606_12_675	19_12_288	18_12_1	56_12_1	332_12_562	699_12_1	122_12_37	27_12_1	239_12_1
883_12_1259	606_12_705	19_12_289	18_12_1	56_12_1	332_12_558	699_12_1	122_12_41	27_12_1	239_12_1
883_12_1281	606_12_690	19_12_279	18_12_1	56_12_1	332_12_566	699_12_1	122_12_39	27_12_1	239_12_1
883_12_1279	606_12_667	19_12_285	18_12_1	56_12_1	332_12_579	699_12_1	122_12_44	27_12_1	239_12_1
883_12_1275	606_12_660	19_12_302	18_12_1	56_12_1	332_12_576	699_12_1	122_12_41	27_12_1	239_12_1
883_12_1272	606_12_653	19_12_295	18_12_1	56_12_1	332_12_603	699_12_1	122_12_35	27_12_1	239_12_1
883_12_1255	606_12_656	19_12_326	18_12_1	56_12_1	332_12_586	699_12_1	122_12_35	27_12_1	239_12_1
883_12_1270	606_12_616	19_12_327	18_12_1	56_12_1	332_12_598	699_12_1	122_12_43	27_12_1	239_12_1
883_12_1261	606_12_604	19_12_336	18_12_1	56_12_1	332_12_607	699_12_1	122_12_45	27_12_1	239_12_1
883_12_1288	606_12_573	19_12_339	18_12_1	56_12_1	332_12_606	699_12_1	122_12_46	27_12_1	239_12_1
883_12_1282	606_12_561	19_12_346	18_12_1	56_12_1	332_12_609	699_12_1	122_12_52	27_12_1	239_12_1
883_12_1289	606_12_560	19_12_356	18_12_1	56_12_1	332_12_595	699_12_1	122_12_51	27_12_1	239_12_1
883_12_1295	606_12_545	19_12_361	18_12_1	56_12_1	332_12_598	699_12_1	122_12_51	27_12_1	239_12_1
883_12_1296	606_12_546	19_12_361	18_12_1	56_12_1	332_12_600	699_12_1	122_12_48	27_12_1	239_12_1
883_12_1289	606_12_544	19_12_358	18_12_1	56_12_1	332_12_605	699_12_1	122_12_50	27_12_1	239_12_1
883_12_1293	606_12_539	19_12_365	18_12_1	56_12_1	332_12_604	699_12_1	122_12_49	27_12_1	239_12_1
883_12_1272	606_12_559	19_12_353	18_12_1	56_12_1	332_12_615	699_12_1	122_12_51	27_12_1	239_12_1
883_12_1261	606_12_580	19_12_384	18_12_1	56_12_1	332_12_583	699_12_1	122_12_43	27_12_1	239_12_1
883_12_1278	606_12_572	19_12_379	18_12_1	56_12_1	332_12_573	699_12_1	122_12_46	27_12_1	239_12_1
883_12_1279	606_12_578	19_12_350	18_12_1	56_12_1	332_12_597	699_12_1	122_12_54	27_12_1	239_12_1
883_12_1276	606_12_583	19_12_371	18_12_1	56_12_1	332_12_577	699_12_1	122_12_52	27_12_1	239_12_1
883_12_1273	606_12_575	19_12_363	18_12_1	56_12_1	332_12_598	699_12_1	122_12_48	27_12_1	239_12_1
883_12_1288	606_12_552	19_12_379	18_12_1	56_12_1	332_12_588	699_12_1	122_12_48	27_12_1	239_12_1
883_12_1310	606_12_537	19_12_380	18_12_1	56_12_1	332_12_585	699_12_1	122_12_44	27_12_1	239_12_1
883_12_1308	606_12_513	19_12_404	18_12_1	56_12_1	332_12_578	699_12_1	122_12_49	27_12_1	239_12_1
883_12_1342	606_12_511	19_12_392	18_12_1	56_12_1	332_12_561	699_12_1	122_12_52	27_12_1	239_12_1
883_12_1331	606_12_514	19_12_380	18_12_1	56_12_1	332_12_576	699_12_1	122_12_54	27_12_1	239_12_1
883_12_1353	606_12_504	19_12_375	18_12_1	56_12_1	332_12_567	699_12_1	122_12_55	27_12_1	239_12_1
883_12_1344	606_12_490	19_12_389	18_12_1	56_12_1	332_12_580	699_12_1	122_12_52	27_12_1	239_12_1
883_12_1339	606_12_498	19_12_385	18_12_1	56_12_1	332_12_578	699_12_1	122_12_54	27_12_1	239_12_1
883_12_1343	606_12_503	19_12_386	18_12_1	56_12_1	332_12_578	699_12_1	122_12_46	27_12_1	239_12_1
883_12_1315	606_12_517	19_12_404	18_12_1	56_12_1	332_12_570	699_12_1	122_12_43	27_12_1	239_12_1
883_12_1348	606_12_521	19_12_407	18_12_1	56_12_1	332_12_532	699_12_1	122_12_45	27_12_1	239_12_1
883_12_1340	606_12_528	19_12_406	18_12_1	56_12_1	332_12_540	699_12_1	122_12_38	27_12_1	239_12_1
883_12_1394	606_12_494	19_12_424	18_12_1	56_12_1	332_12_507	699_12_1	122_12_31	27_12_1	239_12_1
883_12_1392	606_12_510	19_12_409	18_12_1	56_12_1	332_12_521	699_12_1	122_12_23	27_12_1	239_12_1
883_12_1407	606_12_532	19_12_391	18_12_1	56_12_1	332_12_498	699_12_1	122_12_29	27_12_1	239_12_1
883_12_1406	606_12_539	19_12_368	18_12_1	56_12_1	332_12_516	699_12_1	122_12_25	27_12_1	239_12_1
883_12_1373	606_12_541	19_12_358	18_12_1	56_12_1	332_12_548	699_12_1	122_12_29	27_12_1	239_12_1
883_12_1370	606_12_530	19_12_356	18_12_1	56_12_1	332_12_559	699_12_1	122_12_38	27_12_1	239_12_1
883_12_1378	606_12_536	19_12_331	18_12_1	56_12_1	332_12_567	699_12_1	122_12_42	27_12_1	239_12_1
883_12_1374	606_12_543	19_12_328	18_12_1	56_12_1	332_12_567	699_12_1	122_12_40	27_12_1	239_12_1
883_12_1377	606_12_540	19_12_320	18_12_1	56_12_1	332_12_576	699_12_1	122_12_41	27_12_1	239_12_1
883_12_1385	606_12_502	19_12_328	18_12_1	56_12_1	332_12_599	699_12_1	122_12_39	27_12_1	239_12_1
883_12_1430	606_12_448	19_12_333	18_12_1	56_12_1	332_12_594	699_12_1	122_12_43	27_12_1	239_12_1
883_12_1431	606_12_435	19_12_331	18_12_1	56_12_1	332_12_609	699_12_1	122_12_44	27_12_1	239_12_1
883_12_1423	606_12_423	19_12_332	18_12_1	56_12_1	332_12_622	699_12_1	122_12_47	27_12_1	239_12_1
883_12_1399	606_12_423	19_12_356	18_12_1	56_12_1	332_12_609	699_12_1	122_12_55	27_12_1	239_12_1
883_12_1416	606_12_440	19_12_312	18_12_1	56_12_1	332_12_625	699_12_1	122_12_55	27_12_1	239_12_1
883_12_1429	606_12_456	19_12_314	18_12_1	56_12_1	332_12_602	699_12_1	122_12_49	27_12_1	239_12_1
883_12_1423	606_12_452	19_12_307	18_12_1	56_12_1	332_12_619	699_12_1	122_12_53	27_12_1	239_12_1
883_12_1404	606_12_454	19_12_316	18_12_1	56_12_1	332_12_626	699_12_1	122_12_51	27_12_1	239_12_1
883_12_1380	606_12_459	19_12_311	18_12_1	56_12_1	332_12_636	699_12_1	122_12_64	27_12_1	239_12_1
883_12_1375	606_12_452	19_12_314	18_12_1	56_12_1	332_12_645	699_12_1	122_12_64	27_12_1	239_12_1
883_12_1382	606_12_434	19_12_313	18_12_1	56_12_1	332_12_668	699_12_1	122_12_52	27_12_1	239_12_1
883_12_1360	606_12_471	19_12_304	18_12_1	56_12_1	332_12_667	699_12_1	122_12_52	27_12_1	239_12_1
883_12_1341	606_12_471	19_12_292	18_12_1	56_12_1	332_12_707	699_12_1	122_12_48	27_12_1	239_12_1
883_12_1308	606_12_520	19_12_301	18_12_1	56_12_1	332_12_691	699_12_1	122_12_36	27_12_1	239_12_1
883_12_1316	606_12_514	19_12_285	18_12_1	56_12_1	332_12_699	699_12_1	122_12_42	27_12_1	239_12_1
883_12_1332	606_12_513	19_12_267	18_12_1	56_12_1	332_12_707	699_12_1	122_12_35	27_12_1	239_12_1
883_12_1330	606_12_521	19_12_265	18_12_1	56_12_1	332_12_701	699_12_1	122_12_37	27_12_1	239_12_1
883_12_1313	606_12_503	19_12_264	18_12_1	56_12_1	332_12_732	699_12_1	122_12_42	27_12_1	239_12_1
883_12_1311	606_12_472	19_12_255	18_12_1	56_12_1	332_12_779	699_12_1	122_12_34	27_12_1	239_12_1
883_12_1334	606_12_476	19_12_246	18_12_1	56_12_1	332_12_763	699_12_1	122_12_37	27_12_1	239_12_1
883_12_1317	606_12_486	19_12_243	18_12_1	56_12_1	332_12_767	699_12_1	122_12_43	27_12_1	239_12_1
883_12_1320	606_12_501	19_12_243	18_12_1	56_12_1	332_12_760	699_12_1	122_12_36	27_12_1	239_12_1
883_12_1334	606_12_483	19_12_263	18_12_1	56_12_1	332_12_739	699_12_1	122_12_35	27_12_1	239_12_1
883_12_1348	606_12_495	19_12_245	18_12_1	56_12_1	332_12_726	699_12_1	122_12_39	27_12_1	239_12_1
883_12_1361	606_12_488	19_12_229	18_12_1	56_12_1	332_12_749	699_12_1	122_12_27	27_12_1	239_12_1
883_12_1349	606_12_495	19_12_223	18_12_1	56_12_1	332_12_762	699_12_1	122_12_30	27_12_1	239_12_1
883_12_1339	606_12_510	19_12_214	18_12_1	56_12_1	332_12_768	699_12_1	122_12_22	27_12_1	239_12_1
883_12_1369	606_12_483	19_12_203	18_12_1	56_12_1	332_12_783	699_12_1	122_12_18	27_12_1	239_12_1
883_12_1373	606_12_473	19_12_203	18_12_1	56_12_1	332_12_788	699_12_1	122_12_16	27_12_1	239_12_1
883_12_1370	606_12_486	19_12_209	18_12_1	56_12_1	332_12_769	699_12_1	122_12_15	27_12_1	239_12_1
883_12_1376	606_12_472	19_12_206	18_12_1	56_12_1	332_12_781	699_12_1	122_12_20	27_12_1	239_12_1
883_12_1373	606_12_470	19_12_216	18_12_1	56_12_1	332_12_774	699_12_1	122_12_19	27_12_1	239_12_1
883_12_1376	606_12_480	19_12_194	18_12_1	56_12_1	332_12_780	699_12_1	122_12_22	27_12_1	239_12_1
883_12_1462	606_12_438	19_12_182	18_12_1	56_12_1	332_12_748	699_12_1	122_12_22	27_12_1	239_12_1
883_12_1498	606_12_436	19_12_180	18_12_1	56_12_1	332_12_714	699_12_1	122_12_21	27_12_1	239_12_1
883_12_1499	606_12_413	19_12_201	18_12_1	56_12_1	332_12_719	699_12_1	122_12_20	27_12_1	239_12_1
883_12_1537	606_12_413	19_12_198	18_12_1	56_12_1	332_12_680	699_12_1	122_12_24	27_12_1	239_12_1
883_12_1548	606_12_399	19_12_209	18_12_1	56_12_1	332_12_674	699_12_1	122_12_23	27_12_1	239_12_1
883_12_1522	606_12_412	19_12_210	18_12_1	56_12_1	332_12_689	699_12_1	122_12_25	27_12_1	239_12_1
883_12_1540	606_12_413	19_12_195	18_12_1	56_12_1	332_12_689	699_12_1	122_12_19	27_12_1	239_12_1
883_12_1556	606_12_395	19_12_179	18_12_1	56_12_1	332_12_706	699_12_1	122_12_20	27_12_1	239_12_1
883_12_1529	606_12_395	19_12_181	18_12_1	56_12_1	332_12_728	699_12_1	122_12_20	27_12_1	239_12_1
883_12_1527	606_12_392	19_12_177	18_12_1	56_12_1	332_12_742	699_12_1	122_12_14	27_12_1	239_12_1
883_12_1557	606_12_361	19_12_188	18_12_1	56_12_1	332_12_731	699_12_1	122_12_21	27_12_1	239_12_1
883_12_1577	606_12_371	19_12_177	18_12_1	56_12_1	332_12_724	699_12_1	122_12_8	27_12_1	239_12_1
883_12_1620	606_12_382	19_12_168	18_12_1	56_12_1	332_12_678	699_12_1	122_12_8	27_12_1	239_12_1
883_12_1630	606_12_383	19_12_142	18_12_1	56_12_1	332_12_692	699_12_1	122_12_9	27_12_1	239_12_1
883_12_1657	606_12_356	19_12_118	18_12_1	56_12_1	332_12_713	699_12_1	122_12_6	27_12_1	239_12_1
883_12_1628	606_12_354	19_12_113	18_12_1	56_12_1	332_12_750	699_12_1	122_12_7	27_12_1	239_12_1
883_12_1613	606_12_341	19_12_116	18_12_1	56_12_1	332_12_774	699_12_1	122_12_9	27_12_1	239_12_1
883_12_1642	606_12_334	19_12_114	18_12_1	56_12_1	332_12_753	699_12_1	122_12_8	27_12_1	239_12_1
883_12_1657	606_12_300	19_12_118	18_12_1	56_12_1	332_12_766	699_12_1	122_12_9	27_12_1	239_12_1
883_12_1662	606_12_310	19_12_119	18_12_1	56_12_1	332_12_743	699_12_1	122_12_14	27_12_1	239_12_1
883_12_1658	606_12_320	19_12_120	18_12_1	56_12_1	332_12_734	699_12_1	122_12_18	27_12_1	239_12_1
883_12_1675	606_12_306	19_12_129	18_12_1	56_12_1	332_12_724	699_12_1	122_12_18	27_12_1	239_12_1
883_12_1669	606_12_323	19_12_137	18_12_1	56_12_1	332_12_702	699_12_1	122_12_19	27_12_1	239_12_1
883_12_1673	606_12_319	19_12_137	18_12_1	56_12_1	332_12_705	699_12_1	122_12_15	27_12_1	239_12_1
883_12_1675	606_12_323	19_12_116	18_12_1	56_12_1	332_12_723	699_12_1	122_12_11	27_12_1	239_12_1
883_12_1667	606_12_326	19_12_116	18_12_1	56_12_1	332_12_723	699_12_1	122_12_14	27_12_1	239_12_1
883_12_1672	606_12_340	19_12_126	18_12_1	56_12_1	332_12_698	699_12_1	122_12_15	27_12_1	239_12_1
883_12_1684	606_12_336	19_12_124	18_12_1	56_12_1	332_12_697	699_12_1	122_12_6	27_12_1	239_12_1
883_12_1710	606_12_331	19_12_108	18_12_1	56_12_1	332_12_697	699_12_1	122_12_10	27_12_1	239_12_1
883_12_1707	606_12_314	19_12_112	18_12_1	56_12_1	332_12_708	699_12_1	122_12_11	27_12_1	239_12_1
883_12_1720	606_12_317	19_12_80	18_12_1	56_12_1	332_12_721	699_12_1	122_12_11	27_12_1	239_12_1
883_12_1730	606_12_310	19_12_84	18_12_1	56_12_1	332_12_726	699_12_1	122_12_8	27_12_1	239_12_1
883_12_1733	606_12_301	19_12_94	18_12_1	56_12_1	332_12_717	699_12_1	122_12_9	27_12_1	239_12_1
883_12_1692	606_12_302	19_12_100	18_12_1	56_12_1	332_12_746	699_12_1	122_12_12	27_12_1	239_12_1
883_12_1693	606_12_319	19_12_96	18_12_1	56_12_1	332_12_736	699_12_1	122_12_7	27_12_1	239_12_1
883_12_1707	606_12_317	19_12_86	18_12_1	56_12_1	332_12_734	699_12_1	122_12_8	27_12_1	239_12_1
883_12_1701	606_12_303	19_12_107	18_12_1	56_12_1	332_12_738	699_12_1	122_12_7	27_12_1	239_12_1
883_12_1691	606_12_311	19_12_106	18_12_1	56_12_1	332_12_733	699_12_1	122_12_12	27_12_1	239_12_1
883_12_1685	606_12_307	19_12_107	18_12_1	56_12_1	332_12_742	699_12_1	122_12_15	27_12_1	239_12_1
883_12_1704	606_12_310	19_12_90	18_12_1	56_12_1	332_12_728	699_12_1	122_12_25	27_12_1	239_12_1
883_12_1693	606_12_308	19_12_104	18_12_1	56_12_1	332_12_729	699_12_1	122_12_26	27_12_1	239_12_1
883_12_1693	606_12_273	19_12_109	18_12_1	56_12_1	332_12_755	699_12_1	122_12_25	27_12_1	239_12_1
883_12_1705	606_12_281	19_12_110	18_12_1	56_12_1	332_12_737	699_12_1	122_12_20	27_12_1	239_12_1
883_12_1691	606_12_293	19_12_101	18_12_1	56_12_1	332_12_753	699_12_1	122_12_17	27_12_1	239_12_1
883_12_1709	606_12_284	19_12_103	18_12_1	56_12_1	332_12_743	699_12_1	122_12_16	27_12_1	239_12_1
883_12_1708	606_12_278	19_12_110	18_12_1	56_12_1	332_12_752	699_12_1	122_12_7	27_12_1	239_12_1
883_12_1703	606_12_266	19_12_113	18_12_1	56_12_1	332_12_765	699_12_1	122_12_9	27_12_1	239_12_1
883_12_1710	606_12_246	19_12_107	18_12_1	56_12_1	332_12_770	699_12_1	122_12_18	27_12_1	239_12_1
883_12_1732	606_12_244	19_12_94	18_12_1	56_12_1	332_12_765	699_12_1	122_12_16	27_12_1	239_12_1
883_12_1711	606_12_242	19_12_92	18_12_1	56_12_1	332_12_792	699_12_1	122_12_17	27_12_1	239_12_1
883_12_1693	606_12_239	19_12_92	18_12_1	56_12_1	332_12_815	699_12_1	122_12_14	27_12_1	239_12_1
883_12_1698	606_12_241	19_12_87	18_12_1	56_12_1	332_12_812	699_12_1	122_12_16	27_12_1	239_12_1
883_12_1680	606_12_253	19_12_80	18_12_1	56_12_1	332_12_826	699_12_1	122_12_15	27_12_1	239_12_1
883_12_1660	606_12_241	19_12_73	18_12_1	56_12_1	332_12_865	699_12_1	122_12_15	27_12_1	239_12_1
883_12_1654	606_12_234	19_12_86	18_12_1	56_12_1	332_12_868	699_12_1	122_12_13	27_12_1	239_12_1
883_12_1659	606_12_232	19_12_87	18_12_1	56_12_1	332_12_863	699_12_1	122_12_13	27_12_1	239_12_1
883_12_1659	606_12_241	19_12_92	18_12_1	56_12_1	332_12_849	699_12_1	122_12_13	27_12_1	239_12_1
883_12_1654	606_12_235	19_12_86	18_12_1	56_12_1	332_12_862	699_12_1	122_12_15	27_12_1	239_12_1
883_12_1594	606_12_250	19_12_100	18_12_1	56_12_1	332_12_886	699_12_1	122_12_18	27_12_1	239_12_1
883_12_1592	606_12_231	19_12_95	18_12_1	56_12_1	332_12_922	699_12_1	122_12_15	27_12_1	239_12_1
883_12_1620	606_12_218	19_12_72	18_12_1	56_12_1	332_12_939	699_12_1	122_12_10	27_12_1	239_12_1
883_12_1624	606_12_213	19_12_75	18_12_1	56_12_1	332_12_930	699_12_1	122_12_10	27_12_1	239_12_1
883_12_1626	606_12_199	19_12_68	18_12_1	56_12_1	332_12_948	699_12_1	122_12_7	27_12_1	239_12_1
883_12_1596	606_12_197	19_12_77	18_12_1	56_12_1	332_12_970	699_12_1	122_12_11	27_12_1	239_12_1
883_12_1571	606_12_206	19_12_89	18_12_1	56_12_1	332_12_978	699_12_1	122_12_10	27_12_1	239_12_1
883_12_1591	606_12_215	19_12_80	18_12_1	56_12_1	332_12_959	699_12_1	122_12_7	27_12_1	239_12_1
883_12_1564	606_12_224	19_12_87	18_12_1	56_12_1	332_12_969	699_12_1	122_12_2	27_12_1	239_12_1
883_12_1558	606_12_213	19_12_90	18_12_1	56_12_1	332_12_985	699_12_1	122_12_4	27_12_1	239_12_1
883_12_1586	606_12_192	19_12_90	18_12_1	56_12_1	332_12_979	699_12_1	122_12_4	27_12_1	239_12_1
883_12_1552	606_12_171	19_12_111	18_12_1	56_12_1	332_12_1017	699_12_1	122_12_4	27_12_1	239_12_1
883_12_1562	606_12_167	19_12_104	18_12_1	56_12_1	332_12_1020	699_12_1	122_12_2	27_12_1	239_12_1
883_12_1548	606_12_165	19_12_104	18_12_1	56_12_1	332_12_1029	699_12_1	122_12_1	27_12_1	239_12_1
883_12_1574	606_12_153	19_12_103	56_12_1	332_12_1018	699_12_1	27_12_1	239_12_1
883_12_1584	606_12_147	19_12_107	56_12_1	332_12_1013	699_12_1	27_12_1	239_12_1
883_12_1594	606_12_136	19_12_114	56_12_1	332_12_1010	699_12_1	27_12_1	239_12_1
883_12_1585	606_12_136	19_12_111	56_12_1	332_12_1019	699_12_1	27_12_1	239_12_1
883_12_1621	606_12_140	19_12_104	56_12_1	332_12_986	699_12_1	27_12_1	239_12_1
883_12_1624	606_12_139	19_12_101	56_12_1	332_12_992	699_12_1	27_12_1	239_12_1
883_12_1673	606_12_135	19_12_80	56_12_1	332_12_967	699_12_1	27_12_1	239_12_1
883_12_1681	606_12_130	19_12_74	56_12_1	332_12_970	699_12_1	27_12_1	239_12_1
883_12_1693	606_12_116	19_12_79	56_12_1	332_12_962	699_12_1	27_12_1	239_12_1
883_12_1703	606_12_118	19_12_74	56_12_1	332_12_956	699_12_1	27_12_1	239_12_1
883_12_1703	606_12_123	19_12_73	56_12_1	332_12_951	699_12_1	27_12_1	239_12_1
883_12_1702	606_12_118	19_12_73	56_12_1	332_12_955	699_12_1	27_12_1	239_12_1
883_12_1698	606_12_110	19_12_81	56_12_1	332_12_959	699_12_1	27_12_1	239_12_1
883_12_1698	606_12_123	19_12_77	56_12_1	332_12_946	699_12_1	27_12_1	239_12_1
883_12_1676	606_12_127	19_12_77	56_12_1	332_12_972	699_12_1	27_12_1	239_12_1
883_12_1676	606_12_128	19_12_82	56_12_1	332_12_971	699_12_1	27_12_1	239_12_1
883_12_1680	606_12_127	19_12_82	56_12_1	332_12_964	699_12_1	27_12_1	239_12_1
883_12_1693	606_12_105	19_12_85	56_12_1	332_12_969	699_12_1	27_12_1	239_12_1
883_12_1694	606_12_101	19_12_89	56_12_1	332_12_970	699_12_1	27_12_1	239_12_1
883_12_1704	606_12_101	19_12_93	56_12_1	332_12_955	699_12_1	27_12_1	239_12_1
883_12_1692	606_12_103	19_12_93	56_12_1	332_12_963	699_12_1	27_12_1	239_12_1
883_12_1707	606_12_118	19_12_103	56_12_1	332_12_923	699_12_1	27_12_1	239_12_1
883_12_1717	606_12_116	19_12_91	56_12_1	332_12_924	699_12_1	27_12_1	239_12_1
883_12_1730	606_12_102	19_12_85	56_12_1	332_12_934	699_12_1	27_12_1	239_12_1
883_12_1741	606_12_81	19_12_83	56_12_1	332_12_949	699_12_1	27_12_1	239_12_1
883_12_1754	606_12_79	19_12_84	56_12_1	332_12_934	699_12_1	27_12_1	239_12_1
883_12_1734	606_12_76	19_12_71	56_12_1	332_12_972	699_12_1	27_12_1	239_12_1
883_12_1748	606_12_68	19_12_68	56_12_1	332_12_970	699_12_1	27_12_1	239_12_1
883_12_1761	606_12_53	19_12_63	56_12_1	332_12_974	699_12_1	27_12_1	239_12_1
883_12_1710	606_12_54	19_12_73	56_12_1	332_12_1012	699_12_1	27_12_1	239_12_1
883_12_1703	606_12_54	19_12_78	56_12_1	332_12_1015	699_12_1	27_12_1	239_12_1
883_12_1741	606_12_57	19_12_59	56_12_1	332_12_994	699_12_1	27_12_1	239_12_1
883_12_1740	606_12_47	19_12_59	56_12_1	332_12_1005	699_12_1	27_12_1	239_12_1
883_12_1712	606_12_48	19_12_69	56_12_1	332_12_1020	699_12_1	27_12_1	239_12_1
883_12_1741	606_12_47	19_12_75	56_12_1	332_12_989	699_12_1	27_12_1	239_12_1
883_12_1707	606_12_46	19_12_83	56_12_1	332_12_1014	699_12_1	27_12_1	239_12_1
883_12_1700	606_12_45	19_12_80	56_12_1	332_12_1028	699_12_1	27_12_1	239_12_1
883_12_1707	606_12_43	19_12_79	56_12_1	332_12_1025	699_12_1	27_12_1	239_12_1
883_12_1740	606_12_44	19_12_62	56_12_1	332_12_1007	699_12_1	27_12_1	239_12_1
883_12_1745	606_12_50	19_12_57	56_12_1	332_12_1001	699_12_1	27_12_1	239_12_1
883_12_1740	606_12_40	19_12_64	56_12_1	332_12_1009	699_12_1	27_12_1	239_12_1
883_12_1747	606_12_40	19_12_69	56_12_1	332_12_998	699_12_1	27_12_1	239_12_1
883_12_1764	606_12_34	19_12_61	56_12_1	332_12_990	699_12_1	27_12_1	239_12_1
883_12_1774	606_12_33	19_12_62	56_12_1	332_12_976	699_12_1	27_12_1	239_12_1
883_12_1781	606_12_30	19_12_70	56_12_1	332_12_972	699_12_1	27_12_1	239_12_1
883_12_1798	606_12_26	19_12_72	56_12_1	332_12_960	699_12_1	27_12_1	239_12_1
883_12_1802	606_12_24	19_12_69	56_12_1	332_12_951	699_12_1	27_12_1	239_12_1
883_12_1825	606_12_22	19_12_63	56_12_1	332_12_940	699_12_1	27_12_1	239_12_1
883_12_1834	606_12_28	19_12_66	56_12_1	332_12_928	699_12_1	27_12_1	239_12_1
883_12_1842	606_12_29	19_12_74	56_12_1	332_12_909	699_12_1	27_12_1	239_12_1
883_12_1853	606_12_31	19_12_74	56_12_1	332_12_900	699_12_1	27_12_1	239_12_1
883_12_1832	606_12_40	19_12_89	56_12_1	332_12_893	699_12_1	27_12_1	239_12_1
883_12_1852	606_12_37	19_12_85	56_12_1	332_12_876	699_12_1	27_12_1	239_12_1
883_12_1851	606_12_39	19_12_80	56_12_1	332_12_880	699_12_1	27_12_1	239_12_1
883_12_1855	606_12_37	19_12_71	56_12_1	332_12_886	699_12_1	27_12_1	239_12_1
883_12_1839	606_12_41	19_12_65	56_12_1	332_12_911	699_12_1	27_12_1	239_12_1
883_12_1843	606_12_39	19_12_55	56_12_1	332_12_918	699_12_1	27_12_1	239_12_1
883_12_1806	606_12_33	19_12_64	56_12_1	332_12_947	699_12_1	27_12_1	239_12_1
883_12_1806	606_12_35	19_12_73	56_12_1	332_12_936	699_12_1	27_12_1	239_12_1
883_12_1785	606_12_33	19_12_85	56_12_1	332_12_945	699_12_1	27_12_1	239_12_1
883_12_1806	606_12_37	19_12_78	56_12_1	332_12_931	699_12_1	27_12_1	239_12_1
883_12_1804	606_12_36	19_12_77	56_12_1	332_12_940	699_12_1	27_12_1	239_12_1
883_12_1800	606_12_42	19_12_76	56_12_1	332_12_939	699_12_1	27_12_1	239_12_1
883_12_1810	606_12_34	19_12_67	56_12_1	332_12_942	699_12_1	27_12_1	239_12_1
883_12_1791	606_12_26	19_12_59	56_12_1	332_12_980	699_12_1	27_12_1	239_12_1
883_12_1783	606_12_27	19_12_60	56_12_1	332_12_985	699_12_1	27_12_1	239_12_1
883_12_1776	606_12_27	19_12_70	56_12_1	332_12_982	699_12_1	27_12_1	239_12_1
883_12_1783	606_12_26	19_12_77	56_12_1	332_12_966	699_12_1	27_12_1	239_12_1
883_12_1756	606_12_28	19_12_95	56_12_1	332_12_975	699_12_1	27_12_1	239_12_1
883_12_1729	606_12_31	19_12_94	56_12_1	332_12_1001	699_12_1	27_12_1	239_12_1
883_12_1728	606_12_33	19_12_96	56_12_1	332_12_996	699_12_1	27_12_1	239_12_1
883_12_1723	606_12_36	19_12_102	56_12_1	332_12_990	699_12_1	27_12_1	239_12_1
883_12_1734	606_12_32	19_12_109	56_12_1	332_12_975	699_12_1	27_12_1	239_12_1
883_12_1705	606_12_33	19_12_124	56_12_1	332_12_989	699_12_1	27_12_1	239_12_1
883_12_1735	606_12_25	19_12_119	56_12_1	332_12_975	699_12_1	27_12_1	239_12_1
883_12_1681	606_12_36	19_12_125	56_12_1	332_12_1011	699_12_1	27_12_1	239_12_1
883_12_1684	606_12_43	19_12_121	56_12_1	332_12_1004	699_12_1	27_12_1	239_12_1
883_12_1682	606_12_50	19_12_126	56_12_1	332_12_988	699_12_1	27_12_1	239_12_1
883_12_1674	606_12_45	19_12_125	56_12_1	332_12_998	699_12_1	27_12_1	239_12_1
883_12_1692	606_12_46	19_12_132	56_12_1	332_12_971	699_12_1	27_12_1	239_12_1
883_12_1690	606_12_39	19_12_124	56_12_1	332_12_990	699_12_1	27_12_1	239_12_1
883_12_1722	606_12_34	19_12_113	56_12_1	332_12_975	699_12_1	27_12_1	239_12_1
883_12_1725	606_12_24	19_12_112	56_12_1	332_12_988	699_12_1	27_12_1	239_12_1
883_12_1716	606_12_31	19_12_119	56_12_1	332_12_986	699_12_1	27_12_1	239_12_1
883_12_1730	606_12_31	19_12_118	56_12_1	332_12_975	699_12_1	27_12_1	239_12_1
883_12_1722	606_12_30	19_12_129	56_12_1	332_12_968	699_12_1	27_12_1	239_12_1
883_12_1742	606_12_28	19_12_122	56_12_1	332_12_962	699_12_1	27_12_1	239_12_1
883_12_1732	606_12_30	19_12_120	56_12_1	332_12_969	699_12_1	27_12_1	239_12_1
883_12_1710	606_12_24	19_12_133	56_12_1	332_12_987	699_12_1	27_12_1	239_12_1
883_12_1713	606_12_27	19_12_130	56_12_1	332_12_985	699_12_1	27_12_1	239_12_1
883_12_1732	606_12_15	19_12_129	56_12_1	332_12_982	699_12_1	27_12_1	239_12_1
883_12_1735	606_12_16	19_12_108	56_12_1	332_12_997	699_12_1	27_12_1	239_12_1
883_12_1724	606_12_17	19_12_109	56_12_1	332_12_1004	699_12_1	27_12_1	239_12_1
883_12_1723	606_12_24	19_12_114	56_12_1	332_12_994	699_12_1	27_12_1	239_12_1
883_12_1734	606_12_22	19_12_109	56_12_1	332_12_992	699_12_1	27_12_1	239_12_1
883_12_1714	606_12_24	19_12_130	56_12_1	332_12_980	699_12_1	27_12_1	239_12_1
883_12_1728	606_12_22	19_12_127	56_12_1	332_12_974	699_12_1	27_12_1	239_12_1
883_12_1720	606_12_22	19_12_139	56_12_1	332_12_971	699_12_1	27_12_1	239_12_1
883_12_1693	606_12_19	19_12_156	56_12_1	332_12_986	699_12_1	27_12_1	239_12_1
883_12_1714	606_12_15	19_12_166	56_12_1	332_12_957	699_12_1	27_12_1	239_12_1
883_12_1723	606_12_17	19_12_146	56_12_1	332_12_966	699_12_1	27_12_1	239_12_1
883_12_1735	606_12_17	19_12_145	56_12_1	332_12_952	699_12_1	27_12_1	239_12_1
883_12_1726	606_12_18	19_12_138	56_12_1	332_12_971	699_12_1	27_12_1	239_12_1
883_12_1744	606_12_18	19_12_116	56_12_1	332_12_978	699_12_1	27_12_1	239_12_1
883_12_1779	606_12_15	19_12_110	56_12_1	332_12_950	699_12_1	27_12_1	239_12_1
883_12_1766	606_12_17	19_12_135	56_12_1	332_12_938	699_12_1	27_12_1	239_12_1
883_12_1779	606_12_18	19_12_138	56_12_1	332_12_919	699_12_1	27_12_1	239_12_1
883_12_1780	606_12_21	19_12_152	56_12_1	332_12_901	699_12_1	27_12_1	239_12_1
883_12_1789	606_12_14	19_12_150	56_12_1	332_12_901	699_12_1	27_12_1	239_12_1
883_12_1763	606_12_18	19_12_144	56_12_1	332_12_928	699_12_1	27_12_1	239_12_1
883_12_1763	606_12_15	19_12_137	56_12_1	332_12_940	699_12_1	27_12_1	239_12_1
883_12_1760	606_12_13	19_12_133	56_12_1	332_12_950	699_12_1	27_12_1	239_12_1
883_12_1739	606_12_17	19_12_150	56_12_1	332_12_948	699_12_1	27_12_1	239_12_1
883_12_1762	606_12_8	19_12_134	56_12_1	332_12_950	699_12_1	27_12_1	239_12_1
883_12_1765	606_12_5	19_12_133	56_12_1	332_12_950	699_12_1	27_12_1	239_12_1
883_12_1786	606_12_7	19_12_130	56_12_1	332_12_928	699_12_1	27_12_1	239_12_1
883_12_1810	606_12_2	19_12_123	56_12_1	332_12_917	699_12_1	27_12_1	239_12_1
883_12_1767	606_12_4	19_12_130	56_12_1	332_12_950	699_12_1	27_12_1	239_12_1
883_12_1768	606_12_4	19_12_143	56_12_1	332_12_938	699_12_1	27_12_1	239_12_1
883_12_1763	606_12_4	19_12_140	56_12_1	332_12_947	699_12_1	27_12_1	239_12_1
883_12_1739	606_12_6	19_12_155	56_12_1	332_12_948	699_12_1	27_12_1	239_12_1
883_12_1802	606_12_2	19_12_136	56_12_1	332_12_907	699_12_1	27_12_1	239_12_1
883_12_1787	606_12_4	19_12_139	56_12_1	332_12_919	699_12_1	27_12_1	239_12_1
883_12_1770	606_12_4	19_12_109	56_12_1	332_12_971	699_12_1	27_12_1	239_12_1
883_12_1762	606_12_6	19_12_113	56_12_1	332_12_974	699_12_1	27_12_1	239_12_1
883_12_1742	606_12_5	19_12_118	56_12_1	332_12_989	699_12_1	27_12_1	239_12_1
883_12_1736	606_12_1	19_12_111	56_12_1	332_12_1002	699_12_1	27_12_1	239_12_1
883_12_1722	606_12_1	19_12_107	56_12_1	332_12_1012	699_12_1	27_12_1	239_12_1
883_12_1745	606_12_1	19_12_100	56_12_1	332_12_998	699_12_1	27_12_1	239_12_1
883_12_1730	606_12_2	19_12_96	56_12_1	332_12_1015	699_12_1	27_12_1	239_12_1
883_12_1745	606_12_2	19_12_88	56_12_1	332_12_1016	699_12_1	27_12_1	239_12_1
883_12_1737	606_12_2	19_12_92	56_12_1	332_12_1017	699_12_1	27_12_1	239_12_1
883_12_1727	27_12_1	19_12_99	56_12_1	332_12_1025	699_12_1
883_12_1696	27_12_1	19_12_103	56_12_1	332_12_1053	699_12_1
883_12_1718	27_12_1	19_12_108	56_12_1	332_12_1030	699_12_1
883_12_1721	27_12_1	19_12_100	56_12_1	332_12_1029	699_12_1
883_12_1705	27_12_1	19_12_104	56_12_1	332_12_1049	699_12_1
883_12_1684	27_12_1	19_12_96	56_12_1	332_12_1071	699_12_1
883_12_1705	27_12_1	19_12_90	56_12_1	332_12_1058	699_12_1
883_12_1729	27_12_1	19_12_95	56_12_1	332_12_1031	699_12_1
883_12_1709	27_12_1	19_12_112	56_12_1	332_12_1035	699_12_1
883_12_1722	27_12_1	19_12_121	56_12_1	332_12_1010	699_12_1
883_12_1707	27_12_1	19_12_119	56_12_1	332_12_1026	699_12_1
883_12_1723	27_12_1	19_12_115	56_12_1	332_12_1019	699_12_1
883_12_1727	27_12_1	19_12_135	56_12_1	332_12_997	699_12_1
883_12_1709	27_12_1	19_12_121	56_12_1	332_12_1030	699_12_1
883_12_1678	27_12_1	19_12_144	56_12_1	332_12_1038	699_12_1
883_12_1697	27_12_1	19_12_158	56_12_1	332_12_1004	699_12_1
883_12_1697	27_12_1	19_12_152	56_12_1	332_12_1010	699_12_1
883_12_1672	27_12_1	19_12_160	56_12_1	332_12_1029	699_12_1
883_12_1674	27_12_1	19_12_175	56_12_1	332_12_1006	699_12_1
883_12_1687	27_12_1	19_12_184	56_12_1	332_12_983	699_12_1
883_12_1669	27_12_1	19_12_191	56_12_1	332_12_995	699_12_1
883_12_1664	27_12_1	19_12_200	56_12_1	332_12_991	699_12_1
883_12_1642	27_12_1	19_12_194	56_12_1	332_12_1021	699_12_1
883_12_1626	27_12_1	19_12_202	56_12_1	332_12_1026	699_12_1
883_12_1632	27_12_1	19_12_200	56_12_1	332_12_1021	699_12_1
883_12_1640	27_12_1	19_12_206	56_12_1	332_12_1007	699_12_1
883_12_1666	27_12_1	19_12_199	56_12_1	332_12_985	699_12_1
883_12_1662	27_12_1	19_12_193	56_12_1	332_12_994	699_12_1
883_12_1677	27_12_1	19_12_195	56_12_1	332_12_976	699_12_1
883_12_1688	27_12_1	19_12_194	56_12_1	332_12_966	699_12_1
883_12_1668	27_12_1	19_12_200	56_12_1	332_12_981	699_12_1
883_12_1678	27_12_1	19_12_196	56_12_1	332_12_976	699_12_1
883_12_1680	27_12_1	19_12_183	56_12_1	332_12_988	699_12_1
883_12_1720	27_12_1	19_12_197	56_12_1	332_12_935	699_12_1
883_12_1697	27_12_1	19_12_182	56_12_1	332_12_974	699_12_1
883_12_1706	27_12_1	19_12_202	56_12_1	332_12_948	699_12_1
883_12_1710	27_12_1	19_12_177	56_12_1	332_12_966	699_12_1
883_12_1693	27_12_1	19_12_185	56_12_1	332_12_973	699_12_1
883_12_1733	27_12_1	19_12_191	56_12_1	332_12_927	699_12_1
883_12_1724	27_12_1	19_12_199	56_12_1	332_12_926	699_12_1
883_12_1729	27_12_1	19_12_206	56_12_1	332_12_914	699_12_1
883_12_1710	27_12_1	19_12_199	56_12_1	332_12_940	699_12_1
883_12_1698	27_12_1	19_12_202	56_12_1	332_12_953	699_12_1
883_12_1702	27_12_1	19_12_192	56_12_1	332_12_958	699_12_1
883_12_1684	27_12_1	19_12_193	56_12_1	332_12_975	699_12_1
883_12_1675	27_12_1	19_12_203	56_12_1	332_12_973	699_12_1
883_12_1664	27_12_1	19_12_214	56_12_1	332_12_976	699_12_1
883_12_1639	27_12_1	19_12_223	56_12_1	332_12_990	699_12_1
883_12_1582	27_12_1	19_12_229	56_12_1	332_12_1041	699_12_1
883_12_1559	27_12_1	19_12_234	56_12_1	332_12_1059	699_12_1
883_12_1565	27_12_1	19_12_213	56_12_1	332_12_1070	699_12_1
883_12_1549	27_12_1	19_12_200	56_12_1	332_12_1095	699_12_1
883_12_1531	27_12_1	19_12_203	56_12_1	332_12_1112	699_12_1
883_12_1527	27_12_1	19_12_184	56_12_1	332_12_1138	699_12_1
883_12_1543	27_12_1	19_12_188	56_12_1	332_12_1121	699_12_1
883_12_1561	27_12_1	19_12_193	56_12_1	332_12_1101	699_12_1
883_12_1576	27_12_1	19_12_188	56_12_1	332_12_1093	699_12_1
883_12_1580	27_12_1	19_12_190	56_12_1	332_12_1085	699_12_1
883_12_1600	27_12_1	19_12_194	56_12_1	332_12_1064	699_12_1
883_12_1605	27_12_1	19_12_188	56_12_1	332_12_1061	699_12_1
883_12_1633	27_12_1	19_12_181	56_12_1	332_12_1038	699_12_1
883_12_1614	27_12_1	19_12_174	56_12_1	332_12_1061	699_12_1
883_12_1608	27_12_1	19_12_172	56_12_1	332_12_1069	699_12_1
883_12_1622	27_12_1	19_12_172	56_12_1	332_12_1057	699_12_1
883_12_1635	27_12_1	19_12_170	56_12_1	332_12_1048	699_12_1
883_12_1663	27_12_1	19_12_158	56_12_1	332_12_1034	699_12_1
883_12_1651	27_12_1	19_12_160	56_12_1	332_12_1044	699_12_1
883_12_1673	27_12_1	19_12_152	56_12_1	332_12_1032	699_12_1
883_12_1671	27_12_1	19_12_165	56_12_1	332_12_1020	699_12_1
883_12_1694	27_12_1	19_12_158	56_12_1	332_12_1006	699_12_1
883_12_1700	27_12_1	19_12_159	56_12_1	332_12_998	699_12_1
883_12_1732	27_12_1	19_12_155	56_12_1	332_12_969	699_12_1
883_12_1741	27_12_1	19_12_142	56_12_1	332_12_974	699_12_1
883_12_1756	27_12_1	19_12_156	56_12_1	332_12_946	699_12_1
883_12_1760	27_12_1	19_12_132	56_12_1	332_12_962	699_12_1
883_12_1757	27_12_1	19_12_116	56_12_1	332_12_982	699_12_1
883_12_1759	27_12_1	19_12_119	56_12_1	332_12_976	699_12_1
883_12_1757	27_12_1	19_12_122	56_12_1	332_12_980	699_12_1
883_12_1749	27_12_1	19_12_120	56_12_1	332_12_987	699_12_1
883_12_1723	27_12_1	19_12_126	56_12_1	332_12_1008	699_12_1
883_12_1736	27_12_1	19_12_120	56_12_1	332_12_999	699_12_1
883_12_1720	27_12_1	19_12_128	56_12_1	332_12_1003	699_12_1
883_12_1732	27_12_1	19_12_115	56_12_1	332_12_1006	699_12_1
883_12_1732	27_12_1	19_12_102	56_12_1	332_12_1017	699_12_1
883_12_1716	27_12_1	19_12_104	56_12_1	332_12_1029	699_12_1
883_12_1710	27_12_1	19_12_109	56_12_1	332_12_1034	699_12_1
883_12_1680	27_12_1	19_12_110	56_12_1	332_12_1063	699_12_1
883_12_1686	27_12_1	19_12_104	56_12_1	332_12_1063	699_12_1
883_12_1659	27_12_1	19_12_99	56_12_1	332_12_1093	699_12_1
883_12_1665	27_12_1	19_12_90	56_12_1	332_12_1097	699_12_1
883_12_1650	27_12_1	19_12_89	56_12_1	332_12_1108	699_12_1
883_12_1663	27_12_1	19_12_91	56_12_1	332_12_1099	699_12_1
883_12_1651	27_12_1	19_12_113	56_12_1	332_12_1086	699_12_1
883_12_1649	27_12_1	19_12_103	56_12_1	332_12_1099	699_12_1
883_12_1648	27_12_1	19_12_86	56_12_1	332_12_1115	699_12_1
883_12_1657	27_12_1	19_12_83	56_12_1	332_12_1112	699_12_1
883_12_1625	27_12_1	19_12_85	56_12_1	332_12_1139	699_12_1
883_12_1633	27_12_1	19_12_90	56_12_1	332_12_1126	699_12_1
883_12_1641	27_12_1	19_12_93	56_12_1	332_12_1118	699_12_1
883_12_1633	27_12_1	19_12_98	56_12_1	332_12_1118	699_12_1
883_12_1638	27_12_1	19_12_104	56_12_1	332_12_1104	699_12_1
883_12_1654	27_12_1	19_12_96	56_12_1	332_12_1098	699_12_1
883_12_1653	27_12_1	19_12_93	56_12_1	332_12_1102	699_12_1
883_12_1687	27_12_1	19_12_107	56_12_1	332_12_1055	699_12_1
883_12_1701	27_12_1	19_12_91	56_12_1	332_12_1061	699_12_1
883_12_1742	27_12_1	19_12_75	56_12_1	332_12_1036	699_12_1
883_12_1748	27_12_1	19_12_69	56_12_1	332_12_1038	699_12_1
883_12_1734	27_12_1	19_12_69	56_12_1	332_12_1054	699_12_1
883_12_1713	27_12_1	19_12_68	56_12_1	332_12_1071	699_12_1
883_12_1700	27_12_1	19_12_63	56_12_1	332_12_1090	699_12_1
883_12_1662	27_12_1	19_12_66	56_12_1	332_12_1125	699_12_1
883_12_1655	27_12_1	19_12_75	56_12_1	332_12_1121	699_12_1
883_12_1674	27_12_1	19_12_64	56_12_1	332_12_1115	699_12_1
883_12_1648	27_12_1	19_12_61	56_12_1	332_12_1138	699_12_1
883_12_1651	27_12_1	19_12_55	56_12_1	332_12_1147	699_12_1
883_12_1651	27_12_1	19_12_48	56_12_1	332_12_1157	699_12_1
883_12_1656	27_12_1	19_12_44	56_12_1	332_12_1157	699_12_1
883_12_1668	27_12_1	19_12_45	56_12_1	332_12_1144	699_12_1
883_12_1690	27_12_1	19_12_31	56_12_1	332_12_1134	699_12_1
883_12_1680	27_12_1	19_12_40	56_12_1	332_12_1133	699_12_1
883_12_1692	27_12_1	19_12_28	56_12_1	332_12_1129	699_12_1
883_12_1710	27_12_1	19_12_35	56_12_1	332_12_1106	699_12_1
883_12_1687	27_12_1	19_12_31	56_12_1	332_12_1132	699_12_1
883_12_1677	27_12_1	19_12_21	56_12_1	332_12_1155	699_12_1
883_12_1703	27_12_1	19_12_25	56_12_1	332_12_1126	699_12_1
883_12_1707	27_12_1	19_12_24	56_12_1	332_12_1118	699_12_1
883_12_1727	27_12_1	19_12_18	56_12_1	332_12_1109	699_12_1
883_12_1751	27_12_1	19_12_12	56_12_1	332_12_1089	699_12_1
883_12_1765	27_12_1	19_12_18	56_12_1	332_12_1069	699_12_1
883_12_1761	27_12_1	19_12_20	56_12_1	332_12_1072	699_12_1
883_12_1770	27_12_1	19_12_22	56_12_1	332_12_1057	699_12_1
883_12_1739	27_12_1	19_12_15	56_12_1	332_12_1097	699_12_1
883_12_1738	27_12_1	19_12_8	56_12_1	332_12_1106	699_12_1
883_12_1721	27_12_1	19_12_16	56_12_1	332_12_1114	699_12_1
883_12_1739	27_12_1	19_12_14	56_12_1	332_12_1097	699_12_1
883_12_1737	27_12_1	19_12_11	56_12_1	332_12_1099	699_12_1
883_12_1749	27_12_1	19_12_11	56_12_1	332_12_1094	699_12_1
883_12_1736	27_12_1	19_12_16	56_12_1	332_12_1102	699_12_1
883_12_1719	27_12_1	19_12_17	56_12_1	332_12_1116	699_12_1
883_12_1749	27_12_1	19_12_16	56_12_1	332_12_1086	699_12_1
883_12_1738	27_12_1	19_12_18	56_12_1	332_12_1094	699_12_1
883_12_1708	27_12_1	19_12_28	56_12_1	332_12_1116	699_12_1
883_12_1709	27_12_1	19_12_25	56_12_1	332_12_1119	699_12_1
883_12_1706	27_12_1	19_12_29	56_12_1	332_12_1119	699_12_1
883_12_1714	27_12_1	19_12_28	56_12_1	332_12_1113	699_12_1
883_12_1709	27_12_1	19_12_32	56_12_1	332_12_1110	699_12_1
883_12_1711	27_12_1	19_12_36	56_12_1	332_12_1109	699_12_1
883_12_1690	27_12_1	19_12_44	56_12_1	332_12_1125	699_12_1
883_12_1693	27_12_1	19_12_41	56_12_1	332_12_1124	699_12_1
883_12_1683	27_12_1	19_12_45	56_12_1	332_12_1128	699_12_1
883_12_1661	27_12_1	19_12_38	56_12_1	332_12_1158	699_12_1
883_12_1649	27_12_1	19_12_40	56_12_1	332_12_1168	699_12_1
883_12_1651	27_12_1	19_12_45	56_12_1	332_12_1162	699_12_1
883_12_1668	27_12_1	19_12_43	56_12_1	332_12_1144	699_12_1
883_12_1624	27_12_1	19_12_42	56_12_1	332_12_1189	699_12_1
883_12_1629	27_12_1	19_12_42	56_12_1	332_12_1188	699_12_1
883_12_1637	27_12_1	19_12_29	56_12_1	332_12_1184	699_12_1
883_12_1663	27_12_1	19_12_29	56_12_1	332_12_1157	699_12_1
883_12_1672	27_12_1	19_12_35	56_12_1	332_12_1148	699_12_1
883_12_1650	27_12_1	19_12_36	56_12_1	332_12_1165	699_12_1
883_12_1658	27_12_1	19_12_26	56_12_1	332_12_1168	699_12_1
883_12_1648	27_12_1	19_12_37	56_12_1	332_12_1164	699_12_1
883_12_1660	27_12_1	19_12_29	56_12_1	332_12_1162	699_12_1
883_12_1647	27_12_1	19_12_23	56_12_1	332_12_1181	699_12_1
883_12_1600	27_12_1	19_12_24	56_12_1	332_12_1228	699_12_1
883_12_1575	27_12_1	19_12_21	56_12_1	332_12_1258	699_12_1
883_12_1568	27_12_1	19_12_17	56_12_1	332_12_1268	699_12_1
883_12_1598	27_12_1	19_12_15	56_12_1	332_12_1239	699_12_1
883_12_1638	27_12_1	19_12_11	56_12_1	332_12_1201	699_12_1
883_12_1623	27_12_1	19_12_10	56_12_1	332_12_1218	699_12_1
883_12_1626	27_12_1	19_12_10	56_12_1	332_12_1217	699_12_1
883_12_1638	27_12_1	19_12_8	56_12_1	332_12_1207	699_12_1
883_12_1653	27_12_1	19_12_6	56_12_1	332_12_1192	699_12_1
883_12_1667	27_12_1	19_12_10	56_12_1	332_12_1175	699_12_1
883_12_1634	27_12_1	19_12_11	56_12_1	332_12_1209	699_12_1
883_12_1663	27_12_1	19_12_12	56_12_1	332_12_1173	699_12_1
883_12_1624	27_12_1	19_12_11	56_12_1	332_12_1218	699_12_1
883_12_1630	27_12_1	19_12_10	56_12_1	332_12_1213	699_12_1
883_12_1667	27_12_1	19_12_6	56_12_1	332_12_1179	699_12_1
883_12_1689	27_12_1	19_12_3	56_12_1	332_12_1162	699_12_1
883_12_1706	27_12_1	19_12_3	56_12_1	332_12_1147	699_12_1
883_12_1724	27_12_1	19_12_2	56_12_1	332_12_1126	699_12_1
883_12_1731	27_12_1	19_12_1	56_12_1	332_12_1121	699_12_1
883_12_1745	699_12_1	27_12_1	56_12_1	332_12_1109
883_12_1761	699_12_1	27_12_1	56_12_1	332_12_1096
883_12_1755	699_12_1	27_12_1	56_12_1	332_12_1099
883_12_1777	699_12_1	27_12_1	56_12_1	332_12_1075
883_12_1763	699_12_1	27_12_1	56_12_1	332_12_1093
883_12_1769	699_12_1	27_12_1	56_12_1	332_12_1080
883_12_1772	699_12_1	27_12_1	56_12_1	332_12_1073
883_12_1769	699_12_1	27_12_1	56_12_1	332_12_1078
883_12_1770	699_12_1	27_12_1	56_12_1	332_12_1076
883_12_1789	699_12_1	27_12_1	56_12_1	332_12_1064
883_12_1770	699_12_1	27_12_1	56_12_1	332_12_1077
883_12_1763	699_12_1	27_12_1	56_12_1	332_12_1083
883_12_1796	699_12_1	27_12_1	56_12_1	332_12_1051
883_12_1810	699_12_1	27_12_1	56_12_1	332_12_1036
883_12_1789	699_12_1	27_12_1	56_12_1	332_12_1059
883_12_1777	699_12_1	27_12_1	56_12_1	332_12_1074
883_12_1802	699_12_1	27_12_1	56_12_1	332_12_1049
883_12_1807	699_12_1	27_12_1	56_12_1	332_12_1042
883_12_1823	699_12_1	27_12_1	56_12_1	332_12_1030
883_12_1840	699_12_1	27_12_1	56_12_1	332_12_1012
883_12_1809	699_12_1	27_12_1	56_12_1	332_12_1037
883_12_1801	699_12_1	27_12_1	56_12_1	332_12_1051
883_12_1813	699_12_1	27_12_1	56_12_1	332_12_1039
883_12_1819	699_12_1	27_12_1	56_12_1	332_12_1034
883_12_1786	699_12_1	27_12_1	56_12_1	332_12_1065
883_12_1806	699_12_1	27_12_1	56_12_1	332_12_1050
883_12_1806	699_12_1	27_12_1	56_12_1	332_12_1049
883_12_1783	699_12_1	27_12_1	56_12_1	332_12_1070
883_12_1791	699_12_1	27_12_1	56_12_1	332_12_1064
883_12_1770	699_12_1	27_12_1	56_12_1	332_12_1079
883_12_1756	699_12_1	27_12_1	56_12_1	332_12_1085
883_12_1741	699_12_1	27_12_1	56_12_1	332_12_1102
883_12_1713	699_12_1	27_12_1	56_12_1	332_12_1137
883_12_1730	699_12_1	27_12_1	56_12_1	332_12_1121
883_12_1730	699_12_1	27_12_1	56_12_1	332_12_1118
883_12_1728	699_12_1	27_12_1	56_12_1	332_12_1125
883_12_1744	699_12_1	27_12_1	56_12_1	332_12_1109
883_12_1741	699_12_1	27_12_1	56_12_1	332_12_1111
883_12_1725	699_12_1	27_12_1	56_12_1	332_12_1129
883_12_1757	699_12_1	27_12_1	56_12_1	332_12_1092
883_12_1755	699_12_1	27_12_1	56_12_1	332_12_1092
883_12_1747	699_12_1	27_12_1	56_12_1	332_12_1104
883_12_1736	699_12_1	27_12_1	56_12_1	332_12_1115
883_12_1731	699_12_1	27_12_1	56_12_1	332_12_1121
883_12_1739	699_12_1	27_12_1	56_12_1	332_12_1108
883_12_1714	699_12_1	27_12_1	56_12_1	332_12_1135
883_12_1732	699_12_1	27_12_1	56_12_1	332_12_1116
883_12_1756	699_12_1	27_12_1	56_12_1	332_12_1097
883_12_1761	699_12_1	27_12_1	56_12_1	332_12_1092
883_12_1731	699_12_1	27_12_1	56_12_1	332_12_1125
883_12_1709	699_12_1	27_12_1	56_12_1	332_12_1145
883_12_1697	699_12_1	27_12_1	56_12_1	332_12_1156
883_12_1695	699_12_1	27_12_1	56_12_1	332_12_1155
883_12_1689	699_12_1	27_12_1	56_12_1	332_12_1161
883_12_1672	699_12_1	27_12_1	56_12_1	332_12_1178
883_12_1684	699_12_1	27_12_1	56_12_1	332_12_1167
883_12_1658	699_12_1	27_12_1	56_12_1	332_12_1199
883_12_1646	699_12_1	27_12_1	56_12_1	332_12_1210
883_12_1671	699_12_1	27_12_1	56_12_1	332_12_1185
883_12_1698	699_12_1	27_12_1	56_12_1	332_12_1157
883_12_1676	699_12_1	27_12_1	56_12_1	332_12_1179
883_12_1685	699_12_1	27_12_1	56_12_1	332_12_1175
883_12_1694	699_12_1	27_12_1	56_12_1	332_12_1161
883_12_1695	699_12_1	27_12_1	56_12_1	332_12_1158
883_12_1701	699_12_1	27_12_1	56_12_1	332_12_1154
883_12_1704	699_12_1	27_12_1	56_12_1	332_12_1148
883_12_1691	699_12_1	27_12_1	56_12_1	332_12_1164
883_12_1694	699_12_1	27_12_1	56_12_1	332_12_1159
883_12_1704	699_12_1	27_12_1	56_12_1	332_12_1149
883_12_1684	699_12_1	27_12_1	56_12_1	332_12_1168
883_12_1686	699_12_1	27_12_1	56_12_1	332_12_1171
883_12_1639	699_12_1	27_12_1	56_12_1	332_12_1216
883_12_1659	699_12_1	27_12_1	56_12_1	332_12_1194
883_12_1663	699_12_1	27_12_1	56_12_1	332_12_1191
883_12_1635	699_12_1	27_12_1	56_12_1	332_12_1221
883_12_1661	699_12_1	27_12_1	56_12_1	332_12_1195
883_12_1678	699_12_1	27_12_1	56_12_1	332_12_1175
883_12_1678	699_12_1	27_12_1	56_12_1	332_12_1171
883_12_1669	699_12_1	27_12_1	56_12_1	332_12_1183
883_12_1646	699_12_1	27_12_1	56_12_1	332_12_1209
883_12_1631	699_12_1	27_12_1	56_12_1	332_12_1225
883_12_1617	699_12_1	27_12_1	56_12_1	332_12_1237
883_12_1588	699_12_1	27_12_1	56_12_1	332_12_1264
883_12_1582	699_12_1	27_12_1	56_12_1	332_12_1271
883_12_1601	699_12_1	27_12_1	56_12_1	332_12_1253
883_12_1595	699_12_1	27_12_1	56_12_1	332_12_1264
883_12_1568	699_12_1	27_12_1	56_12_1	332_12_1290
883_12_1550	699_12_1	27_12_1	56_12_1	332_12_1306
883_12_1524	699_12_1	27_12_1	56_12_1	332_12_1328
883_12_1524	699_12_1	27_12_1	56_12_1	332_12_1331
883_12_1460	699_12_1	27_12_1	56_12_1	332_12_1394
883_12_1450	699_12_1	27_12_1	56_12_1	332_12_1408
883_12_1429	699_12_1	27_12_1	56_12_1	332_12_1424
883_12_1426	699_12_1	27_12_1	56_12_1	332_12_1425
883_12_1425	699_12_1	27_12_1	56_12_1	332_12_1429
883_12_1412	699_12_1	27_12_1	56_12_1	332_12_1443
883_12_1417	699_12_1	27_12_1	56_12_1	332_12_1434
883_12_1443	699_12_1	27_12_1	56_12_1	332_12_1411
883_12_1417	699_12_1	27_12_1	56_12_1	332_12_1436
883_12_1388	699_12_1	27_12_1	56_12_1	332_12_1465
883_12_1406	699_12_1	27_12_1	56_12_1	332_12_1447
883_12_1397	699_12_1	27_12_1	56_12_1	332_12_1459
883_12_1378	699_12_1	27_12_1	56_12_1	332_12_1477
883_12_1359	699_12_1	27_12_1	56_12_1	332_12_1499
883_12_1337	699_12_1	27_12_1	56_12_1	332_12_1515
883_12_1315	699_12_1	27_12_1	56_12_1	332_12_1538
883_12_1329	699_12_1	27_12_1	56_12_1	332_12_1526
883_12_1314	699_12_1	27_12_1	56_12_1	332_12_1540
883_12_1275	699_12_1	27_12_1	56_12_1	332_12_1581
883_12_1281	699_12_1	27_12_1	56_12_1	332_12_1572
883_12_1302	699_12_1	27_12_1	56_12_1	332_12_1549
883_12_1341	699_12_1	27_12_1	56_12_1	332_12_1510
883_12_1379	699_12_1	27_12_1	56_12_1	332_12_1476
883_12_1375	699_12_1	27_12_1	56_12_1	332_12_1482
883_12_1374	699_12_1	27_12_1	56_12_1	332_12_1479
883_12_1360	699_12_1	27_12_1	56_12_1	332_12_1495
883_12_1334	699_12_1	27_12_1	56_12_1	332_12_1519
883_12_1307	699_12_1	27_12_1	56_12_1	332_12_1548
883_12_1300	699_12_1	27_12_1	56_12_1	332_12_1551
883_12_1290	699_12_1	27_12_1	56_12_1	332_12_1558
883_12_1284	699_12_1	27_12_1	56_12_1	332_12_1564
883_12_1263	699_12_1	27_12_1	56_12_1	332_12_1590
883_12_1277	699_12_1	27_12_1	56_12_1	332_12_1579
883_12_1299	699_12_1	27_12_1	56_12_1	332_12_1558
883_12_1291	699_12_1	27_12_1	56_12_1	332_12_1561
883_12_1305	699_12_1	27_12_1	56_12_1	332_12_1550
883_12_1286	699_12_1	27_12_1	56_12_1	332_12_1567
883_12_1305	699_12_1	27_12_1	56_12_1	332_12_1549
883_12_1295	699_12_1	27_12_1	56_12_1	332_12_1561
883_12_1317	699_12_1	27_12_1	56_12_1	332_12_1538
883_12_1311	699_12_1	27_12_1	56_12_1	332_12_1543
883_12_1295	699_12_1	27_12_1	56_12_1	332_12_1561
883_12_1306	699_12_1	27_12_1	56_12_1	332_12_1548
883_12_1301	699_12_1	27_12_1	56_12_1	332_12_1549
883_12_1293	699_12_1	27_12_1	56_12_1	332_12_1558
883_12_1314	699_12_1	27_12_1	56_12_1	332_12_1539
883_12_1363	699_12_1	27_12_1	56_12_1	332_12_1491
883_12_1351	699_12_1	27_12_1	56_12_1	332_12_1505
883_12_1350	699_12_1	27_12_1	56_12_1	332_12_1506
883_12_1312	699_12_1	27_12_1	56_12_1	332_12_1540
883_12_1300	699_12_1	27_12_1	56_12_1	332_12_1549
883_12_1296	699_12_1	27_12_1	56_12_1	332_12_1558
883_12_1291	699_12_1	27_12_1	56_12_1	332_12_1562
883_12_1297	699_12_1	27_12_1	56_12_1	332_12_1554
883_12_1313	699_12_1	27_12_1	56_12_1	332_12_1540
883_12_1290	699_12_1	27_12_1	56_12_1	332_12_1566
883_12_1257	699_12_1	27_12_1	56_12_1	332_12_1599
883_12_1280	699_12_1	27_12_1	56_12_1	332_12_1579
883_12_1269	699_12_1	27_12_1	56_12_1	332_12_1589
883_12_1273	699_12_1	27_12_1	56_12_1	332_12_1587
883_12_1296	699_12_1	27_12_1	56_12_1	332_12_1561
883_12_1290	699_12_1	27_12_1	56_12_1	332_12_1564
883_12_1298	699_12_1	27_12_1	56_12_1	332_12_1557
883_12_1255	699_12_1	27_12_1	56_12_1	332_12_1595
883_12_1243	699_12_1	27_12_1	56_12_1	332_12_1611
883_12_1228	699_12_1	27_12_1	56_12_1	332_12_1630
883_12_1264	699_12_1	27_12_1	56_12_1	332_12_1591
883_12_1234	699_12_1	27_12_1	56_12_1	332_12_1623
883_12_1219	699_12_1	27_12_1	56_12_1	332_12_1632
883_12_1220	699_12_1	27_12_1	56_12_1	332_12_1632
883_12_1233	699_12_1	27_12_1	56_12_1	332_12_1620
883_12_1246	699_12_1	27_12_1	56_12_1	332_12_1610
883_12_1245	699_12_1	27_12_1	56_12_1	332_12_1608
883_12_1250	699_12_1	27_12_1	56_12_1	332_12_1607
883_12_1237	699_12_1	27_12_1	56_12_1	332_12_1619
883_12_1279	699_12_1	27_12_1	56_12_1	332_12_1575
883_12_1264	699_12_1	27_12_1	56_12_1	332_12_1590
883_12_1248	699_12_1	27_12_1	56_12_1	332_12_1605
883_12_1245	699_12_1	27_12_1	56_12_1	332_12_1606
883_12_1238	699_12_1	27_12_1	56_12_1	332_12_1615
883_12_1197	699_12_1	27_12_1	56_12_1	332_12_1659
883_12_1227	699_12_1	27_12_1	56_12_1	332_12_1627
883_12_1208	699_12_1	27_12_1	56_12_1	332_12_1643
883_12_1190	699_12_1	27_12_1	56_12_1	332_12_1661
883_12_1199	699_12_1	27_12_1	56_12_1	332_12_1653
883_12_1206	699_12_1	27_12_1	56_12_1	332_12_1643
883_12_1206	699_12_1	27_12_1	56_12_1	332_12_1652
883_12_1203	699_12_1	27_12_1	56_12_1	332_12_1654
883_12_1203	699_12_1	27_12_1	56_12_1	332_12_1656
883_12_1208	699_12_1	27_12_1	56_12_1	332_12_1640
883_12_1230	699_12_1	27_12_1	56_12_1	332_12_1619
883_12_1224	699_12_1	27_12_1	56_12_1	332_12_1625
883_12_1204	699_12_1	27_12_1	56_12_1	332_12_1647
883_12_1195	699_12_1	27_12_1	56_12_1	332_12_1656
883_12_1184	699_12_1	27_12_1	56_12_1	332_12_1664
883_12_1171	699_12_1	27_12_1	56_12_1	332_12_1676
883_12_1171	699_12_1	27_12_1	56_12_1	332_12_1675
883_12_1191	699_12_1	27_12_1	56_12_1	332_12_1657
883_12_1207	699_12_1	27_12_1	56_12_1	332_12_1642
883_12_1204	699_12_1	27_12_1	56_12_1	332_12_1646
883_12_1237	699_12_1	27_12_1	56_12_1	332_12_1610
883_12_1235	699_12_1	27_12_1	56_12_1	332_12_1611
883_12_1239	699_12_1	27_12_1	56_12_1	332_12_1612
883_12_1251	699_12_1	27_12_1	56_12_1	332_12_1602
883_12_1276	699_12_1	27_12_1	56_12_1	332_12_1578
883_12_1276	699_12_1	27_12_1	56_12_1	332_12_1577
883_12_1254	699_12_1	27_12_1	56_12_1	332_12_1595
883_12_1268	699_12_1	27_12_1	56_12_1	332_12_1586
883_12_1265	699_12_1	27_12_1	56_12_1	332_12_1588
883_12_1245	699_12_1	27_12_1	56_12_1	332_12_1611
883_12_1222	699_12_1	27_12_1	56_12_1	332_12_1636
883_12_1214	699_12_1	27_12_1	56_12_1	332_12_1639
883_12_1246	699_12_1	27_12_1	56_12_1	332_12_1606
883_12_1218	699_12_1	27_12_1	56_12_1	332_12_1628
883_12_1211	699_12_1	27_12_1	56_12_1	332_12_1641
883_12_1220	699_12_1	27_12_1	56_12_1	332_12_1633
883_12_1209	699_12_1	27_12_1	56_12_1	332_12_1641
883_12_1220	699_12_1	27_12_1	56_12_1	332_12_1634
883_12_1231	699_12_1	27_12_1	56_12_1	332_12_1620
883_12_1241	699_12_1	27_12_1	56_12_1	332_12_1612
883_12_1239	699_12_1	27_12_1	56_12_1	332_12_1614
883_12_1253	699_12_1	27_12_1	56_12_1	332_12_1599
883_12_1264	699_12_1	27_12_1	56_12_1	332_12_1591
883_12_1259	699_12_1	27_12_1	56_12_1	332_12_1595
883_12_1262	699_12_1	27_12_1	56_12_1	332_12_1592
883_12_1271	699_12_1	27_12_1	56_12_1	332_12_1578
883_12_1293	699_12_1	27_12_1	56_12_1	332_12_1560
883_12_1298	699_12_1	27_12_1	56_12_1	332_12_1558
883_12_1310	699_12_1	27_12_1	56_12_1	332_12_1547
883_12_1332	699_12_1	27_12_1	56_12_1	332_12_1524
883_12_1361	699_12_1	27_12_1	56_12_1	332_12_1499
883_12_1375	699_12_1	27_12_1	56_12_1	332_12_1482
883_12_1366	699_12_1	27_12_1	56_12_1	332_12_1485
883_12_1344	699_12_1	27_12_1	56_12_1	332_12_1508
883_12_1329	699_12_1	27_12_1	56_12_1	332_12_1522
883_12_1353	699_12_1	27_12_1	56_12_1	332_12_1503
883_12_1333	699_12_1	27_12_1	56_12_1	332_12_1524
883_12_1333	699_12_1	27_12_1	56_12_1	332_12_1523
883_12_1307	699_12_1	27_12_1	56_12_1	332_12_1547
883_12_1294	699_12_1	27_12_1	56_12_1	332_12_1557
883_12_1334	699_12_1	27_12_1	56_12_1	332_12_1517
883_12_1358	699_12_1	27_12_1	56_12_1	332_12_1496
883_12_1377	699_12_1	27_12_1	56_12_1	332_12_1477
883_12_1339	699_12_1	27_12_1	56_12_1	332_12_1511
883_12_1377	699_12_1	27_12_1	56_12_1	332_12_1473
883_12_1391	699_12_1	27_12_1	56_12_1	332_12_1456
883_12_1360	699_12_1	27_12_1	56_12_1	332_12_1484
883_12_1355	699_12_1	27_12_1	56_12_1	332_12_1499
883_12_1356	699_12_1	27_12_1	56_12_1	332_12_1492
883_12_1367	699_12_1	27_12_1	56_12_1	332_12_1479
883_12_1341	699_12_1	27_12_1	56_12_1	332_12_1511
883_12_1349	699_12_1	27_12_1	56_12_1	332_12_1503
883_12_1349	699_12_1	27_12_1	56_12_1	332_12_1501
883_12_1344	699_12_1	27_12_1	56_12_1	332_12_1505
883_12_1365	699_12_1	27_12_1	56_12_1	332_12_1488
883_12_1353	699_12_1	27_12_1	56_12_1	332_12_1497
883_12_1375	699_12_1	27_12_1	56_12_1	332_12_1473
883_12_1369	699_12_1	27_12_1	56_12_1	332_12_1484
883_12_1383	699_12_1	27_12_1	56_12_1	332_12_1468
883_12_1408	699_12_1	27_12_1	56_12_1	332_12_1450
883_12_1365	699_12_1	27_12_1	56_12_1	332_12_1495
883_12_1359	699_12_1	27_12_1	56_12_1	332_12_1499
883_12_1345	699_12_1	27_12_1	56_12_1	332_12_1509
883_12_1385	699_12_1	27_12_1	56_12_1	332_12_1467
883_12_1463	699_12_1	27_12_1	56_12_1	332_12_1391
883_12_1428	699_12_1	27_12_1	56_12_1	332_12_1425
883_12_1414	699_12_1	27_12_1	56_12_1	332_12_1440
883_12_1428	699_12_1	27_12_1	56_12_1	332_12_1425
883_12_1413	699_12_1	27_12_1	56_12_1	332_12_1440
883_12_1441	699_12_1	27_12_1	56_12_1	332_12_1412
883_12_1453	699_12_1	27_12_1	56_12_1	332_12_1404
883_12_1454	699_12_1	27_12_1	56_12_1	332_12_1401
883_12_1466	699_12_1	27_12_1	56_12_1	332_12_1386
883_12_1467	699_12_1	27_12_1	56_12_1	332_12_1385
883_12_1487	699_12_1	27_12_1	56_12_1	332_12_1363
883_12_1505	699_12_1	27_12_1	56_12_1	332_12_1349
883_12_1436	699_12_1	27_12_1	56_12_1	332_12_1419
883_12_1448	699_12_1	27_12_1	56_12_1	332_12_1403
883_12_1498	699_12_1	27_12_1	56_12_1	332_12_1356
883_12_1523	699_12_1	27_12_1	56_12_1	332_12_1328
883_12_1481	699_12_1	27_12_1	56_12_1	332_12_1373
883_12_1484	699_12_1	27_12_1	56_12_1	332_12_1368
883_12_1449	699_12_1	27_12_1	56_12_1	332_12_1404
883_12_1459	699_12_1	27_12_1	56_12_1	332_12_1395
883_12_1457	699_12_1	27_12_1	56_12_1	332_12_1391
883_12_1443	699_12_1	27_12_1	56_12_1	332_12_1406
883_12_1434	699_12_1	27_12_1	56_12_1	332_12_1417
883_12_1442	699_12_1	27_12_1	56_12_1	332_12_1407
883_12_1456	699_12_1	27_12_1	56_12_1	332_12_1394
883_12_1447	699_12_1	27_12_1	56_12_1	332_12_1399
883_12_1451	699_12_1	27_12_1	56_12_1	332_12_1397
883_12_1455	699_12_1	27_12_1	56_12_1	332_12_1389
883_12_1460	699_12_1	27_12_1	56_12_1	332_12_1383
883_12_1494	699_12_1	27_12_1	56_12_1	332_12_1354
883_12_1500	699_12_1	27_12_1	56_12_1	332_12_1354
883_12_1523	699_12_1	27_12_1	56_12_1	332_12_1325
883_12_1517	699_12_1	27_12_1	56_12_1	332_12_1323
883_12_1531	699_12_1	27_12_1	56_12_1	332_12_1312
883_12_1543	699_12_1	27_12_1	56_12_1	332_12_1305
883_12_1567	699_12_1	27_12_1	56_12_1	332_12_1286
883_12_1568	699_12_1	27_12_1	56_12_1	332_12_1280
883_12_1566	699_12_1	27_12_1	56_12_1	332_12_1288
883_12_1571	699_12_1	27_12_1	56_12_1	332_12_1278
883_12_1560	699_12_1	27_12_1	56_12_1	332_12_1290
883_12_1552	699_12_1	27_12_1	56_12_1	332_12_1300
883_12_1559	699_12_1	27_12_1	56_12_1	332_12_1294
883_12_1602	699_12_1	27_12_1	56_12_1	332_12_1250
883_12_1610	699_12_1	27_12_1	56_12_1	332_12_1245
883_12_1602	699_12_1	27_12_1	56_12_1	332_12_1253
883_12_1596	699_12_1	27_12_1	56_12_1	332_12_1257
883_12_1575	699_12_1	27_12_1	56_12_1	332_12_1276
883_12_1571	699_12_1	27_12_1	56_12_1	332_12_1276
883_12_1544	699_12_1	27_12_1	56_12_1	332_12_1306
883_12_1551	699_12_1	27_12_1	56_12_1	332_12_1298
883_12_1558	699_12_1	27_12_1	56_12_1	332_12_1291
883_12_1570	699_12_1	27_12_1	56_12_1	332_12_1287
883_12_1541	699_12_1	27_12_1	56_12_1	332_12_1315
883_12_1577	699_12_1	27_12_1	56_12_1	332_12_1276
883_12_1608	699_12_1	27_12_1	56_12_1	332_12_1242
883_12_1617	699_12_1	27_12_1	56_12_1	332_12_1234
883_12_1601	699_12_1	27_12_1	56_12_1	332_12_1252
883_12_1642	699_12_1	27_12_1	56_12_1	332_12_1207
883_12_1636	699_12_1	27_12_1	56_12_1	332_12_1211
883_12_1599	699_12_1	27_12_1	56_12_1	332_12_1249
883_12_1596	699_12_1	27_12_1	56_12_1	332_12_1262
883_12_1587	699_12_1	27_12_1	56_12_1	332_12_1267
883_12_1546	699_12_1	27_12_1	56_12_1	332_12_1310
883_12_1540	699_12_1	27_12_1	56_12_1	332_12_1315
883_12_1536	699_12_1	27_12_1	56_12_1	332_12_1320
883_12_1566	699_12_1	27_12_1	56_12_1	332_12_1287
883_12_1569	699_12_1	27_12_1	56_12_1	332_12_1280
883_12_1592	699_12_1	27_12_1	56_12_1	332_12_1260
883_12_1581	699_12_1	27_12_1	56_12_1	332_12_1272
883_12_1592	699_12_1	27_12_1	56_12_1	332_12_1257
883_12_1621	699_12_1	27_12_1	56_12_1	332_12_1230
883_12_1606	699_12_1	27_12_1	56_12_1	332_12_1242
883_12_1604	699_12_1	27_12_1	56_12_1	332_12_1247
883_12_1604	699_12_1	27_12_1	56_12_1	332_12_1249
883_12_1631	699_12_1	27_12_1	56_12_1	332_12_1215
883_12_1620	699_12_1	27_12_1	56_12_1	332_12_1229
883_12_1627	699_12_1	27_12_1	56_12_1	332_12_1224
883_12_1630	699_12_1	27_12_1	56_12_1	332_12_1219
883_12_1614	699_12_1	27_12_1	56_12_1	332_12_1239
883_12_1593	699_12_1	27_12_1	56_12_1	332_12_1259
883_12_1611	699_12_1	27_12_1	56_12_1	332_12_1239
883_12_1622	699_12_1	27_12_1	56_12_1	332_12_1229
883_12_1589	699_12_1	27_12_1	56_12_1	332_12_1266
883_12_1604	699_12_1	27_12_1	56_12_1	332_12_1249
883_12_1608	699_12_1	27_12_1	56_12_1	332_12_1245
883_12_1605	699_12_1	27_12_1	56_12_1	332_12_1252
883_12_1616	699_12_1	27_12_1	56_12_1	332_12_1238
883_12_1633	699_12_1	27_12_1	56_12_1	332_12_1224
883_12_1641	699_12_1	27_12_1	56_12_1	332_12_1215
883_12_1666	699_12_1	27_12_1	56_12_1	332_12_1188
883_12_1648	699_12_1	27_12_1	56_12_1	332_12_1201
883_12_1680	699_12_1	27_12_1	56_12_1	332_12_1172
883_12_1668	699_12_1	27_12_1	56_12_1	332_12_1183
883_12_1688	699_12_1	27_12_1	56_12_1	332_12_1163
883_12_1686	699_12_1	27_12_1	56_12_1	332_12_1170
883_12_1665	699_12_1	27_12_1	56_12_1	332_12_1187
883_12_1680	699_12_1	27_12_1	56_12_1	332_12_1173
883_12_1647	699_12_1	27_12_1	56_12_1	332_12_1204
883_12_1663	699_12_1	27_12_1	56_12_1	332_12_1191
883_12_1687	699_12_1	27_12_1	56_12_1	332_12_1163
883_12_1675	699_12_1	27_12_1	56_12_1	332_12_1170
883_12_1684	699_12_1	27_12_1	56_12_1	332_12_1162
883_12_1714	699_12_1	27_12_1	56_12_1	332_12_1135
883_12_1648	699_12_1	27_12_1	56_12_1	332_12_1201
883_12_1637	699_12_1	27_12_1	56_12_1	332_12_1219
883_12_1634	699_12_1	27_12_1	56_12_1	332_12_1221
883_12_1641	699_12_1	27_12_1	56_12_1	332_12_1218
883_12_1620	699_12_1	27_12_1	56_12_1	332_12_1229
883_12_1631	699_12_1	27_12_1	56_12_1	332_12_1213
883_12_1611	699_12_1	27_12_1	56_12_1	332_12_1236
883_12_1605	699_12_1	27_12_1	56_12_1	332_12_1249
883_12_1606	699_12_1	27_12_1	56_12_1	332_12_1245
883_12_1575	699_12_1	27_12_1	56_12_1	332_12_1273
883_12_1590	699_12_1	27_12_1	56_12_1	332_12_1267
883_12_1607	699_12_1	27_12_1	56_12_1	332_12_1242
883_12_1604	699_12_1	27_12_1	56_12_1	332_12_1248
883_12_1649	699_12_1	27_12_1	56_12_1	332_12_1202
883_12_1636	699_12_1	27_12_1	56_12_1	332_12_1215
883_12_1612	699_12_1	27_12_1	56_12_1	332_12_1239
883_12_1584	699_12_1	27_12_1	56_12_1	332_12_1267
883_12_1573	699_12_1	27_12_1	56_12_1	332_12_1282
883_12_1588	699_12_1	27_12_1	56_12_1	332_12_1262
883_12_1594	699_12_1	27_12_1	56_12_1	332_12_1259
883_12_1592	699_12_1	27_12_1	56_12_1	332_12_1265
883_12_1579	699_12_1	27_12_1	56_12_1	332_12_1272
883_12_1552	699_12_1	27_12_1	56_12_1	332_12_1297
883_12_1543	699_12_1	27_12_1	56_12_1	332_12_1309
883_12_1583	699_12_1	27_12_1	56_12_1	332_12_1265
883_12_1593	699_12_1	27_12_1	56_12_1	332_12_1258
883_12_1631	699_12_1	27_12_1	56_12_1	332_12_1221
883_12_1600	699_12_1	27_12_1	56_12_1	332_12_1253
883_12_1645	699_12_1	27_12_1	56_12_1	332_12_1206
883_12_1647	699_12_1	27_12_1	56_12_1	332_12_1204
883_12_1657	699_12_1	27_12_1	56_12_1	332_12_1195
883_12_1617	699_12_1	27_12_1	56_12_1	332_12_1236
883_12_1638	699_12_1	27_12_1	56_12_1	332_12_1217
883_12_1616	699_12_1	27_12_1	56_12_1	332_12_1237
883_12_1644	699_12_1	27_12_1	56_12_1	332_12_1210
883_12_1617	699_12_1	27_12_1	56_12_1	332_12_1239
883_12_1618	699_12_1	27_12_1	56_12_1	332_12_1235
883_12_1655	699_12_1	27_12_1	56_12_1	332_12_1194
883_12_1672	699_12_1	27_12_1	56_12_1	332_12_1182
883_12_1653	699_12_1	27_12_1	56_12_1	332_12_1197
883_12_1652	699_12_1	27_12_1	56_12_1	332_12_1202
883_12_1671	699_12_1	27_12_1	56_12_1	332_12_1179
883_12_1671	699_12_1	27_12_1	56_12_1	332_12_1186
883_12_1691	699_12_1	27_12_1	56_12_1	332_12_1166
883_12_1704	699_12_1	27_12_1	56_12_1	332_12_1150
883_12_1719	699_12_1	27_12_1	56_12_1	332_12_1134
883_12_1717	699_12_1	27_12_1	56_12_1	332_12_1136
883_12_1738	699_12_1	27_12_1	56_12_1	332_12_1120
883_12_1739	699_12_1	27_12_1	56_12_1	332_12_1118
883_12_1752	699_12_1	27_12_1	56_12_1	332_12_1107
883_12_1750	699_12_1	27_12_1	56_12_1	332_12_1105
883_12_1771	699_12_1	27_12_1	56_12_1	332_12_1081
883_12_1731	699_12_1	27_12_1	56_12_1	332_12_1124
883_12_1739	699_12_1	27_12_1	56_12_1	332_12_1116
883_12_1744	699_12_1	27_12_1	56_12_1	332_12_1106
883_12_1740	699_12_1	27_12_1	56_12_1	332_12_1115
883_12_1677	699_12_1	27_12_1	56_12_1	332_12_1177
883_12_1652	699_12_1	27_12_1	56_12_1	332_12_1201
883_12_1635	699_12_1	27_12_1	56_12_1	332_12_1219
883_12_1611	699_12_1	27_12_1	56_12_1	332_12_1240
883_12_1627	699_12_1	27_12_1	56_12_1	332_12_1227
883_12_1625	699_12_1	27_12_1	56_12_1	332_12_1231
883_12_1588	699_12_1	27_12_1	56_12_1	332_12_1268
883_12_1569	699_12_1	27_12_1	56_12_1	332_12_1285
883_12_1594	699_12_1	27_12_1	56_12_1	332_12_1260
883_12_1586	699_12_1	27_12_1	56_12_1	332_12_1265
883_12_1593	699_12_1	27_12_1	56_12_1	332_12_1260
883_12_1624	699_12_1	27_12_1	56_12_1	332_12_1231
883_12_1661	699_12_1	27_12_1	56_12_1	332_12_1193
883_12_1681	699_12_1	27_12_1	56_12_1	332_12_1169
883_12_1716	699_12_1	27_12_1	56_12_1	332_12_1139
883_12_1680	699_12_1	27_12_1	56_12_1	332_12_1175
883_12_1644	699_12_1	27_12_1	56_12_1	332_12_1209
883_12_1687	699_12_1	27_12_1	56_12_1	332_12_1167
883_12_1728	699_12_1	27_12_1	56_12_1	332_12_1129
883_12_1733	699_12_1	27_12_1	56_12_1	332_12_1124
883_12_1737	699_12_1	27_12_1	56_12_1	332_12_1118
883_12_1708	699_12_1	27_12_1	56_12_1	332_12_1148
883_12_1714	699_12_1	27_12_1	56_12_1	332_12_1139
883_12_1734	699_12_1	27_12_1	56_12_1	332_12_1121
883_12_1707	699_12_1	27_12_1	56_12_1	332_12_1143
883_12_1677	699_12_1	27_12_1	56_12_1	332_12_1175
883_12_1671	699_12_1	27_12_1	56_12_1	332_12_1182
883_12_1621	699_12_1	27_12_1	56_12_1	332_12_1227
883_12_1613	699_12_1	27_12_1	56_12_1	332_12_1235
883_12_1650	699_12_1	27_12_1	56_12_1	332_12_1199
883_12_1661	699_12_1	27_12_1	56_12_1	332_12_1188
883_12_1660	699_12_1	27_12_1	56_12_1	332_12_1189
883_12_1689	699_12_1	27_12_1	56_12_1	332_12_1168
883_12_1679	699_12_1	27_12_1	56_12_1	332_12_1177
883_12_1658	699_12_1	27_12_1	56_12_1	332_12_1199
883_12_1630	699_12_1	27_12_1	56_12_1	332_12_1221
883_12_1663	699_12_1	27_12_1	56_12_1	332_12_1193
883_12_1696	699_12_1	27_12_1	56_12_1	332_12_1164
883_12_1687	699_12_1	27_12_1	56_12_1	332_12_1169
883_12_1711	699_12_1	27_12_1	56_12_1	332_12_1143
883_12_1755	699_12_1	27_12_1	56_12_1	332_12_1099
883_12_1737	699_12_1	27_12_1	56_12_1	332_12_1116
883_12_1721	699_12_1	27_12_1	56_12_1	332_12_1132
883_12_1714	699_12_1	27_12_1	56_12_1	332_12_1136
883_12_1730	699_12_1	27_12_1	56_12_1	332_12_1124
883_12_1760	699_12_1	27_12_1	56_12_1	332_12_1099
883_12_1725	699_12_1	27_12_1	56_12_1	332_12_1129
883_12_1702	699_12_1	27_12_1	56_12_1	332_12_1150
883_12_1710	699_12_1	27_12_1	56_12_1	332_12_1148
883_12_1712	699_12_1	27_12_1	56_12_1	332_12_1149
883_12_1702	699_12_1	27_12_1	56_12_1	332_12_1156
883_12_1720	699_12_1	27_12_1	56_12_1	332_12_1132
883_12_1737	699_12_1	27_12_1	56_12_1	332_12_1116
883_12_1732	699_12_1	27_12_1	56_12_1	332_12_1115
883_12_1734	699_12_1	27_12_1	56_12_1	332_12_1117
883_12_1714	699_12_1	27_12_1	56_12_1	332_12_1140
883_12_1685	699_12_1	27_12_1	56_12_1	332_12_1170
883_12_1700	699_12_1	27_12_1	56_12_1	332_12_1156
883_12_1686	699_12_1	27_12_1	56_12_1	332_12_1170
883_12_1654	699_12_1	27_12_1	56_12_1	332_12_1200
883_12_1617	699_12_1	27_12_1	56_12_1	332_12_1241
883_12_1587	699_12_1	27_12_1	56_12_1	332_12_1271
883_12_1586	699_12_1	27_12_1	56_12_1	332_12_1273
883_12_1572	699_12_1	27_12_1	56_12_1	332_12_1284
883_12_1595	699_12_1	27_12_1	56_12_1	332_12_1261
883_12_1582	699_12_1	27_12_1	56_12_1	332_12_1270
883_12_1588	699_12_1	27_12_1	56_12_1	332_12_1262
883_12_1598	699_12_1	27_12_1	56_12_1	332_12_1252
883_12_1596	699_12_1	27_12_1	56_12_1	332_12_1257
883_12_1548	699_12_1	27_12_1	56_12_1	332_12_1302
883_12_1553	699_12_1	27_12_1	56_12_1	332_12_1300
883_12_1557	699_12_1	27_12_1	56_12_1	332_12_1297
883_12_1562	699_12_1	27_12_1	56_12_1	332_12_1291
883_12_1540	699_12_1	27_12_1	56_12_1	332_12_1313
883_12_1507	699_12_1	27_12_1	56_12_1	332_12_1341
883_12_1516	699_12_1	27_12_1	56_12_1	332_12_1334
883_12_1522	699_12_1	27_12_1	56_12_1	332_12_1330
883_12_1494	699_12_1	27_12_1	56_12_1	332_12_1359
883_12_1488	699_12_1	27_12_1	56_12_1	332_12_1365
883_12_1500	699_12_1	27_12_1	56_12_1	332_12_1353
883_12_1440	699_12_1	27_12_1	56_12_1	332_12_1412
883_12_1472	699_12_1	27_12_1	56_12_1	332_12_1379
883_12_1461	699_12_1	27_12_1	56_12_1	332_12_1390
883_12_1434	699_12_1	27_12_1	56_12_1	332_12_1421
883_12_1444	699_12_1	27_12_1	56_12_1	332_12_1412
883_12_1474	699_12_1	27_12_1	56_12_1	332_12_1380
883_12_1477	699_12_1	27_12_1	56_12_1	332_12_1380
883_12_1459	699_12_1	27_12_1	56_12_1	332_12_1396
883_12_1428	699_12_1	27_12_1	56_12_1	332_12_1429
883_12_1445	699_12_1	27_12_1	56_12_1	332_12_1410
883_12_1446	699_12_1	27_12_1	56_12_1	332_12_1406
883_12_1450	699_12_1	27_12_1	56_12_1	332_12_1404
883_12_1433	699_12_1	27_12_1	56_12_1	332_12_1421
883_12_1396	699_12_1	27_12_1	56_12_1	332_12_1462
883_12_1360	699_12_1	27_12_1	56_12_1	332_12_1499
883_12_1341	699_12_1	27_12_1	56_12_1	332_12_1518
883_12_1337	699_12_1	27_12_1	56_12_1	332_12_1517
883_12_1342	699_12_1	27_12_1	56_12_1	332_12_1508
883_12_1358	699_12_1	27_12_1	56_12_1	332_12_1494
883_12_1369	699_12_1	27_12_1	56_12_1	332_12_1483
883_12_1351	699_12_1	27_12_1	56_12_1	332_12_1506
883_12_1337	699_12_1	27_12_1	56_12_1	332_12_1519
883_12_1280	699_12_1	27_12_1	56_12_1	332_12_1577
883_12_1291	699_12_1	27_12_1	56_12_1	332_12_1562
883_12_1286	699_12_1	27_12_1	56_12_1	332_12_1567
883_12_1312	699_12_1	27_12_1	56_12_1	332_12_1544
883_12_1305	699_12_1	27_12_1	56_12_1	332_12_1548
883_12_1272	699_12_1	27_12_1	56_12_1	332_12_1581
883_12_1269	699_12_1	27_12_1	56_12_1	332_12_1585
883_12_1281	699_12_1	27_12_1	56_12_1	332_12_1569
883_12_1327	699_12_1	27_12_1	56_12_1	332_12_1527
883_12_1313	699_12_1	27_12_1	56_12_1	332_12_1546
883_12_1300	699_12_1	27_12_1	56_12_1	332_12_1559
883_12_1284	699_12_1	27_12_1	56_12_1	332_12_1571
883_12_1298	699_12_1	27_12_1	56_12_1	332_12_1555
883_12_1313	699_12_1	27_12_1	56_12_1	332_12_1540
883_12_1329	699_12_1	27_12_1	56_12_1	332_12_1529
883_12_1323	699_12_1	27_12_1	56_12_1	332_12_1535
883_12_1351	699_12_1	27_12_1	56_12_1	332_12_1507
883_12_1378	699_12_1	27_12_1	56_12_1	332_12_1480
883_12_1382	699_12_1	27_12_1	56_12_1	332_12_1475
883_12_1362	699_12_1	27_12_1	56_12_1	332_12_1493
883_12_1416	699_12_1	27_12_1	56_12_1	332_12_1441
883_12_1428	699_12_1	27_12_1	56_12_1	332_12_1433
883_12_1431	699_12_1	27_12_1	56_12_1	332_12_1426
883_12_1435	699_12_1	27_12_1	56_12_1	332_12_1423
883_12_1448	699_12_1	27_12_1	56_12_1	332_12_1406
883_12_1441	699_12_1	27_12_1	56_12_1	332_12_1411
883_12_1444	699_12_1	27_12_1	56_12_1	332_12_1414
883_12_1430	699_12_1	27_12_1	56_12_1	332_12_1426
883_12_1417	699_12_1	27_12_1	56_12_1	332_12_1437
883_12_1490	699_12_1	27_12_1	56_12_1	332_12_1361
883_12_1486	699_12_1	27_12_1	56_12_1	332_12_1370
883_12_1492	699_12_1	27_12_1	56_12_1	332_12_1363
883_12_1515	699_12_1	27_12_1	56_12_1	332_12_1338
883_12_1511	699_12_1	27_12_1	56_12_1	332_12_1339
883_12_1495	699_12_1	27_12_1	56_12_1	332_12_1356
883_12_1466	699_12_1	27_12_1	56_12_1	332_12_1391
883_12_1471	699_12_1	27_12_1	56_12_1	332_12_1381
883_12_1466	699_12_1	27_12_1	56_12_1	332_12_1384
883_12_1477	699_12_1	27_12_1	56_12_1	332_12_1376
883_12_1471	699_12_1	27_12_1	56_12_1	332_12_1381
883_12_1480	699_12_1	27_12_1	56_12_1	332_12_1374
883_12_1419	699_12_1	27_12_1	56_12_1	332_12_1439
883_12_1397	699_12_1	27_12_1	56_12_1	332_12_1456
883_12_1368	699_12_1	27_12_1	56_12_1	332_12_1485
883_12_1366	699_12_1	27_12_1	56_12_1	332_12_1488
883_12_1326	699_12_1	27_12_1	56_12_1	332_12_1531
883_12_1321	699_12_1	27_12_1	56_12_1	332_12_1534
883_12_1296	699_12_1	27_12_1	56_12_1	332_12_1561
883_12_1271	699_12_1	27_12_1	56_12_1	332_12_1588
883_12_1258	699_12_1	27_12_1	56_12_1	332_12_1594
883_12_1305	699_12_1	27_12_1	56_12_1	332_12_1549
883_12_1281	699_12_1	27_12_1	56_12_1	332_12_1569
883_12_1294	699_12_1	27_12_1	56_12_1	332_12_1558
883_12_1284	699_12_1	27_12_1	56_12_1	332_12_1567
883_12_1301	699_12_1	27_12_1	56_12_1	332_12_1549
883_12_1304	699_12_1	27_12_1	56_12_1	332_12_1544
883_12_1298	699_12_1	27_12_1	56_12_1	332_12_1553
883_12_1327	699_12_1	27_12_1	56_12_1	332_12_1520
883_12_1374	699_12_1	27_12_1	56_12_1	332_12_1474
883_12_1391	699_12_1	27_12_1	56_12_1	332_12_1453
883_12_1385	699_12_1	27_12_1	56_12_1	332_12_1464
883_12_1414	699_12_1	27_12_1	56_12_1	332_12_1438
883_12_1396	699_12_1	27_12_1	56_12_1	332_12_1460
883_12_1386	699_12_1	27_12_1	56_12_1	332_12_1469
883_12_1384	699_12_1	27_12_1	56_12_1	332_12_1469
883_12_1381	699_12_1	27_12_1	56_12_1	332_12_1474
883_12_1355	699_12_1	27_12_1	56_12_1	332_12_1500
883_12_1350	699_12_1	27_12_1	56_12_1	332_12_1507
883_12_1336	699_12_1	27_12_1	56_12_1	332_12_1520
883_12_1343	699_12_1	27_12_1	56_12_1	332_12_1510
883_12_1339	699_12_1	27_12_1	56_12_1	332_12_1514
883_12_1330	699_12_1	27_12_1	56_12_1	332_12_1523
883_12_1341	699_12_1	27_12_1	56_12_1	332_12_1515
883_12_1354	699_12_1	27_12_1	56_12_1	332_12_1500
883_12_1364	699_12_1	27_12_1	56_12_1	332_12_1491
883_12_1378	699_12_1	27_12_1	56_12_1	332_12_1480
883_12_1409	699_12_1	27_12_1	56_12_1	332_12_1449
883_12_1398	699_12_1	27_12_1	56_12_1	332_12_1452
883_12_1375	699_12_1	27_12_1	56_12_1	332_12_1478
883_12_1375	699_12_1	27_12_1	56_12_1	332_12_1477
883_12_1390	699_12_1	27_12_1	56_12_1	332_12_1464
883_12_1421	699_12_1	27_12_1	56_12_1	332_12_1435
883_12_1406	699_12_1	27_12_1	56_12_1	332_12_1450
883_12_1444	699_12_1	27_12_1	56_12_1	332_12_1409
883_12_1428	699_12_1	27_12_1	56_12_1	332_12_1425
883_12_1446	699_12_1	27_12_1	56_12_1	332_12_1405
883_12_1461	699_12_1	27_12_1	56_12_1	332_12_1387
883_12_1451	699_12_1	27_12_1	56_12_1	332_12_1402
883_12_1439	699_12_1	27_12_1	56_12_1	332_12_1412
883_12_1394	699_12_1	27_12_1	56_12_1	332_12_1460
883_12_1361	699_12_1	27_12_1	56_12_1	332_12_1492
883_12_1414	699_12_1	27_12_1	56_12_1	332_12_1442
883_12_1420	699_12_1	27_12_1	56_12_1	332_12_1439
883_12_1413	699_12_1	27_12_1	56_12_1	332_12_1441
883_12_1451	699_12_1	27_12_1	56_12_1	332_12_1404
883_12_1431	699_12_1	27_12_1	56_12_1	332_12_1420
883_12_1440	699_12_1	27_12_1	56_12_1	332_12_1412
883_12_1400	699_12_1	27_12_1	56_12_1	332_12_1450
883_12_1400	699_12_1	27_12_1	56_12_1	332_12_1454
883_12_1405	699_12_1	27_12_1	56_12_1	332_12_1445
883_12_1414	699_12_1	27_12_1	56_12_1	332_12_1437
883_12_1460	699_12_1	27_12_1	56_12_1	332_12_1391
883_12_1500	699_12_1	27_12_1	56_12_1	332_12_1351
883_12_1513	699_12_1	27_12_1	56_12_1	332_12_1338
883_12_1509	699_12_1	27_12_1	56_12_1	332_12_1348
883_12_1466	699_12_1	27_12_1	56_12_1	332_12_1383
883_12_1486	699_12_1	27_12_1	56_12_1	332_12_1363
883_12_1496	699_12_1	27_12_1	56_12_1	332_12_1357
883_12_1517	699_12_1	27_12_1	56_12_1	332_12_1336
883_12_1541	699_12_1	27_12_1	56_12_1	332_12_1316
883_12_1492	699_12_1	27_12_1	56_12_1	332_12_1364
883_12_1532	699_12_1	27_12_1	56_12_1	332_12_1323
883_12_1543	699_12_1	27_12_1	56_12_1	332_12_1312
883_12_1541	699_12_1	27_12_1	56_12_1	332_12_1313
883_12_1499	699_12_1	27_12_1	56_12_1	332_12_1356
883_12_1510	699_12_1	27_12_1	56_12_1	332_12_1343
883_12_1508	699_12_1	27_12_1	56_12_1	332_12_1348
883_12_1471	699_12_1	27_12_1	56_12_1	332_12_1381
883_12_1482	699_12_1	27_12_1	56_12_1	332_12_1372
883_12_1499	699_12_1	27_12_1	56_12_1	332_12_1355
883_12_1514	699_12_1	27_12_1	56_12_1	332_12_1342
883_12_1507	699_12_1	27_12_1	56_12_1	332_12_1345
883_12_1478	699_12_1	27_12_1	56_12_1	332_12_1377
883_12_1477	699_12_1	27_12_1	56_12_1	332_12_1378
883_12_1471	699_12_1	27_12_1	56_12_1	332_12_1384
883_12_1467	699_12_1	27_12_1	56_12_1	332_12_1385
883_12_1439	699_12_1	27_12_1	56_12_1	332_12_1414
883_12_1478	699_12_1	27_12_1	56_12_1	332_12_1377
883_12_1484	699_12_1	27_12_1	56_12_1	332_12_1368
883_12_1472	699_12_1	27_12_1	56_12_1	332_12_1378
883_12_1484	699_12_1	27_12_1	56_12_1	332_12_1371
883_12_1497	699_12_1	27_12_1	56_12_1	332_12_1356
883_12_1498	699_12_1	27_12_1	56_12_1	332_12_1355
883_12_1536	699_12_1	27_12_1	56_12_1	332_12_1319
883_12_1541	699_12_1	27_12_1	56_12_1	332_12_1317
883_12_1516	699_12_1	27_12_1	56_12_1	332_12_1341
883_12_1518	699_12_1	27_12_1	56_12_1	332_12_1337
883_12_1503	699_12_1	27_12_1	56_12_1	332_12_1342
883_12_1510	699_12_1	27_12_1	56_12_1	332_12_1342
883_12_1476	699_12_1	27_12_1	56_12_1	332_12_1371
883_12_1443	699_12_1	27_12_1	56_12_1	332_12_1405
883_12_1467	699_12_1	27_12_1	56_12_1	332_12_1390
883_12_1455	699_12_1	27_12_1	56_12_1	332_12_1398
883_12_1475	699_12_1	27_12_1	56_12_1	332_12_1376
883_12_1512	699_12_1	27_12_1	56_12_1	332_12_1341
883_12_1538	699_12_1	27_12_1	56_12_1	332_12_1318
883_12_1534	699_12_1	27_12_1	56_12_1	332_12_1316
883_12_1528	699_12_1	27_12_1	56_12_1	332_12_1324
883_12_1476	699_12_1	27_12_1	56_12_1	332_12_1376
883_12_1468	699_12_1	27_12_1	56_12_1	332_12_1385
883_12_1469	699_12_1	27_12_1	56_12_1	332_12_1381
883_12_1447	699_12_1	27_12_1	56_12_1	332_12_1405
883_12_1440	699_12_1	27_12_1	56_12_1	332_12_1417
883_12_1465	699_12_1	27_12_1	56_12_1	332_12_1391
883_12_1485	699_12_1	27_12_1	56_12_1	332_12_1370
883_12_1482	699_12_1	27_12_1	56_12_1	332_12_1366
883_12_1448	699_12_1	27_12_1	56_12_1	332_12_1404
883_12_1488	699_12_1	27_12_1	56_12_1	332_12_1365
883_12_1526	699_12_1	27_12_1	56_12_1	332_12_1326
883_12_1562	699_12_1	27_12_1	56_12_1	332_12_1295
883_12_1541	699_12_1	27_12_1	56_12_1	332_12_1316
883_12_1498	699_12_1	27_12_1	56_12_1	332_12_1358
883_12_1474	699_12_1	27_12_1	56_12_1	332_12_1382
883_12_1487	699_12_1	27_12_1	56_12_1	332_12_1370
883_12_1522	699_12_1	27_12_1	56_12_1	332_12_1333
883_12_1451	699_12_1	27_12_1	56_12_1	332_12_1406
883_12_1440	699_12_1	27_12_1	56_12_1	332_12_1419
883_12_1420	699_12_1	27_12_1	56_12_1	332_12_1434
883_12_1414	699_12_1	27_12_1	56_12_1	332_12_1441
883_12_1406	699_12_1	27_12_1	56_12_1	332_12_1451
883_12_1381	699_12_1	27_12_1	56_12_1	332_12_1475
883_12_1387	699_12_1	27_12_1	56_12_1	332_12_1470
883_12_1420	699_12_1	27_12_1	56_12_1	332_12_1436
883_12_1484	699_12_1	27_12_1	56_12_1	332_12_1374
883_12_1512	699_12_1	27_12_1	56_12_1	332_12_1346
883_12_1540	699_12_1	27_12_1	56_12_1	332_12_1316
883_12_1545	699_12_1	27_12_1	56_12_1	332_12_1310
883_12_1565	699_12_1	27_12_1	56_12_1	332_12_1290
883_12_1556	699_12_1	27_12_1	56_12_1	332_12_1293
883_12_1546	699_12_1	27_12_1	56_12_1	332_12_1303
883_12_1548	699_12_1	27_12_1	56_12_1	332_12_1305
883_12_1530	699_12_1	27_12_1	56_12_1	332_12_1321
883_12_1434	699_12_1	27_12_1	56_12_1	332_12_1419
883_12_1450	699_12_1	27_12_1	56_12_1	332_12_1404
883_12_1475	699_12_1	27_12_1	56_12_1	332_12_1377
883_12_1452	699_12_1	27_12_1	56_12_1	332_12_1397
883_12_1444	699_12_1	27_12_1	56_12_1	332_12_1408
883_12_1440	699_12_1	27_12_1	56_12_1	332_12_1413
883_12_1398	699_12_1	27_12_1	56_12_1	332_12_1453
883_12_1415	699_12_1	27_12_1	56_12_1	332_12_1437
883_12_1427	699_12_1	27_12_1	56_12_1	332_12_1426
883_12_1455	699_12_1	27_12_1	56_12_1	332_12_1399
883_12_1460	699_12_1	27_12_1	56_12_1	332_12_1396
883_12_1437	699_12_1	27_12_1	56_12_1	332_12_1418
883_12_1433	699_12_1	27_12_1	56_12_1	332_12_1418
883_12_1437	699_12_1	27_12_1	56_12_1	332_12_1417
883_12_1431	699_12_1	27_12_1	56_12_1	332_12_1425
883_12_1475	699_12_1	27_12_1	56_12_1	332_12_1381
883_12_1447	699_12_1	27_12_1	56_12_1	332_12_1406
883_12_1417	699_12_1	27_12_1	56_12_1	332_12_1442
883_12_1404	699_12_1	27_12_1	56_12_1	332_12_1450
883_12_1394	699_12_1	27_12_1	56_12_1	332_12_1460
883_12_1415	699_12_1	27_12_1	56_12_1	332_12_1441
883_12_1414	699_12_1	27_12_1	56_12_1	332_12_1440
883_12_1399	699_12_1	27_12_1	56_12_1	332_12_1452
883_12_1426	699_12_1	27_12_1	56_12_1	332_12_1428
883_12_1413	699_12_1	27_12_1	56_12_1	332_12_1441
883_12_1416	699_12_1	27_12_1	56_12_1	332_12_1433
883_12_1398	699_12_1	27_12_1	56_12_1	332_12_1449
883_12_1401	699_12_1	27_12_1	56_12_1	332_12_1444
883_12_1401	699_12_1	27_12_1	56_12_1	332_12_1452
883_12_1426	699_12_1	27_12_1	56_12_1	332_12_1424
883_12_1402	699_12_1	27_12_1	56_12_1	332_12_1449
883_12_1403	699_12_1	27_12_1	56_12_1	332_12_1449
883_12_1350	699_12_1	27_12_1	56_12_1	332_12_1502
883_12_1345	699_12_1	27_12_1	56_12_1	332_12_1509
883_12_1361	699_12_1	27_12_1	56_12_1	332_12_1492
883_12_1346	699_12_1	27_12_1	56_12_1	332_12_1503
883_12_1344	699_12_1	27_12_1	56_12_1	332_12_1503
883_12_1327	699_12_1	27_12_1	56_12_1	332_12_1526
883_12_1324	699_12_1	27_12_1	56_12_1	332_12_1528
883_12_1296	699_12_1	27_12_1	56_12_1	332_12_1556
883_12_1305	699_12_1	27_12_1	56_12_1	332_12_1545
883_12_1329	699_12_1	27_12_1	56_12_1	332_12_1524
883_12_1340	699_12_1	27_12_1	56_12_1	332_12_1516
883_12_1356	699_12_1	27_12_1	56_12_1	332_12_1496
883_12_1351	699_12_1	27_12_1	56_12_1	332_12_1500
883_12_1346	699_12_1	27_12_1	56_12_1	332_12_1510
883_12_1380	699_12_1	27_12_1	56_12_1	332_12_1474
883_12_1365	699_12_1	27_12_1	56_12_1	332_12_1485
883_12_1368	699_12_1	27_12_1	56_12_1	332_12_1484
883_12_1349	699_12_1	27_12_1	56_12_1	332_12_1502
883_12_1340	699_12_1	27_12_1	56_12_1	332_12_1513
883_12_1296	699_12_1	27_12_1	56_12_1	332_12_1551
883_12_1292	699_12_1	27_12_1	56_12_1	332_12_1558
883_12_1284	699_12_1	27_12_1	56_12_1	332_12_1573
883_12_1284	699_12_1	27_12_1	56_12_1	332_12_1570
883_12_1279	699_12_1	27_12_1	56_12_1	332_12_1573
883_12_1260	699_12_1	27_12_1	56_12_1	332_12_1597
883_12_1272	699_12_1	27_12_1	56_12_1	332_12_1582
883_12_1253	699_12_1	27_12_1	56_12_1	332_12_1601
883_12_1273	699_12_1	27_12_1	56_12_1	332_12_1582
883_12_1253	699_12_1	27_12_1	56_12_1	332_12_1600
883_12_1239	699_12_1	27_12_1	56_12_1	332_12_1618
883_12_1230	699_12_1	27_12_1	56_12_1	332_12_1627
883_12_1246	699_12_1	27_12_1	56_12_1	332_12_1609
883_12_1280	699_12_1	27_12_1	56_12_1	332_12_1577
883_12_1302	699_12_1	27_12_1	56_12_1	332_12_1546
883_12_1319	699_12_1	27_12_1	56_12_1	332_12_1538
883_12_1335	699_12_1	27_12_1	56_12_1	332_12_1521
883_12_1336	699_12_1	27_12_1	56_12_1	332_12_1519
883_12_1359	699_12_1	27_12_1	56_12_1	332_12_1497
883_12_1333	699_12_1	27_12_1	56_12_1	332_12_1517
883_12_1300	699_12_1	27_12_1	56_12_1	332_12_1552
883_12_1318	699_12_1	27_12_1	56_12_1	332_12_1538
883_12_1292	699_12_1	27_12_1	56_12_1	332_12_1564
883_12_1272	699_12_1	27_12_1	56_12_1	332_12_1580
883_12_1276	699_12_1	27_12_1	56_12_1	332_12_1570
883_12_1280	699_12_1	27_12_1	56_12_1	332_12_1568
883_12_1308	699_12_1	27_12_1	56_12_1	332_12_1541
883_12_1318	699_12_1	27_12_1	56_12_1	332_12_1534
883_12_1338	699_12_1	27_12_1	56_12_1	332_12_1516
883_12_1319	699_12_1	27_12_1	56_12_1	332_12_1533
883_12_1273	699_12_1	27_12_1	56_12_1	332_12_1579
883_12_1281	699_12_1	27_12_1	56_12_1	332_12_1575
883_12_1308	699_12_1	27_12_1	56_12_1	332_12_1550
883_12_1325	699_12_1	27_12_1	56_12_1	332_12_1532
883_12_1325	699_12_1	27_12_1	56_12_1	332_12_1527
883_12_1283	699_12_1	27_12_1	56_12_1	332_12_1571
883_12_1302	699_12_1	27_12_1	56_12_1	332_12_1554
883_12_1328	699_12_1	27_12_1	56_12_1	332_12_1530
883_12_1360	699_12_1	27_12_1	56_12_1	332_12_1497
883_12_1384	699_12_1	27_12_1	56_12_1	332_12_1469
883_12_1363	699_12_1	27_12_1	56_12_1	332_12_1488
883_12_1350	699_12_1	27_12_1	56_12_1	332_12_1501
883_12_1373	699_12_1	27_12_1	56_12_1	332_12_1482
883_12_1397	699_12_1	27_12_1	56_12_1	332_12_1459
883_12_1363	699_12_1	27_12_1	56_12_1	332_12_1494
883_12_1367	699_12_1	27_12_1	56_12_1	332_12_1487
883_12_1363	699_12_1	27_12_1	56_12_1	332_12_1491
883_12_1386	699_12_1	27_12_1	56_12_1	332_12_1473
883_12_1344	699_12_1	27_12_1	56_12_1	332_12_1513
883_12_1372	699_12_1	27_12_1	56_12_1	332_12_1485
883_12_1358	699_12_1	27_12_1	56_12_1	332_12_1497
883_12_1312	699_12_1	27_12_1	56_12_1	332_12_1541
883_12_1303	699_12_1	27_12_1	56_12_1	332_12_1545
883_12_1268	699_12_1	27_12_1	56_12_1	332_12_1575
883_12_1240	699_12_1	27_12_1	56_12_1	332_12_1605
883_12_1263	699_12_1	27_12_1	56_12_1	332_12_1582
883_12_1306	699_12_1	27_12_1	56_12_1	332_12_1547
883_12_1335	699_12_1	27_12_1	56_12_1	332_12_1520
883_12_1329	699_12_1	27_12_1	56_12_1	332_12_1527
883_12_1318	699_12_1	27_12_1	56_12_1	332_12_1539
883_12_1327	699_12_1	27_12_1	56_12_1	332_12_1524
883_12_1317	699_12_1	27_12_1	56_12_1	332_12_1533
883_12_1320	699_12_1	27_12_1	56_12_1	332_12_1527
883_12_1328	699_12_1	27_12_1	56_12_1	332_12_1521
883_12_1341	699_12_1	27_12_1	56_12_1	332_12_1509
883_12_1368	699_12_1	27_12_1	56_12_1	332_12_1485
883_12_1386	699_12_1	27_12_1	56_12_1	332_12_1463
883_12_1362	699_12_1	27_12_1	56_12_1	332_12_1486
883_12_1337	699_12_1	27_12_1	56_12_1	332_12_1514
883_12_1356	699_12_1	27_12_1	56_12_1	332_12_1494
883_12_1364	699_12_1	27_12_1	56_12_1	332_12_1489
883_12_1349	699_12_1	27_12_1	56_12_1	332_12_1503
883_12_1334	699_12_1	27_12_1	56_12_1	332_12_1519
883_12_1322	699_12_1	27_12_1	56_12_1	332_12_1524
883_12_1349	699_12_1	27_12_1	56_12_1	332_12_1502
883_12_1326	699_12_1	27_12_1	56_12_1	332_12_1522
883_12_1297	699_12_1	27_12_1	56_12_1	332_12_1556
883_12_1309	699_12_1	27_12_1	56_12_1	332_12_1547
883_12_1241	699_12_1	27_12_1	56_12_1	332_12_1614
883_12_1244	699_12_1	27_12_1	56_12_1	332_12_1614
883_12_1236	699_12_1	27_12_1	56_12_1	332_12_1619
883_12_1238	699_12_1	27_12_1	56_12_1	332_12_1608
883_12_1221	699_12_1	27_12_1	56_12_1	332_12_1629
883_12_1224	699_12_1	27_12_1	56_12_1	332_12_1628
883_12_1257	699_12_1	27_12_1	56_12_1	332_12_1599
883_12_1277	699_12_1	27_12_1	56_12_1	332_12_1577
883_12_1242	699_12_1	27_12_1	56_12_1	332_12_1614
883_12_1291	699_12_1	27_12_1	56_12_1	332_12_1562
883_12_1279	699_12_1	27_12_1	56_12_1	332_12_1572
883_12_1268	699_12_1	27_12_1	56_12_1	332_12_1582
883_12_1247	699_12_1	27_12_1	56_12_1	332_12_1610
883_12_1191	699_12_1	27_12_1	56_12_1	332_12_1659
883_12_1167	699_12_1	27_12_1	56_12_1	332_12_1686
883_12_1145	699_12_1	27_12_1	56_12_1	332_12_1706
883_12_1147	699_12_1	27_12_1	56_12_1	332_12_1700
883_12_1198	699_12_1	27_12_1	56_12_1	332_12_1648
883_12_1173	699_12_1	27_12_1	56_12_1	332_12_1676
883_12_1163	699_12_1	27_12_1	56_12_1	332_12_1692
883_12_1120	699_12_1	27_12_1	56_12_1	332_12_1736
883_12_1142	699_12_1	27_12_1	56_12_1	332_12_1719
883_12_1141	699_12_1	27_12_1	56_12_1	332_12_1717
883_12_1148	699_12_1	27_12_1	56_12_1	332_12_1706
883_12_1078	699_12_1	27_12_1	56_12_1	332_12_1773
883_12_1052	699_12_1	27_12_1	56_12_1	332_12_1802
883_12_1025	699_12_1	27_12_1	56_12_1	332_12_1830
883_12_1065	699_12_1	27_12_1	56_12_1	332_12_1794
883_12_1052	699_12_1	27_12_1	56_12_1	332_12_1807
883_12_1038	699_12_1	27_12_1	56_12_1	332_12_1816
883_12_1044	699_12_1	27_12_1	56_12_1	332_12_1808
883_12_1043	699_12_1	27_12_1	56_12_1	332_12_1811
883_12_1031	699_12_1	27_12_1	56_12_1	332_12_1825
883_12_1041	699_12_1	27_12_1	56_12_1	332_12_1820
883_12_1044	699_12_1	27_12_1	56_12_1	332_12_1814
883_12_1035	699_12_1	27_12_1	56_12_1	332_12_1822
883_12_989	699_12_1	27_12_1	56_12_1	332_12_1866
883_12_1001	699_12_1	27_12_1	56_12_1	332_12_1855
883_12_1045	699_12_1	27_12_1	56_12_1	332_12_1809
883_12_1062	699_12_1	27_12_1	56_12_1	332_12_1798
883_12_1100	699_12_1	27_12_1	56_12_1	332_12_1756
883_12_1102	699_12_1	27_12_1	56_12_1	332_12_1750
883_12_1112	699_12_1	27_12_1	56_12_1	332_12_1738
883_12_1107	699_12_1	27_12_1	56_12_1	332_12_1744
883_12_1130	699_12_1	27_12_1	56_12_1	332_12_1722
883_12_1142	699_12_1	27_12_1	56_12_1	332_12_1706
883_12_1124	699_12_1	27_12_1	56_12_1	332_12_1728
883_12_1111	699_12_1	27_12_1	56_12_1	332_12_1746
883_12_1098	699_12_1	27_12_1	56_12_1	332_12_1756
883_12_1125	699_12_1	27_12_1	56_12_1	332_12_1726
883_12_1136	699_12_1	27_12_1	56_12_1	332_12_1711
883_12_1122	699_12_1	27_12_1	56_12_1	332_12_1727
883_12_1126	699_12_1	27_12_1	56_12_1	332_12_1724
883_12_1122	699_12_1	27_12_1	56_12_1	332_12_1732
883_12_1157	699_12_1	27_12_1	56_12_1	332_12_1700
883_12_1171	699_12_1	27_12_1	56_12_1	332_12_1687
883_12_1166	699_12_1	27_12_1	56_12_1	332_12_1687
883_12_1162	699_12_1	27_12_1	56_12_1	332_12_1692
883_12_1161	699_12_1	27_12_1	56_12_1	332_12_1695
883_12_1164	699_12_1	27_12_1	56_12_1	332_12_1694
[truncated: 3,001 more rows]
[truncated: 846 more columns]
