# Supplementary material for: Environmental change makes robust ecological networks fragile
Source: Nat Commun. 2016 Aug 11;7:12462. doi: 10.1038/ncomms12462 (PMC4987532; doi:10.1038/ncomms12462)
Supplement: Supplementary Data 1 — Host-parasite networks and host extinction sequences in Avida experiments. The compressed archive includes the 100 co-evolved host-parasite networks and the host extinction sequences in the historical scenario. [file ncomms12462-s2.zip › Supplementary_data_S1/host_extinction_sequence_97.csv]

1200_3_1	643_3_8	592_2_5	344_4_7	345_3_10	346_4_3	347_4_14	340_6_1	341_6_9	342_46_15	343_6_4	348_6_9	349_5_4	1653_13_2	594_2_1	298_2_1	299_0_1	296_6_2	297_4_5	294_6_2	295_1_5	292_6_3	293_6_2	290_3_5	291_4_4	270_4_1	271_0_3	272_2_6	273_3_1	274_01_2	275_4_16	276_3_3	277_6_1	278_4_1	279_4_3	642_3_1	1004_14_1	108_6_2	109_5_2	102_6_1	103_1_2	100_6_5	101_1_2	106_1_5	107_2_1	104_6_2	105_6_12	2046_1_1	2047_1_1	2045_5_1
1200_3_1	643_3_9	344_4_7	345_3_11	346_4_3	347_4_14	340_6_1	341_6_8	342_46_19	343_6_3	348_6_8	349_5_6	1653_13_3	594_2_1	298_2_1	299_0_1	296_6_2	297_4_5	294_6_2	295_1_5	292_6_5	293_6_3	290_3_5	291_4_3	270_4_1	271_0_3	272_2_6	274_01_2	275_4_11	276_3_3	277_6_1	278_4_1	279_4_2	642_3_1	1004_14_1	108_6_2	109_5_3	102_6_1	103_1_2	100_6_5	101_1_2	106_1_5	107_2_1	104_6_2	105_6_18	2046_1_1	2047_1_2	2045_5_1	2042_1_1	2041_6_1
1200_3_1	643_3_9	344_4_7	345_3_10	346_4_3	347_4_15	340_6_1	341_6_8	342_46_17	348_6_6	349_5_7	1653_13_2	594_2_1	298_2_1	299_0_1	296_6_2	297_4_4	294_6_2	295_1_5	292_6_6	293_6_5	290_3_5	291_4_3	270_4_1	271_0_3	272_2_5	273_3_1	274_01_2	275_4_11	276_3_2	277_6_1	278_4_1	279_4_1	642_3_1	1781_2_3	108_6_2	109_5_3	102_6_1	103_1_2	100_6_3	101_1_2	106_1_6	107_2_1	104_6_1	105_6_21	2046_1_1	2047_1_5	2045_5_1	2042_1_3	2041_6_2
1175_3_1	164_6_5	428_6_1	1942_2_3	1940_4_2	668_14_1	407_4_2	344_4_1	345_3_4	346_4_1	347_4_2	340_6_1	341_6_6	342_46_15	919_6_3	813_6_1	348_6_5	349_5_4	816_4_1	595_0_4	664_4_1	719_0_5	718_0_6	1793_2_1	716_1_22	715_2_1	1796_0_1	711_5_2	710_0_6	1493_1_4	1495_6_1	420_5_3	1499_46_2	1700_1_2	1068_01_10	1704_034_5	1705_0134_5	1060_6_1	1062_14_7	1391_6_2	1998_0_1	296_6_2	294_6_2	1390_3_2	1663_0_3	293_6_1	291_4_2	1128_6_2	1129_6_1	593_6_6
248_1_1	1175_3_1	164_6_5	428_6_1	1942_2_7	1940_4_2	668_14_1	407_4_1	1947_6_2	344_4_1	345_3_2	346_4_1	347_4_2	340_6_1	341_6_8	342_46_13	813_6_1	348_6_6	349_5_3	816_4_1	595_0_7	664_4_1	719_0_6	718_0_5	1793_2_1	716_1_23	1796_0_1	710_0_11	1493_1_2	1396_6_3	1499_46_4	1700_1_2	1068_01_7	1704_034_6	1705_0134_7	1062_14_10	1391_6_2	1998_0_1	296_6_2	294_6_2	1390_3_1	1663_0_5	293_6_1	291_4_3	1128_6_4	1129_6_1	593_6_3	592_2_4	199_0_12	1082_4_18
164_6_5	1942_2_7	1940_4_1	668_14_1	345_3_2	347_4_2	341_6_5	342_46_7	348_6_1	349_5_2	816_4_1	595_0_8	664_4_1	719_0_10	718_0_2	716_1_23	710_0_15	1493_1_1	1396_6_2	1499_46_5	1700_1_2	1068_01_7	1704_034_9	1705_0134_16	1062_14_12	1391_6_2	299_0_1	294_6_1	1390_3_1	1663_0_5	293_6_1	291_4_6	1128_6_4	1086_13_3	593_6_2	592_2_8	199_0_22	1082_4_21	195_4_3	598_6_2	1122_6_3	196_3_20	193_6_1	1127_1_2	271_0_1	272_2_5	273_3_1	275_4_6	279_4_1	524_5_4
164_6_5	1942_2_10	668_14_1	345_3_2	347_4_1	341_6_4	342_46_3	348_6_1	349_5_1	595_0_8	664_4_1	719_0_7	718_0_2	716_1_24	710_0_17	1493_1_1	1396_6_2	1499_46_4	1068_01_3	1704_034_7	1705_0134_23	1062_14_13	1391_6_2	299_0_1	294_6_1	1663_0_3	293_6_1	291_4_10	1128_6_1	1086_13_3	593_6_2	592_2_5	199_0_32	1082_4_28	195_4_1	598_6_4	1122_6_4	196_3_15	193_6_1	1127_1_1	272_2_5	275_4_2	279_4_1	524_5_7	525_0_8	527_134_1	520_3_2	1527_3_1	529_1_1	449_4_1
164_6_2	1942_2_14	345_3_1	1527_3_1	341_6_7	342_46_1	814_0_2	349_5_1	595_0_6	664_4_1	719_0_8	718_0_2	716_1_32	710_0_15	1499_46_4	1068_01_2	1704_034_6	1705_0134_30	1062_14_19	299_0_1	294_6_1	1663_0_1	293_6_1	291_4_8	1128_6_1	1086_13_3	593_6_3	592_2_5	199_0_40	1082_4_33	1120_6_6	598_6_8	1122_6_3	196_3_14	193_6_1	192_1_6	272_2_4	524_5_8	525_0_14	527_134_1	529_1_1	449_4_1	448_3_6	1233_6_13	443_6_1	441_6_3	1336_0_18	1331_1_10	445_6_4	444_0_1
164_6_4	1942_2_12	345_3_1	1527_3_1	341_6_5	348_6_1	349_5_2	595_0_3	664_4_1	719_0_9	718_0_2	716_1_51	710_0_14	1499_46_3	1701_1_1	1704_034_5	1705_0134_52	1062_14_14	299_0_1	294_6_1	1663_0_1	293_6_1	291_4_9	1128_6_1	1086_13_2	593_6_5	592_2_1	199_0_39	1082_4_34	1120_6_5	598_6_10	1122_6_3	196_3_12	193_6_1	192_1_5	272_2_2	524_5_6	525_0_10	529_1_1	449_4_1	448_3_5	1233_6_18	443_6_1	441_6_3	1336_0_33	1331_1_16	445_6_4	444_0_1	106_1_1	1517_4_9
164_6_4	1942_2_12	345_3_1	1527_3_1	341_6_6	348_6_1	349_5_4	595_0_2	719_0_8	718_0_1	716_1_62	710_0_10	1499_46_2	1704_034_5	1705_0134_42	1062_14_8	299_0_1	294_6_1	292_6_11	293_6_1	291_4_3	1128_6_1	1086_13_1	593_6_5	199_0_46	1082_4_30	1120_6_4	598_6_4	1122_6_1	196_3_12	193_6_1	192_1_4	272_2_1	524_5_6	525_0_10	529_1_1	449_4_1	448_3_4	1233_6_20	443_6_1	441_6_1	1336_0_38	1331_1_18	445_6_2	444_0_1	106_1_1	1517_4_6	104_6_1	105_6_68	2047_1_15
164_6_4	1942_2_12	345_3_1	1527_3_1	341_6_6	348_6_1	349_5_3	719_0_11	716_1_59	710_0_4	1499_46_3	1704_034_6	1705_0134_19	1062_14_5	299_0_1	294_6_1	292_6_12	293_6_1	291_4_1	1128_6_1	1086_13_1	593_6_8	595_0_2	1082_4_24	1120_6_4	598_6_4	197_5_1	196_3_13	193_6_1	192_1_6	272_2_1	524_5_2	525_0_14	529_1_1	449_4_1	448_3_4	1233_6_20	443_6_1	441_6_1	1336_0_46	1331_1_15	445_6_4	444_0_1	106_1_1	1517_4_11	104_6_1	105_6_76	2047_1_8	39_5_1	2041_6_7
164_6_3	1942_2_9	345_3_1	341_6_5	348_6_1	349_5_3	719_0_11	716_1_48	710_0_2	1499_46_6	1704_034_6	1705_0134_5	1062_14_1	292_6_12	293_6_1	1128_6_1	593_6_10	199_0_36	1082_4_19	1120_6_3	598_6_6	196_3_15	193_6_1	192_1_10	272_2_2	524_5_3	525_0_7	529_1_1	449_4_1	448_3_2	1233_6_16	443_6_1	441_6_1	1336_0_50	1331_1_20	445_6_5	444_0_1	106_1_1	2101_4_16	104_6_1	105_6_87	2047_1_7	39_5_1	2041_6_3	33_14_42	32_6_1	31_6_5	30_6_2	1847_6_1	35_5_43
164_6_1	1942_2_10	345_3_1	341_6_2	348_6_1	349_5_1	719_0_16	716_1_40	1499_46_4	1704_034_10	292_6_12	293_6_1	1128_6_1	593_6_16	199_0_33	1082_4_20	1120_6_2	598_6_7	196_3_19	193_6_1	192_1_16	272_2_1	524_5_2	525_0_3	529_1_1	449_4_1	448_3_1	1233_6_12	443_6_1	441_6_1	1336_0_43	1331_1_15	445_6_7	106_1_1	2101_4_7	104_6_1	105_6_94	2047_1_8	39_5_1	2041_6_4	33_14_40	32_6_1	31_6_5	30_6_2	1847_6_2	35_5_39	34_3_112	641_4_51	643_3_1	645_4_2
1869_2_6	1942_2_12	345_3_1	341_6_2	348_6_1	719_0_22	716_1_14	1499_46_5	1704_034_15	292_6_12	293_6_1	1128_6_1	593_6_16	199_0_27	1082_4_22	1120_6_2	598_6_6	196_3_18	193_6_1	192_1_16	272_2_1	525_0_3	529_1_1	449_4_1	448_3_1	1233_6_6	443_6_1	1336_0_44	1331_1_13	445_6_10	106_1_1	2101_4_4	104_6_1	105_6_98	2047_1_6	39_5_1	2041_6_11	33_14_37	32_6_1	31_6_5	30_6_1	1847_6_2	35_5_39	34_3_97	641_4_39	643_3_1	645_4_2	647_1_12	1530_1_1	436_46_9
216_6_1	458_6_14	768_6_12	1853_1_2	224_1_5	1691_5_4	85_4_1	1263_1_32	1781_2_22	1530_1_1	1260_4_1	218_0_11	765_6_4	164_6_2	131_2_1	130_2_39	653_3_1	375_2_1	1910_3_17	494_6_10	212_1_1	497_4_11	93_35_6	1301_6_3	24_6_4	25_6_7	26_6_1	27_6_13	20_6_1	21_6_3	1773_4_10	1942_2_12	160_5_9	28_1_1	94_46_1	289_1_1	288_6_1	405_5_23	2157_01_15	2019_4_3	1679_2_4	545_6_12	8_3_1	548_35_2	163_0_56	1460_1_16	286_46_33	869_1_1	119_4_1	2092_46_12
216_6_1	458_6_14	768_6_14	224_1_7	1691_5_6	85_4_1	1263_1_34	1781_2_27	1530_1_1	218_0_5	765_6_4	164_6_2	131_2_1	130_2_29	653_3_1	375_2_1	1910_3_17	494_6_8	212_1_1	497_4_14	93_35_7	1301_6_2	24_6_2	25_6_4	26_6_1	27_6_13	20_6_1	21_6_4	1773_4_7	1942_2_14	160_5_13	28_1_1	289_1_1	288_6_2	405_5_20	2157_01_7	2019_4_2	1679_2_2	545_6_11	8_3_1	548_35_3	163_0_76	1460_1_16	286_46_31	869_1_1	119_4_1	2092_46_12	1091_2_21	719_0_28	716_1_7
216_6_1	458_6_10	768_6_17	224_1_9	1691_5_3	85_4_1	1263_1_31	1781_2_26	218_0_4	765_6_3	164_6_1	131_2_1	130_2_29	40_01_1	375_2_1	1910_3_15	494_6_6	212_1_1	497_4_16	93_35_7	1301_6_1	24_6_4	25_6_3	26_6_1	1545_5_4	20_6_1	21_6_5	1773_4_6	1942_2_13	160_5_22	28_1_1	289_1_1	345_3_1	405_5_16	2157_01_5	546_1_1	402_2_5	545_6_8	2033_6_7	548_35_3	163_0_98	1460_1_16	286_46_29	869_1_1	119_4_1	2092_46_9	1091_2_27	719_0_28	716_1_8	1157_6_27
216_6_1	458_6_10	768_6_23	224_1_13	1691_5_2	217_2_1	1263_1_24	1781_2_19	218_0_4	765_6_5	549_2_2	131_2_1	130_2_28	40_01_1	375_2_1	1910_3_11	494_6_5	212_1_1	497_4_14	93_35_4	1301_6_2	24_6_8	25_6_1	26_6_1	1545_5_3	20_6_1	21_6_4	1773_4_5	1942_2_8	160_5_26	28_1_1	289_1_1	345_3_1	405_5_16	2157_01_7	546_1_1	402_2_3	545_6_5	2033_6_6	548_35_3	163_0_103	1460_1_10	286_46_26	869_1_1	119_4_1	2092_46_5	1091_2_30	719_0_38	716_1_8	1157_6_26
216_6_1	458_6_7	768_6_28	224_1_19	1691_5_2	217_2_1	1263_1_17	1781_2_16	218_0_6	765_6_7	549_2_1	131_2_1	130_2_41	40_01_1	375_2_1	1910_3_10	494_6_6	212_1_1	497_4_14	225_46_11	1301_6_2	24_6_9	25_6_1	26_6_1	1545_5_4	20_6_1	21_6_3	1773_4_5	1942_2_8	160_5_28	28_1_1	289_1_1	345_3_1	405_5_16	2157_01_14	546_1_1	402_2_3	545_6_4	2033_6_6	548_35_4	163_0_106	1460_1_10	286_46_17	119_4_1	2092_46_4	1091_2_35	719_0_46	716_1_6	1157_6_28	1156_2_13
216_6_1	458_6_7	768_6_34	5_2_1	224_1_22	1691_5_2	217_2_1	1263_1_10	1781_2_8	218_0_11	765_6_9	549_2_1	131_2_1	130_2_39	40_01_1	375_2_1	1910_3_11	494_6_8	212_1_1	497_4_10	225_46_12	1301_6_1	24_6_9	26_6_1	1545_5_4	21_6_3	1773_4_2	1942_2_5	160_5_31	28_1_1	289_1_1	345_3_1	405_5_22	2157_01_14	546_1_1	402_2_4	545_6_4	932_1_25	548_35_5	163_0_107	1460_1_6	286_46_22	119_4_1	2092_46_5	1091_2_39	719_0_63	716_1_2	1157_6_29	1156_2_16	670_5_10
216_6_1	458_6_8	768_6_41	5_2_1	224_1_29	1691_5_1	217_2_1	1263_1_4	1781_2_5	218_0_14	765_6_10	131_2_1	130_2_59	375_2_1	1910_3_15	494_6_7	212_1_1	497_4_4	225_46_13	1301_6_1	24_6_10	26_6_1	1545_5_5	21_6_4	1942_2_2	160_5_31	28_1_1	289_1_1	345_3_1	405_5_28	2157_01_18	546_1_1	402_2_4	545_6_7	932_1_30	548_35_4	163_0_92	1460_1_8	286_46_20	119_4_1	2092_46_5	1091_2_46	719_0_57	1157_6_35	1156_2_12	670_5_9	455_4_1	122_0_1	260_3_1	229_3_19
216_6_1	458_6_11	768_6_44	5_2_1	224_1_28	1301_6_1	217_2_1	1263_1_1	1781_2_3	218_0_26	765_6_10	131_2_1	130_2_62	375_2_1	1910_3_23	494_6_5	212_1_1	497_4_2	225_46_15	24_6_8	26_6_1	1545_5_5	21_6_5	1942_2_1	160_5_34	28_1_1	289_1_1	345_3_1	405_5_31	2157_01_9	546_1_1	402_2_3	545_6_4	932_1_25	548_35_5	163_0_75	1460_1_12	286_46_23	119_4_1	2092_46_8	1091_2_44	719_0_67	1157_6_31	1156_2_10	670_5_9	455_4_1	122_0_1	260_3_1	229_3_11	325_6_2
216_6_1	458_6_11	768_6_46	224_1_26	217_2_1	1263_1_1	1781_2_3	218_0_31	765_6_9	131_2_1	130_2_69	1910_3_36	494_6_2	212_1_1	497_4_2	225_46_21	24_6_13	26_6_1	1545_5_5	21_6_5	1942_2_1	28_1_1	289_1_1	345_3_1	405_5_33	2157_01_6	546_1_1	402_2_1	545_6_2	932_1_20	548_35_3	163_0_55	1460_1_17	286_46_28	119_4_1	2092_46_9	1091_2_42	719_0_83	1157_6_37	1156_2_8	670_5_9	455_4_1	122_0_1	260_3_1	325_6_1	127_6_3	129_6_1	219_3_1	1958_13_23	118_4_1
216_6_1	458_6_15	768_6_49	224_1_18	217_2_1	1263_1_2	1781_2_2	218_0_38	765_6_6	131_2_1	130_2_72	1910_3_34	494_6_2	212_1_1	497_4_2	225_46_21	24_6_17	26_6_1	1545_5_5	21_6_4	28_1_1	289_1_1	345_3_1	405_5_38	546_1_1	932_1_31	548_35_2	1460_1_20	286_46_36	119_4_1	2092_46_7	1091_2_38	719_0_109	1157_6_36	1156_2_4	670_5_9	455_4_1	122_0_1	260_3_1	325_6_1	127_6_2	129_6_2	219_3_1	1958_13_27	118_4_1	59_5_17	58_6_1	54_4_14	50_25_48	53_0_1
216_6_1	458_6_17	768_6_54	224_1_13	217_2_1	1263_1_2	218_0_37	765_6_2	131_2_1	130_2_71	375_2_1	1910_3_40	494_6_1	212_1_1	497_4_4	225_46_21	24_6_21	26_6_1	1545_5_7	21_6_4	28_1_1	289_1_1	345_3_1	405_5_29	546_1_1	932_1_51	548_35_1	1460_1_17	286_46_33	119_4_1	2092_46_10	1091_2_39	719_0_132	1157_6_30	325_6_1	670_5_11	455_4_1	122_0_1	260_3_1	127_6_2	129_6_3	219_3_1	1958_13_28	118_4_1	59_5_10	58_6_1	54_4_13	50_25_61	53_0_1	378_6_3
216_6_1	458_6_14	768_6_70	224_1_10	217_2_1	1263_1_3	218_0_28	765_6_2	131_2_1	130_2_84	1910_3_46	2092_46_9	212_1_1	497_4_6	225_46_10	24_6_21	26_6_1	1545_5_11	21_6_3	28_1_1	289_1_1	345_3_1	405_5_27	546_1_1	932_1_70	548_35_2	1460_1_17	286_46_29	119_4_1	1091_2_35	719_0_151	1157_6_30	325_6_1	670_5_10	455_4_1	122_0_1	260_3_1	127_6_3	129_6_2	219_3_1	1958_13_17	59_5_9	58_6_1	54_4_15	50_25_79	53_0_1	378_6_5	1284_034_3	533_6_15	148_4_1
216_6_1	458_6_16	768_6_77	224_1_3	217_2_1	1263_1_2	218_0_31	765_6_2	131_2_1	130_2_84	1910_3_48	2092_46_7	212_1_1	497_4_4	225_46_4	24_6_16	26_6_1	1545_5_16	21_6_1	28_1_1	289_1_1	345_3_1	405_5_23	546_1_1	932_1_78	548_35_2	1460_1_15	286_46_20	119_4_1	1091_2_34	719_0_138	1157_6_31	670_5_8	455_4_1	122_0_1	260_3_1	127_6_5	129_6_2	219_3_1	1958_13_9	59_5_7	58_6_1	54_4_15	50_25_84	53_0_1	378_6_4	533_6_14	148_4_1	418_2_104	293_6_1
216_6_1	458_6_18	768_6_93	224_1_3	217_2_1	218_0_33	765_6_3	131_2_1	130_2_87	1910_3_34	2092_46_4	212_1_1	497_4_7	225_46_3	24_6_13	26_6_1	1545_5_20	1770_36_13	28_1_1	289_1_1	345_3_1	405_5_24	546_1_1	932_1_75	548_35_4	1460_1_7	286_46_10	1091_2_37	719_0_116	1157_6_29	670_5_7	455_4_1	122_0_1	260_3_1	127_6_5	129_6_3	219_3_1	1958_13_2	59_5_5	58_6_1	54_4_18	50_25_97	53_0_1	378_6_4	829_0134_3	148_4_1	418_2_104	293_6_1	823_4_52	368_4_1
216_6_1	458_6_20	768_6_119	212_1_1	217_2_1	218_0_27	765_6_4	131_2_1	130_2_100	1910_3_28	2092_46_2	497_4_11	225_46_3	24_6_15	26_6_1	1545_5_26	1770_36_15	28_1_1	289_1_1	345_3_1	405_5_23	546_1_1	932_1_66	548_35_4	1460_1_4	286_46_4	1091_2_32	719_0_99	1157_6_26	670_5_5	455_4_1	122_0_1	260_3_1	127_6_4	129_6_2	219_3_1	59_5_3	58_6_1	54_4_23	50_25_102	53_0_1	378_6_4	533_6_21	418_2_101	293_6_1	823_4_55	368_4_1	1323_0_2	593_6_8	199_0_71
216_6_1	458_6_23	768_6_139	212_1_1	217_2_1	218_0_20	765_6_6	131_2_1	130_2_99	1910_3_25	2092_46_1	497_4_29	225_46_5	24_6_13	26_6_1	1545_5_33	1770_36_14	28_1_1	289_1_1	345_3_1	405_5_18	546_1_1	932_1_45	548_35_2	1460_1_5	286_46_1	1091_2_32	719_0_98	1157_6_22	670_5_4	122_0_1	260_3_1	127_6_3	129_6_2	219_3_1	59_5_3	58_6_1	54_4_26	50_25_97	53_0_1	378_6_4	533_6_21	418_2_84	293_6_1	823_4_48	368_4_1	1323_0_1	593_6_10	199_0_71	66_2_57
216_6_1	458_6_25	768_6_143	212_1_1	217_2_1	218_0_20	765_6_9	131_2_1	130_2_97	1910_3_44	2092_46_1	497_4_35	225_46_21	24_6_12	26_6_1	1545_5_24	1770_36_14	28_1_1	289_1_1	345_3_1	405_5_15	546_1_1	932_1_33	548_35_3	1460_1_16	286_46_2	1091_2_41	719_0_85	1157_6_22	670_5_2	122_0_1	260_3_1	127_6_3	129_6_1	219_3_1	59_5_1	58_6_1	54_4_22	50_25_93	53_0_1	378_6_1	533_6_20	418_2_80	293_6_1	823_4_40	368_4_1	1323_0_1	593_6_10	199_0_71	66_2_43
216_6_1	458_6_20	768_6_157	212_1_1	217_2_1	218_0_24	765_6_11	131_2_1	130_2_86	1910_3_54	497_4_40	225_46_26	24_6_10	26_6_1	1545_5_21	1770_36_19	28_1_1	289_1_1	345_3_1	405_5_13	546_1_1	932_1_28	548_35_2	1460_1_33	286_46_3	1091_2_45	719_0_61	1157_6_25	999_0_7	122_0_1	260_3_1	127_6_1	129_6_1	219_3_1	59_5_1	58_6_1	54_4_20	50_25_85	53_0_1	378_6_2	533_6_13	418_2_70	293_6_1	823_4_26	368_4_1	593_6_10	199_0_43	66_2_31	313_6_1	598_6_5
216_6_1	458_6_18	768_6_171	212_1_1	217_2_1	218_0_18	765_6_21	131_2_1	130_2_86	1910_3_66	497_4_39	24_6_10	26_6_1	1545_5_21	1770_36_27	28_1_1	289_1_1	345_3_1	405_5_11	546_1_1	932_1_25	548_35_2	1460_1_51	286_46_4	1091_2_51	719_0_41	1157_6_22	999_0_6	122_0_1	260_3_1	219_3_1	59_5_1	58_6_1	54_4_13	50_25_68	53_0_1	378_6_1	533_6_16	418_2_64	293_6_1	823_4_15	368_4_1	593_6_8	199_0_23	66_2_26	313_6_1	598_6_5	310_6_25	316_01_1	193_6_1
216_6_1	458_6_20	768_6_185	212_1_1	217_2_1	218_0_14	765_6_22	131_2_1	130_2_71	1910_3_81	497_4_32	24_6_13	26_6_1	1545_5_22	1770_36_26	28_1_1	289_1_1	345_3_1	405_5_8	546_1_1	932_1_31	548_35_2	1460_1_61	286_46_2	1091_2_51	719_0_25	1157_6_19	999_0_2	122_0_1	260_3_1	219_3_1	58_6_1	54_4_13	50_25_55	53_0_1	378_6_1	533_6_16	418_2_70	293_6_1	823_4_12	368_4_1	593_6_6	199_0_16	66_2_22	313_6_1	598_6_7	310_6_32	316_01_1	193_6_1	192_1_3
216_6_1	217_2_1	768_6_202	212_1_1	218_0_10	765_6_24	131_2_1	130_2_62	1910_3_91	497_4_22	24_6_15	26_6_1	1545_5_17	1770_36_30	28_1_1	289_1_1	345_3_1	405_5_6	546_1_1	932_1_30	548_35_3	1460_1_66	286_46_3	1091_2_49	719_0_18	1157_6_20	999_0_2	122_0_1	260_3_1	219_3_1	58_6_1	54_4_15	50_25_47	378_6_1	533_6_14	418_2_57	293_6_1	823_4_15	368_4_1	593_6_3	199_0_12	66_2_25	313_6_1	598_6_8	310_6_33	316_01_1	193_6_1	192_1_3	115_134_8	116_6_8
216_6_1	217_2_1	768_6_202	212_1_1	218_0_6	765_6_29	131_2_1	130_2_41	1910_3_101	497_4_26	24_6_16	26_6_1	1545_5_15	1770_36_29	28_1_1	289_1_1	345_3_1	405_5_4	546_1_1	932_1_35	548_35_5	1460_1_61	286_46_3	1091_2_51	719_0_13	1157_6_17	999_0_2	122_0_1	260_3_1	219_3_1	58_6_1	54_4_16	50_25_37	378_6_1	533_6_12	418_2_58	293_6_1	823_4_24	368_4_1	593_6_5	199_0_9	66_2_29	313_6_1	598_6_14	310_6_30	316_01_1	193_6_1	192_1_8	115_134_7	116_6_8
216_6_1	217_2_1	768_6_203	212_1_1	218_0_1	765_6_26	131_2_1	130_2_31	1910_3_100	497_4_30	24_6_14	26_6_1	1545_5_13	1770_36_30	28_1_1	289_1_1	345_3_1	405_5_3	546_1_1	932_1_32	548_35_4	1460_1_54	286_46_1	1091_2_62	719_0_8	1157_6_16	999_0_3	122_0_1	260_3_1	219_3_1	58_6_1	54_4_15	50_25_26	533_6_13	418_2_43	293_6_1	823_4_32	368_4_1	593_6_4	199_0_9	66_2_34	313_6_1	598_6_9	310_6_31	316_01_1	193_6_1	192_1_13	115_134_5	116_6_7	82_6_4
216_6_1	217_2_1	768_6_214	212_1_1	218_0_1	765_6_28	131_2_1	130_2_25	1910_3_92	497_4_37	24_6_11	26_6_1	1545_5_14	1770_36_25	28_1_1	289_1_1	345_3_1	405_5_2	546_1_1	932_1_32	548_35_3	1460_1_35	1091_2_70	719_0_3	1157_6_10	999_0_2	122_0_1	260_3_1	219_3_1	58_6_1	54_4_13	50_25_23	533_6_18	292_6_12	293_6_1	823_4_26	368_4_1	593_6_2	199_0_18	66_2_41	313_6_1	598_6_9	310_6_38	316_01_1	193_6_1	192_1_14	115_134_3	116_6_9	82_6_3	83_4_41
216_6_1	217_2_1	768_6_219	212_1_1	218_0_1	765_6_23	131_2_1	130_2_28	1910_3_79	497_4_26	24_6_10	26_6_1	1545_5_9	1770_36_19	28_1_1	289_1_1	345_3_1	546_1_1	932_1_33	548_35_4	1460_1_28	1091_2_80	719_0_2	1157_6_8	260_3_1	219_3_1	58_6_1	54_4_18	50_25_18	533_6_23	292_6_11	293_6_1	823_4_15	368_4_1	593_6_2	199_0_21	66_2_45	313_6_1	598_6_14	310_6_39	316_01_1	193_6_1	192_1_14	116_6_7	82_6_3	83_4_49	399_2_175	119_4_1	87_6_1	85_4_1
216_6_1	217_2_1	768_6_210	212_1_1	218_0_1	765_6_17	131_2_1	130_2_30	1910_3_63	497_4_25	24_6_13	26_6_1	1545_5_7	1770_36_13	28_1_1	289_1_1	345_3_1	546_1_1	932_1_23	548_35_6	1460_1_35	1091_2_94	1157_6_11	260_3_1	219_3_1	58_6_1	54_4_22	50_25_15	533_6_24	292_6_16	293_6_1	823_4_8	368_4_1	593_6_1	199_0_26	66_2_46	313_6_1	598_6_17	310_6_37	316_01_1	193_6_1	192_1_15	116_6_4	82_6_1	83_4_61	399_2_170	119_4_1	87_6_1	85_4_1	795_1_14
216_6_1	217_2_1	768_6_200	212_1_1	218_0_1	765_6_8	131_2_1	130_2_41	1910_3_48	497_4_21	24_6_14	26_6_1	1545_5_10	1770_36_6	28_1_1	289_1_1	345_3_1	546_1_1	932_1_25	548_35_4	1460_1_43	1091_2_104	1157_6_11	260_3_1	219_3_1	58_6_1	54_4_31	50_25_11	533_6_26	292_6_17	293_6_1	823_4_6	368_4_1	593_6_1	199_0_32	66_2_56	313_6_1	598_6_14	310_6_37	316_01_1	193_6_1	192_1_6	116_6_1	83_4_86	399_2_161	119_4_1	87_6_1	85_4_1	795_1_17	831_5_6
216_6_1	217_2_1	768_6_179	212_1_1	218_0_1	765_6_8	131_2_1	130_2_50	1910_3_40	497_4_14	24_6_14	26_6_1	1545_5_11	1770_36_2	28_1_1	289_1_1	345_3_1	546_1_1	932_1_20	548_35_5	1460_1_47	1091_2_118	1157_6_10	260_3_1	219_3_1	58_6_1	54_4_33	50_25_5	533_6_25	292_6_15	293_6_1	823_4_5	368_4_1	319_6_1	199_0_42	66_2_69	313_6_1	598_6_13	310_6_34	316_01_1	193_6_1	192_1_3	116_6_1	83_4_107	399_2_149	119_4_1	87_6_1	85_4_1	795_1_15	831_5_6
216_6_1	217_2_1	768_6_168	212_1_1	765_6_6	131_2_1	130_2_65	1910_3_54	497_4_3	24_6_13	26_6_1	1545_5_8	1770_36_1	28_1_1	289_1_1	345_3_1	546_1_1	932_1_18	548_35_3	1460_1_48	1091_2_103	1157_6_10	260_3_1	219_3_1	58_6_1	54_4_40	50_25_2	533_6_26	292_6_20	293_6_1	823_4_6	368_4_1	319_6_1	199_0_55	66_2_79	313_6_1	598_6_13	310_6_31	316_01_1	193_6_1	116_6_1	83_4_116	399_2_130	119_4_1	87_6_1	85_4_1	795_1_18	831_5_7	7_6_16	2075_1_2
216_6_1	217_2_1	768_6_160	212_1_1	765_6_8	131_2_1	130_2_69	1910_3_60	24_6_7	26_6_1	1545_5_7	28_1_1	289_1_1	345_3_1	546_1_1	932_1_14	548_35_2	1460_1_36	1091_2_90	1157_6_10	260_3_1	219_3_1	58_6_1	54_4_43	50_25_3	533_6_28	292_6_25	293_6_1	823_4_6	368_4_1	319_6_1	199_0_65	66_2_85	313_6_1	598_6_14	310_6_34	316_01_1	193_6_1	116_6_1	83_4_101	399_2_105	119_4_1	87_6_1	85_4_1	795_1_18	831_5_7	7_6_17	2075_1_1	1655_0_33	308_2_1
216_6_1	217_2_1	768_6_154	212_1_1	765_6_8	131_2_1	130_2_71	1910_3_64	24_6_8	26_6_1	1545_5_8	28_1_1	289_1_1	345_3_1	546_1_1	932_1_11	548_35_1	1460_1_22	1091_2_68	1157_6_13	260_3_1	219_3_1	58_6_1	54_4_42	50_25_3	533_6_36	292_6_29	293_6_1	823_4_4	368_4_1	319_6_1	199_0_66	66_2_99	313_6_1	598_6_14	310_6_32	316_01_1	193_6_1	116_6_1	83_4_89	399_2_98	119_4_1	87_6_1	85_4_1	795_1_24	831_5_7	7_6_16	2075_1_1	1655_0_35	308_2_1
216_6_1	217_2_1	768_6_138	765_6_9	131_2_1	130_2_76	1910_3_78	24_6_8	26_6_1	1545_5_11	28_1_1	289_1_1	345_3_1	546_1_1	932_1_8	1460_1_12	1091_2_55	1157_6_15	260_3_1	219_3_1	58_6_1	54_4_32	50_25_3	533_6_42	292_6_26	293_6_1	368_4_1	319_6_1	199_0_79	66_2_125	313_6_1	598_6_15	310_6_38	316_01_1	193_6_1	116_6_1	83_4_71	399_2_86	119_4_1	87_6_1	85_4_1	795_1_20	831_5_6	7_6_16	1655_0_28	308_2_1	1133_034_1	445_6_1	27_6_1	386_01_153
216_6_1	217_2_1	768_6_147	765_6_9	131_2_1	130_2_82	1910_3_83	24_6_9	26_6_1	1545_5_12	28_1_1	289_1_1	345_3_1	546_1_1	932_1_7	1460_1_3	1091_2_39	1157_6_18	260_3_1	219_3_1	58_6_1	54_4_27	50_25_1	533_6_55	292_6_28	293_6_1	368_4_1	319_6_1	199_0_86	66_2_124	313_6_1	598_6_15	310_6_30	316_01_1	193_6_1	116_6_1	83_4_77	399_2_76	119_4_1	87_6_1	85_4_1	795_1_15	831_5_4	7_6_10	1655_0_24	308_2_1	1133_034_1	445_6_1	27_6_1	386_01_155
216_6_1	217_2_1	768_6_141	765_6_10	131_2_1	130_2_82	1910_3_103	24_6_7	26_6_1	1545_5_17	28_1_1	289_1_1	345_3_1	546_1_1	932_1_10	1460_1_2	1091_2_31	1157_6_18	260_3_1	219_3_1	58_6_1	54_4_17	50_25_1	533_6_66	292_6_24	293_6_1	368_4_1	319_6_1	199_0_100	66_2_122	313_6_1	598_6_19	310_6_27	316_01_1	193_6_1	116_6_1	83_4_80	399_2_65	119_4_1	87_6_1	85_4_1	795_1_4	831_5_3	7_6_11	1655_0_15	308_2_1	1133_034_1	445_6_1	27_6_1	386_01_173
216_6_1	217_2_1	768_6_142	765_6_13	131_2_1	130_2_78	1910_3_120	24_6_4	26_6_1	1545_5_20	28_1_1	289_1_1	345_3_1	546_1_1	932_1_17	1460_1_1	1091_2_16	1157_6_18	260_3_1	219_3_1	58_6_1	54_4_13	50_25_1	533_6_76	292_6_27	293_6_1	368_4_1	319_6_1	199_0_92	66_2_140	313_6_1	598_6_19	310_6_22	316_01_1	193_6_1	116_6_1	83_4_77	399_2_65	119_4_1	87_6_1	85_4_1	795_1_3	831_5_3	7_6_12	1655_0_12	308_2_1	1133_034_1	445_6_1	27_6_1	386_01_194
216_6_1	217_2_1	768_6_133	765_6_16	131_2_1	130_2_89	1910_3_133	24_6_3	26_6_1	27_6_1	28_1_1	289_1_1	345_3_1	546_1_1	932_1_31	1091_2_10	1157_6_15	260_3_1	219_3_1	58_6_1	54_4_14	50_25_1	533_6_78	292_6_30	293_6_1	368_4_1	319_6_1	199_0_88	66_2_151	313_6_1	598_6_22	310_6_17	316_01_1	193_6_1	116_6_1	83_4_80	399_2_56	119_4_1	87_6_1	85_4_1	795_1_1	831_5_3	7_6_17	1655_0_10	308_2_1	1133_034_1	445_6_1	1545_5_20	386_01_207	242_4_1
216_6_1	217_2_1	768_6_124	765_6_21	131_2_1	130_2_103	1910_3_141	26_6_1	27_6_1	345_3_1	546_1_1	932_1_35	1091_2_10	1157_6_13	260_3_1	219_3_1	58_6_1	54_4_18	50_25_1	533_6_73	292_6_28	293_6_1	368_4_1	319_6_1	199_0_80	66_2_154	313_6_1	598_6_24	310_6_18	316_01_1	193_6_1	116_6_1	83_4_95	399_2_44	119_4_1	87_6_1	85_4_1	831_5_3	7_6_19	1655_0_7	308_2_1	1133_034_1	445_6_1	1545_5_21	386_01_215	242_4_1	106_1_1	104_6_1	105_6_239	33_14_111
216_6_1	217_2_1	768_6_115	765_6_25	131_2_1	130_2_113	1910_3_153	26_6_1	27_6_1	345_3_1	546_1_1	932_1_39	1091_2_8	1157_6_15	260_3_1	219_3_1	58_6_1	54_4_22	50_25_1	533_6_65	292_6_24	293_6_1	368_4_1	319_6_1	199_0_98	66_2_174	313_6_1	598_6_26	310_6_21	316_01_1	193_6_1	116_6_1	83_4_85	399_2_33	119_4_1	87_6_1	85_4_1	831_5_3	7_6_18	1655_0_4	308_2_1	1133_034_1	445_6_1	1545_5_19	386_01_204	242_4_1	106_1_1	104_6_1	105_6_227	33_14_92
216_6_1	217_2_1	768_6_103	765_6_24	131_2_1	130_2_121	1910_3_151	26_6_1	27_6_1	345_3_1	546_1_1	932_1_35	1091_2_8	1157_6_14	260_3_1	219_3_1	58_6_1	54_4_20	50_25_1	533_6_58	292_6_17	293_6_1	368_4_1	319_6_1	199_0_102	66_2_160	313_6_1	598_6_25	310_6_18	316_01_1	193_6_1	116_6_1	83_4_86	399_2_24	119_4_1	87_6_1	85_4_1	831_5_2	7_6_17	1655_0_2	308_2_1	1133_034_1	445_6_1	1545_5_14	386_01_206	242_4_1	106_1_1	104_6_1	105_6_211	33_14_108
216_6_1	217_2_1	768_6_101	765_6_24	131_2_1	130_2_141	1910_3_152	26_6_1	27_6_1	345_3_1	546_1_1	932_1_34	1091_2_7	1157_6_14	260_3_1	219_3_1	58_6_1	54_4_18	50_25_1	533_6_43	292_6_16	293_6_1	368_4_1	319_6_1	199_0_100	66_2_152	313_6_1	598_6_30	310_6_19	316_01_1	193_6_1	116_6_1	83_4_99	399_2_24	119_4_1	87_6_1	85_4_1	831_5_2	7_6_13	308_2_1	1133_034_1	445_6_1	1545_5_8	386_01_169	242_4_1	106_1_1	104_6_1	105_6_174	33_14_113	418_2_32
216_6_1	217_2_1	768_6_98	765_6_25	131_2_1	130_2_148	1910_3_135	26_6_1	1545_5_7	345_3_1	546_1_1	932_1_23	1091_2_7	1157_6_20	260_3_1	219_3_1	58_6_1	54_4_19	50_25_1	533_6_37	292_6_19	368_4_1	319_6_1	199_0_99	66_2_114	313_6_1	598_6_31	310_6_22	316_01_1	193_6_1	116_6_1	83_4_114	399_2_24	119_4_1	87_6_1	85_4_1	7_6_6	308_2_1	1133_034_1	445_6_1	27_6_1	196_3_67	386_01_154	242_4_1	106_1_1	104_6_1	105_6_135	33_14_119	418_2_14	31_6_1
216_6_1	217_2_1	768_6_103	765_6_30	131_2_1	130_2_136	1910_3_110	26_6_1	1545_5_3	345_3_1	546_1_1	932_1_12	1091_2_7	1157_6_21	260_3_1	219_3_1	58_6_1	54_4_14	50_25_1	533_6_43	292_6_14	368_4_1	319_6_1	199_0_106	66_2_95	313_6_1	598_6_34	310_6_18	316_01_1	193_6_1	116_6_1	83_4_128	399_2_28	119_4_1	87_6_1	85_4_1	7_6_4	308_2_1	1133_034_1	445_6_1	27_6_1	196_3_70	386_01_161	242_4_1	106_1_1	104_6_1	105_6_101	33_14_129	418_2_5	31_6_1
216_6_1	217_2_1	768_6_102	765_6_27	131_2_1	130_2_119	1910_3_83	26_6_1	1545_5_4	345_3_1	546_1_1	8_3_1	1091_2_7	1157_6_18	260_3_1	219_3_1	58_6_1	54_4_10	50_25_1	533_6_44	292_6_15	368_4_1	319_6_1	199_0_101	66_2_91	313_6_1	598_6_32	310_6_18	316_01_1	193_6_1	116_6_1	83_4_144	399_2_28	119_4_1	87_6_1	85_4_1	7_6_2	1133_034_1	445_6_1	27_6_1	196_3_77	386_01_169	242_4_1	106_1_1	104_6_1	105_6_75	33_14_140	375_2_1	31_6_1	37_2_1
216_6_1	217_2_1	768_6_102	765_6_32	131_2_1	130_2_95	1910_3_73	26_6_1	1545_5_6	345_3_1	546_1_1	8_3_1	1091_2_7	1157_6_16	260_3_1	219_3_1	58_6_1	54_4_9	50_25_1	533_6_42	292_6_13	368_4_1	319_6_1	199_0_90	66_2_85	313_6_1	598_6_33	310_6_17	316_01_1	193_6_1	116_6_1	83_4_129	399_2_32	119_4_1	87_6_1	85_4_1	7_6_1	1133_034_1	445_6_1	27_6_1	196_3_84	386_01_176	242_4_1	106_1_1	104_6_1	105_6_52	33_14_135	375_2_1	31_6_1	37_2_1
216_6_1	217_2_1	768_6_105	765_6_36	131_2_1	130_2_78	1910_3_61	26_6_1	1545_5_6	345_3_1	546_1_1	8_3_1	1091_2_8	1157_6_13	260_3_1	219_3_1	58_6_1	54_4_11	50_25_1	533_6_38	292_6_12	368_4_1	319_6_1	199_0_81	66_2_76	313_6_1	598_6_29	310_6_21	316_01_1	193_6_1	116_6_1	83_4_94	399_2_34	119_4_1	87_6_1	85_4_1	7_6_1	1133_034_1	445_6_1	27_6_1	196_3_106	386_01_184	242_4_1	106_1_1	104_6_1	105_6_49	33_14_135	375_2_1	31_6_1	37_2_1
216_6_1	217_2_1	768_6_108	765_6_33	131_2_1	130_2_68	1910_3_55	26_6_1	1545_5_6	345_3_1	546_1_1	8_3_1	1091_2_7	1157_6_12	260_3_1	219_3_1	58_6_1	54_4_11	50_25_1	533_6_42	292_6_10	368_4_1	319_6_1	199_0_86	66_2_74	313_6_1	598_6_27	310_6_24	316_01_1	193_6_1	116_6_1	83_4_67	399_2_32	119_4_1	87_6_1	85_4_1	7_6_1	1133_034_1	445_6_1	27_6_1	196_3_115	386_01_169	242_4_1	106_1_1	104_6_1	105_6_40	33_14_136	375_2_1	31_6_1	37_2_1
216_6_1	217_2_1	768_6_107	765_6_33	131_2_1	130_2_70	1910_3_43	26_6_1	1545_5_4	345_3_1	546_1_1	8_3_1	1091_2_8	1157_6_11	260_3_1	219_3_1	58_6_1	54_4_12	50_25_1	533_6_43	292_6_10	368_4_1	319_6_1	199_0_101	66_2_76	313_6_1	598_6_27	310_6_32	316_01_1	193_6_1	116_6_1	83_4_42	399_2_26	119_4_1	87_6_1	85_4_1	7_6_2	1133_034_1	445_6_1	27_6_1	196_3_136	386_01_149	242_4_1	106_1_1	104_6_1	105_6_36	33_14_142	375_2_1	31_6_1	37_2_1
216_6_1	217_2_1	768_6_111	765_6_29	131_2_1	130_2_80	1910_3_44	26_6_1	1545_5_7	345_3_1	546_1_1	8_3_1	1091_2_8	1157_6_11	260_3_1	219_3_1	58_6_1	54_4_9	50_25_1	533_6_51	292_6_7	368_4_1	319_6_1	199_0_117	66_2_79	313_6_1	598_6_28	310_6_39	316_01_1	193_6_1	116_6_1	83_4_37	399_2_16	119_4_1	87_6_1	85_4_1	7_6_4	1133_034_1	445_6_1	27_6_1	196_3_141	386_01_136	242_4_1	106_1_1	104_6_1	105_6_38	33_14_141	375_2_1	31_6_1	37_2_1
216_6_1	217_2_1	768_6_105	765_6_36	131_2_1	130_2_75	1910_3_47	26_6_1	1545_5_6	345_3_1	546_1_1	8_3_1	1091_2_7	1157_6_8	260_3_1	219_3_1	58_6_1	54_4_10	50_25_1	533_6_59	292_6_5	368_4_1	319_6_1	199_0_126	66_2_78	313_6_1	598_6_31	310_6_44	316_01_1	193_6_1	116_6_1	83_4_43	399_2_12	119_4_1	87_6_1	85_4_1	7_6_4	1133_034_1	445_6_1	27_6_1	196_3_128	386_01_145	242_4_1	106_1_1	104_6_1	105_6_39	33_14_165	375_2_1	31_6_1	37_2_1
216_6_1	217_2_1	768_6_116	765_6_34	131_2_1	130_2_69	1910_3_49	26_6_1	1545_5_8	345_3_1	8_3_1	1091_2_8	1157_6_4	260_3_1	219_3_1	58_6_1	54_4_13	50_25_1	533_6_63	375_2_1	368_4_1	319_6_1	199_0_143	66_2_81	313_6_1	598_6_30	310_6_44	316_01_1	193_6_1	116_6_1	83_4_52	399_2_11	119_4_1	87_6_1	85_4_1	7_6_4	1133_034_1	445_6_1	27_6_1	196_3_118	386_01_154	242_4_1	104_6_1	105_6_43	33_14_165	31_6_1	37_2_1	35_5_1	34_3_156	641_4_119
216_6_1	217_2_1	768_6_129	765_6_34	131_2_1	130_2_63	1910_3_52	26_6_1	1545_5_8	345_3_1	8_3_1	1091_2_6	1157_6_4	260_3_1	219_3_1	58_6_1	54_4_13	50_25_1	533_6_56	375_2_1	368_4_1	319_6_1	199_0_155	66_2_77	313_6_1	598_6_40	310_6_38	316_01_1	193_6_1	116_6_1	83_4_69	399_2_17	119_4_1	87_6_1	85_4_1	7_6_5	1133_034_1	445_6_1	27_6_1	196_3_105	386_01_138	242_4_1	104_6_1	105_6_46	33_14_155	31_6_1	37_2_1	35_5_1	34_3_146	641_4_122
216_6_1	217_2_1	768_6_133	765_6_30	131_2_1	130_2_54	1910_3_68	26_6_1	1545_5_6	345_3_1	8_3_1	1091_2_8	1157_6_1	260_3_1	219_3_1	58_6_1	54_4_11	50_25_1	533_6_62	375_2_1	368_4_1	319_6_1	199_0_151	66_2_70	313_6_1	598_6_44	310_6_40	316_01_1	193_6_1	116_6_1	83_4_89	399_2_22	119_4_1	87_6_1	85_4_1	7_6_4	1133_034_1	445_6_1	27_6_1	196_3_84	386_01_126	242_4_1	104_6_1	105_6_53	33_14_150	31_6_1	37_2_1	35_5_1	34_3_136	641_4_116
216_6_1	217_2_1	768_6_154	765_6_29	131_2_1	130_2_50	1910_3_93	26_6_1	1545_5_3	345_3_1	8_3_1	1091_2_8	260_3_1	219_3_1	58_6_1	54_4_6	50_25_1	533_6_70	375_2_1	368_4_1	319_6_1	199_0_163	66_2_70	313_6_1	598_6_43	310_6_37	316_01_1	193_6_1	116_6_1	83_4_102	399_2_23	119_4_1	87_6_1	85_4_1	7_6_4	1133_034_1	27_6_1	386_01_136	242_4_1	104_6_1	105_6_53	33_14_144	31_6_1	37_2_1	35_5_1	34_3_111	641_4_114	643_3_1	437_6_44	243_4_79
216_6_1	217_2_1	768_6_159	765_6_30	131_2_1	130_2_42	1910_3_132	26_6_1	1545_5_3	8_3_1	1091_2_7	260_3_1	219_3_1	58_6_1	54_4_3	50_25_1	533_6_92	375_2_1	368_4_1	319_6_1	199_0_151	66_2_69	313_6_1	598_6_40	310_6_27	316_01_1	193_6_1	116_6_1	83_4_114	399_2_30	119_4_1	87_6_1	85_4_1	7_6_4	1133_034_1	27_6_1	386_01_159	242_4_1	104_6_1	105_6_59	33_14_136	31_6_1	37_2_1	35_5_1	34_3_109	641_4_103	437_6_46	243_4_82	1220_12_1	336_4_1
216_6_1	217_2_1	768_6_167	765_6_28	131_2_1	130_2_39	1910_3_155	26_6_1	1545_5_1	8_3_1	1091_2_5	260_3_1	219_3_1	58_6_1	54_4_3	50_25_1	533_6_115	375_2_1	368_4_1	319_6_1	199_0_156	66_2_73	313_6_1	598_6_40	310_6_17	316_01_1	193_6_1	116_6_1	83_4_119	399_2_26	119_4_1	87_6_1	85_4_1	7_6_5	1133_034_1	27_6_1	386_01_192	242_4_1	104_6_1	105_6_70	33_14_119	31_6_1	37_2_1	35_5_1	34_3_109	641_4_112	437_6_40	243_4_93	1220_12_1	336_4_1
216_6_1	217_2_1	768_6_171	765_6_29	131_2_1	130_2_23	1910_3_192	26_6_1	27_6_1	8_3_1	1091_2_5	260_3_1	219_3_1	58_6_1	54_4_3	50_25_1	533_6_133	375_2_1	368_4_1	319_6_1	199_0_166	66_2_66	313_6_1	598_6_39	310_6_13	316_01_1	193_6_1	116_6_1	83_4_104	399_2_15	119_4_1	87_6_1	85_4_1	7_6_7	1133_034_1	386_01_204	242_4_1	104_6_1	105_6_80	33_14_119	31_6_1	37_2_1	34_3_121	641_4_124	437_6_40	243_4_115	1220_12_1	336_4_1	454_3_252	456_3_1
216_6_1	217_2_1	768_6_168	765_6_31	131_2_1	130_2_15	1910_3_215	26_6_1	27_6_1	8_3_1	1091_2_5	260_3_1	219_3_1	58_6_1	54_4_2	50_25_1	533_6_142	375_2_1	368_4_1	319_6_1	199_0_177	66_2_66	313_6_1	598_6_37	310_6_10	316_01_1	193_6_1	116_6_1	83_4_94	399_2_17	119_4_1	87_6_1	85_4_1	7_6_9	1133_034_1	386_01_200	242_4_1	104_6_1	105_6_83	33_14_133	31_6_1	37_2_1	34_3_145	641_4_137	437_6_34	243_4_135	1220_12_1	336_4_1	454_3_258	456_3_1
216_6_1	217_2_1	768_6_171	765_6_31	131_2_1	130_2_10	1910_3_209	26_6_1	27_6_1	8_3_1	1091_2_4	260_3_1	219_3_1	58_6_1	50_25_1	533_6_148	375_2_1	368_4_1	319_6_1	199_0_210	66_2_52	313_6_1	598_6_33	310_6_8	316_01_1	193_6_1	116_6_1	83_4_78	399_2_17	119_4_1	87_6_1	85_4_1	7_6_13	1133_034_1	386_01_188	242_4_1	104_6_1	105_6_89	33_14_153	31_6_1	37_2_1	34_3_151	641_4_142	437_6_31	243_4_167	1220_12_1	336_4_1	454_3_233	456_3_1	258_6_6
216_6_1	217_2_1	768_6_168	765_6_31	131_2_1	130_2_13	1910_3_198	26_6_1	27_6_1	8_3_1	1091_2_3	260_3_1	219_3_1	58_6_1	50_25_1	533_6_154	375_2_1	368_4_1	319_6_1	199_0_247	66_2_55	313_6_1	598_6_29	310_6_8	316_01_1	193_6_1	116_6_1	83_4_64	399_2_23	119_4_1	87_6_1	85_4_1	7_6_13	1133_034_1	386_01_163	242_4_1	104_6_1	105_6_95	33_14_195	31_6_1	37_2_1	34_3_161	641_4_160	437_6_22	243_4_175	1220_12_1	336_4_1	454_3_215	456_3_1	258_6_8
216_6_1	217_2_1	768_6_155	765_6_27	131_2_1	130_2_19	1910_3_163	26_6_1	27_6_1	8_3_1	1091_2_2	260_3_1	219_3_1	58_6_1	50_25_1	533_6_160	375_2_1	368_4_1	319_6_1	199_0_281	66_2_58	313_6_1	598_6_27	310_6_5	316_01_1	193_6_1	116_6_1	83_4_58	399_2_20	119_4_1	87_6_1	85_4_1	7_6_12	1133_034_1	386_01_139	242_4_1	104_6_1	105_6_102	33_14_214	31_6_1	37_2_1	34_3_176	641_4_166	437_6_19	243_4_157	1220_12_1	336_4_1	454_3_200	456_3_1	258_6_8
216_6_1	217_2_1	768_6_144	765_6_22	131_2_1	130_2_20	1910_3_127	26_6_1	27_6_1	8_3_1	1091_2_6	260_3_1	219_3_1	58_6_1	50_25_1	533_6_174	375_2_1	368_4_1	319_6_1	199_0_295	66_2_50	313_6_1	598_6_18	310_6_6	316_01_1	193_6_1	116_6_1	83_4_59	399_2_19	119_4_1	87_6_1	85_4_1	7_6_14	1133_034_1	386_01_117	242_4_1	104_6_1	105_6_112	33_14_220	31_6_1	37_2_1	34_3_188	641_4_175	437_6_17	243_4_151	1220_12_1	336_4_1	454_3_207	456_3_1	258_6_8
150_2_95	768_6_134	606_25_1	199_0_310	558_4_124	635_3_102	752_4_103	313_6_1	598_6_12	310_6_7	454_3_195	316_01_1	193_6_1	765_6_21	258_6_8	130_2_19	1514_034_14	179_6_166	165_6_42	336_4_1	83_4_73	399_2_17	978_6_1	230_3_95	225_46_183	171_6_1	1208_25_37	26_6_1	27_6_1	119_4_1	1220_12_1	42_6_36	40_01_1	87_6_1	456_3_1	733_01_125	1501_6_33	116_6_1	7_6_16	1476_3_177	155_3_121	85_4_1	10_6_51	386_01_122	147_01_114	196_3_32	1091_2_6	141_2_227	217_2_1	899_4_60
150_2_114	768_6_117	606_25_1	199_0_305	558_4_135	635_3_90	752_4_102	313_6_1	598_6_10	310_6_7	454_3_172	316_01_1	193_6_1	765_6_18	258_6_9	130_2_26	1514_034_5	179_6_163	165_6_40	336_4_1	83_4_80	399_2_25	978_6_1	230_3_96	225_46_164	171_6_1	1208_25_32	26_6_1	27_6_1	119_4_1	1220_12_1	42_6_40	40_01_1	87_6_1	456_3_1	733_01_128	1501_6_35	116_6_1	7_6_19	1476_3_172	155_3_125	85_4_1	10_6_50	386_01_145	147_01_96	196_3_45	1091_2_7	141_2_240	217_2_1	899_4_52
150_2_132	768_6_95	606_25_1	199_0_292	558_4_136	635_3_65	752_4_74	313_6_1	598_6_9	310_6_6	454_3_165	316_01_1	193_6_1	765_6_12	258_6_7	130_2_33	1514_034_4	179_6_160	165_6_43	336_4_1	83_4_79	399_2_21	978_6_1	230_3_82	225_46_171	171_6_1	1208_25_27	26_6_1	27_6_1	119_4_1	1220_12_1	42_6_37	40_01_1	87_6_1	456_3_1	733_01_113	1501_6_39	116_6_1	7_6_20	1476_3_188	155_3_144	85_4_1	10_6_41	386_01_197	147_01_74	196_3_49	1091_2_3	141_2_267	217_2_1	899_4_56
150_2_131	768_6_84	606_25_1	199_0_292	558_4_138	635_3_54	752_4_56	313_6_1	598_6_10	310_6_7	454_3_135	316_01_1	193_6_1	765_6_10	258_6_6	130_2_43	1514_034_1	179_6_164	165_6_51	336_4_1	83_4_77	399_2_26	978_6_1	230_3_69	225_46_183	171_6_1	1208_25_23	26_6_1	27_6_1	119_4_1	1220_12_1	42_6_33	40_01_1	87_6_1	456_3_1	733_01_74	1501_6_34	116_6_1	7_6_24	1476_3_177	155_3_169	85_4_1	10_6_40	386_01_227	147_01_69	196_3_44	1091_2_3	141_2_286	217_2_1	899_4_56
150_2_148	768_6_75	606_25_1	199_0_280	558_4_140	635_3_43	752_4_46	313_6_1	598_6_10	310_6_5	454_3_120	316_01_1	193_6_1	765_6_9	258_6_4	130_2_54	217_2_1	179_6_167	165_6_48	336_4_1	83_4_71	399_2_31	978_6_1	230_3_48	225_46_197	171_6_1	1208_25_22	26_6_1	27_6_1	119_4_1	1220_12_1	42_6_28	40_01_1	87_6_1	456_3_1	733_01_44	1501_6_36	116_6_1	7_6_27	1476_3_154	155_3_181	85_4_1	10_6_36	386_01_240	147_01_62	196_3_37	1091_2_1	141_2_283	899_4_61	633_2_1
150_2_131	768_6_69	606_25_1	199_0_277	558_4_134	635_3_41	752_4_48	313_6_1	598_6_9	310_6_6	454_3_113	316_01_1	193_6_1	765_6_9	258_6_5	130_2_65	217_2_1	179_6_173	165_6_39	336_4_1	83_4_54	399_2_30	978_6_1	230_3_38	225_46_203	171_6_1	1208_25_21	26_6_1	27_6_1	119_4_1	1220_12_1	42_6_28	40_01_1	87_6_1	456_3_1	733_01_24	1501_6_33	116_6_1	7_6_30	1476_3_153	155_3_183	85_4_1	10_6_31	386_01_226	147_01_62	196_3_26	1091_2_1	141_2_289	899_4_67	633_2_1
150_2_139	768_6_70	606_25_1	199_0_275	558_4_114	752_4_59	313_6_1	598_6_4	310_6_3	454_3_116	316_01_1	193_6_1	765_6_9	258_6_4	130_2_74	217_2_1	179_6_167	165_6_37	336_4_1	83_4_38	399_2_27	978_6_1	230_3_41	225_46_213	171_6_1	1208_25_18	26_6_1	27_6_1	119_4_1	1220_12_1	42_6_27	40_01_1	87_6_1	456_3_1	733_01_21	1501_6_30	116_6_1	7_6_41	1476_3_148	155_3_161	85_4_1	10_6_20	386_01_199	147_01_57	196_3_18	635_3_54	141_2_278	899_4_67	242_4_1	77_2_1
150_2_132	768_6_75	606_25_1	199_0_254	558_4_114	752_4_63	313_6_1	598_6_3	310_6_3	454_3_125	316_01_1	193_6_1	765_6_11	258_6_4	130_2_65	217_2_1	179_6_172	165_6_24	336_4_1	83_4_27	399_2_32	978_6_1	230_3_59	225_46_203	171_6_1	1208_25_18	26_6_1	27_6_1	119_4_1	1220_12_1	42_6_25	40_01_1	87_6_1	456_3_1	733_01_26	1501_6_26	116_6_1	7_6_45	1476_3_164	155_3_139	85_4_1	10_6_14	386_01_175	147_01_49	196_3_20	635_3_65	141_2_277	899_4_60	242_4_1	77_2_1
150_2_124	768_6_84	606_25_1	199_0_228	558_4_117	752_4_62	313_6_1	598_6_3	310_6_2	454_3_156	316_01_1	193_6_1	765_6_10	258_6_4	130_2_62	217_2_1	179_6_162	165_6_24	336_4_1	83_4_24	399_2_31	978_6_1	230_3_75	225_46_175	171_6_1	1208_25_17	26_6_1	27_6_1	119_4_1	1220_12_1	42_6_30	40_01_1	87_6_1	456_3_1	733_01_19	1501_6_30	116_6_1	7_6_47	1476_3_171	155_3_127	85_4_1	10_6_11	386_01_169	147_01_47	196_3_19	635_3_73	141_2_281	899_4_40	242_4_1	77_2_1
150_2_114	768_6_97	606_25_1	199_0_213	558_4_146	752_4_52	313_6_1	598_6_2	310_6_2	454_3_183	316_01_1	193_6_1	765_6_8	258_6_2	130_2_67	217_2_1	179_6_145	165_6_22	336_4_1	83_4_29	399_2_31	978_6_1	230_3_119	225_46_170	171_6_1	1208_25_16	26_6_1	27_6_1	119_4_1	1220_12_1	42_6_43	40_01_1	87_6_1	456_3_1	733_01_16	1501_6_31	116_6_1	7_6_53	1476_3_171	155_3_114	85_4_1	10_6_9	386_01_194	147_01_63	196_3_18	635_3_76	141_2_245	899_4_34	242_4_1	77_2_1
150_2_116	768_6_91	606_25_1	199_0_222	558_4_178	752_4_62	313_6_1	598_6_1	310_6_2	454_3_179	316_01_1	193_6_1	765_6_5	258_6_2	130_2_63	217_2_1	179_6_139	165_6_27	336_4_1	83_4_26	399_2_32	978_6_1	230_3_148	225_46_147	171_6_1	1208_25_13	26_6_1	27_6_1	119_4_1	1220_12_1	42_6_50	40_01_1	87_6_1	456_3_1	733_01_13	1501_6_31	116_6_1	7_6_58	1476_3_163	155_3_103	85_4_1	10_6_8	386_01_232	147_01_76	196_3_19	635_3_64	141_2_234	899_4_33	242_4_1	77_2_1
150_2_97	768_6_92	606_25_1	199_0_263	558_4_191	752_4_53	313_6_1	598_6_1	310_6_2	454_3_179	316_01_1	193_6_1	765_6_4	258_6_3	130_2_62	217_2_1	179_6_132	165_6_23	336_4_1	83_4_23	399_2_30	978_6_1	230_3_153	225_46_145	171_6_1	1208_25_7	26_6_1	27_6_1	119_4_1	1220_12_1	42_6_53	40_01_1	87_6_1	456_3_1	733_01_7	1501_6_32	116_6_1	7_6_71	1476_3_177	155_3_98	85_4_1	10_6_6	386_01_229	147_01_74	196_3_16	635_3_38	141_2_219	899_4_36	242_4_1	77_2_1
150_2_100	768_6_86	606_25_1	199_0_273	558_4_201	752_4_57	313_6_1	598_6_1	196_3_15	454_3_175	316_01_1	193_6_1	765_6_3	258_6_3	130_2_60	217_2_1	179_6_122	165_6_21	83_4_22	399_2_24	978_6_1	230_3_128	225_46_130	171_6_1	1208_25_6	26_6_1	27_6_1	119_4_1	1220_12_1	42_6_65	40_01_1	87_6_1	456_3_1	733_01_4	1501_6_37	116_6_1	7_6_77	1476_3_197	155_3_96	85_4_1	10_6_2	386_01_209	147_01_57	336_4_1	635_3_36	141_2_198	899_4_28	242_4_1	77_2_1	533_6_269
150_2_105	768_6_91	606_25_1	199_0_284	558_4_230	752_4_60	313_6_1	196_3_16	454_3_159	316_01_1	193_6_1	219_3_1	258_6_3	130_2_67	217_2_1	179_6_117	165_6_15	83_4_15	399_2_20	978_6_1	230_3_105	225_46_123	1208_25_4	26_6_1	27_6_1	119_4_1	1220_12_1	42_6_64	40_01_1	87_6_1	456_3_1	733_01_4	1501_6_35	116_6_1	7_6_79	1476_3_224	155_3_122	85_4_1	10_6_2	386_01_153	147_01_39	336_4_1	635_3_28	141_2_187	899_4_25	242_4_1	77_2_1	533_6_263	75_01_1	260_3_1
150_2_100	768_6_109	606_25_1	199_0_277	558_4_247	752_4_71	313_6_1	196_3_18	454_3_151	316_01_1	193_6_1	219_3_1	258_6_4	130_2_56	217_2_1	179_6_117	165_6_13	83_4_15	399_2_20	978_6_1	230_3_86	225_46_125	1208_25_2	26_6_1	27_6_1	119_4_1	1220_12_1	42_6_69	40_01_1	87_6_1	456_3_1	733_01_3	1501_6_40	116_6_1	7_6_78	1476_3_255	155_3_141	85_4_1	10_6_1	386_01_119	147_01_27	336_4_1	635_3_19	141_2_182	899_4_24	242_4_1	77_2_1	533_6_268	75_01_1	260_3_1
150_2_112	768_6_137	199_0_284	558_4_248	752_4_74	313_6_1	196_3_19	454_3_136	316_01_1	193_6_1	219_3_1	258_6_5	130_2_53	217_2_1	179_6_116	165_6_13	83_4_16	399_2_28	978_6_1	230_3_81	225_46_123	85_4_1	26_6_1	27_6_1	119_4_1	1220_12_1	42_6_87	40_01_1	87_6_1	456_3_1	733_01_2	1501_6_42	116_6_1	7_6_74	1476_3_244	155_3_154	10_6_1	386_01_103	147_01_29	336_4_1	635_3_14	141_2_191	899_4_22	242_4_1	77_2_1	533_6_275	75_01_1	260_3_1	8_3_1	243_4_79
150_2_121	768_6_153	199_0_258	558_4_255	752_4_67	313_6_1	196_3_31	454_3_120	316_01_1	193_6_1	219_3_1	258_6_5	130_2_48	217_2_1	179_6_106	165_6_10	83_4_23	399_2_25	978_6_1	230_3_80	225_46_124	85_4_1	26_6_1	27_6_1	119_4_1	1220_12_1	42_6_105	40_01_1	87_6_1	456_3_1	733_01_1	1501_6_45	116_6_1	7_6_77	1476_3_274	155_3_155	386_01_102	147_01_27	336_4_1	635_3_17	141_2_210	899_4_14	242_4_1	77_2_1	533_6_280	75_01_1	260_3_1	8_3_1	243_4_84	507_6_212
150_2_131	768_6_182	199_0_209	558_4_225	752_4_58	313_6_1	196_3_34	454_3_121	193_6_1	219_3_1	258_6_4	130_2_47	217_2_1	179_6_100	165_6_10	83_4_39	399_2_28	978_6_1	230_3_72	225_46_139	85_4_1	26_6_1	27_6_1	119_4_1	1220_12_1	42_6_104	87_6_1	456_3_1	1501_6_50	116_6_1	7_6_77	1476_3_306	155_3_168	386_01_104	147_01_26	336_4_1	635_3_20	141_2_223	899_4_11	242_4_1	77_2_1	533_6_277	75_01_1	260_3_1	8_3_1	243_4_79	507_6_231	1910_3_23	485_36_36	105_6_228
150_2_133	768_6_196	199_0_182	558_4_197	752_4_56	313_6_1	196_3_42	454_3_118	193_6_1	219_3_1	258_6_3	130_2_46	217_2_1	179_6_95	165_6_8	83_4_48	399_2_30	978_6_1	230_3_72	225_46_145	85_4_1	26_6_1	27_6_1	119_4_1	1220_12_1	42_6_107	87_6_1	456_3_1	1501_6_56	116_6_1	7_6_85	1476_3_286	155_3_165	386_01_124	147_01_34	336_4_1	635_3_22	141_2_209	899_4_9	242_4_1	77_2_1	533_6_279	75_01_1	260_3_1	8_3_1	243_4_84	507_6_254	1910_3_23	485_36_30	105_6_268
150_2_138	768_6_219	199_0_153	558_4_196	752_4_52	313_6_1	196_3_38	454_3_135	193_6_1	219_3_1	258_6_3	130_2_54	217_2_1	179_6_88	165_6_8	83_4_46	399_2_42	978_6_1	230_3_91	225_46_140	85_4_1	26_6_1	27_6_1	119_4_1	1220_12_1	42_6_120	87_6_1	456_3_1	1501_6_65	116_6_1	7_6_97	1476_3_289	155_3_150	386_01_117	147_01_34	336_4_1	635_3_13	141_2_215	899_4_6	242_4_1	77_2_1	533_6_262	75_01_1	260_3_1	8_3_1	243_4_88	507_6_261	1910_3_16	485_36_29	105_6_284
150_2_128	768_6_226	199_0_139	558_4_194	752_4_30	313_6_1	196_3_26	454_3_145	193_6_1	219_3_1	258_6_4	130_2_69	217_2_1	179_6_80	165_6_7	83_4_46	399_2_38	978_6_1	230_3_126	225_46_119	85_4_1	26_6_1	27_6_1	119_4_1	1220_12_1	42_6_118	87_6_1	456_3_1	1501_6_77	116_6_1	7_6_92	1476_3_278	155_3_134	386_01_123	147_01_27	336_4_1	635_3_13	141_2_205	899_4_6	242_4_1	77_2_1	533_6_261	75_01_1	260_3_1	8_3_1	243_4_82	507_6_283	1910_3_20	485_36_20	105_6_285
150_2_120	768_6_238	199_0_147	558_4_182	752_4_17	313_6_1	196_3_15	454_3_179	193_6_1	219_3_1	258_6_2	130_2_75	217_2_1	179_6_69	165_6_5	83_4_45	399_2_38	978_6_1	230_3_144	225_46_116	85_4_1	26_6_1	27_6_1	119_4_1	1220_12_1	42_6_125	87_6_1	456_3_1	1501_6_83	116_6_1	7_6_95	1476_3_279	155_3_136	386_01_121	147_01_24	336_4_1	635_3_21	141_2_192	899_4_6	242_4_1	77_2_1	533_6_250	75_01_1	260_3_1	8_3_1	243_4_79	507_6_300	1910_3_34	485_36_26	105_6_302
150_2_129	768_6_262	199_0_138	558_4_189	752_4_13	313_6_1	196_3_15	454_3_211	193_6_1	219_3_1	258_6_1	130_2_84	217_2_1	179_6_61	165_6_2	83_4_35	399_2_40	978_6_1	230_3_149	225_46_102	85_4_1	26_6_1	27_6_1	119_4_1	1220_12_1	42_6_134	87_6_1	456_3_1	1501_6_88	116_6_1	7_6_88	1476_3_257	155_3_136	386_01_131	147_01_23	336_4_1	635_3_23	141_2_185	899_4_2	242_4_1	77_2_1	533_6_252	75_01_1	260_3_1	8_3_1	243_4_67	507_6_307	1910_3_49	485_36_26	105_6_315
150_2_122	768_6_294	199_0_114	558_4_203	752_4_14	313_6_1	196_3_16	454_3_196	193_6_1	219_3_1	131_2_1	130_2_104	217_2_1	179_6_53	165_6_2	83_4_31	399_2_43	978_6_1	230_3_163	225_46_104	85_4_1	26_6_1	27_6_1	119_4_1	1220_12_1	42_6_128	87_6_1	456_3_1	1501_6_90	7_6_85	1476_3_245	155_3_119	386_01_139	147_01_24	336_4_1	635_3_24	141_2_160	899_4_3	242_4_1	77_2_1	533_6_248	75_01_1	260_3_1	8_3_1	243_4_66	507_6_316	1910_3_62	485_36_21	105_6_317	2120_12_279
150_2_126	768_6_308	199_0_97	558_4_215	752_4_15	313_6_1	196_3_22	454_3_199	193_6_1	219_3_1	131_2_1	130_2_109	217_2_1	179_6_52	83_4_38	399_2_43	978_6_1	230_3_172	225_46_106	85_4_1	26_6_1	27_6_1	119_4_1	1220_12_1	42_6_116	87_6_1	456_3_1	1501_6_86	7_6_82	1476_3_238	155_3_102	386_01_144	147_01_31	336_4_1	635_3_18	141_2_162	899_4_4	242_4_1	77_2_1	533_6_235	75_01_1	260_3_1	8_3_1	243_4_63	507_6_334	1910_3_84	485_36_16	105_6_306	2120_12_295	58_6_1
150_2_129	768_6_329	199_0_99	558_4_194	752_4_19	313_6_1	196_3_18	454_3_186	193_6_1	219_3_1	131_2_1	130_2_125	217_2_1	179_6_48	83_4_51	399_2_41	978_6_1	230_3_134	225_46_107	85_4_1	26_6_1	27_6_1	119_4_1	1220_12_1	42_6_114	87_6_1	456_3_1	1501_6_91	7_6_72	1476_3_232	155_3_76	386_01_131	147_01_26	336_4_1	635_3_12	141_2_147	899_4_2	242_4_1	77_2_1	533_6_226	75_01_1	260_3_1	8_3_1	243_4_64	507_6_340	1910_3_108	485_36_9	105_6_299	2120_12_295	58_6_1
150_2_138	768_6_343	199_0_119	558_4_174	752_4_15	313_6_1	196_3_11	454_3_185	193_6_1	219_3_1	131_2_1	130_2_142	217_2_1	179_6_45	83_4_57	399_2_51	978_6_1	230_3_113	225_46_93	85_4_1	26_6_1	27_6_1	119_4_1	1220_12_1	42_6_112	87_6_1	456_3_1	1501_6_99	7_6_65	1476_3_232	155_3_71	386_01_141	147_01_28	336_4_1	635_3_8	141_2_160	899_4_4	242_4_1	77_2_1	533_6_208	75_01_1	260_3_1	8_3_1	243_4_62	507_6_363	1910_3_127	485_36_8	105_6_277	2120_12_310	58_6_1
150_2_135	768_6_350	199_0_142	558_4_177	752_4_18	313_6_1	196_3_6	454_3_184	193_6_1	219_3_1	131_2_1	130_2_160	217_2_1	179_6_41	83_4_47	399_2_54	978_6_1	230_3_123	225_46_97	85_4_1	26_6_1	27_6_1	119_4_1	1220_12_1	42_6_109	87_6_1	456_3_1	1501_6_101	7_6_59	1476_3_225	155_3_88	386_01_138	147_01_34	336_4_1	635_3_10	141_2_169	899_4_2	242_4_1	77_2_1	533_6_182	75_01_1	260_3_1	8_3_1	243_4_54	507_6_360	1910_3_140	485_36_9	105_6_267	2120_12_321	58_6_1
150_2_146	768_6_326	199_0_164	558_4_191	752_4_26	313_6_1	196_3_6	454_3_185	193_6_1	219_3_1	131_2_1	130_2_153	217_2_1	179_6_45	83_4_44	399_2_59	978_6_1	230_3_147	225_46_93	85_4_1	26_6_1	27_6_1	119_4_1	1220_12_1	42_6_126	87_6_1	456_3_1	1501_6_97	7_6_49	1476_3_202	155_3_125	386_01_122	147_01_34	336_4_1	635_3_9	141_2_165	899_4_2	242_4_1	77_2_1	533_6_178	75_01_1	260_3_1	8_3_1	243_4_52	507_6_373	1910_3_132	485_36_7	105_6_231	2120_12_354	58_6_1
150_2_149	768_6_323	199_0_183	558_4_183	752_4_30	313_6_1	196_3_6	454_3_180	193_6_1	219_3_1	131_2_1	130_2_166	217_2_1	179_6_44	83_4_39	399_2_56	978_6_1	230_3_137	225_46_89	85_4_1	26_6_1	27_6_1	119_4_1	1220_12_1	42_6_131	87_6_1	456_3_1	1501_6_86	7_6_50	1476_3_169	155_3_141	386_01_127	147_01_34	336_4_1	635_3_6	141_2_155	899_4_4	242_4_1	77_2_1	533_6_168	75_01_1	260_3_1	8_3_1	243_4_39	507_6_368	1910_3_140	485_36_7	105_6_198	2120_12_378	58_6_1
150_2_134	768_6_285	199_0_187	558_4_180	752_4_41	313_6_1	196_3_4	454_3_199	193_6_1	219_3_1	131_2_1	130_2_176	217_2_1	179_6_44	83_4_31	399_2_54	978_6_1	230_3_129	225_46_77	85_4_1	26_6_1	27_6_1	119_4_1	1220_12_1	42_6_137	87_6_1	456_3_1	1501_6_79	7_6_45	1476_3_135	155_3_147	386_01_150	147_01_35	336_4_1	368_4_1	141_2_144	899_4_4	242_4_1	77_2_1	533_6_153	75_01_1	260_3_1	8_3_1	243_4_36	507_6_387	1910_3_146	485_36_3	105_6_188	2120_12_385	58_6_1
150_2_148	768_6_247	199_0_183	558_4_191	752_4_33	313_6_1	196_3_2	454_3_217	193_6_1	219_3_1	131_2_1	130_2_180	217_2_1	179_6_50	83_4_26	399_2_61	978_6_1	230_3_90	225_46_84	85_4_1	26_6_1	27_6_1	119_4_1	1220_12_1	42_6_136	87_6_1	456_3_1	1501_6_78	7_6_49	1476_3_110	155_3_134	386_01_166	147_01_29	336_4_1	368_4_1	141_2_130	899_4_5	242_4_1	77_2_1	533_6_147	75_01_1	260_3_1	8_3_1	243_4_29	507_6_407	1910_3_150	485_36_3	105_6_201	2120_12_365	58_6_1
150_2_144	768_6_238	199_0_188	558_4_191	752_4_36	313_6_1	196_3_2	454_3_254	193_6_1	219_3_1	131_2_1	130_2_192	217_2_1	179_6_51	83_4_19	399_2_66	978_6_1	230_3_97	225_46_77	85_4_1	26_6_1	27_6_1	119_4_1	1220_12_1	42_6_140	87_6_1	456_3_1	1501_6_72	7_6_54	1476_3_110	155_3_128	386_01_187	147_01_19	336_4_1	368_4_1	141_2_132	899_4_5	242_4_1	77_2_1	533_6_142	75_01_1	260_3_1	8_3_1	243_4_32	507_6_431	1910_3_136	485_36_2	105_6_205	2120_12_324	58_6_1
150_2_147	768_6_234	199_0_194	558_4_191	752_4_31	313_6_1	196_3_2	454_3_267	193_6_1	219_3_1	131_2_1	130_2_214	217_2_1	179_6_39	83_4_20	399_2_66	230_3_101	87_6_1	85_4_1	26_6_1	27_6_1	119_4_1	1220_12_1	42_6_130	978_6_1	456_3_1	1501_6_55	7_6_55	1476_3_118	155_3_103	386_01_213	147_01_27	336_4_1	368_4_1	141_2_125	899_4_6	242_4_1	77_2_1	533_6_129	75_01_1	260_3_1	8_3_1	243_4_24	507_6_427	1910_3_110	225_46_78	105_6_196	2120_12_315	58_6_1	66_2_100
150_2_133	768_6_241	199_0_205	558_4_167	752_4_35	313_6_1	196_3_2	454_3_263	193_6_1	219_3_1	131_2_1	130_2_213	217_2_1	179_6_36	83_4_18	399_2_62	230_3_99	87_6_1	85_4_1	26_6_1	27_6_1	119_4_1	1220_12_1	42_6_139	978_6_1	456_3_1	1501_6_45	7_6_57	1476_3_135	155_3_109	386_01_229	147_01_34	336_4_1	368_4_1	141_2_121	899_4_7	242_4_1	77_2_1	533_6_125	75_01_1	260_3_1	8_3_1	243_4_22	507_6_433	1910_3_79	225_46_68	105_6_189	2120_12_316	58_6_1	66_2_112
150_2_141	768_6_243	199_0_193	558_4_171	752_4_33	313_6_1	196_3_2	454_3_248	193_6_1	219_3_1	131_2_1	130_2_210	217_2_1	179_6_41	83_4_18	399_2_62	230_3_99	87_6_1	85_4_1	26_6_1	27_6_1	119_4_1	1220_12_1	42_6_137	978_6_1	456_3_1	1501_6_35	7_6_53	1476_3_149	155_3_102	386_01_270	147_01_48	336_4_1	368_4_1	141_2_111	899_4_9	242_4_1	77_2_1	533_6_134	75_01_1	260_3_1	8_3_1	243_4_19	507_6_427	1910_3_86	225_46_67	105_6_178	2120_12_341	58_6_1	66_2_110
150_2_146	768_6_223	199_0_207	558_4_165	752_4_32	313_6_1	196_3_1	454_3_251	193_6_1	219_3_1	131_2_1	130_2_220	217_2_1	179_6_42	83_4_25	399_2_60	230_3_93	87_6_1	85_4_1	26_6_1	27_6_1	119_4_1	1220_12_1	42_6_142	978_6_1	456_3_1	1501_6_30	7_6_52	1476_3_154	155_3_101	386_01_293	147_01_63	336_4_1	368_4_1	141_2_121	899_4_14	242_4_1	77_2_1	533_6_134	75_01_1	260_3_1	8_3_1	243_4_15	507_6_405	1910_3_91	225_46_67	105_6_176	2120_12_359	58_6_1	66_2_101
150_2_123	768_6_217	199_0_205	558_4_188	752_4_41	313_6_1	196_3_1	454_3_273	193_6_1	219_3_1	131_2_1	130_2_217	217_2_1	179_6_44	83_4_43	399_2_52	230_3_82	87_6_1	85_4_1	26_6_1	27_6_1	119_4_1	1220_12_1	42_6_140	978_6_1	456_3_1	1501_6_26	7_6_44	1476_3_150	155_3_92	386_01_258	147_01_79	336_4_1	368_4_1	141_2_120	899_4_21	242_4_1	77_2_1	533_6_128	75_01_1	260_3_1	8_3_1	243_4_8	507_6_392	1910_3_100	225_46_80	105_6_176	2120_12_371	58_6_1	66_2_106
150_2_103	768_6_214	199_0_213	558_4_225	752_4_50	313_6_1	242_4_1	454_3_299	193_6_1	219_3_1	131_2_1	130_2_206	217_2_1	179_6_46	83_4_61	399_2_53	230_3_73	87_6_1	85_4_1	26_6_1	27_6_1	119_4_1	1220_12_1	42_6_127	978_6_1	456_3_1	1501_6_25	7_6_36	1476_3_137	155_3_101	386_01_230	147_01_67	336_4_1	368_4_1	141_2_114	899_4_21	148_4_1	77_2_1	533_6_124	75_01_1	260_3_1	8_3_1	243_4_6	507_6_389	1910_3_92	225_46_73	105_6_181	2120_12_412	58_6_1	66_2_97
150_2_98	768_6_208	199_0_218	558_4_242	752_4_56	313_6_1	242_4_1	454_3_333	193_6_1	219_3_1	131_2_1	130_2_211	217_2_1	179_6_46	83_4_77	399_2_62	230_3_82	87_6_1	85_4_1	26_6_1	27_6_1	119_4_1	1220_12_1	42_6_133	978_6_1	456_3_1	1501_6_22	7_6_36	1476_3_116	155_3_110	386_01_225	147_01_54	336_4_1	368_4_1	141_2_110	899_4_17	148_4_1	77_2_1	533_6_115	75_01_1	260_3_1	8_3_1	243_4_5	507_6_373	1910_3_93	225_46_71	105_6_193	2120_12_443	58_6_1	66_2_86
150_2_101	768_6_186	199_0_223	558_4_261	752_4_60	313_6_1	242_4_1	454_3_339	193_6_1	219_3_1	131_2_1	130_2_206	217_2_1	179_6_61	83_4_99	399_2_56	230_3_79	87_6_1	85_4_1	26_6_1	27_6_1	119_4_1	1220_12_1	42_6_121	978_6_1	456_3_1	1501_6_17	7_6_39	1476_3_104	155_3_112	386_01_240	147_01_47	336_4_1	368_4_1	141_2_111	899_4_17	148_4_1	77_2_1	533_6_110	75_01_1	260_3_1	8_3_1	243_4_5	507_6_371	1910_3_77	225_46_60	105_6_201	2120_12_479	58_6_1	66_2_82
150_2_103	768_6_162	199_0_231	558_4_253	752_4_62	313_6_1	242_4_1	454_3_341	193_6_1	219_3_1	131_2_1	130_2_205	217_2_1	179_6_71	83_4_125	399_2_60	230_3_76	87_6_1	85_4_1	26_6_1	27_6_1	119_4_1	1220_12_1	42_6_124	978_6_1	456_3_1	1501_6_17	7_6_44	1476_3_81	155_3_108	386_01_239	147_01_69	336_4_1	368_4_1	141_2_115	899_4_14	148_4_1	77_2_1	533_6_99	75_01_1	260_3_1	8_3_1	243_4_2	507_6_348	1910_3_64	225_46_54	105_6_201	2120_12_503	58_6_1	66_2_88
150_2_97	768_6_149	199_0_268	558_4_224	752_4_65	313_6_1	242_4_1	454_3_329	193_6_1	219_3_1	131_2_1	130_2_208	217_2_1	179_6_79	83_4_132	399_2_56	230_3_86	87_6_1	85_4_1	26_6_1	27_6_1	119_4_1	1220_12_1	42_6_106	978_6_1	456_3_1	1501_6_15	7_6_43	1476_3_69	155_3_119	386_01_228	147_01_103	336_4_1	368_4_1	141_2_117	899_4_6	148_4_1	77_2_1	533_6_100	75_01_1	260_3_1	8_3_1	243_4_5	507_6_314	1910_3_64	225_46_46	105_6_189	2120_12_455	58_6_1	66_2_90
150_2_100	768_6_138	199_0_284	558_4_224	752_4_61	313_6_1	242_4_1	454_3_341	193_6_1	219_3_1	131_2_1	130_2_216	217_2_1	179_6_80	83_4_146	399_2_56	230_3_86	87_6_1	85_4_1	26_6_1	27_6_1	119_4_1	1220_12_1	42_6_103	978_6_1	456_3_1	1501_6_10	7_6_41	1476_3_57	155_3_110	386_01_232	147_01_142	336_4_1	368_4_1	141_2_115	899_4_3	148_4_1	77_2_1	533_6_102	75_01_1	260_3_1	8_3_1	243_4_4	507_6_271	1910_3_69	225_46_39	105_6_176	2120_12_417	58_6_1	66_2_88
150_2_101	768_6_135	199_0_286	558_4_186	752_4_68	313_6_1	242_4_1	454_3_329	193_6_1	219_3_1	131_2_1	130_2_200	217_2_1	179_6_90	83_4_135	399_2_56	230_3_88	87_6_1	85_4_1	26_6_1	27_6_1	119_4_1	1220_12_1	42_6_110	978_6_1	456_3_1	1501_6_7	7_6_45	1476_3_54	155_3_99	386_01_235	147_01_168	336_4_1	368_4_1	141_2_118	899_4_2	148_4_1	77_2_1	533_6_109	75_01_1	260_3_1	8_3_1	243_4_2	507_6_228	1910_3_74	225_46_39	105_6_161	2120_12_414	58_6_1	66_2_87
150_2_95	768_6_124	199_0_290	558_4_161	752_4_64	313_6_1	242_4_1	454_3_332	193_6_1	219_3_1	131_2_1	130_2_196	217_2_1	179_6_90	83_4_134	399_2_51	230_3_83	87_6_1	85_4_1	26_6_1	27_6_1	119_4_1	1220_12_1	42_6_116	978_6_1	456_3_1	1501_6_6	7_6_45	1476_3_57	155_3_91	386_01_273	147_01_190	336_4_1	368_4_1	141_2_123	899_4_2	148_4_1	77_2_1	533_6_113	75_01_1	260_3_1	8_3_1	243_4_3	507_6_202	1910_3_82	225_46_41	105_6_160	2120_12_429	58_6_1	66_2_90
150_2_94	768_6_117	199_0_295	558_4_169	752_4_53	313_6_1	242_4_1	454_3_329	193_6_1	219_3_1	131_2_1	130_2_194	217_2_1	179_6_94	83_4_125	399_2_50	230_3_85	87_6_1	26_6_1	27_6_1	119_4_1	1220_12_1	42_6_111	978_6_1	456_3_1	1501_6_4	7_6_41	1476_3_51	155_3_96	386_01_305	147_01_192	368_4_1	141_2_123	148_4_1	77_2_1	533_6_109	75_01_1	260_3_1	8_3_1	243_4_5	507_6_185	1910_3_88	225_46_41	105_6_138	2120_12_436	58_6_1	66_2_96	33_14_46	34_3_359	641_4_307
150_2_98	768_6_114	199_0_294	558_4_152	752_4_41	313_6_1	242_4_1	454_3_318	193_6_1	219_3_1	131_2_1	130_2_177	217_2_1	179_6_98	83_4_104	399_2_52	230_3_94	87_6_1	26_6_1	27_6_1	119_4_1	1220_12_1	42_6_104	978_6_1	456_3_1	1501_6_3	7_6_37	1476_3_53	155_3_86	386_01_344	147_01_189	368_4_1	141_2_118	148_4_1	77_2_1	533_6_110	75_01_1	260_3_1	8_3_1	243_4_2	507_6_181	1910_3_91	225_46_36	105_6_136	2120_12_416	58_6_1	66_2_102	33_14_40	34_3_335	641_4_319
150_2_107	768_6_123	199_0_258	558_4_154	752_4_49	313_6_1	242_4_1	454_3_312	193_6_1	219_3_1	131_2_1	130_2_180	217_2_1	179_6_106	83_4_78	399_2_65	230_3_113	87_6_1	26_6_1	27_6_1	119_4_1	1220_12_1	42_6_97	978_6_1	456_3_1	1501_6_2	7_6_32	1476_3_51	155_3_79	386_01_349	147_01_149	368_4_1	141_2_121	148_4_1	77_2_1	533_6_108	75_01_1	260_3_1	8_3_1	243_4_2	507_6_162	1910_3_81	225_46_31	105_6_140	2120_12_366	58_6_1	66_2_99	33_14_36	34_3_334	641_4_309
150_2_114	768_6_139	199_0_212	558_4_140	752_4_45	313_6_1	242_4_1	454_3_341	193_6_1	219_3_1	131_2_1	130_2_183	217_2_1	179_6_124	83_4_54	399_2_69	230_3_129	87_6_1	26_6_1	27_6_1	119_4_1	1220_12_1	42_6_103	978_6_1	456_3_1	1501_6_2	7_6_28	1476_3_46	155_3_107	386_01_352	147_01_125	368_4_1	141_2_124	148_4_1	77_2_1	533_6_97	75_01_1	260_3_1	8_3_1	243_4_3	507_6_151	1910_3_72	225_46_27	105_6_153	2120_12_328	58_6_1	66_2_100	33_14_27	34_3_351	641_4_300
150_2_128	768_6_144	199_0_191	558_4_141	752_4_50	313_6_1	242_4_1	454_3_350	193_6_1	219_3_1	131_2_1	130_2_189	217_2_1	179_6_135	83_4_53	399_2_63	230_3_161	87_6_1	26_6_1	27_6_1	119_4_1	1220_12_1	42_6_105	978_6_1	456_3_1	1501_6_3	7_6_22	1476_3_47	155_3_122	386_01_328	147_01_117	368_4_1	141_2_124	148_4_1	77_2_1	533_6_89	75_01_1	260_3_1	8_3_1	243_4_3	507_6_155	1910_3_64	225_46_21	105_6_161	2120_12_308	58_6_1	66_2_99	33_14_24	34_3_361	641_4_283
150_2_127	768_6_151	199_0_176	558_4_146	752_4_39	313_6_1	242_4_1	454_3_361	193_6_1	219_3_1	131_2_1	130_2_199	217_2_1	179_6_133	83_4_69	399_2_59	230_3_187	87_6_1	26_6_1	27_6_1	119_4_1	1220_12_1	42_6_105	978_6_1	456_3_1	1501_6_2	7_6_19	1476_3_44	155_3_158	386_01_286	147_01_116	368_4_1	141_2_109	148_4_1	77_2_1	533_6_88	75_01_1	260_3_1	8_3_1	243_4_2	507_6_142	1910_3_55	225_46_17	105_6_157	2120_12_317	58_6_1	66_2_95	33_14_15	34_3_370	641_4_283
150_2_142	768_6_151	199_0_173	558_4_119	752_4_24	313_6_1	242_4_1	454_3_349	193_6_1	219_3_1	131_2_1	130_2_222	217_2_1	179_6_139	83_4_76	399_2_63	230_3_193	87_6_1	26_6_1	27_6_1	119_4_1	1220_12_1	42_6_119	978_6_1	456_3_1	1501_6_1	7_6_21	1476_3_36	155_3_195	386_01_269	147_01_111	368_4_1	141_2_113	148_4_1	77_2_1	533_6_81	75_01_1	260_3_1	8_3_1	243_4_1	507_6_143	1910_3_62	225_46_18	105_6_163	2120_12_350	58_6_1	66_2_96	33_14_8	34_3_379	641_4_314
150_2_141	768_6_155	199_0_178	558_4_110	752_4_27	242_4_1	454_3_331	193_6_1	219_3_1	131_2_1	130_2_234	217_2_1	179_6_138	83_4_73	399_2_77	230_3_209	87_6_1	26_6_1	27_6_1	1220_12_1	42_6_122	978_6_1	456_3_1	7_6_21	1476_3_33	155_3_211	147_01_125	368_4_1	141_2_106	148_4_1	77_2_1	533_6_91	75_01_1	260_3_1	8_3_1	386_01_274	507_6_144	1910_3_59	225_46_17	105_6_172	2120_12_343	58_6_1	66_2_96	33_14_12	34_3_379	641_4_318	1680_6_188	63_6_1	353_2_145	352_4_1
150_2_148	768_6_162	199_0_177	558_4_113	752_4_45	242_4_1	454_3_334	193_6_1	219_3_1	131_2_1	130_2_232	217_2_1	179_6_132	83_4_88	399_2_77	230_3_209	87_6_1	26_6_1	27_6_1	1220_12_1	42_6_119	978_6_1	456_3_1	7_6_21	1476_3_20	155_3_226	147_01_133	368_4_1	141_2_99	148_4_1	77_2_1	533_6_94	75_01_1	260_3_1	8_3_1	386_01_329	507_6_152	1910_3_62	225_46_15	105_6_176	2120_12_364	58_6_1	66_2_98	33_14_22	34_3_371	641_4_301	1680_6_182	63_6_1	353_2_140	352_4_1
150_2_146	768_6_172	199_0_188	558_4_112	752_4_59	242_4_1	454_3_318	193_6_1	219_3_1	131_2_1	130_2_209	217_2_1	179_6_131	83_4_92	399_2_71	230_3_198	87_6_1	26_6_1	27_6_1	1220_12_1	42_6_114	978_6_1	456_3_1	7_6_22	1476_3_17	155_3_220	147_01_123	368_4_1	141_2_93	148_4_1	77_2_1	533_6_97	75_01_1	260_3_1	8_3_1	386_01_366	507_6_158	1910_3_65	225_46_12	105_6_188	2120_12_390	58_6_1	66_2_101	33_14_31	34_3_393	641_4_288	1680_6_188	63_6_1	353_2_150	352_4_1
150_2_149	768_6_175	199_0_181	558_4_107	752_4_57	242_4_1	454_3_337	193_6_1	219_3_1	131_2_1	130_2_201	217_2_1	179_6_136	83_4_103	399_2_64	230_3_208	87_6_1	26_6_1	27_6_1	1220_12_1	42_6_140	978_6_1	456_3_1	7_6_29	1476_3_18	155_3_196	147_01_102	368_4_1	141_2_92	148_4_1	77_2_1	533_6_93	75_01_1	260_3_1	8_3_1	386_01_394	507_6_163	1910_3_66	225_46_6	105_6_176	2120_12_390	58_6_1	66_2_98	33_14_25	34_3_365	641_4_293	1680_6_179	63_6_1	353_2_140	352_4_1
150_2_144	768_6_170	199_0_180	558_4_85	752_4_52	242_4_1	454_3_319	193_6_1	219_3_1	131_2_1	130_2_204	217_2_1	179_6_144	83_4_111	399_2_61	230_3_220	87_6_1	26_6_1	27_6_1	1220_12_1	42_6_155	978_6_1	456_3_1	7_6_27	1476_3_18	155_3_158	147_01_94	368_4_1	141_2_97	148_4_1	77_2_1	533_6_89	75_01_1	260_3_1	8_3_1	386_01_362	507_6_168	1910_3_54	225_46_6	105_6_189	2120_12_401	58_6_1	66_2_108	33_14_32	34_3_338	641_4_285	1680_6_183	63_6_1	353_2_148	352_4_1
150_2_135	768_6_163	199_0_159	558_4_81	752_4_40	242_4_1	454_3_293	193_6_1	219_3_1	131_2_1	130_2_200	217_2_1	179_6_137	83_4_108	399_2_55	230_3_237	87_6_1	26_6_1	27_6_1	1220_12_1	42_6_165	978_6_1	456_3_1	7_6_25	1476_3_17	155_3_117	147_01_102	368_4_1	141_2_103	148_4_1	77_2_1	533_6_88	75_01_1	260_3_1	8_3_1	386_01_322	507_6_178	1910_3_60	225_46_11	105_6_198	2120_12_437	58_6_1	66_2_113	33_14_35	34_3_350	641_4_281	1680_6_181	63_6_1	353_2_139	352_4_1
150_2_129	768_6_176	199_0_130	558_4_76	752_4_44	242_4_1	454_3_282	193_6_1	219_3_1	131_2_1	130_2_200	217_2_1	179_6_136	83_4_100	399_2_50	230_3_251	87_6_1	26_6_1	27_6_1	1220_12_1	42_6_182	978_6_1	456_3_1	7_6_28	1476_3_17	155_3_88	147_01_115	368_4_1	141_2_100	148_4_1	77_2_1	533_6_89	75_01_1	260_3_1	8_3_1	386_01_286	507_6_198	1910_3_63	225_46_15	105_6_197	2120_12_460	58_6_1	66_2_103	33_14_31	34_3_355	641_4_285	1680_6_178	63_6_1	353_2_137	352_4_1
150_2_120	768_6_183	199_0_92	558_4_90	752_4_40	242_4_1	454_3_265	193_6_1	219_3_1	131_2_1	130_2_198	217_2_1	179_6_132	83_4_83	399_2_47	230_3_280	87_6_1	26_6_1	27_6_1	1220_12_1	42_6_197	978_6_1	456_3_1	7_6_30	1476_3_11	155_3_68	147_01_128	368_4_1	141_2_102	148_4_1	77_2_1	533_6_85	75_01_1	260_3_1	8_3_1	386_01_278	507_6_209	1910_3_75	225_46_16	105_6_201	2120_12_494	58_6_1	66_2_95	33_14_30	34_3_383	641_4_295	1680_6_180	63_6_1	353_2_116	352_4_1
150_2_110	768_6_211	199_0_86	558_4_109	752_4_38	242_4_1	454_3_276	193_6_1	219_3_1	131_2_1	130_2_190	217_2_1	179_6_126	83_4_73	399_2_39	230_3_302	87_6_1	26_6_1	27_6_1	1220_12_1	42_6_205	978_6_1	456_3_1	7_6_30	1476_3_11	155_3_77	147_01_138	368_4_1	141_2_118	148_4_1	77_2_1	533_6_84	75_01_1	260_3_1	8_3_1	386_01_280	507_6_221	1910_3_81	225_46_18	105_6_219	2120_12_464	58_6_1	66_2_93	33_14_28	34_3_400	641_4_316	1680_6_168	63_6_1	353_2_114	352_4_1
150_2_100	768_6_233	199_0_82	558_4_91	752_4_30	242_4_1	454_3_289	193_6_1	219_3_1	131_2_1	130_2_185	217_2_1	179_6_126	83_4_67	399_2_35	230_3_332	87_6_1	26_6_1	27_6_1	1220_12_1	42_6_213	978_6_1	456_3_1	7_6_29	1476_3_10	155_3_103	147_01_131	368_4_1	141_2_138	148_4_1	77_2_1	533_6_78	75_01_1	260_3_1	8_3_1	386_01_267	507_6_236	1910_3_79	225_46_17	105_6_207	2120_12_412	58_6_1	66_2_106	33_14_28	34_3_428	641_4_313	1680_6_160	63_6_1	353_2_124	352_4_1
150_2_109	768_6_249	199_0_73	558_4_77	752_4_21	242_4_1	454_3_295	193_6_1	219_3_1	131_2_1	130_2_198	217_2_1	179_6_130	83_4_69	399_2_37	230_3_352	87_6_1	26_6_1	27_6_1	1220_12_1	42_6_219	978_6_1	456_3_1	7_6_25	1476_3_13	155_3_129	147_01_121	368_4_1	141_2_136	148_4_1	77_2_1	533_6_74	75_01_1	260_3_1	8_3_1	386_01_247	507_6_252	1910_3_69	225_46_9	105_6_207	2120_12_394	58_6_1	66_2_100	33_14_30	34_3_434	641_4_295	1680_6_157	63_6_1	353_2_138	352_4_1
150_2_118	768_6_255	199_0_84	558_4_58	752_4_11	242_4_1	454_3_299	193_6_1	219_3_1	131_2_1	130_2_175	217_2_1	179_6_126	83_4_66	399_2_41	230_3_348	87_6_1	26_6_1	27_6_1	1220_12_1	42_6_210	978_6_1	456_3_1	7_6_25	1476_3_15	155_3_152	147_01_89	368_4_1	141_2_145	148_4_1	77_2_1	533_6_72	75_01_1	260_3_1	8_3_1	386_01_245	507_6_269	1910_3_49	225_46_5	105_6_200	2120_12_402	58_6_1	66_2_98	33_14_31	34_3_425	641_4_273	1680_6_166	63_6_1	353_2_141	352_4_1
150_2_123	768_6_256	199_0_103	558_4_47	752_4_9	242_4_1	454_3_279	193_6_1	219_3_1	131_2_1	130_2_168	217_2_1	179_6_133	83_4_58	399_2_40	230_3_357	87_6_1	26_6_1	27_6_1	1220_12_1	42_6_187	978_6_1	456_3_1	7_6_27	1476_3_18	155_3_165	147_01_80	368_4_1	141_2_154	148_4_1	77_2_1	533_6_65	75_01_1	260_3_1	8_3_1	386_01_265	507_6_273	1910_3_33	225_46_4	105_6_205	2120_12_398	58_6_1	66_2_99	33_14_39	34_3_396	641_4_243	1680_6_171	63_6_1	353_2_148	352_4_1
150_2_127	768_6_248	199_0_123	558_4_42	752_4_7	242_4_1	454_3_286	193_6_1	219_3_1	131_2_1	130_2_172	217_2_1	179_6_135	83_4_46	399_2_35	230_3_332	87_6_1	26_6_1	27_6_1	1220_12_1	42_6_167	978_6_1	456_3_1	7_6_34	1476_3_18	155_3_172	147_01_79	368_4_1	141_2_154	148_4_1	77_2_1	533_6_55	75_01_1	260_3_1	8_3_1	386_01_269	507_6_287	1910_3_31	225_46_6	105_6_197	2120_12_403	58_6_1	66_2_101	33_14_45	34_3_382	641_4_221	1680_6_177	63_6_1	353_2_165	352_4_1
150_2_121	768_6_255	199_0_144	558_4_40	752_4_5	242_4_1	454_3_276	193_6_1	219_3_1	131_2_1	130_2_171	217_2_1	179_6_144	83_4_38	399_2_27	230_3_274	87_6_1	26_6_1	27_6_1	1220_12_1	42_6_142	978_6_1	456_3_1	7_6_37	1476_3_19	155_3_174	147_01_83	368_4_1	141_2_146	148_4_1	77_2_1	533_6_55	75_01_1	260_3_1	8_3_1	386_01_291	507_6_293	1910_3_18	225_46_7	105_6_197	2120_12_397	58_6_1	66_2_99	33_14_55	34_3_414	641_4_234	1680_6_192	63_6_1	353_2_169	352_4_1
150_2_124	768_6_248	199_0_161	558_4_29	752_4_4	242_4_1	454_3_246	193_6_1	219_3_1	131_2_1	130_2_164	217_2_1	179_6_159	83_4_28	399_2_26	230_3_217	87_6_1	26_6_1	27_6_1	1220_12_1	42_6_108	978_6_1	456_3_1	7_6_45	1476_3_12	155_3_172	147_01_95	368_4_1	141_2_139	148_4_1	77_2_1	533_6_53	75_01_1	260_3_1	8_3_1	386_01_320	507_6_291	1910_3_14	225_46_9	105_6_176	2120_12_396	58_6_1	66_2_104	33_14_57	34_3_374	641_4_244	1680_6_201	63_6_1	353_2_175	352_4_1
150_2_125	768_6_272	199_0_143	558_4_27	752_4_9	242_4_1	454_3_235	193_6_1	219_3_1	131_2_1	130_2_163	217_2_1	179_6_171	83_4_28	399_2_20	230_3_201	87_6_1	26_6_1	27_6_1	1220_12_1	42_6_89	978_6_1	456_3_1	7_6_47	1476_3_13	155_3_188	147_01_78	368_4_1	141_2_138	148_4_1	77_2_1	533_6_50	75_01_1	260_3_1	8_3_1	386_01_393	507_6_309	1910_3_17	225_46_10	105_6_172	2120_12_418	58_6_1	66_2_105	33_14_59	34_3_384	641_4_296	1680_6_213	63_6_1	353_2_168	352_4_1
150_2_110	768_6_295	199_0_115	558_4_25	752_4_8	242_4_1	454_3_246	193_6_1	219_3_1	131_2_1	130_2_164	217_2_1	179_6_171	83_4_29	399_2_22	230_3_175	87_6_1	26_6_1	27_6_1	1220_12_1	42_6_80	978_6_1	456_3_1	7_6_48	1476_3_9	155_3_176	147_01_88	368_4_1	141_2_142	148_4_1	77_2_1	533_6_57	75_01_1	260_3_1	8_3_1	386_01_404	507_6_321	1910_3_28	225_46_10	105_6_157	2120_12_419	58_6_1	66_2_111	33_14_50	34_3_387	641_4_324	1680_6_215	63_6_1	353_2_166	352_4_1
150_2_110	768_6_330	199_0_91	558_4_28	752_4_7	242_4_1	454_3_271	193_6_1	219_3_1	131_2_1	130_2_175	217_2_1	179_6_178	83_4_35	399_2_22	230_3_161	87_6_1	26_6_1	27_6_1	1220_12_1	42_6_66	978_6_1	456_3_1	7_6_47	1476_3_14	155_3_153	147_01_101	368_4_1	141_2_141	148_4_1	77_2_1	533_6_56	75_01_1	260_3_1	8_3_1	386_01_376	507_6_316	1910_3_36	225_46_9	105_6_151	2120_12_398	58_6_1	66_2_99	33_14_34	34_3_420	641_4_317	1680_6_208	63_6_1	353_2_169	352_4_1
150_2_114	768_6_352	199_0_69	558_4_33	752_4_8	242_4_1	454_3_297	193_6_1	219_3_1	131_2_1	130_2_184	217_2_1	179_6_184	83_4_42	399_2_24	230_3_145	87_6_1	26_6_1	27_6_1	1220_12_1	42_6_63	978_6_1	456_3_1	7_6_50	1476_3_13	155_3_130	147_01_110	368_4_1	141_2_143	148_4_1	77_2_1	533_6_54	75_01_1	260_3_1	8_3_1	386_01_364	507_6_327	1910_3_38	225_46_8	105_6_142	2120_12_394	58_6_1	66_2_102	33_14_22	34_3_439	641_4_284	1680_6_197	63_6_1	353_2_171	352_4_1
150_2_117	768_6_368	199_0_75	558_4_35	752_4_9	242_4_1	454_3_346	193_6_1	219_3_1	131_2_1	130_2_192	217_2_1	179_6_195	83_4_53	399_2_26	230_3_140	87_6_1	26_6_1	27_6_1	1220_12_1	42_6_53	978_6_1	456_3_1	7_6_47	1476_3_15	155_3_122	147_01_140	368_4_1	141_2_135	148_4_1	77_2_1	533_6_57	75_01_1	260_3_1	8_3_1	386_01_352	507_6_324	1910_3_37	225_46_5	105_6_139	2120_12_389	58_6_1	66_2_102	33_14_19	34_3_410	641_4_243	1680_6_220	63_6_1	353_2_166	352_4_1
150_2_102	768_6_382	199_0_75	558_4_29	752_4_10	242_4_1	454_3_396	193_6_1	219_3_1	131_2_1	130_2_207	217_2_1	179_6_203	83_4_56	399_2_30	230_3_139	87_6_1	26_6_1	27_6_1	1220_12_1	42_6_46	978_6_1	456_3_1	7_6_42	1476_3_11	155_3_109	147_01_161	368_4_1	141_2_127	148_4_1	77_2_1	533_6_61	75_01_1	260_3_1	8_3_1	386_01_362	507_6_315	1910_3_27	225_46_2	105_6_128	2120_12_436	58_6_1	66_2_106	33_14_30	34_3_363	641_4_207	1680_6_235	63_6_1	353_2_171	352_4_1
150_2_104	768_6_384	199_0_74	558_4_23	752_4_17	242_4_1	454_3_400	193_6_1	219_3_1	131_2_1	130_2_202	217_2_1	179_6_219	83_4_69	399_2_24	230_3_141	87_6_1	26_6_1	27_6_1	1220_12_1	42_6_41	978_6_1	456_3_1	7_6_46	1476_3_11	155_3_118	147_01_205	368_4_1	141_2_130	148_4_1	77_2_1	533_6_59	75_01_1	260_3_1	8_3_1	386_01_400	507_6_298	1910_3_21	105_6_118	2120_12_481	58_6_1	66_2_112	33_14_51	34_3_310	641_4_168	1680_6_253	63_6_1	353_2_168	352_4_1	351_6_165
150_2_102	768_6_396	199_0_75	558_4_13	752_4_19	242_4_1	454_3_389	193_6_1	219_3_1	131_2_1	130_2_196	217_2_1	179_6_226	83_4_71	399_2_22	230_3_146	87_6_1	26_6_1	27_6_1	1220_12_1	42_6_48	978_6_1	456_3_1	7_6_41	1476_3_11	155_3_131	147_01_232	368_4_1	141_2_117	148_4_1	77_2_1	533_6_61	75_01_1	260_3_1	8_3_1	386_01_427	507_6_292	1910_3_12	105_6_115	2120_12_501	58_6_1	66_2_101	33_14_74	34_3_298	641_4_140	1680_6_275	63_6_1	353_2_156	352_4_1	351_6_150
150_2_104	768_6_389	199_0_96	558_4_7	752_4_16	242_4_1	454_3_371	193_6_1	219_3_1	131_2_1	130_2_213	217_2_1	179_6_227	83_4_74	399_2_21	230_3_158	87_6_1	26_6_1	27_6_1	1220_12_1	42_6_46	978_6_1	456_3_1	7_6_40	1476_3_16	155_3_157	147_01_230	368_4_1	141_2_112	148_4_1	77_2_1	533_6_53	75_01_1	260_3_1	8_3_1	386_01_439	507_6_263	1910_3_8	105_6_110	2120_12_533	58_6_1	66_2_95	33_14_77	34_3_322	641_4_145	1680_6_281	63_6_1	353_2_159	352_4_1	351_6_146
150_2_91	768_6_400	199_0_120	558_4_5	752_4_14	242_4_1	454_3_341	193_6_1	219_3_1	131_2_1	130_2_215	217_2_1	179_6_235	83_4_61	399_2_24	230_3_175	87_6_1	26_6_1	27_6_1	1220_12_1	42_6_45	978_6_1	456_3_1	7_6_44	1476_3_21	155_3_159	147_01_192	368_4_1	141_2_112	148_4_1	77_2_1	533_6_59	75_01_1	260_3_1	8_3_1	386_01_413	507_6_221	1910_3_5	105_6_119	2120_12_514	58_6_1	66_2_92	33_14_79	34_3_377	641_4_175	1680_6_281	63_6_1	353_2_153	352_4_1	351_6_138
150_2_101	768_6_419	199_0_135	558_4_5	752_4_8	242_4_1	454_3_324	193_6_1	219_3_1	131_2_1	130_2_227	217_2_1	179_6_240	83_4_52	399_2_27	230_3_193	87_6_1	26_6_1	27_6_1	1220_12_1	42_6_52	978_6_1	456_3_1	7_6_47	1476_3_27	155_3_148	147_01_176	368_4_1	141_2_114	148_4_1	77_2_1	533_6_59	75_01_1	260_3_1	8_3_1	386_01_362	507_6_182	1910_3_2	105_6_134	2120_12_456	58_6_1	66_2_86	33_14_62	34_3_402	641_4_226	1680_6_283	63_6_1	353_2_151	352_4_1	351_6_140
150_2_94	768_6_428	199_0_122	558_4_5	752_4_2	242_4_1	454_3_338	193_6_1	219_3_1	131_2_1	130_2_239	217_2_1	179_6_250	83_4_51	399_2_32	230_3_219	87_6_1	26_6_1	27_6_1	1220_12_1	42_6_53	978_6_1	456_3_1	7_6_49	1476_3_47	155_3_146	147_01_172	368_4_1	141_2_104	148_4_1	77_2_1	533_6_58	75_01_1	260_3_1	8_3_1	386_01_332	507_6_160	1910_3_1	105_6_151	2120_12_424	58_6_1	66_2_73	33_14_45	34_3_406	641_4_244	1680_6_281	63_6_1	353_2_154	352_4_1	351_6_140
150_2_87	768_6_435	199_0_98	558_4_5	752_4_1	242_4_1	454_3_355	193_6_1	131_2_1	130_2_253	217_2_1	179_6_247	83_4_61	399_2_37	230_3_235	87_6_1	26_6_1	27_6_1	1220_12_1	42_6_54	978_6_1	7_6_55	1476_3_61	155_3_135	147_01_191	368_4_1	141_2_121	148_4_1	77_2_1	533_6_54	75_01_1	260_3_1	386_01_272	507_6_137	105_6_166	2120_12_427	58_6_1	66_2_69	33_14_36	34_3_421	641_4_253	1680_6_262	63_6_1	353_2_153	352_4_1	351_6_153	375_2_1
150_2_93	768_6_439	199_0_64	558_4_4	217_2_1	242_4_1	454_3_381	193_6_1	131_2_1	130_2_247	179_6_258	83_4_62	399_2_40	230_3_228	87_6_1	26_6_1	27_6_1	1220_12_1	42_6_60	978_6_1	7_6_54	1476_3_82	155_3_109	147_01_230	368_4_1	141_2_128	148_4_1	77_2_1	533_6_49	75_01_1	260_3_1	386_01_259	507_6_117	105_6_171	2120_12_488	58_6_1	66_2_64	33_14_29	34_3_410	641_4_238	1680_6_265	63_6_1	353_2_156	351_6_161	375_2_1
150_2_98	768_6_434	199_0_53	66_2_61	217_2_1	454_3_373	193_6_1	131_2_1	130_2_238	179_6_275	83_4_71	155_3_92	399_2_46	230_3_231	87_6_1	26_6_1	27_6_1	1220_12_1	42_6_63	978_6_1	7_6_53	1476_3_86	147_01_230	368_4_1	141_2_127	148_4_1	77_2_1	533_6_62	75_01_1	260_3_1	386_01_248	507_6_113	105_6_187	2120_12_537	58_6_1	33_14_25	34_3_345	641_4_221	1680_6_260	63_6_1	353_2_147	351_6_175	375_2_1
150_2_93	768_6_435	199_0_49	66_2_55	217_2_1	454_3_375	193_6_1	131_2_1	130_2_240	179_6_290	83_4_73	155_3_76	399_2_43	230_3_235	87_6_1	26_6_1	27_6_1	1220_12_1	42_6_60	978_6_1	7_6_47	1476_3_86	147_01_194	368_4_1	141_2_125	148_4_1	77_2_1	533_6_81	75_01_1	260_3_1	386_01_262	507_6_119	105_6_203	2120_12_533	58_6_1	33_14_26	34_3_304	641_4_196	1680_6_266	63_6_1	353_2_163	351_6_192	375_2_1
150_2_92	768_6_422	199_0_53	66_2_53	217_2_1	454_3_382	193_6_1	131_2_1	130_2_233	179_6_302	83_4_71	155_3_82	399_2_40	230_3_251	87_6_1	26_6_1	27_6_1	1220_12_1	42_6_61	978_6_1	7_6_49	1476_3_75	147_01_179	368_4_1	141_2_130	148_4_1	77_2_1	533_6_88	75_01_1	260_3_1	386_01_287	507_6_124	105_6_206	2120_12_484	58_6_1	33_14_36	34_3_250	641_4_198	1680_6_277	63_6_1	353_2_170	351_6_210	375_2_1
150_2_87	768_6_409	199_0_51	66_2_59	217_2_1	454_3_388	193_6_1	131_2_1	130_2_244	179_6_287	83_4_68	155_3_78	399_2_39	230_3_262	87_6_1	26_6_1	27_6_1	1220_12_1	42_6_60	978_6_1	7_6_56	1476_3_56	147_01_150	368_4_1	141_2_137	148_4_1	77_2_1	533_6_92	75_01_1	260_3_1	386_01_316	507_6_132	105_6_196	2120_12_445	58_6_1	33_14_42	34_3_251	641_4_198	1680_6_292	63_6_1	353_2_193	351_6_218	375_2_1
150_2_85	768_6_407	199_0_52	66_2_56	217_2_1	454_3_376	193_6_1	131_2_1	130_2_245	179_6_291	83_4_62	155_3_72	399_2_35	230_3_275	87_6_1	26_6_1	27_6_1	1220_12_1	42_6_53	978_6_1	7_6_59	1476_3_36	147_01_142	368_4_1	141_2_152	148_4_1	77_2_1	533_6_106	75_01_1	260_3_1	386_01_290	507_6_123	105_6_192	2120_12_399	58_6_1	33_14_38	34_3_245	641_4_179	1680_6_310	63_6_1	353_2_198	351_6_228	375_2_1
150_2_81	768_6_398	199_0_50	66_2_48	217_2_1	454_3_333	193_6_1	131_2_1	130_2_259	179_6_294	83_4_58	155_3_64	399_2_31	230_3_280	87_6_1	26_6_1	27_6_1	1220_12_1	42_6_59	978_6_1	7_6_63	1476_3_33	147_01_148	368_4_1	141_2_172	148_4_1	77_2_1	533_6_118	75_01_1	260_3_1	386_01_281	507_6_135	105_6_180	2120_12_387	58_6_1	33_14_35	34_3_255	641_4_174	1680_6_305	63_6_1	353_2_186	351_6_239	375_2_1
150_2_69	768_6_389	199_0_55	66_2_46	217_2_1	454_3_281	193_6_1	131_2_1	130_2_268	179_6_296	83_4_57	155_3_52	399_2_26	230_3_282	87_6_1	26_6_1	27_6_1	1220_12_1	42_6_63	978_6_1	7_6_63	1476_3_47	147_01_133	368_4_1	141_2_183	148_4_1	77_2_1	533_6_127	75_01_1	260_3_1	386_01_286	507_6_147	105_6_193	2120_12_389	58_6_1	33_14_31	34_3_283	641_4_166	1680_6_295	63_6_1	353_2_183	351_6_237	375_2_1
150_2_60	768_6_375	199_0_60	66_2_44	217_2_1	454_3_240	193_6_1	131_2_1	130_2_272	179_6_298	83_4_45	155_3_59	399_2_28	230_3_301	87_6_1	26_6_1	27_6_1	1220_12_1	42_6_58	978_6_1	7_6_61	1476_3_64	147_01_122	368_4_1	141_2_183	148_4_1	77_2_1	533_6_148	75_01_1	260_3_1	386_01_285	507_6_150	105_6_190	2120_12_409	58_6_1	33_14_32	34_3_311	641_4_153	1680_6_283	63_6_1	353_2_185	351_6_230	375_2_1
150_2_60	768_6_343	199_0_64	66_2_33	217_2_1	454_3_223	193_6_1	131_2_1	130_2_281	179_6_306	83_4_48	155_3_72	399_2_23	230_3_318	87_6_1	26_6_1	27_6_1	1220_12_1	42_6_64	978_6_1	7_6_62	1476_3_85	147_01_120	368_4_1	141_2_194	148_4_1	77_2_1	533_6_162	75_01_1	260_3_1	386_01_297	507_6_163	105_6_196	2120_12_397	58_6_1	33_14_21	34_3_317	641_4_143	1680_6_259	63_6_1	353_2_191	351_6_230	375_2_1
150_2_59	768_6_323	199_0_74	66_2_26	217_2_1	454_3_232	193_6_1	131_2_1	130_2_270	179_6_315	83_4_42	155_3_97	399_2_23	230_3_313	87_6_1	26_6_1	27_6_1	1220_12_1	42_6_80	978_6_1	7_6_70	1476_3_85	147_01_111	368_4_1	141_2_197	148_4_1	77_2_1	533_6_168	75_01_1	260_3_1	386_01_302	507_6_178	105_6_198	2120_12_391	58_6_1	33_14_25	34_3_356	641_4_142	1680_6_258	63_6_1	353_2_197	351_6_208	375_2_1
150_2_49	768_6_280	199_0_82	66_2_25	217_2_1	454_3_274	193_6_1	131_2_1	130_2_271	179_6_322	83_4_51	155_3_105	399_2_18	230_3_294	87_6_1	26_6_1	27_6_1	1220_12_1	42_6_79	978_6_1	7_6_81	1476_3_80	147_01_109	368_4_1	141_2_219	148_4_1	77_2_1	533_6_192	75_01_1	260_3_1	386_01_307	507_6_189	105_6_223	2120_12_378	58_6_1	33_14_39	34_3_382	641_4_155	1680_6_253	63_6_1	353_2_184	351_6_177	375_2_1
150_2_41	768_6_244	199_0_79	66_2_25	217_2_1	454_3_293	193_6_1	131_2_1	130_2_255	179_6_311	83_4_73	155_3_102	399_2_24	230_3_308	87_6_1	26_6_1	27_6_1	1220_12_1	42_6_75	978_6_1	7_6_90	1476_3_67	147_01_88	368_4_1	141_2_224	148_4_1	77_2_1	533_6_209	75_01_1	260_3_1	386_01_330	507_6_205	105_6_245	2120_12_393	58_6_1	33_14_44	34_3_442	641_4_157	1680_6_239	63_6_1	353_2_170	351_6_175	375_2_1
150_2_40	768_6_204	199_0_75	66_2_19	217_2_1	454_3_313	193_6_1	131_2_1	130_2_254	179_6_315	83_4_105	155_3_67	399_2_28	230_3_309	87_6_1	26_6_1	27_6_1	1220_12_1	42_6_75	978_6_1	7_6_91	1476_3_64	147_01_89	368_4_1	141_2_222	148_4_1	77_2_1	533_6_225	75_01_1	260_3_1	386_01_335	507_6_218	105_6_251	2120_12_410	58_6_1	33_14_42	34_3_461	641_4_154	1680_6_224	63_6_1	353_2_160	351_6_187	375_2_1
150_2_39	768_6_171	199_0_69	66_2_22	217_2_1	454_3_311	193_6_1	131_2_1	130_2_251	179_6_315	83_4_114	155_3_38	399_2_24	230_3_295	87_6_1	26_6_1	27_6_1	1220_12_1	42_6_78	978_6_1	7_6_85	1476_3_59	147_01_103	368_4_1	141_2_217	148_4_1	77_2_1	533_6_240	75_01_1	260_3_1	386_01_325	507_6_210	105_6_262	2120_12_417	58_6_1	33_14_31	34_3_434	641_4_151	1680_6_211	63_6_1	353_2_149	351_6_180	375_2_1
150_2_37	768_6_127	199_0_78	66_2_25	217_2_1	454_3_294	193_6_1	131_2_1	130_2_253	179_6_316	83_4_110	155_3_32	399_2_23	230_3_312	87_6_1	26_6_1	27_6_1	1220_12_1	42_6_72	978_6_1	7_6_88	1476_3_50	147_01_109	368_4_1	141_2_209	148_4_1	77_2_1	533_6_257	75_01_1	260_3_1	386_01_317	507_6_203	105_6_274	2120_12_417	58_6_1	33_14_26	34_3_456	641_4_156	1680_6_201	63_6_1	353_2_155	351_6_171	375_2_1
150_2_36	768_6_92	199_0_77	66_2_22	217_2_1	454_3_259	193_6_1	131_2_1	130_2_247	179_6_324	83_4_116	155_3_27	399_2_24	230_3_314	87_6_1	26_6_1	27_6_1	1220_12_1	42_6_67	978_6_1	7_6_79	1476_3_38	147_01_110	368_4_1	141_2_207	148_4_1	77_2_1	533_6_283	75_01_1	260_3_1	386_01_323	507_6_191	105_6_280	2120_12_481	58_6_1	33_14_29	34_3_454	641_4_166	1680_6_182	63_6_1	353_2_152	351_6_182	375_2_1
150_2_43	768_6_83	199_0_98	66_2_23	217_2_1	454_3_242	193_6_1	131_2_1	130_2_255	179_6_344	83_4_115	155_3_20	399_2_24	230_3_336	87_6_1	26_6_1	27_6_1	1220_12_1	42_6_70	978_6_1	7_6_85	1476_3_47	147_01_124	368_4_1	141_2_204	148_4_1	77_2_1	533_6_272	75_01_1	260_3_1	386_01_311	507_6_165	105_6_282	2120_12_541	58_6_1	33_14_24	34_3_457	641_4_170	1680_6_174	63_6_1	353_2_148	351_6_189	375_2_1
150_2_42	768_6_79	199_0_104	66_2_27	217_2_1	454_3_230	193_6_1	131_2_1	130_2_260	179_6_363	83_4_124	155_3_18	399_2_24	230_3_359	87_6_1	26_6_1	27_6_1	1220_12_1	42_6_61	978_6_1	7_6_86	1476_3_52	147_01_115	368_4_1	141_2_195	148_4_1	77_2_1	533_6_275	75_01_1	260_3_1	386_01_293	507_6_149	105_6_301	2120_12_628	58_6_1	33_14_25	34_3_430	641_4_155	1680_6_166	63_6_1	353_2_149	351_6_202	375_2_1
150_2_38	768_6_63	199_0_119	66_2_27	217_2_1	454_3_230	193_6_1	131_2_1	130_2_247	179_6_376	83_4_137	155_3_16	399_2_26	230_3_342	87_6_1	26_6_1	27_6_1	1220_12_1	42_6_43	978_6_1	7_6_90	1476_3_60	147_01_105	368_4_1	141_2_188	148_4_1	77_2_1	533_6_274	75_01_1	260_3_1	386_01_313	507_6_144	105_6_327	2120_12_623	58_6_1	33_14_21	34_3_400	641_4_118	1680_6_153	63_6_1	353_2_158	351_6_223	375_2_1
150_2_42	768_6_56	199_0_127	66_2_30	217_2_1	454_3_220	193_6_1	131_2_1	130_2_260	179_6_397	83_4_122	155_3_18	399_2_26	230_3_317	87_6_1	26_6_1	27_6_1	1220_12_1	42_6_46	978_6_1	7_6_92	1476_3_54	147_01_100	368_4_1	141_2_173	148_4_1	77_2_1	533_6_263	75_01_1	260_3_1	386_01_348	507_6_141	105_6_323	2120_12_639	58_6_1	33_14_16	34_3_375	641_4_85	1680_6_165	63_6_1	353_2_135	351_6_237	375_2_1
150_2_41	768_6_53	199_0_125	66_2_31	217_2_1	454_3_216	193_6_1	131_2_1	130_2_287	179_6_410	83_4_101	155_3_16	399_2_25	230_3_307	87_6_1	26_6_1	27_6_1	1220_12_1	42_6_44	978_6_1	7_6_84	1476_3_64	147_01_92	368_4_1	141_2_168	148_4_1	77_2_1	533_6_268	75_01_1	260_3_1	386_01_399	507_6_135	105_6_323	2120_12_581	58_6_1	33_14_17	34_3_338	641_4_74	1680_6_155	63_6_1	353_2_130	351_6_237	375_2_1
150_2_39	768_6_56	199_0_115	66_2_29	217_2_1	454_3_214	193_6_1	131_2_1	130_2_305	179_6_414	83_4_105	155_3_18	399_2_22	230_3_325	87_6_1	26_6_1	27_6_1	1220_12_1	42_6_48	978_6_1	7_6_82	1476_3_67	147_01_73	368_4_1	141_2_166	148_4_1	77_2_1	533_6_283	75_01_1	260_3_1	386_01_409	507_6_126	105_6_302	2120_12_532	58_6_1	33_14_19	34_3_331	641_4_83	1680_6_166	63_6_1	353_2_122	351_6_230	375_2_1
150_2_41	768_6_54	199_0_114	66_2_30	217_2_1	454_3_226	193_6_1	131_2_1	130_2_311	179_6_422	83_4_109	155_3_19	399_2_22	230_3_358	87_6_1	26_6_1	27_6_1	1220_12_1	42_6_47	978_6_1	7_6_81	1476_3_68	147_01_81	368_4_1	141_2_173	148_4_1	77_2_1	533_6_290	75_01_1	260_3_1	386_01_380	507_6_121	105_6_291	2120_12_493	58_6_1	33_14_18	34_3_340	641_4_92	1680_6_152	63_6_1	353_2_128	351_6_214	375_2_1
150_2_44	768_6_53	199_0_131	66_2_26	217_2_1	454_3_216	193_6_1	131_2_1	130_2_345	179_6_438	83_4_143	155_3_14	399_2_18	230_3_395	87_6_1	26_6_1	27_6_1	1220_12_1	42_6_53	978_6_1	7_6_71	1476_3_58	147_01_82	368_4_1	141_2_167	148_4_1	77_2_1	533_6_283	75_01_1	260_3_1	386_01_326	507_6_113	105_6_272	2120_12_492	58_6_1	33_14_29	34_3_362	641_4_88	1680_6_166	63_6_1	353_2_120	351_6_214	375_2_1
150_2_40	768_6_53	199_0_130	66_2_16	217_2_1	454_3_219	193_6_1	131_2_1	130_2_364	179_6_446	83_4_184	155_3_9	399_2_12	230_3_417	87_6_1	26_6_1	27_6_1	1220_12_1	42_6_60	978_6_1	7_6_70	1476_3_64	147_01_94	368_4_1	141_2_171	148_4_1	77_2_1	533_6_287	75_01_1	260_3_1	386_01_292	507_6_90	105_6_273	2120_12_503	58_6_1	33_14_42	34_3_368	641_4_84	1680_6_173	63_6_1	353_2_127	351_6_201	375_2_1
150_2_43	768_6_46	199_0_112	66_2_11	217_2_1	454_3_241	193_6_1	131_2_1	130_2_353	179_6_456	83_4_232	155_3_2	399_2_16	230_3_456	87_6_1	26_6_1	27_6_1	1220_12_1	42_6_71	978_6_1	7_6_66	1476_3_69	147_01_140	368_4_1	141_2_162	148_4_1	77_2_1	533_6_280	75_01_1	260_3_1	386_01_254	507_6_71	105_6_265	2120_12_506	58_6_1	33_14_56	34_3_395	641_4_81	1680_6_185	63_6_1	353_2_133	351_6_217	375_2_1
150_2_47	768_6_53	199_0_103	66_2_10	217_2_1	454_3_267	193_6_1	131_2_1	130_2_346	179_6_449	83_4_278	155_3_2	399_2_14	230_3_476	87_6_1	26_6_1	27_6_1	1220_12_1	42_6_88	978_6_1	7_6_61	1476_3_63	147_01_162	368_4_1	141_2_169	148_4_1	77_2_1	533_6_271	75_01_1	260_3_1	386_01_244	507_6_60	105_6_258	2120_12_499	58_6_1	33_14_54	34_3_411	641_4_87	1680_6_172	63_6_1	353_2_141	351_6_210	375_2_1
150_2_43	768_6_56	199_0_100	66_2_6	217_2_1	454_3_269	193_6_1	131_2_1	130_2_333	179_6_465	83_4_308	155_3_4	399_2_10	230_3_474	87_6_1	26_6_1	27_6_1	1220_12_1	42_6_101	978_6_1	7_6_61	1476_3_58	147_01_149	368_4_1	141_2_172	148_4_1	77_2_1	533_6_258	75_01_1	260_3_1	386_01_239	507_6_56	105_6_240	2120_12_552	58_6_1	33_14_42	34_3_403	641_4_89	1680_6_178	63_6_1	353_2_140	351_6_218	375_2_1
150_2_40	768_6_55	199_0_95	66_2_9	217_2_1	454_3_256	193_6_1	131_2_1	130_2_325	179_6_456	83_4_334	155_3_4	399_2_10	230_3_506	87_6_1	26_6_1	27_6_1	1220_12_1	42_6_113	978_6_1	7_6_54	1476_3_52	147_01_132	368_4_1	141_2_188	148_4_1	77_2_1	533_6_241	75_01_1	260_3_1	386_01_241	507_6_53	105_6_219	2120_12_535	58_6_1	33_14_36	34_3_414	641_4_88	1680_6_175	63_6_1	353_2_150	351_6_237	375_2_1
150_2_32	768_6_56	199_0_92	66_2_6	217_2_1	454_3_220	193_6_1	131_2_1	130_2_335	179_6_444	83_4_305	155_3_7	399_2_8	230_3_516	87_6_1	26_6_1	27_6_1	1220_12_1	42_6_118	978_6_1	7_6_55	1476_3_48	147_01_122	368_4_1	141_2_178	148_4_1	77_2_1	533_6_239	75_01_1	260_3_1	386_01_275	507_6_49	105_6_200	2120_12_505	58_6_1	33_14_36	34_3_400	641_4_88	1680_6_174	63_6_1	353_2_173	351_6_236	375_2_1
150_2_27	768_6_59	199_0_82	66_2_6	217_2_1	454_3_199	193_6_1	131_2_1	130_2_349	179_6_412	83_4_270	155_3_8	399_2_8	230_3_481	87_6_1	26_6_1	27_6_1	1220_12_1	42_6_126	978_6_1	7_6_43	1476_3_44	147_01_112	368_4_1	141_2_196	148_4_1	77_2_1	533_6_242	75_01_1	260_3_1	386_01_280	507_6_47	105_6_190	2120_12_482	58_6_1	33_14_22	34_3_403	641_4_92	1680_6_165	63_6_1	353_2_176	351_6_232	375_2_1
150_2_27	768_6_55	199_0_71	66_2_6	217_2_1	454_3_200	193_6_1	131_2_1	130_2_350	179_6_381	83_4_238	155_3_9	399_2_10	230_3_471	87_6_1	26_6_1	27_6_1	1220_12_1	42_6_131	978_6_1	7_6_30	1476_3_51	147_01_110	368_4_1	141_2_195	148_4_1	77_2_1	533_6_226	75_01_1	260_3_1	386_01_276	507_6_40	105_6_175	2120_12_497	58_6_1	33_14_17	34_3_437	641_4_90	1680_6_155	63_6_1	353_2_185	351_6_239	375_2_1
150_2_32	768_6_55	199_0_68	66_2_7	217_2_1	454_3_200	193_6_1	131_2_1	130_2_337	179_6_358	83_4_213	155_3_10	399_2_8	230_3_437	87_6_1	26_6_1	27_6_1	1220_12_1	42_6_136	978_6_1	7_6_20	1476_3_76	147_01_105	368_4_1	141_2_201	148_4_1	77_2_1	533_6_212	75_01_1	260_3_1	386_01_277	507_6_36	105_6_158	2120_12_511	58_6_1	33_14_17	34_3_462	641_4_98	1680_6_164	63_6_1	353_2_180	351_6_223	375_2_1
150_2_33	768_6_57	199_0_90	66_2_8	217_2_1	454_3_194	193_6_1	131_2_1	130_2_346	179_6_342	83_4_223	155_3_8	399_2_8	230_3_400	87_6_1	26_6_1	27_6_1	1220_12_1	42_6_155	978_6_1	7_6_18	1476_3_83	147_01_111	368_4_1	141_2_193	148_4_1	77_2_1	533_6_214	75_01_1	260_3_1	386_01_272	507_6_27	105_6_150	2120_12_523	58_6_1	33_14_17	34_3_483	641_4_110	1680_6_169	63_6_1	353_2_183	351_6_206	375_2_1
150_2_35	768_6_62	199_0_108	66_2_9	217_2_1	454_3_198	193_6_1	131_2_1	130_2_358	179_6_335	83_4_218	155_3_7	399_2_8	230_3_369	87_6_1	26_6_1	27_6_1	1220_12_1	42_6_162	978_6_1	7_6_14	1476_3_103	147_01_131	368_4_1	141_2_197	148_4_1	77_2_1	533_6_199	75_01_1	260_3_1	386_01_334	507_6_20	105_6_149	2120_12_510	58_6_1	33_14_19	34_3_481	641_4_92	1680_6_174	63_6_1	353_2_193	351_6_188	375_2_1
150_2_41	768_6_63	199_0_119	66_2_11	217_2_1	454_3_185	193_6_1	131_2_1	130_2_363	179_6_328	83_4_211	155_3_5	399_2_3	230_3_361	87_6_1	26_6_1	27_6_1	1220_12_1	42_6_173	978_6_1	7_6_13	1476_3_109	147_01_155	368_4_1	141_2_195	148_4_1	77_2_1	533_6_185	75_01_1	260_3_1	386_01_352	507_6_22	105_6_137	2120_12_478	58_6_1	33_14_17	34_3_465	641_4_77	1680_6_182	63_6_1	353_2_200	351_6_173	375_2_1
150_2_43	768_6_63	199_0_141	66_2_10	217_2_1	454_3_180	193_6_1	131_2_1	130_2_375	179_6_314	83_4_195	155_3_2	399_2_3	230_3_376	87_6_1	26_6_1	27_6_1	1220_12_1	42_6_198	978_6_1	7_6_12	1476_3_107	147_01_165	368_4_1	141_2_201	148_4_1	77_2_1	533_6_178	75_01_1	260_3_1	386_01_320	507_6_19	105_6_130	2120_12_473	58_6_1	33_14_15	34_3_436	641_4_100	1680_6_190	63_6_1	353_2_200	351_6_159	375_2_1
150_2_47	768_6_61	199_0_149	66_2_14	217_2_1	454_3_171	193_6_1	131_2_1	130_2_371	179_6_311	83_4_196	399_2_3	230_3_374	87_6_1	26_6_1	27_6_1	1220_12_1	42_6_219	978_6_1	7_6_13	1476_3_92	147_01_151	368_4_1	141_2_196	148_4_1	77_2_1	533_6_170	75_01_1	260_3_1	386_01_294	507_6_24	105_6_130	2120_12_438	58_6_1	33_14_12	34_3_430	641_4_113	1680_6_174	63_6_1	353_2_201	351_6_142	375_2_1
150_2_37	768_6_58	199_0_142	66_2_17	217_2_1	454_3_158	193_6_1	131_2_1	130_2_376	179_6_306	83_4_215	399_2_3	230_3_424	87_6_1	26_6_1	27_6_1	1220_12_1	42_6_244	978_6_1	7_6_12	1476_3_81	147_01_142	368_4_1	141_2_202	148_4_1	77_2_1	533_6_162	75_01_1	260_3_1	386_01_272	507_6_24	105_6_136	2120_12_423	58_6_1	33_14_14	34_3_433	641_4_131	1680_6_177	63_6_1	353_2_222	351_6_134	375_2_1
150_2_44	768_6_57	199_0_123	66_2_17	217_2_1	454_3_144	193_6_1	131_2_1	130_2_386	179_6_306	83_4_227	399_2_2	230_3_458	87_6_1	26_6_1	27_6_1	1220_12_1	42_6_289	978_6_1	7_6_12	1476_3_75	147_01_150	368_4_1	141_2_207	148_4_1	77_2_1	533_6_161	75_01_1	260_3_1	386_01_220	507_6_27	105_6_126	2120_12_384	58_6_1	33_14_12	34_3_480	641_4_114	1680_6_192	63_6_1	353_2_244	351_6_128	375_2_1
150_2_43	768_6_56	199_0_89	66_2_12	217_2_1	454_3_135	193_6_1	130_2_377	179_6_305	83_4_238	230_3_519	87_6_1	26_6_1	27_6_1	1220_12_1	42_6_319	978_6_1	7_6_10	1476_3_74	147_01_154	368_4_1	141_2_203	148_4_1	77_2_1	533_6_162	75_01_1	260_3_1	386_01_189	507_6_28	105_6_142	2120_12_353	58_6_1	33_14_9	34_3_554	641_4_105	1680_6_189	63_6_1	353_2_260	351_6_118	375_2_1
150_2_38	768_6_53	199_0_68	66_2_12	217_2_1	454_3_124	193_6_1	130_2_381	179_6_292	83_4_239	230_3_557	87_6_1	26_6_1	27_6_1	1220_12_1	42_6_343	978_6_1	7_6_8	1476_3_72	147_01_142	368_4_1	141_2_191	148_4_1	77_2_1	533_6_155	75_01_1	260_3_1	386_01_206	507_6_33	105_6_134	2120_12_358	58_6_1	33_14_16	34_3_582	641_4_102	1680_6_185	63_6_1	353_2_271	351_6_109	375_2_1
150_2_39	768_6_58	199_0_62	66_2_12	217_2_1	454_3_116	193_6_1	130_2_386	179_6_281	83_4_213	230_3_558	87_6_1	26_6_1	27_6_1	1220_12_1	42_6_347	978_6_1	7_6_5	1476_3_67	147_01_133	368_4_1	141_2_185	148_4_1	77_2_1	533_6_148	75_01_1	260_3_1	386_01_230	507_6_43	105_6_145	2120_12_391	58_6_1	33_14_22	34_3_595	641_4_100	1680_6_172	63_6_1	353_2_274	351_6_101	375_2_1
150_2_39	768_6_61	199_0_43	66_2_11	217_2_1	454_3_126	193_6_1	130_2_396	179_6_277	83_4_179	230_3_574	87_6_1	26_6_1	27_6_1	1220_12_1	42_6_369	978_6_1	7_6_7	1476_3_59	147_01_115	368_4_1	141_2_189	148_4_1	77_2_1	533_6_134	75_01_1	260_3_1	386_01_218	507_6_51	105_6_151	2120_12_372	58_6_1	33_14_26	34_3_604	641_4_98	1680_6_173	63_6_1	353_2_270	351_6_85	375_2_1
150_2_49	768_6_76	199_0_34	66_2_7	217_2_1	454_3_123	193_6_1	130_2_404	179_6_267	83_4_165	230_3_580	87_6_1	26_6_1	27_6_1	1220_12_1	42_6_351	978_6_1	7_6_6	1476_3_66	147_01_128	368_4_1	141_2_194	148_4_1	77_2_1	533_6_123	75_01_1	260_3_1	386_01_188	507_6_58	105_6_167	2120_12_354	58_6_1	33_14_23	34_3_566	641_4_91	1680_6_156	63_6_1	353_2_262	351_6_71	375_2_1
150_2_52	768_6_93	199_0_29	66_2_4	217_2_1	454_3_129	193_6_1	130_2_430	179_6_264	83_4_165	230_3_587	87_6_1	26_6_1	27_6_1	1220_12_1	42_6_336	978_6_1	7_6_5	1476_3_69	147_01_117	368_4_1	141_2_179	148_4_1	77_2_1	533_6_118	75_01_1	260_3_1	386_01_153	507_6_65	105_6_190	2120_12_349	58_6_1	33_14_33	34_3_540	641_4_90	1680_6_148	63_6_1	353_2_256	351_6_73	375_2_1
150_2_55	768_6_105	199_0_35	66_2_2	217_2_1	454_3_134	193_6_1	130_2_436	179_6_258	83_4_196	230_3_548	87_6_1	26_6_1	27_6_1	1220_12_1	42_6_328	978_6_1	7_6_5	1476_3_68	147_01_86	368_4_1	141_2_173	148_4_1	77_2_1	533_6_113	75_01_1	260_3_1	386_01_148	507_6_81	105_6_228	2120_12_336	58_6_1	33_14_45	34_3_510	641_4_91	1680_6_138	63_6_1	353_2_252	351_6_62	375_2_1
150_2_64	768_6_121	199_0_44	66_2_1	217_2_1	454_3_127	193_6_1	130_2_432	179_6_243	83_4_236	230_3_555	87_6_1	26_6_1	27_6_1	1220_12_1	42_6_302	978_6_1	7_6_5	1476_3_69	147_01_84	368_4_1	141_2_179	148_4_1	77_2_1	533_6_92	75_01_1	260_3_1	386_01_139	507_6_93	105_6_248	2120_12_365	58_6_1	33_14_41	34_3_546	641_4_99	1680_6_123	63_6_1	353_2_240	351_6_61	375_2_1
150_2_65	768_6_134	199_0_48	217_2_1	454_3_117	193_6_1	130_2_415	179_6_233	83_4_229	230_3_587	87_6_1	26_6_1	27_6_1	1220_12_1	42_6_278	978_6_1	7_6_4	1476_3_69	147_01_85	368_4_1	141_2_181	148_4_1	77_2_1	533_6_83	75_01_1	260_3_1	386_01_160	507_6_92	105_6_251	2120_12_456	58_6_1	33_14_34	34_3_533	641_4_108	1680_6_119	63_6_1	353_2_254	351_6_53	375_2_1
150_2_64	768_6_129	199_0_50	217_2_1	454_3_107	193_6_1	130_2_402	179_6_236	83_4_204	230_3_635	87_6_1	26_6_1	27_6_1	1220_12_1	42_6_260	978_6_1	7_6_4	1476_3_61	147_01_90	368_4_1	141_2_166	148_4_1	77_2_1	533_6_75	75_01_1	260_3_1	386_01_180	507_6_100	105_6_254	2120_12_542	58_6_1	33_14_38	34_3_532	641_4_115	1680_6_95	63_6_1	353_2_234	351_6_52	375_2_1
150_2_57	768_6_132	199_0_61	217_2_1	454_3_101	193_6_1	130_2_397	179_6_244	83_4_167	230_3_681	87_6_1	26_6_1	27_6_1	1220_12_1	42_6_244	978_6_1	7_6_3	1476_3_52	147_01_103	368_4_1	141_2_150	148_4_1	77_2_1	533_6_76	75_01_1	260_3_1	386_01_177	507_6_100	105_6_266	2120_12_626	58_6_1	33_14_37	34_3_539	641_4_129	1680_6_90	63_6_1	353_2_227	351_6_49	375_2_1
150_2_65	768_6_133	199_0_79	217_2_1	454_3_93	193_6_1	130_2_371	179_6_251	83_4_153	230_3_706	87_6_1	26_6_1	27_6_1	1220_12_1	42_6_215	978_6_1	7_6_3	1476_3_49	147_01_124	368_4_1	141_2_134	148_4_1	77_2_1	533_6_72	75_01_1	260_3_1	386_01_176	507_6_105	105_6_255	2120_12_689	58_6_1	33_14_35	34_3_532	641_4_155	1680_6_79	63_6_1	353_2_227	351_6_43	375_2_1
150_2_58	768_6_135	199_0_92	217_2_1	454_3_75	193_6_1	130_2_372	179_6_249	83_4_137	230_3_689	87_6_1	26_6_1	27_6_1	1220_12_1	42_6_187	978_6_1	7_6_2	1476_3_56	147_01_155	368_4_1	141_2_140	148_4_1	77_2_1	533_6_63	75_01_1	260_3_1	386_01_181	507_6_101	105_6_246	2120_12_721	58_6_1	33_14_21	34_3_513	641_4_164	1680_6_68	63_6_1	353_2_222	351_6_48	375_2_1
150_2_64	768_6_134	199_0_96	217_2_1	454_3_59	193_6_1	130_2_378	179_6_241	83_4_138	230_3_662	87_6_1	26_6_1	27_6_1	1220_12_1	42_6_168	978_6_1	7_6_2	1476_3_59	147_01_154	368_4_1	141_2_140	148_4_1	77_2_1	533_6_67	75_01_1	260_3_1	386_01_170	507_6_94	105_6_251	2120_12_734	58_6_1	33_14_16	34_3_480	641_4_168	1680_6_55	63_6_1	353_2_219	351_6_45	375_2_1
150_2_70	768_6_128	199_0_88	217_2_1	454_3_55	193_6_1	130_2_370	179_6_242	83_4_136	230_3_605	87_6_1	26_6_1	27_6_1	1220_12_1	42_6_148	978_6_1	7_6_2	1476_3_49	147_01_185	368_4_1	141_2_137	148_4_1	77_2_1	533_6_64	75_01_1	260_3_1	386_01_189	507_6_89	105_6_240	2120_12_695	58_6_1	33_14_22	34_3_480	641_4_146	1680_6_44	63_6_1	353_2_225	351_6_43	375_2_1
150_2_69	768_6_120	199_0_75	217_2_1	454_3_59	193_6_1	130_2_369	179_6_242	83_4_120	230_3_608	87_6_1	26_6_1	27_6_1	1220_12_1	42_6_136	978_6_1	7_6_4	1476_3_55	147_01_183	368_4_1	141_2_125	148_4_1	77_2_1	533_6_57	75_01_1	260_3_1	386_01_198	507_6_86	105_6_210	2120_12_684	58_6_1	33_14_33	34_3_511	641_4_115	1680_6_36	63_6_1	353_2_239	351_6_49	375_2_1
150_2_72	768_6_115	199_0_60	217_2_1	454_3_88	193_6_1	130_2_382	179_6_249	83_4_102	230_3_572	87_6_1	26_6_1	27_6_1	1220_12_1	42_6_129	978_6_1	7_6_5	1476_3_61	147_01_167	368_4_1	141_2_127	148_4_1	77_2_1	533_6_56	75_01_1	260_3_1	386_01_204	507_6_86	105_6_186	2120_12_662	58_6_1	33_14_46	34_3_542	641_4_96	1680_6_34	63_6_1	353_2_226	351_6_52	375_2_1
150_2_66	768_6_123	199_0_57	217_2_1	454_3_110	193_6_1	130_2_376	179_6_249	83_4_103	230_3_550	87_6_1	26_6_1	27_6_1	1220_12_1	42_6_124	978_6_1	7_6_7	1476_3_73	147_01_135	368_4_1	141_2_126	148_4_1	77_2_1	533_6_57	75_01_1	260_3_1	386_01_226	507_6_87	105_6_163	2120_12_649	58_6_1	33_14_55	34_3_571	641_4_93	1680_6_35	63_6_1	353_2_201	351_6_52	375_2_1
150_2_59	768_6_131	199_0_67	217_2_1	454_3_131	193_6_1	130_2_382	179_6_240	83_4_107	230_3_535	87_6_1	26_6_1	27_6_1	1220_12_1	42_6_125	978_6_1	7_6_10	1476_3_87	147_01_119	368_4_1	141_2_135	148_4_1	77_2_1	533_6_63	75_01_1	260_3_1	386_01_258	507_6_92	105_6_131	2120_12_668	58_6_1	33_14_42	34_3_594	641_4_109	1680_6_38	63_6_1	353_2_202	351_6_64	375_2_1
150_2_64	768_6_130	199_0_63	217_2_1	454_3_139	193_6_1	130_2_370	179_6_237	83_4_118	230_3_529	87_6_1	26_6_1	27_6_1	1220_12_1	42_6_127	978_6_1	7_6_12	1476_3_91	147_01_148	368_4_1	141_2_135	148_4_1	77_2_1	533_6_59	75_01_1	260_3_1	386_01_261	507_6_101	105_6_117	2120_12_683	58_6_1	33_14_31	34_3_561	641_4_133	1680_6_43	63_6_1	353_2_216	351_6_77	375_2_1
150_2_72	768_6_125	199_0_90	217_2_1	454_3_143	193_6_1	130_2_360	179_6_244	83_4_118	230_3_528	87_6_1	26_6_1	27_6_1	1220_12_1	42_6_144	978_6_1	7_6_16	1476_3_88	147_01_191	368_4_1	141_2_148	148_4_1	77_2_1	533_6_64	75_01_1	260_3_1	386_01_248	507_6_109	105_6_115	2120_12_662	58_6_1	33_14_19	34_3_556	641_4_126	1680_6_45	63_6_1	353_2_226	351_6_80	375_2_1
150_2_65	768_6_106	199_0_98	217_2_1	454_3_136	193_6_1	130_2_364	179_6_256	83_4_123	230_3_521	87_6_1	26_6_1	27_6_1	1220_12_1	42_6_145	978_6_1	7_6_16	1476_3_82	147_01_238	368_4_1	141_2_138	148_4_1	77_2_1	533_6_69	75_01_1	260_3_1	386_01_197	507_6_119	105_6_115	2120_12_639	58_6_1	33_14_15	34_3_535	641_4_111	1680_6_47	63_6_1	353_2_240	351_6_92	375_2_1
150_2_64	768_6_99	199_0_106	217_2_1	454_3_122	193_6_1	130_2_365	179_6_255	83_4_124	230_3_534	87_6_1	26_6_1	27_6_1	1220_12_1	42_6_142	978_6_1	7_6_16	1476_3_74	147_01_254	368_4_1	141_2_148	148_4_1	77_2_1	533_6_74	75_01_1	260_3_1	386_01_178	507_6_135	105_6_119	2120_12_633	58_6_1	33_14_5	34_3_532	641_4_90	1680_6_54	63_6_1	353_2_249	351_6_99	375_2_1
150_2_68	768_6_90	199_0_98	217_2_1	454_3_99	193_6_1	130_2_349	179_6_267	83_4_115	230_3_551	87_6_1	26_6_1	27_6_1	1220_12_1	42_6_140	978_6_1	7_6_17	1476_3_56	147_01_251	368_4_1	141_2_157	148_4_1	77_2_1	533_6_78	75_01_1	260_3_1	386_01_150	507_6_138	105_6_140	2120_12_637	58_6_1	33_14_1	34_3_508	641_4_77	1680_6_48	63_6_1	353_2_272	351_6_106	375_2_1
150_2_74	768_6_89	199_0_88	217_2_1	454_3_59	193_6_1	130_2_355	179_6_282	83_4_105	230_3_551	87_6_1	26_6_1	27_6_1	1220_12_1	42_6_128	978_6_1	7_6_18	1476_3_49	147_01_249	368_4_1	141_2_168	148_4_1	77_2_1	533_6_81	75_01_1	260_3_1	386_01_144	507_6_147	105_6_160	2120_12_586	58_6_1	34_3_499	641_4_58	1680_6_53	63_6_1	353_2_274	351_6_116	375_2_1
150_2_76	768_6_87	199_0_67	217_2_1	454_3_38	193_6_1	130_2_344	179_6_292	83_4_99	230_3_548	87_6_1	26_6_1	27_6_1	1220_12_1	42_6_106	978_6_1	7_6_14	1476_3_37	147_01_261	368_4_1	141_2_180	148_4_1	77_2_1	533_6_92	75_01_1	260_3_1	386_01_151	507_6_157	105_6_165	2120_12_544	58_6_1	34_3_498	641_4_51	1680_6_54	63_6_1	353_2_271	351_6_125	375_2_1
150_2_88	768_6_91	199_0_50	217_2_1	454_3_23	193_6_1	130_2_342	179_6_289	83_4_100	230_3_534	87_6_1	26_6_1	27_6_1	1220_12_1	42_6_92	978_6_1	7_6_9	1476_3_29	147_01_277	368_4_1	141_2_197	148_4_1	77_2_1	533_6_92	75_01_1	260_3_1	386_01_181	507_6_152	105_6_151	2120_12_508	58_6_1	34_3_512	641_4_47	1680_6_56	63_6_1	353_2_262	351_6_138	375_2_1
150_2_95	768_6_97	199_0_41	217_2_1	454_3_23	193_6_1	130_2_350	179_6_285	83_4_111	230_3_494	87_6_1	26_6_1	27_6_1	1220_12_1	42_6_88	978_6_1	7_6_8	1476_3_25	147_01_299	368_4_1	141_2_195	148_4_1	77_2_1	533_6_101	75_01_1	260_3_1	386_01_186	507_6_161	105_6_155	2120_12_518	58_6_1	34_3_511	641_4_48	1680_6_64	63_6_1	353_2_259	351_6_151	375_2_1
150_2_94	768_6_106	199_0_60	217_2_1	454_3_37	193_6_1	130_2_352	179_6_286	83_4_129	230_3_435	87_6_1	26_6_1	27_6_1	1220_12_1	42_6_87	978_6_1	7_6_7	1476_3_33	147_01_320	368_4_1	141_2_201	148_4_1	77_2_1	533_6_106	75_01_1	260_3_1	386_01_185	507_6_157	105_6_166	2120_12_501	58_6_1	34_3_524	641_4_46	1680_6_66	63_6_1	353_2_255	351_6_155	375_2_1
150_2_104	768_6_112	199_0_72	217_2_1	454_3_49	193_6_1	130_2_348	179_6_287	83_4_159	230_3_417	87_6_1	26_6_1	27_6_1	1220_12_1	42_6_90	978_6_1	7_6_4	1476_3_38	147_01_316	368_4_1	141_2_207	148_4_1	77_2_1	533_6_105	75_01_1	260_3_1	386_01_177	507_6_161	105_6_167	2120_12_494	58_6_1	34_3_543	641_4_58	1680_6_67	63_6_1	353_2_244	351_6_158	375_2_1
150_2_121	768_6_120	199_0_86	217_2_1	454_3_56	193_6_1	130_2_355	179_6_276	83_4_164	230_3_398	87_6_1	26_6_1	27_6_1	1220_12_1	42_6_93	978_6_1	7_6_4	1476_3_38	147_01_306	368_4_1	141_2_222	148_4_1	77_2_1	533_6_109	75_01_1	260_3_1	386_01_180	507_6_174	105_6_166	2120_12_480	58_6_1	34_3_525	641_4_52	1680_6_72	63_6_1	353_2_246	351_6_153	375_2_1
150_2_121	768_6_127	199_0_93	217_2_1	454_3_62	193_6_1	130_2_360	179_6_260	83_4_156	230_3_400	87_6_1	26_6_1	27_6_1	1220_12_1	42_6_92	978_6_1	7_6_5	1476_3_34	147_01_318	368_4_1	141_2_243	148_4_1	77_2_1	533_6_119	75_01_1	260_3_1	386_01_243	507_6_174	105_6_163	2120_12_505	58_6_1	34_3_516	641_4_48	1680_6_75	63_6_1	353_2_243	351_6_142	375_2_1
150_2_119	768_6_133	199_0_96	217_2_1	454_3_61	193_6_1	130_2_366	179_6_264	83_4_135	230_3_401	87_6_1	26_6_1	27_6_1	1220_12_1	42_6_101	978_6_1	7_6_4	1476_3_35	147_01_313	368_4_1	141_2_243	148_4_1	77_2_1	533_6_121	75_01_1	260_3_1	386_01_282	507_6_192	105_6_147	2120_12_483	58_6_1	34_3_519	641_4_32	1680_6_86	63_6_1	353_2_230	351_6_134	375_2_1
150_2_110	768_6_130	199_0_98	217_2_1	454_3_63	193_6_1	130_2_356	179_6_252	83_4_107	230_3_396	87_6_1	26_6_1	27_6_1	1220_12_1	42_6_106	978_6_1	7_6_2	1476_3_37	147_01_329	368_4_1	141_2_244	148_4_1	77_2_1	533_6_115	75_01_1	260_3_1	386_01_309	507_6_219	105_6_144	2120_12_510	58_6_1	34_3_533	641_4_29	1680_6_96	63_6_1	353_2_223	351_6_121	375_2_1
150_2_106	768_6_121	199_0_100	217_2_1	454_3_53	193_6_1	130_2_337	179_6_252	83_4_104	230_3_390	87_6_1	26_6_1	27_6_1	1220_12_1	42_6_115	978_6_1	368_4_1	1476_3_36	147_01_303	141_2_253	148_4_1	77_2_1	533_6_104	75_01_1	260_3_1	386_01_298	507_6_237	105_6_149	2120_12_526	58_6_1	34_3_538	641_4_24	1680_6_100	63_6_1	353_2_205	351_6_115	375_2_1
150_2_103	768_6_117	199_0_98	217_2_1	454_3_49	193_6_1	130_2_323	179_6_240	83_4_107	230_3_450	87_6_1	26_6_1	27_6_1	1220_12_1	42_6_120	978_6_1	368_4_1	1476_3_35	147_01_285	141_2_259	148_4_1	77_2_1	533_6_97	75_01_1	260_3_1	386_01_290	507_6_244	105_6_142	2120_12_554	58_6_1	34_3_557	641_4_18	1680_6_99	63_6_1	353_2_192	351_6_108	375_2_1
150_2_108	768_6_115	199_0_119	217_2_1	454_3_34	193_6_1	130_2_303	179_6_239	83_4_122	230_3_509	87_6_1	26_6_1	27_6_1	1220_12_1	42_6_124	978_6_1	368_4_1	1476_3_29	147_01_268	141_2_268	148_4_1	77_2_1	533_6_93	75_01_1	260_3_1	386_01_280	507_6_265	105_6_142	2120_12_559	58_6_1	34_3_567	641_4_13	1680_6_108	63_6_1	353_2_175	351_6_109	375_2_1
150_2_103	768_6_101	199_0_133	217_2_1	454_3_26	193_6_1	130_2_305	179_6_237	83_4_115	230_3_532	87_6_1	26_6_1	27_6_1	1220_12_1	42_6_127	978_6_1	368_4_1	1476_3_20	147_01_274	141_2_261	148_4_1	77_2_1	533_6_92	75_01_1	260_3_1	386_01_299	507_6_280	105_6_151	2120_12_571	58_6_1	34_3_562	641_4_6	1680_6_103	63_6_1	353_2_186	351_6_118	375_2_1
150_2_97	768_6_103	199_0_158	217_2_1	454_3_19	193_6_1	130_2_305	179_6_244	83_4_98	230_3_535	87_6_1	26_6_1	27_6_1	1220_12_1	42_6_132	978_6_1	368_4_1	1476_3_11	147_01_290	141_2_259	148_4_1	77_2_1	533_6_90	75_01_1	260_3_1	386_01_272	507_6_279	105_6_150	2120_12_569	58_6_1	34_3_544	641_4_2	1680_6_99	63_6_1	353_2_185	351_6_137	375_2_1
150_2_106	768_6_109	199_0_162	217_2_1	454_3_14	193_6_1	130_2_311	179_6_238	83_4_86	230_3_577	87_6_1	26_6_1	27_6_1	1220_12_1	42_6_139	978_6_1	368_4_1	1476_3_14	147_01_302	141_2_246	148_4_1	77_2_1	533_6_90	75_01_1	260_3_1	386_01_242	507_6_290	105_6_164	2120_12_571	58_6_1	34_3_542	641_4_2	1680_6_92	63_6_1	353_2_190	351_6_145	375_2_1
150_2_96	768_6_116	199_0_155	217_2_1	454_3_20	193_6_1	130_2_306	179_6_232	83_4_75	230_3_580	87_6_1	26_6_1	27_6_1	1220_12_1	42_6_146	978_6_1	368_4_1	1476_3_17	147_01_286	141_2_230	148_4_1	77_2_1	533_6_82	75_01_1	260_3_1	386_01_240	507_6_285	105_6_179	2120_12_596	58_6_1	34_3_520	641_4_3	1680_6_81	63_6_1	353_2_190	351_6_147	375_2_1
150_2_96	768_6_119	199_0_139	217_2_1	454_3_17	193_6_1	130_2_304	179_6_226	83_4_78	230_3_573	87_6_1	26_6_1	27_6_1	1220_12_1	42_6_145	978_6_1	368_4_1	1476_3_19	147_01_238	141_2_219	148_4_1	77_2_1	533_6_71	75_01_1	260_3_1	386_01_214	507_6_273	105_6_197	2120_12_590	58_6_1	34_3_532	641_4_5	1680_6_74	63_6_1	353_2_198	351_6_152	375_2_1
150_2_99	768_6_125	199_0_94	217_2_1	454_3_13	193_6_1	130_2_309	179_6_216	83_4_86	230_3_567	87_6_1	26_6_1	27_6_1	1220_12_1	42_6_143	978_6_1	368_4_1	1476_3_22	147_01_171	141_2_197	148_4_1	77_2_1	533_6_75	75_01_1	260_3_1	386_01_200	507_6_272	105_6_211	2120_12_596	58_6_1	34_3_520	641_4_8	1680_6_64	63_6_1	353_2_210	351_6_159	375_2_1
150_2_102	768_6_126	199_0_81	217_2_1	454_3_12	193_6_1	130_2_318	179_6_221	83_4_94	230_3_607	87_6_1	26_6_1	27_6_1	1220_12_1	42_6_136	978_6_1	368_4_1	1476_3_18	147_01_161	141_2_198	148_4_1	77_2_1	533_6_82	75_01_1	260_3_1	386_01_207	507_6_271	105_6_220	2120_12_594	58_6_1	34_3_537	641_4_12	1680_6_67	63_6_1	353_2_203	351_6_168	375_2_1
150_2_109	768_6_132	199_0_56	217_2_1	454_3_11	193_6_1	130_2_323	179_6_212	83_4_95	230_3_597	87_6_1	26_6_1	27_6_1	1220_12_1	42_6_131	978_6_1	368_4_1	1476_3_23	147_01_132	141_2_195	148_4_1	77_2_1	533_6_82	75_01_1	260_3_1	386_01_238	507_6_289	105_6_214	2120_12_614	58_6_1	34_3_556	641_4_20	1680_6_58	63_6_1	353_2_201	351_6_172	375_2_1
150_2_114	768_6_135	199_0_33	217_2_1	454_3_4	193_6_1	130_2_323	179_6_192	83_4_95	230_3_587	87_6_1	26_6_1	27_6_1	1220_12_1	42_6_114	978_6_1	368_4_1	1476_3_26	147_01_112	141_2_177	148_4_1	77_2_1	533_6_86	75_01_1	260_3_1	386_01_274	507_6_283	105_6_230	2120_12_633	58_6_1	34_3_579	641_4_25	1680_6_58	63_6_1	353_2_195	351_6_174	375_2_1
150_2_120	768_6_120	199_0_19	217_2_1	454_3_2	193_6_1	130_2_336	179_6_178	83_4_87	230_3_557	87_6_1	26_6_1	27_6_1	1220_12_1	42_6_110	978_6_1	368_4_1	1476_3_25	147_01_106	141_2_164	148_4_1	77_2_1	533_6_95	75_01_1	260_3_1	386_01_281	507_6_289	105_6_225	2120_12_648	58_6_1	34_3_573	641_4_29	1680_6_52	63_6_1	353_2_177	351_6_192	375_2_1
150_2_129	768_6_118	199_0_12	217_2_1	193_6_1	130_2_335	179_6_167	83_4_86	230_3_571	87_6_1	26_6_1	27_6_1	1220_12_1	42_6_108	978_6_1	368_4_1	1476_3_24	147_01_133	141_2_152	148_4_1	77_2_1	533_6_100	75_01_1	260_3_1	386_01_271	507_6_288	105_6_230	2120_12_652	58_6_1	34_3_595	641_4_29	1680_6_51	63_6_1	353_2_150	351_6_216	375_2_1
150_2_139	768_6_104	199_0_8	217_2_1	193_6_1	130_2_337	179_6_145	83_4_102	230_3_575	87_6_1	26_6_1	27_6_1	1220_12_1	42_6_106	978_6_1	368_4_1	1476_3_18	147_01_168	141_2_134	148_4_1	77_2_1	533_6_108	75_01_1	260_3_1	386_01_251	507_6_272	105_6_219	2120_12_627	58_6_1	34_3_626	641_4_28	1680_6_51	63_6_1	353_2_133	351_6_220	375_2_1
150_2_144	768_6_90	199_0_3	217_2_1	193_6_1	130_2_343	179_6_138	83_4_118	230_3_564	87_6_1	26_6_1	27_6_1	1220_12_1	42_6_113	978_6_1	368_4_1	1476_3_10	147_01_175	141_2_113	148_4_1	77_2_1	533_6_105	75_01_1	260_3_1	386_01_218	507_6_246	105_6_208	2120_12_638	58_6_1	34_3_659	641_4_36	1680_6_44	63_6_1	353_2_133	351_6_230	375_2_1
150_2_149	768_6_75	199_0_1	217_2_1	193_6_1	130_2_334	179_6_132	83_4_121	230_3_599	87_6_1	26_6_1	27_6_1	1220_12_1	42_6_116	978_6_1	368_4_1	1476_3_10	147_01_180	141_2_100	148_4_1	77_2_1	533_6_110	75_01_1	260_3_1	386_01_185	507_6_222	105_6_193	2120_12_651	58_6_1	34_3_698	641_4_43	1680_6_39	63_6_1	353_2_128	351_6_235	375_2_1
150_2_139	768_6_77	217_2_1	193_6_1	63_6_1	179_6_125	83_4_123	230_3_609	87_6_1	26_6_1	27_6_1	1220_12_1	42_6_107	978_6_1	368_4_1	1476_3_10	147_01_194	141_2_104	148_4_1	77_2_1	533_6_106	75_01_1	260_3_1	386_01_157	507_6_208	105_6_191	2120_12_625	58_6_1	34_3_736	641_4_49	1680_6_36	130_2_326	353_2_122	351_6_251	375_2_1
150_2_135	768_6_67	217_2_1	193_6_1	63_6_1	179_6_123	83_4_115	230_3_629	87_6_1	26_6_1	27_6_1	1220_12_1	42_6_108	978_6_1	368_4_1	1476_3_10	147_01_185	141_2_108	148_4_1	77_2_1	533_6_98	75_01_1	260_3_1	386_01_177	507_6_193	105_6_179	2120_12_609	58_6_1	34_3_749	641_4_68	1680_6_35	130_2_327	353_2_132	351_6_270	375_2_1
150_2_137	768_6_58	217_2_1	193_6_1	63_6_1	179_6_118	83_4_120	230_3_582	87_6_1	26_6_1	27_6_1	1220_12_1	42_6_101	978_6_1	368_4_1	1476_3_5	147_01_169	141_2_112	148_4_1	77_2_1	533_6_102	75_01_1	260_3_1	386_01_238	507_6_189	105_6_184	2120_12_573	58_6_1	34_3_753	641_4_77	1680_6_33	130_2_331	353_2_132	351_6_288	375_2_1
150_2_143	768_6_57	217_2_1	193_6_1	63_6_1	179_6_120	83_4_114	230_3_532	87_6_1	26_6_1	27_6_1	1220_12_1	42_6_103	978_6_1	368_4_1	1476_3_5	147_01_176	141_2_116	148_4_1	77_2_1	533_6_96	75_01_1	260_3_1	386_01_314	507_6_203	105_6_192	2120_12_550	58_6_1	34_3_762	641_4_74	1680_6_28	130_2_338	353_2_133	351_6_300	375_2_1
150_2_139	768_6_50	217_2_1	193_6_1	63_6_1	179_6_112	83_4_107	230_3_472	87_6_1	26_6_1	27_6_1	1220_12_1	42_6_98	978_6_1	368_4_1	1476_3_5	147_01_220	141_2_120	148_4_1	77_2_1	533_6_94	75_01_1	260_3_1	386_01_381	507_6_196	105_6_185	2120_12_521	58_6_1	34_3_764	641_4_67	1680_6_24	130_2_358	353_2_140	351_6_323	375_2_1
150_2_135	768_6_44	217_2_1	193_6_1	63_6_1	179_6_115	83_4_115	230_3_401	87_6_1	26_6_1	27_6_1	1220_12_1	42_6_101	978_6_1	368_4_1	1476_3_4	147_01_290	141_2_106	148_4_1	77_2_1	533_6_99	75_01_1	260_3_1	386_01_406	507_6_203	105_6_195	2120_12_533	58_6_1	34_3_813	641_4_63	1680_6_21	130_2_363	353_2_155	351_6_333	375_2_1
150_2_130	768_6_37	217_2_1	193_6_1	63_6_1	179_6_114	83_4_120	230_3_370	87_6_1	26_6_1	27_6_1	1220_12_1	42_6_97	978_6_1	368_4_1	1476_3_3	147_01_312	141_2_103	148_4_1	77_2_1	533_6_97	75_01_1	260_3_1	386_01_368	507_6_208	105_6_200	2120_12_505	58_6_1	34_3_873	641_4_64	1680_6_18	130_2_384	353_2_152	351_6_340	375_2_1
150_2_130	768_6_31	217_2_1	193_6_1	63_6_1	179_6_109	83_4_132	230_3_404	87_6_1	26_6_1	27_6_1	1220_12_1	42_6_97	978_6_1	368_4_1	1476_3_4	147_01_331	141_2_93	148_4_1	77_2_1	533_6_93	75_01_1	260_3_1	386_01_340	507_6_207	105_6_190	2120_12_507	58_6_1	34_3_928	641_4_70	1680_6_18	130_2_381	353_2_151	351_6_334	375_2_1
150_2_120	768_6_20	217_2_1	193_6_1	63_6_1	179_6_115	83_4_149	230_3_450	87_6_1	26_6_1	27_6_1	1220_12_1	42_6_100	978_6_1	368_4_1	1476_3_3	147_01_308	141_2_79	148_4_1	77_2_1	533_6_86	75_01_1	260_3_1	386_01_293	507_6_198	105_6_202	2120_12_476	58_6_1	34_3_962	641_4_63	1680_6_15	130_2_381	353_2_157	351_6_345	375_2_1
150_2_110	768_6_16	217_2_1	193_6_1	63_6_1	179_6_117	83_4_169	230_3_487	87_6_1	26_6_1	27_6_1	1220_12_1	42_6_109	978_6_1	368_4_1	1476_3_2	147_01_304	141_2_86	148_4_1	77_2_1	533_6_82	75_01_1	260_3_1	386_01_252	507_6_201	105_6_201	2120_12_469	58_6_1	34_3_957	641_4_73	1680_6_16	130_2_407	353_2_156	351_6_341	375_2_1
150_2_112	768_6_14	217_2_1	193_6_1	63_6_1	179_6_122	83_4_185	230_3_496	87_6_1	26_6_1	27_6_1	1220_12_1	42_6_110	978_6_1	368_4_1	1476_3_2	147_01_267	141_2_86	148_4_1	77_2_1	533_6_77	75_01_1	260_3_1	386_01_223	507_6_201	105_6_194	2120_12_490	58_6_1	34_3_945	641_4_83	1680_6_12	130_2_424	353_2_151	351_6_331	375_2_1
150_2_112	768_6_14	217_2_1	193_6_1	63_6_1	179_6_122	83_4_187	230_3_462	87_6_1	26_6_1	27_6_1	1220_12_1	42_6_117	978_6_1	368_4_1	1476_3_2	147_01_250	141_2_76	148_4_1	77_2_1	533_6_74	75_01_1	260_3_1	386_01_214	507_6_219	105_6_186	2120_12_511	58_6_1	34_3_958	641_4_99	1680_6_14	130_2_419	353_2_152	351_6_328	375_2_1
150_2_115	768_6_11	217_2_1	193_6_1	63_6_1	179_6_122	83_4_216	230_3_460	87_6_1	26_6_1	27_6_1	1220_12_1	42_6_122	978_6_1	368_4_1	1476_3_1	147_01_241	141_2_73	148_4_1	77_2_1	533_6_68	75_01_1	260_3_1	386_01_212	507_6_225	105_6_181	2120_12_470	58_6_1	34_3_958	641_4_102	1680_6_11	130_2_421	353_2_153	351_6_320	375_2_1
150_2_116	768_6_10	217_2_1	193_6_1	63_6_1	179_6_119	83_4_243	230_3_437	87_6_1	26_6_1	27_6_1	1220_12_1	42_6_125	978_6_1	368_4_1	533_6_64	147_01_201	141_2_65	148_4_1	77_2_1	75_01_1	386_01_215	507_6_221	105_6_179	2120_12_442	58_6_1	34_3_967	641_4_135	1680_6_13	130_2_422	353_2_152	351_6_311	375_2_1
150_2_124	768_6_10	217_2_1	193_6_1	63_6_1	179_6_114	83_4_288	230_3_425	87_6_1	26_6_1	27_6_1	1220_12_1	42_6_133	978_6_1	368_4_1	533_6_64	147_01_169	141_2_60	148_4_1	77_2_1	75_01_1	386_01_199	507_6_225	105_6_168	2120_12_373	58_6_1	34_3_958	641_4_160	1680_6_11	130_2_417	353_2_155	351_6_300	375_2_1
150_2_133	768_6_10	217_2_1	193_6_1	63_6_1	179_6_107	83_4_316	230_3_429	87_6_1	26_6_1	27_6_1	1220_12_1	42_6_142	978_6_1	368_4_1	533_6_65	147_01_174	141_2_62	148_4_1	77_2_1	75_01_1	386_01_193	507_6_211	105_6_158	2120_12_325	58_6_1	34_3_992	641_4_183	1680_6_15	130_2_424	353_2_163	351_6_314	375_2_1
150_2_136	768_6_8	217_2_1	193_6_1	63_6_1	179_6_90	83_4_337	230_3_436	87_6_1	26_6_1	27_6_1	1220_12_1	42_6_144	978_6_1	368_4_1	533_6_63	147_01_213	141_2_56	148_4_1	77_2_1	75_01_1	386_01_157	507_6_206	105_6_175	2120_12_296	58_6_1	34_3_1050	641_4_188	1680_6_17	130_2_452	353_2_179	351_6_312	375_2_1
150_2_134	768_6_8	217_2_1	193_6_1	63_6_1	179_6_82	83_4_362	230_3_431	87_6_1	26_6_1	27_6_1	1220_12_1	42_6_148	978_6_1	368_4_1	533_6_55	147_01_240	141_2_59	148_4_1	77_2_1	75_01_1	386_01_122	507_6_203	105_6_189	2120_12_283	58_6_1	34_3_1105	641_4_167	1680_6_25	130_2_484	353_2_186	351_6_323	375_2_1
150_2_133	768_6_4	217_2_1	193_6_1	63_6_1	179_6_74	83_4_355	230_3_458	87_6_1	26_6_1	27_6_1	1220_12_1	42_6_144	978_6_1	368_4_1	533_6_57	147_01_245	141_2_62	148_4_1	77_2_1	75_01_1	386_01_126	507_6_194	105_6_214	2120_12_263	58_6_1	34_3_1171	641_4_146	1680_6_33	130_2_494	353_2_190	351_6_312	375_2_1
150_2_131	768_6_3	217_2_1	193_6_1	63_6_1	179_6_78	83_4_364	230_3_434	87_6_1	26_6_1	27_6_1	1220_12_1	42_6_138	978_6_1	368_4_1	533_6_55	147_01_215	141_2_66	148_4_1	77_2_1	75_01_1	386_01_153	507_6_183	105_6_215	2120_12_260	58_6_1	34_3_1167	641_4_126	1680_6_36	130_2_520	353_2_203	351_6_320	375_2_1
150_2_129	768_6_3	217_2_1	193_6_1	63_6_1	179_6_93	83_4_339	230_3_418	87_6_1	26_6_1	27_6_1	1220_12_1	42_6_136	978_6_1	368_4_1	533_6_51	147_01_209	141_2_63	148_4_1	77_2_1	75_01_1	386_01_162	507_6_185	105_6_230	2120_12_258	58_6_1	34_3_1205	641_4_139	1680_6_44	130_2_532	353_2_199	351_6_324	375_2_1
150_2_121	768_6_2	217_2_1	193_6_1	63_6_1	179_6_107	83_4_297	230_3_399	87_6_1	26_6_1	27_6_1	1220_12_1	42_6_129	978_6_1	368_4_1	533_6_51	147_01_173	141_2_64	148_4_1	77_2_1	75_01_1	386_01_173	507_6_183	105_6_251	2120_12_236	58_6_1	34_3_1189	641_4_157	1680_6_50	130_2_561	353_2_195	351_6_305	375_2_1
150_2_124	217_2_1	63_6_1	179_6_110	83_4_269	230_3_365	87_6_1	26_6_1	27_6_1	1220_12_1	42_6_124	978_6_1	368_4_1	533_6_47	147_01_146	141_2_65	148_4_1	77_2_1	75_01_1	386_01_174	507_6_191	105_6_274	2120_12_208	58_6_1	34_3_1158	641_4_166	1680_6_58	130_2_583	353_2_177	351_6_295	375_2_1
150_2_125	217_2_1	63_6_1	179_6_109	83_4_262	230_3_367	87_6_1	26_6_1	27_6_1	1220_12_1	42_6_122	978_6_1	368_4_1	533_6_51	147_01_167	141_2_62	148_4_1	77_2_1	75_01_1	386_01_173	507_6_194	105_6_289	2120_12_207	58_6_1	34_3_1092	641_4_185	1680_6_52	130_2_597	353_2_174	351_6_306	375_2_1
150_2_127	217_2_1	63_6_1	179_6_102	83_4_306	230_3_391	87_6_1	26_6_1	27_6_1	1220_12_1	42_6_119	978_6_1	368_4_1	533_6_56	147_01_191	141_2_62	148_4_1	77_2_1	75_01_1	386_01_170	507_6_193	105_6_292	2120_12_200	58_6_1	34_3_1015	641_4_195	1680_6_57	130_2_587	353_2_159	351_6_302	375_2_1
150_2_126	217_2_1	63_6_1	179_6_95	83_4_368	230_3_377	87_6_1	26_6_1	27_6_1	1220_12_1	42_6_113	978_6_1	368_4_1	533_6_58	147_01_245	141_2_48	148_4_1	77_2_1	75_01_1	386_01_162	507_6_179	105_6_317	2120_12_197	58_6_1	34_3_977	641_4_212	1680_6_54	130_2_585	353_2_154	351_6_304	375_2_1
150_2_122	217_2_1	63_6_1	179_6_84	83_4_421	230_3_372	87_6_1	26_6_1	27_6_1	1220_12_1	42_6_117	978_6_1	368_4_1	533_6_56	147_01_238	141_2_41	148_4_1	77_2_1	75_01_1	386_01_154	507_6_159	105_6_328	2120_12_193	58_6_1	34_3_1004	641_4_209	1680_6_60	130_2_616	353_2_147	351_6_291	375_2_1
150_2_116	217_2_1	63_6_1	179_6_83	83_4_430	230_3_347	87_6_1	26_6_1	27_6_1	1220_12_1	42_6_109	978_6_1	368_4_1	533_6_59	147_01_210	141_2_35	148_4_1	77_2_1	75_01_1	386_01_154	507_6_136	105_6_339	2120_12_231	58_6_1	34_3_1062	641_4_198	1680_6_63	130_2_586	353_2_142	351_6_296	375_2_1
150_2_122	217_2_1	63_6_1	179_6_78	83_4_443	230_3_313	87_6_1	26_6_1	27_6_1	1220_12_1	42_6_100	978_6_1	368_4_1	533_6_60	147_01_180	141_2_29	148_4_1	77_2_1	75_01_1	386_01_132	507_6_128	105_6_342	2120_12_277	58_6_1	34_3_1143	641_4_191	1680_6_70	130_2_589	353_2_121	351_6_292	375_2_1
150_2_114	217_2_1	63_6_1	179_6_77	83_4_433	230_3_296	87_6_1	26_6_1	27_6_1	1220_12_1	42_6_100	978_6_1	368_4_1	533_6_65	147_01_151	141_2_23	148_4_1	77_2_1	75_01_1	386_01_100	507_6_114	105_6_360	2120_12_283	58_6_1	34_3_1151	641_4_186	1680_6_70	130_2_599	353_2_128	351_6_283	375_2_1
150_2_117	217_2_1	63_6_1	179_6_74	83_4_389	230_3_298	87_6_1	26_6_1	27_6_1	1220_12_1	42_6_107	978_6_1	368_4_1	533_6_67	147_01_175	141_2_23	148_4_1	77_2_1	75_01_1	386_01_67	507_6_106	105_6_375	2120_12_288	58_6_1	34_3_1158	641_4_179	1680_6_66	130_2_574	353_2_130	351_6_272	375_2_1
150_2_107	217_2_1	63_6_1	179_6_67	83_4_344	230_3_312	87_6_1	26_6_1	27_6_1	1220_12_1	42_6_113	978_6_1	368_4_1	533_6_72	147_01_198	141_2_24	148_4_1	77_2_1	75_01_1	386_01_62	507_6_101	105_6_379	2120_12_287	58_6_1	34_3_1162	641_4_171	1680_6_64	130_2_564	353_2_137	351_6_268	375_2_1
150_2_100	217_2_1	63_6_1	179_6_61	83_4_311	230_3_347	87_6_1	26_6_1	27_6_1	1220_12_1	42_6_103	978_6_1	368_4_1	533_6_74	147_01_243	141_2_34	148_4_1	77_2_1	75_01_1	386_01_85	507_6_103	105_6_394	2120_12_251	58_6_1	34_3_1139	641_4_160	1680_6_59	130_2_571	353_2_152	351_6_255	375_2_1
150_2_108	217_2_1	63_6_1	179_6_57	83_4_290	230_3_369	87_6_1	26_6_1	27_6_1	1220_12_1	42_6_100	978_6_1	368_4_1	533_6_69	147_01_288	141_2_34	148_4_1	77_2_1	75_01_1	386_01_121	507_6_105	105_6_408	2120_12_241	58_6_1	34_3_1088	641_4_150	1680_6_59	130_2_575	353_2_149	351_6_241	375_2_1
150_2_107	217_2_1	63_6_1	179_6_56	83_4_292	230_3_373	87_6_1	26_6_1	27_6_1	1220_12_1	42_6_91	978_6_1	368_4_1	533_6_70	147_01_330	141_2_43	148_4_1	77_2_1	75_01_1	386_01_144	507_6_108	105_6_396	2120_12_229	58_6_1	34_3_1015	641_4_168	1680_6_63	130_2_567	353_2_166	351_6_242	375_2_1
150_2_115	217_2_1	63_6_1	179_6_56	83_4_299	230_3_344	87_6_1	26_6_1	27_6_1	1220_12_1	42_6_97	978_6_1	368_4_1	533_6_69	147_01_340	141_2_53	148_4_1	77_2_1	75_01_1	386_01_149	507_6_118	105_6_382	2120_12_214	58_6_1	34_3_980	641_4_197	1680_6_54	130_2_589	353_2_172	351_6_230	375_2_1
150_2_120	217_2_1	63_6_1	179_6_61	83_4_300	230_3_328	87_6_1	26_6_1	27_6_1	1220_12_1	42_6_101	978_6_1	368_4_1	533_6_71	147_01_340	141_2_60	148_4_1	77_2_1	75_01_1	386_01_128	507_6_125	105_6_367	2120_12_198	58_6_1	34_3_953	641_4_207	1680_6_43	130_2_613	353_2_161	351_6_208	375_2_1
150_2_130	217_2_1	63_6_1	179_6_73	83_4_305	230_3_291	87_6_1	26_6_1	27_6_1	1220_12_1	42_6_96	978_6_1	368_4_1	533_6_71	147_01_348	141_2_58	148_4_1	77_2_1	75_01_1	386_01_103	507_6_122	105_6_341	2120_12_164	58_6_1	34_3_1025	641_4_186	1680_6_43	130_2_632	353_2_149	351_6_206	375_2_1
150_2_134	217_2_1	63_6_1	179_6_76	83_4_317	230_3_274	87_6_1	26_6_1	27_6_1	1220_12_1	42_6_88	978_6_1	368_4_1	533_6_67	147_01_333	141_2_63	148_4_1	77_2_1	75_01_1	386_01_77	507_6_119	105_6_317	2120_12_177	58_6_1	34_3_1074	641_4_178	1680_6_41	130_2_632	353_2_140	351_6_183	375_2_1
150_2_135	217_2_1	63_6_1	179_6_78	83_4_330	230_3_278	87_6_1	26_6_1	27_6_1	1220_12_1	42_6_74	978_6_1	368_4_1	533_6_62	147_01_280	141_2_63	148_4_1	77_2_1	75_01_1	386_01_66	507_6_125	105_6_302	2120_12_205	58_6_1	34_3_1173	641_4_185	1680_6_29	130_2_640	353_2_129	351_6_195	375_2_1
150_2_142	217_2_1	63_6_1	179_6_87	83_4_324	230_3_284	87_6_1	26_6_1	27_6_1	1220_12_1	42_6_62	978_6_1	368_4_1	533_6_65	147_01_256	141_2_61	148_4_1	77_2_1	75_01_1	386_01_56	507_6_134	105_6_263	2120_12_234	58_6_1	34_3_1195	641_4_191	1680_6_20	130_2_652	353_2_113	351_6_201	375_2_1
150_2_149	217_2_1	63_6_1	179_6_84	83_4_350	230_3_300	87_6_1	26_6_1	27_6_1	1220_12_1	42_6_52	978_6_1	368_4_1	533_6_71	147_01_291	141_2_57	148_4_1	77_2_1	75_01_1	386_01_49	507_6_135	105_6_233	2120_12_247	58_6_1	34_3_1172	641_4_202	1680_6_16	130_2_659	353_2_104	351_6_213	375_2_1
150_2_137	217_2_1	63_6_1	179_6_82	83_4_421	230_3_290	87_6_1	26_6_1	27_6_1	1220_12_1	42_6_46	978_6_1	368_4_1	533_6_67	147_01_345	141_2_57	148_4_1	77_2_1	75_01_1	386_01_38	507_6_141	105_6_218	2120_12_264	58_6_1	34_3_1134	641_4_194	1680_6_7	130_2_669	353_2_102	351_6_236	375_2_1
150_2_132	217_2_1	63_6_1	179_6_73	83_4_462	230_3_263	87_6_1	26_6_1	27_6_1	1220_12_1	42_6_36	978_6_1	368_4_1	533_6_65	147_01_412	141_2_55	148_4_1	77_2_1	75_01_1	386_01_29	507_6_140	105_6_199	2120_12_249	58_6_1	34_3_1066	641_4_194	1680_6_4	130_2_703	353_2_113	351_6_249	375_2_1
150_2_131	217_2_1	63_6_1	179_6_65	83_4_485	230_3_246	87_6_1	26_6_1	1220_12_1	42_6_32	368_4_1	533_6_65	147_01_449	141_2_56	148_4_1	77_2_1	75_01_1	386_01_25	507_6_150	105_6_181	2120_12_213	58_6_1	34_3_980	641_4_171	130_2_761	353_2_117	351_6_255	375_2_1
150_2_122	217_2_1	63_6_1	179_6_59	83_4_484	230_3_243	87_6_1	26_6_1	1220_12_1	42_6_25	368_4_1	533_6_61	147_01_424	141_2_54	148_4_1	77_2_1	75_01_1	386_01_18	507_6_153	105_6_158	2120_12_189	58_6_1	34_3_980	641_4_155	130_2_768	353_2_118	351_6_262	375_2_1
150_2_116	217_2_1	63_6_1	179_6_56	83_4_471	230_3_229	87_6_1	26_6_1	1220_12_1	42_6_15	368_4_1	533_6_54	147_01_378	141_2_58	148_4_1	77_2_1	75_01_1	386_01_14	507_6_164	105_6_143	2120_12_159	58_6_1	34_3_1032	641_4_130	130_2_792	353_2_121	351_6_262	375_2_1
150_2_121	217_2_1	63_6_1	179_6_58	83_4_456	230_3_239	87_6_1	26_6_1	1220_12_1	42_6_9	368_4_1	533_6_48	147_01_356	141_2_56	148_4_1	77_2_1	75_01_1	386_01_10	507_6_173	105_6_133	2120_12_167	58_6_1	34_3_1086	641_4_144	130_2_808	353_2_118	351_6_239	375_2_1
150_2_109	217_2_1	63_6_1	179_6_61	83_4_455	230_3_239	87_6_1	26_6_1	1220_12_1	42_6_9	368_4_1	533_6_45	147_01_347	141_2_57	148_4_1	77_2_1	75_01_1	386_01_15	507_6_192	105_6_128	2120_12_195	58_6_1	34_3_1091	641_4_149	130_2_803	353_2_118	351_6_229	375_2_1
150_2_108	217_2_1	63_6_1	179_6_64	83_4_464	230_3_241	87_6_1	26_6_1	1220_12_1	42_6_9	368_4_1	533_6_44	147_01_366	141_2_55	148_4_1	77_2_1	75_01_1	386_01_19	507_6_203	105_6_113	2120_12_251	58_6_1	34_3_1082	641_4_149	130_2_806	353_2_108	351_6_196	375_2_1
150_2_109	217_2_1	63_6_1	179_6_73	83_4_441	230_3_251	87_6_1	26_6_1	1220_12_1	42_6_5	368_4_1	533_6_40	147_01_350	141_2_52	148_4_1	77_2_1	75_01_1	386_01_14	507_6_212	105_6_100	2120_12_277	58_6_1	34_3_1072	641_4_153	130_2_835	353_2_95	351_6_173	375_2_1
150_2_101	217_2_1	63_6_1	179_6_76	83_4_418	230_3_254	87_6_1	26_6_1	1220_12_1	42_6_7	368_4_1	533_6_34	147_01_334	141_2_58	148_4_1	77_2_1	75_01_1	386_01_12	507_6_215	105_6_84	2120_12_284	58_6_1	34_3_1069	641_4_149	130_2_837	353_2_86	351_6_149	375_2_1
150_2_102	217_2_1	63_6_1	179_6_77	83_4_404	230_3_273	87_6_1	26_6_1	1220_12_1	42_6_10	368_4_1	533_6_27	147_01_318	141_2_52	148_4_1	77_2_1	75_01_1	386_01_8	507_6_230	105_6_80	2120_12_251	58_6_1	34_3_1068	641_4_136	130_2_876	353_2_81	351_6_145	375_2_1
150_2_98	217_2_1	63_6_1	179_6_79	83_4_392	230_3_268	87_6_1	26_6_1	1220_12_1	42_6_12	368_4_1	533_6_20	147_01_333	141_2_56	148_4_1	77_2_1	75_01_1	386_01_10	507_6_227	105_6_80	2120_12_184	58_6_1	34_3_1074	641_4_119	130_2_886	353_2_72	351_6_144	375_2_1
150_2_105	217_2_1	63_6_1	179_6_79	83_4_400	230_3_268	87_6_1	26_6_1	1220_12_1	42_6_13	368_4_1	533_6_18	147_01_346	141_2_56	148_4_1	77_2_1	75_01_1	386_01_21	507_6_213	105_6_74	2120_12_142	58_6_1	34_3_1089	641_4_117	130_2_888	353_2_69	351_6_133	375_2_1
150_2_102	217_2_1	63_6_1	179_6_72	83_4_416	230_3_258	87_6_1	26_6_1	1220_12_1	42_6_13	368_4_1	533_6_15	147_01_337	141_2_61	148_4_1	77_2_1	75_01_1	386_01_36	507_6_223	105_6_76	2120_12_158	58_6_1	34_3_1118	641_4_127	130_2_897	353_2_66	351_6_121	375_2_1
150_2_98	217_2_1	63_6_1	179_6_62	83_4_421	230_3_246	87_6_1	26_6_1	1220_12_1	42_6_12	368_4_1	533_6_11	147_01_371	141_2_63	148_4_1	77_2_1	75_01_1	386_01_41	507_6_239	105_6_81	2120_12_191	58_6_1	34_3_1117	641_4_157	130_2_870	353_2_71	351_6_126	375_2_1
150_2_99	217_2_1	63_6_1	179_6_53	83_4_440	230_3_247	87_6_1	26_6_1	1220_12_1	42_6_15	368_4_1	533_6_8	147_01_409	141_2_58	148_4_1	77_2_1	75_01_1	386_01_36	507_6_236	105_6_75	2120_12_238	58_6_1	34_3_1098	641_4_177	130_2_865	353_2_63	351_6_121	375_2_1
150_2_96	217_2_1	63_6_1	179_6_39	83_4_436	230_3_223	87_6_1	26_6_1	1220_12_1	42_6_16	368_4_1	533_6_7	147_01_394	141_2_48	148_4_1	77_2_1	75_01_1	386_01_30	507_6_261	105_6_74	2120_12_264	58_6_1	34_3_1106	641_4_178	130_2_861	353_2_65	351_6_122	375_2_1
150_2_91	217_2_1	63_6_1	179_6_29	83_4_406	230_3_215	87_6_1	26_6_1	1220_12_1	42_6_13	368_4_1	533_6_8	147_01_394	141_2_52	148_4_1	77_2_1	75_01_1	386_01_27	507_6_275	105_6_80	2120_12_292	58_6_1	34_3_1089	641_4_173	130_2_860	353_2_68	351_6_133	375_2_1
150_2_81	217_2_1	63_6_1	179_6_27	83_4_344	230_3_210	87_6_1	26_6_1	1220_12_1	42_6_12	368_4_1	533_6_7	147_01_394	141_2_53	148_4_1	77_2_1	75_01_1	386_01_39	507_6_285	105_6_89	2120_12_293	58_6_1	34_3_1043	641_4_148	130_2_855	353_2_71	351_6_143	375_2_1
150_2_86	217_2_1	63_6_1	179_6_19	83_4_308	230_3_210	87_6_1	26_6_1	1220_12_1	42_6_12	368_4_1	533_6_7	147_01_394	141_2_52	148_4_1	77_2_1	75_01_1	386_01_45	507_6_318	105_6_99	2120_12_279	58_6_1	34_3_1004	641_4_140	130_2_846	353_2_72	351_6_153	375_2_1
150_2_80	217_2_1	63_6_1	179_6_14	83_4_297	230_3_199	87_6_1	26_6_1	1220_12_1	42_6_10	368_4_1	533_6_5	147_01_403	141_2_51	148_4_1	77_2_1	75_01_1	386_01_48	507_6_334	105_6_102	2120_12_230	58_6_1	34_3_951	641_4_129	130_2_833	353_2_77	351_6_178	375_2_1
150_2_76	217_2_1	63_6_1	179_6_12	83_4_296	230_3_200	87_6_1	26_6_1	1220_12_1	42_6_7	368_4_1	533_6_4	147_01_390	141_2_49	148_4_1	77_2_1	75_01_1	386_01_32	507_6_362	105_6_92	2120_12_203	58_6_1	34_3_939	641_4_123	130_2_821	353_2_76	351_6_196	375_2_1
150_2_76	217_2_1	63_6_1	179_6_7	83_4_295	230_3_188	87_6_1	26_6_1	1220_12_1	42_6_5	368_4_1	533_6_1	147_01_428	141_2_42	148_4_1	77_2_1	75_01_1	386_01_35	507_6_387	105_6_89	2120_12_199	58_6_1	34_3_934	641_4_124	130_2_797	353_2_85	351_6_218	375_2_1
150_2_73	217_2_1	63_6_1	179_6_6	83_4_300	230_3_166	26_6_1	1220_12_1	42_6_5	368_4_1	507_6_417	147_01_457	141_2_41	148_4_1	77_2_1	75_01_1	386_01_68	105_6_92	2120_12_205	58_6_1	34_3_957	641_4_130	130_2_783	353_2_90	351_6_237	375_2_1
150_2_73	217_2_1	63_6_1	179_6_9	83_4_311	230_3_140	26_6_1	1220_12_1	42_6_4	368_4_1	507_6_428	147_01_498	141_2_35	148_4_1	77_2_1	75_01_1	386_01_91	105_6_90	2120_12_231	58_6_1	34_3_952	641_4_132	130_2_757	353_2_88	351_6_245	375_2_1
150_2_69	217_2_1	63_6_1	179_6_10	83_4_296	230_3_120	26_6_1	1220_12_1	42_6_2	368_4_1	507_6_448	147_01_549	141_2_32	148_4_1	77_2_1	75_01_1	386_01_104	105_6_72	2120_12_246	58_6_1	34_3_1027	641_4_134	130_2_741	353_2_91	351_6_257	375_2_1
150_2_66	217_2_1	63_6_1	179_6_11	83_4_266	230_3_139	26_6_1	1220_12_1	42_6_3	368_4_1	507_6_450	147_01_587	141_2_30	148_4_1	77_2_1	75_01_1	386_01_110	105_6_68	2120_12_226	58_6_1	34_3_1098	641_4_129	130_2_726	353_2_90	351_6_258	375_2_1
150_2_73	217_2_1	63_6_1	179_6_12	83_4_244	230_3_162	26_6_1	1220_12_1	42_6_2	368_4_1	507_6_457	147_01_615	141_2_22	148_4_1	77_2_1	75_01_1	386_01_92	105_6_64	2120_12_212	58_6_1	34_3_1132	641_4_135	130_2_716	353_2_91	351_6_247	375_2_1
150_2_78	217_2_1	63_6_1	179_6_14	83_4_221	230_3_179	26_6_1	1220_12_1	42_6_2	368_4_1	507_6_474	147_01_665	141_2_15	148_4_1	77_2_1	75_01_1	386_01_72	105_6_54	2120_12_194	58_6_1	34_3_1128	641_4_129	130_2_707	353_2_103	351_6_233	375_2_1
150_2_73	217_2_1	63_6_1	179_6_14	83_4_211	230_3_188	26_6_1	1220_12_1	42_6_3	368_4_1	507_6_498	147_01_694	141_2_20	148_4_1	77_2_1	75_01_1	386_01_69	105_6_51	2120_12_195	58_6_1	34_3_1046	641_4_129	130_2_681	353_2_109	351_6_220	375_2_1
150_2_68	217_2_1	63_6_1	179_6_16	83_4_212	230_3_187	26_6_1	1220_12_1	42_6_3	368_4_1	507_6_509	147_01_698	141_2_22	148_4_1	77_2_1	75_01_1	386_01_71	105_6_50	2120_12_226	58_6_1	34_3_987	641_4_133	130_2_695	353_2_112	351_6_200	375_2_1
150_2_75	217_2_1	63_6_1	179_6_14	83_4_197	230_3_159	26_6_1	1220_12_1	42_6_2	368_4_1	507_6_531	147_01_685	141_2_18	148_4_1	77_2_1	75_01_1	386_01_83	105_6_48	2120_12_262	58_6_1	34_3_883	641_4_136	130_2_685	353_2_109	351_6_192	375_2_1
150_2_79	217_2_1	63_6_1	179_6_14	83_4_204	230_3_143	26_6_1	1220_12_1	42_6_1	368_4_1	507_6_543	147_01_700	141_2_15	148_4_1	77_2_1	75_01_1	386_01_82	105_6_53	2120_12_259	58_6_1	34_3_891	641_4_121	130_2_668	353_2_111	351_6_158	375_2_1
150_2_71	217_2_1	63_6_1	179_6_17	83_4_198	230_3_144	26_6_1	1220_12_1	42_6_1	368_4_1	507_6_555	147_01_723	141_2_12	148_4_1	77_2_1	75_01_1	386_01_91	105_6_63	2120_12_306	58_6_1	34_3_873	641_4_101	130_2_664	353_2_92	351_6_145	375_2_1
150_2_71	217_2_1	63_6_1	179_6_19	83_4_176	230_3_157	26_6_1	1220_12_1	42_6_1	368_4_1	507_6_548	147_01_741	141_2_15	148_4_1	77_2_1	75_01_1	386_01_85	105_6_70	2120_12_294	58_6_1	34_3_915	641_4_86	130_2_674	353_2_87	351_6_124	375_2_1
150_2_65	217_2_1	63_6_1	179_6_20	83_4_168	230_3_175	26_6_1	1220_12_1	368_4_1	507_6_546	147_01_765	141_2_14	148_4_1	77_2_1	75_01_1	386_01_78	105_6_78	2120_12_262	58_6_1	34_3_911	641_4_106	130_2_689	353_2_76	351_6_117	375_2_1
150_2_78	217_2_1	63_6_1	179_6_15	83_4_149	230_3_195	26_6_1	1220_12_1	368_4_1	507_6_539	147_01_803	141_2_11	148_4_1	77_2_1	75_01_1	386_01_65	105_6_87	2120_12_226	58_6_1	34_3_943	641_4_126	130_2_708	353_2_79	351_6_120	375_2_1
150_2_80	217_2_1	63_6_1	179_6_21	83_4_138	230_3_222	26_6_1	1220_12_1	368_4_1	507_6_523	147_01_850	141_2_11	148_4_1	77_2_1	75_01_1	386_01_67	105_6_83	2120_12_210	58_6_1	34_3_911	641_4_118	130_2_719	353_2_77	351_6_115	375_2_1
150_2_81	217_2_1	63_6_1	179_6_31	83_4_124	230_3_216	26_6_1	1220_12_1	368_4_1	507_6_508	147_01_914	141_2_10	148_4_1	77_2_1	75_01_1	386_01_70	105_6_80	2120_12_215	58_6_1	34_3_912	641_4_102	130_2_710	353_2_73	351_6_114	375_2_1
150_2_89	217_2_1	63_6_1	179_6_33	83_4_109	230_3_194	26_6_1	1220_12_1	368_4_1	507_6_507	147_01_986	141_2_10	148_4_1	77_2_1	75_01_1	386_01_79	105_6_75	2120_12_233	58_6_1	34_3_839	641_4_89	130_2_705	353_2_80	351_6_106	375_2_1
150_2_100	217_2_1	63_6_1	179_6_36	83_4_95	230_3_176	26_6_1	1220_12_1	368_4_1	507_6_498	147_01_978	141_2_12	148_4_1	77_2_1	75_01_1	386_01_80	105_6_74	2120_12_259	58_6_1	34_3_772	641_4_81	130_2_712	353_2_75	351_6_99	375_2_1
150_2_100	217_2_1	63_6_1	179_6_39	83_4_87	230_3_149	26_6_1	1220_12_1	368_4_1	507_6_454	147_01_1025	141_2_14	148_4_1	77_2_1	75_01_1	386_01_72	105_6_72	2120_12_292	58_6_1	34_3_751	641_4_72	130_2_728	353_2_75	351_6_97	375_2_1
150_2_108	217_2_1	63_6_1	179_6_39	83_4_84	230_3_152	26_6_1	1220_12_1	368_4_1	507_6_421	147_01_1009	141_2_15	148_4_1	77_2_1	75_01_1	386_01_82	105_6_66	2120_12_331	58_6_1	34_3_757	641_4_85	130_2_727	353_2_69	351_6_96	375_2_1
150_2_116	217_2_1	63_6_1	179_6_40	83_4_75	230_3_149	26_6_1	1220_12_1	368_4_1	507_6_421	147_01_976	141_2_14	148_4_1	77_2_1	75_01_1	386_01_75	105_6_66	2120_12_372	58_6_1	34_3_806	641_4_91	130_2_732	353_2_63	351_6_93	375_2_1
150_2_120	217_2_1	63_6_1	179_6_39	83_4_97	230_3_168	26_6_1	1220_12_1	368_4_1	507_6_404	147_01_910	141_2_17	148_4_1	77_2_1	75_01_1	386_01_75	105_6_76	2120_12_410	58_6_1	34_3_849	641_4_93	130_2_722	353_2_57	351_6_87	375_2_1
150_2_123	217_2_1	63_6_1	179_6_42	83_4_127	230_3_170	26_6_1	1220_12_1	368_4_1	507_6_396	147_01_885	141_2_17	148_4_1	77_2_1	75_01_1	386_01_68	105_6_78	2120_12_388	58_6_1	34_3_878	641_4_86	130_2_718	353_2_70	351_6_81	375_2_1
150_2_120	217_2_1	63_6_1	179_6_48	83_4_147	230_3_185	26_6_1	1220_12_1	368_4_1	507_6_402	147_01_909	141_2_22	148_4_1	77_2_1	75_01_1	386_01_75	105_6_67	2120_12_350	58_6_1	34_3_910	641_4_81	130_2_710	353_2_71	351_6_73	375_2_1
150_2_126	217_2_1	63_6_1	179_6_49	83_4_156	230_3_191	26_6_1	1220_12_1	368_4_1	507_6_394	147_01_992	141_2_19	148_4_1	77_2_1	75_01_1	386_01_73	105_6_62	2120_12_321	58_6_1	34_3_892	641_4_67	130_2_709	353_2_69	351_6_65	375_2_1
150_2_130	217_2_1	63_6_1	179_6_47	83_4_168	230_3_211	26_6_1	1220_12_1	368_4_1	507_6_376	147_01_1068	141_2_16	148_4_1	77_2_1	75_01_1	386_01_69	105_6_55	2120_12_341	58_6_1	34_3_829	641_4_61	130_2_703	353_2_66	351_6_59	375_2_1
150_2_137	217_2_1	63_6_1	179_6_51	83_4_162	230_3_235	26_6_1	1220_12_1	368_4_1	507_6_366	147_01_1112	141_2_11	148_4_1	77_2_1	75_01_1	386_01_72	105_6_50	2120_12_328	58_6_1	34_3_763	641_4_72	130_2_692	353_2_64	351_6_62	375_2_1
150_2_141	217_2_1	63_6_1	179_6_48	83_4_154	230_3_242	26_6_1	1220_12_1	368_4_1	507_6_367	147_01_1116	141_2_8	148_4_1	77_2_1	75_01_1	386_01_74	105_6_49	2120_12_303	58_6_1	34_3_664	641_4_63	130_2_697	353_2_62	351_6_64	375_2_1
150_2_144	217_2_1	63_6_1	179_6_47	83_4_132	230_3_225	26_6_1	1220_12_1	368_4_1	507_6_366	147_01_1085	141_2_6	148_4_1	77_2_1	75_01_1	386_01_60	105_6_48	2120_12_297	58_6_1	34_3_593	641_4_63	130_2_733	353_2_65	351_6_68	375_2_1
150_2_153	217_2_1	63_6_1	179_6_45	83_4_118	230_3_200	26_6_1	1220_12_1	368_4_1	507_6_385	147_01_1101	141_2_4	148_4_1	77_2_1	75_01_1	386_01_48	105_6_49	2120_12_291	58_6_1	34_3_570	641_4_52	130_2_737	353_2_62	351_6_79	375_2_1
150_2_167	217_2_1	63_6_1	179_6_38	83_4_125	230_3_169	26_6_1	1220_12_1	368_4_1	507_6_401	147_01_1050	141_2_3	148_4_1	77_2_1	75_01_1	386_01_40	105_6_49	2120_12_341	58_6_1	34_3_604	641_4_32	130_2_738	353_2_67	351_6_83	375_2_1
150_2_178	217_2_1	63_6_1	179_6_40	83_4_113	230_3_144	26_6_1	1220_12_1	368_4_1	507_6_440	147_01_994	141_2_1	148_4_1	77_2_1	75_01_1	386_01_44	105_6_50	2120_12_390	58_6_1	34_3_649	641_4_22	130_2_732	353_2_68	351_6_91	375_2_1
150_2_181	217_2_1	63_6_1	179_6_37	83_4_115	230_3_135	26_6_1	1220_12_1	368_4_1	507_6_464	147_01_929	148_4_1	77_2_1	75_01_1	386_01_44	105_6_58	2120_12_439	58_6_1	34_3_718	641_4_20	130_2_716	353_2_68	351_6_89	375_2_1
150_2_185	217_2_1	63_6_1	179_6_28	83_4_135	230_3_148	26_6_1	1220_12_1	368_4_1	507_6_470	147_01_981	148_4_1	77_2_1	75_01_1	386_01_41	105_6_61	2120_12_475	58_6_1	34_3_726	641_4_21	130_2_676	353_2_64	351_6_98	375_2_1
150_2_196	217_2_1	63_6_1	179_6_27	83_4_146	230_3_154	26_6_1	1220_12_1	368_4_1	507_6_486	147_01_1079	148_4_1	77_2_1	75_01_1	386_01_45	105_6_68	2120_12_436	58_6_1	34_3_704	641_4_28	130_2_668	353_2_58	351_6_110	375_2_1
150_2_206	217_2_1	63_6_1	179_6_24	83_4_162	230_3_167	26_6_1	1220_12_1	368_4_1	507_6_504	147_01_1136	148_4_1	77_2_1	75_01_1	386_01_54	105_6_82	2120_12_385	58_6_1	34_3_662	641_4_31	130_2_660	353_2_65	351_6_115	375_2_1
150_2_193	217_2_1	63_6_1	179_6_18	83_4_147	230_3_185	26_6_1	1220_12_1	368_4_1	507_6_504	147_01_1142	148_4_1	77_2_1	75_01_1	386_01_56	105_6_100	2120_12_335	58_6_1	34_3_623	641_4_32	130_2_684	353_2_63	351_6_126	375_2_1
150_2_194	217_2_1	63_6_1	179_6_15	83_4_143	230_3_214	26_6_1	1220_12_1	368_4_1	507_6_492	147_01_1064	148_4_1	77_2_1	75_01_1	386_01_53	105_6_118	2120_12_300	58_6_1	34_3_614	641_4_39	130_2_697	353_2_60	351_6_140	375_2_1
150_2_197	217_2_1	63_6_1	179_6_17	83_4_143	230_3_219	26_6_1	1220_12_1	368_4_1	507_6_468	147_01_1062	148_4_1	77_2_1	75_01_1	386_01_52	105_6_134	2120_12_291	58_6_1	34_3_580	641_4_57	130_2_704	353_2_67	351_6_158	375_2_1
150_2_201	217_2_1	63_6_1	179_6_15	83_4_154	230_3_243	26_6_1	1220_12_1	368_4_1	507_6_456	147_01_1060	148_4_1	77_2_1	75_01_1	386_01_52	105_6_156	2120_12_343	58_6_1	34_3_549	641_4_61	130_2_706	353_2_67	351_6_165	375_2_1
150_2_193	217_2_1	63_6_1	179_6_12	83_4_166	230_3_248	26_6_1	1220_12_1	368_4_1	507_6_438	147_01_1024	148_4_1	77_2_1	75_01_1	386_01_50	105_6_185	2120_12_396	58_6_1	34_3_531	641_4_71	130_2_727	353_2_57	351_6_162	375_2_1
150_2_187	217_2_1	63_6_1	179_6_11	83_4_179	230_3_257	26_6_1	1220_12_1	368_4_1	507_6_416	147_01_1016	148_4_1	77_2_1	75_01_1	386_01_46	105_6_214	2120_12_432	58_6_1	34_3_539	641_4_67	130_2_760	353_2_51	351_6_163	375_2_1
150_2_183	217_2_1	63_6_1	179_6_11	83_4_190	230_3_253	26_6_1	1220_12_1	368_4_1	507_6_392	147_01_1036	148_4_1	77_2_1	75_01_1	386_01_43	105_6_240	2120_12_462	58_6_1	34_3_526	641_4_67	130_2_786	353_2_39	351_6_172	375_2_1
150_2_175	217_2_1	63_6_1	179_6_10	83_4_189	230_3_279	26_6_1	1220_12_1	368_4_1	507_6_376	147_01_1003	148_4_1	77_2_1	75_01_1	386_01_39	105_6_267	2120_12_480	58_6_1	34_3_501	641_4_54	130_2_753	353_2_29	351_6_175	375_2_1
150_2_162	217_2_1	63_6_1	179_6_8	83_4_166	230_3_301	26_6_1	1220_12_1	368_4_1	507_6_373	147_01_929	148_4_1	77_2_1	75_01_1	386_01_40	105_6_294	2120_12_512	58_6_1	34_3_512	641_4_52	130_2_714	353_2_28	351_6_191	375_2_1
150_2_162	217_2_1	63_6_1	179_6_8	83_4_147	230_3_328	26_6_1	1220_12_1	368_4_1	507_6_354	147_01_899	148_4_1	77_2_1	75_01_1	386_01_32	105_6_341	2120_12_527	58_6_1	34_3_496	641_4_49	130_2_703	353_2_25	351_6_199	375_2_1
150_2_161	217_2_1	63_6_1	179_6_11	83_4_113	230_3_337	26_6_1	1220_12_1	368_4_1	507_6_342	147_01_863	148_4_1	77_2_1	75_01_1	386_01_26	105_6_392	2120_12_511	58_6_1	34_3_483	641_4_54	130_2_676	353_2_25	351_6_210	375_2_1
150_2_154	217_2_1	63_6_1	179_6_13	83_4_102	230_3_348	26_6_1	1220_12_1	368_4_1	507_6_354	147_01_825	148_4_1	77_2_1	75_01_1	386_01_24	105_6_428	2120_12_489	58_6_1	34_3_476	641_4_58	130_2_666	353_2_17	351_6_229	375_2_1
150_2_136	217_2_1	63_6_1	179_6_15	83_4_98	230_3_365	26_6_1	1220_12_1	368_4_1	507_6_346	147_01_822	148_4_1	77_2_1	75_01_1	386_01_21	105_6_453	2120_12_487	58_6_1	34_3_454	641_4_60	130_2_668	353_2_13	351_6_259	375_2_1
150_2_124	217_2_1	63_6_1	179_6_13	83_4_108	230_3_405	26_6_1	1220_12_1	368_4_1	507_6_347	147_01_838	148_4_1	77_2_1	75_01_1	386_01_19	105_6_487	2120_12_492	58_6_1	34_3_430	641_4_68	130_2_662	353_2_10	351_6_287	375_2_1
150_2_120	217_2_1	63_6_1	179_6_12	83_4_113	230_3_460	26_6_1	1220_12_1	368_4_1	507_6_350	147_01_860	148_4_1	77_2_1	75_01_1	386_01_16	105_6_521	2120_12_557	58_6_1	34_3_401	641_4_65	130_2_662	353_2_8	351_6_327	375_2_1
150_2_105	217_2_1	63_6_1	179_6_8	83_4_142	230_3_467	26_6_1	1220_12_1	368_4_1	507_6_376	147_01_825	148_4_1	77_2_1	75_01_1	386_01_18	105_6_556	2120_12_595	58_6_1	34_3_409	641_4_56	130_2_659	353_2_4	351_6_361	375_2_1
150_2_100	217_2_1	63_6_1	179_6_7	83_4_130	230_3_449	26_6_1	1220_12_1	368_4_1	507_6_400	147_01_795	148_4_1	77_2_1	75_01_1	386_01_17	105_6_587	2120_12_590	58_6_1	34_3_431	641_4_46	130_2_646	353_2_2	351_6_399	375_2_1
150_2_112	217_2_1	63_6_1	179_6_7	83_4_129	230_3_403	26_6_1	1220_12_1	368_4_1	507_6_428	147_01_783	148_4_1	77_2_1	75_01_1	386_01_11	105_6_597	2120_12_564	58_6_1	34_3_439	641_4_44	130_2_614	353_2_1	351_6_468	375_2_1
150_2_114	1220_12_1	63_6_1	217_2_1	179_6_7	83_4_108	230_3_360	26_6_1	368_4_1	507_6_451	147_01_763	148_4_1	75_01_1	386_01_5	105_6_628	2120_12_528	58_6_1	34_3_420	641_4_38	130_2_627	351_6_508	375_2_1
150_2_121	1220_12_1	63_6_1	217_2_1	179_6_6	83_4_103	230_3_336	26_6_1	368_4_1	507_6_459	147_01_734	148_4_1	75_01_1	386_01_4	105_6_642	2120_12_476	58_6_1	34_3_435	641_4_32	130_2_626	351_6_554	375_2_1
150_2_128	1220_12_1	63_6_1	217_2_1	179_6_7	83_4_95	230_3_342	26_6_1	368_4_1	507_6_467	147_01_632	148_4_1	75_01_1	386_01_4	105_6_669	2120_12_380	58_6_1	34_3_438	641_4_24	130_2_654	351_6_599	375_2_1
150_2_131	1220_12_1	63_6_1	217_2_1	179_6_7	83_4_97	230_3_386	26_6_1	368_4_1	507_6_473	147_01_622	148_4_1	75_01_1	386_01_3	105_6_693	2120_12_304	58_6_1	34_3_453	641_4_28	130_2_638	351_6_651	375_2_1
150_2_137	1220_12_1	63_6_1	217_2_1	179_6_3	83_4_116	230_3_429	26_6_1	368_4_1	507_6_450	147_01_654	148_4_1	75_01_1	386_01_2	105_6_726	2120_12_288	58_6_1	34_3_454	641_4_28	130_2_643	351_6_667	375_2_1
150_2_145	147_01_685	26_6_1	179_6_3	2120_12_295	63_6_1	375_2_1	58_6_1	1220_12_1	148_4_1	34_3_475	641_4_30	130_2_628	217_2_1	368_4_1	351_6_697	83_4_137	507_6_448	230_3_427	105_6_746
150_2_145	147_01_722	26_6_1	179_6_3	2120_12_295	63_6_1	375_2_1	58_6_1	1220_12_1	148_4_1	34_3_537	641_4_30	130_2_638	217_2_1	368_4_1	351_6_733	83_4_133	507_6_455	230_3_387	105_6_763
150_2_158	147_01_741	26_6_1	179_6_1	2120_12_289	63_6_1	375_2_1	58_6_1	1220_12_1	148_4_1	34_3_551	641_4_37	130_2_642	217_2_1	368_4_1	351_6_795	83_4_140	507_6_463	230_3_365	105_6_781
150_2_162	147_01_732	26_6_1	58_6_1	2120_12_300	63_6_1	375_2_1	1220_12_1	148_4_1	34_3_538	641_4_50	130_2_657	217_2_1	368_4_1	351_6_819	83_4_143	507_6_456	230_3_350	105_6_816
150_2_162	147_01_699	26_6_1	58_6_1	2120_12_312	63_6_1	375_2_1	1220_12_1	148_4_1	34_3_538	641_4_57	130_2_662	217_2_1	368_4_1	351_6_862	83_4_149	507_6_465	230_3_327	105_6_890
150_2_158	147_01_640	26_6_1	58_6_1	2120_12_291	63_6_1	375_2_1	1220_12_1	148_4_1	34_3_508	641_4_64	130_2_670	217_2_1	368_4_1	351_6_908	83_4_156	507_6_448	230_3_317	105_6_919
150_2_178	147_01_541	26_6_1	58_6_1	2120_12_263	63_6_1	375_2_1	1220_12_1	148_4_1	34_3_488	641_4_71	130_2_659	217_2_1	368_4_1	351_6_937	83_4_168	507_6_442	230_3_342	105_6_957
150_2_173	147_01_467	26_6_1	58_6_1	2120_12_248	63_6_1	375_2_1	1220_12_1	148_4_1	34_3_511	641_4_76	130_2_629	217_2_1	368_4_1	351_6_957	83_4_199	507_6_417	230_3_376	105_6_984
150_2_176	147_01_541	26_6_1	58_6_1	2120_12_252	63_6_1	375_2_1	1220_12_1	148_4_1	34_3_554	641_4_79	130_2_614	217_2_1	368_4_1	351_6_999	83_4_205	507_6_405	230_3_370	105_6_983
150_2_169	147_01_639	26_6_1	58_6_1	2120_12_225	63_6_1	375_2_1	1220_12_1	148_4_1	34_3_549	641_4_84	130_2_596	217_2_1	368_4_1	351_6_1020	83_4_203	507_6_395	230_3_351	105_6_1012
150_2_172	147_01_684	26_6_1	58_6_1	2120_12_214	63_6_1	375_2_1	1220_12_1	148_4_1	34_3_515	641_4_86	130_2_553	217_2_1	368_4_1	351_6_1039	83_4_183	507_6_393	230_3_330	105_6_1041
150_2_173	147_01_680	26_6_1	58_6_1	2120_12_202	63_6_1	375_2_1	1220_12_1	148_4_1	34_3_535	641_4_97	130_2_573	217_2_1	368_4_1	351_6_1031	83_4_161	507_6_376	230_3_330	105_6_1060
150_2_183	147_01_664	26_6_1	58_6_1	2120_12_213	63_6_1	375_2_1	1220_12_1	148_4_1	34_3_558	641_4_104	130_2_556	217_2_1	368_4_1	351_6_1032	83_4_175	507_6_369	230_3_292	105_6_1087
150_2_184	147_01_602	26_6_1	58_6_1	2120_12_195	63_6_1	375_2_1	1220_12_1	148_4_1	34_3_583	641_4_123	130_2_539	217_2_1	368_4_1	351_6_1063	83_4_172	507_6_373	230_3_279	105_6_1122
150_2_189	147_01_580	26_6_1	58_6_1	2120_12_243	63_6_1	375_2_1	1220_12_1	148_4_1	34_3_557	641_4_124	130_2_530	217_2_1	368_4_1	351_6_1092	83_4_170	507_6_387	230_3_292	105_6_1099
150_2_185	147_01_561	26_6_1	58_6_1	2120_12_313	63_6_1	375_2_1	1220_12_1	148_4_1	34_3_552	641_4_115	130_2_515	217_2_1	368_4_1	351_6_1138	83_4_162	507_6_378	230_3_284	105_6_1103
150_2_176	147_01_553	26_6_1	58_6_1	2120_12_370	63_6_1	375_2_1	1220_12_1	148_4_1	34_3_548	641_4_99	130_2_475	217_2_1	368_4_1	351_6_1141	83_4_182	507_6_385	230_3_270	105_6_1106
150_2_182	147_01_602	26_6_1	58_6_1	2120_12_379	63_6_1	375_2_1	1220_12_1	148_4_1	34_3_537	641_4_77	130_2_409	217_2_1	368_4_1	351_6_1141	83_4_187	507_6_374	230_3_258	105_6_1134
150_2_181	147_01_592	26_6_1	58_6_1	2120_12_341	63_6_1	375_2_1	1220_12_1	148_4_1	34_3_536	641_4_66	130_2_416	217_2_1	368_4_1	351_6_1097	83_4_202	507_6_363	230_3_228	105_6_1143
150_2_186	147_01_587	26_6_1	58_6_1	2120_12_279	63_6_1	375_2_1	1220_12_1	148_4_1	34_3_517	641_4_65	130_2_402	217_2_1	368_4_1	351_6_1114	83_4_205	507_6_344	230_3_210	105_6_1134
150_2_197	147_01_574	26_6_1	58_6_1	2120_12_251	63_6_1	375_2_1	1220_12_1	148_4_1	34_3_513	641_4_82	130_2_401	217_2_1	368_4_1	351_6_1095	83_4_210	507_6_330	230_3_197	105_6_1135
150_2_199	147_01_570	26_6_1	58_6_1	2120_12_257	63_6_1	375_2_1	1220_12_1	148_4_1	34_3_516	641_4_80	130_2_404	217_2_1	368_4_1	351_6_1071	83_4_205	507_6_322	230_3_204	105_6_1133
150_2_210	147_01_599	26_6_1	58_6_1	2120_12_252	63_6_1	375_2_1	1220_12_1	148_4_1	34_3_536	641_4_87	130_2_413	217_2_1	368_4_1	351_6_1049	83_4_211	507_6_328	230_3_219	105_6_1134
150_2_218	147_01_625	26_6_1	58_6_1	2120_12_246	63_6_1	375_2_1	1220_12_1	148_4_1	34_3_540	641_4_91	130_2_423	217_2_1	368_4_1	351_6_1036	83_4_218	507_6_337	230_3_219	105_6_1150
150_2_197	147_01_660	26_6_1	58_6_1	2120_12_241	63_6_1	375_2_1	1220_12_1	148_4_1	34_3_568	641_4_75	130_2_459	217_2_1	368_4_1	351_6_1020	83_4_224	507_6_360	230_3_213	105_6_1130
150_2_204	147_01_694	26_6_1	58_6_1	2120_12_249	63_6_1	375_2_1	1220_12_1	148_4_1	34_3_556	641_4_64	130_2_493	217_2_1	368_4_1	351_6_1030	83_4_255	507_6_352	230_3_215	105_6_1134
150_2_216	147_01_674	26_6_1	58_6_1	2120_12_242	63_6_1	375_2_1	1220_12_1	148_4_1	34_3_565	641_4_56	130_2_494	217_2_1	368_4_1	351_6_1021	83_4_268	507_6_331	230_3_237	105_6_1132
150_2_217	147_01_574	26_6_1	58_6_1	2120_12_238	63_6_1	375_2_1	1220_12_1	148_4_1	34_3_557	641_4_45	130_2_518	217_2_1	368_4_1	351_6_1015	83_4_267	507_6_338	230_3_286	105_6_1130
150_2_234	147_01_533	26_6_1	58_6_1	2120_12_245	63_6_1	375_2_1	1220_12_1	148_4_1	34_3_560	641_4_40	130_2_514	217_2_1	368_4_1	351_6_994	83_4_250	507_6_358	230_3_293	105_6_1109
150_2_263	147_01_479	26_6_1	58_6_1	2120_12_237	63_6_1	375_2_1	1220_12_1	148_4_1	34_3_545	641_4_35	130_2_486	217_2_1	368_4_1	351_6_1005	83_4_289	507_6_396	230_3_299	105_6_1066
150_2_282	147_01_476	26_6_1	58_6_1	2120_12_191	63_6_1	375_2_1	1220_12_1	148_4_1	34_3_582	641_4_41	130_2_508	217_2_1	368_4_1	351_6_982	83_4_304	507_6_405	230_3_287	105_6_1065
150_2_285	147_01_511	26_6_1	58_6_1	2120_12_175	63_6_1	375_2_1	1220_12_1	148_4_1	34_3_575	641_4_55	130_2_512	217_2_1	368_4_1	351_6_1000	83_4_301	507_6_400	230_3_291	105_6_1039
150_2_315	147_01_536	26_6_1	58_6_1	2120_12_163	63_6_1	375_2_1	1220_12_1	148_4_1	34_3_556	641_4_67	130_2_514	217_2_1	368_4_1	351_6_997	83_4_299	507_6_402	230_3_264	105_6_1037
150_2_327	147_01_499	26_6_1	58_6_1	2120_12_152	63_6_1	375_2_1	1220_12_1	148_4_1	34_3_566	641_4_72	130_2_495	217_2_1	368_4_1	351_6_1000	83_4_289	507_6_413	230_3_233	105_6_1017
150_2_344	147_01_451	26_6_1	58_6_1	2120_12_143	63_6_1	375_2_1	1220_12_1	148_4_1	34_3_593	641_4_76	130_2_501	217_2_1	368_4_1	351_6_971	83_4_296	507_6_423	230_3_226	105_6_954
150_2_354	147_01_423	26_6_1	58_6_1	2120_12_143	63_6_1	375_2_1	1220_12_1	148_4_1	34_3_618	641_4_69	130_2_488	217_2_1	368_4_1	351_6_929	83_4_343	507_6_414	230_3_255	105_6_924
150_2_371	147_01_462	26_6_1	58_6_1	2120_12_172	63_6_1	375_2_1	1220_12_1	148_4_1	34_3_667	641_4_56	130_2_499	217_2_1	368_4_1	351_6_886	83_4_350	507_6_426	230_3_279	105_6_895
150_2_365	147_01_479	26_6_1	58_6_1	2120_12_174	63_6_1	375_2_1	1220_12_1	148_4_1	34_3_715	641_4_39	130_2_510	217_2_1	368_4_1	351_6_829	83_4_356	507_6_455	230_3_306	105_6_864
150_2_377	147_01_466	26_6_1	58_6_1	2120_12_159	63_6_1	375_2_1	1220_12_1	148_4_1	34_3_697	641_4_24	130_2_504	217_2_1	368_4_1	351_6_821	83_4_346	507_6_478	230_3_332	105_6_870
150_2_396	147_01_439	26_6_1	58_6_1	2120_12_123	63_6_1	375_2_1	1220_12_1	148_4_1	34_3_719	641_4_25	130_2_490	217_2_1	368_4_1	351_6_786	83_4_326	507_6_505	230_3_350	105_6_869
150_2_403	147_01_375	26_6_1	58_6_1	2120_12_135	63_6_1	375_2_1	1220_12_1	148_4_1	34_3_747	641_4_25	130_2_480	217_2_1	368_4_1	351_6_756	83_4_285	507_6_534	230_3_371	105_6_888
150_2_408	147_01_372	26_6_1	58_6_1	2120_12_183	63_6_1	375_2_1	1220_12_1	148_4_1	34_3_754	641_4_39	130_2_491	217_2_1	368_4_1	351_6_735	83_4_231	507_6_521	230_3_398	105_6_910
150_2_401	147_01_320	26_6_1	58_6_1	2120_12_208	63_6_1	375_2_1	1220_12_1	148_4_1	34_3_759	641_4_46	130_2_456	217_2_1	368_4_1	351_6_693	83_4_228	507_6_559	230_3_389	105_6_904
150_2_365	147_01_307	26_6_1	58_6_1	2120_12_246	63_6_1	375_2_1	1220_12_1	148_4_1	34_3_743	641_4_45	130_2_447	217_2_1	368_4_1	351_6_695	83_4_251	507_6_525	230_3_415	105_6_888
150_2_373	147_01_348	26_6_1	58_6_1	2120_12_222	63_6_1	375_2_1	1220_12_1	148_4_1	34_3_772	641_4_30	130_2_450	217_2_1	368_4_1	351_6_663	83_4_295	507_6_495	230_3_406	105_6_848
150_2_366	147_01_376	26_6_1	58_6_1	2120_12_191	63_6_1	375_2_1	1220_12_1	148_4_1	34_3_835	641_4_21	130_2_444	217_2_1	368_4_1	351_6_638	83_4_333	507_6_456	230_3_413	105_6_835
150_2_377	147_01_430	26_6_1	58_6_1	2120_12_154	63_6_1	375_2_1	1220_12_1	148_4_1	34_3_852	641_4_19	130_2_466	217_2_1	368_4_1	351_6_603	83_4_337	507_6_407	230_3_419	105_6_837
150_2_400	147_01_472	26_6_1	58_6_1	2120_12_157	63_6_1	375_2_1	1220_12_1	148_4_1	34_3_864	641_4_11	130_2_491	217_2_1	368_4_1	351_6_563	83_4_329	507_6_361	230_3_448	105_6_823
150_2_389	147_01_461	26_6_1	58_6_1	2120_12_200	63_6_1	375_2_1	1220_12_1	148_4_1	34_3_861	641_4_7	130_2_499	217_2_1	368_4_1	351_6_553	83_4_316	507_6_334	230_3_455	105_6_792
150_2_392	147_01_460	26_6_1	58_6_1	2120_12_236	63_6_1	375_2_1	1220_12_1	148_4_1	34_3_848	641_4_6	130_2_494	217_2_1	368_4_1	351_6_523	83_4_294	507_6_308	230_3_469	105_6_761
150_2_398	147_01_431	26_6_1	58_6_1	2120_12_232	63_6_1	375_2_1	1220_12_1	148_4_1	34_3_827	641_4_3	130_2_518	217_2_1	368_4_1	351_6_516	83_4_282	507_6_270	230_3_505	105_6_710
150_2_403	147_01_394	26_6_1	58_6_1	2120_12_236	63_6_1	375_2_1	1220_12_1	148_4_1	34_3_822	641_4_2	130_2_527	217_2_1	368_4_1	351_6_489	83_4_282	507_6_243	230_3_527	105_6_682
150_2_409	147_01_398	26_6_1	58_6_1	2120_12_230	63_6_1	375_2_1	1220_12_1	148_4_1	34_3_796	641_4_2	130_2_545	217_2_1	368_4_1	351_6_479	83_4_283	507_6_228	230_3_558	105_6_634
150_2_413	147_01_381	26_6_1	58_6_1	2120_12_254	63_6_1	375_2_1	1220_12_1	34_3_792	130_2_544	217_2_1	351_6_471	83_4_307	507_6_225	230_3_569	105_6_599
150_2_402	147_01_372	26_6_1	58_6_1	2120_12_258	63_6_1	375_2_1	1220_12_1	34_3_816	130_2_554	217_2_1	351_6_456	83_4_314	507_6_212	230_3_582	105_6_565
150_2_404	147_01_330	26_6_1	58_6_1	2120_12_282	63_6_1	375_2_1	1220_12_1	34_3_873	130_2_562	217_2_1	351_6_446	83_4_318	507_6_207	230_3_566	105_6_543
150_2_415	147_01_381	26_6_1	58_6_1	2120_12_305	63_6_1	375_2_1	1220_12_1	34_3_929	130_2_525	217_2_1	351_6_437	83_4_342	507_6_209	230_3_550	105_6_537
150_2_396	147_01_453	26_6_1	58_6_1	2120_12_307	63_6_1	375_2_1	1220_12_1	34_3_940	130_2_523	217_2_1	351_6_432	83_4_371	507_6_212	230_3_539	105_6_533
150_2_395	147_01_498	26_6_1	58_6_1	2120_12_311	63_6_1	375_2_1	1220_12_1	34_3_987	130_2_508	217_2_1	351_6_410	83_4_394	507_6_212	230_3_507	105_6_530
150_2_406	147_01_501	26_6_1	58_6_1	2120_12_308	63_6_1	375_2_1	1220_12_1	34_3_988	130_2_491	217_2_1	351_6_383	83_4_402	507_6_226	230_3_481	105_6_538
150_2_397	147_01_443	26_6_1	58_6_1	2120_12_309	63_6_1	375_2_1	1220_12_1	34_3_984	130_2_512	217_2_1	351_6_367	83_4_385	507_6_229	230_3_481	105_6_519
150_2_411	147_01_405	26_6_1	58_6_1	2120_12_279	63_6_1	375_2_1	1220_12_1	34_3_997	130_2_517	217_2_1	351_6_351	83_4_349	507_6_243	230_3_494	105_6_505
150_2_401	147_01_360	26_6_1	58_6_1	2120_12_273	63_6_1	375_2_1	1220_12_1	34_3_1003	130_2_527	217_2_1	351_6_325	83_4_357	507_6_250	230_3_548	105_6_505
150_2_381	147_01_374	26_6_1	58_6_1	2120_12_251	63_6_1	375_2_1	1220_12_1	34_3_992	130_2_556	217_2_1	351_6_305	83_4_365	507_6_262	230_3_563	105_6_510
150_2_368	147_01_385	26_6_1	58_6_1	2120_12_269	63_6_1	375_2_1	1220_12_1	34_3_1020	130_2_566	217_2_1	351_6_308	83_4_384	507_6_269	230_3_556	105_6_476
150_2_352	147_01_387	26_6_1	58_6_1	2120_12_287	63_6_1	375_2_1	1220_12_1	34_3_1087	130_2_565	217_2_1	351_6_293	83_4_402	507_6_258	230_3_564	105_6_491
150_2_333	147_01_373	26_6_1	58_6_1	2120_12_296	63_6_1	375_2_1	1220_12_1	34_3_1075	130_2_578	217_2_1	351_6_296	83_4_378	507_6_254	230_3_558	105_6_469
150_2_327	147_01_360	26_6_1	58_6_1	2120_12_265	63_6_1	375_2_1	1220_12_1	34_3_1061	130_2_591	217_2_1	351_6_300	83_4_372	507_6_269	230_3_543	105_6_461
150_2_321	147_01_352	26_6_1	58_6_1	2120_12_233	63_6_1	375_2_1	1220_12_1	34_3_1042	130_2_608	217_2_1	351_6_292	83_4_348	507_6_274	230_3_527	105_6_467
150_2_302	147_01_348	26_6_1	58_6_1	2120_12_212	63_6_1	375_2_1	1220_12_1	34_3_1037	130_2_643	217_2_1	351_6_297	83_4_366	507_6_282	230_3_544	105_6_447
150_2_304	147_01_332	26_6_1	58_6_1	2120_12_218	63_6_1	375_2_1	1220_12_1	34_3_962	130_2_643	217_2_1	351_6_328	83_4_350	507_6_309	230_3_559	105_6_439
150_2_282	147_01_350	26_6_1	58_6_1	2120_12_225	63_6_1	375_2_1	1220_12_1	34_3_955	130_2_633	217_2_1	351_6_335	83_4_337	507_6_312	230_3_613	105_6_404
150_2_280	147_01_374	26_6_1	58_6_1	2120_12_276	63_6_1	375_2_1	1220_12_1	34_3_912	130_2_637	217_2_1	351_6_345	83_4_328	507_6_302	230_3_648	105_6_365
150_2_275	147_01_396	26_6_1	58_6_1	2120_12_295	63_6_1	375_2_1	1220_12_1	34_3_934	130_2_645	217_2_1	351_6_361	83_4_347	507_6_299	230_3_675	105_6_330
150_2_285	147_01_409	26_6_1	58_6_1	2120_12_337	63_6_1	375_2_1	1220_12_1	34_3_928	130_2_668	217_2_1	351_6_364	83_4_352	507_6_290	230_3_666	105_6_319
150_2_278	147_01_412	26_6_1	58_6_1	2120_12_315	63_6_1	375_2_1	1220_12_1	34_3_896	130_2_676	217_2_1	351_6_356	83_4_364	507_6_278	230_3_652	105_6_295
150_2_290	147_01_407	26_6_1	58_6_1	2120_12_265	63_6_1	375_2_1	1220_12_1	34_3_891	130_2_695	217_2_1	351_6_369	83_4_348	507_6_261	230_3_609	105_6_281
150_2_289	147_01_380	26_6_1	58_6_1	2120_12_214	63_6_1	375_2_1	1220_12_1	34_3_874	130_2_715	217_2_1	351_6_367	83_4_313	507_6_265	230_3_586	105_6_262
150_2_286	147_01_405	26_6_1	58_6_1	2120_12_197	63_6_1	375_2_1	1220_12_1	34_3_864	130_2_736	217_2_1	351_6_371	83_4_268	507_6_255	230_3_541	105_6_259
150_2_286	147_01_412	26_6_1	58_6_1	2120_12_165	63_6_1	375_2_1	1220_12_1	34_3_911	130_2_761	217_2_1	351_6_401	83_4_261	507_6_242	230_3_552	105_6_260
150_2_296	147_01_433	26_6_1	58_6_1	2120_12_151	63_6_1	375_2_1	1220_12_1	34_3_911	130_2_771	217_2_1	351_6_417	83_4_289	507_6_248	230_3_561	105_6_250
150_2_285	147_01_429	26_6_1	58_6_1	2120_12_140	63_6_1	375_2_1	1220_12_1	34_3_891	130_2_799	217_2_1	351_6_439	83_4_337	507_6_235	230_3_558	105_6_251
150_2_278	147_01_380	26_6_1	58_6_1	2120_12_131	63_6_1	375_2_1	1220_12_1	34_3_906	130_2_812	217_2_1	351_6_474	83_4_374	507_6_231	230_3_573	105_6_253
150_2_272	147_01_352	26_6_1	58_6_1	2120_12_153	63_6_1	375_2_1	1220_12_1	34_3_910	130_2_832	217_2_1	351_6_494	83_4_361	507_6_242	230_3_566	105_6_249
150_2_261	147_01_365	26_6_1	58_6_1	2120_12_153	63_6_1	375_2_1	1220_12_1	34_3_876	130_2_841	217_2_1	351_6_538	83_4_318	507_6_237	230_3_538	105_6_236
150_2_237	147_01_404	26_6_1	58_6_1	2120_12_153	63_6_1	375_2_1	1220_12_1	34_3_858	130_2_824	217_2_1	351_6_553	83_4_316	507_6_233	230_3_492	105_6_246
150_2_225	147_01_454	26_6_1	58_6_1	2120_12_147	63_6_1	375_2_1	1220_12_1	34_3_865	130_2_816	217_2_1	351_6_550	83_4_303	507_6_249	230_3_482	105_6_240
150_2_227	147_01_513	26_6_1	58_6_1	2120_12_153	63_6_1	375_2_1	1220_12_1	34_3_884	130_2_788	217_2_1	351_6_551	83_4_304	507_6_262	230_3_479	105_6_231
150_2_218	147_01_487	26_6_1	58_6_1	2120_12_179	63_6_1	375_2_1	1220_12_1	34_3_861	130_2_786	217_2_1	351_6_574	83_4_316	507_6_260	230_3_480	105_6_218
150_2_204	147_01_501	26_6_1	58_6_1	2120_12_198	63_6_1	375_2_1	1220_12_1	34_3_919	130_2_810	217_2_1	351_6_548	83_4_322	507_6_239	230_3_502	105_6_204
150_2_184	147_01_481	26_6_1	58_6_1	2120_12_212	63_6_1	375_2_1	1220_12_1	34_3_951	130_2_826	217_2_1	351_6_549	83_4_317	507_6_226	230_3_501	105_6_208
150_2_190	147_01_469	26_6_1	58_6_1	2120_12_190	63_6_1	375_2_1	1220_12_1	34_3_982	130_2_845	217_2_1	351_6_533	83_4_313	507_6_212	230_3_495	105_6_197
150_2_187	147_01_474	26_6_1	58_6_1	2120_12_148	63_6_1	375_2_1	1220_12_1	34_3_954	130_2_855	217_2_1	351_6_520	83_4_314	507_6_214	230_3_502	105_6_196
150_2_190	147_01_523	26_6_1	58_6_1	2120_12_125	63_6_1	375_2_1	1220_12_1	34_3_925	130_2_852	217_2_1	351_6_499	83_4_287	507_6_193	230_3_482	105_6_189
150_2_178	147_01_562	26_6_1	58_6_1	2120_12_135	63_6_1	375_2_1	1220_12_1	34_3_911	130_2_846	217_2_1	351_6_493	83_4_272	507_6_184	230_3_494	105_6_183
150_2_165	147_01_619	26_6_1	58_6_1	2120_12_151	63_6_1	375_2_1	1220_12_1	34_3_929	130_2_852	217_2_1	351_6_486	83_4_247	507_6_185	230_3_484	105_6_184
150_2_162	147_01_626	26_6_1	58_6_1	2120_12_170	63_6_1	375_2_1	1220_12_1	34_3_972	130_2_856	217_2_1	351_6_481	83_4_242	507_6_191	230_3_465	105_6_177
150_2_163	147_01_611	26_6_1	58_6_1	2120_12_169	63_6_1	375_2_1	1220_12_1	34_3_1028	130_2_850	217_2_1	351_6_463	83_4_244	507_6_190	230_3_451	105_6_174
150_2_164	147_01_597	26_6_1	58_6_1	2120_12_143	63_6_1	375_2_1	1220_12_1	34_3_1032	130_2_868	217_2_1	351_6_455	83_4_241	507_6_186	230_3_474	105_6_160
150_2_170	147_01_612	26_6_1	58_6_1	2120_12_114	63_6_1	375_2_1	1220_12_1	34_3_1001	130_2_865	217_2_1	351_6_465	83_4_261	507_6_182	230_3_482	105_6_173
150_2_169	147_01_653	26_6_1	58_6_1	2120_12_105	63_6_1	375_2_1	1220_12_1	34_3_987	130_2_873	217_2_1	351_6_473	83_4_268	507_6_181	230_3_478	105_6_174
150_2_157	147_01_715	26_6_1	58_6_1	2120_12_109	63_6_1	375_2_1	1220_12_1	34_3_965	130_2_868	217_2_1	351_6_466	83_4_273	507_6_181	230_3_465	105_6_191
150_2_136	147_01_733	26_6_1	58_6_1	2120_12_139	63_6_1	375_2_1	1220_12_1	34_3_982	130_2_856	217_2_1	351_6_481	83_4_273	507_6_190	230_3_451	105_6_187
150_2_126	147_01_755	26_6_1	58_6_1	2120_12_175	63_6_1	375_2_1	1220_12_1	34_3_941	130_2_863	217_2_1	351_6_474	83_4_255	507_6_182	230_3_439	105_6_196
150_2_122	147_01_751	26_6_1	58_6_1	2120_12_170	63_6_1	375_2_1	1220_12_1	34_3_924	130_2_880	217_2_1	351_6_477	83_4_247	507_6_172	230_3_437	105_6_201
150_2_101	147_01_697	26_6_1	58_6_1	2120_12_162	63_6_1	375_2_1	1220_12_1	34_3_922	130_2_888	217_2_1	351_6_515	83_4_238	507_6_177	230_3_435	105_6_195
150_2_87	147_01_725	26_6_1	58_6_1	2120_12_159	63_6_1	375_2_1	1220_12_1	34_3_901	130_2_914	217_2_1	351_6_534	83_4_212	507_6_194	230_3_458	105_6_180
150_2_90	147_01_745	26_6_1	58_6_1	2120_12_141	63_6_1	375_2_1	1220_12_1	34_3_888	130_2_939	217_2_1	351_6_540	83_4_179	507_6_191	230_3_493	105_6_170
150_2_84	147_01_722	26_6_1	58_6_1	2120_12_117	63_6_1	375_2_1	1220_12_1	34_3_883	130_2_968	217_2_1	351_6_563	83_4_179	507_6_207	230_3_488	105_6_178
150_2_76	147_01_712	26_6_1	58_6_1	2120_12_117	63_6_1	375_2_1	1220_12_1	34_3_915	130_2_940	217_2_1	351_6_559	83_4_206	507_6_219	230_3_491	105_6_180
150_2_77	147_01_684	26_6_1	58_6_1	2120_12_154	63_6_1	375_2_1	1220_12_1	34_3_946	130_2_943	217_2_1	351_6_571	83_4_223	507_6_217	230_3_488	105_6_187
150_2_68	147_01_696	26_6_1	58_6_1	2120_12_184	63_6_1	375_2_1	1220_12_1	34_3_954	130_2_953	217_2_1	351_6_587	83_4_236	507_6_213	230_3_471	105_6_210
150_2_64	147_01_671	26_6_1	58_6_1	2120_12_215	63_6_1	375_2_1	1220_12_1	34_3_944	130_2_958	217_2_1	351_6_601	83_4_233	507_6_197	230_3_497	105_6_236
150_2_68	147_01_690	26_6_1	58_6_1	2120_12_209	63_6_1	375_2_1	1220_12_1	34_3_905	130_2_957	217_2_1	351_6_626	83_4_241	507_6_179	230_3_500	105_6_272
150_2_74	147_01_709	26_6_1	58_6_1	2120_12_160	63_6_1	375_2_1	1220_12_1	34_3_854	130_2_955	217_2_1	351_6_668	83_4_224	507_6_155	230_3_486	105_6_292
150_2_74	147_01_726	26_6_1	58_6_1	2120_12_114	63_6_1	375_2_1	1220_12_1	34_3_830	130_2_972	217_2_1	351_6_691	83_4_201	507_6_150	230_3_481	105_6_321
150_2_81	147_01_683	26_6_1	58_6_1	2120_12_83	63_6_1	375_2_1	1220_12_1	34_3_786	130_2_979	217_2_1	351_6_714	83_4_175	507_6_130	230_3_504	105_6_363
150_2_68	147_01_628	26_6_1	58_6_1	2120_12_89	63_6_1	375_2_1	1220_12_1	34_3_749	130_2_997	217_2_1	351_6_733	83_4_144	507_6_112	230_3_502	105_6_402
150_2_64	147_01_610	26_6_1	58_6_1	2120_12_96	63_6_1	375_2_1	1220_12_1	34_3_762	130_2_1008	217_2_1	351_6_729	83_4_118	507_6_111	230_3_498	105_6_434
150_2_52	147_01_659	26_6_1	58_6_1	2120_12_123	63_6_1	375_2_1	1220_12_1	34_3_753	130_2_1017	217_2_1	351_6_752	83_4_107	507_6_113	230_3_459	105_6_471
150_2_47	147_01_723	26_6_1	58_6_1	2120_12_152	63_6_1	375_2_1	1220_12_1	34_3_782	130_2_1001	217_2_1	351_6_757	83_4_111	507_6_105	230_3_471	105_6_489
150_2_45	147_01_665	26_6_1	58_6_1	2120_12_183	63_6_1	375_2_1	1220_12_1	34_3_802	130_2_976	217_2_1	351_6_803	83_4_133	507_6_110	230_3_501	105_6_532
150_2_53	147_01_648	26_6_1	58_6_1	2120_12_200	63_6_1	375_2_1	1220_12_1	34_3_808	130_2_928	217_2_1	351_6_840	83_4_143	507_6_117	230_3_539	105_6_554
150_2_50	147_01_618	26_6_1	58_6_1	2120_12_188	63_6_1	375_2_1	1220_12_1	34_3_841	130_2_903	217_2_1	351_6_842	83_4_149	507_6_123	230_3_561	105_6_598
150_2_43	147_01_588	26_6_1	58_6_1	2120_12_180	63_6_1	375_2_1	1220_12_1	34_3_840	130_2_918	217_2_1	351_6_848	83_4_145	507_6_128	230_3_574	105_6_633
150_2_40	147_01_538	26_6_1	58_6_1	2120_12_150	63_6_1	375_2_1	1220_12_1	34_3_780	130_2_923	217_2_1	351_6_834	83_4_132	507_6_141	230_3_577	105_6_659
150_2_41	147_01_521	26_6_1	58_6_1	2120_12_155	63_6_1	375_2_1	1220_12_1	34_3_727	130_2_932	217_2_1	351_6_821	83_4_105	507_6_159	230_3_557	105_6_702
150_2_36	147_01_560	26_6_1	58_6_1	2120_12_172	63_6_1	375_2_1	1220_12_1	34_3_731	130_2_917	217_2_1	351_6_850	83_4_85	507_6_161	230_3_575	105_6_722
150_2_30	147_01_569	26_6_1	58_6_1	2120_12_179	63_6_1	375_2_1	1220_12_1	34_3_777	130_2_945	217_2_1	351_6_843	83_4_91	507_6_175	230_3_557	105_6_746
150_2_27	147_01_587	26_6_1	58_6_1	2120_12_164	63_6_1	375_2_1	1220_12_1	34_3_808	130_2_957	217_2_1	351_6_838	83_4_91	507_6_185	230_3_545	105_6_729
150_2_23	147_01_556	26_6_1	58_6_1	2120_12_139	63_6_1	375_2_1	1220_12_1	34_3_787	130_2_961	217_2_1	351_6_809	83_4_120	507_6_177	230_3_574	105_6_720
150_2_20	147_01_547	26_6_1	58_6_1	2120_12_119	63_6_1	375_2_1	1220_12_1	34_3_742	130_2_995	217_2_1	351_6_788	83_4_139	507_6_188	230_3_578	105_6_743
150_2_16	147_01_543	26_6_1	58_6_1	2120_12_94	63_6_1	375_2_1	1220_12_1	34_3_721	130_2_996	217_2_1	351_6_737	83_4_172	507_6_212	230_3_525	105_6_781
150_2_15	147_01_568	26_6_1	58_6_1	2120_12_97	63_6_1	375_2_1	1220_12_1	34_3_745	130_2_970	217_2_1	351_6_683	83_4_181	507_6_237	230_3_509	105_6_788
150_2_16	147_01_554	26_6_1	58_6_1	2120_12_103	63_6_1	375_2_1	1220_12_1	34_3_764	130_2_970	217_2_1	351_6_628	83_4_185	507_6_255	230_3_451	105_6_825
150_2_11	147_01_592	26_6_1	58_6_1	2120_12_104	63_6_1	375_2_1	1220_12_1	34_3_740	130_2_921	217_2_1	351_6_566	83_4_185	507_6_269	230_3_447	105_6_834
150_2_11	147_01_604	26_6_1	58_6_1	2120_12_97	63_6_1	375_2_1	1220_12_1	34_3_772	130_2_887	217_2_1	351_6_537	83_4_191	507_6_285	230_3_422	105_6_845
150_2_10	147_01_625	26_6_1	58_6_1	2120_12_85	63_6_1	375_2_1	1220_12_1	34_3_745	130_2_897	217_2_1	351_6_510	83_4_169	507_6_284	230_3_407	105_6_827
150_2_5	147_01_683	26_6_1	58_6_1	2120_12_86	63_6_1	375_2_1	1220_12_1	34_3_714	130_2_928	217_2_1	351_6_486	83_4_170	507_6_284	230_3_404	105_6_832
150_2_5	147_01_764	26_6_1	58_6_1	2120_12_78	63_6_1	375_2_1	1220_12_1	34_3_671	130_2_950	217_2_1	351_6_495	83_4_152	507_6_256	230_3_457	105_6_761
150_2_2	147_01_874	26_6_1	58_6_1	2120_12_80	63_6_1	375_2_1	1220_12_1	34_3_603	130_2_998	217_2_1	351_6_489	83_4_122	507_6_243	230_3_472	105_6_736
150_2_1	147_01_1013	26_6_1	58_6_1	2120_12_83	63_6_1	375_2_1	1220_12_1	34_3_555	130_2_991	217_2_1	351_6_469	83_4_129	507_6_222	230_3_458	105_6_719
147_01_1107	26_6_1	58_6_1	2120_12_96	63_6_1	375_2_1	1220_12_1	34_3_560	130_2_978	217_2_1	351_6_454	83_4_132	507_6_187	230_3_409	105_6_713
147_01_1151	26_6_1	58_6_1	2120_12_118	63_6_1	375_2_1	1220_12_1	34_3_539	130_2_1006	217_2_1	351_6_465	83_4_130	507_6_157	230_3_345	105_6_709
147_01_1088	26_6_1	58_6_1	2120_12_130	63_6_1	375_2_1	1220_12_1	34_3_560	130_2_1030	217_2_1	351_6_480	83_4_138	507_6_130	230_3_306	105_6_693
147_01_977	26_6_1	58_6_1	2120_12_127	63_6_1	375_2_1	1220_12_1	34_3_560	130_2_1063	217_2_1	351_6_490	83_4_141	507_6_117	230_3_273	105_6_696
147_01_903	26_6_1	58_6_1	2120_12_116	63_6_1	375_2_1	1220_12_1	34_3_537	130_2_1047	217_2_1	351_6_516	83_4_138	507_6_108	230_3_269	105_6_711
147_01_993	26_6_1	58_6_1	2120_12_102	63_6_1	375_2_1	1220_12_1	34_3_498	130_2_1032	217_2_1	351_6_524	83_4_134	507_6_108	230_3_275	105_6_697
147_01_1138	26_6_1	58_6_1	2120_12_100	63_6_1	375_2_1	1220_12_1	34_3_454	130_2_1033	217_2_1	351_6_544	83_4_142	507_6_110	230_3_266	105_6_683
147_01_1301	26_6_1	58_6_1	2120_12_99	63_6_1	375_2_1	1220_12_1	34_3_409	130_2_1026	217_2_1	351_6_561	83_4_152	507_6_105	230_3_295	105_6_677
147_01_1355	26_6_1	58_6_1	2120_12_92	63_6_1	375_2_1	1220_12_1	34_3_400	130_2_1031	217_2_1	351_6_594	83_4_166	507_6_106	230_3_320	105_6_674
147_01_1323	26_6_1	58_6_1	2120_12_90	63_6_1	375_2_1	1220_12_1	34_3_415	130_2_994	217_2_1	351_6_601	83_4_185	507_6_105	230_3_336	105_6_669
147_01_1280	26_6_1	58_6_1	2120_12_109	63_6_1	375_2_1	1220_12_1	34_3_478	130_2_982	217_2_1	351_6_611	83_4_191	507_6_93	230_3_320	105_6_672
147_01_1216	26_6_1	58_6_1	2120_12_123	63_6_1	375_2_1	1220_12_1	34_3_500	130_2_1009	217_2_1	351_6_600	83_4_207	507_6_73	230_3_281	105_6_676
147_01_1191	26_6_1	58_6_1	2120_12_140	63_6_1	375_2_1	1220_12_1	34_3_504	130_2_1004	217_2_1	351_6_596	83_4_221	507_6_71	230_3_245	105_6_648
147_01_1181	26_6_1	58_6_1	2120_12_148	63_6_1	375_2_1	1220_12_1	34_3_481	130_2_979	217_2_1	351_6_615	83_4_220	507_6_71	230_3_189	105_6_620
147_01_1224	26_6_1	58_6_1	2120_12_139	63_6_1	375_2_1	1220_12_1	34_3_436	130_2_976	217_2_1	351_6_631	83_4_233	507_6_66	230_3_180	105_6_589
147_01_1241	26_6_1	58_6_1	2120_12_135	63_6_1	375_2_1	1220_12_1	34_3_397	130_2_971	217_2_1	351_6_626	83_4_220	507_6_51	230_3_178	105_6_583
147_01_1278	26_6_1	58_6_1	2120_12_130	63_6_1	375_2_1	1220_12_1	34_3_362	130_2_987	217_2_1	351_6_617	83_4_210	507_6_35	230_3_203	105_6_589
147_01_1304	26_6_1	58_6_1	2120_12_142	63_6_1	375_2_1	1220_12_1	34_3_349	130_2_1032	217_2_1	351_6_629	83_4_194	507_6_28	230_3_244	105_6_543
147_01_1317	26_6_1	58_6_1	2120_12_143	63_6_1	375_2_1	1220_12_1	34_3_338	130_2_1024	217_2_1	351_6_638	83_4_189	507_6_31	230_3_287	105_6_543
147_01_1376	26_6_1	58_6_1	2120_12_138	63_6_1	375_2_1	1220_12_1	34_3_334	130_2_1034	217_2_1	351_6_633	83_4_181	507_6_29	230_3_307	105_6_528
147_01_1420	26_6_1	58_6_1	2120_12_135	63_6_1	375_2_1	1220_12_1	34_3_365	130_2_1061	217_2_1	351_6_617	83_4_146	507_6_31	230_3_300	105_6_532
147_01_1449	26_6_1	58_6_1	2120_12_113	63_6_1	375_2_1	1220_12_1	34_3_369	130_2_1098	217_2_1	351_6_610	83_4_132	507_6_43	230_3_236	105_6_546
147_01_1488	26_6_1	58_6_1	2120_12_108	63_6_1	375_2_1	1220_12_1	34_3_376	130_2_1101	217_2_1	351_6_607	83_4_110	507_6_47	230_3_190	105_6_526
147_01_1489	26_6_1	58_6_1	2120_12_109	63_6_1	375_2_1	1220_12_1	34_3_394	130_2_1087	217_2_1	351_6_596	83_4_107	507_6_52	230_3_167	105_6_517
147_01_1403	26_6_1	58_6_1	2120_12_120	63_6_1	375_2_1	1220_12_1	34_3_372	130_2_1056	217_2_1	351_6_610	83_4_123	507_6_49	230_3_165	105_6_527
147_01_1360	26_6_1	58_6_1	2120_12_125	63_6_1	375_2_1	1220_12_1	34_3_369	130_2_1026	217_2_1	351_6_599	83_4_151	507_6_57	230_3_170	105_6_547
147_01_1312	26_6_1	58_6_1	2120_12_144	63_6_1	375_2_1	1220_12_1	34_3_353	130_2_1025	217_2_1	351_6_592	83_4_166	507_6_74	230_3_180	105_6_568
147_01_1374	26_6_1	58_6_1	2120_12_160	63_6_1	375_2_1	1220_12_1	34_3_327	130_2_1033	217_2_1	351_6_590	83_4_173	507_6_79	230_3_198	105_6_567
147_01_1424	26_6_1	58_6_1	2120_12_165	63_6_1	375_2_1	1220_12_1	34_3_305	130_2_1014	217_2_1	351_6_614	83_4_156	507_6_88	230_3_205	105_6_582
147_01_1489	26_6_1	58_6_1	2120_12_178	63_6_1	375_2_1	1220_12_1	34_3_300	130_2_987	217_2_1	351_6_615	83_4_152	507_6_100	230_3_214	105_6_614
147_01_1515	26_6_1	58_6_1	2120_12_192	63_6_1	375_2_1	1220_12_1	34_3_266	130_2_976	217_2_1	351_6_632	83_4_143	507_6_114	230_3_222	105_6_650
147_01_1568	26_6_1	58_6_1	2120_12_213	63_6_1	375_2_1	1220_12_1	34_3_257	130_2_941	217_2_1	351_6_636	83_4_128	507_6_116	230_3_226	105_6_656
147_01_1593	26_6_1	58_6_1	2120_12_222	63_6_1	375_2_1	1220_12_1	34_3_251	130_2_911	217_2_1	351_6_650	83_4_109	507_6_114	230_3_221	105_6_656
147_01_1611	26_6_1	58_6_1	2120_12_212	63_6_1	375_2_1	1220_12_1	34_3_231	130_2_881	217_2_1	351_6_663	83_4_101	507_6_113	230_3_194	105_6_658
147_01_1579	26_6_1	58_6_1	2120_12_185	63_6_1	375_2_1	1220_12_1	34_3_220	130_2_905	217_2_1	351_6_695	83_4_94	507_6_109	230_3_145	105_6_673
147_01_1621	26_6_1	58_6_1	2120_12_140	63_6_1	375_2_1	1220_12_1	34_3_190	130_2_909	217_2_1	351_6_727	83_4_89	507_6_110	230_3_118	105_6_681
147_01_1628	26_6_1	58_6_1	2120_12_119	63_6_1	375_2_1	1220_12_1	34_3_197	130_2_888	217_2_1	351_6_770	83_4_73	507_6_114	230_3_100	105_6_694
147_01_1567	26_6_1	58_6_1	2120_12_100	63_6_1	375_2_1	1220_12_1	34_3_205	130_2_902	217_2_1	351_6_764	83_4_68	507_6_123	230_3_109	105_6_747
147_01_1509	26_6_1	58_6_1	2120_12_90	63_6_1	375_2_1	1220_12_1	34_3_209	130_2_876	217_2_1	351_6_755	83_4_53	507_6_129	230_3_112	105_6_782
147_01_1462	26_6_1	58_6_1	2120_12_91	63_6_1	375_2_1	1220_12_1	34_3_222	130_2_888	217_2_1	351_6_765	83_4_45	507_6_144	230_3_115	105_6_779
147_01_1440	26_6_1	58_6_1	2120_12_90	63_6_1	375_2_1	1220_12_1	34_3_248	130_2_915	217_2_1	351_6_808	83_4_41	507_6_157	230_3_118	105_6_797
147_01_1482	26_6_1	58_6_1	2120_12_99	63_6_1	375_2_1	1220_12_1	34_3_279	130_2_894	217_2_1	351_6_808	83_4_45	507_6_168	230_3_123	105_6_800
147_01_1468	26_6_1	58_6_1	2120_12_92	63_6_1	375_2_1	1220_12_1	34_3_290	130_2_908	217_2_1	351_6_820	83_4_56	507_6_178	230_3_126	105_6_822
147_01_1475	26_6_1	58_6_1	2120_12_92	63_6_1	375_2_1	1220_12_1	34_3_306	130_2_897	217_2_1	351_6_890	83_4_62	507_6_177	230_3_112	105_6_830
147_01_1458	26_6_1	58_6_1	2120_12_99	63_6_1	375_2_1	1220_12_1	34_3_329	130_2_914	217_2_1	351_6_917	83_4_79	507_6_191	230_3_86	105_6_835
147_01_1466	26_6_1	58_6_1	2120_12_117	63_6_1	375_2_1	1220_12_1	34_3_317	130_2_919	217_2_1	351_6_947	83_4_97	507_6_195	230_3_81	105_6_823
147_01_1441	26_6_1	58_6_1	2120_12_110	63_6_1	375_2_1	1220_12_1	34_3_325	130_2_920	217_2_1	351_6_957	83_4_91	507_6_196	230_3_87	105_6_815
147_01_1387	26_6_1	58_6_1	2120_12_107	63_6_1	375_2_1	1220_12_1	34_3_323	130_2_961	217_2_1	351_6_988	83_4_80	507_6_177	230_3_80	105_6_794
147_01_1372	26_6_1	58_6_1	2120_12_95	63_6_1	375_2_1	1220_12_1	34_3_320	130_2_957	217_2_1	351_6_1043	83_4_69	507_6_156	230_3_76	105_6_764
147_01_1398	26_6_1	58_6_1	2120_12_90	63_6_1	375_2_1	1220_12_1	34_3_291	130_2_984	217_2_1	351_6_1045	83_4_70	507_6_133	230_3_74	105_6_774
147_01_1378	26_6_1	58_6_1	2120_12_91	63_6_1	375_2_1	1220_12_1	34_3_269	130_2_944	217_2_1	351_6_1105	83_4_71	507_6_114	230_3_82	105_6_782
147_01_1334	26_6_1	58_6_1	2120_12_112	63_6_1	375_2_1	1220_12_1	34_3_265	130_2_944	217_2_1	351_6_1127	83_4_71	507_6_106	230_3_104	105_6_796
147_01_1331	26_6_1	58_6_1	2120_12_126	63_6_1	375_2_1	1220_12_1	34_3_280	130_2_921	217_2_1	351_6_1153	83_4_72	507_6_101	230_3_125	105_6_744
147_01_1438	26_6_1	58_6_1	2120_12_135	63_6_1	375_2_1	1220_12_1	34_3_286	130_2_922	217_2_1	351_6_1125	83_4_64	507_6_86	230_3_122	105_6_746
147_01_1462	26_6_1	58_6_1	2120_12_148	63_6_1	375_2_1	1220_12_1	34_3_283	130_2_946	217_2_1	351_6_1070	83_4_72	507_6_82	230_3_106	105_6_717
147_01_1397	26_6_1	58_6_1	2120_12_170	63_6_1	375_2_1	1220_12_1	34_3_280	130_2_940	217_2_1	351_6_1006	83_4_94	507_6_89	230_3_81	105_6_724
147_01_1403	26_6_1	58_6_1	2120_12_172	63_6_1	375_2_1	1220_12_1	34_3_296	130_2_937	217_2_1	351_6_943	83_4_114	507_6_97	230_3_73	105_6_743
147_01_1368	26_6_1	58_6_1	2120_12_172	63_6_1	375_2_1	1220_12_1	34_3_302	130_2_942	217_2_1	351_6_913	83_4_126	507_6_101	230_3_60	105_6_737
147_01_1367	26_6_1	58_6_1	2120_12_160	63_6_1	375_2_1	1220_12_1	34_3_316	130_2_920	217_2_1	351_6_868	83_4_134	507_6_116	230_3_51	105_6_717
147_01_1391	26_6_1	58_6_1	2120_12_153	63_6_1	375_2_1	1220_12_1	34_3_357	130_2_921	217_2_1	351_6_832	83_4_116	507_6_114	230_3_51	105_6_694
147_01_1426	26_6_1	58_6_1	2120_12_163	63_6_1	375_2_1	1220_12_1	34_3_403	130_2_924	217_2_1	351_6_810	83_4_125	507_6_117	230_3_48	105_6_692
147_01_1450	26_6_1	58_6_1	2120_12_171	63_6_1	375_2_1	1220_12_1	34_3_447	130_2_920	217_2_1	351_6_783	83_4_125	507_6_116	230_3_47	105_6_665
147_01_1424	26_6_1	58_6_1	2120_12_205	63_6_1	375_2_1	1220_12_1	34_3_472	130_2_905	217_2_1	351_6_753	83_4_116	507_6_108	230_3_36	105_6_672
147_01_1351	26_6_1	58_6_1	2120_12_214	63_6_1	375_2_1	1220_12_1	34_3_480	130_2_909	217_2_1	351_6_744	83_4_146	507_6_109	230_3_38	105_6_655
147_01_1260	26_6_1	58_6_1	2120_12_202	63_6_1	375_2_1	1220_12_1	34_3_497	130_2_897	217_2_1	351_6_759	83_4_171	507_6_114	230_3_40	105_6_674
147_01_1265	26_6_1	58_6_1	2120_12_164	63_6_1	375_2_1	1220_12_1	34_3_538	130_2_880	217_2_1	351_6_756	83_4_185	507_6_119	230_3_45	105_6_649
147_01_1271	26_6_1	58_6_1	2120_12_130	63_6_1	375_2_1	1220_12_1	34_3_562	130_2_882	217_2_1	351_6_779	83_4_177	507_6_126	230_3_55	105_6_644
147_01_1321	26_6_1	58_6_1	2120_12_87	63_6_1	375_2_1	1220_12_1	34_3_541	130_2_869	217_2_1	351_6_813	83_4_157	507_6_134	230_3_61	105_6_638
147_01_1354	26_6_1	58_6_1	2120_12_77	63_6_1	375_2_1	1220_12_1	34_3_518	130_2_896	217_2_1	351_6_826	83_4_134	507_6_145	230_3_61	105_6_650
147_01_1321	26_6_1	58_6_1	2120_12_75	63_6_1	375_2_1	1220_12_1	34_3_514	130_2_953	217_2_1	351_6_841	83_4_107	507_6_152	230_3_58	105_6_651
147_01_1260	26_6_1	58_6_1	2120_12_78	63_6_1	375_2_1	1220_12_1	34_3_522	130_2_995	217_2_1	351_6_850	83_4_97	507_6_158	230_3_55	105_6_661
147_01_1258	26_6_1	58_6_1	2120_12_70	63_6_1	375_2_1	1220_12_1	34_3_533	130_2_1022	217_2_1	351_6_879	83_4_90	507_6_167	230_3_45	105_6_653
147_01_1289	26_6_1	58_6_1	2120_12_57	63_6_1	375_2_1	1220_12_1	34_3_535	130_2_1030	217_2_1	351_6_892	83_4_89	507_6_184	230_3_41	105_6_676
147_01_1307	26_6_1	58_6_1	2120_12_46	63_6_1	375_2_1	1220_12_1	34_3_557	130_2_1029	217_2_1	351_6_899	83_4_91	507_6_201	230_3_42	105_6_655
147_01_1304	26_6_1	58_6_1	2120_12_40	63_6_1	375_2_1	1220_12_1	34_3_540	130_2_1027	217_2_1	351_6_942	83_4_81	507_6_204	230_3_33	105_6_647
147_01_1253	26_6_1	58_6_1	2120_12_33	63_6_1	375_2_1	1220_12_1	34_3_535	130_2_986	217_2_1	351_6_1014	83_4_76	507_6_231	230_3_36	105_6_656
147_01_1192	26_6_1	58_6_1	2120_12_23	63_6_1	375_2_1	1220_12_1	34_3_510	130_2_987	217_2_1	351_6_1066	83_4_75	507_6_250	230_3_33	105_6_682
147_01_1203	26_6_1	58_6_1	2120_12_17	63_6_1	375_2_1	1220_12_1	34_3_474	130_2_965	217_2_1	351_6_1097	83_4_64	507_6_262	230_3_31	105_6_733
147_01_1224	26_6_1	58_6_1	2120_12_17	63_6_1	375_2_1	1220_12_1	34_3_463	130_2_954	217_2_1	351_6_1105	83_4_54	507_6_267	230_3_29	105_6_764
147_01_1286	26_6_1	58_6_1	2120_12_26	63_6_1	375_2_1	1220_12_1	34_3_505	130_2_944	217_2_1	351_6_1149	83_4_43	507_6_270	230_3_30	105_6_743
147_01_1382	26_6_1	58_6_1	2120_12_32	63_6_1	375_2_1	1220_12_1	34_3_561	130_2_928	217_2_1	351_6_1148	83_4_42	507_6_254	230_3_26	105_6_719
147_01_1317	26_6_1	58_6_1	2120_12_35	63_6_1	375_2_1	1220_12_1	34_3_622	130_2_915	217_2_1	351_6_1162	83_4_30	507_6_246	230_3_20	105_6_718
147_01_1235	26_6_1	58_6_1	2120_12_33	63_6_1	375_2_1	1220_12_1	34_3_655	130_2_911	217_2_1	351_6_1166	83_4_23	507_6_239	230_3_14	105_6_733
147_01_1137	26_6_1	58_6_1	2120_12_25	63_6_1	375_2_1	1220_12_1	34_3_632	130_2_888	217_2_1	351_6_1180	83_4_16	507_6_239	230_3_13	105_6_739
147_01_1088	26_6_1	58_6_1	2120_12_11	63_6_1	375_2_1	1220_12_1	34_3_642	130_2_885	217_2_1	351_6_1188	83_4_11	507_6_243	230_3_11	105_6_760
147_01_1107	26_6_1	58_6_1	2120_12_1	63_6_1	375_2_1	1220_12_1	34_3_638	130_2_903	217_2_1	351_6_1196	83_4_13	507_6_249	230_3_14	105_6_754
147_01_1150	26_6_1	58_6_1	63_6_1	34_3_660	130_2_927	351_6_1163	83_4_22	507_6_278	230_3_19	105_6_748
147_01_1152	26_6_1	58_6_1	63_6_1	34_3_676	130_2_912	351_6_1155	83_4_19	507_6_282	230_3_21	105_6_767
147_01_1123	26_6_1	58_6_1	63_6_1	34_3_682	130_2_938	351_6_1150	83_4_20	507_6_288	230_3_32	105_6_793
147_01_1082	26_6_1	58_6_1	63_6_1	34_3_718	130_2_928	351_6_1172	83_4_24	507_6_277	230_3_53	105_6_817
147_01_1050	26_6_1	58_6_1	63_6_1	34_3_751	130_2_913	351_6_1133	83_4_26	507_6_258	230_3_79	105_6_893
147_01_1052	26_6_1	58_6_1	63_6_1	34_3_806	130_2_912	351_6_1130	83_4_21	507_6_245	230_3_87	105_6_939
147_01_1062	26_6_1	58_6_1	63_6_1	34_3_817	130_2_919	351_6_1095	83_4_24	507_6_247	230_3_89	105_6_931
147_01_1019	26_6_1	58_6_1	63_6_1	34_3_806	130_2_902	351_6_1092	83_4_25	507_6_249	230_3_80	105_6_898
147_01_999	26_6_1	58_6_1	63_6_1	34_3_794	130_2_901	351_6_1060	83_4_19	507_6_255	230_3_62	105_6_863
147_01_987	26_6_1	58_6_1	63_6_1	34_3_737	130_2_904	351_6_1042	83_4_16	507_6_271	230_3_49	105_6_823
147_01_1029	26_6_1	58_6_1	63_6_1	34_3_735	130_2_912	351_6_1021	83_4_7	507_6_278	230_3_35	105_6_815
147_01_1026	26_6_1	58_6_1	63_6_1	34_3_793	130_2_900	351_6_1006	83_4_5	507_6_277	230_3_37	105_6_782
147_01_1072	26_6_1	58_6_1	63_6_1	34_3_871	130_2_892	351_6_931	83_4_2	507_6_284	230_3_35	105_6_770
147_01_1111	26_6_1	58_6_1	63_6_1	34_3_891	130_2_887	351_6_913	507_6_306	230_3_34	105_6_752
147_01_1089	26_6_1	58_6_1	63_6_1	34_3_925	130_2_904	351_6_907	507_6_329	230_3_32	105_6_714
147_01_1007	26_6_1	58_6_1	63_6_1	34_3_965	130_2_920	351_6_876	507_6_374	230_3_45	105_6_691
147_01_975	26_6_1	58_6_1	63_6_1	34_3_1022	130_2_907	351_6_878	507_6_397	230_3_55	105_6_660
147_01_977	26_6_1	58_6_1	63_6_1	34_3_1068	130_2_915	351_6_872	507_6_421	230_3_56	105_6_624
147_01_976	26_6_1	58_6_1	63_6_1	34_3_1124	130_2_919	351_6_850	507_6_429	230_3_64	105_6_600
147_01_933	26_6_1	58_6_1	63_6_1	34_3_1157	130_2_925	351_6_812	507_6_442	230_3_61	105_6_570
147_01_865	26_6_1	58_6_1	63_6_1	34_3_1211	130_2_949	351_6_774	507_6_463	230_3_47	105_6_581
147_01_841	26_6_1	58_6_1	63_6_1	34_3_1240	130_2_984	351_6_725	507_6_473	230_3_37	105_6_577
147_01_811	26_6_1	58_6_1	63_6_1	34_3_1258	130_2_976	351_6_719	507_6_474	230_3_29	105_6_580
147_01_851	26_6_1	58_6_1	63_6_1	34_3_1310	130_2_967	351_6_715	507_6_449	230_3_23	105_6_581
147_01_869	26_6_1	58_6_1	63_6_1	34_3_1276	130_2_975	351_6_722	507_6_413	230_3_18	105_6_588
147_01_913	26_6_1	58_6_1	63_6_1	34_3_1275	130_2_977	351_6_689	507_6_364	230_3_22	105_6_610
147_01_955	26_6_1	58_6_1	63_6_1	34_3_1242	130_2_984	351_6_656	507_6_353	230_3_23	105_6_602
147_01_945	26_6_1	58_6_1	63_6_1	34_3_1220	130_2_978	351_6_640	507_6_345	230_3_20	105_6_589
147_01_970	26_6_1	58_6_1	63_6_1	34_3_1250	130_2_956	351_6_609	507_6_332	230_3_13	105_6_560
147_01_948	26_6_1	58_6_1	63_6_1	34_3_1286	130_2_984	351_6_579	507_6_339	230_3_9	105_6_544
147_01_902	26_6_1	58_6_1	63_6_1	34_3_1309	130_2_981	351_6_558	507_6_335	230_3_6	105_6_536
147_01_897	26_6_1	58_6_1	63_6_1	34_3_1321	130_2_1010	351_6_528	507_6_328	230_3_3	105_6_521
147_01_888	26_6_1	58_6_1	63_6_1	34_3_1375	130_2_1038	351_6_487	507_6_337	230_3_3	105_6_513
147_01_895	26_6_1	58_6_1	63_6_1	34_3_1391	130_2_1050	351_6_481	507_6_324	230_3_3	105_6_520
147_01_909	26_6_1	58_6_1	63_6_1	34_3_1402	130_2_1061	351_6_464	507_6_319	230_3_3	105_6_513
147_01_849	26_6_1	58_6_1	63_6_1	34_3_1441	130_2_1059	351_6_443	507_6_331	230_3_2	105_6_552
147_01_807	26_6_1	58_6_1	63_6_1	34_3_1514	130_2_1059	351_6_438	507_6_333	230_3_1	105_6_553
147_01_728	26_6_1	58_6_1	63_6_1	34_3_1500	130_2_1039	351_6_453	507_6_351	230_3_1	105_6_575
147_01_715	26_6_1	58_6_1	63_6_1	34_3_1507	130_2_1039	351_6_439	507_6_361	230_3_1	105_6_585
147_01_713	26_6_1	58_6_1	63_6_1	34_3_1462	130_2_1054	351_6_438	507_6_376	105_6_593
147_01_677	26_6_1	58_6_1	63_6_1	34_3_1408	130_2_1048	351_6_411	507_6_403	105_6_587
147_01_682	26_6_1	58_6_1	63_6_1	34_3_1425	130_2_1062	351_6_396	507_6_427	105_6_563
147_01_739	26_6_1	58_6_1	63_6_1	34_3_1431	130_2_1090	351_6_388	507_6_425	105_6_570
147_01_826	26_6_1	58_6_1	63_6_1	34_3_1452	130_2_1068	351_6_377	507_6_455	105_6_542
147_01_838	26_6_1	58_6_1	63_6_1	34_3_1476	130_2_1060	351_6_363	507_6_493	105_6_495
147_01_857	26_6_1	58_6_1	63_6_1	34_3_1505	130_2_1062	351_6_338	507_6_514	105_6_479
147_01_828	26_6_1	58_6_1	63_6_1	34_3_1526	130_2_1028	351_6_331	507_6_522	105_6_474
147_01_782	26_6_1	58_6_1	63_6_1	34_3_1506	130_2_1046	351_6_340	507_6_542	105_6_459
147_01_813	26_6_1	58_6_1	63_6_1	34_3_1469	130_2_1043	351_6_331	507_6_549	105_6_432
147_01_791	26_6_1	58_6_1	63_6_1	34_3_1452	130_2_1040	351_6_332	507_6_533	105_6_426
147_01_784	26_6_1	58_6_1	63_6_1	34_3_1417	130_2_1071	351_6_328	507_6_507	105_6_406
147_01_734	26_6_1	58_6_1	63_6_1	34_3_1445	130_2_1062	351_6_351	507_6_505	105_6_365
147_01_741	26_6_1	58_6_1	63_6_1	34_3_1411	130_2_1094	351_6_354	507_6_496	105_6_353
147_01_734	26_6_1	58_6_1	63_6_1	34_3_1407	130_2_1107	351_6_354	507_6_452	105_6_351
147_01_715	26_6_1	58_6_1	63_6_1	34_3_1424	130_2_1096	351_6_357	507_6_424	105_6_336
147_01_743	26_6_1	58_6_1	63_6_1	34_3_1421	130_2_1066	351_6_335	507_6_390	105_6_342
147_01_843	26_6_1	58_6_1	63_6_1	34_3_1426	130_2_1016	351_6_311	507_6_350	105_6_347
147_01_1002	26_6_1	58_6_1	63_6_1	34_3_1418	130_2_1023	351_6_278	507_6_311	105_6_352
147_01_1099	26_6_1	58_6_1	63_6_1	34_3_1394	130_2_1033	351_6_261	507_6_296	105_6_360
147_01_1131	26_6_1	58_6_1	63_6_1	34_3_1417	130_2_1043	351_6_236	507_6_305	105_6_350
147_01_1069	26_6_1	58_6_1	63_6_1	34_3_1473	130_2_1080	351_6_225	507_6_318	105_6_363
147_01_1031	26_6_1	58_6_1	63_6_1	34_3_1491	130_2_1099	351_6_230	507_6_327	105_6_357
147_01_947	26_6_1	58_6_1	63_6_1	34_3_1521	130_2_1091	351_6_202	507_6_337	105_6_350
147_01_915	26_6_1	58_6_1	63_6_1	34_3_1553	130_2_1069	351_6_185	507_6_372	105_6_322
147_01_897	26_6_1	58_6_1	63_6_1	34_3_1554	130_2_1080	351_6_182	507_6_392	105_6_301
147_01_855	26_6_1	58_6_1	63_6_1	34_3_1500	130_2_1102	351_6_172	507_6_416	105_6_278
147_01_800	26_6_1	58_6_1	63_6_1	34_3_1504	130_2_1126	351_6_153	507_6_424	105_6_259
147_01_779	26_6_1	58_6_1	63_6_1	34_3_1461	130_2_1150	351_6_148	507_6_439	105_6_249
147_01_769	26_6_1	58_6_1	63_6_1	34_3_1469	130_2_1149	351_6_135	507_6_457	105_6_234
147_01_794	26_6_1	58_6_1	63_6_1	34_3_1475	130_2_1141	351_6_125	507_6_439	105_6_224
147_01_860	26_6_1	58_6_1	63_6_1	34_3_1507	130_2_1148	351_6_115	507_6_442	105_6_214
147_01_936	26_6_1	58_6_1	63_6_1	34_3_1500	130_2_1142	351_6_101	507_6_447	105_6_196
147_01_1045	26_6_1	58_6_1	63_6_1	34_3_1529	130_2_1130	351_6_95	507_6_434	105_6_186
147_01_1066	26_6_1	58_6_1	63_6_1	34_3_1562	130_2_1130	351_6_90	507_6_435	105_6_183
147_01_1057	26_6_1	58_6_1	63_6_1	34_3_1580	130_2_1142	351_6_93	507_6_422	105_6_198
147_01_1013	26_6_1	58_6_1	63_6_1	34_3_1558	130_2_1151	351_6_100	507_6_412	105_6_214
147_01_1030	26_6_1	58_6_1	63_6_1	34_3_1511	130_2_1135	351_6_107	507_6_406	105_6_215
147_01_1041	26_6_1	58_6_1	63_6_1	34_3_1436	130_2_1124	351_6_113	507_6_396	105_6_218
147_01_1047	26_6_1	58_6_1	63_6_1	34_3_1395	130_2_1098	351_6_118	507_6_395	105_6_209
147_01_968	26_6_1	58_6_1	63_6_1	34_3_1443	130_2_1092	351_6_114	507_6_433	105_6_194
147_01_1001	26_6_1	58_6_1	63_6_1	34_3_1542	130_2_1107	351_6_125	507_6_445	105_6_183
147_01_1058	26_6_1	58_6_1	63_6_1	34_3_1534	130_2_1114	351_6_139	507_6_459	105_6_169
147_01_1110	26_6_1	58_6_1	63_6_1	34_3_1545	130_2_1111	351_6_140	507_6_458	105_6_154
147_01_1127	26_6_1	58_6_1	63_6_1	34_3_1456	130_2_1106	351_6_156	507_6_448	105_6_151
147_01_1162	26_6_1	58_6_1	63_6_1	34_3_1376	130_2_1077	351_6_182	507_6_424	105_6_139
147_01_1124	26_6_1	58_6_1	63_6_1	34_3_1348	130_2_1041	351_6_204	507_6_422	105_6_126
147_01_1131	26_6_1	58_6_1	63_6_1	34_3_1337	130_2_1058	351_6_221	507_6_434	105_6_123
147_01_1107	26_6_1	58_6_1	63_6_1	34_3_1369	130_2_1052	351_6_226	507_6_432	105_6_124
147_01_1109	26_6_1	58_6_1	63_6_1	34_3_1447	130_2_1022	351_6_244	507_6_443	105_6_126
147_01_1149	26_6_1	58_6_1	63_6_1	34_3_1431	130_2_1050	351_6_256	507_6_442	105_6_140
147_01_1163	26_6_1	58_6_1	63_6_1	34_3_1444	130_2_1021	351_6_269	507_6_444	105_6_141
147_01_1185	26_6_1	58_6_1	63_6_1	34_3_1434	130_2_1040	351_6_281	507_6_453	105_6_135
147_01_1168	26_6_1	58_6_1	63_6_1	34_3_1369	130_2_1081	351_6_312	507_6_461	105_6_138
147_01_1160	26_6_1	58_6_1	63_6_1	34_3_1363	130_2_1068	351_6_331	507_6_456	105_6_136
147_01_1125	26_6_1	58_6_1	63_6_1	34_3_1325	130_2_1047	351_6_345	507_6_466	105_6_143
147_01_1124	26_6_1	58_6_1	63_6_1	34_3_1331	130_2_1026	351_6_372	507_6_461	105_6_147
147_01_1132	26_6_1	58_6_1	63_6_1	34_3_1358	130_2_1030	351_6_388	507_6_459	105_6_161
147_01_1168	26_6_1	58_6_1	63_6_1	34_3_1335	130_2_1042	351_6_410	507_6_454	105_6_184
147_01_1179	26_6_1	58_6_1	63_6_1	34_3_1295	130_2_1083	351_6_408	507_6_437	105_6_208
147_01_1102	26_6_1	58_6_1	63_6_1	34_3_1279	130_2_1082	351_6_436	507_6_430	105_6_214
147_01_1004	26_6_1	58_6_1	63_6_1	34_3_1186	130_2_1080	351_6_470	507_6_429	105_6_239
147_01_948	26_6_1	58_6_1	63_6_1	34_3_1157	130_2_1080	351_6_495	507_6_423	105_6_250
147_01_873	26_6_1	58_6_1	63_6_1	34_3_1117	130_2_1084	351_6_518	507_6_430	105_6_275
147_01_822	26_6_1	58_6_1	63_6_1	34_3_1175	130_2_1027	351_6_554	507_6_424	105_6_289
147_01_873	26_6_1	58_6_1	63_6_1	34_3_1278	130_2_1026	351_6_578	507_6_443	105_6_317
147_01_867	26_6_1	58_6_1	63_6_1	34_3_1370	130_2_1013	351_6_611	507_6_459	105_6_336
147_01_864	26_6_1	58_6_1	63_6_1	34_3_1487	130_2_959	351_6_663	507_6_457	105_6_367
147_01_856	26_6_1	58_6_1	63_6_1	34_3_1545	130_2_970	351_6_684	507_6_478	105_6_390
147_01_832	26_6_1	58_6_1	63_6_1	34_3_1547	130_2_937	351_6_717	507_6_475	105_6_406
147_01_802	26_6_1	58_6_1	63_6_1	34_3_1503	130_2_957	351_6_723	507_6_480	105_6_419
147_01_758	26_6_1	58_6_1	63_6_1	34_3_1400	130_2_955	351_6_760	507_6_455	105_6_427
147_01_678	26_6_1	58_6_1	63_6_1	34_3_1330	130_2_954	351_6_792	507_6_427	105_6_431
147_01_615	26_6_1	58_6_1	63_6_1	34_3_1293	130_2_953	351_6_796	507_6_449	105_6_438
147_01_623	26_6_1	58_6_1	63_6_1	34_3_1291	130_2_954	351_6_785	507_6_454	105_6_441
147_01_639	26_6_1	58_6_1	63_6_1	34_3_1365	130_2_927	351_6_782	507_6_464	105_6_434
147_01_649	26_6_1	58_6_1	63_6_1	34_3_1426	130_2_957	351_6_770	507_6_478	105_6_435
147_01_593	26_6_1	58_6_1	63_6_1	34_3_1475	130_2_983	351_6_777	507_6_484	105_6_437
147_01_535	26_6_1	58_6_1	63_6_1	34_3_1511	130_2_980	351_6_792	507_6_486	105_6_470
147_01_508	26_6_1	58_6_1	63_6_1	34_3_1498	130_2_963	351_6_801	507_6_500	105_6_468
147_01_491	26_6_1	58_6_1	63_6_1	34_3_1496	130_2_914	351_6_795	507_6_527	105_6_461
147_01_485	26_6_1	58_6_1	63_6_1	34_3_1537	130_2_887	351_6_822	507_6_555	105_6_463
147_01_504	26_6_1	58_6_1	63_6_1	34_3_1520	130_2_926	351_6_819	507_6_536	105_6_466
147_01_499	26_6_1	58_6_1	63_6_1	34_3_1555	130_2_900	351_6_821	507_6_536	105_6_486
147_01_470	26_6_1	58_6_1	63_6_1	34_3_1537	130_2_877	351_6_867	507_6_541	105_6_503
147_01_439	26_6_1	58_6_1	63_6_1	34_3_1527	130_2_901	351_6_874	507_6_535	105_6_519
147_01_417	26_6_1	58_6_1	63_6_1	34_3_1488	130_2_929	351_6_880	507_6_519	105_6_505
147_01_371	26_6_1	58_6_1	63_6_1	34_3_1470	130_2_943	351_6_900	507_6_532	105_6_490
147_01_365	26_6_1	58_6_1	63_6_1	34_3_1524	130_2_910	351_6_909	507_6_534	105_6_479
147_01_376	26_6_1	58_6_1	63_6_1	34_3_1494	130_2_917	351_6_922	507_6_533	105_6_493
147_01_370	26_6_1	58_6_1	63_6_1	34_3_1529	130_2_910	351_6_929	507_6_531	105_6_490
147_01_370	26_6_1	58_6_1	63_6_1	34_3_1555	130_2_897	351_6_958	507_6_540	105_6_490
147_01_378	26_6_1	58_6_1	63_6_1	34_3_1557	130_2_922	351_6_949	507_6_517	105_6_496
147_01_409	26_6_1	58_6_1	63_6_1	34_3_1578	130_2_923	351_6_958	507_6_509	105_6_521
147_01_398	26_6_1	58_6_1	63_6_1	34_3_1560	130_2_927	351_6_951	507_6_474	105_6_546
147_01_385	26_6_1	58_6_1	63_6_1	34_3_1574	130_2_963	351_6_948	507_6_453	105_6_583
147_01_383	26_6_1	58_6_1	63_6_1	34_3_1564	130_2_976	351_6_956	507_6_445	105_6_613
147_01_382	26_6_1	58_6_1	63_6_1	34_3_1505	130_2_966	351_6_956	507_6_437	105_6_663
147_01_363	26_6_1	58_6_1	63_6_1	34_3_1527	130_2_962	351_6_954	507_6_449	105_6_697
147_01_351	26_6_1	58_6_1	63_6_1	34_3_1506	130_2_946	351_6_955	507_6_443	105_6_712
147_01_338	26_6_1	58_6_1	63_6_1	34_3_1399	130_2_985	351_6_941	507_6_454	105_6_757
147_01_309	26_6_1	58_6_1	63_6_1	34_3_1448	130_2_959	351_6_936	507_6_468	105_6_763
147_01_288	26_6_1	58_6_1	63_6_1	34_3_1521	130_2_950	351_6_975	507_6_477	105_6_767
147_01_306	26_6_1	58_6_1	63_6_1	34_3_1570	130_2_946	351_6_1007	507_6_489	105_6_752
147_01_296	26_6_1	58_6_1	63_6_1	34_3_1602	130_2_900	351_6_1042	507_6_493	105_6_735
147_01_270	26_6_1	58_6_1	63_6_1	34_3_1634	130_2_884	351_6_1032	507_6_497	105_6_735
147_01_258	26_6_1	58_6_1	63_6_1	34_3_1586	130_2_896	351_6_1013	507_6_493	105_6_730
147_01_248	26_6_1	58_6_1	63_6_1	34_3_1546	130_2_904	351_6_980	507_6_481	105_6_735
147_01_256	26_6_1	58_6_1	63_6_1	34_3_1512	130_2_929	351_6_941	507_6_504	105_6_746
147_01_253	26_6_1	58_6_1	63_6_1	34_3_1485	130_2_979	351_6_930	507_6_512	105_6_745
147_01_224	26_6_1	58_6_1	63_6_1	34_3_1498	130_2_1007	351_6_903	507_6_547	105_6_753
147_01_201	26_6_1	58_6_1	63_6_1	34_3_1508	130_2_1007	351_6_865	507_6_581	105_6_770
147_01_199	26_6_1	58_6_1	63_6_1	34_3_1532	130_2_1038	351_6_826	507_6_579	105_6_773
147_01_187	26_6_1	58_6_1	63_6_1	34_3_1550	130_2_1063	351_6_829	507_6_588	105_6_772
147_01_195	26_6_1	58_6_1	63_6_1	34_3_1549	130_2_1067	351_6_811	507_6_586	105_6_766
147_01_208	26_6_1	58_6_1	63_6_1	34_3_1522	130_2_1058	351_6_794	507_6_589	105_6_734
147_01_194	26_6_1	58_6_1	63_6_1	34_3_1555	130_2_1056	351_6_758	507_6_602	105_6_723
147_01_188	26_6_1	58_6_1	63_6_1	34_3_1582	130_2_1020	351_6_755	507_6_597	105_6_744
147_01_189	26_6_1	58_6_1	63_6_1	34_3_1593	130_2_1003	351_6_720	507_6_605	105_6_753
147_01_190	26_6_1	58_6_1	63_6_1	34_3_1588	130_2_1006	351_6_697	507_6_592	105_6_758
147_01_216	26_6_1	58_6_1	63_6_1	34_3_1578	130_2_1034	351_6_697	507_6_562	105_6_762
147_01_237	26_6_1	58_6_1	63_6_1	34_3_1618	130_2_1052	351_6_732	507_6_573	105_6_726
147_01_211	26_6_1	58_6_1	63_6_1	34_3_1666	130_2_1065	351_6_763	507_6_613	105_6_709
147_01_165	26_6_1	58_6_1	63_6_1	34_3_1723	130_2_1050	351_6_780	507_6_635	105_6_694
147_01_131	26_6_1	58_6_1	63_6_1	34_3_1701	130_2_1069	351_6_793	507_6_661	105_6_696
147_01_89	26_6_1	58_6_1	63_6_1	34_3_1710	130_2_1089	351_6_788	507_6_683	105_6_679
147_01_68	26_6_1	58_6_1	63_6_1	34_3_1711	130_2_1087	351_6_768	507_6_693	105_6_646
147_01_60	26_6_1	58_6_1	63_6_1	34_3_1659	130_2_1102	351_6_739	507_6_695	105_6_621
147_01_50	26_6_1	58_6_1	63_6_1	34_3_1692	130_2_1126	351_6_752	507_6_706	105_6_593
147_01_60	26_6_1	58_6_1	63_6_1	34_3_1706	130_2_1118	351_6_729	507_6_705	105_6_585
147_01_58	26_6_1	58_6_1	63_6_1	34_3_1743	130_2_1118	351_6_738	507_6_722	105_6_573
147_01_48	26_6_1	58_6_1	63_6_1	34_3_1788	130_2_1105	351_6_728	507_6_725	105_6_569
147_01_35	26_6_1	58_6_1	63_6_1	34_3_1773	130_2_1086	351_6_720	507_6_687	105_6_537
147_01_38	26_6_1	58_6_1	63_6_1	34_3_1806	130_2_1092	351_6_702	507_6_674	105_6_510
147_01_49	26_6_1	58_6_1	63_6_1	34_3_1788	130_2_1095	351_6_705	507_6_647	105_6_486
147_01_55	26_6_1	58_6_1	63_6_1	34_3_1793	130_2_1078	351_6_692	507_6_612	105_6_456
147_01_69	26_6_1	58_6_1	63_6_1	34_3_1807	130_2_1083	351_6_663	507_6_586	105_6_437
147_01_87	26_6_1	58_6_1	63_6_1	34_3_1764	130_2_1091	351_6_657	507_6_589	105_6_431
147_01_110	26_6_1	58_6_1	63_6_1	34_3_1666	130_2_1104	351_6_642	507_6_568	105_6_415
147_01_144	26_6_1	58_6_1	63_6_1	34_3_1601	130_2_1093	351_6_639	507_6_540	105_6_374
147_01_179	26_6_1	58_6_1	63_6_1	34_3_1624	130_2_1082	351_6_605	507_6_536	105_6_341
147_01_199	26_6_1	58_6_1	63_6_1	34_3_1664	130_2_1103	351_6_595	507_6_532	105_6_314
147_01_227	26_6_1	58_6_1	63_6_1	34_3_1719	130_2_1130	351_6_569	507_6_539	105_6_294
147_01_227	26_6_1	58_6_1	63_6_1	34_3_1733	130_2_1155	351_6_550	507_6_552	105_6_261
147_01_242	26_6_1	58_6_1	63_6_1	34_3_1722	130_2_1175	351_6_520	507_6_570	105_6_246
147_01_227	26_6_1	58_6_1	63_6_1	34_3_1647	130_2_1196	351_6_514	507_6_580	105_6_232
147_01_237	26_6_1	58_6_1	63_6_1	34_3_1592	130_2_1198	351_6_491	507_6_578	105_6_227
147_01_271	26_6_1	58_6_1	63_6_1	34_3_1591	130_2_1203	351_6_454	507_6_574	105_6_225
147_01_327	26_6_1	58_6_1	63_6_1	34_3_1604	130_2_1163	351_6_445	507_6_565	105_6_198
147_01_387	26_6_1	58_6_1	63_6_1	34_3_1674	130_2_1118	351_6_442	507_6_577	105_6_191
147_01_444	26_6_1	58_6_1	63_6_1	34_3_1738	130_2_1089	351_6_447	507_6_549	105_6_187
147_01_471	26_6_1	58_6_1	63_6_1	34_3_1782	130_2_1038	351_6_447	507_6_514	105_6_190
147_01_467	26_6_1	58_6_1	63_6_1	34_3_1724	130_2_1054	351_6_453	507_6_480	105_6_173
147_01_438	26_6_1	58_6_1	63_6_1	34_3_1671	130_2_1101	351_6_445	507_6_448	105_6_165
147_01_497	26_6_1	58_6_1	63_6_1	34_3_1605	130_2_1110	351_6_433	507_6_426	105_6_154
147_01_536	26_6_1	58_6_1	63_6_1	34_3_1553	130_2_1131	351_6_427	507_6_415	105_6_155
147_01_603	26_6_1	58_6_1	63_6_1	34_3_1533	130_2_1149	351_6_404	507_6_410	105_6_153
147_01_639	26_6_1	58_6_1	63_6_1	34_3_1504	130_2_1182	351_6_392	507_6_407	105_6_167
147_01_695	26_6_1	58_6_1	63_6_1	34_3_1504	130_2_1172	351_6_393	507_6_419	105_6_167
147_01_794	26_6_1	58_6_1	63_6_1	34_3_1451	130_2_1162	351_6_394	507_6_450	105_6_173
147_01_899	26_6_1	58_6_1	63_6_1	34_3_1433	130_2_1161	351_6_398	507_6_451	105_6_176
147_01_912	26_6_1	58_6_1	63_6_1	34_3_1422	130_2_1147	351_6_397	507_6_444	105_6_181
147_01_879	26_6_1	58_6_1	63_6_1	34_3_1407	130_2_1123	351_6_394	507_6_458	105_6_187
147_01_832	26_6_1	58_6_1	63_6_1	34_3_1402	130_2_1129	351_6_397	507_6_474	105_6_188
147_01_850	26_6_1	58_6_1	63_6_1	34_3_1389	130_2_1145	351_6_372	507_6_459	105_6_179
147_01_915	26_6_1	58_6_1	63_6_1	34_3_1397	130_2_1150	351_6_346	507_6_454	105_6_160
147_01_984	26_6_1	58_6_1	63_6_1	34_3_1390	130_2_1147	351_6_339	507_6_441	105_6_166
147_01_1116	26_6_1	58_6_1	63_6_1	34_3_1424	130_2_1130	351_6_337	507_6_436	105_6_157
147_01_1175	26_6_1	58_6_1	63_6_1	34_3_1369	130_2_1130	351_6_326	507_6_430	105_6_159
147_01_1191	26_6_1	58_6_1	63_6_1	34_3_1351	130_2_1124	351_6_332	507_6_417	105_6_152
147_01_1224	26_6_1	58_6_1	63_6_1	34_3_1359	130_2_1093	351_6_336	507_6_408	105_6_136
147_01_1259	26_6_1	58_6_1	63_6_1	34_3_1376	130_2_1067	351_6_330	507_6_368	105_6_130
147_01_1268	26_6_1	58_6_1	63_6_1	34_3_1397	130_2_1035	351_6_304	507_6_332	105_6_134
147_01_1250	26_6_1	58_6_1	63_6_1	34_3_1423	130_2_1014	351_6_290	507_6_308	105_6_127
147_01_1254	26_6_1	58_6_1	63_6_1	34_3_1427	130_2_1028	351_6_272	507_6_288	105_6_114
147_01_1263	26_6_1	58_6_1	63_6_1	34_3_1428	130_2_1048	351_6_270	507_6_251	105_6_108
147_01_1261	26_6_1	58_6_1	63_6_1	34_3_1464	130_2_1049	351_6_276	507_6_230	105_6_104
147_01_1302	26_6_1	58_6_1	63_6_1	34_3_1467	130_2_1046	351_6_267	507_6_211	105_6_97
147_01_1288	26_6_1	58_6_1	63_6_1	34_3_1471	130_2_1039	351_6_279	507_6_209	105_6_102
147_01_1269	26_6_1	58_6_1	63_6_1	34_3_1464	130_2_1053	351_6_292	507_6_196	105_6_101
147_01_1250	26_6_1	58_6_1	63_6_1	34_3_1447	130_2_1066	351_6_298	507_6_196	105_6_105
147_01_1207	26_6_1	58_6_1	63_6_1	34_3_1451	130_2_1088	351_6_309	507_6_204	105_6_95
147_01_1207	26_6_1	58_6_1	63_6_1	34_3_1428	130_2_1081	351_6_343	507_6_188	105_6_93
147_01_1185	26_6_1	58_6_1	63_6_1	34_3_1420	130_2_1104	351_6_365	507_6_191	105_6_90
147_01_1160	26_6_1	58_6_1	63_6_1	34_3_1420	130_2_1103	351_6_388	507_6_192	105_6_83
147_01_1188	26_6_1	58_6_1	63_6_1	34_3_1422	130_2_1116	351_6_420	507_6_209	105_6_83
147_01_1197	26_6_1	58_6_1	63_6_1	34_3_1420	130_2_1144	351_6_456	507_6_202	105_6_83
147_01_1218	26_6_1	58_6_1	63_6_1	34_3_1365	130_2_1133	351_6_492	507_6_185	105_6_85
147_01_1163	26_6_1	58_6_1	63_6_1	34_3_1316	130_2_1117	351_6_556	507_6_167	105_6_85
147_01_1140	26_6_1	58_6_1	63_6_1	34_3_1278	130_2_1092	351_6_614	507_6_174	105_6_72
147_01_1191	26_6_1	58_6_1	63_6_1	34_3_1304	130_2_1069	351_6_629	507_6_169	105_6_61
147_01_1201	26_6_1	58_6_1	63_6_1	34_3_1328	130_2_1099	351_6_652	507_6_169	105_6_51
147_01_1161	26_6_1	58_6_1	63_6_1	34_3_1346	130_2_1098	351_6_680	507_6_175	105_6_47
147_01_1097	26_6_1	58_6_1	63_6_1	34_3_1371	130_2_1131	351_6_707	507_6_177	105_6_41
147_01_979	26_6_1	58_6_1	63_6_1	34_3_1378	130_2_1136	351_6_742	507_6_178	105_6_32
147_01_982	26_6_1	58_6_1	63_6_1	34_3_1364	130_2_1097	351_6_758	507_6_195	105_6_29
147_01_1034	26_6_1	58_6_1	63_6_1	34_3_1334	130_2_1095	351_6_784	507_6_222	105_6_26
147_01_1078	26_6_1	58_6_1	63_6_1	34_3_1282	130_2_1086	351_6_831	507_6_228	105_6_24
147_01_1125	26_6_1	58_6_1	63_6_1	34_3_1260	130_2_1101	351_6_843	507_6_243	105_6_23
147_01_1089	26_6_1	58_6_1	63_6_1	34_3_1234	130_2_1142	351_6_857	507_6_261	105_6_26
147_01_1032	26_6_1	58_6_1	63_6_1	34_3_1207	130_2_1130	351_6_885	507_6_270	105_6_25
147_01_973	26_6_1	58_6_1	63_6_1	34_3_1158	130_2_1125	351_6_902	507_6_282	105_6_22
147_01_937	26_6_1	58_6_1	63_6_1	34_3_1180	130_2_1119	351_6_932	507_6_282	105_6_22
147_01_929	26_6_1	58_6_1	63_6_1	34_3_1187	130_2_1115	351_6_934	507_6_286	105_6_25
147_01_948	26_6_1	58_6_1	63_6_1	34_3_1226	130_2_1095	351_6_959	507_6_268	105_6_29
147_01_995	26_6_1	58_6_1	63_6_1	34_3_1243	130_2_1086	351_6_993	507_6_257	105_6_24
147_01_962	26_6_1	58_6_1	63_6_1	34_3_1227	130_2_1101	351_6_1021	507_6_248	105_6_27
147_01_868	26_6_1	58_6_1	63_6_1	34_3_1230	130_2_1091	351_6_1053	507_6_227	105_6_35
147_01_748	26_6_1	58_6_1	63_6_1	34_3_1236	130_2_1116	351_6_1086	507_6_211	105_6_43
147_01_691	26_6_1	58_6_1	63_6_1	34_3_1240	130_2_1139	351_6_1131	507_6_198	105_6_43
147_01_705	26_6_1	58_6_1	63_6_1	34_3_1294	130_2_1141	351_6_1171	507_6_191	105_6_47
147_01_719	26_6_1	58_6_1	63_6_1	34_3_1331	130_2_1117	351_6_1200	507_6_188	105_6_46
147_01_719	26_6_1	58_6_1	63_6_1	34_3_1355	130_2_1102	351_6_1194	507_6_203	105_6_46
147_01_762	26_6_1	58_6_1	63_6_1	34_3_1324	130_2_1088	351_6_1218	507_6_203	105_6_46
147_01_832	26_6_1	58_6_1	63_6_1	34_3_1299	130_2_1070	351_6_1209	507_6_205	105_6_42
147_01_877	26_6_1	58_6_1	63_6_1	34_3_1268	130_2_1042	351_6_1217	507_6_201	105_6_38
147_01_862	26_6_1	58_6_1	63_6_1	34_3_1283	130_2_1035	351_6_1221	507_6_183	105_6_36
147_01_797	26_6_1	58_6_1	63_6_1	34_3_1300	130_2_1020	351_6_1265	507_6_180	105_6_36
147_01_775	26_6_1	58_6_1	63_6_1	34_3_1303	130_2_1052	351_6_1274	507_6_189	105_6_31
147_01_786	26_6_1	58_6_1	63_6_1	34_3_1370	130_2_1032	351_6_1267	507_6_210	105_6_32
147_01_788	26_6_1	58_6_1	63_6_1	34_3_1386	130_2_1045	351_6_1290	507_6_217	105_6_36
147_01_741	26_6_1	58_6_1	63_6_1	34_3_1377	130_2_1040	351_6_1274	507_6_235	105_6_37
147_01_701	26_6_1	58_6_1	63_6_1	34_3_1390	130_2_1024	351_6_1265	507_6_239	105_6_43
147_01_692	26_6_1	58_6_1	63_6_1	34_3_1452	130_2_1017	351_6_1240	507_6_234	105_6_41
147_01_681	26_6_1	58_6_1	63_6_1	34_3_1497	130_2_993	351_6_1209	507_6_243	105_6_40
147_01_685	26_6_1	58_6_1	63_6_1	34_3_1516	130_2_1008	351_6_1247	507_6_242	105_6_40
147_01_669	26_6_1	58_6_1	63_6_1	34_3_1516	130_2_993	351_6_1261	507_6_246	105_6_44
147_01_685	26_6_1	58_6_1	63_6_1	34_3_1535	130_2_992	351_6_1213	507_6_240	105_6_43
147_01_708	26_6_1	58_6_1	63_6_1	34_3_1499	130_2_997	351_6_1222	507_6_233	105_6_48
147_01_713	26_6_1	58_6_1	63_6_1	34_3_1457	130_2_1004	351_6_1234	507_6_215	105_6_51
147_01_659	26_6_1	58_6_1	63_6_1	34_3_1468	130_2_1018	351_6_1233	507_6_229	105_6_55
147_01_606	26_6_1	58_6_1	63_6_1	34_3_1455	130_2_1048	351_6_1241	507_6_222	105_6_58
147_01_583	26_6_1	58_6_1	63_6_1	34_3_1444	130_2_1067	351_6_1247	507_6_205	105_6_57
147_01_663	26_6_1	58_6_1	63_6_1	34_3_1480	130_2_1070	351_6_1237	507_6_202	105_6_47
147_01_734	26_6_1	58_6_1	63_6_1	34_3_1431	130_2_1079	351_6_1233	507_6_223	105_6_42
147_01_735	26_6_1	58_6_1	63_6_1	34_3_1429	130_2_1059	351_6_1235	507_6_242	105_6_37
147_01_713	26_6_1	58_6_1	63_6_1	34_3_1415	130_2_1055	351_6_1267	507_6_240	105_6_40
147_01_716	26_6_1	58_6_1	63_6_1	34_3_1404	130_2_1035	351_6_1296	507_6_237	105_6_37
147_01_691	26_6_1	58_6_1	63_6_1	34_3_1390	130_2_1028	351_6_1288	507_6_238	105_6_41
147_01_687	26_6_1	58_6_1	63_6_1	34_3_1460	130_2_1027	351_6_1271	507_6_240	105_6_46
147_01_717	26_6_1	58_6_1	63_6_1	34_3_1486	130_2_1008	351_6_1290	507_6_242	105_6_49
147_01_692	26_6_1	58_6_1	63_6_1	34_3_1482	130_2_1033	351_6_1267	507_6_259	105_6_47
147_01_637	26_6_1	58_6_1	63_6_1	34_3_1534	130_2_1023	351_6_1224	507_6_270	105_6_52
147_01_566	26_6_1	58_6_1	63_6_1	34_3_1556	130_2_1025	351_6_1173	507_6_281	105_6_76
147_01_541	26_6_1	58_6_1	63_6_1	34_3_1525	130_2_1017	351_6_1153	507_6_284	105_6_89
147_01_530	26_6_1	58_6_1	63_6_1	34_3_1478	130_2_1026	351_6_1151	507_6_306	105_6_96
147_01_534	26_6_1	58_6_1	63_6_1	34_3_1502	130_2_1016	351_6_1129	507_6_325	105_6_103
147_01_607	26_6_1	58_6_1	63_6_1	34_3_1481	130_2_993	351_6_1131	507_6_349	105_6_129
147_01_644	26_6_1	58_6_1	63_6_1	34_3_1464	130_2_1011	351_6_1094	507_6_352	105_6_153
147_01_612	26_6_1	58_6_1	63_6_1	34_3_1546	130_2_1040	351_6_1094	507_6_333	105_6_174
147_01_592	26_6_1	58_6_1	63_6_1	34_3_1568	130_2_1010	351_6_1104	507_6_338	105_6_195
147_01_621	26_6_1	58_6_1	63_6_1	34_3_1589	130_2_978	351_6_1081	507_6_318	105_6_201
147_01_602	26_6_1	58_6_1	63_6_1	34_3_1579	130_2_972	351_6_1091	507_6_280	105_6_223
147_01_646	26_6_1	58_6_1	63_6_1	34_3_1559	130_2_969	351_6_1142	507_6_245	105_6_237
147_01_676	26_6_1	58_6_1	63_6_1	34_3_1566	130_2_965	351_6_1133	507_6_245	105_6_239
147_01_668	26_6_1	58_6_1	63_6_1	34_3_1613	130_2_961	351_6_1140	507_6_241	105_6_234
147_01_661	26_6_1	58_6_1	63_6_1	34_3_1647	130_2_957	351_6_1119	507_6_241	105_6_223
147_01_622	26_6_1	58_6_1	63_6_1	34_3_1685	130_2_975	351_6_1132	507_6_228	105_6_235
147_01_578	26_6_1	58_6_1	63_6_1	34_3_1690	130_2_969	351_6_1131	507_6_222	105_6_251
147_01_597	26_6_1	58_6_1	63_6_1	34_3_1712	130_2_965	351_6_1091	507_6_232	105_6_263
147_01_617	26_6_1	58_6_1	63_6_1	34_3_1682	130_2_996	351_6_1077	507_6_231	105_6_279
147_01_606	26_6_1	58_6_1	63_6_1	34_3_1677	130_2_1002	351_6_1057	507_6_231	105_6_265
147_01_594	26_6_1	58_6_1	63_6_1	34_3_1688	130_2_1038	351_6_1068	507_6_208	105_6_271
147_01_595	26_6_1	58_6_1	63_6_1	34_3_1694	130_2_1035	351_6_1106	507_6_206	105_6_265
147_01_578	26_6_1	58_6_1	63_6_1	34_3_1684	130_2_1009	351_6_1124	507_6_191	105_6_287
147_01_531	26_6_1	58_6_1	63_6_1	34_3_1722	130_2_1022	351_6_1112	507_6_194	105_6_276
147_01_506	26_6_1	58_6_1	63_6_1	34_3_1750	130_2_993	351_6_1098	507_6_201	105_6_262
147_01_505	26_6_1	58_6_1	63_6_1	34_3_1755	130_2_1001	351_6_1066	507_6_205	105_6_249
147_01_513	26_6_1	58_6_1	63_6_1	34_3_1750	130_2_988	351_6_1049	507_6_206	105_6_243
147_01_526	26_6_1	58_6_1	63_6_1	34_3_1732	130_2_978	351_6_1055	507_6_198	105_6_239
147_01_483	26_6_1	58_6_1	63_6_1	34_3_1725	130_2_973	351_6_1035	507_6_221	105_6_229
147_01_500	26_6_1	58_6_1	63_6_1	34_3_1730	130_2_958	351_6_1033	507_6_240	105_6_239
147_01_475	26_6_1	58_6_1	63_6_1	34_3_1741	130_2_977	351_6_1044	507_6_232	105_6_272
147_01_438	26_6_1	58_6_1	63_6_1	34_3_1767	130_2_958	351_6_1043	507_6_250	105_6_299
147_01_378	26_6_1	58_6_1	63_6_1	34_3_1815	130_2_955	351_6_1040	507_6_247	105_6_337
147_01_316	26_6_1	58_6_1	63_6_1	34_3_1806	130_2_959	351_6_1063	507_6_229	105_6_387
147_01_320	26_6_1	58_6_1	63_6_1	34_3_1781	130_2_936	351_6_1118	507_6_244	105_6_437
147_01_320	26_6_1	58_6_1	63_6_1	34_3_1758	130_2_916	351_6_1157	507_6_255	105_6_488
147_01_312	26_6_1	58_6_1	63_6_1	34_3_1733	130_2_927	351_6_1178	507_6_258	105_6_521
147_01_308	26_6_1	58_6_1	63_6_1	34_3_1784	130_2_921	351_6_1197	507_6_252	105_6_535
147_01_270	26_6_1	58_6_1	63_6_1	34_3_1779	130_2_950	351_6_1221	507_6_256	105_6_567
147_01_244	26_6_1	58_6_1	63_6_1	34_3_1734	130_2_968	351_6_1263	507_6_252	105_6_611
147_01_250	26_6_1	58_6_1	63_6_1	34_3_1685	130_2_938	351_6_1306	507_6_259	105_6_650
147_01_237	26_6_1	58_6_1	63_6_1	34_3_1610	130_2_917	351_6_1340	507_6_258	105_6_715
147_01_205	26_6_1	58_6_1	63_6_1	34_3_1581	130_2_899	351_6_1344	507_6_277	105_6_752
147_01_223	26_6_1	58_6_1	63_6_1	34_3_1538	130_2_894	351_6_1302	507_6_274	105_6_786
147_01_230	26_6_1	58_6_1	63_6_1	34_3_1573	130_2_886	351_6_1283	507_6_262	105_6_828
147_01_253	26_6_1	58_6_1	63_6_1	34_3_1605	130_2_901	351_6_1257	507_6_255	105_6_833
147_01_265	26_6_1	58_6_1	63_6_1	34_3_1579	130_2_919	351_6_1234	507_6_247	105_6_861
147_01_240	26_6_1	58_6_1	63_6_1	34_3_1597	130_2_928	351_6_1231	507_6_238	105_6_885
147_01_203	26_6_1	58_6_1	63_6_1	34_3_1549	130_2_967	351_6_1208	507_6_229	105_6_899
147_01_184	26_6_1	58_6_1	63_6_1	34_3_1571	130_2_958	351_6_1164	507_6_227	105_6_905
147_01_162	26_6_1	58_6_1	63_6_1	34_3_1606	130_2_969	351_6_1142	507_6_222	105_6_892
147_01_142	26_6_1	58_6_1	63_6_1	34_3_1643	130_2_958	351_6_1120	507_6_222	105_6_880
147_01_142	26_6_1	58_6_1	63_6_1	34_3_1662	130_2_965	351_6_1122	507_6_242	105_6_860
147_01_157	26_6_1	58_6_1	63_6_1	34_3_1635	130_2_949	351_6_1125	507_6_257	105_6_850
147_01_149	26_6_1	58_6_1	63_6_1	34_3_1674	130_2_922	351_6_1141	507_6_248	105_6_836
147_01_125	26_6_1	58_6_1	63_6_1	34_3_1621	130_2_942	351_6_1135	507_6_255	105_6_833
147_01_150	26_6_1	58_6_1	63_6_1	34_3_1635	130_2_920	351_6_1131	507_6_243	105_6_825
147_01_115	26_6_1	58_6_1	63_6_1	34_3_1658	130_2_880	351_6_1139	507_6_225	105_6_842
147_01_100	26_6_1	58_6_1	63_6_1	34_3_1627	130_2_878	351_6_1167	507_6_213	105_6_830
147_01_99	26_6_1	58_6_1	63_6_1	34_3_1618	130_2_878	351_6_1171	507_6_190	105_6_833
147_01_110	26_6_1	58_6_1	63_6_1	34_3_1612	130_2_889	351_6_1174	507_6_173	105_6_835
147_01_157	26_6_1	58_6_1	63_6_1	34_3_1622	130_2_911	351_6_1147	507_6_155	105_6_835
147_01_190	26_6_1	58_6_1	63_6_1	34_3_1595	130_2_931	351_6_1126	507_6_155	105_6_824
147_01_195	26_6_1	58_6_1	63_6_1	34_3_1579	130_2_945	351_6_1119	507_6_160	105_6_828
147_01_193	26_6_1	58_6_1	63_6_1	34_3_1552	130_2_999	351_6_1062	507_6_158	105_6_827
147_01_192	26_6_1	58_6_1	63_6_1	34_3_1621	130_2_988	351_6_1020	507_6_149	105_6_799
147_01_227	26_6_1	58_6_1	63_6_1	34_3_1722	130_2_971	351_6_996	507_6_157	105_6_750
147_01_248	26_6_1	58_6_1	63_6_1	34_3_1743	130_2_961	351_6_963	507_6_150	105_6_711
147_01_277	26_6_1	58_6_1	63_6_1	34_3_1768	130_2_949	351_6_923	507_6_145	105_6_692
147_01_268	26_6_1	58_6_1	63_6_1	34_3_1762	130_2_957	351_6_879	507_6_144	105_6_686
147_01_265	26_6_1	58_6_1	63_6_1	34_3_1720	130_2_961	351_6_870	507_6_133	105_6_652
147_01_278	26_6_1	58_6_1	63_6_1	34_3_1762	130_2_967	351_6_827	507_6_121	105_6_650
147_01_278	26_6_1	58_6_1	63_6_1	34_3_1705	130_2_1006	351_6_767	507_6_110	105_6_622
147_01_318	26_6_1	58_6_1	63_6_1	34_3_1684	130_2_992	351_6_739	507_6_93	105_6_613
147_01_332	26_6_1	58_6_1	63_6_1	34_3_1686	130_2_1018	351_6_728	507_6_85	105_6_600
147_01_309	26_6_1	58_6_1	63_6_1	34_3_1733	130_2_1045	351_6_732	507_6_79	105_6_578
147_01_310	26_6_1	58_6_1	63_6_1	34_3_1739	130_2_1067	351_6_747	507_6_66	105_6_563
147_01_336	26_6_1	58_6_1	63_6_1	34_3_1728	130_2_1038	351_6_780	507_6_60	105_6_567
147_01_404	26_6_1	58_6_1	63_6_1	34_3_1690	130_2_1061	351_6_802	507_6_61	105_6_569
147_01_497	26_6_1	58_6_1	63_6_1	34_3_1672	130_2_1019	351_6_819	507_6_53	105_6_567
147_01_578	26_6_1	58_6_1	63_6_1	34_3_1644	130_2_1009	351_6_805	507_6_45	105_6_565
147_01_624	26_6_1	58_6_1	63_6_1	34_3_1686	130_2_992	351_6_765	507_6_48	105_6_534
147_01_665	26_6_1	58_6_1	63_6_1	34_3_1685	130_2_1005	351_6_714	507_6_52	105_6_507
147_01_635	26_6_1	58_6_1	63_6_1	34_3_1630	130_2_1044	351_6_650	507_6_54	105_6_493
147_01_588	26_6_1	58_6_1	63_6_1	34_3_1565	130_2_1069	351_6_585	507_6_46	105_6_463
147_01_559	26_6_1	58_6_1	63_6_1	34_3_1540	130_2_1070	351_6_556	507_6_43	105_6_454
147_01_595	26_6_1	58_6_1	63_6_1	34_3_1526	130_2_1070	351_6_519	507_6_63	105_6_450
147_01_673	26_6_1	58_6_1	63_6_1	34_3_1532	130_2_1048	351_6_514	507_6_77	105_6_435
147_01_749	26_6_1	58_6_1	63_6_1	34_3_1551	130_2_1059	351_6_503	507_6_84	105_6_408
147_01_766	26_6_1	58_6_1	63_6_1	34_3_1601	130_2_1076	351_6_491	507_6_107	105_6_368
147_01_754	26_6_1	58_6_1	63_6_1	34_3_1585	130_2_1094	351_6_468	507_6_122	105_6_343
147_01_740	26_6_1	58_6_1	63_6_1	34_3_1606	130_2_1134	351_6_452	507_6_142	105_6_340
147_01_764	26_6_1	58_6_1	63_6_1	34_3_1573	130_2_1134	351_6_444	507_6_174	105_6_336
147_01_760	26_6_1	58_6_1	63_6_1	34_3_1539	130_2_1127	351_6_445	507_6_184	105_6_339
147_01_725	26_6_1	58_6_1	63_6_1	34_3_1511	130_2_1155	351_6_434	507_6_203	105_6_335
147_01_767	26_6_1	58_6_1	63_6_1	34_3_1527	130_2_1148	351_6_428	507_6_214	105_6_330
147_01_753	26_6_1	58_6_1	63_6_1	34_3_1517	130_2_1155	351_6_438	507_6_230	105_6_335
147_01_851	26_6_1	58_6_1	63_6_1	34_3_1479	130_2_1108	351_6_427	507_6_253	105_6_330
147_01_921	26_6_1	58_6_1	63_6_1	34_3_1501	130_2_1087	351_6_412	507_6_292	105_6_313
147_01_919	26_6_1	58_6_1	63_6_1	34_3_1525	130_2_1076	351_6_381	507_6_305	105_6_291
147_01_916	26_6_1	58_6_1	63_6_1	34_3_1585	130_2_1075	351_6_354	507_6_303	105_6_265
147_01_917	26_6_1	58_6_1	63_6_1	34_3_1562	130_2_1069	351_6_354	507_6_304	105_6_238
147_01_944	26_6_1	58_6_1	63_6_1	34_3_1534	130_2_1069	351_6_358	507_6_289	105_6_218
147_01_972	26_6_1	58_6_1	63_6_1	34_3_1514	130_2_1062	351_6_352	507_6_298	105_6_218
147_01_973	26_6_1	58_6_1	63_6_1	34_3_1475	130_2_1082	351_6_359	507_6_297	105_6_214
147_01_948	26_6_1	58_6_1	63_6_1	34_3_1508	130_2_1081	351_6_372	507_6_302	105_6_194
147_01_850	26_6_1	58_6_1	63_6_1	34_3_1563	130_2_1111	351_6_398	507_6_303	105_6_193
147_01_817	26_6_1	58_6_1	63_6_1	34_3_1592	130_2_1094	351_6_411	507_6_307	105_6_174
147_01_773	26_6_1	58_6_1	63_6_1	34_3_1587	130_2_1113	351_6_415	507_6_318	105_6_173
147_01_754	26_6_1	58_6_1	63_6_1	34_3_1662	130_2_1092	351_6_428	507_6_333	105_6_162
147_01_747	26_6_1	58_6_1	63_6_1	34_3_1664	130_2_1075	351_6_440	507_6_351	105_6_136
147_01_771	26_6_1	58_6_1	63_6_1	34_3_1661	130_2_1044	351_6_439	507_6_368	105_6_127
147_01_814	26_6_1	58_6_1	63_6_1	34_3_1685	130_2_1021	351_6_428	507_6_386	105_6_119
147_01_806	26_6_1	58_6_1	63_6_1	34_3_1714	130_2_1021	351_6_409	507_6_412	105_6_115
147_01_781	26_6_1	58_6_1	63_6_1	34_3_1729	130_2_1019	351_6_407	507_6_437	105_6_96
147_01_745	26_6_1	58_6_1	63_6_1	34_3_1748	130_2_1036	351_6_434	507_6_471	105_6_92
147_01_670	26_6_1	58_6_1	63_6_1	34_3_1763	130_2_1047	351_6_455	507_6_497	105_6_85
147_01_632	26_6_1	58_6_1	63_6_1	34_3_1748	130_2_1045	351_6_459	507_6_519	105_6_79
147_01_651	26_6_1	58_6_1	63_6_1	34_3_1715	130_2_1048	351_6_484	507_6_551	105_6_71
147_01_664	26_6_1	58_6_1	63_6_1	34_3_1689	130_2_1014	351_6_503	507_6_575	105_6_63
147_01_672	26_6_1	58_6_1	63_6_1	34_3_1680	130_2_1017	351_6_512	507_6_620	105_6_58
147_01_705	26_6_1	58_6_1	63_6_1	34_3_1676	130_2_988	351_6_531	507_6_640	105_6_52
147_01_759	26_6_1	58_6_1	63_6_1	34_3_1656	130_2_980	351_6_528	507_6_650	105_6_47
147_01_790	26_6_1	58_6_1	63_6_1	34_3_1660	130_2_986	351_6_535	507_6_675	105_6_41
147_01_778	26_6_1	58_6_1	63_6_1	34_3_1709	130_2_997	351_6_535	507_6_689	105_6_36
147_01_764	26_6_1	58_6_1	63_6_1	34_3_1714	130_2_970	351_6_538	507_6_697	105_6_28
147_01_779	26_6_1	58_6_1	63_6_1	34_3_1707	130_2_988	351_6_524	507_6_698	105_6_21
147_01_838	26_6_1	58_6_1	63_6_1	34_3_1636	130_2_991	351_6_498	507_6_699	105_6_20
147_01_902	26_6_1	58_6_1	63_6_1	34_3_1518	130_2_985	351_6_479	507_6_670	105_6_20
147_01_868	26_6_1	58_6_1	63_6_1	34_3_1420	130_2_995	351_6_442	507_6_699	105_6_12
147_01_866	26_6_1	58_6_1	63_6_1	34_3_1393	130_2_990	351_6_410	507_6_734	105_6_13
147_01_900	26_6_1	58_6_1	63_6_1	34_3_1402	130_2_993	351_6_374	507_6_770	105_6_13
147_01_932	26_6_1	58_6_1	63_6_1	34_3_1470	130_2_1015	351_6_355	507_6_773	105_6_11
147_01_957	26_6_1	58_6_1	63_6_1	34_3_1498	130_2_1042	351_6_338	507_6_796	105_6_12
147_01_943	26_6_1	58_6_1	63_6_1	34_3_1495	130_2_1047	351_6_336	507_6_825	105_6_12
147_01_924	26_6_1	58_6_1	63_6_1	34_3_1491	130_2_1051	351_6_340	507_6_820	105_6_12
147_01_934	26_6_1	58_6_1	63_6_1	34_3_1467	130_2_1048	351_6_343	507_6_808	105_6_12
147_01_919	26_6_1	58_6_1	63_6_1	34_3_1471	130_2_1064	351_6_354	507_6_807	105_6_13
147_01_859	26_6_1	58_6_1	63_6_1	34_3_1481	130_2_1072	351_6_359	507_6_784	105_6_11
147_01_816	26_6_1	58_6_1	63_6_1	34_3_1476	130_2_1087	351_6_357	507_6_762	105_6_10
147_01_805	26_6_1	58_6_1	63_6_1	34_3_1445	130_2_1072	351_6_368	507_6_753	105_6_7
147_01_756	26_6_1	58_6_1	63_6_1	34_3_1458	130_2_1058	351_6_367	507_6_755	105_6_2
147_01_692	26_6_1	58_6_1	63_6_1	34_3_1462	130_2_1044	351_6_379	507_6_723	105_6_1
147_01_711	58_6_1	63_6_1	34_3_1505	130_2_1057	351_6_354	507_6_717
147_01_770	58_6_1	63_6_1	34_3_1566	130_2_1055	351_6_369	507_6_717
147_01_826	58_6_1	63_6_1	34_3_1586	130_2_1046	351_6_383	507_6_720
147_01_814	58_6_1	63_6_1	34_3_1698	130_2_1016	351_6_367	507_6_738
147_01_771	58_6_1	63_6_1	34_3_1701	130_2_1044	351_6_357	507_6_735
147_01_742	58_6_1	63_6_1	34_3_1676	130_2_1058	351_6_352	507_6_746
147_01_832	58_6_1	63_6_1	34_3_1642	130_2_1049	351_6_362	507_6_716
147_01_873	58_6_1	63_6_1	34_3_1544	130_2_1060	351_6_390	507_6_692
147_01_948	58_6_1	63_6_1	34_3_1475	130_2_1030	351_6_419	507_6_658
147_01_1003	58_6_1	63_6_1	34_3_1445	130_2_1029	351_6_426	507_6_616
147_01_991	58_6_1	63_6_1	34_3_1487	130_2_1018	351_6_428	507_6_578
147_01_978	58_6_1	63_6_1	34_3_1523	130_2_1026	351_6_443	507_6_548
147_01_921	58_6_1	63_6_1	34_3_1545	130_2_1046	351_6_444	507_6_532
147_01_890	58_6_1	63_6_1	34_3_1577	130_2_1055	351_6_465	507_6_505
147_01_895	58_6_1	63_6_1	34_3_1531	130_2_1054	351_6_496	507_6_490
147_01_897	58_6_1	63_6_1	34_3_1565	130_2_1048	351_6_527	507_6_478
147_01_899	58_6_1	63_6_1	34_3_1519	130_2_1056	351_6_546	507_6_477
147_01_939	58_6_1	63_6_1	34_3_1509	130_2_1037	351_6_555	507_6_495
147_01_978	58_6_1	63_6_1	34_3_1529	130_2_1026	351_6_559	507_6_493
147_01_953	58_6_1	63_6_1	34_3_1544	130_2_1022	351_6_573	507_6_484
147_01_867	58_6_1	63_6_1	34_3_1529	130_2_1012	351_6_602	507_6_479
147_01_803	58_6_1	63_6_1	34_3_1568	130_2_986	351_6_622	507_6_478
147_01_818	58_6_1	63_6_1	34_3_1599	130_2_971	351_6_630	507_6_472
147_01_929	58_6_1	63_6_1	34_3_1577	130_2_952	351_6_616	507_6_457
147_01_1028	58_6_1	63_6_1	34_3_1533	130_2_953	351_6_651	507_6_428
147_01_1142	58_6_1	63_6_1	34_3_1489	130_2_951	351_6_660	507_6_419
147_01_1169	58_6_1	63_6_1	34_3_1483	130_2_966	351_6_650	507_6_400
147_01_1179	58_6_1	63_6_1	34_3_1499	130_2_1000	351_6_647	507_6_387
147_01_1117	58_6_1	63_6_1	34_3_1489	130_2_1003	351_6_663	507_6_354
147_01_991	58_6_1	63_6_1	34_3_1532	130_2_994	351_6_692	507_6_331
147_01_944	58_6_1	63_6_1	34_3_1521	130_2_1006	351_6_697	507_6_313
147_01_876	58_6_1	63_6_1	34_3_1545	130_2_1039	351_6_707	507_6_294
147_01_912	58_6_1	63_6_1	34_3_1575	130_2_1041	351_6_666	507_6_292
147_01_913	58_6_1	63_6_1	34_3_1610	130_2_1066	351_6_652	507_6_298
147_01_944	58_6_1	63_6_1	34_3_1618	130_2_1053	351_6_620	507_6_283
147_01_1006	58_6_1	63_6_1	34_3_1597	130_2_1077	351_6_598	507_6_281
147_01_1028	58_6_1	63_6_1	34_3_1580	130_2_1105	351_6_557	507_6_275
147_01_1038	58_6_1	63_6_1	34_3_1624	130_2_1104	351_6_529	507_6_254
147_01_981	58_6_1	63_6_1	34_3_1654	130_2_1095	351_6_489	507_6_251
147_01_896	58_6_1	63_6_1	34_3_1707	130_2_1086	351_6_467	507_6_253
147_01_840	58_6_1	63_6_1	34_3_1753	130_2_1078	351_6_432	507_6_237
147_01_897	58_6_1	63_6_1	34_3_1785	130_2_1092	351_6_425	507_6_223
147_01_959	58_6_1	63_6_1	34_3_1784	130_2_1088	351_6_396	507_6_221
147_01_992	58_6_1	63_6_1	34_3_1803	130_2_1086	351_6_383	507_6_224
147_01_992	58_6_1	63_6_1	34_3_1805	130_2_1096	351_6_387	507_6_230
147_01_995	58_6_1	63_6_1	34_3_1816	130_2_1112	351_6_391	507_6_230
147_01_944	58_6_1	63_6_1	34_3_1854	130_2_1110	351_6_392	507_6_232
147_01_914	58_6_1	63_6_1	34_3_1849	130_2_1109	351_6_401	507_6_230
147_01_909	58_6_1	63_6_1	34_3_1837	130_2_1128	351_6_381	507_6_223
147_01_864	58_6_1	63_6_1	34_3_1891	130_2_1136	351_6_366	507_6_220
147_01_824	58_6_1	63_6_1	34_3_1900	130_2_1115	351_6_354	507_6_223
147_01_810	58_6_1	63_6_1	34_3_1879	130_2_1077	351_6_368	507_6_240
147_01_790	58_6_1	63_6_1	34_3_1843	130_2_1110	351_6_393	507_6_264
147_01_826	58_6_1	63_6_1	34_3_1813	130_2_1117	351_6_401	507_6_276
147_01_842	58_6_1	63_6_1	34_3_1829	130_2_1118	351_6_398	507_6_286
147_01_807	58_6_1	63_6_1	34_3_1806	130_2_1128	351_6_421	507_6_298
147_01_757	58_6_1	63_6_1	34_3_1849	130_2_1104	351_6_430	507_6_291
147_01_728	58_6_1	63_6_1	34_3_1846	130_2_1085	351_6_424	507_6_293
147_01_714	58_6_1	63_6_1	34_3_1849	130_2_1078	351_6_444	507_6_288
147_01_740	58_6_1	63_6_1	34_3_1913	130_2_1033	351_6_444	507_6_275
147_01_778	58_6_1	63_6_1	34_3_1893	130_2_1024	351_6_470	507_6_278
147_01_814	58_6_1	63_6_1	34_3_1906	130_2_1029	351_6_474	507_6_273
147_01_832	58_6_1	63_6_1	34_3_1900	130_2_1022	351_6_490	507_6_263
147_01_782	58_6_1	63_6_1	34_3_1916	130_2_1060	351_6_486	507_6_263
147_01_766	58_6_1	63_6_1	34_3_1888	130_2_1074	351_6_460	507_6_276
147_01_787	58_6_1	63_6_1	34_3_1873	130_2_1076	351_6_440	507_6_274
147_01_794	58_6_1	63_6_1	34_3_1838	130_2_1077	351_6_449	507_6_265
147_01_793	58_6_1	63_6_1	34_3_1891	130_2_1057	351_6_439	507_6_268
147_01_827	58_6_1	63_6_1	34_3_1912	130_2_1032	351_6_438	507_6_258
147_01_882	58_6_1	63_6_1	34_3_1901	130_2_1019	351_6_458	507_6_259
147_01_908	58_6_1	63_6_1	34_3_1879	130_2_1014	351_6_475	507_6_250
147_01_901	58_6_1	63_6_1	34_3_1821	130_2_1035	351_6_488	507_6_248
147_01_858	58_6_1	63_6_1	34_3_1765	130_2_1060	351_6_474	507_6_264
147_01_799	58_6_1	63_6_1	34_3_1741	130_2_1103	351_6_502	507_6_272
147_01_747	58_6_1	63_6_1	34_3_1694	130_2_1137	351_6_519	507_6_301
147_01_753	58_6_1	63_6_1	34_3_1669	130_2_1108	351_6_554	507_6_317
147_01_758	58_6_1	63_6_1	34_3_1668	130_2_1094	351_6_540	507_6_322
147_01_743	58_6_1	63_6_1	34_3_1683	130_2_1120	351_6_539	507_6_340
147_01_777	58_6_1	63_6_1	34_3_1687	130_2_1107	351_6_547	507_6_344
147_01_788	58_6_1	63_6_1	34_3_1748	130_2_1100	351_6_555	507_6_353
147_01_865	58_6_1	63_6_1	34_3_1743	130_2_1089	351_6_556	507_6_360
147_01_899	58_6_1	63_6_1	34_3_1700	130_2_1044	351_6_570	507_6_357
147_01_959	58_6_1	63_6_1	34_3_1708	130_2_1033	351_6_569	507_6_362
147_01_936	58_6_1	63_6_1	34_3_1647	130_2_1047	351_6_590	507_6_371
147_01_927	58_6_1	63_6_1	34_3_1625	130_2_1076	351_6_594	507_6_354
147_01_918	58_6_1	63_6_1	34_3_1594	130_2_1096	351_6_606	507_6_365
147_01_938	58_6_1	63_6_1	34_3_1588	130_2_1116	351_6_607	507_6_372
147_01_917	58_6_1	63_6_1	34_3_1556	130_2_1107	351_6_593	507_6_382
147_01_885	58_6_1	63_6_1	34_3_1560	130_2_1120	351_6_602	507_6_385
147_01_798	58_6_1	63_6_1	34_3_1565	130_2_1116	351_6_623	507_6_373
147_01_705	58_6_1	63_6_1	34_3_1573	130_2_1142	351_6_635	507_6_373
147_01_697	58_6_1	63_6_1	34_3_1632	130_2_1129	351_6_633	507_6_378
147_01_704	58_6_1	63_6_1	34_3_1688	130_2_1120	351_6_626	507_6_375
147_01_738	58_6_1	63_6_1	34_3_1740	130_2_1099	351_6_633	507_6_389
147_01_686	58_6_1	63_6_1	34_3_1712	130_2_1114	351_6_660	507_6_391
147_01_686	58_6_1	63_6_1	34_3_1706	130_2_1086	351_6_661	507_6_394
147_01_705	58_6_1	63_6_1	34_3_1695	130_2_1077	351_6_675	507_6_407
147_01_765	58_6_1	63_6_1	34_3_1684	130_2_1059	351_6_688	507_6_407
147_01_804	58_6_1	63_6_1	34_3_1695	130_2_1054	351_6_689	507_6_432
147_01_791	58_6_1	63_6_1	34_3_1710	130_2_1045	351_6_678	507_6_438
147_01_756	58_6_1	63_6_1	34_3_1744	130_2_1041	351_6_723	507_6_429
147_01_742	58_6_1	63_6_1	34_3_1718	130_2_1043	351_6_721	507_6_439
147_01_793	58_6_1	63_6_1	34_3_1699	130_2_1025	351_6_738	507_6_443
147_01_843	58_6_1	63_6_1	34_3_1673	130_2_1024	351_6_738	507_6_419
147_01_822	58_6_1	63_6_1	34_3_1654	130_2_1038	351_6_748	507_6_416
147_01_722	58_6_1	63_6_1	34_3_1628	130_2_1025	351_6_753	507_6_417
147_01_664	58_6_1	63_6_1	34_3_1666	130_2_1037	351_6_781	507_6_411
147_01_676	58_6_1	63_6_1	34_3_1684	130_2_1054	351_6_795	507_6_435
147_01_699	58_6_1	63_6_1	34_3_1749	130_2_1027	351_6_798	507_6_457
147_01_721	58_6_1	63_6_1	34_3_1722	130_2_1040	351_6_817	507_6_470
147_01_725	58_6_1	63_6_1	34_3_1713	130_2_998	351_6_834	507_6_493
147_01_693	58_6_1	63_6_1	34_3_1668	130_2_1010	351_6_845	507_6_486
147_01_667	58_6_1	63_6_1	34_3_1604	130_2_1003	351_6_866	507_6_482
147_01_689	58_6_1	63_6_1	34_3_1643	130_2_995	351_6_867	507_6_472
147_01_673	58_6_1	63_6_1	34_3_1658	130_2_1019	351_6_854	507_6_460
147_01_625	58_6_1	63_6_1	34_3_1682	130_2_1039	351_6_867	507_6_439
147_01_600	58_6_1	63_6_1	34_3_1748	130_2_997	351_6_877	507_6_436
147_01_575	58_6_1	63_6_1	34_3_1743	130_2_988	351_6_884	507_6_426
147_01_609	58_6_1	63_6_1	34_3_1726	130_2_978	351_6_882	507_6_402
147_01_608	58_6_1	63_6_1	34_3_1716	130_2_993	351_6_852	507_6_393
147_01_597	58_6_1	63_6_1	34_3_1722	130_2_1023	351_6_844	507_6_377
147_01_534	58_6_1	63_6_1	34_3_1743	130_2_1044	351_6_832	507_6_371
147_01_502	58_6_1	63_6_1	34_3_1790	130_2_1038	351_6_827	507_6_374
147_01_537	58_6_1	63_6_1	34_3_1809	130_2_1049	351_6_831	507_6_355
147_01_613	58_6_1	63_6_1	34_3_1783	130_2_1064	351_6_882	507_6_348
147_01_694	58_6_1	63_6_1	34_3_1713	130_2_1058	351_6_900	507_6_342
147_01_709	58_6_1	63_6_1	34_3_1676	130_2_1048	351_6_920	507_6_327
147_01_665	58_6_1	63_6_1	34_3_1615	130_2_1059	351_6_925	507_6_325
147_01_614	58_6_1	63_6_1	34_3_1636	130_2_1078	351_6_938	507_6_329
147_01_549	58_6_1	63_6_1	34_3_1656	130_2_1080	351_6_937	507_6_336
147_01_577	58_6_1	63_6_1	34_3_1692	130_2_1057	351_6_948	507_6_324
147_01_605	58_6_1	63_6_1	34_3_1700	130_2_1053	351_6_983	507_6_316
147_01_606	58_6_1	63_6_1	34_3_1687	130_2_1062	351_6_989	507_6_319
147_01_565	58_6_1	63_6_1	34_3_1684	130_2_1071	351_6_990	507_6_313
147_01_550	58_6_1	63_6_1	34_3_1692	130_2_1094	351_6_988	507_6_311
147_01_562	58_6_1	63_6_1	34_3_1693	130_2_1077	351_6_987	507_6_307
147_01_551	58_6_1	63_6_1	34_3_1708	130_2_1048	351_6_1023	507_6_285
147_01_552	58_6_1	63_6_1	34_3_1681	130_2_1029	351_6_1076	507_6_302
147_01_537	58_6_1	63_6_1	34_3_1681	130_2_1025	351_6_1144	507_6_307
147_01_579	58_6_1	63_6_1	34_3_1637	130_2_1008	351_6_1194	507_6_317
147_01_637	58_6_1	63_6_1	34_3_1635	130_2_992	351_6_1258	507_6_304
147_01_619	58_6_1	63_6_1	34_3_1607	130_2_966	351_6_1306	507_6_309
147_01_587	58_6_1	63_6_1	34_3_1586	130_2_952	351_6_1321	507_6_301
147_01_539	58_6_1	63_6_1	34_3_1589	130_2_966	351_6_1357	507_6_303
147_01_503	58_6_1	63_6_1	34_3_1544	130_2_988	351_6_1382	507_6_315
147_01_511	58_6_1	63_6_1	34_3_1537	130_2_1013	351_6_1410	507_6_326
147_01_554	58_6_1	63_6_1	34_3_1530	130_2_1033	351_6_1443	507_6_334
147_01_552	58_6_1	63_6_1	34_3_1578	130_2_1017	351_6_1448	507_6_332
147_01_530	58_6_1	63_6_1	34_3_1565	130_2_1009	351_6_1494	507_6_320
147_01_496	58_6_1	63_6_1	34_3_1569	130_2_1005	351_6_1522	507_6_323
147_01_459	58_6_1	63_6_1	34_3_1577	130_2_1002	351_6_1532	507_6_321
147_01_424	58_6_1	63_6_1	34_3_1565	130_2_998	351_6_1527	507_6_322
147_01_423	58_6_1	63_6_1	34_3_1512	130_2_996	351_6_1528	507_6_305
147_01_390	58_6_1	63_6_1	34_3_1526	130_2_1015	351_6_1547	507_6_298
147_01_412	58_6_1	63_6_1	34_3_1589	130_2_1019	351_6_1555	507_6_294
147_01_401	58_6_1	63_6_1	34_3_1636	130_2_1010	351_6_1580	507_6_278
147_01_386	58_6_1	63_6_1	34_3_1677	130_2_1008	351_6_1598	507_6_262
147_01_358	58_6_1	63_6_1	34_3_1679	130_2_1008	351_6_1610	507_6_262
147_01_358	58_6_1	63_6_1	34_3_1700	130_2_976	351_6_1636	507_6_259
147_01_342	58_6_1	63_6_1	34_3_1642	130_2_993	351_6_1664	507_6_271
147_01_359	58_6_1	63_6_1	34_3_1593	130_2_974	351_6_1678	507_6_274
147_01_397	58_6_1	63_6_1	34_3_1556	130_2_968	351_6_1706	507_6_285
147_01_411	58_6_1	63_6_1	34_3_1567	130_2_947	351_6_1717	507_6_294
147_01_436	58_6_1	63_6_1	34_3_1605	130_2_941	351_6_1723	507_6_304
147_01_464	58_6_1	63_6_1	34_3_1668	130_2_873	351_6_1790	507_6_299
147_01_500	58_6_1	63_6_1	34_3_1671	130_2_852	351_6_1842	507_6_317
147_01_479	58_6_1	63_6_1	34_3_1651	130_2_870	351_6_1849	507_6_315
147_01_457	58_6_1	63_6_1	34_3_1606	130_2_865	351_6_1841	507_6_298
147_01_437	58_6_1	63_6_1	34_3_1573	130_2_883	351_6_1855	507_6_292
147_01_467	58_6_1	63_6_1	34_3_1615	130_2_879	351_6_1820	507_6_277
147_01_465	58_6_1	63_6_1	34_3_1666	130_2_874	351_6_1798	507_6_270
147_01_459	58_6_1	63_6_1	34_3_1617	130_2_876	351_6_1754	507_6_269
147_01_471	58_6_1	63_6_1	34_3_1606	130_2_915	351_6_1707	507_6_274
147_01_461	58_6_1	63_6_1	34_3_1629	130_2_944	351_6_1613	507_6_273
147_01_473	58_6_1	63_6_1	34_3_1604	130_2_969	351_6_1581	507_6_274
147_01_453	58_6_1	63_6_1	34_3_1623	130_2_968	351_6_1538	507_6_291
147_01_409	58_6_1	63_6_1	34_3_1650	130_2_950	351_6_1540	507_6_281
147_01_339	58_6_1	63_6_1	34_3_1702	130_2_1004	351_6_1565	507_6_286
147_01_292	58_6_1	63_6_1	34_3_1706	130_2_1015	351_6_1546	507_6_278
147_01_271	58_6_1	63_6_1	34_3_1682	130_2_1028	351_6_1570	507_6_257
147_01_274	58_6_1	63_6_1	34_3_1719	130_2_1002	351_6_1615	507_6_262
147_01_263	58_6_1	63_6_1	34_3_1782	130_2_1008	351_6_1626	507_6_257
147_01_275	58_6_1	63_6_1	34_3_1778	130_2_989	351_6_1662	507_6_253
147_01_297	58_6_1	63_6_1	34_3_1776	130_2_969	351_6_1640	507_6_259
147_01_303	58_6_1	63_6_1	34_3_1791	130_2_968	351_6_1582	507_6_253
147_01_306	58_6_1	63_6_1	34_3_1798	130_2_947	351_6_1558	507_6_284
147_01_304	58_6_1	63_6_1	34_3_1822	130_2_931	351_6_1524	507_6_287
147_01_327	58_6_1	63_6_1	34_3_1829	130_2_915	351_6_1499	507_6_271
147_01_351	58_6_1	63_6_1	34_3_1806	130_2_883	351_6_1482	507_6_278
147_01_376	58_6_1	63_6_1	34_3_1792	130_2_849	351_6_1447	507_6_262
147_01_412	58_6_1	63_6_1	34_3_1764	130_2_830	351_6_1427	507_6_267
147_01_424	58_6_1	63_6_1	34_3_1785	130_2_828	351_6_1427	507_6_270
147_01_461	58_6_1	63_6_1	34_3_1817	130_2_850	351_6_1434	507_6_272
147_01_444	58_6_1	63_6_1	34_3_1779	130_2_860	351_6_1459	507_6_266
147_01_413	58_6_1	63_6_1	34_3_1759	130_2_904	351_6_1425	507_6_255
147_01_362	58_6_1	63_6_1	34_3_1737	130_2_919	351_6_1420	507_6_235
147_01_325	58_6_1	63_6_1	34_3_1711	130_2_904	351_6_1415	507_6_241
147_01_307	58_6_1	63_6_1	34_3_1740	130_2_962	351_6_1371	507_6_228
147_01_300	58_6_1	63_6_1	34_3_1743	130_2_962	351_6_1378	507_6_249
147_01_346	58_6_1	63_6_1	34_3_1754	130_2_968	351_6_1399	507_6_261
147_01_443	58_6_1	63_6_1	34_3_1802	130_2_960	351_6_1335	507_6_270
147_01_515	58_6_1	63_6_1	34_3_1804	130_2_951	351_6_1335	507_6_270
147_01_558	58_6_1	63_6_1	34_3_1719	130_2_955	351_6_1296	507_6_270
147_01_560	58_6_1	63_6_1	34_3_1693	130_2_933	351_6_1235	507_6_280
147_01_536	58_6_1	63_6_1	34_3_1698	130_2_924	351_6_1242	507_6_282
147_01_547	58_6_1	63_6_1	34_3_1727	130_2_893	351_6_1215	507_6_269
147_01_613	58_6_1	63_6_1	34_3_1734	130_2_875	351_6_1181	507_6_268
147_01_669	58_6_1	63_6_1	34_3_1750	130_2_905	351_6_1187	507_6_244
147_01_691	58_6_1	63_6_1	34_3_1748	130_2_942	351_6_1169	507_6_237
147_01_728	58_6_1	63_6_1	34_3_1722	130_2_959	351_6_1189	507_6_216
147_01_761	58_6_1	63_6_1	34_3_1664	130_2_965	351_6_1179	507_6_194
147_01_805	58_6_1	63_6_1	34_3_1603	130_2_936	351_6_1151	507_6_189
147_01_836	58_6_1	63_6_1	34_3_1552	130_2_921	351_6_1136	507_6_185
147_01_824	58_6_1	63_6_1	34_3_1586	130_2_918	351_6_1093	507_6_184
147_01_835	58_6_1	63_6_1	34_3_1594	130_2_937	351_6_1062	507_6_178
147_01_828	58_6_1	63_6_1	34_3_1627	130_2_939	351_6_983	507_6_165
147_01_832	58_6_1	63_6_1	34_3_1629	130_2_954	351_6_927	507_6_152
147_01_790	58_6_1	63_6_1	34_3_1685	130_2_967	351_6_876	507_6_158
147_01_757	58_6_1	63_6_1	34_3_1720	130_2_966	351_6_851	507_6_138
147_01_806	58_6_1	63_6_1	34_3_1740	130_2_975	351_6_808	507_6_140
147_01_852	58_6_1	63_6_1	34_3_1755	130_2_982	351_6_781	507_6_141
147_01_894	58_6_1	63_6_1	34_3_1785	130_2_983	351_6_757	507_6_136
147_01_886	58_6_1	63_6_1	34_3_1834	130_2_990	351_6_742	507_6_138
147_01_888	58_6_1	63_6_1	34_3_1831	130_2_971	351_6_756	507_6_161
147_01_889	58_6_1	63_6_1	34_3_1797	130_2_1005	351_6_730	507_6_164
147_01_836	58_6_1	63_6_1	34_3_1815	130_2_1010	351_6_727	507_6_150
147_01_791	58_6_1	63_6_1	34_3_1818	130_2_1026	351_6_723	507_6_158
147_01_722	58_6_1	63_6_1	34_3_1870	130_2_1039	351_6_710	507_6_166
147_01_704	58_6_1	63_6_1	34_3_1913	130_2_1005	351_6_706	507_6_179
147_01_670	58_6_1	63_6_1	34_3_1952	130_2_988	351_6_713	507_6_174
147_01_679	58_6_1	63_6_1	34_3_1952	130_2_972	351_6_686	507_6_184
147_01_739	58_6_1	63_6_1	34_3_1956	130_2_954	351_6_643	507_6_196
147_01_810	58_6_1	63_6_1	34_3_1945	130_2_934	351_6_650	507_6_202
147_01_848	58_6_1	63_6_1	34_3_1970	130_2_887	351_6_625	507_6_202
147_01_854	58_6_1	63_6_1	34_3_1974	130_2_875	351_6_585	507_6_209
147_01_916	58_6_1	63_6_1	34_3_1926	130_2_862	351_6_565	507_6_227
147_01_990	58_6_1	63_6_1	34_3_1905	130_2_887	351_6_544	507_6_220
147_01_940	58_6_1	63_6_1	34_3_1940	130_2_937	351_6_532	507_6_196
147_01_854	58_6_1	63_6_1	34_3_1897	130_2_997	351_6_513	507_6_194
147_01_814	58_6_1	63_6_1	34_3_1913	130_2_1013	351_6_489	507_6_189
147_01_802	58_6_1	63_6_1	34_3_1872	130_2_1039	351_6_481	507_6_186
147_01_742	58_6_1	63_6_1	34_3_1978	130_2_1022	351_6_473	507_6_185
147_01_742	58_6_1	63_6_1	34_3_2007	130_2_995	351_6_487	507_6_200
147_01_750	58_6_1	63_6_1	34_3_2071	130_2_970	351_6_524	507_6_221
147_01_722	58_6_1	63_6_1	34_3_2074	130_2_1001	351_6_535	507_6_215
147_01_730	58_6_1	63_6_1	34_3_2023	130_2_986	351_6_546	507_6_236
147_01_752	58_6_1	63_6_1	34_3_1936	130_2_998	351_6_542	507_6_248
147_01_733	58_6_1	63_6_1	34_3_1901	130_2_982	351_6_537	507_6_234
147_01_718	58_6_1	63_6_1	34_3_1889	130_2_1015	351_6_523	507_6_239
147_01_739	58_6_1	63_6_1	34_3_1886	130_2_1045	351_6_516	507_6_250
147_01_758	58_6_1	63_6_1	34_3_1942	130_2_1050	351_6_499	507_6_233
147_01_768	58_6_1	63_6_1	34_3_1984	130_2_1062	351_6_500	507_6_229
147_01_745	58_6_1	63_6_1	34_3_1957	130_2_1080	351_6_498	507_6_228
147_01_707	58_6_1	63_6_1	34_3_2001	130_2_1075	351_6_491	507_6_223
147_01_655	58_6_1	63_6_1	34_3_2018	130_2_1095	351_6_477	507_6_224
147_01_702	58_6_1	63_6_1	34_3_2008	130_2_1090	351_6_498	507_6_216
147_01_723	58_6_1	63_6_1	34_3_2020	130_2_1056	351_6_515	507_6_213
147_01_697	58_6_1	63_6_1	34_3_2038	130_2_1041	351_6_523	507_6_209
147_01_639	58_6_1	63_6_1	34_3_2025	130_2_1061	351_6_545	507_6_211
147_01_642	58_6_1	63_6_1	34_3_2003	130_2_1036	351_6_565	507_6_209
147_01_633	58_6_1	63_6_1	34_3_1985	130_2_1035	351_6_567	507_6_210
147_01_597	58_6_1	63_6_1	34_3_1930	130_2_1051	351_6_579	507_6_220
147_01_625	58_6_1	63_6_1	34_3_1919	130_2_1044	351_6_576	507_6_213
147_01_675	58_6_1	63_6_1	34_3_1925	130_2_1006	351_6_596	507_6_216
147_01_649	58_6_1	63_6_1	34_3_1947	130_2_992	351_6_606	507_6_231
147_01_649	58_6_1	63_6_1	34_3_1972	130_2_992	351_6_628	507_6_228
147_01_629	58_6_1	63_6_1	34_3_1943	130_2_1000	351_6_660	507_6_225
147_01_581	58_6_1	63_6_1	34_3_1958	130_2_1026	351_6_715	507_6_234
147_01_576	58_6_1	63_6_1	34_3_1976	130_2_1018	351_6_765	507_6_238
147_01_550	58_6_1	63_6_1	34_3_1999	130_2_1016	351_6_771	507_6_234
147_01_513	58_6_1	63_6_1	34_3_2015	130_2_1020	351_6_804	507_6_240
147_01_506	58_6_1	63_6_1	34_3_2002	130_2_1025	351_6_847	507_6_240
147_01_529	58_6_1	63_6_1	34_3_1978	130_2_989	351_6_871	507_6_232
147_01_574	58_6_1	63_6_1	34_3_1972	130_2_998	351_6_882	507_6_213
147_01_555	58_6_1	63_6_1	34_3_1953	130_2_967	351_6_914	507_6_229
147_01_533	58_6_1	63_6_1	34_3_1961	130_2_977	351_6_911	507_6_217
147_01_528	58_6_1	63_6_1	34_3_1920	130_2_998	351_6_904	507_6_220
147_01_549	58_6_1	63_6_1	34_3_1912	130_2_989	351_6_910	507_6_242
147_01_569	58_6_1	63_6_1	34_3_1889	130_2_997	351_6_900	507_6_242
147_01_550	58_6_1	63_6_1	34_3_1918	130_2_975	351_6_906	507_6_241
147_01_535	58_6_1	63_6_1	34_3_1943	130_2_966	351_6_906	507_6_243
147_01_471	58_6_1	63_6_1	34_3_1959	130_2_994	351_6_923	507_6_238
147_01_430	58_6_1	63_6_1	34_3_1981	130_2_985	351_6_946	507_6_247
147_01_456	58_6_1	63_6_1	34_3_1990	130_2_976	351_6_1001	507_6_255
147_01_479	58_6_1	63_6_1	34_3_1956	130_2_990	351_6_1047	507_6_258
147_01_462	58_6_1	63_6_1	34_3_1951	130_2_1003	351_6_1077	507_6_274
147_01_439	58_6_1	63_6_1	34_3_1908	130_2_1001	351_6_1113	507_6_273
147_01_405	58_6_1	63_6_1	34_3_1889	130_2_1024	351_6_1144	507_6_256
147_01_414	58_6_1	63_6_1	34_3_1818	130_2_1040	351_6_1179	507_6_257
147_01_454	58_6_1	63_6_1	34_3_1846	130_2_1037	351_6_1160	507_6_246
147_01_411	58_6_1	63_6_1	34_3_1882	130_2_1031	351_6_1105	507_6_237
147_01_380	58_6_1	63_6_1	34_3_1903	130_2_1020	351_6_1073	507_6_227
147_01_408	58_6_1	63_6_1	34_3_1892	130_2_999	351_6_1082	507_6_222
147_01_461	58_6_1	63_6_1	34_3_1873	130_2_1006	351_6_1070	507_6_216
147_01_474	58_6_1	63_6_1	34_3_1898	130_2_1005	351_6_1051	507_6_223
147_01_467	58_6_1	63_6_1	34_3_1887	130_2_1005	351_6_1026	507_6_245
147_01_437	58_6_1	63_6_1	34_3_1915	130_2_991	351_6_1048	507_6_256
147_01_458	58_6_1	63_6_1	34_3_1884	130_2_1009	351_6_1075	507_6_290
147_01_508	58_6_1	63_6_1	34_3_1859	130_2_998	351_6_1097	507_6_309
147_01_527	58_6_1	63_6_1	34_3_1821	130_2_971	351_6_1144	507_6_341
147_01_480	58_6_1	63_6_1	34_3_1825	130_2_948	351_6_1155	507_6_350
147_01_432	58_6_1	63_6_1	34_3_1834	130_2_941	351_6_1147	507_6_347
147_01_469	58_6_1	63_6_1	34_3_1816	130_2_921	351_6_1136	507_6_354
147_01_562	58_6_1	63_6_1	34_3_1788	130_2_930	351_6_1121	507_6_346
147_01_661	58_6_1	63_6_1	34_3_1803	130_2_947	351_6_1102	507_6_332
147_01_678	58_6_1	63_6_1	34_3_1802	130_2_946	351_6_1086	507_6_303
147_01_620	58_6_1	63_6_1	34_3_1792	130_2_968	351_6_1064	507_6_292
147_01_576	58_6_1	63_6_1	34_3_1826	130_2_993	351_6_1030	507_6_266
147_01_541	58_6_1	63_6_1	34_3_1842	130_2_1004	351_6_990	507_6_265
147_01_512	58_6_1	63_6_1	34_3_1895	130_2_992	351_6_969	507_6_250
147_01_537	58_6_1	63_6_1	34_3_1917	130_2_976	351_6_947	507_6_240
147_01_587	58_6_1	63_6_1	34_3_1928	130_2_949	351_6_952	507_6_242
147_01_639	58_6_1	63_6_1	34_3_1862	130_2_931	351_6_970	507_6_252
147_01_615	58_6_1	63_6_1	34_3_1829	130_2_925	351_6_974	507_6_262
147_01_587	58_6_1	63_6_1	34_3_1822	130_2_929	351_6_929	507_6_267
147_01_599	58_6_1	63_6_1	34_3_1881	130_2_927	351_6_856	507_6_278
147_01_597	58_6_1	63_6_1	34_3_1910	130_2_957	351_6_817	507_6_279
147_01_623	58_6_1	63_6_1	34_3_1919	130_2_982	351_6_793	507_6_276
147_01_594	58_6_1	63_6_1	34_3_1965	130_2_990	351_6_758	507_6_275
147_01_588	58_6_1	63_6_1	34_3_1908	130_2_994	351_6_744	507_6_282
147_01_571	58_6_1	63_6_1	34_3_1912	130_2_1036	351_6_734	507_6_279
147_01_572	58_6_1	63_6_1	34_3_1900	130_2_1053	351_6_715	507_6_264
147_01_605	58_6_1	63_6_1	34_3_1956	130_2_1038	351_6_673	507_6_245
147_01_645	58_6_1	63_6_1	34_3_1918	130_2_1076	351_6_651	507_6_227
147_01_645	58_6_1	63_6_1	34_3_1859	130_2_1094	351_6_638	507_6_212
147_01_653	58_6_1	63_6_1	34_3_1863	130_2_1077	351_6_648	507_6_201
147_01_610	58_6_1	63_6_1	34_3_1883	130_2_1061	351_6_666	507_6_206
147_01_601	58_6_1	63_6_1	34_3_1887	130_2_1056	351_6_678	507_6_206
147_01_689	58_6_1	63_6_1	34_3_1897	130_2_1030	351_6_688	507_6_218
147_01_674	58_6_1	63_6_1	34_3_1955	130_2_1027	351_6_706	507_6_220
147_01_651	58_6_1	63_6_1	34_3_1939	130_2_1067	351_6_688	507_6_225
147_01_629	58_6_1	63_6_1	34_3_1891	130_2_1092	351_6_692	507_6_225
147_01_613	58_6_1	63_6_1	34_3_1852	130_2_1097	351_6_678	507_6_219
147_01_693	58_6_1	63_6_1	34_3_1805	130_2_1089	351_6_666	507_6_222
147_01_806	58_6_1	63_6_1	34_3_1789	130_2_1058	351_6_647	507_6_236
147_01_893	58_6_1	63_6_1	34_3_1765	130_2_1044	351_6_656	507_6_235
147_01_983	58_6_1	63_6_1	34_3_1698	130_2_1056	351_6_636	507_6_248
147_01_991	58_6_1	63_6_1	34_3_1641	130_2_1025	351_6_617	507_6_271
147_01_959	58_6_1	63_6_1	34_3_1573	130_2_1027	351_6_630	507_6_284
147_01_937	58_6_1	63_6_1	34_3_1555	130_2_1029	351_6_626	507_6_308
147_01_964	58_6_1	63_6_1	34_3_1599	130_2_1007	351_6_597	507_6_305
147_01_996	58_6_1	63_6_1	34_3_1670	130_2_990	351_6_569	507_6_314
147_01_994	58_6_1	63_6_1	34_3_1629	130_2_1012	351_6_539	507_6_323
147_01_999	58_6_1	63_6_1	34_3_1645	130_2_958	351_6_529	507_6_326
147_01_1016	58_6_1	63_6_1	34_3_1669	130_2_945	351_6_504	507_6_330
147_01_975	58_6_1	63_6_1	34_3_1754	130_2_964	351_6_475	507_6_339
147_01_939	58_6_1	63_6_1	34_3_1790	130_2_971	351_6_446	507_6_324
147_01_885	58_6_1	63_6_1	34_3_1835	130_2_981	351_6_418	507_6_321
147_01_848	58_6_1	63_6_1	34_3_1868	130_2_982	351_6_407	507_6_318
147_01_848	58_6_1	63_6_1	34_3_1863	130_2_964	351_6_404	507_6_298
147_01_895	58_6_1	63_6_1	34_3_1853	130_2_957	351_6_395	507_6_296
147_01_918	58_6_1	63_6_1	34_3_1884	130_2_935	351_6_390	507_6_283
147_01_912	58_6_1	63_6_1	34_3_1895	130_2_945	351_6_370	507_6_274
147_01_950	58_6_1	63_6_1	34_3_1916	130_2_952	351_6_358	507_6_261
147_01_993	58_6_1	63_6_1	34_3_1937	130_2_964	351_6_333	507_6_253
147_01_967	58_6_1	63_6_1	34_3_1932	130_2_988	351_6_319	507_6_257
147_01_931	58_6_1	63_6_1	34_3_1948	130_2_1021	351_6_292	507_6_268
147_01_892	58_6_1	63_6_1	34_3_1903	130_2_1011	351_6_285	507_6_250
147_01_828	58_6_1	63_6_1	34_3_1917	130_2_1028	351_6_257	507_6_261
147_01_753	58_6_1	63_6_1	34_3_1967	130_2_1049	351_6_263	507_6_262
147_01_777	58_6_1	63_6_1	34_3_2017	130_2_1034	351_6_259	507_6_255
147_01_838	58_6_1	63_6_1	34_3_2018	130_2_1039	351_6_260	507_6_251
147_01_896	58_6_1	63_6_1	34_3_2081	130_2_1007	351_6_266	507_6_251
147_01_908	58_6_1	63_6_1	34_3_2053	130_2_1012	351_6_258	507_6_220
147_01_872	58_6_1	63_6_1	34_3_2022	130_2_1013	351_6_282	507_6_196
147_01_813	58_6_1	63_6_1	34_3_2003	130_2_1036	351_6_291	507_6_194
147_01_816	58_6_1	63_6_1	34_3_1964	130_2_1032	351_6_306	507_6_181
147_01_820	58_6_1	63_6_1	34_3_1918	130_2_1060	351_6_327	507_6_176
147_01_880	58_6_1	63_6_1	34_3_1908	130_2_1057	351_6_355	507_6_168
147_01_935	58_6_1	63_6_1	34_3_1916	130_2_1066	351_6_381	507_6_164
147_01_950	58_6_1	63_6_1	34_3_1897	130_2_1031	351_6_394	507_6_173
147_01_951	58_6_1	63_6_1	34_3_1918	130_2_1033	351_6_409	507_6_176
147_01_939	58_6_1	63_6_1	34_3_1889	130_2_1010	351_6_445	507_6_185
147_01_916	58_6_1	63_6_1	34_3_1909	130_2_978	351_6_477	507_6_185
147_01_873	58_6_1	63_6_1	34_3_1945	130_2_975	351_6_500	507_6_180
147_01_880	58_6_1	63_6_1	34_3_1939	130_2_974	351_6_496	507_6_177
147_01_903	58_6_1	63_6_1	34_3_1939	130_2_972	351_6_506	507_6_169
147_01_888	58_6_1	63_6_1	34_3_1901	130_2_976	351_6_494	507_6_171
147_01_854	58_6_1	63_6_1	34_3_1852	130_2_1006	351_6_529	507_6_170
147_01_856	58_6_1	63_6_1	34_3_1878	130_2_1011	351_6_523	507_6_171
147_01_853	58_6_1	63_6_1	34_3_1861	130_2_1026	351_6_541	507_6_163
147_01_842	58_6_1	63_6_1	34_3_1903	130_2_1015	351_6_529	507_6_172
147_01_825	58_6_1	63_6_1	34_3_1898	130_2_994	351_6_530	507_6_169
147_01_776	58_6_1	63_6_1	34_3_1927	130_2_1028	351_6_535	507_6_171
147_01_757	58_6_1	63_6_1	34_3_1966	130_2_1005	351_6_536	507_6_174
147_01_712	58_6_1	63_6_1	34_3_1978	130_2_1009	351_6_541	507_6_172
147_01_737	58_6_1	63_6_1	34_3_1946	130_2_998	351_6_537	507_6_158
147_01_762	58_6_1	63_6_1	34_3_1953	130_2_996	351_6_532	507_6_143
147_01_798	58_6_1	63_6_1	34_3_1972	130_2_1000	351_6_508	507_6_141
147_01_792	58_6_1	63_6_1	34_3_1988	130_2_1008	351_6_495	507_6_139
147_01_775	58_6_1	63_6_1	34_3_1975	130_2_1020	351_6_487	507_6_138
147_01_784	58_6_1	63_6_1	34_3_1946	130_2_1034	351_6_481	507_6_136
147_01_818	58_6_1	63_6_1	34_3_1923	130_2_1033	351_6_497	507_6_126
147_01_785	58_6_1	63_6_1	34_3_1913	130_2_1075	351_6_519	507_6_123
147_01_791	58_6_1	63_6_1	34_3_1863	130_2_1090	351_6_532	507_6_118
147_01_811	58_6_1	63_6_1	34_3_1816	130_2_1091	351_6_571	507_6_104
147_01_852	58_6_1	63_6_1	34_3_1823	130_2_1119	351_6_570	507_6_89
147_01_950	58_6_1	63_6_1	34_3_1833	130_2_1047	351_6_575	507_6_95
147_01_1058	58_6_1	63_6_1	34_3_1847	130_2_1038	351_6_569	507_6_94
147_01_1133	58_6_1	63_6_1	34_3_1909	130_2_976	351_6_563	507_6_89
147_01_1175	58_6_1	63_6_1	34_3_1895	130_2_977	351_6_567	507_6_80
147_01_1074	58_6_1	63_6_1	34_3_1934	130_2_980	351_6_570	507_6_74
147_01_988	58_6_1	63_6_1	34_3_1938	130_2_1008	351_6_563	507_6_75
147_01_844	58_6_1	63_6_1	34_3_1938	130_2_1056	351_6_544	507_6_77
147_01_724	58_6_1	63_6_1	34_3_1948	130_2_1062	351_6_511	507_6_82
147_01_640	58_6_1	63_6_1	34_3_1952	130_2_1049	351_6_519	507_6_75
147_01_678	58_6_1	63_6_1	34_3_2003	130_2_1056	351_6_519	507_6_72
147_01_739	58_6_1	63_6_1	34_3_2032	130_2_1028	351_6_542	507_6_71
147_01_815	58_6_1	63_6_1	34_3_2031	130_2_1039	351_6_579	507_6_60
147_01_855	58_6_1	63_6_1	34_3_2055	130_2_1041	351_6_608	507_6_60
147_01_825	58_6_1	63_6_1	34_3_2048	130_2_1056	351_6_613	507_6_57
147_01_732	58_6_1	63_6_1	34_3_1996	130_2_1082	351_6_620	507_6_61
147_01_691	58_6_1	63_6_1	34_3_2033	130_2_1083	351_6_614	507_6_62
147_01_682	58_6_1	63_6_1	34_3_2025	130_2_1083	351_6_560	507_6_60
147_01_656	58_6_1	63_6_1	34_3_2055	130_2_1084	351_6_535	507_6_61
147_01_664	58_6_1	63_6_1	34_3_2046	130_2_1046	351_6_488	507_6_64
147_01_676	58_6_1	63_6_1	34_3_2074	130_2_1064	351_6_455	507_6_65
147_01_728	58_6_1	63_6_1	34_3_2059	130_2_1087	351_6_433	507_6_70
147_01_717	58_6_1	63_6_1	34_3_2069	130_2_1095	351_6_448	507_6_72
147_01_731	58_6_1	63_6_1	34_3_2091	130_2_1099	351_6_446	507_6_68
147_01_695	58_6_1	63_6_1	34_3_2101	130_2_1129	351_6_449	507_6_66
147_01_647	58_6_1	63_6_1	34_3_2077	130_2_1129	351_6_483	507_6_59
147_01_661	58_6_1	63_6_1	34_3_2067	130_2_1136	351_6_484	507_6_54
147_01_698	58_6_1	63_6_1	34_3_2072	130_2_1085	351_6_503	507_6_42
147_01_746	58_6_1	63_6_1	34_3_2073	130_2_1041	351_6_527	507_6_50
147_01_829	58_6_1	63_6_1	34_3_2085	130_2_991	351_6_544	507_6_50
147_01_804	58_6_1	63_6_1	34_3_2049	130_2_975	351_6_574	507_6_47
147_01_757	58_6_1	63_6_1	34_3_2053	130_2_986	351_6_562	507_6_50
147_01_734	58_6_1	63_6_1	34_3_2029	130_2_982	351_6_570	507_6_57
147_01_730	58_6_1	63_6_1	34_3_2006	130_2_1004	351_6_551	507_6_66
147_01_709	58_6_1	63_6_1	34_3_2003	130_2_1013	351_6_543	507_6_74
147_01_722	58_6_1	63_6_1	34_3_2018	130_2_1021	351_6_516	507_6_86
147_01_792	58_6_1	63_6_1	34_3_2000	130_2_1026	351_6_522	507_6_93
147_01_807	58_6_1	63_6_1	34_3_1988	130_2_1024	351_6_525	507_6_95
147_01_756	58_6_1	63_6_1	34_3_1990	130_2_1033	351_6_521	507_6_99
147_01_741	58_6_1	63_6_1	34_3_2024	130_2_1024	351_6_519	507_6_97
147_01_721	58_6_1	63_6_1	34_3_2041	130_2_1019	351_6_491	507_6_87
147_01_754	58_6_1	63_6_1	34_3_2049	130_2_1005	351_6_480	507_6_92
147_01_836	58_6_1	63_6_1	34_3_2060	130_2_1016	351_6_470	507_6_97
147_01_860	58_6_1	63_6_1	34_3_2023	130_2_1017	351_6_472	507_6_93
147_01_878	58_6_1	63_6_1	34_3_1984	130_2_1053	351_6_456	507_6_103
147_01_848	58_6_1	63_6_1	34_3_1986	130_2_1059	351_6_436	507_6_106
147_01_817	58_6_1	63_6_1	34_3_2017	130_2_1082	351_6_434	507_6_101
147_01_770	58_6_1	63_6_1	34_3_1989	130_2_1100	351_6_423	507_6_104
147_01_752	58_6_1	63_6_1	34_3_1983	130_2_1080	351_6_426	507_6_99
147_01_798	58_6_1	63_6_1	34_3_1974	130_2_1094	351_6_442	507_6_99
147_01_823	58_6_1	63_6_1	34_3_1973	130_2_1077	351_6_446	507_6_94
147_01_764	58_6_1	63_6_1	34_3_2006	130_2_1094	351_6_440	507_6_89
147_01_670	58_6_1	63_6_1	34_3_2024	130_2_1117	351_6_449	507_6_87
147_01_651	58_6_1	63_6_1	34_3_2044	130_2_1118	351_6_449	507_6_85
147_01_708	58_6_1	63_6_1	34_3_2039	130_2_1064	351_6_452	507_6_89
147_01_781	58_6_1	63_6_1	34_3_2025	130_2_1054	351_6_473	507_6_90
147_01_845	58_6_1	63_6_1	34_3_2032	130_2_1054	351_6_467	507_6_91
147_01_861	58_6_1	63_6_1	34_3_2045	130_2_1044	351_6_465	507_6_95
147_01_861	58_6_1	63_6_1	34_3_2050	130_2_1028	351_6_462	507_6_94
147_01_898	58_6_1	63_6_1	34_3_2035	130_2_1026	351_6_453	507_6_92
147_01_883	58_6_1	63_6_1	34_3_2045	130_2_1021	351_6_446	507_6_94
147_01_813	58_6_1	63_6_1	34_3_2028	130_2_1033	351_6_439	507_6_97
147_01_715	58_6_1	63_6_1	34_3_2024	130_2_1016	351_6_424	507_6_104
147_01_687	58_6_1	63_6_1	34_3_2022	130_2_1016	351_6_414	507_6_103
147_01_688	58_6_1	63_6_1	34_3_2025	130_2_1008	351_6_402	507_6_116
147_01_698	58_6_1	63_6_1	34_3_2030	130_2_1013	351_6_388	507_6_118
147_01_799	58_6_1	63_6_1	34_3_2031	130_2_1041	351_6_382	507_6_121
147_01_912	58_6_1	63_6_1	34_3_2018	130_2_1053	351_6_423	507_6_127
147_01_981	58_6_1	63_6_1	34_3_2047	130_2_1029	351_6_451	507_6_125
147_01_931	58_6_1	63_6_1	34_3_2036	130_2_1009	351_6_459	507_6_116
147_01_793	58_6_1	63_6_1	34_3_2072	130_2_1009	351_6_477	507_6_112
147_01_690	58_6_1	63_6_1	34_3_2055	130_2_1037	351_6_498	507_6_114
147_01_647	58_6_1	63_6_1	34_3_2085	130_2_1018	351_6_506	507_6_112
147_01_620	58_6_1	63_6_1	34_3_2112	130_2_1004	351_6_512	507_6_113
147_01_680	58_6_1	63_6_1	34_3_2119	130_2_986	351_6_521	507_6_117
147_01_720	58_6_1	63_6_1	34_3_2120	130_2_977	351_6_564	507_6_129
147_01_750	58_6_1	63_6_1	34_3_2139	130_2_964	351_6_570	507_6_128
147_01_672	58_6_1	63_6_1	34_3_2079	130_2_964	351_6_576	507_6_134
147_01_605	58_6_1	63_6_1	34_3_2049	130_2_984	351_6_596	507_6_146
147_01_580	58_6_1	63_6_1	34_3_2032	130_2_1012	351_6_613	507_6_153
147_01_617	58_6_1	63_6_1	34_3_2047	130_2_1001	351_6_617	507_6_164
147_01_628	58_6_1	63_6_1	34_3_2019	130_2_1023	351_6_614	507_6_161
147_01_674	58_6_1	63_6_1	34_3_2078	130_2_963	351_6_657	507_6_168
147_01_715	58_6_1	63_6_1	34_3_2066	130_2_960	351_6_683	507_6_173
147_01_718	58_6_1	63_6_1	34_3_2038	130_2_946	351_6_705	507_6_170
147_01_658	58_6_1	63_6_1	34_3_1957	130_2_971	351_6_719	507_6_161
147_01_641	58_6_1	63_6_1	34_3_1962	130_2_965	351_6_741	507_6_162
147_01_647	58_6_1	63_6_1	34_3_1945	130_2_989	351_6_763	507_6_165
147_01_633	58_6_1	63_6_1	34_3_1944	130_2_984	351_6_784	507_6_166
147_01_638	58_6_1	63_6_1	34_3_2015	130_2_967	351_6_792	507_6_177
147_01_581	58_6_1	63_6_1	34_3_2067	130_2_999	351_6_793	507_6_175
147_01_546	58_6_1	63_6_1	34_3_2073	130_2_991	351_6_797	507_6_179
147_01_515	58_6_1	63_6_1	34_3_2106	130_2_1003	351_6_776	507_6_174
147_01_484	58_6_1	63_6_1	34_3_2075	130_2_1007	351_6_784	507_6_155
147_01_518	58_6_1	63_6_1	34_3_2026	130_2_1008	351_6_796	507_6_162
147_01_566	58_6_1	63_6_1	34_3_2024	130_2_1000	351_6_803	507_6_165
147_01_618	58_6_1	63_6_1	34_3_1977	130_2_976	351_6_800	507_6_175
147_01_649	58_6_1	63_6_1	34_3_1966	130_2_968	351_6_812	507_6_186
147_01_594	58_6_1	63_6_1	34_3_1960	130_2_1018	351_6_810	507_6_205
147_01_564	58_6_1	63_6_1	34_3_1952	130_2_1044	351_6_812	507_6_217
147_01_494	58_6_1	63_6_1	34_3_1962	130_2_1056	351_6_856	507_6_225
147_01_458	58_6_1	63_6_1	34_3_1956	130_2_1063	351_6_899	507_6_248
147_01_446	58_6_1	63_6_1	34_3_1968	130_2_1041	351_6_921	507_6_270
147_01_464	58_6_1	63_6_1	34_3_1966	130_2_1027	351_6_944	507_6_281
147_01_489	58_6_1	63_6_1	34_3_1965	130_2_1027	351_6_937	507_6_284
147_01_453	58_6_1	63_6_1	34_3_1905	130_2_1049	351_6_977	507_6_282
147_01_418	58_6_1	63_6_1	34_3_1919	130_2_1048	351_6_1009	507_6_266
147_01_403	58_6_1	63_6_1	34_3_1951	130_2_1068	351_6_1012	507_6_265
147_01_400	58_6_1	63_6_1	34_3_1999	130_2_1047	351_6_1029	507_6_259
147_01_354	58_6_1	63_6_1	34_3_2013	130_2_1039	351_6_1055	507_6_237
147_01_314	58_6_1	63_6_1	34_3_2036	130_2_1023	351_6_1041	507_6_224
147_01_302	58_6_1	63_6_1	34_3_2062	130_2_1002	351_6_1069	507_6_222
147_01_300	58_6_1	63_6_1	34_3_2007	130_2_1001	351_6_1060	507_6_224
147_01_358	58_6_1	63_6_1	34_3_2000	130_2_979	351_6_1086	507_6_239
147_01_384	58_6_1	63_6_1	34_3_2038	130_2_952	351_6_1101	507_6_231
147_01_360	58_6_1	63_6_1	34_3_2034	130_2_983	351_6_1147	507_6_236
147_01_315	58_6_1	63_6_1	34_3_2017	130_2_985	351_6_1189	507_6_236
147_01_317	58_6_1	63_6_1	34_3_2028	130_2_984	351_6_1244	507_6_224
147_01_324	58_6_1	63_6_1	34_3_2019	130_2_961	351_6_1298	507_6_211
147_01_333	58_6_1	63_6_1	34_3_2015	130_2_1000	351_6_1339	507_6_203
147_01_350	58_6_1	63_6_1	34_3_1979	130_2_1008	351_6_1368	507_6_200
147_01_357	58_6_1	63_6_1	34_3_1891	130_2_1012	351_6_1382	507_6_211
147_01_360	58_6_1	63_6_1	34_3_1812	130_2_1000	351_6_1365	507_6_201
147_01_365	58_6_1	63_6_1	34_3_1760	130_2_979	351_6_1332	507_6_191
147_01_384	58_6_1	63_6_1	34_3_1739	130_2_974	351_6_1329	507_6_174
147_01_391	58_6_1	63_6_1	34_3_1714	130_2_984	351_6_1352	507_6_167
147_01_400	58_6_1	63_6_1	34_3_1738	130_2_1013	351_6_1352	507_6_165
147_01_416	58_6_1	63_6_1	34_3_1772	130_2_1007	351_6_1352	507_6_170
147_01_406	58_6_1	63_6_1	34_3_1863	130_2_989	351_6_1325	507_6_165
147_01_388	58_6_1	63_6_1	34_3_1890	130_2_994	351_6_1281	507_6_182
147_01_381	58_6_1	63_6_1	34_3_1878	130_2_995	351_6_1279	507_6_207
147_01_330	58_6_1	63_6_1	34_3_1889	130_2_970	351_6_1289	507_6_209
147_01_300	58_6_1	63_6_1	34_3_1912	130_2_995	351_6_1270	507_6_208
147_01_269	58_6_1	63_6_1	34_3_1920	130_2_1014	351_6_1279	507_6_200
147_01_278	58_6_1	63_6_1	34_3_1930	130_2_1022	351_6_1302	507_6_186
147_01_270	58_6_1	63_6_1	34_3_1888	130_2_1021	351_6_1298	507_6_183
147_01_283	58_6_1	63_6_1	34_3_1874	130_2_1020	351_6_1325	507_6_179
147_01_299	58_6_1	63_6_1	34_3_1870	130_2_1027	351_6_1346	507_6_186
147_01_315	58_6_1	63_6_1	34_3_1899	130_2_995	351_6_1318	507_6_203
147_01_315	58_6_1	63_6_1	34_3_1966	130_2_956	351_6_1331	507_6_212
147_01_298	58_6_1	63_6_1	34_3_1970	130_2_959	351_6_1324	507_6_237
147_01_235	58_6_1	63_6_1	34_3_2017	130_2_946	351_6_1333	507_6_251
147_01_230	58_6_1	63_6_1	34_3_2009	130_2_945	351_6_1328	507_6_257
147_01_259	58_6_1	63_6_1	34_3_2000	130_2_959	351_6_1328	507_6_253
147_01_308	58_6_1	63_6_1	34_3_1965	130_2_953	351_6_1323	507_6_267
147_01_311	58_6_1	63_6_1	34_3_1947	130_2_973	351_6_1312	507_6_278
147_01_333	58_6_1	63_6_1	34_3_1920	130_2_964	351_6_1306	507_6_284
147_01_321	58_6_1	63_6_1	34_3_1916	130_2_964	351_6_1335	507_6_305
147_01_307	58_6_1	63_6_1	34_3_1926	130_2_993	351_6_1315	507_6_313
147_01_274	58_6_1	63_6_1	34_3_1971	130_2_992	351_6_1298	507_6_294
147_01_290	58_6_1	63_6_1	34_3_1927	130_2_977	351_6_1271	507_6_293
147_01_310	58_6_1	63_6_1	34_3_1860	130_2_984	351_6_1272	507_6_298
147_01_327	58_6_1	63_6_1	34_3_1832	130_2_953	351_6_1289	507_6_309
147_01_281	58_6_1	63_6_1	34_3_1832	130_2_943	351_6_1271	507_6_337
147_01_252	58_6_1	63_6_1	34_3_1842	130_2_987	351_6_1300	507_6_365
147_01_239	58_6_1	63_6_1	34_3_1835	130_2_971	351_6_1274	507_6_381
147_01_267	58_6_1	63_6_1	34_3_1867	130_2_925	351_6_1285	507_6_389
147_01_318	58_6_1	63_6_1	34_3_1898	130_2_888	351_6_1326	507_6_406
147_01_392	58_6_1	63_6_1	34_3_1870	130_2_870	351_6_1300	507_6_422
147_01_448	58_6_1	63_6_1	34_3_1864	130_2_866	351_6_1342	507_6_433
147_01_434	58_6_1	63_6_1	34_3_1901	130_2_866	351_6_1340	507_6_435
147_01_393	58_6_1	63_6_1	34_3_1910	130_2_900	351_6_1302	507_6_420
147_01_346	58_6_1	63_6_1	34_3_1848	130_2_949	351_6_1297	507_6_399
147_01_333	58_6_1	63_6_1	34_3_1827	130_2_1004	351_6_1292	507_6_384
147_01_342	58_6_1	63_6_1	34_3_1833	130_2_1011	351_6_1284	507_6_367
147_01_342	58_6_1	63_6_1	34_3_1835	130_2_998	351_6_1280	507_6_367
147_01_318	58_6_1	63_6_1	34_3_1879	130_2_937	351_6_1294	507_6_377
147_01_307	58_6_1	63_6_1	34_3_1901	130_2_926	351_6_1299	507_6_396
147_01_285	58_6_1	63_6_1	34_3_1873	130_2_932	351_6_1290	507_6_416
147_01_259	58_6_1	63_6_1	34_3_1867	130_2_964	351_6_1286	507_6_419
147_01_241	58_6_1	63_6_1	34_3_1856	130_2_976	351_6_1332	507_6_414
147_01_245	58_6_1	63_6_1	34_3_1805	130_2_985	351_6_1322	507_6_419
147_01_260	58_6_1	63_6_1	34_3_1781	130_2_1020	351_6_1348	507_6_421
147_01_275	58_6_1	63_6_1	34_3_1874	130_2_1009	351_6_1348	507_6_403
147_01_295	58_6_1	63_6_1	34_3_1915	130_2_999	351_6_1343	507_6_401
147_01_309	58_6_1	63_6_1	34_3_1895	130_2_990	351_6_1352	507_6_404
147_01_298	58_6_1	63_6_1	34_3_1909	130_2_1008	351_6_1327	507_6_392
147_01_268	58_6_1	63_6_1	34_3_1930	130_2_973	351_6_1335	507_6_400
147_01_265	58_6_1	63_6_1	34_3_1902	130_2_977	351_6_1329	507_6_366
147_01_274	58_6_1	63_6_1	34_3_1913	130_2_977	351_6_1348	507_6_351
147_01_239	58_6_1	63_6_1	34_3_1882	130_2_962	351_6_1358	507_6_349
147_01_217	58_6_1	63_6_1	34_3_1913	130_2_990	351_6_1379	507_6_357
147_01_226	58_6_1	63_6_1	34_3_1887	130_2_973	351_6_1402	507_6_363
147_01_255	58_6_1	63_6_1	34_3_1878	130_2_970	351_6_1396	507_6_381
147_01_295	58_6_1	63_6_1	34_3_1859	130_2_981	351_6_1375	507_6_397
147_01_300	58_6_1	63_6_1	34_3_1917	130_2_923	351_6_1386	507_6_405
147_01_285	58_6_1	63_6_1	34_3_1907	130_2_932	351_6_1380	507_6_427
147_01_287	58_6_1	63_6_1	34_3_1892	130_2_922	351_6_1350	507_6_431
147_01_277	58_6_1	63_6_1	34_3_1883	130_2_897	351_6_1314	507_6_432
147_01_203	58_6_1	63_6_1	34_3_1888	130_2_900	351_6_1318	507_6_430
147_01_161	58_6_1	63_6_1	34_3_1884	130_2_899	351_6_1325	507_6_416
147_01_162	58_6_1	63_6_1	34_3_1883	130_2_892	351_6_1327	507_6_420
147_01_204	58_6_1	63_6_1	34_3_1849	130_2_908	351_6_1342	507_6_400
147_01_234	58_6_1	63_6_1	34_3_1817	130_2_893	351_6_1364	507_6_405
147_01_252	58_6_1	63_6_1	34_3_1825	130_2_887	351_6_1406	507_6_402
147_01_226	58_6_1	63_6_1	34_3_1874	130_2_928	351_6_1384	507_6_391
147_01_171	58_6_1	63_6_1	34_3_1931	130_2_930	351_6_1415	507_6_383
147_01_140	58_6_1	63_6_1	34_3_1989	130_2_959	351_6_1442	507_6_366
147_01_157	58_6_1	63_6_1	34_3_1966	130_2_980	351_6_1473	507_6_377
147_01_174	58_6_1	63_6_1	34_3_1971	130_2_963	351_6_1485	507_6_402
147_01_190	58_6_1	63_6_1	34_3_1915	130_2_923	351_6_1514	507_6_421
147_01_171	58_6_1	63_6_1	34_3_1921	130_2_910	351_6_1518	507_6_428
147_01_151	58_6_1	63_6_1	34_3_1874	130_2_926	351_6_1534	507_6_450
147_01_138	58_6_1	63_6_1	34_3_1847	130_2_937	351_6_1531	507_6_475
147_01_138	58_6_1	63_6_1	34_3_1856	130_2_950	351_6_1556	507_6_501
147_01_159	58_6_1	63_6_1	34_3_1869	130_2_920	351_6_1600	507_6_504
147_01_148	58_6_1	63_6_1	34_3_1852	130_2_906	351_6_1608	507_6_514
147_01_147	58_6_1	63_6_1	34_3_1850	130_2_936	351_6_1605	507_6_524
147_01_140	58_6_1	63_6_1	34_3_1875	130_2_921	351_6_1579	507_6_510
147_01_120	58_6_1	63_6_1	34_3_1871	130_2_932	351_6_1533	507_6_509
147_01_91	58_6_1	63_6_1	34_3_1843	130_2_889	351_6_1493	507_6_505
147_01_82	58_6_1	63_6_1	34_3_1810	130_2_846	351_6_1504	507_6_488
147_01_110	58_6_1	63_6_1	34_3_1790	130_2_853	351_6_1515	507_6_481
147_01_139	58_6_1	63_6_1	34_3_1831	130_2_868	351_6_1552	507_6_479
147_01_140	58_6_1	63_6_1	34_3_1862	130_2_912	351_6_1596	507_6_478
147_01_139	58_6_1	63_6_1	34_3_1855	130_2_949	351_6_1619	507_6_478
147_01_146	58_6_1	63_6_1	34_3_1863	130_2_928	351_6_1647	507_6_464
147_01_131	58_6_1	63_6_1	34_3_1878	130_2_935	351_6_1683	507_6_463
147_01_83	58_6_1	63_6_1	34_3_1893	130_2_907	351_6_1639	507_6_465
147_01_68	58_6_1	63_6_1	34_3_1924	130_2_920	351_6_1637	507_6_474
147_01_94	58_6_1	63_6_1	34_3_1927	130_2_940	351_6_1579	507_6_468
147_01_116	58_6_1	63_6_1	34_3_1901	130_2_961	351_6_1543	507_6_465
147_01_112	58_6_1	63_6_1	34_3_1906	130_2_923	351_6_1547	507_6_487
147_01_86	58_6_1	63_6_1	34_3_1907	130_2_951	351_6_1532	507_6_508
147_01_59	58_6_1	63_6_1	34_3_1907	130_2_952	351_6_1537	507_6_517
147_01_65	58_6_1	63_6_1	34_3_1871	130_2_987	351_6_1551	507_6_508
147_01_61	58_6_1	63_6_1	34_3_1860	130_2_979	351_6_1539	507_6_498
147_01_58	58_6_1	63_6_1	34_3_1875	130_2_982	351_6_1516	507_6_502
147_01_66	58_6_1	63_6_1	34_3_1851	130_2_963	351_6_1513	507_6_477
147_01_69	58_6_1	63_6_1	34_3_1848	130_2_956	351_6_1570	507_6_474
147_01_71	58_6_1	63_6_1	34_3_1911	130_2_969	351_6_1592	507_6_475
147_01_79	58_6_1	63_6_1	34_3_1939	130_2_939	351_6_1632	507_6_457
147_01_80	58_6_1	63_6_1	34_3_1942	130_2_940	351_6_1654	507_6_440
147_01_95	58_6_1	63_6_1	34_3_1898	130_2_955	351_6_1660	507_6_417
147_01_89	58_6_1	63_6_1	34_3_1907	130_2_911	351_6_1711	507_6_423
147_01_93	58_6_1	63_6_1	34_3_1888	130_2_888	351_6_1729	507_6_412
147_01_77	58_6_1	63_6_1	34_3_1862	130_2_917	351_6_1684	507_6_413
147_01_47	58_6_1	63_6_1	34_3_1827	130_2_904	351_6_1643	507_6_409
147_01_39	58_6_1	63_6_1	34_3_1832	130_2_940	351_6_1594	507_6_382
147_01_47	58_6_1	63_6_1	34_3_1868	130_2_943	351_6_1576	507_6_391
147_01_51	58_6_1	63_6_1	34_3_1899	130_2_926	351_6_1589	507_6_386
147_01_48	58_6_1	63_6_1	34_3_1942	130_2_931	351_6_1604	507_6_400
147_01_30	58_6_1	63_6_1	34_3_1961	130_2_932	351_6_1609	507_6_407
147_01_26	58_6_1	63_6_1	34_3_1919	130_2_946	351_6_1680	507_6_429
147_01_32	58_6_1	63_6_1	34_3_1892	130_2_945	351_6_1745	507_6_428
147_01_44	58_6_1	63_6_1	34_3_1874	130_2_949	351_6_1801	507_6_443
147_01_50	58_6_1	63_6_1	34_3_1904	130_2_932	351_6_1850	507_6_444
147_01_62	58_6_1	63_6_1	34_3_1899	130_2_914	351_6_1861	507_6_450
147_01_52	58_6_1	63_6_1	34_3_1901	130_2_894	351_6_1871	507_6_487
147_01_32	58_6_1	63_6_1	34_3_1882	130_2_913	351_6_1857	507_6_482
147_01_32	58_6_1	63_6_1	34_3_1855	130_2_898	351_6_1804	507_6_480
147_01_57	58_6_1	63_6_1	34_3_1800	130_2_927	351_6_1773	507_6_471
147_01_70	58_6_1	63_6_1	34_3_1785	130_2_971	351_6_1780	507_6_454
147_01_59	58_6_1	63_6_1	34_3_1817	130_2_989	351_6_1780	507_6_453
147_01_46	58_6_1	63_6_1	34_3_1809	130_2_994	351_6_1797	507_6_422
147_01_29	58_6_1	63_6_1	34_3_1826	130_2_987	351_6_1771	507_6_427
147_01_33	58_6_1	63_6_1	34_3_1816	130_2_972	351_6_1721	507_6_409
147_01_42	58_6_1	63_6_1	34_3_1840	130_2_978	351_6_1690	507_6_424
147_01_49	58_6_1	63_6_1	34_3_1849	130_2_994	351_6_1680	507_6_409
147_01_33	58_6_1	63_6_1	34_3_1850	130_2_971	351_6_1693	507_6_418
147_01_36	58_6_1	63_6_1	34_3_1891	130_2_976	351_6_1734	507_6_437
147_01_43	58_6_1	63_6_1	34_3_1865	130_2_960	351_6_1740	507_6_456
147_01_53	58_6_1	63_6_1	34_3_1863	130_2_949	351_6_1731	507_6_462
147_01_49	58_6_1	63_6_1	34_3_1844	130_2_957	351_6_1739	507_6_476
147_01_62	58_6_1	63_6_1	34_3_1894	130_2_946	351_6_1719	507_6_490
147_01_51	58_6_1	63_6_1	34_3_1904	130_2_960	351_6_1729	507_6_512
147_01_25	58_6_1	63_6_1	34_3_1878	130_2_940	351_6_1746	507_6_509
147_01_18	58_6_1	63_6_1	34_3_1829	130_2_922	351_6_1780	507_6_503
147_01_19	58_6_1	63_6_1	34_3_1801	130_2_922	351_6_1773	507_6_487
147_01_25	58_6_1	63_6_1	34_3_1800	130_2_935	351_6_1795	507_6_475
147_01_29	58_6_1	63_6_1	34_3_1827	130_2_943	351_6_1754	507_6_486
147_01_21	58_6_1	63_6_1	34_3_1859	130_2_954	351_6_1744	507_6_494
147_01_11	58_6_1	63_6_1	34_3_1916	130_2_946	351_6_1689	507_6_513
147_01_12	58_6_1	63_6_1	34_3_1908	130_2_929	351_6_1652	507_6_535
147_01_17	58_6_1	63_6_1	34_3_1876	130_2_949	351_6_1603	507_6_523
147_01_20	58_6_1	63_6_1	34_3_1871	130_2_932	351_6_1608	507_6_520
147_01_19	58_6_1	63_6_1	34_3_1824	130_2_954	351_6_1662	507_6_533
147_01_15	58_6_1	63_6_1	34_3_1825	130_2_956	351_6_1712	507_6_520
147_01_17	58_6_1	63_6_1	34_3_1795	130_2_973	351_6_1752	507_6_511
147_01_19	58_6_1	63_6_1	34_3_1792	130_2_970	351_6_1774	507_6_507
147_01_23	58_6_1	63_6_1	34_3_1778	130_2_970	351_6_1790	507_6_485
147_01_36	58_6_1	63_6_1	34_3_1819	130_2_954	351_6_1802	507_6_481
147_01_43	58_6_1	63_6_1	34_3_1840	130_2_973	351_6_1785	507_6_480
147_01_37	58_6_1	63_6_1	34_3_1886	130_2_976	351_6_1776	507_6_471
147_01_23	58_6_1	63_6_1	34_3_1867	130_2_959	351_6_1747	507_6_484
147_01_23	58_6_1	63_6_1	34_3_1876	130_2_955	351_6_1715	507_6_484
147_01_14	58_6_1	63_6_1	34_3_1828	130_2_938	351_6_1702	507_6_504
147_01_7	58_6_1	63_6_1	34_3_1810	130_2_933	351_6_1746	507_6_517
147_01_8	58_6_1	63_6_1	34_3_1811	130_2_932	351_6_1731	507_6_543
147_01_15	58_6_1	63_6_1	34_3_1816	130_2_895	351_6_1815	507_6_577
147_01_31	58_6_1	63_6_1	34_3_1796	130_2_890	351_6_1893	507_6_577
147_01_47	58_6_1	63_6_1	34_3_1768	130_2_885	351_6_1948	507_6_568
147_01_47	58_6_1	63_6_1	34_3_1790	130_2_891	351_6_1918	507_6_573
147_01_49	58_6_1	63_6_1	34_3_1761	130_2_942	351_6_1875	507_6_550
147_01_46	58_6_1	63_6_1	34_3_1776	130_2_978	351_6_1885	507_6_532
147_01_35	58_6_1	63_6_1	34_3_1813	130_2_1007	351_6_1802	507_6_511
147_01_29	58_6_1	63_6_1	34_3_1807	130_2_1003	351_6_1760	507_6_474
147_01_27	58_6_1	63_6_1	34_3_1833	130_2_994	351_6_1753	507_6_482
147_01_25	58_6_1	63_6_1	34_3_1795	130_2_952	351_6_1828	507_6_482
147_01_34	58_6_1	63_6_1	34_3_1781	130_2_920	351_6_1872	507_6_499
147_01_27	58_6_1	63_6_1	34_3_1804	130_2_909	351_6_1912	507_6_526
147_01_32	58_6_1	63_6_1	34_3_1793	130_2_899	351_6_1966	507_6_545
147_01_23	58_6_1	63_6_1	34_3_1814	130_2_917	351_6_2037	507_6_573
147_01_13	58_6_1	63_6_1	34_3_1765	130_2_910	351_6_2061	507_6_596
147_01_8	58_6_1	63_6_1	34_3_1758	130_2_898	351_6_2099	507_6_594
147_01_7	58_6_1	63_6_1	34_3_1739	130_2_935	351_6_2083	507_6_581
147_01_6	58_6_1	63_6_1	34_3_1686	130_2_921	351_6_2067	507_6_565
147_01_7	58_6_1	63_6_1	34_3_1644	130_2_900	351_6_2067	507_6_560
147_01_8	58_6_1	63_6_1	34_3_1614	130_2_931	351_6_2004	507_6_552
147_01_14	58_6_1	63_6_1	34_3_1632	130_2_932	351_6_1994	507_6_520
147_01_15	58_6_1	63_6_1	34_3_1682	130_2_922	351_6_1930	507_6_529
147_01_12	58_6_1	63_6_1	34_3_1705	130_2_956	351_6_1913	507_6_520
147_01_5	58_6_1	63_6_1	34_3_1776	130_2_956	351_6_1924	507_6_524
147_01_6	58_6_1	63_6_1	34_3_1756	130_2_946	351_6_1990	507_6_512
147_01_15	58_6_1	63_6_1	34_3_1742	130_2_939	351_6_2041	507_6_500
147_01_26	58_6_1	63_6_1	34_3_1690	130_2_949	351_6_2037	507_6_506
147_01_30	58_6_1	63_6_1	34_3_1665	130_2_947	351_6_2010	507_6_487
147_01_31	58_6_1	63_6_1	34_3_1673	130_2_945	351_6_1967	507_6_498
147_01_22	58_6_1	63_6_1	34_3_1709	130_2_961	351_6_1962	507_6_495
147_01_13	58_6_1	63_6_1	34_3_1751	130_2_967	351_6_1955	507_6_490
147_01_15	58_6_1	63_6_1	34_3_1790	130_2_974	351_6_1898	507_6_500
147_01_15	58_6_1	63_6_1	34_3_1813	130_2_994	351_6_1836	507_6_488
147_01_11	58_6_1	63_6_1	34_3_1779	130_2_997	351_6_1801	507_6_464
147_01_3	58_6_1	63_6_1	34_3_1801	130_2_999	351_6_1777	507_6_443
58_6_1	34_3_1815	130_2_958	63_6_1	351_6_1797	507_6_411
58_6_1	34_3_1780	130_2_950	63_6_1	351_6_1809	507_6_415
58_6_1	34_3_1796	130_2_904	63_6_1	351_6_1832	507_6_423
58_6_1	34_3_1796	130_2_899	63_6_1	351_6_1848	507_6_443
58_6_1	34_3_1798	130_2_935	63_6_1	351_6_1777	507_6_467
58_6_1	34_3_1832	130_2_912	63_6_1	351_6_1744	507_6_484
58_6_1	34_3_1820	130_2_927	63_6_1	351_6_1727	507_6_480
58_6_1	34_3_1830	130_2_912	63_6_1	351_6_1734	507_6_483
58_6_1	34_3_1875	130_2_870	63_6_1	351_6_1744	507_6_504
58_6_1	34_3_1866	130_2_881	63_6_1	351_6_1718	507_6_499
58_6_1	34_3_1862	130_2_896	63_6_1	351_6_1739	507_6_516
58_6_1	34_3_1859	130_2_890	63_6_1	351_6_1753	507_6_514
58_6_1	34_3_1880	130_2_919	63_6_1	351_6_1763	507_6_554
58_6_1	34_3_1903	130_2_909	63_6_1	351_6_1804	507_6_563
58_6_1	34_3_1902	130_2_915	63_6_1	351_6_1819	507_6_591
58_6_1	34_3_1889	130_2_912	63_6_1	351_6_1808	507_6_593
58_6_1	34_3_1824	130_2_907	63_6_1	351_6_1816	507_6_594
58_6_1	34_3_1803	130_2_906	63_6_1	351_6_1849	507_6_590
58_6_1	34_3_1804	130_2_909	63_6_1	351_6_1844	507_6_594
58_6_1	34_3_1807	130_2_929	63_6_1	351_6_1779	507_6_604
58_6_1	34_3_1801	130_2_926	63_6_1	351_6_1751	507_6_599
58_6_1	34_3_1809	130_2_932	63_6_1	351_6_1748	507_6_583
58_6_1	34_3_1870	130_2_912	63_6_1	351_6_1747	507_6_592
58_6_1	34_3_1918	130_2_899	63_6_1	351_6_1765	507_6_595
58_6_1	34_3_1939	130_2_908	63_6_1	351_6_1798	507_6_596
58_6_1	34_3_1873	130_2_903	63_6_1	351_6_1837	507_6_588
58_6_1	34_3_1795	130_2_889	63_6_1	351_6_1828	507_6_588
58_6_1	34_3_1760	130_2_879	63_6_1	351_6_1824	507_6_558
58_6_1	34_3_1772	130_2_838	63_6_1	351_6_1803	507_6_533
58_6_1	34_3_1840	130_2_836	63_6_1	351_6_1797	507_6_520
58_6_1	34_3_1864	130_2_836	63_6_1	351_6_1803	507_6_511
58_6_1	34_3_1906	130_2_868	63_6_1	351_6_1796	507_6_518
58_6_1	34_3_1930	130_2_893	63_6_1	351_6_1786	507_6_513
58_6_1	34_3_1929	130_2_926	63_6_1	351_6_1754	507_6_515
58_6_1	34_3_1886	130_2_953	63_6_1	351_6_1732	507_6_522
58_6_1	34_3_1828	130_2_925	63_6_1	351_6_1728	507_6_528
58_6_1	34_3_1837	130_2_894	63_6_1	351_6_1767	507_6_534
58_6_1	34_3_1828	130_2_894	63_6_1	351_6_1783	507_6_491
58_6_1	34_3_1821	130_2_879	63_6_1	351_6_1797	507_6_476
58_6_1	34_3_1866	130_2_905	63_6_1	351_6_1796	507_6_476
58_6_1	34_3_1858	130_2_886	63_6_1	351_6_1815	507_6_464
58_6_1	34_3_1889	130_2_891	63_6_1	351_6_1839	507_6_456
58_6_1	34_3_1891	130_2_886	63_6_1	351_6_1846	507_6_472
58_6_1	34_3_1920	130_2_888	63_6_1	351_6_1807	507_6_460
58_6_1	34_3_1908	130_2_898	63_6_1	351_6_1838	507_6_446
58_6_1	34_3_1884	130_2_895	63_6_1	351_6_1848	507_6_459
58_6_1	34_3_1859	130_2_869	63_6_1	351_6_1870	507_6_464
58_6_1	34_3_1831	130_2_885	63_6_1	351_6_1886	507_6_478
58_6_1	34_3_1837	130_2_850	63_6_1	351_6_1930	507_6_452
58_6_1	34_3_1829	130_2_858	63_6_1	351_6_1940	507_6_450
58_6_1	34_3_1825	130_2_860	63_6_1	351_6_1980	507_6_405
58_6_1	34_3_1822	130_2_865	63_6_1	351_6_1961	507_6_377
58_6_1	34_3_1824	130_2_876	63_6_1	351_6_1963	507_6_342
58_6_1	34_3_1811	130_2_875	63_6_1	351_6_1952	507_6_324
58_6_1	34_3_1777	130_2_910	63_6_1	351_6_1964	507_6_318
58_6_1	34_3_1841	130_2_915	63_6_1	351_6_1945	507_6_326
58_6_1	34_3_1839	130_2_907	63_6_1	351_6_1918	507_6_333
58_6_1	34_3_1864	130_2_916	63_6_1	351_6_1904	507_6_349
58_6_1	34_3_1893	130_2_894	63_6_1	351_6_1958	507_6_362
58_6_1	34_3_1871	130_2_865	63_6_1	351_6_2030	507_6_367
58_6_1	34_3_1878	130_2_880	63_6_1	351_6_2046	507_6_363
58_6_1	34_3_1921	130_2_902	63_6_1	351_6_2030	507_6_368
58_6_1	34_3_1880	130_2_893	63_6_1	351_6_2033	507_6_391
58_6_1	34_3_1845	130_2_921	63_6_1	351_6_2012	507_6_361
58_6_1	34_3_1831	130_2_903	63_6_1	351_6_1995	507_6_373
58_6_1	34_3_1850	130_2_897	63_6_1	351_6_1989	507_6_359
58_6_1	34_3_1859	130_2_882	63_6_1	351_6_2021	507_6_345
58_6_1	34_3_1864	130_2_896	63_6_1	351_6_2026	507_6_352
58_6_1	34_3_1910	130_2_894	63_6_1	351_6_2042	507_6_331
58_6_1	34_3_1905	130_2_849	63_6_1	351_6_2035	507_6_317
58_6_1	34_3_1878	130_2_845	63_6_1	351_6_2091	507_6_310
58_6_1	34_3_1872	130_2_842	63_6_1	351_6_2086	507_6_309
58_6_1	34_3_1853	130_2_841	63_6_1	351_6_2140	507_6_311
58_6_1	34_3_1834	130_2_841	63_6_1	351_6_2158	507_6_314
58_6_1	34_3_1857	130_2_807	63_6_1	351_6_2179	507_6_329
58_6_1	34_3_1854	130_2_829	63_6_1	351_6_2129	507_6_359
58_6_1	34_3_1856	130_2_823	63_6_1	351_6_2122	507_6_355
58_6_1	34_3_1838	130_2_871	63_6_1	351_6_2081	507_6_364
58_6_1	34_3_1848	130_2_884	63_6_1	351_6_2046	507_6_376
58_6_1	34_3_1829	130_2_870	63_6_1	351_6_2026	507_6_370
58_6_1	34_3_1864	130_2_874	63_6_1	351_6_2002	507_6_359
58_6_1	34_3_1883	130_2_868	63_6_1	351_6_1993	507_6_358
58_6_1	34_3_1875	130_2_865	63_6_1	351_6_2027	507_6_356
58_6_1	34_3_1873	130_2_877	63_6_1	351_6_2072	507_6_345
58_6_1	34_3_1834	130_2_894	63_6_1	351_6_2069	507_6_341
58_6_1	34_3_1804	130_2_915	63_6_1	351_6_2085	507_6_324
58_6_1	34_3_1758	130_2_914	63_6_1	351_6_2094	507_6_325
58_6_1	34_3_1734	130_2_938	63_6_1	351_6_2103	507_6_337
58_6_1	34_3_1796	130_2_915	63_6_1	351_6_2100	507_6_349
58_6_1	34_3_1837	130_2_916	63_6_1	351_6_2115	507_6_342
58_6_1	34_3_1839	130_2_926	63_6_1	351_6_2068	507_6_360
58_6_1	34_3_1797	130_2_927	63_6_1	351_6_2067	507_6_371
58_6_1	34_3_1756	130_2_928	63_6_1	351_6_2049	507_6_390
58_6_1	34_3_1773	130_2_938	63_6_1	351_6_2053	507_6_391
58_6_1	34_3_1806	130_2_936	63_6_1	351_6_2094	507_6_399
58_6_1	34_3_1847	130_2_941	63_6_1	351_6_2076	507_6_374
58_6_1	34_3_1876	130_2_945	63_6_1	351_6_2046	507_6_364
58_6_1	34_3_1876	130_2_912	63_6_1	351_6_2065	507_6_355
58_6_1	34_3_1856	130_2_874	63_6_1	351_6_2092	507_6_346
58_6_1	34_3_1824	130_2_867	63_6_1	351_6_2069	507_6_348
58_6_1	34_3_1818	130_2_839	63_6_1	351_6_2066	507_6_341
58_6_1	34_3_1794	130_2_868	63_6_1	351_6_2032	507_6_330
58_6_1	34_3_1792	130_2_869	63_6_1	351_6_2029	507_6_350
58_6_1	34_3_1785	130_2_896	63_6_1	351_6_2012	507_6_359
58_6_1	34_3_1794	130_2_897	63_6_1	351_6_2017	507_6_361
58_6_1	34_3_1828	130_2_881	63_6_1	351_6_2025	507_6_360
58_6_1	34_3_1849	130_2_897	63_6_1	351_6_1960	507_6_360
58_6_1	34_3_1863	130_2_907	63_6_1	351_6_1893	507_6_364
58_6_1	34_3_1877	130_2_908	63_6_1	351_6_1870	507_6_367
58_6_1	34_3_1874	130_2_908	63_6_1	351_6_1885	507_6_370
58_6_1	34_3_1845	130_2_906	63_6_1	351_6_1851	507_6_366
58_6_1	34_3_1870	130_2_888	63_6_1	351_6_1840	507_6_361
58_6_1	34_3_1843	130_2_899	63_6_1	351_6_1852	507_6_351
58_6_1	34_3_1849	130_2_876	63_6_1	351_6_1854	507_6_368
58_6_1	34_3_1851	130_2_871	63_6_1	351_6_1859	507_6_400
58_6_1	34_3_1807	130_2_901	63_6_1	351_6_1893	507_6_423
58_6_1	34_3_1797	130_2_870	63_6_1	351_6_1955	507_6_437
58_6_1	34_3_1833	130_2_885	63_6_1	351_6_1992	507_6_448
58_6_1	34_3_1818	130_2_910	63_6_1	351_6_2022	507_6_457
58_6_1	34_3_1823	130_2_916	63_6_1	351_6_2051	507_6_478
58_6_1	34_3_1829	130_2_951	63_6_1	351_6_2004	507_6_486
58_6_1	34_3_1762	130_2_908	63_6_1	351_6_2041	507_6_499
58_6_1	34_3_1710	130_2_885	63_6_1	351_6_2021	507_6_505
58_6_1	34_3_1658	130_2_890	63_6_1	351_6_2022	507_6_540
58_6_1	34_3_1689	130_2_870	63_6_1	351_6_2058	507_6_546
58_6_1	34_3_1663	130_2_903	63_6_1	351_6_2078	507_6_528
58_6_1	34_3_1704	130_2_912	63_6_1	351_6_2047	507_6_516
58_6_1	34_3_1676	130_2_900	63_6_1	351_6_2023	507_6_551
58_6_1	34_3_1725	130_2_918	63_6_1	351_6_1988	507_6_546
58_6_1	34_3_1701	130_2_938	63_6_1	351_6_1938	507_6_526
58_6_1	34_3_1686	130_2_926	63_6_1	351_6_1912	507_6_522
58_6_1	34_3_1705	130_2_936	63_6_1	351_6_1914	507_6_511
58_6_1	34_3_1730	130_2_906	63_6_1	351_6_1915	507_6_540
58_6_1	34_3_1714	130_2_924	63_6_1	351_6_1957	507_6_551
58_6_1	34_3_1697	130_2_913	63_6_1	351_6_1993	507_6_569
58_6_1	34_3_1708	130_2_892	63_6_1	351_6_2025	507_6_565
58_6_1	34_3_1679	130_2_852	63_6_1	351_6_2093	507_6_545
58_6_1	34_3_1687	130_2_860	63_6_1	351_6_2128	507_6_552
58_6_1	34_3_1706	130_2_857	63_6_1	351_6_2095	507_6_557
58_6_1	34_3_1682	130_2_868	63_6_1	351_6_2108	507_6_551
58_6_1	34_3_1732	130_2_843	63_6_1	351_6_2113	507_6_560
58_6_1	34_3_1739	130_2_882	63_6_1	351_6_2026	507_6_594
58_6_1	34_3_1705	130_2_898	63_6_1	351_6_1945	507_6_615
58_6_1	34_3_1658	130_2_921	63_6_1	351_6_1970	507_6_624
58_6_1	34_3_1646	130_2_955	63_6_1	351_6_1935	507_6_644
58_6_1	34_3_1642	130_2_952	63_6_1	351_6_1954	507_6_646
58_6_1	34_3_1689	130_2_949	63_6_1	351_6_1914	507_6_644
58_6_1	34_3_1732	130_2_945	63_6_1	351_6_1929	507_6_652
58_6_1	34_3_1763	130_2_970	63_6_1	351_6_1897	507_6_649
58_6_1	34_3_1774	130_2_928	63_6_1	351_6_1878	507_6_646
58_6_1	34_3_1759	130_2_938	63_6_1	351_6_1824	507_6_630
58_6_1	34_3_1751	130_2_937	63_6_1	351_6_1760	507_6_610
58_6_1	34_3_1736	130_2_945	63_6_1	351_6_1729	507_6_612
58_6_1	34_3_1728	130_2_971	63_6_1	351_6_1612	507_6_597
58_6_1	34_3_1734	130_2_976	63_6_1	351_6_1554	507_6_620
58_6_1	34_3_1803	130_2_986	63_6_1	351_6_1530	507_6_606
58_6_1	34_3_1848	130_2_968	63_6_1	351_6_1577	507_6_598
58_6_1	34_3_1873	130_2_984	63_6_1	351_6_1645	507_6_593
58_6_1	34_3_1882	130_2_975	63_6_1	351_6_1659	507_6_600
58_6_1	34_3_1811	130_2_942	63_6_1	351_6_1730	507_6_601
58_6_1	34_3_1817	130_2_910	63_6_1	351_6_1761	507_6_617
58_6_1	34_3_1824	130_2_893	63_6_1	351_6_1810	507_6_590
58_6_1	34_3_1842	130_2_911	63_6_1	351_6_1787	507_6_559
58_6_1	34_3_1855	130_2_891	63_6_1	351_6_1817	507_6_553
58_6_1	34_3_1898	130_2_911	63_6_1	351_6_1769	507_6_535
58_6_1	34_3_1927	130_2_870	63_6_1	351_6_1786	507_6_516
58_6_1	34_3_1943	130_2_884	63_6_1	351_6_1781	507_6_499
58_6_1	34_3_1895	130_2_870	63_6_1	351_6_1784	507_6_493
58_6_1	34_3_1879	130_2_863	63_6_1	351_6_1787	507_6_483
58_6_1	34_3_1869	130_2_864	63_6_1	351_6_1783	507_6_469
58_6_1	34_3_1838	130_2_865	63_6_1	351_6_1780	507_6_502
58_6_1	34_3_1824	130_2_877	63_6_1	351_6_1787	507_6_502
58_6_1	34_3_1822	130_2_877	63_6_1	351_6_1779	507_6_514
58_6_1	34_3_1821	130_2_872	63_6_1	351_6_1792	507_6_531
58_6_1	34_3_1839	130_2_841	63_6_1	351_6_1818	507_6_538
58_6_1	34_3_1835	130_2_841	63_6_1	351_6_1812	507_6_575
58_6_1	34_3_1814	130_2_864	63_6_1	351_6_1853	507_6_592
58_6_1	34_3_1774	130_2_891	63_6_1	351_6_1856	507_6_586
58_6_1	34_3_1841	130_2_895	63_6_1	351_6_1848	507_6_576
58_6_1	34_3_1812	130_2_861	63_6_1	351_6_1901	507_6_563
58_6_1	34_3_1845	130_2_857	63_6_1	351_6_1876	507_6_557
58_6_1	34_3_1860	130_2_858	63_6_1	351_6_1870	507_6_546
58_6_1	34_3_1828	130_2_894	63_6_1	351_6_1832	507_6_523
58_6_1	34_3_1820	130_2_899	63_6_1	351_6_1845	507_6_514
58_6_1	34_3_1818	130_2_942	63_6_1	351_6_1793	507_6_502
58_6_1	34_3_1801	130_2_912	63_6_1	351_6_1798	507_6_506
58_6_1	34_3_1820	130_2_919	63_6_1	351_6_1792	507_6_513
58_6_1	34_3_1853	130_2_898	63_6_1	351_6_1771	507_6_528
58_6_1	34_3_1858	130_2_884	63_6_1	351_6_1776	507_6_565
58_6_1	34_3_1841	130_2_879	63_6_1	351_6_1779	507_6_568
58_6_1	34_3_1862	130_2_881	63_6_1	351_6_1769	507_6_593
58_6_1	34_3_1814	130_2_889	63_6_1	351_6_1766	507_6_597
58_6_1	34_3_1843	130_2_892	63_6_1	351_6_1776	507_6_576
58_6_1	34_3_1830	130_2_894	63_6_1	351_6_1778	507_6_541
58_6_1	34_3_1843	130_2_886	63_6_1	351_6_1827	507_6_513
58_6_1	34_3_1857	130_2_911	63_6_1	351_6_1779	507_6_528
58_6_1	34_3_1890	130_2_925	63_6_1	351_6_1778	507_6_509
58_6_1	34_3_1910	130_2_904	63_6_1	351_6_1792	507_6_514
58_6_1	34_3_1876	130_2_903	63_6_1	351_6_1770	507_6_518
58_6_1	34_3_1847	130_2_919	63_6_1	351_6_1796	507_6_506
58_6_1	34_3_1842	130_2_924	63_6_1	351_6_1825	507_6_509
58_6_1	34_3_1846	130_2_947	63_6_1	351_6_1771	507_6_521
58_6_1	34_3_1846	130_2_931	63_6_1	351_6_1749	507_6_530
58_6_1	34_3_1833	130_2_934	63_6_1	351_6_1677	507_6_525
58_6_1	34_3_1847	130_2_937	63_6_1	351_6_1675	507_6_530
58_6_1	34_3_1847	130_2_931	63_6_1	351_6_1697	507_6_573
58_6_1	34_3_1907	130_2_921	63_6_1	351_6_1756	507_6_556
58_6_1	34_3_1875	130_2_862	63_6_1	351_6_1801	507_6_544
58_6_1	34_3_1873	130_2_871	63_6_1	351_6_1823	507_6_553
58_6_1	34_3_1908	130_2_850	63_6_1	351_6_1839	507_6_545
58_6_1	34_3_1936	130_2_853	63_6_1	351_6_1853	507_6_537
58_6_1	34_3_1895	130_2_854	63_6_1	351_6_1894	507_6_524
58_6_1	34_3_1888	130_2_870	63_6_1	351_6_1868	507_6_497
58_6_1	34_3_1854	130_2_876	63_6_1	351_6_1850	507_6_500
58_6_1	34_3_1838	130_2_894	63_6_1	351_6_1850	507_6_501
58_6_1	34_3_1874	130_2_901	63_6_1	351_6_1818	507_6_510
58_6_1	34_3_1881	130_2_890	63_6_1	351_6_1792	507_6_517
58_6_1	34_3_1893	130_2_901	63_6_1	351_6_1793	507_6_544
58_6_1	34_3_1844	130_2_897	63_6_1	351_6_1801	507_6_560
58_6_1	34_3_1789	130_2_915	63_6_1	351_6_1796	507_6_553
58_6_1	34_3_1756	130_2_906	63_6_1	351_6_1786	507_6_563
58_6_1	34_3_1760	130_2_928	63_6_1	351_6_1719	507_6_572
58_6_1	34_3_1735	130_2_925	63_6_1	351_6_1724	507_6_576
58_6_1	34_3_1784	130_2_932	63_6_1	351_6_1732	507_6_585
58_6_1	34_3_1783	130_2_933	63_6_1	351_6_1787	507_6_604
58_6_1	34_3_1789	130_2_927	63_6_1	351_6_1832	507_6_608
58_6_1	34_3_1813	130_2_911	63_6_1	351_6_1903	507_6_612
58_6_1	34_3_1793	130_2_892	63_6_1	351_6_1956	507_6_599
58_6_1	34_3_1797	130_2_885	63_6_1	351_6_2041	507_6_582
58_6_1	34_3_1792	130_2_858	63_6_1	351_6_2053	507_6_589
58_6_1	34_3_1788	130_2_865	63_6_1	351_6_2048	507_6_582
58_6_1	34_3_1801	130_2_876	63_6_1	351_6_1977	507_6_584
58_6_1	34_3_1794	130_2_894	63_6_1	351_6_1879	507_6_581
58_6_1	34_3_1811	130_2_881	63_6_1	351_6_1793	507_6_581
58_6_1	34_3_1845	130_2_873	63_6_1	351_6_1766	507_6_566
58_6_1	34_3_1869	130_2_899	63_6_1	351_6_1743	507_6_554
58_6_1	34_3_1852	130_2_934	63_6_1	351_6_1733	507_6_553
58_6_1	34_3_1827	130_2_933	63_6_1	351_6_1778	507_6_548
58_6_1	34_3_1846	130_2_962	63_6_1	351_6_1810	507_6_542
58_6_1	34_3_1851	130_2_918	63_6_1	351_6_1882	507_6_549
58_6_1	34_3_1883	130_2_911	63_6_1	351_6_1891	507_6_538
58_6_1	34_3_1883	130_2_917	63_6_1	351_6_1849	507_6_513
58_6_1	34_3_1840	130_2_927	63_6_1	351_6_1822	507_6_505
58_6_1	34_3_1860	130_2_915	63_6_1	351_6_1792	507_6_476
58_6_1	34_3_1873	130_2_925	63_6_1	351_6_1791	507_6_458
58_6_1	34_3_1821	130_2_921	63_6_1	351_6_1820	507_6_457
58_6_1	34_3_1845	130_2_912	63_6_1	351_6_1843	507_6_429
58_6_1	34_3_1862	130_2_907	63_6_1	351_6_1829	507_6_429
58_6_1	34_3_1837	130_2_884	63_6_1	351_6_1848	507_6_430
58_6_1	34_3_1878	130_2_900	63_6_1	351_6_1832	507_6_426
58_6_1	34_3_1878	130_2_908	63_6_1	351_6_1833	507_6_457
58_6_1	34_3_1818	130_2_909	63_6_1	351_6_1840	507_6_467
58_6_1	34_3_1810	130_2_898	63_6_1	351_6_1832	507_6_500
58_6_1	34_3_1789	130_2_928	63_6_1	351_6_1848	507_6_471
58_6_1	34_3_1788	130_2_936	63_6_1	351_6_1840	507_6_480
[truncated: 3,001 more rows]
[truncated: 1,692 more columns]
