# Supplementary material for: Environmental change makes robust ecological networks fragile
Source: Nat Commun. 2016 Aug 11;7:12462. doi: 10.1038/ncomms12462 (PMC4987532; doi:10.1038/ncomms12462)
Supplement: Supplementary Data 1 — Host-parasite networks and host extinction sequences in Avida experiments. The compressed archive includes the 100 co-evolved host-parasite networks and the host extinction sequences in the historical scenario. [file ncomms12462-s2.zip › Supplementary_data_S1/host_extinction_sequence_98.csv]

643_02_1	344_24_2	345_45_5	346_35_2	347_24_3	340_35_2	341_02_2	342_35_4	343_05_21	348_35_3	349_1_5	298_014_3	299_1_1	296_46_7	297_13_2	294_13_3	295_45_12	292_024_1	293_5_11	290_13_2	291_46_6	270_456_10	271_45_1	272_045_5	273_14_2	274_1_3	275_46_1	276_02_5	277_5_1	278_456_1	279_35_2	1132_3_1	108_234_3	109_35_4	102_5_5	103_014_2	100_5_8	101_2_9	106_24_1	107_045_7	104_23_7	105_024_3	99_2_3	98_045_9	91_14_1	90_24_8	93_24_4	92_024_14	95_045_2	94_1_1
643_02_1	344_24_3	345_45_6	346_35_2	347_24_3	340_35_2	341_02_2	342_35_3	343_05_24	348_35_3	349_1_5	298_014_3	299_1_1	296_46_7	297_13_2	294_13_3	295_45_12	292_024_1	293_5_11	290_13_1	291_46_7	270_456_10	271_45_1	272_045_5	273_14_2	274_1_3	275_46_2	276_02_5	277_5_1	278_456_1	279_35_2	108_234_2	109_35_6	102_5_5	103_014_2	100_5_8	101_2_8	106_24_1	107_045_7	104_23_9	105_024_3	1001_04_1	99_2_3	98_045_9	91_14_1	90_24_6	93_24_4	92_024_12	95_045_2	94_1_1
593_023_1	452_456_13	1140_123_1	965_5_1	1141_024_2	527_1_2	643_02_1	198_35_6	1256_35_1	1144_46_1	453_25_4	1189_1_1	345_45_5	346_35_2	347_24_3	340_35_2	341_02_2	342_35_2	1441_2_1	811_1_5	812_045_1	504_024_1	348_35_3	349_1_5	816_3_1	411_35_1	595_13_1	664_13_2	719_5_1	718_5_1	717_035_1	716_146_4	714_04_1	713_235_1	1511_24_2	711_13_1	710_46_7	1490_46_1	1397_234_1	891_014_1	1493_456_2	1494_24_2	1495_0_1	1496_46_2	1498_35_1	1499_045_2	655_35_2	1069_35_1	1068_03_7	195_03_1
593_023_1	452_456_14	1140_123_1	527_1_2	643_02_1	198_35_6	1144_46_1	453_25_2	1145_35_1	344_24_5	345_45_5	346_35_2	347_24_3	340_35_2	341_02_2	342_35_1	1441_2_1	811_1_5	812_045_1	813_03_1	348_35_3	349_1_5	816_3_1	664_13_2	719_5_1	718_5_1	717_035_1	716_146_3	1398_4_2	713_235_1	1511_24_3	711_13_1	710_46_7	1490_46_1	915_2_2	1493_456_2	1494_24_2	1495_0_1	1496_46_4	1498_35_1	1499_045_1	655_35_2	1069_35_3	1068_03_14	195_03_1	1060_46_1	1168_46_1	1062_3_1	1065_35_2	619_045_3
344_24_7	345_45_3	343_05_11	811_1_3	813_03_1	814_1_8	1251_03_3	710_46_8	1491_014_4	1493_456_2	1494_24_1	1496_46_4	1498_35_1	1499_045_1	1069_35_5	1068_03_15	296_46_3	297_13_1	295_45_8	293_5_3	291_46_13	1087_23_3	1086_0245_2	199_045_2	1081_4_1	596_46_2	195_03_1	194_02_1	1123_5_7	191_134_3	193_023_10	1088_03_16	270_456_7	273_14_3	275_46_1	276_02_1	524_04_14	520_35_4	522_35_7	1014_04_1	1401_13_2	1010_4_4	1404_13_2	449_24_1	448_13_12	1230_0_4	1334_46_4	1239_4_6	444_46_19	108_234_1
344_24_6	345_45_3	343_05_14	811_1_5	813_03_1	814_1_7	1251_03_4	710_46_16	1491_014_5	1493_456_2	1496_46_4	1499_045_1	1069_35_8	1068_03_14	296_46_3	297_13_1	295_45_11	293_5_4	291_46_18	1087_23_4	1086_0245_2	199_045_1	1081_4_1	596_46_1	195_03_1	1123_5_4	191_134_2	193_023_11	1088_03_24	270_456_9	273_14_3	275_46_1	524_04_16	520_35_3	522_35_7	1010_4_7	1404_13_3	449_24_1	448_13_12	1230_0_6	1334_46_4	1239_4_8	444_46_21	108_234_1	109_35_7	102_5_3	103_014_1	101_2_1	107_045_1	104_23_4
344_24_8	345_45_3	343_05_29	811_1_8	813_03_1	814_1_4	1251_03_7	710_46_15	1491_014_3	1496_46_6	1069_35_5	1068_03_12	296_46_3	297_13_1	295_45_13	293_5_4	291_46_23	1087_23_4	1086_0245_1	199_045_1	195_03_1	1123_5_3	191_134_2	193_023_9	1088_03_27	270_456_10	273_14_7	275_46_1	524_04_20	520_35_4	522_35_8	1010_4_8	1404_13_2	449_24_1	448_13_12	1230_0_8	1334_46_7	1239_4_6	444_46_23	108_234_1	109_35_11	102_5_2	103_014_1	101_2_1	107_045_1	104_23_1	902_45_6	39_2_2	38_24_1	907_2_5
344_24_10	345_45_3	343_05_38	811_1_11	813_03_1	814_1_3	1251_03_4	710_46_22	1491_014_2	1496_46_12	1069_35_3	1068_03_12	296_46_3	297_13_1	295_45_17	293_5_6	291_46_25	1087_23_4	1086_0245_1	195_03_1	1123_5_1	1124_04_24	193_023_10	1088_03_32	270_456_9	273_14_12	275_46_1	524_04_17	520_35_4	522_35_9	1010_4_8	1404_13_1	449_24_1	448_13_11	1230_0_8	1334_46_7	1239_4_5	444_46_27	108_234_1	109_35_12	102_5_2	103_014_1	101_2_1	107_045_1	104_23_1	902_45_5	907_2_6	33_1_7	32_5_1	31_146_2
217_04_45	5_045_1	213_1_13	210_2_30	666_46_33	452_456_2	265_4_30	91_14_1	620_04_51	4_246_1	135_45_1	134_14_3	495_24_8	496_24_7	497_13_10	491_46_1	322_2_3	26_5_1	625_5_2	22_246_34	23_2_5	407_35_3	288_24_6	540_04_41	1444_4_9	402_13_3	343_05_50	281_023_13	280_045_7	548_045_1	52_35_1	814_1_1	337_46_63	918_4_1	1094_24_6	700_234_1	1090_0245_15	679_14_9	1093_1_15	674_13_9	331_46_14	301_123_1	1156_04_4	710_46_27	121_13_1	687_024_11	267_24_11	266_45_2	1496_46_10	128_5_1
217_04_46	5_045_1	213_1_12	210_2_39	666_46_34	452_456_1	265_4_23	91_14_1	620_04_42	4_246_1	135_45_1	134_14_2	495_24_9	496_24_7	497_13_10	491_46_1	322_2_4	26_5_1	625_5_3	22_246_42	23_2_5	407_35_2	288_24_11	540_04_26	1444_4_8	402_13_7	343_05_62	281_023_19	8_35_10	548_045_1	52_35_1	814_1_1	337_46_55	918_4_1	1094_24_4	700_234_1	1090_0245_22	679_14_16	1093_1_19	674_13_10	331_46_12	301_123_1	1156_04_7	710_46_24	121_13_1	687_024_12	267_24_8	266_45_2	1496_46_14	128_5_1
217_04_52	5_045_1	213_1_11	210_2_43	666_46_33	265_4_23	91_14_1	620_04_29	4_246_1	135_45_1	134_14_2	495_24_8	496_24_8	497_13_18	491_46_1	322_2_5	26_5_1	625_5_5	22_246_53	23_2_5	407_35_2	288_24_15	540_04_14	1444_4_10	402_13_10	343_05_61	281_023_29	8_35_14	548_045_1	52_35_1	337_46_49	918_4_1	1094_24_4	700_234_1	1090_0245_24	679_14_22	1093_1_17	674_13_10	331_46_11	301_123_1	1156_04_11	710_46_21	478_4_1	123_1_1	267_24_12	266_45_2	1496_46_16	128_5_1	269_23_1	268_23_7
217_04_58	5_045_1	213_1_7	210_2_46	666_46_31	265_4_19	91_14_1	620_04_22	4_246_1	135_45_1	134_14_2	495_24_11	496_24_6	497_13_23	491_46_1	322_2_6	26_5_1	625_5_4	22_246_60	23_2_6	407_35_1	288_24_19	540_04_7	1444_4_7	402_13_8	343_05_57	281_023_31	8_35_17	548_045_1	813_03_1	337_46_44	918_4_1	1094_24_3	700_234_1	1090_0245_28	679_14_25	1093_1_18	674_13_7	331_46_16	1156_04_15	710_46_23	478_4_1	123_1_1	267_24_10	266_45_2	1496_46_19	128_5_1	269_23_1	268_23_17	1302_24_7
217_04_71	213_1_6	210_2_40	666_46_25	265_4_19	91_14_1	4_246_1	135_45_1	134_14_3	495_24_12	496_24_7	497_13_29	491_46_1	322_2_6	26_5_1	625_5_4	22_246_67	23_2_6	407_35_1	288_24_18	540_04_8	402_13_8	343_05_49	281_023_32	8_35_22	548_045_1	813_03_1	918_4_1	1094_24_2	1090_0245_27	679_14_26	1093_1_17	674_13_8	331_46_18	1156_04_13	710_46_18	478_4_1	123_1_1	267_24_12	266_45_1	1496_46_21	128_5_1	269_23_1	268_23_24	1302_24_7	58_345_11	528_46_22	51_13_1	52_35_1	379_04_1
217_04_85	213_1_4	210_2_47	666_46_27	265_4_25	91_14_1	4_246_1	135_45_1	134_14_3	495_24_10	496_24_5	497_13_30	491_46_1	322_2_6	26_5_1	625_5_2	22_246_68	23_2_5	344_24_48	288_24_16	540_04_19	402_13_8	343_05_36	281_023_30	8_35_19	548_045_1	813_03_1	918_4_1	1094_24_2	1090_0245_25	679_14_34	1093_1_20	674_13_12	331_46_18	1156_04_11	710_46_22	478_4_1	123_1_1	267_24_15	266_45_1	1496_46_22	128_5_1	268_23_28	1302_24_10	58_345_17	528_46_17	51_13_1	52_35_1	379_04_1	533_14_1
217_04_103	213_1_4	210_2_43	666_46_30	265_4_26	91_14_1	135_45_1	134_14_2	495_24_9	496_24_5	497_13_30	491_46_1	322_2_6	26_5_1	1302_24_20	22_246_62	23_2_6	344_24_50	288_24_13	540_04_29	402_13_6	343_05_30	281_023_23	8_35_16	548_045_1	813_03_1	918_4_1	1094_24_3	1090_0245_25	679_14_31	1093_1_27	674_13_12	331_46_18	1156_04_8	710_46_30	478_4_1	123_1_1	267_24_18	266_45_1	1496_46_24	128_5_1	268_23_31	58_345_17	528_46_23	51_13_1	52_35_1	379_04_1	533_14_1	920_03_32	1411_24_27
217_04_111	213_1_4	210_2_35	666_46_34	265_4_22	91_14_1	135_45_1	134_14_2	495_24_7	496_24_6	497_13_27	491_46_1	322_2_6	26_5_1	1302_24_30	22_246_65	23_2_7	344_24_51	288_24_12	540_04_39	402_13_5	343_05_26	281_023_18	8_35_17	548_045_1	813_03_1	918_4_1	1094_24_4	1090_0245_19	679_14_30	1093_1_28	674_13_21	331_46_21	1156_04_9	710_46_28	478_4_1	123_1_1	267_24_17	266_45_1	1496_46_24	128_5_1	268_23_30	58_345_17	528_46_17	51_13_1	52_35_1	379_04_1	533_14_1	920_03_32	1411_24_21
217_04_126	213_1_4	210_2_36	666_46_36	265_4_31	91_14_1	135_45_1	134_14_1	495_24_8	496_24_7	497_13_20	491_46_1	322_2_6	26_5_1	1302_24_40	22_246_65	23_2_7	344_24_50	288_24_13	540_04_42	402_13_2	343_05_24	281_023_13	8_35_18	548_045_1	813_03_1	918_4_1	1094_24_6	1090_0245_21	679_14_23	1093_1_34	674_13_25	331_46_28	1156_04_11	710_46_24	478_4_1	123_1_1	267_24_18	266_45_1	1496_46_22	128_5_1	268_23_30	58_345_16	528_46_22	51_13_1	52_35_1	379_04_1	533_14_1	920_03_34	1411_24_15
217_04_130	213_1_3	210_2_33	666_46_34	265_4_33	91_14_1	135_45_1	134_14_1	495_24_7	496_24_8	497_13_16	491_46_1	322_2_5	26_5_1	1302_24_50	22_246_64	23_2_5	344_24_50	288_24_12	540_04_42	162_13_1	343_05_24	281_023_7	8_35_14	548_045_1	813_03_1	918_4_1	1094_24_4	1090_0245_18	679_14_24	1093_1_40	674_13_24	331_46_37	1156_04_8	710_46_24	478_4_1	123_1_1	267_24_17	266_45_1	1496_46_19	128_5_1	268_23_26	58_345_16	528_46_25	51_13_1	52_35_1	379_04_1	920_03_35	1411_24_16	373_46_52
217_04_141	213_1_2	210_2_28	666_46_36	265_4_35	91_14_1	135_45_1	134_14_3	495_24_8	496_24_8	497_13_12	491_46_1	322_2_4	26_5_1	1302_24_61	22_246_61	23_2_4	344_24_53	288_24_11	540_04_34	162_13_1	343_05_31	281_023_6	8_35_13	548_045_1	813_03_1	918_4_1	1094_24_5	1090_0245_16	679_14_26	1093_1_39	674_13_29	331_46_46	1156_04_7	710_46_20	478_4_1	123_1_1	267_24_19	266_45_1	1496_46_17	128_5_1	268_23_22	58_345_16	528_46_19	51_13_1	52_35_1	379_04_1	920_03_35	1411_24_19	373_46_47
217_04_175	213_1_3	210_2_30	666_46_35	265_4_25	91_14_1	135_45_1	134_14_7	495_24_6	496_24_7	497_13_11	491_46_1	322_2_3	26_5_1	1302_24_73	22_246_51	23_2_5	344_24_44	288_24_15	540_04_20	162_13_1	343_05_21	281_023_5	8_35_14	548_045_1	813_03_1	918_4_1	1094_24_4	1090_0245_14	679_14_29	1093_1_41	674_13_26	331_46_47	1156_04_2	710_46_20	478_4_1	123_1_1	267_24_23	266_45_1	1496_46_12	128_5_1	268_23_26	58_345_20	528_46_24	51_13_1	52_35_1	379_04_1	920_03_31	1411_24_24	373_46_54
217_04_197	213_1_2	210_2_29	666_46_36	265_4_31	91_14_1	134_14_9	495_24_6	496_24_6	497_13_11	491_46_1	322_2_1	26_5_1	1302_24_80	22_246_53	23_2_3	344_24_44	288_24_12	540_04_11	162_13_1	343_05_18	281_023_4	8_35_12	548_045_1	813_03_1	918_4_1	1094_24_2	1090_0245_15	679_14_29	1093_1_41	674_13_29	331_46_47	710_46_22	478_4_1	123_1_1	267_24_25	266_45_1	1496_46_13	128_5_1	268_23_22	58_345_22	528_46_24	51_13_1	52_35_1	379_04_1	920_03_28	1411_24_26	373_46_60	923_46_34	293_5_11
217_04_218	213_1_1	210_2_24	666_46_31	265_4_28	91_14_1	134_14_12	495_24_6	496_24_6	497_13_14	491_46_1	322_2_2	26_5_1	1302_24_83	22_246_52	23_2_5	344_24_48	288_24_11	540_04_4	162_13_1	343_05_9	281_023_2	8_35_10	548_045_1	813_03_1	918_4_1	1094_24_2	1090_0245_13	679_14_26	1093_1_45	674_13_38	331_46_44	710_46_23	478_4_1	123_1_1	267_24_25	266_45_1	1496_46_18	128_5_1	268_23_23	58_345_22	528_46_21	51_13_1	52_35_1	379_04_1	920_03_25	1411_24_29	373_46_67	923_46_36	293_5_9
217_04_230	213_1_1	210_2_24	666_46_40	265_4_27	91_14_1	134_14_9	495_24_6	496_24_4	497_13_17	491_46_1	322_2_3	26_5_1	1302_24_79	22_246_49	23_2_4	344_24_52	288_24_9	405_456_5	162_13_1	343_05_9	281_023_1	8_35_5	548_045_1	813_03_1	918_4_1	1094_24_5	1090_0245_15	679_14_27	1093_1_42	674_13_43	331_46_40	710_46_28	478_4_1	123_1_1	267_24_27	266_45_1	1496_46_16	128_5_1	268_23_26	58_345_24	528_46_19	51_13_1	52_35_1	379_04_1	920_03_20	1411_24_34	373_46_73	923_46_36	293_5_4
217_04_252	1496_46_12	210_2_21	666_46_37	91_14_1	134_14_7	495_24_4	496_24_4	497_13_19	491_46_1	213_1_1	322_2_3	26_5_1	1302_24_62	22_246_56	23_2_5	344_24_51	288_24_4	405_456_5	162_13_1	343_05_6	281_023_1	8_35_3	548_045_1	813_03_1	918_4_1	1094_24_6	1090_0245_19	679_14_33	1093_1_42	674_13_52	331_46_31	710_46_18	478_4_1	123_1_1	267_24_25	265_4_32	128_5_1	268_23_27	58_345_19	528_46_19	51_13_1	52_35_1	379_04_1	920_03_10	1411_24_30	373_46_73	923_46_36	293_5_3	1416_23_12
217_04_272	1496_46_8	210_2_21	666_46_35	91_14_1	134_14_5	495_24_6	496_24_2	497_13_22	491_46_1	213_1_1	322_2_4	26_5_1	1302_24_57	22_246_64	23_2_4	344_24_48	288_24_5	405_456_2	162_13_1	343_05_3	8_35_5	548_045_1	813_03_1	918_4_1	1094_24_7	1090_0245_18	679_14_33	1093_1_35	674_13_53	331_46_33	710_46_15	478_4_1	123_1_1	267_24_22	265_4_31	128_5_1	268_23_26	58_345_12	528_46_17	51_13_1	52_35_1	379_04_1	920_03_5	1411_24_29	373_46_89	923_46_29	293_5_2	1416_23_15	376_4_98
217_04_292	1496_46_8	210_2_22	666_46_31	91_14_1	134_14_3	495_24_5	496_24_4	497_13_16	491_46_1	213_1_1	322_2_5	26_5_1	1302_24_59	22_246_72	23_2_4	344_24_43	288_24_5	405_456_2	162_13_1	343_05_1	8_35_5	548_045_1	813_03_1	918_4_1	1094_24_8	1090_0245_18	679_14_34	1093_1_40	674_13_50	331_46_31	710_46_12	478_4_1	123_1_1	267_24_14	265_4_25	128_5_1	268_23_25	58_345_12	528_46_15	51_13_1	379_04_1	920_03_3	1411_24_27	373_46_108	923_46_27	293_5_4	1416_23_18	376_4_100	1087_23_6
217_04_293	1496_46_5	210_2_18	666_46_29	91_14_1	134_14_2	495_24_3	496_24_4	497_13_13	491_46_1	213_1_1	322_2_5	26_5_1	1302_24_51	22_246_81	23_2_5	344_24_41	288_24_4	162_13_1	8_35_3	548_045_1	813_03_1	918_4_1	1094_24_9	1090_0245_17	679_14_31	1093_1_37	674_13_54	331_46_29	710_46_13	478_4_1	123_1_1	267_24_20	265_4_28	128_5_1	268_23_17	58_345_9	528_46_15	51_13_1	379_04_1	920_03_3	1411_24_22	373_46_107	923_46_29	293_5_4	1416_23_21	376_4_101	1087_23_3	590_246_1	179_46_1
217_04_308	1496_46_4	210_2_18	666_46_30	226_045_1	495_24_2	496_24_4	497_13_8	491_46_1	213_1_1	322_2_1	26_5_1	1302_24_52	22_246_80	23_2_5	344_24_38	288_24_1	162_13_1	8_35_3	548_045_1	918_4_1	1094_24_7	1090_0245_20	679_14_28	1093_1_41	674_13_50	331_46_25	710_46_12	478_4_1	123_1_1	267_24_20	265_4_27	128_5_1	268_23_16	58_345_8	528_46_17	51_13_1	379_04_1	920_03_2	1411_24_17	373_46_111	923_46_34	293_5_5	1416_23_19	376_4_100	1087_23_3	590_246_1	313_1_5	312_0146_21	317_1_24
217_04_307	1496_46_6	210_2_17	666_46_28	1383_4_107	226_045_1	495_24_1	496_24_2	497_13_8	491_46_1	213_1_1	322_2_1	26_5_1	1302_24_57	22_246_75	23_2_5	344_24_46	288_24_1	162_13_1	280_045_18	548_045_1	918_4_1	1094_24_4	1090_0245_23	679_14_24	1093_1_44	674_13_52	331_46_23	710_46_12	478_4_1	123_1_1	267_24_23	265_4_23	128_5_1	268_23_14	58_345_7	528_46_14	51_13_1	379_04_1	920_03_1	1411_24_18	373_46_97	923_46_31	293_5_5	1416_23_16	376_4_101	1087_23_4	590_246_1	313_1_5	312_0146_20
217_04_323	1496_46_3	210_2_15	666_46_31	1383_4_113	226_045_1	495_24_1	496_24_4	497_13_5	491_46_1	213_1_1	322_2_1	26_5_1	1302_24_59	22_246_68	23_2_3	344_24_48	162_13_1	280_045_24	548_045_1	918_4_1	1094_24_3	1090_0245_16	679_14_23	1093_1_43	674_13_47	331_46_17	710_46_10	123_1_1	267_24_34	265_4_21	128_5_1	268_23_16	58_345_7	528_46_13	51_13_1	379_04_1	920_03_1	1411_24_20	373_46_99	923_46_24	293_5_5	1416_23_16	376_4_94	1087_23_3	590_246_1	313_1_5	312_0146_17	317_1_18	115_246_7
217_04_336	1496_46_3	210_2_14	666_46_34	1383_4_123	495_24_1	496_24_5	497_13_7	491_46_1	213_1_1	322_2_1	26_5_1	1302_24_52	22_246_72	23_2_4	344_24_47	162_13_1	280_045_29	548_045_1	918_4_1	1094_24_2	1090_0245_13	679_14_28	1093_1_35	674_13_42	331_46_12	710_46_12	123_1_1	267_24_40	265_4_20	128_5_1	268_23_16	58_345_10	528_46_14	51_13_1	379_04_1	371_456_1	1411_24_30	373_46_103	923_46_28	293_5_4	1416_23_15	376_4_97	1087_23_3	590_246_1	313_1_2	312_0146_18	317_1_18	115_246_9	391_456_65
217_04_339	1496_46_3	210_2_12	666_46_39	1383_4_126	496_24_6	497_13_6	491_46_1	213_1_1	322_2_1	26_5_1	1302_24_58	22_246_62	23_2_4	344_24_52	162_13_1	280_045_29	548_045_1	918_4_1	1094_24_2	1090_0245_9	679_14_32	1093_1_41	674_13_39	331_46_11	710_46_11	123_1_1	267_24_48	265_4_14	128_5_1	268_23_10	58_345_17	528_46_8	51_13_1	379_04_1	371_456_1	1411_24_32	373_46_95	923_46_29	293_5_3	1416_23_14	376_4_91	1087_23_3	590_246_1	313_1_3	312_0146_25	317_1_19	115_246_13	391_456_59	273_14_3
217_04_361	1496_46_1	210_2_14	666_46_39	1383_4_127	496_24_5	497_13_7	491_46_1	213_1_1	322_2_1	26_5_1	1302_24_63	22_246_57	23_2_4	344_24_65	162_13_1	280_045_26	548_045_1	918_4_1	1094_24_2	1090_0245_7	679_14_28	1093_1_42	674_13_41	331_46_10	710_46_7	123_1_1	267_24_52	265_4_10	128_5_1	268_23_10	58_345_18	528_46_13	51_13_1	379_04_1	371_456_1	1411_24_29	373_46_87	923_46_29	293_5_5	1416_23_19	376_4_88	1087_23_2	590_246_1	313_1_5	312_0146_32	317_1_15	115_246_14	391_456_48	273_14_2
217_04_346	213_1_1	210_2_12	666_46_42	1383_4_133	496_24_5	497_13_6	491_46_1	322_2_1	26_5_1	1302_24_71	22_246_57	23_2_5	344_24_72	162_13_1	280_045_26	548_045_1	918_4_1	1094_24_2	1090_0245_6	679_14_25	1093_1_43	674_13_42	331_46_8	710_46_5	123_1_1	267_24_59	265_4_12	128_5_1	268_23_12	58_345_17	528_46_13	51_13_1	379_04_1	371_456_1	824_46_3	373_46_82	923_46_24	293_5_6	1416_23_23	376_4_87	590_246_1	313_1_3	312_0146_38	317_1_22	115_246_13	391_456_38	273_14_5	111_24_1	82_456_1
217_04_357	213_1_1	210_2_15	666_46_42	1383_4_134	496_24_6	497_13_6	491_46_1	322_2_1	26_5_1	1302_24_74	22_246_60	23_2_7	344_24_86	162_13_1	280_045_23	548_045_1	918_4_1	1094_24_1	1090_0245_4	679_14_20	1093_1_43	674_13_49	331_46_6	710_46_4	123_1_1	267_24_71	265_4_13	128_5_1	268_23_12	58_345_16	528_46_14	51_13_1	379_04_1	371_456_1	824_46_4	373_46_71	923_46_28	293_5_6	1416_23_25	376_4_84	590_246_1	313_1_3	312_0146_36	317_1_18	115_246_18	391_456_29	273_14_6	111_24_1	82_456_1
217_04_360	213_1_1	210_2_21	666_46_34	1383_4_129	496_24_7	497_13_7	491_46_1	322_2_1	26_5_1	1302_24_74	22_246_52	23_2_9	344_24_98	4_246_1	280_045_23	548_045_1	918_4_1	1094_24_1	1090_0245_4	679_14_18	1093_1_32	674_13_60	331_46_2	710_46_5	123_1_1	267_24_80	265_4_17	128_5_1	268_23_11	58_345_14	528_46_15	51_13_1	379_04_1	371_456_1	824_46_6	373_46_65	923_46_30	293_5_6	1416_23_23	376_4_79	590_246_1	313_1_2	312_0146_39	317_1_20	115_246_17	391_456_21	273_14_13	111_24_1	82_456_1
217_04_365	213_1_1	210_2_28	666_46_30	1383_4_128	496_24_6	497_13_3	491_46_1	322_2_1	26_5_1	1302_24_72	22_246_53	23_2_11	344_24_104	4_246_1	280_045_28	548_045_1	918_4_1	1094_24_1	1090_0245_4	679_14_15	1093_1_37	674_13_69	331_46_2	710_46_6	267_24_85	265_4_16	128_5_1	268_23_13	58_345_19	528_46_18	51_13_1	379_04_1	371_456_1	824_46_7	373_46_65	923_46_35	293_5_6	1416_23_18	376_4_86	590_246_1	312_0146_36	317_1_18	115_246_18	391_456_17	273_14_13	111_24_1	82_456_1	205_024_5	399_24_18
217_04_372	213_1_1	210_2_28	666_46_27	1383_4_139	496_24_5	497_13_3	491_46_1	322_2_1	26_5_1	1302_24_74	22_246_54	23_2_10	344_24_106	4_246_1	280_045_20	548_045_1	918_4_1	1094_24_2	1090_0245_3	679_14_11	1093_1_37	674_13_78	331_46_2	710_46_9	267_24_96	265_4_23	128_5_1	268_23_11	58_345_18	528_46_23	51_13_1	379_04_1	371_456_1	824_46_7	373_46_68	923_46_37	293_5_3	1416_23_10	376_4_80	590_246_1	312_0146_41	317_1_19	115_246_13	391_456_10	273_14_12	111_24_1	82_456_1	205_024_7	399_24_19
217_04_387	213_1_1	210_2_29	666_46_29	1383_4_147	496_24_5	497_13_3	491_46_1	322_2_1	26_5_1	1302_24_82	22_246_45	23_2_10	344_24_106	4_246_1	280_045_23	548_045_1	918_4_1	1094_24_2	1090_0245_3	679_14_9	1093_1_45	674_13_84	331_46_3	710_46_10	267_24_97	265_4_23	128_5_1	268_23_8	58_345_19	528_46_27	51_13_1	379_04_1	371_456_1	824_46_5	373_46_73	923_46_38	293_5_3	1416_23_12	376_4_76	590_246_1	312_0146_39	317_1_14	115_246_11	391_456_10	273_14_16	111_24_1	82_456_1	205_024_10	399_24_23
217_04_408	213_1_1	210_2_26	666_46_25	1383_4_148	496_24_5	497_13_2	491_46_1	322_2_1	26_5_1	1302_24_89	22_246_47	23_2_8	344_24_102	4_246_1	280_045_20	548_045_1	918_4_1	1094_24_4	1090_0245_3	679_14_11	1093_1_44	674_13_86	331_46_2	710_46_13	267_24_98	265_4_29	128_5_1	268_23_11	58_345_18	528_46_30	51_13_1	379_04_1	371_456_1	824_46_2	373_46_70	923_46_44	293_5_4	1416_23_9	376_4_82	590_246_1	312_0146_43	317_1_13	115_246_9	391_456_16	273_14_17	111_24_1	82_456_1	205_024_11	399_24_29
217_04_418	213_1_1	210_2_26	666_46_24	1383_4_149	496_24_6	497_13_1	491_46_1	322_2_1	26_5_1	1302_24_89	22_246_46	23_2_7	344_24_100	4_246_1	280_045_26	548_045_1	1094_24_8	1090_0245_2	679_14_13	1093_1_46	674_13_89	331_46_3	710_46_11	267_24_89	265_4_31	128_5_1	268_23_11	58_345_14	528_46_40	51_13_1	379_04_1	371_456_1	1411_24_29	373_46_76	923_46_43	293_5_5	1416_23_8	376_4_88	590_246_1	312_0146_47	317_1_14	115_246_11	391_456_18	273_14_16	111_24_1	82_456_1	205_024_9	399_24_30	798_04_93
217_04_424	213_1_1	210_2_23	666_46_28	1383_4_150	496_24_4	497_13_1	491_46_1	322_2_1	26_5_1	1302_24_87	22_246_44	23_2_10	344_24_105	4_246_1	280_045_23	548_045_1	1094_24_6	1090_0245_4	679_14_19	1093_1_50	674_13_91	331_46_6	710_46_12	267_24_80	265_4_27	128_5_1	268_23_12	58_345_13	528_46_44	51_13_1	379_04_1	371_456_1	1411_24_23	373_46_86	923_46_42	293_5_5	1416_23_4	376_4_89	590_246_1	312_0146_47	317_1_17	115_246_14	391_456_18	273_14_16	111_24_1	82_456_1	205_024_7	399_24_35	798_04_104
217_04_410	213_1_1	210_2_17	666_46_29	1383_4_152	496_24_1	491_46_1	322_2_1	26_5_1	1302_24_87	22_246_47	23_2_17	344_24_95	4_246_1	280_045_18	548_045_1	1094_24_5	1090_0245_5	679_14_27	1093_1_39	674_13_80	331_46_8	710_46_18	267_24_79	265_4_26	128_5_1	268_23_14	58_345_14	528_46_38	51_13_1	379_04_1	371_456_1	1411_24_20	373_46_85	923_46_43	293_5_5	1416_23_3	376_4_94	590_246_1	312_0146_51	317_1_17	115_246_14	391_456_15	273_14_18	111_24_1	82_456_1	205_024_7	399_24_38	798_04_109	171_24_2
217_04_428	213_1_1	210_2_18	666_46_32	1383_4_145	491_46_1	322_2_1	26_5_1	1302_24_88	22_246_58	23_2_21	344_24_91	4_246_1	280_045_18	548_045_1	1094_24_3	1090_0245_3	679_14_28	1093_1_35	674_13_70	331_46_8	710_46_23	267_24_75	265_4_22	128_5_1	268_23_16	58_345_14	528_46_40	51_13_1	379_04_1	371_456_1	1411_24_18	373_46_85	923_46_37	293_5_4	1416_23_2	376_4_85	590_246_1	312_0146_51	317_1_26	115_246_9	391_456_10	273_14_21	111_24_1	82_456_1	205_024_10	399_24_35	798_04_113	171_24_3	522_35_43
217_04_448	213_1_1	210_2_15	666_46_36	1383_4_139	491_46_1	322_2_1	26_5_1	1302_24_87	22_246_63	23_2_26	344_24_91	4_246_1	280_045_18	548_045_1	1094_24_2	1090_0245_3	679_14_30	1093_1_36	674_13_60	331_46_8	710_46_25	267_24_77	265_4_21	128_5_1	268_23_19	58_345_17	528_46_46	51_13_1	379_04_1	371_456_1	1411_24_17	373_46_93	923_46_34	293_5_2	376_4_80	590_246_1	312_0146_57	317_1_23	115_246_9	391_456_10	273_14_22	111_24_1	82_456_1	205_024_12	399_24_31	798_04_105	171_24_4	522_35_40	911_246_61
217_04_439	213_1_1	210_2_15	666_46_36	1383_4_137	491_46_1	322_2_1	26_5_1	1302_24_73	22_246_60	23_2_28	344_24_96	4_246_1	280_045_17	548_045_1	1094_24_2	1090_0245_2	679_14_30	1093_1_28	674_13_62	331_46_9	710_46_31	267_24_66	265_4_22	128_5_1	268_23_22	58_345_19	528_46_50	379_04_1	371_456_1	1411_24_19	373_46_96	923_46_33	293_5_2	376_4_77	590_246_1	312_0146_66	317_1_20	115_246_7	391_456_9	273_14_26	111_24_1	82_456_1	205_024_15	399_24_40	798_04_89	171_24_5	522_35_32	911_246_55	449_24_1
217_04_437	213_1_1	210_2_13	666_46_37	1383_4_143	491_46_1	322_2_1	26_5_1	1302_24_76	22_246_52	23_2_32	344_24_86	4_246_1	932_04_22	548_045_1	1094_24_1	679_14_23	1093_1_25	674_13_74	331_46_13	710_46_29	267_24_65	265_4_23	128_5_1	268_23_21	58_345_19	528_46_58	379_04_1	1411_24_25	373_46_112	923_46_32	293_5_2	376_4_80	590_246_1	312_0146_62	317_1_20	115_246_7	391_456_8	273_14_31	111_24_1	82_456_1	205_024_17	399_24_40	798_04_69	171_24_4	522_35_30	911_246_50	449_24_1	448_13_21	301_123_1
217_04_449	213_1_1	210_2_14	666_46_40	1383_4_162	491_46_1	1_46_120	26_5_1	1302_24_71	22_246_52	23_2_31	344_24_80	4_246_1	932_04_22	548_045_1	679_14_13	1093_1_23	674_13_70	331_46_15	710_46_24	267_24_55	265_4_23	128_5_1	268_23_24	58_345_20	528_46_63	379_04_1	1411_24_25	373_46_125	923_46_33	293_5_2	376_4_82	590_246_1	312_0146_63	317_1_9	115_246_1	391_456_8	273_14_28	82_456_1	205_024_16	399_24_45	798_04_46	171_24_3	522_35_26	911_246_44	449_24_1	448_13_22	301_123_1	1239_4_15	444_46_13
217_04_455	213_1_1	210_2_18	666_46_33	1383_4_161	491_46_1	1_46_114	26_5_1	1302_24_72	22_246_45	23_2_29	344_24_76	932_04_22	548_045_1	679_14_12	1093_1_21	674_13_73	331_46_12	710_46_25	267_24_56	265_4_28	128_5_1	268_23_22	58_345_22	528_46_54	379_04_1	1411_24_23	373_46_132	923_46_30	293_5_2	376_4_80	590_246_1	312_0146_66	317_1_7	270_456_3	391_456_9	273_14_24	82_456_1	205_024_16	399_24_34	798_04_41	171_24_3	522_35_25	911_246_41	449_24_1	448_13_21	301_123_1	1239_4_16	444_46_11	244_35_31
217_04_460	213_1_1	210_2_19	666_46_27	1383_4_166	491_46_1	1_46_105	26_5_1	1302_24_83	22_246_46	23_2_23	344_24_75	932_04_17	548_045_1	679_14_15	1093_1_21	674_13_66	331_46_15	710_46_24	267_24_48	265_4_29	128_5_1	268_23_22	58_345_21	528_46_51	379_04_1	1411_24_27	373_46_144	923_46_30	293_5_3	376_4_78	590_246_1	312_0146_71	317_1_6	270_456_3	391_456_8	273_14_15	82_456_1	205_024_14	399_24_35	798_04_23	171_24_3	522_35_22	911_246_43	449_24_1	448_13_29	301_123_1	1239_4_19	444_46_8	244_35_26
217_04_459	213_1_1	210_2_21	666_46_25	1383_4_171	491_46_1	1_46_98	26_5_1	1302_24_77	22_246_52	23_2_21	344_24_73	932_04_20	548_045_1	679_14_15	1093_1_32	674_13_67	331_46_13	710_46_17	267_24_50	265_4_29	128_5_1	268_23_25	58_345_20	528_46_51	379_04_1	1411_24_28	373_46_152	923_46_34	293_5_3	376_4_78	590_246_1	312_0146_68	317_1_6	391_456_7	273_14_11	205_024_8	399_24_33	798_04_13	171_24_4	522_35_17	911_246_39	449_24_1	448_13_25	301_123_1	1239_4_20	444_46_7	244_35_24	247_24_59	383_35_11
217_04_475	213_1_1	210_2_17	666_46_27	1383_4_178	491_46_1	1_46_104	26_5_1	1302_24_77	22_246_64	23_2_18	344_24_79	932_04_21	548_045_1	679_14_14	1093_1_37	674_13_68	331_46_16	710_46_17	267_24_41	265_4_27	128_5_1	268_23_24	58_345_15	528_46_41	379_04_1	1411_24_24	373_46_162	923_46_39	293_5_3	376_4_78	590_246_1	312_0146_67	317_1_6	391_456_6	273_14_13	205_024_10	399_24_29	798_04_7	171_24_3	522_35_13	911_246_39	449_24_1	448_13_24	301_123_1	1239_4_19	444_46_5	244_35_20	247_24_59	383_35_5
217_04_476	213_1_1	210_2_15	666_46_29	1383_4_176	491_46_1	1_46_95	26_5_1	1302_24_81	22_246_61	23_2_18	344_24_77	932_04_18	548_045_1	679_14_12	1093_1_39	674_13_68	331_46_16	710_46_14	267_24_49	265_4_19	128_5_1	268_23_23	58_345_13	528_46_44	379_04_1	1411_24_24	373_46_163	923_46_28	293_5_2	376_4_79	590_246_1	312_0146_63	317_1_4	391_456_7	273_14_13	205_024_13	399_24_40	798_04_1	171_24_3	522_35_13	911_246_36	449_24_1	448_13_31	301_123_1	1239_4_20	444_46_4	244_35_16	247_24_56	383_35_6
217_04_454	213_1_1	210_2_14	666_46_26	1383_4_172	491_46_1	1_46_87	26_5_1	1302_24_76	22_246_60	23_2_25	344_24_77	932_04_16	548_045_1	679_14_13	1093_1_46	674_13_76	331_46_19	710_46_17	267_24_53	265_4_21	128_5_1	268_23_21	58_345_11	528_46_35	379_04_1	1411_24_23	373_46_174	923_46_30	293_5_2	376_4_71	590_246_1	312_0146_65	317_1_4	391_456_9	273_14_18	205_024_13	399_24_41	798_04_3	171_24_2	522_35_10	911_246_34	449_24_1	448_13_31	301_123_1	1239_4_22	444_46_5	244_35_17	247_24_44	383_35_6
217_04_455	213_1_1	210_2_14	666_46_23	1383_4_170	491_46_1	1_46_85	26_5_1	1302_24_74	22_246_67	23_2_25	344_24_71	932_04_18	548_045_1	679_14_13	1093_1_50	674_13_84	331_46_19	710_46_20	267_24_52	265_4_18	128_5_1	268_23_20	58_345_15	528_46_38	1411_24_20	373_46_186	923_46_26	293_5_2	376_4_70	590_246_1	312_0146_55	317_1_3	391_456_8	273_14_20	205_024_16	399_24_47	798_04_5	522_35_8	911_246_28	449_24_1	448_13_34	301_123_1	1239_4_22	444_46_1	244_35_17	247_24_43	383_35_5	387_045_1	103_014_1
217_04_444	213_1_1	210_2_11	666_46_21	1383_4_174	491_46_1	1_46_85	26_5_1	1302_24_71	22_246_60	23_2_19	344_24_75	932_04_14	548_045_1	679_14_15	1093_1_46	674_13_92	331_46_20	710_46_23	267_24_50	265_4_19	128_5_1	268_23_21	58_345_16	528_46_38	1411_24_14	373_46_190	923_46_27	293_5_2	376_4_70	590_246_1	312_0146_35	317_1_4	391_456_6	273_14_21	205_024_18	399_24_54	798_04_7	522_35_10	911_246_29	449_24_1	448_13_35	301_123_1	1239_4_17	244_35_22	247_24_43	383_35_5	387_045_1	103_014_1	101_2_1
217_04_430	213_1_1	210_2_10	666_46_26	1383_4_185	491_46_1	1_46_86	1302_24_75	22_246_57	23_2_18	344_24_67	932_04_11	548_045_1	679_14_19	1093_1_41	674_13_97	331_46_22	710_46_23	267_24_57	265_4_19	268_23_17	58_345_16	528_46_35	1411_24_14	373_46_197	923_46_28	376_4_74	590_246_1	312_0146_44	317_1_4	391_456_7	273_14_23	205_024_13	399_24_49	798_04_6	522_35_8	911_246_28	449_24_1	448_13_39	301_123_1	1239_4_15	244_35_23	247_24_43	383_35_7	387_045_1	103_014_1	101_2_1	1434_014_17	780_246_1	907_2_124
217_04_426	213_1_1	210_2_9	666_46_19	1383_4_191	491_46_1	1_46_101	1302_24_74	22_246_50	23_2_18	344_24_63	932_04_12	548_045_1	679_14_21	1093_1_45	674_13_93	331_46_21	710_46_24	267_24_64	265_4_17	268_23_22	58_345_16	528_46_36	1411_24_14	373_46_191	923_46_27	376_4_60	590_246_1	312_0146_30	317_1_4	391_456_5	273_14_29	205_024_13	399_24_51	798_04_7	522_35_14	911_246_27	449_24_1	448_13_40	301_123_1	1239_4_17	244_35_22	247_24_42	383_35_8	387_045_1	103_014_1	101_2_1	1434_014_15	780_246_1	907_2_135
217_04_417	213_1_1	210_2_7	666_46_16	1383_4_189	491_46_1	1_46_107	1302_24_73	22_246_39	23_2_20	344_24_61	932_04_7	548_045_1	679_14_19	1093_1_39	674_13_86	331_46_18	710_46_19	267_24_68	265_4_20	268_23_25	58_345_17	528_46_35	1411_24_13	373_46_201	923_46_37	376_4_59	590_246_1	312_0146_26	317_1_1	391_456_5	273_14_33	205_024_18	399_24_59	798_04_7	522_35_18	911_246_26	449_24_1	448_13_38	301_123_1	1239_4_18	244_35_30	247_24_42	383_35_9	387_045_1	103_014_1	101_2_1	1434_014_15	780_246_1	907_2_135
217_04_416	213_1_1	210_2_8	666_46_9	1383_4_193	491_46_1	1_46_108	1302_24_77	22_246_34	23_2_24	344_24_56	280_045_14	548_045_1	679_14_17	1093_1_37	674_13_85	331_46_13	710_46_9	267_24_61	265_4_17	268_23_27	58_345_18	528_46_43	1411_24_14	373_46_213	923_46_35	376_4_54	590_246_1	312_0146_27	317_1_3	391_456_7	273_14_40	205_024_20	399_24_68	798_04_6	522_35_17	911_246_24	449_24_1	448_13_38	301_123_1	1239_4_15	244_35_31	247_24_44	383_35_6	387_045_1	103_014_1	101_2_1	1434_014_15	780_246_1	907_2_133
217_04_416	213_1_1	210_2_8	666_46_5	1383_4_182	491_46_1	1_46_113	1302_24_84	22_246_35	23_2_28	344_24_58	280_045_16	548_045_1	679_14_18	1093_1_38	674_13_81	331_46_9	710_46_7	267_24_54	265_4_17	268_23_28	58_345_18	528_46_37	1411_24_14	373_46_201	923_46_45	376_4_41	590_246_1	312_0146_26	317_1_2	391_456_5	273_14_46	205_024_28	399_24_58	798_04_6	522_35_21	911_246_25	449_24_1	448_13_38	301_123_1	1239_4_14	244_35_26	247_24_44	383_35_11	387_045_1	103_014_1	101_2_1	1434_014_17	780_246_1	907_2_108
217_04_418	213_1_1	210_2_8	666_46_3	491_46_1	1_46_119	1302_24_81	22_246_41	23_2_27	344_24_53	280_045_13	548_045_1	679_14_17	1093_1_38	674_13_79	331_46_5	710_46_7	267_24_53	265_4_22	268_23_25	58_345_21	528_46_31	1411_24_17	373_46_192	923_46_46	1383_4_187	590_246_1	312_0146_30	317_1_1	391_456_6	273_14_53	205_024_26	399_24_58	798_04_4	522_35_19	911_246_27	449_24_1	448_13_37	301_123_1	1239_4_9	244_35_28	247_24_45	383_35_17	387_045_1	103_014_1	101_2_1	1434_014_21	780_246_1	907_2_98	109_35_14
217_04_408	213_1_1	210_2_12	666_46_1	491_46_1	1_46_123	1302_24_87	22_246_38	23_2_32	344_24_58	280_045_7	548_045_1	679_14_18	1093_1_35	674_13_88	331_46_3	710_46_8	267_24_51	265_4_17	268_23_23	58_345_21	528_46_29	1411_24_20	373_46_180	923_46_49	1383_4_189	590_246_1	312_0146_41	317_1_1	391_456_7	273_14_53	205_024_25	399_24_52	798_04_2	522_35_16	911_246_26	449_24_1	448_13_28	301_123_1	1239_4_8	244_35_30	247_24_49	383_35_22	387_045_1	103_014_1	101_2_1	1434_014_24	780_246_1	907_2_78	109_35_18
217_04_408	213_1_1	210_2_12	666_46_3	491_46_1	1_46_130	1302_24_93	22_246_34	23_2_40	344_24_68	280_045_7	548_045_1	679_14_21	1093_1_30	674_13_91	331_46_4	710_46_10	267_24_51	265_4_20	268_23_21	58_345_20	528_46_23	1411_24_15	373_46_171	923_46_51	1383_4_181	590_246_1	312_0146_36	391_456_5	273_14_57	205_024_17	399_24_47	798_04_1	522_35_20	911_246_32	449_24_1	448_13_19	301_123_1	1239_4_12	244_35_28	247_24_48	383_35_23	387_045_1	103_014_1	101_2_1	1434_014_28	780_246_1	907_2_65	109_35_20	291_46_18
217_04_401	213_1_1	210_2_17	666_46_1	491_46_1	1_46_128	1302_24_96	22_246_29	23_2_47	344_24_73	280_045_6	679_14_17	1093_1_27	674_13_98	331_46_2	710_46_9	267_24_42	265_4_20	268_23_21	58_345_20	528_46_27	1411_24_12	373_46_168	923_46_59	1383_4_183	590_246_1	312_0146_35	391_456_1	273_14_53	205_024_19	399_24_46	522_35_22	911_246_39	449_24_1	448_13_17	301_123_1	1239_4_16	244_35_25	247_24_47	383_35_18	387_045_1	103_014_1	101_2_1	1434_014_26	780_246_1	907_2_57	109_35_14	291_46_15	337_46_20	577_24_57
217_04_408	213_1_1	210_2_18	666_46_1	491_46_1	1_46_128	1302_24_103	22_246_32	23_2_46	344_24_73	280_045_5	679_14_15	1093_1_32	674_13_109	331_46_1	710_46_12	267_24_46	265_4_23	268_23_25	58_345_29	528_46_29	1411_24_14	373_46_158	923_46_57	1383_4_187	590_246_1	312_0146_36	88_2_6	273_14_47	205_024_17	399_24_51	522_35_19	911_246_39	449_24_1	448_13_17	301_123_1	1239_4_17	244_35_22	247_24_45	383_35_17	387_045_1	103_014_1	101_2_1	1434_014_23	780_246_1	907_2_49	109_35_13	291_46_15	337_46_20	577_24_52
217_04_387	213_1_1	210_2_17	491_46_1	1_46_133	1302_24_98	22_246_41	23_2_36	344_24_73	280_045_2	679_14_13	1093_1_35	674_13_113	331_46_1	710_46_7	267_24_54	265_4_30	268_23_24	58_345_31	528_46_28	1411_24_15	373_46_154	923_46_66	1383_4_193	590_246_1	312_0146_54	88_2_6	273_14_38	205_024_17	399_24_60	522_35_18	911_246_45	449_24_1	448_13_15	301_123_1	1239_4_22	244_35_21	247_24_49	383_35_14	387_045_1	103_014_1	101_2_1	1434_014_29	780_246_1	907_2_51	109_35_14	291_46_15	337_46_22	577_24_50	61_35_45
217_04_395	213_1_1	210_2_15	491_46_1	1_46_120	1302_24_87	22_246_53	23_2_30	344_24_75	280_045_2	679_14_9	1093_1_33	674_13_111	331_46_1	710_46_2	267_24_56	265_4_31	268_23_30	58_345_37	528_46_25	1411_24_19	373_46_159	923_46_73	1383_4_208	590_246_1	312_0146_59	88_2_5	273_14_31	205_024_19	399_24_69	522_35_21	911_246_47	449_24_1	448_13_13	301_123_1	1239_4_20	244_35_24	247_24_45	383_35_10	387_045_1	103_014_1	101_2_1	1434_014_30	780_246_1	907_2_47	109_35_14	291_46_9	337_46_24	577_24_55	61_35_40
217_04_408	213_1_1	210_2_17	491_46_1	1_46_131	1302_24_92	22_246_64	23_2_32	344_24_72	679_14_7	1093_1_31	674_13_118	710_46_3	267_24_64	265_4_29	268_23_33	58_345_46	528_46_18	1411_24_20	373_46_159	923_46_69	1383_4_201	590_246_1	312_0146_63	88_2_5	273_14_29	205_024_17	399_24_77	522_35_21	911_246_41	449_24_1	448_13_15	301_123_1	1239_4_22	244_35_18	247_24_48	383_35_9	387_045_1	103_014_1	101_2_1	1434_014_31	780_246_1	907_2_58	109_35_17	291_46_11	337_46_21	577_24_45	61_35_35	67_024_1	253_014_36
217_04_418	213_1_1	210_2_12	491_46_1	1_46_134	1302_24_92	22_246_63	23_2_49	344_24_68	679_14_8	1093_1_26	674_13_124	710_46_3	267_24_74	265_4_33	268_23_33	58_345_52	528_46_9	1411_24_21	373_46_141	923_46_68	1383_4_195	590_246_1	312_0146_61	88_2_5	273_14_29	205_024_18	399_24_76	522_35_17	911_246_45	449_24_1	448_13_13	301_123_1	1239_4_21	244_35_17	247_24_49	383_35_7	387_045_1	103_014_1	101_2_1	1434_014_28	780_246_1	907_2_62	109_35_15	291_46_15	337_46_27	577_24_44	61_35_30	67_024_1	253_014_41
217_04_449	213_1_1	210_2_8	491_46_1	1_46_138	1302_24_93	22_246_59	23_2_51	344_24_57	679_14_9	1093_1_23	674_13_110	710_46_4	267_24_84	265_4_36	268_23_34	58_345_50	528_46_12	1411_24_23	373_46_142	923_46_71	1383_4_176	590_246_1	312_0146_60	88_2_7	273_14_25	205_024_22	399_24_73	522_35_11	911_246_44	449_24_1	448_13_15	301_123_1	1239_4_17	244_35_17	247_24_52	383_35_6	387_045_1	103_014_1	1434_014_20	780_246_1	907_2_61	109_35_17	291_46_22	337_46_26	577_24_41	61_35_28	67_024_1	253_014_51	254_5_43
217_04_439	213_1_1	210_2_7	491_46_1	1_46_131	1302_24_97	22_246_58	23_2_63	344_24_49	679_14_12	1093_1_23	674_13_108	710_46_7	267_24_88	265_4_41	268_23_30	58_345_54	528_46_13	1411_24_26	373_46_133	923_46_72	1383_4_171	590_246_1	312_0146_61	88_2_13	273_14_25	205_024_25	399_24_75	522_35_9	911_246_39	449_24_1	448_13_16	301_123_1	1239_4_20	244_35_18	247_24_51	383_35_5	387_045_1	103_014_1	1434_014_21	780_246_1	907_2_59	109_35_12	291_46_16	337_46_27	577_24_34	61_35_23	67_024_1	253_014_47	254_5_38
217_04_464	213_1_1	210_2_5	491_46_1	1_46_127	1302_24_104	22_246_46	23_2_70	344_24_50	679_14_13	1093_1_20	674_13_116	710_46_9	267_24_93	265_4_43	268_23_25	58_345_49	528_46_15	1411_24_24	373_46_132	923_46_75	1383_4_170	590_246_1	312_0146_46	88_2_11	273_14_22	205_024_27	399_24_67	522_35_6	911_246_47	449_24_1	448_13_12	301_123_1	1239_4_21	244_35_21	247_24_52	383_35_6	387_045_1	103_014_1	1434_014_18	780_246_1	907_2_44	109_35_12	291_46_13	337_46_23	577_24_41	61_35_19	67_024_1	253_014_59	254_5_38
217_04_458	213_1_1	210_2_2	491_46_1	1_46_128	1302_24_115	22_246_39	23_2_74	344_24_59	679_14_17	1093_1_19	674_13_116	710_46_4	267_24_97	265_4_36	268_23_28	58_345_35	528_46_15	1411_24_28	373_46_126	923_46_79	1383_4_162	590_246_1	312_0146_52	88_2_11	273_14_19	205_024_22	399_24_64	522_35_5	911_246_47	449_24_1	448_13_10	301_123_1	1239_4_20	244_35_21	247_24_49	383_35_6	387_045_1	103_014_1	1434_014_13	780_246_1	907_2_42	109_35_13	291_46_12	337_46_20	577_24_34	61_35_21	67_024_1	253_014_70	254_5_31
217_04_457	213_1_1	210_2_3	491_46_1	1_46_135	1302_24_104	22_246_34	23_2_72	344_24_73	679_14_17	1093_1_18	674_13_117	710_46_5	267_24_110	265_4_27	268_23_27	58_345_35	528_46_14	1411_24_29	373_46_134	923_46_87	1383_4_136	590_246_1	312_0146_51	88_2_14	273_14_19	205_024_21	399_24_60	522_35_3	911_246_54	449_24_1	448_13_11	301_123_1	1239_4_22	244_35_23	247_24_47	383_35_6	387_045_1	103_014_1	1434_014_11	780_246_1	907_2_34	109_35_12	291_46_12	337_46_13	577_24_31	61_35_20	67_024_1	253_014_93	254_5_29
217_04_478	213_1_1	210_2_2	491_46_1	1_46_122	1302_24_102	22_246_35	23_2_72	344_24_77	679_14_20	1093_1_16	674_13_128	710_46_5	267_24_119	265_4_26	268_23_22	58_345_32	528_46_16	1411_24_28	373_46_132	923_46_84	1383_4_126	590_246_1	312_0146_58	88_2_14	273_14_13	205_024_21	399_24_58	522_35_5	911_246_55	449_24_1	448_13_14	301_123_1	1239_4_20	244_35_21	247_24_53	383_35_3	387_045_1	103_014_1	1434_014_14	780_246_1	907_2_38	109_35_12	291_46_9	337_46_13	577_24_31	61_35_19	67_024_1	253_014_93	254_5_27
217_04_474	213_1_1	210_2_1	491_46_1	1_46_129	1302_24_91	22_246_36	23_2_76	344_24_74	679_14_25	1093_1_17	674_13_140	710_46_3	267_24_125	265_4_22	268_23_26	58_345_39	528_46_13	1411_24_24	373_46_134	923_46_87	1383_4_128	590_246_1	312_0146_55	88_2_12	273_14_11	205_024_14	399_24_53	522_35_4	911_246_54	449_24_1	448_13_21	301_123_1	1239_4_18	244_35_19	247_24_56	383_35_2	387_045_1	103_014_1	1434_014_17	780_246_1	907_2_32	109_35_8	291_46_9	337_46_8	577_24_32	61_35_21	67_024_1	253_014_110	254_5_20
217_04_474	322_2_1	229_24_54	1162_05_8	590_246_1	749_123_33	337_46_9	1383_4_130	577_24_33	449_24_1	61_35_24	88_2_7	273_14_12	238_146_13	67_024_1	253_014_110	399_24_44	93_24_1	236_46_371	254_5_20	679_14_20	213_1_1	344_24_83	1302_24_73	22_246_41	23_2_66	46_014_73	141_23_1	156_024_1	42_456_7	491_46_1	1_46_137	235_03_1	1514_03_346	116_35_1	327_024_1	522_35_4	325_0245_45	312_0146_58	255_14_1	911_246_53	146_5_1	203_02_19	448_13_32	142_024_52	143_024_41	1093_1_14	674_13_145	301_123_1	387_045_1
217_04_480	322_2_1	229_24_61	1162_05_9	590_246_1	749_123_35	337_46_6	1383_4_131	577_24_33	449_24_1	61_35_22	88_2_5	273_14_12	238_146_11	67_024_1	253_014_110	399_24_40	93_24_1	236_46_378	254_5_21	679_14_18	213_1_1	344_24_76	1302_24_76	22_246_42	23_2_63	46_014_73	141_23_1	156_024_1	42_456_7	491_46_1	1_46_149	235_03_1	1514_03_338	116_35_1	327_024_1	522_35_3	325_0245_54	312_0146_63	255_14_1	911_246_48	146_5_1	203_02_18	448_13_31	142_024_54	143_024_39	1093_1_15	674_13_142	301_123_1	387_045_1
217_04_461	322_2_1	229_24_58	1162_05_8	590_246_1	749_123_30	337_46_6	1383_4_123	577_24_31	449_24_1	61_35_22	88_2_4	273_14_11	238_146_5	67_024_1	253_014_103	399_24_45	93_24_1	236_46_379	254_5_21	679_14_19	213_1_1	344_24_66	1302_24_72	22_246_44	23_2_62	46_014_67	141_23_1	156_024_1	42_456_13	491_46_1	1_46_146	235_03_1	1514_03_355	327_024_1	522_35_2	325_0245_55	312_0146_59	255_14_1	911_246_46	146_5_1	203_02_18	448_13_35	142_024_51	143_024_38	1093_1_14	674_13_133	301_123_1	387_045_1	1239_4_19
217_04_484	322_2_1	229_24_56	1162_05_7	590_246_1	749_123_31	337_46_11	1383_4_109	577_24_29	449_24_1	61_35_20	88_2_7	273_14_9	238_146_2	67_024_1	253_014_90	399_24_49	93_24_1	236_46_392	254_5_23	679_14_21	213_1_1	344_24_50	1302_24_72	22_246_48	23_2_58	46_014_60	141_23_1	156_024_1	42_456_19	491_46_1	1_46_152	235_03_1	1514_03_377	327_024_1	522_35_2	325_0245_62	312_0146_60	255_14_1	911_246_36	146_5_1	203_02_16	448_13_34	142_024_57	143_024_39	1093_1_14	674_13_117	301_123_1	387_045_1	1239_4_17
217_04_491	322_2_1	229_24_56	1162_05_6	590_246_1	749_123_35	337_46_15	1383_4_76	577_24_28	449_24_1	61_35_23	88_2_9	273_14_12	238_146_2	67_024_1	253_014_91	399_24_58	93_24_1	236_46_398	254_5_26	679_14_28	213_1_1	344_24_47	1302_24_74	22_246_54	23_2_51	46_014_63	141_23_1	156_024_1	42_456_24	491_46_1	1_46_168	235_03_1	1514_03_369	327_024_1	522_35_2	325_0245_63	312_0146_60	255_14_1	911_246_28	146_5_1	203_02_14	448_13_30	142_024_66	143_024_36	1093_1_16	674_13_106	301_123_1	387_045_1	1239_4_18
217_04_484	322_2_1	229_24_44	1162_05_6	590_246_1	749_123_35	337_46_12	1383_4_63	577_24_28	449_24_1	61_35_16	88_2_11	273_14_12	238_146_2	67_024_1	253_014_83	399_24_63	93_24_1	236_46_418	254_5_25	679_14_32	213_1_1	344_24_48	1302_24_75	22_246_52	23_2_55	46_014_57	141_23_1	156_024_1	42_456_28	491_46_1	1_46_177	235_03_1	1514_03_365	327_024_1	325_0245_66	312_0146_56	255_14_1	911_246_35	146_5_1	203_02_14	448_13_30	142_024_69	143_024_31	1093_1_18	674_13_97	301_123_1	387_045_1	1239_4_15	710_46_1
217_04_486	322_2_1	229_24_36	1162_05_6	590_246_1	749_123_30	337_46_4	1383_4_65	577_24_24	449_24_1	61_35_25	88_2_12	273_14_10	238_146_1	67_024_1	253_014_91	399_24_72	93_24_1	236_46_430	254_5_25	679_14_33	213_1_1	344_24_49	1302_24_87	22_246_56	23_2_61	46_014_46	141_23_1	156_024_1	42_456_28	491_46_1	1_46_167	235_03_1	1514_03_373	327_024_1	325_0245_61	312_0146_52	255_14_1	911_246_39	146_5_1	203_02_12	448_13_25	142_024_67	143_024_28	1093_1_13	674_13_96	301_123_1	387_045_1	1239_4_22	710_46_1
217_04_481	322_2_1	229_24_37	1162_05_5	590_246_1	749_123_27	337_46_4	1383_4_66	577_24_21	449_24_1	61_35_29	88_2_11	273_14_8	1514_03_375	67_024_1	253_014_95	399_24_78	93_24_1	236_46_436	254_5_22	679_14_31	213_1_1	344_24_48	1302_24_95	22_246_61	23_2_64	46_014_35	141_23_1	156_024_1	42_456_25	491_46_1	1_46_156	235_03_1	327_024_1	325_0245_63	312_0146_46	255_14_1	911_246_51	146_5_1	203_02_17	448_13_20	142_024_60	143_024_21	1093_1_12	674_13_103	301_123_1	387_045_1	1239_4_23	244_35_30	247_24_53
217_04_477	322_2_1	229_24_30	1162_05_7	590_246_1	749_123_23	337_46_2	1383_4_74	577_24_19	449_24_1	61_35_31	88_2_6	273_14_8	1514_03_357	67_024_1	253_014_93	399_24_75	93_24_1	236_46_441	254_5_22	679_14_28	213_1_1	344_24_48	1302_24_106	22_246_65	23_2_78	46_014_29	141_23_1	156_024_1	42_456_24	491_46_1	1_46_134	235_03_1	327_024_1	325_0245_69	312_0146_42	255_14_1	911_246_54	146_5_1	203_02_23	448_13_18	142_024_59	143_024_24	1093_1_13	674_13_118	301_123_1	387_045_1	1239_4_21	244_35_39	247_24_53
217_04_481	322_2_1	229_24_35	1162_05_8	590_246_1	749_123_22	337_46_2	1383_4_81	577_24_24	449_24_1	61_35_37	88_2_4	273_14_6	1514_03_363	67_024_1	253_014_92	399_24_63	93_24_1	236_46_450	254_5_25	679_14_21	213_1_1	344_24_47	1302_24_95	22_246_66	23_2_83	46_014_19	141_23_1	156_024_1	42_456_23	491_46_1	1_46_120	235_03_1	327_024_1	325_0245_67	312_0146_41	255_14_1	911_246_62	146_5_1	203_02_27	448_13_15	142_024_53	143_024_20	1093_1_13	674_13_122	301_123_1	387_045_1	1239_4_23	244_35_41	247_24_48
217_04_477	322_2_1	229_24_37	1162_05_10	590_246_1	749_123_24	337_46_2	1383_4_84	577_24_31	449_24_1	61_35_31	88_2_2	273_14_5	1514_03_367	67_024_1	253_014_75	399_24_61	93_24_1	236_46_475	254_5_27	679_14_21	213_1_1	344_24_43	1302_24_78	22_246_67	23_2_92	46_014_17	141_23_1	156_024_1	42_456_20	491_46_1	1_46_117	235_03_1	327_024_1	325_0245_72	312_0146_37	255_14_1	911_246_59	146_5_1	203_02_33	448_13_11	142_024_52	143_024_17	1093_1_12	674_13_130	301_123_1	387_045_1	1239_4_29	244_35_43	247_24_45
217_04_485	322_2_1	229_24_40	1162_05_13	590_246_1	749_123_24	1383_4_83	577_24_32	449_24_1	61_35_25	88_2_2	273_14_6	1514_03_374	67_024_1	253_014_72	399_24_53	93_24_1	236_46_498	254_5_21	679_14_15	213_1_1	344_24_39	1302_24_75	22_246_66	23_2_94	46_014_15	141_23_1	156_024_1	42_456_22	491_46_1	1_46_124	235_03_1	327_024_1	325_0245_86	312_0146_39	255_14_1	911_246_53	146_5_1	203_02_39	448_13_7	142_024_51	143_024_14	1093_1_13	674_13_138	301_123_1	387_045_1	1239_4_34	244_35_40	247_24_40	109_35_14
217_04_502	322_2_1	229_24_45	1162_05_14	590_246_1	749_123_35	1383_4_81	577_24_35	449_24_1	61_35_28	273_14_6	1514_03_372	235_03_1	253_014_63	399_24_49	93_24_1	236_46_509	254_5_18	679_14_10	213_1_1	344_24_35	1302_24_78	22_246_57	23_2_101	46_014_19	141_23_1	156_024_1	42_456_20	491_46_1	1_46_125	327_024_1	325_0245_90	312_0146_48	255_14_1	911_246_54	146_5_1	203_02_43	448_13_5	142_024_53	143_024_16	1093_1_14	674_13_149	301_123_1	387_045_1	1239_4_36	244_35_34	247_24_43	109_35_17	267_24_81	72_13_1
217_04_508	322_2_1	229_24_43	1162_05_15	590_246_1	749_123_34	1383_4_78	577_24_35	449_24_1	61_35_26	273_14_5	1514_03_370	235_03_1	253_014_64	399_24_45	93_24_1	236_46_508	254_5_15	679_14_8	213_1_1	344_24_34	1302_24_77	22_246_50	23_2_88	46_014_28	141_23_1	156_024_1	42_456_21	491_46_1	1_46_119	327_024_1	325_0245_93	312_0146_58	255_14_1	911_246_47	146_5_1	203_02_41	448_13_8	142_024_51	143_024_17	1093_1_11	674_13_142	301_123_1	387_045_1	1239_4_29	244_35_21	247_24_41	109_35_17	267_24_80	72_13_1
217_04_535	322_2_1	229_24_39	1162_05_17	590_246_1	749_123_42	1383_4_88	577_24_32	449_24_1	61_35_22	273_14_5	1514_03_357	235_03_1	253_014_62	399_24_46	93_24_1	236_46_509	254_5_11	679_14_6	213_1_1	344_24_39	1302_24_90	22_246_39	23_2_92	46_014_33	141_23_1	156_024_1	42_456_26	491_46_1	1_46_121	327_024_1	325_0245_83	312_0146_59	255_14_1	911_246_43	146_5_1	203_02_33	448_13_8	142_024_50	143_024_18	1093_1_11	674_13_135	301_123_1	387_045_1	1239_4_22	244_35_21	247_24_45	109_35_23	267_24_90	72_13_1
217_04_539	322_2_1	229_24_36	1162_05_21	590_246_1	749_123_43	1383_4_96	577_24_29	449_24_1	61_35_18	273_14_6	1514_03_349	235_03_1	253_014_61	399_24_47	93_24_1	236_46_513	254_5_9	679_14_5	213_1_1	344_24_45	1302_24_92	22_246_36	23_2_98	46_014_35	141_23_1	156_024_1	42_456_23	491_46_1	1_46_119	327_024_1	325_0245_81	312_0146_60	255_14_1	911_246_43	146_5_1	203_02_34	448_13_10	142_024_48	143_024_14	1093_1_6	674_13_122	301_123_1	387_045_1	1239_4_20	244_35_19	247_24_40	109_35_25	267_24_91	72_13_1
217_04_535	322_2_1	229_24_40	1162_05_23	590_246_1	749_123_40	1383_4_95	577_24_23	449_24_1	61_35_14	273_14_12	1514_03_333	235_03_1	253_014_57	399_24_43	93_24_1	236_46_515	254_5_11	679_14_5	213_1_1	344_24_44	1302_24_92	22_246_36	23_2_88	46_014_38	141_23_1	156_024_1	42_456_22	491_46_1	1_46_117	327_024_1	325_0245_78	312_0146_61	255_14_1	911_246_46	146_5_1	203_02_28	448_13_10	142_024_47	143_024_12	1093_1_4	674_13_118	301_123_1	387_045_1	1239_4_18	244_35_20	247_24_46	109_35_26	267_24_86	72_13_1
217_04_533	322_2_1	229_24_39	1162_05_22	590_246_1	749_123_45	1383_4_95	577_24_21	449_24_1	61_35_10	273_14_19	1514_03_335	235_03_1	253_014_54	399_24_51	93_24_1	236_46_533	254_5_12	679_14_1	213_1_1	344_24_36	1302_24_85	22_246_33	23_2_82	46_014_39	141_23_1	156_024_1	42_456_23	491_46_1	1_46_116	327_024_1	325_0245_74	312_0146_62	255_14_1	911_246_52	146_5_1	203_02_31	448_13_8	142_024_46	143_024_9	1093_1_1	674_13_118	301_123_1	387_045_1	1239_4_13	244_35_13	247_24_47	109_35_25	267_24_76	72_13_1
217_04_536	322_2_1	229_24_44	1162_05_16	590_246_1	749_123_48	1383_4_90	577_24_20	449_24_1	61_35_7	273_14_30	1514_03_346	235_03_1	253_014_57	399_24_52	93_24_1	236_46_547	254_5_12	679_14_1	344_24_28	1302_24_71	22_246_29	23_2_85	46_014_28	156_024_1	42_456_20	491_46_1	1_46_117	327_024_1	325_0245_70	312_0146_73	255_14_1	911_246_70	146_5_1	203_02_28	448_13_8	142_024_53	143_024_4	141_23_1	674_13_118	301_123_1	387_045_1	1239_4_13	244_35_11	247_24_49	109_35_26	267_24_71	72_13_1	265_4_26	358_246_19
217_04_542	322_2_1	229_24_46	1162_05_13	590_246_1	749_123_48	1383_4_84	577_24_20	449_24_1	61_35_6	273_14_41	235_03_1	253_014_58	399_24_59	93_24_1	236_46_544	254_5_14	1514_03_329	344_24_24	1302_24_64	22_246_23	23_2_71	46_014_23	156_024_1	42_456_17	491_46_1	1_46_117	327_024_1	325_0245_73	312_0146_68	255_14_1	911_246_79	146_5_1	203_02_31	448_13_6	142_024_66	143_024_3	141_23_1	674_13_121	301_123_1	387_045_1	1239_4_12	244_35_8	247_24_51	109_35_28	267_24_72	72_13_1	265_4_24	358_246_18	91_14_1
217_04_561	322_2_1	229_24_46	1162_05_12	590_246_1	749_123_48	1383_4_89	577_24_20	449_24_1	61_35_3	273_14_46	235_03_1	253_014_61	399_24_69	93_24_1	236_46_527	254_5_13	1514_03_317	344_24_21	1302_24_55	22_246_16	23_2_72	46_014_20	156_024_1	42_456_16	491_46_1	1_46_123	327_024_1	325_0245_70	312_0146_62	255_14_1	911_246_80	146_5_1	203_02_28	448_13_6	142_024_72	143_024_5	141_23_1	674_13_122	301_123_1	387_045_1	1239_4_13	244_35_10	247_24_57	109_35_26	267_24_83	72_13_1	265_4_24	358_246_21	91_14_1
217_04_542	322_2_1	229_24_42	1162_05_16	590_246_1	749_123_47	1383_4_94	577_24_23	449_24_1	61_35_6	273_14_57	235_03_1	253_014_60	399_24_70	93_24_1	236_46_527	254_5_10	1514_03_331	344_24_16	1302_24_55	22_246_19	23_2_80	46_014_18	156_024_1	42_456_14	491_46_1	1_46_123	327_024_1	325_0245_66	312_0146_61	255_14_1	911_246_81	146_5_1	203_02_28	448_13_6	142_024_75	143_024_7	141_23_1	674_13_122	301_123_1	387_045_1	1239_4_16	244_35_7	247_24_60	109_35_30	267_24_83	72_13_1	265_4_22	358_246_22	91_14_1
217_04_536	322_2_1	229_24_43	1162_05_17	590_246_1	749_123_42	1383_4_89	577_24_26	449_24_1	61_35_10	273_14_55	235_03_1	253_014_67	399_24_64	93_24_1	236_46_553	254_5_11	1514_03_325	344_24_21	1302_24_56	22_246_22	23_2_74	46_014_18	156_024_1	42_456_15	491_46_1	1_46_129	327_024_1	325_0245_54	312_0146_60	255_14_1	911_246_73	146_5_1	203_02_28	448_13_5	142_024_84	143_024_16	141_23_1	674_13_128	301_123_1	387_045_1	1239_4_16	244_35_6	247_24_62	109_35_31	267_24_82	72_13_1	265_4_24	358_246_25	91_14_1
217_04_536	322_2_1	229_24_52	1162_05_21	590_246_1	749_123_41	1383_4_81	577_24_26	449_24_1	61_35_14	273_14_55	235_03_1	253_014_69	399_24_61	93_24_1	236_46_575	254_5_13	1514_03_320	344_24_25	1302_24_52	22_246_27	23_2_82	46_014_17	156_024_1	42_456_20	491_46_1	1_46_129	327_024_1	325_0245_44	312_0146_67	255_14_1	911_246_73	146_5_1	203_02_27	448_13_4	142_024_85	143_024_21	141_23_1	674_13_124	301_123_1	387_045_1	1239_4_17	244_35_5	247_24_72	109_35_35	267_24_88	72_13_1	265_4_22	358_246_27	91_14_1
217_04_527	322_2_1	229_24_45	1162_05_21	590_246_1	749_123_44	1383_4_74	577_24_29	449_24_1	61_35_15	273_14_46	235_03_1	253_014_65	399_24_61	93_24_1	236_46_572	254_5_13	1514_03_312	344_24_31	1302_24_51	22_246_32	23_2_98	46_014_25	156_024_1	42_456_20	491_46_1	1_46_131	327_024_1	325_0245_49	312_0146_82	255_14_1	911_246_62	146_5_1	203_02_30	448_13_6	142_024_92	143_024_31	141_23_1	674_13_114	301_123_1	387_045_1	1239_4_16	244_35_5	247_24_72	109_35_32	267_24_100	72_13_1	265_4_18	358_246_23	91_14_1
217_04_507	322_2_1	229_24_35	1162_05_20	590_246_1	749_123_43	1383_4_75	577_24_24	449_24_1	61_35_14	273_14_40	235_03_1	253_014_67	399_24_70	93_24_1	236_46_567	254_5_16	1514_03_299	344_24_30	1302_24_44	22_246_30	23_2_102	46_014_29	156_024_1	42_456_18	491_46_1	1_46_130	327_024_1	325_0245_48	312_0146_82	255_14_1	911_246_63	146_5_1	203_02_32	448_13_4	142_024_94	143_024_33	141_23_1	674_13_116	301_123_1	387_045_1	1239_4_14	244_35_7	247_24_72	109_35_31	267_24_102	72_13_1	265_4_18	358_246_20	91_14_1
217_04_505	322_2_1	229_24_35	1162_05_18	590_246_1	749_123_42	1383_4_74	577_24_23	449_24_1	61_35_16	273_14_38	235_03_1	253_014_57	399_24_67	93_24_1	236_46_550	254_5_15	1514_03_305	344_24_27	1302_24_38	22_246_32	23_2_96	46_014_42	156_024_1	42_456_20	491_46_1	1_46_140	327_024_1	325_0245_47	312_0146_84	255_14_1	911_246_67	146_5_1	203_02_33	448_13_4	142_024_92	143_024_43	141_23_1	674_13_112	301_123_1	387_045_1	1239_4_8	244_35_9	247_24_68	109_35_33	267_24_109	72_13_1	265_4_15	358_246_19	91_14_1
217_04_495	322_2_1	229_24_32	1162_05_17	590_246_1	749_123_42	1383_4_68	577_24_21	449_24_1	61_35_12	273_14_28	235_03_1	253_014_57	399_24_68	93_24_1	236_46_554	254_5_14	1514_03_303	344_24_20	1302_24_35	22_246_31	23_2_85	46_014_56	156_024_1	42_456_20	491_46_1	1_46_133	327_024_1	325_0245_49	312_0146_86	255_14_1	911_246_74	146_5_1	203_02_31	448_13_2	142_024_94	143_024_49	141_23_1	674_13_108	301_123_1	387_045_1	1239_4_7	244_35_13	247_24_68	109_35_54	267_24_97	72_13_1	265_4_14	358_246_25	91_14_1
217_04_472	322_2_1	229_24_32	1162_05_16	590_246_1	749_123_43	1383_4_76	577_24_19	449_24_1	61_35_13	273_14_26	235_03_1	253_014_54	399_24_72	93_24_1	236_46_546	254_5_16	1514_03_321	344_24_24	1302_24_33	22_246_24	23_2_76	46_014_61	156_024_1	42_456_18	491_46_1	1_46_133	327_024_1	325_0245_48	312_0146_83	255_14_1	911_246_78	146_5_1	203_02_29	448_13_2	142_024_99	143_024_51	141_23_1	674_13_106	301_123_1	387_045_1	1239_4_8	244_35_19	247_24_63	109_35_64	267_24_82	72_13_1	265_4_14	358_246_27	91_14_1
217_04_464	322_2_1	229_24_32	1162_05_17	590_246_1	749_123_51	1383_4_72	577_24_23	449_24_1	61_35_9	273_14_30	235_03_1	253_014_50	399_24_71	93_24_1	236_46_556	254_5_17	1514_03_313	344_24_21	1302_24_33	22_246_24	23_2_62	46_014_85	156_024_1	42_456_16	491_46_1	1_46_134	327_024_1	325_0245_51	312_0146_100	255_14_1	911_246_88	146_5_1	203_02_32	448_13_2	142_024_111	143_024_56	141_23_1	674_13_107	301_123_1	387_045_1	1239_4_8	244_35_20	247_24_61	109_35_71	267_24_72	72_13_1	265_4_15	358_246_31	91_14_1
217_04_460	322_2_1	229_24_36	1162_05_24	590_246_1	749_123_49	1383_4_68	577_24_24	449_24_1	61_35_6	273_14_36	235_03_1	253_014_53	399_24_81	93_24_1	236_46_549	254_5_14	1514_03_317	344_24_17	1302_24_32	22_246_22	23_2_54	46_014_97	156_024_1	42_456_10	491_46_1	1_46_127	327_024_1	325_0245_51	312_0146_101	255_14_1	911_246_86	146_5_1	203_02_28	448_13_1	142_024_110	143_024_60	141_23_1	674_13_101	301_123_1	387_045_1	1239_4_7	244_35_21	247_24_68	109_35_72	267_24_76	72_13_1	265_4_14	358_246_24	91_14_1
217_04_465	322_2_1	229_24_34	1162_05_23	590_246_1	749_123_45	1383_4_59	577_24_28	449_24_1	61_35_4	273_14_32	235_03_1	253_014_47	399_24_85	93_24_1	236_46_553	254_5_12	1514_03_324	344_24_18	1302_24_31	22_246_19	23_2_48	46_014_103	156_024_1	42_456_9	491_46_1	1_46_138	327_024_1	325_0245_52	312_0146_100	255_14_1	911_246_87	146_5_1	203_02_24	448_13_2	142_024_108	143_024_63	141_23_1	674_13_93	301_123_1	387_045_1	1239_4_7	244_35_21	247_24_82	109_35_69	267_24_80	72_13_1	265_4_10	358_246_28	91_14_1
217_04_495	322_2_1	229_24_37	1162_05_18	590_246_1	749_123_51	1383_4_63	577_24_27	449_24_1	61_35_2	273_14_22	235_03_1	253_014_44	399_24_96	93_24_1	236_46_560	254_5_11	1514_03_313	344_24_17	1302_24_27	22_246_14	23_2_59	46_014_103	156_024_1	42_456_10	491_46_1	1_46_138	327_024_1	325_0245_61	312_0146_100	255_14_1	911_246_93	146_5_1	203_02_16	448_13_2	142_024_103	143_024_65	141_23_1	674_13_93	301_123_1	387_045_1	1239_4_6	244_35_19	247_24_85	109_35_63	267_24_78	72_13_1	265_4_10	358_246_29	91_14_1
217_04_521	322_2_1	229_24_27	1162_05_15	590_246_1	749_123_57	1383_4_55	577_24_24	449_24_1	273_14_19	235_03_1	253_014_43	399_24_103	93_24_1	236_46_565	254_5_9	255_14_1	344_24_18	1302_24_24	22_246_16	23_2_64	46_014_90	156_024_1	42_456_13	491_46_1	1_46_141	327_024_1	325_0245_58	312_0146_85	911_246_84	146_5_1	203_02_9	448_13_3	142_024_89	143_024_58	141_23_1	674_13_86	301_123_1	387_045_1	1239_4_5	244_35_12	247_24_93	109_35_48	267_24_91	72_13_1	265_4_8	358_246_30	91_14_1	103_014_1	70_4_1
217_04_525	322_2_1	229_24_27	1162_05_17	590_246_1	749_123_57	1383_4_60	577_24_22	449_24_1	273_14_21	235_03_1	253_014_43	399_24_101	93_24_1	236_46_559	254_5_12	255_14_1	344_24_25	1302_24_29	22_246_22	23_2_67	46_014_76	156_024_1	42_456_12	491_46_1	1_46_134	327_024_1	325_0245_58	312_0146_69	911_246_88	146_5_1	203_02_6	448_13_2	142_024_83	143_024_55	141_23_1	674_13_95	301_123_1	387_045_1	1239_4_6	244_35_13	247_24_86	109_35_41	267_24_96	72_13_1	265_4_6	358_246_34	91_14_1	103_014_1	70_4_1
217_04_503	322_2_1	229_24_26	1162_05_16	590_246_1	749_123_54	1383_4_66	577_24_29	449_24_1	273_14_23	235_03_1	253_014_46	399_24_100	93_24_1	236_46_605	254_5_12	255_14_1	344_24_22	1302_24_34	22_246_23	23_2_62	46_014_75	156_024_1	42_456_12	491_46_1	1_46_125	327_024_1	325_0245_59	312_0146_63	911_246_92	146_5_1	203_02_6	448_13_2	142_024_76	143_024_46	141_23_1	674_13_103	301_123_1	387_045_1	1239_4_5	244_35_12	247_24_76	109_35_36	267_24_87	72_13_1	265_4_7	358_246_31	91_14_1	103_014_1	70_4_1
217_04_493	322_2_1	229_24_26	1162_05_14	590_246_1	749_123_45	1383_4_64	577_24_31	449_24_1	273_14_25	235_03_1	253_014_44	399_24_108	93_24_1	236_46_623	254_5_17	255_14_1	344_24_34	1302_24_34	22_246_26	23_2_61	46_014_69	156_024_1	42_456_15	491_46_1	1_46_116	327_024_1	325_0245_71	312_0146_67	911_246_92	146_5_1	203_02_7	448_13_3	142_024_75	143_024_39	141_23_1	674_13_101	301_123_1	387_045_1	1239_4_7	244_35_14	247_24_72	109_35_25	267_24_71	72_13_1	265_4_9	358_246_30	91_14_1	103_014_1	70_4_1
217_04_492	322_2_1	229_24_24	1162_05_14	590_246_1	749_123_43	1383_4_73	577_24_33	449_24_1	273_14_29	235_03_1	253_014_46	399_24_115	93_24_1	236_46_621	254_5_19	255_14_1	344_24_44	1302_24_33	22_246_26	23_2_55	46_014_68	156_024_1	42_456_14	491_46_1	1_46_123	327_024_1	325_0245_77	312_0146_69	911_246_95	146_5_1	203_02_7	448_13_2	142_024_83	143_024_38	141_23_1	674_13_107	301_123_1	387_045_1	1239_4_7	244_35_13	247_24_65	109_35_23	267_24_74	72_13_1	265_4_6	358_246_20	91_14_1	103_014_1	70_4_1
217_04_495	322_2_1	229_24_24	1162_05_15	590_246_1	749_123_40	1383_4_56	577_24_32	449_24_1	273_14_39	235_03_1	253_014_39	399_24_129	93_24_1	236_46_638	254_5_21	255_14_1	344_24_50	1302_24_27	22_246_31	23_2_54	46_014_65	156_024_1	42_456_17	491_46_1	1_46_126	327_024_1	325_0245_77	312_0146_77	911_246_88	146_5_1	203_02_6	142_024_86	143_024_30	141_23_1	674_13_104	301_123_1	387_045_1	1239_4_7	244_35_17	247_24_57	109_35_23	267_24_72	72_13_1	265_4_6	358_246_18	91_14_1	103_014_1	70_4_1	268_23_48
217_04_478	322_2_1	229_24_30	1162_05_13	590_246_1	749_123_42	1383_4_59	577_24_29	449_24_1	273_14_45	235_03_1	253_014_33	399_24_128	93_24_1	236_46_633	254_5_27	255_14_1	344_24_57	1302_24_16	22_246_36	23_2_41	46_014_71	156_024_1	42_456_19	491_46_1	1_46_120	327_024_1	325_0245_74	312_0146_88	911_246_81	146_5_1	203_02_7	142_024_102	143_024_23	141_23_1	674_13_113	301_123_1	387_045_1	1239_4_2	244_35_14	247_24_60	109_35_25	267_24_81	72_13_1	265_4_8	358_246_12	91_14_1	103_014_1	70_4_1	268_23_42
217_04_472	322_2_1	229_24_29	1162_05_15	590_246_1	749_123_46	1383_4_51	577_24_20	449_24_1	273_14_52	235_03_1	253_014_27	399_24_124	93_24_1	236_46_656	254_5_21	255_14_1	344_24_57	1302_24_15	22_246_32	23_2_37	46_014_67	156_024_1	42_456_20	491_46_1	1_46_105	327_024_1	325_0245_80	312_0146_89	911_246_87	146_5_1	203_02_9	142_024_114	143_024_19	141_23_1	674_13_123	301_123_1	387_045_1	244_35_18	247_24_65	109_35_22	267_24_75	72_13_1	265_4_12	358_246_7	91_14_1	103_014_1	70_4_1	268_23_33	478_4_1
217_04_460	322_2_1	229_24_25	1162_05_14	590_246_1	749_123_49	1383_4_46	577_24_18	449_24_1	273_14_59	235_03_1	253_014_25	399_24_128	93_24_1	236_46_657	254_5_18	255_14_1	344_24_51	1302_24_16	22_246_34	23_2_27	46_014_73	156_024_1	42_456_23	491_46_1	1_46_96	327_024_1	325_0245_83	312_0146_77	911_246_79	146_5_1	203_02_8	142_024_119	143_024_17	141_23_1	674_13_138	301_123_1	387_045_1	244_35_19	247_24_75	109_35_19	267_24_72	72_13_1	265_4_20	358_246_4	91_14_1	103_014_1	70_4_1	268_23_31	478_4_1
217_04_478	322_2_1	229_24_21	1162_05_11	590_246_1	749_123_46	1383_4_40	577_24_17	449_24_1	273_14_58	235_03_1	253_014_28	399_24_139	236_46_666	254_5_20	255_14_1	344_24_48	1302_24_21	22_246_40	23_2_25	46_014_67	156_024_1	42_456_24	491_46_1	1_46_97	327_024_1	325_0245_83	312_0146_76	911_246_75	146_5_1	203_02_9	142_024_128	143_024_17	141_23_1	674_13_139	301_123_1	387_045_1	244_35_15	247_24_104	109_35_16	267_24_76	72_13_1	265_4_17	70_4_1	91_14_1	103_014_1	93_24_1	268_23_30	478_4_1	97_045_133
217_04_478	322_2_1	229_24_21	1162_05_5	590_246_1	749_123_50	1383_4_35	577_24_13	449_24_1	273_14_50	235_03_1	253_014_30	399_24_138	236_46_678	254_5_21	255_14_1	344_24_34	1302_24_24	22_246_38	23_2_18	46_014_51	156_024_1	42_456_22	491_46_1	1_46_102	327_024_1	325_0245_88	312_0146_69	911_246_69	146_5_1	203_02_7	142_024_140	143_024_14	141_23_1	674_13_143	301_123_1	387_045_1	244_35_14	247_24_125	109_35_17	267_24_69	72_13_1	265_4_12	70_4_1	91_14_1	103_014_1	93_24_1	268_23_25	478_4_1	97_045_133
217_04_471	322_2_1	229_24_20	1162_05_8	590_246_1	749_123_48	1383_4_40	577_24_12	449_24_1	273_14_44	235_03_1	253_014_38	399_24_137	236_46_695	254_5_23	255_14_1	344_24_29	1302_24_29	22_246_38	23_2_12	46_014_49	156_024_1	42_456_22	491_46_1	1_46_91	327_024_1	325_0245_90	312_0146_59	911_246_73	146_5_1	203_02_5	142_024_139	143_024_14	141_23_1	674_13_148	301_123_1	387_045_1	244_35_13	247_24_130	109_35_18	267_24_61	72_13_1	265_4_10	70_4_1	91_14_1	103_014_1	93_24_1	268_23_20	478_4_1	97_045_138
217_04_452	322_2_1	229_24_18	1162_05_8	590_246_1	749_123_46	1383_4_37	577_24_10	449_24_1	273_14_49	235_03_1	253_014_55	399_24_138	236_46_714	254_5_27	255_14_1	344_24_19	1302_24_32	22_246_42	23_2_15	46_014_51	156_024_1	42_456_20	491_46_1	1_46_100	327_024_1	325_0245_98	312_0146_58	911_246_62	146_5_1	203_02_3	142_024_149	143_024_18	141_23_1	674_13_153	301_123_1	387_045_1	244_35_15	247_24_131	109_35_25	267_24_58	72_13_1	265_4_8	70_4_1	91_14_1	103_014_1	93_24_1	268_23_18	478_4_1	97_045_133
217_04_440	322_2_1	229_24_14	1162_05_7	590_246_1	749_123_44	1383_4_39	577_24_9	449_24_1	273_14_56	235_03_1	253_014_68	399_24_132	236_46_736	254_5_28	255_14_1	344_24_15	1302_24_34	22_246_36	23_2_13	46_014_50	156_024_1	42_456_15	491_46_1	1_46_100	327_024_1	325_0245_92	312_0146_49	911_246_58	146_5_1	203_02_2	142_024_144	143_024_17	141_23_1	674_13_157	301_123_1	387_045_1	244_35_15	247_24_124	109_35_26	267_24_61	72_13_1	265_4_10	70_4_1	91_14_1	103_014_1	93_24_1	268_23_17	478_4_1	97_045_137
217_04_422	322_2_1	229_24_16	1162_05_5	590_246_1	749_123_39	1383_4_41	577_24_8	449_24_1	273_14_69	235_03_1	253_014_69	399_24_117	236_46_755	254_5_24	255_14_1	344_24_11	1302_24_33	22_246_36	23_2_20	46_014_45	156_024_1	42_456_14	491_46_1	1_46_87	327_024_1	325_0245_93	312_0146_38	911_246_56	146_5_1	203_02_1	142_024_147	143_024_15	141_23_1	674_13_169	301_123_1	387_045_1	244_35_18	247_24_116	109_35_26	267_24_61	72_13_1	265_4_9	70_4_1	91_14_1	103_014_1	93_24_1	268_23_17	478_4_1	97_045_131
217_04_405	322_2_1	229_24_17	1162_05_2	590_246_1	749_123_40	1383_4_38	577_24_7	449_24_1	273_14_90	235_03_1	253_014_71	399_24_113	236_46_764	254_5_20	255_14_1	344_24_11	1302_24_35	22_246_32	23_2_23	46_014_39	156_024_1	42_456_16	491_46_1	1_46_99	327_024_1	325_0245_95	312_0146_35	911_246_53	146_5_1	203_02_1	142_024_134	143_024_15	141_23_1	674_13_173	301_123_1	387_045_1	244_35_16	247_24_100	109_35_31	267_24_57	72_13_1	265_4_11	70_4_1	91_14_1	103_014_1	93_24_1	268_23_15	478_4_1	97_045_124
217_04_422	322_2_1	229_24_17	1162_05_1	590_246_1	749_123_41	1383_4_41	577_24_6	449_24_1	273_14_101	235_03_1	253_014_69	399_24_99	236_46_761	254_5_17	255_14_1	344_24_12	1302_24_34	22_246_34	23_2_25	46_014_30	156_024_1	42_456_15	491_46_1	1_46_89	327_024_1	325_0245_88	312_0146_36	911_246_46	146_5_1	203_02_2	142_024_131	143_024_17	141_23_1	674_13_174	301_123_1	387_045_1	244_35_13	247_24_96	109_35_38	267_24_54	72_13_1	265_4_15	70_4_1	91_14_1	103_014_1	93_24_1	268_23_10	478_4_1	97_045_131
217_04_428	322_2_1	229_24_17	1162_05_1	590_246_1	749_123_39	1383_4_47	577_24_3	449_24_1	273_14_105	235_03_1	253_014_62	399_24_98	236_46_764	254_5_19	255_14_1	344_24_20	1302_24_32	22_246_32	23_2_19	46_014_31	156_024_1	42_456_20	491_46_1	1_46_78	327_024_1	325_0245_96	312_0146_33	911_246_44	146_5_1	203_02_3	142_024_130	143_024_18	141_23_1	674_13_174	301_123_1	387_045_1	244_35_11	247_24_88	109_35_49	267_24_56	72_13_1	265_4_11	70_4_1	91_14_1	103_014_1	93_24_1	268_23_7	478_4_1	97_045_139
217_04_449	322_2_1	229_24_14	1302_24_25	590_246_1	749_123_41	1383_4_48	577_24_4	449_24_1	273_14_102	235_03_1	253_014_58	399_24_97	236_46_760	254_5_14	255_14_1	344_24_30	22_246_28	23_2_19	46_014_39	156_024_1	42_456_20	491_46_1	1_46_80	327_024_1	325_0245_92	312_0146_37	911_246_38	146_5_1	203_02_2	142_024_129	143_024_17	141_23_1	674_13_185	301_123_1	244_35_11	247_24_75	109_35_58	267_24_59	72_13_1	265_4_8	70_4_1	91_14_1	103_014_1	93_24_1	268_23_5	478_4_1	97_045_154	58_345_118	11_246_96
217_04_453	322_2_1	229_24_10	1302_24_28	590_246_1	749_123_40	577_24_3	449_24_1	273_14_95	235_03_1	253_014_57	399_24_92	236_46_765	254_5_17	255_14_1	344_24_41	22_246_21	23_2_18	46_014_44	156_024_1	42_456_19	491_46_1	1_46_77	327_024_1	325_0245_90	312_0146_44	911_246_31	146_5_1	203_02_2	142_024_126	143_024_17	141_23_1	674_13_178	301_123_1	244_35_7	247_24_64	109_35_60	267_24_63	72_13_1	265_4_3	70_4_1	91_14_1	103_014_1	93_24_1	268_23_7	478_4_1	97_045_180	58_345_105	11_246_86	1434_014_59
217_04_460	322_2_1	229_24_12	1302_24_36	590_246_1	749_123_43	577_24_3	449_24_1	273_14_94	235_03_1	253_014_51	399_24_92	236_46_776	254_5_18	255_14_1	344_24_50	22_246_23	23_2_15	46_014_52	156_024_1	42_456_19	491_46_1	1_46_70	327_024_1	325_0245_89	312_0146_38	911_246_42	146_5_1	203_02_2	142_024_118	143_024_12	141_23_1	674_13_184	301_123_1	244_35_5	247_24_64	109_35_60	267_24_75	72_13_1	265_4_6	70_4_1	91_14_1	103_014_1	93_24_1	268_23_8	478_4_1	97_045_184	58_345_100	11_246_88	1434_014_50
217_04_434	322_2_1	229_24_10	1302_24_43	590_246_1	749_123_46	577_24_4	449_24_1	273_14_95	235_03_1	253_014_50	399_24_80	236_46_790	254_5_18	255_14_1	344_24_59	22_246_26	23_2_14	46_014_61	156_024_1	42_456_12	491_46_1	1_46_69	327_024_1	325_0245_87	312_0146_36	911_246_50	146_5_1	203_02_2	142_024_121	143_024_8	141_23_1	674_13_185	301_123_1	244_35_2	247_24_67	109_35_55	267_24_79	72_13_1	265_4_5	70_4_1	91_14_1	103_014_1	93_24_1	268_23_9	478_4_1	97_045_180	58_345_92	11_246_92	1434_014_40
217_04_418	322_2_1	229_24_6	1302_24_47	590_246_1	749_123_44	577_24_2	449_24_1	273_14_92	235_03_1	253_014_52	399_24_85	236_46_786	254_5_18	255_14_1	344_24_58	22_246_23	23_2_14	46_014_65	156_024_1	42_456_9	491_46_1	1_46_70	327_024_1	325_0245_90	312_0146_38	911_246_58	146_5_1	203_02_2	142_024_113	143_024_8	141_23_1	674_13_160	301_123_1	247_24_72	109_35_48	267_24_94	72_13_1	265_4_5	70_4_1	91_14_1	103_014_1	93_24_1	268_23_10	478_4_1	97_045_191	58_345_89	11_246_107	1434_014_39	780_246_1
217_04_405	322_2_1	229_24_6	1302_24_51	590_246_1	749_123_34	577_24_1	273_14_93	235_03_1	253_014_49	399_24_86	236_46_772	254_5_16	255_14_1	344_24_55	22_246_21	23_2_15	46_014_62	156_024_1	42_456_10	491_46_1	1_46_73	327_024_1	325_0245_88	312_0146_40	911_246_64	146_5_1	449_24_1	142_024_112	143_024_7	141_23_1	674_13_140	301_123_1	247_24_73	109_35_55	267_24_111	72_13_1	265_4_6	70_4_1	91_14_1	103_014_1	93_24_1	268_23_11	478_4_1	97_045_194	58_345_87	11_246_106	1434_014_37	780_246_1	907_2_26
217_04_386	322_2_1	229_24_5	1302_24_47	590_246_1	749_123_41	577_24_1	273_14_94	235_03_1	253_014_46	399_24_85	236_46_773	254_5_10	255_14_1	344_24_58	22_246_17	23_2_11	46_014_63	156_024_1	42_456_16	491_46_1	1_46_74	327_024_1	325_0245_75	312_0146_36	911_246_73	146_5_1	449_24_1	142_024_111	143_024_6	141_23_1	674_13_132	301_123_1	247_24_80	109_35_61	267_24_133	72_13_1	265_4_3	70_4_1	91_14_1	103_014_1	93_24_1	268_23_11	478_4_1	97_045_195	58_345_94	11_246_108	1434_014_41	780_246_1	907_2_29
217_04_373	322_2_1	229_24_3	1302_24_47	590_246_1	749_123_34	577_24_1	273_14_94	235_03_1	253_014_43	399_24_92	236_46_755	254_5_8	255_14_1	344_24_62	22_246_16	23_2_12	46_014_51	156_024_1	42_456_27	491_46_1	1_46_65	327_024_1	325_0245_69	312_0146_40	911_246_79	146_5_1	449_24_1	142_024_105	143_024_5	141_23_1	674_13_128	301_123_1	247_24_82	109_35_56	267_24_159	72_13_1	265_4_5	70_4_1	91_14_1	103_014_1	93_24_1	268_23_13	478_4_1	97_045_193	58_345_93	11_246_112	1434_014_53	780_246_1	907_2_26
217_04_360	322_2_1	229_24_4	1302_24_45	590_246_1	749_123_32	273_14_84	235_03_1	253_014_48	399_24_86	236_46_762	254_5_7	344_24_65	22_246_15	23_2_10	46_014_44	156_024_1	42_456_36	491_46_1	1_46_64	327_024_1	325_0245_65	312_0146_35	911_246_76	146_5_1	449_24_1	142_024_110	143_024_3	141_23_1	674_13_138	301_123_1	247_24_90	109_35_53	267_24_157	72_13_1	265_4_2	70_4_1	91_14_1	103_014_1	93_24_1	268_23_8	478_4_1	97_045_199	58_345_91	11_246_110	1434_014_59	780_246_1	907_2_26	17_46_1	16_24_1
217_04_334	322_2_1	229_24_4	1302_24_39	590_246_1	749_123_33	273_14_104	235_03_1	253_014_52	399_24_78	236_46_751	254_5_4	344_24_71	22_246_12	23_2_13	46_014_44	156_024_1	42_456_41	491_46_1	1_46_53	327_024_1	325_0245_63	312_0146_29	911_246_75	146_5_1	449_24_1	142_024_111	143_024_4	141_23_1	674_13_138	301_123_1	247_24_100	109_35_48	267_24_138	72_13_1	265_4_2	70_4_1	91_14_1	103_014_1	93_24_1	268_23_9	478_4_1	97_045_199	58_345_95	11_246_111	1434_014_64	780_246_1	907_2_17	17_46_1	16_24_1
217_04_286	322_2_1	229_24_5	1302_24_47	590_246_1	749_123_36	273_14_132	235_03_1	253_014_40	399_24_78	236_46_759	254_5_2	344_24_64	22_246_15	23_2_10	46_014_42	156_024_1	42_456_51	491_46_1	1_46_61	327_024_1	325_0245_60	312_0146_25	911_246_68	146_5_1	449_24_1	142_024_119	143_024_3	141_23_1	674_13_146	301_123_1	247_24_93	109_35_42	267_24_124	72_13_1	265_4_2	70_4_1	91_14_1	103_014_1	93_24_1	268_23_9	478_4_1	97_045_203	58_345_90	11_246_132	1434_014_68	780_246_1	907_2_15	17_46_1	16_24_1
217_04_234	322_2_1	229_24_6	1302_24_48	590_246_1	749_123_36	273_14_150	235_03_1	253_014_40	399_24_78	236_46_787	254_5_1	344_24_65	22_246_16	23_2_9	46_014_44	156_024_1	42_456_55	491_46_1	1_46_70	327_024_1	325_0245_76	312_0146_25	911_246_72	146_5_1	449_24_1	142_024_115	143_024_2	141_23_1	674_13_137	301_123_1	247_24_93	109_35_36	267_24_105	72_13_1	265_4_4	70_4_1	91_14_1	103_014_1	93_24_1	268_23_10	478_4_1	97_045_213	58_345_88	11_246_138	1434_014_68	780_246_1	907_2_15	17_46_1	16_24_1
217_04_178	322_2_1	229_24_9	1302_24_54	590_246_1	749_123_34	273_14_147	235_03_1	253_014_40	399_24_83	236_46_824	344_24_63	22_246_14	23_2_6	46_014_38	156_024_1	42_456_54	491_46_1	1_46_82	327_024_1	325_0245_106	312_0146_27	911_246_73	449_24_1	142_024_110	143_024_3	141_23_1	674_13_144	301_123_1	247_24_80	109_35_37	267_24_91	72_13_1	265_4_6	70_4_1	91_14_1	103_014_1	93_24_1	268_23_10	478_4_1	97_045_199	58_345_85	11_246_140	1434_014_58	780_246_1	907_2_11	17_46_1	16_24_1	473_46_1	1514_03_455
217_04_148	322_2_1	229_24_13	1302_24_55	590_246_1	749_123_38	273_14_142	235_03_1	253_014_43	399_24_86	236_46_845	344_24_58	22_246_13	23_2_3	46_014_45	156_024_1	42_456_53	491_46_1	1_46_86	327_024_1	325_0245_122	312_0146_31	911_246_64	449_24_1	142_024_121	143_024_2	141_23_1	674_13_159	301_123_1	247_24_76	109_35_38	267_24_82	72_13_1	265_4_3	70_4_1	91_14_1	103_014_1	93_24_1	268_23_7	478_4_1	97_045_196	58_345_92	11_246_131	1434_014_49	780_246_1	907_2_11	17_46_1	16_24_1	473_46_1	1514_03_427
217_04_124	322_2_1	229_24_13	1302_24_51	590_246_1	749_123_41	273_14_133	235_03_1	253_014_45	399_24_90	236_46_866	344_24_57	22_246_9	23_2_2	46_014_49	156_024_1	42_456_53	491_46_1	1_46_93	327_024_1	325_0245_133	312_0146_34	911_246_65	449_24_1	142_024_133	143_024_1	141_23_1	674_13_153	301_123_1	247_24_73	109_35_36	267_24_79	72_13_1	265_4_2	70_4_1	91_14_1	103_014_1	93_24_1	268_23_7	478_4_1	97_045_203	58_345_94	11_246_117	1434_014_44	780_246_1	907_2_9	17_46_1	16_24_1	473_46_1	1514_03_394
217_04_123	322_2_1	229_24_16	1302_24_54	590_246_1	749_123_41	273_14_120	235_03_1	253_014_52	236_46_899	399_24_88	344_24_59	22_246_5	23_2_3	46_014_51	156_024_1	42_456_47	491_46_1	1_46_99	327_024_1	325_0245_140	312_0146_40	911_246_57	449_24_1	142_024_153	141_23_1	674_13_148	301_123_1	247_24_69	109_35_31	267_24_69	72_13_1	265_4_1	70_4_1	91_14_1	103_014_1	93_24_1	268_23_11	478_4_1	97_045_207	58_345_92	11_246_122	1434_014_40	780_246_1	907_2_11	17_46_1	16_24_1	473_46_1	1514_03_360	373_46_52
217_04_118	322_2_1	229_24_19	1302_24_53	590_246_1	749_123_38	273_14_123	235_03_1	253_014_51	236_46_915	399_24_78	344_24_58	22_246_5	23_2_3	46_014_55	156_024_1	42_456_47	491_46_1	1_46_99	327_024_1	325_0245_128	312_0146_59	911_246_53	449_24_1	142_024_166	141_23_1	674_13_136	301_123_1	247_24_72	109_35_30	267_24_75	72_13_1	265_4_1	70_4_1	91_14_1	103_014_1	93_24_1	268_23_13	478_4_1	97_045_213	58_345_95	11_246_108	1434_014_39	780_246_1	907_2_10	17_46_1	16_24_1	473_46_1	1514_03_347	373_46_44
217_04_131	322_2_1	229_24_18	1302_24_55	590_246_1	749_123_39	273_14_123	235_03_1	253_014_52	236_46_933	399_24_68	344_24_54	22_246_5	23_2_2	46_014_59	156_024_1	42_456_47	491_46_1	1_46_102	327_024_1	325_0245_114	312_0146_72	911_246_52	449_24_1	142_024_166	141_23_1	674_13_113	301_123_1	247_24_72	109_35_37	267_24_83	72_13_1	265_4_1	70_4_1	91_14_1	103_014_1	93_24_1	268_23_12	478_4_1	97_045_204	58_345_104	11_246_120	1434_014_44	780_246_1	907_2_11	17_46_1	16_24_1	473_46_1	1514_03_319	373_46_41
217_04_151	322_2_1	1302_24_60	590_246_1	749_123_39	273_14_117	235_03_1	253_014_49	236_46_976	399_24_58	344_24_59	22_246_5	23_2_1	46_014_54	156_024_1	42_456_42	491_46_1	1_46_97	327_024_1	325_0245_90	312_0146_78	911_246_48	449_24_1	142_024_176	141_23_1	674_13_106	301_123_1	247_24_66	109_35_45	267_24_77	72_13_1	229_24_18	91_14_1	103_014_1	93_24_1	268_23_11	478_4_1	97_045_193	58_345_112	11_246_117	1434_014_45	780_246_1	907_2_10	17_46_1	16_24_1	473_46_1	1514_03_298	373_46_37	923_46_9	806_024_32
217_04_176	322_2_1	1302_24_53	590_246_1	749_123_46	273_14_111	235_03_1	253_014_53	236_46_999	399_24_49	344_24_59	22_246_8	46_014_50	156_024_1	42_456_39	491_46_1	1_46_103	327_024_1	325_0245_77	312_0146_87	911_246_43	449_24_1	142_024_174	141_23_1	674_13_103	301_123_1	247_24_58	109_35_48	267_24_67	72_13_1	229_24_17	91_14_1	103_014_1	93_24_1	268_23_6	478_4_1	97_045_191	58_345_115	11_246_125	1434_014_53	780_246_1	907_2_12	17_46_1	16_24_1	473_46_1	1514_03_257	373_46_26	923_46_9	806_024_24	1383_4_21
217_04_210	322_2_1	1302_24_44	590_246_1	749_123_54	273_14_103	235_03_1	253_014_41	236_46_1000	399_24_43	344_24_51	22_246_7	46_014_49	156_024_1	42_456_38	491_46_1	1_46_116	327_024_1	325_0245_78	312_0146_90	911_246_43	449_24_1	142_024_182	141_23_1	674_13_98	301_123_1	247_24_56	109_35_47	267_24_62	72_13_1	229_24_17	91_14_1	103_014_1	93_24_1	268_23_4	478_4_1	97_045_199	58_345_124	11_246_130	1434_014_56	780_246_1	907_2_12	17_46_1	16_24_1	473_46_1	1514_03_226	373_46_21	923_46_7	806_024_20	1383_4_16
217_04_228	322_2_1	1302_24_31	590_246_1	749_123_51	273_14_95	235_03_1	253_014_42	236_46_1003	399_24_40	344_24_53	22_246_11	46_014_59	156_024_1	42_456_43	491_46_1	1_46_131	327_024_1	325_0245_81	312_0146_102	911_246_40	449_24_1	142_024_187	141_23_1	674_13_97	301_123_1	247_24_61	109_35_47	267_24_43	72_13_1	229_24_14	91_14_1	103_014_1	93_24_1	268_23_4	478_4_1	97_045_207	58_345_130	11_246_138	1434_014_55	780_246_1	907_2_18	17_46_1	16_24_1	473_46_1	1514_03_184	373_46_16	923_46_5	806_024_27	1383_4_15
217_04_227	322_2_1	1302_24_27	590_246_1	749_123_63	273_14_104	235_03_1	253_014_50	236_46_1028	399_24_39	344_24_53	22_246_13	46_014_64	156_024_1	42_456_46	491_46_1	1_46_121	327_024_1	325_0245_75	312_0146_112	911_246_38	449_24_1	142_024_187	141_23_1	674_13_106	301_123_1	247_24_65	109_35_51	267_24_45	72_13_1	229_24_11	91_14_1	103_014_1	93_24_1	268_23_4	478_4_1	97_045_212	58_345_138	11_246_143	1434_014_51	780_246_1	907_2_15	17_46_1	16_24_1	473_46_1	1514_03_155	373_46_14	923_46_4	806_024_33	1383_4_11
217_04_214	322_2_1	1302_24_34	590_246_1	749_123_56	273_14_93	235_03_1	253_014_64	236_46_1021	399_24_39	344_24_56	22_246_15	46_014_61	156_024_1	42_456_51	491_46_1	1_46_124	327_024_1	325_0245_66	312_0146_105	911_246_35	449_24_1	142_024_178	141_23_1	674_13_99	301_123_1	247_24_67	109_35_62	267_24_50	72_13_1	229_24_9	91_14_1	103_014_1	93_24_1	268_23_6	478_4_1	97_045_213	58_345_140	11_246_142	1434_014_54	780_246_1	907_2_21	17_46_1	16_24_1	473_46_1	1514_03_130	373_46_14	923_46_2	806_024_38	1383_4_9
217_04_186	322_2_1	1302_24_39	590_246_1	749_123_58	273_14_83	235_03_1	253_014_71	236_46_1033	399_24_40	344_24_60	22_246_15	46_014_66	156_024_1	42_456_60	491_46_1	1_46_132	327_024_1	325_0245_63	312_0146_99	911_246_31	449_24_1	142_024_163	141_23_1	674_13_108	301_123_1	247_24_67	109_35_69	267_24_48	72_13_1	229_24_7	91_14_1	103_014_1	93_24_1	268_23_4	478_4_1	97_045_223	58_345_135	11_246_135	1434_014_46	780_246_1	907_2_17	17_46_1	16_24_1	473_46_1	1514_03_125	373_46_17	923_46_1	806_024_41	1383_4_12
217_04_155	322_2_1	1302_24_40	590_246_1	749_123_57	273_14_77	235_03_1	253_014_79	236_46_1063	399_24_38	344_24_61	22_246_15	46_014_69	156_024_1	42_456_66	1_46_128	327_024_1	325_0245_73	312_0146_98	911_246_35	449_24_1	142_024_139	141_23_1	674_13_121	301_123_1	247_24_65	109_35_75	267_24_38	72_13_1	229_24_8	91_14_1	103_014_1	93_24_1	268_23_4	478_4_1	97_045_248	58_345_130	11_246_131	1434_014_36	780_246_1	907_2_18	17_46_1	16_24_1	1514_03_107	373_46_15	806_024_38	1383_4_14
217_04_124	322_2_1	1302_24_47	590_246_1	749_123_49	273_14_76	235_03_1	253_014_93	236_46_1090	399_24_36	344_24_64	22_246_15	46_014_64	156_024_1	42_456_67	1_46_111	327_024_1	325_0245_70	312_0146_88	911_246_33	449_24_1	142_024_150	141_23_1	674_13_125	301_123_1	247_24_62	109_35_85	267_24_26	72_13_1	229_24_9	91_14_1	103_014_1	93_24_1	268_23_7	478_4_1	97_045_268	58_345_124	11_246_141	1434_014_39	780_246_1	907_2_18	17_46_1	16_24_1	1514_03_105	373_46_13	806_024_41	1383_4_15
217_04_110	322_2_1	1302_24_52	590_246_1	749_123_49	273_14_75	235_03_1	253_014_105	236_46_1124	399_24_30	344_24_55	22_246_16	46_014_64	156_024_1	42_456_59	1_46_116	327_024_1	325_0245_73	312_0146_81	911_246_39	449_24_1	142_024_154	141_23_1	674_13_130	301_123_1	247_24_64	109_35_102	267_24_19	72_13_1	229_24_11	91_14_1	103_014_1	93_24_1	268_23_8	478_4_1	97_045_254	58_345_116	11_246_142	1434_014_41	780_246_1	907_2_15	17_46_1	16_24_1	1514_03_101	373_46_16	806_024_34	1383_4_15
217_04_110	322_2_1	1302_24_51	590_246_1	749_123_45	273_14_73	235_03_1	253_014_122	236_46_1129	399_24_31	344_24_61	22_246_17	46_014_60	156_024_1	42_456_50	1_46_104	327_024_1	325_0245_74	312_0146_79	911_246_44	449_24_1	142_024_160	141_23_1	674_13_123	301_123_1	247_24_69	109_35_111	267_24_14	72_13_1	229_24_14	91_14_1	103_014_1	93_24_1	268_23_6	478_4_1	97_045_248	58_345_107	11_246_164	1434_014_50	780_246_1	907_2_15	17_46_1	16_24_1	1514_03_93	373_46_22	806_024_29	1383_4_16
217_04_118	322_2_1	1302_24_45	590_246_1	749_123_47	273_14_73	235_03_1	253_014_132	236_46_1136	399_24_28	344_24_62	22_246_16	46_014_52	156_024_1	42_456_42	1_46_103	327_024_1	325_0245_64	312_0146_80	911_246_44	449_24_1	142_024_170	141_23_1	674_13_119	301_123_1	247_24_65	109_35_117	267_24_16	72_13_1	229_24_14	91_14_1	103_014_1	93_24_1	268_23_5	478_4_1	97_045_243	58_345_99	11_246_184	1434_014_55	780_246_1	907_2_13	17_46_1	16_24_1	1514_03_89	373_46_22	806_024_33	1383_4_18
217_04_133	322_2_1	1302_24_51	590_246_1	749_123_53	273_14_84	235_03_1	253_014_142	236_46_1158	399_24_27	344_24_64	22_246_16	46_014_50	156_024_1	42_456_36	1_46_101	327_024_1	325_0245_62	312_0146_82	911_246_45	449_24_1	142_024_175	141_23_1	674_13_122	301_123_1	247_24_60	109_35_100	267_24_18	72_13_1	229_24_15	91_14_1	103_014_1	93_24_1	268_23_3	478_4_1	97_045_257	58_345_97	11_246_200	1434_014_61	780_246_1	907_2_9	17_46_1	16_24_1	1514_03_75	373_46_23	806_024_31	1383_4_13
217_04_147	322_2_1	1302_24_49	590_246_1	749_123_42	273_14_106	235_03_1	253_014_157	236_46_1163	399_24_22	344_24_77	22_246_11	46_014_45	156_024_1	42_456_35	1_46_99	327_024_1	325_0245_57	312_0146_79	911_246_41	449_24_1	142_024_197	141_23_1	674_13_109	301_123_1	247_24_59	109_35_92	267_24_26	72_13_1	229_24_12	91_14_1	103_014_1	93_24_1	268_23_2	478_4_1	97_045_256	58_345_98	11_246_209	1434_014_77	780_246_1	907_2_9	17_46_1	16_24_1	1514_03_65	373_46_26	806_024_35	1383_4_6
217_04_145	322_2_1	1302_24_45	590_246_1	749_123_39	273_14_118	235_03_1	253_014_177	236_46_1164	399_24_13	344_24_82	22_246_10	46_014_35	156_024_1	42_456_35	1_46_100	327_024_1	325_0245_55	312_0146_80	911_246_44	449_24_1	142_024_199	141_23_1	674_13_96	301_123_1	247_24_52	109_35_79	267_24_31	72_13_1	229_24_12	91_14_1	103_014_1	93_24_1	268_23_1	478_4_1	97_045_265	58_345_96	11_246_214	1434_014_79	780_246_1	907_2_9	17_46_1	16_24_1	1514_03_63	373_46_24	806_024_35	1383_4_3
217_04_142	322_2_1	1302_24_48	590_246_1	749_123_36	273_14_133	235_03_1	253_014_184	236_46_1159	399_24_6	344_24_82	22_246_14	46_014_36	156_024_1	42_456_26	1_46_95	327_024_1	325_0245_50	312_0146_78	911_246_46	449_24_1	142_024_202	674_13_90	301_123_1	247_24_50	109_35_71	267_24_42	72_13_1	229_24_14	91_14_1	103_014_1	93_24_1	478_4_1	97_045_271	58_345_106	11_246_213	1434_014_75	780_246_1	907_2_7	17_46_1	16_24_1	1514_03_68	373_46_35	806_024_42	1383_4_1
217_04_133	322_2_1	1302_24_44	590_246_1	749_123_29	273_14_140	235_03_1	253_014_189	236_46_1152	399_24_7	344_24_75	22_246_17	46_014_36	156_024_1	42_456_25	1_46_89	327_024_1	325_0245_52	312_0146_79	911_246_37	449_24_1	142_024_193	674_13_92	301_123_1	247_24_54	109_35_76	267_24_50	72_13_1	229_24_11	91_14_1	103_014_1	93_24_1	97_045_286	907_2_11	11_246_219	1434_014_72	780_246_1	58_345_108	17_46_1	16_24_1	1514_03_69	373_46_36	806_024_43
217_04_120	322_2_1	1302_24_40	590_246_1	749_123_25	273_14_135	235_03_1	253_014_181	236_46_1154	399_24_8	344_24_73	22_246_18	46_014_34	156_024_1	42_456_23	1_46_81	327_024_1	325_0245_43	312_0146_81	911_246_36	449_24_1	142_024_172	674_13_93	301_123_1	247_24_55	109_35_77	267_24_67	72_13_1	229_24_12	91_14_1	103_014_1	93_24_1	97_045_278	907_2_15	11_246_222	1434_014_72	780_246_1	58_345_98	17_46_1	16_24_1	1514_03_69	373_46_36	806_024_52
217_04_90	322_2_1	1302_24_31	590_246_1	749_123_22	273_14_127	235_03_1	253_014_177	236_46_1148	399_24_8	344_24_73	22_246_25	46_014_43	156_024_1	42_456_32	1_46_75	327_024_1	325_0245_48	312_0146_86	911_246_36	449_24_1	142_024_163	674_13_80	301_123_1	247_24_65	109_35_80	267_24_70	72_13_1	229_24_11	91_14_1	103_014_1	93_24_1	97_045_270	907_2_18	11_246_224	1434_014_70	780_246_1	58_345_95	17_46_1	16_24_1	1514_03_72	373_46_37	806_024_57
217_04_72	322_2_1	1302_24_25	590_246_1	749_123_26	273_14_114	235_03_1	253_014_166	236_46_1136	399_24_8	344_24_76	22_246_24	46_014_43	156_024_1	42_456_39	1_46_70	327_024_1	325_0245_51	312_0146_89	911_246_32	449_24_1	142_024_175	674_13_89	301_123_1	247_24_73	109_35_87	267_24_89	72_13_1	229_24_8	91_14_1	103_014_1	93_24_1	97_045_276	907_2_19	11_246_221	1434_014_72	780_246_1	58_345_101	17_46_1	16_24_1	1514_03_73	373_46_33	806_024_67
217_04_68	322_2_1	1302_24_23	590_246_1	749_123_25	273_14_117	235_03_1	253_014_178	236_46_1157	399_24_4	344_24_76	22_246_22	46_014_35	156_024_1	42_456_51	1_46_63	327_024_1	325_0245_49	312_0146_84	911_246_35	449_24_1	142_024_181	674_13_88	301_123_1	247_24_76	109_35_88	267_24_96	72_13_1	229_24_11	91_14_1	103_014_1	93_24_1	97_045_278	907_2_22	11_246_218	1434_014_73	780_246_1	58_345_90	17_46_1	16_24_1	1514_03_78	373_46_28	806_024_71
217_04_71	322_2_1	1302_24_26	590_246_1	749_123_20	273_14_132	235_03_1	253_014_178	236_46_1127	399_24_5	344_24_76	22_246_21	46_014_36	156_024_1	42_456_55	1_46_61	327_024_1	325_0245_44	312_0146_88	911_246_31	449_24_1	142_024_195	674_13_87	301_123_1	247_24_75	109_35_93	267_24_107	72_13_1	229_24_13	91_14_1	103_014_1	93_24_1	97_045_275	907_2_24	11_246_214	1434_014_82	780_246_1	58_345_91	17_46_1	16_24_1	1514_03_80	373_46_31	806_024_80
217_04_77	322_2_1	1302_24_26	590_246_1	749_123_19	273_14_135	235_03_1	253_014_174	236_46_1120	399_24_5	344_24_73	22_246_18	46_014_33	156_024_1	42_456_53	1_46_63	327_024_1	325_0245_50	312_0146_94	911_246_34	449_24_1	142_024_189	674_13_90	301_123_1	247_24_77	109_35_94	267_24_103	72_13_1	229_24_14	91_14_1	103_014_1	93_24_1	97_045_271	907_2_23	11_246_216	1434_014_87	780_246_1	58_345_87	17_46_1	16_24_1	1514_03_91	373_46_32	806_024_82
217_04_83	322_2_1	1302_24_30	590_246_1	749_123_15	273_14_127	235_03_1	253_014_202	236_46_1094	399_24_6	344_24_87	22_246_16	46_014_37	156_024_1	42_456_50	1_46_68	327_024_1	325_0245_53	312_0146_93	911_246_39	449_24_1	142_024_171	674_13_88	301_123_1	247_24_64	109_35_113	267_24_101	72_13_1	229_24_21	91_14_1	103_014_1	93_24_1	97_045_287	907_2_27	11_246_222	1434_014_84	780_246_1	58_345_87	17_46_1	16_24_1	1514_03_85	373_46_29	806_024_79
217_04_87	322_2_1	1302_24_29	590_246_1	749_123_11	273_14_135	235_03_1	253_014_220	236_46_1092	399_24_7	344_24_87	22_246_9	46_014_43	156_024_1	42_456_46	1_46_73	327_024_1	325_0245_49	312_0146_96	911_246_38	449_24_1	142_024_152	674_13_90	301_123_1	247_24_65	109_35_121	267_24_91	72_13_1	229_24_20	91_14_1	103_014_1	93_24_1	97_045_306	907_2_19	11_246_211	1434_014_78	780_246_1	58_345_80	17_46_1	16_24_1	1514_03_91	373_46_35	806_024_79
217_04_91	322_2_1	1302_24_33	590_246_1	749_123_8	273_14_138	235_03_1	253_014_229	236_46_1113	399_24_5	344_24_90	22_246_11	46_014_35	156_024_1	42_456_50	1_46_85	327_024_1	325_0245_52	312_0146_100	911_246_33	449_24_1	142_024_135	674_13_90	301_123_1	247_24_67	109_35_119	267_24_87	72_13_1	229_24_19	91_14_1	103_014_1	93_24_1	97_045_306	907_2_15	11_246_201	1434_014_82	780_246_1	58_345_80	17_46_1	16_24_1	1514_03_88	373_46_32	806_024_71
217_04_86	322_2_1	1302_24_40	590_246_1	749_123_9	273_14_149	235_03_1	253_014_230	236_46_1127	399_24_7	344_24_93	22_246_11	46_014_35	156_024_1	42_456_43	1_46_89	327_024_1	325_0245_62	312_0146_105	911_246_33	449_24_1	142_024_146	674_13_84	301_123_1	247_24_62	109_35_118	267_24_83	72_13_1	229_24_17	91_14_1	103_014_1	93_24_1	97_045_317	907_2_12	11_246_195	1434_014_85	780_246_1	58_345_79	17_46_1	16_24_1	1514_03_76	373_46_35	806_024_70
217_04_99	322_2_1	1302_24_43	590_246_1	749_123_6	273_14_150	235_03_1	253_014_241	236_46_1120	399_24_5	344_24_95	22_246_11	46_014_29	156_024_1	42_456_42	1_46_112	327_024_1	325_0245_65	312_0146_86	911_246_30	449_24_1	142_024_138	674_13_85	301_123_1	247_24_57	109_35_106	267_24_71	72_13_1	229_24_12	91_14_1	103_014_1	93_24_1	97_045_322	907_2_10	11_246_198	1434_014_77	780_246_1	58_345_82	17_46_1	16_24_1	1514_03_74	373_46_34	806_024_67
217_04_92	322_2_1	1302_24_45	590_246_1	749_123_5	273_14_154	235_03_1	253_014_240	236_46_1104	399_24_6	344_24_93	22_246_13	46_014_20	156_024_1	42_456_54	1_46_104	327_024_1	325_0245_68	312_0146_61	911_246_29	449_24_1	142_024_161	674_13_78	301_123_1	247_24_54	109_35_112	267_24_70	72_13_1	229_24_13	91_14_1	103_014_1	93_24_1	97_045_300	907_2_10	11_246_201	1434_014_72	780_246_1	58_345_90	17_46_1	16_24_1	1514_03_61	373_46_40	806_024_65
217_04_78	322_2_1	1302_24_38	590_246_1	749_123_6	273_14_146	235_03_1	253_014_236	236_46_1111	399_24_9	344_24_90	22_246_14	46_014_20	156_024_1	42_456_61	1_46_93	327_024_1	325_0245_64	312_0146_47	911_246_25	449_24_1	142_024_164	674_13_68	301_123_1	247_24_47	109_35_130	267_24_64	72_13_1	229_24_13	91_14_1	103_014_1	93_24_1	97_045_307	907_2_10	11_246_216	1434_014_69	780_246_1	58_345_92	17_46_1	16_24_1	1514_03_41	373_46_40	806_024_64
217_04_85	322_2_1	1302_24_34	590_246_1	749_123_9	273_14_142	235_03_1	253_014_236	236_46_1117	399_24_10	344_24_89	22_246_15	46_014_22	156_024_1	42_456_71	1_46_91	327_024_1	325_0245_55	312_0146_33	911_246_16	449_24_1	142_024_140	674_13_67	301_123_1	247_24_42	109_35_145	267_24_51	72_13_1	229_24_11	91_14_1	103_014_1	93_24_1	97_045_284	907_2_11	11_246_212	1434_014_64	780_246_1	58_345_97	17_46_1	16_24_1	1514_03_37	373_46_35	806_024_63
217_04_87	322_2_1	1302_24_33	590_246_1	749_123_14	273_14_138	235_03_1	253_014_222	236_46_1148	399_24_9	344_24_87	22_246_21	46_014_21	156_024_1	42_456_73	1_46_87	327_024_1	325_0245_49	312_0146_33	911_246_12	449_24_1	142_024_138	674_13_65	301_123_1	247_24_43	109_35_158	267_24_52	72_13_1	229_24_9	91_14_1	103_014_1	93_24_1	97_045_285	907_2_13	11_246_204	1434_014_56	780_246_1	58_345_98	17_46_1	16_24_1	1514_03_30	373_46_37	806_024_59
217_04_86	322_2_1	1302_24_25	590_246_1	749_123_18	273_14_138	235_03_1	253_014_218	236_46_1201	399_24_10	344_24_88	22_246_21	46_014_17	156_024_1	42_456_80	1_46_82	327_024_1	325_0245_46	312_0146_33	911_246_10	449_24_1	142_024_147	674_13_68	301_123_1	247_24_41	109_35_148	267_24_44	72_13_1	229_24_8	91_14_1	103_014_1	93_24_1	97_045_316	907_2_11	11_246_190	1434_014_50	780_246_1	58_345_93	17_46_1	16_24_1	1514_03_43	373_46_27	806_024_63
217_04_77	322_2_1	1302_24_25	590_246_1	749_123_18	273_14_131	235_03_1	253_014_203	236_46_1217	399_24_10	344_24_92	22_246_18	46_014_22	156_024_1	42_456_79	1_46_77	327_024_1	325_0245_42	312_0146_34	911_246_8	449_24_1	142_024_157	674_13_69	301_123_1	247_24_49	109_35_153	267_24_37	72_13_1	229_24_5	91_14_1	103_014_1	93_24_1	97_045_331	907_2_13	11_246_190	1434_014_47	780_246_1	58_345_99	17_46_1	16_24_1	1514_03_57	373_46_28	806_024_64
217_04_76	322_2_1	1302_24_24	590_246_1	749_123_18	273_14_130	235_03_1	253_014_214	236_46_1242	399_24_11	344_24_82	22_246_15	46_014_24	156_024_1	42_456_72	1_46_61	327_024_1	325_0245_40	312_0146_28	911_246_8	449_24_1	142_024_173	674_13_69	301_123_1	247_24_59	109_35_148	267_24_39	72_13_1	229_24_4	91_14_1	103_014_1	93_24_1	97_045_366	907_2_11	11_246_182	1434_014_44	780_246_1	58_345_99	17_46_1	16_24_1	1514_03_63	373_46_26	806_024_61
217_04_64	322_2_1	1302_24_21	590_246_1	749_123_17	273_14_126	235_03_1	253_014_231	236_46_1231	399_24_13	344_24_68	22_246_12	46_014_31	156_024_1	42_456_58	1_46_63	327_024_1	325_0245_35	312_0146_28	911_246_11	449_24_1	142_024_201	674_13_66	301_123_1	247_24_69	109_35_156	267_24_41	72_13_1	229_24_5	91_14_1	103_014_1	93_24_1	97_045_382	907_2_10	11_246_170	1434_014_48	780_246_1	58_345_95	17_46_1	16_24_1	1514_03_70	373_46_27	806_024_63
217_04_75	322_2_1	1302_24_25	590_246_1	749_123_12	273_14_134	235_03_1	253_014_240	236_46_1222	399_24_14	344_24_61	22_246_10	46_014_39	156_024_1	42_456_49	1_46_66	327_024_1	325_0245_43	312_0146_22	911_246_13	449_24_1	142_024_219	674_13_71	301_123_1	247_24_73	109_35_138	267_24_34	72_13_1	229_24_6	91_14_1	103_014_1	93_24_1	97_045_380	907_2_11	11_246_167	1434_014_59	780_246_1	58_345_105	17_46_1	16_24_1	1514_03_51	373_46_29	806_024_60
217_04_89	322_2_1	1302_24_22	590_246_1	749_123_11	273_14_141	235_03_1	253_014_264	236_46_1194	399_24_11	344_24_63	22_246_9	46_014_52	156_024_1	42_456_39	1_46_67	327_024_1	325_0245_38	312_0146_15	911_246_16	449_24_1	142_024_220	674_13_76	301_123_1	247_24_71	109_35_127	267_24_34	72_13_1	229_24_10	91_14_1	103_014_1	93_24_1	97_045_380	907_2_9	11_246_166	1434_014_59	780_246_1	58_345_113	17_46_1	16_24_1	1514_03_43	373_46_27	806_024_61
217_04_103	322_2_1	1302_24_20	590_246_1	749_123_4	273_14_141	235_03_1	253_014_274	236_46_1227	399_24_12	344_24_63	22_246_6	46_014_49	156_024_1	42_456_29	1_46_71	327_024_1	325_0245_40	312_0146_14	911_246_19	449_24_1	142_024_211	674_13_81	301_123_1	247_24_65	109_35_132	267_24_32	72_13_1	229_24_9	91_14_1	103_014_1	93_24_1	97_045_372	907_2_10	11_246_161	1434_014_51	780_246_1	58_345_111	17_46_1	16_24_1	1514_03_32	373_46_27	806_024_63
217_04_130	322_2_1	1302_24_15	590_246_1	749_123_3	273_14_132	235_03_1	253_014_270	236_46_1243	399_24_9	344_24_58	22_246_3	46_014_42	156_024_1	42_456_21	1_46_82	327_024_1	325_0245_42	312_0146_14	911_246_18	449_24_1	142_024_208	674_13_77	301_123_1	247_24_59	109_35_150	267_24_28	72_13_1	229_24_8	91_14_1	103_014_1	93_24_1	97_045_346	907_2_10	11_246_162	1434_014_41	780_246_1	58_345_107	17_46_1	16_24_1	1514_03_22	373_46_22	806_024_65
217_04_143	322_2_1	1302_24_19	590_246_1	749_123_3	273_14_136	235_03_1	253_014_257	236_46_1242	399_24_6	344_24_59	22_246_2	46_014_33	156_024_1	42_456_21	1_46_79	327_024_1	325_0245_38	312_0146_14	911_246_20	449_24_1	142_024_198	674_13_73	301_123_1	247_24_48	109_35_169	267_24_25	72_13_1	229_24_8	91_14_1	103_014_1	93_24_1	97_045_333	907_2_11	11_246_155	1434_014_42	780_246_1	58_345_102	17_46_1	16_24_1	1514_03_12	373_46_18	806_024_83
217_04_143	322_2_1	1302_24_24	590_246_1	749_123_4	273_14_144	235_03_1	253_014_244	236_46_1211	399_24_8	344_24_60	22_246_1	46_014_25	156_024_1	42_456_17	1_46_87	327_024_1	325_0245_31	312_0146_17	911_246_18	449_24_1	142_024_197	674_13_72	301_123_1	247_24_38	109_35_185	267_24_22	72_13_1	229_24_6	91_14_1	103_014_1	93_24_1	97_045_345	907_2_14	11_246_167	1434_014_50	780_246_1	58_345_102	17_46_1	16_24_1	1514_03_13	373_46_26	806_024_88
217_04_135	322_2_1	1302_24_26	590_246_1	749_123_4	273_14_152	235_03_1	253_014_254	236_46_1201	399_24_9	344_24_62	22_246_1	46_014_25	156_024_1	42_456_15	1_46_91	327_024_1	325_0245_24	312_0146_18	911_246_20	449_24_1	142_024_203	674_13_71	301_123_1	247_24_29	109_35_185	267_24_21	72_13_1	229_24_6	91_14_1	103_014_1	93_24_1	97_045_352	907_2_12	11_246_188	1434_014_46	780_246_1	58_345_91	17_46_1	16_24_1	1514_03_10	373_46_27	806_024_95
217_04_136	322_2_1	1302_24_21	590_246_1	749_123_2	273_14_148	235_03_1	253_014_252	236_46_1201	399_24_9	344_24_58	22_246_1	46_014_35	156_024_1	42_456_15	1_46_100	327_024_1	325_0245_25	312_0146_18	911_246_22	449_24_1	142_024_204	674_13_59	301_123_1	247_24_28	109_35_192	267_24_18	72_13_1	229_24_6	91_14_1	103_014_1	93_24_1	97_045_348	907_2_7	11_246_196	1434_014_54	780_246_1	58_345_94	17_46_1	16_24_1	1514_03_13	373_46_27	806_024_90
217_04_131	322_2_1	1302_24_15	590_246_1	749_123_2	273_14_137	235_03_1	253_014_242	236_46_1214	399_24_8	344_24_58	22_246_1	46_014_38	156_024_1	42_456_17	1_46_105	327_024_1	325_0245_30	312_0146_21	911_246_17	449_24_1	142_024_211	674_13_58	301_123_1	247_24_29	109_35_194	267_24_17	72_13_1	229_24_8	91_14_1	103_014_1	93_24_1	97_045_328	907_2_6	11_246_212	1434_014_63	780_246_1	58_345_84	17_46_1	16_24_1	1514_03_17	373_46_18	806_024_76
217_04_144	322_2_1	1302_24_12	590_246_1	749_123_2	273_14_137	235_03_1	253_014_229	236_46_1233	399_24_9	344_24_58	22_246_1	46_014_40	156_024_1	42_456_23	1_46_116	327_024_1	325_0245_30	312_0146_17	911_246_23	449_24_1	142_024_202	674_13_46	301_123_1	247_24_28	109_35_187	267_24_19	72_13_1	229_24_8	91_14_1	103_014_1	93_24_1	97_045_320	907_2_5	11_246_229	1434_014_60	780_246_1	58_345_82	17_46_1	16_24_1	1514_03_14	373_46_13	806_024_67
217_04_143	322_2_1	1302_24_13	590_246_1	749_123_4	273_14_118	235_03_1	253_014_221	236_46_1274	399_24_6	344_24_58	22_246_1	46_014_41	156_024_1	42_456_29	1_46_107	327_024_1	325_0245_29	312_0146_18	911_246_24	449_24_1	142_024_186	674_13_46	301_123_1	247_24_27	109_35_184	267_24_16	72_13_1	229_24_8	91_14_1	103_014_1	93_24_1	97_045_337	907_2_5	11_246_232	1434_014_56	780_246_1	58_345_84	17_46_1	16_24_1	1514_03_14	373_46_6	806_024_63
217_04_148	322_2_1	1302_24_18	590_246_1	749_123_5	273_14_112	235_03_1	253_014_220	236_46_1254	399_24_5	344_24_55	22_246_1	46_014_41	156_024_1	42_456_35	1_46_101	327_024_1	325_0245_27	312_0146_20	911_246_20	449_24_1	142_024_203	674_13_44	301_123_1	247_24_46	109_35_169	267_24_17	72_13_1	229_24_6	91_14_1	103_014_1	93_24_1	97_045_346	907_2_9	11_246_230	1434_014_52	780_246_1	58_345_87	17_46_1	16_24_1	1514_03_14	373_46_3	806_024_58
217_04_182	322_2_1	1302_24_22	590_246_1	749_123_6	273_14_117	235_03_1	253_014_224	236_46_1228	399_24_5	344_24_59	22_246_1	46_014_40	156_024_1	42_456_40	1_46_105	327_024_1	325_0245_23	312_0146_24	911_246_17	449_24_1	142_024_195	674_13_39	301_123_1	247_24_59	109_35_156	267_24_17	72_13_1	229_24_6	91_14_1	103_014_1	93_24_1	97_045_337	907_2_10	11_246_219	1434_014_45	780_246_1	58_345_94	17_46_1	16_24_1	1514_03_11	373_46_3	806_024_62
217_04_191	322_2_1	1302_24_22	590_246_1	749_123_7	273_14_118	235_03_1	253_014_219	236_46_1231	399_24_5	344_24_55	22_246_1	46_014_37	156_024_1	42_456_54	1_46_99	327_024_1	325_0245_24	312_0146_28	911_246_16	449_24_1	142_024_202	674_13_32	301_123_1	247_24_59	109_35_149	267_24_22	72_13_1	229_24_5	91_14_1	103_014_1	93_24_1	97_045_343	907_2_13	11_246_204	1434_014_41	780_246_1	58_345_94	17_46_1	16_24_1	1514_03_9	373_46_2	806_024_68
217_04_185	322_2_1	1302_24_28	590_246_1	749_123_9	273_14_125	235_03_1	253_014_215	236_46_1242	399_24_13	344_24_48	22_246_1	46_014_31	156_024_1	42_456_55	1_46_88	327_024_1	325_0245_24	312_0146_29	911_246_17	449_24_1	142_024_210	674_13_29	301_123_1	247_24_57	109_35_162	267_24_22	72_13_1	229_24_4	91_14_1	103_014_1	93_24_1	97_045_370	907_2_16	11_246_206	1434_014_44	780_246_1	58_345_96	17_46_1	16_24_1	1514_03_7	373_46_3	806_024_62
217_04_177	322_2_1	1302_24_36	590_246_1	749_123_10	273_14_122	235_03_1	253_014_218	236_46_1213	399_24_16	344_24_53	22_246_1	46_014_25	156_024_1	42_456_62	1_46_84	327_024_1	325_0245_24	312_0146_20	911_246_16	449_24_1	142_024_199	674_13_33	301_123_1	247_24_55	109_35_163	267_24_25	72_13_1	229_24_4	91_14_1	103_014_1	93_24_1	97_045_378	907_2_16	11_246_214	1434_014_41	780_246_1	58_345_104	17_46_1	16_24_1	1514_03_3	373_46_4	806_024_60
217_04_154	322_2_1	1302_24_38	590_246_1	749_123_13	273_14_124	235_03_1	253_014_207	236_46_1183	399_24_23	344_24_54	22_246_1	46_014_26	156_024_1	42_456_56	1_46_87	327_024_1	325_0245_26	312_0146_20	911_246_15	449_24_1	142_024_216	674_13_25	301_123_1	247_24_57	109_35_152	267_24_33	72_13_1	229_24_4	91_14_1	103_014_1	93_24_1	97_045_372	907_2_19	11_246_209	1434_014_34	780_246_1	58_345_113	17_46_1	16_24_1	1514_03_2	373_46_3	806_024_63
217_04_139	322_2_1	1302_24_33	590_246_1	749_123_9	273_14_125	253_014_208	236_46_1162	399_24_24	344_24_56	22_246_1	46_014_27	156_024_1	42_456_60	1_46_88	327_024_1	325_0245_22	312_0146_18	911_246_16	449_24_1	142_024_227	674_13_31	301_123_1	247_24_58	109_35_150	267_24_38	72_13_1	229_24_4	91_14_1	103_014_1	93_24_1	97_045_380	907_2_21	11_246_211	1434_014_31	780_246_1	58_345_113	17_46_1	16_24_1	373_46_3	806_024_69
217_04_120	322_2_1	1302_24_29	590_246_1	749_123_8	273_14_126	253_014_210	236_46_1160	399_24_29	344_24_54	22_246_1	46_014_29	156_024_1	42_456_65	1_46_89	327_024_1	325_0245_26	312_0146_8	911_246_20	449_24_1	142_024_242	674_13_38	301_123_1	247_24_55	109_35_145	267_24_43	72_13_1	229_24_5	91_14_1	103_014_1	93_24_1	97_045_382	907_2_16	11_246_214	1434_014_32	780_246_1	58_345_120	17_46_1	16_24_1	373_46_1	806_024_74
217_04_103	322_2_1	1302_24_27	590_246_1	749_123_5	273_14_137	253_014_237	236_46_1166	399_24_26	344_24_56	22_246_1	46_014_36	156_024_1	42_456_59	1_46_95	327_024_1	325_0245_25	312_0146_7	911_246_26	449_24_1	142_024_253	674_13_47	301_123_1	247_24_52	109_35_153	267_24_49	72_13_1	229_24_5	91_14_1	103_014_1	93_24_1	97_045_365	907_2_18	11_246_207	1434_014_29	780_246_1	58_345_128	17_46_1	16_24_1	373_46_1	806_024_80
217_04_93	322_2_1	1302_24_24	590_246_1	749_123_3	273_14_135	253_014_252	399_24_24	236_46_1173	344_24_61	22_246_1	46_014_39	156_024_1	42_456_58	1_46_84	327_024_1	325_0245_27	312_0146_8	911_246_30	449_24_1	142_024_266	674_13_54	301_123_1	247_24_53	109_35_163	267_24_46	72_13_1	229_24_2	91_14_1	103_014_1	93_24_1	97_045_337	58_345_121	11_246_200	1434_014_24	780_246_1	907_2_16	16_24_1	806_024_78
217_04_67	322_2_1	1302_24_17	590_246_1	749_123_4	273_14_127	253_014_270	399_24_20	236_46_1173	344_24_62	22_246_1	46_014_52	156_024_1	42_456_51	1_46_79	327_024_1	325_0245_29	312_0146_12	911_246_31	449_24_1	142_024_286	674_13_57	301_123_1	247_24_48	109_35_188	267_24_52	72_13_1	229_24_3	91_14_1	103_014_1	93_24_1	97_045_329	58_345_109	11_246_189	1434_014_30	780_246_1	907_2_13	16_24_1	806_024_70
217_04_56	322_2_1	1302_24_10	590_246_1	749_123_8	273_14_129	253_014_271	399_24_17	236_46_1220	344_24_57	22_246_1	46_014_51	156_024_1	42_456_44	1_46_85	327_024_1	325_0245_26	312_0146_23	911_246_28	449_24_1	142_024_289	674_13_57	301_123_1	247_24_46	109_35_192	267_24_52	72_13_1	229_24_1	91_14_1	103_014_1	93_24_1	97_045_344	58_345_103	11_246_176	1434_014_38	780_246_1	907_2_12	16_24_1	806_024_66
217_04_52	322_2_1	1302_24_8	590_246_1	749_123_10	273_14_142	253_014_280	399_24_11	236_46_1223	344_24_58	22_246_1	46_014_49	156_024_1	42_456_44	1_46_82	327_024_1	325_0245_25	312_0146_27	911_246_25	449_24_1	142_024_279	674_13_59	301_123_1	247_24_47	109_35_209	267_24_49	72_13_1	91_14_1	103_014_1	93_24_1	97_045_338	58_345_91	11_246_179	1434_014_36	780_246_1	907_2_11	16_24_1	806_024_67
217_04_53	322_2_1	1302_24_5	590_246_1	749_123_10	273_14_149	253_014_279	399_24_11	236_46_1224	344_24_57	22_246_1	46_014_46	156_024_1	42_456_38	1_46_65	327_024_1	325_0245_24	312_0146_31	911_246_24	449_24_1	142_024_267	674_13_55	301_123_1	247_24_44	109_35_231	267_24_48	72_13_1	91_14_1	103_014_1	93_24_1	97_045_350	58_345_85	11_246_168	1434_014_36	780_246_1	907_2_11	16_24_1	806_024_67
217_04_46	322_2_1	1302_24_4	590_246_1	749_123_9	273_14_156	253_014_275	399_24_6	236_46_1252	344_24_59	22_246_1	46_014_49	156_024_1	42_456_42	1_46_59	327_024_1	325_0245_24	312_0146_31	911_246_23	449_24_1	142_024_248	674_13_48	301_123_1	247_24_34	109_35_234	267_24_35	72_13_1	91_14_1	103_014_1	93_24_1	97_045_374	58_345_71	11_246_193	1434_014_39	780_246_1	907_2_6	16_24_1	806_024_83
217_04_42	322_2_1	1302_24_3	590_246_1	749_123_11	273_14_159	253_014_273	399_24_3	236_46_1292	344_24_61	22_246_1	46_014_55	156_024_1	42_456_43	1_46_53	327_024_1	325_0245_28	312_0146_30	911_246_21	449_24_1	142_024_228	674_13_40	301_123_1	247_24_34	109_35_247	267_24_34	72_13_1	91_14_1	103_014_1	93_24_1	97_045_366	58_345_62	11_246_195	1434_014_33	780_246_1	907_2_6	16_24_1	806_024_93
217_04_36	322_2_1	1302_24_2	590_246_1	749_123_14	273_14_167	253_014_277	399_24_4	236_46_1320	344_24_47	22_246_1	46_014_40	156_024_1	42_456_44	1_46_43	327_024_1	325_0245_26	312_0146_30	911_246_20	449_24_1	142_024_241	674_13_38	301_123_1	247_24_27	109_35_264	267_24_24	72_13_1	91_14_1	103_014_1	93_24_1	97_045_376	58_345_52	11_246_187	1434_014_30	780_246_1	907_2_7	16_24_1	806_024_96
217_04_29	322_2_1	1302_24_2	590_246_1	749_123_15	273_14_157	253_014_262	399_24_3	236_46_1345	344_24_52	22_246_1	46_014_37	156_024_1	42_456_45	1_46_34	327_024_1	325_0245_25	312_0146_24	911_246_19	449_24_1	142_024_238	674_13_37	301_123_1	247_24_22	109_35_277	267_24_17	72_13_1	91_14_1	103_014_1	93_24_1	97_045_370	58_345_64	11_246_180	1434_014_32	780_246_1	907_2_7	16_24_1	806_024_113
217_04_23	322_2_1	1302_24_1	590_246_1	749_123_14	273_14_154	253_014_266	399_24_3	236_46_1348	344_24_54	22_246_1	46_014_31	156_024_1	42_456_49	1_46_38	327_024_1	325_0245_25	312_0146_19	911_246_17	449_24_1	142_024_257	674_13_30	301_123_1	247_24_18	109_35_293	267_24_19	72_13_1	91_14_1	103_014_1	93_24_1	97_045_367	58_345_62	11_246_169	1434_014_30	780_246_1	907_2_4	16_24_1	806_024_119
217_04_24	322_2_1	590_246_1	749_123_10	273_14_157	253_014_238	399_24_1	236_46_1359	344_24_58	22_246_1	46_014_24	156_024_1	42_456_59	1_46_43	327_024_1	325_0245_23	312_0146_17	911_246_20	142_024_273	674_13_29	301_123_1	247_24_25	109_35_296	267_24_23	72_13_1	91_14_1	103_014_1	93_24_1	97_045_382	58_345_68	11_246_159	1434_014_29	780_246_1	907_2_2	806_024_112
217_04_29	322_2_1	590_246_1	749_123_11	273_14_179	253_014_234	236_46_1344	344_24_60	22_246_1	46_014_19	156_024_1	42_456_68	1_46_40	327_024_1	325_0245_15	312_0146_15	911_246_17	142_024_268	674_13_23	301_123_1	247_24_29	109_35_294	267_24_28	72_13_1	91_14_1	103_014_1	97_045_412	58_345_68	11_246_162	1434_014_25	780_246_1	907_2_1	806_024_103
217_04_32	322_2_1	590_246_1	749_123_10	273_14_184	253_014_228	236_46_1254	344_24_64	22_246_1	46_014_13	156_024_1	42_456_85	1_46_38	327_024_1	325_0245_18	312_0146_14	911_246_18	142_024_266	674_13_21	301_123_1	247_24_38	109_35_280	267_24_24	72_13_1	91_14_1	103_014_1	97_045_424	58_345_80	11_246_177	1434_014_23	780_246_1	907_2_1	806_024_87
217_04_38	590_246_1	749_123_8	273_14_184	253_014_236	236_46_1240	1_46_31	22_246_1	46_014_13	156_024_1	42_456_86	344_24_60	327_024_1	325_0245_18	312_0146_10	911_246_19	142_024_259	674_13_24	301_123_1	247_24_43	109_35_283	267_24_25	72_13_1	91_14_1	103_014_1	97_045_412	11_246_180	1434_014_29	780_246_1	58_345_91	806_024_77
217_04_33	590_246_1	749_123_5	273_14_177	253_014_236	236_46_1266	1_46_28	22_246_1	46_014_15	156_024_1	42_456_81	344_24_59	327_024_1	325_0245_21	312_0146_7	911_246_22	142_024_242	674_13_23	301_123_1	247_24_46	109_35_297	267_24_27	72_13_1	91_14_1	103_014_1	97_045_440	11_246_179	1434_014_26	780_246_1	58_345_82	806_024_67
217_04_40	590_246_1	749_123_7	273_14_181	253_014_249	236_46_1297	1_46_24	22_246_1	46_014_11	156_024_1	42_456_82	344_24_51	327_024_1	325_0245_20	312_0146_6	911_246_22	142_024_230	674_13_19	301_123_1	247_24_43	109_35_294	267_24_26	72_13_1	91_14_1	103_014_1	97_045_446	11_246_175	1434_014_38	780_246_1	58_345_75	806_024_68
217_04_43	590_246_1	749_123_10	273_14_190	253_014_262	236_46_1269	1_46_23	22_246_1	46_014_11	156_024_1	42_456_83	344_24_41	327_024_1	325_0245_24	312_0146_7	911_246_20	142_024_208	674_13_19	301_123_1	247_24_41	109_35_272	267_24_24	72_13_1	91_14_1	103_014_1	97_045_464	11_246_163	1434_014_37	780_246_1	58_345_65	806_024_72
217_04_46	590_246_1	749_123_14	273_14_194	253_014_273	236_46_1263	1_46_24	22_246_1	46_014_8	156_024_1	42_456_88	344_24_43	327_024_1	325_0245_28	312_0146_5	911_246_20	142_024_208	674_13_18	301_123_1	247_24_38	109_35_267	267_24_24	72_13_1	91_14_1	103_014_1	97_045_493	11_246_160	1434_014_37	780_246_1	58_345_61	806_024_73
217_04_63	590_246_1	749_123_15	273_14_183	253_014_267	236_46_1263	1_46_27	22_246_1	46_014_4	156_024_1	42_456_94	344_24_39	327_024_1	325_0245_31	312_0146_4	911_246_20	142_024_211	674_13_20	301_123_1	247_24_36	109_35_278	267_24_25	72_13_1	91_14_1	103_014_1	97_045_503	11_246_159	1434_014_36	780_246_1	58_345_68	806_024_75
217_04_74	590_246_1	749_123_14	273_14_177	253_014_269	236_46_1251	1_46_21	22_246_1	46_014_2	156_024_1	42_456_88	344_24_33	327_024_1	325_0245_30	312_0146_5	911_246_18	142_024_237	674_13_15	301_123_1	247_24_36	109_35_259	267_24_20	72_13_1	91_14_1	103_014_1	97_045_506	11_246_159	1434_014_37	780_246_1	58_345_67	806_024_67
217_04_74	590_246_1	749_123_14	273_14_170	253_014_260	236_46_1268	1_46_20	22_246_1	46_014_2	156_024_1	42_456_77	344_24_37	327_024_1	325_0245_28	312_0146_7	911_246_23	142_024_238	674_13_15	301_123_1	247_24_39	109_35_252	267_24_14	72_13_1	91_14_1	103_014_1	97_045_524	11_246_167	1434_014_33	780_246_1	58_345_74	806_024_59
217_04_77	590_246_1	749_123_10	273_14_158	253_014_248	236_46_1265	1_46_22	22_246_1	46_014_3	156_024_1	42_456_69	344_24_38	327_024_1	325_0245_25	312_0146_8	911_246_20	142_024_244	674_13_9	301_123_1	247_24_46	109_35_264	267_24_13	72_13_1	91_14_1	103_014_1	97_045_510	11_246_170	1434_014_32	780_246_1	58_345_74	806_024_51
217_04_67	590_246_1	749_123_9	273_14_155	253_014_241	236_46_1271	1_46_22	22_246_1	46_014_1	156_024_1	42_456_74	344_24_42	327_024_1	325_0245_17	312_0146_9	911_246_19	142_024_249	674_13_8	301_123_1	247_24_57	109_35_243	267_24_12	72_13_1	91_14_1	103_014_1	97_045_512	11_246_179	1434_014_33	780_246_1	58_345_80	806_024_44
217_04_80	590_246_1	749_123_7	273_14_148	253_014_233	236_46_1252	1_46_22	22_246_1	46_014_1	156_024_1	42_456_75	344_24_48	327_024_1	325_0245_16	312_0146_9	911_246_19	142_024_263	674_13_10	301_123_1	247_24_63	109_35_241	267_24_14	72_13_1	91_14_1	103_014_1	97_045_496	11_246_190	1434_014_31	780_246_1	58_345_86	806_024_37
217_04_87	590_246_1	749_123_7	273_14_141	253_014_246	236_46_1267	1_46_22	22_246_1	46_014_2	156_024_1	42_456_67	344_24_56	327_024_1	325_0245_14	312_0146_10	911_246_15	142_024_270	674_13_7	301_123_1	247_24_56	109_35_233	267_24_11	72_13_1	91_14_1	103_014_1	97_045_495	11_246_188	1434_014_42	780_246_1	58_345_87	806_024_31
217_04_90	590_246_1	749_123_6	273_14_140	253_014_264	236_46_1267	1_46_17	22_246_1	46_014_2	156_024_1	42_456_71	344_24_67	327_024_1	325_0245_14	312_0146_11	911_246_12	142_024_273	674_13_10	301_123_1	247_24_61	109_35_229	267_24_9	72_13_1	91_14_1	103_014_1	97_045_489	11_246_185	1434_014_38	780_246_1	58_345_87	806_024_33
217_04_105	590_246_1	749_123_6	273_14_147	253_014_285	236_46_1253	1_46_16	22_246_1	46_014_2	156_024_1	42_456_71	344_24_53	327_024_1	325_0245_15	312_0146_10	911_246_14	142_024_276	674_13_7	301_123_1	247_24_48	109_35_217	267_24_8	72_13_1	91_14_1	103_014_1	97_045_487	11_246_194	1434_014_37	780_246_1	58_345_92	806_024_26
217_04_117	590_246_1	749_123_6	273_14_174	253_014_284	236_46_1239	1_46_19	22_246_1	46_014_1	156_024_1	42_456_69	344_24_58	327_024_1	325_0245_17	312_0146_10	911_246_13	142_024_267	674_13_6	301_123_1	247_24_38	109_35_206	267_24_7	72_13_1	91_14_1	103_014_1	97_045_459	11_246_198	1434_014_31	780_246_1	58_345_98	806_024_33
217_04_142	590_246_1	749_123_7	273_14_172	253_014_287	236_46_1185	1_46_19	22_246_1	46_014_2	156_024_1	42_456_64	344_24_60	327_024_1	325_0245_17	312_0146_12	911_246_13	142_024_271	674_13_4	301_123_1	247_24_38	109_35_197	267_24_5	72_13_1	91_14_1	103_014_1	97_045_454	11_246_203	1434_014_30	780_246_1	58_345_107	806_024_36
217_04_163	590_246_1	749_123_7	273_14_177	253_014_283	236_46_1205	1_46_23	22_246_1	46_014_4	156_024_1	42_456_52	344_24_61	327_024_1	325_0245_13	312_0146_13	911_246_13	142_024_273	674_13_3	301_123_1	247_24_31	109_35_175	267_24_5	72_13_1	91_14_1	103_014_1	97_045_470	11_246_204	1434_014_26	780_246_1	58_345_110	806_024_40
217_04_178	590_246_1	749_123_3	273_14_182	253_014_277	236_46_1200	1_46_21	22_246_1	46_014_4	156_024_1	42_456_55	344_24_46	327_024_1	325_0245_11	312_0146_9	911_246_18	142_024_270	674_13_3	301_123_1	247_24_32	109_35_167	267_24_5	72_13_1	91_14_1	103_014_1	97_045_465	11_246_199	1434_014_21	780_246_1	58_345_108	806_024_46
217_04_195	590_246_1	749_123_2	273_14_163	253_014_274	236_46_1214	1_46_17	22_246_1	156_024_1	42_456_46	344_24_44	327_024_1	325_0245_12	312_0146_9	911_246_22	142_024_267	674_13_5	301_123_1	247_24_33	109_35_155	267_24_6	72_13_1	91_14_1	103_014_1	97_045_476	11_246_193	1434_014_21	780_246_1	58_345_110	806_024_45
217_04_208	590_246_1	749_123_1	273_14_158	253_014_270	236_46_1221	1_46_19	22_246_1	156_024_1	42_456_50	344_24_40	327_024_1	325_0245_10	312_0146_11	911_246_23	142_024_267	674_13_4	301_123_1	247_24_30	109_35_147	267_24_5	72_13_1	91_14_1	103_014_1	97_045_504	11_246_187	1434_014_20	780_246_1	58_345_108	806_024_45
217_04_222	590_246_1	312_0146_10	273_14_146	253_014_296	236_46_1218	1_46_16	22_246_1	156_024_1	42_456_43	344_24_39	327_024_1	325_0245_8	911_246_22	142_024_266	674_13_5	247_24_32	109_35_150	267_24_4	72_13_1	91_14_1	103_014_1	97_045_527	11_246_179	1434_014_16	780_246_1	58_345_100	806_024_43
217_04_242	590_246_1	312_0146_10	273_14_147	253_014_298	236_46_1242	1_46_15	22_246_1	156_024_1	42_456_40	344_24_30	327_024_1	325_0245_3	911_246_27	142_024_267	674_13_6	247_24_37	109_35_169	267_24_4	72_13_1	91_14_1	103_014_1	97_045_537	11_246_172	1434_014_15	780_246_1	58_345_91	806_024_41
217_04_255	590_246_1	312_0146_12	273_14_136	253_014_300	236_46_1240	1_46_15	22_246_1	156_024_1	42_456_42	344_24_37	327_024_1	325_0245_4	911_246_28	142_024_279	674_13_6	247_24_35	109_35_170	267_24_3	72_13_1	91_14_1	103_014_1	97_045_538	11_246_158	1434_014_13	780_246_1	58_345_82	806_024_45
217_04_250	590_246_1	312_0146_14	273_14_138	253_014_307	236_46_1239	1_46_17	22_246_1	156_024_1	42_456_35	344_24_34	327_024_1	325_0245_5	911_246_27	142_024_299	674_13_4	247_24_35	109_35_167	267_24_3	72_13_1	91_14_1	103_014_1	97_045_525	11_246_163	1434_014_9	780_246_1	58_345_74	806_024_46
217_04_241	590_246_1	312_0146_11	273_14_157	253_014_307	236_46_1233	1_46_18	22_246_1	156_024_1	42_456_38	344_24_42	327_024_1	325_0245_5	911_246_25	142_024_327	674_13_3	247_24_39	109_35_176	267_24_3	72_13_1	91_14_1	103_014_1	97_045_544	11_246_149	1434_014_9	780_246_1	58_345_80	806_024_38
217_04_231	590_246_1	312_0146_7	273_14_153	253_014_302	236_46_1236	1_46_24	22_246_1	156_024_1	42_456_39	344_24_36	327_024_1	325_0245_6	911_246_22	142_024_327	674_13_1	247_24_41	109_35_174	267_24_3	72_13_1	91_14_1	103_014_1	97_045_540	11_246_138	1434_014_7	780_246_1	58_345_110	806_024_37
217_04_197	590_246_1	312_0146_4	273_14_150	253_014_297	236_46_1270	1_46_25	22_246_1	156_024_1	42_456_33	344_24_45	327_024_1	325_0245_8	911_246_27	142_024_343	247_24_38	109_35_189	267_24_3	91_14_1	103_014_1	97_045_545	11_246_153	1434_014_4	780_246_1	58_345_112	806_024_32
217_04_168	590_246_1	312_0146_5	273_14_147	253_014_303	236_46_1268	1_46_22	22_246_1	156_024_1	42_456_24	344_24_43	327_024_1	325_0245_9	911_246_30	142_024_329	247_24_37	109_35_191	267_24_4	91_14_1	103_014_1	97_045_550	11_246_161	1434_014_5	780_246_1	58_345_143	806_024_29
217_04_155	590_246_1	312_0146_4	273_14_135	253_014_323	236_46_1282	1_46_25	22_246_1	156_024_1	42_456_22	344_24_38	327_024_1	325_0245_8	911_246_31	142_024_288	247_24_29	109_35_197	267_24_3	91_14_1	103_014_1	97_045_560	11_246_163	1434_014_4	780_246_1	58_345_153	806_024_31
217_04_126	590_246_1	312_0146_2	273_14_118	253_014_330	236_46_1304	1_46_24	22_246_1	156_024_1	42_456_24	344_24_30	327_024_1	325_0245_8	911_246_30	142_024_308	247_24_29	109_35_216	267_24_2	91_14_1	103_014_1	97_045_551	11_246_159	1434_014_5	780_246_1	58_345_153	806_024_34
217_04_105	590_246_1	312_0146_2	273_14_123	253_014_346	236_46_1282	1_46_21	22_246_1	156_024_1	42_456_26	344_24_23	327_024_1	325_0245_7	911_246_24	142_024_320	247_24_24	109_35_235	267_24_2	91_14_1	103_014_1	97_045_531	11_246_153	1434_014_3	780_246_1	58_345_149	806_024_29
217_04_89	590_246_1	273_14_127	253_014_324	236_46_1294	1_46_16	22_246_1	156_024_1	42_456_34	344_24_25	327_024_1	325_0245_7	911_246_23	142_024_299	247_24_25	109_35_258	91_14_1	103_014_1	97_045_532	11_246_153	1434_014_1	780_246_1	58_345_154	806_024_32
217_04_93	590_246_1	273_14_125	253_014_291	236_46_1323	1_46_13	22_246_1	156_024_1	42_456_36	344_24_21	327_024_1	325_0245_5	911_246_24	142_024_309	247_24_24	109_35_251	91_14_1	103_014_1	97_045_525	11_246_154	1434_014_1	780_246_1	58_345_148	806_024_26
217_04_91	590_246_1	273_14_116	253_014_309	236_46_1341	1_46_13	22_246_1	156_024_1	42_456_33	344_24_15	327_024_1	325_0245_3	911_246_25	142_024_316	247_24_24	109_35_259	91_14_1	97_045_521	11_246_155	780_246_1	58_345_133	806_024_24
217_04_89	590_246_1	273_14_108	253_014_315	236_46_1368	1_46_12	22_246_1	156_024_1	42_456_31	344_24_11	327_024_1	325_0245_1	911_246_26	142_024_309	247_24_29	109_35_263	91_14_1	97_045_556	11_246_154	780_246_1	58_345_118	806_024_20
11_246_148	217_04_76	142_024_316	58_345_121	22_246_1	344_24_13	590_246_1	156_024_1	42_456_29	780_246_1	1_46_9	247_24_32	109_35_272	273_14_96	91_14_1	253_014_324	236_46_1370	911_246_24	806_024_19	97_045_550	327_024_1
11_246_145	217_04_69	142_024_311	58_345_105	22_246_1	344_24_10	590_246_1	156_024_1	42_456_26	780_246_1	1_46_4	247_24_40	109_35_276	273_14_86	91_14_1	253_014_328	236_46_1348	911_246_20	806_024_23	97_045_540	327_024_1
11_246_149	217_04_67	142_024_338	58_345_111	22_246_1	344_24_9	590_246_1	156_024_1	42_456_28	780_246_1	1_46_2	247_24_41	109_35_284	273_14_83	91_14_1	253_014_368	236_46_1335	911_246_16	806_024_20	97_045_528	327_024_1
11_246_137	217_04_54	142_024_348	58_345_110	22_246_1	590_246_1	156_024_1	42_456_28	780_246_1	344_24_12	247_24_48	109_35_272	273_14_84	91_14_1	253_014_391	236_46_1317	911_246_12	806_024_21	97_045_549	327_024_1
11_246_129	217_04_49	142_024_343	58_345_110	22_246_1	590_246_1	156_024_1	42_456_27	780_246_1	344_24_13	247_24_51	109_35_260	273_14_98	91_14_1	253_014_391	236_46_1327	911_246_13	806_024_19	97_045_573	327_024_1
11_246_118	217_04_39	142_024_348	58_345_108	22_246_1	590_246_1	156_024_1	42_456_25	780_246_1	344_24_13	247_24_51	109_35_236	273_14_105	91_14_1	253_014_400	236_46_1338	911_246_18	806_024_14	97_045_584	327_024_1
11_246_114	217_04_44	142_024_327	58_345_119	22_246_1	590_246_1	156_024_1	42_456_25	780_246_1	344_24_14	247_24_49	109_35_223	273_14_103	91_14_1	253_014_426	236_46_1327	911_246_18	806_024_12	97_045_585	327_024_1
11_246_101	217_04_48	142_024_301	58_345_144	22_246_1	590_246_1	156_024_1	42_456_30	780_246_1	344_24_9	247_24_48	109_35_213	273_14_107	91_14_1	253_014_448	236_46_1327	911_246_17	806_024_12	97_045_605	327_024_1
11_246_99	217_04_56	142_024_288	58_345_166	22_246_1	590_246_1	156_024_1	42_456_27	780_246_1	344_24_12	247_24_44	109_35_215	273_14_90	91_14_1	253_014_460	236_46_1285	911_246_18	806_024_8	97_045_624	327_024_1
11_246_98	217_04_65	142_024_293	58_345_173	22_246_1	590_246_1	156_024_1	42_456_27	780_246_1	344_24_13	247_24_42	109_35_225	273_14_81	91_14_1	253_014_441	236_46_1261	911_246_16	806_024_8	97_045_635	327_024_1
11_246_92	217_04_78	142_024_298	58_345_170	22_246_1	590_246_1	156_024_1	42_456_26	780_246_1	344_24_12	247_24_37	109_35_237	273_14_80	91_14_1	253_014_426	236_46_1261	911_246_12	806_024_9	97_045_640	327_024_1
11_246_98	217_04_87	142_024_305	58_345_170	22_246_1	590_246_1	156_024_1	42_456_23	780_246_1	344_24_13	247_24_31	109_35_239	273_14_72	91_14_1	253_014_417	236_46_1259	911_246_11	806_024_8	97_045_644	327_024_1
11_246_85	217_04_81	142_024_312	58_345_157	22_246_1	590_246_1	156_024_1	42_456_29	780_246_1	344_24_14	247_24_31	109_35_232	273_14_70	91_14_1	253_014_395	236_46_1316	911_246_10	806_024_7	97_045_637	327_024_1
11_246_82	217_04_81	142_024_314	58_345_148	22_246_1	590_246_1	156_024_1	42_456_29	780_246_1	344_24_15	247_24_32	109_35_232	273_14_75	91_14_1	253_014_387	236_46_1336	911_246_10	806_024_8	97_045_637	327_024_1
11_246_88	217_04_74	142_024_323	58_345_143	22_246_1	590_246_1	156_024_1	42_456_23	780_246_1	344_24_14	247_24_46	109_35_241	273_14_70	91_14_1	253_014_370	236_46_1378	911_246_10	806_024_8	97_045_646	327_024_1
11_246_91	217_04_61	142_024_298	58_345_121	22_246_1	590_246_1	156_024_1	42_456_19	780_246_1	344_24_10	247_24_51	109_35_236	273_14_72	91_14_1	253_014_354	236_46_1413	911_246_11	806_024_5	97_045_664	327_024_1
11_246_107	217_04_58	142_024_294	58_345_98	22_246_1	590_246_1	156_024_1	42_456_12	780_246_1	344_24_11	247_24_53	109_35_215	273_14_74	91_14_1	253_014_356	236_46_1430	911_246_11	806_024_4	97_045_670	327_024_1
11_246_103	217_04_57	142_024_297	58_345_89	22_246_1	590_246_1	156_024_1	42_456_8	780_246_1	344_24_8	247_24_49	109_35_207	273_14_71	91_14_1	253_014_378	236_46_1475	911_246_11	806_024_2	97_045_680	327_024_1
11_246_102	217_04_52	142_024_279	58_345_75	22_246_1	590_246_1	156_024_1	42_456_13	780_246_1	344_24_6	247_24_46	109_35_201	273_14_62	91_14_1	253_014_385	236_46_1449	911_246_11	97_045_652
11_246_95	217_04_53	142_024_290	58_345_88	22_246_1	590_246_1	156_024_1	42_456_6	780_246_1	344_24_5	247_24_42	109_35_215	273_14_52	91_14_1	253_014_398	236_46_1416	911_246_13	97_045_633
11_246_87	217_04_47	142_024_295	58_345_96	22_246_1	590_246_1	156_024_1	42_456_1	780_246_1	344_24_4	247_24_44	109_35_215	273_14_53	91_14_1	253_014_404	236_46_1416	911_246_15	97_045_610
11_246_91	217_04_54	142_024_290	58_345_104	22_246_1	590_246_1	156_024_1	42_456_1	780_246_1	344_24_4	247_24_41	109_35_213	273_14_52	91_14_1	253_014_416	236_46_1444	911_246_15	97_045_617
11_246_90	217_04_72	142_024_270	58_345_117	22_246_1	590_246_1	156_024_1	42_456_1	780_246_1	344_24_2	247_24_44	109_35_215	273_14_58	91_14_1	253_014_438	236_46_1439	911_246_17	97_045_619
11_246_90	217_04_82	142_024_266	58_345_120	22_246_1	590_246_1	156_024_1	42_456_1	780_246_1	344_24_1	247_24_51	109_35_197	273_14_69	91_14_1	253_014_425	236_46_1444	911_246_16	97_045_626
11_246_82	217_04_91	142_024_266	58_345_126	22_246_1	590_246_1	42_456_1	780_246_1	247_24_45	109_35_201	273_14_61	91_14_1	253_014_415	236_46_1445	911_246_17	97_045_647
11_246_77	217_04_108	142_024_272	58_345_145	22_246_1	590_246_1	780_246_1	247_24_45	109_35_204	273_14_62	91_14_1	253_014_409	236_46_1424	911_246_16	97_045_638
11_246_77	217_04_128	142_024_274	58_345_174	22_246_1	590_246_1	780_246_1	247_24_48	109_35_185	273_14_60	91_14_1	253_014_432	236_46_1377	911_246_11	97_045_648
11_246_76	217_04_132	142_024_286	58_345_224	22_246_1	590_246_1	780_246_1	247_24_53	109_35_191	273_14_55	91_14_1	253_014_451	236_46_1297	911_246_11	97_045_672
11_246_70	217_04_152	142_024_282	58_345_258	22_246_1	590_246_1	780_246_1	247_24_59	109_35_185	273_14_50	91_14_1	253_014_471	236_46_1250	911_246_9	97_045_677
11_246_63	217_04_157	142_024_278	58_345_263	22_246_1	590_246_1	780_246_1	247_24_66	109_35_175	273_14_52	91_14_1	253_014_487	236_46_1236	911_246_10	97_045_691
11_246_63	217_04_155	142_024_292	58_345_272	22_246_1	590_246_1	780_246_1	247_24_73	109_35_191	273_14_49	91_14_1	253_014_464	236_46_1264	911_246_15	97_045_715
11_246_57	217_04_155	142_024_288	58_345_243	22_246_1	590_246_1	780_246_1	247_24_69	109_35_181	273_14_57	91_14_1	253_014_425	236_46_1287	911_246_11	97_045_679
11_246_52	217_04_158	142_024_294	58_345_214	22_246_1	590_246_1	780_246_1	247_24_58	109_35_186	273_14_56	91_14_1	253_014_422	236_46_1296	911_246_9	97_045_675
11_246_43	217_04_157	142_024_301	58_345_196	22_246_1	590_246_1	780_246_1	247_24_45	109_35_184	273_14_53	91_14_1	253_014_408	236_46_1335	911_246_11	97_045_648
11_246_41	217_04_156	142_024_293	58_345_167	22_246_1	590_246_1	780_246_1	247_24_35	109_35_161	273_14_52	91_14_1	253_014_413	236_46_1373	911_246_8	97_045_636
11_246_36	217_04_147	142_024_284	58_345_156	22_246_1	590_246_1	780_246_1	247_24_33	109_35_150	273_14_47	91_14_1	253_014_437	236_46_1383	911_246_10	97_045_649
11_246_38	217_04_138	142_024_292	58_345_144	22_246_1	590_246_1	780_246_1	247_24_31	109_35_140	273_14_39	91_14_1	253_014_426	236_46_1395	911_246_13	97_045_687
11_246_34	217_04_143	142_024_303	58_345_130	22_246_1	590_246_1	780_246_1	247_24_21	109_35_139	273_14_35	91_14_1	253_014_433	236_46_1408	911_246_11	97_045_721
11_246_33	217_04_134	142_024_309	58_345_114	22_246_1	590_246_1	780_246_1	247_24_15	109_35_120	273_14_26	91_14_1	253_014_426	236_46_1415	911_246_12	97_045_712
11_246_26	217_04_142	142_024_306	58_345_116	22_246_1	590_246_1	780_246_1	247_24_10	109_35_121	273_14_28	91_14_1	253_014_433	236_46_1415	911_246_9	97_045_687
11_246_17	217_04_149	142_024_288	58_345_122	22_246_1	590_246_1	780_246_1	247_24_9	109_35_122	273_14_28	91_14_1	253_014_470	236_46_1436	911_246_7	97_045_694
11_246_17	217_04_145	142_024_280	58_345_128	22_246_1	590_246_1	780_246_1	247_24_11	109_35_117	273_14_25	91_14_1	253_014_473	236_46_1485	911_246_8	97_045_698
11_246_17	217_04_145	142_024_271	58_345_153	22_246_1	590_246_1	780_246_1	247_24_10	109_35_126	273_14_30	91_14_1	253_014_470	236_46_1477	911_246_10	97_045_695
11_246_12	217_04_130	142_024_277	58_345_173	22_246_1	590_246_1	780_246_1	247_24_12	109_35_129	273_14_30	91_14_1	253_014_498	236_46_1473	911_246_11	97_045_718
11_246_11	217_04_114	142_024_295	58_345_188	22_246_1	590_246_1	780_246_1	247_24_10	109_35_124	273_14_31	91_14_1	253_014_504	236_46_1465	911_246_12	97_045_697
11_246_11	217_04_106	142_024_334	58_345_208	22_246_1	590_246_1	780_246_1	247_24_11	109_35_118	273_14_30	91_14_1	253_014_467	236_46_1480	911_246_14	97_045_718
11_246_10	217_04_89	142_024_346	58_345_218	22_246_1	590_246_1	780_246_1	247_24_11	109_35_128	273_14_27	91_14_1	253_014_464	236_46_1460	911_246_21	97_045_691
11_246_13	217_04_84	142_024_352	58_345_215	22_246_1	590_246_1	780_246_1	247_24_8	109_35_138	273_14_26	91_14_1	253_014_470	236_46_1436	911_246_17	97_045_659
11_246_16	217_04_91	142_024_348	58_345_216	22_246_1	590_246_1	780_246_1	247_24_8	109_35_144	273_14_27	91_14_1	253_014_491	236_46_1408	911_246_14	97_045_662
11_246_14	217_04_96	142_024_344	58_345_185	22_246_1	590_246_1	780_246_1	247_24_6	109_35_156	273_14_30	91_14_1	253_014_516	236_46_1375	911_246_15	97_045_670
11_246_10	217_04_140	142_024_324	58_345_174	22_246_1	590_246_1	780_246_1	247_24_5	109_35_148	273_14_27	91_14_1	253_014_528	236_46_1357	911_246_15	97_045_680
11_246_5	217_04_148	142_024_300	58_345_155	22_246_1	590_246_1	780_246_1	247_24_6	109_35_133	273_14_28	91_14_1	253_014_572	236_46_1376	911_246_14	97_045_695
11_246_2	217_04_156	142_024_310	58_345_138	22_246_1	590_246_1	780_246_1	247_24_6	109_35_131	273_14_26	91_14_1	253_014_628	236_46_1349	911_246_10	97_045_710
11_246_2	217_04_154	142_024_308	58_345_134	22_246_1	590_246_1	780_246_1	247_24_7	109_35_128	273_14_24	91_14_1	253_014_645	236_46_1358	911_246_9	97_045_696
11_246_4	217_04_164	142_024_312	58_345_136	22_246_1	590_246_1	780_246_1	247_24_8	109_35_116	273_14_19	91_14_1	253_014_630	236_46_1356	911_246_9	97_045_672
11_246_4	217_04_161	142_024_337	58_345_118	22_246_1	590_246_1	780_246_1	247_24_10	109_35_103	273_14_21	91_14_1	253_014_632	236_46_1352	911_246_10	97_045_651
11_246_4	217_04_163	142_024_347	58_345_97	22_246_1	590_246_1	780_246_1	247_24_10	109_35_91	273_14_22	91_14_1	253_014_611	236_46_1356	911_246_6	97_045_641
11_246_4	217_04_163	142_024_375	58_345_92	22_246_1	590_246_1	780_246_1	247_24_7	109_35_85	273_14_18	91_14_1	253_014_577	236_46_1379	911_246_6	97_045_639
11_246_4	217_04_166	142_024_407	58_345_95	22_246_1	590_246_1	780_246_1	247_24_8	109_35_83	273_14_20	91_14_1	253_014_576	236_46_1395	911_246_7	97_045_653
11_246_5	217_04_164	142_024_408	58_345_112	22_246_1	590_246_1	780_246_1	247_24_7	109_35_90	273_14_13	91_14_1	253_014_561	236_46_1405	911_246_9	97_045_646
11_246_5	217_04_157	142_024_406	58_345_121	22_246_1	590_246_1	780_246_1	247_24_9	109_35_98	273_14_13	91_14_1	253_014_543	236_46_1403	911_246_8	97_045_624
11_246_5	217_04_146	142_024_412	58_345_121	22_246_1	590_246_1	780_246_1	247_24_9	109_35_105	273_14_14	91_14_1	253_014_560	236_46_1373	911_246_9	97_045_639
11_246_4	217_04_139	142_024_412	58_345_113	22_246_1	590_246_1	780_246_1	247_24_7	109_35_101	273_14_14	91_14_1	253_014_552	236_46_1380	911_246_9	97_045_638
11_246_6	217_04_133	142_024_428	58_345_105	22_246_1	590_246_1	780_246_1	247_24_6	109_35_114	273_14_15	91_14_1	253_014_551	236_46_1405	911_246_8	97_045_686
11_246_6	217_04_106	142_024_412	58_345_110	22_246_1	590_246_1	780_246_1	247_24_10	109_35_126	273_14_15	91_14_1	253_014_567	236_46_1382	911_246_4	97_045_728
11_246_6	217_04_98	142_024_401	58_345_97	22_246_1	590_246_1	780_246_1	247_24_12	109_35_142	273_14_13	91_14_1	253_014_602	236_46_1356	911_246_2	97_045_757
11_246_5	217_04_84	142_024_387	58_345_109	247_24_12	109_35_159	273_14_13	91_14_1	253_014_635	236_46_1385	97_045_762
11_246_3	217_04_93	142_024_358	58_345_126	247_24_14	109_35_167	273_14_11	91_14_1	253_014_634	236_46_1403	97_045_727
11_246_4	217_04_98	142_024_343	58_345_132	247_24_15	109_35_169	273_14_5	91_14_1	253_014_649	236_46_1345	97_045_705
11_246_3	217_04_122	142_024_351	58_345_149	247_24_11	109_35_157	273_14_3	91_14_1	253_014_618	236_46_1300	97_045_704
11_246_3	217_04_121	142_024_357	58_345_150	247_24_9	109_35_144	273_14_2	91_14_1	253_014_598	236_46_1312	97_045_680
11_246_5	217_04_131	142_024_384	58_345_161	247_24_8	109_35_129	273_14_2	91_14_1	253_014_600	236_46_1264	97_045_709
11_246_4	217_04_121	142_024_417	58_345_163	247_24_4	109_35_108	273_14_2	91_14_1	253_014_599	236_46_1294	97_045_695
11_246_4	217_04_108	142_024_442	58_345_154	247_24_3	109_35_104	273_14_1	91_14_1	253_014_592	236_46_1320	97_045_695
11_246_5	217_04_101	142_024_434	58_345_141	247_24_1	109_35_98	273_14_2	91_14_1	253_014_575	236_46_1340	97_045_700
11_246_1	217_04_89	142_024_419	58_345_128	109_35_95	273_14_2	91_14_1	253_014_539	236_46_1406	97_045_691
11_246_1	217_04_93	142_024_402	58_345_111	109_35_100	273_14_3	91_14_1	253_014_509	236_46_1396	97_045_683
11_246_1	217_04_107	142_024_430	58_345_108	109_35_114	273_14_3	91_14_1	253_014_511	236_46_1384	97_045_672
11_246_2	217_04_106	142_024_419	58_345_114	109_35_140	273_14_2	91_14_1	253_014_525	236_46_1387	97_045_667
11_246_2	217_04_117	142_024_394	58_345_117	109_35_155	273_14_1	91_14_1	253_014_519	236_46_1408	97_045_682
11_246_2	217_04_119	142_024_392	58_345_112	109_35_163	273_14_1	91_14_1	253_014_513	236_46_1439	97_045_685
11_246_3	217_04_117	142_024_391	58_345_115	109_35_175	273_14_1	91_14_1	253_014_514	236_46_1426	97_045_679
11_246_2	217_04_134	142_024_408	58_345_126	109_35_177	253_014_496	236_46_1418	97_045_669
11_246_1	217_04_126	142_024_411	58_345_148	109_35_170	253_014_504	236_46_1371	97_045_668
217_04_136	142_024_439	58_345_164	109_35_146	253_014_507	236_46_1364	97_045_689
217_04_143	142_024_463	58_345_198	109_35_139	253_014_522	236_46_1328	97_045_672
217_04_138	142_024_493	58_345_199	109_35_131	253_014_519	236_46_1327	97_045_665
217_04_149	142_024_488	58_345_200	109_35_116	253_014_494	236_46_1341	97_045_694
217_04_147	142_024_489	58_345_199	109_35_116	253_014_475	236_46_1358	97_045_726
217_04_146	142_024_464	58_345_191	109_35_118	253_014_471	236_46_1360	97_045_761
217_04_149	142_024_431	58_345_171	109_35_125	253_014_472	236_46_1397	97_045_731
217_04_147	142_024_417	58_345_152	109_35_132	253_014_469	236_46_1420	97_045_726
217_04_166	142_024_394	58_345_151	109_35_153	253_014_455	236_46_1405	97_045_705
217_04_162	142_024_391	58_345_152	109_35_148	253_014_419	236_46_1416	97_045_672
217_04_159	142_024_385	58_345_150	109_35_166	253_014_392	236_46_1449	97_045_692
217_04_158	142_024_364	58_345_155	109_35_176	253_014_398	236_46_1471	97_045_679
217_04_151	142_024_392	58_345_149	109_35_180	253_014_390	236_46_1475	97_045_693
217_04_133	142_024_408	58_345_156	109_35_198	253_014_398	236_46_1475	97_045_699
217_04_124	142_024_407	58_345_151	109_35_197	253_014_401	236_46_1444	97_045_745
217_04_114	142_024_388	58_345_141	109_35_209	253_014_424	236_46_1442	97_045_760
217_04_90	142_024_387	58_345_143	109_35_207	253_014_430	236_46_1439	97_045_750
217_04_62	142_024_361	58_345_134	109_35_218	253_014_440	236_46_1423	97_045_758
217_04_42	142_024_368	58_345_141	109_35_226	253_014_470	236_46_1378	97_045_763
217_04_34	142_024_356	58_345_138	109_35_239	253_014_507	236_46_1342	97_045_777
217_04_34	142_024_372	58_345_164	109_35_242	253_014_511	236_46_1330	97_045_801
217_04_31	142_024_360	58_345_164	109_35_232	253_014_500	236_46_1353	97_045_791
217_04_39	142_024_376	58_345_149	109_35_203	253_014_472	236_46_1385	97_045_805
217_04_47	142_024_381	58_345_157	109_35_196	253_014_438	236_46_1387	97_045_779
217_04_53	142_024_399	58_345_163	109_35_181	253_014_424	236_46_1428	97_045_785
217_04_57	142_024_415	58_345_173	109_35_177	253_014_422	236_46_1395	97_045_790
217_04_57	142_024_406	58_345_198	109_35_175	253_014_428	236_46_1383	97_045_790
217_04_60	142_024_398	58_345_195	109_35_173	253_014_425	236_46_1375	97_045_813
217_04_61	142_024_378	58_345_204	109_35_172	253_014_429	236_46_1373	97_045_822
217_04_60	142_024_371	58_345_200	109_35_177	253_014_413	236_46_1364	97_045_781
217_04_68	142_024_359	58_345_201	109_35_162	253_014_425	236_46_1346	97_045_774
217_04_82	142_024_326	58_345_195	109_35_156	253_014_419	236_46_1358	97_045_788
217_04_108	142_024_346	58_345_200	109_35_161	253_014_403	236_46_1367	97_045_767
217_04_113	142_024_362	58_345_187	109_35_167	253_014_380	236_46_1364	97_045_783
217_04_118	142_024_374	58_345_196	109_35_153	253_014_379	236_46_1382	97_045_773
217_04_125	142_024_368	58_345_201	109_35_141	253_014_388	236_46_1394	97_045_792
217_04_127	142_024_364	58_345_180	109_35_135	253_014_407	236_46_1398	97_045_809
217_04_131	142_024_373	58_345_187	109_35_126	253_014_396	236_46_1403	97_045_799
217_04_142	142_024_381	58_345_170	109_35_117	253_014_394	236_46_1402	97_045_766
217_04_149	142_024_388	58_345_175	109_35_118	253_014_380	236_46_1401	97_045_777
217_04_150	142_024_381	58_345_170	109_35_117	253_014_376	236_46_1390	97_045_775
217_04_148	142_024_420	58_345_186	109_35_102	253_014_387	236_46_1390	97_045_785
217_04_143	142_024_403	58_345_189	109_35_100	253_014_381	236_46_1398	97_045_809
217_04_141	142_024_366	58_345_182	109_35_95	253_014_417	236_46_1381	97_045_832
217_04_138	142_024_326	58_345_162	109_35_95	253_014_417	236_46_1411	97_045_819
217_04_140	142_024_303	58_345_173	109_35_104	253_014_423	236_46_1367	97_045_818
217_04_138	142_024_337	58_345_172	109_35_108	253_014_437	236_46_1341	97_045_837
217_04_137	142_024_356	58_345_178	109_35_112	253_014_412	236_46_1341	97_045_842
217_04_125	142_024_388	58_345_184	109_35_117	253_014_389	236_46_1341	97_045_865
217_04_118	142_024_406	58_345_182	109_35_107	253_014_383	236_46_1359	97_045_866
217_04_115	142_024_411	58_345_180	109_35_99	253_014_389	236_46_1363	97_045_860
217_04_109	142_024_372	58_345_186	109_35_91	253_014_395	236_46_1363	97_045_876
217_04_118	142_024_347	58_345_188	109_35_81	253_014_393	236_46_1381	97_045_866
217_04_103	142_024_313	58_345_190	109_35_82	253_014_417	236_46_1382	97_045_845
217_04_93	142_024_313	58_345_210	109_35_78	253_014_421	236_46_1413	97_045_852
217_04_94	142_024_328	58_345_225	109_35_69	253_014_429	236_46_1438	97_045_846
217_04_88	142_024_349	58_345_247	109_35_64	253_014_437	236_46_1412	97_045_840
217_04_103	142_024_347	58_345_257	109_35_54	253_014_412	236_46_1410	97_045_852
217_04_108	142_024_350	58_345_261	109_35_51	253_014_420	236_46_1402	97_045_850
217_04_91	142_024_355	58_345_242	109_35_46	253_014_422	236_46_1410	97_045_836
217_04_82	142_024_363	58_345_224	109_35_50	253_014_405	236_46_1394	97_045_873
217_04_83	142_024_381	58_345_213	109_35_60	253_014_419	236_46_1361	97_045_881
217_04_89	142_024_380	58_345_202	109_35_60	253_014_422	236_46_1365	97_045_897
217_04_108	142_024_381	58_345_183	109_35_53	253_014_403	236_46_1402	97_045_869
217_04_125	142_024_355	58_345_195	109_35_49	253_014_395	236_46_1402	97_045_860
217_04_113	142_024_350	58_345_197	109_35_45	253_014_382	236_46_1426	97_045_865
217_04_114	142_024_344	58_345_213	109_35_44	253_014_373	236_46_1433	97_045_893
217_04_111	142_024_354	58_345_229	109_35_44	253_014_368	236_46_1452	97_045_919
217_04_104	142_024_343	58_345_239	109_35_50	253_014_359	236_46_1444	97_045_935
217_04_102	142_024_340	58_345_232	109_35_62	253_014_354	236_46_1413	97_045_958
217_04_93	142_024_363	58_345_212	109_35_67	253_014_375	236_46_1400	97_045_925
217_04_91	142_024_402	58_345_203	109_35_78	253_014_369	236_46_1396	97_045_892
217_04_102	142_024_402	58_345_193	109_35_84	253_014_385	236_46_1381	97_045_877
217_04_102	142_024_404	58_345_194	109_35_86	253_014_406	236_46_1389	97_045_873
217_04_106	142_024_413	58_345_204	109_35_93	253_014_410	236_46_1383	97_045_849
217_04_99	142_024_421	58_345_220	109_35_78	253_014_415	236_46_1375	97_045_848
217_04_108	142_024_400	58_345_210	109_35_76	253_014_416	236_46_1383	97_045_850
217_04_109	142_024_380	58_345_227	109_35_70	253_014_411	236_46_1361	97_045_844
217_04_117	142_024_371	58_345_219	109_35_64	253_014_397	236_46_1359	97_045_829
217_04_129	142_024_374	58_345_221	109_35_62	253_014_408	236_46_1369	97_045_797
217_04_142	142_024_397	58_345_213	109_35_64	253_014_396	236_46_1430	97_045_771
217_04_155	142_024_405	58_345_195	109_35_65	253_014_417	236_46_1430	97_045_773
217_04_172	142_024_398	58_345_185	109_35_63	253_014_443	236_46_1405	97_045_792
217_04_178	142_024_372	58_345_177	109_35_61	253_014_440	236_46_1387	97_045_834
217_04_163	142_024_362	58_345_183	109_35_55	253_014_449	236_46_1389	97_045_851
217_04_157	142_024_360	58_345_179	109_35_44	253_014_445	236_46_1401	97_045_910
217_04_149	142_024_357	58_345_168	109_35_39	253_014_425	236_46_1431	97_045_944
217_04_137	142_024_353	58_345_172	109_35_39	253_014_412	236_46_1434	97_045_903
217_04_122	142_024_347	58_345_170	109_35_34	253_014_419	236_46_1467	97_045_868
217_04_124	142_024_358	58_345_185	109_35_31	253_014_418	236_46_1462	97_045_805
217_04_154	142_024_366	58_345_191	109_35_35	253_014_419	236_46_1466	97_045_770
217_04_165	142_024_377	58_345_202	109_35_30	253_014_428	236_46_1459	97_045_749
217_04_176	142_024_391	58_345_202	109_35_27	253_014_433	236_46_1464	97_045_743
217_04_187	142_024_397	58_345_193	109_35_25	253_014_421	236_46_1460	97_045_761
217_04_187	142_024_362	58_345_182	109_35_24	253_014_425	236_46_1449	97_045_806
217_04_189	142_024_357	58_345_164	109_35_27	253_014_442	236_46_1432	97_045_853
217_04_200	142_024_351	58_345_170	109_35_22	253_014_449	236_46_1407	97_045_893
217_04_194	142_024_335	58_345_158	109_35_14	253_014_476	236_46_1417	97_045_899
217_04_208	142_024_335	58_345_153	109_35_11	253_014_477	236_46_1410	97_045_918
217_04_215	142_024_333	58_345_152	109_35_12	253_014_473	236_46_1375	97_045_908
217_04_216	142_024_322	58_345_132	109_35_10	253_014_440	236_46_1403	97_045_856
217_04_229	142_024_324	58_345_126	109_35_9	253_014_466	236_46_1406	97_045_813
217_04_245	142_024_368	58_345_143	109_35_11	253_014_465	236_46_1387	97_045_786
217_04_236	142_024_389	58_345_156	109_35_15	253_014_456	236_46_1403	97_045_803
217_04_236	142_024_420	58_345_167	109_35_17	253_014_455	236_46_1408	97_045_809
217_04_248	142_024_447	58_345_158	109_35_15	253_014_460	236_46_1407	97_045_786
217_04_236	142_024_440	58_345_157	109_35_16	253_014_472	236_46_1424	97_045_803
217_04_237	142_024_415	58_345_153	109_35_12	253_014_474	236_46_1420	97_045_813
217_04_231	142_024_394	58_345_141	109_35_9	253_014_474	236_46_1443	97_045_811
217_04_228	142_024_376	58_345_141	109_35_14	253_014_482	236_46_1459	97_045_790
217_04_218	142_024_349	58_345_146	109_35_19	253_014_466	236_46_1442	97_045_787
217_04_240	142_024_344	58_345_145	109_35_20	253_014_454	236_46_1434	97_045_785
217_04_262	142_024_317	58_345_152	109_35_24	253_014_437	236_46_1426	97_045_796
217_04_281	142_024_288	58_345_157	109_35_25	253_014_457	236_46_1395	97_045_815
217_04_293	142_024_279	58_345_143	109_35_24	253_014_479	236_46_1369	97_045_846
217_04_295	142_024_294	58_345_140	109_35_27	253_014_496	236_46_1341	97_045_868
217_04_306	142_024_304	58_345_152	109_35_21	253_014_489	236_46_1343	97_045_867
217_04_294	142_024_289	58_345_151	109_35_20	253_014_524	236_46_1311	97_045_873
217_04_296	142_024_290	58_345_144	109_35_18	253_014_534	236_46_1327	97_045_889
217_04_303	142_024_307	58_345_137	109_35_18	253_014_518	236_46_1308	97_045_870
217_04_297	142_024_317	58_345_129	109_35_18	253_014_492	236_46_1329	97_045_840
217_04_296	142_024_338	58_345_132	109_35_19	253_014_480	236_46_1342	97_045_833
217_04_287	142_024_330	58_345_131	109_35_21	253_014_497	236_46_1364	97_045_850
217_04_305	142_024_321	58_345_132	109_35_19	253_014_504	236_46_1371	97_045_858
217_04_307	142_024_303	58_345_129	109_35_15	253_014_530	236_46_1366	97_045_853
217_04_292	142_024_297	58_345_137	109_35_12	253_014_539	236_46_1376	97_045_875
217_04_295	142_024_297	58_345_148	109_35_12	253_014_527	236_46_1364	97_045_860
217_04_304	142_024_312	58_345_146	109_35_8	253_014_521	236_46_1329	97_045_879
217_04_300	142_024_335	58_345_149	109_35_7	253_014_539	236_46_1329	97_045_889
217_04_314	142_024_343	58_345_130	109_35_6	253_014_574	236_46_1328	97_045_885
217_04_335	142_024_327	58_345_123	109_35_5	253_014_585	236_46_1333	97_045_891
217_04_315	142_024_307	58_345_112	109_35_8	253_014_573	236_46_1348	97_045_882
217_04_295	142_024_306	58_345_98	109_35_7	253_014_615	236_46_1377	97_045_832
217_04_271	142_024_307	58_345_87	109_35_7	253_014_653	236_46_1375	97_045_854
217_04_279	142_024_304	58_345_83	109_35_7	253_014_669	236_46_1367	97_045_847
217_04_274	142_024_316	58_345_86	109_35_9	253_014_685	236_46_1358	97_045_826
217_04_276	142_024_328	58_345_88	109_35_7	253_014_651	236_46_1356	97_045_816
217_04_290	142_024_307	58_345_84	109_35_5	253_014_635	236_46_1334	97_045_811
217_04_300	142_024_303	58_345_83	109_35_5	253_014_600	236_46_1349	97_045_802
217_04_317	142_024_298	58_345_90	109_35_1	253_014_625	236_46_1356	97_045_775
217_04_315	142_024_293	58_345_82	109_35_4	253_014_628	236_46_1390	97_045_762
217_04_333	142_024_295	58_345_72	109_35_5	253_014_634	236_46_1383	97_045_734
217_04_336	142_024_302	58_345_66	109_35_5	253_014_637	236_46_1399	97_045_704
217_04_347	142_024_317	58_345_52	109_35_5	253_014_608	236_46_1356	97_045_700
217_04_378	142_024_333	58_345_41	109_35_6	253_014_629	236_46_1346	97_045_680
217_04_382	142_024_362	58_345_38	109_35_4	253_014_641	236_46_1338	97_045_706
217_04_369	142_024_379	58_345_36	109_35_4	253_014_627	236_46_1334	97_045_757
217_04_366	142_024_392	58_345_43	109_35_2	253_014_655	236_46_1298	97_045_762
217_04_362	142_024_405	58_345_52	109_35_3	253_014_704	236_46_1289	97_045_798
217_04_364	142_024_390	58_345_51	109_35_6	253_014_751	236_46_1274	97_045_811
217_04_361	142_024_384	58_345_50	109_35_6	253_014_798	236_46_1259	97_045_783
217_04_366	142_024_356	58_345_49	109_35_8	253_014_827	236_46_1252	97_045_758
217_04_382	142_024_350	58_345_36	109_35_7	253_014_796	236_46_1259	97_045_739
217_04_371	142_024_356	58_345_28	109_35_6	253_014_776	236_46_1286	97_045_719
217_04_372	142_024_360	58_345_23	109_35_5	253_014_766	236_46_1261	97_045_735
217_04_371	142_024_375	58_345_18	109_35_3	253_014_791	236_46_1271	97_045_725
217_04_363	142_024_388	58_345_17	109_35_6	253_014_774	236_46_1273	97_045_744
217_04_358	142_024_393	58_345_22	109_35_6	253_014_759	236_46_1292	97_045_750
217_04_361	142_024_394	58_345_20	109_35_6	253_014_747	236_46_1306	97_045_732
217_04_379	142_024_395	58_345_22	109_35_6	253_014_726	236_46_1294	97_045_740
217_04_385	142_024_392	58_345_25	109_35_8	253_014_701	236_46_1317	97_045_706
217_04_382	142_024_415	58_345_23	109_35_6	253_014_697	236_46_1335	97_045_715
217_04_379	142_024_437	58_345_21	109_35_8	253_014_696	236_46_1334	97_045_700
217_04_378	142_024_460	58_345_18	109_35_8	253_014_697	236_46_1343	97_045_688
217_04_349	142_024_458	58_345_15	109_35_9	253_014_677	236_46_1312	97_045_662
217_04_330	142_024_448	58_345_15	109_35_10	253_014_721	236_46_1324	97_045_676
217_04_336	142_024_424	58_345_9	109_35_14	253_014_709	236_46_1328	97_045_666
217_04_349	142_024_420	58_345_11	109_35_12	253_014_694	236_46_1361	97_045_645
217_04_350	142_024_389	58_345_9	109_35_11	253_014_662	236_46_1382	97_045_643
217_04_364	142_024_389	58_345_11	109_35_11	253_014_644	236_46_1380	97_045_662
217_04_346	142_024_390	58_345_13	109_35_13	253_014_674	236_46_1374	97_045_649
217_04_356	142_024_378	58_345_15	109_35_17	253_014_679	236_46_1344	97_045_647
217_04_372	142_024_364	58_345_16	109_35_18	253_014_683	236_46_1340	97_045_648
217_04_371	142_024_372	58_345_19	109_35_17	253_014_695	236_46_1321	97_045_650
217_04_368	142_024_385	58_345_18	109_35_12	253_014_716	236_46_1329	97_045_639
217_04_363	142_024_379	58_345_20	109_35_13	253_014_749	236_46_1324	97_045_639
217_04_363	142_024_382	58_345_18	109_35_9	253_014_785	236_46_1343	97_045_610
217_04_363	142_024_371	58_345_16	109_35_10	253_014_811	236_46_1349	97_045_576
217_04_379	142_024_377	58_345_16	109_35_10	253_014_851	236_46_1334	97_045_590
217_04_379	142_024_377	58_345_17	109_35_7	253_014_877	236_46_1354	97_045_562
217_04_365	142_024_402	58_345_14	109_35_9	253_014_870	236_46_1343	97_045_570
217_04_348	142_024_419	58_345_14	109_35_8	253_014_851	236_46_1365	97_045_553
217_04_332	142_024_420	58_345_16	109_35_6	253_014_824	236_46_1370	97_045_564
217_04_319	142_024_422	58_345_15	109_35_5	253_014_777	236_46_1375	97_045_570
217_04_319	142_024_405	58_345_15	109_35_5	253_014_752	236_46_1413	97_045_555
217_04_324	142_024_407	58_345_11	109_35_6	253_014_713	236_46_1451	97_045_560
217_04_350	142_024_397	58_345_8	109_35_8	253_014_731	236_46_1454	97_045_511
217_04_349	142_024_391	58_345_10	109_35_9	253_014_738	236_46_1489	97_045_487
217_04_346	142_024_401	58_345_15	109_35_8	253_014_773	236_46_1419	97_045_478
217_04_356	142_024_413	58_345_17	109_35_7	253_014_779	236_46_1435	97_045_489
217_04_352	142_024_417	58_345_23	109_35_5	253_014_776	236_46_1400	97_045_518
217_04_345	142_024_418	58_345_29	109_35_4	253_014_782	236_46_1334	97_045_556
217_04_344	142_024_411	58_345_31	109_35_4	253_014_751	236_46_1359	97_045_557
217_04_335	142_024_401	58_345_35	109_35_1	253_014_801	236_46_1319	97_045_581
217_04_335	142_024_418	58_345_33	109_35_1	253_014_823	236_46_1323	97_045_576
217_04_341	142_024_436	58_345_33	253_014_851	236_46_1315	97_045_561
217_04_355	142_024_444	58_345_31	253_014_869	236_46_1311	97_045_551
217_04_364	142_024_452	58_345_28	253_014_875	236_46_1313	97_045_528
217_04_378	142_024_433	58_345_25	253_014_840	236_46_1348	97_045_533
217_04_391	142_024_427	58_345_23	253_014_797	236_46_1385	97_045_516
217_04_397	142_024_403	58_345_17	253_014_751	236_46_1411	97_045_522
217_04_412	142_024_411	58_345_13	253_014_731	236_46_1401	97_045_535
217_04_403	142_024_420	58_345_15	253_014_738	236_46_1362	97_045_554
217_04_393	142_024_414	58_345_17	253_014_778	236_46_1331	97_045_548
217_04_389	142_024_413	58_345_18	253_014_823	236_46_1320	97_045_585
217_04_380	142_024_433	58_345_20	253_014_853	236_46_1300	97_045_593
217_04_373	142_024_460	58_345_22	253_014_886	236_46_1276	97_045_560
217_04_360	142_024_477	58_345_20	253_014_905	236_46_1284	97_045_559
217_04_341	142_024_471	58_345_18	253_014_871	236_46_1279	97_045_573
217_04_331	142_024_451	58_345_15	253_014_809	236_46_1328	97_045_591
217_04_311	142_024_436	58_345_10	253_014_776	236_46_1344	97_045_612
217_04_316	142_024_421	58_345_8	253_014_703	236_46_1364	97_045_617
217_04_343	142_024_386	58_345_8	253_014_684	236_46_1394	97_045_621
217_04_342	142_024_380	58_345_10	253_014_711	236_46_1405	97_045_580
217_04_354	142_024_397	58_345_12	253_014_749	236_46_1380	97_045_538
217_04_365	142_024_407	58_345_13	253_014_777	236_46_1375	97_045_525
217_04_364	142_024_424	58_345_18	253_014_782	236_46_1358	97_045_506
217_04_361	142_024_439	58_345_20	253_014_771	236_46_1347	97_045_494
217_04_351	142_024_443	58_345_16	253_014_777	236_46_1376	97_045_536
217_04_345	142_024_459	58_345_14	253_014_777	236_46_1361	97_045_556
217_04_363	142_024_451	58_345_13	253_014_778	236_46_1362	97_045_571
217_04_362	142_024_430	58_345_9	253_014_785	236_46_1367	97_045_624
217_04_358	142_024_422	58_345_10	253_014_761	236_46_1367	97_045_668
217_04_347	142_024_395	58_345_11	253_014_749	236_46_1383	97_045_686
217_04_319	142_024_391	58_345_9	253_014_753	236_46_1370	97_045_712
217_04_314	142_024_352	58_345_8	253_014_737	236_46_1413	97_045_719
217_04_301	142_024_362	58_345_4	253_014_718	236_46_1434	97_045_731
217_04_292	142_024_385	58_345_5	253_014_742	236_46_1428	97_045_686
217_04_279	142_024_379	58_345_4	253_014_762	236_46_1436	97_045_662
217_04_279	142_024_389	58_345_4	253_014_781	236_46_1409	97_045_664
217_04_299	142_024_385	58_345_4	253_014_781	236_46_1400	97_045_606
217_04_316	142_024_377	58_345_4	253_014_781	236_46_1367	97_045_586
217_04_333	142_024_380	58_345_2	253_014_790	236_46_1373	97_045_570
217_04_348	142_024_358	58_345_1	253_014_780	236_46_1368	97_045_567
217_04_354	142_024_379	58_345_1	253_014_767	236_46_1382	97_045_580
217_04_368	142_024_407	58_345_1	253_014_800	236_46_1364	97_045_596
253_014_802	236_46_1375	142_024_398	97_045_632	217_04_365
253_014_820	236_46_1368	142_024_395	97_045_637	217_04_364
253_014_831	236_46_1356	142_024_392	97_045_640	217_04_347
253_014_809	236_46_1362	142_024_396	97_045_626	217_04_334
253_014_768	236_46_1372	142_024_443	97_045_613	217_04_326
253_014_764	236_46_1373	142_024_480	97_045_583	217_04_343
253_014_772	236_46_1357	142_024_497	97_045_564	217_04_342
253_014_756	236_46_1349	142_024_471	97_045_548	217_04_354
253_014_744	236_46_1363	142_024_439	97_045_542	217_04_365
253_014_743	236_46_1331	142_024_414	97_045_589	217_04_375
253_014_758	236_46_1321	142_024_409	97_045_579	217_04_400
253_014_756	236_46_1319	142_024_398	97_045_593	217_04_420
253_014_759	236_46_1293	142_024_408	97_045_627	217_04_411
253_014_769	236_46_1283	142_024_418	97_045_594	217_04_423
253_014_744	236_46_1291	142_024_414	97_045_602	217_04_404
253_014_725	236_46_1338	142_024_430	97_045_613	217_04_405
253_014_708	236_46_1398	142_024_424	97_045_580	217_04_400
253_014_697	236_46_1398	142_024_415	97_045_579	217_04_386
253_014_705	236_46_1371	142_024_405	97_045_591	217_04_370
253_014_730	236_46_1348	142_024_395	97_045_598	217_04_394
253_014_760	236_46_1370	142_024_409	97_045_611	217_04_395
253_014_779	236_46_1375	142_024_408	97_045_614	217_04_404
253_014_797	236_46_1334	142_024_377	97_045_628	217_04_404
253_014_791	236_46_1310	142_024_357	97_045_638	217_04_402
253_014_790	236_46_1308	142_024_385	97_045_664	217_04_400
253_014_800	236_46_1306	142_024_379	97_045_649	217_04_391
253_014_779	236_46_1329	142_024_390	97_045_617	217_04_399
253_014_727	236_46_1364	142_024_407	97_045_616	217_04_390
253_014_708	236_46_1370	142_024_396	97_045_633	217_04_392
253_014_723	236_46_1349	142_024_404	97_045_623	217_04_393
253_014_686	236_46_1364	142_024_408	97_045_606	217_04_395
253_014_700	236_46_1366	142_024_404	97_045_608	217_04_400
253_014_723	236_46_1379	142_024_407	97_045_574	217_04_395
253_014_725	236_46_1400	142_024_387	97_045_553	217_04_399
253_014_728	236_46_1374	142_024_374	97_045_592	217_04_388
253_014_734	236_46_1374	142_024_379	97_045_580	217_04_393
253_014_709	236_46_1388	142_024_348	97_045_575	217_04_396
253_014_719	236_46_1402	142_024_356	97_045_569	217_04_389
253_014_706	236_46_1438	142_024_354	97_045_577	217_04_382
253_014_723	236_46_1424	142_024_362	97_045_571	217_04_386
253_014_731	236_46_1427	142_024_365	97_045_569	217_04_384
253_014_735	236_46_1424	142_024_388	97_045_567	217_04_395
253_014_765	236_46_1405	142_024_412	97_045_554	217_04_394
253_014_760	236_46_1398	142_024_417	97_045_564	217_04_396
253_014_784	236_46_1390	142_024_404	97_045_565	217_04_403
253_014_773	236_46_1373	142_024_377	97_045_574	217_04_419
253_014_758	236_46_1372	142_024_372	97_045_595	217_04_427
253_014_776	236_46_1359	142_024_373	97_045_591	217_04_414
253_014_800	236_46_1371	142_024_369	97_045_572	217_04_428
253_014_804	236_46_1364	142_024_382	97_045_572	217_04_408
253_014_795	236_46_1362	142_024_371	97_045_573	217_04_431
253_014_795	236_46_1350	142_024_354	97_045_544	217_04_453
253_014_789	236_46_1340	142_024_356	97_045_515	217_04_460
253_014_782	236_46_1325	142_024_387	97_045_507	217_04_439
253_014_766	236_46_1333	142_024_387	97_045_518	217_04_459
253_014_786	236_46_1304	142_024_390	97_045_529	217_04_465
253_014_779	236_46_1294	142_024_385	97_045_540	217_04_480
253_014_808	236_46_1303	142_024_403	97_045_533	217_04_480
253_014_835	236_46_1284	142_024_427	97_045_529	217_04_498
253_014_835	236_46_1266	142_024_445	97_045_531	217_04_480
253_014_823	236_46_1271	142_024_448	97_045_538	217_04_458
253_014_790	236_46_1267	142_024_450	97_045_582	217_04_424
253_014_765	236_46_1299	142_024_432	97_045_609	217_04_408
253_014_748	236_46_1306	142_024_430	97_045_608	217_04_399
253_014_770	236_46_1315	142_024_404	97_045_605	217_04_395
253_014_768	236_46_1316	142_024_390	97_045_590	217_04_392
253_014_811	236_46_1331	142_024_384	97_045_557	217_04_375
253_014_829	236_46_1345	142_024_376	97_045_534	217_04_375
253_014_877	236_46_1345	142_024_389	97_045_520	217_04_380
253_014_917	236_46_1322	142_024_374	97_045_485	217_04_397
253_014_897	236_46_1306	142_024_376	97_045_527	217_04_444
253_014_890	236_46_1302	142_024_387	97_045_556	217_04_485
253_014_895	236_46_1298	142_024_382	97_045_560	217_04_478
253_014_847	236_46_1311	142_024_381	97_045_579	217_04_476
253_014_840	236_46_1307	142_024_377	97_045_580	217_04_455
253_014_841	236_46_1306	142_024_378	97_045_568	217_04_457
253_014_818	236_46_1314	142_024_375	97_045_534	217_04_448
253_014_837	236_46_1305	142_024_366	97_045_518	217_04_467
253_014_863	236_46_1294	142_024_353	97_045_504	217_04_478
253_014_856	236_46_1311	142_024_353	97_045_497	217_04_503
253_014_905	236_46_1266	142_024_342	97_045_498	217_04_509
253_014_903	236_46_1230	142_024_335	97_045_481	217_04_520
253_014_905	236_46_1229	142_024_370	97_045_489	217_04_494
253_014_884	236_46_1241	142_024_382	97_045_508	217_04_476
253_014_853	236_46_1294	142_024_392	97_045_505	217_04_455
253_014_820	236_46_1325	142_024_390	97_045_500	217_04_478
253_014_807	236_46_1360	142_024_405	97_045_455	217_04_484
253_014_777	236_46_1382	142_024_389	97_045_437	217_04_501
253_014_766	236_46_1356	142_024_382	97_045_420	217_04_498
253_014_784	236_46_1354	142_024_393	97_045_416	217_04_489
253_014_790	236_46_1326	142_024_383	97_045_423	217_04_500
253_014_797	236_46_1336	142_024_384	97_045_441	217_04_486
253_014_809	236_46_1321	142_024_400	97_045_459	217_04_495
253_014_829	236_46_1360	142_024_426	97_045_430	217_04_502
253_014_865	236_46_1380	142_024_423	97_045_449	217_04_503
253_014_885	236_46_1387	142_024_413	97_045_417	217_04_480
253_014_881	236_46_1412	142_024_413	97_045_391	217_04_469
253_014_880	236_46_1410	142_024_436	97_045_389	217_04_453
253_014_876	236_46_1387	142_024_438	97_045_378	217_04_449
253_014_884	236_46_1372	142_024_444	97_045_377	217_04_444
253_014_854	236_46_1363	142_024_446	97_045_379	217_04_453
253_014_819	236_46_1374	142_024_438	97_045_399	217_04_455
253_014_830	236_46_1379	142_024_424	97_045_397	217_04_438
253_014_857	236_46_1372	142_024_427	97_045_399	217_04_451
253_014_889	236_46_1337	142_024_441	97_045_385	217_04_468
253_014_901	236_46_1313	142_024_442	97_045_370	217_04_479
253_014_915	236_46_1295	142_024_454	97_045_339	217_04_507
253_014_942	236_46_1304	142_024_447	97_045_321	217_04_497
253_014_963	236_46_1295	142_024_453	97_045_335	217_04_491
253_014_971	236_46_1296	142_024_443	97_045_351	217_04_485
253_014_990	236_46_1281	142_024_436	97_045_395	217_04_457
253_014_976	236_46_1258	142_024_413	97_045_422	217_04_449
253_014_950	236_46_1295	142_024_427	97_045_456	217_04_426
253_014_930	236_46_1315	142_024_402	97_045_461	217_04_440
253_014_910	236_46_1319	142_024_410	97_045_461	217_04_450
253_014_871	236_46_1318	142_024_403	97_045_456	217_04_437
253_014_850	236_46_1327	142_024_408	97_045_440	217_04_437
253_014_848	236_46_1375	142_024_399	97_045_395	217_04_451
253_014_853	236_46_1375	142_024_405	97_045_393	217_04_465
253_014_850	236_46_1373	142_024_410	97_045_389	217_04_479
253_014_858	236_46_1367	142_024_414	97_045_394	217_04_473
253_014_840	236_46_1388	142_024_418	97_045_392	217_04_459
253_014_819	236_46_1418	142_024_417	97_045_381	217_04_463
253_014_795	236_46_1427	142_024_422	97_045_369	217_04_454
253_014_801	236_46_1419	142_024_409	97_045_364	217_04_448
253_014_809	236_46_1400	142_024_413	97_045_374	217_04_453
253_014_824	236_46_1382	142_024_425	97_045_380	217_04_448
253_014_872	236_46_1355	142_024_419	97_045_392	217_04_446
253_014_920	236_46_1333	142_024_405	97_045_407	217_04_451
253_014_919	236_46_1320	142_024_389	97_045_393	217_04_439
253_014_949	236_46_1316	142_024_383	97_045_401	217_04_421
253_014_956	236_46_1295	142_024_378	97_045_410	217_04_430
253_014_962	236_46_1319	142_024_381	97_045_405	217_04_422
253_014_929	236_46_1359	142_024_373	97_045_403	217_04_432
253_014_946	236_46_1358	142_024_379	97_045_398	217_04_427
253_014_971	236_46_1385	142_024_422	97_045_391	217_04_408
253_014_946	236_46_1370	142_024_446	97_045_405	217_04_382
253_014_936	236_46_1382	142_024_450	97_045_414	217_04_367
253_014_954	236_46_1333	142_024_448	97_045_424	217_04_355
253_014_948	236_46_1317	142_024_452	97_045_407	217_04_339
253_014_942	236_46_1309	142_024_473	97_045_423	217_04_319
253_014_969	236_46_1302	142_024_489	97_045_419	217_04_308
253_014_977	236_46_1293	142_024_481	97_045_391	217_04_326
253_014_989	236_46_1330	142_024_478	97_045_389	217_04_318
253_014_994	236_46_1365	142_024_481	97_045_375	217_04_304
253_014_978	236_46_1388	142_024_492	97_045_361	217_04_295
253_014_968	236_46_1384	142_024_497	97_045_360	217_04_296
253_014_943	236_46_1387	142_024_499	97_045_356	217_04_296
253_014_910	236_46_1429	142_024_503	97_045_345	217_04_298
253_014_864	236_46_1420	142_024_491	97_045_348	217_04_304
253_014_901	236_46_1430	142_024_471	97_045_345	217_04_301
253_014_926	236_46_1390	142_024_484	97_045_325	217_04_319
253_014_950	236_46_1370	142_024_506	97_045_309	217_04_323
253_014_950	236_46_1374	142_024_508	97_045_301	217_04_350
253_014_1026	236_46_1352	142_024_519	97_045_293	217_04_343
253_014_1060	236_46_1332	142_024_527	97_045_283	217_04_348
253_014_1051	236_46_1342	142_024_505	97_045_292	217_04_357
253_014_1058	236_46_1317	142_024_511	97_045_304	217_04_379
253_014_1017	236_46_1384	142_024_512	97_045_288	217_04_369
253_014_987	236_46_1385	142_024_522	97_045_291	217_04_354
253_014_987	236_46_1354	142_024_536	97_045_257	217_04_363
253_014_940	236_46_1380	142_024_541	97_045_262	217_04_358
253_014_937	236_46_1353	142_024_581	97_045_272	217_04_348
253_014_894	236_46_1373	142_024_612	97_045_274	217_04_357
253_014_901	236_46_1386	142_024_604	97_045_265	217_04_361
253_014_885	236_46_1383	142_024_578	97_045_272	217_04_382
253_014_859	236_46_1400	142_024_540	97_045_283	217_04_392
253_014_878	236_46_1412	142_024_515	97_045_310	217_04_398
253_014_887	236_46_1371	142_024_509	97_045_314	217_04_411
253_014_911	236_46_1383	142_024_508	97_045_329	217_04_394
253_014_935	236_46_1372	142_024_514	97_045_320	217_04_372
253_014_963	236_46_1369	142_024_546	97_045_313	217_04_378
253_014_969	236_46_1340	142_024_550	97_045_327	217_04_393
253_014_955	236_46_1325	142_024_544	97_045_311	217_04_412
253_014_947	236_46_1327	142_024_582	97_045_300	217_04_402
253_014_935	236_46_1325	142_024_588	97_045_287	217_04_415
253_014_918	236_46_1330	142_024_573	97_045_255	217_04_413
253_014_913	236_46_1336	142_024_570	97_045_244	217_04_416
253_014_884	236_46_1352	142_024_561	97_045_267	217_04_428
253_014_844	236_46_1353	142_024_529	97_045_274	217_04_436
253_014_839	236_46_1367	142_024_522	97_045_284	217_04_422
253_014_847	236_46_1370	142_024_515	97_045_259	217_04_442
253_014_871	236_46_1389	142_024_498	97_045_236	217_04_434
253_014_875	236_46_1399	142_024_491	97_045_245	217_04_437
253_014_890	236_46_1436	142_024_491	97_045_254	217_04_437
253_014_893	236_46_1456	142_024_485	97_045_245	217_04_429
253_014_891	236_46_1436	142_024_491	97_045_256	217_04_432
253_014_912	236_46_1433	142_024_497	97_045_258	217_04_417
253_014_894	236_46_1441	142_024_506	97_045_242	217_04_412
253_014_909	236_46_1413	142_024_536	97_045_223	217_04_402
253_014_893	236_46_1428	142_024_558	97_045_225	217_04_418
253_014_852	236_46_1436	142_024_553	97_045_217	217_04_431
253_014_855	236_46_1471	142_024_600	97_045_213	217_04_420
253_014_821	236_46_1423	142_024_606	97_045_223	217_04_440
253_014_850	236_46_1458	142_024_616	97_045_227	217_04_429
253_014_870	236_46_1397	142_024_594	97_045_224	217_04_427
253_014_906	236_46_1370	142_024_568	97_045_232	217_04_418
253_014_945	236_46_1372	142_024_554	97_045_229	217_04_424
253_014_1008	236_46_1337	142_024_545	97_045_239	217_04_449
253_014_1010	236_46_1352	142_024_534	97_045_234	217_04_460
253_014_997	236_46_1323	142_024_530	97_045_242	217_04_478
253_014_1009	236_46_1297	142_024_533	97_045_243	217_04_475
253_014_1000	236_46_1285	142_024_533	97_045_257	217_04_474
253_014_978	236_46_1297	142_024_554	97_045_265	217_04_472
253_014_946	236_46_1299	142_024_582	97_045_265	217_04_465
253_014_908	236_46_1306	142_024_571	97_045_257	217_04_454
253_014_923	236_46_1333	142_024_567	97_045_231	217_04_470
253_014_916	236_46_1343	142_024_598	97_045_214	217_04_482
253_014_947	236_46_1348	142_024_601	97_045_201	217_04_484
253_014_952	236_46_1331	142_024_609	97_045_184	217_04_498
253_014_960	236_46_1337	142_024_623	97_045_194	217_04_523
253_014_965	236_46_1340	142_024_596	97_045_189	217_04_525
253_014_951	236_46_1372	142_024_610	97_045_177	217_04_506
253_014_946	236_46_1375	142_024_599	97_045_171	217_04_516
253_014_923	236_46_1398	142_024_567	97_045_168	217_04_506
253_014_937	236_46_1369	142_024_555	97_045_165	217_04_519
253_014_938	236_46_1354	142_024_550	97_045_166	217_04_516
253_014_915	236_46_1369	142_024_542	97_045_185	217_04_515
253_014_894	236_46_1397	142_024_574	97_045_181	217_04_507
253_014_913	236_46_1401	142_024_583	97_045_192	217_04_502
253_014_919	236_46_1376	142_024_625	97_045_194	217_04_474
253_014_920	236_46_1359	142_024_653	97_045_196	217_04_473
253_014_928	236_46_1332	142_024_661	97_045_186	217_04_460
253_014_895	236_46_1331	142_024_657	97_045_204	217_04_452
253_014_905	236_46_1347	142_024_639	97_045_208	217_04_448
253_014_903	236_46_1357	142_024_647	97_045_198	217_04_412
253_014_938	236_46_1314	142_024_654	97_045_218	217_04_421
253_014_986	236_46_1311	142_024_651	97_045_226	217_04_403
253_014_1010	236_46_1307	142_024_664	97_045_213	217_04_378
253_014_1029	236_46_1319	142_024_652	97_045_215	217_04_371
253_014_1007	236_46_1327	142_024_636	97_045_202	217_04_401
253_014_974	236_46_1340	142_024_612	97_045_177	217_04_410
253_014_946	236_46_1356	142_024_571	97_045_156	217_04_430
253_014_919	236_46_1392	142_024_548	97_045_132	217_04_465
253_014_926	236_46_1386	142_024_534	97_045_123	217_04_479
253_014_930	236_46_1376	142_024_513	97_045_128	217_04_488
253_014_937	236_46_1414	142_024_511	97_045_130	217_04_493
253_014_957	236_46_1423	142_024_526	97_045_144	217_04_483
253_014_969	236_46_1443	142_024_548	97_045_148	217_04_459
253_014_1007	236_46_1430	142_024_593	97_045_157	217_04_442
253_014_1037	236_46_1402	142_024_613	97_045_166	217_04_438
253_014_1038	236_46_1351	142_024_623	97_045_171	217_04_418
253_014_1015	236_46_1318	142_024_600	97_045_165	217_04_435
253_014_988	236_46_1286	142_024_608	97_045_156	217_04_432
253_014_988	236_46_1269	142_024_571	97_045_149	217_04_456
253_014_979	236_46_1286	142_024_570	97_045_146	217_04_458
253_014_980	236_46_1276	142_024_583	97_045_157	217_04_472
253_014_1010	236_46_1276	142_024_584	97_045_169	217_04_459
253_014_1010	236_46_1296	142_024_558	97_045_182	217_04_466
253_014_1026	236_46_1309	142_024_533	97_045_191	217_04_464
253_014_1030	236_46_1310	142_024_543	97_045_177	217_04_471
253_014_1038	236_46_1305	142_024_543	97_045_181	217_04_454
253_014_1044	236_46_1300	142_024_573	97_045_168	217_04_459
253_014_1055	236_46_1274	142_024_579	97_045_183	217_04_455
253_014_1082	236_46_1240	142_024_618	97_045_184	217_04_452
253_014_1070	236_46_1259	142_024_625	97_045_170	217_04_463
253_014_1041	236_46_1293	142_024_646	97_045_148	217_04_446
253_014_980	236_46_1335	142_024_652	97_045_130	217_04_468
253_014_964	236_46_1326	142_024_646	97_045_122	217_04_478
253_014_988	236_46_1324	142_024_630	97_045_107	217_04_454
253_014_964	236_46_1333	142_024_584	97_045_101	217_04_487
253_014_956	236_46_1341	142_024_569	97_045_103	217_04_512
253_014_931	236_46_1335	142_024_557	97_045_103	217_04_557
253_014_919	236_46_1310	142_024_558	97_045_114	217_04_579
253_014_954	236_46_1281	142_024_591	97_045_121	217_04_584
253_014_939	236_46_1309	142_024_624	97_045_119	217_04_569
253_014_898	236_46_1324	142_024_641	97_045_121	217_04_533
253_014_864	236_46_1344	142_024_623	97_045_119	217_04_530
253_014_872	236_46_1326	142_024_617	97_045_129	217_04_519
253_014_844	236_46_1346	142_024_596	97_045_130	217_04_523
253_014_911	236_46_1350	142_024_591	97_045_132	217_04_503
253_014_948	236_46_1324	142_024_600	97_045_117	217_04_500
253_014_978	236_46_1315	142_024_597	97_045_132	217_04_489
253_014_998	236_46_1281	142_024_613	97_045_143	217_04_481
253_014_1016	236_46_1298	142_024_611	97_045_133	217_04_467
253_014_1027	236_46_1315	142_024_640	97_045_129	217_04_449
253_014_970	236_46_1328	142_024_688	97_045_134	217_04_429
253_014_947	236_46_1325	142_024_717	97_045_127	217_04_445
253_014_919	236_46_1338	142_024_731	97_045_131	217_04_435
253_014_865	236_46_1331	142_024_695	97_045_133	217_04_434
253_014_874	236_46_1335	142_024_686	97_045_132	217_04_435
253_014_908	236_46_1352	142_024_668	97_045_127	217_04_423
253_014_908	236_46_1355	142_024_678	97_045_124	217_04_425
253_014_920	236_46_1384	142_024_682	97_045_128	217_04_408
253_014_907	236_46_1382	142_024_713	97_045_128	217_04_417
253_014_898	236_46_1366	142_024_663	97_045_126	217_04_430
253_014_875	236_46_1354	142_024_640	97_045_151	217_04_453
253_014_861	236_46_1338	142_024_611	97_045_167	217_04_465
253_014_907	236_46_1312	142_024_599	97_045_174	217_04_490
253_014_884	236_46_1322	142_024_617	97_045_181	217_04_504
253_014_871	236_46_1327	142_024_624	97_045_189	217_04_511
253_014_879	236_46_1336	142_024_648	97_045_194	217_04_502
253_014_852	236_46_1382	142_024_663	97_045_174	217_04_480
253_014_906	236_46_1372	142_024_679	97_045_164	217_04_461
253_014_917	236_46_1387	142_024_665	97_045_153	217_04_446
253_014_910	236_46_1365	142_024_708	97_045_163	217_04_419
253_014_938	236_46_1349	142_024_709	97_045_159	217_04_425
253_014_961	236_46_1370	142_024_678	97_045_166	217_04_418
253_014_962	236_46_1351	142_024_638	97_045_171	217_04_419
253_014_997	236_46_1323	142_024_613	97_045_166	217_04_428
253_014_1000	236_46_1326	142_024_577	97_045_161	217_04_432
253_014_955	236_46_1345	142_024_603	97_045_150	217_04_432
253_014_894	236_46_1365	142_024_616	97_045_146	217_04_425
253_014_868	236_46_1366	142_024_650	97_045_132	217_04_398
253_014_852	236_46_1383	142_024_671	97_045_130	217_04_401
253_014_895	236_46_1363	142_024_688	97_045_112	217_04_402
253_014_945	236_46_1379	142_024_715	97_045_116	217_04_380
253_014_975	236_46_1345	142_024_719	97_045_119	217_04_377
253_014_1021	236_46_1348	142_024_704	97_045_120	217_04_372
253_014_1042	236_46_1362	142_024_726	97_045_121	217_04_357
253_014_1047	236_46_1378	142_024_698	97_045_115	217_04_345
253_014_1056	236_46_1368	142_024_682	97_045_100	217_04_343
253_014_1016	236_46_1360	142_024_692	97_045_101	217_04_347
253_014_995	236_46_1323	142_024_713	97_045_90	217_04_348
253_014_974	236_46_1325	142_024_708	97_045_92	217_04_357
253_014_967	236_46_1311	142_024_715	97_045_94	217_04_356
253_014_984	236_46_1293	142_024_717	97_045_95	217_04_348
253_014_1016	236_46_1293	142_024_688	97_045_85	217_04_358
253_014_1043	236_46_1296	142_024_702	97_045_81	217_04_350
253_014_1049	236_46_1319	142_024_692	97_045_75	217_04_387
253_014_1075	236_46_1324	142_024_670	97_045_75	217_04_370
253_014_1064	236_46_1331	142_024_642	97_045_77	217_04_390
253_014_1042	236_46_1337	142_024_639	97_045_64	217_04_389
253_014_1019	236_46_1348	142_024_636	97_045_54	217_04_370
253_014_992	236_46_1388	142_024_628	97_045_46	217_04_371
253_014_976	236_46_1398	142_024_605	97_045_36	217_04_365
253_014_1033	236_46_1386	142_024_601	97_045_45	217_04_361
253_014_1077	236_46_1355	142_024_588	97_045_58	217_04_377
253_014_1063	236_46_1338	142_024_566	97_045_65	217_04_399
253_014_1058	236_46_1370	142_024_542	97_045_65	217_04_417
253_014_1015	236_46_1381	142_024_547	97_045_72	217_04_417
253_014_1007	236_46_1381	142_024_532	97_045_61	217_04_437
253_014_1047	236_46_1385	142_024_543	97_045_52	217_04_438
253_014_1051	236_46_1400	142_024_535	97_045_46	217_04_461
253_014_1097	236_46_1365	142_024_561	97_045_49	217_04_436
253_014_1132	236_46_1360	142_024_560	97_045_44	217_04_426
253_014_1144	236_46_1377	142_024_563	97_045_45	217_04_421
253_014_1127	236_46_1335	142_024_574	97_045_45	217_04_436
253_014_1155	236_46_1325	142_024_564	97_045_42	217_04_439
253_014_1132	236_46_1342	142_024_523	97_045_41	217_04_447
253_014_1147	236_46_1344	142_024_514	97_045_44	217_04_446
253_014_1123	236_46_1351	142_024_486	97_045_42	217_04_443
253_014_1108	236_46_1322	142_024_477	97_045_49	217_04_453
253_014_1140	236_46_1311	142_024_473	97_045_56	217_04_449
253_014_1153	236_46_1303	142_024_508	97_045_57	217_04_434
253_014_1178	236_46_1309	142_024_519	97_045_59	217_04_412
253_014_1198	236_46_1331	142_024_513	97_045_47	217_04_412
253_014_1227	236_46_1328	142_024_499	97_045_40	217_04_417
253_014_1204	236_46_1342	142_024_489	97_045_27	217_04_401
253_014_1192	236_46_1363	142_024_485	97_045_33	217_04_409
253_014_1169	236_46_1371	142_024_494	97_045_33	217_04_421
253_014_1139	236_46_1393	142_024_490	97_045_42	217_04_435
253_014_1169	236_46_1371	142_024_477	97_045_44	217_04_434
253_014_1150	236_46_1383	142_024_495	97_045_39	217_04_447
253_014_1184	236_46_1360	142_024_512	97_045_35	217_04_430
253_014_1245	236_46_1337	142_024_500	97_045_25	217_04_446
253_014_1307	236_46_1326	142_024_459	97_045_21	217_04_448
253_014_1339	236_46_1316	142_024_443	97_045_19	217_04_444
253_014_1367	236_46_1306	142_024_436	97_045_18	217_04_441
253_014_1341	236_46_1342	142_024_407	97_045_20	217_04_427
253_014_1301	236_46_1351	142_024_417	97_045_22	217_04_426
253_014_1259	236_46_1351	142_024_421	97_045_29	217_04_416
253_014_1270	236_46_1356	142_024_433	97_045_46	217_04_409
253_014_1304	236_46_1314	142_024_480	97_045_65	217_04_392
253_014_1331	236_46_1237	142_024_477	97_045_79	217_04_389
253_014_1344	236_46_1225	142_024_468	97_045_84	217_04_395
253_014_1343	236_46_1227	142_024_465	97_045_91	217_04_410
253_014_1349	236_46_1209	142_024_459	97_045_87	217_04_412
253_014_1347	236_46_1217	142_024_454	97_045_75	217_04_426
253_014_1315	236_46_1242	142_024_463	97_045_76	217_04_404
253_014_1296	236_46_1258	142_024_441	97_045_72	217_04_406
253_014_1253	236_46_1308	142_024_431	97_045_75	217_04_413
253_014_1217	236_46_1345	142_024_440	97_045_73	217_04_406
253_014_1185	236_46_1372	142_024_417	97_045_72	217_04_409
253_014_1144	236_46_1393	142_024_397	97_045_70	217_04_427
253_014_1097	236_46_1422	142_024_377	97_045_57	217_04_447
253_014_1155	236_46_1429	142_024_356	97_045_60	217_04_449
253_014_1172	236_46_1460	142_024_354	97_045_68	217_04_438
253_014_1215	236_46_1423	142_024_385	97_045_61	217_04_423
253_014_1249	236_46_1395	142_024_396	97_045_65	217_04_426
253_014_1263	236_46_1368	142_024_414	97_045_65	217_04_414
253_014_1276	236_46_1374	142_024_437	97_045_60	217_04_401
253_014_1289	236_46_1341	142_024_443	97_045_65	217_04_406
253_014_1273	236_46_1351	142_024_438	97_045_68	217_04_395
253_014_1288	236_46_1366	142_024_412	97_045_72	217_04_377
253_014_1323	236_46_1385	142_024_381	97_045_84	217_04_372
253_014_1297	236_46_1406	142_024_369	97_045_83	217_04_389
253_014_1259	236_46_1383	142_024_368	97_045_79	217_04_416
253_014_1249	236_46_1401	142_024_381	97_045_79	217_04_436
253_014_1274	236_46_1319	142_024_409	97_045_79	217_04_429
253_014_1279	236_46_1311	142_024_409	97_045_75	217_04_414
253_014_1321	236_46_1305	142_024_404	97_045_81	217_04_412
253_014_1335	236_46_1294	142_024_397	97_045_81	217_04_401
253_014_1354	236_46_1277	142_024_401	97_045_80	217_04_384
253_014_1360	236_46_1197	142_024_403	97_045_74	217_04_388
253_014_1330	236_46_1230	142_024_391	97_045_70	217_04_402
253_014_1307	236_46_1238	142_024_388	97_045_73	217_04_416
253_014_1278	236_46_1274	142_024_383	97_045_77	217_04_427
253_014_1276	236_46_1317	142_024_388	97_045_75	217_04_443
253_014_1260	236_46_1347	142_024_405	97_045_75	217_04_449
253_014_1263	236_46_1325	142_024_379	97_045_74	217_04_455
253_014_1231	236_46_1302	142_024_359	97_045_69	217_04_477
253_014_1180	236_46_1314	142_024_344	97_045_62	217_04_459
253_014_1162	236_46_1319	142_024_323	97_045_54	217_04_475
253_014_1172	236_46_1336	142_024_356	97_045_54	217_04_472
253_014_1203	236_46_1349	142_024_361	97_045_49	217_04_464
253_014_1228	236_46_1364	142_024_382	97_045_46	217_04_449
253_014_1325	236_46_1326	142_024_374	97_045_45	217_04_429
253_014_1377	236_46_1315	142_024_348	97_045_44	217_04_403
253_014_1401	236_46_1327	142_024_347	97_045_43	217_04_395
253_014_1428	236_46_1322	142_024_311	97_045_46	217_04_404
253_014_1440	236_46_1336	142_024_307	97_045_42	217_04_424
253_014_1435	236_46_1343	142_024_321	97_045_39	217_04_448
253_014_1400	236_46_1356	142_024_330	97_045_39	217_04_458
253_014_1322	236_46_1348	142_024_362	97_045_45	217_04_462
253_014_1283	236_46_1367	142_024_407	97_045_48	217_04_441
253_014_1231	236_46_1359	142_024_462	97_045_42	217_04_426
253_014_1210	236_46_1336	142_024_462	97_045_46	217_04_437
253_014_1211	236_46_1344	142_024_457	97_045_39	217_04_452
253_014_1195	236_46_1351	142_024_441	97_045_32	217_04_436
253_014_1209	236_46_1363	142_024_400	97_045_29	217_04_447
253_014_1225	236_46_1367	142_024_388	97_045_25	217_04_449
253_014_1288	236_46_1360	142_024_362	97_045_33	217_04_442
253_014_1329	236_46_1346	142_024_358	97_045_39	217_04_437
253_014_1344	236_46_1314	142_024_355	97_045_37	217_04_450
253_014_1376	236_46_1316	142_024_380	97_045_35	217_04_457
253_014_1358	236_46_1328	142_024_385	97_045_30	217_04_453
253_014_1383	236_46_1296	142_024_390	97_045_33	217_04_452
253_014_1347	236_46_1342	142_024_394	97_045_39	217_04_417
253_014_1312	236_46_1352	142_024_372	97_045_43	217_04_432
253_014_1316	236_46_1332	142_024_345	97_045_41	217_04_445
253_014_1308	236_46_1362	142_024_328	97_045_39	217_04_430
253_014_1306	236_46_1356	142_024_328	97_045_36	217_04_438
253_014_1292	236_46_1324	142_024_328	97_045_39	217_04_449
253_014_1304	236_46_1307	142_024_330	97_045_45	217_04_479
253_014_1302	236_46_1327	142_024_356	97_045_41	217_04_493
253_014_1315	236_46_1342	142_024_348	97_045_40	217_04_468
253_014_1344	236_46_1345	142_024_340	97_045_33	217_04_490
253_014_1339	236_46_1324	142_024_324	97_045_31	217_04_500
253_014_1328	236_46_1276	142_024_330	97_045_35	217_04_521
253_014_1331	236_46_1278	142_024_333	97_045_30	217_04_511
253_014_1267	236_46_1319	142_024_344	97_045_28	217_04_518
253_014_1227	236_46_1358	142_024_342	97_045_38	217_04_517
253_014_1228	236_46_1367	142_024_358	97_045_28	217_04_494
253_014_1232	236_46_1376	142_024_404	97_045_37	217_04_488
253_014_1252	236_46_1345	142_024_402	97_045_37	217_04_474
253_014_1263	236_46_1345	142_024_400	97_045_42	217_04_475
253_014_1266	236_46_1340	142_024_403	97_045_46	217_04_442
253_014_1287	236_46_1354	142_024_402	97_045_51	217_04_426
253_014_1262	236_46_1385	142_024_389	97_045_51	217_04_424
253_014_1261	236_46_1416	142_024_393	97_045_47	217_04_420
253_014_1290	236_46_1390	142_024_412	97_045_44	217_04_424
253_014_1286	236_46_1371	142_024_419	97_045_41	217_04_434
253_014_1339	236_46_1318	142_024_417	97_045_50	217_04_421
253_014_1302	236_46_1338	142_024_407	97_045_52	217_04_413
253_014_1271	236_46_1323	142_024_414	97_045_57	217_04_409
253_014_1297	236_46_1311	142_024_390	97_045_58	217_04_396
253_014_1292	236_46_1338	142_024_366	97_045_46	217_04_423
253_014_1280	236_46_1351	142_024_375	97_045_38	217_04_452
253_014_1256	236_46_1343	142_024_370	97_045_28	217_04_470
253_014_1219	236_46_1343	142_024_383	97_045_25	217_04_471
253_014_1212	236_46_1313	142_024_387	97_045_30	217_04_481
253_014_1202	236_46_1319	142_024_401	97_045_34	217_04_494
253_014_1210	236_46_1353	142_024_415	97_045_48	217_04_476
253_014_1182	236_46_1387	142_024_410	97_045_58	217_04_473
253_014_1188	236_46_1428	142_024_390	97_045_60	217_04_458
253_014_1200	236_46_1414	142_024_391	97_045_61	217_04_469
253_014_1201	236_46_1405	142_024_376	97_045_55	217_04_487
253_014_1180	236_46_1424	142_024_347	97_045_51	217_04_489
253_014_1149	236_46_1407	142_024_343	97_045_42	217_04_495
253_014_1162	236_46_1412	142_024_359	97_045_33	217_04_471
253_014_1181	236_46_1405	142_024_366	97_045_34	217_04_465
253_014_1236	236_46_1367	142_024_365	97_045_37	217_04_463
253_014_1288	236_46_1346	142_024_366	97_045_35	217_04_455
253_014_1277	236_46_1350	142_024_366	97_045_36	217_04_464
253_014_1304	236_46_1335	142_024_369	97_045_40	217_04_481
253_014_1318	236_46_1340	142_024_411	97_045_33	217_04_479
253_014_1299	236_46_1342	142_024_414	97_045_31	217_04_465
253_014_1334	236_46_1338	142_024_440	97_045_34	217_04_474
253_014_1321	236_46_1315	142_024_433	97_045_35	217_04_483
253_014_1286	236_46_1288	142_024_443	97_045_36	217_04_482
253_014_1273	236_46_1299	142_024_422	97_045_34	217_04_453
253_014_1246	236_46_1327	142_024_403	97_045_36	217_04_446
253_014_1232	236_46_1349	142_024_406	97_045_34	217_04_450
253_014_1250	236_46_1380	142_024_394	97_045_28	217_04_446
253_014_1267	236_46_1358	142_024_392	97_045_22	217_04_446
253_014_1281	236_46_1342	142_024_373	97_045_20	217_04_468
253_014_1276	236_46_1353	142_024_366	97_045_19	217_04_466
253_014_1302	236_46_1337	142_024_355	97_045_19	217_04_481
253_014_1344	236_46_1312	142_024_340	97_045_19	217_04_511
253_014_1344	236_46_1272	142_024_349	97_045_25	217_04_535
253_014_1318	236_46_1276	142_024_331	97_045_34	217_04_545
253_014_1282	236_46_1263	142_024_311	97_045_29	217_04_545
253_014_1276	236_46_1298	142_024_312	97_045_25	217_04_534
253_014_1247	236_46_1339	142_024_321	97_045_34	217_04_511
253_014_1260	236_46_1365	142_024_335	97_045_34	217_04_503
253_014_1312	236_46_1371	142_024_359	97_045_34	217_04_504
253_014_1317	236_46_1373	142_024_367	97_045_36	217_04_510
253_014_1305	236_46_1317	142_024_381	97_045_37	217_04_525
253_014_1277	236_46_1280	142_024_379	97_045_35	217_04_532
253_014_1292	236_46_1276	142_024_379	97_045_39	217_04_518
253_014_1281	236_46_1270	142_024_398	97_045_39	217_04_524
253_014_1291	236_46_1279	142_024_385	97_045_36	217_04_547
253_014_1329	236_46_1265	142_024_393	97_045_38	217_04_557
253_014_1339	236_46_1261	142_024_394	97_045_38	217_04_556
253_014_1301	236_46_1280	142_024_391	97_045_34	217_04_546
253_014_1255	236_46_1297	142_024_374	97_045_38	217_04_562
253_014_1184	236_46_1319	142_024_375	97_045_31	217_04_550
253_014_1161	236_46_1308	142_024_390	97_045_34	217_04_544
253_014_1152	236_46_1313	142_024_412	97_045_31	217_04_556
253_014_1136	236_46_1330	142_024_442	97_045_24	217_04_536
253_014_1206	236_46_1325	142_024_455	97_045_21	217_04_539
253_014_1238	236_46_1310	142_024_453	97_045_16	217_04_540
253_014_1207	236_46_1316	142_024_439	97_045_15	217_04_531
253_014_1243	236_46_1322	142_024_428	97_045_12	217_04_530
253_014_1244	236_46_1294	142_024_421	97_045_12	217_04_519
253_014_1259	236_46_1310	142_024_397	97_045_12	217_04_508
253_014_1261	236_46_1307	142_024_400	97_045_9	217_04_483
253_014_1256	236_46_1309	142_024_388	97_045_10	217_04_477
253_014_1225	236_46_1301	142_024_386	97_045_10	217_04_474
253_014_1253	236_46_1288	142_024_354	97_045_11	217_04_479
253_014_1292	236_46_1263	142_024_342	97_045_13	217_04_484
253_014_1331	236_46_1230	142_024_328	97_045_11	217_04_493
253_014_1417	236_46_1213	142_024_320	97_045_13	217_04_516
253_014_1415	236_46_1210	142_024_336	97_045_13	217_04_534
253_014_1419	236_46_1195	142_024_353	97_045_13	217_04_537
253_014_1410	236_46_1215	142_024_354	97_045_16	217_04_534
253_014_1397	236_46_1218	142_024_363	97_045_20	217_04_514
253_014_1378	236_46_1249	142_024_386	97_045_18	217_04_479
253_014_1367	236_46_1279	142_024_379	97_045_21	217_04_455
253_014_1337	236_46_1296	142_024_374	97_045_19	217_04_449
253_014_1321	236_46_1334	142_024_361	97_045_14	217_04_451
253_014_1310	236_46_1362	142_024_350	97_045_12	217_04_454
253_014_1286	236_46_1372	142_024_338	97_045_13	217_04_468
253_014_1272	236_46_1388	142_024_320	97_045_12	217_04_476
253_014_1289	236_46_1394	142_024_309	97_045_7	217_04_496
253_014_1302	236_46_1416	142_024_293	97_045_6	217_04_513
253_014_1324	236_46_1406	142_024_290	97_045_4	217_04_507
253_014_1315	236_46_1415	142_024_294	97_045_2	217_04_514
253_014_1319	236_46_1404	142_024_276	97_045_2	217_04_498
253_014_1344	236_46_1372	142_024_274	97_045_4	217_04_486
253_014_1362	236_46_1377	142_024_263	97_045_5	217_04_505
253_014_1356	236_46_1377	142_024_265	97_045_3	217_04_498
253_014_1339	236_46_1365	142_024_273	97_045_3	217_04_485
253_014_1339	236_46_1368	142_024_260	97_045_3	217_04_482
253_014_1380	236_46_1369	142_024_262	97_045_2	217_04_467
253_014_1407	236_46_1365	142_024_274	97_045_1	217_04_472
253_014_1490	236_46_1338	142_024_286	97_045_2	217_04_442
253_014_1557	236_46_1320	142_024_294	97_045_1	217_04_432
253_014_1553	236_46_1321	142_024_314	97_045_1	217_04_410
253_014_1553	236_46_1304	142_024_312	97_045_1	217_04_419
253_014_1540	236_46_1277	142_024_334	217_04_423
253_014_1511	236_46_1263	142_024_327	217_04_417
253_014_1454	236_46_1276	142_024_311	217_04_425
253_014_1386	236_46_1296	142_024_294	217_04_448
253_014_1388	236_46_1294	142_024_283	217_04_455
253_014_1394	236_46_1323	142_024_274	217_04_443
253_014_1394	236_46_1329	142_024_275	217_04_436
253_014_1383	236_46_1331	142_024_267	217_04_445
253_014_1371	236_46_1349	142_024_257	217_04_466
253_014_1379	236_46_1337	142_024_255	217_04_482
253_014_1348	236_46_1388	142_024_237	217_04_518
253_014_1354	236_46_1373	142_024_252	217_04_506
253_014_1383	236_46_1380	142_024_255	217_04_484
253_014_1350	236_46_1396	142_024_272	217_04_484
253_014_1339	236_46_1378	142_024_311	217_04_465
253_014_1353	236_46_1358	142_024_350	217_04_463
253_014_1336	236_46_1335	142_024_371	217_04_424
253_014_1326	236_46_1294	142_024_379	217_04_451
253_014_1317	236_46_1318	142_024_383	217_04_436
253_014_1313	236_46_1293	142_024_367	217_04_447
253_014_1343	236_46_1309	142_024_360	217_04_448
253_014_1422	236_46_1290	142_024_366	217_04_434
253_014_1443	236_46_1296	142_024_375	217_04_431
253_014_1430	236_46_1341	142_024_375	217_04_419
253_014_1425	236_46_1325	142_024_381	217_04_406
253_014_1397	236_46_1301	142_024_353	217_04_445
253_014_1405	236_46_1262	142_024_367	217_04_457
253_014_1423	236_46_1258	142_024_362	217_04_446
253_014_1393	236_46_1250	142_024_364	217_04_481
253_014_1355	236_46_1241	142_024_371	217_04_483
253_014_1323	236_46_1257	142_024_380	217_04_467
253_014_1272	236_46_1302	142_024_378	217_04_457
253_014_1288	236_46_1330	142_024_377	217_04_440
253_014_1309	236_46_1363	142_024_394	217_04_438
253_014_1295	236_46_1369	142_024_390	217_04_448
253_014_1310	236_46_1370	142_024_349	217_04_445
253_014_1307	236_46_1370	142_024_340	217_04_441
253_014_1284	236_46_1350	142_024_339	217_04_449
253_014_1270	236_46_1344	142_024_339	217_04_455
253_014_1280	236_46_1339	142_024_342	217_04_478
253_014_1289	236_46_1354	142_024_344	217_04_495
253_014_1313	236_46_1370	142_024_335	217_04_487
253_014_1372	236_46_1337	142_024_349	217_04_489
253_014_1364	236_46_1298	142_024_357	217_04_472
253_014_1344	236_46_1305	142_024_346	217_04_465
253_014_1341	236_46_1301	142_024_355	217_04_447
253_014_1299	236_46_1345	142_024_360	217_04_450
253_014_1294	236_46_1363	142_024_361	217_04_454
253_014_1332	236_46_1394	142_024_365	217_04_445
253_014_1334	236_46_1384	142_024_358	217_04_429
253_014_1363	236_46_1362	142_024_355	217_04_403
253_014_1418	236_46_1315	142_024_362	217_04_397
253_014_1374	236_46_1336	142_024_379	217_04_398
253_014_1381	236_46_1350	142_024_385	217_04_404
253_014_1383	236_46_1327	142_024_375	217_04_413
253_014_1385	236_46_1328	142_024_362	217_04_412
253_014_1396	236_46_1294	142_024_345	217_04_441
253_014_1397	236_46_1285	142_024_329	217_04_453
253_014_1377	236_46_1323	142_024_317	217_04_458
253_014_1330	236_46_1356	142_024_317	217_04_456
253_014_1290	236_46_1371	142_024_338	217_04_449
253_014_1297	236_46_1401	142_024_352	217_04_450
253_014_1337	236_46_1384	142_024_362	217_04_467
253_014_1329	236_46_1369	142_024_369	217_04_450
253_014_1332	236_46_1346	142_024_370	217_04_458
253_014_1279	236_46_1358	142_024_363	217_04_467
253_014_1264	236_46_1382	142_024_359	217_04_493
253_014_1256	236_46_1366	142_024_364	217_04_507
253_014_1268	236_46_1371	142_024_369	217_04_542
253_014_1253	236_46_1342	142_024_386	217_04_542
253_014_1242	236_46_1361	142_024_377	217_04_517
253_014_1264	236_46_1304	142_024_378	217_04_507
253_014_1313	236_46_1319	142_024_367	217_04_497
253_014_1347	236_46_1309	142_024_355	217_04_492
253_014_1366	236_46_1326	142_024_343	217_04_480
253_014_1346	236_46_1308	142_024_307	217_04_509
253_014_1341	236_46_1318	142_024_310	217_04_521
253_014_1372	236_46_1328	142_024_319	217_04_510
253_014_1370	236_46_1329	142_024_329	217_04_511
253_014_1348	236_46_1326	142_024_364	217_04_503
253_014_1312	236_46_1310	142_024_382	217_04_499
253_014_1325	236_46_1282	142_024_394	217_04_505
253_014_1332	236_46_1252	142_024_375	217_04_498
253_014_1314	236_46_1287	142_024_377	217_04_490
253_014_1327	236_46_1298	142_024_367	217_04_478
253_014_1310	236_46_1346	142_024_339	217_04_495
253_014_1292	236_46_1344	142_024_311	217_04_502
253_014_1284	236_46_1351	142_024_298	217_04_514
253_014_1220	236_46_1372	142_024_295	217_04_564
253_014_1247	236_46_1334	142_024_296	217_04_569
253_014_1245	236_46_1352	142_024_293	217_04_556
253_014_1255	236_46_1323	142_024_304	217_04_579
253_014_1269	236_46_1331	142_024_309	217_04_580
253_014_1290	236_46_1289	142_024_326	217_04_561
253_014_1338	236_46_1284	142_024_312	217_04_544
253_014_1357	236_46_1270	142_024_311	217_04_539
253_014_1385	236_46_1254	142_024_319	217_04_517
253_014_1398	236_46_1256	142_024_320	217_04_527
253_014_1377	236_46_1291	142_024_351	217_04_514
253_014_1370	236_46_1299	142_024_354	217_04_503
253_014_1378	236_46_1275	142_024_352	217_04_510
253_014_1370	236_46_1268	142_024_359	217_04_508
253_014_1339	236_46_1237	142_024_368	217_04_500
253_014_1331	236_46_1234	142_024_343	217_04_519
253_014_1290	236_46_1267	142_024_323	217_04_551
253_014_1268	236_46_1277	142_024_304	217_04_563
253_014_1316	236_46_1265	142_024_304	217_04_554
253_014_1411	236_46_1237	142_024_299	217_04_538
253_014_1503	236_46_1243	142_024_288	217_04_502
253_014_1543	236_46_1236	142_024_297	217_04_500
253_014_1574	236_46_1201	142_024_289	217_04_494
253_014_1553	236_46_1195	142_024_306	217_04_488
253_014_1483	236_46_1176	142_024_316	217_04_493
253_014_1486	236_46_1205	142_024_307	217_04_472
253_014_1429	236_46_1231	142_024_321	217_04_496
253_014_1403	236_46_1246	142_024_327	217_04_490
253_014_1366	236_46_1253	142_024_344	217_04_497
253_014_1310	236_46_1296	142_024_340	217_04_509
253_014_1301	236_46_1328	142_024_309	217_04_506
253_014_1262	236_46_1339	142_024_311	217_04_491
253_014_1276	236_46_1358	142_024_307	217_04_502
253_014_1281	236_46_1353	142_024_301	217_04_525
253_014_1314	236_46_1366	142_024_277	217_04_539
253_014_1360	236_46_1351	142_024_277	217_04_576
253_014_1379	236_46_1362	142_024_280	217_04_570
253_014_1377	236_46_1352	142_024_281	217_04_574
253_014_1333	236_46_1356	142_024_279	217_04_542
253_014_1341	236_46_1340	142_024_270	217_04_536
253_014_1331	236_46_1342	142_024_277	217_04_538
253_014_1341	236_46_1322	142_024_295	217_04_512
253_014_1346	236_46_1330	142_024_301	217_04_516
253_014_1339	236_46_1348	142_024_299	217_04_500
253_014_1376	236_46_1356	142_024_307	217_04_505
253_014_1390	236_46_1341	142_024_314	217_04_529
253_014_1400	236_46_1301	142_024_311	217_04_536
253_014_1420	236_46_1253	142_024_314	217_04_517
253_014_1456	236_46_1229	142_024_313	217_04_514
253_014_1429	236_46_1214	142_024_294	217_04_518
253_014_1430	236_46_1268	142_024_302	217_04_497
253_014_1422	236_46_1283	142_024_307	217_04_485
253_014_1413	236_46_1307	142_024_300	217_04_499
253_014_1432	236_46_1301	142_024_310	217_04_484
253_014_1438	236_46_1322	142_024_318	217_04_459
253_014_1440	236_46_1303	142_024_299	217_04_449
253_014_1498	236_46_1294	142_024_279	217_04_473
253_014_1507	236_46_1275	142_024_279	217_04_460
253_014_1563	236_46_1263	142_024_271	217_04_464
253_014_1552	236_46_1268	142_024_270	217_04_438
253_014_1562	236_46_1259	142_024_250	217_04_444
253_014_1545	236_46_1265	142_024_231	217_04_468
253_014_1504	236_46_1264	142_024_232	217_04_494
253_014_1499	236_46_1299	142_024_221	217_04_525
253_014_1521	236_46_1282	142_024_227	217_04_528
253_014_1516	236_46_1266	142_024_230	217_04_515
253_014_1550	236_46_1267	142_024_219	217_04_515
253_014_1492	236_46_1282	142_024_209	217_04_515
253_014_1455	236_46_1312	142_024_202	217_04_521
253_014_1416	236_46_1320	142_024_193	217_04_515
253_014_1389	236_46_1325	142_024_189	217_04_542
253_014_1391	236_46_1290	142_024_213	217_04_540
253_014_1432	236_46_1237	142_024_252	217_04_545
253_014_1438	236_46_1231	142_024_265	217_04_577
253_014_1434	236_46_1266	142_024_290	217_04_571
253_014_1422	236_46_1263	142_024_284	217_04_571
253_014_1386	236_46_1320	142_024_290	217_04_542
253_014_1382	236_46_1330	142_024_289	217_04_534
253_014_1388	236_46_1322	142_024_287	217_04_536
253_014_1389	236_46_1323	142_024_288	217_04_508
253_014_1441	236_46_1308	142_024_280	217_04_494
253_014_1519	236_46_1297	142_024_294	217_04_463
253_014_1511	236_46_1282	142_024_309	217_04_463
253_014_1507	236_46_1320	142_024_303	217_04_419
253_014_1525	236_46_1288	142_024_292	217_04_418
253_014_1515	236_46_1301	142_024_299	217_04_416
253_014_1552	236_46_1302	142_024_287	217_04_416
253_014_1568	236_46_1263	142_024_289	217_04_403
253_014_1543	236_46_1244	142_024_291	217_04_405
253_014_1529	236_46_1232	142_024_289	217_04_416
253_014_1509	236_46_1232	142_024_280	217_04_428
253_014_1519	236_46_1256	142_024_278	217_04_454
253_014_1500	236_46_1238	142_024_289	217_04_455
253_014_1498	236_46_1239	142_024_293	217_04_466
253_014_1499	236_46_1235	142_024_258	217_04_475
253_014_1498	236_46_1279	142_024_246	217_04_462
253_014_1451	236_46_1305	142_024_243	217_04_472
253_014_1470	236_46_1292	142_024_250	217_04_478
253_014_1488	236_46_1281	142_024_271	217_04_481
253_014_1487	236_46_1253	142_024_285	217_04_501
253_014_1469	236_46_1251	142_024_290	217_04_522
253_014_1438	236_46_1264	142_024_288	217_04_531
253_014_1396	236_46_1266	142_024_273	217_04_543
253_014_1351	236_46_1307	142_024_287	217_04_531
253_014_1323	236_46_1287	142_024_277	217_04_545
253_014_1330	236_46_1277	142_024_280	217_04_532
253_014_1324	236_46_1259	142_024_286	217_04_531
253_014_1425	236_46_1228	142_024_294	217_04_510
253_014_1557	236_46_1219	142_024_294	217_04_500
253_014_1619	236_46_1199	142_024_304	217_04_473
253_014_1664	236_46_1169	142_024_321	217_04_472
253_014_1633	236_46_1171	142_024_353	217_04_459
253_014_1578	236_46_1191	142_024_356	217_04_459
253_014_1580	236_46_1183	142_024_362	217_04_464
253_014_1544	236_46_1200	142_024_333	217_04_455
253_014_1506	236_46_1243	142_024_304	217_04_454
253_014_1475	236_46_1236	142_024_293	217_04_472
253_014_1412	236_46_1265	142_024_273	217_04_477
253_014_1386	236_46_1309	142_024_253	217_04_470
253_014_1423	236_46_1327	142_024_248	217_04_450
253_014_1459	236_46_1337	142_024_270	217_04_428
253_014_1463	236_46_1346	142_024_277	217_04_439
253_014_1465	236_46_1337	142_024_265	217_04_451
253_014_1466	236_46_1318	142_024_273	217_04_435
253_014_1429	236_46_1323	142_024_257	217_04_439
253_014_1414	236_46_1399	142_024_229	217_04_435
253_014_1426	236_46_1375	142_024_225	217_04_451
253_014_1446	236_46_1370	142_024_211	217_04_439
253_014_1474	236_46_1363	142_024_222	217_04_434
253_014_1510	236_46_1336	142_024_219	217_04_434
253_014_1561	236_46_1289	142_024_237	217_04_414
253_014_1562	236_46_1251	142_024_237	217_04_449
253_014_1561	236_46_1250	142_024_224	217_04_448
253_014_1544	236_46_1257	142_024_217	217_04_473
253_014_1496	236_46_1271	142_024_203	217_04_496
253_014_1425	236_46_1325	142_024_197	217_04_477
253_014_1368	236_46_1329	142_024_204	217_04_492
253_014_1338	236_46_1317	142_024_226	217_04_496
253_014_1327	236_46_1289	142_024_249	217_04_525
253_014_1359	236_46_1249	142_024_257	217_04_535
253_014_1441	236_46_1247	142_024_274	217_04_509
253_014_1473	236_46_1258	142_024_285	217_04_488
253_014_1504	236_46_1249	142_024_286	217_04_458
253_014_1545	236_46_1255	142_024_282	217_04_448
253_014_1528	236_46_1287	142_024_287	217_04_433
253_014_1554	236_46_1268	142_024_290	217_04_433
253_014_1515	236_46_1291	142_024_290	217_04_432
253_014_1486	236_46_1299	142_024_294	217_04_431
253_014_1459	236_46_1281	142_024_279	217_04_456
253_014_1419	236_46_1331	142_024_270	217_04_482
253_014_1433	236_46_1322	142_024_251	217_04_490
253_014_1451	236_46_1306	142_024_217	217_04_493
253_014_1477	236_46_1298	142_024_205	217_04_473
253_014_1477	236_46_1300	142_024_198	217_04_496
253_014_1457	236_46_1293	142_024_181	217_04_520
253_014_1443	236_46_1266	142_024_187	217_04_507
253_014_1432	236_46_1284	142_024_187	217_04_521
253_014_1405	236_46_1319	142_024_231	217_04_531
253_014_1434	236_46_1299	142_024_241	217_04_520
253_014_1465	236_46_1270	142_024_247	217_04_497
253_014_1470	236_46_1274	142_024_249	217_04_488
253_014_1498	236_46_1291	142_024_247	217_04_502
253_014_1496	236_46_1331	142_024_255	217_04_489
253_014_1462	236_46_1329	142_024_270	217_04_466
253_014_1406	236_46_1330	142_024_279	217_04_468
253_014_1366	236_46_1319	142_024_287	217_04_458
253_014_1342	236_46_1352	142_024_275	217_04_461
253_014_1335	236_46_1366	142_024_279	217_04_466
253_014_1339	236_46_1356	142_024_289	217_04_479
253_014_1352	236_46_1353	142_024_297	217_04_462
253_014_1358	236_46_1327	142_024_301	217_04_477
253_014_1349	236_46_1339	142_024_303	217_04_483
253_014_1351	236_46_1305	142_024_338	217_04_503
253_014_1378	236_46_1282	142_024_345	217_04_496
253_014_1401	236_46_1274	142_024_337	217_04_500
253_014_1436	236_46_1253	142_024_353	217_04_469
253_014_1451	236_46_1248	142_024_369	217_04_464
253_014_1470	236_46_1261	142_024_375	217_04_458
253_014_1488	236_46_1303	142_024_379	217_04_434
253_014_1505	236_46_1282	142_024_387	217_04_440
253_014_1492	236_46_1272	142_024_390	217_04_441
253_014_1434	236_46_1257	142_024_391	217_04_451
253_014_1382	236_46_1258	142_024_382	217_04_443
253_014_1344	236_46_1290	142_024_360	217_04_448
253_014_1342	236_46_1296	142_024_372	217_04_450
253_014_1362	236_46_1293	142_024_330	217_04_464
253_014_1353	236_46_1329	142_024_331	217_04_485
253_014_1351	236_46_1366	142_024_325	217_04_486
253_014_1388	236_46_1396	142_024_310	217_04_465
253_014_1387	236_46_1394	142_024_328	217_04_446
253_014_1399	236_46_1356	142_024_346	217_04_434
253_014_1389	236_46_1340	142_024_341	217_04_455
253_014_1376	236_46_1321	142_024_346	217_04_451
253_014_1356	236_46_1309	142_024_352	217_04_460
253_014_1360	236_46_1344	142_024_347	217_04_471
253_014_1356	236_46_1321	142_024_352	217_04_466
253_014_1336	236_46_1302	142_024_371	217_04_459
253_014_1319	236_46_1292	142_024_381	217_04_462
253_014_1319	236_46_1309	142_024_385	217_04_445
253_014_1299	236_46_1292	142_024_394	217_04_447
253_014_1284	236_46_1303	142_024_394	217_04_427
253_014_1252	236_46_1323	142_024_383	217_04_459
253_014_1256	236_46_1338	142_024_379	217_04_449
253_014_1258	236_46_1302	142_024_380	217_04_461
253_014_1230	236_46_1321	142_024_357	217_04_472
253_014_1258	236_46_1308	142_024_357	217_04_489
253_014_1304	236_46_1293	142_024_364	217_04_465
253_014_1372	236_46_1231	142_024_375	217_04_470
253_014_1406	236_46_1196	142_024_377	217_04_473
253_014_1454	236_46_1188	142_024_393	217_04_466
253_014_1440	236_46_1192	142_024_392	217_04_473
253_014_1400	236_46_1233	142_024_410	217_04_469
253_014_1378	236_46_1259	142_024_410	217_04_467
253_014_1387	236_46_1244	142_024_409	217_04_479
253_014_1391	236_46_1237	142_024_404	217_04_492
253_014_1348	236_46_1220	142_024_379	217_04_494
253_014_1304	236_46_1235	142_024_358	217_04_492
253_014_1300	236_46_1242	142_024_363	217_04_509
253_014_1326	236_46_1260	142_024_345	217_04_501
253_014_1369	236_46_1263	142_024_345	217_04_470
253_014_1399	236_46_1255	142_024_334	217_04_473
253_014_1435	236_46_1241	142_024_343	217_04_470
253_014_1416	236_46_1266	142_024_367	217_04_455
253_014_1381	236_46_1277	142_024_405	217_04_465
253_014_1360	236_46_1290	142_024_407	217_04_478
253_014_1314	236_46_1273	142_024_399	217_04_483
253_014_1310	236_46_1307	142_024_378	217_04_452
253_014_1295	236_46_1297	142_024_389	217_04_463
253_014_1242	236_46_1301	142_024_406	217_04_480
253_014_1236	236_46_1321	142_024_399	217_04_493
253_014_1265	236_46_1323	142_024_407	217_04_505
253_014_1296	236_46_1316	142_024_385	217_04_502
253_014_1338	236_46_1284	142_024_376	217_04_496
253_014_1354	236_46_1312	142_024_360	217_04_472
253_014_1359	236_46_1314	142_024_348	217_04_468
253_014_1344	236_46_1298	142_024_324	217_04_473
253_014_1394	236_46_1263	142_024_331	217_04_469
253_014_1431	236_46_1249	142_024_327	217_04_460
253_014_1447	236_46_1228	142_024_338	217_04_455
253_014_1379	236_46_1266	142_024_338	217_04_464
253_014_1333	236_46_1302	142_024_337	217_04_452
253_014_1312	236_46_1297	142_024_345	217_04_428
253_014_1268	236_46_1305	142_024_356	217_04_456
253_014_1294	236_46_1305	142_024_342	217_04_464
253_014_1298	236_46_1304	142_024_330	217_04_484
253_014_1338	236_46_1308	142_024_324	217_04_484
253_014_1346	236_46_1327	142_024_311	217_04_478
253_014_1359	236_46_1314	142_024_303	217_04_494
253_014_1382	236_46_1277	142_024_301	217_04_512
253_014_1413	236_46_1239	142_024_307	217_04_522
253_014_1439	236_46_1200	142_024_308	217_04_543
253_014_1480	236_46_1213	142_024_306	217_04_527
253_014_1493	236_46_1197	142_024_318	217_04_527
253_014_1497	236_46_1194	142_024_316	217_04_538
253_014_1437	236_46_1205	142_024_310	217_04_573
253_014_1441	236_46_1184	142_024_310	217_04_555
253_014_1422	236_46_1204	142_024_303	217_04_552
253_014_1394	236_46_1198	142_024_304	217_04_542
253_014_1365	236_46_1239	142_024_289	217_04_538
253_014_1348	236_46_1258	142_024_290	217_04_549
253_014_1364	236_46_1239	142_024_299	217_04_557
253_014_1377	236_46_1237	142_024_308	217_04_570
253_014_1393	236_46_1195	142_024_331	217_04_592
253_014_1381	236_46_1202	142_024_335	217_04_600
253_014_1362	236_46_1201	142_024_347	217_04_580
253_014_1331	236_46_1175	142_024_376	217_04_569
253_014_1345	236_46_1178	142_024_360	217_04_559
253_014_1313	236_46_1188	142_024_340	217_04_580
253_014_1307	236_46_1193	142_024_343	217_04_616
253_014_1289	236_46_1185	142_024_348	217_04_612
253_014_1273	236_46_1223	142_024_344	217_04_606
253_014_1247	236_46_1202	142_024_347	217_04_608
253_014_1234	236_46_1224	142_024_347	217_04_601
253_014_1197	236_46_1254	142_024_337	217_04_621
253_014_1174	236_46_1325	142_024_311	217_04_615
253_014_1201	236_46_1318	142_024_293	217_04_634
253_014_1240	236_46_1324	142_024_316	217_04_619
253_014_1308	236_46_1322	142_024_292	217_04_619
253_014_1370	236_46_1319	142_024_293	217_04_622
253_014_1429	236_46_1291	142_024_325	217_04_614
253_014_1401	236_46_1254	142_024_352	217_04_615
253_014_1371	236_46_1231	142_024_404	217_04_607
253_014_1331	236_46_1227	142_024_418	217_04_596
253_014_1271	236_46_1235	142_024_424	217_04_596
253_014_1267	236_46_1240	142_024_418	217_04_606
253_014_1250	236_46_1249	142_024_390	217_04_632
253_014_1229	236_46_1276	142_024_363	217_04_633
253_014_1231	236_46_1288	142_024_361	217_04_621
253_014_1198	236_46_1279	142_024_365	217_04_597
253_014_1246	236_46_1254	142_024_359	217_04_619
253_014_1267	236_46_1226	142_024_357	217_04_616
253_014_1299	236_46_1232	142_024_357	217_04_600
253_014_1294	236_46_1268	142_024_366	217_04_580
253_014_1254	236_46_1312	142_024_387	217_04_550
253_014_1255	236_46_1324	142_024_406	217_04_552
253_014_1239	236_46_1326	142_024_402	217_04_553
253_014_1254	236_46_1310	142_024_391	217_04_545
253_014_1252	236_46_1338	142_024_361	217_04_559
253_014_1224	236_46_1340	142_024_338	217_04_554
253_014_1226	236_46_1360	142_024_310	217_04_570
253_014_1213	236_46_1325	142_024_323	217_04_582
253_014_1183	236_46_1309	142_024_335	217_04_587
253_014_1189	236_46_1320	142_024_348	217_04_577
253_014_1186	236_46_1323	142_024_349	217_04_581
253_014_1210	236_46_1311	142_024_367	217_04_539
253_014_1241	236_46_1305	142_024_372	217_04_528
253_014_1272	236_46_1329	142_024_379	217_04_516
253_014_1301	236_46_1315	142_024_360	217_04_497
253_014_1371	236_46_1303	142_024_349	217_04_498
253_014_1368	236_46_1298	142_024_340	217_04_508
253_014_1386	236_46_1249	142_024_328	217_04_505
253_014_1359	236_46_1259	142_024_295	217_04_522
253_014_1303	236_46_1264	142_024_300	217_04_525
253_014_1249	236_46_1283	142_024_311	217_04_547
253_014_1244	236_46_1313	142_024_315	217_04_547
253_014_1269	236_46_1306	142_024_306	217_04_557
253_014_1264	236_46_1318	142_024_309	217_04_548
253_014_1298	236_46_1284	142_024_309	217_04_530
253_014_1326	236_46_1264	142_024_293	217_04_528
253_014_1353	236_46_1262	142_024_280	217_04_540
253_014_1343	236_46_1257	142_024_283	217_04_552
253_014_1319	236_46_1270	142_024_308	217_04_572
253_014_1306	236_46_1256	142_024_301	217_04_577
253_014_1339	236_46_1282	142_024_324	217_04_577
253_014_1333	236_46_1298	142_024_362	217_04_549
253_014_1356	236_46_1282	142_024_384	217_04_516
253_014_1341	236_46_1304	142_024_379	217_04_492
253_014_1351	236_46_1295	142_024_378	217_04_468
253_014_1370	236_46_1292	142_024_347	217_04_470
253_014_1359	236_46_1300	142_024_348	217_04_467
253_014_1313	236_46_1324	142_024_326	217_04_490
253_014_1338	236_46_1328	142_024_303	217_04_493
253_014_1336	236_46_1343	142_024_310	217_04_496
253_014_1337	236_46_1355	142_024_322	217_04_500
253_014_1339	236_46_1344	142_024_333	217_04_504
253_014_1279	236_46_1355	142_024_343	217_04_505
253_014_1261	236_46_1326	142_024_346	217_04_504
253_014_1276	236_46_1318	142_024_353	217_04_506
253_014_1277	236_46_1330	142_024_354	217_04_511
253_014_1300	236_46_1332	142_024_346	217_04_519
253_014_1358	236_46_1334	142_024_338	217_04_503
253_014_1407	236_46_1327	142_024_355	217_04_500
253_014_1464	236_46_1362	142_024_324	217_04_499
253_014_1469	236_46_1342	142_024_307	217_04_496
253_014_1460	236_46_1338	142_024_300	217_04_486
253_014_1446	236_46_1322	142_024_275	217_04_466
253_014_1429	236_46_1320	142_024_266	217_04_450
253_014_1428	236_46_1328	142_024_255	217_04_459
253_014_1419	236_46_1284	142_024_265	217_04_485
253_014_1377	236_46_1327	142_024_255	217_04_487
253_014_1370	236_46_1277	142_024_275	217_04_494
253_014_1394	236_46_1282	142_024_264	217_04_522
253_014_1436	236_46_1288	142_024_258	217_04_529
253_014_1430	236_46_1296	142_024_256	217_04_533
253_014_1439	236_46_1295	142_024_261	217_04_530
253_014_1458	236_46_1284	142_024_259	217_04_518
253_014_1494	236_46_1245	142_024_252	217_04_508
253_014_1456	236_46_1238	142_024_240	217_04_501
253_014_1422	236_46_1229	142_024_213	217_04_525
253_014_1397	236_46_1263	142_024_203	217_04_536
253_014_1405	236_46_1288	142_024_177	217_04_550
253_014_1398	236_46_1280	142_024_160	217_04_579
253_014_1385	236_46_1278	142_024_164	217_04_594
253_014_1409	236_46_1312	142_024_174	217_04_597
253_014_1432	236_46_1348	142_024_203	217_04_589
253_014_1408	236_46_1343	142_024_213	217_04_583
253_014_1407	236_46_1359	142_024_228	217_04_553
253_014_1385	236_46_1332	142_024_244	217_04_549
253_014_1330	236_46_1335	142_024_247	217_04_526
253_014_1332	236_46_1320	142_024_255	217_04_528
253_014_1360	236_46_1315	142_024_258	217_04_533
253_014_1361	236_46_1330	142_024_252	217_04_547
253_014_1386	236_46_1322	142_024_249	217_04_537
253_014_1374	236_46_1328	142_024_244	217_04_543
253_014_1405	236_46_1334	142_024_252	217_04_545
253_014_1415	236_46_1323	142_024_225	217_04_534
253_014_1392	236_46_1327	142_024_239	217_04_525
253_014_1448	236_46_1292	142_024_226	217_04_504
253_014_1455	236_46_1304	142_024_209	217_04_507
253_014_1411	236_46_1293	142_024_239	217_04_492
253_014_1362	236_46_1292	142_024_269	217_04_528
253_014_1361	236_46_1274	142_024_284	217_04_524
253_014_1408	236_46_1278	142_024_251	217_04_500
253_014_1422	236_46_1285	142_024_227	217_04_512
253_014_1408	236_46_1302	142_024_220	217_04_522
253_014_1405	236_46_1314	142_024_227	217_04_518
253_014_1375	236_46_1314	142_024_247	217_04_531
253_014_1351	236_46_1301	142_024_244	217_04_559
253_014_1334	236_46_1300	142_024_232	217_04_564
253_014_1375	236_46_1299	142_024_233	217_04_559
253_014_1382	236_46_1319	142_024_227	217_04_571
253_014_1393	236_46_1273	142_024_229	217_04_571
253_014_1395	236_46_1267	142_024_221	217_04_600
253_014_1374	236_46_1287	142_024_228	217_04_615
253_014_1421	236_46_1290	142_024_220	217_04_616
253_014_1460	236_46_1270	142_024_236	217_04_617
253_014_1457	236_46_1275	142_024_245	217_04_603
253_014_1443	236_46_1256	142_024_244	217_04_600
253_014_1420	236_46_1277	142_024_255	217_04_573
253_014_1369	236_46_1299	142_024_243	217_04_582
253_014_1347	236_46_1321	142_024_233	217_04_574
253_014_1297	236_46_1377	142_024_222	217_04_586
253_014_1289	236_46_1363	142_024_213	217_04_585
253_014_1351	236_46_1313	142_024_191	217_04_589
253_014_1389	236_46_1283	142_024_194	217_04_590
253_014_1429	236_46_1250	142_024_181	217_04_613
253_014_1485	236_46_1247	142_024_178	217_04_623
253_014_1500	236_46_1253	142_024_192	217_04_609
253_014_1518	236_46_1265	142_024_190	217_04_597
253_014_1493	236_46_1242	142_024_189	217_04_611
253_014_1433	236_46_1237	142_024_189	217_04_597
253_014_1390	236_46_1234	142_024_179	217_04_599
253_014_1416	236_46_1223	142_024_176	217_04_611
253_014_1387	236_46_1229	142_024_175	217_04_609
253_014_1426	236_46_1221	142_024_176	217_04_606
253_014_1417	236_46_1243	142_024_170	217_04_603
253_014_1401	236_46_1264	142_024_168	217_04_598
253_014_1378	236_46_1276	142_024_152	217_04_602
253_014_1375	236_46_1286	142_024_147	217_04_595
253_014_1324	236_46_1287	142_024_145	217_04_580
253_014_1357	236_46_1284	142_024_140	217_04_568
253_014_1381	236_46_1279	142_024_146	217_04_567
253_014_1361	236_46_1312	142_024_138	217_04_574
253_014_1409	236_46_1333	142_024_148	217_04_554
253_014_1437	236_46_1352	142_024_163	217_04_551
253_014_1440	236_46_1347	142_024_167	217_04_524
253_014_1482	236_46_1336	142_024_186	217_04_497
253_014_1454	236_46_1357	142_024_174	217_04_497
253_014_1485	236_46_1352	142_024_160	217_04_503
253_014_1512	236_46_1315	142_024_150	217_04_502
253_014_1561	236_46_1319	142_024_153	217_04_501
253_014_1564	236_46_1303	142_024_149	217_04_496
253_014_1530	236_46_1313	142_024_147	217_04_503
253_014_1531	236_46_1318	142_024_140	217_04_509
253_014_1494	236_46_1332	142_024_145	217_04_511
253_014_1477	236_46_1311	142_024_153	217_04_523
253_014_1443	236_46_1318	142_024_174	217_04_523
253_014_1430	236_46_1317	142_024_165	217_04_534
253_014_1437	236_46_1299	142_024_152	217_04_540
253_014_1477	236_46_1298	142_024_136	217_04_550
253_014_1494	236_46_1312	142_024_143	217_04_554
253_014_1488	236_46_1352	142_024_147	217_04_570
253_014_1479	236_46_1371	142_024_138	217_04_549
253_014_1496	236_46_1386	142_024_139	217_04_534
253_014_1488	236_46_1381	142_024_138	217_04_521
253_014_1544	236_46_1337	142_024_157	217_04_505
253_014_1579	236_46_1312	142_024_155	217_04_495
253_014_1587	236_46_1289	142_024_171	217_04_500
253_014_1570	236_46_1280	142_024_187	217_04_519
253_014_1500	236_46_1271	142_024_200	217_04_553
253_014_1451	236_46_1273	142_024_208	217_04_549
253_014_1432	236_46_1273	142_024_196	217_04_543
253_014_1459	236_46_1277	142_024_191	217_04_552
253_014_1475	236_46_1261	142_024_185	217_04_558
253_014_1449	236_46_1262	142_024_163	217_04_550
253_014_1478	236_46_1276	142_024_151	217_04_551
253_014_1513	236_46_1249	142_024_140	217_04_554
253_014_1504	236_46_1231	142_024_126	217_04_552
253_014_1495	236_46_1242	142_024_126	217_04_547
253_014_1502	236_46_1222	142_024_134	217_04_558
253_014_1512	236_46_1268	142_024_126	217_04_555
253_014_1551	236_46_1251	142_024_128	217_04_561
253_014_1533	236_46_1231	142_024_124	217_04_596
253_014_1522	236_46_1226	142_024_132	217_04_604
253_014_1566	236_46_1219	142_024_142	217_04_598
253_014_1582	236_46_1207	142_024_143	217_04_601
253_014_1604	236_46_1207	142_024_143	217_04_589
253_014_1613	236_46_1236	142_024_137	217_04_563
253_014_1633	236_46_1252	142_024_141	217_04_560
253_014_1654	236_46_1273	142_024_144	217_04_549
253_014_1572	236_46_1289	142_024_134	217_04_532
253_014_1473	236_46_1274	142_024_135	217_04_559
253_014_1465	236_46_1287	142_024_124	217_04_579
253_014_1447	236_46_1307	142_024_110	217_04_605
253_014_1493	236_46_1317	142_024_97	217_04_615
253_014_1547	236_46_1293	142_024_72	217_04_609
253_014_1580	236_46_1282	142_024_67	217_04_613
253_014_1611	236_46_1303	142_024_47	217_04_595
253_014_1612	236_46_1293	142_024_39	217_04_600
253_014_1580	236_46_1292	142_024_37	217_04_596
253_014_1583	236_46_1335	142_024_52	217_04_533
253_014_1627	236_46_1337	142_024_59	217_04_529
253_014_1635	236_46_1336	142_024_59	217_04_534
253_014_1607	236_46_1314	142_024_51	217_04_562
253_014_1623	236_46_1319	142_024_45	217_04_537
253_014_1584	236_46_1350	142_024_43	217_04_541
253_014_1588	236_46_1316	142_024_49	217_04_557
253_014_1615	236_46_1301	142_024_48	217_04_518
253_014_1659	236_46_1279	142_024_42	217_04_522
253_014_1648	236_46_1276	142_024_37	217_04_527
253_014_1638	236_46_1289	142_024_27	217_04_528
253_014_1625	236_46_1285	142_024_15	217_04_533
253_014_1623	236_46_1319	142_024_11	217_04_537
253_014_1596	236_46_1322	142_024_12	217_04_540
253_014_1605	236_46_1313	142_024_11	217_04_555
253_014_1588	236_46_1315	142_024_11	217_04_550
253_014_1598	236_46_1284	142_024_15	217_04_585
253_014_1573	236_46_1265	142_024_15	217_04_598
253_014_1583	236_46_1289	142_024_10	217_04_614
253_014_1600	236_46_1257	142_024_7	217_04_655
253_014_1623	236_46_1216	142_024_6	217_04_634
253_014_1621	236_46_1224	142_024_9	217_04_636
253_014_1634	236_46_1224	142_024_8	217_04_630
253_014_1623	236_46_1245	142_024_5	217_04_635
253_014_1611	236_46_1273	142_024_5	217_04_621
253_014_1567	236_46_1286	142_024_11	217_04_620
253_014_1603	236_46_1261	142_024_12	217_04_617
253_014_1593	236_46_1261	142_024_14	217_04_638
253_014_1627	236_46_1210	142_024_14	217_04_636
253_014_1654	236_46_1212	142_024_14	217_04_651
253_014_1700	236_46_1182	142_024_16	217_04_626
253_014_1745	236_46_1189	142_024_17	217_04_613
253_014_1772	236_46_1183	142_024_17	217_04_614
253_014_1749	236_46_1196	142_024_13	217_04_605
253_014_1725	236_46_1205	142_024_11	217_04_597
253_014_1665	236_46_1193	142_024_10	217_04_618
253_014_1636	236_46_1201	142_024_8	217_04_622
253_014_1625	236_46_1199	142_024_9	217_04_616
253_014_1619	236_46_1166	142_024_11	217_04_626
253_014_1564	236_46_1165	142_024_15	217_04_638
253_014_1592	236_46_1155	142_024_23	217_04_648
253_014_1634	236_46_1180	142_024_22	217_04_642
253_014_1693	236_46_1174	142_024_26	217_04_638
253_014_1714	236_46_1163	142_024_22	217_04_643
253_014_1677	236_46_1136	142_024_18	217_04_672
253_014_1711	236_46_1160	142_024_21	217_04_638
253_014_1744	236_46_1155	142_024_24	217_04_612
253_014_1757	236_46_1128	142_024_32	217_04_604
253_014_1749	236_46_1162	142_024_40	217_04_603
253_014_1752	236_46_1169	142_024_48	217_04_574
253_014_1777	236_46_1141	142_024_55	217_04_511
253_014_1767	236_46_1135	142_024_53	217_04_488
253_014_1781	236_46_1141	142_024_59	217_04_472
253_014_1790	236_46_1179	142_024_59	217_04_477
253_014_1806	236_46_1143	142_024_63	217_04_487
253_014_1815	236_46_1135	142_024_63	217_04_474
253_014_1809	236_46_1144	142_024_64	217_04_484
253_014_1770	236_46_1198	142_024_57	217_04_490
253_014_1678	236_46_1220	142_024_47	217_04_535
253_014_1629	236_46_1252	142_024_48	217_04_549
253_014_1578	236_46_1300	142_024_49	217_04_573
253_014_1533	236_46_1285	142_024_49	217_04_588
253_014_1499	236_46_1301	142_024_45	217_04_586
253_014_1552	236_46_1261	142_024_47	217_04_588
253_014_1615	236_46_1253	142_024_49	217_04_574
253_014_1677	236_46_1231	142_024_49	217_04_562
253_014_1672	236_46_1252	142_024_51	217_04_565
253_014_1687	236_46_1238	142_024_51	217_04_564
253_014_1729	236_46_1200	142_024_58	217_04_562
253_014_1723	236_46_1262	142_024_60	217_04_540
253_014_1706	236_46_1256	142_024_66	217_04_542
253_014_1662	236_46_1282	142_024_60	217_04_541
253_014_1598	236_46_1297	142_024_46	217_04_568
253_014_1563	236_46_1302	142_024_36	217_04_567
253_014_1551	236_46_1292	142_024_26	217_04_563
253_014_1518	236_46_1313	142_024_26	217_04_556
253_014_1569	236_46_1278	142_024_32	217_04_554
253_014_1600	236_46_1279	142_024_37	217_04_565
253_014_1638	236_46_1282	142_024_44	217_04_558
253_014_1647	236_46_1272	142_024_57	217_04_577
253_014_1650	236_46_1266	142_024_66	217_04_557
253_014_1633	236_46_1287	142_024_68	217_04_556
253_014_1613	236_46_1309	142_024_67	217_04_546
253_014_1612	236_46_1305	142_024_63	217_04_522
253_014_1578	236_46_1319	142_024_57	217_04_529
253_014_1620	236_46_1287	142_024_46	217_04_553
253_014_1648	236_46_1351	142_024_41	217_04_567
253_014_1628	236_46_1356	142_024_37	217_04_571
253_014_1658	236_46_1307	142_024_35	217_04_561
253_014_1639	236_46_1276	142_024_37	217_04_553
253_014_1593	236_46_1271	142_024_39	217_04_568
253_014_1574	236_46_1252	142_024_34	217_04_584
253_014_1562	236_46_1258	142_024_40	217_04_562
253_014_1585	236_46_1258	142_024_41	217_04_556
253_014_1564	236_46_1266	142_024_32	217_04_555
253_014_1540	236_46_1283	142_024_36	217_04_570
253_014_1549	236_46_1254	142_024_33	217_04_585
253_014_1565	236_46_1263	142_024_29	217_04_571
253_014_1597	236_46_1264	142_024_27	217_04_565
253_014_1639	236_46_1257	142_024_28	217_04_583
253_014_1627	236_46_1294	142_024_24	217_04_605
253_014_1599	236_46_1292	142_024_28	217_04_621
253_014_1587	236_46_1267	142_024_24	217_04_645
253_014_1554	236_46_1285	142_024_21	217_04_651
253_014_1551	236_46_1249	142_024_20	217_04_665
253_014_1550	236_46_1213	142_024_16	217_04_648
253_014_1553	236_46_1213	142_024_9	217_04_635
253_014_1567	236_46_1197	142_024_10	217_04_630
253_014_1609	236_46_1215	142_024_10	217_04_623
253_014_1623	236_46_1225	142_024_10	217_04_619
253_014_1596	236_46_1236	142_024_7	217_04_638
253_014_1558	236_46_1257	142_024_5	217_04_663
253_014_1572	236_46_1273	142_024_1	217_04_647
253_014_1579	236_46_1264	142_024_1	217_04_648
253_014_1566	236_46_1282	217_04_647
253_014_1627	236_46_1298	217_04_628
253_014_1651	236_46_1291	217_04_602
253_014_1673	236_46_1276	217_04_570
253_014_1681	236_46_1276	217_04_554
253_014_1653	236_46_1262	217_04_579
253_014_1645	236_46_1243	217_04_575
253_014_1642	236_46_1285	217_04_570
253_014_1655	236_46_1290	217_04_580
253_014_1717	236_46_1246	217_04_547
253_014_1767	236_46_1208	217_04_549
253_014_1798	236_46_1180	217_04_537
253_014_1804	236_46_1184	217_04_512
253_014_1774	236_46_1211	217_04_502
253_014_1699	236_46_1232	217_04_486
253_014_1626	236_46_1296	217_04_496
253_014_1608	236_46_1306	217_04_518
253_014_1593	236_46_1299	217_04_529
253_014_1600	236_46_1288	217_04_534
253_014_1638	236_46_1265	217_04_552
253_014_1653	236_46_1285	217_04_561
253_014_1761	236_46_1278	217_04_530
253_014_1763	236_46_1253	217_04_540
253_014_1724	236_46_1255	217_04_547
253_014_1712	236_46_1240	217_04_558
253_014_1663	236_46_1207	217_04_583
253_014_1648	236_46_1187	217_04_604
253_014_1676	236_46_1178	217_04_584
253_014_1689	236_46_1171	217_04_573
253_014_1694	236_46_1187	217_04_551
253_014_1727	236_46_1195	217_04_546
253_014_1723	236_46_1196	217_04_544
253_014_1804	236_46_1169	217_04_519
253_014_1856	236_46_1137	217_04_498
253_014_1846	236_46_1140	217_04_462
253_014_1847	236_46_1154	217_04_449
253_014_1820	236_46_1175	217_04_454
253_014_1750	236_46_1169	217_04_441
253_014_1744	236_46_1157	217_04_453
253_014_1729	236_46_1154	217_04_493
253_014_1710	236_46_1166	217_04_522
253_014_1774	236_46_1184	217_04_523
253_014_1848	236_46_1174	217_04_520
253_014_1871	236_46_1186	217_04_502
253_014_1825	236_46_1208	217_04_505
253_014_1864	236_46_1192	217_04_486
253_014_1841	236_46_1195	217_04_494
253_014_1783	236_46_1219	217_04_494
253_014_1746	236_46_1222	217_04_499
253_014_1758	236_46_1210	217_04_503
253_014_1767	236_46_1191	217_04_500
253_014_1783	236_46_1184	217_04_493
253_014_1821	236_46_1181	217_04_491
253_014_1852	236_46_1190	217_04_484
253_014_1877	236_46_1148	217_04_495
253_014_1875	236_46_1103	217_04_514
253_014_1848	236_46_1107	217_04_506
253_014_1836	236_46_1110	217_04_504
253_014_1755	236_46_1138	217_04_515
253_014_1708	236_46_1167	217_04_540
253_014_1682	236_46_1191	217_04_547
253_014_1664	236_46_1212	217_04_569
253_014_1669	236_46_1232	217_04_577
253_014_1663	236_46_1227	217_04_585
253_014_1639	236_46_1235	217_04_576
253_014_1632	236_46_1233	217_04_588
253_014_1639	236_46_1275	217_04_572
253_014_1661	236_46_1258	217_04_565
253_014_1643	236_46_1232	217_04_558
253_014_1657	236_46_1227	217_04_549
253_014_1617	236_46_1244	217_04_550
253_014_1598	236_46_1288	217_04_563
253_014_1605	236_46_1283	217_04_591
253_014_1567	236_46_1274	217_04_620
253_014_1584	236_46_1275	217_04_622
253_014_1647	236_46_1242	217_04_617
253_014_1699	236_46_1221	217_04_600
253_014_1759	236_46_1235	217_04_563
253_014_1791	236_46_1223	217_04_555
253_014_1763	236_46_1209	217_04_560
253_014_1715	236_46_1206	217_04_551
253_014_1702	236_46_1194	217_04_546
253_014_1686	236_46_1210	217_04_532
253_014_1675	236_46_1216	217_04_532
253_014_1665	236_46_1205	217_04_546
253_014_1612	236_46_1239	217_04_557
253_014_1637	236_46_1241	217_04_550
253_014_1588	236_46_1286	217_04_564
253_014_1567	236_46_1308	217_04_575
253_014_1567	236_46_1289	217_04_589
253_014_1646	236_46_1295	217_04_550
253_014_1701	236_46_1285	217_04_530
253_014_1718	236_46_1297	217_04_534
253_014_1753	236_46_1300	217_04_524
253_014_1722	236_46_1292	217_04_512
253_014_1718	236_46_1278	217_04_510
253_014_1655	236_46_1299	217_04_517
253_014_1621	236_46_1254	217_04_501
253_014_1610	236_46_1253	217_04_528
253_014_1598	236_46_1261	217_04_552
253_014_1578	236_46_1257	217_04_591
253_014_1589	236_46_1275	217_04_604
253_014_1634	236_46_1293	217_04_602
253_014_1666	236_46_1284	217_04_613
253_014_1681	236_46_1275	217_04_602
253_014_1640	236_46_1280	217_04_609
253_014_1610	236_46_1284	217_04_639
253_014_1574	236_46_1273	217_04_656
253_014_1596	236_46_1246	217_04_655
253_014_1621	236_46_1216	217_04_646
253_014_1659	236_46_1220	217_04_632
253_014_1639	236_46_1227	217_04_632
253_014_1659	236_46_1213	217_04_622
253_014_1624	236_46_1246	217_04_593
253_014_1659	236_46_1233	217_04_594
253_014_1679	236_46_1235	217_04_580
253_014_1738	236_46_1216	217_04_578
253_014_1805	236_46_1196	217_04_573
253_014_1883	236_46_1169	217_04_546
253_014_1869	236_46_1169	217_04_555
253_014_1862	236_46_1128	217_04_560
253_014_1897	236_46_1093	217_04_553
253_014_1881	236_46_1094	217_04_557
253_014_1883	236_46_1090	217_04_573
253_014_1861	236_46_1113	217_04_601
253_014_1802	236_46_1115	217_04_606
253_014_1767	236_46_1131	217_04_582
253_014_1747	236_46_1129	217_04_601
253_014_1702	236_46_1142	217_04_614
253_014_1658	236_46_1144	217_04_627
253_014_1649	236_46_1162	217_04_622
253_014_1664	236_46_1177	217_04_634
253_014_1666	236_46_1184	217_04_638
253_014_1675	236_46_1191	217_04_639
253_014_1681	236_46_1193	217_04_638
253_014_1664	236_46_1226	217_04_627
253_014_1672	236_46_1212	217_04_606
253_014_1683	236_46_1195	217_04_589
253_014_1682	236_46_1206	217_04_589
253_014_1688	236_46_1249	217_04_580
253_014_1683	236_46_1258	217_04_598
253_014_1672	236_46_1292	217_04_586
253_014_1691	236_46_1272	217_04_550
253_014_1736	236_46_1244	217_04_542
253_014_1749	236_46_1220	217_04_573
253_014_1736	236_46_1217	217_04_576
253_014_1745	236_46_1171	217_04_586
253_014_1690	236_46_1145	217_04_599
253_014_1740	236_46_1133	217_04_582
253_014_1748	236_46_1159	217_04_588
253_014_1695	236_46_1189	217_04_596
253_014_1709	236_46_1195	217_04_599
253_014_1677	236_46_1207	217_04_600
253_014_1627	236_46_1218	217_04_604
253_014_1565	236_46_1225	217_04_605
253_014_1537	236_46_1229	217_04_621
253_014_1573	236_46_1238	217_04_639
253_014_1594	236_46_1219	217_04_632
253_014_1595	236_46_1218	217_04_642
253_014_1625	236_46_1228	217_04_617
253_014_1613	236_46_1259	217_04_585
253_014_1588	236_46_1287	217_04_572
253_014_1622	236_46_1298	217_04_574
253_014_1634	236_46_1289	217_04_586
253_014_1627	236_46_1303	217_04_577
253_014_1671	236_46_1290	217_04_570
253_014_1593	236_46_1271	217_04_569
253_014_1582	236_46_1271	217_04_562
253_014_1568	236_46_1304	217_04_566
253_014_1562	236_46_1324	217_04_553
253_014_1583	236_46_1308	217_04_543
253_014_1673	236_46_1276	217_04_516
253_014_1738	236_46_1268	217_04_517
253_014_1747	236_46_1260	217_04_509
253_014_1760	236_46_1258	217_04_511
253_014_1764	236_46_1230	217_04_554
253_014_1737	236_46_1196	217_04_569
253_014_1676	236_46_1247	217_04_570
253_014_1651	236_46_1254	217_04_552
253_014_1598	236_46_1296	217_04_538
253_014_1568	236_46_1294	217_04_537
253_014_1617	236_46_1277	217_04_530
253_014_1596	236_46_1304	217_04_541
253_014_1552	236_46_1292	217_04_555
253_014_1554	236_46_1309	217_04_547
253_014_1518	236_46_1365	217_04_568
253_014_1515	236_46_1382	217_04_582
253_014_1558	236_46_1355	217_04_570
253_014_1621	236_46_1324	217_04_584
253_014_1591	236_46_1287	217_04_577
253_014_1607	236_46_1271	217_04_584
253_014_1635	236_46_1268	217_04_596
253_014_1604	236_46_1272	217_04_615
253_014_1625	236_46_1280	217_04_635
253_014_1626	236_46_1284	217_04_638
253_014_1679	236_46_1274	217_04_629
253_014_1731	236_46_1324	217_04_610
[truncated: 3,001 more rows]
[truncated: 1,266 more columns]
