# Supplementary material for: Environmental change makes robust ecological networks fragile
Source: Nat Commun. 2016 Aug 11;7:12462. doi: 10.1038/ncomms12462 (PMC4987532; doi:10.1038/ncomms12462)
Supplement: Supplementary Data 1 — Host-parasite networks and host extinction sequences in Avida experiments. The compressed archive includes the 100 co-evolved host-parasite networks and the host extinction sequences in the historical scenario. [file ncomms12462-s2.zip › Supplementary_data_S1/host_extinction_sequence_99.csv]

1200_01_2	344_5_2	345_5_1	346_13_1	347_13_3	340_3_9	341_0_2	342_13_6	343_13_5	348_5_2	349_15_4	298_13_2	299_5_2	296_01_8	297_13_4	294_13_1	295_5_1	292_12_4	293_13_5	290_5_6	291_0_3	270_15_2	271_12_8	272_12_9	273_01_9	274_5_3	275_13_1	276_13_3	277_5_4	278_01_23	279_13_8	642_5_3	108_5_7	109_2_5	102_5_2	103_5_11	100_0_2	101_13_4	106_12_14	107_5_1	104_2_1	105_2_6	1375_3_1	99_2_9	98_01_8	91_5_37	90_3_7	93_3_8	92_0_6	95_01_24
344_5_2	345_5_2	346_13_1	347_13_4	340_3_7	341_0_1	342_13_6	343_13_8	349_15_5	298_13_1	299_5_2	296_01_10	297_13_3	295_5_1	292_12_6	293_13_7	290_5_6	291_0_3	270_15_2	271_12_7	272_12_8	273_01_11	274_5_3	275_13_2	276_13_3	277_5_4	278_01_32	279_13_8	1132_15_2	108_5_9	109_2_7	102_5_4	103_5_10	100_0_4	101_13_2	106_12_14	107_5_1	104_2_1	105_2_4	99_2_11	98_01_10	91_5_35	90_3_7	93_3_12	92_0_3	95_01_23	97_2_5	96_13_5	1622_5_1	1621_01_2
452_13_6	165_01_1	198_13_10	429_01_1	1144_1_1	818_15_1	1263_5_4	346_13_1	347_13_5	340_3_9	341_0_1	342_13_2	343_13_8	810_5_4	811_5_6	812_5_2	504_3_1	349_15_8	1149_5_5	718_13_1	717_0_1	716_5_2	1790_13_2	1796_5_2	711_15_1	1794_5_3	618_5_1	1491_5_6	1492_12_2	1495_0_2	1496_12_1	1497_01_1	1499_13_1	655_0_5	423_01_7	961_5_1	1069_5_1	1068_5_2	1708_1_1	1060_13_2	1063_5_5	1067_0_9	1258_13_2	1669_0_4	299_5_4	1667_5_3	195_3_6	426_5_11	292_12_9	293_13_10
452_13_5	165_01_1	198_13_18	1144_1_1	1263_5_5	346_13_1	347_13_3	340_3_7	341_0_1	342_13_3	343_13_10	810_5_4	811_5_3	812_5_1	504_3_1	349_15_8	1149_5_4	718_13_1	717_0_1	716_5_2	1790_13_4	1796_5_1	1794_5_5	618_5_1	1491_5_5	1492_12_3	1495_0_1	1497_01_1	1499_13_1	655_0_4	1395_5_4	961_5_1	594_13_1	1068_5_4	1060_13_1	1063_5_4	1067_0_12	913_5_3	1669_0_5	299_5_5	1667_5_5	426_5_12	292_12_5	293_13_10	290_5_8	291_0_1	1128_1_2	590_0_1	593_5_7	592_01_8
198_13_22	1263_5_4	346_13_1	340_3_9	341_0_1	342_13_2	343_13_12	810_5_4	811_5_3	349_15_5	1260_1_2	718_13_1	716_5_1	1794_5_6	618_5_1	1491_5_6	1492_12_2	914_5_1	1499_13_1	423_01_11	594_13_2	1068_5_7	425_01_1	1063_5_5	1067_0_18	1669_0_2	299_5_7	1667_5_6	1259_5_3	292_12_5	293_13_7	290_5_9	291_0_1	1128_1_1	593_5_4	592_01_15	199_5_19	1082_5_4	599_5_8	194_5_5	197_5_2	196_2_2	1125_5_4	193_5_5	192_01_5	271_12_6	272_12_7	273_01_4	274_5_2	275_13_5
1263_5_1	346_13_1	340_3_8	341_0_1	342_13_1	343_13_7	1252_13_5	349_15_7	664_15_1	716_5_1	1794_5_3	618_5_1	1491_5_4	1492_12_2	914_5_1	917_3_2	594_13_1	1068_5_8	425_01_1	1063_5_6	1067_0_18	1669_0_1	299_5_5	1667_5_4	1259_5_2	292_12_4	293_13_3	290_5_12	291_0_1	593_5_3	592_01_25	199_5_16	1082_5_5	599_5_4	194_5_5	197_5_2	196_2_1	1125_5_4	193_5_8	192_01_5	271_12_5	272_12_5	273_01_3	274_5_3	275_13_1	277_5_1	278_01_50	279_13_2	525_0_1	527_5_1
507_01_10	1263_5_1	346_13_1	340_3_9	341_0_1	342_13_1	343_13_9	1252_13_5	349_15_1	664_15_1	1792_13_8	1794_5_4	1491_5_5	1492_12_4	917_3_3	594_13_1	1068_5_10	1063_5_8	1067_0_18	298_13_1	299_5_2	1667_5_6	1259_5_2	292_12_2	290_5_12	291_0_1	593_5_1	592_01_24	199_5_17	1082_5_4	599_5_4	194_5_6	197_5_1	196_2_1	1125_5_7	193_5_4	192_01_3	271_12_5	272_12_5	273_01_2	274_5_1	275_13_1	277_5_1	278_01_41	279_13_4	525_0_1	527_5_1	522_12_3	523_01_1	1014_3_4
1263_5_1	346_13_1	340_3_11	341_0_1	343_13_3	1252_13_4	664_15_1	1792_13_7	1794_5_4	1491_5_8	1492_12_2	594_13_1	1068_5_11	1063_5_9	1067_0_15	298_13_1	299_5_1	1667_5_6	1259_5_2	290_5_8	291_0_1	593_5_1	592_01_13	199_5_21	198_13_51	599_5_6	194_5_5	197_5_1	196_2_1	1125_5_7	192_01_3	272_12_2	275_13_1	277_5_2	278_01_52	279_13_4	525_0_1	527_5_1	1014_3_7	1407_2_2	529_5_1	1236_3_6	448_13_1	1338_15_6	1233_3_7	443_5_1	442_5_18	441_2_10	447_2_7	446_13_35
1263_5_1	340_3_5	341_0_1	343_13_1	919_5_2	664_15_1	1792_13_7	1794_5_4	1491_5_9	1068_5_9	1063_5_10	1067_0_25	298_13_1	299_5_1	1667_5_6	426_5_4	290_5_6	291_0_1	593_5_1	592_01_11	199_5_22	198_13_55	599_5_9	194_5_3	197_5_1	196_2_1	1125_5_7	192_01_1	275_13_1	277_5_1	278_01_38	279_13_3	525_0_1	527_5_1	1014_3_6	1407_2_1	529_5_1	1236_3_5	1338_15_6	1233_3_10	443_5_1	442_5_14	441_2_10	447_2_10	446_13_33	1333_5_16	444_0_16	108_5_8	109_2_12	102_5_1
1263_5_1	340_3_5	341_0_1	343_13_1	919_5_3	664_15_1	1792_13_9	1068_5_13	1063_5_9	1067_0_27	298_13_1	299_5_1	1667_5_5	290_5_7	291_0_1	593_5_1	592_01_4	199_5_29	198_13_50	599_5_11	194_5_3	197_5_1	196_2_1	1125_5_6	277_5_1	278_01_35	279_13_1	525_0_1	527_5_1	1014_3_7	529_5_1	1236_3_7	1338_15_4	1233_3_10	443_5_1	442_5_13	441_2_9	447_2_6	446_13_24	1333_5_13	444_0_17	108_5_7	109_2_9	102_5_1	103_5_36	100_0_7	589_5_6	106_12_1	107_5_1	105_2_39
1263_5_1	340_3_4	341_0_1	919_5_4	1792_13_9	1068_5_13	1063_5_10	1067_0_30	298_13_1	1667_5_8	290_5_6	291_0_1	593_5_1	592_01_2	199_5_22	198_13_52	599_5_10	194_5_1	197_5_1	196_2_1	277_5_1	278_01_29	738_3_2	525_0_1	527_5_1	1014_3_6	529_5_1	1236_3_4	1338_15_3	1233_3_16	443_5_1	442_5_20	441_2_7	447_2_7	446_13_12	1333_5_12	444_0_20	108_5_9	109_2_3	102_5_1	103_5_32	100_0_9	589_5_7	106_12_1	107_5_1	105_2_38	38_5_3	33_2_1	30_2_6	37_5_10
1263_5_1	340_3_4	341_0_1	919_5_5	1792_13_2	1068_5_18	1063_5_12	1067_0_31	1667_5_6	290_5_1	291_0_1	593_5_1	199_5_23	198_13_44	599_5_9	196_2_1	278_01_20	738_3_1	525_0_1	527_5_1	1014_3_17	529_5_1	1236_3_5	1338_15_3	1233_3_23	443_5_1	442_5_15	441_2_5	447_2_4	446_13_10	1333_5_14	444_0_24	108_5_10	109_2_2	102_5_1	103_5_43	100_0_16	589_5_8	106_12_1	105_2_56	38_5_3	33_2_1	30_2_10	37_5_10	36_3_35	601_5_1	34_0_1	1241_1_9	1240_5_21	1242_2_4
1263_5_1	340_3_3	341_0_1	919_5_1	1068_5_17	1063_5_13	1067_0_16	1667_5_5	290_5_1	291_0_1	593_5_1	199_5_16	198_13_31	599_5_5	196_2_1	278_01_24	525_0_1	527_5_1	1014_3_29	529_5_1	1236_3_3	1338_15_2	1233_3_9	443_5_1	442_5_12	441_2_6	447_2_3	446_13_7	1333_5_12	444_0_20	108_5_10	102_5_1	103_5_35	100_0_16	589_5_11	105_2_62	38_5_2	33_2_1	30_2_14	37_5_16	36_3_43	601_5_1	34_0_1	1241_1_12	1240_5_25	1242_2_3	437_01_1	434_5_5	433_5_4	431_5_1
1263_5_1	340_3_2	341_0_1	1068_5_19	1063_5_16	1067_0_12	1667_5_9	290_5_2	291_0_1	593_5_1	199_5_25	198_13_21	599_5_6	196_2_1	278_01_25	525_0_1	527_5_1	1014_3_33	529_5_1	1236_3_2	1233_3_17	443_5_1	442_5_14	441_2_7	447_2_3	446_13_2	1333_5_16	444_0_17	108_5_19	102_5_1	103_5_35	100_0_26	105_2_70	38_5_4	33_2_1	30_2_18	37_5_21	36_3_47	35_2_1	34_0_1	641_0_2	1240_5_25	434_5_4	433_5_2	335_3_3	857_5_1	853_5_10	6_15_1	43_5_1	99_2_20
216_0_35	217_13_1	1718_5_1	212_13_1	211_15_49	667_2_18	872_13_63	1148_0_4	664_15_1	1785_02_34	765_5_23	133_5_9	132_01_21	499_0_3	135_01_1	134_5_9	138_5_1	492_15_1	198_13_17	25_15_5	690_01_14	224_5_40	21_5_1	694_5_4	23_5_29	29_13_1	222_5_3	1263_5_1	405_5_10	527_5_1	403_5_20	4_01_1	401_5_13	451_5_1	281_13_8	8_5_38	931_2_7	549_5_1	285_5_1	284_13_4	287_5_13	964_01_1	991_5_12	1158_5_5	1311_15_19	1068_5_20	675_5_83	6_15_1	677_5_14	1151_5_1
216_0_37	217_13_1	1718_5_2	212_13_1	211_15_44	667_2_12	872_13_59	1148_0_5	664_15_1	1785_02_36	765_5_33	133_5_8	132_01_13	499_0_2	135_01_1	134_5_5	138_5_2	492_15_1	198_13_16	25_15_4	690_01_28	92_0_1	21_5_1	694_5_3	23_5_47	29_13_1	222_5_5	1263_5_1	405_5_16	527_5_1	403_5_16	4_01_1	401_5_8	451_5_1	281_13_14	8_5_37	931_2_4	549_5_2	284_13_1	287_5_11	964_01_1	991_5_13	1158_5_6	1311_15_19	1068_5_23	675_5_91	677_5_10	1151_5_1	1150_5_6	1309_3_1
216_0_29	217_13_1	1718_5_6	212_13_1	211_15_32	667_2_19	872_13_51	1148_0_6	664_15_1	1785_02_35	765_5_32	133_5_9	132_01_8	499_0_1	135_01_1	134_5_5	138_5_1	492_15_1	198_13_21	25_15_3	690_01_34	21_5_1	694_5_3	23_5_40	29_13_1	222_5_2	1263_5_1	405_5_19	527_5_1	403_5_19	4_01_1	401_5_4	451_5_1	281_13_13	8_5_37	931_2_10	549_5_1	284_13_1	287_5_9	991_5_9	1158_5_6	1311_15_27	675_5_88	677_5_10	1151_5_1	1150_5_6	1309_3_2	1327_03_9	12_5_21	267_5_13
216_0_30	1142_5_1	212_13_1	211_15_20	667_2_16	872_13_57	1148_0_2	664_15_1	1785_02_41	765_5_40	133_5_7	132_01_3	499_0_1	135_01_1	134_5_7	138_5_1	492_15_1	198_13_19	25_15_6	690_01_51	21_5_1	23_5_45	29_13_1	222_5_1	1263_5_1	405_5_19	527_5_1	403_5_12	1063_5_16	401_5_2	451_5_1	281_13_22	8_5_27	931_2_10	549_5_2	284_13_1	287_5_2	1159_5_38	1158_5_2	1311_15_31	675_5_85	677_5_10	1151_5_1	1150_5_5	1327_03_7	12_5_21	267_5_21	265_5_21	127_01_3	91_5_11
216_0_22	1142_5_1	212_13_1	211_15_12	667_2_15	872_13_35	664_15_1	1785_02_60	765_5_40	133_5_5	91_5_17	499_0_1	135_01_1	134_5_9	138_5_1	492_15_1	24_0_1	25_15_4	690_01_55	21_5_1	23_5_30	29_13_1	222_5_2	1263_5_1	405_5_22	527_5_1	403_5_14	1063_5_17	401_5_1	451_5_1	281_13_30	8_5_28	931_2_13	287_5_2	1159_5_36	1158_5_4	1311_15_34	675_5_93	677_5_7	1151_5_1	1150_5_3	1327_03_5	12_5_24	267_5_10	265_5_34	127_01_1	1068_5_17	59_5_8	132_01_1	55_02_21
216_0_23	1142_5_1	212_13_1	211_15_10	667_2_20	872_13_23	664_15_1	1785_02_74	765_5_49	133_5_11	91_5_20	499_0_1	135_01_1	134_5_1	138_5_1	492_15_1	24_0_1	25_15_8	690_01_61	21_5_1	23_5_25	29_13_1	222_5_1	1263_5_1	405_5_23	527_5_1	403_5_4	4_01_1	401_5_1	451_5_1	281_13_38	8_5_23	931_2_7	287_5_1	1159_5_40	1158_5_2	1311_15_35	675_5_80	677_5_8	1151_5_1	1150_5_3	1327_03_4	12_5_20	267_5_19	265_5_34	127_01_1	1068_5_8	59_5_8	132_01_1	55_02_24
216_0_9	1142_5_1	212_13_1	211_15_6	667_2_15	872_13_11	664_15_1	1785_02_93	765_5_43	133_5_11	91_5_26	499_0_1	135_01_1	134_5_1	138_5_1	492_15_1	24_0_1	25_15_9	690_01_41	21_5_1	23_5_14	29_13_1	1263_5_1	405_5_34	527_5_1	403_5_2	4_01_1	401_5_1	281_13_40	8_5_23	931_2_6	287_5_3	1159_5_35	1158_5_2	1311_15_30	675_5_90	677_5_6	1150_5_1	1327_03_4	12_5_16	267_5_12	265_5_48	1068_5_7	59_5_7	132_01_1	55_02_31	54_13_41	1063_5_28	56_5_1	51_2_19
216_0_12	212_13_1	211_15_5	667_2_20	872_13_7	664_15_1	1785_02_105	765_5_42	133_5_12	91_5_28	499_0_1	135_01_1	134_5_1	138_5_1	492_15_1	24_0_1	25_15_11	690_01_26	21_5_1	23_5_13	29_13_1	1263_5_1	405_5_46	403_5_2	4_01_1	281_13_38	8_5_18	931_2_4	287_5_1	1159_5_41	1311_15_34	675_5_72	677_5_6	1327_03_8	12_5_20	267_5_12	265_5_43	1068_5_3	59_5_10	132_01_1	55_02_25	54_13_20	1063_5_33	56_5_1	51_2_22	50_5_16	1067_0_1	52_01_2	537_5_15	1559_5_2
216_0_4	212_13_1	667_2_12	872_13_8	664_15_1	1785_02_127	765_5_46	133_5_12	91_5_39	40_5_1	135_01_1	138_5_1	492_15_1	24_0_1	25_15_7	690_01_20	21_5_1	23_5_11	29_13_1	1263_5_1	405_5_48	403_5_2	4_01_1	281_13_26	8_5_20	931_2_2	287_5_3	1159_5_36	1311_15_40	675_5_79	677_5_7	1327_03_6	12_5_21	267_5_10	265_5_40	1068_5_2	59_5_5	55_02_25	54_13_4	1063_5_40	56_5_1	51_2_34	50_5_13	537_5_9	1559_5_4	534_5_21	828_5_21	1667_5_6	370_5_13	372_01_98
216_0_3	212_13_1	667_2_12	872_13_11	664_15_1	1785_02_129	765_5_36	133_5_7	91_5_49	40_5_1	135_01_1	24_0_1	25_15_3	690_01_23	21_5_1	23_5_8	29_13_1	405_5_48	403_5_4	4_01_1	281_13_11	8_5_13	931_2_2	287_5_1	1159_5_33	1311_15_16	675_5_54	677_5_8	1327_03_6	267_5_13	265_5_29	1031_5_17	1068_5_3	59_5_8	55_02_33	54_13_1	57_5_17	56_5_1	51_2_39	50_5_4	537_5_11	1559_5_1	534_5_21	828_5_26	1667_5_12	370_5_11	372_01_93	1380_2_13	1063_5_57	291_0_1
216_0_2	212_13_1	667_2_7	872_13_13	664_15_1	1785_02_147	765_5_41	133_5_3	91_5_48	40_5_1	135_01_1	24_0_1	25_15_1	690_01_36	21_5_1	23_5_10	29_13_1	405_5_47	403_5_3	4_01_1	281_13_14	8_5_10	931_2_3	1159_5_40	1311_15_14	675_5_53	677_5_8	1327_03_4	267_5_12	265_5_21	1031_5_17	1068_5_2	59_5_4	55_02_38	54_13_1	57_5_11	56_5_1	51_2_30	50_5_2	537_5_6	1559_5_1	534_5_16	828_5_22	1667_5_13	370_5_11	372_01_95	1380_2_16	1063_5_63	291_0_1	199_5_2
216_0_3	212_13_1	667_2_6	872_13_12	664_15_1	1785_02_143	765_5_37	133_5_1	91_5_48	40_5_1	135_01_1	24_0_1	690_01_42	21_5_1	23_5_11	29_13_1	405_5_37	403_5_8	4_01_1	281_13_26	8_5_9	931_2_4	1159_5_25	1311_15_15	675_5_40	677_5_5	120_3_1	267_5_12	265_5_11	1031_5_10	1068_5_1	59_5_3	55_02_36	54_13_1	57_5_12	56_5_1	51_2_32	537_5_5	1559_5_1	534_5_16	828_5_22	1667_5_8	370_5_16	372_01_108	1380_2_26	1063_5_72	291_0_1	199_5_3	198_13_22	599_5_16
216_0_2	212_13_1	667_2_3	872_13_16	1785_02_147	765_5_36	91_5_64	40_5_1	135_01_1	24_0_1	690_01_30	21_5_1	23_5_11	29_13_1	405_5_29	403_5_7	4_01_1	281_13_41	8_5_10	931_2_3	1159_5_24	675_5_55	677_5_5	120_3_1	267_5_4	265_5_10	1068_5_1	59_5_3	55_02_44	54_13_1	57_5_15	56_5_1	51_2_36	537_5_1	1559_5_1	534_5_14	828_5_30	1667_5_5	370_5_14	372_01_112	1380_2_33	1063_5_66	291_0_1	199_5_5	198_13_14	599_5_18	196_2_1	68_5_40	89_3_2	111_13_55
216_0_3	212_13_1	667_2_3	872_13_12	1785_02_135	765_5_44	91_5_67	40_5_1	135_01_1	24_0_1	690_01_21	23_5_9	29_13_1	405_5_20	403_5_11	4_01_1	281_13_60	8_5_10	931_2_1	1159_5_22	675_5_60	677_5_3	120_3_1	267_5_4	265_5_4	59_5_5	55_02_45	54_13_1	57_5_8	56_5_1	51_2_36	414_5_1	534_5_12	828_5_38	1667_5_9	370_5_12	372_01_124	1380_2_51	1063_5_61	291_0_1	199_5_6	198_13_26	599_5_25	196_2_1	68_5_31	89_3_1	111_13_46	110_5_68	112_5_1	83_5_1
216_0_4	212_13_1	667_2_3	872_13_12	1785_02_133	765_5_50	91_5_77	40_5_1	135_01_1	24_0_1	690_01_19	23_5_9	29_13_1	405_5_18	403_5_9	4_01_1	281_13_58	8_5_15	931_2_1	1159_5_27	675_5_77	677_5_1	120_3_1	267_5_2	265_5_4	59_5_5	55_02_54	54_13_1	57_5_6	56_5_1	51_2_42	414_5_1	534_5_17	828_5_37	1667_5_8	370_5_10	372_01_125	1380_2_36	1063_5_69	291_0_1	199_5_12	198_13_42	599_5_21	196_2_1	68_5_45	89_3_1	111_13_73	110_5_69	112_5_1	83_5_1
216_0_4	212_13_1	872_13_31	1785_02_119	765_5_40	91_5_61	40_5_1	135_01_1	24_0_1	690_01_29	23_5_5	29_13_1	405_5_11	403_5_12	4_01_1	281_13_79	8_5_16	548_5_1	1159_5_37	675_5_73	120_3_1	267_5_3	265_5_4	59_5_7	55_02_40	54_13_1	57_5_3	56_5_1	51_2_42	414_5_1	534_5_18	828_5_36	1667_5_8	370_5_6	195_3_33	372_01_161	1380_2_41	1063_5_59	291_0_1	199_5_11	198_13_66	599_5_23	196_2_1	68_5_34	89_3_1	111_13_92	110_5_47	112_5_1	83_5_1	119_5_10
216_0_4	212_13_1	872_13_43	1785_02_95	765_5_44	91_5_66	40_5_1	135_01_1	24_0_1	690_01_53	23_5_9	29_13_1	405_5_7	403_5_9	4_01_1	281_13_90	8_5_20	548_5_1	1159_5_34	675_5_106	120_3_1	267_5_2	265_5_4	59_5_10	55_02_33	54_13_1	57_5_3	56_5_1	51_2_53	414_5_1	534_5_27	828_5_26	1667_5_11	370_5_3	195_3_38	372_01_160	1380_2_53	1063_5_57	291_0_1	199_5_18	198_13_92	599_5_19	196_2_1	68_5_43	89_3_1	111_13_144	110_5_51	112_5_1	83_5_1	119_5_4
216_0_3	872_13_39	1785_02_76	765_5_43	91_5_49	40_5_1	135_01_1	24_0_1	690_01_60	23_5_7	29_13_1	405_5_4	403_5_8	4_01_1	281_13_102	8_5_19	1159_5_41	675_5_94	120_3_1	267_5_4	265_5_4	59_5_20	55_02_24	54_13_1	1063_5_52	56_5_1	51_2_53	414_5_1	534_5_19	828_5_23	1667_5_10	372_01_182	1380_2_45	374_13_5	291_0_1	199_5_8	198_13_135	599_5_11	196_2_1	68_5_33	89_3_1	111_13_159	110_5_48	112_5_1	83_5_1	119_5_6	84_5_1	85_5_1	1713_5_13	795_5_58
216_0_2	872_13_26	1785_02_63	765_5_52	91_5_62	40_5_1	135_01_1	24_0_1	690_01_64	23_5_1	29_13_1	405_5_6	403_5_8	4_01_1	281_13_91	8_5_21	1159_5_38	675_5_131	120_3_1	267_5_5	265_5_7	59_5_19	55_02_23	54_13_1	1063_5_52	56_5_1	51_2_59	414_5_1	534_5_22	828_5_17	1667_5_14	372_01_186	1380_2_45	374_13_2	291_0_1	199_5_15	198_13_187	599_5_10	196_2_1	68_5_35	89_3_1	111_13_176	110_5_51	112_5_1	83_5_1	119_5_4	84_5_1	85_5_1	1713_5_15	795_5_40
216_0_2	872_13_17	1785_02_48	765_5_41	91_5_50	40_5_1	135_01_1	24_0_1	690_01_67	23_5_3	29_13_1	405_5_9	403_5_4	4_01_1	281_13_76	8_5_22	1159_5_41	675_5_110	120_3_1	267_5_3	265_5_6	59_5_35	55_02_23	54_13_1	1063_5_53	56_5_1	51_2_76	414_5_1	534_5_23	828_5_20	1667_5_9	372_01_207	1380_2_38	374_13_2	291_0_1	199_5_15	198_13_197	599_5_4	196_2_1	68_5_27	89_3_1	111_13_187	110_5_37	112_5_1	83_5_1	119_5_5	84_5_1	85_5_1	1713_5_8	795_5_44
216_0_2	872_13_23	1785_02_52	765_5_52	91_5_41	40_5_1	135_01_1	24_0_1	690_01_101	23_5_4	29_13_1	405_5_9	340_3_1	4_01_1	281_13_48	8_5_24	1159_5_32	675_5_136	120_3_1	267_5_4	265_5_5	59_5_35	55_02_21	54_13_1	1063_5_49	56_5_1	51_2_80	414_5_1	534_5_25	828_5_18	1667_5_16	372_01_228	1380_2_42	374_13_2	291_0_1	199_5_17	198_13_234	599_5_3	196_2_1	68_5_18	89_3_1	111_13_205	110_5_28	112_5_1	83_5_1	119_5_2	84_5_1	85_5_1	1713_5_6	795_5_34
216_0_4	872_13_14	1785_02_49	765_5_59	91_5_29	40_5_1	135_01_1	24_0_1	690_01_132	23_5_3	29_13_1	405_5_6	340_3_1	4_01_1	281_13_29	8_5_30	1159_5_18	675_5_109	120_3_1	267_5_5	265_5_3	59_5_32	55_02_32	54_13_1	1063_5_46	56_5_1	51_2_119	414_5_1	534_5_20	828_5_24	1667_5_13	372_01_239	1380_2_31	291_0_1	199_5_13	198_13_257	599_5_1	196_2_1	68_5_12	89_3_1	111_13_186	110_5_19	112_5_1	83_5_1	119_5_4	84_5_1	85_5_1	1713_5_4	795_5_30	1717_5_24
216_0_3	872_13_17	1785_02_61	765_5_60	91_5_30	40_5_1	24_0_1	690_01_179	23_5_2	29_13_1	405_5_7	340_3_1	4_01_1	281_13_17	8_5_35	1159_5_12	675_5_104	120_3_1	267_5_9	265_5_3	59_5_26	55_02_36	54_13_1	1063_5_43	56_5_1	51_2_123	414_5_1	534_5_19	828_5_29	1667_5_17	372_01_268	1380_2_31	291_0_1	199_5_11	198_13_280	195_3_14	196_2_1	68_5_16	89_3_1	111_13_167	110_5_14	112_5_1	83_5_1	119_5_2	84_5_1	85_5_1	1713_5_4	795_5_18	1717_5_17	837_2_16
216_0_4	872_13_15	1785_02_62	765_5_59	91_5_23	40_5_1	24_0_1	690_01_211	23_5_1	29_13_1	405_5_3	340_3_1	4_01_1	281_13_14	8_5_40	1159_5_9	675_5_82	120_3_1	267_5_7	265_5_3	59_5_22	55_02_36	54_13_1	1063_5_41	56_5_1	51_2_153	414_5_1	534_5_17	828_5_29	1667_5_19	372_01_284	1380_2_20	291_0_1	199_5_8	198_13_240	195_3_14	196_2_1	68_5_13	89_3_1	111_13_164	110_5_10	112_5_1	83_5_1	119_5_2	84_5_1	85_5_1	1713_5_4	795_5_15	1717_5_31	837_2_18
216_0_3	872_13_17	1785_02_77	765_5_54	91_5_26	40_5_1	24_0_1	690_01_273	29_13_1	405_5_1	340_3_1	4_01_1	281_13_9	8_5_38	1159_5_6	675_5_72	120_3_1	267_5_6	265_5_3	59_5_17	55_02_32	54_13_1	1063_5_41	56_5_1	51_2_156	414_5_1	534_5_16	828_5_30	1667_5_17	372_01_264	1380_2_26	291_0_1	199_5_5	198_13_213	195_3_15	196_2_1	68_5_12	89_3_1	111_13_156	110_5_3	112_5_1	83_5_1	119_5_1	84_5_1	85_5_1	1713_5_2	795_5_13	1717_5_25	837_2_24	7_2_1
216_0_5	1612_2_3	1785_02_87	765_5_46	91_5_25	40_5_1	24_0_1	690_01_270	29_13_1	405_5_1	340_3_1	4_01_1	281_13_5	8_5_34	1159_5_5	675_5_53	120_3_1	267_5_6	265_5_3	59_5_18	55_02_39	54_13_1	1063_5_35	51_2_148	534_5_9	828_5_29	1667_5_18	372_01_257	1380_2_25	291_0_1	199_5_3	198_13_149	195_3_11	196_2_1	177_3_33	89_3_1	111_13_128	110_5_1	83_5_1	84_5_1	85_5_1	795_5_12	1717_5_33	837_2_17	7_2_1	1014_3_147	1233_3_112	1134_5_1	244_5_94	241_3_60
216_0_4	1785_02_101	765_5_32	164_12_11	40_5_1	24_0_1	690_01_197	29_13_1	405_5_1	340_3_1	4_01_1	281_13_4	8_5_26	1159_5_2	675_5_47	120_3_1	267_5_3	265_5_2	59_5_13	55_02_35	54_13_1	1063_5_31	51_2_124	534_5_4	828_5_29	1667_5_21	372_01_220	1380_2_20	291_0_1	199_5_1	198_13_121	195_3_16	196_2_1	177_3_44	89_3_1	111_13_108	110_5_1	83_5_1	84_5_1	85_5_1	795_5_11	1717_5_37	837_2_19	1014_3_127	1233_3_148	244_5_79	241_3_58	103_5_35	100_0_29	249_5_3
216_0_3	1785_02_117	91_5_28	24_0_1	690_01_118	29_13_1	405_5_1	340_3_1	4_01_1	281_13_8	8_5_18	1159_5_2	675_5_38	120_3_1	265_5_1	59_5_6	55_02_36	1063_5_27	51_2_96	534_5_2	828_5_18	1667_5_20	372_01_199	1380_2_16	291_0_1	198_13_129	195_3_16	177_3_49	89_3_1	111_13_91	110_5_1	83_5_1	84_5_1	85_5_1	795_5_5	1717_5_52	837_2_21	1014_3_138	1233_3_169	244_5_85	241_3_69	103_5_24	100_0_39	105_2_119	842_5_133	783_5_6	375_5_1	37_5_6	36_3_140	35_2_1
216_0_1	1785_02_146	164_12_3	24_0_1	690_01_102	29_13_1	340_3_1	4_01_1	281_13_10	8_5_9	675_5_40	120_3_1	59_5_1	55_02_32	51_2_72	534_5_1	828_5_10	1667_5_27	372_01_186	375_5_1	291_0_1	198_13_191	195_3_22	177_3_45	89_3_1	111_13_120	83_5_1	84_5_1	85_5_1	795_5_1	1717_5_57	837_2_25	1014_3_118	1233_3_158	244_5_70	241_3_68	103_5_28	100_0_37	105_2_116	842_5_161	783_5_8	1380_2_11	37_5_1	36_3_126	35_2_1	34_0_1	641_0_71	63_12_40	66_03_1	68_5_5
1785_02_138	164_12_8	24_0_1	690_01_145	29_13_1	340_3_1	4_01_1	281_13_10	8_5_6	675_5_27	120_3_1	55_02_24	51_2_47	828_5_5	1667_5_18	372_01_176	375_5_1	291_0_1	198_13_248	195_3_25	177_3_29	89_3_1	111_13_153	84_5_1	85_5_1	1717_5_62	837_2_22	1014_3_150	1233_3_156	244_5_83	241_3_89	103_5_25	100_0_50	105_2_114	842_5_167	783_5_7	1380_2_7	37_5_1	36_3_122	35_2_1	641_0_58	63_12_35	66_03_1	68_5_2	256_05_6	172_5_21	254_5_176	1630_0_55	182_2_65	504_3_1
1785_02_141	164_12_18	24_0_1	690_01_157	29_13_1	340_3_1	341_0_1	281_13_10	8_5_6	675_5_23	120_3_1	55_02_29	51_2_49	828_5_3	1667_5_29	372_01_191	375_5_1	291_0_1	198_13_252	195_3_28	177_3_29	89_3_1	111_13_145	84_5_1	1717_5_63	837_2_25	1014_3_139	1233_3_133	244_5_88	241_3_84	103_5_25	100_0_48	105_2_83	842_5_191	783_5_4	1380_2_5	37_5_1	36_3_119	35_2_1	641_0_69	63_12_21	66_03_1	68_5_2	256_05_4	172_5_19	254_5_205	1630_0_39	182_2_67	504_3_1	189_3_73
504_3_1	198_13_227	195_3_16	37_5_1	1785_02_126	91_5_20	63_12_14	111_13_135	66_03_1	177_3_23	9_2_1	236_03_4	5_13_1	256_05_2	485_5_39	254_5_203	154_3_18	1630_0_26	375_5_1	690_01_169	1717_5_62	837_2_24	49_2_54	1191_5_1	44_5_1	206_5_1	1610_5_54	172_5_20	182_2_58	1299_02_1	340_3_1	84_5_1	105_2_100	281_13_11	8_5_3	120_3_1	189_3_74	341_0_1	24_0_1	144_0_83	145_5_1	635_5_6	1233_3_143	209_3_1	675_5_12	563_03_11	460_3_13	148_3_98	99_2_96	1014_3_191
504_3_1	198_13_213	195_3_27	37_5_1	1785_02_129	91_5_13	63_12_16	111_13_104	66_03_1	177_3_14	9_2_1	236_03_2	5_13_1	256_05_2	485_5_38	254_5_228	154_3_17	1630_0_17	375_5_1	690_01_146	1717_5_59	837_2_23	49_2_59	1191_5_1	44_5_1	206_5_1	1610_5_54	172_5_11	182_2_65	1299_02_1	340_3_1	84_5_1	105_2_97	281_13_17	8_5_3	120_3_1	189_3_81	341_0_1	24_0_1	144_0_91	145_5_1	635_5_4	1233_3_124	209_3_1	675_5_6	563_03_12	460_3_8	148_3_112	99_2_104	1014_3_192
504_3_1	198_13_201	195_3_22	37_5_1	1785_02_129	91_5_6	63_12_8	111_13_94	177_3_12	9_2_1	5_13_1	256_05_2	485_5_37	254_5_225	154_3_26	1630_0_13	375_5_1	690_01_129	1717_5_62	837_2_12	49_2_57	1191_5_1	206_5_1	1610_5_63	172_5_12	182_2_64	1299_02_1	340_3_1	84_5_1	105_2_103	281_13_20	8_5_2	120_3_1	189_3_77	341_0_1	24_0_1	144_0_75	145_5_1	1233_3_117	209_3_1	675_5_3	563_03_8	460_3_7	148_3_109	99_2_106	1014_3_219	241_3_62	229_5_69	164_12_23	103_5_33
504_3_1	198_13_190	195_3_14	37_5_1	1785_02_114	91_5_5	63_12_1	111_13_78	177_3_12	9_2_1	485_5_48	254_5_270	154_3_30	1630_0_8	375_5_1	690_01_119	1717_5_72	837_2_13	49_2_64	1191_5_1	206_5_1	1610_5_50	172_5_7	182_2_62	1299_02_1	340_3_1	84_5_1	105_2_89	281_13_23	5_13_1	120_3_1	189_3_83	341_0_1	24_0_1	144_0_64	145_5_1	1233_3_119	209_3_1	675_5_1	563_03_2	460_3_6	148_3_116	99_2_121	1014_3_244	241_3_56	229_5_55	164_12_15	103_5_33	100_0_32	224_5_9
504_3_1	198_13_157	195_3_14	37_5_1	1785_02_104	91_5_5	89_3_1	111_13_59	1610_5_40	177_3_7	9_2_1	485_5_53	254_5_288	154_3_33	1630_0_5	375_5_1	690_01_99	1717_5_81	837_2_6	49_2_52	1191_5_1	206_5_1	105_2_110	172_5_4	182_2_67	1299_02_1	340_3_1	84_5_1	281_13_25	5_13_1	120_3_1	189_3_87	341_0_1	24_0_1	144_0_49	145_5_1	1233_3_135	209_3_1	675_5_1	563_03_2	460_3_12	148_3_102	99_2_109	1014_3_239	241_3_51	229_5_66	164_12_4	103_5_40	100_0_29	224_5_12
504_3_1	198_13_136	195_3_20	37_5_1	1785_02_93	89_3_1	111_13_49	1610_5_42	177_3_10	9_2_1	485_5_52	254_5_293	154_3_20	1630_0_1	375_5_1	690_01_78	1717_5_93	837_2_1	49_2_67	1191_5_1	206_5_1	105_2_84	172_5_3	182_2_56	1299_02_1	340_3_1	84_5_1	281_13_33	5_13_1	120_3_1	189_3_82	341_0_1	24_0_1	144_0_31	145_5_1	1233_3_133	209_3_1	563_03_1	460_3_12	148_3_97	99_2_106	1014_3_230	241_3_47	229_5_61	91_5_2	103_5_41	100_0_14	224_5_11	161_5_9	79_2_19
504_3_1	198_13_136	195_3_26	37_5_1	1785_02_103	485_5_55	89_3_1	111_13_56	1610_5_43	177_3_10	9_2_1	172_5_3	254_5_343	154_3_15	24_0_1	690_01_75	1717_5_106	49_2_74	1191_5_1	206_5_1	105_2_92	182_2_44	1299_02_1	340_3_1	84_5_1	281_13_21	5_13_1	120_3_1	189_3_88	341_0_1	144_0_35	145_5_1	1233_3_129	209_3_1	460_3_15	148_3_80	99_2_104	1014_3_191	241_3_57	229_5_57	91_5_1	103_5_45	100_0_18	224_5_20	161_5_5	79_2_26	78_0_25	10_5_1	220_3_1	960_3_60
504_3_1	198_13_152	195_3_16	37_5_1	1785_02_100	485_5_53	89_3_1	111_13_37	1610_5_44	177_3_6	9_2_1	172_5_2	254_5_338	154_3_15	24_0_1	690_01_80	1717_5_112	49_2_82	1191_5_1	206_5_1	105_2_97	182_2_45	1299_02_1	340_3_1	84_5_1	281_13_21	5_13_1	120_3_1	189_3_74	341_0_1	144_0_48	145_5_1	1233_3_131	209_3_1	460_3_17	148_3_54	99_2_89	1014_3_176	241_3_50	229_5_44	91_5_1	103_5_46	100_0_30	224_5_27	161_5_8	79_2_41	78_0_21	10_5_1	220_3_1	960_3_77
504_3_1	198_13_147	195_3_14	1785_02_107	485_5_61	89_3_1	111_13_13	1610_5_46	177_3_5	9_2_1	172_5_3	254_5_377	154_3_11	24_0_1	690_01_82	1717_5_130	49_2_99	1191_5_1	206_5_1	105_2_85	182_2_34	1299_02_1	340_3_1	84_5_1	281_13_20	5_13_1	120_3_1	189_3_78	341_0_1	144_0_68	145_5_1	1233_3_128	209_3_1	460_3_16	148_3_40	99_2_90	1014_3_145	241_3_38	229_5_38	91_5_1	103_5_57	100_0_31	224_5_35	161_5_4	79_2_45	78_0_20	10_5_1	220_3_1	960_3_58	842_5_380
504_3_1	198_13_169	195_3_11	1785_02_118	485_5_46	89_3_1	111_13_3	1610_5_45	177_3_5	9_2_1	172_5_2	254_5_371	154_3_14	24_0_1	690_01_74	1717_5_131	49_2_91	1191_5_1	206_5_1	105_2_123	182_2_28	1299_02_1	340_3_1	84_5_1	281_13_30	5_13_1	120_3_1	189_3_82	341_0_1	144_0_95	145_5_1	1233_3_98	209_3_1	460_3_17	148_3_20	99_2_104	1014_3_116	241_3_50	229_5_39	103_5_69	100_0_53	224_5_56	161_5_6	79_2_68	78_0_28	10_5_1	220_3_1	960_3_63	842_5_314	17_3_37
504_3_1	198_13_203	195_3_15	1785_02_106	485_5_37	89_3_1	111_13_1	1610_5_46	177_3_11	9_2_1	172_5_3	254_5_370	154_3_9	24_0_1	690_01_70	1717_5_141	49_2_89	1191_5_1	206_5_1	105_2_110	182_2_20	1299_02_1	340_3_1	84_5_1	281_13_36	5_13_1	120_3_1	189_3_77	341_0_1	144_0_103	145_5_1	1233_3_83	209_3_1	460_3_10	148_3_10	99_2_100	1014_3_114	241_3_50	229_5_34	103_5_69	100_0_62	224_5_74	161_5_5	79_2_92	78_0_32	10_5_1	220_3_1	960_3_50	842_5_292	17_3_31
504_3_1	198_13_215	195_3_12	1785_02_118	485_5_38	89_3_1	177_3_12	9_2_1	172_5_2	254_5_383	154_3_5	24_0_1	690_01_79	1717_5_163	49_2_89	1191_5_1	206_5_1	1610_5_48	182_2_13	1299_02_1	340_3_1	84_5_1	105_2_102	281_13_34	120_3_1	189_3_73	341_0_1	144_0_126	145_5_1	1233_3_71	209_3_1	460_3_8	148_3_3	99_2_129	1014_3_87	241_3_40	229_5_37	103_5_84	100_0_92	224_5_92	161_5_5	79_2_103	78_0_33	10_5_1	220_3_1	960_3_43	842_5_251	17_3_24	244_5_220	55_02_27
198_13_244	195_3_7	1785_02_133	89_3_1	177_3_10	9_2_1	100_0_119	254_5_349	154_3_2	24_0_1	690_01_91	1717_5_182	49_2_93	1191_5_1	206_5_1	1610_5_48	182_2_15	1299_02_1	340_3_1	162_5_1	105_2_124	281_13_22	120_3_1	189_3_56	341_0_1	144_0_129	145_5_1	1233_3_72	209_3_1	460_3_5	148_3_2	99_2_127	1014_3_83	241_3_40	229_5_22	103_5_90	485_5_40	224_5_134	504_3_1	79_2_148	78_0_45	10_5_1	220_3_1	960_3_46	842_5_180	17_3_19	244_5_223	55_02_18	51_2_15	36_3_5
198_13_243	195_3_9	1785_02_172	89_3_1	177_3_4	9_2_1	100_0_120	254_5_330	154_3_1	24_0_1	690_01_103	1717_5_179	49_2_117	1191_5_1	206_5_1	1610_5_49	182_2_12	1299_02_1	340_3_1	162_5_1	105_2_114	281_13_10	120_3_1	189_3_68	341_0_1	144_0_136	145_5_1	1233_3_53	209_3_1	460_3_4	99_2_127	1014_3_90	241_3_34	229_5_25	103_5_119	485_5_39	224_5_147	504_3_1	79_2_149	78_0_34	10_5_1	220_3_1	960_3_33	842_5_157	17_3_10	244_5_234	55_02_9	51_2_20	36_3_3	35_2_1
198_13_191	195_3_13	1785_02_190	89_3_1	177_3_1	9_2_1	100_0_145	254_5_269	154_3_1	24_0_1	690_01_129	1717_5_201	49_2_119	1191_5_1	206_5_1	1610_5_48	182_2_17	1299_02_1	340_3_1	162_5_1	105_2_140	281_13_3	120_3_1	189_3_79	341_0_1	144_0_148	145_5_1	1233_3_58	209_3_1	460_3_10	99_2_122	1014_3_79	241_3_27	229_5_21	103_5_125	485_5_51	224_5_188	504_3_1	79_2_192	78_0_48	10_5_1	220_3_1	960_3_25	842_5_107	17_3_4	244_5_229	55_02_11	51_2_20	36_3_5	35_2_1
198_13_128	195_3_28	1785_02_180	89_3_1	177_3_1	9_2_1	100_0_128	254_5_231	154_3_1	24_0_1	690_01_174	1717_5_164	49_2_144	1191_5_1	206_5_1	1610_5_48	182_2_25	1299_02_1	340_3_1	162_5_1	105_2_102	1014_3_78	120_3_1	189_3_93	341_0_1	144_0_146	145_5_1	1233_3_33	209_3_1	460_3_7	99_2_101	244_5_246	241_3_26	229_5_13	103_5_165	485_5_68	224_5_222	504_3_1	79_2_239	78_0_39	10_5_1	220_3_1	960_3_11	842_5_75	17_3_8	55_02_8	51_2_19	36_3_4	35_2_1	641_0_529
198_13_122	195_3_32	1785_02_197	89_3_1	177_3_1	9_2_1	100_0_128	254_5_206	154_3_1	24_0_1	690_01_179	1717_5_162	49_2_148	1191_5_1	206_5_1	1610_5_48	182_2_20	1299_02_1	340_3_1	162_5_1	105_2_112	1014_3_64	120_3_1	189_3_111	341_0_1	144_0_176	145_5_1	1233_3_23	209_3_1	460_3_13	99_2_103	244_5_206	241_3_19	229_5_20	103_5_203	485_5_83	224_5_244	504_3_1	79_2_239	78_0_30	10_5_1	220_3_1	960_3_3	842_5_58	17_3_6	55_02_6	51_2_16	36_3_5	35_2_1	641_0_587
198_13_145	195_3_28	1785_02_181	89_3_1	177_3_1	9_2_1	100_0_127	254_5_182	154_3_1	24_0_1	690_01_159	1717_5_148	49_2_130	206_5_1	182_2_18	1299_02_1	340_3_1	162_5_1	1014_3_64	120_3_1	189_3_103	341_0_1	144_0_202	145_5_1	78_0_41	1233_3_20	209_3_1	460_3_11	99_2_89	244_5_198	241_3_22	229_5_18	103_5_217	485_5_100	224_5_276	504_3_1	79_2_274	105_2_104	10_5_1	220_3_1	960_3_7	842_5_42	17_3_8	55_02_4	51_2_12	36_3_4	35_2_1	641_0_591	352_3_55	372_01_310
198_13_176	195_3_41	1785_02_180	89_3_1	177_3_1	9_2_1	100_0_101	254_5_174	154_3_1	24_0_1	690_01_119	1717_5_108	49_2_119	206_5_1	182_2_15	1299_02_1	340_3_1	162_5_1	1014_3_58	120_3_1	189_3_112	341_0_1	144_0_205	145_5_1	78_0_24	1233_3_10	209_3_1	460_3_8	99_2_103	244_5_181	241_3_14	229_5_18	103_5_243	485_5_125	224_5_299	504_3_1	79_2_288	105_2_104	10_5_1	220_3_1	960_3_6	842_5_40	17_3_3	51_2_17	36_3_1	35_2_1	641_0_654	352_3_48	372_01_322	1380_2_17
198_13_184	195_3_35	1785_02_171	89_3_1	177_3_1	100_0_111	254_5_135	154_3_1	24_0_1	690_01_88	1717_5_112	49_2_102	206_5_1	182_2_8	1299_02_1	340_3_1	162_5_1	1014_3_51	120_3_1	189_3_102	341_0_1	144_0_232	145_5_1	78_0_31	1233_3_11	209_3_1	460_3_8	99_2_107	244_5_121	241_3_18	229_5_25	103_5_278	485_5_140	224_5_334	504_3_1	79_2_295	105_2_138	10_5_1	220_3_1	960_3_10	842_5_38	17_3_1	51_2_20	9_2_1	35_2_1	641_0_654	352_3_42	372_01_367	1380_2_13	358_5_7
198_13_177	195_3_46	1785_02_156	89_3_1	177_3_1	100_0_93	254_5_117	154_3_1	24_0_1	690_01_99	1717_5_86	49_2_84	206_5_1	1299_02_1	340_3_1	162_5_1	1014_3_41	120_3_1	189_3_113	341_0_1	144_0_227	145_5_1	78_0_23	1233_3_5	209_3_1	460_3_4	99_2_86	244_5_133	241_3_21	229_5_25	103_5_297	485_5_145	224_5_349	504_3_1	79_2_318	105_2_131	10_5_1	220_3_1	960_3_16	842_5_48	17_3_1	51_2_26	9_2_1	35_2_1	641_0_644	352_3_29	372_01_429	1380_2_10	358_5_4
198_13_133	195_3_59	1785_02_134	89_3_1	177_3_1	100_0_96	254_5_102	154_3_1	24_0_1	690_01_89	1717_5_89	49_2_69	206_5_1	1299_02_1	340_3_1	162_5_1	1014_3_53	120_3_1	189_3_112	341_0_1	144_0_246	145_5_1	78_0_20	1233_3_4	209_3_1	460_3_4	99_2_81	244_5_143	241_3_19	229_5_24	103_5_292	485_5_160	224_5_351	504_3_1	79_2_282	105_2_168	10_5_1	220_3_1	960_3_16	842_5_55	17_3_1	51_2_37	9_2_1	35_2_1	641_0_719	352_3_19	372_01_432	1380_2_6	358_5_2
198_13_107	195_3_65	1785_02_108	89_3_1	177_3_1	100_0_94	254_5_79	154_3_1	24_0_1	690_01_87	1717_5_86	49_2_47	206_5_1	1299_02_1	340_3_1	162_5_1	1014_3_59	120_3_1	189_3_109	341_0_1	144_0_275	145_5_1	78_0_32	1233_3_4	209_3_1	460_3_9	99_2_67	244_5_150	241_3_11	229_5_25	103_5_264	485_5_170	224_5_373	504_3_1	79_2_251	105_2_204	10_5_1	220_3_1	960_3_13	842_5_66	17_3_1	51_2_33	9_2_1	35_2_1	641_0_738	352_3_17	372_01_486	1380_2_5	358_5_2
198_13_120	195_3_75	1785_02_87	89_3_1	177_3_1	100_0_63	254_5_95	154_3_1	24_0_1	690_01_74	1717_5_75	49_2_29	206_5_1	1299_02_1	340_3_1	162_5_1	1014_3_40	120_3_1	189_3_132	341_0_1	144_0_273	145_5_1	78_0_40	1233_3_2	209_3_1	460_3_5	99_2_50	244_5_202	241_3_12	229_5_16	103_5_260	485_5_171	224_5_367	504_3_1	79_2_231	105_2_205	10_5_1	220_3_1	960_3_10	842_5_85	17_3_1	51_2_37	9_2_1	35_2_1	641_0_750	352_3_10	372_01_525	358_5_2
198_13_136	195_3_60	1785_02_58	89_3_1	177_3_1	100_0_53	254_5_88	154_3_1	24_0_1	690_01_65	1717_5_78	49_2_15	206_5_1	1299_02_1	340_3_1	162_5_1	1014_3_52	120_3_1	189_3_127	341_0_1	144_0_298	145_5_1	78_0_39	1233_3_3	209_3_1	460_3_5	99_2_55	244_5_194	241_3_18	229_5_14	103_5_247	485_5_209	224_5_311	504_3_1	79_2_173	105_2_238	10_5_1	220_3_1	960_3_7	842_5_76	17_3_1	51_2_23	9_2_1	35_2_1	641_0_832	352_3_4	372_01_589
198_13_191	195_3_46	1785_02_50	89_3_1	177_3_1	100_0_57	254_5_77	154_3_1	24_0_1	690_01_100	1717_5_94	49_2_10	206_5_1	1299_02_1	340_3_1	162_5_1	1014_3_51	120_3_1	189_3_118	341_0_1	144_0_298	145_5_1	78_0_45	1233_3_2	209_3_1	460_3_8	99_2_64	244_5_189	241_3_13	229_5_2	103_5_220	485_5_221	224_5_284	504_3_1	79_2_133	105_2_262	10_5_1	220_3_1	960_3_6	842_5_81	17_3_1	51_2_17	9_2_1	35_2_1	641_0_799	352_3_3	372_01_647
198_13_255	195_3_37	1785_02_35	89_3_1	177_3_1	100_0_45	254_5_98	154_3_1	24_0_1	690_01_146	1717_5_93	49_2_6	206_5_1	1299_02_1	340_3_1	162_5_1	1014_3_65	120_3_1	189_3_114	341_0_1	144_0_258	145_5_1	78_0_53	1233_3_1	209_3_1	460_3_4	99_2_56	244_5_209	241_3_10	229_5_1	103_5_208	485_5_233	224_5_243	504_3_1	79_2_145	105_2_216	10_5_1	220_3_1	960_3_6	842_5_96	17_3_1	51_2_20	9_2_1	35_2_1	641_0_773	352_3_2	372_01_654
198_13_278	195_3_20	1785_02_37	89_3_1	177_3_1	100_0_53	254_5_71	24_0_1	690_01_176	1717_5_102	49_2_1	1299_02_1	340_3_1	162_5_1	1014_3_80	120_3_1	189_3_101	341_0_1	144_0_253	145_5_1	78_0_52	206_5_1	209_3_1	460_3_4	99_2_58	244_5_197	241_3_9	229_5_2	103_5_181	485_5_227	224_5_189	504_3_1	79_2_125	105_2_218	10_5_1	960_3_7	842_5_71	17_3_1	51_2_18	9_2_1	35_2_1	641_0_796	352_3_2	372_01_698
198_13_296	195_3_10	1785_02_43	177_3_1	100_0_44	254_5_77	24_0_1	690_01_226	1717_5_104	1299_02_1	340_3_1	162_5_1	1014_3_85	504_3_1	189_3_91	341_0_1	144_0_214	145_5_1	78_0_66	206_5_1	120_3_1	460_3_4	99_2_79	244_5_195	241_3_6	229_5_2	103_5_152	485_5_216	224_5_132	79_2_138	105_2_175	10_5_1	960_3_7	842_5_95	17_3_1	51_2_31	9_2_1	641_0_743	372_01_672
198_13_289	195_3_5	1785_02_51	177_3_1	100_0_47	254_5_72	24_0_1	690_01_241	1717_5_126	1299_02_1	340_3_1	162_5_1	1014_3_108	504_3_1	189_3_79	341_0_1	144_0_185	145_5_1	78_0_53	206_5_1	120_3_1	460_3_1	99_2_90	244_5_184	241_3_4	229_5_2	103_5_124	485_5_182	224_5_82	79_2_166	105_2_156	10_5_1	960_3_10	842_5_93	17_3_1	51_2_41	9_2_1	641_0_782	372_01_651
198_13_254	1785_02_62	177_3_1	100_0_49	254_5_87	24_0_1	690_01_223	1717_5_133	1299_02_1	340_3_1	341_0_1	1014_3_136	504_3_1	189_3_75	144_0_154	145_5_1	78_0_53	206_5_1	120_3_1	99_2_116	244_5_155	241_3_6	229_5_2	103_5_88	485_5_162	224_5_68	79_2_155	105_2_129	10_5_1	960_3_12	842_5_112	17_3_1	51_2_46	9_2_1	641_0_804	372_01_645
198_13_178	1785_02_62	177_3_1	100_0_58	254_5_99	24_0_1	690_01_171	1717_5_113	1299_02_1	340_3_1	341_0_1	1014_3_166	504_3_1	189_3_72	144_0_111	145_5_1	78_0_32	206_5_1	120_3_1	99_2_117	244_5_130	241_3_5	229_5_2	103_5_70	485_5_152	224_5_44	79_2_186	105_2_77	10_5_1	960_3_13	842_5_138	17_3_1	51_2_57	9_2_1	641_0_862	372_01_621
198_13_152	1785_02_84	177_3_1	100_0_67	254_5_106	24_0_1	690_01_146	1717_5_110	1299_02_1	340_3_1	341_0_1	1014_3_210	504_3_1	189_3_67	144_0_66	145_5_1	78_0_37	206_5_1	120_3_1	99_2_134	244_5_114	241_3_4	103_5_45	485_5_145	224_5_33	79_2_171	105_2_66	10_5_1	960_3_13	842_5_152	17_3_1	51_2_72	9_2_1	641_0_882	372_01_613
198_13_147	1785_02_90	177_3_1	100_0_66	254_5_113	24_0_1	690_01_151	1717_5_72	1299_02_1	340_3_1	341_0_1	1014_3_242	504_3_1	189_3_63	144_0_42	145_5_1	78_0_43	206_5_1	120_3_1	99_2_144	244_5_93	241_3_3	103_5_43	485_5_123	224_5_21	79_2_188	105_2_49	10_5_1	960_3_11	842_5_202	17_3_1	51_2_93	9_2_1	641_0_925	372_01_653
198_13_132	1785_02_110	177_3_1	100_0_83	254_5_114	24_0_1	690_01_186	1717_5_58	1299_02_1	340_3_1	341_0_1	1014_3_265	504_3_1	189_3_54	144_0_32	145_5_1	78_0_38	206_5_1	120_3_1	99_2_174	244_5_82	241_3_3	103_5_40	485_5_112	224_5_16	79_2_196	105_2_49	10_5_1	960_3_14	842_5_187	17_3_1	51_2_108	9_2_1	641_0_986	372_01_684
198_13_152	1785_02_115	177_3_1	100_0_76	254_5_153	24_0_1	690_01_218	1717_5_55	1299_02_1	340_3_1	341_0_1	1014_3_288	504_3_1	189_3_51	144_0_24	145_5_1	78_0_46	206_5_1	120_3_1	99_2_181	244_5_94	241_3_4	103_5_30	485_5_123	224_5_20	79_2_166	105_2_53	10_5_1	960_3_7	842_5_216	17_3_1	51_2_124	9_2_1	641_0_962	372_01_700
198_13_203	1785_02_107	177_3_1	100_0_104	254_5_145	24_0_1	690_01_263	1717_5_64	1299_02_1	340_3_1	341_0_1	1014_3_257	504_3_1	189_3_45	144_0_36	145_5_1	78_0_40	206_5_1	120_3_1	99_2_179	244_5_73	241_3_1	103_5_30	485_5_103	224_5_26	79_2_177	105_2_55	10_5_1	960_3_5	842_5_244	17_3_1	51_2_145	9_2_1	641_0_962	372_01_661
198_13_255	1785_02_133	177_3_1	100_0_104	254_5_180	24_0_1	690_01_249	1717_5_79	1299_02_1	340_3_1	341_0_1	1014_3_246	504_3_1	189_3_41	144_0_46	145_5_1	78_0_43	206_5_1	120_3_1	99_2_198	244_5_94	241_3_2	103_5_21	485_5_104	224_5_33	79_2_154	105_2_71	10_5_1	960_3_6	842_5_232	17_3_1	51_2_127	9_2_1	641_0_909	372_01_606
198_13_302	1785_02_114	177_3_1	100_0_118	254_5_188	24_0_1	690_01_188	1717_5_84	1299_02_1	340_3_1	341_0_1	1014_3_234	504_3_1	189_3_38	144_0_62	145_5_1	78_0_50	206_5_1	120_3_1	99_2_187	244_5_85	241_3_3	103_5_33	485_5_113	224_5_27	79_2_163	105_2_74	10_5_1	960_3_4	842_5_243	17_3_1	51_2_143	9_2_1	641_0_812	372_01_580
198_13_332	1785_02_160	177_3_1	100_0_113	254_5_183	24_0_1	690_01_133	1717_5_107	1299_02_1	340_3_1	341_0_1	1014_3_243	504_3_1	189_3_23	144_0_71	145_5_1	78_0_47	206_5_1	120_3_1	99_2_185	244_5_94	241_3_2	103_5_22	485_5_117	224_5_49	79_2_184	105_2_104	10_5_1	960_3_1	842_5_218	17_3_1	51_2_130	9_2_1	641_0_755	372_01_493
198_13_367	1785_02_145	177_3_1	100_0_104	254_5_172	24_0_1	690_01_123	1717_5_111	1299_02_1	340_3_1	341_0_1	1014_3_247	504_3_1	189_3_19	144_0_95	145_5_1	78_0_51	206_5_1	120_3_1	99_2_168	244_5_100	241_3_2	103_5_25	485_5_146	224_5_52	79_2_225	105_2_123	10_5_1	960_3_2	842_5_249	17_3_1	51_2_136	9_2_1	641_0_661	372_01_446
198_13_356	1785_02_191	177_3_1	100_0_90	254_5_144	24_0_1	690_01_122	1717_5_125	1299_02_1	340_3_1	341_0_1	1014_3_212	504_3_1	189_3_16	144_0_104	145_5_1	78_0_50	206_5_1	120_3_1	99_2_179	244_5_108	241_3_1	103_5_24	485_5_177	224_5_66	79_2_302	105_2_177	10_5_1	960_3_4	842_5_201	17_3_1	51_2_127	9_2_1	641_0_594	372_01_386
198_13_337	1785_02_213	177_3_1	100_0_65	254_5_124	24_0_1	690_01_110	1717_5_122	1299_02_1	340_3_1	341_0_1	1014_3_227	504_3_1	189_3_20	144_0_104	145_5_1	78_0_48	206_5_1	99_2_166	244_5_127	103_5_18	485_5_234	224_5_78	79_2_335	105_2_190	10_5_1	960_3_6	842_5_231	17_3_1	51_2_106	9_2_1	641_0_513	372_01_338
198_13_250	1785_02_237	177_3_1	100_0_41	254_5_102	24_0_1	690_01_99	1717_5_143	1299_02_1	340_3_1	341_0_1	1014_3_202	504_3_1	189_3_27	144_0_119	145_5_1	78_0_33	206_5_1	99_2_169	244_5_139	103_5_22	485_5_224	224_5_92	79_2_426	105_2_259	10_5_1	960_3_17	842_5_175	17_3_1	51_2_103	9_2_1	641_0_507	372_01_302
198_13_134	1785_02_271	177_3_1	100_0_25	254_5_85	24_0_1	690_01_72	1717_5_147	1299_02_1	340_3_1	341_0_1	1014_3_205	504_3_1	189_3_38	144_0_143	145_5_1	78_0_30	206_5_1	99_2_147	244_5_156	103_5_23	485_5_257	224_5_116	79_2_467	105_2_270	10_5_1	960_3_23	842_5_195	17_3_1	51_2_79	9_2_1	641_0_487	372_01_270
198_13_70	1785_02_268	177_3_1	100_0_23	254_5_87	24_0_1	690_01_61	1717_5_155	1299_02_1	340_3_1	341_0_1	1014_3_229	504_3_1	189_3_45	144_0_148	145_5_1	78_0_23	206_5_1	99_2_116	244_5_178	103_5_25	485_5_280	224_5_110	79_2_488	105_2_323	10_5_1	960_3_38	842_5_234	17_3_1	51_2_55	9_2_1	641_0_438	372_01_260
198_13_68	1785_02_287	177_3_1	100_0_15	254_5_80	24_0_1	690_01_102	1717_5_164	1299_02_1	340_3_1	341_0_1	1014_3_237	504_3_1	189_3_59	144_0_154	145_5_1	78_0_9	206_5_1	99_2_89	244_5_212	103_5_28	485_5_243	224_5_117	79_2_611	105_2_386	10_5_1	960_3_39	842_5_203	17_3_1	51_2_40	9_2_1	641_0_400	372_01_238
198_13_81	1785_02_310	177_3_1	100_0_18	254_5_70	24_0_1	690_01_144	1717_5_180	1299_02_1	340_3_1	341_0_1	1014_3_258	504_3_1	189_3_65	144_0_163	145_5_1	78_0_7	206_5_1	99_2_67	244_5_247	103_5_29	485_5_271	224_5_131	79_2_609	105_2_401	10_5_1	960_3_43	842_5_215	17_3_1	51_2_29	9_2_1	641_0_369	372_01_231
198_13_100	1785_02_299	177_3_1	100_0_20	254_5_55	24_0_1	690_01_164	1717_5_184	1299_02_1	340_3_1	341_0_1	1014_3_311	504_3_1	189_3_68	144_0_191	145_5_1	78_0_4	206_5_1	99_2_38	244_5_242	103_5_39	485_5_274	224_5_112	79_2_630	105_2_434	10_5_1	960_3_55	842_5_218	17_3_1	51_2_12	9_2_1	641_0_310	372_01_229
198_13_80	1785_02_310	177_3_1	100_0_14	254_5_71	24_0_1	690_01_175	1717_5_225	1299_02_1	340_3_1	341_0_1	1014_3_313	504_3_1	189_3_65	144_0_181	145_5_1	206_5_1	99_2_14	244_5_278	103_5_46	485_5_229	224_5_117	79_2_698	105_2_463	10_5_1	960_3_52	842_5_194	17_3_1	51_2_8	9_2_1	641_0_221	372_01_230
198_13_40	1785_02_315	177_3_1	100_0_23	254_5_55	24_0_1	690_01_195	1717_5_250	1299_02_1	340_3_1	341_0_1	1014_3_334	504_3_1	189_3_62	144_0_185	145_5_1	206_5_1	99_2_6	244_5_280	103_5_56	485_5_233	224_5_124	79_2_660	105_2_457	10_5_1	960_3_44	842_5_232	17_3_1	51_2_1	9_2_1	641_0_180	372_01_206
198_13_43	1785_02_282	177_3_1	100_0_23	254_5_44	24_0_1	690_01_215	1717_5_250	1299_02_1	340_3_1	341_0_1	1014_3_364	504_3_1	189_3_71	144_0_188	145_5_1	206_5_1	99_2_6	244_5_281	103_5_85	485_5_234	224_5_114	79_2_672	105_2_435	10_5_1	960_3_41	842_5_232	17_3_1	51_2_1	9_2_1	641_0_153	372_01_210
198_13_47	1785_02_290	177_3_1	100_0_32	254_5_35	24_0_1	690_01_213	1717_5_316	1299_02_1	340_3_1	341_0_1	1014_3_353	504_3_1	189_3_72	144_0_169	145_5_1	206_5_1	99_2_3	244_5_313	103_5_110	485_5_200	224_5_112	79_2_696	105_2_389	10_5_1	960_3_30	842_5_227	17_3_1	9_2_1	641_0_160	372_01_200
198_13_53	1785_02_295	177_3_1	100_0_38	254_5_26	24_0_1	690_01_215	1717_5_356	1299_02_1	340_3_1	341_0_1	1014_3_370	504_3_1	189_3_84	144_0_165	145_5_1	206_5_1	99_2_4	244_5_304	103_5_166	485_5_244	224_5_98	79_2_632	105_2_375	10_5_1	960_3_27	842_5_226	17_3_1	9_2_1	641_0_140	372_01_194
198_13_50	1785_02_268	177_3_1	100_0_32	254_5_30	24_0_1	690_01_274	1717_5_364	1299_02_1	340_3_1	341_0_1	1014_3_348	504_3_1	189_3_87	144_0_138	145_5_1	206_5_1	244_5_302	103_5_215	485_5_265	224_5_91	79_2_605	105_2_351	10_5_1	960_3_18	842_5_219	17_3_1	9_2_1	641_0_140	372_01_224
198_13_48	1785_02_258	177_3_1	100_0_43	254_5_23	24_0_1	690_01_321	1717_5_447	1299_02_1	340_3_1	341_0_1	1014_3_277	504_3_1	189_3_97	144_0_91	145_5_1	206_5_1	244_5_301	103_5_228	485_5_272	224_5_105	79_2_570	105_2_291	10_5_1	960_3_8	842_5_258	17_3_1	9_2_1	641_0_168	372_01_225
198_13_61	1785_02_231	177_3_1	100_0_36	254_5_23	24_0_1	690_01_376	1717_5_427	1299_02_1	340_3_1	341_0_1	1014_3_270	504_3_1	189_3_114	144_0_74	145_5_1	206_5_1	244_5_277	103_5_265	485_5_323	224_5_105	79_2_471	105_2_279	10_5_1	960_3_4	842_5_258	17_3_1	9_2_1	641_0_152	372_01_254
198_13_120	1785_02_243	177_3_1	100_0_32	254_5_16	24_0_1	690_01_410	1717_5_510	1299_02_1	340_3_1	341_0_1	1014_3_210	504_3_1	189_3_97	144_0_53	145_5_1	206_5_1	244_5_322	103_5_221	485_5_367	224_5_126	79_2_386	105_2_248	10_5_1	960_3_1	842_5_237	17_3_1	9_2_1	641_0_148	372_01_258
198_13_180	1785_02_227	177_3_1	100_0_31	254_5_8	24_0_1	690_01_434	1717_5_541	1299_02_1	341_0_1	1014_3_158	504_3_1	189_3_99	144_0_56	145_5_1	206_5_1	244_5_304	103_5_214	485_5_421	224_5_139	79_2_269	105_2_230	10_5_1	842_5_249	17_3_1	9_2_1	641_0_146	372_01_272
198_13_239	1785_02_202	177_3_1	100_0_35	254_5_9	24_0_1	690_01_442	1717_5_597	1299_02_1	341_0_1	1014_3_112	504_3_1	189_3_69	144_0_59	145_5_1	206_5_1	244_5_332	103_5_179	485_5_435	224_5_161	79_2_192	105_2_219	10_5_1	842_5_228	17_3_1	9_2_1	641_0_138	372_01_277
198_13_269	1785_02_175	177_3_1	100_0_38	254_5_13	24_0_1	690_01_422	1717_5_619	1299_02_1	341_0_1	1014_3_75	504_3_1	189_3_50	144_0_76	145_5_1	206_5_1	244_5_317	103_5_191	485_5_479	224_5_179	79_2_132	105_2_208	10_5_1	842_5_202	17_3_1	9_2_1	641_0_153	372_01_290
198_13_333	1785_02_128	177_3_1	100_0_33	254_5_16	24_0_1	690_01_437	1717_5_630	1299_02_1	341_0_1	1014_3_50	504_3_1	189_3_22	144_0_76	145_5_1	206_5_1	244_5_326	103_5_170	485_5_475	224_5_208	79_2_137	105_2_198	10_5_1	842_5_158	17_3_1	9_2_1	641_0_153	372_01_312
198_13_341	1785_02_99	177_3_1	100_0_34	254_5_15	24_0_1	690_01_411	1717_5_661	1299_02_1	341_0_1	1014_3_28	504_3_1	189_3_16	144_0_86	145_5_1	206_5_1	244_5_291	103_5_180	485_5_526	224_5_218	79_2_150	105_2_190	10_5_1	842_5_121	17_3_1	9_2_1	641_0_135	372_01_328
198_13_321	1785_02_103	177_3_1	100_0_28	254_5_11	24_0_1	690_01_382	1717_5_698	1299_02_1	341_0_1	1014_3_24	504_3_1	189_3_17	144_0_87	145_5_1	206_5_1	244_5_278	103_5_182	485_5_536	224_5_200	79_2_170	105_2_170	10_5_1	842_5_86	17_3_1	9_2_1	641_0_124	372_01_341
198_13_260	1785_02_98	177_3_1	100_0_33	254_5_14	24_0_1	690_01_304	1717_5_645	1299_02_1	341_0_1	1014_3_24	504_3_1	189_3_19	144_0_112	145_5_1	206_5_1	244_5_200	103_5_225	485_5_602	224_5_187	79_2_177	105_2_170	10_5_1	842_5_66	17_3_1	9_2_1	641_0_128	372_01_358
198_13_212	1785_02_128	177_3_1	100_0_31	254_5_10	24_0_1	690_01_312	1717_5_662	1299_02_1	341_0_1	1014_3_30	504_3_1	189_3_20	144_0_125	145_5_1	206_5_1	244_5_165	103_5_232	485_5_589	224_5_143	79_2_196	105_2_152	10_5_1	842_5_52	17_3_1	9_2_1	641_0_108	372_01_371
198_13_137	1785_02_137	177_3_1	100_0_37	254_5_14	24_0_1	690_01_353	1717_5_642	1299_02_1	341_0_1	1014_3_29	504_3_1	189_3_33	144_0_152	145_5_1	206_5_1	244_5_114	103_5_278	485_5_621	224_5_118	79_2_196	105_2_164	10_5_1	842_5_45	17_3_1	9_2_1	641_0_107	372_01_372
198_13_104	1785_02_189	177_3_1	100_0_37	254_5_15	24_0_1	690_01_392	1717_5_612	1299_02_1	341_0_1	1014_3_37	504_3_1	189_3_37	144_0_168	145_5_1	206_5_1	244_5_102	103_5_294	485_5_598	224_5_100	79_2_203	105_2_172	10_5_1	842_5_34	17_3_1	9_2_1	641_0_130	372_01_341
198_13_96	1785_02_192	177_3_1	100_0_49	254_5_24	24_0_1	690_01_382	1717_5_585	1299_02_1	341_0_1	1014_3_40	504_3_1	189_3_58	144_0_173	145_5_1	206_5_1	244_5_71	103_5_313	485_5_582	224_5_82	79_2_244	105_2_212	10_5_1	842_5_26	17_3_1	9_2_1	641_0_150	372_01_336
198_13_105	1785_02_234	177_3_1	100_0_62	254_5_27	24_0_1	690_01_403	1717_5_489	1299_02_1	341_0_1	1014_3_56	504_3_1	189_3_64	144_0_202	145_5_1	206_5_1	244_5_57	103_5_288	485_5_534	224_5_65	79_2_233	105_2_237	10_5_1	842_5_12	17_3_1	9_2_1	641_0_173	372_01_333
198_13_116	1785_02_226	177_3_1	100_0_76	254_5_31	24_0_1	690_01_377	1717_5_455	1299_02_1	341_0_1	1014_3_76	504_3_1	189_3_73	144_0_221	145_5_1	206_5_1	244_5_36	103_5_279	485_5_468	224_5_56	79_2_272	105_2_255	10_5_1	842_5_8	17_3_1	9_2_1	641_0_212	372_01_335
198_13_142	1785_02_274	177_3_1	100_0_76	254_5_28	24_0_1	690_01_364	1717_5_379	1299_02_1	341_0_1	1014_3_92	504_3_1	189_3_84	144_0_250	145_5_1	206_5_1	244_5_16	103_5_242	485_5_425	224_5_43	79_2_283	105_2_251	10_5_1	842_5_6	17_3_1	9_2_1	641_0_246	372_01_367
198_13_140	1785_02_293	177_3_1	100_0_99	254_5_27	24_0_1	690_01_368	1717_5_332	1299_02_1	341_0_1	1014_3_128	504_3_1	189_3_100	144_0_257	145_5_1	206_5_1	244_5_3	103_5_228	485_5_328	224_5_37	79_2_296	105_2_257	10_5_1	842_5_5	17_3_1	9_2_1	641_0_300	372_01_363
198_13_151	1785_02_309	177_3_1	100_0_87	254_5_30	24_0_1	690_01_381	1717_5_246	1299_02_1	341_0_1	1014_3_151	504_3_1	189_3_95	144_0_261	145_5_1	206_5_1	244_5_3	103_5_186	485_5_293	224_5_23	79_2_299	105_2_270	10_5_1	842_5_3	17_3_1	9_2_1	641_0_327	372_01_419
198_13_126	1785_02_335	177_3_1	100_0_99	254_5_30	24_0_1	690_01_342	1717_5_193	1299_02_1	341_0_1	1014_3_184	504_3_1	189_3_104	144_0_241	145_5_1	206_5_1	244_5_2	103_5_172	485_5_279	224_5_17	79_2_298	105_2_307	10_5_1	842_5_1	17_3_1	9_2_1	641_0_381	372_01_461
198_13_92	1785_02_332	177_3_1	100_0_94	254_5_28	24_0_1	690_01_316	1717_5_159	1299_02_1	341_0_1	1014_3_190	504_3_1	189_3_93	144_0_198	145_5_1	206_5_1	244_5_4	103_5_137	485_5_280	224_5_10	79_2_312	105_2_336	10_5_1	842_5_1	17_3_1	9_2_1	641_0_414	372_01_514
198_13_89	1785_02_340	177_3_1	100_0_90	254_5_24	24_0_1	690_01_342	1717_5_131	1014_3_198	1299_02_1	341_0_1	9_2_1	504_3_1	189_3_100	144_0_163	145_5_1	244_5_5	103_5_131	485_5_275	224_5_11	79_2_305	105_2_346	17_3_1	641_0_450	372_01_502
198_13_95	1785_02_335	177_3_1	100_0_84	254_5_22	24_0_1	690_01_429	1717_5_118	1014_3_182	1299_02_1	341_0_1	9_2_1	504_3_1	189_3_79	144_0_124	145_5_1	244_5_5	103_5_113	485_5_274	224_5_11	79_2_318	105_2_321	17_3_1	641_0_503	372_01_500
198_13_106	1785_02_328	177_3_1	100_0_79	254_5_7	24_0_1	690_01_519	1717_5_114	1014_3_162	1299_02_1	341_0_1	9_2_1	504_3_1	189_3_81	144_0_116	145_5_1	244_5_7	103_5_103	485_5_283	224_5_17	79_2_276	105_2_345	17_3_1	641_0_504	372_01_463
198_13_109	1785_02_276	177_3_1	100_0_74	254_5_1	24_0_1	690_01_642	1717_5_114	1014_3_142	1299_02_1	341_0_1	9_2_1	504_3_1	189_3_60	144_0_100	145_5_1	244_5_7	103_5_87	485_5_312	224_5_16	79_2_279	105_2_300	17_3_1	641_0_548	372_01_452
198_13_115	1785_02_286	177_3_1	100_0_79	24_0_1	690_01_704	1717_5_106	1014_3_138	1299_02_1	341_0_1	9_2_1	504_3_1	189_3_65	144_0_96	145_5_1	244_5_8	103_5_78	485_5_303	224_5_22	79_2_238	105_2_317	17_3_1	641_0_523	372_01_376
198_13_105	1785_02_296	177_3_1	100_0_82	24_0_1	690_01_731	1717_5_106	1014_3_161	1299_02_1	341_0_1	9_2_1	504_3_1	189_3_56	144_0_94	145_5_1	244_5_8	103_5_53	485_5_306	224_5_25	79_2_244	105_2_268	17_3_1	641_0_522	372_01_324
198_13_102	1785_02_300	177_3_1	100_0_97	24_0_1	690_01_696	1717_5_108	1014_3_158	1299_02_1	341_0_1	9_2_1	504_3_1	189_3_54	144_0_98	145_5_1	244_5_10	103_5_35	485_5_285	224_5_45	79_2_255	105_2_267	17_3_1	641_0_519	372_01_267
198_13_107	1785_02_294	177_3_1	100_0_103	24_0_1	690_01_610	1717_5_132	1014_3_159	1299_02_1	341_0_1	9_2_1	504_3_1	189_3_58	144_0_92	145_5_1	244_5_17	103_5_26	485_5_294	224_5_46	79_2_259	105_2_273	17_3_1	641_0_493	372_01_213
198_13_84	1785_02_290	177_3_1	100_0_123	24_0_1	690_01_580	1717_5_139	1014_3_167	1299_02_1	341_0_1	9_2_1	504_3_1	189_3_68	144_0_99	145_5_1	244_5_24	103_5_16	485_5_263	224_5_50	79_2_272	105_2_259	17_3_1	641_0_506	372_01_184
198_13_67	1785_02_276	177_3_1	100_0_125	24_0_1	690_01_564	1717_5_156	1014_3_184	1299_02_1	341_0_1	9_2_1	504_3_1	189_3_82	144_0_97	145_5_1	244_5_48	103_5_17	485_5_260	224_5_67	79_2_290	105_2_299	17_3_1	641_0_451	372_01_152
198_13_49	1785_02_267	177_3_1	100_0_131	24_0_1	690_01_611	1717_5_160	1014_3_190	1299_02_1	341_0_1	9_2_1	504_3_1	189_3_87	144_0_106	145_5_1	244_5_52	103_5_15	485_5_239	224_5_72	79_2_329	105_2_298	17_3_1	641_0_476	372_01_137
198_13_49	1785_02_229	177_3_1	100_0_114	24_0_1	690_01_654	1717_5_180	1014_3_189	1299_02_1	341_0_1	9_2_1	504_3_1	189_3_111	144_0_112	145_5_1	244_5_75	103_5_15	485_5_278	224_5_88	79_2_322	105_2_309	17_3_1	641_0_461	372_01_123
198_13_64	1785_02_199	177_3_1	100_0_97	24_0_1	690_01_682	1717_5_200	1014_3_198	1299_02_1	341_0_1	9_2_1	504_3_1	189_3_111	144_0_104	145_5_1	244_5_77	103_5_12	485_5_268	224_5_94	79_2_358	105_2_288	17_3_1	641_0_472	372_01_128
198_13_74	1785_02_171	177_3_1	100_0_91	24_0_1	690_01_712	1717_5_199	1014_3_228	1299_02_1	341_0_1	9_2_1	504_3_1	189_3_119	144_0_99	145_5_1	244_5_103	103_5_8	485_5_286	224_5_127	79_2_333	105_2_297	17_3_1	641_0_440	372_01_115
198_13_75	1785_02_154	177_3_1	100_0_69	24_0_1	690_01_684	1717_5_242	1014_3_257	1299_02_1	341_0_1	9_2_1	504_3_1	189_3_114	144_0_88	145_5_1	244_5_116	103_5_9	485_5_298	224_5_124	79_2_344	105_2_300	17_3_1	641_0_409	372_01_99
198_13_60	1785_02_167	177_3_1	100_0_54	24_0_1	690_01_570	1717_5_237	1014_3_297	1299_02_1	341_0_1	9_2_1	504_3_1	189_3_94	144_0_80	145_5_1	244_5_130	103_5_8	485_5_294	224_5_177	79_2_339	105_2_313	17_3_1	641_0_388	372_01_119
198_13_35	1785_02_162	177_3_1	100_0_40	24_0_1	690_01_520	1717_5_274	1014_3_294	1299_02_1	341_0_1	9_2_1	504_3_1	189_3_79	144_0_77	145_5_1	244_5_160	103_5_7	485_5_302	224_5_167	79_2_353	105_2_325	17_3_1	641_0_316	372_01_115
198_13_32	1785_02_194	177_3_1	100_0_23	24_0_1	690_01_540	1717_5_266	1014_3_323	1299_02_1	341_0_1	9_2_1	504_3_1	189_3_67	144_0_87	145_5_1	244_5_169	103_5_7	485_5_306	224_5_211	79_2_346	105_2_335	17_3_1	641_0_227	372_01_124
198_13_19	1785_02_210	177_3_1	100_0_14	24_0_1	690_01_607	1717_5_293	1014_3_324	1299_02_1	341_0_1	9_2_1	504_3_1	189_3_67	144_0_81	145_5_1	244_5_197	103_5_4	485_5_354	224_5_216	79_2_346	105_2_355	17_3_1	641_0_148	372_01_123
198_13_12	1785_02_234	177_3_1	100_0_13	24_0_1	690_01_708	1717_5_291	1299_02_1	341_0_1	1014_3_330	504_3_1	189_3_49	144_0_81	145_5_1	244_5_201	485_5_399	224_5_247	79_2_325	105_2_378	17_3_1	9_2_1	641_0_101	372_01_112
198_13_7	1785_02_227	177_3_1	100_0_13	24_0_1	690_01_730	1717_5_316	1299_02_1	341_0_1	1014_3_332	504_3_1	189_3_58	144_0_86	145_5_1	244_5_200	485_5_429	224_5_245	79_2_344	105_2_440	17_3_1	9_2_1	641_0_77	372_01_102
198_13_2	1785_02_257	177_3_1	100_0_9	24_0_1	690_01_724	1717_5_330	1299_02_1	341_0_1	1014_3_361	504_3_1	189_3_73	144_0_79	145_5_1	244_5_203	485_5_446	224_5_267	79_2_346	105_2_468	17_3_1	9_2_1	641_0_54	372_01_97
1785_02_223	177_3_1	100_0_16	24_0_1	690_01_715	1717_5_344	1299_02_1	341_0_1	1014_3_365	504_3_1	189_3_72	144_0_57	145_5_1	244_5_204	485_5_469	224_5_260	79_2_345	105_2_499	17_3_1	9_2_1	641_0_42	372_01_88
1785_02_227	177_3_1	100_0_10	24_0_1	690_01_721	1717_5_345	1299_02_1	341_0_1	1014_3_360	504_3_1	189_3_83	144_0_56	145_5_1	244_5_174	485_5_440	224_5_264	79_2_361	105_2_503	17_3_1	9_2_1	641_0_33	372_01_83
1785_02_188	177_3_1	100_0_14	24_0_1	690_01_749	1717_5_319	1299_02_1	341_0_1	1014_3_356	504_3_1	189_3_86	144_0_56	145_5_1	244_5_169	485_5_437	224_5_268	79_2_380	105_2_537	17_3_1	9_2_1	641_0_34	372_01_96
1785_02_185	177_3_1	100_0_14	24_0_1	690_01_737	1717_5_305	1299_02_1	341_0_1	1014_3_379	504_3_1	189_3_111	144_0_62	145_5_1	244_5_137	485_5_370	224_5_230	79_2_420	105_2_541	17_3_1	9_2_1	641_0_40	372_01_97
1785_02_145	177_3_1	100_0_23	24_0_1	690_01_699	1717_5_277	1299_02_1	341_0_1	1014_3_384	504_3_1	189_3_123	144_0_82	145_5_1	244_5_132	485_5_341	224_5_224	79_2_421	105_2_571	17_3_1	9_2_1	641_0_46	372_01_126
1785_02_134	177_3_1	100_0_23	24_0_1	690_01_650	1717_5_272	1299_02_1	341_0_1	1014_3_413	504_3_1	189_3_147	144_0_95	145_5_1	244_5_110	485_5_286	224_5_205	79_2_459	105_2_601	17_3_1	9_2_1	641_0_47	372_01_129
1785_02_101	177_3_1	100_0_29	24_0_1	690_01_590	1717_5_251	1299_02_1	341_0_1	1014_3_420	504_3_1	189_3_140	144_0_112	145_5_1	244_5_86	485_5_254	224_5_205	79_2_498	105_2_619	17_3_1	9_2_1	641_0_60	372_01_143
1785_02_122	177_3_1	100_0_26	24_0_1	690_01_603	1717_5_221	1299_02_1	341_0_1	1014_3_441	504_3_1	189_3_133	144_0_129	145_5_1	244_5_62	485_5_225	224_5_173	79_2_542	105_2_590	17_3_1	9_2_1	641_0_61	372_01_144
1785_02_128	177_3_1	100_0_27	24_0_1	690_01_616	1717_5_164	1299_02_1	341_0_1	1014_3_441	504_3_1	189_3_128	144_0_145	145_5_1	244_5_48	485_5_229	224_5_152	79_2_534	105_2_547	17_3_1	9_2_1	641_0_56	372_01_153
1785_02_169	177_3_1	100_0_25	24_0_1	690_01_700	1717_5_116	1299_02_1	341_0_1	1014_3_440	504_3_1	189_3_118	144_0_143	145_5_1	244_5_29	485_5_230	224_5_144	79_2_509	105_2_515	17_3_1	9_2_1	641_0_54	372_01_166
1785_02_181	177_3_1	100_0_21	24_0_1	690_01_734	1717_5_80	1299_02_1	341_0_1	1014_3_426	504_3_1	189_3_108	144_0_145	145_5_1	244_5_19	485_5_246	224_5_137	79_2_507	105_2_472	17_3_1	9_2_1	641_0_66	372_01_160
1785_02_169	177_3_1	100_0_22	24_0_1	690_01_745	1717_5_73	1299_02_1	341_0_1	1014_3_380	504_3_1	189_3_104	144_0_121	145_5_1	244_5_15	485_5_270	224_5_111	79_2_541	105_2_438	17_3_1	9_2_1	641_0_67	372_01_183
1785_02_188	177_3_1	100_0_19	24_0_1	690_01_782	1717_5_54	1299_02_1	341_0_1	1014_3_350	504_3_1	189_3_114	144_0_149	145_5_1	244_5_10	485_5_253	224_5_103	79_2_528	105_2_413	17_3_1	9_2_1	641_0_76	372_01_169
1785_02_175	177_3_1	100_0_13	24_0_1	690_01_806	1717_5_50	1299_02_1	341_0_1	1014_3_364	504_3_1	189_3_112	144_0_134	145_5_1	244_5_6	485_5_269	224_5_78	79_2_563	105_2_404	17_3_1	9_2_1	641_0_92	372_01_165
1785_02_184	177_3_1	100_0_8	24_0_1	690_01_785	1717_5_58	1299_02_1	341_0_1	1014_3_343	504_3_1	189_3_129	144_0_125	145_5_1	244_5_2	485_5_284	224_5_67	79_2_542	105_2_393	17_3_1	9_2_1	641_0_97	372_01_148
1785_02_181	177_3_1	100_0_10	24_0_1	690_01_787	1717_5_57	1299_02_1	341_0_1	1014_3_298	504_3_1	189_3_148	144_0_140	145_5_1	244_5_1	485_5_288	224_5_58	79_2_521	105_2_402	17_3_1	9_2_1	641_0_115	372_01_108
1785_02_191	177_3_1	100_0_20	24_0_1	690_01_836	1717_5_78	1299_02_1	341_0_1	1014_3_250	504_3_1	189_3_149	144_0_139	145_5_1	244_5_1	485_5_279	224_5_49	79_2_506	105_2_415	17_3_1	9_2_1	641_0_120	372_01_101
24_0_1	690_01_906	372_01_94	1717_5_77	17_3_1	504_3_1	224_5_43	144_0_161	1785_02_192	641_0_137	177_3_1	145_5_1	341_0_1	1299_02_1	1014_3_218	9_2_1	485_5_266	189_3_175	100_0_27	79_2_482	105_2_421
24_0_1	690_01_1016	372_01_98	1717_5_74	17_3_1	504_3_1	224_5_34	144_0_165	1785_02_196	641_0_137	177_3_1	145_5_1	341_0_1	1299_02_1	1014_3_203	9_2_1	485_5_226	189_3_185	100_0_27	79_2_479	105_2_411
24_0_1	690_01_1050	372_01_127	1717_5_75	17_3_1	504_3_1	224_5_27	144_0_171	1785_02_196	641_0_131	177_3_1	145_5_1	341_0_1	1299_02_1	1014_3_197	9_2_1	485_5_205	189_3_189	100_0_45	79_2_455	105_2_385
24_0_1	690_01_1061	372_01_139	1717_5_68	17_3_1	504_3_1	224_5_24	144_0_184	1785_02_171	641_0_142	177_3_1	145_5_1	341_0_1	1299_02_1	1014_3_186	9_2_1	485_5_175	189_3_200	100_0_50	79_2_471	105_2_383
24_0_1	690_01_1015	372_01_158	1717_5_79	17_3_1	504_3_1	224_5_22	144_0_186	1785_02_177	641_0_116	177_3_1	145_5_1	341_0_1	1299_02_1	1014_3_200	9_2_1	485_5_142	189_3_201	100_0_56	79_2_458	105_2_400
24_0_1	690_01_921	372_01_189	1717_5_69	17_3_1	504_3_1	224_5_19	144_0_185	1785_02_156	641_0_106	177_3_1	145_5_1	341_0_1	1299_02_1	1014_3_192	9_2_1	485_5_147	189_3_202	100_0_64	79_2_445	105_2_424
24_0_1	690_01_832	372_01_187	1717_5_66	17_3_1	504_3_1	224_5_17	144_0_200	1785_02_120	641_0_113	177_3_1	145_5_1	341_0_1	1299_02_1	1014_3_210	9_2_1	485_5_139	189_3_196	100_0_56	79_2_456	105_2_433
24_0_1	690_01_754	372_01_201	1717_5_64	17_3_1	504_3_1	224_5_17	144_0_177	1785_02_120	641_0_95	177_3_1	145_5_1	341_0_1	1299_02_1	1014_3_232	9_2_1	485_5_123	189_3_142	100_0_49	79_2_465	105_2_498
24_0_1	690_01_683	372_01_173	1717_5_65	17_3_1	504_3_1	224_5_15	144_0_189	1785_02_112	641_0_98	177_3_1	145_5_1	341_0_1	1299_02_1	1014_3_249	9_2_1	485_5_161	189_3_124	100_0_42	79_2_468	105_2_527
24_0_1	690_01_733	372_01_143	1717_5_65	17_3_1	504_3_1	224_5_19	144_0_186	1785_02_128	641_0_92	177_3_1	145_5_1	341_0_1	1299_02_1	1014_3_249	9_2_1	485_5_158	189_3_125	100_0_31	79_2_451	105_2_537
24_0_1	690_01_853	372_01_124	1717_5_58	17_3_1	504_3_1	224_5_22	144_0_172	1785_02_134	641_0_83	177_3_1	145_5_1	341_0_1	1299_02_1	1014_3_266	9_2_1	485_5_194	189_3_122	100_0_23	79_2_450	105_2_518
24_0_1	690_01_1005	372_01_87	1717_5_62	17_3_1	504_3_1	224_5_22	144_0_173	1785_02_145	641_0_94	177_3_1	145_5_1	341_0_1	1299_02_1	1014_3_277	9_2_1	485_5_191	189_3_128	100_0_10	79_2_438	105_2_482
24_0_1	690_01_1123	372_01_74	1717_5_76	17_3_1	504_3_1	224_5_33	144_0_146	1785_02_160	641_0_90	177_3_1	145_5_1	341_0_1	1299_02_1	1014_3_238	9_2_1	485_5_200	189_3_140	100_0_9	79_2_409	105_2_433
24_0_1	690_01_1220	372_01_68	1717_5_73	17_3_1	504_3_1	224_5_40	144_0_138	1785_02_167	641_0_96	177_3_1	145_5_1	341_0_1	1299_02_1	1014_3_231	9_2_1	485_5_229	189_3_138	100_0_7	79_2_390	105_2_340
24_0_1	690_01_1276	372_01_60	1717_5_88	17_3_1	504_3_1	224_5_47	144_0_124	1785_02_185	641_0_109	177_3_1	145_5_1	341_0_1	1299_02_1	1014_3_228	9_2_1	485_5_222	189_3_125	100_0_12	79_2_375	105_2_272
24_0_1	690_01_1273	372_01_60	1717_5_97	17_3_1	504_3_1	224_5_70	144_0_108	1785_02_194	641_0_123	177_3_1	145_5_1	341_0_1	1299_02_1	1014_3_212	9_2_1	485_5_234	189_3_108	100_0_14	79_2_360	105_2_212
24_0_1	690_01_1269	372_01_67	1717_5_101	17_3_1	504_3_1	224_5_88	144_0_112	1785_02_178	641_0_138	177_3_1	145_5_1	341_0_1	1299_02_1	1014_3_204	9_2_1	485_5_243	189_3_82	100_0_15	79_2_355	105_2_191
24_0_1	690_01_1167	372_01_60	1717_5_127	17_3_1	504_3_1	224_5_95	144_0_110	1785_02_164	641_0_156	177_3_1	145_5_1	341_0_1	1299_02_1	1014_3_196	9_2_1	485_5_225	189_3_74	100_0_19	79_2_368	105_2_194
24_0_1	690_01_1050	372_01_54	1717_5_148	17_3_1	504_3_1	224_5_132	144_0_109	1785_02_190	641_0_164	177_3_1	145_5_1	341_0_1	1299_02_1	1014_3_169	9_2_1	485_5_187	189_3_47	100_0_18	79_2_364	105_2_208
24_0_1	690_01_876	372_01_60	1717_5_142	17_3_1	504_3_1	224_5_157	144_0_123	1785_02_197	641_0_177	177_3_1	145_5_1	341_0_1	1299_02_1	1014_3_168	9_2_1	485_5_179	189_3_44	100_0_21	79_2_383	105_2_237
24_0_1	690_01_814	372_01_51	1717_5_152	17_3_1	504_3_1	224_5_171	144_0_150	1785_02_204	641_0_198	177_3_1	145_5_1	341_0_1	1299_02_1	1014_3_186	9_2_1	485_5_163	189_3_48	100_0_20	79_2_414	105_2_273
24_0_1	690_01_792	372_01_35	1717_5_133	17_3_1	504_3_1	224_5_205	144_0_158	1785_02_232	641_0_197	177_3_1	145_5_1	341_0_1	1299_02_1	1014_3_200	9_2_1	485_5_151	189_3_55	100_0_10	79_2_457	105_2_309
24_0_1	690_01_774	372_01_38	1717_5_116	17_3_1	504_3_1	224_5_209	144_0_170	1785_02_244	641_0_204	177_3_1	145_5_1	341_0_1	1299_02_1	1014_3_235	9_2_1	485_5_160	189_3_65	100_0_5	79_2_518	105_2_383
24_0_1	690_01_800	372_01_37	1717_5_95	17_3_1	504_3_1	224_5_248	144_0_178	1785_02_260	641_0_220	177_3_1	145_5_1	341_0_1	1299_02_1	1014_3_231	9_2_1	485_5_142	189_3_52	100_0_3	79_2_566	105_2_447
24_0_1	690_01_846	372_01_44	1717_5_94	17_3_1	504_3_1	224_5_245	144_0_205	1785_02_241	641_0_204	177_3_1	145_5_1	341_0_1	1299_02_1	1014_3_232	9_2_1	485_5_143	189_3_58	100_0_3	79_2_617	105_2_490
24_0_1	690_01_838	372_01_52	1717_5_86	17_3_1	504_3_1	224_5_247	144_0_225	1785_02_225	641_0_206	177_3_1	145_5_1	341_0_1	1299_02_1	1014_3_244	9_2_1	485_5_122	189_3_68	100_0_1	79_2_654	105_2_531
24_0_1	690_01_867	372_01_60	1717_5_80	17_3_1	224_5_251	144_0_246	1785_02_199	641_0_160	177_3_1	145_5_1	341_0_1	1299_02_1	1014_3_212	9_2_1	485_5_114	189_3_80	504_3_1	79_2_675	105_2_576
24_0_1	690_01_903	372_01_74	1717_5_69	17_3_1	224_5_221	144_0_255	1785_02_150	641_0_140	177_3_1	145_5_1	341_0_1	1299_02_1	1014_3_217	9_2_1	485_5_97	189_3_105	504_3_1	79_2_672	105_2_627
24_0_1	690_01_991	372_01_79	1717_5_54	17_3_1	224_5_194	144_0_243	1785_02_126	641_0_91	177_3_1	145_5_1	341_0_1	1299_02_1	1014_3_211	9_2_1	485_5_86	189_3_139	504_3_1	79_2_635	105_2_694
24_0_1	690_01_1048	372_01_98	1717_5_47	17_3_1	224_5_154	144_0_230	1785_02_94	641_0_75	177_3_1	145_5_1	341_0_1	1299_02_1	1014_3_214	9_2_1	485_5_82	189_3_148	504_3_1	79_2_594	105_2_759
24_0_1	690_01_1121	372_01_105	1717_5_38	17_3_1	224_5_131	144_0_209	1785_02_82	641_0_57	177_3_1	145_5_1	341_0_1	1299_02_1	1014_3_227	9_2_1	485_5_68	189_3_165	504_3_1	79_2_516	105_2_827
24_0_1	690_01_1152	372_01_106	1717_5_28	17_3_1	224_5_120	144_0_185	1785_02_80	641_0_49	177_3_1	145_5_1	341_0_1	1299_02_1	1014_3_243	9_2_1	485_5_63	189_3_166	504_3_1	79_2_454	105_2_835
24_0_1	690_01_1104	372_01_106	1717_5_20	17_3_1	224_5_113	144_0_174	1785_02_73	641_0_49	177_3_1	145_5_1	341_0_1	1299_02_1	1014_3_244	9_2_1	485_5_47	189_3_190	504_3_1	79_2_369	105_2_867
24_0_1	690_01_991	372_01_111	1717_5_19	17_3_1	224_5_111	144_0_153	1785_02_87	641_0_54	177_3_1	145_5_1	341_0_1	1299_02_1	1014_3_250	9_2_1	485_5_44	189_3_203	504_3_1	79_2_329	105_2_895
24_0_1	690_01_891	372_01_109	1717_5_14	17_3_1	224_5_110	144_0_134	1785_02_89	641_0_43	177_3_1	145_5_1	341_0_1	1299_02_1	1014_3_283	9_2_1	485_5_49	189_3_191	504_3_1	79_2_304	105_2_884
24_0_1	690_01_841	372_01_100	1717_5_16	17_3_1	224_5_117	144_0_100	1785_02_110	641_0_50	177_3_1	145_5_1	341_0_1	1299_02_1	1014_3_292	9_2_1	485_5_49	189_3_207	504_3_1	79_2_289	105_2_838
24_0_1	690_01_880	372_01_109	1717_5_25	17_3_1	224_5_113	144_0_91	1785_02_131	641_0_46	177_3_1	145_5_1	341_0_1	1299_02_1	1014_3_332	9_2_1	485_5_40	189_3_195	504_3_1	79_2_294	105_2_769
24_0_1	690_01_1008	372_01_115	1717_5_22	17_3_1	224_5_122	144_0_89	1785_02_144	641_0_63	177_3_1	145_5_1	341_0_1	1299_02_1	1014_3_341	9_2_1	485_5_53	189_3_164	504_3_1	79_2_273	105_2_668
24_0_1	690_01_1173	372_01_126	1717_5_32	17_3_1	224_5_123	144_0_87	1785_02_168	641_0_61	177_3_1	145_5_1	341_0_1	1299_02_1	1014_3_329	9_2_1	485_5_45	189_3_158	504_3_1	79_2_301	105_2_619
24_0_1	690_01_1274	372_01_134	1717_5_36	17_3_1	224_5_118	144_0_81	1785_02_192	641_0_66	177_3_1	145_5_1	341_0_1	1299_02_1	1014_3_335	9_2_1	485_5_43	189_3_154	504_3_1	79_2_324	105_2_537
24_0_1	690_01_1312	372_01_144	1717_5_40	17_3_1	224_5_120	144_0_87	1785_02_195	641_0_73	177_3_1	145_5_1	341_0_1	1299_02_1	1014_3_332	9_2_1	485_5_39	189_3_136	504_3_1	79_2_317	105_2_470
24_0_1	690_01_1319	372_01_169	1717_5_45	17_3_1	224_5_119	144_0_84	1785_02_202	641_0_86	177_3_1	145_5_1	341_0_1	1299_02_1	1014_3_294	9_2_1	485_5_27	189_3_134	504_3_1	79_2_350	105_2_438
24_0_1	690_01_1233	372_01_192	1717_5_45	17_3_1	224_5_107	144_0_68	1785_02_217	641_0_105	177_3_1	145_5_1	341_0_1	1299_02_1	1014_3_263	9_2_1	485_5_31	189_3_123	504_3_1	79_2_379	105_2_407
24_0_1	690_01_1130	372_01_197	1717_5_44	17_3_1	224_5_105	144_0_76	1785_02_204	641_0_120	177_3_1	145_5_1	341_0_1	1299_02_1	1014_3_240	9_2_1	485_5_35	189_3_118	504_3_1	79_2_388	105_2_374
24_0_1	690_01_1090	372_01_198	1717_5_43	17_3_1	224_5_101	144_0_64	1785_02_208	641_0_110	177_3_1	145_5_1	341_0_1	1299_02_1	1014_3_205	9_2_1	485_5_33	189_3_118	504_3_1	79_2_425	105_2_404
24_0_1	690_01_995	372_01_212	1717_5_33	17_3_1	224_5_80	144_0_63	1785_02_219	641_0_127	177_3_1	145_5_1	341_0_1	1299_02_1	1014_3_187	9_2_1	485_5_52	189_3_92	504_3_1	79_2_460	105_2_438
24_0_1	690_01_952	372_01_218	1717_5_32	17_3_1	224_5_85	144_0_73	1785_02_222	641_0_162	177_3_1	145_5_1	341_0_1	1299_02_1	1014_3_152	9_2_1	485_5_54	189_3_85	504_3_1	79_2_473	105_2_458
24_0_1	690_01_926	372_01_226	1717_5_29	17_3_1	224_5_82	144_0_67	1785_02_223	641_0_170	177_3_1	145_5_1	341_0_1	1299_02_1	1014_3_152	9_2_1	485_5_51	189_3_89	504_3_1	79_2_504	105_2_516
24_0_1	690_01_900	372_01_248	1717_5_31	17_3_1	224_5_69	144_0_70	1785_02_214	641_0_219	177_3_1	145_5_1	341_0_1	1299_02_1	1014_3_149	9_2_1	485_5_54	189_3_71	504_3_1	79_2_549	105_2_562
24_0_1	690_01_926	372_01_265	1717_5_22	17_3_1	224_5_77	144_0_71	1785_02_203	641_0_260	177_3_1	145_5_1	341_0_1	1299_02_1	1014_3_131	9_2_1	485_5_46	189_3_59	504_3_1	79_2_544	105_2_583
24_0_1	690_01_940	372_01_244	1717_5_29	17_3_1	224_5_70	144_0_73	1785_02_197	641_0_273	177_3_1	145_5_1	341_0_1	1299_02_1	1014_3_110	9_2_1	485_5_44	189_3_74	504_3_1	79_2_566	105_2_650
24_0_1	690_01_997	372_01_228	1717_5_26	17_3_1	224_5_72	144_0_77	1785_02_194	641_0_307	177_3_1	145_5_1	341_0_1	1299_02_1	1014_3_116	9_2_1	485_5_25	189_3_81	504_3_1	79_2_520	105_2_679
24_0_1	690_01_1112	372_01_206	1717_5_28	17_3_1	224_5_71	144_0_80	1785_02_166	641_0_301	177_3_1	145_5_1	341_0_1	1299_02_1	1014_3_110	9_2_1	485_5_18	189_3_95	504_3_1	79_2_522	105_2_723
24_0_1	690_01_1152	372_01_193	1717_5_30	17_3_1	224_5_55	144_0_95	1785_02_164	641_0_315	177_3_1	145_5_1	341_0_1	1299_02_1	1014_3_129	9_2_1	485_5_25	189_3_112	504_3_1	79_2_490	105_2_669
24_0_1	690_01_1161	372_01_179	1717_5_26	17_3_1	224_5_57	144_0_108	1785_02_127	641_0_296	177_3_1	145_5_1	341_0_1	1299_02_1	1014_3_142	9_2_1	485_5_32	189_3_118	504_3_1	79_2_460	105_2_643
24_0_1	690_01_1174	372_01_157	1717_5_27	17_3_1	224_5_43	144_0_126	1785_02_123	641_0_284	177_3_1	145_5_1	341_0_1	1299_02_1	1014_3_132	9_2_1	485_5_37	189_3_138	504_3_1	79_2_419	105_2_628
24_0_1	690_01_1159	372_01_158	1717_5_25	17_3_1	224_5_35	144_0_142	1785_02_100	641_0_314	177_3_1	145_5_1	341_0_1	1299_02_1	1014_3_130	9_2_1	485_5_40	189_3_138	504_3_1	79_2_385	105_2_553
24_0_1	690_01_1218	372_01_143	1717_5_15	17_3_1	224_5_26	144_0_158	1785_02_90	641_0_316	177_3_1	145_5_1	341_0_1	1299_02_1	1014_3_132	9_2_1	485_5_49	189_3_154	504_3_1	79_2_387	105_2_503
24_0_1	690_01_1231	372_01_136	1717_5_12	17_3_1	224_5_27	144_0_161	1785_02_100	641_0_347	177_3_1	145_5_1	341_0_1	1299_02_1	1014_3_140	9_2_1	485_5_49	189_3_184	504_3_1	79_2_361	105_2_471
24_0_1	690_01_1242	372_01_119	1717_5_13	17_3_1	224_5_39	144_0_151	1785_02_89	641_0_357	177_3_1	145_5_1	341_0_1	1299_02_1	1014_3_142	9_2_1	485_5_50	189_3_191	504_3_1	79_2_372	105_2_472
24_0_1	690_01_1277	372_01_88	1717_5_23	17_3_1	224_5_39	144_0_165	1785_02_74	641_0_371	177_3_1	145_5_1	341_0_1	1299_02_1	1014_3_134	9_2_1	485_5_54	189_3_200	504_3_1	79_2_371	105_2_481
24_0_1	690_01_1275	372_01_78	1717_5_24	17_3_1	224_5_44	144_0_147	1785_02_80	641_0_400	177_3_1	145_5_1	341_0_1	1299_02_1	1014_3_116	9_2_1	485_5_49	189_3_199	504_3_1	79_2_357	105_2_470
24_0_1	690_01_1239	372_01_69	1717_5_26	17_3_1	224_5_47	144_0_134	1785_02_80	641_0_379	177_3_1	145_5_1	341_0_1	1299_02_1	1014_3_99	9_2_1	485_5_51	189_3_180	504_3_1	79_2_376	105_2_486
24_0_1	690_01_1142	372_01_71	1717_5_45	17_3_1	224_5_41	144_0_142	1785_02_103	641_0_383	177_3_1	145_5_1	341_0_1	1299_02_1	1014_3_104	9_2_1	485_5_42	189_3_157	504_3_1	79_2_331	105_2_507
24_0_1	690_01_1012	372_01_78	1717_5_43	17_3_1	224_5_45	144_0_120	1785_02_122	641_0_376	177_3_1	145_5_1	341_0_1	1299_02_1	1014_3_99	9_2_1	485_5_37	189_3_140	504_3_1	79_2_316	105_2_577
24_0_1	690_01_896	372_01_89	1717_5_45	17_3_1	224_5_38	144_0_101	1785_02_132	641_0_374	177_3_1	145_5_1	341_0_1	1299_02_1	1014_3_95	9_2_1	485_5_38	189_3_108	504_3_1	79_2_360	105_2_636
24_0_1	690_01_859	372_01_98	1717_5_61	17_3_1	224_5_25	144_0_86	1785_02_158	641_0_372	177_3_1	145_5_1	341_0_1	1299_02_1	1014_3_104	9_2_1	485_5_23	189_3_94	504_3_1	79_2_353	105_2_706
24_0_1	690_01_822	372_01_128	1717_5_60	17_3_1	224_5_44	144_0_68	1785_02_161	641_0_382	177_3_1	145_5_1	341_0_1	1299_02_1	1014_3_101	9_2_1	485_5_17	189_3_75	504_3_1	79_2_401	105_2_735
24_0_1	690_01_879	372_01_143	1717_5_76	17_3_1	224_5_47	144_0_65	1785_02_149	641_0_361	177_3_1	145_5_1	341_0_1	1299_02_1	1014_3_110	9_2_1	485_5_15	189_3_63	504_3_1	79_2_431	105_2_709
24_0_1	690_01_986	372_01_143	1717_5_88	17_3_1	224_5_46	144_0_67	1785_02_139	641_0_328	177_3_1	145_5_1	341_0_1	1299_02_1	1014_3_109	9_2_1	485_5_12	189_3_56	504_3_1	79_2_420	105_2_676
24_0_1	690_01_1075	372_01_153	1717_5_84	17_3_1	224_5_53	144_0_62	1785_02_134	641_0_310	177_3_1	145_5_1	341_0_1	1299_02_1	1014_3_102	9_2_1	485_5_9	189_3_45	504_3_1	79_2_477	105_2_693
24_0_1	690_01_1176	372_01_143	1717_5_96	17_3_1	224_5_55	144_0_64	1785_02_144	641_0_277	177_3_1	145_5_1	341_0_1	1299_02_1	1014_3_94	9_2_1	485_5_6	189_3_40	504_3_1	79_2_469	105_2_675
24_0_1	690_01_1194	372_01_135	1717_5_94	17_3_1	224_5_86	144_0_54	1785_02_127	641_0_263	177_3_1	145_5_1	341_0_1	1299_02_1	1014_3_106	9_2_1	485_5_5	189_3_46	504_3_1	79_2_548	105_2_658
24_0_1	690_01_1225	372_01_131	1717_5_117	17_3_1	224_5_110	144_0_51	1785_02_129	641_0_251	177_3_1	145_5_1	341_0_1	1299_02_1	1014_3_98	9_2_1	485_5_1	189_3_50	504_3_1	79_2_559	105_2_622
24_0_1	690_01_1257	372_01_111	1717_5_111	17_3_1	224_5_126	144_0_50	1785_02_122	641_0_237	177_3_1	1299_02_1	341_0_1	1014_3_97	9_2_1	504_3_1	189_3_56	79_2_610	105_2_578
24_0_1	690_01_1254	372_01_92	1717_5_116	17_3_1	224_5_127	144_0_40	1785_02_95	641_0_208	177_3_1	1299_02_1	341_0_1	1014_3_87	9_2_1	504_3_1	189_3_72	79_2_673	105_2_569
24_0_1	690_01_1244	372_01_47	1717_5_109	17_3_1	224_5_129	144_0_31	1785_02_93	641_0_189	177_3_1	1299_02_1	341_0_1	1014_3_69	9_2_1	504_3_1	189_3_89	79_2_651	105_2_596
24_0_1	690_01_1172	372_01_24	1717_5_91	17_3_1	224_5_146	144_0_20	1785_02_81	641_0_165	177_3_1	1299_02_1	341_0_1	1014_3_67	9_2_1	504_3_1	189_3_99	79_2_687	105_2_619
24_0_1	690_01_1170	372_01_9	1717_5_88	17_3_1	224_5_148	144_0_13	1785_02_70	641_0_147	177_3_1	1299_02_1	341_0_1	1014_3_46	9_2_1	504_3_1	189_3_121	79_2_627	105_2_669
24_0_1	690_01_1220	372_01_5	1717_5_82	17_3_1	224_5_134	144_0_10	1785_02_79	641_0_165	177_3_1	1299_02_1	341_0_1	1014_3_39	9_2_1	504_3_1	189_3_126	79_2_572	105_2_695
24_0_1	690_01_1344	372_01_2	1717_5_63	17_3_1	224_5_170	144_0_8	1785_02_71	641_0_145	177_3_1	1299_02_1	341_0_1	1014_3_18	9_2_1	504_3_1	189_3_128	79_2_561	105_2_729
24_0_1	690_01_1434	372_01_3	1717_5_51	17_3_1	224_5_169	144_0_6	1785_02_83	641_0_131	177_3_1	1299_02_1	341_0_1	1014_3_13	9_2_1	504_3_1	189_3_119	79_2_549	105_2_778
24_0_1	690_01_1429	372_01_4	1717_5_42	17_3_1	224_5_191	144_0_1	1785_02_99	641_0_115	177_3_1	1299_02_1	341_0_1	1014_3_15	9_2_1	504_3_1	189_3_117	79_2_574	105_2_799
24_0_1	690_01_1370	372_01_6	1717_5_26	17_3_1	224_5_214	1785_02_103	641_0_108	177_3_1	1299_02_1	341_0_1	1014_3_17	9_2_1	504_3_1	189_3_113	79_2_560	105_2_812
24_0_1	690_01_1252	372_01_3	1717_5_23	17_3_1	224_5_204	1785_02_126	641_0_120	177_3_1	1299_02_1	341_0_1	1014_3_26	9_2_1	504_3_1	189_3_104	79_2_560	105_2_807
24_0_1	690_01_1194	372_01_4	1717_5_17	17_3_1	224_5_240	1785_02_125	641_0_101	177_3_1	1299_02_1	341_0_1	1014_3_24	9_2_1	504_3_1	189_3_74	79_2_589	105_2_801
24_0_1	690_01_1125	372_01_4	1717_5_16	17_3_1	224_5_253	1785_02_132	641_0_107	177_3_1	1299_02_1	341_0_1	1014_3_21	9_2_1	504_3_1	189_3_51	79_2_553	105_2_765
24_0_1	690_01_1172	372_01_4	1717_5_12	17_3_1	224_5_261	1785_02_166	641_0_135	177_3_1	1299_02_1	341_0_1	1014_3_18	9_2_1	504_3_1	189_3_31	79_2_579	105_2_704
24_0_1	690_01_1246	372_01_3	1717_5_13	17_3_1	224_5_300	1785_02_175	641_0_132	177_3_1	1299_02_1	341_0_1	1014_3_14	9_2_1	504_3_1	189_3_21	79_2_577	105_2_679
24_0_1	690_01_1303	372_01_2	1717_5_11	17_3_1	224_5_315	1785_02_191	641_0_168	177_3_1	1299_02_1	341_0_1	1014_3_13	9_2_1	504_3_1	189_3_15	79_2_582	105_2_641
24_0_1	690_01_1263	224_5_358	1717_5_10	17_3_1	1785_02_210	641_0_164	177_3_1	1299_02_1	341_0_1	1014_3_13	9_2_1	504_3_1	189_3_15	79_2_601	105_2_618
24_0_1	690_01_1274	224_5_399	1717_5_9	17_3_1	1785_02_213	641_0_161	177_3_1	1299_02_1	341_0_1	1014_3_9	9_2_1	504_3_1	189_3_18	79_2_609	105_2_546
24_0_1	690_01_1252	224_5_438	1717_5_11	17_3_1	1785_02_223	641_0_195	177_3_1	1299_02_1	341_0_1	1014_3_7	9_2_1	504_3_1	189_3_17	79_2_615	105_2_469
24_0_1	690_01_1226	224_5_490	1717_5_9	17_3_1	1785_02_234	641_0_201	9_2_1	1299_02_1	341_0_1	177_3_1	189_3_18	79_2_624	105_2_427
24_0_1	690_01_1268	224_5_486	1717_5_14	17_3_1	1785_02_227	641_0_197	9_2_1	1299_02_1	341_0_1	177_3_1	189_3_20	79_2_622	105_2_441
24_0_1	690_01_1325	224_5_519	1717_5_17	17_3_1	1785_02_206	641_0_205	9_2_1	1299_02_1	341_0_1	177_3_1	189_3_21	79_2_635	105_2_434
24_0_1	690_01_1389	224_5_529	1717_5_15	17_3_1	1785_02_182	641_0_181	9_2_1	1299_02_1	341_0_1	177_3_1	189_3_25	79_2_629	105_2_442
24_0_1	690_01_1327	224_5_537	1717_5_22	17_3_1	1785_02_130	641_0_232	9_2_1	1299_02_1	341_0_1	177_3_1	189_3_35	79_2_643	105_2_461
24_0_1	690_01_1300	224_5_543	1717_5_17	17_3_1	1785_02_96	641_0_199	9_2_1	1299_02_1	341_0_1	177_3_1	189_3_42	79_2_633	105_2_470
24_0_1	690_01_1259	224_5_517	1717_5_13	17_3_1	1785_02_86	641_0_185	9_2_1	1299_02_1	341_0_1	177_3_1	189_3_54	79_2_639	105_2_484
24_0_1	690_01_1191	224_5_498	1717_5_12	17_3_1	1785_02_79	641_0_213	9_2_1	1299_02_1	341_0_1	177_3_1	189_3_63	79_2_611	105_2_482
24_0_1	690_01_1200	224_5_508	1717_5_9	17_3_1	1785_02_78	641_0_201	9_2_1	1299_02_1	341_0_1	177_3_1	189_3_65	79_2_536	105_2_531
24_0_1	690_01_1194	224_5_472	1717_5_5	17_3_1	1785_02_86	641_0_204	9_2_1	1299_02_1	341_0_1	177_3_1	189_3_80	79_2_477	105_2_574
24_0_1	690_01_1180	224_5_479	1717_5_1	17_3_1	1785_02_92	641_0_213	9_2_1	1299_02_1	341_0_1	177_3_1	189_3_91	79_2_401	105_2_625
24_0_1	690_01_1208	224_5_465	1717_5_1	17_3_1	1785_02_91	641_0_206	9_2_1	1299_02_1	341_0_1	177_3_1	189_3_99	79_2_343	105_2_655
24_0_1	690_01_1129	224_5_425	1717_5_1	17_3_1	1785_02_106	641_0_202	9_2_1	1299_02_1	341_0_1	177_3_1	189_3_115	79_2_289	105_2_685
24_0_1	690_01_1032	224_5_455	1785_02_112	641_0_212	1299_02_1	341_0_1	9_2_1	189_3_128	79_2_271	105_2_697
24_0_1	690_01_955	224_5_458	1785_02_130	641_0_201	1299_02_1	341_0_1	9_2_1	189_3_130	79_2_271	105_2_720
24_0_1	690_01_948	224_5_453	1785_02_137	641_0_210	1299_02_1	341_0_1	9_2_1	189_3_140	79_2_272	105_2_667
24_0_1	690_01_948	224_5_470	1785_02_141	641_0_215	1299_02_1	341_0_1	9_2_1	189_3_167	79_2_298	105_2_607
24_0_1	690_01_1008	224_5_461	1785_02_122	641_0_185	1299_02_1	341_0_1	9_2_1	189_3_183	79_2_326	105_2_592
24_0_1	690_01_1103	224_5_427	1785_02_120	641_0_168	1299_02_1	341_0_1	9_2_1	189_3_200	79_2_340	105_2_578
24_0_1	690_01_1184	224_5_456	1785_02_102	641_0_141	1299_02_1	341_0_1	9_2_1	189_3_220	79_2_402	105_2_555
24_0_1	690_01_1179	224_5_438	1785_02_77	641_0_108	1299_02_1	341_0_1	9_2_1	189_3_224	79_2_492	105_2_548
24_0_1	690_01_1148	224_5_416	1785_02_67	641_0_110	1299_02_1	341_0_1	9_2_1	189_3_252	79_2_534	105_2_589
24_0_1	690_01_1071	224_5_433	1785_02_67	641_0_117	1299_02_1	341_0_1	9_2_1	189_3_254	79_2_607	105_2_599
24_0_1	690_01_1051	224_5_385	1785_02_77	641_0_131	1299_02_1	341_0_1	9_2_1	189_3_237	79_2_678	105_2_616
24_0_1	690_01_953	224_5_365	1785_02_93	641_0_139	1299_02_1	341_0_1	9_2_1	189_3_214	79_2_746	105_2_655
24_0_1	690_01_926	224_5_415	1785_02_115	641_0_155	1299_02_1	341_0_1	9_2_1	189_3_217	79_2_763	105_2_669
24_0_1	690_01_982	224_5_416	1785_02_120	641_0_145	1299_02_1	341_0_1	9_2_1	189_3_217	79_2_756	105_2_711
24_0_1	690_01_1032	224_5_450	1785_02_150	641_0_160	1299_02_1	341_0_1	9_2_1	189_3_225	79_2_776	105_2_703
24_0_1	690_01_1028	224_5_468	1785_02_162	641_0_152	1299_02_1	341_0_1	9_2_1	189_3_246	79_2_746	105_2_713
24_0_1	690_01_1012	224_5_466	1785_02_197	641_0_162	1299_02_1	341_0_1	9_2_1	189_3_262	79_2_722	105_2_733
24_0_1	690_01_999	224_5_498	1785_02_195	641_0_177	1299_02_1	341_0_1	9_2_1	189_3_264	79_2_702	105_2_737
24_0_1	690_01_1001	224_5_487	1785_02_194	641_0_160	1299_02_1	341_0_1	9_2_1	189_3_257	79_2_658	105_2_760
24_0_1	690_01_1034	224_5_496	1785_02_189	641_0_152	1299_02_1	341_0_1	9_2_1	189_3_235	79_2_616	105_2_781
24_0_1	690_01_1072	224_5_488	1785_02_191	641_0_137	1299_02_1	341_0_1	9_2_1	189_3_236	79_2_605	105_2_786
24_0_1	690_01_1124	224_5_467	1785_02_214	641_0_115	1299_02_1	341_0_1	9_2_1	189_3_221	79_2_614	105_2_792
24_0_1	690_01_1177	224_5_506	1785_02_220	641_0_78	1299_02_1	341_0_1	9_2_1	189_3_198	79_2_606	105_2_773
24_0_1	690_01_1228	224_5_463	1785_02_241	641_0_81	1299_02_1	341_0_1	9_2_1	189_3_228	79_2_583	105_2_786
24_0_1	690_01_1276	224_5_465	1785_02_228	641_0_83	1299_02_1	341_0_1	9_2_1	189_3_214	79_2_557	105_2_756
24_0_1	690_01_1235	224_5_430	1785_02_222	641_0_85	1299_02_1	341_0_1	9_2_1	189_3_211	79_2_546	105_2_734
24_0_1	690_01_1210	224_5_409	1785_02_222	641_0_99	1299_02_1	341_0_1	9_2_1	189_3_204	79_2_546	105_2_722
24_0_1	690_01_1183	224_5_414	1785_02_214	641_0_112	1299_02_1	341_0_1	9_2_1	189_3_183	79_2_525	105_2_687
24_0_1	690_01_1209	224_5_372	1785_02_224	641_0_114	1299_02_1	341_0_1	9_2_1	189_3_199	79_2_553	105_2_663
24_0_1	690_01_1213	224_5_382	1785_02_234	641_0_132	1299_02_1	341_0_1	9_2_1	189_3_205	79_2_539	105_2_634
24_0_1	690_01_1213	224_5_367	1785_02_222	641_0_138	1299_02_1	341_0_1	9_2_1	189_3_196	79_2_534	105_2_634
24_0_1	690_01_1199	224_5_331	1785_02_216	641_0_145	1299_02_1	341_0_1	9_2_1	189_3_202	79_2_587	105_2_624
24_0_1	690_01_1168	224_5_314	1785_02_200	641_0_157	1299_02_1	341_0_1	9_2_1	189_3_174	79_2_622	105_2_616
24_0_1	690_01_1179	224_5_287	1785_02_194	641_0_168	1299_02_1	341_0_1	9_2_1	189_3_152	79_2_657	105_2_592
24_0_1	690_01_1212	224_5_258	1785_02_187	641_0_183	1299_02_1	341_0_1	9_2_1	189_3_145	79_2_717	105_2_552
24_0_1	690_01_1274	224_5_260	1785_02_172	641_0_201	1299_02_1	341_0_1	9_2_1	189_3_129	79_2_764	105_2_502
24_0_1	690_01_1312	224_5_256	1785_02_170	641_0_228	1299_02_1	341_0_1	9_2_1	189_3_126	79_2_787	105_2_513
24_0_1	690_01_1296	224_5_245	1785_02_190	641_0_257	1299_02_1	341_0_1	9_2_1	189_3_136	79_2_785	105_2_527
24_0_1	690_01_1380	224_5_238	1785_02_169	641_0_254	1299_02_1	341_0_1	9_2_1	189_3_142	79_2_768	105_2_542
24_0_1	690_01_1412	224_5_230	1785_02_178	641_0_258	1299_02_1	341_0_1	9_2_1	189_3_175	79_2_778	105_2_559
24_0_1	690_01_1517	224_5_190	1785_02_175	641_0_245	1299_02_1	341_0_1	9_2_1	189_3_204	79_2_679	105_2_596
24_0_1	690_01_1548	224_5_167	1785_02_158	641_0_258	1299_02_1	341_0_1	9_2_1	189_3_220	79_2_615	105_2_618
24_0_1	690_01_1586	224_5_136	1785_02_133	641_0_261	1299_02_1	341_0_1	9_2_1	189_3_225	79_2_518	105_2_616
24_0_1	690_01_1566	224_5_117	1785_02_114	641_0_294	1299_02_1	341_0_1	9_2_1	189_3_220	79_2_459	105_2_610
24_0_1	690_01_1581	224_5_103	1785_02_99	641_0_312	1299_02_1	341_0_1	9_2_1	189_3_189	79_2_400	105_2_606
24_0_1	690_01_1624	224_5_94	1785_02_87	641_0_314	1299_02_1	341_0_1	9_2_1	189_3_153	79_2_384	105_2_590
24_0_1	690_01_1612	224_5_77	1785_02_95	641_0_328	1299_02_1	341_0_1	9_2_1	189_3_125	79_2_354	105_2_569
24_0_1	690_01_1547	224_5_68	1785_02_93	641_0_333	1299_02_1	341_0_1	9_2_1	189_3_100	79_2_323	105_2_559
24_0_1	690_01_1452	224_5_81	1785_02_91	641_0_334	1299_02_1	341_0_1	9_2_1	189_3_79	79_2_283	105_2_594
24_0_1	690_01_1350	224_5_79	1785_02_112	641_0_334	1299_02_1	341_0_1	9_2_1	189_3_71	79_2_259	105_2_623
24_0_1	690_01_1224	224_5_84	1785_02_118	641_0_328	1299_02_1	341_0_1	9_2_1	189_3_73	79_2_240	105_2_643
24_0_1	690_01_1151	224_5_109	1785_02_121	641_0_301	1299_02_1	341_0_1	9_2_1	189_3_72	79_2_249	105_2_686
24_0_1	690_01_994	224_5_127	1785_02_132	641_0_258	1299_02_1	341_0_1	9_2_1	189_3_87	79_2_275	105_2_726
24_0_1	690_01_984	224_5_138	1785_02_163	641_0_212	1299_02_1	341_0_1	9_2_1	189_3_101	79_2_294	105_2_781
24_0_1	690_01_1025	224_5_158	1785_02_156	641_0_178	1299_02_1	341_0_1	9_2_1	189_3_124	79_2_330	105_2_835
24_0_1	690_01_1105	224_5_164	1785_02_149	641_0_153	1299_02_1	341_0_1	9_2_1	189_3_129	79_2_342	105_2_904
24_0_1	690_01_1122	224_5_139	1785_02_165	641_0_149	1299_02_1	341_0_1	9_2_1	189_3_165	79_2_375	105_2_952
24_0_1	690_01_1121	224_5_137	1785_02_162	641_0_154	1299_02_1	341_0_1	9_2_1	189_3_214	79_2_426	105_2_896
24_0_1	690_01_1134	224_5_139	1785_02_158	641_0_144	1299_02_1	341_0_1	9_2_1	189_3_230	79_2_417	105_2_879
24_0_1	690_01_1170	224_5_106	1785_02_174	641_0_153	1299_02_1	341_0_1	9_2_1	189_3_264	79_2_456	105_2_881
24_0_1	690_01_1267	224_5_101	1785_02_168	641_0_162	1299_02_1	341_0_1	9_2_1	189_3_302	79_2_470	105_2_818
24_0_1	690_01_1354	224_5_71	1785_02_186	641_0_159	1299_02_1	341_0_1	9_2_1	189_3_288	79_2_467	105_2_788
24_0_1	690_01_1374	224_5_46	1785_02_203	641_0_164	1299_02_1	341_0_1	9_2_1	189_3_283	79_2_480	105_2_746
24_0_1	690_01_1336	224_5_37	1785_02_194	641_0_162	1299_02_1	341_0_1	9_2_1	189_3_259	79_2_482	105_2_727
24_0_1	690_01_1318	224_5_15	1785_02_200	641_0_167	1299_02_1	341_0_1	9_2_1	189_3_204	79_2_483	105_2_768
24_0_1	690_01_1240	224_5_8	1785_02_203	641_0_174	1299_02_1	341_0_1	9_2_1	189_3_145	79_2_469	105_2_761
24_0_1	690_01_1240	224_5_7	1785_02_181	641_0_180	1299_02_1	341_0_1	9_2_1	189_3_107	79_2_449	105_2_774
24_0_1	690_01_1204	224_5_5	1785_02_191	641_0_176	1299_02_1	341_0_1	9_2_1	189_3_84	79_2_431	105_2_850
24_0_1	690_01_1265	224_5_5	1785_02_164	641_0_185	1299_02_1	341_0_1	9_2_1	189_3_91	79_2_424	105_2_883
24_0_1	690_01_1338	224_5_6	1785_02_138	641_0_167	1299_02_1	341_0_1	9_2_1	189_3_80	79_2_427	105_2_911
24_0_1	690_01_1368	224_5_8	1785_02_134	641_0_161	1299_02_1	341_0_1	9_2_1	189_3_73	79_2_418	105_2_1011
24_0_1	690_01_1370	224_5_7	1785_02_118	641_0_170	1299_02_1	341_0_1	9_2_1	189_3_81	79_2_412	105_2_1063
24_0_1	690_01_1445	224_5_9	1785_02_109	641_0_159	1299_02_1	341_0_1	9_2_1	189_3_75	79_2_398	105_2_1094
24_0_1	690_01_1419	224_5_9	1785_02_121	641_0_141	1299_02_1	341_0_1	9_2_1	189_3_78	79_2_381	105_2_1132
24_0_1	690_01_1411	224_5_9	1785_02_106	641_0_122	1299_02_1	341_0_1	9_2_1	189_3_85	79_2_401	105_2_1122
24_0_1	690_01_1434	224_5_7	1785_02_103	641_0_82	1299_02_1	341_0_1	9_2_1	189_3_86	79_2_376	105_2_1149
24_0_1	690_01_1455	224_5_6	1785_02_91	641_0_64	1299_02_1	341_0_1	9_2_1	189_3_98	79_2_377	105_2_1179
24_0_1	690_01_1410	224_5_8	1785_02_72	641_0_43	1299_02_1	341_0_1	9_2_1	189_3_110	79_2_337	105_2_1190
24_0_1	690_01_1389	224_5_4	1785_02_78	641_0_34	1299_02_1	341_0_1	9_2_1	189_3_120	79_2_314	105_2_1204
24_0_1	690_01_1314	224_5_4	1785_02_61	641_0_28	1299_02_1	341_0_1	9_2_1	189_3_161	79_2_312	105_2_1163
24_0_1	690_01_1286	224_5_3	1785_02_56	641_0_30	1299_02_1	341_0_1	9_2_1	189_3_175	79_2_313	105_2_1077
24_0_1	690_01_1313	1785_02_74	641_0_28	1299_02_1	341_0_1	9_2_1	189_3_209	79_2_323	105_2_1017
24_0_1	690_01_1402	1785_02_74	641_0_25	1299_02_1	341_0_1	9_2_1	189_3_234	79_2_345	105_2_950
24_0_1	690_01_1485	1785_02_63	641_0_34	1299_02_1	341_0_1	9_2_1	189_3_258	79_2_378	105_2_824
24_0_1	690_01_1592	1785_02_59	641_0_40	1299_02_1	341_0_1	9_2_1	189_3_249	79_2_415	105_2_747
24_0_1	690_01_1596	1785_02_43	641_0_46	1299_02_1	341_0_1	9_2_1	189_3_243	79_2_436	105_2_668
24_0_1	690_01_1615	1785_02_39	641_0_44	1299_02_1	341_0_1	9_2_1	189_3_243	79_2_475	105_2_618
24_0_1	690_01_1572	1785_02_31	641_0_39	1299_02_1	341_0_1	9_2_1	189_3_241	79_2_521	105_2_599
24_0_1	690_01_1484	1785_02_31	641_0_44	1299_02_1	341_0_1	9_2_1	189_3_234	79_2_556	105_2_601
24_0_1	690_01_1361	1785_02_35	641_0_36	1299_02_1	341_0_1	9_2_1	189_3_236	79_2_586	105_2_582
24_0_1	690_01_1208	1785_02_28	641_0_35	1299_02_1	341_0_1	9_2_1	189_3_217	79_2_606	105_2_650
24_0_1	690_01_1151	1785_02_25	641_0_22	1299_02_1	341_0_1	9_2_1	189_3_210	79_2_576	105_2_743
24_0_1	690_01_1130	1785_02_35	641_0_13	1299_02_1	341_0_1	9_2_1	189_3_205	79_2_538	105_2_819
24_0_1	690_01_1241	1785_02_37	641_0_5	1299_02_1	341_0_1	9_2_1	189_3_191	79_2_510	105_2_856
24_0_1	690_01_1357	1785_02_42	641_0_1	1299_02_1	341_0_1	9_2_1	189_3_161	79_2_509	105_2_931
690_01_1445	1785_02_61	1299_02_1	9_2_1	189_3_134	79_2_499	105_2_965
690_01_1612	1785_02_69	1299_02_1	9_2_1	189_3_117	79_2_478	105_2_898
690_01_1663	1785_02_73	1299_02_1	9_2_1	189_3_81	79_2_466	105_2_959
690_01_1767	1785_02_94	1299_02_1	9_2_1	189_3_62	79_2_430	105_2_934
690_01_1784	1785_02_91	1299_02_1	9_2_1	189_3_48	79_2_392	105_2_960
690_01_1792	1785_02_94	1299_02_1	9_2_1	189_3_32	79_2_361	105_2_985
690_01_1826	1785_02_81	1299_02_1	9_2_1	189_3_22	79_2_330	105_2_963
690_01_1795	1785_02_69	1299_02_1	9_2_1	189_3_18	79_2_318	105_2_968
690_01_1747	1785_02_73	1299_02_1	9_2_1	189_3_19	79_2_323	105_2_938
690_01_1627	1785_02_61	1299_02_1	9_2_1	189_3_19	79_2_350	105_2_880
690_01_1578	1785_02_66	1299_02_1	9_2_1	189_3_15	79_2_392	105_2_887
690_01_1568	1785_02_68	1299_02_1	9_2_1	189_3_17	79_2_391	105_2_841
690_01_1556	1785_02_76	1299_02_1	9_2_1	189_3_34	79_2_402	105_2_828
690_01_1546	1785_02_87	1299_02_1	9_2_1	189_3_48	79_2_410	105_2_809
690_01_1498	1785_02_104	1299_02_1	9_2_1	189_3_49	79_2_389	105_2_829
690_01_1513	1785_02_114	1299_02_1	9_2_1	189_3_59	79_2_408	105_2_794
690_01_1466	1785_02_137	1299_02_1	9_2_1	189_3_70	79_2_471	105_2_796
690_01_1409	1785_02_169	1299_02_1	9_2_1	189_3_63	79_2_523	105_2_792
690_01_1333	1785_02_180	1299_02_1	9_2_1	189_3_75	79_2_595	105_2_754
690_01_1291	1785_02_183	1299_02_1	9_2_1	189_3_93	79_2_711	105_2_727
690_01_1284	1785_02_176	1299_02_1	9_2_1	189_3_97	79_2_777	105_2_720
690_01_1392	1785_02_196	1299_02_1	9_2_1	189_3_112	79_2_862	105_2_662
690_01_1418	1785_02_185	1299_02_1	9_2_1	189_3_138	79_2_971	105_2_671
690_01_1371	1785_02_184	1299_02_1	9_2_1	189_3_144	79_2_1038	105_2_708
690_01_1296	1785_02_186	1299_02_1	9_2_1	189_3_148	79_2_1056	105_2_753
690_01_1218	1785_02_179	1299_02_1	9_2_1	189_3_160	79_2_1023	105_2_793
690_01_1168	1785_02_180	1299_02_1	9_2_1	189_3_152	79_2_989	105_2_828
690_01_1167	1785_02_155	1299_02_1	9_2_1	189_3_136	79_2_1000	105_2_810
690_01_1275	1785_02_141	1299_02_1	9_2_1	189_3_113	79_2_952	105_2_862
690_01_1430	1785_02_139	1299_02_1	9_2_1	189_3_94	79_2_914	105_2_848
690_01_1515	1785_02_127	1299_02_1	9_2_1	189_3_97	79_2_883	105_2_864
690_01_1652	1785_02_114	1299_02_1	9_2_1	189_3_78	79_2_847	105_2_855
690_01_1722	1785_02_82	1299_02_1	9_2_1	189_3_84	79_2_811	105_2_826
690_01_1749	1785_02_66	1299_02_1	9_2_1	189_3_73	79_2_766	105_2_804
690_01_1763	1785_02_51	1299_02_1	9_2_1	189_3_57	79_2_746	105_2_763
690_01_1772	1785_02_60	1299_02_1	9_2_1	189_3_55	79_2_699	105_2_689
690_01_1778	1785_02_59	1299_02_1	9_2_1	189_3_49	79_2_720	105_2_641
690_01_1777	1785_02_62	1299_02_1	9_2_1	189_3_64	79_2_702	105_2_624
690_01_1740	1785_02_69	1299_02_1	9_2_1	189_3_52	79_2_729	105_2_605
690_01_1656	1785_02_74	1299_02_1	9_2_1	189_3_56	79_2_786	105_2_572
690_01_1554	1785_02_95	1299_02_1	9_2_1	189_3_78	79_2_816	105_2_584
690_01_1477	1785_02_108	1299_02_1	9_2_1	189_3_83	79_2_794	105_2_632
690_01_1396	1785_02_116	1299_02_1	9_2_1	189_3_70	79_2_781	105_2_677
690_01_1357	1785_02_127	1299_02_1	9_2_1	189_3_80	79_2_747	105_2_766
690_01_1319	1785_02_136	1299_02_1	9_2_1	189_3_72	79_2_761	105_2_814
690_01_1330	1785_02_156	1299_02_1	9_2_1	189_3_53	79_2_745	105_2_852
690_01_1411	1785_02_179	1299_02_1	9_2_1	189_3_46	79_2_668	105_2_866
690_01_1461	1785_02_181	1299_02_1	9_2_1	189_3_35	79_2_622	105_2_849
690_01_1466	1785_02_191	1299_02_1	9_2_1	189_3_26	79_2_571	105_2_868
690_01_1468	1785_02_216	1299_02_1	9_2_1	189_3_15	79_2_478	105_2_860
690_01_1540	1785_02_222	1299_02_1	9_2_1	189_3_19	79_2_411	105_2_867
690_01_1609	1785_02_230	1299_02_1	9_2_1	189_3_14	79_2_377	105_2_896
690_01_1658	1785_02_228	1299_02_1	9_2_1	189_3_17	79_2_375	105_2_923
690_01_1660	1785_02_214	1299_02_1	9_2_1	189_3_19	79_2_402	105_2_937
690_01_1649	1785_02_205	1299_02_1	9_2_1	189_3_22	79_2_421	105_2_946
690_01_1642	1785_02_177	1299_02_1	9_2_1	189_3_39	79_2_431	105_2_923
690_01_1531	1785_02_166	1299_02_1	9_2_1	189_3_62	79_2_405	105_2_935
690_01_1395	1785_02_163	1299_02_1	9_2_1	189_3_68	79_2_418	105_2_906
690_01_1217	1785_02_143	1299_02_1	9_2_1	189_3_76	79_2_409	105_2_898
690_01_1089	1785_02_128	1299_02_1	9_2_1	189_3_95	79_2_385	105_2_902
690_01_1054	1785_02_119	1299_02_1	9_2_1	189_3_105	79_2_373	105_2_882
690_01_1200	1785_02_114	1299_02_1	9_2_1	189_3_107	79_2_351	105_2_857
690_01_1331	1785_02_106	1299_02_1	9_2_1	189_3_125	79_2_324	105_2_861
690_01_1489	1785_02_107	1299_02_1	9_2_1	189_3_122	79_2_321	105_2_843
690_01_1606	1785_02_106	1299_02_1	9_2_1	189_3_112	79_2_306	105_2_843
690_01_1751	1785_02_108	1299_02_1	9_2_1	189_3_98	79_2_294	105_2_822
690_01_1802	1785_02_111	1299_02_1	9_2_1	189_3_98	79_2_283	105_2_844
690_01_1792	1785_02_107	1299_02_1	9_2_1	189_3_87	79_2_308	105_2_855
690_01_1727	1785_02_106	1299_02_1	9_2_1	189_3_82	79_2_327	105_2_897
690_01_1623	1785_02_123	1299_02_1	9_2_1	189_3_61	79_2_366	105_2_943
690_01_1434	1785_02_108	1299_02_1	9_2_1	189_3_49	79_2_465	105_2_1033
690_01_1326	1785_02_129	1299_02_1	9_2_1	189_3_61	79_2_465	105_2_1077
690_01_1220	1785_02_142	1299_02_1	9_2_1	189_3_69	79_2_476	105_2_1135
690_01_1106	1785_02_129	1299_02_1	9_2_1	189_3_74	79_2_527	105_2_1240
690_01_1157	1785_02_141	1299_02_1	9_2_1	189_3_85	79_2_504	105_2_1269
690_01_1167	1785_02_119	1299_02_1	9_2_1	189_3_98	79_2_498	105_2_1323
690_01_1225	1785_02_77	1299_02_1	9_2_1	189_3_95	79_2_513	105_2_1391
690_01_1360	1785_02_78	1299_02_1	9_2_1	189_3_100	79_2_492	105_2_1378
690_01_1412	1785_02_63	1299_02_1	9_2_1	189_3_106	79_2_511	105_2_1426
690_01_1511	1785_02_71	1299_02_1	9_2_1	189_3_98	79_2_490	105_2_1353
690_01_1567	1785_02_75	1299_02_1	9_2_1	189_3_100	79_2_485	105_2_1325
690_01_1577	1785_02_104	1299_02_1	9_2_1	189_3_94	79_2_463	105_2_1274
690_01_1608	1785_02_123	1299_02_1	9_2_1	189_3_79	79_2_451	105_2_1236
690_01_1549	1785_02_137	1299_02_1	9_2_1	189_3_81	79_2_465	105_2_1230
690_01_1530	1785_02_154	1299_02_1	9_2_1	189_3_78	79_2_455	105_2_1184
690_01_1529	1785_02_153	1299_02_1	9_2_1	189_3_83	79_2_420	105_2_1145
690_01_1512	1785_02_187	1299_02_1	9_2_1	189_3_82	79_2_370	105_2_1089
690_01_1539	1785_02_182	1299_02_1	9_2_1	189_3_91	79_2_344	105_2_1045
690_01_1494	1785_02_184	1299_02_1	9_2_1	189_3_109	79_2_323	105_2_1043
690_01_1539	1785_02_186	1299_02_1	9_2_1	189_3_118	79_2_314	105_2_1023
690_01_1571	1785_02_155	1299_02_1	9_2_1	189_3_129	79_2_335	105_2_1039
690_01_1551	1785_02_160	1299_02_1	9_2_1	189_3_150	79_2_350	105_2_1073
690_01_1532	1785_02_132	1299_02_1	9_2_1	189_3_179	79_2_353	105_2_1120
690_01_1458	1785_02_114	1299_02_1	9_2_1	189_3_199	79_2_357	105_2_1148
690_01_1476	1785_02_95	1299_02_1	9_2_1	189_3_199	79_2_336	105_2_1168
690_01_1564	1785_02_77	1299_02_1	9_2_1	189_3_218	79_2_345	105_2_1132
690_01_1627	1785_02_76	1299_02_1	9_2_1	189_3_221	79_2_317	105_2_1093
690_01_1666	1785_02_51	1299_02_1	9_2_1	189_3_207	79_2_333	105_2_1083
690_01_1658	1785_02_49	1299_02_1	9_2_1	189_3_181	79_2_322	105_2_1027
690_01_1638	1785_02_37	1299_02_1	9_2_1	189_3_118	79_2_322	105_2_976
690_01_1547	1785_02_31	1299_02_1	9_2_1	189_3_91	79_2_357	105_2_908
690_01_1492	1785_02_45	1299_02_1	9_2_1	189_3_79	79_2_369	105_2_915
690_01_1491	1785_02_44	1299_02_1	9_2_1	189_3_59	79_2_362	105_2_900
690_01_1449	1785_02_45	1299_02_1	9_2_1	189_3_49	79_2_399	105_2_867
690_01_1443	1785_02_45	1299_02_1	9_2_1	189_3_40	79_2_374	105_2_888
690_01_1453	1785_02_33	1299_02_1	9_2_1	189_3_31	79_2_338	105_2_913
690_01_1531	1785_02_31	1299_02_1	9_2_1	189_3_32	79_2_319	105_2_921
690_01_1621	1785_02_33	1299_02_1	9_2_1	189_3_31	79_2_287	105_2_894
690_01_1741	1785_02_24	1299_02_1	9_2_1	189_3_34	79_2_264	105_2_871
690_01_1808	1785_02_20	1299_02_1	9_2_1	189_3_52	79_2_251	105_2_853
690_01_1927	1785_02_22	1299_02_1	9_2_1	189_3_65	79_2_218	105_2_888
690_01_1969	1785_02_20	1299_02_1	9_2_1	189_3_70	79_2_232	105_2_919
690_01_1932	1785_02_23	1299_02_1	9_2_1	189_3_83	79_2_284	105_2_892
690_01_1778	1785_02_24	1299_02_1	9_2_1	189_3_101	79_2_316	105_2_934
690_01_1562	1785_02_26	1299_02_1	9_2_1	189_3_102	79_2_350	105_2_968
690_01_1405	1785_02_40	1299_02_1	9_2_1	189_3_128	79_2_387	105_2_961
690_01_1293	1785_02_50	1299_02_1	9_2_1	189_3_145	79_2_407	105_2_987
690_01_1186	1785_02_60	1299_02_1	9_2_1	189_3_156	79_2_452	105_2_1003
690_01_1193	1785_02_76	1299_02_1	9_2_1	189_3_172	79_2_494	105_2_1007
690_01_1183	1785_02_96	1299_02_1	9_2_1	189_3_197	79_2_495	105_2_1006
690_01_1298	1785_02_96	1299_02_1	9_2_1	189_3_194	79_2_538	105_2_1058
690_01_1421	1785_02_119	1299_02_1	9_2_1	189_3_208	79_2_525	105_2_1089
690_01_1486	1785_02_128	1299_02_1	9_2_1	189_3_186	79_2_529	105_2_1149
690_01_1548	1785_02_138	1299_02_1	9_2_1	189_3_165	79_2_532	105_2_1227
690_01_1584	1785_02_137	1299_02_1	9_2_1	189_3_147	79_2_501	105_2_1286
690_01_1594	1785_02_121	1299_02_1	9_2_1	189_3_108	79_2_480	105_2_1312
690_01_1572	1785_02_108	1299_02_1	9_2_1	189_3_94	79_2_453	105_2_1315
690_01_1488	1785_02_82	1299_02_1	9_2_1	189_3_75	79_2_474	105_2_1320
690_01_1473	1785_02_62	1299_02_1	9_2_1	189_3_84	79_2_438	105_2_1208
690_01_1440	1785_02_40	1299_02_1	9_2_1	189_3_86	79_2_445	105_2_1157
690_01_1475	1785_02_33	1299_02_1	9_2_1	189_3_97	79_2_470	105_2_1144
690_01_1517	1785_02_20	1299_02_1	9_2_1	189_3_121	79_2_474	105_2_1077
690_01_1589	1785_02_13	1299_02_1	9_2_1	189_3_122	79_2_481	105_2_1051
690_01_1575	1785_02_12	1299_02_1	9_2_1	189_3_125	79_2_464	105_2_1044
690_01_1562	1785_02_13	1299_02_1	9_2_1	189_3_138	79_2_494	105_2_1052
690_01_1521	1785_02_16	1299_02_1	9_2_1	189_3_134	79_2_473	105_2_1044
690_01_1506	1785_02_19	1299_02_1	9_2_1	189_3_126	79_2_455	105_2_1028
690_01_1528	1785_02_19	1299_02_1	9_2_1	189_3_109	79_2_425	105_2_1010
690_01_1527	1785_02_24	1299_02_1	9_2_1	189_3_100	79_2_403	105_2_1037
690_01_1548	1785_02_24	1299_02_1	9_2_1	189_3_77	79_2_390	105_2_1019
690_01_1558	1785_02_30	1299_02_1	9_2_1	189_3_64	79_2_377	105_2_1025
690_01_1549	1785_02_43	1299_02_1	9_2_1	189_3_58	79_2_383	105_2_1055
690_01_1530	1785_02_43	1299_02_1	9_2_1	189_3_52	79_2_414	105_2_1025
690_01_1498	1785_02_43	1299_02_1	9_2_1	189_3_59	79_2_403	105_2_1012
690_01_1524	1785_02_56	1299_02_1	9_2_1	189_3_66	79_2_442	105_2_1069
690_01_1552	1785_02_62	1299_02_1	9_2_1	189_3_80	79_2_464	105_2_1045
690_01_1585	1785_02_84	1299_02_1	9_2_1	189_3_93	79_2_446	105_2_1027
690_01_1573	1785_02_79	1299_02_1	9_2_1	189_3_88	79_2_436	105_2_1097
690_01_1484	1785_02_76	1299_02_1	9_2_1	189_3_90	79_2_437	105_2_1107
690_01_1438	1785_02_88	1299_02_1	9_2_1	189_3_84	79_2_426	105_2_1066
690_01_1363	1785_02_76	1299_02_1	9_2_1	189_3_87	79_2_454	105_2_1045
690_01_1285	1785_02_62	1299_02_1	9_2_1	189_3_82	79_2_460	105_2_1070
690_01_1289	1785_02_50	1299_02_1	9_2_1	189_3_79	79_2_428	105_2_1064
690_01_1302	1785_02_55	1299_02_1	9_2_1	189_3_91	79_2_420	105_2_1032
690_01_1316	1785_02_51	1299_02_1	9_2_1	189_3_81	79_2_406	105_2_1028
690_01_1342	1785_02_45	1299_02_1	9_2_1	189_3_77	79_2_415	105_2_954
690_01_1365	1785_02_31	1299_02_1	9_2_1	189_3_79	79_2_426	105_2_852
690_01_1469	1785_02_33	1299_02_1	9_2_1	189_3_102	79_2_441	105_2_784
690_01_1558	1785_02_39	1299_02_1	9_2_1	189_3_102	79_2_460	105_2_717
690_01_1605	1785_02_35	1299_02_1	9_2_1	189_3_122	79_2_472	105_2_687
690_01_1632	1785_02_36	1299_02_1	9_2_1	189_3_142	79_2_491	105_2_643
690_01_1652	1785_02_37	1299_02_1	9_2_1	189_3_127	79_2_481	105_2_655
690_01_1665	1785_02_35	1299_02_1	9_2_1	189_3_120	79_2_479	105_2_624
690_01_1702	1785_02_35	1299_02_1	9_2_1	189_3_110	79_2_454	105_2_615
690_01_1712	1785_02_53	1299_02_1	9_2_1	189_3_95	79_2_444	105_2_631
690_01_1748	1785_02_53	1299_02_1	9_2_1	189_3_79	79_2_443	105_2_622
690_01_1695	1785_02_54	1299_02_1	9_2_1	189_3_77	79_2_470	105_2_611
690_01_1637	1785_02_68	1299_02_1	9_2_1	189_3_82	79_2_478	105_2_591
690_01_1538	1785_02_69	1299_02_1	9_2_1	189_3_83	79_2_471	105_2_620
690_01_1432	1785_02_71	1299_02_1	9_2_1	189_3_106	79_2_489	105_2_625
690_01_1333	1785_02_64	1299_02_1	9_2_1	189_3_137	79_2_511	105_2_662
690_01_1245	1785_02_77	1299_02_1	9_2_1	189_3_170	79_2_538	105_2_715
690_01_1205	1785_02_74	1299_02_1	9_2_1	189_3_190	79_2_555	105_2_752
690_01_1203	1785_02_74	1299_02_1	9_2_1	189_3_203	79_2_629	105_2_749
690_01_1290	1785_02_86	1299_02_1	9_2_1	189_3_212	79_2_649	105_2_766
690_01_1300	1785_02_106	1299_02_1	9_2_1	189_3_242	79_2_665	105_2_752
690_01_1342	1785_02_97	1299_02_1	9_2_1	189_3_258	79_2_723	105_2_736
690_01_1361	1785_02_98	1299_02_1	9_2_1	189_3_275	79_2_760	105_2_731
690_01_1407	1785_02_118	1299_02_1	9_2_1	189_3_302	79_2_718	105_2_742
690_01_1373	1785_02_107	1299_02_1	9_2_1	189_3_297	79_2_793	105_2_782
690_01_1359	1785_02_118	1299_02_1	9_2_1	189_3_300	79_2_732	105_2_805
690_01_1385	1785_02_111	1299_02_1	9_2_1	189_3_287	79_2_725	105_2_826
690_01_1378	1785_02_100	1299_02_1	9_2_1	189_3_302	79_2_748	105_2_886
690_01_1440	1785_02_104	1299_02_1	9_2_1	189_3_317	79_2_688	105_2_936
690_01_1427	1785_02_89	1299_02_1	9_2_1	189_3_321	79_2_715	105_2_1017
690_01_1503	1785_02_81	1299_02_1	9_2_1	189_3_306	79_2_647	105_2_1024
690_01_1446	1785_02_71	1299_02_1	9_2_1	189_3_295	79_2_681	105_2_1057
690_01_1455	1785_02_80	1299_02_1	9_2_1	189_3_285	79_2_619	105_2_1036
690_01_1449	1785_02_82	1299_02_1	9_2_1	189_3_247	79_2_630	105_2_1041
690_01_1441	1785_02_78	1299_02_1	9_2_1	189_3_204	79_2_577	105_2_1003
690_01_1503	1785_02_62	1299_02_1	9_2_1	189_3_165	79_2_524	105_2_957
690_01_1532	1785_02_51	1299_02_1	9_2_1	189_3_139	79_2_534	105_2_852
690_01_1616	1785_02_54	1299_02_1	9_2_1	189_3_124	79_2_468	105_2_798
690_01_1679	1785_02_49	1299_02_1	9_2_1	189_3_106	79_2_494	105_2_746
690_01_1768	1785_02_63	1299_02_1	9_2_1	189_3_79	79_2_470	105_2_649
690_01_1794	1785_02_61	1299_02_1	9_2_1	189_3_64	79_2_524	105_2_637
690_01_1843	1785_02_85	1299_02_1	9_2_1	189_3_67	79_2_525	105_2_565
690_01_1852	1785_02_93	1299_02_1	9_2_1	189_3_78	79_2_528	105_2_571
690_01_1842	1785_02_86	1299_02_1	9_2_1	189_3_87	79_2_529	105_2_569
690_01_1744	1785_02_92	1299_02_1	9_2_1	189_3_114	79_2_525	105_2_589
690_01_1582	1785_02_84	1299_02_1	9_2_1	189_3_160	79_2_583	105_2_622
690_01_1466	1785_02_75	1299_02_1	9_2_1	189_3_201	79_2_621	105_2_604
690_01_1372	1785_02_61	1299_02_1	9_2_1	189_3_243	79_2_711	105_2_640
690_01_1420	1785_02_36	1299_02_1	9_2_1	189_3_269	79_2_768	105_2_653
690_01_1485	1785_02_32	1299_02_1	9_2_1	189_3_278	79_2_788	105_2_650
690_01_1464	1785_02_32	1299_02_1	9_2_1	189_3_305	79_2_853	105_2_672
690_01_1536	1785_02_38	1299_02_1	9_2_1	189_3_317	79_2_821	105_2_646
690_01_1611	1785_02_53	1299_02_1	9_2_1	189_3_294	79_2_798	105_2_665
690_01_1656	1785_02_59	1299_02_1	9_2_1	189_3_259	79_2_709	105_2_679
690_01_1668	1785_02_83	1299_02_1	9_2_1	189_3_213	79_2_645	105_2_713
690_01_1710	1785_02_96	1299_02_1	9_2_1	189_3_168	79_2_573	105_2_743
690_01_1805	1785_02_117	1299_02_1	9_2_1	189_3_130	79_2_513	105_2_756
690_01_1890	1785_02_123	1299_02_1	9_2_1	189_3_117	79_2_468	105_2_787
690_01_1928	1785_02_137	1299_02_1	9_2_1	189_3_100	79_2_430	105_2_782
690_01_1901	1785_02_149	1299_02_1	9_2_1	189_3_118	79_2_383	105_2_797
690_01_1839	1785_02_143	1299_02_1	9_2_1	189_3_127	79_2_336	105_2_766
690_01_1754	1785_02_164	1299_02_1	9_2_1	189_3_139	79_2_306	105_2_758
690_01_1556	1785_02_183	1299_02_1	9_2_1	189_3_182	79_2_293	105_2_715
690_01_1379	1785_02_162	1299_02_1	9_2_1	189_3_207	79_2_247	105_2_696
690_01_1236	1785_02_148	1299_02_1	9_2_1	189_3_240	79_2_202	105_2_667
690_01_1184	1785_02_149	1299_02_1	9_2_1	189_3_256	79_2_169	105_2_654
690_01_1194	1785_02_131	1299_02_1	9_2_1	189_3_288	79_2_176	105_2_640
690_01_1265	1785_02_113	1299_02_1	9_2_1	189_3_333	79_2_166	105_2_651
690_01_1350	1785_02_107	1299_02_1	9_2_1	189_3_378	79_2_180	105_2_630
690_01_1425	1785_02_117	1299_02_1	9_2_1	189_3_423	79_2_227	105_2_620
690_01_1490	1785_02_98	1299_02_1	9_2_1	189_3_456	79_2_254	105_2_649
690_01_1469	1785_02_84	1299_02_1	9_2_1	189_3_474	79_2_285	105_2_705
690_01_1421	1785_02_93	1299_02_1	9_2_1	189_3_485	79_2_325	105_2_717
690_01_1368	1785_02_76	1299_02_1	9_2_1	189_3_491	79_2_339	105_2_718
690_01_1408	1785_02_67	1299_02_1	9_2_1	189_3_495	79_2_315	105_2_695
690_01_1468	1785_02_70	1299_02_1	9_2_1	189_3_499	79_2_353	105_2_658
690_01_1525	1785_02_78	1299_02_1	9_2_1	189_3_493	79_2_347	105_2_692
690_01_1539	1785_02_121	1299_02_1	9_2_1	189_3_490	79_2_373	105_2_683
690_01_1451	1785_02_151	1299_02_1	9_2_1	189_3_471	79_2_447	105_2_653
690_01_1415	1785_02_171	1299_02_1	9_2_1	189_3_421	79_2_466	105_2_678
690_01_1378	1785_02_195	1299_02_1	9_2_1	189_3_355	79_2_525	105_2_668
690_01_1437	1785_02_180	1299_02_1	9_2_1	189_3_294	79_2_532	105_2_666
690_01_1494	1785_02_173	1299_02_1	9_2_1	189_3_281	79_2_514	105_2_711
690_01_1446	1785_02_163	1299_02_1	9_2_1	189_3_249	79_2_607	105_2_746
690_01_1426	1785_02_154	1299_02_1	9_2_1	189_3_251	79_2_612	105_2_764
690_01_1398	1785_02_150	1299_02_1	9_2_1	189_3_266	79_2_662	105_2_773
690_01_1333	1785_02_145	1299_02_1	9_2_1	189_3_261	79_2_662	105_2_764
690_01_1269	1785_02_130	1299_02_1	9_2_1	189_3_232	79_2_640	105_2_781
690_01_1230	1785_02_129	1299_02_1	9_2_1	189_3_188	79_2_642	105_2_809
690_01_1283	1785_02_127	1299_02_1	9_2_1	189_3_153	79_2_624	105_2_809
690_01_1350	1785_02_123	1299_02_1	9_2_1	189_3_129	79_2_578	105_2_865
690_01_1406	1785_02_148	1299_02_1	9_2_1	189_3_126	79_2_575	105_2_885
690_01_1405	1785_02_169	1299_02_1	9_2_1	189_3_154	79_2_559	105_2_896
690_01_1380	1785_02_180	1299_02_1	9_2_1	189_3_174	79_2_553	105_2_925
690_01_1373	1785_02_195	1299_02_1	9_2_1	189_3_192	79_2_536	105_2_963
690_01_1309	1785_02_200	1299_02_1	9_2_1	189_3_225	79_2_535	105_2_931
690_01_1272	1785_02_193	1299_02_1	9_2_1	189_3_246	79_2_505	105_2_903
690_01_1280	1785_02_218	1299_02_1	9_2_1	189_3_273	79_2_475	105_2_871
690_01_1320	1785_02_234	1299_02_1	9_2_1	189_3_281	79_2_411	105_2_843
690_01_1335	1785_02_239	1299_02_1	9_2_1	189_3_273	79_2_378	105_2_827
690_01_1342	1785_02_263	1299_02_1	9_2_1	189_3_273	79_2_368	105_2_809
690_01_1337	1785_02_257	1299_02_1	9_2_1	189_3_279	79_2_361	105_2_762
690_01_1329	1785_02_269	1299_02_1	9_2_1	189_3_293	79_2_341	105_2_731
690_01_1288	1785_02_277	1299_02_1	9_2_1	189_3_273	79_2_368	105_2_756
690_01_1311	1785_02_277	1299_02_1	9_2_1	189_3_262	79_2_346	105_2_721
690_01_1434	1785_02_255	1299_02_1	9_2_1	189_3_264	79_2_347	105_2_643
690_01_1582	1785_02_235	1299_02_1	9_2_1	189_3_248	79_2_320	105_2_595
690_01_1684	1785_02_205	1299_02_1	9_2_1	189_3_245	79_2_305	105_2_500
690_01_1782	1785_02_163	1299_02_1	9_2_1	189_3_239	79_2_310	105_2_460
690_01_1780	1785_02_139	1299_02_1	9_2_1	189_3_221	79_2_336	105_2_446
690_01_1744	1785_02_96	1299_02_1	9_2_1	189_3_205	79_2_327	105_2_428
690_01_1666	1785_02_59	1299_02_1	9_2_1	189_3_188	79_2_332	105_2_436
690_01_1573	1785_02_51	1299_02_1	9_2_1	189_3_135	79_2_333	105_2_407
690_01_1473	1785_02_50	1299_02_1	9_2_1	189_3_100	79_2_358	105_2_395
690_01_1368	1785_02_57	1299_02_1	9_2_1	189_3_93	79_2_381	105_2_427
690_01_1388	1785_02_59	1299_02_1	9_2_1	189_3_91	79_2_388	105_2_457
690_01_1336	1785_02_76	1299_02_1	9_2_1	189_3_92	79_2_419	105_2_501
690_01_1349	1785_02_94	1299_02_1	9_2_1	189_3_103	79_2_423	105_2_543
690_01_1412	1785_02_117	1299_02_1	9_2_1	189_3_118	79_2_473	105_2_543
690_01_1454	1785_02_136	1299_02_1	9_2_1	189_3_132	79_2_516	105_2_568
690_01_1380	1785_02_148	1299_02_1	9_2_1	189_3_153	79_2_556	105_2_624
690_01_1309	1785_02_148	1299_02_1	9_2_1	189_3_174	79_2_562	105_2_693
690_01_1166	1785_02_147	1299_02_1	9_2_1	189_3_189	79_2_602	105_2_715
690_01_1102	1785_02_131	1299_02_1	9_2_1	189_3_239	79_2_584	105_2_749
690_01_1077	1785_02_133	1299_02_1	9_2_1	189_3_285	79_2_542	105_2_818
690_01_1129	1785_02_143	1299_02_1	9_2_1	189_3_299	79_2_509	105_2_785
690_01_1167	1785_02_155	1299_02_1	9_2_1	189_3_317	79_2_466	105_2_791
690_01_1188	1785_02_173	1299_02_1	9_2_1	189_3_368	79_2_416	105_2_837
690_01_1233	1785_02_176	1299_02_1	9_2_1	189_3_361	79_2_388	105_2_854
690_01_1247	1785_02_180	1299_02_1	9_2_1	189_3_364	79_2_371	105_2_837
690_01_1339	1785_02_163	1299_02_1	9_2_1	189_3_385	79_2_361	105_2_899
690_01_1421	1785_02_142	1299_02_1	9_2_1	189_3_376	79_2_371	105_2_862
690_01_1481	1785_02_107	1299_02_1	9_2_1	189_3_407	79_2_380	105_2_824
690_01_1481	1785_02_66	1299_02_1	9_2_1	189_3_425	79_2_377	105_2_821
690_01_1535	1785_02_52	1299_02_1	9_2_1	189_3_376	79_2_375	105_2_761
690_01_1521	1785_02_42	1299_02_1	9_2_1	189_3_404	79_2_390	105_2_707
690_01_1560	1785_02_42	1299_02_1	9_2_1	189_3_404	79_2_406	105_2_657
690_01_1613	1785_02_37	1299_02_1	9_2_1	189_3_425	79_2_374	105_2_620
690_01_1613	1785_02_36	1299_02_1	9_2_1	189_3_429	79_2_373	105_2_570
690_01_1645	1785_02_33	1299_02_1	9_2_1	189_3_422	79_2_372	105_2_556
690_01_1641	1785_02_39	1299_02_1	9_2_1	189_3_433	79_2_359	105_2_495
690_01_1635	1785_02_48	1299_02_1	9_2_1	189_3_408	79_2_389	105_2_496
690_01_1630	1785_02_49	1299_02_1	9_2_1	189_3_366	79_2_416	105_2_566
690_01_1585	1785_02_57	1299_02_1	9_2_1	189_3_322	79_2_451	105_2_596
690_01_1570	1785_02_78	1299_02_1	9_2_1	189_3_270	79_2_485	105_2_606
690_01_1456	1785_02_92	1299_02_1	9_2_1	189_3_237	79_2_542	105_2_653
690_01_1384	1785_02_106	1299_02_1	9_2_1	189_3_211	79_2_585	105_2_632
690_01_1397	1785_02_122	1299_02_1	9_2_1	189_3_219	79_2_643	105_2_546
690_01_1356	1785_02_137	1299_02_1	9_2_1	189_3_217	79_2_717	105_2_527
690_01_1364	1785_02_134	1299_02_1	9_2_1	189_3_225	79_2_786	105_2_474
690_01_1429	1785_02_139	1299_02_1	9_2_1	189_3_240	79_2_868	105_2_447
690_01_1387	1785_02_148	1299_02_1	9_2_1	189_3_270	79_2_883	105_2_495
690_01_1404	1785_02_153	1299_02_1	9_2_1	189_3_295	79_2_857	105_2_533
690_01_1341	1785_02_138	1299_02_1	9_2_1	189_3_326	79_2_874	105_2_558
690_01_1306	1785_02_114	1299_02_1	9_2_1	189_3_378	79_2_803	105_2_614
690_01_1270	1785_02_89	1299_02_1	9_2_1	189_3_392	79_2_754	105_2_625
690_01_1242	1785_02_56	1299_02_1	9_2_1	189_3_395	79_2_744	105_2_655
690_01_1274	1785_02_43	1299_02_1	9_2_1	189_3_386	79_2_669	105_2_718
690_01_1331	1785_02_32	1299_02_1	9_2_1	189_3_371	79_2_618	105_2_761
690_01_1415	1785_02_22	1299_02_1	9_2_1	189_3_322	79_2_623	105_2_799
690_01_1412	1785_02_15	1299_02_1	9_2_1	189_3_280	79_2_629	105_2_852
690_01_1374	1785_02_7	1299_02_1	9_2_1	189_3_256	79_2_654	105_2_865
690_01_1337	1785_02_7	1299_02_1	9_2_1	189_3_254	79_2_635	105_2_842
690_01_1289	1785_02_9	1299_02_1	9_2_1	189_3_243	79_2_635	105_2_843
690_01_1272	1785_02_9	1299_02_1	9_2_1	189_3_247	79_2_643	105_2_847
690_01_1238	1785_02_9	1299_02_1	9_2_1	189_3_236	79_2_632	105_2_817
690_01_1315	1785_02_14	1299_02_1	9_2_1	189_3_220	79_2_564	105_2_818
690_01_1317	1785_02_14	1299_02_1	9_2_1	189_3_220	79_2_536	105_2_819
690_01_1377	1785_02_16	1299_02_1	9_2_1	189_3_237	79_2_504	105_2_834
690_01_1466	1785_02_20	1299_02_1	9_2_1	189_3_249	79_2_479	105_2_761
690_01_1481	1785_02_22	1299_02_1	9_2_1	189_3_252	79_2_475	105_2_747
690_01_1523	1785_02_21	1299_02_1	9_2_1	189_3_245	79_2_458	105_2_785
690_01_1524	1785_02_20	1299_02_1	9_2_1	189_3_243	79_2_419	105_2_870
690_01_1515	1785_02_15	1299_02_1	9_2_1	189_3_256	79_2_431	105_2_941
690_01_1435	1785_02_13	1299_02_1	9_2_1	189_3_287	79_2_449	105_2_974
690_01_1336	1785_02_6	1299_02_1	9_2_1	189_3_301	79_2_472	105_2_1002
690_01_1208	1785_02_4	1299_02_1	9_2_1	189_3_332	79_2_507	105_2_950
690_01_1071	1785_02_2	1299_02_1	9_2_1	189_3_339	79_2_509	105_2_914
690_01_1092	1785_02_1	1299_02_1	9_2_1	189_3_320	79_2_522	105_2_870
690_01_1144	1785_02_1	1299_02_1	9_2_1	189_3_326	79_2_538	105_2_814
690_01_1254	1785_02_1	1299_02_1	9_2_1	189_3_340	79_2_515	105_2_729
690_01_1370	189_3_334	79_2_533	105_2_662
690_01_1449	189_3_343	79_2_531	105_2_646
690_01_1506	189_3_361	79_2_545	105_2_598
690_01_1560	189_3_363	79_2_556	105_2_633
690_01_1527	189_3_397	79_2_538	105_2_654
690_01_1468	189_3_385	79_2_547	105_2_698
690_01_1440	189_3_356	79_2_531	105_2_728
690_01_1426	189_3_339	79_2_516	105_2_776
690_01_1411	189_3_307	79_2_535	105_2_827
690_01_1458	189_3_276	79_2_539	105_2_848
690_01_1521	189_3_258	79_2_537	105_2_865
690_01_1588	189_3_230	79_2_553	105_2_810
690_01_1666	189_3_217	79_2_555	105_2_744
690_01_1661	189_3_196	79_2_589	105_2_737
690_01_1655	189_3_181	79_2_609	105_2_710
690_01_1669	189_3_183	79_2_641	105_2_709
690_01_1625	189_3_187	79_2_647	105_2_701
690_01_1508	189_3_179	79_2_613	105_2_714
690_01_1310	189_3_195	79_2_566	105_2_724
690_01_1128	189_3_210	79_2_478	105_2_748
690_01_1027	189_3_211	79_2_406	105_2_792
690_01_1018	189_3_206	79_2_430	105_2_830
690_01_1083	189_3_240	79_2_451	105_2_849
690_01_1183	189_3_250	79_2_457	105_2_908
690_01_1342	189_3_278	79_2_517	105_2_894
690_01_1401	189_3_301	79_2_539	105_2_905
690_01_1517	189_3_317	79_2_558	105_2_908
690_01_1614	189_3_337	79_2_571	105_2_871
690_01_1686	189_3_326	79_2_533	105_2_874
690_01_1744	189_3_341	79_2_484	105_2_842
690_01_1782	189_3_344	79_2_407	105_2_814
690_01_1698	189_3_348	79_2_387	105_2_794
690_01_1623	189_3_321	79_2_344	105_2_744
690_01_1586	189_3_276	79_2_331	105_2_692
690_01_1474	189_3_257	79_2_352	105_2_635
690_01_1406	189_3_221	79_2_351	105_2_566
690_01_1346	189_3_190	79_2_351	105_2_527
690_01_1403	189_3_179	79_2_371	105_2_506
690_01_1407	189_3_159	79_2_393	105_2_506
690_01_1437	189_3_161	79_2_406	105_2_498
690_01_1395	189_3_177	79_2_407	105_2_475
690_01_1385	189_3_195	79_2_417	105_2_457
690_01_1311	189_3_200	79_2_423	105_2_498
690_01_1307	189_3_231	79_2_415	105_2_515
690_01_1326	189_3_261	79_2_383	105_2_528
690_01_1421	189_3_283	79_2_387	105_2_574
690_01_1441	189_3_301	79_2_433	105_2_633
690_01_1548	189_3_292	79_2_475	105_2_654
690_01_1602	189_3_281	79_2_477	105_2_678
690_01_1577	189_3_286	79_2_507	105_2_660
690_01_1515	189_3_244	79_2_538	105_2_711
690_01_1423	189_3_245	79_2_523	105_2_737
690_01_1352	189_3_279	79_2_528	105_2_768
690_01_1258	189_3_295	79_2_517	105_2_870
690_01_1266	189_3_313	79_2_480	105_2_921
690_01_1272	189_3_349	79_2_456	105_2_975
690_01_1280	189_3_364	79_2_425	105_2_1065
690_01_1264	189_3_350	79_2_419	105_2_1120
690_01_1236	189_3_383	79_2_440	105_2_1132
690_01_1197	189_3_423	79_2_449	105_2_1140
690_01_1197	189_3_418	79_2_460	105_2_1124
690_01_1224	189_3_449	79_2_477	105_2_1078
690_01_1303	189_3_477	79_2_457	105_2_1072
690_01_1355	189_3_497	79_2_447	105_2_1055
690_01_1352	189_3_511	79_2_430	105_2_1032
690_01_1374	189_3_502	79_2_391	105_2_997
690_01_1318	189_3_476	79_2_422	105_2_955
690_01_1270	189_3_443	79_2_464	105_2_939
690_01_1298	189_3_403	79_2_445	105_2_895
690_01_1342	189_3_326	79_2_462	105_2_876
690_01_1431	189_3_294	79_2_507	105_2_864
690_01_1546	189_3_305	79_2_493	105_2_872
690_01_1500	189_3_292	79_2_512	105_2_848
690_01_1402	189_3_255	79_2_514	105_2_839
690_01_1316	189_3_250	79_2_488	105_2_825
690_01_1229	189_3_223	79_2_482	105_2_791
690_01_1277	189_3_184	79_2_479	105_2_805
690_01_1337	189_3_149	79_2_459	105_2_831
690_01_1363	189_3_124	79_2_474	105_2_822
690_01_1452	189_3_79	79_2_463	105_2_827
690_01_1466	189_3_68	79_2_456	105_2_853
690_01_1512	189_3_60	79_2_467	105_2_873
690_01_1528	189_3_63	79_2_483	105_2_912
690_01_1500	189_3_77	79_2_459	105_2_1012
690_01_1468	189_3_97	79_2_437	105_2_1005
690_01_1411	189_3_130	79_2_474	105_2_957
690_01_1380	189_3_155	79_2_469	105_2_909
690_01_1291	189_3_180	79_2_530	105_2_867
690_01_1190	189_3_220	79_2_641	105_2_862
690_01_1173	189_3_244	79_2_700	105_2_823
690_01_1182	189_3_273	79_2_742	105_2_831
690_01_1183	189_3_313	79_2_797	105_2_852
690_01_1179	189_3_323	79_2_815	105_2_836
690_01_1212	189_3_337	79_2_801	105_2_863
690_01_1272	189_3_336	79_2_805	105_2_879
690_01_1365	189_3_299	79_2_767	105_2_856
690_01_1489	189_3_265	79_2_698	105_2_864
690_01_1604	189_3_197	79_2_601	105_2_872
690_01_1676	189_3_128	79_2_528	105_2_860
690_01_1767	189_3_80	79_2_447	105_2_823
690_01_1778	189_3_39	79_2_393	105_2_782
690_01_1792	189_3_28	79_2_390	105_2_764
690_01_1739	189_3_31	79_2_390	105_2_745
690_01_1702	189_3_25	79_2_406	105_2_759
690_01_1622	189_3_22	79_2_450	105_2_756
690_01_1586	189_3_15	79_2_470	105_2_770
690_01_1462	189_3_14	79_2_455	105_2_806
690_01_1290	189_3_11	79_2_470	105_2_814
690_01_1221	189_3_8	79_2_480	105_2_852
690_01_1273	189_3_5	79_2_498	105_2_905
690_01_1363	189_3_5	79_2_504	105_2_925
690_01_1397	189_3_3	79_2_541	105_2_951
690_01_1456	79_2_562	105_2_956
690_01_1485	79_2_564	105_2_929
690_01_1510	79_2_558	105_2_960
690_01_1438	79_2_607	105_2_997
690_01_1382	79_2_631	105_2_1026
690_01_1370	79_2_611	105_2_1121
690_01_1341	79_2_614	105_2_1180
690_01_1375	79_2_598	105_2_1189
690_01_1368	79_2_609	105_2_1204
690_01_1381	79_2_660	105_2_1186
690_01_1434	79_2_635	105_2_1154
690_01_1467	79_2_719	105_2_1050
690_01_1497	79_2_734	105_2_889
690_01_1511	79_2_744	105_2_733
690_01_1423	79_2_769	105_2_655
690_01_1340	79_2_720	105_2_622
690_01_1352	79_2_647	105_2_592
690_01_1336	79_2_582	105_2_602
690_01_1432	79_2_534	105_2_636
690_01_1518	79_2_504	105_2_695
690_01_1542	79_2_498	105_2_718
690_01_1532	79_2_517	105_2_711
690_01_1465	79_2_538	105_2_784
690_01_1489	79_2_532	105_2_876
690_01_1480	79_2_560	105_2_877
690_01_1403	79_2_592	105_2_918
690_01_1348	79_2_618	105_2_1022
690_01_1358	79_2_666	105_2_996
690_01_1351	79_2_711	105_2_962
690_01_1376	79_2_735	105_2_916
690_01_1374	79_2_763	105_2_860
690_01_1394	79_2_767	105_2_854
690_01_1422	79_2_721	105_2_866
690_01_1420	79_2_749	105_2_832
690_01_1491	79_2_687	105_2_857
690_01_1515	79_2_676	105_2_877
690_01_1542	79_2_666	105_2_852
690_01_1492	79_2_634	105_2_908
690_01_1387	79_2_619	105_2_924
690_01_1310	79_2_604	105_2_902
690_01_1242	79_2_567	105_2_895
690_01_1222	79_2_568	105_2_942
690_01_1297	79_2_598	105_2_986
690_01_1456	79_2_620	105_2_1026
690_01_1536	79_2_610	105_2_1146
690_01_1530	79_2_662	105_2_1160
690_01_1467	79_2_637	105_2_1208
690_01_1334	79_2_665	105_2_1238
690_01_1249	79_2_662	105_2_1222
690_01_1188	79_2_641	105_2_1265
690_01_1147	79_2_692	105_2_1253
690_01_1160	79_2_706	105_2_1260
690_01_1191	79_2_691	105_2_1308
690_01_1274	79_2_716	105_2_1281
690_01_1360	79_2_656	105_2_1247
690_01_1406	79_2_639	105_2_1214
690_01_1381	79_2_655	105_2_1121
690_01_1372	79_2_618	105_2_1039
690_01_1310	79_2_643	105_2_942
690_01_1237	79_2_680	105_2_874
690_01_1217	79_2_670	105_2_798
690_01_1275	79_2_673	105_2_761
690_01_1354	79_2_639	105_2_767
690_01_1472	79_2_642	105_2_738
690_01_1583	79_2_594	105_2_800
690_01_1558	79_2_547	105_2_897
690_01_1566	79_2_514	105_2_907
690_01_1526	79_2_451	105_2_943
690_01_1461	79_2_403	105_2_1018
690_01_1437	79_2_413	105_2_1019
690_01_1372	79_2_438	105_2_997
690_01_1353	79_2_434	105_2_997
690_01_1375	79_2_487	105_2_962
690_01_1367	79_2_574	105_2_953
690_01_1342	79_2_644	105_2_955
690_01_1213	79_2_757	105_2_1005
690_01_1220	79_2_808	105_2_1029
690_01_1213	79_2_849	105_2_1124
690_01_1165	79_2_905	105_2_1154
690_01_1195	79_2_868	105_2_1127
690_01_1171	79_2_898	105_2_1126
690_01_1247	79_2_918	105_2_1071
690_01_1327	79_2_880	105_2_1005
690_01_1328	79_2_879	105_2_936
690_01_1424	79_2_878	105_2_906
690_01_1546	79_2_901	105_2_881
690_01_1633	79_2_873	105_2_855
690_01_1690	79_2_864	105_2_863
690_01_1658	79_2_862	105_2_836
690_01_1634	79_2_831	105_2_791
690_01_1510	79_2_752	105_2_774
690_01_1374	79_2_706	105_2_754
690_01_1328	79_2_700	105_2_686
690_01_1380	79_2_678	105_2_653
690_01_1439	79_2_688	105_2_647
690_01_1451	79_2_741	105_2_628
690_01_1453	79_2_760	105_2_625
690_01_1419	79_2_768	105_2_623
690_01_1340	79_2_797	105_2_648
690_01_1342	79_2_803	105_2_650
690_01_1319	79_2_821	105_2_687
690_01_1365	79_2_856	105_2_679
690_01_1353	79_2_864	105_2_698
690_01_1338	79_2_892	105_2_689
690_01_1297	79_2_890	105_2_702
690_01_1378	79_2_880	105_2_759
690_01_1359	79_2_879	105_2_808
690_01_1362	79_2_861	105_2_848
690_01_1383	79_2_903	105_2_906
690_01_1403	79_2_873	105_2_920
690_01_1343	79_2_880	105_2_976
690_01_1283	79_2_892	105_2_1004
690_01_1283	79_2_873	105_2_977
690_01_1301	79_2_850	105_2_974
690_01_1310	79_2_875	105_2_924
690_01_1360	79_2_856	105_2_828
690_01_1367	79_2_873	105_2_792
690_01_1365	79_2_977	105_2_740
690_01_1451	79_2_995	105_2_675
690_01_1439	79_2_1051	105_2_634
690_01_1399	79_2_1031	105_2_618
690_01_1307	79_2_1001	105_2_626
690_01_1258	79_2_1021	105_2_609
690_01_1235	79_2_993	105_2_586
690_01_1289	79_2_959	105_2_565
690_01_1372	79_2_913	105_2_582
690_01_1425	79_2_860	105_2_601
690_01_1456	79_2_805	105_2_616
690_01_1456	79_2_742	105_2_663
690_01_1435	79_2_656	105_2_722
690_01_1390	79_2_565	105_2_797
690_01_1373	79_2_548	105_2_799
690_01_1335	79_2_552	105_2_833
690_01_1256	79_2_552	105_2_870
690_01_1180	79_2_574	105_2_925
690_01_1120	79_2_610	105_2_941
690_01_1068	79_2_642	105_2_960
690_01_1048	79_2_692	105_2_952
690_01_1104	79_2_722	105_2_916
690_01_1236	79_2_749	105_2_872
690_01_1311	79_2_758	105_2_885
690_01_1441	79_2_765	105_2_845
690_01_1503	79_2_811	105_2_819
690_01_1528	79_2_761	105_2_797
690_01_1502	79_2_781	105_2_810
690_01_1426	79_2_826	105_2_803
690_01_1365	79_2_831	105_2_833
690_01_1297	79_2_903	105_2_835
690_01_1193	79_2_940	105_2_834
690_01_1168	79_2_917	105_2_865
690_01_1163	79_2_931	105_2_849
690_01_1199	79_2_955	105_2_883
690_01_1303	79_2_915	105_2_918
690_01_1370	79_2_924	105_2_916
690_01_1442	79_2_872	105_2_819
690_01_1525	79_2_829	105_2_737
690_01_1533	79_2_811	105_2_651
690_01_1567	79_2_778	105_2_554
690_01_1606	79_2_775	105_2_555
690_01_1574	79_2_769	105_2_583
690_01_1505	79_2_780	105_2_579
690_01_1396	79_2_842	105_2_589
690_01_1309	79_2_877	105_2_605
690_01_1237	79_2_880	105_2_610
690_01_1135	79_2_891	105_2_666
690_01_1127	79_2_852	105_2_720
690_01_1194	79_2_809	105_2_771
690_01_1286	79_2_734	105_2_805
690_01_1348	79_2_712	105_2_853
690_01_1439	79_2_655	105_2_880
690_01_1587	79_2_664	105_2_866
690_01_1648	79_2_693	105_2_870
690_01_1649	79_2_661	105_2_851
690_01_1557	79_2_619	105_2_827
690_01_1453	79_2_608	105_2_822
690_01_1321	79_2_573	105_2_887
690_01_1219	79_2_570	105_2_856
690_01_1186	79_2_584	105_2_860
690_01_1228	79_2_605	105_2_884
690_01_1219	79_2_609	105_2_923
690_01_1246	79_2_613	105_2_942
690_01_1280	79_2_640	105_2_904
690_01_1304	79_2_655	105_2_947
690_01_1230	79_2_699	105_2_924
690_01_1217	79_2_767	105_2_854
690_01_1244	79_2_776	105_2_792
690_01_1191	79_2_803	105_2_786
690_01_1224	79_2_785	105_2_795
690_01_1294	79_2_759	105_2_757
690_01_1387	79_2_781	105_2_760
690_01_1391	79_2_821	105_2_828
690_01_1413	79_2_873	105_2_873
690_01_1452	79_2_917	105_2_890
690_01_1442	79_2_906	105_2_903
690_01_1376	79_2_913	105_2_891
690_01_1358	79_2_864	105_2_889
690_01_1399	79_2_739	105_2_863
690_01_1497	79_2_650	105_2_816
690_01_1620	79_2_554	105_2_798
690_01_1679	79_2_539	105_2_772
690_01_1716	79_2_558	105_2_744
690_01_1749	79_2_526	105_2_726
690_01_1733	79_2_574	105_2_666
690_01_1705	79_2_629	105_2_603
690_01_1675	79_2_682	105_2_575
690_01_1595	79_2_744	105_2_564
690_01_1529	79_2_794	105_2_563
690_01_1422	79_2_801	105_2_538
690_01_1295	79_2_856	105_2_516
690_01_1148	79_2_876	105_2_491
690_01_1137	79_2_897	105_2_457
690_01_1260	79_2_855	105_2_454
690_01_1348	79_2_862	105_2_489
690_01_1473	79_2_825	105_2_521
690_01_1519	79_2_757	105_2_578
690_01_1536	79_2_730	105_2_622
690_01_1486	79_2_715	105_2_675
690_01_1419	79_2_681	105_2_738
690_01_1270	79_2_694	105_2_828
690_01_1055	79_2_723	105_2_892
690_01_988	79_2_698	105_2_941
690_01_1024	79_2_679	105_2_960
690_01_1123	79_2_720	105_2_988
690_01_1206	79_2_704	105_2_1042
690_01_1340	79_2_730	105_2_1017
690_01_1477	79_2_740	105_2_1029
690_01_1542	79_2_745	105_2_978
690_01_1593	79_2_803	105_2_898
690_01_1570	79_2_765	105_2_924
690_01_1505	79_2_759	105_2_910
690_01_1380	79_2_759	105_2_944
690_01_1307	79_2_750	105_2_989
690_01_1264	79_2_750	105_2_988
690_01_1184	79_2_772	105_2_987
690_01_1181	79_2_775	105_2_1018
690_01_1176	79_2_833	105_2_1035
690_01_1205	79_2_876	105_2_1015
690_01_1179	79_2_916	105_2_1019
690_01_1177	79_2_947	105_2_1001
690_01_1203	79_2_980	105_2_992
690_01_1185	79_2_997	105_2_985
690_01_1218	79_2_994	105_2_933
690_01_1225	79_2_1007	105_2_909
690_01_1257	79_2_1021	105_2_881
690_01_1350	79_2_1026	105_2_784
690_01_1394	79_2_1044	105_2_691
690_01_1476	79_2_1021	105_2_603
690_01_1515	79_2_999	105_2_498
690_01_1506	79_2_998	105_2_423
690_01_1485	79_2_991	105_2_375
690_01_1513	79_2_976	105_2_383
690_01_1519	79_2_987	105_2_384
690_01_1497	79_2_976	105_2_414
690_01_1404	79_2_914	105_2_504
690_01_1257	79_2_866	105_2_600
690_01_1171	79_2_826	105_2_666
690_01_1146	79_2_816	105_2_693
690_01_1166	79_2_794	105_2_770
690_01_1181	79_2_813	105_2_814
690_01_1266	79_2_830	105_2_832
690_01_1249	79_2_852	105_2_870
690_01_1249	79_2_866	105_2_909
690_01_1297	79_2_877	105_2_889
690_01_1302	79_2_894	105_2_873
690_01_1383	79_2_850	105_2_860
690_01_1440	79_2_868	105_2_833
690_01_1483	79_2_866	105_2_792
690_01_1477	79_2_884	105_2_768
690_01_1468	79_2_858	105_2_717
690_01_1407	79_2_814	105_2_626
690_01_1348	79_2_813	105_2_582
690_01_1290	79_2_851	105_2_584
690_01_1331	79_2_833	105_2_570
690_01_1409	79_2_818	105_2_566
690_01_1428	79_2_861	105_2_600
690_01_1363	79_2_886	105_2_630
690_01_1317	79_2_932	105_2_611
690_01_1318	79_2_955	105_2_563
690_01_1267	79_2_1009	105_2_574
690_01_1248	79_2_1040	105_2_615
690_01_1272	79_2_1061	105_2_602
690_01_1283	79_2_1064	105_2_584
690_01_1218	79_2_1035	105_2_648
690_01_1309	79_2_939	105_2_710
690_01_1360	79_2_889	105_2_788
690_01_1403	79_2_793	105_2_902
690_01_1453	79_2_667	105_2_1015
690_01_1465	79_2_641	105_2_1039
690_01_1399	79_2_615	105_2_1116
690_01_1389	79_2_613	105_2_1147
690_01_1339	79_2_648	105_2_1126
690_01_1291	79_2_683	105_2_1133
690_01_1258	79_2_718	105_2_1150
690_01_1345	79_2_728	105_2_1119
690_01_1391	79_2_706	105_2_1112
690_01_1433	79_2_751	105_2_1081
690_01_1390	79_2_773	105_2_1000
690_01_1324	79_2_780	105_2_991
690_01_1331	79_2_799	105_2_992
690_01_1384	79_2_808	105_2_942
690_01_1377	79_2_846	105_2_946
690_01_1276	79_2_871	105_2_1000
690_01_1199	79_2_861	105_2_949
690_01_1130	79_2_845	105_2_941
690_01_1019	79_2_829	105_2_985
690_01_1061	79_2_770	105_2_960
690_01_1133	79_2_738	105_2_913
690_01_1234	79_2_725	105_2_913
690_01_1286	79_2_750	105_2_902
690_01_1326	79_2_752	105_2_827
690_01_1334	79_2_767	105_2_831
690_01_1360	79_2_756	105_2_817
690_01_1424	79_2_695	105_2_802
690_01_1493	79_2_638	105_2_801
690_01_1556	79_2_602	105_2_836
690_01_1597	79_2_572	105_2_869
690_01_1658	79_2_561	105_2_934
690_01_1640	79_2_545	105_2_997
690_01_1616	79_2_527	105_2_1005
690_01_1592	79_2_496	105_2_1006
690_01_1544	79_2_466	105_2_981
690_01_1496	79_2_470	105_2_913
690_01_1385	79_2_467	105_2_946
690_01_1312	79_2_475	105_2_949
690_01_1289	79_2_507	105_2_961
690_01_1302	79_2_539	105_2_933
690_01_1407	79_2_556	105_2_934
690_01_1441	79_2_589	105_2_960
690_01_1496	79_2_593	105_2_914
690_01_1515	79_2_611	105_2_945
690_01_1502	79_2_611	105_2_980
690_01_1483	79_2_629	105_2_961
690_01_1417	79_2_639	105_2_1028
690_01_1363	79_2_629	105_2_1126
690_01_1326	79_2_611	105_2_1149
690_01_1252	79_2_607	105_2_1192
690_01_1171	79_2_597	105_2_1224
690_01_1096	79_2_584	105_2_1183
690_01_1108	79_2_581	105_2_1163
690_01_1163	79_2_605	105_2_1186
690_01_1251	79_2_570	105_2_1200
690_01_1322	79_2_588	105_2_1183
690_01_1455	79_2_549	105_2_1219
690_01_1530	79_2_546	105_2_1181
690_01_1538	79_2_557	105_2_1183
690_01_1497	79_2_557	105_2_1164
690_01_1391	79_2_583	105_2_1144
690_01_1235	79_2_588	105_2_1100
690_01_1125	79_2_541	105_2_1117
690_01_1114	79_2_517	105_2_1065
690_01_1191	79_2_506	105_2_1035
690_01_1219	79_2_490	105_2_1079
690_01_1244	79_2_469	105_2_1110
690_01_1286	79_2_491	105_2_1108
690_01_1374	79_2_495	105_2_1110
690_01_1444	79_2_465	105_2_1102
690_01_1539	79_2_492	105_2_1021
690_01_1594	79_2_490	105_2_948
690_01_1657	79_2_469	105_2_914
690_01_1697	79_2_508	105_2_824
690_01_1654	79_2_514	105_2_772
690_01_1564	79_2_527	105_2_802
690_01_1489	79_2_540	105_2_809
690_01_1433	79_2_537	105_2_865
690_01_1500	79_2_487	105_2_958
690_01_1484	79_2_481	105_2_1019
690_01_1486	79_2_463	105_2_1087
690_01_1444	79_2_463	105_2_1119
690_01_1427	79_2_476	105_2_1094
690_01_1392	79_2_467	105_2_1079
690_01_1376	79_2_521	105_2_1089
690_01_1275	79_2_565	105_2_1083
690_01_1135	79_2_596	105_2_1101
690_01_1054	79_2_619	105_2_1130
690_01_1141	79_2_619	105_2_1107
690_01_1260	79_2_564	105_2_1080
690_01_1282	79_2_514	105_2_1083
690_01_1288	79_2_436	105_2_1064
690_01_1320	79_2_386	105_2_1024
690_01_1396	79_2_350	105_2_1015
690_01_1541	79_2_351	105_2_1026
690_01_1658	79_2_352	105_2_994
690_01_1652	79_2_388	105_2_986
690_01_1602	79_2_423	105_2_1022
690_01_1580	79_2_464	105_2_1017
690_01_1540	79_2_493	105_2_1027
690_01_1419	79_2_512	105_2_1103
690_01_1310	79_2_551	105_2_1121
690_01_1303	79_2_557	105_2_1112
690_01_1316	79_2_575	105_2_1098
690_01_1306	79_2_624	105_2_1076
690_01_1351	79_2_656	105_2_959
690_01_1341	79_2_689	105_2_912
690_01_1349	79_2_733	105_2_825
690_01_1386	79_2_765	105_2_752
690_01_1433	79_2_808	105_2_702
690_01_1510	79_2_789	105_2_711
690_01_1580	79_2_773	105_2_671
690_01_1555	79_2_752	105_2_660
690_01_1532	79_2_674	105_2_710
690_01_1481	79_2_617	105_2_790
690_01_1385	79_2_597	105_2_834
690_01_1361	79_2_535	105_2_840
690_01_1302	79_2_500	105_2_932
690_01_1310	79_2_465	105_2_970
690_01_1378	79_2_438	105_2_977
690_01_1397	79_2_409	105_2_1006
690_01_1435	79_2_391	105_2_1106
690_01_1437	79_2_362	105_2_1136
690_01_1442	79_2_360	105_2_1199
690_01_1351	79_2_388	105_2_1273
690_01_1327	79_2_366	105_2_1327
690_01_1283	79_2_361	105_2_1329
690_01_1321	79_2_372	105_2_1335
690_01_1361	79_2_359	105_2_1383
690_01_1358	79_2_419	105_2_1401
690_01_1294	79_2_469	105_2_1398
690_01_1266	79_2_482	105_2_1363
690_01_1198	79_2_564	105_2_1280
690_01_1227	79_2_618	105_2_1197
690_01_1248	79_2_624	105_2_1146
690_01_1293	79_2_637	105_2_1035
690_01_1340	79_2_644	105_2_978
690_01_1356	79_2_614	105_2_948
690_01_1362	79_2_576	105_2_938
690_01_1354	79_2_550	105_2_916
690_01_1335	79_2_473	105_2_897
690_01_1312	79_2_423	105_2_883
690_01_1394	79_2_382	105_2_881
690_01_1472	79_2_350	105_2_885
690_01_1537	79_2_327	105_2_879
690_01_1558	79_2_308	105_2_874
690_01_1550	79_2_304	105_2_879
690_01_1537	79_2_247	105_2_896
690_01_1490	79_2_223	105_2_928
690_01_1414	79_2_206	105_2_981
690_01_1357	79_2_183	105_2_1019
690_01_1402	79_2_184	105_2_1072
690_01_1443	79_2_210	105_2_1064
690_01_1486	79_2_229	105_2_1091
690_01_1426	79_2_243	105_2_1060
690_01_1329	79_2_254	105_2_1054
690_01_1317	79_2_255	105_2_1031
690_01_1314	79_2_257	105_2_1042
690_01_1332	79_2_255	105_2_1027
690_01_1320	79_2_254	105_2_1091
690_01_1343	79_2_266	105_2_1084
690_01_1343	79_2_301	105_2_1042
690_01_1372	79_2_322	105_2_1045
690_01_1348	79_2_345	105_2_1068
690_01_1367	79_2_366	105_2_1061
690_01_1377	79_2_371	105_2_1135
690_01_1382	79_2_379	105_2_1213
690_01_1404	79_2_406	105_2_1237
690_01_1398	79_2_417	105_2_1266
690_01_1362	79_2_437	105_2_1310
690_01_1324	79_2_463	105_2_1310
690_01_1324	79_2_495	105_2_1259
690_01_1301	79_2_511	105_2_1210
690_01_1261	79_2_537	105_2_1132
690_01_1191	79_2_578	105_2_1147
690_01_1300	79_2_569	105_2_1116
690_01_1340	79_2_587	105_2_1101
690_01_1378	79_2_571	105_2_1112
690_01_1363	79_2_507	105_2_1175
690_01_1293	79_2_502	105_2_1149
690_01_1275	79_2_451	105_2_1124
690_01_1341	79_2_408	105_2_1071
690_01_1417	79_2_415	105_2_941
690_01_1491	79_2_424	105_2_891
690_01_1539	79_2_416	105_2_869
690_01_1558	79_2_437	105_2_863
690_01_1512	79_2_461	105_2_911
690_01_1405	79_2_486	105_2_982
690_01_1362	79_2_510	105_2_1063
690_01_1340	79_2_560	105_2_1149
690_01_1286	79_2_544	105_2_1269
690_01_1283	79_2_531	105_2_1342
690_01_1189	79_2_519	105_2_1403
690_01_1047	79_2_513	105_2_1508
690_01_1056	79_2_504	105_2_1526
690_01_1126	79_2_511	105_2_1553
690_01_1180	79_2_503	105_2_1531
690_01_1212	79_2_496	105_2_1509
690_01_1291	79_2_517	105_2_1507
690_01_1324	79_2_513	105_2_1510
690_01_1351	79_2_524	105_2_1445
690_01_1412	79_2_529	105_2_1345
690_01_1456	79_2_546	105_2_1230
690_01_1539	79_2_521	105_2_1140
690_01_1603	79_2_558	105_2_1012
690_01_1639	79_2_499	105_2_955
690_01_1714	79_2_463	105_2_911
690_01_1780	79_2_430	105_2_896
690_01_1798	79_2_375	105_2_908
690_01_1757	79_2_381	105_2_920
690_01_1628	79_2_385	105_2_927
690_01_1452	79_2_376	105_2_959
690_01_1342	79_2_402	105_2_935
690_01_1191	79_2_457	105_2_926
690_01_1112	79_2_445	105_2_912
690_01_1137	79_2_413	105_2_926
690_01_1178	79_2_424	105_2_859
690_01_1249	79_2_425	105_2_813
690_01_1409	79_2_407	105_2_776
690_01_1531	79_2_410	105_2_761
690_01_1638	79_2_432	105_2_796
690_01_1720	79_2_428	105_2_827
690_01_1738	79_2_421	105_2_857
690_01_1677	79_2_436	105_2_926
690_01_1573	79_2_430	105_2_926
690_01_1385	79_2_384	105_2_991
690_01_1300	79_2_400	105_2_1022
690_01_1221	79_2_428	105_2_1089
690_01_1233	79_2_429	105_2_1151
690_01_1312	79_2_442	105_2_1200
690_01_1341	79_2_480	105_2_1239
690_01_1387	79_2_453	105_2_1275
690_01_1407	79_2_413	105_2_1316
690_01_1381	79_2_418	105_2_1291
690_01_1392	79_2_377	105_2_1294
690_01_1435	79_2_345	105_2_1336
690_01_1433	79_2_324	105_2_1406
690_01_1423	79_2_277	105_2_1462
690_01_1442	79_2_290	105_2_1501
690_01_1460	79_2_274	105_2_1569
690_01_1440	79_2_263	105_2_1603
690_01_1394	79_2_282	105_2_1615
690_01_1322	79_2_264	105_2_1679
690_01_1263	79_2_300	105_2_1707
690_01_1161	79_2_279	105_2_1759
690_01_1113	79_2_252	105_2_1768
690_01_1116	79_2_231	105_2_1712
690_01_1188	79_2_214	105_2_1647
690_01_1298	79_2_201	105_2_1524
690_01_1491	79_2_202	105_2_1372
690_01_1616	79_2_197	105_2_1242
690_01_1736	79_2_224	105_2_1132
690_01_1793	79_2_204	105_2_1081
690_01_1755	79_2_210	105_2_1019
690_01_1665	79_2_212	105_2_1017
690_01_1574	79_2_212	105_2_1109
690_01_1479	79_2_185	105_2_1145
690_01_1295	79_2_200	105_2_1173
690_01_1141	79_2_215	105_2_1236
690_01_1058	79_2_237	105_2_1285
690_01_1137	79_2_262	105_2_1263
690_01_1219	79_2_276	105_2_1250
690_01_1332	79_2_266	105_2_1299
690_01_1375	79_2_284	105_2_1354
690_01_1437	79_2_284	105_2_1337
690_01_1444	79_2_271	105_2_1386
690_01_1383	79_2_312	105_2_1423
690_01_1311	79_2_328	105_2_1486
690_01_1240	79_2_292	105_2_1568
690_01_1125	79_2_320	105_2_1637
690_01_1102	79_2_296	105_2_1685
690_01_1128	79_2_291	105_2_1728
690_01_1103	79_2_331	105_2_1699
690_01_1118	79_2_319	105_2_1645
690_01_1158	79_2_304	105_2_1647
690_01_1254	79_2_284	105_2_1635
690_01_1388	79_2_287	105_2_1548
690_01_1515	79_2_297	105_2_1464
690_01_1628	79_2_315	105_2_1366
690_01_1664	79_2_354	105_2_1273
690_01_1629	79_2_381	105_2_1191
690_01_1616	79_2_402	105_2_1077
690_01_1605	79_2_393	105_2_1005
690_01_1556	79_2_348	105_2_945
690_01_1502	79_2_353	105_2_880
690_01_1428	79_2_319	105_2_902
690_01_1385	79_2_306	105_2_878
690_01_1341	79_2_287	105_2_896
690_01_1272	79_2_302	105_2_934
690_01_1213	79_2_304	105_2_944
690_01_1175	79_2_288	105_2_990
690_01_1236	79_2_282	105_2_1016
690_01_1351	79_2_315	105_2_1067
690_01_1462	79_2_328	105_2_1046
690_01_1557	79_2_345	105_2_1037
690_01_1550	79_2_380	105_2_1039
690_01_1584	79_2_376	105_2_988
690_01_1525	79_2_371	105_2_967
690_01_1468	79_2_366	105_2_974
690_01_1393	79_2_350	105_2_1030
690_01_1395	79_2_332	105_2_1050
690_01_1432	79_2_335	105_2_1109
690_01_1447	79_2_324	105_2_1151
690_01_1401	79_2_303	105_2_1158
690_01_1354	79_2_289	105_2_1191
690_01_1335	79_2_281	105_2_1235
690_01_1288	79_2_284	105_2_1333
690_01_1254	79_2_271	105_2_1394
690_01_1219	79_2_246	105_2_1539
690_01_1159	79_2_254	105_2_1624
690_01_1209	79_2_263	105_2_1602
690_01_1153	79_2_295	105_2_1634
690_01_1120	79_2_342	105_2_1679
690_01_1165	79_2_377	105_2_1677
690_01_1204	79_2_423	105_2_1697
690_01_1233	79_2_462	105_2_1753
690_01_1303	79_2_464	105_2_1686
690_01_1292	79_2_427	105_2_1628
690_01_1301	79_2_399	105_2_1519
690_01_1381	79_2_340	105_2_1406
690_01_1457	79_2_256	105_2_1331
690_01_1568	79_2_232	105_2_1256
690_01_1648	79_2_191	105_2_1198
690_01_1722	79_2_181	105_2_1128
690_01_1753	79_2_180	105_2_1117
690_01_1723	79_2_184	105_2_1109
690_01_1634	79_2_200	105_2_1092
690_01_1505	79_2_211	105_2_1033
690_01_1303	79_2_221	105_2_969
690_01_1142	79_2_229	105_2_899
690_01_999	79_2_259	105_2_820
690_01_1082	79_2_271	105_2_738
690_01_1255	79_2_258	105_2_764
690_01_1397	79_2_247	105_2_800
690_01_1599	79_2_223	105_2_879
690_01_1737	79_2_200	105_2_969
690_01_1804	79_2_174	105_2_1104
690_01_1749	79_2_195	105_2_1205
690_01_1585	79_2_210	105_2_1305
690_01_1295	79_2_223	105_2_1416
690_01_1002	79_2_247	105_2_1520
690_01_943	79_2_270	105_2_1568
690_01_999	79_2_268	105_2_1686
690_01_1055	79_2_283	105_2_1744
690_01_1127	79_2_270	105_2_1784
690_01_1114	79_2_261	105_2_1851
690_01_1128	79_2_264	105_2_1868
690_01_1199	79_2_245	105_2_1902
690_01_1284	79_2_242	105_2_1890
690_01_1257	79_2_230	105_2_1843
690_01_1197	79_2_243	105_2_1794
690_01_1158	79_2_250	105_2_1679
690_01_1167	79_2_235	105_2_1651
690_01_1212	79_2_244	105_2_1575
690_01_1257	79_2_232	105_2_1487
690_01_1247	79_2_228	105_2_1399
690_01_1210	79_2_232	105_2_1345
690_01_1244	79_2_235	105_2_1238
690_01_1302	79_2_246	105_2_1109
690_01_1371	79_2_229	105_2_1024
690_01_1429	79_2_230	105_2_966
690_01_1633	79_2_242	105_2_862
690_01_1715	79_2_252	105_2_825
690_01_1703	79_2_237	105_2_841
690_01_1728	79_2_222	105_2_911
690_01_1774	79_2_190	105_2_961
690_01_1828	79_2_177	105_2_1020
690_01_1746	79_2_166	105_2_1089
690_01_1681	79_2_182	105_2_1104
690_01_1613	79_2_193	105_2_1140
690_01_1527	79_2_222	105_2_1162
690_01_1494	79_2_262	105_2_1221
690_01_1414	79_2_291	105_2_1257
690_01_1394	79_2_336	105_2_1287
690_01_1390	79_2_382	105_2_1289
690_01_1357	79_2_372	105_2_1322
690_01_1360	79_2_358	105_2_1289
690_01_1308	79_2_340	105_2_1315
690_01_1238	79_2_312	105_2_1332
690_01_1236	79_2_305	105_2_1342
690_01_1181	79_2_334	105_2_1307
690_01_1165	79_2_358	105_2_1275
690_01_1134	79_2_351	105_2_1297
690_01_1209	79_2_337	105_2_1284
690_01_1227	79_2_321	105_2_1317
690_01_1266	79_2_305	105_2_1409
690_01_1331	79_2_285	105_2_1443
690_01_1387	79_2_268	105_2_1462
690_01_1436	79_2_251	105_2_1495
690_01_1455	79_2_240	105_2_1453
690_01_1461	79_2_223	105_2_1468
690_01_1510	79_2_213	105_2_1371
690_01_1492	79_2_204	105_2_1266
690_01_1518	79_2_199	105_2_1235
690_01_1477	79_2_212	105_2_1246
690_01_1471	79_2_251	105_2_1247
690_01_1446	79_2_266	105_2_1293
690_01_1403	79_2_301	105_2_1314
690_01_1314	79_2_349	105_2_1271
690_01_1300	79_2_386	105_2_1225
690_01_1315	79_2_402	105_2_1144
690_01_1355	79_2_413	105_2_1068
690_01_1424	79_2_413	105_2_1006
690_01_1442	79_2_398	105_2_922
690_01_1414	79_2_403	105_2_894
690_01_1360	79_2_403	105_2_869
690_01_1383	79_2_455	105_2_877
690_01_1392	79_2_498	105_2_911
690_01_1387	79_2_526	105_2_941
690_01_1381	79_2_566	105_2_977
690_01_1328	79_2_587	105_2_1027
690_01_1251	79_2_600	105_2_1132
690_01_1098	79_2_650	105_2_1238
690_01_1012	79_2_649	105_2_1364
690_01_1008	79_2_671	105_2_1412
690_01_1008	79_2_650	105_2_1517
690_01_1014	79_2_604	105_2_1598
690_01_979	79_2_550	105_2_1605
690_01_937	79_2_499	105_2_1661
690_01_1027	79_2_424	105_2_1618
690_01_1114	79_2_399	105_2_1573
690_01_1185	79_2_345	105_2_1606
690_01_1233	79_2_332	105_2_1579
690_01_1253	79_2_325	105_2_1590
690_01_1304	79_2_311	105_2_1632
690_01_1360	79_2_341	105_2_1591
690_01_1329	79_2_315	105_2_1616
690_01_1336	79_2_321	105_2_1580
690_01_1303	79_2_298	105_2_1522
690_01_1334	79_2_273	105_2_1438
690_01_1395	79_2_274	105_2_1259
690_01_1483	79_2_309	105_2_1131
690_01_1626	79_2_344	105_2_1042
690_01_1749	79_2_383	105_2_951
690_01_1843	79_2_383	105_2_911
690_01_1814	79_2_414	105_2_890
690_01_1670	79_2_422	105_2_921
690_01_1511	79_2_434	105_2_941
690_01_1320	79_2_428	105_2_950
690_01_1197	79_2_449	105_2_931
690_01_1133	79_2_471	105_2_936
690_01_1191	79_2_469	105_2_925
690_01_1240	79_2_491	105_2_924
690_01_1351	79_2_517	105_2_871
690_01_1416	79_2_502	105_2_845
690_01_1484	79_2_470	105_2_817
690_01_1520	79_2_449	105_2_812
690_01_1574	79_2_400	105_2_879
690_01_1552	79_2_369	105_2_958
690_01_1481	79_2_363	105_2_1026
690_01_1346	79_2_366	105_2_1096
690_01_1111	79_2_378	105_2_1261
690_01_869	79_2_428	105_2_1357
690_01_852	79_2_485	105_2_1386
690_01_949	79_2_553	105_2_1452
690_01_1088	79_2_602	105_2_1453
690_01_1214	79_2_664	105_2_1398
690_01_1226	79_2_689	105_2_1471
690_01_1257	79_2_716	105_2_1460
690_01_1319	79_2_731	105_2_1423
690_01_1329	79_2_713	105_2_1383
690_01_1357	79_2_636	105_2_1302
690_01_1365	79_2_608	105_2_1274
690_01_1340	79_2_590	105_2_1188
690_01_1404	79_2_559	105_2_1091
690_01_1457	79_2_526	105_2_1028
690_01_1542	79_2_499	105_2_940
690_01_1661	79_2_474	105_2_943
690_01_1702	79_2_411	105_2_986
690_01_1711	79_2_412	105_2_957
690_01_1621	79_2_387	105_2_976
690_01_1536	79_2_389	105_2_998
690_01_1424	79_2_391	105_2_957
690_01_1332	79_2_358	105_2_958
690_01_1259	79_2_337	105_2_924
690_01_1340	79_2_344	105_2_912
690_01_1476	79_2_338	105_2_946
690_01_1504	79_2_334	105_2_955
690_01_1471	79_2_345	105_2_992
690_01_1368	79_2_360	105_2_1060
690_01_1235	79_2_367	105_2_1088
690_01_1229	79_2_385	105_2_1110
690_01_1287	79_2_446	105_2_1093
690_01_1299	79_2_432	105_2_1114
690_01_1363	79_2_438	105_2_1138
690_01_1434	79_2_473	105_2_1148
690_01_1477	79_2_463	105_2_1149
690_01_1498	79_2_481	105_2_1162
690_01_1557	79_2_492	105_2_1096
690_01_1622	79_2_451	105_2_1032
690_01_1680	79_2_424	105_2_940
690_01_1683	79_2_411	105_2_895
690_01_1674	79_2_398	105_2_835
690_01_1598	79_2_426	105_2_841
690_01_1597	79_2_448	105_2_820
690_01_1503	79_2_464	105_2_786
690_01_1416	79_2_482	105_2_848
690_01_1305	79_2_527	105_2_920
690_01_1263	79_2_570	105_2_973
690_01_1085	79_2_581	105_2_1031
690_01_987	79_2_576	105_2_1146
690_01_949	79_2_619	105_2_1232
690_01_1032	79_2_625	105_2_1243
690_01_1138	79_2_599	105_2_1277
690_01_1210	79_2_602	105_2_1212
690_01_1216	79_2_564	105_2_1118
690_01_1277	79_2_489	105_2_1051
690_01_1367	79_2_451	105_2_1074
690_01_1443	79_2_397	105_2_1104
690_01_1498	79_2_360	105_2_1158
690_01_1478	79_2_383	105_2_1224
690_01_1375	79_2_370	105_2_1265
690_01_1249	79_2_347	105_2_1290
690_01_1131	79_2_389	105_2_1323
690_01_1089	79_2_450	105_2_1291
690_01_1162	79_2_486	105_2_1266
690_01_1190	79_2_527	105_2_1277
690_01_1262	79_2_562	105_2_1234
690_01_1315	79_2_579	105_2_1206
690_01_1307	79_2_607	105_2_1196
690_01_1243	79_2_648	105_2_1175
690_01_1260	79_2_618	105_2_1138
690_01_1304	79_2_568	105_2_1171
690_01_1321	79_2_560	105_2_1149
690_01_1376	79_2_523	105_2_1130
690_01_1410	79_2_512	105_2_1058
690_01_1398	79_2_521	105_2_982
690_01_1425	79_2_516	105_2_865
690_01_1453	79_2_465	105_2_838
690_01_1454	79_2_454	105_2_828
690_01_1406	79_2_449	105_2_893
690_01_1327	79_2_443	105_2_953
690_01_1173	79_2_470	105_2_994
690_01_1048	79_2_465	105_2_1075
690_01_988	79_2_475	105_2_1119
690_01_1080	79_2_517	105_2_1146
690_01_1193	79_2_536	105_2_1188
690_01_1329	79_2_539	105_2_1190
690_01_1478	79_2_528	105_2_1167
690_01_1558	79_2_550	105_2_1151
690_01_1582	79_2_539	105_2_1081
690_01_1535	79_2_577	105_2_1014
690_01_1510	79_2_596	105_2_983
690_01_1461	79_2_612	105_2_929
690_01_1415	79_2_628	105_2_908
690_01_1415	79_2_666	105_2_913
690_01_1380	79_2_683	105_2_938
690_01_1389	79_2_669	105_2_935
690_01_1409	79_2_639	105_2_961
690_01_1398	79_2_608	105_2_941
690_01_1406	79_2_582	105_2_930
690_01_1411	79_2_550	105_2_934
690_01_1423	79_2_512	105_2_992
690_01_1457	79_2_499	105_2_1027
690_01_1509	79_2_484	105_2_1056
690_01_1544	79_2_441	105_2_1138
690_01_1587	79_2_402	105_2_1133
690_01_1571	79_2_351	105_2_1138
690_01_1488	79_2_339	105_2_1113
690_01_1470	79_2_311	105_2_1028
690_01_1487	79_2_296	105_2_990
690_01_1500	79_2_306	105_2_980
690_01_1524	79_2_325	105_2_993
690_01_1541	79_2_318	105_2_1011
690_01_1540	79_2_321	105_2_1006
690_01_1527	79_2_319	105_2_1024
690_01_1517	79_2_308	105_2_1073
690_01_1430	79_2_315	105_2_1109
690_01_1316	79_2_305	105_2_1189
690_01_1198	79_2_311	105_2_1266
690_01_1086	79_2_341	105_2_1313
690_01_1049	79_2_338	105_2_1377
690_01_1027	79_2_371	105_2_1416
690_01_1074	79_2_417	105_2_1470
690_01_1143	79_2_450	105_2_1519
690_01_1191	79_2_500	105_2_1558
690_01_1244	79_2_584	105_2_1566
690_01_1253	79_2_622	105_2_1537
690_01_1217	79_2_636	105_2_1532
690_01_1219	79_2_640	105_2_1457
690_01_1184	79_2_625	105_2_1379
690_01_1106	79_2_606	105_2_1378
690_01_1098	79_2_613	105_2_1311
690_01_1100	79_2_620	105_2_1246
690_01_1019	79_2_634	105_2_1248
690_01_1025	79_2_625	105_2_1201
690_01_1052	79_2_575	105_2_1162
690_01_1106	79_2_544	105_2_1083
690_01_1122	79_2_477	105_2_1107
690_01_1115	79_2_425	105_2_1098
690_01_1089	79_2_357	105_2_1074
690_01_1070	79_2_318	105_2_1096
690_01_1089	79_2_280	105_2_1147
690_01_1139	79_2_279	105_2_1176
690_01_1161	79_2_313	105_2_1181
690_01_1226	79_2_332	105_2_1239
690_01_1326	79_2_363	105_2_1221
690_01_1365	79_2_387	105_2_1184
690_01_1455	79_2_417	105_2_1118
690_01_1451	79_2_436	105_2_1084
690_01_1526	79_2_456	105_2_1023
690_01_1517	79_2_505	105_2_966
690_01_1587	79_2_552	105_2_902
690_01_1627	79_2_620	105_2_904
690_01_1591	79_2_634	105_2_1002
690_01_1542	79_2_651	105_2_1111
690_01_1505	79_2_674	105_2_1142
690_01_1442	79_2_686	105_2_1188
690_01_1343	79_2_729	105_2_1220
690_01_1199	79_2_739	105_2_1200
690_01_1110	79_2_719	105_2_1157
690_01_1175	79_2_690	105_2_1054
690_01_1294	79_2_670	105_2_954
690_01_1373	79_2_631	105_2_892
690_01_1495	79_2_564	105_2_859
690_01_1610	79_2_528	105_2_794
690_01_1673	79_2_488	105_2_794
690_01_1731	79_2_436	105_2_815
690_01_1725	79_2_445	105_2_862
690_01_1662	79_2_391	105_2_945
690_01_1583	79_2_413	105_2_1010
690_01_1442	79_2_472	105_2_1065
690_01_1332	79_2_484	105_2_1116
690_01_1169	79_2_575	105_2_1110
690_01_1033	79_2_664	105_2_1125
690_01_1025	79_2_696	105_2_1106
690_01_1068	79_2_763	105_2_1051
690_01_1064	79_2_791	105_2_1031
690_01_1146	79_2_792	105_2_986
690_01_1208	79_2_867	105_2_974
690_01_1326	79_2_882	105_2_952
690_01_1445	79_2_918	105_2_949
690_01_1515	79_2_890	105_2_902
690_01_1525	79_2_845	105_2_859
690_01_1523	79_2_845	105_2_798
690_01_1557	79_2_777	105_2_736
690_01_1587	79_2_725	105_2_649
690_01_1654	79_2_716	105_2_607
690_01_1663	79_2_674	105_2_597
690_01_1684	79_2_652	105_2_589
690_01_1665	79_2_653	105_2_584
690_01_1609	79_2_630	105_2_561
690_01_1552	79_2_572	105_2_552
690_01_1546	79_2_563	105_2_544
690_01_1508	79_2_564	105_2_553
690_01_1507	79_2_592	105_2_591
690_01_1540	79_2_663	105_2_604
690_01_1558	79_2_704	105_2_660
690_01_1477	79_2_759	105_2_740
690_01_1373	79_2_839	105_2_721
690_01_1315	79_2_876	105_2_751
690_01_1202	79_2_942	105_2_829
690_01_1169	79_2_1001	105_2_887
690_01_1153	79_2_1026	105_2_932
690_01_1210	79_2_1040	105_2_996
690_01_1298	79_2_1073	105_2_994
690_01_1351	79_2_1009	105_2_1062
690_01_1427	79_2_923	105_2_1085
690_01_1538	79_2_791	105_2_1087
690_01_1542	79_2_695	105_2_1140
690_01_1558	79_2_637	105_2_1161
690_01_1537	79_2_639	105_2_1187
690_01_1572	79_2_634	105_2_1121
690_01_1549	79_2_633	105_2_1053
690_01_1469	79_2_681	105_2_987
690_01_1418	79_2_715	105_2_946
690_01_1358	79_2_764	105_2_853
690_01_1313	79_2_806	105_2_797
690_01_1319	79_2_812	105_2_704
690_01_1358	79_2_795	105_2_618
690_01_1400	79_2_778	105_2_573
690_01_1471	79_2_765	105_2_568
690_01_1483	79_2_711	105_2_558
690_01_1502	79_2_661	105_2_571
690_01_1445	79_2_664	105_2_607
690_01_1399	79_2_684	105_2_644
690_01_1420	79_2_702	105_2_698
690_01_1422	79_2_725	105_2_738
690_01_1311	79_2_779	105_2_787
690_01_1268	79_2_780	105_2_784
690_01_1257	79_2_766	105_2_773
690_01_1281	79_2_746	105_2_836
690_01_1350	79_2_740	105_2_873
690_01_1379	79_2_749	105_2_904
690_01_1432	79_2_752	105_2_963
690_01_1449	79_2_715	105_2_1041
690_01_1428	79_2_700	105_2_1111
690_01_1445	79_2_709	105_2_1133
690_01_1398	79_2_691	105_2_1149
690_01_1346	79_2_721	105_2_1149
690_01_1194	79_2_700	105_2_1217
690_01_1047	79_2_703	105_2_1220
690_01_981	79_2_711	105_2_1232
690_01_1051	79_2_724	105_2_1218
690_01_1127	79_2_773	105_2_1169
690_01_1223	79_2_875	105_2_1084
690_01_1301	79_2_939	105_2_993
690_01_1387	79_2_1017	105_2_926
690_01_1472	79_2_1056	105_2_834
690_01_1514	79_2_1088	105_2_784
690_01_1515	79_2_1080	105_2_744
690_01_1519	79_2_1041	105_2_768
690_01_1481	79_2_980	105_2_810
690_01_1423	79_2_924	105_2_826
690_01_1359	79_2_900	105_2_884
690_01_1351	79_2_899	105_2_854
690_01_1282	79_2_945	105_2_813
690_01_1183	79_2_970	105_2_802
690_01_1146	79_2_997	105_2_738
690_01_1176	79_2_1053	105_2_687
690_01_1197	79_2_1072	105_2_736
690_01_1218	79_2_1129	105_2_786
690_01_1331	79_2_1096	105_2_753
690_01_1368	79_2_1050	105_2_795
690_01_1370	79_2_1052	105_2_769
690_01_1404	79_2_997	105_2_798
690_01_1435	79_2_933	105_2_838
690_01_1433	79_2_947	105_2_815
690_01_1448	79_2_915	105_2_888
690_01_1468	79_2_904	105_2_859
690_01_1447	79_2_913	105_2_835
690_01_1387	79_2_845	105_2_845
690_01_1346	79_2_841	105_2_779
690_01_1438	79_2_857	105_2_721
690_01_1547	79_2_875	105_2_666
690_01_1634	79_2_887	105_2_571
690_01_1664	79_2_862	105_2_591
690_01_1703	79_2_829	105_2_561
690_01_1731	79_2_794	105_2_504
690_01_1703	79_2_742	105_2_502
690_01_1677	79_2_685	105_2_503
690_01_1570	79_2_632	105_2_500
690_01_1474	79_2_638	105_2_517
690_01_1469	79_2_605	105_2_552
690_01_1462	79_2_643	105_2_560
690_01_1382	79_2_733	105_2_582
690_01_1332	79_2_786	105_2_567
690_01_1345	79_2_841	105_2_566
690_01_1326	79_2_914	105_2_561
690_01_1272	79_2_1027	105_2_561
690_01_1238	79_2_1113	105_2_579
690_01_1199	79_2_1172	105_2_549
690_01_1208	79_2_1298	105_2_519
690_01_1183	79_2_1313	105_2_532
690_01_1192	79_2_1272	105_2_559
690_01_1184	79_2_1303	105_2_560
690_01_1172	79_2_1209	105_2_584
690_01_1145	79_2_1107	105_2_619
690_01_1074	79_2_1092	105_2_660
690_01_996	79_2_1102	105_2_692
690_01_1010	79_2_1049	105_2_738
690_01_1060	79_2_1057	105_2_742
690_01_1154	79_2_1085	105_2_695
690_01_1330	79_2_1019	105_2_685
690_01_1441	79_2_988	105_2_682
690_01_1544	79_2_973	105_2_653
690_01_1581	79_2_916	105_2_631
690_01_1459	79_2_941	105_2_605
690_01_1428	79_2_904	105_2_582
690_01_1322	79_2_858	105_2_606
690_01_1309	79_2_832	105_2_649
690_01_1252	79_2_899	105_2_653
690_01_1309	79_2_939	105_2_604
690_01_1344	79_2_974	105_2_596
690_01_1424	79_2_1064	105_2_539
690_01_1578	79_2_1096	105_2_475
690_01_1681	79_2_1101	105_2_438
690_01_1758	79_2_1102	105_2_413
690_01_1708	79_2_1098	105_2_418
690_01_1601	79_2_1115	105_2_431
690_01_1444	79_2_1091	105_2_463
690_01_1194	79_2_1056	105_2_520
690_01_952	79_2_1061	105_2_573
690_01_924	79_2_1038	105_2_618
690_01_1053	79_2_989	105_2_624
690_01_1156	79_2_980	105_2_625
690_01_1292	79_2_963	105_2_666
690_01_1418	79_2_944	105_2_673
690_01_1404	79_2_1007	105_2_698
690_01_1422	79_2_975	105_2_746
690_01_1502	79_2_932	105_2_745
690_01_1490	79_2_962	105_2_715
690_01_1521	79_2_939	105_2_732
690_01_1521	79_2_985	105_2_742
690_01_1539	79_2_1009	105_2_772
690_01_1508	79_2_1043	105_2_773
690_01_1409	79_2_1123	105_2_695
690_01_1334	79_2_1139	105_2_629
690_01_1277	79_2_1167	105_2_585
690_01_1303	79_2_1191	105_2_560
690_01_1351	79_2_1158	105_2_556
690_01_1378	79_2_1126	105_2_583
690_01_1387	79_2_1093	105_2_622
690_01_1374	79_2_985	105_2_687
690_01_1342	79_2_865	105_2_720
690_01_1300	79_2_754	105_2_766
690_01_1324	79_2_655	105_2_735
690_01_1406	79_2_616	105_2_705
690_01_1494	79_2_597	105_2_674
690_01_1552	79_2_577	105_2_606
690_01_1588	79_2_587	105_2_515
690_01_1651	79_2_603	105_2_433
690_01_1674	79_2_645	105_2_381
690_01_1655	79_2_718	105_2_381
690_01_1651	79_2_802	105_2_373
690_01_1605	79_2_863	105_2_417
690_01_1543	79_2_979	105_2_457
690_01_1421	79_2_1088	105_2_471
690_01_1327	79_2_1167	105_2_462
690_01_1248	79_2_1291	105_2_486
690_01_1174	79_2_1372	105_2_498
690_01_1155	79_2_1380	105_2_536
690_01_1070	79_2_1419	105_2_626
690_01_990	79_2_1405	105_2_685
690_01_1052	79_2_1347	105_2_733
690_01_1113	79_2_1341	105_2_798
690_01_1256	79_2_1319	105_2_800
690_01_1393	79_2_1328	105_2_754
690_01_1453	79_2_1281	105_2_743
690_01_1532	79_2_1230	105_2_657
690_01_1608	79_2_1191	105_2_549
690_01_1621	79_2_1154	105_2_482
690_01_1726	79_2_1112	105_2_413
690_01_1719	79_2_1084	105_2_439
690_01_1684	79_2_1042	105_2_399
690_01_1646	79_2_997	105_2_373
690_01_1480	79_2_1015	105_2_391
690_01_1359	79_2_984	105_2_376
690_01_1223	79_2_948	105_2_353
690_01_1155	79_2_954	105_2_351
690_01_1135	79_2_966	105_2_383
690_01_1237	79_2_949	105_2_398
690_01_1428	79_2_876	105_2_440
690_01_1556	79_2_890	105_2_442
690_01_1627	79_2_887	105_2_480
690_01_1658	79_2_852	105_2_534
690_01_1598	79_2_903	105_2_545
690_01_1558	79_2_912	105_2_583
690_01_1543	79_2_880	105_2_629
690_01_1520	79_2_915	105_2_610
690_01_1449	79_2_934	105_2_637
690_01_1381	79_2_959	105_2_666
690_01_1293	79_2_994	105_2_676
690_01_1237	79_2_997	105_2_665
690_01_1190	79_2_988	105_2_671
690_01_1169	79_2_1069	105_2_639
690_01_1243	79_2_1158	105_2_607
690_01_1222	79_2_1200	105_2_605
690_01_1233	79_2_1247	105_2_572
690_01_1240	79_2_1260	105_2_575
690_01_1248	79_2_1265	105_2_533
690_01_1195	79_2_1244	105_2_523
690_01_1187	79_2_1238	105_2_498
690_01_1183	79_2_1197	105_2_488
690_01_1161	79_2_1180	105_2_474
690_01_1236	79_2_1153	105_2_472
690_01_1327	79_2_1151	105_2_501
690_01_1437	79_2_1128	105_2_528
690_01_1587	79_2_1133	105_2_552
690_01_1712	79_2_1101	105_2_585
690_01_1690	79_2_1057	105_2_588
690_01_1604	79_2_986	105_2_619
690_01_1425	79_2_915	105_2_643
690_01_1337	79_2_895	105_2_635
690_01_1272	79_2_910	105_2_615
690_01_1267	79_2_909	105_2_646
690_01_1252	79_2_909	105_2_694
690_01_1272	79_2_883	105_2_745
690_01_1316	79_2_862	105_2_774
690_01_1395	79_2_777	105_2_850
690_01_1539	79_2_724	105_2_848
690_01_1658	79_2_721	105_2_825
690_01_1686	79_2_681	105_2_848
690_01_1668	79_2_706	105_2_844
690_01_1580	79_2_748	105_2_837
690_01_1464	79_2_797	105_2_870
690_01_1376	79_2_881	105_2_873
690_01_1338	79_2_913	105_2_837
690_01_1255	79_2_954	105_2_891
690_01_1202	79_2_1003	105_2_919
690_01_1253	79_2_963	105_2_883
690_01_1301	79_2_954	105_2_898
690_01_1338	79_2_973	105_2_874
690_01_1424	79_2_926	105_2_820
690_01_1464	79_2_911	105_2_794
690_01_1530	79_2_840	105_2_708
690_01_1478	79_2_841	105_2_653
690_01_1423	79_2_843	105_2_628
690_01_1375	79_2_804	105_2_573
690_01_1269	79_2_809	105_2_521
690_01_1257	79_2_797	105_2_501
690_01_1331	79_2_807	105_2_509
690_01_1403	79_2_847	105_2_521
690_01_1433	79_2_898	105_2_502
690_01_1375	79_2_940	105_2_543
690_01_1245	79_2_971	105_2_624
690_01_1110	79_2_1002	105_2_641
690_01_1055	79_2_1044	105_2_628
690_01_1080	79_2_1063	105_2_618
690_01_1166	79_2_1086	105_2_610
690_01_1288	79_2_1082	105_2_552
690_01_1339	79_2_1110	105_2_579
690_01_1375	79_2_1124	105_2_588
690_01_1373	79_2_1141	105_2_606
690_01_1397	79_2_1073	105_2_654
[truncated: 3,001 more rows]
[truncated: 1,439 more columns]
