# Supplementary material for: Environmental change makes robust ecological networks fragile
Source: Nat Commun. 2016 Aug 11;7:12462. doi: 10.1038/ncomms12462 (PMC4987532; doi:10.1038/ncomms12462)
Supplement: Supplementary Data 1 — Host-parasite networks and host extinction sequences in Avida experiments. The compressed archive includes the 100 co-evolved host-parasite networks and the host extinction sequences in the historical scenario. [file ncomms12462-s2.zip › Supplementary_data_S1/host_parasite_network_0.csv]

host_genotype	host_phenotype	parasite_genotype	parasite_phenotype
158	04	1598	02346
310	4	1625	046
622	013	1984	0236
1087	6	1728	0346
104	04	1840	0246
488	6	1840	0246
241	0	1947	0246
613	6	1936	046
8	6	1840	0246
335	6	1728	0346
504	6	1937	0246
359	6	1774	02346
857	13	1863	3457
730	6	1608	046
187	6	1665	0146
93	6	1858	02346
41	45	1698	234
965	3	2027	03
65	6	1665	0146
122	4	1937	0246
634	45	1843	045
1373	4	1769	345
1262	13	1762	013
481	13	1590	23
54	4	1982	0234
153	0	1754	04
254	6	1745	046
248	6	2017	02346
458	6	1692	02346
149	6	1721	0246
630	6	1781	02346
496	45	1755	0346
354	13	1590	23
39	45	1840	0246
19	0	1951	045
790	0	1989	0246
71	6	1861	346
141	2	1716	012346
11	4	1959	0246
337	6	1809	046
275	6	1839	046
582	4	1840	0246
89	45	2025	01234
509	13	1971	03
308	4	1625	046
289	45	1621	34
396	6	1728	0346
240	6	1913	0246
1074	6	1894	046
202	46	1623	0456
82	6	1772	046
664	6	1965	0246
502	6	1907	02346
1129	4	1708	0346
180	6	1643	0246
731	6	1745	046
637	6	2017	02346
44	6	1665	0146
709	6	1907	02346
554	0	1840	0246
56	6	1839	046
142	6	1993	046
692	06	1840	0246
426	13	1836	0356
512	6	1894	046
4	6	2017	02346
759	0	1974	0246
595	13	1762	013
54	4	2036	0234
157	6	1613	046
476	6	1855	01346
12	4	1741	234
155	13	1768	3
155	13	1769	345
679	13	1762	013
266	4	1900	0246
254	6	1665	0146
2	4	1717	3456
48	3	2027	03
1	6	1874	01346
794	6	1959	0246
436	6	1685	0246
857	13	1860	347
840	13	1590	23
75	6	1662	0246
186	4	1919	01246
680	013	1603	046
1242	4	1843	045
137	4	1988	02346
565	0	1928	023
901	6	1987	012346
602	6	1959	0246
123	6	2009	0246
227	6	2014	0246
355	6	1894	046
306	0	1843	045
1006	6	1905	0146
384	6	1625	046
159	0	1840	0246
136	6	1715	02346
338	6	1786	03456
435	4	1932	02346
153	0	1880	04
61	6	1916	346
459	4	1843	045
330	6	1687	0246
527	13	1833	0235
485	45	1744	046
299	6	1809	046
563	04	1985	03456
367	56	1774	02346
77	6	1790	0246
83	2	1721	0246
155	13	1614	3457
230	6	1936	046
703	6	1672	0246
35	6	1745	046
240	6	1959	0246
229	6	1743	02346
1013	13	1639	3
714	6	1772	046
93	6	1615	02346
420	13	2017	02346
22	6	1708	0346
131	6	1721	0246
61	6	1732	0346
17	13	1967	0123
818	13	1740	3
656	6	1959	0246
348	6	1647	0346
171	13	1786	03456
331	6	1840	0246
113	6	1809	046
232	45	1592	35
443	06	1825	0135
229	6	1893	02346
616	6	1978	246
58	6	1937	0246
15	6	1876	046
344	45	1887	234
41	45	1890	5
119	2	1606	0246
434	6	1901	0346
745	6	1583	046
214	6	1844	0146
644	6	1773	0346
97	6	1965	0246
740	6	1964	02346
77	6	1595	0246
399	6	1937	0246
157	6	2037	046
552	013	1757	0234
42	6	1655	0346
37	04	1806	03
242	6	1721	0246
62	25	1718	012346
346	6	1694	0346
251	6	2023	02346
153	0	1633	04
158	04	1891	1456
24	6	1649	046
247	6	1721	0246
412	6	1832	046
1090	45	1931	014
669	0	1840	0246
512	6	1772	046
204	6	1937	0246
1342	4	1636	0234
510	6	1949	046
345	6	1966	046
240	6	1708	0346
382	4	1633	04
103	6	1669	0146
41	45	1660	345
9	6	1979	0346
41	45	1700	013456
832	0	1840	0246
284	13	1769	345
391	3	1703	03
450	6	1708	0346
327	13	2010	03
1131	6	1970	0246
238	6	1894	046
18	13	1762	013
292	4	1769	345
43	6	1999	03456
723	13	1842	013
188	4	1613	046
188	4	1759	046
618	013	2005	024
461	13	1769	345
401	6	1608	046
329	0	1613	046
185	6	1919	01246
206	6	1861	346
1205	13	1762	013
30	6	1913	0246
146	04	1614	3457
931	6	1647	0346
41	45	1599	0124
163	6	1613	046
423	45	1741	234
215	6	1665	0146
1243	45	1717	3456
43	6	1611	02346
594	0	1932	02346
136	6	1782	02346
344	45	1717	3456
386	6	1708	0346
104	04	1597	34
62	25	2023	02346
13	13	1818	3
248	6	1786	03456
762	4	1636	0234
301	6	1809	046
221	13	1686	35
48	3	1917	023
232	45	1796	02346
903	4	1895	04
518	13	1762	013
128	6	1761	046
475	6	1960	0246
132	6	1974	0246
133	0	1892	0246
732	2	1622	0246
446	6	1937	0246
215	6	1995	046
648	3	1670	3456
1167	345	1985	03456
93	6	2023	02346
459	4	1605	345
21	46	1891	1456
443	06	1613	046
466	6	1985	03456
513	6	1960	0246
421	6	1959	0246
373	6	1787	0346
780	6	1722	01246
61	6	1923	0346
427	6	1642	02346
304	4	1587	024
1152	13	1908	3
98	0	1954	013
686	45	1887	234
77	6	1970	0246
367	56	2018	02346
28	6	1914	0246
166	6	1819	02346
2	4	1700	013456
155	13	1601	3457
431	4	1753	0234
1116	13	1762	013
231	6	1594	02346
231	6	1615	02346
575	6	1814	0356
67	6	1728	0346
1180	6	1891	1456
172	0	1954	013
172	0	1957	03
64	13	1639	3
178	6	1721	0246
400	0	1981	046
188	4	1839	046
1175	4	1698	234
523	45	1681	02346
56	6	1679	046
551	2	1683	01234
573	2	1727	0246
807	13	1661	13
344	45	1614	3457
154	06	1738	046
848	6	2009	0246
736	6	1675	012346
570	13	2017	02346
724	6	1625	046
654	2	1718	012346
171	13	1629	0345
726	6	1606	0246
66	0	1840	0246
120	6	1937	0246
3	2	1856	0246
17	13	1826	13
232	45	1698	234
360	0	1652	02346
251	6	1932	02346
255	6	1866	0146
490	6	1809	046
246	0	1954	013
407	6	1652	02346
628	6	1834	0246
659	6	1809	046
171	13	1833	0235
443	06	1839	046
164	6	1870	03456
326	46	1623	0456
303	6	1960	0246
590	13	1921	035
142	6	1665	0146
400	0	1809	046
128	6	1739	0246
1463	04	1593	03456
370	6	1647	0346
1125	6	1937	0246
1185	4	1891	1456
696	6	1711	0346
367	56	1692	02346
470	4	1708	0346
24	6	1874	01346
702	6	1925	0346
1	6	1919	01246
707	13	1740	3
592	0	1672	0246
28	6	1959	0246
41	45	1717	3456
54	4	1692	02346
184	6	1721	0246
362	6	1809	046
89	45	1892	0246
187	6	1937	0246
1067	0	1625	046
523	45	1887	234
100	4	1708	0346
755	45	1614	3457
405	13	1765	013
408	6	1745	046
341	6	1600	0246
156	6	1728	0346
846	06	1791	04
54	4	1591	0234
160	6	2022	02346
402	6	1960	0246
737	3	1983	013
472	6	1936	046
320	6	1990	2346
46	4	1975	02346
289	45	1717	3456
30	6	1960	0246
15	6	1809	046
297	6	1970	0246
41	45	2024	35
105	6	1721	0246
91	4	1870	03456
393	4	1807	046
224	4	1588	246
534	4	2022	02346
194	6	1899	046
1088	6	1655	0346
174	6	1970	0246
139	0	1970	0246
757	6	1615	02346
818	13	1762	013
9	6	1728	0346
76	6	2017	02346
180	6	1685	0246
310	4	1918	046
230	6	1866	0146
182	6	1985	03456
517	2	1992	024
212	6	1726	0146
107	6	1975	02346
845	2	1606	0246
244	13	1917	023
66	0	2037	046
41	45	1614	3457
873	6	1711	0346
705	6	1641	0246
84	6	1937	0246
561	6	1965	0246
462	13	1860	347
13	13	1983	013
517	2	1721	0246
19	0	1623	0456
48	3	1688	03
306	0	1723	0456
521	013	1612	023
80	6	1647	0346
223	6	1726	0146
261	0	1809	046
487	13	1762	013
155	13	1699	3
155	13	1906	0236
287	0	1685	0246
236	04	1840	0246
133	0	1974	0246
1000	6	1708	0346
564	4	1636	0234
180	6	2009	0246
394	6	1705	0346
488	6	1617	02346
580	6	1959	0246
96	04	1791	04
625	6	1894	046
154	06	1823	046
896	4	1625	046
385	6	1861	346
100	4	1922	034
225	13	1905	0146
1377	0345	1713	35
557	6	2009	0246
26	6	1909	02346
156	6	1711	0346
754	6	1937	0246
371	6	2017	02346
283	6	1947	0246
523	45	1698	234
86	6	1809	046
197	6	1652	02346
552	013	1781	02346
119	2	1845	0246
365	0	1763	046
12	4	1698	234
302	4	1982	0234
307	4	1895	04
1179	0	1954	013
659	6	1832	046
1119	6	1694	0346
96	04	1880	04
593	6	1773	0346
529	4	1749	04
495	6	1959	0246
392	4	2001	0234
452	13	1714	013
989	6	1872	01246
205	6	1861	346
12	4	1840	0246
241	0	1974	0246
181	4	1853	0246
622	013	1712	13
426	13	1786	03456
878	6	1647	0346
431	4	1982	0234
447	6	1893	02346
325	13	1854	035
971	13	2025	01234
155	13	1799	347
536	6	1657	0146
503	6	1787	0346
342	6	1772	046
112	6	1786	03456
317	13	1940	0235
104	04	1887	234
260	13	1952	03
156	6	1815	0346
416	6	1835	0246
1270	6	1893	02346
409	6	1728	0346
473	04	1954	013
578	13	1786	03456
639	0	1892	0246
537	6	1892	0246
1033	13	1762	013
19	0	1843	045
55	6	1809	046
192	6	1937	0246
83	2	1663	2
420	13	1967	0123
1246	6	1707	0146
451	6	1593	03456
64	13	1762	013
110	6	1782	02346
610	45	1717	3456
54	4	1636	0234
151	4	1843	045
723	13	1740	3
431	4	1635	0234
684	4	1982	0234
211	6	1641	0246
780	6	1687	0246
324	6	1782	02346
608	04	1919	01246
529	4	1708	0346
787	6	1685	0246
633	6	1886	0146
27	4	1994	046
22	6	1710	0346
32	6	1800	01236
1072	13	1639	3
546	13	2017	02346
514	6	1913	0246
348	6	1655	0346
266	4	1672	0246
259	6	1774	02346
564	4	2036	0234
631	13	1762	013
425	4	1698	234
220	13	1762	013
330	6	1840	0246
996	6	2009	0246
360	0	1774	02346
1065	13	1762	013
279	6	1809	046
518	13	1639	3
263	6	1685	0246
1353	3	2027	03
413	6	1848	0123456
