# Supplementary material for: Environmental change makes robust ecological networks fragile
Source: Nat Commun. 2016 Aug 11;7:12462. doi: 10.1038/ncomms12462 (PMC4987532; doi:10.1038/ncomms12462)
Supplement: Supplementary Data 1 — Host-parasite networks and host extinction sequences in Avida experiments. The compressed archive includes the 100 co-evolved host-parasite networks and the host extinction sequences in the historical scenario. [file ncomms12462-s2.zip › Supplementary_data_S1/host_parasite_network_1.csv]

host_genotype	host_phenotype	parasite_genotype	parasite_phenotype
1019	12	3243	012
1019	12	3241	023
426	12	2771	012
708	2	2799	012
62	1	2897	01
978	2	2453	023
42	46	2990	01236
1368	0	2894	02
1420	23	2644	2
421	2	2846	012
580	04	2710	0
312	2	3065	2
1071	12	3059	0123
85	0	2605	0
979	2	2932	012
63	1	3127	01
760	0	3157	0
746	04	2639	012
236	2	2771	012
603	0	2802	0
815	2	3108	012
62	1	2898	01
192	0	2978	0
1138	046	2573	015
1405	2	2753	02
1323	2	3179	02
806	2	3120	012
187	2	2616	2
187	2	2617	23
64	2	3214	02
17	2	2639	012
406	2	2865	012
235	456	2699	05
370	2	2995	012
283	012	2992	0
208	23	2918	12
755	2	3243	012
810	23	2909	2
570	2	2616	2
615	2	2825	12
329	2	2874	012
969	2	2963	023
898	2	2616	2
536	012	2812	0
659	1235	2478	013
1289	2	2868	02
1794	23	2476	0123
193	2	3243	012
1671	2	3107	012
659	1235	2476	0123
276	1	2949	01
23	2	3118	012
1598	2	2751	12
1029	15	2476	0123
442	2	2423	02
547	2	2445	2
1713	12	2514	12
866	46	2488	0126
434	0	2900	0
730	2	2644	2
399	2	3108	012
688	2	3111	2
147	2	2423	02
248	2	3050	12
921	2	2432	02
474	2	3022	2
1833	2	2480	02
1295	2	2721	02
320	23	2741	012
1126	2	2476	0123
1308	1	2949	01
1018	2	2995	012
1206	12	3222	012
236	2	3164	012
71	46	2878	06
475	2	2995	012
161	03	2824	3
41	2	2861	2
290	2	2975	12
155	2	2587	25
462	2	2721	02
903	2	2397	12
512	046	2476	0123
767	2	3073	2
1742	0	2689	0
1344	2	3046	2
164	2	3207	02
379	23	3165	2
418	046	3094	01
554	1	2897	01
539	2	3230	2
806	2	3118	012
283	012	2745	01
1084	2	2868	02
231	46	3101	0236
166	2	3004	012
240	0	3016	0
1783	2	2704	2
74	23	2472	2
74	23	2476	0123
1159	1	2941	01
406	2	3120	012
615	2	3073	2
28	2	2592	0123
300	2	2641	012
1219	23	3090	012
1553	12	2476	0123
728	23	2472	2
1357	2	2754	2
552	2	2571	012
1421	04	2710	0
45	046	2773	015
166	2	2751	12
667	2	2893	012
106	0	2978	0
82	2	2692	02
561	2	2721	02
429	2	2868	02
192	0	2608	0
455	2	2721	02
811	1	2939	01
330	1	2939	01
1750	2	2600	012
1475	346	2476	0123
797	0346	2834	015
629	2	2616	2
1565	0	2802	0
45	046	3092	01
1087	0345	3032	012
849	2	2721	02
1267	46	3101	0236
1449	23	2980	12
84	2	2990	01236
642	0	2802	0
103	23	2954	02
104	2	2662	2
236	2	3228	012
236	2	2571	012
627	2	3118	012
360	2	2462	2
499	0	2871	012
75	2	3009	02
198	2	2713	0123
100	2	3120	012
305	23	2641	012
1210	2	3044	2
827	2	2524	012
452	03	2992	0
830	23	2476	0123
62	1	3053	13
357	2	2954	02
477	2	2868	02
1162	46	3026	06
331	23	2526	02
225	0	3157	0
677	2	2639	012
17	2	2940	012
408	2	2874	012
17	2	2762	012
85	0	2802	0
48	2	2432	02
595	456	2873	05
1269	2	3222	012
672	46	2920	0126
269	0	2722	0
1131	2	2964	2
1040	2	2954	02
718	2	2423	02
785	0	2974	0
1322	346	3205	03
138	2	2721	02
565	0	2641	012
46	2	2825	12
406	2	3118	012
1495	2	2831	02
106	0	2564	0
437	23	3090	012
648	2	3153	02
201	2	2721	02
538	02	3118	012
56	2	2725	012
228	2	3057	012
267	2	2592	0123
1905	12	2771	012
50	2	3037	02
230	2	2995	012
293	04	2628	01
143	2	2721	02
44	2	3219	02
139	46	2920	0126
612	2	3181	2
834	2	2437	02
360	2	3073	2
382	2	2717	012
291	23	2644	2
1075	0	2802	0
981	2	2799	012
581	04	2885	0
114	2	2631	0123
575	2	2434	12
429	2	2894	02
425	0	2974	0
132	2	3001	2
812	0	2745	01
228	2	2771	012
715	2	2728	012
102	0	2974	0
1878	0	2641	012
50	2	2789	123
2033	0	2978	0
657	0	2568	0
494	1	2939	01
788	0	2410	012
724	2	3001	2
478	2	2641	012
37	2	2397	12
214	23	2476	0123
2036	2	2825	12
798	2	2799	012
214	23	2479	0123
532	02	3118	012
54	2	2581	02
50	2	2716	2
987	2	2616	2
267	2	3182	123
46	2	2721	02
974	046	3143	046
74	23	2908	2
74	23	2909	2
248	2	2975	12
2124	0	2978	0
692	034	3069	0
794	2	2432	02
2206	2	2799	012
864	2	3073	2
360	2	3243	012
588	2	2753	02
1301	0	2681	012
800	0	2673	0
737	23	2472	2
470	2	2893	012
569	2	2507	02
225	0	2974	0
822	046	3222	012
802	2	3078	12
1740	46	2488	0126
1697	23	2514	12
390	23	2704	2
128	2	3013	2
492	0	2894	02
569	2	3214	02
997	03	2710	0
949	1	2898	01
949	1	2897	01
1137	12	3125	12
1345	2	3118	012
1024	0	2995	012
1692	0	2710	0
685	0	2564	0
2000	2	2995	012
443	2	2995	012
560	2	3108	012
186	2	3082	2
1855	0	2721	02
721	2	2975	12
133	2	2913	2
705	2	3152	2
1226	2	3118	012
579	23	2909	2
338	2	3065	2
669	2	2672	2
954	2	3107	012
1590	2	2952	2
382	2	2672	2
402	2	2641	012
1386	12	2684	12
95	2	2848	2
493	2	2739	02
315	2	3001	2
371	23	2741	012
141	2	2796	02
597	1	2488	0126
114	2	2753	02
670	2	2893	012
321	2	2876	012
102	0	2564	0
50	2	2497	23
575	2	2975	12
370	2	2751	12
286	2	3115	02
215	2	2410	012
474	2	2439	012
1340	2	2480	02
236	2	2641	012
661	2	3050	12
151	2	2995	012
1655	1	2939	01
793	2	2639	012
999	2	2472	2
365	2	2713	0123
354	02	2725	012
28	2	3044	2
422	2	2453	023
33	2	2980	12
79	23	2644	2
451	0	2951	0
188	2	3203	2
267	2	3044	2
1730	0	3157	0
145	2	2716	2
599	2	2410	012
23	2	2599	23
482	2	3107	012
841	2	3243	012
588	2	2631	0123
768	2	2487	12
2074	2	2639	012
1161	2	2932	012
1780	2	2487	12
1027	23	2990	01236
45	046	3232	015
547	2	2480	02
41	2	3118	012
685	0	2900	0
101	23	2476	0123
781	2	2771	012
10	46	2652	06
384	046	2815	0
338	2	2453	023
1847	2	2771	012
1016	2	2914	012
1067	2	3111	2
1808	0	3090	012
405	2	3001	2
744	2	3001	2
34	46	3026	06
132	2	3155	012
133	2	3167	2
243	23	2476	0123
268	23	2476	0123
1628	346	2476	0123
268	23	2472	2
95	2	2874	012
822	046	3051	01
236	2	2439	012
521	2	3243	012
611	2	3003	12
1263	2	2616	2
846	2	2975	12
2035	23	2644	2
581	04	2995	012
432	2	2448	2
771	0	2974	0
766	2	2639	012
1393	2	2423	02
1076	2	2639	012
942	3456	2476	0123
1447	2	2963	023
761	2	2848	2
576	023	2641	012
467	02	3050	12
247	2	2639	012
718	2	2753	02
491	14	2522	1
743	2	2551	12
1935	2	2832	012
1203	0	2521	012
1203	0	2523	01
1129	2	2524	012
402	2	3164	012
791	046	2976	02
548	2	2639	012
346	2	2894	02
254	2	2456	02
861	2	2472	2
104	2	3067	23
747	02	3050	12
393	2	2868	02
258	2	3247	2
879	2	2825	12
706	2	3108	012
35	12	2514	12
1832	2	2531	12
114	2	2423	02
2217	23	2396	12
524	2	3044	2
1966	2	3108	012
888	0	2688	0
208	23	2741	012
2112	2	2433	02
1257	046	2639	012
424	2	2531	12
1872	2	2439	012
85	0	3020	01
797	0346	2893	012
625	2	2954	02
18	2	2714	02
678	0	2963	023
1205	2	2396	12
106	0	3157	0
18	2	3001	2
453	13	2941	01
1001	23	2472	2
109	2	2868	02
373	046	2894	02
18	2	2625	023
47	456	2539	016
1187	2	2721	02
325	2	2771	012
79	23	3165	2
1948	2	3065	2
730	2	3165	2
177	23	2455	0125
95	2	3025	2
1348	0	2802	0
1893	23	2641	012
704	2	3107	012
440	2	3108	012
1726	23	3061	013
472	2	2616	2
337	12	2474	012
280	23	2785	0123
273	2	3001	2
273	2	3004	012
649	12	2521	012
474	2	2524	012
907	2	2952	2
791	046	2639	012
1170	2	3200	012
1109	2	3115	02
1761	456	2699	05
433	2	3083	12
657	0	2802	0
51	2	2423	02
736	1235	2476	0123
760	0	2399	03
351	0	3157	0
1275	012	2812	0
1305	034	2710	0
430	23	2528	2
2061	2	3050	12
282	02	2786	123
906	1	2949	01
2194	2	2868	02
716	2	2963	023
176	23	2488	0126
1105	2	3050	12
562	2	2716	2
745	2	3004	012
745	2	3001	2
408	2	2616	2
362	2	2480	02
45	046	2951	0
487	2	2639	012
330	1	2941	01
792	2	3108	012
2122	2	2721	02
792	2	3106	012
547	2	2739	02
220	1	2636	01
1049	2	2692	02
1709	04	3102	0123
1189	2	2672	2
293	04	2710	0
114	2	2560	12
35	12	3125	12
297	23	2980	12
146	2	2423	02
676	2	2833	012
1225	2	2609	02
18	2	2995	012
178	2	3203	2
400	2	2913	2
982	2	2840	12
295	2	2453	023
1043	2	2592	0123
244	23	2449	2
440	2	2996	012
359	0	2974	0
557	0	2681	012
400	2	2868	02
97	23	2656	012
47	456	3030	06
18	2	2453	023
279	2	3066	12
85	0	2471	0
770	2	2952	2
63	1	2949	01
162	46	3101	0236
236	2	2524	012
236	2	2521	012
268	23	2526	02
50	2	3243	012
1790	0	2564	0
598	2	3243	012
257	2	3164	012
28	2	3249	2
695	034	3108	012
1019	12	2963	023
744	2	2751	12
1256	2	2410	012
2	3456	2625	023
1102	2	2447	12
134	2	2848	2
728	23	3090	012
1006	23	2476	0123
199	2	2874	012
531	2	2455	0125
474	2	2771	012
577	046	2639	012
1097	0	2802	0
1531	3456	2488	0126
616	0	2710	0
672	46	2535	06
544	23	2476	0123
587	2	3050	12
1799	0	2978	0
1058	2	2487	12
896	46	2990	01236
28	2	2672	2
894	02	3118	012
1701	23	2909	2
1455	23	2476	0123
1663	2	3044	2
1828	2	2868	02
1631	2	2453	023
406	2	2723	2
594	23	2526	02
1559	2	2721	02
1047	2	3054	02
700	23	2526	02
296	23	2476	0123
326	2	2771	012
510	2	2521	012
2021	0	2607	012
1476	2	2995	012
51	2	2858	02
611	2	2789	123
302	12	2764	1
1338	0	2641	012
1185	2	2616	2
85	0	2470	0
104	2	3203	2
979	2	2423	02
708	2	2398	2
458	2	3044	2
293	04	3108	012
413	2	3067	23
950	2	2932	012
807	1	2939	01
461	23	2476	0123
413	2	3203	2
808	2	3009	02
504	02	2631	0123
833	23	2704	2
1326	12	2639	012
2068	2	2692	02
582	2	3165	2
184	2	2453	023
226	2	2453	023
26	0	3157	0
1211	2	2592	0123
200	2	2832	012
402	2	3228	012
687	03	3173	02
1131	2	2884	12
167	2	2464	02
273	2	2554	012
273	2	2928	2
273	2	2551	12
2281	046	2815	0
512	046	2573	015
512	046	2572	015
419	2	2721	02
1999	2	2439	012
167	2	2512	2
1067	2	2629	2
652	046	3243	012
1340	2	2739	02
483	0	2802	0
741	2	2963	023
850	04	2628	01
448	2	2832	012
1901	1	2949	01
1068	2	3001	2
622	2	3107	012
240	0	3158	0
643	1	2897	01
184	2	2490	023
1104	23	2476	0123
135	2	2721	02
362	2	2739	02
350	0	2628	01
992	2	2507	02
106	0	2900	0
106	0	2902	0
607	012	2825	12
29	23	2692	02
135	2	3046	2
513	2	2975	12
934	2	3022	2
1240	046	3214	02
789	2	2639	012
1528	2	2954	02
390	23	2449	2
943	046	2679	012
494	1	2898	01
50	2	3001	2
1041	02	2472	2
316	2	2704	2
793	2	3164	012
102	0	3157	0
1318	2	3120	012
667	2	2725	012
887	2	2721	02
1302	0	3157	0
329	2	3231	0123
167	2	2677	02
1495	2	3118	012
379	23	2644	2
167	2	2721	02
242	23	2514	12
1228	2	2721	02
26	0	2802	0
928	23	2526	02
45	046	2573	015
1535	2	3231	0123
151	2	3247	2
2008	2	2625	023
182	2	2456	02
891	2	3082	2
1077	2	2952	2
580	04	2883	015
1903	2	3243	012
1168	2	2825	12
503	2	2975	12
236	2	2610	12
527	2	3243	012
321	2	3200	012
130	2	3118	012
238	034	2710	0
415	2	3044	2
139	46	3099	06
187	2	2771	012
601	23	3090	012
912	12	3107	012
207	23	2980	12
1477	2	2721	02
114	2	2932	012
933	2	2524	012
1126	2	2871	012
2056	2	3243	012
653	2	2616	2
1124	2	3120	012
711	2	3118	012
317	2	3054	02
888	0	2978	0
906	1	2869	0123
1273	012	2812	0
211	23	2487	12
401	2	3118	012
821	12	2439	012
996	23	2644	2
45	046	2986	01
451	0	3054	02
236	2	2911	012
106	0	2802	0
769	0	2802	0
853	46	2488	0126
317	2	2472	2
552	2	2911	012
490	2	3231	0123
594	23	2476	0123
403	2	2506	02
741	2	3001	2
664	0	2722	0
524	2	2592	0123
50	2	3103	02
954	2	3108	012
17	2	3222	012
1278	2	2848	2
2137	02	2472	2
702	23	2479	0123
1789	2	2725	012
95	2	2913	2
534	2	2607	012
947	2	2799	012
1157	2	3004	012
251	2	3071	23
236	2	3089	012
876	23	2980	12
1257	046	2566	012
577	046	2894	02
1050	2	2634	012
784	23	2479	0123
1341	1	3108	012
620	2	2868	02
335	2	2848	2
323	0	2954	02
1274	046	3236	0
1762	23	2472	2
1485	046	2815	0
1994	2	2751	12
198	2	2884	12
1437	2	3115	02
1302	0	2802	0
305	23	3054	02
316	2	2879	2
858	2	2410	012
703	2	2432	02
532	02	2831	02
274	2	2771	012
819	2	2753	02
128	2	2641	012
187	2	3231	0123
1360	2	2551	12
438	0	2601	01
329	2	2616	2
1165	2	2453	023
596	04	2628	01
211	23	2476	0123
738	23	2472	2
128	2	2799	012
221	2	3118	012
1955	2	3065	2
766	2	2940	012
302	12	2514	12
782	2	2741	012
200	2	2679	012
1549	2	2868	02
59	2	3047	02
991	04	2628	01
251	2	2716	2
403	2	2753	02
606	2	3047	02
1155	23	2780	0123
487	2	2894	02
1522	2	2639	012
429	2	2811	02
475	2	2930	012
630	2	3029	012
642	0	3157	0
141	2	2721	02
36	346	2476	0123
864	2	2825	12
1892	046	2639	012
1414	0	3157	0
47	456	3101	0236
500	23	2694	02
1005	2	2551	12
238	034	2926	01
162	46	3143	046
106	0	2608	0
604	46	2488	0126
321	2	2771	012
1500	23	2476	0123
1507	2	2954	02
518	23	2528	2
491	14	2476	0123
155	2	2541	025
465	04	2628	01
377	23	3227	023
1173	2	2455	0125
1151	1	2898	01
1176	0	3060	0
1391	1	2939	01
1033	2	3243	012
32	2	2487	12
213	23	2479	0123
1487	2	2753	02
54	2	3103	02
362	2	3231	0123
1402	0	2978	0
837	23	2472	2
447	2	2398	2
1232	23	2909	2
198	2	3108	012
213	23	2526	02
198	2	3106	012
1076	2	3222	012
649	12	2641	012
219	2	2432	02
178	2	2709	02
1718	2	2704	2
2086	046	2673	0
29	23	2641	012
885	0	3118	012
530	2	3073	2
551	2	3107	012
1887	2	2432	02
1525	2	2825	12
221	2	3120	012
248	2	2396	12
1083	2	3243	012
592	2	3082	2
791	046	2641	012
566	2	3118	012
633	1	2897	01
741	2	2714	02
407	12	2521	012
1017	2	2868	02
141	2	2600	012
430	23	2909	2
6	456	2873	05
860	2	2704	2
199	2	2616	2
424	2	2487	12
867	2	3235	2
45	046	2476	0123
133	2	2868	02
232	2	2704	2
1863	46	2652	06
685	0	2605	0
1548	2	2432	02
33	2	3082	2
493	2	2952	2
1328	2	2840	12
1203	0	2607	012
114	2	2596	02
782	2	2918	12
526	2	3118	012
579	23	2472	2
109	2	2609	02
307	2	2995	012
1207	2	3044	2
103	23	2579	2
50	2	2963	023
262	0	3157	0
782	2	3200	012
1482	2	2410	012
856	2	2975	12
429	2	2609	02
824	046	3103	02
469	2	2858	02
428	2	3057	012
1035	23	2920	0126
836	0	2423	02
193	2	2789	123
1169	2	3065	2
472	2	3064	2
492	0	3021	01
1108	1	2990	01236
198	2	3107	012
715	2	2799	012
394	2	2616	2
502	23	2449	2
639	2	2754	2
508	23	2472	2
238	034	3108	012
85	0	2978	0
1865	2	2703	123
1086	2	2527	02
1512	2	3101	0236
254	2	2625	023
466	2	2789	123
440	2	3238	012
500	23	3054	02
551	2	2884	12
463	2	2721	02
709	046	2476	0123
1178	2	2490	023
593	2	2641	012
167	2	2825	12
377	23	2472	2
407	12	2982	01
561	2	2825	12
612	2	2791	02
315	2	2600	012
365	2	3179	02
872	2	2963	023
553	2	2862	02
903	2	2901	012
59	2	3118	012
341	456	3030	06
84	2	2704	2
541	2	2995	012
670	2	2725	012
550	2	2542	123
717	2	2453	023
862	2	3243	012
773	23	2476	0123
41	2	2754	2
251	2	3111	2
241	2	2995	012
182	2	2995	012
267	2	2423	02
291	23	2472	2
295	2	2581	02
295	2	2582	02
62	1	2939	01
403	2	2423	02
1171	2	2874	012
669	2	2592	0123
674	2	3047	02
155	2	2923	025
1535	2	2872	2
402	2	2610	12
422	2	2957	012
504	02	2753	02
742	2	2704	2
32	2	2531	12
2259	2	3118	012
328	2	3231	0123
1022	2	2751	12
182	2	2453	023
119	2	2423	02
682	2	2531	12
215	2	2771	012
1991	2	2909	2
1369	2	2932	012
50	2	2714	02
1149	1	2898	01
64	2	2886	012
63	1	2733	01
26	0	2974	0
1634	2	2932	012
127	46	3143	046
95	2	2529	2
450	2	3001	2
1063	2	2639	012
85	0	2564	0
767	2	3243	012
1303	2	2995	012
26	0	2841	01
64	2	3118	012
74	23	2526	02
614	0	2815	0
1488	2	3200	012
662	23	2472	2
865	034	2710	0
204	2	2980	12
957	0	2564	0
197	2	3065	2
676	2	3118	012
1370	0	3157	0
1095	2	2904	12
41	2	3214	02
1469	0346	2639	012
648	2	2825	12
840	2	2751	12
551	2	3106	012
1164	1	2949	01
279	2	2659	2
617	2	2672	2
33	2	2685	2
407	12	2641	012
1155	23	2488	0126
995	2	2423	02
749	2	2963	023
172	2	2487	12
674	2	2890	012
23	2	2679	012
915	2	3231	0123
307	2	2751	12
1213	2	3001	2
755	2	2789	123
332	2	2751	12
1118	23	2954	02
245	2	2453	023
1751	2	2868	02
79	23	2472	2
567	2	2932	012
501	23	3090	012
85	0	3157	0
34	46	3135	06
730	2	2472	2
436	2	2868	02
1605	2	2911	012
338	2	2540	2
188	2	2616	2
432	2	2616	2
324	0	2677	02
