# Supplementary material for: Environmental change makes robust ecological networks fragile
Source: Nat Commun. 2016 Aug 11;7:12462. doi: 10.1038/ncomms12462 (PMC4987532; doi:10.1038/ncomms12462)
Supplement: Supplementary Data 1 — Host-parasite networks and host extinction sequences in Avida experiments. The compressed archive includes the 100 co-evolved host-parasite networks and the host extinction sequences in the historical scenario. [file ncomms12462-s2.zip › Supplementary_data_S1/host_parasite_network_10.csv]

host_genotype	host_phenotype	parasite_genotype	parasite_phenotype
1399	012345	2567	0
1091	012345	2483	01
122	012345	2149	0
1550	012345	2189	01
1125	01345	2094	0
257	012345	2445	01
471	012345	2445	01
1362	012345	2445	01
1189	012345	2445	01
1194	01345	2342	01
310	012345	2445	01
120	012345	2115	0
1357	012345	2094	0
20	012345	2362	0
1618	01345	2534	0
700	012345	2368	01
10	012345	2046	01
237	012345	2094	0
836	01345	2445	01
40	012345	2492	0
47	012345	2220	1
775	035	2445	01
1615	01235	2510	1
375	012345	2445	01
786	012345	2430	0
978	01235	2580	0
125	01345	2651	0
1895	012345	2094	0
1870	0124	2435	01
17	012345	2451	0
1309	012345	2653	0
76	012345	2445	01
755	012345	2081	01
1569	01345	2622	0
1444	012345	2537	0
1630	1235	2483	01
169	012345	2445	01
1548	012345	2368	01
881	01235	2537	0
513	01345	2651	0
641	01235	2570	01
347	012345	2115	0
244	01345	2702	0
1269	01345	2111	01
167	012345	2571	0
15	01235	2445	01
666	012345	2445	01
548	01235	2066	01
308	01234	2094	0
778	1235	2189	01
1484	0135	2069	0
19	012345	2609	01
464	012345	2094	0
1119	012345	2046	01
253	01345	2094	0
1238	012345	2537	0
638	012345	2570	01
1709	012345	2506	0
524	01345	2074	1
1821	012345	2046	01
1193	012345	2537	0
477	012345	2445	01
702	012345	2445	01
623	01234	2097	0
582	01345	2690	01
139	012345	2445	01
1644	013	2477	1
673	01345	2094	0
492	01345	2445	01
1494	01345	2651	0
269	01234	2368	01
759	0135	2094	0
970	012345	2469	01
391	01345	2250	0
240	012345	2445	01
1192	012345	2094	0
1376	01	2094	0
1056	012345	2445	01
1111	0134	2283	0
160	012345	2537	0
493	0345	2537	0
1626	01235	2445	01
805	012345	2351	0
1113	01234	2304	0
1262	012345	2368	01
116	012345	2271	0
839	01	2445	01
963	012345	2445	01
1212	012345	2011	0
404	012345	2226	0
572	01345	2342	01
1457	012345	2094	0
1919	01235	2445	01
1889	012345	2103	01
395	012345	2537	0
285	012345	2587	0
1201	012345	2445	01
1390	01235	2445	01
123	012345	2094	0
59	012345	2192	1
1045	0124	2313	0
575	012345	2445	01
187	012345	2271	0
718	012345	2537	0
177	012345	2342	01
1472	01235	2537	0
1198	01235	2445	01
1441	01345	2149	0
593	012345	2445	01
541	01345	2445	01
413	012345	2094	0
591	0134	2674	0
414	01345	2133	01
462	012345	2567	0
407	012345	2651	0
289	012345	2342	01
459	012345	2149	0
59	012345	2448	0
1653	01345	2327	01
1315	012345	2139	01
550	012345	2094	0
1088	012345	2094	0
128	01345	2115	0
455	012345	2445	01
600	012345	2094	0
171	012345	2470	01
1106	012345	2412	0
499	012345	2537	0
716	012345	2094	0
200	012345	2635	01
1730	012345	2445	01
1606	01235	2271	0
176	012345	2352	01
808	012345	2135	0
170	01234	2191	0
133	012345	2562	01
332	012345	2651	0
635	01234	2103	01
1089	013456	2342	01
1449	01345	2153	0
1114	01345	2368	01
368	012345	2031	1
39	012345	2571	0
485	01235	2342	01
628	012345	2036	0
324	01356	2445	01
554	012345	2094	0
768	0135	2445	01
540	012345	2036	0
196	012345	2590	1
110	012345	2271	0
443	012345	2426	01
84	1235	2189	01
267	012345	2445	01
781	012345	2570	01
482	0123	2521	0
833	012345	2445	01
557	01234	2445	01
251	012345	2445	01
382	012345	2418	0
398	012356	2069	0
211	012345	2368	01
1055	012345	2342	01
1272	012345	2094	0
5	012345	2705	01
1281	012345	2445	01
270	012345	2445	01
96	012345	2445	01
247	01345	2537	0
708	0146	2094	0
692	012345	2097	0
964	012345	2445	01
523	012345	2651	0
768	0135	2289	1
1602	012345	2094	0
449	012345	2016	0
1750	01235	2445	01
734	012345	2094	0
167	012345	2165	0
793	01235	2271	0
1038	01345	2094	0
1212	012345	2656	012345
468	012345	2608	01
19	012345	2483	01
183	012345	2094	0
146	012345	2445	01
689	012345	2046	01
826	1235	2111	01
1450	01235	2149	0
559	0123	2189	01
73	012345	2294	0
18	012345	2342	01
47	012345	2690	01
785	012345	2430	0
978	01235	2445	01
124	01235	2271	0
13	012345	2049	0
34	012345	2097	0
34	012345	2094	0
1060	012345	2534	0
860	01235	2445	01
944	01345	2497	0
273	012345	2094	0
894	012345	2445	01
394	012345	2445	01
130	012345	2445	01
355	012345	2094	0
36	012345	2094	0
518	01234	2368	01
1009	012345	2368	01
807	012345	2632	01
1800	01234	2149	0
582	01345	2067	01
270	012345	2069	0
355	012345	2271	0
1936	012345	2094	0
773	012345	2469	01
881	01235	2287	0
396	012345	2403	01
119	012345	2445	01
241	012345	2551	1
268	01234	2483	01
146	012345	2537	0
50	012345	2445	01
1720	01345	2342	01
1404	01345	2094	0
1094	012345	2445	01
1804	01345	2094	0
438	012345	2103	01
431	012345	2094	0
877	01345	2705	01
39	012345	2342	01
1200	012345	2089	0
44	012345	2149	0
23	01234	2238	013
936	012345	2562	01
504	013	2137	0
910	01345	2094	0
893	012345	2349	01
1124	012345	2368	01
1477	135	2103	01
416	012345	2221	1
71	012345	2668	0
531	012345	2567	0
45	012345	2608	01
842	01345	2368	01
1248	012345	2097	0
173	012345	2149	0
815	012345	2445	01
36	012345	2567	0
141	012345	2170	1
1574	012345	2094	0
1463	012345	2094	0
8	012345	2653	0
8	012345	2651	0
937	012345	2445	01
1664	012345	2094	0
1175	01235	2445	01
381	012345	2445	01
1952	01345	2094	0
1367	012345	2445	01
474	012345	2445	01
433	01235	2495	0
587	0146	2189	01
704	012345	2158	0
878	034	2342	01
971	01235	2136	0
64	012345	2445	01
303	012345	2094	0
397	012345	2445	01
341	012345	2647	0
60	012345	2094	0
903	012345	2445	01
182	012345	2094	0
1852	012345	2426	01
283	013456	2189	01
191	012345	2690	01
1442	012345	2094	0
148	013456	2342	01
546	012345	2175	01
71	012345	2613	0
538	012345	2094	0
657	012345	2342	01
857	012345	2445	01
533	012345	2445	01
626	012345	2445	01
1225	01345	2445	01
73	012345	2537	0
999	012345	2445	01
248	013456	2222	01
153	012345	2149	0
869	012345	2094	0
1695	012345	2537	0
1074	01235	2469	01
57	012345	2650	0
1411	01345	2094	0
908	014	2651	0
224	012345	2238	013
1743	012345	2094	0
1532	012345	2094	0
643	012345	2094	0
378	0345	2094	0
749	012345	2298	1
838	01356	2094	0
1	012345	2149	0
1107	01345	2386	01
380	0345	2537	0
441	012345	2241	0
500	012345	2036	0
191	012345	2445	01
712	01345	2537	0
1485	012345	2445	01
293	012345	2094	0
206	012345	2445	01
258	012345	2537	0
430	035	2651	0
1910	0134	2386	01
368	012345	2537	0
1325	01345	2537	0
24	012345	2537	0
592	012345	2660	1
61	012345	2608	01
1762	012345	2094	0
1264	012345	2094	0
1760	012345	2385	0
201	012345	2046	01
171	012345	2445	01
203	012345	2608	01
1855	01345	2445	01
1186	014	2271	0
1546	01345	2469	01
400	012345	2133	01
129	012345	2445	01
305	012345	2445	01
902	012345	2094	0
73	012345	2445	01
93	012345	2094	0
717	012345	2407	01
1067	012345	2271	0
1430	012345	2094	0
311	012345	2522	01
74	012345	2663	1
403	012345	2144	0
1026	01345	2445	01
1053	012345	2425	0
883	012345	2567	0
1012	01345	2097	0
1354	012345	2094	0
21	012345	2651	0
181	012345	2226	0
124	01235	2117	0
1184	0123	2094	0
511	012345	2149	0
61	012345	2464	1
880	012345	2081	01
1593	0123	2149	0
423	012345	2445	01
1180	012345	2103	01
10	012345	2445	01
1581	01345	2094	0
539	01235	2651	0
149	0123456	2177	01
168	012345	2094	0
1068	012345	2103	01
143	012345	2398	01
344	012345	2651	0
180	012345	2043	0
1718	0345	2533	0
969	012345	2094	0
1063	01345	2191	0
304	012345	2094	0
312	01356	2445	01
279	01235	2368	01
863	01345	2537	0
375	012345	2668	0
1199	01345	2469	01
428	012345	2651	0
849	01345	2094	0
1288	012345	2342	01
105	012345	2094	0
1473	01356	2094	0
87	012345	2537	0
99	012345	2238	013
497	012345	2670	01
1585	012345	2149	0
214	012345	2094	0
415	01345	2101	0
636	01345	2226	0
1715	012345	2149	0
143	012345	2488	1
818	0123	2386	01
629	01345	2109	0
245	012345	2094	0
1507	01235	2342	01
425	012345	2258	1
1158	014	2653	0
55	012345	2094	0
1707	012345	2149	0
921	01345	2426	01
949	012345	2149	0
413	012345	2271	0
325	012345	2608	01
1133	01345	2316	01
432	012345	2094	0
573	012345	2445	01
437	012345	2445	01
146	012345	2674	0
922	012345	2222	01
1223	01345	2094	0
212	012345	2238	013
1027	012345	2149	0
97	012345	2208	0
118	012345	2144	0
63	012345	2445	01
1298	01345	2069	0
1889	012345	2445	01
363	012345	2094	0
175	012345	2094	0
1184	0123	2312	0
241	012345	2234	01
735	01235	2149	0
284	0124	2445	01
133	012345	2342	01
526	01345	2608	01
521	1235	2189	01
422	012345	2342	01
798	012345	2445	01
94	012345	2488	1
717	012345	2097	0
1623	012345	2445	01
1153	012345	2445	01
799	012345	2403	01
1476	01235	2352	01
239	01345	2097	0
1958	0135	2189	01
32	012345	2473	0
1389	012345	2233	01
448	012345	2094	0
892	01345	2426	01
634	012345	2426	01
1273	01234	2149	0
274	012345	2504	0
484	012345	2622	0
1027	012345	2094	0
1402	012345	2445	01
1834	01345	2094	0
354	012345	2111	01
1140	01345	2385	0
300	01345	2571	0
348	01345	2407	01
1955	012345	2445	01
76	012345	2103	01
1415	012345	2190	01
218	012345	2498	0
586	012345	2445	01
1173	012345	2111	01
237	012345	2692	0
616	012345	2094	0
684	012345	2094	0
1575	012345	2094	0
386	012345	2570	01
1230	012345	2483	01
1300	012345	2445	01
441	012345	2094	0
1582	012345	2094	0
509	012345	2445	01
17	012345	2094	0
1255	014	2537	0
1002	012345	2445	01
139	012345	2339	0
1817	014	2241	0
1702	01234	2532	01
1486	012345	2445	01
683	012345	2445	01
934	01345	2445	01
1543	012345	2144	0
1308	012345	2537	0
224	012345	2368	01
1428	01235	2445	01
1184	0123	2537	0
1339	012345	2410	01
1105	012345	2094	0
481	012345	2445	01
231	01345	2445	01
48	012345	2094	0
74	012345	2445	01
275	012345	2445	01
271	012345	2445	01
336	01235	2445	01
500	012345	2576	1
1222	012345	2342	01
232	012345	2094	0
1329	01346	2445	01
411	01345	2537	0
1458	012345	2426	01
42	01345	2271	0
850	012345	2445	01
98	012345	2530	0
1663	013456	2342	01
1928	012345	2271	0
306	012345	2094	0
116	012345	2149	0
589	012345	2094	0
321	012345	2094	0
813	01345	2445	01
861	01345	2445	01
1229	01235	2094	0
450	012345	2060	0
1347	012345	2060	0
832	01345	2149	0
1551	014	2099	0
1469	012345	2705	01
278	012345	2156	01
603	01235	2445	01
624	012345	2445	01
1227	014	2445	01
988	012345	2426	01
1956	01345	2445	01
392	01345	2222	01
567	01234	2149	0
769	01235	2271	0
524	01345	2094	0
507	1235	2445	01
176	012345	2195	01
532	01345	2537	0
942	0135	2046	01
928	012345	2036	0
1237	012345	2141	1
670	01345	2189	01
1012	01345	2094	0
1244	012345	2445	01
293	012345	2537	0
338	012345	2097	0
578	012345	2094	0
250	012345	2342	01
30	012345	2445	01
666	012345	2222	01
1120	01345	2094	0
1052	01345	2107	0
455	012345	2483	01
642	012345	2097	0
633	012345	2445	01
1216	012345	2445	01
697	01345	2445	01
542	012345	2094	0
1491	012345	2445	01
401	013456	2342	01
19	012345	2229	0
1335	01345	2222	01
1243	012345	2445	01
890	01345	2445	01
605	01235	2094	0
446	01345	2445	01
535	012345	2368	01
1210	012345	2094	0
266	012345	2650	0
1490	0124	2342	01
1161	012345	2445	01
236	012345	2507	012345
1699	0135	2694	0
94	012345	2445	01
366	012345	2410	01
1128	012345	2445	01
398	012356	2046	01
307	012345	2651	0
206	012345	2094	0
1101	013456	2094	0
1078	01235	2445	01
1122	012345	2094	0
343	01235	2094	0
36	012345	2342	01
75	013456	2342	01
143	012345	2651	0
520	135	2189	01
899	01345	2653	0
21	012345	2531	01
1740	01345	2469	01
325	012345	2094	0
863	01345	2520	01
551	012345	2445	01
97	012345	2696	012345
13	012345	2445	01
243	012345	2010	1
1141	012345	2094	0
1436	012345	2094	0
121	012345	2473	0
1488	012345	2445	01
1547	01345	2342	01
122	012345	2094	0
685	01345	2453	1
117	012345	2104	0
1946	01234	2342	01
1005	01235	2445	01
242	012345	2445	01
366	012345	2094	0
58	012345	2537	0
1796	012345	2094	0
711	012345	2611	01
1579	01345	2445	01
561	012345	2411	01
715	01235	2094	0
522	012345	2174	013
790	01345	2222	01
1233	012345	2094	0
631	012345	2445	01
1169	0123	2053	1
45	012345	2445	01
211	012345	2060	0
1126	01235	2094	0
199	012345	2445	01
69	012345	2492	0
1022	012345	2578	01
26	012345	2651	0
573	012345	2094	0
751	01234	2342	01
1015	012345	2342	01
243	012345	2653	0
1125	01345	2445	01
229	012345	2537	0
773	012345	2352	01
1015	012345	2349	01
491	012345	2257	0
135	012345	2445	01
1213	01345	2094	0
811	012345	2445	01
561	012345	2528	01
1422	012345	2094	0
96	012345	2426	01
1677	01345	2445	01
286	012345	2094	0
767	012345	2469	01
821	01345	2094	0
971	01235	2350	01
1324	013456	2445	01
563	01235	2340	01235
169	012345	2258	1
1013	012345	2445	01
573	012345	2103	01
1693	012345	2066	01
1039	012345	2036	0
1632	01234	2445	01
107	0345	2533	0
1275	012345	2445	01
1643	01345	2445	01
1818	01345	2342	01
775	035	2651	0
830	014	2445	01
334	012345	2036	0
1685	0123	2376	01
1839	012345	2533	0
575	012345	2094	0
749	012345	2222	01
801	01235	2134	0
236	012345	2567	0
1425	01345	2445	01
1991	012345	2094	0
781	012345	2007	012345
91	01235	2469	01
106	012345	2094	0
260	01345	2189	01
241	012345	2445	01
174	012345	2582	01
1702	01234	2445	01
796	012346	2502	0
1748	01345	2445	01
237	012345	2445	01
453	012345	2511	01
1287	01235	2342	01
17	012345	2422	01
32	012345	2069	0
898	012345	2139	01
576	012345	2445	01
195	014	2094	0
279	01235	2271	0
745	012345	2094	0
343	01235	2271	0
8	012345	2322	0
92	012345	2271	0
213	012345	2238	013
172	012345	2222	01
388	012345	2094	0
1519	012345	2562	01
1727	012345	2342	01
17	012345	2445	01
1361	012345	2368	01
1729	012345	2483	01
1675	01345	2537	0
1837	012345	2445	01
840	012345	2537	0
152	01345	2392	1
1419	012345	2531	01
1504	01345	2368	01
1692	012345	2094	0
73	012345	2512	0
736	01345	2220	1
132	01356	2515	01
1165	01235	2284	01
1033	012345	2368	01
1192	012345	2445	01
1438	012345	2094	0
41	1235	2189	01
164	012346	2130	0
658	012345	2537	0
1236	012345	2537	0
701	012345	2445	01
643	012345	2674	0
1531	012345	2342	01
546	012345	2445	01
1205	012345	2537	0
741	012345	2445	01
601	01345	2342	01
264	01235	2483	01
902	012345	2149	0
1851	012345	2445	01
1129	01234	2149	0
1059	012345	2094	0
92	012345	2103	01
1008	01345	2653	0
1032	012345	2368	01
49	012345	2263	01
873	012345	2651	0
845	012345	2537	0
739	012345	2094	0
1879	012345	2271	0
149	0123456	2445	01
690	01345	2426	01
606	012345	2445	01
1306	012345	2445	01
1073	01235	2537	0
329	012345	2445	01
1503	012345	2445	01
650	012356	2445	01
1722	01345	2426	01
19	012345	2094	0
1203	012345	2368	01
357	012345	2537	0
659	01235	2445	01
467	01234	2537	0
390	012345	2094	0
1764	0234	2684	0
1363	012345	2094	0
470	012345	2094	0
446	01345	2477	1
911	012345	2445	01
312	01356	2266	1
1201	012345	2432	1
1820	01345	2445	01
256	012345	2094	0
249	012345	2342	01
470	012345	2073	1
665	0134	2397	0
414	01345	2342	01
624	012345	2094	0
965	012345	2445	01
1857	0135	2499	01
1075	012345	2651	0
61	012345	2094	0
1254	012345	2445	01
49	012345	2445	01
98	012345	2094	0
487	01345	2557	0
1007	012345	2094	0
695	1235	2445	01
450	012345	2094	0
40	012345	2153	0
220	012345	2445	01
667	01235	2650	0
208	012345	2342	01
874	012345	2445	01
983	01345	2094	0
222	012345	2222	01
258	012345	2094	0
590	01345	2226	0
279	01235	2149	0
55	012345	2036	0
439	012345	2097	0
1277	012345	2149	0
1788	012345	2653	0
280	012345	2445	01
514	01235	2271	0
491	012345	2537	0
255	012345	2537	0
1216	012345	2162	0
1313	0134	2438	0
82	01235	2149	0
199	012345	2454	01
620	012345	2537	0
347	012345	2537	0
1440	012345	2537	0
440	012345	2094	0
458	012345	2537	0
1334	01345	2651	0
327	012345	2094	0
32	012345	2426	01
880	012345	2046	01
62	012345	2326	012345
730	01234	2342	01
974	012345	2445	01
95	012345	2445	01
938	01235	2094	0
1139	012345	2069	0
151	012345	2271	0
8	012345	2066	01
5	012345	2703	0
103	012345	2445	01
1141	012345	2445	01
1704	012345	2513	0
283	013456	2531	01
215	01345	2097	0
215	01345	2094	0
198	012345	2018	01
320	012345	2094	0
1240	012345	2094	0
647	012345	2094	0
1457	012345	2492	0
40	012345	2094	0
959	012345	2128	0
1188	012345	2094	0
258	012345	2277	0
461	012345	2094	0
1742	012345	2534	0
1040	012345	2445	01
1615	01235	2426	01
242	012345	2094	0
589	012345	2697	01
415	01345	2094	0
458	012345	2445	01
775	035	2316	01
1382	01235	2342	01
831	012345	2349	01
270	012345	2651	0
1178	01345	2094	0
154	012345	2094	0
526	01345	2559	0
1467	01235	2445	01
512	012345	2445	01
337	012345	2094	0
337	012345	2097	0
1071	014	2445	01
505	012345	2553	0
226	012345	2149	0
475	012345	2651	0
475	012345	2653	0
1214	012345	2653	0
726	012345	2342	01
364	012345	2542	01
409	012345	2445	01
822	012345	2445	01
241	012345	2459	0
1595	012345	2094	0
413	012345	2368	01
254	012345	2445	01
8	012345	2445	01
1461	1235	2445	01
1181	01235	2445	01
214	012345	2445	01
8	012345	2685	0
1745	01345	2238	013
176	012345	2469	01
76	012345	2226	0
1168	012345	2094	0
209	012345	2697	01
1263	012345	2284	01
172	012345	2272	01
1733	01345	2368	01
619	012345	2149	0
90	012345	2445	01
506	01345	2537	0
378	0345	2241	0
1206	0124	2097	0
841	012345	2445	01
1700	012345	2445	01
639	012345	2445	01
710	012345	2349	01
17	012345	2189	01
92	012345	2622	0
916	012345	2094	0
1360	012345	2469	01
867	012345	2545	01
17	012345	2342	01
1247	01345	2286	0
8	012345	2535	0
8	012345	2531	01
1293	012345	2445	01
855	012345	2094	0
509	012345	2481	0
555	012345	2445	01
1108	01345	2445	01
1355	012345	2368	01
161	012345	2094	0
812	01345	2094	0
2	012345	2094	0
447	012345	2094	0
172	012345	2149	0
246	012345	2426	01
319	012345	2036	0
66	012345	2019	0
98	012345	2149	0
682	01345	2674	0
570	01345	2651	0
180	012345	2426	01
19	012345	2445	01
29	012345	2094	0
1079	01234	2149	0
262	012345	2445	01
303	012345	2445	01
362	012345	2592	0
358	01345	2094	0
792	012345	2094	0
1940	012345	2473	0
80	01235	2445	01
568	012345	2537	0
72	012345	2445	01
1258	01345	2445	01
843	012345	2445	01
727	01345	2094	0
1179	01234	2651	0
362	012345	2445	01
806	012345	2651	0
51	012345	2537	0
123	012345	2149	0
990	1235	2445	01
1401	012345	2445	01
380	0345	2094	0
1266	012345	2094	0
1176	01345	2094	0
783	01234	2094	0
691	01234	2149	0
93	012345	2668	0
121	012345	2426	01
164	012346	2502	0
93	012345	2664	0
384	012345	2094	0
303	012345	2537	0
11	012345	2445	01
668	01235	2050	0
1933	012345	2445	01
510	1235	2445	01
1001	012345	2445	01
939	01345	2094	0
1121	01345	2445	01
1680	012345	2149	0
525	012345	2094	0
568	012345	2445	01
57	012345	2445	01
341	012345	2410	01
392	01345	2509	01
1521	014	2445	01
966	012345	2571	0
439	012345	2413	1
633	012345	2483	01
171	012345	2094	0
171	012345	2097	0
111	012345	2445	01
54	01345	2426	01
359	012345	2295	01
890	01345	2240	0
913	0124	2445	01
235	01345	2342	01
424	012345	2094	0
243	012345	2259	1
296	01235	2445	01
587	0146	2130	0
205	012345	2537	0
1948	013456	2094	0
311	012345	2445	01
349	012345	2445	01
610	012345	2445	01
614	012345	2445	01
55	012345	2342	01
470	012345	2445	01
876	0134	2368	01
396	012345	2537	0
1051	012345	2094	0
317	012345	2426	01
1514	012345	2410	01
1076	012345	2342	01
496	012345	2094	0
407	012345	2354	0
36	012345	2099	0
1014	012345	2537	0
1252	012345	2036	0
93	012345	2445	01
356	012345	2566	0
658	012345	2046	01
1030	012345	2021	012345
360	135	2531	01
61	012345	2410	01
1359	012345	2130	0
1237	012345	2537	0
779	01235	2094	0
901	012345	2149	0
180	012345	2430	0
1648	012345	2537	0
347	012345	2094	0
1036	0134	2149	0
842	01345	2149	0
1608	012345	2094	0
786	012345	2043	0
664	013456	2188	01
1515	012345	2651	0
55	012345	2445	01
1460	01345	2537	0
241	012345	2046	01
10	012345	2094	0
954	0124	2445	01
376	01345	2094	0
1763	012345	2445	01
733	012345	2141	1
69	012345	2637	01
1780	012345	2262	01
764	012345	2612	01
151	012345	2463	0
93	012345	2537	0
669	012345	2046	01
503	012345	2445	01
1034	01235	2097	0
62	012345	2445	01
425	012345	2426	01
222	012345	2149	0
236	012345	2342	01
356	012345	2011	0
47	012345	2011	0
7	012345	2445	01
534	01235	2445	01
156	012345	2571	0
396	012345	2445	01
1681	0124	2537	0
1892	012345	2271	0
392	01345	2445	01
453	012345	2445	01
493	0345	2094	0
1525	01234	2222	01
291	012345	2445	01
20	012345	2426	01
599	01234	2426	01
1226	012345	2094	0
625	01345	2094	0
802	01234	2445	01
1770	012345	2562	01
330	012345	2149	0
1534	135	2189	01
175	012345	2445	01
1289	012345	2149	0
432	012345	2445	01
460	012345	2445	01
375	012345	2036	0
225	012345	2368	01
1273	01234	2445	01
616	012345	2445	01
1250	012345	2445	01
175	012345	2624	0
1558	012345	2445	01
52	012345	2445	01
118	012345	2537	0
15	01235	2342	01
453	012345	2537	0
1468	012345	2537	0
556	012345	2410	01
1869	012345	2653	0
696	01345	2094	0
1669	012345	2537	0
875	012345	2445	01
73	012345	2473	0
163	01345	2570	01
1476	01235	2097	0
403	012345	2445	01
164	012346	2376	01
386	012345	2342	01
1217	012345	2445	01
629	01345	2094	0
649	01345	2537	0
1652	012345	2673	0
25	012345	2094	0
1048	01345	2094	0
580	012345	2445	01
1845	012345	2537	0
187	012345	2149	0
441	012345	2445	01
228	012345	2445	01
1328	012345	2149	0
1466	012345	2651	0
32	012345	2429	0
278	012345	2445	01
346	01235	2651	0
1092	012345	2368	01
553	012345	2097	0
285	012345	2537	0
290	01345	2115	0
233	012345	2473	0
17	012345	2191	0
1106	012345	2094	0
1520	012345	2469	01
33	01345	2134	0
1538	012345	2445	01
495	01345	2226	0
347	012345	2407	01
641	01235	2257	0
1083	01345	2336	01
1381	012345	2355	1
113	012345	2445	01
835	01235	2537	0
1239	01235	2368	01
71	012345	2094	0
529	012345	2368	01
1131	0135	2430	0
531	012345	2342	01
303	012345	2097	0
1878	012345	2401	3
1137	012345	2036	0
217	012345	2483	01
417	014	2564	01
289	012345	2534	0
1784	012345	2445	01
900	01345	2445	01
1312	012345	2469	01
1732	012345	2342	01
259	0123	2189	01
1099	01345	2445	01
1625	012345	2445	01
611	012345	2368	01
552	012345	2537	0
352	012345	2201	01
159	012345	2149	0
1768	012345	2445	01
1717	01235	2097	0
1761	012345	2445	01
16	012345	2445	01
672	012345	2094	0
471	012345	2342	01
160	012345	2094	0
1306	012345	2263	01
368	012345	2445	01
1058	012345	2245	013
150	01345	2309	0
1417	01345	2445	01
1588	012345	2523	0
59	012345	2342	01
312	01356	2069	0
755	012345	2094	0
131	012345	2198	0
1132	012345	2094	0
480	012345	2537	0
1053	012345	2537	0
945	0135	2531	01
590	01345	2445	01
1321	012345	2342	01
1208	0123456	2531	01
106	012345	2445	01
1639	014	2469	01
739	012345	2071	0
911	012345	2483	01
707	012356	2081	01
322	013456	2531	01
43	012345	2653	0
175	012345	2567	0
820	01	2445	01
1070	01235	2094	0
1499	01235	2537	0
196	012345	2094	0
1634	012345	2097	0
21	012345	2502	0
158	012345	2445	01
5	012345	2368	01
424	012345	2537	0
231	01345	2537	0
64	012345	2469	01
1927	012345	2097	0
450	012345	2411	01
1122	012345	2516	0
885	01	2469	01
926	012345	2445	01
79	012345	2094	0
1054	01345	2653	0
412	012345	2368	01
48	012345	2553	0
119	012345	2024	01
1234	012345	2097	0
127	012345	2537	0
816	012345	2342	01
1385	012345	2094	0
1379	01345	2445	01
976	0134	2445	01
11	012345	2094	0
1180	012345	2094	0
146	012345	2410	01
79	012345	2143	0
324	01356	2149	0
38	012345	2271	0
624	012345	2036	0
805	012345	2684	0
487	01345	2445	01
863	01345	2445	01
563	01235	2116	01
579	012346	2100	1
915	0135	2342	01
870	012345	2537	0
146	012345	2094	0
810	012345	2445	01
847	012345	2486	0
243	012345	2445	01
177	012345	2036	0
628	012345	2445	01
307	012345	2445	01
578	012345	2046	01
411	01345	2313	0
34	012345	2119	0
1880	01345	2457	1
588	012345	2094	0
18	012345	2445	01
1320	01345	2445	01
402	012346	2684	0
320	012345	2116	01
97	012345	2241	0
112	012345	2117	0
1187	0135	2094	0
169	012345	2222	01
294	012345	2445	01
61	012345	2118	01
962	012345	2342	01
40	012345	2208	0
427	012345	2094	0
1805	1235	2445	01
1203	012345	2062	01
184	01345	2492	0
198	012345	2111	01
32	012345	2651	0
1077	012345	2368	01
786	012345	2293	0
619	012345	2368	01
227	01345	2684	0
347	012345	2587	0
1128	012345	2342	01
47	012345	2445	01
309	01235	2094	0
882	012345	2445	01
608	01345	2537	0
385	012345	2426	01
1197	012345	2036	0
563	01235	2149	0
95	012345	2006	1
1508	012345	2473	0
602	012345	2094	0
1689	012345	2445	01
1865	01234	2445	01
788	0135	2445	01
402	012346	2377	0
1460	01345	2097	0
1779	012345	2094	0
1755	012345	2534	0
237	012345	2537	0
582	01345	2342	01
737	013	2445	01
996	012345	2342	01
627	012345	2445	01
621	012345	2651	0
940	012345	2445	01
935	01234	2144	0
114	012345	2368	01
829	012345	2537	0
1840	012345	2342	01
446	01345	2537	0
1868	0124	2307	0
961	012345	2368	01
205	012345	2445	01
1118	012345	2241	0
131	012345	2426	01
1114	01345	2622	0
17	012345	2506	0
1478	012345	2651	0
690	01345	2651	0
280	012345	2094	0
533	012345	2651	0
524	01345	2201	01
1311	012345	2097	0
476	012345	2445	01
1279	012345	2176	01
531	012345	2445	01
773	012345	2097	0
1314	012345	2443	0
74	012345	2483	01
537	012345	2342	01
466	012345	2094	0
263	012345	2445	01
704	012345	2271	0
472	012345	2444	1
257	012345	2493	1
12	012345	2149	0
406	01345	2571	0
341	012345	2094	0
958	012345	2222	01
315	012345	2445	01
615	012345	2445	01
1270	01345	2445	01
275	012345	2473	0
745	012345	2537	0
1165	01235	2342	01
661	012345	2537	0
1775	012345	2445	01
441	012345	2056	0
12	012345	2368	01
73	012345	2651	0
1903	012345	2094	0
11	012345	2277	0
1612	012345	2094	0
1907	01235	2271	0
19	012345	2302	1
845	012345	2094	0
1406	012345	2342	01
546	012345	2583	0
97	012345	2537	0
724	012345	2094	0
344	012345	2046	01
457	012345	2445	01
1025	012345	2445	01
353	012345	2094	0
527	012345	2368	01
784	012345	2094	0
1003	012345	2137	0
166	012345	2094	0
1318	01235	2149	0
1407	012345	2199	0
528	012345	2368	01
293	012345	2445	01
487	01345	2149	0
117	012345	2571	0
1260	012345	2368	01
494	012345	2298	1
822	012345	2094	0
1886	012345	2149	0
704	012345	2094	0
1095	012345	2537	0
496	012345	2036	0
1713	1235	2469	01
1502	012345	2445	01
1117	012345	2651	0
373	012345	2469	01
1260	012345	2149	0
809	012345	2222	01
1828	012345	2094	0
1075	012345	2353	1
1100	012345	2690	01
1830	0135	2543	1
244	01345	2238	013
536	012345	2094	0
1414	012345	2646	0
451	01345	2200	0
19	012345	2434	0
317	012345	2445	01
994	01345	2426	01
189	012345	2094	0
992	014	2382	0
757	01345	2445	01
717	012345	2206	0
419	01345	2094	0
53	012345	2445	01
99	012345	2638	013
281	012345	2445	01
927	01345	2445	01
110	012345	2698	0
1620	01345	2342	01
75	013456	2094	0
1459	01345	2473	0
1985	012345	2445	01
1441	01345	2094	0
43	012345	2286	0
314	034	2034	3
58	012345	2570	01
337	012345	2009	0
43	012345	2531	01
1145	012345	2130	0
1081	0345	2094	0
222	012345	2305	01
107	0345	2445	01
1000	012345	2426	01
1372	01345	2537	0
453	012345	2222	01
322	013456	2189	01
141	012345	2537	0
725	012345	2570	01
220	012345	2094	0
1439	01345	2094	0
868	012345	2445	01
445	01356	2445	01
270	012345	2426	01
7	012345	2046	01
1242	01235	2094	0
645	01234	2094	0
1624	012345	2094	0
354	012345	2094	0
826	1235	2445	01
1146	013456	2189	01
1173	012345	2094	0
680	01235	2094	0
1618	01345	2342	01
95	012345	2255	0
141	012345	2227	0
1756	012345	2445	01
1774	012345	2469	01
1218	01345	2094	0
20	012345	2445	01
1167	01345	2342	01
561	012345	2368	01
102	012345	2537	0
1204	01345	2537	0
931	012345	2094	0
1967	012345	2690	01
258	012345	2029	0
1640	014	2342	01
654	012345	2445	01
766	01345	2342	01
1082	012345	2537	0
236	012345	2254	01
334	012345	2094	0
144	012345	2537	0
972	01235	2133	01
1723	01345	2190	01
1863	012345	2445	01
133	012345	2034	3
620	012345	2094	0
355	012345	2309	0
1331	01345	2445	01
236	012345	2097	0
837	012345	2094	0
1006	01345	2445	01
517	012345	2445	01
888	0124	2537	0
337	012345	2445	01
88	012345	2094	0
1482	012345	2445	01
509	012345	2094	0
1046	012345	2445	01
906	0124	2445	01
672	012345	2445	01
774	012345	2562	01
288	012345	2445	01
100	012345	2445	01
1243	012345	2410	01
912	012345	2094	0
95	012345	2505	1
1807	014	2445	01
275	012345	2651	0
760	012345	2094	0
660	012345	2094	0
223	0134	2080	0
495	01345	2445	01
1102	012345	2445	01
683	012345	2416	01
1999	01235	2445	01
448	012345	2445	01
17	012345	2681	01
510	1235	2426	01
70	0135	2445	01
156	012345	2602	0
1440	012345	2094	0
1104	01345	2537	0
660	012345	2410	01
1424	012345	2445	01
1278	012345	2149	0
1690	014	2103	01
1285	012345	2537	0
1478	012345	2136	0
763	01345	2445	01
1786	1235	2445	01
274	012345	2036	0
882	012345	2094	0
254	012345	2094	0
254	012345	2097	0
1419	012345	2591	012345
447	012345	2445	01
86	012345	2094	0
282	01345	2378	0
1520	012345	2445	01
677	012345	2445	01
1016	012345	2094	0
1086	0135	2445	01
597	012345	2445	01
319	012345	2469	01
713	012345	2426	01
286	012345	2580	0
662	012345	2094	0
751	01234	2562	01
815	012345	2683	01
212	012345	2149	0
364	012345	2225	1
98	012345	2537	0
318	01345	2651	0
323	012345	2445	01
269	01234	2445	01
1920	012345	2651	0
1901	012345	2553	0
848	012345	2094	0
917	01234	2537	0
989	01345	2094	0
1288	012345	2445	01
889	012345	2094	0
795	01235	2368	01
538	012345	2144	0
1190	012345	2445	01
748	1235	2216	01
249	012345	2445	01
1049	01235	2226	0
1090	01345	2445	01
173	012345	2640	0
944	01345	2094	0
179	012345	2556	01
1412	01235	2445	01
985	01345	2694	0
1456	01345	2445	01
1135	01345	2410	01
1973	01345	2445	01
291	012345	2094	0
771	012345	2537	0
802	01234	2094	0
1679	01345	2445	01
1	012345	2094	0
679	01345	2094	0
196	012345	2674	0
237	012345	2581	01
176	012345	2452	012345
1806	0345	2094	0
93	012345	2036	0
274	012345	2342	01
1732	012345	2094	0
1369	012345	2445	01
89	012345	2094	0
622	01235	2149	0
343	01235	2368	01
805	012345	2445	01
1266	012345	2445	01
1290	01345	2445	01
146	012345	2642	0
49	012345	2537	0
1526	012345	2445	01
1170	012345	2094	0
1398	01234	2005	01
1871	014	2445	01
1183	01235	2445	01
1894	012345	2036	0
78	012345	2445	01
551	012345	2133	01
1472	01235	2549	01
1462	012345	2445	01
1826	012345	2094	0
1513	01345	2011	0
137	012345	2445	01
196	012345	2180	0
395	012345	2651	0
433	01235	2271	0
101	012345	2445	01
804	012345	2319	01
497	012345	2094	0
26	012345	2069	0
170	01234	2316	01
995	01235	2445	01
706	01345	2342	01
1004	01235	2445	01
515	01345	2445	01
565	012345	2445	01
252	012345	2445	01
6	012345	2094	0
854	0135	2282	1
1518	012345	2103	01
671	01345	2342	01
1095	012345	2149	0
120	012345	2445	01
664	013456	2342	01
1302	01235	2368	01
171	012345	2352	01
678	01234	2094	0
478	012345	2537	0
922	012345	2445	01
611	012345	2149	0
1221	012345	2034	3
1512	012345	2445	01
607	012345	2469	01
1844	012345	2094	0
1971	01235	2445	01
1353	01345	2651	0
110	012345	2094	0
331	01345	2094	0
1435	012345	2219	01
1348	012356	2046	01
1776	01235	2094	0
1860	01345	2149	0
629	01345	2011	0
614	012345	2094	0
887	012345	2280	01
1522	012345	2445	01
271	012345	2094	0
846	01235	2149	0
634	012345	2066	01
7	012345	2328	0
1358	01235	2189	01
295	135	2445	01
56	012345	2469	01
104	01345	2373	0
1393	012345	2094	0
642	012345	2408	0
1060	012345	2342	01
1028	012345	2181	1
941	0124	2445	01
361	01234	2149	0
486	01345	2342	01
1905	01345	2445	01
1572	012345	2149	0
641	01235	2651	0
243	012345	2426	01
581	01234	2149	0
36	012345	2445	01
268	01234	2445	01
1078	01235	2342	01
109	012345	2445	01
255	012345	2046	01
578	012345	2022	0
518	01234	2445	01
1492	01235	2149	0
876	0134	2149	0
135	012345	2097	0
621	012345	2456	012345
1536	0124	2292	01
1778	012345	2445	01
175	012345	2038	0
175	012345	2036	0
1918	012346	2189	01
85	012345	2445	01
1976	012345	2445	01
1249	01345	2149	0
242	012345	2484	01
1514	012345	2094	0
111	012345	2222	01
189	012345	2623	0
804	012345	2342	01
1811	1235	2469	01
1701	01345	2368	01
276	01345	2445	01
914	012345	2445	01
924	01345	2342	01
1694	1235	2445	01
169	012345	2115	0
518	01234	2204	1
109	012345	2537	0
709	012345	2094	0
1315	012345	2445	01
844	012345	2694	0
1571	013456	2531	01
1305	01345	2393	01
64	012345	2103	01
1429	012345	2537	0
371	012345	2149	0
549	012345	2094	0
1902	012345	2342	01
344	012345	2537	0
950	012345	2445	01
1496	0135	2342	01
1561	01345	2094	0
55	012345	2567	0
408	01345	2380	0
1632	01234	2342	01
975	012345	2445	01
1374	012345	2094	0
543	012345	2368	01
1110	012345	2445	01
319	012345	2097	0
80	01235	2094	0
433	01235	2368	01
1873	012345	2094	0
136	012345	2097	0
28	012345	2445	01
354	012345	2665	1
77	01234	2445	01
292	0123	2368	01
637	01345	2094	0
426	012345	2445	01
344	012345	2445	01
430	035	2096	0
987	0134	2469	01
31	01235	2097	0
13	012345	2489	01
1712	01234	2651	0
865	014	2149	0
408	01345	2094	0
787	01345	2445	01
233	012345	2445	01
17	012345	2651	0
292	0123	2149	0
447	012345	2106	0
1656	1235	2325	1
350	012345	2447	01
127	012345	2651	0
352	012345	2147	0
328	0134	2445	01
1410	035	2571	0
37	01345	2238	013
1674	012345	2368	01
866	0134	2211	0
229	012345	2445	01
236	012345	2284	01
313	1235	2445	01
1554	012345	2094	0
218	012345	2445	01
314	034	2342	01
71	012345	2460	012345
1018	01345	2094	0
372	012345	2267	1
1365	012345	2426	01
848	012345	2537	0
584	01345	2537	0
1911	012345	2094	0
988	012345	2445	01
1261	0135	2537	0
642	012345	2241	0
933	012345	2537	0
81	012345	2094	0
156	012345	2445	01
413	012345	2495	0
42	01345	2368	01
347	012345	2523	0
928	012345	2094	0
1286	012345	2445	01
691	01234	2368	01
57	012345	2159	0
14	012345	2426	01
1605	01345	2303	01
341	012345	2183	0
344	012345	2630	012345
1789	0123	2694	0
296	01235	2065	0
1455	0134	2445	01
1272	012345	2017	01
176	012345	2445	01
19	012345	2537	0
769	01235	2368	01
1101	013456	2342	01
933	012345	2445	01
145	012345	2445	01
1906	012345	2094	0
1609	012345	2149	0
838	01356	2081	01
1241	1235	2469	01
1	012345	2445	01
134	012345	2094	0
917	01234	2666	1
116	012345	2121	0
574	01235	2398	01
594	01235	2445	01
359	012345	2011	0
663	01234	2430	0
366	012345	2103	01
1309	012345	2426	01
73	012345	2361	0
443	012345	2627	1
1580	012345	2445	01
267	012345	2571	0
977	01345	2046	01
1446	01234	2537	0
1757	012345	2445	01
172	012345	2437	1
19	012345	2332	1
953	012345	2483	01
698	012345	2149	0
390	012345	2445	01
1598	012345	2445	01
1350	012345	2307	0
987	0134	2445	01
945	0135	2499	01
646	01345	2449	1
449	012345	2094	0
26	012345	2458	01
99	012345	2368	01
1241	1235	2445	01
1489	012345	2426	01
266	012345	2094	0
93	012345	2485	0
1587	01345	2537	0
68	012345	2271	0
1421	01345	2013	0
1421	01345	2011	0
747	012345	2094	0
578	012345	2303	01
540	012345	2094	0
1195	01345	2226	0
333	01235	2445	01
948	01345	2653	0
390	012345	2537	0
555	012345	2094	0
210	01345	2241	0
1914	012345	2342	01
561	012345	2149	0
400	012345	2445	01
1714	01235	2209	0
142	012345	2094	0
606	012345	2426	01
37	01345	2149	0
628	012345	2094	0
676	012345	2537	0
111	012345	2094	0
327	012345	2046	01
1172	012345	2226	0
630	012345	2537	0
1144	01345	2149	0
443	012345	2445	01
367	012345	2445	01
825	01345	2094	0
27	012345	2342	01
7	012345	2069	0
936	012345	2342	01
1100	012345	2094	0
139	012345	2537	0
1741	012345	2094	0
1670	012345	2226	0
454	012345	2094	0
442	012345	2445	01
198	012345	2094	0
34	012345	2241	0
789	012345	2094	0
419	01345	2614	0
1268	012345	2222	01
18	012345	2473	0
152	01345	2342	01
34	012345	2491	01
1296	012345	2537	0
1092	012345	2309	0
28	012345	2097	0
255	012345	2094	0
193	012345	2111	01
50	012345	2193	0
860	01235	2578	01
394	012345	2537	0
1427	012345	2537	0
57	012345	2094	0
648	01345	2445	01
1006	01345	2679	1
147	012345	2684	0
1094	012345	2586	1
630	012345	2445	01
109	012345	2011	0
1009	012345	2271	0
69	012345	2094	0
886	012345	2445	01
1140	01345	2571	0
488	01345	2060	0
1031	01235	2149	0
1129	01234	2368	01
62	012345	2608	01
677	012345	2046	01
400	012345	2352	01
1510	012345	2445	01
379	01345	2472	1
1024	012345	2445	01
215	01345	2445	01
3	012345	2469	01
502	012345	2094	0
674	012345	2445	01
394	012345	2226	0
574	01235	2445	01
675	012345	2445	01
90	012345	2094	0
222	012345	2493	1
22	013456	2094	0
278	012345	2087	01
187	012345	2178	01
1069	0346	2034	3
42	01345	2149	0
1317	01345	2445	01
784	012345	2469	01
526	01345	2094	0
703	012345	2066	01
374	012345	2445	01
241	012345	2537	0
154	012345	2046	01
545	01345	2570	01
17	012345	2533	0
17	012345	2531	01
405	01235	2445	01
877	01345	2060	0
161	012345	2445	01
464	012345	2226	0
389	012345	2445	01
89	012345	2445	01
299	012345	2094	0
940	012345	2094	0
864	01345	2094	0
661	012345	2222	01
1433	012345	2445	01
1294	012345	2445	01
1352	012345	2445	01
463	012345	2445	01
620	012345	2059	01
1783	01345	2094	0
1733	01345	2149	0
1156	012345	2342	01
285	012345	2408	0
571	01235	2094	0
1420	01345	2094	0
1092	012345	2271	0
549	012345	2519	0
339	0345	2094	0
1044	012345	2445	01
421	01345	2342	01
1159	012345	2094	0
1568	012345	2537	0
87	012345	2235	0
943	01345	2445	01
77	01234	2094	0
1103	012345	2094	0
1476	01235	2036	0
1523	012345	2097	0
1523	012345	2094	0
617	012345	2094	0
314	034	2534	0
690	01345	2445	01
35	012345	2426	01
1029	012345	2445	01
564	012345	2094	0
399	012345	2103	01
951	012345	2027	0
558	01235	2409	0
248	013456	2445	01
1705	0124	2368	01
546	012345	2537	0
71	012345	2036	0
1646	012345	2149	0
1426	01345	2445	01
1662	012345	2445	01
1209	012345	2094	0
93	012345	2016	0
1256	01235	2320	0
1342	012345	2094	0
268	01234	2301	1
1651	012345	2585	01
1497	01345	2537	0
925	012345	2651	0
138	012345	2608	01
164	012346	2446	1
243	012345	2222	01
126	012345	2567	0
923	012345	2445	01
613	012345	2094	0
121	012345	2137	0
267	012345	2349	01
711	012345	2046	01
267	012345	2342	01
1235	012345	2445	01
754	1235	2445	01
755	012345	2584	01
156	012345	2097	0
500	012345	2469	01
407	012345	2604	01
800	012345	2342	01
515	01345	2469	01
705	012345	2445	01
468	012345	2094	0
317	012345	2474	01
439	012345	2537	0
84	1235	2531	01
1166	012345	2189	01
461	012345	2445	01
894	012345	2222	01
1346	012345	2094	0
26	012345	2445	01
187	012345	2411	01
804	012345	2534	0
1480	01346	2222	01
1841	012345	2368	01
60	012345	2149	0
27	012345	2534	0
1345	012345	2445	01
452	012345	2445	01
46	012345	2342	01
1921	01345	2445	01
1395	01345	2445	01
112	012345	2445	01
711	012345	2445	01
345	013456	2445	01
54	01345	2653	0
1017	012345	2445	01
143	012345	2552	0
1594	012345	2094	0
26	012345	2537	0
56	012345	2445	01
347	012345	2206	0
765	01345	2094	0
16	012345	2094	0
171	012345	2469	01
449	012345	2445	01
369	012345	2094	0
126	012345	2038	0
847	012345	2445	01
87	012345	2445	01
655	01345	2537	0
1610	012345	2445	01
53	012345	2090	0
1052	01345	2445	01
53	012345	2094	0
1691	012345	2094	0
518	01234	2461	1
841	012345	2142	01
1559	01345	2094	0
[truncated: 806 more rows]
