# Supplementary material for: Environmental change makes robust ecological networks fragile
Source: Nat Commun. 2016 Aug 11;7:12462. doi: 10.1038/ncomms12462 (PMC4987532; doi:10.1038/ncomms12462)
Supplement: Supplementary Data 1 — Host-parasite networks and host extinction sequences in Avida experiments. The compressed archive includes the 100 co-evolved host-parasite networks and the host extinction sequences in the historical scenario. [file ncomms12462-s2.zip › Supplementary_data_S1/host_parasite_network_11.csv]

host_genotype	host_phenotype	parasite_genotype	parasite_phenotype
183	04	1195	01
54	03	1167	01
54	03	1166	01
237	01	1245	0
341	04	1213	01
593	013	1219	0
284	03	1230	0
773	1	1211	01
684	03	1240	01
183	04	1163	0
136	01	1245	0
548	034	1213	01
140	01	1186	0
156	01	1222	0
193	034	1175	03
562	0	1182	0
557	01	1245	0
116	01	1245	0
284	03	1240	01
136	01	1208	0
54	03	1240	01
16	04	1213	01
128	04	1213	01
128	04	1218	01
243	1	1192	01
592	01	1186	0
126	01	1186	0
140	01	1171	0
794	01	1245	0
114	1	1211	01
243	1	1211	01
471	01	1186	0
879	04	1220	01
484	01	1186	0
54	03	1198	0
54	03	1197	013
71	0	1163	0
609	01	1245	0
156	01	1245	0
324	0	1186	0
136	01	1226	0
460	01	1235	0
851	01	1186	0
508	012	1245	0
947	01	1245	0
318	01	1164	0
54	03	1206	0
54	03	1207	0
882	04	1213	01
696	04	1176	01
136	01	1238	0
256	01	1186	0
732	0	1176	01
415	023	1217	0
389	01	1245	0
416	03	1199	0
739	01	1245	0
479	03	1167	01
617	04	1187	014
514	03	1212	0
430	04	1213	01
617	04	1163	0
949	01	1169	0
180	1	1211	01
136	01	1222	0
406	04	1213	01
293	01	1245	0
216	12	1203	01
381	01	1245	0
483	012	1245	0
140	01	1245	0
69	01	1232	0
501	01	1245	0
374	0	1213	01
54	03	1221	0
696	04	1213	01
