# Supplementary material for: Environmental change makes robust ecological networks fragile
Source: Nat Commun. 2016 Aug 11;7:12462. doi: 10.1038/ncomms12462 (PMC4987532; doi:10.1038/ncomms12462)
Supplement: Supplementary Data 1 — Host-parasite networks and host extinction sequences in Avida experiments. The compressed archive includes the 100 co-evolved host-parasite networks and the host extinction sequences in the historical scenario. [file ncomms12462-s2.zip › Supplementary_data_S1/host_parasite_network_12.csv]

host_genotype	host_phenotype	parasite_genotype	parasite_phenotype
78	012346	1028	3
617	012346	1531	3
74	12346	1511	3
267	01346	1330	3
567	012346	1156	13
529	012346	1263	1
529	012346	1260	3
512	01346	968	3
258	012346	1421	3
168	01346	1268	0
391	012346	1083	0
231	01346	1737	3
606	12346	1549	3
66	012346	1460	3
140	01346	971	3
256	12346	1677	3
256	12346	1678	3
60	012346	1329	3
50	012346	1791	3
455	012346	1242	3
129	12346	1101	3
573	012346	963	3
472	012346	1004	3
77	012346	1436	3
396	012346	1794	3
68	012346	1189	3
70	012346	1239	1
195	012346	1459	0
256	12346	1186	3
651	012346	1653	3
86	012346	1216	3
329	012346	918	1
331	012346	1719	3
610	013	1652	3
128	01346	1530	0
554	012346	1498	3
133	012346	1254	0
327	012346	1316	3
68	012346	1720	3
133	012346	1811	0
167	0346	1683	3
505	012346	1374	3
256	12346	1527	3
400	012346	1673	3
620	13	1594	3
420	012346	1688	1
419	012346	1293	3
274	012346	1811	0
70	012346	957	0
409	012346	1443	0
15	012346	1083	0
287	01346	1764	3
55	012346	1776	3
334	0123	1382	3
242	012346	1812	3
134	012346	1659	3
223	03	1708	13
2	012346	1116	1
296	012346	1297	0
205	12346	1769	3
31	12346	1126	3
13	012346	1798	1
679	01346	1653	3
172	012346	1045	3
365	0346	1808	3
466	012346	1101	3
96	012346	1625	3
209	012346	1406	0
59	012346	1416	3
296	012346	1122	3
234	012346	1512	3
296	012346	974	3
389	012346	1201	3
399	12346	941	3
5	012346	1129	3
182	012346	1697	3
210	012346	1172	1
70	012346	1002	1
452	012346	1522	3
281	012346	1101	3
678	012346	1723	3
558	012346	967	1
177	012346	1568	0
5	012346	1514	3
5	012346	1513	3
149	01346	1672	3
235	012346	1248	3
150	012346	1761	3
472	012346	1448	3
19	012346	1164	3
59	012346	1081	3
529	012346	984	3
256	12346	955	3
769	012346	1216	3
193	012346	1335	3
587	012346	903	03
371	03	1256	3
109	012346	1706	1
209	012346	1193	3
120	012346	1469	3
194	012346	1694	3
111	012346	1130	3
33	012346	1044	3
273	012346	1724	3
60	012346	917	3
330	012346	1448	3
32	012346	1368	1
79	012346	1003	3
347	0346	1812	3
276	012346	1192	0
723	01346	1101	3
27	01234	904	0
362	012346	1207	0
5	012346	897	13
207	012346	1108	1
312	012346	1643	0
539	012346	1067	3
252	012346	1814	0
252	012346	1812	3
144	012346	1684	3
31	12346	894	3
436	12346	1358	1
31	12346	890	3
312	012346	1001	0
544	012346	1813	3
164	012346	1013	3
453	012346	1753	3
460	012346	1690	3
130	012346	1443	0
141	012346	1280	3
26	012346	1713	3
198	012346	1573	3
489	012346	1666	3
692	012346	942	3
114	01346	1203	1
290	012346	1006	3
22	012346	1232	1
351	012346	1567	3
187	0134	927	3
29	0123	1321	3
486	012346	1438	3
207	012346	1599	0
633	012346	1161	0
177	012346	1591	0
77	012346	1396	3
77	012346	1393	1
381	012346	1111	3
174	012346	1481	3
103	012346	1625	3
351	012346	1523	03
598	01	1211	03
93	012346	1286	1
519	012346	1193	3
700	012346	1758	3
537	12346	908	3
2	012346	1039	1
840	12346	1356	1
85	123	1594	3
145	012346	1634	3
145	012346	1632	1
8	012346	1042	03
93	012346	1758	3
494	012346	1101	3
39	012346	1627	1
231	01346	948	0
27	01234	1226	3
59	012346	1202	3
547	0123	1068	0
52	012346	1272	3
177	012346	1132	0
344	012346	1006	3
70	012346	1107	1
70	012346	1103	13
203	012346	1354	3
390	012346	1636	3
690	01346	999	3
211	012346	1283	1
193	012346	1610	3
391	012346	1507	3
446	012346	1242	3
290	012346	1542	3
549	12346	1186	3
241	012346	1156	13
4	012346	983	1
34	012346	927	3
671	01346	991	3
611	012346	1298	3
248	012346	1358	1
402	012346	1678	3
212	012346	1535	1
256	12346	1749	3
269	0123	903	03
886	012346	1026	3
294	01234	1713	3
33	012346	1690	3
377	012346	1164	3
208	0123	1046	03
207	012346	1597	0
202	013	1105	1
297	012346	1708	13
152	012346	1222	0
296	012346	1457	0
621	012346	1632	1
795	0123	1133	3
395	01346	1156	13
322	01346	1054	1
374	012346	1001	0
94	01346	1019	0
64	1234	1463	3
211	012346	1609	1
809	012346	1176	3
347	0346	1013	3
549	12346	1272	3
381	012346	1719	3
300	012346	1284	3
9	012346	1770	3
140	01346	1418	3
59	012346	1006	3
341	012346	1482	3
343	012346	1002	1
455	012346	1451	0
297	012346	1094	13
135	012346	1083	0
70	012346	999	3
145	012346	1024	3
466	012346	1271	3
70	012346	1026	3
389	012346	1150	3
213	0346	1573	3
311	01236	1137	1
458	012346	1414	3
747	0123	1358	1
342	01346	1663	03
290	012346	1806	3
93	012346	1606	3
50	012346	1105	1
2	012346	1040	1
455	012346	1073	3
678	012346	1414	3
678	012346	1415	3
386	0123	1557	1
472	012346	1722	3
402	012346	1603	3
671	01346	1521	3
382	0	1661	0
307	0346	1699	3
298	012346	1613	3
377	012346	1701	3
377	012346	1702	3
597	012346	1591	0
672	012346	1067	3
155	012346	1757	3
145	012346	995	3
145	012346	996	3
369	012346	1132	0
271	012346	1271	3
59	012346	1289	3
584	012346	941	3
666	346	1032	3
468	012346	1382	3
320	012346	1343	3
249	012346	913	3
568	012346	1702	3
381	012346	1575	3
77	012346	1225	3
13	012346	1368	1
242	012346	1159	0
46	012346	1632	1
453	012346	1193	3
327	012346	1563	3
124	12346	1203	1
28	012346	1163	13
639	012346	1296	3
122	012346	1552	3
310	012346	1056	3
189	012346	1341	13
277	03	903	03
407	0123	1652	3
140	01346	1660	3
774	0123	1170	3
700	012346	1114	3
10	12346	993	01
549	12346	955	3
275	012346	1648	123
549	12346	1103	13
273	012346	1413	3
31	12346	1471	1
98	012346	1053	3
45	012346	1169	13
420	012346	1721	1
626	03	1746	03
461	012346	1677	3
186	012346	1222	0
695	12346	908	3
15	012346	1808	3
417	012346	1140	3
181	012346	1241	1
203	012346	942	3
31	12346	1463	3
592	1346	1771	1
465	0134	1006	3
822	012346	1390	3
186	012346	1315	0
327	012346	991	3
5	012346	1625	3
59	012346	1448	3
258	012346	1462	3
210	012346	1705	0
501	012346	1278	13
389	012346	1415	3
570	012346	1114	3
579	012346	991	3
608	12346	894	3
455	012346	1448	3
23	012346	1464	3
209	012346	912	0
706	012346	1631	0
613	012346	1290	1
501	012346	1186	3
806	012346	1382	3
587	012346	1394	3
435	012346	1201	3
19	012346	1130	3
14	012346	1397	1
93	012346	1611	3
248	012346	1784	3
458	012346	966	3
186	012346	1176	3
788	012346	1035	3
425	012346	1663	03
162	0123	1318	1
52	012346	1632	1
52	012346	1324	3
659	03	1360	3
70	012346	1276	3
536	012346	1037	3
10	12346	1523	03
194	012346	1153	3
50	012346	1600	0
196	01236	954	3
21	012346	1733	3
52	012346	1748	3
752	12346	1103	13
287	01346	1543	3
537	12346	1277	3
130	012346	1276	3
62	012346	1239	1
596	0123	1133	3
122	012346	1427	3
256	12346	1567	3
381	012346	1365	3
312	012346	1070	0
755	012346	1577	3
233	12346	1425	1
25	012346	1239	1
436	12346	1016	1
265	012346	1348	03
130	012346	1676	0
45	012346	1352	13
669	012346	1666	3
42	0346	1276	3
484	013	1601	3
125	012346	1574	3
44	012346	1574	3
460	012346	1242	3
39	012346	1358	1
710	012346	1471	1
357	12346	1763	3
314	0123	1610	3
522	123	1133	3
25	012346	1686	1
800	012346	969	3
160	012346	1233	3
520	012346	1030	3
417	012346	1137	1
103	012346	1128	1
702	0123	916	1
12	012346	1302	3
324	012346	1706	1
130	012346	1533	0
551	0346	1101	3
59	012346	1453	3
81	01346	1423	13
417	012346	1682	3
541	012346	1113	1
68	012346	1280	3
178	012346	976	1
101	012346	1752	3
282	012346	1050	3
140	01346	1346	3
207	012346	998	3
336	013	1042	03
92	012346	1768	1
31	12346	1703	3
27	01234	1562	3
27	01234	1560	3
176	12346	1387	1
48	012346	1090	3
391	012346	1257	3
391	012346	1255	013
52	012346	1400	1
234	012346	1663	03
212	012346	913	3
315	012346	962	3
338	1346	1425	1
251	012346	1448	3
19	012346	1014	3
206	0123	1054	1
490	012346	1113	1
33	012346	1080	3
139	012346	1096	1
33	012346	1082	03
217	012346	1600	0
220	012346	1149	1
471	01346	1080	3
11	012346	1018	3
256	12346	1486	3
427	012346	1647	1
209	012346	1001	0
68	012346	1578	3
68	012346	1573	3
291	01346	1660	3
802	012346	1075	1
453	012346	1572	3
453	012346	1573	3
641	012346	963	3
68	012346	1028	3
45	012346	1214	3
95	012346	908	3
505	012346	1693	3
453	012346	1405	3
351	012346	1706	1
488	013	1244	3
327	012346	1438	3
553	012346	1700	1
402	012346	1001	0
31	12346	941	3
309	012346	967	1
647	12346	908	3
122	012346	1623	1
39	012346	991	3
107	01236	1239	1
532	012346	1413	3
9	012346	978	1
220	012346	1038	1
8	012346	1121	3
252	012346	1149	1
93	012346	1371	3
612	013456	1711	3
78	012346	1797	3
745	012346	1171	1
418	012346	1358	1
356	03	1570	3
643	012346	1769	3
253	012346	1141	3
287	01346	1123	3
445	0134	1250	3
228	012346	1158	0
145	012346	1360	3
417	012346	1679	0
350	12346	1101	3
485	012346	1029	3
70	012346	1678	3
70	012346	1677	3
349	01346	1706	1
287	01346	935	3
617	012346	1028	3
617	012346	1029	3
116	012346	1662	1
145	012346	1747	1
446	012346	1448	3
145	012346	1569	3
122	012346	985	0
617	012346	1488	3
27	01234	1312	0
52	012346	1436	3
550	012346	1382	3
664	012346	1542	3
3	012346	1565	0
70	012346	1528	3
32	012346	1687	1
133	012346	1728	0
53	012346	1767	1
446	012346	1041	3
50	012346	1402	0
459	012346	1652	3
741	012346	1471	1
19	012346	1663	03
77	012346	1742	3
44	012346	1755	3
683	0346	1176	3
93	012346	1414	3
24	012346	1709	0
737	01236	1248	3
209	012346	1072	3
330	012346	964	3
320	012346	1378	3
568	012346	1773	3
634	0123	1586	1
207	012346	1790	3
578	1346	1426	1
109	012346	1225	3
255	012346	1398	13
220	012346	1040	1
83	012346	1669	3
209	012346	959	3
447	012346	1802	3
203	012346	1552	3
286	12346	1598	1
152	012346	1268	0
499	01234	1285	1
177	012346	1589	0
605	012346	1276	3
138	012346	1178	0
609	012346	1779	0
318	012346	1399	1
351	012346	1715	3
233	12346	1351	3
45	012346	1551	1
427	012346	1336	3
441	01346	1567	3
477	012346	1331	1
274	012346	1417	3
389	012346	969	3
414	013	1130	3
52	012346	908	3
233	12346	1775	3
139	012346	1437	3
139	012346	1430	0
88	012346	1518	1
239	013	1249	0
529	012346	1777	3
31	12346	1388	1
552	012346	937	3
638	012346	1358	1
31	12346	1384	3
41	012346	1358	1
121	012346	927	3
775	012346	1653	3
209	012346	1678	3
209	012346	1677	3
296	012346	1342	0
15	012346	1008	3
296	012346	1341	13
91	12346	1203	1
601	01346	1037	3
273	012346	929	3
324	012346	1395	0
20	012346	1251	3
103	012346	948	0
5	012346	1130	3
514	0346	1448	3
70	012346	1064	3
203	012346	1091	3
761	01346	1418	3
288	0346	1792	0
302	012346	1555	3
593	01236	1793	3
259	012346	1793	3
352	0346	1577	3
234	012346	1469	3
618	01346	1382	3
5	012346	1220	1
220	012346	1541	1
429	012346	1648	123
455	012346	1037	3
455	012346	1035	3
375	013	1395	0
228	012346	1456	1
32	012346	1239	1
193	012346	1801	3
220	012346	1727	3
248	012346	1739	1
79	012346	1199	3
70	012346	1533	0
705	012346	1573	3
174	012346	1393	1
612	013456	1176	3
177	012346	1180	0
455	012346	1493	3
234	012346	1048	3
102	012346	1768	1
234	012346	1735	3
639	012346	1810	0
722	123	1704	1
312	012346	1197	3
109	012346	1093	3
209	012346	1067	3
455	012346	1141	3
376	03	1577	3
209	012346	1069	0
622	12346	1567	3
439	012346	990	1
556	012346	1632	1
144	012346	1193	3
582	012346	1276	3
193	012346	963	3
113	012346	1353	13
453	012346	1329	3
236	1346	1124	3
450	01234	1673	3
653	01	1358	1
574	013	1358	1
320	012346	1419	3
804	012346	1242	3
716	012346	1606	3
563	012346	1387	1
68	012346	1648	123
144	012346	1448	3
272	012346	1373	3
772	12346	1358	1
767	012346	973	3
54	012346	1155	3
561	012346	1150	3
831	012346	1801	3
700	012346	1647	1
381	012346	1638	3
233	12346	1769	3
306	0123	954	3
252	012346	1760	1
47	012346	1093	3
733	013	1242	3
557	0123	1325	3
135	012346	1813	3
135	012346	1545	3
80	012346	1543	3
443	012346	1627	1
39	012346	1179	1
530	01346	1090	3
166	012346	1136	3
648	01346	1358	1
636	012346	1735	3
109	012346	901	0
303	12346	1309	1
346	012346	1745	3
188	0345	1006	3
210	012346	1475	0
665	012346	973	3
135	012346	1380	3
389	012346	1292	3
41	012346	1705	0
392	03	1216	3
575	012346	1131	0
470	012346	1419	3
104	012346	1673	3
5	012346	1216	3
145	012346	1233	3
602	012346	999	3
278	012346	920	1
19	012346	1264	3
161	012346	1239	1
547	0123	1135	013
14	012346	1269	3
19	012346	1046	03
220	012346	1285	1
220	012346	1288	1
459	012346	963	3
502	0346	1182	3
236	1346	977	3
256	12346	1101	3
256	12346	1103	13
316	012346	1239	1
248	012346	1435	3
52	012346	1569	3
753	012346	1073	3
194	012346	1119	3
279	01346	1358	1
240	012346	957	0
754	01346	1176	3
5	012346	1707	3
344	012346	1081	3
110	012346	1302	3
388	012346	1276	3
129	12346	1183	3
133	012346	1417	3
105	12346	1239	1
122	012346	946	3
493	012346	1648	123
446	012346	1803	3
433	012346	1799	3
265	012346	1547	03
421	012346	1493	3
420	012346	1370	1
697	01346	1037	3
554	012346	1763	3
265	012346	1382	3
472	012346	1200	3
15	012346	1546	0
505	012346	1248	3
93	012346	961	1
93	012346	965	3
744	012346	1046	03
256	12346	1437	3
203	012346	1776	3
58	0135	1514	3
33	012346	1614	3
181	012346	1034	1
9	012346	942	3
290	012346	1653	3
561	012346	1149	1
561	012346	1417	3
140	01346	1764	3
743	012346	1498	3
78	012346	1189	3
489	012346	1702	3
366	12346	1467	03
122	012346	1701	3
403	012346	1399	1
219	0123	1358	1
118	012346	1249	0
140	01346	1618	3
140	01346	1619	3
491	013	1348	03
511	0346	1814	0
59	012346	1495	3
317	01346	1109	0
567	012346	1249	0
41	012346	1174	0
125	012346	1241	1
5	012346	1735	3
444	012346	1801	3
253	012346	1576	0
381	012346	1796	3
381	012346	1793	3
19	012346	1303	03
304	012346	1706	1
59	012346	1540	3
308	012346	1421	3
372	012346	1373	3
599	1236	1582	3
374	012346	1399	1
587	012346	1101	3
177	012346	1320	0
177	012346	1322	0
423	01236	1507	3
244	012346	1479	3
529	012346	1218	3
372	012346	1080	3
23	012346	1463	3
358	012346	1663	03
139	012346	1706	1
50	012346	1189	3
580	012346	1573	3
220	012346	1290	1
15	012346	1807	3
15	012346	1806	3
161	012346	1367	1
634	0123	1351	3
251	012346	1645	3
446	012346	1037	3
39	012346	1438	3
39	012346	1431	3
130	012346	1026	3
122	012346	1387	1
297	012346	1480	1
33	012346	1373	3
79	012346	1241	1
133	012346	1156	13
308	012346	1380	3
176	12346	1128	1
50	012346	1522	3
130	012346	1281	1
68	012346	1793	3
220	012346	1075	1
504	012346	942	3
33	012346	1117	3
534	012346	1113	1
327	012346	1099	3
50	012346	1325	3
554	012346	1377	3
209	012346	1138	0
59	012346	1376	3
88	012346	1741	3
671	01346	1438	3
644	012346	1225	3
130	012346	1605	1
59	012346	927	3
312	012346	914	3
251	012346	964	3
408	01346	1448	3
312	012346	1405	3
41	012346	899	01
523	0123	1697	3
122	012346	1666	3
406	0123	991	3
538	12346	1103	13
104	012346	1483	1
19	012346	1087	3
93	012346	1336	3
91	12346	970	3
296	012346	1207	0
660	12346	1273	3
814	012346	1681	3
257	012346	1680	1
31	12346	1351	3
543	013	1418	3
243	012348	1280	3
584	012346	1471	1
210	012346	982	13
78	012346	1280	3
209	012346	1606	3
50	012346	910	0
411	013	1627	1
31	12346	1466	3
70	012346	1637	3
70	012346	1636	3
636	012346	1469	3
308	012346	1419	3
454	012346	1149	1
760	3	894	3
16	12346	1065	3
617	012346	1573	3
365	0346	1543	3
501	012346	1103	13
70	012346	1188	3
70	012346	1186	3
391	012346	1209	3
60	012346	1141	3
377	012346	1213	3
234	012346	1385	01
633	012346	1380	3
6	012346	1753	3
5	012346	1308	3
5	012346	1309	1
340	012346	1680	1
59	012346	1148	3
466	012346	952	3
736	01236	1634	3
361	0346	1523	03
73	012346	897	13
184	0123	1562	3
50	012346	1061	3
731	012346	1414	3
776	012346	1668	3
89	0123	897	13
141	012346	1793	3
453	012346	917	3
32	012346	1243	1
550	012346	1701	3
562	01346	1244	3
138	012346	1222	0
368	012346	1610	3
602	012346	1403	3
361	0346	1185	3
50	012346	1442	0
727	012346	918	1
129	12346	1525	3
529	012346	1514	3
33	012346	1037	3
23	012346	975	3
167	0346	1577	3
138	012346	1132	0
381	012346	1279	3
59	012346	930	3
297	012346	1479	3
306	0123	1022	1
442	012346	1469	3
1	12346	903	03
368	012346	1144	3
325	012346	1427	3
512	01346	1648	123
51	012346	1262	1
602	012346	1276	3
115	012346	1701	3
374	012346	1678	3
233	12346	1732	3
529	012346	1735	3
397	012346	943	1
13	012346	1606	3
384	134	1351	3
65	01346	1530	0
5	012346	1263	1
186	012346	1095	0
389	012346	1248	3
391	012346	1162	3
420	012346	967	1
31	12346	1769	3
381	012346	1681	3
2	012346	1152	3
19	012346	1211	03
70	012346	1190	1
70	012346	1191	3
70	012346	1195	0
134	012346	1507	3
580	012346	1607	3
5	012346	1469	3
535	01346	1211	03
628	0123	994	0
133	012346	1120	1
70	012346	1281	1
122	012346	1017	3
203	012346	1474	3
19	012346	1508	1
70	012346	1571	1
681	0123	1507	3
452	012346	1568	0
234	012346	1088	03
231	01346	1308	3
234	012346	1774	03
4	012346	1624	0
216	012346	1358	1
308	012346	1161	0
391	012346	1419	3
251	012346	1539	3
469	0123	1309	1
254	012346	1233	3
177	012346	1230	3
286	12346	1107	1
130	012346	1754	1
255	012346	1674	0
32	012346	1290	1
130	012346	1194	1
27	01234	897	13
5	012346	946	3
306	0123	1231	3
443	012346	1358	1
828	012346	1606	3
764	03	938	0
383	012346	1779	0
332	012346	913	3
144	012346	1241	1
33	012346	1005	3
383	012346	1176	3
290	012346	1539	3
292	01346	1321	3
490	012346	1449	3
236	1346	941	3
72	012346	1420	3
383	012346	1314	0
252	012346	1696	0
790	0123	1083	0
167	0346	1412	3
368	012346	963	3
15	012346	1421	3
527	012346	1358	1
56	012346	1179	1
204	012346	1793	3
9	012346	1015	1
383	012346	1559	3
287	01346	1084	3
128	01346	1790	3
9	012346	1387	1
78	012346	1573	3
248	012346	991	3
447	012346	1412	3
109	012346	897	13
209	012346	1237	3
246	012346	1141	3
220	012346	967	1
70	012346	908	3
355	012346	1499	3
333	012346	1368	1
691	012346	1164	3
139	012346	1395	0
226	013	1496	3
49	012346	1222	0
512	01346	1037	3
351	012346	1524	0
455	012346	928	3
195	012346	1807	3
480	013	1718	1
639	012346	1083	0
566	01346	1539	3
21	012346	1664	3
636	012346	1088	03
415	345	1448	3
108	012346	1662	1
389	012346	1497	3
348	012346	1211	03
13	012346	922	1
329	012346	1281	1
454	012346	1580	1
390	012346	1276	3
629	012346	891	3
81	01346	1767	1
654	013	1149	1
398	01234	1281	1
698	0346	1509	3
36	0123	1701	3
172	012346	1258	3
177	012346	1314	0
529	012346	1390	3
312	012346	921	3
783	012346	1788	03
728	012346	1176	3
306	0123	1133	3
286	12346	908	3
32	012346	1040	1
468	012346	1422	3
24	012346	1782	3
766	012346	1164	3
45	012346	1473	1
11	012346	1395	0
859	012346	1645	3
565	012346	980	3
50	012346	1317	3
287	01346	1418	3
572	012346	1814	0
93	012346	924	3
554	012346	1120	1
122	012346	1355	3
218	012346	1308	3
481	01346	1448	3
55	012346	1088	03
207	012346	1399	1
345	012346	1219	0
383	012346	1097	3
222	01346	1418	3
265	012346	1211	03
418	012346	1219	0
137	012346	1289	3
222	01346	1766	3
176	12346	1554	1
612	013456	1785	3
13	012346	1755	3
262	012346	1706	1
341	012346	1712	3
409	012346	960	0
80	012346	1011	3
383	012346	1785	3
252	012346	1203	1
45	012346	897	13
39	012346	1714	3
215	012346	1648	123
374	012346	998	3
448	01346	1652	3
335	01234	1744	1
529	012346	1667	3
12	012346	1259	3
778	012346	1753	3
339	013	1589	0
145	012346	1063	3
70	012346	1601	3
128	01346	1105	1
687	012346	1568	0
9	012346	1734	3
546	1346	941	3
5	012346	1667	3
43	01234	1141	3
13	012346	1574	3
234	012346	895	0
438	01234	1708	13
748	013	982	13
135	012346	1206	3
80	012346	1808	3
299	012346	1085	13
15	012346	1249	0
15	012346	1248	3
231	01346	1216	3
220	012346	1417	3
220	012346	1414	3
545	012346	1149	1
641	012346	1073	3
203	012346	1702	3
251	012346	1607	3
193	012346	1799	3
557	0123	1133	3
311	01236	1604	3
39	012346	1673	3
27	01234	1706	1
472	012346	1650	3
346	012346	1632	1
100	012346	1080	3
217	012346	1442	0
270	012346	1706	1
531	012346	1702	3
468	012346	1164	3
144	012346	1644	3
37	012346	1429	13
498	12346	1103	13
53	012346	1509	3
143	012346	1248	3
122	012346	1217	3
312	012346	1573	3
19	012346	1701	3
364	012346	1248	3
248	012346	1629	1
248	012346	1627	1
129	12346	1590	3
32	012346	1145	1
251	012346	928	3
59	012346	1249	0
59	012346	1248	3
554	012346	1248	3
173	01346	897	13
119	0	1762	0
619	12346	1350	3
45	012346	1387	1
556	012346	1436	3
82	012346	1290	1
230	012346	921	3
45	012346	1472	13
301	012346	1340	3
431	0123	1147	3
153	012346	1393	1
24	012346	1519	0
491	013	1046	03
309	012346	1414	3
700	012346	1244	3
207	012346	1234	3
198	012346	915	3
296	012346	1807	3
257	012346	1409	1
171	012346	1311	13
93	012346	1244	3
65	01346	1105	1
122	012346	1170	3
233	12346	894	3
341	012346	1673	3
