# Supplementary material for: Environmental change makes robust ecological networks fragile
Source: Nat Commun. 2016 Aug 11;7:12462. doi: 10.1038/ncomms12462 (PMC4987532; doi:10.1038/ncomms12462)
Supplement: Supplementary Data 1 — Host-parasite networks and host extinction sequences in Avida experiments. The compressed archive includes the 100 co-evolved host-parasite networks and the host extinction sequences in the historical scenario. [file ncomms12462-s2.zip › Supplementary_data_S1/host_parasite_network_13.csv]

host_genotype	host_phenotype	parasite_genotype	parasite_phenotype
778	346	2437	06
230	125	3380	01246
947	46	3572	06
1314	46	3390	06
1227	46	3450	06
1359	46	2875	06
2240	6	3321	06
708	125	2795	012
367	46	2647	06
458	46	3288	06
976	46	3154	0346
99	46	3277	4
331	46	2290	06
7	46	2344	06
526	346	2710	06
38	125	3266	012
1486	46	2837	06
630	0	2309	06
92	04	2869	06
931	46	3154	0346
329	46	2480	06
319	46	3238	06
320	46	2402	4
563	46	2311	06
396	46	3145	06
608	034	2751	04
673	04	3639	06
112	46	3117	06
1931	46	3687	4
1006	346	2763	01234
169	46	2448	06
1952	04	2860	04
521	46	2899	06
1319	035	3210	0346
848	01	3401	06
848	01	3404	012
696	46	3642	06
60	46	3091	06
2145	034	2277	3
1039	46	2627	06
439	46	3428	06
357	46	2974	06
811	125	3581	0124
651	04	3654	06
267	46	3208	056
223	46	3406	06
1390	346	3716	046
363	46	3288	06
454	04	2871	06
638	46	2579	34
429	04	3102	06
758	04	2410	06
595	6	2926	06
209	46	2991	04
2095	46	2720	06
169	46	2585	06
1241	0	3102	06
576	46	3121	036
1443	125	3270	012
1140	03	2872	036
2032	46	2311	06
1104	034	3610	04
493	46	3423	06
620	046	2975	06
306	46	2311	06
306	46	2317	06
544	46	2552	06
1666	46	2448	06
470	6	3004	06
448	6	2926	06
2070	04	3047	04
529	04	2264	06
595	6	2856	06
558	46	2317	06
857	46	2455	06
852	46	3537	036
717	6	2612	06
877	46	3075	06
389	0	2347	0
285	46	2585	06
873	46	3064	06
72	46	2578	06
1519	46	3313	06
1634	46	2819	06
403	04	3208	056
2062	0	3076	06
77	46	2771	06
500	46	3144	06
1095	046	3687	4
523	346	3390	06
2026	0	3074	0
190	46	3688	0134
197	346	3472	06
73	346	3194	06
217	46	3747	024
1947	04	3117	06
112	46	3727	06
84	346	2364	06
94	46	3778	013456
618	0	3490	06
140	04	2907	0
1943	0	2738	0
267	46	3559	056
1536	346	3475	4
389	0	3317	06
1135	46	2397	06
80	46	2406	0124
193	46	2551	06
231	46	2632	06
328	034	2751	04
4	346	3761	06
592	04	3299	0
1769	346	2437	06
1017	46	2817	06
551	46	3778	013456
701	346	3472	06
274	46	2460	06
274	46	2461	04
1491	03	2666	06
225	346	2926	06
781	46	3145	06
193	46	3246	06
1225	46	3676	04
553	6	3723	06
455	03	3390	06
434	346	3472	06
1591	0	3395	04
978	0	2932	036
978	0	2934	036
637	46	3786	06
459	04	3706	06
479	04	2798	0
498	46	3428	06
1013	46	2771	06
484	6	2287	06
78	346	2610	06
823	46	2578	06
20	46	2324	06
1176	034	3091	06
329	46	3059	06
934	46	3182	06
47	04	3416	012346
613	46	3710	06
501	46	3390	06
220	46	2309	06
862	02	3007	23
924	0346	3199	04
1081	46	2720	06
472	125	2914	0136
1727	46	3766	06
775	6	2856	06
503	0	3390	06
952	012	3054	06
216	46	2437	06
754	1346	3331	06
142	46	2417	06
1085	46	3727	06
1282	46	3211	34
1007	04	3534	06
119	346	2437	06
122	046	3047	04
325	346	2875	06
807	04	3659	04
773	125	2330	0124
606	046	3776	06
1210	6	2410	06
1224	0	3105	0
522	46	3662	4
1296	346	3401	06
881	346	2445	06
359	46	2403	01246
948	04	3102	06
416	04	3778	013456
106	46	3102	06
901	46	2829	06
155	346	3616	3
182	6	2588	06
1057	346	2486	06
182	6	3692	06
1535	12	3655	0123
642	46	2966	01234
32	46	3154	0346
830	46	2646	06
228	46	3507	06
492	04	3251	06
1089	0	2578	06
1542	04	2672	4
447	46	3645	04
76	04	3453	06
506	04	3243	04
4	346	3025	06
623	346	3317	06
107	034	3334	0136
673	04	3645	04
344	346	2437	06
790	04	2933	036
72	46	3345	06
13	346	3333	3
608	034	2565	0
1368	125	2406	0124
792	6	2552	06
292	346	3283	06
1073	4	2599	0124
307	0	3490	06
1831	46	3631	01346
103	46	2837	06
984	46	3208	056
713	04	3381	0
774	46	3168	06
265	125	2334	1
529	04	2612	06
39	46	3436	34
497	04	2800	06
151	46	3181	04
563	46	3566	06
224	125	2952	01236
72	46	3692	06
198	346	2819	06
505	46	2521	06
1736	46	2832	06
711	46	3428	06
1618	04	3102	06
1678	46	3645	04
598	125	3152	12
1	46	3039	013456
17	46	2448	06
778	346	3484	06
640	46	2632	06
1845	46	3645	04
471	0	2933	036
1662	046	3224	345
822	46	2316	06
154	46	2627	06
1044	46	3794	06
1777	46	2409	0136
204	46	2294	06
1204	0	3507	06
533	46	2337	4
1104	034	2751	04
532	46	2403	01246
1577	46	2950	06
933	46	3780	06
1575	04	2315	06
1137	01	3390	06
558	46	3641	06
450	46	3410	06
882	46	3035	06
815	46	3629	0134
263	46	3526	06
184	46	2977	06
58	46	3450	06
507	46	2582	0346
128	01	2582	0346
99	46	2444	01234
597	46	2627	06
128	01	3348	0346
5	46	2992	04
472	125	3363	01234
528	46	3065	06
528	46	3064	06
1193	46	3472	06
1160	46	3379	06
409	346	2875	06
112	46	3252	06
620	046	3219	0134
487	346	3346	06
267	46	3092	06
388	04	2986	06
37	03	2848	0
585	0	2952	01236
1067	46	3472	06
349	125	2719	013
1562	46	2300	06
281	46	3634	06
86	46	3401	06
824	46	2610	06
341	0	3507	06
244	46	3035	06
1553	46	2474	06
1196	46	2653	06
1124	46	3210	0346
944	46	2944	06
732	46	2966	01234
1641	125	3796	0125
634	125	2599	0124
406	46	3238	06
134	46	2317	06
1055	04	3255	06
810	125	3339	0123456
710	6	3022	06
987	46	3168	06
219	46	3037	06
84	346	2516	06
756	46	2966	01234
659	125	2269	2
1304	346	3476	06
1051	46	2999	046
1357	03	3401	06
210	46	3057	06
655	46	2639	06
1499	125	3523	0123
42	46	2669	4
352	46	3288	06
27	034	3266	012
358	6	2874	06
820	46	2533	06
248	46	3718	04
1995	0	2462	01246
867	03	3472	06
133	0	3794	06
177	46	2582	0346
261	46	3063	06
487	346	2378	06
67	6	2294	06
1627	04	2316	06
1554	125	3269	012
1356	46	2359	06
41	46	2650	06
69	46	3540	036
216	46	2364	06
815	46	2973	06
173	46	3174	04
169	46	2519	06
1328	46	3507	06
111	46	3377	06
721	034	2887	03
638	46	3490	06
213	46	3710	06
182	6	2653	06
113	04	3742	04
91	46	2582	0346
10	46	3221	06
504	0	3122	06
424	46	2683	06
148	46	3756	06
44	46	3666	4
452	46	2683	06
527	46	2323	01234
2034	04	3794	06
514	46	3472	06
707	346	2771	06
1389	46	2504	06
346	46	2771	06
49	46	2802	06
866	46	3182	06
632	46	3102	06
523	346	2557	06
1451	46	2316	06
490	46	3557	0123456
741	346	3317	06
431	125	2399	0123
1464	46	2881	06
760	0125	3229	06
375	46	2462	01246
936	46	3064	06
438	46	2353	036
478	46	3102	06
102	1346	3747	024
2017	46	3566	06
225	346	2552	06
139	46	3463	06
47	04	2578	06
491	346	2356	3
146	46	3389	04
1726	46	3117	06
273	125	3449	0123
28	46	3306	4
1320	04	3222	06
2187	04	3367	01246
476	125	3281	012
740	1235	2993	01235
1080	46	2326	04
192	46	3352	0346
381	0	2946	04
149	46	3645	04
103	46	3573	06
287	46	3632	06
617	46	2863	046
1901	46	3091	06
481	46	2583	06
957	04	2478	06
1109	1	2993	01235
440	045	2788	03
532	46	2327	046
862	02	2946	04
967	04	3794	06
217	46	2944	06
147	46	3492	06
1514	03	2957	06
1423	46	3243	04
284	46	3625	06
75	46	3675	4
1476	346	3534	06
940	46	2311	06
682	46	2771	06
488	04	3168	06
933	46	3642	06
1295	46	2311	06
118	46	3563	06
1056	46	2462	01246
1922	46	3061	06
844	46	3654	06
456	46	2417	06
1313	46	3222	06
1501	0	3331	06
796	034	3757	4
1223	0	3358	06
19	46	2953	06
100	346	3401	06
660	04	2462	01246
886	346	3766	06
574	04	3121	036
35	346	3766	06
660	04	3511	04
296	46	3358	06
1225	46	3678	04
19	46	3538	06
1789	46	2294	06
91	46	2304	06
823	46	3416	012346
173	46	2542	04
274	46	3041	04
1	46	3778	013456
2205	0	3122	06
246	346	2356	3
1659	46	2326	04
126	346	3317	06
496	04	2858	0
1439	0	3145	06
197	346	2499	346
148	46	2359	06
387	46	2589	06
533	46	3788	4
912	46	2640	06
958	346	2956	06
1090	034	3477	0
603	0	2444	01234
282	46	2525	06
438	46	2559	036
1692	46	2391	06
160	46	3224	345
1612	46	3526	06
581	46	3367	01246
1781	46	3222	06
989	46	3211	34
1973	46	3472	06
306	46	2843	06
143	46	3208	056
299	46	3662	4
916	0	3472	06
1835	1	2707	01345
455	03	2488	06
1103	0	2937	036
1706	46	2545	04
248	46	2789	046
917	0	2932	036
10	46	3032	06
455	03	2486	06
703	46	3102	06
673	04	3362	04
137	46	2502	06
160	46	3352	0346
1532	46	2462	01246
420	125	3747	024
882	46	3435	06
1933	0	2460	06
487	346	3766	06
1232	46	2462	01246
19	46	2558	06
235	346	3411	3
279	346	2573	3
185	6	3310	06
467	04	3632	06
197	346	2819	06
1475	46	3725	06
219	46	3643	06
420	125	3137	012
391	46	2521	06
1792	46	2290	06
923	034	2437	06
725	01	3499	0346
234	03	2462	01246
248	46	2544	046
36	46	3219	0134
501	46	2881	06
15	46	3632	06
1231	46	3390	06
326	46	3122	06
454	04	3387	06
221	46	2627	06
142	46	3122	06
534	0	2690	04
43	46	2462	01246
354	46	3416	012346
664	04	2681	03
2111	46	3654	06
1702	046	3633	06
728	346	2904	0136
699	46	3286	34
653	46	2582	0346
2012	346	3016	04
348	0	2926	06
1273	46	3778	013456
419	0346	2567	0
135	034	2682	04
987	46	3441	06
80	46	2862	4
295	46	2417	06
725	01	2532	034
664	04	3006	0
356	46	2290	06
1527	346	3472	06
1286	04	3255	06
465	46	2946	04
456	46	3390	06
1293	046	3490	06
988	46	3061	06
863	125	3380	01246
1590	135	3326	01235
635	125	2323	01234
649	46	3429	06
1369	46	3390	06
786	46	2398	06
650	46	3310	06
80	46	3591	46
211	46	2965	06
57	46	3711	04
348	0	2856	06
609	46	2917	04
1720	46	2367	04
1234	46	3423	06
853	46	2664	4
1078	46	3428	06
44	46	2677	036
2010	46	2627	06
95	46	3154	0346
1037	6	2881	06
370	46	2332	04
50	125	2919	012
548	03456	2582	0346
559	034	3142	3
733	046	2631	06
503	0	3607	0
1578	46	3564	06
1207	6	2287	06
826	46	3288	06
378	46	3168	06
1308	034	2364	06
149	46	3654	06
284	46	3489	06
691	0	2583	06
164	46	3794	06
4	346	3489	06
1022	46	2627	06
1490	03	3583	04
425	346	2886	0136
367	46	3566	06
220	46	3430	06
461	125	2993	01235
572	1235	2993	01235
546	04	3376	4
739	46	3692	06
134	46	3288	06
93	346	2885	06
672	46	2866	046
275	46	2931	06
213	46	2720	06
1006	346	3687	4
39	46	3708	06
1108	46	2585	06
351	46	3056	06
593	346	3075	06
118	46	3208	056
89	034	3015	0
777	46	2568	06
684	125	3208	056
487	346	3214	06
1890	46	3472	06
1560	346	2819	06
617	46	2926	06
759	46	2448	06
820	46	2981	06
726	46	3352	0346
282	46	3421	06
584	46	2837	06
1654	04	3395	04
1206	125	3388	015
1865	46	3315	06
882	46	3505	06
958	346	2819	06
160	46	3102	06
983	46	2868	46
1701	346	3766	06
296	46	3168	06
785	46	2944	06
328	034	2431	04
347	0	2931	06
328	034	2434	06
108	46	3303	04
1263	46	3035	06
144	346	2720	06
462	46	3211	34
496	04	3247	0
496	04	3246	06
326	46	3390	06
231	46	3017	06
887	46	3390	06
1247	46	3566	06
907	034	2356	3
291	46	3182	06
406	46	3585	06
67	6	2901	06
451	46	2944	06
1139	46	3077	06
1020	46	2720	06
1060	01	3141	06
35	346	2714	06
1732	46	3236	06
63	46	3510	06
1884	12	2599	0124
217	46	2570	04
449	46	3794	06
692	0	2933	036
1866	04	3395	04
110	46	2666	06
197	346	2952	01236
686	46	3224	345
562	46	2988	04
729	0	2690	04
258	04	2462	01246
1475	46	3450	06
783	46	2876	04
42	46	3732	06
780	346	3534	06
515	46	2578	06
276	46	3172	04
302	46	3474	06
393	46	2288	06
1095	046	3472	06
633	46	2944	06
2033	04	3515	0
291	46	3726	034
847	46	3423	06
1093	125	3269	012
1010	46	3686	06
1268	125	3380	01246
1000	46	3236	06
485	46	3398	04
136	46	2927	06
679	0	2690	04
99	46	3687	4
357	46	2448	06
357	46	3421	06
786	46	2720	06
235	346	3682	3
50	125	2323	01234
561	04	2669	4
1134	04	2933	036
1518	0	2720	06
220	46	2448	06
1645	04	2350	06
534	0	2687	04
878	46	3038	06
120	46	3172	04
334	46	2933	036
329	46	3310	06
394	46	3422	06
359	46	3182	06
442	46	2549	06
77	46	3283	06
1998	04	2682	04
556	6	2612	06
1575	04	2534	06
797	46	3211	34
1032	46	3100	06
351	46	3187	06
326	46	2354	06
69	46	3390	06
582	46	3277	4
13	346	3013	06
835	346	3208	056
1120	46	3756	06
1827	46	3380	01246
1371	04	2549	06
1166	1	2966	01234
20	46	3238	06
1610	46	3710	06
1767	346	3208	056
283	46	3352	0346
1367	346	3075	06
459	04	3637	06
49	46	3794	06
471	0	3741	03
690	46	2966	01234
156	125	3478	0124
1424	46	3102	06
649	46	2833	0346
597	46	3342	06
1006	346	3014	4
992	6	2287	06
406	46	3450	06
623	346	2931	06
212	46	3639	06
417	46	2304	06
1042	46	3794	06
1673	46	3645	04
1373	04	3195	0
427	125	2462	01246
811	125	3650	0124
413	46	3246	06
225	346	3792	06
438	46	2487	036
588	46	3500	06
103	46	2597	06
507	46	2318	06
265	125	3655	0123
1564	12	3380	01246
225	346	3310	06
7	46	2549	06
1413	46	2533	06
130	346	3742	04
651	04	3450	06
235	346	3407	3
910	04	2676	06
502	46	2311	06
222	46	3317	06
89	034	3340	04
169	46	3288	06
237	46	3121	036
1929	125	3185	0124
1090	034	3142	3
874	46	3472	06
817	46	3566	06
1048	46	3208	056
300	46	2557	06
1287	46	2350	06
141	0	3339	0123456
56	46	3747	024
329	46	2479	06
671	46	3766	06
290	46	2833	0346
975	46	2400	06
226	46	2817	06
649	46	2383	0346
384	46	3210	0346
646	04	3670	036
1669	46	3696	0345
1547	46	3352	0346
1772	125	2403	01246
13	346	2821	3
1752	46	3190	04
455	03	2807	0
878	46	2318	06
108	46	3226	06
556	6	3267	06
408	46	3180	0136
1733	346	2364	06
2105	346	3333	3
69	46	3668	036
1152	04	2290	06
1682	46	3246	06
619	46	3491	06
160	46	3436	34
1222	46	2549	06
2119	04	2359	06
969	03	2612	06
1112	1	2993	01235
59	46	2392	06
925	46	2534	06
81	346	2364	06
116	46	2834	06
680	46	3423	06
505	46	3208	056
20	46	3442	06
275	46	3390	06
512	46	3317	06
78	346	3321	06
253	04	3169	0
253	04	3168	06
35	346	2771	06
2077	46	3734	06
592	04	2459	0
28	46	3043	04
116	46	2304	06
98	46	2819	06
1144	46	2578	06
98	46	2362	06
400	6	3076	06
805	346	3013	06
470	6	2926	06
1834	46	3379	06
465	46	3325	04
851	125	3264	012
893	46	3260	06
43	46	3048	06
401	46	3035	06
919	46	3450	06
1004	034	2365	3
2175	46	2771	06
259	04	2409	0136
35	346	2767	06
705	125	2763	01234
1067	46	2888	06
895	04	2659	06
700	46	3288	06
591	04	3499	0346
861	46	2612	06
1746	34	2821	3
443	46	2594	06
119	346	2277	3
367	46	2973	06
1191	46	2558	06
299	46	3190	04
1185	346	3061	06
482	04	2291	06
404	46	2288	06
750	6	2926	06
445	046	3317	06
131	346	2369	06
412	46	2451	06
2028	346	2610	06
235	346	3749	0136
343	46	3428	06
1337	0	3732	06
509	46	3421	06
304	0	3421	06
245	46	3794	06
1778	46	3428	06
824	46	3534	06
672	46	3794	06
69	46	3542	04
571	46	2999	046
742	0	2966	01234
606	046	3356	06
696	46	3172	04
2002	35	2356	3
2013	04	3778	013456
636	46	3413	06
2024	0	3794	06
274	46	2535	06
695	346	2437	06
651	04	2861	06
454	04	2676	06
923	034	3278	0
56	46	2507	06
797	46	2643	034
1452	46	3297	06
1749	46	2467	04
7	46	3192	06
60	46	2364	06
59	46	3639	06
892	46	2311	06
675	46	2605	06
382	346	3401	06
99	46	3341	4
93	346	3132	06
927	125	2466	012
6	46	2371	06
530	46	2410	06
173	46	2322	06
1232	46	3373	04
142	46	2611	06
485	46	2616	04
853	46	2326	04
396	46	2627	06
55	46	3461	4
1118	46	3572	06
1539	03	2557	06
185	6	3516	0136
391	46	3626	056
2041	46	2441	06
278	46	3376	4
915	0	3404	012
766	46	3172	04
702	46	3766	06
1201	035	2582	0346
151	46	2462	01246
730	6	2607	06
1126	346	2624	06
543	46	2627	06
330	125	2787	0124
425	346	3401	06
1092	04	3052	4
364	0	3319	06
1987	1346	3401	06
1198	125	2323	01234
865	0	2350	06
875	46	3623	6
34	46	3472	06
1471	034	3401	06
308	46	3428	06
428	46	2744	06
552	46	3428	06
644	346	2364	06
1528	6	3639	06
422	04	3732	06
933	46	3507	06
915	0	3401	06
882	46	2456	0136
265	125	2993	01235
405	46	2406	0124
215	125	2884	0125
397	03	3401	06
214	46	2672	4
464	46	3432	06
760	0125	2599	0124
13	346	3754	06
975	46	3172	04
198	346	2694	3
259	04	3450	06
79	04	3778	013456
3	46	3391	06
374	46	2311	06
198	346	3611	06
13	346	3685	0136
398	46	3191	06
574	04	3318	036
956	46	3778	013456
1003	46	2944	06
1544	0	2926	06
374	46	2534	06
982	46	2856	06
1159	46	2462	01246
1856	0	3401	06
493	46	3162	06
1642	46	3526	06
465	46	2350	06
194	04	2966	01234
1715	346	3013	06
393	46	2359	06
556	6	3076	06
1029	04	2627	06
1656	46	2627	06
1713	46	3557	0123456
232	346	2931	06
148	46	3342	06
1474	46	3450	06
113	04	2682	04
525	04	2468	0
179	04	2930	06
159	0	3310	06
473	0	2436	0
659	125	3080	01
727	04	2797	06
1352	46	2311	06
40	46	3352	0346
1709	04	2342	06
657	125	2728	0124
81	346	2510	346
1038	46	2585	06
658	04	2933	036
192	46	3499	0346
128	01	3499	0346
259	04	3586	0
562	46	2659	06
1837	46	3091	06
626	04	3059	06
321	346	2266	06
271	46	2520	046
163	04	3117	06
107	034	2625	3
69	46	3319	06
1072	346	3732	06
1212	46	3423	06
181	0	3243	04
613	46	2720	06
335	46	3637	06
1062	04	3102	06
224	125	3404	012
336	125	2763	01234
380	46	2790	06
353	46	3352	0346
1608	46	2771	06
558	46	3356	06
663	46	3112	04
333	46	3654	06
217	46	2558	06
341	0	2318	06
372	346	3472	06
96	46	3709	0136
197	346	2757	06
670	46	2423	06
797	46	3696	0345
30	6	3321	06
377	045	2603	04
536	125	3644	0124
823	46	3209	4
147	46	2906	06
123	46	3002	06
123	46	3000	06
395	46	3059	06
1325	04	3467	06
878	46	2458	06
315	46	2856	06
693	034	3317	06
281	46	3423	06
69	46	2747	036
1723	46	3234	06
282	46	3208	056
235	346	2356	3
36	46	2311	06
444	46	2877	46
1830	46	2771	06
231	46	3343	06
73	346	3534	06
1538	46	3249	046
500	46	2626	06
500	46	2627	06
426	46	3208	056
672	46	3255	06
899	125	2990	012
293	125	2330	0124
985	46	3566	06
2141	46	3395	04
128	01	2451	06
1482	034	3321	06
1171	46	3490	06
375	46	3240	04
678	346	2364	06
261	46	3249	046
295	46	2931	06
752	346	3246	06
111	46	3117	06
826	46	2980	04
776	46	2999	046
42	46	3059	06
568	346	3460	06
146	46	2418	04
1812	46	3162	06
151	46	3051	36
755	6	2856	06
56	46	2359	06
120	46	2326	04
69	46	2932	036
983	46	2344	06
749	46	2309	06
963	46	3277	4
235	346	3008	4
226	46	3390	06
327	0	3321	06
1647	04	3578	04
896	46	3366	4
1047	6	3102	06
1383	125	2575	01234
235	346	3007	23
748	46	2388	034
653	46	3224	345
1071	46	2735	06
1164	04	2669	4
503	0	2690	04
502	46	3642	06
320	46	3645	04
320	46	2849	04
103	46	2460	06
254	46	3046	46
97	46	3314	46
742	0	3022	06
358	6	2612	06
425	346	2690	04
2176	1	3270	012
556	6	2885	06
84	346	3689	3
1445	46	3710	06
293	125	2859	0124
611	346	3013	06
1584	46	3154	0346
114	04	2771	06
323	125	3069	0136
723	125	2462	01246
888	46	2926	06
490	46	2704	04
506	04	2857	06
543	46	2507	06
99	46	2295	034
189	46	2462	01246
99	46	2966	01234
100	346	2277	3
102	1346	2944	06
1315	4	3687	4
353	46	2653	06
1679	6	3639	06
1318	46	2712	06
332	46	3773	06
309	0	2309	06
193	46	2474	06
817	46	3348	0346
962	12	2323	01234
2057	04	3543	06
62	04	3302	0
299	46	2867	4
3	46	3123	046
1334	6	2856	06
198	346	2754	06
299	46	2863	046
387	46	3572	06
139	46	3317	06
1153	46	2535	06
448	6	2856	06
198	346	3401	06
417	46	3696	0345
817	46	2832	06
1133	0	3390	06
632	46	2451	06
117	346	2358	06
4	346	3215	06
220	46	3775	06
571	46	3376	4
702	46	2771	06
1510	46	3654	06
495	46	2582	0346
1113	346	2610	06
153	346	2965	06
116	46	2379	0134
232	346	3317	06
799	125	2334	1
182	6	3432	06
24	46	3219	0134
1110	6	2944	06
239	346	3076	06
1110	6	2948	06
1552	04	3243	04
299	46	2737	4
267	46	3280	46
15	46	2585	06
568	346	3734	06
375	46	3172	04
4	346	3692	06
580	46	3367	01246
870	46	2448	06
800	46	3210	0346
525	04	2327	046
366	46	3526	06
697	46	2396	0136
259	04	2861	06
517	125	3557	0123456
908	04	3472	06
38	125	3399	012
64	46	2417	06
224	125	3130	012
1768	046	3472	06
201	6	2471	06
12	46	3566	06
330	125	2462	01246
549	125	3380	01246
138	46	3039	013456
1690	346	2814	4
862	02	2751	04
524	46	3145	06
231	46	3759	06
662	125	3208	056
510	04	3794	06
365	0	3022	06
1149	125	3264	012
2018	46	2992	04
157	46	3654	06
953	46	2591	6
171	46	3342	06
417	46	2973	06
1098	125	3326	01235
197	346	2690	04
513	034	2778	0
1934	04	2933	036
761	46	3490	06
123	46	2546	6
669	46	3600	4
811	125	3113	0123
197	346	2361	06
354	46	2518	34
622	125	3152	12
276	46	2326	04
126	346	2556	06
140	04	2837	06
2102	46	3639	06
256	125	2462	01246
267	46	2627	06
592	04	3168	06
641	46	2364	06
177	46	3154	0346
140	04	3102	06
1302	46	2420	036
36	46	3572	06
1361	46	3639	06
129	46	2831	03456
1363	0	2932	036
594	46	3208	056
1360	04	3172	04
403	04	2627	06
714	46	3702	06
220	46	2386	06
1096	46	3428	06
179	04	2678	0
959	46	3518	06
277	04	3061	06
28	46	2991	04
768	0	3557	0123456
146	46	2935	036
570	46	2525	06
1148	46	2351	04
908	04	2900	0
1121	03	2883	3
1010	46	3406	06
1956	034	3283	06
1298	346	3766	06
971	125	3644	0124
114	04	3766	06
162	46	3076	06
379	346	3724	06
360	346	2437	06
290	46	2645	046
124	04	3102	06
658	04	2418	04
70	46	2863	046
859	034	2364	06
1687	04	3035	06
555	46	3599	036
1339	46	3049	04
242	0	2966	01234
227	0346	3329	06
722	04	3489	06
417	46	2376	01346
114	04	3494	06
1444	46	2787	0124
465	46	2751	04
1018	04	2577	0
85	346	3142	3
596	46	3222	06
1028	46	2534	06
963	46	3687	4
858	125	3131	0136
489	46	2702	06
514	46	3757	4
442	46	3661	06
610	46	3443	46
1211	04	3428	06
767	125	2599	0124
227	0346	3747	024
405	46	2462	01246
28	46	3244	04
385	46	3756	06
28	46	3243	04
1138	46	3421	06
601	0	2344	06
460	1346	3136	06
517	125	2444	01234
182	6	3293	06
1023	04	3507	06
636	46	2944	06
203	0	3416	012346
2231	46	3287	06
315	46	3723	06
69	46	2876	04
64	46	3606	06
100	346	2624	06
100	346	2625	3
284	46	2578	06
1487	346	2486	06
821	0	3168	06
247	46	3145	06
20	46	3710	06
112	46	3450	06
1024	46	2397	06
627	125	2462	01246
1409	346	2437	06
273	125	3307	01235
1261	04	2411	06
642	46	2294	06
19	46	2944	06
229	46	2677	036
93	346	3076	06
313	0	3127	03
441	46	3686	06
783	46	3599	036
477	346	3161	06
974	46	3692	06
389	0	3665	0
1921	046	3228	06
116	46	2973	06
274	46	2724	04
648	04	3189	06
1175	46	2911	06
1254	6	3686	06
40	46	3489	06
764	46	3087	4
973	46	2867	4
125	46	3064	06
300	46	3126	06
1852	04	3500	06
264	46	2832	06
1312	346	3407	3
470	6	2856	06
533	46	2469	0124
703	46	2582	0346
448	6	3310	06
112	46	3526	06
131	346	3758	06
96	46	3439	06
1225	46	3608	045
148	46	2507	06
54	034	2364	06
419	0346	2496	0
1109	1	3307	01235
615	46	2943	06
117	346	2569	4
116	46	3421	06
1591	0	2685	04
701	346	3755	04
995	03	3009	036
911	46	3461	4
123	46	2550	06
399	46	3248	04
459	04	3222	06
1006	346	3277	4
158	04	3794	06
1167	346	2820	4
234	03	3512	04
438	46	3319	06
1236	04	2937	036
1739	46	2901	06
1006	346	3479	4
11	01	2524	0346
1260	04	3794	06
123	46	3379	06
1828	4	3243	04
895	04	3577	04
529	04	2942	4
183	46	2715	06
140	04	2530	0
302	46	2944	06
1087	346	3059	06
298	125	2966	01234
806	46	2933	036
1592	46	3179	06
1506	125	2469	0124
581	46	3657	4
342	04	3059	06
335	46	3352	0346
208	0	3367	01246
104	125	2395	012
379	346	3450	06
4	346	2583	06
322	46	3117	06
1534	0	3208	056
47	04	3557	0123456
1350	46	3794	06
119	346	2281	06
1229	346	2574	0134
836	04	3488	0
414	46	3122	06
2019	034	3394	0
1693	1346	3328	06
49	46	3064	06
25	46	3063	06
569	46	3035	06
173	46	3043	04
59	46	3576	04
1549	46	3305	06
800	46	3211	34
63	46	3710	06
193	46	3730	06
496	04	2474	06
907	034	2435	0
47	04	3155	0346
209	46	3176	04
69	46	3599	036
922	046	3060	0
270	46	2439	06
518	0	3794	06
220	46	3570	06
1470	04	3421	06
244	46	2784	06
1595	46	3211	34
100	346	3476	06
13	346	2364	06
221	46	2507	06
392	46	2411	06
620	046	2585	06
387	46	3288	06
1389	46	3472	06
291	46	2411	06
332	46	3288	06
596	46	3639	06
471	0	3673	036
586	46	3061	06
1730	46	2832	06
880	46	3376	4
269	46	2837	06
524	46	3338	06
1031	125	3207	0123
934	46	3000	06
363	46	2386	06
79	04	3047	04
465	46	3599	036
295	46	3317	06
668	46	2627	06
211	46	2828	06
1732	46	3174	04
1455	46	3330	06
100	346	2573	3
471	0	2937	036
1861	46	3428	06
53	346	3142	3
1923	46	3391	06
928	46	3692	06
220	46	3288	06
596	46	3637	06
453	346	3613	06
1578	46	2523	046
1662	046	2582	0346
103	46	3428	06
1243	46	3428	06
657	125	2599	0124
69	46	2882	04
1030	46	3642	06
435	46	3154	0346
644	346	3283	06
972	46	3346	06
51	46	3254	06
422	04	3059	06
301	04	3795	06
366	46	3117	06
1024	46	2545	04
138	46	3639	06
767	125	3785	012
555	46	3390	06
55	46	3122	06
945	346	2952	01236
947	46	2311	06
493	46	3430	06
383	46	3472	06
1344	46	3368	06
450	46	3747	024
610	46	2309	06
684	125	3495	012
1838	03	2952	01236
318	0	2932	036
1365	46	3179	06
1950	01	2991	04
275	46	3600	4
16	46	3352	0346
671	46	3767	06
1775	346	2887	03
16	46	3358	06
564	46	3371	04
668	46	2439	06
68	0	2612	06
454	04	2930	06
512	46	3196	06
1163	346	2511	06
856	46	2966	01234
1398	04	3168	06
1853	46	3747	024
1186	04	3599	036
664	04	2940	04
1193	46	3401	06
318	0	3068	06
430	03	3153	06
1083	4	2966	01234
2	46	3566	06
757	03	3407	3
601	0	3794	06
1432	0	2462	01246
584	46	2536	06
1593	46	2386	06
445	046	3598	03
21	46	2779	06
694	346	3463	06
339	46	3572	06
717	6	2748	06
21	46	2771	06
411	46	2642	06
445	046	3463	06
510	04	2736	06
2	46	3102	06
5	46	3049	04
1903	46	3317	06
902	46	2973	06
30	6	3317	06
1910	46	2462	01246
813	125	2599	0124
530	46	3315	06
1663	04	3055	0
1380	346	2292	06
633	46	2359	06
1240	04	3507	06
328	034	2621	0
293	125	2469	0124
291	46	3372	06
201	6	3520	06
57	46	3776	06
23	46	3354	04
751	346	2874	06
692	0	3540	036
444	46	3538	06
923	034	2698	4
5	46	3178	4
691	0	3216	06
710	6	2901	06
1686	04	2315	06
1966	46	2264	06
699	46	3154	0346
2069	04	3472	06
369	346	2629	4
496	04	3179	06
892	46	3356	06
237	46	2933	036
196	46	3489	06
1594	12	2403	01246
622	125	3281	012
299	46	3376	4
184	46	2771	06
820	46	3035	06
409	346	3541	06
462	46	2641	01346
120	46	2856	06
18	46	2720	06
571	46	2863	046
57	46	3356	06
1299	125	3266	012
84	346	2290	06
638	46	3692	06
345	125	3270	012
109	46	2837	06
200	0	3472	06
731	46	2817	06
23	46	3224	345
1839	46	2316	06
471	0	3540	036
2065	46	2359	06
3	46	2676	06
312	46	3761	06
175	46	3208	056
769	346	2612	06
13	346	2357	4
312	46	2364	06
452	46	3675	4
1358	46	2315	06
130	346	2933	036
324	0	3710	06
671	46	2771	06
89	034	3142	3
1091	46	3259	04
20	46	2460	06
174	034	3625	06
151	46	2543	04
1226	46	2290	06
1876	46	2944	06
579	46	2570	04
397	03	3390	06
52	46	3154	0346
1300	46	2937	036
69	46	3673	036
69	46	3670	036
342	04	2671	06
373	46	2474	06
50	125	2993	01235
605	46	3534	06
1977	46	3222	06
1173	125	3456	24
13	346	2628	06
220	46	3100	06
486	46	3003	4
1017	46	3401	06
192	46	2582	0346
2035	346	2775	06
119	346	2511	06
608	034	3078	03
327	0	3397	06
62	04	3358	06
1086	12	2993	01235
1382	46	3430	06
1061	46	2837	06
327	0	2264	06
574	04	3535	03
147	46	3423	06
238	04	3061	06
1603	0	3111	0136
46	46	2832	06
260	46	2944	06
220	46	3030	06
778	346	3088	06
212	46	2535	06
220	46	3034	06
1485	0	3022	06
1203	046	3346	06
1814	46	2933	036
1118	46	3288	06
185	6	2856	06
360	346	2964	06
339	46	3219	0134
169	46	3092	06
10	46	2587	06
60	46	2579	34
2118	346	2631	06
1842	1	2993	01235
438	46	3671	036
333	46	3114	04
885	46	3489	06
198	346	2755	06
889	034	3091	06
220	46	3636	06
241	04	3390	06
466	125	2993	01235
64	46	2683	06
739	46	3290	4
365	0	2831	03456
659	125	3007	23
380	46	3642	06
1015	46	3732	06
1002	46	3589	06
377	045	3653	04
558	46	2311	06
162	46	2612	06
898	46	3428	06
845	46	2599	0124
324	0	3360	06
272	46	3494	06
433	0	3327	0
659	125	2427	012
541	46	3507	06
1705	0	3490	06
363	46	3356	06
363	46	3357	06
538	46	3450	06
452	46	2354	06
196	46	2833	0346
268	04	3490	06
457	46	3380	01246
268	04	3496	06
1794	46	3238	06
48	04	2462	01246
74	125	3791	24
1525	01	3401	06
361	46	2403	01246
347	0	3317	06
1899	4	3600	4
1049	04	3230	0
592	04	3359	06
2203	346	2610	06
789	46	2534	06
1156	46	2507	06
333	46	2328	06
433	0	2947	0
10	46	3428	06
279	346	2696	06
84	346	2443	06
19	46	3747	024
898	46	2771	06
943	46	3711	04
100	346	3335	3
673	04	2727	4
117	346	2433	03
1883	46	3352	0346
1974	46	2598	0136
818	046	3784	04
38	125	3326	01235
32	46	3210	0346
89	034	3472	06
377	045	2794	4
140	04	3428	06
171	46	2627	06
860	6	2610	06
681	0	2294	06
515	46	2712	06
652	04	2410	06
613	46	2320	46
320	46	3710	06
187	46	3291	06
124	04	3352	0346
86	46	2354	06
2181	46	2364	06
1496	04	2600	04
1094	04	2728	0124
80	46	2470	4
1255	0125	2944	06
360	346	2364	06
29	46	2710	06
1278	034	3667	036
631	03	2944	06
802	125	3622	01234
217	46	3075	06
949	46	2309	06
80	46	2856	06
1095	046	2762	0
200	0	3401	06
817	46	2304	06
308	46	2837	06
108	46	2396	0136
983	46	2549	06
1333	034	3472	06
1658	46	3433	046
975	46	3642	06
349	125	3166	013
234	03	3716	046
142	46	2931	06
188	0	3639	06
66	46	3736	06
66	46	3735	06
279	346	3472	06
61	346	2370	06
778	346	2364	06
1821	46	3211	34
84	346	2514	03
998	46	3499	0346
660	04	2789	046
1946	04	2514	03
714	46	3489	06
1503	034	2957	06
13	346	2437	06
523	346	2486	06
670	46	2875	06
62	04	3168	06
1573	46	3222	06
1005	46	3761	06
1322	46	2771	06
1089	0	3416	012346
1971	46	2311	06
538	46	2474	06
308	46	2720	06
566	346	3283	06
716	03	3068	06
11	01	3567	06
321	346	3390	06
134	46	3356	06
104	125	2599	0124
456	46	2560	06
1900	04	2831	03456
75	46	2683	06
337	125	3524	01234
337	125	3525	0124
770	46	3075	06
1278	034	2933	036
936	46	3794	06
950	346	3401	06
674	46	3158	06
305	0	2535	06
1718	46	2268	06
986	0	2738	0
674	46	3154	0346
210	46	2475	06
69	46	2421	036
559	034	2822	3
219	46	3428	06
277	04	3732	06
1392	04	2648	046
1246	04	3794	06
846	46	3472	06
937	46	3210	0346
1399	46	3035	06
554	46	3064	06
462	46	3210	0346
1691	46	2876	04
92	04	3794	06
169	46	3421	06
4	346	3097	06
23	46	2311	06
735	46	2294	06
28	46	2465	6
363	46	3035	06
1695	0	2944	06
815	46	2304	06
1072	346	3734	06
1033	6	3490	06
91	46	3566	06
1219	346	2996	6
182	6	3154	0346
291	46	3054	06
388	04	3778	013456
521	46	2364	06
942	46	3356	06
376	46	3766	06
98	46	3472	06
98	46	3401	06
972	46	3091	06
69	46	2937	036
214	46	2345	4
255	46	3566	06
113	04	2418	04
1538	46	2411	06
485	46	2946	04
485	46	2945	04
1235	346	2875	06
868	46	3632	06
44	46	3536	036
35	346	3695	06
639	04	3350	06
430	03	2366	06
152	46	3088	06
1103	0	3667	036
1053	04	3191	06
1445	46	2720	06
1018	04	2965	06
438	46	3599	036
72	46	3625	06
350	46	2881	06
1506	125	2331	01245
570	46	3288	06
223	46	3551	06
98	46	3277	4
65	46	2305	0346
39	46	3778	013456
553	6	2856	06
568	346	3061	06
2133	46	3719	04
247	46	3756	06
897	46	3692	06
34	46	2354	06
1161	04	3794	06
300	46	2808	06
1555	04	3708	06
50	125	3363	01234
391	46	2832	06
1417	346	2417	06
761	46	2583	06
1131	46	3649	04
145	46	2311	06
1131	46	3645	04
59	46	3222	06
732	46	3022	06
584	46	3428	06
650	46	2547	06
903	346	3148	04
433	0	3266	012
127	46	3551	06
129	46	2966	01234
615	46	2881	06
530	46	3061	06
785	46	3331	06
2178	46	3416	012346
467	04	3033	0
538	46	3730	06
84	346	2437	06
1857	0	3667	036
1161	04	2675	06
390	346	2820	4
108	46	2727	4
297	125	3416	012346
108	46	2720	06
1776	346	3401	06
444	46	2558	06
938	346	2957	06
895	04	3236	06
246	346	3008	4
938	346	2958	3
479	04	2669	4
1421	125	2462	01246
299	46	3595	4
245	46	2551	06
196	46	3154	0346
368	03	3615	06
140	04	2387	034
110	46	3238	06
40	46	2653	06
1855	46	2437	06
698	46	3557	0123456
10	46	3295	06
210	46	2861	06
547	46	3557	0123456
780	346	2610	06
311	46	3557	0123456
211	46	2293	06
1047	6	3432	06
286	46	3375	06
412	46	3637	06
562	46	2662	06
599	46	2894	06
1141	346	3654	06
200	0	3415	0136
892	46	3640	06
9	46	2861	06
4	346	2712	06
438	46	3126	06
5	46	2333	06
489	46	2290	06
573	01	3740	0
471	0	3599	036
565	46	3297	06
578	0	2812	0
246	346	3407	3
225	346	2856	06
2109	346	2583	06
1112	1	3307	01235
62	04	2911	06
61	346	2631	06
980	12	2749	0126
48	04	3527	4
537	46	2832	06
1133	0	2742	036
938	346	2358	06
142	46	2419	06
114	04	2587	06
907	034	3008	4
392	46	3182	06
149	46	3238	06
1359	46	2880	06
1162	46	3238	06
588	46	3287	06
107	034	3750	34
97	46	2549	06
545	346	3091	06
86	46	3544	06
960	346	3317	06
105	46	3519	0136
489	46	2631	06
1054	0	2856	06
428	46	2931	06
909	125	3281	012
1158	125	2993	01235
96	46	2311	06
608	034	2814	4
144	346	2918	06
1094	04	2599	0124
98	46	3687	4
284	46	2522	06
522	46	2867	4
462	46	3154	0346
418	46	2364	06
106	46	3490	06
2048	04	2417	06
498	46	2771	06
30	6	2612	06
454	04	2936	06
317	346	2814	4
106	46	2387	034
1052	4	3645	04
170	0	2756	06
286	46	3054	06
1894	46	3732	06
107	034	2758	013
739	46	3568	06
471	0	2876	04
505	46	3092	06
371	46	2666	06
54	034	2820	4
514	46	3203	04
234	03	2545	04
193	46	2861	06
754	1346	2944	06
840	46	2558	06
1478	04	3794	06
811	125	3365	0125
317	346	2955	4
185	6	2547	06
29	46	3283	06
197	346	3476	06
219	46	2720	06
1174	46	2330	0124
777	46	3472	06
72	46	3490	06
1744	125	3523	0123
896	46	3049	04
702	46	2303	06
333	46	3450	06
15	46	3288	06
221	46	3614	06
363	46	3572	06
1140	03	3068	06
263	46	3450	06
60	46	3761	06
31	46	2534	06
475	46	3592	06
1799	1346	3684	056
646	04	3603	0
943	46	2462	01246
1308	034	2509	3
772	346	3556	3
710	6	2287	06
1154	46	3561	06
107	034	3401	06
299	46	2345	4
107	034	3407	3
1051	46	2469	0124
1239	346	2275	06
1765	46	2837	06
154	46	3756	06
57	46	2723	0124
946	04	2408	4
231	46	3144	06
303	125	3523	0123
136	46	3000	06
1426	125	2462	01246
261	46	3380	01246
2059	46	3579	06
221	46	3144	06
687	346	3401	06
1253	1	2966	01234
943	46	2397	06
96	46	3507	06
58	46	2666	06
546	04	2604	4
699	46	3696	0345
237	46	2937	036
182	6	3490	06
459	04	3778	013456
534	0	3599	036
825	46	3642	06
607	03	3267	06
1101	0	3390	06
762	46	3776	06
210	46	3658	06
[truncated: 412 more rows]
