# Supplementary material for: Environmental change makes robust ecological networks fragile
Source: Nat Commun. 2016 Aug 11;7:12462. doi: 10.1038/ncomms12462 (PMC4987532; doi:10.1038/ncomms12462)
Supplement: Supplementary Data 1 — Host-parasite networks and host extinction sequences in Avida experiments. The compressed archive includes the 100 co-evolved host-parasite networks and the host extinction sequences in the historical scenario. [file ncomms12462-s2.zip › Supplementary_data_S1/host_parasite_network_14.csv]

host_genotype	host_phenotype	parasite_genotype	parasite_phenotype
8	0123456	1749	0
392	0123456	2544	3
1500	012345	2935	0
391	03	2164	01
124	0123456	2595	013
924	01235	2218	0
1328	03456	2614	0
725	0123456	2506	3
302	012456	2870	0
50	0123456	2233	0
807	0123456	2621	0
527	023456	2980	0
624	023456	2870	0
1018	012345	3058	3
1207	03456	2754	01
331	012345	2382	0
654	013456	2212	1
351	0123456	2259	3
70	023456	2160	3
644	0123456	3028	0
318	012356	2446	0
579	0123456	2253	3
439	012345	2134	3
1495	12345	2105	3
860	0123456	2215	0
1392	012345	2119	03
1203	012456	2001	01
566	0123456	2883	0
1474	012345	2248	3
244	123456	2992	013
394	0123456	2147	01
549	0123456	2360	3
715	023456	2205	13
579	0123456	2847	3
336	123456	2861	013
900	0123456	2313	01
77	02456	2518	0
882	0123456	2172	0
113	12345	2105	3
82	0123456	2218	0
68	012456	1852	03
586	02345	1739	0
638	123456	2371	03
59	0123456	1748	3
250	012345	2708	01
163	0123456	2588	3
496	0134	2427	0
1496	012356	2834	013
92	0123456	2535	3
211	0123456	2722	013
378	023456	2663	01
1110	023456	2877	0
1034	0123456	2482	3
76	01245	2267	0
566	0123456	1974	0
181	01245	2789	013
131	0123456	2605	0
760	0123456	1974	0
62	0123456	2016	1
348	01345	1949	03
686	0123456	2941	3
26	0123456	1938	01
1433	0123456	2011	03
737	023456	2754	01
207	012345	2116	3
906	012345	2388	0
2	12345	2901	01
584	0123456	2116	3
141	023456	2712	01
828	0123456	2482	3
915	012345	2883	0
121	0123456	2858	01
1503	012356	2346	01
1085	01346	2001	01
341	0123456	2727	3
82	0123456	2580	0
254	023456	2649	013
441	013456	1856	0
71	2345	2137	3
816	0123456	2083	0
1227	0123456	3055	0
473	123456	2669	3
246	0123456	2111	0
246	0123456	2110	01
901	012356	2309	3
16	0123456	2883	0
640	023456	2435	3
1058	013456	2500	0
501	012345	2137	3
65	0123456	2670	01
450	013456	2283	01
272	01345	2398	3
122	012345	2305	3
497	0123456	3040	0
219	0	2880	0
480	0123456	2417	1
797	012345	2825	0
611	01345	2131	1
749	02345	1772	3
729	0123456	2438	0
639	0123456	1971	03
1515	0123456	2835	013
716	013456	2096	3
263	123456	2139	03
480	0123456	2892	3
60	0123456	2113	3
1592	013456	2878	0
838	0123456	2936	013
594	0123456	2738	13
1227	0123456	2595	013
482	01245	2095	013
692	03456	2658	01
811	0123456	2489	0
621	0123456	1892	01
664	0	2264	035
459	0123456	2036	3
720	01345	2438	0
26	0123456	2297	01
1194	012345	2722	013
533	0123456	1840	3
547	012345	2444	3
897	03	1943	013
131	0123456	2858	01
120	12345	2749	01
537	012456	2870	0
26	0123456	2122	01
131	0123456	2857	01
266	012345	2706	3
338	0135	2786	03
33	0123456	2322	3
184	0123456	3086	3
194	0123456	1748	3
355	0134	2477	3
397	0123456	2156	0
511	0134	2449	01
708	0123456	2789	013
120	12345	2105	3
199	123456	2424	01
13	0123456	2045	013
415	13456	1802	01
122	012345	2948	03
417	01456	1777	0
363	0123456	1954	3
489	01345	2477	3
122	012345	2550	3
263	123456	2546	3
322	0123456	2169	0
1382	12356	1802	01
551	0123456	1968	0
223	01345	2245	01
589	013456	2089	0
125	0123456	2138	013
4	03456	3020	0
1217	0123456	2755	013
306	012345	2126	01
652	023456	2913	0
527	023456	3027	0
1077	02345	2847	3
808	13456	1827	3
122	012345	2549	3
50	0123456	2111	0
465	013456	3040	0
267	0123456	2685	3
261	0123456	2037	3
445	0123456	2938	3
1238	0123456	1748	3
1255	12456	3077	01
226	023456	2424	01
103	0123456	2834	013
103	0123456	2835	013
103	0123456	2832	1
822	01345	1746	0
462	012345	3023	3
282	13456	2081	01
238	03456	2953	3
982	0123456	3081	04
383	012356	2955	03
353	0123456	2835	013
353	0123456	2832	1
39	0123456	2846	03
1270	0123456	2320	01
725	0123456	3028	0
954	0123456	2629	013
684	023456	2264	035
1206	023456	2194	3
744	0123456	2242	3
744	0123456	2243	013
1068	0123456	2581	3
383	012356	2553	01
383	012356	2000	3
1246	012345	2499	03
727	012345	2599	01
1385	01345	2083	0
81	123456	2554	3
58	0123456	2244	013
117	03456	2870	0
58	0123456	2242	3
59	0123456	2051	3
613	0123456	1748	3
63	023456	2665	0
116	012456	2266	01
562	023456	2015	3
562	023456	3018	0
709	123456	2486	03
1408	0123456	1961	01
974	0123456	2667	0
712	01345	2888	01
106	12345	2644	01
871	012345	1786	1
108	013456	2921	01
303	013456	1850	03
1031	0123456	1754	3
159	012345	1993	3
240	0123456	2621	0
590	0123456	2935	0
24	0123456	2139	03
1002	012345	3073	01
515	0	2512	0
675	0	2785	0
156	0123456	1931	013
30	023456	3091	3
141	023456	2950	3
1157	012345	2825	0
274	0123456	2271	0
81	123456	2778	3
156	0123456	2230	013
935	0123456	2536	1
362	012456	2783	0
27	0123456	3081	04
27	0123456	3086	3
929	013456	2089	0
235	0123456	2040	013
630	0123456	1876	3
987	01346	2203	13
572	01345	3001	01
1021	023456	1836	0
633	012345	2858	01
131	0123456	2438	0
14	013456	1919	0
333	013456	2163	1
1404	2345	2137	3
676	0123456	2009	0
620	023456	1907	3
611	01345	2899	13
398	0123456	2337	3
988	0123456	2215	0
1150	1345	1962	1
679	0123456	2657	01
494	01345	2559	0
289	023456	2488	03
54	0123456	1778	0
998	0123456	2166	1
621	0123456	1887	01
79	0123456	2105	3
919	023456	2665	0
527	023456	2681	0
217	0123456	3003	01
1469	012345	2723	3
330	0123456	2933	013
682	013456	2375	0
162	0123456	2753	1
859	0123456	2127	3
222	0123456	2368	013
199	123456	2948	03
685	0134	2933	013
26	0123456	2357	0
49	0123456	2468	013
1327	023456	2953	3
222	0123456	2240	013
997	0123456	2089	0
27	0123456	2339	1
27	0123456	2338	3
126	0123456	2693	1
126	0123456	2690	1
59	0123456	1883	3
126	0123456	2694	3
1468	0123456	2259	3
1178	013456	2297	01
830	012345	2722	013
112	01346	2202	0
396	0123456	2141	03
155	0123456	2116	3
497	0123456	2747	01
222	0123456	2938	3
124	0123456	2242	3
124	0123456	2243	013
687	0235	1945	3
56	0123456	1956	0
124	0123456	2244	013
523	0123456	2889	01
114	0123456	2089	0
180	0123456	2203	13
1005	023456	3071	13
420	0123456	2644	01
859	0123456	1937	3
378	023456	2846	03
273	0123456	2718	01
495	0123456	2766	3
343	123456	2499	03
315	013456	3028	0
1034	0123456	1825	3
50	0123456	2589	0
299	1346	2538	01
142	0123456	2539	03
1067	012356	2265	03
37	0123456	2478	01
63	023456	2911	0
1244	0123456	1907	3
634	01	2791	0
37	0123456	2477	3
394	0123456	2380	01
921	0123456	1740	01
772	0123456	1981	01
44	0123456	2649	013
471	123456	2822	3
1397	012345	2688	03
1096	1345	1869	01
974	0123456	2267	0
22	0123456	2535	3
1220	013456	2129	01
975	0123456	2229	03
22	0123456	2649	013
1007	1345	2722	013
153	12345	2105	3
313	123456	2694	3
1044	012345	1876	3
387	0123456	1755	013
510	01346	3067	01346
93	0123456	2895	3
772	0123456	1873	1
848	014	2047	0
1048	0123456	2993	1
378	023456	2318	01
27	0123456	1913	3
1200	0	2385	0
291	012456	2001	01
386	023456	2379	0
158	02345	2802	3
170	012345	2581	3
114	0123456	1853	0
190	012456	2196	0
1071	012356	1902	01
661	0145	2616	01
839	013456	2319	0
162	0123456	2640	3
259	012456	2395	01
835	012345	2218	0
882	0123456	3045	1
702	012345	2953	3
971	0123456	1876	3
500	023456	2080	0
101	01345	2125	3
172	123456	2348	1
686	0123456	2765	3
587	0123456	2284	1
139	013	1919	0
550	0123456	1740	01
1192	0123456	2644	01
3	0123456	2012	0
698	0123456	1779	01
1144	01345	2517	01
281	03456	2207	0
46	0123456	2828	013
1145	0123456	2649	013
957	01345	2589	0
172	123456	2693	1
1121	012345	2065	3
1008	0123456	2888	01
1004	01346	2187	01
378	023456	1895	3
1137	0123456	2993	1
186	03456	1784	0
329	0123456	2858	01
55	0	1971	03
490	0	2202	0
641	123456	2953	3
810	012456	2266	01
126	0123456	2100	0
1064	012345	1877	013
387	0123456	1809	01
831	0123456	1876	3
694	0123456	1919	0
16	0123456	1971	03
273	0123456	2320	01
441	013456	2878	0
935	0123456	1764	03
441	013456	2875	01
201	012456	2616	01
87	0123456	1894	3
24	0123456	2189	01
1019	0123456	1753	013
749	02345	2137	3
369	0123456	2221	0
126	0123456	2512	0
752	0123456	2234	3
700	0123456	2001	01
126	0123456	2517	01
445	0123456	2360	3
222	0123456	2834	013
1147	0123456	1876	3
384	0123456	2649	013
1437	0123456	2477	3
11	0123456	2221	0
983	013456	2683	0
236	0123456	2984	03
44	0123456	1995	3
43	123456	2486	03
399	1345	2346	01
169	123456	2070	3
162	0123456	2472	1
445	0123456	1812	01
700	0123456	2719	01
1624	123456	2062	03
412	012345	2786	03
53	02345	2245	01
760	0123456	3044	3
653	0123456	2218	0
585	023456	2722	013
450	013456	2882	013
750	0123456	1962	1
695	0123456	2636	013
221	012345	2249	03
775	0123456	1740	01
1374	0123456	2778	3
274	0123456	1907	3
951	023456	1833	0
221	012345	2247	013
1234	014	1740	01
438	023456	1907	3
942	023456	2322	3
426	01345	1783	0
4	03456	2025	0
684	023456	2665	0
594	0123456	1856	0
420	0123456	2357	0
1378	0134	3077	01
286	01345	2094	3
403	02456	2465	01
1725	023456	2962	01
56	0123456	2566	01
1153	01245	2276	0
44	0123456	2183	013
884	0123456	2352	01
289	023456	2961	03
156	0123456	2823	013
425	0123456	2972	01
440	02345	1827	3
156	0123456	2829	3
1423	012345	2360	3
1226	0123456	2438	0
1240	0123456	1996	3
116	012456	1780	01
1149	0123456	1740	01
1704	013456	2187	01
1142	0123456	2753	1
38	0123456	1847	03
206	012345	2940	3
225	01345	2304	01
440	02345	2138	013
731	012345	2424	01
1317	012345	2538	01
631	0123456	1967	0
450	013456	3041	013
774	013456	1966	01
1315	023456	3091	3
543	0345	2085	0
529	012345	1836	0
725	0123456	1850	03
519	0	2870	0
2	12345	2847	3
339	12456	3013	01
610	02345	2137	3
711	012345	2605	0
27	0123456	1964	0
662	023456	1836	0
63	023456	2601	01
772	0123456	2754	01
69	0135	2837	1
1220	013456	2187	01
541	01346	2001	01
744	0123456	2535	3
122	012345	2774	01
456	0123456	2171	3
477	0123456	3030	3
218	02345	2422	3
37	0123456	2480	0123456
193	03456	2880	0
119	0123456	2485	01
393	01346	3001	01
395	0123456	1943	013
1059	0123456	2438	0
33	0123456	2778	3
1105	0123456	2640	3
497	0123456	2352	01
750	0123456	3029	0
455	123456	2928	1
780	01	2218	0
27	0123456	2920	0
95	012345	2708	01
560	0123456	2883	0
7	012456	1855	0
466	0123456	2933	013
98	012345	2154	01
126	0123456	2985	0
98	012345	2156	0
259	012456	3077	01
1224	0123456	1865	0
606	01345	2369	3
172	123456	2170	01
268	012356	2258	03
621	0123456	2245	01
860	0123456	1926	0
11	0123456	1743	0
313	123456	1868	01
173	015	2684	0
642	02456	2811	0
883	013456	1969	01
162	0123456	2357	0
916	01	2622	0
883	013456	1966	01
30	023456	2459	3
707	012	2131	1
768	0123456	2617	0
1100	012345	2722	013
11	0123456	2692	0
424	013	1956	0
1312	012345	2249	03
412	012345	2265	03
398	0123456	1959	3
125	0123456	1943	013
17	0123456	1953	01
293	012456	2616	01
1087	0123456	2531	3
6	0123456	2214	1
840	013456	3040	0
706	023456	1947	13
954	0123456	2040	013
551	0123456	2874	3
1693	0123456	3057	3
1180	012456	2877	0
1009	01345	2486	03
1268	0123456	2701	0
434	02456	2811	0
865	012345	1898	0
144	023456	2722	013
126	0123456	1740	01
222	0123456	1934	013
1053	0123456	2166	1
242	0123456	2942	01
698	0123456	2071	1
1075	02456	2039	01
1116	014	1975	0
1147	0123456	2048	3
184	0123456	1849	3
595	0123456	1908	0
1009	01345	1778	0
1141	0134	2933	013
401	0123456	2791	0
730	0123456	1985	03
222	0123456	2595	013
25	0123456	2518	0
208	012345	1877	013
842	0123456	2174	0
579	0123456	2905	03
23	02456	1949	03
394	0123456	2963	3
545	023456	2749	01
860	0123456	2410	0
5	012456	2091	0
783	012345	2129	01
191	0123456	2873	13
669	01345	2618	0
978	012356	2385	0
437	0	2460	03
123	012345	1885	3
636	0	1973	0
28	02456	1981	01
938	0123456	2096	3
30	023456	2396	3
371	0123456	2218	0
8	0123456	2991	0
58	0123456	1939	3
769	0123456	1888	01
485	023456	2112	3
862	0123456	2811	0
671	012345	2722	013
159	012345	3060	0
71	2345	2844	3
464	012345	2636	013
854	0123456	2020	03
33	0123456	3008	01
823	0	1740	01
59	0123456	2931	3
773	0123456	2055	03
1034	0123456	2313	01
70	023456	1907	3
198	023456	2649	013
100	0123456	2708	01
618	0135	1995	3
1465	012356	1838	0
531	012	1916	0
1420	012356	3028	0
124	0123456	2535	3
143	0123456	1877	013
1618	0123456	2713	3
163	0123456	2701	0
495	0123456	2705	3
3	0123456	2492	3
290	012345	2837	1
229	02456	2006	03
644	0123456	1850	03
114	0123456	2343	1
26	0123456	2894	01
289	023456	1895	3
750	0123456	2456	0
3	0123456	2149	01
358	013456	2455	0
580	0123456	2789	013
693	012345	2588	3
1084	01345	2811	0
728	013456	2168	01
116	012456	2783	0
533	0123456	2670	01
441	013456	2618	0
190	012456	2667	0
98	012345	1841	01
131	0123456	2147	01
190	012456	2668	01245
1412	012345	2327	0
855	01345	2096	3
365	013456	2133	01
432	01	2040	013
858	0123456	2723	3
44	0123456	3001	01
46	0123456	2936	013
371	0123456	1861	0
218	02345	2949	3
273	0123456	1778	0
853	01345	1798	0
1001	01	2595	013
691	12345	2037	3
933	012345	2570	0
1486	013456	2617	0
1027	012345	2534	3
265	01345	2698	3
495	0123456	3059	0
495	0123456	3058	3
1111	0123456	1996	3
665	0123456	2523	01
456	0123456	2584	3
698	0123456	3073	01
201	012456	2451	0
903	0123456	2322	3
456	0123456	2346	01
668	0123456	2588	3
811	0123456	2316	3
1038	02345	2858	01
1487	013	1943	013
260	0123456	1758	013
852	023456	2194	3
197	013456	2946	3
1266	01345	2096	3
126	0123456	2881	0
1288	012345	1876	3
1167	012345	2671	1
384	0123456	2308	01
1090	013456	2503	1
206	012345	1995	3
63	023456	2320	01
565	012345	2984	03
67	023456	2488	03
390	013456	3040	0
449	0123456	2763	1
243	0123456	2250	3
398	0123456	2026	3
209	012345	2427	0
1289	0123456	2958	03
252	0134	1910	0
44	0123456	2843	3
890	013456	2644	01
536	0123456	2079	0
553	023456	1776	01
853	01345	2215	0
453	023456	2663	01
418	0123456	2672	0
118	123456	1978	3
1635	0134	2187	01
566	0123456	2169	0
671	012345	2390	01
14	013456	2280	0
566	0123456	2165	0
757	01345	2421	3
381	02456	2039	01
98	012345	3073	01
82	0123456	2880	0
36	0123456	1948	0
149	0123456	2036	3
1166	0123456	2751	3
123	012345	1765	3
477	0123456	2575	3
348	01345	2908	3
67	023456	2663	01
216	0123456	2768	01
1097	0123456	2578	013
695	0123456	2366	3
27	0123456	2275	3
658	0123456	1778	0
505	0123456	2811	0
1433	0123456	3008	01
1019	0123456	2831	3
738	0123456	2153	0
788	0123456	2649	013
580	0123456	2267	0
1507	0123456	2269	0
469	023456	2603	0
580	0123456	2269	0
743	01345	2227	0
273	0123456	2855	3
772	0123456	2527	01
619	0	2446	0
208	012345	1992	03
876	0123456	1876	3
656	01345	2858	01
488	0123456	2127	3
76	01245	3074	0
625	0123456	2523	01
151	0123456	2883	0
954	0123456	1865	0
645	0123456	2183	013
24	0123456	2479	1
677	012345	2649	013
438	023456	1783	0
500	023456	2160	3
206	012345	2941	3
72	02345	2512	0
1580	013456	2880	0
112	01346	3075	0
262	012345	2974	013
133	01	2016	1
363	0123456	2196	0
178	0123456	2839	013
1130	01345	2482	3
1163	0123456	1894	3
1173	0123456	2380	01
225	01345	2183	013
156	0123456	1982	013
158	02345	3030	3
811	0123456	2192	01
699	01345	1995	3
621	0123456	2644	01
336	123456	2146	01
190	012456	2383	0
103	0123456	2300	1
175	01345	2135	01
1163	0123456	2949	3
106	12345	2127	3
30	023456	2922	03
613	0123456	2827	3
272	01345	3077	01
934	123456	2929	3
192	02456	2257	03
202	01345	2394	01
882	0123456	2694	3
33	0123456	2909	0
695	0123456	2642	013
124	0123456	1934	013
1178	013456	2648	01
978	012356	1842	0
694	0123456	3033	01
294	0123456	2858	01
984	0123456	2049	3
15	01345	1846	01
450	013456	3040	0
201	012456	3024	0
640	023456	1898	0
194	0123456	2765	3
1300	01235	2743	1
945	03456	2196	0
643	01345	2605	0
511	0134	2020	03
546	023456	2436	0
1191	0123456	2145	01
114	0123456	2977	01
961	023456	2749	01
1070	01456	2676	0
838	0123456	2360	3
241	013456	2137	3
682	013456	2782	0
494	01345	2196	0
315	013456	2213	0
925	01	3055	0
274	0123456	2387	01
347	02456	2883	0
67	023456	2320	01
243	0123456	2425	03
1267	0123456	2035	0
389	0123456	2187	01
1517	012345	1996	3
103	0123456	1935	1
9	012345	1946	3
610	02345	1772	3
259	012456	2981	0
24	0123456	2373	01
24	0123456	2371	03
455	123456	2582	1
1170	0123456	2079	0
63	023456	2317	01
315	013456	2507	0
414	04	1949	03
1165	0356	1848	0
638	123456	2191	013
87	0123456	2422	3
959	023456	2433	01
695	0123456	1986	0123456
370	023456	2967	0
16	0123456	2102	0
404	013456	2383	0
681	0134	2271	0
603	0123456	2649	013
27	0123456	2797	1
109	123456	2923	014
512	0145	1949	03
241	013456	2129	01
449	0123456	2532	3
1122	0123456	2517	01
99	01345	1983	0
4	03456	2676	0
695	0123456	1877	013
790	0123456	2589	0
44	0123456	2946	3
280	13456	2469	013456
237	0123456	1954	3
208	012345	2295	013
237	0123456	1952	3
984	0123456	2995	3
1522	0123456	2040	013
1591	03	1971	03
882	0123456	2586	0123456
327	012456	2682	0
1387	0123456	1754	3
44	0123456	1890	3
540	0123456	2222	0
122	012345	1996	3
817	0123456	2346	01
227	01345	3086	3
414	04	2144	03
616	0134	2045	013
61	12345	2688	03
654	013456	2096	3
36	0123456	2424	01
213	0134	1931	013
97	0123456	2249	03
757	01345	2947	3
966	01345	2218	0
325	03456	2083	0
63	023456	2488	03
1026	012356	2803	0
49	0123456	2992	013
156	0123456	1877	013
63	023456	2486	03
1054	0123456	1749	0
723	01346	2499	03
3	0123456	3012	0
653	0123456	1740	01
1031	0123456	2359	3
1205	0123456	2881	0
1373	0123456	2597	013
1003	0123456	2829	3
908	0	2446	0
394	0123456	2322	3
438	023456	2447	3
703	012356	2493	0
614	013456	1964	0
378	023456	2424	01
378	023456	2428	03
8	0123456	2047	0
8	0123456	2045	013
125	0123456	2141	03
639	0123456	2688	03
4	03456	1909	0
75	0123456	2588	3
8	0123456	2826	3
85	0123456	2517	01
27	0123456	1790	0
1275	023456	2141	03
161	0123456	2980	0
621	0123456	1938	01
939	0123456	1919	0
657	013456	1919	0
1395	0123456	1756	0123456
686	0123456	2296	3
533	0123456	2077	01
360	013456	2495	0
376	01345	2858	01
8	0123456	2229	03
19	0123456	2040	013
65	0123456	2727	3
274	0123456	2021	0
378	023456	2774	01
362	012456	2666	014
374	0123456	2612	01
201	012456	2870	0
378	023456	1950	03
378	023456	1951	3
906	012345	1846	01
37	0123456	2765	3
456	0123456	2746	3
742	012456	2680	01
289	023456	2663	01
96	0123456	3028	0
104	012345	2511	03
1031	0123456	1876	3
698	0123456	1834	01
545	023456	2811	0
73	0123456	2654	01
680	0	2975	013
618	0135	2896	3
372	01	2245	01
787	01	2040	013
217	0123456	2478	01
252	0134	2496	3
509	0123456	2995	3
191	0123456	2388	0
63	023456	2012	0
928	0123456	2079	0
169	123456	2554	3
59	0123456	2227	0
470	023456	2847	3
263	123456	2371	03
592	01235	2061	013
601	123456	2958	03
243	0123456	2305	3
1589	0123456	2294	3
698	0123456	1904	0
1296	0123456	2887	013
239	0123456	1752	03
1306	023456	1767	3
1325	012356	2786	03
895	13456	2697	01
274	0123456	2606	01
239	0123456	1758	013
554	023456	2962	01
737	023456	2291	01
616	0134	1757	013
233	0123456	2860	0
244	123456	2470	013
1107	0123456	2797	1
553	023456	2379	0
259	012456	2681	0
24	0123456	2141	03
30	023456	1792	03
53	02345	2060	01
486	023456	2402	0
387	0123456	2360	3
359	01	2032	0
816	0123456	2022	0
163	0123456	1984	0
428	012356	2424	01
350	0123456	2137	3
381	02456	2587	01
736	013456	2122	01
156	0123456	2040	013
201	012456	2091	0
206	012345	1889	01
171	0123456	2360	3
1664	0123456	2281	0
714	0123456	2098	0
87	0123456	1944	3
138	01	2858	01
714	0123456	2096	3
112	01346	2271	0
59	0123456	2589	0
1360	012345	2974	013
5	012456	3088	0
220	1	2708	01
79	0123456	2883	0
579	0123456	2953	3
1024	012456	2091	0
1281	012345	2753	1
82	0123456	2512	0
271	13456	2346	01
691	12345	1928	3
539	02456	2883	0
280	13456	2524	3
527	023456	2616	01
82	0123456	3039	0
497	0123456	2408	0
232	012345	2226	0
404	013456	2269	0
625	0123456	2811	0
408	012345	2040	013
548	01256	2783	0
860	0123456	2518	0
912	01	2147	01
155	0123456	2589	0
360	013456	2724	0
335	012456	2965	01
64	0123456	2649	013
383	012356	2424	01
526	012345	2569	01
289	023456	2853	01
216	0123456	2058	01
504	013456	2825	0
1	0123456	1933	013
575	23456	2581	3
760	0123456	2520	3
1280	0123456	3003	01
342	0123456	1995	3
836	023456	2717	0
3	0123456	2443	01
1072	0134	2166	1
1243	0134	2949	3
724	0123456	2034	01
172	123456	2885	01
290	012345	1765	3
239	0123456	2997	013
59	0123456	2632	3
1019	0123456	2360	3
319	012345	2649	013
268	012356	1774	3
268	012356	1775	3
70	023456	2447	3
723	01346	1913	3
23	02456	2964	03
27	0123456	2572	04
753	012345	2837	1
742	012456	2616	01
1303	0123456	2174	0
1690	01345	2858	01
1045	013456	1966	01
1354	0123456	2215	0
446	0135	2837	1
465	013456	2218	0
856	0123456	2592	013
1032	0123456	2220	0
703	012356	2265	03
755	0123456	2949	3
218	02345	2772	3
213	0134	2760	3
3	0123456	2265	03
1332	01345	2948	03
1508	01345	2644	01
958	0123456	1921	0
379	0123456	2276	0
562	023456	2670	01
162	0123456	1989	01
579	0123456	1822	01
386	023456	2074	01
967	0123456	2915	3
57	12456	2789	013
1678	0123456	1971	03
1083	02345	2001	01
1222	0123456	2040	013
814	0123456	2616	01
274	0123456	1783	0
53	02345	2943	3
108	013456	1851	3
156	0123456	2635	013
885	012345	2265	03
29	012345	2595	013
465	013456	2405	01
128	0123456	2188	3
845	0123456	2040	013
389	0123456	3065	01
1384	01	2001	01
231	0123456	2169	0
398	0123456	1912	0
951	023456	2488	03
1073	0123456	2215	0
293	012456	2276	0
1352	01	1863	0
903	0123456	2778	3
243	0123456	3002	3
1082	0123456	2962	01
554	023456	1776	01
33	0123456	2554	3
279	0123456	1740	01
340	02456	2587	01
420	0123456	2704	01
682	013456	2319	0
401	0123456	2209	0
441	013456	2924	0
694	0123456	2739	0
185	012345	3055	0
358	013456	2096	3
291	012456	2965	01
454	0123456	2581	3
1229	0123456	2178	3
176	012456	3077	01
860	0123456	2632	3
462	012345	2498	03
462	012345	2499	03
315	013456	1964	0
63	023456	1775	3
686	0123456	2651	3
58	0123456	1995	3
383	012356	2550	3
663	01346	1969	01
484	0123456	2238	3
382	014	2633	014
41	123456	2094	3
716	013456	3093	3
216	0123456	2537	3
11	0123456	2745	0
177	0123456	3050	0
831	0123456	2701	0
465	013456	2580	0
744	0123456	2180	013
25	0123456	2931	3
82	0123456	2166	1
283	0123456	3086	3
293	012456	2870	0
373	0123456	2858	01
1653	012356	2892	3
79	0123456	2984	03
773	0123456	2649	013
574	23456	2581	3
1312	012345	2771	3
33	0123456	1781	0
462	012345	2272	03
50	0123456	2639	3
1087	0123456	2046	01
327	012456	2616	01
132	012345	2837	1
647	0123456	2360	3
801	1345	2760	3
18	023456	1896	3
327	012456	2877	0
631	0123456	2617	0
79	0123456	3037	03
313	123456	2627	3
1729	0123456	3039	0
22	0123456	2937	1
171	0123456	1934	013
445	0123456	2240	013
47	123456	2517	01
24	0123456	2191	013
1114	013456	3040	0
327	012456	2276	0
88	012345	3048	0
441	013456	3031	01
332	0123	1996	3
156	0123456	2636	013
25	0123456	2114	3
34	0134	2869	0
661	0145	2676	0
44	0123456	2481	01
1634	023456	2960	01
690	0123456	2722	013
1136	0123456	2984	03
35	02456	2811	0
85	0123456	2224	01
439	012345	2059	3
148	0	2443	01
506	0123456	2723	3
597	023456	2276	0
406	0	2486	03
31	0123456	2478	01
48	012345	2237	013
386	023456	2264	035
39	0123456	2951	01
550	0123456	2815	01
115	012345	2488	03
63	023456	2780	3
201	012456	3077	01
978	012356	3016	0
98	012345	2858	01
760	0123456	1863	0
1319	012345	2765	3
1371	02345	1943	013
115	012345	2373	01
33	0123456	1949	03
911	123456	3073	01
957	01345	2229	03
354	0345	1996	3
114	0123456	2922	03
748	01345	1919	0
447	23456	2581	3
1171	0123456	2554	3
791	1345	1907	3
54	0123456	1898	0
239	0123456	1881	013
579	0123456	1949	03
613	0123456	2049	3
192	02456	2144	03
134	0123456	2096	3
622	12345	2554	3
121	0123456	2386	0
528	02345	2949	3
98	012345	2673	0
3	0123456	2858	01
248	01346	3074	0
209	012345	2775	0
990	0123456	2803	0
54	0123456	2860	0
252	0134	1958	0
33	0123456	2011	03
1020	0123456	2482	3
14	013456	1851	3
1215	0123456	1882	013
487	01346	2503	1
163	0123456	1875	0
120	12345	3051	1
470	023456	2953	3
145	01345	2847	3
345	0346	2216	0
293	012456	2735	0
30	023456	2686	0
959	023456	2374	3
439	012345	2837	1
50	0123456	1880	1
639	0123456	2883	0
59	0123456	2765	3
404	013456	2667	0
419	0123456	2326	3
467	012356	1838	0
554	023456	2012	0
9	012345	1999	013
746	0123456	2753	1
628	03456	2658	01
942	023456	1897	3
556	0123456	2857	01
487	01346	2873	13
13	0123456	2759	013
449	0123456	2473	1
264	02345	3069	3
63	023456	1898	0
726	02356	2722	013
935	0123456	2939	03
257	012345	2946	3
520	12345	2581	3
959	023456	2488	03
87	0123456	2949	3
644	0123456	2096	3
467	012356	1905	0
995	0123456	2079	0
63	023456	2966	0
398	0123456	3087	0
398	0123456	3085	0
831	0123456	1754	3
647	0123456	1935	1
458	012456	2783	0
107	0123456	2394	01
723	01346	2730	03
502	012356	2997	013
82	0123456	2284	1
604	0123456	2579	0
190	012456	1901	0
686	0123456	1748	3
37	0123456	2370	3
967	0123456	2438	0
644	0123456	1964	0
1238	0123456	2700	0
725	0123456	3081	04
1501	0123456	1878	1
718	01	2793	0
580	0123456	2153	0
383	012356	2064	03
1621	0123456	2765	3
1094	013	1758	013
155	0123456	2414	0
891	012345	2992	013
46	0123456	1878	1
600	0123456	1864	0
34	0134	1786	1
150	023456	2962	01
448	123456	2482	3
163	0123456	2227	0
27	0123456	1850	03
37	0123456	2840	3
544	014	2009	0
1347	03	1872	03
475	01345	2131	1
491	03456	2676	0
610	02345	2194	3
719	0123456	2227	0
1124	0123456	2933	013
363	0123456	2137	3
678	034	1832	013
1372	0345	1894	3
1549	01345	3031	01
500	023456	1783	0
739	012345	2569	01
792	0123456	2040	013
698	0123456	2554	3
420	0123456	2298	01
532	0123456	1919	0
973	012345	3045	1
114	0123456	2803	0
313	123456	2037	3
114	0123456	2809	01
524	012345	2722	013
1002	012345	2671	1
48	012345	2229	03
446	0135	1817	3
730	0123456	1988	3
206	012345	2535	3
85	0123456	1864	0
384	0123456	2061	013
175	01345	2947	3
742	012456	2676	0
506	0123456	2088	3
124	0123456	1995	3
383	012356	1996	3
593	012345	2362	013
224	013456	2096	3
163	0123456	2825	0
243	0123456	3064	3
553	023456	1836	0
705	0123456	2203	13
896	023456	2402	0
169	123456	2071	1
1010	02345	2245	01
262	012345	2610	13
33	0123456	2007	0136
174	023456	2877	0
698	0123456	2778	3
121	0123456	2388	0
10	012456	1917	0
8	0123456	2295	013
1418	023456	1833	0
479	0	2858	01
387	0123456	2997	013
206	012345	2242	3
59	0123456	1804	3
243	0123456	1996	3
59	0123456	1803	3
767	0123456	2940	3
360	013456	2568	013
1019	0123456	1878	1
545	023456	2046	01
946	012345	2866	0
234	0123456	2711	3
371	0123456	2986	0
888	123456	2778	3
1093	0123456	2807	0
126	0123456	1924	0
756	01345	1754	3
272	01345	2874	3
442	012356	2279	1
193	03456	3036	013
1003	0123456	1877	013
1041	0123456	3028	0
126	0123456	2346	01
1636	012345	2887	013
874	0123456	2579	0
108	013456	2394	01
242	0123456	2836	01
126	0123456	2583	01
26	0123456	2644	01
67	023456	2433	01
30	023456	2741	0
1075	02456	2411	01
31	0123456	2548	3
1245	012345	2992	013
427	0123456	1943	013
45	12345	2569	01
901	012356	2003	01
449	0123456	2288	0
400	01345	2897	013
107	0123456	1851	3
852	023456	2375	0
125	0123456	2192	01
1502	0123456	2346	01
449	0123456	2044	0
168	13456	2524	3
1439	0123456	1834	01
1042	0123456	1971	03
92	0123456	2999	3
551	0123456	3091	3
1559	0123456	1945	3
125	0123456	2055	03
106	12345	2245	01
504	013456	2811	0
301	0134	2798	1
563	0123456	2265	03
928	0123456	3077	01
1418	023456	1899	03
562	023456	2494	0
498	012456	2783	0
114	0123456	2028	0
628	03456	1997	013
859	0123456	2537	3
114	0123456	1852	03
435	013456	2436	0
404	013456	2865	0
830	012345	2569	01
730	0123456	3055	0
31	0123456	2552	01
32	0123456	2215	0
105	0123456	1923	0
394	0123456	2071	1
647	0123456	2650	1
1273	0123456	2035	0
502	012356	2045	013
763	01345	2096	3
378	023456	2488	03
649	012456	2278	0
838	0123456	1878	1
703	012356	2722	013
652	023456	2962	01
1154	023456	2488	03
361	02456	2984	03
566	0123456	1863	0
623	01	2616	01
566	0123456	2512	0
566	0123456	2516	0
1140	01	2438	0
784	01345	2657	01
22	0123456	2179	3
386	023456	2201	0
798	0134	2389	0
8	0123456	2759	013
1118	012345	2424	01
8	0123456	2756	013
113	12345	2411	01
223	01345	2126	01
942	023456	2779	3
156	0123456	2760	3
1396	01345	2096	3
567	013456	2814	03
893	023456	2409	01
888	123456	2010	3
759	012345	2215	0
909	012356	2051	3
1156	023456	2379	0
49	0123456	1805	013
903	0123456	2065	3
63	023456	2433	01
449	0123456	1804	3
12	0123456	2524	3
8	0123456	2990	0
449	0123456	1808	0
1192	0123456	2833	01
443	0123456	2867	01
387	0123456	1880	1
263	123456	2660	03
550	0123456	2346	01
191	0123456	2503	1
812	02456	2811	0
296	01345	2245	01
1240	0123456	2837	1
258	0123456	2940	3
604	0123456	1857	3
389	0123456	2306	01
1564	012345	2203	13
1099	0123456	2789	013
163	0123456	2811	0
1609	0123456	2518	0
1236	0123456	2215	0
891	012345	2115	013
30	023456	2510	013
705	0123456	2271	0
168	13456	2467	01
84	012345	2789	013
545	023456	2631	3
1387	0123456	2177	3
452	012345	3075	0
37	0123456	1767	3
73	0123456	2302	013
659	0123456	2521	0
969	014	2734	1
727	012345	2942	01
145	01345	2552	01
550	0123456	2581	3
428	012356	2486	03
191	0123456	1846	01
1570	0123456	2518	0
454	0123456	2346	01
150	023456	3009	0
927	013456	2400	1
73	0123456	2418	1
428	012356	2555	3
86	012345	2344	0
635	023456	2015	3
209	012345	2554	3
980	01	1931	013
48	012345	3055	0
208	012345	1758	013
1675	013456	2808	0
428	012356	1775	3
1403	0134	1894	3
65	0123456	1845	3
944	01345	3081	04
928	0123456	2789	013
1022	04	3046	0
730	0123456	2229	03
75	0123456	2036	3
461	012345	2071	1
263	123456	1768	1
1238	0123456	1750	0
665	0123456	2811	0
146	012345	2099	03
5	012456	1915	0
5	012456	1914	0
895	13456	1802	01
167	0123456	2055	03
281	03456	2083	0
752	0123456	2292	01
281	03456	2087	0
307	0123456	2360	3
92	0123456	2651	3
1057	012345	2687	0
578	1345	2581	3
1210	013456	2345	0
305	023456	2320	01
1349	0123456	2220	0
1349	0123456	2881	0
1176	0123456	1891	3
826	0123456	2579	0
70	023456	2080	0
47	123456	2412	01
169	123456	2324	3
188	0123456	2862	3
913	0123456	2759	013
1129	0123456	2834	013
569	13456	3082	013
103	0123456	2182	01
566	0123456	2215	0
228	0	2851	01
808	13456	2962	01
1023	01345	2657	01
210	0123456	2040	013
297	0123456	2891	3
103	0123456	2360	3
103	0123456	2361	3
103	0123456	2367	1
422	012356	3005	3
371	0123456	3046	0
82	0123456	3040	0
386	023456	2856	0
734	012345	2617	0
383	012356	2193	01
386	023456	2858	01
253	023456	2596	3
879	0123456	2811	0
868	023456	2488	03
421	12345	2109	3
269	014	2001	01
1499	0134	2933	013
421	12345	2105	3
739	012345	2162	01
287	013456	1885	3
121	0123456	2159	0
121	0123456	2158	0
273	0123456	2602	3
920	012456	2276	0
419	0123456	2859	01
601	123456	2778	3
91	012456	2151	01
97	0123456	2948	03
1587	0135	2581	3
74	0123456	1981	01
364	0123456	2268	0
6	0123456	1740	01
37	0123456	2538	01
772	0123456	2749	01
141	023456	2137	3
237	0123456	2001	01
566	0123456	1744	3
380	012345	2578	013
113	12345	1801	01
46	0123456	2638	013
450	013456	1922	0
1117	01345	1941	3
1425	0	2649	013
989	0123456	3028	0
666	012356	2984	03
989	0123456	2511	03
164	013456	3026	013
218	02345	2482	3
643	01345	2438	0
262	012345	2569	01
443	0123456	2723	3
444	013456	2096	3
430	0123456	2765	3
277	01345	1821	3
568	0123456	2922	03
412	012345	1838	0
638	123456	2139	03
120	12345	2041	3
185	012345	2364	013
618	0135	2651	3
28	02456	2749	01
676	0123456	3008	01
367	0134	1782	0
550	0123456	2220	0
947	0123456	1995	3
605	0123456	2040	013
825	02345	2229	03
191	0123456	2796	1
191	0123456	2797	1
352	012345	2843	3
252	0134	2084	3
259	012456	2616	01
217	0123456	2312	3
37	0123456	1754	3
694	0123456	1966	01
694	0123456	1969	01
1545	0123456	1913	3
27	0123456	2733	3
65	0123456	2448	01
106	12345	2537	3
74	0123456	2753	1
1134	01346	2098	0
1020	0123456	2140	3
583	0123456	1962	1
551	0123456	3030	3
864	02345	2544	3
85	0123456	3040	0
85	0123456	3046	0
757	01345	2659	03
1149	0123456	2166	1
536	0123456	2789	013
353	0123456	2249	03
27	0123456	2088	3
413	2345	2137	3
903	0123456	2554	3
345	0346	2461	0
353	0123456	2246	13
89	02456	2039	01
424	013	2265	03
842	0123456	2933	013
1283	02456	2811	0
1276	01345	1876	3
613	0123456	1876	3
1095	012345	2746	3
581	012456	2870	0
243	0123456	1774	3
369	0123456	2745	0
528	02345	2482	3
122	012345	2848	3
268	012356	2486	03
200	0123456	2543	01
1128	0	2495	0
324	0123456	2016	1
103	0123456	1886	013
493	01	2791	0
216	0123456	1754	3
274	0123456	1843	01
1575	012345	2722	013
131	0123456	2863	01
131	0123456	2864	01
218	02345	2001	01
503	0345	2059	3
1451	01235	2441	0
767	0123456	2051	3
502	012356	2936	013
837	0123456	2040	013
1528	013456	2733	3
130	012456	2877	0
579	0123456	2431	03
579	0123456	2430	03
135	0123456	2227	0
1379	012345	2346	01
345	0346	2880	0
658	0123456	2486	03
221	012345	2898	1
87	0123456	2482	3
524	012345	2390	01
445	0123456	1811	13
1129	0123456	2243	013
89	02456	2587	01
1199	0123456	2002	3
131	0123456	2442	01
474	03456	1909	0
850	012345	2750	0
551	0123456	2509	0
8	0123456	2933	013
819	0135	2424	01
955	01	2355	0
8	0123456	2935	0
816	0123456	2021	0
190	012456	2009	0
45	12345	2725	01
1461	012345	2933	013
262	012345	2390	01
190	012456	1777	0
1547	0145	2509	0
44	0123456	2420	3
154	0	2720	0
141	023456	1772	3
141	023456	1773	013
277	01345	2843	3
1364	012345	1996	3
1449	123456	2554	3
37	0123456	2995	3
37	0123456	3058	3
639	0123456	2282	03
313	123456	2409	01
49	0123456	2115	013
1263	01345	2533	013
658	0123456	2861	013
1133	013456	2227	0
1262	0123456	2098	0
703	012356	2385	0
478	0123456	2040	013
524	012345	2974	013
904	013456	2096	3
114	0123456	3077	01
436	0123456	2858	01
351	0123456	1896	3
1034	0123456	2001	01
225	01345	2130	013
13	0123456	2887	013
1248	012345	2537	3
994	012356	2906	03
809	0134	2860	0
1230	012345	2517	01
873	0123456	1996	3
1025	0123456	2203	13
779	0123456	3073	01
274	0123456	2331	01
150	023456	2379	0
115	012345	2067	01
1168	0123456	2581	3
46	0123456	2759	013
398	0123456	2872	3
89	02456	2626	0
92	0123456	2649	013
387	0123456	2830	03
252	0134	3079	0
303	013456	2733	3
1321	013456	3089	1
705	0123456	1783	0
733	0123456	2580	0
1139	012345	1876	3
33	0123456	2908	3
33	0123456	2907	3
213	0134	2996	13
123	012345	2653	3
455	123456	2517	01
570	012345	2346	01
5	012456	2728	0
289	023456	2320	01
821	02345	2483	01
274	0123456	2203	13
799	01346	1754	3
1214	0123456	2803	0
933	012345	2083	0
114	0123456	3091	3
211	0123456	1956	0
939	0123456	2808	0
795	03456	2264	035
11	0123456	1973	0
1233	0134	2114	3
810	012456	2787	1
594	0123456	2804	1
1348	012345	2644	01
333	013456	2394	01
30	023456	2402	0
218	02345	1894	3
852	023456	2137	3
1189	01	1898	0
703	012356	1838	0
654	013456	2806	0
27	0123456	2096	3
27	0123456	2094	3
891	012345	2468	013
326	03456	2055	03
179	0123456	2096	3
405	0123456	3063	01
4	03456	2083	0
937	0123456	2218	0
706	023456	2137	3
4	03456	2089	0
114	0123456	2452	0
752	0123456	2703	01
281	03456	2336	0
398	0123456	2088	3
206	012345	2051	3
87	0123456	1945	3
1334	012345	2040	013
1078	0123456	2482	3
120	12345	2411	01
860	0123456	2820	3
226	023456	2660	03
419	0123456	2491	3
1519	0345	2194	3
267	0123456	2806	0
274	0123456	1784	0
237	0123456	2137	3
811	0123456	2554	3
110	0123456	2858	01
534	0123456	2657	01
37	0123456	2051	3
1089	023456	2424	01
419	0123456	3011	3
1195	023456	2592	013
716	013456	3095	3
206	012345	2129	01
356	03456	2274	0
1250	0	2617	0
1188	023456	2488	03
8	0123456	1753	013
246	0123456	1864	0
377	012456	2073	03
42	02456	2984	03
301	0134	2679	3
310	0123456	2326	3
50	0123456	2229	03
1489	0123456	2738	13
524	012345	2388	0
177	0123456	2352	01
141	023456	1947	13
518	0123456	2616	01
526	012345	2722	013
8	0123456	2639	3
216	0123456	2129	01
541	01346	2261	01
450	013456	2623	0
898	123456	2040	013
564	012345	2051	3
695	0123456	3057	3
290	012345	1996	3
631	0123456	1919	0
1147	0123456	2993	1
398	0123456	3022	3
73	0123456	1994	013
430	0123456	1748	3
449	0123456	1748	3
695	0123456	2365	13
1585	0	3003	01
1409	023456	2925	0
266	012345	1885	3
452	012345	1782	0
445	0123456	1934	013
510	01346	1894	3
156	0123456	2751	3
1034	0123456	2949	3
653	0123456	1861	0
827	0135	2350	0
22	0123456	1932	1
102	01346	1780	01
776	0123456	2646	3
162	0123456	2297	01
542	0134	2618	0
162	0123456	2292	01
65	0123456	3080	3
1442	023456	2749	01
694	0123456	2617	0
658	0123456	1898	0
940	0123456	2581	3
30	023456	2877	0
558	123456	2195	3
1481	0123456	2552	01
441	013456	2738	13
83	0123456	2997	013
863	123456	2352	01
268	012356	2906	03
8	0123456	2416	013
48	012345	2591	013
553	023456	2013	0
553	023456	2012	0
1261	0123456	1876	3
259	012456	2341	0
159	012345	1885	3
25	0123456	2035	0
710	0345	2137	3
1109	0123456	2832	1
325	03456	1909	0
1113	023456	2379	0
793	023456	2663	01
106	12345	1888	01
811	0123456	1943	013
759	012345	2883	0
48	012345	2047	0
147	013456	2133	01
1069	013456	2176	3
1426	01	2406	0
1199	0123456	2482	3
81	123456	2487	3
1103	0123456	1962	1
838	0123456	2050	013
122	012345	2000	3
192	02456	1949	03
917	0123456	2632	3
463	023456	2379	0
480	0123456	2047	0
150	023456	2562	0
601	123456	2071	1
33	0123456	2914	0
601	123456	2490	01
473	123456	2858	01
998	0123456	2743	1
21	23456	2581	3
9	012345	1819	01
241	013456	2187	01
267	0123456	2096	3
1572	01345	1876	3
456	0123456	2886	3
403	02456	2587	01
50	0123456	2174	0
716	013456	1793	3
57	12456	3077	01
273	0123456	2486	03
262	012345	2722	013
346	023456	2265	03
262	012345	2725	01
1221	0123456	1876	3
1033	013456	2738	13
600	0123456	2174	0
208	012345	2052	013
99	01345	2047	0
449	0123456	2827	3
687	0235	2483	01
75	0123456	2820	3
82	0123456	1740	01
1338	012345	2483	01
302	012456	2676	0
177	0123456	2040	013
797	012345	2701	0
987	01346	2565	1
800	0134	3075	0
141	023456	2713	3
78	0	2280	0
245	012345	2858	01
1030	013456	2455	0
8	0123456	2589	0
316	023456	2486	03
320	0	3001	01
208	012345	2474	013
767	0123456	2299	3
155	0123456	2047	0
428	012356	2852	3
1132	0123456	1898	0
860	0123456	2035	0
1092	0123456	1880	1
655	023456	1907	3
5	012456	2276	0
534	0123456	2649	013
419	0123456	2001	01
583	0123456	1964	0
