# Supplementary material for: Environmental change makes robust ecological networks fragile
Source: Nat Commun. 2016 Aug 11;7:12462. doi: 10.1038/ncomms12462 (PMC4987532; doi:10.1038/ncomms12462)
Supplement: Supplementary Data 1 — Host-parasite networks and host extinction sequences in Avida experiments. The compressed archive includes the 100 co-evolved host-parasite networks and the host extinction sequences in the historical scenario. [file ncomms12462-s2.zip › Supplementary_data_S1/host_parasite_network_15.csv]

host_genotype	host_phenotype	parasite_genotype	parasite_phenotype
258	0	1335	0
501	02	1222	0
511	0	1234	0
276	0	1159	0
231	01	1332	1
675	0	1335	0
258	0	1234	0
297	0	1218	0
371	0	1228	0
880	0	1215	0
419	0	1073	0
381	1	1332	1
602	0	1235	0
697	0	1234	0
436	0	1117	0
85	0	1209	0
512	0	1159	0
138	0	1234	0
555	0	1320	0
336	0	1159	0
456	1	1332	1
425	0	1152	0
85	0	1234	0
154	0	1290	0
351	0	1073	0
330	0	1328	0
432	0	1328	0
543	0	1297	0
59	0	1123	0
206	1	1246	1
226	0	1328	0
111	0	1328	0
355	0	1234	0
155	0	1122	0
346	0	1241	0
920	0	1242	0
742	0	1218	0
501	02	1341	0
218	0	1234	0
245	0	1234	0
265	0	1267	0
263	1	1203	1
438	0	1095	0
447	0	1324	0
494	0	1328	0
291	0	1328	0
247	1	1246	1
425	0	1232	0
446	0	1290	0
420	0	1234	0
731	0	1215	0
497	0	1297	0
540	0	1074	0
191	0	1200	0
201	0	1290	0
227	0	1267	0
329	0	1159	0
520	0	1335	0
297	0	1335	0
85	0	1159	0
351	0	1234	0
957	02	1222	0
235	0	1159	0
123	1	1203	1
436	0	1328	0
676	1	1246	1
725	0	1328	0
362	0	1234	0
650	0	1328	0
226	0	1117	0
283	0	1241	0
672	0	1324	0
278	0	1073	0
508	0	1234	0
932	0	1232	0
412	0	1159	0
555	0	1159	0
103	0	1328	0
596	0	1336	0
