# Supplementary material for: Environmental change makes robust ecological networks fragile
Source: Nat Commun. 2016 Aug 11;7:12462. doi: 10.1038/ncomms12462 (PMC4987532; doi:10.1038/ncomms12462)
Supplement: Supplementary Data 1 — Host-parasite networks and host extinction sequences in Avida experiments. The compressed archive includes the 100 co-evolved host-parasite networks and the host extinction sequences in the historical scenario. [file ncomms12462-s2.zip › Supplementary_data_S1/host_parasite_network_16.csv]

host_genotype	host_phenotype	parasite_genotype	parasite_phenotype
648	01	4115	01
679	01	3964	0
1907	01	4083	0
2451	02	4023	01
222	02	4039	01
719	01	4118	0
493	02	3961	01
1161	01	4064	0
470	02	3959	0
3287	01	3962	0
708	01	4026	01
164	01	3983	0
865	01	3947	0
74	01	4139	0
998	0	4065	0
326	01	4106	0
269	02	3928	01
507	02	4091	0
713	02	4107	0
194	02	4144	03
3260	01	3927	01
316	01	3837	0
891	01	3831	0
842	02	3955	01
3013	02	3969	0
1510	01	3831	0
470	02	3894	01
1762	01	4120	0
229	012	3955	01
80	01	4115	01
527	01	3836	01
1018	2	3833	02
267	01	4115	01
184	01	4035	0
1114	02	3893	01
1293	1	4151	01
1124	01	4115	01
196	02	4116	0
1002	02	3832	0
128	02	3837	0
24	01	3899	0
316	01	4004	0
605	01	3870	0
1116	01	4139	0
2847	02	4052	01
617	01	3887	0
1454	01	3942	01
89	02	3883	0
432	023	3896	0
1146	01	4035	0
40	02	4060	01
1530	02	4136	0
2256	02	4133	0
248	01	4009	0
719	01	3933	0
291	02	3989	0
214	01	4057	0
461	01	4139	0
2307	02	3856	0
869	02	4120	0
1385	02	4129	01
865	01	3903	0
1508	01	4106	0
560	02	4118	0
1122	02	4065	0
705	01	4115	01
1520	12	3894	01
1558	01	4088	01
241	02	3916	0
961	01	3966	01
1344	02	4085	01
1609	02	4060	01
62	02	4060	01
1075	01	3849	0
24	01	3962	0
2551	02	3978	0
1492	01	4115	01
943	02	3842	0
887	02	3829	0
817	02	4087	0
199	01	4057	0
67	02	3878	0
116	01	3831	0
789	01	4081	0
1154	02	3992	01
962	02	3911	0
1179	02	3894	01
1430	02	3943	01
330	02	4146	01
2211	02	4129	01
1176	01	3831	0
553	02	3955	01
668	02	4065	0
154	02	4106	0
931	01	3934	0
386	02	4137	0
592	01	3974	0
93	012	4083	0
496	01	3837	0
40	02	3893	01
493	02	3854	01
349	01	3950	01
2875	01	3835	0
741	01	3923	1
1619	02	3863	0
466	01	3885	0
229	012	3894	01
154	02	4082	0
3161	02	4013	0
2364	02	3983	0
1946	02	4129	01
2323	02	3837	0
248	01	4134	0
1701	02	3989	0
3347	01	4115	01
194	02	3894	01
244	02	3962	0
1355	02	3838	0
1264	02	4060	01
1675	02	4101	0
322	01	4105	0
2110	02	4129	01
2025	02	4065	0
800	02	3955	01
2160	01	3932	01
32	02	4060	01
399	02	4129	01
625	01	4150	0
1002	02	3899	0
2005	02	3894	01
1822	0	3873	01
17	12	3928	01
1045	02	4129	01
147	02	4008	0
1880	012	3894	01
564	01	4115	01
779	02	3863	0
1458	01	3834	0
1274	02	3828	0
626	02	3912	0
1997	01	3952	0
532	02	4094	0
830	01	4031	0
1279	01	4084	01
1690	02	4009	0
1023	01	4115	01
203	01	3888	0
2788	01	4115	01
774	02	3970	0
572	01	3988	0
241	02	4138	0
171	02	4065	0
154	02	4120	0
386	02	4008	0
1796	02	3846	0
2382	02	4008	0
24	01	3831	0
269	02	4130	03
260	01	3872	1
1364	01	3962	0
89	02	3981	0
1000	02	4010	0
1820	02	4134	0
32	02	4129	01
129	02	4010	0
2636	02	3942	01
1454	01	4127	01
1929	01	3964	0
187	02	4065	0
2304	02	4079	0
385	02	4069	0
1068	01	3950	01
26	01	3916	0
1655	02	4091	0
779	02	3987	0
1131	01	4115	01
126	02	3875	0
129	02	4136	0
461	01	4014	0
389	02	3954	01
779	02	4079	0
206	02	3902	0
2531	02	3893	01
2354	02	3968	0
36	01	3850	01
1825	02	4008	0
879	02	3844	0
1138	02	3911	0
166	01	3964	0
1336	02	4008	0
1263	02	4129	01
1584	01	3838	0
2153	02	4000	0
87	02	4015	0
961	01	3872	1
165	02	3962	0
17	12	3827	01
211	02	3893	01
1042	02	4018	0
2193	0	3825	01
1961	02	4101	0
54	01	4016	0
322	01	3902	0
1311	02	4107	0
1043	02	3951	01
507	02	4079	0
269	02	3825	01
349	01	4046	01
1457	02	4091	0
173	02	3961	01
1583	01	3872	1
1395	02	4147	01
1396	02	3958	01
1762	01	4107	0
1802	01	4057	0
17	12	4054	01
360	02	3829	0
269	02	3955	01
2629	01	3844	0
2369	01	4115	01
141	02	3860	0
800	02	3941	01
742	01	3923	1
2869	02	4095	0
3374	0	4141	0
1313	01	4016	0
1571	02	3829	0
1166	012	4083	0
761	01	3916	0
537	01	4118	0
1160	012	4016	0
2046	02	3894	01
1146	01	3922	0
1538	02	4060	01
1344	02	3880	01
3037	0	4149	0
330	02	4129	01
611	01	4033	0
1064	01	3974	0
1167	02	4129	01
339	02	4101	0
17	12	3894	01
1970	01	4076	0
1853	01	4057	0
1372	02	3911	0
293	01	4149	0
305	02	4101	0
496	01	3852	0
480	02	3847	0
493	02	4023	01
222	02	4129	01
2914	02	4087	0
296	01	3974	0
922	01	4117	0
62	02	3942	01
2908	012	4049	01
1366	0	3929	0
867	02	4060	01
743	01	3862	0
433	02	4081	0
1118	01	3891	0
665	01	3998	0
316	01	3944	0
719	01	4057	0
516	02	3968	0
1274	02	3842	0
713	02	3976	0
532	02	3978	0
1991	02	3851	01
875	02	3998	0
1802	01	3920	0
519	01	4103	0
1137	02	4008	0
1458	01	4139	0
1733	01	3918	0
1788	02	3863	0
160	01	4137	0
108	02	4060	01
54	01	4000	0
1146	01	3989	0
519	01	3831	0
85	01	3872	1
36	01	3990	01
1509	01	4002	01
1344	02	3894	01
527	01	3872	1
1301	1	4026	01
87	02	4149	0
150	02	4015	0
289	02	4087	0
1198	02	4035	0
1290	02	4079	0
766	02	4097	0
1447	02	4013	0
2422	0	4009	0
572	01	4106	0
605	01	3871	0
234	02	3894	01
662	02	3831	0
2018	02	3970	0
3329	01	4106	0
160	01	3898	01
633	01	3950	01
62	02	4109	01
1676	02	4129	01
700	02	4087	0
598	02	4070	0
828	01	4057	0
1272	02	3955	01
53	02	4094	0
890	02	4065	0
324	02	3955	01
204	01	4108	1
817	02	4065	0
40	02	3941	01
937	02	3961	01
2093	02	3876	0
467	02	3894	01
698	02	4133	0
2115	02	3827	01
266	02	4139	0
779	02	4013	0
1114	02	4123	0
1146	01	3892	0
1157	02	3916	0
2025	02	4087	0
87	02	4106	0
67	02	4009	0
648	01	3844	0
2696	02	3951	01
524	01	3850	01
960	02	4145	0
1454	01	4061	01
1157	02	3900	0
733	02	3971	0
220	02	3947	0
789	01	4150	0
1002	02	3971	0
933	02	3942	01
466	01	3831	0
