# Supplementary material for: Environmental change makes robust ecological networks fragile
Source: Nat Commun. 2016 Aug 11;7:12462. doi: 10.1038/ncomms12462 (PMC4987532; doi:10.1038/ncomms12462)
Supplement: Supplementary Data 1 — Host-parasite networks and host extinction sequences in Avida experiments. The compressed archive includes the 100 co-evolved host-parasite networks and the host extinction sequences in the historical scenario. [file ncomms12462-s2.zip › Supplementary_data_S1/host_parasite_network_17.csv]

host_genotype	host_phenotype	parasite_genotype	parasite_phenotype
801	034	1272	013
1	0346	1439	045
91	345	1294	0345
584	34	1346	0345
197	0346	1754	0
197	0346	1752	345
171	346	1037	013
71	0	1697	034
267	34	1339	45
288	4	1433	45
393	0346	1439	045
438	345	1132	045
141	34	1714	4
303	3	1722	345
84	34	1665	02345
268	34	1071	35
35	034	1621	01
94	12	1559	01
445	04	1057	013
865	34	1287	0345
46	01	1398	013
517	345	1231	0345
217	04	1059	345
564	4	1372	02345
312	345	1295	0345
4	3	1057	013
266	04	1387	45
349	13	1379	345
33	0146	1252	0345
465	014	1752	345
385	0146	1686	345
506	12	1653	013
120	346	1471	45
361	04	1308	01
472	34	1266	013
56	34	1093	345
44	0	1727	0345
33	0146	1720	035
247	0346	1259	0345
286	034	1621	01
446	034	1647	015
183	13	1279	345
121	34	1106	045
58	014	1576	035
20	34	1630	345
173	034	1044	013
84	34	1320	035
490	046	1534	345
620	34	1266	013
326	345	1295	0345
326	345	1297	0345
238	014	1192	0235
483	0346	1545	035
475	13	1613	035
53	0	1226	0345
407	0	1359	035
494	12	1289	013
308	0146	1753	0345
191	346	1487	45
818	12	1441	013
121	34	1325	45
92	34	1278	0345
822	0	1439	045
239	34	1310	045
592	013	1035	0345
592	013	1036	0345
42	34	1650	045
261	4	1655	2345
275	0146	1341	45
520	34	1073	02345
296	34	1295	0345
341	34	1111	013
552	04	1729	045
106	0	1368	05
204	345	1235	0345
774	345	1548	035
417	0134	1311	045
71	0	1570	05
96	1	1532	01
167	13	1204	1
160	34	1648	013
458	046	1434	013
102	0346	1259	0345
228	34	1347	0345
329	01	1345	01
43	0	1586	015
36	3	1260	013
262	04	1169	01
338	3	1554	013
289	0146	1090	0345
146	34	1361	02345
731	034	1752	345
770	3	1727	0345
741	0346	1752	345
111	4	1620	245
278	345	1295	0345
783	4	1118	45
272	34	1044	013
492	4	1433	45
591	0346	1439	045
45	034	1175	013
469	03	1294	0345
613	346	1707	013
75	0346	1474	345
21	12	1744	01
223	3	1388	0345
419	34	1047	245
50	01	1581	035
108	04	1035	0345
279	4	1433	45
581	3	1625	013
33	0146	1440	045
15	034	1461	0235
109	0	1526	0
11	346	1582	045
474	34	1500	0345
212	4	1142	45
589	0346	1289	013
291	0	1430	013
351	12	1184	01
738	0346	1439	045
45	034	1746	013
92	34	1468	0345
92	34	1467	0345
7	0146	1181	0345
64	345	1364	345
213	3	1260	013
212	4	1089	245
313	34	1077	035
34	3	1379	345
823	345	1159	345
575	034	1513	24
701	01	1345	01
464	04	1057	013
365	12	1659	01
333	34	1057	013
178	04	1475	345
522	0	1385	013
84	34	1640	035
2	0346	1259	0345
302	34	1742	03
48	34	1044	013
111	4	1433	45
237	04	1196	0
26	0	1396	015
150	0	1755	0345
168	0146	1152	013
348	034	1368	05
857	3	1148	345
77	34	1370	34
66	12	1317	013
867	4	1439	045
997	12	1289	013
83	34	1516	345
212	4	1339	45
142	34	1432	02345
142	34	1435	035
416	04	1057	013
337	34	1073	02345
450	0346	1752	345
164	3	1539	345
164	3	1538	0345
142	34	1653	013
146	34	1193	035
289	0146	1722	345
82	34	1244	3
453	345	1295	0345
4	3	1090	0345
127	0	1068	01
90	0	1290	0345
127	0	1260	013
603	346	1687	045
826	34	1740	13
58	014	1665	02345
173	034	1621	01
154	3	1625	013
213	3	1727	0345
521	34	1402	45
222	04	1057	013
202	0	1076	0
29	34	1686	345
211	34	1605	013
87	46	1278	0345
236	04	1500	0345
242	0	1542	0345
159	12	1744	01
570	04	1717	03
104	34	1742	03
103	3	1105	035
48	34	1617	3
243	34	1278	0345
380	04	1515	02345
36	3	1064	0345
43	0	1435	035
841	34	1207	02345
182	346	1325	45
96	1	1281	013
387	34	1747	045
876	04	1258	05
94	12	1744	01
99	3	1061	0345
379	04	1432	02345
913	0	1334	05
148	345	1452	045
776	046	1290	0345
184	4	1118	45
654	34	1044	013
6	34	1105	035
75	0346	1256	345
169	4	1719	245
79	12	1625	013
83	34	1299	45
24	0	1420	01
50	01	1614	035
214	34	1073	02345
707	34	1035	0345
18	34	1041	2345
32	01	1345	01
807	34	1201	035
588	3	1057	013
345	345	1391	45
371	345	1295	0345
603	346	1439	045
327	0	1564	045
163	01	1738	05
230	0	1667	0
714	34	1498	013
169	4	1047	245
476	346	1428	035
55	13	1295	0345
174	3	1693	0345
249	014	1534	345
481	01	1345	01
189	346	1037	013
325	34	1492	245
29	34	1057	013
171	346	1199	013
951	03	1653	013
64	345	1389	035
67	3	1693	0345
138	12	1625	013
285	346	1432	02345
304	03	1512	015
22	04	1745	245
836	4	1372	02345
41	46	1259	0345
181	34	1648	013
8	34	1146	345
448	014	1576	035
8	34	1090	0345
108	04	1306	045
301	014	1576	035
38	34	1500	0345
346	1	1673	01
872	346	1432	02345
343	345	1104	0345
768	346	1108	013
693	4	1295	0345
101	3	1727	0345
57	0	1347	0345
3	3	1727	0345
244	04	1755	0345
394	04	1648	013
712	01	1431	013
124	346	1425	045
508	0	1615	0
409	4	1747	045
280	1	1653	013
540	34	1554	013
280	1	1659	01
220	34	1374	013
375	34	1727	0345
718	3	1057	013
6	34	1488	035
698	346	1108	013
459	34	1742	03
682	3	1228	023
332	3	1625	013
7	0146	1534	345
231	345	1036	0345
118	34	1500	0345
164	3	1153	0345
301	014	1448	01
110	4	1341	45
6	34	1553	035
4	3	1653	013
644	45	1035	0345
542	34	1325	45
536	0	1257	035
200	0146	1727	0345
33	0146	1503	45
141	34	1401	245
24	0	1727	0345
784	345	1603	0345
227	3	1648	013
577	0	1383	0345
164	3	1061	0345
275	0146	1720	035
98	345	1603	0345
439	01	1464	013
238	014	1319	0
169	4	1052	245
37	34	1290	0345
539	12	1744	01
88	0	1394	015
518	46	1341	45
126	034	1196	0
114	345	1231	0345
347	04	1035	0345
8	34	1311	045
735	01	1596	0
171	346	1707	013
276	34	1056	013
687	04	1057	013
170	3	1634	013
98	345	1130	0345
115	346	1272	013
92	34	1346	0345
100	034	1647	015
80	04	1133	05
919	014	1752	345
703	345	1294	0345
296	34	1364	345
191	346	1425	045
284	0	1290	0345
426	3	1105	035
18	34	1605	013
573	034	1752	345
915	123	1659	01
375	34	1287	0345
85	3	1653	013
141	34	1679	245
726	03	1066	0345
142	34	1088	02345
720	04	1439	045
142	34	1248	02345
74	04	1694	345
177	0146	1090	0345
5	0	1394	015
325	34	1652	245
14	0	1077	035
231	345	1298	0345
637	34	1747	045
340	046	1290	0345
398	3	1057	013
27	0346	1415	0345
659	34	1552	013
316	0346	1752	345
526	0	1096	012
493	3	1722	345
744	04	1090	0345
4	3	1686	345
478	04	1238	045
431	0	1257	035
603	346	1563	04
360	34	1439	045
514	13	1279	345
667	34	1241	035
122	34	1452	045
723	12	1385	013
13	0	1266	013
112	3	1693	0345
556	0346	1259	0345
515	1	1057	013
602	34	1150	045
88	0	1709	01
493	3	1057	013
112	3	1347	0345
238	014	1100	0
812	34	1733	045
845	3	1282	345
522	0	1727	0345
44	0	1569	03
89	0	1444	05
82	34	1050	013
595	0346	1439	045
29	34	1144	013
78	034	1648	013
489	0346	1752	345
64	345	1295	0345
272	34	1742	03
742	34	1431	013
339	346	1408	045
17	34	1648	013
12	4	1311	045
510	12	1464	013
140	4	1515	02345
18	34	1452	045
18	34	1455	02345
48	34	1244	3
67	3	1255	0345
119	3	1385	013
604	0	1526	0
185	345	1128	0345
787	01	1360	0345
816	1	1057	013
151	3	1693	0345
5	0	1709	01
367	3	1287	0345
543	345	1233	0345
343	345	1548	035
121	34	1452	045
304	03	1755	0345
640	0	1156	024
27	0346	1575	0345
27	0346	1573	05
648	0346	1752	345
424	0346	1752	345
149	346	1428	035
264	46	1278	0345
741	0346	1439	045
937	346	1266	013
924	3	1625	013
502	12	1653	013
486	0	1260	013
6	34	1201	035
971	34	1439	045
142	34	1500	0345
725	34	1056	013
585	0346	1752	345
37	34	1636	013
28	04	1428	035
611	0346	1415	0345
555	34	1742	03
175	34	1221	345
671	0	1044	013
719	03	1439	045
33	0146	1090	0345
496	34	1547	035
124	346	1677	045
124	346	1674	45
422	345	1295	0345
539	12	1502	013
353	01	1329	035
465	014	1471	45
247	0346	1415	0345
804	135	1674	45
729	0346	1752	345
197	0346	1185	035
314	34	1455	02345
7	0146	1221	345
145	014	1090	0345
42	34	1582	045
28	04	1648	013
76	34	1278	0345
884	01	1348	05
180	34	1516	345
7	0146	1314	345
433	0	1036	0345
226	34	1289	013
82	34	1739	3
71	0	1600	0
232	3	1537	345
631	34	1047	245
137	4	1339	45
204	345	1295	0345
629	34	1370	34
457	3	1393	2345
568	3	1347	0345
261	4	1089	245
335	34	1727	0345
71	0	1287	0345
304	03	1291	0
204	345	1452	045
79	12	1535	01
74	04	1567	345
769	34	1212	02345
177	0146	1349	035
39	0	1348	05
683	0	1717	03
69	0	1577	013
317	04	1745	245
390	0134	1089	245
47	0	1447	01
425	0	1037	013
622	0	1417	0345
548	0346	1415	0345
111	4	1047	245
184	4	1339	45
231	345	1128	0345
344	34	1146	345
323	13	1260	013
390	0134	1558	01
293	34	1090	0345
142	34	1460	013
648	0346	1631	345
27	0346	1439	045
387	34	1528	045
261	4	1142	45
138	12	1182	01
113	34	1515	02345
149	346	1107	013
349	13	1279	345
47	0	1156	024
266	04	1571	045
133	0	1138	015
229	01	1090	0345
298	04	1729	045
148	345	1321	0345
531	0	1347	0345
353	01	1201	035
37	34	1481	013
220	34	1056	013
295	014	1090	0345
408	0	1551	01
192	04	1439	045
240	346	1629	045
21	12	1057	013
695	4	1093	345
107	3	1590	013
109	0	1435	035
368	04	1428	035
616	0	1435	035
139	1	1057	013
108	04	1324	0345
352	0	1286	05
601	01	1200	035
418	0	1287	0345
491	34	1516	345
598	04	1121	045
562	34	1496	013
26	0	1082	013
9	3	1057	013
18	34	1164	013
311	0135	1219	345
831	34	1037	013
844	34	1742	03
22	04	1142	45
238	014	1127	05
219	34	1327	02345
188	3	1435	035
605	04	1430	013
411	0346	1596	0
108	04	1454	0345
538	3	1625	013
20	34	1061	0345
304	03	1287	0345
232	3	1347	0345
412	034	1372	02345
669	01	1366	013
623	34	1727	0345
70	0	1653	013
529	4	1372	02345
67	3	1347	0345
81	34	1389	035
106	0	1432	02345
96	1	1057	013
85	3	1625	013
587	4	1339	45
259	04	1432	02345
706	346	1707	013
168	0146	1750	0345
842	0346	1259	0345
217	04	1745	245
75	0346	1752	345
168	0146	1625	013
222	04	1722	345
479	0346	1185	035
307	345	1603	0345
109	0	1334	05
273	0146	1686	345
109	0	1208	0
781	0346	1289	013
7	0146	1595	05
72	03	1742	03
271	014	1439	045
129	3	1727	0345
212	4	1622	45
54	04	1387	45
222	04	1745	245
37	34	1289	013
58	014	1514	05
58	014	1515	02345
313	34	1552	013
313	34	1554	013
78	034	1432	02345
82	34	1086	13
146	34	1483	012345
204	345	1104	0345
676	34	1146	345
39	0	1220	05
16	346	1467	0345
74	04	1315	345
115	346	1434	013
115	346	1432	02345
22	04	1462	245
1	0346	1350	013
221	4	1620	245
204	345	1035	0345
232	3	1282	345
25	3	1625	013
304	03	1639	015
71	0	1061	0345
190	34	1057	013
173	034	1400	01
40	01	1128	0345
26	0	1431	013
417	0134	1623	045
424	0346	1439	045
358	3	1287	0345
825	4	1339	45
18	34	1426	013
15	034	1372	02345
97	034	1432	02345
350	34	1712	013
449	34	1679	245
34	3	1090	0345
142	34	1209	35
142	34	1207	02345
432	34	1295	0345
541	0346	1289	013
27	0346	1185	035
172	04	1428	035
18	34	1393	2345
231	345	1035	0345
247	0346	1155	045
358	3	1066	0345
498	04	1035	0345
340	046	1573	05
510	12	1057	013
155	12	1461	0235
209	1	1289	013
63	04	1491	013
762	013	1290	0345
30	34	1437	013
245	0	1129	01
315	1	1366	013
75	0346	1565	345
655	034	1547	035
320	0	1431	013
569	3	1347	0345
574	0	1395	013
325	34	1679	245
817	046	1752	345
88	0	1366	013
433	0	1162	0345
22	04	1720	035
649	34	1035	0345
164	3	1090	0345
135	345	1705	0345
221	4	1433	45
301	014	1319	0
44	0	1697	034
45	034	1058	01
849	13	1279	345
354	34	1089	245
302	34	1431	013
83	34	1131	45
117	12	1182	01
22	04	1057	013
853	0	1185	035
96	1	1217	013
5	0	1611	015
146	34	1294	0345
281	04	1196	0
343	345	1295	0345
819	34	1045	3
156	0146	1442	0345
135	345	1128	0345
607	046	1063	035
92	34	1533	345
38	34	1589	02345
19	3	1201	035
210	46	1259	0345
36	3	1727	0345
541	0346	1290	0345
34	3	1313	0345
287	1	1305	01
234	04	1544	045
578	34	1044	013
79	12	1659	01
150	0	1421	02
182	346	1425	045
375	34	1697	034
30	34	1339	45
109	0	1680	013
62	4	1073	02345
241	034	1397	045
609	4	1118	45
935	034	1458	045
338	3	1077	035
75	0346	1315	345
297	13	1250	015
565	34	1271	3
405	04	1035	0345
50	01	1201	035
682	3	1727	0345
612	346	1037	013
241	034	1648	013
307	345	1264	05
195	0146	1251	345
638	12	1653	013
327	0	1660	05
387	34	1311	045
189	346	1134	013
362	03	1634	013
260	014	1686	345
189	346	1707	013
189	346	1428	035
465	014	1439	045
130	014	1612	035
331	0146	1750	0345
330	0146	1347	0345
23	0	1246	0
80	04	1515	02345
197	0346	1471	45
64	345	1159	345
63	04	1522	013
364	3	1727	0345
262	04	1430	013
141	34	1047	245
321	3	1090	0345
173	034	1083	03
55	13	1195	0345
619	135	1252	0345
519	0	1720	035
592	013	1295	0345
147	34	1664	013
51	04	1601	01
602	34	1439	045
171	346	1108	013
67	3	1282	345
110	4	1177	45
251	04	1387	45
92	34	1438	013
51	04	1289	013
1	0346	1752	345
128	3	1302	013
228	34	1090	0345
203	3	1057	013
38	34	1685	02345
34	3	1252	0345
27	0346	1290	0345
224	01	1747	045
534	34	1370	34
384	3	1625	013
350	34	1047	245
304	03	1124	01
66	12	1385	013
281	04	1035	0345
145	014	1686	345
373	0146	1686	345
149	346	1707	013
597	0346	1752	345
1	0346	1225	345
255	0	1521	015
7	0146	1727	0345
551	3	1456	35
116	346	1441	013
108	04	1705	0345
796	135	1259	0345
4	3	1625	013
14	0	1165	013
355	345	1295	0345
294	0146	1090	0345
231	345	1161	0345
447	01	1128	0345
248	4	1115	245
149	346	1035	0345
46	01	1431	013
142	34	1173	02345
162	3	1727	0345
60	0	1425	045
25	3	1445	013
214	34	1547	035
88	0	1167	01
75	0346	1439	045
25	3	1598	035
25	3	1599	013
217	04	1686	345
24	0	1260	013
54	04	1571	045
442	46	1259	0345
215	3	1265	013
164	3	1347	0345
325	34	1431	013
325	34	1433	45
556	0346	1415	0345
192	04	1380	0
108	04	1079	01
399	34	1554	013
107	3	1057	013
141	34	1333	45
755	3	1279	345
74	04	1185	035
54	04	1511	0145
242	0	1356	0
460	04	1324	0345
65	1	1305	01
93	0	1260	013
309	0146	1090	0345
683	0	1044	013
31	0	1571	045
212	4	1055	45
889	34	1564	045
253	3	1287	0345
204	345	1159	345
263	03	1191	0345
27	0346	1289	013
22	04	1090	0345
135	345	1102	0345
216	0146	1686	345
763	4	1052	245
301	014	1514	05
618	34	1111	013
187	01	1431	013
709	34	1207	02345
892	34	1077	035
23	0	1435	035
108	04	1669	03
516	34	1201	035
74	04	1625	013
146	34	1547	035
2	0346	1703	015
495	34	1052	245
10	34	1431	013
251	04	1638	0
633	04	1290	0345
342	34	1039	013
33	0146	1341	45
297	13	1279	345
600	0	1035	0345
52	04	1238	045
18	34	1039	013
61	0	1415	0345
83	34	1422	035
256	0146	1090	0345
716	3	1347	0345
479	0346	1543	045
327	0	1596	0
642	34	1339	45
99	3	1347	0345
270	01	1137	01
666	34	1408	045
37	34	1185	035
236	04	1212	02345
198	04	1692	345
28	04	1040	05
75	0346	1441	013
483	0346	1185	035
451	4	1515	02345
388	0146	1090	0345
25	3	1727	0345
84	34	1034	0345
247	0346	1510	345
56	34	1727	0345
252	014	1514	05
330	0146	1252	0345
330	0146	1090	0345
58	014	1319	0
620	34	1203	013
828	3	1727	0345
242	0	1347	0345
257	0	1439	045
128	3	1077	035
206	0	1598	035
240	346	1347	0345
658	04	1062	045
239	34	1339	45
383	34	1438	013
354	34	1142	45
369	34	1044	013
324	01	1465	1
26	0	1678	0
29	34	1249	245
128	3	1671	035
365	12	1661	01
22	04	1339	45
524	346	1434	013
856	04	1439	045
34	3	1347	0345
434	0	1100	0
850	13	1279	345
246	3	1260	013
234	04	1571	045
119	3	1318	013
59	34	1439	045
18	34	1515	02345
290	3	1287	0345
248	4	1047	245
196	0	1205	05
533	3	1260	013
736	346	1471	45
370	34	1679	245
10	34	1044	013
165	0	1430	013
931	34	1547	035
195	0146	1722	345
987	3	1057	013
284	0	1699	05
396	04	1122	345
459	34	1718	03
630	04	1035	0345
158	1	1081	01
142	34	1119	0345
4	3	1469	035
458	046	1112	01
266	04	1066	0345
561	046	1355	0345
477	0346	1752	345
306	13	1673	01
134	01	1137	01
152	3	1347	0345
310	13	1166	035
189	346	1108	013
45	034	1278	0345
86	034	1196	0
82	34	1740	13
42	34	1425	045
45	034	1498	013
108	04	1128	0345
26	0	1138	015
65	1	1366	013
598	04	1729	045
357	34	1287	0345
7	0146	1090	0345
92	34	1441	013
51	04	1125	013
352	0	1727	0345
543	345	1035	0345
299	1	1673	01
