# Supplementary material for: Environmental change makes robust ecological networks fragile
Source: Nat Commun. 2016 Aug 11;7:12462. doi: 10.1038/ncomms12462 (PMC4987532; doi:10.1038/ncomms12462)
Supplement: Supplementary Data 1 — Host-parasite networks and host extinction sequences in Avida experiments. The compressed archive includes the 100 co-evolved host-parasite networks and the host extinction sequences in the historical scenario. [file ncomms12462-s2.zip › Supplementary_data_S1/host_parasite_network_18.csv]

host_genotype	host_phenotype	parasite_genotype	parasite_phenotype
18	235	2359	034
264	25	2756	23
1243	235	2867	0123
580	235	3182	346
236	2	3535	0123
306	25	3026	23
106	1	3133	012
435	2	2333	123
133	2	2221	0123
166	235	2948	34
130	235	2859	012
86	6	2878	346
1153	235	3535	0123
301	046	2626	4
1708	235	3296	34
445	2	2345	123
396	0	3365	01
169	6	2999	346
1704	235	3260	0346
223	25	2276	0123
2075	235	2734	0346
922	6	2999	346
805	2	2173	0123
704	6	2399	0346
476	235	3195	346
850	2	2177	0123
222	6	2480	0346
657	25	2402	0123
611	125	3075	0123
56	4	2808	34
118	235	3184	0346
250	235	2803	35
1158	25	2131	0123
1508	235	2522	015
2041	235	3634	0123
616	6	2168	0346
300	235	3258	036
1842	3	3075	0123
638	235	2571	013
63	4	3633	346
1709	35	2587	3
394	6	2168	0346
1419	35	2276	0123
728	6	3431	346
595	6	2149	0346
495	6	2180	0346
383	05	3016	0123
1380	235	3122	0123
573	6	3385	046
334	25	3041	0123
1225	4	2184	4
274	6	2130	346
749	235	2194	1235
599	25	2633	0123
587	4	2626	4
141	6	3417	0346
284	235	2336	0123
40	6	3234	346
463	235	2966	0123
108	235	3263	0123
1173	6	3195	346
31	05	3145	023
693	2	3169	0123
1208	235	3580	34
1622	235	2637	012
837	2	3284	0123
1046	235	2146	34
430	25	3026	23
855	6	2580	0346
963	235	2711	023
114	6	2937	036
1475	6	2950	046
299	05	3615	0346
197	25	3055	0123
207	235	2118	0123
979	2	3503	1235
867	25	2859	012
928	235	2770	0346
373	235	2118	0123
1639	235	3348	0123
542	035	3106	01235
666	235	2777	34
298	0	2510	0123
134	235	2235	013
1601	2	3634	0123
935	235	3062	03
537	235	3273	34
1638	6	2910	0346
615	25	3337	5
456	235	2949	346
1470	25	2648	0123
170	0	3051	0
141	6	2942	0346
381	235	2507	346
1939	2	3348	0123
272	4	2394	34
1383	6	2175	46
218	235	2509	03
1115	2	3577	0123
1292	06	3258	036
969	2	2961	0123
1762	235	2954	35
794	235	2281	0123
1100	0	2168	0346
866	35	2649	0123
1568	2	3634	0123
165	235	3625	34
609	0	2710	0
466	235	3432	0123
560	25	2639	012
108	235	2782	13
752	6	2149	0346
170	0	2908	012
1889	235	3270	03
798	1	3012	0123
872	6	2432	046
656	23	3243	03
371	2	2251	0123
1881	4	2971	046
84	6	2168	0346
783	25	2829	0123
891	125	2402	0123
27	6	3505	046
685	1	3106	01235
2078	235	2517	36
300	235	3410	0123
143	0	3388	0
695	235	2587	3
460	6	2135	346
165	235	3025	0346
165	235	3022	0346
747	25	2308	0123
71	4	3226	346
381	235	3108	0346
1451	235	2587	3
41	235	2139	0123
41	235	2138	0123
606	6	3310	46
68	2345	3348	0123
801	12	3398	135
40	6	2618	046
41	235	2132	0346
212	6	2175	46
59	2	2251	0123
1009	3	2168	0346
55	25	3145	023
556	125	2908	012
949	235	2734	0346
185	235	3249	13
294	25	3348	0123
1008	235	2187	012
370	2	2402	0123
962	235	2142	013
1849	2	3284	0123
480	123	2641	346
1107	235	3428	346
102	6	2223	0346
373	235	2976	013
80	2	2393	0123
1296	6	2246	46
144	2	2629	0123
174	0	2786	0123
199	235	2345	123
232	2	2800	123
1766	6	2696	046
788	06	2615	0346
141	6	2599	346
1823	6	2312	0346
899	6	2529	0346
642	235	2960	34
320	05	2743	0123
356	235	3231	012
1224	35	2348	013
1042	6	2834	06
85	6	2615	0346
516	6	2665	6
1189	0123	2187	012
616	6	3371	0346
636	2	2723	125
1318	6	3528	0346
229	0	2382	0123
660	12	2650	0123
879	6	2853	036
340	6	2696	046
1762	235	2421	013
1036	6	3584	0346
1522	235	2942	0346
623	4	2316	46
400	235	2954	35
694	235	2587	3
1169	35	2321	0123
22	6	2517	36
371	2	2131	0123
651	4	3466	346
344	2	2321	0123
1503	13	3354	03
478	6	2997	346
463	235	2176	0123
1319	25	2963	0123
167	25	3348	0123
648	235	2747	03
284	235	3075	0123
1200	235	2406	34
182	235	3276	3
275	6	3168	046
327	02	3153	0123
285	6	3531	346
595	6	2597	346
192	6	3103	0346
661	25	2911	0123
17	4	2719	0346
1069	35	2992	36
1532	235	3253	346
1712	235	3062	03
1	25	3496	0123
108	235	2580	0346
104	6	2470	0346
272	4	2729	0346
300	235	2205	0123
272	4	2726	34
73	235	2598	346
109	235	2466	36
244	235	2145	0123
244	235	2141	0346
426	6	2233	046
743	6	3022	0346
601	235	3470	03
261	235	2905	012
194	2	2653	0123
330	4	3089	046
430	25	3019	0123
564	235	2276	0123
193	25	2530	0135
728	6	2814	0123456
233	235	3348	0123
1419	35	2735	0135
594	6	2291	346
507	6	2851	346
386	6	2168	0346
1649	235	2671	0346
966	6	2615	0346
92	6	2381	0346
154	235	3578	0346
1138	6	3616	0346
1148	05	3137	0123
1402	6	2696	046
970	235	2708	3
492	235	2529	0346
463	235	2823	13
1332	235	2659	35
36	235	3002	023
36	235	3004	03
74	0	3623	03
445	2	3608	123
1793	235	3282	03
758	0	2963	0123
1889	235	2207	346
63	4	2287	0346
437	0	3089	046
430	25	2497	25
38	035	3348	0123
137	6	3500	0346
205	4	2698	4
917	6	2149	0346
796	2	3348	0123
1234	25	3041	0123
1017	4	2287	0346
1860	4	3616	0346
481	6	2851	346
608	2	2826	0123
366	25	2265	1235
786	4	3295	4
287	12	2650	0123
1044	0	2118	0123
878	12	2653	0123
394	6	3371	0346
1054	6	2367	0346
1453	6	3505	046
862	4	2301	34
373	235	3582	03
385	25	2527	0123
612	25	2208	015
368	235	2650	0123
786	4	2744	346
1542	2	3634	0123
373	235	3107	013
1076	2	2620	0123
1179	6	3317	0346
26	235	2132	0346
68	2345	3625	34
107	25	2308	0123
469	25	3078	01235
1578	235	3617	34
422	6	2168	0346
757	0	3145	023
300	235	3535	0123
327	02	2167	0123
486	4	2211	0346
4	06	2328	346
48	6	3287	346
48	6	3286	46
987	25	2385	0123
409	2	3314	0123
1052	2	2351	0123
671	2	3106	01235
730	6	2529	0346
1581	6	3229	0346
1206	1	3106	01235
545	6	3022	0346
1909	6	2561	346
1122	235	3208	346
565	6	3442	046
947	46	3551	4
99	1235	3258	036
591	6	3605	46
443	6	3312	0346
1267	6	3035	0346
735	235	3305	0123
808	235	2938	0123
494	1	2754	0123
39	235	2908	012
126	6	3187	36
100	6	2433	0346
634	235	2229	0123
397	6	2853	036
427	235	3299	0123
1278	235	2682	0346
1460	6	3584	0346
416	235	2187	012
453	235	2476	013
26	235	3397	3
62	6	2983	46
1481	4	2971	046
290	4	2960	34
172	2	3026	23
775	235	2882	3
504	235	2650	0123
715	0	2221	0123
621	6	2168	0346
226	6	2168	0346
1445	235	3305	0123
542	035	2644	3
510	6	3069	036
837	2	2221	0123
296	235	2954	35
1003	25	3041	0123
619	6	2507	346
924	235	2942	0346
137	6	3033	346
421	6	3022	0346
51	6	2372	046
300	235	2212	0123
80	2	2649	0123
1295	6	2312	0346
1246	6	3504	0346
563	235	3357	0123
648	235	2287	0346
1071	235	2954	35
986	2	2961	0123
410	6	2875	346
921	25	2746	0123
374	6	3281	0346
159	6	2312	0346
1248	235	3160	013
121	6	3330	46
546	2	3145	023
601	235	3467	03
162	4	2312	0346
1679	6	2168	0346
532	6	3129	0346
845	2	3169	0123
657	25	3000	12
163	6	3528	0346
601	235	2734	0346
530	2	3153	0123
366	25	3106	01235
181	25	2685	0123
380	6	3103	0346
601	235	3136	36
1124	4	3428	346
132	2	2500	0123
95	6	3488	046
77	6	3624	06
894	25	2496	0123
1033	2	3169	0123
856	6	2529	0346
590	01	2243	0123
1174	6	2149	0346
866	35	2846	0123
648	235	3485	34
56	4	3083	0346
433	6	2132	0346
989	235	2930	0123
710	12	3106	01235
1150	6	2312	0346
246	235	2916	03
448	25	3291	023
475	2	3634	0123
1252	235	3275	12
547	235	2287	0346
1198	6	3371	0346
347	6	3258	036
171	2	3100	0123
228	23	2559	35
350	6	2312	0346
57	125	3600	015
683	25	2321	0123
1225	4	2971	046
605	235	2650	0123
706	6	3444	046
1149	235	2336	0123
893	2	2629	0123
999	235	2916	03
170	0	3184	0346
68	2345	2962	0346
527	0	3145	023
674	235	3468	346
810	2	3348	0123
3	25	2117	0123
492	235	2343	13
1260	3	3348	0123
618	0	2696	046
995	0	2743	0123
946	235	2866	0346
749	235	2714	012
156	4	2312	0346
576	25	2496	0123
699	235	2718	01235
415	0	3141	0
418	6	2442	46
1066	2	3145	023
638	235	2832	123
797	4	2287	0346
1176	2	3284	0123
570	6	3385	046
633	2	3553	0123
86	6	2291	346
771	6	2971	046
329	0	2522	015
898	235	3075	0123
356	235	2431	035
1382	35	3608	123
297	235	2149	0346
1192	6	2892	0346
1314	4	3441	34
611	125	3604	013
1900	1	2795	15
708	235	3521	03
772	2	2754	0123
1122	235	2529	0346
642	235	2744	346
151	6	2536	346
242	6	2442	46
251	235	3281	0346
805	2	2817	123
111	25	2386	015
111	25	2385	0123
550	6	3584	0346
1503	13	2223	0346
1127	4	2960	34
1805	6	3413	06
26	235	3258	036
223	25	3065	12
582	6	3280	0346
418	6	3505	046
261	235	2121	012
1901	6	3461	346
26	235	2650	0123
646	6	2312	0346
1275	4	3084	46
287	12	3595	123
1530	0	2609	0123
1647	235	2832	123
517	2	2251	0123
1408	6	2481	01346
519	6	2254	0346
1459	6	2815	346
634	235	2949	346
985	0	3553	0123
1358	25	3169	0123
44	6	2189	346
627	4	2366	04
909	25	3201	25
442	235	3022	0346
1308	25	2145	0123
1053	1235	3333	03
309	235	2229	0123
244	235	2732	012
56	4	3617	34
581	235	2776	346
744	6	2398	0346
581	235	2770	0346
1757	6	3324	346
928	235	2637	012
155	12	2258	01235
1273	6	2312	0346
1669	6	2312	0346
1956	6	2149	0346
185	235	2832	123
491	6	2149	0346
450	25	2795	15
154	235	2578	3
999	235	3531	346
446	4	3235	46
364	0	2798	0123
651	4	3199	34
112	2	3016	0123
1457	235	3200	346
639	235	2580	0346
134	235	3553	0123
648	235	3622	3
105	6	3593	36
560	25	2378	0123
703	06	2685	0123
226	6	3371	0346
1908	125	2832	123
273	6	2696	046
647	05	2402	0123
1035	03	3514	023
64	235	2287	0346
248	12	3548	0123
1949	2	3269	0123
269	25	2402	0123
225	23	2168	0346
269	25	3137	0123
1564	0	2731	0
1994	6	3523	346
1524	235	2454	01235
563	235	3348	0123
869	6	3251	0346
493	2	3145	023
683	25	2456	0123
911	0	3155	0123
1731	0	3243	03
378	25	2251	0123
1508	235	2517	36
476	235	3124	034
445	2	3292	0123
249	6	2983	46
1446	235	3280	0346
514	6	3218	346
447	235	2156	0346
1388	3	2999	346
447	235	2153	34
548	235	3273	34
219	235	2529	0346
946	235	2597	346
455	235	2927	0346
520	6	3108	0346
805	2	3028	023
1590	4	3534	0346
402	235	2571	013
675	6	2997	346
1433	23	2354	0346
523	235	3583	036
329	0	2204	0123
195	6	2853	036
911	0	2684	023
2085	6	2180	0346
262	0	2453	013
1186	6	3108	0346
1164	2	3634	0123
179	6	3195	346
1297	235	3332	03
537	235	2209	0346
1483	25	2519	012
1973	6	3442	046
74	0	3089	046
303	0	2696	046
377	6	2719	0346
1628	0	2661	01
219	235	3348	0123
329	0	2845	0123
410	6	3290	346
1183	235	2533	03
34	046	3084	46
534	235	2816	0123
979	2	3315	123
492	235	2942	0346
74	0	2609	0123
920	0	2794	03
554	6	2641	346
466	235	2422	013
158	235	3531	346
279	4	2287	0346
1882	235	2816	0123
67	235	2832	123
67	235	2833	01345
892	235	2637	012
666	235	2905	012
473	0	3348	0123
648	235	2960	34
886	6	2615	0346
351	6	2363	046
560	25	3044	0123
699	235	3458	023
560	25	3041	0123
487	6	2398	0346
508	235	2880	0135
199	235	2149	0346
582	6	3285	346
541	4	2960	34
1700	35	3145	023
862	4	2562	046
990	235	3106	01235
440	6	3025	0346
79	235	3231	012
222	6	2223	0346
1014	235	2529	0346
757	0	2413	023
298	0	2317	013
429	1235	3218	346
237	25	2339	0123
420	6	3584	0346
405	235	3015	0346
360	6	2671	0346
685	1	3463	0135
749	235	3458	023
38	035	2942	0346
108	235	2781	01235
104	6	2534	0136
390	2	3100	0123
26	235	3261	36
266	25	2829	0123
1709	35	2925	0346
1458	6	2682	0346
721	35	2991	135
41	235	2213	013
566	0	3141	0
537	235	3405	346
1437	235	2793	13
857	4	2960	34
36	235	2798	0123
905	4	2687	346
645	2345	3024	0346
597	235	3346	03
976	2	2221	0123
576	25	3026	23
104	6	2220	036
1162	25	2559	35
1019	06	2136	0123
1218	2	2173	0123
822	6	2599	346
1896	235	3584	0346
113	2	2321	0123
827	6	3251	0346
203	6	2175	46
1310	3	3062	03
111	25	2519	012
1873	235	2420	0346
405	235	3348	0123
307	235	3208	346
1754	35	3079	0346
8	6	2949	346
93	0	3348	0123
442	235	3634	0123
904	2	2836	123
1970	6	2696	046
1447	6	2398	0346
1715	25	2519	012
300	235	2393	0123
660	12	2594	013
26	235	3118	0346
1815	1235	2176	0123
202	4	2726	34
2043	235	2453	013
1498	6	2175	46
598	235	3612	23
1767	6	3022	0346
942	4	3440	04
933	6	2201	0346
715	0	2668	04
749	235	2778	12
1808	6	2727	346
51	6	2314	046
514	6	2878	346
640	12	2519	012
504	235	3271	3
1698	2	3634	0123
648	235	3558	34
1799	235	2121	012
476	235	2730	36
1255	1	2600	0123
709	2	3169	0123
1705	6	2599	346
576	25	3632	0123
339	6	3480	046
1723	6	2314	046
173	2	3634	0123
1434	235	2940	3
785	6	3531	346
858	3	2726	34
166	235	3348	0123
284	235	3601	0123
700	2	3608	123
804	235	2636	01235
167	25	2938	0123
574	235	3146	013
180	2	2353	0123
466	235	3098	013
172	2	3165	23
1532	235	3510	0346
852	46	2999	346
989	235	2138	0123
642	235	2287	0346
405	235	2685	0123
756	0	3314	0123
28	4	3592	0346
687	235	3145	023
1381	035	2742	123
81	6	2696	046
1755	235	3206	0346
1690	235	3043	0123
128	4	3620	34
1172	6	2950	046
132	2	3499	0123
959	235	3062	03
42	25	3348	0123
1004	6	3413	06
753	2	3348	0123
256	0	2313	0123
989	235	3408	0123
1491	6	3216	0346
407	6	3646	046
158	235	2587	3
233	235	2804	012
1346	6	2719	0346
452	2	3348	0123
205	4	3084	46
694	235	2927	0346
1178	0	2418	0346
469	25	3348	0123
569	6	2420	0346
829	6	2312	0346
235	6	2433	0346
1143	235	3386	34
745	2	2136	0123
1414	6	2717	0346
369	2	2243	0123
1829	235	2798	0123
800	25	2530	0135
433	6	3118	0346
674	235	3535	0123
1654	0	2813	0
1236	25	3496	0123
431	235	2517	36
108	235	2785	03
1918	2	2961	0123
593	6	2312	0346
312	2	3412	123
793	2	3634	0123
1013	2	3556	0123
3	25	2574	0123
1333	12	2151	013
68	2345	3617	34
398	1	2795	15
779	1	2145	0123
33	6	2363	046
499	6	2719	0346
1608	125	3542	123
653	2	2763	0123
196	2	2402	0123
1205	3	2149	0346
527	0	2168	0346
252	6	3628	046
250	235	3614	03
304	0	3134	03
92	6	2903	346
1378	235	3583	036
1565	235	2946	0346
749	235	2446	01235
662	0	2118	0123
1677	6	2254	0346
711	0	2813	0
1591	6	3374	46
1134	6	2851	346
104	6	2529	0346
1416	4	2971	046
881	6	2132	0346
726	0	3626	013
521	2	2629	0123
1681	6	3504	0346
959	235	3339	03
123	6	3196	0346
2090	35	3609	013
1502	4	2287	0346
33	6	3166	46
218	235	3040	013
634	235	2149	0346
1183	235	3062	03
92	6	2834	06
473	0	2945	03
1914	0	2168	0346
144	2	2177	0123
463	235	3022	0346
1092	6	3500	0346
1125	4	2482	046
637	235	2261	036
635	6	2853	036
276	2	2655	0123
598	235	3284	0123
1202	4	3617	34
725	6	2950	046
469	25	2282	0123
786	4	2287	0346
69	35	2522	015
1478	2345	2287	0346
1422	2	3634	0123
580	235	3248	0346
109	235	3123	0346
1946	235	2149	0346
185	235	2378	0123
130	235	2591	013
318	23	3500	0346
144	2	2685	0123
71	4	3617	34
465	25	2685	0123
789	6	2168	0346
1107	235	3348	0123
507	6	3129	0346
1417	0	2846	0123
719	25	3026	23
1133	6	2433	0346
505	235	3145	023
1465	4	3022	0346
788	06	3430	0135
447	235	2223	0346
331	35	2794	03
213	235	2580	0346
557	0	2743	0123
45	2	2321	0123
766	1	3348	0123
1021	6	3584	0346
222	6	3549	346
481	6	3129	0346
960	235	2754	0123
9	4	3235	46
581	235	2507	346
1213	235	2507	346
532	6	2998	346
54	2	2765	0123
1657	6	2168	0346
148	235	2656	135
1189	0123	2121	012
148	235	2650	0123
178	0	2236	013
343	25	2855	0123
1080	2	3100	0123
382	0	2336	0123
620	6	3380	346
350	6	2904	0346
617	235	2345	123
617	235	2346	34
561	01	3488	046
1867	4	3092	34
287	12	3411	13
602	6	3405	346
115	2	3348	0123
450	25	3272	0123
538	2	3348	0123
628	02345	3022	0346
1612	125	2620	0123
1380	235	3184	0346
14	0	2247	0
272	4	3184	0346
354	235	2954	35
83	4	2359	034
1512	2	3427	123
926	25	3348	0123
709	2	3577	0123
298	0	2382	0123
815	6	3576	36
9	4	3493	34
1082	6	2942	0346
339	6	2615	0346
768	4	2287	0346
1072	4	3216	0346
659	6	2734	0346
211	235	2517	36
39	235	3108	0346
2019	235	2772	013
244	235	2856	013
1029	4	3440	04
597	235	3209	346
137	6	3574	346
176	4	2706	04
1302	0235	3248	0346
1509	235	2478	013
650	25	2426	23
967	6	2363	046
1011	6	2904	0346
568	4	3216	0346
871	25	3054	0125
161	6	3261	36
1930	235	3419	03
155	12	2908	012
1692	6	3584	0346
883	235	2529	0346
753	2	2351	0123
326	6	3022	0346
575	235	3552	0123
304	0	2321	0123
455	235	2587	3
23	235	2637	012
1097	4	3232	34
653	2	3634	0123
1912	2	3014	0123
915	2	3634	0123
352	4	3084	46
578	235	2260	36
1040	4	2132	0346
474	4	3440	04
952	125	3608	123
377	6	3184	0346
734	2	3169	0123
699	235	3106	01235
705	6	2398	0346
672	235	3496	0123
1763	02	3294	0
36	235	2529	0346
373	235	2381	0346
373	235	2383	12
678	6	2367	0346
1991	1	2167	0123
664	235	3145	023
151	6	3413	06
1405	025	2921	012
246	235	3106	01235
1122	235	3068	346
111	25	2198	0123
111	25	3117	012
381	235	3510	0346
174	0	3521	03
52	6	3616	0346
155	12	3398	135
33	6	2175	46
835	235	3041	0123
971	6	2696	046
645	2345	3228	034
1001	235	2685	0123
36	235	2223	0346
820	25	2136	0123
509	2	3169	0123
1019	06	2329	0
353	6	2227	0346
555	3	3553	0123
672	235	3103	0346
410	6	3150	46
143	0	2971	046
174	0	2118	0123
278	6	2707	46
1892	235	3333	03
79	235	2632	0123
467	4	2287	0346
1391	6	3628	046
517	2	2202	012
1708	235	2354	0346
970	235	3037	013
552	02	3231	012
133	2	3284	0123
1420	2	3315	123
462	6	3251	0346
502	0	2515	0123
356	235	3022	0346
951	6	3468	346
169	6	2736	06
1100	0	3089	046
400	235	2616	013
649	0	3141	0
338	4	3480	046
321	0	3031	04
1902	4	2960	34
109	235	2925	0346
828	235	2946	0346
811	235	3578	0346
635	6	3465	36
1746	4	3235	46
345	0	3516	03
303	0	2813	0
865	6	3584	0346
137	6	3385	046
563	235	3081	015
613	6	2354	0346
319	4	3616	0346
215	0	2187	012
96	235	2961	0123
563	235	2737	123
648	235	3613	013
648	235	3615	0346
304	0	2861	0
574	235	2276	0123
213	235	3188	1235
32	6	2254	0346
1459	6	3022	0346
447	235	3145	023
103	6	3405	346
574	235	2476	013
974	4	2316	46
274	6	3461	346
903	2	3634	0123
240	12	3608	123
1597	6	3505	046
1351	2	3634	0123
280	125	2655	0123
269	25	3412	123
218	235	2380	0123
218	235	2383	12
395	6	3413	06
2020	05	3348	0123
240	12	2229	0123
1941	6	2312	0346
154	235	3325	012
306	25	2428	23
1239	235	2518	3
232	2	3535	0123
1466	2	2629	0123
1907	6	2575	346
115	2	3424	0123
388	1	2685	0123
154	235	2455	1235
154	235	2451	012
724	6	3251	0346
785	6	3195	346
253	235	3382	0346
912	6	3371	0346
450	25	2321	0123
202	4	3184	0346
880	235	3072	03
49	6	3592	0346
26	235	2989	123
1191	0	3627	0
1375	6	3280	0346
115	2	2351	0123
1828	2	2653	0123
851	235	2118	0123
521	2	2177	0123
839	235	3247	0235
304	0	3538	03
491	6	3468	346
1587	0	2321	0123
812	235	2124	03
412	2	3106	01235
568	4	2946	0346
687	235	3291	023
1033	2	3030	23
539	6	3280	0346
2023	6	3129	0346
684	235	3015	0346
922	6	2398	0346
1513	4	3569	4
1135	6	2312	0346
861	0	2312	0346
792	2	2345	123
2005	035	3612	23
132	2	3634	0123
36	235	3145	023
36	235	3144	346
698	235	2637	012
883	235	3594	03
163	6	3588	01346
612	25	2530	0135
1457	235	2272	0123
20	6	3480	046
594	6	2550	346
252	6	3015	0346
454	6	2615	0346
1598	6	2261	036
111	25	3586	0123
1055	4	2316	46
235	6	2168	0346
96	235	3159	0123
1732	4	2881	4
30	25	2559	35
664	235	2154	03
455	235	2925	0346
223	25	2402	0123
1247	4	2971	046
119	6	3258	036
125	25	3269	0123
478	6	2797	36
384	2	3634	0123
2030	6	2771	346
1216	235	2805	013
154	235	2258	01235
676	0	2635	01
1047	235	3449	13
9	4	2970	046
1560	0	3145	023
648	235	2484	34
555	3	3612	23
40	6	2694	346
735	235	2816	0123
538	2	2685	0123
108	235	3584	0346
1812	235	3164	034
321	0	3497	046
247	2	3023	0123
1297	235	2210	03
5	6	3084	46
195	6	2598	346
373	235	2256	0123
118	235	2991	135
320	05	2809	01
1271	6	2950	046
419	6	2529	0346
489	6	2149	0346
660	12	2653	0123
575	235	2161	013
960	235	2960	34
585	6	2180	0346
1826	2	2221	0123
62	6	2312	0346
900	25	3106	01235
290	4	2484	34
501	235	3062	03
1257	0	2547	0
133	2	3542	123
303	0	3376	0
1153	235	2658	123
401	25	3496	0123
220	2	3548	0123
326	6	2299	0346
356	235	2816	0123
1640	25	3496	0123
1061	235	2981	0346
824	4	3084	46
226	6	2480	0346
517	2	3119	012
462	6	3317	0346
1255	1	3348	0123
49	6	2851	346
331	35	2220	036
1043	2	2136	0123
1595	12	3106	01235
215	0	2190	01
90	2	2502	012345
823	235	3579	013
1147	2	3462	0123
477	6	3630	46
1089	6	3643	346
198	4	2670	34
361	12	3556	0123
1543	6	3112	06
1	25	2186	0123
206	035	3348	0123
595	6	3468	346
2	2	2620	0123
327	02	3483	015
812	235	2443	013
64	235	3348	0123
469	25	2402	0123
981	235	3469	013
76	6	2696	046
56	4	3428	346
1474	235	3612	23
360	6	2942	0346
108	235	3106	01235
794	235	2276	0123
108	235	2982	12
1923	235	3214	0346
1149	235	3071	015
384	2	3315	123
88	6	3616	0346
158	235	2916	03
244	235	2278	123
285	6	3584	0346
491	6	3279	346
874	6	2316	46
472	23	3103	0346
582	6	3603	0346
218	235	2772	013
429	1235	3356	0123
958	235	2213	013
787	235	2215	0123
66	0	3460	0
640	12	3525	135
19	6	3413	06
1555	6	3425	0346
621	6	3371	0346
323	235	2848	23
372	2	2276	0123
1025	2	2895	0123
1175	6	2910	0346
1771	235	2153	34
357	2	2653	0123
108	235	2507	346
665	4	3084	46
745	2	3272	0123
346	2	2485	0123
455	235	2215	0123
1015	25	2685	0123
441	6	2168	0346
637	235	2845	0123
116	2	2609	0123
990	235	2252	34
117	6	3025	0346
906	235	2336	0123
117	6	3022	0346
1594	235	3106	01235
1361	235	3045	0235
979	2	2816	0123
56	4	2287	0346
1406	235	3625	34
1927	3	3075	0123
1073	235	3610	0123
724	6	2910	0346
24	6	2481	01346
254	6	2897	46
197	25	2648	0123
321	0	3442	046
876	3	3145	023
883	235	3273	34
374	6	2599	346
606	6	3500	0346
79	235	2360	012
36	235	2339	0123
168	6	3079	0346
911	0	2743	0123
102	6	3549	346
547	235	3611	0123
171	2	2176	0123
769	235	2798	0123
133	2	3602	123
304	0	2276	0123
33	6	3628	046
304	0	2273	03
40	6	2354	0346
695	235	2993	346
2086	235	3071	015
695	235	2995	03
134	235	3366	123
155	12	2991	135
93	0	3145	023
490	25	3496	0123
1440	12	2650	0123
735	235	2825	0123
234	6	2776	346
36	235	3280	0346
478	6	3258	036
697	235	2478	013
11	235	2638	0346
551	2	2251	0123
266	25	2179	012
112	2	2743	0123
266	25	2173	0123
1610	4	2481	01346
36	235	2591	013
300	235	2733	12
36	235	2593	123
36	235	2595	013
476	235	2650	0123
838	0	3348	0123
1567	6	3248	0346
1404	2	2173	0123
446	4	3567	34
244	235	2475	03
964	6	3505	046
492	235	2941	13
503	235	2149	0346
1693	235	2585	135
578	235	2517	36
310	235	2936	03
578	235	2845	0123
584	06	2615	0346
460	6	3461	346
18	235	3099	0123
270	4	2211	0346
1199	3	2997	346
189	235	2467	135
390	2	3634	0123
295	6	2538	346
171	2	2824	0123
1825	0	3013	01
918	2	2961	0123
1827	23	2168	0346
189	235	3592	0346
514	6	2164	346
1005	4	3184	0346
1810	2	3634	0123
144	2	3348	0123
47	235	2195	34
1018	2	3348	0123
4	06	3187	36
1248	235	3231	012
361	12	3548	0123
138	0	3550	0
726	0	3019	0123
169	6	3605	46
1369	6	2853	036
424	4	3488	046
297	235	2598	346
346	2	3088	0123
414	6	2942	0346
118	235	3122	0123
478	6	2853	036
1192	6	3380	346
1378	235	2715	3
310	235	3067	36
631	6	3584	0346
184	0	2696	046
383	05	3616	0346
763	6	3253	346
1494	06	2168	0346
292	6	2149	0346
799	2	2313	0123
292	6	3413	06
342	23	3612	23
15	2	2908	012
2013	6	2971	046
897	6	2834	06
362	01	2243	0123
106	1	2795	15
165	235	2962	0346
202	4	3587	046
402	235	3041	0123
376	2	3145	023
18	235	2816	0123
35	25	2321	0123
217	25	2459	0123
787	235	2533	03
1253	235	2138	0123
1197	4	3092	34
1196	6	2363	046
596	06	2914	0346
444	6	2597	346
996	6	3413	06
450	25	3337	5
831	235	3296	34
160	6	3089	046
476	235	2462	03
946	235	2149	0346
201	2	2232	023
446	4	2354	0346
199	235	3284	0123
1545	4	3084	46
282	6	3505	046
108	235	3108	0346
684	235	2966	0123
707	235	2149	0346
938	05	2530	0135
191	6	2529	0346
1462	2	2528	0123
812	235	2838	03
194	2	3284	0123
1011	6	2312	0346
1539	6	3248	0346
1038	0	2253	0
135	6	3048	346
197	25	3125	015
1927	3	2336	0123
24	6	3616	0346
1870	235	2201	0346
228	23	3162	013
1149	235	2280	015
675	6	2853	036
117	6	2420	0346
587	4	3084	46
87	2	3544	0123
437	0	3019	0123
1132	35	2604	0123
208	2	3535	0123
572	235	3075	0123
1894	35	2337	123
1252	235	2929	013
302	0	3553	0123
1075	4	2971	046
1064	2	2836	123
1290	01	3634	0123
1276	6	2312	0346
52	6	3628	046
1229	3	2144	0123
18	235	3231	012
83	4	2960	34
36	235	2215	0123
1431	235	2149	0346
642	235	3621	34
1405	025	3407	012
373	235	3040	013
1647	235	3041	0123
60	235	2176	0123
654	0	2845	0123
847	235	2942	0346
630	6	2132	0346
654	0	2849	0346
496	23	2168	0346
70	235	3468	346
397	6	3468	346
697	235	3611	0123
304	0	2731	0
216	6	3584	0346
474	4	3084	46
128	4	2744	346
635	6	3258	036
767	235	2205	0123
1615	6	3616	0346
790	2	2629	0123
36	235	2927	0346
598	235	2680	346
189	235	2851	346
63	4	2962	0346
1146	6	2851	346
96	235	2620	0123
1256	6	2588	346
1125	4	3480	046
415	0	2284	0
1733	6	2180	0346
26	235	3327	0123
300	235	3584	0346
708	235	3106	01235
255	235	2149	0346
13	25	3535	0123
325	0	2696	046
754	6	2149	0346
361	12	3284	0123
71	4	2420	0346
456	235	3009	235
492	235	3348	0123
344	2	2528	0123
402	235	3578	0346
556	125	2325	012
1405	025	2463	012
388	1	3348	0123
695	235	3123	0346
47	235	2507	346
957	6	3361	36
576	25	2174	012
251	235	2938	0123
204	2	3284	0123
1935	6	3258	036
471	235	3273	34
429	1235	3284	0123
972	0	2202	012
955	25	3496	0123
1362	235	3075	0123
782	3	2168	0346
1287	235	2431	035
463	235	2820	0123
283	6	3505	046
543	0	3159	0123
478	6	2132	0346
848	35	3475	035
190	6	2696	046
1008	235	2909	123
185	235	2639	012
1809	235	2851	346
226	6	3089	046
190	6	2168	0346
359	125	2215	0123
464	25	2685	0123
1637	6	2149	0346
465	25	3364	0123
1674	0	2173	0123
1796	124	2908	012
1446	235	2338	346
169	6	3212	46
950	6	3258	036
1827	23	3169	0123
366	25	3189	1235
252	6	3480	046
306	25	2961	0123
228	23	2354	0346
213	235	3120	0135
1002	35	3583	036
1792	235	3069	036
269	25	2333	123
163	6	3248	0346
197	25	2530	0135
65	2	3577	0123
314	6	2534	0136
235	6	2970	046
1026	6	3480	046
958	235	2655	0123
125	25	2321	0123
1099	6	2312	0346
4	06	2251	0123
179	6	2201	0346
73	235	2597	346
1817	123	2775	01236
381	235	2444	346
506	6	2312	0346
1356	25	2920	012345
577	1	2167	0123
1350	6	3089	046
1975	6	3480	046
1880	35	3100	0123
241	235	2321	0123
513	2	2963	0123
929	235	3601	0123
1753	6	3605	46
1068	123	3584	0346
1613	1235	3544	0123
17	4	3197	34
815	6	2972	0346
243	4	2881	4
1231	0	3141	0
946	235	2997	346
1208	235	3248	0346
610	6	3074	346
165	235	3230	34
524	6	3646	046
375	6	3024	0346
177	235	3100	0123
93	0	3423	03
1529	25	3272	0123
375	6	3022	0346
656	23	3103	0346
728	6	2618	046
1233	35	2650	0123
939	6	2950	046
199	235	3612	23
230	1	2859	012
274	6	3187	36
390	2	3101	0123
1957	16	2168	0346
1570	0	3348	0123
801	12	2908	012
161	6	2132	0346
426	6	2950	046
736	235	3159	0123
515	235	2714	012
687	235	2286	235
946	235	2869	34
794	235	3142	0123
755	2	3041	0123
1786	235	2867	0123
656	23	2185	34
479	6	2696	046
1019	06	3196	0346
716	6	3280	0346
375	6	2962	0346
751	6	3616	0346
313	6	2997	346
74	0	2689	013
687	235	2600	0123
182	235	3538	03
259	4	3167	046
949	235	2529	0346
1985	235	2484	34
345	0	2118	0123
36	235	2868	03
669	235	2149	0346
122	2	3390	123
1073	235	3348	0123
849	2	2653	0123
679	6	3583	036
1060	235	2323	03
483	25	3496	0123
1730	235	2925	0346
797	4	2744	346
913	6	3187	36
749	235	3320	012
1153	235	2997	346
508	235	3348	0123
801	12	3106	01235
702	235	3200	346
306	25	3556	0123
152	6	3076	346
944	2	2845	0123
749	235	3106	01235
600	6	3170	0346
266	25	3445	0123
899	6	2220	036
1352	3	3297	346
1718	2	2816	0123
247	2	3348	0123
396	0	2230	023
78	2	2952	023
1834	2	2549	0123
287	12	2653	0123
111	25	2203	012
334	25	2639	012
1411	235	2848	23
476	235	3200	346
648	235	2478	013
46	1	2243	0123
1061	235	3248	0346
505	235	2936	03
399	0	2826	0123
1553	0	2798	0123
598	235	2410	346
2048	235	2499	36
728	6	2168	0346
1031	025	2136	0123
548	235	3594	03
883	235	2795	15
905	4	2287	0346
759	6	3624	06
1316	4	3440	04
1719	12	2653	0123
121	6	2719	0346
888	235	2119	0123
331	35	2321	0123
258	0	2308	0123
90	2	2243	0123
760	6	3248	0346
1025	2	3634	0123
56	4	3086	346
983	2	3634	0123
297	235	2869	34
102	6	2878	346
1303	235	3145	023
102	6	2873	346
310	235	3280	0346
97	0	3538	03
307	235	3597	346
628	02345	3024	0346
238	6	3385	046
1557	6	2618	046
989	235	2271	0123
997	25	2961	0123
1501	2	2961	0123
437	0	3626	013
145	2	3106	01235
1446	235	3418	35
130	235	3273	34
288	25	2528	0123
10	0	2845	0123
1249	35	2185	34
331	35	2216	03
720	6	2602	346
1036	6	3260	0346
582	6	2540	346
574	235	2941	13
138	0	3145	023
588	4	3592	0346
98	2	2872	123
300	235	2649	0123
53	6	3605	46
95	6	3084	46
1249	35	3103	0346
1355	235	2454	01235
1442	235	2359	034
322	12	2798	0123
916	25	2145	0123
1467	2	2967	123
115	2	2600	0123
1444	235	2677	1235
670	6	3616	0346
1801	235	2598	346
269	25	2321	0123
136	235	2453	013
244	235	2333	123
252	6	2615	0346
684	235	3435	013
179	6	3584	0346
246	235	2206	03
742	0	3420	0
357	2	3535	0123
643	046	3488	046
627	4	3084	46
1659	25	3106	01235
1955	4	2316	46
888	235	2900	013
814	235	2421	013
141	6	2874	0346
1301	235	2453	013
1278	235	3151	013
864	6	2682	0346
1160	2	2361	2
934	25	2321	0123
350	6	2779	346
275	6	2971	046
268	45	2316	46
199	235	3608	123
648	235	2608	0346
753	2	3012	0123
433	6	3261	36
275	6	3084	46
500	2	3106	01235
825	6	2971	046
2009	2	3348	0123
708	235	3252	01235
925	4	2960	34
528	235	2923	13
85	6	3616	0346
1989	6	3488	046
68	2345	2808	34
455	235	2532	0123
366	25	2908	012
650	25	3568	23
633	2	2738	123
596	06	2719	0346
140	6	2949	346
182	235	2276	0123
712	0	2251	0123
439	6	2372	046
968	2	2961	0123
883	235	3334	0346
501	235	2860	03
187	0	2966	0123
302	0	2229	0123
579	2	3153	0123
1198	6	2889	06
36	235	2279	36
73	235	3410	0123
642	235	3620	34
804	235	3634	0123
504	235	3333	03
189	235	3129	0346
31	05	2809	01
496	23	2569	03
33	6	2615	0346
1714	2	2653	0123
1060	235	2319	0123
1689	2	3634	0123
199	235	2602	346
310	235	2655	0123
111	25	2321	0123
244	235	2402	0123
105	6	2464	346
1437	235	2528	0123
1009	3	2964	01235
335	4	2141	0346
73	235	2653	0123
675	6	2468	36
1020	6	3380	346
110	6	3129	0346
111	25	3527	012
36	235	3471	03
478	6	3468	346
36	235	3478	03
132	2	3305	0123
36	235	2678	023
47	235	3108	0346
846	6	2224	346
47	235	3106	01235
1359	6	2420	0346
514	6	2550	346
514	6	2553	346
668	0	2961	0123
424	4	3630	46
1773	1235	3448	123
82	6	2158	0346
82	6	2159	0346
622	6	3312	0346
437	0	2813	0
1047	235	2832	123
1653	3	2600	0123
1538	3	2168	0346
597	235	3069	036
980	6	2696	046
739	235	2946	0346
134	235	3612	23
645	2345	3435	013
514	6	3152	346
1268	2	2845	0123
673	0	3553	0123
244	235	3592	0346
223	25	2333	123
1309	46	2971	046
1558	235	2172	3
18	235	2302	012
1262	235	3280	0346
305	6	2507	346
765	2	3284	0123
1741	35	2851	346
206	035	2951	01
457	4	2287	0346
195	6	3258	036
1752	25	3348	0123
215	0	2315	0
109	235	2587	3
914	235	2529	0346
548	235	3123	0346
897	6	3505	046
361	12	3356	0123
689	235	2229	0123
209	0	3381	0123
591	6	3546	016
730	6	3069	036
1299	0	2372	046
424	4	3084	46
1499	235	2620	0123
715	0	3141	0
77	6	2418	0346
1514	235	3625	34
1228	235	3072	03
431	235	3185	0134
1189	0123	2637	012
544	123	3108	0346
1557	6	2354	0346
3	25	2313	0123
1248	235	2754	0123
447	235	3280	0346
269	25	3207	0123
269	25	3203	0123
31	05	2684	023
139	6	2254	0346
821	6	3182	346
637	235	3583	036
721	35	3184	0346
52	6	2354	0346
1155	235	2326	134
136	235	2199	034
505	235	3072	03
1944	235	2453	013
429	1235	2550	346
162	4	2709	34
300	235	2928	346
539	6	3285	346
533	6	3118	0346
388	1	3012	0123
647	05	2661	01
389	6	3312	0346
213	235	2985	012
1784	0	2354	0346
1546	6	3500	0346
176	4	3442	046
244	235	3211	0346
292	6	2598	346
292	6	2597	346
780	6	3084	46
122	2	3169	0123
929	235	3544	0123
566	0	2668	04
866	35	3258	036
589	6	3083	0346
841	2	3634	0123
1478	2345	3222	36
729	6	3413	06
1109	2	3348	0123
908	2	3315	123
1004	6	2398	0346
1533	25	2321	0123
953	0	3019	0123
267	1	3160	013
703	06	2950	046
1552	235	2141	0346
34	046	3488	046
1552	235	2145	0123
1325	6	3195	346
128	4	3093	346
138	0	3353	023
142	2	3145	023
259	4	3567	34
843	235	2529	0346
750	0	3089	046
665	4	3440	04
812	235	2772	013
213	235	3106	01235
448	25	2605	023
581	235	3042	0135
1421	6	2662	0346
140	6	3084	46
534	235	2359	034
525	25	3029	35
458	03	3530	34
629	01	3348	0123
749	235	2637	012
206	035	2483	013
451	12	2650	0123
1038	0	3519	0
399	0	3440	04
901	2	2684	023
174	0	3584	0346
22	6	3258	036
134	235	3608	123
150	6	3015	0346
299	05	3348	0123
304	0	2529	0346
607	235	3463	0135
749	235	2187	012
231	2	2637	012
1811	235	3610	0123
601	235	2996	03
82	6	2942	0346
49	6	2599	346
9	4	2894	346
498	6	2149	0346
329	0	3266	0
1079	6	3468	346
717	04	2141	0346
127	6	2937	036
145	2	3189	1235
36	235	3469	013
1670	35	2900	013
776	6	2971	046
1088	6	3385	046
1293	6	2168	0346
468	2	2984	0123
498	6	2853	036
396	0	3348	0123
940	4	3084	46
876	3	2418	0346
1987	12	3548	0123
120	6	2220	036
821	6	2320	46
463	235	3637	0346
775	235	3553	0123
535	4	2744	346
82	6	3547	0346
42	25	2959	01235
876	3	3096	34
169	6	2152	46
1250	3	3209	346
846	6	2676	346
627	4	3440	04
172	2	2174	012
598	235	2347	0346
447	235	3072	03
332	235	3062	03
1183	235	3469	013
270	4	2141	0346
1281	0	3056	0
320	05	2684	023
919	4	3084	46
391	6	2149	0346
194	2	2872	123
105	6	2853	036
300	235	3061	0123
282	6	2834	06
471	235	3123	0346
782	3	3565	23
1599	1	2145	0123
471	235	3127	0346
79	235	2816	0123
566	0	2222	0
1274	4	2983	46
1211	235	2287	0346
585	6	2175	46
1313	12	2650	0123
244	235	3417	0346
2010	2	3634	0123
69	35	2132	0346
548	235	2396	03
436	2	2629	0123
632	2	2145	0123
101	6	2971	046
505	235	2407	03
148	235	2398	0346
70	235	2149	0346
774	2	2629	0123
1201	235	2880	0135
265	2	2961	0123
1286	235	3510	0346
839	235	2641	346
562	6	3578	0346
598	235	2543	346
1779	4	2808	34
331	35	2273	03
682	6	3170	0346
414	6	2874	0346
967	6	3628	046
1129	6	3168	046
100	6	2168	0346
386	6	2889	06
54	2	2245	0123
1477	235	2398	0346
52	6	2618	046
1034	25	2975	0123
83	4	2622	4
885	6	3616	0346
408	25	3348	0123
454	6	3628	046
1799	235	3320	012
1128	235	3477	013
410	6	2949	346
156	4	2983	46
704	6	3187	36
597	235	2529	0346
1165	235	3103	0346
334	25	2378	0123
817	6	2853	036
1009	3	3371	0346
1822	2	2176	0123
895	235	3139	13
378	25	2131	0123
663	6	3504	0346
316	2	2251	0123
612	25	2648	0123
271	25	2559	35
1589	0	2348	013
108	235	2783	013
1014	235	2799	03
2	2	2818	0123
81	6	3502	046
1328	235	2714	012
1883	6	2617	06
1456	2	3634	0123
946	235	2673	34
625	235	2568	3
1	25	2629	0123
8	6	3084	46
476	235	2269	346
2026	6	3129	0346
380	6	3382	0346
2021	2	3145	023
778	46	3442	046
518	2	3535	0123
274	6	2847	346
691	4	2432	046
346	2	3553	0123
154	235	2908	012
426	6	2165	06
957	6	2480	0346
515	235	2257	036
632	2	2276	0123
138	0	3348	0123
411	6	3531	346
[truncated: 228 more rows]
