# Supplementary material for: Environmental change makes robust ecological networks fragile
Source: Nat Commun. 2016 Aug 11;7:12462. doi: 10.1038/ncomms12462 (PMC4987532; doi:10.1038/ncomms12462)
Supplement: Supplementary Data 1 — Host-parasite networks and host extinction sequences in Avida experiments. The compressed archive includes the 100 co-evolved host-parasite networks and the host extinction sequences in the historical scenario. [file ncomms12462-s2.zip › Supplementary_data_S1/host_parasite_network_19.csv]

host_genotype	host_phenotype	parasite_genotype	parasite_phenotype
205	0	1953	0135
647	1	2286	1
598	35	2166	3
579	1	2418	01
508	1	2306	01
504	35	2187	5
50	02	1969	0135
1457	02	2214	01
22	35	2201	34
1079	01	1871	02
942	35	1950	015
310	02	1880	01
149	1	1997	1
923	5	1918	05
526	35	2048	015
453	03	1816	234
728	2	2301	0234
85	2	1805	2
161	02	1833	0123
1526	2	2102	2
283	1	1880	01
136	01	2384	1
826	35	1862	5
368	2	1922	2
884	2	2194	01235
1045	5	1843	15
254	2	2310	02
165	35	2377	35
1088	35	1950	015
714	2	1689	0234
1314	2	1701	123
277	0	2080	03
164	1	2306	01
825	2	2107	2
354	35	1862	5
19	01	2001	023
487	2	2126	234
54	2	1786	23
621	01	1899	015
68	2	2363	01235
156	03	1678	34
124	02	2123	0123
696	1	2286	1
553	1	1880	01
1308	35	1799	234
767	1	2286	1
96	2	2194	01235
25	5	1965	015
422	2	2055	2
698	1	2083	1
944	02	1799	234
147	2	2353	2
304	5	1946	135
146	2	1758	0123
13	5	2048	015
14	2	2102	2
514	5	2048	015
12	2	1833	0123
63	2	1816	234
236	2	2301	0234
510	5	1949	135
1153	35	2211	5
241	01	2229	02
674	2	1833	0123
264	01	1715	0
930	01	2397	0123
548	03	2072	3
51	2	1922	2
331	1	2286	1
360	01	1877	013
89	02	1799	234
450	15	1967	01
49	01	1872	01
847	2	1799	234
405	35	2209	0234
1052	02	1934	23
689	01	1813	1
1118	2	1701	123
51	2	1687	2
296	01	2214	01
62	5	1971	15
836	01	2328	02
261	2	1744	23
173	02	1951	0
324	02	1888	2
152	01	1988	015
123	1	2083	1
1244	35	2095	35
180	02	2123	0123
254	2	2301	0234
355	0	1833	0123
319	2	1774	2
206	2	1833	0123
499	2	2057	2
113	01	2294	023
115	02	1752	0235
110	1	2286	1
1122	02	1951	0
76	5	1814	5
360	01	1784	03
5	2	2254	2
490	02	2236	0
1488	01	1965	015
615	2	1786	23
311	1	2415	1
143	01	2392	04
296	01	1865	0135
485	01	1715	0
127	03	1877	013
714	2	2353	2
181	01	2316	013
16	5	1814	5
168	35	2231	034
410	0	1891	0135
123	1	1997	1
89	02	2214	01
1	5	1988	015
197	5	1918	05
430	01	2123	0123
837	2	2008	0234
1282	0	2080	03
8	2	1985	23
118	5	1814	5
20	2	2301	0234
31	2	1933	2
188	1	2123	0123
1394	5	2341	5
428	5	2096	5
349	1	1698	01
349	1	1695	1
365	5	1814	5
440	01	1818	0123
724	35	1845	034
88	35	2377	35
64	02	2162	0135
136	01	2123	0123
499	2	1739	2
300	35	1875	34
113	01	2123	0123
168	35	1846	034
390	2	1701	123
531	2	1933	2
1070	01	1918	05
863	5	1814	5
47	01	1813	1
38	02	1985	23
137	2	2031	2
287	5	1944	135
29	5	1988	015
80	35	2080	03
230	02	1888	2
62	5	1965	015
124	02	1902	12
274	01	2064	012
91	2	2301	0234
1338	35	1950	015
230	02	1865	0135
574	03	1877	013
1166	5	1918	05
1303	03	2097	3
359	2	1816	234
280	5	1965	015
437	2	1833	0123
165	35	2153	35
1134	2	1922	2
224	35	2158	0123
54	2	1816	234
482	35	2186	5
260	01	1730	015
815	1	1704	01
14	2	1922	2
971	35	2249	015
34	5	1814	5
1127	0	1752	0235
505	35	1952	34
1052	02	2214	01
318	2	1864	23
511	5	2048	015
440	01	1725	012
668	01	1686	01
891	02	1951	0
281	01	1877	013
115	02	1780	023
123	1	1741	1
769	5	1988	015
311	1	2286	1
1420	05	1784	03
986	35	2095	35
355	0	2291	0135
305	2	2107	2
242	2	2158	0123
1182	02	1799	234
247	2	1919	2
262	01	1818	0123
96	2	1778	2
96	2	1777	2
334	01	2214	01
260	01	2076	01
168	35	1785	034
316	35	1796	0234
255	35	1796	0234
171	02	1969	0135
141	2	2194	01235
394	1	2083	1
91	2	2042	0234
143	01	1715	0
136	01	2005	1
292	35	2329	34
659	03	1978	34
1056	01	2415	1
544	01	1927	0125
45	01	2135	013
737	2	2252	123
284	02	2123	0123
493	01	1810	15
259	01	2412	1235
558	0	2249	015
639	0	1960	0
124	02	1752	0235
156	03	1913	34
273	5	1965	015
473	35	1694	5
300	35	2004	3
542	5	2317	5
1408	01	1698	01
211	2	1982	012
244	2	1833	0123
338	1	2083	1
536	2	2042	0234
340	2	1762	2
263	2	2102	2
9	5	1965	015
363	2	1752	0235
24	2	1888	2
451	01	2123	0123
476	01	1937	0123
846	01	1982	012
351	01	2415	1
893	2	1701	123
124	02	2001	023
1149	5	1918	05
345	03	1978	34
1114	01	1698	01
1422	35	2154	5
738	2	1701	123
6	02	2365	012
418	03	1978	34
911	5	1965	015
208	2	1701	123
157	2	1688	23
312	02	1802	01
477	03	2067	34
590	5	2048	015
842	01	1784	03
1008	2	2225	2
380	1	1698	01
243	35	1862	5
427	2	2126	234
1190	03	1877	013
754	01	1784	03
928	0	1960	0
137	2	1699	2
79	35	1816	234
1068	01	1686	01
549	2	2292	12
260	01	2400	01
145	2	1723	234
745	01	2082	01
1616	35	2265	34
227	0	1784	03
1255	01	2358	1
54	2	2008	0234
1044	2	2126	234
336	2	2310	02
48	2	1888	2
313	03	1909	3
1425	03	2072	3
525	02	2303	02
441	2	2102	2
1444	01	1989	03
308	1	2111	1
652	01	2392	04
29	5	1946	135
441	2	1922	2
327	01	1776	02
447	01	1950	015
86	1	1895	1
271	1	2083	1
310	02	1681	03
967	35	1862	5
1052	02	1799	234
165	35	1867	013
51	2	1986	123
189	2	1758	0123
526	35	1950	015
60	2	2248	123
920	2	1701	123
314	5	1949	135
362	0	1784	03
318	2	1803	0123
501	02	2194	01235
168	35	2265	34
367	2	1799	234
219	35	1790	34
78	01	2306	01
1075	1	2286	1
330	2	1922	2
346	01	1715	0
321	01	1982	012
473	35	2186	5
695	01	2160	01
841	2	2301	0234
426	0	1927	0125
6	02	1951	0
574	03	2333	03
253	02	1880	01
1427	35	1862	5
104	5	1988	015
185	01	1686	01
366	2	1799	234
205	0	1927	0125
487	2	1716	234
102	0	2008	0234
288	2	1758	0123
10	01	1689	0234
435	1	1698	01
782	5	1988	015
437	2	2066	0125
22	35	1952	34
260	01	2077	01
899	5	1988	015
932	5	1918	05
272	5	1918	05
941	01	1927	0125
263	2	1925	2
147	2	2107	2
42	2	2102	2
1129	01	1965	015
740	35	2095	35
1148	2	1888	2
267	2	2107	2
753	5	1918	05
267	2	2102	2
271	1	2415	1
142	1	1880	01
648	01	2123	0123
156	03	1978	34
496	02	1689	0234
287	5	2174	0135
268	01	1833	0123
1034	2	2412	1235
1416	01	2019	015
274	01	2384	1
890	2	1740	2
68	2	2008	0234
447	01	1960	0
771	01	1982	012
320	2	1699	2
350	02	2051	2
1018	2	1687	2
907	35	1796	0234
192	01	1780	023
127	03	1784	03
265	5	1946	135
885	2	2066	0125
456	5	1918	05
486	03	2412	1235
310	02	2008	0234
492	5	1814	5
167	5	1814	5
67	02	1701	123
72	2	1699	2
302	5	1965	015
1216	2	2107	2
312	02	2249	015
26	1	2083	1
270	01	2302	0
73	02	1707	01235
489	2	2158	0123
744	02	2065	013
399	02	2065	013
1024	0	2080	03
209	5	1814	5
560	01	2333	03
875	5	2052	56
1335	01	1927	0125
524	01	1752	0235
132	5	1969	0135
567	02	1880	01
146	2	2126	234
560	01	1784	03
5	2	1701	123
45	01	2136	012
502	2	2353	2
659	03	2097	3
49	01	2192	1
203	2	1770	23
147	2	2055	2
651	5	1946	135
358	2	1701	123
37	2	1833	0123
609	2	2301	0234
815	1	2415	1
168	35	1977	34
596	1	1698	01
74	2	1688	23
152	01	2179	0125
100	2	1816	234
369	5	1814	5
265	5	1988	015
360	01	1976	0135
75	02	1739	2
121	1	2344	01
541	35	2126	234
251	2	1922	2
541	35	2010	013
1026	2	1747	012
182	2	1833	0123
579	1	1698	01
759	1	1965	015
278	2	1774	2
212	35	1808	015
970	35	2194	01235
1035	02	1799	234
260	01	1885	01
699	0	2206	0
382	1	1698	01
804	01	1988	015
26	1	1741	1
383	2	1701	123
995	2	1701	123
1062	35	2080	03
326	2	1758	0123
217	023	1833	0123
391	02	1833	0123
1235	01	1877	013
456	5	1856	5
1386	3	2095	35
82	2	1699	2
350	02	1951	0
377	0	1833	0123
6	02	2312	0123
8	2	1688	23
160	1	1965	015
25	5	1810	15
658	01	1715	0
167	5	2096	5
109	35	2327	3
136	01	1974	02
1000	2	1833	0123
1015	05	1784	03
1601	2	1922	2
37	2	2225	2
295	02	1833	0123
966	1	1880	01
1089	1	2111	1
483	2	1922	2
1404	5	1918	05
346	01	1910	0
1057	35	2086	015
35	35	1891	0135
373	35	2256	3
80	35	1950	015
130	35	2133	34
213	5	1988	015
882	5	2273	156
315	2	2057	2
278	2	1966	2
70	02	1799	234
219	35	2307	34
104	5	1946	135
307	1	1965	015
219	35	2309	34
1436	5	1814	5
284	02	2167	03
217	023	1750	012
347	5	1988	015
497	01	2397	0123
22	35	2143	3
149	1	1698	01
3	1	2060	1
708	2	1752	0235
873	1	1837	013
204	2	2102	2
220	2	1833	0123
492	5	2341	5
179	2	2310	02
803	02	1833	0123
315	2	2107	2
1379	35	1950	015
570	01	2064	012
928	0	2080	03
506	2	2194	01235
93	02	2312	0123
161	02	2194	01235
853	35	1694	5
604	2	1982	012
398	5	1918	05
498	1	1698	01
277	0	2108	0
318	2	1701	123
494	35	2080	03
103	35	1867	013
734	5	1946	135
136	01	1810	15
823	2	1786	23
230	02	1799	234
53	2	2126	234
689	01	2036	1
419	2	2310	02
120	1	1932	1
8	2	1924	123
213	5	1918	05
528	2	1833	0123
136	01	1965	015
4	5	2121	15
735	5	1814	5
804	01	2348	01
1095	5	1814	5
253	02	2011	0
1136	01	1989	03
454	5	1946	135
681	01	1730	015
195	02	2303	02
478	01	1929	013
272	5	1946	135
1120	3	1790	34
4	5	1969	0135
216	2	2194	01235
543	35	2187	5
96	2	1833	0123
589	01	2272	015
439	2	2252	123
168	35	1752	0235
72	2	2247	2
15	2	1833	0123
217	023	1749	135
42	2	1922	2
117	1	1880	01
962	03	1784	03
520	5	1965	015
1272	2	1774	2
179	2	2301	0234
836	01	2286	1
13	5	1814	5
93	02	2365	012
909	2	1906	01235
1064	35	1785	034
1453	03	1927	0125
98	03	2072	3
433	35	1796	0234
404	35	2080	03
1191	35	2170	3
1017	2	2301	0234
1010	01	2123	0123
691	01	1676	03
168	35	2008	0234
250	01	2054	1
187	35	1808	015
522	5	1918	05
568	01	1686	01
1195	2	2042	0234
1191	35	2197	3
1412	0	2123	0123
1229	35	2142	015
897	2	1924	123
352	01	2397	0123
461	01	2123	0123
1119	5	1918	05
265	5	2140	135
200	2	1833	0123
378	01	2397	0123
448	5	1920	05
243	35	2187	5
392	01	2123	0123
625	2	2365	012
1143	35	1694	5
127	03	1976	0135
122	2	1701	123
349	1	2111	1
123	1	1695	1
130	35	2396	3
601	5	1949	135
123	1	1698	01
1345	3	2290	34
137	2	1774	2
679	2	1786	23
72	2	2107	2
968	2	1685	0234
978	02	2225	2
899	5	1946	135
697	2	1927	0125
1	5	1918	05
504	35	2154	5
99	01	2397	0123
935	5	1918	05
432	1	2022	01
540	01	1701	123
922	35	1694	5
162	35	2095	35
379	35	1694	5
56	2	2107	2
104	5	1920	05
154	2	2289	23
776	01	1927	0125
3	1	1775	13
472	2	1833	0123
168	35	1720	034
168	35	1721	034
506	2	2066	0125
278	2	1699	2
90	2	1688	23
42	2	2203	2
301	03	1816	234
19	01	1698	01
161	02	2066	0125
1366	01	1950	015
298	02	2123	0123
473	35	1701	123
120	1	1997	1
205	0	2369	013
509	1	2306	01
990	01	2123	0123
757	35	2120	3
214	2	1762	2
471	35	2095	35
902	5	1988	015
622	35	2234	234
268	01	1927	0125
150	5	2291	0135
395	3	1897	135
603	0	1833	0123
233	2	1816	234
599	2	2107	2
865	12	1701	123
424	2	1758	0123
174	2	1833	0123
547	2	2301	0234
711	3	2193	34
259	01	1927	0125
560	01	1877	013
369	5	2096	5
26	1	2022	01
257	35	1689	0234
636	5	1918	05
705	3	2217	0135
120	1	2083	1
230	02	2322	123
879	1	1698	01
327	01	2384	1
504	35	1965	015
840	01	1730	015
73	02	1833	0123
230	02	2214	01
516	0	1784	03
905	02	1833	0123
192	01	2064	012
257	35	1995	5
642	1	1965	015
417	2	1701	123
238	01	2019	015
541	35	2095	35
190	3	1804	34
321	01	2392	04
914	0	2077	01
231	1	1791	015
673	03	2067	34
908	35	2187	5
228	1	1880	01
1097	0	1950	015
265	5	1949	135
722	1	1695	1
836	01	1871	02
587	35	1796	0234
110	1	1965	015
120	1	1698	01
676	0	2249	015
285	03	2412	1235
903	5	1965	015
1417	03	2072	3
732	5	1988	015
1460	1	1698	01
1312	2	2107	2
1464	01	2001	023
449	3	1804	34
450	15	1965	015
169	5	1814	5
207	02	2225	2
289	2	1816	234
591	02	2203	2
165	35	2249	015
294	02	1799	234
98	03	2097	3
622	35	2133	34
297	03	1786	23
11	2	1833	0123
41	2	1801	23
23	5	1791	015
594	5	2048	015
260	01	1686	01
196	2	2225	2
196	2	2224	2
325	02	1799	234
451	01	2064	012
289	2	2301	0234
289	2	2300	23
145	2	2008	0234
166	2	1833	0123
38	02	2312	0123
289	2	1786	23
16	5	2048	015
1221	35	2048	015
149	1	2058	1
476	01	1833	0123
163	2	1786	23
663	35	1914	3
485	01	2302	0
183	02	1833	0123
944	02	2214	01
128	01	1784	03
507	2	1701	123
240	5	1965	015
896	35	1816	234
706	0	1960	0
895	3	1790	34
848	2	1689	0234
1092	1	1698	01
22	35	2366	34
790	1	2083	1
23	5	2045	5
245	012	2040	013
724	35	1785	034
147	2	1689	0234
181	01	2054	1
1181	35	1790	34
84	5	1965	015
372	0	1950	015
549	2	2194	01235
815	1	2087	1
404	35	1950	015
50	02	2158	0123
558	0	2086	015
301	03	2342	234
513	35	2095	35
279	03	1927	0125
1269	35	1804	34
1548	0	2041	03
715	5	1969	0135
572	5	2048	015
124	02	2064	012
81	23	1758	0123
374	2	2305	0123
225	5	1814	5
116	5	2393	5
245	012	1982	012
766	012	2055	2
327	01	1871	02
751	2	1699	2
48	2	2241	2
657	03	2097	3
989	35	2048	015
583	01	1780	023
297	03	2067	34
313	03	2067	34
261	2	1701	123
361	1	1880	01
671	2	1699	2
770	2	1762	2
21	2	1786	23
131	5	2048	015
414	2	1833	0123
939	35	2377	35
1064	35	2197	3
866	01	1813	1
211	2	2044	012
697	2	2412	1235
1371	2	2413	2
1023	01	1810	15
706	0	2108	0
393	02	1861	23
625	2	2106	0236
232	02	2365	012
89	02	2322	123
108	2	1701	123
1176	02	1800	2
50	02	1833	0123
566	2	2194	01235
749	02	2365	012
3	1	2415	1
369	5	1981	5
584	2	1816	234
936	35	1790	34
47	01	2335	1
103	35	2377	35
1184	3	1804	34
104	5	1918	05
535	023	1686	01
981	35	2327	3
1020	02	1899	015
18	35	1694	5
342	03	1729	234
89	02	1697	123
280	5	1708	135
837	2	2263	023
110	1	1698	01
945	5	1918	05
704	2	2102	2
726	5	2096	5
219	35	2133	34
684	35	1969	0135
124	02	1940	0
755	5	1918	05
181	01	1950	015
928	0	2108	0
315	2	2353	2
1165	02	1985	23
354	35	2187	5
1059	01	2205	01235
497	01	2048	015
565	2	1830	2
34	5	1981	5
409	1	2415	1
237	1	1730	015
45	01	2397	0123
149	1	2083	1
717	35	1950	015
168	35	2197	3
1133	5	1988	015
360	01	2333	03
724	35	1846	034
275	5	1814	5
456	5	1988	015
1130	35	2377	35
328	01	1791	015
109	35	2290	34
700	5	2048	015
1473	1	2192	1
752	5	1946	135
281	01	1784	03
243	35	1835	5
681	01	1989	03
21	2	1816	234
138	03	1929	013
185	01	1730	015
500	5	1969	0135
141	2	1833	0123
591	02	1927	0125
41	2	2248	123
260	01	2344	01
359	2	1762	2
854	2	2126	234
915	5	1969	0135
38	02	1793	2
400	35	2194	01235
989	35	2204	015
347	5	2104	135
171	02	1899	015
992	35	1796	0234
318	2	2323	023
1193	1	2415	1
181	01	2144	01
308	1	2083	1
621	01	2158	0123
159	01	1950	015
275	5	2096	5
1363	35	1845	034
101	2	1699	2
1053	02	2158	0123
307	1	1895	1
65	2	2046	2
400	35	2260	01235
469	02	1933	2
888	2	1701	123
1113	35	1950	015
704	2	1734	2
723	35	1785	034
329	35	2249	015
446	5	1988	015
793	35	1814	5
321	01	1715	0
279	03	1692	3
401	1	2286	1
110	1	2192	1
611	2	1739	2
951	1	2083	1
405	35	1796	0234
260	01	1987	01
130	35	1790	34
154	2	1701	123
37	2	2194	01235
1003	02	1833	0123
181	01	2205	01235
65	2	1762	2
462	02	1985	23
695	01	1965	015
376	2	2207	23
250	01	1950	015
308	1	1741	1
309	01	1701	123
407	1	1698	01
1081	03	1978	34
391	02	2421	012
41	2	1799	234
310	02	2199	0
