# Supplementary material for: Environmental change makes robust ecological networks fragile
Source: Nat Commun. 2016 Aug 11;7:12462. doi: 10.1038/ncomms12462 (PMC4987532; doi:10.1038/ncomms12462)
Supplement: Supplementary Data 1 — Host-parasite networks and host extinction sequences in Avida experiments. The compressed archive includes the 100 co-evolved host-parasite networks and the host extinction sequences in the historical scenario. [file ncomms12462-s2.zip › Supplementary_data_S1/host_parasite_network_2.csv]

host_genotype	host_phenotype	parasite_genotype	parasite_phenotype
403	12	2108	013
1599	3	2161	34
28	04	2161	34
1083	3	2120	34
959	4	2274	4
930	3	2120	34
1547	3	2282	34
519	3	2263	34
418	3	2178	34
500	1	2108	013
1412	3	2117	34
823	4	2199	4
548	4	2306	34
371	3	2023	3
74	3	2115	34
548	4	2161	34
715	4	2274	4
289	4	2102	4
482	3	2195	34
1685	3	2265	013
428	3	2033	34
879	3	2282	34
258	35	2153	34
153	4	2198	4
128	3	2169	34
135	04	2282	34
551	4	2193	4
514	4	2274	4
512	14	2063	34
642	4	2316	4
725	4	2274	4
343	4	2316	4
249	3	2161	34
212	4	2024	34
1299	4	2190	4
724	3	2282	34
598	36	2230	34
168	3	2108	013
391	4	2210	4
637	4	2274	4
440	4	2274	4
1480	3	2195	34
792	35	2195	34
246	3	2187	3
212	4	2282	34
212	4	2283	4
917	35	2153	34
625	3	2120	34
371	3	2063	34
334	3	2161	34
388	3	2052	34
836	3	2023	3
168	3	2173	13
266	3	2271	3
306	4	2161	34
1526	4	2222	34
170	3	2120	34
673	4	2067	34
674	4	2115	34
251	04	2308	34
391	4	2274	4
103	12	2108	013
289	4	2242	4
289	4	2243	4
861	3	2282	34
157	35	2296	3
1000	3	2023	3
74	3	2273	34
167	4	2161	34
777	4	2191	4
246	3	2238	3
805	3	2108	013
1469	3	2108	013
452	3	2261	34
1394	3	2120	34
330	04	2319	034
601	4	2274	4
786	4	2243	4
748	35	2141	34
168	3	2265	013
606	4	2274	4
391	4	2116	4
583	04	2282	34
94	12	2074	1
329	35	2282	34
452	3	2169	34
843	3	2115	34
395	12	2021	1
655	04	2161	34
573	4	2222	34
1682	4	2274	4
340	4	2199	4
418	3	2225	34
337	3	2224	3
153	4	2116	4
125	5	2184	35
495	35	2195	34
706	4	2274	4
340	4	2275	4
340	4	2274	4
1739	4	2190	4
846	3	2282	34
1330	14	2080	013
1996	34	2080	013
168	3	2266	013
1431	3	2063	34
357	4	2185	34
440	4	2181	4
826	3	2265	013
809	12	2108	013
482	3	2138	34
496	3	2120	34
1087	14	2080	013
594	3	2033	34
432	4	2237	4
306	4	2279	4
170	3	2266	013
532	4	2120	34
725	4	2199	4
418	3	2282	34
568	04	2161	34
289	4	2166	4
1437	3	2108	013
592	34	2063	34
690	4	2274	4
197	3	2023	3
409	3	2120	34
1617	346	2080	013
850	3	2195	34
198	05	2211	05
170	3	2033	34
171	12	2317	013
770	346	2080	013
580	4	2223	34
212	4	2167	4
1736	12	2020	13
153	4	2274	4
337	3	2282	34
306	4	2237	4
1236	4	2161	34
74	3	2282	34
475	3	2263	34
48	3	2052	34
375	04	2161	34
512	14	2080	013
696	3	2120	34
340	4	2116	4
1046	3	2169	34
437	3	2238	3
308	04	2305	34
361	3	2120	34
844	04	2120	34
127	3	2120	34
251	04	2164	4
851	3	2195	34
679	4	2282	34
258	35	2256	34
479	3	2120	34
117	4	2232	4
329	35	2224	3
1376	3	2120	34
66	3	2169	34
705	3	2322	34
825	04	2120	34
1521	035	2227	3
554	4	2191	4
554	4	2190	4
122	12	2021	1
1839	3	2048	13
1717	4	2237	4
631	3	2263	34
749	4	2279	4
339	3	2225	34
251	04	2237	4
602	36	2120	34
323	12	2317	013
212	4	2190	4
386	4	2116	4
270	35	2195	34
153	4	2197	4
1222	3	2023	3
153	4	2243	4
727	35	2039	034
618	04	2161	34
308	04	2161	34
330	04	2120	34
1368	12	2108	013
1769	3	2282	34
340	4	2025	4
28	04	2110	4
362	4	2221	4
394	3	2282	34
237	46	2246	34
388	3	2222	34
1123	4	2325	4
984	4	2274	4
1414	4	2116	4
554	4	2136	4
580	4	2024	34
528	3	2063	34
1268	4	2127	34
527	4	2033	34
635	3	2064	34
340	4	2210	4
1297	14	2080	013
937	3	2033	34
212	4	2065	4
1045	3	2120	34
1589	3	2169	34
74	3	2195	34
476	4	2274	4
74	3	2192	3
429	3	2120	34
512	14	2078	34
1501	3	2169	34
289	4	2191	4
828	12	2317	013
305	3	2311	3
1671	4	2116	4
527	4	2086	4
930	3	2266	013
630	4	2274	4
1227	14	2279	4
251	04	2174	013
1240	4	2087	4
633	4	2274	4
792	35	2180	34
594	3	2120	34
1276	3	2169	34
589	4	2191	4
23	12	2317	013
516	3	2120	34
231	4	2110	4
1468	3	2023	3
514	4	2244	4
1359	3	2117	34
284	35	2120	34
528	3	2023	3
428	3	2108	013
781	3	2120	34
933	3	2120	34
496	3	2143	34
869	4	2234	4
1185	3	2108	013
1092	3	2120	34
555	3	2108	013
812	04	2320	34
826	3	2108	013
