# Supplementary material for: Environmental change makes robust ecological networks fragile
Source: Nat Commun. 2016 Aug 11;7:12462. doi: 10.1038/ncomms12462 (PMC4987532; doi:10.1038/ncomms12462)
Supplement: Supplementary Data 1 — Host-parasite networks and host extinction sequences in Avida experiments. The compressed archive includes the 100 co-evolved host-parasite networks and the host extinction sequences in the historical scenario. [file ncomms12462-s2.zip › Supplementary_data_S1/host_parasite_network_20.csv]

host_genotype	host_phenotype	parasite_genotype	parasite_phenotype
675	13	2136	01
66	13	2148	01
562	13	2134	01
180	13	1941	01
773	13	2157	1
89	13	2160	1
1282	13	2060	01
1751	1	1999	01
860	1	1925	01
313	13	2113	01
4	13	2113	01
681	13	1925	01
1390	13	1975	01
63	13	2028	01
93	13	1993	1
484	13	1977	01
517	13	2134	01
216	13	2113	01
961	13	2116	01
118	13	2047	01
593	13	2033	01
1694	13	1936	01
405	13	2086	01
152	13	1977	01
456	01	2138	01
405	13	2066	01
180	13	2045	01
314	13	1957	01
183	13	1998	01
183	13	1999	01
78	13	2000	01
27	13	2133	01
176	13	1999	01
311	13	2202	01
1087	13	1929	01
1828	13	1925	01
521	13	2027	01
870	13	1999	01
1357	1	2081	01
1161	13	1974	01
283	0	1927	01
475	13	2111	01
551	13	2192	01
1230	01	2027	01
13	13	1989	1
202	13	2066	01
1621	13	2033	01
176	13	2035	01
12	13	2192	01
1462	13	2154	01
552	13	2095	01
66	13	2065	01
638	13	2062	01
13	13	2020	1
504	13	1977	01
928	01	2080	01
742	13	2027	01
293	13	1958	01
293	13	1957	01
818	13	2113	01
66	13	2086	01
741	1	1999	01
245	13	1999	01
659	13	2086	01
725	13	2182	03
857	12	2132	01
450	13	2048	01
172	13	2031	01
351	13	1925	01
681	13	1974	01
1181	13	2027	01
681	13	2189	01
249	13	2022	01
871	13	1936	01
1054	13	1957	01
835	13	2111	01
736	13	2132	01
1535	13	1936	01
78	13	2168	01
1675	13	1925	01
225	13	2191	1
64	13	1925	01
925	13	1996	01
834	13	2086	01
1040	13	1936	01
486	13	1936	01
553	13	2109	01
160	13	2054	01
535	13	1998	01
312	13	2109	01
378	13	1999	01
93	13	1938	1
399	13	2003	1
872	01	1993	1
293	13	2150	01
450	13	1925	01
243	13	2037	1
1373	1	2173	01
664	13	1999	01
331	13	1999	01
69	13	2216	01
1181	13	1922	01
399	13	1933	1
46	13	2025	01
572	13	1936	01
232	13	1985	1
1244	13	2189	01
666	13	2027	01
484	13	1966	01
545	13	1979	01
69	13	2086	01
944	13	1975	01
755	13	2156	01
835	13	2153	01
121	13	2076	1
137	13	1967	01
138	13	2051	01
38	13	2128	01
1316	13	1957	01
1093	13	2132	01
1107	13	2009	01
1299	1	2205	1
675	13	2107	01
388	13	2189	01
783	13	1941	01
789	0	1941	01
332	13	2050	01
1372	13	1938	1
156	13	2062	01
183	13	2139	01
132	13	1998	01
131	13	2210	01
27	13	2066	01
569	13	2078	01
810	1	2125	01
657	13	2040	01
1401	13	1992	01
388	13	1975	01
388	13	1974	01
66	13	1972	01
66	13	1975	01
66	13	1974	01
675	13	1995	01
456	01	2154	01
66	13	2009	01
727	13	2134	01
995	13	2141	01
992	13	1957	01
1105	01	2085	1
427	01	1925	01
727	13	2045	01
228	13	2060	01
982	01	1957	01
571	01	2085	1
509	13	2202	01
1311	01	2025	01
1104	01	1998	01
521	13	2042	01
172	13	1983	01
207	13	1920	01
425	13	2134	01
675	13	2150	01
1170	13	2134	01
661	13	2134	01
650	13	1925	01
313	13	2033	01
700	13	2154	01
653	13	1941	01
991	01	1999	01
69	13	2134	01
141	13	2134	01
277	13	2113	01
78	13	2182	03
353	13	1999	01
176	13	2169	01
100	13	2062	01
189	01	1979	01
78	13	2113	01
232	13	1925	01
881	13	1938	1
1756	13	2189	01
416	13	1999	01
240	13	2151	1
1023	13	2039	1
277	13	2189	01
1321	13	2076	1
1217	13	1999	01
228	13	1945	01
1421	13	2156	01
553	13	2137	01
420	13	2008	1
38	13	1947	01
1665	13	2132	01
293	13	2135	01
788	13	1999	01
183	13	2035	01
853	13	1974	01
834	13	2066	01
452	01	1956	01
545	13	2128	01
203	13	2023	01
330	13	2021	1
132	13	1930	01
504	13	2022	01
1651	13	2113	01
736	13	1936	01
78	13	1988	01
180	13	2134	01
376	13	2134	01
572	13	2132	01
835	13	2033	01
490	13	2125	01
552	13	2002	01
545	13	1968	01
12	13	2205	1
69	13	2091	01
752	13	2113	01
1015	13	1941	01
257	13	2004	01
399	13	2125	01
1271	13	1957	01
680	13	1974	01
1110	13	2005	01
1110	13	2004	01
798	13	2045	01
868	13	1974	01
229	13	2115	01
514	13	1974	01
1269	01	1999	01
775	01	2085	1
769	13	1975	01
164	13	1994	01
301	13	1924	01
38	13	2209	01
409	13	2025	01
612	13	2154	01
545	13	2160	1
1069	13	1941	01
553	13	1941	01
16	13	2033	01
475	13	2033	01
24	13	2004	01
89	13	1935	01
41	13	2110	01
727	13	2107	01
225	13	1977	01
525	13	1925	01
480	13	2086	01
71	13	2039	1
72	13	2221	1
1049	13	1957	01
1831	13	2002	01
300	0	1999	01
1105	01	2008	1
266	13	1994	01
180	13	2090	1
59	13	2009	01
314	13	2045	01
1093	13	1936	01
228	13	2127	013
66	13	2134	01
66	13	2135	01
1213	01	2025	01
61	13	2113	01
180	13	1974	01
297	13	2049	01
467	13	1953	01
416	13	2154	01
493	13	2154	01
522	13	2134	01
698	13	2173	01
1704	13	2156	01
1792	12	1941	01
176	13	1976	1
1301	13	1966	01
409	13	2052	01
69	13	1971	01
328	13	1994	01
559	13	2221	1
1461	13	2045	01
100	13	1920	01
1060	13	2033	01
172	13	1949	01
775	01	1938	1
700	13	2002	01
55	0	2105	01
189	01	2023	01
101	13	1925	01
1017	13	2113	01
900	13	1957	01
183	13	2154	01
486	13	2027	01
890	13	1941	01
63	13	2085	1
100	13	2100	01
475	13	1997	01
612	13	1999	01
291	13	2034	01
700	13	1999	01
710	13	2134	01
61	13	2154	01
452	01	2132	01
693	13	1925	01
1121	13	2106	01
41	13	2202	01
970	13	1957	01
675	13	2134	01
773	13	1945	01
332	13	2206	01
755	13	2076	1
778	13	2066	01
1092	13	2033	01
1207	13	2009	01
317	013	2202	01
582	13	2094	01
1162	01	2035	01
370	13	2025	01
78	13	1974	01
78	13	2072	01
1134	01	2113	01
789	0	2108	01
1121	13	2086	01
931	13	2134	01
456	01	1999	01
66	13	1957	01
450	13	1974	01
59	13	2134	01
705	13	1941	01
1624	13	2148	01
682	13	2156	01
607	13	2006	01
291	13	2073	01
906	13	2156	01
27	13	1992	01
332	13	2022	01
100	13	1968	01
633	1	2052	01
959	13	2189	01
399	13	2077	1
13	13	1932	1
279	13	2221	1
484	13	2206	01
388	13	1925	01
592	13	1925	01
480	13	1957	01
275	13	1998	01
657	13	2064	01
