# Supplementary material for: Environmental change makes robust ecological networks fragile
Source: Nat Commun. 2016 Aug 11;7:12462. doi: 10.1038/ncomms12462 (PMC4987532; doi:10.1038/ncomms12462)
Supplement: Supplementary Data 1 — Host-parasite networks and host extinction sequences in Avida experiments. The compressed archive includes the 100 co-evolved host-parasite networks and the host extinction sequences in the historical scenario. [file ncomms12462-s2.zip › Supplementary_data_S1/host_parasite_network_21.csv]

host_genotype	host_phenotype	parasite_genotype	parasite_phenotype
598	01235	2168	3
56	01235	1974	01
61	01235	2060	01
1062	01235	1730	03
230	01235	2252	01
1228	013	2512	01
983	01235	1965	0
13	046	2051	03
566	01235	1518	3
437	01235	1567	0
961	0	2059	01
532	235	2166	3
1344	01235	2254	01
50	01235	2548	01
160	0123	2533	01
222	01235	2390	2
788	01235	2359	01
227	01235	2511	01
1066	01235	2171	03
236	01235	2008	01
273	01235	2646	03
348	01235	2138	013
354	01235	1665	01
273	01235	2649	03
44	01235	2393	34
410	01235	1557	01
219	01235	2628	01
167	01235	2578	3
305	01235	1869	03
280	01235	1766	3
22	01235	2513	01
65	1235	2121	3
1042	01235	1936	3
303	01235	2138	013
1153	01235	1977	01
541	01235	2325	2
239	01235	2366	3
7	01235	1717	01
453	0235	2252	01
101	0125	1663	01
1190	01235	1902	01
436	013	2159	0
595	01235	2148	3
83	01235	2294	3
658	01235	1832	3
143	01235	1745	3
280	01235	2129	3
367	01235	1736	0
1239	01235	2333	03
292	0235	2014	01
54	0235	2133	01
213	01235	2265	3
229	01235	1804	0
44	01235	2587	3
327	235	1828	3
553	0125	2069	01
329	123	1992	01
1264	01235	1756	03
925	0135	2594	03
640	01235	2120	01
30	025	1460	2
112	01235	2509	03
161	0135	1838	3
280	01235	2238	01
148	0123	1484	3
106	0	1450	0
98	01235	2217	01
190	01235	2629	01
691	0235	2413	0
761	01235	1819	3
81	01235	2326	01
570	0	1488	01
29	046	2633	01
92	01235	2397	01
116	0345	2187	3
130	1235	1892	03
246	01235	2370	3
227	01235	2289	01
325	01235	1803	3
472	0235	1488	01
1117	1235	2497	01
386	01235	1558	03
745	03	2252	01
624	01235	1968	01
412	01235	1908	01
509	01235	2286	1
194	01235	2248	01
388	0235	1981	01
492	0125	2220	2
387	01235	2491	013
317	01	2604	01
201	01235	2036	0
526	01235	1824	01
366	0125	2500	013
593	01235	2284	03
28	235	1484	3
852	01235	2108	3
524	01235	2604	01
725	01235	2050	01235
487	235	2121	3
198	01235	1908	01
706	01235	2020	012
127	01235	1992	01
626	01235	1777	01
326	01235	2659	03
118	0	1482	01
387	01235	2105	3
203	01235	2453	01
214	01235	1443	03
962	01235	1965	0
648	01235	2138	013
67	01235	2115	0
248	235	2568	3
1115	01235	1876	3
143	01235	2385	0
251	01235	2440	3
468	1235	2043	013
188	01235	2593	3
407	0235	2252	01
137	01235	1933	013
400	01235	2513	01
694	01235	2567	01
414	01235	1795	01
454	01235	2012	3
1092	01235	2168	3
92	01235	1477	01
92	01235	1476	01235
221	01235	1555	01
361	1235	2022	01
1277	01235	2120	01
434	01235	2635	3
482	013	2633	01
625	01235	2306	013
377	01235	1882	3
170	01235	1690	1
170	01235	1693	1
309	01235	1517	03
104	1235	1478	01
45	01235	2461	01
844	01235	2578	3
244	01235	1578	3
443	0235	1785	03
381	0235	2359	01
195	0235	2398	0
663	013	1710	03
954	0125	2404	01
55	01235	2154	03
1252	01235	1703	0
744	01235	2110	01
357	01235	2036	0
576	01235	1739	01
322	01235	2168	3
216	01235	2105	3
173	01235	2092	0
950	01235	2290	01
561	01235	1839	03
249	046	2633	01
593	01235	1805	01
580	01235	1939	03
51	01235	2397	01
251	01235	2228	01
300	01235	1800	03
639	01235	1616	01
1086	01235	2281	03
1324	01235	2595	0
194	01235	2358	0
160	0123	1642	01
955	1235	1948	03
170	01235	2480	1
18	01235	1790	01
1247	01235	1672	03
1347	1235	1963	01
91	0125	1473	013
58	01235	2005	3
938	013	1580	0
42	0125	1888	03
1262	1235	2594	03
368	01235	1859	01
929	01235	1663	01
408	01235	1842	01
50	01235	1740	3
577	01235	2109	3
571	01235	2329	0
21	235	2071	3
1046	01235	1559	01
704	01235	2020	012
562	013	1948	03
80	235	2588	13
19	235	1766	3
19	235	1767	3
455	01235	1673	01
1097	01235	1652	3
809	01235	2615	01235
635	0235	1488	01
205	01235	2120	01
235	01235	2461	01
84	01235	2378	0134
13	046	2551	03
435	1235	2335	03
1	0125	2369	01
258	01235	2538	0
272	01235	2380	01
40	01235	1637	01
580	01235	2587	3
19	235	2121	3
188	01235	1749	3
729	05	1981	01
298	013	1748	13
296	01235	2589	0
68	01235	2578	3
201	01235	2042	3
1222	01235	1550	01
179	01235	1716	013
240	01235	1736	0
240	01235	1737	3
405	01235	1524	03
27	01235	2596	01
292	0235	1722	0
74	01235	1986	01
791	01235	1994	01
1165	013	2604	01
333	01235	2166	3
303	01235	2509	03
572	123	1997	2
988	013	2211	0
629	01235	1555	01
137	01235	2513	01
268	01235	1499	03
55	01235	1977	01
243	0125	2133	01
290	0235	1716	013
836	01235	2046	01
978	01235	1569	0
741	01235	1803	3
50	01235	2368	1
420	01235	1456	3
89	01235	2362	1
41	01235	2654	01
977	0	1794	01
730	01235	2632	3
620	01235	1475	01
752	01235	2024	01
730	01235	1691	2
130	1235	2231	03
18	01235	2590	01
210	01235	2237	01
77	1235	2397	01
444	0235	1503	01
171	01235	2224	2
210	01235	1763	01
144	01235	2638	3
333	01235	1839	03
548	0125	2446	01
41	01235	2277	3
1173	01235	2371	3
399	0235	2419	0
1023	0125	2359	01
198	01235	2065	3
216	01235	2599	3
108	01235	2318	01
216	01235	2594	03
334	03	1628	03
469	01235	2498	0
498	013	2490	03
41	01235	1655	3
720	01235	2483	0
325	01235	2281	03
1095	01235	1858	01
234	01235	2338	0
580	01235	1698	0
1005	0125	1432	01
627	01235	2571	01
812	01235	2509	03
470	0123	1491	1
119	01235	1652	3
589	01235	2509	03
772	01235	1721	01
1010	01235	1687	01
551	01235	1579	0
93	01235	1635	03
92	01235	2060	01
392	01235	2055	0
23	1235	2397	01
581	013	2557	0
114	01235	1855	0
194	01235	1510	03
37	1235	2495	2
228	01235	2474	01
657	01235	2359	01
329	123	1575	3
429	01235	1748	13
58	01235	2272	3
690	01235	2366	3
205	01235	2060	01
958	01235	2393	34
385	01235	1531	013
919	01235	1787	01
786	0135	1736	0
300	01235	2106	03
449	1235	1797	2
149	01235	1646	01
406	01235	1992	01
811	123	1828	3
194	01235	2359	01
588	0125	2299	01
654	01235	1876	3
251	01235	2046	01
447	1235	1997	2
835	0235	1932	0
164	01235	2323	3
119	01235	1759	01
1177	01235	1943	03
821	01235	1635	03
1342	0235	2133	01
797	0123	2533	01
953	013	1842	01
196	01235	2606	3
387	01235	1801	0
711	01235	2163	0
846	01235	2404	01
908	01235	2251	01
732	01235	1879	03
128	01235	2000	03
281	01235	2595	0
472	0235	2023	0
486	01235	2118	01
849	0125	2404	01
569	01235	2333	03
419	01235	1839	03
142	025	1997	2
201	01235	1568	3
387	01235	2053	0
351	035	2154	03
351	035	2157	03
1143	01235	1766	3
883	01235	2046	01
995	01235	2013	01
608	01235	1817	01
69	01235	1974	01
870	01235	2272	3
853	01235	1885	3
12	01235	1742	01
534	01235	2059	01
280	01235	2452	01
44	01235	1519	01
608	01235	1928	03
691	0235	1981	01
595	01235	2511	01
180	01235	1555	01
332	0	2450	01
785	01235	1683	03
716	0125	2508	01
779	1235	1846	03
31	01235	1854	01
625	01235	2509	03
908	01235	2471	01
769	01235	2509	03
467	0235	2026	01
244	01235	2486	3
502	01235	2251	01
227	01235	2072	1
244	01235	2488	3
1391	0235	2354	0
644	1235	2233	03
974	01235	2320	01
64	0235	2519	01
767	0235	2133	01
1158	1235	2441	2
355	0125	2298	01
830	01235	2042	3
221	01235	1826	0135
70	01235	2063	01
131	01235	2443	3
858	01235	2248	01
300	01235	2389	0
152	01235	2321	03
244	01235	1749	3
165	01235	1948	03
420	01235	1883	3
439	01235	2221	01
657	01235	1547	0
163	1235	1487	012
17	0235	1981	01
1129	01235	2509	03
25	1235	2189	01
315	0235	2121	3
1168	01235	1727	01
198	01235	1538	3
1282	01235	1756	03
10	0125	1773	01
623	01235	1795	01
216	01235	1456	3
93	01235	1741	3
182	01235	2309	01
573	01235	2286	1
470	0123	1487	012
501	01235	1662	01
284	1235	2013	01
865	01235	2281	03
83	01235	2146	01
701	123	2287	01
582	01235	2621	01
697	01235	1734	01
405	01235	2222	01
251	01235	2222	01
325	01235	1948	03
1116	01235	2052	2
558	01235	2244	01
385	01235	1524	03
772	01235	1660	01
462	01235	1885	3
385	01235	1523	01
48	01235	1871	01
1299	01235	1568	3
929	01235	2244	01
787	01235	2090	01
1101	01235	1829	0
138	0125	2404	01
595	01235	2469	3
777	01235	1791	3
387	01235	2597	013
254	01235	1635	03
196	01235	2127	01
273	01235	1748	13
54	0235	1488	01
569	01235	1456	3
1123	01235	1569	0
395	01235	2162	1
300	01235	2000	03
833	01235	2146	01
238	01235	2446	01
268	01235	2251	01
866	01235	1622	0
890	0125	2522	0
552	01235	2511	01
93	01235	1992	01
985	01235	2387	01
700	01235	2477	01
240	01235	1869	03
813	01235	2544	3
221	01235	1444	1
642	01235	2120	01
420	01235	2633	01
77	1235	1608	01
35	0235	2087	01
887	01235	2110	01
485	0235	1488	01
387	01235	2603	03
135	01235	2279	01
535	01235	2351	0
1099	01235	1468	01
45	01235	2564	12
170	01235	1573	3
221	01235	2525	2
780	1235	1797	2
1008	01235	2402	01235
137	01235	2408	01
75	01235	2359	01
333	01235	2036	0
1205	0135	2042	3
226	01235	2323	3
296	01235	1846	03
582	01235	1439	0
375	01235	2398	0
899	01235	1736	0
759	01235	2513	01
112	01235	1920	01
289	01235	1556	03
256	01235	2140	1
546	013	1781	01
221	01235	2255	01
27	01235	2002	0
15	01235	2390	2
559	0123	2152	3
107	0125	2183	01
129	01235	2513	01
174	1235	2175	03
174	1235	2174	03
10	0125	2241	01
100	0125	1869	03
335	03	2133	01
10	0125	2244	01
574	01235	2326	01
360	01235	1743	01
630	1235	2342	01
654	01235	2525	2
627	01235	2317	01
142	025	1892	03
169	01235	2489	013
549	0135	1735	01
756	035	1554	01
979	01235	2200	01
309	01235	2213	3
107	0125	2506	01
477	01235	2390	2
566	01235	2591	3
907	01235	2597	013
940	0123	1883	3
178	025	1892	03
434	01235	1790	01
720	01235	1793	0
124	0135	1936	3
350	01235	1694	3
1070	0123	1932	0
108	01235	1576	2
408	01235	2107	01
713	1235	2190	125
278	01235	2017	01
278	01235	2014	01
733	01235	1992	01
623	01235	2212	01
737	013	1748	13
957	123	2000	03
47	01235	1613	1
678	013	1886	3
343	01235	2461	01
368	01235	1860	1
873	0135	2269	3
454	01235	1479	3
541	01235	1586	2
577	01235	2383	03
610	0125	1582	0
371	013	1916	01
450	01235	2584	3
537	0125	1658	01
1163	01235	1604	01
217	01235	2290	01
194	01235	2193	01
201	01235	2523	3
731	013	2213	3
280	01235	1908	01
661	0235	2252	01
325	01235	1848	03
760	01235	1428	1
676	235	2071	3
1145	01235	2002	0
524	01235	1806	01
912	0235	1488	01
571	01235	1888	03
1083	1235	2331	03
315	0235	1767	3
963	01235	2358	0
405	01235	1896	01
677	01235	2509	03
300	01235	1706	013
72	1235	2441	2
537	0125	2454	01
461	01235	2258	0
723	01235	1642	01
917	01235	1883	3
393	0235	2529	3
155	0125	1736	0
278	01235	1718	01
590	01235	1747	0
64	0235	1865	3
1052	01235	2166	3
179	01235	2121	3
624	01235	1858	01
355	0125	1973	01
107	0125	1958	01
103	01235	1902	01
973	1235	2231	03
363	0235	2133	01
54	0235	1722	0
281	01235	2396	01
505	01235	1934	03
528	01235	1884	0
624	01235	2083	0
1190	01235	1653	3
434	01235	2540	01235
333	01235	2000	03
633	01235	2002	0
553	0125	1772	01
1219	01235	2267	0
136	01235	1827	3
146	0123	1756	03
385	01235	2605	01
646	01235	2489	013
247	01235	2509	03
943	0123	2564	12
296	01235	1892	03
752	01235	1817	01
44	01235	1579	0
1283	01235	2089	3
596	1235	2497	01
846	01235	1557	01
711	01235	2322	0
324	01235	2401	01
636	01235	2160	0
593	01235	1755	0
41	01235	1531	013
457	013	1771	01
280	01235	1482	01
50	01235	1936	3
628	1235	1900	03
1180	0235	2133	01
225	0235	1508	03
434	01235	2163	0
214	01235	1934	03
595	01235	1621	03
100	0125	1488	01
189	046	2383	03
346	01235	1668	01
460	0	1888	03
5	0	2398	0
23	1235	1487	012
114	01235	2398	0
104	1235	1765	1
509	01235	1957	1
241	01235	2592	3
1060	01235	1713	03
95	01235	2279	01
1107	0135	1688	0
257	01235	1836	01
244	01235	2593	3
124	0135	2633	01
566	01235	2589	0
268	01235	2509	03
163	1235	2397	01
80	235	1885	3
336	0123	2033	01
41	01235	1756	03
320	01235	2059	01
70	01235	2061	1
349	0235	1716	013
140	1235	2343	3
789	01235	2166	3
154	01	2156	01
521	0125	2464	01
294	01235	2072	1
686	01235	2000	03
438	1235	1679	1
17	0235	2405	03
170	01235	2427	03
79	1235	1731	01
385	01235	1896	01
1072	01235	1582	0
244	01235	2103	3
1161	01235	1826	0135
1291	01235	1764	01
689	0235	1722	0
123	0125	1432	01
42	0125	2104	0
508	01235	1771	01
661	0235	2313	01
219	01235	2320	01
201	01235	1993	0
1223	0135	2383	03
266	0123	1957	1
597	01235	1468	01
231	01235	2251	01
982	0123	2399	3
1231	1235	2397	01
29	046	2383	03
202	01235	1679	1
114	01235	1959	01
138	0125	2465	01
693	0135	2042	3
143	01235	1938	3
644	1235	1902	01
1333	03	1885	3
446	01235	2259	01
430	01	2458	01
722	01235	1724	01
253	01235	2587	3
895	0235	2133	01
251	01235	1841	3
219	01235	2252	01
270	01235	1789	01
352	01235	2594	03
134	01235	1696	0
200	0125	2379	03
966	0125	2369	01
160	0123	2324	01
698	0123	1935	03
295	01235	1982	0
1043	0125	1776	01
76	01235	2479	01
143	01235	2595	0
408	01235	2595	0
1321	01235	2344	0
651	0235	2457	0
26	01235	1751	01
928	013	1730	03
510	0235	1488	01
325	01235	1529	0
842	01235	1514	0
944	0135	2219	3
1155	01235	2409	01
561	01235	2642	3
268	01235	2083	0
159	1235	1495	01
88	013	1830	01
441	01235	2069	01
302	0125	2036	0
107	0125	1658	01
39	01235	1597	3
299	01235	1749	3
494	0235	1600	013
345	01235	1917	01
894	0125	2517	01
11	01235	2499	13
665	013	2287	01
314	0	1849	01
95	01235	1465	01
908	01235	1509	01
159	1235	1925	01
12	01235	1578	3
898	01235	1526	01
78	01235	2662	01
1140	01235	1902	01
104	1235	2553	1
947	03	2022	01
18	01235	2537	01
504	01235	1817	01
420	01235	2383	03
22	01235	1498	1
778	01235	1616	01
1022	0235	2354	0
598	01235	1745	3
1111	01235	2404	01
576	01235	2257	03
221	01235	1876	3
774	013	2138	013
618	01235	1601	01
330	01235	2551	03
281	01235	1714	3
858	01235	2359	01
1241	01235	2051	03
310	03	2598	01
13	046	1470	0
13	046	1471	0
483	0235	2077	03
209	01235	2138	013
209	01235	2139	01
273	01235	2331	03
844	01235	2096	01
566	01235	2331	03
828	01235	1578	3
754	01235	2110	01
1058	01235	1568	3
104	1235	1602	13
1130	0235	2133	01
225	0235	2427	03
627	01235	2200	01
88	013	2423	01
593	01235	1948	03
166	046	1471	0
802	0235	1488	01
305	01235	2570	3
387	01235	1710	03
202	01235	2251	01
503	01235	1585	3
467	0235	1488	01
96	01235	2560	01
972	01235	1999	03
510	0235	2312	03
8	0125	2356	01
300	01235	1948	03
50	01235	1876	3
19	235	1484	3
50	01235	2633	01
590	01235	1642	01
278	01235	1954	013
374	125	2183	01
143	01235	1589	01
623	01235	1457	3
1284	01235	2660	3
300	01235	2444	0
46	01235	1808	013
54	0235	2029	0
149	01235	1751	01
22	01235	2138	013
111	0123	1877	3
251	01235	1457	3
229	01235	2660	3
261	01235	1556	03
916	01235	1884	0
370	1235	2397	01
1002	01235	2005	3
173	01235	1556	03
1098	01235	1985	01
186	01235	1605	01
364	01235	2211	0
399	0235	2087	01
204	0125	2135	01
292	0235	2505	013
162	01235	1759	01
1319	01235	2208	0
772	01235	1661	01
728	1235	2407	01
113	01235	1500	01
594	012	2154	03
319	01235	2251	01
638	01235	1986	01
355	0125	1776	01
63	1235	1814	13
12	01235	2214	03
12	01235	2210	03
268	01235	2082	01
1256	013	2172	01
251	01235	2176	01
542	0135	2219	3
900	01235	1456	3
804	01235	1985	01
204	0125	2359	01
771	01235	1519	01
386	01235	1861	03
133	01235	1545	0
197	01235	1980	01
1012	01235	1985	01
470	0123	2020	012
73	01235	2348	3
324	01235	1605	01
1087	0123	1742	01
887	01235	2389	0
408	01235	1705	01
1122	01235	1652	3
215	01235	1740	3
989	01235	1700	3
1005	0125	1821	01
633	01235	2596	01
633	01235	2595	0
281	01235	2448	01
658	01235	2578	3
197	01235	1435	0
707	01235	2213	3
182	01235	2473	03
511	01235	2248	01
1030	01235	2595	0
885	123	1892	03
251	01235	2596	01
434	01235	2366	3
753	01235	1454	03
658	01235	2377	03
595	01235	1931	3
451	01235	2440	3
1346	01235	2444	0
305	01235	2366	3
257	01235	2210	03
442	1235	1997	2
30	025	2170	0
478	01235	2461	01
102	0	2151	01
425	01235	2337	01
41	01235	1652	3
866	01235	2088	0
219	01235	1686	0
92	01235	1955	0
558	01235	1600	013
308	01235	2398	0
1309	35	2333	03
746	01235	2513	01
293	01235	1826	0135
913	01	2404	01
107	0125	2069	01
1240	01235	1954	013
751	0123	2270	3
720	01235	2211	0
414	01235	2042	3
207	0235	2403	01
82	01235	1451	3
616	01235	2461	01
530	0125	2210	03
810	1235	1771	01
239	01235	2624	3
868	01235	2514	1
333	01235	1885	3
593	01235	1952	0
927	01235	2126	01
560	0235	2133	01
433	0235	1921	03
693	0135	1645	01
31	01235	2131	01
325	01235	2340	03
92	01235	1541	1
580	01235	2208	0
764	0235	1664	01
1071	01235	1556	03
725	01235	2334	0
283	01235	1814	13
578	0125	1895	0
349	0235	1600	013
439	01235	1895	0
787	01235	1987	0
17	0235	2517	01
417	0235	1488	01
1084	01235	2359	01
292	0235	2403	01
580	01235	1514	0
675	01235	1965	0
49	01235	1525	0
173	01235	1932	0
251	01235	1466	3
649	0	2464	01
432	01235	1740	3
108	01235	1985	01
44	01235	1644	03
229	01235	1896	01
350	01235	2638	3
522	01235	2630	01
17	0235	2027	01
59	01235	2213	3
595	01235	2519	01
229	01235	1524	03
695	01235	1675	3
259	01235	1748	13
634	013	1805	01
312	01235	1488	01
27	01235	1457	3
448	01235	2151	01
435	1235	2175	03
387	01235	1456	3
361	1235	1779	01
679	0125	1978	01
296	01235	2051	03
150	01235	1503	01
398	13	2356	01
637	01235	1541	1
510	0235	2411	01
510	0235	2412	0
753	01235	2379	03
890	0125	2412	0
891	01235	1583	0
1017	01235	2425	3
764	0235	2133	01
405	01235	1802	0
297	01235	2117	0
673	01235	2071	3
656	01235	1636	01
656	01235	1635	03
41	01235	1948	03
656	01235	1638	03
21	235	2563	3
385	01235	2654	01
1000	0235	2256	01
615	1235	1497	01
20	01235	2059	01
786	0135	2580	0
738	01235	2036	0
104	1235	2397	01
267	0125	2524	0
507	0135	1426	01
615	1235	1817	01
921	01235	1568	3
237	0125	2013	01
35	0235	2252	01
379	01235	1993	0
833	01235	2363	3
12	01235	1886	3
12	01235	1887	03
326	01235	2551	03
528	01235	1839	03
104	1235	1715	01
303	01235	1541	1
711	01235	1446	3
282	01235	1668	01
1345	01235	2113	01
1124	0235	1722	0
584	0235	1981	01
1184	0125	2128	01
694	01235	2513	01
599	0235	1488	01
967	0235	1716	013
138	0125	1977	01
270	01235	2326	01
618	01235	1763	01
223	01235	2360	01
107	0125	2128	01
1183	01235	2059	01
107	0125	2125	01
865	01235	1948	03
1052	01235	2635	3
1015	01235	2513	01
358	01235	1726	3
143	01235	1833	01
80	235	2366	3
309	01235	1694	3
900	01235	2641	1
50	01235	2525	2
906	01235	2459	3
746	01235	1985	01
597	01235	1654	0
1365	0	2086	01
239	01235	2470	0
172	0125	1969	013
405	01235	2270	3
225	0235	2088	0
1332	01235	1439	0
777	01235	2645	3
192	046	1470	0
491	013	2042	3
117	01235	1555	01
44	01235	2484	03
104	1235	1959	01
202	01235	2473	03
510	0235	1868	01
113	01235	2188	01
798	012	2616	01
623	01235	2637	3
44	01235	2377	03
17	0235	2305	0
595	01235	1861	03
506	046	2051	03
1122	01235	1524	03
244	01235	2269	3
436	013	2576	0
223	01235	2140	1
3	235	2071	3
447	1235	2218	2
367	01235	1829	0
180	01235	2468	01
408	01235	1945	0
77	1235	2061	1
738	01235	2582	01
565	1235	1709	01
54	0235	2515	013
475	0123	1961	01
659	01235	1989	01
312	01235	1433	01
321	01235	2306	013
361	1235	2410	01
196	01235	2068	01
664	0125	2609	01
515	01235	2219	3
832	03	2252	01
926	01235	1672	03
975	0235	1488	01
1201	0235	2424	0
666	01235	2404	01
268	01235	1975	3
77	1235	1851	1
271	01235	1436	01
968	0123	2341	0
21	235	2556	3
642	01235	2060	01
43	01235	2600	013
718	0235	2313	01
349	0235	1910	013
402	01235	1560	1
272	01235	2377	03
834	013	2290	01
322	01235	1833	01
789	01235	2635	3
1266	1235	2122	01
50	01235	1883	3
1018	01235	2347	3
565	1235	2495	2
86	1235	1839	03
618	01235	2059	01
1157	0125	1658	01
107	0125	2460	01
126	01235	1826	0135
171	01235	1586	2
410	01235	2404	01
23	1235	1914	01
512	0123	1861	03
250	0125	2128	01
170	01235	1679	1
598	01235	2044	3
1267	0235	1869	03
1078	013	1883	3
143	01235	2320	01
27	01235	2438	01
538	01235	1757	01
305	01235	2410	01
992	0235	1736	0
608	01235	2079	01
253	01235	1461	3
511	01235	2359	01
697	01235	1441	01
147	1235	1797	2
366	0125	1598	01
225	0235	1499	03
561	01235	2382	3
108	01235	2254	01
1009	01235	2278	1
1246	01235	1817	01
503	01235	1791	3
591	01235	2513	01
52	235	2152	3
1308	01235	2633	01
782	01235	1943	03
699	01235	1737	3
222	01235	2051	03
524	01235	1472	01
47	01235	2183	01
1057	01235	2221	01
134	01235	1635	03
13	046	1532	0
595	01235	2198	3
623	01235	2042	3
698	0123	1556	03
1224	01235	2474	01
143	01235	1791	3
509	01235	1426	01
281	01235	2604	01
148	0123	1432	01
229	01235	1652	3
405	01235	2046	01
155	0125	2412	0
1036	01235	2436	01
490	01235	2521	01
57	01235	1447	01
47	01235	1957	1
651	0235	1861	03
1037	01235	1590	3
602	01235	2359	01
405	01235	2440	3
640	01235	1764	01
193	01235	2338	0
575	01235	2359	01
580	01235	1579	0
566	01235	1890	0
110	01235	1577	3
566	01235	1892	03
286	01235	2398	0
80	235	2166	3
819	01235	2252	01
66	01235	2468	01
1010	01235	1639	01
772	01235	2290	01
66	01235	2461	01
50	01235	1695	03
50	01235	1692	3
155	0125	1868	01
406	01235	2582	01
1069	01235	2042	3
347	01235	2461	01
727	01235	1954	013
351	035	1934	03
862	01235	2126	01
58	01235	2221	01
1102	01235	1928	03
125	01235	2242	01
682	235	1766	3
727	01235	2606	3
307	012	1723	1
622	013	1580	0
263	01235	2617	03
718	0235	2250	3
705	0	2597	013
390	1235	2231	03
529	01235	2059	01
814	01235	1998	3
399	0235	1681	0
755	013	2584	3
767	0235	1549	01
952	125	2221	01
10	0125	1919	01
795	01235	2359	01
112	01235	1544	03
1090	1235	2178	3
349	0235	1909	3
428	01235	2490	03
62	0125	2036	0
132	01235	2102	01
1021	01235	1858	01
1013	01235	2036	0
305	01235	1680	0
196	01235	1963	01
174	1235	2276	03
653	13	2534	3
101	0125	2555	01
814	01235	1842	01
755	013	1581	3
208	235	2018	13
695	01235	2513	01
257	01235	1578	3
1108	0123	1736	0
965	01235	2280	01
765	046	2096	01
151	0	1644	03
178	025	1588	2
1038	0123	1704	01
434	01235	1840	01
524	01235	2595	0
41	01235	2389	0
355	0125	2516	01
281	01235	1759	01
538	01235	2279	01
714	01235	2333	03
1043	0125	1864	0
25	1235	1914	01
389	01235	1837	01
1024	01235	2110	01
161	0135	1522	3
305	01235	2314	0
221	01235	1983	01
355	0125	2359	01
399	0235	2153	01
253	01235	1582	0
104	1235	1809	01
253	01235	1580	0
367	01235	2040	013
433	0235	1970	03
439	01235	2005	3
411	035	1488	01
173	01235	1508	03
922	01235	2320	01
1159	013	1727	01
113	01235	1616	01
1240	01235	2062	1
329	123	1641	01
697	01235	2359	01
233	0125	2604	01
386	01235	1670	03
66	01235	1555	01
337	013	2036	0
1034	01235	2359	01
595	01235	2364	3
225	0235	2577	3
251	01235	2387	01
877	01235	2654	01
93	01235	2152	3
121	01235	2346	013
629	01235	1616	01
1141	01235	1727	01
454	01235	1766	3
617	01235	1759	01
1164	01235	2138	013
382	01235	2211	0
148	0123	2081	01
285	01235	2141	01
96	01235	2059	01
83	01235	1733	01
303	01235	2353	01
173	01235	1870	3
268	01235	1559	01
19	235	1429	3
911	01235	2036	0
300	01235	2274	03
298	013	2489	013
306	0125	1488	01
563	01235	2213	3
588	0125	1432	01
368	01235	1962	3
83	01235	1626	01
1203	01235	1885	3
1373	01235	1763	01
1002	01235	2221	01
418	01235	2359	01
850	0	2133	01
523	01235	1807	03
416	013	1948	03
624	01235	1928	03
320	01235	1427	01
170	01235	1509	01
21	235	1538	3
672	01235	2398	0
44	01235	2104	0
749	01235	1519	01
288	0125	2075	01
951	01235	2036	0
279	01235	2461	01
41	01235	2178	3
171	01235	2325	2
243	0125	1963	01
405	01235	2590	01
194	01235	1820	01
652	01235	1687	01
87	01235	1901	3
196	01235	1954	013
211	0123	2059	01
232	1235	2397	01
368	01235	1541	1
60	0235	1600	013
38	01235	2552	01
126	01235	1936	3
627	01235	1633	01
27	01235	2259	01
386	01235	1971	03
18	01235	2270	3
576	01235	1679	1
147	1235	1463	3
1051	01235	2120	01
607	1235	2051	03
247	01235	1627	01
1362	01235	2060	01
96	01235	2130	01
64	0235	1970	03
221	01235	2420	1
174	1235	1997	2
519	0	1432	01
138	0125	1431	01
496	01235	2252	01
647	0125	1919	01
50	01235	2372	3
717	01235	2028	0
50	01235	2376	01
578	0125	2104	0
1112	03	2053	0
41	01235	2281	03
1136	01235	2404	01
711	01235	2524	0
41	01235	2285	03
711	01235	2526	3
142	025	2327	03
405	01235	2110	01
405	01235	2111	3
454	01235	1482	01
36	01235	1735	01
775	01235	1721	01
15	01235	2323	3
1207	13	2491	013
58	01235	1839	03
579	01235	2351	0
325	01235	2657	013
192	046	2051	03
877	01235	1651	13
197	01235	1729	0
1003	125	2296	01
1001	01235	2366	3
645	01235	2051	03
74	01235	1735	01
47	01235	2072	1
85	01235	2549	01
163	1235	2020	012
91	0125	1472	01
511	01235	1616	01
511	01235	1617	01
108	01235	1679	1
760	01235	2452	01
806	01235	1955	0
83	01235	2152	3
92	01235	1611	1
1173	01235	2523	3
383	01235	2468	01
238	01235	2282	01
163	1235	2240	01
27	01235	1878	01
251	01235	2392	01
916	01235	1583	0
782	01235	1582	0
935	01235	2000	03
380	013	1936	3
1214	01235	2003	03
736	01235	1456	3
458	046	1470	0
753	01235	1886	3
566	01235	1748	13
640	01235	2451	01
683	0125	1598	01
516	01235	1754	2
54	0235	2419	0
406	01235	2211	0
959	0235	1566	0
54	0235	2412	0
355	0125	1618	01
1010	01235	1989	01
642	01235	1764	01
441	01235	1957	1
30	025	1459	2
323	0123	2533	01
585	0123	1925	01
1367	01235	2000	03
666	01235	1728	01
720	01235	2166	3
550	01235	1805	01
54	0235	2090	01
472	0235	1780	01
692	01235	1972	01
524	01235	2446	01
998	01235	1703	0
312	01235	1553	01
1038	0123	2222	01
296	01235	2650	03
368	01235	2397	01
146	0123	1947	03
387	01235	2333	03
470	0123	2564	12
1172	01235	2524	0
607	1235	2602	3
571	01235	2104	0
251	01235	2656	01
41	01235	1905	3
407	0235	1981	01
781	01235	2359	01
9	0235	2252	01
27	01235	2436	01
12	01235	2261	3
131	01235	2049	3
536	01235	2353	01
588	0125	2080	01
753	01235	2269	3
266	0123	2399	3
582	01235	1499	03
60	0235	2121	3
44	01235	1939	03
424	0125	2460	01
789	01235	1516	03
783	01235	2501	01
773	01235	2362	1
479	013	2061	1
716	0125	1919	01
820	0125	2572	03
243	0125	1775	03
366	0125	2449	0
475	0123	1537	01
534	01235	2130	01
60	0235	2236	01
481	01235	1474	01
1160	01235	2603	03
104	1235	2240	01
721	013	2597	013
120	01235	2176	01
3	235	1811	3
3	235	1813	23
105	0125	2298	01
232	1235	2564	12
206	01235	2117	0
101	0125	2241	01
216	01235	2226	3
742	01235	2237	01
763	01235	1457	3
507	0135	1957	1
130	1235	2051	03
1257	01235	1902	01
637	01235	2509	03
50	01235	2096	01
671	01235	2630	01
604	01235	2585	03
592	0235	1628	03
397	01	2183	01
88	013	2205	01
17	0235	1488	01
210	01235	2059	01
44	01235	1703	0
305	01235	2421	3
163	1235	2016	01
464	01235	1652	3
488	01235	2143	03
623	01235	2270	3
1106	046	2538	0
16	01235	2397	01
287	0235	2133	01
175	1235	2217	01
541	01235	2271	2
899	01235	1829	0
686	01235	1885	3
914	01235	2654	01
325	01235	2005	3
367	01235	1685	0
264	01235	1748	13
227	01235	1430	01
439	01235	2115	0
31	01235	2059	01
64	0235	2148	3
1055	0235	1981	01
709	0125	2509	03
225	0235	1932	0
1181	01235	2359	01
265	01235	2360	01
300	01235	1839	03
435	1235	1997	2
25	1235	2397	01
303	01235	1498	1
758	01235	2430	3
10	0125	2555	01
285	01235	2133	01
113	01235	1555	01
662	0123	1669	0
882	01235	2513	01
269	235	1635	03
101	0125	2013	01
960	01235	1764	01
446	01235	1689	0
446	01235	1686	0
159	1235	1488	01
244	01235	1887	03
544	025	1997	2
362	1235	2356	01
292	0235	2456	01
3	235	2129	3
406	01235	1641	01
515	01235	2383	03
1290	01235	1833	01
50	01235	1555	01
1031	01235	1763	01
1002	01235	1845	0
406	01235	2209	01
770	01235	1538	3
923	0125	2036	0
83	01235	1557	01
884	013	2377	03
640	01235	2060	01
568	0235	1488	01
176	235	2534	3
132	01235	2099	0
624	01235	2245	01
817	01235	1529	0
349	0235	1954	013
338	0	2039	01
579	01235	1855	0
494	0235	2121	3
650	0125	2104	0
183	01235	1741	3
874	01235	1672	03
777	01235	1998	3
171	01235	2495	2
1010	01235	2320	01
206	01235	1803	3
67	01235	1701	2
77	1235	2342	01
470	0123	2190	125
668	01235	1488	01
758	01235	1679	1
99	01235	1751	01
582	01235	1556	03
292	0235	1488	01
156	0	2353	01
582	01235	1823	03
15	01235	2265	3
188	01235	2269	3
197	01235	1434	03
174	1235	2335	03
623	01235	1993	0
41	01235	2110	01
679	0125	2460	01
584	0235	1488	01
794	1235	1914	01
431	01235	2057	01
9	0235	1488	01
276	01235	1768	01
837	0235	1441	01
1006	0235	1493	0
409	03	2338	0
936	01235	2410	01
173	01235	1682	03
576	01235	1566	0
229	01235	2234	03
394	01235	1965	0
25	1235	2564	12
893	01235	1662	01
949	01235	2110	01
879	03	1488	01
223	01235	1727	01
188	01235	1462	3
225	0235	1566	0
1031	01235	2070	01
667	01235	1429	3
405	01235	2550	3
240	01235	2522	0
240	01235	2523	3
1021	01235	2295	01
843	01235	2037	1
422	13	2551	03
1125	01235	2398	0
469	01235	2661	03
785	01235	2523	3
283	01235	2013	01
114	01235	1480	012
131	01235	1902	01
92	01235	2341	0
553	0125	2128	01
463	01235	2042	3
674	0123	2270	3
173	01235	2161	03
508	01235	1666	1
1032	01235	1623	01
27	01235	1704	01
940	0123	2586	1
92	01235	1859	01
359	0125	1993	0
80	235	2635	3
113	01235	1487	012
617	01235	1652	3
421	1235	2495	2
121	01235	2239	01
790	01235	1745	3
4	01235	2564	12
907	01235	1710	03
41	01235	1850	03
180	01235	2031	01
386	01235	2142	3
303	01235	1815	1
659	01235	1687	01
300	01235	1648	03
25	1235	1608	01
268	01235	1924	03
1255	01235	1616	01
1280	01235	2110	01
446	01235	1742	01
446	01235	1745	3
1060	01235	1710	03
83	01235	1562	01
244	01235	1946	3
825	0123	2203	0
245	01235	1984	01
816	013	2059	01
446	01235	1989	01
54	0235	1680	0
363	0235	1488	01
740	01235	2197	01
1132	01235	2656	01
446	01235	2320	01
406	01235	2098	0
285	01235	1490	0
499	01235	2525	2
577	01235	1798	0
901	125	2026	01
888	01235	1805	01
333	01235	2389	0
673	01235	1475	01
688	01235	2096	01
340	0235	1488	01
120	01235	2336	3
590	01235	2377	03
204	0125	1776	01
204	0125	1778	01
318	01	1543	01
871	01235	2101	3
1204	01235	2410	01
132	01235	2436	01
859	01235	1889	03
571	01235	1699	0
271	01235	1620	01
814	01235	1791	3
324	01235	2072	1
624	01235	2290	01
221	01235	2368	1
385	01235	2326	01
64	0235	1435	0
501	01235	1965	0
171	01235	1797	2
100	0125	1504	03
419	01235	2005	3
462	01235	2389	0
122	013	1684	3
614	0235	2252	01
420	01235	2096	01
