# Supplementary material for: Environmental change makes robust ecological networks fragile
Source: Nat Commun. 2016 Aug 11;7:12462. doi: 10.1038/ncomms12462 (PMC4987532; doi:10.1038/ncomms12462)
Supplement: Supplementary Data 1 — Host-parasite networks and host extinction sequences in Avida experiments. The compressed archive includes the 100 co-evolved host-parasite networks and the host extinction sequences in the historical scenario. [file ncomms12462-s2.zip › Supplementary_data_S1/host_parasite_network_22.csv]

host_genotype	host_phenotype	parasite_genotype	parasite_phenotype
630	0	2234	0
543	0	1924	0
1601	0	1847	0
1009	04	1959	0
530	0	2468	0
361	0	1846	0
680	0	2462	0
417	0	1744	0
342	0	2344	0
307	04	2220	0
355	0	2080	0
744	01	2276	0
390	04	1813	0
777	04	2625	0
1124	04	2225	0
465	0	2508	0
1617	0	2710	0
30	0	2265	0
1226	0	1886	0
276	0	2604	0
713	04	2242	0
1364	0	2197	0
875	04	2702	0
159	0	1962	0
421	0	2156	0
100	0	2186	0
20	0	2702	0
211	0	2626	0
124	04	2340	0
844	0	2581	0
101	0	1918	0
241	0	2417	0
942	0	2137	0
165	0	1883	0
60	0	2698	0
161	0	2585	0
1205	0	1775	0
113	04	1858	0
879	01	2043	0
908	03	2733	0
121	0	1925	0
298	0	2203	0
265	0	1901	0
1080	0	2395	0
282	04	2650	0
1254	0	2699	0
35	0	2728	0
395	0	1990	0
670	0	2631	0
970	03	2597	0
970	03	2593	0
1074	0	2271	0
29	04	2634	0
29	04	2637	0
121	0	1810	0
1323	0	2152	0
142	0	1901	0
1167	0	2236	0
430	04	2648	0
346	0	2193	0
568	04	2372	0
1514	04	2193	0
368	0	2107	0
535	0	2633	0
437	0	1962	0
352	0	2252	0
651	0	2534	0
510	0	1951	0
168	04	2174	0
11	04	2157	0
821	04	1928	0
395	0	2712	0
131	0	2328	0
285	0	1790	0
183	04	2470	0
569	0	2465	0
1108	04	1768	0
1484	0	1984	0
385	04	2555	0
167	0	2010	0
87	0	2653	0
446	0	2609	0
33	0	2090	0
598	0	2621	0
82	0	2739	0
683	01	2064	0
241	0	2778	0
399	0	2363	0
1396	0	2257	0
56	0	2542	0
174	0	2033	0
55	0	1772	0
214	04	1840	0
818	0	2155	0
646	03	2685	0
255	0	2257	0
375	0	2077	0
45	0	2468	0
431	04	2145	0
13	0	2044	0
23	0	2082	0
505	0	2189	0
988	04	1798	0
1473	04	1959	0
10	04	2052	0
342	0	2337	0
1315	04	2365	0
147	04	2774	0
379	01	2349	0
1158	0	2462	0
1263	0	2653	0
318	0	2300	0
581	04	2716	0
4	0	1886	0
1615	0	2767	0
1220	0	2311	0
159	0	1970	0
214	04	2527	0
524	01	2043	0
307	04	1847	0
1710	0	1774	0
315	0	2107	0
257	0	2125	0
272	0	2462	0
863	0	2650	0
45	0	2604	0
672	0	2337	0
196	0	2408	0
727	04	1758	0
213	04	2257	0
537	0	2408	0
31	0	2484	0
1456	04	2758	0
388	0	2473	0
219	0	2363	0
204	035	2508	0
342	0	2661	0
473	0	1781	0
508	0	2596	0
159	0	1757	0
365	04	2729	0
1176	0	2597	0
552	0	2158	0
29	04	2350	0
37	0	2710	0
533	0	2208	0
362	0	2564	0
753	0	1757	0
134	04	2002	0
430	04	2518	0
481	0	2219	0
436	0	1999	0
1002	0	1920	0
229	03	2175	0
938	04	2437	0
352	0	2249	0
310	0	1781	0
38	0	2180	0
606	04	2490	0
1342	0	2499	0
94	04	2549	0
560	04	2600	0
179	0	2287	0
171	0	2047	0
303	0	2500	0
832	0	2025	0
589	0	2757	0
383	04	1918	0
243	0	2826	0
383	04	1914	0
79	0	2453	0
1283	0	1813	0
412	0	2462	0
310	0	2046	0
246	04	2625	0
1418	0	2604	0
770	0	2019	0
561	0	2049	0
1166	0	2120	0
11	04	2236	0
89	0	2363	0
1130	0	2544	0
65	0	1902	0
45	0	1749	0
338	0	2405	0
286	04	2139	0
382	0	2728	0
555	0	2722	0
131	0	1752	0
117	0	2117	0
113	04	1921	0
155	04	2112	0
747	0	2000	0
332	04	2469	0
602	04	1974	0
1199	0	2593	0
149	0	2660	0
16	04	1976	0
113	04	1851	0
836	0	2462	0
681	0	1826	0
245	04	2657	0
1246	03	1958	0
445	046	2813	0
150	0	1770	0
121	0	2069	0
1613	0	1813	0
307	04	2806	0
791	03	1767	0
121	0	2667	0
363	034	2301	0
310	0	2559	0
193	0	2183	0
344	04	1912	0
689	04	2470	0
150	0	2295	0
376	0	2818	0
11	04	2505	0
265	0	2322	0
291	0	2315	0
882	04	2483	0
409	0	2669	0
668	0	2649	0
433	0	2462	0
647	0	1742	0
38	0	1984	0
1532	0	2667	0
421	0	2044	0
543	0	2582	0
803	0	2033	0
27	04	1912	0
1187	0	1742	0
146	04	1851	0
138	0	2706	0
48	0	2436	0
572	0	2749	0
65	0	2252	0
461	0	2005	0
593	0	2609	0
1082	0	2604	0
713	04	1874	0
407	0	2782	0
369	0	1787	0
972	0	2517	0
348	04	1763	0
276	0	2209	0
153	0	2328	0
29	04	2348	0
971	04	2019	0
117	0	1821	0
117	0	1820	0
45	0	2047	0
47	0	2808	0
1144	0	2519	0
205	0	2115	0
946	0	2342	0
197	04	2324	0
49	0	2499	0
74	01	2701	0
865	0	1901	0
523	0	2590	0
131	0	2010	0
722	0	2004	0
666	04	2518	0
327	0	1792	0
54	03	1810	0
1341	046	2361	0
368	0	2653	0
10	04	2525	0
78	046	2083	0
1234	04	2264	0
1127	0	1902	0
261	04	2483	0
459	0	2237	0
953	04	1849	0
224	0	2485	0
224	0	2487	0
350	0	2000	0
818	0	2555	0
247	0	2339	0
565	0	2307	0
10	04	2528	0
493	0	2410	0
211	0	2180	0
1304	0	2465	0
38	0	2401	0
11	04	1937	0
403	046	2047	0
120	0	2767	0
302	0	2137	0
792	0	2775	0
611	04	2262	0
1060	0	2089	0
26	0	2388	0
808	0	2708	0
160	04	1851	0
381	03	2018	0
156	0	1785	0
999	0	1755	0
618	04	2237	0
870	0	2786	0
153	0	2092	0
1396	0	1842	0
286	04	2387	0
404	0	2604	0
82	0	2048	0
666	04	1788	0
56	0	2698	0
399	0	2728	0
512	0	1882	0
449	0	1970	0
1327	01	2499	0
159	0	2439	0
604	0	2081	0
327	0	2791	0
70	0	2139	0
113	04	2332	0
333	04	1912	0
13	0	2156	0
708	04	2452	0
310	0	2565	0
334	04	2397	0
556	0	2728	0
20	0	2409	0
291	0	2465	0
905	0	2158	0
867	04	1976	0
214	04	2094	0
20	0	1818	0
150	0	2553	0
214	04	2651	0
785	0	2363	0
683	01	2538	0
472	04	2625	0
294	0	2703	0
391	0	2399	0
551	0	2689	0
769	0	1749	0
1001	0	1962	0
113	04	2060	0
903	0	2463	0
168	04	2100	0
1154	0	2545	0
533	0	2047	0
1435	0	2410	0
337	0	2714	0
558	0	2711	0
412	0	1891	0
718	0	2410	0
368	0	1916	0
597	0	2641	0
497	01	2352	0
62	0	1883	0
83	0	1835	0
2	04	2061	0
138	0	2405	0
283	0	2650	0
18	0	2581	0
212	04	1945	0
89	0	2166	0
389	01	2413	0
194	04	2296	0
533	0	2468	0
469	0	1929	0
607	0	2173	0
1109	04	2058	0
264	01	2349	0
248	04	2152	0
1191	0	2542	0
1506	0	2650	0
326	0	2025	0
87	0	2745	0
392	0	1810	0
158	0	1759	0
316	0	2155	0
328	04	2650	0
140	04	2262	0
457	0	2778	0
35	0	1834	0
95	0	2223	0
320	0	1909	0
33	0	2516	0
128	0	1933	0
307	04	2488	0
224	0	2749	0
787	0	1740	0
120	0	2711	0
520	0	2790	0
112	0	1923	0
160	04	1848	0
177	0	2165	0
578	0	2402	0
295	0	2396	0
221	01	2033	0
94	04	2589	0
1058	0	1798	0
875	04	2182	0
666	04	1786	0
141	0	2508	0
1472	0	2128	0
611	04	2691	0
90	04	2358	0
975	0	2750	0
18	0	2179	0
144	0	2819	0
127	03	2028	0
106	0	2316	0
106	0	2313	0
95	0	2281	0
1374	0	2693	0
58	0	1937	0
852	0	2514	0
1530	0	2609	0
589	0	2340	0
1139	0	2555	0
100	0	1872	0
113	04	2490	0
502	03	2752	0
1350	0	2381	0
541	0	2361	0
354	0	2139	0
859	04	1907	0
737	04	2484	0
1062	0	2092	0
337	0	2412	0
253	0	2183	0
253	0	2180	0
253	0	2181	0
1558	0	2077	0
2	04	2650	0
787	0	2246	0
318	0	2590	0
532	0	1984	0
925	0	2082	0
56	0	2345	0
658	0	1995	0
457	0	2311	0
106	0	2131	0
534	01	1958	0
402	0	1936	0
1170	0	2536	0
307	04	1912	0
476	03	2733	0
342	0	2698	0
105	04	1852	0
923	0	1755	0
66	0	1934	0
513	0	1829	0
635	0	1968	0
666	04	2733	0
553	0	2425	0
92	03	1802	0
483	0	2597	0
910	046	2047	0
483	0	2593	0
466	0	2258	0
1420	0	2047	0
238	0	2455	0
9	0	2555	0
302	0	2018	0
475	0	1923	0
395	0	1822	0
119	04	2279	0
678	0	2304	0
310	0	2563	0
691	0	2142	0
1469	04	2470	0
717	04	2432	0
668	0	2052	0
1641	0	2584	0
134	04	2729	0
29	04	2148	0
302	0	2330	0
351	04	2777	0
10	04	2473	0
188	0	2790	0
126	03	2532	0
217	0	2033	0
343	03	1958	0
487	04	2389	0
706	04	1959	0
112	0	2819	0
362	0	1782	0
866	0	2602	0
393	01	2034	0
826	0	2081	0
434	046	1942	0
36	0	2092	0
203	04	2019	0
441	0	1774	0
33	0	2369	0
577	04	2810	0
965	0	2278	0
1274	04	2193	0
762	0	2302	0
242	0	2423	0
1013	04	2731	0
688	0	2263	0
41	04	2225	0
520	0	2433	0
603	0	2005	0
460	0	2285	0
518	0	2239	0
860	0	2405	0
742	03	1958	0
186	0	2128	0
962	0	2033	0
119	04	2702	0
188	0	2171	0
1078	04	1847	0
327	0	2089	0
229	03	2341	0
1022	0	2735	0
778	03	2397	0
627	0	2090	0
850	0	2120	0
170	01	2340	0
321	0	2514	0
1637	0	1901	0
39	0	2810	0
595	0	2604	0
333	04	1847	0
1428	0	2049	0
242	0	2779	0
416	0	2264	0
1168	0	1742	0
1405	0	2773	0
630	0	2153	0
599	0	2642	0
1242	01	2413	0
365	04	2091	0
236	0	2650	0
289	0	1884	0
448	0	2465	0
392	0	2667	0
237	0	2557	0
47	0	1919	0
220	04	1967	0
261	04	2217	0
178	0	2019	0
463	04	2797	0
494	0	2733	0
822	0	2041	0
213	04	2695	0
291	0	2128	0
387	0	1943	0
705	0	2779	0
437	0	2333	0
85	0	2635	0
866	0	2465	0
895	0	2135	0
830	04	1918	0
408	0	2667	0
588	0	2649	0
197	04	1959	0
872	0	2646	0
238	0	1813	0
569	0	2360	0
453	04	1798	0
11	04	1874	0
168	04	2058	0
503	0	2231	0
665	04	2263	0
318	0	1813	0
1493	04	2820	0
27	04	2798	0
295	0	1763	0
30	0	1968	0
117	0	2156	0
497	01	2708	0
424	04	2402	0
189	0	2133	0
229	03	2749	0
419	0	2554	0
352	0	2006	0
15	0	2135	0
5	0	2545	0
227	0	2229	0
45	0	1789	0
62	0	2161	0
779	04	1786	0
69	0	2196	0
944	0	2431	0
793	01	2031	0
1569	01	2043	0
1041	0	2638	0
716	0	1883	0
1232	04	2410	0
305	0	2596	0
801	0	2141	013
1309	04	2120	0
427	04	2070	0
1570	04	1752	0
616	0	2699	0
370	04	2774	0
170	01	2630	0
90	04	2510	0
1181	0	2607	0
835	0	1752	0
647	0	2166	0
429	0	1901	0
145	0	1741	0
1222	0	2090	0
264	01	2034	0
436	0	2131	0
477	04	2053	0
117	0	1771	0
455	04	2820	0
121	0	1985	0
1196	0	2322	0
816	0	2683	0
307	04	1976	0
20	0	2627	0
774	0	1803	0
1029	0	2653	0
138	0	2186	0
138	0	2188	0
466	0	2653	0
352	0	2165	0
1456	04	2810	0
1111	0	2351	0
325	0	1868	0
144	0	2232	0
513	0	2557	0
1621	04	2820	0
138	0	2455	0
798	0	2585	0
1144	0	2732	0
1160	0	2219	0
382	0	1741	0
29	04	2549	0
1258	0	2469	0
259	04	2193	0
55	0	1930	0
201	04	2476	0
32	04	2594	0
763	04	1914	0
146	04	1802	0
146	04	1804	0
397	04	1919	0
146	04	1806	0
1284	046	1919	0
536	03	1876	0
46	0	2465	0
701	03	2749	0
358	0	2137	0
153	0	2609	0
430	04	2733	0
322	0	1988	0
293	0	2287	0
23	0	2647	0
483	0	1937	0
293	0	2667	0
567	04	2650	0
418	0	2733	0
39	0	1976	0
189	0	1999	0
141	0	2780	0
776	0	2453	0
226	04	1972	0
967	0	2527	0
1077	0	1952	0
368	0	2694	0
767	0	1937	0
220	04	2389	0
501	03	2820	0
369	0	2604	0
322	0	2293	0
479	0	2406	0
1451	0	2698	0
1221	0	2390	0
815	04	2139	0
538	0	2689	0
711	0	2499	0
1179	046	2361	0
275	0	1901	0
358	0	1957	0
278	0	2738	0
183	04	2386	0
359	0	2258	0
149	0	2272	0
423	04	2302	0
177	0	2514	0
177	0	2515	0
420	0	2155	0
730	0	2378	0
674	04	1857	0
514	0	2750	0
1077	0	2378	0
604	0	1883	0
394	0	2688	0
1249	0	2133	0
16	04	2443	0
342	0	2224	0
21	04	1876	0
69	0	2508	0
37	0	1932	0
276	0	1789	0
773	0	2082	0
596	0	2293	0
47	0	2147	0
184	0	1798	0
543	0	2281	0
504	04	2826	0
138	0	2666	0
102	0	1946	0
278	0	2049	0
95	0	1859	0
13	0	2598	0
175	0	1827	0
425	0	2440	0
10	04	1794	0
223	0	2082	0
572	0	2485	0
397	04	2624	0
54	03	2703	0
430	04	2089	0
150	0	2190	0
359	0	2798	0
16	04	2653	0
781	0	2285	0
134	04	1945	0
639	0	2087	0
81	0	2407	013
766	0	2169	0
1086	0	1886	0
298	0	2563	0
214	04	2137	0
597	0	2043	0
327	0	2009	0
840	0	2048	0
226	04	2219	0
840	0	2736	0
562	0	2381	0
272	0	2128	0
46	0	2676	0
249	0	1798	0
1699	0	2809	0
79	0	1985	0
790	0	2194	0
473	0	2563	0
15	0	2514	0
995	0	1977	0
306	04	2549	0
1278	0	2607	0
1099	0	2339	0
211	0	1920	0
610	04	1798	0
286	04	1752	0
1055	0	2129	0
410	0	2033	0
386	04	2470	0
46	0	2786	0
37	0	2826	0
1202	0	1844	0
1423	0	1826	0
717	04	2378	0
19	04	2320	0
19	04	2329	013
482	04	1847	0
905	0	1741	0
358	0	2094	0
6	0	2545	0
387	0	2779	0
1132	0	1810	0
345	04	2220	0
10	04	2683	0
702	0	2180	0
487	04	1963	0
859	04	1958	0
556	0	1741	0
1386	0	2158	0
1345	046	2464	0
174	0	1810	0
127	03	2221	0
1383	0	2189	0
185	04	1813	0
183	04	2378	0
671	0	2165	0
771	0	2166	0
635	0	2264	0
55	0	2410	0
891	04	1838	0
754	0	2049	0
765	0	2120	0
1116	0	1827	0
377	04	2119	0
123	0	1865	0
382	0	2129	0
215	0	2219	0
1344	0	2363	0
287	0	2631	0
694	0	2512	0
510	0	2249	0
647	0	2363	0
230	0	1771	0
60	0	2388	0
805	0	2044	0
273	04	2483	0
544	0	1897	0
359	0	2653	0
359	0	2652	0
193	0	2290	0
193	0	2766	0
1633	03	1958	0
1643	04	1985	0
168	04	1913	0
667	04	1912	0
512	0	2778	0
249	0	2440	0
1378	03	2716	0
392	0	2636	0
475	0	2293	0
29	04	2402	0
1305	0	1976	0
365	04	1786	0
953	04	2804	0
161	0	2457	0
735	0	2527	0
22	0	2158	0
159	0	1901	0
1069	01	1958	0
319	0	2471	0
1201	0	2609	0
393	01	1810	0
703	0	2291	0
233	0	2594	0
83	0	2564	0
33	0	1946	0
256	04	2484	0
1225	0	2363	0
16	04	2806	0
371	0	1881	0
920	0	2469	0
587	0	2048	0
74	01	1810	0
536	03	2410	0
435	0	2293	0
913	01	1810	0
138	0	2547	0
1241	0	1937	0
148	0	2536	0
529	0	2408	0
281	0	2604	0
120	0	1984	0
740	0	2369	0
134	04	2366	0
622	0	2483	0
35	0	2787	0
217	0	1925	0
539	0	2547	0
1121	0	2408	0
117	0	2078	0
268	0	1977	0
63	0	2360	0
795	0	2350	0
351	04	2358	0
397	04	2810	0
110	0	2560	0
10	04	1901	0
289	0	1741	0
38	0	2110	0
105	04	2797	0
135	04	1979	0
26	0	2323	0
286	04	2328	0
449	0	2656	0
49	0	1927	0
1142	0	1786	0
658	0	2359	0
1502	0	2137	0
126	03	1958	0
49	0	2708	0
487	04	2476	0
216	04	2120	0
147	04	2118	0
245	04	2483	0
642	0	2470	0
243	0	2776	0
105	04	2388	0
578	0	2545	0
1197	0	1808	0
472	04	1976	0
273	04	2810	0
82	0	2375	0
552	0	1741	0
1656	034	1962	0
39	0	1767	0
18	0	2180	0
352	0	1999	0
785	0	1742	0
368	0	2395	0
721	0	2275	0
100	0	1771	0
531	03	2749	0
15	0	2131	0
375	0	2504	0
229	03	2277	0
257	0	2417	0
772	04	2470	0
194	04	2820	0
105	04	2802	0
905	0	1827	0
69	0	2419	0
692	0	1774	0
290	0	1883	0
435	0	1813	0
213	04	2099	0
345	04	1976	0
95	0	2697	0
30	0	2215	0
215	0	2026	0
60	0	2576	0
17	04	2319	0
504	04	1773	0
529	0	1984	0
39	0	2144	013
95	0	2762	0
229	03	2699	0
389	01	2591	0
1073	0	1999	0
323	04	2466	0
560	04	2194	0
14	0	2323	0
993	04	2810	0
739	0	2560	0
117	0	1984	0
935	0	2337	0
834	0	2033	0
314	0	2536	0
289	0	1827	0
20	0	2815	0
479	0	2072	0
223	0	1736	0
372	01	2457	0
811	0	1984	0
838	0	2258	0
134	04	2089	0
117	0	2500	0
889	04	1810	0
264	01	2499	0
323	04	2086	0
1337	0	1920	0
257	0	2778	0
1265	01	2349	0
342	0	1860	0
307	04	2625	0
47	0	2278	0
35	0	2247	0
1395	0	1888	0
265	0	2604	0
1421	04	2797	0
197	04	1842	0
1453	0	2483	0
700	0	2182	0
368	0	1759	0
822	0	2190	0
535	0	2289	0
41	04	2146	0
243	0	1993	0
205	0	2410	0
1369	0	1986	0
367	0	2604	0
174	0	2276	0
373	0	2052	0
266	0	2358	0
1267	0	2293	0
775	0	1842	0
311	0	1946	0
452	0	1802	0
5	0	2348	0
307	04	2395	0
273	04	2804	0
1429	0	2338	0
442	0	1901	0
78	046	1995	0
547	04	1802	0
369	0	2165	0
242	0	2785	0
258	0	2019	0
155	04	2395	0
188	0	2650	0
116	0	1827	0
667	04	1847	0
1139	0	2714	0
39	0	2336	0
39	0	2446	0
147	04	2302	0
693	01	2419	0
104	03	2820	0
1582	0	2381	0
210	04	2470	0
559	0	2396	0
342	0	2764	0
610	04	2215	0
580	0	2410	0
20	0	2663	0
71	0	2689	0
1599	0	2702	0
138	0	2149	0
256	04	2807	0
318	0	2405	0
261	04	2267	0
50	0	2166	0
846	0	2049	0
103	0	2633	0
27	04	1847	0
1255	0	2442	0
621	04	2102	0
315	0	2395	0
539	0	2149	0
1264	0	2158	0
20	0	1862	0
361	0	1850	0
285	0	2369	0
114	0	2237	0
144	0	2071	0
305	0	2118	0
141	0	2122	0
200	0	1741	0
365	04	2319	0
1169	0	2113	0
682	01	2591	0
817	04	1813	0
131	0	2092	0
732	0	2462	0
829	0	2112	0
473	0	2557	0
1398	0	2149	0
1505	0	1995	0
77	01	2641	0
352	0	2048	0
1016	04	1802	0
310	0	2123	0
828	0	2779	0
196	0	2044	0
296	0	2240	0
316	0	1875	0
80	01	2591	0
690	0	2293	0
66	0	2708	0
180	0	2440	0
571	04	2269	0
47	0	2483	0
168	04	2020	0
814	01	2043	0
264	01	2069	0
150	0	2770	0
717	04	2386	0
9	0	2714	0
117	0	2408	0
117	0	2405	0
909	0	2139	0
1196	0	2604	0
756	0	2465	0
179	0	2182	0
1546	0	2236	0
535	0	2290	0
1081	0	2501	0
72	01	1927	0
404	0	2683	0
253	0	1918	0
871	0	2797	0
253	0	1914	0
969	04	2037	0
1540	0	2470	0
226	04	1802	0
377	04	1877	0
1475	04	2774	0
459	0	2293	0
665	04	1962	0
703	0	1813	0
475	0	1768	0
442	0	1794	0
49	0	2760	0
606	04	2060	0
61	0	2708	0
137	0	1771	0
295	0	2492	0
1250	0	2320	0
458	0	1902	0
1450	0	2363	0
370	04	2596	0
705	0	1831	0
36	0	2609	0
144	0	1928	0
81	0	2820	0
213	04	1964	0
199	01	2287	0
43	0	2158	0
673	0	2557	0
75	0	2453	0
502	03	2750	0
842	04	2733	0
726	0	2676	0
261	04	2650	0
253	0	2290	0
50	0	2373	0
956	0	1890	0
409	0	2353	0
334	04	2632	0
734	0	1763	0
1207	04	2470	0
73	0	1809	0
105	04	2268	0
147	04	2460	0
297	0	1813	0
685	0	2703	0
105	04	2263	0
634	0	2010	0
236	0	2059	0
1003	0	2613	0
312	0	2562	0
146	04	2028	0
206	04	2810	0
645	0	2698	0
1089	04	2531	0
510	0	2165	0
504	04	2776	0
39	0	2545	0
29	04	2230	0
436	0	2165	0
319	0	2607	0
253	0	2110	0
785	0	2788	0
218	0	2563	0
1419	04	1912	0
119	04	2400	0
955	0	2635	0
425	0	2022	0
288	0	1992	0
137	0	2117	0
334	04	1858	0
270	04	2597	0
789	0	2335	0
1361	0	2413	0
95	0	2540	0
363	034	2119	0
389	01	2043	0
71	0	2019	0
113	04	1802	0
14	0	2255	0
113	04	1806	0
878	04	2545	0
1138	0	2527	0
468	04	1969	0
1002	0	2342	0
1112	0	1775	0
371	0	2082	0
33	0	2047	0
1368	0	2694	0
31	0	2337	0
499	04	1969	0
108	0	1813	0
219	0	2129	0
298	0	1785	0
1071	0	2638	0
130	0	1755	0
132	0	1939	0
797	04	1852	0
73	0	2576	0
501	03	2073	0
258	0	1959	0
599	0	2555	0
62	0	1827	0
368	0	2393	0
1195	0	1937	0
1148	0	2683	0
523	0	1815	0
893	0	2161	0
275	0	2609	0
201	04	2171	0
474	03	2436	0
1541	04	1976	0
361	0	2019	0
837	0	1886	0
462	0	2360	0
1722	0	2315	0
293	0	2349	0
284	0	2634	0
79	0	2033	0
46	0	2362	0
1544	046	2418	0
859	04	2054	0
199	01	2034	0
1143	04	2319	0
285	0	1946	0
415	01	2499	0
451	03	2632	0
860	0	1771	0
653	0	2600	0
189	0	2048	0
324	04	2019	0
665	04	2173	0
414	04	1749	0
237	0	2123	0
1045	0	2000	0
655	0	1925	0
106	0	2132	0
697	0	2563	0
135	04	2584	0
462	0	2125	0
1439	0	1813	0
169	0	2152	0
1062	0	1752	0
375	0	2043	0
236	0	2020	0
318	0	2818	0
89	0	1742	0
89	0	1741	0
628	04	1786	0
56	0	2484	0
127	03	1806	0
894	014	1945	0
100	0	2300	0
502	03	2064	0
728	0	2033	0
667	04	2806	0
236	0	2487	0
460	0	2541	0
1354	0	2527	0
649	0	2650	0
50	0	2606	0
46	0	1886	0
253	0	2275	0
25	0	2623	0
25	0	2395	0
309	04	2386	0
564	04	2332	0
236	0	1913	0
727	04	1962	0
480	03	2760	0
393	01	1922	0
659	0	1780	0
448	0	2128	0
283	0	2171	0
227	0	1767	0
511	01	2641	0
384	04	2014	0
539	0	2581	0
801	0	2173	0
1105	04	2729	0
571	04	1805	0
314	0	2271	0
198	04	1923	0
656	0	1828	0
546	01	2341	0
418	0	2378	0
804	0	2499	0
196	0	2156	0
381	03	2527	0
904	0	1813	0
688	0	2173	0
83	0	2508	0
393	01	2347	0
218	0	2646	0
797	04	2807	0
543	0	1979	0
764	0	2054	0
333	04	2395	0
261	04	2441	0
852	0	2135	0
883	046	2359	0
1314	0	1923	0
49	0	2585	0
318	0	1771	0
1329	04	1931	0
27	04	2653	0
385	04	2775	0
891	04	2089	0
669	04	2118	0
419	0	1874	0
4	0	2778	0
344	04	2391	01
227	0	2705	0
114	0	2293	0
9	0	2117	0
276	0	2250	0
840	0	2252	0
251	0	2469	0
1522	04	2508	0
790	0	2196	0
375	0	2120	0
13	0	2408	0
770	0	2264	0
1053	0	1834	0
779	04	2729	0
65	0	1951	0
130	0	2260	0
177	0	2131	0
251	0	2519	0
1273	0	2604	0
13	0	2668	0
309	04	2378	0
396	0	2375	0
157	04	2760	0
381	03	2330	0
245	04	2267	0
898	0	1881	0
407	0	2082	0
610	04	2531	0
574	0	2408	0
327	0	2733	0
43	0	1780	0
669	04	1822	0
398	0	2462	0
431	04	2541	0
507	0	2231	0
586	0	2490	0
2	04	2483	0
273	04	2658	0
538	0	2052	0
70	0	2170	0
434	046	2361	0
249	0	2655	0
692	0	1779	0
395	0	2118	0
308	04	2410	0
159	0	2528	0
766	0	2324	0
371	0	2644	0
599	0	2714	0
599	0	2717	0
409	0	2638	0
275	0	2092	0
1619	046	1890	0
294	0	2182	0
517	0	2607	0
437	0	1757	0
437	0	1755	0
1065	0	2323	0
50	0	2048	0
229	03	1811	0
8	04	2410	0
1583	0	1763	0
49	0	2039	0
70	0	2609	0
435	0	1768	0
637	0	2020	0
727	04	2023	0
363	034	2820	0
481	0	2490	0
24	0	2462	0
161	0	2114	0
1144	0	2320	0
682	01	2413	0
20	0	1922	0
150	0	2499	0
933	046	2418	0
113	04	2628	0
352	0	2605	0
1038	01	2591	0
73	0	2335	0
4	0	2417	0
688	0	2142	0
656	0	2416	0
546	01	2031	0
69	0	2305	0
340	0	1827	0
38	0	2149	0
418	0	2095	0
238	0	2405	0
290	0	2081	0
142	0	2322	0
744	01	1810	0
235	0	2025	0
293	0	1810	0
79	0	1868	0
20	0	2038	0
845	0	1774	0
684	0	2593	0
1351	0	1785	0
218	0	1888	0
253	0	1920	0
113	04	2702	0
37	0	2042	0
1517	0	2027	0
716	0	2463	0
582	0	1763	0
87	0	1845	013
410	0	2456	0
345	04	2625	0
483	0	2189	0
1157	0	1827	0
376	0	2404	0
302	0	2388	0
286	04	2609	0
1101	03	2062	0
117	0	2668	0
162	04	2262	0
95	0	1971	0
589	0	2630	0
651	0	2653	0
688	0	1962	0
402	0	2042	0
401	0	2758	0
833	046	2213	0
635	0	2750	0
