# Supplementary material for: Environmental change makes robust ecological networks fragile
Source: Nat Commun. 2016 Aug 11;7:12462. doi: 10.1038/ncomms12462 (PMC4987532; doi:10.1038/ncomms12462)
Supplement: Supplementary Data 1 — Host-parasite networks and host extinction sequences in Avida experiments. The compressed archive includes the 100 co-evolved host-parasite networks and the host extinction sequences in the historical scenario. [file ncomms12462-s2.zip › Supplementary_data_S1/host_parasite_network_23.csv]

host_genotype	host_phenotype	parasite_genotype	parasite_phenotype
55	46	3380	04
1837	06	3430	0
1715	035	3224	0
729	046	3623	0
2009	0	3160	0
161	46	3368	04
243	12	2964	01
1972	46	3191	04
1554	06	3098	0
1180	035	3282	0
597	03	3627	04
853	05	2949	0
565	0	3433	0
2102	0	3224	0
1030	46	3531	4
1551	05	3380	04
1331	015	3464	0
1269	46	3368	04
550	05	2953	0
1021	0	3094	0
601	46	3288	4
717	06	3105	0
568	46	3380	04
1052	456	3191	04
2063	46	3029	04
1671	0	2987	0
903	035	3333	0
1385	0	3113	0
1399	05	3323	0
500	06	3430	0
1687	06	3308	0
837	06	3359	0
2067	05	3058	04
127	46	3020	04
1846	0	3627	04
500	06	3098	0
519	46	3288	4
1671	0	3160	0
2220	06	3677	04
2119	46	3191	04
909	06	3573	0
113	46	3531	4
853	05	3103	0
2089	0	3171	0
1174	46	3191	04
710	0235	3356	0
1555	46	3006	4
565	0	2953	0
57	46	3329	4
794	46	3380	04
348	46	3191	04
1470	46	2979	04
2435	46	3191	04
2645	0	3582	0
1966	05	3677	04
1450	0	3623	0
750	025	3039	0
2036	0	3359	0
500	06	3429	0
353	05	3560	0
1284	46	3191	04
550	05	3105	0
877	03	3077	0
258	46	3627	04
629	46	3191	04
550	05	3497	0
420	025	3487	04
468	0	3359	0
924	01	3664	0
2051	05	3454	0
1718	0	3308	0
1448	0	3538	03
1592	035	2914	3
909	06	3160	0
851	03	3160	0
1211	025	3311	04
348	46	3269	04
2489	06	3677	04
307	46	3220	04
420	025	3380	04
621	46	3380	04
272	46	3191	04
393	0	3008	0
1688	46	3191	04
519	46	3531	4
706	0	3113	0
587	46	3191	04
228	46	3380	04
483	46	3191	04
1155	46	3566	4
675	46	3531	4
1005	035	3571	0
1704	0346	3160	0
1011	05	3214	0
2321	0	3582	0
1691	035	3333	0
1162	05	3308	0
1900	05	3139	0
1362	05	3380	04
1253	46	3456	34
1225	46	3191	04
1312	0	3406	0
500	06	3027	0
822	05	3282	0
691	05	3209	0
822	05	3574	0
1419	035	3333	0
2146	035	3136	0
1469	0	3316	03
2018	06	3429	0
597	03	3491	0
1747	0	3380	04
2010	06	3166	0
1189	0235	3356	0
1003	0	3359	0
584	06	3359	0
1021	0	3311	04
1253	46	3191	04
693	46	2870	4
127	46	3191	04
796	46	3191	04
1079	0	3214	0
706	0	3359	0
1089	02	3356	0
1056	05	3627	04
815	03	2963	0
1795	046	3054	0
1648	05	3181	0
1282	036	3160	0
1812	46	3288	4
1561	05	3380	04
2644	46	3288	4
2216	05	3657	0
1273	46	3288	4
850	0123	3380	04
875	46	3191	04
2067	05	3627	04
1021	0	3306	04
1121	05	3323	0
1486	015	3491	0
818	46	3677	04
1793	46	3191	04
779	023	3623	0
1635	0	3627	04
1399	05	3282	0
983	0356	3569	0
1452	0	3359	0
550	05	3402	0
2094	0	3687	0
1195	0	3214	0
1896	05	3613	0
1312	0	3077	0
2334	0	3564	0
2341	0	3308	0
1503	06	3381	0
1161	06	3027	0
457	46	3288	4
1707	46	3531	4
960	02	3316	03
984	05	3394	0
468	0	3113	0
2226	46	3191	04
1065	46	3677	04
1245	025	3469	0
329	46	3465	04
2483	05	3214	0
489	056	3191	04
1770	05	2869	0
1205	02	3316	03
846	0	3415	01
2216	05	3652	0
1199	46	3191	04
737	056	3569	0
1513	46	3191	04
51	46	3191	04
1113	06	3166	0
489	056	2903	03
1469	0	2903	03
1000	035	3282	0
1191	46	3531	4
329	46	3380	04
578	46	3436	04
1528	012	3657	0
1290	0	2903	03
1176	035	3046	0
1450	0	3224	0
853	05	3380	04
289	36	3504	03
1248	46	3288	4
933	46	3677	04
2078	015	3491	0
1482	06	3380	04
2581	06	3426	0
2064	046	3054	0
794	46	2979	04
1440	456	3191	04
