# Supplementary material for: Environmental change makes robust ecological networks fragile
Source: Nat Commun. 2016 Aug 11;7:12462. doi: 10.1038/ncomms12462 (PMC4987532; doi:10.1038/ncomms12462)
Supplement: Supplementary Data 1 — Host-parasite networks and host extinction sequences in Avida experiments. The compressed archive includes the 100 co-evolved host-parasite networks and the host extinction sequences in the historical scenario. [file ncomms12462-s2.zip › Supplementary_data_S1/host_parasite_network_24.csv]

host_genotype	host_phenotype	parasite_genotype	parasite_phenotype
705	4	2541	0134
287	1	2017	01
179	0	2354	01
485	123	1992	0134
114	4	2068	014
1114	235	2228	0134
484	46	2421	0134
201	35	2399	0134
122	12	2520	013
90	4	2593	0134
574	12	2160	0134
114	4	2707	046
108	12	2461	013
49	1	2606	0134
423	12	2165	01
501	1	2369	01
438	1	2578	01
1536	0	2273	0134
638	0	2028	0146
99	1	2287	013
99	1	2284	1
1225	3	2413	0134
622	4	2618	0134
1071	4	2222	134
201	35	2260	0134
144	12	2530	01235
664	4	2114	014
530	12	2606	0134
132	4	2644	034
197	4	2386	014
227	0123	2469	01
738	4	2618	0134
763	025	2183	01
222	4	2527	134
160	46	2406	0134
1041	0	2727	014
117	12	2409	1235
79	4	2618	0134
340	4	2725	04
532	46	2606	0134
1680	4	2013	034
39	4	2377	0134
436	4	2739	46
302	12	2734	01
284	4	2606	0134
747	35	2687	0134
1268	4	2159	0134
752	1	2593	0134
569	0	2189	034
454	4	2491	034
174	4	2346	0134
92	12	2182	0134
187	46	2054	034
443	0	2697	01
17	4	2689	034
254	35	2138	013
606	46	2660	014
321	4	2727	014
251	06	2712	034
532	46	1986	0134
79	4	2727	014
167	12	2504	013
57	235	2109	134
424	4	2490	034
378	12	2476	01
56	46	2456	0134
310	4	2651	0134
98	0	2441	034
751	46	2078	0134
288	12	2380	013
153	12	2503	013
36	12	2577	0134
36	12	2575	0134
339	3	2246	0134
36	12	2578	01
49	1	2120	134
167	12	2059	0134
314	25	2741	25
626	0	2529	01
371	1	2134	0134
1682	12	2309	01
319	012	2497	0134
1213	4	2321	0134
120	3	2158	013
522	4	2618	0134
623	12	2353	134
395	12	2128	0125
185	4	2012	034
635	12	2343	01
966	3	2599	0134
674	35	2511	0134
17	4	2146	034
527	0	2731	0134
1394	12	2242	01
201	35	2363	034
438	1	2232	0134
182	4	2606	0134
1146	12	2734	01
1041	0	2728	03
242	12	2543	01
571	0	2028	0146
243	0	2395	0
205	46	2265	0134
432	1	2059	0134
179	0	2041	01
416	12	2414	13
565	4	2368	0134
630	0	2168	01
491	3	2277	013
700	0	2443	013
659	01	2400	13
664	4	2606	0134
295	1	2700	1
556	0	2142	0
315	12	2553	1
444	1	2517	0134
242	12	2095	1
108	12	2201	01
146	12	2624	013
521	4	2618	0134
576	012	2015	034
25	4	2641	014
491	3	2158	013
854	0	2535	04
1036	0	2354	01
157	0	2644	034
616	05	2125	0
535	1	2517	0134
279	13	2231	0134
339	3	2413	0134
737	12	2074	0134
132	4	2426	0134
35	12	2220	0134
232	0	2054	034
704	1	2345	0134
1245	4	2679	034
167	12	2545	01
39	4	2273	0134
695	12	2406	0134
521	4	2374	034
796	5	2514	0145
250	4	2031	034
485	123	2025	0134
31	4	2689	034
957	3	2652	0134
122	12	2166	0134
209	12	2482	013
407	4	2362	034
371	1	2563	013
591	4	2329	04
557	0	2443	013
114	4	2221	046
134	4	2403	0134
167	12	2673	1
144	12	2047	1
623	12	2252	01
1585	12	2074	0134
21	46	2412	0134
998	0	2024	01
92	12	2624	013
452	0	2606	0134
588	235	2074	0134
88	4	1993	0134
695	12	2053	013
295	1	2335	01
21	46	2028	0146
588	235	2109	134
203	4	2420	4
423	12	2683	01
78	3	2363	034
57	235	2564	0134
398	4	2618	0134
1324	0	2354	01
187	46	2725	04
641	4	2105	0134
516	4	2727	014
182	4	2172	034
1366	4	2273	0134
558	12	2423	01
381	12	2547	01
133	46	2606	0134
837	4	2015	034
572	4	2317	34
187	46	1991	014
687	0	2444	0134
230	4	2574	034
466	4	2251	014
379	12	2624	013
554	4	2727	014
495	4	2426	0134
542	13	2307	03
72	3	2523	13
21	46	2731	0134
398	4	2447	0134
203	4	2222	134
684	12	2683	01
108	12	2571	013
398	4	2725	04
134	4	2611	0134
63	12	2030	0134
572	4	2389	34
102	46	2684	034
35	12	2486	01
946	12	2675	01
312	0	2481	034
555	1	2210	0134
250	4	2677	034
602	4	2689	034
72	3	2111	013
418	4	2166	0134
235	0	2137	0134
241	13	2501	13
660	0	2715	034
368	12	2500	01
1545	4	2727	014
99	1	2639	134
390	12	2081	01
763	025	2059	0134
303	1	2537	134
39	4	2371	034
78	3	2123	0134
1031	0	2087	0134
1317	1	2731	0134
480	12	2528	01
362	12	2486	01
272	02	2183	01
79	4	2584	014
460	0	2030	0134
444	1	2563	013
477	4	2618	0134
39	4	2269	034
88	4	2502	0134
1131	35	2401	0134
299	025	2628	013
72	3	2643	3
236	0	2163	0134
306	0	2390	0134
1294	12	2584	014
117	12	2211	01
982	1	2399	0134
371	1	2682	0134
459	12	2675	01
114	4	2316	014
256	12	2387	0134
619	1235	2419	013
49	1	2232	0134
90	4	2560	0134
1355	1	2400	13
21	46	2450	0134
340	4	2374	034
387	12	2705	0134
915	1	2700	1
587	4	2618	0134
374	1	2208	0134
299	025	2183	01
376	1235	2486	01
1439	4	2219	034
295	1	2211	01
1396	1	2235	01
92	12	2098	013
722	12	2133	01
483	4	2208	0134
972	4	2442	034
398	4	2154	034
430	1	2267	01
1505	3	2099	0134
1003	0	2434	034
1182	12	2215	0134
340	4	2479	4
41	4	2044	034
378	12	2272	0134
114	4	2032	04
393	4	2490	034
572	4	2350	34
99	1	2682	0134
99	1	2683	01
881	12	2488	01
452	0	2654	034
266	0	2443	013
17	4	2014	0134
90	4	2708	0134
156	4	2118	014
392	3	2126	013
102	46	2487	034
251	06	2012	034
262	06	2170	01
315	12	2413	0134
86	06	2559	034
1603	025	2628	013
160	46	2370	0134
177	3	2333	0134
385	3	1989	0134
760	1	2166	0134
375	4	2654	034
99	1	2563	013
1244	4	2181	0134
565	4	2436	0134
912	13	2494	0134
516	4	2622	0134
147	12	2734	01
248	4	2457	0134
39	4	2701	0134
396	0	2447	0134
396	0	2442	034
274	46	2188	34
523	4	2597	34
176	35	2598	0134
667	12	2520	013
939	3	2587	013
438	1	2208	0134
174	4	2195	0134
952	4	2051	034
107	3	2192	0134
339	3	2588	0134
569	0	2159	0134
865	04	2584	014
1269	46	2220	0134
354	12	2138	013
616	05	2445	01
331	4	2570	0134
619	1235	2678	01
102	46	2594	034
1044	12	2486	01
256	12	2347	01
448	12	2344	0134
147	12	2029	0134
630	0	2142	0
1202	4	2436	0134
1079	4	2214	014
892	1	2208	0134
1085	0	2091	013
99	1	2708	0134
78	3	2117	0134
276	12	2159	0134
980	0	2354	01
144	12	2688	0134
1130	12	2486	01
878	3	2657	0134
487	04	2115	014
17	4	2015	034
1087	4	2105	0134
72	3	2321	0134
340	4	2442	034
185	4	2257	0134
438	1	2606	0134
319	012	2535	04
528	1	2520	013
569	0	2631	0134
777	04	2116	0134
335	0356	2046	01
471	4	2015	034
144	12	1976	134
1078	0	2452	0134
828	0	2511	0134
21	46	2218	0346
1041	0	2273	0134
177	3	2497	0134
887	4	2680	034
602	4	2015	034
1247	0	2668	013
1621	123	1992	0134
695	12	2724	013
600	12	2345	0134
41	4	2490	034
86	06	2511	0134
726	1	2682	0134
734	12	2583	0134
182	4	2654	034
238	12	2598	0134
223	12	2074	0134
442	35	2434	034
271	0	2168	01
534	46	2060	0346
527	0	2631	0134
114	4	2281	04
437	1	2089	01
174	4	2130	0134
505	1	2206	01
133	46	2209	0134
232	0	1991	014
79	4	2181	0134
561	46	2314	034
294	1	2532	0134
392	3	2376	03
404	4	2570	0134
271	0	2526	01
555	1	2236	0134
247	12	2135	13
791	4	2566	0134
235	0	2354	01
644	3	2321	0134
1038	013	2217	0
830	125	2652	0134
167	12	2182	0134
303	1	2208	0134
666	012	2696	04
1419	4	2641	014
562	0	2236	0134
443	0	2580	0134
25	4	2321	0134
179	0	2521	01
179	0	2489	01
1249	46	2216	0134
563	0	2377	0134
530	12	2232	0134
339	3	2507	0134
35	12	2510	01
962	12	2545	01
35	12	2103	01
279	13	2438	0134
398	4	2374	034
350	0	2354	01
31	4	2015	034
754	4	2078	0134
1589	3	2498	034
709	12	2017	01
197	4	2681	034
1108	12	2683	01
627	1	2695	134
63	12	2313	013
1430	46	2188	34
312	0	2666	01
524	1	2109	134
88	4	2273	0134
262	06	2295	01
293	25	2296	0245
673	35	2497	0134
597	4	2511	0134
214	1	2086	0134
88	4	2057	0134
75	12	2418	01
371	1	2517	0134
267	35	2228	0134
543	12	2624	013
223	12	2224	134
686	12	2736	01
608	1	2700	1
371	1	2287	013
852	12	1984	0134
230	4	2115	014
294	1	2717	0134
1276	12	2109	134
201	35	2083	134
266	0	2021	013
201	35	2086	0134
458	46	2606	0134
153	12	2584	014
467	1	2018	01
121	46	2635	034
1229	0	2354	01
242	12	1992	0134
311	0	2228	0134
181	2	2213	25
494	12	2519	134
443	0	2369	01
214	1	2018	01
662	46	1986	0134
572	4	2597	34
266	0	2619	01
242	12	2410	013
376	1235	2678	01
602	4	2714	034
25	4	2108	014
25	4	2107	0134
49	1	2149	013
865	04	2727	014
349	4	2013	034
90	4	2070	0134
167	12	2624	013
157	0	2167	034
561	46	2219	034
1329	12	2113	134
1076	46	2535	04
946	12	2128	0125
580	0	2354	01
725	4	2212	0134
339	3	2674	13
782	4	2570	0134
266	0	2372	013
1489	0	2644	034
167	12	2620	01
739	1	2561	0134
1475	1	2400	13
339	3	2099	0134
1649	0	2294	01
904	4	2105	0134
39	4	2212	0134
696	12	2231	0134
567	1	2708	0134
75	12	2065	01
380	04	2528	01
1045	4	2491	034
1144	4	2699	034
881	12	2252	01
190	5	2514	0145
415	12	2156	01
119	4	2324	34
459	12	2128	0125
871	12	2135	13
35	12	2419	013
396	0	2477	034
1469	1	2703	01
660	0	2607	034
624	1	2440	0134
1348	0	2528	01
254	35	2687	0134
738	4	2725	04
232	0	2306	04
930	0	2289	0134
718	04	2273	0134
875	1	2231	0134
549	12	2113	134
501	1	2018	01
524	1	2224	134
315	12	2247	01
1554	4	2273	0134
260	0	2043	0
1351	1	2658	0134
90	4	2195	0134
398	4	2124	0134
621	4	2727	014
235	0	2253	01
121	46	2219	034
197	4	2680	034
350	0	2166	0134
1308	12	2415	014
294	1	2691	01
1191	1	2230	13
878	3	2117	0134
256	12	2682	0134
509	12	2017	01
21	46	2549	04
687	0	2305	0134
340	4	2154	034
119	4	2429	34
532	46	2612	0134
146	12	1995	013
469	13	2183	01
39	4	2086	0134
592	0	2606	0134
567	1	2561	0134
232	0	2725	04
587	4	2153	0134
343	0	2442	034
284	4	2612	0134
114	4	2558	04
540	12	2631	0134
391	12	2486	01
266	0	2086	0134
203	4	2105	0134
430	1	2231	0134
530	12	2299	0134
989	3	2446	0134
433	46	2456	0134
1311	0	2061	0134
492	0	2154	034
549	12	2228	0134
286	0	2631	0134
739	1	2708	0134
852	12	2717	0134
1114	235	2434	034
17	4	2261	0134
90	4	2345	0134
90	4	2346	0134
848	0	2116	0134
21	46	2732	0134
17	4	2048	034
793	0	2606	0134
317	1	2400	13
317	1	2016	13
287	1	2400	13
415	12	2624	013
925	1	2232	0134
291	4	2644	034
725	4	2727	014
1286	12	2322	0134
39	4	2618	0134
537	04	2467	0134
121	46	2188	34
203	4	2033	014
492	0	2725	04
513	1	2556	01
1181	06	2223	0134
1118	235	2109	134
39	4	2442	034
315	12	2190	01
496	4	2689	034
177	3	2275	0134
182	4	2173	0134
467	1	2231	0134
160	46	1986	0134
144	12	2399	0134
525	0	2635	034
514	4	2663	034
191	3	2228	0134
671	12	2074	0134
350	0	2602	01
443	0	2236	0134
809	12	2156	01
621	4	2273	0134
214	1	2231	0134
174	4	2163	0134
551	13	2399	0134
1056	46	2606	0134
284	4	2209	0134
242	12	2620	01
577	1	2211	01
246	3	2240	0134
1215	12	2456	0134
1388	1235	2419	013
114	4	2386	014
259	012	2294	01
1323	4	2105	0134
1418	46	2220	0134
205	46	2606	0134
179	0	2253	01
251	06	2326	034
587	4	2662	0134
133	46	2266	0134
262	06	2259	01
737	12	2109	134
99	1	2595	01
99	1	2593	0134
876	12	2378	01
260	0	2255	03
286	0	2000	0134
251	06	2258	0
232	0	2444	0134
232	0	2445	01
676	12	1995	013
17	4	2492	034
855	1	2685	13
1194	4	2420	4
771	35	2514	0145
147	12	2548	013
902	4	2073	34
817	4	2525	034
859	12	2176	01
381	12	2624	013
855	1	2111	013
1105	1	2018	01
243	0	2010	0
464	4	2437	034
1030	0	2225	0
266	0	2236	0134
1434	0	2248	0
179	0	2137	0134
1131	35	2049	0134
1119	1	2657	0134
600	12	2706	13
409	1235	2366	01
41	4	2428	0146
515	46	2293	034
228	3	2599	0134
39	4	2154	034
331	4	2078	0134
250	4	2455	034
154	4	2388	04
537	04	2651	0134
148	12	2636	0134
114	4	2511	0134
17	4	2398	034
79	4	2407	134
1367	1	2517	0134
133	46	2579	034
88	4	2727	014
343	0	2239	013
1086	4	2137	0134
226	1	2653	0134
232	0	2539	01
776	0	2140	0134
185	4	2712	034
721	1	2231	0134
494	12	2074	0134
343	0	2618	0134
556	0	2462	0
824	1	2368	0134
653	12	2480	0134
373	0	2169	01
167	12	2156	01
247	12	2105	0134
306	0	2598	0134
167	12	2097	0134
432	1	2182	0134
17	4	2087	0134
448	12	2101	134
79	4	2273	0134
36	12	2120	134
956	4	2606	0134
474	12	2427	013
