# Supplementary material for: Environmental change makes robust ecological networks fragile
Source: Nat Commun. 2016 Aug 11;7:12462. doi: 10.1038/ncomms12462 (PMC4987532; doi:10.1038/ncomms12462)
Supplement: Supplementary Data 1 — Host-parasite networks and host extinction sequences in Avida experiments. The compressed archive includes the 100 co-evolved host-parasite networks and the host extinction sequences in the historical scenario. [file ncomms12462-s2.zip › Supplementary_data_S1/host_parasite_network_25.csv]

host_genotype	host_phenotype	parasite_genotype	parasite_phenotype
1124	12	2049	2
425	12	2299	02
978	03	2299	02
234	12	2084	2
1009	12	2282	2
4	12	1989	1
160	12	2533	2
97	12	2157	2
530	12	2269	02
1054	12	1921	2
88	12	2310	02
78	12	1936	02
115	12	2463	02
214	12	2531	2
1761	2	2367	02
51	12	1932	02
42	12	2049	2
766	12	2269	02
1784	12	2385	02
64	12	2459	02
1642	12	2190	2
460	12	2098	01
319	12	2016	02
244	12	2170	02
1048	12	2533	2
370	12	2083	2
370	12	2084	2
201	12	2490	02
197	12	2589	02
662	12	2642	2
274	12	2049	2
392	12	2157	2
541	12	2148	2
1112	12	1921	2
319	12	2304	02
1675	12	2468	02
197	12	2459	02
1016	12	2002	2
201	12	2385	02
1075	012	2629	01
527	12	2278	2
599	123	2459	02
1055	12	2084	2
1354	12	2136	2
1109	12	2531	2
6	12	2399	02
29	12	2269	02
1276	12	2289	01
524	12	1962	2
1195	12	2115	01
1688	12	2083	2
324	12	2266	02
993	12	2083	2
652	12	2269	02
444	12	2205	02
61	123	2459	02
254	12	2488	02
713	12	2562	2
1849	12	2482	2
666	12	1953	2
731	12	2157	2
361	12	2336	02
1522	12	2562	2
201	12	2072	02
904	12	2288	02
1707	12	2328	02
1001	12	2013	2
496	12	2385	02
730	12	2266	02
1646	12	2533	2
245	12	2083	2
245	12	2084	2
184	12	2289	01
560	12	2391	2
135	12	2463	02
310	12	2329	2
1776	12	2531	2
270	12	2269	02
460	12	2533	2
1351	12	2533	2
30	12	2072	02
722	12	2049	2
355	12	2385	02
1888	12	2327	2
1181	12	2562	2
51	12	2214	02
955	12	2566	2
1786	12	2282	2
244	12	2005	02
677	12	2288	02
1216	2	2367	02
1796	12	2367	02
83	12	2084	2
1793	12	2084	2
798	12	2531	2
441	12	2084	2
668	12	2533	2
581	12	2385	02
1324	12	2049	2
134	12	2531	2
134	12	2533	2
134	12	2532	2
90	12	1917	2
17	12	2623	02
163	12	2289	01
1067	12	2059	01
246	12	2299	02
132	12	2531	2
1099	12	2533	2
316	12	2226	2
138	12	2426	02
77	2	2459	02
857	12	2531	2
769	12	2084	2
235	12	2049	2
499	12	2054	2
1795	12	2084	2
264	12	2367	02
435	12	2533	2
755	12	2459	02
376	12	2531	2
24	12	2336	02
353	12	2282	2
818	12	2566	2
110	12	2281	2
984	12	2269	02
272	12	2072	02
84	12	2170	02
595	12	1962	2
509	2	1945	02
1566	12	2367	02
891	05	2006	02
1882	12	2049	2
353	12	2352	2
15	12	2288	02
1736	012	2533	2
1482	12	2367	02
1546	12	2281	2
1624	12	2441	2
590	12	1919	2
632	12	1921	2
242	12	2459	02
104	12	2518	02
94	12	1979	2
493	123	1914	2
505	12	2196	2
511	12	2459	02
1410	12	2244	2
519	12	2083	2
519	12	2084	2
505	12	2134	2
741	12	1921	2
307	12	2459	02
740	12	2533	2
307	12	2241	02
980	12	2269	02
514	12	2072	02
355	12	2288	02
39	12	2280	2
15	12	2266	02
812	12	2589	02
645	12	2282	2
704	12	2531	2
1695	12	1919	2
1637	12	2083	2
69	12	2006	02
563	12	2578	01
195	12	2154	2
24	12	2299	02
961	12	2257	2
42	12	2060	01
374	12	2367	02
198	12	2480	2
1194	12	2385	02
76	12	2084	2
782	12	2459	02
1022	12	2018	2
224	12	2367	02
219	12	2170	02
605	12	2157	2
843	12	2083	2
204	12	2049	2
367	12	2170	02
362	12	2426	02
1033	12	2084	2
999	12	2459	02
20	12	1979	2
17	12	2367	02
1100	123	2643	2
298	12	2084	2
587	12	2282	2
298	12	2083	2
344	12	2170	02
193	12	2503	01
547	12	2280	2
1388	12	2531	2
584	12	2007	02
1430	12	2266	02
895	12	2385	02
1265	12	2006	02
894	12	2102	2
733	012	2145	2
387	03	2299	02
293	12	2533	2
246	12	2629	01
695	12	2459	02
750	12	1984	1
1350	12	2299	02
851	12	2281	2
209	12	2367	02
224	12	2486	02
682	12	2205	02
1032	12	2083	2
416	12	2084	2
1037	12	2533	2
962	12	1942	2
1726	12	2367	02
120	12	2385	02
1088	12	2266	02
34	12	2269	02
1294	12	2170	02
266	12	2011	02
105	12	2084	2
1334	12	2006	02
468	12	2394	02
62	12	2269	02
58	12	2533	2
58	12	2531	2
780	12	2459	02
502	12	2385	02
100	12	2269	02
15	12	2385	02
1064	12	2266	02
1013	12	2533	2
82	12	2266	02
844	12	2288	02
1023	12	2367	02
965	12	2072	02
428	12	2083	2
425	12	2374	02
75	12	2123	2
428	12	2084	2
5	12	2531	2
493	123	2059	01
504	12	2084	2
460	12	2049	2
95	12	2459	02
1811	12	2188	2
539	12	2083	2
63	12	2459	02
1327	123	2084	2
817	12	2084	2
184	12	2644	01
649	12	2170	02
1158	12	2281	2
28	12	2304	02
95	12	2078	2
342	12	2049	2
1158	12	2049	2
215	12	2391	2
1113	12	2084	2
382	12	2049	2
193	12	2084	2
52	12	2068	02
122	12	2170	02
666	12	2157	2
942	12	2072	02
819	12	2127	2
201	12	1973	02
616	12	1968	02
704	12	2049	2
1722	12	2114	02
234	12	2252	2
35	12	2157	2
217	12	2172	01
370	12	1981	2
676	12	2468	02
1083	12	2049	2
671	12	2563	2
235	12	2533	2
446	12	2385	02
351	0	2090	0
1077	12	2049	2
46	01	2459	02
1001	12	2459	02
1120	12	2157	2
241	12	1990	01
1375	12	2299	02
11	12	2102	2
311	04	2070	0
885	12	2007	02
75	12	2282	2
329	12	2531	2
1867	12	2533	2
329	12	2533	2
392	12	2328	02
599	123	2072	02
797	12	2459	02
1455	12	2077	2
217	12	2391	2
243	12	1919	2
15	12	2065	2
310	12	2157	2
26	12	2429	02
271	12	2269	02
644	12	2134	2
1480	12	2531	2
779	12	2083	2
23	12	2367	02
241	12	2327	2
439	12	2084	2
1554	12	2310	02
55	12	2456	02
557	12	1968	02
1006	12	2266	02
307	12	2266	02
797	12	2274	02
1034	12	2266	02
61	123	2399	02
121	12	2084	2
641	12	2531	2
1072	12	2049	2
900	12	2170	02
291	12	2459	02
647	12	1968	02
90	12	2157	2
398	12	2566	2
505	12	2226	2
118	034	2090	0
364	12	2299	02
1314	12	2084	2
1115	12	2459	02
374	12	2304	02
582	12	2385	02
893	12	2486	02
90	12	2533	2
609	12	2367	02
649	12	2385	02
44	12	2533	2
62	12	1936	02
49	12	2049	2
144	12	2367	02
195	12	2282	2
402	12	1937	02
948	12	2170	02
115	12	2426	02
1273	12	2223	01
214	12	2280	2
57	12	2289	01
195	12	1948	2
361	12	2009	02
780	12	2266	02
805	12	2266	02
719	12	2490	02
459	12	2102	2
1277	12	2482	2
384	123	2162	2
321	12	2274	02
1582	12	1926	02
624	12	2426	02
1016	12	2174	2
201	12	2459	02
1523	12	2049	2
303	12	2533	2
361	12	2459	02
38	12	2084	2
883	012	2533	2
590	12	2103	2
613	12	2226	2
68	12	2127	2
243	12	2259	01
274	12	2533	2
591	12	2151	02
583	123	1914	2
540	12	2140	02
1468	12	2280	2
61	123	2304	02
410	12	2533	2
1379	12	2299	02
833	12	2533	2
833	12	2531	2
1375	12	2625	2
1379	12	2459	02
242	12	2426	02
86	12	2385	02
104	12	2459	02
1613	12	2385	02
1486	12	2327	2
104	12	2456	02
1013	12	2049	2
826	12	2266	02
212	12	2049	2
1826	12	2083	2
135	12	2426	02
8	12	2006	02
965	12	2304	02
1141	12	2327	2
614	12	2533	2
300	12	2495	2
1510	12	2531	2
239	12	2084	2
239	12	2083	2
75	12	2084	2
1091	12	2501	01
95	12	2274	02
157	12	2477	12
11	12	2329	2
589	12	2350	2
1240	12	1979	2
214	12	2154	2
1090	12	1968	02
63	12	1968	02
1436	12	2531	2
867	12	2154	2
317	12	2084	2
355	12	2329	2
1661	12	2281	2
321	12	1968	02
1322	12	2468	02
589	12	2533	2
151	12	2083	2
151	12	2084	2
371	12	2391	2
363	12	2609	2
306	012	2078	2
476	12	2299	02
880	12	2482	2
168	12	1962	2
674	12	2102	2
104	12	1968	02
1129	12	1962	2
693	12	2226	2
282	12	2310	02
22	12	1979	2
712	12	2282	2
444	12	2490	02
60	12	2531	2
214	12	2051	2
173	12	2288	02
615	12	2299	02
1279	12	1962	2
1419	12	2170	02
1542	12	2531	2
473	12	2186	2
929	12	2280	2
638	12	2049	2
1083	12	2531	2
1083	12	2533	2
552	12	2533	2
353	12	2084	2
494	12	2191	2
73	12	2244	2
224	12	2614	02
134	12	2049	2
1082	12	2490	02
346	12	2385	02
1083	12	2154	2
540	12	2518	02
1234	12	2385	02
291	12	1968	02
129	12	2083	2
68	12	2134	2
268	12	2084	2
1171	12	2385	02
173	12	2480	2
266	12	2205	02
664	12	2367	02
511	12	2275	02
836	12	1979	2
969	12	2049	2
127	12	2531	2
254	12	1960	02
384	123	2448	01
1346	12	2102	2
1066	12	2266	02
1288	12	2274	02
266	12	2373	02
1584	12	2374	02
310	12	1918	2
321	12	2459	02
1493	12	2531	2
801	12	2490	02
628	12	2288	02
7	12	2459	02
68	12	2386	2
195	12	1979	2
358	12	2612	02
837	12	2170	02
493	123	2084	2
379	12	2531	2
1843	12	2385	02
379	12	2533	2
177	12	2459	02
1856	12	2072	02
502	12	2170	02
15	12	2205	02
1203	12	2084	2
867	12	2280	2
34	12	2241	02
138	12	2072	02
178	12	2531	2
71	12	2426	02
336	12	2157	2
998	015	2009	02
472	12	2531	2
104	12	2010	02
616	12	2589	02
499	12	2083	2
591	12	2468	02
154	12	2459	02
300	12	2145	2
1270	12	2282	2
138	12	2459	02
1751	12	2385	02
1746	12	2157	2
594	12	2084	2
321	12	2214	02
385	12	1915	01
601	12	2084	2
601	12	2083	2
1698	01	2310	02
65	12	2299	02
371	12	2145	2
550	12	2012	2
895	12	2367	02
491	12	1936	02
351	0	2288	02
147	12	2078	2
106	12	2459	02
1691	12	2531	2
845	12	2385	02
946	12	2385	02
914	12	1962	2
63	12	2302	02
699	12	2533	2
700	12	2531	2
570	12	2459	02
1070	12	2531	2
939	12	2459	02
243	12	2059	01
596	12	1979	2
812	12	2241	02
21	12	2157	2
79	12	2084	2
79	12	2083	2
160	12	2049	2
1686	12	2084	2
332	12	2145	2
718	12	2029	2
1121	12	2556	01
1587	12	2385	02
1841	12	2482	2
178	12	2049	2
485	12	2459	02
625	12	2385	02
5	12	2280	2
1332	12	1921	2
297	12	1979	2
290	12	2482	2
1017	12	2498	02
922	12	2078	2
1229	12	2367	02
198	12	2568	2
774	12	2459	02
18	12	2459	02
62	12	2006	02
62	12	2007	02
69	12	2299	02
414	12	2049	2
309	12	2083	2
416	12	2282	2
229	12	2491	02
309	12	2084	2
57	12	1954	01
602	12	2085	2
332	12	1942	2
300	12	1962	2
8	12	2491	02
1690	12	1921	2
935	12	2170	02
674	12	2165	02
219	12	2300	2
374	12	2426	02
682	12	2490	02
798	12	2288	02
98	12	2441	2
265	12	2533	2
1102	12	2531	2
51	12	2459	02
26	12	1968	02
319	12	2399	02
1543	12	2083	2
695	12	2399	02
292	12	2083	2
98	12	2531	2
1679	12	2280	2
1605	12	2533	2
902	12	2589	02
926	12	2244	2
835	12	1968	02
1176	12	2049	2
328	0	2290	0
1149	12	2385	02
1012	12	2083	2
1656	2	1921	2
1361	12	2078	2
49	12	2533	2
543	12	1921	2
602	12	2531	2
925	12	2134	2
30	12	2205	02
494	12	2083	2
494	12	2084	2
854	12	2531	2
852	12	1962	2
953	12	1909	2
101	12	2442	2
1186	12	2299	02
1293	01	1946	02
338	12	2266	02
870	12	2083	2
1469	12	1942	2
381	12	2049	2
101	12	2531	2
30	12	2140	02
1530	12	2498	02
147	12	2459	02
496	12	2170	02
442	12	2459	02
980	12	2007	02
1124	12	2133	2
85	12	2442	2
826	12	2170	02
1022	12	2459	02
1121	12	1942	2
478	12	2274	02
227	12	2115	01
324	12	2214	02
320	12	2006	02
334	12	2084	2
34	12	2266	02
63	12	2336	02
1316	12	1951	12
114	12	2007	02
44	12	2157	2
50	12	2293	2
85	12	2531	2
85	12	2533	2
660	12	2084	2
299	12	2390	1
39	12	2049	2
79	12	1984	1
837	12	2336	02
1367	12	1942	2
1214	12	2299	02
631	12	2299	02
154	12	2299	02
114	12	2078	2
60	12	2561	2
190	12	2115	01
75	12	1979	2
56	12	2078	2
1285	12	1979	2
1433	12	2385	02
182	12	2154	2
496	12	2367	02
292	12	2566	2
374	12	2072	02
1135	12	2083	2
662	12	2533	2
101	12	1979	2
1759	12	2385	02
77	2	2664	02
1088	12	2074	02
259	0	2331	0
14	12	2426	02
315	12	2084	2
315	12	2083	2
166	12	2274	02
757	12	2049	2
262	12	2535	2
19	12	2533	2
343	012	2175	2
1573	12	2468	02
282	12	2589	02
913	12	2385	02
281	12	2049	2
1137	12	1914	2
1253	123	2310	02
904	12	2531	2
666	12	2531	2
983	12	2078	2
542	12	2169	2
26	12	2459	02
651	12	2399	02
1219	12	2531	2
122	12	2385	02
126	12	1957	2
310	12	2385	02
1452	12	2098	01
399	12	2459	02
1188	12	2282	2
356	12	2214	02
321	12	2551	2
276	12	2459	02
10	12	2102	2
1242	012	2145	2
204	12	1921	2
634	12	2078	2
875	12	2157	2
932	12	2083	2
1863	12	2288	02
491	12	2459	02
125	12	2535	2
221	12	2083	2
392	12	2533	2
365	12	1957	2
616	12	2241	02
675	12	2442	2
92	12	2012	2
363	12	2482	2
100	12	2338	2
543	12	2392	2
270	12	2007	02
241	12	2533	2
724	12	2420	02
757	12	1921	2
154	12	2269	02
509	2	2526	02
1114	12	2566	2
1310	12	2049	2
89	12	2442	2
23	12	2490	02
1443	12	2459	02
254	12	2385	02
21	12	2226	2
1779	12	2448	01
591	12	2304	02
772	0	2290	0
48	12	2533	2
473	12	1978	2
466	12	2205	02
299	12	2169	2
384	123	2059	01
115	12	2385	02
94	12	2282	2
201	12	2426	02
57	12	2160	01
360	12	2385	02
446	12	2367	02
546	12	2533	2
1565	12	2531	2
1804	12	1932	02
1120	12	2332	2
1	12	2459	02
1211	12	1915	01
158	12	2084	2
1476	12	2442	2
407	12	1968	02
350	123	2367	02
1280	12	2268	02
746	12	2393	2
542	12	2390	1
197	12	2246	02
1280	12	2266	02
310	12	2137	2
203	12	2531	2
1363	12	2329	2
126	12	2102	2
1064	12	2170	02
270	12	1921	2
78	12	2299	02
104	12	2170	02
1228	12	2084	2
15	12	2170	02
62	12	2299	02
75	12	2049	2
18	12	2266	02
266	12	2336	02
1593	12	2531	2
335	12	2154	2
560	12	2578	01
1787	12	2078	2
14	12	2304	02
776	12	2170	02
1576	12	2112	2
1738	12	1934	02
127	12	2280	2
823	12	2442	2
1287	12	2083	2
1773	2	2426	02
157	12	2084	2
862	12	1921	2
407	12	2214	02
190	12	1936	02
1111	12	2531	2
1418	12	2385	02
774	12	2266	02
73	12	1942	2
1197	12	2078	2
1	12	1968	02
1548	12	2257	2
527	12	2433	2
381	12	2601	2
1757	2	2526	02
262	12	2282	2
97	12	2281	2
39	12	2533	2
175	12	2165	02
28	12	2468	02
1136	12	2037	2
1198	12	2531	2
319	12	2459	02
982	12	2385	02
178	12	2281	2
977	12	2531	2
835	12	2459	02
819	12	2531	2
100	12	1968	02
254	12	2170	02
977	12	2284	2
17	12	1934	02
1044	12	2459	02
984	12	2141	02
617	023	2310	02
1301	12	2459	02
165	12	2533	2
165	12	2531	2
847	12	2420	02
114	12	1921	2
525	12	1948	2
1209	12	2083	2
1035	12	2304	02
966	12	2083	2
1342	12	2084	2
1900	12	1979	2
845	12	2102	2
435	12	2384	2
650	12	2385	02
782	12	2299	02
953	12	1979	2
237	0	2290	0
1511	12	1962	2
1348	12	2385	02
324	12	1932	02
1748	12	2385	02
1506	12	2157	2
682	12	2170	02
467	123	2491	02
1344	123	2002	2
568	12	2115	01
43	12	2084	2
1744	12	2288	02
1017	12	2459	02
613	12	2533	2
503	12	2533	2
503	12	2531	2
221	12	2084	2
485	12	2304	02
1685	12	2266	02
479	12	2533	2
1014	12	2288	02
823	12	2531	2
356	12	2459	02
410	12	2226	2
881	12	2533	2
746	12	2391	2
358	12	2327	2
38	12	2435	2
177	12	2426	02
18	12	2072	02
844	12	2531	2
42	12	2098	01
1123	12	2531	2
721	0	2290	0
135	12	2623	02
992	12	2034	2
320	12	2141	02
38	12	1979	2
105	12	1914	2
105	12	1915	01
1	12	2241	02
685	12	2459	02
1015	12	2426	02
162	12	2385	02
399	12	2426	02
8	12	2299	02
1720	12	2304	02
868	12	2157	2
88	12	2459	02
125	12	2282	2
731	12	2288	02
195	12	2123	2
364	12	2269	02
254	12	2165	02
1504	12	2270	02
170	12	2226	2
31	12	2531	2
1174	12	2084	2
101	12	2022	2
14	12	2459	02
1176	12	1990	01
1011	12	2367	02
1539	123	1921	2
1266	12	2310	02
569	12	2459	02
88	12	1945	02
692	12	2533	2
214	12	1979	2
736	12	2170	02
410	12	2165	02
42	12	2533	2
734	12	2459	02
68	12	2531	2
68	12	2533	2
63	12	2266	02
209	12	2385	02
1441	1	2289	01
43	12	2566	2
636	12	2266	02
104	12	2336	02
1378	0	2290	0
791	12	2304	02
1037	12	2540	2
1702	01	2518	02
407	12	2459	02
112	12	2399	02
1709	12	2391	2
1723	12	2299	02
711	12	2084	2
75	12	2154	2
1709	12	2578	01
1696	12	2304	02
538	12	2459	02
414	12	2098	01
1133	12	2486	02
402	12	1936	02
75	12	2533	2
1492	12	2299	02
133	12	2084	2
1770	12	2049	2
1248	12	2049	2
672	12	2385	02
1631	12	1962	2
979	12	2356	2
1087	12	2170	02
569	12	2274	02
1481	12	1968	02
926	12	2078	2
686	12	2078	2
989	12	2214	02
1173	12	2533	2
1275	12	2432	01
931	12	2374	02
52	12	2165	02
791	12	2459	02
848	12	2647	2
1006	12	2170	02
838	12	1921	2
1300	12	2266	02
1263	12	2531	2
443	12	2083	2
443	12	2084	2
1577	12	2459	02
587	12	2084	2
185	12	2083	2
185	12	2084	2
1810	12	1921	2
1550	12	2205	02
153	12	2274	02
795	12	2083	2
153	12	2078	2
795	12	2084	2
1585	12	2385	02
1564	12	1921	2
45	12	2083	2
74	12	2406	2
564	12	2280	2
1532	12	2533	2
513	12	2084	2
1067	12	2481	01
707	12	2012	2
633	12	2084	2
1052	01	2072	02
666	12	2288	02
1008	12	1968	02
410	12	2157	2
10	12	2367	02
499	12	2084	2
67	12	2391	2
909	12	2084	2
550	12	2145	2
4	12	2084	2
442	12	2081	02
65	12	1932	02
496	12	2490	02
398	12	2084	2
5	12	2313	2
34	12	1968	02
708	12	2367	02
1372	12	2426	02
711	12	2192	1
34	12	2459	02
1641	12	1968	02
671	12	2533	2
10	12	2385	02
871	2	2459	02
1103	12	2459	02
356	12	2275	02
105	12	2289	01
229	12	2235	2
561	123	1962	2
1583	12	2184	2
1164	12	2385	02
574	12	2448	01
318	12	2214	02
55	12	2170	02
50	12	2226	2
647	12	2266	02
905	12	2385	02
468	12	2299	02
784	12	2426	02
525	12	1979	2
516	12	2647	2
530	12	2585	2
1536	12	2049	2
31	12	2049	2
1307	12	2107	02
543	12	2002	2
1140	12	2531	2
703	12	2084	2
358	12	2533	2
101	12	2154	2
187	12	2533	2
236	12	1962	2
1165	12	2533	2
1798	12	2049	2
1408	12	1942	2
925	12	2562	2
115	12	2072	02
739	12	2459	02
358	12	2328	02
902	12	2459	02
298	12	2054	2
617	023	2459	02
572	12	2533	2
473	12	2459	02
30	12	2170	02
705	12	2083	2
110	12	2533	2
35	12	2281	2
110	12	2531	2
163	12	1919	2
381	12	2533	2
381	12	2531	2
584	12	2299	02
354	12	1921	2
63	12	2269	02
712	12	2154	2
270	12	1962	2
594	12	2252	2
1598	12	2304	02
110	12	2190	2
1149	12	2416	02
382	12	2533	2
74	12	2083	2
410	12	2328	02
666	12	2385	02
201	12	2623	02
595	12	1942	2
353	12	2533	2
282	12	2459	02
281	12	2327	2
1383	123	2269	02
1334	12	2007	02
614	12	2049	2
1205	12	2002	2
1662	2	2170	02
872	12	2049	2
149	12	2399	02
105	12	2059	01
1832	012	2084	2
243	12	1954	01
509	2	1968	02
801	12	2385	02
799	12	1990	01
124	12	2049	2
266	12	2266	02
1848	12	2367	02
246	12	2078	2
749	2	2385	02
1680	1	2289	01
