# Supplementary material for: Environmental change makes robust ecological networks fragile
Source: Nat Commun. 2016 Aug 11;7:12462. doi: 10.1038/ncomms12462 (PMC4987532; doi:10.1038/ncomms12462)
Supplement: Supplementary Data 1 — Host-parasite networks and host extinction sequences in Avida experiments. The compressed archive includes the 100 co-evolved host-parasite networks and the host extinction sequences in the historical scenario. [file ncomms12462-s2.zip › Supplementary_data_S1/host_parasite_network_26.csv]

host_genotype	host_phenotype	parasite_genotype	parasite_phenotype
1528	01	3660	0
121	4	3667	0134
688	023	4082	0
55	1	3701	01
565	013	3424	0
1033	0235	4074	0
659	02	3301	01235
151	1	3389	013
2356	013	3325	0
1953	013	3845	01
984	013	3325	0
580	013	3985	0
1983	013	3996	0
1088	013	4019	034
14	013	3513	0
914	013	3772	0
640	023	4032	0
640	023	4033	02
1079	4	4154	0134
1279	1	4046	01
192	01	3372	0
232	013	3550	0
429	013	3680	0134
192	01	3377	01
1307	013	3665	0
149	013	3628	0
150	023	3995	0134
181	013	3770	03
181	013	3775	0
1137	023	4039	0
2602	013	4096	01
1789	013	3380	0
3	013	3346	01
805	13	3323	0134
839	013	3486	0
2811	013	3573	0
1634	023	4039	0
743	025	3582	01
1186	023	3445	0
98	013	3439	0
2074	025	3967	0
91	03	3295	0
1921	02	3540	0
1666	03	3803	0
2119	012	3353	0
2150	013	3325	0
1321	013	3996	0
31	013	3560	0
459	013	4108	01
1512	013	3301	01235
2741	013	3337	01
1560	013	3490	1
9	013	3665	0
453	013	4019	034
692	013	3547	0
558	023	3478	0
406	01	3353	0
670	02	3908	0
286	013	3889	0
654	013	4069	0
461	013	3381	0
565	013	3307	01
3047	013	3946	034
565	013	3308	034
459	013	3527	01
342	023	3358	0
1263	013	4145	013
557	013	3887	1
1891	013	3870	013
557	013	3409	0
2215	03	3325	0
1250	4	3680	0134
2040	013	3826	0
572	4	4019	034
276	013	3967	0
1285	013	3908	0
953	013	3908	0
2080	013	4044	0
134	013	3306	0
2291	02	3840	0
2377	02	3301	01235
444	013	4032	0
181	013	3547	0
1489	023	3505	0134
1341	01	3977	013
1812	0235	3353	0
781	4	3951	4
104	013	3622	0
2924	013	3407	0
735	2	3558	123
2012	02	4096	01
1473	0	3665	0
276	013	3845	01
374	0235	3434	0135
2151	013	4024	0
2266	013	3845	01
468	013	4046	01
185	01	3899	01
521	2	3687	2
828	013	3996	0
1480	013	4044	0
758	01	3445	0
2982	025	3883	0
1238	013	3547	0
527	01	3336	01
116	013	3847	01
1990	02	3660	0
117	013	3899	01
321	013	3847	01
64	013	3669	013
2454	013	3978	0
238	013	3573	0
35	013	3772	0
1768	012	3957	0134
1	013	3560	0
951	013	3665	0
335	4	4154	0134
2444	03	3474	0
192	01	3582	01
444	013	3803	0
2646	02	3505	0134
1693	013	4032	0
837	013	3740	01
808	01	4008	013
187	013	3390	01
2151	013	3913	0
622	013	4002	013
750	023	3447	0134
2293	013	3978	0
77	01	3382	013
246	1	3505	0134
555	013	3461	01
828	013	3292	0
64	013	4104	01
123	013	4127	0
540	013	3337	01
181	013	3996	0
2685	01	3863	0
640	023	3505	0134
302	013	3899	01
87	013	3667	0134
3006	025	3967	0
43	1	3633	0134
1231	2	3783	02
1291	013	3301	01235
286	013	4139	1
1444	013	3399	0
22	2	3697	2
1019	01	3883	0
2088	03	3766	0
1560	013	3455	0
1341	01	4019	034
864	1	3679	0134
18	1	3538	01
997	023	4039	0
2337	013	3288	0
636	013	3845	01
1213	013	3845	01
1303	1	3909	01
1097	013	3723	0
134	013	3665	0
804	01	3883	0
739	013	3991	0
731	023	3505	0134
468	013	3810	1
14	013	3449	01
963	013	3908	0
211	03	4005	0
515	013	3977	013
735	2	3301	01235
277	013	3345	01
277	013	3344	013
788	1	3977	013
337	013	3908	0
186	01	3430	0
503	013	3527	01
3142	013	4029	0
460	1	3909	01
1058	023	4032	0
378	013	3487	01
104	013	4096	01
1030	03	3847	01
281	023	3505	0134
827	02	3382	013
2162	013	3885	01
690	0123	3768	0134
152	013	3935	0
98	013	3290	0
89	03	3773	0
849	023	3445	0
1008	013	3845	01
563	023	3353	0
615	013	3863	0
729	01	3860	01
238	013	3547	0
2545	013	3515	013
319	013	4019	034
2606	0235	3315	0
2353	025	3582	01
104	013	3524	01
104	013	3525	013
1188	013	3301	01235
14	013	3845	01
104	013	3301	01235
99	013	4154	0134
396	013	3933	0
938	4	3679	0134
311	013	3640	01
805	13	3505	0134
35	013	3615	0
87	013	4021	0
363	1	4072	1
158	1	3940	013
1895	0	3847	01
396	013	3845	01
1895	0	3848	0
491	013	3423	01
1087	013	3861	0
31	013	3667	0134
2223	03	3877	0
717	013	3365	0
997	023	3505	0134
2111	02	3830	0
2883	013	3573	0
319	013	3982	013
103	4	3505	0134
542	4	3308	034
555	013	3389	013
411	4	3667	0134
866	4	3716	0134
1563	013	3316	0
67	013	3399	0
2110	1	3448	01
1103	013	3301	01235
712	1	3679	0134
1478	013	3908	0
1352	013	3978	0
2936	03	3940	013
7	013	3592	0
1561	013	3644	0
1252	013	3299	01
555	013	3348	013
1408	013	3516	01
3040	023	3540	0
25	013	3724	0
2194	013	3848	0
2194	013	3847	01
640	023	3802	0134
2975	01	3847	01
1635	013	3560	0
1677	013	3656	0
545	2	3748	2
2047	013	3679	0134
469	4	3667	0134
61	4	3308	034
238	013	4129	0
1110	0	3848	0
1110	0	3847	01
2032	013	3366	0
2270	03	4153	034
185	01	4144	034
627	013	3560	0
1275	013	3881	01
586	013	3585	0
1129	013	3294	0
269	01	4018	0134
315	4	3308	034
1320	013	3547	0
134	013	3858	0
649	013	3512	0
947	03	3835	0
486	025	3883	0
858	1	3868	013
396	013	4004	1
1484	01	3308	034
2997	013	3680	0134
2270	03	4021	0
914	013	3614	0
1174	023	3995	0134
334	023	3320	0
491	013	3308	034
3179	013	3665	0
427	2	3301	01235
515	013	3428	0134
1118	13	3685	013
793	013	3847	01
544	013	3430	0
793	013	3848	0
67	013	3694	0
2095	013	3399	0
2095	013	3398	01
1266	0235	3353	0
250	45	4019	034
2765	03	3325	0
544	013	3982	013
952	2	3624	2
865	1	4114	01
650	023	3807	0134
382	013	3390	01
34	013	3390	01
836	2	3332	123
453	013	4021	0
203	013	4092	1
522	013	3389	013
2487	013	3346	01
1365	013	3812	0
34	013	3950	0
1340	023	3301	01235
540	013	3821	0
887	013	3518	0
123	013	3480	0
1604	013	3307	01
702	013	3847	01
1494	0	4059	0
702	013	3848	0
1604	013	3308	034
1817	4	3667	0134
124	1	3845	01
771	013	4029	0
640	023	3361	0
248	013	3848	0
335	4	3951	4
185	01	3308	034
345	0235	3540	0
1882	2	3708	02
248	013	3847	01
768	1	3459	013
3061	013	3666	0
185	01	3495	1
2162	013	3740	01
531	013	3527	01
462	02	4094	0
1	013	4155	0
1130	01	3635	0
1820	4	3667	0134
551	013	3988	0
35	013	3931	0
1675	03	3725	0134
2486	013	3845	01
1295	023	4039	0
1096	0123	3505	0134
72	4	4018	0134
2809	1	4096	01
649	013	4087	013
1846	023	4080	0
1605	03	3848	0
596	2	3301	01235
624	1	3418	1
1908	013	3471	013
314	01	4070	0
149	013	3337	01
287	45	3944	0134
260	013	3427	0
1348	013	3667	0134
2604	013	3943	0
38	013	4029	0
947	03	3994	0134
1121	4	3807	0134
730	02	3747	0
429	013	3679	0134
1966	013	3477	013
2067	013	4154	0134
594	03	3460	0
508	1	3940	013
149	013	3667	0134
659	02	4059	0
553	013	3470	0
1832	013	3660	0
1967	013	3301	01235
791	023	4039	0
643	013	3325	0
1187	01	3883	0
1218	013	3548	0
522	013	3565	034
724	02	3290	0
285	013	3674	0
1133	01	3883	0
1966	013	3908	0
780	013	3333	0
815	013	3299	01
1218	013	3439	0
1211	013	3908	0
518	013	3865	0
1601	1	3679	0134
2434	2	3891	2
695	01	4019	034
34	013	3560	0
1939	03	3308	034
277	013	3976	01
1006	013	3656	0
1675	03	3915	0
1629	013	3856	01
1397	013	3301	01235
35	013	3648	1
35	013	3963	0
173	013	3856	01
557	013	3848	0
2071	2	4033	02
1716	4	3995	0134
185	01	3461	01
824	1	3538	01
338	013	3325	0
2000	03	3472	0
216	025	3967	0
630	013	3990	0
1788	013	3845	01
489	013	3299	01
557	013	3448	01
549	01	4111	0
200	01	3382	013
429	013	3723	0
2020	013	3560	0
1501	013	3845	01
903	01	3908	0
1583	013	3345	01
1583	013	3344	013
25	013	3908	0
2228	013	3814	013
355	1	3679	0134
821	03	3325	0
1560	013	3856	01
179	023	3546	023
418	0235	3680	0134
1220	023	3356	0
1872	013	3665	0
286	013	3299	01
1408	013	3847	01
2075	1	3680	0134
1129	013	3996	0
747	013	3456	0
1884	013	3456	0
2222	1	3940	013
586	013	4007	0
2490	13	3505	0134
2219	1	3516	01
543	4	3975	4
2187	013	3665	0
2604	013	3427	0
3	013	3391	0
1929	01	3660	0
462	02	3660	0
2300	03	3445	0
802	02	3505	0134
1528	01	3301	01235
1270	013	3850	1
45	013	3456	0
1444	013	3908	0
649	013	3399	0
965	013	4024	0
285	013	3391	0
321	013	3936	0
229	013	3382	013
1549	13	3505	0134
2634	013	3547	0
104	013	3660	0
1877	013	3439	0
721	013	3325	0
1601	1	3680	0134
887	013	3847	01
314	01	3978	0
1033	0235	3353	0
2107	13	3505	0134
3	013	3978	0
1	013	3431	0
2527	023	3505	0134
2276	4	3505	0134
1438	12	3698	01
1960	03	3660	0
872	0235	3869	01
2321	013	3301	01235
771	013	3832	0
1619	013	3528	01
61	4	4144	034
160	013	3301	01235
2368	4	3679	0134
2241	013	3665	0
2957	013	3978	0
173	013	3847	01
1635	013	3755	0
3035	013	3908	0
2053	013	3448	01
631	013	3386	0
351	013	3600	03
808	01	3582	01
7	013	3308	034
417	013	3968	0
372	013	3389	013
1085	02	3540	0
842	013	3845	01
27	013	3318	3
80	2	3301	01235
351	013	3316	0
1842	1	4018	0134
551	013	3472	0
2295	0235	3909	01
489	013	3848	0
300	013	4094	0
489	013	3847	01
344	013	3547	0
1097	013	3566	013
6	013	3560	0
717	013	3325	0
640	023	3837	0
1635	013	3593	0
2053	013	3847	01
594	03	3306	0
773	01	3456	0
1096	0123	4039	0
119	4	3679	0134
1353	013	3811	0
285	013	4022	0
2661	03	3660	0
277	013	3308	034
2449	0	3847	01
563	023	3435	0
184	4	3679	0134
1356	0123	4039	0
1157	013	3595	0
453	013	3943	0
2001	013	3842	0
181	013	3402	0
1610	013	3665	0
374	0235	3868	013
1687	03	3386	0
647	01	3899	01
387	013	3978	0
1157	013	3665	0
1310	013	3560	0
2854	013	3547	0
932	013	3301	01235
1748	013	3984	0
580	013	3908	0
631	013	3494	013
192	01	3883	0
334	023	3316	0
841	5	3917	05
464	013	3389	013
1009	013	3882	1
778	023	3505	0134
1234	0123	3505	0134
36	013	3389	013
319	013	3430	0
35	013	3650	013
2656	013	3308	034
1262	013	3448	01
791	023	3505	0134
2172	025	3883	0
3	013	3944	0134
2410	013	4026	0
488	0	3306	0
622	013	3845	01
372	013	3864	034
406	01	4117	0
151	1	3527	01
532	025	3704	0
1055	013	3535	01
2757	45	3667	0134
803	013	3847	01
862	13	3505	0134
558	023	3505	0134
85	2	3301	01235
1070	4	3680	0134
893	013	3826	0
2640	023	4039	0
1006	013	3485	01
200	01	3708	02
1478	013	3830	0
99	013	3560	0
67	013	3808	0
229	013	4096	01
1316	01	3708	02
980	013	3325	0
557	013	3552	01
862	13	3994	0134
1296	03	3848	0
1444	013	3547	0
173	013	3299	01
1234	0123	3444	0134
682	02	3301	01235
1250	4	3679	0134
151	1	3461	01
11	4	3680	0134
815	013	3738	0
1012	1	3909	01
1505	013	4096	01
2921	01	3674	0
904	01	3336	01
947	03	3472	0
1275	013	3845	01
2272	013	3830	0
778	023	3995	0134
1236	4	3667	0134
345	0235	3505	0134
1320	013	3876	0
417	013	3513	0
884	013	3606	0
777	013	4028	0
1385	013	3301	01235
1420	013	3290	0
130	013	3665	0
2148	1	4114	01
239	4	3667	0134
568	013	3908	0
1087	013	3456	0
839	013	3740	01
91	03	3773	0
404	013	3855	1
99	013	3829	013
849	023	3505	0134
882	013	3784	013
1292	013	3560	0
829	0	3306	0
1373	03	4039	0
363	1	3538	01
2335	03	3684	0
780	013	3448	01
925	013	3996	0
55	1	3847	01
396	013	3812	0
1816	02	3660	0
488	0	3665	0
9	013	3560	0
417	013	3647	0
1508	013	3353	0
540	013	3822	0
1846	023	3994	0134
1102	4	3505	0134
819	013	3325	0
337	013	3985	0
2070	013	3943	0
38	013	3472	0
10	01	4019	034
2718	03	3445	0
659	02	3971	0
1821	01	3382	013
1098	013	3314	034
615	013	3529	0
1055	013	3308	034
302	013	3308	034
2250	023	3445	0
1481	035	3772	0
1849	013	3301	01235
3	013	3828	0
3	013	3827	034
3	013	3826	0
1939	03	3461	01
839	013	3885	01
2473	013	3842	0
27	013	3681	0
2527	023	4039	0
1552	013	3560	0
372	013	3900	1
1155	0235	3353	0
2449	0	3848	0
1769	013	3842	0
1137	023	3505	0134
306	1	3448	01
553	013	4024	0
1209	013	3705	01
238	013	3808	0
468	013	4134	1
160	013	3709	02
780	013	3846	1
236	013	3738	0
310	1	3881	01
338	013	3803	0
185	01	3527	01
2713	02	3443	0134
48	02	3660	0
1125	013	3308	034
468	013	3963	0
2028	03	4039	0
281	023	3805	0
1220	023	3540	0
462	02	3300	0
1760	013	3547	0
446	023	4039	0
914	013	3649	0
640	023	3728	013
1234	0123	3768	0134
518	013	3944	0134
310	1	3398	01
98	013	3922	0
1789	013	3301	01235
186	01	3560	0
343	02	3540	0
2450	02	3512	0
717	013	3439	0
2455	013	3742	0
190	013	3996	0
1087	013	3424	0
2489	0123	3505	0134
104	013	3853	1
2331	013	3978	0
1603	01	3423	01
1171	013	3660	0
2859	013	3978	0
1129	013	3880	0
861	013	3449	01
861	013	3845	01
262	013	3978	0
1044	013	3832	0
1471	1	4046	01
1998	2	3709	02
2314	2	3301	01235
2587	02	3805	0
152	013	3738	0
549	01	3674	0
1530	0235	3315	0
523	4	3667	0134
825	01	3456	0
2463	1	3725	0134
187	013	3560	0
2202	013	3845	01
1150	013	3622	0
802	02	4032	0
1024	013	3463	1
1142	013	3301	01235
1172	4	3975	4
1098	013	3308	034
1926	02	3570	0
2660	013	3378	0
1339	1	3940	013
2412	013	3344	013
1439	013	3301	01235
1052	03	3325	0
872	0235	3909	01
558	023	4039	0
1361	025	3933	0
640	023	3994	0134
2480	03	3660	0
36	013	3527	01
2358	03	3809	0
181	013	3293	0
133	1	4046	01
133	1	4047	1
2220	013	3325	0
1180	01	3353	0
803	013	3889	0
1042	1	3940	013
236	013	3701	01
426	013	3704	0
1887	013	3511	0
459	013	3345	01
459	013	3344	013
1353	013	3847	01
3246	01	4108	01
18	1	4114	01
1685	0123	3444	0134
1111	013	4145	013
578	03	3308	034
2040	013	4145	013
468	013	3485	01
10	01	3430	0
3241	03	3883	0
387	013	3907	0
858	1	3680	0134
1353	013	3518	0
1200	013	3847	01
770	1	3845	01
1870	023	4039	0
1063	02	3740	01
1063	02	3741	0
1028	013	3908	0
551	013	3987	0
770	1	3449	01
88	1	3584	01
1691	013	3845	01
766	013	3301	01235
1355	02	3847	01
453	013	3427	0
104	013	3847	01
27	013	3908	0
1310	013	3390	01
778	023	3955	0134
1530	0235	3539	0
1336	013	3448	01
1821	01	3708	02
98	013	3840	0
35	013	3448	01
640	023	3291	013
491	013	3493	01235
1784	03	3773	0
2341	03	3773	0
802	02	3327	0
285	013	3978	0
236	013	3884	01
640	023	3475	0
165	013	3308	034
9	013	3906	0
828	013	3695	0
743	025	3665	0
707	02	4094	0
1769	013	3641	0
314	01	3792	0
116	013	3885	01
1255	45	4019	034
24	013	3667	0134
2058	1	3653	01
216	025	3933	0
1030	03	3848	0
773	01	3708	02
872	0235	3353	0
1843	023	4039	0
1020	2	3301	01235
1685	0123	3505	0134
2524	023	4039	0
551	013	3726	0
692	013	3399	0
1588	013	3653	01
206	2	3301	01235
884	013	4079	0
25	013	3984	0
158	1	3337	01
780	013	3738	0
1505	013	4094	0
2306	013	3308	034
551	013	3832	0
1293	013	3424	0
1503	013	4024	0
688	023	3505	0134
2183	013	3337	01
2558	013	4030	0
432	4	3679	0134
9	013	4154	0134
1012	1	4114	01
151	1	3344	013
31	013	3427	0
38	013	3987	0
1446	013	3832	0
1134	023	4032	0
1130	01	3833	0
1957	013	3647	0
295	013	3978	0
640	023	3993	023
2412	013	3527	01
555	013	4144	034
960	25	3301	01235
382	013	3560	0
1326	013	3675	0
277	013	3527	01
3184	013	3290	0
130	013	4154	0134
574	013	3892	0
154	02	3382	013
36	013	4150	013
2387	013	3996	0
750	023	3505	0134
1155	0235	3679	0134
513	023	3571	03
1811	013	3908	0
362	4	3667	0134
3	013	3308	034
3	013	3907	0
1368	013	3512	0
1045	4	3667	0134
1244	023	3777	0
491	013	3627	1
1247	013	3660	0
300	013	3852	0
670	02	3290	0
1690	025	3353	0
2070	013	3427	0
418	0235	3353	0
885	01	3462	0
672	013	3842	0
2192	02	3540	0
2597	03	3485	01
216	025	3845	01
360	013	3560	0
666	01	4008	013
31	013	4021	0
799	013	4148	0
1085	02	3396	0
2162	013	3738	0
174	013	3845	01
154	02	4096	01
2053	013	3653	01
3058	0235	3353	0
763	235	3679	0134
2292	013	3908	0
1171	013	3661	0
827	02	3708	02
235	013	3547	0
314	01	3674	0
1575	013	3832	0
624	1	3301	01235
192	01	4053	01
1092	013	3908	0
162	2	3708	02
417	013	3845	01
262	013	3391	0
650	023	4039	0
1335	013	3770	03
580	013	4029	0
2295	0235	3538	01
87	013	3981	0134
228	0235	3632	0
2036	03	3848	0
9	013	4147	0
446	023	3445	0
2038	03	3773	0
1867	023	3505	0134
636	013	3813	01
1675	03	3503	0134
524	23	3363	034
2673	02	3290	0
1262	013	3738	0
1634	023	3505	0134
1181	2	3301	01235
1336	013	3516	01
531	013	4144	034
685	023	4039	0
1689	013	3967	0
1783	013	3547	0
649	013	3960	0
1486	013	3908	0
1028	013	3437	0
907	013	3711	034
468	013	3449	01
791	023	3807	0134
1353	013	3885	01
1704	02	3505	0134
9	013	3866	0
2342	13	3994	0134
541	03	3483	0
832	4	3667	0134
1788	013	3449	01
3001	013	3399	0
42	013	3924	0
98	013	4127	0
1023	013	3439	0
238	013	3399	0
207	4	4018	0134
2082	013	3308	034
885	01	3667	0134
1368	013	3881	01
1588	013	4046	01
859	4	3679	0134
1748	013	3287	0
622	013	4045	01
1178	03	3600	03
160	013	4096	01
725	023	4039	0
166	013	4093	01
2055	02	4094	0
2219	1	3847	01
259	013	3560	0
200	01	3939	0
615	013	3560	0
374	0235	3353	0
3	013	3867	01
1247	013	3301	01235
1416	2	3301	01235
666	01	3582	01
750	023	4039	0
679	1	3909	01
1812	0235	3679	0134
372	013	3308	034
2069	013	3423	01
203	013	3738	0
434	013	3390	01
1209	013	3584	01
1335	013	3547	0
1020	2	3561	2
254	025	3883	0
1524	013	3308	034
557	013	3653	01
1868	25	3301	01235
688	023	3569	0
99	013	3466	0
229	013	3660	0
149	013	4105	01
963	013	3547	0
48	02	3553	0
771	013	3504	0
479	2	3301	01235
378	013	4093	01
650	023	3403	0
3	013	3674	0
1393	013	3832	0
236	013	4090	0
715	013	3848	0
2135	013	3760	0
1200	013	3817	013
1335	013	3513	0
715	013	3847	01
277	013	3944	0134
236	013	3516	01
236	013	3518	0
2522	023	4039	0
38	013	3832	0
1641	013	3908	0
300	013	3660	0
1307	013	3337	01
173	013	4009	01
462	02	3415	0
79	1	3672	013
211	03	3883	0
839	013	3848	0
1307	013	3420	0
342	023	3989	0
2909	0123	3505	0134
286	013	3738	0
2654	1	3888	01
2746	0	3883	0
1528	01	4010	0
1172	4	3667	0134
220	45	3667	0134
1368	013	3652	1
2453	013	3811	0
803	013	3299	01
277	013	4064	1
571	013	3908	0
285	013	3433	0
802	02	3370	0134
2028	03	3807	0134
300	013	3301	01235
378	013	3660	0
549	01	3944	0134
281	023	4039	0
549	01	3949	0
829	0	3665	0
3	013	4156	034
607	013	3856	01
1462	02	3679	0134
98	013	3325	0
837	013	3738	0
645	013	3996	0
735	2	3523	123
1768	012	3505	0134
104	013	3744	01
2129	1	3299	01
1262	013	3847	01
1768	012	3768	0134
181	013	3926	0
435	4	3679	0134
396	013	3881	01
28	013	3573	0
893	013	3978	0
862	13	4034	034
302	013	3629	034
1543	1	3982	013
885	01	3942	0
2589	03	3847	01
1916	02	3707	0
1118	13	3505	0134
1096	0123	3805	0
1096	0123	3807	0134
704	03	3506	0
1404	013	3587	0
2040	013	3978	0
1513	013	3316	0
963	013	3398	01
943	13	3505	0134
871	1	3847	01
2494	03	3883	0
149	013	3386	0
1191	013	3308	034
2053	013	3848	0
643	013	4032	0
343	02	3799	0
1244	023	4039	0
1484	01	3492	01
2262	0123	3505	0134
277	013	3978	0
648	1	4045	01
802	02	3805	0
1123	0235	3353	0
2316	0	3883	0
387	013	3308	034
31	013	3943	0
1209	013	4094	0
1317	02	3830	0
160	013	3819	1
123	013	3364	0
2603	1	3940	013
1121	4	3505	0134
543	4	3667	0134
60	1	3847	01
3	013	3527	01
1766	013	4112	034
821	03	3290	0
1816	02	3743	0
152	013	3299	01
325	013	3673	0
1922	02	4039	0
631	013	3462	0
236	013	3847	01
2561	013	3680	0134
549	01	3979	01
2190	02	3738	0
228	0235	3353	0
896	5	3392	56
1908	013	3832	0
3	013	4144	034
2364	01	3708	02
58	013	3439	0
15	4	3667	0134
1370	013	3390	01
1323	023	3505	0134
912	013	3678	034
1699	023	4039	0
706	13	3505	0134
1263	013	3672	013
1675	03	3834	0134
1867	023	4039	0
444	013	3733	0
1787	5	3719	5
1298	2	3708	02
1459	013	4045	01
690	0123	3997	0134
647	01	3308	034
1876	4	3667	0134
657	0134	3908	0
1252	013	3889	0
544	013	4019	034
1577	013	4096	01
360	013	3337	01
779	013	3390	01
664	4	3679	0134
1524	013	3671	0
1097	013	3679	0134
731	023	4039	0
407	013	3644	0
2291	02	3548	0
654	013	3560	0
236	013	3448	01
627	013	3390	01
58	013	3325	0
2637	02	4039	0
2444	03	3994	0134
731	023	3445	0
2587	02	3505	0134
151	1	4068	1
884	013	3908	0
