# Supplementary material for: Environmental change makes robust ecological networks fragile
Source: Nat Commun. 2016 Aug 11;7:12462. doi: 10.1038/ncomms12462 (PMC4987532; doi:10.1038/ncomms12462)
Supplement: Supplementary Data 1 — Host-parasite networks and host extinction sequences in Avida experiments. The compressed archive includes the 100 co-evolved host-parasite networks and the host extinction sequences in the historical scenario. [file ncomms12462-s2.zip › Supplementary_data_S1/host_parasite_network_27.csv]

host_genotype	host_phenotype	parasite_genotype	parasite_phenotype
115	1	1992	01
1239	0	2154	0
575	0	2229	0
200	1	1992	01
1010	0	2229	0
325	0	2047	0
392	0	2229	0
706	2	2312	2
714	02	2293	0
611	1	1992	01
32	05	1962	01
435	0	2229	0
1873	0	2229	0
767	0	2258	01
234	05	2229	0
849	1	2362	1
504	03	2250	0
100	03	2250	0
1016	0	2229	0
1772	0	2229	0
717	0	2229	0
696	0	2229	0
437	1	2410	01
276	0	2047	0
655	0	2250	0
1754	05	2047	0
1472	01	2154	0
767	0	2229	0
875	0	2229	0
437	1	1992	01
1002	0	2163	0
720	0	2229	0
713	0	2229	0
1019	0	2229	0
386	0	2047	0
1109	0	2229	0
1073	0	2229	0
1195	0	2229	0
1152	0	2229	0
265	2	2171	2
868	0	2005	0
876	5	2295	0235
1239	0	2244	0
1777	0	2128	0
1523	0	2229	0
768	1	1992	01
1445	0	2229	0
714	02	2039	0
717	0	2280	0
1200	0	2229	0
868	0	2229	0
676	0	2229	0
1318	0	2229	0
