# Supplementary material for: Environmental change makes robust ecological networks fragile
Source: Nat Commun. 2016 Aug 11;7:12462. doi: 10.1038/ncomms12462 (PMC4987532; doi:10.1038/ncomms12462)
Supplement: Supplementary Data 1 — Host-parasite networks and host extinction sequences in Avida experiments. The compressed archive includes the 100 co-evolved host-parasite networks and the host extinction sequences in the historical scenario. [file ncomms12462-s2.zip › Supplementary_data_S1/host_parasite_network_28.csv]

host_genotype	host_phenotype	parasite_genotype	parasite_phenotype
518	2	2991	2
445	36	2900	013
668	46	2685	0134
214	15	3175	134
238	12	3231	013
214	15	3176	013
156	15	3633	1
645	1	2393	134
788	12	2356	013
333	35	2645	0134
381	12	2184	2
151	4	2707	0134
504	12	2742	0134
548	125	3425	0134
1205	2	3207	02
798	12	2428	0134
88	12	2823	134
983	12	3178	134
597	46	2381	0134
42	12	2198	24
1344	12	3472	013
1187	2	2276	24
86	2	3469	2
1763	0	2928	0134
661	46	2412	0134
1204	03	3167	0134
22	01	2516	01
292	2	2672	24
804	35	3189	0134
804	35	3188	0134
417	46	2698	0134
707	3	2975	13
1744	02	3134	013
421	03	2633	0134
377	12	2227	2
477	15	3462	0134
921	03	2650	0134
904	12	3099	0134
1307	35	2397	34
70	12	2765	02
1279	36	3245	013
1939	46	2928	0134
192	36	3116	0134
752	1	2354	0134
192	36	3113	034
509	12	2918	13
192	36	3118	0134
1524	03	2243	0134
441	46	3630	34
877	2	2765	02
191	01	3543	01
187	46	3277	34
101	46	3531	0134
90	15	2974	134
701	35	2986	34
641	3	2391	013
1080	46	3372	0134
1269	135	3572	0134
747	35	3188	0134
325	46	3224	0134
154	15	2962	0134
1079	3	2211	13
405	3	2635	34
1519	46	3314	0134
27	2	2912	24
465	12	2267	24
186	46	3174	0134
28	35	2571	0134
143	012	3392	01
794	46	2662	0134
681	03	3572	0134
681	03	3570	0134
217	03	2345	3
1431	03	3477	0
117	45	3606	134
669	35	2352	0134
810	15	3633	1
923	46	2743	0134
426	15	3342	014
223	12	2801	0134
1372	12	2152	013
156	15	2331	013
212	46	3356	34
249	46	3481	34
499	03	2196	01
847	15	3418	01
146	35	2843	34
420	012	2797	01
605	123	2808	013
681	03	2551	013
68	2	3347	24
86	2	3463	2
77	2	2948	02
1232	35	3420	0134
199	23	2557	0134
306	35	2560	0134
449	12	3360	1
110	12	3299	01
132	46	3206	0134
247	12	2865	01
694	35	2569	34
644	2	3258	02
485	2	2729	2
298	12	2990	01
906	46	2730	0134
671	035	3506	0134
1589	4	3516	0134
1707	12	3175	134
585	35	2746	0134
629	15	2266	013
25	12	2547	0134
133	15	2233	1
133	15	2232	0134
674	35	2421	0134
216	12	2696	24
1823	46	2319	34
122	46	3306	014
591	3	3192	13
156	15	3486	01
302	35	2843	34
156	15	3485	1
578	45	2654	0134
216	12	3504	24
22	01	2238	13
543	46	2846	0134
253	13	2408	0134
147	12	2771	01
1743	03	3219	0134
406	03	3113	034
499	03	3489	13
441	46	3356	34
1264	0	2401	0134
51	35	2174	34
56	15	2769	01
687	05	3377	0
32	2	2605	24
193	13	2199	34
163	12	2440	2
229	46	2162	034
491	03	3186	01
1206	3	2519	0134
475	03	2350	134
617	35	2872	134
15	46	3010	0134
98	12	3641	014
848	2	2721	24
1354	12	3192	13
441	46	3626	0134
1170	2	3140	024
1200	46	2397	34
298	12	2183	0134
326	46	2814	34
109	46	2274	24
973	23	2994	0134
98	12	3428	013
1466	1	2455	13
690	12	2376	01
296	012	2216	01
938	46	3178	134
406	03	2631	34
1138	35	2418	03
9	36	2452	0134
1178	01	3467	134
761	35	2713	34
973	23	3111	013
996	3	3551	0134
223	12	2733	013
116	35	2191	013
511	46	2588	0134
827	03	2885	0134
259	03	2720	0134
408	2	3545	0124
962	03	3420	0134
1490	23	2956	013
1172	46	3270	34
211	46	2557	0134
2040	0	3167	0134
1769	015	2334	01
380	23	2282	13
53	35	3472	013
1592	045	3461	34
1131	46	2489	24
67	2	2563	02
629	15	3419	0134
779	1	3226	134
1658	3	2384	013
1116	3	2818	013
117	45	3089	34
1933	2	2276	24
191	01	2595	0134
160	2	3347	24
351	46	2506	04
208	1	2679	0134
176	46	3340	0134
964	35	3582	0134
459	35	3049	134
195	2	2765	02
726	15	2934	01
464	46	2885	0134
85	35	3378	0134
537	46	2929	134
376	3	2360	0134
1926	12	3265	013
5	35	3106	0134
458	46	2853	24
10	03	3132	014
909	03	3638	0134
61	35	2863	0134
1226	35	3007	3
178	013	3340	0134
1056	2	3323	24
467	35	2356	013
143	012	3532	25
99	12	3195	13
1325	02	3213	24
63	3	3399	13
298	12	3293	013
5	35	2186	34
124	4	3515	0134
405	3	2817	013
1429	35	2377	34
273	12	2352	0134
446	35	3253	0134
702	012	3136	0134
278	35	3295	134
229	46	3080	0134
789	15	3093	0134
793	46	3451	134
278	35	2743	0134
99	12	2878	013
278	35	2744	0134
1061	35	2845	134
737	46	3622	34
1467	2	2453	2
880	02	3595	0134
294	46	3285	0134
1078	2	3271	2
475	03	3254	134
1970	15	3301	134
905	35	3148	34
103	12	3443	134
875	15	2471	01
320	12	2469	013
400	12	2308	134
1824	2	2729	2
826	46	2412	0134
400	12	2307	1
364	2	3452	24
364	2	3323	24
1023	16	3178	134
84	2	3642	24
499	03	3497	02
1434	013	3174	0134
69	35	2552	013
358	2	3404	24
134	2	3510	24
475	03	2695	134
12	46	3187	24
383	15	2964	013
58	46	3331	0134
88	12	3514	134
154	15	2163	0134
531	35	2356	013
198	12	2486	014
477	15	3392	01
261	3	2313	13
676	23	3269	3
192	36	2997	0134
132	46	2439	34
1238	35	2345	3
265	35	2259	0134
694	35	3378	0134
683	12	2443	1
310	12	3111	013
1516	35	2260	34
430	46	3001	4
218	46	2186	34
16	46	2604	0134
54	45	3331	0134
233	03	2351	0
337	15	2232	0134
215	012	3091	01
1555	15	2212	13
275	12	3464	1
190	2	2605	24
341	35	3183	34
354	125	2745	01
218	46	2989	0134
1617	35	2823	134
98	12	2342	0134
496	35	2855	0134
1	46	3482	134
731	15	3322	0134
298	12	2538	01
298	12	2539	01
123	46	3582	0134
552	35	2183	0134
54	45	3085	014
171	2	2629	24
694	35	3205	013
515	35	2342	0134
691	03	2188	134
96	35	3245	013
96	35	3249	034
794	46	3539	134
1156	46	2260	34
753	2	3324	02
329	03	2456	0134
329	03	2454	0134
659	12	2290	0134
414	12	2354	0134
710	12	3265	013
373	3	2519	0134
1525	2	3271	2
377	12	2896	0134
184	46	3218	0134
289	23	3382	3
658	2	2197	02
387	03	2616	0134
387	03	2611	0134
864	12	2606	13
203	46	2853	24
525	23	3079	0134
545	2	2692	24
249	46	2194	134
1886	12	2527	013
123	46	3128	0134
184	46	2247	0134
947	2	2948	02
498	12	3289	13
325	46	3340	0134
478	2	3144	2
1419	46	2989	0134
143	012	2659	0134
774	03	2929	134
43	46	3447	0134
1199	23	2456	0134
1404	03	3096	134
131	12	2837	0134
53	35	2248	013
387	03	3050	01
459	35	3478	34
53	35	2243	0134
1047	12	3392	01
306	35	3253	0134
6	46	2823	134
706	01	2175	134
891	012	3392	01
1066	2	3039	24
1207	012	3087	134
1922	35	2527	013
758	36	2867	013
130	2	2821	024
624	2	3403	02
1717	03	3243	0134
143	012	2901	0134
122	46	3365	0146
342	3	2314	13
126	35	2730	0134
341	35	3638	0134
981	12	2809	24
460	36	2997	0134
1741	12	2762	24
108	12	2308	134
5	35	2534	0134
462	12	2519	0134
139	35	3456	013
919	12	3468	0134
298	12	3053	0134
63	3	2455	13
104	45	3272	0134
683	12	2227	2
164	46	3467	134
164	46	2784	134
387	03	3239	0134
725	23	3319	013
918	12	3516	0134
918	12	3515	0134
113	45	3538	0134
345	12	3388	01
134	2	3504	24
441	46	3420	0134
674	35	3188	0134
330	46	3565	0134
74	12	2878	013
228	36	2867	013
247	12	3053	0134
677	12	3218	0134
513	2	3271	2
498	12	2532	013
648	35	3624	0134
56	15	2152	013
740	15	2651	0134
532	15	3594	134
651	46	3221	0134
386	4	2360	0134
1597	02	3536	24
1336	35	3378	0134
251	12	2226	0134
1038	15	2356	013
207	1	2833	0134
1280	2	3228	2
1308	03	2761	134
294	46	2671	0134
956	35	2668	34
419	12	3563	01
460	36	3245	013
1253	2	3258	02
530	15	3147	0134
44	2	3323	24
577	12	3472	013
1655	012	3217	2
447	12	2402	0134
867	35	2552	013
1086	15	3540	0134
1074	2	2242	2
387	03	2861	013
51	35	3149	34
1587	46	2743	0134
1251	4	2149	34
127	1235	3636	0134
261	3	3095	013
533	46	2260	34
1628	12	2867	013
179	4	3202	0134
1512	15	3332	134
757	35	2186	34
73	3	2637	34
179	4	2354	0134
233	03	3258	02
992	2	2610	24
516	46	3178	134
1517	0	2208	013
435	15	2958	013
263	35	2322	0134
98	12	2552	013
814	12	2729	2
68	2	3555	24
235	046	3504	24
547	35	2380	13
1955	23	3140	024
132	46	2776	34
710	12	3134	013
362	1	3550	0134
916	0	3284	0134
600	12	2626	24
681	03	2690	0134
482	45	2519	0134
539	03	2673	013
783	3	2588	0134
1261	46	3415	034
658	2	3631	02
517	12	3233	0134
501	04	3562	0134
345	12	2576	013
1563	02	2304	01
919	12	2241	01
598	2	2948	02
1470	0	3378	0134
1010	46	3175	134
126	35	2183	0134
41	2	2672	24
97	46	2681	014
685	12	3261	013
59	1	3621	0134
266	46	2222	134
1087	125	2220	01
132	46	2368	0134
102	3	3345	034
250	35	2393	134
225	46	2993	0134
216	12	2485	0134
1643	03	3639	03
468	035	2340	13
120	12	2151	1
1130	35	3454	013
80	46	2853	24
479	23	3253	0134
391	2	2729	2
1495	2	3140	024
290	46	2610	24
209	34	2243	0134
167	2	2605	24
797	46	2273	014
1489	15	2541	01
47	03	3353	013
277	2	3323	24
229	46	3452	24
730	35	3212	0134
151	4	3452	24
468	035	3632	0134
1299	3	3505	013
371	35	2743	0134
383	15	2295	012
549	1	2244	1
132	46	3081	34
186	46	2683	034
88	12	2352	0134
942	12	3192	13
580	2	3258	02
780	3	2916	13
48	35	2619	0134
599	36	3160	34
685	12	2359	01
628	46	3400	0134
816	2	2605	24
141	15	3332	134
1666	02	2541	01
230	36	3363	0134
608	1	3374	134
655	46	3284	0134
657	34	2716	34
1140	03	3292	134
192	36	3245	013
192	36	3249	034
943	012	3332	134
313	1	2374	13
164	46	2239	134
223	12	3347	24
109	46	3578	24
123	46	2823	134
1462	46	3434	34
170	2	2729	2
294	46	2608	34
759	35	3472	013
1471	03	2885	0134
1604	46	2992	0134
139	35	2778	13
505	02	3213	24
163	12	2894	013
576	35	2365	013
309	03	3303	013
264	1	2400	013
159	46	3306	014
94	1	3457	0134
259	03	2243	0134
558	12	2653	013
14	3	2519	0134
1594	12	3330	013
154	15	2893	013
819	46	3400	0134
129	04	2676	24
1105	2	3631	02
560	35	3454	013
992	2	2605	24
808	046	2823	134
368	05	2806	01
58	46	3391	0134
800	2	3140	024
1150	012	3000	0134
601	46	2753	134
662	03	3559	013
40	12	2354	0134
851	03	3357	012
1552	0	2356	013
174	35	2918	13
132	46	2709	34
678	35	3249	034
406	03	3174	0134
302	35	3465	34
991	36	2265	0134
525	23	3324	02
23	46	2974	134
1266	145	2385	013
438	012	3324	02
528	46	2983	0134
166	45	2654	0134
97	46	2929	134
968	46	3496	0134
233	03	3446	02
1423	2	2729	2
818	02	3134	013
565	12	2183	0134
536	46	3079	0134
644	2	3446	02
581	12	2977	01
387	03	3231	013
699	012	3332	134
934	35	3188	0134
151	4	3598	014
120	12	2492	1
479	23	2423	24
135	36	2519	0134
598	2	2484	02
203	46	3547	014
1160	36	3638	0134
208	1	3354	01
360	12	2537	01
349	46	3006	0134
203	46	3548	0134
203	46	3549	0134
146	35	3461	34
225	46	2989	0134
948	12	3631	02
348	2	2672	24
45	3	3192	13
432	36	3427	0134
668	46	2876	0134
55	2	3469	2
1375	2	2721	24
1471	03	2829	34
5	35	2397	34
645	1	3349	013
767	03	2243	0134
385	1235	3249	034
1166	03	3570	0134
1389	12	2733	013
770	46	3400	0134
1037	12	2282	13
166	45	3538	0134
402	46	3188	0134
132	46	3027	014
249	46	3565	0134
12	46	2944	24
57	2	2841	24
309	03	2683	034
880	02	3324	02
253	13	2627	013
505	02	2964	013
717	35	2918	13
1289	12	2761	134
430	46	2942	014
1523	125	2541	01
842	2	2327	2
517	12	2462	134
45	3	2482	013
260	2	3450	2
914	2	3618	23
641	3	3101	013
430	46	2198	24
441	46	3242	0134
109	46	3638	0134
505	02	3145	2
2099	15	3378	0134
225	46	2183	0134
383	15	3087	134
1111	12	2989	0134
103	12	3255	24
744	12	2519	0134
95	15	2659	0134
223	12	3351	013
163	12	2159	2
1630	03	2384	013
1936	15	3524	0134
363	46	2511	134
360	12	3054	24
160	2	3164	24
597	46	2663	134
1531	2	2708	24
799	012	2610	24
782	36	2900	013
417	46	3196	24
982	35	2397	34
294	46	2859	0134
224	35	3531	0134
683	12	2652	2
1054	2	3617	24
205	03	3472	013
1128	46	2832	24
275	12	2383	134
1292	12	2462	134
1357	035	2654	0134
1213	03	3620	01
244	1	3073	01
156	15	2471	01
695	15	2295	012
138	45	2518	0134
1740	46	2912	24
652	46	3012	24
666	2	2692	24
513	2	3144	2
329	03	2316	013
473	2	2765	02
449	12	3175	134
435	15	3519	013
360	12	2188	134
341	35	3427	0134
63	3	2314	13
1255	1	3227	01
317	35	3148	34
1192	03	2712	134
1724	02	2576	013
593	23	2496	013
454	012	2350	134
199	23	3503	24
1579	35	3253	0134
205	03	2521	013
395	125	2638	02
1412	36	3245	013
1157	0	2885	0134
349	46	2277	134
1250	2	2367	024
45	3	2818	013
211	46	2338	34
216	12	2950	0134
14	3	3101	013
359	46	2330	0134
527	35	2177	0134
184	46	3037	134
510	23	2685	0134
56	15	2356	013
451	3	3279	0134
439	15	2753	134
261	3	2176	0134
111	15	2379	01
291	2	2729	2
1451	0	2193	04
1133	2	2605	24
791	12	2568	24
851	03	2751	012
216	12	2826	01234
216	12	2821	024
307	35	2448	34
661	46	3306	014
1393	4	2708	24
771	35	2365	013
156	15	2870	01
155	15	2356	013
511	46	2308	134
1428	46	2183	0134
49	46	2993	0134
124	4	2354	0134
193	13	2412	0134
400	12	2588	0134
1210	03	2862	014
127	1235	3572	0134
155	15	2282	13
273	12	3317	134
88	12	2428	0134
5	35	2612	013
211	46	2685	0134
505	02	2576	013
645	1	2794	134
325	46	2179	0134
1053	35	3474	3
72	012	3406	13
15	46	3372	0134
1114	04	2829	34
256	12	2681	014
933	12	3429	0134
1330	2	3503	24
422	35	3274	0134
651	46	3099	0134
320	12	2335	0134
53	35	3222	34
306	35	2422	0134
292	2	2610	24
583	2	3503	24
1242	35	2555	3
750	12	2948	02
1469	12	2681	014
340	35	3189	0134
1505	3	3608	34
4	46	3508	0134
13	35	2978	34
522	3	3218	0134
748	12	2346	014
380	23	3072	13
283	46	2605	24
1930	2	2948	02
709	46	3565	0134
672	2	2507	024
83	2	2948	02
49	46	2742	0134
230	36	2553	034
191	01	2381	0134
827	03	2830	0134
264	1	2680	13
392	2	3323	24
539	03	3044	13
339	46	3552	4
906	46	3284	0134
763	012	3072	13
1171	01	3152	0134
379	15	3486	01
607	2	3613	2
999	2	2729	2
263	35	2392	34
1491	0	2155	014
782	36	2657	013
22	01	3395	134
193	13	3425	0134
1111	12	2920	0134
1526	01	2451	13
1827	0	3570	0134
233	03	3192	13
467	35	3078	0134
691	03	3167	0134
883	3	2986	34
206	2	3020	02
139	35	2964	013
191	01	2722	134
1541	1	3370	0134
1403	2	2708	24
500	2	3449	2
1055	12	2402	0134
554	12	2765	02
53	35	2668	34
317	35	2448	34
317	35	2447	34
486	03	2243	0134
767	03	2914	34
836	03	2701	34
633	46	3426	34
132	46	3455	34
1507	03	2716	34
747	35	2560	0134
61	35	2741	0134
143	012	3147	0134
107	35	2448	34
107	35	2447	34
1584	0	2385	013
235	046	3011	01
185	35	3531	0134
1861	125	2729	2
227	2	3323	24
212	46	3420	0134
1535	2	2788	0124
563	03	2384	013
775	2	3347	24
45	3	3644	3
358	2	2605	24
599	36	2915	34
22	01	2455	13
518	2	2676	24
1302	125	3004	02
1348	35	3454	013
697	0	3522	0134
144	2	3140	024
440	46	2198	24
767	03	2724	01234
308	4	3376	134
46	02	2583	24
423	2	2765	02
1582	15	2282	13
1378	02	3213	24
5	35	3624	0134
1351	35	2483	0134
4	46	3444	34
14	3	2181	34
842	2	2184	2
163	12	2772	13
1492	1	2794	134
564	12	3037	134
971	01	2845	134
619	12	2823	134
1461	2	2364	24
260	2	3321	02
1498	15	3328	013
209	34	2906	134
98	12	3006	0134
1450	35	2445	134
257	36	3302	0134
238	12	3042	013
440	46	3001	4
856	35	2840	134
334	46	2259	0134
1834	12	2992	0134
527	35	2592	0134
318	46	3387	0134
955	012	2490	1
433	15	2541	01
309	03	3357	012
1038	15	2282	13
760	46	2386	014
982	35	2534	0134
1011	12	3450	2
1011	12	3325	01
341	35	2553	034
153	2	2197	02
454	012	2885	0134
215	012	3332	134
1045	46	2557	0134
652	46	3253	0134
211	46	3121	014
812	36	2915	34
3	46	2180	34
163	12	3136	0134
584	15	3581	134
802	05	2357	01
354	125	3108	01
1179	123	2994	0134
1002	46	2305	134
259	03	2456	0134
191	01	3396	134
1339	12	2151	1
1698	2	2323	2
1754	15	3332	134
60	12	3483	0134
637	04	2841	24
406	03	2810	0134
263	35	2321	0134
363	46	2845	134
389	12	3260	0134
525	23	2368	0134
57	2	3140	024
750	12	3192	13
246	35	3456	013
509	12	2320	013
699	012	2236	134
890	36	2411	0134
406	03	3636	0134
200	15	2901	0134
1857	1	2295	012
667	46	2811	0134
498	12	3231	013
446	35	2698	0134
30	3	2970	134
189	3	2885	0134
172	2	3267	2
857	03	2625	0134
370	12	2948	02
1249	03	2420	014
1032	46	3322	0134
872	12	2531	013
1095	3	2231	013
1368	15	2232	0134
1321	013	2741	0134
791	12	2650	0134
70	12	3014	13
70	12	3016	013
176	46	3279	0134
212	46	3178	134
160	2	3555	24
840	45	3390	0134
110	12	2685	0134
504	12	3479	014
401	45	2519	0134
1078	2	2296	24
14	3	3221	0134
1040	23	2598	012
115	12	3378	0134
468	035	3361	34
7	2	2692	24
1296	1	3580	01
36	12	2682	13
645	1	3550	0134
349	46	3503	24
468	035	2412	0134
273	12	2823	134
3	46	2523	34
713	03	3570	0134
162	123	2922	013
271	125	2992	0134
506	12	2876	0134
517	12	2533	0134
196	2	3324	02
826	46	2942	014
949	15	2745	01
151	4	3524	0134
1374	2	2721	24
214	15	2620	013
349	46	2819	0134
99	12	2948	02
526	3	2519	0134
767	03	3097	0124
947	2	3312	2
1214	2	2184	2
1435	03	2596	0134
247	12	3482	134
826	46	3492	014
294	46	3040	0134
5	35	2741	0134
510	23	2335	0134
226	3	2852	134
585	35	3484	0134
125	23	2354	0134
649	2	2729	2
844	35	2183	0134
543	46	3542	134
209	34	2973	134
766	46	2574	0134
358	2	2610	24
94	1	3389	0134
826	46	3306	014
437	4	3589	34
693	46	2276	24
693	46	2277	134
1508	2	3039	24
1705	12	3046	01
374	12	2299	0134
661	46	2476	04
125	23	3322	0134
71	03	2758	02
275	12	3606	134
283	46	2915	34
296	012	3136	0134
296	012	3135	0134
113	45	3089	34
328	35	2447	34
247	12	3483	0134
921	03	3524	0134
1632	12	2735	01
1056	2	2570	02
513	2	2577	2
440	46	3305	4
440	46	3306	014
437	4	3587	34
967	15	3392	01
728	12	2365	013
207	1	3262	0134
1543	03	3258	02
1175	03	2746	0134
1490	23	3516	0134
88	12	3132	014
285	2	2676	24
662	03	3048	13
1249	03	2639	0134
119	1	3010	0134
1533	12	2243	0134
2022	03	2374	13
251	12	3524	0134
164	46	2381	0134
934	35	2204	34
811	23	2356	013
724	125	2672	24
378	2	3449	2
186	46	2743	0134
481	12	2354	0134
728	12	2778	13
722	3	3153	13
906	46	2853	24
222	46	3193	04
329	03	2906	134
502	46	2354	0134
263	35	2731	34
648	35	3240	34
1306	1	3522	0134
3	46	2853	24
162	123	3475	013
220	35	2668	34
203	46	3340	0134
1601	46	3629	0134
1647	23	2496	013
1379	3	2526	13
219	36	2915	34
111	15	3392	01
27	2	3344	02
420	012	3615	01
324	2	2575	2
87	03	3541	134
387	03	2988	13
1265	35	2248	013
53	35	2606	13
316	1	3073	01
1468	12	2628	013
211	46	2199	34
607	2	2388	2
1918	35	3253	0134
499	03	2755	0
499	03	2753	134
1397	12	2948	02
1229	46	3498	24
794	46	3150	134
258	46	3638	0134
880	02	2367	024
366	12	2565	02
306	35	3438	34
462	12	2312	134
1428	46	2989	0134
218	46	3408	014
526	3	3218	0134
1881	12	2295	012
111	15	2659	0134
401	45	2725	034
874	15	2546	134
387	03	3167	0134
1635	35	2380	13
326	46	2548	34
155	15	3585	013
245	03	3282	0124
403	12	2354	0134
1213	03	3231	013
627	12	3058	012
247	12	2993	0134
142	12	2232	0134
777	35	3128	0134
263	35	2253	34
597	46	2845	134
167	2	3617	24
109	46	2816	24
430	46	3430	0134
56	15	3076	01
1094	36	3570	0134
755	03	3570	0134
286	2	3323	24
1575	2	3635	02
1022	1	2863	0134
1392	35	2741	0134
789	15	2845	134
309	03	2408	0134
65	46	3224	0134
1320	46	2814	34
238	12	3287	013
708	3	2520	13
254	35	3148	34
979	46	2548	34
21	46	3178	134
803	46	2989	0134
157	12	3122	014
1254	23	2592	0134
305	2	3140	024
456	2	3646	24
119	1	3507	0134
1639	12	3260	0134
1039	0	3637	0
530	15	2659	0134
207	1	3588	134
309	03	3113	034
82	46	3029	34
207	1	3586	013
530	15	2301	1
220	35	3034	013
952	0	2836	01
556	3	2520	13
766	46	2368	0134
294	46	2324	0134
595	35	3024	0134
167	2	3039	24
345	12	2964	013
408	2	3282	0124
539	03	2395	13
164	46	3396	134
369	01	3378	0134
369	01	3379	1
275	12	2588	0134
275	12	2589	2
422	35	3332	134
369	01	3374	134
214	15	2545	013
33	1	2833	0134
1758	04	3562	0134
811	23	3585	013
125	23	3269	3
87	03	2510	01
294	46	2920	0134
735	125	2354	0134
378	2	3523	2
321	46	2222	134
2046	46	3481	34
2	46	3081	34
944	12	2276	24
1749	2	3460	024
87	03	2235	01
28	35	2651	0134
230	36	3638	0134
208	1	2802	01
328	35	2582	34
806	135	3176	013
724	125	2605	24
408	2	2972	0124
889	2	2610	24
196	2	2839	02
670	2	3446	02
167	2	2856	24
1672	125	2672	24
958	1	3439	013
156	15	2545	013
1045	46	3503	24
259	03	3541	134
496	35	3229	0134
542	46	3175	134
324	2	2297	2
252	35	2994	0134
183	2	3579	02
599	36	3345	034
921	03	3080	0134
618	12	3463	2
233	03	2948	02
575	46	3203	134
1050	2	3579	02
264	1	2675	013
267	15	2295	012
1282	35	2801	0134
294	46	2183	0134
10	03	2350	134
907	35	3427	0134
790	02	2171	013
736	0	3408	014
1001	035	2641	0134
303	12	3231	013
581	12	3472	013
419	12	2332	01
390	4	3017	0134
1354	12	2948	02
1056	2	3452	24
14	3	2308	134
338	12	3532	25
133	15	2446	13
496	35	2978	34
751	46	2871	0134
1496	12	3482	134
413	2	3446	02
454	012	2424	24
1313	0	3509	023
155	15	2887	013
1116	3	3069	013
768	12	2342	0134
983	12	3360	1
464	46	2829	34
261	3	3608	34
1153	15	2620	013
1389	12	2857	013
78	12	3445	134
547	35	3149	34
1337	12	2673	013
654	2	2610	24
499	03	2815	02
186	46	3482	134
820	2	3579	02
106	12	3043	0134
1190	15	3454	013
499	03	2940	34
132	46	3270	34
251	12	3271	2
119	1	3584	013
87	03	2593	134
389	12	2702	0134
436	12	3423	0134
234	46	3003	134
405	3	2878	013
6	46	3071	0134
238	12	3475	013
209	34	3541	134
767	03	2521	013
212	46	2630	134
445	36	2899	134
273	12	3514	134
1893	45	3538	0134
118	2	2388	2
902	13	3425	0134
337	15	3454	013
830	46	2912	24
216	12	2883	24
421	03	2756	0134
368	05	3051	01
324	2	2577	2
914	2	2672	24
1544	12	2352	0134
629	15	2632	013
271	125	2925	0134
27	2	2972	0124
60	12	2543	013
549	1	2455	13
147	12	3323	24
811	23	2282	13
1503	2	3140	024
927	1235	3572	0134
364	2	2708	24
298	12	2330	0134
318	46	3594	134
254	35	2174	34
1487	1	3348	13
1521	12	3311	014
443	12	3559	013
597	46	2722	134
272	46	3487	0134
555	12	3170	0134
300	46	2270	4
497	15	2212	13
259	03	2310	0134
274	35	2881	0134
387	03	2985	013
229	46	2708	24
694	35	3596	03
409	12	2918	13
565	12	2255	014
529	1	2606	13
306	35	2822	0134
56	15	2835	013
389	12	3253	0134
1506	2	3555	24
269	4	2149	34
1061	35	2718	13
1317	15	2168	013
221	2	2440	2
626	2	3097	0124
411	46	2753	134
590	35	2968	134
558	12	2898	013
525	23	2367	024
1793	3	3216	34
1292	12	2183	0134
560	35	2580	25
454	012	2563	02
329	03	2720	0134
329	03	3343	0134
792	23	2496	013
303	12	3409	0134
459	35	2183	0134
1048	46	3400	0134
9	36	2240	013
690	12	3330	013
231	46	2557	0134
1338	15	2651	0134
276	46	3078	0134
316	1	3014	13
366	12	2765	02
629	15	3116	0134
128	46	2961	134
1343	1	2235	01
650	03	3638	0134
199	23	3643	0134
14	3	3152	0134
1480	46	2548	34
496	35	3103	3
489	46	2368	0134
557	35	2536	0134
1018	03	2385	013
625	12	3342	014
629	15	3572	0134
43	46	3372	0134
444	46	3551	0134
306	35	3188	0134
279	12	2269	013
10	03	2761	134
606	4	2354	0134
113	45	3606	134
833	15	2152	013
102	3	3221	0134
102	3	3220	0134
747	35	2348	0134
1297	46	2672	24
34	12	2673	013
105	46	3206	0134
846	3	2916	13
245	03	2602	0124
446	35	3442	013
37	15	3325	01
41	2	2605	24
404	46	2459	24
149	12	2954	013
47	03	2673	013
337	15	3208	12
778	1	2794	134
1441	02	2964	013
224	35	3331	0134
60	12	2807	012
1527	35	3378	0134
1017	46	3284	0134
260	2	2765	02
211	46	2876	0134
211	46	2873	0134
1449	12	2963	01
35	12	3206	0134
404	46	3033	0134
261	3	2384	013
130	2	2883	24
22	01	2969	134
1286	46	3430	0134
260	2	2364	24
37	15	3212	0134
721	15	2295	012
608	1	3018	013
96	35	2941	0134
1057	2	2812	24
556	3	2916	13
309	03	3174	0134
582	1	3550	0134
62	2	3398	0124
30	3	2238	13
386	4	3587	34
99	12	3192	13
1773	12	3324	02
383	15	3332	134
499	03	2471	01
695	15	3211	012
761	35	2174	34
244	1	3374	134
702	012	2155	014
487	12	2977	01
591	3	3505	013
646	1	3591	01
1853	12	2954	013
192	36	3419	0134
365	12	2490	1
160	2	2605	24
441	46	2752	34
329	03	2248	013
132	46	2445	134
331	35	2712	134
74	12	3004	02
194	2	3503	24
1752	35	3638	0134
303	12	2922	013
1799	46	2885	0134
660	2	3347	24
194	2	2276	24
797	46	3638	0134
217	03	2268	03
639	46	3010	0134
599	36	2391	013
1928	123	2994	0134
1869	02	2964	013
1045	46	3070	0134
275	12	2782	0134
322	12	3524	0134
824	35	2536	0134
824	35	2534	0134
1385	46	3189	0134
1352	3	2885	0134
1431	03	2464	013
571	46	2270	4
104	45	3085	014
984	46	2912	24
246	35	2165	0134
19	2	2367	024
85	35	3596	03
441	46	2998	34
668	46	2199	34
1614	13	3372	0134
406	03	3303	013
143	012	3542	134
243	12	2552	013
196	2	2367	024
379	15	3416	1
1475	12	2763	01
1783	46	2845	134
790	02	2964	013
561	34	2717	34
561	34	2716	34
223	12	2857	013
1515	46	2974	134
10	03	2699	014
42	12	2628	013
461	35	2262	34
450	2	2832	24
498	12	2922	013
412	15	2620	013
247	12	3293	013
1751	35	2844	3
10	03	3371	014
901	15	3486	01
294	46	3229	0134
208	1	3293	013
174	35	2320	013
93	2	2729	2
309	03	3419	0134
728	12	2232	0134
1266	145	2176	0134
1616	4	2837	0134
293	2	2765	02
1155	46	3400	0134
55	2	3347	24
6	46	3499	0134
60	12	3058	012
143	012	2846	0134
548	125	2876	0134
229	46	3598	014
334	46	2994	0134
586	46	2642	0134
218	46	2986	34
668	46	2338	34
157	12	2552	013
520	4	3524	0134
1146	2	2484	02
62	2	3097	0124
320	12	2685	0134
153	2	3635	02
153	2	3631	02
353	15	2620	013
637	04	2507	024
884	12	2765	02
53	35	3102	34
1041	2	2729	2
1118	13	3585	013
738	12	2326	013
1334	012	2361	013
436	12	3570	0134
521	12	2782	0134
422	35	3540	0134
739	35	3378	0134
215	012	2968	134
330	46	3626	0134
1472	12	3322	0134
359	46	2989	0134
634	36	2519	0134
53	35	3035	013
141	15	3087	134
464	46	3508	0134
130	2	2692	24
5	35	2675	013
597	46	3540	0134
956	35	3472	013
588	2	3140	024
1286	46	2203	0134
25	12	2626	24
157	12	2876	0134
156	15	2745	01
422	35	2905	03
249	46	2804	04
306	35	2759	0134
828	12	2519	0134
294	46	3284	0134
690	12	3211	012
532	15	2368	0134
441	46	3565	0134
1669	15	3472	013
703	46	3391	0134
615	46	2192	0134
419	12	3054	24
160	2	3288	24
546	03	2299	0134
985	2	2484	02
278	35	2929	134
278	35	2928	0134
134	2	2692	24
1102	34	2906	134
258	46	2420	014
181	3	2855	0134
362	1	2606	13
1154	2	3247	0124
85	35	3454	013
656	46	3626	0134
1256	3	2314	13
1211	23	2496	013
180	4	3515	0134
1476	12	3620	01
785	12	3352	1
1056	2	2225	24
309	03	2751	012
1406	05	3051	01
1518	35	3156	0134
178	013	3396	134
251	12	2649	01
27	2	2721	24
525	23	3140	024
340	35	3188	0134
368	05	2619	0134
651	46	2519	0134
43	46	2950	0134
338	12	2580	25
351	46	2445	134
43	46	2955	0134
693	46	3503	24
99	12	3505	013
1142	35	3524	0134
87	03	2712	134
11	12	2373	2
1075	15	2209	01
1294	35	2986	34
128	46	2354	0134
1117	15	2362	01
329	03	3097	0124
1762	2	3532	25
1000	0	3512	034
887	0	2769	01
1671	0	3051	01
105	46	2445	134
298	12	2865	01
405	3	3069	013
227	2	2708	24
10	03	2700	134
505	02	2898	013
438	012	3140	024
618	12	2305	134
618	12	2308	134
160	2	2734	24
87	03	2907	01
1925	15	3378	0134
228	36	3302	0134
928	12	3043	0134
636	45	2300	134
1373	35	3624	0134
522	3	2519	0134
711	12	2729	2
1167	35	3188	0134
111	15	2900	013
738	12	2799	013
103	12	2760	014
192	36	2632	013
181	3	2321	0134
858	12	3150	134
211	46	3437	014
222	46	2279	0134
560	35	3378	0134
430	46	2338	34
664	46	2403	34
561	34	2592	0134
510	23	3566	0134
290	46	2736	4
978	2	2484	02
972	12	2156	0134
468	035	3000	0134
203	46	3400	0134
89	23	2829	34
331	35	3605	03
222	46	3010	0134
1019	2	2605	24
113	45	3085	014
953	02	2964	013
99	12	2824	01
1701	46	2260	34
1797	46	3467	134
453	35	2739	34
608	1	3077	01
95	15	3147	0134
85	35	2366	134
288	2	2198	24
331	35	2448	34
510	23	3634	013
1147	12	2685	0134
1184	12	2365	013
1510	035	2555	3
363	46	2590	134
144	2	3460	024
257	36	3177	0134
247	12	2468	013
1014	3	2384	013
1303	46	3006	0134
415	46	3040	0134
441	46	3114	34
209	34	2850	014
184	46	2604	0134
244	1	3262	0134
137	12	3441	014
486	03	3541	134
62	2	3282	0124
53	35	3348	13
709	46	3242	0134
309	03	3116	0134
1319	03	2639	0134
48	35	2868	013
1501	1	2845	134
1840	03	3620	01
16	46	2727	14
85	35	2569	34
5	35	2863	0134
690	12	3532	25
46	02	2967	24
154	15	2356	013
774	03	3561	134
977	35	3475	013
814	12	2327	2
377	12	2502	0134
143	012	3146	01
393	46	3626	0134
52	03	2716	34
73	3	2557	0134
768	12	3121	014
768	12	3124	0134
296	012	2892	14
156	15	3112	01
1122	046	2823	134
387	03	2535	0134
494	46	2753	134
246	35	2365	013
139	35	2291	013
693	46	3006	0134
137	12	2823	134
1531	2	3323	24
443	12	2673	013
527	35	2243	0134
303	12	3475	013
1976	3	3551	0134
263	35	2254	34
1051	1	3396	134
326	46	3426	34
353	15	3062	13
131	12	3515	0134
205	03	2854	013
368	05	3623	01
10	03	2823	134
393	46	2624	34
10	03	2827	014
19	2	3140	024
535	12	3532	25
406	03	3419	0134
99	12	3312	2
679	03	2384	013
642	045	2167	02
41	2	3039	24
182	36	3174	0134
884	12	2960	013
1785	2	2972	0124
311	2	2729	2
783	3	2305	134
115	12	3383	0134
976	03	3541	134
217	03	3572	0134
87	03	3395	134
310	12	2994	0134
816	2	3041	24
451	3	3340	0134
1159	2	3140	024
511	46	2382	26
556	3	2975	13
96	35	2474	0134
131	12	2283	013
870	03	2243	0134
1082	46	3626	0134
931	35	2555	3
496	35	2394	0134
184	46	3099	0134
151	4	2568	24
1295	3	3558	0134
