# Supplementary material for: Environmental change makes robust ecological networks fragile
Source: Nat Commun. 2016 Aug 11;7:12462. doi: 10.1038/ncomms12462 (PMC4987532; doi:10.1038/ncomms12462)
Supplement: Supplementary Data 1 — Host-parasite networks and host extinction sequences in Avida experiments. The compressed archive includes the 100 co-evolved host-parasite networks and the host extinction sequences in the historical scenario. [file ncomms12462-s2.zip › Supplementary_data_S1/host_parasite_network_29.csv]

host_genotype	host_phenotype	parasite_genotype	parasite_phenotype
594	0	4218	0
594	0	4219	0
110	013	4285	0
632	0	3903	0
657	0	4496	0
1290	04	4023	0
1803	01	3233	0
138	0	3154	0
1629	03	4509	0
418	01	4072	0
2154	01	3202	0
254	0	4404	0
777	0	3109	0
1215	0	3329	0
2153	01	4210	0
250	0	4171	0
2374	01	4814	0
2681	0	3745	0
420	03	3234	0
1988	0	4027	0
1220	0	4314	0
957	01	3083	0
1288	01	3586	0
1927	04	3569	01
882	0	4651	0
420	03	4223	05
857	0	3920	0
404	03	3370	0
2679	0	3096	0
2205	0	3910	0
1694	0	3770	01
616	01	3692	0
1009	0	3480	0
2580	0	4759	0
2810	0	4394	0
19	0	4103	0
294	03	4706	0
1889	0	4505	0
19	0	4109	0
1101	0	3096	0
1748	01	4066	0
105	03	3097	0
1380	03	4066	0
376	03	3782	0
54	01	3318	0
2265	03	3268	0
1259	0	3096	0
801	0	4467	0
1721	0	3581	0
1155	0	3582	0
1413	0	3842	0
1128	0	3452	05
987	0	3417	0
408	04	3325	0
326	01	4427	0
658	03	4201	05
2158	0	3096	0
644	0	4420	0
1210	0	4536	0
1256	03	3409	0
67	0	4282	0
83	0	3122	0
78	0	3093	0
2266	0	4023	0
448	0	3418	0
28	01	3778	0
1787	01	4069	0
1462	0	3417	0
2010	0	4191	0
1536	03	4123	0
833	034	4047	0
1269	03	3080	0
354	0	3750	05
1832	0	4230	0
197	01	3275	0
821	0	4461	0
512	0	3443	05
134	03	3893	0
1234	5	3695	5
1527	0	3423	0
276	6	4819	6
1600	0	4721	0
1200	0	4177	0
496	0	3507	0
1241	0	3258	0
286	03	4501	0
676	0	4227	0
1311	0	3520	0
1750	01	4076	0
1509	0	3790	0
1004	0	4496	0
2714	01	3284	0
890	01	3779	0
538	01	3557	0
2908	0	3156	0
1182	0	3112	0
853	0	3595	0
1517	01	4611	0
374	0	4324	0
1767	01	4670	03
2006	0	4052	0
757	0	3137	0
12	03	4441	0
190	01	3668	0
1967	0	4640	0
64	0	4109	0
1812	0	3329	0
91	0	3093	0
925	03	4682	0
692	0	3694	03
1587	0	3789	0
17	03	3633	0
148	0	4033	0
326	01	3451	0
1000	0	4416	01
1600	0	3967	0
979	5	3695	5
1827	0	3645	0
448	0	4021	0
664	01	3847	0
2274	0	4792	0
697	01	4481	0
2021	0	3587	0
989	0	4756	0
83	0	4627	0
485	0	3745	0
865	04	4706	0
2043	5	3535	025
328	02	4584	0
1039	0	3549	0
1009	0	4773	0
22	01	3668	0
129	0	3520	0
1707	03	3288	0
679	0	3284	0
565	01	3097	0
1105	0	3905	0
2352	0	4054	0
89	04	4789	0
717	03	3225	0
922	01	3761	0
17	03	3704	0
613	0	3717	0
141	0	4399	0
1826	03	3806	0
594	0	4514	0
9	0	4417	0
197	01	4404	0
1080	03	4730	0
1599	0	3507	0
227	0	3230	0
236	01	3233	0
236	01	3230	0
660	01	4093	0
141	0	4481	0
1081	0	3700	0
769	03	4047	0
906	0	4384	0
1215	0	3333	0
679	0	4577	0
1017	0	4549	0
2525	0	4384	0
2777	03	4069	0
423	0	4596	0
653	0	4767	0
957	01	3987	0
1653	0	3421	0
2603	03	3828	05
2410	0	4645	0
899	03	3302	0
1019	0	3658	0
1157	0	3743	0
32	0	4670	03
1035	01	4741	0
331	01	3480	0
1845	01	3515	0
514	0	3645	0
2752	03	3158	0
904	0	4754	0
1494	0	3109	0
1590	03	3095	0
737	03	3588	0
2769	0	4618	0
305	0	3836	0
821	0	4604	0
1931	03	3212	3
1855	0	3881	0
54	01	3320	0
1429	01	3556	01
132	03	4765	0
2552	0	4405	0
1383	0	3478	0
655	0	3909	0
2298	0	3758	0
1672	03	4439	0
528	01	4761	0
265	0	4335	0
1042	0	3580	0
1979	0	3540	0
1474	03	3740	0
1312	0	3808	0
544	03	3097	0
1292	0	4795	0
2543	01	4299	0
2060	03	4287	0
841	0	4501	0
2655	03	4498	0
94	03	4476	0
68	0	4291	0
1088	03	4100	0
189	03	4371	0
850	0	4008	0
189	03	4372	0
1701	03	4234	0
198	03	3148	0
1792	036	4350	0
333	0	4611	0
189	03	3097	0
925	03	3093	0
67	0	3369	0
1367	0	4467	0
1835	01	4345	0
262	0	4660	0
2659	0	4547	0
1025	01	4631	0
320	01	4604	0
320	01	4603	0
428	0	4267	0
408	04	4244	0
1299	0	3842	0
1294	0	3779	0
742	03	3524	0
791	0	4483	0
992	0	3853	0
1664	01	3461	0
2933	0	3303	0
2248	01	3907	0
614	03	3306	0
833	034	3748	0
1355	0	3205	0
467	0	3770	01
138	0	4149	0
138	0	4146	0
455	0	4191	0
282	0	4052	0
530	0	3093	0
1433	03	4233	0
322	03	3628	01
1219	01	3549	0
390	0	3138	0
876	0	4557	0
660	01	4686	0
165	0	3812	0
1590	03	4451	0
390	0	3137	0
75	0	3130	0
1455	01	3967	0
457	0	3320	0
104	01	4069	0
2424	0	4462	0
565	01	3470	0
786	0	3298	05
746	0	3745	0
672	0	3693	0
1624	0	3126	0
57	03	3458	0
1136	0	3987	0
403	0	3418	0
485	0	3359	0
482	03	3867	0
116	01	4076	0
281	0	3385	0
9	0	4795	0
1232	01	3786	0
1045	0	3905	0
67	0	3982	0
9	0	4122	0
1523	03	3766	0
787	0	4711	0
648	01	4756	0
170	0	3730	0
2512	0	4433	0
1209	0	4402	0
630	01	4684	0
2652	04	3109	0
453	0	3701	0
1090	0	4052	0
2979	0	4632	0
146	01	3211	0
632	0	4209	0
472	0	4409	0
149	01	3822	0
1388	0	3210	0
1276	0	3144	0
1059	0	3912	0
189	03	4611	0
1798	03	4165	3
1232	01	3320	0
1533	0	4432	0
1964	0	4436	0
2528	03	3409	0
110	013	4429	0
128	0	4737	0
474	0	4244	0
346	0	4027	0
1470	01	4376	0
225	0	4676	0
396	03	3305	0
1811	0	4195	0
994	03	4540	0
1144	01	4741	0
679	0	4210	0
1186	0	3202	0
3055	0	3243	0
514	0	3259	0
1326	0	4798	0
1804	0	3799	0
1585	0	4604	0
2041	0	4266	0
852	0	3427	0
649	013	3375	0
169	0	4731	0
578	0	4052	0
169	0	4734	0
56	0	4450	0
507	03	4211	0
287	0	3630	01
840	0	4542	0
410	03	3165	0
659	0	3556	01
397	03	3633	0
711	0	4727	0
51	0	3432	0
134	03	4413	0
104	01	4762	0
946	0	4318	0
2152	03	4742	03
839	0	4678	0
1839	0	4381	0
1826	03	4108	0
2960	0	4297	0
1998	0	3306	0
1975	0	3188	0
1231	01	4564	0
369	0	3787	0
1813	0	3230	0
1035	01	3619	0
24	0	4771	0
545	0	3800	0
67	0	4355	0
1850	0	3676	0
48	01	4263	0
220	0	3245	0
2313	01	3987	0
887	0	4557	0
2816	0	3433	0
1551	0	4010	0
1641	0	3549	0
275	0	3660	0
2048	01	3158	0
132	03	4604	0
844	0	4771	0
376	03	3158	0
175	01	4536	0
408	04	4097	0
112	0	4214	0
1178	0	3588	0
539	0	3311	0
1424	0	4420	0
564	01	4603	0
190	01	3808	0
1844	0	3717	0
182	0	4121	01
2868	01	3368	0
1334	0	4423	0
996	0	4756	0
205	0	3603	03
2472	01	3144	0
2354	0	3986	0
48	01	3736	03
2393	0	4384	0
592	0	3587	0
2685	03	4501	0
1540	01	3458	0
1994	0	4297	0
569	0	4566	0
323	0	3636	0
1576	0	3835	0
1801	03	3418	0
1916	0	3835	0
1554	0	3181	0
351	0	3881	0
1010	0	3784	0
1020	0	3423	0
437	01	4205	0
2568	0	4741	0
418	01	3704	0
1784	01	3298	05
663	0	3770	01
1418	0	3780	0
322	03	3765	01
1699	03	3471	0
557	04	3265	0
1689	0	3275	0
569	0	3808	0
1595	0	4017	0
1112	0	4604	0
189	03	3158	0
1094	0	3802	0
1094	0	3800	0
1517	01	3097	0
437	01	4725	0
678	0	3132	0
540	0	3540	0
219	0	3643	0
740	01	4604	0
148	0	3508	0
720	01	3326	0
2890	0	4229	0
1462	0	3717	0
841	0	3371	0
2157	03	4218	0
2909	0	4637	0
2243	0	4409	0
2192	0	4315	0
38	0	4767	0
1959	0	4177	0
2556	5	4201	05
423	0	3986	0
1106	01	3556	01
128	0	4437	0
2733	03	3844	03
2587	0	3556	01
75	0	3506	0
838	0	4436	0
832	01	4577	0
417	0	3385	0
691	05	4489	05
952	01	3478	0
170	0	4191	0
347	0	3524	0
627	3	3694	03
386	03	4525	01
2943	0	3411	0
593	0	4510	0
1333	0	4164	0
799	0	3093	0
799	0	3098	01
1096	0	3779	0
66	03	3925	0
981	03	3172	0
679	0	4208	0
2945	0	3751	0
1622	04	4645	0
2212	01	4404	0
28	01	3849	0
453	0	3843	0
1886	0	3808	0
196	03	4201	05
957	01	3914	0
1841	03	4041	0
106	0	4787	0
307	0	3279	0
2531	0	3515	0
1266	0	3717	0
653	0	4691	0
1978	0	3771	03
134	03	3503	0
632	0	3286	0
178	035	4169	0
672	0	3986	0
922	01	4441	0
1437	03	4164	0
533	0	3587	0
954	0	4462	0
321	01	4128	0
2465	0	4657	0
1037	0	4630	0
686	1	3770	01
165	0	4408	0
508	0	4267	0
2230	0	4808	0
1309	0	4523	0
266	01	4214	0
1237	0	4007	0
2767	0	4378	0
347	0	3676	0
1947	0	4209	0
784	0	3376	0
1621	03	4557	0
57	03	4664	03
953	04	4023	0
205	0	4573	01
446	0	3784	0
1894	01	4235	03
8	03	4047	0
12	03	3539	0
57	03	4661	0
325	01	3093	0
921	0	3376	0
2842	0	3767	0
322	03	3542	3
1803	01	4155	0
2498	01	3451	0
1132	0	4225	0
1690	0	3144	0
263	03	4429	0
2713	0	3682	0
993	0	4728	0
854	01	4501	0
787	0	4552	03
237	03	4300	0
508	0	3595	0
1134	01	3367	0
2230	0	3606	0
906	0	3112	0
184	012	3513	0
626	01	4604	0
1541	0	4494	0
796	0	4547	0
685	03	3880	0
747	0	4535	0
905	03	3654	0
887	0	3339	0
1859	0	3211	0
2709	01	4223	05
809	0	4424	0
259	01	4483	0
1304	0	4404	0
89	04	3588	0
1175	0	4139	0
892	0	4221	03
2664	0	3737	0
520	03	3359	0
67	0	3529	0
3030	03	4739	0
83	0	3881	0
26	0	4570	0
452	0	3114	0
2682	0	3780	0
1001	0	4670	03
24	0	3481	0
472	0	3963	0
1191	03	3093	0
1317	0	3669	0
194	0	3336	0
1195	01	3875	0
1608	0	4483	0
1378	01	3483	0
2951	0	3090	0
2404	0	3417	0
985	0	3549	0
833	034	4489	05
122	035	4211	0
220	0	3701	0
2246	01	4353	0
2071	0	3994	0
450	01	4025	0
771	0	3136	0
628	012	3603	03
2969	01	3971	0
1398	0	3613	0
68	0	4597	0
23	0	3095	0
138	0	3765	01
660	01	4536	0
449	0	3771	03
42	01	3515	0
2821	0	4191	0
1211	0	3796	0
2017	03	3093	0
1025	01	3724	0
1042	0	3335	0
1459	0	3376	0
2542	0	3881	0
957	01	4220	0
957	01	4223	05
1594	0	3164	0
800	03	4263	0
1181	0	3579	0
907	03	3166	0
1552	0	4377	0
2065	03	3148	0
1486	0	3881	0
1207	0	3418	0
3009	01	3930	0
2116	0	3397	0
758	01	3619	0
2728	02	4354	0
11	6	3896	6
346	0	3125	0
332	0	3156	0
1200	0	3418	0
565	01	4066	0
1163	0	4729	0
2251	0	3298	05
564	01	4226	0
2017	03	4523	0
1135	0	4076	0
694	3	3603	03
1251	0	4505	0
1283	0	3326	0
610	0	3477	0
2518	0	3879	0
92	0	3403	0
1651	0	4604	0
138	0	3702	0
2061	0	4483	0
946	0	4686	0
90	0	3636	0
2052	0	4542	0
1176	0	3522	0
141	0	3339	0
504	0	4601	0
2417	0	4790	0
875	0	3328	0
115	0	3531	0
2094	0	4370	0
1380	03	4753	0
236	01	4741	0
737	03	4481	0
19	0	4473	0
1622	04	4729	0
2928	0	3959	0
564	01	4752	0
328	02	3750	05
2989	0	4455	0
839	0	3771	03
478	013	4151	0
139	0	4483	0
2639	01	3712	0
1381	01	3819	0
484	012	4342	0
1372	0	3156	0
407	01	3158	0
380	0	3478	0
1098	0	3906	0
320	01	4676	0
2277	0	3202	0
296	0	4388	0
823	0	4741	0
1545	0	4326	0
2280	0	4483	0
1040	0	4462	0
1020	0	3132	0
271	0	4076	0
32	0	3768	0
711	0	3218	0
1067	0	4068	0
823	0	4441	0
92	0	4616	0
52	0	4131	0
657	0	3444	0
659	0	3098	01
2412	0	3925	0
262	0	4143	0
1283	0	4543	0
287	0	3553	03
172	01	3897	0
290	05	4576	0
1198	0	3750	05
2460	0	4195	0
1753	013	4772	0
352	03	3986	0
544	03	3773	0
1475	0	3909	0
2930	0	4025	0
2507	0	4705	0
2336	0	4411	01
1969	03	3821	0
2475	0	4602	0
2339	0	3339	0
1404	0	4574	0
448	0	3125	0
946	0	4462	0
569	0	4121	01
1593	0	3096	0
509	01	3426	0
1040	0	4686	0
1000	0	4121	01
2113	0	3096	0
676	0	4601	0
1983	0	3549	0
1219	01	3994	0
1398	0	4211	0
1979	0	3631	0
540	0	3763	0
1635	0	4300	0
138	0	4227	0
592	0	4791	0
746	0	4132	0
35	0	3376	0
1592	01	4422	0
867	04	4392	0
589	0	4682	0
236	01	4061	0
2096	01	3315	0
531	0	4569	0
958	03	4673	0
2386	0	3210	0
408	04	4623	0
47	0	4103	0
77	5	3298	05
501	0	4671	01
697	01	3731	0
234	0	3326	0
1567	0	4555	0
2124	0	3203	0
565	01	4611	0
2097	03	3201	0
143	0	4693	0
1896	0	3808	0
472	0	3808	0
303	03	4047	0
1681	0	3856	0
1675	03	4670	03
1133	0	4478	0
1377	03	3820	0
2106	0	4741	0
834	0	3614	0
612	0	3382	0
139	0	3213	01
1295	0	3093	0
720	01	3877	0
386	03	4165	3
1910	01	4345	0
205	0	4272	0
275	0	4186	0
588	0	3686	0
230	01	3201	0
1095	0	4473	0
1176	0	3359	0
1280	0	3842	0
965	0	3436	0
378	0	4553	0
2532	01	3998	0
1424	0	3600	0
2737	0	4632	0
1757	0	4143	0
2051	0	4408	0
1421	01	3254	0
234	0	3195	0
169	0	3520	0
2609	03	3893	0
110	013	4212	0
1056	0	4578	0
1744	04	3329	0
793	04	3645	0
655	0	4734	0
578	0	4209	0
606	03	3093	0
249	0	4326	0
819	0	4061	0
1326	0	4343	0
175	01	4619	0
480	01	4376	0
531	0	3813	0
254	0	4483	0
517	0	3825	0
2828	0	4496	0
1698	01	3470	0
1321	03	3816	0
827	0	3661	0
1710	0	3730	0
2166	01	3515	0
821	0	3101	0
988	0	4027	0
470	0	3096	0
807	0	4254	0
1528	04	4244	0
273	0	3816	0
507	03	3295	0
378	0	3587	0
446	0	3566	0
1511	01	4234	0
1072	0	4062	0
1695	0	3259	0
571	0	3619	0
474	0	4246	0
787	0	3587	0
1328	0	3432	0
816	0	3401	0
1149	0	4035	0
1522	01	4701	0
1698	01	3097	0
1471	0	4657	0
575	0	3421	0
446	0	3643	0
573	0	4455	0
1746	0	3300	0
242	0	3359	0
2326	0	3333	0
793	04	3867	0
1322	0	4195	0
404	03	3528	0
743	03	4297	0
543	03	4228	0
850	0	4539	0
2076	0	4676	0
1161	04	3189	0
414	0	3126	0
799	0	3560	0
958	03	3472	3
428	0	4799	0
2812	0	4331	0
365	01	3905	0
707	03	3844	03
1981	0	4596	0
1523	03	4661	0
1529	0	4719	0
1043	03	4501	0
181	0	4383	0
84	0	4682	0
959	0	3434	0
1887	0	3321	0
1161	04	3328	0
731	03	4501	0
2711	0	3482	0
85	0	3331	0
1322	0	3733	01
188	0	3540	0
524	01	3126	0
1407	0	3581	0
1592	01	4343	0
418	01	4234	0
418	01	4230	0
907	03	3097	0
72	03	4671	01
1343	0	3359	0
609	0	4300	0
1903	01	4384	0
336	0	4658	0
899	03	4439	0
506	03	3923	0
2517	0	3213	01
90	0	4601	0
931	036	3288	0
143	0	4686	0
100	03	3700	0
2299	03	4212	0
190	01	4564	0
616	01	4507	1
544	03	3237	0
2384	0	4489	05
1030	0	3188	0
375	0	3484	0
428	0	4413	0
644	0	3972	0
32	0	3305	0
628	012	3142	0
609	0	3096	0
455	0	4031	0
798	01	4184	0
1030	0	4693	0
450	01	4777	01
368	01	3245	0
272	0	3880	0
2623	03	3386	0
66	03	3844	03
1098	0	4208	0
2210	0	3634	0
737	03	3802	0
1963	01	3320	0
1136	0	4225	0
373	0	4467	0
937	0	3814	0
616	01	3455	0
616	01	3985	0
201	0	3904	0
1190	0	3676	0
106	0	3336	0
1595	0	3112	0
1789	0	4787	0
833	034	3365	0
707	03	4451	0
587	0	3860	0
450	01	3653	0
2491	0	4795	0
378	0	4103	0
739	03	4300	0
143	0	4536	0
1730	0	3390	0
2732	0	4109	0
724	03	3639	03
357	03	3847	0
42	01	3972	0
1006	0	3810	0
1608	0	3137	0
1281	0	4601	0
1281	0	4602	0
1817	0	4602	0
122	035	3614	0
1591	0	3910	0
2535	03	4413	0
823	0	4226	0
1419	0	3369	0
2600	0	3936	0
1175	0	3524	0
104	01	3097	0
2320	0	4388	0
380	0	3784	0
54	01	3396	0
155	03	3927	01
1931	03	4575	01
19	0	4329	0
1193	01	4552	03
2484	0	4604	0
404	03	4729	0
472	0	3131	0
1365	0	3808	0
1163	0	3222	0
94	03	4709	0
1785	01	4162	0
706	0	3808	0
1583	03	4741	0
522	0	3175	0
791	0	3137	0
2139	0	3298	05
748	0	3331	0
139	0	3819	0
2057	0	4623	0
797	01	3915	05
263	03	3288	0
1871	04	3943	0
237	03	4676	0
2947	03	4048	0
220	0	4079	0
558	03	4697	0
466	0	3458	0
52	0	4803	01
437	01	4798	0
8	03	4501	0
2497	0	3661	0
124	01	4605	0
85	0	4783	0
1775	0	4002	0
23	0	4517	0
1961	01	3984	0
514	0	3648	0
2269	0	3211	0
545	0	4630	0
347	0	4131	0
351	0	3886	0
2106	0	4441	0
676	0	3694	03
1919	0	3096	0
1000	0	4036	013
743	03	4604	0
674	3	4504	3
1000	0	4032	0
418	01	3463	0
438	0	3694	03
3031	0	4015	0
378	0	3958	0
958	03	3630	01
236	01	4155	0
1775	0	3097	0
1965	03	3238	01
632	0	4279	0
1096	0	3318	0
3039	0	3784	0
599	0	3318	0
678	0	4478	0
124	01	3921	0
1349	0	4424	0
410	03	3640	0
2213	0	4501	0
743	03	3700	0
948	03	4523	0
194	0	4384	0
2014	05	3814	0
2807	03	4164	0
630	01	3779	0
875	0	3946	0
1032	0	3481	0
56	0	3700	0
1219	01	4609	0
1321	03	3207	0
2068	0	3397	0
1924	0	3326	0
144	0	3910	0
1017	0	4327	0
1180	0	3758	0
769	03	4489	05
289	0	4406	0
1263	0	4384	0
340	01	3760	0
2724	0	3972	0
1180	0	3757	0
539	0	4166	0
2703	0	3549	0
1643	0	4767	0
56	0	3386	0
205	0	3599	0
1021	03	3816	0
1665	01	3860	0
2803	0	4754	0
1474	03	4421	01
528	01	3158	0
1022	0	4384	0
1955	0	3246	0
748	0	4183	0
116	01	3316	0
765	03	3533	0
27	0	4208	0
1408	0	3866	0
220	0	3540	0
1804	0	3717	0
75	0	4483	0
706	0	4566	0
1080	03	4134	0
2083	0	3359	0
954	0	3105	0
1780	0	3227	0
1181	0	3121	0
2195	0	3515	0
2446	0	4771	0
165	0	4191	0
942	0	3819	0
2296	03	4223	05
2005	0	4732	0
1157	0	4582	0
2151	012	3736	03
663	0	4074	0
1292	0	3898	0
1812	0	4384	0
688	1	4573	01
305	0	3761	0
423	0	4060	0
1818	0	3658	0
364	0	3808	0
1546	0	3326	0
35	0	4755	01
2561	01	4666	0
981	03	4371	0
920	0	4114	0
1417	03	3485	0
124	01	3918	0
971	0	4498	0
1885	01	4378	0
2656	0	3227	0
2849	0	3626	0
644	0	4035	0
774	0	3677	0
78	0	3556	01
2653	01	3320	0
1044	0	3808	0
404	03	4805	0
1713	03	3371	0
96	04	4707	0
2494	01	3158	0
1379	0	4220	0
403	0	3326	0
767	0	3423	0
2506	0	4727	0
2233	0	4552	03
2103	0	4315	0
354	0	3611	0
2033	0	4555	0
1007	0	4582	0
632	0	3515	0
9	0	4201	05
757	0	3894	0
1577	0	3888	0
1595	0	3320	0
2036	0	3408	0
396	03	3768	0
1000	0	3892	01
1512	01	4670	03
1755	0	4584	0
250	0	3241	0
663	0	3771	03
326	01	4814	0
892	0	3621	03
1100	01	3404	0
1043	03	3371	0
772	0	4093	0
375	0	4466	0
737	03	3658	0
94	03	4717	0
323	0	3099	0
2041	0	3598	0
850	0	3941	0
615	01	3230	0
2061	0	3137	0
1298	03	3148	0
866	03	3298	05
1171	0	3144	0
958	03	3093	0
1161	04	3943	0
1947	0	4208	0
771	0	3510	0
1638	01	4343	0
33	01	4439	0
1478	01	4047	0
2169	01	3086	0
12	03	4439	0
1935	0	3897	0
158	0	4542	0
890	01	4378	0
1902	03	3698	03
985	0	4754	0
1211	0	4542	0
12	03	4219	0
1358	0	4263	0
317	0	4670	03
1006	0	3277	01
2467	0	3670	0
114	0	4383	0
9	0	3502	0
1647	01	3478	0
1287	0	4029	0
319	0	4636	0
1075	0	3743	0
25	03	3764	0
178	035	3470	0
2238	0	3367	0
1022	0	3409	0
307	0	4267	0
514	0	3487	0
238	03	4421	01
368	01	3643	0
551	0	3701	0
259	01	3819	0
1009	0	4247	0
209	01	3243	0
2110	01	4451	0
2291	0	3093	0
2225	0	3731	0
417	0	4601	0
417	0	4602	0
1589	0	4807	0
551	0	3382	0
175	01	3323	0
1991	6	4170	06
201	0	4496	0
504	0	3986	0
1889	0	4740	0
1770	0	3988	0
128	0	4594	0
9	0	4486	0
1703	0	4604	0
1529	0	3670	0
2191	03	4083	0
679	0	4653	0
2037	0	4195	0
485	0	3975	0
1015	0	4436	0
1839	0	3780	0
1538	0	3126	0
72	03	3991	0
731	03	4212	0
26	0	3339	0
1035	01	4441	0
1539	03	3984	0
533	0	4571	03
1544	0	4214	0
584	0	4583	0
1788	01	4603	0
94	03	3426	0
1307	0	3202	0
192	03	4429	0
924	03	3556	01
354	0	3443	05
1606	0	3701	0
1308	0	3731	0
416	0	3500	0
1672	03	4441	0
543	03	3769	03
1851	0	4637	0
48	01	3587	0
434	0	4496	0
632	0	3976	0
423	0	4746	0
176	0	3408	0
2219	0	3411	0
597	0	3477	0
2987	01	4448	0
934	0	3986	0
2802	0	4458	01
3006	0	3343	0
628	012	3283	013
965	0	3972	0
2624	01	3478	0
280	01	3320	0
1087	01	3427	0
2825	0	3124	0
2418	0	3202	0
890	01	3106	0
410	03	4764	0
1004	0	4735	0
47	0	4473	0
793	04	3569	01
852	0	3730	0
2593	0	3897	0
2012	0	3097	0
57	03	4445	0
404	03	3828	05
1798	03	3168	03
950	03	3081	0
51	0	4637	0
358	0	4473	0
242	0	3984	0
89	04	3130	0
48	01	4715	0
676	0	4229	0
1087	01	3730	0
238	03	3676	0
736	0	4670	03
1264	01	3999	0
936	04	4195	0
1202	03	4413	0
269	0	3182	0
2680	03	3633	0
67	0	4595	0
1143	0	3745	0
871	03	3628	01
404	03	4585	0
675	0	4264	0
805	0	4404	0
1261	0	3910	0
911	0	3382	0
119	0	3842	0
2305	0	4288	0
885	0	4050	0
660	01	4467	0
10	0	3540	0
294	03	4327	0
2818	0	4143	0
1433	03	4604	0
250	0	4683	0
1401	0	3298	05
94	03	3665	0
1674	03	4211	0
281	0	4294	0
677	01	4462	0
176	0	3866	0
850	0	4540	0
2396	01	4623	0
311	01	3205	0
56	0	4604	0
1476	0	3480	0
2428	0	4601	0
85	0	4321	0
535	0	3382	0
2058	0	3687	0
2692	0	4370	0
539	0	3158	0
692	0	3548	03
403	0	3488	0
2031	01	3522	0
2499	01	3320	0
1504	0	4436	0
988	0	4326	0
700	03	3359	0
2052	0	3580	0
1051	0	3503	0
694	3	4804	03
800	03	3435	0
1586	03	4139	0
194	0	3194	0
1685	03	3916	0
1445	0	4567	0
279	0	4322	0
351	0	4191	0
953	04	3265	0
57	03	3228	0
1342	0	3204	0
2048	01	4080	0
1612	0	3586	0
542	0	4754	0
1026	0	4578	0
478	013	3081	0
195	0	4142	03
1794	0	3359	0
2221	0	4476	0
1764	01	3343	0
631	0	4342	0
1576	0	4735	0
1042	0	3943	0
1534	03	4202	0
18	0	4601	0
2122	03	3097	0
1637	0	3619	0
2442	0	4473	0
110	013	3144	0
548	0	3367	0
1277	03	3630	01
36	0	3390	0
538	01	3549	0
746	0	3441	0
769	03	3743	0
1333	0	3463	0
102	01	4293	0
492	0	3418	0
197	01	4483	0
1100	01	3320	0
904	0	4448	0
656	0	4462	0
1009	0	3780	0
48	01	3503	0
1776	0	3998	0
290	05	3825	0
309	0	4583	0
1779	0	3920	0
1049	01	4309	0
2321	0	3717	0
240	0	4756	0
1671	0	4602	0
1671	0	4601	0
1673	0	3566	0
1565	0	4131	0
714	0	3881	0
1257	0	4102	0
760	0	3096	0
1395	0	4637	0
2858	06	4761	0
134	03	4263	0
1105	0	4726	0
338	0	4144	0
482	03	4014	0
2184	0	3512	0
1289	0	4756	0
340	01	3081	0
585	0	3816	0
1151	0	3720	0
1385	0	4297	0
456	01	3097	0
2707	0	4034	0
2162	03	4676	0
520	03	3980	0
2759	0	4462	0
1530	0	3098	01
2027	01	3354	0
1530	0	3093	0
1987	0	4271	0
265	0	3136	0
2008	0	4060	0
236	01	4603	0
138	0	3156	0
1393	0	3336	0
1116	0	4467	0
582	0	3769	03
2163	03	3592	0
673	0	3119	0
2014	05	4641	0
233	01	3233	0
1546	0	3877	0
712	0	3994	0
2045	0	4767	0
694	3	3212	3
2258	0	4342	0
2326	0	3489	0
404	03	4047	0
1650	0	4767	0
614	03	3095	0
263	03	4286	0
445	01	3451	0
560	01	4564	0
819	0	3230	0
691	05	3352	0
866	03	4218	0
57	03	3694	03
57	03	3697	0
34	5	4201	05
325	01	3928	01
544	03	4235	03
806	0	4687	0
841	0	4498	0
42	01	4652	0
2925	01	3320	0
1143	0	3683	0
1067	0	3768	0
1339	0	3751	0
85	0	4467	0
28	01	3549	0
1713	03	4498	0
234	0	4257	0
127	0	4190	0
906	0	3329	0
2355	0	3628	01
269	0	3853	0
592	0	4565	0
1819	03	4047	0
434	0	3287	0
2496	01	4727	0
219	0	3566	0
1231	01	3812	0
815	0	4233	0
606	03	4673	0
2168	0	3202	0
244	0	3909	0
1366	03	4451	0
1136	0	3298	05
2220	0	3353	0
2978	0	4686	0
1271	0	3911	0
1106	01	3321	0
1841	03	3744	01
1843	0	4584	0
593	0	4505	0
1987	0	4583	0
94	03	3728	0
657	0	3361	0
582	0	4066	0
120	03	3595	0
2766	01	3183	0
725	0	4332	0
2019	0	4816	0
1905	0	4542	0
800	03	4573	01
105	03	3710	0
2530	01	4386	0
544	03	3470	0
3066	03	3556	01
2270	0	4505	0
102	01	3233	0
250	0	3847	0
685	03	4254	0
679	0	3451	0
2053	0	3624	0
338	0	3759	0
2076	0	4682	0
1347	0	4735	0
1632	03	3343	0
1158	0	3493	0
1108	0	4162	0
1398	0	3614	0
2801	01	4195	0
705	0	4214	0
1573	0	3227	0
223	6	4273	6
128	0	4496	0
1310	03	3701	0
588	0	4050	0
803	03	4571	03
551	0	3090	0
148	0	3737	0
1015	0	3294	03
1801	03	3581	0
678	0	4716	0
2275	0	3331	0
143	0	4462	0
612	0	3547	0
43	0	4807	0
1849	01	4297	0
396	03	3298	05
1107	01	3318	0
911	0	4754	0
2014	05	3739	0
430	0	4602	0
2771	0	3222	0
317	0	3769	03
1057	0	3320	0
1527	0	3806	0
90	0	3842	0
418	01	3168	03
1424	0	3211	0
90	0	3847	0
1585	0	4757	0
757	0	4722	0
288	03	4451	0
139	0	3138	0
2002	0	4318	0
227	0	4506	0
1670	0	4514	0
12	03	3298	05
426	3	4670	03
290	05	3677	0
707	03	4524	0
2079	0	4179	0
2192	0	4773	0
682	0	3158	0
504	0	4224	0
333	0	4068	0
920	0	4330	0
2503	01	3761	0
577	0	3202	0
414	0	3586	0
1780	0	3619	0
437	01	3361	0
386	03	3630	01
234	0	4705	0
1944	0	3990	0
2142	0	3819	0
913	0	4342	0
1619	03	4165	3
2916	0	4455	0
4	03	3157	0
1185	03	4498	0
1025	01	4021	0
1388	0	3740	0
176	0	4542	0
1146	0	4741	0
325	01	3313	01
2305	0	4150	0
677	01	3563	0
1021	03	3202	0
592	0	3507	0
320	01	4741	0
1070	03	4742	03
1759	0	3668	0
1586	03	3614	0
548	0	4494	0
1083	0	4004	0
627	3	3084	013
175	01	4686	0
2140	01	3329	0
1657	0	4143	0
2615	0	3478	0
1134	01	3616	0
243	0	3433	0
1624	0	3424	013
538	01	3239	0
558	03	3943	0
1461	0	3245	0
2932	0	4586	0
2058	0	4209	0
2079	0	4255	0
2872	0	4542	0
396	03	3992	03
1026	0	3745	0
1865	0	4577	0
205	0	3682	0
1545	0	3198	0
2181	03	3376	0
928	0	3218	0
1708	0	3096	0
962	0	3478	0
325	01	4367	0
1969	03	4038	0
85	0	3582	0
2073	0	4535	0
111	0	4514	0
1793	05	3438	0
1092	0	4311	0
2750	01	3700	0
1067	0	3158	0
536	03	3210	0
1404	0	4271	0
2042	01	3353	0
33	01	3298	05
2042	01	3356	0
965	0	4420	0
859	03	4803	01
2392	0	4555	0
182	0	3808	0
928	0	4578	0
1641	0	3100	0
544	03	4066	0
124	01	4672	0
992	0	4767	0
2946	03	4286	0
417	0	4143	0
270	0	3991	0
1182	0	4008	0
1163	0	4498	0
165	0	3668	0
9	0	3898	0
1283	0	3576	0
1125	01	3779	0
1160	0	4191	0
254	0	4637	0
85	0	3120	0
1552	0	4309	0
923	03	3306	0
1293	0	4721	0
2984	0	3390	0
2285	0	4462	0
582	0	4670	03
2439	0	3856	0
438	0	3379	0
1069	01	4288	0
375	0	3413	0
713	0	3520	0
390	0	4637	0
509	01	3201	0
433	0	3910	0
410	03	3096	0
2751	0	4557	0
1349	0	3361	0
538	01	3997	0
2815	0	3275	0
2635	03	3093	0
1798	03	4073	0
481	03	4297	0
170	0	4116	0
1706	01	3122	0
1388	0	4039	0
556	03	4671	01
1491	0	4290	0
2202	0	4597	0
777	0	3872	0
14	0	4420	0
1142	0	4326	0
148	0	4478	0
89	04	4113	0
184	012	4342	0
1547	0	3947	0
113	0	3132	0
1404	0	3674	0
468	0	4318	0
184	012	4263	0
139	0	3432	0
2691	0	3910	0
2477	03	4143	0
659	0	3093	0
705	0	4054	0
1331	0	3683	0
333	0	3097	0
1168	01	4345	0
1533	0	4208	0
1236	03	4212	0
1597	03	3449	0
154	01	4670	03
919	0	3810	0
1308	0	4482	0
375	0	4250	0
57	03	3156	0
83	0	3954	0
2262	0	4557	0
328	02	3452	05
522	0	3245	0
501	0	3991	0
2175	0	4022	0
923	03	4661	0
572	0	4542	0
859	03	3676	0
111	0	4670	03
23	0	4451	0
141	0	4193	0
770	03	3096	0
741	0	4382	0
1721	0	3418	0
46	0	4774	0
2700	0	3943	0
386	03	3852	03
708	0	3367	0
1346	01	4798	0
1339	0	4645	0
424	0	4439	0
2527	01	4462	0
931	036	4429	0
1109	0	4355	0
685	03	4391	0
68	0	4143	0
1144	01	4441	0
19	0	3341	0
882	0	3369	0
10	0	3995	0
523	0	3230	0
1072	0	4151	0
508	0	4792	0
785	0	4330	0
5	0	4564	0
418	01	3694	03
296	0	3655	0
14	0	3897	0
1194	0	4235	03
1848	0	4735	0
1379	0	4223	05
1114	01	3642	0
58	01	3413	0
1004	0	3609	05
205	0	3142	0
1018	0	4032	0
333	0	3700	0
311	01	3814	0
23	0	3306	0
351	0	3812	0
1367	0	4326	0
43	0	3291	0
1445	0	4195	0
921	0	4056	03
24	0	3649	0
1724	0	4462	0
1741	01	3243	0
341	03	4047	0
2275	0	4702	0
1401	0	4514	0
332	0	4229	0
428	0	4263	0
1829	0	3897	0
277	0	3445	0
197	01	3586	0
800	03	3741	01
236	01	4666	0
679	0	3905	0
679	0	3906	0
197	01	4637	0
566	0	3114	0
170	0	3668	0
1068	0	4808	0
32	0	4514	0
584	0	4731	0
584	0	4734	0
1308	0	4034	0
2519	04	4382	0
1346	01	3439	0
1150	0	3433	0
411	012	3144	0
234	0	3488	0
25	03	3991	0
954	0	4686	0
450	01	4181	01
1042	0	4623	0
1607	0	3336	0
1044	0	4190	0
1083	0	3860	0
22	01	3812	0
358	0	4109	0
508	0	4412	0
1787	01	3163	0
953	04	3798	0
275	0	3951	0
1669	0	4732	0
1802	0	3957	0
175	01	4467	0
97	01	4462	0
423	0	3918	0
2774	03	4162	0
138	0	3990	0
840	0	4251	0
2084	0	4676	0
375	0	3406	0
1025	01	3492	0
1468	01	4352	05
896	0	3881	0
986	0	3215	0
1280	0	4527	0
1235	03	4254	0
874	0	3111	0
2248	01	4499	0
1261	0	4433	0
1484	0	3393	0
2009	0	4138	0
338	0	4513	0
2674	03	3080	0
93	01	4179	0
2370	0	4244	0
1845	01	4420	0
2273	0	3658	0
353	01	3994	0
1801	03	4021	0
1161	04	4771	0
582	0	3308	013
186	0	3114	0
1210	0	3187	0
375	0	4314	0
1390	0	3359	0
767	0	4478	0
1079	0	4552	03
2667	0	4216	0
57	03	3376	0
1886	0	4564	0
1569	03	4392	0
78	0	3850	0
1022	0	3320	0
137	0	3853	0
246	0	4107	0
1510	0	3520	0
1132	0	4223	05
17	03	3628	01
1310	03	3175	0
1200	0	3581	0
1585	0	3386	0
275	0	4473	0
1310	03	4079	0
2827	0	3810	0
1237	0	4313	01
1051	0	3816	0
1533	0	4653	0
1186	0	4117	01
843	0	3393	0
1619	03	3779	0
676	0	3765	01
1323	01	3093	0
495	01	3210	0
560	01	4409	0
407	01	3854	0
1140	0	3587	0
386	03	3844	03
177	0	4177	0
1597	03	3974	0
2129	0	3278	0
753	0	4112	0
170	0	3812	0
1443	0	3090	0
138	0	3694	03
51	0	3137	0
513	0	3910	0
2950	0	4333	0
1109	0	4651	0
899	03	4666	0
807	0	4177	0
36	0	4608	0
575	0	3810	0
1514	0	3433	0
2864	03	3755	0
764	0	4473	0
890	01	3178	0
186	0	3120	0
1045	0	4210	0
1643	0	3853	0
1009	0	4315	0
764	0	4708	0
1638	01	4798	0
257	03	4139	0
1325	0	4068	0
138	0	4513	0
626	01	3315	0
201	0	3361	0
1443	0	4448	0
46	0	3418	0
1577	0	4790	0
1002	3	4520	3
344	01	3867	0
566	0	3120	0
1056	0	4271	0
3043	03	3470	0
840	0	3109	0
195	0	3988	0
127	0	3720	0
786	0	3157	0
57	03	3463	0
57	03	3462	0
2463	01	4205	0
127	0	3725	0
1791	01	4307	0
201	0	4594	0
1834	0	4478	0
246	0	4632	0
472	0	4566	0
911	0	4448	0
2402	0	4345	0
2575	0	3549	0
456	01	4069	0
679	0	4425	0
1473	0	3910	0
1414	01	3356	0
1394	01	4069	0
1209	0	3804	0
2231	0	3318	0
858	03	3158	0
359	0	3920	0
1889	0	3989	0
691	05	4721	0
543	03	4670	03
1117	01	3382	0
1741	01	4604	0
998	03	3288	0
227	0	4287	0
835	03	4263	0
1049	01	4462	0
1951	0	3210	0
1395	0	3506	0
1924	0	3650	0
365	01	4276	01
2673	01	4547	0
1457	0	4295	0
849	03	4072	0
134	03	3736	03
2401	0	3522	0
774	0	3743	0
1900	03	3080	0
170	0	4408	0
441	01	3920	0
407	01	4611	0
682	0	3768	0
2114	03	3367	0
397	03	3775	01
1473	0	4433	0
1485	0	3265	0
2539	04	3333	0
2353	0	4242	0
132	03	4233	0
967	0	3453	0
111	0	4218	0
675	0	3339	0
1640	01	4069	0
915	0	4784	0
99	0	4478	0
1329	0	3604	0
94	03	3201	0
2538	04	3268	0
94	03	3205	0
2105	0	3298	05
12	03	3624	0
272	0	3586	0
1371	0	4276	01
1534	03	4263	0
2013	0	4198	0
138	0	3759	0
1703	0	3551	0
406	01	4047	0
288	03	3779	0
2323	0	3329	0
132	03	4076	0
1249	0	4209	0
612	0	3920	0
1471	0	4141	0
1000	0	3668	0
2804	01	4649	0
1183	03	4234	0
1014	0	3148	0
2433	0	3808	0
67	0	4656	0
67	0	4651	0
875	0	4542	0
288	03	3171	0
328	02	3832	0
9	0	3893	0
1928	0	3488	0
575	0	3808	0
1277	03	3093	0
2621	0	3957	0
467	0	3227	0
1567	0	3804	0
242	0	3222	0
254	0	3586	0
885	0	4735	0
2704	0	4738	0
538	01	3701	0
991	0	3694	03
154	01	4514	0
1045	0	4208	0
1325	0	3158	0
1029	0	4506	0
1029	0	4505	0
1253	01	4095	01
790	0	4169	0
455	0	3427	0
42	01	3369	0
661	03	4384	0
2119	0	4655	0
90	0	4756	0
90	0	4759	0
1224	03	4162	0
85	0	3579	0
806	0	4242	0
1965	03	3844	03
250	0	3318	0
568	0	3295	0
1895	0	4602	0
282	0	3910	0
829	0	3653	0
1028	01	4462	0
1000	0	4409	0
1762	0	4279	0
10	0	3554	0
594	0	3298	05
1310	03	3395	0
121	0	4473	0
365	01	4577	0
36	0	3628	01
172	01	3356	0
2095	0	4323	0
507	03	3614	0
967	0	4211	0
354	0	3978	01
2937	0	4244	0
1342	0	3814	0
208	01	4536	0
68	0	3912	0
1186	0	3816	0
1202	03	4263	0
657	0	4493	0
1358	0	3430	0
501	0	4298	0
840	0	3481	0
840	0	3486	0
1145	03	3097	0
829	0	3875	0
2806	0	3898	0
2773	0	3636	0
176	0	3109	0
1338	0	3331	0
2589	03	3295	0
146	01	4282	0
2006	0	3910	0
1349	0	4728	0
518	0	4307	0
92	0	4169	0
474	0	3320	0
2537	03	3316	0
948	03	3165	0
1457	0	4226	0
119	0	3540	0
1396	0	3984	0
234	0	3956	0
2150	0	4771	0
1342	0	4638	0
630	01	4378	0
670	01	3782	0
