# Supplementary material for: Environmental change makes robust ecological networks fragile
Source: Nat Commun. 2016 Aug 11;7:12462. doi: 10.1038/ncomms12462 (PMC4987532; doi:10.1038/ncomms12462)
Supplement: Supplementary Data 1 — Host-parasite networks and host extinction sequences in Avida experiments. The compressed archive includes the 100 co-evolved host-parasite networks and the host extinction sequences in the historical scenario. [file ncomms12462-s2.zip › Supplementary_data_S1/host_parasite_network_3.csv]

host_genotype	host_phenotype	parasite_genotype	parasite_phenotype
252	125	1323	0125
371	125	1254	0125
208	125	1253	0125
67	125	1316	0125
1093	125	1151	125
85	125	1312	012
