# Supplementary material for: Environmental change makes robust ecological networks fragile
Source: Nat Commun. 2016 Aug 11;7:12462. doi: 10.1038/ncomms12462 (PMC4987532; doi:10.1038/ncomms12462)
Supplement: Supplementary Data 1 — Host-parasite networks and host extinction sequences in Avida experiments. The compressed archive includes the 100 co-evolved host-parasite networks and the host extinction sequences in the historical scenario. [file ncomms12462-s2.zip › Supplementary_data_S1/host_parasite_network_30.csv]

host_genotype	host_phenotype	parasite_genotype	parasite_phenotype
310	12345	3486	1
1899	234	2787	4
1520	123	3537	0134
1721	12345	3287	3
107	12345	3768	3
1143	12345	2739	01
2470	12345	2866	01
1285	12345	3821	01
725	1234	3054	01
1797	012345	2572	3
1560	12345	3808	01
2305	1235	2672	01
1317	1234	2998	04
167	1345	3776	4
1373	456	2601	4
1460	1235	3016	01
1843	1235	3136	01234
103	12345	2779	4
2408	1234	3497	4
762	234	3817	4
1471	1234	2601	4
1491	1234	3090	01
555	012345	2590	4
309	1234	2729	4
40	12345	3582	3
604	12345	3073	4
1525	1234	3818	3
257	1234	3004	4
1606	0134	3675	01
2126	12	3767	01
1733	12345	3283	4
1122	01234	3429	01
926	456	3262	4
310	12345	3003	01
1995	12345	3135	4
92	012345	3283	4
298	01234	3004	4
741	12345	2836	0134
740	01234	2739	01
164	12345	3455	3
1840	12345	3059	01
75	12345	2708	01
340	12345	2688	3
327	12345	2787	4
1584	012345	3136	01234
226	1234	3434	03
2004	0134	2739	01
207	12345	3299	4
405	456	2590	4
834	12345	2866	01
1603	012345	3282	1
149	456	2926	4
68	12345	3002	3
1710	01234	2550	3
81	12345	3328	4
301	1234	3736	01
348	456	3813	4
742	134	2601	4
419	12345	2866	01
958	012345	2519	4
621	012345	3497	4
1427	12345	2926	4
595	12345	3521	01
1874	456	3299	4
1170	12345	2976	1
1685	0123	3161	01
1222	1234	2782	3
680	12345	3283	4
131	01234	3077	01
2293	12345	3505	0134
505	12345	3136	01234
819	12345	2572	3
680	12345	3736	01
763	456	2567	4
45	01234	2551	3
360	456	2862	4
719	01234	2814	01
327	12345	3161	01
767	1234	3883	4
858	1234	2692	03
717	012345	2725	01
1744	12345	3598	4
1077	01234	3536	4
273	1345	3112	01
1413	12345	2714	0134
709	12345	2814	01
944	12345	3538	3
1304	12345	2814	01
933	12345	2791	4
185	456	2787	4
1540	12345	3497	4
1055	12345	3282	1
439	456	3083	0134
1643	12	2672	01
1586	012345	2787	4
1362	1234	3140	4
1085	12345	2814	01
592	12345	2708	01
602	12345	2638	4
726	12345	3283	4
1873	123	2551	3
853	1234	3778	01
1487	1345	2672	01
288	34	3165	4
91	012345	3291	1
261	12345	3889	01
1315	46	3776	4
1893	01234	3004	4
2090	01234	2814	01
119	456	3140	4
472	12345	3505	0134
374	1234	3563	3
374	1234	3562	01
2074	01234	3174	3
2064	123	2551	3
1149	1234	3778	01
1149	1234	3779	3
2092	012345	3299	4
652	12345	3538	3
91	012345	3275	0134
657	12345	3003	01
163	012345	3506	3
1060	01234	3666	4
508	01234	3659	3
1167	01234	3545	4
94	12345	2787	4
791	1234	3452	01
522	12345	3062	01
1531	456	3299	4
642	12345	3711	01
732	01234	2799	01
587	456	3073	4
229	12345	2601	4
2040	1234	3778	01
207	12345	3889	01
252	1234	2783	3
1131	1234	3282	1
2109	12345	3423	01
2	12345	3508	01
1750	1234	2849	3
418	01234	3778	01
1247	12345	3223	04
1864	01234	2814	01
1149	1234	2551	3
699	12345	2733	01
406	12345	3136	01234
607	12345	3139	1
179	12345	2544	3
231	1234	3808	01
643	1234	2572	3
303	1234	3444	4
410	12345	3538	3
209	12345	2606	01
1077	01234	3318	01
1976	12345	3562	01
73	12345	2638	4
888	1234	2638	4
1033	01234	2617	01
40	12345	3412	3
132	01234	2636	4
503	456	3813	4
1196	134	2646	01
317	456	3056	4
323	12345	3497	4
1419	12345	3889	01
184	1234	3562	01
161	456	2567	4
96	456	3226	4
407	1234	3808	01
1293	012345	3397	3
782	12345	3817	4
9	12345	2590	4
1340	1345	3336	01
1161	1235	3282	1
575	456	3299	4
479	1234	3778	01
1740	01234	3016	01
527	1234	3459	3
406	12345	3359	1
67	12345	3889	01
1569	12	3161	01
625	12345	3497	4
2350	125	3171	01
1041	01234	2814	01
330	12345	2816	134
485	01234	3299	4
178	01234	3282	1
95	1234	3136	01234
1969	456	3283	4
890	01234	2739	01
411	1234	3113	4
1985	01234	2601	4
879	1234	3399	3
158	12345	3369	3
993	1234	2814	01
1340	1345	3484	4
310	12345	3070	013
1343	01234	3299	4
353	12345	2708	01
473	1234	3508	01
146	12345	3135	4
302	12345	2601	4
1107	1234	3889	01
871	1234	3889	01
687	01234	2814	01
399	12345	3569	01
142	12345	3073	4
1608	456	3275	0134
927	012345	3804	013
250	0134	2749	3
697	12345	2525	3
505	12345	3508	01
316	12345	3569	01
1231	1234	3736	01
11	01234	3608	4
735	12345	2943	3
1187	12345	3003	01
72	34	2791	4
340	12345	2866	01
773	12345	3537	0134
1399	0135	2688	3
696	012345	3135	4
431	1234	2554	01
681	12345	2550	3
511	1234	2719	12
860	1235	2938	3
51	456	2822	4
105	1234	2739	01
883	01234	3501	3
272	1234	2787	4
666	01234	3600	3
789	12345	3524	01
247	01234	3399	3
1163	456	3283	4
629	456	2601	4
2306	1234	3776	4
2199	12345	3553	4
2091	1234	3640	1
1882	1235	3136	01234
6	12345	2938	3
266	1234	2700	3
2212	1234	3369	3
1772	125	2744	1
2411	1234	2814	01
474	12345	3338	3
86	456	3057	4
298	01234	3260	4
1831	1234	3368	3
455	12345	3537	0134
692	12345	3309	3
75	12345	3562	01
2168	12345	2794	014
333	12345	2598	3
422	12345	2807	01
502	456	3299	4
1182	0134	2866	01
422	12345	2802	04
1670	12345	3889	01
840	01234	3659	3
145	12345	3889	01
36	12345	3838	4
279	01234	3352	01
527	1234	2979	3
117	1234	2638	4
396	456	3223	04
2284	456	2822	4
405	456	2791	4
147	12345	2601	4
1774	1234	3135	4
1386	456	3299	4
1115	456	2679	4
320	12345	3727	3
1091	12345	3309	3
639	12345	3214	4
472	12345	3508	01
413	12345	3423	01
852	12345	2793	1
596	12345	3334	01
141	1234	2551	3
481	1234	3282	1
439	456	2567	4
2248	01234	2814	01
2337	1234	3165	4
1596	1234	2787	4
248	134	3415	3
462	012345	2571	01235
1036	1235	2672	01
940	1234	3550	01
2339	012345	2969	4
2295	01234	3318	01
177	1234	2572	3
540	12345	3282	1
1030	12345	2787	4
397	12345	2849	3
1536	12345	3537	0134
2305	1235	2689	01
118	12345	3776	4
300	12345	3445	1
354	012345	3562	01
802	1345	2903	04
698	12345	2866	01
857	12345	3136	01234
215	01234	3537	0134
485	01234	3918	4
2173	1235	2829	3
590	12345	3452	01
297	12345	2980	01
559	12345	3563	3
399	12345	3808	01
210	12345	2711	03
1255	01234	3165	4
1301	134	3562	01
1165	12345	3736	01
1994	01234	2874	3
769	012345	2787	4
1158	12	3423	01
1320	456	3092	4
177	1234	3213	1
1365	456	3299	4
965	1234	3472	3
886	12345	3607	4
363	12345	2860	3
32	12345	2601	4
109	134	3706	01
2266	12345	2866	01
103	12345	2833	3
1334	0123	2935	01
1786	1345	2744	1
659	12345	2919	01
91	012345	2640	01
153	12345	2938	3
1346	1234	3282	1
1197	1234	3808	01
1528	456	3299	4
1494	12345	2938	3
1242	12345	2525	3
630	1234	2606	01
453	12345	3282	1
234	246	2605	04
309	1234	3283	4
1205	01234	3725	3
1600	456	2903	04
1000	12345	3817	4
825	0134	3161	01
1051	456	2519	4
597	01234	3562	01
1427	12345	3046	4
71	12345	2903	04
1164	01234	3352	01
17	1234	2938	3
1129	01234	3562	01
1238	12345	3499	4
273	1345	2679	4
106	01234	3299	4
323	12345	3149	3
1712	12345	2713	1
1303	1235	3445	1
973	12345	2708	01
1573	0134	2769	0
1473	0134	2855	01
1360	12345	3136	01234
81	12345	2554	01
1701	0123	3318	01
2041	125	3199	01
576	01234	2601	4
82	1234	2787	4
2148	1234	2699	1
604	12345	3334	01
1679	134	2689	01
1618	1234	2967	01
1226	01234	3171	01
1416	1345	3776	4
276	12345	3607	4
677	12345	2739	01
857	12345	2787	4
202	01234	2979	3
1409	1234	3744	01
1168	12345	2938	3
35	1234	2790	01
192	012345	3562	01
584	12345	2851	4
994	01235	3736	01
228	1234	2787	4
928	1345	3177	01
1433	12345	2572	3
876	01234	3608	4
1435	12345	3889	01
791	1234	3282	1
96	456	3497	4
389	1345	3776	4
366	012345	3136	01234
2179	013	3318	01
136	12345	3530	4
1214	1234	3318	01
357	456	3607	4
141	1234	3778	01
287	01234	2946	4
1835	0123	3754	1
149	456	2787	4
584	12345	3452	01
1950	456	2903	04
1462	01234	3318	01
54	012345	3865	0134
74	246	3135	4
722	012345	3887	3
1222	1234	3497	4
2182	034	2613	01
846	12345	3173	1
29	456	2601	4
983	12345	2848	01
1977	12345	3647	4
284	12345	3497	4
474	12345	2688	3
298	01234	3853	4
547	456	3128	4
889	12345	3541	01
246	12345	2672	01
490	12345	3891	3
1099	1234	3622	3
826	1234	3318	01
2327	12345	2572	3
1862	1234	3446	3
650	12345	3821	01
545	12345	2572	3
2174	012345	3575	13
1261	12345	3347	1
207	12345	2743	01
209	12345	2616	01
282	456	2519	4
250	0134	3775	3
173	0134	2799	01
117	1234	2903	04
1526	01234	3087	3
599	1234	3127	3
251	01234	3558	4
101	12345	2601	4
428	12345	3898	1
1056	12345	3254	3
811	12345	3070	013
687	01234	3537	0134
2179	013	2551	3
676	12345	3135	4
894	1235	3423	01
1310	12345	3299	4
170	456	3192	4
264	12345	2891	3
323	12345	3449	3
984	12345	2866	01
633	12345	2855	01
1347	1234	3299	4
353	12345	3736	01
873	0123	2996	01
23	1234	3056	4
2407	0123	2814	01
411	1234	2855	01
245	12345	3694	01
3	12345	3423	01
1497	0134	3331	3
1884	0123	3562	01
519	0134	2516	0134
107	12345	3896	3
2011	12345	3562	01
636	134	3596	3
1108	1234	3537	0134
85	01234	3127	3
1889	1234	2848	01
140	12345	3537	0134
434	12345	3464	01
442	456	2630	4
1398	013	2739	01
797	456	2941	4
2358	12345	3147	3
1141	12345	3227	01
912	12345	3842	01
295	12345	2601	4
895	12345	3736	01
800	456	3299	4
1260	456	2903	04
1451	0123	3336	01
56	1234	3318	01
542	456	2669	4
1083	12345	3824	3
560	456	2519	4
850	01234	3140	4
446	12345	2678	01
1468	1234	3472	3
1589	46	3299	4
2123	12345	3003	01
1580	134	3165	4
1116	12345	3136	01234
2102	1234	3643	01
61	012345	3692	3
808	01234	2659	4
69	1234	3188	4
692	12345	2799	01
1069	012345	2791	4
377	01234	2950	04
178	01234	3348	4
980	12345	3735	3
1384	01235	2672	01
921	12345	3373	04
301	1234	2572	3
646	12345	2787	4
84	456	3136	01234
320	12345	3607	4
1191	012	3423	01
261	12345	3497	4
1295	12345	3136	01234
480	01345	3569	01
1687	12345	2745	01
469	456	3073	4
1900	12345	2787	4
496	01234	2601	4
446	12345	3659	3
1559	1235	2708	01
1598	12345	3808	01
765	3456	3817	4
2153	0134	3423	01
48	12345	3282	1
653	12345	3607	4
10	1234	3223	04
1873	123	3318	01
779	1234	3918	4
246	12345	2679	4
518	12345	2572	3
257	1234	2866	01
824	12345	3497	4
53	12345	3817	4
1268	1234	2814	01
807	1234	3136	01234
446	12345	3254	3
1005	1234	2913	4
606	1234	3767	01
446	12345	3252	1
948	456	3283	4
347	456	3530	4
135	12345	2580	34
1071	01234	3774	4
436	012345	3136	01234
1283	0134	3090	01
1003	12345	3283	4
1415	012	3016	01
1246	1234	3778	01
241	01234	3784	134
1567	456	3224	4
3	12345	3184	3
3	12345	3186	01
250	0134	3903	3
14	1234	3282	1
1460	1235	3562	01
556	0134	3299	4
851	12345	3199	01
674	1234	3508	01
1152	134	3003	01
59	12345	3808	01
770	12345	2814	01
2177	12345	3889	01
56	1234	3389	4
1078	012345	3275	0134
697	12345	2903	04
1050	456	2826	034
968	134	2712	4
1112	1235	3136	01234
2262	12345	3171	01
586	1234	3135	4
729	456	2903	04
214	12345	2739	01
2221	12345	3767	01
361	12345	2603	01
718	01234	2946	4
1359	01234	3356	01
608	01234	3318	01
940	1234	2679	4
386	01234	2551	3
1318	456	3530	4
878	12345	2669	4
1972	134	3530	4
1023	12345	3484	4
422	12345	2744	1
21	12345	2814	01
21	12345	2816	134
985	01234	2814	01
28	12345	3309	3
1773	01234	3393	01
1530	1234	2554	01
1409	1234	3355	01
534	12345	3136	01234
499	456	3497	4
146	12345	3401	134
151	456	2610	04
697	12345	2849	3
130	12345	3016	01
584	12345	2787	4
824	12345	3034	4
462	012345	3562	01
290	1234	2968	3
671	1234	3257	3
608	01234	3779	3
713	01234	3393	01
1444	1235	2606	01
630	1234	2744	1
260	1234	2903	04
1390	456	2601	4
939	12345	3415	3
722	012345	2671	4
2032	1234	2572	3
518	12345	3446	3
309	1234	3299	4
780	012345	3158	01
224	034	2968	3
1055	12345	3287	3
1305	012	3808	01
175	12345	2678	01
1351	01234	2613	01
981	456	2567	4
332	12345	3736	01
1002	456	3242	04
144	456	3545	4
44	1345	3607	4
1860	034	3662	4
748	12345	2903	04
1063	12345	2601	4
1223	12345	2806	01
425	0134	2769	0
414	12345	3553	4
817	12345	2891	3
1712	12345	2708	01
2211	1234	2689	01
414	12345	2829	3
651	01234	3073	4
988	0123	3800	3
1631	01235	2640	01
98	12345	3299	4
1556	01234	3056	4
1400	0134	2638	4
1194	0134	2872	3
947	01234	3299	4
897	01234	2946	4
292	0134	2814	01
1758	01235	2799	01
1156	01234	3530	4
2000	012345	2639	0134
23	1234	2551	3
1968	123	3423	01
810	12345	3563	3
2223	0123	2623	1
1324	12345	2672	01
370	134	3351	1
967	12345	3776	4
639	12345	3282	1
563	12345	3199	01
843	01234	3912	01
1604	12345	2956	01
1253	12345	3282	1
795	1234	2601	4
342	456	2679	4
521	01234	3077	01
1223	12345	2672	01
2273	123	3562	01
857	12345	3463	4
41	12345	3224	4
281	1234	3530	4
1601	12345	3452	01
492	12345	2739	01
1426	01235	3431	3
1988	12345	3562	01
416	1234	3423	01
160	12345	3135	4
2478	12345	3248	4
129	12345	2903	04
768	12345	3886	01
433	12345	3282	1
5	1234	3455	3
742	134	3537	0134
395	134	3282	1
843	01234	2551	3
897	01234	2893	1
620	1234	3223	04
1068	01234	3778	01
960	1234	3553	4
1300	12	2794	014
112	012345	3622	3
474	12345	2698	01
133	01234	3008	01
391	456	3299	4
1109	134	2601	4
1863	12345	2836	0134
1391	012345	3694	01
506	0134	2920	01
1542	12345	3056	4
389	1345	2829	3
336	01234	3008	01
1475	1234	3823	4
296	01234	3774	4
1061	1234	3889	01
1208	12345	2903	04
1188	1234	3140	4
1095	0125	2866	01
1175	456	3497	4
475	1234	3328	4
821	12345	3602	1
404	01234	2814	01
903	12345	3253	3
286	1234	3562	01
1164	01234	3629	01
989	12345	2787	4
935	456	3135	4
461	456	3019	4
437	1234	3257	3
450	12345	3144	4
1150	456	3530	4
445	12345	3209	1
1481	012345	3275	0134
9	12345	3511	4
1682	0123	2739	01
1076	01234	3299	4
569	12345	2533	3
473	1234	3135	4
633	12345	3767	01
1707	134	3772	4
10	1234	3038	04
1161	1235	3562	01
389	1345	3013	01
1363	13	3423	01
770	12345	2832	01
1004	456	2981	4
1403	01235	2678	01
804	12345	3736	01
58	12345	3376	4
384	1234	3562	01
438	12345	3205	4
734	12345	3530	4
2194	456	3262	4
1766	1345	3569	01
26	012345	3871	0134
1046	0134	3562	01
176	012345	3808	01
538	01234	2814	01
894	1235	2818	01
465	1234	2938	3
1570	12345	3423	01
242	1234	2678	01
1467	12345	3817	4
1396	1234	3684	01
962	1234	2814	01
43	12345	2866	01
459	12345	3299	4
1495	12345	2943	3
1028	12345	3684	01
1350	12345	2525	3
116	12345	3817	4
64	1234	3808	01
1411	1345	2707	1
698	12345	3423	01
331	456	3299	4
263	12345	3266	1
1291	0134	3299	4
1855	0134	3056	4
308	12345	3062	01
210	12345	3135	4
1989	0123	3793	3
412	01345	2787	4
968	134	3279	3
679	012345	3352	01
246	12345	3712	4
1232	12345	2791	4
244	134	2554	01
1160	12345	3299	4
1123	12345	3770	3
148	12345	3328	4
976	1234	3099	4
472	12345	2972	4
186	12345	2678	01
1502	012345	2664	4
1076	01234	3547	3
367	12345	3808	01
128	12345	2822	4
58	12345	3587	1
112	012345	2787	4
1080	01234	3808	01
1428	0123	3003	01
775	12345	3059	01
1486	1234	3508	01
934	12345	3521	01
688	12345	2997	4
381	12345	3299	4
1241	12345	2672	01
625	12345	2982	0134
612	12345	3299	4
310	12345	2814	01
136	12345	2814	01
112	012345	3567	03
1788	0134	3136	01234
1307	134	3251	01
254	12345	3651	01
468	12345	3282	1
216	456	3165	4
97	012345	3497	4
668	12345	2814	01
1065	456	3817	4
648	01234	3808	01
2054	1234	2590	4
187	12345	2791	4
918	12345	2739	01
1153	1234	3505	0134
6	12345	3776	4
408	012345	3140	4
1053	1234	3051	123
196	12345	3061	4
715	12345	3348	4
1264	01234	3666	4
109	134	3472	3
1730	12345	2956	01
1096	1234	3778	01
1073	012345	3570	34
1546	12345	3299	4
68	12345	2818	01
1241	12345	2794	014
831	12345	3282	1
216	456	3299	4
6	12345	3541	01
104	12345	2601	4
356	12345	3562	01
100	012345	3136	01234
1444	1235	2744	1
1440	12345	3889	01
38	1234	3177	01
262	01234	3077	01
212	1234	2814	01
667	1234	3459	3
2230	0134	2527	3
55	1234	3537	0134
1789	12345	3172	01
2321	1234	3562	01
855	12345	2548	01
1659	1234	2595	4
823	0134	2617	01
299	12345	3380	4
827	12345	3736	01
1303	1235	3562	01
731	012345	2787	4
1706	123	3459	3
1031	0134	3497	4
338	1234	3287	3
581	12345	3821	01
581	12345	3822	01
2079	1235	2678	01
632	1234	3283	4
1032	01234	3593	1
781	01234	3591	3
789	12345	3299	4
1151	12345	2969	4
1669	01234	3725	3
1234	12345	2866	01
722	012345	3299	4
2208	456	2601	4
1397	456	3817	4
214	12345	3172	01
777	1234	3497	4
1238	12345	3562	01
2189	012	3363	01
1388	0123	3555	0
2030	12	3282	1
3	12345	3250	1
1037	0134	2863	0
1375	1234	3236	3
289	456	3817	4
56	1234	3778	01
88	12345	3505	0134
88	12345	3508	01
225	012345	3497	4
180	12345	3817	4
2103	01234	3135	4
346	456	3484	4
1139	01234	3544	1
1394	1234	2799	01
1689	1235	2799	01
462	012345	3136	01234
2027	12345	3282	1
2425	012345	2616	01
1134	012345	3282	1
383	12345	3224	4
695	12345	3368	3
1712	12345	3736	01
2368	01234	2866	01
1897	1235	3282	1
176	012345	3452	01
1307	134	2617	01
1753	12345	3562	01
45	01234	3472	3
440	12345	3282	1
170	456	2601	4
1239	1234	3497	4
299	12345	2675	3
1708	12345	2689	01
66	12345	2510	4
154	01234	3318	01
944	12345	3817	4
1184	12345	3055	01
732	01234	2601	4
1927	12345	3412	3
1364	1234	3031	1
763	456	3734	4
711	12345	3889	01
257	1234	3299	4
104	12345	3537	0134
54	012345	3616	4
886	12345	3794	4
2312	456	3817	4
264	12345	3553	4
278	1234	3368	3
1654	01235	3397	3
793	12345	3842	01
252	1234	2909	01
1713	01234	3530	4
106	01234	3774	4
190	12345	2672	01
1097	1234	3817	4
95	1234	3497	4
651	01234	3196	3
2229	12345	3299	4
322	12345	3817	4
2056	01234	3136	01234
732	01234	2745	01
815	0123	3282	1
1776	12345	3136	01234
233	12345	3817	4
4	012345	3865	0134
380	034	2512	0
1501	1234	3299	4
2226	12345	3497	4
386	01234	3061	4
16	12345	3164	01
179	12345	3172	01
2154	12345	2866	01
29	456	3598	4
122	12345	2688	3
344	0134	3452	01
21	12345	3385	0134
1360	12345	2836	0134
898	1234	3684	01
19	1234	3299	4
2042	01234	3562	01
820	456	3299	4
470	1345	3703	3
1092	12345	3423	01
202	01234	2942	01
170	456	3537	0134
91	012345	3135	4
1131	1234	3562	01
2282	456	2944	4
1155	1235	2606	01
1288	456	3136	01234
883	01234	3497	4
24	12345	2519	4
870	034	3004	4
1905	1235	3369	3
417	12345	2832	01
87	456	3348	4
2328	1235	2979	3
393	01345	3823	4
1755	1234	3545	4
406	12345	3218	4
2381	12345	3136	01234
1444	1235	2672	01
2115	0134	3171	01
997	1234	3136	01234
473	1234	3694	01
887	0134	3046	4
1381	0123	3573	3
34	1234	3778	01
2410	12345	3290	3
408	012345	2640	01
1806	1345	3073	4
444	01234	2814	01
514	1234	3823	4
771	12345	3817	4
1077	01234	3056	4
812	01234	2866	01
1489	12345	3395	1
936	12345	3817	4
2188	1234	2521	01
1762	12345	3562	01
1902	0123	3015	0134
487	1234	2601	4
184	1234	3206	01
1526	01234	3135	4
67	12345	3527	01
323	12345	2782	3
1016	1235	3369	3
457	012345	3275	0134
291	12345	2855	01
509	1234	3414	4
329	12345	3008	01
1918	1234	3573	3
925	034	2946	4
1866	125	2606	01
879	1234	3618	4
540	12345	2572	3
176	012345	3636	01
2062	123	2866	01
1594	12345	2787	4
42	12345	3869	134
259	456	3299	4
399	12345	3283	4
2268	0134	3711	01
461	456	2510	4
768	12345	3452	01
485	01234	3429	01
877	1234	3061	4
1070	0123	3896	3
665	12345	3562	01
60	1234	3358	4
452	01234	2519	4
2122	1234	3666	4
243	12345	3161	01
2217	01234	3537	0134
293	246	3056	4
427	12345	2787	4
557	12345	3328	4
487	1234	2554	01
146	12345	3275	0134
509	1234	3701	4
225	012345	3733	1
18	0134	3774	4
1184	12345	3901	04
338	1234	3685	4
590	12345	2597	01
202	01234	3547	3
1100	12345	3455	3
821	12345	2943	3
162	456	3131	4
67	12345	3832	1
1862	1234	3736	01
735	12345	2866	01
87	456	2510	4
335	1234	3318	01
11	01234	3077	01
254	12345	3537	0134
1566	134	3389	4
516	12345	3385	0134
1636	1234	3282	1
520	12345	3776	4
117	1234	3686	04
1630	134	3562	01
715	12345	3282	1
1943	1234	3177	01
79	12345	3521	01
247	01234	2581	1
1961	0134	2866	01
479	1234	3257	3
20	12345	3227	01
1241	12345	2677	3
368	12345	3537	0134
995	12345	3817	4
47	12345	3282	1
379	134	3774	4
1267	0134	3545	4
2132	1234	2860	3
518	12345	3736	01
1009	01234	3736	01
2157	1234	3571	3
406	12345	3811	4
298	01234	3545	4
504	12345	2703	01
1266	12345	2866	01
738	045	3497	4
221	456	2638	4
3	12345	3323	1
1452	12345	3046	4
1511	12345	3744	01
1507	01235	2521	01
324	12345	2855	01
744	01234	3659	3
62	012345	3497	4
22	12345	3369	3
695	12345	3767	01
1019	01234	3423	01
53	12345	3054	01
2365	1234	3889	01
1251	456	3774	4
653	12345	3889	01
584	12345	3361	4
1129	01234	3282	1
1415	012	2708	01
386	01234	3779	3
45	01234	3056	4
2210	0123	2544	3
130	12345	3562	01
1055	12345	3874	01
1533	01234	3084	1
69	1234	3004	4
290	1234	2903	04
1281	134	3562	01
73	12345	2903	04
108	456	2802	04
880	12345	3808	01
362	01234	3083	0134
153	12345	2940	01
415	46	3328	4
357	456	3484	4
1761	1234	2520	03
1224	1235	2799	01
642	12345	2672	01
224	034	2903	04
960	1234	2822	4
2033	1235	2616	01
768	12345	2787	4
1279	1234	3282	1
2424	12345	2519	4
603	0123	3003	01
171	12345	2787	4
192	012345	3808	01
106	01234	3174	3
240	12345	3445	1
1448	123	2794	014
758	12345	3582	3
284	12345	2730	4
288	34	3299	4
103	12345	3087	3
759	246	3056	4
1140	0134	3299	4
541	12345	3562	01
571	12345	3823	4
8	012345	3136	01234
205	12345	3282	1
1115	456	3712	4
1227	0134	3299	4
1883	12345	2677	3
448	12345	3452	01
930	012345	2525	3
869	1234	3537	0134
130	12345	2708	01
556	0134	3265	0
551	12345	2866	01
1583	12345	2916	01
576	01234	3389	4
32	12345	2943	3
1402	01234	2739	01
758	12345	2525	3
1069	012345	2523	013
1183	123	2572	3
175	12345	2814	01
832	456	3494	4
728	12345	3282	1
983	12345	2980	01
263	12345	2814	01
1759	123	3694	01
795	1234	3537	0134
388	12345	3283	4
1311	1234	3275	0134
567	246	2764	4
252	1234	3348	4
864	034	2814	01
190	12345	3823	4
2468	12345	3368	3
406	12345	2516	0134
152	1234	3778	01
1230	12345	2979	3
853	1234	3318	01
750	1235	2525	3
285	12345	3494	4
1184	12345	2606	01
763	456	3616	4
704	012345	3562	01
963	0123	2572	3
861	1235	2609	01
906	12345	3598	4
219	12345	3247	4
558	12345	3299	4
2077	1234	3778	01
130	12345	2646	01
300	12345	3870	3
269	12345	2672	01
287	01234	3391	4
1075	01234	3061	4
1021	0134	3135	4
676	12345	3891	3
1118	12345	2612	4
612	12345	3770	3
669	1234	3455	3
1200	0134	2855	01
1177	1234	2554	01
407	1234	3506	3
2346	012345	3136	01234
952	01234	3545	4
1082	1234	3684	01
494	01234	3725	3
2414	1234	2678	01
895	12345	2656	1
700	456	3283	4
933	12345	3283	4
187	12345	3299	4
1280	12345	2672	01
317	456	3774	4
390	12345	2620	4
28	12345	3050	01
353	12345	3562	01
302	12345	2799	01
2483	01234	2866	01
1361	12345	2601	4
1485	01235	2520	03
2201	1235	2799	01
1324	12345	2862	4
140	12345	2601	4
1322	012345	3452	01
801	456	3262	4
1916	123	2672	01
1809	12345	3624	0134
58	12345	2739	01
2314	1234	3619	01
1619	4	3262	4
79	12345	2606	01
1434	13	2814	01
191	1234	3874	01
162	456	3666	4
351	1234	2551	3
403	12345	3427	3
58	12345	2736	03
165	12345	3283	4
646	12345	3136	01234
2396	1234	2688	3
46	012345	3218	4
1814	012345	3282	1
802	1345	3242	04
538	01234	3003	01
810	12345	3562	01
681	12345	3530	4
1393	12345	3562	01
990	0123	3003	01
540	12345	3562	01
916	456	3299	4
1196	134	2572	3
129	12345	2525	3
1304	12345	3073	4
690	1234	3452	01
124	12345	3272	01
1047	134	3065	4
261	12345	3039	13
24	12345	3497	4
69	1234	3545	4
96	456	3135	4
531	12345	3530	4
1099	1234	3452	01
898	1234	2787	4
517	12345	2818	01
612	12345	3165	4
1059	1235	2979	3
94	12345	2667	01
365	1345	2799	01
786	1234	3622	3
1762	12345	3137	4
567	246	2946	4
792	1234	3128	4
2202	0123	3171	01
1523	12345	3584	01
684	012345	3275	0134
805	012345	2787	4
293	246	3061	4
129	12345	3412	3
1565	12345	3161	01
1601	12345	3817	4
835	01234	3472	3
538	01234	3918	4
424	12345	2521	01
1579	1234	2866	01
1988	12345	3282	1
1316	1234	2968	3
453	12345	2848	01
900	012345	2787	4
84	456	3497	4
300	12345	3562	01
1215	12345	2979	3
6	12345	3719	3
1623	12345	3628	34
2069	1235	3309	3
1582	0134	3889	01
1120	01345	3299	4
36	12345	3177	01
1058	01234	3077	01
1071	01234	3545	4
641	12345	2997	4
1877	1234	2714	0134
1389	12345	3283	4
1463	0123	3886	01
1765	1234	3275	0134
1980	1234	3299	4
11	01234	3793	3
850	01234	3393	01
120	12345	2818	01
183	12345	2616	01
2052	12345	3497	4
864	034	3537	0134
2308	12345	3282	1
139	12345	2903	04
47	12345	2572	3
452	01234	2658	4
2438	1345	2706	04
1602	01	2855	01
232	034	2510	4
326	12345	3817	4
437	1234	3782	3
622	12345	3887	3
1358	01234	3135	4
212	1234	3537	0134
3	12345	3776	4
345	12345	2814	01
904	1345	3776	4
1719	12345	3135	4
1086	12345	2938	3
4	012345	3136	01234
733	01234	2787	4
241	01234	3537	0134
1212	0	3744	01
2187	1235	3531	1
471	456	2601	4
1146	12345	2708	01
1352	134	2822	4
320	12345	2701	1
880	12345	2523	013
102	1345	3776	4
411	1234	3318	01
355	01234	2614	1
429	12345	3727	3
767	1234	2849	3
1563	456	3299	4
2397	456	3484	4
1031	0134	2527	3
1932	1235	2616	01
2224	12345	2938	3
1206	0134	3778	01
1785	1234	2597	01
283	12345	2526	4
714	12345	3472	3
425	0134	3793	3
660	01234	2615	01
1382	1234	2768	4
1147	12345	3712	4
869	1234	3659	3
1128	12345	3368	3
333	12345	2787	4
132	01234	3020	1
498	01234	3736	01
521	01234	2601	4
735	12345	3423	01
653	12345	3788	4
292	0134	3000	01
645	0134	3165	4
1207	1345	3922	4
321	12345	2866	01
2236	1234	2601	4
577	12345	3059	01
458	1234	3452	01
130	12345	2579	4
130	12345	3736	01
798	12345	2640	01
1854	12345	3201	1
108	456	3817	4
1889	1234	2521	01
237	12345	3154	01
2181	1234	3817	4
636	134	2617	01
220	12345	3412	3
205	12345	3874	01
145	12345	3328	4
980	12345	2833	3
65	12345	3283	4
1050	456	3299	4
695	12345	3164	01
509	1234	3826	3
22	12345	2796	01
22	12345	3135	4
495	1234	2787	4
683	456	3140	4
1771	123	3452	01
67	12345	3136	01234
1938	012345	3032	012345
1084	1234	2714	0134
1944	01234	3348	4
1474	12345	3521	01
205	12345	3279	3
861	1235	3584	01
830	12345	3889	01
1491	1234	3452	01
520	12345	2891	3
1277	012345	3562	01
966	01234	2814	01
488	12345	3136	01234
2111	134	3455	3
356	12345	3452	01
39	1234	3073	4
513	01234	3452	01
58	12345	3135	4
2135	01234	3778	01
1133	01235	3889	01
374	1234	3137	4
724	12345	3283	4
287	01234	3778	01
1176	012345	3220	1
69	1234	3299	4
211	12345	3817	4
477	012345	3299	4
1605	1234	3502	4
671	1234	3187	3
336	01234	2814	01
1022	12345	3415	3
1904	12345	3445	1
2099	1234	3805	3
134	12345	2590	4
161	456	3136	01234
2005	46	2903	04
18	0134	2739	01
1853	01234	3808	01
1915	12345	3165	4
125	12345	3136	01234
657	12345	2814	01
258	0134	2865	3
1759	123	3505	0134
788	1234	2787	4
821	12345	3385	0134
2165	01234	2817	4
1323	01234	2872	3
1201	12345	3562	01
1753	12345	3736	01
20	12345	3694	01
1035	012345	3393	01
9	12345	3304	4
1244	034	3545	4
465	1234	3329	4
1002	456	3526	014
1450	0134	2861	4
48	12345	2572	3
14	1234	3795	01
91	012345	3681	34
2136	1345	3776	4
2231	0134	2601	4
1800	134	3778	01
2323	013	3521	01
626	1234	3821	01
727	012345	3136	01234
435	01234	3778	01
2430	12345	2738	3
1278	12345	3073	4
719	01234	3530	4
442	456	3436	4
1366	012345	3464	01
1593	034	3625	3
1193	1234	3889	01
37	12345	2938	3
139	12345	3825	3
139	12345	3824	3
1828	01234	3282	1
207	12345	2678	01
789	12345	3171	01
78	456	2903	04
194	12345	3817	4
494	01234	2601	4
1865	123	3684	01
1675	12345	2729	4
195	01234	3077	01
1073	012345	3497	4
991	12345	3328	4
237	12345	3452	01
1621	456	2903	04
2141	0134	2601	4
1782	12345	3282	1
1383	12345	3530	4
728	12345	2648	4
2146	1234	3016	01
53	12345	2672	01
508	01234	2814	01
1094	012345	2787	4
824	12345	2723	4
317	456	3545	4
303	1234	3019	4
101	12345	3609	013
1714	12345	3692	3
190	12345	3521	01
1110	1234	3762	01
1607	1234	3883	4
431	1234	2696	3
799	1234	2838	0134
1260	456	3685	4
721	456	3817	4
1277	012345	3015	0134
128	12345	3889	01
395	134	2585	1
1038	456	3661	4
1930	01235	2672	01
1137	12345	3817	4
1671	12345	3684	01
412	01345	3371	01
1306	12345	2601	4
123	01234	3008	01
470	1345	2674	3
480	01345	3808	01
17	1234	3484	4
520	12345	3553	4
120	12345	2555	01
451	134	2962	4
188	456	3499	4
235	1345	3776	4
681	12345	2678	01
297	12345	3282	1
720	012345	2787	4
2053	12345	3441	04
1672	01234	3299	4
1006	1234	3299	4
361	12345	3889	01
1042	1234	2519	4
517	12345	3423	01
2374	12345	2688	3
932	012345	2787	4
303	1234	3398	4
649	12345	3922	4
368	12345	2688	3
982	01235	3382	3
267	12345	3328	4
672	456	3494	4
554	1234	3484	4
987	012345	3275	0134
1376	01	3889	01
1093	12345	3334	01
199	12345	3283	4
685	1234	3685	4
2278	12345	2799	01
472	12345	3497	4
2009	456	2714	0134
1106	1234	3562	01
99	034	3855	4
35	1234	3135	4
551	12345	2672	01
35	1234	3136	01234
580	0134	3497	4
1870	0134	3056	4
1123	12345	3299	4
1075	01234	3656	1
602	12345	2712	4
767	1234	2903	04
7	01234	3508	01
776	0123	2689	01
216	456	3774	4
2082	1234	3136	01234
162	456	3260	4
509	1234	3168	3
1479	1234	2578	34
2250	01234	2814	01
509	1234	3161	01
87	456	3685	4
878	12345	2802	04
1312	12345	3562	01
386	01234	3135	4
244	134	2696	3
41	12345	2985	3
155	1234	3136	01234
822	34	2601	4
628	456	2601	4
109	134	2860	3
600	12345	2866	01
2450	12345	3508	01
590	12345	2667	01
1107	1234	3524	01
1313	12345	3542	3
578	012345	2682	01
723	12345	2678	01
196	12345	3056	4
706	012345	3562	01
478	1234	3922	4
1027	12345	3499	4
113	12345	3309	3
382	1234	2814	01
834	12345	2606	01
2393	1235	2665	01
375	0123	2751	3
141	1234	3389	4
55	1234	3659	3
1031	0134	2519	4
722	012345	3497	4
1206	0134	3545	4
638	12345	2601	4
472	12345	2724	3
574	012345	3873	4
1430	0134	3817	4
678	12345	2787	4
217	12345	2836	0134
182	1234	3195	4
488	12345	2781	01
905	12345	2791	4
764	01234	3056	4
1003	12345	3808	01
2261	1235	3651	01
524	1234	3318	01
1378	0123	3136	01234
561	1345	3776	4
694	1234	3808	01
620	1234	2903	04
766	134	2601	4
1436	456	2679	4
375	0123	3547	3
1597	0134	2744	1
265	012345	3455	3
851	12345	3889	01
621	012345	2721	3
886	12345	3889	01
26	012345	3136	01234
239	456	2638	4
502	456	3918	4
337	1234	3891	3
875	045	3497	4
222	01234	2551	3
244	134	2679	4
1211	12345	3562	01
1734	1234	3776	4
1725	01234	3389	4
592	12345	3562	01
1665	0134	3135	4
313	0134	3778	01
207	12345	3111	01
533	012345	3452	01
18	0134	3174	3
379	134	3135	4
478	1234	2896	01
1036	1235	3177	01
2353	0123	2872	3
1991	12345	2574	3
174	12345	2739	01
1200	0134	3472	3
184	1234	2572	3
1167	01234	3299	4
1014	1234	2979	3
1027	12345	3279	3
462	012345	3674	34
510	12345	3334	01
685	1234	3282	1
136	12345	2564	01
352	12345	2543	4
1128	12345	3767	01
584	12345	3158	01
229	12345	2799	01
333	12345	3823	4
1220	0134	2814	01
433	12345	2593	01
1286	034	3774	4
440	12345	2525	3
1443	456	2787	4
584	12345	3282	1
1293	012345	3135	4
1244	034	3846	3
2363	12345	2903	04
1252	46	3157	4
1533	01234	3282	1
2048	12345	3842	01
1087	01234	2809	01
1237	12345	3299	4
1761	1234	3452	01
16	12345	3170	3
1034	12345	2889	3
163	012345	3569	01
763	456	3275	0134
1114	12345	3531	1
1064	012345	3275	0134
54	012345	2567	4
1402	01234	3172	01
242	1234	3299	4
225	012345	2640	01
103	12345	3135	4
1174	12345	3497	4
2359	1234	3334	01
48	12345	3562	01
2196	1235	2866	01
93	12345	3268	03
863	1234	3508	01
320	12345	3889	01
839	456	3530	4
911	456	3299	4
1562	1234	3808	01
245	12345	3508	01
1339	134	2525	3
250	0134	2855	01
814	012345	3136	01234
211	12345	3374	4
1406	0134	3299	4
202	01234	3299	4
93	12345	3492	4
815	0123	3562	01
323	12345	2969	4
433	12345	3452	01
380	034	3446	3
735	12345	3852	3
350	1345	2601	4
1500	1345	3299	4
164	12345	3508	01
274	01234	3135	4
376	456	2679	4
218	1234	3883	4
2392	134	3736	01
1613	456	2601	4
15	12345	3622	3
181	456	3094	4
29	456	3329	4
29	456	3328	4
329	12345	2814	01
19	1234	2866	01
2071	12345	2787	4
1576	0123	3292	013
1233	01234	3008	01
243	12345	3309	3
991	12345	3339	3
614	1234	3736	01
374	1234	3279	3
1821	0123	3562	01
588	12345	2787	4
553	12345	2979	3
1497	0134	3389	4
1208	12345	2742	04
667	1234	2979	3
1564	12345	2885	3
161	456	3275	0134
458	1234	3318	01
420	456	2601	4
363	12345	2855	01
1385	456	2822	4
282	456	3360	4
810	12345	3499	4
254	12345	2956	01
117	1234	3033	03
762	234	2787	4
1870	0134	3472	3
1430	0134	3773	4
55	1234	3591	3
1085	12345	3334	01
137	1234	3054	01
2399	12345	2956	01
141	1234	3781	4
406	12345	3151	3
1925	012345	3880	3
1456	0123	3077	01
444	01234	3000	01
433	12345	3224	4
1472	12345	2849	3
789	12345	2541	013
663	12345	2783	3
64	1234	2787	4
480	01345	3497	4
186	12345	3710	4
126	1234	2558	123
673	034	2601	4
314	0134	3036	0134
347	456	3918	4
174	12345	3889	01
5	1234	3497	4
301	1234	3619	01
206	12345	3027	1
867	1234	2903	04
1974	01234	3299	4
426	1234	3369	3
773	12345	3591	3
1826	0123	3171	01
801	456	3191	4
694	1234	2787	4
716	12345	3817	4
599	1234	3860	4
1228	12	2606	01
705	01234	3725	3
2332	1345	3817	4
1476	012345	3135	4
941	1345	2891	3
1544	12345	3283	4
751	12345	3282	1
176	012345	3282	1
2484	1234	2708	01
2367	013	2916	01
434	12345	3817	4
1090	12345	3497	4
1325	1234	3257	3
550	1234	3010	3
1302	46	3774	4
2064	123	3424	1
1730	12345	2601	4
427	12345	3171	01
444	01234	3426	4
1240	01235	3158	01
258	0134	2607	04
559	12345	3562	01
1801	01235	2938	3
805	012345	3572	01
887	0134	2787	4
338	1234	3279	3
970	12345	3135	4
77	12345	3275	0134
1166	1345	3317	04
1760	1234	3778	01
2372	012345	2787	4
369	12345	3889	01
658	12345	3165	4
212	1234	3334	01
288	34	3519	3
7	01234	3409	01
1763	123	3136	01234
145	12345	3339	3
968	134	3342	4
971	12345	3910	01
40	12345	2525	3
1090	12345	3140	4
1273	0134	3537	0134
244	134	2689	01
693	12345	3282	1
369	12345	2739	01
940	1234	3712	4
2445	01234	2969	4
2128	1234	3619	01
339	46	3157	4
72	34	2787	4
46	012345	3136	01234
1142	01234	2814	01
2083	01235	3136	01234
1558	012	3282	1
634	12345	2904	4
308	12345	3283	4
1558	012	3286	1
300	12345	3499	4
254	12345	2678	01
6	12345	3428	3
425	0134	3558	4
186	12345	3299	4
1395	1234	3056	4
416	1234	2866	01
133	01234	2814	01
226	1234	3553	4
1554	1345	3562	01
423	456	3165	4
880	12345	2787	4
298	01234	2946	4
1854	12345	3199	01
320	12345	3329	4
1127	01234	2855	01
374	1234	3445	1
2329	1234	2510	4
290	1234	3685	4
923	46	3360	4
604	12345	2601	4
2228	12345	3050	01
385	456	3537	0134
852	12345	2521	01
994	01235	3562	01
370	134	3736	01
1297	1235	3179	3
1031	0134	3691	4
388	12345	3521	01
928	1345	2672	01
611	345	2550	3
548	01234	3545	4
548	01234	3547	3
2219	0123	3725	3
476	456	3299	4
924	1234	2606	01
463	12345	3318	01
348	456	3497	4
691	12345	2833	3
698	12345	2818	01
447	456	3558	4
132	01234	3674	34
1970	456	3776	4
62	012345	3756	4
1459	012345	3497	4
1711	12	3311	01
153	12345	3484	4
130	12345	3084	1
527	1234	3352	01
975	1234	3562	01
13	456	2601	4
1931	12345	3299	4
666	01234	2866	01
690	1234	3282	1
2140	1235	3027	1
207	12345	3650	04
1318	456	3494	4
463	12345	3176	03
1359	01234	3880	3
327	12345	3464	01
347	456	3263	4
1087	01234	3536	4
1364	1234	3348	4
1417	134	2866	01
803	456	3685	4
553	12345	3094	4
364	1234	3776	4
788	1234	3452	01
2137	01235	3808	01
1146	12345	2902	01
833	1234	3553	4
1395	1234	3472	3
1336	1234	3889	01
2286	134	3003	01
767	1234	3225	3
1537	0134	3423	01
363	12345	3135	4
1247	12345	2914	04
774	456	3275	0134
638	12345	3136	01234
656	12345	3801	1
1304	12345	3776	4
37	12345	2689	01
333	12345	3817	4
969	12345	3712	4
1369	0134	2572	3
1539	1345	3264	4
328	01234	3256	01
2044	135	3824	3
1933	12345	3598	4
112	012345	3452	01
153	12345	2689	01
567	246	3389	4
193	456	2601	4
421	1234	2652	4
553	12345	3162	4
783	456	3776	4
974	12345	3562	01
1498	0134	3319	01
2246	12345	3497	4
65	12345	2784	1
1973	0134	2689	01
433	12345	3092	4
663	12345	3214	4
1259	12345	3727	3
438	12345	3499	4
595	12345	2606	01
1868	01234	2934	1
584	12345	3886	01
613	12345	2903	04
513	01234	2787	4
163	012345	3352	01
163	012345	3353	1
1176	012345	3808	01
1512	1234	3889	01
41	12345	3452	01
421	1234	3136	01234
1585	1234	3889	01
1233	01234	2814	01
2394	456	3283	4
1381	0123	3136	01234
861	1235	2672	01
131	01234	3666	4
786	1234	3404	03
1482	0123	3136	01234
724	12345	2866	01
441	012345	3684	01
1039	01234	2544	3
1156	01234	3010	3
215	01234	3480	4
2190	1234	3484	4
1263	0125	3161	01
132	01234	3734	4
979	01234	3262	4
202	01234	3918	4
1541	12345	3624	0134
460	1234	2743	01
190	12345	2744	1
662	12345	2525	3
166	012345	3393	01
1342	12345	3415	3
1757	12345	2672	01
400	1234	3736	01
523	012345	3497	4
1776	12345	3218	4
906	12345	2938	3
777	1234	3505	0134
213	456	2787	4
1632	1235	3521	01
29	456	3337	4
247	01234	3562	01
1587	0134	2679	4
67	12345	3497	4
1053	1234	2606	01
176	012345	2722	01
2078	034	3342	4
1509	1234	3497	4
167	1345	2895	4
237	12345	3224	4
368	12345	3073	4
939	12345	3643	01
954	1234	2866	01
460	1234	3299	4
352	12345	2799	01
1055	12345	3279	3
196	12345	2855	01
197	456	3607	4
1180	456	3140	4
296	01234	3056	4
1064	012345	3681	34
1256	12345	3562	01
206	12345	2519	4
626	1234	2916	01
803	456	3879	04
187	12345	3889	01
957	012345	2504	3
373	1234	3704	04
2059	01234	3530	4
1458	12345	2814	01
[truncated: 1,631 more rows]
