# Supplementary material for: Environmental change makes robust ecological networks fragile
Source: Nat Commun. 2016 Aug 11;7:12462. doi: 10.1038/ncomms12462 (PMC4987532; doi:10.1038/ncomms12462)
Supplement: Supplementary Data 1 — Host-parasite networks and host extinction sequences in Avida experiments. The compressed archive includes the 100 co-evolved host-parasite networks and the host extinction sequences in the historical scenario. [file ncomms12462-s2.zip › Supplementary_data_S1/host_parasite_network_31.csv]

host_genotype	host_phenotype	parasite_genotype	parasite_phenotype
1056	1	2800	013
901	01	2934	013
700	01	2837	0
398	0	2954	01
689	0	2807	01
384	1	2885	01
959	14	2807	01
279	1	2918	01
212	1	2807	01
1134	14	2800	013
451	1	2793	01
587	0	2806	01
1722	3	2871	013
81	0	2864	013
1568	0	2864	013
507	0	2954	01
1400	14	2858	013
157	3	2800	013
2028	3	2858	013
932	3	2871	013
1307	0	2787	01
110	0	2807	01
181	0	2835	01
830	0	2878	01
1511	01	2926	013
382	06	2826	01
293	0	2800	013
2215	0	2787	01
1876	0	2878	01
73	3	2864	013
1989	1	2939	01
327	3	2800	013
1997	14	2797	01
700	01	2800	013
1396	13	2809	013
1054	01	2858	013
173	14	2966	01
1354	0	2966	01
1106	0	2833	01
459	3	2864	013
839	14	2797	01
1139	13	2881	013
1614	3	2809	013
1390	13	2971	013
884	15	2878	01
92	14	2954	01
1409	0	2809	013
785	13	2926	013
2184	13	2809	013
565	3	2809	013
81	0	2954	01
1698	01	2800	013
913	1	2807	01
720	3	2944	013
398	0	2966	01
700	01	2926	013
1798	14	2954	01
2378	0	2802	01
1966	0	2878	01
1324	3	2864	013
1153	3	2864	013
1135	01	2800	013
700	01	2858	013
512	1	2797	01
114	3	2864	013
465	14	2858	013
1356	1	2793	01
255	14	2954	01
236	0	2807	01
1389	36	2848	013
1514	14	2800	013
370	3	2871	013
590	3	2800	013
1575	1	2797	01
1386	01	2888	0156
1543	0	2797	01
279	1	2806	01
689	0	2787	01
1247	3	2800	013
302	0	2809	013
914	1	2830	01
184	3	2800	013
1683	01	2926	013
425	0	2954	01
914	1	2797	01
495	04	2954	01
901	01	2858	013
382	06	2833	01
914	1	2909	01
551	0	2954	01
1693	01	2800	013
1208	1	2797	01
663	13	2881	013
226	3	2800	013
1548	1	2966	01
1532	1	2858	013
346	34	2800	013
839	14	2830	01
185	14	2954	01
808	3	2800	013
628	0	2807	01
1106	0	2797	01
518	3	2871	013
1774	1	2945	01
800	3	2800	013
221	35	2903	013
1532	1	2926	013
1094	0	2787	01
1525	03	2839	013
412	04	2807	01
196	0	2807	01
384	1	2833	01
532	3	2800	013
1386	01	2800	013
279	1	2797	01
1419	14	2954	01
1288	01	2800	013
302	0	2953	01
679	0	2787	01
342	0	2807	01
811	3	2864	013
1683	01	2800	013
693	3	2926	013
1156	1	2945	01
2411	1	2809	013
1384	0	2966	01
841	03	2800	013
901	01	2926	013
663	13	2809	013
1554	0	2933	01
384	1	2832	01
1530	14	2954	01
126	3	2871	013
318	1	2954	01
396	3	2871	013
365	14	2830	01
785	13	2809	013
1894	14	2954	01
1093	0	2807	01
58	0	2787	01
1312	0	2807	01
125	0	2807	01
181	0	2923	01
451	1	2850	01
1125	0	2865	01
839	14	2954	01
931	0	2802	01
2089	1	2797	01
306	14	2954	01
1659	1	2797	01
901	01	2800	013
1388	3	2800	013
1712	0	2841	0
236	0	2787	01
971	3	2800	013
1709	14	2954	01
684	0	2797	01
1193	3	2864	013
1400	14	2809	013
1139	13	2809	013
1760	0	2894	01
1103	1	2847	01
465	14	2800	013
288	14	2802	01
1943	01	2800	013
595	3	2800	013
1084	3	2800	013
1041	01	2926	013
1603	1	2806	01
1905	0	2948	01
1390	13	2809	013
700	01	2809	013
