# Supplementary material for: Environmental change makes robust ecological networks fragile
Source: Nat Commun. 2016 Aug 11;7:12462. doi: 10.1038/ncomms12462 (PMC4987532; doi:10.1038/ncomms12462)
Supplement: Supplementary Data 1 — Host-parasite networks and host extinction sequences in Avida experiments. The compressed archive includes the 100 co-evolved host-parasite networks and the host extinction sequences in the historical scenario. [file ncomms12462-s2.zip › Supplementary_data_S1/host_parasite_network_32.csv]

host_genotype	host_phenotype	parasite_genotype	parasite_phenotype
1606	15	4914	01
2099	05	4485	056
1308	135	5098	0146
118	135	5805	01
1204	135	5245	01
908	25	4363	5
2027	135	4992	01
282	135	6371	3
2308	0135	6159	023
344	135	5884	23
497	135	4339	3
1288	135	4596	023
614	135	5684	01
935	4	5537	45
3689	0135	5790	0
1434	15	3918	125
2544	0135	5211	01
617	4	6143	0146
380	135	5406	036
812	135	3968	015
508	45	3907	014
2949	135	6245	01
1257	45	6050	0234
2488	135	4174	01
1536	2	6328	23
3459	135	3987	1
1143	135	5598	1
1551	25	4293	23
372	01	6109	046
1903	135	4914	01
457	4	3933	0146
41	135	4319	3
790	135	4914	01
1672	135	5245	01
2437	135	5611	56
405	6	5089	36
2512	6	5085	6
1789	135	5027	1
2019	45	6099	5
8	35	4855	03
361	135	5784	0146
3217	01	6036	1
141	135	4015	0146
2347	135	4684	01
101	135	6114	23
2725	015	5962	01
865	235	4232	01346
292	135	5541	023
449	015	5328	5
1557	4	5460	0146
836	135	6227	023
1970	0	6407	0134
2937	015	4078	0146
2161	034	5101	0146
2865	15	5514	015
677	135	4571	23
1553	35	6280	036
320	135	4038	35
912	35	4407	056
1316	6	5542	0146
1840	01	5438	023
2948	6	6389	06
1306	45	3949	015
642	135	6061	014
204	45	4114	014
1900	45	4347	0134
1846	13	5155	0146
130	2	6230	23
441	135	4551	1
831	4	5354	014
209	135	5880	0146
2684	135	4975	0146
1327	45	4242	05
1916	135	4286	01
2008	0135	5969	3
292	135	4146	014
803	45	5401	0123457
3135	15	6364	056
1804	01	6245	01
472	135	4182	5
2218	35	4017	036
427	015	3996	0146
1287	2	5541	023
2751	135	4992	01
1084	05	4450	015
2220	135	6245	01
1060	135	5982	23
593	2	4532	024
1616	135	5400	015
945	135	5734	1
2759	135	5027	1
307	25	4021	15
2330	345	4409	0125
909	135	4274	05
1124	135	6245	01
1602	135	4811	03
1907	135	5805	01
2214	135	5198	01346
364	135	6126	03
1235	135	5465	0123
364	135	6128	0123
1121	135	5780	23
1111	6	4803	0146
78	135	4027	01346
1080	0135	5421	01
1332	0	5330	023
1248	13	6245	01
87	2	5491	234
1322	135	6024	5
852	6	5301	0146
575	135	5334	23
136	35	4978	023
951	4	4051	0146
2422	135	5369	014
1477	4	5022	02345
554	135	4038	35
975	135	5334	23
983	135	5599	03
504	135	5948	01
1693	2	4384	12
512	0135	5485	56
106	015	5521	05
106	015	5526	014
138	135	5962	01
1701	135	4599	02345
84	0135	5194	01
1256	45	5675	5
1140	015	4733	036
400	35	4211	0234
180	6	4425	0146
915	25	4481	035
937	135	4510	0146
168	135	6241	01
23	135	4676	3
986	4	4332	0345
707	135	4382	014
1883	135	4709	023
2063	135	5833	015
2250	15	4529	0134
750	135	4450	015
463	135	5258	014
149	015	4910	0146
1226	2	4848	23
1370	4	5002	014
780	135	6415	23
494	135	3978	015
2301	135	4833	015
737	2	5730	23
494	135	3974	015
358	0135	6159	023
836	135	5675	5
844	2	4190	02345
2386	135	5198	01346
406	25	6159	023
351	35	4219	01346
2124	135	6370	0123
389	05	5985	016
3368	0135	4113	3
45	135	5933	01235
1181	2	4564	23
1586	35	4348	023
1666	4	5519	01346
419	135	6230	23
1386	135	6236	023
422	2	6117	23
2893	15	4599	02345
1512	2	6039	235
1827	0135	5434	046
894	35	5280	23
2540	135	5751	1
157	135	6159	023
437	35	4526	013
1517	135	4510	0146
3640	13	5899	0146
2324	2	5541	023
57	4	5286	0146
1352	6	4610	0146
123	4	6407	0134
23	135	6088	3
1164	6	6402	016
2980	135	4069	014
1133	135	5592	01
1108	015	4092	015
768	135	6363	1
501	135	5384	1
101	135	5441	23
899	135	5675	5
2115	135	5209	3
1236	135	5192	014
1438	135	5101	0146
1565	135	4324	3
2383	35	4955	015
3517	015	5160	014
678	4	5360	0146
885	4	5653	0134
3347	135	5086	23
1227	015	4078	0146
177	135	6242	0134
81	135	4135	01246
177	135	6245	01
1692	2	4491	0123
344	135	6337	3
1246	135	6245	01
344	135	6338	3
1955	15	5625	016
48	135	4654	0136
1374	135	4914	01
48	135	4651	01
671	2	4709	023
78	135	4348	023
634	135	5334	23
1277	4	5101	0146
1511	135	4571	23
391	4	4975	0146
1515	135	6236	023
517	25	4965	015
931	2	4745	0234
376	6	5360	0146
1766	6	5301	0146
1194	135	4627	125
1334	135	5684	01
324	135	4684	01
298	135	4195	1
644	2	4578	023
1720	135	6328	23
164	2	5204	2
2131	2	5218	23
2625	15	5657	016
65	135	5452	01
2231	0135	4851	23
1489	013	5101	0146
741	135	5330	023
2337	135	4755	1
1150	135	5471	02345
336	135	5334	23
1826	35	4632	013
2657	135	6105	12
1104	0135	5928	0123
1234	35	5065	0136
397	6	5101	0146
2252	135	6027	036
23	135	4241	15
116	6	5935	0146
204	45	4424	15
1148	135	4610	0146
2600	35	6323	015
1937	15	5101	0146
203	015	5935	0146
1407	135	6215	036
1407	135	6214	036
2066	015	4076	0235
1187	12	4663	013
825	2	4221	23
1748	2	6236	023
2264	135	5441	23
2600	35	5988	013
2046	135	4518	3
1754	135	4347	0134
2137	135	6114	23
1490	135	6078	3
1561	135	5417	1
1388	135	3955	01
621	135	5749	016
773	135	4049	1
159	135	5198	01346
1867	135	5684	01
1732	135	4378	01
709	135	6036	1
3425	135	4894	5
2135	6	4610	0146
2941	135	4354	0136
73	135	4758	01
76	015	3902	0146
922	135	6402	016
2844	135	6245	01
1910	135	5471	02345
911	0	5279	0235
103	135	5025	01
103	135	5029	015
2024	13	4165	3
2310	15	5364	1
2374	15	5513	015
1549	2	5334	23
1997	35	3988	013
3448	015	5538	03
2000	2	4854	023
1045	135	4571	23
85	35	4013	0134
106	015	4078	0146
3109	35	4889	0134
597	135	3992	1
3272	135	5289	016
3048	135	5866	015
787	0135	5043	02
789	135	5616	016
993	135	4651	01
2778	135	4178	01
171	35	4680	0134
1545	6	6082	01346
1510	135	3974	015
584	35	5995	35
3291	35	6050	0234
1044	135	4367	3
1275	135	5236	01
387	2	4190	02345
2925	135	4992	01
965	135	4046	5
1108	015	4511	015
1401	135	6340	015
507	135	4684	01
1798	135	6143	0146
771	135	5086	23
1171	2	5735	023
1411	135	6061	014
3253	5	5740	0135
1895	4	5471	02345
2685	4	5759	0146
2040	135	6397	015
149	015	4687	04
1532	3	5022	02345
2416	2	4722	23
752	25	4053	02
3262	135	6245	01
1304	135	5101	0146
1796	2	4007	2
1900	45	4027	01346
1866	135	4384	12
474	135	6236	023
2246	135	4975	0146
866	45	5675	5
647	6	4900	01346
623	135	5155	0146
3346	135	3915	23
2882	135	4992	01
826	135	6007	014
70	135	5748	014
183	135	4161	01
372	01	5556	0146
959	135	4316	03
1425	45	6039	235
2111	2	4209	012
91	135	5940	036
257	35	5168	0134
3393	135	5245	01
469	2	4599	02345
1641	135	6110	03
1060	135	6088	3
862	2	5330	023
244	25	4664	023
1224	6	4870	0146
1212	4	5126	014
229	135	4996	013
1366	2	6236	023
239	6	6402	016
584	35	5677	35
291	35	4647	015
3222	135	5022	02345
1079	135	5003	1
137	2	5943	23
687	6	5616	016
2181	6	4610	0146
15	25	5590	056
3320	15	4529	0134
37	135	5882	01346
660	135	5264	034
3319	135	5286	0146
3586	4	5537	45
923	6	4121	056
864	135	5553	23
1799	135	5592	01
1717	0135	5539	0134
248	4	4004	01346
1434	15	4688	125
76	015	4019	0146
3412	0135	5979	01
115	135	4783	016
1215	6	6123	01346
504	135	5022	02345
1314	0135	6325	0146
55	135	6220	01235
2137	135	5211	01
2156	135	6419	01
2717	2	4790	23
5	135	5475	01
1700	13	4664	023
343	135	5063	01
2152	135	5155	0146
425	135	4921	1
389	05	5649	023
731	135	5334	23
350	6	4081	0146
1472	135	4992	01
698	135	4992	01
3175	135	4078	0146
614	135	4263	01
1401	135	5889	015
1222	135	4975	0146
1	135	5617	036
1203	45	5833	015
267	35	6106	23
1852	2	4578	023
1148	135	6399	15
332	135	4294	01
292	135	3901	023
738	6	4425	0146
777	135	5420	015
287	25	5486	02345
1268	135	4343	5
2053	2	5864	023
271	135	4483	3
2546	45	5365	5
1211	135	4448	15
1086	15	5025	01
1089	135	5449	0123
1086	15	5029	015
1436	2	4709	023
1112	6	4754	0146
3208	15	5101	0146
2123	4	4631	014
154	4	5301	0146
61	015	5556	0146
240	135	4578	023
195	4	4078	0146
1773	45	4425	0146
2283	135	3922	015
2589	2	4564	23
3201	015	5931	046
997	135	5227	014
859	135	4972	5
1068	135	6122	3
1300	135	4709	023
453	6	6343	0146
1291	45	6102	5
90	6	4015	0146
142	135	6405	0234
1475	13	6340	015
894	35	5940	036
1457	4	5101	0146
1375	35	6159	023
791	135	6280	036
791	135	6281	01
58	6	5083	0146
637	35	4421	3
742	25	4142	05
319	135	5295	036
870	05	5953	015
962	135	4992	01
2055	6	5219	016
133	135	4406	02345
137	2	4745	0234
1672	135	5705	1
463	135	5826	0146
184	135	5029	015
3228	0135	3889	0146
945	135	4207	23
361	135	6103	23
427	015	5415	0146
2605	135	5334	23
1643	6	4784	016
335	135	4992	01
945	135	5959	01235
1704	135	5935	0146
1200	135	4989	014
1458	135	4660	0134
1453	135	4571	23
840	36	4081	0146
2	135	4038	35
1323	2	5541	023
3350	2	4769	23
432	135	4992	01
335	135	4571	23
2283	135	4570	5
3302	015	6056	0136
1285	4	5083	0146
1070	135	4992	01
261	135	4935	0345
1030	135	4992	01
2085	13	5063	01
427	015	6309	046
381	4	4703	014
87	2	5835	123
1669	3	6415	23
2686	135	4684	01
177	135	4706	01
1186	015	4618	015
270	35	5940	036
175	135	5582	01
48	135	5753	0146
896	015	5950	015
1737	135	3925	013
416	6	4610	0146
43	135	4602	0134567
295	135	5245	01
3005	135	5205	01346
854	135	5101	0146
1962	135	4610	0146
637	35	4190	02345
770	135	6045	016
124	135	4706	01
715	135	5086	23
659	2	5022	02345
553	135	6245	01
148	135	5370	01
1290	135	6346	1
3333	135	4684	01
354	45	6200	05
152	135	4333	013
814	135	5365	5
3527	135	4078	0146
799	135	5027	1
588	2	4020	0125
3716	135	5334	23
3627	135	6131	5
1140	015	4196	15
2440	15	5420	015
594	35	5094	0136
624	135	6415	23
1246	135	4599	02345
3629	135	6364	056
2172	135	5805	01
792	135	6356	01
1913	15	6079	0134
1763	135	6181	013
2895	135	5237	01
470	3	5022	02345
1590	135	4126	01346
1980	135	5839	015
1868	01	5723	15
1292	45	4190	02345
47	13	4348	023
82	6	4485	056
499	135	4985	23
330	135	6415	23
592	0135	4251	5
2105	135	4378	01
706	135	4750	01
3039	135	5678	23
3600	135	4558	125
2867	6	4081	0146
1325	015	5839	015
1698	135	4535	0134
1303	4	5155	0146
75	0135	5976	01346
1950	4	5670	0146
520	135	6325	0146
520	135	6329	0146
599	35	5330	023
1418	13	5878	23
350	6	3986	06
1092	2	6236	023
2186	135	5590	056
2744	4	6317	034
1175	135	5022	02345
286	6	6076	0146
143	015	4752	015
1098	135	4116	01
2336	135	6245	01
199	4	5904	0146
136	35	3891	5
319	135	5172	3
2155	35	5840	235
1260	135	6136	03
1680	135	4914	01
3143	13	5461	015
1024	135	6415	23
160	2	5334	23
204	45	5740	0135
2077	013	5155	0146
256	25	5478	023
256	25	5471	02345
568	135	5491	234
1598	35	4539	3
555	135	4224	0135
2448	135	5905	01
433	135	5323	05
207	135	5311	036
598	3	5330	023
339	135	4038	35
100	015	5556	0146
3078	015	4352	0146
3651	135	4492	023
1411	135	4749	0126
1345	45	5014	0345
2178	25	6160	35
1326	015	4352	0146
1608	135	5072	014
2010	135	4684	01
1129	135	3956	23
1480	35	4600	5
337	135	6358	01
2042	135	3953	01245
1585	135	4709	023
2057	135	4285	1
1497	015	4882	15
2704	135	5301	0146
2739	135	4728	01
221	135	5684	01
3474	135	5211	01
523	2	6039	235
1025	135	4664	023
1931	135	4578	023
69	135	5077	014
69	135	5072	014
1134	2	6039	235
3687	135	4709	023
918	45	5323	05
855	135	4221	23
629	135	4709	023
41	135	4648	016
425	135	4050	3
924	0135	5981	0134
877	35	5330	023
56	135	6375	03
3723	015	4450	015
220	015	4709	023
2249	6	4759	0136
1294	135	6245	01
724	6	6027	036
1113	0135	4125	0135
470	3	5906	02345
1048	135	4315	3
181	135	4174	01
697	4	5022	02345
891	2	5612	23
1673	135	5779	0146
859	135	5649	023
1821	2	5491	234
2445	6	4733	036
2334	0135	5334	23
2943	135	4992	01
423	35	4242	05
2071	6	4302	0146
638	135	5668	014
540	25	6159	023
1026	015	5838	0123
45	135	3979	0146
681	135	5607	015
741	135	5996	01
596	135	6364	056
725	135	6056	0136
3280	135	5334	23
1858	135	4548	014
313	135	4082	0123
722	135	6144	0234
288	45	4084	0146
499	135	6114	23
499	135	6116	3
1322	135	3949	015
1209	2	3885	023
141	135	4558	125
178	135	4529	0134
1636	135	4190	02345
1958	4	6143	0146
1407	135	4252	01
657	135	5461	015
298	135	5839	015
1090	2	6236	023
537	135	4248	01346
52	135	4010	1
1961	5	5029	015
165	25	4196	15
609	135	3889	0146
631	6	6325	0146
336	135	6000	01
3076	35	6159	023
1103	015	5376	015
879	135	4565	014
156	45	3884	01346
847	135	6245	01
156	45	3888	01346
806	015	5839	015
679	015	6061	014
3532	45	5740	0135
209	135	5553	23
94	2	4776	023
1526	25	6364	056
19	135	4684	01
1479	6	4078	0146
1934	135	5795	01
613	135	4066	01
3773	135	5704	1
2081	135	5334	23
1604	6	6082	01346
294	015	5845	015
571	135	6421	0146
1854	4	5101	0146
444	015	5101	0146
808	2	4848	23
369	4	5101	0146
680	135	4072	35
149	015	5336	5
208	135	5734	1
2977	15	4540	01
716	135	4709	023
2736	135	6159	023
545	135	5914	03
2539	135	5334	23
1030	135	5798	01
2578	15	5684	01
133	135	6027	036
722	135	4174	01
2872	015	4578	023
20	45	4121	056
503	12	5645	013
2112	135	6350	01
136	35	6330	03
2217	135	5185	3
3439	15	3922	015
244	25	4440	5
964	135	4578	023
1173	013	5317	0134
1898	0	5049	034
1106	135	4610	0146
2650	135	5428	01
639	6	5985	016
491	135	4126	01346
332	135	5826	0146
374	135	3915	23
371	135	5420	015
3530	01	5099	0
1341	015	5542	0146
1595	135	6190	3
2798	0135	4740	015
1498	135	6114	23
1145	135	6387	023
1170	135	5334	23
1687	15	5887	0134
1071	135	4078	0146
3503	135	5086	23
250	4	4610	0146
1830	35	4315	3
2132	135	4081	0146
2685	4	5155	0146
288	45	4190	02345
1922	135	5372	1
3441	135	5801	015
1071	135	4610	0146
393	135	5677	35
75	0135	4123	014
2640	0135	5976	01346
961	135	4816	014
1886	2	4709	023
1311	135	4790	23
1706	135	6278	016
667	135	5906	02345
251	45	5801	015
1084	05	4776	023
298	135	4511	015
932	2	4709	023
1847	2	4190	02345
452	2	4709	023
887	135	5083	0146
3429	15	6419	01
209	135	4984	0123
420	135	5866	015
908	25	4894	5
737	2	5159	23
396	135	4709	023
1006	135	5185	3
3540	135	6415	23
1349	135	5446	015
240	135	5248	0136
406	25	4726	0234
1398	135	6325	0146
3033	135	5657	016
728	135	5734	1
3224	68	6364	056
657	135	6254	5
1547	2	4118	23
1351	135	4562	05
679	015	5056	046
1171	2	4418	23
997	135	6245	01
1814	135	5254	0136
179	135	5323	05
2595	1	4152	1
1314	0135	5664	0146
1202	015	4709	023
2854	135	5334	23
854	135	5719	35
1603	135	5045	0146
2671	13	4599	02345
1545	6	3884	01346
2177	4	4078	0146
733	135	6375	03
2635	135	5211	01
2521	2	5541	023
208	135	4633	01
380	135	4428	1
957	68	6364	056
3137	01	5022	02345
259	135	5084	01
716	135	6383	03
265	135	6245	01
501	135	6036	1
682	4	3994	014
683	3	5255	0234
495	135	4845	012
3008	35	5334	23
1648	135	6249	01
634	135	4158	3
459	015	6313	01
339	135	5334	23
196	135	6236	023
2400	135	4479	3
149	015	5101	0146
3655	135	6217	014
2362	01	4758	01
3713	135	4641	23
1662	15	6245	01
1808	15	4998	1
354	45	5666	01346
3067	1	5684	01
493	135	4690	23
3149	135	5199	23
844	2	4854	023
1185	135	4365	023
1455	135	6217	014
1978	45	4610	0146
1063	45	3888	01346
699	135	4529	0134
987	135	4932	1
1572	135	4610	0146
1739	135	4992	01
1522	35	5152	015
413	135	6001	23
297	135	5626	23
1557	4	5360	0146
3456	135	5530	15
320	135	5695	5
297	135	5950	015
495	135	5499	1
2048	4	5022	02345
776	135	5592	01
359	135	5885	15
1946	015	5842	0
717	135	5341	023
1860	6	4610	0146
1386	135	4479	3
2065	135	4599	02345
1424	2	6039	235
695	135	4825	23
888	45	5430	01346
2119	135	5334	23
91	135	3976	015
552	4	4331	034
552	4	4332	0345
2502	135	6026	01
85	35	6205	013
2	135	5211	01
3234	015	5455	015
1388	135	6153	01
1245	135	4914	01
33	135	4633	01
2057	135	5475	01
2268	25	6159	023
2482	25	4599	02345
1022	15	6340	015
1594	2	5478	023
726	2	4709	023
2529	35	4365	023
3593	135	4081	0146
2278	135	4583	013
1480	35	4812	015
2715	5	4777	0135
3581	135	5537	45
293	25	5607	015
1960	13	6236	023
2207	4	5072	014
1	135	5022	02345
827	135	4696	3
575	135	4791	23
569	2	4061	023
1749	135	4508	014
1	135	5029	015
790	135	4385	1
784	135	6182	23
2189	45	4121	056
1871	15	5320	01246
2127	1	5576	013
1481	135	4684	01
1723	15	4489	0123457
584	35	5570	056
1226	2	4514	23
881	2	5352	2
133	135	5275	3
2389	6	4781	016
1427	25	4578	023
1115	135	5360	0146
1225	135	5805	01
1385	2	4571	23
73	135	4752	015
1255	01	4497	05
38	35	4511	015
229	135	5330	023
3066	02	5780	23
1195	2	4668	23
168	135	5899	0146
670	135	4882	15
21	135	3965	015
43	135	5341	023
400	35	5833	015
930	4	6113	01346
311	25	5086	23
487	35	5376	015
175	135	4914	01
2487	15	5310	013
1000	015	6043	014
954	015	4757	015
53	6	5826	0146
927	6	5826	0146
943	2	5541	023
2640	0135	5543	0
1139	2	6236	023
1305	135	4756	014
679	015	4078	0146
609	135	6328	23
931	2	6039	235
2309	135	4511	015
499	135	4030	014
1841	135	5334	23
1168	135	4241	15
657	135	5586	015
1398	135	5326	0136
1096	4	5503	0146
508	45	5101	0146
339	135	4696	3
434	45	6120	014
2839	6	4078	0146
576	135	4011	01356
1623	2	4848	23
36	135	4157	01
35	35	4891	0134
2343	135	3894	15
886	015	4121	056
2469	135	6159	023
1077	45	4754	0146
273	45	4347	0134
2112	135	4378	01
791	135	4410	0146
623	135	4869	0146
1805	2	4571	23
642	135	4078	0146
1722	2	3956	23
1689	135	5527	1
1105	0135	6159	023
71	015	6045	016
497	135	5086	23
776	135	5365	5
1948	135	5245	01
763	135	5207	23
174	135	4219	01346
1615	135	4174	01
559	45	5155	0146
1654	135	4203	015
673	135	5245	01
556	15	5657	016
556	15	5656	0146
1545	6	4232	01346
475	13	6245	01
152	135	5426	013
797	6	5788	0146
583	25	5273	5
297	135	6168	023
326	2	4845	012
367	2	5943	23
791	135	6159	023
1905	135	5592	01
1905	135	5590	056
554	135	6122	3
573	135	4209	012
23	135	4136	15
1667	2	4709	023
3110	2	4348	023
2167	135	6163	02345
2071	6	4610	0146
347	135	5334	23
569	2	6236	023
1400	0135	3915	23
405	6	3889	0146
45	135	4105	01
208	135	5294	023
53	6	4938	0146
1778	2	4790	23
193	135	4709	023
1011	4	4219	01346
1998	25	5467	056
3498	135	4610	0146
1840	01	4450	015
371	135	5871	01
510	2	6182	23
476	015	4661	013
3731	4	5537	45
2300	135	6159	023
591	135	4171	3
755	4	5101	0146
1308	135	5199	23
576	135	6322	01
1582	135	5753	0146
51	25	6032	5
1028	35	6159	023
1876	135	4684	01
606	4	4078	0146
337	135	6123	01346
468	2	4831	023
1037	135	4696	3
2124	135	5360	0146
713	135	5678	23
591	135	6236	023
1409	6	4610	0146
870	05	4738	05
568	135	5150	01
42	135	5471	02345
1417	135	4038	35
339	135	4994	35
1921	2	4209	012
3396	135	4651	01
19	135	4577	0135
500	135	6375	03
258	45	4121	056
126	25	5365	5
670	135	4558	125
2409	0135	4914	01
2426	135	4036	0146
229	135	3925	013
1483	015	4441	01
494	135	5496	0123
2956	15	5287	0134
364	135	5236	01
364	135	5239	0124
1762	35	4496	02345
1251	135	5044	01
526	35	4737	015
1240	2	4790	23
263	45	4975	0146
67	135	4477	01
1844	6	5155	0146
2602	135	6236	023
571	135	5155	0146
1229	35	6066	3
2245	135	5334	23
1145	135	4625	0234
268	6	4247	01346
396	135	5134	016
1905	135	6364	056
1320	35	5295	036
318	135	5646	0146
532	6	5826	0146
1164	6	4078	0146
1190	6	6411	036
1785	13	6110	03
773	135	5235	23
313	135	4831	023
680	135	4709	023
1211	135	4343	5
1148	135	4206	0125
1131	135	4709	023
9	015	5482	5
339	135	6114	23
2614	135	3918	125
23	135	5432	0146
294	015	5622	05
1482	12	4709	023
3437	135	4915	1
1119	135	5210	01
947	135	4368	01
3292	15	5592	01
3715	6	5155	0146
1577	2	4270	2
3288	135	5357	01
828	135	4124	1
3826	6	4078	0146
1351	135	5205	01346
118	135	5592	01
1020	135	5537	45
2093	015	3968	015
6	135	4618	015
295	135	4709	023
2115	135	5556	0146
2142	135	5167	1
2379	015	4795	0146
1630	45	5155	0146
355	135	5616	016
3061	135	4533	1
201	135	5005	1
96	3	5828	035
2191	135	4599	02345
325	135	5205	01346
2192	2	4348	023
1310	13	4113	3
1584	135	6036	1
2003	15	5258	014
3626	2	6230	23
735	4	4248	01346
2735	25	4293	23
2108	135	6413	03
347	135	5340	3
1554	135	4706	01
975	135	6010	3
1258	135	4109	016
1812	45	4190	02345
2840	13	6391	03
3474	135	3917	0125
341	135	5773	023
479	4	4535	0134
348	6	5754	016
1064	015	5538	03
703	015	4709	023
3488	6	4733	036
2850	135	4081	0146
586	45	4256	0146
157	135	6273	1
1741	0135	4300	1
2060	3	5330	023
397	6	5215	016
1941	6	6037	036
822	13	6233	01
42	135	6245	01
2015	36	5722	3
114	135	5935	0146
299	135	5570	056
364	135	5589	014
120	135	6413	03
3239	15	5571	014
3536	135	4651	01
2201	135	5022	02345
430	135	5805	01
384	135	6151	014
845	0135	6245	01
603	135	3994	014
970	1235	4078	0146
1293	135	5029	015
177	135	4170	1
653	4	4959	0134
2741	35	6093	0136
1183	135	5083	0146
846	25	5488	012
292	135	5677	35
292	135	5675	5
607	135	5205	01346
2145	135	4851	23
2495	6	5101	0146
2726	135	5022	02345
1344	135	4767	01
1558	0	4999	05
228	45	6144	0234
156	45	6087	015
1205	0135	4091	03
1232	135	4474	01
861	4	6143	0146
1149	6	5826	0146
2697	135	5301	0146
2203	15	4032	123
477	35	4866	03
1359	2	6295	023
907	135	5878	23
138	135	4511	015
1041	4	5101	0146
2107	135	3937	35
1943	135	6364	056
2143	135	5334	23
1223	35	5232	5
2743	4	4004	01346
152	135	5985	016
152	135	5987	5
1050	135	4394	3
1028	35	4852	023
1212	4	5362	0146
1086	15	5607	015
270	35	3976	015
140	135	5602	0356
1205	0135	5945	04
514	2	5218	23
2050	4	5899	0146
244	25	4121	056
3634	5	5328	5
1045	135	3931	0146
1260	135	5129	1
852	6	6411	036
938	135	4348	023
992	2	5541	023
2033	2	6236	023
463	135	4714	01246
492	015	4760	0135
551	135	4463	03
942	6	6402	016
628	135	4914	01
147	135	5743	1
1035	2	5780	23
973	135	4142	05
1002	015	5171	01
2351	015	5979	01
1263	135	5360	0146
1145	135	6159	023
3087	135	5657	016
1983	135	5592	01
1089	135	5341	023
3814	04	5556	0146
1197	4	5562	014
1372	135	5029	015
848	4	4529	0134
1372	135	5022	02345
1372	135	5025	01
2836	135	4465	23
530	2	5279	0235
30	01	6407	0134
373	135	4343	5
385	135	4790	23
1518	135	5360	0146
1690	015	5680	013456
2359	4	4027	01346
3804	135	5157	03
1908	6	6280	036
1373	13	3907	014
562	4	6006	0134
1148	135	5509	023
833	0135	3889	0146
969	135	5101	0146
1256	45	5323	05
296	135	5953	015
762	2	5438	023
2118	35	5341	023
679	015	5170	01
2248	45	5155	0146
1465	2	4426	23
2059	135	5990	0146
277	135	4010	1
882	4	5711	0146
2188	135	5460	0146
1749	135	6278	016
406	25	5934	5
1003	2	4825	23
226	135	4818	03
510	2	5643	23
744	135	5063	01
977	4	4331	034
977	4	4332	0345
279	4	4222	0146
271	135	4066	01
1365	135	5273	5
106	015	6181	013
702	2	4854	023
33	135	4851	23
668	135	5083	0146
1241	135	4231	014
320	135	4153	01
1087	135	5348	05
2130	135	4019	0146
242	2	5864	023
1087	135	5341	023
2950	3	5324	36
1353	6	4078	0146
2802	135	3976	015
829	45	6021	0146
3708	135	5592	01
1268	135	4882	15
3601	15	6046	015
1932	135	6419	01
2553	135	4406	02345
2313	35	4709	023
956	2	5943	23
21	135	5271	35
21	135	5273	5
1333	135	5773	023
2923	135	6419	01
405	6	4122	016
3827	135	5605	5
1439	135	3927	03
450	6	4847	0146
523	2	4848	23
1653	135	6121	01346
1599	6	6278	016
112	135	6245	01
379	6	4350	016
1150	135	6245	01
415	135	5461	015
3277	135	3933	0146
1489	013	5910	03
1359	2	6174	0234
28	135	5334	23
142	135	3991	034
2613	135	4190	02345
521	015	6062	0
1076	25	5029	015
1004	135	5574	135
218	135	5630	0145
2506	135	6325	0146
89	0135	4709	023
518	135	5365	5
2280	01	6350	01
2044	4	6407	0134
1884	0	4247	01346
753	6	5985	016
844	2	3981	0234
708	6	6255	016
576	135	5086	23
576	135	5083	0146
386	135	4649	0135
2774	13	6125	1
2444	135	4709	023
196	135	5360	0146
1798	135	4733	036
2878	135	5273	5
145	135	5538	03
1670	135	4775	15
2786	015	6364	056
1838	35	5148	03
99	135	5805	01
1317	35	4348	023
2620	25	4595	02
124	135	5809	1
22	135	4684	01
155	135	6364	056
2290	6	4803	0146
1681	4	5748	014
327	015	4741	04
3732	135	4059	01
756	015	5746	01
1554	135	5236	01
449	015	4898	5
382	35	5199	23
1142	135	4283	01
1060	135	5086	23
1529	135	5334	23
478	135	5756	013
1376	135	5446	015
189	135	5582	01
140	135	5101	0146
2797	1	4063	0123
1144	135	4562	05
291	35	5950	015
929	2	4519	23
1596	2	4007	2
186	135	5022	02345
1747	135	4252	01
922	135	5969	3
471	6	4279	0146
327	015	5839	015
391	4	4352	0146
1289	135	4852	023
316	015	5310	013
783	2	4209	012
1972	35	6254	5
2421	25	5833	015
199	4	4277	014
128	135	5334	23
321	135	4959	0134
778	135	4709	023
138	135	4757	015
803	45	6397	015
124	135	4992	01
1186	015	6032	5
10	135	5420	015
1946	015	3974	015
2676	6	5523	016
2483	135	5637	01346
2021	015	3900	5
3077	25	5441	23
279	4	5186	014
2930	135	4666	01
790	135	4578	023
1274	135	6382	1
2099	05	6364	056
779	4	4745	0234
1917	135	5780	23
521	015	5053	013
1982	135	6415	23
1764	135	6340	015
3389	135	4992	01
52	135	4558	125
246	4	4741	04
728	135	4207	23
1683	135	4558	125
487	35	6046	015
1593	135	5467	056
1593	135	5466	0135
272	015	4709	023
3049	45	3888	01346
3258	135	4779	01346
681	135	5029	015
887	135	5671	23
799	135	4497	05
2014	135	4348	023
546	015	4741	04
546	015	4742	01
108	135	5025	01
2386	135	4038	35
2601	15	5470	0123
717	135	4463	03
2005	4	5045	0146
450	6	4610	0146
1762	35	5022	02345
204	45	5155	0146
941	2	4571	23
2727	135	5376	015
1161	0	4709	023
1640	6	4510	0146
1888	015	4352	0146
2499	15	5592	01
333	135	6245	01
1491	135	5780	23
500	135	4715	03
245	35	6345	023
2373	135	5691	1
1926	2	5441	23
348	6	5301	0146
223	135	4601	1
2565	135	4370	056
208	135	5943	23
1856	135	5073	01
780	135	4651	01
1818	2	4880	23
1096	4	5286	0146
449	015	5675	5
449	015	5677	35
1437	135	5901	0135
1125	135	4709	023
2139	15	4900	01346
2807	135	5788	0146
2441	01	5198	01346
66	135	5570	056
3467	2	5224	23
2597	35	4844	02345
442	2	4007	2
1850	135	4709	023
2770	15	5083	0146
319	135	6073	3
2703	015	4378	01
2234	135	5990	0146
444	015	4368	01
1012	2	6112	23
330	135	4745	0234
459	015	5073	01
602	135	5919	01
1146	135	5022	02345
1602	135	4479	3
879	135	6350	01
429	135	5078	12
1127	135	5969	3
682	4	4329	014
3080	135	4698	0146
1603	135	5290	015
2082	135	4610	0146
1487	135	5295	036
545	135	5373	1
545	135	5371	3
2159	4	4975	0146
399	6	5985	016
866	45	5323	05
693	135	6120	014
433	135	4891	0134
815	015	4549	014
868	135	3930	01
3303	135	6419	01
43	135	6009	3
364	135	5899	0146
214	135	4622	5
2091	135	5950	015
156	45	5430	01346
2629	135	5631	014
245	35	5330	023
1604	6	4330	06
440	0135	6043	014
568	135	5935	0146
113	135	5365	5
113	135	4180	5
969	135	5469	014
4	45	5567	01346
2959	15	4078	0146
3126	135	4079	5
203	015	4855	03
467	015	5341	023
2264	135	6230	23
2166	2	4519	23
853	135	5514	015
285	135	5933	01235
339	135	6122	3
1176	135	4635	3
425	135	6242	0134
1835	135	4709	023
907	135	6101	1
587	6	4292	036
446	135	4706	01
3469	4	6407	0134
3433	135	5866	015
3658	135	4281	023
2601	15	6254	5
1116	135	6245	01
3643	135	4683	1
1914	135	4676	3
3225	4	4331	034
722	135	5375	01
1141	2	5330	023
2299	35	5410	013
2212	135	4167	015
2765	135	4496	02345
2372	15	5319	0134
1876	135	4059	01
468	2	4709	023
66	135	4565	014
2108	135	5063	01
212	135	5306	0136
266	25	4578	023
1263	135	6236	023
1562	135	5063	01
522	2	4709	023
1534	135	5887	0134
1531	135	4164	1
505	135	3958	01
712	135	5887	0134
2411	135	6037	036
2513	135	3949	015
182	35	5833	015
882	4	5101	0146
930	4	4027	01346
1282	0135	5083	0146
1909	135	6245	01
1140	015	4631	014
567	35	4496	02345
875	35	5844	015
2265	135	4182	5
2334	0135	6346	1
1610	015	4157	01
695	135	4293	23
2	135	6114	23
1873	135	5084	01
1036	4	4520	4
1219	2	4207	23
477	35	5950	015
324	135	4599	02345
136	35	4360	0123
1663	135	4750	01
3330	135	6112	23
666	135	6245	01
1659	135	5258	014
1776	135	5899	0146
1659	135	5256	5
1892	12	5905	01
1140	015	5940	036
449	015	5337	0
2505	135	4044	3
1372	135	4500	015
1647	135	5022	02345
1000	015	4610	0146
45	135	5833	015
212	135	4219	01346
45	135	4610	0146
3130	135	4844	02345
1963	6	6402	016
3385	135	5251	34
1522	35	5400	015
1276	2	5277	23
742	25	4894	5
21	135	4494	023
63	4	4447	45
332	135	5925	1
3088	2	6236	023
658	2	6187	23
114	135	5376	015
2233	135	5452	01
1574	0135	4792	05
456	135	4020	0125
538	4	5286	0146
926	135	6123	01346
193	135	4485	056
2756	135	4900	01346
2087	135	5029	015
3079	15	4558	125
3538	135	4045	01
960	135	4709	023
281	135	6271	0146
2576	135	4263	01
1874	2	5334	23
1012	2	5791	2
1591	4	4004	01346
214	135	5392	5
1934	135	6340	015
216	135	4441	01
1184	135	5441	23
1026	015	4510	0146
545	135	6266	01
2665	135	6245	01
46	135	6129	01
1402	03	4672	0136
1520	0135	5287	0134
2861	135	5645	013
224	135	4651	01
1518	135	5015	016
1299	135	5805	01
855	135	5155	0146
1080	0135	4665	0
2101	135	5587	1
275	4	5155	0146
553	135	4277	014
2197	2	5471	02345
1256	45	5101	0146
1397	135	4003	125
453	6	3933	0146
555	135	4660	0134
1882	35	6364	056
3576	135	5478	023
78	135	5674	023
1044	135	5568	3
71	015	4709	023
1560	135	5441	23
1449	6	5556	0146
3018	135	4441	01
613	135	5475	01
1797	135	4573	05
1659	135	6236	023
31	015	6290	0
1789	135	4178	01
1021	4	5990	0146
1634	135	6033	01
1655	6	5460	0146
1618	015	4352	0146
1700	13	5655	01
2498	135	4078	0146
320	135	4994	35
251	45	6254	5
3094	2	5195	02
1896	135	4069	014
894	35	4709	023
1024	135	5155	0146
1334	135	4165	3
729	135	5185	3
2247	135	6280	036
1202	015	4196	15
432	135	4042	0134
1727	135	5245	01
1039	2	5341	023
94	2	5649	023
4	45	4366	045
1125	135	4182	5
1397	135	5420	015
2969	2	6182	23
1377	01	5201	0
1249	135	5935	0146
735	4	5112	01346
650	135	6143	0146
512	0135	4709	023
1760	135	6159	023
256	25	4497	05
84	0135	5086	23
1374	135	4160	01
2821	45	4006	01346
568	135	6388	0234
14	135	5365	5
136	35	4776	023
2619	135	4414	01
2022	35	6364	056
3118	135	4407	056
2250	15	5072	014
1264	4	5537	45
1724	25	4578	023
1071	135	4508	014
1898	0	4741	04
1679	35	4709	023
1978	45	5935	0146
255	25	4558	125
424	25	5273	5
63	4	5101	0146
1267	35	4709	023
706	135	6060	01
147	135	4427	5
304	135	6328	23
586	45	5677	35
577	135	5541	023
955	135	5548	23
39	135	5441	23
3401	135	4684	01
1192	2	4209	012
1455	135	6337	3
1513	45	4002	034
582	6	4350	016
452	2	5334	23
2036	135	5101	0146
1098	135	5536	1
1396	135	5376	015
1605	015	5059	01346
1201	6	5670	0146
1642	35	4855	03
3647	135	4338	016
982	015	4356	014
105	135	6245	01
1597	6	5366	0146
635	2	5821	023
3416	2	5864	023
2297	45	5155	0146
1367	13	4584	01
1219	2	4851	23
1279	135	4667	01
743	135	5548	23
456	135	4343	5
5	135	4271	01
22	135	5590	056
1812	45	5512	05
21	135	4709	023
490	4	5456	0134
910	35	5232	5
1714	135	6353	016
1165	4	5342	014
623	135	4221	23
409	135	4918	01
2296	135	4078	0146
1388	135	5915	3
232	135	4773	036
2	135	5334	23
282	135	6245	01
444	015	4792	05
1374	135	4378	01
444	015	4795	0146
1127	135	4651	01
240	135	5590	056
1209	2	6320	023
3121	135	5198	01346
413	135	4248	01346
97	35	5330	023
1848	135	4747	0146
1194	135	5933	01235
3668	01	3960	0
332	135	4501	1
686	135	5527	1
173	135	4992	01
705	6	4733	036
1790	135	4918	01
1897	135	4168	014
448	015	3903	0
3036	13	4989	014
1707	0	4651	01
1337	2	6236	023
1415	135	4992	01
65	135	5896	01
2013	05	5430	01346
2786	015	4179	5
364	135	4590	01
56	135	5605	5
524	135	4321	015
594	35	6320	023
3063	35	4347	0134
2553	135	5033	23
1329	135	4832	013
3065	135	5182	015
2106	135	3955	01
1207	135	5199	23
1189	6	5198	01346
981	135	4745	0234
245	35	4149	0134
679	015	6304	0
869	135	6236	023
961	135	4174	01
1732	135	4914	01
812	135	5936	23
730	015	5365	5
515	0135	5328	5
55	135	5670	0146
318	135	4873	0136
3209	135	4899	05
765	135	6364	056
2185	35	6254	5
125	135	5073	01
964	135	4378	01
298	135	4733	036
1102	135	4894	5
139	25	4669	56
119	2	6039	235
677	135	5453	1
252	6	4733	036
149	015	6226	0
1565	135	4757	015
274	4	6325	0146
2961	135	4265	014
3312	2	6236	023
2148	135	4081	0146
1813	135	5508	5
451	13	4870	0146
1813	135	5507	015
1959	4	6420	0134
1688	0135	5108	01
3218	135	4927	5
31	015	6051	0
51	25	4407	056
172	4	5123	0134
221	135	5236	01
502	0	5360	0146
9	015	5605	5
1702	135	4606	015
1435	2	4007	2
2466	6	5155	0146
213	135	6204	01
685	2	4348	023
2651	135	6375	03
1920	5	5365	5
55	135	6103	23
2034	0135	5725	0146
601	135	6245	01
795	135	6245	01
1231	135	4511	015
2214	135	4994	35
1801	135	5678	23
299	135	5675	5
604	4	5083	0146
564	135	4584	01
431	135	5185	3
1885	45	5155	0146
947	135	6351	01
1286	135	5211	01
1919	135	4992	01
413	135	4571	23
1475	13	5684	01
1581	01	4494	023
1839	135	5156	23
2713	35	5950	015
1186	015	5273	5
1870	3	6039	235
1307	135	3974	015
2491	135	5950	015
703	015	6364	056
2360	2	5478	023
2784	135	4779	01346
191	6	5040	016
521	015	5171	01
1129	135	5287	0134
643	25	5467	056
1315	45	4870	0146
326	2	6050	0234
695	135	5022	02345
624	135	4745	0234
120	135	4651	01
2781	135	4914	01
1742	135	4348	023
2763	135	4684	01
1942	135	6340	015
71	015	5837	015
1585	135	5265	034
361	135	5678	23
197	015	6350	01
1621	35	5365	5
3464	13	5101	0146
2960	2	5864	023
1877	135	6245	01
860	135	5979	01
596	135	5592	01
3619	135	5295	036
3526	2	5086	23
1726	135	6233	01
304	135	5100	0134
1588	015	4075	056
288	45	4409	0125
139	25	4121	056
1611	135	5025	01
1130	135	4709	023
1174	135	4178	01
222	6	3931	0146
909	135	5590	056
320	135	6122	3
444	015	4154	01246
857	35	5365	5
987	135	4293	23
946	135	4510	0146
358	0135	4637	23
2371	135	5514	015
301	6	4698	0146
251	45	5597	0234
476	015	6180	5
452	2	4384	12
1348	2	5864	023
416	6	6027	036
5	135	5251	34
2997	4	4232	01346
1501	135	4706	01
1474	0135	5677	35
3301	25	4293	23
1118	015	5839	015
1770	4	4219	01346
692	6	5155	0146
1271	4	4218	014
336	135	5101	0146
3650	25	5334	23
223	135	6256	1
2113	135	4510	0146
504	135	4081	0146
1777	2	5541	023
1006	135	5312	013
600	135	5171	01
2171	2	4578	023
1372	135	4723	01
2714	4	5168	0134
2635	135	5334	23
1084	05	5096	0146
3821	135	5334	23
882	4	6143	0146
928	2	5864	023
2470	45	5430	01346
308	13	5101	0146
142	135	5513	015
1664	135	4610	0146
1820	135	5063	01
1263	135	6259	01235
1146	135	4078	0146
75	0135	6083	04
1968	5	5677	35
2864	2	5279	0235
1703	25	4578	023
2992	2	4262	023
981	135	4762	01
363	0135	4709	023
1616	135	4511	015
664	6	6271	0146
1973	135	4207	23
1552	2	5572	23
332	135	5032	1
658	2	6418	23
746	2	4281	023
821	135	4483	3
84	0135	6319	016
147	135	4870	0146
2066	015	4496	02345
1358	135	4818	03
1	135	4610	0146
226	135	5707	1
851	135	4684	01
3565	135	6233	01
2987	135	6364	056
518	135	5592	01
887	135	5432	0146
1017	135	5251	34
251	45	5906	02345
650	135	4075	056
93	4	4078	0146
324	135	4393	5
2141	6	4803	0146
429	135	4221	23
905	45	5328	5
2190	4	5227	014
2054	45	5677	35
2590	2	4874	02
214	135	4089	15
1314	0135	6206	012346
479	4	5855	0134
772	4	4529	0134
117	2	5330	023
480	2	4571	23
2993	13	4400	235
1503	015	4462	0146
60	135	4293	23
1983	135	4393	5
339	135	4795	0146
520	135	3898	01346
2	135	4165	3
1080	0135	5538	03
1988	135	4870	0146
1369	135	4673	12
1272	6	5203	06
684	2	5334	23
288	45	5834	1235
288	45	5833	015
1701	135	5245	01
2369	135	5684	01
198	135	3968	015
375	3	5184	23
2006	135	6273	1
1082	2	4209	012
2905	15	4190	02345
36	135	4697	01
1654	135	4650	013
3225	4	4332	0345
2458	4	4372	014
149	015	4151	5
766	135	5341	023
1186	015	4709	023
934	135	4733	036
1091	135	4812	015
799	135	5826	0146
1756	2	5433	2
1955	15	6053	014
1266	2	5906	02345
1034	135	6383	03
3102	45	5740	0135
87	2	4074	023
3153	135	4126	01346
866	45	4121	056
68	135	4694	0134
1327	45	4347	0134
912	35	5386	03
671	2	5130	023
826	135	5234	23
1078	135	4610	0146
1802	45	3884	01346
1519	4	5899	0146
1377	01	6319	016
1056	135	5866	015
1147	135	4511	015
565	135	5969	3
2472	135	5805	01
804	4	4358	0146
1138	135	5868	01
167	135	5528	015
2327	135	5985	016
[truncated: 3,024 more rows]
