# Supplementary material for: Environmental change makes robust ecological networks fragile
Source: Nat Commun. 2016 Aug 11;7:12462. doi: 10.1038/ncomms12462 (PMC4987532; doi:10.1038/ncomms12462)
Supplement: Supplementary Data 1 — Host-parasite networks and host extinction sequences in Avida experiments. The compressed archive includes the 100 co-evolved host-parasite networks and the host extinction sequences in the historical scenario. [file ncomms12462-s2.zip › Supplementary_data_S1/host_parasite_network_33.csv]

host_genotype	host_phenotype	parasite_genotype	parasite_phenotype
978	146	2372	4
1532	146	2421	4
1557	146	2547	4
28	046	2169	4
761	046	2461	4
1625	0	2137	0
578	1346	2142	4
929	146	2337	4
800	146	2458	4
155	1346	2462	3
610	146	2319	4
818	146	2421	4
357	046	2433	4
1092	046	2461	4
838	146	2513	4
35	146	2573	4
1075	014	2419	4
1315	146	2461	4
1499	146	2398	4
706	046	2461	4
666	46	2513	4
610	146	2557	4
62	146	2513	4
1494	046	2433	4
752	146	2226	4
382	146	2440	4
283	146	2277	4
1098	146	2191	4
338	01	2125	0
575	146	2498	4
1225	146	2220	4
1061	146	2164	4
735	146	2439	4
509	146	2500	4
1664	014	2398	4
1259	04	2535	4
1081	46	2221	4
759	146	2513	4
291	146	2142	4
208	046	2475	034
283	146	2257	4
148	046	2357	4
1216	046	2164	4
1084	146	2323	4
400	146	2396	4
857	146	2458	4
1225	146	2351	4
1084	146	2456	4
35	146	2513	4
420	146	2414	4
1002	146	2269	4
488	046	2500	4
814	46	2340	4
989	0146	2164	4
210	146	2544	4
148	046	2504	4
179	146	2547	4
305	046	2500	4
296	4	2500	4
11	146	2416	4
255	0	2180	0
994	0146	2517	4
444	46	2294	4
1040	046	2374	4
420	146	2524	4
1535	146	2359	4
1913	04	2500	4
179	146	2500	4
1011	146	2439	4
1538	146	2168	4
185	04	2538	4
73	046	2456	4
697	146	2421	4
1118	146	2217	4
1227	0134	2215	0
1203	146	2547	4
148	046	2355	4
610	146	2354	4
487	146	2287	4
986	046	2358	4
883	146	2479	4
1098	146	2376	4
290	046	2406	4
957	146	2171	4
575	146	2172	4
1939	46	2287	4
52	146	2601	4
1365	146	2287	4
1500	014	2123	4
28	046	2602	4
858	146	2190	4
633	04	2513	4
839	046	2374	4
1239	04	2573	4
1193	046	2546	4
735	146	2372	4
35	146	2470	4
476	146	2458	4
275	04	2301	4
1623	46	2544	4
784	14	2388	4
748	146	2440	4
208	046	2380	4
529	146	2351	4
326	046	2221	4
79	01	2251	0
1593	146	2513	4
124	046	2500	4
914	146	2490	4
978	146	2447	4
1231	046	2263	4
241	046	2318	4
420	146	2564	4
694	146	2513	4
1152	146	2549	4
761	046	2143	4
406	0134	2359	4
1398	013	2125	0
680	046	2191	4
541	046	2573	4
3	146	2359	4
1067	014	2125	0
1332	0146	2190	4
382	146	2390	4
351	146	2390	4
283	146	2500	4
1132	013	2329	0
487	146	2145	4
1295	04	2374	4
3	146	2184	4
68	013	2125	0
28	046	2282	4
646	046	2456	4
400	146	2149	4
1096	46	2176	4
1219	146	2186	4
390	046	2406	4
1524	146	2412	4
1559	146	2267	4
1555	034	2462	3
957	146	2446	4
914	146	2288	4
68	013	2235	03
957	146	2191	4
290	046	2456	4
82	046	2374	4
148	046	2221	4
104	146	2458	4
965	146	2174	4
701	046	2164	4
630	46	2481	4
108	01	2210	0
979	014	2474	4
1492	014	2590	4
552	146	2409	4
1640	146	2267	4
1675	46	2479	4
325	046	2200	0
480	146	2479	4
1317	146	2123	4
2027	46	2410	4
246	146	2518	0146
622	46	2155	4
1892	146	2372	4
3	146	2412	4
440	046	2267	4
633	04	2214	014
1532	146	2472	4
589	146	2359	4
860	46	2126	4
246	146	2190	4
801	014	2479	4
1312	046	2456	4
613	146	2267	4
752	146	2524	4
613	146	2268	146
1256	01	2125	0
498	14	2458	4
52	146	2164	4
321	0134	2491	34
1238	046	2500	4
243	146	2500	4
28	046	2433	4
401	146	2500	4
839	046	2267	4
760	146	2152	4
1051	146	2288	4
621	46	2466	4
877	146	2590	4
812	013	2265	0
683	146	2481	4
1864	146	2419	4
1355	146	2374	4
75	146	2479	4
82	046	2196	4
726	146	2395	4
509	146	2556	4
558	0	2454	0
1274	1246	2491	34
321	0134	2344	4
210	146	2143	4
375	46	2396	4
1092	046	2143	4
986	046	2406	4
621	46	2263	4
35	146	2373	4
381	046	2169	4
210	146	2525	4
235	146	2458	4
771	0134	2207	4
210	146	2461	4
993	046	2298	04
761	046	2439	4
1726	046	2294	4
555	0	2124	0
351	146	2545	4
1628	146	2412	4
52	146	2304	4
469	146	2359	4
794	014	2176	4
740	046	2267	4
208	046	2178	4
1604	46	2259	4
1009	146	2152	4
818	146	2398	4
702	146	2421	4
357	046	2582	4
641	146	2489	4
531	146	2351	4
740	046	2212	4
420	146	2488	4
1336	046	2500	4
1335	46	2595	4
687	146	2123	4
1994	046	2500	4
238	01	2394	0
208	046	2298	04
35	146	2330	4
1559	146	2419	4
266	046	2374	4
277	46	2479	4
1878	246	2573	4
738	146	2513	4
860	46	2500	4
241	046	2278	4
670	146	2395	4
1665	146	2312	4
680	046	2374	4
326	046	2357	4
594	146	2370	4
1098	146	2171	4
1673	046	2500	4
2009	046	2282	4
296	4	2557	4
687	146	2262	4
148	046	2411	4
1299	014	2491	34
508	146	2261	4
613	146	2419	4
537	013	2125	0
1604	46	2412	4
763	0134	2359	4
797	013	2445	01
540	046	2433	4
993	046	2475	034
208	046	2132	4
53	146	2149	4
1152	146	2548	4
305	046	2253	4
695	1346	2462	3
1103	146	2547	4
1009	146	2149	4
241	046	2406	4
52	146	2524	4
552	146	2322	4
1092	046	2544	4
1068	146	2332	0146
651	0	2298	04
636	014	2419	4
697	146	2398	4
1360	0146	2190	4
860	46	2547	4
469	146	2308	4
666	46	2467	4
82	046	2267	4
977	014	2440	4
238	01	2570	0
622	46	2479	4
277	46	2385	4
104	146	2596	4
73	046	2157	4
155	1346	2491	34
666	46	2262	4
471	046	2406	4
761	046	2544	4
559	146	2398	4
1932	146	2398	4
444	46	2267	4
1816	0134	2265	0
808	46	2481	4
435	1346	2344	4
1652	46	2359	4
1137	46	2374	4
1535	146	2184	4
776	046	2456	4
860	46	2313	4
420	146	2164	4
559	146	2250	4
858	146	2396	4
975	146	2340	4
586	14	2174	4
1051	146	2390	4
1262	046	2433	4
321	0134	2142	4
3	146	2257	4
1254	046	2500	4
558	0	2241	0
143	146	2419	4
420	146	2484	4
326	046	2411	4
933	146	2123	4
266	046	2267	4
449	146	2557	4
914	146	2390	4
859	146	2288	4
382	146	2186	4
440	046	2374	4
812	013	2329	0
1940	146	2461	4
