# Supplementary material for: Environmental change makes robust ecological networks fragile
Source: Nat Commun. 2016 Aug 11;7:12462. doi: 10.1038/ncomms12462 (PMC4987532; doi:10.1038/ncomms12462)
Supplement: Supplementary Data 1 — Host-parasite networks and host extinction sequences in Avida experiments. The compressed archive includes the 100 co-evolved host-parasite networks and the host extinction sequences in the historical scenario. [file ncomms12462-s2.zip › Supplementary_data_S1/host_parasite_network_34.csv]

host_genotype	host_phenotype	parasite_genotype	parasite_phenotype
963	05	2180	03
246	25	1979	0345
1316	3	1954	03
874	2	1966	0235
384	0	2072	03
172	125	2079	023
364	2	1966	0235
655	25	1979	0345
486	035	1880	0
845	2	1928	0235
1284	2	1926	1235
673	2	1950	0125
128	45	1845	0125
148	25	1979	0345
832	25	1994	235
1403	25	1926	1235
249	0	1962	0
360	45	2176	015
495	23	1928	0235
171	25	1887	02345
1229	03	2069	35
247	2	1928	0235
1104	2	1928	0235
215	2	1928	0235
754	2	1928	0235
221	125	2079	023
732	345	1874	0356
315	25	2054	125
732	345	1979	0345
1081	35	2003	3
90	25	1973	025
341	25	2016	01235
1159	05	1979	0345
1044	5	1950	0125
1074	5	2069	35
6	25	2196	0235
901	35	2180	03
11	2	1887	02345
280	0	1946	0
848	25	2069	35
669	35	2070	03
65	235	1926	1235
141	25	1979	0345
86	45	2069	35
576	45	1874	0356
924	25	1979	0345
147	45	2176	015
498	25	1979	0345
1134	345	1874	0356
449	25	1936	0125
501	2	2046	01235
368	25	1928	0235
684	125	1887	02345
854	23	2155	3
814	3	2180	03
530	25	1950	0125
771	15	2037	0125
157	25	1965	01235
432	3	2050	03
831	2	1928	0235
29	25	1966	0235
978	2	1887	02345
475	25	1936	0125
683	2	1926	1235
1150	0	2150	0
1227	25	1928	0235
250	2	2046	01235
53	2	1926	1235
593	2	1965	01235
195	3	1887	02345
642	04	2070	03
625	45	1874	0356
561	235	2146	03
340	2	1887	02345
333	345	2070	03
255	25	1910	023
1156	45	1909	034
659	25	1965	01235
880	25	1887	02345
80	25	2069	35
960	2	2046	01235
138	2	1928	0235
349	125	2034	01
1190	345	2070	03
152	25	1979	0345
1486	345	2070	03
105	25	2101	1235
759	25	2069	35
34	2	2007	23
590	25	1979	0345
551	25	2007	23
271	25	1887	02345
841	2	2007	23
620	3	2138	03
91	45	1821	05
195	3	2193	03
1235	25	2101	1235
323	25	1839	125
881	25	2078	0125
1017	125	2196	0235
876	345	1847	0235
432	3	2088	03
117	25	1979	0345
1441	35	1887	02345
1171	25	2079	023
27	25	1979	0345
346	25	2069	35
918	2	1965	01235
1241	35	2146	03
440	25	1965	01235
383	25	1887	02345
292	25	1966	0235
712	25	1887	02345
622	35	2070	03
281	2	1965	01235
1474	23	1930	03
278	25	1979	0345
887	125	2079	023
464	25	2016	01235
222	2	1928	0235
1061	25	1910	023
158	2	1966	0235
790	25	1887	02345
547	25	1966	0235
393	2	2007	23
871	25	1899	025
289	25	1847	0235
520	2	1966	0235
384	0	2129	03
477	345	2132	03
1083	25	1928	0235
881	25	2130	01235
1502	2	2046	01235
640	345	1874	0356
234	2	2046	01235
558	2	1966	0235
626	125	1887	02345
99	2	1928	0235
535	345	1874	0356
132	6	1874	0356
802	03	2122	3
886	6	1874	0356
601	25	2016	01235
266	2	1966	0235
1258	0	1832	03
471	2	1973	025
323	25	1928	0235
959	2	2007	23
583	0	2180	03
10	25	1979	0345
473	2	1973	025
788	125	1979	0345
253	13	1910	023
820	25	1979	0345
894	0	1946	0
1423	25	1839	125
1464	2	1928	0235
1075	2	1928	0235
1500	2	1928	0235
293	2	2007	23
91	45	2069	35
474	25	1979	0345
1243	5	2069	35
392	25	2069	35
114	25	1928	0235
520	2	1928	0235
1129	13	1965	01235
887	125	1910	023
69	6	1874	0356
662	25	2069	35
142	125	1887	02345
766	0	1887	02345
434	25	1926	1235
1022	25	1926	1235
113	45	1887	02345
1116	35	1951	03
396	2	1950	0125
193	25	1936	0125
895	3	2180	03
474	25	1887	02345
107	25	1845	0125
138	2	1966	0235
876	345	2073	03
570	25	1928	0235
497	25	2046	01235
1653	45	1874	0356
70	2	1926	1235
157	25	1926	1235
1247	25	1966	0235
595	25	2054	125
40	2	1950	0125
610	35	1951	03
471	2	1928	0235
593	2	2007	23
1209	2	2046	01235
991	2	1928	0235
556	25	2037	0125
486	035	2150	0
281	2	2007	23
238	25	1887	02345
286	35	2070	03
659	25	1926	1235
302	2	1966	0235
34	2	1965	01235
233	25	2056	125
204	25	2046	01235
248	25	1887	02345
1050	0	1815	0
1159	05	2093	0345
813	5	2196	0235
895	3	1965	01235
323	25	1966	0235
431	2	1928	0235
153	1	1926	1235
74	25	1936	0125
599	6	1874	0356
25	25	1979	0345
296	2	1928	0235
1552	25	2006	123
358	2	2007	23
1367	6	1874	0356
466	35	1979	0345
1420	35	2146	03
121	2	1965	01235
696	25	1979	0345
370	35	2070	03
968	2	1926	1235
854	23	1928	0235
197	2	1965	01235
96	25	1821	05
6	25	2130	01235
910	2	1926	1235
382	25	2037	0125
945	05	2209	0
466	35	1887	02345
731	25	1928	0235
525	35	2070	03
516	2	1973	025
677	25	1910	023
100	25	1881	25
131	125	1979	0345
100	25	1966	0235
236	25	1887	02345
477	345	1874	0356
1725	25	2069	35
430	2	1926	1235
1507	235	2144	03
1604	3	1979	0345
1268	25	1887	02345
621	45	1821	05
760	2	1966	0235
233	25	2196	0235
278	25	1887	02345
151	25	1979	0345
253	13	2079	023
1	125	1887	02345
120	2	1928	0235
289	25	1845	0125
269	125	1887	02345
439	35	2095	03
1729	25	2054	125
85	25	1887	02345
985	345	2070	03
142	125	1979	0345
778	25	1928	0235
135	25	1887	02345
665	35	2070	03
894	0	1851	0
273	25	2054	125
1	125	1847	0235
148	25	1887	02345
789	25	2037	0125
693	35	2146	03
147	45	1874	0356
139	2	1926	1235
681	25	1966	0235
178	25	1887	02345
105	25	1928	0235
162	25	1979	0345
764	5	1926	1235
1005	235	1822	03
620	3	2190	03
148	25	2037	0125
77	2	1928	0235
464	25	2054	125
1012	235	1852	3
145	2	2046	01235
326	45	2069	35
802	03	1981	03
881	25	2037	0125
477	345	1979	0345
1040	25	1928	0235
384	0	1887	02345
1341	35	2070	03
219	34	1832	03
588	6	1874	0356
640	345	2132	03
456	6	1874	0356
31	25	1950	0125
506	2	2007	23
322	1	1965	01235
29	25	1842	235
213	2	1928	0235
