# Supplementary material for: Environmental change makes robust ecological networks fragile
Source: Nat Commun. 2016 Aug 11;7:12462. doi: 10.1038/ncomms12462 (PMC4987532; doi:10.1038/ncomms12462)
Supplement: Supplementary Data 1 — Host-parasite networks and host extinction sequences in Avida experiments. The compressed archive includes the 100 co-evolved host-parasite networks and the host extinction sequences in the historical scenario. [file ncomms12462-s2.zip › Supplementary_data_S1/host_parasite_network_35.csv]

host_genotype	host_phenotype	parasite_genotype	parasite_phenotype
160	5	5012	045
2415	2	5595	02
175	27	4826	2
886	5	4813	5
1053	5	5822	5
453	6	4971	036
1111	27	4518	2
2096	6	5302	0136
1111	27	4510	2
1327	5	5589	045
1206	5	5982	045
763	5	4596	5
2003	28	5347	0267
374	27	5626	2
145	12	5626	2
1181	6	4760	0136
75	6	4418	0136
1547	28	5066	2
2426	5	5982	045
369	27	6047	2
295	5	4813	5
1160	6	5454	0136
226	2	5221	2
3276	2	5957	2
267	36	5334	0345
1856	6	4422	046
175	27	5713	2
3304	4	4983	0345
263	27	4630	2
892	2	4999	02
766	4	4402	0345
1107	0	4649	0136
910	27	5279	2
602	4	4957	045
2382	5	5226	0135
66	4	4746	4
189	5	5588	045
778	27	4680	2
1092	12	5592	2
880	4	5615	345
268	2	5761	2
199	27	5033	2
2645	2	4645	2
1891	27	5900	2
2769	2	5221	2
1395	5	4983	0345
4319	4	4426	046
2405	5	5588	045
1583	0	5298	036
1638	27	6047	2
1224	5	5377	345
2822	6	5716	0136
4104	1	5573	01
2174	28	5957	2
170	12	6047	2
1204	5	4408	45
1973	278	4757	2
2621	6	4736	0136
472	12	5019	2
16	12	4715	2
2406	5	5213	0145
609	6	5501	0136
924	02	4504	2
3439	6	4871	046
69	4	5616	046
214	27	5566	2
1096	25	5619	045
2127	27	6011	2
509	6	5646	036
3411	2	5043	2
1321	6	4898	0136
10	5	4732	0345
195	27	5347	0267
684	28	5726	2
303	27	5021	237
2388	4	4410	0345
577	12	4734	2
2253	2	4483	2
1431	2	4931	2
1837	2	5287	02
2390	0	4444	0
700	4	4859	04
3551	12	5843	2
297	2	4715	2
222	12	5178	2
38	27	4468	2
1436	2	4807	012
1415	27	4955	2
1196	6	4839	0136
746	5	4605	045
1885	278	5862	2
1256	6	5483	01346
56	5	5316	045
2133	27	5053	2
1364	2	5880	2
330	6	5335	036
708	24	4510	2
2882	12	6038	2
1779	6	5175	036
2386	4	5213	0145
862	5	4480	5
699	2	5595	02
3203	2	5595	02
2437	5	5226	0135
892	2	5287	02
1414	27	4617	2
1840	4	4410	0345
1208	27	5862	2
1042	2	5742	2
2101	0	5380	0136
947	6	4754	0136
493	27	5957	2
117	25	5957	2
28	6	5253	036
561	2	5000	0123
1445	4	5496	034
3074	4	4859	04
1914	6	4857	046
229	12	4654	01345
1420	27	4617	2
3529	27	5342	2
154	2	4483	2
2766	27	5258	2
1152	12	5926	136
1638	27	5922	2
1644	5	4732	0345
689	27	5807	2
799	12	4654	01345
1160	6	5735	136
20	27	6047	2
799	12	4659	01
2823	06	4444	0
1062	5	5135	5
116	27	4826	2
1414	27	5366	2
457	27	5727	2
1017	27	5957	2
1520	5	4911	5
380	2	4432	2
1107	0	4651	014
1898	278	4462	2
2089	27	5192	2
892	2	6031	2
380	2	4715	2
3226	12	5322	0146
848	6	5560	0136
938	2	5542	02
2052	5	5588	045
72	6	4865	0136
1228	27	6047	2
592	27	5885	2
1174	5	5611	045
906	6	5082	0136
2429	2	4413	2
2333	6	4665	01346
1975	27	5904	2
805	12	5753	2
1492	27	5629	2
380	2	5091	2
3425	4	5722	0345
544	27	5925	2
526	2	5843	2
526	2	5841	2
633	2	5329	2
1431	2	5218	02
997	5	5615	345
2484	0	4839	0136
775	27	5862	2
3326	1	5760	01
10	5	5766	345
1162	2	5862	2
150	27	4715	2
926	5	4654	01345
1237	6	6027	0346
1764	27	5592	2
1110	6	5038	036
2074	2	5742	2
419	6	6061	036
867	278	5347	0267
946	5	4813	5
2014	27	6047	2
715	27	5626	2
1185	6	5932	036
1125	6	4520	0136
69	4	4426	046
1945	2	4413	2
726	27	6047	2
294	27	4715	2
824	12	4432	2
1080	5	6018	0345
1420	27	6011	2
323	27	5727	2
93	27	5043	2
669	5	5588	045
1945	2	5388	2
1138	5	5506	5
393	6	5255	046
1443	2	5742	2
498	6	4422	046
23	4	5611	045
1025	27	4630	2
50	27	5862	2
424	5	5031	045
1962	5	4813	5
1210	5	4813	5
635	5	4813	5
1028	4	5828	045
1177	6	4674	046
234	5	5316	045
157	5	5222	0135
1200	6	4760	0136
1838	0	4962	0
199	27	4510	2
906	6	4572	0136
1654	1	4582	0136
2308	12	5091	2
821	6	5716	0136
269	5	5615	345
277	6	6078	036
484	6	5820	0136
1832	27	5799	2
1182	27	5868	57
1320	5	4813	5
2133	27	5862	2
3655	27	6047	2
3368	02	6028	2
336	5	5316	045
532	5	5316	045
2546	6	4681	0136
12	27	4527	0123
1546	6	4422	046
998	5	5316	045
1543	5	4410	0345
186	6	4782	0136
2171	12	4662	2
2118	12	6049	013
1530	5	4467	045
1329	27	5577	2
867	278	5507	127
1036	5	5139	01345
404	1	5560	0136
181	6	4632	0136
323	27	4699	02
2607	27	5626	2
451	4	4426	046
275	1	4582	0136
330	6	5253	036
2553	25	5957	2
778	27	5347	0267
1842	4	5434	046
799	12	4715	2
1907	6	4403	136
43	6	5678	0136
262	5	4872	045
164	1	5405	013
1780	5	5789	25
49	5	5316	045
3182	5	4813	5
658	27	5957	2
3905	27	4909	2
518	6	4902	0136
2138	27	5507	127
738	6	4582	0136
1434	5	5649	045
1363	6	4736	0136
2323	5	5226	0135
689	27	5879	2
840	36	4963	136
79	5	5982	045
4	12	5412	2
1944	6	4837	136
1663	6	5154	0136
2063	6	4700	0136
2514	6	5596	0136
3429	2	5618	2
2444	27	5582	013457
390	2	5626	2
657	27	5568	2
415	5	5822	5
2899	5	5506	5
1526	27	4821	2
1538	2	5595	02
535	27	5346	2
163	27	5279	2
1805	27	4848	02
769	5	5673	015
1096	25	5965	2
1101	1	5697	01346
401	6	6078	036
1486	27	4617	2
1295	278	4630	2
626	6	5932	036
3888	6	5831	0146
1393	27	4629	2
206	5	5822	5
708	24	5316	045
3908	2	4765	2
2216	28	5659	2
1700	4	4513	0345
2550	6	4754	0136
1912	278	5957	2
3131	27	5566	2
1106	4	4513	0345
249	5	5506	5
17	6	5010	0146
93	27	5992	02
357	6	6027	0346
841	2	5022	2
249	5	6075	045
678	5	5576	5
2927	5	4813	5
671	5	4702	045
2011	278	4630	2
4207	6	5563	01346
2229	6	5769	0136
487	5	5576	5
2476	2	5880	2
1201	27	6038	2
309	5	5822	5
550	2	4645	2
688	4	4905	0134
2022	27	5566	2
806	02	5881	01
931	0	5610	02
150	27	4500	2
1064	28	5952	2
3219	5	5576	5
2230	6	5501	0136
133	3	4966	013
1003	27	4695	2
1372	6	4674	046
2704	6	5581	0136
1325	6	5491	36
1617	12	5560	0136
3372	6	5601	0136
735	4	5499	034
701	27	4928	2
903	27	4710	2
91	02	4995	2
1894	0	4714	013
10	5	5248	25
3654	28	5862	2
77	2	4931	2
1322	6	4898	0136
2158	2	5469	2
3450	1	5573	01
464	5	5208	0345
2600	6	5720	0136
2553	25	5965	2
3566	1	5139	01345
35	36	4812	036
1495	4	5448	0345
3470	278	4628	2
133	3	6058	0136
3524	6	5581	0136
306	1	5632	013
601	27	6050	2
2288	27	4600	2
1264	5	5459	0345
1894	0	5828	045
2688	6	6027	0346
592	27	5742	2
121	25	5952	2
788	5	5822	5
1859	27	5957	2
1779	6	5488	136
1802	6	5175	036
122	5	4933	5
596	2	5221	2
1628	2	5679	2
120	6	4754	0136
215	12	5605	2
3606	2	5883	2
239	2	5814	2
1148	27	4617	2
756	12	4684	016
3441	6	4674	046
745	6	4798	046
2156	2	4750	2
303	27	4580	2
3844	3	5533	3
2282	2	5690	2
1978	27	5929	2
2512	5	4732	0345
1066	5	4402	0345
2762	5	4480	5
3346	5	6039	0135
2904	2	5880	2
546	6	5650	036
1761	5	4813	5
2526	5	5630	5
1660	12	5952	2
220	278	5585	2
1089	27	6047	2
179	36	6049	013
1799	5	5384	0345
1587	278	5536	02
94	5	5316	045
2171	12	5900	2
3011	278	5279	2
1939	5	5398	5
612	34	4905	0134
1535	5	4957	045
829	12	5753	2
1136	27	5570	2
599	27	4831	2
1519	3	5697	01346
1164	27	4715	2
1443	2	5885	2
72	6	6037	0136
2626	5	4410	0345
3505	27	6047	2
904	2	5221	2
1042	2	5309	2
229	12	5901	0146
1545	2	4931	2
623	2	5566	2
1487	4	4638	034
443	12	5082	0136
24	27	6047	2
2734	27	4617	2
2796	6	4898	0136
756	12	4532	2
620	27	6047	2
284	27	5971	2
2262	12	5900	2
1179	4	4957	045
2273	12	5236	136
268	2	5239	2
842	27	5493	2
373	6	4760	0136
2124	02	4487	2
469	12	6038	2
3309	4	4552	34
499	4	4603	045
346	36	5615	345
4163	2	5679	2
1518	4	4724	345
989	27	6050	2
2091	2	5389	02
3332	2	5918	2
1845	6	5035	0136
234	5	5334	0345
722	36	5863	0136
1625	27	5592	2
830	34	5495	034
418	2	5910	12
1943	4	4638	034
1326	27	4522	2
2214	5	5822	5
642	6	4782	0136
526	2	5912	2
266	6	4760	0136
1042	2	5466	2
3147	5	5402	045
1068	27	4617	2
787	2	4931	2
1126	5	5804	0345
826	02	5525	0136
3031	2	6050	2
236	0	5536	02
997	5	4732	0345
320	5	6022	5
1377	27	5889	2
260	27	5885	2
485	3	4530	0136
2981	12	5880	2
83	5	4813	5
1095	2	5097	2
2102	278	5957	2
609	6	4460	0136
1746	6	5932	036
212	5	5226	0135
1128	5	5822	5
641	278	5138	278
135	6	5564	0136
1024	3	5082	0136
883	12	4715	2
740	27	5862	2
1439	6	4528	0136
342	5	5316	045
3970	2	4832	2
3418	5	5935	035
2574	6	4674	046
3005	4	5155	4
895	5	5615	345
21	6	4971	036
1412	1	5213	0145
1029	27	5592	2
303	27	5244	25
66	4	5316	045
726	27	5904	2
2631	28	5952	2
1114	0	4511	036
1977	5	5576	5
1171	6	4599	036
1170	5	6039	0135
1249	4	5200	045
1946	1	4816	013
375	4	4410	0345
2013	27	4778	02
1205	27	4510	2
890	12	5465	2
2261	012	4959	2
3599	6	4631	136
1201	27	4883	2
3354	278	5194	2
1152	12	5033	2
854	5	5588	045
3851	27	4617	2
4	12	5760	01
59	27	4630	2
1477	1	6048	01
10	5	5474	5
61	4	4638	034
3119	5	4911	5
90	27	5629	2
1776	6	4915	036
824	12	5901	0146
802	12	5846	01346
1436	2	5102	2
222	12	5035	0136
957	27	5592	2
298	12	5165	2
2966	27	5592	2
1353	5	5615	345
502	6	4761	036
2545	27	5592	2
754	27	4691	02
485	3	5128	0136
1502	27	5900	2
70	27	4617	2
1538	2	5287	02
555	4	4718	0146
2001	27	5353	2
638	27	5437	2
730	27	5681	02
153	4	4402	0345
1987	12	5965	2
4016	6	5452	0136
1628	2	5287	02
20	27	4451	2
785	278	4628	2
3496	6	6037	0136
1230	6	5322	0146
2211	6	5785	0136
753	6	4674	046
133	3	4509	0136
2191	27	4532	2
135	6	5974	06
222	12	5259	01
169	5	5576	5
910	27	5053	2
114	5	4589	045
2659	5	5615	345
356	2	5742	2
895	5	5972	345
1807	0	4987	0
751	27	5429	2
246	6	5716	0136
631	5	5316	045
1639	27	6047	2
3529	27	4510	2
1505	27	4753	2
1768	2	5423	2
340	5	5226	0135
887	2	5287	02
481	27	5626	2
324	6	5454	0136
1974	34	5316	045
1259	2	5880	2
4322	27	4757	2
917	6	4979	0136
699	2	5287	02
574	5	4410	0345
118	1	4966	013
2402	27	5281	2
1214	0	4533	013
2422	27	5742	2
125	12	5760	01
343	27	4425	2
2425	5	4813	5
1732	6	4582	0136
1300	27	5957	2
991	36	5106	036
91	02	5880	2
1643	5	5316	045
2261	012	6047	2
516	6	5382	0136
418	2	4431	2
418	2	4430	02
1270	5	5208	0345
1749	27	4451	2
1511	36	5837	0136
2905	2	4413	2
260	27	5742	2
1326	27	4750	2
831	5	5822	5
1258	5	5611	045
3695	2	4715	2
2718	28	5862	2
3876	6	6027	0346
164	1	5689	01
151	27	4848	02
1144	6	5525	0136
2289	27	4600	2
1212	2	5479	2
297	2	4413	2
12	27	5346	2
727	27	4510	2
1410	345	5588	045
1886	12	4582	0136
2298	5	5316	045
2793	27	4848	02
190	4	5155	4
1342	27	4844	2
2834	27	5626	2
1462	6	4736	0136
3845	2	4807	012
509	6	5280	036
887	2	4711	2
2329	6	5011	046
2232	12	4757	2
1484	5	5576	5
526	2	5410	2
24	27	4750	2
924	02	5099	013
1776	6	4760	0136
3837	27	4909	2
398	25	5684	2
303	27	5095	2
892	2	5677	2
715	27	5977	2
278	278	5289	2
594	5	5474	5
2128	27	6011	2
2643	12	6050	2
378	2	5767	2
3467	6	5322	0146
2418	2	5880	2
2693	2	5479	2
323	27	5282	2
314	1	5563	01346
791	12	5760	01
1997	27	5592	2
1058	27	5788	2
826	02	5880	2
3406	2	5287	02
1386	5	5139	01345
2483	27	5566	2
2061	5	5898	5
375	4	5956	34
2266	2	4794	2
218	5	4813	5
77	2	5293	2
326	6	4599	036
463	1	4966	013
1647	5	5135	5
694	4	5781	134
39	28	5957	2
1172	2	5900	2
275	1	4737	136
1268	27	4617	2
161	6	4810	036
43	6	4641	0136
758	5	5649	045
1655	1	4818	12
1359	23	5742	2
12	27	5862	2
1000	4	4456	0345
409	6	5432	036
526	2	5329	2
1430	5	4581	345
1887	27	6047	2
3079	46	5208	0345
812	6	5154	0136
1339	6	5794	036
154	2	5307	2
373	6	4915	036
97	12	5684	2
344	278	4525	2
777	6	6037	0136
709	27	5347	0267
2529	5	5139	01345
678	5	4813	5
942	0	5932	036
3390	5	6018	0345
2284	4	4638	034
151	27	4617	2
1724	12	4504	2
412	278	5676	2
684	28	4779	2
216	3	5608	3
2282	2	5239	2
2937	6	4426	046
2504	6	4528	0136
3855	6	4782	0136
851	5	4774	0345
1404	27	4750	2
1724	12	5025	14
333	6	6037	0136
2983	6	5716	0136
380	2	5841	2
380	2	5843	2
1202	27	6047	2
590	27	4682	012
2438	5	4813	5
2823	06	6059	0
3964	27	5784	02
1765	27	6047	2
14	27	5957	2
210	6	5322	0146
3589	1	5563	01346
371	27	5900	2
1660	12	5605	2
3502	1	4816	013
3666	27	5592	2
331	5	5630	5
794	5	4724	345
2615	5	4813	5
580	6	4426	046
1050	6	5932	036
784	2	5102	2
1604	6	4700	0136
1111	27	5033	2
3513	27	4537	2
452	6	5354	036
2859	27	5900	2
390	2	4588	2
1691	5	5630	5
465	6	4760	0136
1522	4	4410	0345
164	1	5760	01
963	5	4901	45
1690	6	4736	0136
1092	12	6091	0136
51	6	5086	136
102	6	4865	0136
616	5	4443	5
3752	6	4641	0136
422	4	5615	345
24	27	4826	2
1310	2	5742	2
1505	27	5925	2
1098	1	4582	0136
824	12	4654	01345
483	02	5525	0136
226	2	5389	02
837	5	5497	045
1374	6	4631	136
1255	27	6047	2
1283	12	5900	2
3433	5	5630	5
373	6	5720	0136
2567	2	5880	2
4265	5	5316	045
414	5	5291	5
173	5	4489	5
299	5	5588	045
2062	6	5901	0146
3044	6	4760	0136
178	1	5781	134
1472	5	4647	5
1637	6	5646	036
3329	5	4635	345
2234	0	4736	0136
1581	5	4813	5
1554	34	5316	045
2679	6	4782	0136
1029	27	5942	2
2775	23	5298	036
3242	4	4410	0345
107	2	4869	02
929	27	4815	2
1795	5	4647	5
1147	6	4839	0136
78	5	4556	0135
1077	5	4813	5
1927	6	5190	0136
1431	2	4784	2
509	6	5720	0136
1770	27	4753	2
1728	12	5843	2
524	278	4488	2
1075	6	4599	036
1616	12	5900	2
37	5	4402	0345
3459	27	5711	2
931	0	5397	0
1037	12	5905	2
234	5	5172	5
680	5	4834	045
1464	5	4732	0345
2490	2	5767	2
524	278	5681	02
28	6	4665	01346
1616	12	5319	2
1358	6	5082	0136
1037	12	4501	2
104	5	4469	045
235	0	5691	01345
2544	5	5576	5
478	1	4457	136
2445	6	4700	0136
1185	6	4599	036
480	6	4971	036
1362	28	4779	2
1347	5	4957	045
3864	1	4582	0136
1415	27	5904	2
172	27	5874	0123
672	0	5028	013
682	4	5146	4
2114	6	4782	0136
1074	27	5957	2
652	278	4630	2
436	2	5880	2
1871	27	5639	27
275	1	5768	0136
125	12	5693	1
3585	6	4782	0136
3313	5	5226	0135
3294	6	5932	036
867	278	5274	2
530	6	5179	036
796	6	4857	046
526	2	5333	2
249	5	5576	5
1063	4	5377	345
952	27	4662	2
154	2	4642	2
471	28	4779	2
198	27	4523	2
1397	27	5592	2
477	4	4983	0345
33	7	5347	0267
172	27	4532	2
2999	27	5882	2
97	12	4577	2
3468	2	4451	2
2707	12	5900	2
2348	5	5576	5
759	6	5674	036
257	5	5544	5
820	15	4813	5
319	6	4760	0136
973	27	4848	02
1713	27	5900	2
2137	27	6047	2
1592	278	5583	2
2129	27	4826	2
2164	6	4631	136
363	4	4732	0345
1330	12	4617	2
558	0	4513	0345
2325	27	5507	127
1150	6	5335	036
838	4	6027	0346
1939	5	4648	5
1821	12	5486	013456
50	27	4600	2
2897	6	4857	046
1939	5	4647	5
2355	5	4813	5
3104	0	5588	045
1233	16	6037	0136
1555	278	4630	2
1118	27	5346	2
217	27	4439	2
824	12	4499	01
935	0	6027	0346
709	27	6047	2
408	4	4445	4
2560	4	5377	345
721	4	5316	045
2782	3	5533	3
228	6	5820	0136
2485	6	4875	136
542	6	4782	0136
2130	27	5592	2
340	5	4565	0135
112	5	5828	045
1333	27	5784	02
1306	12	4736	0136
2032	2	5033	2
21	6	5563	01346
699	2	5880	2
699	2	5883	2
1195	12	5560	0136
656	5	4732	0345
1068	27	5365	025
1921	12	5033	2
141	6	4782	0136
1863	5	5506	5
2707	12	4955	2
2177	0	4718	0146
3216	2	5221	2
908	27	5053	2
3351	6	5419	0146
551	0	5610	02
828	6	5678	0136
285	3	4971	036
2536	4	4859	04
1438	1	5781	134
1619	2	6047	2
2091	2	5287	02
22	4	4603	045
2110	1	4530	0136
1745	27	4710	2
2767	27	5957	2
495	6	5601	0136
207	34	5316	045
392	6	5794	036
1008	5	4813	5
3386	28	5948	2
1722	0	6059	0
679	4	4925	0345
524	278	4630	2
653	278	4482	2
1122	6	4736	0136
1693	34	4463	136
1004	6	4684	016
24	27	5570	2
85	36	5968	036
772	5	5722	0345
768	6	5678	0136
483	02	5452	0136
476	27	4848	02
654	5	5139	01345
2137	27	4819	2
226	2	5287	02
507	5	4813	5
2489	2	5410	2
1745	27	4629	2
500	0	6059	0
513	6	5035	0136
3117	12	5145	2
1150	6	5035	0136
109	27	4672	2
156	4	4422	046
1439	6	5716	0136
942	0	5040	036
2559	278	4630	2
1697	5	4872	045
1800	12	5309	2
389	5	4647	5
2457	5	4813	5
323	27	5592	2
1272	28	5659	2
1509	12	5566	2
1821	12	5483	01346
961	6	5909	046
815	5	5316	045
1081	6	4700	0136
595	5	5892	0135
1069	6	5454	0136
1857	5	4410	0345
109	27	6047	2
1639	27	4451	2
4323	2	5946	2
1837	2	5595	02
2391	2	5410	2
91	02	5883	2
2564	5	5588	045
568	2	5690	2
2791	4	5265	045
578	06	5432	036
1423	5	5611	045
1845	6	5175	036
434	5	5630	5
1933	6	6027	0346
866	27	4666	2
2079	6	5175	036
1173	5	5291	5
925	2	4869	02
577	12	5626	2
1248	4	4983	0345
122	5	4480	5
356	2	5537	2
985	6	5335	036
195	27	5507	127
1114	0	5257	03
623	2	5102	2
475	0	4957	045
740	27	5346	2
247	2	4413	2
1002	278	4630	2
77	2	4994	2
1206	5	4957	045
390	2	4583	2
2361	2	5740	2
283	4	4983	0345
583	12	6050	2
750	27	5119	26
611	6	6034	046
867	278	5647	2
1987	12	5957	2
2858	12	5010	0146
1132	27	6047	2
220	278	4466	2
3383	27	5925	2
1843	12	5309	2
754	27	4617	2
608	2	5423	2
1561	2	4715	2
685	6	4736	0136
317	0	5316	045
1740	5	5822	5
813	27	5346	2
490	5	4605	045
16	12	4716	2
3869	23	5742	2
649	12	5092	2
135	6	5553	016
147	6	5452	0136
251	27	4630	2
63	27	5957	2
160	5	5611	045
1274	6	4582	0136
2328	6	4782	0136
1572	5	5497	045
757	5	5226	0135
76	0	5776	0
2583	5	5898	5
3164	6	4743	136
1309	27	6038	2
483	02	5667	2
377	6	4758	0136
1540	4	4456	0345
1020	5	5213	0145
1817	6	5180	0136
3066	27	4510	2
524	278	4559	278
2738	2	5585	2
1181	6	5646	036
2553	25	4877	45
596	2	5679	2
411	2	4576	02
887	2	5389	02
155	2	5566	2
773	5	5611	045
636	6	6027	0346
1411	1	5154	0136
322	27	5862	2
3873	12	5957	2
3253	27	5592	2
215	12	5952	2
263	27	5289	2
29	27	5900	2
513	6	4902	0136
256	4	4990	04
1194	6	6037	0136
398	25	4630	2
1044	6	5926	136
1007	5	5576	5
1079	1	4476	1
16	12	5742	2
1211	5	5611	045
262	5	5822	5
96	27	5279	2
2100	6	4898	0136
323	27	5450	2
448	27	6011	2
1501	28	4779	2
1105	4	4986	034
176	27	5900	2
993	2	5740	2
288	5	5630	5
583	12	5105	013
761	5	5892	0135
870	278	5194	2
432	27	5060	2
1065	27	4757	2
1922	6	4700	0136
2109	4	5722	0345
1507	6	4674	046
614	5	4702	045
323	27	4693	2
323	27	4695	2
2138	27	6007	2
1943	4	4410	0345
3738	36	5615	345
134	5	4493	5
353	5	4872	045
445	5	5615	345
355	6	4758	0136
841	2	5985	2
278	278	5949	2
2324	2	5985	2
195	27	5639	27
1431	2	5741	02
934	6	4736	0136
1110	6	4754	0136
2031	2	5347	0267
3051	5	5611	045
2237	2	4786	2
1116	24	4826	2
2011	278	4482	2
925	2	4645	2
1864	2	5239	2
2095	5	5630	5
641	278	4628	2
1853	27	5323	2
720	3	5533	3
1158	27	5043	2
1808	12	5019	2
3029	5	5630	5
3970	2	5925	2
1600	5	4916	045
2579	0	6058	0136
1550	0	5213	0145
212	5	6039	0135
674	4	5131	0345
598	5	4449	5
663	6	5926	136
221	6	5082	0136
4045	5	5576	5
239	2	5880	2
539	27	4715	2
2456	2	5595	02
3281	2	4622	2
89	6	5601	0136
690	5	4813	5
741	5	5031	045
328	4	5828	045
1576	5	5497	045
889	27	4629	2
344	278	4913	2
198	27	5784	02
1556	27	6047	2
3250	27	5900	2
919	278	5957	2
1588	4	5527	0345
2594	6	5335	036
353	5	5822	5
1114	0	5334	0345
1026	5	4877	45
700	4	4638	034
461	4	4445	4
116	27	5108	2
1632	2	5293	2
709	27	5043	2
272	6	5310	0146
2064	27	4757	2
83	5	5576	5
1269	12	5412	2
2384	5	4480	5
444	278	4628	2
1141	27	5346	2
1891	27	5750	2
38	27	4532	2
2285	0	5324	04
3132	2	5585	2
177	5	4916	045
39	28	5078	2
3061	5	4702	045
890	12	5952	2
292	5	4469	045
3643	027	4629	2
586	0	4782	0136
2156	2	4451	2
242	27	4830	2
1513	3	5716	0136
1084	2	4931	2
192	27	5592	2
2217	12	4668	01346
2740	12	5329	2
2673	28	5078	2
781	27	5033	2
1414	27	4468	2
2124	02	5880	2
282	6	4782	0136
389	5	4648	5
2089	27	5053	2
2614	12	5952	2
583	12	5560	0136
67	5	5630	5
565	278	4629	2
1606	5	4732	0345
927	2	4869	02
1222	5	5226	0135
610	5	5316	045
231	27	5033	2
170	12	5837	0136
16	12	5753	2
428	27	4848	02
1158	27	5865	2
322	27	4612	2
2163	27	4630	2
540	3	4631	136
801	4	5316	045
693	5	5316	045
4004	2	5952	2
3603	2	4645	2
997	5	5474	5
2543	1	5339	1
1457	6	4736	0136
1597	5	4813	5
397	6	5382	0136
4202	5	5822	5
16	12	4570	2
585	4	4877	45
3109	12	5419	0146
1562	6	6027	0346
1060	27	4750	2
2012	27	5900	2
1078	4	5611	045
3271	5	4813	5
1684	27	4757	2
3053	28	5659	2
890	12	5148	1
16	12	5682	2
3636	27	4510	2
494	27	5862	2
1145	6	5697	01346
3661	2	6080	2
2162	06	5432	036
2391	2	5091	2
3263	2	5880	2
2347	4	4603	045
1600	5	5189	5
981	5	5822	5
526	2	5561	2
298	12	4430	02
1109	6	5494	036
380	2	5410	2
1658	27	5788	2
1306	12	5626	2
10	5	5828	045
1139	6	4736	0136
1694	5	5226	0135
500	0	4437	0
482	28	5592	2
2533	02	5525	0136
2994	27	6011	2
218	5	5576	5
3689	27	5952	2
213	28	5952	2
2303	4	5316	045
4018	12	4436	0136
273	1	4741	013
2345	5	4724	345
97	12	5407	2
135	6	5769	0136
399	5	5227	035
633	2	5843	2
227	5	5611	045
3144	02	6024	2
3306	4	5603	04
2962	12	4432	2
376	6	5546	0146
58	5	4813	5
68	27	4532	2
284	27	6050	2
3615	28	5587	2
278	278	4629	2
2700	0	5213	0145
1251	5	5213	0145
279	27	5585	2
250	5	5031	045
675	6	5932	036
514	27	5033	2
204	27	4753	2
2412	278	5151	02
1677	27	4617	2
2652	6	4736	0136
3056	5	4732	0345
1864	2	5761	2
423	6	5255	046
942	0	4756	0
3779	2	4727	02
231	27	4510	2
598	5	5630	5
204	27	5931	2
2033	2	5880	2
1333	27	4451	2
133	3	4669	38
32	27	5493	2
3754	12	4715	2
370	12	5904	2
3932	1	5637	01
172	27	4617	2
813	27	5566	2
834	6	5720	0136
2807	27	4628	2
2510	27	4532	2
3381	6	4857	046
385	28	4991	2
737	2	5985	2
597	2	5880	2
1548	5	5588	045
973	27	5725	02
2587	2	5410	2
744	5	4654	01345
418	2	4576	02
418	2	4579	2
1261	6	4582	0136
3918	27	5782	2
729	6	5452	0136
1013	5	4813	5
1701	6	6027	0346
1610	27	5592	2
104	5	6088	045
576	5	4589	045
2255	16	5932	036
229	12	4432	2
173	5	5898	5
1858	5	5213	0145
414	5	4702	045
2587	2	5326	2
102	6	6037	0136
58	5	5026	045
2101	0	5213	0145
1061	5	5611	045
1391	27	5879	2
524	278	5151	02
1869	34	4877	45
2080	2	6024	2
3785	2	4578	2
1430	5	4654	01345
638	27	5855	01235
2254	278	5862	2
91	02	5525	0136
868	12	5091	2
764	5	5377	345
1724	12	5483	01346
2793	27	5662	2
1594	5	5506	5
1408	278	5195	2
1413	3	5533	3
68	27	4468	2
2781	16	5038	036
1123	1	5139	01345
1324	6	5650	036
852	5	4654	01345
1696	12	6050	2
16	12	5309	2
934	6	5769	0136
1980	5	5588	045
1547	28	4694	012
3238	27	5566	2
627	5	5588	045
3296	12	4654	01345
3244	6	5563	01346
530	6	5432	036
329	2	5022	2
135	6	5488	136
66	4	4513	0345
2187	27	5721	0123
1533	6	4599	036
2838	5	5576	5
441	5	5474	5
1953	6	5197	0136
97	12	5082	0136
94	5	5623	05
1094	2	5900	2
2752	0	4542	01
1572	5	5031	045
733	5	5204	045
487	5	5506	5
1190	27	5592	2
755	6	4747	0136
1076	5	5588	045
1396	27	5577	2
283	4	5449	0345
283	4	5448	0345
1624	278	5957	2
20	27	5037	2
3527	28	5078	2
1897	5	4469	045
573	6	5010	0146
1036	5	5730	01345
344	278	5866	2
209	27	4734	2
947	6	5575	036
1949	27	5516	2
1333	27	5264	2
998	5	4872	045
14	27	5684	2
1580	6	5716	0136
2022	27	5346	2
4313	27	5879	2
4124	27	4757	2
1488	1	4754	0136
1201	27	5957	2
4152	27	5033	2
3232	5	5611	045
83	5	5122	5
988	5	5828	045
175	27	5264	2
1105	4	5448	0345
2650	2	4483	2
1996	27	5184	2
1228	27	4835	2
2389	5	4813	5
892	2	4483	2
221	6	4718	0146
1705	27	6047	2
1945	2	4943	2
61	4	5611	045
377	6	4681	0136
2316	6	4898	0136
868	12	5410	2
253	3	4963	136
742	5	5611	045
1208	27	5940	2
826	02	5881	01
1052	6	5211	0136
2773	4	5213	0145
2468	2	4776	2
924	02	4665	01346
204	27	5925	2
52	27	5493	2
790	1	5837	0136
941	5	5242	045
1727	28	4919	2
208	4	4402	0345
448	27	4617	2
661	2	5566	2
568	2	4800	2
472	12	4953	2
202	2	5329	2
657	27	5178	2
1310	2	5958	2
859	5	4813	5
3316	2	5742	2
3349	12	5760	01
799	12	5553	016
1488	1	5573	01
1648	4	4410	0345
1240	6	4980	0136
1808	12	6050	2
2472	2	5033	2
3739	16	4865	0136
852	5	6044	0145
1090	2	5742	2
594	5	4724	345
1121	27	5264	2
580	6	4871	046
1560	5	5975	045
3354	278	6008	2
1111	27	5930	2
2831	28	4694	012
1032	2	5239	2
351	6	4760	0136
1680	5	5588	045
2387	2	5177	12
1814	6	4477	0136
1110	6	5575	036
531	2	4869	02
1993	27	5925	2
1565	27	4459	2
1751	2	4490	2
1582	6	5720	0136
519	5	5615	345
1686	2	4579	2
1414	27	4532	2
760	5	4983	0345
64	5	5497	045
1730	2	4483	2
739	6	6027	0346
300	27	5862	2
568	2	4576	02
568	2	4574	2
3275	6	4837	136
1309	27	5469	2
2465	5	5576	5
2025	2	5930	2
599	27	4510	2
93	27	4510	2
1848	2	5880	2
320	5	4929	5
2421	5	5497	045
968	4	5828	045
1795	5	4648	5
725	6	5716	0136
2498	5	5822	5
2118	12	4663	13
3095	12	5682	2
1431	2	5287	02
2647	27	5585	2
1196	6	5720	0136
2121	6	6027	0346
615	5	5828	045
2186	27	4757	2
50	27	5346	2
2053	2	5602	2
1114	0	5987	0
751	27	4510	2
1409	1	4595	0134
1333	27	4750	2
570	0	5334	0345
1111	27	5441	2
524	278	5746	02
900	27	4835	2
442	6	4967	0136
993	2	5954	2
1978	27	5346	2
2336	2	5880	2
242	27	5033	2
979	3	5128	0136
75	6	5302	0136
2596	2	5516	2
304	02	5880	2
577	12	4668	01346
2034	5	5588	045
578	06	4966	013
310	5	6039	0135
1657	5	4456	0345
51	6	4420	0136
913	6	4758	0136
146	5	4740	135
2428	278	5717	2
1459	27	5520	2
709	27	5859	2
2740	12	5841	2
150	27	5235	2
2308	12	4432	2
1226	27	5585	2
796	6	5452	0136
2327	6	5932	036
3492	3	5697	01346
2131	6	5035	0136
804	4	5781	134
849	2	5899	2
3189	278	4628	2
1222	5	4647	5
2305	0	4426	046
99	5	5285	5
2931	12	4617	2
483	02	5881	01
483	02	5880	2
432	27	4617	2
2610	6	4782	0136
1424	2	4413	2
1110	6	4971	036
3548	5	4834	045
349	6	5255	046
1241	2	5287	02
384	6	5638	036
255	6	5525	0136
97	12	5900	2
8	5	5630	5
477	4	5448	0345
521	3	5650	036
2253	2	5150	2
3295	4	5649	045
236	0	5828	045
1252	6	5206	0136
2774	27	5592	2
1241	2	4485	2
765	5	5822	5
1158	27	5347	0267
629	27	6050	2
894	1	5837	0136
4272	6	4736	0136
492	5	5588	045
1457	6	5769	0136
580	6	4649	0136
945	0	4513	0345
1549	0	6059	0
774	27	4826	2
431	6	5452	0136
927	2	4727	02
69	4	4798	046
2101	0	5454	0136
2127	27	4617	2
216	3	5533	3
1486	27	5513	125
908	27	5862	2
3468	2	4750	2
524	278	5007	2
2957	6	6037	0136
140	27	6047	2
965	28	5862	2
273	1	4582	0136
488	2	5742	2
1407	5	5588	045
1084	2	4786	2
119	4	4834	045
344	278	5507	127
389	5	5830	5
472	12	6050	2
1111	27	5570	2
710	27	4532	2
533	27	4617	2
1561	2	5742	2
103	6	4599	036
556	0	5611	045
1390	6	4736	0136
1125	6	5501	0136
3250	27	4662	2
2918	6	4968	01346
4093	5	5316	045
720	3	5079	3
2494	2	4630	2
1444	27	5904	2
93	27	5347	0267
861	3	5533	3
823	27	5053	2
330	6	5488	136
603	25	5832	045
1423	5	4877	45
16	12	5895	2
3438	6	4631	136
3508	2	4529	2
281	6	4422	046
1125	6	5180	0136
3238	27	5346	2
233	1	4818	12
323	27	4541	2
2228	6	6061	036
3491	27	4518	2
2967	27	5957	2
411	2	6045	02
2139	5	5384	0345
942	0	4676	0
339	5	5402	045
232	12	4654	01345
1040	6	4412	136
1060	27	5788	2
841	2	5254	12
1420	27	5203	0123
1429	6	5932	036
1818	6	4599	036
1267	6	5638	036
235	0	4654	01345
1049	2	5479	2
116	27	4819	2
1039	2	5479	2
3613	6	5716	0136
763	5	4813	5
1201	27	4953	2
2550	6	5575	036
3484	2	4413	2
2047	6	4971	036
100	6	4782	0136
521	3	5800	3
521	3	4534	036
2395	12	4654	01345
646	5	4813	5
398	25	5610	02
713	5	5588	045
2237	2	5740	2
581	6	5335	036
998	5	5242	045
1716	14	5573	01
543	1	4682	012
2955	278	5279	2
954	25	5957	2
1927	6	6078	036
60	278	4715	2
1171	6	5932	036
1565	27	5788	2
47	27	5279	2
3675	12	5626	2
2300	6	4426	046
419	6	5432	036
323	27	6092	2
247	2	5755	2
523	278	4482	2
443	12	5409	136
418	2	5690	2
1241	2	4554	2
131	3	5128	0136
1022	278	5195	2
1373	6	5432	036
1553	5	4654	01345
1523	0	5316	045
1785	5	4402	0345
1867	5	5588	045
957	27	5282	2
1169	4	5255	046
1640	0	6059	0
719	5	5588	045
1114	0	5175	036
1382	02	5670	0
3020	6	4898	0136
3000	1	5560	0136
2570	12	5162	2
723	27	6047	2
658	27	4792	2
359	4	5615	345
330	6	5419	0146
3074	4	4410	0345
1392	6	6037	0136
95	27	6050	2
857	5	5722	0345
3728	27	5033	2
897	5	5588	045
747	6	6061	036
2568	27	4715	2
2469	06	5031	045
3106	12	5178	2
778	27	5043	2
799	12	5322	0146
247	2	4715	2
255	6	5601	0136
2628	12	5309	2
936	027	5279	2
1202	27	5988	2
2244	27	5566	2
2743	2	4482	2
418	2	5239	2
888	12	5900	2
888	12	5904	2
866	27	6047	2
493	27	5952	2
3007	24	5043	2
2470	6	4674	046
840	36	4812	036
3742	5	5588	045
909	5	4467	045
799	12	5626	2
1253	27	5359	2
1501	28	5659	2
206	5	4957	045
2489	2	5912	2
187	5	5204	045
1682	278	5057	2
3126	12	5322	0146
1793	27	5885	2
258	6	5794	036
1219	27	4835	2
1083	6	5452	0136
2091	2	5221	2
229	12	4715	2
203	5	4813	5
3041	278	5648	01235
892	2	5221	2
2880	27	4695	2
957	27	4622	2
4055	27	5043	2
318	3	5932	036
160	5	5543	045
3912	12	4582	0136
709	27	5711	2
974	5	4813	5
1902	27	6038	2
2730	25	5078	2
374	27	5914	2
2987	4	4661	34
3383	27	4753	2
649	12	4953	2
1420	27	4532	2
304	02	5211	0136
1288	4	5795	045
16	12	5085	2
1005	5	4813	5
536	5	4813	5
770	27	4617	2
2241	278	5965	2
1121	27	4750	2
747	6	5990	036
366	6	4674	046
179	36	5837	0136
596	2	4861	2
93	27	5570	2
755	6	4971	036
2898	27	5566	2
1116	24	6047	2
1326	27	5264	2
497	6	4587	046
343	27	5957	2
714	6	5783	0136
904	2	4708	02
1598	27	5279	2
2522	27	6047	2
170	12	5965	2
1568	4	5611	045
1345	6	4418	0136
412	278	4630	2
1539	4	4410	0345
1027	3	5128	0136
960	1	4476	1
1307	02	5463	0135
676	5	5588	045
420	27	5957	2
545	6	4475	0136
2630	6	5735	136
2113	12	5885	2
2589	27	5919	2
625	5	4702	045
1015	5	4813	5
500	0	4962	0
1835	6	4782	0136
1689	15	5506	5
958	4	5213	0145
323	27	5374	2
483	02	5211	0136
369	27	4804	2
483	02	5214	013
1310	2	5885	2
1285	27	5258	2
291	6	4971	036
1535	5	4448	5
1261	6	5560	0136
508	27	5713	2
3	25	5957	2
1367	6	5560	0136
1165	02	5316	045
596	2	5287	02
524	278	4415	0123
2955	278	5862	2
3067	27	5314	2
161	6	4582	0136
1475	4	5722	0345
1651	12	5764	2
1559	0	4962	0
1670	12	5395	016
3842	6	5180	0136
797	12	5900	2
1396	27	5860	2
1782	36	5482	345
743	6	4599	036
1749	27	6047	2
1682	278	5862	2
2313	14	5573	01
577	12	5419	0146
468	05	5432	036
1048	5	4957	045
3406	2	5221	2
1043	5	4813	5
565	278	5893	1278
2079	6	5488	136
1734	6	5581	0136
79	5	4957	045
3830	2	4432	2
152	2	5479	2
168	6	6054	0346
811	0	5722	0345
372	5	4654	01345
1718	27	5952	2
2533	02	5880	2
1958	27	5178	2
924	02	5900	2
1707	1	4967	0136
672	0	4736	0136
2931	12	4532	2
2994	27	4617	2
6	5	5006	035
3282	6	5638	036
3491	27	5033	2
343	27	6038	2
1236	6	4782	0136
1720	1	5139	01345
809	5	4983	0345
3145	5	5892	0135
866	27	4959	2
308	5	5497	045
3445	5	5139	01345
2585	5	5576	5
1262	27	4715	2
1778	28	5862	2
229	12	5411	1345
1683	4	5615	345
2112	06	6059	0
1851	27	5592	2
135	6	5322	0146
2059	6	5525	0136
472	12	5560	0136
2128	27	4617	2
390	2	4432	2
904	2	5287	02
2467	27	5592	2
3408	28	4779	2
297	2	4794	2
297	2	4797	2
1199	4	5213	0145
901	6	5646	036
1378	012	5900	2
2490	2	5479	2
653	278	4630	2
167	6	5035	0136
229	12	4495	2
3790	27	4617	2
1129	6	4782	0136
1435	6	5716	0136
957	27	5724	27
2665	2	5880	2
2004	278	4629	2
1505	27	4832	2
1766	6	4736	0136
1097	27	5046	2
1119	27	4617	2
2167	12	6038	2
301	6	4599	036
1157	5	4410	0345
72	6	6040	0136
1577	5	6039	0135
553	6	5961	0146
1332	4	5611	045
3706	27	6050	2
172	27	6011	2
2075	2	5699	2
1673	27	4826	2
924	02	5483	01346
2396	5	4872	045
1458	5	4486	0135
2025	2	5033	2
1442	6	5974	06
1958	27	4510	2
1512	0	5038	036
2458	2	4510	2
3774	2	5957	2
264	1	5105	013
1295	278	5007	2
890	12	5605	2
2785	6	5356	036
1104	4	5213	0145
2416	4	4916	045
2263	2	5618	2
316	2	5258	2
963	5	5497	045
10	5	5615	345
3799	27	5925	2
996	6	5322	0146
1283	12	4710	2
144	6	4674	046
850	6	5210	0136
320	5	4480	5
2776	2	5513	125
900	27	5788	2
215	12	4563	1
3785	2	5239	2
839	6	4736	0136
1864	2	5413	2
561	2	5885	2
1208	27	5279	2
1	27	6047	2
2042	5	4957	045
1246	6	5354	036
441	5	5611	045
441	5	5615	345
6	5	5607	0135
1615	1	4582	0136
431	6	4477	0136
56	5	4654	01345
557	5	5804	0345
2408	3	4433	036
313	5	4813	5
903	27	5900	2
998	5	5759	045
1099	0	6059	0
787	2	5954	2
1253	27	5195	2
339	5	5611	045
2716	5	5576	5
1421	6	5488	136
1219	27	5788	2
2235	6	5678	0136
34	5	4486	0135
1349	12	5965	2
1945	2	5308	2
1413	3	5009	3
1441	5	5232	5
862	5	4933	5
2248	27	5043	2
815	5	4605	045
724	5	5576	5
190	4	4718	0146
673	2	4830	2
2471	6	6061	036
470	278	5194	2
246	6	4530	0136
248	6	4403	136
462	5	4813	5
1076	5	4467	045
799	12	4808	016
795	5	4603	045
114	5	5031	045
175	27	5349	0123
159	4	5722	0345
1202	27	4819	2
847	1	4684	016
323	27	5373	0123
2075	2	5022	2
2341	2	5566	2
745	6	5901	0146
4021	5	4410	0345
2949	2	5479	2
247	2	5399	2
1272	28	4928	2
1468	27	5194	2
966	1	4665	01346
3233	27	5053	2
755	6	5574	06
1057	6	4422	046
1196	6	4845	013468
334	27	4630	2
1899	6	5035	0136
3486	4	4859	04
2274	27	5346	2
1159	1	5637	01
886	5	4957	045
603	25	5611	045
1310	2	5682	2
204	27	5500	2
649	12	5957	2
[truncated: 13 more rows]
