# Supplementary material for: Environmental change makes robust ecological networks fragile
Source: Nat Commun. 2016 Aug 11;7:12462. doi: 10.1038/ncomms12462 (PMC4987532; doi:10.1038/ncomms12462)
Supplement: Supplementary Data 1 — Host-parasite networks and host extinction sequences in Avida experiments. The compressed archive includes the 100 co-evolved host-parasite networks and the host extinction sequences in the historical scenario. [file ncomms12462-s2.zip › Supplementary_data_S1/host_parasite_network_36.csv]

host_genotype	host_phenotype	parasite_genotype	parasite_phenotype
458	13	2484	013
924	0	2926	01
548	0	2469	01
32	1	2703	01
1261	1	1986	01
1028	1	2100	01
363	1	2219	13
271	1	2827	01
557	1	1924	01
627	0	2028	01
1378	01	3025	13
728	1	2018	013
875	3	2418	013
1312	1	3031	01
149	0	3027	01
989	1	2231	013
631	1	2236	013
1139	1	2758	013
1050	01	2745	013
1034	3	2958	013
436	0	2511	01
405	0	2303	01
64	1	2182	1
1819	1	2006	01
1716	1	2712	01
1069	1	2961	01
858	3	2106	013
760	1	2553	01
83	1	2295	013
113	01	1924	01
141	3	2363	013
558	0	2616	01
195	0	2739	013
132	3	2418	013
202	1	2580	01
154	1	2367	013
259	1	2289	01
193	0	2175	01
803	0	2547	01
100	0	1986	01
1596	1	2121	01
1287	1	2670	01
427	1	2342	01
666	1	2977	01
251	1	2213	01
204	01	2173	01
154	1	2747	01
204	01	2531	013
1239	1	2022	01
724	1	2560	013
643	0	2466	01
724	1	2562	01
269	1	2185	01
996	01	2941	1
1536	1	2872	013
1437	3	1957	013
50	1	2232	013
85	0	1939	01
928	1	2164	013
1791	1	2560	013
680	3	2806	3
573	1	2947	01
1624	1	2827	01
911	13	2149	01
323	1	3019	1
196	13	2172	01
201	1	2384	13
495	01	3018	1
350	1	2337	01
350	1	2334	01
324	1	2319	01
595	0	2679	013
406	1	2973	01
12	1	2299	013
280	1	2499	01
642	0	2145	01
420	1	2061	01
53	1	2683	01
420	1	2069	01
401	1	2560	013
1245	1	2178	01
749	1	2773	013
33	1	2780	013
1395	1	2231	013
43	01	2207	01
38	1	2516	1
45	01	2289	01
1738	01	2502	013
1441	1	2032	01
239	12	2217	013
196	13	2593	013
641	3	2801	013
1265	3	1957	013
1833	1	2271	01
100	0	2360	01
407	1	2400	01
267	0	3014	01
112	1	2502	013
67	1	1957	013
866	1	2481	01
582	1	1973	01
549	01	1924	01
1189	1	2523	01
859	1	2470	013
1146	0	2340	01
1533	1	2569	013
136	1	2925	01
611	1	2710	01
452	1	1943	013
746	1	2827	01
120	1	2696	01
460	0	1973	01
75	3	2564	013
146	1	2995	013
1125	1	2061	01
1371	1	2418	013
62	1	2063	013
531	1	2009	013
415	01	2499	01
26	3	2633	13
619	1	2086	01
802	0	2555	013
670	1	2992	01
321	1	2429	01
50	1	1975	013
526	1	2875	01
1304	1	2061	01
1848	1	2777	1
267	0	2682	013
96	1	2532	01
71	1	2871	013
1350	1	2827	01
118	01	2170	013
708	12	2439	013
355	1	2074	1
453	1	2401	01
1238	1	1966	01
15	1	2271	01
69	1	2369	01
363	1	2375	013
769	1	1925	013
390	0	2585	013
62	1	2661	013
423	1	2100	01
1818	01	2499	01
722	1	2730	01
464	1	2086	01
44	01	2475	013
316	1	2825	013
100	0	2730	01
100	0	2731	01
1021	1	2388	013
865	1	2028	01
162	1	2032	01
50	1	2063	013
1504	0	2502	013
677	3	2935	013
1725	1	2164	013
1305	1	2797	013
365	1	2616	01
1417	1	2209	01
1035	1	2116	01
15	1	2604	013
640	01	2145	01
77	0	2207	01
1118	1	2404	01
497	0	2979	0
72	1	2362	013
85	0	2839	01
828	1	2121	01
789	1	2269	1
178	1	2747	01
655	1	2130	01
1051	1	2423	13
1747	1	1941	01
83	1	2073	013
71	1	2617	01
316	1	2352	01
62	1	1974	013
1216	1	2176	01
507	1	2580	01
718	1	2436	01
1067	1	2690	013
1287	1	2712	01
704	1	2022	01
861	1	2492	01
346	1	2164	013
108	3	2418	013
736	3	2684	13
110	1	2514	01
1150	1	2492	01
61	0	1999	03
285	01	2710	01
728	1	1979	01
293	1	2095	01
837	1	2733	13
230	1	2523	01
1761	12	2887	01
456	1	2579	13
519	3	1997	013
345	1	2038	01
1729	1	2006	01
895	1	2609	01
1517	1	1936	1
567	1	2429	01
272	1	2558	01
201	1	2047	01
474	13	2868	01
390	0	2925	01
1153	1	2857	01
364	1	2354	013
516	0	2121	01
1263	01	2001	013
1096	1	2657	01
1404	1	2933	013
567	1	2550	01
829	1	2346	013
1592	01	2312	013
270	1	3031	01
243	1	2130	01
749	1	2510	01
766	1	2355	1
964	1	2522	013
783	1	2670	01
853	1	1986	01
205	1	2484	013
851	03	3030	01
447	1	2988	01
287	13	2553	01
208	1	2415	01
305	13	2271	01
819	01	2745	013
650	1	2663	01
1327	1	2827	01
61	0	2886	01
27	0	2333	01
317	1	2761	01
67	1	2743	013
1564	1	2722	01
108	3	2009	013
60	3	2872	013
1333	1	2560	013
41	12	2011	013
208	1	2521	01
208	1	2523	01
1130	0	2303	01
62	1	2051	01
62	1	2502	013
140	1	2665	01
40	1	2555	013
634	1	2081	01
195	0	2926	01
979	3	2484	013
369	1	2018	013
968	1	1925	013
1315	3	2376	013
609	1	2612	01
1445	1	2785	01
288	1	2499	01
34	1	2377	01
1092	1	2009	013
122	3	3039	013
14	1	2009	013
270	1	2276	01
634	1	2796	01
174	1	2486	01
408	13	2010	013
471	1	2827	01
150	1	2917	01
345	1	2977	01
422	1	2343	013
511	1	1954	01
1681	1	2525	01
15	1	2757	01
336	0	2061	01
153	1	2100	01
621	1	2764	01
1230	1	2312	013
450	01	2501	01
202	1	2207	01
459	1	2908	01
72	1	2885	01
1492	1	2904	01
1203	1	2446	13
520	1	1986	01
436	0	2404	01
383	01	2580	01
187	3	2380	13
564	01	2649	1
37	1	2657	01
32	1	1957	013
49	1	2006	01
898	1	2147	01
372	1	2005	01
538	1	2080	013
1339	1	2412	013
365	1	2115	01
1585	1	2988	01
670	1	2342	01
966	1	2362	013
1789	1	2100	01
350	1	2220	1
38	1	2249	1
120	1	2130	01
108	3	2484	013
38	1	2248	01
365	1	2732	1
328	1	2420	01
1083	01	2476	01
15	1	2703	01
827	3	2891	13
733	1	2561	01
75	3	2290	013
492	1	2553	01
1463	3	2484	013
435	0	2303	01
217	3	2160	013
1342	01	2394	013
902	1	2313	01
776	1	2894	013
6	1	2006	01
186	3	2691	013
671	1	2369	01
152	1	2303	01
285	01	2609	01
7	1	2961	01
689	1	2879	01
426	1	2557	01
181	1	2587	013
1348	1	1939	01
1096	1	2227	01
1231	1	2717	01
538	1	2207	01
261	3	2484	013
1204	1	2130	01
290	13	2568	013
737	1	2827	01
271	1	2061	01
191	1	2582	1
562	0	2992	01
665	1	2340	01
665	1	2659	01
1760	1	2489	013
625	3	2484	013
38	1	2242	01
208	1	2080	013
107	1	2889	01
141	3	2740	13
416	3	2088	013
853	1	2960	1
953	1	2661	013
887	1	2872	013
400	1	2827	01
118	01	1950	01
783	1	2063	013
151	1	2849	01
1276	1	1959	1
128	1	2827	01
694	0	2342	01
720	1	3031	01
443	1	2351	01
764	1	2704	1
1668	1	1939	01
549	01	2609	01
561	1	1926	01
72	1	2925	01
25	1	3039	013
68	1	3038	1
21	1	1925	013
79	0	2848	01
25	1	3035	01
546	1	2947	01
592	1	1960	013
314	0	2623	01
22	1	2492	01
408	13	2009	013
1724	1	2032	01
1756	1	2641	013
1523	1	2175	01
524	1	2078	01
1666	1	2088	013
1110	1	2159	013
286	1	2894	013
219	1	2572	013
616	1	2312	013
1110	1	2404	01
290	13	1936	1
1443	1	1982	01
69	1	2945	1
225	0	2303	01
1139	1	2431	01
958	0	2547	01
483	1	1968	01
715	01	2796	01
354	1	2121	01
453	1	2511	01
31	0	2178	01
1475	1	2276	01
420	1	3005	013
48	0	1986	01
402	1	2992	01
285	01	2390	013
365	1	2633	13
510	0	2925	01
1	1	2767	01
889	1	2673	01
1728	1	2386	013
1875	1	2312	013
208	1	2889	01
566	1	1929	013
383	01	2595	1
997	1	2658	013
1239	1	2780	013
663	1	2555	013
170	1	2593	013
144	0	2992	01
868	1	2641	013
476	1	2701	01
50	1	2712	01
963	1	2418	013
150	1	2451	01
33	1	2076	01
266	1	1939	01
19	1	2581	01
879	3	2160	013
683	1	2989	013
668	1	2242	01
1061	1	2128	01
473	01	2418	013
362	1	2544	01
230	1	1986	01
973	0	2887	01
1386	1	2422	013
1575	1	2999	01
123	1	2517	01
1412	1	2533	01
482	1	2333	01
46	3	2851	013
601	1	2347	01
165	1	2128	01
417	1	2839	01
519	3	2891	13
128	1	2164	013
1366	1	1939	01
23	1	2761	01
346	1	2522	013
261	3	2495	013
1276	1	2128	01
418	01	2580	01
1324	1	2871	013
754	1	2531	013
150	1	2670	01
1505	1	2345	013
206	1	2553	01
606	3	2563	013
360	3	2484	013
285	01	1924	01
1122	0	2887	01
152	1	1943	013
268	01	2321	01
110	1	2061	01
9	01	2322	013
600	1	2191	1
692	1	2683	01
82	1	2675	01
135	05	2274	01
268	01	2325	01
833	0	2416	01
456	1	1939	01
1018	1	2022	01
30	1	2580	01
902	1	2121	01
295	05	2130	01
241	0	2149	01
710	1	2720	01
1115	1	2198	01
472	0	2967	01
34	1	2172	01
107	1	2207	01
310	1	2152	01
1092	1	2484	013
82	1	1981	01
446	1	2727	1
1578	0	2640	01
762	1	2319	01
723	01	2052	01
644	01	2130	01
420	1	2292	01
1177	1	2770	013
1607	1	2156	01
1132	1	1981	01
434	1	2312	013
27	0	2550	01
439	1	2083	1
1518	1	2271	01
174	1	2178	01
8	1	1969	01
174	1	2172	01
107	1	1986	01
969	1	2312	013
754	1	2001	013
1461	1	2061	01
21	1	2386	013
178	1	2641	013
144	0	2144	01
767	1	2100	01
1117	0	2148	013
874	1	2629	01
1344	1	2321	01
280	1	2051	01
554	1	1990	01
47	3	2484	013
439	1	2372	13
284	0	2469	01
1582	1	2492	01
419	1	2827	01
1498	1	2511	01
17	1	2565	01
772	1	3031	01
62	1	1938	013
713	1	2511	01
752	13	2854	013
735	0	2695	01
738	05	2274	01
199	0	2887	01
437	3	2678	013
836	1	2145	01
738	05	3031	01
1329	0	3031	01
1240	3	2418	013
527	1	2492	01
1369	1	2741	01
672	3	2871	013
1669	1	2741	01
1629	0	2894	013
566	1	1934	013
13	1	2827	01
986	1	2941	1
542	3	2966	013
1049	1	2006	01
1246	1	2194	01
1147	1	2076	01
33	1	2783	01
213	1	2130	01
213	1	2134	01
1328	1	2683	01
1740	1	2160	013
851	03	2006	01
509	3	2883	3
214	1	2289	01
136	1	2362	013
624	1	2761	01
1352	12	2630	01
463	1	2630	01
108	3	1956	013
1515	1	2018	013
154	1	2895	01
19	1	1991	01
825	0	2580	01
241	0	2773	013
212	01	1954	01
159	1	2481	01
160	0	2374	01
297	1	2705	01
214	1	2720	01
718	1	2817	01
265	1	2459	01
451	1	2826	013
420	1	2569	013
1853	01	2032	01
68	1	2948	01
277	1	2209	01
51	1	2533	01
664	1	2827	01
455	0	2112	01
1804	1	2916	013
665	1	2951	01
1020	13	2329	13
77	0	2125	01
420	1	2621	1
467	1	2960	1
442	0	2979	0
466	1	2412	013
455	0	2028	01
668	1	2291	013
825	0	2032	01
579	0	2887	01
208	1	1986	01
128	1	2872	013
373	1	2405	01
1213	1	2945	1
776	1	2475	013
698	1	2100	01
331	1	2886	01
28	1	2952	013
561	1	2659	01
671	1	2006	01
952	1	2501	01
629	1	2484	013
461	1	2763	01
884	1	2827	01
843	0	1973	01
126	1	2404	01
33	1	2160	013
373	1	2246	01
1284	1	2294	01
1671	1	2967	01
1828	0	2416	01
1058	13	2412	013
424	01	2418	013
824	1	1973	01
23	1	1950	01
82	1	2245	01
333	1	2868	01
668	1	2873	01
870	1	2508	01
86	1	2121	01
40	1	2503	01
288	1	1929	013
1546	1	2364	013
16	1	2564	013
236	1	2562	01
1005	1	3027	01
560	0	2303	01
575	1	2149	01
1199	3	2940	013
1581	1	2560	013
50	1	2661	013
627	0	2305	0
382	1	2553	01
808	1	2553	01
273	1	2032	01
163	1	2032	01
1467	1	2485	01
608	1	3031	01
28	1	1969	01
240	3	2522	013
220	0	2702	01
148	1	2128	01
751	1	2257	01
208	1	1991	01
258	1	2286	013
581	1	2991	013
918	1	2375	013
143	3	2678	013
190	01	2274	01
867	0	2404	01
1106	1	2434	013
427	1	2061	01
72	1	2926	01
1184	1	2458	1
1416	1	2555	013
1142	0	2217	013
38	1	2728	01
85	0	2300	013
516	0	1999	03
17	1	2403	01
302	1	2609	01
136	1	2028	01
80	1	1970	01
172	1	2206	01
662	0	2362	013
93	1	2849	01
409	1	2984	013
748	1	2271	01
80	1	2054	01
178	1	2692	01
809	01	2039	01
955	01	2697	013
62	1	1939	01
109	1	1968	01
134	01	2593	013
20	1	1981	01
1335	1	2492	01
56	1	3015	01
106	1	2059	01
12	1	2156	01
291	1	2121	01
855	3	2088	013
677	3	1997	013
7	1	1943	013
180	0	2164	013
389	1	2555	013
170	1	2130	01
1893	0	2896	01
446	1	2250	01
711	1	3023	01
339	1	2344	01
780	1	2113	01
398	01	2972	013
689	1	2827	01
92	0	2121	01
792	0	2087	01
1695	1	2032	01
38	1	2727	1
1094	1	2242	01
300	1	2028	01
406	1	2362	013
53	1	2927	01
1252	1	2868	01
363	1	2428	13
1139	1	2484	013
172	1	2796	01
601	1	2561	01
724	1	2063	013
1793	1	2827	01
957	1	2875	01
290	13	2824	01
588	0	2314	013
58	1	2840	01
1343	01	2601	013
10	1	2406	01
17	1	2670	01
126	1	2522	013
1408	1	2389	01
447	1	2945	1
876	0	2145	01
1283	1	2255	01
754	1	2482	013
156	1	2298	01
390	0	2475	013
281	3	2494	13
779	13	2313	01
1490	1	2022	01
353	1	2427	01
849	1	2765	01
483	1	2217	013
612	0	2835	01
126	1	2412	013
43	01	2032	01
434	1	2375	013
1205	1	2397	01
1801	1	2032	01
1250	1	2130	01
1361	1	2838	01
118	01	2321	01
1193	1	2754	01
297	1	2546	01
503	1	2564	013
236	1	2017	013
249	0	2156	01
600	1	2865	01
345	1	2804	13
1060	1	2362	013
918	1	2760	01
818	1	2078	01
1571	0	1954	01
747	1	2132	01
242	1	2560	013
982	1	2947	01
1879	01	2683	01
1211	1	2130	01
95	0	2469	01
635	1	3003	01
156	1	2875	01
636	1	2022	01
756	13	2484	013
208	1	3015	01
1385	1	2403	01
79	0	2967	01
300	1	2623	01
62	1	2499	01
1537	1	2051	01
7	1	2575	01
321	1	3030	01
262	1	2313	01
4	1	2102	01
1015	12	2269	1
90	1	2051	01
511	1	2091	013
1112	1	2313	01
334	0	2686	01
495	01	2032	01
229	3	2484	013
226	1	2121	01
15	1	2546	01
862	1	2907	01
332	3	1957	013
840	3	2822	013
1295	1	2362	013
840	3	2821	13
334	0	2469	01
504	1	2100	01
272	1	1969	01
100	0	2471	01
661	1	2780	013
699	1	1989	013
969	1	2742	013
763	0	2217	013
834	0	1973	01
788	1	2736	01
713	1	2404	01
659	1	1943	013
1176	1	2217	013
1684	1	2758	013
121	1	1982	01
144	0	2342	01
837	1	2312	013
391	1	2295	013
684	1	2362	013
490	1	2802	01
583	1	2164	013
495	01	2580	01
1322	1	1957	013
549	01	2388	013
62	1	1925	013
736	3	2474	13
74	3	2484	013
1586	1	2387	01
1388	1	2615	1
17	1	1939	01
219	1	2022	01
364	1	2961	01
1339	1	2522	013
1330	1	2051	01
1394	1	1950	01
946	1	2546	01
241	0	1973	01
253	1	3031	01
172	1	2412	013
218	1	2560	013
211	1	1939	01
929	1	3015	01
704	1	1980	01
861	1	2312	013
515	1	2945	1
558	0	2967	01
443	1	2773	013
9	01	1956	013
861	1	1962	013
39	3	2871	013
350	1	2497	01
1238	1	2130	01
1497	1	2363	013
192	0	1939	01
68	1	2430	01
1100	1	2217	013
235	1	2369	01
1100	1	2138	01
1639	1	2672	01
308	1	1939	01
30	1	2797	013
38	1	2576	01
726	1	2960	1
631	1	2342	01
1	1	2100	01
998	1	2086	01
568	1	2773	013
1482	1	2312	013
200	1	3031	01
1229	1	2164	013
1489	0	1999	03
34	1	3035	01
492	1	1932	01
109	1	2217	013
1387	01	1924	01
711	1	2796	01
11	1	2868	01
84	1	2271	01
1155	1	2503	01
1306	1	3031	01
62	1	2825	013
1141	1	2271	01
338	012	2362	013
428	1	2999	01
262	1	2255	01
659	1	2157	01
271	1	2347	01
956	0	2887	01
521	1	2156	01
1215	1	2553	01
1356	01	1924	01
738	05	2130	01
49	1	2988	01
111	1	2564	013
63	1	1943	013
60	3	3005	013
86	1	2747	01
1222	1	1924	01
99	1	1954	01
423	1	2767	01
88	01	2418	013
390	0	1956	013
401	1	2871	013
79	0	3027	01
1459	1	2785	01
142	01	2418	013
131	1	2362	013
816	1	2630	01
364	1	2513	1
1292	1	2549	01
517	0	2447	01
1802	01	2840	01
31	0	2130	01
1028	1	2768	01
334	0	2416	01
7	1	2461	01
1003	1	2961	01
308	1	2155	01
100	0	2629	01
365	1	2075	013
152	1	2580	01
294	0	2908	01
1145	0	2369	01
1004	1	2840	01
236	1	2670	01
175	0	2156	01
320	1	2322	013
1019	0	2369	01
863	1	2121	01
324	1	2797	013
81	3	2203	013
367	1	2100	01
34	1	2811	013
639	3	2418	013
72	1	2585	013
750	1	2661	013
1837	1	2312	013
395	1	2347	01
125	12	2425	13
495	01	2207	01
613	1	2905	013
52	1	2553	01
1759	3	1957	013
1151	1	2499	01
448	1	3003	01
759	3	2797	013
858	3	2773	013
721	01	3018	1
306	1	2727	1
425	1	1966	01
1399	1	2100	01
724	1	2718	013
449	01	2580	01
1079	1	2840	01
218	1	2916	013
162	1	1986	01
123	1	2827	01
463	1	2683	01
712	01	2009	013
739	1	2347	01
697	1	2121	01
1552	1	2952	013
662	0	2522	013
204	01	2694	013
43	01	3018	1
265	1	2156	01
1177	1	2502	013
908	0	2121	01
132	3	2484	013
844	1	2875	01
1135	13	2418	013
615	1	2547	01
169	1	2649	1
46	3	2418	013
351	1	1929	013
19	1	2521	01
339	1	2560	013
1464	013	2340	01
275	1	2907	01
972	1	2580	01
1045	1	3035	01
664	1	2569	013
387	1	2555	013
721	01	2207	01
683	1	1924	01
79	0	2368	01
293	1	2490	01
296	1	2475	013
347	1	2362	013
1288	1	2623	01
786	1	2850	01
714	1	2884	01
232	1	2057	01
1030	1	2217	013
160	0	2121	01
190	01	2323	1
1132	1	2564	013
183	0	2576	01
38	1	2458	1
183	0	2573	01
1108	1	2797	013
418	01	2032	01
345	1	2590	01
241	0	2106	013
135	05	1967	01
871	1	2522	013
111	1	2952	013
1731	1	2263	01
87	3	2555	013
587	1	2824	01
237	0	1939	01
33	1	2156	01
330	3	2883	3
1248	1	2522	013
633	1	2907	01
1803	1	2210	1
100	0	2838	01
880	1	2484	013
62	1	2769	013
121	1	2511	01
82	1	2564	013
695	3	2350	013
174	1	2130	01
274	1	2553	01
791	1	2340	01
791	1	2343	013
569	01	2032	01
119	13	2751	013
1209	1	2727	1
816	1	2255	01
109	1	2336	01
1037	1	2580	01
117	1	2683	01
281	3	1957	013
34	1	2130	01
334	0	2794	01
773	3	2418	013
107	1	3018	1
1313	1	2580	01
107	1	3015	01
220	0	2887	01
34	1	2484	013
72	1	2739	013
1810	1	2505	01
316	1	1939	01
34	1	2489	013
1314	1	2502	013
905	01	1968	01
307	1	2559	01
112	1	1929	013
62	1	2560	013
405	0	2475	013
47	3	2009	013
334	0	2085	01
922	3	2822	013
100	0	2580	01
898	1	2103	01
701	1	2839	01
300	1	2514	01
709	1	2145	01
342	3	2522	013
96	1	2580	01
312	1	2855	013
1737	13	2623	01
1746	1	1997	013
802	0	2065	01
100	0	3003	01
1080	1	2796	01
755	1	2130	01
25	1	2758	013
101	1	2206	01
640	01	2557	01
316	1	2156	01
944	3	2678	013
306	1	2408	01
573	1	2006	01
586	01	2330	01
534	1	2961	01
986	1	2743	013
580	1	1986	01
327	1	3018	1
171	1	2323	1
662	0	1993	013
529	3	2080	013
1048	1	2448	01
1540	0	2303	01
472	0	2469	01
280	1	2344	01
280	1	2345	013
2	13	2340	01
750	1	2764	01
81	3	2522	013
750	1	2816	013
548	0	2416	01
1192	01	2388	013
624	1	3031	01
398	01	2580	01
106	1	1929	013
354	1	1997	013
162	1	1992	01
366	1	2427	01
19	1	1939	01
1788	1	2562	01
1543	1	2389	01
1098	01	2546	01
300	1	1981	01
652	0	3027	01
291	1	2481	01
167	0	2887	01
81	3	2412	013
1112	1	2255	01
282	1	2340	01
278	1	1997	013
151	1	2695	01
1	1	2281	01
191	1	2522	013
658	1	2173	01
358	1	2159	013
828	1	1997	013
289	1	2475	013
54	1	2997	01
832	1	2658	013
1032	0	2022	01
1697	1	2546	01
259	1	3002	01
481	1	2778	01
1652	1	2006	01
8	1	2436	01
319	0	2926	01
116	0	2121	01
399	1	2839	01
38	1	2027	01
250	3	2585	013
334	0	2887	01
245	1	1936	1
165	1	2312	013
888	1	1946	01
929	1	2927	01
406	1	2933	013
1643	1	2968	01
11	1	2242	01
470	3	2484	013
583	1	1950	01
1173	1	1997	013
131	1	2258	01
20	1	2289	01
93	1	2485	01
847	01	3018	1
296	1	2311	01
68	1	2271	01
6	1	2333	01
188	0	2429	01
702	1	2418	013
7	1	2112	01
499	3	2119	013
448	1	2355	1
153	1	2146	01
49	1	2700	01
539	3	2091	013
671	1	2175	01
728	1	1934	013
741	1	2006	01
600	1	2340	01
443	1	1943	013
485	04	2499	01
1016	0	2887	01
481	1	1934	013
962	1	2078	01
678	0	2845	01
764	1	2492	01
34	1	2656	01
1642	1	2276	01
702	1	3032	01
25	1	2431	01
241	0	2712	01
957	1	1986	01
55	3	2531	013
1561	0	2156	01
477	1	2164	013
504	1	2992	01
523	3	2494	13
506	1	2886	01
1693	1	2484	013
468	1	1950	01
416	3	2600	13
100	0	2028	01
242	1	2023	013
241	0	2145	01
508	1	1939	01
13	1	2626	01
331	1	2969	01
409	1	2418	013
107	1	2642	01
18	13	1950	01
80	1	1931	01
714	1	2523	01
229	3	2418	013
226	1	2841	01
829	1	1969	01
882	1	2251	013
747	1	2942	01
23	1	2321	01
1373	1	2788	01
226	1	2209	01
649	12	2269	1
425	1	2484	013
583	1	2796	01
791	1	2669	01
219	1	2672	01
107	1	2737	01
569	01	2838	01
1200	1	2553	01
643	0	2785	01
136	1	2885	01
639	3	2856	13
723	01	2501	01
65	3	2171	13
655	1	2933	013
1735	1	2325	01
546	1	2006	01
1102	1	2797	013
1221	1	2484	013
289	1	2894	013
429	3	2484	013
439	1	3018	1
1	1	2709	01
170	1	2173	01
1139	1	3035	01
306	1	2960	1
323	1	2310	01
290	13	2068	01
165	1	2261	013
323	1	2315	01
406	1	2589	01
1847	1	1930	1
420	1	2827	01
465	1	2164	013
465	1	2163	013
21	1	2764	01
540	1	1927	01
107	1	2932	01
323	1	2797	013
733	1	2717	01
760	1	1927	01
355	1	1986	01
877	1	2153	1
195	0	2925	01
1579	1	2030	01
258	1	2952	013
384	1	2061	01
35	3	2797	013
321	1	2006	01
831	1	2875	01
652	0	2746	01
837	1	2638	013
436	0	2522	013
707	1	2827	01
1406	01	2281	01
1156	1	2765	01
1420	1	2156	01
405	0	2315	01
258	1	2555	013
128	1	2412	013
312	1	2754	01
652	0	2369	01
316	1	3006	01
613	1	2418	013
412	0	2397	01
618	1	2593	013
152	1	2785	01
135	05	2547	01
535	1	2289	01
245	1	2569	013
1041	0	2469	01
296	1	2303	01
804	0	2537	01
569	01	2580	01
747	1	2086	01
411	01	1924	01
261	3	2418	013
112	1	2442	013
822	1	2553	01
633	1	2434	013
1163	0	2887	01
1143	1	2061	01
219	1	1934	013
1717	1	2848	01
1414	01	2546	01
204	01	2001	013
783	1	2343	013
768	1	2343	013
110	1	2404	01
5	0	2342	01
320	1	2809	013
898	1	2553	01
345	1	2208	13
1686	1	2128	01
312	1	2375	013
140	1	2555	013
633	1	2658	013
1005	1	2369	01
107	1	2032	01
152	1	2354	013
11	1	2960	1
242	1	1937	01
517	0	2553	01
714	1	2683	01
1353	1	2100	01
155	1	2770	013
204	01	1950	01
490	1	2078	01
1581	1	2668	01
714	1	1939	01
832	1	2434	013
905	01	2048	01
316	1	2673	01
100	0	2032	01
309	1	2342	01
1310	0	2839	01
310	1	2400	01
856	1	2952	013
445	0	2896	01
974	1	2354	013
1380	1	2650	1
378	3	2484	013
175	0	2160	013
136	1	2522	013
549	01	2184	013
294	0	1973	01
114	1	2121	01
300	1	2404	01
555	1	2797	013
619	1	2121	01
602	13	2327	01
798	3	2418	013
190	01	2174	01
313	1	1966	01
190	01	2172	01
292	1	2121	01
610	1	1982	01
203	3	1997	013
1678	1	3003	01
22	1	2375	013
47	3	2552	13
161	1	2274	01
161	1	2276	01
677	3	2363	013
1558	1	2362	013
113	01	2142	01
190	01	2593	013
543	1	3031	01
741	1	2947	01
283	1	2484	013
544	3	2425	13
285	01	2143	01
603	1	2112	01
1573	1	2593	013
29	1	1924	01
893	0	2848	01
379	1	2130	01
1201	1	2394	013
617	01	2312	013
523	3	2605	3
757	1	2063	013
154	1	2641	013
1052	1	2600	13
248	1	2274	01
961	0	2887	01
786	1	2942	01
1453	1	2564	013
1430	1	2484	013
699	1	2156	01
812	0	2926	01
1015	12	1968	01
381	3	2312	013
29	1	2499	01
243	1	2134	01
67	1	2209	01
459	1	2185	01
736	3	2363	013
698	1	2767	01
79	0	2469	01
179	1	2189	01
807	1	2910	01
594	1	2603	01
921	1	2303	01
147	0	2887	01
1687	1	1939	01
140	1	2389	01
40	1	2657	01
220	0	2698	01
108	3	2096	013
1426	1	2078	01
969	1	2033	013
459	1	2765	01
637	1	1939	01
449	01	2797	013
171	1	2745	013
100	0	2466	01
251	1	2423	13
23	1	3031	01
1166	3	2531	013
457	3	1997	013
15	1	2140	1
241	0	3002	01
361	1	2178	01
810	3	2418	013
280	1	2560	013
242	1	2825	013
520	1	2254	01
213	1	1966	01
846	01	2593	013
61	0	2369	01
1566	1	2312	013
62	1	2910	01
678	0	2469	01
786	1	2370	01
221	1	2553	01
49	1	2945	1
26	3	2160	013
604	01	2484	013
367	1	2553	01
777	1	1939	01
130	3	2088	013
1311	1	2978	01
598	1	2404	01
17	1	2560	013
11	1	3003	01
786	1	2209	01
1771	1	2553	01
113	01	2499	01
1389	01	2006	01
708	12	2502	013
1702	1	2209	01
96	1	2797	013
353	1	2603	01
121	1	2726	01
193	0	2006	01
185	04	2349	01
1694	1	3030	01
610	1	2511	01
429	3	1956	013
191	1	2880	013
403	0	2738	01
1398	1	1950	01
5	0	2061	01
504	1	2952	013
381	3	2883	3
227	1	1939	01
100	0	2315	01
1251	3	2418	013
1685	1	2369	01
511	1	2646	013
88	01	2854	013
638	0	2738	01
15	1	2430	01
1864	1	2134	01
1068	3	2418	013
839	1	2659	01
38	1	2960	1
100	0	2797	013
217	3	2882	13
1372	1	1984	1
275	1	2765	01
59	0	2145	01
2	13	2712	01
136	1	2623	01
23	1	2274	01
1082	1	1966	01
214	1	2564	013
774	3	2743	013
1030	1	2887	01
981	0	3027	01
129	13	1956	013
1845	1	2159	013
71	1	2239	013
17	1	2242	01
83	1	3003	01
364	1	1981	01
871	1	2676	01
566	1	2394	013
277	1	1957	013
83	1	1943	013
303	0	2616	01
1755	1	2950	01
985	06	2499	01
595	0	2794	01
153	1	2061	01
966	1	2890	013
955	01	2745	013
323	1	1990	01
32	1	2176	01
1806	1	1929	013
1332	1	2728	01
626	0	1981	01
473	01	2580	01
350	1	2988	01
877	1	2510	01
259	1	2961	01
118	01	2001	013
1074	01	2427	01
77	0	2741	01
631	1	2398	01
1038	1	1973	01
549	01	2393	013
150	1	2565	01
40	1	2863	01
150	1	2560	013
304	0	3012	0
86	1	2209	01
86	1	1957	013
280	1	2502	013
77	0	1991	01
1776	1	2127	013
1794	1	2533	01
286	1	2475	013
1812	1	2573	01
42	1	2533	01
622	1	2078	01
86	1	2370	01
1483	3	2159	013
545	1	2710	01
573	1	2755	01
248	1	2130	01
281	3	2418	013
1258	1	2752	1
174	1	2215	01
377	1	2848	01
208	1	2581	01
125	12	2269	1
882	1	1939	01
232	1	2145	01
1085	1	2499	01
706	0	2278	01
295	05	2377	01
25	1	2533	01
276	0	1995	0
1345	3	2484	013
18	13	2796	01
67	1	2418	013
1017	13	2484	013
298	1	1986	01
112	1	2397	01
877	1	3000	1
404	01	2141	01
391	1	2573	01
1655	0	1939	01
51	1	2811	013
146	1	2560	013
706	0	1926	01
6	1	2271	01
711	1	2082	01
711	1	2081	01
941	1	2571	01
464	1	2900	01
70	1	2712	01
959	1	2616	01
312	1	1959	1
168	1	2503	01
961	0	2427	01
82	1	2830	1
220	0	2539	01
903	1	2827	01
103	0	2629	01
157	0	2553	01
156	1	2960	1
226	1	2417	01
288	1	1924	01
1644	01	2184	013
491	0	2469	01
428	1	2908	01
949	1	2100	01
628	1	2444	01
396	1	2362	013
241	0	2613	01
1003	1	2289	01
1078	1	3031	01
575	1	2669	01
574	0	2416	01
730	1	2078	01
85	0	2156	01
559	1	2028	01
234	1	2868	01
95	0	2156	01
331	1	2470	013
100	0	2303	01
100	0	2304	01
423	1	2187	01
331	1	2678	013
25	1	2489	013
267	0	1994	01
388	0	2156	01
69	1	2175	01
45	01	2720	01
693	0	1986	01
119	13	2418	013
25	1	2484	013
100	0	2785	01
1510	1	3031	01
371	1	2670	01
657	1	2312	013
288	1	2769	013
17	1	2617	01
597	1	2145	01
214	1	2236	013
253	1	2274	01
417	1	2678	013
52	1	2347	01
228	3	2522	013
118	01	2745	013
144	0	2054	01
110	1	1982	01
174	1	2533	01
170	1	2325	01
739	1	2717	01
589	1	2544	01
170	1	2321	01
190	01	2377	01
259	1	2777	1
806	0	2522	013
466	1	2788	01
1442	1	2404	01
31	0	2547	01
117	1	2884	01
1390	1	2550	01
450	01	1926	01
80	1	2607	01
224	1	2325	01
544	3	2088	013
90	1	2502	013
921	1	2785	01
702	1	2207	01
367	1	2339	01
376	1	3031	01
955	01	2173	01
747	1	2209	01
372	1	2312	013
1156	1	2556	13
1528	01	2580	01
473	01	2598	1
172	1	3013	13
718	1	1969	01
516	0	2313	01
1374	1	2564	013
269	1	2766	01
386	1	2404	01
101	1	2166	01
1886	1	2125	01
585	1	2960	1
1012	1	2101	01
589	1	1962	013
181	1	1950	01
511	1	2758	013
581	1	2286	013
1261	1	3003	01
1530	1	2006	01
248	1	3031	01
545	1	2388	013
569	01	2118	01
30	1	2533	01
11	1	2571	01
1143	1	2872	013
65	3	2641	013
313	1	2130	01
1506	1	2175	01
328	1	2172	01
1076	1	2945	1
1195	3	2871	013
179	1	1973	01
1347	1	2300	013
998	1	2006	01
863	1	2078	01
607	0	2925	01
1576	1	2908	01
665	1	2765	01
753	01	2274	01
661	1	2160	013
477	1	2840	01
1118	1	1987	01
1134	1	2125	01
345	1	2416	01
1026	3	2418	013
1183	1	2023	013
461	1	2276	01
208	1	2201	01
285	01	2554	01
13	1	2247	01
499	3	2883	3
540	1	2050	01
868	1	2741	01
565	1	2561	01
566	1	2059	01
1000	0	2797	013
61	0	2839	01
34	1	1966	01
1171	1	2741	01
611	1	2287	013
11	1	2712	01
468	1	2531	013
146	1	2559	01
80	1	2281	01
732	1	2209	01
31	0	1966	01
245	1	2198	01
517	0	2561	01
740	1	2960	1
992	1	2308	01
37	1	2053	013
334	0	2967	01
768	1	2063	013
511	1	2484	013
1507	1	2156	01
1359	1	3003	01
1189	1	2727	1
25	1	2811	013
100	0	2578	01
1051	1	2312	013
1187	1	2489	013
620	1	2231	013
280	1	2770	013
404	01	2546	01
1119	0	2289	01
478	0	1973	01
1187	1	2484	013
645	1	2078	01
477	1	2527	013
725	0	2887	01
583	1	2531	013
307	1	2231	013
784	13	2429	01
1050	01	2170	013
553	0	3010	01
1393	0	2555	013
157	0	2611	01
455	0	1981	01
506	1	2470	013
1433	1	2623	01
584	1	1939	01
661	1	2156	01
661	1	2158	01
1365	1	2121	01
1557	1	2172	01
1243	1	3015	01
1173	1	2839	01
345	1	2128	01
788	1	2839	01
204	01	2745	013
1718	01	2388	013
623	0	2887	01
572	13	2796	01
8	1	2708	01
100	0	2202	01
436	0	2520	01
326	3	2906	013
530	1	2727	1
505	0	2533	01
16	1	2720	01
178	1	2895	01
213	1	2276	01
839	1	2435	01
442	0	2887	01
199	0	2485	01
251	1	2263	01
683	1	2499	01
886	1	2080	013
756	13	2010	013
13	1	2872	013
1045	1	2272	01
803	0	2484	013
384	1	2020	01
254	1	2925	01
301	0	3012	0
1083	01	2032	01
440	1	2555	013
1135	13	2141	01
450	01	2145	01
1462	3	2797	013
124	3	1957	013
94	3	2790	013
939	01	2896	01
59	0	2185	01
384	1	1982	01
231	1	1986	01
244	01	2037	0
128	1	2788	01
194	01	2418	013
368	3	2593	013
814	1	2581	01
1594	1	2363	013
1753	1	2559	01
129	13	2484	013
1619	1	2838	01
592	1	2643	01
67	1	2941	1
67	1	2942	01
1545	1	2385	01
1085	1	2344	01
150	1	2063	013
33	1	2469	01
800	0	2416	01
174	1	2943	1
57	0	1939	01
859	1	2076	01
673	3	2168	13
951	1	1969	01
971	1	2292	01
984	1	2242	01
1400	1	2565	01
11	1	2145	01
1184	1	2960	1
40	1	2060	01
1511	01	2143	01
76	1	1972	01
75	3	2826	013
271	1	1936	1
992	1	3015	01
327	1	2036	013
214	1	1981	01
560	0	3009	01
653	13	2669	01
432	1	2342	01
6	1	2493	1
94	3	2412	013
384	1	2511	01
451	1	2564	013
1856	1	1924	01
349	1	2412	013
224	1	2543	01
551	1	2365	01
208	1	2308	01
1751	1	2623	01
551	1	2416	01
1696	1	2678	013
900	1	2827	01
234	1	2063	013
688	1	2435	01
19	1	2161	01
290	13	2724	013
1326	0	2699	01
334	0	2979	0
334	0	2978	01
154	1	2743	013
1299	1	2162	013
653	13	2712	01
649	12	2903	1
326	3	2484	013
366	1	1968	01
679	1	3031	01
