# Supplementary material for: Environmental change makes robust ecological networks fragile
Source: Nat Commun. 2016 Aug 11;7:12462. doi: 10.1038/ncomms12462 (PMC4987532; doi:10.1038/ncomms12462)
Supplement: Supplementary Data 1 — Host-parasite networks and host extinction sequences in Avida experiments. The compressed archive includes the 100 co-evolved host-parasite networks and the host extinction sequences in the historical scenario. [file ncomms12462-s2.zip › Supplementary_data_S1/host_parasite_network_37.csv]

host_genotype	host_phenotype	parasite_genotype	parasite_phenotype
47	35	2681	3
419	13	2735	1
419	13	2734	1
41	35	2550	3
563	13	2638	3
701	03	2668	3
726	035	2638	3
108	35	2542	3
811	0135	2536	3
309	13	2543	3
285	0	2785	0
1276	013	2665	3
1315	135	2524	3
29	13	2677	3
788	03	2581	3
844	03	2668	3
1374	35	2546	3
175	35	2726	3
703	13	2763	3
334	35	2551	3
252	13	2478	1
871	13	2638	3
860	3	2514	3
183	13	2627	3
335	35	2592	3
168	13	2734	1
59	0135	2664	3
1295	13	2465	3
545	35	2700	3
691	1	2518	01
1145	13	2514	3
768	35	2519	3
1501	13	2495	3
592	3	2514	3
165	35	2753	3
254	35	2726	3
1195	35	2473	3
132	13	2558	1
168	13	2608	3
419	13	2774	1
867	13	2609	3
2030	03	2546	3
828	03	2510	3
87	35	2519	3
1318	35	2524	3
901	35	2593	3
151	13	2521	3
888	035	2514	3
662	35	2465	3
673	35	2551	3
201	35	2495	3
671	13	2659	3
161	1	2692	01
404	013	2750	3
1088	1	2686	1
168	13	2514	3
1613	3	2619	3
702	35	2465	3
1159	35	2766	3
132	13	2496	3
618	03	2667	3
529	13	2514	3
458	1	2692	01
728	03	2466	3
755	35	2546	3
186	013	2502	3
771	13	2464	3
908	35	2546	3
768	35	2660	3
434	13	2514	3
844	03	2669	0
344	35	2475	3
1123	35	2758	03
908	35	2519	3
1635	35	2634	3
1416	35	2465	3
241	13	2514	3
688	13	2555	3
42	35	2575	3
38	1	2518	01
1125	13	2638	3
1928	13	2671	1
371	013	2665	3
548	35	2484	03
91	35	2524	3
3	1	2692	01
680	1	2703	01
486	13	2502	3
419	13	2514	3
196	03	2598	3
888	035	2555	3
59	0135	2591	3
1399	03	2680	3
1531	13	2514	3
1030	013	2701	3
75	13	2712	1
283	35	2498	3
241	13	2777	3
132	13	2566	3
254	35	2618	3
12	35	2497	3
698	35	2570	3
587	35	2657	3
880	13	2555	3
115	1	2686	1
439	13	2687	3
1951	3	2465	3
241	13	2566	3
1070	3	2766	3
860	3	2566	3
566	13	2502	3
226	13	2540	3
1301	35	2696	3
1146	35	2467	3
423	35	2615	3
1332	13	2774	1
601	35	2758	03
228	1	2703	01
12	35	2465	3
226	13	2513	13
226	13	2514	3
995	3	2542	3
1164	013	2683	3
475	35	2615	3
1655	35	2546	3
124	35	2577	3
1169	013	2536	3
241	13	2658	3
872	035	2479	3
226	13	2580	3
200	13	2565	3
1158	35	2495	3
27	1	2512	01
790	0	2563	0
1100	0135	2620	3
1392	35	2524	3
283	35	2696	3
1787	35	2559	3
776	135	2475	3
754	35	2494	3
200	13	2514	3
1055	35	2524	3
1314	1	2686	1
453	013	2665	3
1593	1	2692	01
736	13	2514	3
1269	035	2782	3
585	13	2701	3
571	0135	2536	3
404	013	2540	3
501	1	2635	01
1031	013	2551	3
661	35	2601	3
705	35	2597	3
948	35	2615	3
435	35	2615	3
646	1	2740	1
1000	13	2638	3
354	35	2622	3
2154	3	2622	3
897	13	2780	01
1453	35	2519	3
1011	03	2551	3
728	03	2510	3
474	13	2681	3
434	13	2607	3
435	35	2661	3
781	13	2566	3
55	35	2533	3
529	13	2625	3
350	35	2659	3
2048	3	2519	3
291	35	2524	3
652	1	2692	01
60	013	2701	3
195	35	2465	3
1240	35	2550	3
755	35	2573	3
688	13	2638	3
246	13	2464	3
4	035	2507	3
526	03	2540	3
414	03	2539	3
887	35	2786	3
214	13	2777	3
594	35	2696	3
616	3	2529	3
237	1	2703	01
1039	35	2744	3
335	35	2551	3
124	35	2700	3
945	35	2715	3
40	13	2738	3
867	13	2655	3
576	35	2524	3
2118	35	2551	3
377	35	2566	3
118	35	2744	3
640	13	2564	3
238	35	2564	3
1100	0135	2786	3
1652	035	2586	3
1074	13	2734	1
92	1	2518	01
955	1	2518	01
887	35	2468	3
170	13	2558	1
711	13	2692	01
1821	3	2681	3
787	13	2579	3
135	1	2787	01
736	13	2566	3
621	35	2465	3
871	13	2544	3
616	3	2514	3
673	35	2622	3
277	13	2782	3
1742	35	2465	3
1359	035	2739	0
59	0135	2786	3
334	35	2650	3
228	1	2653	01
75	13	2691	013
405	03	2561	3
501	1	2512	01
479	13	2638	3
910	13	2495	3
685	013	2540	3
400	13	2716	3
241	13	2627	3
161	1	2740	1
291	35	2574	3
195	35	2632	3
728	03	2481	3
7	35	2482	03
1009	35	2566	3
86	03	2466	3
1235	13	2720	3
981	013	2561	3
888	035	2720	3
183	13	2514	3
575	13	2555	3
776	135	2740	1
1172	35	2495	3
839	13	2638	3
1359	035	2627	3
582	13	2556	3
901	35	2622	3
1438	35	2465	3
869	03	2701	3
778	03	2703	01
768	35	2546	3
2190	1	2692	01
661	35	2585	3
179	13	2460	3
727	1	2512	01
880	13	2720	3
80	35	2519	3
1531	13	2566	3
819	35	2524	3
1511	3	2701	3
1070	3	2630	3
124	35	2731	3
168	13	2672	3
975	13	2638	3
40	13	2585	3
183	13	2638	3
161	1	2780	01
1524	35	2731	3
414	03	2665	3
60	013	2652	3
477	013	2528	3
109	35	2681	3
559	13	2596	3
186	013	2566	3
226	13	2539	3
70	035	2782	3
838	1	2692	01
460	35	2495	3
705	35	2564	3
479	13	2677	3
479	13	2675	3
42	35	2550	3
118	35	2756	3
1527	1	2629	01
4	035	2638	3
183	13	2639	3
744	35	2465	3
499	35	2564	3
503	35	2465	3
1662	35	2622	3
1597	1	2692	01
897	13	2495	3
1554	03	2782	3
75	13	2514	3
132	13	2782	3
742	13	2514	3
709	35	2781	3
871	13	2555	3
1127	0135	2786	3
666	35	2615	3
1527	1	2478	1
1352	35	2551	3
283	35	2767	03
719	1	2692	01
214	13	2514	3
40	13	2564	3
467	35	2781	3
1148	35	2495	3
1076	35	2465	3
1220	01	2549	0
400	13	2681	3
419	13	2513	13
1218	13	2514	3
155	35	2555	3
545	35	2550	3
1982	35	2606	3
992	35	2713	3
483	35	2729	3
329	13	2782	3
329	13	2783	01
327	03	2702	3
797	1	2635	01
1070	3	2495	3
186	013	2514	3
1785	03	2599	3
1123	35	2724	35
59	0135	2536	3
483	35	2621	3
434	13	2566	3
1906	03	2585	3
183	13	2566	3
477	013	2701	3
1898	3	2700	3
1470	35	2542	3
59	0135	2747	3
744	35	2532	3
537	13	2542	3
331	13	2734	1
1122	35	2519	3
70	035	2642	3
241	13	2555	3
1774	35	2465	3
1901	13	2528	3
208	013	2471	3
55	35	2465	3
1387	03	2598	3
214	13	2627	3
40	13	2598	3
646	1	2692	01
