# Supplementary material for: Environmental change makes robust ecological networks fragile
Source: Nat Commun. 2016 Aug 11;7:12462. doi: 10.1038/ncomms12462 (PMC4987532; doi:10.1038/ncomms12462)
Supplement: Supplementary Data 1 — Host-parasite networks and host extinction sequences in Avida experiments. The compressed archive includes the 100 co-evolved host-parasite networks and the host extinction sequences in the historical scenario. [file ncomms12462-s2.zip › Supplementary_data_S1/host_parasite_network_38.csv]

host_genotype	host_phenotype	parasite_genotype	parasite_phenotype
13	01235	3054	0
638	0123456	2597	0
526	0123456	2660	0
638	0123456	2595	0
381	0123456	2968	1
266	0123456	3021	0
1444	01346	2629	0
673	013456	3035	01
445	0123456	2908	0
310	0123456	3136	0
167	0123456	2488	0
560	0123456	2147	0
124	0123456	2595	0
388	0123456	2737	0
1173	013456	2310	1
1053	01235	2842	0
167	0123456	2485	1
489	0123456	2667	0
1217	0123456	2842	0
388	0123456	3159	0
684	0123456	2699	0
175	0346	2435	0
602	12345	2492	01
55	0123456	2148	0
1364	0123456	2532	0
1364	0123456	2533	1
155	0123456	2681	0
740	01235	2552	1
59	0123456	2842	0
144	0123456	2851	0
786	012456	2344	0
924	0123456	2925	0
416	0135	2141	01
1281	013456	3035	01
239	0123456	2744	1
58	0123456	3188	0
702	01235	3115	0
1277	0123456	2581	0
723	0123456	2808	024
454	0123456	2908	0
591	0123456	2973	01
1418	01345	2463	1
1900	0123456	2737	0
674	0123456	2307	0
542	0123456	2927	0
130	0123456	3035	01
1173	013456	2790	0
1527	0123456	3047	0
180	0123456	3207	01
55	0123456	2389	0
222	0123456	2927	0
367	012456	2641	0
102	02346	2928	0
125	0123456	2728	1
960	013456	2076	0
293	0123456	2848	0
1439	0123456	2111	01
101	0123456	2031	0
1308	0123456	2681	0
1705	01235	3112	0
255	0123456	2825	0
347	0123456	2604	0
999	0123456	3143	1
543	012345	3071	0
275	0123456	2150	01
284	0123456	3061	1
476	012456	3047	0
152	0123456	2066	01
987	0123456	2744	1
17	0123456	2926	0
351	0123456	2604	0
840	0123456	2217	0
713	0123456	2910	01
378	12345	2843	01
492	0123456	2175	0
940	0146	2334	0
734	0123456	2284	1
1348	02346	2758	01
933	013456	2243	1
1445	0123456	3095	0
946	0123456	2656	0
114	012345	2307	0
1621	013456	2728	1
39	0123456	2599	0
254	0123456	2004	1
605	12345	3035	01
1279	0456	2497	0
1367	0123456	2825	0
198	0123456	3025	0
1167	0123456	2737	0
710	0123456	2895	0
286	013456	2599	0
477	0123456	2533	1
389	0123456	3216	0
191	0135	2549	01
1581	012345	2435	0
161	0123456	2164	1
1370	012346	3166	0
199	0123456	2724	012346
21	0123456	2068	1
1883	0123456	2708	0
501	0123456	1987	0
1638	0123456	2647	0123456
224	0123456	2549	01
1252	0123456	2929	0
750	01235	2675	0
314	0123456	2102	0
935	0123456	3063	01
553	012345	2467	01
889	01235	2559	1
591	0123456	2151	01
98	0123456	2328	1
1069	012345	2744	1
474	0123456	2927	0
203	0123456	2877	3
692	0235	2503	0
1016	0123456	2737	0
186	01235	2884	0
1462	02346	2435	0
267	0123456	2842	0
892	012346	2672	0
576	0123456	3033	0
290	0123456	2388	0
280	0246	2947	0
1047	0123456	2775	0
643	0123456	2061	0
849	0123456	3047	0
35	0123456	2124	0
492	0123456	3222	1
749	1235	2975	01
1730	01235	3112	0
596	012345	2992	0
537	0123456	2098	0
745	0123456	3082	0
24	0123456	2520	0
406	0123456	2083	0
1899	0123456	3183	0
492	0123456	2996	1
974	0123456	1999	0
401	0123456	2556	01
370	0123456	3111	0
86	0123456	2982	0
98	0123456	3208	0
55	0123456	2782	01
359	0123456	2737	0
1459	0123456	2822	1
545	0123456	2744	1
270	0123456	1972	0
793	02346	2928	0
1465	012346	2066	01
237	0123456	2872	0
237	0123456	2873	0
279	0123456	3047	0
267	0123456	2203	0
457	0123456	2825	0
888	0123456	2257	0
1476	0123456	2744	1
54	0123456	2914	01
167	0123456	2370	0
217	01235	2294	0
1625	0123456	2725	01
824	0123456	2672	0
948	0123456	2332	0
1375	012346	2973	01
10	01235	2942	0
24	0123456	2630	0
10	01235	2946	0
121	0123456	2872	0
1349	0123456	3082	0
143	0123456	2703	1
752	0123456	3143	1
75	0123456	2768	0
1355	0123456	2728	1
350	0135	3009	0
487	0123456	2549	01
659	0123456	2316	1
462	01235	2710	1
483	0123456	3207	01
697	012346	2520	0
1756	0123456	2341	01
560	0123456	2520	0
823	0123456	2370	0
206	0123456	3087	1
237	0123456	2275	0
881	0123456	2927	0
1426	01235	2124	0
972	02346	2849	0
38	0123456	2397	1
588	0123456	2254	1
51	01235	2825	0
1706	0123456	2389	0
155	0123456	2052	1
628	0123456	2784	03
628	0123456	2788	1
1296	02346	2599	0
568	0123456	2819	0
1764	01235	3188	0
642	013456	2566	0
132	0123456	2332	0
1605	01246	2927	0
40	0123456	2124	0
97	02346	2767	0
1334	01235	2024	1
846	0123456	2084	0
77	0123456	3015	0
707	012346	2728	1
69	01235	3183	0
510	0123456	3122	0
532	0123456	2815	0
405	0123456	3044	01
516	0123456	2842	0
1545	0246	2737	0
1610	012456	2540	0
1207	0235	3184	01
157	0123456	2744	1
637	0123456	2534	1
124	0123456	2272	1
169	0123456	2611	0
942	0123456	2307	0
945	0123456	2830	0
535	0123456	3036	0
723	0123456	3207	01
644	0123456	2492	01
1450	0123456	2389	0
875	0235	2391	0
41	0123456	2819	0
398	0123456	2441	0
1351	0123456	2083	0
1696	012345	2068	1
466	01235	2927	0
292	02345	3111	0
596	012345	2320	01
1215	0123456	2332	0
1211	0123456	2744	1
460	0123456	2313	01
599	0123456	2998	0
1282	012345	2307	0
1679	0123456	3153	01
1097	0123456	3222	1
1295	01235	2503	0
556	0123456	2581	0
177	012356	2976	0
68	0123456	2681	0
997	0123456	2325	0
421	0123456	3140	0
492	0123456	2929	0
696	01235	2722	0
1773	024	2965	0
440	0123456	2737	0
1665	0123456	2581	0
1508	0123456	2892	01
3	01235	2592	1
532	0123456	3044	01
762	0123456	2595	0
351	0123456	2998	0
212	012346	2248	0
76	0123456	2520	0
1860	0123	2124	0
424	0123456	2025	0
460	0123456	3138	01
744	0123456	2599	0
22	02345	2835	0
4	01235	3119	0
77	0123456	2563	0
265	0123456	3222	1
819	0123456	2492	01
897	0123456	2842	0
62	0123456	3138	01
986	0123456	2003	0
836	0123456	3091	0
265	0123456	2332	0
1381	0123456	2284	1
309	0123456	2025	0
759	0123456	2105	0
502	12345	2492	01
71	0123456	2275	0
1339	0123456	2737	0
770	0123456	2295	0123456
773	0123456	2692	0
1314	012345	2728	1
742	012345	2858	1
35	0123456	2954	0
595	01235	2595	0
724	0123456	2777	0
839	01235	2549	01
202	0123456	2595	0
154	0123456	2680	0
138	0123456	3086	1
687	0123456	3208	0
93	0123456	3136	0
148	0123456	2581	0
377	0123456	2525	01
148	0123456	2586	0
164	0123456	3064	0
82	013456	3222	1
106	0123456	3028	0
583	0123456	3028	0
301	0123456	2389	0
269	01235	2510	0
1526	0123456	2680	0
861	0123456	2010	0
246	0123456	2742	0123456
584	0123456	2927	0
1017	0123456	2332	0
161	0123456	2680	0
208	0123456	2957	0
639	01235	3058	0
836	0123456	2858	1
99	0123456	2448	0
890	01235	2942	0
278	0123456	2800	0
822	012456	2003	0
74	0123456	3136	0
354	012346	2578	0
967	0123456	2847	1
836	0123456	2854	0
1223	0123456	3183	0
27	0123456	2900	0
1609	0123456	2878	0
856	0123456	2533	1
624	0123456	2737	0
650	0123456	2332	0
208	0123456	2455	01
970	0123456	2927	0
435	0123456	2667	0
215	0123456	2994	0
28	0123456	2545	1
544	0123456	2164	1
731	0123456	2222	1
726	0123456	2116	0
1335	0123456	2699	0
584	0123456	2581	0
508	1235	2843	01
581	0123456	2176	012345
1560	0123456	2804	03
135	0123456	3035	01
81	0123456	2173	0
374	0123456	2829	1
571	0123456	2927	0
1144	0123456	3107	0
561	0123456	2914	01
106	0123456	2578	0
501	0123456	2149	0
1357	0123456	2595	0
73	01235	2196	0
1435	0123456	3035	01
1244	035	2075	01
974	0123456	2860	0
293	0123456	2309	0
376	0123456	2681	0
665	0123456	2514	0
141	013456	3108	01
1866	0123456	2973	01
24	0123456	2533	1
1045	0123456	3122	0
819	0123456	3035	01
1590	0123456	2334	0
409	0123	2124	0
351	0123456	2435	0
302	01235	2070	0
1004	0123456	2170	0
845	012345	2222	1
16	0123456	2098	0
101	0123456	3084	0
176	0123456	2164	1
823	0123456	3086	1
140	0123456	2800	0
312	0123456	2025	0
958	0123456	2458	0
588	0123456	2357	0
1070	012345	3188	0
203	0123456	2938	1
381	0123456	1989	01
310	0123456	2043	0
27	0123456	2025	0
1085	0123456	2965	0
165	0123456	3035	01
68	0123456	2171	01
68	0123456	2172	01
864	0123456	2134	0
1804	01235	2124	0
1252	0123456	2434	0
30	0123456	3070	1
104	0123456	2066	01
234	0123456	3207	01
220	0123456	2315	0
1234	0123456	2581	0
1662	0123456	2758	01
159	0123456	2889	0
120	0123456	2918	0
1	0123456	3129	0
345	0123456	2773	0
485	01235	2248	0
1494	0123456	2334	0
131	0123456	2825	0
1579	01346	2853	0
345	0123456	2998	0
788	0123456	2170	0
1607	0246	2378	01
396	013456	2093	0
1898	0123456	2699	0
787	0123456	2065	3
308	0123456	2782	01
1094	0123456	2576	0
534	0123456	2068	1
7	0123456	2332	0
630	0123456	2925	0
415	0123456	2699	0
931	01235	3003	0
595	01235	2929	0
189	0123456	2173	0
1570	0123456	2435	0
56	0123456	2680	0
1587	0123456	3222	1
434	0123456	2800	0
212	012346	2309	0
523	012345	2550	0
1077	01246	2212	01
360	01235	2667	0
1166	012346	2909	0
1241	01235	2303	0
1733	012345	2025	0
164	0123456	2460	01
771	0123456	2835	0
1432	0123456	2580	0
856	0123456	1995	01
47	0123456	2593	0
801	0123456	2616	01
1385	0123456	3119	0
44	013456	2921	01
727	0146	3095	0
764	0123456	2370	0
557	0123456	2634	0
503	12345	2655	1
644	0123456	2939	0
32	01235	3058	0
239	0123456	2767	0
5	01235	2393	0
144	0123456	2124	0
200	0123456	2982	0
1024	0123456	2307	0
604	0123456	2304	01
1760	0123456	2872	0
244	01235	2721	0
153	0123456	2352	0
121	0123456	2060	0
926	0123456	2498	0
167	0123456	2592	1
167	0123456	2597	0
1619	0123456	3206	0
167	0123456	2595	0
111	0123456	2533	1
1399	012345	2895	0
608	0123456	2689	012346
723	0123456	2985	1
1448	0123456	2581	0
44	013456	2085	01
85	01235	2024	1
1245	0123456	2595	0
103	0123456	3196	0
867	012345	2458	0
1728	012356	2284	1
521	0123456	2852	1
984	012346	3015	0
886	0123456	2965	0
1087	0123456	2600	0
371	0123456	2699	0
716	01235	2888	0
780	0123456	2939	0
1420	0123456	2672	0
563	0246	2773	0
683	01235	2502	01
955	01235	2559	1
1131	01235	2248	0
37	0123456	2389	0
757	01235	3058	0
1754	0135	2559	1
80	012346	2510	0
98	0123456	2581	0
956	0123	2075	01
421	0123456	2046	0
17	0123456	2097	0
1184	0123456	2791	01
251	013456	2232	1
971	0123456	2127	0
1469	02345	2390	0
108	0123456	3206	0
1354	0123456	2309	0
323	0123456	2546	03
425	0123456	2957	0
144	0123456	2309	0
814	0123456	3040	01
204	0123456	2046	0
1799	0123456	2672	0
197	0123456	3035	01
763	12345	3035	01
1781	0123456	2637	01
315	01235	2797	01
219	0123456	2196	0
1691	0123456	2991	1
875	0235	2722	0
301	0123456	2825	0
1101	0123456	3050	0
336	0123456	3138	01
131	0123456	2126	0
594	0123456	2025	0
446	013456	2842	0
64	0123456	2872	0
293	0123456	1976	1
511	013456	2998	0
193	0123456	1980	0
470	01235	3117	01
1263	0123456	3206	0
158	0123456	2232	1
1516	0135	2719	01
471	0123456	2226	0
1068	0123456	2828	0
191	0135	2453	0
855	012346	3095	0
795	0123456	2957	0
434	0123456	3214	0
1654	02346	2982	0
178	01235	3117	01
1189	012345	2187	1
736	0123456	2304	01
187	013456	3035	01
450	0123456	1997	01
567	0123456	2389	0
779	0123456	3037	0
1740	0123456	2966	0
1113	0123456	3050	0
1657	01235	1980	0
1338	02346	2332	0
446	013456	2361	0
1599	013456	2927	0
1149	0123456	2116	0
1160	0123456	2895	0
572	02345	3014	01
365	013456	3069	0
330	01235	2837	01
1171	0123456	3111	0
256	0123456	2378	01
510	0123456	2895	0
79	0123456	2927	0
323	0123456	2927	0
1067	0123456	2263	0
309	0123456	2914	01
1431	0123456	3095	0
943	013456	3095	0
140	0123456	3034	0
42	0123456	2492	01
1360	0123456	3222	1
873	0123456	2842	0
203	0123456	2927	0
412	0123456	2472	0
259	0123	3112	0
293	0123456	2620	0
120	0123456	2581	0
10	01235	2297	0
293	0123456	2624	0
748	0123456	3071	0
252	013456	2908	0
1770	01246	2834	0
347	0123456	2998	0
1240	0123456	3061	1
908	0123456	2895	0
16	0123456	2170	0
1578	012345	2110	0
1187	0123456	3062	1
1640	0123456	2633	0
769	0123456	2699	0
540	12345	2492	01
711	01235	2760	0
1658	0123456	2323	1
1910	0123456	2595	0
392	0123456	2918	0
1713	0123456	2825	0
1432	0123456	2370	0
1296	02346	2111	01
68	0123456	3143	1
600	01235	2839	0
518	12345	2492	01
142	0123456	2709	0
439	0123456	2389	0
131	0123456	2830	0
884	0123456	3222	1
569	01235	3115	0
1717	0123456	2925	0
391	01235	3116	0
227	0123456	2675	0
1926	0123456	2852	1
1870	0123456	3025	0
623	0123456	3062	1
49	0123456	2221	1
1103	0123456	2492	01
1046	0123456	3176	0
434	0123456	2322	0
109	0123456	2700	0
1423	0123456	2810	01
96	0123456	3047	0
936	0123456	2672	0
241	0123456	2842	0
1697	0123456	2872	0
638	0123456	2764	0
153	0123456	3062	1
790	0123456	2003	0
107	01235	2400	0
153	0123456	3067	01
13	01235	2021	0
68	0123456	3035	01
16	0123456	3040	01
26	01235	2654	0
237	0123456	2063	0
1536	012345	2222	1
404	0123456	2744	1
722	0123456	2116	0
489	0123456	2458	0
907	01235	3173	0
521	0123456	2531	1
422	0123456	2917	0
424	0123456	2782	01
797	0123456	2842	0
574	01235	2681	0
62	0123456	2467	01
1075	012346	2737	0
488	01235	1980	0
616	12345	3175	1
1097	0123456	2929	0
216	0123456	2581	0
1684	0123456	2914	01
99	0123456	2885	0
728	0123456	2046	0
1007	0123456	2957	0
1276	0123456	3047	0
294	0123456	2419	1
1530	01235	2549	01
1072	01235	2391	0
429	0123456	3044	01
148	0123456	2102	0
834	0123456	2988	0
279	0123456	2433	01
56	0123456	2746	0
1935	0123456	2334	0
959	0123456	2135	01
854	0123456	2015	01
49	0123456	2812	1
447	0123456	3020	1
548	0123456	2581	0
580	0123456	2332	0
251	013456	3207	01
725	0123456	3222	1
239	0123456	3224	0
490	0123456	2672	0
521	0123456	2843	01
580	0123456	2068	1
153	0123456	2959	01
838	0123456	1971	0
277	012356	2737	0
401	0123456	2830	0
448	012345	2081	0
144	0123456	2578	0
1616	0123456	2467	01
1115	0123456	3143	1
204	0123456	2747	0
1434	0123456	2595	0
1009	0123456	2929	0
1767	013456	3035	01
70	12345	2320	01
461	013456	2744	1
261	0123456	2305	0
16	0123456	2760	0
180	0123456	3035	01
205	0123456	3035	01
374	0123456	2550	0
213	0123456	2039	1
273	012346	3125	0
393	0123456	1977	0
384	0123456	3222	1
238	0123456	2334	0
351	0123456	3050	0
676	0123456	2334	0
548	0123456	2323	1
40	0123456	2792	0
54	0123456	2580	0
95	0123456	2675	0
910	0123456	2430	3
201	01235	1976	1
25	0123456	2598	0
1555	0123456	2530	01
73	01235	2510	0
544	0123456	2580	0
77	0123456	2083	0
445	0123456	2510	0
379	0123456	2898	01
221	0123456	2351	1
91	0123456	3222	1
1681	012456	2646	1
921	0123456	2284	1
798	01235	2248	0
529	0123456	2581	0
842	0123456	2577	0
274	0123	2597	0
663	01235	2888	0
12	0123456	2485	1
1944	0123456	2348	1
1352	0123456	2334	0
58	0123456	2743	0
1258	012456	2102	0
164	0123456	2138	01
907	01235	2032	01
691	012345	3028	0
259	0123	2070	0
280	0246	2078	0
170	0123	3113	0
296	0123456	2161	0
725	0123456	2332	0
798	01235	3124	01
153	0123456	2782	01
500	0123456	2435	0
309	0123456	2852	1
351	0123456	2235	1
240	012345	2929	0
442	0123456	2927	0
1445	0123456	2699	0
354	012346	2915	0
123	01235	2192	0
829	0123456	2741	01
1609	0123456	2927	0
352	0123456	2226	0
1405	0123456	2127	0
528	0123456	3136	0
718	0123456	1990	01
893	0123456	3095	0
207	01235	2124	0
601	01235	2722	0
731	0123456	2111	01
393	0123456	2666	1
458	0123456	2003	0
100	0123456	2161	0
560	0123456	2667	0
1850	0123456	2334	0
258	0123456	3122	0
1513	01234	2173	0
43	0123456	2278	1
1180	013456	2691	1
1245	0123456	2120	01
849	0123456	3167	0
93	0123456	2672	0
1490	0123456	2578	0
636	0123456	3040	01
295	0123456	2221	1
143	0123456	2003	0
966	012345	2817	013
1479	0123456	3133	01
423	0123456	3119	0
1659	0123456	2463	1
598	012346	2151	01
430	01235	2728	1
1726	0246	2170	0
351	0123456	2704	0
444	0123456	3070	1
109	0123456	3095	0
676	0123456	2117	0
1218	012346	2825	0
1432	0123456	2744	1
536	01235	2918	0
92	012345	2581	0
1260	0123456	2170	0
160	012345	2767	0
353	0123456	3152	0
896	0123456	2467	01
1472	0123456	2581	0
267	0123456	2671	0
515	01235	2888	0
1195	01235	2653	0
984	012346	2519	0
952	0123456	2249	01
309	0123456	1986	0
945	0123456	3119	0
473	0123456	2965	0
1103	0123456	3223	0
557	0123456	2322	0
155	0123456	2318	1
538	1235	3070	1
483	0123456	2232	1
291	0123456	2675	0
489	0123456	2514	0
1622	0135	2549	01
727	0146	2819	0
1407	12345	2426	1
97	02346	2814	0
301	0123456	2832	0
1879	01246	3062	1
151	0123456	2520	0
1468	0123456	2389	0
1015	02346	2581	0
340	0123456	2921	01
1646	0123456	3119	0
429	0123456	2998	0
206	0123456	2370	0
1	0123456	2398	0
847	0123456	2842	0
140	0123456	2680	0
419	012345	2578	0
39	0123456	3216	0
172	0123456	2973	01
671	01235	2651	1
18	0123456	2003	0
270	0123456	2894	0
885	013456	2648	0
802	0123456	2581	0
1608	0123456	1997	01
404	0123456	2755	1
10	01235	2242	1
1028	0123456	2737	0
434	0123456	2170	0
965	0123456	2060	0
786	012456	2386	0
739	0123456	2514	0
615	0123456	2370	0
493	0123456	2737	0
225	0123456	3223	0
608	0123456	2373	0
915	0123456	2749	0
807	0123456	2378	01
4	01235	2025	0
1126	0123456	2332	0
1597	0135	2124	0
526	0123456	2131	0
1358	135	2829	1
383	0123456	2748	1
334	013456	2599	0
355	0123456	2025	0
831	0123456	2744	1
866	012456	2575	0
930	0123456	2692	0
694	012346	2796	01
611	1235	3035	01
1904	0123456	2737	0
538	1235	2212	01
1424	0123456	2744	1
23	0123456	2163	013
627	0123456	2772	0
234	0123456	2435	0
103	0123456	2843	01
330	01235	2190	0
627	0123456	2779	0
258	0123456	2076	0
25	0123456	2643	1
608	0123456	3207	01
1629	01234	2065	3
125	0123456	2562	01
41	0123456	2334	0
1760	0123456	2927	0
934	12345	2734	1
979	012345	2842	0
130	0123456	2581	0
778	012456	2492	01
758	0123456	3108	01
905	0123456	2025	0
18	0123456	2106	0
1150	0123456	2978	01
16	0123456	2753	1
321	0123456	1972	0
1270	012345	2772	0
521	0123456	2474	0
740	01235	2888	0
331	012345	2187	1
100	0123456	2411	0
32	01235	2075	01
214	01235	2448	0
31	01235	2728	1
879	0123456	2773	0
1133	012345	2849	0
71	0123456	2002	0
17	0123456	2989	0
1183	01235	2842	0
1328	0123456	3086	1
150	0123456	2672	0
1108	0123456	2843	01
1443	0123456	3038	01
1829	01235	2388	0
1774	0246	2106	0
158	0123456	2823	0
362	0123456	2334	0
879	0123456	2066	01
855	012346	2275	0
218	012345	2435	0
45	0123456	2125	1
353	0123456	2975	01
296	0123456	2843	01
877	01234	2927	0
365	013456	2139	0
1295	01235	2075	01
73	01235	2070	0
49	0123456	2580	0
889	01235	2840	1
323	0123456	2581	0
45	0123456	2023	0
1350	0123456	3071	0
58	0123456	3028	0
161	0123456	2415	0
1086	0123456	2650	0
258	0123456	2895	0
505	0123456	3207	01
1397	0123456	2554	0
341	1235	2769	3
27	0123456	2957	0
835	0123456	2520	0
1138	0123456	2458	0
435	0123456	2031	0
57	0123456	2684	01
591	0123456	2575	0
874	0123456	2834	0
645	0123456	2996	1
663	01235	2610	01
46	013456	2840	1
315	01235	2681	0
1085	0123456	2578	0
129	0123456	2581	0
248	01235	2301	0
795	0123456	2310	1
551	01235	3177	0
510	0123456	2842	0
1390	01246	2942	0
1420	0123456	2043	0
672	1235	2952	01
787	0123456	2066	01
862	0123456	2014	0
16	0123456	3089	0
1134	012346	3070	1
732	0123456	2914	01
101	0123456	2479	0
789	01235	2699	0
316	0123456	2309	0
316	0123456	3071	0
1038	012345	2187	1
540	12345	3035	01
246	0123456	2734	1
435	0123456	2961	0
747	0123456	3041	0
911	01235	2075	01
327	01235	2244	1
741	0123456	2275	0
560	0123456	2675	0
166	012346	2232	1
486	0123456	2681	0
733	0123456	2435	0
906	0123456	2435	0
861	0123456	2996	1
861	0123456	2997	1
1	0123456	2248	0
798	01235	3058	0
366	0123456	2781	03
840	0123456	2106	0
801	0123456	2729	0
71	0123456	3159	0
976	0123456	2084	0
179	012346	3050	0
190	0123456	2914	01
1406	013456	2966	0
864	0123456	2664	0
304	012345	2337	0
692	0235	2070	0
454	0123456	3015	0
73	01235	2388	0
1593	0123456	3095	0
483	0123456	2337	0
299	0123456	3223	0
55	0123456	2735	01
256	0123456	2221	1
891	0123456	2170	0
393	0123456	2138	01
1301	0123456	2232	1
188	01235	2554	0
231	0123456	2737	0
454	0123456	2672	0
49	0123456	2691	1
1811	01235	3040	01
215	0123456	2737	0
101	0123456	2472	0
1161	0123456	2595	0
194	0123456	3153	01
871	01235	2713	01
478	0123456	3218	01
38	0123456	2467	01
890	01235	2886	0
467	0146	2673	1
55	0123456	2025	0
498	01235	2024	1
489	0123456	1980	0
55	0123456	2843	01
874	0123456	2459	0123456
874	0123456	2458	0
909	0123456	2774	0
1076	0123456	2342	01
1624	0123456	2086	0
10	01235	2898	01
932	0123456	2773	0
384	0123456	2996	1
243	0123456	2078	0
1194	0123456	2616	01
449	01246	2696	0
1201	0123456	2692	0
1488	013456	2917	0
801	0123456	2025	0
234	0123456	2232	1
527	0123456	2161	0
232	013456	2660	0
708	0123456	2127	0
568	0123456	2063	0
196	01235	2025	0
771	0123456	3111	0
106	0123456	3143	1
169	0123456	2122	0
936	0123456	2581	0
325	0123456	2386	0
325	0123456	2387	0
1371	01235	2248	0
1199	0123456	2890	0
1416	01235	2973	01
1915	0123456	2973	01
487	0123456	2837	01
199	0123456	2660	0
479	0123456	3062	1
775	012346	2783	1
1432	0123456	3086	1
1092	013456	2581	0
740	01235	3058	0
740	01235	2503	0
740	01235	3055	1
488	01235	2514	0
1333	01235	2391	0
1346	0123456	3191	0
1281	013456	2379	01
1022	0123456	2959	01
805	0123456	2124	0
110	013456	3222	1
1924	01235	3124	01
1783	0123456	3124	01
106	0123456	2309	0
1711	013456	3009	0
253	0123456	2758	01
1498	01246	2699	0
34	0123456	2581	0
166	012346	2883	1
772	0123456	2520	0
166	012346	2881	0
1716	012346	2736	0
330	01235	2549	01
735	0123456	3193	0
596	012345	3207	01
453	0123456	2680	0
1825	0123456	3025	0
487	0123456	2345	0
180	0123456	1999	0
85	01235	2553	0
432	0123456	2448	0
1478	01235	2284	1
557	0123456	2170	0
519	0123456	2120	01
950	12345	2492	01
1727	0123456	2744	1
260	0123456	2505	01
425	0123456	2041	1
88	0123456	2435	0
1036	01234	3011	0
225	0123456	3104	0
237	0123456	3159	0
270	0123456	2134	0
1151	0123456	2169	1
899	0123456	1987	0
309	0123456	2047	1
441	0123456	3086	1
388	0123456	3095	0
388	0123456	3096	0
591	0123456	2524	0
4	01235	3062	1
1903	0123456	2868	0
16	0123456	2580	0
1275	01235	2025	0
510	0123456	2304	01
38	0123456	2898	01
92	012345	2055	0
58	0123456	3143	1
336	0123456	2141	01
328	013456	2527	0
1106	0123456	2549	01
930	0123456	2538	0
377	0123456	2566	0
831	0123456	3086	1
1309	01346	2825	0
626	0123456	2068	1
26	01235	2887	0
1109	0123456	2895	0
1262	0123456	2312	01
1449	0123456	2272	1
785	0123456	3149	01
255	0123456	3119	0
363	01235	3066	0
827	0123456	2595	0
432	0123456	1969	0
1415	0123456	2110	0
100	0123456	2085	01
879	0123456	2181	3
1081	01235	2720	0
362	0123456	2699	0
1641	0123456	2578	0
1403	0123456	2959	01
15	0123456	2737	0
407	0123456	2914	01
800	0123456	2116	0
447	0123456	2138	01
1269	0123456	2854	0
206	0123456	2744	1
928	01235	2194	1
1319	012345	2581	0
537	0123456	2592	1
811	0123456	2322	0
501	0123456	2206	01
657	0123456	2728	1
1907	0123456	2581	0
1204	012345	3075	0
1272	0123456	2167	0
361	0123456	2599	0
953	0123456	2667	0
71	0123456	2925	0
230	0123456	2895	0
336	0123456	2569	0
1200	0123456	2463	1
1501	0123456	2386	0
973	0123456	2842	0
487	0123456	2717	1
496	0123456	2772	0
1285	0123456	2025	0
951	0123456	2593	0
145	0123456	2275	0
201	01235	2248	0
1483	012456	2533	1
153	0123456	2200	01
652	013456	2015	01
1669	0123456	2160	1
553	012345	2090	0
810	012345	2843	01
1661	013456	3025	0
329	0123456	2045	0
145	0123456	2872	0
461	013456	2370	0
527	0123456	2315	0
755	0123456	2410	0
35	0123456	2510	0
1851	0123456	2083	0
1125	01235	2188	0
957	12345	2877	3
541	0123456	2744	1
957	12345	2874	1
1533	0123456	2389	0
748	0123456	2124	0
788	0123456	2800	0
395	0123456	2581	0
106	0123456	2681	0
1815	0123456	2754	0
73	01235	2391	0
1342	0123456	2587	0
513	0123456	2141	01
565	0123456	2332	0
1803	0123456	2275	0
528	0123456	2404	0
1029	0123456	2737	0
1166	012346	2569	0
528	0123456	2154	0
322	0123456	2160	1
78	0123456	2463	1
1186	0123456	2549	01
393	0123456	2249	01
1318	01235	2024	1
149	0123456	2334	0
606	0123456	2127	0
77	0123456	2131	0
998	0123456	2309	0
1122	0123456	2996	1
106	0123456	2848	0
152	0123456	2773	0
1155	0123456	2390	0
158	0123456	2446	1
547	0123456	2728	1
317	0123456	2300	0
183	0123456	2996	1
980	0123456	3047	0
70	12345	3035	01
308	0123456	2564	01
1455	0123456	2843	01
994	0123456	2334	0
412	0123456	2737	0
59	0123456	2736	0
847	0123456	2571	0
810	012345	2025	0
1645	0123456	2332	0
307	0123456	2595	0
421	0123456	2842	0
539	013456	2982	0
297	0123456	3196	0
1046	0123456	3120	0
1008	0123456	2332	0
1118	013456	2996	1
679	0123456	3095	0
614	0123456	2236	0
963	012456	3015	0
645	0123456	3222	1
427	0123456	2852	1
101	0123456	3025	0
442	0123456	2012	3
1565	0123456	2975	01
112	0123456	2480	1
1179	0123456	3009	0
1071	013456	2435	0
1664	01235	2722	0
70	12345	2323	1
820	01235	2713	01
585	01235	2886	0
865	0123456	1980	0
1934	0123456	2593	0
1882	012345	2580	0
1100	0123456	2914	01
783	0123456	2959	01
109	0123456	3098	0
1604	0123456	2744	1
1864	0123456	2463	1
1849	013456	3149	01
1283	046	3122	0
881	0123456	2442	0123456
578	01235	2510	0
181	012456	2472	0
156	0123456	2580	0
434	0123456	2752	0
188	01235	2942	0
221	0123456	2303	0
1243	0123456	2593	0
675	01235	2124	0
257	01346	2592	1
210	0123456	2744	1
489	0123456	3068	0
194	0123456	2737	0
1780	0123456	2854	0
1241	01235	2728	1
280	0246	2076	0
1574	0123456	2111	01
1852	012345	2226	0
1210	0123456	2843	01
942	0123456	2248	0
636	0123456	2595	0
400	0123456	2580	0
297	0123456	2467	01
484	0123456	2320	01
86	0123456	2737	0
356	0123456	2966	0
1319	012345	2858	1
405	0123456	2998	0
591	0123456	1992	01
1185	0123456	2744	1
830	012345	2107	01
1170	12345	2072	01
1199	0123456	2393	0
69	01235	3025	0
402	1235	2592	1
1625	0123456	2389	0
649	0123456	2147	0
389	0123456	2871	01
559	0123456	2592	1
1222	0123456	2728	1
1436	0123456	2675	0
979	012345	2737	0
616	12345	2451	1
748	0123456	3015	0
463	0123456	2124	0
904	0123456	3035	01
1226	0123456	2773	0
534	0123456	2545	1
402	1235	3086	1
922	0123456	2842	0
270	0123456	2125	1
573	0123456	2580	0
111	0123456	2408	0
202	0123456	2703	1
262	0123456	3136	0
1509	01235	3133	01
105	0123456	2830	0
714	12345	3044	01
1561	0123456	3040	01
1154	012345	2773	0
50	0123456	2810	01
145	0123456	2593	0
1475	01235	2226	0
1549	0123456	1980	0
788	0123456	2680	0
149	0123456	3047	0
1409	0123456	2318	1
643	0123456	3207	01
759	0123456	3035	01
1082	0123456	3043	0
1102	0123456	2025	0
153	0123456	2565	1
153	0123456	2564	01
291	0123456	2043	0
153	0123456	2566	0
639	01235	2721	0
92	012345	3044	01
829	0123456	3201	1
530	0146	2356	0
1429	0123456	2192	0
25	0123456	2222	1
25	0123456	2221	1
670	0123456	2854	0
740	01235	2070	0
549	0123456	2386	0
1460	0123456	2895	0
112	0123456	3196	0
35	0123456	2834	0
190	0123456	2463	1
44	013456	2319	1
1203	0123456	2533	1
1153	0123456	3207	01
1176	0123456	2323	1
1004	0123456	3093	0
81	0123456	2430	3
17	0123456	2170	0
1082	0123456	3222	1
1289	0123456	2175	0
1865	0123456	2965	0
920	0123456	2025	0
1074	0123456	2217	0
20	0123456	2370	0
974	0123456	3206	0
974	0123456	3207	01
155	0123456	2320	01
51	01235	3111	0
1405	0123456	2025	0
946	0123456	2298	0
796	013456	3153	01
524	012346	3067	01
573	0123456	2098	0
603	01235	2885	0
745	0123456	2533	1
795	0123456	2795	0
1791	0456	2015	01
30	0123456	3201	1
1156	01235	3207	01
73	01235	2659	0
217	01235	2124	0
1163	0123456	3223	0
596	012345	2323	1
137	0123456	2304	01
253	0123456	3035	01
944	0123456	2249	01
171	0123456	3143	1
49	0123456	2219	1
1254	0123456	3216	0
394	0123456	3035	01
352	0123456	2768	0
1732	012346	3207	01
977	01235	2488	0
1011	0123456	3041	0
1088	0123456	2998	0
204	0123456	2737	0
637	0123456	2852	1
916	0123456	2458	0
35	0123456	2520	0
1380	0146	2737	0
462	01235	3115	0
406	0123456	3134	0
145	0123456	2869	0
795	0123456	2204	01
359	0123456	2102	0
489	0123456	3128	0
995	0123456	2737	0
417	0123456	2737	0
1184	0123456	2355	01
1477	012345	2323	1
832	012345	2076	0
706	0246	2923	0
1625	0123456	2782	01
410	0123456	2023	0
1846	013456	2170	0
406	0123456	3135	0
390	0123456	2260	0
444	0123456	2260	0
567	0123456	2714	0123456
1330	0123456	2728	1
616	12345	2072	01
985	0123456	2514	0
442	0123456	2874	1
353	0123456	2165	0
84	0123456	2304	01
57	0123456	2315	0
147	01235	2070	0
212	012346	1976	1
900	01235	2514	0
1608	0123456	3149	01
900	01235	1980	0
367	012456	2487	01
1862	0123	2743	0
74	0123456	2124	0
371	0123456	2186	0
14	0123456	3025	0
1389	013456	2148	0
705	01235	2398	0
982	0123456	2022	0
584	0123456	2226	0
837	012345	2797	01
1051	0123456	3093	0
48	0135	3124	01
106	0123456	2581	0
885	013456	2494	0
106	0123456	2583	0
1214	0123456	2593	0
756	01235	3113	0
351	0123456	2118	0
57	0123456	3207	01
688	0123456	2806	0
1090	012346	2737	0
1540	0123456	2578	0
1482	012346	2314	0
142	0123456	2186	0
986	0123456	2929	0
1020	0123456	2334	0
13	01235	2942	0
746	0123456	2843	01
124	0123456	2924	1
806	0246	2927	0
567	0123456	2830	0
826	01235	2990	0
1838	013456	2411	0
1251	01235	2518	0
539	013456	2737	0
255	0123456	2616	01
473	0123456	2970	01
564	0123456	2982	0
1155	0123456	2505	01
579	012346	2825	0
849	0123456	2117	0
484	0123456	2992	0
58	0123456	2575	0
668	012345	2852	1
891	0123456	3041	0
849	0123456	2334	0
997	0123456	2102	0
162	0123456	3070	1
11	0123456	2881	0
389	0123456	2928	0
55	0123456	2463	1
247	012346	3222	1
1698	012346	2460	01
566	0123456	2744	1
1912	0123456	3222	1
1403	0123456	2566	0
1365	0123456	2973	01
735	0123456	2467	01
608	0123456	2320	01
38	0123456	3062	1
1946	0123456	2703	1
224	0123456	3061	1
189	0123456	2872	0
1374	01235	3112	0
468	01346	2203	0
118	0123	3112	0
1874	01235	2559	1
18	0123456	3043	0
1507	0123456	2284	1
475	0123456	2249	01
347	0123456	2185	0
1110	013456	2592	1
838	0123456	2510	0
843	0123456	2174	1
980	0123456	2927	0
309	0123456	2260	0
15	0123456	2216	0
756	01235	2388	0
1122	0123456	2703	1
1890	0123456	2854	0
85	01235	2070	0
645	0123456	2703	1
400	0123456	2592	1
462	01235	2888	0
1332	0123456	2734	1
1137	013456	3223	0
1136	0123456	2680	0
108	0123456	2420	1
460	0123456	2467	01
327	01235	2194	1
246	0123456	2843	01
804	0246	2604	0
1112	01345	2435	0
225	0123456	2435	0
199	0123456	3012	0
583	0123456	2681	0
239	0123456	2111	01
89	0123456	2881	0
450	0123456	3086	1
101	0123456	2854	0
572	02345	2952	01
1643	012345	2246	01
288	0123456	2681	0
1487	0123456	2310	1
325	0123456	2344	0
221	0123456	3065	01
865	0123456	2572	0
50	0123456	2688	01
5	01235	2024	1
618	0123456	2755	1
1775	0123456	2734	1
76	0123456	2745	0
73	01235	2504	0
742	012345	2166	0
89	0123456	2605	0
1837	0123456	3196	0
265	0123456	2225	0
189	0123456	2816	0
1220	0123456	2025	0
774	12345	2071	1
115	0123456	2581	0
1201	0123456	2102	0
1033	013456	2031	0
1317	0123456	2260	0
947	012345	3095	0
215	0123456	2990	0
181	012456	2737	0
609	0123456	2680	0
559	0123456	2485	1
208	0123456	2952	01
1876	0135	2391	0
367	012456	2102	0
44	013456	3149	01
306	0123456	2435	0
380	0135	2549	01
1	0123456	2024	1
1262	0123456	2467	01
478	0123456	2111	01
601	01235	2510	0
582	0123456	2973	01
1895	0123456	2315	0
1757	0123456	2854	0
902	01234	3182	01
1285	0123456	1983	0
408	012346	2952	01
286	013456	2744	1
1310	0234	2025	0
675	01235	3179	0
15	0123456	2751	0
537	0123456	2370	0
80	012346	2789	0
173	012345	2927	0
328	013456	2474	0
587	0123456	2581	0
15	0123456	2593	0
1821	0123456	2389	0
1512	0123456	2669	1
187	013456	2599	0
743	0123456	2111	01
191	0135	3061	1
1556	0123456	2003	0
146	0123456	2583	0
1164	01246	3124	01
33	0123456	2979	0
901	012345	2581	0
137	0123456	2842	0
73	01235	2130	1
47	0123456	2806	0
1327	0123456	1987	0
94	01235	2024	1
101	0123456	2667	0
687	0123456	2537	0
400	0123456	3086	1
691	012345	2797	01
125	0123456	3062	1
9	0123456	2569	0
389	0123456	2224	0246
111	0123456	1995	01
320	01346	2315	0
172	0123456	1990	01
1742	0123456	2332	0
1326	012345	2581	0
346	0123456	2957	0
966	012345	2767	0
661	0123456	2842	0
148	0123456	2854	0
1364	0123456	3082	0
492	0123456	2760	0
965	0123456	2430	3
667	0123456	2965	0
820	01235	2710	1
1627	0246	3119	0
10	01235	3062	1
164	0123456	2957	0
617	0146	3095	0
1464	01235	2581	0
669	0123456	2852	1
1248	013456	2645	0
1119	012346	2591	0
24	0123456	2154	0
726	0123456	2003	0
1688	01235	3207	01
817	012345	2681	0
1613	012456	2102	0
106	0123456	2918	0
1700	0123456	2973	01
1503	0123456	1990	01
1562	0123456	2441	0
613	0123456	2699	0
1278	0123456	2593	0
176	0123456	2852	1
176	0123456	2853	0
68	0123456	2973	01
15	0123456	2975	01
1722	0123456	3025	0
203	0123456	2173	0
1322	02346	2842	0
276	013456	2315	0
783	0123456	2897	0123456
200	0123456	2737	0
264	0123456	2015	01
1172	0123456	2922	0
570	0123456	3136	0
89	0123456	2384	0
923	0123456	2463	1
338	0123456	2842	0
372	01235	3058	0
1202	01235	2388	0
1166	012346	2141	01
520	0123456	2139	0
961	01235	2942	0
961	01235	2943	0
54	0123456	2852	1
479	0123456	2200	01
1797	01235	2888	0
1668	012346	2990	0
445	0123456	1981	0
1736	01235	3111	0
1391	0123456	2435	0
489	0123456	3130	0
249	0123456	2025	0
77	0123456	2510	0
111	0123456	2737	0
1085	0123456	3071	0
708	0123456	3062	1
1612	0146	2881	0
142	0123456	3170	0
1584	01235	2557	0
195	0123456	2672	0
753	01235	2021	0
1667	0123456	2068	1
1765	0123456	2341	01
720	0135	3065	01
985	0123456	2834	0
1427	0123456	2743	0
1808	013456	2592	1
221	0123456	2075	01
166	012346	2284	1
1395	0123456	2425	01
330	01235	2887	0
101	0123456	2533	1
101	0123456	2532	0
432	0123456	3054	0
494	0123456	2311	01
570	0123456	2672	0
1344	0123456	2782	01
300	0123456	2737	0
183	0123456	2003	0
1287	0123456	3062	1
1598	01235	3047	0
69	01235	2660	0
1414	0123456	3032	01
112	0123456	2744	1
454	0123456	2406	0
1831	0123456	2029	01
1763	0123456	2435	0
968	01235	2248	0
1854	0134	2342	01
47	0123456	2737	0
1824	12345	3035	01
653	01246	2332	0
1043	0123456	2927	0
1615	0123456	3192	0
1087	0123456	2593	0
1037	0123456	2580	0
169	0123456	2022	0
308	0123456	2462	0
156	0123456	2852	1
8	0123456	3050	0
1005	0123456	2001	0
555	0123456	2027	0
221	0123456	2503	0
1446	013456	2581	0
980	0123456	2775	0
981	0123456	2389	0
55	0123456	2525	01
55	0123456	2522	0
979	012345	2736	0
1408	0123456	2206	01
16	0123456	2485	1
918	0123456	2139	0
209	12345	2115	1
1304	0123456	2184	0
1885	0123456	2743	0
4	01235	2127	0
1634	0123456	2488	0
1489	012346	2616	01
429	0123456	2773	0
1005	0123456	2692	0
1743	0123456	2829	1
1646	0123456	2725	01
90	0123456	3223	0
651	0123456	3143	1
257	01346	2595	0
625	0123456	2758	01
824	0123456	2908	0
1066	0246	2334	0
631	0123456	2616	01
388	0123456	2593	0
1091	012346	2467	01
101	0123456	2842	0
381	0123456	3070	1
1048	0246	2334	0
1710	0123456	2744	1
726	0123456	2542	0
1486	0123456	3222	1
1023	013456	3062	1
1379	012346	2389	0
383	0123456	2096	01
1192	0123456	3071	0
1017	0123456	2602	0
83	0123456	2744	1
253	0123456	2492	01
99	0123456	2387	0
767	0123456	2148	0
314	0123456	2591	0
1351	0123456	2031	0
744	0123456	2744	1
1471	0123456	2467	01
99	0123456	2389	0
675	01235	2457	0
472	0123456	2466	01
583	0123456	3143	1
1931	0123456	2320	01
185	0123456	2260	0
886	0123456	3077	0
185	0123456	2914	01
25	0123456	2755	1
387	0123456	2219	1
1642	0123456	2593	0
526	0123456	2192	0
967	0123456	3081	1
581	0123456	2111	01
239	0123456	2277	1
1732	012346	2931	01
782	01234	2173	0
576	0123456	2581	0
462	01235	3058	0
44	013456	2370	0
969	01346	2492	01
858	0123456	2767	0
1111	01235	2681	0
1753	0123456	2099	0
339	013456	2173	0
336	0123456	2549	01
876	0123456	3222	1
336	0123456	2355	01
907	01235	2352	0
420	0123456	2490	0
1121	0123456	2973	01
330	01235	2559	1
268	0123456	2842	0
1406	013456	2520	0
1548	0123456	2102	0
484	0123456	3154	01
677	0246	2304	01
704	0146	2255	0
1342	0123456	2973	01
1361	0123456	2467	01
263	0123456	2957	0
1538	12345	2187	1
532	0123456	3035	01
1113	0123456	2498	0
558	024	2166	0
1278	0123456	2737	0
1237	0146	2463	1
912	035	3111	0
376	0123456	3143	1
363	01235	2124	0
1099	1234	3035	01
1014	0123456	2918	0
92	012345	2173	0
16	0123456	2800	0
533	0123456	2521	0
1060	012346	2433	01
122	0123456	2389	0
643	0123456	3225	1
230	0123456	1972	0
956	0123	2503	0
1266	0123456	2927	0
1702	0123456	2737	0
445	0123456	2124	0
568	0123456	3047	0
191	0135	3010	01
21	0123456	2170	0
850	0123456	2924	1
814	0123456	2372	012346
1715	01235	2025	0
1823	0123456	2996	1
182	0135	2024	1
164	0123456	2249	01
139	0123456	2959	01
443	012346	2718	0
1908	123456	2460	01
1062	01235	2170	0
1054	01235	2719	01
946	0123456	2454	0
321	0123456	2304	01
1532	01246	2376	0
269	01235	2124	0
454	0123456	2520	0
643	0123456	2378	01
106	0123456	2672	0
828	0123456	3118	01
472	0123456	2085	01
501	0123456	2025	0
1088	0123456	2341	01
9	0123456	2355	01
106	0123456	2679	0
343	0123456	2374	0
544	0123456	2680	0
544	0123456	2682	0
201	01235	2307	0
129	0123456	2639	0
1000	0123456	2914	01
1941	0123456	2595	0
987	0123456	2061	0
813	0123456	2083	0
390	0123456	2025	0
1356	012345	2581	0
1010	013456	2701	0
516	0123456	3072	0
1687	01235	2488	0
995	0123456	3211	0
296	0123456	2407	1
176	0123456	2206	01
786	012456	2825	0
248	01235	2075	01
1897	0123456	2760	0
108	0123456	2744	1
250	013456	3050	0
186	01235	2825	0
670	0123456	2581	0
1245	0123456	2068	1
520	0123456	3183	0
403	01235	2024	1
821	0123456	2957	0
509	01235	2024	1
1177	0123456	2334	0
1801	0123456	2595	0
413	012346	2334	0
1027	013456	2826	0
752	0123456	2412	0
484	0123456	3207	01
1122	0123456	2015	01
554	012345	2125	1
30	0123456	2680	0
120	0123456	2986	0
409	0123	2398	0
507	0123456	2581	0
1013	0123456	3206	0
1635	0123456	2141	01
552	012346	2998	0
111	0123456	2167	0
1273	012345	2891	0
149	0123456	2581	0
103	0123456	2085	01
420	0123456	2003	0
1595	012456	2830	0
27	0123456	2138	01
1005	0123456	2226	0
1473	0123456	2334	0
11	0123456	3207	01
1140	0123456	2197	0
1333	01235	2024	1
296	0123456	2085	01
89	0123456	2281	0
606	0123456	3062	1
600	01235	2124	0
401	0123456	2505	01
74	0123456	3135	0
494	0123456	2307	0
1528	0123456	2164	1
171	0123456	2743	0
451	012346	3223	0
140	0123456	2415	0
140	0123456	2413	0
36	0123456	2581	0
1060	012346	2334	0
1654	02346	2737	0
569	01235	2024	1
949	0123456	2435	0
991	0123456	2530	01
535	0123456	2806	0
431	012345	2309	0
75	0123456	2872	0
40	0123456	2031	0
359	0123456	2273	1
659	0123456	2370	0
171	0123456	2581	0
208	0123456	2390	0
918	0123456	2083	0
74	0123456	2578	0
211	0123456	2102	0
1951	013456	2458	0
634	0123456	3014	01
1229	013456	3035	01
330	01235	3055	1
330	01235	2502	01
767	0123456	2206	01
1087	0123456	2933	0
144	0123456	2733	0
237	0123456	2179	0123456
281	0123456	2355	01
104	0123456	2342	01
45	0123456	3004	0
415	0123456	2286	0
237	0123456	2173	0
36	0123456	2927	0
1933	01235	3111	0
266	0123456	3128	0
575	013456	2744	1
1707	0123456	2226	0
543	012345	2578	0
907	01235	3062	1
675	01235	2024	1
1947	012346	2117	0
1567	0123456	2681	0
770	0123456	2889	0
1239	012456	2249	01
880	0123456	2083	0
1618	013456	2031	0
754	0123456	2148	0
27	0123456	2254	1
260	0123456	2830	0
363	01235	2398	0
1603	0123456	2334	0
1219	035	2835	0
1078	0123456	2978	01
811	0123456	2217	0
654	0123456	2334	0
1663	0246	2889	0
107	01235	2134	0
1175	0123456	2025	0
958	0123456	2660	0
1345	0123456	2854	0
1666	012345	2332	0
367	012456	2692	0
1061	0246	2581	0
340	0123456	2744	1
57	0123456	2973	01
854	0123456	3222	1
259	0123	2722	0
432	0123456	2021	0
415	0123456	3170	0
44	013456	2744	1
44	013456	2748	1
273	012346	2616	01
184	0123456	2737	0
886	0123456	2848	0
683	01235	2549	01
175	0346	2772	0
161	0123456	2800	0
144	0123456	2468	0123456
364	0246	2406	0
1509	01235	3019	0
2	01235	2512	0
1614	0123456	2825	0
55	0123456	3119	0
577	012345	2800	0
185	0123456	2853	0
547	0123456	2788	1
559	0123456	2686	1
405	0123456	2441	0
647	0123456	2003	0
1298	0135	2549	01
233	01235	2124	0
77	0123456	2785	0
395	0123456	2328	1
626	0123456	2595	0
595	01235	2374	0
66	0123456	2593	0
1305	0123456	2767	0
196	01235	2554	0
1648	013456	2025	0
1357	0123456	2068	1
1129	0123456	2581	0
121	0123456	2173	0
194	0123456	2803	0
44	013456	2632	1
[truncated: 1,037 more rows]
