# Supplementary material for: Environmental change makes robust ecological networks fragile
Source: Nat Commun. 2016 Aug 11;7:12462. doi: 10.1038/ncomms12462 (PMC4987532; doi:10.1038/ncomms12462)
Supplement: Supplementary Data 1 — Host-parasite networks and host extinction sequences in Avida experiments. The compressed archive includes the 100 co-evolved host-parasite networks and the host extinction sequences in the historical scenario. [file ncomms12462-s2.zip › Supplementary_data_S1/host_parasite_network_39.csv]

host_genotype	host_phenotype	parasite_genotype	parasite_phenotype
208	35	1284	013
68	35	1170	03
295	2	1295	012345
186	0	1267	03
680	3	1159	013
162	35	1399	03
269	0	1176	03
41	04	1210	03
299	0	1162	03
57	35	1254	03
540	35	1025	3
349	3	1334	03
173	13	1277	03
21	3	1201	03
109	05	972	03
66	05	1191	013
665	3	986	03
183	0	1344	03
389	0	1113	01
153	3	1201	03
41	04	1078	0
80	35	1192	3
232	13	1165	03
21	3	1385	03
80	35	1359	3
104	3	1385	03
466	046	1115	0
658	035	1143	013
41	04	1288	0
250	05	1104	03
341	2	1295	012345
36	35	954	03
198	35	1143	013
3	0	1403	01234
150	3	1174	013
335	35	944	035
104	3	914	013
547	04	1039	03
260	3	1265	3
237	046	1331	013
81	13	1165	03
29	46	1287	346
250	05	1241	013
400	3	1139	03
141	3	1104	03
331	04	1383	013
173	13	1164	3
564	05	972	03
105	0	896	01
435	3	1085	3
190	2	1295	012345
145	13	1036	3
139	35	1086	3
29	46	1050	01356
185	01	1165	03
387	0	1113	01
134	35	1189	03
438	35	1340	03
585	05	1060	0
166	3	1191	013
149	046	1211	0
337	3	1387	03
220	3	1330	03
112	12	1269	01
530	3	1139	03
485	3	1224	03
42	3	1062	3
172	0	1295	012345
243	05	1022	013
69	035	1234	03
194	046	1047	013
145	13	989	03
131	05	972	03
248	04	1051	01
1	46	1057	03456
149	046	1325	0
453	3	1300	03
187	05	1190	013
713	0	1224	03
497	35	1266	03
760	3	1270	013
774	35	956	3
41	04	1143	013
447	036	1253	036
347	05	944	035
94	0	1072	03
263	3	1007	03
563	3	1228	013
104	3	1246	03
69	035	1050	01356
399	0	1022	013
20	046	1199	01
25	04	1383	013
327	03	997	03
283	0	1103	03
296	046	936	01
53	35	1407	03
48	05	944	035
142	13	1167	03
287	3	1267	03
545	03	936	01
53	35	1408	03
273	0	1267	03
243	05	1262	0
185	01	1320	03
15	2	1295	012345
174	12	1010	01
291	3	1083	03
191	03	936	01
48	05	1212	03
150	3	1330	03
565	35	974	03
30	35	1139	03
25	04	1248	03
110	0	1173	03
2	3	1370	03
2	3	1277	03
640	3	1085	3
25	04	1090	03
144	0	1366	03
159	3	1279	3
470	3	937	34
10	35	1117	3
269	0	1189	03
53	35	1315	03
131	05	1356	03
693	3	1224	03
123	46	900	06
72	04	1278	03
203	06	1291	0
625	35	1054	3
14	35	1237	03
337	3	1202	03
139	35	1337	03
475	05	1115	0
13	346	1073	03
319	3	1027	3
192	3	1267	03
111	3	1318	03
141	3	1132	03
230	06	947	0
194	046	1121	03
8	35	1320	03
222	3	1277	03
208	35	991	13
27	0	1270	013
553	13	1036	3
47	13	1277	03
276	13	1165	03
85	3	1387	03
584	3	1224	03
331	04	1064	03
269	0	1237	03
284	05	1235	01
294	35	1099	03
297	13	1387	03
351	0	944	035
142	13	1412	03
142	13	1411	03
231	13	1165	03
294	35	1305	03
85	3	1069	03
245	13	1387	03
47	13	1319	3
50	6	1255	0346
25	04	1343	03
355	13	1277	03
752	03	944	035
93	1	1220	01
101	12	1169	013
79	35	1134	3
141	3	1106	013
30	35	1070	03
159	3	1124	3
355	13	1206	03
24	3	1092	3
597	0	950	03
104	3	1272	03
80	35	1265	3
398	3	1266	03
457	3	1139	03
32	3	1124	3
366	35	1194	03
862	13	1277	03
135	3	1265	3
13	346	1350	03
392	04	1078	0
126	35	1237	03
215	05	1035	0
25	04	1064	03
21	3	987	3
544	05	1115	0
790	3	1104	03
283	0	1144	03
25	04	1232	0
343	0	1329	0
230	06	901	013
886	2	1314	0234
121	05	1179	01
377	03	1121	03
308	13	964	3
27	0	1334	03
478	3	1084	03
30	35	922	3
415	3	1411	03
222	3	1036	3
45	05	1356	03
358	04	1204	03
43	06	1393	03
165	036	1143	013
181	046	1088	0
182	13	1114	03
170	035	1318	03
114	046	1234	03
193	046	1339	0
142	13	1321	03
353	04	1114	03
77	3	1267	03
77	3	1266	03
80	35	1002	3
639	05	900	06
245	13	1345	013
72	04	1011	0
10	35	1408	03
494	0	1071	0
278	06	1144	03
43	06	898	0
258	04	1386	03
104	3	1228	013
243	05	944	035
277	01	1165	03
337	3	1345	013
110	0	1260	034
326	46	1171	0136
397	3	1230	013
360	036	1051	01
3	0	1180	0
269	0	1264	03
324	0	1284	013
274	046	1331	013
111	3	1139	03
482	35	1270	013
616	3	1282	3
264	0	997	03
210	3	1007	03
32	3	1162	03
25	04	1013	03
263	3	1197	3
283	0	1056	03
317	3	1141	34
42	3	1107	03
360	036	1256	03
79	35	1379	3
42	3	1294	3
42	3	1295	012345
170	035	1032	0
187	05	1022	013
608	0	1224	03
725	06	1253	036
90	3	1043	03
205	35	1207	03
183	0	1140	03
278	06	1056	03
59	04	1069	03
59	04	1301	03
145	13	1277	03
32	3	1276	3
77	3	1297	03
444	35	1054	3
41	04	1051	01
28	13	1320	03
177	3	1380	03
275	3	1200	3
72	04	1344	03
791	3	1009	013
181	046	1115	0
43	06	1255	0346
10	35	1296	03
43	06	1253	036
161	035	1273	03
540	35	1134	3
723	04	1344	03
149	046	928	0
490	06	1253	036
730	3	1359	3
383	3	1265	3
768	0	1270	013
199	05	1408	03
724	3	1036	3
181	046	1136	03
613	3	1283	3
48	05	971	0
69	035	1394	013
268	013	1054	3
27	0	1266	03
111	3	1249	3
366	35	1267	03
42	3	1245	013
42	3	981	3
467	06	1237	03
68	35	1372	03
111	3	1065	3
704	06	972	03
42	3	1085	3
57	35	1305	03
206	46	1057	03456
197	035	1077	0
121	05	1311	0
679	046	1325	0
267	3	1224	03
656	3	1085	3
306	35	944	035
284	05	1207	03
446	3	1070	03
150	3	1396	03
171	05	1115	0
48	05	900	06
128	3	1139	03
146	35	1207	03
831	35	1134	3
90	3	1104	03
262	0	1304	03
317	3	1068	35
150	3	1376	013
364	3	1085	3
245	13	1277	03
185	01	1162	03
42	3	1265	3
808	04	1064	03
78	13	1344	03
159	3	1139	03
180	13	1320	03
737	3	914	013
25	04	1122	03
91	06	1400	01
355	13	1412	03
210	3	1364	03
41	04	1307	01
77	3	1152	03
318	0	1205	01
247	13	1370	03
141	3	1309	013
516	3	1366	03
7	35	1057	03456
262	0	1371	03
105	0	1016	01
57	35	1207	03
247	13	1277	03
228	01	1115	0
90	3	1177	03
356	0	1115	0
748	05	1149	013
196	123	1257	03
215	05	1273	03
25	04	1227	03
757	046	994	034
77	3	1157	03
829	02	1138	0
157	046	1207	03
21	3	1070	03
542	3	1249	3
82	0	1284	013
297	13	1202	03
2	3	989	03
222	3	1411	03
647	05	944	035
49	3	1036	3
43	06	1324	0
27	0	1224	03
334	03	971	0
285	35	1223	3
72	04	1250	013
325	46	1255	0346
41	04	1209	03
177	3	1136	03
139	35	1195	013
512	0	1284	013
126	35	1041	03
673	35	1258	03
121	05	907	03
539	35	1134	3
395	035	1356	03
334	03	1236	3
132	35	946	0135
502	2	1295	012345
77	3	1270	013
183	0	917	03
85	3	1345	013
10	35	1161	03
238	12	1404	01
188	0	1263	013
133	3	1085	3
517	3	1364	03
232	13	1320	03
118	0	1139	03
90	3	1331	013
104	3	1197	3
274	046	1106	013
180	13	1276	3
706	0	1189	03
59	04	1387	03
189	0	944	035
261	35	1054	3
142	13	989	03
66	05	977	0
79	35	1244	3
628	05	907	03
200	35	1050	01356
786	05	1377	013
429	06	1213	0
192	3	1111	03
184	3	1092	3
209	046	1285	01
98	3	988	03
401	1	1331	013
68	35	1143	013
83	3	1331	013
145	13	1068	35
144	0	916	03
546	3	1139	03
590	3	1224	03
392	04	1307	01
266	3	1356	03
144	0	918	03
66	05	1149	013
244	05	1115	0
568	3	1367	03
175	35	1124	3
233	3	1265	3
99	04	1270	013
36	35	933	013
279	35	1349	03
204	05	972	03
66	05	905	013
104	3	1158	03
144	0	1162	03
488	3	931	013
163	46	1255	0346
165	036	1353	03
55	3	1270	013
83	3	1023	03
629	35	953	035
84	3	1202	03
458	3	1266	03
113	6	1252	036
704	06	1397	03
77	3	1029	03
41	04	1040	01
150	3	901	013
558	3	1224	03
304	046	1325	0
165	036	1256	03
13	346	1234	03
435	3	1265	3
170	035	988	03
498	3	967	3
36	35	1331	013
335	35	951	3
105	0	1371	03
358	04	1037	03
184	3	1093	3
153	3	987	3
202	35	1086	3
293	3	1036	3
142	13	1370	03
142	13	1277	03
666	06	1237	03
297	13	1070	03
47	13	920	013
177	3	1085	3
77	3	1334	03
375	3	1387	03
79	35	1025	3
75	35	1320	03
258	04	1410	0
392	04	1051	01
243	05	1190	013
197	035	1143	013
210	3	914	013
516	3	1092	3
244	05	979	0
151	046	1056	03
560	3	1387	03
14	35	1102	3
275	3	1139	03
90	3	1240	03
99	04	962	03
187	05	1149	013
193	046	1088	0
177	3	912	3
81	13	1320	03
49	3	1097	03
49	3	1096	03
181	046	1199	01
342	3	1119	013
477	13	1277	03
291	3	1174	013
454	35	1134	3
21	3	1249	3
21	3	1246	03
484	3	1267	03
62	35	1284	013
437	05	1235	01
309	35	1331	013
429	06	972	03
240	13	1277	03
105	0	1098	0
220	3	1356	03
47	13	1068	35
565	35	1237	03
320	04	1051	01
519	0	1013	03
343	0	1056	03
36	35	1194	03
281	0	1191	013
609	06	1373	03
552	06	1076	03
111	3	1200	3
42	3	912	3
553	13	1370	03
141	3	1331	013
133	3	1223	3
30	35	1124	3
201	35	1357	03
237	046	904	013
347	05	977	0
244	05	1136	03
104	3	960	03
104	3	1007	03
22	0	1114	03
764	35	956	3
598	0	1189	03
153	3	1249	3
282	06	972	03
115	2	1295	012345
77	3	1009	013
672	0	977	0
570	46	1255	0346
143	3	917	03
16	35	956	3
683	13	1387	03
354	3	1224	03
2	3	1319	3
552	06	1050	01356
371	12	1404	01
42	3	1054	3
42	3	1359	3
570	46	1038	34
538	04	1383	013
499	04	1156	0
118	0	1228	013
258	04	1013	03
32	3	1320	03
450	06	1255	0346
450	06	1253	036
141	3	1024	03
76	046	1270	013
316	46	1253	036
351	0	1022	013
111	3	1301	03
150	3	1104	03
72	04	965	0
612	0	1284	013
104	3	1160	013
206	46	1260	034
69	035	1015	03
25	04	1156	0
643	035	1258	03
554	04	1256	03
25	04	1114	03
176	3	1068	35
447	036	969	03
370	0	1312	01
201	35	1057	03456
201	35	1054	3
248	04	1256	03
179	6	1253	036
42	3	1223	3
51	12	1120	01
686	46	1255	0346
181	046	1339	0
159	3	1185	03
387	0	1402	01
27	0	1112	03
68	35	929	03
319	3	907	03
