# Supplementary material for: Environmental change makes robust ecological networks fragile
Source: Nat Commun. 2016 Aug 11;7:12462. doi: 10.1038/ncomms12462 (PMC4987532; doi:10.1038/ncomms12462)
Supplement: Supplementary Data 1 — Host-parasite networks and host extinction sequences in Avida experiments. The compressed archive includes the 100 co-evolved host-parasite networks and the host extinction sequences in the historical scenario. [file ncomms12462-s2.zip › Supplementary_data_S1/host_parasite_network_4.csv]

host_genotype	host_phenotype	parasite_genotype	parasite_phenotype
356	3	2086	3
1550	3	2321	3
1390	3	2629	3
429	0	2298	0
587	3	2333	3
1159	0	2204	0
929	0	2302	0
719	3	2587	3
411	3	2086	3
355	3	2086	3
418	3	2139	3
838	3	2333	3
1055	3	2086	3
528	3	2258	3
569	3	2265	3
528	3	2076	3
730	3	2464	3
224	3	2555	3
1852	0	2061	0
964	0	2061	0
1859	3	2321	3
1086	3	2595	3
457	0	2325	0
1104	3	2595	3
263	0	2302	0
926	35	2555	3
784	36	2173	3
687	3	2555	3
1105	0	2314	0
1878	0	2204	0
1294	3	2294	3
1728	3	2333	3
1402	3	2076	3
852	3	2076	3
356	3	2629	3
1847	0	2302	0
309	3	2128	3
1022	0	2347	01
519	3	2086	3
356	3	2333	3
186	3	2159	3
1289	0	2204	0
1760	0	2302	0
703	0	2347	01
275	0	2194	0
813	0	2204	0
761	3	2272	3
110	3	2076	3
777	3	2209	3
1056	0	2084	0
700	3	2464	3
633	3	2333	3
110	3	2495	3
1458	3	2076	3
786	3	2086	3
1157	0	2547	01
645	0	2298	0
647	3	2086	3
1252	3	2076	3
1553	3	2076	3
832	3	2555	3
397	1	2461	01
731	3	2333	3
1737	3	2258	3
289	3	2555	3
411	3	2273	3
357	3	2287	3
1464	0	2409	0
1470	0	2204	0
1157	0	2204	0
1612	0	2585	0
36	3	2159	3
97	2	2225	2
1006	3	2258	3
726	0	2347	01
960	3	2588	3
71	3	2159	3
642	3	2076	3
528	3	2556	3
1174	0	2659	0
421	3	2086	3
528	3	2189	3
1902	3	2555	3
528	3	2346	3
1278	3	2076	3
536	3	2076	3
887	3	2076	3
1063	3	2273	3
244	3	2595	3
775	0	2302	0
1850	0	2347	01
606	3	2340	3
29	3	2555	3
673	0	2659	0
592	35	2555	3
778	3	2258	3
647	3	2294	3
152	3	2555	3
775	0	2204	0
1061	3	2629	3
1963	0	2347	01
1205	3	2495	3
1549	3	2555	3
1276	3	2595	3
110	3	2588	3
1085	3	2333	3
1326	3	2595	3
967	3	2294	3
642	3	2588	3
1574	3	2588	3
309	3	2640	3
1289	0	2347	01
275	0	2654	0
982	3	2626	3
736	0	2261	01
1397	0	2061	0
1109	0	2655	0
692	3	2076	3
1494	0	2302	0
289	3	2086	3
590	3	2086	3
1473	036	2655	0
797	3	2125	3
1224	3	2595	3
305	3	2555	3
760	0	2061	0
92	3	2555	3
1247	3	2555	3
1708	3	2076	3
760	0	2267	0
1197	0	2302	0
701	3	2588	3
617	3	2555	3
834	3	2364	3
569	3	2159	3
1742	3	2555	3
1143	3	2076	3
938	0	2204	0
969	3	2464	3
1471	3	2588	3
1139	3	2076	3
1391	0	2223	0
1076	3	2076	3
475	3	2595	3
357	3	2558	3
1474	3	2076	3
925	3	2495	3
777	3	2076	3
756	0	2271	01
368	3	2086	3
357	3	2076	3
812	0	2152	0
1190	3	2555	3
736	0	2157	01
528	3	2207	3
590	3	2402	3
71	3	2258	3
561	3	2555	3
1100	3	2086	3
1257	3	2588	3
737	3	2086	3
1112	3	2464	3
275	0	2204	0
76	35	2629	3
805	3	2086	3
794	3	2333	3
1771	0	2403	0
480	3	2588	3
207	3	2086	3
581	0	2061	0
1405	3	2086	3
939	0	2547	01
372	3	2495	3
694	3	2158	3
1514	3	2076	3
1533	0	2529	0
778	3	2207	3
838	3	2464	3
309	3	2076	3
914	0	2061	0
590	3	2321	3
838	3	2277	3
461	3	2464	3
519	3	2555	3
655	03	2555	3
880	0	2585	0
817	3	2076	3
647	3	2321	3
157	3	2555	3
76	35	2555	3
449	3	2333	3
1440	35	2555	3
726	0	2474	0
1475	3	2159	3
1498	3	2287	3
1220	3	2076	3
1033	0	2223	0
313	2	2316	2
515	3	2258	3
778	3	2076	3
834	3	2495	3
741	3	2495	3
606	3	2464	3
1013	0	2204	0
1685	0	2204	0
721	3	2076	3
1145	0	2223	0
356	3	2273	3
704	0	2566	0
595	0	2204	0
71	3	2076	3
766	3	2076	3
372	3	2364	3
520	3	2287	3
797	3	2495	3
1070	0	2237	0
1666	3	2076	3
573	35	2555	3
