# Supplementary material for: Environmental change makes robust ecological networks fragile
Source: Nat Commun. 2016 Aug 11;7:12462. doi: 10.1038/ncomms12462 (PMC4987532; doi:10.1038/ncomms12462)
Supplement: Supplementary Data 1 — Host-parasite networks and host extinction sequences in Avida experiments. The compressed archive includes the 100 co-evolved host-parasite networks and the host extinction sequences in the historical scenario. [file ncomms12462-s2.zip › Supplementary_data_S1/host_parasite_network_40.csv]

host_genotype	host_phenotype	parasite_genotype	parasite_phenotype
1573	035	4143	03
233	035	4226	035
430	035	3519	0135
541	1	3765	013
848	035	3536	0
547	1	4293	01
437	2	3998	02
791	35	3851	035
697	2	3687	12
791	35	3854	035
30	2	4301	02
765	2	3013	23
1271	035	4080	0
360	2	3687	12
210	4	4289	34
441	35	3298	035
968	3	2797	013
2065	0	2853	0
39	1	2779	1
1031	035	3842	0
2429	035	2928	01
1033	4	3457	345
1210	3	3883	013
2269	1	3452	13
2228	035	3288	34
710	35	4258	13
1218	035	3024	012
141	2	3671	02
415	0	3503	0
184	35	3965	013
1692	035	3868	0345
1656	35	3761	03
1197	035	3342	0
2327	35	4338	0135
368	2	3160	012
131	2	3674	02
384	035	4359	01345
1993	35	4298	125
485	035	4367	035
454	035	4088	3
214	1	3758	0134
255	35	2820	013
554	35	4303	03
1713	035	2966	0135
510	2	3043	012
2320	035	3538	0
509	35	2912	013
977	35	3463	035
184	35	4039	03
1709	2	4347	0123
5	4	4051	34
1594	03	3776	013
846	35	4157	0125
356	035	3911	0
282	1	3875	01
129	035	4080	0
126	2	3024	012
393	2	4061	2
233	035	3350	34
287	1	3269	013
724	1	3765	013
2228	035	4078	013
915	4	2884	034
518	035	3828	34
1704	2	4037	02
661	35	2833	035
187	35	3906	0134
1361	035	3350	34
435	4	2856	03456
321	2	4001	012
282	1	4028	013
382	1	4048	0135
564	035	4003	3
515	2	3347	23
165	35	3485	3
1529	03	3227	0
241	4	4322	034
1922	4	3945	034
1390	35	2921	35
116	35	2982	35
1685	035	3209	01345
884	035	3664	01235
287	1	3594	1
1973	035	4190	015
202	4	4355	34
823	35	3047	3
1115	35	3294	3
2399	03	3441	0
995	035	3342	0
769	035	2892	0
614	2	3185	01235
1717	035	3227	0
1503	2	4347	0123
931	3	3239	013
905	035	3801	0
879	035	3391	03
606	35	3556	3
1686	035	3371	015
262	2	4053	02
276	035	2943	34
1321	4	2806	34
106	4	3962	034
661	35	4311	35
1067	035	3088	34
1057	035	4180	013
377	035	4119	0
236	0135	4136	13
10	1	3121	01
1924	035	3529	135
247	035	3039	0
368	2	2963	012
475	4	4116	04
899	035	3786	012
472	35	3427	035
674	35	2796	123
491	35	2837	35
386	1	4253	013
1126	4	3705	034
335	35	3854	035
216	035	3431	3
1766	35	3857	3
1308	3	4262	0234
1185	35	2915	03
383	035	3187	01235
383	035	3185	01235
770	035	3288	34
1274	03	3443	0135
1181	2	3185	01235
185	4	3204	04
99	1	2847	012
2057	035	3227	0
319	4	4235	034
466	1	3822	01
781	35	3951	03
324	2	4347	0123
1721	035	4302	3
1458	0	4028	013
519	2	2796	123
423	1	4263	013
356	035	3341	0
1644	03	3375	015
873	3	3804	235
147	1	2779	1
808	1	3256	013
1243	2	3024	012
76	2	2858	0123
2195	2	4347	0123
1813	035	2951	01
1556	0135	2943	34
512	1	2870	01
103	35	2834	0123
582	4	3422	034
346	2	3164	0125
616	1	2795	013
1749	035	3158	0
717	2	4054	2
1336	035	3227	0
90	1	3965	013
1033	4	4266	01345
1079	35	4362	34
1802	035	3053	3
1353	2	3597	02
652	4	3794	04
804	035	3227	0
134	2	4157	0125
1422	0	3416	0
518	035	2943	34
676	3	2858	0123
651	1	3062	013
1099	035	3285	013
1663	35	3775	3
336	3	3002	3
35	12	4266	01345
103	35	3052	3
496	035	4148	03
703	1	3822	01
1928	035	3868	0345
549	035	3996	013
846	35	4162	01235
472	35	3298	035
393	2	3605	23
1300	1	3683	01
319	4	2973	034
583	2	3024	012
438	1	2964	13
53	2	3784	012
852	035	3786	012
896	035	2821	3
7	1	4028	013
1491	35	3407	035
803	35	3965	013
951	2	3208	235
336	3	3589	035
1013	4	3944	04
905	035	3259	3
1340	035	3259	3
1395	35	3951	03
538	35	3052	3
494	1	3438	13
576	2	4285	23
698	0135	3211	013
960	35	4094	3
246	035	3500	03
165	35	3364	0125
1379	1	3683	01
135	4	3705	034
55	1	4114	1
1383	35	4039	03
592	035	3598	3
1759	4	3426	034
488	035	3350	34
1306	35	3688	0145
926	35	3854	035
29	4	3366	034
426	1	4028	013
317	2	3214	02
1008	0135	3020	3
1211	035	3911	0
739	1	3822	01
31	035	4347	0123
151	4	3944	04
606	35	3546	35
177	2	3509	12
230	1	3909	01
22	4	3670	34
626	035	4060	34
594	2	4347	0123
550	03	3428	03
1291	12	3415	01
426	1	4323	01
798	35	3322	3
530	0135	4283	03
340	1	2870	01
943	035	4207	01
216	035	3642	0125
2155	035	3259	3
3	1	4231	1
838	035	2818	0
440	2	4157	0125
838	035	2817	013
838	035	3214	02
835	03	3484	0123
1064	035	2803	0135
49	1	4154	1
697	2	4298	125
1481	01	3909	01
172	035	4352	34
9	2	4108	012
1056	1	4028	013
242	2	2929	123
1008	0135	3209	01345
1582	035	3476	0
934	1	2843	01
2016	0	3227	0
826	1	3650	13
1020	35	4157	0125
1062	1	4381	01
1588	035	3187	01235
1001	4	3705	034
19	4	3192	034
297	035	3369	0135
581	2	2894	12
1073	35	4319	0345
1224	035	3028	0
610	4	3705	034
1676	03	3463	035
157	4	2900	04
1129	2	4061	2
762	035	3839	03
920	4	3244	034
305	2	4301	02
144	035	2943	34
1681	2	4141	02
332	03	2918	03
89	1	3965	013
381	2	3167	12
275	4	3630	034
86	35	3482	035
432	4	2897	04
302	35	4193	013
164	4	4319	0345
1049	035	4157	0125
66	2	4347	0123
388	35	3598	3
1415	0	3635	012
1561	035	2841	3
115	35	3463	035
480	012	4237	013
1273	0	2789	013
319	4	3366	034
282	1	2988	013
282	1	2985	01
90	1	3981	1
512	1	3594	1
421	1	3007	01
153	35	3692	0345
1468	1	4048	0135
2157	3	3071	0123
985	2	4236	012
918	35	4183	35
796	4	3591	034
835	03	2966	0135
710	35	3962	034
64	35	3670	34
1948	0	4320	013
1128	035	3722	024
387	1	4180	013
220	035	3734	01235
427	2	3336	23
165	35	2970	35
1859	35	3804	235
430	035	3006	0135
430	035	3009	0
863	0345	2900	04
1753	35	3761	03
84	035	4369	0
949	03	4284	03
261	035	2821	3
1890	4	3402	34
606	35	3718	235
866	35	3531	345
333	2	3755	12
825	35	2837	35
929	035	3690	3
1076	35	4126	0123
602	35	2871	34
121	1	2896	1
1098	035	3278	34
1924	035	2820	013
1167	4	3630	034
720	035	3537	0
1632	2	4061	2
1456	35	3783	03
512	1	4271	013
77	35	3535	03
996	35	3306	235
1522	35	4284	03
7	1	4323	01
1128	035	3947	03
487	2	3185	01235
860	35	4210	035
411	1	2843	01
321	2	3474	012
170	1	3570	01
430	035	3823	0135
461	35	3429	35
892	035	3069	0
1848	4	3244	034
281	035	3756	0
791	35	3295	05
936	3	3804	235
801	4	3712	034
101	1	3659	0123
318	4	4321	0134
99	1	3786	012
1707	03	4311	35
1960	0	3416	0
61	35	4133	34
885	35	3213	0134
304	35	3508	5
1405	035	4380	3
319	4	4244	034
173	2	4301	02
560	35	3052	3
146	2	3023	02
146	2	3024	012
398	35	3545	35
146	2	3026	02
152	4	4266	01345
863	0345	4023	0
302	35	3661	013
604	35	4309	05
2113	2	3306	235
452	2	2963	012
1736	35	2912	013
1676	03	3675	035
712	1	4298	125
1900	0	2797	013
2304	35	3322	3
219	035	4038	0125
485	035	2821	3
7	1	2778	013
7	1	2779	1
1247	1	3800	013
649	0	2951	01
726	1	3501	01
411	1	4114	1
604	35	4012	03
1254	35	4258	13
285	1	4096	013
1737	035	4062	013
97	2	3621	23
982	35	2801	13
799	035	3094	0
1316	035	2798	01
1165	035	3628	015
687	4	3457	345
553	2	3901	2
1220	01235	3402	34
1067	035	4062	013
115	35	3675	035
2192	2	4264	0123
11	2	4189	012
327	1	2797	013
251	4	4321	0134
601	2	3810	02
1304	035	3522	0
103	35	3857	3
1049	035	4162	01235
1933	4	3426	034
178	35	4163	035
337	2	3755	12
5	4	3667	34
2326	35	2921	35
1277	1	3438	13
1278	035	3349	014
1863	35	3132	03
1627	035	4065	34
1728	035	3766	3
973	35	4252	03
305	2	3292	02
1465	035	4265	3
1421	35	3962	034
2279	03	4003	3
1374	1	4347	0123
1380	035	3356	0
445	035	4098	012
709	35	3888	013
869	12	3520	01
1406	035	3418	0
1811	035	3868	0345
2036	035	3511	1235
978	35	3174	235
868	035	3223	0
1485	35	2834	0123
711	035	4372	3
154	4	3426	034
676	3	3392	013
767	35	4179	03
213	35	2833	035
1800	035	3625	03
898	1	4033	0123
695	035	4282	01345
1380	035	3227	0
249	035	3066	023
322	035	4266	01345
11	2	3068	012
414	35	3517	34
1915	2	3786	012
353	1	3242	013
301	035	3611	0
991	035	4229	3
855	1	3242	013
605	1	3469	01
11	2	3067	12
676	3	3731	3
466	1	3083	01
95	035	2821	3
220	035	4197	0125
2316	35	4129	34
1040	035	3205	0
2640	0	3762	0
641	2	3943	0125
356	035	4365	0
596	035	4375	01
596	035	4376	0
1064	035	3391	03
923	35	2934	013
1456	35	4333	3
165	35	3549	0125
999	35	3601	34
1456	35	3132	03
328	2	3634	235
1893	1	2985	01
165	35	3546	35
2213	35	3857	3
572	2	3023	02
637	2	3998	02
494	1	3957	013
494	1	3956	1
945	1	3594	1
761	1	3024	012
1747	35	3761	03
13	4	4319	0345
952	035	3868	0345
1331	1	4234	013
1020	35	3709	3
140	035	3024	012
2672	035	4218	0134
1099	035	4143	03
49	1	4227	1
1737	035	4060	34
878	035	4143	03
478	2	3347	23
878	035	4148	03
524	2	3024	012
1213	0	2951	01
44	35	2850	35
1707	03	3933	03
446	2	3837	012
1154	2	3621	23
29	4	2839	034
2093	035	3185	01235
411	1	3870	01
1479	035	3734	01235
968	3	3266	013
72	2	3484	0123
17	1	3242	013
247	035	4083	0
216	035	3164	0125
1532	035	4088	3
2167	1	3765	013
596	035	4001	012
2392	01235	3209	01345
1070	035	3259	3
420	2	3587	02
68	2	3135	01235
81	2	4346	2
401	2	2796	123
348	1	2912	013
348	1	2917	01
216	035	3172	01235
1578	4	3705	034
1928	035	4180	013
954	35	3105	035
2379	03	4088	3
736	0135	3209	01345
1279	1	3666	12
1411	4	4359	01345
800	4	4266	01345
472	35	4163	035
545	1	3135	01235
1743	35	2912	013
468	4	3630	034
1841	03	2855	01
437	2	4347	0123
947	035	3441	0
2415	035	3342	0
1010	35	4362	34
846	35	2966	0135
1745	35	4057	35
22	4	2806	34
2224	2	4189	012
1712	35	3962	034
635	35	4311	35
781	35	3854	035
562	3	3804	235
583	2	3837	012
988	035	3911	0
88	035	4272	0
1585	2	3671	02
816	35	4284	03
326	35	4177	015
1293	1	3067	12
419	035	3223	0
698	0135	4287	3
1874	35	3788	03
115	35	4210	035
919	4	3079	04
2599	35	3946	0135
844	0135	3679	013
829	03	3214	02
1896	035	3911	0
710	35	4042	01345
1064	035	4048	0135
216	035	4249	03
1121	035	3664	01235
1192	35	3634	235
301	035	3996	013
301	035	3997	013
2218	35	3965	013
302	35	4338	0135
579	2	2796	123
1526	2	3306	235
977	35	4210	035
290	2	3577	12
1737	035	2881	013
1361	035	3158	0
882	2	4061	2
399	4	4321	0134
259	12	3597	02
29	4	3781	034
2151	035	3251	01
1976	035	3838	03
398	35	2967	03
136	2	3164	0125
138	2	3291	012
127	4	4211	45
1446	35	3543	035
1053	2	3786	012
249	035	4332	3
1962	035	4178	013
1555	1	3786	012
437	2	3233	02
871	1	3594	1
700	03	3288	34
282	1	3126	013
203	1	3239	013
725	4	3781	034
747	035	3047	3
155	0135	4359	01345
1700	3	2794	3
686	35	4284	03
1248	35	4297	3
1067	035	3335	013
64	35	2806	34
1152	4	4049	345
28	2	3464	2
1483	2	2781	012
2102	035	3598	3
851	4	4319	0345
799	035	2822	0
435	4	3962	034
29	4	3945	034
31	035	4284	03
548	35	4146	34
914	035	3052	3
1797	03	4157	0125
719	4	3962	034
472	35	4095	035
529	035	2827	0
1119	35	3641	3
1028	2	2796	123
23	4	3159	34
280	35	2876	13
1024	035	3100	3
298	35	4028	013
94	1	3991	01
2278	035	3328	0135
1708	2	3620	23
914	035	4245	03
2484	035	3479	0
769	035	3037	0
1719	4	3705	034
2008	1	3965	013
446	2	3024	012
1135	035	2829	0
2247	035	3732	0135
247	035	2829	0
55	1	2843	01
669	035	3801	0
1921	0135	3209	01345
166	2	3919	012
504	2	3185	01235
878	035	3028	0
90	1	4263	013
149	4	3962	034
301	035	2827	0
805	1	4231	1
1520	035	4040	13
611	1	3825	1
1187	2	3164	0125
1811	035	3441	0
1476	2	2894	12
143	2	4347	0123
1889	35	3902	3
1625	4	3896	034
1147	2	3621	23
1581	1	3392	013
846	35	3488	023
61	35	3328	0135
379	035	3701	0
227	2	3093	02
598	035	3534	3
33	2	3163	125
598	035	3532	3
33	2	3167	12
554	35	3761	03
628	2	2929	123
55	1	3869	013
1672	035	3263	0
1136	1	2779	1
424	035	3454	03
673	1	3688	0145
635	35	3851	035
1445	035	3227	0
297	035	4243	03
1049	035	2773	05
304	35	2921	35
1834	035	3829	01345
18	46	3944	04
527	35	2796	123
1711	2	3687	12
1629	35	3598	3
765	2	3208	235
635	35	3104	035
635	35	3106	03456
86	35	2786	01345
984	0	3480	02
160	2	3786	012
659	1	2957	01
735	35	3605	23
355	2	4030	0123
152	4	2948	34
503	03	3402	34
1127	2	3566	012
1218	035	3093	02
87	2	4347	0123
289	35	4049	345
907	035	4229	3
1561	035	3052	3
1834	035	3209	01345
1528	12	3494	2
2094	03	4037	02
759	2	3046	012
1393	035	3263	0
977	35	4350	25
130	2	4347	0123
831	1	3242	013
1151	035	3761	03
1304	035	4062	013
527	35	4258	13
2641	0	3745	03
733	1	3007	01
336	3	4205	03
1419	035	2978	0135
2121	12	3024	012
78	4	3517	34
604	35	3543	035
1223	2	2929	123
922	012	4040	13
133	35	4202	13
662	4	3944	04
695	035	4266	01345
2097	035	2928	01
336	3	3142	3
387	1	2844	013
171	4	3288	34
1465	035	3970	0
15	2	3605	23
1175	3	4308	013
187	35	3605	23
1099	035	3088	34
933	4	3293	034
1051	3	4241	3
657	2	3634	235
912	035	3141	01235
550	03	3854	035
439	4	3293	034
662	4	3304	04
209	2	3786	012
1380	035	4382	035
703	1	2805	01
775	4	3896	034
61	35	3668	013
1349	0135	4362	34
253	035	3023	02
676	3	3883	013
461	35	4240	5
165	35	3859	3
696	2	4267	12
715	35	2871	34
165	35	3853	05
1008	0135	3527	0
839	1	3438	13
366	2	4301	02
291	1	4293	01
1149	035	3479	0
291	1	4291	01
1455	035	4180	013
85	4	3209	01345
706	2	3964	01235
325	035	4266	01345
528	1	3687	12
1527	35	4163	035
917	1	2985	01
165	35	3294	3
661	35	4160	035
2006	2	4347	0123
1230	1	3655	0125
539	1	3382	013
893	35	3854	035
796	4	4130	034
1339	1	4091	013
204	35	4163	035
1859	35	3585	0345
606	35	2906	3
254	4	4132	045
1806	35	3407	035
863	0345	3243	035
863	0345	3242	013
329	1	3376	013
61	35	3080	34
178	35	3854	035
268	2	3605	23
1493	35	3718	235
726	1	4254	01
655	35	3107	3
848	035	3036	0
1428	035	3297	013
981	035	4372	3
17	1	3643	01345
1344	4	4319	0345
978	35	3634	235
394	1	4347	0123
142	2	3024	012
967	1	4293	01
453	2	3634	235
28	2	3901	2
139	4	3896	034
398	35	3165	3
527	35	3192	034
3	1	3706	013
387	1	2788	013
458	1	3594	1
1626	035	2943	34
398	35	3765	013
901	03	3399	0
2350	2	3755	12
2324	035	3209	01345
298	35	3564	03
18	46	4319	0345
55	1	3870	01
82	035	3211	013
396	012	3470	035
748	2	3804	235
184	35	3812	013
846	35	4106	3
38	4	4049	345
1495	12	4062	013
202	4	3402	34
542	35	3407	035
249	035	3572	045
158	35	4210	035
1571	3	4262	0234
158	35	4212	3
863	0345	3424	0
54	2	4347	0123
905	035	2796	123
952	035	4178	013
82	035	3322	3
356	035	3154	01
947	035	3868	0345
585	35	3598	3
1696	035	3417	01
1492	35	3787	5
255	35	3089	345
156	035	2900	04
1031	035	3911	0
222	1	2797	013
247	035	3040	0
1985	1	3140	013
356	035	2951	01
1701	4	3962	034
856	1	2912	013
1697	0	2880	02345
642	1	4104	13
698	0135	4266	01345
2170	035	2940	0
336	3	2797	013
2498	035	3047	3
977	35	4349	03
1889	35	3596	34
1353	2	3674	02
1277	1	4253	013
738	35	4249	03
1940	035	3690	3
1078	4	3908	034
978	35	3107	3
1144	4	3932	034
501	03	4302	3
217	4	3288	34
263	4	3629	034
975	35	4362	34
548	35	2954	03
866	35	3153	05
2311	1	3644	01
404	035	3842	0
1036	2	4290	02
717	2	4209	02
1959	035	3441	0
564	035	3350	34
1076	35	3322	3
2332	2	3026	02
450	2	3260	235
233	035	3843	0
1702	035	3724	03
943	035	3263	0
165	35	2835	3
2175	35	4258	13
282	1	2784	01
1383	35	3962	034
1787	13	4179	03
414	35	3601	34
2169	035	3341	0
439	4	3932	034
375	1	4025	013
1861	1	4185	012
165	35	3861	03
210	4	4358	34
780	035	3961	3
687	4	3742	04
848	035	3912	3
1862	4	3908	034
1135	035	3227	0
908	03	3987	035
161	035	4274	0
568	2	3208	235
560	35	3782	3
1183	35	3253	035
267	2	2796	123
1561	035	4245	03
246	035	3442	013
789	03	2785	03
15	2	3982	2
1115	35	4310	035
1196	035	3609	0
730	1	4293	01
1827	0135	4062	013
165	35	3052	3
1234	35	3854	035
1575	035	3909	01
1375	35	3463	035
304	35	3447	13
172	035	3214	02
165	35	3246	3
657	2	3863	2
382	1	3328	0135
549	035	4221	0
247	035	4302	3
714	035	4229	3
941	1	3721	01
555	35	3906	0134
459	2	2781	012
1099	035	4062	013
403	35	3713	3
1032	4	4116	04
2414	0	4318	0125
1096	3	2790	3
541	1	3242	013
2267	03	3251	01
2215	03	4284	03
1031	035	3037	0
2443	035	3158	0
606	35	3715	3
192	1	4096	013
1610	35	3947	03
138	2	4001	012
2217	035	3479	0
236	0135	2876	13
1391	1	3805	013
1471	2	3634	235
648	035	2821	3
569	2	3024	012
200	2	3453	12
2264	035	3218	013
247	035	3227	0
527	35	3745	03
481	3	3854	035
1217	1	2847	012
2152	35	3260	235
458	1	3273	1
100	4	3402	34
526	2	2781	012
873	3	2795	013
84	035	3697	0
527	35	2801	13
1969	2	3167	12
688	2	3755	12
1813	035	2950	01
1341	035	4220	0
1743	35	3438	13
582	4	3244	034
223	45	3979	34
436	35	3322	3
1265	35	2869	01235
296	1	2981	01
1970	035	3289	3
1994	2	3786	012
274	2	3815	02
1852	035	3223	0
104	4	4116	04
1165	035	4157	0125
286	035	3655	0125
863	0345	3047	3
742	035	3344	03
1276	2	3185	01235
866	35	2821	3
1041	035	4062	013
1041	035	4060	34
2003	035	3263	0
172	035	2955	012
347	2	4054	2
165	35	2907	25
1477	035	2966	0135
289	35	3457	345
314	4	4358	34
1543	035	3606	04
90	1	2870	01
1005	35	2838	3
1770	035	3155	0
582	4	3363	034
754	035	4330	03
764	2	3687	12
1307	2	2781	012
258	35	2849	03
280	35	3209	01345
1006	35	3709	3
624	2	4347	0123
1381	03	3134	013
1493	35	3862	3
2366	035	2857	01235
1595	35	3634	235
1299	1	3875	01
1227	35	3804	235
737	03	3490	013
768	035	3035	0
1728	035	4088	3
2552	035	4302	3
325	035	3611	0
1744	035	4324	0125
65	4	3758	0134
1696	035	3916	0
919	4	3460	04
431	035	4302	3
1727	4	2871	34
846	35	4016	013
1363	35	3854	035
2410	4	3798	034
372	35	3407	035
511	35	3470	035
1641	3	3713	3
71	2	3164	0125
787	35	3497	03
865	035	4270	0135
2341	035	4073	3
1541	35	4180	013
470	35	3951	03
371	2	3810	02
996	35	3718	235
1475	03	3416	0
467	4	3080	34
1751	35	3713	3
824	012	3884	013
165	35	2833	035
58	4	4116	04
1236	4	3752	034
1297	1	3592	13
629	2	3786	012
1297	1	3594	1
543	1	4370	01
131	2	4347	0123
120	2	3480	02
1278	035	3760	0356
858	4	4132	045
2282	035	2974	0135
2298	035	4088	3
2033	035	3462	0
2367	035	3996	013
718	35	3264	045
210	4	3525	34
947	035	2914	03
952	035	3130	01
1148	035	4080	0
1273	0	3503	0
473	1	2805	01
600	035	3537	0
1607	35	3643	01345
411	1	4181	01
952	035	3314	013
1328	035	2956	0
246	035	4040	13
2271	0	3926	03
219	035	3185	01235
249	035	3506	0
1730	4	2901	034
55	1	2783	01
2115	035	2966	0135
786	35	3459	34
1702	035	4180	013
357	2	2796	123
948	0	3515	0
943	035	2998	0
294	1	3469	01
1419	035	3369	0135
149	4	3192	034
1517	2	3484	0123
55	1	3789	01
90	1	3594	1
118	4	3070	04
513	035	3220	01235
609	04	3187	01235
1957	03	3962	034
2658	012	4284	03
213	35	4163	035
44	35	2792	35
1146	1	3024	012
2125	035	4187	01
90	1	3822	01
1390	35	3448	35
516	12	3909	01
2053	35	3260	235
846	35	3857	3
509	35	4175	013
951	2	4351	23
112	4	3426	034
1265	35	3596	34
425	35	3804	235
83	035	3987	035
281	035	4076	0
342	35	3616	0125
897	3	4206	013
750	35	3561	3
1323	1	3594	1
607	2	4301	02
385	4	4214	045
1113	35	3653	5
786	35	4049	345
731	035	3633	3
92	1	2791	013
3	1	3929	013
962	035	3320	03
2245	035	3823	0135
1064	035	3325	01
287	1	3516	1
842	35	3718	235
675	2	4267	12
67	2	3480	02
2164	035	4190	015
353	1	3300	13
1184	2	3605	23
593	4	4266	01345
27	2	3091	12
29	4	3638	034
476	1	4068	0134
79	4	4132	045
135	4	3420	034
275	4	3772	034
854	2	3728	02
1555	1	3727	015
155	0135	3830	0135
1756	35	3260	235
170	1	2985	01
261	035	2820	013
249	035	4190	015
654	01235	3888	013
233	035	3538	0
86	35	2837	35
165	35	3790	35
42	2	3163	125
1394	35	3328	0135
172	035	3909	01
662	4	3868	0345
846	35	3367	023
1605	012	4040	13
548	35	4362	34
454	035	3766	3
23	4	3350	34
43	2	3474	012
155	0135	4266	01345
1419	035	2966	0135
2444	1	2985	01
3	1	3850	1
304	35	3260	235
240	4	4356	34
2034	035	3479	0
1702	035	2912	013
210	4	3680	34
454	035	3165	3
202	4	4060	34
1306	35	4364	045
1977	35	3185	01235
847	035	3830	0135
821	4	4266	01345
484	035	2824	0
485	035	3030	013
1603	1	2988	013
216	035	3722	024
298	35	4179	03
1333	3	3511	1235
2	2	3816	02
1292	35	4258	13
398	35	3419	035
228	1	3765	013
944	2	4037	02
543	1	4293	01
2039	035	3277	01345
13	4	3868	0345
2267	03	3873	0
1980	1	2786	01345
2039	035	4266	01345
234	2	3846	02
731	035	3546	35
1138	35	3851	035
749	1	3687	12
1275	035	3223	0
2313	035	4371	0
113	035	3662	01235
1067	035	3022	013
664	0135	3832	03
1401	1	3135	01235
1057	035	3868	0345
1974	035	3259	3
1811	035	3572	045
600	035	4362	34
1134	35	4028	013
170	1	3445	01
534	2	3185	01235
1452	35	3888	013
588	035	3801	0
588	035	3802	013
366	2	3998	02
2440	35	3242	013
793	035	3350	34
1341	035	3221	0
11	2	3577	12
486	2	3024	012
1195	0135	3209	01345
29	4	3639	034
777	35	3634	235
945	1	2812	1
1323	1	4271	013
41	2	2976	2
1128	035	3251	01
2125	035	4190	015
1222	35	4071	03
1057	035	3314	013
247	035	3479	0
585	35	3322	3
89	1	3201	01
1847	035	3263	0
438	1	3850	1
1049	035	2966	0135
1153	0	3164	0125
858	4	3973	045
902	35	3965	013
1735	3	3071	0123
943	035	3815	02
510	2	4157	0125
472	35	3057	35
656	2	4054	2
249	035	2928	01
153	35	3758	0134
1506	035	4060	34
700	03	4003	3
249	035	2920	01
1153	0	3769	012
1719	4	3629	034
1287	35	3470	035
285	1	3376	013
571	2	3386	0123
924	35	4330	03
65	4	3688	0145
977	35	3010	03
673	1	4293	01
28	2	3013	23
1115	35	3357	35
165	35	3709	3
1587	0	3676	03456
622	035	4081	01
728	35	3185	01235
154	4	3244	034
1445	035	3624	0
1049	035	3943	0125
202	4	3021	04
1211	035	2951	01
165	35	4311	35
179	35	4113	35
1721	035	3354	0
662	4	2980	0345
8	1	4193	013
478	2	4301	02
897	3	2797	013
268	2	2949	23
1545	035	4229	3
949	03	3681	03
370	2	3185	01235
743	2	2963	012
1482	35	4326	013
1520	035	2793	013
366	2	4347	0123
2041	0	3868	0345
1434	35	3861	03
1355	035	3662	01235
414	35	3405	3
2205	01235	2928	01
1659	12	3642	0125
2101	035	3598	3
1586	2	3024	012
165	35	3306	235
1607	35	4321	0134
286	035	3727	015
1064	035	2798	01
213	35	3057	35
85	4	4266	01345
223	45	3896	034
1075	35	4035	013
301	035	4221	0
512	1	4204	013
989	4	3629	034
676	3	2797	013
891	035	4197	0125
1590	1	4347	0123
126	2	2963	012
2071	3	3266	013
1680	35	3994	045
1362	1	4028	013
1135	035	3100	3
27	2	3755	12
176	35	3896	034
1541	35	4251	013
867	12	4185	012
373	2	3185	01235
325	035	4359	01345
937	035	4000	3
165	35	3238	3
1429	3	3267	3
773	03	3703	03
817	3	2797	013
1876	035	3028	0
21	2	2781	012
203	1	4011	013
485	035	3532	3
73	4	4358	34
1292	35	3965	013
46	2	3214	02
1029	2	4301	02
1544	35	3761	03
2327	35	2923	0135
442	2	3507	02
430	035	3899	01345
810	2	3403	02
806	2	2976	2
249	035	3185	01235
932	2	3755	12
629	2	3566	012
200	2	3806	12
1531	035	4080	0
200	2	3666	12
529	035	3476	0
371	2	4044	012
1591	35	4362	34
47	035	3227	0
185	4	3896	034
416	2	3185	01235
40	2	2796	123
386	1	4334	013
546	1	4157	0125
1465	035	3322	3
676	3	2921	35
2520	1	3338	0135
604	35	3854	035
245	12	3810	02
1544	35	4084	03
242	2	2796	123
414	35	3213	0134
600	035	4373	012
2490	035	4116	04
1846	035	3209	01345
1982	35	3429	35
824	012	4040	13
1287	35	3338	0135
1023	35	3641	3
1637	0135	3209	01345
165	35	3634	235
238	0	4375	01
1022	035	3470	035
90	1	3207	01
846	35	3052	3
75	2	3023	02
75	2	3026	02
216	035	3116	03
75	2	3093	02
216	035	4324	0125
238	0	3474	012
596	035	2963	012
551	35	3854	035
1455	035	3314	013
2493	12	4262	0234
1224	035	3609	0
1386	035	4266	01345
700	03	3350	34
742	035	4148	03
1443	035	3733	01235
292	35	3149	03
2115	035	4157	0125
1380	035	3702	0135
147	1	2784	01
285	1	3560	13
253	035	3984	01
286	035	3446	0135
456	35	3561	3
1320	1	3758	0134
46	2	4140	012
729	35	3768	0134
1013	4	3868	0345
709	35	3326	3
655	35	4094	3
709	35	3322	3
2333	035	3762	0
1064	035	3143	015
2307	035	2963	012
949	03	3087	035
877	35	4146	34
1428	035	2966	0135
912	035	3135	01235
591	035	4219	1345
262	2	4347	0123
441	35	3546	35
1577	4	2877	34
804	035	3479	0
709	35	3075	3
709	35	2859	3
577	1	3378	01
902	35	4258	13
72	2	3714	12
1074	3	3266	013
554	35	4084	03
1773	035	4178	013
255	35	4266	01345
2079	04	4203	34
700	03	3028	0
1907	0	3193	034
281	035	3223	0
281	035	3222	0
1560	35	3564	03
203	1	4159	013
396	012	3992	013
141	2	4054	2
141	2	4055	02
411	1	3378	01
165	35	3423	35
470	35	3952	035
2335	2	2781	012
204	35	4022	015
467	4	3521	34
1196	035	3028	0
1771	35	3965	013
444	013	3156	03
325	035	4361	0
336	3	3266	013
336	3	3267	3
241	4	3366	034
411	1	3570	01
2287	3	3081	013
85	4	3279	34
385	4	2874	045
1050	035	4060	34
838	035	3984	01
1518	035	2798	01
246	035	3959	03
123	2	3656	02
1267	035	3733	01235
1083	4	2806	34
1891	2	3927	12
1830	35	4284	03
917	1	4188	013
1455	035	4111	014
2055	1	4271	013
134	2	3164	0125
1086	3	4262	0234
162	2	3927	12
1407	1	4180	013
731	035	2833	035
1415	0	3164	0125
138	2	2963	012
249	035	3441	0
1043	035	2956	0
726	1	2988	013
1792	035	2984	0345
1444	035	3437	03
606	35	4103	5
29	4	4235	034
320	4	3366	034
1138	35	4013	035
990	01	4206	013
1160	35	4284	03
156	035	3779	0
478	2	3998	02
577	1	3570	01
874	35	3107	3
1233	035	3442	013
228	1	3928	013
216	035	4318	0125
1653	035	3211	013
556	4	3944	04
222	1	3813	01
358	1	2779	1
2543	0	3192	034
2295	35	3261	013
1394	35	2803	0135
86	35	4230	035
784	1	3687	12
196	0135	3209	01345
1945	035	2818	0
292	35	3150	03
587	35	4333	3
223	45	3595	34
177	2	3185	01235
209	2	3385	012
1524	03	4065	34
1478	35	3085	345
2286	35	3047	3
501	03	3844	3
385	4	3600	014
532	4	3192	034
2154	035	4354	34
225	4	3070	04
956	035	4378	0
42	2	3927	12
2170	035	3001	0
398	35	3047	3
165	35	4158	3
54	2	3674	02
257	3	3581	13
501	03	4380	3
307	2	3634	235
1778	12	3442	013
427	2	3091	12
445	035	4016	013
1165	035	3164	0125
530	0135	4064	013
12	4	3426	034
544	1	4323	01
729	35	3709	3
44	35	3253	035
1370	035	3047	3
1049	035	3856	01235
2111	035	2827	0
1688	035	4045	01
1172	35	4152	05
654	01235	4126	0123
241	4	4235	034
601	2	3185	01235
1208	35	3648	03
888	1	2910	013
246	035	2786	01345
82	035	2876	13
997	1	4323	01
1570	035	3037	0
2145	03	2798	01
11	2	3505	12
322	035	3527	0
787	35	3569	035
165	35	4094	3
204	35	3543	035
213	35	3105	035
213	35	3104	035
1004	2	3605	23
1751	35	3240	3
204	35	3854	035
1225	35	3047	3
220	035	3964	01235
560	35	2777	3
581	2	3041	02
1076	35	4199	03
1448	35	3715	3
247	035	4374	0
30	2	3292	02
1236	4	3080	34
2305	035	3047	3
975	35	3150	03
1570	035	3101	0
825	35	4163	035
1319	35	3213	0134
300	012	4036	013
2172	35	3812	013
2025	035	2966	0135
88	035	3322	3
165	35	3107	3
700	03	3416	0
1068	2	3671	02
1429	3	3514	3
2262	4	3397	01346
411	1	3789	01
236	0135	4278	013
103	35	4101	03
705	1	3310	013
345	1	4011	013
1434	35	3246	3
1807	2	4347	0123
716	4	3244	034
748	2	2858	0123
384	035	4266	01345
217	4	3350	34
468	4	3422	034
1926	2	3023	02
1872	035	3962	034
1064	035	3814	03
291	1	4360	012
466	1	3207	01
838	035	4286	34
1507	35	3946	0135
940	035	3080	34
600	035	3155	0
2120	035	4048	0135
937	035	4302	3
84	035	2959	013
1411	4	4266	01345
1244	1	4028	013
1006	35	3163	125
50	4	4049	345
2233	035	3506	0
635	35	3357	35
676	3	4336	013
2051	4	3758	0134
435	4	4194	034
15	2	3208	235
1076	35	3888	013
1094	35	3090	05
793	035	3416	0
1439	35	2972	3
706	2	4197	0125
165	35	4018	3
553	2	3208	235
1647	35	2845	03
922	012	4122	13
1373	35	2842	3
369	35	3761	03
2275	3	3260	235
290	2	4118	012
1232	035	2824	0
188	1	4193	013
1148	035	2963	012
1720	035	3223	0
178	35	4013	035
263	4	3932	034
17	1	3765	013
1951	035	3191	01235
1961	1	4323	01
1303	035	4048	0135
1620	1	3632	013
737	03	4242	01
1521	035	3155	0
979	35	3052	3
60	4	4067	0345
977	35	4057	35
1161	3	4347	0123
853	035	3391	03
863	0345	3765	013
241	4	4244	034
1385	3	2797	013
249	035	3868	0345
304	35	3448	35
88	035	3001	0
687	4	4049	345
1520	035	3883	013
232	4	3705	034
729	35	3771	3
1	4	3333	34
644	3	4262	0234
1968	35	3429	35
1369	1	3071	0123
634	2	2810	02
88	035	3145	0
1519	2	3024	012
240	4	3680	34
312	1	3410	013
993	02	3009	0
167	1	4258	13
1043	035	3035	0
2026	4	3944	04
1282	4	3945	034
347	2	4347	0123
564	035	3042	03
372	35	3087	035
125	35	3723	01235
257	3	4040	13
577	1	3953	01
1295	2	3810	02
977	35	3208	235
2477	35	3854	035
1219	2	3024	012
535	2	3678	02
1617	35	4258	13
1251	035	4148	03
771	1	4096	013
671	035	3227	0
213	35	3487	035
1214	4	2800	34
1399	35	3598	3
1372	35	3598	3
1407	1	2912	013
879	035	3735	013
120	2	4373	012
1130	35	3761	03
2460	035	3836	01
382	1	3007	01
2055	1	3975	01
93	2	3738	23
426	1	3565	013
250	35	3498	03
1209	035	3024	012
2328	35	4094	3
702	1	4323	01
1083	4	3670	34
1414	35	2796	123
617	1	4266	01345
158	35	3589	035
692	2	2858	0123
146	2	3152	02
1797	03	2966	0135
654	01235	2796	123
947	035	2987	03
799	035	3472	0
1267	035	3662	01235
1582	035	4221	0
456	35	3867	03
1063	035	3842	0
243	1	3964	01235
642	1	3175	013
772	1	4271	013
2015	1	3579	01
938	2	4347	0123
338	2	4347	0123
633	4	4214	045
86	35	3851	035
55	1	3376	013
799	035	3615	015
1001	4	3366	034
560	35	3371	015
560	35	3370	3
1414	35	3192	034
46	2	3024	012
1484	035	2943	34
90	1	4204	013
498	035	3538	0
668	4	3962	034
676	3	3071	0123
981	035	4302	3
1881	35	3546	35
69	2	3634	235
2609	0	3765	013
1970	035	3227	0
640	2	3846	02
542	35	4284	03
623	2	4201	123
42	2	3934	12
723	035	3227	0
1022	035	3087	035
216	035	3251	01
161	035	3402	34
1275	035	3756	0
238	0	3024	012
220	035	3071	0123
396	012	3407	035
766	4	3638	034
84	035	3617	0134
35	12	3530	012
744	1	2866	13
1650	2	3185	01235
1008	0135	2945	1
1256	25	2810	02
917	1	3879	01
1127	2	3786	012
1008	0135	2948	34
934	1	3870	01
139	4	3079	04
485	035	4372	3
596	035	3762	0
1304	035	3465	013
911	2	3023	02
1728	035	3236	3
1105	1	3242	013
139	4	3517	34
115	35	3589	035
798	35	3821	3
676	3	3800	013
1496	35	4258	13
676	3	3809	013
179	35	3429	35
438	1	3706	013
605	1	4293	01
1025	1	2912	013
1168	35	2838	3
593	4	4049	345
400	35	3113	235
1494	3	3883	013
838	035	3985	03
172	035	3024	012
336	3	3456	13
1785	035	2818	0
408	1	4204	013
1999	1	3135	01235
1691	2	3657	012
803	35	3966	013
591	035	2821	3
839	1	4028	013
1445	035	3158	0
29	4	3244	034
1713	035	4236	012
1682	03	3709	3
429	2	3958	02
73	4	2884	034
1024	035	3350	34
1756	35	2921	35
15	2	4061	2
204	35	3851	035
576	2	4061	2
919	4	3670	34
2227	035	3209	01345
805	1	2771	01
805	1	2772	01
309	2	2810	02
1060	3	3077	013
172	035	4141	02
483	2	4347	0123
1572	4	4235	034
968	3	3081	013
674	35	2801	13
329	1	3869	013
843	2	3810	02
411	1	2783	01
2168	035	3155	0
403	35	3546	35
249	035	3382	013
1696	035	4079	03
1592	035	3598	3
1066	4	3426	034
198	4	2897	04
1883	35	3260	235
1005	35	3861	03
718	35	3585	0345
602	35	4211	45
129	035	3538	0
216	035	3795	0
216	035	3794	04
789	03	2847	012
84	035	2889	3
1707	03	3294	3
1804	3	3224	13
268	2	3755	12
695	035	3277	01345
304	35	3963	05
1448	35	3556	3
1688	035	3138	0
129	035	3288	34
73	4	4266	01345
2587	035	4088	3
490	2	2781	012
525	35	3861	03
838	035	3278	34
1903	4	4322	034
1322	03	4362	34
31	035	2952	3
1058	2	3024	012
952	035	4180	013
945	1	3269	013
559	1	3242	013
2036	035	3964	01235
