# Supplementary material for: Environmental change makes robust ecological networks fragile
Source: Nat Commun. 2016 Aug 11;7:12462. doi: 10.1038/ncomms12462 (PMC4987532; doi:10.1038/ncomms12462)
Supplement: Supplementary Data 1 — Host-parasite networks and host extinction sequences in Avida experiments. The compressed archive includes the 100 co-evolved host-parasite networks and the host extinction sequences in the historical scenario. [file ncomms12462-s2.zip › Supplementary_data_S1/host_parasite_network_41.csv]

host_genotype	host_phenotype	parasite_genotype	parasite_phenotype
502	03456	3445	3
1344	03456	3097	0
582	03456	3431	01
1259	03456	3478	0
86	03456	3267	0
294	0345	3575	01
1248	346	3456	4
2493	01235	3735	0
349	03456	3214	03
354	03456	3735	0
833	03456	3091	34
89	03456	3759	4
218	03456	3104	0
218	03456	3106	0
2669	0	3705	0
690	13456	2836	01
1909	0346	3445	3
771	03456	3705	0
1344	03456	3478	0
292	13456	3293	4
2646	03456	2853	4
2305	46	3611	4
386	03456	3735	0
1665	0346	3255	4
1380	46	2941	4
464	03456	3175	3
418	03456	3016	0
500	03456	3267	0
2487	1235	3445	3
2158	03456	3478	0
766	03456	3445	3
316	146	2836	01
301	03456	3735	0
1283	01346	3411	3
758	0345	3478	0
58	03456	3057	0
690	13456	3239	3
131	1346	3075	3
362	03456	3111	3
845	03456	3035	4
35	1346	3419	3
930	03456	3091	34
1188	03456	3478	0
257	346	3396	4
1118	03456	3148	3
1223	0345	3583	0
1249	03456	3478	0
303	03456	3715	3
1021	03456	3246	01
1174	03456	3525	0
198	03456	3735	0
604	0146	3301	01
290	0346	3445	3
325	03456	3104	0
104	03456	3445	3
1682	0346	3445	3
328	135	3551	3
2101	0	3705	0
989	034	2836	01
1003	346	3445	3
787	0346	3406	3
1004	0346	3723	0
2	03456	3478	0
562	146	2957	01
15	03456	3478	0
347	0346	3346	4
902	0134	3445	3
1288	03456	3735	0
1576	0346	3456	4
487	03456	3255	4
353	0345	3478	0
414	03456	3524	01
187	03456	3478	0
706	0346	3267	0
10	13456	3575	01
8	1346	3445	3
993	346	3445	3
66	0346	2981	0
137	03456	3494	03
515	03456	3128	0
1584	03456	3735	0
231	03456	3706	0
321	0146	3525	0
2510	0345	3413	0
37	03456	2853	4
703	0146	3035	4
303	03456	3445	3
107	146	2836	01
1416	03456	3353	4
2147	03456	3246	01
1536	03456	3478	0
160	03456	3735	0
1016	0346	3282	0
493	13456	2898	3
746	1346	3214	03
123	46	3473	4
259	03456	3406	3
150	03456	3735	0
1225	03456	3104	0
582	03456	3246	01
558	03456	3478	0
68	03456	3583	0
649	0345	3445	3
33	03456	3413	0
1342	03456	3715	3
85	03456	3093	01
1957	03456	3478	0
1821	146	3204	4
496	03456	3431	01
769	03456	3478	0
768	01	3246	01
1179	03456	3478	0
945	1346	3091	34
423	0345	3255	4
174	03456	3536	4
1074	03456	3705	0
287	03456	3445	3
51	03456	3795	3
1062	03456	3267	0
329	346	3293	4
2402	0346	3779	0
1343	0345	3478	0
1648	0346	3369	0
705	13456	3109	01
793	0346	3445	3
2395	46	3611	4
363	0346	3890	3
758	0345	3735	0
1977	0346	3811	0
1475	0345	3705	0
1691	03456	3093	01
959	0346	3445	3
233	146	3647	4
126	0346	3808	0
182	03456	3445	3
510	03456	3601	3
216	0346	3657	0
2163	03456	3445	3
2015	146	3353	4
142	346	3456	4
1115	03456	3478	0
446	346	3489	3
506	046	3480	4
338	0346	2946	4
1359	0345	3649	0
338	0346	2945	3
1228	0345	3722	3
976	03456	3705	0
985	1346	3715	3
1553	03456	3478	0
520	03456	3128	0
313	03456	3478	0
1181	03456	3431	01
69	01346	3346	4
1099	03456	3445	3
1534	03456	3478	0
444	03456	3445	3
117	03456	3478	0
1693	03456	3353	4
1276	146	3262	4
2275	03	3478	0
752	0346	3171	03
1827	0345	3804	0
638	46	3612	4
26	03456	3723	0
1248	346	3445	3
206	03456	3735	0
2020	03456	3490	4
284	1346	3445	3
798	1346	3795	3
107	146	3091	34
537	03456	3478	0
419	0346	3723	0
500	03456	3705	0
1210	034	3093	01
938	03456	3016	0
367	46	3771	4
776	0346	3892	0
231	03456	3478	0
826	03456	3735	0
343	03456	3321	0
305	03456	3705	0
331	03456	3484	0
443	0346	3891	0
1728	135	3890	3
1063	03456	3695	3
812	0146	3377	4
2454	014	3321	0
2431	03456	3551	3
526	03456	3478	0
1033	1346	3445	3
924	03456	2868	0
304	03456	2963	0
1234	0346	3445	3
248	146	3353	4
273	03456	3478	0
518	03456	3494	03
1320	146	3091	34
25	03456	2836	01
502	03456	3478	0
886	03456	3353	4
2267	1235	2960	3
1704	03456	3478	0
2769	03456	3478	0
916	0346	3723	0
1783	03456	3478	0
2143	0346	3722	3
1477	03456	3478	0
114	03456	3321	0
937	03456	3321	0
522	03456	3445	3
214	0346	3723	0
1719	1345	3551	3
1164	03456	3353	4
546	03456	3353	4
103	1346	3722	3
2008	0345	3445	3
1175	03456	3667	01
1	0346	3362	3
1981	0345	3735	0
721	03456	3705	0
2551	0346	3705	0
1303	0345	3353	4
1930	03456	3832	3
1063	03456	3478	0
107	146	3442	013456
95	0346	3377	4
601	03456	3478	0
891	03456	3735	0
56	03456	3480	4
952	46	3511	4
168	1346	3212	01
281	03456	3524	01
1051	03456	3645	0
1182	03456	3445	3
1214	0346	3445	3
1491	0345	3128	0
687	0346	3445	3
1271	0346	3445	3
131	1346	3445	3
1746	0346	3723	0
248	146	2914	01
1715	03456	3122	4
1744	0346	3032	3
28	0346	3093	01
1705	03456	3705	0
1196	03456	3478	0
1807	0346	3445	3
190	03456	3478	0
1261	014	3611	4
176	0346	3583	0
93	13456	3445	3
639	146	3787	1
1843	03456	3216	3
113	1346	3795	3
359	03456	3436	13
1492	0345	3735	0
941	1346	3795	3
1926	0346	3478	0
767	0346	3795	3
615	1346	3494	03
620	146	3122	4
1774	03456	3575	01
167	03456	3431	01
2753	0346	3174	4
241	03456	3217	3
2141	0345	3353	4
452	0346	3795	3
1560	0346	3445	3
703	0146	3081	0
323	0346	3445	3
1599	03456	2913	3
535	03456	3551	3
1350	03456	3715	3
510	03456	3724	3
786	014	3296	4
972	03456	3478	0
1161	0345	3705	0
1388	03456	3321	0
1425	0345	2853	4
2502	346	3445	3
1879	135	3445	3
1675	13456	2853	4
10	13456	3480	4
1196	03456	3093	01
797	46	2941	4
991	346	3377	4
1013	13456	2836	01
1811	03456	3093	01
61	1346	3445	3
61	1346	3111	3
544	13456	3490	4
43	1346	2853	4
1250	03456	3445	3
867	03456	3478	0
150	03456	3478	0
1613	03456	3480	4
2065	03456	3478	0
2010	03456	3705	0
359	03456	3091	34
390	1346	3411	3
475	03456	3804	0
2726	03456	3122	4
1553	03456	3704	3
1213	03456	3111	3
557	03456	3478	0
1213	03456	3445	3
1407	146	3093	01
142	346	3445	3
1013	13456	3566	01
1562	0345	3445	3
2608	0345	3735	0
17	03456	3445	3
2388	0346	3685	4
25	03456	3445	3
509	03456	3093	01
1957	03456	3735	0
999	03456	2853	4
983	03456	3478	0
650	346	3685	4
548	03456	3246	01
203	03456	3511	4
248	146	3793	4
24	0346	3379	3
527	13456	3480	4
451	0346	3705	0
866	46	3856	4
1636	346	3530	3
258	0346	3723	0
218	03456	3478	0
2019	014	3267	0
1776	0346	3723	0
1967	03456	3321	0
1154	03456	3735	0
423	0345	2915	0
32	03456	3237	0
432	346	3411	3
520	03456	3804	0
832	03456	3735	0
5	03456	2872	3
2123	0	3478	0
588	03456	3445	3
271	13456	3247	4
2412	0346	3445	3
510	03456	3445	3
1340	03456	3735	0
271	13456	2848	4
345	03456	3480	4
2589	146	3091	34
1765	03456	3048	4
1424	146	3161	4
92	146	2848	4
82	03456	3478	0
1025	03456	3524	01
1025	03456	3525	0
155	0346	3723	0
1134	03456	3511	4
698	03456	2877	3
193	0346	3267	0
99	03456	2898	3
255	03456	3267	0
2277	0346	3723	0
2278	03456	3478	0
1021	03456	2957	01
1118	03456	3091	34
2263	03456	3705	0
385	0345	2853	4
84	03456	3647	4
1162	03456	3715	3
139	03456	3267	0
1385	0345	3809	4
1118	03456	2840	03
1188	03456	3093	01
1713	0345	3478	0
989	034	3287	01
561	03456	3445	3
2786	0346	3478	0
1162	03456	3539	4
1111	346	3752	03
298	03456	3111	3
992	13456	3445	3
2357	03456	3478	0
1019	03456	2937	0
54	03456	3246	01
2543	0345	3705	0
1863	03456	3091	34
867	03456	3735	0
2535	0146	3246	01
376	03456	3478	0
5	03456	2853	4
2405	03456	3705	0
2020	03456	3301	01
1205	1346	2964	3
126	0346	3267	0
414	03456	3434	01
2301	146	3353	4
8	1346	3597	3
1621	0346	3641	3
28	0346	3151	0
756	03456	3570	0
8	1346	3598	3
287	03456	3705	0
2635	03456	3478	0
28	0346	3156	0
882	03456	3735	0
339	03456	3445	3
1	0346	3795	3
1937	0346	3735	0
2252	346	3890	3
2650	03456	3890	3
1845	03456	3093	01
116	1346	2853	4
792	03456	3445	3
2035	03456	3411	3
1552	0346	3445	3
136	03456	2836	01
677	0345	3478	0
1779	0346	3111	3
1362	0346	3478	0
392	03456	3478	0
433	03456	3735	0
365	03456	3735	0
334	346	3064	4
785	03456	3551	3
1198	0456	3174	4
259	03456	3064	4
48	0346	3445	3
311	13456	3163	3
303	03456	3111	3
357	0345	3705	0
2697	146	3093	01
1798	0346	3705	0
211	03456	3735	0
940	03456	2864	0
824	03456	3706	0
444	03456	3804	0
139	03456	2928	0
637	03456	3478	0
347	0346	3093	01
2325	03456	3122	4
569	03456	3093	01
2503	046	3908	4
538	1346	3111	3
1400	03456	3551	3
59	0346	3724	3
550	0346	2981	0
2247	0346	3246	01
1457	03456	3568	01
959	0346	3045	3
85	03456	3346	4
700	0346	3445	3
692	03456	3411	3
777	03456	3735	0
46	13456	3445	3
1592	346	3890	3
224	03456	3772	0
1417	0345	3856	4
224	03456	3775	0
1469	0346	3111	3
258	0346	2984	3
750	146	3122	4
43	1346	3628	3
317	03456	3111	3
193	0346	3469	0
2817	03456	3478	0
1895	03456	3445	3
1051	03456	3583	0
1054	0345	3353	4
509	03456	3151	0
2521	03456	3445	3
2772	0	3705	0
1860	0346	3214	03
1764	03456	3478	0
975	03456	3445	3
10	13456	3107	01
64	03456	3804	0
457	03456	3445	3
107	146	2954	4
71	146	3480	4
1392	0	3478	0
1049	0345	3705	0
2305	46	2941	4
1800	03456	3160	0
5	03456	3111	3
908	13456	2898	3
961	03456	2939	3
1109	1346	3171	03
1401	034	3478	0
638	46	2941	4
43	1346	3445	3
51	03456	3445	3
501	146	3590	01
2044	03456	3104	0
1326	0346	3002	0
647	03456	3111	3
2774	034	2897	0
1398	03456	3478	0
1283	01346	3795	3
338	0346	3234	0346
773	0346	3795	3
1660	03456	3411	3
14	0346	3478	0
1567	03456	3211	013
1129	03456	2853	4
397	03456	3409	3
600	03456	2853	4
697	03456	3478	0
432	346	3795	3
707	03456	3478	0
109	03456	3478	0
1817	03456	3705	0
518	03456	3705	0
1376	034	3478	0
1195	13	3445	3
2191	03456	3705	0
134	03456	3213	03456
100	03456	3353	4
1564	0346	3263	4
76	03456	3478	0
1931	034	3478	0
481	03456	3670	3
71	146	2853	4
95	0346	3723	0
1147	03456	3735	0
351	03456	3445	3
1459	03456	3478	0
591	0346	3705	0
747	03456	3478	0
2425	03456	3705	0
26	03456	3556	4
218	03456	3735	0
1165	46	3174	4
1315	1346	3411	3
97	03456	3128	0
191	0346	3723	0
214	0346	3259	3
950	0345	3705	0
1240	03456	3735	0
766	03456	3705	0
222	146	3093	01
1637	03456	3525	0
1405	03456	3735	0
712	03456	3409	3
1170	03456	3705	0
1360	03456	3480	4
55	03456	3246	01
1228	0345	3762	0
360	1346	2853	4
817	0346	3377	4
1057	0346	3411	3
2408	0346	3267	0
2642	0345	2939	3
1755	0346	3091	34
1165	46	3071	4
376	03456	3445	3
774	146	3035	4
1929	146	3647	4
1597	03456	3287	01
1959	0146	3525	0
1899	03456	2949	01
1134	03456	3705	0
209	03456	3354	0
1912	0346	3705	0
10	13456	2898	3
1052	346	3406	3
23	0346	3890	3
464	03456	3353	4
490	0345	2853	4
78	03456	3575	01
2792	0346	3377	4
1650	03456	3217	3
262	146	3093	01
1891	03456	3217	3
479	03456	3038	3
88	03456	3431	01
754	03456	3091	34
577	034	3478	0
240	03456	3035	4
339	03456	3122	4
1480	03456	3445	3
1569	0345	2836	01
58	03456	3478	0
2444	0346	3411	3
1686	0346	3705	0
1077	0345	3478	0
696	1	3093	01
1984	01	3478	0
81	03456	3489	3
1	0346	2981	0
90	03456	3445	3
1609	03456	2950	01
926	0346	3363	013
703	0146	3330	4
1097	0345	3255	4
573	135	3551	3
568	03456	3122	4
1490	03456	3780	0
1142	0346	3287	01
254	146	2853	4
1208	0346	3156	0
1701	0346	3445	3
867	03456	2958	0
2224	03456	3353	4
406	03456	3743	4
68	03456	3645	0
219	146	3346	4
1647	03456	3394	4
1225	03456	3735	0
850	03456	3091	34
1977	0346	3808	0
418	03456	2853	4
1213	03456	3540	3
199	03456	3098	01
1142	0346	3054	01
281	03456	3294	01
411	03456	3478	0
756	03456	3091	34
439	0346	3445	3
834	03456	3321	0
2475	03456	3478	0
165	0346	3723	0
1914	01345	3445	3
840	1235	3445	3
997	03456	2864	0
612	03456	3445	3
1446	03456	3735	0
15	03456	3311	4
776	0346	3445	3
167	03456	3525	0
167	03456	3524	01
667	034	3478	0
163	03456	3609	0
119	03456	3445	3
801	046	3478	0
2091	03456	3411	3
718	03456	3354	0
1843	03456	3413	0
1518	13456	2898	3
329	346	3480	4
916	0346	3445	3
358	03456	3436	13
270	03456	3478	0
175	03456	3705	0
1550	0345	3413	0
1574	03456	3267	0
1306	1346	3715	3
2104	0346	3478	0
681	1346	2853	4
241	03456	3411	3
550	0346	3645	0
874	0346	3909	0
801	046	3109	01
127	03456	3156	0
676	0345	2848	4
1947	01456	3611	4
1231	03456	3478	0
1430	146	3346	4
134	03456	3445	3
625	0345	3445	3
2206	03456	3353	4
2330	03456	3409	3
1128	03	3478	0
1025	03456	3093	01
233	146	3035	4
1102	03456	3445	3
502	03456	3246	01
437	1346	3795	3
782	0346	3263	4
182	03456	3066	0
1227	03456	3411	3
987	03456	3521	4
2113	0346	2958	0
2364	346	3445	3
83	03456	3478	0
123	46	3611	4
1908	034	3478	0
1181	03456	3573	0
597	03456	3346	4
1125	03456	3478	0
1980	01346	3469	0
611	03456	3583	0
1520	0346	3445	3
788	0346	3795	3
324	03456	3583	0
500	03456	3413	0
230	01	3212	01
368	13456	3445	3
2134	03456	3478	0
195	13456	3157	3
1023	03456	3156	0
2042	03	2864	0
900	03456	3480	4
20	03456	3122	4
611	03456	3038	3
970	03456	3583	0
1275	03456	3478	0
349	03456	3494	03
481	03456	3246	01
832	03456	3480	4
356	146	3666	01
1990	03456	3705	0
65	03456	3478	0
1743	03456	3084	3
2659	13456	3287	01
1209	03456	3794	0
1044	03456	3631	3
480	03456	3735	0
2559	346	3456	4
877	0146	3511	4
848	13456	2898	3
713	03456	3353	4
1556	03456	3111	3
555	1346	3715	3
748	03456	3657	0
1655	03456	3445	3
1082	03456	3849	3
1537	0346	3478	0
1597	03456	2836	01
318	03456	3353	4
766	03456	3804	0
1222	03456	3723	0
74	0346	3267	0
395	03456	2974	3
1	0346	3174	4
496	03456	3434	01
2609	034	3027	0
2487	1235	3601	3
1869	0346	3267	0
1869	0346	3379	3
1204	0345	3790	0
1151	346	3685	4
479	03456	3705	0
2647	1346	3445	3
323	0346	3723	0
186	03456	3880	0
242	0346	3705	0
2750	03456	3775	0
2329	1346	3445	3
1449	0	3735	0
795	0346	3445	3
2518	0346	3445	3
1577	03456	3349	0
127	03456	3450	3
888	03456	2853	4
114	03456	3705	0
2036	03456	3353	4
223	03456	3735	0
130	03456	3832	3
487	03456	3363	013
1334	03456	3722	3
1848	03456	3161	4
2258	03456	3478	0
5	03456	2897	0
1623	03456	3111	3
2095	03456	3705	0
544	13456	3575	01
693	03456	3478	0
2359	03456	3409	3
1361	03456	3246	01
9	03456	3027	0
1080	46	2941	4
496	03456	3478	0
415	03456	3735	0
566	146	3346	4
687	0346	3583	0
195	13456	3301	01
10	13456	3695	3
250	135	3431	01
434	03456	2861	0
1357	0345	3478	0
400	03456	3852	0
2234	03456	3396	4
406	03456	3480	4
120	03456	3612	4
828	035	3406	3
311	13456	3244	3
745	03456	3445	3
217	0346	3705	0
245	03456	3400	3
347	0346	3781	3
494	146	3480	4
1608	03456	3431	01
2433	0346	3722	3
1270	03456	3735	0
170	03456	3705	0
195	13456	3480	4
1020	03456	3832	3
172	146	3787	1
312	03456	3411	3
140	03456	3478	0
73	1346	3174	4
2100	03456	3524	01
916	0346	3456	4
1970	0346	3795	3
555	1346	2853	4
2262	03456	3293	4
835	03456	3478	0
338	0346	3691	03
1113	03456	3409	3
1507	03456	3735	0
363	0346	3909	0
99	03456	3396	4
736	03456	3478	0
120	03456	3142	3
1221	03456	3551	3
434	03456	3735	0
490	0345	3445	3
798	1346	3445	3
206	03456	3353	4
867	03456	3480	4
1205	1346	3480	4
1030	1346	3214	03
2446	13456	2836	01
1051	03456	3445	3
34	03456	3409	3
771	03456	3115	03
947	0345	2853	4
481	03456	3478	0
349	03456	3628	3
588	03456	3478	0
239	13456	3444	3
1347	03456	3445	3
1266	0346	3832	3
1500	0345	3093	01
357	0345	3735	0
93	13456	3007	3
1395	03456	3231	3
368	13456	3787	1
2793	034	3675	0
1470	046	3413	0
628	03456	2928	0
407	03456	3353	4
526	03456	3353	4
4	1346	3122	4
236	03456	3348	3
600	03456	3478	0
826	03456	3111	3
781	03456	3735	0
347	0346	3478	0
1522	03456	3478	0
502	03456	3833	3
937	03456	3267	0
2209	034	3445	3
829	0346	2883	4
1087	03456	2843	4
107	146	3060	4
2401	0	3603	0
25	03456	3478	0
320	03456	3478	0
1184	03456	3246	01
835	03456	3695	3
35	1346	3353	4
1296	0346	3445	3
976	03456	2853	4
1054	0345	3478	0
544	13456	3444	3
1312	03456	3111	3
80	03456	3480	4
1148	03456	2843	4
1375	03456	3098	01
181	1346	3722	3
1114	03456	2853	4
263	03456	3480	4
1003	346	3635	4
2094	0346	3705	0
1313	034	3775	0
1142	0346	3735	0
88	03456	3093	01
849	0345	3411	3
1516	0346	3705	0
60	0346	3801	3
72	146	2853	4
2694	0346	3411	3
198	03456	3160	0
2729	03456	2958	0
1033	1346	3255	4
742	1346	3494	03
646	03456	3445	3
103	1346	3255	4
5	03456	3735	0
1778	03456	3735	0
1618	1346	3494	03
1295	0345	3128	0
223	03456	3353	4
1861	01	3212	01
195	13456	3830	01
1462	34	3423	034
112	03456	3478	0
1749	03456	3111	3
160	03456	3160	0
148	146	3619	01
2315	03456	3478	0
2498	146	3431	01
2698	03456	3480	4
762	03456	3445	3
662	0346	3891	0
222	146	3431	01
1196	03456	3431	01
1223	0345	3705	0
1050	03456	3048	4
29	03456	3775	0
283	146	3122	4
639	146	3626	4
1683	0346	3445	3
1256	46	2941	4
1594	03456	3478	0
911	03456	3445	3
323	0346	3263	4
20	03456	3722	3
60	0346	3592	3
2226	03456	3348	3
1398	03456	3735	0
2037	03456	3478	0
1591	0346	3445	3
1456	03456	3445	3
1385	0345	3705	0
1927	03456	3478	0
1686	0346	3039	0
538	1346	3122	4
2094	0346	3722	3
16	03456	2961	0
894	146	3647	4
262	146	3346	4
2421	0345	3112	0
1212	03456	2864	0
2021	034	3246	01
877	0146	3647	4
2516	1346	2853	4
2262	03456	3480	4
1134	03456	3609	0
1996	0346	3478	0
246	03456	2894	0
1848	03456	3480	4
1212	03456	3735	0
974	03456	2955	0
246	03456	3478	0
28	0346	3478	0
1200	0346	3445	3
418	03456	3478	0
2687	03456	3735	0
2318	03	3445	3
37	03456	3409	3
557	03456	3832	3
7	03456	3091	34
1530	03	3852	0
1558	034	3478	0
174	03456	3478	0
392	03456	3353	4
193	0346	3380	0
987	03456	3908	4
625	0345	3735	0
74	0346	3445	3
599	03456	3379	3
1578	03456	3478	0
1662	146	3626	4
2794	03456	3122	4
235	346	3353	4
2296	03456	3027	0
1071	0146	3480	4
940	03456	3246	01
2192	03	3478	0
529	03456	2963	0
490	0345	3478	0
1971	03	3445	3
1542	13456	2835	01
73	1346	3214	03
344	0346	3544	03
69	01346	3156	0
749	0345	3478	0
259	03456	3832	3
2620	03456	3478	0
1287	0346	3406	3
1411	03456	3396	4
718	03456	3246	01
167	03456	3478	0
666	1	3093	01
69	01346	3489	3
2353	03456	3064	4
56	03456	3735	0
354	03456	3287	01
1130	03456	3478	0
2243	03456	3735	0
878	03456	3478	0
654	03456	3413	0
1599	03456	3445	3
668	0345	3735	0
762	03456	3306	0
740	46	3048	4
553	0146	3372	0
1616	0345	3705	0
2257	346	3377	4
26	03456	3445	3
5	03456	3891	0
970	03456	3038	3
1193	0346	3377	4
1421	03456	3481	0
600	03456	3735	0
13	03456	3431	01
2441	0345	3524	01
293	03456	2853	4
1995	03456	3735	0
1887	0345	3478	0
360	1346	3678	4
1039	03456	3353	4
506	046	2853	4
846	03456	3016	0
242	0346	2981	0
1187	13456	2898	3
732	0346	3413	0
1828	03456	3445	3
2116	03456	3647	4
1264	03456	3246	01
1288	03456	3353	4
92	146	3480	4
1260	46	2941	4
1053	0346	3478	0
827	03456	3478	0
1280	03456	3016	0
2451	03456	3431	01
1147	03456	3478	0
2387	03456	3174	4
595	03	3478	0
1084	0134	3478	0
32	03456	3092	01
56	03456	3161	4
1170	03456	3016	0
394	03456	3445	3
863	01	3478	0
818	03456	3583	0
1162	03456	3409	3
2297	034	3478	0
90	03456	3346	4
2464	03456	3715	3
1237	03456	3852	0
397	03456	3705	0
1656	03456	3705	0
2055	03456	3478	0
216	0346	3054	01
318	03456	2915	0
1174	03456	3478	0
1052	346	3064	4
2667	03456	3575	01
1216	03456	3445	3
1175	03456	3832	3
380	0346	3413	0
1244	0346	3445	3
1304	46	2941	4
1077	0345	3445	3
208	0346	3267	0
278	03456	2853	4
584	146	3122	4
2386	0346	3445	3
638	46	3230	4
988	03456	3735	0
1192	03456	3478	0
494	146	3109	01
2758	03456	3188	0
2607	0346	3583	0
1346	146	3091	34
303	03456	3804	0
315	1346	3214	03
392	03456	3534	0
423	0345	3445	3
119	03456	3174	4
853	03456	3511	4
706	0346	3808	0
1663	03456	3478	0
384	0346	3411	3
136	03456	3146	0
396	03456	3804	0
2205	03456	2853	4
50	0346	3723	0
2283	03456	3346	4
111	135	3832	3
612	03456	3715	3
157	03456	3445	3
568	03456	3027	0
1073	346	3480	4
2486	46	2941	4
201	03456	3478	0
136	03456	3094	34
814	03456	3735	0
136	03456	3091	34
637	03456	2853	4
2244	034	3478	0
43	1346	3494	03
116	1346	3217	3
991	346	3512	3
1893	0345	2939	3
123	46	2941	4
686	03456	3255	4
2226	03456	3480	4
2611	1235	3241	01
1756	03456	3246	01
224	03456	3735	0
2547	03456	3753	01
236	03456	2898	3
99	03456	3742	0
438	146	3246	01
2511	034	3478	0
28	0346	3489	3
403	0346	3445	3
392	03456	3735	0
1325	1346	3411	3
37	03456	3411	3
1753	013456	3093	01
22	03456	3404	0
568	03456	3111	3
1050	03456	3231	3
1586	03456	3478	0
1638	03456	3620	0
162	135	3492	01
1563	03456	3628	3
1377	0345	3445	3
52	0346	3267	0
662	0346	3445	3
481	03456	3305	0
922	03456	3705	0
952	46	3611	4
1076	03456	3478	0
1675	13456	2975	01
1871	034	3832	3
2239	346	3445	3
1010	03456	3413	0
807	346	3091	34
1499	0345	3735	0
1063	03456	3287	01
2143	0346	3705	0
23	0346	3909	0
2006	135	3212	01
1497	0345	3723	0
208	0346	3808	0
851	01345	3445	3
603	0345	2928	0
156	03456	2898	3
426	13456	2853	4
127	03456	3735	0
76	03456	3659	0
668	0345	2853	4
834	03456	3705	0
86	03456	3722	3
654	03456	3321	0
12	03456	3445	3
86	03456	3705	0
67	03456	3478	0
900	03456	3296	4
164	13456	3445	3
381	0345	3478	0
1460	03456	3735	0
1760	346	3314	3
1640	03456	3583	0
2028	0345	3093	01
636	0456	3214	03
1684	03456	2958	0
479	03456	3445	3
216	0346	3239	3
767	0346	3174	4
345	03456	3478	0
895	0346	3445	3
216	0346	3237	0
1896	03456	3715	3
80	03456	2951	3
1978	03456	3111	3
897	135	3259	3
6	03456	3502	3
697	03456	3524	01
1580	0346	3489	3
83	03456	3246	01
1663	03456	2958	0
1706	03456	3411	3
1210	034	3478	0
1822	0	3478	0
1961	03456	3093	01
1833	014	3705	0
2343	3456	3111	3
2048	146	2853	4
2507	0345	3583	0
271	13456	2964	3
1273	1346	3445	3
1804	03456	3093	01
785	03456	3723	0
766	03456	3583	0
249	135	3890	3
4	1346	3445	3
500	03456	3511	4
1373	03456	3091	34
1818	146	3787	1
25	03456	3091	34
464	03456	3445	3
1315	1346	3214	03
539	03456	3735	0
597	03456	3246	01
15	03456	3735	0
2522	346	3494	03
442	01345	3064	4
562	146	3431	01
5	03456	3715	3
87	03456	3160	0
512	03456	3565	0
608	03456	3478	0
411	03456	3735	0
2011	034	3478	0
993	346	3743	4
345	03456	3879	0
1052	346	3445	3
501	146	3122	4
2819	03456	3478	0
301	03456	3478	0
493	13456	3295	3
88	03456	3478	0
1092	03456	3093	01
2212	146	2843	4
920	03456	3735	0
192	0345	3306	0
603	0345	3122	4
1425	0345	3353	4
431	0345	3478	0
2283	03456	3735	0
369	03456	3554	3
595	03	3735	0
999	03456	3715	3
103	1346	3122	4
5	03456	3409	3
1078	03456	3804	0
1124	03456	3478	0
89	03456	3122	4
255	03456	3705	0
353	0345	3203	3
237	03456	3353	4
1259	03456	3396	4
905	03456	3058	01
639	146	3301	01
1754	03	3551	3
703	0146	3511	4
418	03456	3705	0
161	135	3803	01
1268	03456	3832	3
2146	03	3705	0
475	03456	3445	3
1371	03456	3735	0
491	03456	3478	0
1519	146	3255	4
2623	03456	3489	3
1003	346	3214	03
1940	03456	3445	3
2149	03456	3445	3
1632	135	3833	3
1363	0346	2853	4
499	046	3908	4
14	0346	3832	3
2756	0346	3758	3
712	03456	3735	0
642	03456	3478	0
341	03456	3849	3
106	135	3445	3
1000	0346	3478	0
2024	03456	3478	0
1013	13456	3055	01
93	13456	3572	4
2558	03456	3111	3
1127	3456	3480	4
2731	1346	3722	3
1013	13456	2898	3
114	03456	3326	0
855	46	3377	4
196	0346	2982	3
2242	03	3583	0
489	03456	3735	0
122	146	3359	4
535	03456	2884	3
304	03456	3478	0
99	03456	3480	4
1179	03456	3480	4
1375	03456	3478	0
124	0346	3246	01
1672	0345	3478	0
2541	03456	3445	3
1349	35	3494	03
1793	0345	3445	3
1296	0346	2981	0
228	0346	3174	4
1270	03456	3695	3
80	03456	2836	01
1407	146	2949	01
705	13456	3445	3
57	03456	3569	03456
253	0346	3445	3
178	03456	3478	0
901	03456	3267	0
824	03456	3478	0
99	03456	3397	4
830	1346	2836	01
830	1346	2835	01
192	0345	3735	0
1107	03456	3445	3
208	0346	3811	0
2712	0346	3724	3
1229	0346	3808	0
1367	0345	3551	3
434	03456	3111	3
1066	034	3445	3
5	03456	3353	4
66	0346	3445	3
2358	03456	3705	0
1120	046	3064	4
304	03456	3246	01
70	03456	3478	0
52	0346	3705	0
83	03456	3431	01
2013	03456	3556	4
400	03456	3445	3
1034	01	3590	01
826	03456	3833	3
321	0146	3777	0
2053	03456	3489	3
538	1346	3759	4
1563	03456	3478	0
1670	46	2941	4
2230	0345	3735	0
1139	03456	3735	0
11	146	3122	4
13	03456	3346	4
852	046	3321	0
99	03456	3160	0
974	03456	3735	0
1048	03456	3156	0
1720	03456	3445	3
86	03456	3374	0
331	03456	3093	01
249	135	3551	3
891	03456	3478	0
792	03456	3478	0
1524	03456	3904	3
305	03456	3445	3
1106	346	3832	3
653	034	3445	3
1668	0346	3478	0
798	1346	3411	3
84	03456	3425	3
722	146	3035	4
518	03456	3411	3
608	03456	3111	3
186	03456	3065	3
131	1346	3722	3
1147	03456	2856	03
1138	0346	3048	4
330	0346	3267	0
2457	03456	3054	01
529	03456	3246	01
2489	013	3431	01
382	135	3246	01
1489	03456	3478	0
25	03456	3244	3
324	03456	3413	0
199	03456	3093	01
1041	03456	3478	0
765	146	3091	34
139	03456	3705	0
597	03456	3478	0
788	0346	3445	3
995	03456	3573	0
1228	0345	3122	4
2440	03456	3478	0
591	0346	3267	0
1301	146	3122	4
1168	0346	2836	01
269	03456	3478	0
507	1235	3832	3
573	135	3890	3
782	0346	3445	3
991	346	3191	3
247	1346	3795	3
1304	46	3611	4
1223	0345	3445	3
214	0346	3445	3
907	0345	3445	3
2490	346	3480	4
441	0346	3724	3
141	146	3204	4
20	03456	3705	0
89	03456	3255	4
1247	03456	3735	0
214	0346	3681	0
2033	0345	3445	3
1024	0346	3489	3
2586	03456	3027	0
2292	1346	3091	34
2398	0346	3445	3
608	03456	3246	01
206	03456	3790	0
604	0146	3490	4
166	0346	3705	0
2349	0345	3030	4
2256	03456	3804	0
1241	0134	3722	3
914	03456	3478	0
53	0346	3551	3
1778	03456	3478	0
896	46	2853	4
1709	034	3478	0
354	03456	3620	0
81	03456	3431	01
2211	03456	3246	01
1011	1346	3445	3
1094	0346	3445	3
360	1346	3715	3
1531	034	3735	0
1860	0346	3174	4
1651	046	3478	0
2273	03456	3478	0
253	0346	3723	0
881	0346	3175	3
104	03456	3705	0
114	03456	2928	0
136	03456	3436	13
2152	01345	3180	3
1233	1346	3590	01
2215	03456	3705	0
2211	03456	3404	0
2670	03456	3478	0
10	13456	3445	3
224	03456	3478	0
549	46	3908	4
1836	0346	3478	0
1577	03456	3093	01
1877	035	3406	3
2208	0345	3735	0
809	03456	3353	4
9	03456	3804	0
1866	0346	3478	0
470	0346	3445	3
168	1346	3445	3
961	03456	3551	3
882	03456	3353	4
637	03456	3705	0
842	03456	3478	0
226	03456	3445	3
914	03456	3093	01
720	0346	3445	3
39	1346	2853	4
941	1346	3411	3
2436	12	3246	01
1266	0346	3478	0
1253	0346	3445	3
9	03456	3111	3
991	346	3445	3
433	03456	3205	0
1044	03456	3409	3
3	03456	2853	4
1659	0346	3724	3
17	03456	3478	0
452	0346	3411	3
271	13456	3480	4
235	346	3497	03
195	13456	3445	3
236	03456	2904	3
1599	03456	2853	4
535	03456	3413	0
170	03456	3035	4
391	346	3214	03
140	03456	3431	01
1017	03456	3891	0
1800	03456	2853	4
1317	0345	2853	4
248	146	3255	4
795	0346	3464	4
1797	0346	2853	4
1272	0346	3445	3
629	13456	3480	4
305	03456	2941	4
846	03456	3735	0
604	0146	3107	01
698	03456	3849	3
83	03456	2963	0
1041	03456	3735	0
108	03456	3724	3
1660	03456	2853	4
1688	03456	3014	4
628	03456	3705	0
368	13456	2853	4
257	346	2898	3
1342	03456	3445	3
1951	0345	2853	4
481	03456	3735	0
959	0346	3377	4
444	03456	3715	3
406	03456	3867	4
3	03456	3735	0
1911	012346	2964	3
6	03456	3111	3
463	146	3246	01
186	03456	3478	0
2216	1456	2914	01
2245	03456	3494	03
1229	0346	3705	0
492	03456	3735	0
2377	0345	3070	4
679	03456	3112	0
214	0346	3265	0
258	0346	3681	0
1397	03456	3411	3
1876	0346	3445	3
1889	03456	3832	3
137	03456	3480	4
152	03456	3478	0
947	0345	3410	4
1125	03456	3480	4
970	03456	3445	3
2128	0346	3705	0
2604	03456	3445	3
1089	03456	3409	3
1735	0346	3724	3
211	03456	3478	0
1361	03456	3445	3
335	0346	2872	3
1068	03456	3480	4
13	03456	3530	3
400	03456	2937	0
345	03456	3308	4
92	146	3301	01
1275	03456	3480	4
413	146	2957	01
714	0345	3363	013
1290	0346	3033	3
1302	346	3445	3
1	0346	3892	0
945	1346	2844	01
2042	03	3735	0
452	0346	2853	4
603	0345	3705	0
2478	13456	3480	4
84	03456	3723	0
93	13456	2843	4
918	0345	3445	3
1126	0346	3705	0
1218	03456	3128	0
280	03456	3267	0
183	146	3353	4
2272	03456	2853	4
1936	03456	3016	0
386	03456	3478	0
1364	0346	3445	3
944	0346	3705	0
324	03456	3445	3
1729	03456	3445	3
562	146	3093	01
14	0346	3786	3
441	0346	3445	3
1330	03456	3445	3
2378	03456	2898	3
582	03456	2957	01
73	1346	3887	03
2338	1346	2921	03
976	03456	3016	0
41	146	3431	01
852	046	3705	0
2542	0346	3286	3
544	13456	3871	01
1809	03456	2853	4
807	346	3293	4
817	0346	3445	3
1015	03456	3804	0
892	03456	3735	0
767	0346	3445	3
1382	03456	2958	0
1501	0346	3611	4
1181	03456	3735	0
1105	346	3685	4
2728	03456	3735	0
1653	0345	3431	01
1393	035	3337	3
956	03456	3445	3
952	46	2941	4
814	03456	3160	0
546	03456	3735	0
2076	03456	3027	0
35	1346	3445	3
32	03456	3091	34
1802	0346	3445	3
268	1	3787	1
376	03456	3171	03
1292	03456	3445	3
83	03456	2957	01
1754	03	3445	3
558	03456	3735	0
639	146	3109	01
502	03456	3064	4
1300	013456	3478	0
68	03456	3445	3
523	03456	3478	0
576	1346	3795	3
2223	0345	3804	0
2614	0346	3811	0
1319	0346	3411	3
2259	03456	3478	0
817	0346	3685	4
1163	03456	3478	0
2597	03456	3478	0
821	135	3890	3
815	0346	3445	3
1247	03456	3478	0
406	03456	3293	4
2741	03456	3093	01
1989	03456	3735	0
1287	0346	3445	3
692	03456	3494	03
41	146	3093	01
512	03456	3478	0
155	0346	3445	3
1201	0345	3478	0
193	0346	3705	0
1653	0345	3093	01
9	03456	3122	4
2095	03456	3647	4
2722	0123456	3478	0
434	03456	3156	0
568	03456	3417	4
1857	0346	3456	4
242	0346	3267	0
868	03456	3445	3
116	1346	3409	3
100	03456	3445	3
293	03456	3409	3
1286	03456	3094	34
2077	03456	3478	0
1664	0346	3445	3
48	0346	3244	3
1061	03456	3128	0
1111	346	3494	03
2092	0346	3723	0
43	1346	3214	03
2675	03456	3743	4
2001	1346	3028	013456
1450	1235	3445	3
1068	03456	2842	3
479	03456	3852	0
1181	03456	3478	0
1570	1346	3122	4
489	03456	3409	3
290	0346	3071	4
67	03456	3298	0
199	03456	3478	0
116	1346	3715	3
940	03456	3445	3
196	0346	3722	3
1907	03456	3735	0
172	146	3480	4
2118	146	3091	34
33	03456	3445	3
2165	03456	3093	01
547	03456	3091	34
749	0345	3436	13
464	03456	3363	013
819	46	3908	4
1615	03456	3048	4
773	0346	3411	3
168	1346	3494	03
2331	034	3715	3
1624	0134	3471	3
2115	03	3909	0
2471	03456	3735	0
2	03456	3735	0
1722	03456	3551	3
1233	1346	3445	3
2770	03456	3551	3
1801	1346	2853	4
120	03456	2889	4
1276	146	3122	4
26	03456	3551	3
195	13456	3091	34
1128	03	3004	01
2568	0345	3409	3
1533	03456	3122	4
241	03456	3214	03
2820	146	3647	4
1523	034	3478	0
1039	03456	2853	4
315	1346	3445	3
600	03456	3353	4
634	0346	3445	3
2291	0345	3723	0
42	03456	3445	3
28	0346	3832	3
1007	0346	3478	0
348	03456	3353	4
1389	0346	3456	4
795	0346	2981	0
569	03456	3478	0
2144	146	3091	34
229	1346	2843	4
1	0346	3547	0
875	0345	3016	0
382	135	3492	01
1460	03456	3478	0
2528	03	3111	3
1396	0346	3705	0
718	03456	3478	0
1089	03456	3411	3
458	035	3406	3
348	03456	3735	0
1847	0345	3478	0
1982	346	3512	3
1125	03456	2964	3
918	0345	3583	0
186	03456	3735	0
1250	03456	3353	4
1388	03456	3267	0
2479	03456	3038	3
1856	0345	3551	3
310	03456	3445	3
55	03456	3745	4
860	0345	3705	0
190	03456	3735	0
313	03456	3735	0
1850	03456	3204	4
451	0346	3722	3
89	03456	2873	4
1571	03456	3111	3
1968	03456	2836	01
130	03456	3478	0
1535	13456	3445	3
1466	3456	3111	3
301	03456	3246	01
1672	0345	3735	0
510	03456	3723	0
1015	03456	3128	0
2459	03456	3111	3
984	135	3890	3
1275	03456	2964	3
886	03456	3016	0
493	13456	3480	4
253	0346	3456	4
2036	03456	2853	4
1433	03456	3478	0
1238	034	3445	3
795	0346	3724	3
1729	03456	3478	0
2312	03456	3160	0
2605	46	2941	4
174	03456	3115	03
1211	03456	2939	3
1218	03456	3804	0
103	1346	3032	3
928	146	3782	4
690	13456	3091	34
391	346	3174	4
961	03456	3382	3
400	03456	3413	0
541	03456	3478	0
306	0346	3321	0
709	0146	3697	0
1772	46	3611	4
972	03456	3091	34
2663	035	3735	0
1388	03456	3705	0
1442	46	3771	4
311	13456	3445	3
1063	03456	2898	3
2718	0146	3909	0
378	03456	3735	0
390	1346	3214	03
1994	146	3593	014
1994	146	3590	01
1590	3456	3722	3
1062	03456	3705	0
1061	03456	3804	0
172	146	3109	01
1151	346	3445	3
921	0346	3478	0
946	034	3832	3
294	0345	3490	4
2460	03	3478	0
829	0346	3190	0
572	03456	3478	0
2622	03456	3478	0
1322	03456	3353	4
1594	03456	3735	0
150	03456	3775	0
85	03456	3478	0
692	03456	3705	0
2090	034	2853	4
2615	03456	3705	0
2039	03456	3478	0
2539	012345	3601	3
222	146	3524	01
733	03456	3478	0
1164	03456	3735	0
116	1346	3411	3
425	03456	3267	0
251	03456	3478	0
154	03456	3353	4
1857	0346	3445	3
213	1346	3445	3
761	03456	3735	0
2369	0346	3445	3
433	03456	2958	0
892	03456	3111	3
249	135	3615	3
2473	03456	3832	3
2304	03456	3540	3
692	03456	3016	0
1800	03456	3478	0
692	03456	3019	013456
1446	03456	3353	4
508	146	3524	01
737	1346	3445	3
177	0346	3445	3
130	03456	3445	3
1505	03456	3111	3
2678	135	3890	3
2071	0346	3478	0
2266	0346	3445	3
995	03456	3478	0
1576	0346	3071	4
2082	0346	3445	3
1056	146	3287	01
1948	03456	3255	4
2031	03456	3478	0
5	03456	2911	4
344	0346	3592	3
726	03456	2853	4
960	03456	3093	01
14	0346	3156	0
451	0346	3445	3
615	1346	3628	3
1039	03456	2915	0
60	0346	3456	4
1506	03456	3445	3
449	03456	3735	0
1208	0346	3478	0
693	03456	3093	01
1177	03456	3480	4
459	0346	3583	0
1014	0134	3445	3
1129	03456	3445	3
1100	0345	3122	4
2432	46	2941	4
1483	0346	3724	3
2752	0	3478	0
45	146	3377	4
86	03456	3762	0
520	03456	3705	0
986	0346	3705	0
245	03456	3156	0
2540	3456	3445	3
597	03456	3666	01
90	03456	3478	0
182	03456	3478	0
86	03456	3898	0
779	0345	3431	01
472	03456	3437	3
449	03456	3478	0
344	0346	3445	3
1213	03456	3255	4
108	03456	3445	3
349	03456	3172	01
1444	03456	3431	01
66	0346	3724	3
80	03456	3157	3
2000	03456	3160	0
1250	03456	3122	4
257	346	3695	3
1670	46	3511	4
514	03456	3445	3
84	03456	3413	0
1972	0134	3705	0
2375	13456	3743	4
998	03456	3628	3
1819	046	3064	4
228	0346	3445	3
216	0346	3478	0
170	03456	3269	0
816	03456	3104	0
1084	0134	3353	4
924	03456	3409	3
10	13456	2844	01
1788	03456	3445	3
1723	03456	3445	3
520	03456	3852	0
1779	0346	3804	0
237	03456	3735	0
748	03456	3091	34
1199	03456	3480	4
206	03456	3478	0
1126	0346	3722	3
550	0346	3724	3
296	0346	3445	3
468	03456	3445	3
175	03456	3445	3
1074	03456	3908	4
1280	03456	3735	0
5	03456	3757	0
505	03456	3478	0
1489	03456	3735	0
2344	0346	3478	0
443	0346	3715	3
1906	346	3480	4
564	1	3093	01
2481	03456	2941	4
897	135	3445	3
1023	03456	3431	01
1688	03456	2853	4
760	03456	3478	0
1252	03456	2853	4
1203	0345	3389	0
1445	03456	3321	0
1679	0345	3445	3
886	03456	3735	0
370	0345	3478	0
1621	0346	3723	0
1556	03456	3363	013
1222	03456	3445	3
1078	03456	3849	3
522	03456	3246	01
1113	03456	3353	4
1	0346	2853	4
1179	03456	2836	01
459	0346	3445	3
980	346	3781	3
2285	1346	3246	01
1913	0346	3400	3
1523	034	3093	01
588	03456	3735	0
1605	146	3684	4
2706	03456	3478	0
179	0346	3445	3
2480	03456	3502	3
1355	03456	3246	01
2550	03456	3445	3
163	03456	3267	0
1391	035	2844	01
80	03456	3743	4
2229	0146	3478	0
176	0346	3445	3
487	03456	3111	3
772	03456	3551	3
1599	03456	3537	4
116	1346	3214	03
2235	0345	3445	3
91	03456	3735	0
535	03456	3445	3
889	03456	3478	0
466	0346	3804	0
1140	03456	3445	3
472	03456	3091	34
1072	03456	3478	0
1085	03456	3478	0
376	03456	3316	3
1327	0345	3724	3
378	03456	3478	0
829	0346	3723	0
1368	0345	3478	0
576	1346	3445	3
2322	146	3035	4
136	03456	3002	0
1606	0345	3735	0
1134	03456	3267	0
1371	03456	3353	4
794	03456	2853	4
233	146	3511	4
187	03456	3445	3
1688	03456	3480	4
535	03456	3647	4
418	03456	3211	013
1504	013	3431	01
1182	03456	3478	0
806	13456	3445	3
2360	03456	3246	01
235	346	3445	3
1341	03456	3431	01
1630	03456	3478	0
2544	03456	3478	0
697	03456	3093	01
2307	03456	3735	0
599	03456	3267	0
2118	146	3480	4
607	0346	3267	0
812	0146	3685	4
2068	03456	3511	4
1529	1346	3214	03
157	03456	3735	0
359	03456	3478	0
219	146	3093	01
1073	346	2898	3
672	03456	3431	01
277	03456	3445	3
433	03456	3478	0
857	03456	3445	3
176	0346	3413	0
90	03456	2910	0
10	13456	3287	01
1560	0346	3641	3
2137	034	3647	4
192	0345	3445	3
847	0345	3025	3
525	03456	3445	3
1516	0346	3267	0
200	03456	3790	0
771	03456	3478	0
[truncated: 382 more rows]
