# Supplementary material for: Environmental change makes robust ecological networks fragile
Source: Nat Commun. 2016 Aug 11;7:12462. doi: 10.1038/ncomms12462 (PMC4987532; doi:10.1038/ncomms12462)
Supplement: Supplementary Data 1 — Host-parasite networks and host extinction sequences in Avida experiments. The compressed archive includes the 100 co-evolved host-parasite networks and the host extinction sequences in the historical scenario. [file ncomms12462-s2.zip › Supplementary_data_S1/host_parasite_network_42.csv]

host_genotype	host_phenotype	parasite_genotype	parasite_phenotype
2112	0123456	4324	0
647	012346	3876	0
1285	012346	4010	0
1538	0123	3528	0
1732	012345	4140	0
1851	01235	3528	0
1414	012346	4285	0
1839	0123456	3871	0
963	01234	3961	0
2940	012346	4010	0
484	0123456	3528	0
509	012346	3528	0
215	012346	3876	0
885	0123456	3572	0
2423	012346	3528	0
183	012346	4171	0
3310	012346	3961	0
2370	012346	4010	0
124	0123456	3623	0
2221	01235	4171	0
2751	012346	3409	013
1215	012346	3528	0
58	012346	3528	0
2148	012346	4010	0
632	012346	4171	0
696	012346	3391	0
1021	012346	3863	0
1098	012346	4171	0
267	012346	4129	0
1349	012346	3961	0
1336	0123	3653	0
1413	012346	3444	0
1822	0123456	3710	0
1609	025	3528	0
1035	012346	3528	0
2942	012346	4010	0
682	012346	3597	0
2103	0123456	4077	0
1372	012346	4120	0
51	0123456	3961	0
385	012346	4010	0
1133	012346	3867	0
35	012346	3528	0
528	012346	4171	0
2679	012346	3528	0
176	012346	4010	0
3181	02346	4171	0
491	012346	3997	0
2327	0123456	3528	0
2137	012346	3961	0
584	012346	3888	0
711	012346	4011	0
149	012346	4266	0
2338	0123456	4068	0
512	012346	3710	0
826	012346	3528	0
2440	012346	3500	0
1469	012346	4010	0
955	012346	3597	0
2801	02346	4171	0
78	012346	3895	0
54	012346	3863	0
1309	012346	4171	0
912	012346	4171	0
104	0123456	3444	0
2201	01234	3528	0
413	012346	4010	0
2217	012346	3961	0
437	012346	3528	0
2635	01346	4011	0
149	012346	3623	0
41	012346	4171	0
309	012346	3528	0
935	012346	3597	0
808	012346	3880	0
144	012346	3528	0
1052	012346	3528	0
183	012346	3933	0
1064	012346	4171	0
1838	0123456	4171	0
1812	0346	4154	0
461	012346	4171	0
926	02346	3597	0
70	012346	4010	0
265	012346	3528	0
1203	012346	3444	0
8	0123456	3868	0
1495	012345	3528	0
2592	012346	4010	0
171	0123456	3528	0
2977	012346	3528	0
2564	012	3597	0
1427	01234	3528	0
1360	01346	3572	0
817	012346	3705	0
585	012346	4010	0
2615	012346	3528	0
1603	012346	3404	0
402	0123456	3579	013
81	012346	3528	0
442	012346	4010	0
993	012346	3597	0
858	01346	3528	0
3279	012346	4171	0
125	012346	3528	0
2005	012346	4010	0
1488	012346	4010	0
823	012346	4010	0
3142	012346	3961	0
1857	012346	4010	0
2568	0123456	3441	0
345	012346	3800	0
170	012346	3876	0
1434	012346	3528	0
1194	012346	4171	0
2493	01234	4171	0
152	012346	3624	0
2881	012346	3528	0
1709	012346	3961	0
2836	012346	4010	0
1648	012346	3961	0
31	012346	3785	013
1692	0123456	4010	0
570	012346	4171	0
1731	012346	4010	0
452	012346	3866	0
1801	0346	3736	01
3265	012346	4252	0
1539	012346	4011	0
1253	012346	3597	0
1493	012346	4010	0
2367	012346	3956	013
790	012346	4010	0
1044	012346	3528	0
425	012346	4103	0
1937	012346	4010	0
1299	012346	4010	0
1580	012345	3961	0
1312	012346	3566	0
1311	02346	3528	0
651	0123456	3876	0
1973	012346	3528	0
1269	012346	3880	0
992	012346	4010	0
37	0123456	3497	0
107	012346	4010	0
3162	012346	4010	0
1906	012346	4219	0
1805	012346	3961	0
1634	012346	4010	0
2600	012346	3667	0
2133	01235	3445	01
622	012346	4010	0
2058	012346	3863	0
877	012346	3961	0
374	0123456	4087	0
488	012346	3961	0
125	012346	3956	013
2071	01235	3528	0
1	012346	3578	01
790	012346	4171	0
1293	02346	3686	0
2914	012346	4010	0
2986	012346	4010	0
313	012346	3895	0
291	012346	4171	0
2545	012346	3845	01
156	0123456	3528	0
1260	012346	3703	0
626	012346	3850	013
1371	012346	3929	0
369	012346	4171	0
2068	012346	3528	0
1158	012346	3880	0
304	012346	3597	0
601	012346	3710	0
1602	012346	3528	0
2410	012346	4049	012346
120	012346	4171	0
2509	012346	3961	0
3073	012346	3961	0
1708	012346	4010	0
1976	012346	3961	0
2586	012345	3876	0
2909	012346	3876	0
1509	012346	3880	0
1632	012346	3597	0
2729	0123	3585	0
1496	0123456	3876	0
2813	012346	4010	0
969	012346	4010	0
166	012346	4010	0
1009	012346	4010	0
570	012346	3528	0
2024	012346	3597	0
248	012346	3961	0
372	012346	4189	0
397	012346	4303	0
1728	012346	3809	0
109	012346	4010	0
216	012346	4171	0
2409	01235	3876	0
3092	01346	4171	0
2721	01235	3441	0
2903	012346	3566	0
887	012346	3528	0
448	0123456	3876	0
2851	012346	3441	0
954	012346	3928	0
758	012346	4010	0
140	0123456	3528	0
1429	012346	3789	0
514	0123456	3876	0
411	012346	3445	01
170	012346	3880	0
1087	012346	4010	0
1494	012346	3876	0
276	012346	3528	0
2432	012346	4010	0
572	012346	4096	0
2893	012346	4010	0
1020	012346	3597	0
1961	012346	3961	0
129	012346	3528	0
225	012346	4086	0
316	012346	3961	0
2886	012346	3528	0
852	012346	4010	0
2100	012346	3528	0
2241	012346	3444	0
399	012346	3566	0
1403	012346	3876	0
432	012346	3597	0
1486	02346	3528	0
2317	012346	3444	0
1261	012346	4171	0
1117	012346	3528	0
475	012346	4022	0
1651	01234	4010	0
1	012346	4217	1
540	012346	3528	0
507	012346	3528	0
533	012346	4010	0
1045	03456	4011	0
1288	012346	3578	01
640	0123456	3597	0
6	0123456	3623	0
306	012346	3833	0
18	012346	4171	0
2156	0346	4171	0
2712	012346	4171	0
854	012346	4010	0
2762	012346	4010	0
3085	012346	3623	0
756	0123456	4177	0
844	012346	3597	0
2226	012346	3771	0
711	012346	3743	0
340	012346	3579	013
514	0123456	4010	0
3000	012346	3528	0
1997	012346	3528	0
2574	03456	4010	0
711	012346	3741	0
982	012346	4010	0
3169	0346	3528	0
113	012346	4171	0
89	012346	4232	0
290	012346	3849	0
18	012346	4010	0
1635	012346	4010	0
572	012346	4010	0
2422	012346	3468	013
2552	012346	4010	0
1103	012346	3528	0
2755	0346	3623	0
53	012346	3579	013
276	012346	3961	0
1080	023	4010	0
3263	012	3528	0
263	012346	3579	013
3306	012346	4010	0
726	012346	3528	0
2571	012346	4010	0
2195	01235	3597	0
1227	012346	3528	0
2284	012346	4252	0
1830	012346	3528	0
456	012346	3445	01
2028	012346	3961	0
601	012346	3961	0
1120	0123456	3528	0
1469	012346	4171	0
727	0123456	3372	0
890	012346	3863	0
1881	012346	3528	0
17	012346	3565	0
201	012346	3403	0
1452	0123456	3954	013
529	012346	4171	0
1016	012346	4171	0
2484	012346	4010	0
2506	0125	3880	0
350	012346	4211	0
2626	012346	4010	0
313	012346	4171	0
62	012346	3597	0
49	012346	3528	0
625	012346	4010	0
1885	0123	3597	0
848	012346	3528	0
1924	012346	4171	0
81	012346	4252	0
138	0123456	3528	0
1748	0123456	4010	0
2587	012346	4010	0
3218	012	3528	0
2907	012346	3528	0
178	012346	4228	0
252	012346	3528	0
211	012346	4010	0
1153	012346	3528	0
97	012346	3961	0
2173	012346	4171	0
427	012346	4184	0
374	0123456	3961	0
1127	012346	3431	0
111	012346	3705	0
845	012346	3961	0
774	0123456	3833	0
1988	012346	4010	0
295	012346	3528	0
601	012346	4171	0
481	012346	3528	0
2631	0123	4171	0
1036	012346	3597	0
881	012346	4087	0
788	012346	3961	0
83	012346	4010	0
1624	01346	4010	0
833	0123456	4215	0
268	0123456	4171	0
802	012346	3597	0
2742	01235	3961	0
2487	0346	4010	0
1046	01346	3528	0
412	0123456	3528	0
311	012346	4010	0
3128	01235	4171	0
985	012346	4294	01
1762	0123456	3956	013
192	0123456	3961	0
1318	012346	3528	0
2866	012346	3577	0
2431	012346	3876	0
225	012346	3528	0
674	012346	4010	0
286	0123456	3528	0
1913	012346	3528	0
1203	012346	3528	0
1932	012346	3623	0
1128	0123	3528	0
2153	012345	4010	0
2356	012346	3597	0
1354	0346	3948	0
260	012346	3528	0
2629	012346	4171	0
106	012346	4010	0
30	012346	4201	0
1390	0123456	3540	0
305	012346	3816	0
587	012346	3961	0
423	012346	3623	0
608	012346	3961	0
1207	01234	3961	0
2041	012346	4010	0
675	012346	3597	0
1477	012346	3876	0
1049	012346	3597	0
2037	012346	4010	0
1824	012346	3528	0
2427	01234	4010	0
1969	012346	3528	0
47	012346	3597	0
603	012346	4010	0
1044	012346	4010	0
988	0123456	3961	0
148	012346	4010	0
1993	012346	3528	0
811	02346	3528	0
2044	0123456	3444	0
2597	012346	3961	0
290	012346	4010	0
83	012346	3623	0
1767	012346	3695	0
2781	01235	4010	0
2311	012346	4269	0
100	012346	3597	0
1887	012346	4010	0
2197	012346	3778	0
307	0123456	3788	0
54	012346	3528	0
936	012346	4010	0
563	012346	3961	0
787	012346	3876	0
1929	012346	3511	0
3063	0123456	3961	0
1597	012346	4047	013
346	012346	3528	0
1547	0123456	4011	0
312	012346	3528	0
2228	012346	3876	0
88	012346	3961	0
389	012346	3597	0
571	012346	3528	0
1082	012346	3876	0
2728	012346	4064	0
1551	012346	3961	0
1745	012346	3876	0
2041	012346	4189	0
320	012346	4303	0
101	012346	3528	0
2066	01235	3528	0
266	012346	3825	012346
612	012346	3528	0
494	01234	4230	0
2033	012346	3585	0
51	0123456	3444	0
407	0123	4010	0
2517	012346	4171	0
2812	012346	3961	0
293	012346	3936	0
19	012346	3444	0
2276	012346	4010	0
1093	012346	3528	0
1181	012346	3961	0
3048	0123456	3597	0
2202	012346	3528	0
326	012346	3445	01
118	012346	3797	013
346	012346	3906	0
288	0123456	3623	0
1792	012346	3554	0
1417	02346	3528	0
3167	012346	4010	0
2540	012346	3804	012346
1968	012346	3528	0
917	012346	3528	0
3328	012346	3528	0
2132	012346	4010	0
125	012346	4171	0
2460	012346	3578	01
281	0123456	3528	0
243	012346	4171	0
2609	012346	4171	0
328	012346	3585	0
2374	0123	3597	0
161	012346	3951	0
738	012346	3528	0
1557	012346	4253	013
714	012346	4187	013
592	012346	3444	0
442	012346	4171	0
2343	012346	3800	0
1957	012346	4087	0
589	012346	3597	0
986	012346	4010	0
611	012346	4001	0
2097	0123456	3961	0
1556	012346	3528	0
890	012346	3705	0
2552	012346	3528	0
654	012346	4010	0
1018	0123456	4077	0
838	012346	3528	0
2329	012346	4325	0
853	012346	4087	0
980	012346	4010	0
620	012346	3961	0
2953	0346	3876	0
252	012346	3863	0
2510	012346	3880	0
978	012346	4157	0
2640	012346	3525	0
2379	012346	3961	0
17	012346	4010	0
575	012346	3597	0
29	012346	4171	0
309	012346	4207	0
1070	012346	3528	0
391	012346	4011	0
648	012346	3528	0
548	012346	4314	0
768	012346	3876	0
1560	012346	4171	0
978	012346	3528	0
7	012346	3723	0
615	01234	4010	0
268	0123456	3528	0
1235	012346	3950	013
814	0346	3876	0
325	012346	3528	0
1946	0123456	3961	0
229	012346	3444	0
3318	012346	3741	0
3106	012346	3961	0
2007	0346	4171	0
2989	012346	4011	0
2034	012	4204	0
184	012346	3578	01
424	012346	3961	0
43	0123456	3528	0
267	012346	3528	0
255	012346	4171	0
1194	012346	4120	0
1452	0123456	3479	0
145	0123456	4070	0
828	012346	3528	0
9	012346	3502	0123456
1266	01234	3579	013
2651	012346	4252	0
1057	02346	3961	0
1564	012346	4275	0
159	012346	4171	0
373	012346	3961	0
1248	012346	4010	0
1744	02346	3961	0
2991	012346	3528	0
1372	012346	3528	0
2317	012346	4010	0
437	012346	4214	0
2544	012346	3528	0
1330	012346	4010	0
2194	012346	4171	0
2021	012346	4010	0
2143	012346	3572	0
3111	012346	3778	0
128	012346	3961	0
2366	012346	3572	0
220	012346	4006	0
1346	012346	3961	0
669	012346	3528	0
2485	012346	3597	0
341	012346	4171	0
1741	012346	3441	0
1138	0123456	4123	013
559	0123456	4010	0
329	012346	3597	0
2937	012346	3444	0
390	0123456	3528	0
256	012346	4010	0
2486	012346	3597	0
1405	012346	3880	0
2208	01235	3961	0
2162	012346	4171	0
2360	0123456	3572	0
2101	013456	4171	0
2106	012346	3528	0
1296	012346	4171	0
2796	012346	3432	0
196	012346	3528	0
908	012346	3528	0
3337	012	3528	0
237	012346	3597	0
367	012346	3597	0
64	012346	3876	0
123	012346	4010	0
837	012346	4171	0
1661	012346	3934	0
2060	012	3956	013
1478	012346	3444	0
2256	0123456	3572	0
3159	012346	4011	0
1818	012346	3961	0
292	012346	4171	0
61	012346	3597	0
1740	012346	4246	013
2831	0123456	4010	0
1317	012346	4171	0
102	012346	3528	0
876	012346	4171	0
245	012346	3876	0
28	012346	4011	0
1858	012346	3528	0
884	012346	3829	01
738	012346	4066	0
486	012346	3528	0
1526	012346	3528	0
142	012346	3444	0
74	012346	3403	0
1547	0123456	3621	0
1562	1234	3445	01
336	012346	4010	0
990	012346	3528	0
137	012346	4171	0
1566	012346	4171	0
17	012346	3444	0
1953	012346	3577	0
677	012346	3824	0
455	012346	3528	0
1477	012346	3880	0
2264	01235	3528	0
1454	012346	3528	0
411	012346	3371	01
473	012346	3528	0
598	012346	3961	0
1050	012346	3876	0
1431	012346	3528	0
884	012346	3925	0
50	0123456	3528	0
789	012346	4171	0
2140	012346	3578	01
1977	02346	4010	0
2280	012346	3528	0
216	012346	4189	0
1414	012346	3528	0
6	0123456	3528	0
1956	012346	4010	0
1815	012346	3597	0
2376	02	4171	0
547	012346	3876	0
1842	012346	3901	0
1760	012346	3528	0
2664	02346	4010	0
1387	012346	4058	0
1787	012346	4144	013
1775	0123456	3528	0
172	012346	3528	0
3251	0123456	3444	0
2684	01235	4010	0
288	0123456	4010	0
892	0123456	4010	0
897	012346	3578	01
340	012346	3956	013
1830	012346	4171	0
2677	012346	4010	0
572	012346	4171	0
201	012346	3530	0
2111	012346	3528	0
269	012346	4171	0
1437	012346	3956	013
580	0123456	3528	0
2997	012346	4010	0
1470	012346	4171	0
3230	02346	4010	0
958	012346	3528	0
256	012346	3597	0
1255	012346	3445	01
1074	012346	4171	0
1535	012346	3623	0
308	0123456	3528	0
820	012346	3597	0
1564	012346	3528	0
2748	012346	4010	0
869	012346	3919	0
3156	012346	4010	0
1030	012346	3528	0
1257	0123456	3876	0
3292	012346	3528	0
163	012346	3444	0
1259	02346	3528	0
4	012346	3741	0
2346	012346	3849	0
735	012346	3528	0
818	012346	3961	0
2096	01346	3783	013
1041	012346	3566	0
3028	012346	3441	0
208	012346	4221	0
215	012346	3528	0
590	01235	3623	0
2504	012346	3643	0
627	012346	3444	0
677	012346	4010	0
522	012346	4010	0
1370	012346	4171	0
2100	012346	3530	0
480	012346	4010	0
476	0123456	3441	0
1169	012346	3445	01
113	012346	3528	0
553	012346	4010	0
2928	012346	3444	0
1169	012346	3441	0
918	012346	3528	0
730	012346	4010	0
1078	012346	3419	0
474	012346	3876	0
717	0123456	3621	0
999	012346	3528	0
246	012346	4010	0
2668	012346	4010	0
1036	012346	3551	0
1903	012346	3528	0
655	012345	3863	0
283	0123456	3597	0
3066	012346	3932	013
2123	012346	4096	0
292	012346	3876	0
1	012346	4010	0
1758	012346	3842	0
305	012346	3438	01
268	0123456	3544	0
2832	012346	3528	0
1082	012346	3880	0
1386	0123456	3623	0
314	012346	3528	0
149	012346	4010	0
962	0123456	3961	0
26	012346	3876	0
1101	012346	3444	0
244	012346	3528	0
1310	012346	3528	0
1167	012346	3623	0
1855	012346	4010	0
939	0123456	3623	0
1476	0123456	4010	0
933	02346	3422	0
1529	012346	4171	0
2229	012346	4140	0
3280	0346	3623	0
34	012346	4010	0
221	012346	3880	0
443	0123456	4011	0
1907	01235	3528	0
3037	01234	3785	013
2351	01235	3597	0
1092	012346	3741	0
1659	012346	3528	0
153	012346	3956	013
1598	012346	4010	0
907	012346	4171	0
263	012346	3790	013
3046	01246	4171	0
839	012346	3528	0
317	012346	4010	0
1497	012346	4171	0
1779	0123456	3528	0
609	0123456	3961	0
222	012346	3572	0
174	012346	3623	0
1569	012346	4171	0
2421	012346	3528	0
370	012346	3597	0
2093	012346	3528	0
367	012346	3731	013
2092	012346	3961	0
1547	0123456	3778	0
962	0123456	4252	0
3261	0123456	3528	0
104	0123456	3528	0
2451	012346	4311	0
2271	012346	3528	0
478	012346	4171	0
1850	0123	3597	0
1203	012346	3956	013
163	012346	3528	0
202	012346	4171	0
1654	012346	3418	0
439	0123456	3572	0
979	012346	3528	0
2950	01234	4171	0
1983	012346	4010	0
2244	023456	4010	0
1175	012346	3876	0
1120	0123456	4010	0
1335	012346	3933	0
652	012346	4010	0
1452	0123456	4278	0
913	012345	4130	0
1634	012346	4130	0
1917	0123456	4010	0
322	0123456	4252	0
1112	012346	4171	0
438	012346	4171	0
1063	012346	4047	013
2958	012346	3528	0
26	012346	4171	0
2124	012346	3876	0
1406	01346	3838	0
2784	012346	4252	0
503	012346	4010	0
215	012346	4153	0
215	012346	4152	0
3075	012346	4010	0
1799	01346	3656	0
733	012346	3961	0
638	012346	3528	0
1196	013456	4010	0
889	0123456	3443	0
457	0123456	4132	013
2806	012346	4215	0
22	012346	3445	01
1962	01234	4010	0
3339	02346	3597	0
1790	012346	4010	0
1369	012346	4171	0
2241	012346	4011	0
1166	012346	3880	0
1374	012346	4171	0
1128	0123	4289	0
1534	01346	4171	0
64	012346	3493	01
699	012346	3718	01
752	012346	3876	0
1926	012	3408	0
53	012346	3681	0
1934	012346	3597	0
710	0123456	3565	0
1029	0123	3411	0
794	012346	3530	0
1355	012346	4010	0
2335	012346	3701	0
1767	012346	4253	013
1711	012346	3528	0
1442	012346	4079	0
1727	0123456	3411	0
792	012346	3528	0
1391	012346	3528	0
197	012346	3501	01
721	0346	4032	0
1223	012346	4010	0
1081	012346	4060	0
3315	012346	4171	0
1753	012346	3436	01
374	0123456	4010	0
2756	0123456	3528	0
1965	012346	3565	0
1865	012346	4010	0
1001	023456	4010	0
2921	012346	3961	0
2653	0123456	4010	0
1331	02346	4010	0
2623	012346	3528	0
163	012346	3705	0
84	012346	4010	0
1118	012346	3899	0
39	012346	4010	0
1081	012346	3876	0
900	012346	3956	013
433	012346	4087	0
3022	0123	4001	0
2164	012346	3597	0
3070	012346	4011	0
1213	0123456	4010	0
242	012346	4285	0
780	0123456	3528	0
3243	012346	4010	0
3252	012346	4010	0
1516	012346	4087	0
1592	012346	3528	0
534	012346	3450	012346
397	012346	3880	0
2811	01235	4010	0
1958	012	3474	0
1457	012346	3961	0
157	012346	3528	0
2512	012346	3961	0
1052	012346	4294	01
61	012346	3876	0
1258	012346	3528	0
134	0123456	3528	0
538	012346	3528	0
559	0123456	3961	0
2025	02346	3792	0
2808	02	3961	0
884	012346	4171	0
1196	013456	3883	0
7	012346	3597	0
39	012346	4171	0
19	012346	4010	0
2992	012346	3444	0
218	012346	4064	0
1221	012346	3597	0
476	0123456	4011	0
2411	012346	3623	0
43	0123456	3444	0
1808	012346	4130	0
158	012346	3726	0
646	012346	3880	0
3103	01346	3597	0
143	012346	3528	0
1108	012346	3596	0
1444	0123456	4010	0
2422	012346	3528	0
1599	012346	3528	0
2845	012346	4171	0
475	012346	4171	0
892	0123456	3445	01
307	0123456	3876	0
1056	0123456	4011	0
708	012346	3528	0
2766	012346	3597	0
781	012346	4274	0
123	012346	3837	0
100	012346	4010	0
2548	0123456	3528	0
804	012346	3897	0
373	012346	3978	013
2024	012346	3806	0
1297	01234	4010	0
426	012346	3785	013
1596	012346	3528	0
372	012346	4140	0
103	0123456	3528	0
26	012346	3528	0
3153	012346	3444	0
1016	012346	4197	0
1946	0123456	3765	0
1027	012346	3597	0
146	012346	4322	0
254	012346	3528	0
1999	012346	4171	0
3168	0123	3785	013
2741	012346	4010	0
1391	012346	4010	0
1055	01234	4010	0
717	0123456	3626	0
612	012346	3961	0
467	012346	4171	0
1167	012346	4189	0
466	012346	3623	0
2398	012346	3436	01
489	012346	4010	0
1765	012346	3859	0123456
1286	012346	3528	0
1463	0123	3528	0
83	012346	3682	0
24	012346	3961	0
787	012346	4153	0
266	012346	3528	0
432	012346	3797	013
2870	012346	3528	0
1769	012346	4066	0
805	012346	4171	0
676	012346	4010	0
465	012346	4010	0
57	012346	3528	0
1717	012346	4010	0
2414	0123456	4010	0
1503	012346	3784	0
6	0123456	4176	0
359	012346	4010	0
3297	012346	3961	0
12	012346	3445	01
1078	012346	3792	0
1582	012346	4171	0
3286	02346	4010	0
1524	013456	4010	0
664	012346	3597	0
937	012346	3445	01
2441	01234	3729	0
2002	02346	3597	0
1069	012346	4171	0
954	012346	4171	0
1653	0346	3792	0
232	0123456	4180	01
518	012346	3528	0
1850	0123	3564	0
410	012346	4010	0
2154	02346	3528	0
1441	01234	3876	0
1733	012346	3961	0
627	012346	3565	0
627	012346	3566	0
3207	012346	4010	0
339	012346	3876	0
1842	012346	3597	0
502	012346	3885	0
76	0123456	3876	0
16	012346	3961	0
946	012346	4010	0
1115	012346	3623	0
264	012346	3597	0
1304	012346	3528	0
1398	012346	3735	0
1205	0123456	3528	0
592	012346	4010	0
143	012346	4161	0
160	0123456	3961	0
2858	012346	4010	0
1129	012346	3458	0
50	0123456	3441	0
3090	012346	3528	0
644	012346	3528	0
1952	012346	3528	0
3133	012346	4010	0
48	012346	4130	0
2046	012346	3379	01
287	012346	3880	0
3260	012346	4171	0
1385	012346	3876	0
431	012346	4010	0
2382	012346	3528	0
297	012346	3961	0
1395	02346	4010	0
3213	0123	3528	0
205	0123456	3875	0
526	012346	3528	0
760	012346	3961	0
447	012346	3597	0
1923	012346	3500	0
2864	012346	3528	0
2181	0123456	3876	0
1516	012346	4010	0
663	0123456	4039	0
713	012346	4010	0
627	012346	3623	0
301	012346	3528	0
378	012346	3528	0
510	0123456	3835	013
790	012346	4221	0
202	012346	3623	0
281	0123456	3961	0
1743	0346	4171	0
614	012346	4010	0
1048	012346	3961	0
1001	023456	3528	0
527	012346	3689	0
1994	0123456	3528	0
167	012346	4171	0
976	012346	3876	0
2115	012346	4087	0
871	012346	4079	0
1359	012346	4010	0
642	01234	4066	0
3198	012	3623	0
717	0123456	3444	0
718	012346	4154	0
1464	01235	3441	0
1008	012346	4001	0
111	012346	3530	0
1261	012346	3989	0
579	012346	3640	013
379	012346	3528	0
1233	0123456	3961	0
1353	012346	3528	0
774	0123456	3628	0
602	012346	3528	0
2747	012346	4010	0
3004	012346	4189	0
406	012346	4171	0
2720	012346	3528	0
2648	012346	4010	0
905	0123456	3528	0
1549	0123456	3528	0
1312	012346	4010	0
695	012346	3705	0
2300	012346	3863	0
1581	012346	4010	0
1595	012	3961	0
1460	012346	4011	0
63	012346	3528	0
1778	012346	3528	0
19	012346	3528	0
116	012346	3738	013
767	012346	4171	0
655	012345	3528	0
2792	012346	3597	0
3224	012346	4171	0
2173	012346	4010	0
988	0123456	3586	0
2147	012346	4010	0
2250	0123456	3528	0
1805	012346	3444	0
1730	0123	3705	0
234	012346	4171	0
1856	012346	3884	0
1931	0346	3528	0
1110	012346	3442	012
2185	012346	4313	013
203	0123456	3528	0
853	012346	4302	0
335	012346	4010	0
859	012346	4189	0
1703	012346	4010	0
1188	012346	4038	0
1764	012346	4010	0
3038	012346	4011	0
2425	012346	4011	0
418	0123456	3528	0
1483	012346	4171	0
2938	012	4010	0
1532	0123456	3572	0
2519	012346	4010	0
812	012346	4010	0
3258	012346	3785	013
162	012346	4171	0
1510	012346	4010	0
1068	0123456	3528	0
2121	012346	4010	0
638	012346	3956	013
46	012346	3528	0
839	012346	3880	0
538	012346	3580	0
1541	012346	4010	0
1365	0123	3876	0
337	012346	4010	0
2216	012346	4171	0
1799	01346	3528	0
523	012346	3615	0
2718	012346	3572	0
2238	02346	4171	0
1332	0123456	3528	0
94	012346	3528	0
660	0123456	3444	0
3342	012345	3528	0
924	012346	4171	0
119	012346	4087	0
1557	012346	4010	0
2279	0123456	3528	0
1265	012346	3528	0
1918	012346	3623	0
3033	012346	3961	0
1209	012346	3528	0
1196	013456	4171	0
2011	0123	4171	0
1632	012346	3876	0
1053	0123	4189	0
184	012346	3617	0
2519	012346	3444	0
1683	01234	3836	0
724	0123456	4010	0
247	0123456	3528	0
348	012346	3528	0
31	012346	4181	0
794	012346	3528	0
941	012346	4171	0
1554	03468	3597	0
1718	01346	4010	0
1198	012346	3528	0
551	012346	3528	0
40	012346	3798	1
794	012346	3705	0
262	012346	3676	0
1864	012346	4010	0
441	012346	4034	0
1515	012346	4171	0
1876	02346	3528	0
3233	012346	3528	0
517	012346	3528	0
1242	012346	3627	0
608	012346	3400	0
2467	012346	3528	0
2905	012346	3528	0
2391	012346	3621	0
3143	01235	3954	013
2030	012346	3528	0
1162	0123456	4010	0
2031	012346	3597	0
2380	012346	4171	0
627	012346	4010	0
672	012346	3528	0
961	0123456	3528	0
166	012346	3597	0
1025	012346	3444	0
148	012346	4171	0
1827	012346	3528	0
692	012346	3880	0
1407	012346	3876	0
230	012346	3961	0
2616	012346	4171	0
994	012346	4010	0
2526	012346	3528	0
1022	012346	3961	0
893	012346	4010	0
22	012346	3528	0
2399	012346	3528	0
1277	012346	3445	01
1460	012346	3873	0
367	012346	3961	0
957	012346	4171	0
531	0123456	3528	0
623	012346	4171	0
2458	012346	3493	01
629	0123456	3876	0
656	012346	3918	013
573	012346	4102	0
199	012346	3528	0
1300	0346	3987	0
2162	012346	3746	0
2874	012346	3961	0
2676	0123456	3528	0
365	012346	4135	0
2055	012346	4171	0
43	0123456	3471	0
1195	01346	3360	0
749	012346	3528	0
2091	012346	3411	0
976	012346	4010	0
216	012346	3623	0
279	012346	3961	0
730	012346	4171	0
1026	012	3956	013
263	012346	4010	0
32	012346	3597	0
371	012346	3961	0
49	012346	4318	0
2621	012346	3441	0
952	012346	4010	0
1955	012346	3961	0
3317	012346	3445	01
1811	012346	3528	0
1680	012346	3597	0
2894	0123456	3528	0
270	012346	4310	01
1136	012346	3528	0
923	012346	4010	0
2131	012346	3528	0
459	012346	3406	013
241	012346	3413	0
1630	012346	3964	013
456	012346	3967	0
464	012346	4171	0
2105	123456	3445	01
903	012346	4011	0
1666	012346	3444	0
182	012346	3528	0
500	02346	3880	0
28	012346	3655	0
1769	012346	3880	0
1377	012346	3961	0
253	012346	4171	0
303	02346	3961	0
680	012346	3961	0
2321	0123	4010	0
1867	012346	3914	01
2555	013456	3961	0
2688	012346	4010	0
774	0123456	4251	0
1135	012346	4010	0
1673	012346	4010	0
53	012346	3876	0
2848	02	3961	0
490	012346	3528	0
1284	0123456	3880	0
554	012346	3597	0
2373	012346	3897	0
2852	012346	3528	0
2532	012346	3876	0
1262	01235	4277	0
556	012346	3880	0
210	012346	3961	0
79	012346	3528	0
735	012346	3530	0
2038	012346	3678	0
696	012346	3597	0
1545	012346	3597	0
442	012346	4256	0
343	012346	3528	0
2995	012346	3528	0
212	0123456	3528	0
2706	012346	4010	0
1421	0123456	4087	0
2163	0123456	4248	013
351	012346	4011	0
1588	012346	4010	0
3208	0125	3961	0
707	012346	3572	0
340	012346	3445	01
1875	012346	3961	0
2906	02346	4066	0
1935	012346	3528	0
2890	01346	4010	0
1341	012346	3566	0
26	012346	3461	012346
578	0123456	3597	0
896	012346	4010	0
564	012346	4010	0
729	012346	3876	0
2649	012346	4171	0
164	012346	3623	0
216	012346	4258	01
514	0123456	3637	0
2565	012346	4010	0
2898	012346	3518	0
2701	01346	3710	0
992	012346	4096	0
577	012346	4010	0
2110	012346	3876	0
2392	01346	4010	0
2063	0123456	3956	013
2400	012346	3528	0
2001	012346	3528	0
2231	0123456	3528	0
376	012346	3518	0
857	0123456	3961	0
1674	012346	3597	0
11	012346	3366	0
805	012346	3528	0
567	012346	4010	0
1363	012346	4066	0
586	012346	3597	0
1335	012346	4171	0
1430	012346	4171	0
1742	012346	4010	0
624	01234	4010	0
395	012346	3623	0
459	012346	4014	0
1906	012346	3444	0
599	0123456	4010	0
33	0123456	4010	0
1375	012346	3528	0
268	0123456	4010	0
143	012346	4171	0
3234	012346	3528	0
178	012346	4171	0
2242	012346	3433	0
209	012346	4010	0
560	012346	4229	0
1005	012346	3528	0
1062	013456	4039	0
130	0123456	3961	0
3326	012346	3528	0
1569	012346	4087	0
143	012346	4207	0
2229	012346	3623	0
1667	0123456	3441	0
210	012346	3597	0
671	012346	3528	0
1884	012346	3528	0
90	012346	4019	0
2932	0123456	3528	0
2014	01346	3528	0
382	012346	4171	0
238	012346	3876	0
1252	012346	3597	0
690	012346	3528	0
260	012346	3444	0
2734	0123456	3528	0
2646	012346	4148	0
1	012346	3444	0
13	012346	3528	0
1268	012346	3572	0
2913	012346	3876	0
108	012346	4200	0
35	012346	4010	0
422	012346	3528	0
949	012346	3528	0
2190	012346	4010	0
1081	012346	3597	0
2145	01234	3528	0
83	012346	3876	0
1060	0346	3389	0
98	012346	3961	0
1273	012346	4010	0
669	012346	3956	013
21	0123456	4010	0
1071	012346	4010	0
2856	012346	4258	01
342	012346	3585	0
271	012346	4010	0
546	012346	3528	0
1475	012346	3933	0
1737	0123456	3530	0
208	012346	4010	0
764	0123456	3961	0
173	012346	3528	0
205	0123456	4010	0
755	012346	3597	0
3072	012346	3528	0
1131	012346	3880	0
673	012346	4171	0
60	012346	4171	0
645	012346	4011	0
685	012346	4171	0
1605	0123456	3876	0
3011	0123456	3528	0
2672	012346	3880	0
2527	012346	3741	0
2400	012346	3530	0
86	012346	4153	0
2141	012346	4171	0
1426	012346	4171	0
1643	012346	3785	013
1301	0123456	4171	0
791	012346	3637	0
874	012346	3876	0
2053	012346	3668	0
1930	0123456	4010	0
545	012346	4010	0
915	012346	3880	0
1387	012346	3623	0
1764	012346	3799	013
335	012346	3796	0
1794	012346	4171	0
1442	012346	3528	0
251	012346	3961	0
1105	0123	3528	0
524	012346	3597	0
1493	012346	3528	0
2608	012346	3528	0
209	012346	3441	0
1985	01235	3597	0
1567	012346	3876	0
1701	012346	4010	0
878	012346	3880	0
554	012346	4171	0
287	012346	3426	013
125	012346	4010	0
497	012346	3880	0
1804	0234	3888	0
375	012346	4171	0
2463	02346	3961	0
995	012346	3961	0
240	012346	3528	0
218	012346	3956	013
29	012346	3768	0
912	012346	4197	0
184	012346	4163	013
122	012346	3589	0
2139	012346	4171	0
2454	012346	3528	0
242	012346	3705	0
2299	012346	4010	0
2391	012346	4011	0
803	012346	3528	0
583	012346	4160	0
57	012346	4069	0
911	0123456	3528	0
2702	012346	4096	0
951	02346	3528	0
1245	012346	4010	0
43	0123456	4067	0
122	012346	3745	0
2448	012346	4010	0
916	012346	3528	0
215	012346	4047	013
341	012346	3961	0
3058	012346	4010	0
608	012346	3785	013
687	012346	3961	0
1388	0123	3528	0
558	012346	3528	0
1504	01234	3445	01
2136	01346	3961	0
184	012346	3528	0
3021	012346	3705	0
397	012346	4010	0
560	012346	3458	0
1847	012346	3960	0
635	012346	4010	0
1639	012346	4171	0
411	012346	3528	0
15	012346	3528	0
1989	012346	4011	0
2177	0123456	4036	1
127	0123456	4215	0
2704	012346	3528	0
637	012346	3623	0
1870	01234	3528	0
1843	012346	4010	0
916	012346	3705	0
1895	012346	4010	0
40	012346	4010	0
1663	012346	3528	0
1671	012345	3528	0
2471	01234	3961	0
31	012346	3416	0
1610	012346	4171	0
187	012346	3528	0
785	012346	3444	0
58	012346	3395	0
995	012346	3769	0
324	012346	3528	0
2449	012346	3528	0
530	012346	3597	0
1383	012346	3528	0
895	012346	3528	0
3177	012346	3597	0
2246	012346	3528	0
3123	012346	4010	0
1078	012346	4010	0
2069	012346	3528	0
1430	012346	3597	0
1608	012346	4010	0
1889	012346	4010	0
2216	012346	4010	0
2366	012346	3528	0
1922	012346	3876	0
3174	012346	3528	0
188	012346	3445	01
1497	012346	4137	0
1332	0123456	3623	0
2435	012346	3528	0
92	012346	3876	0
948	0123456	3961	0
1408	012346	3441	0
661	012346	4171	0
2573	012346	4010	0
619	0123456	4010	0
1343	0123456	4293	0
1720	0346	4171	0
366	012346	4171	0
284	012346	4171	0
2328	012346	4010	0
122	012346	4171	0
736	012346	3876	0
1404	01235	3528	0
3302	012346	4171	0
43	0123456	3860	0
279	012346	3597	0
701	012346	3528	0
3205	0123456	3528	0
1738	012346	4010	0
2325	012346	3961	0
2348	012346	3528	0
1467	012346	3761	0
822	01235	3528	0
3044	012346	4010	0
245	012346	3880	0
1672	0123456	3445	01
2019	0234	3961	0
842	012346	4010	0
2032	012346	4010	0
1577	012346	4171	0
3101	012346	4171	0
1258	012346	3411	0
354	012346	4171	0
1042	012346	3876	0
594	012346	3557	0
1226	012	4010	0
666	012346	3880	0
338	01234	4010	0
2895	012346	3444	0
2217	012346	3528	0
1868	012346	3445	01
1714	012346	3597	0
2272	012346	3961	0
305	012346	4116	0
748	0123456	4010	0
1814	012346	3528	0
1574	012346	3528	0
1468	012346	3528	0
259	012346	4010	0
2470	012346	4171	0
2070	012346	3445	01
138	0123456	3876	0
278	012346	4258	01
3346	012346	3597	0
110	012346	3528	0
1823	012346	3597	0
151	012346	3597	0
3019	012346	3441	0
735	012346	3403	0
75	012346	3528	0
1606	012346	4010	0
2582	0123456	3528	0
1423	012346	3528	0
1512	012346	3359	0
182	012346	3537	0
792	012346	4010	0
593	012346	4010	0
2693	013456	3623	0
432	012346	3558	013
247	0123456	3998	0
299	012346	4010	0
74	012346	3528	0
459	012346	3528	0
270	012346	4010	0
423	012346	3528	0
189	012346	3528	0
2522	012346	3961	0
1986	012346	4010	0
1897	0123456	3623	0
3096	012346	3528	0
636	012346	3961	0
1714	012346	3623	0
3026	012	3800	0
1765	012346	3876	0
555	012346	4066	0
769	012346	3546	0
1069	012346	3692	0
2765	012346	4171	0
2235	012346	3961	0
429	012346	4208	0
14	012346	3888	0
442	012346	3623	0
209	012346	3876	0
2124	012346	3785	013
2822	0123	4171	0
381	012346	3451	0
700	012346	4010	0
2080	012346	4171	0
806	012346	4010	0
2874	012346	4273	0
177	0123456	4016	0
274	012346	4261	0
2459	02346	3961	0
102	012346	3993	0
2985	0123456	3530	0
1422	0123456	3528	0
2000	0123456	3705	0
1484	012345	3528	0
89	012346	4010	0
493	012346	3528	0
2051	012346	3528	0
606	0123456	4011	0
1532	0123456	3528	0
340	012346	3495	01
78	012346	4171	0
28	012346	3863	0
423	012346	4010	0
2476	012346	4087	0
3209	0346	3880	0
1357	0123456	4011	0
30	012346	3528	0
86	012346	3528	0
158	012346	4264	0
1695	012346	4171	0
3176	0123456	4136	013
1759	012346	4010	0
1724	012346	3528	0
690	012346	4124	0
1229	012346	3572	0
375	012346	3528	0
1295	012346	4171	0
71	012346	4010	0
848	012346	4010	0
1773	0123456	3528	0
988	0123456	4010	0
3059	012346	3528	0
832	012346	3480	0
1008	012346	3528	0
2249	012346	3444	0
2490	012346	3528	0
1863	0123456	3441	0
742	012346	3961	0
528	012346	4010	0
2637	012346	3528	0
1179	012346	4010	0
2298	012346	3555	0
3083	02346	3528	0
599	0123456	3444	0
2440	012346	3597	0
763	02346	3846	0
169	012346	3528	0
620	012346	3528	0
2393	02346	3411	0
2514	012346	3528	0
1977	02346	3528	0
3291	012346	4010	0
1245	012346	3897	0
918	012346	3797	013
298	012346	3382	013
360	012346	3464	013
1575	01234	3597	0
3237	012346	3623	0
2908	012346	4171	0
1914	012346	4087	0
2398	012346	3572	0
27	0123456	4010	0
83	012346	3644	012346
305	012346	3744	013
595	012346	3441	0
1459	012346	3528	0
64	012346	3623	0
1864	012346	3528	0
3165	01346	3597	0
513	012346	4010	0
1921	012346	4171	0
3095	012346	4010	0
2140	012346	3959	0
651	0123456	3441	0
1474	012346	3528	0
419	012346	4011	0
118	012346	3597	0
2533	012346	3411	0
673	012346	4141	0
319	012346	3597	0
1139	012346	3585	0
1351	012346	3623	0
520	012346	4010	0
1250	012346	3876	0
2847	012346	3876	0
2368	012346	4010	0
493	012346	4154	0
108	012346	3961	0
1350	0123456	4010	0
888	012346	4308	0
72	012346	3528	0
1103	012346	4171	0
31	012346	3880	0
1857	012346	3623	0
1902	012346	3578	01
2878	0123	4171	0
1115	012346	4171	0
362	012346	3528	0
1162	0123456	3528	0
1734	0123456	3961	0
755	012346	4010	0
3195	012346	3528	0
477	01234	3528	0
1825	012346	4010	0
1618	012346	3528	0
271	012346	4316	0
856	123456	3445	01
898	0123456	4010	0
859	012346	3597	0
1102	012346	3528	0
197	012346	3797	013
1504	01234	3528	0
657	012346	3528	0
561	012346	4010	0
1968	012346	3585	0
1114	012346	3528	0
208	012346	4171	0
870	012346	3668	0
3221	012346	3597	0
1818	012346	4171	0
88	012346	4171	0
330	012346	4010	0
930	012346	3444	0
914	0123456	3444	0
2035	012346	4171	0
1319	012346	3528	0
2691	012346	3880	0
1779	0123456	3441	0
1586	012346	3880	0
55	012346	4010	0
1133	012346	3528	0
2733	012346	3528	0
1584	012346	4011	0
514	0123456	3761	0
499	012346	4010	0
301	012346	4010	0
380	012346	4011	0
513	012346	3528	0
785	012346	3528	0
706	012346	3812	0
2714	01235	4066	0
510	0123456	3876	0
2049	0123456	3623	0
2068	012346	3597	0
2254	012346	3566	0
64	012346	3956	013
1525	012346	3597	0
204	0123456	3528	0
642	01234	3528	0
237	012346	4321	0
1617	0346	4171	0
560	012346	3441	0
1101	012346	3578	01
1150	012346	3961	0
1141	0123456	3953	013
154	012346	3597	0
349	012346	3820	0
3138	012346	4171	0
902	012346	3500	0
2795	02346	4010	0
714	012346	4010	0
407	0123	4230	0
58	012346	4239	0
1821	012	3528	0
908	012346	3956	013
262	012346	4010	0
335	012346	3633	0
995	012346	3772	0
2390	012346	3623	0
193	012346	4010	0
1263	0125	3528	0
1193	012346	3528	0
1933	012346	4011	0
549	0123456	3961	0
165	0123456	3528	0
2415	012346	4010	0
1168	012346	3597	0
569	012346	3528	0
696	012346	3961	0
1934	012346	3528	0
1287	012346	3880	0
1439	012346	3597	0
2361	012346	4171	0
1479	012346	3597	0
576	012346	4171	0
161	012346	4242	012346
302	012346	3528	0
739	012346	3865	0
1619	0123456	3528	0
1211	012345	3956	013
725	01346	3572	0
3068	012346	4207	0
625	012346	3609	01
706	012346	3961	0
670	0123456	3403	0
2280	012346	3961	0
21	0123456	4172	0
620	012346	3876	0
1145	012346	3961	0
291	012346	3528	0
1447	012346	4309	0
1276	012346	3528	0
613	012346	3528	0
1592	012346	4011	0
813	012346	3961	0
946	012346	3976	013
2455	02346	4010	0
104	0123456	4011	0
745	02346	3458	0
2745	012346	4011	0
1767	012346	3528	0
1902	012346	3961	0
2357	012346	4230	0
119	012346	4171	0
926	02346	3961	0
756	0123456	4010	0
455	012346	3366	0
1220	012346	4010	0
3137	012346	4010	0
1043	012346	4054	0
1715	012346	4207	0
320	012346	3880	0
1552	012346	4171	0
810	012346	3710	0
2452	01235	4010	0
388	012346	4171	0
1922	012346	4171	0
1376	01346	3741	0
670	0123456	3956	013
573	012346	3597	0
2661	012346	3412	0
2975	012346	3528	0
1262	01235	3528	0
61	012346	3880	0
469	0123456	3580	0
2839	02346	3528	0
428	012346	4171	0
2650	012346	4010	0
569	012346	4156	013
2759	01234	3528	0
3020	01346	3528	0
1338	012346	4010	0
1342	012346	3961	0
1054	012346	3528	0
2199	012346	4130	0
2949	012346	3528	0
1394	0123456	3528	0
556	012346	4010	0
7	012346	3528	0
117	012346	4010	0
1123	0123456	3528	0
939	0123456	4293	0
65	012346	4171	0
1407	012346	4047	013
2064	0123456	4010	0
122	012346	4010	0
1007	0234	4010	0
370	012346	3961	0
1016	012346	4010	0
1096	012346	3961	0
1377	012346	3948	0
3074	012346	4050	0
736	012346	3441	0
667	0123456	3528	0
2306	012346	4010	0
1005	012346	4010	0
375	012346	3733	0
727	0123456	4010	0
3025	012346	4207	0
3035	012346	3585	0
358	012346	3528	0
604	01346	3933	0
497	012346	3462	0
1161	0123456	3528	0
1307	012346	4010	0
2805	012346	3528	0
463	012346	3528	0
162	012346	3792	0
163	012346	4011	0
442	012346	3597	0
2396	0123456	4010	0
1974	01235	3623	0
3051	0123456	3637	0
864	012346	3528	0
432	012346	3528	0
40	012346	3933	0
94	012346	3876	0
3110	012346	3528	0
981	012346	4171	0
600	012346	3623	0
801	012346	3528	0
2324	012346	3597	0
631	012346	4171	0
1214	012346	4171	0
1951	012346	3597	0
3281	012346	3705	0
110	012346	4171	0
964	012346	4010	0
1883	012346	3948	0
1465	0123456	4010	0
1628	01236	4171	0
934	012346	3597	0
1590	012346	4010	0
821	012346	4010	0
2605	012	3528	0
1455	0123	3528	0
231	012346	4188	0
337	012346	3801	0
984	012346	3876	0
499	012346	3528	0
833	0123456	4010	0
219	012346	4171	0
2853	012346	4010	0
2987	012346	3876	0
809	0123	4171	0
1089	012346	3528	0
2592	012346	3876	0
2869	012346	3444	0
1603	012346	3528	0
1081	012346	3643	0
1174	012346	4171	0
2186	02346	3528	0
1091	012346	4010	0
287	012346	4010	0
2572	012346	4010	0
2303	012346	4010	0
1157	012346	3597	0
1324	012346	4171	0
260	012346	4010	0
2170	01246	3961	0
38	012346	3528	0
26	012346	3623	0
714	012346	3441	0
1563	01234	3597	0
610	012346	3528	0
1275	012346	3528	0
1059	012346	3880	0
2782	012346	3528	0
81	012346	4171	0
748	0123456	3528	0
350	012346	3528	0
21	0123456	3623	0
2722	012346	3577	0
473	012346	4011	0
1348	0123456	3444	0
300	012346	3710	0
588	012346	3528	0
596	012346	4066	0
1089	012346	3587	0
1395	02346	3597	0
1561	012346	3597	0
31	012346	3961	0
1868	012346	4010	0
2456	0123456	4011	0
978	012346	3961	0
2385	0123456	4010	0
957	012346	3792	0
1561	012346	3598	0123456
221	012346	4171	0
1741	012346	4010	0
1706	012346	4189	0
62	012346	4265	0
1396	01235	3444	0
1406	01346	4010	0
2189	012346	3843	0
889	0123456	4077	0
113	012346	4063	0
2579	012346	3528	0
580	0123456	3876	0
3204	012346	4171	0
212	0123456	3572	0
594	012346	4010	0
1237	012346	3528	0
2583	012346	3528	0
104	0123456	3956	013
2889	012346	3528	0
1742	012346	3779	0
1133	012346	3956	013
430	123456	3445	01
1054	012346	4001	0
1303	012346	4010	0
1490	02346	3643	0
98	012346	3948	0
759	012346	4010	0
305	012346	3771	0
2970	012346	3533	0
3009	012346	3445	01
1159	012346	4055	0
165	0123456	4077	0
1611	0123456	3528	0
171	0123456	4073	01
2337	012346	3364	0
831	012346	3528	0
2879	012346	3597	0
832	012346	4281	0
1033	0123456	3876	0
376	012346	3432	0
3014	012346	3528	0
2512	012346	3761	0
2336	012346	3876	0
3116	0123456	3528	0
804	012346	4010	0
2230	0123456	4010	0
2395	012346	3528	0
2247	012	4010	0
5	012346	3709	0
1639	012346	3499	0
1023	012346	4252	0
475	012346	4010	0
[truncated: 2,486 more rows]
