# Supplementary material for: Environmental change makes robust ecological networks fragile
Source: Nat Commun. 2016 Aug 11;7:12462. doi: 10.1038/ncomms12462 (PMC4987532; doi:10.1038/ncomms12462)
Supplement: Supplementary Data 1 — Host-parasite networks and host extinction sequences in Avida experiments. The compressed archive includes the 100 co-evolved host-parasite networks and the host extinction sequences in the historical scenario. [file ncomms12462-s2.zip › Supplementary_data_S1/host_parasite_network_43.csv]

host_genotype	host_phenotype	parasite_genotype	parasite_phenotype
504	04578	3376	4
1110	048	2451	4
1910	035	3461	0
218	01478	3070	4
134	0478	3862	0
13	01348	2698	01
1569	0478	2591	4
257	0478	2444	0
1469	01458	3867	4
119	0478	2545	4
638	034	2591	4
89	0478	2560	01
979	048	2620	01
14	01348	3421	01
157	0478	2591	4
843	01348	3243	03
166	0478	2943	04
1147	0478	3055	4
477	01348	2539	01
1086	013	2945	01
1100	01346	2973	0
372	0478	3080	0
965	01348	3042	4
1510	0148	3308	4
767	01478	3105	0
2280	014	2591	4
25	01458	2959	145
932	01348	3491	1
526	048	2867	0
526	048	2868	0
758	01348	3427	1
1471	01478	2606	4
1151	01348	2666	03
1447	04	2917	4
543	0478	3275	03
13	01348	3635	03
1313	01348	3296	4
982	01348	3783	0
453	0478	3477	0
244	0478	2498	03
1991	012478	2591	4
188	01348	3546	4
157	0478	2623	0
776	0478	3866	4
779	478	3713	4
259	01348	2666	03
1958	01348	3498	0
173	01348	3378	03
514	0478	3583	0
198	01478	3249	4
2148	01478	3450	4
178	01348	2420	4
1386	01348	3359	01
268	0148	3190	01
445	01458	3313	4
432	03478	3144	0
1424	0478	3362	4
1010	01478	3848	4
30	01348	3546	4
8	04578	2711	4
729	0478	3282	4
1390	01348	2629	0
658	0478	3792	4
54	01478	3642	0
503	0478	2850	0
344	0478	3704	0
53	0478	3267	4
13	01348	3126	0
397	01348	2547	1
1102	0478	2726	4
809	01478	3841	03
689	01346	3896	0
534	0478	3070	4
180	0148	2829	03
904	01348	3098	0
1893	0478	2629	0
31	0478	2787	4
1115	01478	3117	03
803	0478	2769	01
2145	478	3014	4
190	01348	2470	0
465	0478	2917	4
793	01348	3617	01
193	01348	3308	4
23	01348	2973	0
576	04578	3121	0
1487	013	3617	01
1140	04	3014	4
2026	0478	3583	0
574	0134	3749	0
809	01478	3267	4
260	0478	3888	0
1247	0	2868	0
378	01348	2666	03
115	01348	2887	0
1058	01478	3717	4
790	0478	3783	0
130	01478	2639	0
431	01348	3893	4
564	01348	2666	03
1380	01348	3308	4
252	0478	3785	03
405	04578	3376	4
346	0478	3173	04
313	0478	3272	4
532	0478	3783	0
1193	01478	3596	0
94	478	3308	4
213	01478	3246	4
563	0478	3371	4
1298	0478	2465	4
102	0478	3410	4
180	0148	2620	01
1715	0478	2860	4
356	0478	3713	4
93	0478	3742	4
809	01478	3645	4
817	0478	3410	4
527	01348	3546	4
246	0478	2805	4
2289	04	3080	0
418	01348	3314	03
77	01478	3486	4
443	03478	3682	3
1402	04578	3792	4
999	0478	2434	0
24	01348	3383	4
223	048	3134	03
121	0478	3070	4
1248	01478	2437	0
1645	01348	3894	01
261	01478	3867	4
303	034	2710	0
81	0478	3149	4
925	01348	2554	01
229	0478	3139	0
315	01478	2954	4
1704	01348	2892	01
1584	01348	3181	4
919	01478	3300	4
900	0478	3612	0
2320	0148	2465	4
731	01348	3308	4
31	0478	2567	01
693	014	3546	4
362	0478	2574	4
484	0478	2422	4
1555	01478	3458	0
78	01348	3896	0
1304	0478	3694	4
65	01348	2629	0
1116	01348	2978	3
961	0478	3615	4
902	4	2641	4
525	01348	3291	01
412	0478	2917	4
276	0478	3070	4
165	01348	3481	0
1090	01478	3410	4
558	0478	2877	03
883	01348	2977	0
266	01348	3095	4
1789	0478	2769	01
1212	048	3498	0
223	048	2643	4
1662	478	3014	4
919	01478	3410	4
568	01478	2571	4
1594	01348	2823	3
1907	0478	3410	4
569	047	3652	0
165	01348	3807	3
1233	035	2593	01
153	0478	3713	4
380	01478	2726	4
1504	04	3376	4
2001	0478	3524	4
2009	01348	2411	01
1563	0478	3410	4
2074	0478	3612	0
321	01348	3412	03
395	01348	3419	3
811	01348	2957	4
35	01478	2545	4
489	478	2825	4
530	01478	3550	03
1580	14	2591	4
335	01348	3104	01
141	04578	2487	0
11	01478	3734	01
91	0478	2787	4
716	01478	3783	0
340	0478	2917	4
662	01348	3510	01
646	0478	3177	01
1004	01478	2782	0
250	01348	3500	01
1476	01348	2744	4
1860	0478	2420	4
1741	0478	3455	4
60	01478	3410	4
1214	04	2917	4
264	0478	2711	4
2077	013	3484	0
1631	01458	2623	0
129	0478	3521	4
43	0478	2591	4
752	0478	3144	0
43	0478	2593	01
103	0478	3308	4
43	0478	2595	4
253	01478	3070	4
455	0345	3876	4
594	04578	3177	01
561	01348	3875	4
746	0478	2917	4
134	0478	3017	0
136	0148	2816	4
2270	0478	2790	4
1040	012348	3691	3
177	01348	3330	0
1549	0147	2933	03
426	01478	3121	0
59	0478	2614	4
678	0478	2825	4
1354	01348	3637	01
2131	0478	2861	4
2225	0	3186	0
61	0478	3583	0
878	048	3774	0
2395	014	3055	4
948	0478	2726	4
51	01478	2825	4
1081	0478	3144	0
375	0478	3455	4
708	048	3783	0
79	01478	3207	4
714	01348	3162	4
220	01348	2470	0
1346	0478	3390	4
241	01478	3683	4
782	0148	3035	03
311	01478	2399	4
664	0478	3090	03
707	0478	2726	4
37	01478	2591	4
932	01348	3550	03
31	0478	2966	03
409	0478	3300	4
1299	04578	3152	4
1439	0478	2571	4
6	0478	3283	4
633	0	3335	0
175	0478	3352	0
423	0478	3070	4
122	0478	3405	4
907	0478	2893	03
708	048	3144	0
1449	0478	3275	03
405	04578	3313	4
45	0478	2467	03
2065	04	2917	4
976	01478	2819	0
313	0478	3786	4
2326	01478	3371	4
2164	478	3002	4
982	01348	3467	0
68	0478	3014	4
2027	0478	3774	0
388	0478	2726	4
256	0478	2610	0
62	0148	2888	0
1401	01478	2917	4
66	01348	2666	03
1646	0345	3710	0
596	01348	3330	0
12	0478	2911	0
482	01478	3450	4
839	478	3063	4
918	01478	2488	0
11	01478	3095	4
1041	01478	2591	4
235	478	2608	4
1986	0478	2800	4
391	0478	3715	0
1602	035	3500	01
904	01348	3620	4
1578	048	2591	4
358	01348	3687	1
432	03478	2570	4
424	01348	2764	0
50	01478	2591	4
197	01478	3148	0
1442	01348	3635	03
371	0478	3080	0
1412	01348	3896	0
184	0478	2591	4
899	04578	3121	0
656	01478	2812	4
631	0478	2591	4
71	0478	2872	03
1405	01348	3803	0
12	0478	2545	4
335	01348	3880	3
423	0478	2858	0
659	0478	3191	0
10	0478	3643	0
1227	04	3408	4
164	0478	3117	03
1191	0478	2858	0
1094	01348	3359	01
1659	0134	3421	01
499	01348	3480	0
41	01348	2860	4
173	01348	3308	4
1036	0478	3583	0
422	01348	2488	0
462	01478	2883	4
882	034	3858	01
809	01478	3070	4
460	478	3260	4
1351	04	3260	4
2354	01478	2956	03
564	01348	3616	01
564	01348	3617	01
493	0478	2858	0
1833	48	3014	4
1260	01348	3880	3
97	0478	2988	01
1280	0148	2825	4
1323	0478	3748	03
1189	0148	3620	4
1380	01348	2559	4
73	04578	2619	0134
201	0478	3606	0
517	01348	2623	0
1728	013	3744	3
1052	01348	3510	01
255	0478	2816	4
844	01478	2591	4
190	01348	3565	4
37	01478	2620	01
686	478	2825	4
46	01348	3371	4
1679	0478	3792	4
760	0478	3544	01
188	01348	3617	01
307	0478	3783	0
1133	01348	3308	4
118	01348	3419	3
653	01348	3572	0
284	0478	3652	0
267	01348	3308	4
260	0478	2620	01
221	0478	3896	0
1156	03478	3524	4
1757	0478	2726	4
98	0478	2599	01
260	0478	2623	0
564	01348	2672	0
2122	0478	2872	03
1677	01478	3600	4
612	01478	3524	4
699	01348	2614	4
2253	03478	2408	03
154	01478	2627	4
333	0478	2643	4
435	1478	2993	4
1130	0478	3080	0
1681	0478	2917	4
263	0148	3896	0
842	01234	3162	4
2107	01234	3834	4
1442	01348	3308	4
12	0478	3461	0
956	04578	2487	0
752	0478	2933	03
1829	0	3518	0
562	01478	2545	4
231	0478	2858	0
836	01348	2825	4
2249	04	2444	0
1976	01348	3406	4
508	01478	3903	4
510	0478	2498	03
2071	013	2737	01
43	0478	3410	4
1239	0478	2924	0
1705	0148	3410	4
32	0478	2864	0
289	0478	3192	0
506	0478	2571	4
621	01478	2422	4
507	01478	2956	03
141	04578	3772	0
1230	0478	3308	4
1280	0148	2482	4
125	0478	2917	4
53	0478	3841	03
687	0478	3339	4
622	0345	3476	03
118	01348	3421	01
855	01478	3260	4
1029	0478	2593	01
211	0478	2792	4
484	0478	2415	4
336	0478	3583	0
1407	0478	3371	4
706	478	3524	4
454	014578	3516	0
235	478	2465	4
1257	0478	2868	0
302	0148	3410	4
13	01348	3578	3
2285	0	2956	03
285	0478	2714	0
1748	01478	3095	4
242	0478	3894	01
285	0478	2488	0
431	01348	2704	3
16	0478	3544	01
174	01478	3766	4
1089	0148	2816	4
73	04578	2623	0
995	0478	2917	4
381	0478	3410	4
522	04578	3121	0
274	0478	3610	34
1702	01348	3693	01
615	01348	3497	0
393	01348	2825	4
567	01348	2420	4
1163	01348	2769	01
789	04578	2487	0
403	01478	3524	4
588	478	2917	4
1501	01478	3163	03
129	0478	2440	0
681	0478	2782	0
326	0478	3668	0
745	0478	2498	03
784	0478	3134	03
5	0478	3076	03
555	0478	3467	0
973	01478	3584	0
370	01478	3272	4
987	0134	3894	01
1160	0478	3461	0
296	0148	2675	01
1103	0478	3198	0
332	0478	2643	4
941	01478	2571	4
1553	0478	3014	4
1043	0478	3598	0
30	01348	2946	4
587	01478	3410	4
1226	045	3313	4
1201	01348	3308	4
1608	0478	2726	4
1483	0148	2756	4
219	0478	2657	0
1506	0478	2633	01
1858	04	3455	4
745	0478	3783	0
1489	01348	2905	4
891	01478	2436	01
316	048	3774	0
354	01478	2591	4
1017	01478	2620	01
2086	0478	3783	0
78	01348	2629	0
925	01348	3896	0
183	478	2861	4
887	0478	2593	01
1927	0	2616	0
142	01478	3066	4
408	01458	3867	4
30	01348	3675	04
449	04578	3313	4
573	01348	2624	4
1307	0134	2825	4
449	04578	3317	0
248	04578	3313	4
1685	0478	3723	01
304	01478	3411	4
112	0478	2683	03
894	0478	2643	4
751	01345	3901	0
172	0478	3577	0
141	04578	2771	0
274	0478	3921	0
578	0478	2988	01
908	0148	2888	0
1444	0478	3469	0
1629	01348	3226	3
120	478	2917	4
1152	0478	3461	0
7	0478	3347	0
195	0478	3473	4
486	0478	3524	4
773	0478	3783	0
707	0478	3080	0
326	0478	3467	0
397	01348	3308	4
37	01478	3828	4
1317	013	2681	3
1855	013	2629	0
33	0148	3751	0
1620	01348	3455	4
459	0148	3467	0
580	13	2903	01
885	0478	2623	0
216	0478	2917	4
830	0147	3382	014
843	01348	3162	4
70	01478	2961	4
2103	01478	2864	0
306	01348	3225	01
1398	01348	3445	03
1803	046	3524	4
390	01478	3259	03
177	01348	2434	0
47	0478	3242	03
6	0478	3524	4
501	01348	2960	03
233	01348	2679	0
1511	01478	3500	01
909	01348	3308	4
1560	0478	3867	4
478	04578	3583	0
2239	01248	2882	4
1275	01348	3419	3
726	0478	2885	03
721	0478	2776	0
449	04578	2465	4
1189	0148	2461	0
75	0478	2593	01
1203	01348	3104	01
454	014578	2591	4
249	0478	3649	0
140	0478	2465	4
1612	0478	2917	4
578	0478	3260	4
423	0478	2629	0
287	0478	2726	4
325	0478	2591	4
103	0478	2488	0
1088	01348	2981	0
2281	01478	2434	0
195	0478	3015	03
1320	014578	3313	4
578	0478	3061	0
537	01478	2819	0
1800	0135	3445	03
61	0478	2649	03
44	0478	3362	4
349	0478	2785	03
424	01348	2825	4
1210	0134	3048	3
319	0478	3786	4
1548	01348	2488	0
1854	01478	3322	01
2112	01478	2966	03
72	0478	3594	0134578
760	0478	3792	4
1459	0478	2444	0
21	0478	2812	4
13	01348	3322	01
348	01478	2591	4
111	01348	2538	3
2328	0345	3652	0
1497	04	3723	01
583	01478	3253	4
130	01478	3782	0
53	0478	3070	4
1629	01348	3546	4
766	01348	2951	3
1415	048	2726	4
51	01478	3894	01
880	035	2911	0
848	01348	2951	3
97	0478	3828	4
419	01478	3376	4
775	013	2881	01
623	478	3524	4
6	0478	2641	4
595	478	3058	478
1863	0478	3783	0
715	01478	3601	4
44	0478	2465	4
608	01348	3226	3
32	0478	2798	0
1434	0134	3612	0
448	01345	3410	4
314	01348	2614	4
319	0478	2787	4
1222	0478	2769	01
774	0478	2719	0
645	0478	2497	03
368	01478	3347	0
23	01348	3500	01
790	0478	3070	4
1759	01478	3095	4
1373	01248	3536	4
115	01348	3042	4
651	0478	3070	4
187	0478	3376	4
620	0148	2599	01
143	0478	3713	4
1732	01348	2825	4
517	01348	3694	4
285	0478	3271	4
1010	01478	2784	034
45	0478	2465	4
285	0478	2920	4
889	048	3792	4
80	0478	2641	4
69	01348	2823	3
549	01348	3694	4
1919	01348	3427	1
311	01478	3095	4
1716	01478	2591	4
974	01348	3481	0
369	0478	3783	0
500	0478	3095	4
648	01478	3574	4
1519	478	2825	4
83	0478	3792	4
1648	0478	3903	4
1045	014	3574	4
593	01248	2545	4
845	01458	3621	4
605	01478	3698	4
916	0478	2867	0
756	01478	3572	0
1877	04578	3313	4
1601	01478	2591	4
317	0148	2888	0
339	01346	3441	3
976	01478	3489	013
1536	0478	2854	0
12	0478	3520	03
213	01478	3820	0
495	0478	3149	4
9	0478	3868	4
753	0478	3783	0
604	0478	2620	01
341	01348	2692	3
117	01478	2591	4
98	0478	3163	03
40	01348	3546	4
491	01348	3553	03
173	01348	2704	3
1222	0478	2434	0
26	0478	2726	4
469	01348	2962	0
248	04578	2966	03
2127	0478	3046	03
687	0478	3308	4
1161	0478	2911	0
804	0478	3149	4
184	0478	2571	4
1898	01478	3300	4
400	0478	3013	0
807	01478	3517	4
2088	0478	3080	0
714	01348	2470	0
1099	478	3657	4
141	04578	2966	03
1187	0	3242	03
1734	04	2614	4
1582	04578	3313	4
150	01348	2594	3
1438	014	2591	4
163	0478	3140	04
154	01478	3894	01
341	01348	3500	01
762	0478	3584	0
1887	0478	3461	0
128	04578	3775	0
1171	048	3858	01
1641	01348	3783	0
470	0478	2883	4
112	0478	3629	0
323	0478	2726	4
228	0478	2726	4
643	478	2917	4
324	0478	3867	4
665	0478	2726	4
1857	0478	3774	0
23	01348	3042	4
1203	01348	3424	01
317	0148	3376	4
10	0478	3584	0
455	0345	3738	4
1859	0148	3023	03
2278	0145	3275	03
66	01348	3104	01
763	0478	2864	0
1429	01348	3547	4
610	0478	3190	01
132	0478	3099	01
953	01348	3620	4
866	035	3117	03
1933	0478	2917	4
1293	0478	3584	0
1261	0478	3405	4
1546	035	2858	0
1412	01348	3322	01
763	0478	2860	4
383	01478	2665	4
246	0478	3407	4
1085	01348	3375	4
253	01478	3783	0
444	0478	2825	4
679	01478	2642	0
57	04578	3117	03
2221	01458	2471	4
1148	048	3583	0
1094	01348	3803	0
1094	01348	3802	03
2179	04578	2437	0
467	0478	2726	4
1664	04	2665	4
390	01478	2641	4
75	0478	2741	0
862	01348	3378	03
246	0478	3663	4
86	01348	3104	01
417	01348	3896	0
454	014578	3705	0
254	0478	3080	0
59	0478	3056	01
1063	013	3809	01
1400	01478	2591	4
839	478	2825	4
11	01478	2809	01
268	0148	2633	01
1304	0478	2465	4
66	01348	3034	01
451	0478	2554	01
2136	0134	2864	0
963	1345	3117	03
66	01348	3033	0
834	04578	2437	0
952	048	3652	0
2224	0478	2488	0
1739	01348	3308	4
42	0478	2726	4
681	0478	3335	0
1987	0248	3774	0
51	01478	3440	4
11	01478	2592	0
899	04578	2487	0
297	0478	3498	0
358	01348	3424	01
297	0478	2883	4
358	01348	3427	1
144	01478	3820	0
132	0478	3408	4
1811	01348	3510	01
1372	0148	2665	4
864	1345	3134	03
721	0478	2565	0
930	01478	2883	4
2158	04	2883	4
299	01478	3514	03
185	04578	3261	0
544	01348	3570	4
1231	01478	2556	0
635	01348	3308	4
514	0478	2446	013
922	04578	3121	0
512	0478	3455	4
170	01348	2957	4
1921	0134	2614	4
101	01478	3272	4
478	04578	3773	0
1792	01348	2616	0
218	01478	3466	0
478	04578	3775	0
1448	01348	2825	4
312	0478	3896	0
1614	0134	2539	01
730	01478	3117	03
1384	478	3654	4
410	01348	2894	4
7	0478	2790	4
60	01478	2883	4
463	01348	3359	01
1395	0478	3783	0
982	01348	3144	0
1678	014	3405	4
142	01478	2634	0
987	0134	3440	4
838	0148	3335	0
1463	478	3527	4
102	0478	3095	4
1459	0478	3275	03
68	0478	2936	0
1122	0478	3408	4
24	01348	2981	0
264	0478	3776	0
561	01348	3301	4
503	0478	2648	0
70	01478	2825	4
24	01348	2982	03
100	01348	3359	01
147	01478	2571	4
70	01478	2820	0
865	01348	3803	0
937	0478	2917	4
214	01478	2726	4
365	0478	2920	4
523	01348	2981	0
1042	0478	3783	0
1092	01348	3572	0
121	0478	3783	0
109	0478	3713	4
45	0478	2593	01
1935	01478	3440	4
137	01348	3805	3
2138	01348	2614	4
38	04578	3915	34
35	01478	3371	4
2378	035	2855	0
294	01348	3921	0
109	0478	3270	4
644	01478	3524	4
70	01478	3105	0
2079	01348	3692	03
1489	01348	3445	03
2013	014	3080	0
52	01458	2665	4
239	01348	3558	4
608	01348	3546	4
2284	013	3771	01
926	01478	3139	0
369	0478	3464	0
617	01478	2819	0
1975	01478	2592	0
1420	01348	3039	03
1281	01348	3754	1
921	01248	2623	0
25	01458	2675	01
1032	0148	2403	4
2087	01348	2614	4
605	01478	2591	4
1861	01478	3308	4
122	0478	2861	4
702	014	2437	0
510	0478	3070	4
90	0478	3014	4
1462	01478	3783	0
1972	013	3497	0
879	04578	2437	0
512	0478	3612	0
2377	0478	2437	0
474	01248	2424	0
1021	0348	3275	03
832	478	2825	4
195	0478	3921	0
285	0478	2641	4
284	0478	2726	4
34	01348	2905	4
419	01478	2907	4
685	01458	3867	4
35	01478	2992	0
13	01348	2835	0
134	0478	3285	0245
370	01478	3347	0
139	0478	2498	03
1642	0134	2891	0
547	048	2816	4
491	01348	3095	4
552	0478	3079	4
232	478	3699	4
441	0148	2465	4
244	0478	3464	0
23	01348	3894	01
490	0478	2851	4
165	01348	2945	01
292	01348	2629	0
1256	012	2858	0
1174	01348	3424	01
777	01348	2960	03
30	01348	3617	01
378	01348	3693	01
201	0478	3134	03
1191	0478	2725	0
184	0478	2790	4
727	0478	3792	4
721	0478	3584	0
1149	0478	3524	4
213	01478	2830	0
14	01348	3875	4
2299	0478	3841	03
2099	01348	2840	01
721	0478	3340	034578
1241	0478	3207	4
252	0478	2591	4
1753	01348	3546	4
1202	478	3524	4
399	0478	2885	03
356	0478	2917	4
382	0478	3144	0
809	01478	2434	0
278	01348	2820	0
113	01458	2665	4
186	01478	3894	01
1770	01	3837	0
1639	04	3335	0
1666	0478	2726	4
1172	01348	2666	03
918	01478	2642	0
252	0478	3335	0
58	0478	3272	4
1915	01348	3783	0
946	0148	2750	1
48	01348	2398	0
211	0478	2927	0
201	0478	3006	0
49	012348	2679	0
924	0478	3165	03
2271	0478	3467	0
2022	01348	2488	0
31	0478	2591	4
2131	0478	3144	0
670	0478	2579	01
172	0478	3774	0
256	0478	3165	03
32	0478	3144	0
925	01348	2635	0
318	0478	3504	0
601	0478	3713	4
372	0478	2726	4
2186	01458	2665	4
373	0478	3347	0
2036	045	3347	0
235	478	2882	4
1234	0478	2738	4
900	0478	3921	0
384	0148	2888	0
59	0478	3381	01
1322	01348	3500	01
743	01348	3175	4
204	0478	3658	4
146	0478	2465	4
1163	01348	3385	01
2092	13	3802	03
1481	01348	3693	01
2201	0478	2726	4
825	0148	3572	0
165	01348	3546	4
625	01348	2981	0
311	01478	3410	4
1334	03478	3014	4
1911	04578	2465	4
1208	0148	3376	4
1221	013	3167	01
314	01348	2951	3
555	0478	2944	4
392	0478	3272	4
569	047	3612	0
528	01348	2666	03
58	0478	3652	0
1376	01348	3617	01
1402	04578	3723	01
65	01348	2539	01
1531	0478	2966	03
23	01348	2614	4
2048	0248	3410	4
210	0478	3459	0
1302	48	2641	4
1026	01458	2665	4
2316	0478	3584	0
1914	0134	3445	03
790	0478	2498	03
84	0478	3330	0
78	01348	2488	0
203	0478	2488	0
121	0478	3911	03
177	01348	2769	01
1059	01478	3163	03
369	0478	2498	03
385	0478	3461	0
332	0478	2566	03
1314	478	3713	4
1219	01458	2695	01
577	0478	2591	4
427	0478	3083	4
787	01348	3105	0
1932	124	2641	4
1118	0478	2917	4
1446	02458	3121	0
684	0134	2400	0
803	0478	3902	01
145	01478	2673	4
112	0478	2829	03
1367	0478	3461	0
70	01478	3740	4
610	0478	3260	4
1997	04	3260	4
1700	0148	3410	4
1337	0148	3014	4
537	01478	3881	4
1453	012	3911	03
214	01478	3475	4
714	01348	3887	01
707	0478	3666	0
307	0478	3841	03
1654	01348	2615	4
30	01348	3547	4
1500	0148	3376	4
61	0478	2790	4
1128	01478	2545	4
242	0478	2439	4
675	01348	2614	4
160	0148	2816	4
1965	013	3359	01
35	01478	3117	03
580	13	3321	01
807	01478	3117	03
1687	01478	3742	4
881	0478	2858	0
636	478	3828	4
2250	135	2737	01
1345	01478	2424	0
2171	0	2487	0
947	01346	2951	3
1291	13	3322	01
746	0478	3783	0
228	0478	3080	0
7	0478	2785	03
805	0134	3095	4
7	0478	2787	4
1370	01458	3551	01
764	0478	2911	0
15	01348	2398	0
1318	01348	2825	4
630	0248	3163	03
449	04578	2888	0
56	0478	3524	4
212	0478	3524	4
1945	014	2883	4
1506	0478	3260	4
1627	01478	3313	4
143	0478	2917	4
124	0478	2717	0
196	0478	3275	03
898	012	3275	03
1463	478	3524	4
511	0478	2465	4
478	04578	2437	0
959	013	3184	0
1373	01248	2643	4
458	01348	2531	4
642	0478	2911	0
1078	04578	3257	03
976	01478	2591	4
516	012348	3162	4
11	01478	3410	4
204	0478	3713	4
1556	0478	3843	0
62	0148	3496	0148
658	0478	3862	0
699	01348	3500	01
1033	01234578	3410	4
1018	01478	2545	4
385	0478	2643	4
1769	0478	2917	4
2233	0478	2453	04
1290	0147	2885	03
314	01348	2820	0
576	04578	3186	0
317	0148	3631	0
1428	01478	2956	03
1834	014	2528	0
1434	0134	3151	0
113	01458	2816	4
964	03478	3209	0
419	01478	3313	4
69	01348	2532	0
350	01348	2905	4
2067	0478	2956	03
652	0478	3544	01
2283	048	3070	4
215	01348	2892	01
22	0478	2665	4
1929	0478	3583	0
616	013	2436	01
1845	0134	2411	01
758	01348	3104	01
23	01348	3569	4
481	014	2465	4
491	01348	3158	0
234	0478	2911	0
141	04578	3335	0
591	01348	2539	01
241	01478	3410	4
58	0478	3012	4
46	01348	2627	4
376	0478	3275	03
356	0478	3394	04
533	01348	3430	01
460	478	3070	4
595	478	3450	4
524	0478	3352	0
562	01478	3117	03
2008	01348	3419	3
343	0478	2917	4
285	0478	3259	03
1721	01348	3308	4
318	0478	2591	4
509	04578	2424	0
115	01348	3112	4
2019	048	3683	4
680	478	3797	4
1206	01248	3410	4
683	0345	3376	4
1799	01348	2823	3
985	01348	2629	0
499	01348	3095	4
23	01348	3889	4
978	04578	3163	03
419	01478	3186	0
2315	048	2785	03
789	04578	3376	4
1348	01235	3841	03
344	0478	3376	4
804	0478	3542	4
48	01348	2588	3
1629	01348	2946	4
395	01348	3159	0
395	01348	3158	0
758	01348	3424	01
495	0478	3544	01
726	0478	3165	03
23	01348	3440	4
593	01248	2620	01
1590	0478	3121	0
729	0478	3461	0
1746	014	2570	4
362	0478	2932	4
2005	0478	2917	4
837	0478	3792	4
137	01348	3162	4
113	01458	2675	01
1555	01478	2782	0
313	0478	3347	0
1388	012348	3162	4
322	01478	2829	03
1163	01348	2825	4
224	0478	3504	0
2095	01478	3410	4
705	01348	2614	4
573	01348	2981	0
1094	01348	3481	0
54	01478	2488	0
2049	048	3410	4
739	0478	3006	0
155	0478	2640	0
532	0478	3070	4
1427	04	3308	4
475	04578	3121	0
1633	0478	3440	4
556	478	3524	4
845	01458	3619	4
1398	01348	3322	01
435	1478	2496	4
204	0478	3536	4
243	04578	3037	4
2365	0148	3783	0
1014	0478	3464	0
1585	0134	2892	01
262	01478	2442	0
8	04578	3313	4
832	478	2614	4
116	0478	2498	03
134	0478	2917	4
1151	01348	3424	01
133	0478	3405	4
799	0478	2917	4
116	0478	3783	0
873	0478	2643	4
413	01348	2698	01
1118	0478	2944	4
2318	478	3014	4
58	0478	3601	4
797	0478	2513	04
715	01478	2782	0
1600	035	2737	01
557	01348	3105	0
1575	0478	3070	4
443	03478	2599	01
1565	01348	3492	01
314	01348	2964	3
457	0478	2867	0
166	0478	2726	4
818	01348	2538	3
140	0478	2879	0
130	01478	2488	0
81	0478	3800	4
615	01348	3428	03
397	01348	3104	01
620	0148	3867	4
271	478	2641	4
1348	01235	2498	03
1649	01348	3158	0
2237	01478	2782	0
1939	0478	3783	0
368	01478	2782	0
322	01478	2611	01
368	01478	2787	4
10	0478	2910	4
912	013	3419	3
1272	01348	3756	0
1717	0478	3461	0
1751	0478	3014	4
1447	04	3591	03
2066	0478	2783	0
311	01478	2592	0
73	04578	3035	03
159	0478	2804	4
200	01458	3165	03
49	012348	3501	3
252	0478	2966	03
498	0478	3260	4
64	01348	3829	01
245	0478	3792	4
277	0478	3134	03
328	01348	2860	4
427	0478	2917	4
322	01478	2545	4
1149	0478	3848	4
148	01478	3836	0
1242	04578	2971	4
486	0478	2867	0
235	478	3694	4
2217	478	3524	4
2348	0478	3657	4
961	0478	2917	4
631	0478	2883	4
1486	0478	3524	4
104	01348	3062	01
49	012348	3308	4
199	01478	2591	4
1995	01478	2545	4
770	01478	2591	4
272	01348	2825	4
350	01348	3442	0
85	0478	3031	4
2057	03478	2510	4
1202	478	2641	4
1913	01478	3180	03
881	0478	3209	0
573	01348	3051	01
186	01478	3324	03
102	0478	3356	4
2235	01348	2964	3
1185	01348	2623	0
177	01348	2614	4
148	01478	2770	0
1027	01478	2642	0
1211	01348	3308	4
891	01478	3714	0
384	0148	2465	4
375	0478	3671	04
2336	01348	2488	0
226	01478	3500	01
114	0478	3584	0
1190	01478	3820	0
1231	01478	2488	0
1199	135	2898	3
707	0478	3455	4
306	01348	3291	01
75	0478	3099	01
2347	0478	3410	4
1766	01478	3783	0
850	0134	3322	01
1819	04	2422	4
1455	01478	2825	4
84	0478	3070	4
500	0478	3740	4
740	0478	2879	0
567	01348	3891	01
1613	04578	3583	0
791	0478	2917	4
2234	0147	3410	4
368	01478	3786	4
1413	01478	3014	4
754	0478	3180	03
904	01348	2666	03
75	0478	3418	01
1031	04	3121	0
1625	012348	3308	4
578	0478	3584	0
340	0478	3070	4
33	0148	2465	4
1100	01346	3500	01
2170	0478	2591	4
244	0478	3070	4
936	01348	3637	01
463	01348	3028	0
375	0478	2726	4
621	01478	3117	03
629	01478	2460	01
1788	01345	3067	0
1420	01348	3308	4
957	01348	3308	4
100	01348	3420	1
777	01348	3162	4
28	01458	3867	4
734	0478	3265	01
1786	0	2487	0
859	01348	3308	4
2043	0478	2591	4
1211	01348	3637	01
22	0478	2872	03
972	01348	2659	0
542	0478	3410	4
13	01348	2488	0
208	01348	2460	01
1482	01348	3823	0
386	0478	3748	03
370	01478	3718	14
974	01348	2815	0
402	01348	2743	0
264	0478	3335	0
69	01348	3033	0
242	0478	2774	0
1774	0478	2917	4
229	0478	3524	4
161	0478	2885	03
180	0148	3163	03
273	01478	3324	03
354	01478	3410	4
239	01348	2885	03
239	01348	2882	4
2180	034	3376	4
1443	034	2444	0
1114	0134	3184	0
718	01348	2460	01
46	01348	3440	4
422	01348	2420	4
1056	04578	3335	0
517	01348	2465	4
1545	0478	3786	4
759	0478	3260	4
376	0478	3207	4
533	01348	3424	01
207	0478	3322	01
2110	04578	2465	4
742	01348	3051	01
865	01348	3359	01
62	0148	2465	4
597	01348	3227	03
1644	0478	2554	01
1282	0478	2966	03
703	0148	3620	4
512	0478	3015	03
192	01478	3258	4
393	01348	3445	03
88	0478	2654	0
1305	04	2436	01
1845	0134	2539	01
324	0478	2675	01
1342	01348	2835	0
1621	013	3635	03
739	0478	3652	0
410	01348	2825	4
333	0478	3523	0
177	01348	2825	4
496	0478	2933	03
165	01348	2587	0
883	01348	3829	01
610	0478	3584	0
1775	034	3347	0
726	0478	3371	4
2375	04578	3596	0
2140	0478	3134	03
564	01348	3419	3
1591	04578	3376	4
263	0148	3635	03
1896	0478	3464	0
718	01348	3803	0
62	0148	2816	4
99	01348	3802	03
1201	01348	3162	4
1332	0478	2811	4
288	01478	3408	4
508	01478	3600	4
1003	0478	3300	4
20	0478	3451	0
139	0478	2769	01
225	1458	3806	4
289	0478	3715	0
1898	01478	2591	4
649	0478	2444	0
1092	01348	2825	4
993	01458	3163	03
2274	0345	3858	01
1572	0478	2726	4
1369	0345	3285	0245
993	01458	3165	03
1319	478	3524	4
537	01478	2591	4
1406	0478	3717	4
647	0478	2785	03
1371	04578	3705	0
1002	0478	3524	4
2076	0478	2591	4
8	04578	3121	0
1559	01478	3894	01
1253	01348	2878	01
2154	0478	2937	01
37	01478	2415	4
911	0478	2917	4
884	0478	2785	03
33	0148	3508	0
275	01348	3033	0
662	01348	3308	4
1646	0345	3583	0
2037	048	3473	4
701	01478	2488	0
637	01458	3867	4
540	0478	2774	0
1749	013	3421	01
506	0478	2444	0
1128	01478	2882	4
668	01348	3184	0
906	01348	3170	013
2385	0478	3652	0
2139	0478	2599	01
672	0478	2481	01
1795	034	2623	0
98	0478	2737	01
1682	0478	3694	4
605	01478	3249	4
1682	0478	3163	03
1352	01348	3455	4
1263	478	3524	4
1116	01348	2629	0
2213	478	3524	4
540	0478	2776	0
219	0478	3070	4
179	0478	2488	0
445	01458	3376	4
51	01478	3584	0
1518	01478	3095	4
519	0478	3062	01
873	0478	2911	0
1490	0248	2683	03
606	014	3500	01
123	0478	3792	4
1323	0478	3410	4
663	01478	3683	4
838	0148	2966	03
590	0134	3419	3
71	0478	3410	4
353	01478	2779	03
291	478	3524	4
165	01348	3291	01
301	0478	3500	01
1540	04578	3313	4
565	0478	3067	0
265	01478	3894	01
1913	01478	2591	4
1451	0478	3371	4
1824	01478	3742	4
2061	01348	3802	03
408	01458	2590	4
2258	0478	3070	4
915	0134	3617	01
1544	01348	3035	03
330	0478	2799	4
1249	0478	2444	0
1078	04578	2591	4
1397	048	3207	4
311	01478	2459	4
377	0478	2917	4
434	0478	3798	0
1505	0478	3144	0
27	01458	3313	4
1093	0478	3408	4
455	0345	3740	4
39	01348	2882	4
99	01348	2470	0
1784	0124	2861	4
1136	0478	3783	0
1410	0478	2593	01
258	0148	2679	0
1106	04578	2623	0
278	01348	3546	4
99	01348	3370	3
552	0478	3461	0
73	04578	3751	0
1231	01478	3322	01
328	01348	2933	03
84	0478	3267	4
768	01478	2544	4
602	01478	2711	4
1304	0478	2543	03
156	0478	3192	0
591	01348	3427	1
1147	0478	3894	01
10	0478	3260	4
425	0345	3148	0
69	01348	3158	0
442	01348	3546	4
957	01348	2488	0
931	0478	3284	0
1756	0478	3070	4
71	0478	3362	4
75	0478	2737	01
687	0478	2640	0
19	01348	3424	01
2020	0134	3378	03
1155	0478	3117	03
1125	0478	3524	4
275	01348	2817	1
454	014578	2771	0
58	0478	3921	0
412	0478	3643	0
2039	01478	2973	0
1207	04578	3376	4
61	0478	3337	0
241	01478	3500	01
455	0345	3410	4
391	0478	3652	0
1107	478	3524	4
731	01348	3510	01
899	04578	3376	4
59	0478	2825	4
69	01348	2602	3
6	0478	3783	0
344	0478	2708	0
2210	0148	3524	4
1511	01478	3894	01
1906	0478	3190	01
419	01478	2620	01
386	0478	3683	4
1389	01478	3713	4
1222	0478	2910	4
2204	0248	2665	4
85	0478	2465	4
198	01478	2591	4
1673	0345	3335	0
2310	01348	2817	1
2356	04	3783	0
809	01478	2910	4
1234	0478	3410	4
636	478	2591	4
1105	034	2917	4
268	0148	2825	4
306	01348	2670	0
1023	04	3584	0
847	048	3461	0
397	01348	3113	01
193	01348	2411	01
1510	0148	3319	4
1163	01348	3836	0
496	0478	2917	4
140	0478	3558	4
685	01458	2590	4
398	0478	2748	01478
1902	01348	3419	3
151	01348	2892	01
824	0478	2591	4
271	478	2938	4
1040	012348	2666	03
575	0478	2917	4
2373	04	3524	4
392	0478	3652	0
609	013	3894	01
1601	01478	3410	4
2197	01348	3691	3
441	0148	3165	03
309	0478	3783	0
628	0478	3461	0
713	0134	3379	03
20	0478	2488	0
412	0478	3260	4
379	0478	2444	0
220	01348	2951	3
253	01478	3855	0
620	0148	2737	01
809	01478	3836	0
385	0478	2927	0
1158	03	3177	01
379	0478	3134	03
1382	01348	3162	4
160	0148	3867	4
681	0478	3272	4
2117	035	3783	0
380	01478	3670	4
777	01348	2538	3
695	04578	3331	4
2341	01348	3051	01
588	478	3014	4
213	01478	2591	4
340	0478	2511	0134578
564	01348	3227	03
465	0478	3661	4
420	048	3663	4
297	0478	2825	4
1456	01348	3322	01
2294	0148	2635	0
604	0478	3828	4
345	0478	2488	0
735	0478	2623	0
1698	04	3403	014
37	01478	3182	03
868	0148	3742	4
70	01478	2470	0
758	01348	2541	1
299	01478	2591	4
88	0478	3464	0
856	0478	2879	0
389	01348	2492	01
44	0478	2591	4
62	0148	3163	03
1744	0135	3263	0
731	01348	2892	01
2357	012	3783	0
1514	01348	2825	4
2244	04	2565	0
1669	01348	2614	4
1712	01458	3163	03
1717	0478	2717	0
362	0478	2917	4
237	01348	3424	01
893	012348	2887	0
1390	01348	2420	4
322	01478	3820	0
750	0478	3786	4
19	01348	2686	1
429	01348	2679	0
106	0478	3524	4
347	01348	2477	3
412	0478	3070	4
1329	01348	3308	4
1850	01235	3660	3
77	01478	2591	4
958	048	2591	4
946	0148	3364	1
221	0478	3518	0
608	01348	2813	4
1474	013	3040	0
808	01348	3804	4
372	0478	3667	0
296	0148	2603	4
207	0478	3841	03
75	0478	2665	4
1215	48	2910	4
1060	0	3086	01
463	01348	2878	01
66	01348	3419	3
221	0478	3330	0
1431	04	3748	03
1425	01348	2614	4
60	01478	3742	4
173	01348	2905	4
5	0478	3524	4
336	0478	2778	01478
2325	04578	3163	03
29	0478	2545	4
1586	0478	3652	0
1427	04	2488	0
1230	0478	2629	0
626	01348	3635	03
12	0478	2565	0
743	01348	2614	4
843	01348	2666	03
296	0148	3165	03
1321	01478	3117	03
1668	01478	2830	0
289	0478	2591	4
38	04578	3405	4
10	0478	3070	4
248	04578	3121	0
2312	01348	2398	0
2094	0345	2758	4
268	0148	3894	01
19	01348	3316	1
99	01348	3747	3
1376	01348	3620	4
170	01348	2965	0
369	0478	3841	03
1739	01348	2477	3
352	01348	3569	4
849	01348	3359	01
1576	01478	3121	0
598	0478	2858	0
1538	04	3079	4
1016	04578	3335	0
53	0478	3711	01
492	01478	2591	4
1537	0478	2643	4
977	01348	3500	01
69	01348	3880	3
553	0345	3371	4
2247	0148	3371	4
491	01348	2589	03
2125	035	3195	01
23	01348	3765	01
1052	01348	3308	4
367	01348	2488	0
2359	01478	2641	4
459	0148	3783	0
767	01478	2820	0
1038	0478	3163	03
663	01478	3410	4
454	014578	3583	0
480	01478	3259	03
2080	048	2620	01
738	0148	2711	4
1024	0478	3144	0
1588	0478	2623	0
120	478	3079	4
34	01348	3322	01
451	0478	3518	0
107	0478	2658	0
1384	478	2641	4
1268	01348	3241	3
664	0478	2806	0
1930	0478	2917	4
2223	01478	2571	4
353	01478	2436	01
86	01348	3033	0
1057	0478	2519	4
200	01458	3035	03
403	01478	2629	0
652	0478	3866	4
368	01478	3652	0
1224	0478	3272	4
1713	0478	2591	4
208	01348	3803	0
1402	04578	3544	01
839	478	2910	4
2218	03478	3371	4
1688	01348	3039	03
599	01478	3890	01
790	0478	2917	4
734	0478	2488	0
634	01478	3324	03
143	0478	2769	01
2368	048	3086	01
61	0478	2437	0
313	0478	2787	4
667	01478	2591	4
141	04578	3121	0
432	03478	2917	4
1872	01478	2641	4
1826	478	3792	4
229	0478	3787	0
344	0478	3121	0
416	0478	3716	4
229	0478	3783	0
1842	01348	3421	01
443	03478	3361	01
385	0478	2717	0
121	0478	2503	0
59	0478	3500	01
243	04578	2694	4
1778	0148	2591	4
670	0478	2937	01
1084	0478	3867	4
1053	0	3015	03
32	0478	3467	0
830	0147	2620	01
443	03478	3163	03
146	0478	2683	03
942	01478	3070	4
960	0478	3163	03
1362	01348	2629	0
770	01478	3311	01
1980	04	3376	4
134	0478	3723	01
1974	01348	2905	4
500	0478	2812	4
216	0478	3014	4
2282	013	3803	0
938	013	3802	03
434	0478	3612	0
355	04578	3192	0
278	01348	3803	0
770	01478	2409	03
481	014	3169	013
313	0478	3652	0
422	01348	2710	0
86	01348	3617	01
368	01478	3272	4
723	01348	2679	0
1971	478	3070	4
731	01348	3427	1
2135	01248	3376	4
1643	01348	2401	0
464	0478	2973	0
310	0478	2726	4
149	01478	3867	4
2216	0478	2726	4
1001	01348	3308	4
320	0478	2956	03
45	0478	3026	4
1783	0134	3033	0
581	0478	3866	4
1112	0478	3784	4
2261	01478	3134	03
7	0478	2591	4
456	0478	3209	0
567	01348	3438	03
290	0478	2790	4
1376	01348	3297	01
1250	01348	3308	4
39	01348	2475	03
1686	0478	2868	0
337	0478	3067	0
1688	01348	3693	01
875	0478	3070	4
289	0478	3583	0
1205	01458	3583	0
701	01478	3308	4
18	0478	3786	4
558	0478	2465	4
351	0478	3575	0
1418	01478	2591	4
2176	01348	2809	01
111	01348	2410	01
431	01348	3323	4
431	01348	3322	01
300	01348	3030	3
370	01478	3601	4
696	0478	3524	4
792	0148	3867	4
645	0478	3783	0
171	01478	3067	0
404	01348	2883	4
1979	01	3275	03
1475	478	3713	4
3	01478	3134	03
566	048	2923	03
416	0478	2917	4
927	0248	3713	4
735	0478	2620	01
589	035	3263	0
2298	0248	2591	4
1854	01478	2624	4
1373	01248	2792	4
115	01348	3569	4
977	01348	3765	01
1420	01348	3104	01
784	0478	2446	013
613	01478	2485	04
28	01458	3102	0
146	0478	2829	03
2344	01348	3232	01
113	01458	3867	4
1512	0478	3584	0
729	0478	3275	03
313	0478	3015	03
763	0478	3467	0
186	01478	2491	0
1248	01478	3335	0
8	04578	2966	03
153	0478	2937	01
1197	01478	2591	4
182	0148	3163	03
238	0478	3197	03
614	0478	3459	0
12	0478	3774	0
1218	01348	3617	01
660	01348	2892	01
809	01478	2769	01
466	01348	2860	4
2190	0478	3792	4
558	0478	2593	01
377	0478	3467	0
61	0478	3130	0
1102	0478	3006	0
13	01348	2905	4
520	04578	3121	0
13	01348	2909	3
640	035	2488	0
38	04578	2917	4
397	01348	2539	01
684	0134	3158	0
632	0478	3518	0
1820	03478	2955	01
513	014	3545	4
755	01478	3410	4
99	01348	3421	01
1702	01348	3758	01
1163	01348	3589	0
2075	01478	3583	0
132	0478	3868	4
1156	03478	3018	4
221	0478	3836	0
483	0148	2665	4
187	0478	2591	4
2273	04	3461	0
700	0478	3652	0
492	01478	2611	01
618	0478	2717	0
1225	0478	2825	4
1667	01348	2587	0
513	014	3095	4
130	01478	2912	01
659	0478	2714	0
98	0478	2665	4
314	01348	3359	01
935	01348	2598	01
260	0478	3817	03
648	01478	3182	03
201	0478	2790	4
400	0478	3080	0
733	0148	2679	0
1304	0478	2882	4
1012	01348	3572	0
665	0478	3080	0
128	04578	3705	0
58	0478	3347	0
693	014	3421	01
316	048	2990	0
299	01478	2545	4
2051	0478	2911	0
757	0148	3308	4
1300	034	2436	01
700	0478	3015	03
470	0478	3500	01
29	0478	2591	4
452	0478	2665	4
1802	4	3881	4
894	0478	3117	03
809	01478	2435	0
910	01478	3524	4
91	0478	3006	0
19	01348	3308	4
404	01348	3500	01
470	0478	3692	03
49	012348	3162	4
666	048	3783	0
230	01348	2436	01
246	0478	3455	4
342	01478	3440	4
517	01348	2620	01
77	01478	3410	4
411	0345	2591	4
1781	013	2564	3
462	01478	3108	4
1816	01458	3867	4
1648	0478	2912	01
911	0478	3467	0
471	0478	3524	4
1183	0478	2441	0
1016	04578	3455	4
1017	01478	2422	4
897	01478	3134	03
797	0478	2917	4
391	0478	2591	4
1016	04578	3458	0
1489	01348	2980	03
857	0148	2623	0
23	01348	3698	4
480	01478	3262	4
195	0478	3455	4
1209	0148	3410	4
818	01348	2470	0
110	0478	2591	4
1077	046	3165	03
1715	0478	3859	03
820	0148	2465	4
714	01348	2887	0
675	01348	2825	4
64	01348	3893	4
370	01478	3399	0
1870	04578	3313	4
73	04578	2465	4
84	0478	3841	03
2302	03478	2570	4
359	048	3722	4
176	0148	3291	01
1645	01348	2825	4
946	0148	2817	1
42	0478	3080	0
120	478	3713	4
178	01348	2488	0
177	01348	3836	0
1106	04578	3583	0
870	04578	2465	4
61	0478	2591	4
279	01348	3455	4
122	0478	3286	4
1722	0147	3335	0
298	01348	2964	3
264	0478	3121	0
2123	0478	2785	03
1231	01478	3308	4
224	0478	2591	4
[truncated: 1,651 more rows]
