# Supplementary material for: Environmental change makes robust ecological networks fragile
Source: Nat Commun. 2016 Aug 11;7:12462. doi: 10.1038/ncomms12462 (PMC4987532; doi:10.1038/ncomms12462)
Supplement: Supplementary Data 1 — Host-parasite networks and host extinction sequences in Avida experiments. The compressed archive includes the 100 co-evolved host-parasite networks and the host extinction sequences in the historical scenario. [file ncomms12462-s2.zip › Supplementary_data_S1/host_parasite_network_44.csv]

host_genotype	host_phenotype	parasite_genotype	parasite_phenotype
1955	345	4190	5
373	35	4204	5
295	45	4331	034
973	67	3922	06
104	35	4188	0134
3006	45	3989	04
2865	45	3908	5
1318	45	4162	5
1556	35	4256	5
670	35	4029	035
2195	35	4172	5
887	35	3779	5
205	35	3884	035
527	345	3831	03
2912	45	3908	5
152	35	4219	0134
1348	45	4343	034
1449	28	3990	25
99	35	3896	34
2690	35	4246	034
1521	35	3919	5
1439	35	4359	5
690	45	4316	034
136	35	4412	5
797	345	3773	5
4	35	4117	3
239	0	4230	03
892	35	3884	035
18	67	4002	06
1119	345	3772	014
216	35	4175	5
720	35	4500	5
1238	35	3950	03
1268	28	3990	25
2909	45	4270	34
749	35	4390	5
138	2	4371	12345
1580	45	3772	014
12	45	4263	5
863	35	4397	034
22	148	4217	034
56	35	4350	013
428	35	3794	5
1556	35	3943	5
883	35	4351	5
185	45	3936	5
1265	46	4129	4
1553	35	3900	5
1273	35	4246	034
1556	35	4397	034
11	2	3990	25
291	35	3863	5
884	45	4343	034
6	45	4159	5
956	35	4159	5
1067	35	4086	5
3351	35	4238	5
507	35	4086	5
981	35	3794	5
2260	5	4450	5
371	35	3794	5
414	45	3886	5
597	345	3970	013
675	2	3775	2
2916	35	3864	5
305	35	4094	5
1152	67	3954	06
2611	0	4436	035
3184	67	4370	056
1475	35	4446	3
1304	345	4320	5
51	2	4064	2
2179	35	3950	03
429	35	4102	05
760	167	4350	013
1608	35	4060	3
828	45	4163	5
99	35	3798	34
417	14	4113	01
133	35	4143	03
2046	35	4052	5
2337	45	4436	035
683	35	4049	5
638	35	4500	5
1267	45	3924	034
40	35	3950	03
602	35	4500	5
1484	35	4106	03
3036	345	4017	5
1469	45	4498	5
76	35	4033	5
80	35	3874	5
362	2	4474	012
822	35	3840	3
1928	35	4436	035
998	45	4436	035
456	46	3767	34
257	35	4428	5
413	35	4033	5
942	35	3874	5
703	35	3900	5
1851	01	4456	01
2378	5	4450	5
99	35	4204	5
587	35	3828	3
2300	345	3908	5
2060	35	4078	5
243	45	4343	034
1804	148	4085	01
67	35	4172	5
2682	0	4230	03
257	35	4086	5
779	345	4349	5
1757	2	4229	25
1183	35	4397	034
1287	35	3839	5
1697	5	3908	5
181	45	3989	04
1381	5	4111	5
627	45	4482	5
40	35	4493	013
40	35	4258	034
828	45	3779	5
2481	0	4042	06
1083	67	4448	06
700	35	3964	5
1066	35	4397	034
1923	45	4196	015
83	35	4159	5
304	35	3798	34
1119	345	4247	35
251	35	3796	5
732	345	4343	034
247	35	3880	5
1282	35	3874	5
1758	35	4297	013
2533	35	4397	034
244	35	4078	5
838	35	4436	035
125	45	3889	5
1156	148	4085	01
1598	45	3908	5
615	35	4094	5
82	0	4002	06
2899	67	4370	056
643	5	3964	5
434	35	4131	3
784	35	4436	035
1729	45	4343	034
1034	35	4066	05
1377	14	4310	01
1405	35	3828	3
291	35	3997	025
2993	05	3992	5
506	345	4343	034
1554	148	4085	01
99	35	4306	34
414	45	4501	5
1697	5	4445	5
906	345	4343	034
99	35	4236	5
1543	0	3772	014
221	148	4345	01
304	35	4306	34
1087	35	4145	5
2850	35	3908	5
2409	345	4190	5
1619	35	3908	5
4	35	3869	34
1445	148	4310	01
2378	5	4066	05
752	14	4278	34
687	35	3951	03
1208	35	3790	03
828	45	3981	5
1126	35	4033	5
607	35	3808	034
1431	45	3889	5
797	345	4284	5
690	45	4215	034
352	28	3990	25
105	345	4343	034
854	45	4343	034
355	35	3884	035
418	2	3850	2
122	345	4321	05
699	35	4000	5
871	46	3947	46
693	5	4078	5
136	35	4199	5
133	35	4505	034
627	45	4304	04
2163	0	4454	03
475	35	4145	5
2729	45	4386	5
829	15	3900	5
1425	35	4267	013
1635	15	3900	5
291	35	4450	5
717	35	3877	5
976	35	4293	034
3454	35	4451	5
371	35	4512	5
1130	45	4436	035
125	45	3894	5
40	35	4293	034
2135	2	3775	2
211	67	4027	036
2123	35	4086	5
1730	67	4002	06
73	35	3814	034
311	35	4286	5
3182	35	4092	03
205	35	4414	05
688	35	4436	035
899	45	3779	5
338	35	4000	5
2	67	4042	06
40	35	4379	5
166	45	4174	5
472	2	3775	2
1422	2	4302	25
335	35	4308	5
505	45	4436	035
1036	45	4436	035
2000	01	4456	01
35	35	4230	03
1025	35	4196	015
805	0	4436	035
1863	45	4473	5
99	35	4171	5
456	46	4116	34
1233	345	3773	5
1235	45	3981	5
607	35	3905	034
371	35	3997	025
280	35	4204	5
1249	14	4456	01
3227	35	4230	03
887	35	4442	5
1371	148	4310	01
854	45	4240	034
172	0	4230	03
3076	0	4048	0
1656	28	4229	25
242	67	4002	06
1252	35	3905	034
1400	2	3990	25
1752	35	4436	035
211	67	4100	036
638	35	4066	05
727	5	4473	5
244	35	3889	5
513	45	4436	035
862	345	4436	035
1130	45	3994	5
1580	45	4247	35
601	46	4130	4
76	35	4415	5
73	35	4097	034
1209	345	4017	5
3251	45	4343	034
2262	35	4230	03
1947	5	3900	5
703	35	4315	5
3106	135	4116	34
371	35	4237	3
519	35	4159	5
452	67	4002	06
539	345	4058	5
1237	35	4436	035
75	35	3871	34
1323	35	4436	035
1001	35	4199	5
1597	45	4379	5
79	35	4078	5
2685	5	4086	5
958	148	4085	01
105	345	4367	03
515	4	3798	34
40	35	4223	13
40	35	4227	03
735	45	3994	5
256	35	4054	03
1777	45	3908	5
368	35	4066	05
412	35	4334	5
429	35	3884	035
254	45	4049	5
874	35	4094	5
394	0	4230	03
329	35	4436	035
344	35	4263	5
3360	148	4310	01
731	35	4343	034
1001	35	4263	5
1349	45	3784	0134
244	35	4359	5
1853	67	4027	036
2347	35	4451	5
108	12	4433	25
601	46	4129	4
1349	45	4397	034
105	345	3831	03
352	28	4229	25
748	45	4196	015
338	35	4114	5
1292	45	3885	5
508	35	3895	5
1177	45	3908	5
221	148	4310	01
1001	35	4230	03
1157	35	4066	05
221	148	4085	01
5	35	4036	5
1155	48	4015	034
412	35	4450	5
84	5	4148	5
20	14	4456	01
1123	35	4188	0134
1687	148	4343	034
7	46	4077	4
1718	35	4260	03
239	0	4454	03
930	35	4086	5
4	35	4086	5
607	35	4395	03
878	345	3868	03
2146	35	3874	5
1742	5	4171	5
177	148	4277	34
469	35	3808	034
1587	67	3922	06
122	345	4370	056
592	2	4406	2
1267	45	4343	034
2929	45	3818	5
438	45	3911	5
1722	67	4002	06
244	35	4453	5
244	35	4451	5
997	035	4086	5
735	45	4436	035
306	45	4072	034
575	45	3989	04
1350	345	4470	05
3131	45	4159	5
2372	345	4343	034
752	14	4277	34
368	35	4450	5
1084	345	4343	034
2432	5	4436	035
122	345	4017	5
1446	45	3889	5
731	35	4246	034
2878	45	3939	5
864	35	4379	5
51	2	4137	2
133	35	3814	034
30	148	4085	01
11	2	4303	25
2852	67	4198	06
1030	35	4514	3
438	45	3908	5
1184	35	3908	5
1950	5	3813	5
580	35	3864	5
1886	45	3939	5
1682	35	4313	3
1237	35	4147	5
801	35	4237	3
1597	45	4473	5
311	35	4094	5
273	345	4462	5
99	35	3828	3
361	35	4261	5
365	35	3854	03
527	345	4343	034
1255	35	3900	5
2504	5	3934	5
1497	45	4473	5
1767	67	4002	06
291	35	4076	5
634	35	4436	035
429	35	4500	5
700	35	3830	5
469	35	3906	034
627	45	4450	5
141	35	4412	5
2961	07	4436	035
2055	35	3908	5
772	35	3853	3
627	45	3889	5
711	14	4456	01
475	35	4500	5
371	35	4460	5
687	35	4146	03
251	35	4172	5
2751	46	4293	034
1598	45	3882	5
1657	45	3779	5
1061	67	4002	06
1088	45	4377	5
76	35	4230	03
414	45	3949	5
2834	45	4483	5
1105	18	4085	01
66	35	4436	035
981	35	4415	5
2319	345	4276	034
414	45	4445	5
1001	35	4147	5
1174	35	4350	013
66	35	4500	5
1793	35	4436	035
277	07	4408	01
1422	2	3990	25
2512	35	3950	03
1908	35	4230	03
2905	45	3936	5
345	148	4085	01
1184	35	4397	034
2331	35	4287	03
1432	35	4230	03
7	46	4455	4
3401	28	3990	25
380	35	4350	013
1026	46	4129	4
127	0	4436	035
1444	14	4207	1
1714	35	3889	5
423	05	3964	5
1875	35	4450	5
2300	345	3981	5
1397	35	4054	03
3481	35	4145	5
1318	45	3908	5
465	35	4504	5
371	35	4078	5
2437	135	3767	34
434	35	3840	3
1208	35	4505	034
727	5	3811	5
678	345	4284	5
6	45	3936	5
1356	35	4263	5
246	35	4096	3
1110	28	3990	25
587	35	4513	34
587	35	4045	3
311	35	4433	25
539	345	4017	5
2310	2	3990	25
2403	12	4137	2
2242	35	4436	035
137	35	4500	5
445	35	4100	036
244	35	4066	05
778	35	4204	5
2939	0	3868	03
335	35	4081	5
5	35	4172	5
2457	35	4261	5
65	45	3779	5
236	45	3889	5
125	45	4450	5
1675	35	3962	3
40	35	3980	034
70	67	4329	167
356	45	4255	035
3126	45	4436	035
989	45	4450	5
607	35	4054	03
368	35	4266	5
1736	35	3863	5
1397	35	4289	5
429	35	4411	03
58	67	4002	06
1206	35	4159	5
863	35	4436	035
1073	35	4171	5
2122	0	3772	014
1000	35	4191	5
2872	35	4487	3
3583	35	4303	25
687	35	4298	034
950	14	4456	01
247	35	3908	5
133	35	4297	013
1247	34	4259	023
589	01	4456	01
214	35	4230	03
587	35	4204	5
1985	45	4450	5
1098	45	3924	034
613	148	4310	01
644	14	4310	01
24	35	4058	5
988	45	3888	04
820	28	3990	25
1609	35	4171	5
1051	345	4349	5
184	67	4100	036
642	35	4078	5
1087	35	4066	05
1896	45	4343	034
133	35	3945	034
2090	35	4247	35
2377	35	4370	056
2759	35	4293	034
700	35	4488	5
1019	35	4493	013
567	35	4436	035
801	35	3898	3
190	35	3790	03
1073	35	3821	5
244	35	3918	5
225	5	3895	5
752	14	3967	34
1208	35	4267	013
959	35	4414	05
575	45	4436	035
1093	46	4397	034
340	67	4002	06
574	0	4048	0
1869	35	3779	5
1140	17	4272	01
989	45	4206	5
247	35	4161	5
1152	67	4198	06
379	2	4176	0123
1217	35	4414	05
1638	45	3936	5
122	345	4190	5
306	45	4505	034
2268	35	4086	5
247	35	3911	5
475	35	4066	05
604	345	3868	03
136	35	3860	5
429	35	4066	05
153	17	4493	013
56	35	4318	013
412	35	4039	5
2179	35	4293	034
3427	35	3880	5
789	35	3908	5
251	35	4230	03
410	46	4130	4
205	35	4066	05
1098	45	4343	034
1030	35	4487	3
1627	148	4085	01
2236	45	3889	5
414	45	3986	5
1514	35	4230	03
1247	34	4063	035
2634	45	4436	035
1060	67	4301	06
1691	2	4300	2
1629	045	4171	5
1862	5	3908	5
1244	35	3908	5
560	45	4436	035
216	35	4487	3
445	35	3944	036
1661	35	4078	5
3404	35	4398	5
1088	45	3779	5
393	0	4230	03
281	35	4159	5
638	35	3884	035
313	12	3823	01
151	0	4436	035
1444	14	4456	01
1208	35	4073	03
828	45	3908	5
2960	035	4397	034
1293	35	4243	5
627	45	4385	4
927	45	3961	4
247	35	4397	034
2245	35	4066	05
430	45	4343	034
430	45	4342	034
80	35	4288	5
1917	67	4448	06
1397	35	4395	03
988	45	4505	034
244	35	4111	5
223	35	3798	34
2894	45	4385	4
687	35	4412	5
2192	35	4343	034
388	067	4095	01
2516	35	3960	5
1910	2	4137	2
371	35	4152	5
1326	2	4225	2
163	35	4436	035
414	45	3908	5
244	35	4450	5
525	35	4350	013
2645	0	3980	034
720	35	3884	035
338	35	4172	5
257	35	3806	25
2292	35	4415	5
1429	28	3990	25
687	35	3915	03
2225	13	4310	01
1598	45	4256	5
1364	35	4318	013
125	45	4304	04
3374	12	4272	01
3102	17	4467	0134
1458	0	4232	0
3147	45	4436	035
125	45	4385	4
496	35	4000	5
1060	67	4448	06
1001	35	4436	035
470	35	3794	5
2644	12	4272	01
3034	5	4089	5
797	345	4349	5
1820	35	4397	034
627	45	4174	5
1043	35	4246	034
1609	35	3798	34
304	35	3828	3
1543	0	4246	034
291	35	3794	5
22	148	4343	034
3317	45	3908	5
2888	5	3889	5
683	35	4091	5
2247	28	3990	25
73	35	4493	013
2093	46	4129	4
429	35	4294	035
2822	67	4198	06
595	35	4218	3
73	35	4475	034
1387	345	4247	35
1425	35	3917	03
703	35	4364	3
223	35	4081	5
786	45	4436	035
2981	35	3889	5
132	4	4306	34
2017	35	4397	034
2389	35	4350	013
578	5	4370	056
1067	35	4248	5
1386	45	4365	014
2368	345	4470	05
361	35	3794	5
507	35	4390	5
1619	35	4397	034
239	0	4170	05
949	345	3889	5
415	0	3868	03
823	34567	4002	06
2423	35	3908	5
2105	148	4085	01
273	345	4005	5
365	35	3980	034
1043	35	4343	034
122	345	4470	05
349	35	3842	5
449	2	3990	25
1298	0	4436	035
2485	35	3903	013
400	45	4343	034
579	35	4159	5
371	35	3893	5
1960	0	4436	035
365	35	4379	5
3411	345	3868	03
1212	35	3864	5
3679	35	4172	5
1216	35	3908	5
1361	67	4198	06
52	45	3818	5
1346	35	3884	035
1828	35	4415	5
