# Supplementary material for: Environmental change makes robust ecological networks fragile
Source: Nat Commun. 2016 Aug 11;7:12462. doi: 10.1038/ncomms12462 (PMC4987532; doi:10.1038/ncomms12462)
Supplement: Supplementary Data 1 — Host-parasite networks and host extinction sequences in Avida experiments. The compressed archive includes the 100 co-evolved host-parasite networks and the host extinction sequences in the historical scenario. [file ncomms12462-s2.zip › Supplementary_data_S1/host_parasite_network_45.csv]

host_genotype	host_phenotype	parasite_genotype	parasite_phenotype
135	3	906	02356
291	3	1046	0123
90	0	1151	03
59	3	1092	03
55	27	1046	0123
691	3	893	0123
42	3	1129	0123
204	0	892	03
203	257	863	012
205	3	1008	0123
56	0	978	0123
56	0	976	0123
30	257	1168	0123
145	27	869	023
354	13	1046	0123
59	3	1046	0123
550	346	1129	0123
274	0	1004	0123
740	0	863	012
57	356	849	013
369	0	1036	0123
203	257	1099	0123
577	0	977	03
76	3	849	013
60	0	941	012
97	27	917	0123
661	0	874	0123
93	3	866	013
296	0	944	03
243	27	1147	012
207	2	864	012
151	0	877	0
185	13	970	013
168	3	1046	0123
175	3	992	0123
395	0	863	012
595	0	990	02
340	2	856	0123
108	3	1046	0123
186	0	1123	012
625	257	1129	0123
186	0	1046	0123
160	346	1092	03
151	0	990	02
56	0	1046	0123
56	0	1163	012
174	135	906	02356
47	3	874	0123
62	27	1118	12
720	0	1163	012
183	3	956	03
768	257	863	012
133	12	1046	0123
43	5	906	02356
164	257	1056	0123
201	0	965	0
177	27	902	0123
443	27	1188	012
787	27	902	0123
86	35	1046	0123
422	0	944	03
206	0	976	0123
236	0	1151	03
351	3	906	02356
529	0	902	0123
426	346	854	013
344	346	1092	03
166	12	1046	0123
741	0	1046	0123
308	0	874	0123
192	27	948	12
585	2	863	012
96	257	1099	0123
215	3	1179	03
274	0	874	0123
55	27	883	012
679	5	906	02356
29	36	956	03
329	346	854	013
208	3	1092	03
302	0	1046	0123
405	2	978	0123
24	27	906	02356
178	27	966	012
378	35	1046	0123
519	2	902	0123
70	3	988	0123
183	3	1010	03
402	27	1150	0123
287	3	967	013
29	36	957	03
756	2	978	0123
157	3	1046	0123
678	0	874	0123
609	27	902	0123
401	3	988	0123
350	12	1046	0123
47	3	1040	013
9	3	1046	0123
390	0	1046	0123
74	35	1046	0123
472	0	978	0123
323	3	1046	0123
484	36	1010	03
232	0	968	03
29	36	1010	03
127	35	1126	0123
460	2	863	012
56	0	1074	013
353	3	992	0123
257	257	1099	0123
63	36	1008	0123
187	0	892	03
191	0	955	03
67	0	951	0123
67	0	952	0123
72	5	906	02356
601	2	863	012
409	0	941	012
196	27	938	0123
127	35	887	0123
201	0	977	03
268	0	1042	013
212	356	849	013
445	0	963	01
200	0	1004	0123
55	27	904	012
317	15	969	0123
673	12	1046	0123
255	27	906	02356
331	1257	946	1
781	12	946	1
357	346	1129	0123
80	3	1046	0123
313	346	1092	03
259	2	847	0123
648	0	1037	013
90	0	925	01
131	3	844	13
462	0	1015	0123
588	0	1037	013
91	2	906	02356
312	2	847	0123
95	27	1134	0123
90	0	1006	01
302	0	857	03
200	0	1099	0123
265	3	1008	0123
290	0	1172	013
63	36	1182	013
212	356	1008	0123
29	36	865	03
206	0	944	03
80	3	852	013
249	27	1110	0123
252	0	1163	012
103	346	1046	0123
449	12	1046	0123
133	12	883	012
132	257	992	0123
187	0	1151	03
201	0	857	03
206	0	1163	012
542	3	957	03
276	0	1129	0123
603	3	906	02356
251	356	865	03
540	27	1046	0123
688	12	846	01
633	0	944	03
501	2	1046	0123
425	0	944	03
562	27	990	02
440	0	955	03
192	27	1147	012
111	3	1046	0123
524	27	1147	012
428	234	992	0123
277	2	1046	0123
219	346	1046	0123
53	3	1046	0123
415	5	906	02356
103	346	952	0123
234	0	869	023
103	346	951	0123
47	3	1099	0123
246	0346	1046	0123
67	0	1046	0123
337	3	854	013
127	35	1099	0123
491	0	977	03
500	13	1099	0123
54	346	1129	0123
24	27	1047	023
24	27	1046	0123
420	12	1046	0123
584	0	1046	0123
70	3	1139	0123
141	0	1008	0123
196	27	902	0123
66	36	892	03
263	35	1099	0123
212	356	955	03
131	3	967	013
273	356	955	03
76	3	1026	013
70	3	906	02356
131	3	1020	0123
137	35	1046	0123
265	3	1046	0123
56	0	920	013
23	0	1044	013
23	0	1045	013
197	0	1134	0123
349	12	1046	0123
360	5	906	02356
307	0	872	0123
38	27	1046	0123
341	35	1099	0123
153	27	941	012
305	27	1129	0123
127	35	874	0123
104	27	1046	0123
4	5	906	02356
16	2	1079	0123
482	5	906	02356
307	0	1046	0123
253	346	1129	0123
57	356	969	0123
95	27	978	0123
96	257	874	0123
349	12	1111	0123
401	3	906	02356
56	0	1037	013
93	3	1008	0123
184	0	1046	0123
97	27	1170	012
436	3	992	0123
245	5	906	02356
443	27	1046	0123
132	257	1013	012
290	0	1092	03
55	27	1162	2
48	257	1099	0123
53	3	852	013
257	257	874	0123
16	2	1104	012
11	5	906	02356
73	27	1046	0123
146	5	906	02356
206	0	982	03
111	3	853	13
131	3	921	13
38	27	856	0123
182	12	884	012
296	0	1075	03
90	0	892	03
249	27	1046	0123
70	3	1141	013
318	27	902	0123
128	2	1046	0123
256	3	1092	03
176	27	1046	0123
208	3	868	0123
84	3	1046	0123
209	257	1099	0123
47	3	967	013
696	12	981	012
78	346	1046	0123
65	5	906	02356
307	0	1163	012
37	5	906	02356
246	0346	1177	023
754	0	1046	0123
560	346	916	0123
206	0	1046	0123
290	0	1147	012
262	0	881	012
148	257	1099	0123
301	3	906	02356
522	135	875	0123
362	3	967	013
666	257	1013	012
67	0	1003	023
254	2	1046	0123
274	0	953	0123
9	3	917	0123
192	27	1149	2
186	0	944	03
517	3	1046	0123
252	0	1046	0123
573	0	1046	0123
194	3	893	0123
423	27	902	0123
129	27	1046	0123
641	0	951	0123
274	0	887	0123
57	356	955	03
742	0	892	03
311	356	969	0123
403	0	874	0123
547	1	883	012
210	0	1147	012
111	3	993	013
367	12	1046	0123
230	35	1046	0123
29	36	1030	03
786	234	1056	0123
73	27	1147	012
279	2	1046	0123
776	0	1100	0
177	27	1132	0123
222	356	852	013
246	0346	952	0123
370	3	861	0123
499	0	857	03
240	27	902	0123
84	3	1083	0123
199	27	1072	12
9	3	1092	03
478	356	1182	013
268	0	863	012
286	2	874	0123
149	35	967	013
133	12	979	0123
242	0	955	03
54	346	996	0123
120	5	906	02356
54	346	992	0123
54	346	854	013
180	35	921	13
24	27	990	02
725	0	978	0123
125	3	1046	0123
236	0	892	03
76	3	866	013
200	0	1057	0123
88	3	906	02356
232	0	1151	03
256	3	1046	0123
388	36	992	0123
124	356	969	0123
185	13	1046	0123
219	346	1129	0123
200	0	874	0123
535	0	944	03
16	2	863	012
67	0	1097	023
359	0	1046	0123
170	356	1129	0123
76	3	955	03
546	0	863	012
450	0	1163	012
184	0	947	01
330	5	906	02356
526	35	1046	0123
267	27	1147	012
469	257	1099	0123
88	3	1063	023
198	3	1070	013
70	3	893	0123
198	3	917	0123
428	234	1064	013
734	346	951	0123
218	0	1046	0123
221	346	1092	03
198	3	1092	03
456	0	906	02356
116	35	921	13
17	35	921	13
795	27	966	012
84	3	934	013
271	35	1046	0123
317	15	1044	013
523	27	902	0123
290	0	1085	013
480	135	906	02356
280	3	893	0123
47	3	921	13
118	35	1008	0123
164	257	1099	0123
62	27	1147	012
162	356	969	0123
676	0	1151	03
390	0	951	0123
262	0	1147	012
798	0	944	03
490	27	1046	0123
312	2	863	012
70	3	967	013
24	27	1144	0123
205	3	955	03
739	0	1037	013
54	346	1092	03
62	27	948	12
400	0	1163	012
90	0	1062	013
332	27	1046	0123
56	0	944	03
5	35	1099	0123
40	15	852	013
335	257	874	0123
379	0	871	013
596	2	856	0123
30	257	1013	012
346	27	902	0123
124	356	955	03
161	257	1099	0123
268	0	1099	0123
197	0	976	0123
98	35	921	13
42	3	852	013
542	3	1010	03
297	5	906	02356
535	0	978	0123
246	0346	1097	023
186	0	976	0123
225	3	1046	0123
719	0	976	0123
237	5	906	02356
70	3	1024	13
73	27	948	12
189	27	1170	012
129	27	966	012
156	27	1147	012
28	5	906	02356
325	3	1129	0123
183	3	850	03
525	12	1135	0123
472	0	944	03
428	234	1030	03
222	356	969	0123
13	5	906	02356
309	0	1151	03
113	35	1046	0123
219	346	916	0123
438	0	1170	012
818	0	857	03
589	0	1046	0123
108	3	1129	0123
643	0	1025	0
67	0	977	03
289	3	921	13
473	046	1177	023
498	346	854	013
143	27	1147	012
201	0	941	012
103	346	1178	3
259	2	863	012
151	0	1008	0123
124	356	865	03
206	0	1037	013
84	3	994	013
133	12	1001	0123
274	0	1099	0123
305	27	1147	012
199	27	948	12
16	2	847	0123
